# Supplementary material for: The impact of wide step width on lower limb coordination and its variability in individuals with flat feet
Source: PLoS One. 2025 Apr 24;20(4):e0321901. doi: 10.1371/journal.pone.0321901 (PMC12021241; doi:10.1371/journal.pone.0321901)
Supplement: S2 file — (ZIP) [file pone.0321901.s002.zip › Gait-Wide7.csv]

	sdk:LAbsAnkleAngle			sdk:LAnkleAngles			sdk:LAnkleForce			sdk:LAnkleMoment			sdk:LAnklePower			sdk:LFE									sdk:LFO									sdk:LFootProgressAngles			sdk:LHipAngles			sdk:LHipForce			sdk:LHipMoment			sdk:LHipPower			sdk:LKneeAngles
Sub Frame	X	Y	Z	X	Y	Z	X	Y	Z	X	Y	Z	X	Y	Z	RX	RY	RZ	TX	TY	TZ	SX	SY	SZ	RX	RY	RZ	TX	TY	TZ	SX	SY	SZ	X	Y	Z	X	Y	Z	X	Y	Z	X	Y	Z	X	Y	Z	X
	deg	deg	deg	deg	deg	deg	N/kg	N/kg	N/kg	N.mm/kg	N.mm/kg	N.mm/kg	W/kg	W/kg	W/kg	deg	deg	deg	mm	mm	mm	mm	mm	mm	deg	deg	deg	mm	mm	mm	mm	mm	mm	deg	deg	deg	deg	deg	deg	N/kg	N/kg	N/kg	N.mm/kg	N.mm/kg	N.mm/kg	W/kg	W/kg	W/kg	deg
0	4.06268	0	0	4.49676	0.782798	-25.3597										8.28044	-21.3878	1.65526	285.857	359.113	713.348	434.316	434.316	434.316	17.8036	-75.9613	13.453	274.859	424.399	235.13	206.227	206.227	206.227	-76.9448	-0.509812	-20.6877	29.2858	-8.06433	7.84561										39.1596
0	3.30014	0	0	3.6401	0.76839	-24.9448										8.18598	-21.6959	1.74161	286.445	358.932	713.892	433.704	433.704	433.704	17.7845	-77.645	13.3374	296.06	426.253	235.181	206.227	206.227	206.227	-78.7075	-0.900714	-20.5257	29.7813	-7.77587	7.66879										36.9603
0	2.53486	0	0	2.78296	0.74854	-24.3685										8.08473	-21.9854	1.88755	287.003	358.778	714.317	433.135	433.135	433.135	17.7185	-79.2529	13.1735	316.526	427.938	235.447	206.227	206.227	206.227	-80.3834	-1.27663	-20.2988	30.2399	-7.52489	7.41628										34.8257
0	1.76451	0	0	1.926	0.723245	-23.6265										7.97666	-22.2558	2.09165	287.529	358.651	714.622	432.604	432.604	432.604	17.6061	-80.7806	12.9651	336.264	429.461	235.917	206.227	206.227	206.227	-81.9664	-1.632	-20.0112	30.6614	-7.31152	7.09015										32.7587
0	0.988646	0	0	1.07183	0.692739	-22.7203	-0.170424	0.0447313	-0.172827	-11.3899	2.39E-15	2.29277	0	0	-0.0220771	7.8619	-22.5064	2.352	288.021	358.552	714.809	432.109	432.109	432.109	17.4489	-82.2241	12.7184	355.261	430.833	236.579	206.227	206.227	206.227	-83.4518	-1.96085	-19.6695	31.0452	-7.13588	6.69296	0.347815	0.203577	1.56951	173.984	67.1364	-16.9001	0	0	-0.170774	30.7621
0	0.210545	0	0	0.226522	0.65757	-21.6605	-0.170524	0.0491279	-0.181343	-11.4016	-4.49E-15	3.47009	0	0	-0.0252139	7.74082	-22.7365	2.66558	288.478	358.48	714.876	431.646	431.646	431.646	17.2499	-83.5818	12.4432	373.481	432.065	237.422	206.227	206.227	206.227	-84.8375	-2.25699	-19.2836	31.3908	-6.99782	6.22824	0.320708	0.200095	1.57748	196.494	69.1981	-16.6765	0	0	-0.168745	28.8405
0	-0.561481	0	0	-0.599308	0.618593	-20.4675	-0.16883	0.054811	-0.196514	-11.3399	4.33E-15	4.92832	0	0	-0.0291737	7.61413	-22.9451	3.02804	288.897	358.436	714.824	431.214	431.214	431.214	17.0143	-84.8536	12.1528	390.856	433.172	238.43	206.227	206.227	206.227	-86.124	-2.51456	-18.8666	31.6971	-6.89705	5.70083	0.276715	0.194794	1.58743	233.05	70.3322	-16.3982	0	0	-0.170238	27.0001
0	-1.31335	0	0	-1.39049	0.576947	-19.172	-0.165166	0.0608846	-0.217763	-11.1459	-2.33E-15	6.49764	0	0	-0.0331968	7.48293	-23.1309	3.433	289.277	358.42	714.651	430.811	430.811	430.811	16.7493	-86.042	11.8623	407.288	434.169	239.585	206.227	206.227	206.227	-87.3149	-2.72884	-18.434	31.9629	-6.83296	5.11757	0.217581	0.187618	1.59855	282.535	70.0719	-15.9892	0	0	-0.17061	25.2503
0	-2.02646	0	0	-2.12853	0.533948	-17.8128	-0.159232	0.0663776	-0.243892	-10.723	4.29E-15	7.98043	0	0	-0.0362024	7.34871	-23.2924	3.87221	289.614	358.429	714.358	430.437	430.437	430.437	16.4636	-87.1506	11.587	422.649	435.065	240.856	206.227	206.227	206.227	-88.4158	-2.89713	-18.0021	32.1868	-6.80458	4.48716	0.145237	0.178406	1.60849	343.05	67.8812	-15.4125	0	0	-0.165371	23.6027
0	-2.67936	0	0	-2.79356	0.491011	-16.4344	-0.150976	0.0703914	-0.272798	-9.98783	2.76E-15	9.18651	0	0	-0.037181	7.21336	-23.4278	4.3351	289.904	358.464	713.942	430.092	430.092	430.092	16.167	-88.1831	11.3399	436.794	435.864	242.202	206.227	206.227	206.227	-89.4326	-3.01951	-17.5861	32.3671	-6.81037	3.82056	0.0646234	0.16755	1.61534	410.397	63.6347	-14.6963	0	0	-0.150201	22.0711
0	-3.25061	0	0	-3.36674	0.449527	-15.0839	-0.140573	0.0724202	-0.302107	-8.88576	-6.74E-16	9.98761	0	0	-0.0356124	7.07913	-23.5353	4.80921	290.144	358.522	713.403	429.778	429.778	429.778	15.8696	-89.1419	11.1301	449.57	436.56	243.567	206.227	206.227	206.227	-90.3704	-3.09901	-17.199	32.5023	-6.84835	3.13067	-0.0188959	0.155832	1.61793	479.827	57.4735	-13.9117	0	0	-0.12242	20.6706
0	-3.72143	0	0	-3.83233	0.4108	-13.8074	-0.128554	0.0722871	-0.328926	-7.42001	-5.39E-15	10.321	0	0	-0.0316316	6.94848	-23.6129	5.2802	290.328	358.6	712.738	429.495	429.495	429.495	15.5811	-90.0267	10.9616	460.826	437.14	244.881	206.227	206.227	206.227	-91.2311	-3.14127	-16.85	32.5912	-6.91573	2.43219	-0.0975369	0.144222	1.61544	544.902	49.9047	-13.1429	0	0	-0.0811867	19.4161
0	-4.07804	0	0	-4.17962	0.37595	-12.6465	-0.115712	0.0702355	-0.350843	-5.65285	-1.67E-15	10.2018	0	0	-0.0259847	6.82394	-23.6589	5.73276	290.453	358.695	711.947	429.247	429.247	429.247	15.3098	-90.8338	10.8341	470.43	437.583	246.059	206.227	206.227	206.227	-92.0133	-3.15365	-16.5445	32.6331	-7.00908	1.74086	-0.165221	0.134182	1.60831	600.096	41.8406	-12.4954	0	0	-0.0283357	18.3214
0	-4.31354	0	0	-4.40422	0.345889	-11.6366	-0.103014	0.0668086	-0.365059	-3.69974	2.29E-15	9.7078	0	0	-0.0197338	6.70796	-23.6717	6.15089	290.515	358.804	711.031	429.034	429.034	429.034	15.0623	-91.5559	10.7427	478.278	437.865	247.011	206.227	206.227	206.227	-92.7113	-3.14403	-16.2841	32.6277	-7.1243	1.07302	-0.213389	0.12727	1.59711	638.547	34.4363	-12.0172	0	0	0.032096	17.3978
0	-4.42878	0	0	-4.50888	0.321277	-10.8043	-0.0915496	0.062576	-0.369884	-1.72225	-4.08E-16	8.93995	0	0	-0.0138595	6.60257	-23.6504	6.51931	290.513	358.922	709.992	428.858	428.858	428.858	14.8424	-92.1828	10.6802	484.305	437.963	247.647	206.227	206.227	206.227	-93.3156	-3.11952	-16.067	32.5759	-7.25661	0.444279	-0.236861	0.124587	1.58378	655.685	28.7106	-11.7234	0	0	0.0937991	16.6531
0	-4.43265	0	0	-4.50352	0.302518	-10.1667	-0.0823078	0.0580565	-0.363762	0.100969	-3.27E-16	8.00774	0	0	-0.00900429	6.5093	-23.5948	6.824	290.447	359.046	708.836	428.719	428.719	428.719	14.6513	-92.7016	10.6383	488.495	437.86	247.881	206.227	206.227	206.227	-93.8139	-3.08562	-15.8889	32.4795	-7.40071	-0.13098	-0.230472	0.127224	1.56956	647.257	25.6892	-11.5755	0	0	0.149235	16.0904
0	-4.34135	0	0	-4.40487	0.289761	-9.73167	-0.0761118	0.053683	-0.346261	1.58805	1.31E-15	7.01698	0	0	-0.00537076	6.42903	-23.5054	7.05322	290.32	359.172	707.573	428.616	428.616	428.616	14.4875	-93.0986	10.608	490.882	437.547	247.646	206.227	206.227	206.227	-94.1922	-3.04566	-15.7438	32.3415	-7.551	-0.640614	-0.19197	0.135553	1.55671	611.482	25.9651	-11.4963	0	0	0.190747	15.708
0	-4.17724	0	0	-4.2354	0.282913	-9.49769	-0.0735323	0.0495926	-0.317558	2.57097	-9.80E-16	6.04231	0	0	-0.00277385	6.36186	-23.3839	7.19806	290.14	359.297	706.213	428.547	428.547	428.547	14.3473	-93.3604	10.5813	491.554	437.031	246.896	206.227	206.227	206.227	-94.4363	-3.00101	-15.6247	32.166	-7.70167	-1.07523	-0.120691	0.149447	1.54627	548.138	29.7561	-11.3904	0	0	0.211755	15.4987
0	-3.96709	0	0	-4.02182	0.281663	-9.45494	-0.0749568	0.0459941	-0.279013	2.89643	-1.88E-15	5.16213	0	0	-0.000842413	6.30717	-23.233	7.2531	289.916	359.422	704.776	428.507	428.507	428.507	14.2255	-93.4756	10.5509	490.65	436.327	245.611	206.227	206.227	206.227	-94.534	-2.95162	-15.5241	31.9583	-7.84714	-1.42872	-0.0194313	0.168588	1.54017	459.8	37.099	-11.1823	0	0	0.208473	15.45
0	-3.73983	0	0	-3.7929	0.285527	-9.58703	-0.0805568	0.0428415	-0.232779	2.43914	-5.72E-16	4.41882	0	0	0.000793288	6.26364	-23.0562	7.21655	289.664	359.547	703.28	428.492	428.492	428.493	14.1171	-93.4361	10.5106	488.351	435.468	243.803	206.227	206.227	206.227	-94.4763	-2.89699	-15.4351	31.7246	-7.98204	-1.69842	0.106196	0.191584	1.53868	351.234	47.3902	-10.8102	0	0	0.180615	15.5452
0	-3.52368	0	0	-3.57671	0.293895	-9.87278	-0.0902687	0.0401716	-0.181905	1.11691	-2.45E-16	3.84833	0	0	0.00231731	6.2294	-22.8581	7.09028	289.399	359.676	701.75	428.496	428.496	428.496	14.0176	-93.2389	10.4554	484.872	434.493	241.513	206.227	206.227	206.227	-94.2596	-2.83714	-15.3517	31.4716	-8.10174	-1.88494	0.248288	0.217596	1.54261	229.293	60.1223	-10.2749	0	0	0.13196	15.7638
0	-3.34298	0	0	-3.39767	0.306099	-10.2886	-0.103692	0.037977	-0.130071	-1.08453	5.72E-16	3.46328	0	0	0.00365798	6.20216	-22.6438	6.87948	289.142	359.812	700.213	428.509	428.509	428.509	13.9246	-92.8875	10.3816	480.45	433.452	238.811	206.227	206.227	206.227	-93.8871	-2.77346	-15.2694	31.2065	-8.2023	-1.99187	0.397068	0.245105	1.55219	102.442	74.3864	-9.61336	0	0	0.0696957	16.0829
0	-3.21533	0	0	-3.27349	0.321473	-10.8109	-0.12007	0.0362647	-0.0812055	-4.09253	-3.68E-16	3.25617	0	0	0.00456242	6.17946	-22.4187	6.59234	288.913	359.963	698.696	428.526	428.526	428.526	13.8376	-92.3927	10.2866	475.324	432.398	235.791	206.227	206.227	206.227	-93.3701	-2.70902	-15.1854	30.9361	-8.28065	-2.0255	0.54073	0.272226	1.56689	-19.7556	89.0682	-8.90177	0	0	0.00314497	16.4796
0	-3.14903	0	0	-3.21267	0.339408	-11.4179	-0.138238	0.034935	-0.0391502	-7.73009	4.08E-16	3.19099	0	0	0.0047834	6.15877	-22.1882	6.23923	288.732	360.135	697.228	428.538	428.538	428.538	13.7582	-91.7734	10.1694	469.723	431.382	232.563	206.227	206.227	206.227	-92.7281	-2.64833	-15.0985	30.6666	-8.33479	-1.99393	0.666821	0.297343	1.58595	-127.496	103.052	-8.25016	0	0	-0.0580881	16.9319
0	-3.14165	0	0	-3.213	0.359399	-12.0915	-0.156676	0.0339411	-0.00680393	-11.7193	-2.88E-15	3.22982	0	0	0.00433482	6.13781	-21.9572	5.83156	288.619	360.335	695.832	428.54	428.54	428.54	13.6886	-91.0557	10.0303	463.845	430.447	229.249	206.227	206.227	206.227	-91.9882	-2.59668	-15.0086	30.403	-8.3637	-1.90613	0.765822	0.318802	1.60831	-213.173	115.211	-7.73634	0	0	-0.106918	17.4208
0	-3.18003	0	0	-3.26137	0.381054	-12.8172	-0.173639	0.0330418	0.0145839	-15.7087	-3.02E-15	3.31643	0	0	0.00357172	6.11459	-21.7295	5.38117	288.585	360.571	694.532	428.525	428.525	428.525	13.6309	-90.2717	9.87063	457.852	429.628	225.967	206.227	206.227	206.227	-91.1836	-2.55893	-14.9162	30.1485	-8.36745	-1.77133	0.830248	0.335066	1.63182	-271.743	124.479	-7.39063	0	0	-0.139731	17.9313
0	-3.24293	0	0	-3.33636	0.404073	-13.5842	-0.187449	0.0321486	0.02547	-19.3325	-3.91E-15	3.4202	0	0	0.00313165	6.08762	-21.5075	4.8989	288.636	360.848	693.343	428.492	428.492	428.492	13.5855	-89.4566	9.69344	451.86	428.945	222.827	206.227	206.227	206.227	-90.3502	-2.53843	-14.8216	29.9045	-8.34704	-1.59789	0.858376	0.345137	1.65465	-302.449	130.253	-7.17784	0	0	-0.157081	18.4524
0	-3.30511	0	0	-3.41218	0.428208	-14.383	-0.197054	0.0311998	0.02795	-22.302	-3.93E-15	3.52311	0	0	0.0036262	6.05597	-21.2918	4.39411	288.768	361.171	692.274	428.44	428.44	428.44	13.5512	-88.6447	9.50319	445.941	428.405	219.918	206.227	206.227	206.227	-89.5227	-2.53597	-14.7254	29.6696	-8.30434	-1.39284	0.852546	0.348636	1.6743	-308.036	132.366	-7.01324	0	0	-0.162185	18.9763
0	-3.34178	0	0	-3.46314	0.453213	-15.2046	-0.202203	0.0301064	0.0245134	-24.4523	-4.55E-15	3.6068	0	0	0.00534181	6.01923	-21.0811	3.87408	288.967	361.543	691.329	428.371	428.371	428.371	13.5253	-87.8662	9.30627	440.13	428.006	217.303	206.227	206.227	206.227	-88.7313	-2.54947	-14.6284	29.4401	-8.24209	-1.1615	0.818208	0.345971	1.6897	-293.412	131.089	-6.80911	0	0	-0.159042	19.497
0	-3.33177	0	0	-3.4669	0.478818	-16.0393	-0.203165	0.0287711	0.0178015	-25.728	-1.23E-15	3.64945	0	0	0.00812955	5.97748	-20.8719	3.34423	289.207	361.966	690.501	428.289	428.288	428.288	13.5041	-87.1456	9.11082	434.434	427.736	215.022	206.227	206.227	206.227	-87.9999	-2.57413	-14.5323	29.2099	-8.16364	-0.907702	0.762684	0.337651	1.69994	-264.614	126.86	-6.49142	0	0	-0.151019	20.0089
0	-3.25996	0	0	-3.40684	0.504708	-16.8763	-0.200437	0.0270577	0.00977474	-26.1562	-2.45E-16	3.62059	0	0	0.0114767	5.93105	-20.6595	2.80866	289.453	362.44	689.782	428.198	428.198	428.198	13.4835	-86.5003	8.92603	428.841	427.582	213.087	206.227	206.227	206.227	-87.3455	-2.60313	-14.4393	28.9714	-8.07276	-0.634498	0.693538	0.324218	1.70496	-227.349	120.14	-6.02404	0	0	-0.14005	20.5056
0	-3.11823	0	0	-3.2734	0.530521	-17.7035	-0.194707	0.0248905	0.00183275	-25.8347	1.25E-15	3.49549	0	0	0.014726	5.88037	-20.438	2.27107	289.663	362.966	689.157	428.106	428.106	428.106	13.4595	-85.9404	8.76099	423.333	427.525	211.489	206.227	206.227	206.227	-86.7771	-2.62872	-14.352	28.7159	-7.97366	-0.344968	0.618395	0.306859	1.70523	-186.808	111.611	-5.4199	0	0	-0.127025	20.9799
0	-2.90572	0	0	-3.06434	0.555847	-18.5077	-0.187057	0.0222297	-0.00529569	-24.9409	4.80E-15	3.26083	0	0	0.0173156	5.82555	-20.2013	1.73608	289.793	363.541	688.609	428.016	428.015	428.015	13.4286	-85.4688	8.62336	417.884	427.547	210.201	206.227	206.227	206.227	-86.2971	-2.64333	-14.2722	28.4344	-7.87042	-0.0436193	0.543594	0.286122	1.70207	-147.122	101.671	-4.69555	0	0	-0.11225	21.4239
0	-2.62741	0	0	-2.78357	0.580249	-19.2755	-0.178613	0.0192542	-0.0111291	-23.6798	-4.51E-15	2.93748	0	0	0.0189627	5.76631	-19.9437	1.21008	289.8	364.163	688.122	427.932	427.932	427.932	13.3875	-85.0828	8.51853	412.471	427.628	209.184	206.227	206.227	206.227	-85.9017	-2.64055	-14.2014	28.1186	-7.76714	0.262886	0.474258	0.263061	1.69642	-111.539	90.9734	-3.9004	0	0	-0.0963596	21.8297
0	-2.29211	0	0	-2.43921	0.603269	-19.9933	-0.170153	0.0161646	-0.0154389	-22.2259	-2.67E-15	2.55957	0	0	0.0196355	5.70176	-19.6606	0.701671	289.645	364.826	687.684	427.859	427.859	427.859	13.3338	-84.7757	8.44928	407.071	427.749	208.393	206.227	206.227	206.227	-85.5835	-2.61576	-14.1399	27.762	-7.66725	0.565156	0.413895	0.238602	1.68875	-82.1751	80.1522	-3.09276	0	0	-0.0804946	22.1906
0	-1.91101	0	0	-2.04225	0.624456	-20.6482	-0.162212	0.0132138	-0.0179651	-20.7226	1.09E-15	2.1729	0	0	0.0194921	5.63055	-19.3488	0.22163	289.297	365.527	687.282	427.798	427.798	427.798	13.2661	-84.5381	8.4159	401.667	427.891	207.781	206.227	206.227	206.227	-85.3329	-2.56645	-14.0871	27.3598	-7.57383	0.851386	0.364674	0.213938	1.67946	-60.4429	69.8345	-2.31766	0	0	-0.0665978	22.5014
0	-1.49651	0	0	-1.60546	0.643374	-21.2282	-0.155262	0.0106506	-0.0188782	-19.2932	-4.12E-15	1.82118	0	0	0.0187825	5.55097	-19.0066	-0.217823	288.733	366.257	686.907	427.751	427.751	427.751	13.1844	-84.3591	8.41658	396.25	428.041	207.303	206.227	206.227	206.227	-85.1389	-2.49228	-14.0425	26.9097	-7.48918	1.10799	0.325738	0.190389	1.66894	-46.0137	60.6941	-1.64587	0	0	-0.0560375	22.7585
0	-1.06099	0	0	-1.1421	0.659644	-21.7235	-0.1496	0.00857374	-0.018347	-18.0261	2.17E-15	1.52718	0	0	0.017743	5.46134	-18.6341	-0.604452	287.94	367.01	686.555	427.718	427.718	427.718	13.0898	-84.2276	8.44796	390.815	428.187	206.918	206.227	206.227	206.227	-84.9903	-2.39493	-14.0055	26.4119	-7.41485	1.32117	0.295699	0.168737	1.65739	-38.1472	53.0408	-1.10853	0	0	-0.0499448	22.9604
0	-0.616039	0	0	-0.665016	0.672963	-22.1263	-0.145218	0.00705219	-0.0167564	-16.9613	3.93E-15	1.30358	0	0	0.0165528	5.36029	-18.2325	-0.927353	286.911	367.778	686.22	427.7	427.7	427.7	12.985	-84.133	8.5055	385.362	428.323	206.594	206.227	206.227	206.227	-84.8768	-2.27769	-13.9755	25.8684	-7.35171	1.47839	0.271853	0.15003	1.64499	-35.221	47.2158	-0.749281	0	0	-0.0482325	23.1069
0	-0.171914	0	0	-0.18599	0.683137	-22.4325	-0.142118	0.00608374	-0.0145617	-16.1249	-2.66E-15	1.14988	0	0	0.0153389	5.24708	-17.8038	-1.17835	285.647	368.555	685.901	427.697	427.697	427.697	12.8732	-84.0658	8.58413	379.898	428.447	206.303	206.227	206.227	206.227	-84.7895	-2.14499	-13.9522	25.2835	-7.29996	1.56977	0.251705	0.134568	1.63224	-35.5526	43.1829	-0.572934	0	0	-0.0500325	23.1992
0	0.262909	0	0	0.28487	0.690101	-22.6414	-0.140139	0.00565312	-0.0121728	-15.5113	2.38E-15	1.06185	0	0	0.0141648	5.1218	-17.3508	-1.35296	284.149	369.335	685.593	427.708	427.708	427.708	12.7581	-84.0178	8.67848	374.43	428.559	206.025	206.227	206.227	206.227	-84.721	-2.0018	-13.9352	24.6627	-7.25929	1.58919	0.232858	0.122594	1.61934	-37.4535	40.8367	-0.573555	0	0	-0.0537668	23.2392
0	0.681954	0	0	0.73952	0.693931	-22.7559	-0.139057	0.00566459	-0.0099654	-15.0961	-1.78E-15	1.02601	0	0	0.0130516	4.98536	-16.8765	-1.45096	282.425	370.114	685.296	427.733	427.733	427.733	12.6434	-83.983	8.78354	368.968	428.664	205.749	206.227	206.227	206.227	-84.6656	-1.85314	-13.9243	24.0127	-7.22878	1.53489	0.213691	0.113806	1.60667	-39.5754	39.904	-0.729209	0	0	-0.057735	23.2293
0	1.0806	0	0	1.17206	0.694841	-22.7831	-0.138658	0.00597807	-0.00817374	-14.8481	-1.42E-15	1.02492	0	0	0.0120052	4.8395	-16.384	-1.47648	280.481	370.888	685.007	427.771	427.771	427.771	12.5323	-83.9566	8.89483	363.52	428.767	205.465	206.227	206.227	206.227	-84.6191	-1.70354	-13.9191	23.3407	-7.20721	1.40955	0.193569	0.107446	1.59422	-41.0963	39.8762	-0.98187	0	0	-0.0606424	23.1723
0	1.45612	0	0	1.57878	0.693159	-22.7329	-0.138718	0.00650245	-0.00700029	-14.728	1.43E-15	1.0474	0	0	0.0110251	4.68652	-15.8763	-1.43745	278.325	371.656	684.723	427.819	427.819	427.819	12.4273	-83.9358	9.0087	358.094	428.873	205.172	206.227	206.227	206.227	-84.5792	-1.55677	-13.9193	22.6542	-7.19309	1.21984	0.172043	0.103083	1.58228	-41.3497	40.4855	-1.30185	0	0	-0.0613687	23.0711
0	1.8073	0	0	1.95793	0.689315	-22.6178	-0.139092	0.00710333	-0.00642651	-14.7023	8.93E-16	1.079	0	0	0.010118	4.52917	-15.3563	-1.34504	275.964	372.418	684.44	427.876	427.876	427.876	12.3304	-83.9187	9.12239	352.694	428.988	204.867	206.227	206.227	206.227	-84.5442	-1.41561	-13.9244	21.9607	-7.18466	0.975784	0.150196	0.0994279	1.57124	-40.5185	41.1517	-1.61767	0	0	-0.0600438	22.9288
0	2.13427	0	0	2.30941	0.683794	-22.4523	-0.139648	0.00766749	-0.00647943	-14.7373	1.65E-15	1.10774	0	0	0.00929245	4.37029	-14.8267	-1.21244	273.407	373.175	684.156	427.938	427.938	427.938	12.2423	-83.9047	9.2341	347.323	429.118	204.553	206.227	206.227	206.227	-84.5137	-1.28187	-13.9342	21.2673	-7.18014	0.689565	0.128418	0.0958602	1.56136	-38.5322	41.6443	-1.90613	0	0	-0.0566003	22.7486
0	2.43809	0	0	2.63437	0.677114	-22.2514	-0.140333	0.00808968	-0.00701388	-14.8088	6.74E-16	1.12264	0	0	0.00856131	4.2127	-14.2898	-1.05396	270.66	373.927	683.868	428.004	428.004	428.004	12.1636	-83.8937	9.34273	341.98	429.265	204.233	206.227	206.227	206.227	-84.4876	-1.15643	-13.9482	20.5804	-7.17793	0.37467	0.108258	0.0915377	1.5531	-35.9733	41.5831	-2.11647	0	0	-0.0519758	22.5339
0	2.7204	0	0	2.93486	0.669779	-22.0302	-0.141039	0.00830059	-0.00788504	-14.8881	3.68E-15	1.11538	0	0	0.00792728	4.05888	-13.748	-0.883859	267.732	374.675	683.573	428.07	428.07	428.07	12.0939	-83.8859	9.44792	336.662	429.434	203.91	206.227	206.227	206.227	-84.4663	-1.03946	-13.9659	19.9059	-7.17637	0.0445949	0.0907302	0.0856936	1.54654	-33.2318	40.8005	-2.2386	0	0	-0.0468797	22.2881
0	2.98327	0	0	3.21334	0.662252	-21.8025	-0.141717	0.00824973	-0.00895259	-14.9557	-3.29E-15	1.07779	0	0	0.00738883	3.91098	-13.2034	-0.715448	264.632	375.419	683.269	428.133	428.133	428.133	12.0326	-83.882	9.54978	331.366	429.623	203.589	206.227	206.227	206.227	-84.4501	-0.930557	-13.9872	19.2488	-7.17436	-0.287898	0.0765307	0.0777927	1.5419	-30.6068	39.0784	-2.25398	0	0	-0.0418611	22.015
0	3.22871	0	0	3.47239	0.654927	-21.5802	-0.142286	0.00781734	-0.010107	-14.9922	-4.05E-15	0.99435	0	0	0.00693582	3.7707	-12.6581	-0.560473	261.369	376.159	682.956	428.191	428.191	428.191	11.9789	-83.8821	9.64866	326.087	429.834	203.272	206.227	206.227	206.227	-84.4391	-0.829001	-14.0115	18.6126	-7.17112	-0.611556	0.0662086	0.0677154	1.53944	-28.3998	36.3475	-2.16209	0	0	-0.0374111	21.7182
0	3.45856	0	0	3.71431	0.648111	-21.3727	-0.142744	0.00697092	-0.0112425	-14.9916	1.32E-15	0.859227	0	0	0.00654895	3.63923	-12.1136	-0.42856	257.954	376.892	682.635	428.24	428.24	428.24	11.9319	-83.8863	9.74496	320.822	430.063	202.963	206.227	206.227	206.227	-84.4332	-0.733876	-14.0386	18.0003	-7.16634	-0.917055	0.0599249	0.0553634	1.53917	-26.7168	32.5323	-1.96301	0	0	-0.0337049	21.4014
0	3.67412	0	0	3.94087	0.642006	-21.1864	-0.143065	0.00569678	-0.0122636	-14.9518	1.11E-15	0.670999	0	0	0.00620121	3.51735	-11.5716	-0.327047	254.399	377.616	682.305	428.281	428.281	428.281	11.8903	-83.894	9.83891	315.565	430.304	202.664	206.227	206.227	206.227	-84.4317	-0.644237	-14.0678	17.4132	-7.16027	-1.19728	0.0578204	0.0413836	1.54144	-25.7047	27.8429	-1.68137	0	0	-0.0309251	21.068
0	3.87626	0	0	4.15318	0.636715	-21.0246	-0.143324	0.00411005	-0.0131273	-14.8878	-1.20E-15	0.445856	0	0	0.00586616	3.40539	-11.0332	-0.260716	250.714	378.327	681.968	428.31	428.31	428.31	11.8528	-83.9043	9.93049	310.313	430.553	202.375	206.227	206.227	206.227	-84.4334	-0.559177	-14.0982	16.8516	-7.15349	-1.44757	0.0591475	0.0262794	1.54595	-25.1904	22.4962	-1.33925	0	0	-0.0288512	20.721
0	4.06531	0	0	4.3518	0.63225	-20.8877	-0.143561	0.00240496	-0.0137651	-14.8145	3.62E-16	0.210321	0	0	0.00552239	3.30333	-10.4992	-0.231993	246.911	379.022	681.628	428.329	428.329	428.329	11.8182	-83.9157	10.0194	305.065	430.799	202.096	206.227	206.227	206.227	-84.4368	-0.477902	-14.1289	16.3144	-7.14696	-1.6655	0.0635073	0.0112711	1.55281	-25.1171	17.0416	-0.983063	0	0	-0.0274294	20.3632
0	4.24134	0	0	4.53685	0.62855	-20.7741	-0.143818	0.000752807	-0.0141649	-14.7495	1.02E-16	-0.0102026	0	0	0.00516251	3.21086	-9.9701	-0.240981	243.003	379.695	681.288	428.339	428.339	428.339	11.7854	-83.9267	10.1052	299.819	431.036	201.827	206.227	206.227	206.227	-84.4401	-0.399779	-14.1589	15.7995	-7.14195	-1.85084	0.0699425	-0.00252996	1.56168	-25.2501	11.9435	-0.645035	0	0	-0.0264233	19.9966
0	4.40427	0	0	4.70827	0.625499	-20.6803	-0.144113	-0.000625519	-0.0143235	-14.7056	4.86E-15	-0.18604	0	0	0.00478742	3.12745	-9.44601	-0.285719	239	380.344	680.951	428.341	428.341	428.341	11.7534	-83.936	10.1875	294.574	431.254	201.569	206.227	206.227	206.227	-84.442	-0.32436	-14.1874	15.3035	-7.13972	-2.00533	0.0774633	-0.014104	1.57215	-25.3261	7.69484	-0.357084	0	0	-0.0255981	19.6226
0	4.55414	0	0	4.866	0.622943	-20.6016	-0.144425	-0.0016471	-0.0143338	-14.6877	-1.80E-15	-0.305208	0	0	0.00440521	3.05243	-8.92661	-0.36243	234.912	380.964	680.622	428.338	428.338	428.338	11.7217	-83.9425	10.2661	289.332	431.448	201.321	206.227	206.227	206.227	-84.4411	-0.251374	-14.2139	14.8223	-7.14166	-2.13235	0.0847826	-0.0225662	1.58372	-24.9398	4.67214	-0.144186	0	0	-0.0245822	19.2421
0	4.69107	0	0	5.0101	0.620706	-20.5327	-0.144708	-0.00223046	-0.0141316	-14.6933	3.32E-15	-0.357611	0	0	0.00402254	2.98512	-8.41122	-0.465932	230.746	381.553	680.305	428.336	428.336	428.336	11.6901	-83.9454	10.3407	284.093	431.614	201.085	206.227	206.227	206.227	-84.4369	-0.180728	-14.2381	14.351	-7.149	-2.23652	0.091006	-0.0274876	1.59569	-23.9421	3.04831	-0.00732196	0	0	-0.0232449	18.8552
0	4.81538	0	0	5.14071	0.618595	-20.4676	-0.144894	-0.00232726	-0.0138821	-14.7133	-1.87E-15	-0.339308	0	0	0.00364141	2.9248	-7.89881	-0.590004	226.509	382.111	680.004	428.338	428.338	428.338	11.6588	-83.9446	10.4113	278.859	431.75	200.861	206.227	206.227	206.227	-84.4289	-0.112495	-14.2603	13.8842	-7.16285	-2.32334	0.0949529	-0.0283428	1.60773	-21.9021	3.03219	0.0436742	0	0	-0.0211104	18.4615
0	4.92742	0	0	5.25803	0.616414	-20.4003	-0.144972	-0.0019724	-0.0135322	-14.7413	2.42E-15	-0.257005	0	0	0.00326013	2.87088	-7.388	-0.727819	222.205	382.637	679.722	428.35	428.35	428.35	11.6283	-83.94	10.4781	273.63	431.857	200.651	206.227	206.227	206.227	-84.4174	-0.0468684	-14.2808	13.4164	-7.18397	-2.39877	0.0955544	-0.0253155	1.61856	-18.642	4.55578	0.0179541	0	0	-0.0178814	18.0599
0	5.02749	0	0	5.36225	0.613969	-20.3247	-0.144908	-0.00118071	-0.0131903	-14.7672	-1.53E-16	-0.115966	0	0	0.00287054	2.82289	-6.87715	-0.872535	217.834	383.134	679.464	428.378	428.378	428.378	11.5993	-83.932	10.5415	268.409	431.939	200.456	206.227	206.227	206.227	-84.4029	0.0158611	-14.3003	12.9419	-7.21293	-2.46868	0.0924132	-0.0188543	1.62795	-14.0138	7.43559	-0.0676956	0	0	-0.0132038	17.6487
0	5.1159	0	0	5.45341	0.611082	-20.2354	-0.144702	-5.19E-05	-0.0129299	-14.7843	1.27E-15	0.0681712	0	0	0.00246244	2.78055	-6.36436	-1.01762	213.396	383.605	679.231	428.428	428.428	428.428	11.5729	-83.9211	10.6019	263.194	432.001	200.274	206.227	206.227	206.227	-84.3857	0.0753394	-14.3197	12.4553	-7.25002	-2.53863	0.0851098	-0.0093044	1.6352	-7.93418	11.4537	-0.196618	0	0	-0.00670374	17.226
0	5.19268	0	0	5.53144	0.607597	-20.1275	-0.144365	0.00126776	-0.012735	-14.788	3.06E-15	0.274614	0	0	0.00202701	2.74374	-5.84751	-1.15721	208.888	384.057	679.025	428.506	428.506	428.506	11.5499	-83.9079	10.6599	257.987	432.049	200.107	206.227	206.227	206.227	-84.3667	0.131248	-14.3401	11.9516	-7.29528	-2.61361	0.0734379	0.0025243	1.63979	-0.485478	16.2301	-0.345938	0	0	0.00185631	16.7891
0	5.25773	0	0	5.59609	0.603387	-19.997	-0.143928	0.00267346	-0.0127525	-14.7773	2.62E-15	0.487394	0	0	0.00155823	2.71249	-5.32437	-1.28656	204.302	384.494	678.846	428.616	428.616	428.616	11.5315	-83.8927	10.716	252.785	432.092	199.953	206.227	206.227	206.227	-84.3464	0.183322	-14.3625	11.4267	-7.34844	-2.69768	0.0577072	0.0154728	1.64165	8.20679	21.2695	-0.487762	0	0	0.0126439	16.3352
0	5.31072	0	0	5.64692	0.59836	-19.8408	-0.14344	0.00400124	-0.0129047	-14.755	-1.26E-15	0.684493	0	0	0.00105778	2.68697	-4.79266	-1.40201	199.631	384.925	678.695	428.762	428.762	428.762	11.5185	-83.8761	10.7711	247.587	432.137	199.81	206.227	206.227	206.227	-84.3254	0.231439	-14.3879	10.8771	-7.40904	-2.79404	0.0383691	0.0286325	1.64015	17.7721	26.202	-0.608518	0	0	0.0255015	15.8612
0	5.35127	0	0	5.68348	0.592459	-19.657	-0.142956	0.00511018	-0.0132112	-14.7251	3.43E-15	0.847606	0	0	0.000534359	2.66745	-4.25017	-1.50124	194.866	385.355	678.571	428.948	428.948	428.948	11.5116	-83.8585	10.8258	242.39	432.192	199.676	206.227	206.227	206.227	-84.304	0.275663	-14.4172	10.3004	-7.47647	-2.90481	0.015921	0.0408728	1.63547	27.8643	30.5299	-0.686988	0	0	0.0401251	15.3643
0	5.37886	0	0	5.70524	0.585664	-19.445	-0.142499	0.00592795	-0.0136799	-14.6886	-2.35E-15	0.966704	0	0	-2.40E-07	2.65435	-3.69494	-1.58332	189.997	385.793	678.471	429.173	429.173	429.173	11.511	-83.84	10.881	237.19	432.261	199.55	206.227	206.227	206.227	-84.2824	0.316301	-14.4511	9.69548	-7.55011	-3.03094	-0.00899563	0.0515288	1.62774	38.1847	34.0186	-0.725718	0	0	0.0561377	14.8415
0	5.39295	0	0	5.71179	0.577994	-19.2049	-0.142063	0.00641064	-0.0141963	-14.6436	-1.64E-15	1.03604	0	0	-0.000532074	2.64803	-3.12523	-1.6487	185.015	386.244	678.393	429.438	429.438	429.438	11.5168	-83.8209	10.9375	231.986	432.349	199.431	206.227	206.227	206.227	-84.261	0.353909	-14.4901	9.06234	-7.62923	-3.17222	-0.035177	0.0597566	1.61687	48.1099	36.4002	-0.722308	0	0	0.0725396	14.2904
0	5.39308	0	0	5.70271	0.569495	-18.938	-0.14164	0.0065731	-0.0147939	-14.5878	-3.41E-15	1.05779	0	0	-0.00104986	2.64896	-2.53972	-1.69906	179.909	386.714	678.334	429.741	429.741	429.741	11.5286	-83.8012	10.996	226.773	432.458	199.314	206.227	206.227	206.227	-84.2396	0.389202	-14.5345	8.40227	-7.71325	-3.32729	-0.0620355	0.0655722	1.60335	57.4687	37.714	-0.696149	0	0	0.0887925	13.7089
0	5.37875	0	0	5.67769	0.560242	-18.6465	-0.141206	0.00651342	-0.0153437	-14.5186	3.38E-15	1.04427	0	0	-0.00154934	2.65743	-1.93757	-1.73726	174.674	387.206	678.289	430.078	430.078	430.078	11.5459	-83.7811	11.0573	221.548	432.588	199.2	206.227	206.227	206.227	-84.2183	0.423048	-14.5842	7.71781	-7.80152	-3.49367	-0.0881778	0.0687413	1.5877	65.7016	38.0041	-0.656352	0	0	0.103709	13.0955
0	5.34947	0	0	5.63641	0.550333	-18.3332	-0.140764	0.00623679	-0.0159029	-14.439	-3.60E-15	0.998566	0	0	-0.00202264	2.67369	-1.31841	-1.76695	169.303	387.724	678.256	430.447	430.447	430.447	11.5678	-83.7602	11.1219	216.31	432.738	199.086	206.227	206.227	206.227	-84.1965	0.456343	-14.6391	7.0124	-7.89357	-3.66809	-0.112883	0.0693249	1.57017	72.6761	37.2778	-0.61433	0	0	0.116604	12.4495
0	5.30479	0	0	5.57866	0.539883	-18.0017	-0.140333	0.00588248	-0.0164105	-14.3558	2.14E-16	0.937805	0	0	-0.00247226	2.69784	-0.68241	-1.79246	163.794	388.268	678.228	430.84	430.84	430.84	11.5936	-83.738	11.1902	211.055	432.906	198.968	206.227	206.227	206.227	-84.1738	0.489979	-14.699	6.29048	-7.98896	-3.84651	-0.134712	0.0677321	1.55197	77.9866	35.8069	-0.583597	0	0	0.126496	11.7709
0	5.24445	0	0	5.50447	0.529018	-17.6555	-0.139968	0.00543434	-0.0169134	-14.2813	-1.52E-15	0.862347	0	0	-0.0028899	2.72971	-0.0302793	-1.81824	158.148	388.837	678.203	431.252	431.252	431.252	11.6225	-83.714	11.2626	205.782	433.09	198.845	206.227	206.227	206.227	-84.1493	0.524741	-14.7634	5.55693	-8.08725	-4.02465	-0.15326	0.0639374	1.53362	81.6392	33.5493	-0.568138	0	0	0.13298	11.0607
0	5.16868	0	0	5.41426	0.517869	-17.299	-0.13968	0.00496214	-0.0173932	-14.2232	1.02E-15	0.780273	0	0	-0.00327059	2.769	0.63678	-1.84881	152.368	389.43	678.175	431.677	431.677	431.677	11.6535	-83.6877	11.3391	200.489	433.286	198.714	206.227	206.227	206.227	-84.1225	0.561312	-14.8319	4.81709	-8.18822	-4.19794	-0.16756	0.0586949	1.516	83.421	30.8017	-0.578409	0	0	0.135578	10.3207
0	5.07818	0	0	5.30906	0.506565	-16.9361	-0.139532	0.00449932	-0.0178889	-14.192	4.43E-15	0.695847	0	0	-0.00360587	2.81512	1.31709	-1.88836	146.463	390.041	678.142	432.108	432.108	432.109	11.6861	-83.6585	11.4198	195.174	433.492	198.574	206.227	206.227	206.227	-84.0928	0.600191	-14.9041	4.07642	-8.29145	-4.36199	-0.177054	0.0520785	1.4999	83.316	27.5584	-0.611214	0	0	0.134164	9.55369
0	4.97447	0	0	5.19059	0.495232	-16.5708	-0.13946	0.00404829	-0.0183769	-14.1824	-2.04E-15	0.609444	0	0	-0.00388028	2.86733	2.00851	-1.94047	140.445	390.665	678.098	432.54	432.54	432.54	11.7197	-83.6265	11.5045	189.836	433.705	198.425	206.227	206.227	206.227	-84.0601	0.641664	-14.9794	3.34022	-8.39668	-4.51278	-0.181281	0.044831	1.48592	81.2558	24.0873	-0.673783	0	0	0.128797	8.76332
0	4.85968	0	0	5.0613	0.483983	-16.2069	-0.139488	0.00358549	-0.0189	-14.1948	-6.38E-16	0.519267	0	0	-0.00407791	2.92458	2.70852	-2.00796	134.333	391.297	678.041	432.966	432.966	432.966	11.7538	-83.5917	11.5928	184.473	433.923	198.265	206.227	206.227	206.227	-84.0243	0.685774	-15.0573	2.61359	-8.50339	-4.64683	-0.180104	0.0369492	1.47476	77.3215	20.2929	-0.759266	0	0	0.119793	7.9543
0	4.73664	0	0	4.92425	0.472927	-15.8479	-0.139528	0.0031492	-0.0193908	-14.217	-3.39E-15	0.430227	0	0	-0.00418559	2.98576	3.41421	-2.09267	128.146	391.928	677.967	433.38	433.38	433.38	11.788	-83.5542	11.6841	179.085	434.142	198.096	206.227	206.227	206.227	-83.9857	0.732317	-15.1373	1.90113	-8.61113	-4.76146	-0.173399	0.0291505	1.46652	71.4933	16.4581	-0.867283	0	0	0.10757	7.13223
0	4.60873	0	0	4.78299	0.462155	-15.4969	-0.139598	0.00269782	-0.0198572	-14.2469	-2.65E-15	0.339519	0	0	-0.00418864	3.04958	4.12235	-2.1953	121.911	392.551	677.875	433.78	433.78	433.78	11.8222	-83.5145	11.7778	173.67	434.36	197.917	206.227	206.227	206.227	-83.9445	0.780813	-15.2186	1.20705	-8.71915	-4.8549	-0.161311	0.021505	1.46166	63.893	12.5337	-0.991375	0	0	0.0927313	6.30361
0	4.47973	0	0	4.64152	0.451749	-15.1567	-0.139685	0.00226173	-0.0202564	-14.2794	4.69E-15	0.251858	0	0	-0.00407928	3.1147	4.82944	-2.31546	115.657	393.157	677.762	434.159	434.159	434.159	11.8564	-83.4728	11.8726	168.228	434.575	197.731	206.227	206.227	206.227	-83.9013	0.830542	-15.3008	0.534911	-8.82663	-4.92637	-0.144198	0.0144842	1.46024	54.6589	8.70388	-1.12599	0	0	0.0760185	5.47572
0	4.3538	0	0	4.50412	0.441782	-14.8298	-0.139784	0.00183774	-0.0205305	-14.31	3.39E-15	0.168591	0	0	-0.00385019	3.17974	5.53175	-2.4516	109.416	393.737	677.627	434.517	434.517	434.517	11.8906	-83.4294	11.9675	162.758	434.784	197.539	206.227	206.227	206.227	-83.8562	0.880541	-15.3831	-0.112268	-8.9325	-4.97606	-0.122725	0.00832445	1.4625	43.9835	5.02713	-1.26164	0	0	0.0581962	4.65653
0	4.23531	0	0	4.37528	0.432314	-14.5183	-0.139907	0.00140622	-0.0207638	-14.3362	-2.81E-15	0.0888365	0	0	-0.00349681	3.24337	6.22538	-2.60116	103.224	394.281	677.468	434.849	434.849	434.849	11.9254	-83.3847	12.0612	157.26	434.985	197.34	206.227	206.227	206.227	-83.8099	0.929649	-15.4649	-0.732152	-9.0355	-5.00508	-0.0983234	0.00309565	1.46788	32.461	1.50001	-1.39969	0	0	0.0404589	3.85452
0	4.12869	0	0	4.2595	0.42341	-14.2246	-0.140044	0.000955324	-0.0208243	-14.3532	2.81E-15	0.0120743	0	0	-0.00301969	3.30432	6.90636	-2.76091	97.1176	394.781	677.283	435.155	435.155	435.155	11.9613	-83.3386	12.1523	151.734	435.176	197.137	206.227	206.227	206.227	-83.7624	0.976576	-15.546	-1.32276	-9.13414	-5.01507	-0.0713955	-0.00102619	1.47643	20.1446	-1.78349	-1.5286	0	0	0.0232295	3.07856
0	4.03823	0	0	4.16117	0.415127	-13.9507	-0.140202	0.000479273	-0.0208272	-14.3581	3.52E-16	-0.0610065	0	0	-0.00242649	3.36145	7.57075	-2.92688	91.1352	395.229	677.073	435.433	435.433	435.433	11.9988	-83.2912	12.2393	146.181	435.356	196.93	206.227	206.227	206.227	-83.714	1.01994	-15.6257	-1.88284	-9.22685	-5.00836	-0.044	-0.00398689	1.48777	7.88465	-4.84672	-1.65328	0	0	0.00771615	2.33758
0	3.96793	0	0	4.0843	0.407529	-13.6989	-0.140378	-4.37E-05	-0.0207148	-14.3489	7.15E-17	-0.131699	0	0	-0.00172964	3.41373	8.21472	-3.09495	85.3143	395.616	676.836	435.682	435.682	435.682	12.0388	-83.2423	12.321	140.602	435.523	196.721	206.227	206.227	206.227	-83.6645	1.05836	-15.7038	-2.41161	-9.31184	-4.98736	-0.0173315	-0.00570222	1.50115	-3.93971	-7.60112	-1.76978	0	0	-0.00559665	1.64033
0	3.92129	0	0	4.03241	0.400678	-13.4714	-0.1406	-0.000576914	-0.0205094	-14.3281	-1.31E-15	-0.194178	0	0	-0.000951137	3.4603	8.83473	-3.26095	79.6906	395.935	676.571	435.902	435.902	435.902	12.0818	-83.1911	12.396	135	435.675	196.51	206.227	206.227	206.227	-83.6135	1.09056	-15.7801	-2.90872	-9.38736	-4.95445	0.00714383	-0.0062078	1.51626	-14.734	-10.0209	-1.87362	0	0	-0.0161884	0.995111
0	3.90119	0	0	4.00838	0.394635	-13.2703	-0.140884	-0.00108431	-0.020208	-14.2988	-3.07E-15	-0.242691	0	0	-0.000114602	3.50048	9.4276	-3.42097	74.2971	396.18	676.279	436.092	436.092	436.092	12.1288	-83.1371	12.4631	129.376	435.81	196.298	206.227	206.227	206.227	-83.5603	1.11539	-15.8542	-3.37436	-9.4516	-4.9118	0.0280771	-0.00539504	1.53242	-23.9887	-11.9597	-1.95903	0	0	-0.0237927	0.409373
0	3.90973	0	0	4.01434	0.389459	-13.0978	-0.141256	-0.00155256	-0.0198411	-14.2667	2.85E-15	-0.274932	0	0	0.000757688	3.53369	9.99067	-3.57154	69.1627	396.345	675.96	436.252	436.252	436.252	12.1803	-83.0791	12.5216	123.732	435.927	196.086	206.227	206.227	206.227	-83.5042	1.13194	-15.9263	-3.80915	-9.50287	-4.86111	0.0443583	-0.00357821	1.54903	-31.2491	-13.4766	-2.02373	0	0	-0.0284007	-0.110506
0	3.9483	0	0	4.0516	0.385199	-12.9557	-0.14172	-0.00191688	-0.0193876	-14.2356	-2.92E-15	-0.28398	0	0	0.00164347	3.55956	10.5219	-3.70977	64.3115	396.427	675.613	436.384	436.384	436.384	12.2372	-83.0159	12.5708	118.071	436.024	195.875	206.227	206.227	206.227	-83.444	1.13954	-15.9966	-4.21416	-9.53957	-4.80357	0.0550833	-0.000629899	1.56516	-36.1962	-14.3413	-2.05893	0	0	-0.0301903	-0.55948
0	4.01743	0	0	4.12073	0.381888	-12.8451	-0.142231	-0.00213465	-0.018921	-14.2049	3.37E-15	-0.267648	0	0	0.0025242	3.57787	11.0198	-3.83337	59.7616	396.424	675.241	436.489	436.489	436.489	12.3001	-82.9464	12.6105	112.397	436.101	195.666	206.227	206.227	206.227	-83.3785	1.1378	-16.0653	-4.59089	-9.56044	-4.73985	0.0594288	0.00317807	1.58025	-38.4686	-14.5506	-2.06694	0	0	-0.0294183	-0.934006
0	4.11693	0	0	4.22148	0.379545	-12.7668	-0.142742	-0.00216336	-0.018414	-14.1737	2.91E-15	-0.225312	0	0	0.0033837	3.58859	11.4838	-3.94073	55.525	396.335	674.842	436.568	436.568	436.568	12.3696	-82.8691	12.6409	106.711	436.158	195.461	206.227	206.227	206.227	-83.3064	1.12665	-16.1332	-4.94101	-9.56455	-4.67006	0.0575653	0.00765198	1.59357	-38.1444	-14.0264	-2.04296	0	0	-0.0266871	-1.23209
0	4.24585	0	0	4.35287	0.378161	-12.7205	-0.14321	-0.00199368	-0.0179567	-14.1412	-4.74E-15	-0.160643	0	0	0.00420862	3.59183	11.9137	-4.03072	51.6075	396.161	674.418	436.625	436.625	436.625	12.4462	-82.7828	12.6625	101.018	436.195	195.261	206.227	206.227	206.227	-83.2266	1.10618	-16.2009	-5.26652	-9.55134	-4.59394	0.0494675	0.0124902	1.60432	-35.1988	-12.7583	-1.99536	0	0	-0.0224636	-1.45324
0	4.40261	0	0	4.51335	0.37771	-12.7054	-0.143618	-0.00158572	-0.0175914	-14.1088	-2.35E-16	-0.0755202	0	0	0.00498883	3.58796	12.3102	-4.10256	48.009	395.903	673.97	436.665	436.665	436.665	12.5306	-82.6861	12.6758	95.3186	436.214	195.068	206.227	206.227	206.227	-83.1376	1.07676	-16.2691	-5.56943	-9.52093	-4.51105	0.0354666	0.0173949	1.61255	-29.7415	-10.7649	-1.93119	0	0	-0.0172375	-1.59832
0	4.58525	0	0	4.70088	0.378145	-12.72	-0.143937	-0.000970594	-0.0173229	-14.0753	-1.67E-15	0.0218232	0	0	0.00571612	3.57756	12.6742	-4.15577	44.7241	395.566	673.497	436.69	436.69	436.69	12.6228	-82.5781	12.6815	89.6154	436.218	194.882	206.227	206.227	206.227	-83.0385	1.03884	-16.3385	-5.85163	-9.47386	-4.42083	0.0168909	0.0218133	1.61773	-22.3277	-8.15098	-1.85599	0	0	-0.0116514	-1.66935
0	4.79154	0	0	4.91319	0.379402	-12.762	-0.144169	-0.000137497	-0.0172149	-14.0406	1.66E-15	0.127803	0	0	0.00638473	3.5615	13.0071	-4.18975	41.7432	395.154	673.001	436.707	436.707	436.707	12.723	-82.4578	12.6802	83.9098	436.208	194.704	206.227	206.227	206.227	-82.9282	0.992965	-16.4097	-6.11487	-9.41161	-4.32307	-0.00545111	0.0256056	1.62048	-13.2518	-4.99155	-1.78112	0	0	-0.00605299	-1.66914
0	5.01901	0	0	5.14784	0.381411	-12.8292	-0.14428	0.000866724	-0.0172031	-13.9983	4.98E-15	0.233822	0	0	0.00698666	3.5409	13.3106	-4.20384	39.0535	394.672	672.481	436.72	436.72	436.72	12.8312	-82.3243	12.6725	78.2023	436.19	194.534	206.227	206.227	206.227	-82.8059	0.939668	-16.4829	-6.36055	-9.33609	-4.21785	-0.0300913	0.0284052	1.62061	-3.17341	-1.38603	-1.7115	0	0	-0.000884811	-1.60107
0	5.26523	0	0	5.40237	0.384092	-12.9187	-0.144309	0.00205288	-0.0172977	-13.9465	-2.46E-15	0.339055	0	0	0.00751633	3.51713	13.5862	-4.19713	36.6399	394.126	671.936	436.737	436.737	436.737	12.9471	-82.1771	12.6586	72.4931	436.165	194.373	206.227	206.227	206.227	-82.6711	0.87942	-16.5582	-6.58962	-9.25002	-4.10583	-0.0558768	0.030041	1.61912	7.46622	2.53922	-1.65245	0	0	0.00363167	-1.46875
0	5.52775	0	0	5.67427	0.387364	-13.0279	-0.144236	0.00331283	-0.0174583	-13.8749	1.24E-15	0.431473	0	0	0.00796035	3.49179	13.8358	-4.16848	34.4867	393.522	671.367	436.76	436.76	436.76	13.0702	-82.0157	12.6387	66.7821	436.14	194.221	206.227	206.227	206.227	-82.5229	0.81259	-16.6354	-6.80251	-9.15664	-3.98819	-0.0814902	0.0301719	1.61656	18.1197	6.50427	-1.6168	0	0	0.00732081	-1.27582
0	5.80401	0	0	5.96095	0.391142	-13.1539	-0.144115	0.0046139	-0.0177131	-13.7793	1.56E-15	0.508619	0	0	0.00830788	3.46666	14.0608	-4.11666	32.578	392.864	670.772	436.796	436.796	436.796	13.2	-81.8393	12.6122	61.0685	436.117	194.077	206.227	206.227	206.227	-82.3609	0.739407	-16.714	-6.99926	-9.05966	-3.86672	-0.106253	0.0290045	1.61406	28.5618	10.4217	-1.61372	0	0	0.010171	-1.02576
0	6.09126	0	0	6.25964	0.395348	-13.294	-0.144026	0.00584603	-0.0180249	-13.6586	3.76E-15	0.561595	0	0	0.0085463	3.4436	14.2627	-4.04046	30.8988	392.157	670.153	436.848	436.848	436.848	13.3357	-81.647	12.5786	55.3517	436.101	193.94	206.227	206.227	206.227	-82.1839	0.660015	-16.7932	-7.17942	-8.96315	-3.74362	-0.129272	0.0264001	1.61251	38.4349	13.9417	-1.65235	0	0	0.012179	-0.721804
0	6.38655	0	0	6.56732	0.399907	-13.4457	-0.144039	0.00693421	-0.0184399	-13.5118	8.75E-16	0.586682	0	0	0.00866323	3.42437	14.4426	-3.93905	29.4353	391.406	669.509	436.919	436.919	436.919	13.4765	-81.4375	12.5368	49.6308	436.096	193.809	206.227	206.227	206.227	-81.9905	0.574451	-16.8719	-7.34225	-8.87109	-3.62128	-0.150125	0.0224228	1.61314	47.618	16.86	-1.73911	0	0	0.013414	-0.366876
0	6.68654	0	0	6.88054	0.404756	-13.6068	-0.144256	0.00774888	-0.0189278	-13.345	-3.51E-15	0.574732	0	0	0.00864896	3.41067	14.6019	-3.81211	28.1756	390.613	668.843	437.011	437.011	437.011	13.6214	-81.2089	12.4857	43.9051	436.103	193.683	206.227	206.227	206.227	-81.7788	0.482765	-16.9487	-7.4869	-8.78755	-3.50224	-0.168484	0.0173189	1.61679	55.9605	18.956	-1.87827	0	0	0.0139247	0.0364009
0	6.98744	0	0	7.19544	0.409835	-13.7754	-0.144743	0.00825171	-0.0194741	-13.1637	-2.18E-15	0.526536	0	0	0.00849811	3.40389	14.7413	-3.66019	27.1094	389.781	668.158	437.124	437.124	437.124	13.7693	-80.9587	12.4238	38.1738	436.124	193.564	206.227	206.227	206.227	-81.5461	0.385055	-17.0224	-7.61238	-8.71613	-3.38876	-0.183898	0.0113067	1.62421	63.2549	20.1104	-2.05915	0	0	0.0137149	0.485677
0	7.28508	0	0	7.50771	0.415099	-13.9498	-0.145609	0.00834039	-0.0200804	-12.9817	3.91E-15	0.43586	0	0	0.00821092	3.40513	14.8618	-3.48468	26.2289	388.91	667.458	437.257	437.257	437.258	13.919	-80.6837	12.3497	32.4368	436.158	193.45	206.227	206.227	206.227	-81.289	0.28152	-17.0915	-7.71792	-8.66006	-3.28284	-0.196461	0.00477602	1.63601	69.4866	20.2414	-2.27742	0	0	0.0128314	0.97886
0	7.57487	0	0	7.81262	0.420507	-14.1287	-0.14688	0.00804857	-0.0207477	-12.8075	-4.86E-15	0.309966	0	0	0.00779179	3.41511	14.9641	-3.28811	25.5282	388	666.75	437.41	437.41	437.41	14.0694	-80.3801	12.2622	26.6945	436.203	193.345	206.227	206.227	206.227	-81.0036	0.172543	-17.1545	-7.80287	-8.62188	-3.18585	-0.206051	-0.00189845	1.65233	74.5753	19.4654	-2.51378	0	0	0.0112925	1.51409
0	7.85204	0	0	8.10518	0.426028	-14.3111	-0.148597	0.00738658	-0.0214134	-12.6524	-2.05E-15	0.154188	0	0	0.00724904	3.43418	15.0488	-3.07396	25.0039	387.051	666.041	437.58	437.58	437.58	14.2191	-80.0437	12.1599	20.9481	436.252	193.251	206.227	206.227	206.227	-80.6854	0.0586793	-17.2103	-7.86693	-8.6036	-3.09862	-0.212442	-0.00805917	1.67309	78.3232	18.0061	-2.74666	0	0	0.00913158	2.08976
0	8.11163	0	0	8.38023	0.431636	-14.496	-0.150715	0.0064729	-0.0221297	-12.5185	2.49E-15	-0.0154265	0	0	0.00659124	3.46235	15.1161	-2.84654	24.6548	386.061	665.341	437.765	437.765	437.765	14.3667	-79.6698	12.042	15.1997	436.302	193.175	206.227	206.227	206.227	-80.3295	-0.0593342	-17.2574	-7.9102	-8.60646	-3.02135	-0.215863	-0.0131396	1.69783	80.8265	16.1721	-2.95704	0	0	0.00649938	2.70455
0	8.34866	0	0	8.63262	0.437312	-14.6828	-0.153114	0.00547523	-0.0227396	-12.3987	2.27E-15	-0.177677	0	0	0.0058253	3.49929	15.1664	-2.61089	24.4821	385.03	664.659	437.962	437.962	437.962	14.511	-79.2536	11.9074	9.4527	436.342	193.123	206.227	206.227	206.227	-79.9308	-0.180609	-17.2948	-7.93314	-8.63094	-2.95346	-0.215625	-0.0165934	1.72547	81.652	14.4861	-3.11583	0	0	0.0035868	3.35751
0	8.5583	0	0	8.85722	0.443037	-14.871	-0.155638	0.00456882	-0.0233429	-12.28	1.76E-15	-0.312103	0	0	0.00495652	3.54462	15.1996	-2.37225	24.4894	383.956	664.006	438.169	438.169	438.169	14.6506	-78.7902	11.7557	3.71122	436.367	193.104	206.227	206.227	206.227	-79.4841	-0.304197	-17.3218	-7.9367	-8.67719	-2.89403	-0.212353	-0.01781	1.75516	81.0725	13.3292	-3.21844	0	0	0.000718821	4.04808
0	8.7357	0	0	9.04896	0.448802	-15.0601	-0.158012	0.0039145	-0.023745	-12.1354	2.65E-15	-0.401883	0	0	0.00398617	3.59772	15.2152	-2.13606	24.6828	382.841	663.393	438.385	438.385	438.385	14.7847	-78.2745	11.5864	-2.01977	436.369	193.126	206.227	206.227	206.227	-78.984	-0.42915	-17.3376	-7.92206	-8.74467	-2.84147	-0.205284	-0.0161423	1.78498	78.5615	13.293	-3.25748	0	0	-0.00171145	4.77618
0	8.87603	0	0	9.20273	0.454599	-15.2499	-0.160056	0.00373936	-0.0240516	-11.9454	6.13E-16	-0.425743	0	0	0.00292665	3.65809	15.2127	-1.90752	25.0707	381.684	662.829	438.608	438.608	438.608	14.9123	-77.7012	11.3992	-7.73457	436.343	193.197	206.227	206.227	206.227	-78.4251	-0.554621	-17.3421	-7.89067	-8.83261	-2.79386	-0.194942	-0.0111759	1.81375	74.3829	14.7438	-3.24797	0	0	-0.00330567	5.54227
0	8.97436	0	0	9.31333	0.460425	-15.4404	-0.161614	0.00408796	-0.0241032	-11.692	3.55E-15	-0.383664	0	0	0.00178994	3.72527	15.1908	-1.6914	25.6636	380.489	662.323	438.84	438.84	438.84	15.0332	-77.0648	11.1939	-13.4272	436.284	193.324	206.227	206.227	206.227	-77.8018	-0.679951	-17.3353	-7.84394	-8.93989	-2.7488	-0.180935	-0.00248949	1.83949	68.1452	18.0458	-3.21443	0	0	-0.00364178	6.34734
0	9.02574	0	0	9.37544	0.466281	-15.6315	-0.162649	0.00503083	-0.0240726	-11.3669	4.53E-15	-0.273515	0	0	0.000598436	3.79897	15.1483	-1.49189	26.4743	379.259	661.882	439.08	439.08	439.08	15.1471	-76.3598	10.9701	-19.0914	436.195	193.51	206.227	206.227	206.227	-77.1082	-0.804753	-17.3173	-7.78318	-9.06532	-2.70365	-0.164137	0.00995915	1.86148	60.2793	23.1941	-3.19232	0	0	-0.00249113	7.19297
0	9.02501	0	0	9.38361	0.472173	-15.8234	-0.163148	0.00646535	-0.0239982	-10.9618	-4.33E-15	-0.109312	0	0	-0.000624752	3.87901	15.0831	-1.31255	27.5172	377.999	661.51	439.331	439.332	439.331	15.254	-75.5803	10.7275	-24.7208	436.076	193.757	206.227	206.227	206.227	-76.3385	-0.928902	-17.2884	-7.7091	-9.20746	-2.65537	-0.144484	0.0260206	1.8788	50.7337	30.0469	-3.21238	0	0	0.000305036	8.0813
0	8.96681	0	0	9.33212	0.478122	-16.0167	-0.163184	0.00825689	-0.0239659	-10.4752	3.23E-15	0.0950826	0	0	-0.00185009	3.96546	14.9929	-1.15612	28.8084	376.718	661.211	439.595	439.595	439.595	15.354	-74.7202	10.4651	-30.3097	435.933	194.065	206.227	206.227	206.227	-75.4865	-1.05247	-17.2487	-7.62195	-9.36486	-2.60082	-0.122455	0.0452614	1.89069	39.6815	38.1984	-3.28868	0	0	0.00473384	9.01505
0	8.84545	0	0	9.21489	0.484153	-16.2124	-0.16283	0.0101476	-0.0241323	-9.90593	-3.43E-15	0.319218	0	0	-0.00304553	4.05849	14.8751	-1.0245	30.3651	375.423	660.983	439.873	439.873	439.873	15.4471	-73.7729	10.1821	-35.8527	435.774	194.431	206.227	206.227	206.227	-74.5458	-1.17568	-17.1983	-7.52098	-9.53593	-2.53675	-0.0986324	0.067074	1.89732	27.4366	47.0654	-3.4182	0	0	0.0106456	9.99742
0	8.65463	0	0	9.02523	0.490311	-16.4118	-0.162166	0.0119485	-0.0245462	-9.25811	-2.23E-15	0.556733	0	0	-0.00416932	4.15843	14.7267	-0.918738	32.2052	374.125	660.826	440.167	440.167	440.167	15.5329	-72.7313	9.87758	-41.3455	435.604	194.849	206.227	206.227	206.227	-73.5091	-1.29872	-17.1371	-7.4045	-9.71902	-2.45993	-0.0731943	0.0905481	1.89854	14.069	55.9768	-3.55792	0	0	0.0178914	11.032
0	8.38728	0	0	8.75561	0.496656	-16.6168	-0.161323	0.0134611	-0.0252895	-8.55066	-7.04E-16	0.806032	0	0	-0.00518048	4.26574	14.5443	-0.838983	34.347	372.833	660.734	440.476	440.476	440.476	15.6115	-71.5873	9.55046	-46.7845	435.43	195.316	206.227	206.227	206.227	-72.3683	-1.42173	-17.0652	-7.26972	-9.91237	-2.36736	-0.0464631	0.11501	1.89465	-0.223887	64.4008	-3.65015	0	0	0.0263844	12.1227
0	8.03545	0	0	8.39757	0.503269	-16.83	-0.160464	0.0145916	-0.0265374	-7.82038	-2.18E-15	1.07891	0	0	-0.00604783	4.381	14.3245	-0.784403	36.8083	371.562	660.702	440.801	440.801	440.801	15.6826	-70.3322	9.20012	-52.1676	435.257	195.823	206.227	206.227	206.227	-71.1148	-1.54474	-16.9832	-7.11283	-10.1143	-2.2565	-0.0193342	0.139577	1.88626	-14.9937	71.7227	-3.60821	0	0	0.0359795	13.2734
0	7.59042	0	0	7.94175	0.510258	-17.0548	-0.159781	0.0153917	-0.0283735	-7.12561	-2.63E-15	1.39884	0	0	-0.00677008	4.50481	14.0638	-0.753333	39.606	370.322	660.723	441.139	441.139	441.139	15.7468	-68.9564	8.82646	-57.494	435.088	196.365	206.227	206.227	206.227	-69.7391	-1.66763	-16.8922	-6.929	-10.3229	-2.12525	0.0075137	0.163685	1.87418	-29.8744	77.7545	-3.3602	0	0	0.0467766	14.4877
0	7.04295	0	0	7.3783	0.517772	-17.2959	-0.159492	0.0158821	-0.0308752	-6.54857	2.45E-15	1.77792	0	0	-0.00741499	4.63784	13.7587	-0.7433	42.755	369.128	660.788	441.487	441.487	441.487	15.8055	-67.4503	8.43006	-62.7645	434.923	196.938	206.227	206.227	206.227	-68.2316	-1.79031	-16.7947	-6.71266	-10.5365	-1.97214	0.0333816	0.186524	1.85836	-44.5845	82.2015	-2.83343	0	0	0.05889	15.7689
0	6.38409	0	0	6.69747	0.52599	-17.5589	-0.159888	0.0160527	-0.0341248	-6.20017	1.80E-15	2.21295	0	0	-0.00816673	4.78071	13.4062	-0.751199	46.2679	367.991	660.889	441.84	441.84	441.84	15.8611	-65.8048	8.01229	-67.9809	434.764	197.543	206.227	206.227	206.227	-66.5834	-1.9128	-16.6945	-6.45752	-10.7534	-1.79629	0.0574007	0.20783	1.84014	-58.7257	85.0724	-1.99849	0	0	0.0725112	17.1196
0	5.60608	0	0	5.89056	0.535116	-17.85	-0.161292	0.0160015	-0.0381342	-6.21226	-3.02E-15	2.6998	0	0	-0.0093546	4.93397	13.0031	-0.773451	50.1536	366.926	661.02	442.195	442.195	442.195	15.9175	-64.0123	7.57505	-73.145	434.609	198.186	206.227	206.227	206.227	-64.7875	-2.03541	-16.5965	-6.15691	-10.9716	-1.5974	0.0789105	0.226952	1.82036	-72.0385	86.4027	-0.854461	0	0	0.0878399	18.5414
0	4.70365	0	0	4.95127	0.545358	-18.1756	-0.164101	0.0157239	-0.0429238	-6.73444	3.27E-16	3.21338	0	0	-0.0114913	5.09802	12.5471	-0.806175	54.4171	365.942	661.172	442.544	442.544	442.544	15.9788	-62.0686	7.12049	-78.2558	434.453	198.883	206.227	206.227	206.227	-62.8402	-2.15892	-16.5065	-5.80409	-11.1896	-1.37582	0.097315	0.243602	1.79986	-84.2879	86.3409	0.556851	0	0	0.105012	20.0348
0	3.67587	0	0	3.87742	0.556918	-18.5416	-0.168608	0.0153812	-0.0482905	-7.90375	1.47E-15	3.73778	0	0	-0.0151937	5.27306	12.0363	-0.845376	59.0584	365.05	661.341	442.88	442.88	442.881	16.05	-59.9745	6.65086	-83.307	434.292	199.662	206.227	206.227	206.227	-60.7429	-2.2845	-16.4305	-5.39246	-11.4055	-1.13242	0.112583	0.257634	1.77951	-95.5572	85.2174	2.14876	0	0	0.124362	21.5993
0	2.52772	0	0	2.67272	0.569956	-18.9525	-0.175046	0.0149504	-0.0540127	-9.83454	1.47E-15	4.23369	0	0	-0.0211019	5.45903	11.4693	-0.887021	64.0727	364.257	661.523	443.198	443.198	443.198	16.1354	-57.7375	6.16839	-88.2829	434.119	200.56	206.227	206.227	206.227	-58.5039	-2.41377	-16.3742	-4.91595	-11.6175	-0.868712	0.124804	0.268913	1.76006	-106.002	83.2711	3.80918	0	0	0.14617	23.2325
0	1.27176	0	0	1.34843	0.584583	-19.4111	-0.183519	0.0144438	-0.0595745	-12.5961	3.27E-16	4.66418	0	0	-0.0296676	5.65561	10.8458	-0.927075	69.4493	363.569	661.718	443.49	443.49	443.49	16.2387	-55.3737	5.67544	-93.1538	433.925	201.628	206.227	206.227	206.227	-56.1399	-2.5484	-16.3424	-4.36936	-11.8237	-0.586859	0.134357	0.277579	1.74164	-116.074	80.8674	5.39666	0	0	0.171063	24.931
0	-0.0708116	0	0	-0.0753215	0.600825	-19.9174	-0.19385	0.0136879	-0.0643603	-16.1826	-4.41E-15	4.97555	0	0	-0.0408924	5.86214	10.1659	-0.961645	75.1721	362.988	661.926	443.749	443.749	443.749	16.3617	-52.9092	5.1747	-97.8712	433.698	202.925	206.227	206.227	206.227	-53.6775	-2.68974	-16.338	-3.74849	-12.0223	-0.2896	0.142125	0.283622	1.72469	-126.401	78.0638	6.81116	0	0	0.199857	26.6896
0	-1.46977	0	0	-1.56884	0.618611	-20.4681	-0.205723	0.0126225	-0.0675996	-20.519	-4.82E-15	5.13147	0	0	-0.054124	6.07769	9.43068	-0.986899	81.2198	362.515	662.153	443.97	443.97	443.97	16.5034	-50.38	4.66989	-102.364	433.426	204.515	206.227	206.227	206.227	-51.1531	-2.8381	-16.3617	-3.05048	-12.2113	0.019636	0.149179	0.287471	1.70859	-137.745	75.1164	7.95382	0	0	0.23387	28.5015
0	-2.88638	0	0	-3.09311	0.637766	-21.0567	-0.218406	0.0110705	-0.0684543	-25.4292	3.27E-15	5.09099	0	0	-0.0678891	6.30102	8.64205	-0.999006	87.5657	362.147	662.405	444.145	444.145	444.145	16.6604	-47.8325	4.16648	-106.536	433.092	206.457	206.227	206.227	206.227	-48.6128	-2.99217	-16.4117	-2.27404	-12.3889	0.336733	0.15636	0.289211	1.69208	-150.726	71.9703	8.80728	0	0	0.274333	30.3587
0	-4.27517	0	0	-4.60109	0.658003	-21.6737	-0.231123	0.00889148	-0.0662732	-30.6796	6.86E-15	4.82404	0	0	-0.0800805	6.53061	7.80254	-0.994166	94.1789	361.879	662.691	444.272	444.272	444.272	16.8264	-45.3213	3.67264	-110.268	432.679	208.797	206.227	206.227	206.227	-46.111	-3.1483	-16.4834	-1.41939	-12.5534	0.656882	0.164569	0.289208	1.67465	-165.741	68.6048	9.40757	0	0	0.322254	32.2511
0	-5.58665	0	0	-6.04015	0.678952	-22.3067	-0.242894	0.00603042	-0.0603693	-35.9739	2.61E-15	4.31691	0	0	-0.0882171	6.76479	6.9154	-0.968449	101.025	361.704	663.024	444.345	444.345	444.345	16.9931	-42.907	3.19973	-113.421	432.167	211.559	206.227	206.227	206.227	-43.7071	-3.30012	-16.5705	-0.488563	-12.7033	0.974517	0.174301	0.28802	1.65454	-183.04	65.0303	9.84549	0	0	0.378382	34.1673
0	-6.77057	0	0	-7.35521	0.700163	-22.9419	-0.252924	0.0023771	-0.0506204	-41.0084	-5.23E-15	3.55636	0	0	-0.0900457	7.00163	5.9844	-0.917852	108.066	361.613	663.417	444.362	444.362	444.362	17.1508	-40.6529	2.76259	-115.844	431.538	214.74	206.227	206.227	206.227	-41.463	-3.43842	-16.6653	0.514757	-12.8372	1.2835	0.185646	0.285798	1.6312	-202.269	61.076	10.2772	0	0	0.441992	36.094
0	-7.77966	0	0	-8.49243	0.721146	-23.5645	-0.260414	-0.00199593	-0.0370988	-45.4682	-2.61E-15	2.55606	0	0	-0.0839687	7.23903	5.01383	-0.838367	115.263	361.597	663.886	444.319	444.319	444.319	17.29	-38.6214	2.37904	-117.384	430.776	218.305	206.227	206.227	206.227	-39.4392	-3.55153	-16.7598	1.58535	-12.9537	1.57722	0.198832	0.282774	1.60393	-222.924	56.7707	10.8367	0	0	0.511643	38.0162
0	-8.57294	0	0	-9.40306	0.741383	-24.1594	-0.264831	-0.00701409	-0.0206353	-49.0715	-6.53E-15	1.34198	0	0	-0.0695627	7.4748	4.00824	-0.725948	122.576	361.646	664.447	444.216	444.216	444.216	17.4018	-36.8702	2.06863	-117.894	429.866	222.187	206.227	206.227	206.227	-37.6914	-3.62611	-16.8459	2.71644	-13.052	1.84873	0.213255	0.279094	1.57332	-243.732	52.0344	11.6755	0	0	0.583587	39.9174
0	-9.11863	0	0	-10.047	0.760359	-24.7123	-0.265638	-0.0124631	-0.00248056	-51.5587	3.92E-15	-0.0286214	0	0	-0.0477474	7.70655	2.97245	-0.576725	129.966	361.751	665.115	444.051	444.051	444.051	17.4783	-35.4491	1.85086	-117.244	428.797	226.295	206.227	206.227	206.227	-36.267	-3.64847	-16.9167	3.89999	-13.1311	2.09101	0.227829	0.275092	1.5407	-262.864	47.0566	12.8429	0	0	0.652085	41.7796
0	-9.39645	0	0	-10.3961	0.777585	-25.2099	-0.262316	-0.0181356	0.0158073	-52.7176	-2.61E-15	-1.47405	0	0	-0.0208193	7.93189	1.91137	-0.387249	137.395	361.899	665.908	443.826	443.826	443.826	17.5131	-34.3962	1.74265	-115.333	427.564	230.518	206.227	206.227	206.227	-35.2023	-3.60626	-16.966	5.12692	-13.1904	2.29736	0.241762	0.270863	1.50782	-278.518	41.924	14.3633	0	0	0.710824	43.5839
0	-9.39934	0	0	-10.437	0.792619	-25.6409	-0.254368	-0.0237625	0.0326727	-52.4091	-5.23E-15	-2.8787	0	0	0.00785541	8.14833	0.829919	-0.154663	144.827	362.083	666.84	443.542	443.542	443.542	17.5005	-33.7356	1.75599	-112.092	426.161	234.742	206.227	206.227	206.227	-34.5198	-3.49018	-16.9886	6.38722	-13.2293	2.46164	0.253402	0.266294	1.47622	-288.65	36.792	16.1694	0	0	0.752613	45.3114
0	-9.13434	0	0	-10.1729	0.805089	-25.9961	-0.241697	-0.0288124	0.0467512	-50.6246	0	-4.07951	0	0	0.0344935	8.35338	-0.266905	0.12278	152.228	362.293	667.922	443.203	443.203	443.203	17.4354	-33.4749	1.89567	-107.49	424.587	238.851	206.227	206.227	206.227	-34.2263	-3.29553	-16.9799	7.67041	-13.2477	2.57887	0.262036	0.261584	1.44761	-291.957	32.1279	18.058	0	0	0.772281	46.9437
0	-8.62241	0	0	-9.62441	0.814733	-26.2693	-0.22493	-0.0325702	0.057346	-47.5265	2.61E-15	-4.89321	0	0	0.0557752	8.54465	-1.37411	0.445532	159.568	362.52	669.163	442.814	442.814	442.814	17.3138	-33.6047	2.15827	-101.54	422.844	242.742	206.227	206.227	206.227	-34.3125	-3.02317	-16.9366	8.96557	-13.2452	2.64551	0.267328	0.257036	1.42281	-288.103	28.55	19.7282	0	0	0.767689	48.464
0	-7.89609	0	0	-8.82689	0.821438	-26.4585	-0.205357	-0.0341616	0.0642615	-43.4255	-3.92E-15	-5.14493	0	0	0.0696284	8.71993	-2.48661	0.81231	166.819	362.757	670.569	442.383	442.383	442.383	17.1334	-34.1002	2.53263	-94.2937	420.94	246.325	206.227	206.227	206.227	-34.7547	-2.67941	-16.8573	10.2616	-13.2221	2.65999	0.269194	0.253564	1.40184	-277.56	26.8846	20.7977	0	0	0.739464	49.8571
0	-6.99589	0	0	-7.82668	0.825298	-26.5671	-0.184519	-0.0329978	0.0677638	-38.7068	5.23E-15	-4.73933	0	0	0.0755397	8.87723	-3.59913	1.21966	173.955	362.996	672.139	441.92	441.92	441.92	16.8955	-34.9248	3.00197	-85.8318	418.889	249.534	206.227	206.227	206.227	-35.5182	-2.27501	-16.7439	11.5477	-13.1787	2.62314	0.268272	0.251518	1.38439	-261.544	27.6535	20.9429	0	0	0.690866	51.1102
0	-5.96629	0	0	-6.67586	0.826628	-26.6045	-0.163944	-0.0290915	0.0684374	-33.7659	1.31E-15	-3.70416	0	0	0.0744163	9.01504	-4.70612	1.66184	180.95	363.231	673.87	441.433	441.433	441.433	16.606	-36.0345	3.54646	-76.2572	416.718	252.318	206.227	206.227	206.227	-36.5614	-1.8237	-16.6026	12.8131	-13.1155	2.53837	0.264849	0.251133	1.36953	-241.511	30.8977	20.0327	0	0	0.626479	52.2124
0	-4.85228	0	0	-5.42759	0.825923	-26.5847	-0.144952	-0.0228399	0.0669316	-28.9564	-1.31E-15	-2.1606	0	0	0.0681353	9.1323	-5.80174	2.13062	187.778	363.455	675.753	440.935	440.935	440.935	16.2755	-37.3822	4.14599	-65.684	414.464	254.649	206.227	206.227	206.227	-37.8401	-1.34041	-16.4434	14.0478	-13.0332	2.41189	0.259158	0.25212	1.35637	-218.879	36.2479	18.0933	0	0	0.551341	53.1554
0	-3.69639	0	0	-4.13196	0.823791	-26.5247	-0.128577	-0.0148687	0.0639265	-24.5607	-2.61E-15	-0.288217	0	0	0.0589487	9.22853	-6.87982	2.61541	194.416	363.662	677.773	440.436	440.436	440.436	15.9179	-38.9215	4.78214	-54.2282	412.172	256.512	206.227	206.227	206.227	-39.3105	-0.839892	-16.2793	15.2424	-12.9326	2.25253	0.251681	0.254206	1.34359	-195.111	43.2532	15.2268	0	0	0.470924	53.9325
0	-2.53648	0	0	-2.83306	0.820858	-26.4421	-0.115432	-0.00605081	0.0598628	-20.7663	3.59E-15	1.70114	0	0	0.0489207	9.30396	-7.93399	3.10364	200.837	363.847	679.913	439.947	439.947	439.947	15.5494	-40.6096	5.43959	-42.001	409.893	257.906	206.227	206.227	206.227	-40.9321	-0.335722	-16.1246	16.3887	-12.8145	2.07144	0.242474	0.256841	1.33122	-171.149	51.0984	11.7061	0	0	0.389673	54.5387
0	-1.40448	0	0	-1.5674	0.817695	-26.3529	-0.105747	0.00290066	0.0551847	-17.6689	-2.94E-15	3.62807	0	0	0.039564	9.35946	-8.95783	3.58135	207.015	364.002	682.149	439.476	439.476	439.476	15.1865	-42.4092	6.10643	-29.1027	407.679	258.836	206.227	206.227	206.227	-42.6695	0.160174	-15.9934	17.4796	-12.6798	1.88147	0.231649	0.259606	1.31867	-147.811	59.1697	7.77029	0	0	0.31155	54.9707
0	-0.325805	0	0	-0.363337	0.814757	-26.27	-0.0994928	0.0113216	0.0500253	-15.289	-1.55E-15	5.34849	0	0	0.0317293	9.39653	-9.94503	4.03379	212.924	364.122	684.456	439.03	439.03	439.03	14.8446	-44.2892	6.77397	-15.621	405.579	259.32	206.227	206.227	206.227	-44.4929	0.63761	-15.8983	18.5098	-12.5294	1.69655	0.219523	0.262382	1.30636	-125.59	66.9261	3.68176	0	0	0.239462	55.2266
0	0.680553	0	0	0.758502	0.812347	-26.2018	-0.0964212	0.0188724	0.0445491	-13.5854	-6.53E-16	6.78881	0	0	0.0256595	9.41718	-10.8897	4.44634	218.54	364.201	686.807	438.614	438.614	438.614	14.5367	-46.2248	7.4361	-1.62931	403.637	259.379	206.227	206.227	206.227	-46.3785	1.08803	-15.8492	19.4755	-12.3638	1.53069	0.20643	0.264926	1.2948	-104.823	74.0049	-0.364262	0	0	0.175429	55.3056
0	1.60161	0	0	1.78434	0.810622	-26.153	-0.0961813	0.0253488	0.0387751	-12.4773	-1.63E-15	7.92182	0	0	0.0211851	9.42378	-11.7868	4.80531	223.838	364.233	689.172	438.232	438.232	438.232	14.2733	-48.1972	8.08873	12.8114	401.891	259.042	206.227	206.227	206.227	-48.308	1.50429	-15.8533	20.3745	-12.1837	1.39727	0.192762	0.267297	1.28456	-85.6911	80.215	-4.2058	0	0	0.120513	55.2081
0	2.4294	0	0	2.70601	0.809605	-26.1242	-0.0982592	0.0307488	0.0328155	-11.8492	0	8.76483	0	0	0.0179087	9.41888	-12.6318	5.09862	228.799	364.213	691.521	437.883	437.883	437.883	14.062	-50.1923	8.72914	27.651	400.37	258.344	206.227	206.227	206.227	-50.2678	1.8805	-15.9148	21.2066	-11.9897	1.30824	0.179389	0.269764	1.27644	-68.4083	85.6164	-7.76755	0	0	0.0751403	54.9358
0	3.15989	0	0	3.51954	0.809225	-26.1134	-0.102196	0.0351924	0.0265815	-11.5857	-1.96E-15	9.35948	0	0	0.0154086	9.40494	-13.4213	5.31657	233.403	364.135	693.826	437.566	437.566	437.566	13.9082	-52.1997	9.35565	42.8476	399.098	257.326	206.227	206.227	206.227	-52.2481	2.21182	-16.0358	21.9731	-11.7821	1.27335	0.166726	0.272472	1.27119	-52.8829	90.2972	-11.0077	0	0	0.0386841	54.4914
0	3.79177	0	0	4.22371	0.80937	-26.1175	-0.107489	0.0387804	0.0202834	-11.5712	0	9.7433	0	0	0.0133223	9.38429	-14.1533	5.4522	237.636	363.996	696.06	437.278	437.278	437.278	13.8155	-54.2117	9.96736	58.3638	398.092	256.032	206.227	206.227	206.227	-54.2412	2.49436	-16.2164	22.6769	-11.5614	1.29981	0.156017	0.27545	1.26904	-39.4167	94.3822	-13.9089	0	0	0.0107484	53.8784
0	4.32533	0	0	4.81892	0.809911	-26.1329	-0.113728	0.0416149	0.0139184	-11.7116	2.61E-15	9.94269	0	0	0.0114021	9.35882	-14.8267	5.5019	241.49	363.792	698.198	437.014	437.014	437.014	13.7861	-56.2216	10.564	74.1649	397.362	254.511	206.227	206.227	206.227	-56.2412	2.7252	-16.4557	23.3219	-11.3281	1.3917	0.147924	0.278698	1.27025	-27.9589	97.9754	-16.4743	0	0	-0.00988822	53.1015
0	4.76154	0	0	5.30628	0.810751	-26.1566	-0.120639	0.0437285	0.00764172	-11.943	-2.61E-15	9.96054	0	0	0.00950668	9.32997	-15.4415	5.46553	244.957	363.522	700.217	436.77	436.77	436.77	13.8211	-58.2235	11.1458	90.2169	396.917	252.811	206.227	206.227	206.227	-58.2424	2.90237	-16.7517	23.9129	-11.0829	1.54988	0.143548	0.282241	1.27511	-18.7378	101.169	-18.7132	0	0	-0.0241819	52.1663
0	5.1017	0	0	5.68706	0.81182	-26.1869	-0.127983	0.0450713	0.00152991	-12.2198	0	9.77543	0	0	0.00755603	9.29853	-15.9989	5.34663	248.038	363.184	702.099	436.54	436.54	436.54	13.9201	-60.2112	11.7133	106.486	396.757	250.983	206.227	206.227	206.227	-60.2393	3.02487	-17.1014	24.4554	-10.8266	1.77159	0.143229	0.285836	1.28343	-11.6547	103.967	-20.6438	0	0	-0.0334796	51.0794
0	5.34707	0	0	5.96261	0.813088	-26.2228	-0.135615	0.0454964	-0.00417049	-12.5161	6.53E-16	9.34749	0	0	0.00550287	9.26467	-16.501	5.15218	250.737	362.78	703.83	436.318	436.318	436.318	14.0813	-62.1785	12.2671	122.938	396.881	249.074	206.227	206.227	206.227	-62.2262	3.09274	-17.5004	24.9551	-10.5604	2.05085	0.147796	0.289294	1.29452	-6.99229	106.312	-22.2489	0	0	-0.0385763	49.8482
0	5.49881	0	0	6.13408	0.814517	-26.2632	-0.143386	0.044936	-0.00932521	-12.8113	-3.27E-15	8.64714	0	0	0.00330295	9.22788	-16.9507	4.89243	253.062	362.309	705.396	436.098	436.098	436.098	14.3007	-64.119	12.8071	139.542	397.278	247.13	206.227	206.227	206.227	-64.1974	3.10694	-17.9423	25.4172	-10.2857	2.37846	0.15768	0.29267	1.30811	-4.81321	108.268	-23.5509	0	0	-0.0404504	48.4812
0	5.55795	0	0	6.20244	0.816037	-26.3061	-0.151113	0.0433459	-0.0135871	-13.0828	-2.61E-15	7.6602	0	0	0.00091509	9.18709	-17.3514	4.58061	255.027	361.777	706.791	435.877	435.877	435.877	14.5716	-66.0264	13.3319	156.267	397.934	245.195	206.227	206.227	206.227	-66.1468	3.06919	-18.4181	25.847	-10.0042	2.74229	0.173616	0.295959	1.32349	-5.48143	109.88	-24.5405	0	0	-0.0396365	46.988
0	5.52518	0	0	6.16803	0.81749	-26.3471	-0.158669	0.0407632	-0.0168583	-13.3133	-3.27E-15	6.40243	0	0	-0.0016796	9.14058	-17.7071	4.23265	256.647	361.185	708.008	435.651	435.651	435.651	14.8847	-67.894	13.8381	173.089	398.827	243.307	206.227	206.227	206.227	-68.068	2.98167	-18.9164	26.2487	-9.71796	3.12745	0.195012	0.29927	1.33992	-8.79955	111.272	-25.2269	0	0	-0.0370522	45.3788
0	5.40048	0	0	6.03034	0.818601	-26.3785	-0.165886	0.0374376	-0.0188693	-13.4828	2.29E-15	4.93738	0	0	-0.00445316	9.08627	-18.0217	3.86635	257.943	360.54	709.047	435.416	435.416	435.416	15.2284	-69.7152	14.3197	189.988	399.928	241.5	206.227	206.227	206.227	-69.9542	2.84682	-19.4224	26.6257	-9.42918	3.5171	0.22221	0.302964	1.35691	-15.0266	112.762	-25.6315	0	0	-0.0331269	43.6651
0	5.18284	0	0	5.78764	0.818946	-26.3882	-0.172704	0.0336804	-0.0197192	-13.5857	3.35E-15	3.358	0	0	-0.00731724	9.02178	-18.2995	3.50105	258.937	359.847	709.906	435.172	435.172	435.172	15.5896	-71.4829	14.7682	206.95	401.209	239.805	206.227	206.227	206.227	-71.7978	2.66709	-19.9197	26.9807	-9.14042	3.89277	0.253983	0.307085	1.37433	-23.5924	114.541	-25.7614	0	0	-0.0287385	41.8585
0	4.87016	0	0	5.43695	0.817952	-26.3602	-0.179031	0.0299031	-0.0195586	-13.6203	-4.61E-15	1.78471	0	0	-0.0101335	8.94463	-18.5443	3.15661	259.653	359.113	710.589	434.917	434.917	434.917	15.9545	-73.1897	15.173	223.968	402.635	238.246	206.227	206.227	206.227	-73.5903	2.4449	-20.3907	27.3152	-8.85449	4.23535	0.28917	0.3119	1.39208	-33.9732	116.912	-25.6339	0	0	-0.0246069	39.9716
0	4.45917	0	0	4.97419	0.814918	-26.2745	-0.184861	0.0266235	-0.0187672	-13.6066	-2.86E-16	0.355047	0	0	-0.0127678	8.8525	-18.7597	2.85259	260.115	358.346	711.102	434.65	434.65	434.649	16.3103	-74.8275	15.5224	241.037	404.177	236.846	206.227	206.227	206.227	-75.3221	2.18293	-20.8182	27.6298	-8.57444	4.52597	0.326285	0.317579	1.41072	-45.2942	120.111	-25.271	0	0	-0.0214803	38.0165
0	3.94554	0	0	4.39472	0.809062	-26.1088	-0.19016	0.0242528	-0.0178713	-13.579	-5.27E-15	-0.810654	0	0	-0.0151588	8.74335	-18.949	2.60744	260.349	357.554	711.45	434.371	434.371	434.371	16.6454	-76.3881	15.8052	258.153	405.807	235.624	206.227	206.227	206.227	-76.9828	1.88443	-21.1867	27.9244	-8.30334	4.74672	0.363262	0.32376	1.43019	-56.4271	124.164	-24.6841	0	0	-0.0199846	36.0054
0	3.32452	0	0	3.6943	0.799575	-25.8393	-0.195059	0.0231826	-0.0175739	-13.6074	-2.45E-15	-1.6112	0	0	-0.0174153	8.61579	-19.1148	2.43767	260.377	356.749	711.641	434.08	434.08	434.08	16.9505	-77.8631	16.0122	275.313	407.505	234.597	206.227	206.227	206.227	-78.5614	1.55391	-21.4841	28.1979	-8.04458	4.88172	0.398329	0.330269	1.45094	-66.1986	129.023	-23.8938	0	0	-0.0204984	33.9497
0	2.59216	0	0	2.87079	0.785701	-25.4429	-0.199778	0.0236515	-0.0186879	-13.7852	-2.45E-15	-1.9872	0	0	-0.0198568	8.46905	-19.2593	2.35719	260.225	355.94	711.685	433.777	433.777	433.777	17.2185	-79.2453	16.1384	292.504	409.254	233.781	206.227	206.227	206.227	-80.0478	1.19785	-21.7027	28.4491	-7.80155	4.91764	0.429443	0.33657	1.47315	-73.2678	134.445	-22.9368	0	0	-0.0231132	31.8603
0	1.74711	0	0	1.9262	0.766804	-24.8989	-0.204533	0.0256443	-0.0221848	-14.2084	-1.39E-15	-1.93523	0	0	-0.0229538	8.30326	-19.384	2.3768	259.915	355.142	711.591	433.463	433.463	433.463	17.4438	-80.5299	16.1843	309.707	411.046	233.194	206.227	206.227	206.227	-81.4338	0.825409	-21.8396	28.6763	-7.57767	4.84424	0.454396	0.341754	1.4973	-76.1014	139.888	-21.8484	0	0	-0.0275821	29.7469
0	0.792539	0	0	0.868832	0.742445	-24.1905	-0.20946	0.0290017	-0.0289496	-14.9513	-1.92E-15	-1.49476	0	0	-0.0271896	8.11945	-19.4903	2.50359	259.469	354.366	711.371	433.138	433.138	433.138	17.6218	-81.716	16.1572	326.889	412.877	232.858	206.227	206.227	206.227	-82.715	0.448778	-21.8967	28.8779	-7.37629	4.65505	0.471359	0.345188	1.52325	-73.318	144.86	-20.7045	0	0	-0.0332896	27.6191
0	-0.261939	0	0	-0.285218	0.712429	-23.3066	-0.214378	0.0334018	-0.0398462	-16.0266	3.47E-16	-0.743935	0	0	-0.0328076	7.91958	-19.579	2.7407	258.908	353.629	711.036	432.803	432.803	432.803	17.7472	-82.8083	16.0703	344	414.743	232.799	206.227	206.227	206.227	-83.8927	0.0829986	-21.8796	29.0521	-7.20052	4.34748	0.47823	0.345956	1.55041	-63.3543	148.692	-19.5859	0	0	-0.0393467	25.4862
0	-1.39895	0	0	-1.51145	0.67685	-22.2435	-0.218872	0.0384112	-0.0555372	-17.3795	4.62E-15	0.215262	0	0	-0.0396177	7.70652	-19.6509	3.08709	258.254	352.943	710.595	432.459	432.459	432.459	17.8144	-83.8174	15.9418	360.973	416.641	233.044	206.227	206.227	206.227	-84.974	-0.254966	-21.7964	29.1979	-7.053	3.92314	0.472831	0.342927	1.57784	-44.6187	150.652	-18.5786	0	0	-0.0446582	23.3583
0	-2.59295	0	0	-2.77769	0.63611	-21.0061	-0.222129	0.0436343	-0.0764888	-18.8662	4.03E-15	1.28434	0	0	-0.0468797	7.48395	-19.7066	3.5372	257.53	352.324	710.061	432.109	432.109	432.109	17.8168	-84.7593	15.7927	377.717	418.561	233.624	206.227	206.227	206.227	-85.972	-0.548026	-21.6567	29.3145	-6.93599	3.38805	0.453603	0.33571	1.60404	-15.7262	150.296	-17.769	0	0	-0.0480682	21.2472
0	-3.81088	0	0	-4.0459	0.590923	-19.6091	-0.223201	0.0486809	-0.102817	-20.2818	2.72E-15	2.37482	0	0	-0.0534153	7.25618	-19.7468	4.08111	256.756	351.786	709.442	431.754	431.754	431.754	17.7486	-85.6542	15.6436	394.119	420.487	234.567	206.227	206.227	206.227	-86.9051	-0.781313	-21.4699	29.402	-6.85095	2.75255	0.419107	0.324102	1.62721	24.5688	147.297	-17.2124	0	0	-0.0484284	19.1671
0	-5.01356	0	0	-5.27464	0.542289	-18.0781	-0.221047	0.0532648	-0.13427	-21.3711	-2.29E-15	3.42623	0	0	-0.0578743	7.02799	-19.7723	4.70454	255.955	351.341	708.75	431.397	431.397	431.397	17.6065	-86.5244	15.5113	410.041	422.398	235.888	206.227	206.227	206.227	-87.7945	-0.9448	-21.245	29.4609	-6.79841	2.0312	0.368659	0.3079	1.64533	76.9314	141.445	-16.9145	0	0	-0.0446968	17.1352
0	-6.15811	0	0	-6.42197	0.491456	-16.4488	-0.214781	0.0572779	-0.169887	-21.869	2.93E-15	4.41527	0	0	-0.0591636	6.80436	-19.784	5.38906	255.149	350.997	707.992	431.042	431.042	431.042	17.391	-87.391	15.407	425.324	424.261	237.59	206.227	206.227	206.227	-88.6623	-1.03555	-20.9899	29.4926	-6.77792	1.24263	0.303117	0.287904	1.65635	140.838	133.014	-16.8478	0	0	-0.0361803	15.1724
0	-7.20102	0	0	-7.44836	0.439851	-14.7663	-0.203757	0.0606847	-0.208429	-21.5282	6.41E-15	5.33861	0	0	-0.0567558	6.59027	-19.7831	6.11257	254.36	350.761	707.178	430.692	430.692	430.692	17.1088	-88.2716	15.334	439.786	426.041	239.651	206.227	206.227	206.227	-89.5283	-1.05903	-20.7116	29.4992	-6.78791	0.409132	0.224422	0.26532	1.65882	214.864	122.408	-16.9631	0	0	-0.02277	13.3024
0	-8.10203	0	0	-8.31944	0.389014	-13.083	-0.187766	0.0636073	-0.247836	-20.1658	-3.48E-15	6.21206	0	0	-0.0509508	6.39031	-19.7707	6.84984	253.609	350.635	706.316	430.35	430.35	430.35	16.7727	-89.1769	15.2884	453.232	427.701	242.021	206.227	206.227	206.227	-90.4073	-1.02887	-20.4167	29.4831	-6.82546	-0.444081	0.136546	0.241489	1.65144	295.745	110.314	-17.206	0	0	-0.0050625	11.5519
0	-8.8278	0	0	-9.00871	0.340509	-11.4551	-0.167174	0.066155	-0.285806	-17.708	-7.35E-16	7.04075	0	0	-0.0427998	6.20855	-19.7482	7.57342	252.913	350.617	705.411	430.019	430.019	430.019	16.4021	-90.1087	15.2598	465.462	429.204	244.615	206.227	206.227	206.227	-91.3059	-0.965106	-20.1119	29.4474	-6.88651	-1.2896	0.0450522	0.218057	1.63445	378.898	97.5085	-17.5347	0	0	0.0155781	9.9482
0	-9.35593	0	0	-9.4998	0.295852	-9.93954	-0.142989	0.0683872	-0.319879	-14.2239	1.88E-15	7.80776	0	0	-0.0338129	6.04828	-19.7165	8.25467	252.29	350.697	704.471	429.701	429.701	429.701	16.0201	-91.0583	15.2346	476.281	430.516	247.315	206.227	206.227	206.227	-92.2205	-0.890868	-19.8042	29.3953	-6.96593	-2.09895	-0.0437179	0.196672	1.60918	458.745	84.7811	-17.9173	0	0	0.0372981	8.51805
0	-9.6772	0	0	-9.78806	0.256431	-8.58983	-0.116976	0.0701492	-0.3475	-9.95366	-7.35E-16	8.45916	0	0	-0.0254661	5.9118	-19.6766	8.86516	251.753	350.866	703.502	429.396	429.396	429.396	15.6515	-92.0063	15.1986	485.517	431.612	249.974	206.227	206.227	206.227	-93.1362	-0.828518	-19.5011	29.33	-7.05762	-2.84398	-0.122524	0.178457	1.5781	528.838	72.6694	-18.302	0	0	0.0580935	7.28549
0	-9.79664	0	0	-9.88095	0.223441	-7.45279	-0.0913117	0.0712212	-0.366624	-5.26833	2.45E-16	8.92791	0	0	-0.018773	5.80038	-19.6292	9.37806	251.311	351.109	702.508	429.105	429.105	429.105	15.3189	-92.924	15.1399	493.026	432.476	252.422	206.227	206.227	206.227	-94.0279	-0.795972	-19.2096	29.2548	-7.15478	-3.49826	-0.184871	0.16414	1.54489	583.199	61.5762	-18.612	0	0	0.0762438	6.27001
0	-9.73231	0	0	-9.7972	0.19783	-6.56597	-0.0682716	0.0710932	-0.375234	-0.617503	8.98E-16	9.12464	0	0	-0.0139899	5.71424	-19.5747	9.76969	250.97	351.408	701.495	428.827	428.828	428.827	15.0396	-93.7764	15.0508	498.712	433.1	254.485	206.227	206.227	206.227	-94.8625	-0.804212	-18.9363	29.1725	-7.25033	-4.03854	-0.22401	0.153849	1.51343	615.819	51.5358	-18.717	0	0	0.0903471	5.48508
0	-9.51279	0	0	-9.56487	0.180241	-5.95503	-0.0499393	0.0694271	-0.372232	3.53577	1.31E-15	8.999	0	0	-0.0107758	5.65261	-19.5131	10.021	250.733	351.748	700.467	428.561	428.561	428.561	14.8237	-94.5266	14.9282	502.533	433.482	256	206.227	206.227	206.227	-95.6033	-0.856201	-18.6858	29.0856	-7.33738	-4.44625	-0.23578	0.147667	1.48779	622.721	42.6463	-18.4664	0	0	0.0995812	4.93707
0	-9.17383	0	0	-9.21872	0.170972	-5.63255	-0.0378125	0.065807	-0.356799	6.79299	-4.90E-16	8.51947	0	0	-0.00842663	5.61382	-19.4443	10.1188	250.597	352.111	699.429	428.303	428.303	428.303	14.6733	-95.1392	14.7731	504.506	433.629	256.83	206.227	206.227	206.227	-96.2139	-0.947503	-18.4608	28.9963	-7.40939	-4.70861	-0.216714	0.144871	1.47049	600.989	34.7888	-17.7072	0	0	0.103243	4.62467
0	-8.75504	0	0	-8.79732	0.169957	-5.59722	-0.0328571	0.0602898	-0.32903	8.84584	6.53E-16	7.72907	0	0	-0.00626428	5.59546	-19.3682	10.0565	250.558	352.487	698.387	428.051	428.051	428.051	14.5831	-95.5841	14.5894	504.708	433.556	256.882	206.227	206.227	206.227	-96.6623	-1.06799	-18.2617	28.9059	-7.46089	-4.81941	-0.165593	0.1456	1.46362	549.826	28.4674	-16.3212	0	0	0.100786	4.53855
0	-8.29645	0	0	-8.33996	0.176757	-5.83386	-0.0353296	0.0529363	-0.289735	9.51869	0	6.68697	0	0	-0.00387222	5.59453	-19.2846	9.83475	250.608	352.864	697.346	427.802	427.802	427.802	14.5425	-95.8398	14.383	503.277	433.279	256.115	206.227	206.227	206.227	-96.9243	-1.2044	-18.0869	28.8156	-7.48752	-4.77958	-0.0836206	0.149508	1.46761	470.639	24.0206	-14.2808	0	0	0.0916979	4.66174
0	-7.83591	0	0	-7.88406	0.190582	-6.31439	-0.0448794	0.0442438	-0.240719	8.76867	7.35E-16	5.49827	0	0	-0.00121766	5.60761	-19.1933	9.4613	250.738	353.237	696.314	427.551	427.551	427.551	14.5379	-95.8947	14.16	500.401	432.823	254.541	206.227	206.227	206.227	-96.9858	-1.34283	-17.9336	28.7257	-7.4863	-4.597	0.0259089	0.156848	1.48177	366.957	22.3099	-11.6543	0	0	0.0755812	4.97004
0	-7.40692	0	0	-7.46284	0.210343	-6.99969	-0.0605742	0.0347377	-0.18471	6.68518	4.08E-16	4.25961	0	0	0.00137043	5.63097	-19.0947	8.95066	250.936	353.606	695.298	427.297	427.297	427.297	14.5557	-95.7481	13.9263	496.311	432.218	252.226	206.227	206.227	206.227	-96.8437	-1.4712	-17.7981	28.6363	-7.45565	-4.28611	0.156499	0.167341	1.5041	244.881	23.7932	-8.62173	0	0	0.0526141	5.43325
0	-7.03686	0	0	-7.10363	0.234727	-7.84249	-0.0809517	0.0252183	-0.125369	3.47775	1.59E-15	3.07538	0	0	0.00337589	5.66076	-18.9892	8.3229	251.194	353.973	694.307	427.036	427.036	427.036	14.584	-95.4098	13.6872	491.269	431.5	249.282	206.227	206.227	206.227	-96.5063	-1.58077	-17.6767	28.547	-7.39546	-3.86669	0.299759	0.181521	1.53202	112.467	29.203	-5.44352	0	0	0.0236745	6.01678
0	-6.74601	0	0	-6.82658	0.262291	-8.79111	-0.104248	0.0163991	-0.0671469	-0.56158	2.16E-15	2.02007	0	0	0.00428013	5.69307	-18.8776	7.60269	251.501	354.343	693.351	426.765	426.765	426.765	14.6143	-94.8988	13.4464	485.548	430.706	245.853	206.227	206.227	206.227	-95.9917	-1.667	-17.5663	28.457	-7.30677	-3.36298	0.444256	0.198728	1.5631	-20.0988	38.361	-2.42712	0	0	-0.00928035	6.68391
0	-6.54629	0	0	-6.64355	0.291586	-9.79398	-0.128365	0.00908217	-0.0147103	-5.06867	-2.61E-15	1.16473	0	0	0.00380913	5.72412	-18.7612	6.81738	251.85	354.722	692.443	426.485	426.485	426.485	14.6413	-94.2413	13.2065	479.421	429.875	242.101	206.227	206.227	206.227	-95.3262	-1.72947	-17.4637	28.3657	-7.19171	-2.8016	0.578106	0.218293	1.59441	-142.072	50.7972	0.137292	0	0	-0.0435867	7.39866
0	-6.44071	0	0	-6.55744	0.321274	-10.8042	-0.151274	0.00395577	0.0276248	-9.66691	1.49E-15	0.56758	0	0	0.00208	5.75037	-18.6414	5.99564	252.236	355.118	691.592	426.193	426.193	426.193	14.6625	-93.4687	12.9683	473.132	429.046	238.188	206.227	206.227	206.227	-94.5417	-1.77116	-17.3664	28.2716	-7.05322	-2.21032	0.689386	0.239078	1.62462	-243.175	65.468	2.02053	0	0	-0.0762007	8.12875
0	-6.42295	0	0	-6.56182	0.350244	-11.7834	-0.171123	0.00138407	0.0566418	-13.9973	-2.20E-15	0.264248	0	0	-0.000412528	5.7686	-18.5198	5.16554	252.656	355.538	690.811	425.893	425.893	425.893	14.677	-92.6152	12.7317	466.885	428.25	234.266	206.227	206.227	206.227	-93.6735	-1.79722	-17.2713	28.1734	-6.89474	-1.61611	0.768132	0.258842	1.65233	-315.257	80.5613	3.10185	0	0	-0.104211	8.84826
0	-6.47824	0	0	-6.64156	0.377697	-12.705	-0.186532	0.00151163	0.0710086	-17.7693	2.72E-15	0.283819	0	0	-0.00289461	5.77611	-18.3976	4.35282	253.107	355.988	690.109	425.586	425.586	425.586	14.685	-91.7153	12.4957	460.828	427.513	230.461	206.227	206.227	206.227	-92.757	-1.8137	-17.1757	28.0694	-6.72013	-1.04336	0.809516	0.275601	1.6776	-354.465	94.2993	3.404	0	0	-0.125636	9.53948
0	-6.58515	0	0	-6.77471	0.403189	-13.5548	-0.196967	0.00402507	0.0720303	-20.8189	-2.00E-15	0.61635	0	0	-0.00461261	5.77081	-18.2758	3.57958	253.588	356.472	689.495	425.277	425.277	425.277	14.6865	-90.8013	12.2594	455.042	426.853	226.873	206.227	206.227	206.227	-91.8256	-1.82624	-17.0771	27.9572	-6.53327	-0.512681	0.814034	0.287376	1.70005	-362.11	105.062	3.08515	0	0	-0.139679	10.1934
0	-6.71853	0	0	-6.93534	0.426608	-14.3302	-0.20273	0.00838783	0.0626843	-23.112	1.74E-15	1.22127	0	0	-0.00502627	5.7513	-18.1548	2.86295	254.094	356.993	688.975	424.971	424.971	424.971	14.682	-89.9014	12.0234	449.55	426.281	223.565	206.227	206.227	206.227	-90.9083	-1.83919	-16.9745	27.8339	-6.33818	-0.0395261	0.786868	0.293384	1.72025	-343.554	112.055	2.3723	0	0	-0.146653	10.8082
0	-6.85221	0	0	-7.09642	0.44811	-15.0374	-0.204842	0.0138352	0.0469318	-24.7233	-3.81E-15	2.01003	0	0	-0.00393319	5.71692	-18.0336	2.21421	254.617	357.553	688.552	424.676	424.676	424.676	14.673	-89.0386	11.7903	444.324	425.803	220.579	206.227	206.227	206.227	-90.0291	-1.85518	-16.8691	27.6958	-6.13864	0.366602	0.735681	0.293576	1.73756	-306.429	115.128	1.49388	0	0	-0.147325	11.3873
0	-6.96092	0	0	-7.23168	0.468032	-15.6886	-0.204388	0.019428	0.0284701	-25.7511	-1.43E-15	2.84347	0	0	-0.00144633	5.66781	-17.9104	1.63864	255.143	358.15	688.224	424.397	424.397	424.397	14.6616	-88.2317	11.565	439.306	425.425	217.933	206.227	206.227	206.227	-89.2072	-1.87509	-16.7642	27.5383	-5.93831	0.702285	0.668029	0.288742	1.75184	-258.333	114.692	0.606304	0	0	-0.142401	11.9358
0	-7.02201	0	0	-7.31757	0.486793	-16.2979	-0.201846	0.024069	0.0104118	-26.2359	6.91E-15	3.54504	0	0	0.00206945	5.60474	-17.7817	1.13559	255.65	358.783	687.985	424.142	424.142	424.142	14.6504	-87.4959	11.3541	434.422	425.149	215.634	206.227	206.227	206.227	-88.4584	-1.8982	-16.6648	27.3559	-5.74054	0.969999	0.591433	0.279495	1.762	-206.125	111.114	-0.193809	0	0	-0.132357	12.4584
0	-7.01797	0	0	-7.33561	0.50479	-16.879	-0.197354	0.026968	-0.00552802	-26.1889	9.80E-16	3.97246	0	0	0.00608321	5.52915	-17.6432	0.699589	256.109	359.45	687.83	423.916	423.916	423.916	14.6412	-86.8422	11.1642	429.6	424.973	213.679	206.227	206.227	206.227	-87.7936	-1.92247	-16.5758	27.1426	-5.54861	1.17703	0.51118	0.266893	1.76728	-154.384	104.891	-0.870782	0	0	-0.11728	12.9574
0	-6.93831	0	0	-7.27445	0.522331	-17.4419	-0.191233	0.0278191	-0.0183238	-25.6547	2.72E-15	4.06036	0	0	0.00999515	5.44277	-17.4894	0.321801	256.486	360.147	687.745	423.725	423.725	423.725	14.6343	-86.2763	11.0006	424.774	424.891	212.051	206.227	206.227	206.227	-87.2188	-1.94499	-16.5001	26.8919	-5.36536	1.3338	0.432264	0.251898	1.76722	-106.694	96.7679	-1.41287	0	0	-0.097743	13.4321
0	-6.78003	0	0	-7.13039	0.539579	-17.992	-0.184183	0.0267815	-0.0276613	-24.7395	1.65E-15	3.83197	0	0	0.0132983	5.34742	-17.3147	-0.00804886	256.742	360.873	687.719	423.57	423.57	423.57	14.6281	-85.7991	10.8657	419.896	424.889	210.724	206.227	206.227	206.227	-86.734	-1.96241	-16.438	26.5977	-5.19331	1.45189	0.358886	0.235068	1.76191	-65.5843	87.4028	-1.79555	0	0	-0.074938	13.8791
0	-6.5465	0	0	-6.90611	0.556542	-18.5297	-0.176828	0.0245213	-0.0334536	-23.5623	8.98E-16	3.39567	0	0	0.0157144	5.24474	-17.1138	-0.299647	256.838	361.624	687.739	423.455	423.455	423.455	14.6187	-85.4072	10.7597	414.93	424.949	209.662	206.227	206.227	206.227	-86.3351	-1.97132	-16.3875	26.2549	-5.03469	1.54199	0.294154	0.217783	1.75188	-32.6987	77.9717	-2.01549	0	0	-0.0510693	14.2933
0	-6.24576	0	0	-6.60926	0.573084	-19.0508	-0.169472	0.0215593	-0.035792	-22.2199	3.19E-15	2.85983	0	0	0.0171496	5.13604	-16.8821	-0.56051	256.74	362.397	687.793	423.378	423.378	423.378	14.6021	-85.0942	10.6816	409.859	425.052	208.827	206.227	206.227	206.227	-86.015	-1.96848	-16.3451	25.8596	-4.89139	1.61215	0.240539	0.200825	1.737	-9.0899	69.2283	-2.06032	0	0	-0.0290244	14.6684
0	-5.88971	0	0	-6.25131	0.58894	-19.5473	-0.162465	0.0184212	-0.0350848	-20.8164	3.36E-15	2.32791	0	0	0.0176927	5.0221	-16.6164	-0.794838	256.417	363.192	687.87	423.34	423.34	423.34	14.5743	-84.8513	10.6294	404.676	425.179	208.178	206.227	206.227	206.227	-85.7638	-1.95107	-16.3075	25.4098	-4.76492	1.66667	0.198323	0.184723	1.71796	5.44927	61.763	-1.94258	0	0	-0.0114522	14.9982
0	-5.49232	0	0	-5.8463	0.603747	-20.0081	-0.156185	0.0152802	-0.0320556	-19.4543	-3.35E-15	1.84804	0	0	0.0175144	4.90332	-16.3147	-1.00345	255.846	364.005	687.96	423.339	423.339	423.339	14.5324	-84.6683	10.6014	399.389	425.316	207.672	206.227	206.227	206.227	-85.5706	-1.9169	-16.2721	24.9057	-4.65653	1.70599	0.166153	0.169785	1.69564	12.0958	55.7501	-1.69239	0	0	-5.41E-05	15.2771
0	-5.06838	0	0	-5.40926	0.61708	-20.4208	-0.150813	0.0124403	-0.0274033	-18.2065	4.11E-15	1.46329	0	0	0.016839	4.77994	-15.9765	-1.18429	255.012	364.835	688.053	423.373	423.373	423.373	14.475	-84.5341	10.5957	394.012	425.453	207.271	206.227	206.227	206.227	-85.4241	-1.86468	-16.2375	24.3493	-4.56717	1.72723	0.142039	0.156214	1.67116	12.4511	51.3065	-1.34987	0	0	0.00449706	15.5001
0	-4.63217	0	0	-4.955	0.628501	-20.7726	-0.146439	0.00998003	-0.0220022	-17.1251	-1.77E-15	1.17757	0	0	0.0158601	4.65215	-15.6027	-1.3336	253.905	365.683	688.143	423.44	423.44	423.44	14.4022	-84.4385	10.6104	388.569	425.584	206.941	206.227	206.227	206.227	-85.3138	-1.79411	-16.203	23.7449	-4.49745	1.7253	0.12334	0.143988	1.64562	8.63572	48.2988	-0.967374	0	0	0.0031318	15.664
0	-4.19656	0	0	-4.4973	0.637614	-21.0521	-0.143108	0.00805196	-0.0164894	-16.2434	3.51E-15	0.993831	0	0	0.0147376	4.52048	-15.1949	-1.44713	252.522	366.547	688.222	423.538	423.538	423.538	14.3152	-84.3718	10.6437	383.082	425.707	206.651	206.227	206.227	206.227	-85.2302	-1.70593	-16.1689	23.0979	-4.44787	1.69433	0.107857	0.133441	1.62053	2.45351	46.6753	-0.594264	0	0	-0.00256997	15.7663
0	-3.77233	0	0	-4.04799	0.644117	-21.2509	-0.140776	0.00669249	-0.0114109	-15.5707	-2.71E-15	0.90037	0	0	0.0135667	4.38581	-14.7556	-1.52139	250.863	367.428	688.285	423.664	423.664	423.664	14.2164	-84.3262	10.6937	377.578	425.823	206.379	206.227	206.227	206.227	-85.1656	-1.60178	-16.136	22.4154	-4.41838	1.62877	0.0932309	0.12421	1.59639	-4.30368	46.1389	-0.269399	0	0	-0.0101733	15.8064
0	-3.36789	0	0	-3.61673	0.647832	-21.3642	-0.139277	0.0058669	-0.00715239	-15.0906	2.36E-15	0.877644	0	0	0.0123886	4.24956	-14.2877	-1.55475	248.932	368.329	688.326	423.813	423.813	423.813	14.1088	-84.295	10.7584	372.077	425.936	206.108	206.227	206.227	206.227	-85.1139	-1.48398	-16.1054	21.7052	-4.40869	1.52471	0.0784204	0.116277	1.57417	-10.484	46.4407	-0.0196493	0	0	-0.0176464	15.7843
0	-2.98929	0	0	-3.21068	0.648726	-21.3915	-0.138507	0.00552865	-0.00391665	-14.7838	-6.87E-16	0.908938	0	0	0.011226	4.11359	-13.7944	-1.54794	246.735	369.251	688.341	423.981	423.981	423.982	13.9955	-84.2735	10.836	366.598	426.049	205.828	206.227	206.227	206.227	-85.0708	-1.35521	-16.0784	20.9755	-4.41803	1.3804	0.0627373	0.109338	1.55426	-15.2896	47.2718	0.14424	0	0	-0.0233181	15.7015
0	-2.64023	0	0	-2.83466	0.646916	-21.3363	-0.138314	0.00557759	-0.00190583	-14.6188	-3.01E-15	0.976506	0	0	0.0100868	3.98012	-13.2789	-1.50427	244.28	370.197	688.326	424.165	424.165	424.165	13.8797	-84.2583	10.9245	361.154	426.168	205.532	206.227	206.227	206.227	-85.0334	-1.21826	-16.056	20.2349	-4.44513	1.19661	0.0459401	0.102684	1.53726	-18.1992	48.1529	0.234367	0	0	-0.026031	15.56
0	-2.32241	0	0	-2.49121	0.64266	-21.2064	-0.138573	0.00592768	-0.00104719	-14.564	2.21E-15	1.06799	0	0	0.00898174	3.85159	-12.7445	-1.4295	241.574	371.167	688.279	424.357	424.357	424.357	13.7641	-84.2473	11.0223	355.754	426.299	205.217	206.227	206.227	206.227	-85	-1.07577	-16.0391	19.4914	-4.48829	0.976614	0.0288438	0.0960456	1.52351	-19.35	48.8742	0.258648	0	0	-0.0258626	15.3628
0	-2.03591	0	0	-2.18102	0.636333	-21.0129	-0.139174	0.00649495	-0.00122461	-14.5892	-1.99E-15	1.17401	0	0	0.00792684	3.73042	-12.1942	-1.33129	238.627	372.164	688.198	424.554	424.554	424.554	13.651	-84.2394	11.1278	350.4	426.448	204.886	206.227	206.227	206.227	-84.97	-0.930087	-16.0285	18.753	-4.54533	0.725863	0.012902	0.0888058	1.51316	-19.2317	49.0769	0.247268	0	0	-0.0236557	15.1139
0	-1.77941	0	0	-1.90313	0.628393	-20.7693	-0.140025	0.00711478	-0.00229158	-14.6669	2.42E-15	1.27534	0	0	0.00694914	3.61884	-11.6311	-1.21838	235.451	373.188	688.081	424.749	424.749	424.749	13.5424	-84.234	11.2398	345.092	426.619	204.541	206.227	206.227	206.227	-84.943	-0.783197	-16.0248	18.0266	-4.61384	0.45122	-0.00113488	0.0804525	1.50614	-18.1878	48.4166	0.221796	0	0	-0.0201738	14.8176
0	-1.55059	0	0	-1.65537	0.619347	-20.4908	-0.140989	0.00769716	-0.00395606	-14.7677	3.14E-15	1.35749	0	0	0.00607611	3.51871	-11.0585	-1.09996	232.059	374.237	687.929	424.938	424.938	424.938	13.44	-84.2311	11.3576	339.822	426.815	204.187	206.227	206.227	206.227	-84.9192	-0.636699	-16.0286	17.3186	-4.69108	0.160523	-0.0115487	0.070725	1.50275	-17.0437	46.7203	0.199303	0	0	-0.0168909	14.4793
0	-1.34649	0	0	-1.4347	0.609703	-20.1927	-0.14201	0.00796879	-0.00606456	-14.8738	-1.72E-15	1.38367	0	0	0.00534941	3.43133	-10.4791	-0.984767	228.465	375.308	687.744	425.118	425.118	425.118	13.3451	-84.2306	11.4804	334.584	427.04	203.83	206.227	206.227	206.227	-84.8989	-0.491879	-16.0403	16.634	-4.77427	-0.138374	-0.0177613	0.0592931	1.50249	-16.1527	43.6826	0.187161	0	0	-0.0145006	14.1047
0	-1.1637	0	0	-1.23755	0.599932	-19.8897	-0.142948	0.0077945	-0.00826958	-14.9619	-2.55E-16	1.33062	0	0	0.00478862	3.35743	-9.89598	-0.880622	224.688	376.396	687.528	425.284	425.284	425.284	13.2585	-84.2326	11.6077	329.367	427.293	203.476	206.227	206.227	206.227	-84.8822	-0.349698	-16.0603	15.9771	-4.86084	-0.43793	-0.0185845	0.0462466	1.50523	-16.2523	39.211	0.19093	0	0	-0.0140376	13.7
0	-0.998816	0	0	-1.06022	0.590425	-19.5936	-0.143793	0.00702394	-0.0105192	-15.0267	-6.94E-16	1.17703	0	0	0.004401	3.29708	-9.3119	-0.793703	220.747	377.495	687.286	425.436	425.436	425.436	13.1805	-84.2369	11.7386	324.161	427.573	203.13	206.227	206.227	206.227	-84.869	-0.210894	-16.0882	15.3505	-4.94831	-0.731751	-0.0146601	0.0317779	1.51098	-17.1941	33.3098	0.194916	0	0	-0.0151362	13.2714
0	-0.848538	0	0	-0.899148	0.581477	-19.314	-0.144485	0.00565902	-0.0125793	-15.0625	-2.96E-15	0.924116	0	0	0.004162	3.24975	-8.72947	-0.728569	216.664	378.595	687.022	425.572	425.572	425.572	13.1109	-84.2434	11.872	318.958	427.875	202.798	206.227	206.227	206.227	-84.859	-0.0760079	-16.1231	14.7556	-5.03456	-1.01453	-0.006122	0.0162761	1.5189	-19.1535	26.1817	0.190784	0	0	-0.0177581	12.8255
0	-0.709901	0	0	-0.751066	0.573277	-19.0569	-0.145066	0.00386676	-0.0144067	-15.0773	-4.39E-15	0.598877	0	0	0.0040295	3.2144	-8.15099	-0.687936	212.462	379.688	686.741	425.692	425.692	425.692	13.0484	-84.2513	12.0061	313.75	428.189	202.483	206.227	206.227	206.227	-84.8515	0.0545419	-16.1632	14.1926	-5.11811	-1.28234	0.00610943	0.000802683	1.52915	-21.8588	18.326	0.16667	0	0	-0.0212336	12.3682
0	-0.580256	0	0	-0.613059	0.565919	-18.8255	-0.145529	0.00183037	-0.0158972	-15.0762	3.98E-15	0.235812	0	0	0.00396086	3.18955	-7.57847	-0.672844	208.164	380.764	686.448	425.8	425.8	425.8	12.9917	-84.2601	12.1389	308.533	428.504	202.187	206.227	206.227	206.227	-84.8457	0.180452	-16.2063	13.6602	-5.19785	-1.53256	0.021054	-0.0140391	1.54087	-25.0947	10.1704	0.125264	0	0	-0.0250767	11.9051
0	-0.457267	0	0	-0.482529	0.559421	-18.6206	-0.145873	-0.000169228	-0.0170374	-15.0649	2.97E-15	-0.117669	0	0	0.00391955	3.17346	-7.01344	-0.682742	203.792	381.81	686.149	425.897	425.897	425.897	12.9388	-84.269	12.2682	303.303	428.811	201.912	206.227	206.227	206.227	-84.8409	0.301463	-16.2499	13.1557	-5.27337	-1.76383	0.0372003	-0.0269388	1.55352	-28.3791	2.44597	0.0624977	0	0	-0.0286067	11.4411
0	-0.338858	0	0	-0.357213	0.553747	-18.4413	-0.146092	-0.00197053	-0.0178006	-15.0476	-7.15E-17	-0.427373	0	0	0.00388815	3.16418	-6.457	-0.715992	199.368	382.818	685.849	425.989	425.989	425.989	12.8883	-84.2776	12.3921	298.057	429.098	201.66	206.227	206.227	206.227	-84.8362	0.417339	-16.2916	12.6754	-5.34476	-1.9757	0.0535125	-0.0373005	1.56646	-31.4579	-4.43943	-0.00630094	0	0	-0.0316034	10.9805
0	-0.2233	0	0	-0.235182	0.548819	-18.2853	-0.146162	-0.00338428	-0.0182292	-15.0249	3.68E-15	-0.661059	0	0	0.00385807	3.15975	-5.90976	-0.770025	194.91	383.778	685.554	426.081	426.081	426.081	12.8387	-84.2852	12.5088	292.795	429.355	201.432	206.227	206.227	206.227	-84.831	0.527856	-16.3297	12.2148	-5.41258	-2.16856	0.068836	-0.0445562	1.57899	-33.9742	-10.026	-0.0726401	0	0	-0.0338383	10.5264
0	-0.109104	0	0	-0.114815	0.544544	-18.1497	-0.14613	-0.00431996	-0.0183467	-15.0031	-2.61E-15	-0.801151	0	0	0.00383081	3.15826	-5.37189	-0.841699	190.435	384.682	685.266	426.177	426.177	426.177	12.7891	-84.2916	12.6171	287.518	429.577	201.228	206.227	206.227	206.227	-84.825	0.63279	-16.3626	11.7686	-5.47791	-2.34337	0.0819569	-0.0483102	1.59066	-35.6133	-14.0315	-0.123648	0	0	-0.0351935	10.0812
0	0.00493781	0	0	0.00518788	0.540819	-18.0314	-0.145975	-0.0047007	-0.0182368	-14.9804	-8.78E-16	-0.837339	0	0	0.00380758	3.15797	-4.84311	-0.927623	185.957	385.524	684.99	426.285	426.285	426.285	12.7392	-84.2965	12.7164	282.225	429.759	201.048	206.227	206.227	206.227	-84.818	0.73192	-16.3899	11.3312	-5.54201	-2.50148	0.0914164	-0.0485936	1.60056	-35.9721	-16.2808	-0.152581	0	0	-0.0354543	9.64653
0	0.119674	0	0	0.125781	0.537548	-17.9274	-0.14571	-0.00461804	-0.0178808	-14.9574	2.96E-16	-0.782276	0	0	0.00379221	3.15741	-4.32274	-1.0246	181.487	386.299	684.727	426.411	426.411	426.411	12.6894	-84.2997	12.8065	276.918	429.901	200.89	206.227	206.227	206.227	-84.8097	0.825058	-16.4116	10.8969	-5.60642	-2.64417	0.0967552	-0.0458178	1.60842	-35.0736	-16.8549	-0.150288	0	0	-0.0347323	9.22282
0	0.235693	0	0	0.24759	0.534639	-17.8348	-0.14535	-0.00406619	-0.0173788	-14.9344	-2.44E-15	-0.642418	0	0	0.00378242	3.15543	-3.80977	-1.12963	177.03	387.007	684.48	426.559	426.559	426.559	12.6401	-84.3014	12.8879	271.597	430.006	200.754	206.227	206.227	206.227	-84.8003	0.912047	-16.4284	10.4605	-5.67282	-2.77279	0.097269	-0.0403131	1.61352	-32.7625	-15.8225	-0.113122	0	0	-0.0328349	8.80985
0	0.353311	0	0	0.370953	0.53201	-17.751	-0.14488	-0.00320079	-0.0166952	-14.9077	-4.90E-16	-0.445476	0	0	0.00377548	3.1512	-3.30295	-1.24007	172.59	387.645	684.248	426.735	426.735	426.735	12.5927	-84.3016	12.9616	266.263	430.079	200.639	206.227	206.227	206.227	-84.7901	0.99283	-16.4417	10.017	-5.74283	-2.88861	0.0926957	-0.0327511	1.61564	-29.1275	-13.43	-0.0447842	0	0	-0.0297021	8.40665
0	0.472468	0	0	0.495868	0.529581	-17.6735	-0.144369	-0.00217249	-0.015979	-14.8813	-2.44E-15	-0.219881	0	0	0.00376746	3.14433	-2.80087	-1.35366	168.166	388.218	684.031	426.943	426.943	426.943	12.5484	-84.3006	13.0289	260.917	430.126	200.541	206.227	206.227	206.227	-84.7794	1.06743	-16.4532	9.5626	-5.81806	-2.99285	0.0829244	-0.0237651	1.61474	-24.1317	-10.0229	0.0451425	0	0	-0.0250935	8.01159
0	0.592927	0	0	0.622035	0.527271	-17.5998	-0.143808	-0.00113606	-0.0151736	-14.8513	-4.41E-15	0.00585855	0	0	0.00375029	3.13476	-2.302	-1.46851	163.756	388.728	683.828	427.185	427.185	427.185	12.5086	-84.2986	13.0915	255.559	430.155	200.458	206.227	206.227	206.227	-84.7686	1.13604	-16.4649	9.09442	-5.89998	-3.08674	0.0685789	-0.0138615	1.61083	-18.0902	-5.91849	0.149215	0	0	-0.0190753	7.62251
0	0.714099	0	0	0.74887	0.52499	-17.5269	-0.143238	-0.000233906	-0.0144334	-14.818	-6.48E-16	0.206979	0	0	0.00371616	3.12279	-1.80481	-1.58311	159.353	389.181	683.637	427.462	427.462	427.462	12.4745	-84.296	13.151	250.192	430.174	200.388	206.227	206.227	206.227	-84.7581	1.19898	-16.4785	8.61068	-5.98977	-3.17159	0.0500831	-0.00360238	1.60415	-11.0357	-1.49947	0.251715	0	0	-0.0115086	7.23684
0	0.835253	0	0	0.875537	0.522638	-17.4517	-0.142648	0.00052927	-0.0137123	-14.7771	4.15E-15	0.377043	0	0	0.00365449	3.10891	-1.30773	-1.69621	154.948	389.585	683.455	427.773	427.773	427.773	12.447	-84.2932	13.2089	244.816	430.189	200.329	206.227	206.227	206.227	-84.7484	1.25675	-16.4956	8.11073	-6.08819	-3.24894	0.0284675	0.00677408	1.59488	-3.33392	3.13006	0.34505	0	0	-0.00260768	6.85173
0	0.955301	0	0	1.00096	0.520105	-17.3706	-0.142072	0.00115854	-0.0131162	-14.7299	1.39E-15	0.514335	0	0	0.00355751	3.09391	-0.809256	-1.80674	150.531	389.946	683.279	428.115	428.115	428.115	12.4266	-84.2904	13.2669	239.433	430.207	200.276	206.227	206.227	206.227	-84.7396	1.30995	-16.5174	7.595	-6.19572	-3.32065	0.0042797	0.0168475	1.5837	4.9426	7.70772	0.422644	0	0	0.00755092	6.46418
0	1.07317	0	0	1.1239	0.517279	-17.2801	-0.141481	0.0017035	-0.0126519	-14.6722	2.06E-15	0.624388	0	0	0.00341799	3.07861	-0.307965	-1.91383	146.092	390.273	683.107	428.484	428.484	428.484	12.4135	-84.2879	13.3261	234.044	430.232	200.227	206.227	206.227	206.227	-84.7321	1.35928	-16.545	7.06488	-6.3122	-3.38876	-0.0218979	0.02635	1.57083	13.6267	12.2062	0.477341	0	0	0.0187429	6.07123
0	1.18751	0	0	1.24296	0.514053	-17.1766	-0.140918	0.00219596	-0.0122898	-14.6085	3.98E-15	0.712007	0	0	0.00323505	3.06404	0.19739	-2.01689	141.619	390.576	682.936	428.874	428.874	428.874	12.4079	-84.2858	13.3875	228.65	430.267	200.179	206.227	206.227	206.227	-84.7258	1.40545	-16.5789	6.52272	-6.43721	-3.45535	-0.0490676	0.0348862	1.55662	22.3969	16.437	0.511868	0	0	0.0304158	5.67006
0	1.29706	0	0	1.35676	0.510329	-17.0571	-0.14036	0.00266387	-0.0121029	-14.5372	-2.10E-15	0.782268	0	0	0.00300992	3.05122	0.707848	-2.11558	137.102	390.861	682.762	429.28	429.28	429.28	12.4095	-84.284	13.4522	223.251	430.317	200.129	206.227	206.227	206.227	-84.7205	1.44912	-16.6197	5.97154	-6.56985	-3.5223	-0.0761931	0.0423111	1.54195	30.999	20.3104	0.523728	0	0	0.0420262	5.25817
0	1.40063	0	0	1.46402	0.50603	-16.9189	-0.139856	0.00309778	-0.0121238	-14.4644	-1.47E-15	0.835884	0	0	0.00275127	3.04113	1.22421	-2.20982	132.53	391.136	682.583	429.694	429.694	429.694	12.4182	-84.2822	13.5207	217.847	430.384	200.074	206.227	206.227	206.227	-84.7161	1.49089	-16.6677	5.41488	-6.70888	-3.59124	-0.102415	0.0483793	1.52748	39.241	23.6805	0.507839	0	0	0.0530325	4.83354
0	1.49727	0	0	1.5637	0.501104	-16.7603	-0.139383	0.00349058	-0.0123613	-14.3892	2.53E-15	0.873777	0	0	0.00247032	3.03473	1.74697	-2.29982	127.895	391.408	682.396	430.108	430.109	430.109	12.4338	-84.2804	13.5935	212.437	430.47	200.01	206.227	206.227	206.227	-84.7122	1.53127	-16.7228	4.85658	-6.85274	-3.66332	-0.126276	0.0526523	1.51378	46.6641	26.2878	0.468286	0	0	0.0625437	4.39475
0	1.58631	0	0	1.65514	0.495531	-16.5805	-0.13896	0.00382677	-0.0128335	-14.3155	2.19E-15	0.895995	0	0	0.00218308	3.03281	2.27628	-2.38589	123.193	391.683	682.199	430.517	430.517	430.517	12.4559	-84.2782	13.6707	207.019	430.577	199.937	206.227	206.227	206.227	-84.7084	1.5706	-16.7851	4.3006	-6.9996	-3.73928	-0.146616	0.0552433	1.5014	52.9604	28.1059	0.400623	0	0	0.0699734	3.94123
0	1.66755	0	0	1.73812	0.489324	-16.3798	-0.138596	0.00408688	-0.0134764	-14.2464	6.23E-16	0.901276	0	0	0.00190893	3.03598	2.81188	-2.46839	118.422	391.963	681.989	430.914	430.914	430.914	12.4843	-84.275	13.7524	201.59	430.705	199.85	206.227	206.227	206.227	-84.7043	1.60916	-16.8543	3.75083	-7.14759	-3.8194	-0.161932	0.0561422	1.49109	57.5842	29.004	0.31069	0	0	0.0745312	3.47335
0	1.74135	0	0	1.81301	0.482526	-16.1597	-0.1383	0.00423116	-0.0142558	-14.1856	3.30E-15	0.885815	0	0	0.00167059	3.04464	3.35312	-2.54748	113.585	392.251	681.765	431.294	431.294	431.294	12.5186	-84.2705	13.8382	196.147	430.857	199.749	206.227	206.227	206.227	-84.6993	1.64703	-16.9301	3.21085	-7.29457	-3.90374	-0.171502	0.0552625	1.48307	60.3108	28.9	0.1944	0	0	0.0759537	2.99258
0	1.8086	0	0	1.88079	0.475216	-15.9223	-0.138111	0.00421835	-0.0150976	-14.1392	-2.06E-15	0.845215	0	0	0.001492	3.05889	3.89887	-2.62319	108.689	392.546	681.526	431.652	431.652	431.652	12.5586	-84.2641	13.9278	190.684	431.029	199.633	206.227	206.227	206.227	-84.693	1.68412	-17.0122	2.68395	-7.43845	-3.99197	-0.17428	0.0526295	1.47818	60.7042	27.7189	0.0564134	0	0	0.0739067	2.5015
0	1.8709	0	0	1.94317	0.467498	-15.6711	-0.138021	0.00403344	-0.0159549	-14.1075	-2.82E-15	0.777183	0	0	0.00139434	3.0786	4.4476	-2.69513	103.747	392.847	681.271	431.987	431.987	431.987	12.6042	-84.2556	14.0205	185.2	431.223	199.499	206.227	206.227	206.227	-84.685	1.72019	-17.0999	2.17271	-7.5772	-4.08372	-0.17069	0.0486031	1.47608	58.8801	25.5638	-0.108664	0	0	0.0688533	2.0038
0	1.93042	0	0	2.00243	0.459502	-15.4103	-0.13807	0.00361685	-0.0168039	-14.0951	4.08E-17	0.675528	0	0	0.00139864	3.10336	4.99737	-2.76279	98.7778	393.148	680.999	432.296	432.296	432.296	12.6552	-84.2446	14.1154	179.69	431.435	199.349	206.227	206.227	206.227	-84.6749	1.75477	-17.1926	1.67933	-7.70891	-4.17822	-0.161032	0.043382	1.47745	54.8841	22.4241	-0.303208	0	0	0.0612286	1.50424
0	1.98981	0	0	2.06143	0.451385	-15.1448	-0.13824	0.00301025	-0.0175829	-14.0989	2.59E-15	0.544742	0	0	0.00151412	3.13249	5.54582	-2.82555	93.8026	393.445	680.709	432.579	432.579	432.579	12.7113	-84.2307	14.2113	174.15	431.662	199.183	206.227	206.227	206.227	-84.6626	1.78723	-17.2895	1.20536	-7.83176	-4.27436	-0.146018	0.0371047	1.48201	48.9562	18.4204	-0.523804	0	0	0.0517375	1.00845
0	2.05215	0	0	2.12341	0.443324	-14.8804	-0.138529	0.00213322	-0.0182724	-14.1163	-3.25E-15	0.37751	0	0	0.00175009	3.16505	6.09039	-2.88281	88.8476	393.729	680.401	432.836	432.836	432.836	12.7725	-84.2139	14.3069	168.579	431.9	199.002	206.227	206.227	206.227	-84.648	1.81676	-17.3897	0.751759	-7.94424	-4.37062	-0.126775	0.0300538	1.48947	41.4288	13.6269	-0.775133	0	0	0.0411264	0.522749
0	2.12088	0	0	2.1919	0.435505	-14.6234	-0.1389	0.00110823	-0.0188327	-14.1407	1.12E-15	0.188465	0	0	0.00209522	3.19997	6.62829	-2.93417	83.9413	393.993	680.076	433.069	433.069	433.069	12.8385	-84.194	14.4007	162.976	432.144	198.807	206.227	206.227	206.227	-84.6308	1.84245	-17.4921	0.318831	-8.04505	-4.46489	-0.105027	0.0226805	1.49935	32.929	8.34292	-1.04743	0	0	0.0303809	0.0539093
0	2.19925	0	0	2.27042	0.428126	-14.3803	-0.139304	-0.000117411	-0.019185	-14.1638	-3.53E-15	-0.0252946	0	0	0.00253922	3.23595	7.15667	-2.97967	79.1137	394.227	679.734	433.279	433.279	433.279	12.9092	-84.1707	14.4909	157.34	432.388	198.602	206.227	206.227	206.227	-84.6111	1.86332	-17.5955	-0.0935674	-8.13326	-4.55442	-0.0817599	0.0154692	1.51125	23.7667	2.80112	-1.3356	0	0	0.0200373	-0.391207
0	2.2905	0	0	2.36228	0.421374	-14.1573	-0.139753	-0.00141138	-0.0193227	-14.1847	2.63E-15	-0.245604	0	0	0.00305545	3.27163	7.67276	-3.01982	74.3951	394.421	679.375	433.468	433.468	433.468	12.9842	-84.1439	14.5757	151.672	432.626	198.388	206.227	206.227	206.227	-84.5887	1.87837	-17.6987	-0.486144	-8.20824	-4.63593	-0.0584403	0.00891381	1.52467	14.5586	-2.69877	-1.62257	0	0	0.0107584	-0.805941
0	2.39737	0	0	2.47038	0.415417	-13.9603	-0.140204	-0.00270643	-0.0192178	-14.1977	5.31E-16	-0.460687	0	0	0.00361716	3.30548	8.17402	-3.05557	69.8146	394.567	678.999	433.637	433.637	433.637	13.0632	-84.1132	14.6535	145.974	432.85	198.167	206.227	206.227	206.227	-84.5633	1.88665	-17.8003	-0.860129	-8.2695	-4.70574	-0.0364581	0.00354019	1.53869	5.83617	-7.78056	-1.89272	0	0	0.00297886	-1.18416
0	2.52211	0	0	2.59707	0.4104	-13.7941	-0.140669	-0.00391447	-0.0189126	-14.2044	1.63E-15	-0.656607	0	0	0.00419923	3.33601	8.65822	-3.08837	65.3992	394.655	678.608	433.788	433.788	433.788	13.1459	-84.0781	14.7226	140.25	433.055	197.941	206.227	206.227	206.227	-84.5343	1.88735	-17.8992	-1.21714	-8.31678	-4.75995	-0.0170462	-0.000537059	1.55259	-1.84188	-12.2609	-2.13296	0	0	-0.00303095	-1.52055
0	2.66639	0	0	2.74408	0.406435	-13.6626	-0.141164	-0.00488479	-0.0184832	-14.208	-2.18E-15	-0.813478	0	0	0.00478072	3.36174	9.12356	-3.12004	61.1724	394.678	678.202	433.922	433.922	433.922	13.2318	-84.0379	14.7815	134.502	433.235	197.713	206.227	206.227	206.227	-84.5012	1.87982	-17.9942	-1.5591	-8.35001	-4.79464	-0.00119592	-0.00303196	1.566	-7.9649	-15.819	-2.32612	0	0	-0.00712616	-1.81077
0	2.83119	0	0	2.91254	0.403604	-13.5686	-0.141659	-0.00558756	-0.0179468	-14.2075	1.39E-15	-0.926413	0	0	0.00535076	3.38128	9.5688	-3.15261	57.1541	394.63	677.781	434.041	434.041	434.041	13.3208	-83.992	14.8293	128.737	433.385	197.483	206.227	206.227	206.227	-84.4634	1.86365	-18.0846	-1.88827	-8.36926	-4.80624	0.0104851	-0.00397869	1.57782	-12.2918	-18.3043	-2.46482	0	0	-0.00943633	-2.0516
0	3.01701	0	0	3.103	0.401951	-13.5137	-0.142128	-0.00592834	-0.0173906	-14.2025	-2.33E-15	-0.985351	0	0	0.00590344	3.39345	9.99318	-3.18813	53.3594	394.507	677.347	434.148	434.148	434.148	13.4126	-83.9395	14.8651	122.956	433.503	197.255	206.227	206.227	206.227	-84.42	1.83862	-18.1698	-2.20701	-8.37476	-4.79174	0.0174062	-0.0033881	1.58773	-14.5389	-19.5602	-2.54389	0	0	-0.0100641	-2.24091
0	3.22382	0	0	3.3155	0.401493	-13.4985	-0.142532	-0.00588848	-0.0168312	-14.1919	-3.68E-15	-0.989114	0	0	0.00643871	3.39731	10.3965	-3.22844	49.7989	394.305	676.898	434.244	434.244	434.244	13.507	-83.8797	14.8887	117.166	433.588	197.028	206.227	206.227	206.227	-84.3702	1.80474	-18.2494	-2.51768	-8.36693	-4.74896	0.0195645	-0.00164646	1.5949	-14.7722	-19.6	-2.56089	0	0	-0.00931823	-2.37764
0	3.45111	0	0	3.54963	0.402212	-13.5224	-0.142839	-0.00547086	-0.0163464	-14.1752	2.12E-15	-0.939828	0	0	0.00695959	3.39226	10.7788	-3.27503	46.4791	394.023	676.434	434.332	434.332	434.333	13.6038	-83.8119	14.9	111.368	433.639	196.805	206.227	206.227	206.227	-84.3133	1.7622	-18.3235	-2.82238	-8.34635	-4.6767	0.0170078	0.000719456	1.59931	-13.042	-18.5529	-2.52403	0	0	-0.00742632	-2.46159
0	3.69807	0	0	3.80464	0.404071	-13.5841	-0.14304	-0.00471441	-0.0158799	-14.1545	-3.02E-15	-0.843158	0	0	0.0074719	3.37803	11.1406	-3.32886	43.402	393.662	675.953	434.416	434.416	434.416	13.7029	-83.7352	14.8992	105.565	433.659	196.586	206.227	206.227	206.227	-84.2485	1.7113	-18.392	-3.12289	-8.31381	-4.57484	0.0105201	0.00325055	1.60039	-9.80147	-16.5338	-2.43339	0	0	-0.00479862	-2.49328
0	3.96364	0	0	4.07959	0.407012	-13.6817	-0.143144	-0.00365927	-0.0154565	-14.1322	-1.47E-15	-0.704863	0	0	0.00798202	3.35478	11.4825	-3.39021	40.5669	393.223	675.453	434.498	434.498	434.498	13.8044	-83.6491	14.8866	99.7583	433.651	196.371	206.227	206.227	206.227	-84.175	1.65241	-18.4553	-3.42035	-8.2704	-4.44451	0.00123671	0.00548611	1.5987	-5.53596	-13.8155	-2.29658	0	0	-0.00179736	-2.47366
0	4.24679	0	0	4.3735	0.410962	-13.8128	-0.143177	-0.00245659	-0.01505	-14.1108	1.14E-15	-0.542762	0	0	0.00849293	3.32304	11.8052	-3.45842	37.9705	392.708	674.931	434.583	434.583	434.583	13.9084	-83.553	14.8629	93.9499	433.621	196.161	206.227	206.227	206.227	-84.0925	1.58592	-18.5138	-3.71522	-8.21751	-4.28828	-0.00970864	0.00704195	1.59486	-0.770777	-10.6932	-2.13172	0	0	0.00124216	-2.40391
0	4.54646	0	0	4.68544	0.415839	-13.9743	-0.143189	-0.00118113	-0.0146869	-14.0929	-1.28E-15	-0.366711	0	0	0.00900625	3.28369	12.1094	-3.53189	35.6082	392.121	674.382	434.673	434.673	434.673	14.0149	-83.4468	14.8286	88.1404	433.573	195.954	206.227	206.227	206.227	-84.0005	1.51223	-18.568	-4.00729	-8.15661	-4.11016	-0.0214811	0.00730169	1.58927	4.09356	-7.55922	-1.95326	0	0	0.00409603	-2.28523
0	4.86175	0	0	5.01457	0.421554	-14.1633	-0.14317	1.08E-05	-0.0143614	-14.0719	-1.49E-15	-0.195397	0	0	0.009511	3.23791	12.3954	-3.60809	33.4751	391.464	673.803	434.773	434.773	434.773	14.1242	-83.3301	14.7844	82.3306	433.514	195.751	206.227	206.227	206.227	-83.8989	1.43169	-18.6186	-4.29554	-8.08942	-3.91546	-0.0334199	0.00585945	1.58263	8.71011	-4.75619	-1.78299	0	0	0.00658942	-2.11866
0	5.19175	0	0	5.36009	0.428015	-14.3766	-0.14318	0.00107664	-0.0140732	-14.0466	1.71E-15	-0.0359178	0	0	0.00999913	3.18712	12.6637	-3.68379	31.5661	390.741	673.189	434.885	434.885	434.885	14.2368	-83.2029	14.7312	76.5213	433.449	195.552	206.227	206.227	206.227	-83.7876	1.34463	-18.6663	-4.57813	-8.0178	-3.71046	-0.0451468	0.00249681	1.57602	12.8763	-2.48969	-1.6304	0	0	0.00862115	-1.90497
0	5.53562	0	0	5.72123	0.435136	-14.6112	-0.14322	0.00187128	-0.0138813	-14.0073	4.16E-16	0.0949636	0	0	0.010448	3.13292	12.9141	-3.75535	29.8771	389.953	672.535	435.011	435.011	435.011	14.3528	-83.0649	14.6696	70.7134	433.383	195.356	206.227	206.227	206.227	-83.6662	1.25142	-18.7118	-4.8526	-7.94388	-3.50199	-0.056723	-0.00299547	1.57003	16.5711	-1.10755	-1.51867	0	0	0.0102188	-1.64461
0	5.89233	0	0	6.09711	0.442833	-14.8643	-0.14335	0.00236203	-0.0137756	-13.9498	-1.17E-15	0.192991	0	0	0.0108399	3.07699	13.1463	-3.81918	28.4045	389.102	671.838	435.153	435.153	435.153	14.4725	-82.9156	14.6004	64.908	433.318	195.163	206.227	206.227	206.227	-83.5344	1.15242	-18.7559	-5.11577	-7.86985	-3.29675	-0.0679884	-0.0103398	1.56596	19.7368	-0.649469	-1.44964	0	0	0.0113365	-1.33768
0	6.2607	0	0	6.48656	0.451037	-15.1334	-0.143609	0.00247492	-0.0138169	-13.867	1.87E-15	0.251246	0	0	0.0111506	3.02098	13.36	-3.87206	27.1459	388.189	671.094	435.311	435.311	435.311	14.5962	-82.7543	14.5242	59.1063	433.255	194.973	206.227	206.227	206.227	-83.3913	1.04811	-18.7991	-5.3641	-7.79809	-3.10091	-0.0790604	-0.0191886	1.5644	22.4785	-1.18365	-1.43012	0	0	0.0120105	-0.983974
0	6.6391	0	0	6.88806	0.45969	-15.4164	-0.144083	0.0022441	-0.0140399	-13.7576	-3.88E-15	0.27508	0	0	0.0113644	2.96647	13.5541	-3.91149	26.1	387.214	670.302	435.485	435.485	435.485	14.724	-82.5796	14.4417	53.3096	433.196	194.787	206.227	206.227	206.227	-83.2356	0.939132	-18.842	-5.5938	-7.73112	-2.91963	-0.089974	-0.0287441	1.56659	24.9215	-2.62285	-1.45063	0	0	0.0122426	-0.58298
0	7.02542	0	0	7.29956	0.46875	-15.7119	-0.144813	0.00166922	-0.0143973	-13.6178	-3.52E-15	0.265926	0	0	0.0114597	2.91489	13.7277	-3.93603	25.2664	386.179	669.462	435.673	435.673	435.673	14.8557	-82.3895	14.3537	47.5187	433.136	194.605	206.227	206.227	206.227	-83.0651	0.82637	-18.8851	-5.80097	-7.67146	-2.75669	-0.10034	-0.0379781	1.57345	26.9806	-4.69948	-1.49593	0	0	0.0119071	-0.133957
0	7.41692	0	0	7.71836	0.47819	-16.019	-0.145869	0.000824903	-0.0149096	-13.4489	-3.14E-16	0.232083	0	0	0.0114235	2.86739	13.8796	-3.94521	24.6463	385.084	668.577	435.872	435.872	435.872	14.9914	-82.1812	14.261	41.7348	433.072	194.429	206.227	206.227	206.227	-82.8768	0.710948	-18.9291	-5.98213	-7.62142	-2.61444	-0.110252	-0.0460555	1.58537	28.8172	-7.15848	-1.55034	0	0	0.0110132	0.364036
0	7.81016	0	0	8.14095	0.487997	-16.3369	-0.147305	-0.000173852	-0.0154926	-13.2541	-1.36E-15	0.183103	0	0	0.0112459	2.82492	14.0086	-3.93984	24.2419	383.929	667.65	436.08	436.08	436.08	15.1309	-81.951	14.1646	35.9585	432.998	194.261	206.227	206.227	206.227	-82.6667	0.594277	-18.9748	-6.13399	-7.58327	-2.49361	-0.119048	-0.0515304	1.60326	30.2857	-9.42809	-1.59141	0	0	0.00947124	0.912104
0	8.20082	0	0	8.56304	0.498162	-16.6654	-0.149179	-0.00127434	-0.0161118	-13.0394	-2.29E-15	0.119021	0	0	0.0109158	2.78813	14.1131	-3.92165	24.0569	382.717	666.689	436.292	436.292	436.292	15.2741	-81.694	14.0655	30.1907	432.907	194.106	206.227	206.227	206.227	-82.43	0.477964	-19.0229	-6.25403	-7.55882	-2.39347	-0.126338	-0.053559	1.62692	31.2998	-11.1165	-1.61124	0	0	0.00733556	1.5115
0	8.58399	0	0	8.97956	0.508678	-17.004	-0.15146	-0.00222278	-0.0167201	-12.8032	3.27E-16	0.0570163	0	0	0.0104311	2.75746	14.1917	-3.89324	24.0964	381.451	665.704	436.505	436.505	436.505	15.4209	-81.4047	13.9646	24.4326	432.792	193.969	206.227	206.227	206.227	-82.1605	0.363767	-19.0742	-6.34046	-7.54947	-2.31198	-0.131923	-0.051121	1.65611	31.9085	-11.5308	-1.60005	0	0	0.00479053	2.16365
0	8.95397	0	0	9.38467	0.519535	-17.3524	-0.154139	-0.00298871	-0.0172693	-12.5472	-1.02E-16	-0.0122518	0	0	0.00977741	2.73317	14.2428	-3.85792	24.3672	380.136	664.704	436.716	436.716	436.716	15.5711	-81.0765	13.8626	18.6856	432.648	193.855	206.227	206.227	206.227	-81.8515	0.253485	-19.1294	-6.39219	-7.55634	-2.24592	-0.13495	-0.0435559	1.69029	31.8116	-10.2761	-1.57202	0	0	0.00208713	2.87018
0	9.3045	0	0	9.77179	0.530712	-17.7096	-0.157046	-0.00333331	-0.0176806	-12.2572	-2.23E-15	-0.0776178	0	0	0.00894666	2.71548	14.2648	-3.8192	24.8779	378.779	663.704	436.922	436.922	436.923	15.7245	-80.702	13.7599	12.9516	432.467	193.773	206.227	206.227	206.227	-81.4953	0.148847	-19.1889	-6.40894	-7.58002	-2.19129	-0.135029	-0.0301244	1.72823	30.9219	-6.67421	-1.54508	0	0	-0.000356077	3.63302
0	9.62867	0	0	10.1336	0.542181	-18.0747	-0.160073	-0.00322092	-0.0179293	-11.927	-5.92E-16	-0.147572	0	0	0.00792917	2.70456	14.2558	-3.78072	25.6386	377.39	662.715	437.122	437.122	437.122	15.8804	-80.273	13.656	7.23326	432.246	193.732	206.227	206.227	206.227	-81.0832	0.0513821	-19.2526	-6.39115	-7.62056	-2.14342	-0.13167	-0.0110657	1.76859	29.0304	-0.53416	-1.55823	0	0	-0.00205452	4.45438
0	9.91894	0	0	10.462	0.553899	-18.4461	-0.163072	-0.00250589	-0.0179515	-11.548	1.23E-16	-0.213668	0	0	0.00673464	2.70073	14.214	-3.74586	26.6617	375.981	661.754	437.313	437.313	437.313	16.038	-79.7805	13.5495	1.53418	431.984	193.74	206.227	206.227	206.227	-80.6059	-0.0376714	-19.3195	-6.33978	-7.6778	-2.09744	-0.124426	0.0137304	1.80955	25.9081	8.4761	-1.64908	0	0	-0.00245848	5.33682
0	10.1672	0	0	10.7483	0.565821	-18.8224	-0.165938	-0.00116859	-0.0177591	-11.117	-2.43E-15	-0.271712	0	0	0.00538357	2.70444	14.1374	-3.7176	27.9611	374.566	660.831	437.496	437.496	437.496	16.1958	-79.215	13.4379	-4.14112	431.68	193.805	206.227	206.227	206.227	-80.0532	-0.117434	-19.3877	-6.25614	-7.75116	-2.04838	-0.113059	0.0435982	1.84926	21.3859	20.2316	-1.85749	0	0	-0.00105956	6.28324
0	10.365	0	0	10.983	0.577905	-19.2021	-0.16864	0.000809873	-0.0174511	-10.6384	2.10E-15	-0.306267	0	0	0.00391873	2.71635	14.0238	-3.69837	29.5521	373.159	659.961	437.674	437.674	437.674	16.3519	-78.566	13.3175	-9.7871	431.338	193.936	206.227	206.227	206.227	-79.4144	-0.187421	-19.4542	-6.14159	-7.83979	-1.99148	-0.0978499	0.077597	1.88642	15.5507	34.433	-2.21421	0	0	0.0025069	7.29691
0	10.5035	0	0	11.1565	0.59013	-19.5844	-0.171102	0.00328018	-0.0170643	-10.111	-3.72E-15	-0.307743	0	0	0.00238308	2.73731	13.8709	-3.68997	31.4516	371.779	659.153	437.849	437.849	437.849	16.5036	-77.8233	13.184	-15.3976	430.964	194.137	206.227	206.227	206.227	-78.6785	-0.247482	-19.5151	-5.99738	-7.94254	-1.92221	-0.078751	0.114247	1.91882	8.16743	50.4146	-2.72535	0	0	0.0085197	8.38137
0	10.5737	0	0	11.2587	0.602505	-19.9696	-0.173273	0.00611917	-0.0168083	-9.53533	4.82E-15	-0.254643	0	0	0.000836481	2.76838	13.676	-3.69359	33.6768	370.442	658.415	438.024	438.024	438.024	16.6482	-76.9758	13.0321	-20.9659	430.565	194.416	206.227	206.227	206.227	-77.8341	-0.297775	-19.5662	-5.82425	-8.05832	-1.83662	-0.0565287	0.152026	1.94578	-0.459374	67.3551	-3.37244	0	0	0.016977	9.54037
0	10.5662	0	0	11.2792	0.615083	-20.3591	-0.175086	0.00916995	-0.016698	-8.91293	-6.53E-16	-0.12359	0	0	-0.000652966	2.81087	13.4368	-3.7098	36.2453	369.169	657.751	438.205	438.205	438.205	16.7827	-76.0126	12.8567	-26.4857	430.152	194.776	206.227	206.227	206.227	-76.8697	-0.338678	-19.6028	-5.62228	-8.18594	-1.7312	-0.0312662	0.189145	1.96576	-10.5504	84.3423	-4.09567	0	0	0.0279714	10.7777
0	10.4711	0	0	11.2069	0.627966	-20.7561	-0.17651	0.0121922	-0.016855	-8.25479	3.25E-15	0.0979679	0	0	-0.0020198	2.86626	13.1504	-3.73853	39.1741	367.975	657.165	438.395	438.395	438.395	16.9048	-74.9223	12.6531	-31.9513	429.736	195.22	206.227	206.227	206.227	-75.7737	-0.370872	-19.6212	-5.39079	-8.32457	-1.60326	-0.00381169	0.224185	1.97822	-21.9304	100.474	-4.81961	0	0	0.0414501	12.0969
0	10.2779	0	0	11.0303	0.641305	-21.165	-0.177551	0.0149932	-0.0174185	-7.58615	-3.19E-15	0.419155	0	0	-0.00320352	2.93619	12.8144	-3.77909	42.4786	366.88	656.657	438.599	438.599	438.599	17.0132	-73.6931	12.417	-37.3578	429.327	195.752	206.227	206.227	206.227	-74.5341	-0.395407	-19.6189	-5.1281	-8.47364	-1.45083	0.0249692	0.255517	1.98314	-34.3466	114.822	-5.44638	0	0	0.0573281	13.501
0	9.97583	0	0	10.7372	0.655297	-21.5915	-0.178249	0.0174383	-0.018435	-6.9503	-1.63E-15	0.840189	0	0	-0.00417138	3.02243	12.4263	-3.83015	46.1719	365.899	656.223	438.822	438.822	438.822	17.1083	-72.3135	12.1455	-42.7019	428.937	196.371	206.227	206.227	206.227	-73.1396	-0.413877	-19.5948	-4.83168	-8.63299	-1.27283	0.0544793	0.28217	1.98002	-47.7325	126.805	-5.88243	0	0	0.0757344	14.9922
0	9.55366	0	0	10.3149	0.670164	-22.0419	-0.178723	0.0193746	-0.0200666	-6.41497	3.84E-15	1.33984	0	0	-0.00496445	3.12685	11.984	-3.88965	50.2638	365.048	655.86	439.066	439.066	439.066	17.1922	-70.772	11.8361	-47.9811	428.577	197.079	206.227	206.227	206.227	-71.5792	-0.428672	-19.5501	-4.49819	-8.80306	-1.06928	0.0834625	0.303549	1.96978	-61.5953	135.922	-6.05037	0	0	0.0965653	16.5717
0	9.00055	0	0	9.75067	0.686135	-22.5225	-0.179078	0.020725	-0.0222446	-6.06403	1.43E-15	1.88566	0	0	-0.00572882	3.25123	11.4858	-3.95483	54.7599	364.338	655.564	439.333	439.333	439.333	17.269	-69.0585	11.4872	-53.1939	428.254	197.881	206.227	206.227	206.227	-69.8437	-0.443208	-19.4878	-4.12359	-8.98446	-0.84119	0.111412	0.319366	1.95262	-75.9365	142.03	-5.90615	0	0	0.120118	18.239
0	8.30688	0	0	9.03262	0.7034	-23.0384	-0.179585	0.0214073	-0.0250497	-6.01477	2.53E-15	2.42879	0	0	-0.00679374	3.39719	10.9305	-4.02208	59.6611	363.782	655.33	439.624	439.624	439.624	17.3442	-67.1649	11.0974	-58.3382	427.975	198.781	206.227	206.227	206.227	-67.9263	-0.462166	-19.4123	-3.70342	-9.17814	-0.590858	0.136909	0.329681	1.92974	-90.1818	145.078	-5.4437	0	0	0.146153	19.9922
0	7.46541	0	0	8.15073	0.722079	-23.5921	-0.180547	0.0213626	-0.0283063	-6.39871	2.45E-16	2.91533	0	0	-0.00869441	3.56606	10.3176	-4.08717	64.9625	363.387	655.153	439.937	439.937	439.937	17.4241	-65.0868	10.6647	-63.4091	427.743	199.79	206.227	206.227	206.227	-65.8241	-0.491486	-19.3289	-3.2328	-9.38502	-0.321601	0.159673	0.335101	1.90217	-104.407	145.336	-4.69225	0	0	0.174952	21.8275
0	6.47279	0	0	7.09849	0.742167	-24.1824	-0.182357	0.0205614	-0.0318749	-7.3609	-2.61E-15	3.29617	0	0	-0.0121739	3.75864	9.64713	-4.14509	70.654	363.156	655.033	440.27	440.27	440.27	17.5146	-62.8251	10.1868	-68.3961	427.557	200.926	206.227	206.227	206.227	-63.5397	-0.538117	-19.2425	-2.70695	-9.60569	-0.0379022	0.17867	0.33625	1.87126	-118.271	143.15	-3.71647	0	0	0.206312	23.7392
0	5.33126	0	0	5.87485	0.763504	-24.8034	-0.185403	0.0190644	-0.0354431	-9.03762	1.88E-15	3.54179	0	0	-0.0180754	3.97514	8.9198	-4.19048	76.7187	363.091	654.967	440.618	440.618	440.618	17.6194	-60.3879	9.66092	-73.2788	427.412	202.211	206.227	206.227	206.227	-61.0827	-0.609363	-19.1569	-2.12117	-9.84023	0.254978	0.193795	0.333828	1.83813	-131.847	138.956	-2.5903	0	0	0.240325	25.7197
0	4.05053	0	0	4.48647	0.785753	-25.4444	-0.190025	0.0168571	-0.0385452	-11.538	4.90E-16	3.6295	0	0	-0.0271698	4.21504	8.13714	-4.21762	83.134	363.189	654.959	440.974	440.974	440.974	17.7393	-57.7926	9.08486	-78.0222	427.296	203.678	206.227	206.227	206.227	-58.4721	-0.711859	-19.0737	-1.47131	-10.0882	0.55106	0.205244	0.328936	1.80412	-145.396	133.293	-1.39345	0	0	0.277367	27.7595
0	2.64912	0	0	2.94992	0.808397	-26.0899	-0.19637	0.0140089	-0.0405043	-14.9144	-3.68E-15	3.55769	0	0	-0.0398356	4.47708	7.30136	-4.22069	89.8712	363.446	655.014	441.33	441.33	441.33	17.8705	-55.0677	8.45841	-82.5722	427.194	205.363	206.227	206.227	206.227	-55.7374	-0.85018	-18.992	-0.754044	-10.3481	0.843917	0.213435	0.322263	1.76977	-159.313	126.593	-0.192657	0	0	0.318031	29.8473
0	1.15523	0	0	1.29336	0.830769	-26.7207	-0.204443	0.0105724	-0.0404749	-19.1536	-1.63E-16	3.33133	0	0	-0.055784	4.75919	6.41529	-4.19404	96.8961	363.851	655.14	441.677	441.677	441.677	18.0047	-52.2536	7.78519	-86.851	427.086	207.302	206.227	206.227	206.227	-52.9193	-1.02545	-18.9086	0.0330176	-10.618	1.12701	0.219531	0.314642	1.73523	-174.328	119.401	0.941698	0	0	0.363669	31.97
0	-0.393341	0	0	-0.442709	0.852086	-27.3154	-0.213887	0.00663725	-0.0376017	-24.1468	-3.59E-15	2.96127	0	0	-0.0737541	5.05861	5.48245	-4.13229	104.17	364.394	655.348	442.005	442.005	442.005	18.1295	-49.4031	7.07441	-90.7542	426.95	209.527	206.227	206.227	206.227	-50.0701	-1.23408	-18.8179	0.890906	-10.8949	1.39379	0.224428	0.306923	1.70002	-190.98	112.114	1.97679	0	0	0.41553	34.1128
0	-1.95044	0	0	-2.20611	0.871529	-27.8522	-0.224223	0.00233939	-0.0311692	-29.7112	1.96E-15	2.46253	0	0	-0.0915281	5.37193	4.50687	-4.03059	111.648	365.06	655.651	442.303	442.303	442.303	18.2295	-46.5797	6.34204	-94.1513	426.76	212.055	206.227	206.227	206.227	-47.2522	-1.46709	-18.7128	1.81928	-11.1754	1.63801	0.229233	0.299684	1.66375	-209.671	105.043	2.90013	0	0	0.474692	36.2593
0	-3.46401	0	0	-3.93536	0.888315	-28.3115	-0.234663	-0.00213009	-0.020687	-35.5745	3.92E-15	1.8579	0	0	-0.106067	5.69521	3.49306	-3.88471	119.286	365.835	656.062	442.561	442.561	442.561	18.2891	-43.8554	5.61094	-96.8895	426.496	214.882	206.227	206.227	206.227	-44.5352	-1.71029	-18.586	2.81626	-11.4554	1.85391	0.234765	0.293126	1.62538	-230.446	98.3951	3.72043	0	0	0.541452	38.3914
0	-4.8793	0	0	-5.56349	0.901779	-28.677	-0.244496	-0.00636047	-0.00638908	-41.4226	-5.23E-15	1.19913	0	0	-0.114107	6.02412	2.44589	-3.69113	127.035	366.701	656.597	442.768	442.768	442.768	18.2942	-41.3068	4.90955	-98.801	426.138	217.978	206.227	206.227	206.227	-41.9928	-1.94533	-18.4307	3.87826	-11.7305	2.03621	0.240875	0.287598	1.58516	-252.401	92.3482	4.44325	0	0	0.613736	40.4897
0	-6.14233	0	0	-7.02281	0.911458	-28.9382	-0.252895	-0.0100296	0.0113592	-46.8926	2.61E-15	0.541216	0	0	-0.112806	6.35407	1.3705	-3.44731	134.846	367.642	657.27	442.918	442.918	442.917	18.2347	-39.0101	4.26944	-99.7136	425.678	221.281	206.227	206.227	206.227	-39.6985	-2.15172	-18.2422	5.00023	-11.9963	2.18047	0.248187	0.283369	1.54279	-274.869	87.0929	5.08254	0	0	0.689302	42.5335
0	-7.20356	0	0	-8.25021	0.917117	-29.0903	-0.258983	-0.012656	0.0311523	-51.5981	-5.23E-15	-0.0303299	0	0	-0.100525	6.68036	0.272215	-3.15159	142.671	368.641	658.097	443.001	443.001	443.001	18.1061	-37.0373	3.72211	-99.4617	425.113	224.709	206.227	206.227	206.227	-37.7212	-2.30912	-18.0188	6.17552	-12.2482	2.28301	0.255895	0.280241	1.4997	-295.85	82.6446	5.61913	0	0	0.762034	44.5014
0	-8.02118	0	0	-9.19248	0.91878	-29.1349	-0.261888	-0.0140894	0.0514054	-55.1628	-5.23E-15	-0.45153	0	0	-0.0775066	6.99833	-0.843589	-2.80339	150.465	369.68	659.089	443.015	443.014	443.015	17.9097	-35.4505	3.29526	-97.8984	424.453	228.16	206.227	206.227	206.227	-36.1212	-2.39998	-17.7622	7.39615	-12.482	2.34111	0.263385	0.277801	1.45733	-313.482	78.8126	6.07845	0	0	0.825168	46.3718
0	-8.56431	0	0	-9.81095	0.916691	-29.0789	-0.26071	-0.0141826	0.0701242	-57.2529	-2.61E-15	-0.650721	0	0	-0.0461453	7.30344	-1.97148	-2.4034	158.185	370.743	660.255	442.955	442.955	442.955	17.6522	-34.2981	3.00946	-94.9066	423.72	231.526	206.227	206.227	206.227	-34.9457	-2.41181	-17.4776	8.653	-12.6938	2.35323	0.26987	0.275843	1.41839	-325.575	75.5759	6.39579	0	0	0.870767	48.1232
0	-8.81555	0	0	-10.0851	0.911274	-28.9332	-0.25468	-0.0130905	0.0854633	-57.6324	-2.61E-15	-0.587374	0	0	-0.0107334	7.59153	-3.10606	-1.95363	165.792	371.813	661.604	442.823	442.823	442.823	17.3434	-33.6111	2.8756	-90.4088	422.941	234.702	206.227	206.227	206.227	-34.2258	-2.33872	-17.1731	9.93587	-12.88	2.31907	0.274198	0.273485	1.38434	-330.197	72.5493	6.57692	0	0	0.891382	49.7357
0	-8.77275	0	0	-10.0145	0.903064	-28.7117	-0.243534	-0.0108668	0.0960051	-56.2322	0	-0.218749	0	0	0.0234385	7.85883	-4.24185	-1.45768	173.251	372.875	663.136	442.621	442.621	442.621	16.9954	-33.4005	2.89371	-84.3742	422.149	237.599	206.227	206.227	206.227	-33.9738	-2.18231	-16.8582	11.2339	-13.0381	2.23987	0.275668	0.270688	1.35712	-326.112	69.8679	6.48926	0	0	0.882124	51.1912
0	-8.4496	0	0	-9.61867	0.892655	-28.4296	-0.227709	-0.00746066	0.101179	-53.1836	1.31E-15	0.490795	0	0	0.051444	8.10217	-5.37331	-0.920941	180.529	373.916	664.851	442.356	442.356	442.356	16.6202	-33.6569	3.05342	-76.8219	421.382	240.149	206.227	206.227	206.227	-34.1824	-1.95118	-16.5429	12.5356	-13.1661	2.11862	0.273943	0.267533	1.33716	-313.193	67.8148	5.96616	0	0	0.842033	52.4746
0	-7.87402	0	0	-8.9345	0.880671	-28.1028	-0.208401	-0.00274034	0.101032	-48.8083	0	1.5582	0	0	0.0700213	8.31911	-6.49469	-0.350689	187.6	374.922	666.742	442.036	442.036	442.036	16.2296	-34.3524	3.33589	-67.8187	420.674	242.305	206.227	206.227	206.227	-34.8262	-1.65981	-16.2375	13.8291	-13.2626	1.96021	0.269098	0.264285	1.32383	-292.248	66.8029	4.82817	0	0	0.773823	53.5737
0	-7.08504	0	0	-8.0114	0.867757	-27.7485	-0.18736	0.00339163	0.0963827	-43.5614	-2.61E-15	2.96255	0	0	0.0782786	8.50798	-7.60003	0.243863	194.437	375.884	668.798	441.671	441.671	441.671	15.8357	-35.4443	3.71713	-57.4715	420.065	244.045	206.227	206.227	206.227	-35.8655	-1.32642	-15.9523	15.1026	-13.3273	1.77147	0.262189	0.261394	1.31604	-265.238	67.2662	2.94879	0	0	0.68433	54.4796
0	-6.12863	0	0	-6.90562	0.854567	-27.3842	-0.166587	0.0108162	0.0884694	-37.9495	-1.31E-15	4.62564	0	0	0.0775558	8.66809	-8.68311	0.851862	201.016	376.789	671.001	441.274	441.274	441.274	15.451	-36.8802	4.17156	-45.9157	419.592	245.367	206.227	206.227	206.227	-37.2506	-0.970707	-15.698	16.3445	-13.3607	1.56096	0.254249	0.259235	1.31173	-234.565	69.4354	0.31823	0	0	0.582254	55.1866
0	-5.05302	0	0	-5.67444	0.841726	-27.0272	-0.14777	0.0190541	0.0783618	-32.4231	6.53E-16	6.40357	0	0	0.0705662	8.79969	-9.73751	1.46111	207.315	377.631	673.332	440.858	440.858	440.858	15.0891	-38.6036	4.67533	-33.3017	419.297	246.282	206.227	206.227	206.227	-38.9276	-0.611682	-15.4857	17.5437	-13.364	1.33869	0.246095	0.257909	1.30987	-202.344	73.1311	-2.90602	0	0	0.475854	55.6917
0	-3.90507	0	0	-4.37176	0.829788	-26.6932	-0.132086	0.0272475	0.0674099	-27.3226	2.37E-15	8.10074	0	0	0.0603521	8.90397	-10.7567	2.05854	213.314	378.403	675.766	440.435	440.435	440.435	14.7638	-40.5586	5.20827	-19.7826	419.22	246.812	206.227	206.227	206.227	-40.8423	-0.266345	-15.3261	18.69	-13.339	1.11567	0.238572	0.256999	1.30832	-170.731	77.8082	-6.42141	0	0	0.373333	55.9942
0	-2.72769	0	0	-3.04541	0.819155	-26.3941	-0.120156	0.034666	0.0561928	-22.8567	-1.31E-15	9.54428	0	0	0.0494229	8.98301	-11.7344	2.63075	218.992	379.098	678.273	440.018	440.018	440.018	14.488	-42.6926	5.75457	-5.50326	419.398	246.987	206.227	206.227	206.227	-42.9437	0.0510232	-15.2282	19.7744	-13.288	0.903412	0.231889	0.256443	1.30707	-140.82	82.9344	-9.94574	0	0	0.279688	56.0954
0	-1.55847	0	0	-1.73603	0.810051	-26.1368	-0.112083	0.0406223	0.0454422	-19.1099	3.27E-15	10.5924	0	0	0.0393783	9.03968	-12.6643	3.16462	224.33	379.713	680.825	439.617	439.617	439.616	14.2722	-44.9587	6.30232	9.40521	419.86	246.835	206.227	206.227	206.227	-45.1861	0.328861	-15.1982	20.7895	-13.2138	0.713289	0.226199	0.255989	1.30538	-113.597	87.8991	-13.1813	0	0	0.198833	55.9981
0	-0.429223	0	0	-0.477243	0.802495	-25.9224	-0.107585	0.0447635	0.0352699	-16.0717	-3.92E-15	11.1767	0	0	0.0309172	9.07744	-13.5409	3.64793	229.31	380.246	683.387	439.239	439.239	439.239	14.1234	-47.3157	6.84255	24.8295	420.627	246.39	206.227	206.227	206.227	-47.5289	0.558032	-15.2383	21.7298	-13.1193	0.555938	0.220765	0.255685	1.30382	-89.0239	92.3206	-15.9469	0	0	0.131484	55.7061
0	0.63363	0	0	0.703465	0.796343	-25.7472	-0.106223	0.0468902	0.025845	-13.6804	-1.96E-15	11.285	0	0	0.0241292	9.10017	-14.3592	4.06962	233.916	380.697	685.93	438.893	438.893	438.893	14.0454	-49.7281	7.36811	40.674	421.708	245.682	206.227	206.227	206.227	-49.9375	0.731442	-15.3469	22.5914	-13.0075	0.440943	0.216155	0.255251	1.30301	-67.4526	95.6966	-18.0249	0	0	0.0783636	55.2248
0	1.60845	0	0	1.78364	0.791323	-25.6039	-0.10753	0.047129	0.0171189	-11.8571	2.61E-15	10.9688	0	0	0.0187928	9.11182	-15.1152	4.42067	238.136	381.067	688.42	438.581	438.581	438.581	14.0384	-52.1651	7.87297	56.8593	423.1	244.744	206.227	206.227	206.227	-52.3816	0.843892	-15.5186	23.3728	-12.8811	0.375987	0.212222	0.255049	1.30367	-48.7136	98.0113	-19.3764	0	0	0.0382439	54.56
0	2.47775	0	0	2.74498	0.787105	-25.4832	-0.111112	0.0457004	0.00899865	-10.5292	1.96E-15	10.3086	0	0	0.0146014	9.11635	-15.806	4.69429	241.958	381.362	690.828	438.305	438.305	438.305	14.0999	-54.6001	8.35192	73.3204	424.788	243.608	206.227	206.227	206.227	-54.8351	0.892073	-15.7453	24.0742	-12.743	0.366599	0.209334	0.254992	1.30655	-32.7838	99.0669	-19.9193	0	0	0.00968106	53.7189
0	3.22773	0	0	3.57283	0.783358	-25.3758	-0.116609	0.0429052	0.00147696	-9.63357	1.31E-15	9.39653	0	0	0.0112566	9.11734	-16.4297	4.88646	245.376	381.585	693.127	438.065	438.065	438.065	14.2256	-57.0102	8.80081	90.0037	426.752	242.309	206.227	206.227	206.227	-57.2754	0.874755	-16.0175	24.6977	-12.5955	0.415655	0.208463	0.255148	1.31207	-19.8823	98.8816	-19.6596	0	0	-0.00894559	52.7093
0	3.84785	0	0	4.25586	0.779786	-25.2732	-0.123719	0.0390146	-0.00551261	-9.11918	1.96E-15	8.31203	0	0	0.00849954	9.11778	-16.9858	4.99632	248.388	381.744	695.293	437.858	437.858	437.858	14.41	-59.3754	9.21681	106.865	428.96	240.882	206.227	206.227	206.227	-59.6829	0.792947	-16.3252	25.2471	-12.4409	0.523013	0.2102	0.25538	1.32057	-10.0195	97.4124	-18.6213	0	0	-0.0197643	51.5401
0	4.33074	0	0	4.78602	0.776154	-25.1687	-0.132118	0.034322	-0.0119853	-8.93543	2.29E-15	7.11946	0	0	0.00609142	9.11999	-17.4749	5.02636	250.994	381.848	697.304	437.68	437.68	437.68	14.6467	-61.6791	9.5988	123.869	431.377	239.367	206.227	206.227	206.227	-62.0407	0.649997	-16.6587	25.7272	-12.2809	0.68538	0.215588	0.255714	1.33234	-3.4119	94.766	-16.9121	0	0	-0.0246854	50.2208
0	4.67179	0	0	5.1584	0.772285	-25.0572	-0.141463	0.0290142	-0.0178352	-9.02915	3.27E-15	5.85168	0	0	0.00382144	9.12535	-17.8989	4.98256	253.202	381.907	699.147	437.526	437.526	437.526	14.9286	-63.9075	9.94732	140.985	433.965	237.802	206.227	206.227	206.227	-64.3347	0.451445	-17.0093	26.1443	-12.117	0.896169	0.225087	0.25582	1.34641	-0.179623	90.9584	-14.6582	0	0	-0.0254841	48.7619
0	4.86912	0	0	5.37103	0.768031	-24.9344	-0.151319	0.0232319	-0.023145	-9.33459	2.12E-15	4.51953	0	0	0.00151465	9.13439	-18.2606	4.87428	255.024	381.93	700.808	437.39	437.39	437.39	15.2482	-66.0497	10.2644	158.188	436.682	236.231	206.227	206.227	206.227	-66.5533	0.204705	-17.3692	26.5051	-11.9507	1.14575	0.238771	0.255552	1.36288	-0.061395	86.1018	-12.0508	0	0	-0.0238398	47.1743
0	4.92294	0	0	5.42432	0.763247	-24.796	-0.161205	0.0171675	-0.0277415	-9.77881	-2.45E-16	3.13126	0	0	-0.000936795	9.1467	-18.5641	4.71386	256.476	381.928	702.282	437.264	437.264	437.264	15.5967	-68.0975	10.5527	175.458	439.482	234.695	206.227	206.227	206.227	-68.6867	-0.081459	-17.7311	26.8164	-11.7829	1.42186	0.256958	0.254882	1.38076	-3.0896	80.4553	-9.33016	0	0	-0.0206917	45.4696
0	4.83501	0	0	5.32054	0.757738	-24.6362	-0.170654	0.0110872	-0.0317071	-10.2919	3.39E-15	1.70516	0	0	-0.00355227	9.16105	-18.8138	4.51627	257.58	381.911	703.565	437.144	437.144	437.144	15.9643	-70.0443	10.8147	192.777	442.321	233.235	206.227	206.227	206.227	-70.727	-0.397551	-18.0873	27.0852	-11.6146	1.71001	0.278796	0.253919	1.39941	-8.61683	74.4139	-6.77174	0	0	-0.0169511	43.6598
0	4.60821	0	0	5.06317	0.751224	-24.4467	-0.179224	0.00534086	-0.035028	-10.8121	2.78E-15	0.280314	0	0	-0.00626305	9.17555	-19.0151	4.29821	258.361	381.889	704.657	437.022	437.022	437.022	16.3399	-71.8856	11.0517	210.131	445.151	231.888	206.227	206.227	206.227	-72.6675	-0.733912	-18.4298	27.318	-11.4466	1.99439	0.303372	0.252758	1.41772	-16.046	68.4502	-4.63165	0	0	-0.0130738	41.7572
0	4.24602	0	0	4.65656	0.743321	-24.2161	-0.18665	0.000436763	-0.0379476	-11.3077	4.82E-15	-1.06849	0	0	-0.00895321	9.18778	-19.1733	4.07743	258.847	381.869	705.564	436.893	436.893	436.893	16.7116	-73.6179	11.2637	227.507	447.929	230.687	206.227	206.227	206.227	-74.5024	-1.08118	-18.7496	27.5203	-11.2799	2.25861	0.329379	0.252072	1.43569	-24.3492	63.3143	-3.16424	0	0	-0.00956291	39.774
0	3.75232	0	0	4.10578	0.733544	-23.9296	-0.1927	-0.00312078	-0.0407717	-11.7664	-8.17E-16	-2.24767	0	0	-0.0115104	9.19512	-19.2938	3.87162	259.067	381.859	706.291	436.751	436.751	436.751	17.0669	-75.2386	11.4491	244.891	450.614	229.659	206.227	206.227	206.227	-76.2264	-1.43052	-19.0374	27.6971	-11.1153	2.48678	0.355493	0.252017	1.45285	-32.4374	59.5435	-2.50032	0	0	-0.0068237	37.7228
0	3.13163	0	0	3.41698	0.721327	-23.5699	-0.197389	-0.00483691	-0.044133	-12.2194	4.41E-15	-3.14922	0	0	-0.0139282	9.19482	-19.382	3.69774	259.054	381.863	706.847	436.591	436.591	436.591	17.3935	-76.7467	11.6052	262.268	453.17	228.826	206.227	206.227	206.227	-77.8351	-1.77361	-19.2841	27.8517	-10.954	2.66407	0.379148	0.25316	1.46942	-38.5395	57.7301	-2.70281	0	0	-0.00554496	35.6161
0	2.38944	0	0	2.59822	0.706088	-23.1183	-0.200831	-0.00422205	-0.0487947	-12.723	-3.43E-15	-3.66013	0	0	-0.0163786	9.18435	-19.4426	3.57096	258.839	381.884	707.241	436.411	436.411	436.411	17.6799	-78.142	11.7295	279.615	455.573	228.206	206.227	206.227	206.227	-79.3256	-2.1024	-19.4815	27.9869	-10.7972	2.77778	0.398365	0.255416	1.48588	-40.9725	58.1252	-3.70878	0	0	-0.00623277	33.4667
0	1.53376	0	0	1.66087	0.687299	-22.5574	-0.203289	-0.00106637	-0.0556825	-13.3543	-3.27E-15	-3.70345	0	0	-0.0192211	9.1615	-19.4802	3.50397	258.452	381.926	707.485	436.207	436.207	436.207	17.9161	-79.4271	11.8213	296.901	457.806	227.815	206.227	206.227	206.227	-80.6972	-2.40881	-19.6237	28.104	-10.6463	2.81777	0.410875	0.258461	1.50252	-37.8821	60.7131	-5.36748	0	0	-0.009214	31.2876
0	0.576527	0	0	0.621255	0.664575	-21.8729	-0.205036	0.00459789	-0.0657593	-14.1805	2.94E-15	-3.24655	0	0	-0.0228999	9.12458	-19.4986	3.50655	257.925	381.988	707.588	435.978	435.978	435.978	18.0936	-80.6078	11.8825	314.08	459.862	227.667	206.227	206.227	206.227	-81.9525	-2.68445	-19.7075	28.2035	-10.5028	2.777	0.414492	0.261741	1.51998	-27.4972	65.0436	-7.43924	0	0	-0.0143208	29.0928
0	-0.464636	0	0	-0.497893	0.637751	-21.0563	-0.206143	0.012439	-0.07977	-15.2194	-1.47E-15	-2.31658	0	0	-0.027698	9.07244	-19.501	3.58517	257.288	382.07	707.564	435.722	435.722	435.722	18.2059	-81.6941	11.9186	331.087	461.745	227.778	206.227	206.227	206.227	-83.0994	-2.92072	-19.7333	28.2851	-10.3682	2.65163	0.407473	0.264444	1.53825	-8.45091	70.4859	-9.68941	0	0	-0.0207722	26.8976
0	-1.56521	0	0	-1.66684	0.606934	-20.107	-0.206442	0.021723	-0.0981877	-16.4189	4.90E-16	-1.01386	0	0	-0.033455	9.00459	-19.4903	3.74277	256.568	382.172	707.422	435.44	435.439	435.44	18.2491	-82.7008	11.9387	347.837	463.464	228.168	206.227	206.227	206.227	-84.1508	-3.10939	-19.7046	28.3481	-10.2443	2.44121	0.388661	0.265186	1.55634	20.1197	75.8379	-11.8522	0	0	-0.0270735	24.7186
0	-2.69357	0	0	-2.84948	0.572519	-19.0331	-0.20541	0.0316496	-0.121064	-17.6372	-1.77E-15	0.526891	0	0	-0.0394374	8.9212	-19.4688	3.97887	255.794	382.293	707.173	435.133	435.133	435.133	18.2214	-83.6468	11.9539	364.221	465.029	228.853	206.227	206.227	206.227	-85.1248	-3.24367	-19.6277	28.3915	-10.1322	2.14844	0.357861	0.263341	1.57338	58.3984	80.2063	-13.7741	0	0	-0.0314537	22.5745
0	-3.81202	0	0	-4.00517	0.535171	-17.8517	-0.202352	0.0412164	-0.147953	-18.666	2.97E-15	2.13156	0	0	-0.0444006	8.82295	-19.4385	4.28972	254.994	382.431	706.828	434.804	434.804	434.804	18.1245	-84.5538	11.9759	380.108	466.452	229.847	206.227	206.227	206.227	-86.0433	-3.31956	-19.511	28.4146	-10.0332	1.77891	0.315766	0.257929	1.58742	105.81	82.4452	-15.3443	0	0	-0.0320402	20.4861
0	-4.87917	0	0	-5.0916	0.495772	-16.5882	-0.196419	0.0496536	-0.17793	-19.2478	-3.27E-15	3.64358	0	0	-0.0469865	8.711	-19.4013	4.66856	254.193	382.585	706.397	434.456	434.456	434.456	17.9632	-85.4434	12.014	395.349	467.738	231.155	206.227	206.227	206.227	-86.9291	-3.33711	-19.3635	28.4169	-9.9478	1.34063	0.263757	0.248787	1.59632	161.119	81.9967	-16.5788	0	0	-0.0275241	18.476
0	-5.85319	0	0	-6.06832	0.455345	-15.2744	-0.186934	0.0562882	-0.209752	-19.136	-2.98E-15	4.92193	0	0	-0.0461993	8.58689	-19.3589	5.106	253.42	382.753	705.888	434.094	434.094	434.094	17.7461	-86.3344	12.0738	409.78	468.889	232.762	206.227	206.227	206.227	-87.8037	-3.30124	-19.1942	28.3986	-9.8763	0.843714	0.204082	0.236126	1.5988	222.383	78.4944	-17.541	0	0	-0.017366	16.5684
0	-6.69591	0	0	-6.90027	0.414985	-13.946	-0.173594	0.0607727	-0.241675	-18.146	4.82E-15	5.87174	0	0	-0.0418686	8.45239	-19.3129	5.59027	252.699	382.934	705.31	433.721	433.721	433.721	17.4848	-87.2396	12.1558	423.229	469.896	234.632	206.227	206.227	206.227	-88.6829	-3.22162	-19.0111	28.3605	-9.81821	0.300009	0.140252	0.220768	1.59368	286.612	72.1505	-18.3416	0	0	-0.00210847	14.7885
0	-7.37659	0	0	-7.56088	0.375768	-12.6405	-0.156623	0.0630613	-0.272052	-16.1975	1.38E-15	6.44743	0	0	-0.034778	8.30939	-19.265	6.10774	252.055	383.126	704.672	433.341	433.341	433.341	17.1932	-88.1634	12.2549	435.524	470.745	236.698	206.227	206.227	206.227	-89.5746	-3.11163	-18.8207	28.3043	-9.77235	-0.277473	0.0753676	0.203744	1.58081	350.763	63.5337	-19.0997	0	0	0.0167313	13.161
0	-7.87489	0	0	-8.03427	0.338701	-11.394	-0.136924	0.0632917	-0.298692	-13.3501	-1.94E-16	6.64066	0	0	-0.0264198	8.15985	-19.2166	6.64302	251.511	383.326	703.982	432.96	432.96	432.96	16.8858	-89.1007	12.3615	446.507	471.415	238.865	206.227	206.227	206.227	-90.477	-2.98657	-18.6273	28.2326	-9.73699	-0.874563	0.0144375	0.186596	1.56128	410.285	53.6155	-19.8748	0	0	0.0367978	11.7095
0	-8.18311	0	0	-8.31649	0.304663	-10.2398	-0.115822	0.0618225	-0.319954	-9.78408	-2.41E-15	6.48173	0	0	-0.0184955	8.00569	-19.1692	7.17955	251.086	383.53	703.247	432.579	432.579	432.579	16.5765	-90.0359	12.4637	456.036	471.881	241.015	206.227	206.227	206.227	-91.3776	-2.86123	-18.4333	28.1482	-9.70974	-1.47645	-0.0386059	0.17078	1.53755	461.257	43.5175	-20.6801	0	0	0.0555264	10.4547
0	-8.30638	0	0	-8.41556	0.274385	-9.20584	-0.0949893	0.0590415	-0.33398	-5.78828	-2.00E-15	6.01885	0	0	-0.0123511	7.84876	-19.1237	7.69986	250.795	383.736	702.473	432.203	432.203	432.203	16.2769	-90.9453	12.5482	464.002	472.12	243.008	206.227	206.227	206.227	-92.2543	-2.74784	-18.2389	28.0547	-9.68771	-2.06785	-0.079255	0.157638	1.51214	499.244	34.4225	-21.4392	0	0	0.0704739	9.4132
0	-8.26224	0	0	-8.35064	0.24843	-8.31467	-0.0761127	0.0552919	-0.339459	-1.71396	-1.96E-15	5.30789	0	0	-0.00859058	7.69083	-19.0809	8.18608	250.65	383.939	701.668	431.833	431.833	431.833	15.9945	-91.798	12.6028	470.335	472.109	244.701	206.227	206.227	206.227	-93.0772	-2.65441	-18.0427	27.9558	-9.66771	-2.63333	-0.103615	0.148287	1.48871	520.499	27.2894	-22.0169	0	0	0.0798735	8.59638
0	-8.07853	0	0	-8.15026	0.227181	-7.582	-0.0608258	0.0509204	-0.335474	2.05276	1.18E-15	4.41697	0	0	-0.0070131	7.53349	-19.0411	8.62053	250.656	384.136	700.837	431.47	431.47	431.47	15.7328	-92.5599	12.6176	475.008	471.832	245.956	206.227	206.227	206.227	-93.8119	-2.58405	-17.8416	27.8551	-9.64618	-3.15779	-0.108529	0.143468	1.47007	522.089	22.9565	-22.25	0	0	0.0828634	8.0092
0	-7.79057	0	0	-7.84972	0.210841	-7.01693	-0.0503724	0.0461479	-0.321698	5.14971	-1.23E-15	3.4135	0	0	-0.00680401	7.3783	-19.0043	8.98643	250.814	384.322	699.986	431.114	431.114	431.114	15.4905	-93.1966	12.5848	478.042	471.281	246.655	206.227	206.227	206.227	-94.4226	-2.53525	-17.6314	27.756	-9.61975	-3.62688	-0.0918682	0.143375	1.45918	502.295	21.717	-21.9806	0	0	0.0795233	7.64981
0	-7.43765	0	0	-7.48787	0.199439	-6.62177	-0.0457214	0.0412429	-0.298421	7.25303	2.04E-15	2.38185	0	0	-0.00694096	7.22664	-18.9698	9.26861	251.119	384.494	699.121	430.764	430.764	430.764	15.2624	-93.6768	12.4992	479.508	470.459	246.711	206.227	206.227	206.227	-94.8766	-2.50317	-17.4069	27.6614	-9.58508	-4.02763	-0.0529251	0.148044	1.45754	460.846	23.7644	-21.104	0	0	0.0706781	7.50937
0	-7.05926	0	0	-7.10364	0.192834	-6.39259	-0.0472899	0.036424	-0.266774	8.13238	-1.55E-15	1.41092	0	0	-0.00659565	7.0798	-18.9369	9.45435	251.562	384.651	698.249	430.42	430.42	430.42	15.041	-93.9763	12.3576	479.518	469.378	246.078	206.227	206.227	206.227	-95.1475	-2.4813	-17.1622	27.5734	-9.53921	-4.34903	0.00708229	0.156852	1.46582	399.354	28.8641	-19.598	0	0	0.0576957	7.5724
0	-6.69146	0	0	-6.73258	0.190741	-6.31992	-0.0551179	0.0321147	-0.228375	7.6544	2.04E-16	0.61712	0	0	-0.00539955	6.93892	-18.9047	9.53395	252.13	384.791	697.378	430.08	430.08	430.08	14.8175	-94.08	12.1583	478.222	468.061	244.756	206.227	206.227	206.227	-95.2187	-2.46339	-16.8916	27.4936	-9.47974	-4.58252	0.0857387	0.169627	1.48399	320.794	36.9551	-17.5171	0	0	0.0419843	7.8176
0	-6.36396	0	0	-6.40392	0.192756	-6.38989	-0.0686927	0.0287381	-0.185694	5.81575	-4.24E-16	0.113923	0	0	-0.00347981	6.80504	-18.872	9.50142	252.808	384.917	696.517	429.742	429.742	429.742	14.5843	-93.984	11.9011	475.799	466.543	242.789	206.227	206.227	206.227	-95.0852	-2.44507	-16.5898	27.4226	-9.405	-4.72238	0.178208	0.186082	1.51095	230.136	47.7836	-15.004	0	0	0.0248483	8.219
0	-6.09759	0	0	-6.13825	0.198409	-6.58606	-0.0870189	0.0267532	-0.141503	2.74222	-2.64E-15	0.00372777	0	0	-0.00128958	6.67896	-18.8377	9.35481	253.578	385.032	695.674	429.405	429.405	429.405	14.336	-93.6962	11.5872	472.444	464.865	240.265	206.227	206.227	206.227	-94.7547	-2.42482	-16.2538	27.3601	-9.31388	-4.76624	0.277782	0.205362	1.54423	133.691	60.9565	-12.2564	0	0	0.00722288	8.74772
0	-5.90307	0	0	-5.94619	0.207219	-6.89145	-0.108592	0.0265416	-0.0989002	-1.31	8.63E-16	0.354803	0	0	0.000685098	6.56134	-18.8008	9.09625	254.424	385.142	694.861	429.069	429.069	429.069	14.071	-93.2354	11.2203	468.356	463.08	237.304	206.227	206.227	206.227	-94.247	-2.40424	-15.883	27.3048	-9.20623	-4.71486	0.37693	0.227031	1.58159	38.5836	76.0504	-9.50179	0	0	-0.0104239	9.3736
0	-5.78063	0	0	-5.82791	0.218751	-7.29064	-0.131587	0.0282344	-0.0610162	-5.98356	1.53E-15	1.17228	0	0	0.0022138	6.45255	-18.7602	8.7319	255.326	385.257	694.089	428.733	428.733	428.733	13.7918	-92.6302	10.8065	463.727	461.246	234.051	206.227	206.227	206.227	-93.5924	-2.3875	-15.4808	27.2548	-9.08268	-4.57231	0.467253	0.250313	1.62023	-47.6563	92.3778	-6.96978	0	0	-0.0279193	10.0673
0	-5.72044	0	0	-5.77363	0.232661	-7.77122	-0.153893	0.0316314	-0.0302448	-10.843	1.31E-15	2.38948	0	0	0.00346665	6.35258	-18.7149	8.27174	256.267	385.384	693.368	428.398	428.398	428.398	13.5048	-91.9161	10.355	458.728	459.423	230.656	206.227	206.227	206.227	-92.8286	-2.38015	-15.0544	27.2066	-8.94446	-4.34585	0.540787	0.273996	1.65724	-118.474	108.969	-4.84168	0	0	-0.0452501	10.8021
0	-5.70437	0	0	-5.76533	0.248713	-8.32441	-0.173403	0.036171	-0.00816839	-15.4355	5.10E-16	3.8709	0	0	0.00494005	6.26105	-18.6636	7.72883	257.227	385.535	692.709	428.067	428.066	428.066	13.2191	-91.1328	9.87761	453.5	457.671	227.267	206.227	206.227	206.227	-91.9974	-2.38772	-14.6147	27.1562	-8.7935	-4.04539	0.591373	0.296526	1.69047	-169.098	124.514	-3.22031	0	0	-0.0622012	11.5552
0	-5.70934	0	0	-5.77988	0.266758	-8.94442	-0.188352	0.0410213	0.00540288	-19.3622	3.91E-15	5.43293	0	0	0.00717214	6.17715	-18.6047	7.11858	258.189	385.721	692.118	427.743	427.743	427.743	12.9447	-90.3196	9.38832	448.15	456.046	224.012	206.227	206.227	206.227	-91.1404	-2.4141	-14.1748	27.0984	-8.63202	-3.68304	0.616424	0.316096	1.71725	-198.179	137.734	-2.11088	0	0	-0.0783279	12.3086
0	-5.71133	0	0	-5.79317	0.286683	-9.62654	-0.19787	0.0453296	0.0116418	-22.3678	3.06E-15	6.88468	0	0	0.0104208	6.09971	-18.5362	6.4576	259.13	385.949	691.601	427.431	427.431	427.431	12.6913	-89.5121	8.90241	442.752	454.591	220.992	206.227	206.227	206.227	-90.2947	-2.46037	-13.7491	27.027	-8.46282	-3.27203	0.616502	0.331091	1.73689	-207.106	147.377	-1.42774	0	0	-0.0927021	13.0483
0	-5.68894	0	0	-5.78364	0.308343	-10.365	-0.202174	0.0482844	0.0125571	-24.3772	-2.28E-15	8.04641	0	0	0.0144658	6.02724	-18.4552	5.76274	260.025	386.23	691.156	427.137	427.137	427.137	12.4667	-88.7394	8.43553	437.345	453.342	218.275	206.227	206.227	206.227	-89.4898	-2.52433	-13.3513	26.9349	-8.28874	-2.82602	0.594658	0.340134	1.74891	-199.553	152.594	-1.04634	0	0	-0.104051	13.7636
0	-5.62574	0	0	-5.73435	0.331517	-11.1512	-0.202148	0.0492453	0.0100899	-25.4521	5.55E-15	8.77472	0	0	0.0186757	5.95806	-18.358	5.05022	260.846	386.568	690.781	426.868	426.868	426.868	12.2758	-88.0229	8.0027	431.95	452.317	215.896	206.227	206.227	206.227	-88.7476	-2.60072	-12.9934	26.8145	-8.11287	-2.35823	0.555837	0.34225	1.75382	-180.181	152.853	-0.830869	0	0	-0.110986	14.446
0	-5.51093	0	0	-5.63386	0.355859	-11.9724	-0.198799	0.0478186	0.00606117	-25.7201	-5.55E-15	8.98085	0	0	0.0222535	5.89038	-18.2406	4.33531	261.558	386.969	690.469	426.629	426.629	426.629	12.1205	-87.3772	7.61716	426.572	451.523	213.864	206.227	206.227	206.227	-88.0818	-2.68204	-12.6845	26.6579	-7.93853	-1.88119	0.506149	0.337441	1.75323	-154.029	148.216	-0.667184	0	0	-0.112479	15.0878
0	-5.33974	0	0	-5.47648	0.380886	-12.8116	-0.193016	0.0441204	0.00148284	-25.3325	2.12E-15	8.66585	0	0	0.0245622	5.82223	-18.0984	3.63224	262.128	387.433	690.209	426.426	426.426	426.426	11.9989	-86.8101	7.28902	421.207	450.949	212.167	206.227	206.227	206.227	-87.4996	-2.75956	-12.4296	26.4576	-7.76885	-1.40697	0.450111	0.326067	1.74813	-124.785	139.314	-0.491619	0	0	-0.107921	15.6813
0	-5.11312	0	0	-5.26212	0.405993	-13.6479	-0.185832	0.0386158	-0.00293113	-24.4753	-1.31E-15	7.90394	0	0	0.0253185	5.75166	-17.927	2.95436	262.52	387.962	689.991	426.262	426.262	426.262	11.9061	-86.3237	7.0246	415.85	450.574	210.777	206.227	206.227	206.227	-87.0018	-2.82457	-12.2293	26.207	-7.60715	-0.947097	0.392535	0.309293	1.73957	-95.7627	127.231	-0.271972	0	0	-0.0977182	16.2197
0	-4.8366	0	0	-4.9952	0.430496	-14.4584	-0.17818	0.032027	-0.0068667	-23.3315	-1.31E-15	6.82719	0	0	0.0246479	5.67665	-17.7226	2.31437	262.698	388.554	689.805	426.139	426.139	426.139	11.8348	-85.9154	6.82607	410.495	450.363	209.655	206.227	206.227	206.227	-86.5844	-2.86944	-12.0803	25.901	-7.45655	-0.513114	0.337402	0.288702	1.7291	-69.3772	113.337	-0.0117182	0	0	-0.0831882	16.6966
0	-4.51848	0	0	-4.68307	0.453676	-15.2197	-0.170742	0.0252405	-0.00994152	-22.0556	5.55E-15	5.60187	0	0	0.0229743	5.5952	-17.4823	1.7246	262.634	389.207	689.64	426.056	426.056	426.056	11.777	-85.5795	6.69192	405.137	450.279	208.757	206.227	206.227	206.227	-86.2405	-2.88831	-11.9764	25.5364	-7.31994	-0.11684	0.287715	0.266187	1.7172	-47.4249	99.2147	0.253697	0	0	-0.066587	17.1066
0	-4.16847	0	0	-4.33482	0.474834	-15.9099	-0.163805	0.0189234	-0.0120229	-20.7504	4.08E-16	4.37163	0	0	0.0207804	5.5055	-17.2045	1.1968	262.304	389.918	689.491	426.012	426.012	426.012	11.7245	-85.3084	6.6178	399.771	450.283	208.04	206.227	206.227	206.227	-85.9614	-2.87752	-11.9099	25.1122	-7.19987	0.229749	0.244945	0.243368	1.70406	-30.722	86.1522	0.474506	0	0	-0.0503036	17.4463
0	-3.79706	0	0	-3.96059	0.493327	-16.5093	-0.157669	0.0136591	-0.0129251	-19.5061	4.29E-15	3.26066	0	0	0.0185095	5.40604	-16.8886	0.741822	261.691	390.681	689.351	426.004	426.004	426.004	11.6705	-85.0935	6.59728	394.399	450.338	207.464	206.227	206.227	206.227	-85.7375	-2.83567	-11.8725	24.6297	-7.09857	0.514901	0.209557	0.221765	1.68948	-19.4998	75.1869	0.605812	0	0	-0.0366298	17.7137
0	-3.41454	0	0	-3.57078	0.508611	-17.0019	-0.152543	0.00972687	-0.0128471	-18.3889	3.55E-15	2.34186	0	0	0.016439	5.29592	-16.5356	0.368709	260.787	391.493	689.217	426.027	426.027	426.027	11.6099	-84.9255	6.62276	389.021	450.417	206.991	206.227	206.227	206.227	-85.559	-2.76347	-11.8565	24.0922	-7.01787	0.728012	0.180784	0.202734	1.67392	-13.1092	67.0195	0.59778	0	0	-0.026816	17.9086
0	-3.03029	0	0	-3.17533	0.520277	-17.3761	-0.148418	0.00718251	-0.0119851	-17.4279	2.01E-15	1.64498	0	0	0.0146736	5.17495	-16.1471	0.0839491	259.587	392.349	689.086	426.078	426.078	426.078	11.5397	-84.7958	6.68609	383.642	450.498	206.59	206.227	206.227	206.227	-85.4169	-2.66346	-11.8554	23.5048	-6.95888	0.860403	0.157023	0.186302	1.65743	-10.4749	61.6155	0.442096	0	0	-0.0210115	18.0321
0	-2.6525	0	0	-2.78326	0.528075	-17.6254	-0.145264	0.0059856	-0.0107	-16.6388	-5.26E-15	1.17324	0	0	0.0132046	5.04381	-15.7257	-0.109403	258.095	393.246	688.957	426.154	426.154	426.154	11.4586	-84.6965	6.7791	378.268	450.571	206.235	206.227	206.227	206.227	-85.3034	-2.53953	-11.8636	22.8743	-6.92237	0.906401	0.13649	0.172738	1.64045	-10.2671	58.87	0.131643	0	0	-0.0183722	18.0866
0	-2.28798	0	0	-2.40239	0.531941	-17.7488	-0.143014	0.00584355	-0.00934083	-16.0227	1.48E-15	0.890856	0	0	0.0119507	4.90413	-15.2744	-0.212263	256.316	394.181	688.826	426.251	426.251	426.251	11.3671	-84.6206	6.89407	372.906	450.632	205.908	206.227	206.227	206.227	-85.2117	-2.39647	-11.877	22.2082	-6.90848	0.863981	0.117825	0.161362	1.62351	-11.3154	58.0301	-0.288201	0	0	-0.0176029	18.0752
0	-1.94184	0	0	-2.03895	0.532002	-17.7507	-0.141527	0.00645226	-0.00819895	-15.5645	2.14E-15	0.754379	0	0	0.0108244	4.75827	-14.7965	-0.229678	254.261	395.151	688.693	426.366	426.366	426.366	11.2667	-84.5623	7.02386	367.562	450.681	205.594	206.227	206.227	206.227	-85.1362	-2.23942	-11.8925	21.5149	-6.9167	0.735092	0.0999537	0.151532	1.60702	-12.6292	58.3831	-0.773523	0	0	-0.0173138	18.0018
0	-1.61762	0	0	-1.69748	0.528562	-17.641	-0.140643	0.00740463	-0.00745599	-15.2416	2.50E-15	0.706687	0	0	0.0097688	4.60917	-14.2952	-0.170662	251.94	396.153	688.555	426.496	426.496	426.496	11.1595	-84.517	7.16227	362.239	450.724	205.284	206.227	206.227	206.227	-85.0729	-2.07347	-11.908	20.8027	-6.94567	0.525617	0.0825505	0.142019	1.59126	-13.6372	58.9487	-1.2554	0	0	-0.0166146	17.8706
0	-1.31743	0	0	-1.38087	0.522081	-17.4339	-0.140216	0.00841858	-0.00725392	-15.0285	-7.13E-16	0.70481	0	0	0.00876774	4.4601	-13.774	-0.0476719	249.365	397.185	688.409	426.639	426.639	426.639	11.0476	-84.4812	7.30404	356.94	450.768	204.974	206.227	206.227	206.227	-85.0187	-1.90323	-11.9219	20.08	-6.99347	0.24504	0.0657781	0.132107	1.57688	-13.9846	59.0365	-1.68232	0	0	-0.0150191	17.6861
0	-1.04203	0	0	-1.09051	0.513137	-17.1473	-0.140159	0.00916136	-0.00758073	-14.9048	4.02E-15	0.704276	0	0	0.00784249	4.3143	-13.2359	0.124305	246.548	398.244	688.252	426.792	426.792	426.792	10.933	-84.4525	7.44485	351.665	450.82	204.661	206.227	206.227	206.227	-84.9714	-1.73265	-11.9329	19.3544	-7.05737	-0.0943735	0.050338	0.120809	1.56412	-13.7982	57.8912	-1.99279	0	0	-0.0128905	17.4531
0	-0.791121	0	0	-0.826397	0.502376	-16.8012	-0.140314	0.00948073	-0.00840254	-14.8422	3.52E-15	0.684025	0	0	0.00701552	4.17468	-12.6839	0.328783	243.504	399.325	688.082	426.953	426.952	426.952	10.8174	-84.429	7.58135	346.411	450.886	204.343	206.227	206.227	206.227	-84.9295	-1.56485	-11.9403	18.633	-7.13389	-0.478442	0.0366502	0.107667	1.55328	-13.0787	55.2679	-2.17367	0	0	-0.0104662	17.1765
0	-0.563581	0	0	-0.587543	0.490469	-16.4169	-0.140651	0.00930815	-0.0095846	-14.8273	1.17E-15	0.637181	0	0	0.00630647	4.04379	-12.1208	0.548743	240.246	400.423	687.896	427.118	427.118	427.118	10.7018	-84.4098	7.71105	341.175	450.968	204.024	206.227	206.227	206.227	-84.8922	-1.40212	-11.9432	17.922	-7.21927	-0.891838	0.0256875	0.092257	1.54462	-12.2466	50.8935	-2.19418	0	0	-0.00858628	16.861
0	-0.357681	0	0	-0.372148	0.478061	-16.0148	-0.141076	0.0087071	-0.0109446	-14.8419	-4.01E-16	0.572642	0	0	0.00570986	3.92344	-11.5489	0.76776	236.788	401.531	687.693	427.286	427.286	427.286	10.5871	-84.394	7.83226	335.951	451.065	203.703	206.227	206.227	206.227	-84.859	-1.24599	-11.9413	17.2263	-7.30941	-1.31911	0.0178117	0.0752557	1.53814	-11.5323	45.1508	-2.07917	0	0	-0.00760054	16.5115
0	-0.171315	0	0	-0.177881	0.46574	-15.6138	-0.14153	0.00781284	-0.0123806	-14.8723	1.83E-15	0.507116	0	0	0.00520658	3.81483	-10.9706	0.97076	233.146	402.642	687.472	427.455	427.455	427.455	10.4736	-84.3813	7.94418	330.734	451.176	203.385	206.227	206.227	206.227	-84.8294	-1.09733	-11.9343	16.5497	-7.40022	-1.74544	0.0128968	0.0569622	1.53388	-10.9675	38.2791	-1.84163	0	0	-0.00745739	16.1326
0	-0.0020487	0	0	-0.0021205	0.454005	-15.2305	-0.141993	0.00672319	-0.0137066	-14.9103	3.94E-15	0.450295	0	0	0.00478102	3.71847	-10.3878	1.14458	229.335	403.746	687.234	427.621	427.621	427.621	10.3621	-84.3716	8.04672	325.517	451.297	203.07	206.227	206.227	206.227	-84.8035	-0.956505	-11.9227	15.8952	-7.48789	-2.15714	0.0112259	0.0383118	1.53177	-10.8284	30.8258	-1.5194	0	0	-0.00828139	15.7286
0	0.152513	0	0	0.15781	0.443254	-14.8781	-0.1424	0.00557609	-0.014852	-14.9438	1.08E-16	0.411451	0	0	0.00441608	3.63427	-9.80214	1.27842	225.37	404.834	686.98	427.785	427.785	427.785	10.253	-84.3648	8.14053	320.297	451.424	202.763	206.227	206.227	206.227	-84.7813	-0.823525	-11.9072	15.2641	-7.56923	-2.54229	0.0125861	0.0201825	1.53183	-11.0849	23.263	-1.14691	0	0	-0.00973319	15.3036
0	0.294688	0	0	0.304476	0.433775	-14.5664	-0.142811	0.00442243	-0.0157344	-14.9742	2.01E-15	0.387391	0	0	0.00410868	3.5616	-9.21503	1.36424	221.267	405.897	686.71	427.943	427.943	427.943	10.1473	-84.3608	8.22673	315.068	451.553	202.464	206.227	206.227	206.227	-84.7627	-0.698157	-11.8892	14.6569	-7.64181	-2.89119	0.0167323	0.00356116	1.53378	-11.7945	16.1077	-0.764798	0	0	-0.0116057	14.8611
0	0.42654	0	0	0.440168	0.425744	-14.3017	-0.143184	0.00338703	-0.0163788	-14.9946	-1.89E-15	0.380108	0	0	0.00384896	3.49942	-8.62747	1.39694	217.042	406.927	686.428	428.095	428.095	428.096	10.0459	-84.3596	8.30673	309.827	451.679	202.177	206.227	206.227	206.227	-84.7477	-0.580002	-11.8702	14.0726	-7.70403	-3.19669	0.0228409	-0.0106749	1.53748	-12.6878	9.87334	-0.416137	0	0	-0.0133744	14.404
0	0.549801	0	0	0.566837	0.419237	-14.0867	-0.143585	0.0025602	-0.0167783	-15.0102	-1.06E-15	0.388879	0	0	0.00363241	3.44647	-8.0402	1.37423	212.709	407.916	686.136	428.242	428.242	428.242	9.94981	-84.3609	8.38203	304.57	451.801	201.903	206.227	206.227	206.227	-84.736	-0.468604	-11.8517	13.5095	-7.75545	-3.45429	0.0306621	-0.0217379	1.54288	-13.7656	4.9657	-0.12783	0	0	-0.0149744	13.9347
0	0.665923	0	0	0.686069	0.414246	-13.9215	-0.143972	0.00195086	-0.0170081	-15.0178	-2.42E-15	0.406473	0	0	0.00345417	3.4013	-7.45366	1.2968	208.283	408.859	685.839	428.382	428.382	428.382	9.85973	-84.3644	8.45402	299.297	451.915	201.643	206.227	206.227	206.227	-84.7274	-0.363498	-11.8352	12.9648	-7.79639	-3.66229	0.039383	-0.029351	1.54954	-14.7751	1.54826	0.0849141	0	0	-0.0161713	13.4553
0	0.776041	0	0	0.799126	0.410686	-13.8036	-0.144359	0.00163392	-0.0170505	-15.0208	-3.33E-15	0.434875	0	0	0.00330737	3.3625	-6.86807	1.16786	203.777	409.752	685.54	428.517	428.517	428.517	9.77636	-84.3694	8.52388	294.007	452.021	201.399	206.227	206.227	206.227	-84.7213	-0.264244	-11.8219	12.4346	-7.82827	-3.82157	0.0481884	-0.0329421	1.55688	-15.618	-0.104996	0.211849	0	0	-0.0169454	12.9676
0	0.881079	0	0	0.906996	0.40842	-13.7285	-0.144692	0.00152482	-0.0170038	-15.0161	2.33E-15	0.462471	0	0	0.00318711	3.3287	-6.28342	0.99289	199.204	410.593	685.242	428.649	428.649	428.649	9.70013	-84.3756	8.59249	288.698	452.119	201.173	206.227	206.227	206.227	-84.7171	-0.170424	-11.8125	11.915	-7.85304	-3.93538	0.0560424	-0.0330605	1.56437	-15.9829	-0.270692	0.265901	0	0	-0.0171149	12.4727
0	0.981782	0	0	1.01049	0.407265	-13.6901	-0.144944	0.00158307	-0.0168497	-15.0024	-1.25E-16	0.484076	0	0	0.00308596	3.29878	-5.69954	0.778969	194.575	411.382	684.948	428.78	428.78	428.78	9.63119	-84.3822	8.66054	283.372	452.21	200.965	206.227	206.227	206.227	-84.7143	-0.0816391	-11.8077	11.4014	-7.8734	-4.00869	0.0627283	-0.0298993	1.5717	-15.9891	0.909878	0.261145	0	0	-0.0168927	11.972
0	1.07875	0	0	1.11027	0.407005	-13.6815	-0.14508	0.00168281	-0.0166303	-14.976	-2.70E-15	0.48782	0	0	0.00299546	3.27181	-5.11618	0.534376	189.9	412.121	684.663	428.912	428.913	428.913	9.56948	-84.3889	8.72844	278.027	452.295	200.777	206.227	206.227	206.227	-84.7123	0.00252276	-11.8076	10.8892	-7.89213	-4.04791	0.0672237	-0.0241757	1.578	-15.4218	3.09835	0.208972	0	0	-0.0160839	11.4662
0	1.17254	0	0	1.20686	0.407396	-13.6945	-0.145057	0.00177839	-0.0163412	-14.9312	9.44E-16	0.472747	0	0	0.00290604	3.24715	-4.53297	0.267885	185.188	412.813	684.387	429.051	429.051	429.051	9.51456	-84.3951	8.79639	272.666	452.375	200.607	206.227	206.227	206.227	-84.7105	0.0825009	-11.8122	10.374	-7.91218	-4.06017	0.0693867	-0.0167656	1.58305	-14.4343	5.88744	0.133007	0	0	-0.0148295	10.9563
0	1.26346	0	0	1.30058	0.408177	-13.7204	-0.144858	0.00183933	-0.0160022	-14.865	3.54E-15	0.441168	0	0	0.00281025	3.22444	-3.94959	-0.0115228	180.446	413.464	684.122	429.199	429.199	429.199	9.46575	-84.4004	8.86439	267.288	452.453	200.456	206.227	206.227	206.227	-84.7084	0.158759	-11.8209	9.85177	-7.93636	-4.05304	0.0689469	-0.00816316	1.5865	-13.0646	9.06075	0.0421682	0	0	-0.0130911	10.443
0	1.35164	0	0	1.39154	0.409077	-13.7502	-0.144495	0.00179379	-0.0155839	-14.7782	-1.64E-15	0.392419	0	0	0.00270362	3.20356	-3.36583	-0.295177	175.682	414.079	683.869	429.361	429.361	429.361	9.42221	-84.4042	8.93226	261.897	452.529	200.322	206.227	206.227	206.227	-84.7055	0.231779	-11.8332	9.31949	-7.96701	-4.03404	0.0664333	0.000536241	1.58777	-11.6466	12.1449	-0.0424202	0	0	-0.0111919	9.92702
0	1.43707	0	0	1.47964	0.409823	-13.775	-0.143956	0.00172444	-0.0150743	-14.6714	-2.12E-15	0.341797	0	0	0.00258561	3.18459	-2.78164	-0.574811	170.901	414.663	683.628	429.541	429.541	429.541	9.38305	-84.4061	8.99978	256.492	452.603	200.203	206.227	206.227	206.227	-84.7009	0.302048	-11.8482	8.77476	-8.00613	-4.01058	0.0620649	0.00903293	1.58701	-10.3342	15.0632	-0.114301	0	0	-0.00925595	9.40925
0	1.51952	0	0	1.56461	0.410158	-13.7861	-0.143324	0.00159548	-0.0144915	-14.5566	-4.36E-15	0.29115	0	0	0.00245991	3.16777	-2.19725	-0.842906	166.11	415.223	683.396	429.743	429.743	429.743	9.3474	-84.4052	9.0667	251.077	452.676	200.094	206.227	206.227	206.227	-84.6939	0.369992	-11.8653	8.21643	-8.05501	-3.9896	0.0562857	0.0167564	1.58414	-9.29663	17.5486	-0.165611	0	0	-0.00750994	8.89079
0	1.59881	0	0	1.64616	0.409855	-13.776	-0.142638	0.00140729	-0.0139078	-14.4427	3.18E-15	0.243818	0	0	0.00233284	3.15343	-1.61315	-1.09288	161.314	415.763	683.173	429.971	429.971	429.971	9.31461	-84.4008	9.13282	245.653	452.747	199.992	206.227	206.227	206.227	-84.6838	0.43598	-11.8839	7.64449	-8.11426	-3.97743	0.0496536	0.0231906	1.57944	-8.63711	19.3892	-0.194759	0	0	-0.00616124	8.37297
0	1.67482	0	0	1.72416	0.408729	-13.7387	-0.141954	0.0012135	-0.0133992	-14.3398	1.94E-15	0.206635	0	0	0.00221269	3.1419	-1.03015	-1.31925	156.522	416.288	682.955	430.225	430.226	430.226	9.28417	-84.3923	9.19798	240.224	452.818	199.894	206.227	206.227	206.227	-84.6697	0.50028	-11.9035	7.06009	-8.18388	-3.97965	0.0420885	0.0279925	1.57286	-8.18128	20.4824	-0.205853	0	0	-0.00510103	7.8575
0	1.74776	0	0	1.79871	0.406658	-13.67	-0.141319	0.000976492	-0.0130294	-14.2561	-1.08E-15	0.174681	0	0	0.00211008	3.13348	-0.449335	-1.51792	151.739	416.799	682.739	430.509	430.509	430.509	9.25583	-84.3793	9.2621	234.791	452.888	199.794	206.227	206.227	206.227	-84.6512	0.563051	-11.9241	6.46544	-8.26299	-4.00071	0.0337544	0.0308423	1.565	-7.86647	20.737	-0.208333	0	0	-0.00435707	7.34638
0	1.81811	0	0	1.87035	0.403588	-13.5681	-0.140735	0.000778341	-0.0128656	-14.1934	-4.76E-15	0.153779	0	0	0.00203371	3.1285	0.127936	-1.68635	146.974	417.299	682.522	430.82	430.821	430.821	9.22956	-84.3613	9.32516	229.357	452.957	199.691	206.227	206.227	206.227	-84.6281	0.624357	-11.9454	5.86381	-8.35052	-4.04372	0.0246887	0.0318539	1.55591	-7.47318	20.208	-0.209454	0	0	-0.00371754	6.84199
0	1.8869	0	0	1.94	0.399538	-13.4335	-0.140203	0.000526655	-0.0129113	-14.1518	3.07E-15	0.131496	0	0	0.00199563	3.12705	0.700134	-1.82363	142.236	417.788	682.3	431.159	431.159	431.159	9.20545	-84.3385	9.38714	223.921	453.025	199.58	206.227	206.227	206.227	-84.6002	0.684108	-11.9676	5.25921	-8.44453	-4.11027	0.0150635	0.0306973	1.54609	-6.93945	18.8211	-0.219973	0	0	-0.00317826	6.34701
0	1.95533	0	0	2.00898	0.394596	-13.269	-0.139732	0.000351648	-0.01319	-14.1308	-1.71E-15	0.117778	0	0	0.00200142	3.12921	1.2656	-1.93052	137.533	418.263	682.069	431.52	431.52	431.52	9.18373	-84.311	9.44799	218.484	453.092	199.46	206.227	206.227	206.227	-84.5678	0.742117	-11.9909	4.65619	-8.54313	-4.20039	0.00461966	0.0279457	1.53618	-5.95722	16.8725	-0.246476	0	0	-0.002319	5.86427
0	2.02491	0	0	2.07887	0.388911	-13.0795	-0.139334	0.000186203	-0.0136536	-14.1298	-8.04E-16	0.102914	0	0	0.00206052	3.13485	1.82268	-2.00944	132.874	418.721	681.825	431.9	431.9	431.9	9.16471	-84.2792	9.50752	213.045	453.157	199.328	206.227	206.227	206.227	-84.5314	0.798033	-12.0152	4.05959	-8.64401	-4.31236	-0.00653082	0.023578	1.52625	-4.47052	14.3953	-0.294028	0	0	-0.00109616	5.39664
0	2.0974	0	0	2.15149	0.382683	-12.8717	-0.139053	9.37E-05	-0.0142942	-14.1507	1.88E-15	0.0913961	0	0	0.0021762	3.14374	2.36981	-2.06435	128.266	419.159	681.565	432.293	432.293	432.293	9.14877	-84.2436	9.56549	207.603	453.219	199.184	206.227	206.227	206.227	-84.4914	0.851402	-12.0406	3.47425	-8.74506	-4.44288	-0.0182672	0.0179606	1.51728	-2.35786	11.5943	-0.36174	0	0	0.000647747	4.94686
0	2.17464	0	0	2.22878	0.376147	-12.6531	-0.138899	-2.29E-05	-0.0150469	-14.1905	-2.97E-15	0.0714904	0	0	0.00235585	3.15549	2.90562	-2.10048	123.718	419.571	681.285	432.693	432.693	432.693	9.13629	-84.2049	9.62152	202.154	453.279	199.028	206.227	206.227	206.227	-84.4487	0.901648	-12.0672	2.90471	-8.84418	-4.5872	-0.0303386	0.0113391	1.50965	0.332246	8.53926	-0.452562	0	0	0.00281204	4.51738
0	2.25845	0	0	2.3127	0.369553	-12.4323	-0.138907	-0.000120575	-0.0159064	-14.2483	-1.57E-15	0.0472263	0	0	0.00259751	3.16958	3.42903	-2.12393	119.235	419.952	680.984	433.093	433.093	433.093	9.12763	-84.1639	9.67513	196.696	453.336	198.859	206.227	206.227	206.227	-84.4041	0.948138	-12.095	2.35491	-8.93962	-4.7395	-0.0428316	0.00425198	1.50372	3.70479	5.48225	-0.565134	0	0	0.00550793	4.11024
0	2.35066	0	0	2.40517	0.36315	-12.2175	-0.139033	-0.000237507	-0.0167618	-14.3135	-1.39E-15	0.015387	0	0	0.00289679	3.18543	3.93922	-2.14138	114.823	420.296	680.66	433.485	433.485	433.485	9.12303	-84.1213	9.7257	191.225	453.388	198.678	206.227	206.227	206.227	-84.3585	0.990218	-12.1236	1.82817	-9.02989	-4.89318	-0.0550333	-0.00321116	1.50019	7.45846	2.41675	-0.689925	0	0	0.00831718	3.72707
0	2.45295	0	0	2.50792	0.35717	-12.0165	-0.13928	-0.000362762	-0.0175315	-14.3801	-2.86E-15	-0.0220522	0	0	0.00324356	3.20238	4.43569	-2.15938	110.485	420.598	680.313	433.863	433.863	433.863	9.12269	-84.0782	9.77262	185.74	453.436	198.489	206.227	206.227	206.227	-84.3127	1.02725	-12.1529	1.32689	-9.11397	-5.04148	-0.0664195	-0.0102244	1.49891	11.3494	-0.315945	-0.821702	0	0	0.0110254	3.36901
0	2.56656	0	0	2.62233	0.35181	-11.8362	-0.139595	-0.000474092	-0.0181473	-14.4372	3.39E-15	-0.0606285	0	0	0.00362149	3.21976	4.91824	-2.18391	106.225	420.852	679.943	434.221	434.221	434.221	9.12667	-84.035	9.81522	180.236	453.477	198.291	206.227	206.227	206.227	-84.2675	1.05865	-12.1824	0.852603	-9.19118	-5.178	-0.0767819	-0.0165057	1.50015	15.2334	-2.6464	-0.950565	0	0	0.0134864	3.03679
0	2.69239	0	0	2.74939	0.347224	-11.6816	-0.139973	-0.000570788	-0.0185474	-14.4804	3.75E-15	-0.0979831	0	0	0.00401432	3.23693	5.38688	-2.21998	102.045	421.054	679.553	434.551	434.551	434.551	9.13501	-83.9922	9.85283	174.713	453.511	198.089	206.227	206.227	206.227	-84.2233	1.08392	-12.2118	0.405867	-9.26127	-5.29703	-0.0856288	-0.0216553	1.5035	18.8096	-4.45476	-1.06643	0	0	0.0154649	2.73075
0	2.83093	0	0	2.88956	0.343512	-11.5565	-0.140416	-0.000623321	-0.0186981	-14.5083	-1.07E-15	-0.129033	0	0	0.00440543	3.25335	5.8418	-2.27122	97.9493	421.198	679.144	434.851	434.851	434.851	9.14765	-83.9498	9.88485	169.17	453.537	197.883	206.227	206.227	206.227	-84.1802	1.10266	-12.2407	-0.0135476	-9.32439	-5.39404	-0.0928082	-0.0249623	1.50946	21.9662	-5.5508	-1.1628	0	0	0.0169627	2.451
0	2.98212	0	0	3.04284	0.340721	-11.4623	-0.140908	-0.000636863	-0.0186241	-14.5199	-2.14E-15	-0.151228	0	0	0.00478062	3.26854	6.28335	-2.33968	93.9393	421.283	678.718	435.116	435.116	435.116	9.16446	-83.9076	9.91071	163.606	453.555	197.676	206.227	206.227	206.227	-84.1379	1.11459	-12.2686	-0.4067	-9.3808	-5.46583	-0.0982814	-0.026447	1.51725	24.6301	-5.99051	-1.23507	0	0	0.0179831	2.19742
0	3.14541	0	0	3.20877	0.338845	-11.3989	-0.14143	-0.000598785	-0.018287	-14.5157	-1.24E-15	-0.16166	0	0	0.00512891	3.28215	6.71191	-2.42586	90.018	421.307	678.281	435.344	435.344	435.344	9.18532	-83.8649	9.92997	158.022	453.564	197.47	206.227	206.227	206.227	-84.0958	1.11955	-12.2952	-0.775295	-9.43099	-5.51059	-0.10188	-0.0261201	1.52644	26.6254	-5.8439	-1.27594	0	0	0.0184714	1.96977
0	3.32004	0	0	3.38652	0.337834	-11.3648	-0.141955	-0.000533855	-0.0177553	-14.4972	-3.50E-15	-0.161799	0	0	0.00544302	3.29398	7.12794	-2.5286	86.1882	421.268	677.834	435.536	435.536	435.536	9.21011	-83.821	9.94235	152.421	453.566	197.267	206.227	206.227	206.227	-84.053	1.11748	-12.3204	-1.12166	-9.47566	-5.528	-0.104026	-0.0235787	1.53679	28.0518	-5.08418	-1.2909	0	0	0.0186045	1.76781
0	3.50491	0	0	3.575	0.337604	-11.357	-0.142437	-0.000404293	-0.0170398	-14.4647	-3.65E-15	-0.147689	0	0	0.00571813	3.30389	7.53185	-2.64545	82.4534	421.166	677.382	435.691	435.691	435.691	9.23879	-83.7747	9.94764	146.805	453.56	197.068	206.227	206.227	206.227	-84.0085	1.10844	-12.3439	-1.44834	-9.51524	-5.51892	-0.10469	-0.0192185	1.54748	28.83	-3.86821	-1.27653	0	0	0.0183837	1.59132
0	3.69876	0	0	3.77293	0.338044	-11.3718	-0.142852	-0.000302451	-0.016225	-14.4207	-3.23E-15	-0.130485	0	0	0.00595364	3.31183	7.92395	-2.7727	78.8177	421.003	676.927	435.812	435.812	435.812	9.27137	-83.7247	9.94588	141.179	453.549	196.874	206.227	206.227	206.227	-83.961	1.09254	-12.3658	-1.75817	-9.55023	-5.48537	-0.104135	-0.0133303	1.55793	29.0185	-2.38893	-1.24754	0	0	0.0178906	1.44019
0	3.90034	0	0	3.97902	0.339028	-11.4051	-0.143197	-0.000198374	-0.0153592	-14.3693	-3.26E-15	-0.10811	0	0	0.00615212	3.31781	8.30447	-2.90575	75.2855	420.78	676.471	435.903	435.903	435.903	9.3079	-83.6699	9.9371	135.545	453.532	196.686	206.227	206.227	206.227	-83.9092	1.06993	-12.3862	-2.05388	-9.58088	-5.43025	-0.102566	-0.00619118	1.56757	28.641	-0.733902	-1.20604	0	0	0.0171729	1.31454
0	4.10847	0	0	4.19208	0.340424	-11.4522	-0.143442	-0.000128448	-0.0145353	-14.3108	2.87E-15	-0.085522	0	0	0.00631711	3.32191	8.67343	-3.03934	71.8622	420.499	676.016	435.968	435.968	435.968	9.34844	-83.6088	9.92146	129.909	453.513	196.504	206.227	206.227	206.227	-83.8518	1.04081	-12.4053	-2.33806	-9.60736	-5.35716	-0.100472	0.00185164	1.57605	27.8908	0.939991	-1.16459	0	0	0.0163448	1.21477
0	4.32226	0	0	4.41112	0.342104	-11.509	-0.143627	-8.71E-05	-0.0137893	-14.2511	3.69E-15	-0.0622504	0	0	0.00645667	3.32419	9.03063	-3.1679	68.554	420.163	675.563	436.011	436.011	436.011	9.39305	-83.5405	9.89912	124.275	453.49	196.328	206.227	206.227	206.227	-83.7876	1.0054	-12.4233	-2.61281	-9.62952	-5.27	-0.0979052	0.0102232	1.58295	26.7617	2.53232	-1.12489	0	0	0.0153845	1.14158
0	4.54099	0	0	4.63538	0.343954	-11.5714	-0.143747	-8.50E-05	-0.0131814	-14.1904	-2.86E-15	-0.0392983	0	0	0.0065773	3.32477	9.37567	-3.28576	65.3675	419.774	675.111	436.038	436.038	436.038	9.44179	-83.4637	9.87034	118.646	453.465	196.159	206.227	206.227	206.227	-83.7156	0.963928	-12.4403	-2.87979	-9.64724	-5.17295	-0.095268	0.0183913	1.588	25.4391	3.86914	-1.09298	0	0	0.0143613	1.09607
0	4.76414	0	0	4.86435	0.345877	-11.6362	-0.14384	-8.59E-05	-0.012761	-14.1331	-2.92E-15	-0.0126534	0	0	0.0066879	3.32378	9.70791	-3.38746	62.3103	419.334	674.659	436.054	436.054	436.054	9.49475	-83.3774	9.83541	113.026	453.439	195.995	206.227	206.227	206.227	-83.6347	0.916668	-12.4568	-3.13996	-9.66031	-5.07011	-0.0928917	0.0262442	1.59147	24.1091	5.04126	-1.06987	0	0	0.0133572	1.07965
0	4.99156	0	0	5.09777	0.347805	-11.7012	-0.143899	-4.19E-05	-0.0125072	-14.0787	-1.20E-16	0.0223488	0	0	0.00679516	3.32137	10.0265	-3.46793	59.39	418.847	674.204	436.063	436.063	436.063	9.55203	-83.2809	9.79473	107.417	453.41	195.836	206.227	206.227	206.227	-83.544	0.863928	-12.4729	-3.39368	-9.66847	-4.9654	-0.0910409	0.0333173	1.59305	22.8881	6.01702	-1.05063	0	0	0.0123979	1.09403
0	5.22316	0	0	5.33556	0.349699	-11.7651	-0.14395	4.49E-06	-0.0125077	-14.0302	1.28E-18	0.0603983	0	0	0.00690525	3.31774	10.3305	-3.52275	56.6145	418.315	673.744	436.07	436.07	436.07	9.6138	-83.1731	9.7488	101.822	453.38	195.681	206.227	206.227	206.227	-83.4427	0.806038	-12.4893	-3.64068	-9.67158	-4.86238	-0.090474	0.0393119	1.59298	22.1877	6.74375	-1.04626	0	0	0.0116665	1.14114
0	5.45904	0	0	5.57784	0.351546	-11.8273	-0.144006	0.000158269	-0.012706	-13.9884	3.06E-15	0.111212	0	0	0.00702446	3.3131	10.6189	-3.54838	53.9913	417.74	673.275	436.078	436.078	436.078	9.68017	-83.0534	9.69811	96.2413	453.349	195.531	206.227	206.227	206.227	-83.3298	0.743355	-12.5062	-3.87996	-9.66948	-4.76405	-0.0911943	0.0440604	1.59144	22.086	7.37552	-1.04483	0	0	0.0111693	1.22297
0	5.69954	0	0	5.8249	0.353363	-11.8884	-0.144043	0.000387319	-0.0131692	-13.9493	3.08E-15	0.169047	0	0	0.00715305	3.30771	10.8905	-3.54224	51.5271	417.124	672.792	436.09	436.09	436.09	9.75129	-82.921	9.6433	90.6751	453.315	195.385	206.227	206.227	206.227	-83.2049	0.676272	-12.5244	-4.11018	-9.66234	-4.67282	-0.093889	0.0472962	1.58875	23.0048	7.85332	-1.05638	0	0	0.0110612	1.34145
0	5.94494	0	0	6.07711	0.355189	-11.9499	-0.144103	0.000740668	-0.0138839	-13.9137	-2.31E-15	0.236236	0	0	0.00729262	3.30188	11.1446	-3.50293	49.2271	416.469	672.292	436.106	436.106	436.106	9.82728	-82.7756	9.58493	85.1222	453.279	195.243	206.227	206.227	206.227	-83.0673	0.605186	-12.5441	-4.32962	-9.65049	-4.59032	-0.0989463	0.0491352	1.58537	25.174	8.30687	-1.07824	0	0	0.0113714	1.49827
0	6.19551	0	0	6.33479	0.357088	-12.0138	-0.144142	0.00120604	-0.0148539	-13.8717	5.36E-16	0.307785	0	0	0.00743511	3.29593	11.3803	-3.43034	47.0947	415.777	671.772	436.128	436.128	436.128	9.90823	-82.6165	9.52367	79.5804	453.242	195.106	206.227	206.227	206.227	-82.9166	0.530542	-12.5661	-4.53643	-9.63444	-4.51733	-0.106553	0.0495674	1.58181	28.8156	8.77648	-1.11661	0	0	0.0120844	1.69472
0	6.45132	0	0	6.59811	0.359136	-12.0826	-0.144186	0.00177206	-0.0159965	-13.82	5.87E-17	0.379006	0	0	0.00757177	3.29018	11.5972	-3.3257	45.1312	415.05	671.229	436.155	436.155	436.155	9.99414	-82.4433	9.46006	74.0466	453.203	194.973	206.227	206.227	206.227	-82.7523	0.452782	-12.5905	-4.72873	-9.61488	-4.45371	-0.116105	0.0485639	1.57861	33.7431	9.27735	-1.16839	0	0	0.0129806	1.93155
0	6.71216	0	0	6.86692	0.361416	-12.1592	-0.144196	0.00243139	-0.0173231	-13.7477	4.16E-15	0.446394	0	0	0.00768541	3.285	11.7955	-3.19134	43.3355	414.288	670.66	436.188	436.188	436.189	10.0849	-82.2554	9.39454	68.5167	453.164	194.846	206.227	206.227	206.227	-82.5736	0.372333	-12.6178	-4.90501	-9.5928	-4.39875	-0.127965	0.0465181	1.57625	40.1485	9.9157	-1.2402	0	0	0.0139855	2.20888
0	6.97728	0	0	7.14058	0.364007	-12.2462	-0.144177	0.00317043	-0.0187666	-13.6497	2.40E-16	0.507493	0	0	0.00775831	3.28069	11.9753	-3.03076	41.7041	413.493	670.065	436.227	436.227	436.227	10.1803	-82.0518	9.32727	62.9859	453.126	194.724	206.227	206.227	206.227	-82.3797	0.2896	-12.6479	-5.06406	-9.5692	-4.35094	-0.141855	0.043604	1.57551	47.8658	10.7522	-1.33077	0	0	0.0148881	2.52615
0	7.24533	0	0	7.41781	0.366988	-12.3463	-0.144131	0.00396203	-0.0202544	-13.5225	-2.49E-15	0.560048	0	0	0.00777118	3.27759	12.1377	-2.84844	40.2312	412.666	669.443	436.269	436.269	436.269	10.2798	-81.8315	9.25825	57.449	453.087	194.607	206.227	206.227	206.227	-82.1693	0.204972	-12.6805	-5.20518	-9.54533	-4.30825	-0.157219	0.0397723	1.57634	56.5584	11.6801	-1.43517	0	0	0.0154705	2.88208
0	7.51428	0	0	7.69666	0.370423	-12.4614	-0.144114	0.00479987	-0.0217718	-13.3701	-1.42E-15	0.605272	0	0	0.00770939	3.276	12.2835	-2.64952	38.909	411.809	668.798	436.316	436.316	436.316	10.383	-81.5927	9.18719	51.9005	453.051	194.496	206.227	206.227	206.227	-81.9408	0.118761	-12.7153	-5.32817	-9.52245	-4.26816	-0.17374	0.0353508	1.57941	66.0128	12.7947	-1.5528	0	0	0.0156234	3.27479
0	7.78147	0	0	7.97454	0.374367	-12.5935	-0.144176	0.00560288	-0.0232588	-13.198	2.91E-15	0.637476	0	0	0.00755948	3.27626	12.4144	-2.43962	37.7282	410.92	668.132	436.367	436.367	436.367	10.4892	-81.3334	9.11356	46.3349	453.016	194.39	206.227	206.227	206.227	-81.692	0.031244	-12.7516	-5.43332	-9.50201	-4.22786	-0.190725	0.0303846	1.58511	75.7836	13.903	-1.67954	0	0	0.0152582	3.70194
0	8.04367	0	0	8.24821	0.378861	-12.7439	-0.144374	0.00633008	-0.0246533	-13.0148	-9.34E-16	0.654962	0	0	0.00731241	3.27871	12.5319	-2.22447	36.6787	410.002	667.449	436.421	436.421	436.421	10.5978	-81.0512	9.03677	40.7473	452.984	194.288	206.227	206.227	206.227	-81.4204	-0.057344	-12.7888	-5.5214	-9.48555	-4.18446	-0.207199	0.0252359	1.59362	85.3502	15.0055	-1.81079	0	0	0.0143699	4.16082
0	8.29711	0	0	8.51397	0.383929	-12.9133	-0.144742	0.00694891	-0.0258784	-12.8277	-3.03E-15	0.657641	0	0	0.00696223	3.28366	12.6376	-2.00963	35.7502	409.053	666.755	436.481	436.481	436.481	10.708	-80.7433	8.95593	35.1334	452.955	194.192	206.227	206.227	206.227	-81.1231	-0.146841	-12.8259	-5.5935	-9.47449	-4.13516	-0.221973	0.0199506	1.60493	94.101	15.9781	-1.93644	0	0	0.013026	4.64862
0	8.53769	0	0	8.76764	0.389578	-13.1018	-0.145324	0.00734118	-0.0269053	-12.647	-3.10E-15	0.63677	0	0	0.00650438	3.29149	12.7331	-1.80005	34.9332	408.075	666.056	436.545	436.545	436.545	10.8193	-80.4064	8.87015	29.4899	452.929	194.102	206.227	206.227	206.227	-80.7969	-0.237167	-12.8623	-5.65118	-9.47029	-4.07763	-0.234358	0.0148304	1.61908	101.604	16.7271	-2.05484	0	0	0.0113792	5.16256
0	8.76105	0	0	9.0048	0.395792	-13.3088	-0.14612	0.00755075	-0.0277206	-12.4796	3.73E-15	0.601948	0	0	0.00594272	3.30253	12.8198	-1.59993	34.2197	407.066	665.36	436.616	436.616	436.616	10.9309	-80.0372	8.77833	23.8155	452.904	194.019	206.227	206.227	206.227	-80.4382	-0.328312	-12.8969	-5.69612	-9.47432	-4.01014	-0.243533	0.0102172	1.63582	107.477	17.2603	-2.15147	0	0	0.00961908	5.7001
0	8.96272	0	0	9.22089	0.402537	-13.5331	-0.147167	0.00745708	-0.0282815	-12.3365	2.21E-16	0.5475	0	0	0.00528031	3.31712	12.8989	-1.41257	33.6038	406.025	664.675	436.696	436.696	436.696	11.0424	-79.6321	8.67937	18.1101	452.88	193.946	206.227	206.227	206.227	-80.0435	-0.420336	-12.929	-5.73009	-9.48773	-3.93154	-0.248345	0.00611166	1.655	111.168	17.4374	-2.21438	0	0	0.00789222	6.25906
0	9.13849	0	0	9.41146	0.40976	-13.7729	-0.148417	0.00710259	-0.0286866	-12.2189	-3.86E-15	0.486114	0	0	0.00452756	3.33563	12.9711	-1.24009	33.0825	404.954	664.008	436.786	436.786	436.786	11.1532	-79.1876	8.57223	12.376	452.852	193.886	206.227	206.227	206.227	-79.6091	-0.513341	-12.9577	-5.7551	-9.5116	-3.84172	-0.248825	0.00256779	1.6756	112.724	17.2233	-2.22733	0	0	0.00636355	6.83782
0	9.28439	0	0	9.57233	0.417394	-14.0258	-0.149866	0.00649316	-0.0289534	-12.1306	1.34E-15	0.427376	0	0	0.00369786	3.35843	13.0368	-1.08366	32.6559	403.85	663.366	436.89	436.89	436.89	11.263	-78.7001	8.45601	6.61683	452.819	193.844	206.227	206.227	206.227	-79.1315	-0.607431	-12.9827	-5.77294	-9.5469	-3.74117	-0.244343	-0.00022794	1.69742	111.898	16.6728	-2.17104	0	0	0.00511306	7.43536
0	9.39691	0	0	9.69976	0.425366	-14.2892	-0.151416	0.00563998	-0.0292363	-12.0619	2.41E-15	0.380196	0	0	0.00280268	3.38597	13.0959	-0.943351	32.3277	402.716	662.756	437.009	437.009	437.01	11.3718	-78.1663	8.33019	0.837872	452.774	193.825	206.227	206.227	206.227	-78.6073	-0.702652	-13.0039	-5.78548	-9.59455	-3.63132	-0.235282	-0.00230853	1.71957	108.966	15.7534	-2.03037	0	0	0.00416811	8.0514
0	9.47311	0	0	9.7905	0.433602	-14.5607	-0.152992	0.00465522	-0.0295917	-12.0025	4.42E-15	0.360857	0	0	0.00185992	3.41876	13.1479	-0.818448	32.1051	401.55	662.185	437.148	437.148	437.148	11.4797	-77.5832	8.19473	-4.9549	452.714	193.835	206.227	206.227	206.227	-78.0335	-0.798913	-13.0215	-5.79424	-9.65539	-3.5141	-0.221531	-0.00343285	1.74121	103.935	14.7229	-1.79361	0	0	0.00352049	8.68641
0	9.51056	0	0	9.84184	0.442029	-14.8379	-0.154418	0.00362101	-0.0300756	-11.93	-2.43E-15	0.377561	0	0	0.000883531	3.45749	13.1919	-0.707424	31.9985	400.357	661.656	437.31	437.31	437.31	11.5875	-76.9477	8.05023	-10.7552	452.632	193.88	206.227	206.227	206.227	-77.4071	-0.895947	-13.0368	-5.8007	-9.73049	-3.3921	-0.203809	-0.00352369	1.76125	97.118	13.7443	-1.45989	0	0	0.00312874	9.34167
0	9.5072	0	0	9.85138	0.450582	-15.1185	-0.155608	0.00265338	-0.0307144	-11.8311	9.49E-16	0.437407	0	0	-0.000109515	3.50291	13.2265	-0.608385	32.0218	399.137	661.175	437.497	437.497	437.497	11.6962	-76.257	7.89778	-16.557	452.522	193.965	206.227	206.227	206.227	-76.7252	-0.993339	-13.0514	-5.80584	-9.82086	-3.26801	-0.182401	-0.0022147	1.77899	88.6414	13.1684	-1.04166	0	0	0.00298499	10.0192
0	9.4612	0	0	9.81698	0.4592	-15.4004	-0.156452	0.00193277	-0.0314984	-11.6921	1.35E-15	0.54915	0	0	-0.00109965	3.55604	13.2498	-0.519093	32.1913	397.897	660.742	437.714	437.714	437.714	11.8073	-75.5078	7.73897	-22.3549	452.38	194.094	206.227	206.227	206.227	-75.9847	-1.09052	-13.0676	-5.81033	-9.92791	-3.14467	-0.158041	0.00121849	1.79352	78.7755	13.4729	-0.568086	0	0	0.00314847	10.7218
0	9.37079	0	0	9.73655	0.467831	-15.682	-0.157024	0.00155225	-0.0324478	-11.5202	-1.27E-15	0.70952	0	0	-0.00207503	3.61795	13.2596	-0.437288	32.526	396.642	660.357	437.963	437.963	437.963	11.9225	-74.6971	7.5756	-28.144	452.202	194.272	206.227	206.227	206.227	-75.1824	-1.18683	-13.0881	-5.81422	-10.0529	-3.02468	-0.131472	0.0067641	1.80443	67.7709	14.8308	-0.0737798	0	0	0.00369511	11.4527
0	9.23434	0	0	9.60809	0.476436	-15.962	-0.157422	0.00163231	-0.0335394	-11.3274	3.67E-15	0.916762	0	0	-0.003027	3.68986	13.2535	-0.360896	33.0464	395.379	660.02	438.247	438.247	438.247	12.0437	-73.8213	7.40958	-33.9205	451.986	194.5	206.227	206.227	206.227	-74.3152	-1.28155	-13.1157	-5.81687	-10.1971	-2.91024	-0.103188	0.015094	1.81161	55.7537	17.6191	0.391844	0	0	0.00484367	12.2161
0	9.05031	0	0	9.42979	0.484998	-16.2398	-0.157772	0.00219881	-0.0348711	-11.1282	-5.87E-16	1.1591	0	0	-0.00395653	3.77305	13.2284	-0.288133	33.7746	394.116	659.726	438.568	438.568	438.568	12.1728	-72.8771	7.2427	-39.6812	451.731	194.78	206.227	206.227	206.227	-73.3795	-1.37394	-13.1532	-5.81682	-10.362	-2.80298	-0.0742326	0.0261671	1.81538	43.1633	21.807	0.784131	0	0	0.00680004	13.0162
0	8.8173	0	0	9.19997	0.493529	-16.5158	-0.158263	0.00325197	-0.036361	-10.9429	3.47E-15	1.42435	0	0	-0.00487211	3.86871	13.1813	-0.217754	34.7337	392.863	659.471	438.927	438.927	438.927	12.3115	-71.8611	7.07651	-45.4232	451.438	195.115	206.227	206.227	206.227	-72.3722	-1.46319	-13.2032	-5.81165	-10.5484	-2.70362	-0.0446083	0.0400608	1.81591	29.8296	27.4294	1.05759	0	0	0.00989136	13.8582
0	8.53402	0	0	8.91713	0.50207	-16.7914	-0.15903	0.0046941	-0.0379818	-10.7861	-1.16E-15	1.69324	0	0	-0.00578952	3.97801	13.1086	-0.148916	35.9474	391.63	659.249	439.323	439.323	439.323	12.4611	-70.7699	6.91211	-51.1439	451.11	195.509	206.227	206.227	206.227	-71.2898	-1.54851	-13.2675	-5.79788	-10.7571	-2.6121	-0.0146975	0.0565546	1.81403	15.8105	34.2067	1.18293	0	0	0.0144116	14.7474
0	8.19919	0	0	8.57977	0.510702	-17.0691	-0.160188	0.00653551	-0.0396672	-10.6698	-4.49E-15	1.96168	0	0	-0.00672081	4.10183	13.0066	-0.0813262	37.4398	390.427	659.052	439.754	439.754	439.754	12.6225	-69.6002	6.75011	-56.84	450.753	195.967	206.227	206.227	206.227	-70.1288	-1.62913	-13.3478	-5.77091	-10.9879	-2.52731	0.0155273	0.0756036	1.81044	0.986007	42.098	1.12264	0	0	0.0208516	15.6895
0	7.81136	0	0	8.18632	0.51954	-17.3525	-0.161911	0.00862814	-0.0413613	-10.6151	4.29E-15	2.21399	0	0	-0.00769775	4.24091	12.8714	-0.0150142	39.2354	389.265	658.875	440.217	440.217	440.217	12.796	-68.3485	6.59043	-62.5069	450.371	196.497	206.227	206.227	206.227	-68.8859	-1.70442	-13.4445	-5.72512	-11.2405	-2.4473	0.0460444	0.096653	1.80581	-14.7601	50.6486	0.871933	0	0	0.0296004	16.6905
0	7.3689	0	0	7.73493	0.528731	-17.6464	-0.164257	0.010932	-0.0430036	-10.6331	3.27E-15	2.44976	0	0	-0.00874589	4.39563	12.6985	0.0497063	41.3584	388.152	658.709	440.705	440.705	440.705	12.9816	-67.0112	6.43228	-68.1378	449.971	197.111	206.227	206.227	206.227	-67.5574	-1.77398	-13.5578	-5.6537	-11.5136	-2.3692	0.0771312	0.119459	1.80094	-31.5854	59.63	0.423992	0	0	0.0412636	17.7564
0	6.86995	0	0	7.22351	0.53845	-17.9561	-0.167324	0.0133533	-0.0446352	-10.7421	3.84E-15	2.66737	0	0	-0.0099071	4.56607	12.4837	0.112526	43.8327	387.098	658.548	441.211	441.211	441.211	13.1789	-65.585	6.27411	-73.7232	449.558	197.82	206.227	206.227	206.227	-66.1396	-1.83776	-13.687	-5.54917	-11.8053	-2.28964	0.108359	0.143571	1.79659	-49.2821	68.6772	-0.209812	0	0	0.0563843	18.8933
0	6.31237	0	0	6.64961	0.548894	-18.2877	-0.171095	0.0158039	-0.0462142	-10.9511	4.00E-15	2.86927	0	0	-0.0112228	4.75193	12.2226	0.173139	46.6812	386.111	658.386	441.728	441.728	441.728	13.3873	-64.0665	6.11359	-79.2501	449.142	198.644	206.227	206.227	206.227	-64.6293	-1.89624	-13.8308	-5.4032	-12.1132	-2.20473	0.140173	0.168212	1.79306	-68.0162	77.3339	-0.993665	0	0	0.0755826	20.1069
0	5.6939	0	0	6.01049	0.560267	-18.6473	-0.175448	0.0181661	-0.0477437	-11.2605	2.04E-15	3.0576	0	0	-0.012734	4.95254	11.9106	0.231561	49.9254	385.196	658.22	442.246	442.246	442.246	13.6062	-62.4526	5.94765	-84.7017	448.727	199.602	206.227	206.227	206.227	-63.0233	-1.9505	-13.9878	-5.20727	-12.4339	-2.11048	0.172247	0.192882	1.79048	-87.5633	85.2684	-1.88758	0	0	0.0994669	21.4021
0	5.01208	0	0	5.30298	0.572766	-19.0408	-0.180192	0.0203873	-0.0492463	-11.6675	-2.37E-15	3.24171	0	0	-0.0144783	5.16687	11.5435	0.288176	53.5847	384.359	658.047	442.754	442.754	442.754	13.8349	-60.7407	5.77249	-90.057	448.32	200.717	206.227	206.227	206.227	-61.3189	-2.00239	-14.1561	-4.95275	-12.7638	-2.00314	0.204231	0.216879	1.78877	-107.672	92.0568	-2.82079	0	0	0.128478	22.7832
0	4.2643	0	0	4.52356	0.586571	-19.4733	-0.185039	0.0224008	-0.0507559	-12.1658	3.27E-15	3.42606	0	0	-0.0164947	5.39347	11.1175	0.343822	57.6753	383.602	657.866	443.242	443.242	443.242	14.0731	-58.9287	5.58376	-95.2907	447.927	202.014	206.227	206.227	206.227	-59.5143	-2.05453	-14.334	-4.63135	-13.0988	-1.87934	0.235369	0.239483	1.78751	-127.859	97.4022	-3.72792	0	0	0.162816	24.2533
0	3.4479	0	0	3.66826	0.601833	-19.9487	-0.189706	0.024118	-0.0522804	-12.7619	-1.23E-15	3.60645	0	0	-0.0188529	5.63053	10.6291	0.399734	62.2096	382.925	657.682	443.7	443.7	443.7	14.3211	-57.0154	5.3766	-100.374	447.553	203.517	206.227	206.227	206.227	-57.6087	-2.11036	-14.5202	-4.2355	-13.4342	-1.73632	0.264896	0.259799	1.78595	-147.666	100.948	-4.52249	0	0	0.202291	25.8139
0	2.56034	0	0	2.73302	0.618658	-20.4695	-0.193962	0.0253995	-0.0537574	-13.4846	4.66E-15	3.76455	0	0	-0.0216826	5.87595	10.0756	0.457582	67.1948	382.327	657.5	444.119	444.119	444.119	14.5795	-55.0008	5.14595	-105.274	447.201	205.249	206.227	206.227	206.227	-55.6023	-2.17402	-14.7138	-3.75865	-13.7651	-1.57224	0.291617	0.277383	1.78332	-166.5	102.575	-5.13699	0	0	0.246305	27.4645
0	1.59985	0	0	1.71411	0.637084	-21.0359	-0.197667	0.0260278	-0.0552165	-14.3928	3.02E-15	3.86815	0	0	-0.0252008	6.12732	9.45505	0.519244	72.6318	381.803	657.328	444.489	444.489	444.489	14.8488	-52.8867	4.88659	-109.954	446.875	207.232	206.227	206.227	206.227	-53.4977	-2.25017	-14.9142	-3.19572	-14.087	-1.38611	0.314099	0.291534	1.77901	-183.632	102.012	-5.46894	0	0	0.293409	29.2026
0	0.566175	0	0	0.609136	0.657065	-21.6452	-0.200928	0.0257954	-0.0564235	-15.5903	-2.21E-15	3.88566	0	0	-0.0297322	6.38203	8.76664	0.586644	78.5144	381.35	657.177	444.804	444.804	444.804	15.1293	-50.6778	4.5935	-114.374	446.572	209.483	206.227	206.227	206.227	-51.3003	-2.34357	-15.1208	-2.54325	-14.3948	-1.17784	0.331529	0.301971	1.77244	-198.792	99.302	-5.44085	0	0	0.342281	31.0228
0	-0.537912	0	0	-0.581366	0.678439	-22.2913	-0.203926	0.0245243	-0.0570967	-17.1999	-1.72E-15	3.79441	0	0	-0.0356262	6.63736	8.01072	0.661656	84.8277	380.959	657.063	445.059	445.059	445.059	15.4197	-48.3835	4.26238	-118.485	446.287	212.015	206.227	206.227	206.227	-49.02	-2.45857	-15.3321	-1.79985	-14.6843	-0.948358	0.342876	0.308515	1.76311	-211.657	94.5052	-4.95978	0	0	0.391139	32.9175
0	-1.70499	0	0	-1.8518	0.70091	-22.9642	-0.207065	0.0220621	-0.0567706	-19.3599	1.47E-15	3.58352	0	0	-0.0431816	6.89055	7.18897	0.745905	91.548	380.624	657.001	445.25	445.25	445.25	15.7169	-46.0196	3.89062	-122.232	446.008	214.835	206.227	206.227	206.227	-46.673	-2.59828	-15.5459	-0.966224	-14.9513	-0.699441	0.34796	0.310973	1.75037	-222.437	87.7401	-3.92649	0	0	0.438769	34.8755
0	-2.92108	0	0	-3.18918	0.72405	-23.6502	-0.210713	0.0184808	-0.0547991	-22.1756	3.59E-15	3.27196	0	0	-0.0523898	7.13891	6.30443	0.840733	98.6425	380.335	657.01	445.374	445.374	445.374	16.0153	-43.6105	3.4787	-125.544	445.719	217.945	206.227	206.227	206.227	-44.2841	-2.76356	-15.7584	-0.0452614	-15.1925	-0.433758	0.347139	0.309814	1.73385	-231.575	79.4466	-2.29787	0	0	0.484622	36.8833
0	-4.16418	0	0	-4.57099	0.747308	-24.3326	-0.215188	0.0139342	-0.0505997	-25.6907	1.31E-15	2.88476	0	0	-0.0627425	7.37993	5.3615	0.947196	106.069	380.085	657.11	445.43	445.43	445.43	16.3072	-41.191	3.03179	-128.336	445.397	221.336	206.227	206.227	206.227	-41.8876	-2.95202	-15.9652	0.957886	-15.405	-0.154795	0.341012	0.305562	1.71329	-239.556	70.132	-0.0799246	0	0	0.528462	38.924
0	-5.40367	0	0	-5.96389	0.77006	-24.993	-0.220617	0.00861794	-0.0435462	-29.8522	5.88E-15	2.43874	0	0	-0.0730325	7.61133	4.36583	1.06616	113.778	379.864	657.323	445.419	445.419	445.419	16.5833	-38.8069	2.56112	-130.506	445.017	224.987	206.227	206.227	206.227	-39.5285	-3.15711	-16.1609	2.03598	-15.5869	0.133105	0.330614	0.298864	1.6884	-246.991	60.2995	2.67488	0	0	0.570537	40.9785
0	-6.60095	0	0	-7.32406	0.791659	-25.6135	-0.226794	0.00295029	-0.0333339	-34.4842	-5.23E-15	1.95442	0	0	-0.0812825	7.83117	3.32415	1.19828	121.713	379.666	657.667	445.34	445.34	445.34	16.8344	-36.5143	2.08468	-131.933	444.554	228.861	206.227	206.227	206.227	-37.2615	-3.3677	-16.3408	3.18006	-15.7372	0.425015	0.317575	0.290286	1.65891	-254.378	50.4827	5.83441	0	0	0.611127	43.0254
0	-7.71148	0	0	-8.59918	0.811502	-26.1779	-0.233167	-0.00285524	-0.0200715	-39.2916	-1.05E-14	1.41327	0	0	-0.0850547	8.03781	2.24405	1.34423	129.812	379.483	658.164	445.196	445.196	445.196	17.0525	-34.377	1.6268	-132.488	443.982	232.901	206.227	206.227	206.227	-35.1483	-3.56846	-16.5009	4.37965	-15.8553	0.71531	0.302986	0.280833	1.62521	-261.622	41.1857	9.23737	0	0	0.649203	45.0419
0	-8.68825	0	0	-9.7325	0.829086	-26.6735	-0.238767	-0.00851202	-0.00434455	-43.8745	2.61E-15	0.799703	0	0	-0.0819675	8.22997	1.13361	1.50473	138.012	379.308	658.83	444.986	444.986	444.986	17.2319	-32.4626	1.21638	-132.034	443.283	237.033	206.227	206.227	206.227	-33.254	-3.74094	-16.6388	5.6232	-15.9418	0.997979	0.28791	0.270949	1.58811	-268.229	32.6852	12.7188	0	0	0.682627	47.0043
0	-9.4862	0	0	-10.6682	0.844041	-27.0917	-0.242481	-0.0138514	0.0125643	-47.7932	3.92E-15	0.0996693	0	0	-0.0705487	8.40665	0.00117764	1.68058	146.248	379.135	659.68	444.712	444.711	444.712	17.37	-30.8368	0.883804	-130.441	442.443	241.165	206.227	206.227	206.227	-31.6417	-3.86572	-16.7536	6.89855	-15.9975	1.26674	0.272768	0.261136	1.54901	-272.98	25.2649	16.0934	0	0	0.707361	48.8887
0	-10.0667	0	0	-11.3576	0.856154	-27.4281	-0.243217	-0.0187219	0.0292555	-50.6336	-7.84E-15	-0.673235	0	0	-0.0509324	8.56716	-1.14498	1.87255	154.46	378.96	660.726	444.375	444.375	444.375	17.4667	-29.5576	0.657169	-127.598	441.453	245.194	206.227	206.227	206.227	-30.3673	-3.92493	-16.8459	8.19343	-16.0239	1.51545	0.258319	0.251592	1.50958	-274.853	19.0104	19.2226	0	0	0.719909	50.6726
0	-10.4018	0	0	-11.7643	0.865343	-27.682	-0.240075	-0.0228644	0.0440191	-52.0731	2.61E-15	-1.45926	0	0	-0.0251428	8.71101	-2.29693	2.08133	162.59	378.777	661.973	443.977	443.977	443.977	17.5239	-28.6701	0.558727	-123.423	440.312	249.014	206.227	206.227	206.227	-29.474	-3.90474	-16.9168	9.49571	-16.0227	1.73827	0.244455	0.242624	1.47214	-272.384	14.1742	21.9001	0	0	0.715957	52.3346
0	-10.4769	0	0	-11.8688	0.871667	-27.856	-0.232569	-0.0261371	0.055529	-51.9407	-2.61E-15	-2.18222	0	0	0.0032378	8.83786	-3.44725	2.30704	170.586	378.582	663.423	443.523	443.523	443.523	17.544	-28.2025	0.601859	-117.87	439.023	252.528	206.227	206.227	206.227	-28.9892	-3.79749	-16.9685	10.7939	-15.9959	1.93037	0.231871	0.234637	1.43837	-265.017	10.903	23.9791	0	0	0.694091	53.8562
0	-10.2926	0	0	-11.6702	0.875292	-27.9555	-0.220732	-0.028502	0.0629454	-50.2451	-2.61E-15	-2.76528	0	0	0.0300068	8.94756	-4.58911	2.54911	178.405	378.372	665.074	443.016	443.016	443.016	17.5292	-28.1638	0.789717	-110.934	437.591	255.656	206.227	206.227	206.227	-28.922	-3.60259	-17.0027	12.0773	-15.9452	2.0881	0.220437	0.227186	1.40917	-252.45	9.0123	25.3879	0	0	0.654245	55.2219
0	-9.86384	0	0	-11.1861	0.87647	-27.9878	-0.205349	-0.0296616	0.0658943	-47.1893	-7.84E-15	-3.11085	0	0	0.0515153	9.04009	-5.71634	2.80588	186.008	378.142	666.918	442.464	442.464	442.464	17.4809	-28.5438	1.11531	-102.652	436.026	258.335	206.227	206.227	206.227	-29.2633	-3.3264	-17.0216	13.3363	-15.8724	2.20957	0.210442	0.220856	1.3852	-235.133	8.79706	25.932	0	0	0.598776	56.4193
0	-9.21805	0	0	-10.4493	0.875541	-27.9623	-0.187622	-0.0293655	0.0649047	-43.1065	-2.61E-15	-3.14498	0	0	0.0655534	9.11565	-6.82335	3.07435	193.367	377.891	668.939	441.874	441.875	441.875	17.3997	-29.316	1.56318	-93.0954	434.34	260.53	206.227	206.227	206.227	-29.9885	-2.98087	-17.0267	14.5623	-15.779	2.29485	0.202184	0.215884	1.36541	-214.307	10.3049	25.5052	0	0	0.532327	57.4399
0	-8.39136	0	0	-9.50376	0.872911	-27.8902	-0.168922	-0.0273683	0.0608899	-38.3943	-3.92E-15	-2.82049	0	0	0.0716528	9.17469	-7.90509	3.35014	200.455	377.616	671.121	441.26	441.26	441.259	17.2862	-30.4411	2.11228	-82.3657	432.547	262.224	206.227	206.227	206.227	-31.0606	-2.58152	-17.0199	15.7479	-15.6666	2.34612	0.195589	0.212867	1.34844	-191.393	13.7631	23.9714	0	0	0.45982	58.2783
0	-7.42501	0	0	-8.39912	0.869029	-27.7835	-0.150622	-0.023595	0.0548408	-33.4609	1.31E-15	-2.13246	0	0	0.0708549	9.21794	-8.95691	3.6275	207.254	377.313	673.441	440.631	440.631	440.631	17.1418	-31.8721	2.739	-70.5803	430.664	263.42	206.227	206.227	206.227	-32.435	-2.14523	-17.0034	16.8869	-15.5362	2.36768	0.190488	0.212171	1.33325	-167.823	19.1502	21.32	0	0	0.385948	58.9318
0	-6.362	0	0	-7.18661	0.86436	-27.6549	-0.133972	-0.0180687	0.0480751	-28.6822	3.92E-15	-1.10634	0	0	0.0651475	9.24643	-9.97455	3.89951	213.749	376.983	675.873	440.001	440.001	440.001	16.9692	-33.5583	3.41976	-57.8654	428.715	264.13	206.227	206.227	206.227	-34.0635	-1.68847	-16.9805	17.9742	-15.389	2.36567	0.186605	0.21425	1.31804	-145.12	26.4866	17.5696	0	0	0.31509	59.4
0	-5.24391	0	0	-5.91498	0.859325	-27.5158	-0.120139	-0.010852	0.0412569	-24.3823	-6.53E-16	0.214337	0	0	0.0568409	9.26151	-10.954	4.15829	219.926	376.622	678.387	439.383	439.383	439.383	16.773	-35.4496	4.13327	-44.3453	426.73	264.376	206.227	206.227	206.227	-35.8981	-1.22602	-16.9552	19.0059	-15.2258	2.34786	0.183983	0.219559	1.30262	-124.328	35.7946	12.7709	0	0	0.249984	59.6842
0	-4.10799	0	0	-4.62715	0.854283	-27.3763	-0.109981	-0.00225673	0.0350105	-20.7919	-1.96E-15	1.75369	0	0	0.0479792	9.26476	-11.8916	4.39552	225.774	376.23	680.955	438.789	438.789	438.789	16.56	-37.5001	4.8617	-30.1348	424.744	264.181	206.227	206.227	206.227	-37.8947	-0.770401	-16.9327	19.9793	-15.0473	2.32305	0.182555	0.227984	1.28722	-106.249	46.7586	7.12998	0	0	0.192563	59.7864
0	-2.98512	0	0	-3.35799	0.849502	-27.2436	-0.1038	0.00742848	0.0295553	-18.0106	-3.27E-16	3.43686	0	0	0.0399237	9.25795	-12.7839	4.60292	231.283	375.805	683.544	438.23	438.23	438.23	16.3382	-39.6706	5.59138	-15.3328	422.798	263.578	206.227	206.227	206.227	-40.0156	-0.331843	-16.9194	20.8925	-14.854	2.30057	0.181757	0.239612	1.27213	-90.9903	59.2578	0.805175	0	0	0.142953	59.7094
0	-1.89887	0	0	-2.13359	0.845152	-27.1226	-0.101347	0.0176424	0.0247613	-16.006	6.89E-16	5.16389	0	0	0.0332785	9.24296	-13.6279	4.77255	236.444	375.347	686.123	437.713	437.713	437.713	16.1171	-41.9297	6.3126	-0.0201661	420.941	262.6	206.227	206.227	206.227	-42.2308	0.0813426	-16.922	21.745	-14.6466	2.28986	0.181611	0.254149	1.25865	-78.3584	72.8389	-5.88151	0	0	0.10082	59.4562
0	-0.866103	0	0	-0.972215	0.841312	-27.0156	-0.101963	0.0279494	0.0205283	-14.6429	-8.17E-16	6.85436	0	0	0.0280358	9.22168	-14.4209	4.89747	241.246	374.856	688.663	437.244	437.244	437.244	15.9068	-44.2535	7.01884	15.7383	419.222	261.287	206.227	206.227	206.227	-44.5171	0.462193	-16.9476	22.5371	-14.4252	2.29973	0.181331	0.271018	1.24751	-67.7123	87.1045	-12.6586	0	0	0.0650222	59.0299
0	0.101301	0	0	0.113616	0.837982	-26.9226	-0.104863	0.0378746	0.0165528	-13.7396	-9.80E-16	8.43237	0	0	0.0238718	9.19591	-15.1609	4.97197	245.681	374.331	691.135	436.825	436.825	436.825	15.7171	-46.6236	7.70571	31.8903	417.69	259.685	206.227	206.227	206.227	-46.8573	0.804461	-17.0026	23.2701	-14.1906	2.33806	0.181136	0.289673	1.24	-58.5285	101.564	-19.1994	0	0	0.0347588	58.4339
0	0.99459	0	0	1.1147	0.835108	-26.8423	-0.109298	0.0470328	0.0127268	-13.1154	3.27E-15	9.8389	0	0	0.0203835	9.16722	-15.8464	4.99205	249.741	373.773	693.514	436.457	436.457	436.456	15.5574	-49.0248	8.37008	48.3909	416.395	257.841	206.227	206.227	206.227	-49.2369	1.10222	-17.0927	23.9461	-13.9429	2.41121	0.180946	0.309465	1.23651	-50.2825	115.823	-25.2425	0	0	0.00919101	57.6718
0	1.80608	0	0	2.02301	0.832612	-26.7724	-0.114718	0.0550167	0.00886282	-12.6341	-2.61E-15	11.0166	0	0	0.0172592	9.13691	-16.4764	4.95558	253.42	373.185	695.775	436.136	436.135	436.136	15.4368	-51.4432	9.00941	65.1986	415.378	255.803	206.227	206.227	206.227	-51.6431	1.34974	-17.2224	24.5678	-13.6829	2.52377	0.181316	0.329262	1.23754	-42.7083	129.199	-30.4557	0	0	-0.0120798	56.7475
0	2.52802	0	0	2.83024	0.830413	-26.7108	-0.120807	0.0616083	0.00496006	-12.2229	2.61E-15	11.9266	0	0	0.0143261	9.10595	-17.0505	4.86259	256.712	372.568	697.9	435.857	435.857	435.857	15.3632	-53.8645	9.62144	82.2726	414.678	253.619	206.227	206.227	206.227	-54.0625	1.54165	-17.3946	25.1387	-13.4112	2.67816	0.183062	0.348403	1.24359	-35.7694	141.296	-34.6463	0	0	-0.029432	55.6657
0	3.15205	0	0	3.52734	0.828448	-26.6556	-0.127532	0.0664532	0.000884762	-11.8797	3.27E-15	12.5088	0	0	0.011542	9.07482	-17.5691	4.71536	259.616	371.926	699.871	435.614	435.614	435.614	15.3438	-56.2738	10.2044	99.5717	414.324	251.334	206.227	206.227	206.227	-56.4812	1.67329	-17.6114	25.662	-13.1289	2.87444	0.186992	0.365874	1.25479	-29.5675	151.511	-37.5967	0	0	-0.0431389	54.4314
0	3.66961	0	0	4.1049	0.826668	-26.6056	-0.13494	0.0693017	-0.00332926	-11.641	-1.96E-15	12.7055	0	0	0.00889481	9.0436	-18.0331	4.5186	262.13	371.263	701.677	435.4	435.4	435.4	15.3844	-58.6555	10.7572	117.055	414.333	248.991	206.227	206.227	206.227	-58.8844	1.74134	-17.8731	26.1413	-12.837	3.11007	0.193703	0.380733	1.27084	-24.2531	159.335	-39.2054	0	0	-0.0535564	53.0506
0	4.07277	0	0	4.55422	0.825022	-26.5594	-0.1432	0.0699277	-0.00774559	-11.5688	0	12.4565	0	0	0.00634393	9.0119	-18.4438	4.27922	264.258	370.584	703.307	435.205	435.205	435.205	15.4887	-60.9944	11.2798	134.684	414.714	246.632	206.227	206.227	206.227	-61.2578	1.74424	-18.1785	26.5801	-12.5371	3.38004	0.20454	0.392349	1.29185	-20.302	164.416	-39.471	0	0	-0.060791	51.5304
0	4.35539	0	0	4.86848	0.823412	-26.5141	-0.152294	0.0681171	-0.0123066	-11.6998	-1.96E-15	11.7058	0	0	0.00376662	8.97886	-18.8032	4.00664	266.006	369.897	704.756	435.023	435.023	435.023	15.657	-63.2766	11.7725	152.423	415.46	244.3	206.227	206.227	206.227	-63.5881	1.6826	-18.5243	26.9813	-12.2309	3.67655	0.219849	0.399891	1.31678	-17.9638	166.371	-38.4653	0	0	-0.0650853	49.8788
0	4.51403	0	0	5.04371	0.821639	-26.4642	-0.162055	0.0640035	-0.0170873	-12.0361	3.27E-15	10.4481	0	0	0.0010057	8.94321	-19.1136	3.7124	267.386	369.208	706.021	434.844	434.844	434.844	15.8859	-65.4911	12.2361	170.242	416.55	242.037	206.227	206.227	206.227	-65.8643	1.55928	-18.9038	27.3475	-11.9205	3.98942	0.239495	0.403499	1.34505	-17.204	165.358	-36.4628	0	0	-0.0669582	48.1053
0	4.54818	0	0	5.07906	0.819369	-26.4002	-0.172091	0.0577964	-0.0220661	-12.5327	-1.31E-15	8.71084	0	0	-0.00202993	8.90333	-19.3778	3.40994	268.412	368.524	707.101	434.664	434.664	434.664	16.167	-67.6293	12.6704	188.114	417.95	239.887	206.227	206.227	206.227	-68.0777	1.37923	-19.3072	27.6808	-11.6082	4.30621	0.263173	0.403078	1.37583	-17.9371	161.541	-33.765	0	0	-0.0667341	46.2206
0	4.46011	0	0	4.97667	0.816096	-26.3078	-0.181868	0.0501243	-0.0274288	-13.1104	4.25E-15	6.59638	0	0	-0.00527113	8.85737	-19.599	3.11414	269.103	367.853	708	434.476	434.476	434.476	16.4873	-69.6857	13.0738	206.019	419.61	237.892	206.227	206.227	206.227	-70.2217	1.14912	-19.7204	27.9828	-11.2966	4.61282	0.289361	0.398989	1.40788	-19.3908	155.388	-30.7598	0	0	-0.0651349	44.2366
0	4.25416	0	0	4.74106	0.811163	-26.1683	-0.19087	0.0416874	-0.0333332	-13.6823	-3.10E-15	4.24635	0	0	-0.00845059	8.80329	-19.7805	2.84068	269.481	367.203	708.722	434.277	434.277	434.277	16.8299	-71.6567	13.4422	223.938	421.47	236.094	206.227	206.227	206.227	-72.2908	0.876956	-20.1262	28.2544	-10.9883	4.89397	0.316748	0.391781	1.44051	-20.8002	147.624	-27.8437	0	0	-0.0628027	42.1666
0	3.93609	0	0	4.37859	0.803786	-25.9591	-0.198623	0.0334939	-0.0402017	-14.1676	1.82E-15	1.86198	0	0	-0.0111812	8.73912	-19.9257	2.60528	269.573	366.581	709.275	434.065	434.065	434.065	17.1748	-73.5403	13.7695	241.85	423.464	234.53	206.227	206.227	206.227	-74.2802	0.571711	-20.5049	28.4963	-10.6862	5.13414	0.342887	0.381869	1.47309	-20.683	138.952	-25.3493	0	0	-0.0606662	40.0254
0	3.51234	0	0	3.89707	0.793141	-25.6558	-0.204721	0.0264242	-0.0484392	-14.505	-3.35E-15	-0.350947	0	0	-0.0130958	8.66303	-20.0382	2.4231	269.407	365.994	709.667	433.839	433.839	433.839	17.5008	-75.3348	14.0476	259.729	425.524	233.233	206.227	206.227	206.227	-76.1847	0.243057	-20.8356	28.7086	-10.3929	5.31816	0.365448	0.36986	1.50504	-17.6027	130.115	-23.4939	0	0	-0.0594814	37.8285
0	2.98986	0	0	3.30561	0.778446	-25.2347	-0.208926	0.021336	-0.0585718	-14.6707	-5.23E-15	-2.18488	0	0	-0.0140408	8.57348	-20.1216	2.30788	269.014	365.445	709.908	433.599	433.599	433.599	17.7874	-77.0388	14.2676	277.541	427.582	232.227	206.227	206.227	206.227	-77.9982	-0.0988113	-21.0985	28.8911	-10.1112	5.43215	0.382186	0.356352	1.53588	-10.0251	121.758	-22.3651	0	0	-0.0597905	35.5929
0	2.37581	0	0	2.6147	0.759067	-24.6748	-0.211122	0.0188994	-0.0711197	-14.6766	4.41E-15	-3.46144	0	0	-0.014208	8.46937	-20.179	2.27143	268.426	364.939	710.008	433.347	433.347	433.347	18.0157	-78.6506	14.4215	295.236	429.581	231.531	206.227	206.227	206.227	-79.7142	-0.443335	-21.2765	29.0438	-9.84372	5.46405	0.390418	0.341516	1.56527	3.66071	114.28	-21.9152	0	0	-0.0616819	33.3363
0	1.67844	0	0	1.83678	0.734619	-23.9612	-0.211436	0.0194617	-0.0866093	-14.5776	8.17E-15	-4.06123	0	0	-0.014155	8.3501	-20.2139	2.32278	267.675	364.479	709.979	433.085	433.085	433.085	18.1706	-80.1682	14.5033	312.748	431.471	231.153	206.227	206.227	206.227	-81.3258	-0.779803	-21.357	29.1666	-9.59267	5.40456	0.387749	0.32572	1.59274	24.8371	107.943	-21.989	0	0	-0.064638	31.0774
0	0.90801	0	0	0.987054	0.705035	-23.087	-0.21007	0.0228476	-0.105326	-14.4434	8.17E-16	-3.95482	0	0	-0.0146104	8.21583	-20.2291	2.46758	266.795	364.067	709.832	432.816	432.816	432.816	18.2413	-81.5903	14.5109	329.988	433.215	231.094	206.227	206.227	206.227	-82.8272	-1.09766	-21.3331	29.2593	-9.36033	5.24776	0.372965	0.30923	1.61822	54.1434	102.584	-22.3127	0	0	-0.0672226	28.8356
0	0.0782009	0	0	0.0843753	0.6706	-22.055	-0.207239	0.0286337	-0.12736	-14.3341	3.27E-15	-3.18055	0	0	-0.0162344	8.06734	-20.2274	2.7077	265.814	363.703	709.577	432.541	432.541	432.541	18.2222	-82.9172	14.4467	346.848	434.79	231.349	206.227	206.227	206.227	-84.2152	-1.38702	-21.2046	29.3224	-9.14841	4.99146	0.345273	0.291953	1.64052	91.7899	97.9311	-22.6383	0	0	-0.0675931	26.6305
0	-0.792575	0	0	-0.848274	0.631937	-20.8781	-0.202998	0.0359083	-0.152392	-14.2656	-1.43E-15	-1.86881	0	0	-0.0192463	7.90614	-20.2109	3.04091	264.763	363.387	709.227	432.265	432.265	432.265	18.1125	-84.1514	14.3178	363.198	436.181	231.906	206.227	206.227	206.227	-85.4902	-1.63935	-20.9775	29.3567	-8.95834	4.63757	0.304958	0.273777	1.65881	137.195	93.4473	-22.7343	0	0	-0.0637102	24.4825
0	-1.68092	0	0	-1.78411	0.589944	-19.5786	-0.197174	0.0437978	-0.179859	-14.1904	-5.87E-15	-0.179641	0	0	-0.0233374	7.73444	-20.1816	3.46089	263.668	363.12	708.791	431.989	431.989	431.989	17.9163	-85.2986	14.1351	378.891	437.38	232.745	206.227	206.227	206.227	-86.6573	-1.84834	-20.6629	29.3633	-8.79129	4.19213	0.252866	0.254948	1.67172	189.396	88.6868	-22.4706	0	0	-0.0539664	22.4119
0	-2.55905	0	0	-2.69372	0.545731	-18.1874	-0.189468	0.051282	-0.208732	-14.0058	-4.60E-15	1.68803	0	0	-0.0276486	7.55503	-20.1411	3.95712	262.552	362.901	708.277	431.716	431.716	431.716	17.6421	-86.3663	13.9119	393.768	438.388	233.84	206.227	206.227	206.227	-87.7254	-2.01061	-20.2761	29.3437	-8.64774	3.66526	0.191151	0.235695	1.67793	246.607	83.2806	-21.8157	0	0	-0.0375472	20.439
0	-3.39645	0	0	-3.54698	0.50053	-16.7418	-0.17959	0.0577297	-0.237789	-13.5779	3.30E-15	3.56439	0	0	-0.0311516	7.37114	-20.0906	4.51527	261.434	362.729	707.694	431.449	431.449	431.449	17.3026	-87.3636	13.662	407.666	439.204	235.153	206.227	206.227	206.227	-88.7058	-2.12623	-19.8351	29.3	-8.52782	3.07091	0.122455	0.216809	1.6765	306.721	77.2237	-20.8435	0	0	-0.0147855	18.5839
0	-4.1624	0	0	-4.31528	0.455619	-15.2833	-0.167387	0.0625447	-0.265545	-12.7724	3.73E-16	5.28303	0	0	-0.0328831	7.18625	-20.0309	5.11758	260.331	362.602	707.048	431.188	431.187	431.188	16.9133	-88.2987	13.3985	420.42	439.831	236.631	206.227	206.227	206.227	-89.6105	-2.19879	-19.3586	29.2345	-8.43098	2.42626	0.0506346	0.19902	1.6671	366.871	70.5771	-19.6707	0	0	0.0129722	16.8658
0	-4.82901	0	0	-4.9741	0.412244	-13.8552	-0.152965	0.065551	-0.290393	-11.493	2.94E-15	6.72864	0	0	-0.032367	7.00391	-19.9623	5.74353	259.253	362.519	706.343	430.934	430.934	430.934	16.4923	-89.1778	13.132	431.876	440.269	238.208	206.227	206.227	206.227	-90.4495	-2.23484	-18.8654	29.1496	-8.35603	1.75109	-0.019524	0.18329	1.65011	423.662	63.7702	-18.4496	0	0	0.0433921	15.3024
0	-5.37429	0	0	-5.50517	0.371559	-12.4995	-0.136836	0.0667354	-0.310787	-9.71912	1.00E-15	7.81892	0	0	-0.0296959	6.82746	-19.885	6.37092	258.21	362.475	705.585	430.69	430.69	430.69	16.058	-90.0028	12.8706	441.899	440.52	239.801	206.227	206.227	206.227	-91.229	-2.24296	-18.3726	29.0481	-8.30109	1.06668	-0.0831736	0.170479	1.62704	473.499	57.2905	-17.3121	0	0	0.0736681	13.9097
0	-5.78445	0	0	-5.89827	0.33457	-11.2544	-0.119929	0.0662388	-0.325198	-7.52356	-7.35E-16	8.50882	0	0	-0.0254607	6.65989	-19.7991	6.97687	257.208	362.468	704.777	430.454	430.454	430.454	15.628	-90.7702	12.6193	450.379	440.584	241.311	206.227	206.227	206.227	-91.9492	-2.23238	-17.8949	28.9326	-8.26365	0.394899	-0.134991	0.161196	1.60003	512.423	51.5755	-16.3327	0	0	0.100864	12.7008
0	-6.05531	0	0	-6.152	0.302096	-10.1524	-0.103413	0.0643415	-0.332513	-5.06003	2.04E-15	8.79452	0	0	-0.0205073	6.5036	-19.7043	7.53894	256.25	362.493	703.922	430.227	430.226	430.227	15.2175	-91.4717	12.3805	457.237	440.463	242.635	206.227	206.227	206.227	-92.6044	-2.21167	-17.4434	28.806	-8.24056	-0.242961	-0.170541	0.15601	1.57201	537.055	47.1246	-15.5365	0	0	0.12245	11.6853
0	-6.19245	0	0	-6.2738	0.274742	-9.21806	-0.0885995	0.0613556	-0.331614	-2.54804	2.45E-16	8.70711	0	0	-0.0156349	6.36032	-19.6007	8.03616	255.337	362.543	703.025	430.006	430.006	430.006	14.8378	-92.0939	12.1543	462.435	440.161	243.666	206.227	206.227	206.227	-93.1833	-2.18764	-17.0258	28.6709	-8.2281	-0.827113	-0.185152	0.154933	1.54548	543.886	44.2147	-14.8606	0	0	0.136378	10.8685
0	-6.21034	0	0	-6.27907	0.252879	-8.46771	-0.0766722	0.0576393	-0.322033	-0.232115	-3.27E-16	8.31247	0	0	-0.0113753	6.23105	-19.4881	8.4502	254.471	362.613	702.09	429.79	429.79	429.79	14.4956	-92.6207	11.9393	465.975	439.683	244.305	206.227	206.227	206.227	-93.6706	-2.16464	-16.6456	28.5299	-8.22232	-1.34033	-0.176278	0.157913	1.52344	530.897	43.0155	-14.2026	0	0	0.141555	10.251
0	-6.1307	0	0	-6.18981	0.236649	-7.9088	-0.0686431	0.053487	-0.303631	1.63898	4.08E-16	7.69664	0	0	-0.0078986	6.11601	-19.3668	8.76607	253.652	362.698	701.123	429.577	429.576	429.576	14.1929	-93.0347	11.7329	467.905	439.038	244.473	206.227	206.227	206.227	-94.049	-2.14454	-16.3029	28.3855	-8.21894	-1.76868	-0.142227	0.164625	1.50768	496.858	43.6416	-13.4354	0	0	0.137596	9.82829
0	-5.98026	0	0	-6.03261	0.225978	-7.54048	-0.0652453	0.0492437	-0.276791	2.84042	6.53E-16	6.96812	0	0	-0.00508488	6.01477	-19.2374	8.9729	252.881	362.794	700.132	429.363	429.363	429.363	13.928	-93.3195	11.532	468.312	438.243	244.112	206.227	206.227	206.227	-94.3015	-2.12703	-15.995	28.2399	-8.21391	-2.10204	-0.0830654	0.17454	1.50019	441.98	45.9882	-12.43	0	0	0.124875	9.59056
0	-5.78811	0	0	-5.8363	0.220603	-7.3547	-0.0668712	0.0451653	-0.242638	3.19498	1.14E-15	6.22855	0	0	-0.00266585	5.92626	-19.1006	9.06416	252.159	362.898	699.127	429.147	429.147	429.147	13.6967	-93.4617	11.3333	467.327	437.318	243.198	206.227	206.227	206.227	-94.4139	-2.11046	-15.7176	28.095	-8.20322	-2.33447	-0.00111724	0.187077	1.50126	368.308	50.0286	-11.1223	0	0	0.104499	9.5233
0	-5.58308	0	0	-5.62933	0.220113	-7.33777	-0.0735607	0.0414706	-0.202835	2.59031	-1.39E-15	5.56558	0	0	-0.000423593	5.84891	-18.9575	9.03793	251.49	363.01	698.119	428.924	428.924	428.924	13.4938	-93.4531	11.1343	465.109	436.292	241.74	206.227	206.227	206.227	-94.3771	-2.09286	-15.4659	27.9524	-8.18325	-2.46429	0.0995326	0.201386	1.5108	279.373	55.581	-9.50822	0	0	0.0780786	9.60773
0	-5.39083	0	0	-5.43713	0.224002	-7.47219	-0.084916	0.0383655	-0.159707	1.00262	-1.39E-15	5.04178	0	0	0.00167768	5.78089	-18.8097	8.8966	250.876	363.13	697.122	428.691	428.691	428.691	13.3145	-93.2921	10.9331	461.846	435.199	239.782	206.227	206.227	206.227	-94.1889	-2.07284	-15.2354	27.8135	-8.15118	-2.49373	0.212988	0.21703	1.52768	180.34	62.5521	-7.66907	0	0	0.0476893	9.82185
0	-5.23141	0	0	-5.27962	0.231715	-7.73855	-0.100114	0.0358137	-0.116108	-1.49233	2.21E-15	4.66555	0	0	0.0034684	5.7201	-18.6587	8.64677	250.321	363.262	696.15	428.447	428.448	428.447	13.1555	-92.9848	10.729	457.738	434.08	237.397	206.227	206.227	206.227	-93.8551	-2.0504	-15.0233	27.6789	-8.10462	-2.42888	0.331163	0.233123	1.55024	77.8994	70.5866	-5.7631	0	0	0.0157545	10.1418
0	-5.11734	0	0	-5.16927	0.242698	-8.11728	-0.117876	0.0338406	-0.0749733	-4.70938	2.70E-15	4.4247	0	0	0.00469601	5.66439	-18.5066	8.29848	249.83	363.41	695.217	428.191	428.191	428.191	13.0154	-92.5451	10.5218	452.988	432.975	234.687	206.227	206.227	206.227	-93.3899	-2.02709	-14.8275	27.5491	-8.04206	-2.27885	0.445509	0.24885	1.57616	-20.7783	79.3204	-3.98083	0	0	-0.0153268	10.5434
0	-5.05246	0	0	-5.10993	0.256435	-8.58996	-0.136546	0.0322981	-0.0393952	-8.36402	3.27E-16	4.27163	0	0	0.00520405	5.61169	-18.3551	7.86462	249.409	363.579	694.338	427.921	427.921	427.921	12.8944	-91.9943	10.3122	447.789	431.926	231.766	206.227	206.227	206.227	-92.815	-2.00589	-14.6473	27.4238	-7.96279	-2.05526	0.546835	0.263295	1.60295	-108.09	88.1577	-2.52173	0	0	-0.0432635	11.004
0	-5.03187	0	0	-5.09676	0.272472	-9.14029	-0.154307	0.031054	-0.0115938	-12.1101	-1.43E-15	4.15787	0	0	0.00509145	5.56004	-18.2061	7.36008	249.063	363.777	693.525	427.64	427.64	427.64	12.7932	-91.3593	10.1009	442.311	430.967	228.756	206.227	206.227	206.227	-92.158	-1.99061	-14.4822	27.3023	-7.86693	-1.7714	0.627271	0.275365	1.62835	-177.906	96.3687	-1.51796	0	0	-0.0664395	11.5035
0	-5.04321	0	0	-5.11739	0.290427	-9.75443	-0.169391	0.029935	0.00715956	-15.5899	-1.35E-15	4.04103	0	0	0.00470836	5.5077	-18.0608	6.80085	248.793	364.007	692.789	427.351	427.351	427.351	12.7122	-90.6702	9.88863	436.694	430.124	225.771	206.227	206.227	206.227	-91.4495	-1.98504	-14.3314	27.1829	-7.75536	-1.44147	0.681104	0.284057	1.65055	-226.061	103.177	-1.01745	0	0	-0.0840012	12.0262
0	-5.06936	0	0	-5.1546	0.309984	-10.4208	-0.18057	0.0288403	0.0172611	-18.5187	-1.84E-15	3.90339	0	0	0.00451663	5.45326	-17.92	6.20296	248.6	364.277	692.135	427.06	427.06	427.06	12.6506	-89.957	9.67571	431.042	429.412	222.907	206.227	206.227	206.227	-90.7199	-1.99202	-14.1934	27.0634	-7.62978	-1.0795	0.707264	0.288445	1.6679	-252.141	107.85	-0.942892	0	0	-0.0961125	12.5606
0	-5.09175	0	0	-5.18959	0.330863	-11.129	-0.187409	0.0276867	0.0200799	-20.7375	2.55E-15	3.74331	0	0	0.00487775	5.39556	-17.7837	5.58182	248.479	364.589	691.567	426.774	426.774	426.774	12.6061	-89.2465	9.463	425.419	428.834	220.237	206.227	206.227	206.227	-89.9962	-2.01273	-14.0661	26.9405	-7.49245	-0.698938	0.706879	0.288128	1.67977	-257.957	110.055	-1.16538	0	0	-0.103385	13.0991
0	-5.09317	0	0	-5.20475	0.352796	-11.8694	-0.190442	0.0264498	0.0177733	-22.2418	-2.55E-17	3.57195	0	0	0.00593501	5.33387	-17.6506	4.95135	248.42	364.948	691.083	426.501	426.501	426.501	12.5753	-88.5606	9.25206	419.859	428.385	217.809	206.227	206.227	206.227	-89.2998	-2.0463	-13.9475	26.8103	-7.34644	-0.31171	0.684577	0.282977	1.68667	-247.835	109.589	-1.50294	0	0	-0.10674	13.6367
0	-5.05942	0	0	-5.18528	0.375505	-12.6316	-0.190563	0.0249633	0.0124713	-23.1111	4.69E-15	3.38236	0	0	0.00758332	5.2677	-17.5187	4.32371	248.405	365.353	690.678	426.249	426.249	426.249	12.554	-87.9159	9.04574	414.37	428.054	215.646	206.227	206.227	206.227	-88.647	-2.08988	-13.8361	26.6677	-7.19534	0.071871	0.645651	0.273596	1.68932	-226.553	106.663	-1.81741	0	0	-0.106871	14.1696
0	-4.97991	0	0	-5.11976	0.398678	-13.4049	-0.188567	0.0231758	0.00595814	-23.4452	3.89E-15	3.17216	0	0	0.00958295	5.19686	-17.3847	3.70922	248.411	365.807	690.342	426.026	426.026	426.026	12.5377	-87.3243	8.8481	408.945	427.827	213.755	206.227	206.227	206.227	-88.0491	-2.13895	-13.7311	26.5073	-7.04311	0.443178	0.595616	0.260489	1.68837	-198.678	101.575	-2.0068	0	0	-0.104167	14.6941
0	-4.84809	0	0	-5.00078	0.421968	-14.177	-0.184953	0.021009	-0.000517742	-23.3304	-1.47E-15	2.93075	0	0	0.0116214	5.12135	-17.2448	3.11669	248.409	366.307	690.064	425.838	425.838	425.838	12.5218	-86.7936	8.66409	403.57	427.686	212.13	206.227	206.227	206.227	-87.5129	-2.18782	-13.6322	26.3234	-6.89398	0.794912	0.539596	0.244633	1.68469	-168.048	94.8269	-2.02805	0	0	-0.098868	15.2058
0	-4.66193	0	0	-4.82532	0.444985	-14.9349	-0.180224	0.018593	-0.00629646	-22.8622	3.75E-15	2.66768	0	0	0.0134364	5.04119	-17.0946	2.55388	248.366	366.853	689.832	425.69	425.69	425.69	12.5018	-86.3271	8.49881	398.227	427.611	210.754	206.227	206.227	206.227	-87.0412	-2.23031	-13.5395	26.1103	-6.75231	1.12061	0.481633	0.227255	1.67894	-137.398	87.1158	-1.88739	0	0	-0.0911304	15.6992
0	-4.4235	0	0	-4.5945	0.467308	-15.665	-0.174925	0.0160057	-0.0110248	-22.1455	-2.71E-15	2.39117	0	0	0.0148403	4.95637	-16.9296	2.02814	248.246	367.443	689.633	425.584	425.584	425.584	12.4738	-85.9247	8.35686	392.899	427.585	209.603	206.227	206.227	206.227	-86.633	-2.26048	-13.453	25.8626	-6.62216	1.41388	0.425086	0.209156	1.67194	-108.844	78.9716	-1.60785	0	0	-0.0813475	16.1683
0	-4.13786	0	0	-4.31266	0.4885	-16.3532	-0.169531	0.0135285	-0.0144434	-21.2806	1.66E-15	2.13524	0	0	0.0157803	4.86678	-16.7458	1.54676	248.016	368.074	689.456	425.519	425.519	425.519	12.4347	-85.5837	8.24195	387.571	427.589	208.65	206.227	206.227	206.227	-86.2848	-2.27316	-13.3729	25.5763	-6.50741	1.66818	0.372769	0.191646	1.66396	-84.0067	71.1593	-1.23391	0	0	-0.0704	16.6069
0	-3.8122	0	0	-3.98639	0.508113	-16.9859	-0.164213	0.0114345	-0.0164509	-20.3335	1.43E-16	1.93396	0	0	0.0162661	4.77212	-16.5397	1.11725	247.645	368.744	689.293	425.494	425.494	425.494	12.3823	-85.2992	8.15669	382.233	427.61	207.863	206.227	206.227	206.227	-85.9914	-2.26443	-13.2996	25.2482	-6.41113	1.87638	0.326125	0.175683	1.65494	-63.7003	64.3492	-0.823971	0	0	-0.0592961	17.0091
0	-3.45513	0	0	-3.62404	0.525717	-17.5501	-0.159171	0.00981352	-0.0170568	-19.3681	1.20E-15	1.79992	0	0	0.0163316	4.67205	-16.3088	0.747074	247.106	369.452	689.135	425.505	425.505	425.505	12.3158	-85.0652	8.1026	376.879	427.635	207.214	206.227	206.227	206.227	-85.7465	-2.23187	-13.2336	24.8767	-6.33589	2.03115	0.28559	0.162107	1.64532	-48.1758	58.9379	-0.425916	0	0	-0.0490586	17.3694
0	-3.07604	0	0	-3.23514	0.540917	-18.0345	-0.154586	0.00878832	-0.0164405	-18.4399	-1.08E-15	1.74324	0	0	0.0160382	4.56627	-16.0512	0.443088	246.375	370.195	688.977	425.547	425.547	425.547	12.236	-84.8749	8.08013	371.506	427.659	206.673	206.227	206.227	206.227	-85.5432	-2.1747	-13.176	24.4615	-6.28325	2.12545	0.250772	0.151336	1.63486	-37.1209	55.2045	-0.0921441	0	0	-0.0404366	17.6833
0	-2.68437	0	0	-2.82961	0.553374	-18.4295	-0.150547	0.0083158	-0.0149106	-17.5872	1.59E-15	1.75067	0	0	0.0154345	4.45472	-15.7661	0.210811	245.435	370.972	688.814	425.614	425.614	425.615	12.1451	-84.7212	8.08878	366.118	427.68	206.214	206.227	206.227	206.227	-85.3746	-2.09369	-13.1282	24.0039	-6.25402	2.1534	0.220672	0.143481	1.62373	-29.7722	53.1438	0.136712	0	0	-0.0336913	17.9471
0	-2.28912	0	0	-2.41719	0.562837	-18.7284	-0.147094	0.00831462	-0.0129484	-16.836	-5.21E-16	1.80232	0	0	0.0145769	4.33765	-15.4532	0.0537374	244.273	371.781	688.645	425.703	425.703	425.703	12.046	-84.5974	8.12697	360.719	427.702	205.813	206.227	206.227	206.227	-85.2344	-1.99099	-13.0914	23.5064	-6.24811	2.11099	0.193721	0.138193	1.61244	-24.9828	52.454	0.244354	0	0	-0.0284271	18.1578
0	-1.89836	0	0	-2.00692	0.569167	-18.9277	-0.144296	0.00871442	-0.0109553	-16.2085	-2.35E-16	1.87887	0	0	0.0135365	4.21578	-15.1131	-0.0273654	242.881	372.623	688.466	425.809	425.809	425.809	11.9425	-84.4972	8.19227	355.317	427.728	205.45	206.227	206.227	206.227	-85.1168	-1.86982	-13.067	22.9727	-6.26452	1.9968	0.168709	0.134958	1.60136	-21.7733	52.8404	0.217254	0	0	-0.0241162	18.3137
0	-1.51877	0	0	-1.60659	0.572353	-19.0278	-0.142153	0.00940519	-0.00922435	-15.7117	-1.51E-15	1.95901	0	0	0.0123838	4.09026	-14.7467	-0.0348387	241.251	373.497	688.276	425.928	425.928	425.928	11.8384	-84.4153	8.28151	349.919	427.767	205.109	206.227	206.227	206.227	-85.0169	-1.73405	-13.0559	22.4073	-6.30153	1.8125	0.14498	0.133075	1.5909	-19.4207	53.8551	0.0674487	0	0	-0.0202777	18.414
0	-1.15559	0	0	-1.22242	0.572527	-19.0333	-0.140666	0.0101892	-0.00798922	-15.3461	-3.59E-15	2.01529	0	0	0.0111943	3.96261	-14.3556	0.0258328	239.383	374.403	688.073	426.056	426.056	426.056	11.7371	-84.3474	8.39114	344.529	427.827	204.778	206.227	206.227	206.227	-84.931	-1.58786	-13.0584	21.8158	-6.35651	1.56291	0.121967	0.131346	1.5814	-17.3246	54.8839	-0.174468	0	0	-0.0164585	18.4588
0	-0.812358	0	0	-0.858926	0.569954	-18.9524	-0.139764	0.0109377	-0.00730503	-15.0992	-2.86E-16	2.02994	0	0	0.01004	3.83466	-13.9417	0.146146	237.277	375.34	687.856	426.192	426.192	426.192	11.6417	-84.2903	8.51735	339.153	427.915	204.449	206.227	206.227	206.227	-84.8562	-1.43529	-13.0744	21.2042	-6.42635	1.25594	0.0998753	0.128982	1.57286	-15.3199	55.5146	-0.478674	0	0	-0.0126936	18.4494
0	-0.491202	0	0	-0.518878	0.565016	-18.797	-0.139402	0.011474	-0.00725277	-14.9561	1.88E-15	1.9839	0	0	0.00898764	3.70836	-13.5071	0.315113	234.934	376.307	687.623	426.333	426.333	426.333	11.5545	-84.2415	8.65633	333.792	428.038	204.116	206.227	206.227	206.227	-84.7905	-1.28004	-13.1032	20.579	-6.50747	0.902094	0.078602	0.125113	1.56589	-13.0959	55.2851	-0.806999	0	0	-0.00882415	18.388
0	-0.192883	0	0	-0.203505	0.558185	-18.5816	-0.139449	0.0116797	-0.0077307	-14.8908	2.45E-15	1.8679	0	0	0.00808248	3.58566	-13.0541	0.519682	232.361	377.302	687.375	426.476	426.476	426.476	11.4765	-84.1995	8.80435	328.447	428.2	203.777	206.227	206.227	206.227	-84.7325	-1.12527	-13.1433	19.9466	-6.59593	0.51401	0.0591147	0.118952	1.56026	-10.9225	53.8588	-1.1179	0	0	-0.00541508	18.2775
0	0.0828216	0	0	0.0872463	0.549984	-18.3222	-0.13981	0.0114115	-0.00874387	-14.8807	3.82E-15	1.67436	0	0	0.0073519	3.46833	-12.5853	0.745832	229.564	378.321	687.109	426.62	426.62	426.62	11.4082	-84.1635	8.9578	323.115	428.402	203.433	206.227	206.227	206.227	-84.6815	-0.973477	-13.193	19.3134	-6.68787	0.105435	0.0413512	0.109973	1.55619	-8.59085	50.9713	-1.37707	0	0	-0.00235956	18.1215
0	0.336929	0	0	0.35435	0.540955	-18.0357	-0.140347	0.0106146	-0.0100475	-14.9014	-1.13E-15	1.40965	0	0	0.00679204	3.35785	-12.1034	0.978991	226.552	379.358	686.828	426.763	426.763	426.763	11.349	-84.1328	9.1133	317.794	428.641	203.087	206.227	206.227	206.227	-84.637	-0.826541	-13.2496	18.6856	-6.77946	-0.309269	0.0266965	0.0976785	1.55368	-6.6604	46.4455	-1.54198	0	0	-0.000450277	17.9241
0	0.570885	0	0	0.59937	0.531615	-17.7384	-0.140957	0.0093483	-0.0115775	-14.9351	1.14E-15	1.09412	0	0	0.00637268	3.25533	-11.6108	1.20519	223.336	380.408	686.531	426.902	426.902	426.902	11.2974	-84.1071	9.26772	312.479	428.914	202.739	206.227	206.227	206.227	-84.5984	-0.685708	-13.3105	18.0686	-6.86734	-0.716292	0.0152344	0.0824258	1.55244	-5.06709	40.5291	-1.60963	0	0	0.00049584	17.6899
0	0.786316	0	0	0.824225	0.522428	-17.445	-0.141604	0.00767166	-0.0130933	-14.9741	-3.27E-15	0.748677	0	0	0.00605419	3.16149	-11.1099	1.41154	219.926	381.461	686.22	427.036	427.036	427.036	11.2518	-84.0861	9.4184	307.167	429.212	202.395	206.227	206.227	206.227	-84.5654	-0.551658	-13.3729	17.4671	-6.9487	-1.10289	0.0075287	0.0643924	1.55255	-4.13258	33.3831	-1.56623	0	0	0.000259057	17.4233
0	0.985068	0	0	1.03101	0.513777	-17.1678	-0.142233	0.00576755	-0.0145338	-15.0105	-2.97E-16	0.405031	0	0	0.00578723	3.07667	-10.6032	1.58687	216.336	382.51	685.896	427.163	427.163	427.163	11.2102	-84.0694	9.56318	301.853	429.526	202.056	206.227	206.227	206.227	-84.5376	-0.424621	-13.4342	16.8847	-7.02155	-1.45804	0.00351728	0.0442957	1.55385	-3.80291	25.438	-1.42419	0	0	-0.000812749	17.1288
0	1.16904	0	0	1.22192	0.505956	-16.9165	-0.142845	0.00371139	-0.0157413	-15.042	-4.33E-15	0.0786364	0	0	0.0055398	3.00086	-10.0926	1.72208	212.58	383.545	685.563	427.282	427.282	427.282	11.1709	-84.0569	9.70057	296.535	429.844	201.726	206.227	206.227	206.227	-84.5145	-0.304479	-13.4923	16.324	-7.08472	-1.7729	0.0034349	0.0229955	1.5565	-4.26596	17.1568	-1.20645	0	0	-0.00266751	16.8106
0	1.34002	0	0	1.39902	0.49916	-16.6976	-0.143371	0.00167368	-0.0166739	-15.0597	-4.53E-15	-0.209552	0	0	0.00528446	2.93381	-9.5798	1.81057	208.673	384.556	685.222	427.391	427.391	427.391	11.1322	-84.0484	9.82963	291.208	430.157	201.407	206.227	206.227	206.227	-84.4957	-0.190872	-13.5455	15.7864	-7.13804	-2.04107	0.00667198	0.00156615	1.56027	-5.32501	9.00892	-0.937832	0	0	-0.0048578	16.4725
0	1.4996	0	0	1.56415	0.493493	-16.5147	-0.143844	-0.000237764	-0.017314	-15.0652	2.78E-15	-0.450578	0	0	0.00501334	2.87504	-9.06622	1.8482	204.629	385.535	684.877	427.491	427.491	427.491	11.0929	-84.0434	9.94998	285.872	430.454	201.102	206.227	206.227	206.227	-84.481	-0.0833	-13.5929	15.272	-7.18221	-2.25876	0.0130637	-0.0188529	1.5651	-6.95321	1.50609	-0.655666	0	0	-0.00723344	16.1178
0	1.64911	0	0	1.71881	0.488975	-16.3686	-0.144195	-0.00186645	-0.0176172	-15.0515	4.29E-16	-0.633911	0	0	0.00472345	2.82397	-8.55292	1.83343	200.463	386.474	684.532	427.582	427.582	427.582	11.0524	-84.0416	10.0617	280.526	430.727	200.812	206.227	206.227	206.227	-84.4695	0.018796	-13.6341	14.7797	-7.21877	-2.42482	0.0221628	-0.0371353	1.57076	-9.0368	-4.85434	-0.397238	0	0	-0.00964864	15.7494
0	1.78953	0	0	1.86411	0.485553	-16.2578	-0.144479	-0.00313307	-0.0176988	-15.026	2.18E-15	-0.757927	0	0	0.00442523	2.77996	-8.04058	1.76728	196.19	387.366	684.189	427.665	427.665	427.665	11.0103	-84.0422	10.165	275.17	430.968	200.539	206.227	206.227	206.227	-84.4607	0.115929	-13.6689	14.3075	-7.24991	-2.54073	0.033089	-0.052359	1.57717	-11.2498	-9.75608	-0.189642	0	0	-0.0118503	15.3693
0	1.92163	0	0	2.00089	0.483118	-16.1788	-0.144704	-0.00394906	-0.0175867	-14.9929	8.78E-16	-0.820136	0	0	0.00412971	2.7424	-7.52959	1.65299	191.825	388.206	683.852	427.743	427.743	427.743	10.9664	-84.0445	10.2604	269.806	431.173	200.283	206.227	206.227	206.227	-84.4538	0.208536	-13.6977	13.8523	-7.27838	-2.61025	0.0452018	-0.0636159	1.58384	-13.4113	-12.9011	-0.0535035	0	0	-0.013781	14.9796
0	2.04593	0	0	2.12977	0.481514	-16.1268	-0.144874	-0.00430738	-0.01734	-14.9569	2.55E-15	-0.823487	0	0	0.00384886	2.71062	-7.02004	1.49589	187.38	388.991	683.524	427.819	427.819	427.819	10.921	-84.0475	10.3482	264.433	431.339	200.044	206.227	206.227	206.227	-84.4477	0.296903	-13.7207	13.4103	-7.30712	-2.63929	0.0578001	-0.0702435	1.59082	-15.3583	-14.1664	0.00696181	0	0	-0.0154034	14.5817
0	2.16296	0	0	2.25124	0.480554	-16.0957	-0.14497	-0.00416028	-0.0170194	-14.9201	-4.90E-16	-0.764503	0	0	0.00359093	2.68404	-6.51175	1.303	182.868	389.718	683.208	427.896	427.896	427.896	10.8742	-84.0506	10.4289	259.053	431.467	199.824	206.227	206.227	206.227	-84.4418	0.381196	-13.7384	12.977	-7.33903	-2.63552	0.0697077	-0.0721236	1.59721	-16.761	-13.5804	-0.00175429	0	0	-0.0164957	14.1767
0	2.27317	0	0	2.36575	0.480033	-16.0788	-0.144975	-0.00363032	-0.0165552	-14.8841	-2.14E-15	-0.655957	0	0	0.00336092	2.66213	-6.00435	1.08252	178.301	390.39	682.906	427.98	427.98	427.98	10.8266	-84.0528	10.5028	253.666	431.558	199.621	206.227	206.227	206.227	-84.4354	0.461451	-13.7514	12.5478	-7.37678	-2.60774	0.0807367	-0.0695609	1.60259	-17.8149	-11.4158	-0.0546307	0	0	-0.0172656	13.7656
0	2.37706	0	0	2.47375	0.479731	-16.069	-0.144847	-0.0027357	-0.016029	-14.8461	1.27E-15	-0.499623	0	0	0.00315704	2.64447	-5.49727	0.843497	173.689	391.006	682.619	428.074	428.074	428.074	10.7787	-84.0537	10.5702	248.275	431.618	199.435	206.227	206.227	206.227	-84.4277	0.537613	-13.7604	12.1179	-7.42272	-2.56561	0.0895995	-0.062752	1.60669	-18.1883	-7.88859	-0.132923	0	0	-0.0173748	13.349
0	2.47514	0	0	2.57572	0.479437	-16.0595	-0.144604	-0.00162192	-0.0154083	-14.8078	3.28E-15	-0.312218	0	0	0.00297458	2.63066	-4.98987	0.595241	169.042	391.573	682.349	428.185	428.185	428.185	10.7315	-84.0527	10.6318	242.878	431.651	199.265	206.227	206.227	206.227	-84.4187	0.609587	-13.7662	11.6828	-7.47847	-2.51893	0.0958176	-0.0526476	1.60885	-17.9337	-3.45721	-0.212831	0	0	-0.0168198	12.9276
0	2.56797	0	0	2.67212	0.478947	-16.0435	-0.144253	-0.000404435	-0.0147407	-14.768	4.07E-15	-0.108652	0	0	0.00280478	2.62038	-4.48143	0.346824	164.367	392.093	682.095	428.318	428.318	428.318	10.6858	-84.0499	10.6882	237.479	431.667	199.11	206.227	206.227	206.227	-84.408	0.677255	-13.77	11.2386	-7.54509	-2.47714	0.0991754	-0.0400457	1.60907	-17.1119	1.50824	-0.279457	0	0	-0.0155806	12.5014
0	2.65605	0	0	2.76337	0.478074	-16.0152	-0.14382	0.000781598	-0.0140864	-14.727	-1.36E-15	0.0930213	0	0	0.0026396	2.61341	-3.97127	0.106778	159.669	392.574	681.856	428.477	428.477	428.477	10.6427	-84.045	10.7401	232.076	431.671	198.968	206.227	206.227	206.227	-84.3958	0.740528	-13.7728	10.7818	-7.62293	-2.44899	0.0990337	-0.0258499	1.60718	-15.6069	6.56348	-0.321789	0	0	-0.0135085	12.0708
0	2.7398	0	0	2.84984	0.476659	-15.9692	-0.143344	0.00181516	-0.0135019	-14.6862	-3.87E-15	0.276508	0	0	0.00247423	2.60957	-3.45878	-0.117377	154.955	393.021	681.63	428.667	428.667	428.667	10.6032	-84.038	10.7884	226.672	431.673	198.837	206.227	206.227	206.227	-84.382	0.799366	-13.7758	10.31	-7.71166	-2.44195	0.0953594	-0.0110966	1.60305	-13.4554	11.2897	-0.333788	0	0	-0.0106292	11.6359
0	2.81961	0	0	2.93188	0.474577	-15.9016	-0.142871	0.00264618	-0.0130684	-14.6471	8.17E-17	0.433209	0	0	0.00230773	2.60871	-2.94352	-0.319421	150.226	393.44	681.415	428.89	428.89	428.89	10.568	-84.029	10.8339	221.267	431.68	198.715	206.227	206.227	206.227	-84.3669	0.853832	-13.7801	9.8218	-7.81019	-2.46198	0.0882031	0.00317635	1.59703	-10.671	15.3478	-0.316172	0	0	-0.00698056	11.1966
0	2.8959	0	0	3.00985	0.471745	-15.8095	-0.142376	0.00321361	-0.0128294	-14.6037	-2.73E-15	0.554033	0	0	0.00214269	2.61076	-2.42518	-0.494654	145.486	393.838	681.208	429.148	429.148	429.148	10.5378	-84.0182	10.8777	215.862	431.696	198.599	206.227	206.227	206.227	-84.3506	0.904107	-13.7867	9.31675	-7.91721	-2.51321	0.0775056	0.016445	1.58897	-7.19576	18.5335	-0.276688	0	0	-0.00254241	10.7533
0	2.96909	0	0	3.08412	0.468132	-15.6918	-0.141914	0.00352052	-0.0127784	-14.5588	-3.23E-15	0.637081	0	0	0.00198488	2.61558	-1.9037	-0.640164	140.735	394.22	681.005	429.443	429.443	429.443	10.5131	-84.0059	10.9205	210.456	431.725	198.487	206.227	206.227	206.227	-84.3333	0.950481	-13.7965	8.79568	-8.03071	-2.59769	0.0640006	0.0280996	1.57946	-3.25994	20.7477	-0.223563	0	0	0.00239195	10.3062
0	3.03942	0	0	3.155	0.463754	-15.5491	-0.141441	0.00359665	-0.0129032	-14.5063	-1.86E-15	0.683374	0	0	0.00183847	2.62313	-1.37918	-0.754729	135.975	394.59	680.802	429.771	429.771	429.771	10.4943	-83.9919	10.9632	205.05	431.771	198.376	206.227	206.227	206.227	-84.315	0.993357	-13.8102	8.26023	-8.14861	-2.71555	0.0478557	0.0377329	1.56878	1.16312	21.9633	-0.169698	0	0	0.00777765	9.85571
0	3.10713	0	0	3.22271	0.45867	-15.3831	-0.140994	0.00345314	-0.0131645	-14.4495	-5.61E-16	0.693295	0	0	0.00170875	2.63321	-0.851941	-0.838978	131.206	394.952	680.596	430.131	430.131	430.131	10.4814	-83.9763	11.0066	199.642	431.833	198.265	206.227	206.227	206.227	-84.2957	1.03316	-13.8284	7.7131	-8.26853	-2.86476	0.0299523	0.0449997	1.557	5.82226	22.2047	-0.123193	0	0	0.0132543	9.40235
0	3.17228	0	0	3.28735	0.45298	-15.197	-0.140577	0.00311086	-0.013516	-14.3905	-8.17E-17	0.668707	0	0	0.00159941	2.64568	-0.322419	-0.895112	126.427	395.309	680.383	430.518	430.518	430.518	10.4745	-83.959	11.0513	194.231	431.913	198.15	206.227	206.227	206.227	-84.2752	1.07037	-13.8514	7.15757	-8.38842	-3.04153	0.0108699	0.0501037	1.54509	10.6158	21.6163	-0.093583	0	0	0.0186429	8.94671
0	3.2348	0	0	3.34895	0.446804	-14.9946	-0.140228	0.00263988	-0.0139809	-14.3364	-3.06E-17	0.618666	0	0	0.00151035	2.66028	0.20881	-0.926731	121.639	395.661	680.161	430.927	430.927	430.927	10.4732	-83.9396	11.0977	188.815	432.007	198.031	206.227	206.227	206.227	-84.2531	1.10543	-13.8793	6.59738	-8.50597	-3.24046	-0.00894562	0.052692	1.53355	15.5358	20.2547	-0.0847076	0	0	0.0238478	8.48941
0	3.29467	0	0	3.40754	0.440284	-14.7806	-0.139929	0.00202739	-0.0144538	-14.2882	-1.00E-15	0.544533	0	0	0.00144293	2.67672	0.741125	-0.938591	116.842	396.008	679.925	431.349	431.349	431.349	10.4773	-83.918	11.146	183.393	432.114	197.905	206.227	206.227	206.227	-84.2292	1.13874	-13.9121	6.0365	-8.61937	-3.45486	-0.0286513	0.0529337	1.52276	20.2975	18.2584	-0.0963241	0	0	0.0284948	8.03111
0	3.35185	0	0	3.46319	0.433561	-14.5594	-0.139731	0.00137385	-0.0150209	-14.2537	-3.13E-15	0.459894	0	0	0.00139336	2.69465	1.27386	-0.936165	112.035	396.351	679.674	431.778	431.778	431.778	10.4864	-83.8938	11.1963	177.964	432.229	197.771	206.227	206.227	206.227	-84.2032	1.17069	-13.9495	5.47884	-8.72703	-3.67715	-0.048139	0.0511356	1.51313	25.0948	15.8598	-0.134291	0	0	0.0328083	7.57247
0	3.40643	0	0	3.51608	0.426778	-14.3358	-0.139596	0.000752844	-0.0155688	-14.2304	2.84E-15	0.376359	0	0	0.00135694	2.71371	1.80634	-0.925418	107.218	396.686	679.407	432.206	432.206	432.206	10.4999	-83.8669	11.2487	172.525	432.351	197.627	206.227	206.227	206.227	-84.1748	1.20157	-13.9911	4.92823	-8.82778	-3.89919	-0.0661116	0.0475697	1.50539	29.5209	13.233	-0.187157	0	0	0.0363444	7.11417
0	3.45876	0	0	3.56655	0.420064	-14.1141	-0.139554	0.000183247	-0.016149	-14.2217	-2.50E-15	0.298325	0	0	0.00133335	2.73352	2.33794	-0.912163	102.393	397.012	679.123	432.625	432.625	432.625	10.5174	-83.8373	11.3029	167.076	432.474	197.474	206.227	206.227	206.227	-84.144	1.23159	-14.0367	4.38786	-8.92081	-4.11299	-0.0821862	0.0428743	1.49992	33.6179	10.6477	-0.26079	0	0	0.0392248	6.65692
0	3.50913	0	0	3.61509	0.413535	-13.898	-0.139572	-0.000231821	-0.0166265	-14.2238	3.53E-15	0.238536	0	0	0.00131853	2.75373	2.86806	-0.901791	97.5628	397.324	678.823	433.027	433.027	433.027	10.5388	-83.8049	11.3589	161.614	432.596	197.31	206.227	206.227	206.227	-84.1106	1.26088	-14.086	3.86042	-9.00573	-4.31109	-0.0953973	0.0375522	1.49665	37.0168	8.31075	-0.33997	0	0	0.0411421	6.20152
0	3.55814	0	0	3.66232	0.407279	-13.6906	-0.139667	-0.000464667	-0.0170587	-14.2376	1.71E-15	0.20118	0	0	0.00131436	2.77399	3.39617	-0.898783	92.7295	397.621	678.507	433.406	433.406	433.406	10.5637	-83.7697	11.4165	156.138	432.714	197.138	206.227	206.227	206.227	-84.0747	1.28937	-14.1388	3.34769	-9.08245	-4.48715	-0.105744	0.0322965	1.49613	39.826	6.46943	-0.426943	0	0	0.0423466	5.74884
0	3.60647	0	0	3.70897	0.401361	-13.4941	-0.139847	-0.000560108	-0.0173189	-14.2631	-3.73E-16	0.181659	0	0	0.00132733	2.794	3.9218	-0.906593	87.8982	397.899	678.178	433.756	433.757	433.756	10.5922	-83.7318	11.4753	150.647	432.827	196.956	206.227	206.227	206.227	-84.0363	1.31691	-14.1948	2.85084	-9.15101	-4.63613	-0.112357	0.0270355	1.498	41.602	5.04204	-0.507741	0	0	0.0424629	5.29987
0	3.65497	0	0	3.75599	0.395809	-13.3094	-0.140095	-0.000451366	-0.0175051	-14.2967	-3.83E-16	0.18706	0	0	0.00135978	2.81353	4.44451	-0.927261	83.0756	398.155	677.837	434.075	434.075	434.075	10.6243	-83.6913	11.5351	145.141	432.935	196.767	206.227	206.227	206.227	-83.9957	1.34315	-14.2539	2.37002	-9.21176	-4.75473	-0.115854	0.0224687	1.50233	42.6393	4.21693	-0.583166	0	0	0.0419485	4.85579
0	3.70472	0	0	3.80441	0.390627	-13.1368	-0.140428	-0.000241376	-0.0175878	-14.3382	2.55E-16	0.206267	0	0	0.00142156	2.83245	4.96383	-0.96159	78.2696	398.384	677.488	434.358	434.358	434.358	10.6605	-83.6483	11.5954	139.619	433.038	196.572	206.227	206.227	206.227	-83.9528	1.36764	-14.316	1.90478	-9.26505	-4.84118	-0.11604	0.0184296	1.50881	42.727	3.7681	-0.646568	0	0	0.0406616	4.41802
0	3.75685	0	0	3.85544	0.385793	-12.9755	-0.140797	3.76E-05	-0.0176197	-14.3799	2.98E-15	0.234715	0	0	0.00151807	2.85069	5.47928	-1.00897	73.4902	398.586	677.133	434.607	434.607	434.607	10.701	-83.6028	11.6558	134.081	433.137	196.373	206.227	206.227	206.227	-83.9079	1.38982	-14.3812	1.45395	-9.31123	-4.89544	-0.113502	0.0150594	1.51677	42.0517	3.6418	-0.702572	0	0	0.0388677	3.98827
0	3.81273	0	0	3.9104	0.381267	-12.8243	-0.141206	0.000312401	-0.0176363	-14.42	-1.28E-16	0.263778	0	0	0.00165528	2.86831	5.99026	-1.06766	68.7489	398.758	676.774	434.822	434.822	434.822	10.7463	-83.555	11.7157	128.527	433.233	196.172	206.227	206.227	206.227	-83.8611	1.40911	-14.4495	1.01602	-9.35081	-4.91891	-0.108565	0.0124446	1.52623	40.6491	3.65059	-0.753067	0	0	0.0366379	3.56861
0	3.87369	0	0	3.9707	0.377002	-12.6818	-0.141591	0.000575417	-0.0176669	-14.45	-1.20E-15	0.290644	0	0	0.00183469	2.88539	6.4961	-1.13495	64.0587	398.897	676.414	435.006	435.006	435.006	10.7968	-83.5046	11.7748	122.957	433.329	195.97	206.227	206.227	206.227	-83.8124	1.42489	-14.5208	0.589066	-9.38397	-4.9142	-0.101999	0.0103649	1.53599	38.7059	3.66507	-0.80259	0	0	0.0341571	3.16144
0	3.94122	0	0	4.03778	0.372957	-12.5463	-0.141956	0.000761679	-0.0177606	-14.4698	3.20E-15	0.306726	0	0	0.00205934	2.90208	6.99597	-1.20753	59.4339	399.001	676.054	435.163	435.163	435.163	10.8531	-83.4515	11.8326	117.373	433.426	195.771	206.227	206.227	206.227	-83.7616	1.43661	-14.5953	0.171133	-9.411	-4.88475	-0.0944909	0.00883257	1.54603	36.4239	3.55123	-0.8613	0	0	0.0315909	2.76951
0	4.0167	0	0	4.11307	0.369102	-12.4172	-0.142263	0.000887511	-0.017848	-14.4754	-4.47E-15	0.311895	0	0	0.00232786	2.91851	7.4889	-1.28188	54.8895	399.069	675.695	435.297	435.298	435.298	10.9155	-83.3954	11.8886	111.772	433.525	195.575	206.227	206.227	206.227	-83.7085	1.44374	-14.673	-0.239646	-9.43195	-4.83442	-0.086211	0.00780709	1.55515	33.6978	3.28365	-0.925431	0	0	0.0288278	2.39589
0	4.10159	0	0	4.19802	0.365424	-12.2938	-0.142511	0.000889023	-0.0179826	-14.468	2.25E-15	0.298332	0	0	0.00264096	2.93477	7.97379	-1.3544	50.4415	399.1	675.336	435.415	435.415	435.415	10.9843	-83.3358	11.9423	106.156	433.625	195.384	206.227	206.227	206.227	-83.6527	1.44581	-14.7536	-0.644882	-9.44687	-4.76728	-0.0779897	0.00721475	1.56336	30.8106	2.76162	-1.00711	0	0	0.0260688	2.04391
0	4.19724	0	0	4.29402	0.361931	-12.1765	-0.14271	0.000847499	-0.0181089	-14.4505	3.49E-15	0.274151	0	0	0.00299484	2.95089	8.44935	-1.42183	46.1057	399.09	674.977	435.52	435.52	435.52	11.0596	-83.2721	11.9931	100.525	433.728	195.199	206.227	206.227	206.227	-83.5936	1.44242	-14.8371	-1.0457	-9.45559	-4.68719	-0.0699512	0.00684236	1.57004	27.7196	1.99395	-1.09658	0	0	0.0232424	1.71709
0	4.30497	0	0	4.40242	0.358657	-12.0665	-0.142825	0.000665136	-0.0182371	-14.4212	3.20E-15	0.229249	0	0	0.00338834	2.96675	8.91419	-1.48131	41.8983	399.038	674.616	435.619	435.619	435.619	11.1416	-83.2038	12.0405	94.8795	433.832	195.02	206.227	206.227	206.227	-83.5308	1.43321	-14.9232	-1.44272	-9.45798	-4.59772	-0.0624595	0.00655403	1.57505	24.5264	0.923227	-1.20294	0	0	0.0203993	1.41908
0	4.426	0	0	4.5245	0.355654	-11.9655	-0.142881	0.000481708	-0.018343	-14.3848	2.87E-15	0.179532	0	0	0.00381513	2.98222	9.36679	-1.53047	37.8353	398.943	674.25	435.715	435.715	435.715	11.2301	-83.1302	12.0839	89.2189	433.936	194.849	206.227	206.227	206.227	-83.4636	1.41792	-15.0114	-1.83599	-9.45391	-4.50205	-0.0559161	0.0064237	1.57796	21.3771	-0.31742	-1.31249	0	0	0.0176443	1.1536
0	4.56148	0	0	4.66147	0.352995	-11.8761	-0.142864	0.000239483	-0.0184091	-14.3418	-2.23E-15	0.120482	0	0	0.00427147	2.99698	9.80553	-1.56752	33.9319	398.801	673.875	435.813	435.812	435.813	11.3251	-83.0506	12.1226	83.5442	434.038	194.684	206.227	206.227	206.227	-83.3913	1.39632	-15.1013	-2.22478	-9.44324	-4.40283	-0.0503707	0.00623767	1.57919	18.3022	-1.7242	-1.42622	0	0	0.014991	0.924345
0	4.71248	0	0	4.81446	0.350769	-11.8011	-0.142779	-2.41E-06	-0.0184441	-14.2933	-3.43E-15	0.0604975	0	0	0.00475082	3.01065	10.2287	-1.59113	30.2028	398.61	673.488	435.914	435.914	435.914	11.4261	-82.9646	12.1561	77.8565	434.136	194.527	206.227	206.227	206.227	-83.3133	1.36825	-15.1925	-2.6079	-9.42586	-4.30231	-0.0463988	0.00572785	1.57849	15.5564	-3.28026	-1.53784	0	0	0.0126421	0.734871
0	4.87985	0	0	4.98444	0.34907	-11.7439	-0.14268	-0.000213204	-0.0184609	-14.2449	2.43E-15	0.00630175	0	0	0.00524854	3.02277	10.6348	-1.60052	26.661	398.368	673.082	436.021	436.021	436.021	11.533	-82.8713	12.1838	72.1568	434.23	194.375	206.227	206.227	206.227	-83.2292	1.33358	-15.2843	-2.98342	-9.40178	-4.20223	-0.0442117	0.00482518	1.57646	13.2981	-4.88415	-1.6407	0	0	0.0107234	0.588544
0	5.0644	0	0	5.17229	0.347999	-11.7078	-0.142603	-0.000422139	-0.0184977	-14.1983	-3.88E-16	-0.0417939	0	0	0.00575932	3.03289	11.022	-1.59538	23.3184	398.072	672.654	436.134	436.134	436.134	11.6452	-82.7705	12.2051	66.4465	434.315	194.228	206.227	206.227	206.227	-83.1384	1.29228	-15.3762	-3.34901	-9.37118	-4.10388	-0.0440362	0.00329441	1.57356	11.7232	-6.5925	-1.73547	0	0	0.00937521	0.488419
0	5.2667	0	0	5.37869	0.347656	-11.6962	-0.142545	-0.000553544	-0.0185576	-14.1491	-1.80E-15	-0.0718732	0	0	0.00627466	3.04054	11.3891	-1.57578	20.1848	397.72	672.199	436.254	436.254	436.254	11.7626	-82.6617	12.2198	60.7269	434.392	194.086	206.227	206.227	206.227	-83.0404	1.24441	-15.4679	-3.70205	-9.33448	-4.00818	-0.046163	0.00135495	1.57018	11.0314	-8.21041	-1.81251	0	0	0.00870418	0.437153
0	5.48705	0	0	5.60409	0.348131	-11.7122	-0.142538	-0.000656788	-0.0187205	-14.0946	-2.19E-16	-0.0853518	0	0	0.00678621	3.04532	11.7345	-1.54218	17.2682	397.308	671.712	436.378	436.378	436.378	11.8846	-82.5444	12.2275	54.9991	434.457	193.948	206.227	206.227	206.227	-82.9347	1.19014	-15.5589	-4.0396	-9.2921	-3.91563	-0.0506	-0.00149309	1.56698	11.3928	-9.91142	-1.87609	0	0	0.00876059	0.43696
0	5.72543	0	0	5.84857	0.349505	-11.7585	-0.142545	-0.00069193	-0.0189785	-14.0244	-3.86E-15	-0.0754243	0	0	0.00727972	3.04691	12.0573	-1.49532	14.5743	396.835	671.189	436.506	436.506	436.506	12.011	-82.4179	12.2285	49.2638	434.51	193.813	206.227	206.227	206.227	-82.8207	1.12979	-15.6493	-4.35877	-9.24492	-3.82645	-0.0573816	-0.00483353	1.56464	12.8919	-11.5088	-1.92015	0	0	0.00946816	0.489533
0	5.98138	0	0	6.11183	0.351844	-11.8373	-0.142573	-0.000643507	-0.0193613	-13.9316	-1.35E-15	-0.0394889	0	0	0.00774049	3.04509	12.3567	-1.43629	12.1064	396.298	670.627	436.637	436.637	436.637	12.1417	-82.2815	12.2231	43.5211	434.549	193.682	206.227	206.227	206.227	-82.6976	1.06384	-15.739	-4.65685	-9.19376	-3.74054	-0.0666598	-0.00873301	1.56365	15.673	-13.0165	-1.94511	0	0	0.0107438	0.596016
0	6.25382	0	0	6.39292	0.355195	-11.9501	-0.14262	-0.000540713	-0.0198866	-13.8094	-3.18E-15	0.0180067	0	0	0.00815044	3.03974	12.6321	-1.36654	9.86569	395.696	670.025	436.768	436.768	436.768	12.2765	-82.134	12.2119	37.7704	434.573	193.553	206.227	206.227	206.227	-82.5641	0.992924	-15.8287	-4.93129	-9.1397	-3.65736	-0.0778194	-0.0128785	1.56452	19.5706	-14.3301	-1.95302	0	0	0.012271	0.756984
0	6.54107	0	0	6.6903	0.359592	-12.0979	-0.142748	-0.000388921	-0.0205384	-13.6591	-2.43E-15	0.0916346	0	0	0.00849343	3.0309	12.8831	-1.28779	7.85156	395.027	669.382	436.898	436.898	436.898	12.4156	-81.9738	12.1957	32.0101	434.581	193.426	206.227	206.227	206.227	-82.4184	0.917872	-15.9188	-5.18001	-9.0839	-3.57613	-0.0904119	-0.0171927	1.5683	24.4361	-15.4708	-1.94685	0	0	0.01376	0.972502
0	6.84073	0	0	7.00173	0.365046	-12.2811	-0.142992	-0.000206587	-0.0212658	-13.4802	-1.74E-15	0.170728	0	0	0.00874946	3.01871	13.1099	-1.202	6.06176	394.293	668.699	437.027	437.027	437.027	12.5591	-81.7985	12.1756	26.2382	434.573	193.3	206.227	206.227	206.227	-82.2584	0.839645	-16.0105	-5.40147	-9.02764	-3.49585	-0.103596	-0.0211802	1.57503	29.8994	-16.249	-1.93142	0	0	0.0148391	1.24219
0	7.14984	0	0	7.32434	0.371548	-12.4991	-0.143419	-6.20E-05	-0.0220772	-13.2773	-2.50E-15	0.237127	0	0	0.00889672	3.00346	13.3126	-1.11129	4.49321	393.492	667.979	437.153	437.153	437.153	12.7074	-81.6055	12.1529	20.4519	434.547	193.176	206.227	206.227	206.227	-82.081	0.759304	-16.1045	-5.59454	-8.97224	-3.4154	-0.116503	-0.0245579	1.58562	35.6053	-16.6638	-1.92031	0	0	0.0152552	1.56537
0	7.46469	0	0	7.65456	0.379066	-12.7508	-0.144098	4.09E-05	-0.0228623	-13.0575	2.69E-15	0.27715	0	0	0.00891516	2.98556	13.4914	-1.0177	3.1428	392.626	667.228	437.278	437.278	437.278	12.8606	-81.3914	12.1285	14.6487	434.502	193.053	206.227	206.227	206.227	-81.8829	0.677994	-16.202	-5.75875	-8.919	-3.33376	-0.128172	-0.026869	1.60033	41.0565	-16.5264	-1.92048	0	0	0.0147989	1.94126
0	7.78116	0	0	7.98823	0.387541	-13.0339	-0.145088	3.19E-05	-0.0235714	-12.8291	2.66E-15	0.271552	0	0	0.00878265	2.96553	13.6466	-0.923239	2.00809	391.698	666.45	437.401	437.401	437.4	13.0188	-81.1521	12.1031	8.82621	434.438	192.932	206.227	206.227	206.227	-81.6598	0.596844	-16.3034	-5.894	-8.86912	-3.25	-0.137359	-0.0279553	1.61908	45.6746	-15.7822	-1.94451	0	0	0.013399	2.36911
0	8.09441	0	0	8.32061	0.396883	-13.3451	-0.146458	-3.96E-05	-0.0241319	-12.6037	1.89E-16	0.216463	0	0	0.00849052	2.94406	13.7783	-0.829623	1.0882	390.71	665.653	437.522	437.522	437.522	13.1816	-80.8829	12.0768	2.98327	434.351	192.816	206.227	206.227	206.227	-81.4069	0.516921	-16.4089	-6.00069	-8.82386	-3.16353	-0.143194	-0.0273484	1.64195	49.0018	-14.1996	-1.99628	0	0	0.01115	2.84841
0	8.39946	0	0	8.64656	0.406976	-13.6806	-0.148243	-0.000182263	-0.024512	-12.3908	3.36E-15	0.10633	0	0	0.00803281	2.922	13.8864	-0.7382	0.38458	389.666	664.846	437.644	437.644	437.644	13.3483	-80.5789	12.0492	-2.87991	434.239	192.709	206.227	206.227	206.227	-81.1189	0.439173	-16.5179	-6.07955	-8.78448	-3.07417	-0.145124	-0.0247791	1.66888	50.7513	-11.6719	-2.08603	0	0	0.00830691	3.3791
0	8.69104	0	0	8.96064	0.417678	-14.0351	-0.150448	-0.000289148	-0.0246454	-12.1958	4.36E-15	-0.0466908	0	0	0.00741936	2.9003	13.9707	-0.650054	-0.0986599	388.572	664.037	437.767	437.767	437.767	13.5176	-80.2343	12.0189	-8.76128	434.099	192.615	206.227	206.227	206.227	-80.79	0.364367	-16.629	-6.13153	-8.75214	-2.98199	-0.142154	-0.0200542	1.69914	50.4473	-8.00487	-2.20901	0	0	0.00516764	3.96159
0	8.96389	0	0	9.2573	0.428829	-14.4035	-0.153015	-0.000239308	-0.0245373	-12.0148	2.88E-15	-0.225167	0	0	0.00666442	2.8801	14.0303	-0.565809	-0.35414	387.435	663.237	437.894	437.894	437.894	13.6878	-79.8435	11.9839	-14.6567	433.927	192.541	206.227	206.227	206.227	-80.414	0.293049	-16.7402	-6.15785	-8.72805	-2.88752	-0.134342	-0.0127795	1.732	48.0921	-2.91557	-2.37197	0	0	0.00214461	4.59695
0	9.2128	0	0	9.53095	0.440264	-14.7799	-0.155786	0.000115173	-0.0241663	-11.8305	2.16E-15	-0.405357	0	0	0.00578429	2.86266	14.0642	-0.485832	-0.371264	386.26	662.456	438.026	438.026	438.025	13.8569	-79.4005	11.9415	-20.5602	433.721	192.495	206.227	206.227	206.227	-79.9847	0.225536	-16.8487	-6.15978	-8.71337	-2.79146	-0.121513	-0.00301304	1.76608	43.581	3.7252	-2.57722	0	0	-0.000337009	5.28686
0	9.43252	0	0	9.77585	0.451822	-15.1591	-0.158607	0.000874955	-0.0235872	-11.6234	-2.74E-15	-0.566693	0	0	0.00479488	2.84945	14.071	-0.410345	-0.13636	385.058	661.701	438.164	438.164	438.164	14.0227	-78.8989	11.8883	-26.464	433.48	192.487	206.227	206.227	206.227	-79.4955	0.16191	-16.9514	-6.13851	-8.70954	-2.69457	-0.103573	0.00942968	1.80032	36.9197	12.0387	-2.83634	0	0	-0.0018409	6.03361
0	9.61767	0	0	9.98609	0.46336	-15.5362	-0.161295	0.00210274	-0.0228646	-11.3688	-1.35E-15	-0.691181	0	0	0.00371049	2.84209	14.0489	-0.339356	0.367248	383.839	660.983	438.313	438.313	438.313	14.1827	-78.3322	11.8208	-32.3592	433.206	192.525	206.227	206.227	206.227	-78.9394	0.10202	-17.0447	-6.09529	-8.71802	-2.59771	-0.0814402	0.0244598	1.83339	28.4575	21.9648	-3.16547	0	0	-0.00195883	6.8401
0	9.76257	0	0	10.1554	0.474761	-15.9075	-0.163728	0.00384837	-0.0220615	-11.0484	6.13E-16	-0.760254	0	0	0.00255261	2.84224	13.9959	-0.273016	1.15846	382.613	660.308	438.475	438.474	438.475	14.3344	-77.6932	11.7349	-38.2361	432.901	192.617	206.227	206.227	206.227	-78.309	0.0455234	-17.1249	-6.03102	-8.74028	-2.50136	-0.0555552	0.041856	1.86379	18.3416	33.4088	-3.57669	0	0	-0.000302396	7.70968
0	9.86105	0	0	10.2768	0.485947	-16.2705	-0.165873	0.00599167	-0.0212976	-10.6535	4.33E-15	-0.771248	0	0	0.00133762	2.85174	13.9095	-0.211645	2.2579	381.393	659.682	438.651	438.651	438.651	14.4753	-76.9743	11.6265	-44.0852	432.572	192.77	206.227	206.227	206.227	-77.5962	-0.00806095	-17.1881	-5.94623	-8.77794	-2.40562	-0.0266495	0.0610364	1.89061	6.84047	45.8817	-4.07531	0	0	0.00345397	8.64607
0	9.90642	0	0	10.3432	0.496885	-16.6242	-0.167687	0.00846727	-0.0206715	-10.1755	4.41E-15	-0.713171	0	0	9.43E-05	2.8724	13.7872	-0.155828	3.68724	380.191	659.109	438.845	438.845	438.845	14.6028	-76.1671	11.4915	-49.897	432.226	192.989	206.227	206.227	206.227	-76.7925	-0.059297	-17.2308	-5.84102	-8.83257	-2.31003	0.00416243	0.0814471	1.91311	-5.6708	58.9051	-4.64968	0	0	0.0095553	9.65323
0	9.89127	0	0	10.3464	0.507601	-16.9694	-0.169195	0.0110485	-0.0202887	-9.61466	1.31E-15	-0.589882	0	0	-0.00114966	2.90602	13.6261	-0.106618	5.46821	379.02	658.592	439.06	439.06	439.06	14.7149	-75.2626	11.3261	-55.6632	431.872	193.276	206.227	206.227	206.227	-75.8886	-0.108774	-17.2495	-5.71476	-8.90569	-2.21333	0.0362796	0.102414	1.93056	-19.0863	71.8462	-5.27046	0	0	0.0182238	10.7352
0	9.80727	0	0	10.2774	0.518174	-17.3088	-0.170396	0.0134988	-0.020191	-8.97264	4.04E-15	-0.405105	0	0	-0.00235568	2.9543	13.4236	-0.0654277	7.62209	377.894	658.131	439.297	439.297	439.297	14.8095	-74.2512	11.1271	-61.3762	431.522	193.635	206.227	206.227	206.227	-74.8747	-0.157052	-17.2416	-5.56612	-8.99855	-2.11353	0.0688325	0.122913	1.94267	-33.2174	83.8688	-5.87688	0	0	0.0295542	11.8958
0	9.64505	0	0	10.1262	0.528741	-17.6467	-0.171308	0.0156504	-0.020353	-8.25986	-4.45E-15	-0.15615	0	0	-0.00346977	3.01879	13.1766	-0.0341112	10.1687	376.825	657.725	439.558	439.558	439.558	14.8854	-73.1221	10.8918	-67.0297	431.183	194.064	206.227	206.227	206.227	-73.7402	-0.204725	-17.2052	-5.39277	-9.11226	-2.00779	0.101738	0.142709	1.9492	-48.2508	94.559	-6.39921	0	0	0.0437846	13.1387
0	9.39404	0	0	9.88159	0.539486	-17.989	-0.171955	0.0173262	-0.0207831	-7.49858	-6.13E-16	0.153846	0	0	-0.00443652	3.10089	12.8825	-0.0147021	13.1259	375.827	657.372	439.843	439.843	439.843	14.9422	-71.8641	10.6185	-72.6183	430.865	194.563	206.227	206.227	206.227	-72.4736	-0.252514	-17.1397	-5.1916	-9.24741	-1.89267	0.134351	0.160852	1.95039	-64.0833	103.212	-6.74333	0	0	0.060969	14.4667
0	9.04238	0	0	9.53081	0.550632	-18.3427	-0.172401	0.0185159	-0.0215495	-6.73017	-2.27E-15	0.529859	0	0	-0.00520598	3.20175	12.5383	-0.00927745	16.509	374.911	657.068	440.153	440.153	440.153	14.9809	-70.4651	10.306	-78.1372	430.574	195.131	206.227	206.227	206.227	-71.0633	-0.301516	-17.0459	-4.95865	-9.40432	-1.76433	0.165914	0.177473	1.94612	-80.5116	109.732	-6.84101	0	0	0.0812187	15.8818
0	8.57716	0	0	9.05993	0.562431	-18.7156	-0.172783	0.0192069	-0.0226883	-6.02111	2.88E-15	0.963807	0	0	-0.00578178	3.32229	12.1417	-0.0197897	20.3295	374.088	656.811	440.486	440.486	440.486	15.004	-68.9126	9.95399	-83.5823	430.318	195.766	206.227	206.227	206.227	-69.4972	-0.353429	-16.9264	-4.68907	-9.58268	-1.61865	0.196175	0.192184	1.93679	-97.4676	113.867	-6.62344	0	0	0.104653	17.3851
0	7.98495	0	0	8.45426	0.575145	-19.1155	-0.173273	0.0193852	-0.0243712	-5.45996	-2.21E-15	1.43357	0	0	-0.00626697	3.46314	11.6905	-0.0476906	24.5953	373.367	656.597	440.839	440.839	440.839	15.0159	-67.1946	9.5624	-88.9498	430.1	196.468	206.227	206.227	206.227	-67.764	-0.410925	-16.7854	-4.37755	-9.78167	-1.45173	0.223917	0.205179	1.92282	-114.38	115.71	-6.07176	0	0	0.131151	18.976
0	7.25281	0	0	7.69911	0.589019	-19.5497	-0.174085	0.0190845	-0.0266795	-5.15651	8.98E-16	1.91164	0	0	-0.00691627	3.62461	11.1827	-0.0938788	29.3096	372.755	656.423	441.211	441.211	441.211	15.0223	-65.3004	9.131	-94.2356	429.923	197.241	206.227	206.227	206.227	-65.8542	-0.477865	-16.6285	-4.01826	-9.9998	-1.26002	0.248467	0.216427	1.90506	-130.892	115.358	-5.18566	0	0	0.160587	20.6527
0	6.36931	0	0	6.78096	0.604246	-20.0236	-0.175502	0.0183349	-0.0297505	-5.23971	-8.98E-16	2.36587	0	0	-0.00819385	3.80663	10.6172	-0.158421	34.4703	372.26	656.287	441.596	441.596	441.596	15.0295	-63.2219	8.65884	-99.4337	429.787	198.092	206.227	206.227	206.227	-63.7608	-0.559506	-16.462	-3.60531	-10.2349	-1.04075	0.268911	0.226144	1.88391	-146.465	113.107	-4.00625	0	0	0.192599	22.4115
0	5.32625	0	0	5.68899	0.620932	-20.5397	-0.177785	0.0173244	-0.0336144	-5.84249	-1.06E-15	2.78337	0	0	-0.0107622	4.00878	9.99316	-0.240508	40.0697	371.884	656.189	441.99	441.99	441.99	15.0443	-60.9555	8.144	-104.534	429.688	199.037	206.227	206.227	206.227	-61.4816	-0.662388	-16.2919	-3.13288	-10.4841	-0.792146	0.284553	0.234633	1.86025	-160.642	109.368	-2.60099	0	0	0.226708	24.2473
0	4.12037	0	0	4.41694	0.639059	-21.0963	-0.181225	0.0161482	-0.0383328	-7.09677	1.14E-15	3.15055	0	0	-0.01547	4.2302	9.31063	-0.338241	46.0942	371.628	656.131	442.387	442.387	442.387	15.072	-58.5036	7.58359	-109.522	429.622	200.101	206.227	206.227	206.227	-59.0204	-0.793984	-16.1239	-2.59578	-10.7441	-0.51377	0.294243	0.242128	1.83505	-172.713	104.542	-1.05589	0	0	0.261833	26.153
0	2.75513	0	0	2.9652	0.658472	-21.6879	-0.186005	0.0148926	-0.0436485	-9.1106	5.64E-15	3.46609	0	0	-0.0231947	4.46959	8.5703	-0.448869	52.5234	371.492	656.119	442.781	442.781	442.781	15.116	-55.8766	6.97446	-114.371	429.58	201.319	206.227	206.227	206.227	-56.3891	-0.961848	-15.9621	-1.98935	-11.0109	-0.20647	0.298264	0.248663	1.80921	-182.712	98.9546	0.555448	0	0	0.297329	28.12
0	1.24238	0	0	1.34285	0.67885	-22.3037	-0.192257	0.0135404	-0.0492081	-11.9621	8.98E-16	3.73218	0	0	-0.0346539	4.72533	7.77369	-0.568516	59.331	371.471	656.158	443.164	443.164	443.164	15.1767	-53.0945	6.31423	-119.042	429.549	202.731	206.227	206.227	206.227	-53.6088	-1.17245	-15.809	-1.31025	-11.2804	0.127214	0.296416	0.25405	1.7833	-190.52	92.735	2.192	0	0	0.332093	30.1382
0	-0.396289	0	0	-0.430277	0.699721	-22.9288	-0.199952	0.0121379	-0.0543339	-15.677	-1.17E-16	3.968	0	0	-0.0500818	4.99535	6.92314	-0.692501	66.4841	371.56	656.259	443.528	443.528	443.528	15.2506	-50.1887	5.60305	-123.478	429.514	204.388	206.227	206.227	206.227	-50.7114	-1.42965	-15.6653	-0.556285	-11.5481	0.483324	0.289788	0.258459	1.75779	-196.696	86.2508	3.79912	0	0	0.366032	32.1961
0	-2.12875	0	0	-2.32217	0.720481	-23.5449	-0.208928	0.0106026	-0.0581665	-20.221	-3.59E-15	4.18325	0	0	-0.0689621	5.27733	6.02174	-0.815222	73.9438	371.751	656.433	443.866	443.866	443.866	15.3303	-47.202	4.84554	-127.602	429.457	206.336	206.227	206.227	206.227	-47.7399	-1.73304	-15.5295	0.273121	-11.8097	0.856298	0.279614	0.261448	1.73268	-201.987	79.4211	5.40774	0	0	0.399343	34.2809
0	-3.91264	0	0	-4.288	0.740453	-24.1322	-0.218892	0.00904808	-0.0597086	-25.4897	-1.96E-15	4.40032	0	0	-0.0897706	5.56868	5.07335	-0.930321	81.6664	372.034	656.695	444.168	444.168	444.168	15.4056	-44.1893	4.05274	-131.311	429.356	208.619	206.227	206.227	206.227	-44.7484	-2.07662	-15.3989	1.17689	-12.0612	1.23916	0.267528	0.26311	1.70772	-207.358	72.4999	7.00623	0	0	0.433213	36.3789
0	-5.69648	0	0	-6.27092	0.758967	-24.6719	-0.229434	0.00754434	-0.0579864	-31.3039	3.27E-15	4.61864	0	0	-0.109952	5.86653	4.08242	-1.03081	89.604	372.399	657.059	444.426	444.426	444.426	15.4651	-41.2159	3.24328	-134.482	429.193	211.263	206.227	206.227	206.227	-41.8006	-2.44802	-15.2702	2.15229	-12.299	1.6237	0.255629	0.263456	1.68211	-213.93	65.7158	8.58034	0	0	0.469614	38.4755
0	-7.42199	0	0	-8.20428	0.775449	-25.1484	-0.240031	0.00613752	-0.0521256	-37.4082	-6.53E-16	4.81252	0	0	-0.126121	6.16787	3.05389	-1.1092	97.7059	372.834	657.541	444.633	444.633	444.633	15.4986	-38.3555	2.44343	-136.97	428.946	214.273	206.227	206.227	206.227	-38.9676	-2.82879	-15.1407	3.19488	-12.52	2.00063	0.245826	0.262569	1.65492	-222.694	59.1703	10.1457	0	0	0.510663	40.5553
0	-9.02739	0	0	-10.0156	0.789489	-25.5514	-0.250089	0.0049019	-0.0418182	-43.4822	1.31E-15	4.94045	0	0	-0.134596	6.4694	1.99301	-1.15772	105.92	373.324	658.159	444.779	444.779	444.779	15.4993	-35.6859	1.68555	-138.616	428.604	217.624	206.227	206.227	206.227	-36.3245	-3.19566	-15.0092	4.2987	-12.7216	2.35995	0.239452	0.260572	1.62503	-234.027	53.1152	11.6611	0	0	0.557475	42.6021
0	-10.4516	0	0	-11.6317	0.800893	-25.8768	-0.258872	0.00369424	-0.0273416	-49.1519	3.92E-15	4.93367	0	0	-0.132185	6.76776	0.905191	-1.16869	114.195	373.858	658.927	444.859	444.859	444.859	15.4648	-33.2852	1.00515	-139.256	428.159	221.264	206.227	206.227	206.227	-33.9462	-3.52287	-14.8766	5.45644	-12.9018	2.6915	0.237234	0.257397	1.59249	-247.611	47.4861	13.1538	0	0	0.609243	44.5991
0	-11.6384	0	0	-12.9847	0.809668	-26.126	-0.265567	0.00247627	-0.00987242	-54.0219	-2.61E-15	4.75054	0	0	-0.117079	7.05938	-0.204131	-1.13488	122.481	374.419	659.862	444.866	444.866	444.866	15.3978	-31.2262	0.437008	-138.733	427.61	225.109	206.227	206.227	206.227	-31.9028	-3.78508	-14.7451	6.65965	-13.0591	2.98536	0.238735	0.253109	1.5577	-262.048	42.3273	14.5949	0	0	0.662182	46.5285
0	-12.5408	0	0	-14.0174	0.815987	-26.3047	-0.269326	0.00111912	0.00913212	-57.7147	-3.92E-15	4.37243	0	0	-0.0896003	7.34065	-1.32962	-1.05005	130.731	374.994	660.974	444.796	444.796	444.796	15.3044	-29.5723	0.0111366	-136.905	426.965	229.054	206.227	206.227	206.227	-30.2552	-3.96037	-14.6182	7.89906	-13.1927	3.23264	0.243526	0.248045	1.52165	-275.799	37.6865	15.9557	0	0	0.711507	48.3722
0	-13.1245	0	0	-14.6878	0.820114	-26.4212	-0.269242	-0.000295386	0.0275008	-59.903	5.23E-15	3.84149	0	0	-0.0524554	7.60796	-2.46606	-0.90933	138.901	375.569	662.275	444.648	444.648	444.648	15.192	-28.3727	-0.250391	-133.659	426.233	232.986	206.227	206.227	206.227	-29.0513	-4.03274	-14.4994	9.16468	-13.3018	3.42583	0.249846	0.242298	1.48696	-286.293	33.5896	17.1346	0	0	0.749394	50.1123
0	-13.3703	0	0	-14.9726	0.822365	-26.4846	-0.264512	-0.00167525	0.0435393	-60.3576	-1.31E-15	3.23474	0	0	-0.0104262	7.8578	-3.6084	-0.709819	146.954	376.13	663.771	444.421	444.421	444.421	15.0678	-27.6593	-0.335835	-128.917	425.429	236.791	206.227	206.227	206.227	-28.3225	-3.99392	-14.392	10.4462	-13.3862	3.55957	0.256405	0.236007	1.45478	-291.703	30.096	18.0178	0	0	0.769718	51.7312
0	-13.2758	0	0	-14.8689	0.823049	-26.5038	-0.254614	-0.00282867	0.0556427	-58.9874	-7.84E-15	2.65485	0	0	0.0305857	8.08688	-4.75165	-0.451026	154.854	376.663	665.465	444.118	444.118	444.118	14.9373	-27.4447	-0.244443	-122.646	424.57	240.369	206.227	206.227	206.227	-28.0818	-3.84407	-14.2986	11.733	-13.4457	3.63101	0.26163	0.229675	1.42733	-290.228	27.4009	18.4344	0	0	0.766802	53.2124
0	-12.8559	0	0	-14.3943	0.82247	-26.4876	-0.239677	-0.00360592	0.0630682	-55.8831	1.31E-15	2.19556	0	0	0.0649263	8.29231	-5.89084	-0.135138	162.572	377.158	667.355	443.745	443.745	443.745	14.8036	-27.7212	0.0138303	-114.862	423.673	243.64	206.227	206.227	206.227	-28.3228	-3.59151	-14.2213	13.0146	-13.4801	3.64012	0.264204	0.223355	1.40471	-281.19	25.5467	18.2819	0	0	0.738522	54.5414
0	-12.141	0	0	-13.5854	0.820908	-26.4435	-0.220355	-0.00376672	0.0657523	-51.2937	1.31E-15	1.93887	0	0	0.0885238	8.47172	-7.02093	0.232663	170.081	377.603	669.436	443.309	443.309	443.309	14.6678	-28.4622	0.420067	-105.625	422.756	246.55	206.227	206.227	206.227	-29.0208	-3.2513	-14.1615	14.2806	-13.4896	3.59	0.263523	0.217595	1.38684	-264.792	24.7748	17.4482	0	0	0.685962	55.7059
0	-11.1747	0	0	-12.4934	0.818638	-26.3795	-0.198014	-0.00301887	0.0643742	-45.621	-3.92E-15	1.9413	0	0	0.0997576	8.62344	-8.13661	0.644313	177.358	377.989	671.695	442.822	442.822	442.822	14.5296	-29.6245	0.948882	-95.0392	421.839	249.067	206.227	206.227	206.227	-30.1351	-2.84327	-14.1202	15.5209	-13.4741	3.48673	0.259505	0.212845	1.37244	-242.309	25.346	15.8578	0	0	0.613783	56.6959
0	-10.0099	0	0	-11.18	0.815934	-26.3032	-0.174377	-0.00125536	0.0600238	-39.3484	3.92E-15	2.21048	0	0	0.0995391	8.74667	-9.23231	1.08912	184.382	378.308	674.119	442.295	442.295	442.295	14.3885	-31.1531	1.57141	-83.238	420.939	251.177	206.227	206.227	206.227	-31.6129	-2.38963	-14.0983	16.7259	-13.434	3.33912	0.252188	0.209644	1.35959	-215.52	27.4128	13.5384	0	0	0.528432	57.5041
0	-8.70415	0	0	-9.71183	0.813063	-26.2221	-0.15136	0.00163335	0.0538615	-32.9855	1.31E-15	2.73114	0	0	0.0907088	8.84146	-10.3022	1.55403	191.13	378.555	676.684	441.741	441.741	441.741	14.245	-32.9859	2.25832	-70.3756	420.078	252.879	206.227	206.227	206.227	-33.3948	-1.91267	-14.0967	17.8867	-13.3694	3.1584	0.242878	0.208201	1.34684	-186.759	31.048	10.5536	0	0	0.437809	58.1252
0	-7.31543	0	0	-8.15449	0.810272	-26.1431	-0.130774	0.00559419	0.0470282	-27.0004	-6.53E-16	3.4559	0	0	0.0770034	8.90889	-11.3402	2.02452	197.583	378.726	679.366	441.173	441.173	441.173	14.1008	-35.059	2.98241	-56.6117	419.276	254.176	206.227	206.227	206.227	-35.419	-1.43287	-14.1165	18.995	-13.281	2.95736	0.232515	0.20902	1.33312	-158.147	36.3587	6.98514	0	0	0.348891	58.5561
0	-5.89749	0	0	-6.56837	0.807761	-26.0719	-0.11414	0.0105645	0.0402736	-21.7689	2.12E-15	4.33114	0	0	0.0619985	8.95089	-12.3404	2.48531	203.721	378.818	682.137	440.605	440.605	440.605	13.9595	-37.3117	3.7203	-42.0982	418.558	255.074	206.227	206.227	206.227	-37.6266	-0.967802	-14.1589	20.044	-13.1694	2.74968	0.222441	0.212298	1.31789	-131.526	43.3051	2.94685	0	0	0.267264	58.7953
0	-4.49659	0	0	-5.00468	0.805667	-26.0125	-0.102213	0.0162658	0.0340879	-17.5041	1.48E-15	5.28148	0	0	0.0482552	8.97023	-13.2967	2.92122	209.523	378.831	684.964	440.048	440.048	440.048	13.8264	-39.6903	4.45348	-26.9692	417.95	255.585	206.227	206.227	206.227	-39.9655	-0.531597	-14.2257	21.028	-13.0358	2.54905	0.214035	0.218134	1.30153	-108.19	51.7204	-1.40115	0	0	0.196485	58.8427
0	-3.1497	0	0	-3.50379	0.804045	-25.9664	-0.0950314	0.022201	0.0285082	-14.2583	-9.80E-16	6.2148	0	0	0.0370742	8.97031	-14.2038	3.31826	214.973	378.767	687.814	439.512	439.512	439.512	13.7079	-42.1505	5.16849	-11.3356	417.479	255.72	206.227	206.227	206.227	-42.3924	-0.135037	-14.3191	21.9429	-12.8815	2.36816	0.207319	0.22605	1.28475	-88.3861	61.1725	-5.83428	0	0	0.137347	58.6995
0	-1.88437	0	0	-2.09545	0.802861	-25.9328	-0.0920902	0.0279196	0.0235132	-11.9523	-3.27E-16	7.05579	0	0	0.0286778	8.95498	-15.0569	3.66418	220.053	378.628	690.651	439.006	439.006	439.006	13.6105	-44.6573	5.85615	4.71551	417.174	255.499	206.227	206.227	206.227	-44.8731	0.213872	-14.4407	22.7861	-12.7082	2.21822	0.202489	0.235561	1.2687	-72.0592	71.1868	-10.1226	0	0	0.0896271	58.3682
0	-0.719847	0	0	-0.800285	0.801993	-25.9081	-0.0927036	0.0331169	0.0188123	-10.4382	-1.63E-15	7.75859	0	0	0.0226551	8.9283	-15.8523	3.94905	224.75	378.421	693.443	438.537	438.537	438.537	13.5406	-47.1839	6.51051	21.118	417.059	254.946	206.227	206.227	206.227	-47.3817	0.509254	-14.592	23.5571	-12.5179	2.10832	0.199862	0.246392	1.25435	-58.9143	81.494	-14.128	0	0	0.0522689	57.8523
0	0.331124	0	0	0.368056	0.801249	-25.8869	-0.0960646	0.0375791	0.0142824	-9.53529	6.53E-16	8.30117	0	0	0.0183332	8.89432	-16.5872	4.16578	229.053	378.152	696.155	438.107	438.107	438.107	13.5036	-49.7102	7.12786	37.8215	417.156	254.093	206.227	206.227	206.227	-49.8985	0.74682	-14.7733	24.2568	-12.3133	2.04502	0.199327	0.257742	1.2428	-48.4635	91.6289	-17.685	0	0	0.0238431	57.1565
0	1.26049	0	0	1.40082	0.800409	-25.863	-0.101571	0.0413384	0.00965448	-9.08998	-1.96E-15	8.69668	0	0	0.0150944	8.85693	-17.2598	4.31018	232.957	377.83	698.758	437.72	437.72	437.72	13.5041	-52.2204	7.70606	54.7866	417.484	252.976	206.227	206.227	206.227	-52.4084	0.923507	-14.984	24.8879	-12.0974	2.03228	0.201159	0.269862	1.23536	-40.271	101.598	-20.7852	0	0	0.00276251	56.2866
0	2.06335	0	0	2.2925	0.799261	-25.8304	-0.108687	0.0444127	0.0049673	-8.97771	1.31E-15	8.9582	0	0	0.012458	8.81956	-17.8697	4.38111	236.457	377.464	701.223	437.375	437.375	437.376	13.5459	-54.7016	8.24417	71.98	418.056	251.637	206.227	206.227	206.227	-54.8989	1.03737	-15.2232	25.4541	-11.8732	2.07121	0.205882	0.281801	1.23219	-34.2425	111.015	-23.3497	0	0	-0.0119187	55.2495
0	2.73694	0	0	3.03981	0.797629	-25.7839	-0.117123	0.0468542	-4.23E-05	-9.12844	-1.96E-15	9.09409	0	0	0.0101248	8.78513	-18.4173	4.38045	239.556	377.065	703.527	437.071	437.071	437.071	13.6323	-57.1429	8.74238	89.3719	418.88	250.124	206.227	206.227	206.227	-57.3595	1.08761	-15.4896	25.9605	-11.6443	2.16021	0.21351	0.293558	1.23443	-29.874	119.826	-25.4138	0	0	-0.0217422	54.0536
0	3.28008	0	0	3.64126	0.795403	-25.7204	-0.126621	0.0487141	-0.00522714	-9.5013	1.31E-15	9.09866	0	0	0.00790106	8.75586	-18.9043	4.31287	242.261	376.644	705.65	436.804	436.804	436.804	13.7658	-59.5343	9.20209	106.933	419.961	248.486	206.227	206.227	206.227	-59.7808	1.07475	-15.7819	26.4129	-11.4144	2.29509	0.224697	0.304536	1.24189	-27.2887	127.758	-26.9829	0	0	-0.0273337	52.7082
0	3.69327	0	0	4.09726	0.792524	-25.6382	-0.13708	0.0499253	-0.0106789	-10.0876	-1.96E-15	8.93726	0	0	0.00567162	8.7332	-19.3331	4.18573	244.582	376.213	707.578	436.57	436.57	436.57	13.9478	-61.8673	9.62589	124.635	421.301	246.776	206.227	206.227	206.227	-62.1545	1.00073	-16.0986	26.8175	-11.1873	2.4692	0.239506	0.314538	1.25487	-26.2513	134.644	-28.1065	0	0	-0.029653	51.2239
0	3.97891	0	0	4.41049	0.788973	-25.5367	-0.148271	0.0504057	-0.0162987	-10.8698	4.90E-15	8.56071	0	0	0.00333754	8.71779	-19.7069	4.00869	246.534	375.782	709.299	436.364	436.364	436.364	14.1781	-64.135	10.0173	142.448	422.893	245.05	206.227	206.227	206.227	-64.474	0.868988	-16.4376	27.1806	-10.9664	2.67372	0.258131	0.323184	1.27308	-26.7298	140.288	-28.8586	0	0	-0.0293196	49.6121
0	4.14147	0	0	4.58611	0.784727	-25.415	-0.159937	0.049985	-0.0220471	-11.8218	-1.96E-15	7.90848	0	0	0.000833151	8.70947	-20.0297	3.7934	248.137	375.361	710.808	436.179	436.179	436.179	14.4543	-66.3327	10.3801	160.344	424.728	243.367	206.227	206.227	206.227	-66.7345	0.684242	-16.7956	27.5086	-10.7553	2.89802	0.280295	0.330232	1.29591	-28.5199	144.485	-29.3042	0	0	-0.0269686	47.8857
0	4.18767	0	0	4.63177	0.779714	-25.2711	-0.171616	0.0485366	-0.0278171	-12.8849	-3.27E-15	6.93463	0	0	-0.00185927	8.70732	-20.3059	3.55309	249.416	374.959	712.104	436.01	436.009	436.01	14.7703	-68.4577	10.7172	178.293	426.788	241.784	206.227	206.227	206.227	-68.933	0.452242	-17.1667	27.807	-10.5569	3.13	0.305384	0.335538	1.32227	-31.3564	147.149	-29.5337	0	0	-0.0232026	46.0582
0	4.12605	0	0	4.55716	0.773762	-25.0998	-0.182863	0.0460514	-0.0336121	-13.9906	2.61E-15	5.63053	0	0	-0.00466862	8.70981	-20.5402	3.30196	250.397	374.581	713.19	435.849	435.849	435.849	15.1167	-70.5095	11.0294	196.269	429.047	240.361	206.227	206.227	206.227	-71.0681	0.179331	-17.5416	28.081	-10.3739	3.35673	0.332467	0.339315	1.35157	-34.6937	148.272	-29.6189	0	0	-0.018731	44.1441
0	3.96643	0	0	4.3734	0.766572	-24.8922	-0.193186	0.0426767	-0.0394884	-15.0583	-6.21E-15	4.03884	0	0	-0.00742156	8.71479	-20.7374	3.0546	251.11	374.234	714.072	435.692	435.692	435.692	15.48	-72.4891	11.3146	214.243	431.47	239.152	206.227	206.227	206.227	-73.1396	-0.127958	-17.9073	28.3348	-10.2084	3.56488	0.360671	0.341569	1.38275	-37.9989	147.94	-29.6235	0	0	-0.0141736	42.1582
0	3.71936	0	0	4.09241	0.757712	-24.6354	-0.202095	0.038796	-0.0455967	-16.0054	-3.02E-15	2.26369	0	0	-0.00985805	8.71986	-20.9025	2.82551	251.585	373.92	714.76	435.533	435.533	435.533	15.844	-74.3987	11.5673	232.188	434.014	238.205	206.227	206.227	206.227	-75.1476	-0.463176	-18.2475	28.5717	-10.0619	3.74127	0.387739	0.342452	1.41454	-40.0599	146.376	-29.6082	0	0	-0.0104547	40.1161
0	3.39551	0	0	3.7264	0.746641	-24.3131	-0.209223	0.0347396	-0.0523255	-16.7649	1.96E-15	0.437345	0	0	-0.0116805	8.72241	-21.0402	2.62821	251.857	373.643	715.267	435.366	435.366	435.366	16.1905	-76.2408	11.7785	250.073	436.634	237.562	206.227	206.227	206.227	-77.0919	-0.820135	-18.5431	28.7937	-9.93536	3.87369	0.412018	0.341968	1.44661	-39.7842	143.601	-29.5153	0	0	-0.00823845	38.0337
0	3.00516	0	0	3.28747	0.732765	-23.9067	-0.21422	0.031081	-0.0601275	-17.2796	-3.76E-15	-1.26252	0	0	-0.0126632	8.71993	-21.1547	2.47484	251.956	373.403	715.607	435.188	435.188	435.188	16.501	-78.0177	11.9371	267.862	439.279	237.256	206.227	206.227	206.227	-78.9713	-1.19284	-18.7744	29.0019	-9.82934	3.95134	0.430973	0.340291	1.47809	-35.5757	139.818	-29.3129	0	0	-0.00824964	35.9268
0	2.55812	0	0	2.7875	0.715506	-23.3977	-0.216899	0.0281264	-0.0696384	-17.52	7.35E-16	-2.6823	0	0	-0.0127302	8.7101	-21.2498	2.37546	251.914	373.201	715.794	434.995	434.995	434.995	16.7582	-79.7311	12.0312	285.511	441.9	237.308	206.227	206.227	206.227	-80.7837	-1.57536	-18.9228	29.1963	-9.74387	3.96536	0.442191	0.336772	1.50837	-25.8793	134.768	-28.8658	0	0	-0.0108003	33.8112
0	2.06385	0	0	2.23835	0.694392	-22.7697	-0.217203	0.0262879	-0.0814294	-17.4805	6.04E-15	-3.67106	0	0	-0.0120573	8.69101	-21.3288	2.33762	251.759	373.037	715.845	434.784	434.784	434.784	16.9479	-81.3817	12.0501	302.964	444.451	237.729	206.227	206.227	206.227	-82.5256	-1.96157	-18.9728	29.376	-9.67863	3.90932	0.443694	0.331179	1.53696	-9.33491	128.407	-28.0881	0	0	-0.0157633	31.7025
0	1.53174	0	0	1.65219	0.669142	-22.011	-0.21522	0.0255912	-0.0960392	-17.1783	8.17E-17	-4.14818	0	0	-0.0110114	8.66127	-21.394	2.36607	251.516	372.912	715.775	434.555	434.554	434.554	17.0597	-82.9691	11.986	320.15	446.89	238.518	206.227	206.227	206.227	-84.1927	-2.34499	-18.9142	29.5391	-9.63297	3.7795	0.433402	0.322853	1.56312	15.3028	120.381	-26.8712	0	0	-0.0224395	29.616
0	0.972081	0	0	1.04206	0.639729	-21.1168	-0.211105	0.0259463	-0.113795	-16.6376	6.13E-16	-4.08547	0	0	-0.0100711	8.62011	-21.4471	2.46245	251.208	372.824	715.598	434.306	434.306	434.305	17.0881	-84.4922	11.836	336.978	449.182	239.66	206.227	206.227	206.227	-85.7807	-2.71868	-18.743	29.6831	-9.60606	3.57506	0.410226	0.311271	1.58612	48.6411	110.432	-25.169	0	0	-0.0294588	27.5667
0	0.396549	0	0	0.422243	0.606411	-20.0908	-0.204918	0.0270137	-0.134646	-15.866	4.66E-15	-3.52373	0	0	-0.0096318	8.5674	-21.4889	2.62535	250.852	372.775	715.325	434.038	434.038	434.038	17.032	-85.9493	11.6025	353.34	451.297	241.13	206.227	206.227	206.227	-87.2855	-3.07549	-18.4623	29.805	-9.59682	3.29807	0.373849	0.29615	1.60496	90.6915	98.3928	-22.9961	0	0	-0.0349146	25.5696
0	-0.181458	0	0	-0.191852	0.56973	-18.9454	-0.196774	0.0283771	-0.158205	-14.8658	-3.82E-15	-2.55163	0	0	-0.00990248	8.50364	-21.5196	2.85024	250.461	372.764	714.968	433.753	433.753	433.753	16.895	-87.3386	11.2935	369.113	453.211	242.888	206.227	206.227	206.227	-88.704	-3.40835	-18.0815	29.9018	-9.60399	2.95345	0.325147	0.277488	1.61838	140.636	84.3068	-20.4381	0	0	-0.036563	23.6393
0	-0.747162	0	0	-0.784309	0.530474	-17.702	-0.186659	0.0296599	-0.183789	-13.6155	-1.07E-15	-1.28415	0	0	-0.0108378	8.42991	-21.5385	3.12989	250.047	372.791	714.534	433.454	433.454	433.454	16.6848	-88.6578	10.9218	384.158	454.902	244.88	206.227	206.227	206.227	-90.0342	-3.71078	-17.6155	29.9704	-9.62615	2.54863	0.2655	0.25585	1.62549	197.222	68.5897	-17.6595	0	0	-0.0322232	21.7905
0	-1.2853	0	0	-1.33975	0.489617	-16.3894	-0.174675	0.0305406	-0.210283	-12.1013	1.92E-15	0.151358	0	0	-0.0121864	8.34776	-21.5446	3.45449	249.615	372.856	714.027	433.144	433.144	433.144	16.4119	-89.9039	10.5039	398.327	456.355	247.04	206.227	206.227	206.227	-91.2742	-3.97741	-17.0837	30.0079	-9.66163	2.09335	0.197511	0.231993	1.62534	258.233	51.8417	-14.8395	0	0	-0.0200507	20.0377
0	-1.78123	0	0	-1.84445	0.448247	-15.0419	-0.161081	0.0309309	-0.236537	-10.3292	-2.11E-15	1.64409	0	0	-0.0136196	8.25918	-21.5363	3.81216	249.17	372.958	713.45	432.829	432.829	432.829	16.0895	-91.0724	10.0583	411.473	457.557	249.286	206.227	206.227	206.227	-92.422	-4.20431	-16.5081	30.0121	-9.70871	1.59929	0.123846	0.207346	1.61788	321.314	35.0212	-12.1802	0	0	0.00100951	18.3952
0	-2.22223	0	0	-2.28733	0.407499	-13.6979	-0.146266	0.030893	-0.261067	-8.33088	1.76E-15	3.09975	0	0	-0.0148055	8.16639	-21.512	4.18916	248.711	373.094	712.803	432.513	432.513	432.513	15.7323	-92.1576	9.60439	423.451	458.5	251.523	206.227	206.227	206.227	-93.4748	-4.38924	-15.912	29.9814	-9.76529	1.07976	0.0489457	0.183393	1.60345	383.046	19.2178	-9.84732	0	0	0.0309789	16.8767
0	-2.5986	0	0	-2.66068	0.368486	-12.3965	-0.130924	0.030615	-0.282517	-6.18535	-1.18E-15	4.44314	0	0	-0.0154894	8.07173	-21.4698	4.57063	248.237	373.26	712.084	432.203	432.203	432.203	15.3557	-93.1517	9.16086	434.129	459.182	253.648	206.227	206.227	206.227	-94.4285	-4.53164	-15.3184	29.915	-9.82915	0.549143	-0.0229884	0.161804	1.58338	440.032	5.52107	-7.96311	0	0	0.0685504	15.4951
0	-2.9043	0	0	-2.9605	0.332245	-11.1758	-0.115803	0.0303702	-0.299511	-3.994	1.31E-15	5.61569	0	0	-0.0154996	7.97747	-21.4078	4.94108	247.746	373.453	711.289	431.903	431.903	431.903	14.9749	-94.0462	8.74499	443.394	459.605	255.551	206.227	206.227	206.227	-95.2775	-4.63243	-14.7491	29.8132	-9.8977	0.022334	-0.0874481	0.143906	1.55955	488.622	-5.13405	-6.59127	0	0	0.111103	14.2615
0	-3.13749	0	0	-3.18665	0.299683	-10.0702	-0.10178	0.0303475	-0.310845	-1.88694	5.72E-16	6.56032	0	0	-0.0147357	7.88568	-21.3246	5.28507	247.233	373.666	710.416	431.619	431.618	431.618	14.6041	-94.8309	8.37151	451.158	459.779	257.127	206.227	206.227	206.227	-96.0151	-4.69378	-14.2234	29.6772	-9.96824	-0.485778	-0.139704	0.131056	1.53404	525.182	-11.9946	-5.74343	0	0	0.154761	13.185
0	-3.30041	0	0	-3.34262	0.271544	-9.10848	-0.0896461	0.0306132	-0.315443	0.00356105	-1.14E-15	7.2214	0	0	-0.0131791	7.79808	-21.2189	5.5879	246.696	373.893	709.46	431.354	431.354	431.354	14.2553	-95.4957	8.05177	457.363	459.72	258.276	206.227	206.227	206.227	-96.6339	-4.7188	-13.7568	29.5093	-10.0379	-0.961004	-0.175223	0.123825	1.50952	546.299	-14.8379	-5.36902	0	0	0.194736	12.2721
0	-3.39927	0	0	-3.4354	0.24836	-8.31223	-0.0801159	0.0310647	-0.312595	1.54566	1.14E-15	7.54498	0	0	-0.010918	7.71587	-21.0902	5.83638	246.131	374.126	708.42	431.111	431.111	431.111	13.9382	-96.0309	7.79295	461.986	459.448	258.914	206.227	206.227	206.227	-97.126	-4.71122	-13.36	29.3127	-10.1036	-1.39064	-0.190509	0.122471	1.48813	549.407	-13.6792	-5.39644	0	0	0.22606	11.5259
0	-3.44382	0	0	-3.47516	0.230431	-7.69426	-0.0738074	0.0314764	-0.301773	2.61498	-1.96E-15	7.49045	0	0	-0.00817167	7.63976	-20.9384	6.01945	245.536	374.357	707.297	430.893	430.893	430.893	13.6585	-96.4277	7.5974	465.041	458.989	258.978	206.227	206.227	206.227	-97.4838	-4.6751	-13.0384	29.0914	-10.1624	-1.76392	-0.182253	0.12674	1.47204	532.328	-8.91917	-5.71501	0	0	0.243986	10.9458
0	-3.44647	0	0	-3.47434	0.217807	-7.25802	-0.0711598	0.0316063	-0.282966	3.1113	-1.31E-15	7.04738	0	0	-0.00527751	7.5698	-20.7645	6.12901	244.913	374.582	706.094	430.698	430.698	430.698	13.4186	-96.6794	7.46221	466.58	458.367	258.431	206.227	206.227	206.227	-97.7011	-4.61471	-12.7913	28.8504	-10.2115	-2.07282	-0.149354	0.136174	1.4628	494.473	-1.02543	-6.21274	0	0	0.245239	10.5274
0	-3.42134	0	0	-3.44706	0.210287	-6.99775	-0.0723799	0.0311807	-0.256498	2.97001	-1.80E-15	6.23665	0	0	-0.00262187	7.50546	-20.5701	6.16013	244.264	374.793	704.818	430.526	430.526	430.526	13.2166	-96.7823	7.37941	466.693	457.608	257.262	206.227	206.227	206.227	-97.774	-4.5344	-12.6123	28.5949	-10.2484	-2.31223	-0.0912215	0.149875	1.46155	436.061	9.34152	-6.76353	0	0	0.228171	10.2626
0	-3.38337	0	0	-3.40808	0.207441	-6.89916	-0.0774527	0.0301134	-0.223345	2.16713	-8.17E-16	5.13196	0	0	-0.000562769	7.4458	-20.3578	6.11156	243.598	374.989	703.481	430.372	430.372	430.371	13.0475	-96.736	7.33652	465.506	456.734	255.493	206.227	206.227	206.227	-97.7012	-4.43859	-12.4895	28.3308	-10.2708	-2.48032	-0.0096771	0.167516	1.46866	359.126	21.8315	-7.26111	0	0	0.193698	10.1394
0	-3.34722	0	0	-3.37196	0.208647	-6.94095	-0.0861028	0.0283891	-0.184843	0.725754	1.14E-15	3.84155	0	0	0.000665441	7.38941	-20.1311	5.98558	242.922	375.168	702.099	430.231	430.231	430.231	12.9034	-96.5444	7.31764	463.178	455.766	253.173	206.227	206.227	206.227	-97.4855	-4.33185	-12.4072	28.0638	-10.277	-2.57838	0.092218	0.188173	1.48392	266.819	35.8763	-7.60179	0	0	0.144913	10.1432
0	-3.32648	0	0	-3.3522	0.213153	-7.09695	-0.0978045	0.0263708	-0.143277	-1.28781	4.08E-16	2.5288	0	0	0.000995999	7.3346	-19.894	5.78791	242.251	375.332	700.692	430.098	430.098	430.098	12.7751	-96.2154	7.30508	459.889	454.724	250.377	206.227	206.227	206.227	-97.1334	-4.2189	-12.3472	27.7997	-10.266	-2.61084	0.208045	0.211137	1.50633	164.654	51.2083	-7.7277	0	0	0.0874248	10.2567
0	-3.33277	0	0	-3.36035	0.220161	-7.33941	-0.111829	0.024374	-0.100967	-3.77403	8.98E-16	1.35133	0	0	0.000514847	7.27972	-19.6512	5.52694	241.602	375.485	699.283	429.967	429.967	429.967	12.6526	-95.7607	7.28127	455.836	453.627	247.197	206.227	206.227	206.227	-96.6553	-4.10464	-12.2909	27.5436	-10.2371	-2.58423	0.331272	0.23581	1.53476	58.4742	67.3667	-7.60324	0	0	0.02753	10.4619
0	-3.37485	0	0	-3.40512	0.228913	-7.64183	-0.127306	0.0230112	-0.0610899	-6.61104	1.01E-15	0.479333	0	0	-0.000582053	7.22312	-19.4074	5.21309	240.992	375.632	697.897	429.83	429.83	429.83	12.5276	-95.1951	7.23064	451.22	452.494	243.741	206.227	206.227	206.227	-96.0652	-3.99409	-12.2218	27.3	-10.1905	-2.50689	0.452412	0.26155	1.56773	-43.9465	83.9864	-7.25532	0	0	-0.0278846	10.7402
0	-3.45731	0	0	-3.49119	0.238783	-7.98238	-0.143242	0.0226959	-0.026346	-9.65709	9.70E-16	0.027662	0	0	-0.00205364	7.16333	-19.1677	4.85784	240.439	375.781	696.56	429.683	429.683	429.683	12.3936	-94.5364	7.14133	446.228	451.35	240.121	206.227	206.227	206.227	-95.3803	-3.89233	-12.1267	27.0722	-10.1264	-2.38797	0.562295	0.28694	1.60315	-135.352	100.308	-6.73739	0	0	-0.0735546	11.0748
0	-3.57975	0	0	-3.61812	0.249348	-8.34625	-0.158559	0.0237226	0.00054658	-12.7505	-8.78E-16	0.0537675	0	0	-0.00360976	7.09928	-18.9361	4.4726	239.963	375.94	695.298	429.521	429.521	429.521	12.2475	-93.8044	7.00635	441.028	450.219	236.447	206.227	206.227	206.227	-94.6206	-3.80418	-11.9978	26.8623	-10.0459	-2.23643	0.651759	0.311085	1.63912	-208.716	115.614	-6.1446	0	0	-0.106281	11.4507
0	-3.73562	0	0	-3.77944	0.260421	-8.72692	-0.172199	0.0260553	0.0180907	-15.7169	1.29E-15	0.536276	0	0	-0.00489442	7.03025	-18.7162	4.06788	239.578	376.118	694.133	429.341	429.341	429.341	12.0895	-93.0209	6.82392	435.748	449.129	232.822	206.227	206.227	206.227	-93.8084	-3.73404	-11.8325	26.6705	-9.95034	-2.06039	0.713457	0.332484	1.67346	-259.08	128.957	-5.56131	0	0	-0.125725	11.8565
0	-3.91245	0	0	-3.9627	0.272053	-9.12593	-0.183218	0.0293119	0.0260721	-18.3802	2.42E-15	1.3808	0	0	-0.00549498	6.95597	-18.5101	3.65218	239.293	376.323	693.083	429.145	429.145	429.145	11.9227	-92.2088	6.59722	430.477	448.106	229.333	206.227	206.227	206.227	-92.9677	-3.68538	-11.6334	26.4952	-9.84121	-1.86621	0.743967	0.349981	1.70455	-284.633	139.542	-5.04485	0	0	-0.134113	12.2839
0	-4.09327	0	0	-4.15089	0.284458	-9.55052	-0.19083	0.0329397	0.0260349	-20.5779	4.11E-15	2.45085	0	0	-0.00502128	6.87659	-18.3183	3.23161	239.109	376.563	692.162	428.933	428.933	428.933	11.7523	-91.3909	6.33335	425.262	447.177	226.053	206.227	206.227	206.227	-92.122	-3.6603	-11.4073	26.3326	-9.72043	-1.65816	0.743938	0.362611	1.72978	-287.096	146.761	-4.59465	0	0	-0.135008	12.7278
0	-4.25927	0	0	-4.32524	0.297929	-10.0104	-0.194873	0.0363145	0.0202733	-22.2226	-4.54E-15	3.59061	0	0	-0.00327033	6.79265	-18.1395	2.80954	239.018	376.845	691.375	428.712	428.712	428.712	11.5844	-90.588	6.04259	420.113	446.361	223.033	206.227	206.227	206.227	-91.2934	-3.65902	-11.1635	26.1769	-9.59011	-1.43829	0.717344	0.369837	1.74827	-270.67	150.342	-4.1793	0	0	-0.13173	13.1847
0	-4.39287	0	0	-4.46802	0.312726	-10.514	-0.195734	0.0388618	0.0116258	-23.3045	3.23E-15	4.64814	0	0	-0.000333896	6.70496	-17.9704	2.38699	239.002	377.176	690.721	428.488	428.488	428.488	11.425	-89.8177	5.73726	415.015	445.674	220.305	206.227	206.227	206.227	-90.5001	-3.67953	-10.9132	26.0205	-9.45265	-1.20684	0.670819	0.371626	1.75934	-241.366	150.343	-3.74991	0	0	-0.126554	13.6511
0	-4.47954	0	0	-4.56459	0.328997	-11.0659	-0.194187	0.0400375	0.00226886	-23.8785	4.49E-16	5.48251	0	0	0.00339096	6.6144	-17.8063	1.96341	239.033	377.558	690.193	428.27	428.27	428.27	11.2793	-89.0942	5.43089	409.94	445.128	217.881	206.227	206.227	206.227	-89.7565	-3.71758	-10.6677	25.8542	-9.31057	-0.963086	0.611323	0.36785	1.76328	-204.882	146.848	-3.27374	0	0	-0.120108	14.1228
0	-4.50908	0	0	-4.60438	0.346722	-11.6647	-0.190853	0.0395073	-0.0061436	-24.006	4.94E-15	5.99197	0	0	0.00732496	6.52183	-17.6409	1.53788	239.073	377.998	689.778	428.067	428.067	428.067	11.1503	-88.4278	5.13697	404.856	444.725	215.759	206.227	206.227	206.227	-89.0733	-3.767	-10.4374	25.668	-9.16671	-0.706492	0.546037	0.358867	1.76101	-166.535	140.194	-2.73558	0	0	-0.112223	14.5934
0	-4.47607	0	0	-4.5815	0.365693	-12.3028	-0.186174	0.03718	-0.0128157	-23.748	2.55E-15	6.12602	0	0	0.010864	6.42775	-17.4677	1.11067	239.081	378.496	689.459	427.885	427.885	427.885	11.0392	-87.8253	4.86774	399.736	444.459	213.929	206.227	206.227	206.227	-88.4569	-3.82019	-10.2305	25.4518	-9.02391	-0.438252	0.480115	0.344842	1.75298	-129.913	130.724	-2.13975	0	0	-0.102297	15.0549
0	-4.38008	0	0	-4.49492	0.385517	-12.9663	-0.180666	0.0333523	-0.0175342	-23.1884	3.06E-16	5.90598	0	0	0.0135632	6.3322	-17.2801	0.684288	239.013	379.053	689.218	427.732	427.732	427.732	10.9442	-87.2898	4.63319	394.561	444.318	212.368	206.227	206.227	206.227	-87.9097	-3.86902	-10.0521	25.1965	-8.88521	-0.162246	0.418417	0.326755	1.74051	-97.7871	119.261	-1.51308	0	0	-0.0904627	15.4982
0	-4.22483	0	0	-4.34761	0.405653	-13.6366	-0.174878	0.028382	-0.0202996	-22.4253	3.35E-15	5.38959	0	0	0.0152129	6.23458	-17.0724	0.264636	238.828	379.672	689.039	427.611	427.611	427.611	10.8618	-86.8211	4.44052	389.321	444.279	211.047	206.227	206.227	206.227	-87.431	-3.90561	-9.90439	24.8946	-8.7534	0.113877	0.364362	0.305015	1.72465	-71.9713	106.403	-0.868218	0	0	-0.0776678	15.9142
0	-4.01688	0	0	-4.14539	0.425446	-14.2918	-0.169215	0.022998	-0.0213062	-21.5479	-1.16E-15	4.69514	0	0	0.0158995	6.13369	-16.84	-0.138806	238.491	380.348	688.904	427.525	427.525	427.525	10.7871	-86.4164	4.29395	384.013	444.318	209.934	206.227	206.227	206.227	-87.0171	-3.92309	-9.78695	24.5409	-8.63113	0.378642	0.31934	0.281136	1.70571	-53.1024	93.3499	-0.253757	0	0	-0.065568	16.2945
0	-3.76444	0	0	-3.89578	0.444186	-14.9087	-0.163873	0.0177962	-0.020757	-20.6225	8.17E-16	3.93718	0	0	0.0158562	6.02786	-16.5804	-0.513565	237.974	381.08	688.8	427.474	427.474	427.474	10.7149	-86.0716	4.19493	378.641	444.408	208.997	206.227	206.227	206.227	-86.6631	-3.91617	-9.69732	24.1329	-8.52062	0.617399	0.283929	0.256272	1.68494	-41.2876	80.9897	0.298165	0	0	-0.0561526	16.6325
0	-3.47665	0	0	-3.6074	0.461166	-15.4646	-0.159047	0.0133816	-0.0189274	-19.7101	1.94E-15	3.22693	0	0	0.0153791	5.91522	-16.2922	-0.845356	237.259	381.862	688.715	427.455	427.455	427.455	10.6407	-85.7809	4.14272	373.217	444.524	208.203	206.227	206.227	206.227	-86.3626	-3.88154	-9.63224	23.671	-8.4235	0.813589	0.256691	0.231702	1.66219	-35.5881	70.2533	0.73321	0	0	-0.050736	16.9235
0	-3.16267	0	0	-3.28926	0.475744	-15.9395	-0.154876	0.0100677	-0.0162597	-18.8577	-3.16E-15	2.63334	0	0	0.0146978	5.79404	-15.9759	-1.11989	236.333	382.689	688.64	427.466	427.466	427.466	10.5613	-85.5383	4.13485	367.754	444.646	207.522	206.227	206.227	206.227	-86.1092	-3.81808	-9.58833	23.1584	-8.34091	0.950699	0.235733	0.20875	1.6386	-34.6217	61.7585	1.0058	0	0	-0.0496914	17.1646
0	-2.83128	0	0	-2.95022	0.487402	-16.3177	-0.151358	0.0080383	-0.0131426	-18.0894	-3.08E-15	2.19586	0	0	0.0139484	5.66311	-15.6329	-1.32476	235.194	383.554	688.567	427.503	427.503	427.503	10.4753	-85.3374	4.16744	362.268	444.761	206.929	206.227	206.227	206.227	-85.8963	-3.72672	-9.56254	22.6005	-8.27326	1.01417	0.218838	0.188182	1.61465	-36.8034	55.7843	1.08395	0	0	-0.052358	17.355
0	-2.49029	0	0	-2.59852	0.495792	-16.5889	-0.148435	0.00715563	-0.0101054	-17.4161	-5.61E-17	1.90603	0	0	0.0131701	5.52198	-15.2658	-1.45103	233.843	384.451	688.488	427.563	427.563	427.563	10.383	-85.1721	4.23573	356.778	444.862	206.401	206.227	206.227	206.227	-85.718	-3.61026	-9.5524	22.0046	-8.22036	0.993124	0.203039	0.170211	1.59114	-40.1176	52.1402	0.955357	0	0	-0.056696	17.4951
0	-2.14651	0	0	-2.24168	0.50077	-16.7495	-0.146085	0.00734852	-0.0074695	-16.8466	4.30E-15	1.75344	0	0	0.0123755	5.3712	-14.8773	-1.49473	232.284	385.374	688.399	427.641	427.641	427.641	10.286	-85.0369	4.33411	351.297	444.951	205.92	206.227	206.227	206.227	-85.5688	-3.47292	-9.55584	21.3796	-8.18141	0.881954	0.186896	0.154918	1.56905	-43.3088	50.5821	0.627468	0	0	-0.0609825	17.5865
0	-1.80556	0	0	-1.88611	0.502412	-16.8024	-0.144301	0.00825018	-0.00556041	-16.3858	-1.48E-16	1.69249	0	0	0.0115624	5.21231	-14.4704	-1.45745	230.524	386.316	688.294	427.731	427.731	427.731	10.1869	-84.9266	4.4566	345.838	445.032	205.473	206.227	206.227	206.227	-85.444	-3.31983	-9.57109	20.7348	-8.1551	0.681001	0.169108	0.141695	1.54918	-45.2353	50.369	0.147324	0	0	-0.0633704	17.6317
0	-1.47167	0	0	-1.53695	0.501001	-16.7569	-0.143021	0.00959485	-0.00448456	-16.0284	-2.45E-16	1.68701	0	0	0.0107496	5.04762	-14.048	-1.34644	228.571	387.274	688.168	427.831	427.831	427.831	10.0883	-84.8368	4.59712	340.409	445.113	205.049	206.227	206.227	206.227	-85.3397	-3.15651	-9.59655	20.0801	-8.13951	0.396704	0.14957	0.129876	1.53249	-45.4441	50.8631	-0.431645	0	0	-0.0629927	17.6336
0	-1.14778	0	0	-1.19789	0.497006	-16.6281	-0.142229	0.0110412	-0.00430914	-15.7695	-1.83E-15	1.69483	0	0	0.00997976	4.88007	-13.6129	-1.17395	226.432	388.242	688.016	427.933	427.933	427.933	9.99309	-84.764	4.74976	335.015	445.203	204.64	206.227	206.227	206.227	-85.2525	-2.98833	-9.63062	19.4249	-8.13227	0.0410034	0.12871	0.118603	1.5194	-43.8378	51.3287	-1.04042	0	0	-0.0596791	17.5953
0	-0.835617	0	0	-0.87122	0.491031	-16.4351	-0.141868	0.0122449	-0.00494832	-15.5968	-2.46E-15	1.67588	0	0	0.00930627	4.71281	-13.1673	-0.956091	224.115	389.215	687.835	428.035	428.035	428.035	9.90342	-84.7055	4.90915	329.656	445.312	204.244	206.227	206.227	206.227	-85.1803	-2.82011	-9.67166	18.778	-8.13067	-0.369779	0.107533	0.106812	1.51053	-40.7111	50.9928	-1.60166	0	0	-0.054009	17.5203
0	-0.535777	0	0	-0.557925	0.483766	-16.1999	-0.141881	0.0129719	-0.00629525	-15.4952	-3.25E-15	1.60453	0	0	0.00877398	4.54892	-12.7136	-0.71143	221.625	390.19	687.624	428.132	428.132	428.132	9.8208	-84.6593	5.07048	324.327	445.445	203.859	206.227	206.227	206.227	-85.1211	-2.65589	-9.71788	18.1474	-8.13166	-0.816365	0.0872023	0.0937613	1.50609	-36.4719	49.3952	-2.06286	0	0	-0.0468466	17.4121
0	-0.248023	0	0	-0.257961	0.475926	-15.9454	-0.142199	0.0130839	-0.00813192	-15.4481	6.53E-16	1.46782	0	0	0.0084022	4.39113	-12.2537	-0.459402	218.97	391.16	687.383	428.22	428.219	428.219	9.74589	-84.6238	5.22968	319.024	445.607	203.484	206.227	206.227	206.227	-85.0736	-2.4987	-9.76733	17.5397	-8.1322	-1.27812	0.0691449	0.0791409	1.50619	-31.7657	46.3244	-2.38751	0	0	-0.0393413	17.2744
0	0.0284198	0	0	0.0295137	0.468187	-15.6936	-0.142748	0.0125415	-0.0102209	-15.4389	1.39E-15	1.26455	0	0	0.00817799	4.24169	-11.7893	-0.218779	216.157	392.12	687.111	428.295	428.295	428.295	9.6785	-84.5979	5.38346	313.738	445.797	203.122	206.227	206.227	206.227	-85.0367	-2.3506	-9.81796	16.96	-8.12946	-1.73463	0.0545586	0.0627735	1.51037	-27.1571	41.6857	-2.55	0	0	-0.0323666	17.1111
0	0.294823	0	0	0.305882	0.461147	-15.464	-0.143446	0.0113658	-0.0123947	-15.4507	-3.71E-15	0.999284	0	0	0.0080629	4.10212	-11.322	-0.00637475	213.193	393.061	686.811	428.356	428.356	428.356	9.61778	-84.5809	5.52934	308.46	446.011	202.776	206.227	206.227	206.227	-85.0095	-2.21267	-9.86777	16.412	-8.12088	-2.16719	0.0441767	0.0450755	1.51801	-23.0056	35.7771	-2.56563	0	0	-0.0263705	16.9257
0	0.552597	0	0	0.572813	0.455275	-15.2721	-0.144242	0.00964057	-0.014402	-15.4716	3.03E-15	0.68308	0	0	0.00800473	3.97338	-10.8533	0.163991	210.087	393.978	686.487	428.402	428.401	428.402	9.56232	-84.5719	5.66568	303.183	446.243	202.448	206.227	206.227	206.227	-84.9913	-2.08512	-9.91484	15.8976	-8.10469	-2.55993	0.0387193	0.0267073	1.52878	-19.7323	28.9621	-2.45281	0	0	-0.0216895	16.722
0	0.803206	0	0	0.832022	0.450889	-15.1285	-0.145033	0.00755524	-0.0161253	-15.4855	1.07E-15	0.338426	0	0	0.00794505	3.85573	-10.3841	0.282151	206.848	394.863	686.144	428.433	428.433	428.433	9.51025	-84.5705	5.79139	297.899	446.483	202.143	206.227	206.227	206.227	-84.9813	-1.96748	-9.95732	15.4169	-8.07975	-2.90073	0.0381366	0.00852301	1.54184	-17.4222	21.8335	-2.25327	0	0	-0.0182115	16.5032
0	1.04779	0	0	1.08495	0.448146	-15.0386	-0.145785	0.00522006	-0.0174528	-15.4865	2.61E-15	-0.0187068	0	0	0.00784475	3.74904	-9.91515	0.341933	203.488	395.709	685.788	428.451	428.451	428.451	9.45947	-84.5759	5.90589	292.603	446.718	201.864	206.227	206.227	206.227	-84.9785	-1.85876	-9.99349	14.9684	-8.04608	-3.18168	0.0417512	-0.00853439	1.55623	-15.9881	14.9073	-2.0022	0	0	-0.0156812	16.2721
0	1.28723	0	0	1.33267	0.447048	-15.0026	-0.146436	0.00291415	-0.0183169	-15.4679	-1.41E-15	-0.351163	0	0	0.00768013	3.65278	-9.44696	0.341115	200.015	396.512	685.424	428.458	428.458	428.458	9.40763	-84.5871	6.00882	287.29	446.938	201.612	206.227	206.227	206.227	-84.9818	-1.75768	-10.0216	14.5487	-8.00459	-3.3992	0.048516	-0.0234105	1.57136	-15.2337	8.81474	-1.73502	0	0	-0.0138519	16.0309
0	1.52188	0	0	1.57571	0.447463	-15.0162	-0.146912	0.00083519	-0.0186943	-15.4246	4.08E-16	-0.628282	0	0	0.00745327	3.56632	-8.97949	0.281008	196.44	397.266	685.059	428.459	428.459	428.459	9.35251	-84.6032	6.10017	281.958	447.129	201.389	206.227	206.227	206.227	-84.99	-1.6628	-10.0402	14.1532	-7.95716	-3.55363	0.0575432	-0.0352489	1.5863	-15.0152	4.06749	-1.478	0	0	-0.0126344	15.781
0	1.75167	0	0	1.81409	0.449155	-15.0717	-0.147192	-0.000738913	-0.0185947	-15.3592	-8.17E-16	-0.810806	0	0	0.00718747	3.4889	-8.51236	0.166134	192.771	397.97	684.698	428.459	428.459	428.459	9.29226	-84.6229	6.18018	276.608	447.283	201.196	206.227	206.227	206.227	-85.0017	-1.57268	-10.0483	13.7761	-7.90648	-3.64904	0.0674683	-0.0434101	1.60015	-15.0151	1.11298	-1.25093	0	0	-0.0118652	15.5232
0	1.97605	0	0	2.04733	0.45182	-15.159	-0.147239	-0.00166348	-0.0180968	-15.2733	1.06E-15	-0.876074	0	0	0.00691156	3.41991	-8.04484	0.00352385	189.017	398.623	684.347	428.463	428.463	428.463	9.22565	-84.6451	6.24941	271.241	447.392	201.034	206.227	206.227	206.227	-85.0156	-1.48608	-10.0455	13.4106	-7.8561	-3.69238	0.0772047	-0.0472274	1.61237	-15.0099	0.230711	-1.06181	0	0	-0.0114539	15.2573
0	2.19428	0	0	2.27457	0.45511	-15.2667	-0.147035	-0.00188333	-0.0172339	-15.1705	4.70E-16	-0.816039	0	0	0.0066464	3.35883	-7.57596	-0.197721	185.184	399.229	684.01	428.477	428.477	428.477	9.15232	-84.6683	6.30883	265.858	447.453	200.899	206.227	206.227	206.227	-85.0301	-1.402	-10.032	13.0496	-7.80965	-3.69311	0.0858979	-0.046882	1.62196	-14.8849	1.36951	-0.907069	0	0	-0.0113015	14.9827
0	2.40532	0	0	2.49475	0.45866	-15.3828	-0.146598	-0.00139216	-0.0160981	-15.0569	-1.69E-15	-0.634001	0	0	0.00639793	3.30531	-7.10459	-0.427043	181.278	399.789	683.691	428.506	428.506	428.506	9.07277	-84.6915	6.35976	260.464	447.469	200.792	206.227	206.227	206.227	-85.0443	-1.31977	-10.0093	12.6861	-7.77122	-3.66236	0.0930992	-0.0423879	1.62876	-14.5677	4.38215	-0.778715	0	0	-0.0112275	14.6984
0	2.60824	0	0	2.70669	0.462111	-15.4955	-0.14597	-0.000368795	-0.0148256	-14.9393	2.99E-15	-0.359074	0	0	0.00615171	3.25913	-6.62954	-0.672832	177.303	400.311	683.391	428.558	428.558	428.558	8.98845	-84.7136	6.40387	255.061	447.444	200.707	206.227	206.227	206.227	-85.0572	-1.23905	-9.97915	12.3133	-7.74444	-3.61251	0.097927	-0.0343047	1.63248	-13.809	8.84565	-0.669211	0	0	-0.0108076	14.4031
0	2.8021	0	0	2.90927	0.465126	-15.5938	-0.145187	0.00100836	-0.0134872	-14.8216	1.09E-15	-0.0242735	0	0	0.00588158	3.22024	-6.14959	-0.923172	173.262	400.8	683.112	428.637	428.637	428.637	8.90141	-84.7338	6.4431	249.652	447.386	200.642	206.227	206.227	206.227	-85.0681	-1.15979	-9.94429	11.9252	-7.73267	-3.5564	0.0997356	-0.0235315	1.63282	-12.4904	14.1475	-0.561009	0	0	-0.00967567	14.0952
0	2.98612	0	0	3.10145	0.467404	-15.6681	-0.144328	0.00255799	-0.012245	-14.7104	1.21E-15	0.334304	0	0	0.00556258	3.18865	-5.66363	-1.16657	169.157	401.264	682.854	428.749	428.749	428.749	8.81418	-84.7515	6.47947	244.241	447.308	200.593	206.227	206.227	206.227	-85.0767	-1.08214	-9.90764	11.5168	-7.73833	-3.50647	0.0982144	-0.010789	1.63015	-10.4297	19.8273	-0.457285	0	0	-0.0074211	13.7734
0	3.15956	0	0	3.28229	0.468697	-15.7102	-0.143426	0.00405989	-0.0110933	-14.6069	3.41E-15	0.677387	0	0	0.00517621	3.16446	-5.17057	-1.39255	164.99	401.711	682.616	428.896	428.896	428.896	8.72945	-84.7664	6.51494	238.831	447.22	200.555	206.227	206.227	206.227	-85.0827	-1.00642	-9.87221	11.0844	-7.7631	-3.47411	0.0934373	0.00296787	1.62437	-7.78891	25.294	-0.349591	0	0	-0.00401468	13.4362
0	3.32193	0	0	3.45106	0.468814	-15.714	-0.142536	0.00537558	-0.0102111	-14.5142	1.63E-15	0.9769	0	0	0.00472172	3.14774	-4.66952	-1.5922	160.762	402.147	682.395	429.083	429.083	429.083	8.64975	-84.7782	6.5513	233.423	447.134	200.523	206.227	206.227	206.227	-85.0862	-0.933007	-9.84081	10.6253	-7.80744	-3.46908	0.0848355	0.0167359	1.616	-4.2609	30.0677	-0.242553	0	0	0.000871555	13.0823
0	3.47281	0	0	3.60714	0.467633	-15.6756	-0.141674	0.00635761	-0.00953018	-14.4318	7.86E-16	1.2073	0	0	0.00421436	3.13853	-4.15975	-1.75873	156.471	402.579	682.189	429.308	429.308	429.308	8.5773	-84.7869	6.59005	228.021	447.059	200.495	206.227	206.227	206.227	-85.0872	-0.862257	-9.81584	10.1387	-7.87085	-3.49874	0.0735073	0.0296788	1.60519	-0.309395	33.7619	-0.136905	0	0	0.00671253	12.7108
0	3.61199	0	0	3.75019	0.465092	-15.5927	-0.140891	0.00697881	-0.00919951	-14.3631	-3.67E-15	1.36073	0	0	0.00368347	3.13675	-3.64079	-1.88754	152.117	403.014	681.993	429.574	429.574	429.574	8.51377	-84.7924	6.6323	222.625	447.001	200.465	206.227	206.227	206.227	-85.0858	-0.794473	-9.7991	9.62463	-7.95171	-3.56801	0.0594352	0.0411819	1.59264	4.24378	36.1725	-0.042153	0	0	0.0134992	12.3209
0	3.73946	0	0	3.88017	0.461199	-15.4657	-0.140203	0.00720948	-0.00918015	-14.3081	3.27E-15	1.43254	0	0	0.00316373	3.14226	-3.11238	-1.97647	147.7	403.455	681.804	429.877	429.877	429.877	8.46029	-84.795	6.67887	217.235	446.968	200.431	206.227	206.227	206.227	-85.0822	-0.729804	-9.79184	9.08471	-8.04763	-3.67903	0.0433645	0.050806	1.5787	9.14331	37.197	0.0348368	0	0	0.0207212	11.9124
0	3.85555	0	0	3.99738	0.456024	-15.2966	-0.139605	0.00713375	-0.00948552	-14.2641	4.02E-15	1.43378	0	0	0.00268522	3.15469	-2.57452	-2.02572	143.218	403.904	681.616	430.215	430.215	430.215	8.41733	-84.7948	6.7302	211.851	446.96	200.388	206.227	206.227	206.227	-85.0767	-0.668277	-9.79463	8.52155	-8.15547	-3.83116	0.0259186	0.0584681	1.56412	14.2921	36.9717	0.0823591	0	0	0.0280587	11.4854
0	3.96075	0	0	4.10243	0.449691	-15.0892	-0.139124	0.00679116	-0.0100474	-14.2316	-2.85E-15	1.37385	0	0	0.00227294	3.17349	-2.02749	-2.03774	138.673	404.362	681.427	430.582	430.582	430.582	8.38484	-84.7922	6.7864	206.47	446.978	200.335	206.227	206.227	206.227	-85.0695	-0.609805	-9.80751	7.93874	-8.27144	-4.02109	0.00796145	0.0637964	1.54918	19.4244	35.5729	0.0966485	0	0	0.0349818	11.0405
0	4.05586	0	0	4.19622	0.442365	-14.8489	-0.138745	0.00627456	-0.0108333	-14.2067	-3.47E-15	1.26941	0	0	0.00193847	3.198	-1.47174	-2.01692	134.065	404.828	681.231	430.974	430.974	430.974	8.36232	-84.7874	6.84725	201.092	447.02	200.269	206.227	206.227	206.227	-85.061	-0.554229	-9.82999	7.34039	-8.39173	-4.24311	-0.0100929	0.0671289	1.53482	24.4895	33.2846	0.072402	0	0	0.0413155	10.5787
0	4.14178	0	0	4.27989	0.434245	-14.5819	-0.138479	0.00567837	-0.0117897	-14.1884	-1.50E-15	1.13907	0	0	0.00168243	3.22733	-0.907968	-1.96935	129.396	405.301	681.026	431.383	431.383	431.383	8.34894	-84.7808	6.91232	195.712	447.084	200.19	206.227	206.227	206.227	-85.0512	-0.501354	-9.86123	6.73117	-8.51233	-4.48937	-0.0274302	0.0684319	1.52139	29.2797	30.3289	0.0130474	0	0	0.0467495	10.1013
0	4.21964	0	0	4.35474	0.425552	-14.2953	-0.138303	0.00506455	-0.0128091	-14.1727	2.15E-15	0.998006	0	0	0.00149812	3.26044	-0.336991	-1.90239	124.669	405.776	680.808	431.802	431.802	431.802	8.34367	-84.7725	6.98092	190.327	447.164	200.095	206.227	206.227	206.227	-85.0405	-0.451011	-9.90012	6.11579	-8.6295	-4.75037	-0.0431473	0.0678256	1.5094	33.4989	26.9469	-0.0742749	0	0	0.0509264	9.61011
0	4.29062	0	0	4.42215	0.416513	-13.9966	-0.138217	0.00445223	-0.0138783	-14.1592	4.80E-16	0.857138	0	0	0.00137674	3.29621	0.24024	-1.82414	119.889	406.248	680.576	432.224	432.223	432.224	8.34544	-84.7627	7.05225	184.934	447.258	199.985	206.227	206.227	206.227	-85.0287	-0.403091	-9.94544	5.49881	-8.73994	-5.01557	-0.0567907	0.0654823	1.49951	37.0657	23.2849	-0.179426	0	0	0.0537978	9.10712
0	4.35591	0	0	4.4836	0.407358	-13.6932	-0.138249	0.00391156	-0.0149148	-14.1504	3.89E-15	0.73101	0	0	0.0013052	3.33341	0.82264	-1.74298	115.064	406.711	680.327	432.639	432.639	432.639	8.35328	-84.7514	7.12542	179.527	447.362	199.859	206.227	206.227	206.227	-85.0157	-0.357547	-9.99601	4.88453	-8.84084	-5.2739	-0.067572	0.0615847	1.49215	39.6997	19.5798	-0.291566	0	0	0.0551576	8.59468
0	4.41693	0	0	4.54064	0.398301	-13.3923	-0.138363	0.0034392	-0.0158495	-14.1424	-2.09E-16	0.624801	0	0	0.00127583	3.37082	1.40904	-1.66696	110.2	407.16	680.062	433.041	433.041	433.041	8.36636	-84.7383	7.19967	174.103	447.47	199.717	206.227	206.227	206.227	-85.0015	-0.314402	-10.0508	4.27661	-8.93011	-5.51455	-0.0750916	0.056258	1.48729	41.2464	15.973	-0.402842	0	0	0.0549717	8.07539
0	4.47509	0	0	4.59492	0.389539	-13.1005	-0.138576	0.00307265	-0.0166313	-14.1364	2.09E-15	0.545561	0	0	0.00128192	3.40726	1.99815	-1.60349	105.31	407.588	679.78	433.424	433.424	433.424	8.38408	-84.7233	7.2742	168.659	447.581	199.561	206.227	206.227	206.227	-84.9857	-0.27377	-10.1089	3.67813	-9.0065	-5.72736	-0.0787794	0.0498112	1.48513	41.4695	12.5482	-0.498203	0	0	0.0531257	7.55216
0	4.53194	0	0	4.64812	0.381242	-12.8235	-0.138859	0.00282199	-0.0172211	-14.1281	3.58E-15	0.493742	0	0	0.00132162	3.44165	2.58856	-1.55872	100.406	407.989	679.483	433.781	433.781	433.781	8.40618	-84.706	7.34843	163.191	447.692	199.392	206.227	206.227	206.227	-84.968	-0.235843	-10.1698	3.09132	-9.06947	-5.90352	-0.0786734	0.0428254	1.48592	40.3624	9.55313	-0.579647	0	0	0.0498368	7.02823
0	4.58909	0	0	4.70197	0.373551	-12.5662	-0.139198	0.00264054	-0.0175821	-14.115	-3.71E-15	0.461965	0	0	0.00139842	3.47302	3.17871	-1.53746	95.5043	408.356	679.171	434.11	434.11	434.11	8.43262	-84.6859	7.42185	157.697	447.802	199.21	206.227	206.227	206.227	-84.9478	-0.200905	-10.2332	2.51775	-9.11909	-6.03588	-0.0745798	0.0352875	1.48916	37.7872	6.86147	-0.639087	0	0	0.0450656	6.50716
0	4.64807	0	0	4.75811	0.366578	-12.3325	-0.139563	0.00250799	-0.0177427	-14.0936	4.08E-15	0.442687	0	0	0.00151475	3.50057	3.76689	-1.54283	90.6219	408.682	678.845	434.407	434.407	434.407	8.46367	-84.6624	7.49413	152.175	447.909	199.018	206.227	206.227	206.227	-84.9246	-0.169284	-10.2991	1.95817	-9.15609	-6.11931	-0.0672282	0.0278026	1.49475	33.9965	4.63644	-0.686886	0	0	0.0392701	5.99285
0	4.71039	0	0	4.81811	0.360404	-12.1252	-0.139953	0.00236488	-0.0177284	-14.0651	-3.27E-16	0.424457	0	0	0.00167358	3.5237	4.35127	-1.57633	85.7787	408.964	678.508	434.673	434.673	434.673	8.49967	-84.6345	7.56488	146.626	448.013	198.815	206.227	206.227	206.227	-84.8975	-0.14135	-10.3674	1.4127	-9.18171	-6.15077	-0.0572828	0.0206736	1.50217	29.185	2.77581	-0.726188	0	0	0.0327428	5.48952
0	4.77747	0	0	4.88348	0.355086	-11.9464	-0.140368	0.00215769	-0.0175621	-14.0315	-8.98E-16	0.397003	0	0	0.00187543	3.54199	4.9298	-1.63799	80.9959	409.196	678.158	434.909	434.909	434.909	8.54095	-84.6013	7.63377	141.048	448.115	198.605	206.227	206.227	206.227	-84.8654	-0.117449	-10.4383	0.881127	-9.19737	-6.12916	-0.045123	0.0142381	1.51119	23.4716	1.27275	-0.764002	0	0	0.0256657	5.00169
0	4.85067	0	0	4.9556	0.350657	-11.7973	-0.140785	0.00194761	-0.0173008	-13.994	3.56E-15	0.362956	0	0	0.00211476	3.55519	5.50041	-1.72622	76.296	409.375	677.797	435.117	435.117	435.117	8.58779	-84.5614	7.70043	135.444	448.212	198.388	206.227	206.227	206.227	-84.8273	-0.0978775	-10.5117	0.362652	-9.20462	-6.0555	-0.0322004	0.00890633	1.52118	17.3681	0.226706	-0.80627	0	0	0.0186156	4.53413
0	4.93131	0	0	5.03582	0.347136	-11.6787	-0.141208	0.0016671	-0.0169483	-13.9565	2.94E-15	0.313754	0	0	0.00238961	3.56326	6.06086	-1.83824	71.7015	409.496	677.425	435.3	435.3	435.3	8.64027	-84.5139	7.76442	129.816	448.306	198.164	206.227	206.227	206.227	-84.782	-0.0828633	-10.5875	-0.143483	-9.20506	-5.93246	-0.0190667	0.00476807	1.53145	11.0029	-0.533629	-0.853433	0	0	0.0116805	4.09175
0	5.02066	0	0	5.12543	0.344524	-11.5906	-0.141583	0.00138356	-0.0164895	-13.9173	1.54E-15	0.255097	0	0	0.0026929	3.5663	6.60886	-1.97013	67.2351	409.559	677.041	435.464	435.464	435.464	8.69836	-84.4574	7.82533	124.164	448.393	197.936	206.227	206.227	206.227	-84.7283	-0.0725433	-10.6653	-0.638028	-9.19998	-5.76432	-0.00655595	0.00225284	1.54158	4.65915	-0.809455	-0.906568	0	0	0.005131	3.67954
0	5.11986	0	0	5.22563	0.342809	-11.5328	-0.141926	0.00107327	-0.0160104	-13.8821	-7.13E-16	0.184972	0	0	0.00302069	3.56458	7.1421	-2.11697	62.9185	409.562	676.643	435.613	435.613	435.613	8.76186	-84.3909	7.88267	118.493	448.474	197.704	206.227	206.227	206.227	-84.665	-0.0669792	-10.7449	-1.12161	-9.1905	-5.5567	0.00404508	0.00106973	1.55102	-1.17418	-0.811266	-0.968357	0	0	-0.000608884	3.30241
0	5.22995	0	0	5.33748	0.341973	-11.5045	-0.142236	0.000774136	-0.0154762	-13.8548	2.96E-15	0.10824	0	0	0.00336846	3.55845	7.65832	-2.27326	58.7717	409.503	676.23	435.753	435.753	435.753	8.83036	-84.3132	7.93597	112.805	448.547	197.468	206.227	206.227	206.227	-84.591	-0.0661514	-10.8256	-1.59443	-9.17735	-5.31612	0.0122092	0.00132584	1.55909	-6.34404	-0.4391	-1.03482	0	0	-0.00543908	2.96504
0	5.35187	0	0	5.46192	0.34198	-11.5048	-0.142533	0.000511958	-0.0149374	-13.8417	-8.52E-16	0.0302942	0	0	0.00373454	3.54841	8.15533	-2.433	54.8128	409.384	675.799	435.888	435.888	435.888	8.90332	-84.2236	7.98465	107.104	448.61	197.23	206.227	206.227	206.227	-84.5056	-0.0699824	-10.9069	-2.05622	-9.16098	-5.04983	0.0172776	0.00276168	1.56577	-10.5231	0.212123	-1.10273	0	0	-0.0091031	2.6718
0	5.48638	0	0	5.59977	0.342786	-11.532	-0.142838	0.000329457	-0.0143834	-13.8482	9.65E-16	-0.0404736	0	0	0.00412001	3.53502	8.63109	-2.59	51.0573	409.204	675.348	436.022	436.022	436.022	8.98008	-84.1213	8.02816	101.395	448.662	196.99	206.227	206.227	206.227	-84.4079	-0.0783631	-10.9879	-2.50616	-9.14148	-4.76542	0.0191198	0.00506891	1.57071	-13.6184	1.13504	-1.1637	0	0	-0.0115759	2.42656
0	5.63426	0	0	5.7518	0.344328	-11.584	-0.143138	0.000238298	-0.0138251	-13.8744	1.04E-15	-0.0975432	0	0	0.00452701	3.51892	9.08378	-2.73797	47.5174	408.965	674.873	436.159	436.159	436.159	9.05995	-84.006	8.06594	95.6817	448.702	196.748	206.227	206.227	206.227	-84.2976	-0.0911863	-11.0679	-2.94296	-9.11873	-4.47073	0.0176287	0.00783397	1.57399	-15.5031	2.23389	-1.21145	0	0	-0.0128123	2.2326
0	5.79617	0	0	5.91868	0.346527	-11.6582	-0.143433	0.00031479	-0.0132845	-13.9185	3.59E-15	-0.126186	0	0	0.00495962	3.50086	9.51186	-2.87068	44.2026	408.668	674.371	436.3	436.3	436.3	9.14223	-83.8778	8.0974	89.9682	448.729	196.507	206.227	206.227	206.227	-84.1746	-0.108411	-11.1461	-3.36484	-9.09246	-4.17354	0.0126737	0.0109639	1.57541	-16.0321	3.5391	-1.23481	0	0	-0.0127794	2.09253
0	5.97268	0	0	6.10101	0.349291	-11.7513	-0.14368	0.000543137	-0.0128053	-13.9713	2.63E-15	-0.121478	0	0	0.0054175	3.48153	9.91408	-2.98227	41.1189	408.314	673.84	436.448	436.448	436.448	9.22641	-83.7368	8.12208	84.2589	448.743	196.267	206.227	206.227	206.227	-84.0392	-0.130049	-11.2218	-3.76965	-9.06225	-3.88136	0.0044824	0.0138274	1.57544	-15.1416	4.87127	-1.23131	0	0	-0.0115508	2.00821
0	6.16424	0	0	6.29924	0.352519	-11.86	-0.143836	0.00095751	-0.0123981	-14.0206	9.14E-16	-0.0744909	0	0	0.00589643	3.46171	10.2896	-3.06738	38.2689	407.904	673.277	436.603	436.603	436.603	9.31223	-83.5836	8.13964	78.5582	448.746	196.03	206.227	206.227	206.227	-83.8919	-0.156217	-11.2947	-4.15483	-9.02773	-3.6012	-0.00618629	0.0160031	1.57409	-13.0027	6.11025	-1.19244	0	0	-0.00942737	1.98074
0	6.37112	0	0	6.51359	0.356103	-11.9806	-0.143886	0.00150736	-0.0121746	-14.0548	2.57E-15	0.0119089	0	0	0.00638456	3.44217	10.6377	-3.12125	35.6527	407.44	672.678	436.764	436.764	436.764	9.39975	-83.4189	8.14991	72.8695	448.738	195.796	206.227	206.227	206.227	-83.7333	-0.187127	-11.3648	-4.51781	-8.98873	-3.33954	-0.0192931	0.017377	1.57238	-9.4541	7.16806	-1.12873	0	0	-0.00645973	2.01046
0	6.59323	0	0	6.74396	0.359945	-12.1098	-0.143828	0.00214345	-0.0121435	-14.0627	1.21E-15	0.13143	0	0	0.00686396	3.42361	10.9585	-3.14002	33.2676	406.921	672.044	436.931	436.931	436.931	9.48945	-83.2432	8.15302	67.1953	448.724	195.567	206.227	206.227	206.227	-83.5642	-0.223047	-11.4324	-4.85596	-8.94518	-3.10199	-0.0340902	0.0173201	1.57047	-4.75699	7.75975	-1.04347	0	0	-0.00304823	2.09701
0	6.83002	0	0	6.9898	0.363958	-12.2446	-0.143718	0.00276108	-0.0123293	-14.039	2.45E-15	0.26829	0	0	0.00731132	3.40668	11.2519	-3.12079	31.1087	406.35	671.372	437.103	437.103	437.103	9.58222	-83.0567	8.14939	61.5371	448.705	195.343	206.227	206.227	206.227	-83.3847	-0.264276	-11.4986	-5.16669	-8.89731	-2.89319	-0.0499567	0.0157935	1.5696	0.903313	7.8449	-0.952353	0	0	0.000479937	2.23947
0	7.08062	0	0	7.25015	0.368067	-12.3825	-0.143594	0.00322246	-0.0127598	-13.9768	-4.12E-15	0.402168	0	0	0.0076982	3.39196	11.5185	-3.0618	29.17	405.724	670.663	437.278	437.278	437.278	9.67917	-82.8594	8.13956	55.8951	448.685	195.122	206.227	206.227	206.227	-83.195	-0.311121	-11.5643	-5.44786	-8.84565	-2.71662	-0.0666177	0.0124122	1.57017	7.36263	7.14753	-0.869874	0	0	0.0038443	2.43642
0	7.34348	0	0	7.52342	0.372217	-12.5216	-0.143543	0.00348115	-0.0134327	-13.8754	-1.53E-15	0.521662	0	0	0.0080008	3.37992	11.7589	-2.96262	27.4442	405.045	669.918	437.454	437.454	437.454	9.78152	-82.6507	8.12418	50.2686	448.666	194.906	206.227	206.227	206.227	-82.9946	-0.363811	-11.6309	-5.69743	-8.7911	-2.57433	-0.083537	0.00743832	1.57327	14.3735	5.72042	-0.802279	0	0	0.00672451	2.6861
0	7.61647	0	0	7.80743	0.376373	-12.6607	-0.143628	0.00347341	-0.0143799	-13.7337	1.26E-15	0.613824	0	0	0.00819482	3.37091	11.9737	-2.82418	25.9239	404.31	669.141	437.631	437.631	437.631	9.89046	-82.4293	8.10398	44.6556	448.65	194.693	206.227	206.227	206.227	-82.7822	-0.422462	-11.6997	-5.9139	-8.7349	-2.46683	-0.100313	0.000993012	1.57951	21.7596	3.50166	-0.754709	0	0	0.00889554	2.98657
0	7.89675	0	0	8.09931	0.380527	-12.7996	-0.143912	0.00317806	-0.0155363	-13.5532	-3.07E-15	0.670986	0	0	0.00826193	3.36512	12.164	-2.64888	24.6018	403.519	668.334	437.806	437.806	437.806	10.0071	-82.1931	8.07971	39.0535	448.634	194.483	206.227	206.227	206.227	-82.5559	-0.486997	-11.7721	-6.09607	-8.67851	-2.39301	-0.115966	-0.00641196	1.58954	29.0678	0.632502	-0.722044	0	0	0.0100665	3.33588
0	8.18085	0	0	8.3955	0.384695	-12.9389	-0.144501	0.00261949	-0.0169124	-13.3438	-2.84E-15	0.688658	0	0	0.0081926	3.36258	12.3303	-2.44028	23.4715	402.67	667.504	437.979	437.979	437.979	10.1324	-81.9392	8.0522	33.4585	448.616	194.276	206.227	206.227	206.227	-82.3127	-0.557108	-11.8494	-6.2434	-8.62366	-2.35036	-0.130197	-0.0138899	1.60393	36.1634	-2.58739	-0.702935	0	0	0.0101585	3.73219
0	8.46466	0	0	8.69183	0.388921	-13.0799	-0.145464	0.00179383	-0.0184103	-13.1145	7.68E-16	0.659	0	0	0.0079797	3.36321	12.4734	-2.20315	22.5284	401.762	666.658	438.148	438.148	438.148	10.2671	-81.6637	8.02231	27.8667	448.593	194.074	206.227	206.227	206.227	-82.049	-0.632208	-11.9329	-6.35575	-8.57208	-2.33502	-0.142112	-0.0209495	1.6229	42.5942	-5.93019	-0.692677	0	0	0.0090999	4.17396
0	8.74344	0	0	8.98357	0.393262	-13.2246	-0.146866	0.000821379	-0.0199962	-12.878	4.71E-16	0.586521	0	0	0.00762498	3.36678	12.5939	-1.94309	21.7696	400.795	665.803	438.313	438.313	438.313	10.4115	-81.3621	7.99079	22.2739	448.558	193.878	206.227	206.227	206.227	-81.7599	-0.711431	-12.0234	-6.43361	-8.52558	-2.3421	-0.151313	-0.0267837	1.64653	48.1719	-8.96506	-0.686432	0	0	0.00699169	4.66006
0	9.01205	0	0	9.2655	0.397797	-13.3756	-0.148713	-0.00023014	-0.0215526	-12.6434	1.63E-15	0.470111	0	0	0.0071285	3.373	12.6919	-1.66639	21.1946	399.768	664.95	438.475	438.475	438.475	10.5656	-81.0288	7.95829	16.6763	448.504	193.692	206.227	206.227	206.227	-81.44	-0.793641	-12.1217	-6.47799	-8.48587	-2.36594	-0.157215	-0.0305647	1.67449	52.5889	-11.1862	-0.688516	0	0	0.00401939	5.18986
0	9.26496	0	0	9.53206	0.402605	-13.5354	-0.150951	-0.00121035	-0.0230081	-12.4152	-1.99E-15	0.319975	0	0	0.00649281	3.3816	12.7675	-1.37974	20.8056	398.682	664.108	438.633	438.633	438.633	10.7288	-80.658	7.9251	11.0708	448.424	193.523	206.227	206.227	206.227	-81.0833	-0.877498	-12.2278	-6.49037	-8.45466	-2.4004	-0.159019	-0.0315677	1.70594	55.4619	-12.1061	-0.699327	0	0	0.00049155	5.76327
0	9.49647	0	0	9.77751	0.40776	-13.7066	-0.153487	-0.00201679	-0.0242681	-12.1936	-2.14E-15	0.143949	0	0	0.00571962	3.3924	12.8207	-1.08975	20.6073	397.541	663.29	438.788	438.788	438.788	10.8998	-80.2432	7.89115	5.45568	448.309	193.376	206.227	206.227	206.227	-80.6829	-0.961527	-12.3412	-6.47284	-8.43354	-2.43931	-0.156735	-0.0293051	1.74012	56.7327	-11.3112	-0.731689	0	0	-0.00316863	6.38077
0	9.70074	0	0	9.99596	0.413326	-13.8911	-0.156147	-0.00247642	-0.0253376	-11.9694	-2.78E-15	-0.0394073	0	0	0.00481337	3.40536	12.8509	-0.802979	20.6071	396.349	662.505	438.941	438.941	438.941	11.0769	-79.7776	7.85584	-0.169043	448.151	193.261	206.227	206.227	206.227	-80.2321	-1.04421	-12.4607	-6.42786	-8.42398	-2.47659	-0.150078	-0.0234554	1.77526	56.2511	-8.37807	-0.800074	0	0	-0.00649209	7.04334
0	9.87203	0	0	10.1815	0.419349	-14.0904	-0.158757	-0.00249102	-0.0261471	-11.7325	-4.35E-15	-0.214689	0	0	0.00378219	3.42078	12.8575	-0.525469	20.8146	395.111	661.766	439.095	439.094	439.094	11.2579	-79.2546	7.81802	-5.80193	447.945	193.185	206.227	206.227	206.227	-79.7236	-1.12407	-12.5846	-6.35826	-8.42752	-2.50672	-0.139067	-0.0140065	1.80987	53.942	-3.13442	-0.921235	0	0	-0.00898085	7.75241
0	10.0045	0	0	10.3281	0.425856	-14.3054	-0.161122	-0.00194	-0.0267682	-11.4686	-1.10E-15	-0.360547	0	0	0.00264341	3.43926	12.8396	-0.26263	21.2413	393.838	661.083	439.251	439.251	439.251	11.4402	-78.6673	7.77601	-11.4399	447.685	193.157	206.227	206.227	206.227	-79.1502	-1.19982	-12.7103	-6.26708	-8.44571	-2.5248	-0.124044	-0.00103468	1.84244	49.9149	4.53786	-1.11589	0	0	-0.0101703	8.50975
0	10.0924	0	0	10.4298	0.432856	-14.5362	-0.163101	-0.000831905	-0.0271798	-11.1687	-4.49E-16	-0.464957	0	0	0.00142048	3.46185	12.7961	-0.0190993	21.9001	392.54	660.464	439.415	439.415	439.415	11.6208	-78.0086	7.72762	-17.0789	447.371	193.184	206.227	206.227	206.227	-78.5046	-1.27037	-12.8351	-6.15739	-8.48024	-2.52673	-0.105154	0.0151853	1.87135	44.1054	14.4919	-1.40156	0	0	-0.0096004	9.31745
0	10.1299	0	0	10.4805	0.440336	-14.7822	-0.164647	0.000916518	-0.0274561	-10.8318	3.55E-15	-0.501384	0	0	0.000152693	3.48997	12.7259	0.201443	22.8052	391.229	659.917	439.589	439.589	439.589	11.7969	-77.2718	7.67015	-22.7136	447.003	193.273	206.227	206.227	206.227	-77.7797	-1.33501	-12.9556	-6.03211	-8.53269	-2.50938	-0.0829861	0.0342084	1.89532	36.6849	26.5642	-1.79031	0	0	-0.00689931	10.1778
0	10.1111	0	0	10.4739	0.448276	-15.0429	-0.165721	0.00314868	-0.027616	-10.4556	-2.65E-15	-0.464278	0	0	-0.0011262	3.52549	12.6276	0.396277	23.9712	389.921	659.446	439.779	439.779	439.779	11.9656	-76.45	7.60064	-28.3384	446.586	193.426	206.227	206.227	206.227	-76.9681	-1.39337	-13.0686	-5.89372	-8.60489	-2.47056	-0.0579331	0.0553105	1.91335	27.6203	40.1105	-2.27446	0	0	-0.00176069	11.0931
0	10.0306	0	0	10.404	0.456652	-15.3171	-0.166364	0.00581755	-0.0277634	-10.0443	4.49E-16	-0.334347	0	0	-0.00237358	3.57056	12.4996	0.563695	25.4133	388.632	659.053	439.99	439.99	439.99	12.1243	-75.5368	7.5161	-33.947	446.126	193.646	206.227	206.227	206.227	-76.0631	-1.44548	-13.1708	-5.74408	-8.69848	-2.409	-0.0307412	0.0779404	1.92491	17.1314	54.6149	-2.83729	0	0	0.00597621	12.0657
0	9.88233	0	0	10.2645	0.465448	-15.6043	-0.166639	0.00873568	-0.0278896	-9.6031	-4.41E-15	-0.105371	0	0	-0.00355498	3.6276	12.3401	0.702933	27.1464	387.378	658.738	440.227	440.227	440.227	12.2713	-74.5255	7.41365	-39.5334	445.632	193.934	206.227	206.227	206.227	-75.058	-1.49174	-13.2595	-5.58402	-8.81493	-2.32427	-0.0017288	0.101315	1.92992	5.13417	69.3068	-3.43702	0	0	0.0164053	13.0982
0	9.66057	0	0	10.049	0.474667	-15.9045	-0.166619	0.011735	-0.0280859	-9.1396	3.45E-15	0.227029	0	0	-0.00464003	3.69913	12.1473	0.814208	29.1853	386.176	658.499	440.492	440.492	440.492	12.4054	-73.4099	7.29099	-45.0915	445.118	194.29	206.227	206.227	206.227	-73.9463	-1.53284	-13.3332	-5.41334	-8.95553	-2.21674	0.0283052	0.1247	1.92853	-8.13692	83.3722	-4.01526	0	0	0.0293768	14.1928
0	9.35899	0	0	9.75058	0.484338	-16.2184	-0.166446	0.0145894	-0.0283217	-8.67375	3.53E-15	0.654836	0	0	-0.00561544	3.78761	11.9191	0.898527	31.5441	385.043	658.331	440.789	440.789	440.789	12.5269	-72.1833	7.14651	-50.6155	444.594	194.712	206.227	206.227	206.227	-72.7215	-1.56982	-13.3915	-5.23049	-9.12101	-2.08732	0.0592531	0.147401	1.92117	-22.8022	96.0749	-4.50625	0	0	0.0447663	15.3515
0	8.97085	0	0	9.36187	0.494524	-16.548	-0.166301	0.0171687	-0.0288151	-8.23877	3.70E-15	1.16911	0	0	-0.00648842	3.89534	11.6532	0.957735	34.2363	383.995	658.228	441.119	441.119	441.12	12.6373	-70.8391	6.97937	-56.0996	444.075	195.199	206.227	206.227	206.227	-71.3771	-1.60397	-13.4355	-5.03263	-9.31162	-1.93749	0.0901553	0.168754	1.90883	-38.3958	106.72	-4.83614	0	0	0.0621357	16.5762
0	8.48912	0	0	8.87513	0.505325	-16.8962	-0.166393	0.0192891	-0.0296134	-7.88264	-3.14E-15	1.74115	0	0	-0.0073135	4.0243	11.3472	0.994351	37.2741	383.046	658.182	441.483	441.483	441.483	12.7398	-69.3709	6.78971	-61.5381	443.575	195.751	206.227	206.227	206.227	-69.907	-1.6368	-13.4681	-4.81562	-9.52694	-1.76904	0.120351	0.188356	1.89252	-54.6677	114.8	-4.94475	0	0	0.0811283	17.8683
0	7.90668	0	0	8.28239	0.516872	-17.267	-0.16697	0.0208881	-0.0309076	-7.67168	4.90E-16	2.34141	0	0	-0.00820582	4.17593	10.9988	1.01137	40.668	382.209	658.186	441.876	441.876	441.876	12.839	-67.7723	6.57827	-66.9252	443.104	196.37	206.227	206.227	206.227	-68.3056	-1.67012	-13.4938	-4.57418	-9.76578	-1.5839	0.149273	0.206011	1.87336	-71.249	120.062	-4.79073	0	0	0.101433	19.2288
0	7.21691	0	0	7.57608	0.529315	-17.665	-0.16828	0.0217771	-0.0329369	-7.68572	3.27E-15	2.91575	0	0	-0.00938185	4.35111	10.6055	1.01227	44.4267	381.492	658.233	442.296	442.296	442.296	12.9406	-66.0381	6.34623	-72.2543	442.672	197.062	206.227	206.227	206.227	-66.568	-1.70598	-13.5184	-4.30208	-10.026	-1.3841	0.17583	0.221311	1.85264	-87.4724	122.251	-4.34951	0	0	0.122559	20.6582
0	6.41451	0	0	6.74975	0.542809	-18.0946	-0.170536	0.022004	-0.0357327	-8.01147	-8.17E-16	3.43037	0	0	-0.0111401	4.55	10.1651	1.00071	48.5563	380.904	658.316	442.737	442.737	442.737	13.0506	-64.1648	6.09468	-77.5173	442.286	197.84	206.227	206.227	206.227	-64.6914	-1.74667	-13.5482	-3.99241	-10.3049	-1.17155	0.199639	0.234339	1.83134	-103.049	121.549	-3.63298	0	0	0.144444	22.1564
0	5.49652	0	0	5.79904	0.557481	-18.5594	-0.173932	0.0214917	-0.0394342	-8.73893	-1.63E-15	3.84246	0	0	-0.0138833	4.77198	9.67537	0.980427	53.0597	380.448	658.43	443.191	443.192	443.191	13.175	-62.1514	5.82428	-82.7029	441.947	198.722	206.227	206.227	206.227	-62.6756	-1.79469	-13.5891	-3.63792	-10.5986	-0.947983	0.220327	0.244809	1.81029	-117.597	118.043	-2.65235	0	0	0.166897	23.7225
0	4.46345	0	0	4.72294	0.573415	-19.0612	-0.178526	0.0204049	-0.0440317	-9.94117	-6.53E-16	4.14381	0	0	-0.0180188	5.01574	9.13457	0.955189	57.9365	380.124	658.572	443.65	443.65	443.65	13.3189	-60.0013	5.53508	-87.7947	441.651	199.737	206.227	206.227	206.227	-60.5245	-1.85255	-13.6464	-3.23146	-10.9029	-0.71502	0.237064	0.25306	1.79034	-130.598	112.222	-1.45747	0	0	0.189765	25.3551
0	3.32052	0	0	3.52501	0.590628	-19.5999	-0.18428	0.018898	-0.0493621	-11.6704	-6.53E-16	4.33893	0	0	-0.0238961	5.27915	8.54141	0.928597	63.1819	379.929	658.743	444.104	444.104	444.104	13.4852	-57.7226	5.22667	-92.769	441.389	200.921	206.227	206.227	206.227	-58.247	-1.9226	-13.7237	-2.76633	-11.213	-0.474055	0.249472	0.258983	1.77164	-141.801	104.512	-0.0984285	0	0	0.212891	27.0516
0	2.07853	0	0	2.21444	0.609071	-20.1732	-0.190934	0.0172887	-0.0550287	-13.9392	-1.96E-15	4.4618	0	0	-0.0316476	5.55946	7.89515	0.903869	68.7862	379.856	658.942	444.543	444.543	444.543	13.6753	-55.3302	4.89856	-97.5927	441.147	202.315	206.227	206.227	206.227	-55.858	-2.00667	-13.8228	-2.23656	-11.5237	-0.226251	0.257631	0.26309	1.75412	-151.252	95.6752	1.33472	0	0	0.236451	28.8086
0	0.7544	0	0	0.806876	0.628628	-20.7765	-0.198189	0.0157057	-0.0605113	-16.7338	-2.86E-15	4.53535	0	0	-0.0411563	5.85335	7.19585	0.88399	74.7343	379.896	659.176	444.957	444.957	444.957	13.8883	-52.8454	4.55093	-102.221	440.911	203.969	206.227	206.227	206.227	-53.3792	-2.10573	-13.9442	-1.6376	-11.83	0.027185	0.261082	0.265753	1.73744	-158.902	86.2491	2.77772	0	0	0.260208	30.6211
0	-0.628754	0	0	-0.675327	0.649119	-21.4035	-0.205708	0.0142803	-0.0650414	-20.0131	2.99E-15	4.58649	0	0	-0.0519576	6.15701	6.44436	0.871342	81.0048	380.036	659.45	445.335	445.335	445.335	14.1212	-50.297	4.18546	-106.596	440.661	205.929	206.227	206.227	206.227	-50.8393	-2.2194	-14.0868	-0.966228	-12.1264	0.285253	0.260602	0.267218	1.72081	-165.352	76.8526	4.14816	0	0	0.284676	32.483
0	-2.04178	0	0	-2.20295	0.670316	-22.0464	-0.21308	0.0130275	-0.0676822	-23.7008	-9.80E-16	4.62832	0	0	-0.0631972	6.46642	5.64249	0.86808	87.5705	380.261	659.775	445.669	445.669	445.669	14.3697	-47.7208	3.80606	-110.645	440.38	208.238	206.227	206.227	206.227	-48.2742	-2.34559	-14.2486	-0.221191	-12.4084	0.546611	0.256637	0.267754	1.70292	-171.229	67.9006	5.40372	0	0	0.31039	34.386
0	-3.45023	0	0	-3.74023	0.691944	-22.6965	-0.220017	0.0118221	-0.0675155	-27.7029	2.61E-15	4.65143	0	0	-0.073699	6.77743	4.79299	0.87602	94.3976	380.555	660.161	445.95	445.95	445.95	14.6281	-45.1598	3.4197	-114.278	440.052	210.927	206.227	206.227	206.227	-45.7262	-2.48006	-14.4269	0.597003	-12.6715	0.809652	0.250423	0.267418	1.68302	-177.467	59.6096	6.54603	0	0	0.338468	36.3202
0	-4.81538	0	0	-5.24587	0.713705	-23.3444	-0.226251	0.0106329	-0.0637057	-31.8929	0	4.6421	0	0	-0.0819862	7.08602	3.89948	0.897009	101.447	380.9	660.62	446.17	446.17	446.17	14.8904	-42.6629	3.03701	-117.392	439.663	214.007	206.227	206.227	206.227	-43.2434	-2.61614	-14.6187	1.48576	-12.9122	1.07212	0.242868	0.266495	1.65965	-184.817	52.3106	7.5488	0	0	0.370097	38.2732
0	-6.09592	0	0	-6.67432	0.735285	-23.9807	-0.231603	0.0093198	-0.0557437	-36.1139	6.53E-15	4.55808	0	0	-0.0864749	7.38831	2.96637	0.932889	108.675	381.279	661.167	446.323	446.323	446.323	15.1512	-40.2835	2.6724	-119.869	439.205	217.47	206.227	206.227	206.227	-40.8783	-2.74471	-14.8215	2.44084	-13.1277	1.33117	0.235692	0.264927	1.63207	-194.058	46.0613	8.43066	0	0	0.406579	40.2306
0	-7.24984	0	0	-7.97781	0.756367	-24.5963	-0.235933	0.0077934	-0.043655	-40.1725	-3.27E-15	4.34499	0	0	-0.0856867	7.68084	1.99866	0.98594	116.034	381.676	661.815	446.403	446.403	446.403	15.4059	-38.0778	2.34369	-121.585	438.672	221.277	206.227	206.227	206.227	-38.6857	-2.85446	-15.0335	3.45619	-13.3159	1.58304	0.22989	0.2629	1.60036	-205.305	40.9308	9.19548	0	0	0.448029	42.176
0	-8.23688	0	0	-9.10897	0.776641	-25.1827	-0.238941	0.00582118	-0.0279502	-43.8253	-6.53E-15	3.92614	0	0	-0.0785565	7.96049	1.00178	1.0589	123.476	382.076	662.577	446.406	446.406	446.406	15.6515	-36.1021	2.07103	-122.412	438.065	225.368	206.227	206.227	206.227	-36.7204	-2.93264	-15.2533	4.52442	-13.4756	1.82309	0.226295	0.260351	1.56493	-218.222	36.7479	9.8934	0	0	0.493302	44.0908
0	-9.02129	0	0	-10.0241	0.795794	-25.7315	-0.240158	0.00316787	-0.00974541	-46.7943	3.92E-15	3.23432	0	0	-0.0648037	8.22456	-0.0187211	1.15503	130.952	382.462	663.467	446.33	446.33	446.33	15.8856	-34.4094	1.87512	-122.225	437.387	229.654	206.227	206.227	206.227	-35.0338	-2.96612	-15.4799	5.63716	-13.6064	2.04588	0.225563	0.257129	1.52683	-231.936	33.2332	10.5998	0	0	0.539768	45.9558
0	-9.57494	0	0	-10.6867	0.8135	-26.2344	-0.238836	-0.000405482	0.00928445	-48.7857	0	2.23098	0	0	-0.0452365	8.4708	-1.05736	1.27816	138.417	382.824	664.495	446.173	446.173	446.173	16.1061	-33.0458	1.77499	-120.916	436.646	234.032	206.227	206.227	206.227	-33.6702	-2.94292	-15.7118	6.78524	-13.7085	2.24526	0.227064	0.253076	1.48816	-244.601	30.0328	11.4063	0	0	0.58221	47.7506
0	-9.88023	0	0	-11.0719	0.829411	-26.6826	-0.234266	-0.00488658	0.0276114	-49.5597	6.53E-15	0.949338	0	0	-0.0218476	8.69731	-2.10888	1.43226	145.829	383.151	665.671	445.935	445.935	445.935	16.31	-32.0465	1.78525	-118.399	435.845	238.386	206.227	206.227	206.227	-32.6636	-2.854	-15.9458	7.9593	-13.7827	2.41484	0.230967	0.248185	1.45073	-254.881	27.0154	12.3525	0	0	0.616442	49.4557
0	-9.93247	0	0	-11.169	0.843161	-27.0672	-0.225972	-0.0100812	0.0435678	-48.9847	-2.61E-15	-0.512131	0	0	0.00248349	8.90257	-3.16839	1.62134	153.15	383.434	667.001	445.619	445.619	445.619	16.4925	-31.4324	1.91399	-114.618	434.986	242.598	206.227	206.227	206.227	-32.0339	-2.69474	-16.1771	9.14976	-13.8301	2.54822	0.235886	0.242141	1.41627	-260.924	23.9818	13.4607	0	0	0.637132	51.0523
0	-9.74063	0	0	-10.9838	0.854394	-27.3794	-0.21403	-0.015472	0.0560728	-47.0885	5.23E-15	-1.98823	0	0	0.0246669	9.08537	-4.23136	1.84867	160.348	383.667	668.488	445.229	445.229	445.229	16.6472	-31.2081	2.16125	-109.557	434.069	246.558	206.227	206.227	206.227	-31.7853	-2.46602	-16.399	10.3474	-13.8521	2.63984	0.241648	0.2356	1.38642	-261.987	21.2887	14.6087	0	0	0.641943	52.5237
0	-9.32656	0	0	-10.5383	0.862819	-27.6124	-0.199124	-0.020487	0.064498	-44.0629	2.61E-15	-3.29727	0	0	0.0421795	9.24481	-5.29359	2.11633	167.397	383.845	670.135	444.772	444.772	444.772	16.7664	-31.3622	2.51881	-103.233	433.088	250.169	206.227	206.227	206.227	-31.9069	-2.17436	-16.604	11.5432	-13.8503	2.68539	0.247473	0.228752	1.36165	-257.704	19.0943	15.6984	0	0	0.629902	53.8558
0	-8.72222	0	0	-9.86756	0.868265	-27.7625	-0.18234	-0.0243595	0.068895	-40.2188	0	-4.25358	0	0	0.0536383	9.38037	-6.35104	2.42448	174.275	383.966	671.935	444.257	444.257	444.257	16.8428	-31.869	2.97137	-95.6978	432.04	253.353	206.227	206.227	206.227	-32.3741	-1.83103	-16.7847	12.7286	-13.8263	2.6826	0.253102	0.222452	1.34218	-248.553	17.9625	16.4938	0	0	0.602405	55.037
0	-7.96616	0	0	-9.01627	0.870738	-27.8305	-0.165075	-0.0266381	0.0697927	-35.939	3.92E-15	-4.73883	0	0	0.0589418	9.49191	-7.3997	2.77095	180.964	384.03	673.884	443.695	443.695	443.695	16.871	-32.692	3.49874	-87.0277	430.92	256.055	206.227	206.227	206.227	-33.1525	-1.45049	-16.9349	13.8959	-13.7816	2.6316	0.258375	0.216828	1.32658	-235.567	18.0682	16.8655	0	0	0.562503	56.0586
0	-7.09944	0	0	-8.03315	0.870424	-27.8218	-0.148776	-0.0266671	0.0678537	-31.6115	0	-4.65823	0	0	0.0590424	9.57974	-8.43541	3.15091	187.447	384.036	675.969	443.098	443.098	443.098	16.8483	-33.7891	4.07882	-77.3149	429.729	258.239	206.227	206.227	206.227	-34.2018	-1.04823	-17.0514	15.0374	-13.7179	2.53525	0.262779	0.213066	1.31418	-219.73	20.0667	16.5163	0	0	0.513084	56.9145
0	-6.16191	0	0	-6.96624	0.867704	-27.747	-0.134531	-0.0243851	0.0640426	-27.5548	2.61E-15	-4.02324	0	0	0.0554276	9.64466	-9.45374	3.55671	193.709	383.987	678.174	442.48	442.48	442.48	16.7766	-35.116	4.6904	-66.658	428.476	259.89	206.227	206.227	206.227	-35.4802	-0.639074	-17.1345	16.1464	-13.6365	2.39928	0.266024	0.21121	1.3032	-202.262	23.9737	15.3559	0	0	0.457692	57.6009
0	-5.18925	0	0	-5.85886	0.863086	-27.6197	-0.123013	-0.0197843	0.0590568	-23.9893	-1.96E-15	-2.88764	0	0	0.0496615	9.6881	-10.4499	3.97812	199.736	383.883	680.482	441.855	441.855	441.855	16.6616	-36.6312	5.31552	-55.154	427.177	261.01	206.227	206.227	206.227	-36.948	-0.235723	-17.1883	17.2167	-13.5389	2.23218	0.267648	0.211776	1.29281	-183.956	29.91	13.2682	0	0	0.398823	58.1155
0	-4.21156	0	0	-4.74728	0.857153	-27.4558	-0.11444	-0.013316	0.0535013	-21.0272	1.96E-15	-1.37624	0	0	0.0430657	9.71197	-11.4189	4.40277	205.51	383.728	682.868	441.236	441.236	441.236	16.513	-38.2972	5.94043	-42.8937	425.858	261.616	206.227	206.227	206.227	-38.5697	0.151718	-17.2205	18.2426	-13.4261	2.04468	0.26733	0.214558	1.28212	-165.476	37.569	10.3058	0	0	0.338885	58.4576
0	-3.25264	0	0	-3.65991	0.850479	-27.2708	-0.108733	-0.00536996	0.0477467	-18.6907	3.27E-16	0.383866	0	0	0.0365749	9.71873	-12.3553	4.81685	211.016	383.522	685.306	440.636	440.636	440.636	16.3431	-40.0828	6.55597	-29.9589	424.553	261.735	206.227	206.227	206.227	-40.3153	0.515693	-17.2414	19.2194	-13.2994	1.84917	0.264448	0.219533	1.2708	-147.1	46.7016	6.52214	0	0	0.279488	58.6272
0	-2.33039	0	0	-2.61749	0.843578	-27.0788	-0.105629	0.00346146	0.0419264	-16.936	1.63E-15	2.24908	0	0	0.0307422	9.71129	-13.2538	5.20571	216.235	383.268	687.769	440.066	440.066	440.066	16.1655	-41.9627	7.15685	-16.4215	423.303	261.403	206.227	206.227	206.227	-42.1606	0.850649	-17.2625	20.1433	-13.1598	1.65915	0.259625	0.22636	1.25952	-129.251	56.8318	2.09751	0	0	0.222732	58.6251
0	-1.4575	0	0	-1.63427	0.836863	-26.8914	-0.104719	0.0127399	0.036191	-15.6716	6.13E-17	4.10588	0	0	0.025782	9.69279	-14.1093	5.55499	221.15	382.965	690.226	439.535	439.535	439.535	15.9938	-43.9167	7.74074	-2.34483	422.15	260.662	206.227	206.227	206.227	-44.0863	1.15237	-17.2955	21.0112	-13.0082	1.48816	0.252872	0.234881	1.24842	-112.076	67.6497	-2.82051	0	0	0.170019	58.4526
0	-0.642643	0	0	-0.719451	0.830624	-26.7167	-0.10562	0.0220701	0.0303549	-14.7913	-1.63E-16	5.86412	0	0	0.0216932	9.66656	-14.9169	5.85122	225.743	382.615	692.647	439.049	439.049	439.049	15.8408	-45.9292	8.30721	12.2151	421.139	259.557	206.227	206.227	206.227	-46.0775	1.41738	-17.3513	21.8212	-12.8455	1.34926	0.245301	0.244742	1.23883	-95.7847	78.7738	-8.03065	0	0	0.122757	58.1115
0	0.108371	0	0	0.121155	0.825045	-26.56	-0.107993	0.0310796	0.0244818	-14.1913	3.27E-15	7.45421	0	0	0.0183548	9.63577	-15.6726	6.08284	229.999	382.215	695.001	438.614	438.614	438.614	15.7182	-47.9875	8.85684	27.2069	420.315	258.137	206.227	206.227	206.227	-48.122	1.64241	-17.4393	22.5725	-12.6725	1.25399	0.237809	0.255845	1.23139	-80.6627	89.9645	-13.3371	0	0	0.0820776	57.6042
0	0.791439	0	0	0.883767	0.820212	-26.4239	-0.111601	0.0394663	0.0184005	-13.7867	-2.29E-15	8.82923	0	0	0.0156042	9.60341	-16.3728	6.24072	233.905	381.767	697.26	438.23	438.23	438.23	15.6359	-50.0807	9.39048	42.5823	419.716	256.454	206.227	206.227	206.227	-50.2097	1.82425	-17.5668	23.2653	-12.4901	1.21192	0.231824	0.268024	1.22739	-66.9494	100.935	-18.5099	0	0	0.0486114	56.9339
0	1.4033	0	0	1.56549	0.816145	-26.3092	-0.116233	0.0470219	0.0122401	-13.5128	-1.96E-15	9.96113	0	0	0.0132794	9.57191	-17.0153	6.31887	237.451	381.27	699.398	437.897	437.897	437.897	15.6017	-52.1985	9.90886	58.2944	419.381	254.557	206.227	206.227	206.227	-52.3311	1.95968	-17.739	23.9009	-12.299	1.22989	0.22847	0.280883	1.22726	-55.0188	111.409	-23.335	0	0	0.0226461	56.1043
0	1.94091	0	0	2.16354	0.812826	-26.2153	-0.121771	0.0534775	0.00586047	-13.3355	-2.61E-15	10.8159	0	0	0.0112574	9.54315	-17.5988	6.31472	240.63	380.724	701.391	437.614	437.614	437.614	15.6221	-54.3307	10.4125	74.2969	419.337	252.499	206.227	206.227	206.227	-54.4767	2.04567	-17.9591	24.4814	-12.1001	1.31171	0.228486	0.294075	1.232	-44.8747	121.067	-27.5894	0	0	0.00351319	55.1203
0	2.40115	0	0	2.67495	0.810228	-26.1418	-0.128181	0.0585647	-0.000555864	-13.249	-6.53E-16	11.3546	0	0	0.00944883	9.51822	-18.1231	6.2293	243.443	380.13	703.222	437.375	437.375	437.375	15.7014	-56.4666	10.9019	90.5436	419.608	250.332	206.227	206.227	206.227	-56.6369	2.07967	-18.2284	25.0099	-11.8941	1.45791	0.232846	0.306927	1.24143	-36.9001	129.484	-31.0487	0	0	-0.00934568	53.9878
0	2.78095	0	0	3.09669	0.808324	-26.0879	-0.135433	0.0619674	-0.00698797	-13.2616	1.31E-15	11.5242	0	0	0.00776905	9.49746	-18.5892	6.06724	245.892	379.49	704.876	437.176	437.176	437.176	15.8422	-58.5955	11.3773	106.989	420.208	248.104	206.227	206.227	206.227	-58.8017	2.06	-18.546	25.4898	-11.682	1.66571	0.242054	0.319106	1.25584	-31.1905	136.257	-33.5231	0	0	-0.0171157	52.7136
0	3.07766	0	0	3.42614	0.807078	-26.0525	-0.143508	0.0633392	-0.0133003	-13.3862	1.96E-15	11.2612	0	0	0.0061136	9.48033	-18.9989	5.8367	247.987	378.807	706.343	437.009	437.009	437.009	16.0447	-60.7068	11.8393	123.59	421.141	245.866	206.227	206.227	206.227	-60.9615	1.98618	-18.9094	25.925	-11.4643	1.92891	0.256298	0.329834	1.27492	-27.9042	140.938	-34.8875	0	0	-0.0209601	51.3061
0	3.28947	0	0	3.6614	0.806419	-26.0338	-0.15217	0.0623686	-0.0192581	-13.6087	-1.96E-15	10.506	0	0	0.00434237	9.46554	-19.3552	5.5489	249.738	378.087	707.616	436.869	436.869	436.869	16.306	-62.7906	12.2877	140.307	422.398	243.666	206.227	206.227	206.227	-63.1069	1.85916	-19.313	26.3197	-11.2421	2.23831	0.275436	0.338503	1.29747	-27.1614	143.108	-35.0719	0	0	-0.0219976	49.7746
0	3.41546	0	0	3.80148	0.806194	-26.0275	-0.161177	0.058953	-0.0247061	-13.904	2.61E-15	9.23059	0	0	0.00232083	9.4511	-19.6615	5.2177	251.165	377.333	708.696	436.748	436.748	436.748	16.6194	-64.838	12.7218	157.106	423.958	241.549	206.227	206.227	206.227	-65.2295	1.68132	-19.7481	26.6775	-11.0162	2.58202	0.299207	0.345023	1.32303	-28.9992	142.699	-34.1621	0	0	-0.0211968	48.1297
0	3.45553	0	0	3.84603	0.806133	-26.0257	-0.17004	0.0530719	-0.0294302	-14.2116	6.53E-16	7.43559	0	0	-2.45E-05	9.43453	-19.9219	4.85901	252.286	376.553	709.584	436.639	436.639	436.639	16.9743	-66.8414	13.1388	173.959	425.785	239.56	206.227	206.227	206.227	-67.3212	1.45637	-20.2025	27.0022	-10.7872	2.94599	0.326598	0.348973	1.34999	-33.2187	139.617	-32.2859	0	0	-0.0193124	46.383
0	3.40988	0	0	3.79488	0.8058	-26.0162	-0.178346	0.0450592	-0.0332821	-14.4735	3.59E-15	5.18701	0	0	-0.00262604	9.41301	-20.1407	4.48998	253.125	375.755	710.286	436.537	436.537	436.537	17.3561	-68.7939	13.5335	190.845	427.829	237.736	206.227	206.227	206.227	-69.3742	1.1891	-20.6597	27.2969	-10.5563	3.31476	0.357065	0.350614	1.37724	-39.6878	134.231	-29.7074	0	0	-0.0167666	44.5469
0	3.27841	0	0	3.64747	0.804579	-25.9816	-0.185654	0.035444	-0.0363854	-14.6293	-5.39E-15	2.60324	0	0	-0.00523346	9.38358	-20.3225	4.12841	253.705	374.946	710.809	436.435	436.435	436.435	17.7466	-70.6891	13.8977	207.752	430.03	236.108	206.227	206.227	206.227	-71.3803	0.885155	-21.1002	27.5641	-10.3245	3.67193	0.388828	0.350115	1.4042	-47.5559	127.009	-26.73	0	0	-0.0141084	42.634
0	3.06046	0	0	3.40254	0.801688	-25.8994	-0.191664	0.0250418	-0.0389113	-14.6414	1.31E-15	-0.136396	0	0	-0.00743611	9.34337	-20.4717	3.79193	254.054	374.135	711.165	436.328	436.328	436.328	18.1256	-72.5206	14.2202	224.672	432.319	234.7	206.227	206.227	206.227	-73.3301	0.550891	-21.5012	27.8059	-10.0929	4.00104	0.420347	0.347719	1.42986	-55.9505	118.611	-23.6736	0	0	-0.0117197	40.6574
0	2.75435	0	0	3.05813	0.79621	-25.7434	-0.196142	0.0147858	-0.0413426	-14.4938	5.39E-15	-2.81515	0	0	-0.00876904	9.28978	-20.5923	3.49724	254.197	373.331	711.364	436.213	436.213	436.213	18.4716	-74.2816	14.4874	241.601	434.625	233.529	206.227	206.227	206.227	-75.2131	0.193272	-21.8394	28.0235	-9.86293	4.28623	0.449972	0.343785	1.45441	-63.5883	109.737	-20.8137	0	0	-0.0100974	38.63
0	2.35767	0	0	2.61197	0.78717	-25.485	-0.199055	0.00576863	-0.0443021	-14.2125	-4.08E-15	-5.18555	0	0	-0.00891122	9.22061	-20.6884	3.25977	254.159	372.543	711.419	436.087	436.087	436.087	18.764	-75.9654	14.6851	258.534	436.874	232.603	206.227	206.227	206.227	-77.0175	-0.180066	-22.092	28.2178	-9.63634	4.51264	0.475404	0.338783	1.47772	-68.833	101.201	-18.3879	0	0	-0.00988289	36.5643
0	1.86752	0	0	2.06229	0.773635	-25.0962	-0.200479	-0.00104854	-0.0485407	-13.8586	-4.41E-15	-7.01262	0	0	-0.00789337	9.1342	-20.7632	3.09292	253.966	371.781	711.343	435.945	435.945	435.945	18.9844	-77.5645	14.7998	275.46	439.003	231.924	206.227	206.227	206.227	-78.7307	-0.560728	-22.2393	28.3889	-9.41495	4.66705	0.494249	0.332912	1.49995	-69.9174	93.6202	-16.5132	0	0	-0.0116101	34.473
0	1.28181	0	0	1.40927	0.754828	-24.5516	-0.200765	-0.0047561	-0.0549146	-13.5419	1.63E-15	-8.08131	0	0	-0.00629015	9.02947	-20.8197	3.00772	253.641	371.052	711.148	435.788	435.788	435.788	19.1182	-79.0721	14.8214	292.358	440.958	231.491	206.227	206.227	206.227	-80.3403	-0.939425	-22.2665	28.5368	-9.20085	4.73831	0.504495	0.326359	1.52181	-65.1454	87.512	-15.2139	0	0	-0.0155392	32.368
0	0.600838	0	0	0.656846	0.730238	-23.8325	-0.200391	-0.00480301	-0.0642151	-13.3947	1.80E-15	-8.2445	0	0	-0.00520509	8.90606	-20.8604	3.01253	253.207	370.364	710.847	435.612	435.612	435.612	19.1553	-80.483	14.7452	309.189	442.697	231.298	206.227	206.227	206.227	-81.836	-1.306	-22.1662	28.6611	-8.99621	4.7176	0.504344	0.319195	1.54371	-53.0535	83.2295	-14.421	0	0	-0.0214499	30.2614
0	-0.170497	0	0	-0.185121	0.699717	-22.9286	-0.199845	-0.000969672	-0.0771107	-13.5381	3.27E-15	-7.43499	0	0	-0.00604027	8.76421	-20.8871	3.11275	252.685	369.724	710.453	435.418	435.418	435.418	19.0909	-81.7951	14.5739	325.892	444.197	231.343	206.227	206.227	206.227	-83.2117	-1.64962	-21.939	28.7615	-8.80323	4.59868	0.492282	0.311367	1.56576	-32.5004	80.9017	-13.9913	0	0	-0.028528	28.1657
0	-1.02041	0	0	-1.09935	0.663532	-21.8413	-0.199405	0.00643356	-0.0939864	-14.0361	-2.04E-15	-5.69664	0	0	-0.00998155	8.6049	-20.9013	3.31071	252.092	369.138	709.975	435.205	435.205	435.205	18.9256	-83.0108	14.3184	342.384	445.45	231.626	206.227	206.227	206.227	-84.4675	-1.95935	-21.5939	28.8376	-8.62427	4.37822	0.467413	0.302875	1.58818	-2.86201	80.3577	-13.7281	0	0	-0.0352971	26.0937
0	-1.92906	0	0	-2.06066	0.62237	-20.584	-0.198966	0.0166618	-0.114758	-14.8576	4.49E-15	-3.17757	0	0	-0.017438	8.42974	-20.9042	3.60532	251.446	368.61	709.424	434.974	434.974	434.974	18.6657	-84.1382	13.9975	358.552	446.463	232.152	206.227	206.227	206.227	-85.6109	-2.22508	-21.1485	28.8893	-8.46134	4.05594	0.430124	0.293406	1.60998	35.5543	81.2363	-13.4444	0	0	-0.0398057	24.0592
0	-2.86814	0	0	-3.0369	0.577284	-19.1826	-0.198016	0.0286244	-0.138976	-15.8637	1.03E-15	-0.115139	0	0	-0.0276596	8.2409	-20.8964	3.99234	250.764	368.144	708.808	434.725	434.725	434.725	18.3228	-85.1902	13.636	374.265	447.259	232.93	206.227	206.227	206.227	-86.6565	-2.43869	-20.6268	28.9168	-8.31634	3.63457	0.380456	0.282768	1.6293	82.331	82.9838	-13.0081	0	0	-0.0401374	22.0772
0	-3.80257	0	0	-3.99127	0.529603	-17.6742	-0.195791	0.0411022	-0.165815	-16.829	-4.92E-15	3.20131	0	0	-0.0388091	8.04124	-20.8785	4.46387	250.058	367.742	708.133	434.461	434.461	434.461	17.9135	-86.1837	13.2616	389.37	447.867	233.967	206.227	206.227	206.227	-87.6246	-2.59528	-20.0576	28.9207	-8.19092	3.12041	0.320615	0.271172	1.64484	135.955	85.0546	-12.354	0	0	-0.0346973	20.1639
0	-4.69328	0	0	-4.88543	0.48082	-16.1043	-0.191326	0.0528266	-0.194107	-17.4674	5.51E-16	6.45754	0	0	-0.0484125	7.83399	-20.8506	5.00874	249.34	367.407	707.407	434.184	434.184	434.184	17.4586	-87.1368	12.9023	403.7	448.323	235.264	206.227	206.227	206.227	-88.5379	-2.69407	-19.4719	28.9018	-8.08618	2.52292	0.252472	0.258202	1.6545	194.775	86.6788	-11.5008	0	0	-0.0226526	18.3365
0	-5.50097	0	0	-5.68316	0.432479	-14.5238	-0.183805	0.0628133	-0.222559	-17.4997	-2.76E-15	9.37013	0	0	-0.0542335	7.62281	-20.8126	5.6125	248.622	367.137	706.632	433.896	433.897	433.897	16.9816	-88.0661	12.5826	417.084	448.66	236.807	206.227	206.227	206.227	-89.4185	-2.73873	-18.9005	28.8615	-8.00282	1.85495	0.178719	0.24415	1.65657	256.699	87.3784	-10.562	0	0	-0.00422384	16.6131
0	-6.19068	0	0	-6.3538	0.386068	-12.9847	-0.172713	0.0702803	-0.249577	-16.7053	-1.93E-15	11.6977	0	0	-0.0549558	7.41159	-20.7645	6.2576	247.912	366.933	705.812	433.603	433.603	433.603	16.5075	-88.9832	12.3213	429.354	448.911	238.562	206.227	206.227	206.227	-90.2837	-2.73709	-18.3713	28.8014	-7.94092	1.1325	0.103697	0.229528	1.65046	318.643	86.8653	-9.69762	0	0	0.0192674	15.0116
0	-6.7358	0	0	-6.87537	0.34293	-11.5368	-0.158088	0.0748789	-0.273691	-14.9809	-4.86E-15	13.2817	0	0	-0.0506518	7.2043	-20.7059	6.92411	247.216	366.79	704.948	433.307	433.307	433.307	16.06	-89.8928	12.1305	440.353	449.098	240.468	206.227	206.227	206.227	-91.1431	-2.69995	-17.9071	28.7232	-7.89986	0.374182	0.0310801	0.214588	1.63642	377.626	84.9342	-9.08197	0	0	0.0457045	13.5496
0	-7.12125	0	0	-7.23675	0.304195	-10.2238	-0.140628	0.0766041	-0.293443	-12.3719	-1.80E-15	14.0482	0	0	-0.0426327	7.00478	-20.6363	7.58998	246.541	366.705	704.043	433.013	433.013	433.013	15.6597	-90.7903	12.0148	449.945	449.235	242.435	206.227	206.227	206.227	-91.996	-2.6395	-17.5241	28.629	-7.87833	-0.399046	-0.0343109	0.200279	1.61597	429.953	81.861	-8.86528	0	0	0.0724181	12.243
0	-7.34486	0	0	-7.43861	0.270738	-9.08087	-0.121512	0.0757543	-0.30747	-9.05865	-8.17E-17	14.0092	0	0	-0.0328876	6.81661	-20.5552	8.23205	245.89	366.67	703.097	432.725	432.725	432.725	15.3215	-91.6619	11.9715	458.023	449.322	244.351	206.227	206.227	206.227	-92.8315	-2.56747	-17.2309	28.5207	-7.87435	-1.16479	-0.0878448	0.187309	1.59127	471.89	77.9368	-9.11042	0	0	0.0967406	11.1053
0	-7.41725	0	0	-7.49304	0.243159	-8.13315	-0.102285	0.0728609	-0.314644	-5.33351	-1.63E-15	13.2535	0	0	-0.023386	6.64291	-20.4624	8.82694	245.265	366.679	702.111	432.445	432.445	432.445	15.0538	-92.4855	11.9925	464.513	449.352	246.086	206.227	206.227	206.227	-93.6285	-2.49355	-17.0279	28.4003	-7.88518	-1.90006	-0.124978	0.176443	1.56541	499.722	73.6728	-9.78399	0	0	0.116352	10.1463
0	-7.35998	0	0	-7.42208	0.221787	-7.39563	-0.08456	0.0683943	-0.314083	-1.55022	2.78E-15	11.9076	0	0	-0.0154786	6.48617	-20.3573	9.35224	244.669	366.722	701.089	432.178	432.178	432.178	14.8579	-93.2332	12.0651	469.384	449.309	247.505	206.227	206.227	206.227	-94.3591	-2.42427	-16.9089	28.2699	-7.90752	-2.58242	-0.141966	0.168242	1.54127	510.319	69.4619	-10.7577	0	0	0.129549	9.37209
0	-7.20297	0	0	-7.25538	0.206694	-6.87326	-0.0699131	0.0628464	-0.305279	1.91398	-1.47E-15	10.1336	0	0	-0.00971465	6.34818	-20.24	9.78756	244.103	366.791	700.034	431.924	431.924	431.924	14.7284	-93.8741	12.1735	472.645	449.174	248.482	206.227	206.227	206.227	-94.9911	-2.36265	-16.8614	28.1315	-7.93767	-3.19096	-0.135176	0.163441	1.52204	501.037	65.802	-11.8321	0	0	0.1352	8.78388
0	-6.98099	0	0	-7.02725	0.197716	-6.56201	-0.0595389	0.0565702	-0.288109	4.71947	-3.27E-16	8.09872	0	0	-0.00593343	6.22985	-20.1108	10.1159	243.569	366.877	698.952	431.686	431.686	431.686	14.6547	-94.3779	12.3003	474.353	448.928	248.91	206.227	206.227	206.227	-95.492	-2.30849	-16.8687	27.9871	-7.97161	-3.70773	-0.102763	0.162145	1.50992	470.522	62.9368	-12.7778	0	0	0.132782	8.37827
0	-6.7304	0	0	-6.77347	0.194479	-6.4497	-0.0544365	0.0499667	-0.263062	6.56789	1.39E-15	5.98216	0	0	-0.00358666	6.13126	-19.9704	10.3245	243.071	366.973	697.853	431.462	431.462	431.462	14.6223	-94.7182	12.4272	474.601	448.553	248.712	206.227	206.227	206.227	-95.8326	-2.25938	-16.9115	27.8386	-8.00533	-4.11876	-0.0449894	0.164728	1.50623	419.066	61.2637	-13.3847	0	0	0.122416	8.14722
0	-6.48582	0	0	-6.5282	0.196445	-6.5179	-0.0550437	0.0433378	-0.231091	7.25895	-2.29E-15	3.94649	0	0	-0.00208898	6.0516	-19.8201	10.4059	242.615	367.076	696.749	431.25	431.25	431.25	14.6157	-94.8753	12.5366	473.523	448.043	247.853	206.227	206.227	206.227	-95.9901	-2.21203	-16.9697	27.6882	-8.03487	-4.41477	0.0369136	0.171351	1.51174	348.118	61.1559	-13.4963	0	0	0.104586	8.07837
0	-6.27718	0	0	-6.32109	0.202942	-6.74323	-0.0614558	0.0369801	-0.193859	6.68113	-3.68E-16	2.13629	0	0	-0.00107425	5.98926	-19.6619	10.3578	242.207	367.182	695.654	431.049	431.049	431.049	14.6196	-94.8382	12.6124	471.279	447.396	246.336	206.227	206.227	206.227	-95.951	-2.1636	-17.0243	27.5377	-8.05666	-4.59183	0.138345	0.181838	1.52589	261.397	62.8181	-13.042	0	0	0.0805076	8.15575
0	-6.12746	0	0	-6.175	0.213223	-7.09937	-0.0732751	0.031255	-0.153363	4.83656	-4.29E-16	0.674985	0	0	-0.000484206	5.942	-19.4979	10.1835	241.857	367.293	694.585	430.854	430.854	430.854	14.621	-94.6065	12.6413	468.051	446.623	244.21	206.227	206.227	206.227	-95.7125	-2.11287	-17.0585	27.3889	-8.06756	-4.65115	0.253613	0.195987	1.54744	163.659	66.5255	-12.0378	0	0	0.0518045	8.36058
0	-6.05096	0	0	-6.1042	0.22651	-7.55884	-0.0897177	0.0264716	-0.11233	1.83447	3.01E-16	-0.354736	0	0	-0.000479909	5.9071	-19.331	9.89132	241.575	367.412	693.56	430.662	430.662	430.662	14.6106	-94.1902	12.613	464.033	445.743	241.558	206.227	206.227	206.227	-95.2838	-2.06089	-17.0594	27.2434	-8.06512	-4.59887	0.374162	0.213263	1.57446	61.6972	72.2357	-10.5972	0	0	0.0208099	8.6723
0	-6.05212	0	0	-6.11326	0.242061	-8.09532	-0.109512	0.0229978	-0.0735642	-2.09785	-1.57E-15	-0.90274	0	0	-0.00122051	5.88153	-19.164	9.49343	241.372	367.544	692.599	430.469	430.469	430.469	14.5829	-93.6097	12.522	459.416	444.785	238.497	206.227	206.227	206.227	-94.685	-2.01099	-17.0184	27.1026	-8.04754	-4.44514	0.490916	0.233084	1.60441	-37.156	79.8824	-8.89791	0	0	-0.00992509	9.0699
0	-6.12527	0	0	-6.19661	0.25922	-8.68566	-0.13096	0.0209912	-0.0398509	-6.62744	-2.22E-15	-0.976472	0	0	-0.00264382	5.86221	-18.9998	9.00524	241.258	367.696	691.719	430.271	430.271	430.271	14.5361	-92.8944	12.3667	454.383	443.783	235.163	206.227	206.227	206.227	-93.9466	-1.96835	-16.9318	26.9671	-8.0137	-4.20319	0.594531	0.25404	1.63492	-125.415	88.8164	-7.14486	0	0	-0.0379264	9.53324
0	-6.25539	0	0	-6.33926	0.277465	-9.31129	-0.152099	0.0205227	-0.0136197	-11.3489	-1.65E-15	-0.619018	0	0	-0.00430936	5.84609	-18.8409	8.44407	241.24	367.875	690.936	430.068	430.068	430.068	14.4719	-92.0804	12.1501	449.091	442.775	231.698	206.227	206.227	206.227	-93.1059	-1.93896	-16.8	26.8373	-7.96326	-3.88829	0.675692	0.274801	1.66354	-196.008	98.2668	-5.53672	0	0	-0.0611389	10.0444
0	-6.41988	0	0	-6.51854	0.296442	-9.95965	-0.170921	0.0213886	0.00401683	-15.8353	-8.81E-17	0.0830185	0	0	-0.00548441	5.83041	-18.6891	7.82764	241.324	368.09	690.261	429.858	429.858	429.858	14.394	-91.207	11.8791	443.67	441.794	228.241	206.227	206.227	206.227	-92.2047	-1.92844	-16.6276	26.7123	-7.89658	-3.51631	0.729076	0.293899	1.6883	-244.89	107.273	-4.19979	0	0	-0.0787333	10.5886
0	-6.59181	0	0	-6.7073	0.315956	-10.6237	-0.185803	0.0232895	0.0131803	-19.7165	1.14E-15	1.02915	0	0	-0.00539059	5.81269	-18.5455	7.17324	241.508	368.347	689.703	429.644	429.644	429.644	14.3069	-90.3135	11.5636	438.21	440.873	224.916	206.227	206.227	206.227	-91.284	-1.9408	-16.4216	26.5905	-7.81458	-3.10285	0.752177	0.309583	1.70731	-270.613	114.805	-3.17517	0	0	-0.0907823	11.1546
0	-6.74385	0	0	-6.87783	0.335948	-11.301	-0.195901	0.0257838	0.0153973	-22.7502	-1.99E-15	2.1052	0	0	-0.0035457	5.79095	-18.4097	6.49651	241.786	368.652	689.263	429.428	429.428	429.428	14.2158	-89.4354	11.2159	432.768	440.037	221.819	206.227	206.227	206.227	-90.3806	-1.9775	-16.1916	26.4692	-7.7187	-2.66222	0.747218	0.320627	1.71999	-275.366	120.143	-2.42328	0	0	-0.0982452	11.7344
0	-6.85174	0	0	-7.00536	0.356432	-11.9917	-0.201274	0.0283929	0.0126803	-24.8502	-2.04E-15	3.19431	0	0	4.82E-05	5.76361	-18.2803	5.81106	242.141	369.008	688.938	429.216	429.216	429.216	14.1253	-88.6014	10.8502	427.369	439.303	219.017	206.227	206.227	206.227	-89.5244	-2.037	-15.9481	26.3445	-7.611	-2.20689	0.718289	0.326443	1.72575	-263.003	122.863	-1.86978	0	0	-0.102112	12.3219
0	-6.8965	0	0	-7.07022	0.377449	-12.6967	-0.20261	0.0305546	0.00727955	-26.0559	-5.86E-15	4.17267	0	0	0.0049137	5.72959	-18.1543	5.12804	242.551	369.418	688.719	429.013	429.013	429.013	14.0395	-87.8328	10.4818	422.015	438.686	216.551	206.227	206.227	206.227	-88.7373	-2.1149	-15.7027	26.2115	-7.49388	-1.74723	0.671641	0.326694	1.72525	-238.72	122.787	-1.43518	0	0	-0.103154	12.9118
0	-6.86525	0	0	-7.05882	0.399003	-13.4157	-0.200651	0.0316529	0.000984912	-26.4599	-3.94E-15	4.91683	0	0	0.010266	5.68814	-18.0277	4.45646	242.986	369.884	688.593	428.825	428.825	428.825	13.9616	-87.144	10.1261	416.696	438.193	214.433	206.227	206.227	206.227	-88.0335	-2.2045	-15.4666	26.0644	-7.37008	-1.29176	0.613084	0.32105	1.71902	-207.311	119.708	-1.05177	0	0	-0.101553	13.4984
0	-6.75192	0	0	-6.96409	0.421019	-14.1456	-0.196084	0.0313673	-0.00503088	-26.1828	4.47E-15	5.34837	0	0	0.0152686	5.63886	-17.8956	3.80348	243.41	370.405	688.544	428.658	428.658	428.658	13.8933	-86.5428	9.79741	411.392	437.823	212.661	206.227	206.227	206.227	-87.4206	-2.29755	-15.2494	25.8971	-7.24271	-0.84739	0.548162	0.310285	1.70786	-172.805	114.027	-0.694949	0	0	-0.097229	14.0751
0	-6.55691	0	0	-6.78547	0.443311	-14.88	-0.189592	0.0295975	-0.0101866	-25.3659	-6.13E-15	5.43705	0	0	0.0192305	5.58154	-17.7526	3.17525	243.782	370.979	688.552	428.516	428.516	428.516	13.8344	-86.0311	9.50764	406.087	437.571	211.212	206.227	206.227	206.227	-86.8997	-2.38522	-15.0582	25.7033	-7.1149	-0.420319	0.481666	0.294555	1.69294	-138.309	105.965	-0.334993	0	0	-0.0899816	14.6338
0	-6.28635	0	0	-6.52809	0.465582	-15.6087	-0.182033	0.0266178	-0.0142633	-24.1814	-2.57E-15	5.21953	0	0	0.0217913	5.51601	-17.5931	2.57769	244.059	371.606	688.601	428.401	428.401	428.401	13.7829	-85.6058	9.26538	400.766	437.424	210.051	206.227	206.227	206.227	-86.4668	-2.45909	-14.8971	25.4774	-6.98999	-0.0166892	0.417601	0.27521	1.67562	-106.21	96.4033	0.0229175	0	0	-0.0800808	15.1662
0	-5.95036	0	0	-6.2011	0.48744	-16.3189	-0.174183	0.0229093	-0.0171465	-22.7957	1.47E-15	4.77868	0	0	0.0229401	5.44209	-17.412	2.01723	244.204	372.283	688.67	428.315	428.315	428.315	13.7356	-85.2601	9.07574	395.417	437.361	209.137	206.227	206.227	206.227	-86.1141	-2.5119	-14.7674	25.2143	-6.87121	0.356657	0.359041	0.253584	1.657	-78.2445	86.2477	0.37232	0	0	-0.068284	15.6637
0	-5.56118	0	0	-5.81603	0.508428	-16.996	-0.166563	0.019063	-0.0187605	-21.3418	-3.59E-15	4.22197	0	0	0.0229219	5.35952	-17.2052	1.50116	244.179	373.007	688.745	428.257	428.257	428.257	13.6889	-84.9853	8.94063	390.034	437.363	208.425	206.227	206.227	206.227	-85.8319	-2.53817	-14.668	24.9104	-6.7616	0.691843	0.308582	0.231254	1.638	-55.7733	76.5699	0.688768	0	0	-0.0560345	16.1188
0	-5.13205	0	0	-5.38553	0.528057	-17.6249	-0.159534	0.015568	-0.0191484	-19.9226	1.33E-15	3.64563	0	0	0.0220845	5.26797	-16.9697	1.03779	243.956	373.775	688.813	428.226	428.226	428.226	13.6394	-84.7715	8.85946	384.612	437.409	207.871	206.227	206.227	206.227	-85.6095	-2.53436	-14.5967	24.5638	-6.66393	0.979828	0.266874	0.209651	1.61905	-39.0969	68.2583	0.932119	0	0	-0.0447203	16.525
0	-4.67598	0	0	-4.92256	0.545838	-18.1908	-0.153367	0.0128073	-0.0183709	-18.6159	9.39E-16	3.12544	0	0	0.0207743	5.16722	-16.7035	0.635937	243.512	374.585	688.862	428.22	428.22	428.22	13.5846	-84.6086	8.82958	379.155	437.482	207.432	206.227	206.227	206.227	-85.4363	-2.49908	-14.5507	24.1742	-6.58059	1.21098	0.234103	0.190199	1.60083	-28.2293	62.0383	1.06088	0	0	-0.0357957	16.8775
0	-4.2053	0	0	-4.43962	0.561318	-18.6805	-0.148232	0.0108873	-0.0166918	-17.474	-4.10E-15	2.69394	0	0	0.0192482	5.05722	-16.406	0.304191	242.833	375.433	688.886	428.235	428.235	428.235	13.5233	-84.4865	8.84691	373.666	437.569	207.073	206.227	206.227	206.227	-85.3021	-2.43288	-14.5271	23.7426	-6.51355	1.37576	0.208889	0.173733	1.58386	-22.323	58.1423	1.04349	0	0	-0.029906	17.1733
0	-3.73093	0	0	-3.94823	0.574113	-19.0831	-0.144137	0.00987984	-0.014417	-16.5194	1.92E-15	2.36786	0	0	0.0176779	4.93832	-16.0776	0.0499682	241.911	376.318	688.879	428.269	428.269	428.269	13.4557	-84.3964	8.90623	368.153	437.666	206.762	206.227	206.227	206.227	-85.1978	-2.3381	-14.5233	23.2718	-6.46428	1.4657	0.189192	0.160821	1.56826	-20.1238	56.6194	0.854906	0	0	-0.0269407	17.4107
0	-3.26216	0	0	-3.45856	0.583938	-19.391	-0.141075	0.00961763	-0.0119055	-15.762	-2.57E-15	2.13043	0	0	0.0161507	4.81138	-15.7197	-0.121668	240.744	377.237	688.84	428.319	428.319	428.319	13.3828	-84.3301	9.00153	362.627	437.769	206.475	206.227	206.227	206.227	-85.1158	-2.21849	-14.5368	22.7657	-6.43378	1.47455	0.173454	0.15132	1.55505	-20.4878	57.0158	0.509556	0	0	-0.0263661	17.5895
0	-2.80641	0	0	-2.97917	0.590629	-19.6	-0.138958	0.00992778	-0.00951714	-15.1941	7.86E-16	1.96065	0	0	0.0147088	4.67778	-15.334	-0.20864	239.333	378.19	688.765	428.381	428.381	428.381	13.3063	-84.2812	9.12634	357.097	437.884	206.192	206.227	206.227	206.227	-85.0497	-2.0787	-14.565	22.229	-6.42238	1.39891	0.159316	0.144662	1.54388	-21.9512	58.7332	0.0339008	0	0	-0.0268863	17.7108
0	-2.36933	0	0	-2.51689	0.594164	-19.7102	-0.13766	0.0105882	-0.00748225	-14.7967	2.88E-15	1.83307	0	0	0.0133682	4.5395	-14.9228	-0.212662	237.682	379.176	688.656	428.454	428.454	428.454	13.2285	-84.2442	9.27395	351.574	438.014	205.901	206.227	206.227	206.227	-84.9947	-1.92391	-14.6055	21.6671	-6.42982	1.23906	0.145898	0.140053	1.53514	-23.6996	61.0762	-0.521084	0	0	-0.0276172	17.7763
0	-1.95486	0	0	-2.07677	0.594659	-19.7256	-0.137056	0.011311	-0.00605539	-14.5464	-3.82E-15	1.7166	0	0	0.0121394	4.39887	-14.4884	-0.139132	235.8	380.195	688.513	428.535	428.535	428.535	13.1511	-84.2151	9.43786	346.064	438.168	205.593	206.227	206.227	206.227	-84.9472	-1.75929	-14.6558	21.0854	-6.4552	0.99889	0.132005	0.136319	1.52918	-24.8605	63.1805	-1.08785	0	0	-0.0275123	17.7883
0	-1.5654	0	0	-1.66227	0.592368	-19.6542	-0.137066	0.0119185	-0.00527871	-14.4221	2.21E-15	1.59529	0	0	0.011039	4.25855	-14.0334	0.00284883	233.693	381.246	688.336	428.623	428.623	428.623	13.0758	-84.1911	9.61187	340.573	438.35	205.266	206.227	206.227	206.227	-84.9047	-1.58965	-14.7134	20.4895	-6.49709	0.685956	0.117299	0.132729	1.52566	-25.0674	64.5124	-1.61139	0	0	-0.0261494	17.7497
0	-1.20207	0	0	-1.27528	0.587663	-19.5074	-0.137555	0.0121886	-0.00518194	-14.3957	-2.84E-15	1.45053	0	0	0.0100763	4.12119	-13.56	0.20106	231.368	382.327	688.128	428.714	428.714	428.714	13.0036	-84.1702	9.79055	335.106	438.567	204.918	206.227	206.227	206.227	-84.8655	-1.41917	-14.7758	19.8846	-6.55334	0.310894	0.102216	0.127878	1.52473	-24.3003	64.32	-2.01899	0	0	-0.0236376	17.6634
0	-0.864986	0	0	-0.916497	0.581004	-19.2992	-0.138424	0.0119751	-0.00566892	-14.4431	-1.85E-15	1.27272	0	0	0.00925868	3.98932	-13.0703	0.440997	228.833	383.437	687.891	428.808	428.808	428.808	12.9351	-84.1511	9.96926	329.663	438.819	204.552	206.227	206.227	206.227	-84.8287	-1.25118	-14.8404	19.2754	-6.6214	-0.113329	0.087205	0.121071	1.52606	-22.6743	62.3051	-2.27608	0	0	-0.0203367	17.5325
0	-0.553495	0	0	-0.585548	0.572904	-19.0452	-0.139539	0.0112507	-0.00664739	-14.5379	-2.76E-16	1.06518	0	0	0.00857569	3.86507	-12.5663	0.706775	226.097	384.573	687.626	428.901	428.901	428.901	12.8703	-84.1335	10.1443	324.243	439.107	204.172	206.227	206.227	206.227	-84.7939	-1.08813	-14.9051	18.6659	-6.69827	-0.572298	0.0729032	0.111743	1.5294	-20.408	58.2911	-2.35522	0	0	-0.0167425	17.3601
0	-0.266346	0	0	-0.2813	0.56389	-18.7616	-0.140722	0.0100058	-0.00795427	-14.6501	-2.53E-16	0.830365	0	0	0.00800413	3.75012	-12.0499	0.982113	223.165	385.728	687.338	428.994	428.994	428.994	12.8088	-84.1169	10.313	318.843	439.426	203.783	206.227	206.227	206.227	-84.761	-0.931597	-14.9681	18.0597	-6.78078	-1.05105	0.0598704	0.0996863	1.53416	-17.7447	52.3729	-2.26139	0	0	-0.0133162	17.1491
0	-0.00210263	0	0	-0.00221671	0.554465	-18.464	-0.141862	0.00834639	-0.00942565	-14.7599	4.37E-15	0.580431	0	0	0.00751257	3.64556	-11.5225	1.2512	220.046	386.897	687.029	429.083	429.083	429.083	12.75	-84.1016	10.4736	313.461	439.77	203.393	206.227	206.227	206.227	-84.73	-0.782371	-15.0277	17.4592	-6.86567	-1.53489	0.0488677	0.0851515	1.54016	-15.0735	44.9237	-2.02084	0	0	-0.0105609	16.9024
0	0.240824	0	0	0.253455	0.545077	-18.1666	-0.142858	0.00633916	-0.0109375	-14.8505	2.73E-15	0.320333	0	0	0.00707006	3.55193	-10.9853	1.49963	216.748	388.071	686.703	429.167	429.167	429.167	12.6931	-84.0874	10.6253	308.091	440.131	203.006	206.227	206.227	206.227	-84.7008	-0.640597	-15.0831	16.8662	-6.94987	-2.01026	0.0397187	0.0683079	1.54671	-12.4313	36.2503	-1.66491	0	0	-0.00844836	16.6227
0	0.463896	0	0	0.487441	0.536095	-17.8811	-0.14368	0.00416207	-0.0123267	-14.9159	-2.09E-15	0.0642307	0	0	0.00664587	3.46922	-10.4396	1.71486	213.279	389.243	686.364	429.246	429.246	429.246	12.6374	-84.0745	10.7678	302.731	440.498	202.627	206.227	206.227	206.227	-84.6733	-0.505964	-15.1336	16.2818	-7.03064	-2.4651	0.0328518	0.0502431	1.55399	-10.132	27.1386	-1.25794	0	0	-0.00712583	16.3125
0	0.668401	0	0	0.701284	0.527796	-17.6165	-0.144334	0.00196487	-0.0135003	-14.9563	-2.31E-15	-0.17658	0	0	0.00621772	3.39704	-9.88624	1.88671	209.647	390.402	686.015	429.318	429.318	429.318	12.5823	-84.0625	10.9014	297.377	440.861	202.26	206.227	206.227	206.227	-84.6473	-0.377866	-15.1788	15.7063	-7.10578	-2.8893	0.0281434	0.0315184	1.56132	-8.25944	18.0725	-0.841188	0	0	-0.00646497	15.9739
0	0.85537	0	0	0.896288	0.52036	-17.3788	-0.144843	-6.86E-05	-0.0144063	-14.9754	1.88E-15	-0.386643	0	0	0.00577024	3.33467	-9.3259	2.00763	205.861	391.541	685.661	429.385	429.385	429.385	12.527	-84.0512	11.0265	292.027	441.21	201.908	206.227	206.227	206.227	-84.6224	-0.255589	-15.2188	15.1391	-7.1738	-3.27494	0.0253869	0.0133714	1.56885	-6.85227	9.77639	-0.465957	0	0	-0.00625839	15.6089
0	1.02566	0	0	1.07351	0.513883	-17.1712	-0.14524	-0.00177386	-0.0150577	-14.9791	-2.35E-15	-0.551232	0	0	0.00529869	3.28121	-8.75922	2.07281	201.932	392.649	685.306	429.446	429.446	429.446	12.4712	-84.0402	11.1436	286.678	441.534	201.573	206.227	206.227	206.227	-84.5981	-0.138397	-15.2534	14.5792	-7.234	-3.61639	0.0243515	-0.00327768	1.5765	-5.86875	2.70104	-0.15672	0	0	-0.00630087	15.2192
0	1.17996	0	0	1.23384	0.508385	-16.9946	-0.14551	-0.0030753	-0.0154301	-14.9683	-1.63E-15	-0.664036	0	0	0.00480803	3.23566	-8.1867	2.08012	197.868	393.721	684.955	429.504	429.504	429.504	12.4145	-84.029	11.2533	281.331	441.828	201.256	206.227	206.227	206.227	-84.5737	-0.0256625	-15.2828	14.025	-7.28646	-3.9103	0.0249504	-0.017589	1.584	-5.39209	-2.78304	0.0702724	0	0	-0.00660717	14.8063
0	1.31892	0	0	1.37808	0.503822	-16.8478	-0.145649	-0.00391241	-0.0156313	-14.9448	-9.19E-16	-0.719936	0	0	0.00430873	3.197	-7.60877	2.03013	193.679	394.749	684.61	429.56	429.56	429.56	12.3568	-84.017	11.3562	275.984	442.086	200.959	206.227	206.227	206.227	-84.5489	0.0831127	-15.3074	13.4747	-7.33185	-4.15571	0.0262725	-0.0291678	1.59113	-5.09656	-6.52575	0.210035	0	0	-0.00681224	14.3716
0	1.44313	0	0	1.5069	0.500104	-16.728	-0.145669	-0.00429792	-0.0156467	-14.9122	-7.55E-16	-0.721052	0	0	0.00381488	3.16428	-7.02589	1.92578	189.376	395.73	684.275	429.618	429.618	429.618	12.2983	-84.0038	11.4528	270.637	442.304	200.681	206.227	206.227	206.227	-84.5229	0.188289	-15.3275	12.9258	-7.37178	-4.35366	0.028103	-0.0375253	1.59768	-5.0031	-8.52254	0.275814	0	0	-0.00698642	13.9164
0	1.55318	0	0	1.621	0.497103	-16.6312	-0.145589	-0.0042705	-0.0155092	-14.874	2.04E-17	-0.67159	0	0	0.00333862	3.1367	-6.4385	1.77203	184.97	396.661	683.955	429.681	429.681	429.681	12.2393	-83.9888	11.5435	265.292	442.484	200.423	206.227	206.227	206.227	-84.4953	0.290074	-15.3438	12.376	-7.40817	-4.50701	0.0301066	-0.0424561	1.6036	-5.05064	-8.82543	0.279327	0	0	-0.00710763	13.4424
0	1.64973	0	0	1.72106	0.49466	-16.5523	-0.145443	-0.00383651	-0.0153223	-14.8349	-6.33E-16	-0.5717	0	0	0.00288825	3.11354	-5.84705	1.57552	180.47	397.54	683.651	429.753	429.753	429.753	12.1803	-83.9715	11.6289	259.946	442.626	200.183	206.227	206.227	206.227	-84.4656	0.388553	-15.3568	11.8228	-7.44327	-4.62019	0.03117	-0.0440515	1.60845	-4.79665	-7.61785	0.235044	0	0	-0.00670596	12.9509
0	1.73347	0	0	1.80779	0.492604	-16.4859	-0.145241	-0.00309376	-0.0150717	-14.7964	4.61E-15	-0.430241	0	0	0.00246856	3.09431	-5.25201	1.3439	175.887	398.37	683.365	429.839	429.839	429.839	12.1217	-83.9515	11.7094	254.602	442.735	199.961	206.227	206.227	206.227	-84.4335	0.483706	-15.3672	11.2638	-7.47956	-4.69859	0.0315202	-0.0425861	1.612	-4.39878	-5.24827	0.172728	0	0	-0.00597704	12.4437
0	1.80518	0	0	1.88201	0.490763	-16.4264	-0.144999	-0.00207568	-0.0148004	-14.7584	-3.46E-15	-0.250148	0	0	0.00207914	3.07862	-4.65383	1.08558	171.23	399.151	683.099	429.944	429.944	429.944	12.0645	-83.9286	11.7856	249.257	442.816	199.755	206.227	206.227	206.227	-84.3988	0.575451	-15.3759	10.6967	-7.51946	-4.74843	0.0307372	-0.0382509	1.61414	-3.70196	-1.93853	0.107544	0	0	-0.00470713	11.9223
0	1.86573	0	0	1.94455	0.488966	-16.3683	-0.144699	-0.000954878	-0.0145722	-14.7171	-1.58E-15	-0.0503198	0	0	0.00171743	3.06618	-4.05295	0.809163	166.51	399.887	682.854	430.071	430.071	430.071	12.0096	-83.9024	11.858	243.913	442.875	199.566	206.227	206.227	206.227	-84.3614	0.663668	-15.3838	10.1196	-7.5651	-4.77642	0.0284915	-0.0318092	1.61451	-2.60712	1.77088	0.0610926	0	0	-0.00278459	11.3885
0	1.91598	0	0	1.99631	0.487056	-16.3064	-0.144338	0.000214673	-0.0143617	-14.6695	9.07E-16	0.160689	0	0	0.00137755	3.05679	-3.44983	0.523115	161.733	400.581	682.628	430.227	430.227	430.227	11.958	-83.8729	11.9275	238.567	442.92	199.39	206.227	206.227	206.227	-84.3211	0.748248	-15.3922	9.53109	-7.61828	-4.7894	0.0249424	-0.0236438	1.61299	-1.26844	5.65095	0.0409756	0	0	-0.000356669	10.844
0	1.95679	0	0	2.03811	0.484897	-16.2365	-0.143897	0.00131465	-0.0141892	-14.6117	4.84E-15	0.364795	0	0	0.00105463	3.05026	-2.84492	0.235419	156.909	401.238	682.421	430.413	430.413	430.413	11.9107	-83.8399	11.9949	233.22	442.959	199.227	206.227	206.227	206.227	-84.2778	0.82914	-15.4025	8.93012	-7.68019	-4.79406	0.0197979	-0.0147575	1.60943	0.333003	9.26082	0.0510785	0	0	0.00255609	10.2905
0	1.98886	0	0	2.07067	0.482377	-16.1548	-0.143424	0.00219439	-0.0140696	-14.5475	-1.13E-15	0.538786	0	0	0.000747268	3.04644	-2.23873	-0.0467638	152.044	401.861	682.23	430.635	430.635	430.635	11.8691	-83.803	12.0613	227.869	442.998	199.075	206.227	206.227	206.227	-84.2314	0.906344	-15.4158	8.31647	-7.75155	-4.79661	0.0129654	-0.00570712	1.60398	2.13543	12.336	0.0815272	0	0	0.00582041	9.72985
0	2.01285	0	0	2.09462	0.479413	-16.0587	-0.14292	0.00286067	-0.013922	-14.4779	3.98E-16	0.67537	0	0	0.000455023	3.04521	-1.6319	-0.317444	147.146	402.454	682.053	430.894	430.894	430.894	11.834	-83.7621	12.1276	222.513	443.044	198.93	206.227	206.227	206.227	-84.1816	0.979951	-15.4337	7.69081	-7.83259	-4.80234	0.00483518	0.00317295	1.59661	3.89989	14.8244	0.12275	0	0	0.00907948	9.16388
0	2.02926	0	0	2.11051	0.475947	-15.9461	-0.142395	0.0032119	-0.0138395	-14.4055	3.16E-16	0.756587	0	0	0.000183828	3.0464	-1.02514	-0.571822	142.222	403.021	681.886	431.19	431.19	431.19	11.8063	-83.7166	12.1947	217.153	443.1	198.79	206.227	206.227	206.227	-84.128	1.05011	-15.457	7.05454	-7.92282	-4.81562	-0.00476639	0.0109942	1.58771	5.73292	16.4401	0.158226	0	0	0.0123103	8.59444
0	2.03858	0	0	2.11884	0.471957	-15.8163	-0.141868	0.00330947	-0.0137617	-14.3348	2.60E-15	0.783896	0	0	-6.08E-05	3.04986	-0.419323	-0.806549	137.277	403.564	681.727	431.522	431.522	431.522	11.7863	-83.6663	12.2632	211.788	443.171	198.653	206.227	206.227	206.227	-84.0705	1.11704	-15.4866	6.40997	-8.02147	-4.8395	-0.0153515	0.017934	1.57745	7.43366	17.408	0.172397	0	0	0.015215	8.02344
0	2.04128	0	0	2.1201	0.467443	-15.6694	-0.141334	0.00309408	-0.0137484	-14.2686	-2.94E-15	0.750086	0	0	-0.000268547	3.05537	0.184564	-1.0195	132.318	404.086	681.57	431.888	431.888	431.888	11.7743	-83.611	12.3334	206.418	443.257	198.516	206.227	206.227	206.227	-84.0085	1.18096	-15.5226	5.76019	-8.12727	-4.87592	-0.0266117	0.0234748	1.56607	9.00018	17.5465	0.157585	0	0	0.0176294	7.45286
0	2.03788	0	0	2.11488	0.462433	-15.506	-0.140848	0.00266234	-0.0137429	-14.2163	-2.27E-15	0.667833	0	0	-0.000434073	3.0627	0.785364	-1.2097	127.352	404.587	681.413	432.284	432.284	432.284	11.7698	-83.5503	12.4053	201.043	443.358	198.375	206.227	206.227	206.227	-83.942	1.24208	-15.5649	5.10899	-8.23862	-4.92572	-0.0378739	0.0276012	1.55435	10.2424	17.049	0.112316	0	0	0.0192706	6.88478
0	2.02908	0	0	2.10393	0.456968	-15.3275	-0.140396	0.0020202	-0.013822	-14.1799	1.39E-15	0.544114	0	0	-0.00055035	3.07155	1.3818	-1.37702	122.385	405.068	681.253	432.704	432.704	432.704	11.7723	-83.4844	12.4786	195.665	443.471	198.23	206.227	206.227	206.227	-83.8708	1.30062	-15.6127	4.46067	-8.35369	-4.98895	-0.0490324	0.030132	1.54266	11.3157	15.8787	0.035449	0	0	0.0202659	6.32141
0	2.01573	0	0	2.0882	0.451108	-15.1357	-0.140043	0.00127132	-0.0139875	-14.1689	-1.67E-15	0.397536	0	0	-0.000615728	3.08161	1.97252	-1.52205	117.424	405.529	681.085	433.141	433.142	433.142	11.7807	-83.4132	12.5526	190.285	443.595	198.076	206.227	206.227	206.227	-83.7949	1.35673	-15.6652	3.81981	-8.47059	-5.06483	-0.0596914	0.0313402	1.53163	12.2334	14.2373	-0.0669934	0	0	0.020672	5.76503
0	1.99909	0	0	2.06899	0.444924	-14.9329	-0.139798	0.000497061	-0.0142359	-14.1838	-3.04E-16	0.244301	0	0	-0.000629366	3.09252	2.55612	-1.64594	112.477	405.969	680.909	433.588	433.588	433.588	11.7942	-83.3374	12.6267	184.905	443.724	197.914	206.227	206.227	206.227	-83.7148	1.41055	-15.7212	3.19107	-8.5872	-5.15201	-0.0695913	0.0313001	1.52172	13.064	12.2938	-0.189069	0	0	0.0206378	5.21801
0	1.98067	0	0	2.04792	0.438499	-14.7219	-0.139694	-0.000207479	-0.0146205	-14.225	2.46E-15	0.101085	0	0	-0.000592535	3.10393	3.13125	-1.75028	107.552	406.385	680.721	434.036	434.036	434.036	11.8116	-83.2575	12.7003	179.525	443.855	197.742	206.227	206.227	206.227	-83.631	1.4621	-15.7796	2.57884	-8.70157	-5.24858	-0.0788525	0.0301269	1.51347	14.0338	10.1709	-0.324375	0	0	0.0205055	4.68268
0	1.96229	0	0	2.02692	0.431927	-14.5056	-0.139695	-0.000822181	-0.0151001	-14.2834	-3.78E-15	-0.025692	0	0	-0.000505052	3.11549	3.6967	-1.83705	102.657	406.776	680.52	434.477	434.477	434.477	11.8323	-83.1745	12.7725	174.147	443.984	197.56	206.227	206.227	206.227	-83.5444	1.51134	-15.8394	1.98703	-8.81174	-5.35215	-0.0873154	0.0279369	1.50711	15.1469	7.99512	-0.467466	0	0	0.0203365	4.16132
0	1.94598	0	0	2.0081	0.425304	-14.2872	-0.139777	-0.00127184	-0.0156424	-14.3492	-2.58E-16	-0.124343	0	0	-0.000371673	3.12687	4.25134	-1.90843	97.799	407.139	680.305	434.902	434.903	434.903	11.8554	-83.0895	12.8429	168.769	444.108	197.37	206.227	206.227	206.227	-83.4561	1.55811	-15.8998	1.41906	-8.91615	-5.46002	-0.0947268	0.0253565	1.50323	16.4127	6.07949	-0.610965	0	0	0.0202555	3.6561
0	1.93367	0	0	1.99348	0.418722	-14.0697	-0.139922	-0.00154101	-0.0162272	-14.4148	-1.78E-15	-0.190239	0	0	-0.00019702	3.13783	4.79425	-1.96666	92.987	407.471	680.077	435.306	435.306	435.306	11.8806	-83.0034	12.9107	163.393	444.223	197.172	206.227	206.227	206.227	-83.3671	1.60213	-15.96	0.877441	-9.01336	-5.5693	-0.101058	0.0223875	1.5017	17.8148	4.4101	-0.744091	0	0	0.0202411	3.16907
0	1.9272	0	0	1.98498	0.412268	-13.856	-0.140125	-0.00157399	-0.01682	-14.4749	-2.63E-15	-0.215705	0	0	1.10E-05	3.14817	5.3247	-2.01381	88.2289	407.77	679.835	435.682	435.682	435.682	11.9076	-82.917	12.9754	158.017	444.328	196.968	206.227	206.227	206.227	-83.278	1.64299	-16.0195	0.363812	-9.10225	-5.67715	-0.106535	0.0195536	1.50269	19.4341	3.2522	-0.860384	0	0	0.0204509	2.70209
0	1.92821	0	0	1.98425	0.40602	-13.6488	-0.140372	-0.00138629	-0.0173933	-14.5256	-1.41E-15	-0.20056	0	0	0.000247547	3.1578	5.84209	-2.05183	83.5326	408.034	679.581	436.025	436.025	436.025	11.9363	-82.8308	13.0364	152.639	444.422	196.761	206.227	206.227	206.227	-83.1895	1.68024	-16.0778	-0.120991	-9.18209	-5.78079	-0.110894	0.0168445	1.50591	21.1074	2.48115	-0.947338	0	0	0.0206681	2.2569
0	1.93806	0	0	1.99273	0.400047	-13.4504	-0.140655	-0.00103002	-0.0179716	-14.5659	-1.12E-15	-0.150755	0	0	0.000510358	3.16669	6.34603	-2.08222	78.906	408.26	679.316	436.333	436.333	436.333	11.9671	-82.745	13.0932	147.259	444.506	196.551	206.227	206.227	206.227	-83.1021	1.71333	-16.1351	-0.577117	-9.25236	-5.8778	-0.11459	0.0144681	1.51132	22.9731	2.11086	-1.00983	0	0	0.0210249	1.83506
0	1.95795	0	0	2.01162	0.394406	-13.2627	-0.14094	-0.000554322	-0.0185373	-14.5927	2.86E-15	-0.0730216	0	0	0.0007976	3.17492	6.83623	-2.1062	74.3568	408.446	679.041	436.604	436.604	436.603	12.0006	-82.6599	13.1457	141.874	444.581	196.34	206.227	206.227	206.227	-83.0157	1.74171	-16.1916	-1.00544	-9.31298	-5.96602	-0.117546	0.0125131	1.51814	24.903	1.97727	-1.04549	0	0	0.021365	1.43802
0	1.98881	0	0	2.04186	0.38914	-13.0872	-0.141222	-5.32E-05	-0.0190911	-14.6068	1.78E-15	0.0203303	0	0	0.00110907	3.18261	7.31254	-2.12462	69.8924	408.591	678.759	436.838	436.838	436.838	12.0374	-82.5751	13.1937	136.481	444.649	196.132	206.227	206.227	206.227	-82.9303	1.76489	-16.2476	-1.40758	-9.36396	-6.04366	-0.12012	0.0111435	1.52649	26.9261	1.96607	-1.06355	0	0	0.0217103	1.06705
0	2.03137	0	0	2.08421	0.384282	-12.9251	-0.141461	0.000451621	-0.0196098	-14.6059	-3.19E-15	0.123568	0	0	0.00144132	3.18983	7.77492	-2.13814	65.5202	408.693	678.471	437.037	437.037	437.037	12.0785	-82.4902	13.2372	131.079	444.713	195.926	206.227	206.227	206.227	-82.8457	1.78239	-16.3037	-1.7857	-9.40538	-6.10919	-0.122604	0.0103237	1.53511	29.0056	1.97252	-1.0672	0	0	0.0220419	0.723314
0	2.08621	0	0	2.13919	0.379856	-12.7772	-0.141662	0.000834996	-0.0201136	-14.5924	-2.94E-15	0.22025	0	0	0.0017941	3.19664	8.22339	-2.14733	61.2467	408.752	678.178	437.205	437.205	437.204	12.1247	-82.4049	13.2764	125.664	444.775	195.724	206.227	206.227	206.227	-82.7614	1.79388	-16.3609	-2.1423	-9.43735	-6.16121	-0.125083	0.00997736	1.54408	31.0717	1.83519	-1.07158	0	0	0.0223244	0.407782
0	2.15361	0	0	2.20716	0.375879	-12.6442	-0.141816	0.00114857	-0.0205724	-14.5676	2.25E-15	0.312221	0	0	0.00216139	3.20302	8.658	-2.15269	57.0781	408.767	677.883	437.344	437.344	437.344	12.1768	-82.3184	13.3117	120.235	444.836	195.529	206.227	206.227	206.227	-82.6769	1.79912	-16.4198	-2.48	-9.46001	-6.19849	-0.127442	0.010098	1.55261	32.9625	1.49851	-1.07345	0	0	0.0224869	0.12134
0	2.23383	0	0	2.28833	0.372366	-12.5265	-0.141951	0.00127503	-0.0210103	-14.5369	2.55E-16	0.383209	0	0	0.0025436	3.20886	9.07876	-2.15458	53.0206	408.736	677.585	437.46	437.46	437.46	12.2358	-82.23	13.3435	114.789	444.899	195.339	206.227	206.227	206.227	-82.5916	1.79799	-16.4813	-2.80144	-9.47341	-6.22002	-0.129884	0.0108183	1.56038	34.6457	0.966879	-1.09052	0	0	0.0225587	-0.135166
0	2.32698	0	0	2.38283	0.369332	-12.4249	-0.142069	0.00126159	-0.0214302	-14.5024	5.10E-17	0.43422	0	0	0.00293725	3.21395	9.4856	-2.15324	49.0801	408.661	677.285	437.558	437.558	437.558	12.3023	-82.139	13.3723	109.326	444.963	195.155	206.227	206.227	206.227	-82.5047	1.79053	-16.5462	-3.10892	-9.4775	-6.22498	-0.132317	0.011842	1.56714	36.0364	0.204148	-1.12337	0	0	0.0225176	-0.360848
0	2.4332	0	0	2.49078	0.366794	-12.3398	-0.142186	0.0010868	-0.0217627	-14.4676	-2.62E-15	0.459311	0	0	0.0033415	3.21803	9.8783	-2.14868	45.2626	408.54	676.982	437.641	437.641	437.641	12.3769	-82.0445	13.3986	103.843	445.028	194.979	206.227	206.227	206.227	-82.4154	1.7769	-16.6154	-3.4043	-9.47223	-6.21287	-0.134291	0.0130048	1.57264	36.855	-0.754682	-1.17112	0	0	0.0222131	-0.554691
0	2.55263	0	0	2.61236	0.364766	-12.2717	-0.142278	0.000802704	-0.022042	-14.4303	2.73E-15	0.459753	0	0	0.00375282	3.22084	10.2565	-2.14045	41.5743	408.373	676.677	437.713	437.713	437.713	12.4599	-81.946	13.4229	98.3396	445.093	194.811	206.227	206.227	206.227	-82.3232	1.75734	-16.6894	-3.68899	-9.45768	-6.18374	-0.136186	0.0146151	1.57681	37.2693	-1.66313	-1.23775	0	0	0.0217624	-0.715499
0	2.68541	0	0	2.74772	0.363262	-12.2212	-0.142356	0.000482237	-0.022166	-14.3912	1.55E-15	0.44039	0	0	0.00416804	3.22212	10.6195	-2.12776	38.022	408.161	676.367	437.779	437.779	437.779	12.5517	-81.8427	13.4458	92.8164	445.156	194.649	206.227	206.227	206.227	-82.2272	1.73219	-16.7686	-3.9636	-9.43393	-6.13806	-0.137515	0.0164892	1.57951	37.0518	-2.40406	-1.30921	0	0	0.0210078	-0.841856
0	2.83169	0	0	2.89703	0.362285	-12.1884	-0.142413	0.000151654	-0.0221886	-14.3481	-2.11E-15	0.401399	0	0	0.00458238	3.22171	10.9666	-2.10929	34.6124	407.903	676.051	437.84	437.84	437.84	12.652	-81.7339	13.4676	87.274	445.215	194.496	206.227	206.227	206.227	-82.1269	1.70179	-16.8534	-4.22821	-9.40121	-6.07694	-0.138646	0.0185957	1.58068	36.4296	-2.79571	-1.38917	0	0	0.0200411	-0.932152
0	2.99157	0	0	3.06043	0.361831	-12.1732	-0.142453	-4.53E-05	-0.0221142	-14.2995	2.25E-15	0.356092	0	0	0.00499025	3.21958	11.2968	-2.0833	31.3529	407.601	675.727	437.898	437.898	437.898	12.7608	-81.6192	13.4884	81.7139	445.268	194.35	206.227	206.227	206.227	-82.0216	1.66646	-16.9435	-4.4822	-9.36006	-6.00205	-0.139966	0.0207802	1.58081	35.6814	-2.70431	-1.4685	0	0	0.0189591	-0.984597
0	3.16499	0	0	3.23789	0.361886	-12.175	-0.142505	-0.000113514	-0.0219635	-14.2468	-3.72E-15	0.303915	0	0	0.0053872	3.21586	11.609	-2.04784	28.2504	407.256	675.392	437.954	437.954	437.954	12.8776	-81.4977	13.5079	76.1381	445.313	194.21	206.227	206.227	206.227	-81.9106	1.62649	-17.0388	-4.72439	-9.3113	-5.91541	-0.141369	0.0231769	1.58001	34.8895	-1.97432	-1.54703	0	0	0.0177375	-0.997315
0	3.35184	0	0	3.42928	0.362432	-12.1934	-0.14257	9.58E-05	-0.0218248	-14.1877	-1.54E-15	0.260792	0	0	0.00576763	3.21088	11.9021	-2.00079	25.3117	406.869	675.044	438.007	438.007	438.007	13.0017	-81.3687	13.5258	70.5487	445.349	194.078	206.227	206.227	206.227	-81.7931	1.58205	-17.1385	-4.95333	-9.25603	-5.81937	-0.143518	0.0255601	1.57861	34.527	-0.556067	-1.621	0	0	0.0165454	-0.968428
0	3.55174	0	0	3.63428	0.36345	-12.2275	-0.142657	0.00046824	-0.0217555	-14.1217	-2.99E-15	0.216625	0	0	0.00612594	3.20511	12.175	-1.94023	22.5428	406.442	674.679	438.057	438.057	438.057	13.1325	-81.2315	13.5412	64.9478	445.377	193.952	206.227	206.227	206.227	-81.6683	1.53324	-17.2416	-5.16713	-9.19567	-5.7163	-0.146375	0.0275191	1.57702	34.7364	1.3497	-1.70552	0	0	0.0153981	-0.896117
0	3.76414	0	0	3.85237	0.364922	-12.2769	-0.142762	0.00112491	-0.0217751	-14.0456	2.41E-15	0.186366	0	0	0.00645634	3.1992	12.4268	-1.86462	19.9491	405.976	674.296	438.103	438.103	438.103	13.2689	-81.0851	13.5532	59.3371	445.395	193.832	206.227	206.227	206.227	-81.535	1.48005	-17.3471	-5.3639	-9.13194	-5.60845	-0.149931	0.029074	1.57558	35.6749	3.80331	-1.79144	0	0	0.0142852	-0.778755
0	3.98834	0	0	4.08284	0.366837	-12.3412	-0.142871	0.00193395	-0.021983	-13.9555	1.83E-15	0.15945	0	0	0.00675013	3.19388	12.6566	-1.77293	17.5346	405.474	673.892	438.144	438.144	438.144	13.4101	-80.9283	13.5605	53.7177	445.406	193.718	206.227	206.227	206.227	-81.3922	1.42239	-17.4535	-5.54181	-9.06681	-5.49783	-0.154288	0.0298259	1.57465	37.5395	6.47987	-1.89971	0	0	0.0132477	-0.614952
0	4.22336	0	0	4.32475	0.369196	-12.4203	-0.143009	0.0029033	-0.0223568	-13.8502	-2.96E-16	0.140236	0	0	0.00700013	3.18998	12.8639	-1.66492	15.3024	404.938	673.466	438.178	438.178	438.178	13.5549	-80.7601	13.5616	48.0896	445.411	193.611	206.227	206.227	206.227	-81.2385	1.36016	-17.5593	-5.69913	-9.00241	-5.38596	-0.158804	0.0297354	1.57483	40.1456	9.25939	-2.0247	0	0	0.0121528	-0.403631
0	4.46797	0	0	4.57693	0.372008	-12.5145	-0.143181	0.00390641	-0.0229398	-13.7263	-7.25E-16	0.12	0	0	0.00719506	3.18831	13.0484	-1.541	13.2547	404.368	673.015	438.206	438.206	438.206	13.7021	-80.5787	13.555	42.4522	445.412	193.509	206.227	206.227	206.227	-81.0723	1.29321	-17.6626	-5.83455	-8.94093	-5.27409	-0.163513	0.0286936	1.57664	43.5582	11.8692	-2.18042	0	0	0.0109894	-0.144015
0	4.72062	0	0	4.83784	0.375291	-12.6245	-0.14341	0.00492958	-0.0236795	-13.5825	2.52E-15	0.102431	0	0	0.00732547	3.18961	13.2099	-1.40247	11.3927	403.767	672.541	438.228	438.228	438.228	13.8503	-80.3826	13.5388	36.8039	445.41	193.413	206.227	206.227	206.227	-80.8917	1.22148	-17.7618	-5.94705	-8.88438	-5.16288	-0.16766	0.0265504	1.58035	47.4467	14.113	-2.35626	0	0	0.00963234	0.164318
0	4.97941	0	0	5.10565	0.379079	-12.7512	-0.143712	0.0058519	-0.0245649	-13.4172	-2.15E-15	0.0805327	0	0	0.00737826	3.19452	13.3487	-1.25127	9.71708	403.135	672.043	438.244	438.244	438.244	13.9982	-80.1694	13.5117	31.1425	445.407	193.323	206.227	206.227	206.227	-80.6944	1.14498	-17.855	-6.03613	-8.8347	-5.05274	-0.170899	0.0236227	1.58631	51.6357	15.8672	-2.55473	0	0	0.00803386	0.52148
0	5.24201	0	0	5.37805	0.383406	-12.8958	-0.144099	0.00662332	-0.0255047	-13.2303	7.96E-16	0.0550107	0	0	0.00734287	3.20351	13.4653	-1.09003	8.22824	402.472	671.523	438.255	438.255	438.255	14.1445	-79.9367	13.4719	25.4654	445.404	193.241	206.227	206.227	206.227	-80.4777	1.06385	-17.9405	-6.10171	-8.79347	-4.94371	-0.172639	0.0199318	1.59493	55.7427	16.9313	-2.7613	0	0	0.00615896	0.927266
0	5.50563	0	0	5.65226	0.388311	-13.0595	-0.144611	0.00722645	-0.0264868	-13.027	-9.70E-16	0.0289615	0	0	0.00721268	3.21684	13.5603	-0.92181	6.92644	401.777	670.982	438.263	438.263	438.263	14.2878	-79.6815	13.4181	19.77	445.4	193.166	206.227	206.227	206.227	-80.2384	0.978385	-18.0167	-6.14424	-8.76176	-4.83564	-0.172947	0.015851	1.60637	59.6788	17.3637	-2.96598	0	0	0.00403781	1.38119
0	5.76692	0	0	5.92504	0.393837	-13.2437	-0.145259	0.00760233	-0.0274863	-12.8119	3.04E-15	-0.00115924	0	0	0.0069808	3.23454	13.6344	-0.750156	5.81205	401.049	670.424	438.271	438.271	438.271	14.4269	-79.4002	13.3491	14.0539	445.395	193.1	206.227	206.227	206.227	-79.9727	0.889061	-18.0824	-6.16467	-8.74035	-4.72818	-0.171859	0.0116683	1.62042	63.2675	17.1019	-3.15953	0	0	0.00172919	1.88246
0	6.02219	0	0	6.19266	0.400023	-13.4496	-0.146077	0.00777079	-0.0283998	-12.5953	3.74E-15	-0.032991	0	0	0.00664796	3.25641	13.6887	-0.579017	4.88558	400.286	669.853	438.281	438.281	438.281	14.5609	-79.0889	13.2643	8.31525	445.387	193.044	206.227	206.227	206.227	-79.6766	0.796527	-18.1364	-6.16423	-8.72931	-4.62065	-0.169179	0.00761113	1.63697	66.2106	16.3052	-3.32452	0	0	-0.000688254	2.43009
0	6.26732	0	0	6.45101	0.406901	-13.6781	-0.14711	0.00769324	-0.0293311	-12.3904	3.68E-16	-0.0729267	0	0	0.00621494	3.28206	13.724	-0.412575	4.14787	399.486	669.274	438.296	438.296	438.296	14.6888	-78.7435	13.163	2.55277	445.374	193	206.227	206.227	206.227	-79.3456	0.701561	-18.1782	-6.1446	-8.7285	-4.51212	-0.165673	0.00386949	1.65599	68.7096	15.0011	-3.46408	0	0	-0.00310663	3.0229
0	6.49796	0	0	6.69574	0.414498	-13.9299	-0.148358	0.00746162	-0.0300916	-12.2065	-1.65E-15	-0.115047	0	0	0.00568876	3.31088	13.7413	-0.255357	3.59995	398.647	668.693	438.319	438.319	438.319	14.8099	-78.3596	13.0451	-3.2338	445.353	192.971	206.227	206.227	206.227	-78.975	0.60504	-18.2074	-6.10769	-8.73723	-4.40117	-0.16103	0.000987468	1.67671	70.3652	13.653	-3.56136	0	0	-0.00539446	3.65956
0	6.7097	0	0	6.92234	0.422818	-14.2051	-0.149849	0.00707734	-0.0308078	-12.0546	-4.96E-15	-0.162339	0	0	0.00507443	3.34221	13.7415	-0.112034	3.2432	397.768	668.117	438.352	438.352	438.352	14.9237	-77.9327	12.9104	-9.04332	445.319	192.961	206.227	206.227	206.227	-78.5603	0.507816	-18.2237	-6.0556	-8.75472	-4.28598	-0.155416	-0.000825998	1.69858	71.2411	12.4124	-3.62234	0	0	-0.00742196	4.33868
0	6.89818	0	0	7.12638	0.431849	-14.503	-0.151526	0.00671273	-0.0313383	-11.934	-2.04E-16	-0.199069	0	0	0.00438384	3.37539	13.7254	0.0126936	3.07941	396.846	667.552	438.399	438.399	438.399	15.0296	-77.4587	12.7588	-14.8733	445.268	192.975	206.227	206.227	206.227	-78.097	0.410695	-18.227	-5.99048	-8.78016	-4.16442	-0.148214	-0.00106012	1.72116	70.9529	11.7445	-3.63572	0	0	-0.00901019	5.05891
0	7.05926	0	0	7.30355	0.441552	-14.8222	-0.153333	0.00641546	-0.0317953	-11.8397	-1.23E-15	-0.221087	0	0	0.00362313	3.40981	13.6936	0.114474	3.11125	395.883	667.005	438.462	438.462	438.462	15.1271	-76.9334	12.5902	-20.7199	445.198	193.018	206.227	206.227	206.227	-77.5809	0.314276	-18.2172	-5.9146	-8.81265	-4.03429	-0.139606	0.000354389	1.74365	69.5891	11.8876	-3.61493	0	0	-0.010048	5.81906
0	7.1891	0	0	7.44976	0.451867	-15.1606	-0.15516	0.00629062	-0.0321093	-11.7558	3.35E-15	-0.217544	0	0	0.00280068	3.44513	13.6463	0.189333	3.34222	394.878	666.484	438.543	438.543	438.543	15.216	-76.3532	12.4045	-26.5779	445.105	193.098	206.227	206.227	206.227	-77.0082	0.218981	-18.1943	-5.83007	-8.85179	-3.89345	-0.128752	0.0038159	1.76512	66.7342	13.1425	-3.56196	0	0	-0.0103727	6.6182
0	7.28409	0	0	7.56114	0.462716	-15.5152	-0.156866	0.0063951	-0.0323406	-11.6575	-2.70E-15	-0.182456	0	0	0.00192246	3.48123	13.5836	0.234131	3.77735	393.835	665.994	438.645	438.645	438.645	15.2963	-75.7146	12.2015	-32.4411	444.986	193.222	206.227	206.227	206.227	-76.3754	0.124961	-18.1583	-5.73891	-8.89723	-3.74007	-0.115525	0.0091935	1.78471	62.3563	15.6461	-3.4939	0	0	-0.00990707	7.45587
0	7.34081	0	0	7.63388	0.474001	-15.8828	-0.158309	0.00674632	-0.0324506	-11.5173	-8.58E-16	-0.114317	0	0	0.000994377	3.5185	13.5051	0.246666	4.42332	392.756	665.54	438.771	438.771	438.771	15.3678	-75.014	11.9809	-38.3024	444.841	193.397	206.227	206.227	206.227	-75.6788	0.0321645	-18.1095	-5.64264	-8.94939	-3.57288	-0.099089	0.0166106	1.80173	56.08	19.4761	-3.42299	0	0	-0.00852888	8.33214
0	7.3558	0	0	7.66407	0.48561	-16.2596	-0.159377	0.00733937	-0.0324994	-11.3085	-4.45E-15	-0.0125266	0	0	2.65E-05	3.55774	13.41	0.226021	5.289	391.65	665.126	438.922	438.922	438.922	15.431	-74.2478	11.7423	-44.1544	444.67	193.626	206.227	206.227	206.227	-74.915	-0.0596963	-18.0479	-5.54249	-9.0091	-3.39139	-0.0792949	0.0260091	1.81537	47.8347	24.5691	-3.36278	0	0	-0.00617834	9.24776
0	7.32532	0	0	7.64744	0.497426	-16.6416	-0.160066	0.00812551	-0.0324833	-11.0165	-3.14E-15	0.121247	0	0	-0.000966703	3.60021	13.2967	0.172617	6.38566	390.522	664.753	439.1	439.1	439.1	15.4861	-73.4117	11.4852	-49.9895	444.476	193.914	206.227	206.227	206.227	-74.0797	-0.151068	-17.9741	-5.43899	-9.07764	-3.19599	-0.0561392	0.0372154	1.82535	37.5322	30.7862	-3.32075	0	0	-0.00277033	10.2042
0	7.24523	0	0	7.57917	0.50933	-17.025	-0.160452	0.00905483	-0.0325289	-10.6367	3.68E-16	0.28922	0	0	-0.00196415	3.6477	13.1635	0.0882926	7.72718	389.383	664.421	439.309	439.309	439.309	15.5335	-72.5009	11.2088	-55.7999	444.261	194.263	206.227	206.227	206.227	-73.1683	-0.242528	-17.8882	-5.33181	-9.1569	-2.988	-0.0298495	0.0502668	1.83156	25.2792	37.8763	-3.29097	0	0	0.00178755	11.2038
0	7.11071	0	0	7.45386	0.521224	-17.4065	-0.160621	0.0100749	-0.0326193	-10.1684	-1.59E-15	0.497231	0	0	-0.00293866	3.70227	13.0078	-0.0238941	9.32992	388.243	664.128	439.548	439.548	439.548	15.5739	-71.5098	10.9125	-61.5783	444.029	194.67	206.227	206.227	206.227	-72.1751	-0.334673	-17.7906	-5.21952	-9.24882	-2.76941	-0.000187447	0.0647289	1.83396	10.9166	45.4587	-3.24652	0	0	0.0077184	12.2497
0	6.91639	0	0	7.26529	0.533039	-17.7838	-0.16069	0.0111589	-0.0328863	-9.61999	5.15E-15	0.755209	0	0	-0.00385813	3.76635	12.8264	-0.159637	11.2128	387.115	663.87	439.819	439.819	439.819	15.6079	-70.4317	10.5955	-67.3178	443.784	195.136	206.227	206.227	206.227	-71.0936	-0.4281	-17.6822	-5.09965	-9.35567	-2.54295	0.0320394	0.0806756	1.83322	-5.2459	53.2613	-3.15949	0	0	0.0152774	13.3456
0	6.65575	0	0	7.00622	0.544758	-18.1565	-0.160761	0.0122166	-0.0332752	-9.00815	-2.17E-15	1.0645	0	0	-0.00469693	3.84241	12.6158	-0.313707	13.397	386.011	663.64	440.121	440.121	440.121	15.6366	-69.2587	10.2576	-73.0123	443.531	195.658	206.227	206.227	206.227	-69.9163	-0.523318	-17.5643	-4.96847	-9.47946	-2.31165	0.0663387	0.097575	1.82933	-23.176	60.7852	-2.98202	0	0	0.02488	14.4961
0	6.32125	0	0	6.66824	0.556426	-18.526	-0.160991	0.0132076	-0.0338493	-8.36858	-2.67E-15	1.42597	0	0	-0.0054397	3.93295	12.3717	-0.4804	15.9049	384.944	663.433	440.453	440.453	440.453	15.6619	-67.982	9.89877	-78.6562	443.274	196.232	206.227	206.227	206.227	-68.6343	-0.620814	-17.4388	-4.82083	-9.62203	-2.07849	0.102363	0.115569	1.82315	-42.7406	67.843	-2.6834	0	0	0.0371534	15.7061
0	5.90409	0	0	6.2417	0.568154	-18.8958	-0.161581	0.0140277	-0.0346512	-7.75935	1.23E-16	1.82603	0	0	-0.00610853	4.04022	12.0897	-0.653623	18.7601	383.928	663.242	440.812	440.812	440.812	15.6864	-66.5914	9.51925	-84.2444	443.019	196.858	206.227	206.227	206.227	-67.2378	-0.721108	-17.309	-4.65045	-9.78464	-1.84621	0.1391	0.134141	1.81506	-63.5807	73.9786	-2.22565	0	0	0.0527283	16.9806
0	5.39473	0	0	5.71599	0.580108	-19.2711	-0.162751	0.0147128	-0.0358158	-7.25816	-3.51E-15	2.25633	0	0	-0.00677232	4.16612	11.7651	-0.827426	21.9859	382.975	663.058	441.192	441.192	441.192	15.7133	-65.0763	9.11953	-89.7712	442.769	197.537	206.227	206.227	206.227	-65.7166	-0.824912	-17.1787	-4.44986	-9.9679	-1.61685	0.17537	0.153347	1.80595	-85.112	79.2157	-1.62031	0	0	0.0723812	18.3246
0	4.78338	0	0	5.08018	0.592504	-19.6584	-0.164744	0.0152637	-0.0374678	-6.96004	3.59E-15	2.69751	0	0	-0.00758954	4.31201	11.3929	-0.996306	25.6041	382.096	662.877	441.588	441.588	441.588	15.7466	-63.4263	8.69999	-95.2302	442.528	198.274	206.227	206.227	206.227	-64.0606	-0.933296	-17.0524	-4.21069	-10.1716	-1.39157	0.21029	0.172637	1.79647	-106.832	83.33	-0.875275	0	0	0.096806	19.7425
0	4.06092	0	0	4.32382	0.605575	-20.0649	-0.16775	0.0158117	-0.0397569	-6.96486	-6.53E-16	3.1367	0	0	-0.00881513	4.47862	10.9687	-1.15539	29.634	381.301	662.693	441.993	441.993	441.993	15.7907	-61.6324	8.26062	-100.613	442.3	199.079	206.227	206.227	206.227	-62.2614	-1.04792	-16.9349	-3.92416	-10.3947	-1.17058	0.242225	0.192169	1.78698	-127.863	86.5698	-0.0620236	0	0	0.126489	21.2378
0	3.22017	0	0	3.43807	0.619558	-20.4973	-0.171841	0.0164058	-0.0427191	-7.36353	-3.76E-15	3.54904	0	0	-0.0108106	4.66594	10.4881	-1.30086	34.0909	380.596	662.505	442.397	442.397	442.397	15.8499	-59.6882	7.80069	-105.906	442.085	199.971	206.227	206.227	206.227	-60.3132	-1.17115	-16.8308	-3.58116	-10.6352	-0.952831	0.270376	0.211587	1.77811	-147.665	88.9896	0.746412	0	0	0.161632	22.813
0	2.25681	0	0	2.41683	0.634644	-20.9611	-0.177086	0.0171268	-0.0465232	-8.2434	-2.12E-15	3.91333	0	0	-0.0140341	4.87315	9.94759	-1.42989	38.9845	379.988	662.314	442.792	442.792	442.792	15.9279	-57.5913	7.31856	-111.094	441.883	200.977	206.227	206.227	206.227	-58.2142	-1.30622	-16.7442	-3.17304	-10.8902	-0.736319	0.293134	0.230494	1.77001	-165.246	90.7049	1.45102	0	0	0.201532	24.4688
0	1.17077	0	0	1.25799	0.650954	-21.4594	-0.183367	0.0178921	-0.0510644	-9.66367	1.14E-15	4.19677	0	0	-0.0189665	5.09871	9.3444	-1.54094	44.3179	379.477	662.123	443.169	443.169	443.169	16.027	-55.3443	6.81164	-116.151	441.694	202.132	206.227	206.227	206.227	-55.9679	-1.45701	-16.6777	-2.6918	-11.1558	-0.518057	0.309747	0.24837	1.76258	-180.112	91.699	1.97719	0	0	0.244992	26.2045
0	-0.0327793	0	0	-0.0353474	0.668502	-21.9917	-0.190528	0.0186297	-0.0562707	-11.665	4.82E-15	4.37985	0	0	-0.0260234	5.34032	8.67689	-1.63366	50.0862	379.065	661.94	443.517	443.517	443.517	16.1477	-52.9566	6.27659	-121.043	441.513	203.48	206.227	206.227	206.227	-53.5844	-1.62781	-16.632	-2.13067	-11.4279	-0.294406	0.319501	0.264506	1.75606	-191.713	91.8275	2.28968	0	0	0.289935	28.017
0	-1.3424	0	0	-1.4536	0.687175	-22.5537	-0.198235	0.0191746	-0.0618006	-14.251	3.68E-16	4.44861	0	0	-0.0354028	5.59519	7.94468	-1.70869	56.2759	378.746	661.776	443.829	443.829	443.829	16.2875	-50.4451	5.71006	-125.725	441.333	205.067	206.227	206.227	206.227	-51.0811	-1.82271	-16.6056	-1.4846	-11.7014	-0.0614527	0.321967	0.278344	1.74982	-199.812	90.9872	2.38951	0	0	0.333931	29.901
0	-2.73977	0	0	-2.97963	0.70672	-23.1371	-0.206152	0.0193536	-0.0671766	-17.4017	-2.61E-15	4.40437	0	0	-0.0469771	5.86001	7.14873	-1.76755	62.8641	378.515	661.645	444.098	444.098	444.098	16.4406	-47.835	5.10967	-130.139	441.142	206.942	206.227	206.227	206.227	-48.4837	-2.04482	-16.5943	-0.750459	-11.9712	0.184602	0.317468	0.289038	1.74358	-204.565	88.914	2.35198	0	0	0.374608	31.8491
0	-4.1994	0	0	-4.58804	0.726757	-23.73	-0.213883	0.0190787	-0.0714753	-21.0631	2.61E-15	4.26858	0	0	-0.0601491	6.13131	6.29144	-1.81219	69.819	378.362	661.564	444.315	444.315	444.315	16.5982	-45.1603	4.47548	-134.212	440.927	209.151	206.227	206.227	206.227	-45.8262	-2.29535	-16.5919	0.0725001	-12.2322	0.446919	0.306968	0.296399	1.73607	-206.73	85.684	2.25743	0	0	0.410817	33.8514
0	-5.6888	0	0	-6.24479	0.746801	-24.3178	-0.221148	0.0181361	-0.0737556	-25.1607	2.29E-15	4.05185	0	0	-0.0738613	6.40554	5.37655	-1.84461	77.0999	378.278	661.551	444.478	444.478	444.478	16.7489	-42.4639	3.81143	-137.854	440.668	211.727	206.227	206.227	206.227	-43.1512	-2.57272	-16.5905	0.982696	-12.4795	0.727556	0.292351	0.300044	1.72613	-207.5	81.198	2.25657	0	0	0.442675	35.8959
0	-7.1694	0	0	-7.9076	0.766298	-24.8843	-0.227764	0.0165604	-0.0728088	-29.5915	1.31E-15	3.78231	0	0	-0.0865597	6.67929	4.409	-1.86632	84.6591	378.251	661.628	444.581	444.581	444.581	16.8803	-39.7968	3.12674	-140.964	440.345	214.688	206.227	206.227	206.227	-40.5085	-2.87174	-16.5814	1.97609	-12.7088	1.02689	0.275952	0.300378	1.71284	-208.416	75.8586	2.42769	0	0	0.472231	37.9682
0	-8.5979	0	0	-9.52717	0.78467	-25.4134	-0.23363	0.0142617	-0.0678586	-34.2188	-2.61E-15	3.45978	0	0	-0.096331	6.94945	3.39476	-1.87773	92.4429	378.266	661.813	444.624	444.624	444.624	16.9801	-37.2167	2.43649	-143.425	439.939	218.026	206.227	206.227	206.227	-37.9544	-3.18315	-16.5565	3.04626	-12.9166	1.34312	0.259908	0.297692	1.69503	-210.714	69.8307	2.89698	0	0	0.501742	40.052
0	-9.92835	0	0	-11.0492	0.801368	-25.8903	-0.238708	0.011447	-0.0583478	-38.8661	1.05E-14	3.09637	0	0	-0.101073	7.21319	2.34052	-1.87786	100.394	378.313	662.126	444.604	444.604	444.604	17.0379	-34.786	1.76161	-145.111	439.43	221.708	206.227	206.227	206.227	-35.5495	-3.49362	-16.509	4.18485	-13.1	1.6721	0.246693	0.292746	1.67162	-215.567	63.6218	3.69103	0	0	0.534183	42.1288
0	-11.1145	0	0	-12.4175	0.815913	-26.3026	-0.242806	0.00827105	-0.04472	-43.2989	7.84E-15	2.68682	0	0	-0.0988263	7.46808	1.25335	-1.86376	108.454	378.378	662.588	444.523	444.523	444.523	17.0468	-32.5691	1.1277	-145.891	438.806	225.672	206.227	206.227	206.227	-33.3556	-3.78645	-16.4342	5.3817	-13.2575	2.00697	0.237015	0.286143	1.64335	-222.65	57.5382	4.81684	0	0	0.569139	44.1788
0	-12.1125	0	0	-13.5773	0.827958	-26.6419	-0.245581	0.00500917	-0.0278287	-47.2361	0	2.23985	0	0	-0.0882578	7.71193	0.140441	-1.83072	116.566	378.449	663.213	444.381	444.381	444.381	17.0038	-30.6287	0.562686	-145.637	438.059	229.83	206.227	206.227	206.227	-31.4328	-4.04304	-16.3296	6.62548	-13.3881	2.3386	0.231774	0.27851	1.61087	-231.467	51.9099	6.23727	0	0	0.605416	46.181
0	-12.8843	0	0	-14.4802	0.837299	-26.9036	-0.246354	0.00176375	-0.00925394	-50.3544	2.61E-15	1.76032	0	0	-0.0691752	7.94284	-0.991163	-1.77227	124.674	378.516	664.018	444.179	444.179	444.179	16.9096	-29.0216	0.0939286	-144.232	437.187	234.076	206.227	206.227	206.227	-29.8356	-4.24485	-16.1955	7.90392	-13.4919	2.65582	0.230084	0.270393	1.57595	-240.256	46.8561	7.91509	0	0	0.638119	48.1142
0	-13.4001	0	0	-15.088	0.843887	-27.0874	-0.244453	-0.00122139	0.00933742	-52.355	-5.23E-15	1.29222	0	0	-0.042956	8.15899	-2.1348	-1.68101	132.729	378.569	665.014	443.92	443.92	443.92	16.7685	-27.7946	-0.25527	-141.58	436.194	238.292	206.227	206.227	206.227	-28.609	-4.37577	-16.0339	9.20457	-13.5698	2.94648	0.231961	0.262521	1.54059	-247.622	42.6234	9.75159	0	0	0.663013	49.9574
0	-13.6418	0	0	-15.3769	0.847812	-27.1966	-0.239239	-0.00377276	0.0260008	-53.0022	0	0.896728	0	0	-0.0125428	8.35866	-3.28424	-1.54902	140.686	378.601	666.208	443.606	443.606	443.606	16.5865	-26.9809	-0.468371	-137.614	435.089	242.364	206.227	206.227	206.227	-27.7851	-4.42416	-15.8483	10.5149	-13.6229	3.19804	0.235874	0.255271	1.50729	-251.515	39.2919	11.6297	0	0	0.67415	51.6905
0	-13.604	0	0	-15.3399	0.849289	-27.2377	-0.230233	-0.00571339	0.0394902	-52.1664	0	0.648116	0	0	0.0180495	8.54015	-4.43376	-1.36903	148.505	378.606	667.607	443.242	443.242	443.242	16.3707	-26.5972	-0.537587	-132.301	433.885	246.187	206.227	206.227	206.227	-27.3804	-4.38439	-15.6436	11.8228	-13.6529	3.39883	0.24097	0.248916	1.47705	-250.837	36.9597	13.4081	0	0	0.668473	53.2955
0	-13.2956	0	0	-14.9878	0.848638	-27.2196	-0.217375	-0.00689471	0.0488487	-49.8676	-6.53E-15	0.612803	0	0	0.0446459	8.70187	-5.57811	-1.13512	156.155	378.58	669.209	442.833	442.833	442.833	16.1283	-26.6424	-0.464358	-125.647	432.597	249.675	206.227	206.227	206.227	-27.3948	-4.25734	-15.426	13.1169	-13.6614	3.5389	0.245636	0.243991	1.45081	-244.568	35.8105	14.9004	0	0	0.643765	54.7565
0	-12.7387	0	0	-14.3484	0.846263	-27.1536	-0.201197	-0.00709571	0.0539968	-46.292	3.92E-15	0.842613	0	0	0.0639816	8.84237	-6.71231	-0.843873	163.608	378.521	671.012	442.384	442.384	442.384	15.8668	-27.0981	-0.258687	-117.696	431.244	252.764	206.227	206.227	206.227	-27.8114	-4.05002	-15.2023	14.387	-13.6501	3.61111	0.249103	0.240467	1.42818	-232.888	35.8863	15.9468	0	0	0.601517	56.0602
0	-11.9671	0	0	-13.4633	0.842646	-27.0528	-0.182743	-0.00620344	0.0555117	-41.762	0	1.34378	0	0	0.0744908	8.96051	-7.83153	-0.494961	170.838	378.428	673.006	441.902	441.902	441.902	15.5934	-27.9312	0.062964	-108.525	429.847	255.416	206.227	206.227	206.227	-28.5992	-3.77429	-14.9809	15.6235	-13.6206	3.61181	0.250561	0.238639	1.40788	-216.601	37.3327	16.3812	0	0	0.545194	57.1962
0	-11.0224	0	0	-12.3833	0.838308	-26.9317	-0.163336	-0.00427783	0.054133	-36.6782	5.23E-15	2.07096	0	0	0.076508	9.0556	-8.93092	-0.0917153	177.826	378.302	675.178	441.395	441.395	441.395	15.3163	-29.0974	0.480475	-98.2404	428.43	257.608	206.227	206.227	206.227	-29.7165	-3.44488	-14.7708	16.8182	-13.5742	3.5413	0.249422	0.238399	1.38852	-196.849	40.0603	16.1326	0	0	0.479196	58.1565
0	-9.95116	0	0	-11.1637	0.833766	-26.8047	-0.144383	-0.0014499	0.0510316	-31.4625	4.57E-15	2.94993	0	0	0.0718728	9.12755	-10.0054	0.358719	184.551	378.146	677.51	440.872	440.872	440.872	15.0438	-30.5463	0.972735	-86.9617	427.019	259.334	206.227	206.227	206.227	-31.115	-3.07757	-14.5818	17.9638	-13.5119	3.40412	0.245433	0.239555	1.36831	-175.179	43.9609	15.1586	0	0	0.408712	58.9355
0	-8.8003	0	0	-9.8592	0.829467	-26.6842	-0.127216	0.00206909	0.0469087	-26.5064	2.61E-15	3.89392	0	0	0.0631879	9.17698	-11.0498	0.845462	190.993	377.961	679.979	440.343	440.343	440.343	14.7843	-32.2256	1.51989	-74.815	425.641	260.593	206.227	206.227	206.227	-32.7447	-2.68753	-14.4228	19.0544	-13.4347	3.20894	0.238746	0.241819	1.34682	-152.927	48.7877	13.4863	0	0	0.338081	59.5292
0	-7.61416	0	0	-8.52029	0.825739	-26.5795	-0.112914	0.00609114	0.0427063	-22.1272	-1.63E-15	4.83177	0	0	0.0530272	9.2053	-12.0587	1.35445	197.133	377.75	682.556	439.815	439.815	439.815	14.5455	-34.0854	2.10457	-61.9216	424.323	261.393	206.227	206.227	206.227	-34.5573	-2.28845	-14.3017	20.0852	-13.3432	2.96802	0.229995	0.244934	1.32297	-131.594	54.3701	11.1426	0	0	0.271464	59.9355
0	-6.43161	0	0	-7.19015	0.822741	-26.4952	-0.102305	0.0106248	0.0386841	-18.5485	-3.27E-16	5.73429	0	0	0.0433842	9.21471	-13.0263	1.86913	202.95	377.517	685.212	439.298	439.298	439.298	14.3342	-36.0813	2.7127	-48.3892	423.093	261.74	206.227	206.227	206.227	-36.5097	-1.89197	-14.2245	21.0526	-13.2379	2.69659	0.220416	0.24897	1.29752	-112.253	60.6757	8.12008	0	0	0.211451	60.1534
0	-5.28396	0	0	-5.90285	0.820468	-26.4311	-0.0957976	0.0158527	0.0349629	-15.874	-5.72E-16	6.61337	0	0	0.0353895	9.20809	-13.9474	2.37171	208.424	377.262	687.911	438.799	438.799	438.799	14.1557	-38.1766	3.33335	-34.3071	421.977	261.647	206.227	206.227	206.227	-38.566	-1.50778	-14.1954	21.9543	-13.1191	2.41169	0.210775	0.254348	1.27189	-95.4234	67.896	4.34544	0	0	0.158954	60.1826
0	-4.19402	0	0	-4.6827	0.818786	-26.3837	-0.0932417	0.0216851	0.0315266	-14.0728	-9.80E-16	7.46825	0	0	0.0293316	9.18889	-14.8169	2.8441	213.536	376.987	690.619	438.325	438.325	438.325	14.0147	-40.3431	3.95849	-19.7438	421.002	261.133	206.227	206.227	206.227	-40.699	-1.14397	-14.2171	22.7893	-12.9872	2.13114	0.20223	0.260676	1.24693	-81.5111	75.8289	-0.071027	0	0	0.114647	60.0241
0	-3.17644	0	0	-3.54508	0.81746	-26.3463	-0.094025	0.0280419	0.0280117	-13.0045	6.53E-16	8.30662	0	0	0.0249103	9.1608	-15.6302	3.26918	218.269	376.693	693.296	437.881	437.881	437.881	13.915	-42.5612	4.58258	-4.74881	420.197	260.223	206.227	206.227	206.227	-42.8893	-0.807344	-14.2912	23.5579	-12.8426	1.8724	0.195449	0.268282	1.22468	-70.1741	84.5716	-5.07183	0	0	0.0777005	59.6797
0	-2.23952	0	0	-2.4985	0.816207	-26.3109	-0.0974023	0.0347862	0.0242076	-12.4779	-9.80E-16	9.13302	0	0	0.0215897	9.12767	-16.3836	3.63189	222.608	376.378	695.909	437.472	437.472	437.472	13.8602	-44.817	5.20154	10.6415	419.592	258.955	206.227	206.227	206.227	-45.1241	-0.50407	-14.4185	24.2614	-12.6859	1.6514	0.191262	0.276986	1.20667	-61.1532	93.9298	-10.4576	0	0	0.0476866	59.1519
0	-1.3872	0	0	-1.54701	0.814753	-26.2698	-0.10262	0.0416925	0.0197922	-12.2924	-1.96E-15	9.93826	0	0	0.0188422	9.09303	-17.0747	3.92013	226.543	376.043	698.423	437.101	437.101	437.101	13.8535	-47.101	5.81225	26.3984	419.218	257.373	206.227	206.227	206.227	-47.3943	-0.239961	-14.5991	24.9026	-12.5175	1.48158	0.190679	0.286548	1.19418	-54.1471	103.772	-16.0241	0	0	0.0240841	58.4447
0	-0.621215	0	0	-0.692446	0.812873	-26.2167	-0.109045	0.0486166	0.0146781	-12.2789	-1.96E-15	10.7141	0	0	0.0162894	9.05999	-17.7019	4.12569	230.068	375.686	700.806	436.767	436.767	436.767	13.898	-49.4051	6.41214	42.4945	419.104	255.528	206.227	206.227	206.227	-49.6928	-0.0206076	-14.8328	25.4848	-12.3385	1.37295	0.193711	0.296925	1.18827	-48.632	113.973	-21.5545	0	0	0.00600999	57.5631
0	0.0572939	0	0	0.0638203	0.810437	-26.1477	-0.116329	0.0552543	0.00866931	-12.3321	-2.61E-15	11.423	0	0	0.0137596	9.03105	-18.2653	4.24437	233.185	375.307	703.034	436.472	436.472	436.472	13.9973	-51.721	6.99905	58.8997	419.279	253.476	206.227	206.227	206.227	-52.0121	0.148715	-15.1192	26.0126	-12.1501	1.33192	0.201382	0.307825	1.18998	-44.4767	124.175	-26.744	0	0	-0.00692781	56.5137
0	0.646844	0	0	0.720062	0.807437	-26.0627	-0.124249	0.0612616	0.0019494	-12.4007	1.96E-15	12.0061	0	0	0.011231	9.00782	-18.7658	4.27649	235.898	374.906	705.084	436.213	436.213	436.213	14.155	-54.0391	7.57147	75.5785	419.767	251.278	206.227	206.227	206.227	-54.3439	0.263404	-15.4577	26.4908	-11.9537	1.36054	0.214042	0.318867	1.19923	-41.6273	134.018	-31.3265	0	0	-0.0153361	55.3046
0	1.1454	0	0	1.274	0.80397	-25.9643	-0.132804	0.0662076	-0.00543526	-12.4915	1.31E-15	12.3775	0	0	0.00878357	8.99108	-19.2059	4.22667	238.221	374.485	706.942	435.987	435.987	435.987	14.3741	-56.3486	8.12871	92.4897	420.59	248.994	206.227	206.227	206.227	-56.6785	0.32002	-15.8474	26.9247	-11.751	1.4568	0.231639	0.329367	1.21586	-39.9631	142.869	-35.0081	0	0	-0.0200121	53.9455
0	1.55067	0	0	1.72324	0.800215	-25.8575	-0.141986	0.0695672	-0.0132493	-12.6361	1.31E-15	12.4262	0	0	0.00649878	8.9807	-19.5891	4.10347	240.17	374.044	708.597	435.79	435.79	435.79	14.6567	-58.6373	8.67109	109.588	421.758	246.684	206.227	206.227	206.227	-59.0049	0.316759	-16.2869	27.3199	-11.544	1.61472	0.254079	0.33866	1.23933	-39.5375	150.098	-37.5671	0	0	-0.021711	52.4479
0	1.86069	0	0	2.06588	0.796378	-25.7482	-0.151743	0.0708389	-0.0211839	-12.8728	-2.61E-15	12.0375	0	0	0.00439713	8.97576	-19.9195	3.91884	241.767	373.588	710.044	435.618	435.618	435.618	15.0026	-60.8931	9.19958	126.824	423.274	244.409	206.227	206.227	206.227	-61.3119	0.253789	-16.7728	27.6817	-11.3347	1.82494	0.280799	0.346132	1.2683	-40.3907	155.064	-38.8604	0	0	-0.0212101	50.8247
0	2.07446	0	0	2.30119	0.792621	-25.641	-0.161983	0.0695625	-0.0289458	-13.2358	0	11.1069	0	0	0.00241338	8.97468	-20.2021	3.68728	243.039	373.121	711.286	435.465	435.465	435.465	15.408	-63.1044	9.71528	144.153	425.124	242.225	206.227	206.227	206.227	-63.5887	0.133408	-17.2992	28.0149	-11.1252	2.07538	0.311078	0.351353	1.30144	-42.6093	157.277	-38.8684	0	0	-0.0191411	49.0902
0	2.19252	0	0	2.43005	0.78899	-25.5371	-0.172407	0.065543	-0.0361392	-13.7285	-2.94E-15	9.57884	0	0	0.000416922	8.97543	-20.4421	3.42506	244.015	372.648	712.325	435.327	435.327	435.327	15.8646	-65.261	10.2183	161.532	427.281	240.186	206.227	206.227	206.227	-65.8254	-0.0400631	-17.8566	28.3238	-10.9177	2.35205	0.343416	0.353928	1.33681	-46.0591	156.414	-37.6976	0	0	-0.0160688	47.2596
0	2.21703	0	0	2.45508	0.785358	-25.4331	-0.182732	0.0587905	-0.0425771	-14.3411	-1.63E-15	7.45304	0	0	-0.00168978	8.9757	-20.6447	3.14891	244.725	372.176	713.17	435.199	435.199	435.199	16.359	-67.3554	10.7066	178.924	429.701	238.341	206.227	206.227	206.227	-68.0138	-0.260627	-18.4308	28.6118	-10.7139	2.64017	0.377011	0.354028	1.37301	-50.7345	152.566	-35.5847	0	0	-0.0123095	45.3482
0	2.15176	0	0	2.38054	0.781387	-25.3192	-0.192536	0.049699	-0.0480068	-15.0336	-4.90E-16	4.81152	0	0	-0.00387342	8.97318	-20.8148	2.87538	245.2	371.711	713.832	435.076	435.076	435.076	16.8725	-69.3823	11.1751	196.303	432.323	236.735	206.227	206.227	206.227	-70.147	-0.52097	-19.0026	28.8813	-10.5157	2.92488	0.41034	0.352041	1.40803	-56.3319	146.125	-32.853	0	0	-0.00821514	43.3716
0	2.00184	0	0	2.21213	0.776521	-25.1793	-0.201407	0.0389783	-0.0524865	-15.7512	-9.29E-16	1.81231	0	0	-0.00589748	8.96568	-20.9569	2.61992	245.469	371.263	714.322	434.954	434.954	434.954	17.3821	-71.3392	11.6151	213.651	435.074	235.406	206.227	206.227	206.227	-72.2199	-0.812925	-19.5485	29.1336	-10.325	3.19205	0.441947	0.348408	1.4411	-62.2304	137.729	-29.8599	0	0	-0.00423913	41.3443
0	1.77334	0	0	1.95659	0.770013	-24.9917	-0.20891	0.0274869	-0.0561914	-16.4263	-3.76E-15	-1.33431	0	0	-0.00733962	8.95135	-21.0751	2.39619	245.56	370.838	714.653	434.829	434.829	434.829	17.8621	-73.2258	12.0146	230.957	437.872	234.383	206.227	206.227	206.227	-74.2283	-1.12789	-20.0422	29.3692	-10.1431	3.42892	0.470686	0.343694	1.47098	-67.7236	128.177	-26.9275	0	0	-0.000894615	39.2799
0	1.47254	0	0	1.62126	0.760991	-24.7306	-0.214629	0.0163023	-0.0595145	-16.9901	-3.27E-15	-4.36944	0	0	-0.00772866	8.92863	-21.1724	2.21592	245.499	370.445	714.837	434.698	434.698	434.698	18.286	-75.0438	12.3586	248.217	440.634	233.693	206.227	206.227	206.227	-76.1688	-1.45714	-20.4557	29.5871	-9.97165	3.62429	0.494828	0.338273	1.49736	-71.617	118.245	-24.305	0	0	0.00112458	37.1906
0	1.1055	0	0	1.21364	0.748539	-24.3685	-0.218326	0.00650975	-0.0630508	-17.3984	-5.23E-15	-7.02364	0	0	-0.0067636	8.89638	-21.2513	2.08854	245.308	370.093	714.888	434.558	434.558	434.558	18.6285	-76.7952	12.6309	265.425	443.277	233.35	206.227	206.227	206.227	-78.0377	-1.79212	-20.7624	29.786	-9.81178	3.76883	0.512839	0.332327	1.52013	-72.5719	108.75	-22.1701	0	0	0.00115933	35.0873
0	0.677891	0	0	0.741339	0.731811	-23.8787	-0.219881	-0.000935851	-0.0674889	-17.632	-3.59E-15	-9.04694	0	0	-0.00452602	8.85382	-21.3139	2.02125	245.008	369.788	714.818	434.406	434.406	434.406	18.8679	-78.4828	12.8156	282.568	445.731	233.364	206.227	206.227	206.227	-79.8312	-2.12457	-20.9389	29.9638	-9.6647	3.85519	0.523212	0.325875	1.53894	-69.1845	100.213	-20.5444	0	0	-0.00114839	32.9797
0	0.195162	0	0	0.212392	0.710137	-23.2386	-0.219465	-0.005129	-0.0736333	-17.7172	-4.90E-15	-10.2183	0	0	-0.00163897	8.80058	-21.3614	2.01905	244.618	369.536	714.638	434.24	434.24	434.24	18.9879	-80.1082	12.8992	299.624	447.935	233.736	206.227	206.227	206.227	-81.5453	-2.44672	-20.9678	30.1179	-9.53155	3.87789	0.524716	0.319236	1.55499	-60.0974	93.1979	-19.3868	0	0	-0.00572505	30.8768
0	-0.336393	0	0	-0.363936	0.683135	-22.4325	-0.217375	-0.00563449	-0.0821443	-17.7021	2.12E-15	-10.4064	0	0	0.000837826	8.73651	-21.3949	2.08499	244.153	369.341	714.357	434.06	434.059	434.059	18.979	-81.6733	12.873	316.552	449.848	234.462	206.227	206.227	206.227	-83.1769	-2.75141	-20.8395	30.246	-9.41317	3.83306	0.516308	0.312027	1.56805	-44.2716	87.8164	-18.5367	0	0	-0.0117658	28.7875
0	-0.908329	0	0	-0.97595	0.650778	-21.454	-0.213985	-0.00228388	-0.0935441	-17.6399	1.63E-16	-9.5627	0	0	0.00164543	8.66173	-21.415	2.22037	243.629	369.207	713.985	433.863	433.863	433.863	18.8391	-83.1799	12.7344	333.288	451.447	235.53	206.227	206.227	206.227	-84.7246	-3.03233	-20.5537	30.3458	-9.31035	3.71836	0.497296	0.304353	1.57872	-20.9796	84.2002	-17.8274	0	0	-0.0179084	26.7211
0	-1.50875	0	0	-1.60877	0.613427	-20.308	-0.209549	0.00443277	-0.108044	-17.5545	-1.72E-15	-7.76985	0	0	-0.000170658	8.57656	-21.4224	2.42474	243.06	369.134	713.53	433.65	433.649	433.649	18.5742	-84.6307	12.4886	349.747	452.73	236.928	206.227	206.227	206.227	-86.19	-3.28428	-20.1198	30.4157	-9.22374	3.533	0.468108	0.295707	1.58686	9.68295	81.8915	-17.0312	0	0	-0.0221527	24.688
0	-2.12159	0	0	-2.24405	0.571801	-19.0105	-0.204151	0.0137276	-0.125588	-17.4249	5.47E-15	-5.20329	0	0	-0.00491504	8.48147	-21.4176	2.69616	242.46	369.122	712.999	433.42	433.42	433.42	18.1974	-86.0294	12.148	365.819	453.712	238.638	206.227	206.227	206.227	-87.5778	-3.50348	-19.5561	30.4545	-9.15358	3.27736	0.428966	0.285905	1.59223	47.4902	80.54	-16.0232	0	0	-0.02258	22.6996
0	-2.72686	0	0	-2.86068	0.526909	-17.5882	-0.197624	0.0242805	-0.14571	-17.173	-6.10E-15	-2.14242	0	0	-0.0119519	8.37722	-21.4014	3.03102	241.843	369.168	712.396	433.176	433.176	433.176	17.728	-87.3807	11.7315	381.374	454.422	240.637	206.227	206.227	206.227	-88.896	-3.68785	-18.8887	30.4621	-9.10027	2.95354	0.381339	0.274769	1.59412	91.3216	79.3741	-14.7036	0	0	-0.0174928	20.7694
0	-3.30155	0	0	-3.43608	0.47995	-16.0761	-0.189638	0.0348322	-0.167793	-16.6785	2.36E-15	1.111	0	0	-0.0199586	8.26471	-21.3746	3.42402	241.223	369.269	711.726	432.919	432.919	432.919	17.1895	-88.6894	11.2622	396.267	454.902	242.893	206.227	206.227	206.227	-90.1541	-3.83709	-18.1486	30.4393	-9.06358	2.56501	0.326357	0.261724	1.59144	140.134	77.6673	-13.1022	0	0	-0.00601994	18.912
0	-3.82191	0	0	-3.94813	0.432212	-14.515	-0.179813	0.0442048	-0.190911	-15.8038	3.12E-15	4.25933	0	0	-0.0273053	8.14519	-21.3379	3.86801	240.612	369.421	710.993	432.651	432.651	432.651	16.6082	-89.9595	10.7651	410.347	455.195	245.362	206.227	206.227	206.227	-91.3613	-3.95268	-17.3693	30.3877	-9.04335	2.11719	0.266136	0.247006	1.58362	192.271	74.9337	-11.3304	0	0	0.0116833	17.1433
0	-4.26572	0	0	-4.37725	0.38498	-12.9484	-0.167881	0.0516199	-0.214145	-14.4296	5.23E-15	7.06251	0	0	-0.032622	8.02012	-21.2923	4.35382	240.024	369.62	710.199	432.376	432.376	432.376	16.0103	-91.1926	10.2649	423.461	455.344	247.983	206.227	206.227	206.227	-92.5248	-4.0376	-16.5837	30.31	-9.03898	1.61746	0.202587	0.230761	1.57035	246.166	70.8945	-9.56397	0	0	0.0344523	15.4803
0	-4.61499	0	0	-4.70842	0.339475	-11.4202	-0.153844	0.0566427	-0.236395	-12.4901	8.17E-17	9.34618	0	0	-0.0351354	7.89131	-21.2386	4.87021	239.472	369.858	709.346	432.097	432.097	432.097	15.4212	-92.3863	9.78383	435.465	455.388	250.678	206.227	206.227	206.227	-93.6475	-4.09598	-15.8223	30.2095	-9.04968	1.07538	0.138269	0.213759	1.55187	299.749	65.6811	-7.99582	0	0	0.0602074	13.9401
0	-4.85804	0	0	-4.93275	0.296807	-9.9721	-0.13808	0.0592832	-0.25645	-9.99904	2.78E-15	11.0193	0	0	-0.0348178	7.76075	-21.1777	5.40379	238.965	370.132	708.435	431.819	431.819	431.819	14.8632	-93.5334	9.34061	446.225	455.357	253.351	206.227	206.227	206.227	-94.7264	-4.13258	-15.1116	30.0899	-9.0742	0.502747	0.0762753	0.196843	1.52948	350.489	59.7112	-6.78595	0	0	0.0862971	12.5391
0	-4.99115	0	0	-5.04861	0.257947	-8.64193	-0.121288	0.0597772	-0.273139	-7.05286	2.45E-15	12.05	0	0	-0.0321847	7.63064	-21.1101	5.93928	238.513	370.435	707.468	431.544	431.544	431.544	14.3546	-94.6213	8.94976	455.631	455.273	255.887	206.227	206.227	206.227	-95.7521	-4.15208	-14.4726	29.9554	-9.11102	-0.0865371	0.0200348	0.181079	1.50505	395.609	53.5278	-6.03288	0	0	0.109929	11.2926
0	-5.01897	0	0	-5.06196	0.22371	-7.46211	-0.1045	0.0585486	-0.285162	-3.83291	-1.63E-15	12.4597	0	0	-0.0280316	7.50327	-21.0362	6.45982	238.122	370.759	706.444	431.277	431.277	431.277	13.909	-95.6322	8.62141	463.594	455.151	258.163	206.227	206.227	206.227	-96.7088	-4.15855	-13.9207	29.8103	-9.15824	-0.676752	-0.0264025	0.167787	1.4811	431.776	47.8569	-5.75788	0	0	0.128512	10.2136
0	-4.9542	0	0	-4.98594	0.194731	-6.45842	-0.0888709	0.0560328	-0.291462	-0.573705	1.31E-15	12.2996	0	0	-0.0231248	7.3808	-20.9561	6.94758	237.797	371.099	705.366	431.02	431.02	431.02	13.5346	-96.5441	8.36129	470.059	454.997	260.052	206.227	206.227	206.227	-97.5758	-4.15498	-13.4653	29.6583	-9.21337	-1.25104	-0.0596416	0.157572	1.46002	456.004	43.1386	-5.90476	0	0	0.140207	9.31182
0	-4.81629	0	0	-4.83987	0.171453	-5.6493	-0.0755439	0.0526071	-0.29109	2.46307	1.31E-15	11.64	0	0	-0.018038	7.26529	-20.8697	7.38443	237.539	371.446	704.237	430.775	430.775	430.775	13.2341	-97.3325	8.17084	475.001	454.814	261.433	206.227	206.227	206.227	-98.3287	-4.14295	-13.1098	29.5034	-9.27365	-1.7919	-0.0758233	0.151195	1.44453	465.252	39.7521	-6.35761	0	0	0.143959	8.59297
0	-4.62954	0	0	-4.64759	0.154117	-5.04519	-0.0655812	0.0485522	-0.283469	5.01371	9.80E-16	10.5633	0	0	-0.0131237	7.15846	-20.7765	7.75302	237.347	371.794	703.062	430.543	430.543	430.543	13.0052	-97.9728	8.04722	478.435	454.597	262.204	206.227	206.227	206.227	-98.9423	-4.12274	-12.8517	29.3487	-9.33605	-2.28233	-0.071929	0.149053	1.43705	457.202	37.8125	-6.96204	0	0	0.139654	8.05832
0	-4.42092	0	0	-4.43552	0.142748	-4.64841	-0.0597263	0.0440792	-0.268274	6.85278	1.63E-15	9.16447	0	0	-0.00859212	7.06149	-20.6765	8.03785	237.219	372.136	701.847	430.324	430.324	430.324	12.841	-98.4423	7.98359	480.409	454.342	262.288	206.227	206.227	206.227	-99.3927	-4.09356	-12.6834	29.197	-9.39698	-2.70689	-0.0458878	0.151189	1.43859	430.344	37.4448	-7.55988	0	0	0.127991	7.70438
0	-4.2178	0	0	-4.23061	0.137155	-4.45305	-0.0585388	0.0393312	-0.245879	7.79125	-8.17E-16	7.5473	0	0	-0.00460428	6.97509	-20.5695	8.22626	237.153	372.467	700.602	430.116	430.116	430.116	12.7315	-98.7227	7.9694	481.007	454.041	261.642	206.227	206.227	206.227	-99.6597	-4.05414	-12.5928	29.0505	-9.4531	-3.05264	0.00301876	0.157412	1.45051	384.544	38.4896	-8.00204	0	0	0.110275	7.52295
0	-4.04601	0	0	-4.05825	0.13695	-4.44588	-0.0621786	0.0344691	-0.216987	7.71	-4.90E-16	5.82802	0	0	-0.00136103	6.89928	-20.4556	8.30954	237.148	372.785	699.34	429.915	429.915	429.915	12.6646	-98.8016	7.99109	480.346	453.687	260.26	206.227	206.227	206.227	-99.7293	-4.00335	-12.5643	28.9111	-9.50076	-3.31023	0.0735634	0.167605	1.47201	321.04	41.1041	-8.18538	0	0	0.0882184	7.50151
0	-3.92761	0	0	-3.94037	0.141573	-4.60737	-0.0706106	0.0297683	-0.183059	6.54471	2.04E-15	4.13747	0	0	0.000889566	6.83349	-20.3357	8.28333	237.201	373.087	698.077	429.718	429.718	429.718	12.6275	-98.6744	8.03306	478.566	453.276	258.176	206.227	206.227	206.227	-99.5948	-3.94096	-12.5802	28.7802	-9.53669	-3.47435	0.16294	0.181592	1.50228	242.662	45.4172	-8.05084	0	0	0.0636896	7.62394
0	-3.87922	0	0	-3.89355	0.150342	-4.9135	-0.0834789	0.0254411	-0.145974	4.30629	-1.47E-15	2.59241	0	0	0.00187974	6.77653	-20.2108	8.14815	237.314	373.376	696.832	429.521	429.521	429.521	12.6084	-98.3449	8.07897	475.829	452.806	255.461	206.227	206.227	206.227	-99.2581	-3.86812	-12.6223	28.6588	-9.55786	-3.54415	0.265969	0.198916	1.53956	153.792	51.5118	-7.60514	0	0	0.0384994	7.87139
0	-3.9103	0	0	-3.92736	0.162512	-5.33788	-0.100089	0.0218518	-0.108265	1.0896	-3.68E-16	1.30711	0	0	0.00141884	6.72677	-20.0826	7.90914	237.49	373.655	695.626	429.319	429.319	429.319	12.5969	-97.8262	8.11311	472.307	452.28	252.218	206.227	206.227	206.227	-98.731	-3.78774	-12.6733	28.5474	-9.56177	-3.52298	0.375114	0.219208	1.58114	60.5732	59.5124	-6.91751	0	0	0.0143836	8.22349
0	-4.02204	0	0	-4.04317	0.17735	-5.85449	-0.119425	0.0192475	-0.072429	-2.92232	-1.81E-15	0.356888	0	0	-0.000488154	6.68224	-19.9532	7.57543	237.731	373.932	694.481	429.107	429.107	429.107	12.5856	-97.1401	8.12182	468.173	451.707	248.576	206.227	206.227	206.227	-98.0344	-3.70449	-12.7179	28.4463	-9.54647	-3.41787	0.482688	0.241641	1.6245	-30.6011	69.2523	-6.09751	0	0	-0.00748054	8.65954
0	-4.20659	0	0	-4.23335	0.194188	-6.43958	-0.140003	0.0178245	-0.0412027	-7.43877	-2.72E-15	-0.218995	0	0	-0.00350114	6.6408	-19.8247	7.15948	238.042	374.212	693.42	428.882	428.882	428.882	12.5694	-96.3167	8.09437	463.593	451.099	244.679	206.227	206.227	206.227	-97.1982	-3.62433	-12.7438	28.3548	-9.51067	-3.23882	0.579226	0.265096	1.66643	-112.393	80.3347	-5.29188	0	0	-0.026261	9.15987
0	-4.44746	0	0	-4.48163	0.212485	-7.07383	-0.160086	0.0176362	-0.0166559	-12.0928	-3.76E-15	-0.423593	0	0	-0.00690135	6.60033	-19.6989	6.67576	238.426	374.507	692.46	428.643	428.643	428.643	12.5455	-95.3922	8.0238	458.713	450.473	240.677	206.227	206.227	206.227	-96.2588	-3.55389	-12.7425	28.2718	-9.45387	-2.99761	0.65692	0.288095	1.70422	-178.728	92.0046	-4.62519	0	0	-0.0418451	9.70702
0	-4.72098	0	0	-4.76451	0.231844	-7.74302	-0.177714	0.0185185	7.51E-06	-16.4671	1.20E-15	-0.301409	0	0	-0.00971687	6.55883	-19.5774	6.13983	238.885	374.824	691.62	428.391	428.391	428.391	12.513	-94.4065	7.90696	453.651	449.846	236.712	206.227	206.227	206.227	-95.2569	-3.49941	-12.7086	28.1951	-9.37628	-2.70701	0.709467	0.309046	1.73538	-225.112	103.31	-4.18257	0	0	-0.0546024	10.2866
0	-4.99966	0	0	-5.05449	0.252012	-8.4379	-0.191195	0.0201962	0.0089993	-20.182	3.86E-15	0.0820555	0	0	-0.0110244	6.5146	-19.4608	5.56695	239.416	375.173	690.909	428.127	428.127	428.127	12.4717	-93.3994	7.74434	448.496	449.235	232.907	206.227	206.227	206.227	-94.2328	-3.46577	-12.6402	28.1216	-9.27883	-2.3795	0.735113	0.3264	1.75816	-250.517	113.28	-3.96526	0	0	-0.0653473	10.8875
0	-5.25617	0	0	-5.32414	0.272831	-9.15259	-0.199532	0.0223433	0.0115254	-22.9782	5.92E-16	0.654531	0	0	-0.0102943	6.46626	-19.3487	4.97158	240.011	375.561	690.334	427.856	427.856	427.856	12.4218	-92.4063	7.53987	443.306	448.655	229.357	206.227	206.227	206.227	-93.2228	-3.4555	-12.5379	28.0468	-9.16322	-2.02681	0.733975	0.33896	1.77106	-255.996	121.103	-3.91474	0	0	-0.0746428	11.5016
0	-5.46742	0	0	-5.55004	0.294198	-9.88313	-0.202853	0.0245942	0.00960658	-24.7835	2.73E-15	1.34002	0	0	-0.0075808	6.41287	-19.2394	4.36629	240.656	375.995	689.893	427.586	427.586	427.586	12.3636	-91.4554	7.30045	438.11	448.119	226.122	206.227	206.227	206.227	-92.2557	-3.46831	-12.4051	27.9654	-9.03177	-1.65911	0.710512	0.345888	1.7746	-245.603	126.206	-3.91911	0	0	-0.0827816	12.1225
0	-5.61649	0	0	-5.71481	0.316008	-10.6255	-0.202109	0.0265516	0.0051743	-25.6843	6.38E-15	2.05804	0	0	-0.00342695	6.35382	-19.13	3.76179	241.33	376.48	689.577	427.324	427.324	427.324	12.2973	-90.5668	7.0357	432.918	447.637	223.231	206.227	206.227	206.227	-91.3516	-3.50105	-12.2472	27.871	-8.88757	-1.28501	0.66951	0.347058	1.76961	-223.742	128.383	-3.88313	0	0	-0.0893771	12.7446
0	-5.69313	0	0	-5.80758	0.338122	-11.3745	-0.198477	0.0278539	-9.87E-05	-25.846	1.50E-15	2.73029	0	0	0.00139943	6.28889	-19.0163	3.16683	242.004	377.02	689.375	427.078	427.078	427.078	12.2233	-89.7531	6.75714	427.725	447.217	220.689	206.227	206.227	206.227	-90.5232	-3.54818	-12.0713	27.7565	-8.73424	-0.911678	0.617135	0.342485	1.75802	-195.299	127.533	-3.72218	0	0	-0.0937155	13.3617
[truncated: 3,373 more rows]
[truncated: 122 more columns]
