# Supplementary material for: The impact of wide step width on lower limb coordination and its variability in individuals with flat feet
Source: PLoS One. 2025 Apr 24;20(4):e0321901. doi: 10.1371/journal.pone.0321901 (PMC12021241; doi:10.1371/journal.pone.0321901)
Supplement: S2 file — (ZIP) [file pone.0321901.s002.zip › Gait-Wide8.csv]

	sdk:LAbsAnkleAngle			sdk:LAnkleAngles			sdk:LAnkleForce			sdk:LAnkleMoment			sdk:LAnklePower			sdk:LFE									sdk:LFO									sdk:LFootProgressAngles			sdk:LHipAngles			sdk:LHipForce			sdk:LHipMoment			sdk:LHipPower			sdk:LKneeAngles
Sub Frame	X	Y	Z	X	Y	Z	X	Y	Z	X	Y	Z	X	Y	Z	RX	RY	RZ	TX	TY	TZ	SX	SY	SZ	RX	RY	RZ	TX	TY	TZ	SX	SY	SZ	X	Y	Z	X	Y	Z	X	Y	Z	X	Y	Z	X	Y	Z	X
	deg	deg	deg	deg	deg	deg	N/kg	N/kg	N/kg	N.mm/kg	N.mm/kg	N.mm/kg	W/kg	W/kg	W/kg	deg	deg	deg	mm	mm	mm	mm	mm	mm	deg	deg	deg	mm	mm	mm	mm	mm	mm	deg	deg	deg	deg	deg	deg	N/kg	N/kg	N/kg	N.mm/kg	N.mm/kg	N.mm/kg	W/kg	W/kg	W/kg	deg
0	7.79809	0	0	7.96445	0.347609	-11.6946	-0.143473	0.00374989	-0.0232874	-13.0344	-1.88E-15	0.606419	0	0	0.00967431	3.16641	12.9155	-1.93582	5.22581	394.327	666.84	437.194	437.194	437.194	12.4351	-81.2102	11.838	12.93	433.854	192.643	206.342	206.342	206.342	-81.6581	0.76403	-15.7379	-7.55536	-9.29183	-3.12347	-0.28751	-0.00440558	1.56965	111.501	3.71098	-2.02682	0	0	0.0212836	2.98733
0	8.13635	0	0	8.31458	0.352053	-11.8443	-0.144508	0.00328694	-0.0243892	-12.8333	-7.04E-16	0.603333	0	0	0.00907269	3.17221	13.0144	-1.70957	4.31323	393.277	666.084	437.386	437.386	437.386	12.6035	-80.9911	11.7404	7.28462	433.949	192.536	206.342	206.342	206.342	-81.4607	0.621768	-15.8025	-7.6395	-9.30696	-3.11821	-0.300285	-0.00812389	1.58545	116.249	1.81322	-2.03806	0	0	0.0175462	3.48965
0	8.45387	0	0	8.64464	0.357115	-12.0147	-0.145928	0.00269791	-0.025256	-12.6675	-3.03E-15	0.569893	0	0	0.00839201	3.18135	13.1074	-1.4896	3.45841	392.191	665.329	437.576	437.576	437.576	12.7755	-80.7426	11.6422	1.61316	434.037	192.432	206.342	206.342	206.342	-81.2339	0.481258	-15.8707	-7.7037	-9.33249	-3.10983	-0.307127	-0.0100617	1.60603	118.745	0.330746	-2.02695	0	0	0.0128329	4.00556
0	8.74668	0	0	8.9506	0.362785	-12.2052	-0.147698	0.00207285	-0.0258448	-12.5395	1.74E-15	0.509961	0	0	0.00763651	3.19379	13.1937	-1.27827	2.66464	391.071	664.587	437.756	437.756	437.756	12.9506	-80.4603	11.5441	-4.08513	434.111	192.335	206.342	206.342	206.342	-80.9732	0.34371	-15.943	-7.74706	-9.36992	-3.09534	-0.307448	-0.00958733	1.63131	118.838	-0.347107	-2.0015	0	0	0.00764677	4.53597
0	9.01118	0	0	9.22877	0.369013	-12.4142	-0.14973	0.00150493	-0.0261253	-12.4433	3.08E-15	0.426686	0	0	0.00680647	3.20955	13.2723	-1.07696	1.93922	389.916	663.866	437.923	437.923	437.923	13.1287	-80.1399	11.4463	-9.80887	434.167	192.251	206.342	206.342	206.342	-80.6741	0.210114	-16.0194	-7.76945	-9.42045	-3.07247	-0.300252	-0.00644854	1.66089	116.251	0.0518103	-1.97335	0	0	0.00261009	5.08241
0	9.2442	0	0	9.47584	0.375716	-12.6387	-0.1519	0.00111134	-0.026094	-12.3652	-2.76E-15	0.323745	0	0	0.00590047	3.22883	13.3419	-0.885875	1.29378	388.729	663.179	438.075	438.075	438.075	13.3093	-79.7773	11.3485	-15.5545	434.199	192.188	206.342	206.342	206.342	-80.3322	0.0812186	-16.0998	-7.77181	-9.48524	-3.04	-0.285105	-0.000351057	1.69386	110.85	1.80267	-1.96244	0	0	-0.00160886	5.64703
0	9.44298	0	0	9.68883	0.382777	-12.8748	-0.154056	0.000970779	-0.0257648	-12.2856	-2.07E-15	0.199477	0	0	0.00491584	3.25202	13.4009	-0.7041	0.744383	387.515	662.535	438.213	438.213	438.213	13.4918	-79.3683	11.2498	-21.3165	434.204	192.152	206.342	206.342	206.342	-79.9434	-0.0425488	-16.1837	-7.75615	-9.56503	-2.99793	-0.26264	0.00893473	1.72864	102.802	5.17272	-2.00339	0	0	-0.0043768	6.23258
0	9.60513	0	0	9.86502	0.390055	-13.1177	-0.156042	0.00116844	-0.0252331	-12.182	-2.98E-15	0.0550525	0	0	0.00385613	3.27967	13.4477	-0.529883	0.311143	386.278	661.944	438.34	438.34	438.34	13.6754	-78.909	11.1487	-27.0873	434.178	192.152	206.342	206.342	206.342	-79.5035	-0.161071	-16.2697	-7.72512	-9.66025	-2.94722	-0.233542	0.0213686	1.76409	92.3683	10.2865	-2.13145	0	0	-0.00524978	6.84243
0	9.72842	0	0	10.0018	0.397389	-13.362	-0.157804	0.00178952	-0.0245215	-12.0391	-3.12E-15	-0.103142	0	0	0.00273578	3.31242	13.48	-0.360925	0.0179537	385.024	661.414	438.46	438.46	438.46	13.8584	-78.3952	11.0428	-32.858	434.122	192.194	206.342	206.342	206.342	-79.0081	-0.27456	-16.3557	-7.68194	-9.77084	-2.88968	-0.198436	0.0369463	1.7981	79.666	17.286	-2.37513	0	0	-0.00397356	7.4806
0	9.81088	0	0	10.0969	0.40461	-13.602	-0.159258	0.00286261	-0.0237334	-11.8346	2.86E-15	-0.266023	0	0	0.00157368	3.35106	13.4956	-0.194626	-0.107922	383.761	660.951	438.583	438.583	438.583	14.0389	-77.8229	10.9287	-38.6189	434.033	192.283	206.342	206.342	206.342	-78.4529	-0.383479	-16.4387	-7.62996	-9.89641	-2.82771	-0.158677	0.055318	1.82925	65.1038	26.086	-2.7562	0	0	-0.000571973	8.15174
0	9.85045	0	0	10.1477	0.411556	-13.8324	-0.160404	0.00441375	-0.0230543	-11.5515	1.31E-15	-0.414772	0	0	0.000397265	3.39645	13.4917	-0.0285044	-0.0364646	382.497	660.557	438.715	438.715	438.715	14.2141	-77.1875	10.8024	-44.3594	433.916	192.423	206.342	206.342	206.342	-77.8332	-0.488478	-16.5146	-7.57225	-10.0361	-2.76385	-0.116056	0.0758195	1.85631	49.3069	36.4238	-3.27953	0	0	0.00467587	8.86114
0	9.8449	0	0	10.1516	0.418095	-14.049	-0.161176	0.00635285	-0.0225364	-11.1634	4.12E-15	-0.533505	0	0	-0.000768059	3.44953	13.4652	0.139314	0.264272	381.243	660.235	438.866	438.866	438.866	14.3804	-76.4842	10.6593	-50.0698	433.772	192.617	206.342	206.342	206.342	-77.1437	-0.590189	-16.5786	-7.51103	-10.189	-2.70032	-0.0712764	0.0975408	1.87794	32.3875	47.8314	-3.9234	0	0	0.0113935	9.61469
0	9.79132	0	0	10.1053	0.424143	-14.2488	-0.161584	0.00866548	-0.0222587	-10.6522	3.19E-15	-0.592015	0	0	-0.00188983	3.51123	13.4126	0.310015	0.827679	380.009	659.982	439.042	439.042	439.042	14.534	-75.7071	10.4947	-55.7412	433.608	192.863	206.342	206.342	206.342	-76.3783	-0.689112	-16.6257	-7.44744	-10.3541	-2.63879	-0.0257651	0.11993	1.89327	14.7339	59.8937	-4.64662	0	0	0.0191979	10.4188
0	9.68568	0	0	10.0045	0.42968	-14.4315	-0.161587	0.0111747	-0.0222694	-9.99907	-4.08E-17	-0.575559	0	0	-0.00293855	3.58256	13.3302	0.483705	1.6877	378.805	659.794	439.251	439.251	439.251	14.6711	-74.8492	10.3045	-61.3668	433.429	193.16	206.342	206.342	206.342	-75.5294	-0.785453	-16.6511	-7.38103	-10.5301	-2.57996	0.0195762	0.142203	1.90178	-3.4717	72.0178	-5.39445	0	0	0.0277969	11.2805
0	9.52257	0	0	9.84339	0.434766	-14.5991	-0.161255	0.0137378	-0.0225719	-9.20543	2.53E-15	-0.468621	0	0	-0.00387737	3.66446	13.2137	0.659379	2.87811	377.644	659.665	439.496	439.496	439.496	14.788	-73.9021	10.0851	-66.9418	433.243	193.503	206.342	206.342	206.342	-74.5883	-0.879046	-16.6508	-7.3095	-10.7161	-2.52336	0.0643832	0.163669	1.90398	-22.2045	83.5871	-6.09305	0	0	0.0371094	12.2067
0	9.29476	0	0	9.61473	0.439543	-14.7562	-0.160672	0.0162036	-0.0233155	-8.28618	3.06E-15	-0.264158	0	0	-0.00466048	3.75785	13.0588	0.835063	4.43186	376.539	659.587	439.777	439.777	439.777	14.8818	-72.8555	9.83432	-72.4637	433.058	193.885	206.342	206.342	206.342	-73.5443	-0.969336	-16.6219	-7.22884	-10.911	-2.46737	0.107597	0.183598	1.89973	-41.0864	94.0271	-6.67276	0	0	0.0472402	13.2046
0	8.99319	0	0	9.30929	0.44424	-14.9105	-0.159967	0.0183833	-0.0244904	-7.27645	-2.78E-15	0.030235	0	0	-0.00523578	3.86362	12.861	1.00775	6.38015	375.501	659.551	440.093	440.093	440.093	14.9507	-71.6976	9.55104	-77.9332	432.882	194.299	206.342	206.342	206.342	-72.3852	-1.05543	-16.5633	-7.13314	-11.114	-2.40917	0.149112	0.201675	1.89023	-60.128	102.821	-7.05774	0	0	0.0586141	14.2812
0	8.60699	0	0	8.91607	0.449158	-15.0718	-0.159355	0.0201091	-0.0262358	-6.23744	7.15E-16	0.39852	0	0	-0.00556034	3.98251	12.6158	1.17374	8.75182	374.544	659.545	440.441	440.441	440.441	14.9944	-70.415	9.2356	-83.3531	432.723	194.736	206.342	206.342	206.342	-71.0976	-1.13631	-16.4753	-7.01499	-11.3241	-2.34489	0.18839	0.21735	1.87614	-79.078	109.538	-7.18657	0	0	0.0718293	15.443
0	8.12393	0	0	8.4226	0.454653	-15.2517	-0.159062	0.0212798	-0.02857	-5.24979	2.87E-15	0.821171	0	0	-0.00562592	4.11518	12.3188	1.32894	11.5727	373.678	659.559	440.814	440.814	440.814	15.0139	-68.9934	8.8892	-88.7287	432.587	195.191	206.342	206.342	206.342	-69.6673	-1.21116	-16.3603	-6.86563	-11.5403	-2.26992	0.22493	0.230382	1.85879	-97.7626	113.892	-7.00524	0	0	0.0876412	16.6957
0	7.53081	0	0	7.81536	0.461109	-15.4627	-0.159373	0.0218043	-0.031546	-4.41886	-2.25E-15	1.27021	0	0	-0.00551415	4.26208	11.9656	1.46893	14.8647	372.916	659.583	441.207	441.207	441.207	15.0117	-67.4182	8.51365	-94.0662	432.478	195.661	206.342	206.342	206.342	-68.0799	-1.27973	-16.2219	-6.67534	-11.7615	-2.17895	0.258532	0.240566	1.83961	-116.06	115.734	-6.48158	0	0	0.106909	18.0442
0	6.81453	0	0	7.08054	0.468909	-15.7171	-0.160579	0.0218177	-0.0352604	-3.86799	5.72E-16	1.73338	0	0	-0.00544324	4.42343	11.5526	1.58948	18.6452	372.266	659.606	441.609	441.609	441.609	14.9918	-65.6756	8.11068	-99.3722	432.396	196.147	206.342	206.342	206.342	-66.3222	-1.34289	-16.065	-6.43401	-11.9862	-2.06659	0.288372	0.248231	1.8194	-133.576	115.34	-5.62967	0	0	0.130441	19.4921
0	5.96307	0	0	6.20511	0.478409	-16.0261	-0.163034	0.0213087	-0.0397389	-3.74129	1.39E-15	2.17737	0	0	-0.00585189	4.59925	11.0764	1.68665	22.9262	371.736	659.623	442.013	442.013	442.013	14.9596	-63.7539	7.68146	-104.651	432.341	196.663	206.342	206.342	206.342	-64.3832	-1.40294	-15.8951	-6.13139	-12.2129	-1.92748	0.313994	0.253173	1.7996	-150.078	112.724	-4.46793	0	0	0.158726	21.0412
0	4.96696	0	0	5.17814	0.489909	-16.3988	-0.167053	0.0204036	-0.0449924	-4.18751	-2.12E-15	2.58111	0	0	-0.00740818	4.78926	10.5344	1.75709	27.7138	371.332	659.627	442.41	442.41	442.41	14.9214	-61.6452	7.22603	-109.904	432.308	197.229	206.342	206.342	206.342	-62.2562	-1.46408	-15.7183	-5.75765	-12.4396	-1.7567	0.33531	0.255885	1.78101	-165.456	108.376	-3.07596	0	0	0.192216	22.6917
0	3.82104	0	0	3.99251	0.503612	-16.841	-0.172961	0.0191442	-0.0508931	-5.35552	4.57E-15	2.92055	0	0	-0.0110063	4.99296	9.92469	1.79841	33.0071	371.054	659.617	442.791	442.791	442.792	14.8837	-59.3468	6.7429	-115.124	432.292	197.879	206.342	206.342	206.342	-59.9399	-1.53237	-15.5401	-5.30389	-12.6643	-1.55033	0.35216	0.256787	1.76475	-179.646	102.677	-1.53794	0	0	0.230974	24.442
0	2.52615	0	0	2.6467	0.519588	-17.3541	-0.180981	0.0176181	-0.057206	-7.37098	4.57E-15	3.18986	0	0	-0.0176206	5.20958	9.24631	1.80933	38.7982	370.904	659.595	443.15	443.15	443.15	14.852	-56.8638	6.22894	-120.292	432.283	198.663	206.342	206.342	206.342	-57.4407	-1.61559	-15.3649	-4.76256	-12.8848	-1.30576	0.364691	0.256259	1.7513	-192.781	96.0141	0.0627279	0	0	0.274931	26.2878
0	1.09116	0	0	1.1469	0.537753	-17.9339	-0.191225	0.0159208	-0.0635232	-10.3217	-5.72E-16	3.40301	0	0	-0.0280811	5.43812	8.4993	1.79002	45.0717	370.877	659.567	443.478	443.478	443.478	14.83	-54.2108	5.68004	-125.373	432.267	199.641	206.342	206.342	206.342	-54.7747	-1.72247	-15.1954	-4.12787	-13.0985	-1.02202	0.373172	0.2547	1.74071	-205.089	88.822	1.6475	0	0	0.323902	28.2229
0	-0.4658	0	0	-0.491389	0.55785	-18.571	-0.203528	0.014234	-0.0691994	-14.2271	-6.13E-17	3.60219	0	0	-0.0427108	5.67738	7.68473	1.74208	51.8042	370.966	659.541	443.771	443.771	443.771	14.8184	-51.4131	5.0922	-130.307	432.229	200.883	206.342	206.342	206.342	-51.9687	-1.8615	-15.0326	-3.39599	-13.3031	-0.700036	0.378447	0.252843	1.73279	-217.073	81.5343	3.17257	0	0	0.377973	30.2386
0	-2.1164	0	0	-2.24183	0.579463	-19.2509	-0.217467	0.0125933	-0.0734786	-19.0294	-7.35E-16	3.82611	0	0	-0.0610391	5.92595	6.80469	1.66877	58.9652	371.163	659.532	444.024	444.024	444.024	14.8151	-48.5084	4.46355	-135.012	432.154	202.464	206.342	206.342	206.342	-49.0611	-2.03939	-14.8756	-2.56536	-13.4962	-0.342859	0.381126	0.250851	1.72656	-229.142	74.293	4.65821	0	0	0.437019	32.3239
0	-3.82223	0	0	-4.06678	0.602046	-19.9553	-0.232349	0.0111709	-0.0754722	-24.5841	3.59E-15	4.12602	0	0	-0.0815455	6.18224	5.86239	1.57485	66.5166	371.456	659.557	444.233	444.233	444.233	14.815	-45.5462	3.79643	-139.374	432.022	204.454	206.342	206.342	206.342	-46.1019	-2.25924	-14.7228	-1.63684	-13.6755	0.0444791	0.381938	0.248707	1.72054	-241.703	67.2437	6.1419	0	0	0.500943	34.4657
0	-5.53571	0	0	-5.91766	0.624991	-20.6647	-0.24734	0.00994119	-0.0741729	-30.6718	-1.96E-15	4.51634	0	0	-0.101724	6.44451	4.86194	1.46657	74.4138	371.833	659.638	444.395	444.395	444.395	14.8114	-42.5871	3.09949	-143.256	431.817	206.908	206.342	206.342	206.342	-43.1516	-2.51888	-14.5725	-0.613685	-13.8392	0.454951	0.381685	0.246606	1.71299	-255.209	60.4099	7.71283	0	0	0.569762	36.6489
0	-7.20233	0	0	-7.73668	0.647691	-21.36	-0.261484	0.00898888	-0.0688019	-37.0009	1.96E-15	4.99388	0	0	-0.118284	6.71082	3.80839	1.35134	82.6069	372.28	659.796	444.507	444.507	444.507	14.7977	-39.7006	2.38892	-146.495	431.527	209.856	206.342	206.342	206.342	-40.2788	-2.80983	-14.4238	0.498537	-13.9856	0.879932	0.381256	0.244454	1.70218	-269.862	53.8623	9.43566	0	0	0.643032	38.8562
0	-8.76385	0	0	-9.45991	0.669619	-22.0254	-0.273964	0.00825591	-0.0588688	-43.244	-3.92E-15	5.50569	0	0	-0.127772	6.97907	2.70751	1.23752	91.0416	372.781	660.059	444.568	444.568	444.568	14.7695	-36.9615	1.68854	-148.915	431.143	213.296	206.342	206.342	206.342	-37.5564	-3.11707	-14.2782	1.69206	-14.1135	1.30943	0.381383	0.242267	1.6867	-285.635	47.6605	11.3605	0	0	0.719684	41.0689
0	-10.1621	0	0	-11.0215	0.690381	-22.6497	-0.283974	0.0076861	-0.0444687	-49.0385	9.15E-15	5.96901	0	0	-0.127201	7.24693	1.56563	1.13408	99.6613	373.324	660.451	444.573	444.573	444.573	14.7259	-34.4457	1.02838	-150.336	430.662	217.188	206.342	206.342	206.342	-35.0583	-3.41993	-14.1395	2.95721	-14.222	1.73254	0.382244	0.239981	1.66572	-301.877	41.8981	13.4848	0	0	0.796833	43.2666
0	-11.3428	0	0	-12.3583	0.709745	-23.227	-0.290801	0.00700973	-0.0264055	-54.0154	-2.61E-15	6.26383	0	0	-0.114848	7.51192	0.389442	1.0501	108.409	373.893	660.999	444.522	444.522	444.522	14.6703	-32.2262	0.441973	-150.586	430.089	221.456	206.342	206.342	206.342	-32.8549	-3.69406	-14.0137	4.28281	-14.3108	2.13805	0.384209	0.237498	1.6393	-317.569	36.5667	15.7961	0	0	0.87016	45.4277
0	-12.2597	0	0	-13.4149	0.727627	-23.7556	-0.293744	0.005902	-0.00613242	-57.8194	5.23E-15	6.27028	0	0	-0.0908454	7.77141	-0.814162	0.994445	117.227	374.476	661.727	444.413	444.413	444.413	14.6097	-30.3678	-0.0371412	-149.509	429.432	225.996	206.342	206.342	206.342	-31.0086	-3.91411	-13.9084	5.65639	-14.3798	2.5148	0.386469	0.23504	1.6088	-330.91	31.7172	18.2255	0	0	0.932844	47.5298
0	-12.878	0	0	-14.1476	0.744038	-24.2371	-0.292158	0.0039839	0.0144785	-60.1455	-6.53E-15	5.8932	0	0	-0.0574727	8.0226	-2.03828	0.975117	126.063	375.059	662.658	444.245	444.245	444.245	14.5524	-28.9235	-0.379425	-146.984	428.705	230.68	206.342	206.342	206.342	-29.5703	-4.05683	-13.8307	7.06471	-14.429	2.85243	0.388505	0.231984	1.5758	-340.134	27.143	20.7098	0	0	0.977862	49.5501
0	-13.1767	0	0	-14.5283	0.759032	-24.6738	-0.285532	0.00109941	0.0335009	-60.7797	2.61E-15	5.10617	0	0	-0.0189007	8.26264	-3.27612	0.998699	134.866	375.63	663.807	444.018	444.018	444.017	14.5057	-27.9309	-0.562631	-142.925	427.918	235.374	206.342	206.342	206.342	-28.5758	-4.104	-13.7858	8.49413	-14.4587	3.14201	0.389869	0.228569	1.54234	-343.657	23.0047	23.0703	0	0	0.999105	51.4667
0	-13.151	0	0	-14.5471	0.772639	-25.0674	-0.273624	-0.00285499	0.0492666	-59.6372	-9.15E-15	3.93941	0	0	0.0195959	8.48873	-4.521	1.06992	143.592	376.181	665.19	443.733	443.733	443.733	14.4733	-27.4098	-0.574285	-137.293	427.08	239.948	206.342	206.342	206.342	-28.0438	-4.04458	-13.7757	9.93091	-14.4694	3.37648	0.389744	0.224628	1.51032	-340.286	19.2405	25.1751	0	0	0.992316	53.2588
0	-12.8124	0	0	-14.2129	0.78483	-25.418	-0.256677	-0.007643	0.0607287	-56.7943	1.31E-15	2.50389	0	0	0.0528586	8.69826	-5.76651	1.19112	152.201	376.703	666.812	443.394	443.394	443.394	14.454	-27.3608	-0.412967	-130.097	426.194	244.286	206.342	206.342	206.342	-27.9744	-3.87596	-13.7982	11.3616	-14.4616	3.55133	0.387746	0.220146	1.48034	-329.764	15.9743	26.8475	0	0	0.956992	54.9076
0	-12.1881	0	0	-13.553	0.795503	-25.7232	-0.235467	-0.0127468	0.0674913	-52.4845	5.23E-15	0.969509	0	0	0.0770308	8.88894	-7.00643	1.36188	160.657	377.187	668.673	443.008	443.008	443.008	14.4412	-27.7659	-0.0880834	-121.391	425.257	248.293	206.342	206.342	206.342	-28.3498	-3.60383	-13.8473	12.7736	-14.4358	3.66492	0.38376	0.215566	1.45295	-312.544	13.5392	27.8711	0	0	0.895772	56.3972
0	-11.3181	0	0	-12.6102	0.804511	-25.9797	-0.211257	-0.0174609	0.0698096	-47.0708	7.84E-15	-0.462718	0	0	0.0903228	9.059	-8.23469	1.57907	168.931	377.629	670.767	442.582	442.582	442.582	14.4244	-28.5908	0.38151	-111.27	424.261	251.896	206.342	206.342	206.342	-29.1365	-3.24101	-13.9141	14.155	-14.3925	3.71858	0.37708	0.211219	1.42738	-289.608	12.2106	28.083	0	0	0.813565	57.7146
0	-10.2519	0	0	-11.4392	0.811709	-26.1838	-0.185562	-0.0210019	0.0685195	-40.9881	0	-1.59307	0	0	0.093106	9.2073	-9.44536	1.83657	176.997	378.024	673.08	442.127	442.127	442.127	14.3909	-29.788	0.969746	-99.8586	423.197	255.045	206.342	206.342	206.342	-30.2884	-2.80561	-13.9876	15.4953	-14.3322	3.71683	0.367778	0.208005	1.40245	-262.618	12.5114	27.2944	0	0	0.717434	58.8501
0	-9.04422	0	0	-10.1018	0.817002	-26.3334	-0.160213	-0.0225856	0.0646326	-34.7154	3.92E-15	-2.2498	0	0	0.0875024	9.33342	-10.6326	2.12579	184.832	378.37	675.593	441.655	441.655	441.655	14.3287	-31.3015	1.64635	-87.3007	422.059	257.706	206.342	206.342	206.342	-31.7513	-2.31858	-14.057	16.7851	-14.2557	3.66701	0.356053	0.206725	1.37748	-233.371	14.7896	25.403	0	0	0.614669	59.7968
0	-7.75039	0	0	-8.66153	0.820398	-26.4292	-0.137038	-0.021463	0.0591691	-28.7089	3.92E-15	-2.30654	0	0	0.0765581	9.43768	-11.7905	2.43607	192.413	378.666	678.278	441.178	441.178	441.178	14.2288	-33.0716	2.38004	-73.7481	420.845	259.86	206.342	206.342	206.342	-33.4675	-1.80141	-14.1136	18.0168	-14.1631	3.57873	0.341556	0.208029	1.35115	-203.503	19.4836	22.2628	0	0	0.511486	60.5507
0	-6.42191	0	0	-7.17807	0.822048	-26.4757	-0.117423	-0.0175058	0.0530373	-23.3289	1.31E-15	-1.74906	0	0	0.0633155	9.52118	-12.9136	2.75511	199.72	378.91	681.105	440.708	440.708	440.708	14.0877	-35.0402	3.14175	-59.348	419.566	261.501	206.342	206.342	206.342	-35.3813	-1.27414	-14.1524	19.1842	-14.0551	3.46363	0.325298	0.212508	1.32375	-174.641	26.6352	17.9456	0	0	0.413472	61.1099
0	-5.10341	0	0	-5.70349	0.822232	-26.4808	-0.102136	-0.0109945	0.0468514	-18.8058	-6.53E-16	-0.64807	0	0	0.0501868	9.58567	-13.9962	3.06997	206.733	379.104	684.038	440.257	440.257	440.257	13.9077	-37.1544	3.90691	-44.2348	418.245	262.633	206.342	206.342	206.342	-37.442	-0.75408	-14.1731	20.2831	-13.932	3.33424	0.307349	0.220091	1.29514	-147.7	36.0308	12.6053	0	0	0.323853	61.4743
0	-3.83103	0	0	-4.27992	0.821316	-26.455	-0.0913897	-0.0025342	0.0410529	-15.2414	1.96E-15	0.864235	0	0	0.0387011	9.63345	-15.0332	3.36775	213.43	379.247	687.037	439.833	439.833	439.833	13.6965	-39.3693	4.65652	-28.524	416.917	263.266	206.342	206.342	206.342	-39.6066	-0.255343	-14.1795	21.3107	-13.7942	3.20345	0.287851	0.230693	1.26589	-123.252	47.2674	6.51166	0	0	0.244584	61.6453
0	-2.63209	0	0	-2.93904	0.819692	-26.4093	-0.0850174	0.00728861	0.035828	-12.6336	4.49E-16	2.64664	0	0	0.0295536	9.66718	-16.0198	3.63626	219.792	379.342	690.063	439.446	439.446	439.446	13.4656	-41.6489	5.37728	-12.3113	415.625	263.421	206.342	206.342	206.342	-41.8404	0.211021	-14.1789	22.266	-13.6423	3.08369	0.267152	0.244046	1.23699	-101.498	59.9792	-0.104279	0	0	0.176335	61.6249
0	-1.52575	0	0	-1.70276	0.817734	-26.354	-0.0826048	0.0178732	0.0313353	-10.9045	3.27E-16	4.56007	0	0	0.0228045	9.68973	-16.952	3.86464	225.798	379.389	693.074	439.099	439.099	439.099	13.2289	-43.9655	6.06096	4.32717	414.421	263.125	206.342	206.342	206.342	-44.1172	0.636475	-14.1807	23.1498	-13.4768	2.98638	0.246318	0.259519	1.20926	-82.7499	73.7204	-6.98511	0	0	0.119615	61.416
0	-0.524147	0	0	-0.584672	0.815748	-26.298	-0.0836642	0.0287395	0.0274951	-9.9347	-9.80E-16	6.49016	0	0	0.0181321	9.70396	-17.8261	4.04392	231.43	379.39	696.029	438.794	438.794	438.794	13.0015	-46.2993	6.70349	21.3332	413.36	262.411	206.342	206.342	206.342	-46.4179	1.01434	-14.1952	23.964	-13.2983	2.92128	0.225965	0.276993	1.18396	-66.8688	88.2333	-13.9269	0	0	0.0736457	61.0216
0	0.366058	0	0	0.408136	0.813965	-26.2476	-0.0876235	0.0394331	0.0242864	-9.57874	1.31E-15	8.33764	0	0	0.0150243	9.71257	-18.6394	4.16727	236.668	379.348	698.889	438.532	438.532	438.532	12.7983	-48.6367	7.30379	38.663	412.499	261.317	206.342	206.342	206.342	-48.7296	1.33917	-14.2329	24.7117	-13.1077	2.8962	0.207689	0.295807	1.16246	-54.033	103.114	-20.6903	0	0	0.0379906	60.4447
0	1.14211	0	0	1.27298	0.812527	-26.2069	-0.0939714	0.0495384	0.0216292	-9.69454	-1.31E-15	10.0179	0	0	0.0129487	9.71791	-19.3897	4.23041	241.497	379.263	701.619	438.308	438.308	438.308	12.634	-50.9685	7.86289	56.2844	411.895	259.89	206.342	206.342	206.342	-51.044	1.60624	-14.3039	25.3969	-12.9061	2.91647	0.192666	0.315086	1.14544	-44.202	117.954	-27.058	0	0	0.011595	59.6885
0	1.8036	0	0	2.0098	0.81149	-26.1776	-0.102283	0.0586696	0.0194327	-10.1578	-2.61E-15	11.4573	0	0	0.0114289	9.72181	-20.0756	4.23165	245.901	379.139	704.184	438.119	438.119	438.119	12.5214	-53.2888	8.38294	74.1735	411.6	258.177	206.342	206.342	206.342	-53.3557	1.81125	-14.4167	26.0238	-12.6948	2.98486	0.18276	0.334044	1.13415	-37.5652	132.276	-32.776	0	0	-0.00643776	58.7559
0	2.35125	0	0	2.61973	0.810829	-26.1588	-0.112206	0.0664289	0.0175617	-10.8681	0	12.5852	0	0	0.0100691	9.72553	-20.6967	4.17219	249.869	378.978	706.557	437.956	437.956	437.956	12.4719	-55.5933	8.86665	92.3122	411.664	256.235	206.342	206.342	206.342	-55.6611	1.95021	-14.5781	26.5971	-12.4756	3.10127	0.179391	0.352279	1.12953	-34.1364	145.706	-37.6301	0	0	-0.0174353	57.6502
0	2.78619	0	0	3.10414	0.810443	-26.1479	-0.123445	0.0724682	0.0158926	-11.7502	-6.53E-16	13.3395	0	0	0.00855224	9.72956	-21.253	4.05608	253.394	378.781	708.713	437.813	437.813	437.813	12.4945	-57.8782	9.31688	110.687	412.125	254.12	206.342	206.342	206.342	-57.9574	2.0196	-14.7927	27.1211	-12.2502	3.26255	0.183915	0.368551	1.13193	-33.9809	157.603	-41.3841	0	0	-0.0226278	56.3746
0	3.10951	0	0	3.46417	0.810151	-26.1396	-0.135698	0.0764865	0.0141402	-12.7456	1.96E-15	13.6652	0	0	0.00663114	9.73364	-21.7455	3.89027	256.474	378.551	710.634	437.68	437.68	437.68	12.5956	-60.1401	9.7363	129.285	413.014	251.894	206.342	206.342	206.342	-60.2421	2.01658	-15.0625	27.6	-12.0208	3.46255	0.197054	0.382485	1.14217	-36.8002	167.556	-43.901	0	0	-0.0236832	54.9334
0	3.3222	0	0	3.70078	0.809698	-26.1268	-0.148755	0.078236	0.0120348	-13.8172	-6.53E-16	13.5154	0	0	0.0041399	9.73672	-22.1759	3.68448	259.11	378.291	712.305	437.548	437.548	437.548	12.7782	-62.3752	10.1273	148.098	414.348	249.62	206.342	206.342	206.342	-62.5127	1.93941	-15.3865	28.0372	-11.7898	3.69213	0.218831	0.39341	1.16039	-42.2212	175.033	-45.0672	0	0	-0.0220493	53.3316
0	3.42559	0	0	3.81511	0.808749	-26.0999	-0.162272	0.0776176	0.00910106	-14.9191	3.27E-15	12.8631	0	0	0.000997424	9.73701	-22.5466	3.45083	261.311	378.004	713.72	437.411	437.411	437.411	13.042	-64.5799	10.4918	167.112	416.131	247.365	206.342	206.342	206.342	-64.7667	1.78789	-15.7607	28.4358	-11.5593	3.93952	0.248371	0.401001	1.18676	-49.3382	179.664	-44.9061	0	0	-0.0193689	51.5758
0	3.42166	0	0	3.809	0.806891	-26.0472	-0.175895	0.0745496	0.00493831	-16.0028	0	11.6915	0	0	-0.00274994	9.73215	-22.8607	3.20343	263.091	377.692	714.876	437.259	437.259	437.259	13.3822	-66.7505	10.8311	186.314	418.349	245.198	206.342	206.342	206.342	-67.0012	1.56373	-16.1775	28.798	-11.3317	4.19072	0.284501	0.404718	1.22094	-57.2276	180.999	-43.4864	0	0	-0.0167621	49.6747
0	3.31334	0	0	3.68549	0.803618	-25.9543	-0.189062	0.0691124	-0.000977508	-16.992	5.88E-15	10.0148	0	0	-0.00689007	9.71931	-23.1218	2.95778	264.472	377.36	715.777	437.089	437.089	437.089	13.7898	-68.8833	11.1459	205.685	420.972	243.188	206.342	206.342	206.342	-69.2132	1.27092	-16.6258	29.1255	-11.1092	4.43015	0.325062	0.404192	1.26212	-64.5209	178.695	-40.9818	0	0	-0.0151998	47.6393
0	3.10493	0	0	3.44921	0.79833	-25.8038	-0.201141	0.0616233	-0.00915296	-17.7971	3.27E-16	7.89139	0	0	-0.0110186	9.69555	-23.3341	2.7302	265.479	377.011	716.43	436.894	436.894	436.894	14.2508	-70.9747	11.4351	225.198	423.952	241.404	206.342	206.342	206.342	-71.3989	0.91589	-17.0908	29.4192	-10.894	4.64139	0.366627	0.399444	1.30931	-69.3842	172.681	-37.6949	0	0	-0.0154679	45.4835
0	2.80178	0	0	3.10642	0.790353	-25.5761	-0.211396	0.0525255	-0.0201259	-18.3156	3.27E-15	5.4177	0	0	-0.0145522	9.65791	-23.502	2.53679	266.144	376.651	716.848	436.674	436.674	436.674	14.7466	-73.0208	11.6964	244.817	427.223	239.907	206.342	206.342	206.342	-73.5533	0.507597	-17.5542	29.6795	-10.6878	4.80812	0.405685	0.390183	1.36077	-69.8844	162.831	-33.9329	0	0	-0.0178044	43.2241
0	2.4101	0	0	2.66485	0.778966	-25.2496	-0.219101	0.0425011	-0.0343863	-18.4545	3.19E-15	2.74174	0	0	-0.0168241	9.60382	-23.6301	2.39268	266.502	376.286	717.045	436.427	436.427	436.427	15.255	-75.0168	11.9253	264.491	430.704	238.75	206.342	206.342	206.342	-75.6691	0.057422	-17.995	29.9066	-10.4923	4.91499	0.438252	0.37674	1.41473	-63.885	149.47	-30.0848	0	0	-0.0221734	40.8806
0	1.93668	0	0	2.13356	0.763462	-24.8022	-0.223627	0.0323136	-0.0524069	-18.1489	9.39E-16	0.0435386	0	0	-0.0172398	9.53125	-23.723	2.31098	266.593	375.922	717.04	436.154	436.154	436.155	15.7507	-76.9566	12.1157	284.153	434.303	237.974	206.342	206.342	206.342	-77.7365	-0.421022	-18.3904	30.1	-10.3087	4.94857	0.460147	0.359052	1.46926	-49.165	132.891	-26.4736	0	0	-0.0280609	38.4751
0	1.38866	0	0	1.52264	0.743228	-24.2134	-0.224587	0.0228603	-0.0746525	-17.3861	7.11E-15	-2.46532	0	0	-0.0154984	9.43899	-23.785	2.30202	266.457	375.567	716.85	435.86	435.86	435.86	16.2077	-78.8324	12.2603	303.716	437.918	237.598	206.342	206.342	206.342	-79.7422	-0.912269	-18.7176	30.2593	-10.1381	4.89824	0.467269	0.337551	1.52256	-23.5168	113.746	-23.3887	0	0	-0.0345521	36.0322
0	0.773585	0	0	0.843328	0.71784	-23.4668	-0.221982	0.0149779	-0.101326	-16.2231	-6.04E-15	-4.57341	0	0	-0.0117798	9.32672	-23.82	2.37235	266.133	375.227	716.497	435.548	435.548	435.548	16.6003	-80.6344	12.3513	323.069	441.445	237.626	206.342	206.342	206.342	-81.67	-1.39954	-18.9559	30.3839	-9.98107	4.75714	0.45683	0.312893	1.57284	14.4604	92.8694	-20.9916	0	0	-0.0400063	33.5777
0	0.100227	0	0	0.108517	0.687151	-22.553	-0.21622	0.00930842	-0.132625	-14.7786	3.76E-15	-6.09719	0	0	-0.00681342	9.19519	-23.8313	2.52422	265.661	374.91	716	435.223	435.223	435.223	16.9056	-82.3515	12.3821	342.08	444.786	238.036	206.342	206.342	206.342	-83.5018	-1.86552	-19.0885	30.4733	-9.83806	4.52266	0.426262	0.285846	1.61937	65.978	71.1631	-19.3262	0	0	-0.0422878	31.139
0	-0.620115	0	0	-0.666378	0.651364	-21.4718	-0.207864	0.00628319	-0.168211	-13.1897	-3.35E-15	-6.89523	0	0	-0.0017675	9.04615	-23.8215	2.75504	265.074	374.624	715.376	434.89	434.89	434.89	17.105	-83.9729	12.3485	360.588	447.846	238.79	206.342	206.342	206.342	-85.22	-2.29341	-19.104	30.5268	-9.70898	4.19701	0.374844	0.257264	1.66043	130.878	49.611	-18.3059	0	0	-0.0386088	28.744
0	-1.37244	0	0	-1.46274	0.611064	-20.2349	-0.19752	0.00597561	-0.207379	-11.5795	2.45E-16	-6.8973	0	0	0.0020571	8.88232	-23.7923	3.05717	264.404	374.374	714.643	434.555	434.555	434.555	17.1861	-85.4887	12.25	378.413	450.545	239.835	206.342	206.342	206.342	-86.8091	-2.66829	-18.9983	30.5441	-9.59356	3.78742	0.303516	0.22838	1.69516	207.938	29.163	-17.7492	0	0	-0.0259729	26.421
0	-2.13725	0	0	-2.25865	0.567205	-18.866	-0.18565	0.00821293	-0.24878	-10.0185	1.59E-15	-6.10195	0	0	0.00360278	8.70722	-23.7446	3.41824	263.674	374.164	713.814	434.222	434.222	434.222	17.1438	-86.8917	12.0901	395.352	452.819	241.101	206.342	206.342	206.342	-88.2583	-2.97858	-18.775	30.5249	-9.49113	3.30586	0.215282	0.200514	1.72217	294.374	10.7539	-17.4399	0	0	-0.00172985	24.198
0	-2.89094	0	0	-3.02973	0.521059	-17.4012	-0.172574	0.0125929	-0.290563	-8.51798	3.47E-15	-4.57973	0	0	0.00240157	8.52492	-23.6786	3.8217	262.904	373.997	712.902	433.894	433.894	433.894	16.9813	-88.177	11.8763	411.188	454.619	242.511	206.342	206.342	206.342	-89.5618	-3.2173	-18.4449	30.4693	-9.40067	2.76839	0.114687	0.174964	1.74019	386.215	-4.87705	-17.1679	0	0	0.0357074	22.1021
0	-3.60723	0	0	-3.75068	0.474131	-15.8871	-0.158564	0.0186479	-0.330283	-7.04562	2.40E-15	-2.45861	0	0	-0.0012798	8.33977	-23.5937	4.24767	262.106	373.873	711.916	433.574	433.574	433.574	16.7104	-89.3422	11.62	425.701	455.921	243.98	206.342	206.342	206.342	-90.7187	-3.3828	-18.0264	30.3779	-9.32077	2.19439	0.00884244	0.153462	1.74839	477.847	-16.8401	-16.8017	0	0	0.0859659	20.1591
0	-4.25944	0	0	-4.39742	0.428057	-14.378	-0.14386	0.0257996	-0.365317	-5.54251	7.16E-16	0.0768663	0	0	-0.0064586	8.15606	-23.489	4.67437	261.287	373.789	710.862	433.265	433.265	433.265	16.3506	-90.3859	11.3355	438.677	456.72	245.413	206.342	206.342	206.342	-91.732	-3.47869	-17.5436	30.2516	-9.24974	1.60516	-0.0944155	0.13711	1.74608	563.056	-24.6873	-16.2626	0	0	0.146386	18.3922
0	-4.82352	0	0	-4.94935	0.384488	-12.9319	-0.128895	0.0335124	-0.392913	-3.97167	1.20E-15	2.81102	0	0	-0.0117667	7.97768	-23.3635	5.0794	260.451	373.74	709.745	432.967	432.967	432.967	15.9283	-91.307	11.0393	449.922	457.032	246.714	206.342	206.342	206.342	-92.606	-3.51291	-17.0251	30.0921	-9.18552	1.02258	-0.185898	0.126788	1.73411	634.864	-28.0594	-15.5491	0	0	0.211675	16.8211
0	-5.28106	0	0	-5.39162	0.344977	-11.6059	-0.114234	0.0412737	-0.410554	-2.33324	-1.92E-15	5.51109	0	0	-0.0158174	7.80794	-23.2161	5.4414	259.598	373.722	708.568	432.681	432.681	432.681	15.4732	-92.1031	10.7489	459.28	456.896	247.783	206.342	206.342	206.342	-93.3452	-3.49621	-16.5014	29.9014	-9.126	0.467695	-0.256909	0.123506	1.71346	686.639	-26.6624	-14.7164	0	0	0.274449	15.4613
0	-5.62164	0	0	-5.7168	0.310872	-10.451	-0.100584	0.0485325	-0.416395	-0.682656	8.17E-16	7.94187	0	0	-0.0175741	7.64923	-23.0463	5.74148	258.727	373.726	707.335	432.407	432.407	432.407	15.0157	-92.7702	10.4813	466.64	456.365	248.524	206.342	206.342	206.342	-93.9517	-3.44032	-16.0027	29.6826	-9.06884	-0.0407863	-0.300035	0.127036	1.6863	712.934	-20.8615	-13.8148	0	0	0.326382	14.3227
0	-5.84428	0	0	-5.92598	0.283223	-9.50828	-0.0888552	0.0548529	-0.409141	0.854967	-1.47E-15	9.90435	0	0	-0.0166448	7.50296	-22.854	5.96441	257.838	373.746	706.049	432.144	432.144	432.144	14.5835	-93.3024	10.2518	471.954	455.508	248.85	206.342	206.342	206.342	-94.4247	-3.35629	-15.5556	29.4395	-9.01171	-0.487528	-0.309045	0.137441	1.65551	709.384	-10.7837	-12.9086	0	0	0.359185	13.4092
0	-5.95746	0	0	-6.02877	0.26271	-8.8055	-0.0799299	0.0597445	-0.388542	2.11363	1.14E-15	11.2401	0	0	-0.0132798	7.36953	-22.6401	6.09963	256.932	373.776	704.714	431.89	431.89	431.89	14.1989	-93.6926	10.0721	475.235	454.396	248.688	206.342	206.342	206.342	-94.761	-3.25331	-15.1809	29.1765	-8.95231	-0.861527	-0.28127	0.153377	1.62359	674.28	2.74078	-12.0188	0	0	0.366757	12.7181
0	-5.97819	0	0	-6.04258	0.24961	-8.35526	-0.0747146	0.0628699	-0.355188	2.89377	2.12E-15	11.8679	0	0	-0.00827929	7.2484	-22.4061	6.14169	256.013	373.811	703.337	431.644	431.644	431.644	13.8765	-93.9335	9.94897	476.568	453.105	247.988	206.342	206.342	206.342	-94.9552	-3.13831	-14.8914	28.8989	-8.8887	-1.15634	-0.215943	0.174354	1.59404	607.755	19.2678	-11.1565	0	0	0.345804	12.2403
0	-5.92989	0	0	-5.99069	0.243783	-8.15465	-0.0739974	0.0640221	-0.310584	2.99832	1.47E-15	11.7872	0	0	-0.00270678	7.13823	-22.1548	6.09041	255.087	373.852	701.929	431.403	431.403	431.403	13.6235	-94.019	9.88319	476.101	451.706	246.729	206.342	206.342	206.342	-95.0024	-3.01613	-14.6916	28.6122	-8.81916	-1.37033	-0.1158	0.199148	1.56952	512.604	38.1055	-10.3049	0	0	0.297113	11.9604
0	-5.83932	0	0	-5.89966	0.244711	-8.18662	-0.0782608	0.063182	-0.257421	2.27573	3.27E-16	11.077	0	0	0.00238915	7.03712	-21.8893	5.95056	254.165	373.898	700.501	431.164	431.164	431.164	13.4397	-93.9469	9.86946	474.038	450.264	244.921	206.342	206.342	206.342	-94.8997	-2.89025	-14.5771	28.322	-8.74235	-1.5062	0.0130532	0.226533	1.55224	394.379	58.548	-9.45319	0	0	0.225724	11.8573
0	-5.73342	0	0	-5.79614	0.251578	-8.42297	-0.0874833	0.0606043	-0.198927	0.660693	-1.63E-16	9.88736	0	0	0.00619678	6.9428	-21.6138	5.73117	253.259	373.954	699.07	430.925	430.925	430.925	13.3193	-93.7199	9.89698	470.626	448.835	242.609	206.342	206.342	206.342	-94.6488	-2.7637	-14.5369	28.0341	-8.65742	-1.57038	0.162897	0.255513	1.54393	260.279	79.9578	-8.59698	0	0	0.139758	11.9061
0	-5.63616	0	0	-5.70398	0.263369	-8.8281	-0.101096	0.0566242	-0.139207	-1.80736	2.45E-15	8.39378	0	0	0.00825161	6.85284	-21.3328	5.44488	252.387	374.025	697.655	430.683	430.683	430.683	13.2533	-93.3471	9.95133	466.144	447.467	239.871	206.342	206.342	206.342	-94.2576	-2.63979	-14.555	27.7538	-8.56381	-1.57239	0.322784	0.284713	1.5452	119.788	101.448	-7.77366	0	0	0.0497011	12.079
0	-5.56623	0	0	-5.64165	0.278988	-9.36342	-0.117996	0.0517644	-0.0826526	-4.98142	-3.76E-15	6.78404	0	0	0.00846564	6.76492	-21.0512	5.10672	251.566	374.121	696.275	430.433	430.433	430.433	13.2307	-92.8441	10.0161	460.876	446.2	236.81	206.342	206.342	206.342	-93.7401	-2.52251	-14.6131	27.4856	-8.46146	-1.52373	0.480329	0.312489	1.55547	-16.5255	121.825	-7.04256	0	0	-0.0338128	12.3478
0	-5.53481	0	0	-5.62033	0.297384	-9.99177	-0.13661	0.0465639	-0.0334995	-8.61626	-8.58E-16	5.22129	0	0	0.00709922	6.67691	-20.7737	4.73279	250.816	374.249	694.955	430.173	430.173	430.173	13.2409	-92.2326	10.075	455.095	445.064	233.545	206.342	206.342	206.342	-93.1169	-2.41656	-14.693	27.233	-8.35055	-1.43675	0.623329	0.337212	1.5743	-138.414	139.849	-6.48486	0	0	-0.102297	12.686
0	-5.54458	0	0	-5.64264	0.317642	-10.6809	-0.155114	0.041468	0.00471406	-12.4035	1.69E-15	3.82424	0	0	0.00469859	6.58707	-20.5046	4.33914	250.153	374.418	693.716	429.901	429.901	429.901	13.2737	-91.5386	10.1142	449.046	444.082	230.2	206.342	206.342	206.342	-92.4134	-2.32688	-14.778	26.9978	-8.23151	-1.32371	0.739318	0.35694	1.5994	-236.34	154.071	-6.17406	0	0	-0.150561	13.0707
0	-5.58951	0	0	-5.70251	0.339052	-11.4059	-0.171706	0.0368154	0.0299752	-16.0191	-8.27E-16	2.67028	0	0	0.00200538	6.49415	-20.2472	3.93998	249.594	374.637	692.579	429.616	429.616	429.616	13.3203	-90.7913	10.1224	442.925	443.267	226.894	206.342	206.342	206.342	-91.6581	-2.25808	-14.8542	26.7805	-8.10496	-1.19515	0.82045	0.370169	1.62909	-304.405	163.316	-6.11817	0	0	-0.178224	13.4837
0	-5.65637	0	0	-5.7864	0.361118	-12.1492	-0.184922	0.0327036	0.0424354	-19.179	-6.07E-16	1.78969	0	0	-0.000218557	6.39739	-20.0038	3.54675	249.148	374.912	691.563	429.318	429.318	429.318	13.3727	-90.0202	10.0923	436.871	442.618	223.73	206.342	206.342	206.342	-90.8803	-2.21362	-14.9104	26.5791	-7.97142	-1.05929	0.862663	0.375592	1.6602	-340.737	166.824	-6.2461	0	0	-0.188722	13.9128
0	-5.72734	0	0	-5.87612	0.383516	-12.8995	-0.194008	0.0292239	0.0440973	-21.6979	-1.75E-15	1.19727	0	0	-0.00134861	6.29667	-19.7747	3.16691	248.817	375.247	690.68	429.011	429.011	429.011	13.4237	-89.253	10.0206	430.969	442.125	220.789	206.342	206.342	206.342	-90.1075	-2.19495	-14.9391	26.3895	-7.83165	-0.920824	0.867477	0.373365	1.69038	-347.915	164.757	-6.42053	0	0	-0.187684	14.3501
0	-5.78327	0	0	-5.95195	0.406028	-13.6491	-0.198991	0.0263651	0.0381691	-23.5069	1.57E-15	0.885318	0	0	-0.0010635	6.19231	-19.5582	2.80364	248.592	375.644	689.938	428.699	428.699	428.699	13.4668	-88.5134	9.90821	425.252	441.772	218.126	206.342	206.342	206.342	-89.3629	-2.20112	-14.9356	26.2051	-7.68627	-0.780947	0.839966	0.364043	1.71667	-331.573	157.83	-6.47797	0	0	-0.180464	14.7906
0	-5.80648	0	0	-5.9953	0.428483	-14.3921	-0.200413	0.0241098	0.0278888	-24.6256	4.69E-15	0.828676	0	0	0.000618971	6.08513	-19.3507	2.45601	248.453	376.105	689.335	428.388	428.388	428.388	13.497	-87.8204	9.76011	419.714	441.534	215.775	206.342	206.342	206.342	-88.6652	-2.2285	-14.899	26.0174	-7.53618	-0.637515	0.787355	0.34903	1.73763	-298.509	147.233	-6.29585	0	0	-0.170607	15.2303
0	-5.7824	0	0	-5.99059	0.450724	-15.1231	-0.198788	0.0222809	0.0160648	-25.1006	7.78E-15	0.966231	0	0	0.00336515	5.97615	-19.1466	2.11997	248.368	376.627	688.864	428.088	428.088	428.088	13.5103	-87.1884	9.58531	414.33	441.389	213.747	206.342	206.342	206.342	-88.0283	-2.27122	-14.832	25.816	-7.38238	-0.486185	0.717449	0.330028	1.75165	-255.489	134.299	-5.82994	0	0	-0.159408	15.6643
0	-5.70106	0	0	-5.92678	0.472587	-15.8368	-0.19455	0.0206943	0.00448459	-24.9921	-1.23E-15	1.22044	0	0	0.0066545	5.86633	-18.9391	1.78987	248.296	377.207	688.513	427.806	427.806	427.806	13.5049	-86.6269	9.39545	409.058	441.316	212.039	206.342	206.342	206.342	-87.4614	-2.32181	-14.7399	25.5896	-7.22606	-0.322017	0.637282	0.30805	1.75814	-208.057	120.038	-5.10432	0	0	-0.146341	16.0864
0	-5.558	0	0	-5.79834	0.493901	-16.5278	-0.188335	0.0190389	-0.00565523	-24.4001	-2.68E-17	1.49477	0	0	0.00990418	5.75639	-18.7207	1.46033	248.189	377.841	688.265	427.552	427.552	427.552	13.4801	-86.1406	9.2032	403.857	441.295	210.631	206.342	206.342	206.342	-86.9686	-2.37218	-14.63	25.3271	-7.06887	-0.141219	0.554078	0.284367	1.75726	-161.151	105.276	-4.18434	0	0	-0.130596	16.4885
0	-5.35396	0	0	-5.6051	0.514474	-17.1902	-0.181048	0.0171039	-0.0138772	-23.466	2.16E-15	1.71127	0	0	0.0126522	5.64647	-18.4841	1.12811	247.999	378.522	688.099	427.331	427.331	427.331	13.4365	-85.7295	9.02056	398.686	441.311	209.494	206.342	206.342	206.342	-86.5496	-2.41451	-14.5099	25.0186	-6.91276	0.056862	0.473922	0.259637	1.74999	-118.533	90.5685	-3.15357	0	0	-0.111929	16.8622
0	-5.09359	0	0	-5.35092	0.534076	-17.8168	-0.173415	0.0148828	-0.0197847	-22.3206	-3.24E-15	1.83172	0	0	0.0146422	5.53593	-18.2233	0.793523	247.681	379.245	687.998	427.149	427.149	427.149	13.3748	-85.3903	8.85758	393.512	441.348	208.591	206.342	206.342	206.342	-86.2007	-2.442	-14.3863	24.6561	-6.75988	0.268418	0.401655	0.234385	1.73674	-83.0701	76.4987	-2.10018	0	0	-0.0916302	17.1994
0	-4.78417	0	0	-5.04259	0.552425	-18.3995	-0.165889	0.0124935	-0.0232923	-21.0669	3.27E-15	1.85208	0	0	0.0158061	5.42348	-17.934	0.461023	247.196	380.003	687.943	427.01	427.01	427.01	13.2962	-85.1174	8.7218	388.308	441.394	207.881	206.342	206.342	206.342	-85.916	-2.44929	-14.2649	24.235	-6.61279	0.484786	0.340498	0.209442	1.71843	-56.4251	63.6587	-1.10089	0	0	-0.0722473	17.4934
0	-4.43499	0	0	-4.68908	0.569186	-18.9283	-0.158903	0.0101546	-0.0244912	-19.8021	1.67E-15	1.79592	0	0	0.0162279	5.30718	-17.6137	0.138978	246.515	380.788	687.919	426.916	426.916	426.916	13.202	-84.9033	8.61798	383.061	441.437	207.324	206.342	206.342	206.342	-85.6881	-2.4328	-14.1496	23.7538	-6.474	0.692818	0.291001	0.185437	1.69599	-38.8076	52.5632	-0.222243	0	0	-0.0565525	17.7395
0	-4.05625	0	0	-4.30067	0.583994	-19.3927	-0.152835	0.00816026	-0.0236972	-18.6099	-9.19E-16	1.70455	0	0	0.0160793	5.18496	-17.2621	-0.161616	245.619	381.592	687.914	426.865	426.865	426.865	13.0939	-84.7397	8.54836	377.764	441.467	206.881	206.342	206.342	206.342	-85.5084	-2.39082	-14.0433	23.2145	-6.34604	0.876527	0.252455	0.163315	1.67057	-29.4488	43.7989	0.472345	0	0	-0.0468135	17.9352
0	-3.65831	0	0	-3.88808	0.596487	-19.7825	-0.147777	0.00665379	-0.0214792	-17.5368	-3.57E-15	1.60664	0	0	0.0155244	5.05488	-16.8807	-0.428747	244.498	382.409	687.917	426.856	426.856	426.856	12.974	-84.6177	8.51291	372.42	441.481	206.516	206.342	206.342	206.342	-85.3684	-2.32352	-13.9478	22.6223	-6.23101	1.01903	0.222302	0.143419	1.64292	-26.4135	37.5325	0.945219	0	0	-0.0433535	18.0799
0	-3.25105	0	0	-3.4619	0.606358	-20.0891	-0.143771	0.00580374	-0.0183538	-16.6156	4.49E-15	1.53313	0	0	0.0147182	4.91569	-16.4722	-0.65135	243.149	383.233	687.919	426.884	426.884	426.884	12.8451	-84.529	8.5097	367.038	441.475	206.2	206.342	206.342	206.342	-85.2599	-2.23282	-13.8643	21.9852	-6.13087	1.10495	0.198274	0.126726	1.61495	-27.7398	34.0205	1.16859	0	0	-0.0453657	18.1746
0	-2.84355	0	0	-3.03216	0.613394	-20.307	-0.140846	0.00559012	-0.0149402	-15.8693	1.35E-15	1.49343	0	0	0.0137742	4.76704	-16.04	-0.820868	241.577	384.06	687.913	426.944	426.944	426.944	12.7102	-84.4657	8.5352	361.629	441.454	205.908	206.342	206.342	206.342	-85.1756	-2.12201	-13.7931	21.3128	-6.04688	1.12217	0.177444	0.112925	1.58742	-31.162	32.8677	1.16175	0	0	-0.0503763	18.2213
0	-2.44354	0	0	-2.60776	0.617522	-20.4345	-0.138889	0.00598836	-0.0116111	-15.2976	-1.53E-15	1.49412	0	0	0.0127645	4.6097	-15.5881	-0.932711	239.788	384.885	687.893	427.029	427.029	427.029	12.5728	-84.4207	8.58508	356.207	441.422	205.622	206.342	206.342	206.342	-85.109	-1.99535	-13.7341	20.6158	-5.98	1.06354	0.15792	0.102278	1.56185	-35.02	33.8262	0.948191	0	0	-0.055972	18.2227
0	-2.0574	0	0	-2.19621	0.618816	-20.4744	-0.137792	0.00683374	-0.00880519	-14.8926	-3.02E-15	1.525	0	0	0.0117352	4.4455	-15.12	-0.98686	237.787	385.71	687.854	427.13	427.13	427.131	12.4361	-84.3884	8.65436	350.786	441.388	205.329	206.342	206.342	206.342	-85.0549	-1.85756	-13.6868	19.9052	-5.93051	0.927489	0.138426	0.0942216	1.53932	-37.9461	36.1979	0.589697	0	0	-0.0597508	18.1816
0	-1.6899	0	0	-1.80343	0.617508	-20.434	-0.137415	0.0078834	-0.0067061	-14.6367	-2.79E-15	1.56487	0	0	0.0107202	4.27711	-14.6389	-0.988007	235.583	386.533	687.791	427.24	427.24	427.24	12.3033	-84.3642	8.73826	345.376	441.361	205.021	206.342	206.342	206.342	-85.0092	-1.71329	-13.6506	19.1916	-5.89805	0.718191	0.118752	0.0877396	1.52072	-39.2935	39.212	0.151249	0	0	-0.0604363	18.1006
0	-1.34434	0	0	-1.43362	0.613961	-20.3245	-0.137638	0.00897824	-0.00547361	-14.5087	-1.53E-15	1.59871	0	0	0.00975224	4.10781	-14.1477	-0.945004	233.182	387.358	687.701	427.348	427.348	427.348	12.1768	-84.3449	8.83235	339.985	441.35	204.696	206.342	206.342	206.342	-84.9691	-1.56676	-13.6246	18.4846	-5.88174	0.444994	0.0990358	0.081818	1.50648	-38.7486	42.1201	-0.300141	0	0	-0.0575409	17.982
0	-1.02259	0	0	-1.08935	0.608646	-20.16	-0.138281	0.00983961	-0.00511602	-14.4777	-6.13E-17	1.59684	0	0	0.00886122	3.94117	-13.6483	-0.869986	230.588	388.185	687.58	427.447	427.447	427.447	12.0586	-84.3282	8.93282	334.617	441.363	204.353	206.342	206.342	206.342	-84.9326	-1.42143	-13.6078	17.7924	-5.88012	0.121493	0.080096	0.0756404	1.49714	-36.4713	44.2978	-0.713259	0	0	-0.0515968	17.8279
0	-0.725391	0	0	-0.771741	0.602097	-19.9569	-0.139259	0.010378	-0.00557011	-14.5213	2.85E-15	1.54893	0	0	0.00807419	3.78071	-13.1425	-0.777217	227.806	389.018	687.426	427.53	427.53	427.53	11.9495	-84.3127	9.03649	329.274	441.407	203.995	206.342	206.342	206.342	-84.8986	-1.27994	-13.599	17.1217	-5.89131	-0.235818	0.0628037	0.0684819	1.49314	-32.7796	45.261	-1.04555	0	0	-0.0435606	17.6403
0	-0.452465	0	0	-0.4807	0.594875	-19.7323	-0.140407	0.0104181	-0.00661409	-14.6091	3.32E-15	1.43613	0	0	0.00740393	3.62958	-12.6312	-0.681915	224.84	389.857	687.24	427.592	427.592	427.592	11.85	-84.2978	9.1409	323.954	441.483	203.627	206.342	206.342	206.342	-84.8665	-1.14406	-13.597	16.4772	-5.91296	-0.608948	0.0486228	0.0597055	1.49404	-28.4247	44.721	-1.27755	0	0	-0.0349988	17.4209
0	-0.202845	0	0	-0.215206	0.587511	-19.5027	-0.141629	0.00992588	-0.00813195	-14.7194	-2.30E-15	1.25743	0	0	0.0068461	3.49036	-12.1152	-0.598966	221.695	390.701	687.021	427.63	427.63	427.63	11.7594	-84.2833	9.244	318.652	441.592	203.255	206.342	206.342	206.342	-84.8361	-1.01479	-13.6001	15.8615	-5.94264	-0.979855	0.0379346	0.0491875	1.49954	-23.7396	42.5644	-1.39678	0	0	-0.0267515	17.1714
0	0.0248721	0	0	0.0263489	0.580474	-19.2826	-0.142795	0.00890692	-0.00992674	-14.8299	-6.69E-16	1.01887	0	0	0.00637707	3.36502	-11.5949	-0.541916	218.377	391.551	686.773	427.642	427.642	427.642	11.6766	-84.269	9.34413	313.365	441.73	202.885	206.342	206.342	206.342	-84.8071	-0.892463	-13.6065	15.2757	-5.97796	-1.33173	0.0311014	0.0372691	1.50914	-19.1643	38.9295	-1.40612	0	0	-0.0195754	16.8936
0	0.232405	0	0	0.245908	0.574134	-19.0838	-0.143881	0.00743302	-0.0117736	-14.9318	2.48E-15	0.736039	0	0	0.00596647	3.25473	-11.0703	-0.52215	214.89	392.403	686.499	427.631	427.631	427.631	11.5997	-84.2553	9.43998	308.086	441.89	202.523	206.342	206.342	206.342	-84.7796	-0.776868	-13.6142	14.7187	-6.01664	-1.64998	0.0285633	0.0244038	1.52207	-15.1627	34.115	-1.31868	0	0	-0.0140045	16.5891
0	0.421489	0	0	0.445546	0.568745	-18.9144	-0.144795	0.0056401	-0.013492	-15.0121	-3.46E-16	0.433282	0	0	0.00557851	3.15997	-10.5415	-0.548229	211.244	393.254	686.202	427.6	427.6	427.6	11.5267	-84.2421	9.53058	302.809	442.063	202.174	206.342	206.342	206.342	-84.7533	-0.667386	-13.6212	14.1877	-6.0569	-1.92309	0.0303856	0.0112958	1.53757	-12.0635	28.489	-1.14592	0	0	-0.0102129	16.2594
0	0.59384	0	0	0.627234	0.564431	-18.7786	-0.145537	0.00364966	-0.0149291	-15.0703	-4.85E-16	0.132428	0	0	0.00519171	3.08054	-10.008	-0.625353	207.445	394.1	685.89	427.555	427.555	427.555	11.4556	-84.2294	9.61533	297.53	442.239	201.843	206.342	206.342	206.342	-84.7282	-0.563107	-13.6258	13.6783	-6.09743	-2.1433	0.0358426	-0.00101992	1.55458	-9.90709	22.5986	-0.918459	0	0	-0.0079585	15.9059
0	0.750983	0	0	0.792731	0.56119	-18.6764	-0.146067	0.00172907	-0.0159428	-15.1034	4.23E-15	-0.130584	0	0	0.0047924	3.01571	-9.46943	-0.755388	203.504	394.937	685.567	427.504	427.504	427.504	11.3843	-84.2173	9.69397	292.245	442.407	201.532	206.342	206.342	206.342	-84.7038	-0.462981	-13.6266	13.185	-6.13748	-2.30667	0.0443701	-0.0114951	1.57227	-8.78453	17.1209	-0.670638	0	0	-0.00705849	15.5296
0	0.894186	0	0	0.943481	0.558908	-18.6044	-0.146387	1.88E-05	-0.0165016	-15.1142	-4.52E-15	-0.336203	0	0	0.00438555	2.96435	-8.92507	-0.936847	199.431	395.761	685.24	427.456	427.456	427.456	11.3114	-84.2055	9.76665	286.953	442.556	201.245	206.342	206.342	206.342	-84.6799	-0.365912	-13.6225	12.7009	-6.17714	-2.41308	0.0547372	-0.0192231	1.58962	-8.468	12.5191	-0.42679	0	0	-0.0070912	15.1312
0	1.0244	0	0	1.08059	0.557381	-18.5562	-0.146497	-0.00122678	-0.0166243	-15.1059	1.91E-15	-0.456571	0	0	0.00398141	2.92503	-8.37418	-1.1653	195.235	396.57	684.915	427.42	427.42	427.42	11.2357	-84.1937	9.83379	281.652	442.68	200.982	206.342	206.342	206.342	-84.656	-0.270898	-13.6131	12.2185	-6.21698	-2.46584	0.065649	-0.0234628	1.60577	-8.65195	9.32235	-0.215843	0	0	-0.00763749	14.711
0	1.14247	0	0	1.20489	0.556347	-18.5235	-0.146396	-0.00191894	-0.0163908	-15.081	1.08E-15	-0.484922	0	0	0.00359222	2.89621	-7.81594	-1.43387	190.926	397.36	684.599	427.406	427.406	427.406	11.1568	-84.1819	9.89614	276.344	442.773	200.743	206.342	206.342	206.342	-84.6318	-0.177113	-13.5986	11.7304	-6.2582	-2.47117	0.0761058	-0.0236691	1.61992	-9.05528	7.83398	-0.0564374	0	0	-0.00836653	14.2693
0	1.24901	0	0	1.31706	0.555513	-18.4972	-0.146103	-0.00201641	-0.0158573	-15.043	-2.37E-15	-0.4229	0	0	0.0032238	2.87632	-7.24949	-1.73374	186.513	398.133	684.295	427.424	427.424	427.424	11.0749	-84.1697	9.9547	271.029	442.834	200.527	206.342	206.342	206.342	-84.6072	-0.083963	-13.5797	11.2289	-6.3023	-2.43759	0.0848625	-0.0199829	1.63122	-9.41528	8.07966	0.0488293	0	0	-0.0089793	13.8059
0	1.34461	0	0	1.41762	0.554576	-18.4676	-0.145647	-0.00158121	-0.0151745	-14.9951	-1.94E-15	-0.285379	0	0	0.00287352	2.86386	-6.67407	-2.05484	182.006	398.889	684.008	427.482	427.482	427.482	10.9905	-84.1571	10.0106	265.711	442.864	200.333	206.342	206.342	206.342	-84.582	0.00890526	-13.5575	10.707	-6.35111	-2.37514	0.0906773	-0.012816	1.63907	-9.34568	9.87039	0.10339	0	0	-0.00900521	13.3209
0	1.42978	0	0	1.50707	0.553258	-18.4258	-0.145068	-0.000653766	-0.0143887	-14.9398	-1.68E-16	-0.086054	0	0	0.00253113	2.85752	-6.08904	-2.3866	177.412	399.629	683.742	427.589	427.589	427.589	10.9048	-84.1439	10.0649	260.39	442.87	200.158	206.342	206.342	206.342	-84.5563	0.101616	-13.5335	10.1588	-6.40657	-2.2946	0.0930525	-0.00264343	1.64319	-8.79076	13.003	0.116201	0	0	-0.00824071	12.8143
0	1.50509	0	0	1.58589	0.551309	-18.3642	-0.144408	0.000587055	-0.0136592	-14.8789	-3.40E-15	0.147539	0	0	0.00218525	2.85606	-5.49398	-2.71849	172.739	400.357	683.498	427.75	427.75	427.75	10.8192	-84.1302	10.1189	255.069	442.857	199.999	206.342	206.342	206.342	-84.5301	0.19406	-13.5092	9.5799	-6.47021	-2.20685	0.0911102	0.0091249	1.64292	-7.46795	16.9272	0.100784	0	0	-0.00621708	12.2866
0	1.57108	0	0	1.65454	0.548536	-18.2763	-0.143711	0.00198471	-0.0130213	-14.8147	-6.38E-16	0.391371	0	0	0.0018277	2.85862	-4.88878	-3.04081	167.992	401.076	683.277	427.971	427.971	427.971	10.7351	-84.116	10.1734	249.748	442.835	199.854	206.342	206.342	206.342	-84.5037	0.28599	-13.4863	8.96738	-6.54371	-2.12196	0.0846527	0.0217657	1.63862	-5.41475	21.2021	0.0753647	0	0	-0.00280687	11.7383
0	1.62816	0	0	1.7135	0.544808	-18.1581	-0.143	0.0033696	-0.012577	-14.7473	-2.08E-15	0.622558	0	0	0.00145746	2.86444	-4.27359	-3.34516	163.176	401.789	683.077	428.253	428.253	428.253	10.6538	-84.1014	10.2292	244.429	442.813	199.719	206.342	206.342	206.342	-84.4771	0.377057	-13.466	8.32033	-6.6281	-2.04871	0.0732844	0.0339593	1.62989	-2.51173	25.2472	0.0553104	0	0	0.00224048	11.1706
0	1.67686	0	0	1.76322	0.540058	-18.0072	-0.142315	0.0045377	-0.0123148	-14.6804	2.81E-15	0.816302	0	0	0.00108443	2.87308	-3.64898	-3.62501	158.298	402.5	682.897	428.596	428.596	428.596	10.5767	-84.0863	10.287	239.111	442.8	199.591	206.342	206.342	206.342	-84.4505	0.466916	-13.4498	7.63988	-6.72409	-1.99395	0.0576004	0.0447249	1.61771	0.992147	28.5849	0.0510423	0	0	0.00858967	10.5848
0	1.71756	0	0	1.80418	0.534285	-17.8235	-0.141682	0.00541929	-0.0123278	-14.6169	2.96E-15	0.964178	0	0	0.00072272	2.8842	-3.01583	-3.8759	153.36	403.212	682.732	428.998	428.998	428.998	10.5048	-84.0707	10.3473	233.793	442.804	199.467	206.342	206.342	206.342	-84.424	0.555266	-13.4386	6.92909	-6.83185	-1.9623	0.0378183	0.0531639	1.60218	5.12624	30.8416	0.0646945	0	0	0.0161587	9.98274
0	1.75077	0	0	1.83687	0.527545	-17.6085	-0.141132	0.00588767	-0.0125572	-14.5613	-3.63E-15	1.05319	0	0	0.000393394	2.89767	-2.37539	-4.09555	148.366	403.926	682.578	429.453	429.453	429.453	10.4389	-84.0545	10.4105	228.474	442.829	199.343	206.342	206.342	206.342	-84.3974	0.641915	-13.4332	6.19288	-6.95108	-1.95602	0.0149299	0.0586014	1.58397	9.54169	31.723	0.0962375	0	0	0.0241799	9.36647
0	1.77704	0	0	1.86193	0.519944	-17.3655	-0.140674	0.00597543	-0.0130137	-14.5153	-2.93E-15	1.08746	0	0	0.000112031	2.9134	-1.72922	-4.28386	143.318	404.645	682.43	429.955	429.955	429.955	10.3794	-84.0376	10.4769	223.151	442.88	199.218	206.342	206.342	206.342	-84.3707	0.726805	-13.434	5.43772	-7.08102	-1.97498	-0.0103057	0.0609178	1.56424	14.154	31.2291	0.132933	0	0	0.0322287	8.73836
0	1.797	0	0	1.88012	0.511617	-17.0985	-0.140321	0.00564787	-0.0136456	-14.4804	-2.71E-15	1.06466	0	0	-0.00010501	2.93136	-1.07919	-4.44258	138.219	405.368	682.283	430.494	430.494	430.494	10.3265	-84.02	10.5469	217.823	442.957	199.089	206.342	206.342	206.342	-84.344	0.809991	-13.4415	4.67139	-7.22056	-2.01697	-0.0365177	0.0602594	1.54373	18.6103	29.3914	0.164043	0	0	0.0394146	8.10102
0	1.81149	0	0	1.8924	0.502726	-16.8125	-0.140049	0.00506024	-0.0143855	-14.4535	1.39E-15	1.00188	0	0	-0.000256871	2.95146	-0.427374	-4.57504	133.074	406.093	682.132	431.059	431.059	431.059	10.2803	-84.0019	10.6205	212.487	443.06	198.955	206.342	206.342	206.342	-84.3172	0.89164	-13.4557	3.90251	-7.36808	-2.078	-0.0625497	0.0570301	1.52356	22.7224	26.5625	0.173757	0	0	0.0452235	7.45729
0	1.82145	0	0	1.89983	0.493439	-16.5129	-0.13985	0.00423172	-0.0151778	-14.4329	1.79E-15	0.902352	0	0	-0.000340086	2.97352	0.223976	-4.68567	127.885	406.818	681.972	431.638	431.638	431.638	10.2406	-83.9832	10.6979	207.14	443.184	198.815	206.342	206.342	206.342	-84.2904	0.971925	-13.4766	3.1401	-7.52166	-2.15274	-0.0870931	0.0513011	1.50436	26.1999	22.8437	0.155121	0	0	0.0489828	6.81019
0	1.82792	0	0	1.90358	0.483925	-16.205	-0.139693	0.00328898	-0.0159541	-14.4149	-3.43E-15	0.78101	0	0	-0.000362341	2.99732	0.872469	-4.77947	122.657	407.539	681.798	432.216	432.217	432.217	10.207	-83.9641	10.7792	201.779	443.328	198.668	206.342	206.342	206.342	-84.2637	1.05099	-13.504	2.39317	-7.67931	-2.23514	-0.109022	0.0440787	1.4874	28.8976	18.733	0.098448	0	0	0.0505443	6.16296
0	1.83201	0	0	1.90485	0.474345	-15.894	-0.139595	0.00233077	-0.0166283	-14.4012	1.63E-15	0.650857	0	0	-0.000332229	3.02253	1.51571	-4.86164	117.398	408.252	681.607	432.783	432.783	432.783	10.1794	-83.9445	10.864	196.402	443.485	198.513	206.342	206.342	206.342	-84.2369	1.12887	-13.5375	1.67026	-7.83882	-2.3188	-0.126927	0.0356844	1.47325	30.4725	14.4576	0.0127498	0	0	0.0495486	5.51899
0	1.83494	0	0	1.905	0.464845	-15.5847	-0.139549	0.00140485	-0.0172398	-14.3914	2.35E-16	0.519358	0	0	-0.000255205	3.04873	2.15129	-4.93696	112.117	408.951	681.397	433.325	433.325	433.325	10.1573	-83.9243	10.9518	191.007	443.651	198.351	206.342	206.342	206.342	-84.21	1.20548	-13.5767	0.979029	-7.99805	-2.39776	-0.140252	0.0266141	1.46267	31.0175	10.2705	-0.104743	0	0	0.0464733	4.88183
0	1.83811	0	0	1.9055	0.455553	-15.2812	-0.139578	0.000587	-0.0177282	-14.3878	-1.66E-15	0.397395	0	0	-0.00013756	3.07551	2.77691	-5.00948	106.822	409.631	681.166	433.831	433.831	433.831	10.1405	-83.9035	11.0421	185.593	443.822	198.182	206.342	206.342	206.342	-84.1829	1.28056	-13.6209	0.325932	-8.155	-2.46676	-0.148074	0.0172113	1.45628	30.3196	6.28693	-0.236501	0	0	0.0414402	4.2552
0	1.8431	0	0	1.90802	0.446574	-14.9871	-0.139652	-9.53E-05	-0.0181244	-14.3869	-1.57E-15	0.289557	0	0	1.94E-05	3.10242	3.39038	-5.08211	101.528	410.284	680.913	434.292	434.292	434.292	10.1289	-83.8821	11.1342	180.158	443.993	198.005	206.342	206.342	206.342	-84.1555	1.35371	-13.6697	-0.28409	-8.30779	-2.52187	-0.150193	0.00810827	1.45435	28.5012	2.76365	-0.380456	0	0	0.0351726	3.64297
0	1.85163	0	0	1.91436	0.437991	-14.7052	-0.139768	-0.000658053	-0.01833	-14.3875	3.72E-15	0.194916	0	0	0.000218655	3.12908	3.9897	-5.15645	96.2502	410.906	680.638	434.702	434.702	434.702	10.1224	-83.8599	11.2271	174.702	444.163	197.822	206.342	206.342	206.342	-84.1278	1.42435	-13.7224	-0.847755	-8.45482	-2.56069	-0.146162	-0.000417848	1.45685	25.3809	-0.26826	-0.521672	0	0	0.0279476	3.04912
0	1.86556	0	0	1.92642	0.429853	-14.4372	-0.139905	-0.00108332	-0.0184306	-14.3864	4.00E-15	0.116164	0	0	0.00046036	3.1552	4.57309	-5.23258	91.0052	411.488	680.342	435.058	435.057	435.057	10.1213	-83.8367	11.3199	169.225	444.328	197.633	206.342	206.342	206.342	-84.0997	1.49178	-13.7787	-1.3637	-8.59478	-2.58267	-0.136881	-0.00788168	1.4637	21.3598	-2.70954	-0.658743	0	0	0.0206968	2.4777
0	1.88681	0	0	1.94616	0.42219	-14.1843	-0.140039	-0.00141334	-0.0183321	-14.3807	2.31E-15	0.0489508	0	0	0.000747635	3.18059	5.13903	-5.30927	85.8125	412.024	680.026	435.356	435.356	435.356	10.1256	-83.8122	11.4116	163.727	444.487	197.439	206.342	206.342	206.342	-84.0708	1.5552	-13.8381	-1.83217	-8.72657	-2.58895	-0.122486	-0.0141843	1.47427	16.3474	-4.62399	-0.779196	0	0	0.0136246	1.93277
0	1.91726	0	0	1.97551	0.415002	-13.9466	-0.140192	-0.00161074	-0.0181127	-14.3731	3.83E-16	-0.00245271	0	0	0.00107794	3.20518	5.68625	-5.38396	80.6924	412.509	679.692	435.6	435.6	435.6	10.1357	-83.7862	11.5011	158.209	444.638	197.24	206.342	206.342	206.342	-84.041	1.61372	-13.9	-2.25524	-8.84941	-2.58237	-0.104497	-0.0187751	1.48798	10.8517	-5.87913	-0.881944	0	0	0.00742889	1.41831
0	1.95872	0	0	2.0163	0.40827	-13.7235	-0.140351	-0.00170257	-0.0177557	-14.3635	-7.29E-16	-0.0396954	0	0	0.00145058	3.22905	6.21373	-5.45325	75.6661	412.938	679.342	435.793	435.793	435.793	10.152	-83.7581	11.5873	152.673	444.783	197.038	206.342	206.342	206.342	-84.01	1.6664	-13.9641	-2.63634	-8.96261	-2.567	-0.0840231	-0.0217203	1.50412	5.09421	-6.59464	-0.960319	0	0	0.00224382	0.938107
0	2.01288	0	0	2.07023	0.401963	-13.5141	-0.140549	-0.00170286	-0.0173087	-14.3573	-2.03E-15	-0.0630354	0	0	0.00186367	3.25231	6.72074	-5.51308	70.7547	413.305	678.978	435.941	435.941	435.941	10.1748	-83.7275	11.6689	147.121	444.921	196.832	206.342	206.342	206.342	-83.9772	1.71231	-14.0299	-2.98015	-9.06578	-2.54779	-0.0627969	-0.0227855	1.5218	-0.460597	-6.78865	-1.01527	0	0	-0.00174553	0.495685
0	2.08134	0	0	2.13888	0.396042	-13.3171	-0.140799	-0.00162035	-0.0168309	-14.357	2.16E-15	-0.0719376	0	0	0.00231413	3.27517	7.20683	-5.55938	65.9786	413.606	678.602	436.052	436.052	436.052	10.2045	-83.6939	11.7451	141.556	445.053	196.624	206.342	206.342	206.342	-83.9423	1.75052	-14.0971	-3.29223	-9.15856	-2.52983	-0.0425731	-0.0221124	1.53981	-5.33146	-6.55747	-1.05005	0	0	-0.00452332	0.0941462
0	2.16545	0	0	2.22362	0.390466	-13.1314	-0.141079	-0.00150603	-0.0163647	-14.3618	-7.92E-17	-0.0698125	0	0	0.00279931	3.29782	7.6718	-5.58841	61.3564	413.839	678.216	436.133	436.133	436.133	10.2416	-83.6568	11.8148	135.979	445.181	196.414	206.342	206.342	206.342	-83.905	1.78019	-14.1653	-3.57855	-9.24082	-2.51784	-0.0243733	-0.0199204	1.55762	-9.28451	-6.10804	-1.0693	0	0	-0.00631948	-0.263908
0	2.26641	0	0	2.32564	0.3852	-12.9557	-0.141396	-0.00135657	-0.0159906	-14.3734	-3.08E-15	-0.055692	0	0	0.00331412	3.3204	8.1157	-5.59714	56.9044	414.001	677.822	436.194	436.194	436.194	10.2864	-83.6158	11.8773	130.393	445.306	196.203	206.342	206.342	206.342	-83.8648	1.8006	-14.2345	-3.84537	-9.31247	-2.51573	-0.00952165	-0.0161538	1.57419	-11.9505	-5.47311	-1.08067	0	0	-0.0072246	-0.576489
0	2.38515	0	0	2.44587	0.380216	-12.7892	-0.141706	-0.00126418	-0.0157276	-14.3876	-2.90E-15	-0.0394492	0	0	0.00385584	3.34302	8.53884	-5.58348	52.6363	414.091	677.421	436.241	436.241	436.241	10.3394	-83.5705	11.9321	124.8	445.429	195.993	206.342	206.342	206.342	-83.8215	1.8112	-14.3046	-4.09874	-9.37345	-2.52624	0.00130339	-0.0112693	1.58864	-13.2331	-4.90323	-1.09749	0	0	-0.00745262	-0.842231
0	2.52245	0	0	2.58505	0.375499	-12.6314	-0.141993	-0.00118837	-0.0155958	-14.4036	2.08E-15	-0.0183245	0	0	0.0044174	3.36551	8.94173	-5.5465	48.5628	414.11	677.014	436.283	436.283	436.283	10.4009	-83.5206	11.9789	119.202	445.551	195.785	206.342	206.342	206.342	-83.7747	1.81161	-14.3757	-4.34424	-9.42354	-2.55066	0.00771209	-0.00561122	1.60029	-13.0989	-4.4184	-1.12113	0	0	-0.00709977	-1.06041
0	2.67878	0	0	2.74368	0.371046	-12.4823	-0.142259	-0.00118935	-0.0156677	-14.4218	-3.66E-15	-0.0016826	0	0	0.00499674	3.38769	9.32503	-5.48644	44.6913	414.056	676.603	436.325	436.325	436.325	10.4712	-83.4658	12.0176	113.6	445.673	195.58	206.342	206.342	206.342	-83.7244	1.8017	-14.448	-4.58675	-9.46274	-2.58893	0.00922609	0.000658845	1.60886	-11.4368	-4.10741	-1.16956	0	0	-0.00613432	-1.23091
0	2.85451	0	0	2.9221	0.366874	-12.3424	-0.142503	-0.00123619	-0.0158927	-14.4425	3.75E-16	0.0100394	0	0	0.00558957	3.4091	9.6895	-5.40471	41.0266	413.933	676.186	436.372	436.372	436.372	10.5506	-83.4059	12.0486	107.994	445.796	195.379	206.342	206.342	206.342	-83.6703	1.7815	-14.5218	-4.8301	-9.49074	-2.63943	0.00632259	0.00693025	1.61381	-8.54165	-4.00147	-1.23863	0	0	-0.00464401	-1.35409
0	3.04983	0	0	3.12052	0.363014	-12.2129	-0.142709	-0.00132652	-0.0162662	-14.4637	-3.00E-15	0.0127244	0	0	0.0061926	3.4292	10.0359	-5.30363	37.5704	413.74	675.765	436.429	436.429	436.429	10.639	-83.3408	12.0723	102.383	445.917	195.183	206.342	206.342	206.342	-83.6123	1.75124	-14.5975	-5.07704	-9.50752	-2.69938	-0.000738089	0.0130821	1.61508	-4.56557	-4.01976	-1.33201	0	0	-0.00260287	-1.43069
0	3.26484	0	0	3.33907	0.359516	-12.0954	-0.142875	-0.00141014	-0.0167118	-14.4841	-1.55E-15	0.0074183	0	0	0.00680126	3.44732	10.365	-5.18627	34.3223	413.481	675.336	436.496	436.496	436.496	10.7365	-83.2706	12.089	96.7677	446.036	194.995	206.342	206.342	206.342	-83.5505	1.71131	-14.6753	-5.32903	-9.51294	-2.76497	-0.0113004	0.0186231	1.61288	0.162363	-4.1215	-1.44067	0	0	-9.40E-05	-1.46168
0	3.4996	0	0	3.57778	0.356444	-11.9921	-0.142987	-0.00147129	-0.017217	-14.5	3.76E-15	-0.00753037	0	0	0.00741018	3.46276	10.6773	-5.05607	31.2801	413.158	674.898	436.576	436.576	436.576	10.8427	-83.1953	12.0992	91.1461	446.152	194.814	206.342	206.342	206.342	-83.4848	1.66218	-14.7553	-5.58632	-9.50715	-2.83177	-0.0250073	0.0233264	1.60737	5.50274	-4.19377	-1.56382	0	0	0.00285096	-1.44813
0	3.75396	0	0	3.8366	0.353873	-11.9056	-0.143033	-0.00147505	-0.0176904	-14.5072	-2.29E-15	-0.0302353	0	0	0.00801166	3.47486	10.9734	-4.91671	28.44	412.773	674.448	436.667	436.667	436.667	10.9573	-83.1151	12.1034	85.5172	446.263	194.641	206.342	206.342	206.342	-83.4156	1.60438	-14.8374	-5.8478	-9.49057	-2.89497	-0.0408373	0.0269426	1.59907	11.0679	-4.17269	-1.68922	0	0	0.00599923	-1.39109
0	4.02769	0	0	4.11537	0.35188	-11.8385	-0.143022	-0.00137348	-0.0181522	-14.5027	1.90E-15	-0.0548972	0	0	0.00859626	3.48301	11.2533	-4.77161	25.7973	412.327	673.982	436.768	436.768	436.768	11.0794	-83.0302	12.1017	79.8802	446.367	194.477	206.342	206.342	206.342	-83.3427	1.53847	-14.9214	-6.11132	-9.46378	-2.94983	-0.0584552	0.0292339	1.58877	16.8348	-3.98138	-1.81208	0	0	0.00924608	-1.29146
0	4.32043	0	0	4.4138	0.350546	-11.7936	-0.142961	-0.00112461	-0.0185349	-14.4819	1.28E-16	-0.0743362	0	0	0.00915252	3.48678	11.5171	-4.62386	23.3468	411.824	673.496	436.876	436.876	436.876	11.2082	-82.9406	12.0942	74.2341	446.462	194.321	206.342	206.342	206.342	-83.2664	1.46499	-15.0066	-6.37377	-9.42777	-2.9919	-0.0773607	0.0300571	1.57717	22.6758	-3.5399	-1.92094	0	0	0.0123796	-1.15
0	4.63158	0	0	4.73133	0.349946	-11.7734	-0.142866	-0.000681932	-0.0188471	-14.4416	1.85E-15	-0.0789342	0	0	0.00966891	3.48591	11.7646	-4.47603	21.0824	411.264	672.986	436.99	436.99	436.99	11.3428	-82.8464	12.0808	68.5782	446.548	194.175	206.342	206.342	206.342	-83.1865	1.38445	-15.0924	-6.63134	-9.38393	-3.01729	-0.0971341	0.0293946	1.56519	28.6019	-2.81143	-2.00916	0	0	0.0152322	-0.967266
0	4.96012	0	0	5.06713	0.350149	-11.7802	-0.142746	-9.32E-05	-0.0190836	-14.3774	2.63E-15	-0.0677904	0	0	0.0101325	3.48042	11.9955	-4.33013	18.9978	410.648	672.446	437.106	437.106	437.106	11.4823	-82.7474	12.0612	62.9121	446.625	194.036	206.342	206.342	206.342	-83.1028	1.29732	-15.178	-6.87981	-9.33397	-3.02276	-0.117209	0.027215	1.55358	34.5198	-1.85925	-2.07596	0	0	0.017581	-0.743734
0	5.30482	0	0	5.42	0.351209	-11.8159	-0.142638	0.000671754	-0.0192962	-14.2879	2.83E-15	-0.0319151	0	0	0.0105324	3.47055	12.2093	-4.18747	17.0863	409.979	671.873	437.221	437.221	437.221	11.6255	-82.643	12.035	57.2351	446.693	193.905	206.342	206.342	206.342	-83.0145	1.20407	-15.2626	-7.11485	-9.27999	-3.00589	-0.137548	0.023597	1.54363	40.6364	-0.72597	-2.12231	0	0	0.0193682	-0.479772
0	5.66387	0	0	5.7883	0.353169	-11.8819	-0.142532	0.00150828	-0.0195137	-14.1678	4.59E-16	0.023175	0	0	0.0108538	3.4568	12.4056	-4.04893	15.341	409.256	671.263	437.334	437.334	437.334	11.7718	-82.5323	12.0022	51.5468	446.754	193.779	206.342	206.342	206.342	-82.9207	1.10517	-15.3455	-7.33229	-9.22433	-2.96503	-0.15741	0.0183558	1.53568	46.808	0.345052	-2.15409	0	0	0.0204043	-0.175762
0	6.03506	0	0	6.16992	0.35606	-11.9792	-0.142479	0.00240009	-0.019721	-14.019	5.46E-16	0.0994274	0	0	0.0110877	3.43989	12.5841	-3.91476	13.7546	408.479	670.613	437.443	437.443	437.443	11.9203	-82.414	11.9623	45.8462	446.81	193.658	206.342	206.342	206.342	-82.82	1.0011	-15.4262	-7.52841	-9.16959	-2.89941	-0.176513	0.0119914	1.53072	53.0362	1.39368	-2.17091	0	0	0.0205923	0.167878
0	6.41566	0	0	6.56227	0.359892	-12.108	-0.142505	0.00321872	-0.0199931	-13.8423	1.43E-15	0.185346	0	0	0.0112215	3.42077	12.7444	-3.7849	12.32	407.65	669.922	437.547	437.547	437.547	12.0707	-82.2861	11.9156	40.1321	446.862	193.541	206.342	206.342	206.342	-82.7103	0.892422	-15.5044	-7.70005	-9.11861	-2.80907	-0.194236	0.00461964	1.52978	59.2292	2.15527	-2.18468	0	0	0.0198771	0.550634
0	6.80245	0	0	6.96221	0.364666	-12.2684	-0.14267	0.00394431	-0.0202686	-13.6445	4.08E-16	0.277907	0	0	0.01125	3.40051	12.8865	-3.65886	11.0303	406.767	669.19	437.645	437.645	437.645	12.2226	-82.1462	11.862	34.4033	446.912	193.425	206.342	206.342	206.342	-82.5892	0.779782	-15.5802	-7.84488	-9.07414	-2.69485	-0.209713	-0.00339752	1.53299	65.0659	2.6395	-2.18916	0	0	0.0181767	0.971881
0	7.19175	0	0	7.36614	0.37036	-12.4593	-0.143044	0.0044335	-0.020583	-13.4356	3.80E-16	0.35899	0	0	0.011166	3.38032	13.0103	-3.53579	9.87947	405.831	668.418	437.74	437.739	437.739	12.3759	-81.9915	11.802	28.6584	446.963	193.31	206.342	206.342	206.342	-82.4535	0.663875	-15.6537	-7.96139	-9.039	-2.55851	-0.222214	-0.0114579	1.54116	70.3339	2.78727	-2.19577	0	0	0.0155636	1.43095
0	7.57947	0	0	7.77006	0.376929	-12.6793	-0.143676	0.00466344	-0.0208649	-13.2256	2.68E-15	0.421035	0	0	0.010967	3.36147	13.1159	-3.41449	8.86273	404.842	667.61	437.831	437.831	437.831	12.5308	-81.8182	11.736	22.8962	447.015	193.196	206.342	206.342	206.342	-82.2996	0.545472	-15.7257	-8.04897	-9.01579	-2.40269	-0.230725	-0.0190803	1.55449	74.5719	2.60841	-2.19699	0	0	0.0121422	1.92717
0	7.96131	0	0	8.16968	0.384301	-12.9257	-0.144626	0.00463825	-0.0210377	-13.0272	1.79E-15	0.45749	0	0	0.0106547	3.3453	13.2034	-3.29329	7.97731	403.799	666.77	437.922	437.922	437.922	12.6875	-81.6225	11.6644	17.1161	447.067	193.083	206.342	206.342	206.342	-82.1235	0.425339	-15.7966	-8.10791	-9.00687	-2.23103	-0.234665	-0.0251432	1.57284	77.4559	2.46273	-2.19092	0	0	0.00816709	2.45991
0	8.3329	0	0	8.56053	0.392373	-13.195	-0.145922	0.00431864	-0.0211453	-12.8495	-3.55E-15	0.456784	0	0	0.0102272	3.33311	13.273	-3.17015	7.22283	402.705	665.906	438.014	438.014	438.014	12.8462	-81.4001	11.5878	11.3189	447.117	192.973	206.342	206.342	206.342	-81.9208	0.304192	-15.8671	-8.13921	-9.01418	-2.04803	-0.233476	-0.0292668	1.59643	78.7527	2.32158	-2.18267	0	0	0.00399662	3.02875
0	8.68992	0	0	8.93816	0.401012	-13.4825	-0.147586	0.00383506	-0.0210351	-12.6996	9.30E-16	0.424053	0	0	0.00969218	3.32617	13.3247	-3.04261	6.60192	401.561	665.025	438.111	438.111	438.111	13.0074	-81.1467	11.5063	5.50629	447.164	192.87	206.342	206.342	206.342	-81.6871	0.182659	-15.938	-8.14458	-9.03923	-1.85903	-0.226479	-0.0301948	1.62435	78.0225	2.81205	-2.16668	0	0	5.24E-05	3.63351
0	9.02818	0	0	9.29817	0.410051	-13.7825	-0.149552	0.00321913	-0.0207953	-12.5716	2.85E-15	0.354157	0	0	0.00904475	3.32571	13.3584	-2.90789	6.1206	400.369	664.136	438.215	438.215	438.215	13.1711	-80.8575	11.4198	-0.317968	447.203	192.779	206.342	206.342	206.342	-81.4177	0.0611951	-16.0095	-8.12624	-9.08295	-1.67004	-0.21376	-0.0278074	1.65618	75.2812	3.96282	-2.15677	0	0	-0.00321544	4.2744
0	9.34384	0	0	9.63635	0.419302	-14.0889	-0.151771	0.0026231	-0.0204116	-12.4579	3.99E-15	0.254154	0	0	0.00828912	3.33287	13.3739	-2.763	5.7885	399.133	663.251	438.329	438.329	438.329	13.3377	-80.5281	11.3279	-6.14865	447.23	192.705	206.342	206.342	206.342	-81.1079	-0.0599141	-16.0818	-8.0869	-9.14585	-1.48748	-0.195402	-0.0211824	1.69073	70.4481	6.32793	-2.16694	0	0	-0.00535295	4.95208
0	9.63332	0	0	9.94867	0.428561	-14.3946	-0.154081	0.00218584	-0.0198421	-12.3348	1.90E-15	0.130469	0	0	0.00742195	3.3487	13.3705	-2.60496	5.61898	397.86	662.379	438.455	438.455	438.455	13.5068	-80.1539	11.2297	-11.979	447.242	192.657	206.342	206.342	206.342	-80.753	-0.180546	-16.1546	-8.02926	-9.22778	-1.31769	-0.171342	-0.0103679	1.72689	63.375	10.1334	-2.21371	0	0	-0.00597625	5.66778
0	9.89317	0	0	10.2312	0.437616	-14.6928	-0.156353	0.00198712	-0.0192567	-12.179	1.18E-15	-0.0140768	0	0	0.00644258	3.37418	13.3474	-2.43089	5.62919	396.555	661.532	438.597	438.597	438.597	13.6781	-79.73	11.1235	-17.8009	447.234	192.641	206.342	206.342	206.342	-80.3482	-0.300779	-16.227	-7.95626	-9.32833	-1.16678	-0.143005	0.00460022	1.76324	54.5504	15.5013	-2.3309	0	0	-0.00489081	6.42337
0	10.1199	0	0	10.4797	0.446266	-14.977	-0.158453	0.0021864	-0.0185416	-11.9648	1.61E-15	-0.164334	0	0	0.00536118	3.41014	13.3032	-2.23851	5.83955	395.228	660.719	438.758	438.758	438.758	13.8505	-79.2512	11.0074	-23.6056	447.206	192.665	206.342	206.342	206.342	-79.8881	-0.420736	-16.2975	-7.87039	-9.44653	-1.03977	-0.11067	0.0235654	1.79781	43.8233	22.6961	-2.53831	0	0	-0.00188739	7.22144
0	10.3097	0	0	10.6899	0.454334	-15.2413	-0.160367	0.00281591	-0.0178819	-11.6772	2.49E-15	-0.31061	0	0	0.0041932	3.45739	13.236	-2.02626	6.27349	393.887	659.949	438.939	438.939	438.939	14.0223	-78.7119	10.8784	-29.3837	447.154	192.734	206.342	206.342	206.342	-79.3667	-0.540606	-16.3636	-7.77371	-9.58143	-0.940409	-0.0757351	0.0461534	1.83012	31.7197	31.5628	-2.85939	0	0	0.00295314	8.06529
0	10.4585	0	0	10.8569	0.461682	-15.4815	-0.16203	0.00391445	-0.0173239	-11.2949	4.49E-16	-0.43398	0	0	0.00295814	3.5165	13.1437	-1.79372	6.95683	392.546	659.231	439.142	439.142	439.142	14.1914	-78.1058	10.7334	-35.1257	447.079	192.853	206.342	206.342	206.342	-78.7775	-0.660467	-16.4224	-7.66744	-9.73171	-0.870608	-0.0389582	0.0716171	1.85862	18.3832	41.8702	-3.29533	0	0	0.00953643	8.95895
0	10.5616	0	0	10.9756	0.468237	-15.6952	-0.163444	0.00540286	-0.016936	-10.8023	4.08E-15	-0.519404	0	0	0.00167767	3.58789	13.0234	-1.54172	7.91716	391.214	658.568	439.37	439.37	439.37	14.3546	-77.4256	10.5688	-40.823	446.982	193.026	206.342	206.342	206.342	-78.113	-0.780183	-16.4703	-7.55187	-9.89594	-0.830282	-0.00119143	0.0990866	1.8824	4.04087	53.2203	-3.83385	0	0	0.0176998	9.90714
0	10.6132	0	0	11.0397	0.473997	-15.8827	-0.164578	0.00722802	-0.0168598	-10.1823	1.80E-15	-0.542707	0	0	0.000381109	3.67182	12.872	-1.27246	9.18314	389.906	657.966	439.623	439.623	439.623	14.5085	-76.6633	10.3812	-46.4678	446.868	193.252	206.342	206.342	206.342	-77.3645	-0.899231	-16.5033	-7.42605	-10.0727	-0.81722	0.0365167	0.127234	1.90107	-10.9166	64.9479	-4.4319	0	0	0.0272052	10.9152
0	10.6065	0	0	11.0418	0.479053	-16.047	-0.165403	0.00923488	-0.0170558	-9.42387	-2.65E-15	-0.48908	0	0	-0.000893996	3.76833	12.6857	-0.989677	10.7836	388.634	657.424	439.901	439.901	439.901	14.6495	-75.8091	10.1678	-52.0543	446.739	193.531	206.342	206.342	206.342	-76.5218	-1.01662	-16.518	-7.28769	-10.2607	-0.826988	0.0740785	0.154964	1.9144	-26.5634	76.4501	-5.02837	0	0	0.0380653	11.9888
0	10.5327	0	0	10.9732	0.483588	-16.1941	-0.165926	0.0113088	-0.017652	-8.52983	-3.76E-15	-0.343341	0	0	-0.00208918	3.87735	12.4608	-0.698361	12.747	387.413	656.944	440.201	440.201	440.201	14.7745	-74.852	9.92637	-57.5786	446.602	193.86	206.342	206.342	206.342	-75.5732	-1.13087	-16.5117	-7.13329	-10.4588	-0.853168	0.110809	0.181232	1.9223	-42.5601	87.1545	-5.55677	0	0	0.0503398	13.1338
0	10.3812	0	0	10.8229	0.487879	-16.3331	-0.166195	0.0132721	-0.0186653	-7.52435	-2.74E-15	-0.105097	0	0	-0.00312694	3.9987	12.1931	-0.40464	15.1	386.255	656.522	440.523	440.523	440.523	14.8809	-73.779	9.65617	-63.0397	446.462	194.236	206.342	206.342	206.342	-74.5053	-1.24015	-16.4829	-6.95806	-10.6659	-0.887661	0.146659	0.204906	1.92503	-58.8625	96.3964	-5.93459	0	0	0.0642564	14.356
0	10.1393	0	0	10.5784	0.492282	-16.4755	-0.166339	0.0149856	-0.0201893	-6.45987	5.12E-15	0.218235	0	0	-0.00392096	4.13214	11.8787	-0.115388	17.8672	385.173	656.155	440.862	440.862	440.862	14.9675	-72.5753	9.3574	-68.4388	446.324	194.652	206.342	206.342	206.342	-73.3031	-1.34243	-16.4318	-6.75621	-10.8814	-0.921197	0.181348	0.225825	1.92341	-75.2302	103.91	-6.10216	0	0	0.0802223	15.6608
0	9.7928	0	0	10.225	0.497211	-16.6347	-0.166478	0.0163552	-0.0222807	-5.41034	3.74E-16	0.611972	0	0	-0.00440294	4.27742	11.5137	0.16215	21.0699	384.179	655.84	441.216	441.216	441.216	15.0346	-71.2254	9.03124	-73.7798	446.194	195.102	206.342	206.342	206.342	-71.9506	-1.43588	-16.3601	-6.52126	-11.1045	-0.943913	0.214562	0.243263	1.91746	-91.5239	109.326	-6.00083	0	0	0.0986324	17.0526
0	9.32617	0	0	9.74724	0.503112	-16.8249	-0.166871	0.0172414	-0.0250743	-4.48613	-3.47E-16	1.046	0	0	-0.0045913	4.43426	11.0948	0.420766	24.7253	383.285	655.571	441.579	441.579	441.579	15.0837	-69.7129	8.67933	-79.0686	446.075	195.585	206.342	206.342	206.342	-70.4316	-1.51934	-16.2709	-6.24623	-11.3347	-0.946025	0.245433	0.256947	1.90827	-107.304	112.434	-5.59695	0	0	0.119677	18.5349
0	8.72397	0	0	9.12888	0.51043	-17.0603	-0.167798	0.0176524	-0.0285447	-3.81859	-4.74E-15	1.49757	0	0	-0.00465342	4.60234	10.6191	0.653518	28.8456	382.5	655.345	441.948	441.948	441.948	15.1184	-68.0224	8.30317	-84.312	445.971	196.1	206.342	206.342	206.342	-68.7311	-1.59286	-16.1686	-5.92397	-11.571	-0.918206	0.273854	0.266947	1.89576	-122.628	113.336	-4.88869	0	0	0.143807	20.1095
0	7.97192	0	0	8.35471	0.519563	-17.3533	-0.169547	0.0176096	-0.0328326	-3.55389	8.17E-17	1.94086	0	0	-0.00497926	4.78135	10.0844	0.854214	33.4374	381.83	655.159	442.318	442.318	442.318	15.1434	-66.1407	7.90348	-89.516	445.881	196.655	206.342	206.342	206.342	-66.8365	-1.65824	-16.0581	-5.54745	-11.8124	-0.852233	0.298609	0.273282	1.88101	-136.986	112.103	-3.89662	0	0	0.17085	21.7768
0	7.05856	0	0	7.41179	0.530841	-17.7137	-0.172498	0.0171713	-0.0378981	-3.85353	2.86E-15	2.35327	0	0	-0.00624153	4.97091	9.48941	1.01751	38.501	381.282	655.01	442.685	442.685	442.685	15.1645	-64.0588	7.47958	-94.6841	445.803	197.267	206.342	206.342	206.342	-64.7396	-1.71943	-15.9445	-5.10991	-12.0576	-0.741223	0.319491	0.276343	1.86479	-150.369	109.015	-2.67358	0	0	0.20084	23.5349
0	5.9771	0	0	6.29122	0.544482	-18.1477	-0.176964	0.0164162	-0.0435301	-4.8686	1.14E-15	2.71903	0	0	-0.00935736	5.17055	8.83349	1.13935	44.0299	380.857	654.9	443.044	443.044	443.044	15.1878	-61.7731	7.02914	-99.8133	445.731	197.964	206.342	206.342	206.342	-62.4386	-1.78261	-15.8327	-4.60528	-12.3044	-0.580108	0.336535	0.276377	1.84711	-163.028	104.407	-1.29937	0	0	0.233969	25.38
0	4.72733	0	0	4.99015	0.560558	-18.6565	-0.183279	0.0153572	-0.0495244	-6.73512	-2.37E-15	3.02475	0	0	-0.0154013	5.37979	8.11695	1.21728	50.0108	380.554	654.829	443.39	443.39	443.39	15.2191	-59.2886	6.54813	-104.89	445.659	198.789	206.342	206.342	206.342	-59.9395	-1.85603	-15.7264	-4.02828	-12.5507	-0.36605	0.34939	0.274115	1.82892	-174.968	98.6275	0.145539	0	0	0.270124	27.3061
0	3.31739	0	0	3.51377	0.578972	-19.2355	-0.191601	0.0141366	-0.0553946	-9.53998	-2.12E-15	3.28355	0	0	-0.0253168	5.59806	7.34097	1.25065	56.4235	380.369	654.804	443.719	443.719	443.719	15.2624	-56.6198	6.0314	-109.885	445.575	199.796	206.342	206.342	206.342	-57.2587	-1.94915	-15.628	-3.37465	-12.7936	-0.0985601	0.358661	0.270313	1.81069	-186.681	92.1126	1.5769	0	0	0.309838	29.3051
0	1.76533	0	0	1.87718	0.599441	-19.8744	-0.201972	0.0126938	-0.0605416	-13.3137	3.84E-15	3.50066	0	0	-0.0396464	5.8246	6.50749	1.24089	63.2411	380.296	654.83	444.025	444.025	444.026	15.3189	-53.7927	5.47394	-114.748	445.466	201.05	206.342	206.342	206.342	-54.4237	-2.07143	-15.5379	-2.64136	-13.0299	0.220196	0.365083	0.265449	1.79254	-198.684	85.0354	2.9657	0	0	0.353718	31.3666
0	0.100003	0	0	0.106807	0.621507	-20.5574	-0.214023	0.0112058	-0.0641687	-17.9894	-1.63E-15	3.71292	0	0	-0.0580529	6.05858	5.61923	1.19172	70.4306	380.325	654.919	444.304	444.304	444.304	15.3865	-50.846	4.87286	-119.401	445.317	202.619	206.342	206.342	206.342	-51.4743	-2.23055	-15.455	-1.82678	-13.2561	0.58529	0.369434	0.260167	1.77392	-211.48	77.7386	4.27796	0	0	0.402653	33.4784
0	-1.63925	0	0	-1.75905	0.644556	-21.2643	-0.227207	0.00968347	-0.0655639	-23.4224	-5.72E-15	3.93844	0	0	-0.0791932	6.29894	4.67953	1.10918	77.9538	380.445	655.081	444.55	444.55	444.55	15.4598	-47.8305	4.22941	-123.739	445.111	204.569	206.342	206.342	206.342	-48.4621	-2.43062	-15.3767	-0.930821	-13.4685	0.989057	0.37241	0.254833	1.75455	-225.346	70.3129	5.55038	0	0	0.45713	35.6267
0	-3.4038	0	0	-3.67077	0.667888	-21.9731	-0.240618	0.00820863	-0.063901	-29.3742	1.31E-15	4.19022	0	0	-0.100597	6.54438	3.69229	1.00161	85.7679	380.642	655.332	444.757	444.757	444.757	15.5305	-44.8082	3.55119	-127.628	444.831	206.953	206.342	206.342	206.342	-45.449	-2.67041	-15.2996	0.0450069	-13.6636	1.42121	0.374563	0.250031	1.73377	-240.406	62.9401	6.82855	0	0	0.517371	37.7966
0	-5.13816	0	0	-5.56934	0.690791	-22.662	-0.25334	0.00687515	-0.0586153	-35.554	-1.96E-15	4.46328	0	0	-0.119028	6.79323	2.66179	0.879411	93.8267	380.901	655.688	444.92	444.92	444.92	15.5898	-41.8494	2.85332	-130.914	444.463	209.799	206.342	206.342	206.342	-42.5044	-2.94238	-15.221	1.09751	-13.8377	1.86923	0.376348	0.245915	1.71033	-256.564	55.8096	8.1433	0	0	0.583001	39.9717
0	-6.78326	0	0	-7.38948	0.712613	-23.3121	-0.264489	0.00560082	-0.0492682	-41.6346	6.53E-15	4.71392	0	0	-0.13102	7.04346	1.59261	0.754695	102.082	381.209	656.167	445.033	445.033	445.033	15.6295	-39.0296	2.15847	-133.426	443.995	213.105	206.342	206.342	206.342	-39.702	-3.23257	-15.1389	2.22189	-13.9875	2.31882	0.378279	0.242298	1.68362	-273.595	48.9285	9.56489	0	0	0.652973	42.1351
0	-8.28028	0	0	-9.06373	0.732828	-23.9086	-0.273334	0.00444892	-0.0360549	-47.276	0	4.89741	0	0	-0.13353	7.29266	0.489501	0.64067	110.484	381.549	656.787	445.091	445.091	445.091	15.6448	-36.4248	1.49559	-134.989	443.419	216.832	206.342	206.342	206.342	-37.1157	-3.5215	-15.0537	3.41174	-14.1102	2.75463	0.380541	0.239704	1.65388	-290.755	42.6532	11.0773	0	0	0.724805	44.2691
0	-9.57437	0	0	-10.5272	0.751078	-24.4425	-0.279283	0.00332515	-0.0194646	-52.1419	-7.84E-15	4.94774	0	0	-0.124667	7.53796	-0.642701	0.550987	118.985	381.908	657.568	445.088	445.088	445.088	15.6343	-34.108	0.897198	-135.437	442.736	220.91	206.342	206.342	206.342	-34.8156	-3.78621	-14.9673	4.65922	-14.2035	3.16105	0.383332	0.237906	1.62087	-307.272	37.0643	12.6866	0	0	0.795275	46.3556
0	-10.6184	0	0	-11.7223	0.767172	-24.9096	-0.281692	0.00213536	-0.00082861	-55.9033	0	4.80648	0	0	-0.104217	7.77614	-1.79915	0.498867	127.536	382.271	658.528	445.02	445.02	445.02	15.6011	-32.1438	0.396054	-134.62	441.951	225.236	206.342	206.342	206.342	-32.8639	-4.00279	-14.8837	5.95517	-14.2658	3.52317	0.38599	0.236899	1.58597	-321.425	32.3383	14.3261	0	0	0.858237	48.3757
0	-11.3763	0	0	-12.6032	0.781069	-25.3101	-0.280009	0.000616013	0.0182315	-58.2799	2.61E-15	4.42047	0	0	-0.0740013	8.00373	-2.97496	0.496177	136.093	382.626	659.683	444.886	444.886	444.886	15.5509	-30.5857	0.0213089	-132.418	441.073	229.692	206.342	206.342	206.342	-31.3116	-4.14938	-14.8078	7.28933	-14.2962	3.82773	0.388103	0.236503	1.55082	-331.604	28.4502	15.9537	0	0	0.90725	50.3106
0	-11.8255	0	0	-13.1398	0.792817	-25.6466	-0.273807	-0.00146536	0.0359601	-59.0752	7.84E-15	3.77337	0	0	-0.0376855	8.21708	-4.16518	0.552596	144.612	382.963	661.049	444.683	444.683	444.683	15.4903	-29.4717	-0.204869	-128.746	440.117	234.149	206.342	206.342	206.342	-30.1949	-4.20886	-14.744	8.65051	-14.2946	4.06401	0.388775	0.236024	1.51687	-336.153	25.1925	17.5266	0	0	0.935614	52.1414
0	-11.9586	0	0	-13.3197	0.802503	-25.9226	-0.262917	-0.00414579	0.0507038	-58.2118	-3.92E-15	2.90461	0	0	-9.20E-05	8.4126	-5.36471	0.67469	153.055	383.273	662.634	444.415	444.415	444.415	15.4243	-28.8226	-0.269816	-123.562	439.094	238.482	206.342	206.342	206.342	-29.5338	-4.1709	-14.6955	10.0268	-14.2615	4.22469	0.387185	0.235343	1.48592	-333.72	22.5998	18.9191	0	0	0.937861	53.8502
0	-11.7839	0	0	-13.1494	0.810211	-26.1413	-0.247551	-0.0072364	0.0614842	-55.7528	-7.84E-15	1.90755	0	0	0.0338524	8.58704	-6.56817	0.865233	161.384	383.548	664.445	444.085	444.085	444.085	15.355	-28.6408	-0.171584	-116.868	438.014	242.581	206.342	206.342	206.342	-29.3304	-4.03311	-14.6626	11.406	-14.1985	4.30653	0.383016	0.234163	1.45827	-323.934	20.6779	20.0028	0	0	0.91198	55.4202
0	-11.3245	0	0	-12.6532	0.816013	-26.3054	-0.228347	-0.010368	0.0678076	-51.8998	-2.61E-15	0.909581	0	0	0.0601983	8.73758	-7.76986	1.12283	169.566	383.784	666.481	443.699	443.699	443.699	15.2808	-28.9111	0.0813793	-108.708	436.884	246.355	206.342	206.342	206.342	-29.57	-3.8009	-14.6435	12.7755	-14.1075	4.31064	0.376116	0.232462	1.43412	-307.023	19.5613	20.6207	0	0	0.858709	56.8364
0	-10.6158	0	0	-11.8706	0.819981	-26.4174	-0.20635	-0.0130157	0.0698649	-46.9712	5.23E-15	0.0526342	0	0	0.0767426	8.86218	-8.96361	1.44181	177.57	383.976	668.738	443.267	443.267	443.267	15.1974	-29.6022	0.471743	-99.167	435.706	249.735	206.342	206.342	206.342	-30.2226	-3.48629	-14.6343	14.1228	-13.991	4.24256	0.365807	0.23048	1.41267	-283.772	19.4751	20.6118	0	0	0.781386	58.0861
0	-9.70242	0	0	-10.8527	0.822219	-26.4805	-0.182956	-0.0147214	0.0683657	-41.3677	0	-0.543449	0	0	0.0832814	8.95972	-10.1428	1.81224	185.364	384.123	671.201	442.798	442.799	442.798	15.099	-30.6706	0.975639	-88.3566	434.484	252.676	206.342	206.342	206.342	-31.2463	-3.10615	-14.6302	15.4359	-13.8521	4.11213	0.352287	0.228628	1.39249	-255.804	20.6472	19.863	0	0	0.686495	59.1589
0	-8.63466	0	0	-9.6575	0.822882	-26.4991	-0.159728	-0.0149166	0.064275	-35.523	-5.23E-15	-0.772937	0	0	0.0813312	9.03015	-11.3004	2.22046	192.921	384.222	673.852	442.306	442.306	442.306	14.9802	-32.0639	1.56564	-76.4104	433.22	255.15	206.342	206.342	206.342	-32.5909	-2.67978	-14.6265	16.7035	-13.6937	3.93294	0.335769	0.227151	1.37191	-224.927	23.2687	18.2639	0	0	0.581473	60.0468
0	-7.46415	0	0	-8.34487	0.822183	-26.4795	-0.138308	-0.0133401	0.0586516	-29.8635	2.61E-15	-0.591627	0	0	0.073497	9.07453	-12.429	2.64987	200.21	384.273	676.665	441.801	441.801	441.801	14.8374	-33.7261	2.21375	-63.4707	431.922	257.142	206.342	206.342	206.342	-34.2024	-2.22679	-14.6196	17.9154	-13.5191	3.72154	0.31731	0.226605	1.35007	-193.339	27.4653	15.7967	0	0	0.474732	60.7443
0	-6.24	0	0	-6.97171	0.820395	-26.4291	-0.120088	-0.00967562	0.052241	-24.7462	1.31E-15	0.0216005	0	0	0.0626502	9.09507	-13.5214	3.08209	207.206	384.277	679.609	441.296	441.297	441.297	14.6701	-35.6017	2.89416	-49.6781	430.603	258.649	206.342	206.342	206.342	-36.0275	-1.76519	-14.6079	19.0628	-13.3314	3.49622	0.297653	0.228122	1.32678	-162.638	33.5606	12.3858	0	0	0.372465	61.2479
0	-5.0055	0	0	-5.58798	0.817846	-26.3572	-0.105933	-0.00421864	0.0458178	-20.4078	-2.61E-15	0.999714	0	0	0.0512266	9.09483	-14.5704	3.49819	213.88	384.235	682.649	440.803	440.803	440.803	14.4816	-37.6401	3.58518	-35.1618	429.284	259.678	206.342	206.342	206.342	-38.0174	-1.31036	-14.5928	20.139	-13.1333	3.27572	0.278004	0.231469	1.30174	-134.438	41.1933	8.21662	0	0	0.280487	61.5559
0	-3.7962	0	0	-4.23432	0.814874	-26.2733	-0.0960744	0.00275268	0.0396142	-16.9454	2.12E-15	2.26022	0	0	0.0408321	9.07762	-15.5694	3.87993	220.207	384.146	685.746	440.331	440.331	440.331	14.2786	-39.7979	4.27037	-20.0341	427.993	260.242	206.342	206.342	206.342	-40.1302	-0.874494	-14.5781	21.1391	-12.9273	3.07803	0.258591	0.237213	1.27572	-109.256	50.3431	3.37669	0	0	0.200985	61.6685
0	-2.63941	0	0	-2.94154	0.811802	-26.1864	-0.0902456	0.0106483	0.0339371	-14.335	3.27E-16	3.68269	0	0	0.0322295	9.04767	-16.5127	4.21085	226.165	384.014	688.858	439.888	439.888	439.888	14.0699	-42.0397	4.93826	-4.38846	426.766	260.363	206.342	206.342	206.342	-42.3318	-0.466964	-14.5696	22.0603	-12.7151	2.91931	0.240182	0.245221	1.24951	-87.6038	60.6181	-1.88179	0	0	0.135562	61.5869
0	-1.55502	0	0	-1.7317	0.808889	-26.1039	-0.0879448	0.0190603	0.0286792	-12.4769	2.45E-15	5.1682	0	0	0.0255493	9.00931	-17.3956	4.47712	231.734	383.839	691.945	439.479	439.479	439.479	13.8661	-44.3377	5.58172	11.6997	425.643	260.069	206.342	206.342	206.342	-44.5955	-0.0948241	-14.5745	22.9022	-12.4982	2.813	0.223311	0.255713	1.22454	-69.3923	71.8726	-7.39861	0	0	0.0837391	61.3137
0	-0.556935	0	0	-0.619825	0.806334	-26.0314	-0.0885613	0.0275988	0.0239187	-11.2326	-1.31E-15	6.62897	0	0	0.02055	8.96671	-18.2144	4.66831	236.895	383.625	694.965	439.107	439.107	439.107	13.678	-46.6706	6.19681	28.1696	424.664	259.395	206.342	206.342	206.342	-46.9004	0.236415	-14.5999	23.6663	-12.2777	2.76894	0.208211	0.268179	1.20169	-54.4911	83.821	-12.9898	0	0	0.0444892	60.8524
0	0.345204	0	0	0.38398	0.804257	-25.9725	-0.0915594	0.0358568	0.0196222	-10.4667	-2.94E-15	7.98725	0	0	0.0168569	8.92364	-18.9668	4.77766	241.636	383.376	697.88	438.775	438.775	438.775	13.5162	-49.0213	6.78167	44.9723	423.873	258.377	206.342	206.342	206.342	-49.2303	0.522163	-14.6529	24.3561	-12.0541	2.79331	0.196108	0.28254	1.18215	-42.9006	96.2068	-18.4344	0	0	0.0165148	60.2072
0	1.14463	0	0	1.27276	0.802706	-25.9284	-0.0965424	0.0435989	0.0156881	-10.0707	-1.31E-15	9.1924	0	0	0.0140906	8.88319	-19.6516	4.80235	245.947	383.095	700.656	438.481	438.481	438.481	13.3906	-51.3762	7.33579	62.0674	423.309	257.057	206.342	206.342	206.342	-51.5721	0.758386	-14.7394	24.9762	-11.8279	2.88814	0.188	0.29806	1.16714	-34.4686	108.746	-23.5696	0	0	-0.00204435	59.383
0	1.83622	0	0	2.04131	0.801674	-25.899	-0.103225	0.0504975	0.0121511	-9.96944	0	10.1905	0	0	0.0119209	8.84765	-20.2689	4.74348	249.821	382.788	703.26	438.222	438.222	438.222	13.3101	-53.7233	7.85932	79.4208	423.009	255.481	206.342	206.342	206.342	-53.9144	0.941393	-14.8642	25.5328	-11.5994	3.05147	0.184875	0.313815	1.15713	-29.1965	120.997	-28.1748	0	0	-0.0129889	58.3852
0	2.41595	0	0	2.6855	0.8011	-25.8827	-0.111465	0.0563091	0.00893483	-10.1251	6.53E-16	10.9385	0	0	0.010075	8.81844	-20.8196	4.60599	253.258	382.461	705.667	437.994	437.994	437.994	13.2824	-56.0518	8.35282	97.0035	423.006	253.695	206.342	206.342	206.342	-56.2471	1.06791	-15.0308	26.0323	-11.369	3.2776	0.188055	0.329333	1.15311	-27.0902	132.589	-32.0585	0	0	-0.0181665	57.22
0	2.88068	0	0	3.202	0.800874	-25.8763	-0.121129	0.0608323	0.0059063	-10.5198	-2.61E-15	11.3964	0	0	0.0083048	8.79594	-21.3057	4.39844	256.26	382.121	707.854	437.793	437.793	437.793	13.3133	-58.352	8.81714	114.791	423.326	251.748	206.342	206.342	206.342	-58.5612	1.13527	-15.2408	26.4815	-11.1372	3.55713	0.198258	0.343393	1.15558	-27.9689	143.028	-35.0763	0	0	-0.0194297	55.894
0	3.22843	0	0	3.5886	0.800842	-25.8753	-0.132091	0.0637751	0.00301733	-11.1458	6.53E-16	11.5107	0	0	0.00638212	8.77963	-21.7299	4.13268	258.835	381.773	709.806	437.612	437.612	437.612	13.4071	-60.6153	9.25349	132.762	423.988	249.694	206.342	206.342	206.342	-60.8489	1.14174	-15.4945	26.887	-10.9047	3.87764	0.215947	0.355268	1.16446	-31.6945	151.785	-37.076	0	0	-0.018261	54.4148
0	3.45868	0	0	3.84456	0.80078	-25.8736	-0.144123	0.0649676	1.68E-05	-11.9869	1.31E-15	11.2393	0	0	0.00409868	8.76801	-22.0957	3.82344	260.995	381.425	711.511	437.445	437.445	437.445	13.5653	-62.8345	9.66325	150.899	425.001	247.588	206.342	206.342	206.342	-63.1035	1.08678	-15.79	27.255	-10.6726	4.22396	0.24098	0.36435	1.18015	-37.7953	158.466	-38.0206	0	0	-0.0159761	52.7907
0	3.57275	0	0	3.97101	0.800388	-25.8624	-0.156872	0.0642044	-0.00321289	-13.0077	2.61E-15	10.5393	0	0	0.00130342	8.75884	-22.4069	3.48771	262.759	381.081	712.963	437.286	437.286	437.286	13.7864	-65.0041	10.0477	169.186	426.363	245.492	206.342	206.342	206.342	-65.3203	0.971305	-16.123	27.5906	-10.4419	4.57893	0.272651	0.370045	1.20193	-45.7501	162.613	-37.8932	0	0	-0.0134196	51.0313
0	3.574	0	0	3.97132	0.799265	-25.8305	-0.169947	0.0614563	-0.00700658	-14.1576	1.31E-15	9.39758	0	0	-0.0020363	8.74919	-22.6678	3.14413	264.146	380.748	714.162	437.13	437.13	437.13	14.0653	-67.1206	10.4076	187.608	428.06	243.466	206.342	206.342	206.342	-67.4959	0.797863	-16.4863	27.8982	-10.2145	4.92392	0.309518	0.372335	1.22934	-54.6633	164.049	-36.812	0	0	-0.0112555	49.1473
0	3.46787	0	0	3.85115	0.796887	-25.7627	-0.182738	0.0568196	-0.0116419	-15.3515	-2.61E-15	7.83549	0	0	-0.00578099	8.73576	-22.8826	2.81206	265.184	380.429	715.109	436.972	436.972	436.972	14.3926	-69.1822	10.7427	206.151	430.063	241.574	206.342	206.342	206.342	-69.6286	0.570686	-16.8693	28.1806	-9.99212	5.23971	0.349543	0.370788	1.2615	-63.3865	162.524	-34.921	0	0	-0.00986286	47.1511
0	3.26181	0	0	3.61853	0.792607	-25.6406	-0.194667	0.0506271	-0.0175748	-16.4951	-9.80E-16	5.92717	0	0	-0.00958871	8.71508	-23.0559	2.51075	265.902	380.131	715.813	436.807	436.807	436.807	14.7548	-71.1889	11.0512	224.797	432.331	239.879	206.342	206.342	206.342	-71.7174	0.295702	-17.2578	28.4398	-9.77692	5.50728	0.390274	0.365639	1.2975	-70.5083	158.121	-32.4587	0	0	-0.0095883	45.0561
0	2.96483	0	0	3.28356	0.785676	-25.4423	-0.204999	0.0434239	-0.0253378	-17.4713	-3.35E-15	3.79968	0	0	-0.0129467	8.68383	-23.192	2.25849	266.33	379.855	716.283	436.633	436.633	436.633	15.1345	-73.1419	11.3295	243.522	434.809	238.441	206.342	206.342	206.342	-73.7621	-0.0194941	-17.6348	28.6764	-9.57148	5.70874	0.428211	0.357268	1.33611	-74.0236	151.056	-29.6962	0	0	-0.0109017	42.8775
0	2.58712	0	0	2.85812	0.775293	-25.1439	-0.213088	0.0359177	-0.0355665	-18.1714	2.49E-15	1.62591	0	0	-0.0152958	8.63907	-23.2949	2.0716	266.502	379.607	716.531	436.448	436.448	436.448	15.5116	-75.0428	11.5726	262.293	437.433	237.31	206.342	206.342	206.342	-75.7616	-0.365754	-17.9811	28.8901	-9.37834	5.82811	0.459996	0.345664	1.37632	-71.9077	141.583	-26.8878	0	0	-0.0140686	40.6319
0	2.13949	0	0	2.35547	0.76068	-24.7216	-0.218331	0.0289475	-0.0489548	-18.5003	3.76E-15	-0.388896	0	0	-0.0162146	8.57849	-23.3682	1.96372	266.454	379.389	716.572	436.251	436.251	436.251	15.8648	-76.8929	11.7742	281.062	440.132	236.529	206.342	206.342	206.342	-77.7137	-0.732505	-18.277	29.0795	-9.20041	5.85226	0.481549	0.331389	1.41708	-61.7155	130.19	-24.2749	0	0	-0.0193291	38.337
0	1.63303	0	0	1.78976	0.741188	-24.1537	-0.220331	0.0232816	-0.0661317	-18.4005	1.96E-15	-2.04137	0	0	-0.0156128	8.50064	-23.4152	1.94487	266.219	379.206	716.421	436.043	436.043	436.043	16.1731	-78.692	11.9281	299.762	442.832	236.126	206.342	206.342	206.342	-79.6139	-1.10801	-18.504	29.2427	-9.04057	5.77159	0.489221	0.314744	1.45741	-41.3114	117.323	-22.0013	0	0	-0.0262122	36.0117
0	1.07892	0	0	1.17583	0.716401	-23.4243	-0.21902	0.0197616	-0.0877253	-17.8676	1.88E-15	-3.13178	0	0	-0.013889	8.40502	-23.4384	2.02087	265.83	379.061	716.092	435.826	435.826	435.826	16.4179	-80.4383	12.0294	318.301	445.463	236.112	206.342	206.342	206.342	-81.4554	-1.47975	-18.6472	29.3771	-8.90148	5.58066	0.479559	0.296307	1.49635	-8.62743	103.743	-20.1993	0	0	-0.0336371	33.6762
0	0.48887	0	0	0.529236	0.686245	-22.5258	-0.214605	0.0187467	-0.113884	-16.94	-6.62E-15	-3.53979	0	0	-0.0118201	8.29228	-23.4397	2.1928	265.318	378.959	715.601	435.602	435.602	435.602	16.5848	-82.1275	12.0755	336.561	447.959	236.481	206.342	206.342	206.342	-83.2293	-1.83492	-18.6969	29.4803	-8.78579	5.27876	0.451115	0.276588	1.53321	37.0734	89.9363	-18.8211	0	0	-0.0391788	31.3517
0	-0.12419	0	0	-0.133453	0.65104	-21.462	-0.207523	0.0204604	-0.1446	-15.6822	1.39E-15	-3.20131	0	0	-0.0103926	8.16405	-23.4205	2.45686	264.71	378.903	714.961	435.375	435.375	435.374	16.6646	-83.7538	12.0676	354.395	450.268	237.209	206.342	206.342	206.342	-84.9257	-2.16122	-18.6505	29.5494	-8.69555	4.86989	0.402857	0.256337	1.56744	96.054	76.6096	-17.82	0	0	-0.0397557	29.0603
0	-0.745488	0	0	-0.794598	0.611517	-20.2489	-0.198158	0.0245803	-0.179075	-14.1432	-5.74E-15	-2.15882	0	0	-0.0103652	8.02302	-23.3813	2.80426	264.029	378.896	714.186	435.146	435.146	435.146	16.6547	-85.3102	12.0113	371.63	452.345	238.254	206.342	206.342	206.342	-86.5346	-2.44777	-18.5124	29.5824	-8.63234	4.3629	0.336448	0.236157	1.59737	166.697	64.1753	-17.0497	0	0	-0.031681	26.8253
0	-1.35834	0	0	-1.43589	0.56877	-18.9152	-0.186822	0.0305683	-0.216197	-12.3474	-1.03E-15	-0.526707	0	0	-0.0120264	7.87263	-23.3225	3.2217	263.296	378.941	713.286	434.919	434.919	434.918	16.5588	-86.7887	11.9159	388.071	454.162	239.56	206.342	206.342	206.342	-88.0467	-2.68606	-18.2944	29.5773	-8.59688	3.77097	0.254678	0.216855	1.622	246.525	53.1015	-16.408	0	0	-0.0118701	24.6709
0	-1.94507	0	0	-2.03952	0.524174	-17.5008	-0.173655	0.0376808	-0.254117	-10.288	6.86E-15	1.51877	0	0	-0.0150448	7.71696	-23.2438	3.69195	262.525	379.04	712.273	434.696	434.696	434.696	16.387	-88.1803	11.7943	403.507	455.702	241.051	206.342	206.342	206.342	-89.4536	-2.87079	-18.0144	29.5333	-8.58915	3.11108	0.162329	0.199128	1.63978	331.478	43.562	-15.7871	0	0	0.0213979	22.6214
0	-2.48874	0	0	-2.58981	0.479272	-16.0541	-0.15886	0.0451411	-0.290667	-7.96533	4.69E-15	3.76874	0	0	-0.0185998	7.56032	-23.1449	4.19471	261.73	379.191	711.156	434.48	434.48	434.48	16.1546	-89.4744	11.661	417.726	456.96	242.638	206.342	206.342	206.342	-90.7468	-3.0002	-17.6944	29.4503	-8.60804	2.40312	0.0665211	0.183987	1.64994	416.204	35.8576	-15.1654	0	0	0.0674243	20.7014
0	-2.97504	0	0	-3.07481	0.435666	-14.6287	-0.142869	0.0523297	-0.323462	-5.41988	7.35E-16	6.0172	0	0	-0.0216782	7.40693	-23.0257	4.70792	260.919	379.394	709.943	434.271	434.271	434.271	15.8811	-90.6583	11.5312	430.522	457.941	244.215	206.342	206.342	206.342	-91.9169	-3.07592	-17.359	29.3296	-8.65133	1.66862	-0.0256616	0.172101	1.65178	494.965	30.1508	-14.5712	0	0	0.122797	18.9343
0	-3.39416	0	0	-3.48754	0.394905	-13.2793	-0.126409	0.0586926	-0.350106	-2.75206	-3.59E-15	8.06534	0	0	-0.0233271	7.26067	-22.8861	5.20889	260.102	379.643	708.645	434.071	434.071	434.071	15.5878	-91.7172	11.4196	441.713	458.659	245.664	206.342	206.342	206.342	-92.953	-3.10229	-17.0332	29.1735	-8.71581	0.92971	-0.106271	0.164035	1.64602	561.523	26.5039	-14.0573	0	0	0.18156	17.3415
0	-3.74179	0	0	-3.82632	0.358396	-12.0577	-0.110509	0.0639115	-0.368418	-0.124934	4.08E-16	9.75287	0	0	-0.0229431	7.12482	-22.7267	5.67562	259.285	379.935	707.271	433.879	433.879	433.879	15.2964	-92.6347	11.3388	451.151	459.135	246.866	206.342	206.342	206.342	-93.8428	-3.08548	-16.7401	28.9855	-8.79739	0.208022	-0.167372	0.160595	1.6348	609.848	25.1258	-13.686	0	0	0.236088	15.9412
0	-4.01924	0	0	-4.09472	0.327321	-11.0091	-0.096258	0.0677605	-0.376628	2.26674	2.45E-15	10.9547	0	0	-0.0203603	7.00176	-22.5486	6.08794	258.477	380.262	705.831	433.692	433.692	433.692	15.0263	-93.394	11.2985	458.733	459.395	247.701	206.342	206.342	206.342	-94.573	-3.03247	-16.4991	28.7705	-8.89101	-0.476509	-0.20229	0.162028	1.62007	634.867	26.061	-13.4829	0	0	0.278492	14.7476
0	-4.23318	0	0	-4.30087	0.302579	-10.1688	-0.0847554	0.0700941	-0.373698	4.21088	-6.53E-16	11.5891	0	0	-0.0158867	6.89294	-22.3536	6.42863	257.688	380.619	704.339	433.51	433.51	433.51	14.7932	-93.9793	11.3047	464.412	459.467	248.066	206.342	206.342	206.342	-95.1309	-2.95035	-16.3241	28.5344	-8.99108	-1.10656	-0.206621	0.16817	1.605	633.211	29.2612	-13.4287	0	0	0.30224	13.7694
0	-4.39478	0	0	-4.45681	0.284744	-9.5603	-0.0768047	0.0708271	-0.359135	5.51896	1.14E-15	11.622	0	0	-0.0102205	6.79883	-22.1442	6.68413	256.929	380.999	702.808	433.328	433.328	433.328	14.6081	-94.3777	11.3581	468.196	459.381	247.882	206.342	206.342	206.342	-95.5049	-2.84582	-16.2225	28.2836	-9.0916	-1.66796	-0.177958	0.178799	1.59171	603.152	34.6483	-13.4518	0	0	0.303357	13.0098
0	-4.51856	0	0	-4.5775	0.274057	-9.19459	-0.0731835	0.0698056	-0.333402	6.00586	1.14E-15	11.0562	0	0	-0.00430529	6.71902	-21.9236	6.84496	256.213	381.398	701.257	433.141	433.141	433.141	14.4765	-94.5798	11.4544	470.151	459.167	247.098	206.342	206.342	206.342	-95.6867	-2.72502	-16.1944	28.0252	-9.18664	-2.15001	-0.11635	0.193464	1.5828	545.201	41.9768	-13.4543	0	0	0.281231	12.4656
0	-4.62078	0	0	-4.67941	0.270422	-9.07005	-0.0744647	0.0669914	-0.297815	5.51953	1.47E-15	9.94895	0	0	0.000838548	6.65223	-21.6953	6.90605	255.554	381.811	699.704	432.946	432.947	432.947	14.3988	-94.5816	11.5838	470.4	458.855	245.701	206.342	206.342	206.342	-95.6723	-2.59369	-16.2333	27.7661	-9.27012	-2.5459	-0.0250813	0.211024	1.57959	462.241	50.8658	-13.3384	0	0	0.238814	12.1275
0	-4.71716	0	0	-4.77842	0.273449	-9.17378	-0.0809874	0.0623515	-0.254501	3.95969	3.27E-16	8.39169	0	0	0.00432085	6.59666	-21.4632	6.86655	254.967	382.237	698.17	432.738	432.738	432.738	14.3707	-94.3861	11.7321	469.114	458.471	243.716	206.342	206.342	206.342	-95.464	-2.45746	-16.3264	27.5131	-9.33685	-2.85228	0.0903525	0.231123	1.58356	359.199	60.9682	-13.0367	0	0	0.181918	11.9805
0	-4.82049	0	0	-4.88746	0.282499	-9.48353	-0.0927097	0.0560716	-0.206461	1.31254	-4.90E-16	6.52076	0	0	0.00556423	6.54999	-21.2313	6.72967	254.469	382.676	696.676	432.512	432.512	432.512	14.3844	-94.0048	11.8817	466.501	458.038	241.208	206.342	206.342	206.342	-95.0722	-2.32231	-16.4564	27.2718	-9.3819	-3.06946	0.221697	0.252294	1.5949	243.146	71.6386	-12.5252	0	0	0.118158	12.0051
0	-4.93819	0	0	-5.01411	0.296758	-9.97044	-0.108954	0.0485081	-0.15705	-2.30459	-1.23E-16	4.4964	0	0	0.00447208	6.50963	-21.0036	6.50215	254.074	383.131	695.246	432.263	432.263	432.263	14.4296	-93.4582	12.0135	462.794	457.578	238.274	206.342	206.342	206.342	-94.5162	-2.1947	-16.6032	27.047	-9.40145	-3.20078	0.359252	0.273563	1.61281	122.399	82.2994	-11.8354	0	0	0.0552416	12.1781
0	-5.07073	0	0	-5.15903	0.315311	-10.6018	-0.128347	0.0402594	-0.109917	-6.63043	1.37E-15	2.4956	0	0	0.00152293	6.47285	-20.7836	6.19362	253.794	383.604	693.901	431.99	431.99	431.99	14.4946	-92.7755	12.1092	458.237	457.106	235.043	206.342	206.342	206.342	-93.8246	-2.08145	-16.7462	26.8416	-9.39244	-3.25232	0.492227	0.293649	1.63613	6.05329	92.2653	-11.0397	0	0	-0.000436629	12.4747
0	-5.21125	0	0	-5.31539	0.33722	-11.344	-0.148919	0.0319426	-0.0684773	-11.2809	-8.47E-16	0.679331	0	0	-0.00230392	6.43691	-20.5741	5.81596	253.64	384.099	692.661	431.691	431.691	431.691	14.5675	-91.9934	12.1534	453.069	456.634	231.655	206.342	206.342	206.342	-93.033	-1.98916	-16.8659	26.6568	-9.35288	-3.23237	0.609458	0.310864	1.66266	-96.8783	100.611	-10.2217	0	0	-0.0448986	12.8702
0	-5.34661	0	0	-5.46982	0.361587	-12.165	-0.168391	0.0243185	-0.0350328	-15.8085	-5.01E-15	-0.799403	0	0	-0.00573498	6.39918	-20.3769	5.38229	253.615	384.62	691.544	431.366	431.366	431.366	14.6363	-91.1524	12.1349	447.505	456.168	228.255	206.342	206.342	206.342	-92.1818	-1.92325	-16.9455	26.4915	-9.28177	-3.15054	0.702424	0.324282	1.68986	-179.625	106.84	-9.44226	0	0	-0.0774122	13.3414
0	-5.45984	0	0	-5.60473	0.387589	-13.0354	-0.184645	0.0179352	-0.0108969	-19.7915	2.04E-16	-1.83432	0	0	-0.00761679	6.35715	-20.1928	4.90614	253.719	385.17	690.563	431.02	431.02	431.02	14.6898	-90.2931	12.048	441.73	455.711	224.972	206.342	206.342	206.342	-91.3112	-1.88691	-16.9727	26.3426	-9.17898	-3.01721	0.764623	0.332344	1.71535	-237.6	110.193	-8.70236	0	0	-0.0995144	13.8677
0	-5.53341	0	0	-5.70162	0.414505	-13.9301	-0.19634	0.013275	0.00454812	-22.9336	-3.56E-15	-2.35433	0	0	-0.00723965	6.30861	-20.021	4.40038	253.943	385.751	689.726	430.659	430.659	430.659	14.7182	-89.4522	11.8932	435.884	455.259	221.912	206.342	206.342	206.342	-90.4578	-1.8803	-16.9397	26.2044	-9.0453	-2.84253	0.794687	0.33498	1.73691	-270.535	110.812	-7.95762	0	0	-0.114519	14.4315
0	-5.55231	0	0	-5.74419	0.441711	-14.8274	-0.203116	0.010487	0.0125765	-25.1052	4.13E-15	-2.35574	0	0	-0.00454781	6.2517	-19.8588	3.87657	254.269	386.363	689.035	430.289	430.289	430.289	14.7141	-88.6595	11.677	430.068	454.81	219.15	206.342	206.342	206.342	-89.6511	-1.90007	-16.8446	26.0692	-8.88238	-2.6358	0.793826	0.332073	1.75316	-280.417	108.829	-7.14002	0	0	-0.125346	15.0175
0	-5.50576	0	0	-5.72011	0.468681	-15.7097	-0.205367	0.00944977	0.0151319	-26.32	8.70E-15	-1.89962	0	0	-6.03E-05	6.18493	-19.7022	3.34441	254.668	387.006	688.485	429.92	429.92	429.92	14.6733	-87.9366	11.4118	424.341	454.362	216.729	206.342	206.342	206.342	-88.9122	-1.93979	-16.6913	25.9277	-8.69277	-2.40513	0.766353	0.32398	1.76329	-271.408	104.703	-6.20264	0	0	-0.13378	15.6119
0	-5.38804	0	0	-5.622	0.494977	-16.5626	-0.203716	0.00964204	0.0140372	-26.6672	4.32E-15	-1.12026	0	0	0.00532158	6.1072	-19.5456	2.81165	255.104	387.676	688.067	429.562	429.562	429.562	14.5948	-87.2971	11.114	418.733	453.916	214.663	206.342	206.342	206.342	-88.2547	-1.99078	-16.4889	25.769	-8.47975	-2.15725	0.718182	0.311411	1.76742	-248.551	98.9503	-5.14365	0	0	-0.140003	16.2014
0	-5.19853	0	0	-5.44779	0.520223	-17.3744	-0.198884	0.0105891	0.0106862	-26.2812	-1.25E-15	-0.164589	0	0	0.0106533	6.01783	-19.3822	2.28466	255.533	388.37	687.764	429.226	429.226	429.226	14.4809	-86.7476	10.8026	413.248	453.477	212.945	206.342	206.342	206.342	-87.685	-2.04331	-16.2501	25.5818	-8.24755	-1.89815	0.654786	0.295079	1.76571	-216.355	92.0518	-4.00557	0	0	-0.142732	16.773
0	-4.94171	0	0	-5.20073	0.544107	-18.1358	-0.191828	0.011684	0.00624277	-25.3411	4.01E-15	0.808048	0	0	0.0151415	5.91641	-19.2048	1.76874	255.905	389.085	687.559	428.919	428.919	428.919	14.336	-86.2879	10.4957	407.873	453.052	211.551	206.342	206.342	206.342	-87.203	-2.08797	-15.9891	25.3552	-8.00107	-1.63335	0.583347	0.275791	1.7588	-179.745	84.457	-2.84692	0	0	-0.140589	17.3144
0	-4.626	0	0	-4.88846	0.566347	-18.839	-0.183611	0.0126404	0.00132396	-24.0451	-4.79E-15	1.6898	0	0	0.0183527	5.80271	-19.0066	1.26929	256.172	389.818	687.432	428.647	428.647	428.647	14.1662	-85.9131	10.2093	402.589	452.647	210.441	206.342	206.342	206.342	-86.8038	-2.11674	-15.7197	25.0797	-7.74571	-1.36907	0.509227	0.254091	1.74774	-142.342	76.5696	-1.73936	0	0	-0.132444	17.8137
0	-4.26218	0	0	-4.52141	0.586688	-19.4769	-0.17509	0.0133476	-0.00336534	-22.569	-4.60E-15	2.41758	0	0	0.0201808	5.67668	-18.7814	0.792264	256.285	390.564	687.364	428.416	428.416	428.416	13.9778	-85.6149	9.95594	397.369	452.268	209.573	206.342	206.342	206.342	-86.4794	-2.12376	-15.4542	24.7479	-7.48743	-1.11263	0.437726	0.23126	1.73319	-107.558	69.0507	-0.752404	0	0	-0.118867	18.2613
0	-3.86207	0	0	-4.11149	0.6049	-20.0439	-0.16684	0.0138357	-0.00735531	-21.0499	4.45E-15	2.96838	0	0	0.0207561	5.53831	-18.5248	0.344474	256.205	391.321	687.337	428.226	428.226	428.226	13.7773	-85.3831	9.74395	392.187	451.92	208.899	206.342	206.342	206.342	-86.22	-2.10552	-15.2026	24.3553	-7.23214	-0.872789	0.372341	0.207937	1.71547	-77.6318	62.3329	0.0619687	0	0	-0.101536	18.6496
0	-3.43754	0	0	-3.67111	0.620776	-20.5348	-0.159345	0.0141064	-0.0103432	-19.6008	2.76E-15	3.33628	0	0	0.0203373	5.3878	-18.2336	-0.0665556	255.9	392.088	687.337	428.078	428.078	428.078	13.5709	-85.2068	9.57799	387.019	451.605	208.375	206.342	206.342	206.342	-86.0153	-2.06095	-14.9724	23.9005	-6.98569	-0.659475	0.315046	0.185101	1.69528	-53.851	56.8385	0.661633	0	0	-0.0830745	18.9734
0	-2.99989	0	0	-3.21237	0.634138	-20.9456	-0.152932	0.014188	-0.012118	-18.3023	2.25E-15	3.53145	0	0	0.0192303	5.22563	-17.9068	-0.433234	255.346	392.861	687.351	427.97	427.969	427.97	13.3643	-85.0751	9.45928	381.848	451.329	207.961	206.342	206.342	206.342	-85.8549	-1.99099	-14.7687	23.3854	-6.75344	-0.483073	0.266543	0.163502	1.67278	-36.6435	52.7967	1.02766	0	0	-0.0662454	19.2305
0	-2.55907	0	0	-2.74633	0.644847	-21.2732	-0.147737	0.0140749	-0.0128686	-17.1991	-2.57E-15	3.56982	0	0	0.0177196	5.05275	-17.5447	-0.74876	254.531	393.64	687.369	427.898	427.898	427.898	13.1624	-84.9781	9.38616	376.661	451.094	207.621	206.342	206.342	206.342	-85.7293	-1.89826	-14.5942	22.8148	-6.54022	-0.353413	0.225814	0.14371	1.64878	-25.3097	50.1973	1.16243	0	0	-0.0527126	19.4204
0	-2.12349	0	0	-2.28263	0.652827	-21.5164	-0.143707	0.013898	-0.0127517	-16.3022	6.13E-16	3.48723	0	0	0.0160453	4.87063	-17.1492	-1.00799	253.447	394.426	687.381	427.86	427.86	427.86	12.9689	-84.9073	9.35473	371.451	450.9	207.326	206.342	206.342	206.342	-85.6305	-1.78648	-14.4495	22.1958	-6.34986	-0.27873	0.191481	0.126062	1.62424	-18.805	48.9794	1.08053	0	0	-0.0432422	19.5449
0	-1.69998	0	0	-1.82939	0.658087	-21.6762	-0.140824	0.0136344	-0.0120872	-15.6151	1.63E-15	3.30628	0	0	0.0143857	4.6814	-16.7229	-1.20823	252.096	395.218	687.381	427.851	427.851	427.851	12.7866	-84.8554	9.35956	366.217	450.752	207.054	206.342	206.342	206.342	-85.5516	-1.66002	-14.3337	21.5378	-6.18526	-0.26465	0.162094	0.110673	1.60011	-15.8819	48.8305	0.822482	0	0	-0.0375307	19.6068
0	-1.29367	0	0	-1.39292	0.660734	-21.7565	-0.138934	0.0132596	-0.0111237	-15.1177	-9.19E-16	3.05013	0	0	0.0128514	4.48773	-16.2696	-1.3497	250.483	396.018	687.364	427.865	427.865	427.865	12.6174	-84.8166	9.3944	360.961	450.648	206.789	206.342	206.342	206.342	-85.4871	-1.52341	-14.2442	20.8512	-6.04805	-0.313582	0.136395	0.0969927	1.57698	-15.3635	49.1958	0.453354	0	0	-0.0346228	19.6102
0	-0.90815	0	0	-0.977863	0.660974	-21.7638	-0.137868	0.0127341	-0.0101299	-14.7831	2.61E-15	2.73792	0	0	0.0115033	4.29277	-15.7929	-1.43569	248.615	396.828	687.323	427.898	427.898	427.898	12.4619	-84.7865	9.45284	355.689	450.59	206.518	206.342	206.342	206.342	-85.4329	-1.38085	-14.1779	20.1468	-5.93877	-0.424402	0.113423	0.0847293	1.55626	-16.1901	49.6031	0.0333376	0	0	-0.0333064	19.5595
0	-0.545633	0	0	-0.587292	0.659101	-21.707	-0.137477	0.0119722	-0.00932196	-14.5831	2.25E-15	2.3814	0	0	0.0103649	4.09988	-15.2969	-1.47248	246.503	397.651	687.255	427.944	427.944	427.944	12.3201	-84.7622	9.52865	350.405	450.576	206.235	206.342	206.342	206.342	-85.3859	-1.23603	-14.1311	19.4358	-5.85675	-0.592447	0.0927713	0.0734866	1.53862	-17.5786	49.5546	-0.375974	0	0	-0.0325389	19.4596
0	-0.207229	0	0	-0.222892	0.655479	-21.597	-0.137649	0.0109631	-0.00875976	-14.4922	2.82E-15	1.99797	0	0	0.00943337	3.91241	-14.7856	-1.46891	244.159	398.487	687.155	427.999	427.999	427.999	12.191	-84.7415	9.61617	345.115	450.604	205.937	206.342	206.342	206.342	-85.344	-1.09187	-14.0997	18.7285	-5.80002	-0.809919	0.0749063	0.0622258	1.52449	-19.2573	48.5307	-0.714581	0	0	-0.0320001	19.3153
0	0.106938	0	0	0.114869	0.65051	-21.4458	-0.138219	0.00968085	-0.00858624	-14.4805	-2.08E-15	1.60075	0	0	0.00868085	3.73349	-14.2628	-1.43553	241.596	399.337	687.023	428.057	428.057	428.057	12.073	-84.723	9.71049	339.825	450.668	205.624	206.342	206.342	206.342	-85.3057	-0.950492	-14.0797	18.0341	-5.76572	-1.06661	0.0596732	0.050778	1.51488	-20.7175	46.3518	-0.956824	0	0	-0.0311131	19.1316
0	0.39744	0	0	0.426469	0.644611	-21.266	-0.139069	0.00818616	-0.00871373	-14.5244	1.01E-15	1.21032	0	0	0.00806878	3.56581	-13.7319	-1.38405	238.824	400.2	686.857	428.115	428.115	428.115	11.9641	-84.7062	9.80755	334.538	450.762	205.296	206.342	206.342	206.342	-85.2704	-0.813244	-14.0674	17.3606	-5.75023	-1.35051	0.0476676	0.0389978	1.5099	-21.966	42.9669	-1.08149	0	0	-0.0300616	18.9131
0	0.665317	0	0	0.712991	0.638185	-21.0696	-0.140105	0.00657203	-0.00912242	-14.6055	5.77E-16	0.847796	0	0	0.00755406	3.41142	-13.196	-1.32645	235.857	401.075	686.657	428.17	428.17	428.17	11.8621	-84.6905	9.90414	329.256	450.879	204.959	206.342	206.342	206.342	-85.2372	-0.68085	-14.0592	16.7141	-5.74927	-1.6487	0.0395014	0.0266504	1.50932	-23.001	38.4656	-1.08857	0	0	-0.0289874	18.6642
0	0.911989	0	0	0.976013	0.6316	-20.8678	-0.141208	0.00493324	-0.00968671	-14.7049	-6.93E-16	0.530295	0	0	0.00709539	3.27177	-12.6574	-1.27429	232.707	401.959	686.425	428.219	428.219	428.219	11.7648	-84.6759	9.99797	323.983	451.009	204.616	206.342	206.342	206.342	-85.206	-0.553519	-14.0525	16.0987	-5.7585	-1.94823	0.0352992	0.0139626	1.51291	-23.8321	33.1323	-0.993799	0	0	-0.0279791	18.3889
0	1.13897	0	0	1.21734	0.625169	-20.6701	-0.142283	0.00339407	-0.0103305	-14.8078	2.16E-15	0.273493	0	0	0.00666135	3.14762	-12.1182	-1.2381	229.387	402.845	686.163	428.261	428.261	428.261	11.6705	-84.6625	10.0876	318.717	451.146	204.273	206.342	206.342	206.342	-85.1766	-0.431118	-14.045	15.5164	-5.77378	-2.23679	0.0351354	0.00124908	1.52024	-24.4726	27.3182	-0.819435	0	0	-0.0270632	18.0906
0	1.34784	0	0	1.43884	0.619134	-20.4842	-0.143271	0.00197192	-0.0109446	-14.9046	3.11E-16	0.0765509	0	0	0.00623774	3.03916	-11.5795	-1.22696	225.909	403.73	685.877	428.298	428.298	428.298	11.5781	-84.6502	10.1723	313.46	451.281	203.934	206.342	206.342	206.342	-85.1489	-0.313328	-14.0357	14.967	-5.79146	-2.50332	0.0392093	-0.0112206	1.5306	-25.0983	21.3403	-0.589154	0	0	-0.0264128	17.772
0	1.54016	0	0	1.64234	0.613657	-20.3151	-0.144129	0.000751281	-0.0114871	-14.9878	3.55E-15	-0.058586	0	0	0.00581744	2.946	-11.042	-1.24794	222.283	404.606	685.571	428.33	428.33	428.33	11.4866	-84.6392	10.252	308.21	451.409	203.603	206.342	206.342	206.342	-85.123	-0.199748	-14.0239	14.4481	-5.8087	-2.73871	0.0466222	-0.0229945	1.54313	-25.5779	15.5999	-0.337854	0	0	-0.0258373	17.435
0	1.71735	0	0	1.82951	0.60882	-20.1654	-0.144814	-0.000249013	-0.0118779	-15.0512	-3.73E-15	-0.139675	0	0	0.00540162	2.8674	-10.5057	-1.30603	218.522	405.466	685.25	428.36	428.36	428.36	11.396	-84.6296	10.3272	302.966	451.523	203.286	206.342	206.342	206.342	-85.0987	-0.0899993	-14.0097	13.9556	-5.82369	-2.9359	0.0573824	-0.033722	1.55702	-26.1352	10.4024	-0.0930405	0	0	-0.0255684	17.0809
0	1.88056	0	0	2.00176	0.604629	-20.0355	-0.145361	-0.000953634	-0.0121114	-15.0976	2.63E-15	-0.16956	0	0	0.00499488	2.80232	-9.97007	-1.40376	214.637	406.305	684.922	428.394	428.394	428.394	11.3064	-84.621	10.3982	297.728	451.621	202.985	206.342	206.342	206.342	-85.076	0.0161976	-13.9937	13.4836	-5.83574	-3.09039	0.0707043	-0.0428361	1.5716	-26.7382	6.13474	0.109943	0	0	-0.02558	16.7104
0	2.03094	0	0	2.16028	0.601028	-19.9237	-0.145719	-0.0013432	-0.0122227	-15.1225	2.99E-15	-0.155807	0	0	0.00460093	2.74957	-9.43413	-1.54122	210.637	407.117	684.591	428.435	428.435	428.435	11.2184	-84.6136	10.4659	292.496	451.701	202.703	206.342	206.342	206.342	-85.0548	0.11897	-13.9765	13.0249	-5.84541	-3.20029	0.0854766	-0.0497433	1.58594	-27.2552	2.99176	0.255298	0	0	-0.0258007	16.3236
0	2.16932	0	0	2.30608	0.597915	-19.8269	-0.145965	-0.00139891	-0.0122084	-15.1355	-5.48E-15	-0.104528	0	0	0.00422664	2.70785	-8.89672	-1.71609	206.534	407.896	684.264	428.49	428.49	428.49	11.1326	-84.6069	10.5308	287.268	451.763	202.441	206.342	206.342	206.342	-85.0349	0.218285	-13.9591	12.5718	-5.85423	-3.26628	0.101095	-0.0538274	1.59928	-27.8105	1.2022	0.328018	0	0	-0.026395	15.9205
0	2.29662	0	0	2.44011	0.595151	-19.7409	-0.146043	-0.00112333	-0.0121389	-15.1324	-3.31E-15	-0.0206661	0	0	0.00387377	2.67581	-8.35649	-1.92378	202.339	408.64	683.946	428.566	428.566	428.566	11.05	-84.6006	10.5934	282.046	451.808	202.201	206.342	206.342	206.342	-85.0159	0.313937	-13.9423	12.1158	-5.86434	-3.29168	0.115899	-0.0552557	1.61087	-28.1031	0.678722	0.331429	0	0	-0.0270989	15.5009
0	2.41375	0	0	2.56329	0.592583	-19.6609	-0.146029	-0.000593289	-0.0120725	-15.122	1.21E-15	0.0850123	0	0	0.00354725	2.65218	-7.81219	-2.15791	198.063	409.346	683.641	428.668	428.668	428.668	10.9714	-84.5946	10.6539	276.828	451.84	201.983	206.342	206.342	206.342	-84.9979	0.405592	-13.9269	11.6491	-5.87865	-3.28189	0.129006	-0.0538927	1.62001	-28.0951	1.25072	0.284422	0	0	-0.0278337	15.0649
0	2.52171	0	0	2.67663	0.590053	-19.582	-0.145863	0.000103993	-0.0119697	-15.0978	1.66E-15	0.202493	0	0	0.00324643	2.63568	-7.26268	-2.41073	193.714	410.013	683.354	428.803	428.802	428.802	10.8977	-84.5886	10.7125	271.614	451.862	201.787	206.342	206.342	206.342	-84.9805	0.492836	-13.9136	11.1646	-5.90007	-3.2441	0.13956	-0.0499802	1.62629	-27.8468	2.75069	0.202475	0	0	-0.028538	14.6128
0	2.62154	0	0	2.78117	0.587406	-19.4994	-0.145603	0.000877993	-0.0119802	-15.0644	3.37E-15	0.322014	0	0	0.00297217	2.62518	-6.70708	-2.6735	189.305	410.64	683.087	428.975	428.975	428.975	10.8297	-84.5824	10.7692	266.402	451.879	201.612	206.342	206.342	206.342	-84.9638	0.575243	-13.903	10.6563	-5.93146	-3.18682	0.145768	-0.0442876	1.62922	-26.8726	4.69534	0.113485	0	0	-0.0285628	14.1453
0	2.71433	0	0	2.878	0.584512	-19.4089	-0.145207	0.00162166	-0.0120097	-15.0153	1.84E-15	0.431086	0	0	0.00272226	2.61971	-6.1449	-2.93757	184.845	411.228	682.84	429.189	429.189	429.189	10.7681	-84.576	10.8243	261.193	451.897	201.457	206.342	206.342	206.342	-84.9477	0.652455	-13.8956	10.1198	-5.97534	-3.11888	0.147497	-0.0369376	1.62868	-25.3922	6.98285	0.0235474	0	0	-0.027895	13.6634
0	2.80108	0	0	2.96814	0.581257	-19.3071	-0.144724	0.00224265	-0.0121569	-14.9533	2.38E-15	0.51882	0	0	0.00249598	2.61843	-5.57597	-3.19455	180.342	411.78	682.615	429.448	429.448	429.448	10.7135	-84.5692	10.8777	255.983	451.92	201.321	206.342	206.342	206.342	-84.9322	0.7242	-13.892	9.55263	-6.03344	-3.04915	0.143669	-0.0292769	1.62461	-23.0792	9.05034	-0.0472441	0	0	-0.026006	13.1687
0	2.88266	0	0	3.05245	0.57756	-19.1913	-0.14411	0.00269508	-0.0123786	-14.8733	-2.94E-15	0.578156	0	0	0.00229057	2.62072	-5.00052	-3.43724	175.803	412.296	682.409	429.752	429.751	429.751	10.6664	-84.5619	10.9297	250.773	451.952	201.201	206.342	206.342	206.342	-84.917	0.790338	-13.8925	8.95429	-6.10704	-2.98556	0.134121	-0.021521	1.6169	-19.949	10.8285	-0.104822	0	0	-0.0227009	12.6628
0	2.95977	0	0	3.13158	0.573367	-19.0597	-0.143424	0.0029324	-0.0127103	-14.7825	1.36E-15	0.602846	0	0	0.00210668	2.62612	-4.41912	-3.66001	171.235	412.779	682.22	430.099	430.099	430.099	10.6268	-84.5538	10.9804	245.558	451.996	201.094	206.342	206.342	206.342	-84.9019	0.850829	-13.8972	8.32619	-6.1964	-2.93475	0.118798	-0.0143156	1.60614	-15.9177	12.1172	-0.151961	0	0	-0.0177655	12.1477
0	3.03273	0	0	3.20596	0.568657	-18.9117	-0.142696	0.0029748	-0.013162	-14.6872	-2.02E-15	0.594714	0	0	0.00194437	2.63442	-3.83267	-3.85922	166.641	413.232	682.046	430.486	430.486	430.486	10.5949	-84.5445	11.0297	240.338	452.052	200.996	206.342	206.342	206.342	-84.8867	0.905788	-13.9063	7.67172	-6.30124	-2.90143	0.0983607	-0.0080974	1.59259	-11.0341	12.7923	-0.190632	0	0	-0.0112463	11.6254
0	3.1019	0	0	3.27587	0.563443	-18.7475	-0.141975	0.00282799	-0.013714	-14.596	2.19E-16	0.555326	0	0	0.0018058	2.64545	-3.24232	-4.0333	162.023	413.656	681.882	430.907	430.907	430.907	10.5703	-84.5337	11.0777	235.11	452.122	200.905	206.342	206.342	206.342	-84.8707	0.955413	-13.9194	6.99571	-6.42042	-2.88841	0.0735257	-0.00309266	1.57702	-5.39928	12.898	-0.231366	0	0	-0.00333341	11.0977
0	3.16744	0	0	3.34156	0.557772	-18.5685	-0.141307	0.00255713	-0.0143674	-14.5174	1.40E-15	0.494292	0	0	0.00169133	2.65917	-2.64938	-4.18275	157.383	414.055	681.724	431.355	431.355	431.355	10.5524	-84.5213	11.1243	229.871	452.204	200.816	206.342	206.342	206.342	-84.8539	1.00002	-13.9363	6.30423	-6.55227	-2.89635	0.044975	0.000521941	1.56001	1.01007	12.4749	-0.279454	0	0	0.0058454	10.5665
0	3.22956	0	0	3.40331	0.551724	-18.3773	-0.140695	0.00217738	-0.0151006	-14.4535	-3.66E-15	0.416892	0	0	0.00160157	2.67562	-2.05525	-4.31019	152.72	414.428	681.569	431.818	431.818	431.818	10.5407	-84.5069	11.1694	224.619	452.295	200.727	206.342	206.342	206.342	-84.8359	1.04	-13.9564	5.6043	-6.69467	-2.9238	0.0144016	0.00263132	1.54254	7.88051	11.5174	-0.331798	0	0	0.0155851	10.0336
0	3.28857	0	0	3.4615	0.545411	-18.1772	-0.140186	0.00175871	-0.015895	-14.4098	1.19E-15	0.334592	0	0	0.00153421	2.69483	-1.46131	-4.41978	148.031	414.779	681.411	432.287	432.287	432.287	10.5342	-84.4909	11.2129	219.35	452.394	200.634	206.342	206.342	206.342	-84.8168	1.07581	-13.9791	4.90317	-6.84529	-2.96764	-0.0170164	0.00358767	1.5255	15.1034	10.2455	-0.39393	0	0	0.0255073	9.50035
0	3.3448	0	0	3.5166	0.538969	-17.9726	-0.139777	0.00131749	-0.0166835	-14.3847	2.92E-15	0.252925	0	0	0.00148691	2.71676	-0.868795	-4.51702	143.315	415.106	681.249	432.75	432.75	432.75	10.5321	-84.4734	11.2547	214.063	452.497	200.536	206.342	206.342	206.342	-84.7968	1.10792	-14.0038	4.20799	-7.00146	-3.02331	-0.0479151	0.00329435	1.50948	22.3571	8.68872	-0.459513	0	0	0.0348729	8.96785
0	3.3987	0	0	3.56916	0.532545	-17.768	-0.139518	0.000921663	-0.0174709	-14.3812	-2.97E-15	0.182009	0	0	0.00145523	2.74134	-0.278811	-4.60818	138.568	415.411	681.077	433.194	433.194	433.194	10.5336	-84.4548	11.295	208.753	452.601	200.432	206.342	206.342	206.342	-84.7761	1.13682	-14.0299	3.52538	-7.1606	-3.08537	-0.0774481	0.00208624	1.4954	29.6364	7.04386	-0.532947	0	0	0.0435195	8.43697
0	3.45075	0	0	3.61979	0.526288	-17.5684	-0.139393	0.000579432	-0.0181251	-14.3955	-2.40E-15	0.124419	0	0	0.0014371	2.76839	0.307823	-4.69999	133.788	415.693	680.896	433.608	433.608	433.608	10.538	-84.4355	11.3337	203.418	452.704	200.319	206.342	206.342	206.342	-84.7552	1.16294	-14.057	2.86116	-7.3202	-3.1477	-0.103399	0.000120715	1.4841	36.2104	5.38994	-0.600366	0	0	0.0503471	7.90823
0	3.50147	0	0	3.66915	0.520332	-17.3779	-0.139419	0.000266175	-0.0186959	-14.4269	1.38E-15	0.0783377	0	0	0.00143353	2.79767	0.890545	-4.79878	128.973	415.951	680.702	433.983	433.983	433.983	10.5448	-84.4161	11.371	198.056	452.802	200.199	206.342	206.342	206.342	-84.7344	1.18662	-14.0849	2.21976	-7.478	-3.20448	-0.125503	-0.00236175	1.476	42.1576	3.8351	-0.670549	0	0	0.0555319	7.3819
0	3.55141	0	0	3.7179	0.514787	-17.2002	-0.139571	4.43E-05	-0.0190719	-14.4712	2.12E-15	0.0508216	0	0	0.00144338	2.82887	1.46905	-4.91027	124.122	416.184	680.495	434.31	434.31	434.31	10.5536	-84.397	11.407	192.666	452.894	200.071	206.342	206.342	206.342	-84.7142	1.20815	-14.1133	1.60434	-7.63202	-3.25032	-0.142367	-0.00511402	1.47135	46.8997	2.48677	-0.728885	0	0	0.0585289	6.85808
0	3.60129	0	0	3.76681	0.509727	-17.0377	-0.139806	-0.000145058	-0.0192854	-14.522	-4.45E-16	0.0351976	0	0	0.00147203	2.86165	2.04322	-5.03892	119.235	416.39	680.276	434.585	434.585	434.585	10.5642	-84.3786	11.4419	187.245	452.978	199.938	206.342	206.342	206.342	-84.695	1.22767	-14.1422	1.01652	-7.78071	-3.28092	-0.153579	-0.00770566	1.47049	50.3346	1.45991	-0.78327	0	0	0.0595495	6.33688
0	3.65185	0	0	3.81675	0.505187	-16.8917	-0.140092	-0.000221418	-0.0192427	-14.5741	1.61E-15	0.0396184	0	0	0.00152158	2.89565	2.61312	-5.1877	114.316	416.569	680.044	434.806	434.806	434.806	10.5766	-84.3614	11.4757	181.794	453.054	199.799	206.342	206.342	206.342	-84.6772	1.24524	-14.1717	0.456486	-7.92286	-3.29331	-0.158452	-0.0101053	1.47291	52.004	0.801781	-0.818652	0	0	0.0584348	5.81848
0	3.70408	0	0	3.8687	0.501161	-16.7621	-0.140376	-0.000212603	-0.0190478	-14.6205	-2.31E-15	0.0599519	0	0	0.00159877	2.93059	3.1788	-5.35771	109.37	416.719	679.8	434.972	434.972	434.972	10.5909	-84.3456	11.5087	176.313	453.122	199.658	206.342	206.342	206.342	-84.6612	1.26075	-14.2019	-0.0769602	-8.05783	-3.2862	-0.157705	-0.0120909	1.47823	52.1022	0.495554	-0.842798	0	0	0.0557871	5.3034
0	3.75912	0	0	3.92383	0.497613	-16.6477	-0.140662	-0.000112197	-0.0186269	-14.6596	-2.21E-16	0.0941696	0	0	0.00171038	2.96625	3.74025	-5.54841	104.407	416.837	679.546	435.089	435.089	435.089	10.6077	-84.3316	11.5408	170.803	453.182	199.515	206.342	206.342	206.342	-84.6472	1.27402	-14.2331	-0.585929	-8.18538	-3.25977	-0.151123	-0.0131694	1.48628	50.303	0.657866	-0.851042	0	0	0.0516182	4.79263
0	3.81824	0	0	3.98345	0.494477	-16.5464	-0.140901	0.000104895	-0.0181423	-14.6851	-3.16E-16	0.142181	0	0	0.00186184	3.00249	4.29727	-5.75736	99.4388	416.922	679.281	435.162	435.162	435.162	10.6273	-84.3193	11.5722	165.266	453.235	199.372	206.342	206.342	206.342	-84.6354	1.2847	-14.2658	-1.07347	-8.30569	-3.2158	-0.140038	-0.0133567	1.49615	47.0298	1.15009	-0.850728	0	0	0.0465608	4.28781
0	3.88296	0	0	4.04907	0.491673	-16.4558	-0.141128	0.000384398	-0.0175614	-14.699	-3.30E-15	0.194344	0	0	0.00206071	3.03921	4.84936	-5.9807	94.481	416.972	679.006	435.2	435.2	435.2	10.6505	-84.3088	11.6027	159.705	453.284	199.229	206.342	206.342	206.342	-84.6258	1.29235	-14.3004	-1.54285	-8.41908	-3.15725	-0.12475	-0.0127037	1.50742	42.1615	1.86429	-0.842341	0	0	0.0405889	3.79134
0	3.95493	0	0	4.12238	0.489117	-16.3732	-0.141299	0.000649648	-0.0169738	-14.6954	-3.93E-15	0.239292	0	0	0.00231198	3.07638	5.39562	-6.21322	89.5522	416.984	678.721	435.213	435.213	435.213	10.678	-84.2997	11.6323	154.121	453.332	199.089	206.342	206.342	206.342	-84.6182	1.29639	-14.3372	-1.99752	-8.52627	-3.08816	-0.106441	-0.0109616	1.51943	36.0247	2.66716	-0.837381	0	0	0.0340123	3.30649
0	4.03606	0	0	4.20527	0.48673	-16.2959	-0.141414	0.00088401	-0.0163839	-14.6725	-3.49E-15	0.272738	0	0	0.00261761	3.11397	5.93479	-6.44874	84.6739	416.956	678.426	435.212	435.212	435.212	10.7105	-84.2919	11.6604	148.517	453.379	198.95	206.342	206.342	206.342	-84.6125	1.29621	-14.3766	-2.44062	-8.62778	-3.01327	-0.0862501	-0.00845812	1.53126	28.8579	3.33093	-0.836385	0	0	0.026949	2.83735
0	4.12823	0	0	4.29971	0.484451	-16.2221	-0.141468	0.000997806	-0.0158477	-14.6282	-2.86E-15	0.283661	0	0	0.00297724	3.1519	6.46517	-6.68054	79.8694	416.885	678.12	435.208	435.208	435.208	10.7487	-84.2846	11.6868	142.896	453.429	198.815	206.342	206.342	206.342	-84.6082	1.29112	-14.4187	-2.87469	-8.72409	-2.93758	-0.0655623	-0.00505994	1.54289	21.1048	3.80283	-0.853139	0	0	0.0197056	2.38879
0	4.23339	0	0	4.40765	0.482242	-16.1504	-0.141459	0.000967956	-0.0153406	-14.5614	1.88E-15	0.269621	0	0	0.00338571	3.19006	6.98469	-6.90175	75.1636	416.767	677.8	435.21	435.21	435.21	10.7931	-84.2772	11.7107	137.258	453.483	198.681	206.342	206.342	206.342	-84.6045	1.28047	-14.4633	-3.30149	-8.81554	-2.86603	-0.0453502	-0.00106812	1.55345	13.0219	3.88889	-0.885412	0	0	0.0123763	1.96628
0	4.35324	0	0	4.53086	0.480089	-16.0806	-0.141398	0.000772597	-0.0149026	-14.4737	2.35E-15	0.229465	0	0	0.00383426	3.22822	7.49098	-7.1056	70.5817	416.599	677.465	435.226	435.226	435.226	10.8439	-84.2686	11.7314	131.607	453.54	198.549	206.342	206.342	206.342	-84.6006	1.26365	-14.5105	-3.72182	-8.90215	-2.80319	-0.0272465	0.00337641	1.56251	5.23687	3.58233	-0.941305	0	0	0.00545155	1.57565
0	4.48921	0	0	4.67082	0.478006	-16.013	-0.141333	0.000426974	-0.014504	-14.3719	2.43E-15	0.16721	0	0	0.00431145	3.2661	7.98149	-7.28601	66.1483	416.376	677.112	435.262	435.262	435.262	10.9016	-84.2577	11.748	125.945	453.601	198.417	206.342	206.342	206.342	-84.5953	1.24016	-14.5598	-4.13553	-8.98377	-2.75278	-0.0122696	0.00814273	1.57005	-1.85575	2.90696	-1.01622	0	0	-0.000748301	1.22282
0	4.64231	0	0	4.82859	0.476026	-15.9487	-0.141301	-6.39E-05	-0.0141347	-14.2635	2.03E-15	0.0864244	0	0	0.00480387	3.30332	8.45366	-7.43766	61.886	416.096	676.74	435.321	435.321	435.321	10.9659	-84.2431	11.7599	120.274	453.662	198.284	206.342	206.342	206.342	-84.5872	1.2096	-14.6108	-4.54151	-9.06002	-2.71756	-0.00144244	0.0129567	1.5758	-7.80894	1.8774	-1.1071	0	0	-0.00583404	0.913413
0	4.81308	0	0	5.00477	0.474199	-15.8893	-0.141327	-0.000607037	-0.0137622	-14.1561	-1.35E-15	0.000380649	0	0	0.00529582	3.33943	8.90506	-7.55632	57.8144	415.754	676.345	435.406	435.406	435.406	11.0369	-84.2231	11.7661	114.595	453.723	198.15	206.342	206.342	206.342	-84.5748	1.17175	-14.6629	-4.93778	-9.13045	-2.69911	0.00425368	0.0178348	1.5799	-12.1494	0.692169	-1.20311	0	0	-0.00937092	0.652483
0	5.00152	0	0	5.19937	0.472578	-15.8366	-0.141445	-0.001142	-0.0134018	-14.0589	-6.13E-17	-0.0810789	0	0	0.00577399	3.37388	9.33354	-7.63894	53.9494	415.348	675.926	435.514	435.514	435.514	11.1143	-84.1962	11.7661	108.912	453.78	198.011	206.342	206.342	206.342	-84.5564	1.12651	-14.7157	-5.32178	-9.19448	-2.69782	0.00424528	0.0226016	1.58208	-14.4966	-0.492557	-1.29658	0	0	-0.0110673	0.444173
0	5.20698	0	0	5.41184	0.471224	-15.7925	-0.141647	-0.00158525	-0.0129849	-13.9771	-9.62E-16	-0.146972	0	0	0.00622577	3.40617	9.73738	-7.6838	50.302	414.875	675.482	435.641	435.641	435.641	11.1978	-84.1607	11.7594	103.227	453.829	197.869	206.342	206.342	206.342	-84.5304	1.07396	-14.7688	-5.69046	-9.25175	-2.71285	-0.00126723	0.0273278	1.5826	-14.8168	-1.45042	-1.37131	0	0	-0.0109798	0.291467
0	5.42847	0	0	5.64114	0.470183	-15.7586	-0.141935	-0.00184443	-0.012614	-13.9156	-1.53E-17	-0.186648	0	0	0.00664255	3.4357	10.1154	-7.69026	46.8785	414.334	675.011	435.784	435.784	435.784	11.2872	-84.1152	11.7457	97.542	453.87	197.723	206.342	206.342	206.342	-84.4951	1.01423	-14.8217	-6.04072	-9.30188	-2.74244	-0.0127725	0.0316106	1.58146	-12.7052	-2.10029	-1.42696	0	0	-0.00902059	0.196074
0	5.66444	0	0	5.88579	0.469499	-15.7363	-0.142295	-0.00185305	-0.0122239	-13.876	1.57E-15	-0.194895	0	0	0.00701852	3.46201	10.467	-7.65888	43.6796	413.725	674.513	435.935	435.935	435.934	11.3822	-84.0582	11.7248	91.86	453.9	197.573	206.342	206.342	206.342	-84.4494	0.947566	-14.8745	-6.36935	-9.34487	-2.7839	-0.0292357	0.0357481	1.57907	-8.46359	-2.12712	-1.45307	0	0	-0.00569657	0.158365
0	5.9132	0	0	6.14402	0.469199	-15.7266	-0.14267	-0.00156604	-0.0118932	-13.853	-3.39E-15	-0.170972	0	0	0.00734748	3.48468	10.7921	-7.59106	40.7015	413.049	673.987	436.087	436.087	436.087	11.4828	-83.9889	11.6968	86.1832	453.918	197.419	206.342	206.342	206.342	-84.392	0.874225	-14.927	-6.67348	-9.38094	-2.83403	-0.049923	0.0392532	1.57566	-2.18352	-1.55923	-1.45659	0	0	-0.00146686	0.177466
0	6.17264	0	0	6.41378	0.4693	-15.7298	-0.143048	-0.00101048	-0.0116111	-13.8432	2.13E-15	-0.123156	0	0	0.00762611	3.50347	11.0912	-7.48888	37.9361	412.307	673.435	436.235	436.235	436.235	11.5887	-83.9062	11.6617	80.5137	453.926	197.263	206.342	206.342	206.342	-84.3222	0.794433	-14.9792	-6.9506	-9.41072	-2.88934	-0.0737372	0.0421482	1.57163	5.74934	-0.316723	-1.44672	0	0	0.00302704	0.251412
0	6.44066	0	0	6.6929	0.469803	-15.7462	-0.143392	-0.000182145	-0.0114338	-13.839	3.29E-15	-0.056926	0	0	0.00784938	3.51832	11.3652	-7.35491	35.3721	411.5	672.857	436.373	436.373	436.373	11.7	-83.8097	11.6196	74.8531	453.925	197.107	206.342	206.342	206.342	-84.2393	0.708353	-15.0313	-7.19873	-9.4352	-2.94623	-0.0995088	0.0444069	1.56755	14.9631	1.6328	-1.4359	0	0	0.00721166	0.377373
0	6.71501	0	0	6.9791	0.470699	-15.7754	-0.143692	0.000840471	-0.0113617	-13.834	1.99E-16	0.0145057	0	0	0.00801318	3.52938	11.6155	-7.19202	32.9956	410.633	672.254	436.496	436.496	436.496	11.8164	-83.6989	11.5703	69.2025	453.919	196.95	206.342	206.342	206.342	-84.1429	0.616063	-15.0831	-7.41635	-9.45572	-3.00127	-0.125704	0.0455353	1.56381	24.8668	4.06427	-1.43846	0	0	0.010511	0.551963
0	6.99346	0	0	7.27012	0.471968	-15.8167	-0.143946	0.00201666	-0.0114248	-13.8216	-4.20E-15	0.0835006	0	0	0.00811363	3.53703	11.8433	-7.00328	30.7921	409.709	671.628	436.602	436.602	436.602	11.9377	-83.5733	11.5134	63.5626	453.911	196.796	206.342	206.342	206.342	-84.0326	0.517539	-15.1341	-7.60259	-9.47405	-3.0513	-0.151027	0.0456511	1.56111	34.9516	6.92264	-1.46601	0	0	0.0125848	0.771525
0	7.27389	0	0	7.56376	0.473583	-15.8692	-0.144149	0.00328216	-0.0116837	-13.794	-1.81E-15	0.142067	0	0	0.00814688	3.54185	12.0503	-6.79173	28.7468	408.73	670.98	436.689	436.689	436.689	12.0633	-83.4327	11.4483	57.9335	453.904	196.644	206.342	206.342	206.342	-83.908	0.412661	-15.1837	-7.7571	-9.49221	-3.09364	-0.174601	0.0446931	1.56006	44.8576	9.99432	-1.53193	0	0	0.0133111	1.03245
0	7.55424	0	0	7.8579	0.475522	-15.9323	-0.144332	0.00454513	-0.0120937	-13.7472	2.20E-15	0.181499	0	0	0.00811181	3.54457	12.2378	-6.56058	26.8465	407.7	670.31	436.757	436.757	436.757	12.1925	-83.2765	11.374	52.3146	453.902	196.496	206.342	206.342	206.342	-83.7685	0.30127	-15.2309	-7.87994	-9.51241	-3.12596	-0.19494	0.04277	1.5612	53.928	13.1601	-1.63911	0	0	0.0126478	1.33145
0	7.83263	0	0	8.1506	0.477759	-16.005	-0.14454	0.0057253	-0.0127312	-13.6781	1.18E-15	0.197441	0	0	0.00800867	3.54609	12.407	-6.31294	25.0799	406.622	669.623	436.809	436.809	436.809	12.3246	-83.104	11.2893	46.7049	453.908	196.352	206.342	206.342	206.342	-83.6134	0.183179	-15.2745	-7.97166	-9.5369	-3.14641	-0.211542	0.0395743	1.56505	61.9439	16.0826	-1.79261	0	0	0.0108034	1.66579
0	8.10729	0	0	8.44005	0.480281	-16.0868	-0.144788	0.00670543	-0.0135866	-13.5812	3.61E-15	0.185158	0	0	0.00783664	3.54737	12.5589	-6.05207	23.4391	405.498	668.918	436.846	436.846	436.846	12.4582	-82.9142	11.1928	41.1025	453.925	196.213	206.342	206.342	206.342	-83.4415	0.0582723	-15.313	-8.03308	-9.56807	-3.15355	-0.223521	0.0353046	1.57219	68.4781	18.5308	-1.98622	0	0	0.00802666	2.0335
0	8.37656	0	0	8.72456	0.483077	-16.1775	-0.145157	0.00742559	-0.0146616	-13.4587	1.95E-15	0.149267	0	0	0.00760091	3.54938	12.694	-5.78127	21.9197	404.33	668.199	436.874	436.874	436.874	12.592	-82.7055	11.083	35.5051	453.953	196.08	206.342	206.342	206.342	-83.2513	-0.0734547	-15.3447	-8.06529	-9.60823	-3.14634	-0.230341	0.0304762	1.58318	73.2797	20.4133	-2.20467	0	0	0.00465884	2.43354
0	8.63887	0	0	9.00253	0.486148	-16.277	-0.145703	0.00784506	-0.0159495	-13.3107	1.42E-15	0.0989923	0	0	0.00730617	3.55308	12.8123	-5.504	20.5219	403.119	667.47	436.894	436.894	436.894	12.7245	-82.4761	10.9585	29.9098	453.992	195.953	206.342	206.342	206.342	-83.0405	-0.211797	-15.3678	-8.06957	-9.65921	-3.124	-0.231513	0.0248787	1.59806	76.1143	21.4924	-2.42333	0	0	0.00103256	2.86582
0	8.89269	0	0	9.2724	0.4895	-16.3856	-0.146483	0.00792296	-0.0174008	-13.1379	9.49E-16	0.0450696	0	0	0.00695754	3.55935	12.9137	-5.22377	19.2503	401.866	666.733	436.913	436.914	436.913	12.8542	-82.2233	10.8182	24.3133	454.038	195.835	206.342	206.342	206.342	-82.8064	-0.356314	-15.3808	-8.04737	-9.72277	-3.08618	-0.226626	0.0191077	1.61703	76.7486	21.6972	-2.61079	0	0	-0.00251681	3.33136
0	9.13647	0	0	9.53264	0.493153	-16.5037	-0.147554	0.00764614	-0.0189449	-12.9403	3.23E-15	-4.44E-05	0	0	0.00655859	3.56895	12.9972	-4.94424	18.1145	400.572	665.994	436.935	436.935	436.935	12.9798	-81.9438	10.6614	18.7119	454.088	195.728	206.342	206.342	206.342	-82.5456	-0.506253	-15.3827	-8.00018	-9.80003	-3.03279	-0.215224	0.013561	1.64036	74.9435	21.0344	-2.73302	0	0	-0.00566393	3.83219
0	9.36856	0	0	9.78158	0.497132	-16.6322	-0.148928	0.00698544	-0.020496	-12.7126	2.36E-15	-0.0273829	0	0	0.00610777	3.5825	13.0617	-4.66899	17.1292	399.237	665.256	436.964	436.963	436.964	13.1003	-81.6338	10.4883	13.1021	454.137	195.634	206.342	206.342	206.342	-82.2538	-0.660568	-15.3732	-7.92965	-9.89162	-2.96421	-0.197227	0.00869258	1.66747	70.5757	19.5754	-2.75997	0	0	-0.00810868	4.37136
0	9.58698	0	0	10.0172	0.501473	-16.7721	-0.150621	0.00598689	-0.0220095	-12.4496	3.78E-15	-0.0235961	0	0	0.00560306	3.60048	13.1053	-4.40156	16.3137	397.862	664.526	437.003	437.003	437.003	13.2153	-81.2884	10.2996	7.48065	454.177	195.558	206.342	206.342	206.342	-81.9259	-0.817871	-15.3527	-7.83739	-9.99766	-2.88121	-0.172423	0.00494529	1.69833	63.5523	17.3775	-2.65831	0	0	-0.00958967	4.95288
0	9.78928	0	0	10.2372	0.506223	-16.9251	-0.152607	0.00472015	-0.0233992	-12.1409	1.45E-15	0.0223146	0	0	0.00503876	3.62323	13.1261	-4.14531	15.6923	396.448	663.81	437.057	437.057	437.057	13.3247	-80.9017	10.0969	1.84489	454.201	195.504	206.342	206.342	206.342	-81.5561	-0.976474	-15.3227	-7.72512	-10.1176	-2.78493	-0.140885	0.00302867	1.73207	53.8163	14.8174	-2.40614	0	0	-0.00981339	5.58161
0	9.97236	0	0	10.4382	0.51144	-17.0928	-0.154821	0.00326356	-0.0246495	-11.7734	-6.13E-17	0.117267	0	0	0.00440808	3.65099	13.1213	-3.90325	15.2934	394.997	663.112	437.129	437.129	437.129	13.4296	-80.467	9.88285	-3.80708	454.199	195.479	206.342	206.342	206.342	-81.1372	-1.13441	-15.2859	-7.59455	-10.2503	-2.67707	-0.103359	0.00303934	1.76771	41.6187	12.0278	-1.98856	0	0	-0.00863915	6.26319
0	10.1321	0	0	10.6163	0.517202	-17.2776	-0.157173	0.00181418	-0.0257054	-11.3346	-2.31E-15	0.275331	0	0	0.00371126	3.68389	13.0882	-3.67807	15.1492	393.511	662.438	437.224	437.224	437.224	13.5316	-79.976	9.66058	-9.47635	454.165	195.487	206.342	206.342	206.342	-80.6611	-1.28952	-15.2457	-7.44724	-10.3944	-2.55949	-0.0604793	0.00574271	1.80405	27.1085	9.60905	-1.40276	0	0	-0.00581806	7.00389
0	10.2633	0	0	10.7662	0.523607	-17.4827	-0.159548	0.000491941	-0.0265628	-10.8145	3.03E-15	0.497824	0	0	0.00295379	3.72205	13.0234	-3.47202	15.2946	391.996	661.793	437.344	437.344	437.344	13.6331	-79.4195	9.43395	-15.1633	454.09	195.534	206.342	206.342	206.342	-80.1184	-1.43955	-15.2069	-7.28464	-10.5478	-2.43427	-0.0137439	0.0114076	1.83955	10.7368	7.92207	-0.661955	0	0	-0.00126834	7.81051
0	10.3594	0	0	10.881	0.530782	-17.7118	-0.161869	-0.000490174	-0.0272097	-10.2163	-5.36E-16	0.791884	0	0	0.00216096	3.76563	12.9234	-3.28701	15.7666	390.456	661.182	437.493	437.493	437.493	13.7373	-78.7865	9.207	-20.8675	453.969	195.625	206.342	206.342	206.342	-79.4982	-1.58224	-15.1749	-7.10773	-10.7087	-2.30324	0.0352849	0.0203575	1.87283	-7.01509	7.51804	0.203702	0	0	0.0051189	8.69016
0	10.4123	0	0	10.9527	0.538878	-17.9697	-0.164168	-0.000966024	-0.0276469	-9.56438	-1.53E-16	1.1574	0	0	0.00137436	3.81479	12.7845	-3.12466	16.6022	388.898	660.605	437.675	437.675	437.675	13.8481	-78.0649	8.98376	-26.5879	453.797	195.765	206.342	206.342	206.342	-78.7885	-1.71555	-15.1554	-6.91706	-10.8749	-2.16767	0.0848475	0.0327165	1.90222	-25.6727	8.7567	1.15478	0	0	0.0134096	9.64998
0	10.4124	0	0	10.9713	0.548076	-18.2617	-0.166528	-0.000843003	-0.0279995	-8.89917	-1.74E-15	1.58313	0	0	0.000640706	3.86979	12.6028	-2.98638	17.8376	387.332	660.065	437.892	437.892	437.892	13.97	-77.2415	8.76789	-32.323	453.573	195.958	206.342	206.342	206.342	-77.9763	-1.83777	-15.1549	-6.71225	-11.0447	-2.028	0.132969	0.0486629	1.92688	-44.5018	12.0103	2.1228	0	0	0.0236053	10.697
0	10.3492	0	0	10.926	0.558585	-18.5942	-0.169073	-3.63E-05	-0.0282584	-8.27615	-9.39E-16	2.05506	0	0	9.37E-08	3.93107	12.3745	-2.87343	19.5065	385.767	659.562	438.148	438.148	438.148	14.1079	-76.3025	8.56232	-38.0704	453.301	196.209	206.342	206.342	206.342	-77.048	-1.94764	-15.1796	-6.49208	-11.2167	-1.88358	0.178077	0.0681213	1.94587	-63.1022	17.4236	3.03922	0	0	0.0358369	11.8375
0	10.2113	0	0	10.8048	0.570633	-18.9738	-0.171974	0.0013645	-0.0286335	-7.76345	-2.21E-15	2.539	0	0	-0.000551929	3.9991	12.0958	-2.78692	21.6385	384.214	659.095	438.442	438.442	438.442	14.2671	-75.2342	8.36895	-43.8268	452.984	196.524	206.342	206.342	206.342	-75.9903	-2.04455	-15.2353	-6.25415	-11.3898	-1.7326	0.218414	0.0905383	1.95865	-80.7863	24.8634	3.81901	0	0	0.0500872	13.0774
0	9.9874	0	0	10.5958	0.584457	-19.4072	-0.175347	0.00326726	-0.0291057	-7.43148	2.86E-15	3.00056	0	0	-0.00108061	4.07456	11.7633	-2.72779	24.2578	382.687	658.662	438.775	438.776	438.775	14.4525	-74.0236	8.18829	-49.5876	452.63	196.913	206.342	206.342	206.342	-74.7902	-2.12855	-15.3271	-5.99485	-11.5636	-1.57213	0.25303	0.115655	1.96508	-97.3469	34.2075	4.37635	0	0	0.0666628	14.4209
0	9.66652	0	0	10.2869	0.600282	-19.9005	-0.179354	0.00549328	-0.0298504	-7.35989	-3.27E-15	3.39978	0	0	-0.00174745	4.15824	11.3739	-2.6966	27.3821	381.197	658.263	439.146	439.146	439.146	14.6688	-72.6589	8.01903	-55.3462	452.248	197.392	206.342	206.342	206.342	-73.4366	-2.2006	-15.459	-5.70948	-11.738	-1.39843	0.280708	0.142762	1.9651	-112.309	44.9869	4.64111	0	0	0.0856491	15.8712
0	9.23917	0	0	9.86718	0.618304	-20.4586	-0.184051	0.0078474	-0.0308918	-7.61929	-2.61E-15	3.70018	0	0	-0.00281261	4.25096	10.9252	-2.69356	31.0213	379.76	657.896	439.548	439.548	439.548	14.9198	-71.1312	7.85789	-61.0926	451.848	197.98	206.342	206.342	206.342	-71.9207	-2.26252	-15.633	-5.3921	-11.9134	-1.20718	0.30139	0.171252	1.95923	-125.685	56.7917	4.55073	0	0	0.10742	17.4295
0	8.69801	0	0	9.32749	0.638666	-21.0843	-0.189491	0.0102168	-0.0322713	-8.27882	-4.57E-15	3.88244	0	0	-0.00461837	4.35358	10.4154	-2.71807	35.1772	378.387	657.561	439.977	439.977	439.977	15.2079	-69.4348	7.69938	-66.8123	451.436	198.703	206.342	206.342	206.342	-70.2368	-2.31713	-15.8491	-5.03611	-12.0903	-0.994074	0.314827	0.200335	1.94809	-137.336	69.1245	4.06704	0	0	0.132143	19.095
0	8.03896	0	0	8.66138	0.66144	-21.7779	-0.195606	0.0123775	-0.0339671	-9.38798	-6.53E-16	3.92464	0	0	-0.00756574	4.46698	9.84326	-2.76874	39.843	377.091	657.26	440.425	440.425	440.425	15.5338	-67.5684	7.53613	-72.4852	451.019	199.594	206.342	206.342	206.342	-68.3841	-2.36819	-16.1051	-4.63433	-12.2693	-0.755301	0.321677	0.229	1.93203	-147.498	81.3254	3.19267	0	0	0.160013	20.8648
0	7.26203	0	0	7.86611	0.686606	-22.5366	-0.202295	0.0140756	-0.0357657	-10.9814	2.12E-15	3.81122	0	0	-0.0120509	4.5919	9.2086	-2.8429	45.0034	375.885	656.994	440.88	440.88	440.88	15.896	-65.5362	7.35915	-78.0829	450.599	200.693	206.342	206.342	206.342	-66.367	-2.42025	-16.3963	-4.17937	-12.4507	-0.488191	0.323181	0.256353	1.91192	-156.71	92.7883	1.96654	0	0	0.191373	22.7339
0	6.37228	0	0	6.94358	0.714016	-23.3536	-0.209321	0.0151509	-0.0374085	-13.0634	3.10E-15	3.54599	0	0	-0.0183411	4.72901	8.51194	-2.93647	50.6351	374.776	656.77	441.334	441.334	441.334	16.2906	-63.3489	7.15859	-83.5667	450.174	202.043	206.342	206.342	206.342	-64.1961	-2.47838	-16.7157	-3.66421	-12.6345	-0.191775	0.320198	0.281395	1.88838	-165.332	102.975	0.464118	0	0	0.22631	24.6948
0	5.38018	0	0	5.90112	0.743382	-24.2179	-0.216428	0.0152289	-0.0384017	-15.6152	4.39E-15	3.11709	0	0	-0.0265418	4.87879	7.75462	-3.04392	56.7074	373.774	656.593	441.774	441.774	441.775	16.7106	-61.0242	6.92469	-88.8857	449.74	203.686	206.342	206.342	206.342	-61.8894	-2.5477	-17.054	-3.08237	-12.8203	0.13287	0.314689	0.302762	1.86138	-174.37	111.078	-1.14586	0	0	0.265431	26.7382
0	4.30197	0	0	4.75208	0.774243	-25.1137	-0.223269	0.0142182	-0.0382675	-18.5849	3.76E-15	2.54485	0	0	-0.0364149	5.04148	6.9387	-3.15812	63.1836	372.884	656.475	442.189	442.189	442.189	17.1461	-58.5874	6.64921	-93.9737	449.284	205.665	206.342	206.342	206.342	-59.4721	-2.63261	-17.3998	-2.42838	-13.0073	0.482236	0.307751	0.320213	1.83153	-184.238	116.949	-2.72069	0	0	0.30907	28.8524
0	3.15952	0	0	3.51635	0.805972	-26.0211	-0.229593	0.0118082	-0.0363256	-21.9042	-1.96E-15	1.82478	0	0	-0.0474448	5.21703	6.06694	-3.27062	70.0213	372.109	656.427	442.566	442.566	442.566	17.5843	-56.0715	6.32687	-98.7489	448.791	208.012	206.342	206.342	206.342	-56.977	-2.73592	-17.7405	-1.69808	-13.1942	0.850419	0.301198	0.3324	1.79838	-195.875	119.943	-4.00615	0	0	0.358148	31.0239
0	1.97976	0	0	2.22041	0.83777	-26.9167	-0.234998	0.0079775	-0.0320577	-25.463	1.63E-15	0.974537	0	0	-0.0586938	5.4051	5.14264	-3.37183	77.1744	371.452	656.462	442.894	442.894	442.894	18.0096	-53.517	5.95705	-103.113	448.239	210.745	206.342	206.342	206.342	-54.444	-2.85788	-18.0627	-0.888889	-13.3794	1.22915	0.29572	0.339467	1.76212	-209.419	120.167	-4.82266	0	0	0.412971	33.2372
0	0.793542	0	0	0.896873	0.868704	-27.7745	-0.239178	0.00266498	-0.0250438	-29.1383	3.27E-15	-0.000731901	0	0	-0.068971	5.60491	4.16962	-3.45146	84.5938	370.91	656.596	443.163	443.163	443.163	18.4048	-50.9707	5.54492	-106.953	447.604	213.863	206.342	206.342	206.342	-51.9189	-2.99525	-18.353	9.22E-06	-13.5612	1.60824	0.292065	0.341017	1.72244	-224.926	117.497	-4.94917	0	0	0.473557	35.4753
0	-0.365902	0	0	-0.416633	0.89776	-28.5681	-0.241881	-0.00384667	-0.0151887	-32.7941	-3.27E-15	-1.06792	0	0	-0.0768872	5.81531	3.15212	-3.49907	92.2285	370.482	656.847	443.363	443.363	443.363	18.7522	-48.4844	5.10223	-110.145	446.859	217.34	206.342	206.342	206.342	-49.4521	-3.14089	-18.5987	0.967516	-13.7377	1.97605	0.290287	0.337591	1.67986	-241.797	112.41	-4.29941	0	0	0.538858	37.7194
0	-1.46473	0	0	-1.67922	0.923913	-29.2724	-0.243025	-0.011208	-0.00264609	-36.2969	7.84E-15	-2.18844	0	0	-0.081104	6.0347	2.09477	-3.50458	100.027	370.163	657.23	443.487	443.487	443.487	19.0349	-46.1125	4.64682	-112.56	445.977	221.126	206.342	206.342	206.342	-47.0958	-3.28379	-18.7887	2.01041	-13.9074	2.32012	0.290029	0.329619	1.63527	-259.132	105.274	-2.82005	0	0	0.606668	39.9494
0	-2.47018	0	0	-2.84877	0.946229	-29.8657	-0.242599	-0.0187741	0.0120148	-39.507	1.31E-15	-3.28966	0	0	-0.0804904	6.26104	1.00251	-3.45894	107.937	369.946	657.763	443.531	443.531	443.531	19.2385	-43.9101	4.20161	-114.073	444.932	225.144	206.342	206.342	206.342	-44.9027	-3.40991	-18.9142	3.12355	-14.0686	2.62802	0.291112	0.318269	1.58967	-275.797	96.8998	-0.626287	0	0	0.673861	42.1442
0	-3.35204	0	0	-3.88443	0.963961	-30.3322	-0.240569	-0.0259087	0.0279232	-42.2685	-7.84E-15	-4.29399	0	0	-0.0743774	6.49196	-0.119426	-3.35462	115.91	369.824	658.462	443.492	443.493	443.493	19.3527	-41.9297	3.79247	-114.563	443.704	229.298	206.342	206.342	206.342	-42.9227	-3.50356	-18.9694	4.29973	-14.2203	2.888	0.292805	0.304328	1.54472	-290.325	87.8653	2.11345	0	0	0.735718	44.282
0	-4.08409	0	0	-4.74935	0.976639	-30.663	-0.236856	-0.0319318	0.0439462	-44.4124	0	-5.11126	0	0	-0.0627752	6.72475	-1.26555	-3.18619	123.895	369.787	659.339	443.372	443.372	443.372	19.3718	-40.2192	3.4454	-113.928	442.281	233.481	206.342	206.342	206.342	-41.2018	-3.54934	-18.9522	5.53006	-14.3619	3.08986	0.294924	0.289052	1.50226	-301.415	78.8438	5.14239	0	0	0.787282	46.341
0	-4.64554	0	0	-5.41368	0.984129	-30.8574	-0.231131	-0.0363433	0.0588488	-45.7507	-7.84E-15	-5.66356	0	0	-0.0465351	6.95649	-2.43011	-2.95056	131.848	369.826	660.407	443.175	443.175	443.175	19.296	-38.8187	3.18358	-112.083	440.658	237.581	206.342	206.342	206.342	-39.7785	-3.53421	-18.8644	6.80397	-14.4929	3.22548	0.296651	0.273403	1.46356	-307.642	70.3286	8.17142	0	0	0.82285	48.3001
0	-5.02251	0	0	-5.85736	0.986633	-30.9222	-0.222904	-0.038981	0.0713819	-46.1104	-5.23E-15	-5.90401	0	0	-0.0273765	7.18409	-3.60722	-2.64742	139.727	369.929	661.671	442.907	442.907	442.907	19.1303	-37.7581	3.02454	-108.973	438.842	241.491	206.342	206.342	206.342	-38.6823	-3.4493	-18.7113	8.10976	-14.6133	3.28948	0.297584	0.257619	1.42996	-307.9	62.4127	10.9827	0	0	0.837396	50.1393
0	-5.20977	0	0	-6.07269	0.98465	-30.8709	-0.211926	-0.039671	0.0805452	-45.4065	5.23E-15	-5.78366	0	0	-0.00765057	7.40453	-4.79076	-2.2792	147.491	370.084	663.134	442.579	442.579	442.579	18.8834	-37.0541	2.97794	-104.571	436.846	245.115	206.342	206.342	206.342	-37.9306	-3.2912	-18.5014	9.4348	-14.7234	3.27947	0.297311	0.242754	1.40224	-301.511	55.4938	13.2936	0	0	0.82763	51.8409
0	-5.2114	0	0	-6.06515	0.9789	-30.7218	-0.198442	-0.0383041	0.0858844	-43.6869	0	-5.26612	0	0	0.0101898	7.61488	-5.9745	-1.85102	155.107	370.277	664.795	442.201	442.201	442.201	18.5671	-36.7094	3.04485	-98.8854	434.693	248.372	206.342	206.342	206.342	-37.5278	-3.06222	-18.2449	10.766	-14.8234	3.19624	0.295734	0.229275	1.38006	-288.65	49.8507	14.8515	0	0	0.793301	53.3895
0	-5.04033	0	0	-5.85216	0.970235	-30.4962	-0.183278	-0.0347211	0.0872598	-41.141	3.92E-15	-4.32522	0	0	0.0242417	7.81248	-7.15207	-1.37057	162.544	370.496	666.647	441.79	441.79	441.79	18.1945	-36.7132	3.21875	-91.9569	432.411	251.204	206.342	206.342	206.342	-37.4657	-2.76968	-17.9539	12.09	-14.9136	3.04382	0.293103	0.218081	1.3636	-270.059	45.9854	15.3734	0	0	0.736702	54.773
0	-4.71623	0	0	-5.45992	0.959576	-30.2172	-0.167728	-0.028924	0.08515	-38.0639	-1.31E-15	-2.97253	0	0	0.0336135	7.99511	-8.31696	-0.847775	169.774	370.727	668.676	441.358	441.358	441.358	17.7802	-37.0442	3.48762	-83.8529	430.032	253.57	206.342	206.342	206.342	-37.7257	-2.42444	-17.6414	13.3939	-14.9939	2.82933	0.290041	0.209982	1.35154	-247.333	44.2793	14.6813	0	0	0.663249	55.9822
0	-4.26279	0	0	-4.91919	0.947828	-29.908	-0.153061	-0.0210309	0.0804103	-34.7676	-3.92E-15	-1.25747	0	0	0.0384626	8.16103	-9.46262	-0.294466	176.772	370.957	670.868	440.922	440.922	440.922	17.3394	-37.6741	3.83691	-74.6596	427.599	255.453	206.342	206.342	206.342	-38.2826	-2.03907	-17.3217	14.6653	-15.0642	2.56264	0.287388	0.205509	1.34195	-222.434	45.0158	12.6776	0	0	0.579835	57.0106
0	-3.70476	0	0	-4.26134	0.935818	-29.5898	-0.140227	-0.0115671	0.0737234	-31.5149	-1.96E-15	0.704756	0	0	0.0396934	8.3091	-10.5825	0.276318	183.517	371.172	673.2	440.497	440.497	440.497	16.8879	-38.5714	4.25197	-64.4728	425.157	256.856	206.342	206.342	206.342	-39.1075	-1.62626	-17.0097	15.8927	-15.124	2.25571	0.285165	0.204798	1.33404	-196.768	48.0154	9.49253	0	0	0.492171	57.8543
0	-3.06616	0	0	-3.51583	0.924228	-29.2808	-0.129725	-0.00111898	0.066121	-28.4811	-1.31E-15	2.77854	0	0	0.0384783	8.43882	-11.67	0.85069	189.987	371.361	675.647	440.095	440.095	440.095	16.4414	-39.7045	4.71959	-53.391	422.758	257.796	206.342	206.342	206.342	-40.171	-1.19795	-16.7206	17.0662	-15.1723	1.92216	0.283769	0.20778	1.32565	-171.988	53.0451	5.32346	0	0	0.406446	58.5117
0	-2.36925	0	0	-2.70898	0.913542	-28.9943	-0.121773	0.00955835	0.058006	-25.7635	-2.29E-15	4.80822	0	0	0.0359079	8.55029	-12.719	1.41476	196.166	371.513	678.183	439.727	439.726	439.727	16.0149	-41.043	5.22864	-41.5094	420.453	258.302	206.342	206.342	206.342	-41.4442	-0.76492	-16.4687	18.177	-15.2082	1.57633	0.282013	0.213979	1.3166	-148.515	59.5443	0.496864	0	0	0.325629	58.9823
0	-1.63417	0	0	-1.8638	0.904036	-28.738	-0.11628	0.0197987	0.0499781	-23.3823	2.45E-16	6.65912	0	0	0.0327502	8.64416	-13.7234	1.95473	202.035	371.617	680.776	439.4	439.4	439.4	15.6217	-42.5584	5.76981	-28.917	418.296	258.41	206.342	206.342	206.342	-42.9003	-0.336933	-16.2664	19.2186	-15.2301	1.23303	0.279864	0.222753	1.30639	-127.073	66.9817	-4.65993	0	0	0.25293	59.2671
0	-0.878949	0	0	-1.0003	0.895775	-28.5143	-0.11292	0.0290529	0.0421689	-21.2994	-1.63E-15	8.23011	0	0	0.0294077	8.72164	-14.678	2.45753	207.578	371.666	683.397	439.121	439.121	439.121	15.2727	-44.2249	6.33516	-15.6951	416.335	258.161	206.342	206.342	206.342	-44.5142	0.07699	-16.1236	20.1862	-15.2364	0.906824	0.276843	0.233476	1.29503	-107.707	74.8711	-9.84554	0	0	0.189539	59.3678
0	-0.120142	0	0	-0.136478	0.888646	-28.3205	-0.111187	0.0370118	0.0347224	-19.4405	-3.27E-16	9.47061	0	0	0.025989	8.78436	-15.5781	2.91128	212.779	371.653	686.013	438.89	438.89	438.89	14.9761	-46.0181	6.91725	-1.91794	414.612	257.594	206.342	206.342	206.342	-46.2623	0.468214	-16.0464	21.0772	-15.2256	0.611496	0.272131	0.245874	1.28342	-90.1423	82.8743	-14.8176	0	0	0.135527	59.2869
0	0.626487	0	0	0.710546	0.882421	-28.1506	-0.110591	0.0435581	0.0276767	-17.7317	-2.61E-15	10.3732	0	0	0.0224728	8.8343	-16.4199	3.30533	217.627	371.575	688.595	438.706	438.706	438.706	14.7377	-47.9149	7.50857	12.3465	413.16	256.751	206.342	206.342	206.342	-48.122	0.828219	-16.0377	21.8912	-15.1959	0.359855	0.26605	0.259493	1.27195	-74.3335	90.7668	-19.4068	0	0	0.0909222	59.0277
0	1.34528	0	0	1.52363	0.876811	-27.9971	-0.110794	0.0486592	0.0209685	-16.1286	0	10.9544	0	0	0.0188542	8.8736	-17.2004	3.63084	222.108	371.428	691.112	438.564	438.564	438.564	14.561	-49.8922	8.10131	27.0341	412.007	255.668	206.342	206.342	206.342	-50.071	1.14862	-16.0974	22.6298	-15.1461	0.163043	0.258316	0.273688	1.26133	-59.9103	98.254	-23.4508	0	0	0.0548468	58.5942
0	2.02045	0	0	2.2853	0.871542	-27.8526	-0.111678	0.0524301	0.0145257	-14.6315	0	11.2512	0	0	0.015218	8.90455	-17.9178	3.88076	226.215	371.213	693.538	438.46	438.46	438.46	14.4483	-51.9269	8.68751	42.084	411.169	254.379	206.342	206.342	206.342	-52.0867	1.42145	-16.2226	23.2962	-15.0749	0.0304779	0.249696	0.288478	1.25294	-46.8357	105.304	-26.8741	0	0	0.0265639	57.9912
0	2.63626	0	0	2.97809	0.866401	-27.7111	-0.113289	0.0549426	0.00824043	-13.2813	3.92E-15	11.2928	0	0	0.0117333	8.92927	-18.5712	4.05019	229.939	370.933	695.847	438.386	438.386	438.386	14.4003	-53.9958	9.25954	57.4374	410.656	252.912	206.342	206.342	206.342	-54.1467	1.63971	-16.409	23.8952	-14.9816	-0.0307647	0.241155	0.303278	1.24756	-35.1345	111.736	-29.5967	0	0	0.00515035	57.2243
0	3.17793	0	0	3.58551	0.861281	-27.5699	-0.115853	0.0562019	0.0021282	-12.1518	-1.96E-15	11.0915	0	0	0.00860046	8.94975	-19.1607	4.13659	233.278	370.592	698.017	438.334	438.334	438.334	14.4171	-56.0765	9.81094	73.0392	410.471	251.296	206.342	206.342	206.342	-56.2294	1.79809	-16.6508	24.4324	-14.8659	-0.0161835	0.233853	0.317345	1.24567	-25.0818	117.248	-31.5228	0	0	-0.0102285	56.2997
0	3.63251	0	0	4.09331	0.856166	-27.4284	-0.119617	0.0562948	-0.00398807	-11.3199	1.96E-15	10.6569	0	0	0.00594765	8.96761	-19.6872	4.14006	236.23	370.196	700.029	438.297	438.297	438.297	14.4978	-58.1483	10.337	88.8383	410.61	249.555	206.342	206.342	206.342	-58.3146	1.89355	-16.9419	24.9143	-14.7279	0.075727	0.228274	0.330508	1.24825	-16.5495	121.804	-32.6777	0	0	-0.0210393	55.2249
0	3.99007	0	0	4.49073	0.851134	-27.2889	-0.124739	0.0551054	-0.00995966	-10.8401	-1.96E-15	9.97041	0	0	0.00378071	8.98402	-20.1526	4.06316	238.798	369.753	701.867	438.268	438.268	438.268	14.6396	-60.1936	10.8351	104.789	411.06	247.718	206.342	206.342	206.342	-60.385	1.92574	-17.2753	25.3476	-14.5686	0.243572	0.226358	0.342108	1.25516	-10.1922	125.128	-33.0198	0	0	-0.027875	54.0077
0	4.2444	0	0	4.77131	0.846294	-27.1544	-0.131195	0.0526225	-0.0158463	-10.7238	-3.92E-15	9.02232	0	0	0.00196874	8.9997	-20.5594	3.91126	240.988	369.273	703.52	438.239	438.239	438.239	14.8377	-62.1985	11.3045	120.852	411.802	245.815	206.342	206.342	206.342	-62.4268	1.89707	-17.6433	25.7386	-14.3892	0.482626	0.228529	0.351544	1.26656	-5.93563	127.037	-32.6057	0	0	-0.0319118	52.6572
0	4.39322	0	0	4.93311	0.841742	-27.0276	-0.13875	0.0489324	-0.0215096	-10.933	3.27E-15	7.82098	0	0	0.00029811	9.01479	-20.9109	3.69234	242.81	368.766	704.978	438.207	438.207	438.207	15.0848	-64.1531	11.7457	136.996	412.809	243.88	206.342	206.342	206.342	-64.43	1.81227	-18.0371	26.0934	-14.1916	0.785106	0.235287	0.358447	1.28169	-3.93859	127.508	-31.5475	0	0	-0.0338653	51.183
0	4.43786	0	0	4.978	0.837503	-26.9093	-0.146978	0.0441658	-0.0268373	-11.3881	-2.94E-15	6.3937	0	0	-0.00143666	9.02893	-21.2106	3.41686	244.276	368.242	706.238	438.167	438.167	438.167	15.3706	-66.0514	12.1593	153.194	414.047	241.949	206.342	206.342	206.342	-66.3877	1.67776	-18.446	26.4174	-13.9785	1.14037	0.24706	0.362755	1.3002	-4.19358	126.608	-29.9785	0	0	-0.0343097	49.5952
0	4.3822	0	0	4.91065	0.833489	-26.797	-0.155475	0.0387209	-0.031692	-11.998	-1.80E-15	4.8144	0	0	-0.00336472	9.04124	-21.4626	3.09753	245.404	367.712	707.296	438.116	438.116	438.116	15.6825	-67.8905	12.5451	169.427	415.473	240.061	206.342	206.342	206.342	-68.296	1.50082	-18.8577	26.7149	-13.7527	1.53524	0.264013	0.364651	1.32116	-6.68054	124.635	-28.0986	0	0	-0.0335983	47.905
0	4.23174	0	0	4.73726	0.829475	-26.6844	-0.163791	0.0330025	-0.0360239	-12.6645	3.43E-15	3.17658	0	0	-0.00549894	9.05037	-21.671	2.74913	246.213	367.185	708.155	438.055	438.055	438.055	16.0063	-69.6691	12.9012	185.679	417.044	238.255	206.342	206.342	206.342	-70.1522	1.28887	-19.2585	26.9896	-13.5176	1.95428	0.28547	0.36401	1.34398	-11.0044	121.814	-26.0779	0	0	-0.032086	46.1237
0	3.99247	0	0	4.46447	0.825094	-26.5614	-0.171598	0.0275884	-0.0397459	-13.3083	-3.14E-15	1.60463	0	0	-0.0077533	9.05457	-21.8401	2.38796	246.726	366.672	708.819	437.983	437.983	437.983	16.3271	-71.3871	13.2238	201.935	418.712	236.567	206.342	206.342	206.342	-71.9542	1.04884	-19.6341	27.2439	-13.2767	2.38063	0.311022	0.361538	1.3678	-16.9208	118.731	-24.1215	0	0	-0.0300592	44.2633
0	3.6701	0	0	4.09859	0.81985	-26.4137	-0.178655	0.0230138	-0.0429965	-13.8714	-2.86E-16	0.223863	0	0	-0.00999139	9.05185	-21.9743	2.03153	246.966	366.18	709.294	437.901	437.901	437.901	16.6311	-73.0443	13.5078	218.183	420.433	235.031	206.342	206.342	206.342	-73.6997	0.786895	-19.9705	27.4793	-13.0336	2.79636	0.339768	0.357838	1.39264	-23.8488	115.813	-22.3549	0	0	-0.0279193	42.3363
0	3.26946	0	0	3.6451	0.813154	-26.2247	-0.184767	0.0197812	-0.0459072	-14.3186	3.84E-15	-0.849895	0	0	-0.0120961	9.0399	-22.0777	1.69801	246.961	365.715	709.591	437.81	437.811	437.811	16.9063	-74.6402	13.747	234.408	422.169	233.678	206.342	206.342	206.342	-75.3858	0.508314	-20.2552	27.6965	-12.7919	3.18304	0.369975	0.353237	1.41782	-30.9749	113.458	-20.8806	0	0	-0.0261788	40.3553
0	2.7942	0	0	3.10848	0.80437	-25.9756	-0.189835	0.0181986	-0.0487724	-14.6447	9.80E-16	-1.53636	0	0	-0.0140356	9.01635	-22.1544	1.40549	246.737	365.282	709.719	437.713	437.713	437.713	17.1436	-76.173	13.9355	250.592	423.889	232.531	206.342	206.342	206.342	-77.0083	0.217674	-20.4786	27.8956	-12.5549	3.52257	0.400381	0.34822	1.44321	-37.5953	111.914	-19.716	0	0	-0.0252699	38.3334
0	2.24695	0	0	2.4927	0.792866	-25.648	-0.193919	0.0184703	-0.0520225	-14.8824	2.12E-15	-1.78855	0	0	-0.0159134	8.97887	-22.2083	1.17157	246.322	364.883	709.693	437.608	437.608	437.608	17.3371	-77.64	14.069	266.713	425.572	231.613	206.342	206.342	206.342	-78.5621	-0.0807738	-20.6345	28.076	-12.3258	3.79748	0.428871	0.343315	1.46861	-42.6047	111.364	-18.8623	0	0	-0.0256902	36.2834
0	1.63004	0	0	1.80191	0.778088	-25.2244	-0.197136	0.0205359	-0.05612	-15.0883	-6.53E-16	-1.61344	0	0	-0.0179419	8.92523	-22.2428	1.01245	245.745	364.52	709.527	437.498	437.498	437.498	17.4843	-79.038	14.1458	282.737	427.205	230.939	206.342	206.342	206.342	-80.0421	-0.382602	-20.7208	28.2371	-12.1071	3.99174	0.45364	0.338307	1.49399	-45.0763	111.618	-18.2487	0	0	-0.0275828	34.2185
0	0.946654	0	0	1.04191	0.759603	-24.6903	-0.199698	0.0241381	-0.0615937	-15.3376	1.02E-15	-1.06321	0	0	-0.0203836	8.85353	-22.2613	0.942422	245.032	364.194	709.234	437.382	437.382	437.382	17.5851	-80.3642	14.1676	298.626	428.787	230.523	206.342	206.342	206.342	-81.4437	-0.682725	-20.7397	28.3778	-11.9014	4.09128	0.473086	0.333083	1.51915	-44.1463	112.357	-17.7864	0	0	-0.0308064	32.1513
0	0.202186	0	0	0.22136	0.737146	-24.0353	-0.201764	0.0288404	-0.0689329	-15.6974	-2.25E-16	-0.228751	0	0	-0.0234303	8.76228	-22.2667	0.973289	244.21	363.904	708.831	437.26	437.26	437.26	17.641	-81.6175	14.1402	314.329	430.321	230.376	206.342	206.342	206.342	-82.7643	-0.975037	-20.6966	28.4974	-11.7104	4.08434	0.485266	0.327344	1.54349	-38.8634	113.126	-17.394	0	0	-0.0349404	30.0945
0	-0.594339	0	0	-0.646894	0.710648	-23.2538	-0.203368	0.0340836	-0.0784981	-16.2043	-2.31E-15	0.774576	0	0	-0.0270815	8.65058	-22.2616	1.11375	243.303	363.65	708.333	437.13	437.129	437.129	17.654	-82.7997	14.0731	329.787	431.815	230.508	206.342	206.342	206.342	-84.0042	-1.25234	-20.5996	28.5954	-11.5356	3.96211	0.489053	0.320802	1.56655	-28.6257	113.45	-17.0079	0	0	-0.0392613	28.0605
0	-1.42925	0	0	-1.54534	0.680236	-22.3454	-0.204382	0.0393209	-0.0906271	-16.8501	6.94E-16	1.83176	0	0	-0.0310794	8.51816	-22.2484	1.36903	242.335	363.432	707.753	436.99	436.99	436.99	17.6258	-83.9158	13.9782	344.93	433.276	230.928	206.342	206.342	206.342	-85.1677	-1.50664	-20.4581	28.672	-11.3781	3.71901	0.483183	0.313014	1.58757	-12.6524	112.781	-16.5898	0	0	-0.0429372	26.0614
0	-2.28412	0	0	-2.45193	0.646227	-21.3153	-0.204522	0.0440078	-0.10546	-17.5738	1.37E-15	2.83642	0	0	-0.0348974	8.36552	-22.2288	1.74045	241.329	363.251	707.105	436.841	436.841	436.841	17.5573	-84.9747	13.8692	359.677	434.709	231.644	206.342	206.342	206.342	-86.263	-1.72992	-20.2815	28.7276	-11.2384	3.35305	0.466604	0.303491	1.60557	9.66674	110.625	-16.1272	0	0	-0.0451231	24.1096
0	-3.13578	0	0	-3.34098	0.609117	-20.1746	-0.203308	0.0478322	-0.122883	-18.2566	-4.92E-15	3.72215	0	0	-0.0378601	8.19399	-22.2045	2.22505	240.303	363.108	706.4	436.68	436.68	436.68	17.4487	-85.9883	13.7591	373.938	436.111	232.66	206.342	206.342	206.342	-87.3016	-1.91511	-20.0787	28.7633	-11.1168	2.86628	0.439002	0.292115	1.61949	38.6824	106.789	-15.6449	0	0	-0.0451883	22.2174
0	-3.95787	0	0	-4.1848	0.569547	-18.9397	-0.200273	0.050538	-0.142655	-18.7463	-2.88E-15	4.44741	0	0	-0.0392943	8.0057	-22.1766	2.81539	239.275	363.008	705.648	436.508	436.508	436.508	17.3001	-86.9703	13.6589	387.615	437.473	233.973	206.342	206.342	206.342	-88.2972	-2.05723	-19.857	28.781	-11.0131	2.26505	0.400664	0.278824	1.62843	74.4737	101.149	-15.1617	0	0	-0.0427277	20.3977
0	-4.72233	0	0	-4.95568	0.528282	-17.632	-0.194853	0.0521585	-0.164274	-18.8567	-1.28E-15	5.01782	0	0	-0.0387565	7.80361	-22.1456	3.49949	238.26	362.952	704.857	436.323	436.323	436.323	17.1127	-87.9342	13.5764	400.597	438.78	235.571	206.342	206.342	206.342	-89.264	-2.15433	-19.6222	28.7827	-10.9267	1.56014	0.352213	0.263615	1.63166	116.848	93.8606	-14.7133	0	0	-0.037712	18.6637
0	-5.40192	0	0	-5.62821	0.486176	-16.278	-0.186646	0.0528086	-0.186993	-18.4096	-5.26E-15	5.45947	0	0	-0.0361868	7.59132	-22.1117	4.2609	237.269	362.943	704.032	436.126	436.126	436.126	16.8896	-88.8912	13.5156	412.77	440.009	237.424	206.342	206.342	206.342	-90.2145	-2.20805	-19.3793	28.7706	-10.8567	0.766836	0.295033	0.247154	1.62878	164.968	85.428	-14.3326	0	0	-0.0304321	17.0288
0	-5.97282	0	0	-6.18165	0.444145	-14.9074	-0.17534	0.0527721	-0.209718	-17.2498	4.70E-16	5.82084	0	0	-0.0319935	7.37312	-22.0743	5.07885	236.311	362.985	703.177	435.918	435.918	435.918	16.6364	-89.8484	13.4766	424.015	441.137	239.488	206.342	206.342	206.342	-91.1573	-2.22356	-19.1325	28.7471	-10.8015	-0.0951866	0.231942	0.230313	1.61944	217.065	76.5548	-14.034	0	0	-0.0213781	15.5068
0	-6.41756	0	0	-6.60221	0.403126	-13.5527	-0.161004	0.0524045	-0.231403	-15.2979	-4.08E-15	6.15408	0	0	-0.0269865	7.15365	-22.0324	5.929	235.39	363.079	702.293	435.698	435.698	435.698	16.3615	-90.8056	13.4567	434.213	442.136	241.693	206.342	206.342	206.342	-92.0946	-2.20872	-18.8859	28.7141	-10.7592	-1.00251	0.165788	0.214023	1.60416	271.055	68.0248	-13.8268	0	0	-0.0111036	14.1108
0	-6.72736	0	0	-6.88479	0.364053	-12.2478	-0.144101	0.052007	-0.25064	-12.5732	-3.43E-15	6.4955	0	0	-0.0221076	6.93775	-21.9845	6.78406	234.507	363.223	701.381	435.468	435.468	435.468	16.0754	-91.7551	13.451	443.251	442.984	243.949	206.342	206.342	206.342	-93.0208	-2.17278	-18.6442	28.6733	-10.7274	-1.92861	0.101058	0.199404	1.584	323.585	60.7145	-13.6989	0	0	-0.000102687	12.8531
0	-6.90335	0	0	-7.03384	0.327826	-11.0262	-0.125639	0.0518373	-0.266191	-9.22014	-1.80E-15	6.86343	0	0	-0.0181304	6.73035	-21.9285	7.61497	233.66	363.415	700.439	435.228	435.229	435.228	15.7903	-92.6804	13.4547	451.028	443.663	246.144	206.342	206.342	206.342	-93.9216	-2.12475	-18.4131	28.6259	-10.7033	-2.84491	0.0425427	0.1875	1.56116	370.966	55.2006	-13.6095	0	0	0.0112921	11.7444
0	-6.95691	0	0	-7.06304	0.295278	-9.91998	-0.106891	0.0519815	-0.276795	-5.47848	-1.31E-15	7.24465	0	0	-0.0153538	6.53605	-21.8621	8.39237	232.845	363.651	699.467	434.98	434.98	434.98	15.5181	-93.5574	13.464	457.463	444.164	248.152	206.342	206.342	206.342	-94.7747	-2.07188	-18.1987	28.5726	-10.6839	-3.72233	-0.005126	0.179041	1.5375	409.279	51.9445	-13.5171	0	0	0.0228353	10.7925
0	-6.90843	0	0	-6.99416	0.267158	-8.95811	-0.0893363	0.0523457	-0.281328	-1.66466	-1.63E-16	7.59846	0	0	-0.0135319	6.35902	-21.7831	9.08792	232.055	363.926	698.465	434.723	434.723	434.723	15.2697	-94.3568	13.477	462.497	444.486	249.841	206.342	206.342	206.342	-95.552	-2.01873	-18.0081	28.5134	-10.6656	-4.53254	-0.0364231	0.174329	1.51572	434.303	50.919	-13.3497	0	0	0.0341871	10.0026
0	-6.78515	0	0	-6.85497	0.244079	-8.16484	-0.0743245	0.0527959	-0.278985	1.88427	-1.63E-16	7.87847	0	0	-0.0120471	6.20269	-21.6892	9.6761	231.286	364.234	697.432	434.458	434.458	434.458	15.0536	-95.0462	13.4939	466.107	444.635	251.086	206.342	206.342	206.342	-96.2219	-1.96674	-17.8478	28.4482	-10.6449	-5.24977	-0.0475099	0.173628	1.4986	442.745	52.0368	-13.0432	0	0	0.044711	9.37581
0	-6.61855	0	0	-6.67684	0.226497	-7.55838	-0.0630978	0.0530178	-0.269334	4.83201	1.14E-15	8.02447	0	0	-0.0101744	6.06963	-21.5787	10.1356	230.53	364.568	696.373	434.185	434.185	434.185	14.8754	-95.5939	13.5162	468.3	444.627	251.775	206.342	206.342	206.342	-96.7527	-1.91464	-17.7235	28.3763	-10.6183	-5.8522	-0.0357352	0.176583	1.48776	432.268	54.8141	-12.5347	0	0	0.0533593	8.90978
0	-6.44134	0	0	-6.49205	0.214682	-7.14987	-0.0565527	0.0528057	-0.252325	6.88999	-2.94E-15	7.99908	0	0	-0.00744912	5.9614	-21.4503	10.4504	229.785	364.924	695.293	433.901	433.901	433.901	14.7376	-95.9715	13.5459	469.119	444.485	251.828	206.342	206.342	206.342	-97.1157	-1.85934	-17.6392	28.2972	-10.5827	-6.32303	0.000821679	0.183077	1.48489	401.52	58.9395	-11.7751	0	0	0.0585481	8.59818
0	-6.28438	0	0	-6.33099	0.208695	-6.9426	-0.0552844	0.0519256	-0.228448	7.83296	-2.45E-15	7.77573	0	0	-0.00385889	5.8784	-21.3039	10.6109	229.05	365.3	694.202	433.607	433.607	433.607	14.6401	-96.1574	13.5843	468.644	444.234	251.195	206.342	206.342	206.342	-97.2885	-1.7972	-17.5964	28.2105	-10.5349	-6.65159	0.0613151	0.192753	1.49032	350.995	64.0601	-10.7472	0	0	0.0584637	8.43111
0	-6.17401	0	0	-6.21966	0.208397	-6.93226	-0.059519	0.050211	-0.198855	7.5222	0	7.3475	0	0	9.41E-05	5.81999	-21.1397	10.6142	228.327	365.696	693.112	433.3	433.3	433.3	14.5812	-96.1386	13.6313	466.983	443.907	249.872	206.342	206.342	206.342	-97.2575	-1.72532	-17.5944	28.1157	-10.4724	-6.83357	0.142852	0.205095	1.50411	282.927	69.8975	-9.4758	0	0	0.0515343	8.39548
0	-6.1298	0	0	-6.17746	0.213458	-7.10753	-0.0691632	0.0476243	-0.164937	5.91347	-2.29E-15	6.73118	0	0	0.00354353	5.78446	-20.9594	10.4638	227.621	366.114	692.039	432.978	432.978	432.978	14.5581	-95.9124	13.6843	464.271	443.534	247.893	206.342	206.342	206.342	-97.0193	-1.64268	-17.6297	28.013	-10.3931	-6.87089	0.241612	0.219445	1.525	200.619	76.2777	-8.01301	0	0	0.0367209	8.47576
0	-6.16269	0	0	-6.21538	0.223394	-7.45119	-0.0836742	0.0441164	-0.128971	3.08106	1.55E-15	5.94757	0	0	0.0055448	5.76921	-20.7652	10.1695	226.941	366.558	691.001	432.637	432.637	432.637	14.5679	-95.4876	13.7389	460.66	443.148	245.333	206.342	206.342	206.342	-96.5823	-1.55075	-17.6968	27.9025	-10.2953	-6.77138	0.350471	0.234879	1.5517	109.674	82.9022	-6.46915	0	0	0.0143128	8.65463
0	-6.27394	0	0	-6.33495	0.237612	-7.94199	-0.102067	0.0398778	-0.0931662	-0.778411	-8.17E-17	5.04368	0	0	0.00545019	5.77096	-20.5599	9.74607	226.299	367.035	690.018	432.277	432.277	432.277	14.6075	-94.8841	13.7888	456.317	442.781	242.301	206.342	206.342	206.342	-95.9664	-1.45366	-17.7884	27.7847	-10.1782	-6.54758	0.462128	0.250848	1.5819	16.0889	89.6949	-4.96602	0	0	-0.0143	8.91413
0	-6.455	0	0	-6.52797	0.255455	-8.5563	-0.122806	0.0350878	-0.0601717	-5.33872	-3.88E-15	4.06517	0	0	0.00319859	5.78589	-20.3469	9.21209	225.708	367.55	689.11	431.896	431.896	431.896	14.674	-94.132	13.8267	451.406	442.457	238.933	206.342	206.342	206.342	-95.202	-1.3578	-17.8962	27.6599	-10.041	-6.21586	0.56754	0.266081	1.61319	-72.9087	96.226	-3.64835	0	0	-0.0463533	9.2367
0	-6.68847	0	0	-6.77739	0.276259	-9.27002	-0.143973	0.0300292	-0.0321641	-10.1798	-2.00E-15	3.0689	0	0	-0.000574594	5.80993	-20.1297	8.58885	225.18	368.109	688.293	431.495	431.495	431.495	14.7637	-93.2689	13.8451	446.09	442.196	235.375	206.342	206.342	206.342	-94.3274	-1.27082	-18.0111	27.5285	-9.88396	-5.79493	0.658882	0.278898	1.64335	-150.951	101.764	-2.61599	0	0	-0.0785526	9.60639
0	-6.95033	0	0	-7.05943	0.29939	-10.0602	-0.163449	0.0250359	-0.0108056	-14.8409	-4.08E-17	2.11757	0	0	-0.00471908	5.83897	-19.9116	7.89887	224.73	368.716	687.584	431.075	431.075	431.075	14.8725	-92.3368	13.8372	440.51	442.012	231.775	206.342	206.342	206.342	-93.3854	-1.20044	-18.1241	27.3905	-9.70752	-5.30474	0.728724	0.288082	1.66978	-212.445	105.701	-1.93616	0	0	-0.107566	10.0098
0	-7.21349	0	0	-7.34689	0.324273	-10.9059	-0.179434	0.0204439	0.00338262	-18.9153	-4.60E-15	1.27507	0	0	-0.00799078	5.86903	-19.6953	7.16459	224.365	369.375	686.994	430.64	430.64	430.64	14.9948	-91.3776	13.7979	434.787	441.908	228.264	206.342	206.342	206.342	-92.4186	-1.15314	-18.2266	27.245	-9.51283	-4.76515	0.773255	0.292506	1.691	-254.578	107.369	-1.58634	0	0	-0.131057	10.4367
0	-7.4515	0	0	-7.61302	0.350414	-11.7891	-0.190845	0.0164629	0.0110403	-22.1284	2.16E-15	0.587906	0	0	-0.00950778	5.8964	-19.4827	6.40727	224.092	370.083	686.529	430.197	430.197	430.197	15.1244	-90.429	13.7245	429.013	441.879	224.951	206.342	206.342	206.342	-91.4649	-1.13302	-18.3116	27.0908	-9.30155	-4.195	0.792039	0.291405	1.7061	-277.368	106.302	-1.47712	0	0	-0.147972	10.8797
0	-7.64202	0	0	-7.83471	0.377382	-12.6944	-0.19762	0.0132191	0.0133278	-24.3869	-3.50E-15	0.0827192	0	0	-0.00897902	5.91774	-19.2748	5.64625	223.909	370.838	686.188	429.752	429.752	429.752	15.2546	-89.5215	13.6171	423.252	441.916	221.909	206.342	206.342	206.342	-90.555	-1.14114	-18.3738	26.9253	-9.07587	-3.61158	0.786074	0.284762	1.71473	-282.416	102.477	-1.50455	0	0	-0.158192	11.3336
0	-7.76827	0	0	-7.99411	0.404809	-13.6086	-0.200392	0.0106325	0.0118659	-25.7386	-4.29E-15	-0.2494	0	0	-0.00666694	5.93016	-19.071	4.89822	223.806	371.634	685.967	429.314	429.314	429.314	15.3789	-88.6776	13.479	417.544	442.003	219.185	206.342	206.342	206.342	-89.7112	-1.17552	-18.4103	26.7451	-8.83866	-3.02997	0.759524	0.273254	1.71803	-273.342	96.1397	-1.55143	0	0	-0.162522	11.7943
0	-7.81932	0	0	-8.07901	0.432362	-14.5199	-0.19994	0.00846555	0.00820813	-26.2986	-3.39E-15	-0.449254	0	0	-0.00317068	5.9312	-18.8698	4.17719	223.767	372.464	685.857	428.892	428.892	428.892	15.4915	-87.9123	13.3163	411.906	442.127	216.799	206.342	206.342	206.342	-88.9478	-1.23152	-18.4207	26.5459	-8.59321	-2.46331	0.716648	0.257637	1.71643	-253.851	87.734	-1.54333	0	0	-0.161781	12.2578
0	-7.79011	0	0	-8.08282	0.459722	-15.4175	-0.196891	0.0065212	0.00346704	-26.1952	-4.97E-15	-0.560579	0	0	0.000825781	5.91884	-18.6683	3.49448	223.767	373.319	685.843	428.494	428.495	428.494	15.5874	-87.2341	13.1366	406.342	442.268	214.75	206.342	206.342	206.342	-88.2725	-1.30249	-18.406	26.3228	-8.34335	-1.92281	0.662065	0.239132	1.71097	-227.497	77.9297	-1.44009	0	0	-0.156744	12.7193
0	-7.68108	0	0	-8.00443	0.486555	-16.2902	-0.191895	0.00473047	-0.00139191	-25.5734	5.04E-15	-0.611991	0	0	0.00472967	5.89148	-18.4626	2.85925	223.773	374.19	685.908	428.128	428.128	428.128	15.6622	-86.6458	12.9485	400.848	442.411	213.022	206.342	206.342	206.342	-87.6869	-1.38054	-18.3686	26.0704	-8.09332	-1.41833	0.600047	0.219265	1.70233	-197.386	67.6365	-1.23695	0	0	-0.148132	13.173
0	-7.49757	0	0	-7.84762	0.512506	-17.127	-0.185637	0.00312836	-0.0059247	-24.5867	-3.85E-15	-0.61265	0	0	0.00813724	5.84796	-18.2486	2.27878	223.75	375.069	686.036	427.797	427.797	427.797	15.712	-86.1454	12.7605	395.413	442.54	211.586	206.342	206.342	206.342	-87.1881	-1.4574	-18.311	25.7834	-7.84757	-0.958705	0.53477	0.199099	1.69126	-166.098	57.6047	-0.940871	0	0	-0.136527	13.6121
0	-7.24831	0	0	-7.61983	0.537185	-17.9158	-0.178836	0.00189614	-0.00965699	-23.389	1.23E-16	-0.545323	0	0	0.0108731	5.78744	-18.0216	1.75912	223.659	375.949	686.208	427.505	427.505	427.505	15.7343	-85.7274	12.5802	390.024	442.639	210.406	206.342	206.342	206.342	-86.7693	-1.52522	-18.2362	25.457	-7.61059	-0.55232	0.469492	0.180244	1.67862	-135.766	48.912	-0.585781	0	0	-0.122832	14.029
0	-6.94415	0	0	-7.33084	0.560183	-18.6447	-0.171948	0.0012969	-0.0123504	-22.0983	3.44E-15	-0.379049	0	0	0.0129221	5.70956	-17.7772	1.30525	223.46	376.825	686.408	427.254	427.254	427.254	15.7273	-85.3842	12.414	384.669	442.699	209.443	206.342	206.342	206.342	-86.4221	-1.57722	-18.1472	25.0872	-7.38673	-0.20707	0.407157	0.163541	1.66476	-108.013	42.2612	-0.198776	0	0	-0.108003	14.416
0	-6.59707	0	0	-6.99188	0.581083	-19.3017	-0.165372	0.00148229	-0.0137874	-20.8129	-1.85E-15	-0.0957258	0	0	0.0143332	5.61441	-17.5114	0.921314	223.118	377.691	686.62	427.042	427.042	427.042	15.6912	-85.1072	12.2674	379.337	442.714	208.658	206.342	206.342	206.342	-86.1373	-1.60814	-18.0476	24.6711	-7.17999	0.0696559	0.349768	0.149834	1.64996	-83.9958	38.237	0.181695	0	0	-0.0931653	14.7658
0	-6.21924	0	0	-6.61489	0.59949	-19.8759	-0.159411	0.00248658	-0.0140525	-19.6069	-3.79E-15	0.301549	0	0	0.0151633	5.50267	-17.2206	0.610351	222.598	378.548	686.833	426.869	426.869	426.869	15.6276	-84.8871	12.1449	374.018	442.685	208.012	206.342	206.342	206.342	-85.9053	-1.61449	-17.9418	24.2072	-6.9939	0.271446	0.297861	0.139554	1.63473	-63.9889	37.0142	0.514127	0	0	-0.0789832	15.0713
0	-5.82244	0	0	-6.21187	0.615064	-20.3586	-0.154281	0.00411398	-0.0133068	-18.5306	2.04E-15	0.775318	0	0	0.0154465	5.37569	-16.9022	0.373856	221.872	379.395	687.035	426.732	426.732	426.732	15.5404	-84.715	12.05	368.706	442.62	207.473	206.342	206.342	206.342	-85.7174	-1.59471	-17.8346	23.6955	-6.83128	0.393521	0.251595	0.132526	1.61936	-48.0226	38.2782	0.772017	0	0	-0.0659759	15.326
0	-5.41751	0	0	-5.79428	0.627551	-20.7434	-0.150017	0.00620281	-0.0119498	-17.6045	1.50E-15	1.28365	0	0	0.0152262	5.23553	-16.5541	0.211309	220.915	380.236	687.216	426.627	426.627	426.627	15.4345	-84.5821	11.9849	363.398	442.531	207.011	206.342	206.342	206.342	-85.5656	-1.54904	-17.7312	23.1372	-6.69416	0.43338	0.210145	0.128517	1.60448	-35.4267	41.5763	0.925053	0	0	-0.053999	15.5244
0	-5.01404	0	0	-5.37277	0.636817	-21.0277	-0.14666	0.00841374	-0.0102837	-16.8405	2.05E-15	1.76296	0	0	0.0145612	5.08491	-16.1749	0.119694	219.709	381.073	687.372	426.552	426.552	426.552	15.3158	-84.481	11.9506	358.093	442.435	206.602	206.342	206.342	206.342	-85.4429	-1.47934	-17.6363	22.5351	-6.58352	0.391319	0.172911	0.126552	1.59039	-25.7138	46.078	0.967926	0	0	-0.0430061	15.662
0	-4.62011	0	0	-4.95672	0.64286	-21.2125	-0.144171	0.0105152	-0.00864207	-16.2352	2.86E-15	2.16471	0	0	0.0135519	4.92713	-15.764	0.0932615	218.238	381.914	687.494	426.504	426.504	426.504	15.1904	-84.4049	11.9467	352.793	442.349	206.226	206.342	206.342	206.342	-85.3436	-1.38867	-17.5543	21.8931	-6.49932	0.270766	0.139324	0.1258	1.57773	-18.316	51.0174	0.904627	0	0	-0.0329024	15.7354
0	-4.24234	0	0	-4.55412	0.645817	-21.3028	-0.142433	0.0122101	-0.00723723	-15.7733	3.47E-16	2.44082	0	0	0.0123207	4.76583	-15.3216	0.123704	216.492	382.762	687.581	426.479	426.479	426.479	15.0639	-84.3483	11.9715	347.497	442.289	205.872	206.342	206.342	206.342	-85.2628	-1.2809	-17.488	21.2165	-6.44041	0.0781779	0.109174	0.125102	1.56624	-12.8918	55.5563	0.755111	0	0	-0.0238995	15.7426
0	-3.88574	0	0	-4.17129	0.645946	-21.3067	-0.141375	0.0133431	-0.00621725	-15.4411	2.21E-15	2.5687	0	0	0.0110107	4.6048	-14.8486	0.200552	214.467	383.625	687.628	426.476	426.476	426.476	14.941	-84.3063	12.0221	342.208	442.267	205.527	206.342	206.342	206.342	-85.1967	-1.16019	-17.4391	20.5114	-6.40459	-0.177254	0.0824704	0.123565	1.55642	-9.19643	59.0473	0.547148	0	0	-0.0163939	15.6829
0	-3.55369	0	0	-3.81292	0.64361	-21.2354	-0.140879	0.0137582	-0.00570397	-15.2192	-2.82E-15	2.5369	0	0	0.00974842	4.44767	-14.3466	0.311811	212.162	384.505	687.635	426.491	426.491	426.491	14.825	-84.2755	12.0948	336.929	442.294	205.187	206.342	206.342	206.342	-85.1422	-1.03061	-17.4078	19.7848	-6.38866	-0.484241	0.0592797	0.120109	1.54826	-7.03338	60.8661	0.318323	0	0	-0.0108117	15.5573
0	-3.24817	0	0	-3.48192	0.63924	-21.1019	-0.140831	0.0135171	-0.00573519	-15.0866	1.90E-15	2.36622	0	0	0.00862417	4.29771	-13.8179	0.444805	209.581	385.406	687.602	426.523	426.523	426.523	14.7178	-84.2531	12.1854	331.66	442.373	204.849	206.342	206.342	206.342	-85.097	-0.895871	-17.3928	19.0443	-6.38872	-0.830156	0.0397132	0.114565	1.54207	-6.19666	60.9355	0.0853618	0	0	-0.00744588	15.3681
0	-2.96977	0	0	-3.17958	0.633314	-20.9203	-0.1411	0.0126571	-0.00626648	-15.0207	-2.65E-16	2.08262	0	0	0.00768236	4.15761	-13.2657	0.586822	206.733	386.33	687.53	426.569	426.569	426.569	14.6199	-84.2372	12.2891	326.402	442.503	204.51	206.342	206.342	206.342	-85.0594	-0.759136	-17.3918	18.298	-6.40032	-1.20176	0.0239091	0.106093	1.53738	-6.55876	58.9896	-0.114169	0	0	-0.00646914	15.1196
0	-2.71791	0	0	-2.90574	0.62632	-20.7055	-0.141571	0.0113856	-0.00721261	-14.9997	4.08E-16	1.73188	0	0	0.00692074	4.02941	-12.6934	0.72579	203.631	387.274	687.422	426.627	426.627	426.627	14.5307	-84.2264	12.4015	321.156	442.681	204.173	206.342	206.342	206.342	-85.0281	-0.622939	-17.4016	17.5539	-6.41897	-1.58576	0.0119114	0.0950805	1.53461	-7.92172	55.4055	-0.278055	0	0	-0.00768241	14.8169
0	-2.491	0	0	-2.65905	0.618731	-20.4718	-0.14213	0.00977905	-0.00850618	-15.003	2.35E-15	1.34565	0	0	0.00631382	3.91452	-12.1052	0.850807	200.292	388.237	687.28	426.695	426.695	426.695	14.449	-84.2199	12.5182	315.919	442.899	203.839	206.342	206.342	206.342	-85.0022	-0.489216	-17.4189	16.8197	-6.44034	-1.96935	0.00380164	0.0812564	1.53329	-10.0735	50.2102	-0.382856	0	0	-0.0106293	14.4664
0	-2.28684	0	0	-2.43731	0.610974	-20.2321	-0.14269	0.00801339	-0.00999077	-15.0138	2.64E-15	0.961583	0	0	0.00582005	3.81367	-11.5052	0.952485	196.736	389.213	687.109	426.77	426.769	426.769	14.3731	-84.2172	12.6357	310.69	443.147	203.511	206.342	206.342	206.342	-84.9812	-0.359349	-17.4403	16.1027	-6.4607	-2.34058	-0.000623155	0.0651442	1.53356	-12.7988	43.85	-0.431604	0	0	-0.0146775	14.0753
0	-2.10278	0	0	-2.23778	0.603414	-19.9978	-0.143213	0.0061555	-0.0115934	-15.0224	-1.52E-15	0.599791	0	0	0.00540605	3.72707	-10.8976	1.02307	192.984	390.195	686.912	426.85	426.85	426.85	14.3013	-84.2177	12.7508	305.465	443.415	203.191	206.342	206.342	206.342	-84.9642	-0.234243	-17.4629	15.409	-6.47723	-2.68851	-0.00164766	0.0471445	1.53513	-15.7957	36.6037	-0.426006	0	0	-0.0190363	13.6508
0	-1.9361	0	0	-2.05752	0.596334	-19.7777	-0.143675	0.00430977	-0.0131465	-15.0233	-3.99E-15	0.278792	0	0	0.00504414	3.6545	-10.2864	1.05649	189.059	391.177	686.696	426.934	426.934	426.934	14.2322	-84.221	12.8613	300.242	443.692	202.882	206.342	206.342	206.342	-84.9508	-0.114425	-17.4842	14.7432	-6.4883	-3.00345	0.0013182	0.0282633	1.53842	-19.1701	28.923	-0.371118	0	0	-0.02353	13.2003
0	-1.78403	0	0	-1.89355	0.589925	-19.578	-0.144084	0.00256962	-0.0145609	-15.0162	-2.73E-15	0.010516	0	0	0.004719	3.59537	-9.67501	1.04861	184.985	392.149	686.464	427.021	427.021	427.021	14.1644	-84.2266	12.9656	295.015	443.967	202.587	206.342	206.342	206.342	-84.9403	-0.000100536	-17.5026	14.1084	-6.49342	-3.27746	0.00785894	0.00961	1.5431	-22.6836	21.2951	-0.285851	0	0	-0.0276106	12.7307
0	-1.64407	0	0	-1.74308	0.584292	-19.402	-0.144444	0.000943376	-0.0157526	-15.0028	-1.53E-16	-0.206138	0	0	0.00442837	3.5488	-9.06647	0.997126	180.785	393.104	686.221	427.11	427.11	427.11	14.0971	-84.2337	13.0627	289.782	444.232	202.306	206.342	206.342	206.342	-84.932	0.108759	-17.5168	13.5058	-6.49334	-3.50455	0.0182603	-0.00806042	1.54888	-26.4462	13.9778	-0.176633	0	0	-0.0313626	12.2482
0	-1.51379	0	0	-1.60348	0.579455	-19.2506	-0.144738	-0.000448558	-0.0166615	-14.9828	2.36E-15	-0.363494	0	0	0.00417105	3.51368	-8.46308	0.901803	176.482	394.033	685.972	427.202	427.202	427.202	14.0297	-84.2418	13.1524	284.538	444.479	202.041	206.342	206.342	206.342	-84.925	0.212371	-17.5263	12.9348	-6.49001	-3.6812	0.0319752	-0.0234127	1.55554	-30.2717	7.47091	-0.0638708	0	0	-0.0346162	11.7582
0	-1.39109	0	0	-1.47235	0.575364	-19.1224	-0.144965	-0.00160899	-0.0172662	-14.9581	3.63E-15	-0.46838	0	0	0.00395371	3.48871	-7.86651	0.764362	172.099	394.929	685.721	427.298	427.298	427.298	13.962	-84.2501	13.2345	279.282	444.699	201.794	206.342	206.342	206.342	-84.9187	0.31104	-17.531	12.3929	-6.48615	-3.8065	0.0490332	-0.0356517	1.56282	-34.2862	1.9982	0.0468686	0	0	-0.0377058	11.2652
0	-1.27399	0	0	-1.34752	0.571914	-19.0141	-0.145045	-0.00244701	-0.0175468	-14.9227	-3.84E-15	-0.519161	0	0	0.00377725	3.47247	-7.27782	0.588638	167.657	395.784	685.471	427.399	427.399	427.399	13.894	-84.258	13.3098	274.013	444.889	201.565	206.342	206.342	206.342	-84.9124	0.405153	-17.5313	11.8761	-6.48505	-3.88249	0.0682511	-0.0441435	1.57011	-38.187	-2.14935	0.141115	0	0	-0.0405251	10.7731
0	-1.16079	0	0	-1.2271	0.568962	-18.9212	-0.144994	-0.00304754	-0.0174834	-14.8803	-3.75E-15	-0.532392	0	0	0.00364616	3.46341	-6.69746	0.380209	163.176	396.594	685.227	427.511	427.511	427.511	13.826	-84.2649	13.3787	268.728	445.046	201.354	206.342	206.342	206.342	-84.9054	0.495076	-17.5277	11.3791	-6.49027	-3.91387	0.0886004	-0.0488046	1.57692	-41.8742	-5.03053	0.220785	0	0	-0.0432391	10.2847
0	-1.05005	0	0	-1.10949	0.566338	-18.8387	-0.144801	-0.00332763	-0.0171595	-14.8322	-2.89E-15	-0.506589	0	0	0.00355591	3.46005	-6.12536	0.146009	158.674	397.355	684.99	427.635	427.635	427.635	13.7585	-84.2701	13.4421	263.429	445.168	201.16	206.342	206.342	206.342	-84.8971	0.581134	-17.5211	10.8956	-6.50528	-3.9076	0.108513	-0.0492049	1.58302	-44.9574	-6.40953	0.275984	0	0	-0.0456385	9.80238
0	-0.940582	0	0	-0.993368	0.563873	-18.761	-0.144497	-0.00333187	-0.0165857	-14.7833	-2.86E-16	-0.452066	0	0	0.00350167	3.46091	-5.56094	-0.10612	154.167	398.063	684.763	427.778	427.778	427.778	13.6921	-84.2733	13.5007	258.117	445.257	200.983	206.342	206.342	206.342	-84.8871	0.663579	-17.5123	10.4191	-6.53308	-3.87241	0.12604	-0.0459269	1.58772	-47.0499	-6.45566	0.310105	0	0	-0.0474713	9.32744
0	-0.831445	0	0	-0.87771	0.561403	-18.6832	-0.144124	-0.00308778	-0.0158533	-14.7395	1.91E-15	-0.375271	0	0	0.00347582	3.46467	-5.00324	-0.368185	149.669	398.719	684.546	427.943	427.943	427.943	13.6272	-84.274	13.5551	252.793	445.314	200.819	206.342	206.342	206.342	-84.8752	0.742562	-17.5022	9.94286	-6.57614	-3.81785	0.139807	-0.0393439	1.591	-47.8902	-5.2508	0.32582	0	0	-0.0484706	8.86056
0	-0.721994	0	0	-0.761803	0.558787	-18.6006	-0.143715	-0.00257972	-0.0150399	-14.7048	-3.50E-15	-0.275215	0	0	0.00346754	3.47023	-4.45095	-0.63245	145.19	399.321	684.34	428.134	428.134	428.134	13.5644	-84.2722	13.606	247.46	445.343	200.668	206.342	206.342	206.342	-84.8612	0.818115	-17.4913	9.46058	-6.63615	-3.75376	0.148128	-0.0297952	1.59249	-47.071	-2.85224	0.3267	0	0	-0.0480645	8.40167
0	-0.611796	0	0	-0.645183	0.555913	-18.5098	-0.143308	-0.00191469	-0.0142137	-14.6824	-7.71E-16	-0.16161	0	0	0.0034677	3.47667	-3.90253	-0.892063	140.735	399.873	684.144	428.356	428.356	428.356	13.5043	-84.2679	13.6538	242.12	445.349	200.527	206.342	206.342	206.342	-84.8452	0.890175	-17.4803	8.96682	-6.71378	-3.68949	0.150085	-0.018575	1.59185	-44.508	0.297273	0.327377	0	0	-0.0459439	7.94999
0	-0.500687	0	0	-0.52768	0.552695	-18.408	-0.142908	-0.00109043	-0.013445	-14.6706	-4.57E-15	-0.0318284	0	0	0.00346473	3.48336	-3.35626	-1.14129	136.307	400.376	683.956	428.609	428.609	428.609	13.4474	-84.2613	13.6987	236.776	445.337	200.393	206.342	206.342	206.342	-84.8275	0.958641	-17.4698	8.45706	-6.80897	-3.6334	0.144669	-0.00610518	1.58907	-39.9555	4.12849	0.328889	0	0	-0.0414786	7.50411
0	-0.388689	0	0	-0.409386	0.549081	-18.2936	-0.14254	-0.000207828	-0.012765	-14.6689	-9.30E-16	0.106521	0	0	0.00344995	3.48996	-2.81033	-1.37591	131.904	400.836	683.776	428.896	428.896	428.896	13.3941	-84.2529	13.7412	231.43	445.313	200.267	206.342	206.342	206.342	-84.8087	1.02341	-17.4603	7.92826	-6.9208	-3.59235	0.132216	0.00654842	1.58397	-33.6916	8.19827	0.347419	0	0	-0.03467	7.06205
0	-0.27613	0	0	-0.290617	0.545032	-18.1652	-0.142189	0.000666623	-0.0122427	-14.6712	-1.86E-15	0.248136	0	0	0.0034144	3.49639	-2.26293	-1.59316	127.52	401.255	683.6	429.215	429.215	429.215	13.3448	-84.2432	13.7819	226.082	445.284	200.145	206.342	206.342	206.342	-84.7892	1.08447	-17.4524	7.37862	-7.04764	-3.57156	0.112538	0.0188511	1.57681	-25.6747	12.3232	0.376927	0	0	-0.0251855	6.62135
0	-0.163503	0	0	-0.171943	0.540528	-18.0222	-0.141843	0.00149709	-0.0118628	-14.6718	-3.11E-16	0.390097	0	0	0.00334983	3.50277	-1.71237	-1.79184	123.148	401.641	683.428	429.563	429.563	429.563	13.3002	-84.2328	13.8213	220.735	445.254	200.026	206.342	206.342	206.342	-84.7698	1.14188	-17.4469	6.80794	-7.18723	-3.57431	0.0868485	0.029964	1.56759	-16.3816	16.2243	0.422251	0	0	-0.0134414	6.17924
0	-0.051562	0	0	-0.0541784	0.535548	-17.8637	-0.141485	0.00223162	-0.0116233	-14.6648	-4.29E-16	0.527126	0	0	0.00324979	3.50945	-1.15707	-1.97208	118.775	401.998	683.255	429.936	429.936	429.936	13.2606	-84.2223	13.8604	215.388	445.23	199.909	206.342	206.342	206.342	-84.751	1.19583	-17.4445	6.21734	-7.337	-3.60204	0.0565737	0.0395091	1.5566	-6.28003	19.7308	0.479469	0	0	-9.42E-06	5.73277
0	0.0587658	0	0	0.0616723	0.530068	-17.689	-0.141122	0.00292442	-0.0115419	-14.6481	-1.27E-15	0.663599	0	0	0.00310786	3.51695	-0.595746	-2.13511	114.39	402.332	683.08	430.329	430.329	430.329	13.2264	-84.2121	13.9	210.041	445.216	199.792	206.342	206.342	206.342	-84.7333	1.24661	-17.446	5.60909	-7.49414	-3.65447	0.0228374	0.0473209	1.54439	4.30083	22.7907	0.542912	0	0	0.0145653	5.27904
0	0.166377	0	0	0.174451	0.524068	-17.4974	-0.140733	0.00351651	-0.0115874	-14.6178	-2.45E-15	0.790929	0	0	0.0029256	3.52583	-0.0274148	-2.28309	109.979	402.648	682.899	430.735	430.735	430.735	13.1981	-84.2024	13.941	204.693	445.217	199.674	206.342	206.342	206.342	-84.717	1.29456	-17.4525	4.98665	-7.65573	-3.72963	-0.0121525	0.0529426	1.53144	14.6543	25.1598	0.608211	0	0	0.0290402	4.81544
0	0.270259	0	0	0.283026	0.51753	-17.2881	-0.140373	0.00407113	-0.0118111	-14.5792	-2.86E-15	0.911801	0	0	0.00270754	3.53668	0.548461	-2.41876	105.531	402.952	682.712	431.146	431.146	431.146	13.1762	-84.1935	13.9846	199.343	445.236	199.552	206.342	206.342	206.342	-84.7021	1.33998	-17.4647	4.35426	-7.81901	-3.82421	-0.0465446	0.0568084	1.51848	24.3187	26.9549	0.664245	0	0	0.0425263	4.33988
0	0.369434	0	0	0.386445	0.510457	-17.0612	-0.140009	0.00450654	-0.0122213	-14.5291	1.92E-15	1.01239	0	0	0.0024695	3.54997	1.13195	-2.5451	101.036	403.247	682.515	431.556	431.556	431.556	13.1614	-84.1851	14.0316	193.987	445.276	199.426	206.342	206.342	206.342	-84.6886	1.38317	-17.4838	3.71678	-7.98122	-3.93379	-0.0785006	0.0582928	1.50609	32.7809	27.8661	0.697833	0	0	0.0538802	3.85111
0	0.463422	0	0	0.484131	0.502876	-16.8174	-0.139697	0.00485351	-0.0128483	-14.4735	-8.58E-16	1.09078	0	0	0.00223005	3.56614	1.72257	-2.6651	96.4882	403.534	682.307	431.956	431.956	431.956	13.1543	-84.1771	14.0828	188.623	445.34	199.294	206.342	206.342	206.342	-84.6763	1.4243	-17.5106	3.07932	-8.14012	-4.05316	-0.106514	0.0581038	1.4952	39.6673	28.0236	0.697759	0	0	0.0623925	3.34893
0	0.552079	0	0	0.575959	0.494852	-16.5585	-0.139424	0.0050267	-0.0136576	-14.4116	2.86E-15	1.13401	0	0	0.0020161	3.58533	2.31924	-2.78153	91.8856	403.815	682.087	432.342	432.342	432.342	13.1553	-84.1691	14.1386	183.248	445.43	199.153	206.342	206.342	206.342	-84.6649	1.4634	-17.5457	2.44719	-8.29355	-4.17655	-0.128886	0.0559947	1.48628	44.4934	27.2638	0.654342	0	0	0.067237	2.83443
0	0.635811	0	0	0.662388	0.486483	-16.2879	-0.139198	0.0050363	-0.0146052	-14.345	2.27E-15	1.14047	0	0	0.00185053	3.60758	2.9203	-2.89673	87.2319	404.089	681.853	432.706	432.706	432.706	13.165	-84.1605	14.1992	177.856	445.545	199.004	206.342	206.342	206.342	-84.6538	1.50035	-17.5895	1.82548	-8.43988	-4.29799	-0.144539	0.0523794	1.47997	46.9935	25.6678	0.564361	0	0	0.0681504	2.31005
0	0.715592	0	0	0.744459	0.477911	-16.0099	-0.139041	0.00482563	-0.0156306	-14.2772	2.21E-15	1.10386	0	0	0.0017575	3.63267	3.52354	-3.01244	82.5365	404.353	681.605	433.045	433.045	433.046	13.1835	-84.1507	14.2642	172.443	445.685	198.844	206.342	206.342	206.342	-84.6424	1.53491	-17.6421	1.21888	-8.57787	-4.41157	-0.153042	0.0477258	1.477	47.073	23.284	0.42434	0	0	0.0652722	1.77962
0	0.792878	0	0	0.823733	0.469304	-15.73	-0.138964	0.00441498	-0.016621	-14.2118	1.16E-15	1.02694	0	0	0.0017512	3.66018	4.12625	-3.12985	77.8141	404.604	681.342	433.357	433.357	433.357	13.2111	-84.1388	14.333	167.004	445.847	198.673	206.342	206.342	206.342	-84.6299	1.56665	-17.7032	0.631517	-8.70659	-4.51162	-0.154051	0.0424609	1.47724	44.64	20.287	0.243077	0	0	0.0589497	1.24818
0	0.869622	0	0	0.902242	0.460854	-15.4544	-0.138959	0.00374121	-0.0175205	-14.1511	-1.57E-15	0.905039	0	0	0.00184334	3.68953	4.72537	-3.2495	73.0848	404.838	681.064	433.638	433.638	433.638	13.2479	-84.1239	14.4048	161.536	446.029	198.491	206.342	206.342	206.342	-84.6155	1.59507	-17.7723	0.0667386	-8.82549	-4.59306	-0.148054	0.036976	1.4811	39.933	16.7293	0.0196727	0	0	0.0499781	0.721841
0	0.948051	0	0	0.982373	0.452759	-15.1897	-0.139082	0.00285176	-0.0181954	-14.1042	-3.88E-15	0.745615	0	0	0.00203293	3.71995	5.3176	-3.37139	68.3729	405.047	680.77	433.89	433.89	433.89	13.2937	-84.1052	14.4783	156.036	446.225	198.298	206.342	206.342	206.342	-84.5982	1.61958	-17.8486	-0.472967	-8.93422	-4.6514	-0.135563	0.0318244	1.48839	33.1026	12.886	-0.228377	0	0	0.0391361	0.207402
0	1.0307	0	0	1.06677	0.445212	-14.9424	-0.139316	0.0017463	-0.0186459	-14.0724	-1.39E-15	0.552028	0	0	0.00231397	3.75056	5.89957	-3.49497	63.7061	405.227	680.462	434.114	434.114	434.114	13.3482	-84.0816	14.5521	150.501	446.43	198.093	206.342	206.342	206.342	-84.5771	1.63954	-17.9312	-0.986178	-9.03257	-4.68307	-0.118163	0.0273664	1.49873	24.7774	8.90214	-0.498676	0	0	0.0275946	-0.287927
0	1.12021	0	0	1.15822	0.438385	-14.7181	-0.139676	0.000476692	-0.0188429	-14.0598	1.70E-15	0.334333	0	0	0.00267321	3.78043	6.46799	-3.6193	59.1141	405.37	680.138	434.311	434.311	434.311	13.4111	-84.0523	14.6247	144.933	446.638	197.879	206.342	206.342	206.342	-84.5514	1.65434	-18.0188	-1.47241	-9.12048	-4.68537	-0.0974142	0.0241445	1.51176	15.5199	5.06377	-0.777825	0	0	0.0163017	-0.756901
0	1.21927	0	0	1.25951	0.432422	-14.5219	-0.140129	-0.00084184	-0.0187752	-14.0643	-1.62E-15	0.110106	0	0	0.00309164	3.80859	7.01978	-3.74312	54.6268	405.47	679.799	434.486	434.486	434.486	13.4817	-84.0166	14.6947	139.332	446.842	197.656	206.342	206.342	206.342	-84.5204	1.66342	-18.1102	-1.93212	-9.19783	-4.65652	-0.0751233	0.0222856	1.52644	6.00362	1.55931	-1.04787	0	0	0.00606082	-1.19257
0	1.3304	0	0	1.37331	0.427428	-14.3572	-0.14065	-0.0021179	-0.0184756	-14.084	2.32E-15	-0.104106	0	0	0.00355282	3.83408	7.55219	-3.86489	50.2737	405.522	679.447	434.642	434.642	434.642	13.5595	-83.974	14.7604	133.703	447.037	197.426	206.342	206.342	206.342	-84.4835	1.66629	-18.204	-2.36657	-9.26446	-4.59568	-0.0531163	0.0223426	1.5422	-3.10211	-1.25191	-1.2912	0	0	-0.0025277	-1.58858
0	1.45591	0	0	1.50199	0.423469	-14.2266	-0.141194	-0.00315523	-0.0179761	-14.115	2.29E-15	-0.281443	0	0	0.00404124	3.85607	8.06291	-3.9829	46.0818	405.522	679.08	434.783	434.783	434.783	13.6436	-83.924	14.8207	128.049	447.214	197.191	206.342	206.342	206.342	-84.4403	1.66261	-18.299	-2.77774	-9.32014	-4.50293	-0.0333014	0.024268	1.55778	-11.0759	-3.18809	-1.48318	0	0	-0.00907049	-1.93936
0	1.59768	0	0	1.64755	0.420568	-14.1307	-0.141742	-0.0039109	-0.0173174	-14.1556	1.66E-15	-0.411844	0	0	0.00455244	3.8738	8.55011	-4.09526	42.0749	405.465	678.7	434.913	434.913	434.913	13.7334	-83.8663	14.8744	122.375	447.371	196.954	206.342	206.342	206.342	-84.3903	1.65211	-18.3941	-3.168	-9.36465	-4.37925	-0.0169888	0.0282416	1.57202	-17.46	-4.02955	-1.61087	0	0	-0.0135282	-2.24039
0	1.75722	0	0	1.81158	0.418711	-14.0693	-0.142291	-0.00426445	-0.0165482	-14.206	-3.28E-15	-0.47922	0	0	0.00508571	3.88668	9.01249	-4.19991	38.2727	405.349	678.307	435.038	435.038	435.038	13.8284	-83.8007	14.9209	116.687	447.504	196.717	206.342	206.342	206.342	-84.3335	1.63466	-18.4884	-3.53992	-9.39767	-4.22651	-0.00497948	0.0338197	1.58436	-21.9347	-3.81883	-1.65939	0	0	-0.0160587	-2.4882
0	1.93556	0	0	1.9952	0.417842	-14.0406	-0.14281	-0.00421885	-0.0156863	-14.263	-2.23E-15	-0.483901	0	0	0.00564384	3.8943	9.44926	-4.29449	34.6903	405.175	677.9	435.158	435.159	435.159	13.9284	-83.7271	14.9596	110.989	447.611	196.482	206.342	206.342	206.342	-84.2696	1.61019	-18.5816	-3.89608	-9.41894	-4.04763	0.00235135	0.0409341	1.59415	-24.394	-2.44828	-1.62659	0	0	-0.0169355	-2.68046
0	2.13342	0	0	2.19915	0.417871	-14.0415	-0.143282	-0.00379467	-0.0148361	-14.323	-3.70E-15	-0.430308	0	0	0.00622756	3.8965	9.86014	-4.37622	31.3382	404.942	677.48	435.28	435.28	435.28	14.0331	-83.6455	14.9906	105.287	447.695	196.25	206.342	206.342	206.342	-84.1988	1.57872	-18.6737	-4.23887	-9.42812	-3.84664	0.00465236	0.0484992	1.60089	-24.7053	-0.297741	-1.52843	0	0	-0.0163803	-2.81589
0	2.35101	0	0	2.42375	0.418677	-14.0682	-0.143676	-0.0030581	-0.0139746	-14.3803	-8.37E-16	-0.330314	0	0	0.00683213	3.89337	10.2453	-4.44194	28.222	404.651	677.046	435.403	435.403	435.403	14.1428	-83.5561	15.014	99.5851	447.757	196.025	206.342	206.342	206.342	-84.1211	1.54028	-18.7647	-4.57026	-9.42515	-3.62863	0.00245982	0.0560921	1.60416	-23.1776	2.5147	-1.37522	0	0	-0.0148082	-2.89422
0	2.58831	0	0	2.66894	0.420116	-14.1158	-0.143936	-0.00210609	-0.0132226	-14.4249	-1.06E-15	-0.200419	0	0	0.00744365	3.88525	10.6052	-4.48806	25.3435	404.307	676.597	435.531	435.531	435.531	14.2578	-83.4592	15.0303	93.8869	447.803	195.808	206.342	206.342	206.342	-84.037	1.49489	-18.8553	-4.89165	-9.41003	-3.3997	-0.00402556	0.0628216	1.60383	-19.8582	5.59225	-1.20155	0	0	-0.0123575	-2.91595
0	2.84489	0	0	2.93436	0.422031	-14.1791	-0.144022	-0.00107661	-0.0125916	-14.4477	-1.28E-15	-0.0607186	0	0	0.0080417	3.87271	10.9407	-4.51074	22.7005	403.91	676.13	435.664	435.664	435.664	14.3784	-83.3549	15.0398	88.1958	447.837	195.599	206.342	206.342	206.342	-83.9468	1.44249	-18.946	-5.20375	-9.383	-3.16667	-0.0139129	0.067853	1.60052	-15.1852	8.58636	-1.03235	0	0	-0.00935208	-2.88227
0	3.12003	0	0	3.21922	0.424256	-14.2526	-0.143949	4.36E-06	-0.0121636	-14.4454	-7.99E-16	0.0810521	0	0	0.00860701	3.85653	11.2527	-4.50592	20.2881	403.463	675.644	435.802	435.802	435.802	14.5053	-83.2436	15.0429	82.514	447.866	195.4	206.342	206.342	206.342	-83.8507	1.383	-19.0373	-5.5065	-9.34453	-2.937	-0.0269845	0.0703999	1.59411	-9.23967	11.2382	-0.88958	0	0	-0.0058425	-2.7948
0	3.41265	0	0	3.52242	0.426639	-14.3312	-0.143726	0.00104103	-0.0119409	-14.4145	-3.65E-15	0.212032	0	0	0.0091191	3.83774	11.5422	-4.46977	18.0991	402.971	675.135	435.946	435.946	435.946	14.6388	-83.1252	15.0398	76.843	447.893	195.21	206.342	206.342	206.342	-83.7488	1.31624	-19.1297	-5.799	-9.29559	-2.71813	-0.0424341	0.0700229	1.58575	-2.3858	13.3052	-0.790055	0	0	-0.00205864	-2.65548
0	3.7215	0	0	3.84257	0.429047	-14.4107	-0.143436	0.00198633	-0.0119749	-14.3596	2.48E-16	0.326824	0	0	0.00956587	3.81753	11.8104	-4.39891	16.1245	402.433	674.602	436.094	436.094	436.094	14.7794	-82.9996	15.0305	71.1833	447.923	195.027	206.342	206.342	206.342	-83.6412	1.24197	-19.2236	-6.07959	-9.23756	-2.5172	-0.0596103	0.0663988	1.57613	5.13804	14.6107	-0.744118	0	0	0.0018289	-2.46642
0	4.04492	0	0	4.17802	0.431382	-14.4876	-0.14312	0.00285463	-0.0122458	-14.2812	1.91E-15	0.427524	0	0	0.0099373	3.79716	12.0581	-4.29073	14.3544	401.852	674.039	436.245	436.245	436.245	14.9274	-82.8664	15.0148	65.5345	447.961	194.851	206.342	206.342	206.342	-83.5274	1.15989	-19.3191	-6.34602	-9.17229	-2.34052	-0.0781942	0.0597235	1.56648	13.1844	15.2126	-0.749156	0	0	0.00563686	-2.22976
0	4.38119	0	0	4.52685	0.433584	-14.5601	-0.142842	0.00358915	-0.0127866	-14.1824	-5.72E-16	0.510353	0	0	0.0102272	3.77797	12.2865	-4.14379	12.7783	401.229	673.446	436.397	436.397	436.397	15.0832	-82.7249	14.9923	59.8952	448.008	194.68	206.342	206.342	206.342	-83.4069	1.06972	-19.4163	-6.59555	-9.10211	-2.19311	-0.0977562	0.0499088	1.5575	21.5687	14.9267	-0.808703	0	0	0.00915066	-1.94769
0	4.72818	0	0	4.88695	0.435643	-14.6279	-0.14267	0.00421326	-0.0135694	-14.0669	3.98E-16	0.580082	0	0	0.0104335	3.76126	12.4962	-3.95807	11.3858	400.562	672.819	436.549	436.549	436.549	15.2471	-82.574	14.9628	54.2634	448.065	194.513	206.342	206.342	206.342	-83.2786	0.971218	-19.5153	-6.82506	-9.02984	-2.0783	-0.117717	0.0375589	1.55079	30.0952	13.9266	-0.910819	0	0	0.0120812	-1.62227
0	5.08365	0	0	5.25597	0.437601	-14.6923	-0.142657	0.0046809	-0.014535	-13.9369	4.54E-16	0.633548	0	0	0.0105539	3.74828	12.6882	-3.73516	10.1667	399.85	672.157	436.699	436.699	436.699	15.4191	-82.4124	14.926	48.6357	448.133	194.348	206.342	206.342	206.342	-83.1414	0.864303	-19.6162	-7.03152	-8.95864	-1.99753	-0.137471	0.023069	1.54682	38.4754	12.2121	-1.04734	0	0	0.0141264	-1.2555
0	5.44504	0	0	5.63134	0.439535	-14.7559	-0.142842	0.00496898	-0.0156294	-13.7945	3.15E-15	0.669879	0	0	0.0105865	3.74017	12.8629	-3.47824	9.11182	399.092	671.459	436.845	436.845	436.845	15.5994	-82.2383	14.8815	43.0086	448.212	194.184	206.342	206.342	206.342	-82.9932	0.749087	-19.7188	-7.21195	-8.89216	-1.95028	-0.15624	0.00766047	1.54699	46.4062	9.99395	-1.20643	0	0	0.0150115	-0.849174
0	5.80954	0	0	6.01025	0.441559	-14.8225	-0.143294	0.00509073	-0.0168212	-13.6451	2.31E-15	0.690616	0	0	0.0105329	3.73788	13.0209	-3.19192	8.21317	398.285	670.727	436.987	436.987	436.987	15.788	-82.0493	14.8293	37.3783	448.299	194.023	206.342	206.342	206.342	-82.8319	0.625958	-19.8235	-7.36386	-8.83404	-1.93426	-0.173501	-0.0078309	1.55204	53.7083	7.42693	-1.37696	0	0	0.0146064	-0.404885
0	6.17404	0	0	6.38963	0.443809	-14.8963	-0.144065	0.00500943	-0.0180681	-13.4937	4.02E-15	0.690684	0	0	0.0103927	3.74211	13.1623	-2.88211	7.46467	397.427	669.963	437.123	437.124	437.124	15.9845	-81.8428	14.7694	31.7411	448.391	193.865	206.342	206.342	206.342	-82.6545	0.495616	-19.9301	-7.48532	-8.78798	-1.94556	-0.188424	-0.0224192	1.56265	60.073	4.69877	-1.55098	0	0	0.0128582	0.0760689
0	6.5352	0	0	6.76621	0.446428	-14.9823	-0.145196	0.0048001	-0.0192875	-13.3447	-1.18E-15	0.674747	0	0	0.0101666	3.75338	13.2874	-2.55554	6.86246	396.514	669.172	437.255	437.255	437.255	16.1887	-81.6155	14.7022	26.0936	448.484	193.712	206.342	206.342	206.342	-82.4576	0.359097	-20.039	-7.57525	-8.75753	-1.97922	-0.200406	-0.0349015	1.57898	65.2564	2.1474	-1.71293	0	0	0.0098768	0.592771
0	6.8894	0	0	7.13654	0.449558	-15.0849	-0.146728	0.00446104	-0.0204699	-13.2031	8.69E-16	0.636862	0	0	0.0098518	3.77194	13.3959	-2.21945	6.4053	395.545	668.359	437.383	437.383	437.383	16.4001	-81.3638	14.6281	20.4329	448.574	193.569	206.342	206.342	206.342	-82.2375	0.217732	-20.1502	-7.63341	-8.74584	-2.02952	-0.209045	-0.0442374	1.60145	69.1292	0.0785843	-1.86419	0	0	0.00595964	1.14476
0	7.23299	0	0	7.49699	0.453327	-15.2083	-0.148623	0.00409617	-0.0214851	-13.0652	2.47E-15	0.579593	0	0	0.00944009	3.79785	13.4874	-1.88118	6.09482	394.519	667.534	437.508	437.508	437.508	16.6179	-81.0836	14.5475	14.7573	448.655	193.439	206.342	206.342	206.342	-81.9896	0.0731311	-20.264	-7.66038	-8.75562	-2.09047	-0.21346	-0.0493505	1.6296	71.3225	-1.04291	-1.99623	0	0	0.00152987	1.7321
0	7.56203	0	0	7.84371	0.457829	-15.3556	-0.150845	0.00371424	-0.0223169	-12.9271	3.11E-15	0.493466	0	0	0.00891785	3.83101	13.5614	-1.54769	5.93583	393.436	666.704	437.632	437.632	437.632	16.8411	-80.7703	14.4609	9.06609	448.721	193.33	206.342	206.342	206.342	-81.7091	-0.0729441	-20.3802	-7.65774	-8.78881	-2.1562	-0.213474	-0.049806	1.66281	71.7612	-0.979703	-2.12411	0	0	-0.00282821	2.35546
0	7.87243	0	0	8.17268	0.463119	-15.5284	-0.153277	0.0034334	-0.0228146	-12.7756	-3.17E-15	0.380167	0	0	0.00826742	3.87125	13.6168	-1.2253	5.93634	392.298	665.881	437.759	437.759	437.759	17.0687	-80.4191	14.3684	3.3604	448.766	193.249	206.342	206.342	206.342	-81.3907	-0.218674	-20.4986	-7.62771	-8.84673	-2.22133	-0.20833	-0.0448551	1.69976	70.05	0.747025	-2.25284	0	0	-0.00643089	3.01611
0	8.15992	0	0	8.47954	0.4692	-15.7266	-0.155744	0.0032805	-0.0230256	-12.5911	2.04E-15	0.233498	0	0	0.00746644	3.91838	13.6525	-0.919265	6.10773	391.108	665.077	437.891	437.891	437.891	17.299	-80.0246	14.2695	-2.35676	448.786	193.204	206.342	206.342	206.342	-81.0285	-0.362306	-20.6181	-7.57315	-8.92991	-2.28126	-0.198112	-0.0346468	1.73926	66.2393	4.16541	-2.4093	0	0	-0.00864895	3.71598
0	8.41988	0	0	8.75954	0.476021	-15.9485	-0.158138	0.00328723	-0.0227803	-12.3602	3.21E-15	0.0530619	0	0	0.00650395	3.97225	13.6668	-0.633704	6.46454	389.872	664.304	438.033	438.033	438.033	17.53	-79.5809	14.163	-8.08041	448.777	193.203	206.342	206.342	206.342	-80.616	-0.502245	-20.7373	-7.49714	-9.03811	-2.33229	-0.182121	-0.0188254	1.77944	59.8849	9.60409	-2.61025	0	0	-0.00881762	4.45762
0	8.64736	0	0	9.00739	0.483478	-16.1905	-0.160334	0.00353589	-0.0222078	-12.0672	2.92E-15	-0.147718	0	0	0.00538294	4.03281	13.6579	-0.371346	7.02449	388.598	663.573	438.188	438.188	438.188	17.7593	-79.0816	14.0468	-13.8032	448.734	193.253	206.342	206.342	206.342	-80.1464	-0.637167	-20.8536	-7.40288	-9.17022	-2.37177	-0.160954	0.0017646	1.81897	51.2532	16.8199	-2.87415	0	0	-0.00662093	5.24421
0	8.83704	0	0	9.21731	0.491421	-16.4477	-0.162272	0.00402601	-0.021286	-11.7015	5.59E-15	-0.354778	0	0	0.00412173	4.10006	13.6235	-0.133642	7.8081	387.294	662.896	438.36	438.36	438.36	17.984	-78.52	13.918	-19.5157	448.656	193.359	206.342	206.342	206.342	-79.6121	-0.766054	-20.9639	-7.29321	-9.32431	-2.398	-0.134492	0.0264292	1.85581	40.1973	25.6583	-3.20778	0	0	-0.00186316	6.0795
0	8.98314	0	0	9.3829	0.499676	-16.7142	-0.163898	0.0048364	-0.0201655	-11.2516	-1.63E-15	-0.535818	0	0	0.00275929	4.17418	13.5609	0.0792752	8.83843	385.973	662.281	438.553	438.553	438.553	18.2008	-77.8884	13.7727	-25.207	448.543	193.526	206.342	206.342	206.342	-79.0048	-0.888193	-21.0642	-7.17039	-9.49783	-2.41029	-0.103602	0.0542191	1.88841	27.0542	35.7185	-3.60143	0	0	0.00527561	6.96775
0	9.07931	0	0	9.49711	0.508067	-16.9844	-0.165187	0.00599274	-0.0190398	-10.7084	3.19E-15	-0.658278	0	0	0.00134563	4.25535	13.4671	0.268258	10.1405	384.644	661.735	438.77	438.77	438.77	18.4062	-77.1788	13.6066	-30.8653	448.394	193.754	206.342	206.342	206.342	-78.3158	-1.0031	-21.1503	-7.03571	-9.68757	-2.40855	-0.0692335	0.0841415	1.916	12.2653	46.5732	-4.03648	0	0	0.0144119	7.91372
0	9.11848	0	0	9.55207	0.516448	-17.2535	-0.166152	0.00737057	-0.0180552	-10.0684	-2.70E-15	-0.702565	0	0	-6.79E-05	4.34381	13.3389	0.434969	11.7407	383.322	661.265	439.013	439.013	439.013	18.5973	-76.3821	13.4158	-36.4795	448.214	194.043	206.342	206.342	206.342	-77.5352	-1.11038	-21.2183	-6.88921	-9.88973	-2.39318	-0.0319179	0.114636	1.93708	-3.96508	57.5326	-4.47432	0	0	0.025063	8.9225
0	9.09274	0	0	9.53899	0.524719	-17.5182	-0.166804	0.00896315	-0.0174067	-9.33351	2.98E-15	-0.638675	0	0	-0.00141804	4.43989	13.1726	0.581639	13.6662	382.019	660.871	439.283	439.283	439.283	18.7712	-75.4882	13.1965	-42.0393	448.006	194.393	206.342	206.342	206.342	-76.6526	-1.20963	-21.2649	-6.72963	-10.1005	-2.36485	0.00723876	0.144459	1.95121	-21.1661	68.022	-4.85848	0	0	0.0367719	9.99942
0	8.99302	0	0	9.44802	0.532851	-17.7778	-0.167222	0.0106261	-0.0172531	-8.52202	-2.21E-15	-0.4573	0	0	-0.00264693	4.54393	12.9645	0.71084	15.944	380.748	660.555	439.58	439.58	439.58	18.9263	-74.486	12.9459	-47.5371	447.775	194.797	206.342	206.342	206.342	-75.6562	-1.30028	-21.2881	-6.55422	-10.3158	-2.32432	0.0468372	0.172486	1.9584	-38.7649	77.503	-5.1309	0	0	0.049217	11.1499
0	8.80919	0	0	9.26823	0.540902	-18.034	-0.167506	0.0122818	-0.0177484	-7.66711	3.19E-15	-0.150883	0	0	-0.00369808	4.65636	12.7107	0.825073	18.5999	379.522	660.313	439.902	439.902	439.902	19.0617	-73.3634	12.6626	-52.9678	447.528	195.254	206.342	206.342	206.342	-74.5336	-1.38159	-21.2873	-6.35881	-10.5324	-2.27213	0.0861648	0.19796	1.9583	-56.4827	85.5794	-5.22015	0	0	0.0624709	12.3791
0	8.53018	0	0	8.98778	0.549023	-18.2917	-0.167811	0.0138423	-0.0190319	-6.82394	1.35E-15	0.274266	0	0	-0.00453634	4.77763	12.4075	0.926695	21.6575	378.352	660.142	440.244	440.244	440.244	19.1779	-72.1074	12.3462	-58.3296	447.27	195.758	206.342	206.342	206.342	-73.2716	-1.45262	-21.2636	-6.13791	-10.7471	-2.2085	0.123755	0.220129	1.95172	-73.6959	91.9657	-5.0713	0	0	0.0767362	13.6917
0	8.1441	0	0	8.59412	0.557458	-18.5586	-0.168322	0.0152959	-0.0211982	-6.06964	-1.33E-15	0.806334	0	0	-0.00517046	4.90822	12.0512	1.01762	25.1372	377.251	660.036	440.602	440.602	440.602	19.2768	-70.7046	11.9978	-63.6238	447.008	196.306	206.342	206.342	206.342	-71.8568	-1.51242	-21.2199	-5.88504	-10.9578	-2.1332	0.158385	0.238981	1.93909	-89.9781	96.7182	-4.65062	0	0	0.0925386	15.0918
0	7.6391	0	0	8.07458	0.566532	-18.8448	-0.169227	0.0165203	-0.0242671	-5.50093	3.27E-16	1.40847	0	0	-0.00570118	5.04864	11.6388	1.09908	29.0548	376.231	659.988	440.97	440.97	440.97	19.3614	-69.1423	11.6192	-68.8544	446.744	196.901	206.342	206.342	206.342	-70.2769	-1.56033	-21.1605	-5.59285	-11.1631	-2.04534	0.189443	0.254196	1.92145	-105.13	99.705	-3.93538	0	0	0.110459	16.582
0	7.00399	0	0	7.41705	0.576627	-19.162	-0.170799	0.0175609	-0.0282162	-5.24305	-3.72E-15	2.0493	0	0	-0.00637137	5.19934	11.1675	1.17163	33.4207	375.301	659.992	441.34	441.34	441.34	19.4363	-67.409	11.2127	-74.0266	446.483	197.548	206.342	206.342	206.342	-68.5208	-1.59637	-21.0909	-5.25361	-11.3625	-1.94345	0.215976	0.266257	1.89951	-118.879	101.37	-2.97251	0	0	0.131122	18.1639
0	6.2295	0	0	6.6111	0.58814	-19.5223	-0.173359	0.0182752	-0.032997	-5.44024	-4.17E-15	2.67163	0	0	-0.00763777	5.36074	10.6354	1.23503	38.2393	374.47	660.041	441.705	441.705	441.705	19.5067	-65.4962	10.7804	-79.1448	446.224	198.261	206.342	206.342	206.342	-66.5809	-1.6217	-21.0168	-4.85952	-11.5563	-1.82544	0.237393	0.275329	1.87501	-131.095	101.762	-1.81013	0	0	0.1548	19.8372
0	5.30985	0	0	5.64942	0.601441	-19.9365	-0.177264	0.0187171	-0.0383653	-6.24697	3.27E-16	3.23743	0	0	-0.0101716	5.53311	10.0413	1.28826	43.5075	373.746	660.131	442.056	442.056	442.056	19.578	-63.3999	10.3231	-84.2091	445.968	199.065	206.342	206.342	206.342	-64.4542	-1.63906	-20.9439	-4.40307	-11.7453	-1.68869	0.253807	0.282111	1.8487	-142.039	101.398	-0.563063	0	0	0.181982	21.5998
0	4.24462	0	0	4.52958	0.616823	-20.4129	-0.182815	0.0187672	-0.043997	-7.80462	3.43E-15	3.69657	0	0	-0.0148142	5.71659	9.38494	1.32967	49.2152	373.135	660.259	442.386	442.386	442.386	19.6552	-61.1228	9.84035	-89.211	445.709	199.994	206.342	206.342	206.342	-62.1448	-1.65304	-20.8764	-3.87753	-11.9307	-1.53022	0.265475	0.287018	1.82219	-152.007	100.461	0.658875	0	0	0.212838	23.4476
0	3.04044	0	0	3.25599	0.634455	-20.9553	-0.19031	0.018427	-0.049433	-10.2305	-1.96E-15	4.02261	0	0	-0.0224106	5.91111	8.66691	1.35722	55.3448	372.64	660.424	442.687	442.687	442.687	19.7418	-58.6762	9.33029	-94.1282	445.441	201.096	206.342	206.342	206.342	-59.6656	-1.67003	-20.8168	-3.27717	-12.1134	-1.347	0.273446	0.290763	1.79621	-161.668	99.3418	1.7195	0	0	0.247952	25.3739
0	1.71278	0	0	1.8417	0.654335	-21.5622	-0.199742	0.0175671	-0.0539025	-13.5692	2.57E-15	4.1887	0	0	-0.0334944	6.11643	7.88889	1.36887	61.8712	372.263	660.628	442.953	442.953	442.953	19.8389	-56.0818	8.7901	-98.9187	445.154	202.427	206.342	206.342	206.342	-57.0401	-1.69768	-20.7651	-2.59786	-12.2945	-1.13643	0.278731	0.293776	1.77083	-171.843	98.1572	2.5217	0	0	0.288156	27.3703
0	0.286886	0	0	0.309912	0.676263	-22.2258	-0.210961	0.0161119	-0.0567715	-17.7923	-4.82E-15	4.18404	0	0	-0.0479862	6.33212	7.05352	1.36288	68.7625	372.004	660.875	443.18	443.18	443.18	19.9443	-53.3732	8.21735	-103.515	444.834	204.05	206.342	206.342	206.342	-54.3035	-1.74393	-20.7187	-1.83712	-12.4744	-0.896564	0.282285	0.296456	1.74631	-183.109	96.8932	3.01867	0	0	0.334131	29.4256
0	-1.20205	0	0	-1.30522	0.699833	-22.9321	-0.223399	0.0139103	-0.0570893	-22.7609	5.55E-15	3.99436	0	0	-0.0648664	6.55757	6.16437	1.33818	75.9805	371.859	661.172	443.362	443.362	443.362	20.0522	-50.5964	7.61169	-107.823	444.467	206.023	206.342	206.342	206.342	-51.5032	-1.81554	-20.6726	-0.994356	-12.653	-0.626614	0.285477	0.298704	1.72134	-196.3	95.3311	3.23557	0	0	0.387105	31.5269
0	-2.71004	0	0	-2.959	0.724447	-23.6619	-0.236184	0.0109139	-0.0542394	-28.2376	0	3.61316	0	0	-0.0821107	6.792	5.22583	1.29479	83.4819	371.824	661.53	443.498	443.498	443.498	20.1532	-47.8084	6.97694	-111.716	444.037	208.398	206.342	206.342	206.342	-48.6971	-1.91633	-20.6201	-0.0709507	-12.8299	-0.327262	0.288879	0.300486	1.69492	-211.536	93.1836	3.26967	0	0	0.447173	33.6591
0	-4.18681	0	0	-4.59801	0.749355	-24.3923	-0.248189	0.00703431	-0.0476406	-33.9014	3.27E-15	3.02356	0	0	-0.0969344	7.03445	4.24295	1.2341	91.2195	371.891	661.96	443.586	443.586	443.586	20.2355	-45.0753	6.32272	-115.046	443.526	211.199	206.342	206.342	206.342	-45.9513	-2.04568	-20.5533	0.929696	-13.0041	-0.000960876	0.292659	0.301616	1.6659	-228.623	90.1333	3.28196	0	0	0.513522	35.8056
0	-5.57938	0	0	-6.16327	0.773716	-25.0985	-0.258329	0.00231345	-0.0372791	-39.3984	3.92E-15	2.22008	0	0	-0.10635	7.28376	3.22134	1.159	99.1432	372.052	662.476	443.625	443.625	443.625	20.286	-42.4682	5.66512	-117.648	442.917	214.425	206.342	206.342	206.342	-43.3362	-2.19753	-20.4644	2.00237	-13.174	0.348006	0.296776	0.301867	1.63368	-246.819	85.9025	3.47698	0	0	0.583732	37.9481
0	-6.8362	0	0	-7.59452	0.796663	-25.7563	-0.26565	-0.0031826	-0.0233727	-44.375	5.23E-15	1.20855	0	0	-0.107838	7.53847	2.16691	1.07411	107.202	372.298	663.091	443.614	443.614	443.613	20.2922	-40.0587	5.02617	-119.353	442.196	218.035	206.342	206.342	206.342	-40.9215	-2.36033	-20.346	3.14003	-13.3379	0.713456	0.300878	0.300747	1.5978	-265.129	80.3546	4.04745	0	0	0.654224	40.0674
0	-7.91096	0	0	-8.83467	0.817363	-26.3436	-0.269499	-0.00909347	-0.00678209	-48.5179	7.84E-15	0.0479925	0	0	-0.0999535	7.79685	1.08567	0.985555	115.345	372.616	663.821	443.553	443.553	443.553	20.2431	-37.9142	4.43199	-120.001	441.349	221.956	206.342	206.342	206.342	-38.7721	-2.51808	-20.1918	4.33424	-13.4936	1.0875	0.304744	0.298404	1.55951	-282.195	73.7543	5.10307	0	0	0.720165	42.1434
0	-8.76591	0	0	-9.83435	0.835088	-26.8417	-0.269468	-0.0149624	0.0112918	-51.5675	-5.23E-15	-1.16159	0	0	-0.0827392	8.05681	-0.0163993	0.900898	123.523	372.995	664.68	443.444	443.444	443.443	20.1307	-36.094	3.90986	-119.451	440.367	226.086	206.342	206.342	206.342	-36.9441	-2.65233	-19.9972	5.57529	-13.639	1.4608	0.307999	0.29511	1.5201	-296.558	66.5333	6.66554	0	0	0.776213	44.1557
0	-9.37408	0	0	-10.5557	0.849266	-27.2371	-0.265334	-0.0201787	0.0293897	-53.327	0	-2.27612	0	0	-0.0578389	8.31587	-1.13359	0.828712	131.691	373.421	665.683	443.286	443.286	443.286	19.9504	-34.6448	3.48491	-117.593	439.244	230.303	206.342	206.342	206.342	-35.4814	-2.74481	-19.7594	6.85255	-13.7718	1.823	0.310269	0.290942	1.48183	-306.721	59.3118	8.59902	0	0	0.816952	46.0844
0	-9.72065	0	0	-10.9755	0.859537	-27.5217	-0.25708	-0.0240958	0.0459521	-53.6803	7.84E-15	-3.1318	0	0	-0.0283227	8.57119	-2.2605	0.777992	139.806	373.881	666.839	443.083	443.083	443.083	19.7014	-33.5989	3.17674	-114.352	437.98	234.481	206.342	206.342	206.342	-34.414	-2.78009	-19.478	8.15485	-13.8897	2.1634	0.311733	0.285974	1.44632	-311.562	52.6651	10.6754	0	0	0.838212	47.91
0	-9.80344	0	0	-11.0869	0.865788	-27.6942	-0.244717	-0.026223	0.0595678	-52.5895	0	-3.58345	0	0	0.001837	8.81968	-3.39211	0.757636	147.833	374.361	668.16	442.837	442.837	442.837	19.3864	-32.9722	2.99701	-109.694	436.585	238.5	206.342	206.342	206.342	-33.7564	-2.74797	-19.1552	9.4707	-13.9907	2.47144	0.311862	0.281076	1.41549	-309.959	47.2996	12.5685	0	0	0.836443	49.6147
0	-9.63277	0	0	-10.9001	0.868173	-27.7599	-0.228472	-0.02644	0.0694268	-50.1261	5.23E-15	-3.54866	0	0	0.0285671	9.05797	-4.52373	0.775662	155.739	374.847	669.649	442.553	442.553	442.553	19.0115	-32.7634	2.94788	-103.627	435.073	242.254	206.342	206.342	206.342	-33.5075	-2.64479	-18.7962	10.7885	-14.0728	2.73751	0.310662	0.275771	1.38987	-301.761	43.3513	14.0273	0	0	0.811152	51.1829
0	-9.23091	0	0	-10.4413	0.867079	-27.7298	-0.209176	-0.0244724	0.0751892	-46.5135	7.84E-15	-2.96839	0	0	0.0486736	9.28272	-5.65091	0.83856	163.497	375.325	671.309	442.235	442.235	442.235	18.5856	-32.9548	3.02211	-96.1995	433.467	245.661	206.342	206.342	206.342	-33.6505	-2.47374	-18.4087	12.097	-14.1348	2.95361	0.307888	0.270813	1.36945	-287.253	41.3388	14.6974	0	0	0.763848	52.6011
0	-8.6298	0	0	-9.74993	0.863099	-27.6201	-0.188319	-0.0201203	0.0771429	-42.1144	-1.31E-15	-1.83948	0	0	0.0606146	9.49065	-6.76927	0.950631	171.083	375.782	673.136	441.892	441.892	441.892	18.1198	-33.5145	3.20483	-87.4928	431.796	248.661	206.342	206.342	206.342	-34.156	-2.24389	-18.0024	13.3853	-14.1754	3.11398	0.303913	0.266526	1.353	-267.77	41.531	14.3188	0	0	0.699224	53.8585
0	-7.86747	0	0	-8.87333	0.856999	-27.4515	-0.167501	-0.0135712	0.0760554	-37.3416	-2.61E-15	-0.247606	0	0	0.0646868	9.67885	-7.8744	1.11347	178.475	376.207	675.123	441.532	441.532	441.532	17.628	-34.4014	3.47679	-77.614	430.1	251.215	206.342	206.342	206.342	-34.9855	-1.96827	-17.59	14.6431	-14.194	3.2157	0.299237	0.263368	1.33912	-245.057	44.063	12.7537	0	0	0.623208	54.9469
0	-6.98424	0	0	-7.86114	0.849625	-27.247	-0.148245	-0.00540419	0.0726472	-32.5976	-3.27E-15	1.64626	0	0	0.0626253	9.84492	-8.96167	1.32574	185.655	376.589	677.256	441.164	441.163	441.163	17.1264	-35.5699	3.81758	-66.6837	428.423	253.305	206.342	206.342	206.342	-36.0962	-1.66172	-17.186	15.861	-14.1906	3.25884	0.293654	0.261307	1.3269	-220.585	48.5586	10.1111	0	0	0.541	55.86
0	-6.0195	0	0	-6.76089	0.841819	-27.0298	-0.131678	0.0036399	0.0679458	-28.2059	2.61E-15	3.64882	0	0	0.0568032	9.98713	-10.0262	1.58299	192.602	376.919	679.518	440.796	440.796	440.796	16.6318	-36.9743	4.2083	-54.8255	426.814	254.928	206.342	206.342	206.342	-37.445	-1.33901	-16.8055	17.0306	-14.1653	3.24669	0.287239	0.260336	1.31413	-196.056	54.6024	6.59937	0	0	0.458228	56.5938
0	-5.00911	0	0	-5.61473	0.834301	-26.8197	-0.118482	0.0128374	0.0625587	-24.3836	-2.94E-15	5.57521	0	0	0.0494644	10.1046	-11.0627	1.87782	199.298	377.187	681.888	440.439	440.439	440.439	16.1607	-38.5721	4.63308	-42.1564	425.324	256.092	206.342	206.342	206.342	-38.9915	-1.01354	-16.4631	18.1446	-14.1188	3.18557	0.279711	0.260469	1.30065	-172.387	61.6793	2.49058	0	0	0.378409	57.1451
0	-3.98394	0	0	-4.45768	0.827597	-26.6317	-0.108908	0.0216008	0.0569318	-21.2352	4.59E-16	7.28143	0	0	0.0422299	10.1974	-12.0659	2.20026	205.723	377.388	684.339	440.1	440.1	440.1	15.7276	-40.3261	5.0795	-28.7812	424.002	256.813	206.342	206.342	206.342	-40.7	-0.696894	-16.1711	19.1972	-14.052	3.08436	0.270767	0.261739	1.28617	-150.204	69.3881	-1.96682	0	0	0.304152	57.5125
0	-2.96922	0	0	-3.31744	0.822008	-26.4745	-0.102775	0.0294145	0.0513439	-18.7597	6.53E-16	8.66759	0	0	0.0359453	10.2662	-13.0302	2.53824	211.854	377.517	686.843	439.783	439.783	439.783	15.3442	-42.205	5.53818	-14.7895	422.892	257.113	206.342	206.342	206.342	-42.5405	-0.398846	-15.939	20.1841	-13.9659	2.95406	0.260189	0.263763	1.27073	-129.754	77.1395	-6.4671	0	0	0.237043	57.6949
0	-1.98475	0	0	-2.215	0.817604	-26.3504	-0.0996946	0.0361042	0.0458186	-16.886	-9.80E-16	9.70677	0	0	0.0308182	10.313	-13.9504	2.87832	217.671	377.57	689.371	439.494	439.494	439.494	15.0187	-44.1838	6.00195	-0.25504	422.029	257.018	206.342	206.342	206.342	-44.4884	-0.127697	-15.7722	21.1027	-13.8619	2.80707	0.248121	0.267173	1.25543	-111.025	84.8805	-10.8715	0	0	0.177766	57.6924
0	-1.04575	0	0	-1.16607	0.814257	-26.2558	-0.0991387	0.0415883	0.0403118	-15.4991	-3.92E-15	10.4141	0	0	0.0266664	10.3398	-14.8215	3.20647	223.152	377.544	691.89	439.233	439.233	439.233	14.7561	-46.2417	6.46485	14.7615	421.443	256.558	206.342	206.342	206.342	-46.5238	0.109287	-15.6728	21.9519	-13.7411	2.6564	0.234515	0.271415	1.24083	-93.7843	92.2505	-14.9916	0	0	0.126434	57.5059
0	-0.163928	0	0	-0.182673	0.811705	-26.1836	-0.10059	0.0459665	0.0347722	-14.4752	6.53E-16	10.843	0	0	0.0231664	10.3498	-15.6391	3.50869	228.276	377.439	694.369	439	439	439	14.5589	-48.3619	6.92161	30.2098	421.154	255.77	206.342	206.342	206.342	-48.6301	0.305569	-15.6397	22.7325	-13.6047	2.51517	0.22053	0.276891	1.22818	-78.0916	99.2725	-18.7323	0	0	0.0832768	57.1371
0	0.651317	0	0	0.725422	0.809617	-26.1245	-0.103606	0.0493759	0.0291378	-13.7028	1.31E-15	11.0574	0	0	0.0200181	10.3461	-16.3994	3.77205	233.026	377.255	696.776	438.792	438.792	438.792	14.4278	-50.5294	7.36724	46.0464	421.177	254.69	206.342	206.342	206.342	-50.793	0.455204	-15.6696	23.4465	-13.454	2.39556	0.20694	0.283461	1.21842	-63.8595	105.899	-22.0063	0	0	0.0479543	56.5885
0	1.39176	0	0	1.54943	0.807657	-26.0689	-0.107893	0.0519642	0.0234079	-13.1032	-6.53E-16	11.1154	0	0	0.0170272	10.332	-17.0997	3.98535	237.385	376.995	699.083	438.606	438.606	438.606	14.3626	-52.7303	7.79702	62.2314	421.519	253.359	206.342	206.342	206.342	-52.999	0.552854	-15.7579	24.0973	-13.2901	2.30826	0.194993	0.291081	1.21233	-51.2367	112.088	-24.7238	0	0	0.0201163	55.8641
0	2.04977	0	0	2.28087	0.805541	-26.0089	-0.113269	0.053736	0.0176405	-12.6308	2.61E-15	11.0428	0	0	0.0141047	10.3107	-17.7381	4.13981	241.341	376.662	701.261	438.437	438.437	438.437	14.363	-54.9506	8.20693	78.7268	422.184	251.82	206.342	206.342	206.342	-55.2349	0.594043	-15.8998	24.6893	-13.1141	2.26185	0.18615	0.299653	1.21056	-40.478	117.75	-26.7894	0	0	-0.000756655	54.9685
0	2.61782	0	0	2.9113	0.803068	-25.9387	-0.119699	0.0546268	0.0118975	-12.2766	0	10.8376	0	0	0.0112408	10.285	-18.3138	4.22965	244.884	376.261	703.287	438.28	438.28	438.28	14.4287	-57.1761	8.59386	95.4951	423.17	250.116	206.342	206.342	206.342	-57.4873	0.575453	-16.0902	25.2275	-12.9273	2.26208	0.181655	0.308616	1.21376	-31.8976	122.656	-28.108	0	0	-0.0153704	53.9076
0	3.08855	0	0	3.43249	0.800124	-25.8549	-0.127148	0.0544619	0.00625532	-12.0478	-2.61E-15	10.4659	0	0	0.00844702	10.2572	-18.8269	4.25252	248.012	375.799	705.14	438.129	438.129	438.129	14.5593	-59.3926	8.95603	112.5	424.471	248.292	206.342	206.342	206.342	-59.7423	0.495345	-16.3246	25.7172	-12.731	2.31161	0.182482	0.317527	1.22204	-25.735	126.533	-28.5988	0	0	-0.0246643	52.6883
0	3.45507	0	0	3.83674	0.796663	-25.7563	-0.135579	0.0530666	0.00089869	-11.9612	3.27E-15	9.87848	0	0	0.00572369	10.2289	-19.2785	4.20962	250.725	375.285	706.803	437.979	437.979	437.979	14.7537	-61.5856	9.29298	129.707	426.074	246.393	206.342	206.342	206.342	-61.9863	0.353818	-16.5982	26.1638	-12.5264	2.4097	0.189699	0.325884	1.23522	-22.4092	129.097	-28.2231	0	0	-0.0294174	51.3181
0	3.71133	0	0	4.11745	0.792672	-25.6424	-0.144861	0.0502645	-0.00422701	-12.0254	1.31E-15	9.01942	0	0	0.003034	10.2008	-19.6706	4.10598	253.029	374.726	708.264	437.825	437.825	437.825	15.0092	-63.7418	9.60543	147.084	427.961	244.465	206.342	206.342	206.342	-64.2061	0.153035	-16.9059	26.5722	-12.3152	2.55196	0.203076	0.333304	1.25338	-21.723	130.109	-27.0145	0	0	-0.0308743	49.8059
0	3.85249	0	0	4.26945	0.788126	-25.5124	-0.154771	0.0459444	-0.00890507	-12.2359	4.57E-15	7.8432	0	0	0.000315812	10.1732	-20.0058	3.95001	254.934	374.135	709.514	437.662	437.662	437.662	15.3209	-65.8487	9.89471	164.603	430.102	242.553	206.342	206.342	206.342	-66.3893	-0.102795	-17.2413	26.9468	-12.0992	2.73065	0.223285	0.339365	1.27533	-24.0448	129.41	-25.0642	0	0	-0.0295522	48.161
0	3.8752	0	0	4.28932	0.782923	-25.3633	-0.164972	0.040101	-0.0131977	-12.5699	4.25E-15	6.3297	0	0	-0.00248248	10.1451	-20.2875	3.75349	256.455	373.522	710.548	437.488	437.488	437.488	15.6807	-67.8954	10.1621	182.241	432.461	240.702	206.342	206.342	206.342	-68.5246	-0.40756	-17.5961	27.2911	-11.8805	2.93474	0.249065	0.343844	1.30063	-28.8165	126.935	-22.5364	0	0	-0.0264305	46.3937
0	3.77772	0	0	4.17535	0.776837	-25.1884	-0.175092	0.0330016	-0.0171739	-12.9946	2.78E-15	4.51184	0	0	-0.00535484	10.1154	-20.5194	3.53067	257.612	372.898	711.367	437.299	437.299	437.299	16.0769	-69.8731	10.4077	199.979	434.992	238.957	206.342	206.342	206.342	-70.6018	-0.753609	-17.9593	27.6078	-11.6614	3.15058	0.279329	0.346577	1.32828	-35.5294	122.866	-19.6849	0	0	-0.0221771	44.5147
0	3.55987	0	0	3.92767	0.769487	-24.9765	-0.184714	0.0250604	-0.0210056	-13.4693	2.86E-15	2.46745	0	0	-0.00819104	10.0821	-20.7057	3.29761	258.429	372.277	711.973	437.095	437.095	437.095	16.4948	-71.7743	10.63	217.801	437.638	237.357	206.342	206.342	206.342	-72.6119	-1.13204	-18.3177	27.8988	-11.4445	3.36269	0.312642	0.347789	1.35741	-43.3991	117.541	-16.7778	0	0	-0.0174543	42.5356
0	3.22285	0	0	3.54812	0.760329	-24.7114	-0.193432	0.0169804	-0.0251348	-13.9549	4.49E-15	0.33434	0	0	-0.0107844	10.0431	-20.8506	3.07138	258.931	371.67	712.372	436.875	436.875	436.875	16.9167	-73.5938	10.8256	235.696	440.34	235.941	206.342	206.342	206.342	-74.5465	-1.53305	-18.6556	28.1646	-11.2326	3.55444	0.346336	0.347707	1.3876	-50.862	111.491	-14.1273	0	0	-0.0132613	40.4682
0	2.76932	0	0	3.04052	0.748694	-24.373	-0.20089	0.00950305	-0.0300303	-14.4239	4.08E-16	-1.7217	0	0	-0.012888	9.9963	-20.9581	2.86891	259.147	371.089	712.573	436.641	436.641	436.641	17.3233	-75.3275	10.9895	253.648	443.033	234.741	206.342	206.342	206.342	-76.3983	-1.9461	-18.9561	28.4054	-11.0288	3.70921	0.378189	0.346148	1.41822	-56.506	105.111	-11.9506	0	0	-0.010303	38.3251
0	2.20344	0	0	2.41093	0.733839	-23.9383	-0.206839	0.0034914	-0.0365183	-14.8688	5.23E-15	-3.50984	0	0	-0.0143492	9.93967	-21.0324	2.70622	259.106	370.542	712.586	436.394	436.394	436.394	17.6947	-76.9733	11.1161	271.64	445.657	233.785	206.342	206.342	206.342	-78.1606	-2.36007	-19.2024	28.62	-10.8361	3.81114	0.40448	0.343386	1.44901	-57.9663	99	-10.4557	0	0	-0.00962621	36.1191
0	1.53128	0	0	1.66836	0.715052	-23.3843	-0.211162	-0.000343497	-0.0453978	-15.3044	1.96E-15	-4.85562	0	0	-0.0152329	9.87154	-21.077	2.59724	258.838	370.041	712.421	436.136	436.136	436.136	18.0121	-78.5305	11.2002	289.641	448.153	233.097	206.342	206.342	206.342	-79.8279	-2.76326	-19.3798	28.8071	-10.6576	3.84635	0.422833	0.339354	1.48012	-53.4196	93.5008	-9.70018	0	0	-0.0115469	33.8639
0	0.761706	0	0	0.825586	0.69175	-22.6907	-0.213927	-0.00145687	-0.0575056	-15.7672	5.39E-15	-5.6175	0	0	-0.0159058	9.79069	-21.0951	2.55331	258.373	369.59	712.093	435.871	435.871	435.871	18.2585	-80.0008	11.2391	307.607	450.474	232.697	206.342	206.342	206.342	-81.3967	-3.14355	-19.4766	28.9646	-10.4962	3.80346	0.430112	0.333929	1.51134	-40.7325	88.9113	-9.67562	0	0	-0.0159305	31.574
0	-0.0926462	0	0	-0.0998052	0.663588	-21.843	-0.215254	0.000444112	-0.0736672	-16.2884	-2.61E-15	-5.70738	0	0	-0.0169619	9.69653	-21.0894	2.58229	257.741	369.197	711.613	435.601	435.601	435.601	18.4203	-81.3879	11.2329	325.471	452.581	232.598	206.342	206.342	206.342	-82.8663	-3.48871	-19.4857	29.0903	-10.3546	3.67452	0.423894	0.326894	1.54248	-18.1682	85.3056	-10.2622	0	0	-0.02168	29.265
0	-1.01376	0	0	-1.08469	0.630537	-20.8351	-0.215237	0.00516817	-0.0942655	-16.8706	1.47E-15	-5.12402	0	0	-0.0189648	9.5892	-21.0623	2.68824	256.968	368.865	710.995	435.329	435.329	435.329	18.4874	-82.6991	11.1859	343.143	454.447	232.814	206.342	206.342	206.342	-84.2399	-3.78707	-19.405	29.1822	-10.2349	3.45558	0.403203	0.318235	1.57299	15.0931	82.5342	-11.2501	0	0	-0.0266128	26.954
0	-1.97785	0	0	-2.10048	0.592931	-19.6717	-0.2138	0.0122546	-0.119502	-17.4576	-4.33E-15	-3.93248	0	0	-0.0221738	9.46948	-21.0154	2.87114	256.082	368.594	710.251	435.06	435.06	435.06	18.4548	-83.9443	11.1058	360.506	456.056	233.353	206.342	206.342	206.342	-85.5251	-4.02858	-19.2378	29.2384	-10.1388	3.14685	0.367361	0.307573	1.60236	59.4537	80.1905	-12.4049	0	0	-0.0278943	24.6599
0	-2.95537	0	0	-3.11419	0.55146	-18.3689	-0.210568	0.0208709	-0.148879	-17.9162	-4.86E-15	-2.27045	0	0	-0.0262733	9.33882	-20.9502	3.12691	255.107	368.386	709.393	434.796	434.796	434.796	18.3224	-85.1361	11.0027	377.414	457.4	234.219	206.342	206.342	206.342	-86.7334	-4.20606	-18.9923	29.2577	-10.0669	2.75292	0.316788	0.295076	1.62867	114.281	77.8501	-13.5101	0	0	-0.0224905	22.4035
0	-3.91256	0	0	-4.09062	0.50712	-16.9539	-0.205014	0.0301183	-0.181488	-18.0572	-4.23E-15	-0.30727	0	0	-0.0304537	9.19926	-20.8679	3.44738	254.067	368.239	708.434	434.54	434.54	434.54	18.0959	-86.2872	10.8878	393.7	458.481	235.406	206.342	206.342	206.342	-87.8788	-4.31644	-18.6805	29.2394	-10.0192	2.2827	0.253668	0.280928	1.65034	177.853	75.0169	-14.3982	0	0	-0.00789734	20.2072
0	-4.81398	0	0	-4.99524	0.46113	-15.4634	-0.196475	0.0390922	-0.215858	-17.6575	-8.11E-15	1.77443	0	0	-0.0336503	9.05326	-20.7695	3.82087	252.984	368.149	707.384	434.294	434.294	434.294	17.7864	-87.4092	10.7711	409.179	459.303	236.895	206.342	206.342	206.342	-88.9752	-4.36152	-18.3172	29.184	-9.9946	1.74876	0.181142	0.265406	1.66522	247.573	71.3097	-14.9929	0	0	0.0170353	18.0954
0	-5.62612	0	0	-5.79746	0.41483	-13.9409	-0.184476	0.0471903	-0.250195	-16.5234	-1.69E-15	3.81968	0	0	-0.0350364	8.90351	-20.6559	4.2327	251.878	368.111	706.256	434.061	434.061	434.061	17.4102	-88.5089	10.6602	423.655	459.874	238.642	206.342	206.342	206.342	-90.0337	-4.34796	-17.9191	29.093	-9.99095	1.16694	0.103528	0.249691	1.67182	319.971	66.8258	-15.3198	0	0	0.0515682	16.0927
0	-6.3212	0	0	-6.47365	0.369589	-12.4335	-0.168983	0.05388	-0.282405	-14.5481	-9.49E-16	5.68465	0	0	-0.0342585	8.75272	-20.5282	4.66601	250.77	368.121	705.061	433.841	433.841	433.841	16.9877	-89.5869	10.5602	436.933	460.204	240.582	206.342	206.342	206.342	-91.0596	-4.28644	-17.5037	28.969	-10.005	0.55536	0.0262232	0.234361	1.66935	390.677	61.5448	-15.4403	0	0	0.09294	14.2243
0	-6.88019	0	0	-7.00935	0.326712	-10.9885	-0.150508	0.0590794	-0.310482	-11.7479	-9.39E-16	7.27978	0	0	-0.0316151	8.60343	-20.3878	5.10269	249.678	368.172	703.81	433.634	433.634	433.634	16.5414	-90.6354	10.4736	448.831	460.307	242.619	206.342	206.342	206.342	-92.05	-4.18991	-17.0883	28.8159	-10.0328	-0.0665086	-0.0450187	0.221133	1.65817	455.022	56.1985	-15.4747	0	0	0.136617	12.514
0	-7.29512	0	0	-7.40043	0.28738	-9.65037	-0.130148	0.0626695	-0.332396	-8.276	-3.10E-15	8.52272	0	0	-0.0277251	8.45778	-20.2361	5.52444	248.62	368.256	702.517	433.437	433.437	433.437	16.094	-91.6383	10.4013	459.19	460.197	244.633	206.342	206.342	206.342	-92.9935	-4.07171	-16.6892	28.6385	-10.0697	-0.679101	-0.104107	0.211001	1.64021	507.954	51.2607	-15.4987	0	0	0.176988	10.9835
0	-7.56943	0	0	-7.65316	0.252589	-8.45775	-0.109412	0.0648419	-0.346516	-4.40183	-9.80E-16	9.37835	0	0	-0.023328	8.31737	-20.0753	5.91376	247.614	368.366	701.194	433.248	433.248	433.248	15.6661	-92.5721	10.3434	467.887	459.892	246.486	206.342	206.342	206.342	-93.8703	-3.9436	-16.3207	28.4425	-10.1102	-1.26387	-0.14562	0.204904	1.6178	544.909	47.5301	-15.5515	0	0	0.208371	9.65151
0	-7.71728	0	0	-7.78323	0.223116	-7.44158	-0.0899069	0.0657076	-0.351533	-0.464135	-1.63E-16	9.82199	0	0	-0.018916	8.18319	-19.9077	6.25493	246.676	368.496	699.855	433.063	433.063	433.063	15.2743	-93.4083	10.2997	474.842	459.409	248.031	206.342	206.342	206.342	-94.6542	-3.81453	-15.9942	28.2345	-10.1491	-1.80423	-0.164797	0.203434	1.59461	561.89	45.558	-15.5937	0	0	0.226012	8.53233
0	-7.7615	0	0	-7.81398	0.199496	-6.62374	-0.0732105	0.0653924	-0.346661	3.16482	-8.17E-16	9.85311	0	0	-0.0146854	8.05553	-19.7362	6.5348	245.823	368.638	698.515	432.878	432.878	432.878	14.93	-94.1158	10.2692	480.023	458.77	249.131	206.342	206.342	206.342	-95.3156	-3.68999	-15.7172	28.0215	-10.1809	-2.28637	-0.15834	0.206845	1.57323	556.128	45.8772	-15.5395	0	0	0.227029	7.6353
0	-7.7311	0	0	-7.77418	0.182007	-6.01644	-0.0607305	0.063993	-0.331753	6.11582	-3.27E-16	9.49401	0	0	-0.0106109	7.93418	-19.5639	6.74353	245.071	368.788	697.189	432.688	432.688	432.688	14.6388	-94.6642	10.2506	483.451	457.997	249.664	206.342	206.342	206.342	-95.8244	-3.57224	-15.4932	27.8102	-10.2006	-2.69983	-0.124866	0.214808	1.55736	526.37	48.6113	-15.2669	0	0	0.210909	6.96411
0	-7.65785	0	0	-7.6951	0.170679	-5.62234	-0.0536424	0.0615516	-0.307271	8.05495	1.96E-15	8.78741	0	0	-0.00662861	7.81839	-19.3941	6.8748	244.434	368.944	695.895	432.486	432.486	432.486	14.4013	-95.0271	10.2409	485.199	457.112	249.542	206.342	206.342	206.342	-96.1536	-3.46113	-15.3213	27.6075	-10.2037	-3.03775	-0.065136	0.226895	1.54858	473.106	53.858	-14.6763	0	0	0.179748	6.5165
0	-7.57299	0	0	-7.6074	0.165305	-5.4352	-0.0527716	0.05821	-0.274414	8.72043	4.90E-16	7.8115	0	0	-0.0028362	7.70715	-19.2302	6.92592	243.927	369.105	694.648	432.269	432.269	432.269	14.2136	-95.1852	10.2351	485.386	456.139	248.718	206.342	206.342	206.342	-96.2828	-3.35534	-15.1961	27.4194	-10.1867	-3.29678	0.0185716	0.242616	1.54893	398.493	61.5052	-13.7009	0	0	0.137694	6.28428
0	-7.50372	0	0	-7.53789	0.165472	-5.441	-0.0584806	0.0541069	-0.234946	7.95723	7.35E-16	6.66262	0	0	0.000440968	7.59924	-19.0756	6.89771	243.561	369.272	693.465	432.03	432.03	432.03	14.0687	-95.129	10.2263	484.168	455.102	247.191	206.342	206.342	206.342	-96.2011	-3.25371	-15.1088	27.2509	-10.1468	-3.47703	0.121384	0.26078	1.55833	306.607	71.1783	-12.3435	0	0	0.0904097	6.25361
0	-7.47045	0	0	-7.50672	0.170603	-5.61969	-0.0705514	0.0495751	-0.191309	5.74938	-5.72E-16	5.46554	0	0	0.00272831	7.4935	-18.9335	6.79394	243.348	369.449	692.365	431.767	431.767	431.767	13.9585	-94.8607	10.2057	481.733	454.025	245.011	206.342	206.342	206.342	-95.9095	-3.15633	-15.0481	27.1062	-10.0824	-3.58134	0.237101	0.280828	1.57607	203.083	82.6067	-10.6766	0	0	0.0438644	6.40577
0	-7.48456	0	0	-7.52528	0.180019	-5.94732	-0.0881027	0.045043	-0.146284	2.2385	1.31E-15	4.34949	0	0	0.00363441	7.38889	-18.8064	6.62094	243.294	369.643	691.362	431.477	431.477	431.477	13.8748	-94.3952	10.164	478.287	452.932	242.269	206.342	206.342	206.342	-95.4217	-3.06509	-15.0014	26.9875	-9.99301	-3.61498	0.357638	0.301611	1.60029	94.9381	95.2432	-8.83355	0	0	0.00321631	6.71818
0	-7.54762	0	0	-7.59522	0.193003	-6.39843	-0.109563	0.0409305	-0.103003	-2.27385	-2.00E-15	3.42364	0	0	0.00310153	7.28456	-18.6963	6.38675	243.403	369.861	690.47	431.159	431.159	431.159	13.8101	-93.759	10.0927	474.044	451.847	239.096	206.342	206.342	206.342	-94.7636	-2.98377	-14.9569	26.8958	-9.87892	-3.58476	0.473714	0.322073	1.62829	-9.83117	108.445	-7.00086	0	0	-0.0282286	7.1658
0	-7.65159	0	0	-7.70853	0.208864	-6.94845	-0.132762	0.0376274	-0.064445	-7.35119	2.92E-15	2.7689	0	0	0.00156328	7.18002	-18.6044	6.10037	243.676	370.111	689.702	430.815	430.815	430.815	13.7588	-92.9879	9.98505	469.21	450.795	235.645	206.342	206.342	206.342	-93.9714	-2.91745	-14.9045	26.83	-9.74144	-3.49831	0.576087	0.341341	1.65722	-103.295	121.488	-5.3698	0	0	-0.0496776	7.72275
0	-7.7801	0	0	-7.84902	0.226993	-7.57553	-0.155236	0.0353846	-0.0331439	-12.4856	6.04E-15	2.42505	0	0	-0.000120105	7.07495	-18.5306	5.77101	244.106	370.402	689.067	430.447	430.447	430.447	13.7167	-92.1245	9.83742	463.973	449.8	232.075	206.342	206.342	206.342	-93.0877	-2.87156	-14.8366	26.7872	-9.58239	-3.36353	0.655947	0.357727	1.68382	-178.289	133.363	-4.09682	0	0	-0.0626488	8.364
0	-7.91142	0	0	-7.99493	0.246895	-8.26183	-0.174604	0.0342029	-0.0103801	-17.1793	1.81E-15	2.38633	0	0	-0.000956454	6.96937	-18.4737	5.4073	244.684	370.743	688.567	430.062	430.062	430.062	13.6808	-91.2132	9.64936	458.495	448.883	228.538	206.342	206.342	206.342	-92.1575	-2.85075	-14.7489	26.7627	-9.40431	-3.18766	0.708069	0.370493	1.70589	-230.557	143.29	-3.25194	0	0	-0.0703853	9.06661
0	-8.02206	0	0	-8.12259	0.268188	-8.99346	-0.189168	0.0340728	0.00377764	-21.0492	1.96E-15	2.63146	0	0	-0.000174039	6.8635	-18.4311	5.01692	245.39	371.139	688.203	429.668	429.668	429.668	13.6491	-90.2958	9.42386	452.898	448.063	225.164	206.342	206.342	206.342	-91.2233	-2.85771	-14.6398	26.7501	-9.21004	-2.97717	0.730161	0.378513	1.72171	-258.646	150.516	-2.79896	0	0	-0.076275	9.81061
0	-8.09052	0	0	-8.21016	0.290588	-9.75991	-0.198331	0.034624	0.0107149	-23.8989	1.38E-15	3.08884	0	0	0.00244807	6.75768	-18.3989	4.60618	246.2	371.598	687.969	429.274	429.274	429.274	13.6199	-89.4076	9.16747	447.27	447.354	222.048	206.342	206.342	206.342	-90.3208	-2.89236	-14.5109	26.7412	-9.00263	-2.73727	0.724457	0.381039	1.73083	-264.848	154.526	-2.62487	0	0	-0.082688	10.5788
0	-8.09986	0	0	-8.24017	0.313866	-10.5527	-0.202497	0.0356133	0.0120118	-25.7125	3.91E-15	3.68608	0	0	0.0066217	6.65233	-18.3717	4.18006	247.081	372.122	687.853	428.891	428.891	428.891	13.5925	-88.5759	8.88984	441.665	446.766	219.253	206.342	206.342	206.342	-89.4774	-2.95161	-14.3667	26.7265	-8.78539	-2.47202	0.694388	0.377858	1.73349	-252.682	155.135	-2.59418	0	0	-0.0902211	11.3563
0	-8.03869	0	0	-8.20056	0.337835	-11.3648	-0.202605	0.0363606	0.00989886	-26.5938	-6.59E-15	4.29013	0	0	0.0116145	6.54779	-18.3429	3.74232	247.994	372.713	687.84	428.53	428.53	428.53	13.5666	-87.8196	8.60332	436.105	446.307	216.81	206.342	206.342	206.342	-88.7119	-3.02968	-14.2141	26.6955	-8.56171	-2.18443	0.646475	0.368918	1.73047	-227.734	152.187	-2.57972	0	0	-0.0977825	12.1294
0	-7.9014	0	0	-8.08483	0.362287	-12.1885	-0.199513	0.0363914	0.00580093	-26.6803	-3.84E-15	4.78071	0	0	0.016573	6.44428	-18.305	3.2961	248.892	373.369	687.911	428.2	428.2	428.2	13.5426	-87.15	8.32166	430.598	445.98	214.725	206.342	206.342	206.342	-88.0355	-3.11877	-14.0613	26.6376	-8.33513	-1.87716	0.585906	0.354656	1.72295	-194.495	145.8	-2.50672	0	0	-0.103208	12.885
0	-7.68803	0	0	-7.89201	0.386984	-13.0153	-0.193974	0.0351495	0.00108064	-26.1228	3.06E-16	5.0341	0	0	0.0206695	6.34174	-18.2503	2.84444	249.726	374.09	688.045	427.908	427.908	427.908	13.5203	-86.5723	8.05851	425.135	445.783	212.984	206.342	206.342	206.342	-87.4526	-3.20998	-13.9165	26.5419	-8.10913	-1.55311	0.518892	0.335381	1.71148	-157.642	136.154	-2.33361	0	0	-0.104253	13.6103
0	-7.4039	0	0	-7.62639	0.411617	-13.8345	-0.186807	0.0324257	-0.0036751	-25.0913	-9.39E-16	4.98437	0	0	0.023356	6.23971	-18.171	2.39121	250.444	374.869	688.219	427.661	427.661	427.661	13.4992	-86.0856	7.82555	419.706	445.708	211.558	206.342	206.342	206.342	-86.9619	-3.29431	-13.7865	26.3987	-7.88725	-1.21634	0.45049	0.31173	1.69762	-120.665	123.642	-2.04282	0	0	-0.0993391	14.2928
0	-7.05851	0	0	-7.2964	0.435795	-14.6329	-0.178973	0.0283574	-0.0080328	-23.7749	6.29E-15	4.6342	0	0	0.0244721	6.13725	-18.0599	1.94181	250.998	375.701	688.412	427.458	427.459	427.458	13.4773	-85.6849	7.63138	414.295	445.739	210.408	206.342	206.342	206.342	-86.5574	-3.36352	-13.6754	26.1998	-7.67292	-0.872854	0.384912	0.284922	1.68197	-86.3411	109.183	-1.6504	0	0	-0.0883213	14.9212
0	-6.66372	0	0	-6.91293	0.459058	-15.3957	-0.171195	0.0234513	-0.0115925	-22.3332	5.15E-15	4.05782	0	0	0.0242218	6.03301	-17.9113	1.50356	251.343	376.581	688.606	427.302	427.302	427.301	13.4515	-85.362	7.48081	408.89	445.852	209.488	206.342	206.342	206.342	-86.2303	-3.41088	-13.5844	25.9391	-7.46952	-0.530985	0.326615	0.256269	1.6659	-57.2608	93.8962	-1.17188	0	0	-0.0728324	15.4857
0	-6.23226	0	0	-6.48796	0.48089	-16.1066	-0.163938	0.0183698	-0.0141797	-20.8875	1.51E-15	3.36829	0	0	0.0230189	5.92517	-17.721	1.08604	251.442	377.5	688.787	427.187	427.187	427.187	13.4183	-85.1076	7.37542	403.48	446.02	208.754	206.342	206.342	206.342	-85.9702	-3.43148	-13.5125	25.6129	-7.28008	-0.201732	0.277293	0.227157	1.64934	-34.4837	79.08	-0.658325	0	0	-0.0553786	15.9787
0	-5.77679	0	0	-6.03366	0.500765	-16.7493	-0.15754	0.0137575	-0.0155492	-19.5293	-4.21E-15	2.6827	0	0	0.0213203	5.81182	-17.4865	0.700476	251.268	378.452	688.943	427.109	427.109	427.109	13.3744	-84.9113	7.31419	398.059	446.218	208.161	206.342	206.342	206.342	-85.7663	-3.42241	-13.4574	25.2203	-7.10772	0.102096	0.238235	0.199638	1.63301	-18.789	66.0886	-0.16828	0	0	-0.0392873	16.3951
0	-5.30923	0	0	-5.56186	0.518179	-17.3089	-0.152195	0.0100457	-0.0157134	-18.3195	-9.19E-16	2.08927	0	0	0.0194862	5.69112	-17.2072	0.358936	250.804	379.429	689.067	427.063	427.063	427.063	13.3174	-84.7631	7.29427	392.624	446.422	207.671	206.342	206.342	206.342	-85.6081	-3.38273	-13.4161	24.7629	-6.95507	0.366574	0.208746	0.175016	1.6169	-9.74699	55.8518	0.232385	0	0	-0.0270933	16.7323
0	-4.8403	0	0	-5.08352	0.532698	-17.7729	-0.147953	0.00747769	-0.0148284	-17.2902	-1.43E-15	1.64162	0	0	0.0177329	5.56174	-16.8841	0.073052	250.04	380.426	689.156	427.043	427.043	427.043	13.2465	-84.6533	7.31172	387.177	446.615	207.251	206.342	206.342	206.342	-85.4856	-3.31334	-13.3862	24.2447	-6.82465	0.578141	0.18717	0.154163	1.60139	-6.35324	48.8352	0.495897	0	0	-0.0202227	16.9898
0	-4.37914	0	0	-4.60845	0.543988	-18.1321	-0.144742	0.00612067	-0.0132552	-16.4503	3.43E-15	1.35922	0	0	0.0161401	5.42311	-16.5192	-0.1473	248.975	381.438	689.206	427.043	427.043	427.043	13.1623	-84.5731	7.36185	381.723	446.788	206.873	206.342	206.342	206.342	-85.3903	-3.21673	-13.3658	23.6713	-6.7185	0.724855	0.171016	0.137791	1.58679	-6.95278	45.2391	0.577174	0	0	-0.0184332	17.1691
0	-3.93324	0	0	-4.14506	0.551855	-18.3814	-0.14249	0.00587506	-0.01133	-15.7995	8.98E-16	1.23237	0	0	0.0147014	5.27565	-16.1157	-0.295218	247.616	382.463	689.22	427.059	427.059	427.059	13.0666	-84.5151	7.4397	376.267	446.937	206.519	206.342	206.342	206.342	-85.315	-3.09656	-13.3534	23.0501	-6.63836	0.797703	0.157887	0.125785	1.57356	-9.99481	44.6835	0.479314	0	0	-0.0204621	17.2731
0	-3.50836	0	0	-3.70024	0.556255	-18.5206	-0.141046	0.0065662	-0.00937643	-15.3221	-8.65E-16	1.23511	0	0	0.0133662	5.12084	-15.677	-0.367648	245.972	383.499	689.198	427.086	427.086	427.086	12.9622	-84.4728	7.54026	370.818	447.066	206.174	206.342	206.342	206.342	-85.2537	-2.95726	-13.3482	22.389	-6.58531	0.791446	0.14572	0.117433	1.5617	-14.0092	46.4976	0.226676	0	0	-0.0243333	17.3055
0	-3.10853	0	0	-3.27915	0.557306	-18.5538	-0.140242	0.00780821	-0.00770045	-14.9939	2.14E-16	1.31514	0	0	0.0120837	4.96111	-15.2072	-0.365885	244.054	384.547	689.141	427.121	427.121	427.121	12.8525	-84.4412	7.6588	365.383	447.184	205.828	206.342	206.342	206.342	-85.202	-2.80356	-13.3497	21.6965	-6.55979	0.705219	0.133557	0.111886	1.55176	-18.0034	49.8137	-0.135731	0	0	-0.0282854	17.2709
0	-2.73628	0	0	-2.88533	0.555271	-18.4895	-0.13993	0.00929732	-0.00644146	-14.7891	7.81E-16	1.42806	0	0	0.0108397	4.79964	-14.7099	-0.295358	241.876	385.609	689.052	427.163	427.163	427.163	12.7408	-84.4165	7.79099	359.966	447.299	205.477	206.342	206.342	206.342	-85.1567	-2.64008	-13.3578	20.9811	-6.56135	0.542354	0.120437	0.107594	1.54352	-21.2562	53.5328	-0.538061	0	0	-0.030893	17.1741
0	-2.39269	0	0	-2.52078	0.550536	-18.3397	-0.139991	0.0106675	-0.00574137	-14.6819	-4.40E-15	1.52486	0	0	0.00965409	4.64007	-14.1889	-0.165274	239.452	386.688	688.931	427.211	427.211	427.211	12.63	-84.3961	7.93299	354.571	447.424	205.118	206.342	206.342	206.342	-85.1156	-2.47103	-13.3722	20.2508	-6.58875	0.310126	0.106271	0.103667	1.53741	-23.4085	56.8317	-0.928687	0	0	-0.0314713	17.0202
0	-2.07767	0	0	-2.18613	0.543578	-18.119	-0.14029	0.0116911	-0.00563744	-14.6435	3.46E-15	1.57502	0	0	0.00856376	4.48615	-13.6478	0.0121499	236.796	387.786	688.782	427.264	427.264	427.264	12.5225	-84.3782	8.0814	349.2	447.567	204.752	206.342	206.342	206.342	-85.0774	-2.29998	-13.3925	19.5132	-6.63972	0.0190431	0.0915452	0.0989701	1.53358	-24.4199	58.9082	-1.25202	0	0	-0.0300919	16.8141
0	-1.79046	0	0	-1.88097	0.534929	-17.844	-0.140768	0.0121543	-0.00609116	-14.6543	-3.72E-15	1.55455	0	0	0.00761262	4.34138	-13.0899	0.222759	233.919	388.905	688.604	427.322	427.322	427.322	12.4198	-84.3618	8.23332	343.852	447.735	204.38	206.342	206.342	206.342	-85.0412	-2.1298	-13.4181	18.7752	-6.71115	-0.318131	0.0767055	0.0926138	1.53165	-24.4039	59.1695	-1.46974	0	0	-0.0272955	16.5612
0	-1.5295	0	0	-1.60401	0.52514	-17.5317	-0.141331	0.0120565	-0.00704476	-14.6929	-3.90E-15	1.46539	0	0	0.00681796	4.20874	-12.5182	0.45138	230.837	390.043	688.4	427.387	427.387	427.387	12.3228	-84.3464	8.38618	338.525	447.932	204.007	206.342	206.342	206.342	-85.0068	-1.96262	-13.4479	18.0425	-6.79899	-0.687261	0.0624729	0.084183	1.53194	-23.5295	57.4249	-1.5702	0	0	-0.0237681	16.2663
0	-1.29289	0	0	-1.35343	0.514744	-17.1988	-0.141954	0.0112956	-0.00833825	-14.7481	3.01E-15	1.30112	0	0	0.00618975	4.09055	-11.9355	0.682832	227.56	391.199	688.172	427.459	427.459	427.459	12.2315	-84.3316	8.53796	333.215	448.157	203.633	206.342	206.342	206.342	-84.974	-1.79988	-13.4808	17.3204	-6.89876	-1.07372	0.0499714	0.0734483	1.53404	-22.2853	53.5084	-1.5416	0	0	-0.020631	15.9345
0	-1.07854	0	0	-1.127	0.504223	-16.8607	-0.142609	0.00999037	-0.00994629	-14.8109	2.02E-15	1.07863	0	0	0.00570561	3.98822	-11.3444	0.902901	224.102	392.369	687.922	427.538	427.538	427.538	12.1456	-84.3174	8.68701	327.919	448.407	203.264	206.342	206.342	206.342	-84.9425	-1.64243	-13.5155	16.6127	-7.00561	-1.46335	0.0391892	0.0607473	1.53777	-20.5766	47.6855	-1.40765	0	0	-0.0179017	15.5706
0	-0.884164	0	0	-0.922296	0.493992	-16.5308	-0.143248	0.00824161	-0.0115976	-14.872	-5.41E-16	0.812189	0	0	0.0053329	3.90235	-10.7472	1.09878	220.476	393.547	687.653	427.625	427.625	427.625	12.0642	-84.3038	8.83213	322.63	448.674	202.901	206.342	206.342	206.342	-84.9124	-1.49061	-13.5507	15.9223	-7.11459	-1.84295	0.0311446	0.0465539	1.54274	-18.9726	40.4076	-1.19993	0	0	-0.0163288	15.1792
0	-0.707514	0	0	-0.736859	0.484367	-16.2193	-0.143887	0.00619449	-0.013249	-14.931	-1.01E-15	0.520181	0	0	0.00503542	3.8327	-10.1457	1.25984	216.693	394.726	687.367	427.721	427.721	427.721	11.9865	-84.2908	8.97242	317.343	448.95	202.549	206.342	206.342	206.342	-84.8837	-1.3444	-13.5854	15.2511	-7.22126	-2.20097	0.0256902	0.0317317	1.54878	-17.3857	32.207	-0.954788	0	0	-0.0155195	14.7643
0	-0.546464	0	0	-0.56829	0.475568	-15.9338	-0.144458	0.00409037	-0.0146904	-14.9793	2.35E-15	0.230756	0	0	0.00477167	3.77837	-9.54147	1.37774	212.768	395.897	687.07	427.827	427.827	427.826	11.9113	-84.2785	9.10727	312.054	449.224	202.211	206.342	206.342	206.342	-84.8561	-1.20351	-13.6182	14.5997	-7.32187	-2.52773	0.0236474	0.0175825	1.55555	-16.2596	23.9287	-0.715744	0	0	-0.0156409	14.3296
0	-0.399001	0	0	-0.414413	0.467714	-15.6782	-0.144982	0.00212003	-0.015931	-15.0194	9.90E-16	-0.032475	0	0	0.0045169	3.73785	-8.93572	1.44689	208.713	397.051	686.764	427.942	427.942	427.942	11.8375	-84.2668	9.23621	306.76	449.486	201.889	206.342	206.342	206.342	-84.8296	-1.06757	-13.6483	13.9676	-7.41347	-2.81605	0.0241958	0.00464053	1.56254	-15.3261	16.1403	-0.514097	0	0	-0.0159777	13.8782
0	-0.263418	0	0	-0.273294	0.460838	-15.4539	-0.145368	0.000492992	-0.0168144	-15.0433	3.06E-16	-0.243444	0	0	0.00425304	3.70934	-8.32922	1.46426	204.541	398.179	686.453	428.067	428.067	428.067	11.764	-84.2556	9.35882	301.456	449.725	201.585	206.342	206.342	206.342	-84.8039	-0.936201	-13.6747	13.353	-7.49453	-3.06099	0.0273493	-0.00588886	1.56937	-14.7891	9.51995	-0.365337	0	0	-0.016506	13.4127
0	-0.138209	0	0	-0.143266	0.454907	-15.26	-0.145624	-0.000662847	-0.0173931	-15.054	-1.85E-15	-0.385375	0	0	0.00397967	3.69075	-7.72243	1.42933	200.264	399.275	686.141	428.202	428.202	428.202	11.6902	-84.2447	9.47484	296.142	449.935	201.301	206.342	206.342	206.342	-84.7787	-0.80911	-13.6968	12.7535	-7.56463	-3.26008	0.0324977	-0.0132572	1.57583	-14.4795	4.56654	-0.280425	0	0	-0.0168825	12.935
0	-0.0221331	0	0	-0.0229205	0.449835	-15.094	-0.145681	-0.001261	-0.0175513	-15.047	-2.54E-15	-0.446991	0	0	0.00370192	3.68	-7.11545	1.34386	195.895	400.331	685.831	428.349	428.349	428.349	11.6155	-84.2338	9.58409	290.816	450.111	201.039	206.342	206.342	206.342	-84.7538	-0.686122	-13.7141	12.1654	-7.62454	-3.41307	0.0392792	-0.0174368	1.58121	-14.5221	1.42198	-0.241834	0	0	-0.0173001	12.4466
0	0.0859245	0	0	0.0889365	0.4455	-14.9518	-0.14559	-0.00132541	-0.0174538	-15.0294	4.39E-16	-0.431188	0	0	0.00343287	3.67507	-6.50816	1.21161	191.445	401.342	685.527	428.509	428.509	428.509	11.5401	-84.2228	9.68657	285.477	450.25	200.798	206.342	206.342	206.342	-84.7289	-0.567206	-13.7266	11.5846	-7.67614	-3.52182	0.0465205	-0.0181687	1.58542	-14.5543	0.191031	-0.243477	0	0	-0.0174065	11.9485
0	0.186965	0	0	0.19339	0.441766	-14.8293	-0.145346	-0.000918793	-0.0170502	-15.0012	-3.12E-15	-0.34706	0	0	0.00318172	3.67413	-5.90024	1.03793	186.926	402.306	685.232	428.683	428.683	428.683	11.4642	-84.2114	9.78252	280.126	450.355	200.578	206.342	206.342	206.342	-84.704	-0.452435	-13.7349	11.0064	-7.72211	-3.58995	0.0537969	-0.0158479	1.5882	-14.6571	0.679425	-0.260807	0	0	-0.0174222	11.4415
0	0.281875	0	0	0.291422	0.438487	-14.7215	-0.144987	-0.000168083	-0.0164737	-14.9647	-1.02E-17	-0.212049	0	0	0.00295448	3.67564	-5.29123	0.829385	182.347	403.221	684.946	428.873	428.873	428.873	11.3886	-84.1997	9.87227	274.764	450.43	200.378	206.342	206.342	206.342	-84.679	-0.34198	-13.7395	10.4263	-7.76571	-3.62258	0.0597856	-0.0108736	1.58935	-14.4651	2.63242	-0.282212	0	0	-0.0169748	10.9261
0	0.371479	0	0	0.383909	0.435518	-14.6238	-0.14452	0.000797428	-0.0157936	-14.9178	4.65E-15	-0.0442234	0	0	0.00275027	3.67834	-4.68059	0.593256	177.718	404.087	684.671	429.081	429.081	429.081	11.314	-84.1876	9.95632	269.393	450.48	200.196	206.342	206.342	206.342	-84.654	-0.23604	-13.7412	9.8397	-7.81045	-3.62584	0.0634751	-0.00397436	1.58901	-13.7768	5.60272	-0.28868	0	0	-0.0158383	10.4025
0	0.456474	0	0	0.471558	0.432723	-14.5318	-0.143997	0.00179346	-0.0150715	-14.8624	3.28E-15	0.132138	0	0	0.00256545	3.68136	-4.06779	0.33692	173.048	404.906	684.407	429.311	429.311	429.311	11.2415	-84.1751	10.0353	264.013	450.513	200.03	206.342	206.342	206.342	-84.6292	-0.134796	-13.7412	9.24267	-7.85972	-3.60634	0.0643658	0.00394139	1.58694	-12.5287	9.07624	-0.268755	0	0	-0.0138973	9.87108
0	0.53735	0	0	0.554868	0.429978	-14.4413	-0.143416	0.00273525	-0.0143638	-14.795	3.83E-16	0.303368	0	0	0.00239074	3.68411	-3.45229	0.0675569	168.342	405.681	684.153	429.564	429.564	429.564	11.1719	-84.1624	10.1099	258.627	450.536	199.877	206.342	206.342	206.342	-84.6047	-0.0383476	-13.7404	8.63198	-7.91656	-3.57092	0.0617079	0.0123291	1.58302	-10.535	12.7733	-0.22549	0	0	-0.0108147	9.33188
0	0.614269	0	0	0.634034	0.427169	-14.3487	-0.142827	0.00345591	-0.0137173	-14.7195	4.34E-17	0.44819	0	0	0.00221988	3.68634	-2.83362	-0.208395	163.605	406.416	683.908	429.843	429.843	429.843	11.1061	-84.1491	10.1809	253.235	450.556	199.734	206.342	206.342	206.342	-84.5802	0.053308	-13.74	8.00539	-7.98348	-3.52611	0.0555202	0.0202522	1.57777	-7.92076	16.127	-0.152478	0	0	-0.00671927	8.78495
0	0.687172	0	0	0.708971	0.424196	-14.2506	-0.142247	0.00393019	-0.0131636	-14.6381	1.52E-15	0.559964	0	0	0.00204582	3.68801	-2.21137	-0.485386	158.841	407.114	683.669	430.148	430.148	430.148	11.0448	-84.135	10.2492	247.839	450.579	199.599	206.342	206.342	206.342	-84.5557	0.140326	-13.741	7.36173	-8.06206	-3.47797	0.0455069	0.0271679	1.57091	-4.61644	19.0034	-0.0671898	0	0	-0.00146306	8.23029
0	0.755741	0	0	0.779375	0.420968	-14.1439	-0.141708	0.00410036	-0.0127683	-14.556	-2.01E-15	0.630931	0	0	0.00186649	3.68933	-1.58533	-0.75901	154.053	407.781	683.434	430.479	430.479	430.479	10.9887	-84.1199	10.3156	242.442	450.609	199.468	206.342	206.342	206.342	-84.5308	0.22298	-13.7443	6.70114	-8.15318	-3.43173	0.0320588	0.0325534	1.56281	-0.781669	21.0904	0.0246759	0	0	0.00467641	7.66791
0	0.819619	0	0	0.844807	0.417409	-14.0262	-0.141215	0.00404394	-0.0125015	-14.477	-1.46E-15	0.667998	0	0	0.00168128	3.69066	-0.955467	-1.02601	149.24	408.419	683.201	430.836	430.836	430.836	10.9379	-84.1032	10.3809	237.042	450.65	199.338	206.342	206.342	206.342	-84.505	0.301677	-13.7506	6.02501	-8.25679	-3.39168	0.0158691	0.0365528	1.55368	3.3596	22.5321	0.107812	0	0	0.0113618	7.09794
0	0.878359	0	0	0.904838	0.413455	-13.8953	-0.1408	0.00380969	-0.0123922	-14.4073	-1.25E-15	0.676001	0	0	0.00149428	3.69242	-0.322	-1.28418	144.404	409.033	682.966	431.216	431.216	431.216	10.8927	-84.0846	10.4459	231.643	450.701	199.206	206.342	206.342	206.342	-84.4779	0.376891	-13.7604	5.33597	-8.37185	-3.36114	-0.00225375	0.0389173	1.54376	7.55475	23.3198	0.172922	0	0	0.0180998	6.52072
0	0.931713	0	0	0.95921	0.409061	-13.7497	-0.140463	0.00350513	-0.0124628	-14.3491	-3.86E-15	0.666278	0	0	0.00131061	3.6951	0.314522	-1.53219	139.547	409.625	682.727	431.617	431.617	431.617	10.8531	-84.0635	10.5112	226.243	450.764	199.07	206.342	206.342	206.342	-84.449	0.449116	-13.7742	4.63775	-8.49673	-3.34248	-0.0217516	0.0397292	1.53371	11.7278	23.5528	0.211079	0	0	0.0246335	5.93699
0	0.979663	0	0	1.00788	0.40421	-13.5887	-0.140196	0.00321638	-0.0126524	-14.3029	-1.53E-15	0.647674	0	0	0.00113755	3.6992	0.953202	-1.7695	134.668	410.198	682.481	432.032	432.032	432.032	10.819	-84.0399	10.5773	220.842	450.837	198.927	206.342	206.342	206.342	-84.418	0.518786	-13.7923	3.93512	-8.62911	-3.33701	-0.0411684	0.0392478	1.52333	15.4207	23.4359	0.221191	0	0	0.030191	5.34792
0	1.02247	0	0	1.05115	0.39891	-13.4126	-0.140002	0.00293151	-0.0129856	-14.2693	1.44E-15	0.618557	0	0	0.000987275	3.70521	1.59278	-1.99596	129.772	410.753	682.225	432.458	432.458	432.458	10.7904	-84.0133	10.6446	215.441	450.921	198.777	206.342	206.342	206.342	-84.3846	0.586226	-13.8149	3.23359	-8.76641	-3.34529	-0.0594608	0.0376269	1.51381	18.4635	22.9474	0.198428	0	0	0.0343581	4.75537
0	1.06081	0	0	1.0897	0.393196	-13.2224	-0.139874	0.00269324	-0.0134585	-14.2477	2.75E-15	0.583571	0	0	0.000870271	3.71353	2.23161	-2.2116	124.865	411.291	681.959	432.886	432.886	432.886	10.7671	-83.9837	10.7133	210.037	451.013	198.618	206.342	206.342	206.342	-84.3487	0.651609	-13.8419	2.53912	-8.90579	-3.36722	-0.0757267	0.0349961	1.50527	20.6972	22.1487	0.143372	0	0	0.0368317	4.16184
0	1.09573	0	0	1.12465	0.38713	-13.0201	-0.139789	0.00248744	-0.0140002	-14.235	-8.47E-16	0.542604	0	0	0.000798583	3.72446	2.86771	-2.41642	119.953	411.811	681.68	433.311	433.311	433.311	10.749	-83.9509	10.783	204.63	451.113	198.45	206.342	206.342	206.342	-84.31	0.714905	-13.8731	1.85787	-9.04439	-3.40223	-0.0887556	0.0313667	1.49828	21.7832	20.9847	0.0647452	0	0	0.0371158	3.57056
0	1.12869	0	0	1.15749	0.380795	-12.8086	-0.13974	0.00224176	-0.0146207	-14.2303	-2.95E-15	0.490238	0	0	0.000786247	3.73822	3.49884	-2.61016	115.047	412.31	681.387	433.725	433.725	433.725	10.7361	-83.9149	10.8535	199.217	451.22	198.272	206.342	206.342	206.342	-84.2686	0.775903	-13.9084	1.19585	-9.17967	-3.4495	-0.0982246	0.0270209	1.49333	21.7697	19.4392	-0.0405924	0	0	0.035392	2.98547
0	1.16152	0	0	1.19013	0.37429	-12.591	-0.139725	0.00198494	-0.0152494	-14.2324	-9.19E-16	0.433444	0	0	0.000839725	3.75488	4.1225	-2.79228	110.162	412.787	681.081	434.12	434.12	434.12	10.7282	-83.8757	10.9241	193.795	451.332	198.086	206.342	206.342	206.342	-84.2245	0.834201	-13.9472	0.558555	-9.30932	-3.50796	-0.103873	0.0218161	1.49045	20.5826	17.4267	-0.157643	0	0	0.0317579	2.41113
0	1.19638	0	0	1.22482	0.367727	-12.3711	-0.13975	0.00164204	-0.015886	-14.2411	-2.10E-15	0.367896	0	0	0.000968386	3.77443	4.73608	-2.96199	105.311	413.236	680.76	434.491	434.491	434.491	10.7255	-83.8333	10.9939	188.364	451.448	197.89	206.342	206.342	206.342	-84.1777	0.88924	-13.989	-0.049176	-9.43158	-3.57624	-0.106063	0.0160163	1.49047	18.4568	14.9452	-0.289203	0	0	0.0268152	1.85259
0	1.23567	0	0	1.26401	0.361229	-12.1529	-0.139832	0.00126612	-0.0164551	-14.2569	3.92E-15	0.302261	0	0	0.00117203	3.79674	5.3369	-3.1184	100.514	413.654	680.427	434.83	434.83	434.83	10.728	-83.7878	11.0621	182.921	451.566	197.686	206.342	206.342	206.342	-84.1284	0.940339	-14.0334	-0.623399	-9.54523	-3.65266	-0.104991	0.0100641	1.49334	15.4853	12.1469	-0.421841	0	0	0.021041	1.31517
0	1.28192	0	0	1.31028	0.354924	-11.941	-0.13999	0.000827219	-0.0169415	-14.2807	2.05E-15	0.235432	0	0	0.0014514	3.82158	5.92234	-3.26061	95.7891	414.033	680.08	435.134	435.134	435.134	10.7358	-83.7392	11.1278	177.464	451.684	197.475	206.342	206.342	206.342	-84.0766	0.986738	-14.0799	-1.16134	-9.64962	-3.73511	-0.101499	0.00422195	1.49906	12.02	9.05525	-0.555084	0	0	0.0151261	0.804268
0	1.33761	0	0	1.36618	0.348944	-11.7396	-0.140244	0.000373151	-0.0172854	-14.3133	-1.95E-16	0.17259	0	0	0.00180143	3.84863	6.48996	-3.38804	91.1562	414.369	679.721	435.399	435.399	435.399	10.7495	-83.6876	11.1901	171.993	451.8	197.258	206.342	206.342	206.342	-84.0226	1.02763	-14.1283	-1.66129	-9.74455	-3.82098	-0.0960899	-0.00076115	1.50758	8.26379	5.9917	-0.679338	0	0	0.00956293	0.325098
0	1.40508	0	0	1.43412	0.343409	-11.553	-0.140629	-8.49E-05	-0.0175546	-14.3577	-1.69E-15	0.114598	0	0	0.00221641	3.87741	7.03758	-3.50036	86.6346	414.656	679.353	435.624	435.624	435.624	10.7693	-83.633	11.2482	166.507	451.912	197.036	206.342	206.342	206.342	-83.9663	1.0622	-14.1785	-2.1229	-9.8302	-3.90721	-0.090133	-0.00471594	1.51869	4.82503	2.96764	-0.79932	0	0	0.00500885	-0.11753
0	1.48645	0	0	1.51626	0.338429	-11.3849	-0.141104	-0.000512493	-0.0176633	-14.4084	-8.24E-16	0.0640224	0	0	0.00268694	3.90735	7.56342	-3.59786	82.2426	414.886	678.975	435.807	435.807	435.807	10.7958	-83.5754	11.3014	161.007	452.017	196.812	206.342	206.342	206.342	-83.9079	1.0897	-14.2301	-2.54695	-9.90702	-3.9902	-0.0841004	-0.00689072	1.53196	1.8167	0.324392	-0.90398	0	0	0.0015543	-0.51945
0	1.58346	0	0	1.61442	0.334096	-11.2384	-0.141669	-0.000897016	-0.0177099	-14.4642	2.96E-15	0.0211353	0	0	0.00320305	3.93775	8.06611	-3.68128	77.9965	415.056	678.591	435.95	435.95	435.95	10.8294	-83.5146	11.3491	155.492	452.115	196.588	206.342	206.342	206.342	-83.8474	1.10947	-14.2833	-2.93541	-9.97551	-4.06602	-0.0792691	-0.00714585	1.54654	-0.199882	-1.89871	-1.0011	0	0	-0.000514598	-0.877289
0	1.69757	0	0	1.73004	0.330477	-11.116	-0.142267	-0.00117602	-0.0176512	-14.5174	2.12E-15	-0.00891204	0	0	0.00375023	3.96776	8.54483	-3.752	73.9099	415.16	678.203	436.056	436.056	436.056	10.8703	-83.4507	11.3909	149.965	452.203	196.368	206.342	206.342	206.342	-83.7848	1.12096	-14.338	-3.29119	-10.036	-4.1304	-0.0760223	-0.00525404	1.56143	-1.15377	-3.47908	-1.08033	0	0	-0.00137378	-1.18862
0	1.82972	0	0	1.8641	0.327617	-11.0192	-0.142832	-0.00130787	-0.0175682	-14.5596	1.04E-15	-0.0229499	0	0	0.0043131	3.99649	8.99924	-3.81179	69.9936	415.196	677.812	436.129	436.129	436.129	10.9189	-83.3836	11.4263	144.426	452.28	196.153	206.342	206.342	206.342	-83.72	1.12381	-14.3941	-3.61802	-10.0889	-4.17903	-0.0750939	-0.00111637	1.57614	-0.766796	-4.33453	-1.14477	0	0	-0.00108769	-1.45199
0	1.98031	0	0	2.01705	0.325539	-10.9488	-0.143338	-0.001297	-0.0174637	-14.5877	1.14E-15	-0.0232432	0	0	0.00487806	4.02294	9.42948	-3.86269	66.2552	415.161	677.421	436.176	436.176	436.176	10.9753	-83.3129	11.4554	138.878	452.347	195.947	206.342	206.342	206.342	-83.6529	1.11782	-14.4517	-3.92014	-10.134	-4.20778	-0.0767362	0.00497791	1.58951	0.931547	-4.44705	-1.19522	0	0	8.03E-05	-1.66683
0	2.1493	0	0	2.18885	0.324242	-10.9048	-0.143743	-0.00115052	-0.01738	-14.5976	-2.49E-15	-0.0119253	0	0	0.00543104	4.04613	9.83611	-3.90677	62.699	415.054	677.03	436.201	436.201	436.201	11.0396	-83.2383	11.4779	133.321	452.403	195.751	206.342	206.342	206.342	-83.583	1.10296	-14.5108	-4.20201	-10.1712	-4.2129	-0.080983	0.012515	1.60076	3.88376	-3.88445	-1.23683	0	0	0.0019149	-1.8334
0	2.3362	0	0	2.37905	0.323707	-10.8867	-0.144006	-0.000825886	-0.0172929	-14.5864	1.29E-15	0.0148557	0	0	0.00595944	4.06514	10.2199	-3.94587	59.3266	414.877	676.641	436.212	436.212	436.212	11.1116	-83.1594	11.4938	127.758	452.448	195.568	206.342	206.342	206.342	-83.5099	1.07933	-14.5714	-4.4679	-10.2001	-4.19134	-0.0871653	0.0210369	1.60936	7.71424	-2.69312	-1.26112	0	0	0.00410537	-1.95255
0	2.5402	0	0	2.58685	0.323897	-10.8931	-0.144163	-0.000414077	-0.0172073	-14.5599	3.23E-15	0.0468998	0	0	0.0064572	4.07915	10.5819	-3.98118	56.1373	414.63	676.254	436.217	436.217	436.217	11.1913	-83.0755	11.5032	122.188	452.485	195.397	206.342	206.342	206.342	-83.4329	1.04715	-14.6333	-4.72181	-10.2202	-4.14118	-0.0948921	0.029928	1.61524	12.1832	-1.0043	-1.27899	0	0	0.0064868	-2.0255
0	2.76028	0	0	2.81124	0.324758	-10.9223	-0.144166	0.000145686	-0.017083	-14.5144	1.66E-15	0.0909821	0	0	0.00691633	4.08757	10.9231	-4.01304	53.1291	414.316	675.867	436.221	436.221	436.221	11.2782	-82.986	11.5061	116.613	452.513	195.24	206.342	206.342	206.342	-83.3516	1.00669	-14.6964	-4.96706	-10.231	-4.06182	-0.103263	0.0385266	1.61759	16.8413	1.06431	-1.27885	0	0	0.00882129	-2.0537
0	2.99526	0	0	3.05109	0.326222	-10.9719	-0.144048	0.000734665	-0.0169841	-14.4542	3.85E-15	0.135251	0	0	0.00733423	4.09004	11.2445	-4.04068	50.2986	413.938	675.479	436.232	436.232	436.232	11.3721	-82.8904	11.5024	111.034	452.536	195.095	206.342	206.342	206.342	-83.2651	0.95822	-14.7605	-5.20623	-10.2321	-3.95431	-0.112044	0.0460259	1.61699	21.5813	3.23584	-1.27999	0	0	0.0110585	-2.03857
0	3.24398	0	0	3.3052	0.328213	-11.0393	-0.14382	0.00137314	-0.01686	-14.3802	8.22E-16	0.181701	0	0	0.00770899	4.08649	11.547	-4.06227	47.6422	413.497	675.088	436.254	436.254	436.254	11.4725	-82.7879	11.4921	105.451	452.555	194.963	206.342	206.342	206.342	-83.1729	0.902034	-14.8254	-5.44085	-10.2233	-3.8213	-0.120272	0.0517888	1.6135	26.0103	5.40614	-1.27587	0	0	0.0130021	-1.98139
0	3.50521	0	0	3.57239	0.330645	-11.1217	-0.143495	0.00197371	-0.0168385	-14.2925	4.28E-15	0.222153	0	0	0.00803791	4.07725	11.8313	-4.0748	45.1565	412.998	674.69	436.292	436.292	436.292	11.5791	-82.678	11.4751	99.8657	452.572	194.84	206.342	206.342	206.342	-83.0742	0.838355	-14.8908	-5.67165	-10.2048	-3.66717	-0.128105	0.0554289	1.60756	30.2495	7.33365	-1.28734	0	0	0.0147027	-1.88319
0	3.77786	0	0	3.85152	0.333434	-11.216	-0.143126	0.00257671	-0.0168737	-14.1945	-3.87E-15	0.261297	0	0	0.00832293	4.06293	12.0978	-4.0745	42.8384	412.443	674.28	436.349	436.349	436.349	11.6916	-82.56	11.4512	94.278	452.589	194.725	206.342	206.342	206.342	-82.9684	0.767389	-14.9564	-5.8983	-10.1773	-3.4976	-0.135304	0.0562676	1.60002	34.1898	8.89435	-1.30762	0	0	0.0160811	-1.74469
0	4.06072	0	0	4.14143	0.336501	-11.3197	-0.142736	0.0030967	-0.0170411	-14.0858	-1.97E-15	0.291397	0	0	0.0085614	4.04447	12.347	-4.05703	40.685	411.833	673.855	436.425	436.425	436.425	11.8096	-82.4329	11.4201	88.6883	452.607	194.616	206.342	206.342	206.342	-82.8545	0.689259	-15.0218	-6.11971	-10.1418	-3.31931	-0.142267	0.0542616	1.59127	38.0126	9.95958	-1.35155	0	0	0.0171936	-1.56636
0	4.35274	0	0	4.44099	0.339779	-11.4305	-0.142396	0.00358145	-0.0173153	-13.9696	8.40E-16	0.319851	0	0	0.0087551	4.02308	12.579	-4.01815	38.6942	411.17	673.41	436.52	436.52	436.52	11.9328	-82.2962	11.3816	83.0964	452.627	194.511	206.342	206.342	206.342	-82.7319	0.604054	-15.0868	-6.33392	-10.1	-3.13941	-0.148889	0.0496222	1.58278	41.6971	10.57	-1.40897	0	0	0.0179766	-1.34844
0	4.65268	0	0	4.749	0.343219	-11.5466	-0.142139	0.00399371	-0.0177105	-13.8443	-8.10E-16	0.345713	0	0	0.00890021	4.00012	12.7939	-3.95394	36.8641	410.454	672.942	436.634	436.634	436.634	12.0609	-82.1486	11.3352	77.5019	452.651	194.408	206.342	206.342	206.342	-82.5993	0.511841	-15.1509	-6.53847	-10.0538	-2.96495	-0.15546	0.0421555	1.57494	45.3458	10.5838	-1.48104	0	0	0.0184225	-1.09106
0	4.9592	0	0	5.06409	0.346794	-11.6671	-0.142013	0.00432349	-0.0182386	-13.7094	2.48E-15	0.371548	0	0	0.00899237	3.97712	12.9917	-3.86137	35.1932	409.687	672.447	436.762	436.762	436.762	12.1937	-81.9888	11.2806	71.9038	452.677	194.304	206.342	206.342	206.342	-82.4555	0.41269	-15.2139	-6.73052	-10.0059	-2.80238	-0.162316	0.0325788	1.5688	49.1088	10.0893	-1.56518	0	0	0.0185169	-0.794286
0	5.27073	0	0	5.38469	0.350501	-11.7921	-0.142084	0.00459367	-0.0189209	-13.5659	-2.86E-16	0.403064	0	0	0.00902751	3.95554	13.1725	-3.73863	33.6802	408.867	671.923	436.902	436.902	436.902	12.3309	-81.8155	11.2175	66.3008	452.705	194.199	206.342	206.342	206.342	-82.299	0.306747	-15.2757	-6.90695	-9.9589	-2.657	-0.169205	0.0214499	1.56554	52.9718	9.1268	-1.65302	0	0	0.0181664	-0.458189
0	5.58532	0	0	5.70886	0.354364	-11.9221	-0.142368	0.00478437	-0.019746	-13.4104	-6.67E-16	0.43927	0	0	0.0089959	3.93681	13.3362	-3.5853	32.3242	407.993	671.369	437.049	437.049	437.049	12.4724	-81.6264	11.1459	60.6909	452.735	194.092	206.342	206.342	206.342	-82.1276	0.19428	-15.3361	-7.06477	-9.91584	-2.53279	-0.175995	0.0094631	1.56601	56.8912	7.74932	-1.74012	0	0	0.0172704	-0.0829019
0	5.90069	0	0	6.03431	0.358431	-12.0589	-0.142925	0.0048723	-0.0207379	-13.2458	7.12E-17	0.475816	0	0	0.00889016	3.92221	13.4828	-3.40241	31.1247	407.063	670.788	437.197	437.197	437.197	12.6184	-81.4193	11.0658	55.0719	452.765	193.984	206.342	206.342	206.342	-81.9388	0.0757288	-15.3954	-7.20131	-9.87964	-2.4323	-0.182738	-0.00255945	1.57068	60.9077	6.06291	-1.82698	0	0	0.0157762	0.331404
0	6.214	0	0	6.35828	0.362772	-12.2048	-0.143786	0.00483246	-0.0218149	-13.0738	-3.56E-16	0.504581	0	0	0.00870102	3.91275	13.6123	-3.19254	30.0819	406.077	670.181	437.343	437.343	437.343	12.7687	-81.1909	10.9778	49.4408	452.792	193.875	206.342	206.342	206.342	-81.7296	-0.0482388	-15.4542	-7.31424	-9.85306	-2.35636	-0.188632	-0.0137322	1.58028	64.6732	4.26975	-1.90808	0	0	0.013565	0.784534
0	6.52209	0	0	6.6776	0.367464	-12.3622	-0.144938	0.00463544	-0.0229622	-12.8947	3.16E-15	0.51406	0	0	0.00841703	3.90924	13.7246	-2.95955	29.1967	405.034	669.552	437.483	437.483	437.483	12.9236	-80.9378	10.8824	43.7947	452.815	193.769	206.342	206.342	206.342	-81.4962	-0.176719	-15.5132	-7.40194	-9.83859	-2.30439	-0.193235	-0.0233776	1.59504	67.9997	2.49827	-1.98699	0	0	0.0106638	1.27633
0	6.82125	0	0	6.98861	0.372587	-12.534	-0.146412	0.00432281	-0.0241119	-12.7159	-1.50E-15	0.498567	0	0	0.00803345	3.91218	13.8196	-2.70839	28.4714	403.932	668.909	437.612	437.612	437.612	13.0829	-80.6556	10.7804	38.131	452.828	193.669	206.342	206.342	206.342	-81.2344	-0.308597	-15.573	-7.46357	-9.83824	-2.27441	-0.195995	-0.0306296	1.61491	70.6253	1.10653	-2.06258	0	0	0.00719653	1.80677
0	7.10752	0	0	7.28736	0.378212	-12.7222	-0.148157	0.00390355	-0.0251702	-12.5378	1.36E-15	0.449414	0	0	0.00754087	3.92188	13.8972	-2.44486	27.91	402.772	668.259	437.73	437.73	437.73	13.2463	-80.3399	10.6724	32.4477	452.828	193.579	206.342	206.342	206.342	-80.9393	-0.442585	-15.634	-7.49904	-9.85371	-2.2634	-0.195952	-0.0346955	1.63946	72.0845	0.371332	-2.13563	0	0	0.00340039	2.37604
0	7.37662	0	0	7.56958	0.384387	-12.9286	-0.150162	0.00349402	-0.0260965	-12.3659	-1.33E-15	0.370142	0	0	0.0069391	3.93842	13.9569	-2.17519	27.5182	401.555	667.609	437.835	437.835	437.835	13.4131	-79.9856	10.5588	26.7438	452.809	193.504	206.342	206.342	206.342	-80.6057	-0.577313	-15.6964	-7.50912	-9.88598	-2.26749	-0.192673	-0.0350102	1.66823	72.172	0.667068	-2.20914	0	0	-0.000331583	2.98465
0	7.6242	0	0	7.83091	0.391139	-13.1538	-0.152322	0.00315596	-0.0268015	-12.1948	-4.41E-15	0.260895	0	0	0.00622279	3.96172	13.9981	-1.90576	27.3041	400.283	666.971	437.928	437.929	437.929	13.5825	-79.5875	10.4395	21.0201	452.765	193.453	206.342	206.342	206.342	-80.2281	-0.711418	-15.7599	-7.49528	-9.93551	-2.28227	-0.185278	-0.0312011	1.69984	70.4627	2.33581	-2.29151	0	0	-0.00352219	3.63355
0	7.846	0	0	8.06693	0.39846	-13.3976	-0.154555	0.00305237	-0.0272598	-12.0188	5.10E-16	0.136238	0	0	0.00539755	3.99164	14.0201	-1.64275	27.2786	398.961	666.352	438.013	438.013	438.013	13.7531	-79.1402	10.3141	15.2786	452.693	193.43	206.342	206.342	206.342	-79.801	-0.843644	-15.8237	-7.45961	-10.0023	-2.30317	-0.173282	-0.0230597	1.73328	66.7408	5.63794	-2.38966	0	0	-0.00566467	4.32416
0	8.03771	0	0	8.27324	0.406316	-13.6586	-0.156705	0.00319919	-0.0274513	-11.822	4.35E-15	-0.000109464	0	0	0.00446385	4.02804	14.0216	-1.39179	27.4549	397.593	665.763	438.092	438.092	438.092	13.923	-78.6383	10.1815	9.52356	452.587	193.445	206.342	206.342	206.342	-79.3185	-0.972945	-15.8863	-7.40469	-10.0861	-2.32567	-0.156316	-0.010469	1.76689	60.7864	10.7708	-2.52432	0	0	-0.00629182	5.05848
0	8.19518	0	0	8.44545	0.41464	-13.9346	-0.158643	0.00374211	-0.0273781	-11.5881	1.37E-15	-0.124263	0	0	0.00343959	4.07088	14.0011	-1.15777	27.8493	396.188	665.209	438.174	438.173	438.174	14.0901	-78.0763	10.0399	3.76069	452.445	193.504	206.342	206.342	206.342	-78.7748	-1.09854	-15.9456	-7.33326	-10.1858	-2.3455	-0.134284	0.00604267	1.7991	52.5224	17.7204	-2.70316	0	0	-0.00507454	5.83916
0	8.31422	0	0	8.57906	0.423343	-14.2224	-0.160288	0.00470614	-0.0270756	-11.3031	1.55E-15	-0.21752	0	0	0.00234817	4.12026	13.9567	-0.944553	28.4808	394.753	664.699	438.263	438.263	438.263	14.2522	-77.4485	9.88687	-2.00279	452.265	193.611	206.342	206.342	206.342	-78.1638	-1.21997	-15.9989	-7.24794	-10.3007	-2.35897	-0.107267	0.0263964	1.82839	41.9125	26.4511	-2.93613	0	0	-0.00181577	6.66948
0	8.39051	0	0	8.66938	0.432326	-14.5187	-0.161626	0.00607993	-0.026606	-10.9583	-1.23E-16	-0.259668	0	0	0.00122009	4.17643	13.8861	-0.754945	29.3709	393.3	664.236	438.37	438.37	438.37	14.4065	-76.7489	9.71962	-7.75863	452.048	193.772	206.342	206.342	206.342	-77.4792	-1.33709	-16.0434	-7.15094	-10.4294	-2.36296	-0.0757608	0.0494638	1.85332	29.0925	36.4957	-3.21984	0	0	0.00343574	7.55337
0	8.41953	0	0	8.71147	0.441496	-14.8204	-0.162655	0.00788489	-0.0260797	-10.5444	-3.80E-15	-0.223117	0	0	9.34E-05	4.23981	13.7864	-0.590642	30.5434	391.839	663.82	438.502	438.502	438.501	14.5509	-75.9711	9.5351	-13.498	451.799	193.989	206.342	206.342	206.342	-76.7144	-1.45001	-16.0759	-7.04365	-10.5707	-2.35498	-0.0405826	0.0745879	1.87304	14.3688	47.4954	-3.5413	0	0	0.0105297	8.49532
0	8.39636	0	0	8.69995	0.450786	-15.1251	-0.163443	0.00994987	-0.0256157	-10.0598	3.88E-15	-0.10114	0	0	-0.00100364	4.31099	13.6546	-0.452321	32.0237	390.382	663.452	438.666	438.666	438.666	14.6832	-75.1083	9.33043	-19.2122	451.521	194.263	206.342	206.342	206.342	-75.8622	-1.55904	-16.094	-6.92634	-10.7232	-2.33315	-0.00250107	0.100705	1.88685	-1.99915	58.7311	-3.87238	0	0	0.0192192	9.50033
0	8.31542	0	0	8.62876	0.46017	-15.4321	-0.164031	0.0121216	-0.0253443	-9.50389	2.12E-15	0.109478	0	0	-0.00204228	4.39063	13.4871	-0.339746	33.8382	388.942	663.128	438.87	438.87	438.87	14.8021	-74.1528	9.10331	-24.8932	451.224	194.594	206.342	206.342	206.342	-74.9149	-1.66456	-16.0961	-6.798	-10.8856	-2.29607	0.0372362	0.126648	1.89444	-19.5454	69.5147	-4.17541	0	0	0.0292634	10.5737
0	8.17023	0	0	8.49093	0.46968	-15.7422	-0.164525	0.0141867	-0.0253801	-8.89123	-3.84E-15	0.39849	0	0	-0.00299953	4.47948	13.2803	-0.251957	36.0135	387.532	662.842	439.119	439.119	439.119	14.9074	-73.0964	8.85218	-30.5341	450.915	194.98	206.342	206.342	206.342	-73.8641	-1.76694	-16.0815	-6.65609	-11.0566	-2.24276	0.0773701	0.151694	1.89619	-37.8243	79.1929	-4.39836	0	0	0.0405703	11.7209
0	7.95318	0	0	8.27835	0.479405	-16.0584	-0.165067	0.0159035	-0.0258377	-8.25265	-6.64E-16	0.742523	0	0	-0.0038637	4.57824	13.0302	-0.187541	38.5752	386.164	662.587	439.414	439.414	439.414	14.9996	-71.9293	8.57641	-36.1293	450.603	195.42	206.342	206.342	206.342	-72.7002	-1.86646	-16.0512	-6.49647	-11.235	-2.17232	0.116836	0.174697	1.89213	-56.444	87.1358	-4.4862	0	0	0.0532352	12.9472
0	7.6556	0	0	7.98175	0.489496	-16.3854	-0.165821	0.0170927	-0.0267859	-7.63708	2.10E-15	1.1171	0	0	-0.00464015	4.68756	12.7329	-0.144717	41.5472	384.85	662.357	439.754	439.754	439.754	15.0803	-70.6416	8.27619	-41.6746	450.295	195.914	206.342	206.342	206.342	-71.4132	-1.96335	-16.0072	-6.31353	-11.4198	-2.08401	0.154343	0.19529	1.88328	-74.9469	92.9819	-4.3811	0	0	0.0675726	14.2575
0	7.26789	0	0	7.59095	0.500148	-16.7294	-0.167031	0.0176983	-0.0284007	-7.11721	5.72E-16	1.50478	0	0	-0.00537363	4.80801	12.3847	-0.121614	44.9502	383.601	662.142	440.137	440.137	440.137	15.152	-69.2225	7.95239	-47.1665	449.997	196.463	206.342	206.342	206.342	-69.9928	-2.05786	-15.9529	-6.10035	-11.6099	-1.97689	0.188452	0.21319	1.87065	-92.7234	96.6018	-4.03648	0	0	0.0839993	15.656
0	6.78025	0	0	7.09533	0.511596	-17.0978	-0.168892	0.01774	-0.0306833	-6.77541	-3.02E-15	1.89223	0	0	-0.00617152	4.93996	11.9821	-0.116362	48.801	382.426	661.935	440.556	440.556	440.556	15.2181	-67.6617	7.60619	-52.6017	449.71	197.071	206.342	206.342	206.342	-68.429	-2.15045	-15.8924	-5.84897	-11.8045	-1.84984	0.218125	0.228451	1.85495	-109.418	98.1719	-3.43172	0	0	0.103106	17.1457
0	6.18327	0	0	6.48452	0.524094	-17.4983	-0.171544	0.0174265	-0.0336373	-6.6987	2.12E-15	2.28391	0	0	-0.00721375	5.08356	11.522	-0.127343	53.1109	381.335	661.732	441.002	441.002	441.002	15.2824	-65.9502	7.23869	-57.9761	449.434	197.749	206.342	206.342	206.342	-66.7133	-2.24206	-15.8304	-5.5507	-12.0026	-1.70134	0.242512	0.241198	1.83723	-124.717	98.0205	-2.57174	0	0	0.125421	18.7285
0	5.46885	0	0	5.74921	0.537898	-17.9385	-0.175139	0.0169506	-0.0373396	-6.98143	4.98E-15	2.67912	0	0	-0.0087914	5.23878	11.0019	-0.153193	57.8854	380.334	661.528	441.464	441.464	441.464	15.3494	-64.0813	6.85068	-63.2835	449.166	198.513	206.342	206.342	206.342	-64.8396	-2.33436	-15.7718	-5.19655	-12.2034	-1.52952	0.260689	0.252108	1.81883	-138.106	96.6853	-1.51191	0	0	0.151096	20.4045
0	4.6313	0	0	4.88213	0.55325	-18.4256	-0.179715	0.0164555	-0.0415905	-7.70659	-4.90E-16	3.06932	0	0	-0.011289	5.40527	10.42	-0.192914	63.1228	379.428	661.323	441.93	441.93	441.93	15.4238	-62.0517	6.44228	-68.5138	448.9	199.389	206.342	206.342	206.342	-62.8053	-2.42998	-15.7217	-4.77761	-12.4061	-1.3322	0.273384	0.261356	1.80029	-149.891	94.5114	-0.319438	0	0	0.180437	22.172
0	3.66842	0	0	3.87929	0.570342	-18.9647	-0.185309	0.0160201	-0.0463103	-8.95032	-7.35E-16	3.43784	0	0	-0.0151691	5.58244	9.77524	-0.245574	68.8146	378.621	661.119	442.386	442.386	442.386	15.5106	-59.8628	6.0127	-73.6508	448.631	200.409	206.342	206.342	206.342	-60.6128	-2.53262	-15.6848	-4.28567	-12.6096	-1.10733	0.280969	0.269634	1.78278	-160.036	91.9989	0.892355	0	0	0.213245	24.0275
0	2.58279	0	0	2.74105	0.589283	-19.558	-0.191865	0.0156104	-0.0512717	-10.7666	-1.23E-15	3.75919	0	0	-0.0208936	5.76943	9.06742	-0.310108	74.945	377.914	660.921	442.818	442.818	442.818	15.6135	-57.5221	5.5602	-78.6693	448.352	201.616	206.342	206.342	206.342	-58.2705	-2.64686	-15.6646	-3.71365	-12.8122	-0.853455	0.28413	0.276963	1.76689	-168.731	89.2626	2.04149	0	0	0.249069	25.9654
0	1.38272	0	0	1.47341	0.610071	-20.2042	-0.199257	0.0151874	-0.0560147	-13.1828	-5.72E-16	4.01413	0	0	-0.0288057	5.96518	8.29733	-0.385079	81.4913	377.305	660.741	443.214	443.214	443.214	15.735	-55.0441	5.08241	-83.5321	448.054	203.055	206.342	206.342	206.342	-55.7938	-2.77769	-15.6636	-3.05607	-13.0124	-0.570131	0.28399	0.283642	1.75246	-176.513	86.5688	3.03688	0	0	0.287811	27.9778
0	0.0831753	0	0	0.0890215	0.632558	-20.8972	-0.207289	0.0145924	-0.0601217	-16.1955	-1.40E-15	4.18119	0	0	-0.0390076	6.16842	7.46665	-0.468477	88.4243	376.792	660.59	443.561	443.561	443.561	15.8752	-52.4513	4.57702	-88.1867	447.726	204.779	206.342	206.342	206.342	-53.206	-2.92981	-15.6818	-2.30926	-13.208	-0.258253	0.281534	0.289237	1.73972	-183.755	83.7315	3.86781	0	0	0.329024	30.0551
0	-1.29404	0	0	-1.39205	0.656447	-21.6264	-0.215693	0.0137984	-0.0629167	-19.7685	-1.39E-15	4.26313	0	0	-0.0512007	6.37778	6.57794	-0.557529	95.7087	376.37	660.485	443.849	443.849	443.849	16.0311	-49.7746	4.0429	-92.5635	447.355	206.834	206.342	206.342	206.342	-50.5386	-3.10662	-15.7173	-1.47179	-13.3965	0.0796631	0.277747	0.293828	1.7277	-191.028	80.8497	4.5257	0	0	0.372801	32.1858
0	-2.72014	0	0	-2.94185	0.681294	-22.3772	-0.22418	0.0126175	-0.0637501	-23.835	5.06E-15	4.25178	0	0	-0.0646359	6.59173	5.63461	-0.648706	103.304	376.033	660.444	444.069	444.069	444.069	16.1967	-47.0532	3.48164	-96.5746	446.926	209.261	206.342	206.342	206.342	-47.8309	-3.30912	-15.7664	-0.544416	-13.5755	0.439521	0.273666	0.296902	1.71586	-198.867	77.6884	5.08303	0	0	0.419268	34.3565
0	-4.16016	0	0	-4.52457	0.706531	-23.1315	-0.232464	0.0110601	-0.0619491	-28.2979	5.88E-15	4.15998	0	0	-0.0780325	6.80868	4.64084	-0.737655	111.166	375.774	660.486	444.217	444.217	444.217	16.3637	-44.3345	2.89891	-100.114	446.423	212.086	206.342	206.342	206.342	-45.1299	-3.53485	-15.8235	0.469688	-13.7427	0.815586	0.269898	0.298364	1.70298	-207.637	74.2328	5.61166	0	0	0.468525	36.5524
0	-5.57376	0	0	-6.09699	0.731512	-23.8699	-0.240306	0.00905902	-0.0568153	-33.0262	5.88E-15	3.98435	0	0	-0.089664	7.02696	3.60148	-0.819438	119.245	375.583	660.634	444.287	444.287	444.287	16.5219	-41.6728	2.30568	-103.058	445.827	215.315	206.342	206.342	206.342	-42.4889	-3.77718	-15.882	1.56526	-13.8956	1.2009	0.267916	0.298118	1.68789	-218.048	70.4525	6.20823	0	0	0.521552	38.7572
0	-6.91684	0	0	-7.60957	0.755569	-24.5732	-0.247406	0.00668317	-0.0479456	-37.8373	-3.27E-15	3.72016	0	0	-0.0974493	7.24488	2.52194	-0.888459	127.492	375.452	660.909	444.279	444.279	444.279	16.6609	-39.128	1.71891	-105.274	445.124	218.931	206.342	206.342	206.342	-39.9661	-4.02486	-15.9354	2.73479	-14.0325	1.58724	0.267969	0.29648	1.66937	-230.132	66.4616	6.93826	0	0	0.578021	40.9531
0	-8.14356	0	0	-9.00868	0.77807	-25.2239	-0.253391	0.00396162	-0.0352374	-42.4926	2.61E-15	3.34492	0	0	-0.0992787	7.46058	1.40813	-0.938862	135.855	375.371	661.331	444.193	444.193	444.193	16.7717	-36.7636	1.16112	-106.618	444.3	222.889	206.342	206.342	206.342	-37.6226	-4.26248	-15.978	3.96896	-14.1516	1.96571	0.270775	0.293392	1.64655	-243.853	62.3321	7.84866	0	0	0.637242	43.1212
0	-9.2091	0	0	-10.2398	0.798473	-25.8079	-0.257648	0.000923413	-0.0192153	-46.6898	-5.23E-15	2.8321	0	0	-0.0934444	7.67222	0.266213	-0.964591	144.281	375.331	661.92	444.031	444.031	444.031	16.8475	-34.6429	0.65888	-106.95	443.345	227.114	206.342	206.342	206.342	-35.5194	-4.4716	-16.0054	5.25692	-14.2519	2.32696	0.276279	0.288807	1.61901	-258.399	58.0608	8.97787	0	0	0.696275	45.2417
0	-10.0732	0	0	-11.2521	0.816347	-26.3149	-0.259354	-0.00238225	-0.000984588	-50.0898	-1.31E-15	2.16987	0	0	-0.0792226	7.87786	-0.897474	-0.959643	152.722	375.322	662.693	443.799	443.799	443.799	16.8847	-32.8257	0.239994	-106.135	442.254	231.511	206.342	206.342	206.342	-33.7134	-4.63267	-16.0147	6.58666	-14.3327	2.66153	0.283453	0.28321	1.5874	-272.163	53.8564	10.2867	0	0	0.74974	47.2939
0	-10.7034	0	0	-12.0029	0.831395	-26.7383	-0.257737	-0.00584055	0.0178648	-52.3799	-5.23E-15	1.38298	0	0	-0.0573749	8.0755	-2.07658	-0.91845	161.13	375.335	663.663	443.501	443.501	443.501	16.8821	-31.3628	-0.0699435	-104.062	441.028	235.966	206.342	206.342	206.342	-32.2532	-4.72752	-16.0043	7.9454	-14.3936	2.96044	0.291356	0.276517	1.55349	-283.332	49.7651	11.7228	0	0	0.79132	49.2572
0	-11.0786	0	0	-12.4627	0.843442	-27.075	-0.252182	-0.00919552	0.0357066	-53.3237	0	0.545357	0	0	-0.0302325	8.26312	-3.26492	-0.836135	169.463	375.361	664.843	443.144	443.144	443.144	16.84	-30.2927	-0.251097	-100.649	439.671	240.356	206.342	206.342	206.342	-31.1753	-4.74197	-15.9733	9.32015	-14.4348	3.2156	0.299159	0.269115	1.51862	-290.311	46.0508	13.142	0	0	0.815467	51.1115
0	-11.1906	0	0	-12.6179	0.852434	-27.325	-0.242471	-0.0120491	0.0508422	-52.8167	0	-0.228413	0	0	-0.00130304	8.4387	-4.45649	-0.708846	177.682	375.391	666.236	442.736	442.736	442.737	16.76	-29.638	-0.291883	-95.8478	438.192	244.561	206.342	206.342	206.342	-30.5015	-4.66775	-15.9215	10.698	-14.4566	3.42021	0.305645	0.261227	1.48516	-291.538	42.9593	14.3479	0	0	0.817238	52.8379
0	-11.0447	0	0	-12.472	0.858449	-27.4916	-0.228778	-0.0141426	0.0622511	-50.8974	-5.23E-15	-0.829967	0	0	0.0255538	8.60034	-5.64559	-0.534208	185.753	375.418	667.846	442.287	442.287	442.287	16.6438	-29.4043	-0.190353	-89.6527	436.601	248.473	206.342	206.342	206.342	-30.2373	-4.50365	-15.8496	12.0666	-14.4595	3.56938	0.310449	0.25326	1.45411	-286.568	40.6722	15.1844	0	0	0.795554	54.4197
0	-10.6589	0	0	-12.0449	0.861695	-27.5813	-0.211844	-0.0151418	0.0692558	-47.759	-2.61E-15	-1.15619	0	0	0.0470911	8.74629	-6.82678	-0.311595	193.648	375.434	669.669	441.805	441.805	441.805	16.4937	-29.5805	0.0461142	-82.0961	434.914	252.007	206.342	206.342	206.342	-30.3729	-4.25536	-15.7593	13.4145	-14.4444	3.66032	0.312818	0.246043	1.42658	-275.236	39.49	15.4571	0	0	0.751	55.8429
0	-10.0614	0	0	-11.3699	0.862505	-27.6037	-0.192798	-0.0148122	0.0720229	-43.7049	1.31E-15	-1.13923	0	0	0.0613887	8.87506	-7.99478	-0.0426228	201.343	375.433	671.695	441.301	441.301	441.301	16.3123	-30.1411	0.402318	-73.245	433.149	255.097	206.342	206.342	206.342	-30.8846	-3.93434	-15.6534	14.7311	-14.4121	3.6928	0.312503	0.239896	1.40209	-258.412	39.5901	15.0234	0	0	0.687602	57.0961
0	-9.28741	0	0	-10.4899	0.861325	-27.5711	-0.172971	-0.0129049	0.0710465	-39.0978	0	-0.738894	0	0	0.0680981	8.98555	-9.14443	0.268561	208.816	375.411	673.91	440.786	440.786	440.786	16.1029	-31.05	0.857924	-63.1936	431.328	257.705	206.342	206.342	206.342	-31.7387	-3.5559	-15.5356	16.0071	-14.3631	3.66943	0.30931	0.235625	1.37999	-237.252	41.2678	13.7463	0	0	0.610439	58.171
0	-8.37624	0	0	-9.45229	0.858687	-27.4982	-0.153691	-0.00937745	0.0673871	-34.3063	1.31E-15	0.0362239	0	0	0.0682168	9.07718	-10.2705	0.615203	216.047	375.362	676.295	440.272	440.272	440.272	15.8703	-32.2641	1.39035	-52.0535	429.476	259.812	206.342	206.342	206.342	-32.8948	-3.13701	-15.4114	17.2345	-14.2984	3.59568	0.303088	0.233648	1.35898	-213.326	44.5614	11.6238	0	0	0.525672	59.062
0	-7.36796	0	0	-8.3052	0.855154	-27.4004	-0.136207	-0.0042316	0.0619776	-29.6697	4.57E-15	1.15047	0	0	0.0635907	9.14991	-11.3677	0.987965	223.017	375.283	678.827	439.768	439.768	439.768	15.6207	-33.7375	1.97754	-39.9452	427.621	261.415	206.342	206.342	206.342	-34.3094	-2.69442	-15.2871	18.4063	-14.2183	3.47975	0.293915	0.234531	1.33779	-188.154	49.6325	8.64481	0	0	0.438889	59.7657
0	-6.30078	0	0	-7.09393	0.851275	-27.2929	-0.121583	0.00238229	0.0558898	-25.4667	0	2.53408	0	0	0.0563334	9.20439	-12.4307	1.37523	229.707	375.173	681.477	439.284	439.284	439.284	15.3623	-35.425	2.60004	-26.9882	425.799	262.525	206.342	206.342	206.342	-35.9394	-2.24323	-15.1709	19.5172	-14.1235	3.33231	0.28255	0.238432	1.31587	-163.352	56.3726	4.91276	0	0	0.355409	60.2803
0	-5.20902	0	0	-5.85822	0.847536	-27.189	-0.110401	0.0100804	0.0496219	-21.8722	1.96E-15	4.08014	0	0	0.048282	9.2419	-13.4539	1.76366	236.096	375.028	684.213	438.828	438.828	438.828	15.1051	-37.2848	3.24229	-13.2941	424.047	263.161	206.342	206.342	206.342	-37.7452	-1.79623	-15.0719	20.5631	-14.0142	3.16584	0.2689	0.245503	1.29333	-139.688	64.6423	0.558274	0	0	0.278001	60.6054
0	-4.12165	0	0	-4.63099	0.84433	-27.0998	-0.10278	0.0181978	0.0438781	-18.9537	-4.08E-17	5.64875	0	0	0.0407057	9.26441	-14.4321	2.1387	242.162	374.85	687.002	438.406	438.406	438.406	14.86	-39.2808	3.89285	1.03855	422.408	263.348	206.342	206.342	206.342	-39.6918	-1.36386	-14.9998	21.5412	-13.8909	2.9943	0.25387	0.254859	1.2697	-118.157	73.7911	-4.1006	0	0	0.209635	60.7412
0	-3.06226	0	0	-3.43827	0.841903	-27.0321	-0.098428	0.0261738	0.0385808	-16.6832	1.96E-15	7.11761	0	0	0.0342261	9.27441	-15.3601	2.48547	247.885	374.637	689.807	438.022	438.022	438.022	14.6377	-41.3824	4.54388	15.9268	420.925	263.117	206.342	206.342	206.342	-41.7498	-0.954567	-14.9638	22.4501	-13.7539	2.83216	0.237901	0.266382	1.24668	-98.7636	83.5246	-8.87367	0	0	0.150666	60.6886
0	-2.04953	0	0	-2.30014	0.840363	-26.9891	-0.0969016	0.0334736	0.0338544	-14.9762	1.63E-15	8.38494	0	0	0.0289653	9.27485	-16.2331	2.78955	253.242	374.391	692.592	437.677	437.677	437.677	14.4481	-43.5648	5.19004	31.3021	419.638	262.501	206.342	206.342	206.342	-43.8953	-0.575386	-14.9715	23.2898	-13.6036	2.6938	0.221677	0.278986	1.22484	-81.6988	93.1953	-13.4692	0	0	0.101679	60.4488
0	-1.09822	0	0	-1.23225	0.839675	-26.9699	-0.0976776	0.0398815	0.0295286	-13.718	-9.80E-16	9.40581	0	0	0.0247284	9.2689	-17.0469	3.03776	258.213	374.113	695.32	437.371	437.371	437.371	14.2991	-45.8072	5.82746	47.1088	418.583	261.534	206.342	206.342	206.342	-46.1082	-0.232506	-15.0284	24.0612	-13.4406	2.5927	0.205997	0.292467	1.20538	-66.8249	102.681	-17.7871	0	0	0.0621077	60.0232
0	-0.220256	0	0	-0.247143	0.839702	-26.9707	-0.100332	0.0451716	0.0254424	-12.7998	-3.27E-15	10.1573	0	0	0.0212179	9.2598	-17.798	3.21892	262.778	373.805	697.956	437.103	437.103	437.103	14.1968	-48.0922	6.45288	63.3008	417.791	260.254	206.342	206.342	206.342	-48.3717	0.0683908	-15.1373	24.7666	-13.2655	2.54079	0.192519	0.306108	1.18981	-54.2826	111.549	-21.6047	0	0	0.0317134	59.4138
0	0.574126	0	0	0.644283	0.840243	-26.9858	-0.104516	0.049418	0.0214626	-12.132	1.31E-15	10.6642	0	0	0.0181492	9.25054	-18.4838	3.32465	266.922	373.47	700.469	436.868	436.868	436.868	14.1455	-50.4042	7.06315	79.839	417.286	258.7	206.342	206.342	206.342	-50.6709	0.321982	-15.2989	25.4088	-13.0792	2.54752	0.181909	0.320045	1.17927	-43.8987	119.938	-24.9093	0	0	0.0092188	58.6231
0	1.27576	0	0	1.43197	0.841077	-27.0091	-0.110013	0.052592	0.0175407	-11.6585	-2.61E-15	10.948	0	0	0.0153213	9.24375	-19.1026	3.34971	270.63	373.113	702.829	436.663	436.663	436.663	14.1481	-52.7284	7.65513	96.6888	417.084	256.911	206.342	206.342	206.342	-52.9915	0.52341	-15.5118	25.9916	-12.8827	2.61949	0.176165	0.333409	1.17426	-36.0608	127.444	-27.5052	0	0	-0.00591817	57.6539
0	1.87598	0	0	2.1062	0.841996	-27.0347	-0.116748	0.0547241	0.0135748	-11.3624	-1.31E-15	11.0317	0	0	0.0126207	9.24132	-19.6539	3.29273	273.897	372.738	705.01	436.48	436.48	436.48	14.2067	-55.0503	8.22595	113.819	417.196	254.929	206.342	206.342	206.342	-55.32	0.668536	-15.7734	26.5192	-12.6772	2.7596	0.176667	0.345892	1.17556	-30.9338	134.012	-29.3353	0	0	-0.014947	56.5102
0	2.36675	0	0	2.65783	0.842825	-27.0578	-0.12469	0.0558191	0.00952384	-11.2534	1.96E-15	10.9243	0	0	0.00997336	9.24435	-20.1381	3.15644	276.718	372.349	706.993	436.314	436.314	436.314	14.3227	-57.3556	8.7734	131.199	417.627	252.796	206.342	206.342	206.342	-57.6428	0.754372	-16.0807	26.9958	-12.4642	2.96673	0.184119	0.356951	1.18368	-28.5562	139.397	-30.3167	0	0	-0.0192934	55.1969
0	2.7411	0	0	3.07875	0.843424	-27.0745	-0.133895	0.0557735	0.00535828	-11.3646	1.31E-15	10.607	0	0	0.00731073	9.25303	-20.5568	2.94782	279.097	371.954	708.763	436.158	436.158	436.158	14.4967	-59.6309	9.29638	148.801	418.376	250.56	206.342	206.342	206.342	-59.947	0.779462	-16.43	27.4258	-12.2451	3.23561	0.199693	0.365705	1.19831	-29.2464	143.192	-30.3688	0	0	-0.0199772	53.7199
0	2.99375	0	0	3.36281	0.84366	-27.0811	-0.144338	0.0545321	0.000970133	-11.7243	1.96E-15	10.0503	0	0	0.0045265	9.26649	-20.9125	2.67802	281.044	371.559	710.309	436.006	436.006	436.006	14.7282	-61.8635	9.79505	166.6	419.434	248.27	206.342	206.342	206.342	-62.2209	0.744212	-16.8175	27.8135	-12.0218	3.5566	0.223034	0.371894	1.21939	-32.6972	145.33	-29.5883	0	0	-0.0185145	52.0868
0	3.12203	0	0	3.50668	0.843373	-27.0731	-0.155918	0.0519979	-0.00365248	-12.3461	3.92E-15	9.21293	0	0	0.00149238	9.283	-21.2088	2.36189	282.574	371.168	711.627	435.852	435.852	435.852	15.0147	-64.0433	10.2707	184.572	420.785	245.977	206.342	206.342	206.342	-64.4545	0.651073	-17.2383	28.1628	-11.7961	3.91639	0.253902	0.375138	1.24635	-38.8392	145.477	-28.0248	0	0	-0.0157357	50.3068
0	3.12623	0	0	3.51049	0.842325	-27.0439	-0.1683	0.0482105	-0.00868992	-13.2043	-1.96E-15	8.06914	0	0	-0.00189532	9.29992	-21.45	2.01752	283.71	370.788	712.716	435.692	435.692	435.692	15.3511	-66.1624	10.7254	202.696	422.404	243.739	206.342	206.342	206.342	-66.64	0.504477	-17.6862	28.477	-11.5699	4.29805	0.290183	0.37551	1.27832	-46.7025	143.764	-25.9489	0	0	-0.0127779	48.391
0	3.00989	0	0	3.37799	0.840163	-26.9835	-0.181025	0.0433012	-0.0141553	-14.2414	-2.94E-15	6.61804	0	0	-0.00563078	9.31407	-21.6409	1.665	284.479	370.424	713.581	435.52	435.52	435.52	15.7288	-68.2161	11.1607	220.95	424.258	241.617	206.342	206.342	206.342	-68.7723	0.310658	-18.1527	28.7591	-11.3453	4.68243	0.330967	0.37307	1.31438	-55.8663	140.224	-23.5902	0	0	-0.0099506	46.3522
0	2.77948	0	0	3.11643	0.836377	-26.8778	-0.193448	0.0376607	-0.0203147	-15.3654	4.90E-16	4.91108	0	0	-0.0095363	9.32181	-21.7868	1.32579	284.911	370.079	714.229	435.335	435.335	435.335	16.1355	-70.2022	11.5773	239.316	426.302	239.671	206.342	206.342	206.342	-70.8481	0.0772856	-18.6263	29.0113	-11.1244	5.04852	0.372918	0.368496	1.3531	-64.7172	135.334	-21.3161	0	0	-0.00803621	44.2055
0	2.44404	0	0	2.73616	0.830314	-26.708	-0.204869	0.0318372	-0.0274955	-16.4687	-4.08E-16	3.04799	0	0	-0.013257	9.31938	-21.8933	1.02143	285.044	369.757	714.672	435.134	435.134	435.134	16.555	-72.1209	11.9739	257.77	428.487	237.962	206.342	206.342	206.342	-72.8659	-0.186863	-19.0925	29.2352	-10.9094	5.3748	0.413192	0.362013	1.39335	-71.6983	129.451	-19.4161	0	0	-0.00750234	41.9677
0	2.01428	0	0	2.24992	0.821206	-26.4519	-0.214565	0.0265298	-0.0360658	-17.4425	1.35E-15	1.17574	0	0	-0.0163395	9.3032	-21.9659	0.77238	284.913	369.459	714.922	434.918	434.918	434.918	16.9686	-73.9742	12.347	276.284	430.757	236.545	206.342	206.342	206.342	-74.8248	-0.472236	-19.5346	29.4317	-10.7024	5.6403	0.448759	0.354292	1.43399	-74.9964	123.185	-18.1585	0	0	-0.00886684	39.6573
0	1.50194	0	0	1.67232	0.808244	-26.0856	-0.221955	0.0225066	-0.046676	-18.2041	4.08E-16	-0.526922	0	0	-0.0184023	9.27011	-22.0098	0.597105	284.558	369.188	714.994	434.686	434.686	434.686	17.3559	-75.7645	12.6912	294.819	433.055	235.47	206.342	206.342	206.342	-76.7237	-0.768801	-19.9343	29.6013	-10.5059	5.82552	0.476103	0.345534	1.47389	-72.3273	117.013	-17.7009	0	0	-0.01265	37.2941
0	0.919514	0	0	1.01949	0.790692	-25.5858	-0.226635	0.0205469	-0.0598872	-18.7045	-1.14E-15	-1.86857	0	0	-0.0193205	9.21765	-22.0301	0.5111	284.019	368.945	714.903	434.441	434.44	434.44	17.6966	-77.4944	13	313.324	435.325	234.774	206.342	206.342	206.342	-78.561	-1.06625	-20.2736	29.7439	-10.3221	5.91357	0.49199	0.3361	1.51222	-61.6182	111.422	-18.0791	0	0	-0.0189827	34.8992
0	0.280221	0	0	0.309037	0.767995	-24.9334	-0.228557	0.0211843	-0.0763921	-18.9476	4.82E-15	-2.68906	0	0	-0.0193465	9.14418	-22.0312	0.525939	283.334	368.729	714.664	434.184	434.184	434.184	17.9721	-79.1661	13.2668	331.726	437.518	234.486	206.342	206.342	206.342	-80.3342	-1.35433	-20.5366	29.859	-10.1534	5.89115	0.493353	0.325947	1.54824	-40.8279	106.642	-19.1842	0	0	-0.0273739	32.4944
0	-0.401227	0	0	-0.439606	0.739906	-24.1162	-0.227799	0.0247153	-0.0966039	-18.954	-1.88E-15	-2.87651	0	0	-0.0190574	9.04914	-22.0165	0.648541	282.539	368.542	714.292	433.919	433.919	433.919	18.1676	-80.7818	13.4862	349.931	439.594	234.618	206.342	206.342	206.342	-82.0408	-1.62327	-20.7113	29.9459	-10.0021	5.7495	0.478262	0.31515	1.58125	-8.66868	102.829	-20.8036	0	0	-0.0363877	30.1022
0	-1.10788	0	0	-1.20475	0.706552	-23.1321	-0.22463	0.0309715	-0.120782	-18.7535	3.19E-15	-2.40475	0	0	-0.0191367	8.93316	-21.9889	0.880689	281.666	368.385	713.801	433.649	433.649	433.649	18.2728	-82.3436	13.6553	367.82	441.524	235.173	206.342	206.342	206.342	-83.6789	-1.86441	-20.791	30.0038	-9.87049	5.48502	0.445325	0.303611	1.61055	35.5571	99.7651	-22.6261	0	0	-0.0435936	27.7451
0	-1.81968	0	0	-1.96251	0.668469	-21.9906	-0.21914	0.0393529	-0.148632	-18.3318	-4.66E-15	-1.33668	0	0	-0.0200384	8.79795	-21.9504	1.21859	280.746	368.258	713.202	433.378	433.378	433.378	18.2833	-83.8538	13.7738	385.248	443.287	236.14	206.342	206.342	206.342	-85.2482	-2.07102	-20.7749	30.0318	-9.76039	5.09972	0.394949	0.291386	1.63514	91.2652	97.1393	-24.3338	0	0	-0.0458175	25.4458
0	-2.51376	0	0	-2.68758	0.626555	-20.7128	-0.211347	0.0488976	-0.179544	-17.6346	-4.44E-16	0.186355	0	0	-0.0217786	8.64639	-21.9019	1.65303	279.802	368.163	712.506	433.11	433.11	433.11	18.2011	-85.3152	13.8442	402.046	444.874	237.495	206.342	206.342	206.342	-86.7498	-2.23918	-20.6679	30.0291	-9.67337	4.60119	0.328357	0.27825	1.65353	157.15	94.366	-25.6568	0	0	-0.0397714	23.2267
0	-3.16556	0	0	-3.35488	0.581989	-19.33	-0.201014	0.0585607	-0.212265	-16.5547	1.39E-15	1.9847	0	0	-0.0239306	8.48225	-21.8435	2.16958	278.854	368.102	711.722	432.848	432.848	432.848	18.0338	-86.7295	13.8704	418.032	446.28	239.196	206.342	206.342	206.342	-88.1859	-2.36836	-20.4797	29.9952	-9.61047	4.00244	0.249006	0.264307	1.66434	230.429	90.9347	-26.4172	0	0	-0.0228686	21.1095
0	-3.75102	0	0	-3.94172	0.536123	-17.882	-0.187962	0.0672767	-0.24528	-14.9805	-3.12E-15	3.86048	0	0	-0.0258227	8.31003	-21.7748	2.74935	277.915	368.076	710.857	432.595	432.595	432.595	17.7941	-88.0961	13.8572	433.01	447.506	241.184	206.342	206.342	206.342	-89.5577	-2.46151	-20.2236	29.9299	-9.57201	3.32115	0.161088	0.249936	1.66642	307.637	86.4432	-26.5629	0	0	0.0059819	19.1153
0	-4.24922	0	0	-4.4301	0.490367	-16.4136	-0.172159	0.0743748	-0.276733	-12.8302	4.29E-15	5.65526	0	0	-0.0269073	8.13463	-21.6947	3.37002	276.995	368.086	709.914	432.353	432.353	432.353	17.499	-89.4108	13.8093	446.787	448.551	243.377	206.342	206.342	206.342	-90.8639	-2.52442	-19.9151	29.8336	-9.55751	2.57872	0.0700246	0.235861	1.65895	384.569	80.8899	-26.163	0	0	0.045826	17.2638
0	-4.64506	0	0	-4.80867	0.446104	-14.9717	-0.154003	0.0792947	-0.304732	-10.1026	-1.67E-15	7.22938	0	0	-0.0268692	7.96099	-21.6021	4.00698	276.101	368.134	708.899	432.124	432.124	432.124	17.1676	-90.6642	13.7315	459.184	449.417	245.668	206.342	206.342	206.342	-92.0986	-2.56457	-19.571	29.7072	-9.56557	1.79915	-0.0175698	0.22265	1.64259	456.27	74.2959	-25.3314	0	0	0.0936026	15.5732
0	-4.93115	0	0	-5.07381	0.404609	-13.602	-0.134305	0.082025	-0.327466	-6.89176	-1.55E-15	8.51398	0	0	-0.0257783	7.79383	-21.4957	4.63492	275.234	368.218	707.814	431.909	431.909	431.909	16.8197	-91.8414	13.6286	470.042	450.105	247.932	206.342	206.342	206.342	-93.2506	-2.58962	-19.2083	29.5524	-9.59385	1.00749	-0.0954107	0.211564	1.61892	518.006	67.3323	-24.2349	0	0	0.144582	14.0593
0	-5.10876	0	0	-5.23003	0.367001	-12.3467	-0.114232	0.0825987	-0.343189	-3.38435	-3.27E-16	9.4624	0	0	-0.0238258	7.63724	-21.3745	5.22918	274.396	368.339	706.663	431.709	431.709	431.709	16.4739	-92.9227	13.5061	479.235	450.616	250.027	206.342	206.342	206.342	-94.3032	-2.60598	-18.8433	29.3718	-9.63907	0.228479	-0.157228	0.20325	1.59066	564.881	60.496	-22.9769	0	0	0.192939	12.735
0	-5.18774	0	0	-5.28951	0.3342	-11.2419	-0.0951389	0.0813844	-0.350579	0.163083	-1.31E-15	10.0799	0	0	-0.0212501	7.49453	-21.238	5.76708	273.587	368.495	705.451	431.523	431.522	431.523	16.146	-93.8846	13.3702	486.68	450.953	251.808	206.342	206.342	206.342	-95.2354	-2.61776	-18.4908	29.1686	-9.69728	-0.514667	-0.197746	0.198704	1.56099	592.858	54.6307	-21.6234	0	0	0.23288	11.6097
0	-5.18554	0	0	-5.271	0.306915	-10.3164	-0.0784886	0.0787933	-0.348597	3.44621	-4.25E-15	10.3931	0	0	-0.0181539	7.36803	-21.0862	6.22906	272.809	368.684	704.182	431.348	431.348	431.348	15.848	-94.7017	13.2279	492.337	451.122	253.135	206.342	206.342	206.342	-96.0235	-2.62638	-18.1639	28.9469	-9.76382	-1.2014	-0.212497	0.198372	1.53344	598.555	50.392	-20.1575	0	0	0.259248	10.6888
0	-5.1253	0	0	-5.19814	0.285625	-9.59038	-0.0655029	0.0751714	-0.336801	6.16643	9.80E-16	10.4346	0	0	-0.0145017	7.25903	-20.9198	6.59949	272.061	368.905	702.865	431.184	431.184	431.184	15.5883	-95.349	13.0867	496.218	451.135	253.885	206.342	206.342	206.342	-96.6436	-2.63081	-17.8734	28.7113	-9.83368	-1.8147	-0.199342	0.202322	1.51107	580.178	48.2264	-18.5259	0	0	0.268543	9.97315
0	-5.03346	0	0	-5.09746	0.270588	-9.07573	-0.057308	0.0708687	-0.315286	8.0353	0	10.2448	0	0	-0.0102582	7.16776	-20.7401	6.86719	271.349	369.156	701.511	431.027	431.027	431.027	15.3713	-95.8049	12.9535	498.383	451.009	253.968	206.342	206.342	206.342	-97.0744	-2.62832	-17.6273	28.4667	-9.90178	-2.34138	-0.157313	0.210671	1.49664	537.179	48.5002	-16.6618	0	0	0.259195	9.45832
0	-4.93741	0	0	-4.99604	0.261845	-8.7758	-0.054702	0.0659939	-0.284819	8.81795	-1.31E-15	9.84203	0	0	-0.0055337	7.09358	-20.5492	7.02559	270.675	369.436	700.131	430.871	430.871	430.871	15.1987	-96.0529	12.8346	498.935	450.767	253.33	206.342	206.342	206.342	-97.2995	-2.61558	-17.4312	28.2185	-9.96302	-2.77244	-0.0877543	0.222825	1.49209	470.814	51.1732	-14.5336	0	0	0.23184	9.13501
0	-4.86245	0	0	-4.919	0.259231	-8.68604	-0.0581914	0.0606189	-0.246902	8.34911	0	9.23945	0	0	-0.000748283	7.03499	-20.3493	7.07277	270.046	369.747	698.741	430.714	430.714	430.714	15.0702	-96.0845	12.7341	498.021	450.438	251.961	206.342	206.342	206.342	-97.31	-2.58982	-17.2878	27.9718	-10.0125	-3.10306	0.0056662	0.237875	1.49812	384.253	55.9913	-12.1688	0	0	0.189424	8.98899
0	-4.82934	0	0	-4.88694	0.2624	-8.79485	-0.0677605	0.0547411	-0.20354	6.57463	-9.80E-16	8.43917	0	0	0.00337524	6.98991	-20.1435	7.01106	269.469	370.089	697.358	430.55	430.55	430.55	14.9843	-95.9003	12.6539	495.817	450.053	249.898	206.342	206.342	206.342	-97.1066	-2.5499	-17.1971	27.7314	-10.046	-3.33221	0.118519	0.255473	1.51467	281.866	62.826	-9.66835	0	0	0.136443	9.00175
0	-4.85211	0	0	-4.91389	0.270842	-9.08444	-0.0829516	0.0483968	-0.157481	3.55508	2.45E-15	7.44451	0	0	0.00598733	6.95576	-19.9349	6.84684	268.952	370.465	696.001	430.374	430.374	430.374	14.9388	-95.5117	12.5928	492.524	449.646	247.223	206.342	206.342	206.342	-96.7005	-2.49683	-17.1559	27.5018	-10.0595	-3.46259	0.243178	0.274155	1.54062	170.211	71.0393	-7.19435	0	0	0.0788181	9.1515
0	-4.93645	0	0	-5.00573	0.283923	-9.53221	-0.102571	0.0416638	-0.111947	-0.497644	3.68E-15	6.26553	0	0	0.00641971	6.92966	-19.7269	6.58983	268.505	370.877	694.693	430.181	430.181	430.181	14.931	-94.9404	12.5469	488.357	449.248	244.055	206.342	206.342	206.342	-96.1133	-2.43403	-17.1585	27.2862	-10.0498	-3.50001	0.370861	0.293174	1.57361	57.0431	80.1715	-4.96176	0	0	0.0226942	9.41459
0	-5.0791	0	0	-5.15948	0.300927	-10.1125	-0.124879	0.0346466	-0.0700311	-5.24534	4.90E-16	4.92405	0	0	0.00450215	6.90867	-19.5229	6.25244	268.136	371.328	693.453	429.969	429.969	429.969	14.9569	-94.2172	12.5095	483.53	448.882	240.541	206.342	206.342	206.342	-95.376	-2.3669	-17.196	27.0872	-10.0146	-3.45286	0.492685	0.31097	1.61104	-49.7878	89.2648	-3.16031	0	0	-0.02682	9.76723
0	-5.26834	0	0	-5.36359	0.321093	-10.798	-0.147624	0.0277023	-0.0350078	-10.2461	4.08E-17	3.48757	0	0	0.000766712	6.88975	-19.3258	5.84911	267.856	371.821	692.303	429.736	429.736	429.736	15.0112	-93.3801	12.4719	478.246	448.568	236.84	206.342	206.342	206.342	-94.5266	-2.30201	-17.2574	26.9058	-9.95218	-3.33161	0.597963	0.326264	1.64963	-141.647	97.5597	-1.96341	0	0	-0.065865	10.1873
0	-5.48523	0	0	-5.59922	0.343675	-11.562	-0.168456	0.021183	-0.00877614	-15.0281	4.06E-15	2.04971	0	0	-0.00367775	6.87009	-19.1382	5.39512	267.67	372.359	691.26	429.481	429.481	429.481	15.0862	-92.4711	12.4241	472.685	448.311	233.108	206.342	206.342	206.342	-93.6071	-2.24618	-17.3289	26.7417	-9.86187	-3.14782	0.679586	0.337425	1.68627	-212.766	103.933	-1.39748	0	0	-0.0933579	10.6558
0	-5.70666	0	0	-5.84296	0.367972	-12.3793	-0.185339	0.0155563	0.0079328	-19.1735	-8.42E-17	0.73976	0	0	-0.00749032	6.84703	-18.962	4.9058	267.585	372.942	690.341	429.207	429.207	429.207	15.1723	-91.5317	12.3561	466.994	448.108	229.487	206.342	206.342	206.342	-92.6588	-2.2053	-17.3961	26.593	-9.74378	-2.91356	0.73216	0.343747	1.71827	-259.555	107.878	-1.39857	0	0	-0.110261	11.158
0	-5.90875	0	0	-6.0704	0.393361	-13.2279	-0.197126	0.0112483	0.0160318	-22.4113	4.00E-15	-0.305612	0	0	-0.00957646	6.81828	-18.7977	4.39528	267.598	373.57	689.556	428.918	428.918	428.918	15.2589	-90.5995	12.2593	461.281	447.946	226.086	206.342	206.342	206.342	-91.7188	-2.18335	-17.4449	26.4559	-9.59903	-2.64043	0.755331	0.344581	1.7441	-282.478	108.999	-1.76326	0	0	-0.119258	11.6832
0	-6.07042	0	0	-6.25943	0.419301	-14.0888	-0.203677	0.00861519	0.0173944	-24.646	1.66E-15	-0.968157	0	0	-0.00939182	6.78188	-18.6448	3.87591	267.705	374.241	688.91	428.622	428.622	428.622	15.335	-89.705	12.1288	455.615	447.81	222.983	206.342	206.342	206.342	-90.8168	-2.18171	-17.4636	26.325	-9.42956	-2.33921	0.750319	0.340479	1.76217	-284.099	107.693	-2.27247	0	0	-0.123253	12.224
0	-6.17514	0	0	-6.3923	0.445344	-14.9467	-0.205776	0.00767433	0.0144094	-25.9445	2.44E-15	-1.19868	0	0	-0.00703361	6.73634	-18.5009	3.35731	267.889	374.951	688.402	428.325	428.325	428.326	15.3918	-88.8706	11.9636	450.031	447.682	220.22	206.342	206.342	206.342	-89.9748	-2.19906	-17.445	26.1932	-9.23835	-2.01908	0.722009	0.332145	1.77286	-269.271	104.429	-2.70995	0	0	-0.124643	12.7741
0	-6.21175	0	0	-6.45633	0.471128	-15.7894	-0.204307	0.00815525	0.00898018	-26.4314	-3.88E-15	-1.02469	0	0	-0.00306183	6.68051	-18.3623	2.84641	268.126	375.694	688.025	428.039	428.039	428.039	15.4231	-88.1115	11.7681	444.54	447.551	217.815	206.342	206.342	206.342	-89.2071	-2.23162	-17.3869	26.0521	-9.02905	-1.68785	0.675171	0.320119	1.77615	-242.587	99.739	-2.95446	0	0	-0.124332	13.3277
0	-6.17429	0	0	-6.44418	0.496373	-16.6077	-0.199958	0.00948881	0.00292548	-26.2378	6.72E-15	-0.549321	0	0	0.0017103	6.61373	-18.224	2.3478	268.383	376.465	687.766	427.771	427.771	427.772	15.426	-87.4363	11.5509	439.131	447.413	215.764	206.342	206.342	206.342	-88.5221	-2.27375	-17.2924	25.8923	-8.8063	-1.3519	0.616071	0.305102	1.77244	-209.082	94.0463	-2.94653	0	0	-0.122316	13.8777
0	-6.0625	0	0	-6.35419	0.520841	-17.3942	-0.193483	0.0110704	-0.00296503	-25.514	4.33E-15	0.0926533	0	0	0.00646428	6.53559	-18.0797	1.86463	268.621	377.259	687.609	427.531	427.531	427.531	15.4004	-86.848	11.3232	433.789	447.268	214.044	206.342	206.342	206.342	-87.9222	-2.3187	-17.1681	25.7042	-8.57524	-1.01695	0.549846	0.287396	1.76279	-172.446	87.5176	-2.69802	0	0	-0.117562	14.4157
0	-5.881	0	0	-6.18984	0.544319	-18.1426	-0.185766	0.0124531	-0.00803426	-24.4284	-2.29E-15	0.775907	0	0	0.0105734	6.44593	-17.923	1.39968	268.795	378.068	687.535	427.324	427.323	427.324	15.3484	-86.3444	11.0972	428.488	447.118	212.623	206.342	206.342	206.342	-87.4052	-2.35945	-17.0229	25.4787	-8.34145	-0.688764	0.481601	0.267661	1.74802	-136.127	80.5691	-2.26249	0	0	-0.109428	14.9323
0	-5.63798	0	0	-5.95849	0.566581	-18.8463	-0.177682	0.0132931	-0.0118868	-23.1473	1.89E-15	1.39778	0	0	0.0136742	6.34469	-17.7475	0.956361	268.861	378.888	687.524	427.153	427.153	427.153	15.2732	-85.9201	10.8844	423.208	446.97	211.459	206.342	206.342	206.342	-86.9655	-2.38952	-16.8662	25.2079	-8.11073	-0.37384	0.416602	0.246568	1.72973	-103.174	73.4717	-1.68841	0	0	-0.0981085	15.4176
0	-5.34371	0	0	-5.66983	0.587366	-19.4981	-0.16979	0.0136252	-0.0144786	-21.7964	4.99E-15	1.91585	0	0	0.0156823	6.23178	-17.5477	0.539716	268.777	379.716	687.557	427.021	427.021	427.022	15.1785	-85.5676	10.6944	417.929	446.826	210.51	206.342	206.342	206.342	-86.5958	-2.40347	-16.7067	24.8858	-7.88864	-0.0802958	0.357566	0.224815	1.70899	-75.1733	66.6743	-1.04385	0	0	-0.0844532	15.8626
0	-5.00954	0	0	-5.33499	0.606378	-20.0897	-0.162552	0.013526	-0.0155586	-20.4798	1.81E-15	2.31161	0	0	0.0166797	6.10715	-17.3191	0.156473	268.507	380.547	687.618	426.927	426.927	426.927	15.0685	-85.2785	10.5347	412.636	446.69	209.732	206.342	206.342	206.342	-86.2875	-2.39726	-16.552	24.5085	-7.6804	0.18227	0.306867	0.203462	1.68634	-53.5424	60.7159	-0.388259	0	0	-0.0705422	16.2591
0	-4.64707	0	0	-4.96567	0.623286	-20.6122	-0.156333	0.0131626	-0.0153894	-19.2781	-1.63E-16	2.59132	0	0	0.0168513	5.97081	-17.0589	-0.185294	268.02	381.379	687.693	426.868	426.868	426.868	14.9472	-85.0437	10.4106	407.324	446.567	209.085	206.342	206.342	206.342	-86.0318	-2.36841	-16.4086	24.0752	-7.49048	0.403173	0.264532	0.183444	1.66307	-38.1464	56.009	0.210052	0	0	-0.0580546	16.6008
0	-4.26734	0	0	-4.5733	0.637753	-21.0563	-0.151279	0.0127056	-0.0141978	-18.2357	3.92E-15	2.7709	0	0	0.0164046	5.82301	-16.7654	-0.47703	267.295	382.212	687.77	426.84	426.84	426.84	14.8187	-84.8547	10.3249	401.988	446.459	208.535	206.342	206.342	206.342	-85.8205	-2.31606	-16.2812	23.587	-7.32254	0.57149	0.229654	0.16535	1.63991	-28.3481	52.7529	0.701577	0	0	-0.0483065	16.8829
0	-3.88035	0	0	-4.16858	0.649472	-21.4142	-0.147367	0.0123073	-0.012357	-17.3684	-4.88E-15	2.86874	0	0	0.0155329	5.66448	-16.4384	-0.710949	266.319	383.045	687.839	426.838	426.838	426.838	14.6869	-84.7035	10.2783	396.634	446.37	208.052	206.342	206.342	206.342	-85.646	-2.24089	-16.1735	23.0477	-7.17939	0.677321	0.200591	0.150165	1.61761	-22.938	51.1709	1.03383	0	0	-0.0417172	17.1024
0	-3.49476	0	0	-3.76116	0.658206	-21.6798	-0.144523	0.0120476	-0.0102669	-16.6775	-2.47E-15	2.89855	0	0	0.0144002	5.49649	-16.0787	-0.881246	265.081	383.879	687.893	426.857	426.857	426.857	14.5556	-84.583	10.2698	391.267	446.304	207.614	206.342	206.342	206.342	-85.5017	-2.14487	-16.0876	22.4629	-7.06266	0.712866	0.175374	0.137718	1.59669	-20.4658	51.0074	1.18827	0	0	-0.037674	17.258
0	-3.11774	0	0	-3.35933	0.663825	-21.8502	-0.142616	0.012014	-0.00828193	-16.1508	4.59E-15	2.87594	0	0	0.0131382	5.32096	-15.6878	-0.985126	263.58	384.717	687.926	426.892	426.892	426.892	14.4282	-84.4872	10.2967	385.896	446.267	207.203	206.342	206.342	206.342	-85.382	-2.03097	-16.0244	21.8397	-6.97292	0.673539	0.152581	0.128001	1.5781	-19.7019	52.0815	1.15289	0	0	-0.0352591	17.3496
0	-2.75489	0	0	-2.96988	0.66633	-21.926	-0.141444	0.012115	-0.00655973	-15.7638	-2.55E-15	2.79848	0	0	0.0118414	5.14048	-15.2679	-1.0234	261.815	385.561	687.935	426.938	426.938	426.938	14.3075	-84.411	10.3551	380.528	446.262	206.807	206.342	206.342	206.342	-85.2822	-1.90279	-15.9839	21.186	-6.9097	0.558564	0.131236	0.120654	1.5615	-19.7522	53.9502	0.947877	0	0	-0.0335388	17.3783
0	-2.41025	0	0	-2.59805	0.665857	-21.9117	-0.140839	0.0122449	-0.00538153	-15.4921	1.63E-15	2.6633	0	0	0.0105895	4.95814	-14.8214	-1.00068	259.792	386.416	687.915	426.991	426.991	426.991	14.1956	-84.3504	10.4406	375.171	446.295	206.419	206.342	206.342	206.342	-85.1987	-1.76414	-15.965	20.5103	-6.87156	0.371247	0.111152	0.114788	1.5479	-19.9292	55.9746	0.61548	0	0	-0.0316676	17.3461
0	-2.08654	0	0	-2.24759	0.662669	-21.8151	-0.140681	0.0123231	-0.00473767	-15.315	-1.39E-15	2.47233	0	0	0.00944722	4.77726	-14.3511	-0.924924	257.515	387.285	687.865	427.047	427.047	427.047	14.0939	-84.3022	10.548	369.831	446.368	206.034	206.342	206.342	206.342	-85.1286	-1.61882	-15.9656	19.8212	-6.85586	0.118517	0.0922102	0.109469	1.53698	-19.9141	57.6771	0.195542	0	0	-0.029339	17.2558
0	-1.78526	0	0	-1.92078	0.65714	-21.6474	-0.140827	0.0122164	-0.00475116	-15.208	4.29E-16	2.22467	0	0	0.00845708	4.60121	-13.8599	-0.807012	254.994	388.171	687.784	427.104	427.104	427.104	14.0028	-84.2639	10.6721	364.512	446.483	205.651	206.342	206.342	206.342	-85.0697	-1.47028	-15.9829	19.127	-6.8593	-0.189319	0.0748564	0.103813	1.52914	-19.5135	58.4648	-0.251976	0	0	-0.0264818	17.1108
0	-1.50672	0	0	-1.61856	0.649726	-21.422	-0.141209	0.0118469	-0.00531806	-15.1545	1.49E-15	1.92842	0	0	0.00764316	4.43313	-13.3506	-0.659739	252.238	389.076	687.67	427.159	427.159	427.159	13.9218	-84.2338	10.8077	359.214	446.641	205.269	206.342	206.342	206.342	-85.0202	-1.32152	-16.0134	18.4351	-6.87775	-0.53963	0.0600482	0.09705	1.52452	-18.9763	57.9796	-0.675559	0	0	-0.0237023	16.9153
0	-1.2504	0	0	-1.34077	0.64093	-21.1536	-0.14176	0.0111755	-0.00641026	-15.1391	3.29E-15	1.59778	0	0	0.00700304	4.27569	-12.826	-0.496866	249.259	389.999	687.526	427.21	427.21	427.21	13.8496	-84.2107	10.9497	353.937	446.837	204.89	206.342	206.342	206.342	-84.9789	-1.17499	-16.0535	17.7522	-6.90664	-0.91832	0.0481665	0.0885533	1.52299	-18.3398	55.938	-1.02799	0	0	-0.021281	16.6736
0	-1.0151	0	0	-1.08629	0.631273	-20.8577	-0.14241	0.0101604	-0.00791407	-15.1465	2.70E-15	1.24651	0	0	0.00651537	4.13093	-12.2889	-0.332156	246.07	390.939	687.352	427.257	427.257	427.257	13.7846	-84.1936	11.0937	348.678	447.067	204.516	206.342	206.342	206.342	-84.9447	-1.03253	-16.0992	17.0837	-6.94123	-1.3108	0.0396157	0.0781136	1.5245	-17.7724	52.2397	-1.27316	0	0	-0.019564	16.3908
0	-0.799	0	0	-0.853311	0.621253	-20.5495	-0.143081	0.00887161	-0.00972735	-15.1626	-2.22E-15	0.898228	0	0	0.00614068	4.00018	-11.7421	-0.178595	242.686	391.893	687.152	427.299	427.299	427.299	13.7248	-84.1819	11.2357	343.434	447.324	204.152	206.342	206.342	206.342	-84.9168	-0.895424	-16.1468	16.434	-6.97678	-1.7028	0.034516	0.0655578	1.52865	-17.3413	46.9448	-1.39044	0	0	-0.0186137	16.072
0	-0.600036	0	0	-0.639565	0.611325	-20.243	-0.143762	0.00731508	-0.0116782	-15.1817	3.35E-15	0.565742	0	0	0.00584475	3.88406	-11.188	-0.0476528	239.122	392.854	686.929	427.336	427.336	427.336	13.6682	-84.1749	11.3728	338.199	447.599	203.798	206.342	206.342	206.342	-84.8945	-0.76441	-16.1934	15.8059	-7.00915	-2.0812	0.0329928	0.0513517	1.53504	-17.2299	40.3128	-1.37614	0	0	-0.0185048	15.7225
0	-0.416005	0	0	-0.442549	0.601871	-19.9499	-0.144371	0.00561028	-0.0136634	-15.1927	5.30E-15	0.268667	0	0	0.00558917	3.78248	-10.6288	0.0511787	235.396	393.816	686.687	427.371	427.371	427.371	13.6132	-84.1721	11.5029	332.968	447.882	203.46	206.342	206.342	206.342	-84.8771	-0.639763	-16.2365	15.2008	-7.03485	-2.43452	0.0344229	0.0361103	1.54326	-17.2984	32.7929	-1.24932	0	0	-0.0188065	15.3473
0	-0.244568	0	0	-0.25973	0.593188	-19.6797	-0.144923	0.00383331	-0.0154908	-15.196	-4.72E-15	0.0170768	0	0	0.00535259	3.6948	-10.0665	0.110624	231.526	394.771	686.431	427.404	427.404	427.404	13.5582	-84.173	11.6246	327.734	448.163	203.14	206.342	206.342	206.342	-84.8639	-0.521382	-16.2743	14.6189	-7.05142	-2.75334	0.0386608	0.0205675	1.5526	-17.7129	24.8917	-1.03506	0	0	-0.0194937	14.9513
0	-0.0836696	0	0	-0.0887221	0.58548	-19.4392	-0.145369	0.00215406	-0.0170485	-15.1873	3.76E-15	-0.174164	0	0	0.00511776	3.61998	-9.50275	0.125862	227.527	395.712	686.166	427.44	427.44	427.439	13.5025	-84.1769	11.7377	322.491	448.432	202.84	206.342	206.342	206.342	-84.854	-0.408859	-16.3061	14.0586	-7.05773	-3.03052	0.0451286	0.0057864	1.56284	-18.3978	17.23	-0.768356	0	0	-0.0203043	14.5388
0	0.0685279	0	0	0.0725724	0.57886	-19.232	-0.145693	0.000703075	-0.0181905	-15.1666	-3.92E-15	-0.298325	0	0	0.00488187	3.55667	-8.93877	0.0945395	223.417	396.629	685.896	427.479	427.479	427.479	13.4454	-84.1831	11.8423	317.234	448.681	202.561	206.342	206.342	206.342	-84.8468	-0.301612	-16.3318	13.5175	-7.05371	-3.26145	0.0532623	-0.00725719	1.57281	-19.3566	10.4702	-0.492261	0	0	-0.0212029	14.1135
0	0.213549	0	0	0.225923	0.573356	-19.0593	-0.145894	-0.000429848	-0.0189385	-15.1354	2.04E-16	-0.356517	0	0	0.00465021	3.50342	-8.37542	0.0167271	219.212	397.517	685.627	427.527	427.527	427.527	13.387	-84.1908	11.9393	311.96	448.902	202.306	206.342	206.342	206.342	-84.8413	-0.198954	-16.3518	12.9917	-7.04091	-3.44393	0.0622041	-0.0174876	1.58262	-20.3616	5.06551	-0.23584	0	0	-0.022017	13.6785
0	0.352632	0	0	0.372769	0.568924	-18.9201	-0.145914	-0.00111713	-0.0191767	-15.0895	3.06E-17	-0.34785	0	0	0.00442668	3.45873	-7.81321	-0.105254	214.926	398.37	685.363	427.588	427.587	427.587	13.3277	-84.1993	12.0299	306.665	449.091	202.075	206.342	206.342	206.342	-84.8369	-0.100202	-16.3673	12.4766	-7.02165	-3.57826	0.071188	-0.0242835	1.59092	-21.3499	1.48007	-0.030708	0	0	-0.0228256	13.2361
0	0.486674	0	0	0.514138	0.565463	-18.8111	-0.145773	-0.00136856	-0.0190405	-15.0329	-1.17E-15	-0.286455	0	0	0.004219	3.42124	-7.25232	-0.26717	210.573	399.185	685.107	427.664	427.664	427.664	13.2681	-84.2081	12.1154	301.349	449.247	201.867	206.342	206.342	206.342	-84.8328	-0.00474945	-16.3795	11.9672	-6.9993	-3.66688	0.0792091	-0.02728	1.59798	-21.9179	-0.217692	0.110405	0	0	-0.0233369	12.7881
0	0.616251	0	0	0.650708	0.562826	-18.728	-0.145487	-0.00119773	-0.0184728	-14.9684	3.76E-15	-0.185638	0	0	0.00402795	3.38973	-6.69259	-0.463289	206.163	399.959	684.862	427.761	427.761	427.761	13.2091	-84.2163	12.1973	296.011	449.371	201.682	206.342	206.342	206.342	-84.8286	0.0878787	-16.3898	11.458	-6.97783	-3.71407	0.0860096	-0.0258563	1.60309	-22.151	0.167087	0.178034	0	0	-0.0236914	12.3354
0	0.741605	0	0	0.782775	0.560827	-18.665	-0.145069	-0.000668543	-0.017633	-14.8989	8.52E-16	-0.0605186	0	0	0.00384952	3.36315	-6.13355	-0.686649	201.705	400.693	684.629	427.883	427.883	427.883	13.1516	-84.2234	12.2767	290.653	449.465	201.516	206.342	206.342	206.342	-84.8236	0.177997	-16.3996	10.9436	-6.96116	-3.72581	0.0904084	-0.0205801	1.60613	-21.5854	2.29984	0.182093	0	0	-0.0233291	11.8786
0	0.862694	0	0	0.910317	0.559264	-18.6157	-0.144567	9.50E-05	-0.0165499	-14.8297	-2.06E-15	0.070963	0	0	0.00367652	3.34066	-5.57447	-0.929729	197.206	401.388	684.409	428.034	428.034	428.034	13.0963	-84.2291	12.3543	285.276	449.536	201.369	206.342	206.342	206.342	-84.8175	0.265755	-16.4099	10.419	-6.95317	-3.70921	0.0922238	-0.0117444	1.60714	-20.2933	5.91652	0.13773	0	0	-0.0221425	11.4172
0	0.979251	0	0	1.03306	0.557916	-18.5731	-0.144023	0.000993362	-0.0153048	-14.7647	-5.91E-16	0.197465	0	0	0.00349912	3.3216	-5.01432	-1.18459	192.671	402.049	684.204	428.215	428.215	428.215	13.0437	-84.2329	12.4308	279.885	449.588	201.236	206.342	206.342	206.342	-84.81	0.351191	-16.4213	9.87969	-6.95714	-3.67237	0.0904908	-0.000155177	1.60575	-18.0397	10.595	0.0643166	0	0	-0.0196231	10.9507
0	1.09085	0	0	1.15051	0.556566	-18.5304	-0.143456	0.00189667	-0.0140373	-14.7043	5.39E-16	0.308233	0	0	0.00330701	3.3055	-4.45193	-1.44357	188.1	402.681	684.013	428.429	428.429	428.429	12.9942	-84.2347	12.5063	274.482	449.631	201.115	206.342	206.342	206.342	-84.801	0.434278	-16.4344	9.32212	-6.97565	-3.62365	0.0845366	0.0130322	1.60198	-14.6584	15.7653	-0.0143249	0	0	-0.0153308	10.4779
0	1.19692	0	0	1.262	0.555	-18.4809	-0.142892	0.00271414	-0.0128407	-14.6483	-3.81E-15	0.398569	0	0	0.0030912	3.29208	-3.88598	-1.69958	183.494	403.289	683.833	428.676	428.676	428.676	12.9481	-84.2347	12.581	269.071	449.67	201.004	206.342	206.342	206.342	-84.7906	0.514973	-16.4491	8.74379	-7.01026	-3.57133	0.0738076	0.0265828	1.59624	-10.0123	20.9246	-0.0815525	0	0	-0.00889791	9.99696
0	1.29662	0	0	1.36665	0.553022	-18.4184	-0.142364	0.0033505	-0.0118205	-14.5972	8.42E-16	0.46496	0	0	0.00284571	3.28125	-3.31509	-1.94652	178.849	403.879	683.665	428.956	428.956	428.956	12.9051	-84.2329	12.6547	263.658	449.711	200.898	206.342	206.342	206.342	-84.7788	0.593265	-16.4656	8.14346	-7.06172	-3.52302	0.0583703	0.0395982	1.5884	-4.19965	25.6945	-0.125782	0	0	-0.000319311	9.50606
0	1.38907	0	0	1.46341	0.550455	-18.3371	-0.141851	0.00382285	-0.0110259	-14.5466	2.39E-15	0.515623	0	0	0.00256507	3.27308	-2.73791	-2.17949	174.159	404.459	683.505	429.267	429.267	429.267	12.8653	-84.2294	12.7276	258.244	449.759	200.795	206.342	206.342	206.342	-84.7658	0.669239	-16.4836	7.52113	-7.1298	-3.48532	0.0382081	0.0509462	1.57846	2.75972	29.6769	-0.13596	0	0	0.0103642	9.00302
0	1.47322	0	0	1.55111	0.547145	-18.2322	-0.141366	0.00406487	-0.0105482	-14.4972	-9.19E-17	0.54806	0	0	0.00225007	3.26782	-2.15318	-2.395	169.417	405.035	683.351	429.605	429.605	429.605	12.8283	-84.2242	12.7997	252.834	449.82	200.692	206.342	206.342	206.342	-84.7515	0.743093	-16.5031	6.87814	-7.21357	-3.46344	0.0140139	0.0601139	1.56695	10.6476	32.6821	-0.119027	0	0	0.0227556	8.48563
0	1.54799	0	0	1.6286	0.542971	-18.0998	-0.140895	0.00417758	-0.0103524	-14.4479	-2.27E-15	0.575464	0	0	0.00190129	3.26582	-1.55985	-2.59102	164.616	405.611	683.2	429.966	429.965	429.966	12.7939	-84.2176	12.8713	247.428	449.894	200.586	206.342	206.342	206.342	-84.7361	0.815152	-16.5241	6.217	-7.31136	-3.46106	-0.0131042	0.0667109	1.55419	19.0515	34.6885	-0.078204	0	0	0.0360973	7.95175
0	1.61243	0	0	1.69479	0.537844	-17.9368	-0.140456	0.00417871	-0.0105043	-14.4027	-2.36E-15	0.59953	0	0	0.00152579	3.26751	-0.95713	-2.76684	159.745	406.194	683.049	430.345	430.345	430.345	12.7622	-84.2094	12.9429	242.027	449.984	200.476	206.342	206.342	206.342	-84.7194	0.885825	-16.5469	5.54129	-7.42102	-3.48019	-0.0421635	0.070408	1.54056	27.7273	35.6365	-0.0293897	0	0	0.0497331	7.3996
0	1.66569	0	0	1.74889	0.531716	-17.7416	-0.140082	0.00411201	-0.010912	-14.3666	2.04E-15	0.622059	0	0	0.00113463	3.27339	-0.344588	-2.92308	154.799	406.787	682.895	430.736	430.736	430.736	12.733	-84.1995	13.0152	236.629	450.09	200.359	206.342	206.342	206.342	-84.7013	0.955564	-16.5718	4.85547	-7.54013	-3.52119	-0.0714142	0.0714265	1.5263	36.0257	35.6733	0.016328	0	0	0.0624431	6.8279
0	1.7075	0	0	1.79052	0.52458	-17.5138	-0.13978	0.00404544	-0.0116088	-14.3412	-3.08E-15	0.646247	0	0	0.000741009	3.2839	0.277766	-3.06134	149.769	407.391	682.734	431.135	431.135	431.135	12.7064	-84.188	13.0888	231.234	450.213	200.233	206.342	206.342	206.342	-84.6819	1.02481	-16.5994	4.16473	-7.66607	-3.58286	-0.0995458	0.069776	1.5123	43.6428	34.8594	0.043521	0	0	0.0734539	6.23608
0	1.73798	0	0	1.8199	0.516481	-17.2545	-0.139558	0.00400658	-0.0124797	-14.3266	1.90E-15	0.66996	0	0	0.000363015	3.29946	0.909417	-3.18411	144.654	408.008	682.563	431.535	431.535	431.535	12.6826	-84.1751	13.1644	225.836	450.352	200.097	206.342	206.342	206.342	-84.6612	1.09393	-16.63	3.47474	-7.79633	-3.66263	-0.12447	0.0658117	1.49927	49.8568	33.3143	0.0480597	0	0	0.0814902	5.6245
0	1.75787	0	0	1.83789	0.507506	-16.9663	-0.139401	0.00390321	-0.0135462	-14.3187	-6.94E-16	0.678774	0	0	2.80E-05	3.3203	1.54935	-3.29423	139.453	408.636	682.381	431.93	431.93	431.93	12.6618	-84.1608	13.2426	220.432	450.507	199.95	206.342	206.342	206.342	-84.6394	1.16314	-16.6643	2.79127	-7.92848	-3.75693	-0.145163	0.0598271	1.48759	54.4233	31.0414	0.0124559	0	0	0.0860405	4.99463
0	1.76853	0	0	1.84597	0.497787	-16.6533	-0.139281	0.00379338	-0.0146897	-14.3117	-1.53E-15	0.675342	0	0	-0.000245399	3.34653	2.19595	-3.39476	134.172	409.273	682.183	432.317	432.317	432.317	12.6442	-84.1455	13.3236	215.018	450.676	199.793	206.342	206.342	206.342	-84.6167	1.23247	-16.7025	2.12015	-8.06032	-3.86138	-0.160258	0.052096	1.47791	56.8709	28.1146	-0.0583311	0	0	0.0864946	4.34911
0	1.77175	0	0	1.84617	0.487489	-16.3205	-0.13919	0.00355853	-0.0159126	-14.3019	-2.37E-15	0.645557	0	0	-0.000429218	3.37798	2.84705	-3.48857	128.82	409.915	681.967	432.69	432.69	432.69	12.63	-84.1291	13.4075	209.588	450.859	199.624	206.342	206.342	206.342	-84.5931	1.30172	-16.7448	1.46701	-8.18992	-3.97124	-0.168895	0.0428834	1.471	57.0046	24.4814	-0.172593	0	0	0.0827962	3.69187
0	1.76993	0	0	1.84105	0.476809	-15.9741	-0.13912	0.00319469	-0.0170641	-14.2866	-7.55E-16	0.58882	0	0	-0.000507426	3.41432	3.49999	-3.57813	123.414	410.554	681.733	433.047	433.047	433.047	12.6196	-84.1116	13.4939	204.137	451.054	199.446	206.342	206.342	206.342	-84.5689	1.37046	-16.7912	0.837031	-8.31583	-4.08168	-0.170424	0.0328127	1.46712	54.5627	20.2677	-0.321916	0	0	0.0750817	3.02805
0	1.7658	0	0	1.83355	0.465954	-15.6208	-0.139061	0.00264044	-0.0181077	-14.2639	-1.67E-15	0.500941	0	0	-0.000466633	3.45495	4.15161	-3.66528	117.973	411.184	681.478	433.385	433.385	433.385	12.6132	-84.0928	13.5818	198.66	451.258	199.257	206.342	206.342	206.342	-84.5437	1.43804	-16.8412	0.234749	-8.43684	-4.18811	-0.164899	0.0222331	1.46679	49.5944	15.4779	-0.503465	0	0	0.0640346	2.36393
0	1.76243	0	0	1.82693	0.455144	-15.2678	-0.139054	0.00185094	-0.0189086	-14.2383	-1.53E-15	0.38039	0	0	-0.000302036	3.49905	4.7984	-3.7511	112.523	411.794	681.202	433.702	433.702	433.702	12.6111	-84.0725	13.6704	193.153	451.467	199.058	206.342	206.342	206.342	-84.5175	1.50357	-16.8944	-0.335925	-8.55207	-4.28643	-0.152491	0.0114449	1.46986	42.1048	10.1604	-0.70619	0	0	0.0503973	1.70675
0	1.76306	0	0	1.8246	0.444588	-14.9219	-0.139118	0.000884755	-0.0194914	-14.2127	1.15E-15	0.237313	0	0	-2.38E-05	3.54565	5.43656	-3.83584	107.094	412.375	680.905	433.996	433.996	433.996	12.6135	-84.0502	13.7581	187.615	451.677	198.849	206.342	206.342	206.342	-84.4898	1.56599	-16.9503	-0.872106	-8.66097	-4.37315	-0.134858	0.00141889	1.4768	32.7612	4.62756	-0.925703	0	0	0.0357496	1.06443
0	1.771	0	0	1.83002	0.434494	-14.5901	-0.139285	-0.000275002	-0.019737	-14.1915	2.58E-15	0.0745414	0	0	0.000357728	3.59358	6.06217	-3.91922	101.718	412.917	680.586	434.266	434.266	434.266	12.6208	-84.0252	13.8435	182.043	451.884	198.63	206.342	206.342	206.342	-84.4601	1.62414	-17.0081	-1.37156	-8.76309	-4.44522	-0.112728	-0.0077209	1.48705	21.7621	-1.07619	-1.14405	0	0	0.0209226	0.445277
0	1.78946	0	0	1.84653	0.425054	-14.2789	-0.139581	-0.00153975	-0.0197029	-14.1785	8.47E-16	-0.0950055	0	0	0.000820904	3.64159	6.67132	-4.00036	96.4304	413.407	680.246	434.511	434.511	434.511	12.6334	-83.9969	13.9249	176.44	452.082	198.403	206.342	206.342	206.342	-84.4279	1.67678	-17.0671	-1.83321	-8.85828	-4.50021	-0.088438	-0.0150823	1.50077	10.08	-6.59792	-1.35606	0	0	0.00740854	-0.142341
0	1.8215	0	0	1.87722	0.416442	-13.9943	-0.139975	-0.00284689	-0.019333	-14.1715	4.18E-15	-0.261502	0	0	0.00134443	3.68829	7.26027	-4.07816	91.2649	413.836	679.886	434.731	434.731	434.731	12.6517	-83.9646	14.001	170.806	452.266	198.17	206.342	206.342	206.342	-84.3926	1.72273	-17.1267	-2.25671	-8.94624	-4.53588	-0.0633476	-0.0203467	1.51695	-1.75007	-11.6882	-1.5437	0	0	-0.0040915	-0.690397
0	1.86969	0	0	1.92478	0.408803	-13.7411	-0.140491	-0.00410536	-0.0187258	-14.1746	-2.74E-15	-0.412824	0	0	0.00190623	3.73231	7.82566	-4.15135	86.2551	414.193	679.509	434.925	434.925	434.925	12.6763	-83.9274	14.0702	165.147	452.431	197.93	206.342	206.342	206.342	-84.3534	1.76085	-17.1865	-2.64282	-9.02678	-4.55039	-0.0395592	-0.0228742	1.53504	-12.7655	-16.0295	-1.70104	0	0	-0.0128186	-1.19157
0	1.93614	0	0	1.99136	0.402246	-13.5235	-0.14107	-0.00520922	-0.0178811	-14.1835	-2.24E-15	-0.536316	0	0	0.002486	3.77226	8.36462	-4.21878	81.431	414.471	679.117	435.094	435.094	435.094	12.7076	-83.8845	14.1316	159.466	452.572	197.687	206.342	206.342	206.342	-84.3097	1.79022	-17.2462	-2.99309	-9.09951	-4.5421	-0.0184754	-0.0224427	1.55424	-22.3488	-19.3373	-1.81142	0	0	-0.0186459	-1.63959
0	2.02232	0	0	2.07846	0.396838	-13.3437	-0.141694	-0.00602846	-0.0168901	-14.1985	-9.39E-16	-0.617544	0	0	0.00306777	3.80679	8.87502	-4.27931	76.819	414.662	678.711	435.236	435.236	435.236	12.746	-83.8349	14.1842	153.77	452.686	197.442	206.342	206.342	206.342	-84.2607	1.81009	-17.3054	-3.31012	-9.16384	-4.50979	-0.0017168	-0.0189601	1.57334	-29.7463	-21.3782	-1.86553	0	0	-0.0216051	-2.02953
0	2.12914	0	0	2.18698	0.392598	-13.2025	-0.142329	-0.00648123	-0.0158239	-14.2195	1.88E-15	-0.648674	0	0	0.0036441	3.83467	9.35543	-4.33204	72.4397	414.762	678.296	435.354	435.354	435.354	12.792	-83.778	14.2275	148.066	452.771	197.198	206.342	206.342	206.342	-84.2057	1.81996	-17.3643	-3.59717	-9.2191	-4.45257	0.0099994	-0.0122886	1.59179	-34.5787	-21.9209	-1.85592	0	0	-0.0221389	-2.35798
0	2.25678	0	0	2.3171	0.389495	-13.099	-0.142962	-0.00650654	-0.0147628	-14.2485	1.12E-15	-0.625744	0	0	0.0042132	3.85485	9.80526	-4.37606	68.3084	414.768	677.874	435.447	435.447	435.447	12.8461	-83.7129	14.2614	142.358	452.827	196.956	206.342	206.342	206.342	-84.1438	1.81957	-17.4231	-3.85822	-9.26422	-4.37021	0.0161689	-0.0032333	1.60806	-36.596	-21.0296	-1.78391	0	0	-0.0208152	-2.6231
0	2.40497	0	0	2.46858	0.387449	-13.0308	-0.14355	-0.00607165	-0.0138006	-14.2841	-1.87E-15	-0.549282	0	0	0.00477613	3.86651	10.2247	-4.41045	64.4341	414.68	677.449	435.518	435.518	435.518	12.9086	-83.6389	14.2859	136.653	452.856	196.72	206.342	206.342	206.342	-84.0745	1.80881	-17.4821	-4.09775	-9.29829	-4.26329	0.0167038	0.0080373	1.62188	-35.761	-18.6372	-1.65654	0	0	-0.0182076	-2.82458
0	2.57303	0	0	2.64068	0.386343	-12.9939	-0.144077	-0.00527392	-0.0129796	-14.3267	7.76E-16	-0.434157	0	0	0.00533603	3.8691	10.6147	-4.43403	60.8203	414.5	677.024	435.569	435.569	435.569	12.9801	-83.5556	14.3015	130.955	452.861	196.49	206.342	206.342	206.342	-83.9973	1.78773	-17.542	-4.32038	-9.32007	-4.13333	0.0122797	0.0199678	1.63216	-32.4242	-15.185	-1.49471	0	0	-0.0149403	-2.96336
0	2.76004	0	0	2.8325	0.386027	-12.9833	-0.144496	-0.0041488	-0.0123493	-14.3716	4.49E-16	-0.289237	0	0	0.00589057	3.86245	10.9767	-4.44531	57.4655	414.232	676.599	435.605	435.605	435.605	13.0608	-83.4627	14.3084	125.267	452.846	196.27	206.342	206.342	206.342	-83.9122	1.75643	-17.6032	-4.53075	-9.32875	-3.98305	0.00369138	0.0318058	1.63845	-27.0253	-10.8789	-1.31409	0	0	-0.0114219	-3.04147
0	2.96504	0	0	3.04302	0.386333	-12.9936	-0.144761	-0.00283496	-0.011913	-14.4119	-2.21E-15	-0.133078	0	0	0.00643456	3.84675	11.3124	-4.4423	54.3644	413.88	676.177	435.629	435.629	435.629	13.1511	-83.3602	14.3072	119.593	452.819	196.06	206.342	206.342	206.342	-83.819	1.71502	-17.6663	-4.73306	-9.3236	-3.81627	-0.00810012	0.0423265	1.6406	-20.1193	-6.12091	-1.1403	0	0	-0.00792348	-3.06157
0	3.18706	0	0	3.27123	0.387091	-13.0188	-0.144866	-0.00142278	-0.011732	-14.443	3.62E-15	0.0224231	0	0	0.00696159	3.82262	11.6238	-4.4226	51.5089	413.451	675.756	435.646	435.646	435.646	13.2511	-83.2484	14.2982	113.933	452.785	195.862	206.342	206.342	206.342	-83.718	1.6636	-17.7315	-4.93089	-9.30447	-3.6379	-0.0219479	0.0502415	1.63875	-12.2782	-1.42923	-0.996151	0	0	-0.00457428	-3.02671
0	3.42525	0	0	3.51621	0.38814	-13.0538	-0.1448	-3.07E-05	-0.0117759	-14.4574	2.95E-15	0.164157	0	0	0.00746379	3.79108	11.9129	-4.38348	48.8894	412.951	675.334	435.66	435.66	435.66	13.3609	-83.1275	14.2815	108.287	452.75	195.677	206.342	206.342	206.342	-83.6096	1.60219	-17.7991	-5.1268	-9.27168	-3.45367	-0.036394	0.0548087	1.63289	-4.19656	2.92816	-0.894553	0	0	-0.00148326	-2.93992
0	3.67889	0	0	3.77723	0.389343	-13.094	-0.144589	0.00125142	-0.0121225	-14.4505	-1.15E-15	0.284606	0	0	0.00793557	3.75354	12.1812	-4.32191	46.4959	412.385	674.908	435.677	435.677	435.677	13.4803	-82.998	14.2572	102.656	452.72	195.505	206.342	206.342	206.342	-83.4944	1.53078	-17.8689	-5.32243	-9.22633	-3.27002	-0.0509631	0.0551506	1.62432	3.84898	6.42597	-0.855774	0	0	0.00143527	-2.80394
0	3.94741	0	0	4.05366	0.390606	-13.1361	-0.144271	0.00237845	-0.0127224	-14.4178	9.19E-17	0.381455	0	0	0.0083729	3.71177	12.4303	-4.23496	44.319	411.759	674.474	435.701	435.701	435.701	13.6091	-82.8603	14.2249	97.037	452.699	195.344	206.342	206.342	206.342	-83.3725	1.44933	-17.9408	-5.51816	-9.17027	-3.0936	-0.0649789	0.0513928	1.61353	11.4899	9.01156	-0.87667	0	0	0.00415425	-2.62106
0	4.23036	0	0	4.345	0.39188	-13.1785	-0.143891	0.00329352	-0.0135922	-14.3552	-1.18E-15	0.451644	0	0	0.00877103	3.6677	12.6612	-4.12012	42.3504	411.076	674.025	435.735	435.735	435.735	13.7471	-82.7144	14.1845	91.4277	452.689	195.195	206.342	206.342	206.342	-83.2442	1.35783	-18.0145	-5.71325	-9.10585	-2.93077	-0.0781959	0.0430911	1.6015	18.6106	10.3689	-0.960929	0	0	0.00670744	-2.39296
0	4.52721	0	0	4.65073	0.393171	-13.2216	-0.143498	0.00401019	-0.0146604	-14.2593	-5.67E-16	0.499299	0	0	0.00912413	3.62343	12.8746	-3.97572	40.5834	410.339	673.554	435.783	435.783	435.783	13.8937	-82.5603	14.1358	85.8248	452.694	195.055	206.342	206.342	206.342	-83.1093	1.25633	-18.0896	-5.90588	-9.03623	-2.78709	-0.0903562	0.0309632	1.58952	25.0642	10.5874	-1.09231	0	0	0.00899657	-2.12075
0	4.83726	0	0	4.97022	0.394536	-13.267	-0.143149	0.00447639	-0.015917	-14.1287	-3.28E-15	0.519735	0	0	0.00942289	3.58105	13.0707	-3.80118	39.0129	409.55	673.057	435.847	435.847	435.847	14.0487	-82.3972	14.0783	80.224	452.711	194.924	206.342	206.342	206.342	-82.9673	1.14505	-18.1656	-6.09342	-8.96508	-2.66699	-0.101834	0.0158192	1.5788	31.0321	9.70046	-1.27085	0	0	0.0110016	-1.80498
0	5.15949	0	0	5.30249	0.396079	-13.3184	-0.142905	0.00471832	-0.0172585	-13.9637	2.73E-15	0.51569	0	0	0.00965594	3.54252	13.2497	-3.59748	37.635	408.709	672.526	435.927	435.927	435.927	14.2114	-82.224	14.012	74.6207	452.741	194.799	206.342	206.342	206.342	-82.8167	1.0244	-18.2424	-6.2726	-8.89624	-2.57313	-0.112477	-0.0014414	1.57033	36.4465	7.90443	-1.47637	0	0	0.0125276	-1.44586
0	5.49239	0	0	5.64611	0.397934	-13.3801	-0.142855	0.00476729	-0.0186979	-13.7697	-7.43E-16	0.489503	0	0	0.00981133	3.50959	13.4113	-3.36719	36.4474	407.814	671.957	436.023	436.023	436.023	14.3811	-82.039	13.9368	69.0103	452.779	194.678	206.342	206.342	206.342	-82.6558	0.895052	-18.3193	-6.43991	-8.83391	-2.50642	-0.122857	-0.0193628	1.56547	41.6076	5.4408	-1.70143	0	0	0.0134949	-1.04333
0	5.83381	0	0	5.99912	0.400265	-13.4576	-0.143082	0.00461987	-0.0201472	-13.5532	-1.37E-16	0.438279	0	0	0.00987491	3.48362	13.5554	-3.11462	35.4485	406.864	671.347	436.134	436.134	436.134	14.557	-81.8397	13.8528	63.388	452.823	194.561	206.342	206.342	206.342	-82.4818	0.757981	-18.396	-6.59176	-8.78199	-2.46577	-0.132818	-0.0368788	1.5652	46.4999	2.56904	-1.93485	0	0	0.0137156	-0.597229
0	6.18101	0	0	6.35887	0.40324	-13.5565	-0.143657	0.00436282	-0.0215908	-13.3227	1.98E-15	0.369315	0	0	0.00983469	3.46561	13.6814	-2.8456	34.6376	405.858	670.696	436.258	436.258	436.258	14.738	-81.6228	13.76	57.7493	452.866	194.447	206.342	206.342	206.342	-82.2914	0.614472	-18.4722	-6.72488	-8.74422	-2.44831	-0.142266	-0.0524844	1.57027	51.1708	-0.291248	-2.16191	0	0	0.0130659	-0.107364
0	6.53046	0	0	6.72206	0.407027	-13.6822	-0.144617	0.00405125	-0.0229432	-13.0854	2.28E-15	0.286649	0	0	0.00967811	3.45611	13.7891	-2.56722	34.0146	404.793	670.005	436.392	436.392	436.392	14.9229	-81.3844	13.6585	52.0903	452.904	194.337	206.342	206.342	206.342	-82.0802	0.466102	-18.5471	-6.8366	-8.72375	-2.44966	-0.150947	-0.0650163	1.58122	55.5216	-2.81317	-2.37029	0	0	0.0114944	0.426447
0	6.87804	0	0	7.08472	0.411773	-13.8396	-0.145993	0.00375519	-0.0241458	-12.8498	4.62E-15	0.195669	0	0	0.00939751	3.45523	13.8783	-2.28743	33.5804	403.667	669.278	436.534	436.534	436.534	15.1101	-81.1201	13.5486	46.4079	452.93	194.233	206.342	206.342	206.342	-81.8434	0.314661	-18.6203	-6.92492	-8.72309	-2.4643	-0.158404	-0.0731611	1.59831	59.3795	-4.49619	-2.55154	0	0	0.00908023	1.00438
0	7.21897	0	0	7.44226	0.417595	-14.0324	-0.147783	0.00356552	-0.0250936	-12.6228	-4.73E-15	0.104751	0	0	0.00898946	3.46267	13.9484	-2.01455	33.3366	402.48	668.522	436.68	436.68	436.68	15.298	-80.8247	13.4302	40.7	452.939	194.139	206.342	206.342	206.342	-81.5755	0.162069	-18.6908	-6.98871	-8.74381	-2.48603	-0.163794	-0.0764892	1.62107	62.3766	-5.0592	-2.6963	0	0	0.00605134	1.62663
0	7.54807	0	0	7.78958	0.424568	-14.2629	-0.14992	0.00356872	-0.0257786	-12.4036	2.65E-15	0.020319	0	0	0.00845032	3.47784	13.9992	-1.75679	33.2864	401.232	667.746	436.828	436.828	436.828	15.4849	-80.4927	13.3031	34.9663	452.924	194.06	206.342	206.342	206.342	-81.2703	0.0102319	-18.7578	-7.02768	-8.78669	-2.50847	-0.166582	-0.0744082	1.64915	64.3372	-4.11266	-2.81184	0	0	0.00283091	2.29349
0	7.85969	0	0	8.12116	0.432721	-14.5317	-0.152342	0.00380442	-0.0260985	-12.191	-3.80E-15	-0.0570323	0	0	0.00777852	3.5	14.0302	-1.52178	33.4342	399.924	666.96	436.975	436.975	436.975	15.669	-80.1179	13.167	29.2078	452.882	194.001	206.342	206.342	206.342	-80.9214	-0.139085	-18.8202	-7.04254	-8.85177	-2.5255	-0.165845	-0.0666379	1.68144	64.7774	-1.38657	-2.90815	0	0	-6.59E-05	3.00542
0	8.1481	0	0	8.43119	0.442029	-14.8379	-0.15491	0.00432873	-0.0261206	-11.9736	5.10E-16	-0.125865	0	0	0.00697013	3.52836	14.0408	-1.31607	33.7865	398.56	666.177	437.121	437.121	437.121	15.8488	-79.6944	13.021	23.4277	452.811	193.972	206.342	206.342	206.342	-80.5223	-0.284421	-18.8768	-7.03468	-8.9383	-2.53172	-0.161199	-0.0533565	1.71668	63.5903	3.26645	-3.01223	0	0	-0.00206607	3.76313
0	8.40733	0	0	8.71353	0.452412	-15.1784	-0.157443	0.00514083	-0.0257745	-11.7342	-2.27E-15	-0.190784	0	0	0.00601895	3.56216	14.0303	-1.14498	34.3516	397.145	665.409	437.267	437.267	437.267	16.0225	-79.2156	12.8637	17.6307	452.71	193.979	206.342	206.342	206.342	-80.0659	-0.424692	-18.9262	-7.00614	-9.04485	-2.52253	-0.151521	-0.035299	1.75329	60.224	9.84015	-3.14892	0	0	-0.00264896	4.56768
0	8.63121	0	0	8.96175	0.463744	-15.5487	-0.159792	0.0062565	-0.0251448	-11.4577	3.68E-15	-0.251916	0	0	0.00492926	3.60096	13.9977	-1.0121	35.1404	395.686	664.667	437.413	437.413	437.413	16.1886	-78.6746	12.6929	11.8235	452.58	194.031	206.342	206.342	206.342	-79.5451	-0.559319	-18.9663	-6.95942	-9.16971	-2.49467	-0.136745	-0.0129976	1.78964	54.6415	18.26	-3.35076	0	0	-0.00142361	5.42063
0	8.81355	0	0	9.16911	0.475856	-15.9431	-0.161904	0.00761661	-0.0242519	-11.1381	3.51E-15	-0.312149	0	0	0.00371539	3.64454	13.9415	-0.919315	36.1666	394.193	663.963	437.563	437.563	437.563	16.3453	-78.0645	12.506	6.01453	452.424	194.134	206.342	206.342	206.342	-78.9526	-0.688241	-18.995	-6.89713	-9.3108	-2.44608	-0.11645	0.0125809	1.82389	46.5546	28.2696	-3.64069	0	0	0.00182869	6.32404
0	8.94796	0	0	9.32861	0.488553	-16.3549	-0.163714	0.00915848	-0.0231979	-10.766	5.10E-15	-0.366233	0	0	0.00240372	3.6931	13.86	-0.86675	37.4463	392.676	663.304	437.721	437.721	437.721	16.4907	-77.3778	12.2993	0.213512	452.245	194.294	206.342	206.342	206.342	-78.2805	-0.81193	-19.0093	-6.82161	-9.46597	-2.37604	-0.0906501	0.0405527	1.85462	35.9174	39.4923	-4.02823	0	0	0.00710534	7.28061
0	9.02818	0	0	9.43314	0.501627	-16.7771	-0.165281	0.0107975	-0.0221738	-10.3421	-1.76E-15	-0.401634	0	0	0.00103696	3.74715	13.751	-0.852821	38.9986	391.146	662.699	437.893	437.893	437.893	16.6228	-76.607	12.0688	-5.56857	452.049	194.515	206.342	206.342	206.342	-77.5212	-0.931289	-19.006	-6.73475	-9.63304	-2.28502	-0.0601964	0.0696996	1.88097	23.0326	51.3241	-4.50076	0	0	0.0141332	8.2937
0	9.04786	0	0	9.47543	0.514888	-17.2034	-0.166609	0.0124264	-0.0212781	-9.85893	-3.27E-16	-0.399862	0	0	-0.00033572	3.8076	13.6117	-0.87451	40.8448	389.616	662.15	438.085	438.085	438.085	16.7395	-75.7442	11.8099	-11.3203	451.84	194.799	206.342	206.342	206.342	-76.6666	-1.04749	-18.9817	-6.63746	-9.80998	-2.17445	-0.0255536	0.0989968	1.90179	7.99344	63.1541	-5.01502	0	0	0.0226072	9.36727
0	9.0005	0	0	9.44797	0.528183	-17.6289	-0.16773	0.0139706	-0.0206856	-9.31144	1.63E-15	-0.334386	0	0	-0.00165528	3.87558	13.4391	-0.927654	43.0086	388.099	661.657	438.301	438.301	438.301	16.8388	-74.7813	11.5188	-17.0304	451.625	195.148	206.342	206.342	206.342	-75.7083	-1.16181	-18.9332	-6.52951	-9.99491	-2.04654	0.0125231	0.127258	1.91671	-8.91522	74.313	-5.50177	0	0	0.0322087	10.5058
0	8.87904	0	0	9.34268	0.541418	-18.0504	-0.168665	0.0153956	-0.0204505	-8.69913	-2.57E-15	-0.176064	0	0	-0.0028589	3.95248	13.2295	-1.00717	45.5146	386.609	661.22	438.548	438.548	438.548	16.9193	-73.7093	11.1919	-22.6888	451.409	195.561	206.342	206.342	206.342	-74.6374	-1.27552	-18.8584	-6.40935	-10.1864	-1.90402	0.0528196	0.153968	1.92563	-27.3135	84.3783	-5.87952	0	0	0.0428376	11.7144
0	8.67566	0	0	9.15064	0.554582	-18.4677	-0.169513	0.016594	-0.0207159	-8.04068	9.39E-16	0.0884153	0	0	-0.00390116	4.03979	12.9791	-1.10747	48.3885	385.159	660.834	438.829	438.829	438.829	16.9807	-72.5184	10.8271	-28.2866	451.196	196.039	206.342	206.342	206.342	-73.4442	-1.38978	-18.7565	-6.27397	-10.3833	-1.7498	0.094099	0.178143	1.92854	-46.7602	92.7643	-6.05725	0	0	0.0545492	12.9979
0	8.38142	0	0	8.86188	0.567746	-18.883	-0.17039	0.0175733	-0.0214955	-7.37274	-2.51E-15	0.470358	0	0	-0.00475081	4.13906	12.6838	-1.22288	51.6552	383.761	660.492	439.145	439.145	439.145	17.0238	-71.1979	10.4234	-33.8173	450.992	196.581	206.342	206.342	206.342	-72.1183	-1.50571	-18.6288	-6.11878	-10.585	-1.58659	0.135621	0.199379	1.92565	-67.018	99.318	-5.9646	0	0	0.0678872	14.3613
0	7.98639	0	0	8.46538	0.581065	-19.3011	-0.171508	0.0183534	-0.0230424	-6.7618	-1.12E-16	0.96589	0	0	-0.00542664	4.25182	12.3395	-1.3477	55.3381	382.428	660.189	439.497	439.497	439.497	17.0514	-69.7363	9.98132	-39.2762	450.8	197.187	206.342	206.342	206.342	-70.6488	-1.62453	-18.4787	-5.93793	-10.7914	-1.41689	0.175173	0.217812	1.91825	-87.0904	103.981	-5.55839	0	0	0.0833767	15.8089
0	7.48008	0	0	7.94949	0.594769	-19.729	-0.17306	0.0189365	-0.0252738	-6.29212	2.82E-15	1.55188	0	0	-0.00602535	4.37944	11.9423	-1.47683	59.4578	381.171	659.917	439.881	439.88	439.88	17.0677	-68.1222	9.50212	-44.6605	450.624	197.862	206.342	206.342	206.342	-69.0249	-1.74776	-18.3114	-5.72431	-11.0028	-1.24234	0.2123	0.233434	1.90639	-106.933	106.869	-4.8309	0	0	0.102043	17.3444
0	6.85218	0	0	7.30247	0.609135	-20.1752	-0.175291	0.01933	-0.0283231	-6.07118	4.98E-15	2.19231	0	0	-0.00676437	4.52307	11.4883	-1.60577	64.0309	380	659.669	440.292	440.292	440.292	17.0786	-66.3448	8.98771	-49.9679	450.466	198.614	206.342	206.342	206.342	-67.2368	-1.87754	-18.1339	-5.47	-11.2199	-1.06387	0.245313	0.246436	1.89155	-125.781	108.135	-3.81818	0	0	0.124551	18.9702
0	6.0934	0	0	6.51345	0.62445	-20.648	-0.178424	0.0195682	-0.0321304	-6.21614	-2.29E-15	2.84594	0	0	-0.00800971	4.68346	10.9744	-1.73098	69.0686	378.922	659.442	440.724	440.724	440.724	17.0909	-64.3957	8.4397	-55.1951	450.328	199.457	206.342	206.342	206.342	-65.2773	-2.01687	-17.9541	-5.16642	-11.4434	-0.881359	0.273747	0.257198	1.87418	-143.491	108.104	-2.59718	0	0	0.151702	20.6871
0	5.19696	0	0	5.57362	0.640965	-21.1546	-0.182653	0.0196438	-0.036622	-6.84622	-5.23E-15	3.46565	0	0	-0.0102941	4.86097	10.398	-1.8499	74.5764	377.946	659.233	441.168	441.168	441.168	17.1116	-62.2698	7.85898	-60.3351	450.209	200.415	206.342	206.342	206.342	-63.1426	-2.16973	-17.7799	-4.80489	-11.674	-0.693761	0.296886	0.265971	1.8555	-159.755	106.973	-1.26375	0	0	0.183805	22.4945
0	4.15992	0	0	4.4778	0.658851	-21.6994	-0.188161	0.0196327	-0.0417655	-8.07376	3.10E-15	4.01845	0	0	-0.0142753	5.05539	9.75726	-1.96094	80.5524	377.075	659.041	441.614	441.614	441.614	17.1468	-59.9675	7.24531	-65.3742	450.107	201.52	206.342	206.342	206.342	-60.8344	-2.34106	-17.6183	-4.37698	-11.9122	-0.499181	0.314155	0.273488	1.83637	-174.225	105.164	0.0499611	0	0	0.220726	24.3895
0	2.98491	0	0	3.22604	0.678166	-22.2831	-0.194964	0.0194483	-0.0472714	-9.9787	-4.08E-15	4.46574	0	0	-0.0206282	5.26597	9.05127	-2.06348	86.9873	376.31	658.871	442.052	442.052	442.052	17.2013	-57.4958	6.59747	-70.2883	450.014	202.816	206.342	206.342	206.342	-58.3611	-2.53634	-17.4748	-3.87493	-12.1577	-0.295078	0.325931	0.2796	1.81736	-187.044	102.634	1.26036	0	0	0.262035	26.3673
0	1.68139	0	0	1.82532	0.698819	-22.9019	-0.202977	0.0191185	-0.0527984	-12.6056	3.68E-15	4.79577	0	0	-0.0298607	5.49138	8.28014	-2.15753	93.8641	375.652	658.73	442.471	442.471	442.471	17.2765	-54.8706	5.91366	-75.0394	449.923	204.352	206.342	206.342	206.342	-55.7397	-2.76089	-17.3524	-3.2922	-12.4096	-0.0786931	0.3323	0.284679	1.79882	-198.2	99.6282	2.26725	0	0	0.306922	28.421
0	0.26675	0	0	0.290975	0.720554	-23.5471	-0.211978	0.018452	-0.0578602	-15.9519	2.90E-15	4.98973	0	0	-0.0421331	5.72983	7.44506	-2.24347	101.158	375.097	658.627	442.862	442.862	442.862	17.3706	-52.1171	5.19275	-79.5719	449.819	206.183	206.342	206.342	206.342	-52.9963	-3.01891	-17.2513	-2.62377	-12.6661	0.152567	0.333659	0.28862	1.78084	-207.905	95.9967	3.06112	0	0	0.354309	30.5414
0	-1.23329	0	0	-1.3522	0.742956	-24.2054	-0.221575	0.0174651	-0.0617602	-19.9607	4.66E-15	5.06353	0	0	-0.0570042	5.97904	6.54826	-2.32183	108.836	374.638	658.577	443.214	443.214	443.214	17.4774	-49.2708	4.43564	-83.8104	449.685	208.362	206.342	206.342	206.342	-50.1664	-3.31223	-17.1686	-1.8664	-12.9247	0.400782	0.330738	0.291343	1.76295	-216.519	91.7367	3.65468	0	0	0.403316	32.7173
0	-2.78481	0	0	-3.06947	0.765472	-24.8604	-0.231292	0.0160938	-0.0637357	-24.5257	6.53E-16	5.03034	0	0	-0.0733537	6.23642	5.59303	-2.39289	116.859	374.268	658.596	443.52	443.52	443.52	17.5873	-46.3772	3.647	-87.6586	449.5	210.936	206.342	206.342	206.342	-47.2954	-3.63925	-17.0987	-1.01887	-13.1819	0.667051	0.324567	0.29301	1.74474	-224.541	86.9183	4.09447	0	0	0.453421	34.9359
0	-4.34671	0	0	-4.81663	0.787458	-25.4933	-0.24058	0.0143273	-0.0628995	-29.4905	-3.92E-15	4.90535	0	0	-0.089359	6.49911	4.58356	-2.45636	125.181	373.977	658.702	443.772	443.772	443.772	17.6876	-43.491	2.8368	-91.0007	449.241	213.934	206.342	206.342	206.342	-44.4368	-3.99395	-17.0342	-0.0821017	-13.4339	0.951175	0.316267	0.293178	1.72477	-232.58	81.456	4.47443	0	0	0.504509	37.1825
0	-5.87236	0	0	-6.54113	0.808242	-26.0855	-0.248978	0.0121515	-0.0585729	-34.6626	-2.61E-15	4.69066	0	0	-0.102689	6.76416	3.52488	-2.51111	133.753	373.752	658.915	443.965	443.965	443.965	17.7652	-40.6745	2.02121	-93.7048	448.883	217.364	206.342	206.342	206.342	-41.6508	-4.36547	-16.9665	0.940737	-13.6764	1.25134	0.306792	0.292071	1.70262	-241.047	75.4807	4.88577	0	0	0.556536	39.4406
0	-7.31191	0	0	-8.18455	0.827196	-26.6204	-0.256006	0.00959041	-0.0501058	-39.8022	-7.84E-15	4.37582	0	0	-0.11076	7.02857	2.42261	-2.55504	142.518	373.581	659.256	444.093	444.093	444.093	17.8076	-37.9949	1.22265	-95.628	448.405	221.204	206.342	206.342	206.342	-39.0021	-4.73833	-16.8877	2.04457	-13.9053	1.5641	0.297764	0.289906	1.67698	-250.56	69.1692	5.41781	0	0	0.610208	41.6927
0	-8.6151	0	0	-9.68589	0.843786	-27.0846	-0.261248	0.00668112	-0.0376245	-44.6365	-5.23E-15	3.94013	0	0	-0.111225	7.28929	1.28283	-2.5849	151.423	373.451	659.747	444.154	444.154	444.154	17.8053	-35.5213	0.468429	-96.6237	447.789	225.403	206.342	206.342	206.342	-36.5567	-5.09339	-16.7906	3.22235	-14.1164	1.88421	0.290128	0.286748	1.64777	-260.93	62.6658	6.14505	0	0	0.664605	43.9197
0	-9.73456	0	0	-10.986	0.857625	-27.4688	-0.264232	0.00351296	-0.0217514	-48.8629	2.61E-15	3.36951	0	0	-0.102498	7.54333	0.111818	-2.59633	160.411	373.348	660.406	444.145	444.145	444.145	17.7526	-33.3206	-0.211557	-96.5504	447.021	229.879	206.342	206.342	206.342	-34.3783	-5.40957	-16.6703	4.4654	-14.3057	2.20485	0.284332	0.282554	1.61526	-271.463	56.1726	7.09232	0	0	0.717403	46.1017
0	-10.6292	0	0	-12.032	0.868481	-27.7684	-0.264415	0.00015318	-0.00384358	-52.172	2.61E-15	2.66627	0	0	-0.0843077	7.78773	-1.08414	-2.58406	169.429	373.26	661.253	444.065	444.065	444.065	17.648	-31.4535	-0.788301	-95.2806	446.096	234.524	206.342	206.342	206.342	-32.5246	-5.66623	-16.5236	5.7637	-14.4698	2.51788	0.280382	0.277739	1.58115	-280.842	49.9067	8.27203	0	0	0.764334	48.2182
0	-11.2672	0	0	-12.7826	0.876281	-27.9826	-0.261291	-0.00318987	0.0143881	-54.2919	0	1.87706	0	0	-0.0580383	8.01959	-2.29889	-2.54219	178.424	373.173	662.302	443.915	443.915	443.915	17.4928	-29.9697	-1.23721	-92.7107	445.012	239.218	206.342	206.342	206.342	-31.043	-5.84561	-16.3487	7.10631	-14.6059	2.8143	0.278184	0.27263	1.54738	-287.535	44.1785	9.60645	0	0	0.800235	50.2487
0	-11.6289	0	0	-13.211	0.881081	-28.114	-0.254528	-0.00623652	0.0312596	-55.0333	0	1.0881	0	0	-0.0266699	8.23607	-3.52655	-2.46472	187.353	373.078	663.568	443.696	443.696	443.696	17.2907	-28.9051	-1.54124	-88.7686	443.774	243.833	206.342	206.342	206.342	-29.9679	-5.93513	-16.145	8.48158	-14.7117	3.08483	0.277704	0.267434	1.51535	-290.314	39.3246	10.9578	0	0	0.82061	52.1734
0	-11.7077	0	0	-13.3076	0.883058	-28.1681	-0.244002	-0.00871049	0.0451304	-54.3159	5.23E-15	0.4058	0	0	0.00577437	8.43447	-4.76155	-2.34597	196.172	372.963	665.058	443.413	443.413	443.413	17.0457	-28.2788	-1.69275	-83.4187	442.39	248.252	206.342	206.342	206.342	-29.318	-5.9288	-15.9128	9.87763	-14.7858	3.3205	0.278755	0.262636	1.48742	-288.062	35.6231	12.1829	0	0	0.82145	53.9743
0	-11.5104	0	0	-13.0806	0.882489	-28.1525	-0.229857	-0.010317	0.0550185	-52.185	-5.23E-15	-0.0597341	0	0	0.0351023	8.61231	-5.99865	-2.1812	204.849	372.821	666.778	443.071	443.071	443.071	16.7623	-28.0925	-1.69397	-76.6643	440.872	252.374	206.342	206.342	206.342	-29.0959	-5.8276	-15.6538	11.2824	-14.8276	3.51324	0.280608	0.258688	1.46399	-280.196	33.3951	13.0949	0	0	0.800669	55.6351
0	-11.0567	0	0	-12.5541	0.879752	-28.0777	-0.212659	-0.0108589	0.0605939	-48.8189	3.92E-15	-0.226	0	0	0.0578989	8.76737	-7.23278	-1.96727	213.351	372.646	668.726	442.677	442.677	442.677	16.4447	-28.3315	-1.55613	-68.5463	439.236	256.12	206.342	206.342	206.342	-29.2885	-5.63899	-15.3707	12.6843	-14.8368	3.65666	0.282956	0.255523	1.44445	-266.955	32.742	13.5626	0	0	0.759056	57.1423
0	-10.3768	0	0	-11.7661	0.875308	-27.9559	-0.193341	-0.0101397	0.0620522	-44.5027	-2.61E-15	-0.0423815	0	0	0.0722406	8.89796	-8.45896	-1.70322	221.654	372.434	670.899	442.242	442.242	442.242	16.0977	-28.9665	-1.29719	-59.1396	437.502	259.438	206.342	206.342	206.342	-29.8688	-5.37521	-15.068	14.0718	-14.8143	3.74659	0.284758	0.253897	1.42827	-248.793	33.9125	13.4463	0	0	0.698644	58.4851
0	-9.50858	0	0	-10.7633	0.869691	-27.8017	-0.173072	-0.00808664	0.0602021	-39.585	5.23E-15	0.493363	0	0	0.0779292	9.00294	-9.6721	-1.39075	229.736	372.184	673.284	441.776	441.775	441.775	15.7267	-29.9573	-0.939061	-48.5457	435.691	262.299	206.342	206.342	206.342	-30.7992	-5.05141	-14.7518	15.4341	-14.7615	3.7816	0.285188	0.253685	1.41309	-226.847	36.8619	12.6903	0	0	0.623836	59.6553
0	-8.49439	0	0	-9.59756	0.863476	-27.6305	-0.153017	-0.00477244	0.0560138	-34.4221	0	1.33802	0	0	0.076223	9.08195	-10.8669	-1.03444	237.574	371.896	675.867	441.289	441.289	441.289	15.3386	-31.257	-0.504509	-36.8842	433.833	264.691	206.342	206.342	206.342	-32.0356	-4.68351	-14.4303	16.7613	-14.6805	3.76327	0.28352	0.255237	1.39754	-202.33	41.6126	11.2605	0	0	0.539531	60.647
0	-7.37794	0	0	-8.32081	0.857216	-27.4575	-0.134237	-0.000435234	0.0506392	-29.3437	-6.53E-16	2.41271	0	0	0.0692728	9.13549	-12.0377	-0.641759	245.149	371.574	678.625	440.796	440.796	440.796	14.9416	-32.8157	-0.0147904	-24.2838	431.957	266.617	206.342	206.342	206.342	-33.5307	-4.28658	-14.1129	18.044	-14.5735	3.69616	0.279173	0.258339	1.37942	-176.63	47.8663	9.2397	0	0	0.451225	61.4565
0	-6.2017	0	0	-6.98243	0.851381	-27.2958	-0.117612	0.00475662	0.0448149	-24.6258	0	3.63994	0	0	0.0594724	9.16496	-13.1787	-0.222826	252.44	371.223	681.532	440.305	440.305	440.305	14.5451	-34.5845	0.51192	-10.8729	430.096	268.086	206.342	206.342	206.342	-35.2376	-3.87389	-13.8099	19.274	-14.4437	3.58767	0.271465	0.263411	1.35834	-150.681	55.5758	6.63242	0	0	0.36301	62.0814
0	-5.00481	0	0	-5.6267	0.846313	-27.1549	-0.103873	0.0105847	0.0394096	-20.4848	-3.92E-15	4.94204	0	0	0.0489644	9.17267	-14.2836	0.209874	259.424	370.849	684.558	439.829	439.829	439.829	14.1589	-36.5173	1.06103	3.22689	428.286	269.108	206.342	206.342	206.342	-37.1117	-3.45671	-13.5315	20.4444	-14.2938	3.4477	0.260454	0.270093	1.33345	-125.67	64.4138	3.51402	0	0	0.279382	62.5204
0	-3.82141	0	0	-4.29123	0.842189	-27.0401	-0.0935502	0.0169267	0.0345536	-17.064	2.41E-15	6.26126	0	0	0.0393011	9.16185	-15.3461	0.642028	266.079	370.459	687.667	439.376	439.376	439.376	13.7931	-38.5737	1.62153	17.908	426.563	269.696	206.342	206.342	206.342	-39.1141	-3.0445	-13.2876	21.5492	-14.1271	3.28824	0.24616	0.278454	1.30597	-102.109	74.1826	-0.0886599	0	0	0.202739	62.7729
0	-2.67931	0	0	-3.00609	0.839049	-26.9525	-0.0867643	0.023623	0.0305628	-14.4103	1.63E-15	7.54572	0	0	0.0312975	9.13645	-16.3599	1.0581	272.38	370.061	690.823	438.952	438.952	438.952	13.4574	-40.7198	2.18557	33.0801	424.965	269.864	206.342	206.342	206.342	-41.2117	-2.64534	-13.0869	22.5842	-13.9465	3.12283	0.229379	0.288133	1.27624	-80.7021	84.5994	-4.1321	0	0	0.135513	62.8387
0	-1.59992	0	0	-1.79394	0.836797	-26.8895	-0.0833353	0.0304048	0.0271791	-12.4903	0	8.74051	0	0	0.0251419	9.10107	-17.3188	1.44224	278.3	369.661	693.984	438.563	438.563	438.563	13.1611	-42.9289	2.7478	48.6718	423.53	269.628	206.342	206.342	206.342	-43.3784	-2.26639	-12.9373	23.5464	-13.755	2.9658	0.210821	0.298979	1.24644	-61.4849	95.3195	-8.50847	0	0	0.0783403	62.718
0	-0.598695	0	0	-0.671024	0.835249	-26.8462	-0.0829001	0.0371245	0.0243244	-11.2137	1.96E-15	9.809	0	0	0.0206032	9.06057	-18.2172	1.77905	283.815	369.267	697.109	438.211	438.211	438.211	12.9129	-45.1804	3.30454	64.6283	422.294	269.01	206.342	206.342	206.342	-45.5944	-1.91441	-12.845	24.4343	-13.5551	2.83138	0.191978	0.310816	1.21797	-44.7812	106.145	-13.1606	0	0	0.0319756	62.4113
0	0.313764	0	0	0.351568	0.834171	-26.8161	-0.0850219	0.0435831	0.0216273	-10.4608	1.31E-15	10.7132	0	0	0.0172623	9.01985	-19.0501	2.05479	288.9	368.884	700.157	437.897	437.897	437.897	12.7201	-47.4589	3.85309	80.9091	421.294	268.034	206.342	206.342	206.342	-47.8448	-1.59593	-12.8148	25.2477	-13.3491	2.73271	0.173898	0.323553	1.19257	-30.4615	116.928	-18.0123	0	0	-0.0040647	61.9193
0	1.13037	0	0	1.26633	0.833327	-26.7924	-0.0892904	0.0495275	0.0190081	-10.1118	-6.53E-16	11.4145	0	0	0.0146902	8.98346	-19.8135	2.25797	293.533	368.518	703.089	437.619	437.619	437.619	12.5889	-49.7527	4.39119	97.4837	420.562	266.733	206.342	206.342	206.342	-50.1183	-1.31738	-12.8494	25.9878	-13.1389	2.68103	0.158264	0.336367	1.17143	-18.7666	127.255	-22.8623	0	0	-0.0298322	61.2434
0	1.84626	0	0	2.06797	0.832505	-26.7694	-0.0953526	0.0547355	0.0163335	-10.065	-6.53E-16	11.8817	0	0	0.0125382	8.95539	-20.5043	2.38023	297.697	368.172	705.866	437.375	437.375	437.375	12.5239	-52.0523	4.91668	114.328	420.126	265.143	206.342	206.342	206.342	-52.4061	-1.08489	-12.9494	26.6568	-12.9264	2.68501	0.146875	0.349358	1.15604	-9.89632	137.001	-27.5339	0	0	-0.0460693	60.3854
0	2.45782	0	0	2.75241	0.831534	-26.7422	-0.103009	0.0588864	0.0134224	-10.256	0	12.0777	0	0	0.0105733	8.93865	-21.1206	2.41693	301.378	367.852	708.457	437.161	437.161	437.161	12.5278	-54.3492	5.42735	131.423	420.01	263.306	206.342	206.342	206.342	-54.7003	-0.90406	-13.1135	27.2577	-12.7129	2.74994	0.141369	0.361734	1.14742	-4.00319	145.738	-31.7462	0	0	-0.0538718	59.348
0	2.96203	0	0	3.31616	0.8303	-26.7076	-0.112079	0.0617129	0.010416	-10.6478	-3.27E-15	11.9744	0	0	0.00864012	8.93512	-21.6616	2.36755	304.567	367.559	710.831	436.972	436.972	436.972	12.6016	-56.6354	5.92095	148.751	420.227	261.268	206.342	206.342	206.342	-56.9933	-0.779522	-13.3378	27.7944	-12.4995	2.87729	0.143243	0.372599	1.14571	-1.43728	153.029	-35.2188	0	0	-0.0545404	58.1344
0	3.35651	0	0	3.75646	0.828719	-26.6632	-0.122502	0.0630773	0.00709585	-11.2368	1.96E-15	11.5579	0	0	0.00663384	8.94542	-22.1278	2.23595	307.264	367.295	712.965	436.802	436.803	436.802	12.7437	-58.9029	6.39537	166.296	420.787	259.078	206.342	206.342	206.342	-59.2781	-0.714463	-13.6167	28.2708	-12.2874	3.06452	0.153235	0.381623	1.15155	-2.02934	158.588	-37.7389	0	0	-0.0502339	56.7493
0	3.63982	0	0	4.07163	0.826725	-26.6072	-0.134111	0.0626997	0.00348328	-12.0205	-1.96E-15	10.7992	0	0	0.00445448	8.96876	-22.5208	2.03028	309.473	367.062	714.842	436.647	436.646	436.647	12.9504	-61.1446	6.84883	184.043	421.685	256.792	206.342	206.342	206.342	-61.548	-0.710268	-13.9426	28.6912	-12.0775	3.30492	0.171891	0.38781	1.1647	-5.7816	161.898	-39.079	0	0	-0.0428173	55.198
0	3.81207	0	0	4.26177	0.82423	-26.5371	-0.146772	0.0605806	-0.000565708	-13.0012	6.53E-16	9.69826	0	0	0.00201547	9.0031	-22.8436	1.76284	311.206	366.862	716.451	436.499	436.499	436.499	13.2155	-63.3545	7.27988	201.98	422.908	254.469	206.342	206.342	206.342	-63.7971	-0.766225	-14.3059	29.0596	-11.8707	3.58796	0.198955	0.391066	1.18521	-12.2536	162.833	-39.2115	0	0	-0.0343784	53.488
0	3.87554	0	0	4.32941	0.821074	-26.4482	-0.160115	0.0566523	-0.00526198	-14.1471	-6.21E-15	8.2526	0	0	-0.000735381	9.04515	-23.0998	1.44944	312.483	366.694	717.785	436.354	436.354	436.354	13.5297	-65.5279	7.6872	220.092	424.43	252.17	206.342	206.342	206.342	-66.021	-0.879518	-14.6952	29.3799	-11.6679	3.8996	0.233139	0.390837	1.21198	-20.6338	161.143	-38.1654	0	0	-0.0266306	51.6279
0	3.83502	0	0	4.27983	0.81699	-26.333	-0.173749	0.0511049	-0.0107332	-15.4082	3.92E-15	6.49774	0	0	-0.00375058	9.09083	-23.2942	1.10875	313.327	366.559	718.845	436.209	436.209	436.209	13.8807	-67.6624	8.06908	238.364	426.215	249.962	206.342	206.342	206.342	-68.2166	-1.04534	-15.0968	29.6556	-11.47	4.22321	0.272752	0.387297	1.24438	-30.0227	156.874	-36.1098	0	0	-0.0206876	49.6289
0	3.69774	0	0	4.12113	0.811559	-26.1795	-0.187037	0.0443037	-0.0174145	-16.6901	1.31E-15	4.50627	0	0	-0.00683512	9.1354	-23.4319	0.761211	313.771	366.456	719.637	436.059	436.059	436.059	14.2534	-69.7574	8.42293	256.779	428.214	247.912	206.342	206.342	206.342	-70.3823	-1.2572	-15.4949	29.8893	-11.2781	4.54038	0.315239	0.380886	1.28185	-38.8688	150.272	-33.3351	0	0	-0.0173067	47.5039
0	3.47322	0	0	3.86393	0.804213	-25.9712	-0.199338	0.0368245	-0.0255273	-17.8803	-3.29E-15	2.3969	0	0	-0.00963845	9.17396	-23.5186	0.428101	313.849	366.384	720.169	435.902	435.902	435.902	14.6301	-71.8137	8.74476	275.311	430.369	246.088	206.342	206.342	206.342	-72.5171	-1.5073	-15.8718	30.0833	-11.0935	4.83189	0.357647	0.372135	1.32263	-45.6339	141.762	-30.1912	0	0	-0.016549	45.2685
0	3.17255	0	0	3.52088	0.79425	-25.6875	-0.209859	0.0293934	-0.0356702	-18.8403	-4.08E-15	0.328208	0	0	-0.0117195	9.20165	-23.5602	0.130376	313.601	366.344	720.456	435.738	435.738	435.738	14.9913	-73.8329	9.02914	293.928	432.613	244.55	206.342	206.342	206.342	-74.6197	-1.78684	-16.2087	30.2391	-10.9173	5.07863	0.396558	0.361135	1.36595	-48.2268	131.753	-27.0312	0	0	-0.0181352	42.9405
0	2.8076	0	0	3.10586	0.780894	-25.305	-0.217883	0.022923	-0.0482651	-19.4402	3.59E-15	-1.50405	0	0	-0.0127133	9.21418	-23.5625	-0.11229	313.069	366.333	720.512	435.566	435.566	435.566	15.3177	-75.816	9.26949	312.582	434.88	243.355	206.342	206.342	206.342	-76.6881	-2.08639	-16.4868	30.3575	-10.7514	5.26269	0.427827	0.348711	1.41027	-44.3651	120.993	-24.2121	0	0	-0.0214174	40.54
0	2.39004	0	0	2.63303	0.7634	-24.8004	-0.222734	0.0183072	-0.0639275	-19.5684	3.27E-16	-2.90052	0	0	-0.0125157	9.20802	-23.5312	-0.282713	312.295	366.352	720.355	435.387	435.387	435.387	15.591	-77.7626	9.45872	331.208	437.101	242.543	206.342	206.342	206.342	-78.7176	-2.39618	-16.6892	30.439	-10.5973	5.36827	0.447505	0.335225	1.45439	-31.6846	110.183	-21.9981	0	0	-0.0252715	38.0891
0	1.93076	0	0	2.1161	0.741165	-24.153	-0.224103	0.0163146	-0.0830847	-19.1762	-3.43E-15	-3.68625	0	0	-0.0114427	9.18071	-23.4715	-0.367093	311.322	366.402	720.004	435.203	435.203	435.203	15.7963	-79.669	9.59051	349.715	439.218	242.142	206.342	206.342	206.342	-80.701	-2.70636	-16.8025	30.4838	-10.4572	5.38273	0.452603	0.321029	1.4973	-8.40904	99.9553	-20.5059	0	0	-0.027992	35.6116
0	1.43958	0	0	1.568	0.713856	-23.3489	-0.221995	0.0174461	-0.106068	-18.2772	1.47E-15	-3.74392	0	0	-0.0102124	9.13106	-23.3878	-0.355828	310.193	366.481	719.478	435.015	435.015	435.015	15.9233	-81.5287	9.66071	367.989	441.18	242.157	206.342	206.342	206.342	-82.6275	-3.00731	-16.819	30.4916	-10.3331	5.29724	0.440294	0.306637	1.5378	26.9581	90.9667	-19.7478	0	0	-0.0273557	33.1324
0	0.925665	0	0	1.00109	0.681501	-22.3834	-0.216802	0.0217753	-0.132855	-16.9493	5.31E-15	-3.04416	0	0	-0.00973523	9.05916	-23.2842	-0.244067	308.944	366.592	718.795	434.828	434.828	434.828	15.9673	-83.3315	9.6687	385.887	442.956	242.577	206.342	206.342	206.342	-84.4841	-3.28994	-16.7378	30.4623	-10.2271	5.10734	0.409616	0.292307	1.57464	74.6081	83.6453	-19.5872	0	0	-0.020634	30.6774
0	0.398681	0	0	0.427795	0.644533	-21.2636	-0.20895	0.0288409	-0.163128	-15.2854	1.69E-15	-1.6645	0	0	-0.0107201	8.9665	-23.1637	-0.0321201	307.612	366.735	717.973	434.643	434.643	434.643	15.9297	-85.0652	9.61837	403.244	444.525	243.367	206.342	206.342	206.342	-86.2567	-3.54606	-16.5651	30.396	-10.1413	4.81347	0.360627	0.278263	1.60692	133.967	78.0258	-19.7844	0	0	-0.00491178	28.273
0	-0.130622	0	0	-0.139023	0.603773	-20.0089	-0.198977	0.0377064	-0.195908	-13.3868	7.30E-16	0.219965	0	0	-0.0133596	8.85576	-23.0285	0.274461	306.226	366.913	717.028	434.463	434.463	434.463	15.8173	-86.7166	9.51823	419.872	445.887	244.476	206.342	206.342	206.342	-87.9312	-3.76888	-16.3141	30.2929	-10.0773	4.42087	0.2958	0.264595	1.63295	202.646	73.9322	-20.0755	0	0	0.0221367	25.9452
0	-0.649985	0	0	-0.686008	0.560353	-18.65	-0.18718	0.0471748	-0.230115	-11.3164	3.78E-15	2.37078	0	0	-0.0171808	8.73068	-22.8802	0.665201	304.813	367.127	715.974	434.291	434.291	434.291	15.6413	-88.2722	9.38049	435.571	447.051	245.833	206.342	206.342	206.342	-89.4951	-3.95352	-16.003	30.1537	-10.0367	3.93937	0.218168	0.251298	1.65206	277.899	70.7526	-20.2305	0	0	0.061717	23.7202
0	-1.14604	0	0	-1.19988	0.515616	-17.2268	-0.173888	0.0560158	-0.263965	-9.12294	-1.99E-15	4.52723	0	0	-0.0212158	8.59574	-22.7198	1.12515	303.394	367.379	714.825	434.128	434.128	434.128	15.4162	-89.7194	9.21969	450.139	448.033	247.354	206.342	206.342	206.342	-90.9375	-4.09738	-15.6531	29.98	-10.02	3.38294	0.133339	0.23847	1.66268	355.222	67.9359	-20.1254	0	0	0.112788	21.6228
0	-1.60541	0	0	-1.66834	0.470988	-15.7848	-0.159372	0.0631953	-0.295688	-6.83513	-3.68E-16	6.45087	0	0	-0.0243441	8.45577	-22.5479	1.63593	301.985	367.669	713.592	433.976	433.976	433.976	15.158	-91.0457	9.05058	463.378	448.853	248.938	206.342	206.342	206.342	-92.2489	-4.20029	-15.2864	29.7737	-10.0272	2.76864	0.0466943	0.226017	1.66457	430.132	64.7679	-19.7354	0	0	0.172086	19.6768
0	-2.016	0	0	-2.08116	0.427873	-14.3719	-0.14411	0.0679489	-0.323123	-4.49778	-1.55E-15	7.94894	0	0	-0.0256759	8.31566	-22.3647	2.17669	300.6	367.998	712.287	433.836	433.836	433.836	14.8828	-92.2397	8.88664	475.113	449.531	250.476	206.342	206.342	206.342	-93.4206	-4.26434	-14.9233	29.5376	-10.0573	2.11583	-0.0344793	0.214546	1.65837	497.075	60.9667	-19.1386	0	0	0.233807	17.9035
0	-2.36856	0	0	-2.43125	0.38755	-13.0342	-0.128646	0.0699866	-0.344342	-2.16678	-1.96E-15	8.90752	0	0	-0.0248474	8.17994	-22.1708	2.72542	299.247	368.364	710.919	433.707	433.707	433.707	14.6055	-93.2904	8.73851	485.197	450.079	251.85	206.342	206.342	206.342	-94.4445	-4.2934	-14.5815	29.2756	-10.1082	1.44494	-0.102952	0.204696	1.64546	550.764	56.4389	-18.4509	0	0	0.290657	16.3218
0	-2.65789	0	0	-2.71544	0.351097	-11.8122	-0.113804	0.0693362	-0.357471	0.0603512	1.47E-15	9.28213	0	0	-0.0220527	8.05236	-21.9668	3.26044	297.936	368.765	709.499	433.589	433.589	433.589	14.3385	-94.1868	8.61322	493.521	450.507	252.944	206.342	206.342	206.342	-95.3123	-4.2924	-14.2737	28.9922	-10.1767	0.776037	-0.152645	0.19705	1.6283	586.399	51.4214	-17.7827	0	0	0.335113	14.9469
0	-2.88379	0	0	-2.93524	0.319348	-10.7388	-0.100429	0.0663482	-0.361089	2.06412	-1.47E-15	9.09869	0	0	-0.0179103	7.93577	-21.7536	3.76127	296.675	369.196	708.038	433.48	433.48	433.48	14.091	-94.9185	8.51387	500.023	450.816	253.647	206.342	206.342	206.342	-96.0155	-4.26658	-14.0083	28.6927	-10.2588	0.128114	-0.177849	0.192199	1.60918	599.903	46.3759	-17.1837	0	0	0.360735	13.7893
0	-3.05142	0	0	-3.097	0.292858	-9.83741	-0.0895027	0.061394	-0.35425	3.68896	1.47E-15	8.42147	0	0	-0.0131898	7.83189	-21.533	4.20995	295.47	369.652	706.547	433.377	433.377	433.377	13.8685	-95.4758	8.43974	504.692	451.006	253.864	206.342	206.342	206.342	-96.5454	-4.22083	-13.7882	28.3827	-10.3495	-0.482023	-0.174377	0.190836	1.59168	588.43	41.8357	-16.6252	0	0	0.363354	12.8548
0	-3.17102	0	0	-3.21168	0.271898	-9.12064	-0.081931	0.0551107	-0.336701	4.76713	-8.17E-16	7.37452	0	0	-0.00864643	7.74127	-21.3067	4.59175	294.331	370.129	705.039	433.276	433.276	433.276	13.6726	-95.8505	8.38659	507.57	451.071	253.524	206.342	206.342	206.342	-96.8943	-4.15924	-13.6117	28.0685	-10.4433	-1.04037	-0.140812	0.193092	1.57782	551.047	38.4236	-16.0158	0	0	0.34217	12.1431
0	-3.25686	0	0	-3.29387	0.256472	-8.59125	-0.0784718	0.0480443	-0.308875	5.13404	1.31E-15	6.0951	0	0	-0.00480824	7.66333	-21.0775	4.89562	293.266	370.62	703.531	433.173	433.173	433.173	13.5015	-96.037	8.34762	508.751	451.008	252.584	206.342	206.342	206.342	-97.0563	-4.08503	-13.473	27.756	-10.5342	-1.53599	-0.077414	0.199038	1.56987	488.429	36.632	-15.2234	0	0	0.299429	11.6482
0	-3.32564	0	0	-3.36039	0.246352	-8.24312	-0.0797522	0.0407941	-0.272216	4.63968	-1.06E-15	4.73853	0	0	-0.00197974	7.59659	-20.8479	5.11456	292.285	371.121	702.039	433.063	433.063	433.063	13.3507	-96.0336	8.31422	508.376	450.816	251.035	206.342	206.342	206.342	-97.0292	-4.00072	-13.3633	27.451	-10.6165	-1.96123	0.0122174	0.208608	1.56919	403.778	36.8311	-14.1306	0	0	0.240485	11.3581
0	-3.3942	0	0	-3.42811	0.241137	-8.06349	-0.0860209	0.0339459	-0.228698	3.19205	8.98E-16	3.45609	0	0	-0.000276331	7.53876	-20.6212	5.24538	291.399	371.627	700.58	432.941	432.941	432.941	13.2146	-95.844	8.27736	506.625	450.497	248.906	206.342	206.342	206.342	-96.8159	-3.90868	-13.2726	27.1587	-10.6842	-2.3116	0.122945	0.221477	1.57609	301.705	39.3169	-12.669	0	0	0.172139	11.2551
0	-3.4772	0	0	-3.51173	0.240318	-8.03528	-0.0972047	0.0278568	-0.181322	0.770179	-2.04E-15	2.35717	0	0	0.00030273	7.48707	-20.4002	5.28856	290.617	372.135	699.172	432.801	432.802	432.801	13.0879	-95.4788	8.22857	503.707	450.063	246.261	206.342	206.342	206.342	-96.4263	-3.81156	-13.1908	26.8833	-10.7323	-2.58553	0.246775	0.236882	1.59054	189.162	43.901	-10.8627	0	0	0.102025	11.3175
0	-3.58483	0	0	-3.62136	0.243349	-8.13972	-0.11256	0.0229768	-0.133356	-2.52412	-4.49E-16	1.5329	0	0	-0.0001579	7.43842	-20.1879	5.24777	289.948	372.643	697.834	432.642	432.642	432.642	12.9661	-94.9557	8.1609	499.848	449.531	243.199	206.342	206.342	206.342	-95.878	-3.71272	-13.1092	26.6279	-10.7559	-2.78408	0.374551	0.253976	1.61103	74.0402	50.4356	-8.82765	0	0	0.0368644	11.5202
0	-3.72087	0	0	-3.76088	0.249708	-8.35863	-0.130838	0.0194397	-0.088432	-6.47436	-2.89E-15	1.00846	0	0	-0.00144157	7.38964	-19.9868	5.12934	289.4	373.149	696.583	432.458	432.458	432.458	12.8466	-94.2997	8.06961	495.274	448.922	239.84	206.342	206.342	206.342	-95.196	-3.61638	-13.021	26.3944	-10.7514	-2.91049	0.495782	0.271664	1.63591	-34.8216	58.3467	-6.76106	0	0	-0.0182333	11.837
0	-3.88187	0	0	-3.92688	0.258947	-8.67628	-0.150115	0.0173423	-0.0498287	-10.7374	-3.82E-15	0.776506	0	0	-0.00312706	7.33772	-19.799	4.94158	288.976	373.653	695.436	432.25	432.25	432.25	12.7288	-93.5418	7.9522	490.198	448.264	236.322	206.342	206.342	206.342	-94.4118	-3.52735	-12.9219	26.183	-10.7159	-2.96969	0.600246	0.288468	1.6622	-128.973	66.9289	-4.89227	0	0	-0.0605924	12.2423
0	-4.05746	0	0	-4.10904	0.270717	-9.08014	-0.168254	0.0164674	-0.0199295	-14.9127	3.17E-15	0.780664	0	0	-0.00462218	7.27992	-19.6257	4.69392	288.679	374.156	694.404	432.018	432.018	432.018	12.6131	-92.717	7.80828	484.807	447.584	232.78	206.342	206.342	206.342	-93.5609	-3.4506	-12.8097	25.9927	-10.6477	-2.96765	0.680037	0.303147	1.68777	-201.998	75.3151	-3.41341	0	0	-0.090231	12.7129
0	-4.23211	0	0	-4.29182	0.284755	-9.56064	-0.183218	0.0165959	0.000297874	-18.6081	4.79E-15	0.959856	0	0	-0.00529735	7.2139	-19.4672	4.3964	288.505	374.659	693.499	431.766	431.766	431.766	12.5007	-91.8607	7.63904	479.253	446.905	229.341	206.342	206.342	206.342	-92.6797	-3.39043	-12.6837	25.8205	-10.5465	-2.91109	0.729524	0.314559	1.7097	-249.997	82.7455	-2.43516	0	0	-0.10907	13.2293
0	-4.38815	0	0	-4.45752	0.300858	-10.1102	-0.193671	0.017255	0.0116554	-21.5376	1.08E-15	1.23304	0	0	-0.00474545	7.13788	-19.3226	4.05858	288.444	375.164	692.723	431.499	431.499	431.499	12.3924	-91.0056	7.44709	473.644	446.248	226.106	206.342	206.342	206.342	-91.8015	-3.34968	-12.5445	25.6617	-10.4127	-2.80666	0.748807	0.32152	1.72616	-273.537	88.4742	-1.93747	0	0	-0.120364	13.7759
0	-4.5092	0	0	-4.58948	0.318817	-10.7208	-0.199265	0.0182232	0.0158472	-23.5745	-4.20E-15	1.55521	0	0	-0.0028889	7.05059	-19.1894	3.68918	288.479	375.67	692.077	431.224	431.224	431.224	12.2883	-90.1788	7.23626	468.052	445.627	223.146	206.342	206.342	206.342	-90.9535	-3.3291	-12.3932	25.5101	-10.2481	-2.66066	0.739666	0.323539	1.73598	-275.209	92.1988	-1.82047	0	0	-0.126869	14.34
0	-4.58217	0	0	-4.67433	0.338381	-11.3832	-0.200605	0.0191192	0.0151024	-24.7516	-1.04E-15	1.87317	0	0	-1.84E-05	6.95143	-19.0639	3.29545	288.584	376.18	691.554	430.95	430.95	430.95	12.1875	-89.4007	7.01163	462.515	445.049	220.502	206.342	206.342	206.342	-90.1562	-3.32714	-12.2318	25.3579	-10.0557	-2.47851	0.707262	0.321093	1.73943	-259.873	93.976	-1.94183	0	0	-0.130544	14.9111
0	-4.59843	0	0	-4.70291	0.359228	-12.0857	-0.198559	0.0197842	0.011504	-25.179	3.64E-15	2.16233	0	0	0.00339915	6.8404	-18.9408	2.88309	288.727	376.695	691.142	430.686	430.686	430.686	12.0883	-88.685	6.77947	457.046	444.518	218.188	206.342	206.342	206.342	-89.4232	-3.34006	-12.0627	25.1961	-9.83951	-2.26476	0.657518	0.314261	1.73694	-232.768	93.8874	-2.14896	0	0	-0.131918	15.4792
0	-4.55397	0	0	-4.67055	0.380966	-12.8143	-0.193941	0.0200846	0.0065115	-24.9932	-1.72E-15	2.40221	0	0	0.00684944	6.71798	-18.8138	2.45663	288.866	377.215	690.825	430.439	430.439	430.439	11.9888	-88.0401	6.54688	451.643	444.036	216.199	206.342	206.342	206.342	-88.7624	-3.36253	-11.8888	25.0151	-9.60433	-2.02343	0.595602	0.303833	1.72972	-198.338	92.3504	-2.35031	0	0	-0.130411	16.0343
0	-4.44943	0	0	-4.57718	0.403157	-13.5537	-0.18758	0.0200874	0.00114645	-24.3485	2.09E-15	2.59464	0	0	0.0099224	6.58511	-18.6758	2.0198	288.954	377.744	690.586	430.216	430.216	430.216	11.8866	-87.4692	6.32108	446.296	443.6	214.512	206.342	206.342	206.342	-88.1765	-3.38833	-11.7131	24.8052	-9.35585	-1.75839	0.527604	0.290708	1.71917	-160.883	89.7927	-2.47658	0	0	-0.125235	16.5658
0	-4.28943	0	0	-4.42663	0.425341	-14.2884	-0.180401	0.0198493	-0.00396547	-23.413	3.30E-15	2.74169	0	0	0.0123584	6.44282	-18.5198	1.57656	288.945	378.282	690.406	430.021	430.021	430.021	11.7798	-86.9714	6.1089	440.987	443.208	213.095	206.342	206.342	206.342	-87.664	-3.41123	-11.5388	24.5576	-9.10026	-1.47428	0.458864	0.275706	1.70636	-123.911	86.688	-2.50907	0	0	-0.115887	17.0632
0	-4.08109	0	0	-4.22537	0.44706	-15.003	-0.173185	0.0194099	-0.00845127	-22.3358	-1.43E-15	2.84466	0	0	0.0140582	6.29219	-18.3392	1.13194	288.791	378.834	690.267	429.855	429.855	429.856	11.6671	-86.5431	5.91636	435.699	442.855	211.911	206.342	206.342	206.342	-87.2208	-3.4256	-11.3689	24.2648	-8.84381	-1.17733	0.393795	0.259067	1.6925	-90.206	83.2598	-2.4432	0	0	-0.102628	17.5167
0	-3.8327	0	0	-3.98115	0.46787	-15.6833	-0.166414	0.0188669	-0.0120033	-21.2247	3.78E-15	2.91323	0	0	0.0150525	6.13408	-18.1288	0.69263	288.45	379.401	690.153	429.718	429.718	429.718	11.5476	-86.1788	5.74815	430.416	442.538	210.92	206.342	206.342	206.342	-86.8413	-3.42687	-11.206	23.9213	-8.59281	-0.875615	0.336246	0.241651	1.67805	-61.9795	79.9078	-2.29783	0	0	-0.0869939	17.9181
0	-3.55288	0	0	-3.70219	0.487345	-16.3158	-0.16031	0.0182615	-0.0142714	-20.1468	1.68E-15	2.95168	0	0	0.0154278	5.96919	-17.8847	0.267226	287.89	379.986	690.052	429.607	429.607	429.607	11.4213	-85.8725	5.60768	425.122	442.255	210.087	206.342	206.342	206.342	-86.5192	-3.41171	-11.0524	23.5243	-8.35311	-0.579432	0.288681	0.22395	1.66299	-40.7432	76.8275	-2.08732	0	0	-0.0714058	18.2608
0	-3.25021	0	0	-3.39687	0.505076	-16.8882	-0.155147	0.0176093	-0.0153611	-19.1622	2.31E-15	2.9606	0	0	0.0153042	5.79799	-17.6051	-0.134071	287.084	380.593	689.955	429.518	429.518	429.517	11.2887	-85.6174	5.49714	419.808	442.004	209.377	206.342	206.342	206.342	-86.2476	-3.37808	-10.9102	23.0734	-8.13004	-0.300862	0.251164	0.206667	1.64799	-26.5123	74.2071	-1.84674	0	0	-0.0579709	18.5409
0	-2.93263	0	0	-3.07321	0.52069	-17.3894	-0.151038	0.0169949	-0.0151914	-18.3038	3.31E-15	2.94759	0	0	0.0148112	5.62087	-17.2895	-0.500324	286.019	381.223	689.856	429.447	429.447	429.447	11.151	-85.4069	5.41747	414.47	441.783	208.762	206.342	206.342	206.342	-86.02	-3.3252	-10.781	22.5707	-7.92798	-0.0529738	0.223036	0.190047	1.63259	-19.0192	72.1877	-1.61024	0	0	-0.0487026	18.7564
0	-2.60727	0	0	-2.7386	0.533862	-17.81	-0.147887	0.0163981	-0.0142023	-17.5744	-3.90E-15	2.90852	0	0	0.0140473	5.43843	-16.9391	-0.821055	284.688	381.879	689.75	429.391	429.391	429.391	11.0098	-85.2348	5.36849	409.108	441.593	208.218	206.342	206.342	206.342	-85.8302	-3.25339	-10.6662	22.0205	-7.75039	0.151525	0.202324	0.174359	1.61765	-16.8218	70.7019	-1.40622	0	0	-0.0439785	18.9072
0	-2.28033	0	0	-2.39971	0.544347	-18.1435	-0.145592	0.0158707	-0.0125964	-16.9706	4.88E-15	2.84722	0	0	0.013109	5.25158	-16.5562	-1.08724	283.093	382.564	689.635	429.346	429.346	429.346	10.867	-85.0952	5.34899	403.727	441.434	207.726	206.342	206.342	206.342	-85.6726	-3.16397	-10.5665	21.4291	-7.59981	0.301384	0.186631	0.160214	1.60297	-18.4668	69.8979	-1.27457	0	0	-0.0434576	18.995
0	-1.95714	0	0	-2.06246	0.551998	-18.386	-0.144006	0.0153919	-0.0108289	-16.4788	8.78E-16	2.76276	0	0	0.0120717	5.06172	-16.1439	-1.2926	281.24	383.279	689.51	429.311	429.311	429.311	10.7246	-84.9827	5.35679	398.335	441.309	207.272	206.342	206.342	206.342	-85.542	-3.05905	-10.4823	20.8039	-7.47751	0.388155	0.173343	0.147076	1.58908	-22.1657	69.3659	-1.20773	0	0	-0.0454762	19.0228
0	-1.64201	0	0	-1.73189	0.556793	-18.5376	-0.142956	0.0150302	-0.00910264	-16.0804	4.19E-15	2.66458	0	0	0.0109997	4.87079	-15.7059	-1.43424	279.141	384.026	689.373	429.283	429.283	429.283	10.5844	-84.8926	5.38899	392.939	441.218	206.844	206.342	206.342	206.342	-85.434	-2.94124	-10.4133	20.1531	-7.38383	0.407049	0.161193	0.135295	1.57621	-26.7647	69.1161	-1.21757	0	0	-0.0487319	18.9943
0	-1.3384	0	0	-1.41219	0.558835	-18.6021	-0.142294	0.0146527	-0.00770108	-15.7577	-3.65E-15	2.54334	0	0	0.00993959	4.68117	-15.2459	-1.51308	276.808	384.807	689.224	429.263	429.263	429.263	10.4483	-84.8208	5.44229	387.547	441.163	206.434	206.342	206.342	206.342	-85.3445	-2.81342	-10.3589	19.4854	-7.31792	0.357326	0.149025	0.124387	1.56476	-31.2292	68.7082	-1.27421	0	0	-0.0517201	18.9138
0	-1.04894	0	0	-1.10666	0.558348	-18.5867	-0.141917	0.0142385	-0.00676239	-15.4976	-3.86E-15	2.40182	0	0	0.00893425	4.49558	-14.768	-1.5336	274.256	385.624	689.06	429.251	429.251	429.251	10.3176	-84.7634	5.51321	382.168	441.146	206.038	206.342	206.342	206.342	-85.27	-2.67846	-10.318	18.8092	-7.27811	0.242219	0.135889	0.113851	1.55524	-34.6932	67.7903	-1.35045	0	0	-0.0531532	18.786
0	-0.775559	0	0	-0.817834	0.555661	-18.5019	-0.141763	0.0137	-0.0063653	-15.2914	-4.90E-16	2.23565	0	0	0.0080163	4.31686	-14.2758	-1.50365	271.497	386.477	688.88	429.245	429.246	429.246	10.1933	-84.7173	5.5983	376.804	441.166	205.651	206.342	206.342	206.342	-85.2074	-2.53901	-10.2895	18.1326	-7.26175	0.068712	0.122393	0.103256	1.54751	-37.0318	66.1069	-1.42232	0	0	-0.0528936	18.6159
0	-0.519488	0	0	-0.54734	0.551183	-18.3602	-0.141794	0.0130557	-0.00649793	-15.1329	-6.33E-16	2.05152	0	0	0.00720584	4.14774	-13.7728	-1.43367	268.546	387.365	688.684	429.248	429.248	429.248	10.076	-84.6796	5.69426	371.46	441.222	205.271	206.342	206.342	206.342	-85.1541	-2.39737	-10.2719	17.4628	-7.26567	-0.153149	0.108985	0.0926004	1.54259	-38.1161	63.5685	-1.4726	0	0	-0.0509328	18.4083
0	-0.281316	0	0	-0.296089	0.545368	-18.1759	-0.141966	0.0122596	-0.00711913	-15.0159	-1.58E-15	1.84787	0	0	0.00651134	3.99064	-13.2621	-1.3358	265.415	388.286	688.469	429.26	429.26	429.26	9.96601	-84.6481	5.79819	366.135	441.313	204.896	206.342	206.342	206.342	-85.1076	-2.25542	-10.2636	16.8059	-7.28598	-0.411168	0.0961239	0.0812043	1.54007	-37.976	59.9938	-1.48822	0	0	-0.0475607	18.1679
0	-0.0611225	0	0	-0.0642604	0.538689	-17.9637	-0.142256	0.0113246	-0.00818046	-14.9358	-1.80E-15	1.62822	0	0	0.00592906	3.84753	-12.7466	-1.22322	262.117	389.239	688.237	429.281	429.281	429.281	9.86298	-84.6209	5.90752	360.827	441.434	204.527	206.342	206.342	206.342	-85.0661	-2.11458	-10.2631	16.1668	-7.31868	-0.691648	0.0844724	0.0690835	1.54001	-36.7316	55.4289	-1.46579	0	0	-0.0432205	17.8994
0	0.141506	0	0	0.148566	0.531602	-17.738	-0.142603	0.0102354	-0.00949227	-14.8831	-1.36E-15	1.39203	0	0	0.00544634	3.71986	-12.2283	-1.10925	258.662	390.217	687.987	429.311	429.311	429.311	9.76646	-84.5963	6.02004	355.532	441.582	204.164	206.342	206.342	206.342	-85.0281	-1.97591	-10.2687	15.5489	-7.3599	-0.980261	0.0751461	0.0567053	1.54258	-34.8782	50.0854	-1.40978	0	0	-0.0387424	17.6068
0	0.327354	0	0	0.343263	0.524513	-17.5116	-0.142985	0.00894591	-0.0110449	-14.853	1.79E-15	1.13478	0	0	0.00504864	3.60837	-11.7091	-1.00655	255.061	391.214	687.72	429.352	429.352	429.352	9.67569	-84.5733	6.13385	350.247	441.75	203.807	206.342	206.342	206.342	-84.9922	-1.8401	-10.2788	14.9541	-7.40571	-1.2631	0.0681716	0.0434412	1.54708	-32.4201	43.8472	-1.31257	0	0	-0.0342514	17.294
0	0.49746	0	0	0.521023	0.517757	-17.2954	-0.143419	0.00751812	-0.0126293	-14.8451	-1.94E-15	0.864196	0	0	0.00471434	3.51328	-11.1902	-0.926456	251.324	392.225	687.439	429.403	429.403	429.403	9.58969	-84.551	6.24728	344.966	441.932	203.46	206.342	206.342	206.342	-84.9576	-1.70756	-10.2917	14.3829	-7.45307	-1.52717	0.0643248	0.0304476	1.55364	-29.8489	37.243	-1.19756	0	0	-0.030309	16.964
0	0.653045	0	0	0.683241	0.511578	-17.0972	-0.143843	0.00594309	-0.0141367	-14.851	-8.14E-16	0.582414	0	0	0.0044225	3.43416	-10.6724	-0.878414	247.461	393.24	687.147	429.466	429.466	429.466	9.50724	-84.5286	6.35885	339.682	442.12	203.123	206.342	206.342	206.342	-84.9235	-1.57849	-10.3059	13.8341	-7.49944	-1.76127	0.0636598	0.0180778	1.56157	-27.3886	30.4888	-1.06893	0	0	-0.0270565	16.6197
0	0.795374	0	0	0.831372	0.506123	-16.9219	-0.144286	0.0043435	-0.0154161	-14.8726	-1.28E-15	0.307041	0	0	0.00415407	3.37012	-10.1558	-0.869485	243.482	394.252	686.845	429.541	429.541	429.541	9.427	-84.5058	6.46724	334.391	442.306	202.798	206.342	206.342	206.342	-84.8892	-1.4529	-10.3195	13.3051	-7.54314	-1.95651	0.0661061	0.00689906	1.57046	-25.2959	23.9961	-0.941116	0	0	-0.0246116	16.2629
0	0.925768	0	0	0.96688	0.501444	-16.7712	-0.14473	0.00280424	-0.0163751	-14.9068	3.58E-15	0.0538847	0	0	0.00389704	3.31984	-9.64035	-0.9041	239.394	395.252	686.54	429.63	429.63	429.63	9.34759	-84.4822	6.57126	329.09	442.48	202.488	206.342	206.342	206.342	-84.8544	-1.33071	-10.3309	12.7923	-7.5835	-2.10663	0.0714011	-0.00219566	1.58003	-23.7315	18.1927	-0.824326	0	0	-0.0229756	15.8951
0	1.04544	0	0	1.09117	0.497509	-16.6443	-0.145096	0.00151689	-0.0169635	-14.9432	-1.43E-16	-0.149931	0	0	0.00364259	3.28173	-9.12553	-0.98389	235.208	396.235	686.234	429.734	429.734	429.734	9.26775	-84.4578	6.66998	323.776	442.636	202.194	206.342	206.342	206.342	-84.8189	-1.21173	-10.3388	12.2909	-7.62068	-2.20829	0.0788249	-0.0086298	1.58919	-22.6613	13.5073	-0.729617	0	0	-0.0219831	15.5169
0	1.15566	0	0	1.20555	0.494215	-16.538	-0.14537	0.000578326	-0.0171572	-14.9781	-3.20E-15	-0.287819	0	0	0.00339268	3.25403	-8.61052	-1.1078	230.931	397.195	685.933	429.855	429.855	429.855	9.18646	-84.4328	6.76275	318.448	442.768	201.918	206.342	206.342	206.342	-84.7829	-1.09581	-10.3419	11.7957	-7.65559	-2.26106	0.0876974	-0.0118336	1.59802	-22.0793	10.2893	-0.663086	0	0	-0.0215618	15.1287
0	1.25748	0	0	1.31114	0.49141	-16.4473	-0.145478	5.06E-05	-0.0169953	-15.0011	-2.93E-15	-0.348693	0	0	0.00314943	3.23493	-8.09432	-1.27223	226.572	398.127	685.639	429.995	429.995	429.995	9.10307	-84.4072	6.8492	313.106	442.872	201.661	206.342	206.342	206.342	-84.7463	-0.982804	-10.3398	11.301	-7.68992	-2.26732	0.0967492	-0.0116594	1.60557	-21.7204	8.60759	-0.61348	0	0	-0.0214278	14.7302
0	1.35174	0	0	1.40884	0.488904	-16.3663	-0.145409	-3.62E-06	-0.0165359	-15.0081	3.26E-15	-0.324914	0	0	0.00291342	3.22264	-7.57583	-1.47141	222.138	399.029	685.358	430.156	430.156	430.156	9.0174	-84.3814	6.92935	307.753	442.947	201.424	206.342	206.342	206.342	-84.7095	-0.872619	-10.3322	10.8008	-7.72549	-2.23191	0.104864	-0.00838837	1.61125	-21.3709	8.52358	-0.580087	0	0	-0.0213402	14.3208
0	1.43912	0	0	1.49929	0.486491	-16.2882	-0.145173	0.000338616	-0.0158351	-14.9982	4.01E-15	-0.226964	0	0	0.00268264	3.21552	-7.05389	-1.69788	217.637	399.9	685.092	430.34	430.34	430.34	8.92981	-84.3555	7.00354	302.389	442.994	201.207	206.342	206.342	206.342	-84.6727	-0.765249	-10.3195	10.2899	-7.76455	-2.16167	0.111095	-0.00255149	1.61488	-20.8515	9.7716	-0.544368	0	0	-0.0210884	13.8999
0	1.52001	0	0	1.58292	0.483965	-16.2063	-0.144781	0.00100014	-0.0150653	-14.9703	-4.24E-15	-0.0692411	0	0	0.00244957	3.21218	-6.52742	-1.943	213.073	400.741	684.843	430.549	430.549	430.549	8.84105	-84.3297	7.0725	297.019	443.018	201.009	206.342	206.342	206.342	-84.6362	-0.660735	-10.3028	9.76355	-7.8093	-2.06498	0.11413	0.00524306	1.61618	-19.7321	12.0788	-0.500147	0	0	-0.0201212	13.4666
0	1.59468	0	0	1.65991	0.481131	-16.1144	-0.144272	0.00186436	-0.0142741	-14.927	3.59E-15	0.12691	0	0	0.00220522	3.21145	-5.99538	-2.19756	208.451	401.553	684.612	430.786	430.786	430.786	8.7523	-84.3042	7.1372	291.645	443.024	200.827	206.342	206.342	206.342	-84.6001	-0.559148	-10.2835	9.21789	-7.86163	-1.95109	0.113035	0.0137634	1.61465	-17.859	15.001	-0.438879	0	0	-0.0181405	13.0201
0	1.66322	0	0	1.73031	0.477824	-16.0071	-0.143667	0.00275053	-0.0135659	-14.8692	3.56E-15	0.332264	0	0	0.00194257	3.21254	-5.45694	-2.45254	203.774	402.34	684.4	431.051	431.051	431.051	8.66498	-84.279	7.19886	286.269	443.021	200.659	206.342	206.342	206.342	-84.5647	-0.460557	-10.2631	8.65042	-7.92328	-1.82937	0.107316	0.0222384	1.61054	-15.0491	18.101	-0.358253	0	0	-0.0147858	12.5597
0	1.72547	0	0	1.79395	0.473907	-15.8798	-0.143015	0.00354577	-0.0130323	-14.8016	2.07E-15	0.525393	0	0	0.00165853	3.21495	-4.91142	-2.69963	199.044	403.104	684.205	431.345	431.345	431.345	8.5805	-84.2542	7.25873	280.892	443.015	200.503	206.342	206.342	206.342	-84.5301	-0.365006	-10.2435	8.05995	-7.9955	-1.70871	0.09689	0.0299962	1.60378	-11.272	21.0672	-0.263746	0	0	-0.0098618	12.0849
0	1.78119	0	0	1.85051	0.469282	-15.7292	-0.142343	0.00421838	-0.012718	-14.728	8.63E-16	0.695243	0	0	0.00135339	3.21858	-4.35837	-2.93168	194.261	403.85	684.025	431.667	431.667	431.667	8.50016	-84.2298	7.31801	275.517	443.012	200.354	206.342	206.342	206.342	-84.4963	-0.27246	-10.2263	7.44662	-8.07899	-1.59707	0.0815293	0.0361342	1.59467	-6.43338	23.5966	-0.162955	0	0	-0.00315502	11.5951
0	1.83001	0	0	1.8996	0.463891	-15.5535	-0.141717	0.00464827	-0.0126506	-14.657	-4.70E-16	0.824214	0	0	0.00103757	3.22363	-3.79759	-3.14322	189.424	404.581	683.858	432.017	432.017	432.017	8.42507	-84.2055	7.37786	270.143	443.018	200.21	206.342	206.342	206.342	-84.4631	-0.182823	-10.2129	6.81211	-8.17412	-1.50087	0.0620712	0.0402096	1.58356	-0.771479	25.3792	-0.0589342	0	0	0.00501828	11.0903
0	1.87159	0	0	1.94086	0.457716	-15.3519	-0.141162	0.00488062	-0.0128731	-14.5936	-2.64E-15	0.914568	0	0	0.000720088	3.23053	-3.22907	-3.33059	184.531	405.301	683.699	432.391	432.391	432.391	8.35604	-84.1811	7.43925	264.77	443.038	200.069	206.342	206.342	206.342	-84.4304	-0.0959117	-10.2045	6.15936	-8.28065	-1.42482	0.0392582	0.0423729	1.57087	5.62936	26.4857	0.0301928	0	0	0.0145025	10.5703
0	1.90567	0	0	1.97408	0.450778	-15.1249	-0.140686	0.00490684	-0.013284	-14.5402	-1.90E-15	0.965023	0	0	0.000414082	3.23994	-2.65308	-3.49199	179.578	406.012	683.545	432.786	432.786	432.786	8.29364	-84.1566	7.50307	259.396	443.072	199.926	206.342	206.342	206.342	-84.3982	-0.0114466	-10.202	5.49241	-8.39783	-1.37181	0.0147982	0.0423563	1.55722	12.1859	26.8075	0.103106	0	0	0.0243003	10.0354
0	1.93221	0	0	1.99922	0.443127	-14.8739	-0.140304	0.0048024	-0.0139087	-14.4993	1.33E-15	0.984787	0	0	0.000128994	3.25263	-2.07006	-3.62734	174.564	406.717	683.392	433.197	433.197	433.197	8.23811	-84.1319	7.57003	254.019	443.124	199.78	206.342	206.342	206.342	-84.3662	0.0708947	-10.2061	4.81608	-8.52459	-1.34301	-0.0105131	0.0405618	1.5433	18.8063	26.464	0.14867	0	0	0.0340553	9.48617
0	1.95138	0	0	2.01653	0.434844	-14.6016	-0.140013	0.00461105	-0.0146222	-14.471	-2.66E-15	0.98088	0	0	-0.000126501	3.26933	-1.48071	-3.73807	169.487	407.415	683.234	433.62	433.62	433.62	8.1895	-84.1069	7.64061	248.636	443.193	199.629	206.342	206.342	206.342	-84.3345	0.151421	-10.217	4.13577	-8.65937	-1.33803	-0.0351592	0.0373372	1.52909	24.976	25.6051	0.164783	0	0	0.0428179	8.92348
0	1.96362	0	0	2.02653	0.426032	-14.3112	-0.13983	0.0044067	-0.0153886	-14.4562	3.90E-15	0.963695	0	0	-0.000347432	3.29075	-0.885925	-3.82698	164.346	408.109	683.069	434.048	434.048	434.048	8.14778	-84.0818	7.71515	243.244	443.277	199.472	206.342	206.342	206.342	-84.3032	0.230406	-10.2349	3.45723	-8.80041	-1.355	-0.0575616	0.0331047	1.51607	30.2783	24.3858	0.152252	0	0	0.0498089	8.34855
0	1.96962	0	0	2.03001	0.41681	-14.0064	-0.139718	0.00420307	-0.0161321	-14.4509	-3.14E-15	0.937795	0	0	-0.000527099	3.31745	-0.286773	-3.89758	159.143	408.796	682.892	434.476	434.476	434.476	8.1128	-84.0566	7.79378	237.839	443.378	199.309	206.342	206.342	206.342	-84.2721	0.30801	-10.2599	2.78603	-8.94575	-1.39115	-0.0770315	0.0280064	1.50418	34.4992	22.8027	0.11738	0	0	0.0545795	7.76301
0	1.97037	0	0	2.02801	0.407308	-13.6916	-0.139718	0.00403257	-0.0168242	-14.4588	2.29E-15	0.90902	0	0	-0.00066073	3.34979	0.315445	-3.95407	153.881	409.474	682.7	434.898	434.898	434.898	8.08449	-84.0314	7.87645	232.419	443.493	199.139	206.342	206.342	206.342	-84.2416	0.384244	-10.2918	2.12763	-9.09333	-1.44281	-0.0924467	0.0226048	1.49424	37.3403	21.0813	0.0612531	0	0	0.0567719	7.16892
0	1.96709	0	0	2.02193	0.397658	-13.3709	-0.139771	0.00386901	-0.0174157	-14.4726	-1.42E-15	0.877115	0	0	-0.000740101	3.38794	0.919266	-4.00066	148.568	410.141	682.492	435.309	435.31	435.31	8.0628	-84.0064	7.96288	226.981	443.622	198.963	206.342	206.342	206.342	-84.2116	0.458966	-10.3304	1.48688	-9.24123	-1.50598	-0.10299	0.0170022	1.48661	38.5591	19.1192	-0.00356448	0	0	0.0561497	6.56884
0	1.9614	0	0	2.01341	0.387989	-13.0488	-0.139886	0.00368877	-0.0178807	-14.4924	-2.15E-15	0.841531	0	0	-0.000757007	3.43176	1.52303	-4.04136	143.212	410.793	682.265	435.705	435.705	435.705	8.04773	-83.9816	8.05264	221.522	443.765	198.782	206.342	206.342	206.342	-84.1822	0.531849	-10.3756	0.868019	-9.38757	-1.57659	-0.108144	0.0114699	1.48165	38.0199	16.9648	-0.0722503	0	0	0.0528164	5.96583
0	1.95511	0	0	2.0044	0.378421	-12.7292	-0.140017	0.00344207	-0.0182425	-14.5117	-2.04E-17	0.797951	0	0	-0.000701932	3.48093	2.12494	-4.07954	137.826	411.423	682.017	436.082	436.082	436.082	8.03944	-83.9572	8.14519	216.041	443.92	198.596	206.342	206.342	206.342	-84.1537	0.602437	-10.427	0.274301	-9.53071	-1.65095	-0.108111	0.00609925	1.47953	35.8394	14.5213	-0.142982	0	0	0.047245	5.36343
0	1.95041	0	0	1.99712	0.36906	-12.4158	-0.14015	0.00309175	-0.0184587	-14.5271	-7.35E-16	0.742793	0	0	-0.000567791	3.53489	2.72305	-4.11778	132.427	412.027	681.749	436.438	436.438	436.438	8.03813	-83.9332	8.23988	210.537	444.088	198.406	206.342	206.342	206.342	-84.126	0.670137	-10.4844	-0.291789	-9.66928	-1.72584	-0.102717	0.0014309	1.48029	31.9507	11.8891	-0.214005	0	0	0.0397966	4.7657
0	1.94958	0	0	1.99397	0.359995	-12.1115	-0.140262	0.00260739	-0.0185345	-14.5343	3.85E-15	0.672198	0	0	-0.000350005	3.59287	3.31532	-4.15769	127.034	412.598	681.46	436.77	436.77	436.77	8.04411	-83.9096	8.33601	205.008	444.267	198.214	206.342	206.342	206.342	-84.0994	0.734306	-10.5476	-0.828887	-9.8021	-1.79886	-0.0927336	-0.00237505	1.48385	26.5934	9.05407	-0.287668	0	0	0.0311474	4.17707
0	1.95504	0	0	1.99741	0.351297	-11.8189	-0.140382	0.00200665	-0.0184816	-14.535	3.71E-15	0.587057	0	0	-5.02E-05	3.6539	3.89961	-4.1999	121.668	413.129	681.15	437.08	437.08	437.08	8.05766	-83.8864	8.4328	199.457	444.455	198.019	206.342	206.342	206.342	-84.0736	0.794237	-10.6163	-1.33644	-9.92816	-1.86831	-0.0789333	-0.00502859	1.49024	20.0658	6.11323	-0.367285	0	0	0.0219921	3.60238
0	1.96931	0	0	2.00995	0.343017	-11.5398	-0.140495	0.00128612	-0.0182765	-14.5265	2.59E-15	0.486018	0	0	0.00032884	3.71687	4.47373	-4.24417	116.353	413.613	680.82	437.367	437.367	437.367	8.07911	-83.8634	8.52946	193.883	444.65	197.823	206.342	206.342	206.342	-84.0487	0.849209	-10.6902	-1.81471	-10.0466	-1.93328	-0.0618751	-0.00626714	1.49884	12.5272	3.23394	-0.454756	0	0	0.0127826	3.04667
0	1.99476	0	0	2.03403	0.335192	-11.2755	-0.140634	0.000534297	-0.0179971	-14.5124	2.77E-15	0.377813	0	0	0.000776777	3.78064	5.03551	-4.28927	111.113	414.044	680.471	437.632	437.632	437.632	8.10865	-83.8401	8.62507	188.289	444.849	197.626	206.342	206.342	206.342	-84.0243	0.898506	-10.769	-2.2649	-10.1568	-1.99364	-0.0432334	-0.00581162	1.50922	4.61181	0.552679	-0.552057	0	0	0.00428155	2.51517
0	2.03371	0	0	2.07197	0.327848	-11.027	-0.140771	-0.000261274	-0.0176184	-14.4907	-1.71E-15	0.260597	0	0	0.00128762	3.84397	5.58282	-4.33345	105.974	414.416	680.105	437.879	437.878	437.879	8.14651	-83.8163	8.71878	182.676	445.05	197.429	206.342	206.342	206.342	-83.9999	0.941443	-10.8523	-2.68858	-10.2583	-2.04971	-0.0237219	-0.00341758	1.52143	-3.47474	-1.77224	-0.658889	0	0	-0.0033107	2.01308
0	2.08825	0	0	2.12589	0.321002	-10.795	-0.140914	-0.000984546	-0.0172307	-14.4636	2.54E-15	0.145851	0	0	0.00184776	3.90565	6.1136	-4.37437	100.961	414.723	679.722	438.107	438.107	438.107	8.19277	-83.7912	8.80962	177.048	445.249	197.231	206.342	206.342	206.342	-83.9752	0.977385	-10.9395	-3.08792	-10.3504	-2.10231	-0.00492415	0.000806459	1.53412	-11.0917	-3.60244	-0.774883	0	0	-0.00954592	1.54551
0	2.16034	0	0	2.1977	0.314671	-10.5801	-0.141061	-0.00163356	-0.0168042	-14.4331	1.01E-15	0.0331752	0	0	0.00244932	3.96447	6.62596	-4.40949	96.0979	414.961	679.324	438.321	438.321	438.321	8.24744	-83.7643	8.89668	171.407	445.443	197.032	206.342	206.342	206.342	-83.9493	1.00575	-11.0301	-3.46522	-10.4326	-2.15233	0.0123955	0.00677439	1.54721	-18.0281	-4.84791	-0.895603	0	0	-0.0144529	1.1173
0	2.25153	0	0	2.28902	0.308867	-10.3828	-0.141231	-0.00217892	-0.0164124	-14.4034	-2.68E-15	-0.0755109	0	0	0.00308317	4.01937	7.1182	-4.43608	91.4072	415.127	678.912	438.521	438.521	438.521	8.31044	-83.7348	8.97904	165.755	445.629	196.834	206.342	206.342	206.342	-83.9218	1.02603	-11.1236	-3.82303	-10.5045	-2.2008	0.026794	0.014409	1.55977	-23.749	-5.46798	-1.02391	0	0	-0.0178659	0.732868
0	2.36318	0	0	2.40119	0.303601	-10.2036	-0.141412	-0.00256151	-0.0160146	-14.3755	-2.38E-15	-0.174483	0	0	0.00373825	4.06934	7.58886	-4.45162	86.9088	415.218	678.488	438.709	438.709	438.709	8.38153	-83.702	9.05577	160.097	445.806	196.636	206.342	206.342	206.342	-83.8918	1.03783	-11.2192	-4.16376	-10.5655	-2.24856	0.0375069	0.0235868	1.57133	-28.0447	-5.29071	-1.15064	0	0	-0.0198722	0.396112
0	2.49633	0	0	2.53521	0.298879	-10.0427	-0.141638	-0.00281061	-0.0156625	-14.3546	1.48E-15	-0.266117	0	0	0.00440832	4.11353	8.03675	-4.45382	82.6195	415.233	678.052	438.887	438.887	438.887	8.46033	-83.6652	9.12596	154.434	445.97	196.438	206.342	206.342	206.342	-83.8588	1.04081	-11.3161	-4.48951	-10.6149	-2.29619	0.0440137	0.0336615	1.58143	-30.6964	-4.46923	-1.27767	0	0	-0.0205852	0.110254
0	2.65164	0	0	2.69174	0.294698	-9.90017	-0.141901	-0.00289617	-0.0153446	-14.3413	9.90E-16	-0.344779	0	0	0.00508339	4.15122	8.461	-4.44073	78.5525	415.174	677.607	439.054	439.054	439.054	8.54628	-83.6238	9.18866	148.77	446.121	196.241	206.342	206.342	206.342	-83.822	1.03475	-11.4134	-4.80213	-10.652	-2.34412	0.0459152	0.0443202	1.58948	-31.5995	-2.98002	-1.39738	0	0	-0.0201359	-0.12224
0	2.8294	0	0	2.87112	0.291046	-9.77555	-0.142176	-0.00281241	-0.0151119	-14.3332	1.65E-15	-0.405311	0	0	0.00575378	4.18186	8.86103	-4.41084	74.7173	415.041	677.152	439.211	439.211	439.211	8.63862	-83.5774	9.24294	143.105	446.258	196.046	206.342	206.342	206.342	-83.781	1.01953	-11.51	-5.10305	-10.6763	-2.39249	0.0429358	0.0548015	1.59512	-30.6352	-0.985077	-1.50752	0	0	-0.0186328	-0.299699
0	3.0296	0	0	3.07329	0.287905	-9.6683	-0.142455	-0.00253008	-0.0149283	-14.33	-1.53E-16	-0.439196	0	0	0.00641077	4.20513	9.2366	-4.36308	71.1195	414.837	676.688	439.357	439.357	439.357	8.73655	-83.5253	9.28795	137.443	446.379	195.853	206.342	206.342	206.342	-83.7353	0.995124	-11.6048	-5.39314	-10.6872	-2.4412	0.0353517	0.0648794	1.59831	-27.9495	1.53483	-1.59642	0	0	-0.0162979	-0.42125
0	3.25185	0	0	3.29787	0.285251	-9.57762	-0.142677	-0.00206893	-0.0148239	-14.3254	-2.75E-15	-0.442971	0	0	0.00704479	4.22086	9.58772	-4.29692	67.7607	414.565	676.215	439.492	439.492	439.492	8.83921	-83.4672	9.32296	131.785	446.487	195.663	206.342	206.342	206.342	-83.6843	0.961599	-11.697	-5.67278	-10.6842	-2.48988	0.0234649	0.0735227	1.59854	-23.6591	4.26465	-1.66304	0	0	-0.0133203	-0.486793
0	3.49552	0	0	3.5442	0.28306	-9.50271	-0.14283	-0.00140239	-0.0148087	-14.317	-2.97E-15	-0.409951	0	0	0.00764883	4.22912	9.91465	-4.21221	64.6392	414.23	675.731	439.614	439.614	439.614	8.94591	-83.4028	9.34746	126.132	446.581	195.478	206.342	206.342	206.342	-83.6279	0.919088	-11.7857	-5.94172	-10.6671	-2.53799	0.00784661	0.0802782	1.5959	-17.9593	7.1684	-1.70275	0	0	-0.00990329	-0.496908
0	3.75965	0	0	3.81135	0.281315	-9.44304	-0.14291	-0.000639755	-0.0148916	-14.3036	3.58E-15	-0.349579	0	0	0.00821958	4.23021	10.2178	-4.10935	61.7502	413.836	675.236	439.723	439.723	439.723	9.05606	-83.3317	9.36122	120.484	446.664	195.297	206.342	206.342	206.342	-83.5656	0.867808	-11.8704	-6.19914	-10.6361	-2.58469	-0.010585	0.0843557	1.59105	-11.1885	9.88552	-1.72496	0	0	-0.00630842	-0.45275
0	4.04314	0	0	4.09824	0.28001	-9.3984	-0.142905	0.000252709	-0.0151053	-14.2817	3.53E-15	-0.258525	0	0	0.00875177	4.22467	10.4979	-3.98903	59.0864	413.386	674.727	439.818	439.818	439.818	9.16929	-83.2539	9.36424	114.841	446.738	195.121	206.342	206.342	206.342	-83.4972	0.808024	-11.9508	-6.44379	-10.5919	-2.62907	-0.031092	0.0855481	1.58397	-3.5599	12.3982	-1.7305	0	0	-0.00272166	-0.355899
0	4.34478	0	0	4.40364	0.279156	-9.36917	-0.142851	0.00116603	-0.0154273	-14.2516	-2.56E-15	-0.14959	0	0	0.00924488	4.21324	10.7554	-3.85232	56.6387	412.884	674.202	439.898	439.898	439.898	9.28537	-83.1689	9.35677	109.203	446.807	194.949	206.342	206.342	206.342	-83.4224	0.740053	-12.0271	-6.67397	-10.5356	-2.66997	-0.0527202	0.0834353	1.57562	4.5574	14.4333	-1.72926	0	0	0.000617576	-0.208211
0	4.66328	0	0	4.72629	0.27878	-9.3563	-0.142777	0.00208006	-0.0158909	-14.2112	-4.85E-16	-0.027368	0	0	0.00969595	4.19691	10.991	-3.70058	54.3969	412.334	673.656	439.965	439.965	439.965	9.40423	-83.0766	9.33922	103.567	446.874	194.781	206.342	206.342	206.342	-83.341	0.664255	-12.0994	-6.88765	-10.4689	-2.70612	-0.0746859	0.0778553	1.56695	12.9724	15.8707	-1.72819	0	0	0.0035691	-0.0116656
0	4.99721	0	0	5.06483	0.278932	-9.36152	-0.142706	0.00294664	-0.0164438	-14.1566	2.50E-15	0.100044	0	0	0.0101002	4.17682	11.2055	-3.53544	52.3501	411.737	673.087	440.017	440.017	440.017	9.52593	-82.9767	9.3122	97.9319	446.942	194.618	206.342	206.342	206.342	-83.2527	0.581056	-12.1683	-7.08271	-10.3941	-2.73611	-0.096181	0.0689774	1.55817	21.3822	16.6476	-1.72965	0	0	0.0059511	0.231712
0	5.34503	0	0	5.41778	0.279678	-9.38703	-0.142656	0.00371695	-0.0171241	-14.0827	-2.96E-15	0.224461	0	0	0.0104495	4.15428	11.3994	-3.35875	50.4875	411.096	672.489	440.058	440.058	440.058	9.65057	-82.8685	9.27645	92.2944	447.013	194.458	206.342	206.342	206.342	-83.1568	0.490936	-12.2342	-7.25696	-10.3143	-2.75841	-0.116811	0.0573154	1.55088	29.7444	16.673	-1.7425	0	0	0.007713	0.519963
0	5.70496	0	0	5.78345	0.281099	-9.43565	-0.142669	0.00434757	-0.0178885	-13.9872	1.88E-15	0.337236	0	0	0.0107337	4.13061	11.5734	-3.17265	48.7986	410.409	671.861	440.088	440.088	440.088	9.77831	-82.7514	9.23283	86.6518	447.089	194.302	206.342	206.342	206.342	-83.0526	0.394478	-12.2978	-7.4084	-10.2326	-2.77136	-0.136213	0.0436245	1.54572	37.9475	16.0565	-1.76967	0	0	0.0087511	0.851187
0	6.07489	0	0	6.15986	0.283284	-9.51038	-0.14277	0.00482685	-0.0187271	-13.8672	1.42E-15	0.432911	0	0	0.0109393	4.10721	11.7281	-2.97952	47.273	409.677	671.198	440.11	440.11	440.11	9.90925	-82.624	9.18225	81.0005	447.172	194.148	206.342	206.342	206.342	-82.9388	0.292382	-12.3599	-7.53537	-10.1529	-2.77323	-0.154161	0.0287045	1.54332	45.9578	14.8001	-1.8122	0	0	0.00901907	1.22354
0	6.45229	0	0	6.54459	0.28632	-9.61415	-0.142983	0.00511752	-0.0196099	-13.7223	5.33E-16	0.503177	0	0	0.0110503	4.08529	11.8643	-2.78206	45.9013	408.897	670.5	440.127	440.127	440.127	10.0435	-82.4848	9.12569	75.3373	447.263	193.997	206.342	206.342	206.342	-82.8137	0.185454	-12.4212	-7.63667	-10.0787	-2.76221	-0.17032	0.0135974	1.54456	53.6593	13.0853	-1.87095	0	0	0.00844754	1.63521
0	6.83415	0	0	6.93477	0.290284	-9.74954	-0.143352	0.00523646	-0.0204798	-13.5572	2.94E-15	0.544878	0	0	0.0110536	4.06597	11.9827	-2.58317	44.6746	408.068	669.766	440.142	440.142	440.142	10.181	-82.3313	9.06408	69.6585	447.36	193.849	206.342	206.342	206.342	-82.6749	0.0746242	-12.4823	-7.71175	-10.0136	-2.73663	-0.184653	-0.000597193	1.55003	61.0247	11.1351	-1.94439	0	0	0.00702695	2.08441
0	7.2169	0	0	7.327	0.295226	-9.91821	-0.143931	0.005158	-0.0213072	-13.3801	-2.18E-15	0.551612	0	0	0.010938	4.05011	12.0842	-2.38599	43.585	407.188	668.997	440.157	440.157	440.157	10.3215	-82.1608	8.99822	63.961	447.462	193.704	206.342	206.342	206.342	-82.5195	-0.0391262	-12.5437	-7.76062	-9.96102	-2.69493	-0.196466	-0.0129017	1.56005	67.7543	9.15115	-2.0302	0	0	0.00478932	2.56932
0	7.59665	0	0	7.71746	0.301165	-10.1206	-0.144752	0.0049571	-0.0220526	-13.2002	-2.85E-15	0.528274	0	0	0.0106986	4.03833	12.1696	-2.19366	42.6258	406.255	668.198	440.175	440.175	440.175	10.4647	-81.9701	8.92868	58.2425	447.566	193.562	206.342	206.342	206.342	-82.3442	-0.154807	-12.6058	-7.78396	-9.92349	-2.63592	-0.205295	-0.0226326	1.57492	73.6551	7.37147	-2.12208	0	0	0.00188325	3.08817
0	7.96912	0	0	8.10196	0.308077	-10.3559	-0.145846	0.00463542	-0.0226467	-13.0268	-4.46E-15	0.473557	0	0	0.0103323	4.03102	12.24	-2.00912	41.7919	405.265	667.375	440.198	440.198	440.198	10.6102	-81.7554	8.85575	52.5013	447.668	193.426	206.342	206.342	206.342	-82.1451	-0.271512	-12.6685	-7.78318	-9.90315	-2.55892	-0.210606	-0.0290323	1.59446	78.3771	6.08927	-2.21831	0	0	-0.00144353	3.63929
0	8.32989	0	0	8.47615	0.315894	-10.6216	-0.14721	0.00426578	-0.0230779	-12.8657	-1.63E-15	0.39543	0	0	0.0098426	4.02838	12.2962	-1.83503	41.0804	404.219	666.535	440.227	440.227	440.227	10.7575	-81.5126	8.77934	46.7372	447.766	193.298	206.342	206.342	206.342	-81.9181	-0.38849	-12.7316	-7.76021	-9.90141	-2.46393	-0.211666	-0.0316839	1.61856	81.5729	5.52084	-2.31426	0	0	-0.00482704	4.22123
0	8.67451	0	0	8.83556	0.324505	-10.9137	-0.148844	0.00388732	-0.0232983	-12.7207	-3.64E-15	0.298704	0	0	0.00923597	4.03043	12.3389	-1.67341	40.4911	403.116	665.687	440.265	440.266	440.266	10.9057	-81.2377	8.69893	40.9513	447.855	193.183	206.342	206.342	206.342	-81.6589	-0.50521	-12.7947	-7.71739	-9.91891	-2.3518	-0.207548	-0.0306142	1.64655	82.7609	5.82984	-2.40837	0	0	-0.00783698	4.83286
0	8.99876	0	0	9.17582	0.333758	-11.227	-0.150706	0.00355725	-0.0233135	-12.5875	-3.91E-15	0.190198	0	0	0.00851878	4.03715	12.3686	-1.52554	40.0273	401.957	664.843	440.313	440.313	440.313	11.0543	-80.9263	8.61362	35.1461	447.93	193.085	206.342	206.342	206.342	-81.3631	-0.621414	-12.8569	-7.65744	-9.95566	-2.22431	-0.197754	-0.0259762	1.67751	81.6108	7.16061	-2.50392	0	0	-0.0100329	5.47362
0	9.2986	0	0	9.49271	0.343464	-11.5549	-0.152761	0.00332943	-0.0231692	-12.4573	-3.26E-15	0.0756169	0	0	0.00769819	4.04855	12.3854	-1.39178	39.6961	400.743	664.014	440.372	440.372	440.372	11.2027	-80.574	8.52211	29.3261	447.988	193.011	206.342	206.342	206.342	-81.0262	-0.737131	-12.9174	-7.58313	-10.0111	-2.08427	-0.182033	-0.0181477	1.71096	77.9513	9.55516	-2.60868	0	0	-0.0110544	6.14366
0	9.57032	0	0	9.78221	0.35342	-11.8904	-0.154861	0.00323839	-0.022821	-12.305	9.80E-16	-0.0431681	0	0	0.00677087	4.06472	12.389	-1.27155	39.5092	399.478	663.211	440.444	440.444	440.444	11.3504	-80.1763	8.4228	23.4967	448.025	192.967	206.342	206.342	206.342	-80.6437	-0.852636	-12.9751	-7.49717	-10.0843	-1.93521	-0.159902	-0.00747507	1.74532	71.3905	13.193	-2.73634	0	0	-0.0105828	6.84403
0	9.81036	0	0	10.0403	0.363403	-12.226	-0.156888	0.00333463	-0.022301	-12.1039	4.27E-15	-0.162276	0	0	0.00573828	4.08599	12.3783	-1.16336	39.483	398.167	662.445	440.529	440.529	440.529	11.4965	-79.7285	8.31366	17.665	448.04	192.961	206.342	206.342	206.342	-80.2106	-0.968435	-13.0287	-7.40198	-10.1741	-1.78134	-0.131572	0.00560414	1.77972	61.9036	18.0316	-2.89975	0	0	-0.00847385	7.57682
0	10.015	0	0	10.263	0.373189	-12.5541	-0.158676	0.00362808	-0.0216168	-11.8207	-4.55E-15	-0.280816	0	0	0.00460108	4.1129	12.3517	-1.06488	39.6389	396.816	661.727	440.629	440.629	440.629	11.6404	-79.2251	8.19229	11.839	448.029	192.997	206.342	206.342	206.342	-79.7216	-1.08519	-13.0766	-7.29942	-10.2792	-1.62722	-0.0972062	0.0207188	1.81265	49.4268	24.1212	-3.1179	0	0	-0.00465395	8.34525
0	10.1804	0	0	10.4455	0.382568	-12.8678	-0.160163	0.0041559	-0.0207258	-11.4314	4.49E-15	-0.391242	0	0	0.00337496	4.14628	12.3068	-0.973204	40.0027	395.433	661.063	440.748	440.748	440.748	11.7809	-78.6601	8.05601	6.02782	447.994	193.081	206.342	206.342	206.342	-79.1704	-1.20362	-13.117	-7.19071	-10.3983	-1.47745	-0.0571906	0.0376819	1.84285	33.929	31.4202	-3.39725	0	0	0.000896739	9.1536
0	10.3017	0	0	10.5827	0.391348	-13.1608	-0.161252	0.00490254	-0.0196946	-10.9094	-4.08E-17	-0.485701	0	0	0.00208222	4.18718	12.2403	-0.884994	40.6048	394.026	660.459	440.887	440.887	440.887	11.9169	-78.0262	7.90177	0.241259	447.934	193.214	206.342	206.342	206.342	-78.5498	-1.32445	-13.1475	-7.076	-10.5302	-1.33635	-0.0125663	0.0563749	1.86961	15.7322	39.8236	-3.74267	0	0	0.00813824	10.0072
0	10.3734	0	0	10.6683	0.399381	-13.4282	-0.16199	0.00585865	-0.0186335	-10.245	2.78E-15	-0.549874	0	0	0.000762768	4.23685	12.1486	-0.796821	41.4787	392.606	659.92	441.049	441.049	441.049	12.0465	-77.3152	7.72641	-5.51039	447.85	193.395	206.342	206.342	206.342	-77.8511	-1.44825	-13.1659	-6.95446	-10.6738	-1.20762	0.0350692	0.0762232	1.89205	-4.60471	48.9907	-4.13978	0	0	0.0170102	10.9124
0	10.3884	0	0	10.6947	0.406575	-13.6672	-0.162364	0.00698272	-0.0175823	-9.42827	-3.55E-15	-0.568119	0	0	-0.000532908	4.29663	12.0272	-0.705601	42.6607	391.185	659.447	441.235	441.235	441.235	12.1679	-76.5171	7.52693	-11.2171	447.745	193.622	206.342	206.342	206.342	-77.0645	-1.57531	-13.1698	-6.82381	-10.828	-1.09374	0.0847312	0.0968009	1.90946	-26.7713	58.5512	-4.55469	0	0	0.0276799	11.8761
0	10.3383	0	0	10.6527	0.412914	-13.8774	-0.162468	0.00816892	-0.0167338	-8.47028	-1.39E-15	-0.530045	0	0	-0.0017409	4.36794	11.8711	-0.608779	44.1883	389.773	659.038	441.448	441.448	441.448	12.2791	-75.6204	7.30086	-16.8696	447.622	193.887	206.342	206.342	206.342	-76.178	-1.70553	-13.1572	-6.68051	-10.9922	-0.995892	0.134384	0.117996	1.92194	-49.9237	68.1254	-4.94809	0	0	0.0403883	12.9057
0	10.2124	0	0	10.5314	0.418468	-14.0613	-0.162379	0.00939469	-0.0161799	-7.39677	4.08E-16	-0.417661	0	0	-0.0027804	4.45211	11.675	-0.504666	46.0986	388.385	658.69	441.687	441.687	441.687	12.3784	-74.6119	7.04644	-22.4601	447.484	194.183	206.342	206.342	206.342	-75.1782	-1.83831	-13.1268	-6.51962	-11.1658	-0.913483	0.18255	0.139279	1.92951	-73.4588	77.2233	-5.25584	0	0	0.0556121	14.0089
0	9.99814	0	0	10.3178	0.423401	-14.2243	-0.162303	0.0105281	-0.0161421	-6.26903	-3.88E-15	-0.229561	0	0	-0.00357846	4.55034	11.4334	-0.392636	48.4275	387.032	658.4	441.951	441.951	441.951	12.4645	-73.4764	6.76298	-27.9832	447.336	194.499	206.342	206.342	206.342	-74.0497	-1.97264	-13.0784	-6.33483	-11.3481	-0.844096	0.227807	0.160131	1.93208	-96.6518	85.4204	-5.42251	0	0	0.0739229	15.1928
0	9.68104	0	0	9.99709	0.427968	-14.3751	-0.162459	0.0115492	-0.0168553	-5.17679	1.35E-15	0.0398472	0	0	-0.00409275	4.66364	11.1407	-0.273116	51.2072	385.729	658.164	442.238	442.238	442.238	12.5369	-72.1976	6.45086	-33.4359	447.182	194.826	206.342	206.342	206.342	-72.7761	-2.10713	-13.013	-6.11882	-11.5388	-0.783645	0.268417	0.180636	1.9304	-118.593	92.404	-5.38646	0	0	0.0958131	16.4642
0	9.24546	0	0	9.5535	0.432504	-14.5246	-0.163192	0.0123794	-0.0186012	-4.25329	-3.32E-16	0.38173	0	0	-0.00438458	4.79267	10.7918	-0.147655	54.4653	384.489	657.976	442.544	442.544	442.544	12.5958	-70.7588	6.11142	-38.8183	447.026	195.157	206.342	206.342	206.342	-71.3406	-2.24033	-12.9331	-5.86341	-11.7375	-0.726411	0.303345	0.200341	1.92488	-138.597	97.8808	-5.10134	0	0	0.121592	17.8287
0	8.67572	0	0	8.9711	0.437411	-14.6861	-0.164871	0.0130254	-0.0216079	-3.66428	1.16E-15	0.786719	0	0	-0.00469509	4.93778	10.3821	-0.0186452	58.2231	383.326	657.833	442.863	442.863	442.863	12.6427	-69.1441	5.7468	-44.1333	446.869	195.49	206.342	206.342	206.342	-69.7273	-2.37101	-12.8421	-5.55998	-11.9436	-0.665636	0.331522	0.219282	1.91672	-155.915	101.763	-4.54216	0	0	0.151109	19.2905
0	7.95769	0	0	8.23546	0.443129	-14.874	-0.167943	0.013447	-0.0260067	-3.60863	-3.31E-15	1.23424	0	0	-0.0055445	5.0989	9.90763	0.110793	62.4941	382.251	657.733	443.191	443.191	443.191	12.6801	-67.3402	5.35945	-49.3856	446.712	195.834	206.342	206.342	206.342	-67.9231	-2.4986	-12.7446	-5.2	-12.1562	-0.593871	0.352736	0.237091	1.90619	-170.3	103.951	-3.70148	0	0	0.18389	20.852
0	7.08097	0	0	7.33565	0.450097	-15.1026	-0.172915	0.013598	-0.0318981	-4.3048	-3.02E-15	1.70043	0	0	-0.00778682	5.27551	9.3656	0.237267	67.2834	381.274	657.675	443.52	443.52	443.52	12.7113	-65.3386	4.95158	-54.5789	446.555	196.209	206.342	206.342	206.342	-65.92	-2.62367	-12.6456	-4.77542	-12.3739	-0.503786	0.366383	0.253697	1.8947	-181.354	104.496	-2.59903	0	0	0.218744	22.5136
0	6.0413	0	0	6.26671	0.458719	-15.3847	-0.180277	0.0134824	-0.0390834	-5.96391	4.49E-15	2.16907	0	0	-0.012548	5.46668	8.75438	0.35733	72.5866	380.405	657.66	443.844	443.844	443.844	12.7403	-63.1383	4.52482	-59.7123	446.392	196.654	206.342	206.342	206.342	-63.7176	-2.74816	-12.55	-4.27913	-12.5949	-0.388614	0.37266	0.268813	1.88301	-189.3	103.555	-1.28264	0	0	0.254507	24.2731
0	4.84345	0	0	5.03238	0.469328	-15.7307	-0.190427	0.0130889	-0.0470528	-8.7536	3.68E-15	2.63079	0	0	-0.0209856	5.67104	8.07369	0.46777	78.3891	379.65	657.693	444.156	444.156	444.156	12.771	-60.7488	4.07999	-64.7741	446.217	197.226	206.342	206.342	206.342	-61.326	-2.87541	-12.4621	-3.7054	-12.8165	-0.242704	0.372577	0.281982	1.87123	-194.887	101.276	0.192328	0	0	0.290377	26.126
0	3.50351	0	0	3.6476	0.482146	-16.1473	-0.20342	0.0124216	-0.0549298	-12.743	3.88E-15	3.08717	0	0	-0.0338112	5.88693	7.32462	0.565965	84.6664	379.012	657.781	444.451	444.451	444.451	12.8064	-58.1921	3.61742	-69.7342	446.018	198	206.342	206.342	206.342	-58.7684	-3.00979	-12.3851	-3.05009	-13.0358	-0.0620223	0.367797	0.293107	1.85957	-199.349	97.9497	1.75741	0	0	0.326528	28.065
0	2.05073	0	0	2.14037	0.497266	-16.6365	-0.218905	0.0115229	-0.0614879	-17.8688	5.90E-16	3.54992	0	0	-0.0507501	6.11245	6.50967	0.650245	91.3844	378.493	657.932	444.722	444.722	444.722	12.8486	-55.5052	3.13786	-74.536	445.782	199.07	206.342	206.342	206.342	-56.0822	-3.1558	-12.3208	-2.3111	-13.2494	0.155374	0.36018	0.301872	1.84704	-204.17	93.7852	3.36144	0	0	0.364196	30.0803
0	0.527359	0	0	0.552035	0.514636	-17.1953	-0.235896	0.0104731	-0.065328	-23.8966	1.06E-15	4.03312	0	0	-0.0700807	6.34554	5.63259	0.720088	98.4998	378.089	658.157	444.964	444.964	444.964	12.8976	-52.7397	2.64379	-79.09	445.493	200.531	206.342	206.342	206.342	-53.3198	-3.31683	-12.2698	-1.48829	-13.4538	0.409091	0.352009	0.308006	1.83156	-210.956	88.9086	4.99284	0	0	0.405726	32.1594
0	-1.01325	0	0	-1.06431	0.534071	-17.8167	-0.25293	0.00922958	-0.0651442	-30.4429	2.94E-15	4.52367	0	0	-0.0887112	6.58411	4.69829	0.776464	105.962	377.798	658.47	445.171	445.171	445.171	12.9525	-49.9603	2.14122	-83.2718	445.136	202.476	206.342	206.342	206.342	-50.5462	-3.49352	-12.2324	-0.583602	-13.6456	0.696124	0.344879	0.311478	1.81135	-220.698	83.4046	6.67586	0	0	0.453288	34.2871
0	-2.51064	0	0	-2.64738	0.555273	-18.4896	-0.268272	0.00774629	-0.0600515	-37.0192	2.29E-15	4.98787	0	0	-0.102778	6.82609	3.71256	0.822006	113.715	377.611	658.884	445.339	445.339	445.339	13.0114	-47.2408	1.64105	-86.926	444.695	204.968	206.342	206.342	206.342	-47.8351	-3.68236	-12.2091	0.39897	-13.8219	1.01081	0.339386	0.311533	1.78405	-233.56	77.0397	8.51081	0	0	0.507705	36.4462
0	-3.90244	0	0	-4.1327	0.577861	-19.2007	-0.280249	0.00595837	-0.0497294	-43.1056	-3.27E-15	5.36828	0	0	-0.108709	7.06946	2.68189	0.861029	121.699	377.521	659.414	445.462	445.462	445.462	13.0729	-44.6584	1.15968	-89.8767	444.161	208.04	206.342	206.342	206.342	-45.2631	-3.87476	-12.2012	1.45358	-13.9801	1.34501	0.335567	0.308221	1.74842	-248.931	69.8165	10.5954	0	0	0.568083	38.6172
0	-5.1304	0	0	-5.4584	0.601403	-19.9354	-0.287545	0.00381881	-0.0347599	-48.2253	7.84E-15	5.59285	0	0	-0.104317	7.31231	1.61312	0.899503	129.851	377.516	660.075	445.536	445.536	445.536	13.1364	-42.2882	0.718665	-91.943	443.527	211.674	206.342	206.342	206.342	-42.9041	-4.05708	-12.2114	2.57282	-14.1186	1.68841	0.332447	0.302077	1.70486	-265.134	61.9523	12.9762	0	0	0.630617	40.7789
0	-6.14553	0	0	-6.57052	0.625448	-20.6787	-0.289394	0.00134452	-0.016329	-52.006	-6.53E-15	5.59433	0	0	-0.0894892	7.55271	0.513246	0.944786	138.111	377.586	660.88	445.556	445.556	445.556	13.2032	-40.1969	0.342849	-92.9557	442.789	215.809	206.342	206.342	206.342	-40.8234	-4.21177	-12.2434	3.74789	-14.2363	2.02901	0.329122	0.293163	1.65501	-280.274	53.6663	15.6354	0	0	0.690051	42.9091
0	-6.91177	0	0	-7.42722	0.649549	-21.4166	-0.28554	-0.00157302	0.00403664	-54.2073	0	5.30412	0	0	-0.0662697	7.78882	-0.610875	1.00525	146.419	377.718	661.843	445.521	445.521	445.521	13.2759	-38.4387	0.0578291	-92.7727	441.949	220.341	206.342	206.342	206.342	-39.0734	-4.31952	-12.3019	4.96912	-14.3329	2.35383	0.325019	0.282376	1.6013	-292.601	45.3935	18.4679	0	0	0.740834	44.985
0	-7.40829	0	0	-8.00147	0.673263	-22.1354	-0.276125	-0.0050186	0.0244796	-54.7295	-7.84E-15	4.68297	0	0	-0.0382859	8.01871	-1.75268	1.08977	154.72	377.901	662.975	445.426	445.426	445.426	13.3575	-37.0523	-0.113248	-91.29	441.014	225.141	206.342	206.342	206.342	-37.6912	-4.36189	-12.3912	6.22616	-14.4091	2.64967	0.319976	0.270587	1.5472	-300.539	37.5436	21.2991	0	0	0.777563	46.9843
0	-7.63019	0	0	-8.28264	0.696149	-22.8222	-0.261651	-0.00902901	0.0435128	-53.6191	-7.84E-15	3.73535	0	0	-0.00981206	8.24038	-2.90605	1.20714	162.965	378.124	664.283	445.272	445.272	445.272	13.4501	-36.0593	-0.15294	-88.4472	439.987	230.063	206.342	206.342	206.342	-36.6969	-4.3241	-12.5141	7.5083	-14.4657	2.90383	0.314093	0.258261	1.49485	-303.263	30.4605	23.894	0	0	0.796784	48.8854
0	-7.58792	0	0	-8.27653	0.717756	-23.4643	-0.242949	-0.0133657	0.0597377	-51.061	1.31E-15	2.53513	0	0	0.0153042	8.45181	-4.06527	1.36519	171.111	378.374	665.775	445.058	445.058	445.058	13.5533	-35.4644	-0.0518388	-84.229	438.876	234.958	206.342	206.342	206.342	-36.0938	-4.19729	-12.6705	8.80479	-14.5041	3.10519	0.307394	0.2466	1.44679	-300.23	24.6774	25.9377	0	0	0.796165	50.6684
0	-7.30527	0	0	-8.00404	0.737631	-24.0495	-0.221193	-0.0175568	0.0724015	-47.3595	-6.53E-15	1.21447	0	0	0.0344636	8.65086	-5.22507	1.57003	179.119	378.641	667.451	444.788	444.789	444.789	13.6635	-35.2565	0.190093	-78.6612	437.683	239.684	206.342	206.342	206.342	-35.87	-3.97979	-12.8571	10.105	-14.5255	3.24501	0.300247	0.236179	1.40419	-291.696	20.5772	27.1148	0	0	0.775881	52.3155
0	-6.81625	0	0	-7.49842	0.755355	-24.567	-0.197922	-0.0209819	0.0813675	-42.9095	-5.23E-15	-0.061437	0	0	0.0466916	8.83546	-6.38038	1.82512	186.959	378.914	669.309	444.468	444.468	444.468	13.7743	-35.4113	0.563626	-71.8037	436.411	244.116	206.342	206.342	206.342	-36.0012	-3.67728	-13.0673	11.3986	-14.5314	3.31778	0.293519	0.227814	1.3672	-278.767	18.5607	27.1384	0	0	0.738757	53.8115
0	-6.16116	0	0	-6.8014	0.770582	-25.0081	-0.174835	-0.0229353	0.0867788	-38.1365	1.31E-15	-1.12169	0	0	0.052487	9.00365	-7.52627	2.13089	194.602	379.184	671.344	444.104	444.104	444.104	13.8777	-35.8955	1.05194	-63.74	435.065	248.148	206.342	206.342	206.342	-36.4544	-3.30174	-13.293	12.6756	-14.5229	3.32167	0.287321	0.222052	1.33533	-262.549	18.8563	25.8037	0	0	0.687909	55.1437
0	-5.38228	0	0	-5.95862	0.783078	-25.3677	-0.153394	-0.0229653	0.0892102	-33.4201	-2.61E-15	-1.84261	0	0	0.0532459	9.15375	-8.65773	2.48415	202.025	379.441	673.542	443.706	443.706	443.706	13.9656	-36.6706	1.63299	-54.5665	433.653	251.697	206.342	206.342	206.342	-37.1923	-2.86953	-13.525	13.9265	-14.5007	3.25888	0.282519	0.219124	1.30769	-244.586	21.512	23.0327	0	0	0.627821	56.3018
0	-4.52055	0	0	-5.01569	0.792741	-25.6444	-0.134699	-0.0208878	0.0890406	-29.0569	1.31E-15	-2.1584	0	0	0.0506589	9.28448	-9.76964	2.87829	209.207	379.677	675.889	443.285	443.285	443.285	14.0311	-37.6968	2.28228	-44.3822	432.187	254.703	206.342	206.342	206.342	-38.1766	-2.39937	-13.7552	15.1426	-14.4652	3.13551	0.279004	0.219068	1.28379	-225.775	26.3118	18.9077	0	0	0.561536	57.2782
0	-3.61298	0	0	-4.01499	0.799605	-25.8402	-0.119447	-0.0168032	0.0868685	-25.246	-1.96E-15	-2.06286	0	0	0.0462566	9.39504	-10.8567	3.30364	216.128	379.882	678.364	442.851	442.851	442.851	14.0697	-38.9356	2.9751	-33.2826	430.69	257.129	206.342	206.342	206.342	-39.3707	-1.91039	-13.9766	16.3158	-14.4166	2.961	0.276671	0.22163	1.26262	-206.996	32.8862	13.6323	0	0	0.49232	58.0672
0	-2.69108	0	0	-2.99335	0.803821	-25.9601	-0.10799	-0.0109461	0.0830713	-22.094	-1.31E-15	-1.5875	0	0	0.0411919	9.48517	-11.9134	3.74809	222.77	380.047	680.942	442.417	442.417	442.417	14.0795	-40.3523	3.6885	-21.3546	429.186	258.959	206.342	206.342	206.342	-40.742	-1.42068	-14.1843	17.4389	-14.3545	2.74747	0.275011	0.22681	1.24382	-188.678	40.9613	7.44507	0	0	0.422522	58.6652
0	-1.78007	0	0	-1.98077	0.805625	-26.0113	-0.10032	-0.00362465	0.077873	-19.6207	6.53E-16	-0.786396	0	0	0.0361758	9.55519	-12.9345	4.19784	229.116	380.166	683.595	441.991	441.991	441.991	14.0614	-41.9167	4.40251	-8.67507	427.707	260.198	206.342	206.342	206.342	-42.2623	-0.946225	-14.3755	18.5062	-14.2782	2.50882	0.273888	0.234077	1.22748	-171.053	50.1555	0.63196	0	0	0.354181	59.0704
0	-0.898869	0	0	-1.00012	0.805324	-26.0028	-0.0961471	0.00469415	0.0716625	-17.7773	-9.80E-16	0.263668	0	0	0.031544	9.60592	-13.9148	4.63847	235.15	380.229	686.294	441.584	441.584	441.584	14.0185	-43.6038	5.10078	4.68924	426.291	260.865	206.342	206.342	206.342	-43.9085	-0.500561	-14.5495	19.5129	-14.1868	2.25984	0.272981	0.243468	1.21314	-154.419	60.2032	-6.48106	0	0	0.289501	59.2828
0	-0.0608951	0	0	-0.0677176	0.803249	-25.9438	-0.0949973	0.0135796	0.0645322	-16.4688	-6.53E-16	1.4883	0	0	0.0273801	9.63866	-14.8494	5.05581	240.859	380.23	689.007	441.201	441.201	441.201	13.9561	-45.393	5.77062	18.6798	424.977	260.998	206.342	206.342	206.342	-45.6616	-0.0946068	-14.7073	20.4558	-14.0794	2.01512	0.271376	0.254461	1.20158	-138.464	70.7808	-13.5814	0	0	0.229294	59.3041
0	0.724895	0	0	0.805464	0.799739	-25.844	-0.0963188	0.0226363	0.0566678	-15.5787	-5.72E-16	2.81877	0	0	0.0236345	9.65507	-15.7344	5.4364	246.229	380.163	691.702	440.848	440.848	440.848	13.881	-47.2677	6.40283	33.244	423.804	260.645	206.342	206.342	206.342	-47.5062	0.263081	-14.8515	21.3337	-13.955	1.78873	0.269279	0.266933	1.19274	-123.308	81.7647	-20.4158	0	0	0.174923	59.1374
0	1.45266	0	0	1.61235	0.795117	-25.7122	-0.0995947	0.0315172	0.0482767	-14.9928	9.80E-16	4.19397	0	0	0.0202208	9.65716	-16.5661	5.76838	251.251	380.024	694.347	440.527	440.527	440.527	13.801	-49.2136	6.99116	48.3322	422.812	259.861	206.342	206.342	206.342	-49.4293	0.566006	-14.9858	22.1463	-13.8127	1.59344	0.266643	0.280558	1.18729	-108.905	92.8765	-26.7022	0	0	0.127134	58.7871
0	2.1185	0	0	2.34839	0.789689	-25.5572	-0.104388	0.0399754	0.0394708	-14.6126	-9.80E-16	5.5627	0	0	0.0170637	9.64706	-17.3422	6.0417	255.916	379.809	696.914	440.238	440.238	440.238	13.7249	-51.2181	7.53197	63.8958	422.04	258.709	206.342	206.342	206.342	-51.419	0.809408	-15.1149	22.8954	-13.6522	1.44029	0.263593	0.295238	1.1855	-95.1968	104.102	-32.3006	0	0	0.0860568	58.2591
0	2.71943	0	0	3.01034	0.783735	-25.3866	-0.110338	0.0477092	0.0305078	-14.3611	-2.94E-15	6.8658	0	0	0.0141209	9.62706	-18.0609	6.24849	260.218	379.52	699.373	439.981	439.981	439.981	13.6621	-53.2691	8.02382	79.8851	421.523	257.257	206.342	206.342	206.342	-53.464	0.989994	-15.2441	23.5837	-13.4734	1.33842	0.261076	0.310529	1.18754	-82.4846	115.148	-37.0128	0	0	0.0520769	57.5601
0	3.25267	0	0	3.59546	0.777512	-25.2078	-0.117167	0.0545433	0.0215936	-14.1848	-9.80E-16	8.05101	0	0	0.0113746	9.59938	-18.7215	6.38335	264.153	379.157	701.701	439.753	439.753	439.753	13.622	-55.3546	8.46721	96.2497	421.293	255.572	206.342	206.342	206.342	-55.5528	1.10577	-15.3792	24.2151	-13.2768	1.29451	0.259697	0.326283	1.19357	-70.911	125.966	-40.7868	0	0	0.0247377	56.6979
0	3.71523	0	0	4.10084	0.771244	-25.0272	-0.124616	0.0601827	0.0128907	-14.0472	3.27E-15	9.04694	0	0	0.00882121	9.56618	-19.3239	6.44342	267.72	378.725	703.876	439.551	439.551	439.551	13.6139	-57.4623	8.86412	112.937	421.374	253.719	206.342	206.342	206.342	-57.6734	1.15586	-15.5259	24.794	-13.0635	1.31285	0.260462	0.342029	1.20375	-60.7499	136.224	-43.5171	0	0	0.00359733	55.681
0	4.10354	0	0	4.52308	0.765122	-24.8503	-0.132533	0.0644326	0.00469501	-13.935	1.96E-15	9.78666	0	0	0.00645263	9.52934	-19.869	6.42867	270.921	378.232	705.879	439.37	439.37	439.37	13.646	-59.5791	9.21771	129.896	421.786	251.763	206.342	206.342	206.342	-59.8134	1.14048	-15.6895	25.3256	-12.8353	1.39476	0.2643	0.357025	1.21753	-52.4057	145.614	-45.1865	0	0	-0.0118798	54.5184
[truncated: 2,828 more rows]
[truncated: 122 more columns]
