# Supplementary material for: The impact of wide step width on lower limb coordination and its variability in individuals with flat feet
Source: PLoS One. 2025 Apr 24;20(4):e0321901. doi: 10.1371/journal.pone.0321901 (PMC12021241; doi:10.1371/journal.pone.0321901)
Supplement: S2 file — (ZIP) [file pone.0321901.s002.zip › Gait-Wide9.csv]

	sdk:LAbsAnkleAngle			sdk:LAnkleAngles			sdk:LAnkleForce			sdk:LAnkleMoment			sdk:LAnklePower			sdk:LFE									sdk:LFO									sdk:LFootProgressAngles			sdk:LHipAngles			sdk:LHipForce			sdk:LHipMoment			sdk:LHipPower			sdk:LKneeAngles
Sub Frame	X	Y	Z	X	Y	Z	X	Y	Z	X	Y	Z	X	Y	Z	RX	RY	RZ	TX	TY	TZ	SX	SY	SZ	RX	RY	RZ	TX	TY	TZ	SX	SY	SZ	X	Y	Z	X	Y	Z	X	Y	Z	X	Y	Z	X	Y	Z	X
	deg	deg	deg	deg	deg	deg	N/kg	N/kg	N/kg	N.mm/kg	N.mm/kg	N.mm/kg	W/kg	W/kg	W/kg	deg	deg	deg	mm	mm	mm	mm	mm	mm	deg	deg	deg	mm	mm	mm	mm	mm	mm	deg	deg	deg	deg	deg	deg	N/kg	N/kg	N/kg	N.mm/kg	N.mm/kg	N.mm/kg	W/kg	W/kg	W/kg	deg
0	-1.75649	0	0	-1.93373	0.76059	-24.719	-0.0905107	-0.00398432	0.0119967	-10.8877	2.29E-15	-0.769615	0	0	0.0231634	8.65226	-18.9923	5.43686	285.702	400.921	696.434	439.03	439.03	439.03	13.1508	-46.8703	4.36437	83.4965	448.919	251.997	206.227	206.227	206.227	-47.2383	-1.24053	-13.4146	24.1381	-12.3329	2.93898	0.229299	0.177307	1.21672	-51.8944	33.6731	2.60636	0	0	0.0612282	60.1184
0	-0.784847	0	0	-0.863327	0.757113	-24.618	-0.0944231	0.00528697	0.00492657	-10.0783	-4.08E-16	1.23481	0	0	0.0188979	8.61139	-19.6613	5.40629	289.663	400.352	699.295	438.695	438.695	438.695	13.0946	-49.3065	4.89468	99.9974	448.623	251.345	206.227	206.227	206.227	-49.6655	-1.02951	-13.5112	24.7769	-12.1269	3.04837	0.236488	0.198915	1.20937	-45.38	47.4351	-2.0561	0	0	0.0404235	59.3765
0	0.0830215	0	0	0.0912078	0.751854	-24.4651	-0.0998331	0.0150437	-0.0022787	-9.58899	1.14E-15	3.39191	0	0	0.0149811	8.57739	-20.265	5.29058	293.219	399.747	702.01	438.406	438.406	438.406	13.0241	-51.7407	5.38115	116.781	448.346	250.408	206.227	206.227	206.227	-52.0948	-0.8586	-13.5887	25.3532	-11.9157	3.23179	0.2432	0.221917	1.20688	-39.3347	61.659	-6.52472	0	0	0.0235004	58.4681
0	0.843117	0	0	0.92496	0.745673	-24.2848	-0.106522	0.0245591	-0.00928024	-9.36701	9.80E-16	5.48418	0	0	0.0115661	8.55113	-20.8055	5.09647	296.378	399.118	704.558	438.162	438.162	438.162	12.9599	-54.1584	5.82899	133.797	448.138	249.247	206.227	206.227	206.227	-54.5127	-0.729072	-13.6652	25.8731	-11.6995	3.48292	0.249649	0.245421	1.20903	-33.926	75.787	-10.6334	0	0	0.0101093	57.4031
0	1.49273	0	0	1.63533	0.739416	-24.1018	-0.114262	0.0330057	-0.0156473	-9.37461	0	7.29184	0	0	0.00883324	8.53263	-21.2853	4.83316	299.148	398.476	706.918	437.96	437.96	437.96	12.9214	-56.5469	6.24633	150.997	448.048	247.921	206.227	206.227	206.227	-56.9074	-0.64086	-13.7585	26.3426	-11.4783	3.79262	0.255878	0.267897	1.21504	-29.3746	88.9775	-14.167	0	0	-0.000149983	56.1912
0	2.03017	0	0	2.22131	0.73381	-23.9374	-0.122904	0.0397414	-0.0209728	-9.59253	3.92E-15	8.63562	0	0	0.00683301	8.52116	-21.7071	4.51161	301.54	397.831	709.076	437.795	437.795	437.795	12.9245	-58.8953	6.64253	168.335	448.117	246.486	206.227	206.227	206.227	-59.2687	-0.592959	-13.8839	26.768	-11.2528	4.14985	0.263318	0.288254	1.22409	-26.4931	100.603	-16.9998	0	0	-0.00725529	54.8422
0	2.45443	0	0	2.68285	0.729368	-23.8069	-0.132256	0.0443225	-0.0249713	-10.002	2.61E-15	9.38743	0	0	0.00539094	8.5153	-22.074	4.14432	303.561	397.191	711.019	437.662	437.662	437.662	12.9808	-61.1945	7.02661	185.771	448.379	244.997	206.227	206.227	206.227	-61.588	-0.583793	-14.0527	27.1547	-11.0237	4.54182	0.272382	0.305526	1.2354	-25.6202	110.203	-19.0922	0	0	-0.0116538	53.3651
0	2.76523	0	0	3.02056	0.726333	-23.7175	-0.14216	0.0464757	-0.0276507	-10.5886	0	9.47458	0	0	0.00414769	8.51313	-22.389	3.74475	305.223	396.566	712.739	437.555	437.555	437.555	13.0958	-63.4369	7.40562	203.275	448.851	243.501	206.227	206.227	206.227	-63.8583	-0.611528	-14.2702	27.5076	-10.7924	4.95485	0.284483	0.319147	1.249	-27.2589	117.532	-20.4699	0	0	-0.0135606	51.7685
0	2.96311	0	0	3.23552	0.724656	-23.6681	-0.152434	0.0462048	-0.0288905	-11.3326	-3.59E-15	8.89523	0	0	0.00267467	8.51238	-22.6553	3.32716	306.537	395.961	714.23	437.467	437.467	437.467	13.269	-65.6167	7.78346	220.825	449.537	242.045	206.227	206.227	206.227	-66.0742	-0.674259	-14.5355	27.8308	-10.5609	5.37453	0.300692	0.328757	1.26424	-31.8704	122.472	-21.1889	0	0	-0.0131237	50.0602
0	3.04937	0	0	3.32921	0.723982	-23.6482	-0.162895	0.0437491	-0.028993	-12.2108	-2.94E-15	7.71113	0	0	0.000636253	8.51045	-22.8759	2.9064	307.515	395.382	715.49	437.391	437.391	437.391	13.4941	-67.7303	8.16013	238.409	450.429	240.67	206.227	206.227	206.227	-68.2318	-0.770106	-14.8414	28.1273	-10.3312	5.786	0.32166	0.334735	1.28149	-39.4372	125.313	-21.4027	0	0	-0.0108045	48.2476
0	3.02625	0	0	3.30374	0.723689	-23.6396	-0.173373	0.0394965	-0.0282864	-13.1946	-1.47E-15	6.0347	0	0	-0.00208166	8.50453	-23.0542	2.49773	308.172	394.833	716.518	437.321	437.321	437.321	13.7597	-69.7752	8.53159	256.024	451.501	239.417	206.227	206.227	206.227	-70.3287	-0.897106	-15.1748	28.3994	-10.106	6.17415	0.347561	0.337	1.30042	-49.6493	126.206	-21.2261	0	0	-0.00713359	46.3382
0	2.89707	0	0	3.16216	0.722921	-23.6169	-0.18367	0.0341025	-0.0272756	-14.2462	-2.04E-15	4.0332	0	0	-0.00531938	8.49175	-23.1933	2.11657	308.525	394.319	717.319	437.251	437.251	437.251	14.0502	-71.7512	8.89011	273.674	452.719	238.325	206.227	206.227	206.227	-72.3635	-1.05306	-15.5181	28.6484	-9.888	6.52395	0.378407	0.336517	1.32164	-61.9094	125.743	-20.8494	0	0	-0.00286694	44.3398
0	2.66628	0	0	2.90873	0.720661	-23.5502	-0.193529	0.028194	-0.0266902	-15.3155	3.08E-15	1.88676	0	0	-0.00868497	8.46922	-23.2967	1.77844	308.595	393.841	717.899	437.177	437.177	437.177	14.3476	-73.6593	9.22521	291.365	454.041	237.434	206.227	206.227	206.227	-74.3358	-1.23523	-15.8507	28.8749	-9.68003	6.82038	0.412768	0.333573	1.34536	-74.9084	124.218	-20.3856	0	0	0.000997255	42.2607
0	2.33958	0	0	2.54948	0.715803	-23.4065	-0.202624	0.0225758	-0.0273312	-16.3412	9.80E-16	-0.199649	0	0	-0.0116827	8.43418	-23.3679	1.49849	308.408	393.4	718.268	437.094	437.094	437.094	14.6328	-75.5017	9.52481	309.102	455.421	236.781	206.227	206.227	206.227	-76.2458	-1.44007	-16.1506	29.079	-9.48493	7.04898	0.448585	0.32875	1.37158	-86.8962	122.079	-19.9757	0	0	0.00336148	40.1107
0	1.92377	0	0	2.09235	0.70725	-23.1529	-0.210541	0.0179411	-0.0300793	-17.256	-4.66E-15	-2.03737	0	0	-0.0138818	8.3841	-23.4108	1.29119	307.99	392.997	718.439	437	437	437	14.8866	-77.2814	9.77668	326.881	456.813	236.405	206.227	206.227	206.227	-78.0936	-1.66295	-16.3968	29.2604	-9.30546	7.19603	0.483321	0.322582	1.40032	-95.8795	119.64	-19.6946	0	0	0.003355	37.9012
0	1.42694	0	0	1.54745	0.694015	-22.7584	-0.216876	0.0149129	-0.0358636	-18.0027	-4.90E-16	-3.45868	0	0	-0.0150898	8.31677	-23.4293	1.16995	307.374	392.633	718.425	436.892	436.892	436.892	15.0916	-79.0012	9.9699	344.685	458.173	236.343	206.227	206.227	206.227	-79.879	-1.89798	-16.5703	29.4184	-9.14408	7.24897	0.513312	0.315447	1.43115	-99.3702	117.121	-19.588	0	0	0.000354025	35.6454
0	0.858497	0	0	0.927207	0.67532	-22.1974	-0.221266	0.0139567	-0.0455693	-18.5419	1.63E-16	-4.33255	0	0	-0.015452	8.23053	-23.4273	1.14621	306.595	392.308	718.243	436.769	436.769	436.769	15.2326	-80.6639	10.0962	362.477	459.463	236.624	206.227	206.227	206.227	-81.6011	-2.13791	-16.6561	29.5528	-9.0029	7.19712	0.535281	0.307429	1.46351	-95.045	114.594	-19.6426	0	0	-0.00555405	33.3588
0	0.229679	0	0	0.246765	0.650691	-21.4514	-0.223587	0.0151824	-0.0598758	-18.8694	-4.98E-15	-4.5901	0	0	-0.0154345	8.1243	-23.4088	1.22924	305.689	392.022	717.911	436.631	436.631	436.631	15.298	-82.2712	10.1509	380.196	460.651	237.273	206.227	206.227	206.227	-83.2587	-2.37435	-16.6444	29.6629	-8.88353	7.03193	0.546024	0.298328	1.49624	-80.931	111.91	-19.7669	0	0	-0.013516	31.059
0	-0.445409	0	0	-0.475549	0.620014	-20.5113	-0.223669	0.018599	-0.0794615	-18.976	-1.80E-15	-4.20216	0	0	-0.0156809	7.99774	-23.3777	1.42524	304.695	391.776	717.448	436.477	436.477	436.477	15.28	-83.825	10.134	397.753	461.716	238.304	206.227	206.227	206.227	-84.8503	-2.59804	-16.5311	29.7489	-8.78734	6.74783	0.541828	0.28826	1.52855	-54.8175	108.976	-19.8754	0	0	-0.0221676	28.7658
0	-1.14891	0	0	-1.21794	0.583581	-19.3798	-0.221456	0.0237334	-0.10427	-18.8487	7.35E-16	-3.2191	0	0	-0.0167369	7.85128	-23.3375	1.73676	303.65	391.572	716.871	436.309	436.309	436.309	15.1751	-85.3271	10.0502	415.026	462.642	239.72	206.227	206.227	206.227	-86.3757	-2.79962	-16.3186	29.8108	-8.7148	6.34263	0.521461	0.276689	1.5586	-16.2409	105.497	-19.8242	0	0	-0.0293486	26.501
0	-1.85897	0	0	-1.95546	0.542063	-18.0709	-0.216657	0.0300576	-0.134195	-18.4206	9.27E-15	-1.72648	0	0	-0.0188525	7.6862	-23.2916	2.16245	302.592	391.411	716.199	436.126	436.126	436.126	14.9845	-86.7792	9.90841	431.866	463.419	241.511	206.227	206.227	206.227	-87.8357	-2.97056	-16.015	29.8494	-8.66613	5.818	0.483204	0.263702	1.58466	35.514	101.348	-19.5247	0	0	-0.0330111	24.2887
0	-2.55001	0	0	-2.66115	0.496478	-16.611	-0.20887	0.0368179	-0.168248	-17.5814	-5.22E-15	0.140655	0	0	-0.021836	7.50456	-23.2424	2.69648	301.553	391.296	715.447	435.931	435.931	435.931	14.7143	-88.1834	9.72109	448.098	464.046	243.651	206.227	206.227	206.227	-89.2324	-3.10427	-15.6338	29.8656	-8.64084	5.17981	0.427869	0.249384	1.60449	99.3123	96.4758	-18.9096	0	0	-0.0312364	22.154
0	-3.19484	0	0	-3.30824	0.44811	-15.0375	-0.197587	0.0433465	-0.205224	-16.1903	3.65E-15	2.23542	0	0	-0.0251737	7.30921	-23.1921	3.32861	300.565	391.229	714.631	435.724	435.724	435.724	14.3758	-89.5398	9.50268	463.523	464.524	246.092	206.227	206.227	206.227	-90.5677	-3.19706	-15.1933	29.8608	-8.63808	4.43824	0.356663	0.234141	1.61586	173.612	90.9632	-17.9776	0	0	-0.0228498	20.1236
0	-3.76712	0	0	-3.87267	0.398433	-13.3967	-0.182557	0.049055	-0.243171	-14.1395	3.68E-16	4.40264	0	0	-0.0282228	7.10359	-23.142	4.04407	299.653	391.213	713.762	435.507	435.507	435.507	13.9849	-90.8459	9.26848	477.933	464.858	248.76	206.227	206.227	206.227	-91.8414	-3.24863	-14.7149	29.8364	-8.65627	3.60779	0.273376	0.218695	1.61724	255.075	85.1972	-16.7983	0	0	-0.00759644	18.2242
0	-4.24491	0	0	-4.3358	0.349014	-11.742	-0.163939	0.0536056	-0.279991	-11.3992	-3.84E-15	6.50314	0	0	-0.0304458	6.89167	-23.0927	4.82392	298.836	391.249	712.849	435.28	435.28	435.28	13.5616	-92.0939	9.03369	491.116	465.056	251.553	206.227	206.227	206.227	-93.0496	-3.26196	-14.2228	29.794	-8.69347	2.70696	0.182854	0.203648	1.60789	339.519	79.5332	-15.477	0	0	0.0137581	16.4819
0	-4.61303	0	0	-4.68625	0.301442	-10.1301	-0.142665	0.0569281	-0.313378	-8.07832	4.08E-15	8.41952	0	0	-0.0315197	6.67772	-23.0438	5.64552	298.128	391.338	711.9	435.045	435.045	435.045	13.1287	-93.2708	8.81308	502.873	465.129	254.343	206.227	206.227	206.227	-94.1829	-3.24254	-13.7419	29.735	-8.74718	1.75787	0.0909489	0.190241	1.58883	421.764	74.6986	-14.1667	0	0	0.0395746	14.9212
0	-4.86492	0	0	-4.9206	0.257253	-8.61809	-0.120156	0.0590263	-0.340877	-4.39957	2.29E-15	10.0424	0	0	-0.0312229	6.46623	-22.9944	6.48322	297.535	391.478	710.918	434.803	434.803	434.803	12.7095	-94.3579	8.62072	513.027	465.089	256.978	206.227	206.227	206.227	-95.2264	-3.19716	-13.297	29.6608	-8.81453	0.785548	0.0052202	0.179056	1.5622	495.527	71.0553	-12.9838	0	0	0.0676189	13.5634
0	-5.00247	0	0	-5.04298	0.217853	-7.2596	-0.0983438	0.060163	-0.360435	-0.690319	3.10E-15	11.2972	0	0	-0.0294701	6.26159	-22.9429	7.30938	297.058	391.665	709.903	434.555	434.555	434.555	12.3261	-95.3331	8.46949	521.437	464.952	259.296	206.227	206.227	206.227	-96.1611	-3.13277	-12.9107	29.5726	-8.89219	-0.183069	-0.0670531	0.170832	1.53164	554.73	69.0411	-12.0237	0	0	0.0953744	12.4252
0	-5.03513	0	0	-5.0639	0.184448	-6.10128	-0.0790463	0.0604196	-0.370099	2.70542	-3.27E-16	12.1072	0	0	-0.0261817	6.06797	-22.8869	8.09555	296.693	391.893	708.855	434.301	434.301	434.301	11.9971	-96.1728	8.37047	528.007	464.734	261.139	206.227	206.227	206.227	-96.966	-3.05549	-12.602	29.4712	-8.9766	-1.12021	-0.118668	0.165612	1.50073	593.376	68.5252	-11.3043	0	0	0.120268	11.5177
0	-4.97836	0	0	-4.99881	0.157977	-5.1798	-0.0638353	0.0600323	-0.368619	5.46626	9.80E-16	12.4383	0	0	-0.0214787	5.88905	-22.824	8.81398	296.43	392.154	707.773	434.042	434.042	434.042	11.7361	-96.8546	8.33181	532.695	464.453	262.368	206.227	206.227	206.227	-97.6203	-2.97002	-12.3846	29.3573	-9.06385	-1.99883	-0.143875	0.163065	1.47307	606.846	69.278	-10.7935	0	0	0.139864	10.8452
0	-4.85149	0	0	-4.86666	0.13906	-4.51961	-0.0539134	0.0589004	-0.355096	7.32754	2.29E-15	12.2557	0	0	-0.0156559	5.72797	-22.7518	9.43895	296.26	392.44	706.656	433.778	433.778	433.778	11.551	-97.3597	8.35768	535.513	464.124	262.877	206.227	206.227	206.227	-98.1058	-2.87951	-12.2658	29.2316	-9.15008	-2.7938	-0.137776	0.162762	1.4519	591.59	70.7256	-10.4069	0	0	0.151722	10.4046
0	-4.67623	0	0	-4.68845	0.127948	-4.13123	-0.0500176	0.0570424	-0.329769	8.1064	-1.63E-15	11.5759	0	0	-0.00930336	5.58697	-22.668	9.94835	296.169	392.74	705.502	433.509	433.509	433.509	11.4435	-97.6749	8.44711	536.532	463.764	262.6	206.227	206.227	206.227	-98.4093	-2.78581	-12.2457	29.0947	-9.23143	-3.48348	-0.09886	0.164124	1.43953	546.869	72.3493	-10.0496	0	0	0.153847	10.1854
0	-4.47472	0	0	-4.48573	0.124527	-4.01158	-0.0524466	0.0542612	-0.293292	7.70963	1.31E-15	10.4303	0	0	-0.00318028	5.46748	-22.5709	10.3248	296.145	393.047	704.315	433.234	433.234	433.234	11.4099	-97.7939	8.59385	535.877	463.387	261.522	206.227	206.227	206.227	-98.5238	-2.68993	-12.3176	28.9476	-9.30425	-4.05079	-0.0271207	0.166579	1.43685	473.473	73.6457	-9.63046	0	0	0.144577	10.17
0	-4.26785	0	0	-4.27907	0.128333	-4.14468	-0.061037	0.0503925	-0.247563	6.14394	-2.45E-15	8.88383	0	0	0.00189079	5.36998	-22.4597	10.5563	296.179	393.353	703.101	432.952	432.952	432.952	11.4418	-97.7185	8.78632	533.724	463.007	259.675	206.227	206.227	206.227	-98.45	-2.59277	-12.4685	28.7913	-9.36532	-4.48399	0.0739004	0.169779	1.44439	375.251	74.3233	-9.1042	0	0	0.123333	10.3345
0	-4.07406	0	0	-4.08669	0.138612	-4.50395	-0.0751344	0.0453294	-0.195058	3.52065	-2.29E-15	7.0247	0	0	0.00520181	5.29401	-22.3341	10.6373	296.264	393.653	701.867	432.66	432.66	432.66	11.528	-97.4589	9.00883	530.287	462.635	257.141	206.227	206.227	206.227	-98.1964	-2.49566	-12.6806	28.6272	-9.41176	-4.77728	0.198425	0.173393	1.46102	257.88	74.3492	-8.4713	0	0	0.0907739	10.6505
0	-3.908	0	0	-3.92329	0.154396	-5.05493	-0.0934819	0.0391248	-0.139365	0.0629798	-1.55E-15	4.96013	0	0	0.00631672	5.23829	-22.1952	10.5679	296.393	393.945	700.626	432.357	432.357	432.357	11.6551	-97.0331	9.24285	525.815	462.282	254.041	206.227	206.227	206.227	-97.7795	-2.40081	-12.933	28.4572	-9.44141	-4.93066	0.337362	0.177577	1.48513	129.743	73.9328	-7.79334	0	0	0.0494148	11.0863
0	-3.7802	0	0	-3.79941	0.174607	-5.75905	-0.114367	0.0319442	-0.0844229	-3.92252	1.31E-15	2.79871	0	0	0.00516899	5.20077	-22.0445	10.3541	296.567	394.23	699.396	432.04	432.04	432.04	11.8092	-96.4653	9.46881	520.569	461.956	250.521	206.227	206.227	206.227	-97.2221	-2.31141	-13.2034	28.2829	-9.45266	-4.94962	0.48017	0.182749	1.51455	0.31237	73.5064	-7.17593	0	0	0.0032475	11.6097
0	-3.69657	0	0	-3.7211	0.198143	-6.57682	-0.135789	0.0241586	-0.0346087	-8.08321	-5.51E-16	0.65398	0	0	0.00209409	5.17875	-21.8844	10.0069	296.786	394.51	698.192	431.707	431.707	431.707	11.9765	-95.7842	9.66747	514.811	461.663	246.741	206.227	206.227	206.227	-96.5511	-2.23146	-13.4697	28.1064	-9.44432	-4.84466	0.614483	0.18844	1.54662	-119.818	73.1425	-6.72731	0	0	-0.0425194	12.1896
0	-3.65833	0	0	-3.68971	0.22398	-7.47144	-0.15567	0.0162199	0.00616538	-12.0627	1.78E-15	-1.36913	0	0	-0.00224566	5.16907	-21.7178	9.5414	297.056	394.788	697.036	431.358	431.358	431.358	12.1438	-95.0199	9.82139	508.783	461.405	242.857	206.227	206.227	206.227	-95.7956	-2.16535	-13.7111	27.9294	-9.41598	-4.63022	0.7287	0.194663	1.57904	-220.912	72.9484	-6.53995	0	0	-0.0826932	12.7989
0	-3.66194	0	0	-3.70181	0.251233	-8.41109	-0.172343	0.00869637	0.0349155	-15.5723	3.35E-15	-3.16179	0	0	-0.00696784	5.16819	-21.5478	8.97556	297.382	395.07	695.944	430.994	430.994	430.994	12.2984	-94.202	9.91548	502.691	461.175	239.006	206.227	206.227	206.227	-94.9844	-2.11741	-13.909	27.7532	-9.3676	-4.32379	0.81289	0.20071	1.61022	-295.273	72.5985	-6.62756	0	0	-0.113169	13.4163
0	-3.69924	0	0	-3.74937	0.279193	-9.37045	-0.184707	0.00204514	0.0507811	-18.4215	6.82E-15	-4.62691	0	0	-0.0111756	5.17243	-21.3772	8.32932	297.768	395.359	694.936	430.617	430.617	430.617	12.4287	-93.3577	9.93789	496.692	460.959	235.299	206.227	206.227	206.227	-94.1437	-2.0912	-14.0473	27.5784	-9.29967	-3.94474	0.861522	0.205374	1.63863	-339.366	71.4492	-6.89789	0	0	-0.132206	14.0271
0	-3.75869	0	0	-3.82071	0.307328	-10.3305	-0.192484	-0.00330035	0.0549372	-20.5475	4.49E-16	-5.66868	0	0	-0.0141067	5.1781	-21.2084	7.62281	298.217	395.66	694.022	430.231	430.231	430.231	12.5243	-92.5105	9.88036	490.883	460.737	231.816	206.227	206.227	206.227	-93.2966	-2.08901	-14.1132	27.4048	-9.2132	-3.51289	0.875095	0.208182	1.66367	-354.506	69.224	-7.18876	0	0	-0.140648	14.6234
0	-3.82652	0	0	-3.90197	0.33523	-11.2767	-0.196225	-0.00699886	0.0502624	-22.0109	-1.06E-15	-6.20457	0	0	-0.0152645	5.18167	-21.0425	6.87563	298.727	395.973	693.212	429.842	429.842	429.842	12.5761	-91.6795	9.73925	485.311	460.481	228.602	206.227	206.227	206.227	-92.4614	-2.1112	-14.0977	27.2305	-9.10959	-3.04764	0.857549	0.208321	1.68469	-345.433	65.6384	-7.28724	0	0	-0.140974	15.2023
0	-3.88853	0	0	-3.97848	0.36258	-12.1983	-0.196954	-0.00874327	0.0399978	-22.9412	2.45E-16	-6.17607	0	0	-0.0144608	5.17996	-20.8794	6.10539	299.288	396.299	692.509	429.458	429.458	429.458	12.5773	-90.8795	9.51628	479.977	460.165	225.681	206.227	206.227	206.227	-91.653	-2.15599	-13.9972	27.0526	-8.99069	-2.56659	0.815505	0.206222	1.70169	-318.667	61.2635	-7.05592	0	0	-0.136168	15.7641
0	-3.93073	0	0	-4.0357	0.389124	-13.0867	-0.195613	-0.00853056	0.0271816	-23.4639	1.43E-16	-5.59055	0	0	-0.0118473	5.17026	-20.7175	5.32747	299.881	396.638	691.91	429.087	429.087	429.087	12.5247	-90.1227	9.21933	474.855	459.769	223.057	206.227	206.227	206.227	-90.8832	-2.2194	-13.8138	26.8664	-8.85893	-2.08523	0.755519	0.202331	1.71484	-280.61	56.6553	-6.4322	0	0	-0.128475	16.3097
0	-3.9408	0	0	-4.06051	0.414669	-13.9355	-0.192757	-0.00653608	0.0141572	-23.6604	3.94E-15	-4.51434	0	0	-0.00782078	5.1504	-20.5537	4.55444	300.479	396.987	691.407	428.737	428.737	428.737	12.4185	-89.4186	8.86197	469.896	459.282	220.724	206.227	206.227	206.227	-90.1616	-2.29557	-13.5556	26.6663	-8.71723	-1.61621	0.684533	0.197621	1.72457	-237.076	52.6634	-5.46696	0	0	-0.119308	16.8389
0	-3.90934	0	0	-4.04262	0.439074	-14.7408	-0.188761	-0.00302815	0.00221408	-23.5862	-4.80E-16	-3.05912	0	0	-0.00291842	5.11879	-20.3837	3.79659	301.047	397.346	690.988	428.414	428.414	428.414	12.2627	-88.7737	8.46219	465.048	458.704	218.668	206.227	206.227	206.227	-89.4954	-2.37731	-13.2362	26.4458	-8.56884	-1.1698	0.607879	0.192734	1.73065	-192.174	49.9817	-4.29358	0	0	-0.108923	17.3495
0	-3.83053	0	0	-3.97533	0.462252	-15.5	-0.18423	0.00147184	-0.00778238	-23.3172	1.07E-15	-1.38275	0	0	0.00227121	5.07432	-20.2026	3.06248	301.546	397.711	690.642	428.124	428.124	428.124	12.0645	-88.1922	8.0403	460.257	458.048	216.873	206.227	206.227	206.227	-88.8894	-2.45697	-12.8723	26.1982	-8.41751	-0.754309	0.531081	0.187949	1.73441	-149.521	48.8333	-3.05056	0	0	-0.0974297	17.8375
0	-3.70174	0	0	-3.85527	0.484152	-16.2124	-0.17959	0.00650148	-0.0154269	-22.91	-4.53E-15	0.359297	0	0	0.0072457	5.01634	-20.0056	2.3597	301.934	398.084	690.354	427.87	427.87	427.87	11.8329	-87.6759	7.6171	455.476	457.332	215.317	206.227	206.227	206.227	-88.3461	-2.52719	-12.4828	25.9176	-8.26719	-0.376791	0.458853	0.183628	1.7355	-111.827	49.4081	-1.88588	0	0	-0.0851467	18.2977
0	-3.52295	0	0	-3.6817	0.50472	-16.8767	-0.174991	0.0115668	-0.0204811	-22.3912	2.60E-15	2.01949	0	0	0.0116003	4.94447	-19.788	1.69569	302.171	398.464	690.112	427.654	427.654	427.654	11.5783	-87.2249	7.21194	450.664	456.586	213.98	206.227	206.227	206.227	-87.8667	-2.58148	-12.0861	25.5988	-8.1218	-0.0438671	0.394519	0.179621	1.73393	-80.9296	51.4863	-0.897937	0	0	-0.0728373	18.7241
0	-3.29644	0	0	-3.45645	0.523868	-17.491	-0.170374	0.01623	-0.0229831	-21.7653	3.72E-15	3.47547	0	0	0.0150373	4.85869	-19.5464	1.07795	302.221	398.854	689.907	427.475	427.475	427.475	11.3112	-86.8381	6.84159	445.794	455.837	212.842	206.227	206.227	206.227	-87.4507	-2.61469	-11.6994	25.2385	-7.98515	0.238068	0.339485	0.175759	1.72942	-57.4135	54.6931	-0.146931	0	0	-0.0614127	19.1111
0	-3.02706	0	0	-3.18393	0.541454	-18.0516	-0.165937	0.0200823	-0.0232449	-21.0652	-3.51E-15	4.6307	0	0	0.0173776	4.75924	-19.2781	0.513799	302.056	399.256	689.728	427.334	427.334	427.334	11.0413	-86.5123	6.51913	440.848	455.116	211.879	206.227	206.227	206.227	-87.0961	-2.62331	-11.3375	24.835	-7.86056	0.46293	0.294097	0.171706	1.7221	-41.2357	58.5297	0.347583	0	0	-0.0519828	19.4534
0	-2.72127	0	0	-2.87057	0.557274	-18.5528	-0.161783	0.0229116	-0.0216837	-20.3157	-2.08E-15	5.4342	0	0	0.0185772	4.64682	-18.9818	0.0099379	301.651	399.673	689.571	427.229	427.229	427.229	10.7773	-86.2436	6.25344	435.821	454.449	211.072	206.227	206.227	206.227	-86.7993	-2.60563	-11.0115	24.3883	-7.75089	0.625403	0.2567	0.167357	1.71158	-31.2575	62.5955	0.582996	0	0	-0.0450433	19.7467
0	-2.38689	0	0	-2.52433	0.571092	-18.9882	-0.157866	0.0245709	-0.0190185	-19.53	-3.63E-15	5.86552	0	0	0.0187051	4.52272	-18.6572	-0.428591	300.992	400.11	689.43	427.158	427.158	427.158	10.526	-86.0267	6.04895	430.719	453.86	210.398	206.227	206.227	206.227	-86.5558	-2.56176	-10.7291	23.9002	-7.65839	0.721867	0.225756	0.162341	1.69873	-26.0003	66.2781	0.600263	0	0	-0.0405246	19.9875
0	-2.0326	0	0	-2.15435	0.582673	-19.3514	-0.15419	0.0250814	-0.0156865	-18.7287	-2.90E-15	5.94362	0	0	0.0179505	4.38877	-18.3047	-0.798911	300.067	400.572	689.3	427.121	427.121	427.121	10.2923	-85.8559	5.90577	425.551	453.362	209.835	206.227	206.227	206.227	-86.36	-2.49352	-10.4938	23.3738	-7.58448	0.750791	0.199681	0.156606	1.68357	-24.1542	69.289	0.431145	0	0	-0.0382	20.1732
0	-1.66741	0	0	-1.77043	0.591827	-19.6373	-0.150857	0.0245111	-0.0123351	-17.9435	4.49E-16	5.71057	0	0	0.0165797	4.24734	-17.9254	-1.10092	298.871	401.063	689.177	427.116	427.116	427.116	10.0793	-85.7245	5.82027	420.333	452.965	209.362	206.227	206.227	206.227	-86.2057	-2.40412	-10.3058	22.8134	-7.52983	0.713276	0.17715	0.149568	1.66674	-24.3298	71.0916	0.145226	0	0	-0.0373083	20.3022
0	-1.30025	0	0	-1.38234	0.598445	-19.8434	-0.14788	0.0230647	-0.00923623	-17.1961	-3.19E-15	5.23488	0	0	0.0148784	4.10127	-17.5209	-1.33742	297.402	401.586	689.057	427.144	427.144	427.144	9.88824	-85.6259	5.78591	415.082	452.67	208.959	206.227	206.227	206.227	-86.0861	-2.29773	-10.1623	22.2242	-7.49443	0.613095	0.157485	0.14152	1.64893	-25.6277	71.6124	-0.209798	0	0	-0.0373407	20.374
0	-0.939159	0	0	-0.999241	0.602522	-19.9701	-0.145321	0.0209496	-0.00683342	-16.5116	1.84E-15	4.59092	0	0	0.0131028	3.95359	-17.0931	-1.51403	295.662	402.147	688.935	427.203	427.203	427.203	9.71874	-85.5534	5.79423	409.814	452.472	208.606	206.227	206.227	206.227	-85.9946	-2.17893	-10.0582	21.6122	-7.47732	0.456516	0.140243	0.131982	1.63101	-27.2301	70.5851	-0.568596	0	0	-0.0376108	20.3889
0	-0.591182	0	0	-0.629192	0.604172	-20.0213	-0.143237	0.018446	-0.00521217	-15.9113	-2.61E-15	3.86072	0	0	0.0114406	3.80735	-16.6445	-1.63862	293.658	402.745	688.807	427.293	427.293	427.293	9.56923	-85.5009	5.83596	404.544	452.361	208.287	206.227	206.227	206.227	-85.9248	-2.05224	-9.98697	20.9833	-7.47687	0.251865	0.125263	0.12096	1.61349	-28.7375	68.0943	-0.891932	0	0	-0.0378226	20.3484
0	-0.261899	0	0	-0.27871	0.603624	-20.0043	-0.141702	0.0156959	-0.00440838	-15.4141	-1.67E-15	3.1062	0	0	0.00999636	3.66549	-16.1773	-1.72088	291.396	403.383	688.668	427.411	427.411	427.411	9.43727	-85.4626	5.90192	399.281	452.327	207.987	206.227	206.227	206.227	-85.8709	-1.92168	-9.94169	20.344	-7.49095	0.0090856	0.112474	0.108385	1.5972	-29.9215	64.1234	-1.13107	0	0	-0.0377963	20.2549
0	0.0446024	0	0	0.047433	0.601198	-19.929	-0.140707	0.0130119	-0.00450234	-15.0257	-1.39E-15	2.39829	0	0	0.00879388	3.53059	-15.6943	-1.77164	288.888	404.058	688.516	427.556	427.556	427.556	9.31991	-85.4337	5.98375	394.033	452.353	207.695	206.227	206.227	206.227	-85.8277	-1.79051	-9.91547	19.7003	-7.51701	-0.260782	0.101623	0.0947654	1.58292	-30.4421	59.0559	-1.28017	0	0	-0.0371441	20.1119
0	0.32577	0	0	0.346255	0.597293	-19.8076	-0.140244	0.0104739	-0.00523674	-14.7485	-2.35E-16	1.77341	0	0	0.007807	3.40483	-15.198	-1.80232	286.145	404.768	688.348	427.724	427.724	427.724	9.21405	-85.4103	6.07441	388.802	452.426	207.402	206.227	206.227	206.227	-85.7911	-1.66113	-9.90207	19.0581	-7.55227	-0.546105	0.0933895	0.0801558	1.57076	-30.6354	53.0578	-1.31858	0	0	-0.036327	19.9234
0	0.580519	0	0	0.616427	0.592349	-19.6536	-0.140249	0.00828251	-0.00661345	-14.5756	-5.19E-15	1.26798	0	0	0.00698126	3.28986	-14.691	-1.82425	283.183	405.508	688.161	427.911	427.911	427.911	9.11687	-85.3891	6.16858	383.589	452.531	207.106	206.227	206.227	206.227	-85.7577	-1.53509	-9.89644	18.4223	-7.59401	-0.835224	0.0872681	0.0650285	1.56109	-30.215	46.5358	-1.26191	0	0	-0.0349509	19.6939
0	0.809017	0	0	0.858134	0.586815	-19.4809	-0.140642	0.00648685	-0.00835659	-14.4958	-1.99E-15	0.891533	0	0	0.0062655	3.18684	-14.1756	-1.84822	280.015	406.273	687.956	428.113	428.113	428.113	9.02596	-85.368	6.26243	378.389	452.655	206.803	206.227	206.227	206.227	-85.725	-1.41319	-9.89473	17.7973	-7.63983	-1.11686	0.0833144	0.0499381	1.55413	-29.4059	39.8315	-1.12048	0	0	-0.0332757	19.4283
0	1.01246	0	0	1.07276	0.581119	-19.3028	-0.141282	0.00507471	-0.0102979	-14.4888	3.04E-15	0.635968	0	0	0.0056246	3.0964	-13.654	-1.88407	276.656	407.055	687.732	428.326	428.326	428.326	8.93962	-85.3454	6.35385	373.197	452.789	206.495	206.227	206.227	206.227	-85.6914	-1.29568	-9.89455	17.1863	-7.68765	-1.38045	0.0818195	0.0352065	1.54945	-28.4516	33.2123	-0.912541	0	0	-0.0315807	19.1313
0	1.19286	0	0	1.26258	0.575633	-19.1308	-0.142078	0.00396296	-0.0121369	-14.5372	3.15E-16	0.477211	0	0	0.00504767	3.01871	-13.1279	-1.94025	273.122	407.847	687.489	428.544	428.544	428.544	8.85683	-85.3206	6.44199	368.005	452.925	206.184	206.227	206.227	206.227	-85.656	-1.18238	-9.89472	16.5914	-7.73615	-1.61666	0.083221	0.0212683	1.5469	-27.7831	26.9326	-0.6628	0	0	-0.0303534	18.8075
0	1.35273	0	0	1.43045	0.57064	-18.974	-0.142878	0.00306173	-0.013772	-14.6156	-2.61E-15	0.385529	0	0	0.00453386	2.95355	-12.5987	-2.02326	269.428	408.643	687.231	428.763	428.763	428.763	8.77715	-85.2932	6.5271	362.805	453.056	205.875	206.227	206.227	206.227	-85.6186	-1.07288	-9.89509	16.0133	-7.78461	-1.81787	0.087281	0.00836647	1.54628	-27.517	21.1278	-0.394597	0	0	-0.0296857	18.4612
0	1.49488	0	0	1.5795	0.566318	-18.838	-0.143585	0.00226118	-0.0150076	-14.7033	3.42E-15	0.328586	0	0	0.0040878	2.9003	-12.0677	-2.13739	265.589	409.434	686.959	428.979	428.979	428.979	8.70052	-85.2636	6.60991	357.592	453.179	205.572	206.227	206.227	206.227	-85.5792	-0.96662	-9.89608	15.4517	-7.83318	-1.97849	0.0942675	-0.00288596	1.54702	-28.0116	16.0043	-0.135539	0	0	-0.0299423	18.0958
0	1.62209	0	0	1.71279	0.562736	-18.7252	-0.14414	0.00153479	-0.0157853	-14.7852	2.11E-15	0.285264	0	0	0.00370932	2.85809	-11.5355	-2.2844	261.62	410.215	686.676	429.19	429.19	429.19	8.62707	-85.2321	6.69142	352.361	453.291	205.278	206.227	206.227	206.227	-85.5383	-0.863059	-9.89839	14.9052	-7.88264	-2.09548	0.104304	-0.0120944	1.54923	-29.4944	11.7419	0.0859205	0	0	-0.0313155	17.7145
0	1.73701	0	0	1.83313	0.559856	-18.6343	-0.144478	0.000876357	-0.0160628	-14.848	-4.00E-15	0.242768	0	0	0.00339243	2.82578	-11.0028	-2.46332	257.537	410.979	686.386	429.394	429.394	429.394	8.55694	-85.1993	6.77255	347.109	453.389	204.997	206.227	206.227	206.227	-85.4965	-0.761724	-9.90265	14.3714	-7.93423	-2.16855	0.116847	-0.0189739	1.5522	-31.9187	8.46561	0.247887	0	0	-0.0337061	17.32
0	1.84186	0	0	1.94297	0.557549	-18.5615	-0.144596	0.000344465	-0.015876	-14.8884	1.59E-15	0.201565	0	0	0.00312999	2.80209	-10.4699	-2.67053	253.355	411.723	686.093	429.591	429.59	429.59	8.49021	-85.1655	6.85388	341.835	453.47	204.73	206.227	206.227	206.227	-85.454	-0.662286	-9.90926	13.8473	-7.98969	-2.20024	0.131678	-0.023099	1.55577	-35.3271	6.31369	0.339731	0	0	-0.0371315	16.9144
0	1.93867	0	0	2.04437	0.555623	-18.5007	-0.144539	-4.31E-05	-0.0153209	-14.9108	1.09E-15	0.162836	0	0	0.00291723	2.78562	-9.93733	-2.89992	249.09	412.441	685.8	429.78	429.78	429.78	8.4269	-85.1312	6.9357	336.542	453.534	204.478	206.227	206.227	206.227	-85.4113	-0.564579	-9.9184	13.3294	-8.05078	-2.19583	0.147631	-0.0244501	1.55972	-39.3637	5.26341	0.360479	0	0	-0.0412207	16.4998
0	2.02921	0	0	2.13915	0.553849	-18.4445	-0.144333	-0.000191141	-0.0144883	-14.9182	2.37E-15	0.139592	0	0	0.00274976	2.77492	-9.40519	-3.14341	244.757	413.133	685.512	429.964	429.963	429.964	8.36687	-85.0966	7.01794	331.233	453.581	204.242	206.227	206.227	206.227	-85.3687	-0.468619	-9.92994	12.8142	-8.11913	-2.16293	0.163488	-0.0229932	1.56348	-43.6756	5.31425	0.315834	0	0	-0.0456235	16.0781
0	2.11513	0	0	2.22896	0.551986	-18.3856	-0.144027	-9.04E-05	-0.0135625	-14.9158	-3.09E-15	0.1363	0	0	0.00262542	2.76861	-8.87383	-3.39158	240.372	413.795	685.232	430.145	430.145	430.145	8.31009	-85.0623	7.10036	325.912	453.612	204.019	206.227	206.227	206.227	-85.3265	-0.374568	-9.94369	12.298	-8.19598	-2.11084	0.178016	-0.0191126	1.56691	-47.772	6.27731	0.219719	0	0	-0.0498678	15.6512
0	2.19801	0	0	2.31539	0.549811	-18.3167	-0.143697	0.000231335	-0.0126352	-14.9103	2.60E-15	0.15308	0	0	0.00254128	2.76536	-8.34357	-3.63447	235.95	414.427	684.961	430.327	430.327	430.327	8.25658	-85.0285	7.18257	320.583	453.628	203.809	206.227	206.227	206.227	-85.2853	-0.282722	-9.95942	11.7779	-8.28211	-2.04982	0.18984	-0.0131513	1.56981	-51.2139	7.97314	0.0858931	0	0	-0.0535056	15.2209
0	2.2794	0	0	2.39993	0.547132	-18.2318	-0.143344	0.000742739	-0.0118506	-14.8994	-1.83E-15	0.188791	0	0	0.00249108	2.76403	-7.81476	-3.86234	231.506	415.028	684.702	430.514	430.514	430.514	8.20644	-84.9957	7.26415	315.252	453.634	203.61	206.227	206.227	206.227	-85.2453	-0.193469	-9.97694	11.2512	-8.37762	-1.99032	0.197428	-0.00580548	1.5718	-53.4292	10.1072	-0.0687473	0	0	-0.0559261	14.7892
0	2.36053	0	0	2.48387	0.5438	-18.1261	-0.143019	0.0013649	-0.0112739	-14.8868	1.66E-15	0.237346	0	0	0.00246838	2.76366	-7.28776	-4.06659	227.051	415.599	684.456	430.709	430.709	430.709	8.15977	-84.9643	7.34453	309.921	453.633	203.421	206.227	206.227	206.227	-85.2072	-0.107318	-9.99596	10.7163	-8.48192	-1.94199	0.200164	0.0021769	1.57262	-54.2229	12.4002	-0.226811	0	0	-0.0568773	14.358
0	2.44255	0	0	2.56828	0.539721	-17.9965	-0.142687	0.00195389	-0.0108874	-14.8681	-9.11E-16	0.286078	0	0	0.00246757	2.76355	-6.76294	-4.24037	222.595	416.14	684.223	430.916	430.916	430.916	8.11679	-84.9346	7.42308	304.594	453.629	203.24	206.227	206.227	206.227	-85.1711	-0.0247997	-10.0162	10.1724	-8.59389	-1.91299	0.197718	0.00982133	1.57201	-53.5333	14.4231	-0.36273	0	0	-0.0562716	13.9289
0	2.52626	0	0	2.65398	0.534847	-17.8414	-0.14238	0.00253703	-0.0107613	-14.8475	-1.83E-15	0.340148	0	0	0.00248132	2.76321	-6.24063	-4.37894	218.145	416.651	684.002	431.137	431.137	431.137	8.07768	-84.9066	7.49928	299.271	453.627	203.065	206.227	206.227	206.227	-85.1372	0.0535576	-10.0376	9.61944	-8.7119	-1.90952	0.189932	0.016736	1.56987	-51.2715	16.1555	-0.47571	0	0	-0.0538806	13.5034
0	2.61227	0	0	2.74157	0.529182	-17.6608	-0.142079	0.00292777	-0.010872	-14.8241	6.38E-17	0.382628	0	0	0.00251077	2.76246	-5.72118	-4.47998	213.707	417.134	683.79	431.373	431.374	431.373	8.04264	-84.8806	7.57263	293.954	453.63	202.896	206.227	206.227	206.227	-85.1056	0.127305	-10.0598	9.05842	-8.83413	-1.93542	0.177202	0.0218865	1.56596	-47.5922	17.1052	-0.540822	0	0	-0.049906	13.0828
0	2.70102	0	0	2.83152	0.522776	-17.4561	-0.141782	0.00323905	-0.0112015	-14.7988	2.03E-15	0.425503	0	0	0.00255012	2.76129	-5.20489	-4.54351	209.283	417.589	683.586	431.626	431.626	431.626	8.01194	-84.8564	7.64289	288.641	453.641	202.732	206.227	206.227	206.227	-85.0764	0.196109	-10.083	8.4911	-8.95867	-1.99211	0.160241	0.0253361	1.56067	-42.6997	17.4744	-0.570457	0	0	-0.0444533	12.6681
0	2.79282	0	0	2.92417	0.515723	-17.2302	-0.141504	0.00335851	-0.0117613	-14.7734	-2.96E-16	0.455554	0	0	0.00260515	2.75987	-4.69209	-4.5717	204.873	418.016	683.385	431.894	431.894	431.894	7.98584	-84.8342	7.71003	283.331	453.661	202.57	206.227	206.227	206.227	-85.0497	0.259769	-10.1072	7.92007	-9.08367	-2.07874	0.139953	0.0265116	1.55411	-36.8197	17.0415	-0.564616	0	0	-0.0378391	12.2598
0	2.88798	0	0	3.01986	0.508158	-16.9873	-0.141236	0.00337687	-0.0124321	-14.7451	1.24E-15	0.478802	0	0	0.00267332	2.75854	-4.1831	-4.56858	200.478	418.416	683.185	432.175	432.175	432.175	7.96463	-84.8141	7.77421	278.021	453.693	202.41	206.227	206.227	206.227	-85.0256	0.318221	-10.1329	7.34845	-9.20765	-2.19239	0.117566	0.0257674	1.54654	-30.3685	16.0264	-0.535417	0	0	-0.0305332	11.8585
0	2.98671	0	0	3.11889	0.500248	-16.7327	-0.140935	0.00328455	-0.0132054	-14.7075	-2.14E-15	0.489152	0	0	0.00275595	2.75769	-3.67826	-4.53958	196.093	418.788	682.982	432.466	432.466	432.466	7.9486	-84.796	7.83581	272.707	453.737	202.251	206.227	206.227	206.227	-85.004	0.371511	-10.1604	6.77974	-9.32944	-2.32854	0.0940363	0.0233492	1.53843	-23.5548	14.5752	-0.502156	0	0	-0.0228364	11.4645
0	3.08909	0	0	3.22144	0.492182	-16.4723	-0.14066	0.00309363	-0.013945	-14.6643	2.93E-15	0.48396	0	0	0.0028526	2.75769	-3.17791	-4.49108	191.718	419.132	682.773	432.761	432.761	432.761	7.938	-84.78	7.89517	267.387	453.792	202.092	206.227	206.227	206.227	-84.985	0.419734	-10.1901	6.21769	-9.44814	-2.48158	0.0706408	0.0192557	1.53036	-16.8062	12.7471	-0.470135	0	0	-0.015355	11.0781
0	3.19507	0	0	3.32753	0.484156	-16.2125	-0.140376	0.00287765	-0.014694	-14.6112	3.17E-15	0.468844	0	0	0.00295449	2.75897	-2.68237	-4.42991	187.349	419.446	682.555	433.056	433.056	433.056	7.93293	-84.7658	7.95251	262.056	453.857	201.931	206.227	206.227	206.227	-84.9684	0.462988	-10.2222	5.6659	-9.56357	-2.64521	0.0477401	0.01441	1.52263	-10.061	10.8759	-0.456176	0	0	-0.00805661	10.6993
0	3.30433	0	0	3.43696	0.47637	-15.9598	-0.140151	0.0026061	-0.0153267	-14.5571	-2.18E-15	0.441158	0	0	0.00305883	2.76187	-2.19192	-4.36308	182.984	419.73	682.325	433.346	433.346	433.346	7.93339	-84.7531	8.00795	256.712	453.932	201.768	206.227	206.227	206.227	-84.9538	0.501381	-10.2568	5.12778	-9.67571	-2.81286	0.0264789	0.00894759	1.51616	-3.73494	8.96593	-0.452389	0	0	-0.00152146	10.3282
0	3.41644	0	0	3.54936	0.469007	-15.7203	-0.139994	0.00234762	-0.015872	-14.5064	3.54E-15	0.410657	0	0	0.00315634	2.76664	-1.70673	-4.29724	178.62	419.981	682.082	433.624	433.624	433.624	7.93927	-84.7413	8.06146	251.35	454.014	201.601	206.227	206.227	206.227	-84.9407	0.534997	-10.2939	4.60618	-9.78496	-2.97823	0.00692721	0.00336769	1.51107	2.27872	7.18031	-0.458564	0	0	0.00433625	9.9647
0	3.53081	0	0	3.66424	0.462229	-15.4993	-0.139982	0.00209532	-0.016298	-14.471	-1.72E-15	0.379125	0	0	0.0032457	2.7735	-1.22685	-4.23854	174.254	420.198	681.825	433.885	433.885	433.885	7.95043	-84.73	8.11294	245.97	454.103	201.43	206.227	206.227	206.227	-84.9285	0.56394	-10.3332	4.10329	-9.89194	-3.13538	-0.0105519	-0.00185607	1.50789	7.86735	5.60474	-0.468993	0	0	0.00938296	9.60863
0	3.64691	0	0	3.78113	0.456169	-15.3013	-0.140107	0.00180685	-0.0166115	-14.4527	1.64E-15	0.343402	0	0	0.00332739	2.78258	-0.752166	-4.19235	169.885	420.379	681.553	434.125	434.125	434.125	7.96667	-84.7186	8.1624	240.569	454.196	201.253	206.227	206.227	206.227	-84.9167	0.588346	-10.3747	3.62051	-9.9974	-3.27918	-0.0257123	-0.00654921	1.5069	12.9879	4.18095	-0.477656	0	0	0.0135712	9.2596
0	3.7643	0	0	3.89965	0.450917	-15.1294	-0.14034	0.00148043	-0.0167774	-14.4499	2.80E-15	0.302331	0	0	0.00340081	2.79392	-0.282418	-4.16306	165.512	420.523	681.266	434.34	434.34	434.34	7.98785	-84.7067	8.20992	235.145	454.293	201.071	206.227	206.227	206.227	-84.9049	0.608424	-10.4184	3.1583	-10.1022	-3.40537	-0.0382999	-0.0101763	1.50795	17.4958	3.04647	-0.486708	0	0	0.016862	8.91708
0	3.88254	0	0	4.01944	0.446521	-14.9853	-0.140678	0.00111251	-0.0168659	-14.462	9.09E-16	0.25348	0	0	0.00346595	2.80754	0.182831	-4.1539	161.133	420.63	680.965	434.529	434.529	434.529	8.01373	-84.6939	8.25565	229.699	454.392	200.886	206.227	206.227	206.227	-84.8926	0.62443	-10.4641	2.7162	-10.2069	-3.51083	-0.0488468	-0.0125107	1.51117	21.6115	2.184	-0.501209	0	0	0.0195518	8.58042
0	4.00136	0	0	4.14021	0.442981	-14.8691	-0.141056	0.000724305	-0.0168146	-14.4816	2.58E-15	0.196561	0	0	0.0035209	2.82334	0.644113	-4.16704	156.749	420.698	680.651	434.691	434.691	434.691	8.04409	-84.6801	8.29975	224.231	454.491	200.698	206.227	206.227	206.227	-84.8797	0.636668	-10.5119	2.29301	-10.3122	-3.59347	-0.0569928	-0.0130865	1.51605	25.1059	1.80093	-0.528844	0	0	0.0216089	8.2489
0	4.12046	0	0	4.26171	0.440251	-14.7795	-0.141486	0.00037963	-0.0166582	-14.5086	9.85E-16	0.137451	0	0	0.00356543	2.84121	1.10204	-4.20342	152.359	420.729	680.326	434.827	434.827	434.827	8.0785	-84.6649	8.34227	218.741	454.588	200.509	206.227	206.227	206.227	-84.8658	0.645448	-10.5614	1.88676	-10.4183	-3.65232	-0.0626687	-0.0116371	1.52265	27.9202	1.9383	-0.568221	0	0	0.0231344	7.92178
0	4.23976	0	0	4.38379	0.438247	-14.7136	-0.141907	0.000108673	-0.0164216	-14.5364	4.67E-16	0.0804238	0	0	0.00360088	2.86095	1.55725	-4.26275	147.965	420.723	679.991	434.939	434.939	434.939	8.1165	-84.6482	8.38318	213.231	454.682	200.321	206.227	206.227	206.227	-84.8508	0.651042	-10.6124	1.49491	-10.5251	-3.68756	-0.0661801	-0.00818818	1.53004	30.102	2.64479	-0.623097	0	0	0.0243115	7.59847
0	4.35925	0	0	4.50637	0.436851	-14.6677	-0.142315	-3.26E-05	-0.0161462	-14.5642	-6.00E-16	0.0339426	0	0	0.00363248	2.88236	2.01032	-4.34367	143.57	420.682	679.65	435.032	435.032	435.032	8.15758	-84.6298	8.42229	207.702	454.77	200.135	206.227	206.227	206.227	-84.8344	0.653682	-10.6644	1.11452	-10.6322	-3.70033	-0.0675675	-0.00258652	1.53814	31.595	3.94426	-0.688342	0	0	0.025204	7.27859
0	4.47902	0	0	4.62958	0.43593	-14.6374	-0.142651	-6.33E-05	-0.0158866	-14.5861	-3.78E-15	0.000511616	0	0	0.00366697	2.90516	2.46167	-4.44374	139.178	420.608	679.302	435.109	435.109	435.109	8.20116	-84.6096	8.45934	202.157	454.853	199.954	206.227	206.227	206.227	-84.8165	0.653533	-10.7168	0.742575	-10.739	-3.6927	-0.0669701	0.00476879	1.54627	32.3877	5.63632	-0.756302	0	0	0.0258107	6.96216
0	4.59958	0	0	4.75379	0.435343	-14.618	-0.142921	4.42E-05	-0.0156374	-14.6023	-3.60E-15	-0.0130928	0	0	0.00371365	2.92901	2.91157	-4.55962	134.796	420.504	678.95	435.178	435.178	435.178	8.2468	-84.5874	8.49401	196.597	454.93	199.777	206.227	206.227	206.227	-84.7968	0.650704	-10.7692	0.376026	-10.8443	-3.66754	-0.064548	0.0136679	1.55377	32.4177	7.70265	-0.821145	0	0	0.0260956	6.64965
0	4.72159	0	0	4.87964	0.434953	-14.6052	-0.143082	0.000234208	-0.0154352	-14.608	-9.33E-16	-0.00956796	0	0	0.00378068	2.95353	3.35996	-4.6872	130.43	420.373	678.595	435.243	435.243	435.243	8.29412	-84.5631	8.52606	191.024	455.001	199.608	206.227	206.227	206.227	-84.7752	0.645268	-10.8212	0.012201	-10.9468	-3.62827	-0.0604032	0.0234337	1.56033	31.6473	9.8524	-0.876018	0	0	0.0259255	6.34214
0	4.84606	0	0	5.00805	0.434636	-14.5948	-0.143137	0.000500487	-0.0152401	-14.6028	1.75E-15	0.0115727	0	0	0.00387611	2.97831	3.8065	-4.82185	126.092	420.217	678.237	435.31	435.31	435.31	8.34289	-84.5365	8.5553	185.439	455.066	199.445	206.227	206.227	206.227	-84.7516	0.637257	-10.8724	-0.351166	-11.0449	-3.57877	-0.0547065	0.0336753	1.56522	30.0028	11.9807	-0.915236	0	0	0.0251569	6.04132
0	4.97419	0	0	5.14022	0.434285	-14.5832	-0.143114	0.000794691	-0.0150727	-14.5883	3.84E-15	0.043697	0	0	0.00400641	3.00294	4.25046	-4.95855	121.794	420.038	677.877	435.384	435.384	435.384	8.39308	-84.5076	8.5817	179.843	455.128	199.29	206.227	206.227	206.227	-84.7258	0.62668	-10.923	-0.715616	-11.1371	-3.52314	-0.0478498	0.0440292	1.56876	27.6016	13.9476	-0.942139	0	0	0.0237636	5.74954
0	5.10743	0	0	5.27755	0.433816	-14.5678	-0.143003	0.00107581	-0.0148965	-14.5621	1.94E-15	0.0790692	0	0	0.0041754	3.02691	4.6908	-5.0922	117.548	419.839	677.513	435.47	435.47	435.47	8.44478	-84.4762	8.6053	174.237	455.188	199.141	206.227	206.227	206.227	-84.6978	0.613528	-10.9729	-1.08203	-11.2217	-3.46546	-0.0400521	0.0537761	1.57019	24.4375	15.5812	-0.958019	0	0	0.0216283	5.46971
0	5.24729	0	0	5.42158	0.433174	-14.5466	-0.142865	0.00127667	-0.014712	-14.5292	-2.07E-15	0.106384	0	0	0.0043869	3.04976	5.12613	-5.21779	113.369	419.621	677.143	435.571	435.571	435.571	8.49818	-84.4421	8.62621	168.621	455.246	198.999	206.227	206.227	206.227	-84.6673	0.597761	-11.0223	-1.45037	-11.297	-3.4097	-0.0317258	0.0625866	1.56985	20.679	16.7946	-0.971313	0	0	0.0188145	5.20527
0	5.39541	0	0	5.57394	0.432324	-14.5187	-0.14268	0.00137846	-0.0145279	-14.4862	1.96E-15	0.119605	0	0	0.00464017	3.07101	5.5548	-5.33063	109.275	419.384	676.766	435.688	435.688	435.688	8.55348	-84.405	8.64445	162.997	455.304	198.862	206.227	206.227	206.227	-84.634	0.579327	-11.0715	-1.81987	-11.3618	-3.35946	-0.0235118	0.0700907	1.56788	16.6076	17.477	-0.986971	0	0	0.0155121	4.96003
0	5.55332	0	0	5.73621	0.431262	-14.4837	-0.142466	0.00137132	-0.0143586	-14.4341	-1.06E-15	0.115313	0	0	0.00493354	3.09017	5.97495	-5.4266	105.281	419.129	676.378	435.821	435.821	435.821	8.6108	-84.3646	8.66003	157.365	455.363	198.73	206.227	206.227	206.227	-84.5978	0.558167	-11.1205	-2.18902	-11.4147	-3.31789	-0.0160936	0.0760402	1.5642	12.5314	17.6818	-1.01194	0	0	0.0120069	4.73802
0	5.72249	0	0	5.90987	0.43001	-14.4424	-0.142225	0.00120807	-0.0142206	-14.3728	3.64E-15	0.0874512	0	0	0.00526252	3.10683	6.38463	-5.50224	101.404	418.854	675.977	435.968	435.968	435.968	8.67015	-84.3205	8.67284	151.726	455.421	198.6	206.227	206.227	206.227	-84.5581	0.534241	-11.1692	-2.55564	-11.4549	-3.28746	-0.0101248	0.0800326	1.55926	8.78241	17.232	-1.04815	0	0	0.00860253	4.54328
0	5.90408	0	0	6.09619	0.42861	-14.3962	-0.141964	0.000961745	-0.0141582	-14.3041	3.83E-15	0.0438476	0	0	0.00561969	3.12056	6.78191	-5.55507	97.6576	418.558	675.558	436.127	436.127	436.127	8.73143	-84.2722	8.68268	146.082	455.479	198.472	206.227	206.227	206.227	-84.5145	0.507547	-11.2176	-2.9171	-11.4817	-3.2699	-0.00644625	0.0822793	1.55347	5.83711	16.3555	-1.09906	0	0	0.00577185	4.37969
0	6.09904	0	0	6.29616	0.427132	-14.3475	-0.141718	0.000643601	-0.0141035	-14.2331	-2.00E-15	-0.013066	0	0	0.00599706	3.13101	7.16499	-5.5836	94.0563	418.24	675.118	436.293	436.293	436.293	8.79438	-84.2192	8.68932	140.434	455.534	198.343	206.227	206.227	206.227	-84.4663	0.478136	-11.2652	-3.27045	-11.4948	-3.266	-0.00513698	0.0826378	1.547	3.73856	15.0716	-1.15604	0	0	0.00360957	4.25073
0	6.30793	0	0	6.51044	0.425655	-14.2987	-0.141517	0.000284988	-0.0141012	-14.1654	-3.52E-15	-0.078748	0	0	0.00638566	3.13786	7.53228	-5.5873	90.6108	417.897	674.653	436.462	436.462	436.462	8.85871	-84.1607	8.69254	134.782	455.584	198.212	206.227	206.227	206.227	-84.4129	0.446123	-11.3119	-3.61272	-11.494	-3.27584	-0.00716194	0.0813402	1.54065	3.01437	13.5806	-1.22447	0	0	0.00252046	4.15932
0	6.53095	0	0	6.73932	0.42427	-14.253	-0.141401	-4.35E-05	-0.0140713	-14.1082	-1.03E-15	-0.142828	0	0	0.00677615	3.14092	7.88251	-5.56681	87.3291	417.527	674.16	436.627	436.627	436.627	8.92394	-84.096	8.69209	129.127	455.627	198.078	206.227	206.227	206.227	-84.3536	0.411671	-11.357	-3.94096	-11.4796	-3.29853	-0.0123685	0.0784994	1.53453	3.61782	12.0107	-1.29003	0	0	0.00241363	4.10762
0	6.76794	0	0	6.98271	0.423067	-14.2133	-0.141379	-0.000287133	-0.014062	-14.0647	1.11E-15	-0.196536	0	0	0.00715873	3.14002	8.21485	-5.52365	84.2158	417.129	673.636	436.784	436.784	436.784	8.9896	-84.0246	8.68768	123.471	455.661	197.939	206.227	206.227	206.227	-84.2876	0.374979	-11.4003	-4.25261	-11.4521	-3.33245	-0.0212075	0.0745311	1.52941	5.87619	10.5844	-1.35279	0	0	0.00337517	4.09688
0	7.01833	0	0	7.24013	0.422135	-14.1825	-0.141454	-0.000420858	-0.0139883	-14.0368	-2.02E-15	-0.233679	0	0	0.00752474	3.13511	8.5289	-5.46033	81.2721	416.7	673.079	436.927	436.927	436.927	9.05515	-83.9459	8.67909	117.815	455.683	197.795	206.227	206.227	206.227	-84.2144	0.33628	-11.4411	-4.54546	-11.4123	-3.37519	-0.0331421	0.0696298	1.52512	9.54793	9.42094	-1.40138	0	0	0.00505623	4.12741
0	7.28119	0	0	7.51075	0.42155	-14.1632	-0.14162	-0.000325392	-0.0139808	-14.0246	5.41E-16	-0.239104	0	0	0.00786609	3.12627	8.82473	-5.37996	78.4953	416.24	672.489	437.053	437.053	437.053	9.12012	-83.8594	8.66617	112.16	455.692	197.645	206.227	206.227	206.227	-84.1335	0.295811	-11.4792	-4.81807	-11.3611	-3.42389	-0.0488244	0.0640322	1.52234	15.0707	8.62696	-1.43627	0	0	0.00748286	4.19853
0	7.55531	0	0	7.79342	0.421386	-14.1577	-0.141836	-5.65E-05	-0.0139626	-14.0221	-3.98E-15	-0.218324	0	0	0.00817458	3.11362	9.1029	-5.28636	75.8795	415.746	671.863	437.158	437.158	437.158	9.18418	-83.7648	8.6489	106.507	455.688	197.491	206.227	206.227	206.227	-84.0445	0.253799	-11.5142	-5.06942	-11.2998	-3.4751	-0.0670259	0.0579125	1.52098	21.922	8.23894	-1.45569	0	0	0.0101277	4.30861
0	7.83917	0	0	8.08672	0.421701	-14.1682	-0.142117	0.00041903	-0.0140237	-14.0277	-7.45E-16	-0.170262	0	0	0.00844513	3.09746	9.36438	-5.18359	73.4154	415.22	671.203	437.241	437.241	437.241	9.24712	-83.6619	8.62735	100.857	455.672	197.333	206.227	206.227	206.227	-83.947	0.210447	-11.5461	-5.29934	-11.2297	-3.52523	-0.0875819	0.0514975	1.52148	30.1342	8.27504	-1.46744	0	0	0.0128249	4.45522
0	8.13105	0	0	8.38898	0.422546	-14.1961	-0.142395	0.00106074	-0.0141353	-14.029	1.41E-15	-0.104285	0	0	0.008666	3.07817	9.61053	-5.07582	71.0914	414.659	670.509	437.302	437.302	437.302	9.30891	-83.5503	8.60172	95.2113	455.645	197.172	206.227	206.227	206.227	-83.841	0.165922	-11.5751	-5.50835	-11.1526	-3.57064	-0.109714	0.0449691	1.52337	39.3203	8.72583	-1.48048	0	0	0.0152732	4.63525
0	8.42896	0	0	8.6983	0.423953	-14.2425	-0.142683	0.00183423	-0.0143548	-14.0211	2.04E-15	-0.0300963	0	0	0.00882872	3.05622	9.84296	-4.96711	68.8938	414.065	669.784	437.342	437.342	437.342	9.36959	-83.4299	8.57216	89.5694	455.609	197.009	206.227	206.227	206.227	-83.726	0.120308	-11.6013	-5.6974	-11.07	-3.60777	-0.132567	0.0383405	1.52708	49.1734	9.51609	-1.50739	0	0	0.0173199	4.84517
0	8.73077	0	0	9.01255	0.425937	-14.308	-0.142909	0.00266071	-0.01463	-13.991	7.15E-16	0.0391489	0	0	0.00891723	3.03222	10.0634	-4.86112	66.8083	413.437	669.029	437.365	437.365	437.365	9.42925	-83.3003	8.53865	83.9311	455.568	196.846	206.227	206.227	206.227	-83.6018	0.0736007	-11.6247	-5.86795	-10.9839	-3.63349	-0.155062	0.0318239	1.5325	59.1334	10.5704	-1.55628	0	0	0.0188079	5.08125
0	9.03411	0	0	9.32938	0.428492	-14.3923	-0.143105	0.00350843	-0.0150578	-13.9366	-1.18E-15	0.0982635	0	0	0.00892307	3.00683	10.2737	-4.76082	64.8204	412.776	668.248	437.374	437.374	437.374	9.48784	-83.1608	8.5009	78.296	455.525	196.683	206.227	206.227	206.227	-83.4677	0.0256558	-11.6451	-6.02183	-10.8964	-3.64523	-0.177029	0.0254271	1.53965	69.0961	11.736	-1.63448	0	0	0.0198371	5.33988
0	9.33638	0	0	9.64619	0.431598	-14.4947	-0.143294	0.0043238	-0.0155572	-13.8573	3.74E-15	0.143606	0	0	0.00883978	2.98077	10.4755	-4.66861	62.9165	412.083	667.445	437.374	437.374	437.374	9.54526	-83.0105	8.4583	72.6628	455.481	196.522	206.227	206.227	206.227	-83.3226	-0.0237625	-11.6622	-6.16077	-10.8094	-3.64095	-0.197136	0.019228	1.5483	78.3956	12.983	-1.73832	0	0	0.0203345	5.61771
0	9.63495	0	0	9.9603	0.435221	-14.614	-0.143471	0.00513646	-0.0161512	-13.751	1.46E-15	0.183506	0	0	0.00866516	2.95483	10.6702	-4.58587	61.0847	411.357	666.623	437.37	437.37	437.37	9.60122	-82.8479	8.40993	67.0304	455.44	196.362	206.227	206.227	206.227	-83.1653	-0.0749987	-11.6753	-6.28648	-10.7251	-3.61944	-0.21485	0.0132566	1.55862	86.7478	14.1375	-1.85365	0	0	0.0203798	5.91201
0	9.9271	0	0	10.2689	0.439316	-14.7487	-0.14373	0.00587913	-0.0168475	-13.6271	-4.34E-17	0.217813	0	0	0.00840553	2.92979	10.8588	-4.51305	59.3157	410.597	665.788	437.368	437.368	437.368	9.65552	-82.6715	8.35476	61.3968	455.404	196.205	206.227	206.227	206.227	-82.9941	-0.128498	-11.6837	-6.40049	-10.6455	-3.5803	-0.230097	0.00765267	1.57083	94.0421	15.156	-1.97596	0	0	0.0200658	6.22072
0	10.2102	0	0	10.5693	0.443843	-14.8975	-0.144092	0.00653929	-0.0175769	-13.4881	-4.75E-16	0.252218	0	0	0.00806621	2.90643	11.042	-4.44979	57.6028	409.805	664.944	437.372	437.372	437.372	9.70799	-82.479	8.29168	55.7601	455.375	196.049	206.227	206.227	206.227	-82.8067	-0.18473	-11.6866	-6.50381	-10.5727	-3.52374	-0.241889	0.00210264	1.5848	99.7944	15.8523	-2.08437	0	0	0.0193672	6.54263
0	10.4815	0	0	10.8587	0.448759	-15.0587	-0.144623	0.00709309	-0.0183555	-13.3416	-6.53E-16	0.290171	0	0	0.00765647	2.88553	11.2201	-4.39479	55.943	408.978	664.096	437.386	437.386	437.386	9.75867	-82.2681	8.21965	50.1182	455.353	195.897	206.227	206.227	206.227	-82.6009	-0.244213	-11.6837	-6.59726	-10.5087	-3.45087	-0.250493	-0.00315193	1.60036	104.102	16.2559	-2.17217	0	0	0.0183365	6.87738
0	10.7385	0	0	11.1343	0.454028	-15.2313	-0.145361	0.00748779	-0.0191214	-13.1929	-3.35E-15	0.330797	0	0	0.00718226	2.86781	11.3927	-4.34617	54.3363	408.115	663.252	437.413	437.413	437.413	9.8077	-82.0359	8.13774	44.469	455.341	195.75	206.227	206.227	206.227	-82.3737	-0.307454	-11.6744	-6.68105	-10.4555	-3.36327	-0.255511	-0.00809418	1.61795	106.748	16.2663	-2.22337	0	0	0.0169571	7.22544
0	10.9785	0	0	11.3935	0.459619	-15.4141	-0.146323	0.00772893	-0.0198679	-13.0462	3.36E-15	0.377494	0	0	0.00664951	2.85399	11.5592	-4.30151	52.7862	407.215	662.416	437.456	437.456	437.456	9.85548	-81.7793	8.04525	38.8108	455.338	195.609	206.227	206.227	206.227	-82.1221	-0.374927	-11.6589	-6.75513	-10.4148	-3.26302	-0.25726	-0.0127551	1.63735	107.903	15.9215	-2.23132	0	0	0.0152555	7.58807
0	11.199	0	0	11.6336	0.465506	-15.6062	-0.147503	0.00777267	-0.0205462	-12.9043	3.81E-15	0.426835	0	0	0.00605989	2.8447	11.7185	-4.25827	51.2991	406.277	661.596	437.516	437.516	437.516	9.90264	-81.4947	7.94171	33.1425	455.344	195.478	206.227	206.227	206.227	-81.8426	-0.447068	-11.6374	-6.81915	-10.3885	-3.15243	-0.255419	-0.017103	1.65798	107.439	15.2282	-2.18672	0	0	0.0132413	7.96711
0	11.3973	0	0	11.8516	0.471667	-15.8069	-0.148918	0.00758901	-0.0211649	-12.7739	1.39E-16	0.475399	0	0	0.00541576	2.84054	11.8693	-4.21387	49.8842	405.299	660.799	437.592	437.592	437.592	9.95005	-81.1784	7.82691	27.4635	455.359	195.361	206.227	206.227	206.227	-81.5315	-0.524251	-11.6107	-6.87257	-10.3782	-3.03395	-0.250171	-0.0211873	1.68011	105.537	14.1678	-2.08398	0	0	0.010985	8.36489
0	11.5707	0	0	12.0448	0.478079	-16.0154	-0.150485	0.00718374	-0.0216726	-12.6507	1.00E-15	0.521911	0	0	0.00471554	2.84212	12.0101	-4.16597	48.5528	404.28	660.03	437.687	437.687	437.687	9.99878	-80.8264	7.70094	21.7744	455.381	195.262	206.227	206.227	206.227	-81.1848	-0.606782	-11.5797	-6.91496	-10.3855	-2.91003	-0.241534	-0.0247318	1.70272	102.177	12.881	-1.91898	0	0	0.00856057	8.78407
0	11.7165	0	0	12.2102	0.484718	-16.2307	-0.152128	0.00649984	-0.0221827	-12.5302	-2.32E-15	0.55772	0	0	0.00395513	2.84999	12.1392	-4.11255	47.3182	403.219	659.298	437.798	437.798	437.798	10.0501	-80.4345	7.56413	16.0765	455.408	195.187	206.227	206.227	206.227	-80.7986	-0.694892	-11.5458	-6.9459	-10.4117	-2.783	-0.229914	-0.0276218	1.72546	97.6946	11.3888	-1.69486	0	0	0.00610118	9.22745
0	11.8322	0	0	12.3451	0.491551	-16.4519	-0.153709	0.00561081	-0.0226665	-12.3994	3.46E-15	0.587225	0	0	0.00313484	2.8647	12.2548	-4.05218	46.1952	402.116	658.607	437.926	437.926	437.926	10.1053	-79.9989	7.41709	10.3723	455.435	195.142	206.227	206.227	206.227	-80.3689	-0.788663	-11.5105	-6.96517	-10.4583	-2.65489	-0.215048	-0.0297775	1.74743	92.0069	9.78996	-1.40653	0	0	0.00370378	9.69793
0	11.9153	0	0	12.4468	0.49854	-16.6776	-0.155078	0.00457677	-0.0232272	-12.2423	1.09E-15	0.613061	0	0	0.00225657	2.88686	12.3552	-3.98381	45.1997	400.972	657.963	438.072	438.072	438.072	10.1658	-79.5153	7.26063	4.66466	455.458	195.131	206.227	206.227	206.227	-79.8917	-0.888086	-11.4757	-6.97288	-10.5262	-2.52765	-0.197546	-0.0306243	1.76791	85.4973	8.33026	-1.06399	0	0	0.00152406	10.1984
0	11.9633	0	0	12.5123	0.505637	-16.9062	-0.15612	0.00348216	-0.0238783	-12.0469	-2.82E-15	0.640542	0	0	0.00132821	2.91702	12.4386	-3.90694	44.3484	399.788	657.369	438.237	438.237	438.237	10.233	-78.9796	7.0957	-1.04324	455.473	195.16	206.227	206.227	206.227	-79.3629	-0.993044	-11.4431	-6.96925	-10.6163	-2.40288	-0.177171	-0.0296702	1.78599	78.0821	7.24212	-0.673159	0	0	-0.000295488	10.7318
0	11.9737	0	0	12.5387	0.512784	-17.1359	-0.156809	0.00243581	-0.0246692	-11.8109	2.01E-17	0.678467	0	0	0.000363901	2.95579	12.5033	-3.82134	43.6591	398.569	656.829	438.423	438.423	438.423	10.3084	-78.3877	6.92337	-6.74836	455.472	195.231	206.227	206.227	206.227	-78.7784	-1.10335	-11.415	-6.95481	-10.7292	-2.28212	-0.154644	-0.0264231	1.80126	70.0751	6.77212	-0.247181	0	0	-0.00159947	11.3009
0	11.9436	0	0	12.5229	0.519919	-17.3647	-0.157162	0.00157314	-0.0256628	-11.5372	1.34E-17	0.739286	0	0	-0.000617883	3.00373	12.5476	-3.72722	43.1496	397.318	656.342	438.633	438.633	438.633	10.3934	-77.7349	6.74467	-12.4481	455.451	195.346	206.227	206.227	206.227	-78.1338	-1.21873	-11.3933	-6.92998	-10.8649	-2.16658	-0.130032	-0.0205963	1.81335	61.4968	7.10202	0.204857	0	0	-0.00223647	11.9087
0	11.8706	0	0	12.462	0.526977	-17.5904	-0.157254	0.000960719	-0.0268683	-11.2356	1.37E-15	0.829218	0	0	-0.00160164	3.06138	12.5698	-3.62494	42.8388	396.041	655.908	438.87	438.87	438.87	10.4894	-77.0172	6.56068	-18.1405	455.404	195.504	206.227	206.227	206.227	-77.425	-1.33886	-11.3802	-6.8951	-11.0229	-2.05736	-0.103682	-0.0116678	1.82195	52.3817	8.47072	0.665167	0	0	-0.00203379	12.5581
0	11.752	0	0	12.3528	0.533902	-17.8113	-0.157196	0.000680018	-0.028348	-10.9187	5.01E-15	0.956916	0	0	-0.00257333	3.12926	12.5682	-3.51502	42.7457	394.745	655.525	439.137	439.138	439.138	10.5977	-76.2299	6.37247	-23.8246	455.328	195.705	206.227	206.227	206.227	-76.6475	-1.46326	-11.3777	-6.8502	-11.2024	-1.95526	-0.0762103	0.000483553	1.82729	42.8561	10.9155	1.12571	0	0	-0.000878753	13.2522
0	11.5855	0	0	12.1925	0.540654	-18.0261	-0.15707	0.000723821	-0.0300463	-10.5965	-3.25E-15	1.1219	0	0	-0.00352601	3.20775	12.5408	-3.39813	42.89	393.439	655.189	439.438	439.438	439.438	10.7195	-75.3687	6.18122	-29.5003	455.219	195.949	206.227	206.227	206.227	-75.7971	-1.59129	-11.388	-6.79459	-11.4017	-1.86067	-0.0476498	0.0156104	1.82933	32.6747	14.4	1.57472	0	0	0.00134999	13.9945
0	11.3687	0	0	11.9784	0.547221	-18.2346	-0.157069	0.00112575	-0.0319006	-10.2909	-9.19E-16	1.32738	0	0	-0.00445977	3.2972	12.4857	-3.27499	43.2919	392.131	654.895	439.772	439.772	439.772	10.8559	-74.4294	5.98823	-35.168	455.075	196.234	206.227	206.227	206.227	-74.8694	-1.72208	-11.4133	-6.72688	-11.6188	-1.77353	-0.0185505	0.03345	1.82869	21.8029	18.9408	1.99211	0	0	0.00480214	14.7885
0	11.0991	0	0	11.7079	0.553625	-18.4374	-0.157355	0.0018505	-0.0338552	-10.022	2.27E-15	1.56897	0	0	-0.00538408	3.39782	12.4005	-3.14646	43.9724	390.832	654.639	440.141	440.141	440.141	11.0078	-73.4074	5.79485	-40.8285	454.897	196.562	206.227	206.227	206.227	-73.8601	-1.85453	-11.4556	-6.64457	-11.8511	-1.69298	0.011057	0.0534268	1.82577	9.94993	24.3472	2.36728	0	0	0.00962878	15.6383
0	10.7744	0	0	11.3784	0.559929	-18.6367	-0.158168	0.0029928	-0.0359132	-9.81948	4.00E-15	1.85406	0	0	-0.00631678	3.50976	12.2824	-3.01346	44.9528	389.552	654.412	440.544	440.544	440.544	11.1762	-72.2985	5.60247	-46.4818	454.684	196.934	206.227	206.227	206.227	-72.7648	-1.98729	-11.5173	-6.54412	-12.096	-1.61741	0.0407457	0.0753038	1.82143	-2.81141	30.6652	2.66849	0	0	0.0161282	16.5485
0	10.3923	0	0	10.9874	0.56626	-18.8362	-0.159694	0.00446853	-0.0379022	-9.70879	-8.17E-16	2.16924	0	0	-0.00728991	3.63304	12.1283	-2.87703	46.2551	388.302	654.209	440.976	440.976	440.976	11.3619	-71.0985	5.4126	-52.1271	454.441	197.358	206.227	206.227	206.227	-71.5795	-2.1188	-11.6004	-6.42058	-12.3505	-1.54426	0.0715479	0.0983819	1.81648	-17.1256	37.6616	2.87146	0	0	0.0247802	17.5237
0	9.95035	0	0	10.5327	0.572791	-19.0416	-0.16211	0.00634419	-0.0398874	-9.71499	-2.04E-15	2.51432	0	0	-0.00833883	3.76758	11.9347	-2.73803	47.902	387.092	654.023	441.432	441.432	441.432	11.5656	-69.8034	5.22655	-57.7611	454.169	197.843	206.227	206.227	206.227	-70.2999	-2.24745	-11.707	-6.26809	-12.6118	-1.47045	0.103147	0.122363	1.81205	-32.8339	45.3093	2.93205	0	0	0.0361867	18.5692
0	9.44656	0	0	10.0122	0.579758	-19.2601	-0.165466	0.00851211	-0.0416941	-9.85114	-4.00E-15	2.86907	0	0	-0.0095057	3.91317	11.6979	-2.59709	49.9164	385.933	653.848	441.906	441.905	441.905	11.7882	-68.4095	5.04534	-63.3778	453.875	198.402	206.227	206.227	206.227	-68.9224	-2.3717	-11.839	-6.0797	-12.877	-1.39243	0.13616	0.146767	1.80843	-50.3431	53.36	2.81921	0	0	0.0512339	19.6904
0	8.87876	0	0	9.42381	0.58744	-19.5004	-0.169737	0.0109072	-0.0432723	-10.1233	-3.02E-15	3.2164	0	0	-0.010833	4.06942	11.4135	-2.45462	52.3215	384.832	653.679	442.387	442.387	442.387	12.0304	-66.9135	4.86939	-68.967	453.565	199.057	206.227	206.227	206.227	-67.4437	-2.49028	-11.998	-5.84767	-13.1435	-1.30638	0.171091	0.171047	1.8062	-69.802	61.5838	2.49978	0	0	0.0710234	20.8926
0	8.24479	0	0	8.76524	0.596141	-19.7717	-0.174853	0.0134185	-0.0446957	-10.5343	-3.59E-15	3.53486	0	0	-0.0123742	4.23574	11.0772	-2.31057	55.1403	383.798	653.513	442.866	442.866	442.866	12.293	-65.3126	4.69816	-74.5135	453.247	199.83	206.227	206.227	206.227	-65.8607	-2.60256	-12.1849	-5.56387	-13.4086	-1.20866	0.207359	0.194485	1.80568	-90.8179	69.6113	1.9596	0	0	0.0964853	22.1809
0	7.54263	0	0	8.03409	0.606182	-20.0837	-0.180634	0.0159061	-0.0459181	-11.077	3.27E-15	3.80131	0	0	-0.0141875	4.41135	10.6847	-2.16472	58.3942	382.835	653.347	443.332	443.332	443.332	12.5766	-63.6044	4.52992	-79.9968	452.926	200.748	206.227	206.227	206.227	-64.1712	-2.70864	-12.4003	-5.2201	-13.6699	-1.09577	0.244716	0.216683	1.8064	-113.254	77.1062	1.20346	0	0	0.128733	23.5599
0	6.77016	0	0	7.22765	0.61787	-20.4452	-0.186798	0.0182411	-0.0471267	-11.7357	1.63E-15	3.99532	0	0	-0.0163352	4.59513	10.2318	-2.01662	62.1028	381.947	653.182	443.775	443.775	443.775	12.8817	-61.7873	4.36153	-85.3905	452.61	201.842	206.227	206.227	206.227	-62.3737	-2.80962	-12.6437	-4.8084	-13.9248	-0.964635	0.281745	0.23714	1.80822	-136.2	83.7501	0.246213	0	0	0.168156	25.0331
0	5.92543	0	0	6.34289	0.631483	-20.8642	-0.192975	0.0202652	-0.0482396	-12.4898	-1.31E-15	4.09509	0	0	-0.0188914	4.78573	9.71454	-1.86597	66.2817	381.136	653.022	444.183	444.183	444.183	13.2085	-59.8605	4.18836	-90.6631	452.304	203.143	206.227	206.227	206.227	-60.4674	-2.90772	-12.9136	-4.32145	-14.1708	-0.812467	0.317922	0.25501	1.81015	-159.338	89.0863	-0.85738	0	0	0.215104	26.6027
0	5.00654	0	0	5.37634	0.647235	-21.346	-0.1987	0.0218923	-0.049261	-13.3166	-8.17E-17	4.08626	0	0	-0.0219357	4.98149	9.12983	-1.71256	70.9417	380.401	652.873	444.547	444.547	444.547	13.5566	-57.8246	4.00416	-95.7774	452.011	204.681	206.227	206.227	206.227	-58.453	-3.00638	-13.2079	-3.75306	-14.4054	-0.637053	0.351595	0.270183	1.81117	-181.788	92.9883	-2.06624	0	0	0.269003	28.269
0	4.01169	0	0	4.32407	0.665249	-21.8933	-0.203655	0.0229471	-0.0501701	-14.2241	-1.80E-15	3.9447	0	0	-0.0256253	5.18047	8.47533	-1.55655	76.0874	379.739	652.743	444.859	444.859	444.859	13.9249	-55.681	3.80119	-100.692	451.732	206.484	206.227	206.227	206.227	-56.3324	-3.11032	-13.5231	-3.09844	-14.626	-0.436608	0.381133	0.28224	1.81023	-202.73	95.1914	-3.29893	0	0	0.328413	30.03
0	2.93943	0	0	3.18196	0.685532	-22.5044	-0.207539	0.023245	-0.0508523	-15.2427	5.10E-17	3.6462	0	0	-0.0301714	5.38057	7.74982	-1.39854	81.7152	379.146	652.645	445.113	445.113	445.113	14.3115	-53.4332	3.57045	-105.36	451.464	208.574	206.227	206.227	206.227	-54.1094	-3.2253	-13.8547	-2.35445	-14.8299	-0.209822	0.405039	0.290781	1.80627	-221.429	95.4764	-4.45463	0	0	0.391157	31.881
0	1.78941	0	0	1.94652	0.707939	-23.1733	-0.210365	0.0225617	-0.0512577	-16.4588	3.27E-15	3.16667	0	0	-0.0358992	5.57958	6.95334	-1.23961	87.813	378.617	652.595	445.304	445.304	445.304	14.7124	-51.087	3.30225	-109.732	451.201	210.964	206.227	206.227	206.227	-51.7904	-3.35776	-14.1969	-1.51983	-15.0143	0.0440686	0.422055	0.295742	1.79834	-237.228	93.7335	-5.41236	0	0	0.454375	33.8144
0	0.563639	0	0	0.616445	0.73214	-23.8884	-0.212319	0.0206826	-0.0511741	-17.9935	3.92E-15	2.49393	0	0	-0.0431625	5.77525	6.08732	-1.08121	94.3587	378.145	652.609	445.431	445.431	445.431	15.1214	-48.6526	2.98691	-113.752	450.931	213.662	206.227	206.227	206.227	-49.386	-3.51413	-14.5418	-0.595328	-15.1766	0.325216	0.431348	0.297263	1.78645	-249.736	89.9698	-6.03879	0	0	0.515084	35.8194
0	-0.731741	0	0	-0.804999	0.757608	-24.6324	-0.213846	0.0174841	-0.0502717	-19.9956	-3.27E-16	1.63948	0	0	-0.0522467	5.96547	5.15468	-0.924913	101.321	377.721	652.706	445.493	445.493	445.493	15.5287	-46.1458	2.61626	-117.358	450.634	216.663	206.227	206.227	206.227	-46.9123	-3.69981	-14.8793	0.416	-15.3144	0.632818	0.432242	0.295331	1.77008	-258.818	84.2114	-6.18499	0	0	0.570431	37.8824
0	-2.08432	0	0	-2.30715	0.78361	-25.383	-0.215504	0.0129188	-0.0479989	-22.6007	1.31E-15	0.633974	0	0	-0.0631667	6.14835	4.15975	-0.772415	108.657	377.341	652.908	445.492	445.492	445.492	15.9207	-43.5913	2.18548	-120.478	450.284	219.957	206.227	206.227	206.227	-44.3939	-3.9179	-15.1969	1.50925	-15.4253	0.965289	0.425883	0.290226	1.74906	-265.166	76.6412	-5.71917	0	0	0.619423	39.9868
0	-3.47356	0	0	-3.869	0.809228	-26.1135	-0.217775	0.00715313	-0.0438118	-25.8834	-2.61E-15	-0.467388	0	0	-0.0753905	6.3223	3.10818	-0.624913	116.318	376.995	653.235	445.431	445.431	445.431	16.2802	-41.024	1.69541	-123.025	449.848	223.517	206.227	206.227	206.227	-41.8648	-4.16771	-15.4801	2.67742	-15.5078	1.31966	0.413294	0.282497	1.72383	-269.36	67.6004	-4.5561	0	0	0.661448	42.1137
0	-4.86992	0	0	-5.45742	0.833429	-26.7953	-0.220961	0.000540049	-0.0371565	-29.8231	-3.92E-15	-1.60039	0	0	-0.0876479	6.48601	2.00676	-0.482872	124.247	376.679	653.708	445.312	445.312	445.312	16.5877	-38.4904	1.15459	-124.902	449.288	227.306	206.227	206.227	206.227	-39.3702	-4.44353	-15.7134	3.91182	-15.5601	1.69154	0.396372	0.272481	1.69445	-272.31	57.5616	-2.7051	0	0	0.697231	44.2422
0	-6.23527	0	0	-7.02694	0.855154	-27.4004	-0.224974	-0.00654575	-0.0277991	-34.2709	0	-2.71435	0	0	-0.0978663	6.63858	0.863148	-0.345625	132.38	376.385	654.345	445.139	445.139	445.139	16.8232	-36.0481	0.580455	-125.994	448.562	231.271	206.227	206.227	206.227	-36.9652	-4.73393	-15.8815	5.20241	-15.5818	2.07489	0.377017	0.260765	1.66131	-274.607	46.9191	-0.190255	0	0	0.727337	46.3499
0	-7.52505	0	0	-8.52202	0.873422	-27.9042	-0.229267	-0.0136823	-0.0158633	-38.9478	5.23E-15	-3.76405	0	0	-0.103385	6.7793	-0.314448	-0.211174	140.652	376.109	655.165	444.917	444.917	444.917	16.9686	-33.7629	-0.00107633	-126.18	447.631	235.341	206.227	206.227	206.227	-34.7124	-5.02199	-15.9707	6.53802	-15.5726	2.46205	0.356618	0.247825	1.62514	-276.303	36.1855	2.87242	0	0	0.751313	48.4139
0	-8.69172	0	0	-9.88155	0.887438	-28.2876	-0.233118	-0.0203174	-0.00208056	-43.4916	-5.23E-15	-4.68511	0	0	-0.101582	6.9077	-1.51752	-0.0762935	148.998	375.846	656.182	444.647	444.647	444.647	17.01	-31.7042	-0.55796	-125.336	446.46	239.428	206.227	206.227	206.227	-32.6779	-5.28676	-15.9703	7.90686	-15.533	2.84405	0.336703	0.234136	1.58737	-277.093	25.8333	6.33697	0	0	0.767932	50.4113
0	-9.68889	0	0	-11.0448	0.896681	-28.5389	-0.235676	-0.0259202	0.0125837	-47.4929	5.23E-15	-5.39337	0	0	-0.0906892	7.02334	-2.73757	0.0633386	157.352	375.591	657.406	444.331	444.332	444.332	16.9388	-29.9396	-1.05571	-123.345	445.023	243.434	206.227	206.227	206.227	-30.9256	-5.50563	-15.8731	9.29682	-15.4638	3.21103	0.318361	0.219871	1.54917	-276.434	16.2807	10.0266	0	0	0.77546	52.3198
0	-10.4754	0	0	-11.9577	0.900953	-28.6546	-0.235986	-0.0298129	0.0266163	-50.5359	7.84E-15	-5.76064	0	0	-0.0705683	7.12581	-3.96641	0.212773	165.656	375.34	658.847	443.973	443.973	443.973	16.7534	-28.5291	-1.46174	-120.11	443.3	247.254	206.227	206.227	206.227	-29.5126	-5.65714	-15.677	10.696	-15.367	3.55282	0.302509	0.206091	1.51269	-273.387	8.29699	13.6431	0	0	0.771203	54.1184
0	-11.0193	0	0	-12.579	0.900411	-28.6399	-0.233093	-0.0315194	0.0385986	-52.2568	2.61E-15	-5.66014	0	0	-0.0431959	7.21457	-5.19631	0.37728	173.852	375.087	660.506	443.573	443.573	443.573	16.4587	-27.5194	-1.74964	-115.558	441.288	250.792	206.227	206.227	206.227	-28.484	-5.72397	-15.3853	12.0929	-15.2442	3.85964	0.289668	0.192909	1.47987	-267.051	2.21458	16.9401	0	0	0.752823	55.7885
0	-11.3008	0	0	-12.8852	0.895547	-28.5081	-0.226285	-0.0307606	0.0472513	-52.4125	2.61E-15	-4.99087	0	0	-0.0124672	7.28896	-6.42021	0.561853	181.895	374.829	662.383	443.134	443.134	443.134	16.066	-26.9399	-1.90251	-109.652	438.996	253.966	206.227	206.227	206.227	-27.869	-5.69514	-15.0074	13.4768	-15.0977	4.12269	0.279724	0.180964	1.45181	-256.619	-1.47971	19.5948	0	0	0.718536	57.314
0	-11.3149	0	0	-12.873	0.887147	-28.2796	-0.215346	-0.0275366	0.0518393	-50.9388	-7.84E-15	-3.71423	0	0	0.0167825	7.34823	-7.63172	0.770491	189.742	374.559	664.472	442.656	442.656	442.656	15.5919	-26.7995	-1.91439	-102.394	436.45	256.719	206.227	206.227	206.227	-27.6785	-5.56724	-14.5585	14.838	-14.9299	4.33501	0.272296	0.170528	1.42909	-241.759	-2.72841	21.3895	0	0	0.668319	58.6817
0	-11.0713	0	0	-12.5593	0.876216	-27.9808	-0.200826	-0.0220046	0.0523069	-47.9853	0	-1.865	0	0	0.0402186	7.39158	-8.82514	1.00555	197.362	374.273	666.763	442.145	442.145	442.145	15.0577	-27.0875	-1.78978	-93.8246	433.688	259.019	206.227	206.227	206.227	-27.9044	-5.34425	-14.0595	16.1678	-14.743	4.4921	0.26695	0.16223	1.41117	-222.877	-1.41837	22.0863	0	0	0.604431	59.8818
0	-10.5934	0	0	-11.9773	0.863909	-27.6424	-0.183821	-0.0144115	0.0491147	-43.8725	7.84E-15	0.44885	0	0	0.0552736	7.41825	-9.99533	1.2672	204.727	373.965	669.243	441.604	441.604	441.604	14.4871	-27.7753	-1.54122	-84.0229	430.762	260.859	206.227	206.227	206.227	-28.5221	-5.03622	-13.5356	17.4586	-14.5391	4.59244	0.262837	0.15654	1.39698	-200.764	2.39221	21.5072	0	0	0.530255	60.9077
0	-9.91466	0	0	-11.1722	0.851447	-27.2976	-0.165652	-0.00532969	0.0435541	-39.0172	1.31E-15	3.03057	0	0	0.0616657	7.42778	-11.1376	1.5529	211.815	373.629	671.891	441.039	441.039	441.039	13.9063	-28.8215	-1.18586	-73.096	427.735	262.254	206.227	206.227	206.227	-29.4945	-4.65724	-13.0146	18.7042	-14.3201	4.63796	0.259502	0.153933	1.38367	-177.025	8.4118	19.6368	0	0	0.45125	61.7556
0	-9.07541	0	0	-10.1949	0.840006	-26.9792	-0.147741	0.00444447	0.0366339	-33.8695	-1.31E-15	5.62799	0	0	0.0610455	7.41997	-12.2475	1.85736	218.609	373.261	674.686	440.457	440.457	440.457	13.3413	-30.1767	-0.742095	-61.1698	424.673	263.231	206.227	206.227	206.227	-30.776	-4.22322	-12.5251	19.8988	-14.0876	4.634	0.256094	0.154278	1.36968	-152.918	16.0512	16.6285	0	0	0.371796	62.4242
0	-8.11893	0	0	-9.09709	0.830619	-26.7165	-0.131382	0.0140115	0.0298013	-28.8462	-3.27E-16	7.97648	0	0	0.0560567	7.39523	-13.3207	2.17243	225.094	372.857	677.599	439.866	439.866	439.866	12.8166	-31.7889	-0.226945	-48.378	421.649	263.821	206.227	206.227	206.227	-32.3175	-3.75018	-12.0942	21.0382	-13.8427	4.58926	0.252552	0.157271	1.35264	-130.216	24.5943	12.7671	0	0	0.297254	62.9136
0	-7.08821	0	0	-7.92766	0.824053	-26.5321	-0.11764	0.0225686	0.023764	-24.2865	-1.14E-15	9.85012	0	0	0.0493097	7.35445	-14.353	2.48763	231.256	372.412	680.601	439.276	439.276	439.276	12.3526	-33.6069	0.34523	-34.8511	418.727	264.052	206.227	206.227	206.227	-34.0701	-3.25294	-11.7441	22.1186	-13.5862	4.5152	0.248579	0.162866	1.33205	-109.923	33.529	8.32516	0	0	0.230585	63.2248
0	-6.02302	0	0	-6.7296	0.820729	-26.4385	-0.107195	0.0295823	0.019265	-20.4202	9.80E-16	11.1058	0	0	0.0426573	7.29923	-15.3404	2.79054	237.08	371.924	683.659	438.694	438.695	438.695	11.9636	-35.5842	0.96275	-20.7065	415.965	263.945	206.227	206.227	206.227	-35.9886	-2.74473	-11.4905	23.1373	-13.3188	4.4255	0.244873	0.170587	1.30738	-93.2149	42.3531	3.58399	0	0	0.174669	63.3592
0	-4.95814	0	0	-5.53892	0.820679	-26.4371	-0.100294	0.034704	0.0164693	-17.3584	-3.92E-15	11.6869	0	0	0.0369827	7.23168	-16.2786	3.06788	242.554	371.391	686.736	438.13	438.13	438.13	11.6569	-37.6809	1.61583	-6.04181	413.405	263.516	206.227	206.227	206.227	-38.0332	-2.23713	-11.3409	24.0921	-13.0406	4.33489	0.241313	0.180179	1.27943	-80.3232	50.8425	-1.24539	0	0	0.129762	63.3181
0	-3.9224	0	0	-4.38442	0.823552	-26.518	-0.0968247	0.038123	0.0152896	-15.1079	1.96E-15	11.6607	0	0	0.0323997	7.15445	-17.1639	3.30608	247.663	370.815	689.797	437.591	437.591	437.591	11.4324	-39.8642	2.29533	9.06875	411.078	262.773	206.227	206.227	206.227	-40.1711	-1.74043	-11.2942	24.9821	-12.7521	4.25855	0.238622	0.191714	1.24984	-71.3289	59.1311	-6.08987	0	0	0.0953299	63.1022
0	-2.93843	0	0	-3.28842	0.828676	-26.662	-0.0964499	0.0401805	0.0154	-13.6002	-1.96E-15	11.1646	0	0	0.0286468	7.07051	-17.9929	3.49248	252.395	370.195	692.806	437.083	437.084	437.083	11.2838	-42.1084	2.99165	24.5744	408.998	261.722	206.227	206.227	206.227	-42.3763	-1.2641	-11.3423	25.8066	-12.4532	4.21077	0.23694	0.204806	1.22002	-65.7992	67.3747	-10.8879	0	0	0.0697508	62.7119
0	-2.02326	0	0	-2.26774	0.835163	-26.8438	-0.0987424	0.0414611	0.0163201	-12.7205	3.27E-15	10.3936	0	0	0.0254032	6.98308	-18.7626	3.6159	256.738	369.535	695.726	436.612	436.612	436.612	11.2007	-44.3943	3.6943	40.445	407.174	260.372	206.227	206.227	206.227	-44.6291	-0.817066	-11.4715	26.5662	-12.1445	4.20442	0.237009	0.219659	1.19201	-63.2595	75.991	-15.6394	0	0	0.0512167	62.1474
0	-1.18893	0	0	-1.33482	0.842033	-27.0357	-0.103205	0.0424861	0.0174724	-12.3272	-6.53E-16	9.54221	0	0	0.0224204	6.8953	-19.4706	3.66768	260.679	368.84	698.525	436.18	436.18	436.18	11.171	-46.7078	4.39202	56.6665	405.605	258.735	206.227	206.227	206.227	-46.9154	-0.407726	-11.6654	27.2619	-11.8267	4.24985	0.239097	0.236005	1.16808	-62.9022	85.2102	-20.2768	0	0	0.0376763	61.4085
0	-0.443659	0	0	-0.498867	0.848349	-27.2116	-0.109327	0.0436792	0.018304	-12.2738	-1.31E-15	8.77814	0	0	0.0195338	6.81013	-20.1153	3.64208	264.212	368.116	701.169	435.79	435.79	435.79	11.1832	-49.0386	5.07337	73.2346	404.292	256.832	206.227	206.227	206.227	-49.2249	-0.0439375	-11.9071	27.8955	-11.5009	4.35435	0.243746	0.253213	1.14988	-64.0362	95.1343	-24.6986	0	0	0.0275402	60.4958
0	0.20698	0	0	0.233035	0.853322	-27.3496	-0.116715	0.0452981	0.0184322	-12.4374	4.57E-15	8.21635	0	0	0.0166364	6.7301	-20.6959	3.53682	267.33	367.371	703.633	435.443	435.443	435.443	11.228	-51.3785	5.72761	90.1494	403.236	254.691	206.227	206.227	206.227	-51.5499	0.267236	-12.1816	28.4695	-11.1688	4.52172	0.25133	0.270532	1.1385	-66.0941	105.592	-28.7135	0	0	0.0196957	59.4102
0	0.758794	0	0	0.854951	0.856391	-27.4347	-0.125166	0.0473511	0.0175862	-12.7385	-3.27E-15	7.89846	0	0	0.0136504	6.65715	-21.2122	3.35322	270.03	366.612	705.891	435.136	435.136	435.136	11.2995	-53.72	6.34563	107.409	402.439	252.353	206.227	206.227	206.227	-53.8834	0.519814	-12.4769	28.9864	-10.8325	4.75204	0.262531	0.287406	1.13511	-68.8006	116.353	-32.1306	0	0	0.0134647	58.1537
0	1.20824	0	0	1.36165	0.857259	-27.4587	-0.134568	0.0496966	0.0156844	-13.1376	-9.80E-16	7.80102	0	0	0.0105152	6.59257	-21.6648	3.09613	272.314	365.849	707.924	434.869	434.869	434.869	11.3954	-56.0555	6.92075	125.008	401.911	249.862	206.227	206.227	206.227	-56.2183	0.709291	-12.7849	29.4492	-10.4948	5.04168	0.277886	0.302609	1.13985	-72.0825	126.795	-34.7148	0	0	0.00854176	56.7297
0	1.55208	0	0	1.74857	0.855878	-27.4205	-0.144959	0.0518903	0.0127562	-13.6392	-3.59E-15	7.82218	0	0	0.00720924	6.53688	-22.0553	2.77386	274.188	365.093	709.717	434.639	434.639	434.639	11.517	-58.3764	7.44942	142.932	401.659	247.273	206.227	206.227	206.227	-58.5468	0.832999	-13.1014	29.8611	-10.1589	5.38344	0.298258	0.31544	1.15291	-76.1504	136.293	-36.2773	0	0	0.00481017	55.143
0	1.78768	0	0	2.01227	0.85239	-27.3238	-0.156327	0.0534324	0.00893414	-14.2643	-9.80E-16	7.82054	0	0	0.00374248	6.48981	-22.3856	2.39793	275.662	364.352	711.26	434.441	434.441	434.441	11.6671	-60.6741	7.93122	161.164	401.692	244.645	206.227	206.227	206.227	-60.8607	0.890415	-13.4249	30.2253	-9.82832	5.76668	0.324224	0.325258	1.17368	-81.3446	144.215	-36.724	0	0	0.00221328	53.4001
0	1.91349	0	0	2.15101	0.847022	-27.1747	-0.168643	0.0538112	0.00430079	-15.0404	2.94E-15	7.63892	0	0	0.000147921	6.45029	-22.6585	1.98293	276.751	363.637	712.547	434.271	434.271	434.271	11.8487	-62.9403	8.36843	179.68	402.013	242.043	206.227	206.227	206.227	-63.152	0.883292	-13.7553	30.5448	-9.50702	6.17764	0.355229	0.331376	1.20124	-87.5802	149.867	-36.0373	0	0	0.000429937	51.5094
0	1.92967	0	0	2.16542	0.839989	-26.9787	-0.181694	0.0525771	-0.00105968	-15.972	-1.96E-15	7.13207	0	0	-0.00353273	6.41656	-22.8774	1.54564	277.476	362.956	713.579	434.124	434.124	434.124	12.0629	-65.1673	8.76497	198.452	402.618	239.536	206.227	206.227	206.227	-65.4132	0.815606	-14.092	30.8227	-9.19899	6.60013	0.391381	0.333771	1.23495	-95.0141	152.834	-34.3356	0	0	-0.000629577	49.4814
0	1.83868	0	0	2.0589	0.831386	-26.7381	-0.195105	0.0495339	-0.00716249	-17.0308	-4.57E-15	6.20857	0	0	-0.00722975	6.38625	-23.0463	1.10479	277.862	362.316	714.359	433.996	433.996	433.996	12.3071	-67.3496	9.12516	217.452	403.491	237.194	206.227	206.227	206.227	-67.6386	0.693326	-14.432	31.0619	-8.90814	7.01591	0.431182	0.332449	1.27326	-103.095	152.85	-31.8446	0	0	-0.00132784	47.3285
0	1.6455	0	0	1.83793	0.821108	-26.4492	-0.208269	0.0447364	-0.0141329	-18.1432	-2.29E-15	4.84643	0	0	-0.0107873	6.35653	-23.1694	0.680103	277.94	361.725	714.895	433.881	433.881	433.881	12.5741	-69.4835	9.45219	236.648	404.603	235.089	206.227	206.227	206.227	-69.8236	0.524075	-14.7685	31.265	-8.63809	7.40555	0.472992	0.327343	1.31477	-111.031	149.78	-28.8527	0	0	-0.00193318	45.0654
0	1.35758	0	0	1.51179	0.80881	-26.1016	-0.220423	0.0385672	-0.0223281	-19.1981	-3.92E-15	3.10901	0	0	-0.0139098	6.32435	-23.2515	0.29157	277.744	361.186	715.2	433.774	433.774	433.774	12.8514	-71.5674	9.74702	256.004	405.91	233.29	206.227	206.227	206.227	-71.9655	0.316713	-15.0905	31.4346	-8.39226	7.74931	0.514393	0.319139	1.35837	-117.407	143.891	-25.7202	0	0	-0.00286976	42.7086
0	0.984347	0	0	1.09224	0.79392	-25.6781	-0.230662	0.0317043	-0.0322347	-20.0555	5.92E-16	1.14204	0	0	-0.0161669	6.28655	-23.2977	-0.0414188	277.313	360.705	715.289	433.671	433.671	433.671	13.1223	-73.6012	10.0076	275.482	407.359	231.862	206.227	206.227	206.227	-74.0621	0.0809809	-15.3827	31.5728	-8.17336	8.02786	0.552248	0.308202	1.40275	-120.263	135.586	-22.8027	0	0	-0.00452317	40.2767
0	0.536476	0	0	0.592686	0.775702	-25.1557	-0.238135	0.0250153	-0.0446084	-20.5805	6.53E-15	-0.846264	0	0	-0.0171152	6.24018	-23.313	-0.300873	276.689	360.284	715.179	433.569	433.569	433.569	13.3667	-75.5853	10.2291	295.028	408.886	230.861	206.227	206.227	206.227	-76.1108	-0.172855	-15.627	31.6819	-7.98363	8.22327	0.582877	0.294799	1.44658	-117.141	125.269	-20.3624	0	0	-0.0071348	37.7903
0	0.0250191	0	0	0.027495	0.753376	-24.5094	-0.242121	0.0194928	-0.0601639	-20.6666	4.25E-15	-2.61035	0	0	-0.0165164	6.18258	-23.3026	-0.471181	275.914	359.923	714.889	433.462	433.462	433.462	13.5639	-77.5188	10.4041	314.575	410.423	230.328	206.227	206.227	206.227	-78.1075	-0.434258	-15.8041	31.7637	-7.82454	8.3199	0.602503	0.279492	1.48895	-105.466	113.646	-18.6011	0	0	-0.0106871	35.2716
0	-0.538758	0	0	-0.588468	0.72626	-23.7154	-0.242257	0.016002	-0.0798829	-20.2689	5.23E-15	-3.91433	0	0	-0.0145518	6.11168	-23.2716	-0.539827	275.034	359.623	714.441	433.349	433.349	433.349	13.6942	-79.3993	10.5247	334.034	411.907	230.286	206.227	206.227	206.227	-80.0461	-0.692638	-15.8963	31.8202	-7.69691	8.30524	0.6074	0.262569	1.52925	-82.5347	101.233	-17.5507	0	0	-0.0147059	32.7447
0	-1.14329	0	0	-1.23982	0.693932	-22.756	-0.238571	0.0152034	-0.10427	-19.4096	5.88E-15	-4.5632	0	0	-0.0119191	6.02605	-23.2248	-0.498194	274.094	359.384	713.855	433.225	433.225	433.225	13.7413	-81.2221	10.5836	353.288	413.277	230.74	206.227	206.227	206.227	-81.9179	-0.937619	-15.8897	31.8529	-7.6008	8.17069	0.594766	0.24436	1.5662	-46.5333	88.6285	-17.1206	0	0	-0.0181149	30.2352
0	-1.77558	0	0	-1.91005	0.656349	-21.6234	-0.23135	0.0172234	-0.133711	-18.1539	-5.15E-15	-4.45747	0	0	-0.00963551	5.92503	-23.1664	-0.34201	273.136	359.202	713.153	433.09	433.09	433.09	13.6944	-82.9803	10.5765	372.193	414.488	231.674	206.227	206.227	206.227	-83.7128	-1.15939	-15.7765	31.8635	-7.53556	7.91204	0.562487	0.225064	1.59895	3.79109	76.1861	-17.0935	0	0	-0.0193559	27.7701
0	-2.42011	0	0	-2.58088	0.613919	-20.3232	-0.221083	0.0218171	-0.167902	-16.5859	3.59E-15	-3.5859	0	0	-0.00874137	5.80887	-23.1004	-0.071975	272.2	359.077	712.355	432.941	432.941	432.941	13.5492	-84.666	10.5035	390.574	415.505	233.048	206.227	206.227	206.227	-85.4205	-1.34933	-15.5567	31.8535	-7.50001	7.53017	0.510534	0.205254	1.62648	68.0759	64.2889	-17.2026	0	0	-0.0165646	25.3776
0	-3.05807	0	0	-3.23206	0.567499	-18.8752	-0.208155	0.0282608	-0.205844	-14.7607	3.72E-15	-2.04184	0	0	-0.00984139	5.67859	-23.0298	0.306168	271.323	359.005	711.479	432.775	432.775	432.775	13.3084	-86.2711	10.3692	408.228	416.309	234.806	206.227	206.227	206.227	-87.032	-1.50079	-15.238	31.8239	-7.49219	7.031	0.440321	0.185234	1.64697	144.617	53.1479	-17.1925	0	0	-0.00797374	23.0869
0	-3.66757	0	0	-3.84188	0.518332	-17.3138	-0.192939	0.0356872	-0.24588	-12.7019	-3.11E-16	0.016902	0	0	-0.0129184	5.53613	-22.957	0.781566	270.535	358.984	710.54	432.593	432.593	432.593	12.982	-87.7878	10.183	424.935	416.894	236.87	206.227	206.227	206.227	-88.5402	-1.60992	-14.8353	31.776	-7.50975	6.42568	0.35572	0.165869	1.65918	229.977	43.0788	-16.8814	0	0	0.00761128	20.927
0	-4.22486	0	0	-4.38859	0.46794	-15.6855	-0.175722	0.0432491	-0.285823	-10.3985	-7.61E-16	2.39413	0	0	-0.01732	5.38406	-22.8834	1.33871	269.862	359.01	709.555	432.393	432.393	432.393	12.5861	-89.2083	9.95781	440.467	417.265	239.144	206.227	206.227	206.227	-89.9393	-1.6763	-14.37	31.7103	-7.54977	5.73004	0.261473	0.148124	1.662	319.729	34.4408	-16.2016	0	0	0.0304824	18.9263
0	-4.707	0	0	-4.85242	0.418002	-14.0459	-0.156882	0.0502134	-0.32308	-7.83812	-6.33E-16	4.87536	0	0	-0.0219718	5.22555	-22.8097	1.95795	269.321	359.08	708.533	432.174	432.174	432.174	12.1428	-90.5246	9.70901	454.598	417.438	241.515	206.227	206.227	206.227	-91.2246	-1.70295	-13.8675	31.6276	-7.60884	4.96404	0.164631	0.132862	1.65539	408.014	27.5671	-15.182	0	0	0.0597649	17.1114
0	-5.0946	0	0	-5.21773	0.370234	-12.4551	-0.137014	0.0560016	-0.354901	-5.04338	1.23E-15	7.24628	0	0	-0.0257026	5.0641	-22.736	2.61645	268.925	359.191	707.483	431.937	431.937	431.937	11.6778	-91.7271	9.45323	467.12	417.436	243.854	206.227	206.227	206.227	-92.3903	-1.69593	-13.3559	31.5285	-7.68309	4.15088	0.0729341	0.120901	1.63987	488.385	22.7141	-13.9281	0	0	0.0933314	15.5062
0	-5.37476	0	0	-5.47518	0.326275	-10.9737	-0.11705	0.0602935	-0.37889	-2.10694	3.76E-15	9.31718	0	0	-0.0275881	4.90338	-22.6616	3.28935	268.68	359.337	706.411	431.683	431.683	431.683	11.2181	-92.804	9.2073	477.858	417.29	246.022	206.227	206.227	206.227	-93.4286	-1.66311	-12.8636	31.4132	-7.76836	3.3157	-0.0060706	0.112886	1.61778	554.545	20.0013	-12.5843	0	0	0.128119	14.1301
0	-5.543	0	0	-5.62292	0.28759	-9.65753	-0.0982284	0.0628601	-0.392789	0.798601	1.47E-15	10.9222	0	0	-0.0271	4.74692	-22.5856	3.95094	268.588	359.513	705.324	431.41	431.41	431.41	10.7896	-93.7414	8.98688	486.684	417.032	247.875	206.227	206.227	206.227	-94.3289	-1.61289	-12.4168	31.2825	-7.86007	2.48447	-0.0647578	0.108957	1.59187	600.287	19.3236	-11.2821	0	0	0.160246	12.9976
0	-5.60374	0	0	-5.66698	0.255381	-8.55375	-0.0819562	0.0637603	-0.395259	3.43626	-1.63E-16	11.9546	0	0	-0.024231	4.59791	-22.507	4.57608	268.644	359.714	704.223	431.121	431.121	431.121	10.4142	-94.5234	8.80526	493.522	416.692	249.28	206.227	206.227	206.227	-95.0781	-1.55284	-12.0373	31.1371	-7.95331	1.6824	-0.0977482	0.108919	1.56568	621.111	20.4984	-10.124	0	0	0.185726	12.1167
0	-5.56972	0	0	-5.62053	0.230537	-7.69788	-0.0695458	0.0630323	-0.38527	5.54524	6.53E-16	12.3476	0	0	-0.0193699	4.4591	-22.4246	5.14123	268.845	359.933	703.114	430.816	430.816	430.816	10.1079	-95.1343	8.67213	498.358	416.302	250.119	206.227	206.227	206.227	-95.6619	-1.48893	-11.7406	30.9781	-8.04323	0.933115	-0.100279	0.112347	1.54236	613.395	23.1115	-9.13984	0	0	0.200731	11.4886
0	-5.46005	0	0	-5.50252	0.213575	-7.11157	-0.0621166	0.0608815	-0.36308	6.87291	-2.12E-15	12.1001	0	0	-0.0132486	4.33251	-22.3377	5.62578	269.182	360.165	701.999	430.495	430.495	430.495	9.87971	-95.5602	8.59241	501.24	415.885	250.307	206.227	206.227	206.227	-96.0672	-1.4251	-11.5346	30.8071	-8.12477	0.257127	-0.0713665	0.118662	1.52478	576.5	26.882	-8.33549	0	0	0.202532	11.107
0	-5.29786	0	0	-5.33552	0.204642	-6.80215	-0.0603834	0.057369	-0.329407	7.2213	-9.80E-16	11.2456	0	0	-0.0067688	4.21953	-22.2458	6.01265	269.647	360.404	700.884	430.159	430.159	430.159	9.7313	-95.7911	8.56554	502.278	415.463	249.797	206.227	206.227	206.227	-96.284	-1.36365	-11.4196	30.6261	-8.1932	-0.328586	-0.0114914	0.126945	1.51459	511.321	31.2609	-7.66939	0	0	0.189566	10.9586
0	-5.10749	0	0	-5.14337	0.203513	-6.76303	-0.064601	0.0526254	-0.286182	6.47462	8.17E-16	9.86973	0	0	-0.000893921	4.12083	-22.1489	6.289	270.232	360.646	699.776	429.809	429.809	429.809	9.65821	-95.8236	8.58523	501.636	415.049	248.588	206.227	206.227	206.227	-96.3082	-1.30579	-11.3881	30.4375	-8.24422	-0.811294	0.075682	0.136797	1.5131	421.619	36.0274	-7.11841	0	0	0.162196	11.0233
0	-4.9119	0	0	-4.94861	0.209632	-6.97505	-0.0744486	0.0467881	-0.236001	4.62705	1.47E-15	8.09344	0	0	0.00352153	4.03635	-22.0475	6.4467	270.928	360.888	698.681	429.444	429.444	429.444	9.65094	-95.6615	8.63991	499.522	414.654	246.724	206.227	206.227	206.227	-96.1425	-1.25248	-11.4264	30.2441	-8.2739	-1.18298	0.183793	0.147154	1.51958	313.331	40.7931	-6.66242	0	0	0.122744	11.2755
0	-4.73043	0	0	-4.77034	0.222183	-7.40932	-0.0889872	0.0400902	-0.182362	1.79547	-8.98E-16	6.06846	0	0	0.0059027	3.96546	-21.9427	6.48229	271.73	361.129	697.612	429.065	429.065	429.065	9.69669	-95.3171	8.714	496.178	414.284	244.288	206.227	206.227	206.227	-95.798	-1.20512	-11.5161	30.0489	-8.27931	-1.44018	0.304267	0.157789	1.53307	194.477	45.5214	-6.31668	0	0	0.0753936	11.6856
0	-4.57693	0	0	-4.62237	0.240171	-8.03021	-0.106789	0.0329591	-0.129208	-1.79373	-1.88E-15	3.97343	0	0	0.00611115	3.90688	-21.8357	6.39706	272.629	361.369	696.577	428.671	428.671	428.671	9.78098	-94.8107	8.78958	491.863	413.942	241.399	206.227	206.227	206.227	-95.2937	-1.16597	-11.6362	29.8546	-8.25818	-1.58417	0.426359	0.168017	1.55137	74.539	50.1065	-6.09978	0	0	0.0256711	12.222
0	-4.45881	0	0	-4.51204	0.262534	-8.79946	-0.126046	0.0258811	-0.0804415	-5.82559	1.35E-15	1.98544	0	0	0.00448866	3.85898	-21.7282	6.19653	273.62	361.609	695.59	428.262	428.262	428.262	9.88908	-94.1694	8.84849	486.835	413.627	238.191	206.227	206.227	206.227	-94.6557	-1.13815	-11.765	29.6642	-8.2093	-1.62029	0.53939	0.17757	1.57234	-36.9571	54.598	-6.03465	0	0	-0.0208382	12.8533
0	-4.37638	0	0	-4.43972	0.288232	-9.67945	-0.144834	0.0194175	-0.0396361	-9.94368	-5.13E-16	0.271161	0	0	0.00179167	3.81967	-21.6218	5.8902	274.696	361.852	694.662	427.842	427.842	427.842	10.007	-93.4251	8.87431	481.336	413.339	234.806	206.227	206.227	206.227	-93.915	-1.12525	-11.8826	29.4794	-8.13249	-1.55782	0.63242	0.185851	1.59429	-130.997	58.7836	-6.10941	0	0	-0.0593381	13.5505
0	-4.32354	0	0	-4.39927	0.316331	-10.6364	-0.161365	0.0140944	-0.0088563	-13.8033	-4.21E-15	-1.03451	0	0	-0.00101498	3.78667	-21.5178	5.49038	275.847	362.099	693.803	427.412	427.412	427.412	10.1222	-92.6119	8.85416	475.574	413.073	231.378	206.227	206.227	206.227	-93.1049	-1.13061	-11.972	29.3017	-8.02856	-1.40881	0.698167	0.192282	1.61532	-201.666	62.4889	-6.27139	0	0	-0.0873657	14.2885
0	-4.28948	0	0	-4.37977	0.346053	-11.6422	-0.174433	0.0102093	0.0114351	-17.1448	-3.35E-15	-1.85767	0	0	-0.00304915	3.75763	-21.4168	5.01155	277.064	362.355	693.019	426.977	426.977	426.977	10.2245	-91.763	8.78005	469.712	412.826	228.019	206.227	206.227	206.227	-92.2583	-1.15649	-12.0207	29.1308	-7.89938	-1.18743	0.733151	0.195975	1.63468	-246.591	65.1948	-6.41026	0	0	-0.104789	15.0471
0	-4.26113	0	0	-4.36776	0.376778	-12.6742	-0.183676	0.00786767	0.0223049	-19.8377	1.19E-15	-2.18776	0	0	-0.00372371	3.73024	-21.3187	4.46908	278.33	362.619	692.313	426.545	426.545	426.545	10.306	-90.9081	8.64992	463.869	412.593	224.819	206.227	206.227	206.227	-91.4046	-1.20329	-12.0215	28.9652	-7.74774	-0.908781	0.738081	0.196313	1.65174	-266.997	66.5886	-6.41668	0	0	-0.113409	15.8109
0	-4.22487	0	0	-4.34912	0.408021	-13.7152	-0.189496	0.00673965	0.0257074	-21.8737	-3.75E-15	-2.10307	0	0	-0.00289914	3.70239	-21.2219	3.87836	279.623	362.894	691.685	426.123	426.123	426.123	10.3619	-90.0724	8.46766	458.115	412.371	221.838	206.227	206.227	206.227	-90.5687	-1.26912	-11.9732	28.8017	-7.57738	-0.587985	0.716913	0.192687	1.66692	-266.694	66.2329	-6.19336	0	0	-0.115686	16.5679
0	-4.16792	0	0	-4.31024	0.439391	-14.7512	-0.19248	0.00627331	0.0238806	-23.2996	5.10E-15	-1.73865	0	0	-0.000806144	3.67231	-21.1239	3.25401	280.915	363.18	691.128	425.721	425.721	425.721	10.3898	-89.276	8.24256	452.486	412.158	219.115	206.227	206.227	206.227	-89.7708	-1.34973	-11.8793	28.6354	-7.39289	-0.239365	0.67538	0.184834	1.68062	-250.71	63.8974	-5.69755	0	0	-0.113794	17.3088
0	-4.07929	0	0	-4.23912	0.470531	-15.7699	-0.193083	0.00596428	0.0188431	-24.1712	8.73E-16	-1.23795	0	0	0.00212398	3.63863	-21.0208	2.60941	282.17	363.477	690.633	425.346	425.346	425.346	10.3891	-88.5346	7.98751	446.99	411.953	216.673	206.227	206.227	206.227	-89.0265	-1.43877	-11.7469	28.4604	-7.19956	0.124045	0.620163	0.173034	1.69318	-224.351	59.6594	-4.93803	0	0	-0.109146	18.0251
0	-3.95093	0	0	-4.12649	0.50108	-16.7595	-0.191812	0.0054803	0.0121236	-24.5622	-1.32E-15	-0.718249	0	0	0.00541669	3.60031	-20.9079	1.95686	283.349	363.784	690.189	425.006	425.006	425.006	10.36	-87.8595	7.71707	441.617	411.749	214.518	206.227	206.227	206.227	-88.3467	-1.52848	-11.5847	28.2695	-7.00318	0.490425	0.55701	0.158203	1.70499	-192.065	53.9927	-3.983	0	0	-0.102321	18.7091
0	-3.77827	0	0	-3.96647	0.530651	-17.7077	-0.189259	0.00488213	0.00492901	-24.5629	5.29E-15	-0.231186	0	0	0.0087066	3.55668	-20.7802	1.30756	284.41	364.102	689.786	424.707	424.707	424.707	10.3029	-87.2574	7.44555	436.348	411.543	212.644	206.227	206.227	206.227	-87.7381	-1.61058	-11.4014	28.0557	-6.80986	0.849169	0.492543	0.141732	1.7164	-158.261	47.6952	-2.92182	0	0	-0.0938462	19.3533
0	-3.55975	0	0	-3.75625	0.55883	-18.6019	-0.185913	0.00430901	-0.00187799	-24.2558	1.03E-15	0.209184	0	0	0.0117217	3.50718	-20.6327	0.672378	285.312	364.43	689.413	424.452	424.452	424.452	10.2185	-86.7315	7.18575	431.159	411.327	211.042	206.227	206.227	206.227	-87.2035	-1.67715	-11.205	27.8119	-6.6254	1.19002	0.430905	0.124861	1.72689	-125.88	41.55	-1.85553	0	0	-0.0839694	19.9509
0	-3.29658	0	0	-3.49589	0.58519	-19.4301	-0.181913	0.00415614	-0.00759082	-23.6893	-3.68E-16	0.63742	0	0	0.0143041	3.45133	-20.4612	0.0618339	286.014	364.77	689.063	424.24	424.24	424.24	10.1079	-86.2819	6.94836	426.026	411.094	209.692	206.227	206.227	206.227	-86.7429	-1.72141	-11.0024	27.5324	-6.45531	1.50313	0.37605	0.109271	1.73609	-97.4917	36.549	-0.889939	0	0	-0.0735753	20.4957
0	-2.99235	0	0	-3.18827	0.609312	-20.1807	-0.17736	0.00446823	-0.011702	-22.9089	-2.86E-15	1.06251	0	0	0.0162873	3.38869	-20.262	-0.51361	286.486	365.12	688.732	424.07	424.07	424.07	9.97297	-85.9058	6.74166	420.925	410.842	208.575	206.227	206.227	206.227	-86.3535	-1.73841	-10.7999	27.2125	-6.30416	1.77861	0.329544	0.0959177	1.74229	-74.4383	33.1066	-0.0848448	0	0	-0.0635373	20.983
0	-2.65311	0	0	-2.83906	0.630807	-20.8434	-0.172442	0.00535666	-0.0142211	-21.9709	2.96E-16	1.49941	0	0	0.0175761	3.31882	-20.0328	-1.04396	286.699	365.483	688.418	423.94	423.94	423.94	9.81717	-85.5981	6.57151	415.839	410.573	207.665	206.227	206.227	206.227	-86.0303	-1.72543	-10.6033	26.8492	-6.17545	2.0069	0.291263	0.085375	1.74498	-56.8543	31.4634	0.512414	0	0	-0.0545712	21.4088
0	-2.28662	0	0	-2.45622	0.649339	-21.4102	-0.167355	0.00654191	-0.0151295	-20.9342	-4.07E-15	1.91758	0	0	0.01809	3.24144	-19.7723	-1.52022	286.636	365.86	688.12	423.845	423.845	423.845	9.64526	-85.3517	6.44124	410.755	410.293	206.936	206.227	206.227	206.227	-85.7666	-1.68211	-10.418	26.4414	-6.07135	2.17934	0.260604	0.0777116	1.74348	-44.6799	31.4122	0.902383	0	0	-0.0475222	21.7707
0	-1.90174	0	0	-2.04935	0.664643	-21.8749	-0.162225	0.00791205	-0.0148147	-19.8512	-1.65E-15	2.29824	0	0	0.017853	3.15657	-19.48	-1.93497	286.284	366.251	687.84	423.783	423.783	423.783	9.46306	-85.1582	6.35195	405.666	410.013	206.36	206.227	206.227	206.227	-85.5548	-1.61028	-10.2488	25.9897	-5.99277	2.2888	0.235193	0.0726074	1.73736	-36.7174	32.6128	1.09409	0	0	-0.0423537	22.0671
0	-1.50786	0	0	-1.62902	0.676552	-22.2345	-0.157245	0.0091844	-0.013682	-18.7792	1.63E-16	2.60276	0	0	0.016958	3.06465	-19.1566	-2.28324	285.635	366.659	687.578	423.75	423.75	423.75	9.27699	-85.0089	6.30252	400.569	409.744	205.907	206.227	206.227	206.227	-85.3864	-1.51361	-10.0996	25.4961	-5.93923	2.33059	0.213624	0.0692553	1.72697	-32.0656	34.4866	1.12463	0	0	-0.0390477	22.2974
0	-1.11422	0	0	-1.20595	0.685014	-22.4889	-0.152628	0.0102398	-0.0120232	-17.7722	-3.02E-15	2.81155	0	0	0.0155805	2.96658	-18.8032	-2.56272	284.689	367.085	687.334	423.746	423.746	423.746	9.09345	-84.8948	6.29008	395.466	409.499	205.551	206.227	206.227	206.227	-85.2535	-1.39702	-9.97323	24.9645	-5.90931	2.30288	0.194653	0.0670884	1.71279	-29.872	36.6011	1.02555	0	0	-0.0374397	22.4622
0	-0.729329	0	0	-0.790243	0.690098	-22.6413	-0.148518	0.0109302	-0.0103111	-16.8693	-1.63E-16	2.90549	0	0	0.0139185	2.86379	-18.4217	-2.77411	283.447	367.531	687.108	423.768	423.768	423.768	8.91827	-84.8079	6.31052	390.36	409.288	205.263	206.227	206.227	206.227	-85.1481	-1.26607	-9.87153	24.3997	-5.90052	2.20709	0.177528	0.065038	1.69573	-29.2769	38.332	0.847742	0	0	-0.0370721	22.5626
0	-0.360399	0	0	-0.390663	0.691989	-22.6979	-0.14506	0.0112108	-0.00880842	-16.1016	3.23E-15	2.88089	0	0	0.0121725	2.758	-18.0146	-2.9209	281.915	368	686.896	423.817	423.817	423.817	8.75626	-84.7405	6.35893	385.256	409.121	205.022	206.227	206.227	206.227	-85.0634	-1.12632	-9.79497	23.8079	-5.90976	2.04775	0.161611	0.062674	1.67677	-29.5676	39.4008	0.613603	0	0	-0.0374471	22.6007
0	-0.013084	0	0	-0.0141735	0.690991	-22.668	-0.142352	0.011038	-0.00773308	-15.4869	3.23E-15	2.74025	0	0	0.0105083	2.65125	-17.5845	-3.00912	280.103	368.492	686.696	423.893	423.893	423.893	8.61082	-84.6867	6.42998	380.159	409.001	204.808	206.227	206.227	206.227	-84.9936	-0.982868	-9.74283	23.1958	-5.93354	1.83235	0.147382	0.0594787	1.65719	-30.4416	39.4358	0.370798	0	0	-0.0383793	22.5796
0	0.308755	0	0	0.334345	0.687494	-22.5632	-0.140365	0.010447	-0.00726502	-15.022	-7.96E-16	2.49847	0	0	0.00903424	2.54553	-17.1347	-3.04672	278.022	369.006	686.504	423.995	423.995	423.995	8.48384	-84.6417	6.51848	375.073	408.932	204.604	206.227	206.227	206.227	-84.9341	-0.839932	-9.71337	22.5708	-5.96809	1.57056	0.134744	0.0552702	1.63778	-31.3177	38.3404	0.136416	0	0	-0.0392264	22.5032
0	0.602921	0	0	0.652085	0.681957	-22.3971	-0.139092	0.00944635	-0.00744255	-14.7008	-8.17E-17	2.17272	0	0	0.00780958	2.44278	-16.6683	-3.04304	275.686	369.543	686.316	424.123	424.123	424.123	8.3756	-84.6018	6.61947	370	408.911	204.399	206.227	206.227	206.227	-84.8813	-0.700718	-9.70389	21.94	-6.00976	1.27372	0.124334	0.049992	1.61968	-32.127	36.0669	-0.0607116	0	0	-0.0399206	22.3758
0	0.868741	0	0	0.938177	0.674877	-22.184	-0.138458	0.00820511	-0.00824974	-14.507	-2.67E-15	1.80008	0	0	0.00683643	2.34456	-16.1885	-3.00803	273.108	370.099	686.128	424.274	424.274	424.274	8.28508	-84.5646	6.72845	364.939	408.934	204.186	206.227	206.227	206.227	-84.8326	-0.567363	-9.71104	21.3102	-6.05517	0.953902	0.115865	0.0437171	1.60368	-32.4741	32.7728	-0.212995	0	0	-0.039939	22.2025
0	1.10693	0	0	1.19335	0.666761	-21.939	-0.138359	0.00678053	-0.00957125	-14.4194	2.70E-15	1.40632	0	0	0.00608479	2.25211	-15.6983	-2.95187	270.306	370.67	685.937	424.447	424.447	424.447	8.21022	-84.5284	6.84155	359.89	408.992	203.96	206.227	206.227	206.227	-84.7863	-0.44105	-9.73113	20.6875	-6.10139	0.623479	0.109638	0.0366005	1.58997	-32.3866	28.6739	-0.312464	0	0	-0.039305	21.9886
0	1.31923	0	0	1.41964	0.658086	-21.6762	-0.138674	0.00533887	-0.0112475	-14.4147	1.89E-15	1.02749	0	0	0.00550093	2.16629	-15.2005	-2.88432	267.295	371.254	685.741	424.637	424.637	424.637	8.14833	-84.4927	6.95563	354.848	409.078	203.721	206.227	206.227	206.227	-84.7416	-0.322151	-9.76044	20.077	-6.14622	0.294384	0.105537	0.0288892	1.57906	-31.836	24.0648	-0.356059	0	0	-0.037989	21.7393
0	1.50811	0	0	1.61989	0.64928	-21.4084	-0.139294	0.00390583	-0.0130421	-14.4703	2.04E-15	0.680498	0	0	0.00503711	2.08759	-14.6974	-2.8143	264.091	371.844	685.539	424.839	424.839	424.839	8.09652	-84.4572	7.06832	349.809	409.182	203.471	206.227	206.227	206.227	-84.6979	-0.210456	-9.7956	19.4821	-6.18834	-0.0223589	0.103848	0.0208924	1.57103	-31.0627	19.2049	-0.339941	0	0	-0.0363223	21.4597
0	1.67636	0	0	1.79742	0.640682	-21.146	-0.140064	0.00258742	-0.0147226	-14.5592	6.02E-16	0.385402	0	0	0.00464694	2.01607	-14.1907	-2.74945	260.708	372.435	685.33	425.051	425.051	425.051	8.05205	-84.4221	7.17797	344.766	409.295	203.212	206.227	206.227	206.227	-84.6554	-0.105373	-9.83376	18.9053	-6.227	-0.317256	0.105104	0.0127928	1.56562	-30.5066	14.4437	-0.277873	0	0	-0.0348683	21.1543
0	1.82699	0	0	1.95565	0.632517	-20.8959	-0.140886	0.00141407	-0.0161262	-14.6612	-3.77E-15	0.1489	0	0	0.00430246	1.95162	-13.6818	-2.69562	257.161	373.022	685.115	425.266	425.266	425.266	8.01251	-84.3879	7.28363	339.715	409.409	202.949	206.227	206.227	206.227	-84.6144	-0.00611305	-9.8727	18.3474	-6.26264	-0.582797	0.108666	0.005149	1.56277	-30.1382	10.0597	-0.180793	0	0	-0.0336184	20.8269
0	1.96271	0	0	2.09767	0.624896	-20.6617	-0.141624	0.000432477	-0.0170689	-14.7552	-3.98E-15	-0.0257767	0	0	0.00398492	1.89383	-13.1716	-2.65692	253.464	373.601	684.896	425.481	425.48	425.481	7.97609	-84.3553	7.38486	334.652	409.517	202.686	206.227	206.227	206.227	-84.5753	0.0881304	-9.91094	17.8078	-6.2962	-0.813557	0.114641	-0.00168917	1.56182	-30.2945	6.34362	-0.0703535	0	0	-0.0329849	20.4808
0	2.08579	0	0	2.22606	0.61781	-20.4433	-0.142247	-0.00033991	-0.0176061	-14.8334	-3.62E-15	-0.141055	0	0	0.00368651	1.84218	-12.6605	-2.63542	249.63	374.168	684.676	425.691	425.691	425.691	7.94148	-84.3246	7.4816	329.573	409.614	202.427	206.227	206.227	206.227	-84.5383	0.178054	-9.94756	17.2846	-6.32924	-1.00657	0.122411	-0.0075639	1.5627	-30.8754	3.37912	0.0449153	0	0	-0.0328837	20.1183
0	2.19811	0	0	2.34282	0.611157	-20.2378	-0.142697	-0.000818302	-0.0176727	-14.8895	-2.29E-15	-0.195009	0	0	0.00340007	1.79611	-12.1485	-2.63129	245.67	374.718	684.456	425.895	425.895	425.895	7.90805	-84.296	7.57405	324.477	409.696	202.175	206.227	206.227	206.227	-84.5038	0.264202	-9.98224	16.7753	-6.36373	-1.16119	0.13141	-0.0116963	1.56495	-31.8533	1.53761	0.126488	0	0	-0.0332937	19.7411
0	2.30102	0	0	2.44938	0.604765	-20.0397	-0.143003	-0.00103398	-0.0174698	-14.928	3.07E-15	-0.197683	0	0	0.00312639	1.75498	-11.6355	-2.64288	241.595	375.25	684.24	426.091	426.091	426.091	7.87552	-84.2697	7.66256	319.366	409.763	201.933	206.227	206.227	206.227	-84.4717	0.346921	-10.015	16.2762	-6.4017	-1.27914	0.140567	-0.0141985	1.56792	-32.8813	0.689242	0.17827	0	0	-0.0338806	19.3504
0	2.39554	0	0	2.54685	0.598432	-19.843	-0.143139	-0.00093438	-0.017075	-14.949	1.97E-15	-0.150066	0	0	0.00286088	1.71828	-11.121	-2.6671	237.417	375.762	684.031	426.279	426.279	426.279	7.84408	-84.2457	7.74753	314.24	409.814	201.702	206.227	206.227	206.227	-84.4421	0.426402	-10.0463	15.7834	-6.44519	-1.36411	0.149041	-0.0147152	1.57141	-33.738	0.939582	0.184763	0	0	-0.0344127	18.9469
0	2.48263	0	0	2.63612	0.591954	-19.6413	-0.143152	-0.000562536	-0.0166239	-14.9588	-7.27E-16	-0.0632298	0	0	0.00260428	1.68548	-10.6045	-2.69971	233.144	376.255	683.832	426.461	426.461	426.461	7.81417	-84.2239	7.82952	309.101	409.852	201.482	206.227	206.227	206.227	-84.4151	0.502719	-10.0767	15.2931	-6.49573	-1.42153	0.155645	-0.0136223	1.57455	-34.0513	2.1078	0.148041	0	0	-0.0345008	18.5312
0	2.56315	0	0	2.71804	0.585157	-19.4291	-0.143035	3.22E-05	-0.0162029	-14.9565	-7.64E-16	0.0521956	0	0	0.00235563	1.65627	-10.0855	-2.73595	228.786	376.73	683.644	426.638	426.638	426.638	7.78636	-84.2046	7.90907	303.951	409.879	201.273	206.227	206.227	206.227	-84.3907	0.575865	-10.107	14.8013	-6.55469	-1.45785	0.160084	-0.0108905	1.57711	-33.7704	4.06769	0.0758003	0	0	-0.0340453	18.1034
0	2.63799	0	0	2.79352	0.57791	-19.2022	-0.142852	0.000822717	-0.0158435	-14.9461	-6.29E-16	0.187669	0	0	0.00211423	1.63042	-9.56332	-2.77082	224.35	377.187	683.47	426.815	426.815	426.815	7.76135	-84.1878	7.98677	298.791	409.901	201.075	206.227	206.227	206.227	-84.3691	0.645819	-10.138	14.3048	-6.6227	-1.48037	0.161955	-0.00699641	1.57887	-32.8301	6.60207	-0.0220191	0	0	-0.0329149	17.6641
0	2.708	0	0	2.86343	0.570132	-18.9581	-0.142578	0.00168813	-0.0156036	-14.9216	-1.67E-15	0.32609	0	0	0.00188255	1.60788	-9.03754	-2.79942	219.844	377.63	683.308	426.994	426.994	426.994	7.73984	-84.1737	8.06324	293.622	409.923	200.887	206.227	206.227	206.227	-84.3506	0.712534	-10.1705	13.8008	-6.69996	-1.49673	0.160575	-0.002192	1.57919	-31.0343	9.54634	-0.142588	0	0	-0.0308225	17.2135
0	2.7739	0	0	2.92855	0.561792	-18.6954	-0.142266	0.00258613	-0.0153945	-14.8861	-8.83E-16	0.460123	0	0	0.00166075	1.58878	-8.50775	-2.81746	215.273	378.061	683.16	427.181	427.181	427.181	7.72244	-84.1624	8.13902	288.445	409.951	200.707	206.227	206.227	206.227	-84.3353	0.775971	-10.2053	13.2876	-6.7862	-1.51427	0.156387	0.00296067	1.5781	-28.6968	12.6242	-0.263484	0	0	-0.0280439	16.7521
0	2.83629	0	0	2.98948	0.552892	-18.4143	-0.141902	0.00339791	-0.0153281	-14.8371	1.92E-15	0.576342	0	0	0.00145282	1.57336	-7.97365	-2.82143	210.643	378.484	683.023	427.377	427.377	427.377	7.70967	-84.1539	8.21445	283.258	409.99	200.535	206.227	206.227	206.227	-84.3231	0.83607	-10.2429	12.764	-6.8807	-1.53982	0.148816	0.00799992	1.5751	-25.529	15.6006	-0.376946	0	0	-0.0242345	16.2803
0	2.89543	0	0	3.04659	0.54347	-18.1156	-0.141545	0.00409029	-0.0153162	-14.7816	4.80E-16	0.671696	0	0	0.00126031	1.5621	-7.43506	-2.80897	205.957	378.901	682.895	427.588	427.588	427.588	7.70184	-84.1479	8.28978	278.062	410.044	200.368	206.227	206.227	206.227	-84.3138	0.892818	-10.2838	12.2297	-6.98252	-1.57913	0.138449	0.0124362	1.57067	-21.8563	18.206	-0.4593	0	0	-0.019756	15.7987
0	2.95153	0	0	3.10009	0.533585	-17.8012	-0.141189	0.00456124	-0.0154067	-14.7215	-7.45E-16	0.735427	0	0	0.00109087	1.55557	-6.89196	-2.77894	201.218	379.317	682.773	427.815	427.814	427.814	7.69919	-84.144	8.36527	272.855	410.118	200.204	206.227	206.227	206.227	-84.3071	0.946267	-10.3283	11.6854	-7.09062	-1.63662	0.125411	0.0160246	1.56467	-17.6366	20.2772	-0.50931	0	0	-0.014583	15.3077
0	3.00461	0	0	3.1501	0.523313	-17.4733	-0.140897	0.00474117	-0.0156528	-14.6654	-1.91E-15	0.759747	0	0	0.000953279	1.55445	-6.34436	-2.73146	196.43	379.734	682.654	428.059	428.059	428.059	7.70177	-84.142	8.44117	267.636	410.214	200.041	206.227	206.227	206.227	-84.3026	0.996587	-10.3765	11.1322	-7.20384	-1.71518	0.109944	0.0180946	1.55735	-12.9099	21.4525	-0.512654	0	0	-0.008869	14.8079
0	3.05471	0	0	3.19674	0.512741	-17.1345	-0.140668	0.00464428	-0.0159936	-14.6143	3.47E-15	0.743744	0	0	0.000851664	1.55945	-5.79242	-2.66799	191.592	380.154	682.532	428.322	428.322	428.322	7.70948	-84.1413	8.5178	262.404	410.334	199.878	206.227	206.227	206.227	-84.2999	1.04408	-10.4286	10.5719	-7.32124	-1.81597	0.0929676	0.0189917	1.54941	-7.93387	21.8723	-0.491594	0	0	-0.00291706	14.2996
0	3.1019	0	0	3.24012	0.501964	-16.788	-0.140521	0.00425312	-0.0164447	-14.5708	-1.49E-15	0.682537	0	0	0.000792657	1.57124	-5.23638	-2.59104	186.705	380.58	682.406	428.604	428.604	428.604	7.72202	-84.1418	8.59546	257.156	410.478	199.714	206.227	206.227	206.227	-84.2987	1.08919	-10.4846	10.0066	-7.44185	-1.93862	0.0752698	0.0183828	1.54078	-2.90674	21.3867	-0.453412	0	0	0.00293047	13.7836
0	3.14625	0	0	3.28043	0.491077	-16.4365	-0.140451	0.003645	-0.0169839	-14.5338	-3.21E-15	0.582509	0	0	0.000773051	1.59043	-4.6766	-2.5039	181.77	381.013	682.269	428.902	428.902	428.902	7.73888	-84.1431	8.67432	251.891	410.642	199.547	206.227	206.227	206.227	-84.2985	1.13237	-10.5442	9.43867	-7.56503	-2.08139	0.0573194	0.0168539	1.53213	2.09506	20.2379	-0.423848	0	0	0.00856774	13.2602
0	3.18786	0	0	3.31785	0.480177	-16.0835	-0.140446	0.00287255	-0.0175719	-14.5022	-2.95E-15	0.448999	0	0	0.000788778	1.61744	-4.11349	-2.41046	176.788	381.454	682.119	429.215	429.215	429.215	7.75929	-84.1448	8.75441	246.607	410.824	199.377	206.227	206.227	206.227	-84.299	1.17414	-10.607	8.8705	-7.69015	-2.24133	0.0400781	0.0147319	1.52393	6.81368	18.5699	-0.417056	0	0	0.0136546	12.7303
0	3.22693	0	0	3.35265	0.46936	-15.7318	-0.140516	0.00203432	-0.0181351	-14.4779	-2.27E-15	0.295406	0	0	0.000829069	1.65247	-3.54758	-2.3149	171.761	381.901	681.953	429.539	429.539	429.539	7.78232	-84.1467	8.83549	241.301	411.02	199.204	206.227	206.227	206.227	-84.2998	1.21495	-10.6721	8.30454	-7.81674	-2.41462	0.024377	0.0123773	1.51655	11.0265	16.6159	-0.444196	0	0	0.0179374	12.1949
0	3.26366	0	0	3.38509	0.458715	-15.3846	-0.140619	0.00122865	-0.0186947	-14.4587	3.00E-15	0.138525	0	0	0.00088064	1.69552	-2.97942	-2.22132	166.69	382.354	681.767	429.871	429.871	429.871	7.80687	-84.1482	8.91703	235.972	411.224	199.028	206.227	206.227	206.227	-84.3004	1.25516	-10.7386	7.74289	-7.94432	-2.59693	0.0104571	0.0100874	1.51024	14.7518	14.5261	-0.503356	0	0	0.0214488	11.6548
0	3.29834	0	0	3.41553	0.448327	-15.0445	-0.140815	0.000514123	-0.0191894	-14.453	-3.09E-15	-0.00716291	0	0	0.000934389	1.74631	-2.40963	-2.13366	161.579	382.81	681.561	430.207	430.207	430.207	7.83183	-84.1491	8.99829	230.618	411.432	198.85	206.227	206.227	206.227	-84.3004	1.295	-10.8052	7.18738	-8.07261	-2.7836	-0.00123312	0.00848753	1.50537	17.8737	12.557	-0.589807	0	0	0.0241355	11.1115
0	3.33139	0	0	3.44449	0.438272	-14.7144	-0.141036	-9.31E-05	-0.0196252	-14.4551	2.11E-15	-0.130387	0	0	0.00098476	1.80436	-1.8388	-2.05547	156.433	383.267	681.333	430.543	430.543	430.543	7.85621	-84.149	9.07846	225.238	411.64	198.67	206.227	206.227	206.227	-84.2993	1.33457	-10.8707	6.63934	-8.20117	-2.9699	-0.0105294	0.00747285	1.50215	20.4006	10.6202	-0.681197	0	0	0.0260101	10.566
0	3.36347	0	0	3.47266	0.428619	-14.3965	-0.141277	-0.000527024	-0.0199466	-14.4645	2.87E-15	-0.215734	0	0	0.00102574	1.86894	-1.26748	-1.98983	151.258	383.722	681.083	430.874	430.874	430.874	7.8792	-84.1476	9.1568	219.831	411.843	198.489	206.227	206.227	206.227	-84.2969	1.37386	-10.9342	6.09956	-8.32946	-3.15126	-0.0172624	0.00741244	1.50069	22.2796	8.92878	-0.766589	0	0	0.0271381	10.02
0	3.39538	0	0	3.50088	0.419424	-14.0929	-0.141499	-0.00084969	-0.0201424	-14.4751	-1.88E-15	-0.264144	0	0	0.00106284	1.93916	-0.696164	-1.93927	146.06	384.173	680.812	431.198	431.198	431.198	7.90034	-84.1449	9.23271	214.396	412.04	198.308	206.227	206.227	206.227	-84.2931	1.41279	-10.995	5.56824	-8.45682	-3.32336	-0.0213551	0.00824636	1.50102	23.4798	7.38873	-0.829482	0	0	0.0275257	9.47458
0	3.42798	0	0	3.53007	0.410728	-13.805	-0.141664	-0.00103624	-0.0201844	-14.4796	-2.78E-15	-0.270807	0	0	0.00109704	2.01394	-0.12521	-1.90576	140.848	384.615	680.521	431.512	431.512	431.512	7.91955	-84.1408	9.30587	208.932	412.229	198.129	206.227	206.227	206.227	-84.2877	1.45119	-11.0528	5.04487	-8.5824	-3.48239	-0.0230735	0.0100012	1.50288	24.0542	6.03827	-0.861287	0	0	0.0273169	8.93117
0	3.46215	0	0	3.56115	0.402557	-13.5338	-0.141741	-0.00115779	-0.020041	-14.4718	-1.45E-15	-0.244988	0	0	0.00113631	2.09211	0.445094	-1.89074	135.63	385.045	680.211	431.814	431.814	431.813	7.93719	-84.1352	9.37624	203.44	412.41	197.953	206.227	206.227	206.227	-84.2807	1.48885	-11.1078	4.52843	-8.70505	-3.62496	-0.0222751	0.0124662	1.50604	23.8568	4.82186	-0.858956	0	0	0.0264036	8.39093
0	3.49867	0	0	3.59491	0.394919	-13.2797	-0.141759	-0.00123457	-0.019747	-14.4524	2.59E-15	-0.193712	0	0	0.00118563	2.17242	1.01453	-1.89508	130.415	385.461	679.885	432.102	432.102	432.102	7.95393	-84.1277	9.4441	197.919	412.583	197.779	206.227	206.227	206.227	-84.2719	1.52553	-11.1607	4.01738	-8.82354	-3.74838	-0.0192364	0.0155876	1.5106	22.9931	3.73654	-0.828481	0	0	0.0249446	7.85502
0	3.53825	0	0	3.63206	0.387805	-13.0427	-0.141703	-0.00132029	-0.0193034	-14.42	2.91E-15	-0.129382	0	0	0.00125135	2.25358	1.58293	-1.9191	125.215	385.858	679.545	432.378	432.378	432.378	7.97075	-84.1181	9.50988	192.371	412.749	197.608	206.227	206.227	206.227	-84.2611	1.56099	-11.2124	3.50986	-8.93635	-3.85057	-0.013801	0.0189568	1.51612	21.2972	2.66886	-0.773834	0	0	0.0227585	7.32455
0	3.58145	0	0	3.67318	0.381191	-12.8218	-0.141611	-0.00144919	-0.0187447	-14.3799	-1.25E-15	-0.0635243	0	0	0.00133927	2.33428	2.15011	-1.96253	120.04	386.236	679.193	432.642	432.642	432.642	7.98878	-84.1058	9.57415	186.798	412.909	197.438	206.227	206.227	206.227	-84.2476	1.59496	-11.2641	3.00369	-9.04183	-3.93032	-0.00633232	0.0223987	1.5223	18.8303	1.62953	-0.708851	0	0	0.0199107	6.80075
0	3.62898	0	0	3.71889	0.375039	-12.616	-0.141481	-0.00163311	-0.0181581	-14.3338	-1.97E-15	-0.00565767	0	0	0.00145455	2.41326	2.71582	-2.02449	114.905	386.59	678.831	432.895	432.895	432.895	8.00917	-84.0902	9.63755	181.201	413.065	197.27	206.227	206.227	206.227	-84.231	1.6272	-11.3168	2.49665	-9.13827	-3.98719	0.00263178	0.0255993	1.52877	15.7355	0.546768	-0.646475	0	0	0.0165026	6.28501
0	3.68151	0	0	3.76992	0.36931	-12.4241	-0.141326	-0.00187137	-0.0175053	-14.2854	3.50E-16	0.0355859	0	0	0.0016029	2.48939	3.27963	-2.10365	109.822	386.918	678.46	433.141	433.141	433.141	8.03314	-84.0708	9.70071	175.584	413.217	197.101	206.227	206.227	206.227	-84.2109	1.65751	-11.3718	1.98678	-9.22407	-4.02151	0.0131433	0.0285452	1.53531	11.8746	-0.50928	-0.596657	0	0	0.0123644	5.77906
0	3.73997	0	0	3.82715	0.363963	-12.2448	-0.141142	-0.00216679	-0.0168613	-14.2356	1.77E-15	0.0518466	0	0	0.00178983	2.56155	3.84091	-2.19809	104.808	387.217	678.082	433.383	433.383	433.383	8.06169	-84.047	9.76413	169.948	413.365	196.93	206.227	206.227	206.227	-84.1866	1.68562	-11.4302	1.4724	-9.2975	-4.03446	0.0245353	0.030905	1.54141	7.4564	-1.52187	-0.575583	0	0	0.00765862	5.28503
0	3.80538	0	0	3.89165	0.358957	-12.0766	-0.140936	-0.00249482	-0.0162224	-14.1856	-7.15E-16	0.038607	0	0	0.00201914	2.62887	4.39881	-2.30542	99.8783	387.484	677.697	433.623	433.623	433.623	8.09566	-84.0183	9.82814	164.297	413.51	196.757	206.227	206.227	206.227	-84.1577	1.71132	-11.4926	0.952249	-9.35731	-4.02795	0.0359164	0.0327473	1.54675	2.68127	-2.43452	-0.591346	0	0	0.00255527	4.80545
0	3.87902	0	0	3.96463	0.354261	-11.9187	-0.14075	-0.00287873	-0.0156446	-14.1409	2.11E-15	-0.0107203	0	0	0.00229519	2.69061	4.95218	-2.42295	95.0513	387.717	677.305	433.863	433.863	433.863	8.13561	-83.9841	9.89271	158.634	413.651	196.58	206.227	206.227	206.227	-84.1239	1.73431	-11.5595	0.425798	-9.40239	-4.00444	0.0465512	0.03404	1.55145	-2.19127	-3.20833	-0.654972	0	0	-0.00269458	4.34332
0	3.96219	0	0	4.04743	0.34985	-11.7702	-0.140607	-0.00322951	-0.0150828	-14.1046	-2.55E-15	-0.0873837	0	0	0.0026167	2.74618	5.49963	-2.54781	90.3445	387.914	676.906	434.107	434.107	434.107	8.18171	-83.9442	9.95744	152.962	413.788	196.397	206.227	206.227	206.227	-84.0846	1.75424	-11.6307	-0.106622	-9.43192	-3.96677	0.056176	0.0346429	1.55513	-7.11211	-3.75011	-0.758526	0	0	-0.00803503	3.90202
0	4.05623	0	0	4.14142	0.345706	-11.6305	-0.140547	-0.00361093	-0.0146683	-14.0824	2.40E-15	-0.193885	0	0	0.0029868	2.79522	6.03953	-2.67683	85.7757	388.071	676.499	434.355	434.355	434.355	8.23378	-83.8982	10.0215	147.285	413.918	196.207	206.227	206.227	206.227	-84.0397	1.77069	-11.7056	-0.644088	-9.44559	-3.91819	0.0634209	0.0343777	1.55793	-11.504	-4.2175	-0.908804	0	0	-0.0128239	3.48528
0	4.16263	0	0	4.24807	0.341827	-11.4996	-0.140613	-0.00388514	-0.0143332	-14.0796	-3.96E-15	-0.3077	0	0	0.00340167	2.8376	6.57004	-2.80696	81.362	388.187	676.081	434.608	434.608	434.608	8.29133	-83.8457	10.0835	141.606	414.04	196.01	206.227	206.227	206.227	-83.9889	1.78319	-11.783	-1.18468	-9.4435	-3.86192	0.0681378	0.0333731	1.55977	-15.3528	-4.47397	-1.08132	0	0	-0.0169774	3.09704
0	4.28291	0	0	4.36893	0.33822	-11.3778	-0.140796	-0.0040842	-0.0141766	-14.0949	-2.50E-15	-0.421241	0	0	0.00386082	2.87331	7.0892	-2.93503	77.1197	388.258	675.651	434.865	434.865	434.865	8.3536	-83.7869	10.1422	135.927	414.153	195.807	206.227	206.227	206.227	-83.932	1.79119	-11.8617	-1.72578	-9.42603	-3.80126	0.0695471	0.0312858	1.56065	-18.2378	-4.71172	-1.27125	0	0	-0.0199682	2.74139
0	4.41859	0	0	4.50556	0.334911	-11.266	-0.141071	-0.00415613	-0.014147	-14.1241	-2.46E-15	-0.516755	0	0	0.00435924	2.90256	7.59496	-3.05803	73.0636	388.281	675.206	435.124	435.124	435.124	8.41983	-83.7215	10.196	130.252	414.254	195.597	206.227	206.227	206.227	-83.8691	1.79413	-11.9402	-2.26398	-9.39419	-3.73925	0.0675147	0.0283278	1.56083	-20.105	-4.9064	-1.45665	0	0	-0.0216745	2.4224
0	4.57114	0	0	4.65951	0.331937	-11.1654	-0.141407	-0.00406088	-0.0142362	-14.1605	-1.33E-16	-0.578555	0	0	0.00488969	2.92568	8.08524	-3.17306	69.2064	388.254	674.744	435.383	435.383	435.383	8.48923	-83.6497	10.2432	124.58	414.342	195.382	206.227	206.227	206.227	-83.8004	1.79143	-12.0169	-2.79535	-9.34915	-3.67864	0.0618588	0.0243842	1.56012	-20.8276	-5.15728	-1.61992	0	0	-0.0219309	2.14405
0	4.74191	0	0	4.83214	0.329351	-11.0779	-0.141786	-0.00380283	-0.0144436	-14.1983	8.07E-16	-0.597831	0	0	0.00544479	2.94312	8.558	-3.2774	65.5589	388.174	674.262	435.639	435.639	435.639	8.56131	-83.5718	10.2827	118.914	414.417	195.165	206.227	206.227	206.227	-83.7259	1.7825	-12.0908	-3.3154	-9.29251	-3.62172	0.0525608	0.0196957	1.55914	-20.3085	-5.46412	-1.75163	0	0	-0.0206636	1.91005
0	4.93187	0	0	5.02452	0.327215	-11.0055	-0.142192	-0.00333141	-0.0147206	-14.2321	-1.75E-15	-0.563265	0	0	0.0060152	2.95537	9.01128	-3.3686	62.1293	388.038	673.758	435.888	435.888	435.888	8.63581	-83.4876	10.3134	113.254	414.48	194.947	206.227	206.227	206.227	-83.6457	1.76684	-12.1612	-3.8194	-9.22604	-3.57014	0.0399227	0.0144286	1.55792	-18.6044	-5.82267	-1.83715	0	0	-0.0180402	1.72377
0	5.14173	0	0	5.23734	0.325598	-10.9508	-0.142608	-0.00268078	-0.0150704	-14.2567	-3.05E-15	-0.476519	0	0	0.00659293	2.963	9.44331	-3.44446	58.9235	387.843	673.229	436.126	436.126	436.126	8.7129	-83.3972	10.3348	107.599	414.532	194.73	206.227	206.227	206.227	-83.5598	1.74395	-12.2278	-4.30255	-9.1518	-3.52495	0.0241095	0.0089778	1.55685	-15.7107	-6.22967	-1.87704	0	0	-0.0142354	1.58812
0	5.37163	0	0	5.47092	0.324573	-10.916	-0.143009	-0.00186876	-0.0155026	-14.266	2.34E-15	-0.341594	0	0	0.00716921	2.9665	9.85245	-3.50318	55.9446	387.585	672.673	436.35	436.35	436.35	8.79311	-83.3002	10.3468	101.948	414.576	194.517	206.227	206.227	206.227	-83.468	1.71344	-12.2909	-4.76007	-9.07178	-3.48637	0.00559828	0.00335415	1.55642	-11.6842	-6.77718	-1.87545	0	0	-0.00954593	1.50553
0	5.6214	0	0	5.7251	0.324217	-10.9039	-0.143384	-0.00100259	-0.0159734	-14.256	9.26E-16	-0.175431	0	0	0.00773532	2.96632	10.2373	-3.54339	53.1937	387.261	672.088	436.557	436.557	436.557	8.87734	-83.1962	10.3496	96.2986	414.616	194.309	206.227	206.227	206.227	-83.3698	1.67498	-12.3513	-5.1874	-8.98813	-3.45393	-0.0146257	-0.00215133	1.55685	-6.87268	-7.49498	-1.84123	0	0	-0.00456988	1.47791
0	5.89036	0	0	5.99931	0.3246	-10.9169	-0.143677	-0.000123408	-0.0165127	-14.2184	3.41E-15	0.00915287	0	0	0.00827731	2.9628	10.5966	-3.56403	50.6699	386.867	671.474	436.747	436.747	436.746	8.96671	-83.0844	10.3438	90.6492	414.655	194.108	206.227	206.227	206.227	-83.2646	1.62839	-12.4103	-5.58062	-8.90278	-3.42659	-0.0363432	-0.00741863	1.55841	-1.2632	-8.42995	-1.79081	0	0	0.000429228	1.50666
0	6.17736	0	0	6.29253	0.325791	-10.9573	-0.143903	0.000600096	-0.0171031	-14.1525	-4.23E-15	0.185426	0	0	0.0087814	2.95614	10.9293	-3.56469	48.3705	386.402	670.829	436.916	436.916	436.916	9.06246	-82.9637	10.3304	84.9968	414.697	193.915	206.227	206.227	206.227	-83.1515	1.57363	-12.4693	-5.93613	-8.81773	-3.40263	-0.0580996	-0.0123802	1.56165	4.62896	-9.7267	-1.73887	0	0	0.00480854	1.59272
0	6.48084	0	0	6.60328	0.327844	-11.0268	-0.14408	0.00110016	-0.0177488	-14.0585	-3.72E-15	0.337031	0	0	0.00923119	2.94642	11.2347	-3.54524	46.2921	385.863	670.154	437.066	437.066	437.066	9.16582	-82.8329	10.3104	79.3386	414.745	193.731	206.227	206.227	206.227	-83.0291	1.51085	-12.5297	-6.25121	-8.73459	-3.38008	-0.0791966	-0.0171362	1.56684	10.6176	-11.4292	-1.6991	0	0	0.00828533	1.73667
0	6.79883	0	0	6.92971	0.330801	-11.1269	-0.144308	0.00123975	-0.0184142	-13.9446	2.83E-15	0.44291	0	0	0.00961148	2.93359	11.5119	-3.50598	44.4309	385.246	669.449	437.199	437.199	437.199	9.27778	-82.6903	10.285	73.6717	414.802	193.557	206.227	206.227	206.227	-82.8958	1.4404	-12.5931	-6.52381	-8.65497	-3.35675	-0.0986281	-0.0217665	1.57454	16.3035	-13.6447	-1.67905	0	0	0.0105624	1.93878
0	7.12909	0	0	7.26969	0.334684	-11.2583	-0.144609	0.00102399	-0.0191028	-13.8095	1.10E-15	0.49936	0	0	0.00990208	2.91749	11.7605	-3.44756	42.783	384.549	668.717	437.317	437.317	437.317	9.39908	-82.5339	10.2552	67.9937	414.867	193.391	206.227	206.227	206.227	-82.7498	1.36286	-12.6608	-6.75274	-8.58025	-3.33041	-0.11574	-0.0259782	1.58524	21.4926	-16.2304	-1.67668	0	0	0.0115718	2.19912
0	7.46904	0	0	7.6208	0.339497	-11.4209	-0.145099	0.000409996	-0.01978	-13.6603	1.55E-15	0.499929	0	0	0.0100868	2.89792	11.98	-3.37093	41.3457	383.772	667.959	437.422	437.422	437.422	9.53011	-82.3615	10.2223	62.3026	414.937	193.235	206.227	206.227	206.227	-82.5887	1.27906	-12.7338	-6.93757	-8.51158	-3.29891	-0.129884	-0.0298111	1.59906	25.9426	-19.1102	-1.68719	0	0	0.011347	2.51764
0	7.81587	0	0	7.98029	0.345223	-11.6142	-0.145801	-0.000573622	-0.020458	-13.4938	-3.63E-15	0.448222	0	0	0.0101449	2.87462	12.1698	-3.27738	40.1172	382.913	667.181	437.521	437.521	437.521	9.67088	-82.1706	10.1873	56.5972	415.008	193.09	206.227	206.227	206.227	-82.41	1.19005	-12.8128	-7.07857	-8.44998	-3.26021	-0.140414	-0.033348	1.61656	29.494	-22.1929	-1.69898	0	0	0.0100542	2.89423
0	8.16631	0	0	8.34498	0.351826	-11.8367	-0.146821	-0.00185336	-0.0210962	-13.3146	1.59E-15	0.35274	0	0	0.0100651	2.84745	12.3295	-3.16841	39.0974	381.973	666.386	437.615	437.615	437.615	9.82117	-81.9579	10.1511	50.877	415.075	192.957	206.227	206.227	206.227	-82.2103	1.09709	-12.8985	-7.17681	-8.39635	-3.21254	-0.146908	-0.0363944	1.63757	32.0047	-25.1792	-1.69664	0	0	0.00791245	3.32884
0	8.51665	0	0	8.7112	0.359254	-12.0866	-0.148205	-0.00331979	-0.0217273	-13.1219	-4.53E-15	0.224626	0	0	0.0098366	2.81638	12.4589	-3.04573	38.2881	380.952	665.581	437.71	437.71	437.71	9.98049	-81.7197	10.1149	45.1421	415.129	192.838	206.227	206.227	206.227	-81.9858	1.00166	-12.9913	-7.23399	-8.3517	-3.15445	-0.149285	-0.0385064	1.66231	33.5348	-27.6895	-1.67184	0	0	0.00521308	3.82148
0	8.86269	0	0	9.07478	0.367439	-12.3614	-0.150005	-0.0048607	-0.0223075	-12.9154	-3.32E-16	0.0735448	0	0	0.00945229	2.78162	12.5573	-2.91131	37.6933	379.854	664.774	437.81	437.81	437.81	10.1482	-81.4515	10.0793	39.3933	415.161	192.738	206.227	206.227	206.227	-81.7318	0.905363	-13.0914	-7.25231	-8.31695	-3.08474	-0.146889	-0.039563	1.69057	33.8517	-29.4399	-1.61333	0	0	0.00223112	4.37232
0	9.19975	0	0	9.431	0.376302	-12.6583	-0.152158	-0.00626272	-0.0228066	-12.6836	-2.83E-15	-0.0839168	0	0	0.00890436	2.74358	12.6246	-2.76717	37.3191	378.682	663.974	437.918	437.918	437.918	10.3235	-81.1482	10.0452	33.6324	415.162	192.661	206.227	206.227	206.227	-81.443	0.809856	-13.199	-7.23451	-8.29302	-3.0026	-0.139608	-0.0390979	1.72191	32.9408	-29.8498	-1.52466	0	0	-0.000720133	4.98176
0	9.5226	0	0	9.77448	0.385752	-12.9742	-0.154595	-0.00739397	-0.023198	-12.4156	2.30E-15	-0.24199	0	0	0.00818325	2.70312	12.6601	-2.61536	37.1744	377.442	663.189	438.036	438.036	438.036	10.5057	-80.8036	10.0129	27.8617	415.123	192.614	206.227	206.227	206.227	-81.113	0.716748	-13.3141	-7.18368	-8.281	-2.90763	-0.127204	-0.0366764	1.75519	30.6432	-28.5306	-1.42101	0	0	-0.00328447	5.65048
0	9.82524	0	0	10.099	0.395686	-13.3053	-0.157142	-0.00805343	-0.0234063	-12.0921	1.72E-15	-0.38868	0	0	0.00728311	2.66143	12.6634	-2.45794	37.2704	376.143	662.429	438.166	438.166	438.166	10.6938	-80.4107	9.98218	22.0842	415.038	192.603	206.227	206.227	206.227	-80.7346	0.627463	-13.4361	-7.10303	-8.282	-2.79978	-0.109405	-0.03176	1.79001	26.7661	-25.0041	-1.32804	0	0	-0.00505733	6.37951
0	10.1009	0	0	10.3976	0.40599	-13.6478	-0.159704	-0.00807852	-0.023384	-11.7044	4.90E-16	-0.514423	0	0	0.00621243	2.62012	12.6338	-2.29681	37.6211	374.793	661.705	438.311	438.311	438.311	10.8867	-79.9615	9.95211	16.304	414.9	192.636	206.227	206.227	206.227	-80.2996	0.543111	-13.5642	-6.99582	-8.29702	-2.6794	-0.0860962	-0.023968	1.82452	21.0812	-18.904	-1.28362	0	0	-0.00555849	7.1703
0	10.3422	0	0	10.6623	0.416546	-13.9977	-0.162171	-0.00739479	-0.0231376	-11.2442	-4.35E-15	-0.614016	0	0	0.00498671	2.58117	12.5705	-2.13367	38.2431	373.406	661.027	438.472	438.472	438.472	11.0833	-79.447	9.92071	10.5259	414.707	192.718	206.227	206.227	206.227	-79.7987	0.464363	-13.6966	-6.86503	-8.32707	-2.54717	-0.0576496	-0.0130415	1.85791	13.5195	-10.139	-1.33154	0	0	-0.00430827	8.02474
0	10.5408	0	0	10.8844	0.427241	-14.3511	-0.164466	-0.00598549	-0.0227298	-10.7065	-3.55E-15	-0.68162	0	0	0.0036351	2.54691	12.4723	-1.97006	39.1554	371.992	660.402	438.649	438.649	438.649	11.2819	-78.8571	9.88498	4.75588	414.459	192.856	206.227	206.227	206.227	-79.2216	0.391483	-13.831	-6.71326	-8.37291	-2.40395	-0.0248596	0.000904948	1.88884	4.16774	1.16561	-1.51467	0	0	-0.000891709	8.94524
0	10.688	0	0	11.0544	0.437984	-14.7049	-0.166533	-0.00387261	-0.0221807	-10.0873	-4.08E-16	-0.706514	0	0	0.00220168	2.5199	12.338	-1.80744	40.3793	370.568	659.838	438.843	438.843	438.843	11.4805	-78.1814	9.84097	-0.999632	414.161	193.053	206.227	206.227	206.227	-78.5575	0.324357	-13.964	-6.54234	-8.43514	-2.25053	0.0116407	0.017589	1.91584	-7.07381	14.6403	-1.85293	0	0	0.00511808	9.9347
0	10.7742	0	0	11.1621	0.448718	-15.0574	-0.168281	-0.00125551	-0.0215868	-9.37757	-6.94E-16	-0.688284	0	0	0.000733732	2.50294	12.1657	-1.64728	41.9373	369.148	659.341	439.055	439.055	439.055	11.677	-77.4084	9.78406	-6.73366	413.819	193.311	206.227	206.227	206.227	-77.7945	0.262604	-14.092	-6.35314	-8.51424	-2.08746	0.0506362	0.0368576	1.93847	-19.9589	29.722	-2.35533	0	0	0.0139722	10.9965
0	10.7891	0	0	11.1964	0.459437	-15.4081	-0.169668	0.00169954	-0.0209909	-8.57543	-2.49E-15	-0.615958	0	0	-0.000696917	2.49882	11.9534	-1.49121	43.8531	367.749	658.913	439.285	439.285	439.285	11.8686	-76.5258	9.70926	-12.4391	413.442	193.634	206.227	206.227	206.227	-76.9204	0.205727	-14.2107	-6.14542	-8.61017	-1.9147	0.0915353	0.0579495	1.95558	-34.5521	45.5945	-2.98653	0	0	0.0259527	12.1344
0	10.7213	0	0	11.1452	0.470195	-15.759	-0.170623	0.00479486	-0.0204337	-7.68254	-3.02E-15	-0.477949	0	0	-0.00200095	2.51032	11.6985	-1.34095	46.1506	366.387	658.557	439.532	439.532	439.532	12.0529	-75.5206	9.61153	-18.1091	413.041	194.018	206.227	206.227	206.227	-75.9215	0.153152	-14.316	-5.91776	-8.72283	-1.73188	0.133295	0.0806828	1.96673	-50.6672	61.5812	-3.69405	0	0	0.0412376	13.3521
0	10.5581	0	0	10.9951	0.481108	-16.1137	-0.171193	0.00782097	-0.0201108	-6.72486	6.94E-16	-0.26617	0	0	-0.00307949	2.54	11.3983	-1.19837	48.8525	365.081	658.271	439.797	439.797	439.797	12.2277	-74.3788	9.48625	-23.7373	412.628	194.462	206.227	206.227	206.227	-74.7838	0.104237	-14.4044	-5.66749	-8.85159	-1.53804	0.174842	0.10416	1.97186	-67.9196	76.7727	-4.39487	0	0	0.0598302	14.6535
0	10.2857	0	0	10.7314	0.492362	-16.4781	-0.171412	0.0105918	-0.0201144	-5.74441	-1.12E-15	0.0231132	0	0	-0.00384182	2.59018	11.05	-1.06536	51.98	363.846	658.054	440.08	440.08	440.08	12.3918	-73.0856	9.32946	-29.3184	412.214	194.962	206.227	206.227	206.227	-73.4922	0.0581953	-14.4736	-5.39091	-8.99555	-1.33194	0.215286	0.127483	1.97057	-86.0386	90.3712	-4.99001	0	0	0.0817532	16.0417
0	9.88915	0	0	10.3381	0.504199	-16.8599	-0.171426	0.012986	-0.020626	-4.81651	2.52E-15	0.388185	0	0	-0.00424777	2.66284	10.6507	-0.943767	55.551	362.699	657.901	440.378	440.378	440.378	12.545	-71.6259	9.13798	-34.8487	411.813	195.511	206.227	206.227	206.227	-72.0317	0.0138336	-14.5225	-5.08348	-9.15362	-1.11221	0.253353	0.150276	1.96305	-104.515	101.901	-5.39243	0	0	0.106948	17.5192
0	9.35303	0	0	9.79876	0.5169	-17.2679	-0.171391	0.014756	-0.0218205	-4.04083	-1.53E-15	0.800657	0	0	-0.00437904	2.7595	10.1978	-0.835266	59.579	361.655	657.809	440.692	440.692	440.692	12.6891	-69.985	8.90929	-40.3259	411.433	196.107	206.227	206.227	206.227	-70.3877	-0.030747	-14.552	-4.74001	-9.32434	-0.877414	0.287822	0.171207	1.94964	-122.799	110.588	-5.49842	0	0	0.135093	19.087
0	8.66245	0	0	9.09701	0.530752	-17.7109	-0.171604	0.0158475	-0.0237609	-3.55339	-8.58E-16	1.24189	0	0	-0.00450377	2.88124	9.68909	-0.741296	64.0723	360.728	657.775	441.019	441.019	441.019	12.8272	-68.1496	8.64114	-45.7489	411.085	196.748	206.227	206.227	206.227	-68.5475	-0.0785497	-14.5643	-4.35493	-9.50621	-0.626334	0.317902	0.189974	1.9304	-140.567	116.357	-5.2534	0	0	0.166108	20.7447
0	7.80428	0	0	8.21785	0.546005	-18.1961	-0.172436	0.0161158	-0.0266019	-3.51415	1.06E-15	1.67687	0	0	-0.00517449	3.02861	9.1229	-0.662891	69.0327	359.93	657.793	441.357	441.357	441.357	12.9638	-66.1094	8.33113	-51.1158	410.772	197.44	206.227	206.227	206.227	-66.5016	-0.133959	-14.563	-3.92274	-9.69755	-0.358127	0.342344	0.205469	1.90646	-157.176	118.822	-4.59095	0	0	0.199321	22.4897
0	6.76903	0	0	7.14938	0.562831	-18.7282	-0.17436	0.0156346	-0.0302871	-4.10049	2.45E-15	2.0925	0	0	-0.0072464	3.20164	8.49834	-0.600645	74.4546	359.268	657.862	441.705	441.705	441.705	13.1041	-63.8591	7.9764	-56.4221	410.496	198.196	206.227	206.227	206.227	-64.2457	-0.202823	-14.5524	-3.4382	-9.89674	-0.0725353	0.360602	0.217357	1.87826	-172.4	118.185	-3.50313	0	0	0.234359	24.3176
0	5.55297	0	0	5.88503	0.581283	-19.3079	-0.177816	0.0145633	-0.0347197	-5.47998	3.92E-15	2.48786	0	0	-0.0118179	3.39983	7.81538	-0.554503	80.3247	358.75	657.98	442.059	442.059	442.059	13.2532	-61.4007	7.57366	-61.6565	410.254	199.04	206.227	206.227	206.227	-61.783	-0.292192	-14.5369	-2.89668	-10.1022	0.229929	0.372011	0.22546	1.84719	-185.856	114.758	-2.01325	0	0	0.270481	26.2212
0	4.16015	0	0	4.42573	0.601277	-19.9315	-0.183215	0.0130016	-0.0395516	-7.79597	-4.17E-15	2.8598	0	0	-0.0200845	3.62217	7.07493	-0.52373	86.6216	358.376	658.148	442.415	442.415	442.415	13.4153	-58.7454	7.11986	-66.7968	410.04	200.01	206.227	206.227	206.227	-59.126	-0.409558	-14.521	-2.29437	-10.3126	0.547844	0.37664	0.229962	1.81427	-197.604	109.028	-0.184338	0	0	0.307271	28.1914
0	2.60446	0	0	2.78233	0.622569	-20.5901	-0.190845	0.0111336	-0.0442479	-11.1419	5.23E-15	3.2197	0	0	-0.0330057	3.86712	6.27886	-0.506808	93.3159	358.146	658.369	442.768	442.768	442.768	13.5925	-55.9158	6.61305	-71.8039	409.842	201.154	206.227	206.227	206.227	-56.2984	-0.561674	-14.5085	-1.62847	-10.5264	0.878849	0.375219	0.230844	1.78021	-208.004	101.476	1.89833	0	0	0.344608	30.2168
0	0.91111	0	0	0.977714	0.644756	-21.2704	-0.200776	0.00903009	-0.0481786	-15.5356	3.59E-15	3.56839	0	0	-0.0509044	4.13272	5.42996	-0.501281	100.371	358.053	658.649	443.113	443.113	443.113	13.7836	-52.9474	6.05406	-76.6161	409.647	202.533	206.227	206.227	206.227	-53.3369	-0.75295	-14.502	-0.897409	-10.7428	1.21943	0.368319	0.228765	1.74632	-217.301	92.6218	4.141	0	0	0.382267	32.284
0	-0.882634	0	0	-0.951665	0.667309	-21.9556	-0.212765	0.00687632	-0.050485	-20.896	3.10E-15	3.91418	0	0	-0.0729988	4.41655	4.53189	-0.503811	107.742	358.09	658.993	443.442	443.442	443.442	13.9844	-49.8893	5.44828	-81.1441	409.437	204.206	206.227	206.227	206.227	-50.2909	-0.983703	-14.5029	-0.100791	-10.9607	1.56515	0.357507	0.224286	1.7127	-226.228	83.0772	6.41619	0	0	0.420936	34.3783
0	-2.7278	0	0	-2.95547	0.689623	-22.627	-0.226139	0.00487873	-0.0503144	-27.023	6.37E-15	4.25737	0	0	-0.0970963	4.71584	3.58905	-0.510077	115.382	358.243	659.413	443.748	443.748	443.748	14.1875	-46.8038	4.80743	-85.2692	409.195	206.232	206.227	206.227	206.227	-47.2223	-1.24872	-14.5116	0.760391	-11.1793	1.91052	0.344004	0.218046	1.67917	-235.267	73.2939	8.61777	0	0	0.461059	36.4838
0	-4.56566	0	0	-4.9708	0.71109	-23.2669	-0.239922	0.00311174	-0.0469551	-33.6086	-2.94E-15	4.56856	0	0	-0.1197	5.02749	2.6064	-0.514795	123.235	358.498	659.918	444.021	444.021	444.021	14.384	-43.7642	4.15064	-88.8447	408.902	208.651	206.227	206.227	206.227	-44.2035	-1.53656	-14.5279	1.68396	-11.398	2.2492	0.329285	0.210685	1.64567	-244.799	63.6291	10.6587	0	0	0.50302	38.5839
0	-6.33106	0	0	-6.92549	0.731185	-23.8603	-0.252983	0.00166575	-0.0399237	-40.2625	2.61E-15	4.80487	0	0	-0.136517	5.34813	1.58924	-0.511778	131.248	358.837	660.52	444.254	444.254	444.254	14.5657	-40.8512	3.5042	-91.7035	408.544	211.477	206.227	206.227	206.227	-41.3132	-1.82983	-14.5518	2.66649	-11.6159	2.57408	0.314837	0.203125	1.61139	-255.062	54.5283	12.4425	0	0	0.547082	40.6618
0	-7.9569	0	0	-8.74292	0.749519	-24.397	-0.264139	0.000500831	-0.0292402	-46.5384	1.31E-15	4.9024	0	0	-0.143373	5.67413	0.543029	-0.493958	139.362	359.242	661.231	444.437	444.437	444.437	14.7269	-38.1479	2.89983	-93.6679	408.11	214.695	206.227	206.227	206.227	-38.6323	-2.1067	-14.584	3.70351	-11.8325	2.87737	0.301612	0.195881	1.57642	-265.742	46.1325	13.941	0	0	0.592211	42.7006
0	-9.37923	0	0	-10.3481	0.76587	-24.8719	-0.272325	-0.000479179	-0.0154716	-51.9816	-1.31E-15	4.79643	0	0	-0.13733	6.00163	-0.526857	-0.453618	147.525	359.693	662.066	444.561	444.561	444.561	14.8654	-35.7348	2.37173	-94.5631	407.596	218.254	206.227	206.227	206.227	-36.2385	-2.34323	-14.6265	4.78959	-12.0466	3.15097	0.290449	0.189551	1.54138	-276.202	38.5897	15.1412	0	0	0.636473	44.6836
0	-10.5422	0	0	-11.6742	0.780177	-25.2844	-0.276535	-0.00145813	0.000300291	-56.1598	0	4.43426	0	0	-0.117628	6.32656	-1.61534	-0.382737	155.684	360.17	663.035	444.619	444.619	444.619	14.9828	-33.6836	1.95277	-94.2311	407.005	222.073	206.227	206.227	206.227	-34.201	-2.51635	-14.6819	5.91868	-12.2568	3.38675	0.281929	0.184531	1.50697	-285.396	31.9743	16.0402	0	0	0.676765	46.5945
0	-11.403	0	0	-12.6678	0.792484	-25.637	-0.275919	-0.00283525	0.0164844	-58.7143	5.23E-15	3.77623	0	0	-0.0862233	6.64469	-2.7177	-0.27321	163.792	360.654	664.151	444.604	444.604	444.604	15.0832	-32.0522	1.67066	-92.5438	406.344	226.047	206.227	206.227	206.227	-32.5755	-2.60672	-14.7535	7.08397	-12.4615	3.5768	0.275669	0.180809	1.47439	-291.836	26.0329	16.7328	0	0	0.70854	48.4172
0	-11.935	0	0	-13.2945	0.802874	-25.9331	-0.26992	-0.00475336	0.0314165	-59.4149	3.92E-15	2.85054	0	0	-0.0475374	6.95164	-3.8297	-0.11761	171.809	361.126	665.424	444.512	444.512	444.512	15.1711	-30.881	1.54461	-89.4132	405.623	230.061	206.227	206.227	206.227	-31.4008	-2.6012	-14.8432	8.27835	-12.6583	3.7141	0.271244	0.178435	1.44591	-294.003	20.6946	17.2387	0	0	0.727112	50.1366
0	-12.1303	0	0	-13.5415	0.811417	-26.1755	-0.258468	-0.00726722	0.0436738	-58.2063	-6.53E-15	1.73225	0	0	-0.00747071	7.24296	-4.94752	0.0902643	179.699	361.57	666.862	444.34	444.34	444.341	15.2493	-30.1894	1.58298	-84.7992	404.852	234.001	206.227	206.227	206.227	-30.6957	-2.49468	-14.9513	9.49434	-12.8444	3.79297	0.268517	0.177214	1.42237	-291.063	15.8416	17.5921	0	0	0.729553	51.7385
0	-12.0004	0	0	-13.4183	0.818145	-26.3656	-0.241985	-0.0101848	0.0522978	-55.216	0	0.543821	0	0	0.0281032	7.51424	-6.06764	0.354795	187.434	361.969	668.471	444.092	444.092	444.092	15.3177	-29.9755	1.78264	-78.7106	404.039	237.759	206.227	206.227	206.227	-30.4584	-2.29048	-15.0755	10.7241	-13.0164	3.8096	0.26662	0.176853	1.40458	-282.367	11.5085	17.7497	0	0	0.713711	53.2101
0	-11.574	0	0	-12.9556	0.823065	-26.5043	-0.221467	-0.0131541	0.0570016	-50.7498	-3.92E-15	-0.572661	0	0	0.0547714	7.76132	-7.18664	0.677808	194.99	362.311	670.254	443.769	443.769	443.769	15.3729	-30.2171	2.12953	-71.2032	403.188	241.249	206.227	206.227	206.227	-30.6677	-1.9999	-15.2114	11.9597	-13.1706	3.76265	0.265403	0.177154	1.39222	-268.297	7.78493	17.6725	0	0	0.680397	54.54
0	-10.8938	0	0	-12.2014	0.826203	-26.5925	-0.198359	-0.0156707	0.0582317	-45.2473	2.61E-15	-1.4758	0	0	0.0704847	7.98039	-8.30103	1.05816	202.346	362.583	672.209	443.38	443.38	443.38	15.4098	-30.8746	2.60071	-62.3719	402.3	244.399	206.227	206.227	206.227	-31.2858	-1.64051	-15.3526	13.1931	-13.3032	3.65356	0.26461	0.178133	1.38348	-249.899	5.05433	17.2309	0	0	0.632556	55.7187
0	-10.0127	0	0	-11.2157	0.827632	-26.6327	-0.174509	-0.0172242	0.0565548	-39.2374	0	-2.05435	0	0	0.0756976	8.16826	-9.40698	1.49151	209.485	362.777	674.332	442.933	442.934	442.934	15.4223	-31.896	3.16747	-52.3401	401.374	247.159	206.227	206.227	206.227	-32.2629	-1.23364	-15.4924	14.4158	-13.4103	3.48673	0.263478	0.1798	1.37755	-228.199	3.61488	16.321	0	0	0.573265	56.7383
0	-8.98741	0	0	-10.0644	0.827531	-26.6299	-0.151901	-0.0173795	0.0532017	-33.2634	1.31E-15	-2.24113	0	0	0.0727778	8.32259	-10.5001	1.96999	216.39	362.883	676.612	442.441	442.441	442.441	15.4057	-33.222	3.79873	-41.2469	400.413	249.493	206.227	206.227	206.227	-33.5423	-0.801777	-15.6241	15.6195	-13.4884	3.26982	0.262784	0.182136	1.37167	-205.378	3.75684	14.8711	0	0	0.508563	57.5926
0	-7.87397	0	0	-8.81242	0.826165	-26.5915	-0.132424	-0.0157283	0.0488549	-27.8165	1.31E-15	-2.00905	0	0	0.065001	8.44195	-11.5756	2.48274	223.047	362.896	679.036	441.914	441.914	441.914	15.3578	-34.7924	4.46491	-29.2324	399.422	251.378	206.227	206.227	206.227	-35.0665	-0.365795	-15.743	16.7959	-13.5344	3.01318	0.262139	0.185533	1.36508	-182.653	5.89923	12.738	0	0	0.441964	58.2767
0	-6.72233	0	0	-7.51766	0.823887	-26.5274	-0.117326	-0.0124471	0.0443837	-23.2423	-3.92E-15	-1.42125	0	0	0.0554565	8.52607	-12.6278	3.01611	229.435	362.813	681.584	441.367	441.367	441.367	15.2798	-36.5519	5.14076	-16.4264	398.41	252.805	206.227	206.227	206.227	-36.7821	0.0567975	-15.8472	17.937	-13.5459	2.7297	0.262033	0.189358	1.35646	-161.547	9.75438	10.0398	0	0	0.377657	58.7869
0	-5.57329	0	0	-6.22724	0.821074	-26.4482	-0.107108	-0.00786213	0.0400658	-19.7092	3.27E-15	-0.573665	0	0	0.0463508	8.57579	-13.6507	3.55452	235.538	362.629	684.232	440.813	440.813	440.813	15.1762	-38.4536	5.80707	-2.93892	397.395	253.775	206.227	206.227	206.227	-38.6441	0.452821	-15.9373	19.0351	-13.5215	2.43403	0.262309	0.19377	1.34554	-142.63	15.2398	6.83984	0	0	0.317466	59.1202
0	-4.45733	0	0	-4.97595	0.818053	-26.363	-0.101488	-0.00254716	0.0361445	-17.2035	-9.80E-16	0.410636	0	0	0.0387839	8.59309	-14.638	4.08127	241.335	362.344	686.955	440.261	440.261	440.261	15.0534	-40.4609	6.4509	11.1427	396.402	254.3	206.227	206.227	206.227	-40.6173	0.813322	-16.0164	20.0833	-13.4605	2.14189	0.262575	0.198326	1.33222	-126.082	21.8279	3.3609	0	0	0.262467	59.2746
0	-3.39509	0	0	-3.78693	0.815053	-26.2783	-0.0997518	0.00310624	0.0324189	-15.5825	1.31E-15	1.44043	0	0	0.032965	8.58092	-15.5835	4.57953	246.807	361.956	689.72	439.723	439.723	439.723	14.9186	-42.5475	7.0645	25.7531	395.456	254.403	206.227	206.227	206.227	-42.6759	1.13276	-16.0883	21.0756	-13.3633	1.86905	0.262432	0.203084	1.31751	-111.549	29.2928	-0.283037	0	0	0.212514	59.2488
0	-2.39922	0	0	-2.67406	0.812172	-26.1968	-0.100892	0.00883925	0.0288075	-14.6199	1.63E-16	2.45908	0	0	0.0285523	8.54312	-16.4813	5.03319	251.932	361.466	692.497	439.207	439.207	439.207	14.779	-44.695	7.64394	40.8443	394.583	254.116	206.227	206.227	206.227	-44.8023	1.40796	-16.157	22.0074	-13.2311	1.63073	0.261997	0.20811	1.30177	-98.7886	37.3661	-3.94944	0	0	0.16778	59.0423
0	-1.4768	0	0	-1.64478	0.809388	-26.118	-0.103986	0.0145152	0.0249149	-14.0787	1.76E-15	3.4436	0	0	0.0250325	8.484	-17.3259	5.42795	256.695	360.877	695.25	438.719	438.72	438.719	14.641	-46.891	8.18761	56.3797	393.812	253.48	206.227	206.227	206.227	-46.9841	1.63706	-16.2265	22.8751	-13.0662	1.44033	0.260935	0.213824	1.28671	-87.0905	46.0487	-7.58411	0	0	0.127436	58.6558
0	-0.63177	0	0	-0.703146	0.806601	-26.039	-0.108237	0.0200598	0.0206704	-13.7467	1.39E-15	4.3921	0	0	0.021927	8.40827	-18.1128	5.7519	261.077	360.191	697.948	438.264	438.264	438.264	14.5108	-49.1256	8.69497	72.3272	393.169	252.538	206.227	206.227	206.227	-49.2119	1.81873	-16.3002	23.6768	-12.8712	1.30912	0.259597	0.220318	1.27296	-76.2791	55.1885	-11.0664	0	0	0.0917224	58.0907
0	0.132983	0	0	0.147899	0.803673	-25.9559	-0.113158	0.0255041	0.0159017	-13.4775	-8.17E-16	5.31692	0	0	0.0189214	8.32064	-18.8386	5.99612	265.068	359.414	700.556	437.843	437.843	437.843	14.3945	-51.3898	9.16591	88.655	392.676	251.341	206.227	206.227	206.227	-51.4768	1.95174	-16.3812	24.412	-12.65	1.24542	0.258443	0.228185	1.262	-66.1142	64.8721	-14.3524	0	0	0.0604735	57.3502
0	0.814163	0	0	0.904814	0.800483	-25.8651	-0.118524	0.0307593	0.0106457	-13.1973	3.27E-15	6.21164	0	0	0.0158775	8.22558	-19.5009	6.15502	268.657	358.554	703.045	437.458	437.457	437.458	14.2983	-53.6735	9.60049	105.328	392.359	249.937	206.227	206.227	206.227	-53.7689	2.03479	-16.4724	25.0814	-12.4062	1.25433	0.258632	0.23716	1.2544	-56.8763	74.8787	-17.3159	0	0	0.0342196	56.4386
0	1.40744	0	0	1.56285	0.796965	-25.7649	-0.124365	0.0357122	0.00508646	-12.9039	-1.63E-15	7.05174	0	0	0.0128026	8.12714	-20.0986	6.22665	271.841	357.618	705.388	437.107	437.107	437.107	14.2292	-55.9648	9.9992	122.304	392.237	248.377	206.227	206.227	206.227	-56.0767	2.06674	-16.5773	25.6872	-12.1445	1.33733	0.260941	0.246929	1.25077	-48.8827	84.9239	-19.835	0	0	0.0131514	55.3616
0	1.90744	0	0	2.11615	0.793122	-25.6553	-0.13091	0.0400321	-0.000708541	-12.6518	3.27E-16	7.77149	0	0	0.00978892	8.02874	-20.6315	6.21266	274.619	356.619	707.559	436.789	436.789	436.789	14.1944	-58.2501	10.3633	139.542	392.329	246.709	206.227	206.227	206.227	-58.387	2.04687	-16.6996	26.2326	-11.8692	1.49235	0.26617	0.257153	1.25167	-42.4422	94.5856	-21.7581	0	0	-0.00285144	54.1263
0	2.30851	0	0	2.55863	0.78902	-25.538	-0.138378	0.0434122	-0.00637195	-12.5151	1.96E-15	8.2915	0	0	0.00691718	7.93297	-21.1009	6.11805	276.997	355.568	709.538	436.502	436.501	436.502	14.2007	-60.5152	10.695	156.994	392.651	244.98	206.227	206.227	206.227	-60.6858	1.97528	-16.8431	26.7213	-11.585	1.71385	0.275701	0.267044	1.25684	-38.369	103.38	-22.9785	0	0	-0.0136561	52.7412
0	2.6056	0	0	2.88501	0.784739	-25.4154	-0.146915	0.0454242	-0.0118457	-12.5642	-2.61E-15	8.50907	0	0	0.00420517	7.84162	-21.5085	5.95117	278.982	354.478	711.31	436.241	436.241	436.241	14.2537	-62.7464	10.9976	174.618	393.212	243.239	206.227	206.227	206.227	-62.9597	1.85327	-17.011	27.1579	-11.2964	1.99291	0.289384	0.275758	1.26643	-36.7001	110.714	-23.4139	0	0	-0.0201055	51.2158
0	2.79518	0	0	3.09171	0.78034	-25.2891	-0.156479	0.0457861	-0.0168161	-12.8395	2.29E-15	8.33782	0	0	0.00157629	7.75567	-21.8574	5.72291	280.589	353.363	712.863	436.004	436.004	436.004	14.3564	-64.9314	11.2752	192.371	394.012	241.533	206.227	206.227	206.227	-65.1964	1.68342	-17.2046	27.5473	-11.0078	2.31803	0.307929	0.283089	1.27996	-37.9511	116.295	-23.0935	0	0	-0.0226859	49.5603
0	2.87565	0	0	3.17733	0.775793	-25.1583	-0.166879	0.0442482	-0.0211896	-13.3481	-3.59E-15	7.70642	0	0	-0.00109859	7.6753	-22.1509	5.44645	281.835	352.237	714.189	435.787	435.787	435.787	14.5087	-67.0602	11.5315	210.221	395.044	239.91	206.227	206.227	206.227	-67.3859	1.46964	-17.423	27.8942	-10.7232	2.67536	0.331507	0.288388	1.29673	-42.2548	119.769	-22.0896	0	0	-0.0220719	47.786
0	2.84779	0	0	3.14292	0.770929	-25.0181	-0.177787	0.0407998	-0.0248982	-14.061	-3.27E-16	6.59058	0	0	-0.00393449	7.60002	-22.3931	5.13668	282.741	351.115	715.285	435.587	435.587	435.587	14.7055	-69.1257	11.7692	228.14	396.289	238.42	206.227	206.227	206.227	-69.5208	1.21698	-17.6616	28.2034	-10.4466	3.0494	0.359559	0.291541	1.31607	-49.3792	121.11	-20.5927	0	0	-0.019084	45.9043
0	2.71443	0	0	2.99185	0.765406	-24.8585	-0.188713	0.0356374	-0.0279894	-14.9132	4.08E-15	5.01907	0	0	-0.00693607	7.5288	-22.5881	4.80948	283.333	350.009	716.152	435.398	435.398	435.398	14.9376	-71.1237	11.9889	246.107	397.713	237.112	206.227	206.227	206.227	-71.5959	0.931426	-17.9115	28.4792	-10.1814	3.42368	0.391277	0.292641	1.33714	-58.8676	120.508	-18.842	0	0	-0.0144601	43.9274
0	2.4803	0	0	2.72947	0.758689	-24.6638	-0.199097	0.0292258	-0.0307741	-15.8188	-2.78E-15	3.08288	0	0	-0.009933	7.46025	-22.7406	4.48118	283.639	348.933	716.792	435.22	435.22	435.22	15.1909	-73.0524	12.1885	264.11	399.276	236.031	206.227	206.227	206.227	-73.6082	0.619624	-18.1595	28.7256	-9.93093	3.78152	0.425315	0.291985	1.35941	-69.6889	118.343	-17.1079	0	0	-0.00909592	41.8674
0	2.15139	0	0	2.36276	0.750076	-24.4133	-0.208321	0.0222452	-0.0335833	-16.6811	4.03E-15	0.928554	0	0	-0.0125796	7.3928	-22.855	4.16795	283.688	347.899	717.214	435.048	435.048	435.047	15.4479	-74.9123	12.3627	282.138	400.927	235.222	206.227	206.227	206.227	-75.5558	0.28871	-18.3888	28.9457	-9.69829	4.10662	0.460042	0.290255	1.38223	-80.586	115.261	-15.6653	0	0	-0.00385668	39.7368
0	1.73445	0	0	1.89986	0.738746	-24.0822	-0.215807	0.0154479	-0.0371288	-17.4127	3.35E-15	-1.26247	0	0	-0.0144432	7.32476	-22.9359	3.88527	283.513	346.918	717.428	434.879	434.879	434.879	15.6884	-76.7049	12.5033	300.178	402.61	234.724	206.227	206.227	206.227	-77.4374	-0.0538631	-18.5798	29.1422	-9.48604	4.38365	0.492743	0.287417	1.4051	-89.5464	111.666	-14.6856	0	0	0.000278669	37.5486
0	1.23652	0	0	1.34985	0.723838	-23.644	-0.221172	0.00972299	-0.0420717	-17.9594	-8.17E-16	-3.27882	0	0	-0.0151874	7.25455	-22.9877	3.64739	283.147	345.998	717.445	434.713	434.713	434.713	15.8914	-78.4322	12.6003	318.216	404.267	234.569	206.227	206.227	206.227	-79.2514	-0.400357	-18.7119	29.3171	-9.29679	4.59887	0.521271	0.284097	1.42773	-94.7817	108.199	-14.2897	0	0	0.00254127	35.3162
0	0.665148	0	0	0.722974	0.704553	-23.0727	-0.22416	0.00582514	-0.0492638	-18.2957	4.90E-16	-4.92036	0	0	-0.0147297	7.18075	-23.0146	3.46697	282.626	345.147	717.279	434.546	434.546	434.546	16.0367	-80.0961	12.6428	336.224	405.846	234.777	206.227	206.227	206.227	-80.9956	-0.742818	-18.7653	29.4716	-9.1327	4.7405	0.542454	0.280549	1.44979	-93.9182	105.293	-14.4901	0	0	0.00226849	33.0538
0	0.0288416	0	0	0.0311714	0.680254	-22.3459	-0.224835	0.00434718	-0.0595999	-18.4392	4.74E-15	-6.01389	0	0	-0.0133767	7.10219	-23.0205	3.35453	281.984	344.373	716.945	434.379	434.379	434.379	16.1063	-81.6984	12.6211	354.159	407.298	235.363	206.227	206.227	206.227	-82.6677	-1.07313	-18.7231	29.6065	-8.9957	4.79922	0.55418	0.276697	1.47145	-85.1263	103.096	-15.1651	0	0	-0.000575044	30.7765
0	-0.6618	0	0	-0.711052	0.650566	-21.4475	-0.223282	0.00555538	-0.0737638	-18.4108	-2.12E-15	-6.44315	0	0	-0.0117631	7.01803	-23.0091	3.3183	281.256	343.679	716.459	434.208	434.208	434.208	16.0862	-83.2411	12.5275	371.958	408.586	236.33	206.227	206.227	206.227	-84.2656	-1.38324	-18.5728	29.7218	-8.88736	4.76829	0.55375	0.272641	1.4921	-66.571	101.683	-16.1406	0	0	-0.00554217	28.5009
0	-1.39296	0	0	-1.48591	0.615439	-20.3702	-0.219633	0.00945822	-0.0924045	-18.2221	-3.92E-15	-6.14879	0	0	-0.0107146	6.92773	-22.9836	3.36387	280.475	343.07	715.836	434.036	434.036	434.036	15.9669	-84.7267	12.3585	389.531	409.683	237.672	206.227	206.227	206.227	-85.7886	-1.66549	-18.3079	29.8176	-8.80871	4.64384	0.5394	0.267945	1.51186	-36.9253	100.804	-17.1807	0	0	-0.011483	26.245
0	-2.1469	0	0	-2.27227	0.575187	-19.1168	-0.213894	0.0155781	-0.11558	-17.8486	-4.78E-15	-5.15623	0	0	-0.0109291	6.83117	-22.9469	3.49382	279.674	342.547	715.093	433.86	433.86	433.86	15.7446	-86.1579	12.1144	406.764	410.573	239.372	206.227	206.227	206.227	-87.2377	-1.91338	-17.9283	29.8934	-8.76033	4.42505	0.51047	0.262302	1.52961	4.09548	100.052	-18.0301	0	0	-0.0166297	24.0285
0	-2.90185	0	0	-3.04622	0.530474	-17.702	-0.205908	0.0233241	-0.143069	-17.2205	-4.17E-15	-3.53819	0	0	-0.0128013	6.72856	-22.9017	3.70772	278.882	342.11	714.243	433.682	433.682	433.682	15.4214	-87.538	11.8002	423.514	411.252	241.401	206.227	206.227	206.227	-88.6155	-2.12213	-17.4405	29.949	-8.7422	4.11416	0.466481	0.255575	1.54429	56.4382	99.0674	-18.5003	0	0	-0.0190603	21.873
0	-3.6329	0	0	-3.7824	0.482278	-16.1516	-0.19549	0.0319057	-0.174105	-16.2417	-2.22E-15	-1.42055	0	0	-0.0162644	6.62056	-22.85	4.00181	278.128	341.759	713.302	433.503	433.503	433.503	15.006	-88.8693	11.4245	439.616	411.725	243.718	206.227	206.227	206.227	-89.9259	-2.28945	-16.8575	29.9838	-8.75366	3.71664	0.40885	0.247684	1.55485	118.668	97.45	-18.4536	0	0	-0.0168778	19.8011
0	-4.3137	0	0	-4.45595	0.431834	-14.5025	-0.182436	0.0404736	-0.20733	-14.805	-2.19E-15	1.03396	0	0	-0.0207966	6.50812	-22.7936	4.36909	277.436	341.492	712.282	433.323	433.323	433.323	14.5132	-90.1527	10.9993	454.886	412.005	246.261	206.227	206.227	206.227	-91.172	-2.41587	-16.1984	29.9978	-8.79322	3.24087	0.3398	0.238694	1.55943	188.527	94.9756	-17.8606	0	0	-0.00879678	17.8366
0	-4.91891	0	0	-5.04461	0.380551	-12.8004	-0.166745	0.0483357	-0.241207	-12.8328	4.88E-15	3.6522	0	0	-0.0256149	6.39256	-22.7337	4.79938	276.825	341.306	711.195	433.143	433.143	433.143	13.9635	-91.3855	10.5391	469.131	412.113	248.95	206.227	206.227	206.227	-92.3555	-2.50479	-15.487	29.9911	-8.8588	2.69824	0.263317	0.229201	1.5579	262.713	91.6448	-16.782	0	0	0.00556748	16.0037
0	-5.42688	0	0	-5.53063	0.32994	-11.0978	-0.148846	0.0549129	-0.273584	-10.3211	-6.53E-16	6.25056	0	0	-0.0298428	6.27536	-22.6712	5.27977	276.314	341.197	710.05	432.966	432.966	432.966	13.3819	-92.5612	10.0606	482.156	412.075	251.682	206.227	206.227	206.227	-93.4744	-2.56192	-14.7507	29.9643	-8.94734	2.10231	0.184402	0.219574	1.54957	336.846	87.5816	-15.349	0	0	0.0254684	14.3259
0	-5.82203	0	0	-5.90242	0.281527	-9.45028	-0.129416	0.0598854	-0.302526	-7.3336	-1.96E-15	8.6556	0	0	-0.0326961	6.15817	-22.6069	5.79493	275.915	341.159	708.859	432.792	432.792	432.792	12.7959	-93.6684	9.58156	493.782	411.92	254.334	206.227	206.227	206.227	-94.5219	-2.59439	-14.019	29.9184	-9.0553	1.46875	0.108461	0.210742	1.53596	406.301	83.1328	-13.7415	0	0	0.0490539	12.8256
0	-6.09663	0	0	-6.15547	0.23678	-7.91331	-0.109667	0.0629743	-0.325753	-4.03783	-1.96E-15	10.6919	0	0	-0.0335684	6.04261	-22.541	6.32785	275.638	341.186	707.628	432.621	432.621	432.621	12.2333	-94.6913	9.12063	503.851	411.68	256.77	206.227	206.227	206.227	-95.4867	-2.60965	-13.3218	29.8549	-9.17822	0.814352	0.0415889	0.203169	1.51858	465.685	78.5372	-12.1328	0	0	0.0735782	11.5222
0	-6.25171	0	0	-6.29279	0.197031	-6.53824	-0.0908948	0.0641147	-0.341496	-0.655734	2.12E-15	12.2124	0	0	-0.0321641	5.93029	-22.4736	6.86019	275.488	341.272	706.367	432.456	432.456	432.456	11.7193	-95.61	8.69603	512.24	411.388	258.847	206.227	206.227	206.227	-96.3524	-2.61435	-12.6866	29.7757	-9.31124	0.156859	-0.0102155	0.197043	1.50045	510.021	73.9102	-10.6681	0	0	0.0958498	10.4318
0	-6.29679	0	0	-6.32466	0.163393	-5.36857	-0.0744843	0.063239	-0.348032	2.54674	1.63E-15	13.0922	0	0	-0.0285162	5.82261	-22.4047	7.37322	275.468	341.407	705.082	432.294	432.294	432.294	11.2745	-96.4028	8.32428	518.871	411.071	260.425	206.227	206.227	206.227	-97.0995	-2.61344	-12.1366	29.6832	-9.4488	-0.48605	-0.0413867	0.192257	1.48399	534.547	69.2337	-9.43662	0	0	0.112659	9.56533
0	-6.24916	0	0	-6.26802	0.136686	-4.43665	-0.0616642	0.0604472	-0.344521	5.29639	9.80E-16	13.2616	0	0	-0.023056	5.72075	-22.3342	7.84856	275.579	341.584	703.781	432.134	432.134	432.134	10.9126	-97.0467	8.01837	523.715	410.751	261.384	206.227	206.227	206.227	-97.7067	-2.6097	-11.6887	29.58	-9.58526	-1.09724	-0.0485688	0.188773	1.47228	536.297	64.4213	-8.47197	0	0	0.121597	8.92826
0	-6.13188	0	0	-6.14517	0.117387	-3.76174	-0.0535429	0.0558157	-0.330385	7.32576	3.27E-16	12.6986	0	0	-0.016511	5.62554	-22.262	8.26893	275.819	341.794	702.475	431.975	431.975	431.975	10.6397	-97.5205	7.78624	526.796	410.441	261.627	206.227	206.227	206.227	-98.1528	-2.60366	-11.3517	29.469	-9.71467	-1.6609	-0.028377	0.186239	1.46762	512.876	59.3103	-7.7404	0	0	0.121125	8.51957
0	-5.9717	0	0	-5.98194	0.105592	-3.34873	-0.0508245	0.0495789	-0.306066	8.41826	-3.27E-15	11.4543	0	0	-0.00982163	5.5375	-22.1881	8.61903	276.183	342.029	701.172	431.811	431.811	431.811	10.454	-97.806	7.62944	528.19	410.146	261.096	206.227	206.227	206.227	-98.4194	-2.5941	-11.1255	29.3535	-9.83118	-2.1632	0.0196601	0.184252	1.47156	464.306	53.781	-7.17156	0	0	0.111105	8.33175
0	-5.7963	0	0	-5.8053	0.101025	-3.18869	-0.0540238	0.0420232	-0.272496	8.40202	-1.63E-16	9.63982	0	0	-0.00393757	5.4567	-22.1129	8.88635	276.669	342.281	699.886	431.64	431.64	431.64	10.3469	-97.8912	7.54273	528.021	409.859	259.777	206.227	206.227	206.227	-98.4928	-2.57879	-11.0018	29.2367	-9.92928	-2.59304	0.0942217	0.182771	1.48458	392.126	47.9494	-6.67362	0	0	0.0927361	8.35102
0	-5.63165	0	0	-5.64081	0.103067	-3.26027	-0.0630208	0.033609	-0.23161	7.21089	1.80E-15	7.43051	0	0	0.000342178	5.38285	-22.037	9.06164	277.272	342.545	698.629	431.454	431.454	431.454	10.3046	-97.7711	7.51431	526.457	409.567	257.698	206.227	206.227	206.227	-98.3665	-2.55557	-10.9648	29.1219	-10.0039	-2.94225	0.191488	0.18215	1.50598	300.279	42.255	-6.17012	0	0	0.0684685	8.558
0	-5.49979	0	0	-5.51028	0.110847	-3.53279	-0.0774072	0.0249781	-0.185845	4.85798	-1.55E-15	5.0494	0	0	0.00254575	5.31532	-21.9613	9.1393	277.989	342.816	697.419	431.249	431.249	431.249	10.3107	-97.4497	7.5272	523.696	409.253	254.935	206.227	206.227	206.227	-98.0425	-2.52314	-10.9932	29.0122	-10.0507	-3.20605	0.306129	0.182793	1.5347	194.065	37.327	-5.60187	0	0	0.0413853	8.92887
0	-5.41667	0	0	-5.42973	0.123325	-3.96954	-0.096113	0.0169078	-0.138306	1.47957	-4.49E-16	2.74143	0	0	0.00260945	5.25312	-21.8873	9.1176	278.818	343.093	696.271	431.017	431.017	431.017	10.3474	-96.94	7.56147	519.957	408.897	251.602	206.227	206.227	206.227	-97.5318	-2.48185	-11.063	28.9106	-10.0659	-3.38312	0.429821	0.185352	1.56784	80.9205	34.0733	-4.96812	0	0	0.0148908	9.43695
0	-5.39086	0	0	-5.40782	0.139418	-4.53212	-0.117777	0.0102685	-0.0925208	-2.70252	-3.78E-15	0.74735	0	0	0.000896392	5.19505	-21.8166	8.99837	279.757	343.376	695.204	430.753	430.753	430.753	10.3986	-96.264	7.59657	515.468	408.486	247.84	206.227	206.227	206.227	-96.8546	-2.43393	-11.1501	28.8195	-10.0472	-3.47522	0.552909	0.190917	1.60276	-30.6291	33.4914	-4.31779	0	0	-0.00814593	10.0545
0	-5.42249	0	0	-5.44482	0.158117	-5.18468	-0.140509	0.00574008	-0.0518959	-7.35911	-4.21E-15	-0.744846	0	0	-0.00188975	5.13971	-21.7508	8.78666	280.806	343.668	694.235	430.454	430.454	430.454	10.4508	-95.451	7.61393	510.448	408.009	243.809	206.227	206.227	206.227	-96.0392	-2.38348	-11.2327	28.7407	-9.99288	-3.48702	0.66495	0.199647	1.63653	-131.775	36.1159	-3.73886	0	0	-0.0259915	10.7547
0	-5.50302	0	0	-5.53241	0.178581	-5.89733	-0.162281	0.00394769	-0.0195559	-12.1051	-7.96E-16	-1.59672	0	0	-0.00478211	5.08564	-21.6917	8.49004	281.964	343.972	693.38	430.118	430.118	430.118	10.4939	-94.5363	7.59885	505.095	407.47	239.67	206.227	206.227	206.227	-95.1201	-2.33595	-11.2935	28.6754	-9.90229	-3.42532	0.755534	0.211694	1.66644	-214.142	42.3848	-3.34556	0	0	-0.0384411	11.5133
0	-5.61614	0	0	-5.65428	0.200222	-6.64893	-0.181028	0.00494943	0.00289682	-16.5309	6.94E-16	-1.77717	0	0	-0.00678335	5.03144	-21.6403	8.11773	283.228	344.292	692.649	429.745	429.745	429.745	10.5222	-93.5582	7.54169	499.57	406.879	235.574	206.227	206.227	206.227	-94.1355	-2.29748	-11.3208	28.6232	-9.77602	-3.2983	0.817371	0.226163	1.69013	-272.257	51.782	-3.20736	0	0	-0.0468485	12.3104
0	-5.73977	0	0	-5.78851	0.222709	-7.4275	-0.195086	0.00850893	0.0152516	-20.2783	-3.65E-15	-1.33212	0	0	-0.00705826	4.97587	-21.5971	7.67969	284.593	344.633	692.051	429.341	429.341	429.341	10.5337	-92.555	7.43847	493.992	406.257	231.649	206.227	206.227	206.227	-93.1243	-2.27382	-11.3089	28.5826	-9.61548	-3.11473	0.84624	0.241504	1.7061	-303.65	63.3785	-3.34593	0	0	-0.0534255	13.1308
0	-5.85012	0	0	-5.91119	0.245951	-8.22933	-0.203566	0.0138982	0.019157	-23.111	-1.27E-15	-0.400785	0	0	-0.00520891	4.918	-21.5613	7.18552	286.048	344.999	691.585	428.912	428.912	428.912	10.5298	-91.5612	7.29083	488.433	405.629	227.992	206.227	206.227	206.227	-92.1216	-2.26931	-11.2582	28.5506	-9.42331	-2.8829	0.843306	0.255942	1.71348	-310.201	75.8024	-3.71174	0	0	-0.0603432	13.9634
0	-5.92524	0	0	-6.00031	0.270015	-9.0561	-0.206734	0.0200967	0.0171126	-24.9737	3.80E-15	0.814829	0	0	-0.00138208	4.85735	-21.5307	6.64381	287.575	345.394	691.244	428.471	428.471	428.471	10.5141	-90.6048	7.1053	482.927	405.029	224.666	206.227	206.227	206.227	-91.1564	-2.28602	-11.1743	28.5222	-9.20302	-2.6101	0.813228	0.267233	1.71271	-296.568	87.3929	-4.20457	0	0	-0.0686361	14.8004
0	-5.94764	0	0	-6.03808	0.295026	-9.91139	-0.205671	0.0259717	0.0115357	-25.9593	-1.30E-15	2.08141	0	0	0.00380646	4.79384	-21.5017	6.06182	289.148	345.821	691.013	428.031	428.031	428.031	10.4917	-89.7064	6.89228	477.479	404.487	221.699	206.227	206.227	206.227	-90.2501	-2.32336	-11.066	28.491	-8.95917	-2.30233	0.761985	0.27355	1.70529	-268.292	96.6014	-4.71238	0	0	-0.0778011	15.6348
0	-5.90516	0	0	-6.012	0.321088	-10.7979	-0.20163	0.0303544	0.00479936	-26.2279	5.30E-15	3.15984	0	0	0.0094545	4.72777	-21.4691	5.44555	290.731	346.281	690.872	427.604	427.604	427.604	10.4676	-88.8803	6.66443	472.077	404.032	219.097	206.227	206.227	206.227	-89.4172	-2.37812	-10.9444	28.4491	-8.69718	-1.96441	0.69717	0.273657	1.69304	-231.649	102.22	-5.12907	0	0	-0.0861646	16.4597
0	-5.79145	0	0	-5.91508	0.348202	-11.7146	-0.195733	0.0324519	-0.00196993	-25.9554	-2.86E-15	3.87026	0	0	0.0146549	4.65967	-21.4266	4.80031	292.285	346.776	690.797	427.205	427.205	427.205	10.4453	-88.1348	6.43477	466.699	403.685	216.844	206.227	206.227	206.227	-88.6665	-2.44487	-10.8196	28.3877	-8.42307	-1.6007	0.624801	0.266127	1.67792	-191.217	103.267	-5.35874	0	0	-0.091309	17.2671
0	-5.60547	0	0	-5.74553	0.376242	-12.6563	-0.188987	0.0319527	-0.00789196	-25.3157	-3.94E-15	4.1199	0	0	0.0187122	4.59014	-21.3674	4.13156	293.764	347.306	690.76	426.844	426.844	426.844	10.4259	-87.4733	6.21506	461.325	403.452	214.915	206.227	206.227	206.227	-88.0011	-2.51665	-10.6997	28.2977	-8.14356	-1.21578	0.551239	0.251052	1.6622	-151.281	99.6568	-5.33969	0	0	-0.0915132	18.0475
0	-5.35066	0	0	-5.50579	0.404935	-13.6128	-0.182283	0.0290105	-0.0129126	-24.4688	4.12E-15	3.9114	0	0	0.0212894	4.51954	-21.2847	3.44584	295.119	347.869	690.736	426.53	426.53	426.53	10.4077	-86.8959	6.01449	455.939	403.329	213.276	206.227	206.227	206.227	-87.4206	-2.58577	-10.5892	28.1704	-7.86559	-0.81542	0.481309	0.229294	1.6481	-114.599	91.9148	-5.04957	0	0	-0.0860916	18.7911
0	-5.03329	0	0	-5.20098	0.433876	-14.5698	-0.176152	0.0242861	-0.0167946	-23.5273	1.33E-15	3.34585	0	0	0.0224518	4.44784	-21.1722	2.75174	296.305	348.463	690.701	426.268	426.268	426.268	10.3862	-86.3999	5.83928	450.527	403.296	211.891	206.227	206.227	206.227	-86.9215	-2.64459	-10.489	27.9982	-7.59605	-0.407628	0.419301	0.202243	1.63647	-83.6058	81.1233	-4.4974	0	0	-0.0760364	19.4882
0	-4.66124	0	0	-4.8378	0.462555	-15.51	-0.17071	0.018652	-0.0194138	-22.548	-1.23E-16	2.57791	0	0	0.0225312	4.37445	-21.0253	2.06023	297.285	349.086	690.637	426.058	426.058	426.058	10.3554	-85.9811	5.69277	445.083	403.326	210.725	206.227	206.227	206.227	-86.4987	-2.68612	-10.3972	27.7757	-7.34151	-0.00295567	0.368085	0.172207	1.62768	-59.7796	68.8364	-3.7434	0	0	-0.0637163	20.1305
0	-4.24345	0	0	-4.4241	0.490386	-16.4142	-0.165948	0.0130992	-0.0206286	-21.5644	3.42E-15	1.78597	0	0	0.0219868	4.29828	-20.8406	1.38479	298.025	349.735	690.532	425.899	425.899	425.899	10.3086	-85.6338	5.5762	439.605	403.388	209.747	206.227	206.227	206.227	-86.1457	-2.70451	-10.3103	27.4993	-7.10788	0.385365	0.328477	0.141699	1.62135	-43.5918	56.7046	-2.8794	0	0	-0.0520648	20.7114
0	-3.78962	0	0	-3.96867	0.516748	-17.2631	-0.16179	0.00834768	-0.0202636	-20.596	1.70E-15	1.11229	0	0	0.021201	4.21784	-20.6168	0.740456	298.505	350.406	690.379	425.786	425.786	425.786	10.2404	-85.3513	5.48933	434.094	403.452	208.925	206.227	206.227	206.227	-85.8551	-2.69554	-10.2245	27.1678	-6.90011	0.742273	0.30059	0.113094	1.61634	-35.1452	46.149	-2.00676	0	0	-0.0440674	21.2266
0	-3.30982	0	0	-3.48111	0.541025	-18.0379	-0.158128	0.0048878	-0.018503	-19.6574	-2.81E-15	0.65247	0	0	0.0204078	4.13156	-20.3539	0.142936	298.709	351.094	690.178	425.713	425.713	425.713	10.1475	-85.126	5.43127	428.56	403.495	208.233	206.227	206.227	206.227	-85.6188	-2.65689	-10.1372	26.7825	-6.7221	1.05183	0.282111	0.0881812	1.61216	-33.1265	38.0856	-1.21727	0	0	-0.0412279	21.6737
0	-2.81418	0	0	-2.97156	0.562646	-18.7224	-0.154796	0.0028048	-0.0156925	-18.7566	-2.66E-15	0.432746	0	0	0.0196491	4.03815	-20.0534	-0.393049	298.634	351.795	689.93	425.675	425.675	425.675	10.0293	-84.9495	5.40065	423.012	403.504	207.645	206.227	206.227	206.227	-85.4284	-2.58828	-10.0476	26.3463	-6.57643	1.29888	0.269868	0.0682065	1.60823	-35.7308	32.9101	-0.578455	0	0	-0.0435672	22.0519
0	-2.31268	0	0	-2.45052	0.581137	-19.3033	-0.151809	0.00205367	-0.0122887	-17.9201	-1.18E-15	0.441156	0	0	0.0188845	3.93686	-19.718	-0.855219	298.278	352.507	689.641	425.664	425.664	425.664	9.88804	-84.8134	5.3958	417.464	403.473	207.14	206.227	206.227	206.227	-85.276	-2.49146	-9.95642	25.8639	-6.46442	1.47059	0.260935	0.0537461	1.60424	-41.0826	30.6294	-0.137848	0	0	-0.0499038	22.3618
0	-1.81449	0	0	-1.9282	0.596155	-19.7722	-0.14911	0.00245119	-0.00880078	-17.1634	7.20E-16	0.634283	0	0	0.01802	3.82776	-19.3506	-1.2349	297.647	353.228	689.318	425.677	425.677	425.677	9.72837	-84.7095	5.41473	411.93	403.406	206.697	206.227	206.227	206.227	-85.1537	-2.3699	-9.86584	25.3411	-6.38602	1.55765	0.25217	0.0445138	1.60012	-47.1673	30.7875	0.0929343	0	0	-0.0579582	22.6052
0	-1.32773	0	0	-1.41407	0.607521	-20.1252	-0.146744	0.00364721	-0.00562735	-16.5069	-1.07E-15	0.942042	0	0	0.01698	3.71182	-18.9547	-1.528	296.748	353.957	688.967	425.709	425.709	425.709	9.55647	-84.6304	5.45517	406.422	403.312	206.298	206.227	206.227	206.227	-85.055	-2.22833	-9.77899	24.7844	-6.33996	1.55545	0.242031	0.0400638	1.5964	-52.7275	32.7718	0.124307	0	0	-0.0657466	22.7844
0	-0.859077	0	0	-0.916344	0.615235	-20.3639	-0.144751	0.0053505	-0.00312216	-15.9634	-1.37E-15	1.299	0	0	0.0157497	3.59081	-18.5337	-1.73521	295.589	354.694	688.595	425.757	425.757	425.757	9.37924	-84.5697	5.51476	400.953	403.206	205.93	206.227	206.227	206.227	-84.974	-2.07215	-9.69935	24.2006	-6.32369	1.46425	0.228895	0.0392627	1.59289	-56.5702	35.7923	-0.0145774	0	0	-0.0712377	22.9021
0	-0.413611	0	0	-0.441557	0.619474	-20.4947	-0.143188	0.00715088	-0.001434	-15.539	2.97E-15	1.63148	0	0	0.0143703	3.46716	-18.0911	-1.86199	294.179	355.442	688.206	425.821	425.821	425.821	9.20353	-84.522	5.59093	395.529	403.103	205.58	206.227	206.227	206.227	-84.9063	-1.90686	-9.63019	23.5968	-6.3336	1.28937	0.213016	0.0409691	1.59031	-58.4411	39.0428	-0.274533	0	0	-0.0736983	22.9614
0	0.00522552	0	0	0.00556307	0.62057	-20.5285	-0.142088	0.00878728	-0.000737236	-15.2307	-1.96E-15	1.8897	0	0	0.0129337	3.34368	-17.6299	-1.91779	292.526	356.201	687.804	425.9	425.9	425.9	9.03523	-84.4834	5.68108	390.155	403.018	205.241	206.227	206.227	206.227	-84.8486	-1.73758	-9.57407	22.9798	-6.36517	1.04044	0.194798	0.0439296	1.58913	-58.1194	41.7995	-0.603676	0	0	-0.072748	22.9657
0	0.395436	0	0	0.422096	0.618984	-20.4796	-0.141455	0.00997545	-0.000929834	-15.0275	-1.67E-15	2.03328	0	0	0.0115455	3.22316	-17.1531	-1.91531	290.638	356.974	687.393	425.993	425.993	425.993	8.87882	-84.4511	5.78249	384.832	402.964	204.905	206.227	206.227	206.227	-84.7984	-1.56868	-9.53245	22.356	-6.41308	0.730652	0.175808	0.0468148	1.58925	-56.1654	43.4343	-0.940438	0	0	-0.069269	22.9184
0	0.756376	0	0	0.806802	0.615259	-20.3646	-0.141251	0.0106345	-0.00199979	-14.9121	3.80E-15	2.05348	0	0	0.0102939	3.10818	-16.6634	-1.869	288.522	357.76	686.976	426.101	426.101	426.101	8.73712	-84.4232	5.89242	379.557	402.948	204.57	206.227	206.227	206.227	-84.754	-1.40358	-9.50568	21.7311	-6.47168	0.375407	0.156575	0.0486948	1.59111	-52.6506	43.6137	-1.24498	0	0	-0.0636659	22.8232
0	1.08848	0	0	1.15983	0.60998	-20.2013	-0.141389	0.010639	-0.00370305	-14.8618	-4.39E-15	1.947	0	0	0.00923079	3.00086	-16.1632	-1.79434	286.186	358.559	686.555	426.224	426.224	426.224	8.61125	-84.3985	6.00813	374.324	402.976	204.236	206.227	206.227	206.227	-84.7143	-1.24472	-9.49289	21.1106	-6.53522	-0.00846077	0.138589	0.0489113	1.59425	-48.2433	42.125	-1.46808	0	0	-0.0571035	22.6842
0	1.39285	0	0	1.48232	0.603727	-20.0075	-0.14177	0.0100864	-0.00583422	-14.855	7.96E-16	1.73922	0	0	0.00836152	2.90268	-15.6547	-1.70656	283.638	359.368	686.134	426.36	426.36	426.36	8.50092	-84.3763	6.127	369.127	403.046	203.902	206.227	206.227	206.227	-84.6786	-1.09359	-9.49231	20.4987	-6.59817	-0.404014	0.122784	0.0469733	1.59858	-43.3519	39.0414	-1.59139	0	0	-0.0502997	22.5052
0	1.6711	0	0	1.77613	0.597028	-19.7993	-0.142316	0.00894247	-0.00813169	-14.8734	-7.86E-16	1.44463	0	0	0.00766261	2.81447	-15.1397	-1.61982	280.886	360.185	685.716	426.51	426.51	426.51	8.4047	-84.356	6.24669	363.958	403.156	203.573	206.227	206.227	206.227	-84.6462	-0.950873	-9.5016	19.8989	-6.65568	-0.794973	0.109738	0.0426501	1.60372	-38.3587	34.4396	-1.59001	0	0	-0.0437976	22.2903
0	1.92504	0	0	2.04336	0.590325	-19.5905	-0.14293	0.00738497	-0.010367	-14.8999	2.44E-15	1.09979	0	0	0.00708151	2.73642	-14.6198	-1.54667	277.937	361.003	685.304	426.67	426.67	426.67	8.32048	-84.3374	6.36508	358.806	403.296	203.249	206.227	206.227	206.227	-84.6167	-0.816638	-9.51805	19.3135	-6.70386	-1.16651	0.0997726	0.0364625	1.60937	-33.5021	28.8365	-1.48457	0	0	-0.0378079	22.0431
0	2.15629	0	0	2.28603	0.58395	-19.3913	-0.143566	0.00551591	-0.0123378	-14.926	1.34E-15	0.731244	0	0	0.00656642	2.66823	-14.0959	-1.49748	274.8	361.818	684.903	426.839	426.839	426.84	8.24576	-84.3202	6.48035	353.666	403.459	202.936	206.227	206.227	206.227	-84.5896	-0.690523	-9.53888	18.7437	-6.74011	-1.50581	0.0932646	0.0288215	1.61526	-29.0745	22.5919	-1.28062	0	0	-0.0325508	21.7665
0	2.36624	0	0	2.50581	0.578112	-19.2085	-0.144134	0.00354811	-0.0138871	-14.9411	3.42E-15	0.374615	0	0	0.00606639	2.60912	-13.5685	-1.48022	271.483	362.622	684.517	427.015	427.015	427.015	8.17797	-84.3042	6.59097	348.529	403.632	202.634	206.227	206.227	206.227	-84.5643	-0.571955	-9.56147	18.189	-6.76301	-1.80257	0.0904298	0.0205102	1.62095	-25.2774	16.3234	-1.0157	0	0	-0.0281201	21.4628
0	2.5558	0	0	2.7039	0.572901	-19.0451	-0.144616	0.0015769	-0.0149994	-14.9454	3.53E-15	0.0494505	0	0	0.00555452	2.55805	-13.0375	-1.50009	267.991	363.411	684.149	427.195	427.195	427.195	8.11485	-84.2886	6.69577	343.39	403.806	202.348	206.227	206.227	206.227	-84.5402	-0.460252	-9.58358	17.6479	-6.7727	-2.04949	0.0908973	0.0121688	1.62649	-22.0708	10.4275	-0.711062	0	0	-0.0243915	21.1333
0	2.72554	0	0	2.881	0.568303	-18.9005	-0.144973	-0.000137198	-0.0156286	-14.9387	1.26E-15	-0.210973	0	0	0.00501267	2.51379	-12.5023	-1.55952	264.331	364.178	683.804	427.376	427.376	427.376	8.05449	-84.2729	6.79398	338.248	403.969	202.078	206.227	206.227	206.227	-84.5164	-0.354738	-9.60347	17.1174	-6.77055	-2.24241	0.0940482	0.00479939	1.63164	-19.3768	5.52729	-0.414307	0	0	-0.0212699	20.7785
0	2.87573	0	0	3.03744	0.564219	-18.7719	-0.145204	-0.0015303	-0.0158325	-14.9246	-3.38E-15	-0.396987	0	0	0.00444267	2.47509	-11.9618	-1.65822	260.509	364.92	683.485	427.556	427.556	427.556	7.99556	-84.2567	6.88511	333.101	404.115	201.826	206.227	206.227	206.227	-84.4923	-0.254833	-9.61995	16.5933	-6.75908	-2.3804	0.0994077	-0.00103683	1.63598	-17.1734	1.93268	-0.147109	0	0	-0.0187817	20.3981
0	3.00642	0	0	3.17328	0.560486	-18.6542	-0.145277	-0.00246249	-0.0157075	-14.9036	3.36E-15	-0.494524	0	0	0.00384824	2.44075	-11.4145	-1.79333	256.531	365.635	683.197	427.734	427.734	427.734	7.93721	-84.2393	6.96912	327.949	404.235	201.592	206.227	206.227	206.227	-84.4674	-0.160031	-9.63247	16.0706	-6.74179	-2.46566	0.105748	-0.00484622	1.63936	-15.0959	-0.105336	0.0680844	0	0	-0.0165792	19.9911
0	3.11761	0	0	3.28848	0.556907	-18.5412	-0.145205	-0.00288156	-0.0152574	-14.8793	-1.82E-15	-0.50134	0	0	0.00323606	2.40979	-10.8586	-1.95987	252.4	366.321	682.941	427.91	427.91	427.91	7.87923	-84.2203	7.04631	322.794	404.328	201.377	206.227	206.227	206.227	-84.4411	-0.0699424	-9.64104	15.5435	-6.72275	-2.50324	0.112404	-0.00615877	1.64168	-13.1881	-0.41361	0.218596	0	0	-0.0147121	19.556
0	3.2093	0	0	3.38291	0.553259	-18.4259	-0.144972	-0.00277833	-0.01466	-14.851	1.82E-15	-0.422032	0	0	0.00260823	2.3814	-10.2922	-2.15104	248.122	366.979	682.721	428.085	428.086	428.086	7.8219	-84.1996	7.11731	317.638	404.394	201.179	206.227	206.227	206.227	-84.4134	0.0157058	-9.64627	15.006	-6.70625	-2.50063	0.117897	-0.00483337	1.64261	-11.0123	1.01588	0.297658	0	0	-0.0126008	19.091
0	3.28148	0	0	3.45651	0.549322	-18.3012	-0.144606	-0.00223375	-0.0139308	-14.8218	-2.70E-15	-0.27323	0	0	0.00196556	2.35512	-9.71319	-2.35884	243.699	367.614	682.538	428.262	428.262	428.262	7.76589	-84.177	7.18311	312.482	404.434	200.997	206.227	206.227	206.227	-84.384	0.0971421	-9.64921	14.4518	-6.69651	-2.46721	0.121093	-0.00132325	1.64173	-8.46596	3.87759	0.323476	0	0	-0.00992704	18.5942
0	3.33424	0	0	3.50925	0.544888	-18.1606	-0.144124	-0.00129482	-0.0131923	-14.7927	2.58E-15	-0.0696073	0	0	0.00130405	2.33082	-9.1196	-2.57468	239.136	368.229	682.391	428.443	428.443	428.443	7.71227	-84.1527	7.24493	307.33	404.454	200.83	206.227	206.227	206.227	-84.3532	0.174568	-9.65133	13.8753	-6.69746	-2.41356	0.120827	0.00422419	1.63905	-5.29568	8.0155	0.296847	0	0	-0.00609546	18.0637
0	3.36782	0	0	3.5413	0.539769	-17.998	-0.143595	-0.000142651	-0.0124876	-14.769	3.59E-15	0.159451	0	0	0.000624927	2.30869	-8.50956	-2.79001	234.433	368.829	682.28	428.634	428.634	428.634	7.66215	-84.1269	7.30418	302.184	404.461	200.674	206.227	206.227	206.227	-84.3213	0.248205	-9.65423	13.2714	-6.71229	-2.35075	0.116415	0.0109034	1.63397	-1.50924	12.8893	0.246775	0	0	-0.000797657	17.4977
0	3.38252	0	0	3.55296	0.533806	-17.8082	-0.143058	0.00110687	-0.0119003	-14.7522	1.28E-15	0.390468	0	0	-6.83E-05	2.28935	-7.88151	-2.99684	229.594	369.424	682.202	428.841	428.841	428.841	7.61668	-84.1	7.36245	297.046	404.462	200.528	206.227	206.227	206.227	-84.2887	0.318371	-9.65964	12.6361	-6.74375	-2.28965	0.107158	0.0183538	1.62693	3.03112	18.1401	0.182667	0	0	0.00643802	16.8947
0	3.37883	0	0	3.54473	0.526873	-17.587	-0.142545	0.00228729	-0.0115237	-14.7417	2.50E-16	0.596288	0	0	-0.000763013	2.27362	-7.2342	-3.18837	224.617	370.018	682.153	429.068	429.068	429.068	7.57679	-84.0726	7.42119	291.917	404.467	200.389	206.227	206.227	206.227	-84.2561	0.385481	-9.66912	11.9669	-6.7934	-2.24024	0.093077	0.0257122	1.61753	8.20971	23.2736	0.118532	0	0	0.0156449	16.2535
0	3.35744	0	0	3.51732	0.51888	-17.3314	-0.14211	0.00326814	-0.0114506	-14.7385	-1.02E-17	0.754892	0	0	-0.00143877	2.26263	-6.56689	-3.35917	219.504	370.621	682.128	429.323	429.323	429.323	7.54308	-84.0453	7.48199	286.798	404.482	200.255	206.227	206.227	206.227	-84.224	0.450146	-9.68399	11.2624	-6.86209	-2.21116	0.0740839	0.0321722	1.60578	14.0551	27.7808	0.0632001	0	0	0.0268759	15.5735
0	3.31913	0	0	3.4717	0.509778	-17.0394	-0.141727	0.00398646	-0.0116812	-14.7349	-4.08E-16	0.855243	0	0	-0.0020725	2.25765	-5.87937	-3.50566	214.255	371.239	682.121	429.611	429.61	429.611	7.5157	-84.0189	7.54614	281.688	404.513	200.123	206.227	206.227	206.227	-84.1931	0.513117	-9.70513	10.5233	-6.94974	-2.20917	0.0511122	0.0375438	1.59202	20.2172	31.445	0.0113243	0	0	0.0394943	14.8548
0	3.26496	0	0	3.40908	0.499554	-16.7103	-0.141409	0.00437911	-0.0122153	-14.7271	2.17E-15	0.890596	0	0	-0.00263849	2.25995	-5.17205	-3.62606	208.869	371.88	682.126	429.936	429.936	429.936	7.49425	-83.9939	7.61467	276.586	404.564	199.994	206.227	206.227	206.227	-84.1641	0.575291	-9.73292	9.75169	-7.05538	-2.23889	0.0253053	0.0414611	1.57618	26.3361	34.0353	-0.0420875	0	0	0.0526049	14.0982
0	3.19606	0	0	3.33081	0.488235	-16.3446	-0.141107	0.00450842	-0.0130508	-14.7071	2.29E-15	0.871359	0	0	-0.00312147	2.27074	-4.44598	-3.72035	203.35	372.546	682.134	430.302	430.302	430.302	7.47788	-83.971	7.68831	271.488	404.637	199.864	206.227	206.227	206.227	-84.1373	0.637654	-9.76722	8.95142	-7.17731	-2.3028	-0.00236663	0.0436731	1.55865	32.2027	35.4237	-0.103807	0	0	0.065395	13.3056
0	3.11371	0	0	3.23843	0.475894	-15.9444	-0.140836	0.00440843	-0.0141071	-14.675	-3.09E-15	0.809254	0	0	-0.00351188	2.29104	-3.70293	-3.79022	197.7	373.243	682.139	430.712	430.712	430.712	7.46536	-83.9503	7.76739	266.392	404.732	199.734	206.227	206.227	206.227	-84.1129	0.701169	-9.80739	8.12786	-7.31335	-2.40098	-0.0299836	0.0444766	1.53993	37.2116	35.6709	-0.176536	0	0	0.0763544	12.4796
0	3.01934	0	0	3.1336	0.462642	-15.5128	-0.140535	0.00416368	-0.0153715	-14.6264	-9.70E-16	0.722253	0	0	-0.00380904	2.32151	-2.94534	-3.83866	191.924	373.972	682.133	431.164	431.164	431.164	7.45533	-83.9319	7.852	261.293	404.847	199.602	206.227	206.227	206.227	-84.0908	0.766749	-9.85256	7.28763	-7.46071	-2.53151	-0.0562662	0.0439491	1.52066	41.1684	34.8401	-0.265781	0	0	0.0846474	11.6242
0	2.91453	0	0	3.01821	0.448638	-15.0547	-0.140259	0.00385892	-0.0167727	-14.5702	5.82E-16	0.628772	0	0	-0.00402072	2.36248	-2.17627	-3.8698	186.033	374.732	682.11	431.657	431.657	431.657	7.44639	-83.9156	7.94199	256.185	404.98	199.467	206.227	206.227	206.227	-84.0707	0.83515	-9.90171	6.43845	-7.61639	-2.69051	-0.0796138	0.0423532	1.50137	43.665	33.088	-0.369746	0	0	0.0892127	10.7442
0	2.80123	0	0	2.89447	0.434077	-14.5764	-0.139985	0.00351431	-0.0182652	-14.5083	-1.08E-15	0.538884	0	0	-0.00414881	2.41379	-1.39932	-3.88836	180.039	375.521	682.063	432.186	432.186	432.186	7.43738	-83.901	8.037	251.063	405.129	199.327	206.227	206.227	206.227	-84.0521	0.906912	-9.95384	5.58862	-7.77725	-2.87258	-0.0990183	0.0396882	1.48302	44.5685	30.4319	-0.483175	0	0	0.0896017	9.84556
0	2.68174	0	0	2.76492	0.419191	-14.0852	-0.139715	0.00312143	-0.0197618	-14.4438	4.03E-16	0.457284	0	0	-0.00419142	2.47481	-0.618578	-3.89953	173.957	376.334	681.987	432.744	432.744	432.744	7.42743	-83.8877	8.13661	245.919	405.29	199.182	206.227	206.227	206.227	-84.0345	0.98231	-10.0081	4.74696	-7.94023	-3.07105	-0.112946	0.0360691	1.46642	43.5121	26.9513	-0.599412	0	0	0.0852371	8.93507
0	2.55881	0	0	2.63254	0.40423	-13.5894	-0.139465	0.00272539	-0.0211856	-14.38	4.03E-15	0.391117	0	0	-0.00415075	2.54447	0.161535	-3.9083	167.808	377.164	681.878	433.324	433.324	433.324	7.4161	-83.8751	8.24032	240.747	405.461	199.03	206.227	206.227	206.227	-84.0174	1.06132	-10.0639	3.92212	-8.10246	-3.27862	-0.120786	0.0317915	1.45226	40.4551	22.8448	-0.716994	0	0	0.0764356	8.0204
0	2.4356	0	0	2.50068	0.389456	-13.0977	-0.139195	0.0022825	-0.0224761	-14.3128	-2.35E-16	0.33547	0	0	-0.00401588	2.62129	0.936383	-3.91925	161.617	378.004	681.734	433.916	433.916	433.916	7.4034	-83.8628	8.34753	235.54	405.639	198.872	206.227	206.227	206.227	-84.0003	1.14357	-10.1209	3.1225	-8.26141	-3.48773	-0.122245	0.0270479	1.44147	35.4488	18.2215	-0.836207	0	0	0.0638884	7.10985
0	2.31552	0	0	2.37288	0.375128	-12.619	-0.138926	0.00181724	-0.0235078	-14.2444	1.58E-15	0.289393	0	0	-0.00378432	2.70344	1.70124	-3.93627	155.411	378.844	681.552	434.508	434.509	434.508	7.38979	-83.8501	8.45756	230.293	405.822	198.705	206.227	206.227	206.227	-83.9826	1.22837	-10.179	2.35582	-8.41484	-3.69098	-0.116891	0.0218168	1.43453	28.413	13.1911	-0.949773	0	0	0.0482724	6.21217
0	2.20224	0	0	2.25283	0.361487	-12.1616	-0.138664	0.00124268	-0.0242751	-14.1756	7.96E-16	0.238054	0	0	-0.00344289	2.78888	2.4514	-3.96225	149.222	379.673	681.333	435.09	435.09	435.09	7.3762	-83.8365	8.56964	225.001	406.008	198.529	206.227	206.227	206.227	-83.9639	1.31469	-10.2383	1.62883	-8.56108	-3.88166	-0.105264	0.0163956	1.43201	19.6933	7.88458	-1.0673	0	0	0.0310416	5.33635
0	2.09936	0	0	2.14417	0.348747	-11.733	-0.138491	0.000636651	-0.0247181	-14.1166	-2.88E-15	0.182965	0	0	-0.00300001	2.87538	3.18237	-3.99906	143.084	380.478	681.076	435.651	435.651	435.651	7.36377	-83.8212	8.6828	219.661	406.196	198.344	206.227	206.227	206.227	-83.9435	1.40122	-10.2991	0.947046	-8.69866	-4.05393	-0.0880897	0.0110195	1.43405	9.60087	2.56262	-1.18517	0	0	0.013583	4.49137
0	2.01042	0	0	2.05047	0.337089	-11.3396	-0.138411	-0.000155576	-0.0248128	-14.0705	1.38E-16	0.101905	0	0	-0.0024456	2.96072	3.88995	-4.04748	137.03	381.249	680.784	436.178	436.179	436.178	7.35389	-83.8035	8.79596	214.269	406.383	198.149	206.227	206.227	206.227	-83.9207	1.48645	-10.3616	0.314586	-8.82657	-4.20315	-0.0664284	0.00577821	1.44096	-1.44844	-2.76185	-1.31188	0	0	-0.00284952	3.68598
0	1.93896	0	0	1.97517	0.326645	-10.9862	-0.138473	-0.00101206	-0.0246083	-14.0446	-1.56E-15	0.00392285	0	0	-0.0018002	3.04274	4.57035	-4.10734	131.098	381.973	680.459	436.665	436.665	436.665	7.34777	-83.7825	8.90773	208.828	406.566	197.942	206.227	206.227	206.227	-83.895	1.56873	-10.4258	-0.265931	-8.94407	-4.32592	-0.0417565	0.00115918	1.4526	-12.8071	-7.78152	-1.44252	0	0	-0.0169206	2.9284
0	1.8882	0	0	1.92147	0.317511	-10.6765	-0.138691	-0.00199373	-0.0240534	-14.0424	3.23E-15	-0.118374	0	0	-0.00107224	3.11942	5.22036	-4.17761	125.321	382.639	680.103	437.102	437.102	437.102	7.34661	-83.7577	9.01667	203.337	406.743	197.725	206.227	206.227	206.227	-83.8658	1.64643	-10.4917	-0.793558	-9.05048	-4.42011	-0.0154315	-0.00283756	1.46813	-24.0621	-12.3899	-1.57312	0	0	-0.0280468	2.22606
0	1.86113	0	0	1.89229	0.309733	-10.4123	-0.13904	-0.00295425	-0.0232815	-14.0614	4.41E-15	-0.248111	0	0	-0.000285727	3.189	5.83739	-4.25653	119.732	383.235	679.722	437.484	437.484	437.485	7.35129	-83.7287	9.12113	197.801	406.911	197.499	206.227	206.227	206.227	-83.8329	1.71792	-10.5588	-1.26898	-9.14533	-4.4849	0.0102716	-0.00586214	1.487	-34.2509	-16.3607	-1.69774	0	0	-0.0354569	1.58542
0	1.86026	0	0	1.8901	0.303324	-10.1942	-0.139538	-0.00387756	-0.0222571	-14.1025	2.61E-15	-0.380263	0	0	0.000544949	3.24999	6.4196	-4.34207	114.359	383.752	679.319	437.809	437.809	437.809	7.36249	-83.695	9.21957	192.226	407.067	197.264	206.227	206.227	206.227	-83.796	1.78177	-10.6267	-1.69437	-9.22815	-4.5204	0.0342764	-0.00755235	1.50845	-43.0652	-19.4749	-1.80282	0	0	-0.0394617	1.01161
0	1.88762	0	0	1.91686	0.298258	-10.0216	-0.140147	-0.00468934	-0.0211138	-14.1596	3.24E-15	-0.503328	0	0	0.00140359	3.30122	6.96594	-4.43194	109.229	384.182	678.898	438.074	438.074	438.074	7.38064	-83.6566	9.31051	186.616	407.208	197.024	206.227	206.227	206.227	-83.755	1.8367	-10.6947	-2.07344	-9.29842	-4.52768	0.0548485	-0.00805037	1.53127	-49.8159	-21.6996	-1.88509	0	0	-0.0403334	0.508358
0	1.94456	0	0	1.97392	0.294481	-9.89277	-0.140881	-0.0053309	-0.0198794	-14.2315	1.98E-15	-0.607291	0	0	0.00227693	3.34182	7.47618	-4.52388	104.36	384.52	678.464	438.281	438.281	438.281	7.40598	-83.6133	9.39271	180.98	407.33	196.781	206.227	206.227	206.227	-83.7099	1.88175	-10.7624	-2.4111	-9.35558	-4.5085	0.0709424	-0.00726248	1.55446	-54.1797	-22.8924	-1.93621	0	0	-0.0387799	0.0778085
0	2.03183	0	0	2.06195	0.291905	-9.80486	-0.141682	-0.00578779	-0.0186558	-14.3094	2.82E-15	-0.686812	0	0	0.00315334	3.37131	7.9509	-4.61573	99.7654	384.76	678.023	438.433	438.433	438.433	7.43857	-83.5651	9.46519	175.324	407.434	196.537	206.227	206.227	206.227	-83.6607	1.91621	-10.829	-2.71336	-9.39921	-4.46524	0.0817979	-0.00510255	1.57678	-55.9149	-23.0323	-1.95774	0	0	-0.0355547	-0.279476
0	2.14933	0	0	2.18087	0.290416	-9.75406	-0.142542	-0.00602089	-0.0175368	-14.3905	-2.03E-15	-0.734647	0	0	0.00402188	3.38954	8.39143	-4.70549	95.4541	384.902	677.577	438.537	438.537	438.537	7.47823	-83.5119	9.52724	169.656	407.518	196.297	206.227	206.227	206.227	-83.6075	1.93969	-10.8942	-2.9869	-9.42886	-4.40078	0.086982	-0.00197269	1.59732	-54.9191	-22.2572	-1.95171	0	0	-0.0313605	-0.564442
0	2.29643	0	0	2.33	0.289882	-9.73582	-0.143396	-0.00603575	-0.0165854	-14.4668	2.61E-15	-0.749294	0	0	0.00487119	3.39668	8.79975	-4.79131	91.4276	384.946	677.132	438.597	438.597	438.597	7.52474	-83.4538	9.5785	163.981	407.581	196.063	206.227	206.227	206.227	-83.5501	1.95211	-10.9575	-3.23878	-9.44422	-4.31842	0.0865306	0.00200769	1.61502	-51.3095	-20.5963	-1.92441	0	0	-0.0267396	-0.779376
0	2.47187	0	0	2.50808	0.290154	-9.74509	-0.144146	-0.00582194	-0.0158507	-14.5275	-1.40E-15	-0.72853	0	0	0.00568807	3.39319	9.17837	-4.87147	87.6827	384.893	676.689	438.624	438.624	438.624	7.57775	-83.3904	9.61891	158.307	407.625	195.839	206.227	206.227	206.227	-83.4885	1.95365	-11.0186	-3.47625	-9.44527	-4.22181	0.0807447	0.00648283	1.62872	-45.3699	-18.2451	-1.88032	0	0	-0.0220337	-0.927702
0	2.67396	0	0	2.71339	0.291081	-9.77674	-0.144739	-0.00543923	-0.0153369	-14.5677	-3.27E-15	-0.680721	0	0	0.00645985	3.37987	9.53014	-4.94434	84.212	384.747	676.25	438.625	438.625	438.625	7.637	-83.3217	9.64884	152.636	407.652	195.628	206.227	206.227	206.227	-83.4223	1.94472	-11.0777	-3.70612	-9.43222	-4.11488	0.0703608	0.0110408	1.63796	-37.5651	-15.392	-1.83051	0	0	-0.0173871	-1.01365
0	2.90069	0	0	2.94391	0.292515	-9.82571	-0.145098	-0.00487739	-0.0150659	-14.5804	3.95E-15	-0.608022	0	0	0.00717304	3.35774	9.85811	-5.00833	81.0041	384.514	675.817	438.609	438.609	438.609	7.7022	-83.2474	9.66882	146.973	407.662	195.432	206.227	206.227	206.227	-83.3512	1.92593	-11.135	-3.93458	-9.4058	-4.00179	0.0561208	0.0155562	1.64246	-28.3377	-12.1421	-1.7812	0	0	-0.0127384	-1.04195
0	3.1499	0	0	3.19743	0.294325	-9.88747	-0.145219	-0.00418126	-0.0150109	-14.5662	-1.93E-15	-0.51963	0	0	0.00781895	3.32801	10.1653	-5.06187	78.0455	384.201	675.387	438.587	438.587	438.587	7.77307	-83.167	9.67957	141.318	407.66	195.252	206.227	206.227	206.227	-83.2749	1.89794	-11.1905	-4.16686	-9.36694	-3.88672	0.0389957	0.0195131	1.64197	-18.2679	-8.71186	-1.73883	0	0	-0.00800923	-1.01753
0	3.41935	0	0	3.4717	0.296402	-9.95829	-0.145136	-0.00339869	-0.015145	-14.5305	-2.16E-15	-0.425694	0	0	0.00839411	3.2921	10.4546	-5.10344	75.3213	383.813	674.959	438.565	438.565	438.565	7.84941	-83.0803	9.68188	135.673	407.648	195.088	206.227	206.227	206.227	-83.193	1.86148	-11.2448	-4.40698	-9.31714	-3.77379	0.01974	0.0225821	1.63682	-7.81321	-5.2805	-1.7114	0	0	-0.0030776	-0.94518
0	3.7069	0	0	3.76456	0.298663	-10.0354	-0.144871	-0.00257883	-0.0154478	-14.476	-1.58E-16	-0.333629	0	0	0.00889794	3.25147	10.7285	-5.13162	72.816	383.359	674.529	438.552	438.552	438.552	7.9309	-82.9868	9.6764	130.036	407.629	194.94	206.227	206.227	206.227	-83.105	1.81723	-11.2981	-4.65752	-9.25829	-3.66682	-0.000935796	0.0246451	1.62775	2.61907	-2.01501	-1.70302	0	0	0.00210544	-0.829314
0	4.01058	0	0	4.07402	0.301061	-10.1171	-0.144491	-0.00174137	-0.0158736	-14.4097	-3.49E-15	-0.246976	0	0	0.00933646	3.20765	10.9891	-5.14517	70.5145	382.845	674.092	438.552	438.552	438.552	8.01715	-82.8863	9.66371	124.407	407.607	194.806	206.227	206.227	206.227	-83.0106	1.76584	-11.3504	-4.91956	-9.19258	-3.56918	-0.0225054	0.0255397	1.61551	12.7327	0.957088	-1.71263	0	0	0.0075062	-0.673812
0	4.32867	0	0	4.39834	0.303583	-10.203	-0.144009	-0.000913249	-0.0164106	-14.3318	8.22E-16	-0.167434	0	0	0.00971313	3.16211	11.2382	-5.14316	68.4027	382.277	673.641	438.571	438.571	438.571	8.10771	-82.7783	9.6442	118.783	407.582	194.684	206.227	206.227	206.227	-82.9094	1.70791	-11.4017	-5.19272	-9.12243	-3.48351	-0.0446697	0.0252321	1.60095	22.398	3.50878	-1.74017	0	0	0.0130457	-0.481919
0	4.65957	0	0	4.73597	0.306252	-10.2938	-0.143452	-0.000132798	-0.017006	-14.2424	-4.33E-15	-0.0965362	0	0	0.010032	3.11621	11.4769	-5.1251	66.467	381.661	673.172	438.611	438.611	438.611	8.20203	-82.6627	9.61817	113.162	407.559	194.571	206.227	206.227	206.227	-82.8011	1.64399	-11.4519	-5.4752	-9.05042	-3.41153	-0.0670677	0.02379	1.58501	31.4447	5.53376	-1.78037	0	0	0.018503	-0.256255
0	5.00186	0	0	5.08549	0.309115	-10.3912	-0.142884	0.00062604	-0.0176544	-14.1448	-3.43E-15	-0.0294057	0	0	0.0102988	3.07116	11.706	-5.09102	64.6956	381.002	672.678	438.673	438.673	438.673	8.2996	-82.5391	9.58589	107.542	407.538	194.466	206.227	206.227	206.227	-82.6853	1.57464	-11.5007	-5.76411	-8.97903	-3.354	-0.0899362	0.0214602	1.56894	40.0311	7.06146	-1.82926	0	0	0.0237546	0.00115656
0	5.35415	0	0	5.44556	0.312246	-10.4977	-0.142319	0.00130512	-0.0183135	-14.0353	1.96E-15	0.0303806	0	0	0.0105112	3.02791	11.9259	-5.04159	63.0772	380.303	672.152	438.756	438.756	438.756	8.39984	-82.407	9.54759	101.921	407.522	194.364	206.227	206.227	206.227	-82.5615	1.5004	-11.5481	-6.05554	-8.91071	-3.31049	-0.112923	0.0185517	1.55387	48.0812	8.04494	-1.88439	0	0	0.0285079	0.288775
0	5.71493	0	0	5.8148	0.315727	-10.6159	-0.141831	0.00193647	-0.0189533	-13.916	2.61E-15	0.0877273	0	0	0.0106697	2.98715	12.1367	-4.97817	61.6018	379.567	671.591	438.859	438.859	438.859	8.50223	-82.266	9.50354	96.2955	407.512	194.265	206.227	206.227	206.227	-82.4291	1.42183	-11.5938	-6.34495	-8.84745	-3.27947	-0.135855	0.0152486	1.54062	55.6467	8.58733	-1.93898	0	0	0.0325179	0.605436
0	6.08265	0	0	6.19169	0.319644	-10.7489	-0.141444	0.00250184	-0.0196074	-13.7829	2.97E-16	0.142142	0	0	0.0107661	2.94935	12.3381	-4.90263	60.2601	378.795	670.99	438.977	438.977	438.977	8.60625	-82.1153	9.45401	90.6634	407.509	194.164	206.227	206.227	206.227	-82.2874	1.33951	-11.6376	-6.62756	-8.79114	-3.2585	-0.158841	0.0118566	1.53045	62.8905	8.6636	-1.99495	0	0	0.0356398	0.950256
0	6.45532	0	0	6.57443	0.324078	-10.8992	-0.141197	0.00297933	-0.0202443	-13.6342	-7.71E-16	0.19236	0	0	0.0107909	2.91464	12.5299	-4.81737	59.0437	377.988	670.349	439.108	439.108	439.108	8.71144	-81.9538	9.39931	85.0225	407.513	194.06	206.227	206.227	206.227	-82.1351	1.25404	-11.6796	-6.89841	-8.74316	-3.24424	-0.181517	0.00869653	1.52435	69.7965	8.36442	-2.05079	0	0	0.0376536	1.32257
0	6.83069	0	0	6.9608	0.329098	-11.0693	-0.141138	0.0033764	-0.0209111	-13.4704	3.80E-15	0.240144	0	0	0.0107353	2.88288	12.7116	-4.72518	57.9452	377.146	669.666	439.246	439.246	439.246	8.81745	-81.7798	9.33967	79.3707	407.526	193.95	206.227	206.227	206.227	-81.9706	1.16598	-11.7196	-7.15279	-8.70428	-3.23275	-0.203373	0.00562035	1.52268	76.3364	7.70706	-2.10432	0	0	0.0383983	1.72188
0	7.2059	0	0	7.34812	0.334755	-11.2607	-0.141297	0.00363191	-0.0215417	-13.2918	4.00E-15	0.279491	0	0	0.0105871	2.85375	12.8826	-4.62897	56.9578	376.268	668.944	439.388	439.388	439.388	8.92398	-81.5914	9.2754	73.7058	407.546	193.835	206.227	206.227	206.227	-81.7919	1.07591	-11.7577	-7.38647	-8.67509	-3.21984	-0.223771	0.00265734	1.52627	82.3077	6.64959	-2.15246	0	0	0.0377128	2.14784
0	7.57777	0	0	7.73325	0.341079	-11.4743	-0.141779	0.00372796	-0.0222266	-13.1096	4.74E-15	0.30847	0	0	0.0103444	2.8268	13.0422	-4.5315	56.0765	375.354	668.186	439.528	439.528	439.528	9.03093	-81.3859	9.20672	68.0261	407.574	193.712	206.227	206.227	206.227	-81.596	0.984349	-11.7941	-7.59585	-8.65574	-3.20143	-0.242581	4.09E-05	1.5356	87.7963	5.29049	-2.19765	0	0	0.0356662	2.60028
0	7.9426	0	0	8.11255	0.348075	-11.7103	-0.142619	0.00364626	-0.0228647	-12.9293	-3.40E-15	0.324172	0	0	0.0100018	2.80145	13.1899	-4.43541	55.2977	374.402	667.401	439.662	439.662	439.662	9.13826	-81.16	9.13386	62.3299	407.608	193.583	206.227	206.227	206.227	-81.3799	0.891801	-11.829	-7.77802	-8.64606	-3.17356	-0.258599	-0.00222566	1.55066	92.3508	3.73264	-2.22997	0	0	0.0322072	3.07927
0	8.29637	0	0	8.48205	0.355728	-11.968	-0.143889	0.00333764	-0.0234869	-12.7621	4.21E-15	0.319327	0	0	0.00955739	2.77714	13.3246	-4.34283	54.6196	373.41	666.594	439.787	439.787	439.787	9.24612	-80.9101	9.05701	56.6163	407.646	193.449	206.227	206.227	206.227	-81.1397	0.798705	-11.8627	-7.93089	-8.64565	-3.13298	-0.271015	-0.00442825	1.5714	95.7361	1.94057	-2.24827	0	0	0.0275143	3.58512
0	8.63483	0	0	8.83748	0.363991	-12.2457	-0.145617	0.00288756	-0.0240762	-12.6154	-2.09E-15	0.299635	0	0	0.00901495	2.75338	13.4455	-4.25518	54.0431	372.378	665.777	439.899	439.899	439.899	9.35475	-80.6318	8.97625	50.885	407.686	193.315	206.227	206.227	206.227	-80.8712	0.705411	-11.8956	-8.05333	-8.65404	-3.07723	-0.279467	-0.00623201	1.5976	97.8516	0.231358	-2.24786	0	0	0.0219192	4.11853
0	8.9537	0	0	9.1744	0.3728	-12.5411	-0.147801	0.00228458	-0.0245946	-12.4929	3.49E-15	0.25936	0	0	0.00837104	2.72987	13.5515	-4.17326	53.5718	371.304	664.96	439.997	439.997	439.997	9.46452	-80.3208	8.89157	45.1366	407.723	193.187	206.227	206.227	206.227	-80.5697	0.612171	-11.9282	-8.1449	-8.67081	-3.00481	-0.282809	-0.00756744	1.62841	98.2549	-1.24785	-2.22668	0	0	0.0157568	4.68064
0	9.24856	0	0	9.48833	0.382067	-12.8511	-0.15034	0.00158972	-0.025031	-12.3877	2.79E-15	0.199345	0	0	0.00762064	2.70654	13.6413	-4.097	53.2124	370.188	664.154	440.079	440.079	440.079	9.57587	-79.9719	8.80275	39.3727	407.754	193.071	206.227	206.227	206.227	-80.2304	0.519093	-11.9608	-8.20599	-8.69559	-2.91523	-0.280398	-0.00830266	1.66295	96.7524	-2.25679	-2.18822	0	0	0.00948843	5.27309
0	9.51524	0	0	9.77483	0.391684	-13.172	-0.153134	0.00091214	-0.0253987	-12.2907	-4.52E-15	0.124758	0	0	0.00676364	2.68361	13.7132	-4.02544	52.9753	369.031	663.371	440.147	440.147	440.147	9.68919	-79.5802	8.70935	33.5963	407.774	192.978	206.227	206.227	206.227	-79.8481	0.426144	-11.9937	-8.23769	-8.72824	-2.80917	-0.271793	-0.00807832	1.69968	93.1972	-2.45203	-2.14001	0	0	0.00361423	5.89809
0	9.74969	0	0	10.0295	0.401527	-13.4996	-0.155953	0.000293079	-0.0256342	-12.1781	-1.88E-15	0.0337174	0	0	0.00579147	2.6617	13.7657	-3.95688	52.8742	367.835	662.622	440.201	440.201	440.201	9.80484	-79.1403	8.61061	27.8114	407.779	192.916	206.227	206.227	206.227	-79.4174	0.333142	-12.0269	-8.24152	-8.76901	-2.6883	-0.256333	-0.00656354	1.73734	87.31	-1.6382	-2.09256	0	0	-0.00139893	6.55847
0	9.94798	0	0	10.2481	0.411458	-13.8292	-0.158598	-0.000165934	-0.0257906	-12.0277	2.10E-15	-0.0682032	0	0	0.00470857	2.64175	13.7966	-3.88887	52.9268	366.602	661.916	440.246	440.246	440.246	9.923	-78.6467	8.50535	22.0232	407.764	192.898	206.227	206.227	206.227	-78.933	0.239729	-12.0601	-8.21948	-8.8183	-2.55526	-0.233887	-0.00343013	1.77395	79.0712	0.458737	-2.06445	0	0	-0.00510203	7.25764
0	10.1063	0	0	10.4263	0.421332	-14.156	-0.160877	-0.000417636	-0.0258237	-11.8172	3.68E-16	-0.177846	0	0	0.00352596	2.62511	13.8036	-3.8183	53.1544	365.336	661.262	440.286	440.286	440.286	10.0436	-78.0935	8.39199	16.2379	407.725	192.931	206.227	206.227	206.227	-78.3888	0.145411	-12.0927	-8.17364	-8.87696	-2.41352	-0.204352	0.00166862	1.80805	68.3612	3.94255	-2.06959	0	0	-0.00711352	7.9996
0	10.2207	0	0	10.5596	0.431001	-14.4751	-0.162692	-0.000333028	-0.0257408	-11.5319	2.21E-15	-0.278828	0	0	0.00227395	2.61341	13.7844	-3.74169	53.5815	364.044	660.665	440.327	440.327	440.327	10.1661	-77.4745	8.26845	10.4625	407.66	193.023	206.227	206.227	206.227	-77.7787	0.049565	-12.1236	-8.10606	-8.94602	-2.26711	-0.168102	0.00933733	1.83832	55.2806	9.06903	-2.12463	0	0	-0.00710256	8.78889
0	10.2875	0	0	10.6436	0.440321	-14.7818	-0.163978	5.31E-05	-0.0256252	-11.1578	-3.43E-15	-0.364724	0	0	0.000982205	2.60849	13.7362	-3.65529	54.2358	362.731	660.129	440.375	440.375	440.375	10.2897	-76.7835	8.13222	4.70462	407.566	193.178	206.227	206.227	206.227	-77.0964	-0.0485288	-12.151	-8.01848	-9.02661	-2.12037	-0.125935	0.0195356	1.86342	40.0731	15.6753	-2.23804	0	0	-0.00486556	9.63049
0	10.3024	0	0	10.6737	0.449169	-15.0722	-0.164752	0.000820444	-0.0254795	-10.6863	3.35E-15	-0.409749	0	0	-0.000303922	2.6124	13.656	-3.55548	55.1476	361.408	659.652	440.436	440.436	440.437	10.4131	-76.0136	7.98055	-1.02787	407.442	193.4	206.227	206.227	206.227	-76.335	-0.149551	-12.1729	-7.9121	-9.12015	-1.97762	-0.0787583	0.0324311	1.88266	22.9167	23.6249	-2.3959	0	0	-0.000215231	10.5297
0	10.2611	0	0	10.6447	0.457458	-15.3435	-0.165029	0.001903	-0.0254323	-10.1068	8.17E-17	-0.396763	0	0	-0.00154365	2.62711	13.5407	-3.43898	56.3488	360.082	659.233	440.519	440.519	440.519	10.5349	-75.1576	7.81063	-6.72727	407.291	193.686	206.227	206.227	206.227	-75.487	-0.254107	-12.1872	-7.78727	-9.22772	-1.84273	-0.0283497	0.0477357	1.8956	4.37774	32.594	-2.57952	0	0	0.00692339	11.4922
0	10.1583	0	0	10.5509	0.465162	-15.595	-0.164892	0.0032447	-0.0255103	-9.41667	-1.80E-15	-0.303772	0	0	-0.00269188	2.65462	13.3871	-3.3033	57.8722	358.766	658.866	440.629	440.629	440.629	10.6532	-74.2074	7.62003	-12.3867	407.113	194.034	206.227	206.227	206.227	-74.5445	-0.36253	-12.1918	-7.6433	-9.35063	-1.71871	0.023753	0.0650934	1.90226	-15.2096	42.105	-2.73871	0	0	0.016673	12.5235
0	9.98761	0	0	10.3855	0.47233	-15.8285	-0.164398	0.00474207	-0.0257528	-8.61658	1.92E-15	-0.114278	0	0	-0.0037008	2.69667	13.1918	-3.14701	59.7506	357.472	658.546	440.769	440.769	440.769	10.7668	-73.154	7.40701	-18.0006	406.913	194.439	206.227	206.227	206.227	-73.4982	-0.47484	-12.1856	-7.47822	-9.48971	-1.60712	0.0760572	0.0837175	1.9027	-35.4997	51.6281	-2.81524	0	0	0.0292207	13.6294
0	9.74105	0	0	10.1402	0.479099	-16.0485	-0.163691	0.00627201	-0.0262586	-7.72715	7.35E-16	0.18003	0	0	-0.00452022	2.75478	12.9513	-2.97002	62.0153	356.212	658.262	440.943	440.943	440.943	10.875	-71.9871	7.17075	-23.5648	406.697	194.894	206.227	206.227	206.227	-72.3378	-0.590724	-12.1682	-7.28876	-9.64576	-1.50797	0.126966	0.102982	1.89753	-56.0198	60.6286	-2.74264	0	0	0.0447704	14.815
0	9.40888	0	0	9.80483	0.485703	-16.2626	-0.162965	0.00774422	-0.027121	-6.79038	-1.05E-15	0.579732	0	0	-0.0051033	2.83014	12.6621	-2.77365	64.6955	355	658.007	441.15	441.15	441.15	10.9782	-70.6952	6.91163	-29.0772	406.469	195.39	206.227	206.227	206.227	-71.0517	-0.709557	-12.1411	-7.07037	-9.81932	-1.41941	0.175208	0.122154	1.88759	-76.4115	68.6024	-2.45504	0	0	0.063618	16.085
0	8.97971	0	0	9.36788	0.492464	-16.4814	-0.162385	0.0090249	-0.0283989	-5.864	1.41E-15	1.06527	0	0	-0.0054217	2.92361	12.3208	-2.56059	67.8169	353.849	657.77	441.39	441.39	441.39	11.0781	-69.2656	6.63106	-34.5375	406.236	195.919	206.227	206.227	206.227	-69.6273	-0.830622	-12.1074	-6.81728	-10.0106	-1.33794	0.219596	0.140743	1.87378	-96.3091	75.2471	-1.915	0	0	0.0861024	17.4434
0	8.44072	0	0	8.81611	0.499776	-16.7174	-0.162245	0.0100875	-0.0302871	-5.04111	2.61E-15	1.61092	0	0	-0.00551234	3.03561	11.9243	-2.3348	71.4009	352.775	657.544	441.657	441.657	441.657	11.1782	-67.685	6.33123	-39.9473	406.005	196.478	206.227	206.227	206.227	-68.0514	-0.953341	-12.0721	-6.52284	-10.2196	-1.25844	0.259094	0.157966	1.85732	-115.212	80.2858	-1.10981	0	0	0.112365	18.8929
0	7.77835	0	0	8.13543	0.508072	-16.9845	-0.16273	0.0108076	-0.0327351	-4.42585	2.37E-15	2.16528	0	0	-0.00552409	3.16622	11.4698	-2.10123	75.4632	351.788	657.321	441.947	441.947	441.947	11.283	-65.9405	6.01445	-45.3087	405.781	197.065	206.227	206.227	206.227	-66.3114	-1.07767	-12.0412	-6.17978	-10.4457	-1.17464	0.293252	0.173342	1.8388	-133.059	83.6128	-0.0638925	0	0	0.14267	20.435
0	6.97932	0	0	7.31163	0.51778	-17.2962	-0.16422	0.0112283	-0.0360379	-4.16256	4.74E-15	2.68384	0	0	-0.005818	3.31515	10.955	-1.86547	80.0135	350.902	657.097	442.251	442.251	442.251	11.3986	-64.0203	5.68244	-50.6233	405.57	197.685	206.227	206.227	206.227	-64.3959	-1.20449	-12.0219	-5.78073	-10.6883	-1.07953	0.320769	0.186843	1.82002	-149.052	85.3961	1.14436	0	0	0.176526	22.0695
0	6.03212	0	0	6.33178	0.529279	-17.6639	-0.167021	0.0112611	-0.040123	-4.40281	4.90E-16	3.10842	0	0	-0.00701314	3.48177	10.3781	-1.63358	85.0542	350.125	656.869	442.562	442.562	442.562	11.5314	-61.9156	5.33552	-55.8902	405.372	198.354	206.227	206.227	206.227	-62.2966	-1.3359	-12.0209	-5.31842	-10.9462	-0.965689	0.341918	0.198193	1.80152	-163.321	85.6654	2.43724	0	0	0.213687	23.7946
0	4.9288	0	0	5.18593	0.542837	-18.0955	-0.171489	0.0109327	-0.0451482	-5.30718	-4.08E-15	3.40305	0	0	-0.00999765	3.66512	9.73843	-1.41139	90.5801	349.467	656.64	442.87	442.87	442.87	11.6869	-59.6223	4.97203	-61.1027	405.186	199.098	206.227	206.227	206.227	-60.0102	-1.47532	-12.0439	-4.78647	-11.2177	-0.826079	0.355859	0.207321	1.78442	-175.263	84.6028	3.71072	0	0	0.252859	25.6061
0	3.66708	0	0	3.86933	0.558576	-18.594	-0.177919	0.0102867	-0.0509727	-7.01942	4.90E-16	3.55547	0	0	-0.0158184	3.86398	9.03599	-1.20443	96.5776	348.931	656.412	443.168	443.168	443.168	11.8693	-57.1433	4.58822	-66.2445	405.008	199.956	206.227	206.227	206.227	-57.5402	-1.6273	-12.0945	-4.17937	-11.5006	-0.654375	0.363247	0.214443	1.76956	-185.061	82.423	4.88312	0	0	0.293132	27.4983
0	2.25262	0	0	2.38473	0.576434	-19.156	-0.18634	0.00942043	-0.0572998	-9.62845	-1.63E-15	3.58676	0	0	-0.0253942	4.07688	8.27186	-1.01718	103.025	348.518	656.196	443.445	443.445	443.445	12.0794	-54.4904	4.17886	-71.2852	404.826	200.981	206.227	206.227	206.227	-54.899	-1.79693	-12.1733	-3.49329	-11.7924	-0.445728	0.364076	0.219797	1.75719	-192.639	79.3254	5.9	0	0	0.333044	29.4628
0	0.700546	0	0	0.744431	0.596154	-19.7721	-0.19658	0.00849772	-0.0637161	-13.1595	-2.78E-15	3.54966	0	0	-0.039203	4.30216	7.44818	-0.85305	109.893	348.228	656.002	443.695	443.695	443.695	12.3145	-51.6864	3.73855	-76.1755	404.625	202.235	206.227	206.227	206.227	-52.11	-1.98882	-12.2779	-2.72611	-12.0899	-0.196995	0.35908	0.223533	1.74713	-198.247	75.4794	6.74405	0	0	0.37137	31.4897
0	-0.96337	0	0	-1.02804	0.617302	-20.4277	-0.208167	0.00763352	-0.0693857	-17.5526	2.98E-15	3.50671	0	0	-0.0569327	4.53795	6.56815	-0.713888	117.143	348.055	655.845	443.91	443.91	443.91	12.5682	-48.7659	3.26367	-80.8441	404.386	203.787	206.227	206.227	206.227	-49.2079	-2.20586	-12.4031	-1.87774	-12.3893	0.0927413	0.349332	0.225792	1.73838	-202.431	70.9602	7.44823	0	0	0.407415	33.5668
0	-2.70264	0	0	-2.8971	0.639308	-21.1039	-0.220461	0.00700108	-0.0734967	-22.6683	-5.88E-15	3.52349	0	0	-0.0772752	4.78225	5.63598	-0.599858	124.73	347.992	655.744	444.084	444.084	444.084	12.8305	-45.7755	2.75472	-85.1948	404.089	205.704	206.227	206.227	206.227	-46.2392	-2.44783	-12.542	-0.95024	-12.6865	0.421977	0.335764	0.226848	1.73021	-205.583	65.9751	8.0335	0	0	0.44058	35.6804
0	-4.47099	0	0	-4.81549	0.661533	-21.7807	-0.232671	0.00678217	-0.0752115	-28.2886	-9.80E-16	3.64481	0	0	-0.0979046	5.03291	4.65683	-0.509319	132.603	348.026	655.717	444.211	444.211	444.211	13.0899	-42.773	2.21829	-89.1082	403.712	208.038	206.227	206.227	206.227	-43.2614	-2.7102	-12.6872	0.0522307	-12.977	0.786658	0.319477	0.226847	1.72143	-208.125	60.7099	8.51337	0	0	0.470617	37.8155
0	-6.21451	0	0	-6.72584	0.68335	-22.4389	-0.243887	0.00700137	-0.073683	-34.1245	7.19E-15	3.86602	0	0	-0.11572	5.28763	3.63658	-0.43884	140.706	348.146	655.785	444.288	444.288	444.288	13.3349	-39.8253	1.66816	-92.4453	403.239	210.826	206.227	206.227	206.227	-40.34	-2.98358	-12.8318	1.12347	-13.2564	1.18024	0.301814	0.226169	1.7108	-210.564	55.4428	8.87444	0	0	0.497869	39.9558
0	-7.87475	0	0	-8.56372	0.704219	-23.0627	-0.25332	0.00758832	-0.0683805	-39.8505	-2.61E-15	4.13758	0	0	-0.127391	5.54398	2.58171	-0.38323	148.98	348.337	655.97	444.31	444.31	444.31	13.556	-37.0047	1.12516	-95.0544	402.656	214.071	206.227	206.227	206.227	-37.5458	-3.25386	-12.971	2.2554	-13.5198	1.59385	0.284045	0.224881	1.69711	-213.271	50.2814	9.12298	0	0	0.522625	42.0842
0	-9.39256	0	0	-10.2619	0.723727	-23.6407	-0.260204	0.00818352	-0.0590459	-45.1127	0	4.35572	0	0	-0.130013	5.7994	1.49902	-0.335857	157.365	348.582	656.292	444.274	444.274	444.274	13.7477	-34.3853	0.615676	-96.7808	401.958	217.745	206.227	206.227	206.227	-34.951	-3.50324	-13.1024	3.43849	-13.763	2.01667	0.267603	0.223001	1.67936	-216.563	45.2608	9.29512	0	0	0.545246	44.1832
0	-10.7125	0	0	-11.7555	0.741613	-24.1662	-0.263923	0.00848748	-0.0461625	-49.5639	5.23E-15	4.4202	0	0	-0.12182	6.05119	0.39542	-0.288818	165.802	348.865	656.77	444.179	444.179	444.178	13.9084	-32.0378	0.168899	-97.4768	401.146	221.787	206.227	206.227	206.227	-32.6241	-3.71196	-13.2258	4.66203	-13.9817	2.43635	0.253573	0.220432	1.65761	-220.208	40.3891	9.43845	0	0	0.56491	46.2349
0	-11.7872	0	0	-12.9872	0.757739	-24.6362	-0.263986	0.00815517	-0.0306592	-52.8891	7.84E-15	4.24538	0	0	-0.102761	6.29659	-0.722384	-0.233325	174.234	349.17	657.424	444.021	444.021	444.021	14.04	-30.0252	-0.186432	-97.0131	400.226	226.105	206.227	206.227	206.227	-30.626	-3.86053	-13.3426	5.91468	-14.1723	2.83953	0.242719	0.216924	1.63206	-223.677	35.598	9.62929	0	0	0.580043	48.2211
0	-12.5805	0	0	-13.9117	0.772052	-25.0505	-0.260145	0.00718002	-0.014135	-54.8462	1.31E-15	3.81731	0	0	-0.0747078	6.53268	-1.84802	-0.160069	182.609	349.479	658.266	443.801	443.801	443.801	14.1466	-28.3984	-0.425401	-95.2876	399.207	230.583	206.227	206.227	206.227	-29.0059	-3.93209	-13.4551	7.18478	-14.3318	3.21247	0.235317	0.212951	1.60457	-225.915	31.2249	9.82519	0	0	0.588012	50.1239
0	-13.0704	0	0	-14.4994	0.784556	-25.4101	-0.252156	0.00555685	0.00191118	-55.2651	1.31E-15	3.16333	0	0	-0.0411977	6.75661	-2.9757	-0.0597444	190.882	349.78	659.31	443.517	443.517	443.517	14.2329	-27.1935	-0.52976	-92.2331	398.103	235.099	206.227	206.227	206.227	-27.7985	-3.9145	-13.5653	8.4608	-14.4581	3.54174	0.231421	0.208612	1.57643	-226.013	27.3852	10.0205	0	0	0.586544	51.9263
0	-13.2506	0	0	-14.7386	0.795277	-25.7168	-0.23998	0.0034493	0.015852	-54.0898	-9.15E-15	2.36111	0	0	-0.00678675	6.96551	-4.10023	0.076329	199.014	350.057	660.562	443.174	443.174	443.174	14.3026	-26.429	-0.489854	-87.8217	396.926	239.528	206.227	206.227	206.227	-27.0218	-3.80192	-13.6747	9.7318	-14.5494	3.81502	0.230756	0.203971	1.54915	-223.001	24.2096	10.1653	0	0	0.573473	53.6124
0	-13.1302	0	0	-14.6365	0.804263	-25.9726	-0.223834	0.00106833	0.0267089	-51.3914	-3.92E-15	1.50877	0	0	0.0239225	7.15668	-5.21713	0.255709	206.976	350.299	662.027	442.773	442.773	442.773	14.3574	-26.1054	-0.305633	-82.0668	395.688	243.759	206.227	206.227	206.227	-26.6763	-3.59565	-13.7836	10.9877	-14.6053	4.02183	0.232937	0.199314	1.52394	-216.405	21.8321	10.201	0	0	0.54825	55.1682
0	-12.7337	0	0	-14.2184	0.811587	-26.1803	-0.204449	-0.00133166	0.0339422	-47.3909	-3.92E-15	0.704728	0	0	0.047315	7.32768	-6.32246	0.484161	214.744	350.498	663.703	442.32	442.32	442.32	14.3975	-26.2053	0.0136747	-75.021	394.4	247.698	206.227	206.227	206.227	-26.7452	-3.30378	-13.8916	12.2194	-14.6259	4.15417	0.237135	0.194936	1.50081	-206.24	20.371	10.0588	0	0	0.511828	56.5817
0	-12.0979	0	0	-13.525	0.817354	-26.3433	-0.18292	-0.00342883	0.037556	-42.4264	5.23E-15	0.036463	0	0	0.0615258	7.47645	-7.41275	0.765042	222.299	350.645	665.585	441.824	441.824	441.824	14.4208	-26.6956	0.450927	-66.7709	393.074	251.272	206.227	206.227	206.227	-27.1971	-2.94014	-13.9974	13.4189	-14.6121	4.20733	0.242328	0.19119	1.47983	-192.805	19.8946	9.67592	0	0	0.46601	57.8437
0	-11.2685	0	0	-12.6083	0.821726	-26.4666	-0.160673	-0.00494704	0.038157	-36.9208	2.61E-15	-0.438562	0	0	0.0666653	7.60143	-8.48481	1.09871	229.631	350.737	667.663	441.293	441.293	441.293	14.4247	-27.5313	0.983352	-57.4289	391.716	254.427	206.227	206.227	206.227	-27.9886	-2.52237	-14.0992	14.5797	-14.5654	4.18033	0.248059	0.188466	1.45992	-177.208	20.5351	8.97287	0	0	0.414508	58.947
0	-10.2963	0	0	-11.5265	0.824916	-26.5564	-0.139285	-0.00569773	0.0365498	-31.33	2.61E-15	-0.693861	0	0	0.064487	7.70168	-9.53554	1.48232	236.73	350.771	669.923	440.737	440.737	440.737	14.4064	-28.6597	1.58537	-47.1222	390.334	257.127	206.227	206.227	206.227	-29.0693	-2.06971	-14.1947	15.6963	-14.488	4.07621	0.253446	0.186895	1.44021	-160.528	22.2193	7.93826	0	0	0.360694	59.8871
0	-9.2324	0	0	-10.3385	0.827176	-26.6199	-0.120298	-0.00545794	0.0336981	-26.0911	-1.31E-15	-0.71339	0	0	0.0576721	7.77693	-10.5618	1.90955	243.587	350.748	672.348	440.169	440.169	440.169	14.364	-30.0258	2.23141	-35.9813	388.936	259.349	206.227	206.227	206.227	-30.3862	-1.60079	-14.2818	16.7643	-14.3824	3.90216	0.258304	0.186867	1.4194	-144.172	25.0448	6.50905	0	0	0.30823	60.6613
0	-8.12443	0	0	-9.09904	0.828761	-26.6644	-0.104967	-0.00421378	0.0304104	-21.5658	-6.53E-16	-0.508278	0	0	0.0489868	7.82769	-11.5602	2.37085	250.195	350.667	674.914	439.598	439.598	439.598	14.2967	-31.5767	2.8984	-24.1293	387.529	261.08	206.227	206.227	206.227	-31.8884	-1.13189	-14.3589	17.7806	-14.2512	3.66922	0.262473	0.188933	1.39711	-129.261	29.0462	4.67463	0	0	0.259686	61.2684
0	-7.01306	0	0	-7.85485	0.829892	-26.6961	-0.0941797	-0.00182191	0.0271353	-18.0101	6.53E-16	-0.075095	0	0	0.0406464	7.85517	-12.5273	2.85382	256.546	350.532	677.598	439.035	439.035	439.035	14.2055	-33.2661	3.56731	-11.6719	386.123	262.315	206.227	206.227	206.227	-33.5309	-0.675949	-14.4249	18.7432	-14.0969	3.39173	0.266003	0.193054	1.37339	-116.578	34.164	2.41031	0	0	0.216506	61.7085
0	-5.92987	0	0	-6.6418	0.830736	-26.7198	-0.0882956	0.0017553	0.0243291	-15.5429	-1.31E-15	0.580615	0	0	0.0339613	7.86131	-13.4597	3.34386	262.629	350.346	680.372	438.489	438.489	438.489	14.0929	-35.0564	4.22408	1.30772	384.735	263.06	206.227	206.227	206.227	-35.2775	-0.242314	-14.4804	19.6509	-13.9222	3.08662	0.269281	0.199478	1.34845	-106.753	40.4276	-0.304198	0	0	0.179534	61.9823
0	-4.89605	0	0	-5.48396	0.831389	-26.7381	-0.0870414	0.0063917	0.0219185	-14.1312	-1.63E-15	1.43522	0	0	0.0293252	7.84863	-14.3536	3.82509	268.435	350.112	683.206	437.966	437.966	437.966	13.9629	-36.9209	4.85981	14.7515	383.382	263.329	206.227	206.227	206.227	-37.1021	0.163037	-14.5274	20.5038	-13.7291	2.77236	0.271946	0.208185	1.32318	-99.5449	47.6465	-3.38558	0	0	0.148085	62.0913
0	-3.92311	0	0	-4.39423	0.831877	-26.7518	-0.0895445	0.0118606	0.0199766	-13.6044	6.53E-16	2.45074	0	0	0.0264608	7.82005	-15.2059	4.28121	273.951	349.832	686.07	437.473	437.473	437.473	13.8212	-38.8429	5.47023	28.6245	382.09	263.149	206.227	206.227	206.227	-38.9885	0.536787	-14.5698	21.303	-13.5196	2.46789	0.274027	0.21885	1.29798	-94.6821	55.6386	-6.7476	0	0	0.121584	62.0371
0	-3.01464	0	0	-3.37662	0.83216	-26.7597	-0.0946604	0.0177783	0.0182262	-13.7115	5.92E-16	3.56771	0	0	0.0247866	7.77882	-16.0135	4.69649	279.165	349.512	688.934	437.012	437.012	437.012	13.6748	-40.814	6.05466	42.9092	380.889	262.556	206.227	206.227	206.227	-40.9289	0.877381	-14.6132	22.0502	-13.2952	2.19158	0.27535	0.230949	1.27404	-91.443	64.0087	-10.1939	0	0	0.0991174	61.8218
0	-2.16898	0	0	-2.42926	0.832147	-26.7594	-0.101234	0.0239163	0.0164867	-14.1769	4.90E-16	4.7379	0	0	0.0236907	7.72818	-16.7739	5.05683	284.067	349.153	691.767	436.586	436.586	436.586	13.5311	-42.8316	6.61475	57.5985	379.812	261.595	206.227	206.227	206.227	-42.9207	1.18412	-14.6641	22.7479	-13.0572	1.95996	0.275133	0.244073	1.25203	-88.8731	72.6508	-13.6536	0	0	0.0794361	61.4477
0	-1.3819	0	0	-1.54753	0.831721	-26.7474	-0.108259	0.0299403	0.0144978	-14.7475	8.17E-16	5.90085	0	0	0.0226783	7.67135	-17.4851	5.35022	288.644	348.759	694.539	436.194	436.194	436.194	13.398	-44.8957	7.15327	72.6887	378.892	260.319	206.227	206.227	206.227	-44.9641	1.45636	-14.7295	23.3995	-12.8065	1.7872	0.273894	0.257763	1.23312	-86.4533	81.2837	-16.9588	0	0	0.0622337	60.9173
0	-0.649123	0	0	-0.726736	0.830772	-26.7208	-0.115079	0.0357039	0.0121629	-15.2351	-9.80E-16	7.01463	0	0	0.0214308	7.6112	-18.1459	5.56763	292.889	348.333	697.223	435.837	435.837	435.837	13.2834	-47.0064	7.67313	88.173	378.164	258.779	206.227	206.227	206.227	-47.0596	1.693	-14.8165	24.0086	-12.5443	1.68412	0.271749	0.27169	1.21775	-83.6823	89.8711	-20.0623	0	0	0.0470217	60.2338
0	0.0321482	0	0	0.0359795	0.829212	-26.6771	-0.121332	0.0409652	0.00931309	-15.5227	6.53E-16	8.02692	0	0	0.0197865	7.55022	-18.7555	5.70319	296.792	347.879	699.793	435.51	435.51	435.51	13.1952	-49.162	8.17673	104.038	377.659	257.03	206.227	206.227	206.227	-49.2059	1.8922	-14.9314	24.5788	-12.2713	1.65784	0.269142	0.285078	1.20672	-80.2108	98.1728	-22.8592	0	0	0.0335434	59.4004
0	0.662119	0	0	0.740594	0.82701	-26.6152	-0.126955	0.045597	0.0060119	-15.5674	-6.53E-16	8.89554	0	0	0.017718	7.49041	-19.3139	5.75447	300.349	347.402	702.226	435.213	435.213	435.213	13.1407	-51.3581	8.6657	120.263	377.404	255.123	206.227	206.227	206.227	-51.399	2.05144	-15.0796	25.1142	-11.9888	1.71162	0.267053	0.297542	1.20063	-76.1697	106.016	-25.2709	0	0	0.0219312	58.4211
0	1.23817	0	0	1.38398	0.824188	-26.5359	-0.132106	0.0493829	0.00227763	-15.3855	1.31E-15	9.56507	0	0	0.0153001	7.43313	-19.8216	5.72249	303.556	346.904	704.502	434.94	434.94	434.94	13.1267	-53.5867	9.14089	136.817	377.424	253.106	206.227	206.227	206.227	-53.6317	2.16773	-15.2653	25.6181	-11.6981	1.84462	0.265782	0.308374	1.19944	-71.5541	113.177	-27.2361	0	0	0.0119893	57.3002
0	1.75515	0	0	1.96029	0.820823	-26.4412	-0.13703	0.0521424	-0.00170536	-15.0297	0	9.98036	0	0	0.0126596	7.37922	-20.2795	5.61137	306.412	346.391	706.604	434.689	434.689	434.689	13.159	-55.8372	9.60251	153.665	377.734	251.022	206.227	206.227	206.227	-55.894	2.23806	-15.4912	26.0938	-11.4009	2.05247	0.266478	0.317087	1.20346	-66.8073	119.356	-28.6743	0	0	0.00389783	56.0427
0	2.20597	0	0	2.46156	0.817024	-26.334	-0.142051	0.0536618	-0.00577615	-14.578	-6.53E-16	10.0801	0	0	0.00993963	7.3289	-20.6889	5.4282	308.918	345.868	708.517	434.456	434.456	434.456	13.2417	-58.0965	10.0503	170.764	378.345	248.91	206.227	206.227	206.227	-58.1738	2.25981	-15.7579	26.5439	-11.099	2.32725	0.269845	0.323182	1.21233	-62.3789	124.306	-29.5562	0	0	-0.00227654	54.6542
0	2.58223	0	0	2.87857	0.812901	-26.2175	-0.147412	0.0537355	-0.00970233	-14.1092	1.96E-15	9.8059	0	0	0.0072456	7.28186	-21.0514	5.18248	311.077	345.34	710.23	434.237	434.237	434.237	13.3767	-60.35	10.4833	188.074	379.258	246.805	206.227	206.227	206.227	-60.457	2.23115	-16.0638	26.9703	-10.7948	2.65823	0.276544	0.32629	1.22569	-58.7553	127.765	-29.8548	0	0	-0.00648639	53.1407
0	2.87494	0	0	3.20155	0.808519	-26.0934	-0.15334	0.052193	-0.0132557	-13.7036	3.92E-15	9.11096	0	0	0.00462872	7.23737	-21.3686	4.8857	312.896	344.81	711.734	434.03	434.03	434.03	13.5633	-62.5825	10.8999	205.555	380.465	244.739	206.227	206.227	206.227	-62.7292	2.15135	-16.4041	27.3742	-10.491	3.03235	0.287369	0.32642	1.24313	-56.6148	129.58	-29.5786	0	0	-0.00854635	51.5087
0	3.07538	0	0	3.42093	0.803858	-25.9611	-0.159995	0.0490062	-0.0163184	-13.4332	-3.27E-16	7.97758	0	0	0.00207809	7.19432	-21.6423	4.55085	314.382	344.285	713.024	433.832	433.832	433.832	13.7972	-64.7789	11.2972	223.171	381.948	242.74	206.227	206.227	206.227	-64.9756	2.02091	-16.7712	27.7561	-10.1903	3.43474	0.30258	0.323628	1.26422	-56.3246	129.705	-28.7902	0	0	-0.00854088	49.7654
0	3.17556	0	0	3.52806	0.798774	-25.8165	-0.167444	0.0442339	-0.0186972	-13.3552	-4.25E-15	6.41771	0	0	-0.000449995	7.15135	-21.8745	4.19196	315.545	343.768	714.096	433.641	433.641	433.641	14.0703	-66.9251	11.6706	240.895	383.679	240.838	206.227	206.227	206.227	-67.1823	1.84162	-17.1535	28.1158	-9.89596	3.84937	0.32276	0.31818	1.28813	-58.4718	128.238	-27.5833	0	0	-0.00643572	47.9184
0	3.16917	0	0	3.51606	0.792963	-25.6507	-0.175712	0.0380432	-0.0206167	-13.512	9.80E-16	4.47933	0	0	-0.00298169	7.10696	-22.0671	3.82373	316.399	343.265	714.95	433.456	433.456	433.456	14.3711	-69.0094	12.0138	258.707	385.618	239.062	206.227	206.227	206.227	-69.3369	1.61658	-17.5363	28.4525	-9.61153	4.25951	0.347789	0.31064	1.31497	-63.0207	125.289	-26.0453	0	0	-0.00268921	45.9758
0	3.05208	0	0	3.38044	0.785951	-25.4501	-0.184662	0.0308342	-0.0221152	-13.9164	5.02E-15	2.2615	0	0	-0.00547595	7.05951	-22.2224	3.46131	316.96	342.78	715.588	433.275	433.275	433.275	14.6845	-71.0225	12.3185	276.596	387.721	237.441	206.227	206.227	206.227	-71.429	1.35011	-17.9017	28.7651	-9.34043	4.64797	0.377322	0.301563	1.34386	-69.9517	121.21	-24.3299	0	0	0.00219744	43.9464
0	2.82277	0	0	3.11985	0.777091	-25.1957	-0.194054	0.0231067	-0.023819	-14.5552	2.70E-15	-0.100678	0	0	-0.00778884	7.00736	-22.3426	3.12004	317.246	342.318	716.017	433.097	433.097	433.097	14.993	-72.9582	12.5747	294.555	389.933	236.011	206.227	206.227	206.227	-73.4504	1.04765	-18.2296	29.0523	-9.0862	4.9975	0.40948	0.291735	1.37505	-78.0525	116.404	-22.5977	0	0	0.00693114	41.8396
0	2.48262	0	0	2.73645	0.76561	-24.8644	-0.203477	0.0155603	-0.0261231	-15.385	4.57E-15	-2.43011	0	0	-0.00969902	6.94893	-22.4304	2.81494	317.281	341.884	716.244	432.921	432.921	432.921	15.2773	-74.8138	12.7713	312.583	392.199	234.808	206.227	206.227	206.227	-75.3956	0.71577	-18.4988	29.3126	-8.85242	5.29139	0.443062	0.281838	1.40782	-86.4393	111.275	-20.9728	0	0	0.010642	39.6658
0	2.03597	0	0	2.23628	0.75066	-24.4303	-0.212491	0.0088744	-0.0299509	-16.3538	7.51E-15	-4.53906	0	0	-0.0109971	6.88277	-22.4886	2.56059	317.088	341.483	716.279	432.746	432.746	432.746	15.5177	-76.5896	12.8971	330.674	394.459	233.872	206.227	206.227	206.227	-77.2612	0.362073	-18.6883	29.5446	-8.64235	5.51357	0.474765	0.272202	1.44211	-92.9199	106.117	-19.5554	0	0	0.0120572	37.4362
0	1.49004	0	0	1.6294	0.731418	-23.8672	-0.220603	0.0037906	-0.0360841	-17.4038	9.80E-16	-6.23175	0	0	-0.0116276	6.80768	-22.5201	2.37052	316.696	341.121	716.137	432.572	432.572	432.572	15.6952	-78.2884	12.9422	348.815	396.659	233.244	206.227	206.227	206.227	-79.0459	-0.00471081	-18.7792	29.7471	-8.45908	5.64938	0.501372	0.26315	1.47721	-95.343	101.2	-18.3971	0	0	0.0104838	35.1631
0	0.855206	0	0	0.930119	0.707191	-23.1511	-0.227499	0.000890531	-0.0454752	-18.4977	-4.57E-15	-7.34003	0	0	-0.0118147	6.72282	-22.528	2.25656	316.133	340.803	715.831	432.399	432.399	432.399	15.7933	-79.9152	12.8993	366.975	398.748	232.966	206.227	206.227	206.227	-80.7502	-0.374818	-18.7563	29.9192	-8.30523	5.68622	0.519849	0.254804	1.51314	-91.4194	96.6597	-17.4858	0	0	0.00588856	32.8601
0	0.145705	0	0	0.157436	0.677522	-22.2637	-0.232917	0.00054054	-0.0589136	-19.5988	1.80E-15	-7.74152	0	0	-0.0120592	6.62775	-22.5155	2.2284	315.431	340.537	715.377	432.225	432.225	432.225	15.7986	-81.4771	12.7654	385.103	400.683	233.076	206.227	206.227	206.227	-82.3768	-0.737629	-18.6095	30.0605	-8.18293	5.61401	0.526637	0.24696	1.54885	-78.827	92.455	-16.7481	0	0	-0.000983818	30.5422
0	-0.61974	0	0	-0.664702	0.642281	-21.1948	-0.236641	0.00278943	-0.0769826	-20.6576	5.23E-15	-7.38039	0	0	-0.0129895	6.52253	-22.4857	2.29294	314.62	340.327	714.792	432.05	432.05	432.05	15.7021	-82.983	12.5423	403.123	402.432	233.607	206.227	206.227	206.227	-83.931	-1.08213	-18.3356	30.1707	-8.09361	5.42591	0.519376	0.239045	1.58348	-55.8897	88.3854	-16.0641	0	0	-0.00848178	28.2257
0	-1.41709	0	0	-1.50753	0.601709	-19.9449	-0.238218	0.00729656	-0.0998761	-21.5667	1.23E-15	-6.28071	0	0	-0.0150539	6.40778	-22.4414	2.45386	313.732	340.181	714.09	431.875	431.875	431.875	15.5002	-84.4436	12.2375	420.925	403.97	234.586	206.227	206.227	206.227	-85.4211	-1.3977	-17.9381	30.2502	-8.03818	5.11877	0.495975	0.23056	1.61514	-21.3144	84.1086	-15.2888	0	0	-0.0144285	25.9289
0	-2.21739	0	0	-2.33864	0.556427	-18.526	-0.237078	0.0135552	-0.12732	-22.1636	4.41E-15	-4.52413	0	0	-0.0183544	6.28467	-22.3856	2.71104	312.794	340.103	713.289	431.699	431.699	431.699	15.195	-85.8708	11.8631	438.372	405.285	236.031	206.227	206.227	206.227	-86.8578	-1.67518	-17.4276	30.2998	-8.01669	4.69367	0.456163	0.221427	1.64238	25.0682	79.5504	-14.3289	0	0	-0.0164545	23.6716
0	-2.98809	0	0	-3.12414	0.507391	-16.9626	-0.23238	0.0207482	-0.1585	-22.2201	3.08E-15	-2.26035	0	0	-0.0224905	6.15483	-22.3206	3.06059	311.836	340.099	712.401	431.524	431.524	431.524	14.7949	-87.2755	11.4352	455.298	406.375	237.942	206.227	206.227	206.227	-88.253	-1.90797	-16.8215	30.3205	-8.02848	4.15595	0.399933	0.211334	1.66222	82.8701	74.4678	-13.1146	0	0	-0.0125224	21.4751
0	-3.69588	0	0	-3.83172	0.455827	-15.2901	-0.223276	0.0282368	-0.192198	-21.4902	-2.77E-15	0.350578	0	0	-0.0268461	6.02044	-22.2483	3.49434	310.882	340.173	711.438	431.35	431.35	431.35	14.3149	-88.6663	10.9721	471.513	407.243	240.297	206.227	206.227	206.227	-89.6174	-2.09278	-16.1426	30.314	-8.07202	3.51557	0.329359	0.200493	1.67257	150.517	69.044	-11.6722	0	0	-0.00134009	19.3621
0	-4.31032	0	0	-4.43404	0.403145	-13.5533	-0.209233	0.035389	-0.226814	-19.7777	-6.64E-17	3.12909	0	0	-0.0307858	5.88402	-22.1703	4.00019	309.952	340.326	710.41	431.18	431.181	431.181	13.7754	-90.0459	10.4929	486.814	407.904	243.041	206.227	206.227	206.227	-90.9576	-2.22998	-15.4181	30.2818	-8.14505	2.78685	0.247331	0.189577	1.67172	225.6	63.6315	-10.0871	0	0	0.0173601	17.3562
0	-4.80771	0	0	-4.91183	0.350855	-11.804	-0.190218	0.0419258	-0.260436	-16.9923	-4.25E-15	5.91842	0	0	-0.033929	5.74843	-22.0876	4.56205	309.064	340.561	709.326	431.016	431.016	431.016	13.2016	-91.4097	10.0168	500.994	408.378	246.085	206.227	206.227	206.227	-92.2734	-2.32323	-14.678	30.2261	-8.24468	1.98834	0.15862	0.179538	1.65924	304.402	58.8148	-8.48864	0	0	0.0427528	15.4809
0	-5.17441	0	0	-5.25606	0.300493	-10.0977	-0.167066	0.0476428	-0.29125	-13.2137	-1.63E-16	8.56193	0	0	-0.0360479	5.61667	-22.0006	5.16042	308.23	340.874	708.19	430.859	430.859	430.859	12.6216	-92.7438	9.56304	513.855	408.694	249.301	206.227	206.227	206.227	-93.5555	-2.37846	-13.9538	30.1487	-8.3672	1.14218	0.0684104	0.171294	1.63641	382.684	55.1187	-7.02853	0	0	0.0730282	13.759
0	-5.40828	0	0	-5.46842	0.253561	-8.49116	-0.141291	0.0525215	-0.31724	-8.67844	-3.43E-15	10.9212	0	0	-0.0369387	5.49175	-21.9091	5.7729	307.458	341.263	707.008	430.712	430.712	430.712	12.064	-94.0254	9.15013	525.217	408.884	252.528	206.227	206.227	206.227	-94.7856	-2.40262	-13.277	30.0516	-8.50822	0.273388	-0.0169834	0.165362	1.60535	455.177	52.9075	-5.8378	0	0	0.105599	12.2111
0	-5.5187	0	0	-5.56074	0.211456	-7.03821	-0.114868	0.0564135	-0.336605	-3.7462	1.31E-15	12.8515	0	0	-0.0362143	5.37656	-21.8122	6.37504	306.751	341.72	705.783	430.575	430.575	430.575	11.5553	-95.2248	8.79609	534.934	408.987	255.582	206.227	206.227	206.227	-95.9376	-2.40243	-12.6767	29.9368	-8.66285	-0.590922	-0.0902415	0.162165	1.57029	516.038	52.2189	-5.0104	0	0	0.137329	10.8547
0	-5.52492	0	0	-5.5533	0.175399	-5.78662	-0.0898966	0.059233	-0.347925	1.16164	1.63E-15	14.2337	0	0	-0.0334628	5.27364	-21.7088	6.94162	306.108	342.237	704.516	430.449	430.449	430.449	11.1177	-96.3076	8.51728	542.904	409.04	258.271	206.227	206.227	206.227	-96.9799	-2.38331	-12.1779	29.8061	-8.82564	-1.42315	-0.145456	0.16134	1.53557	560.241	52.6767	-4.58776	0	0	0.165081	9.703
0	-5.45355	0	0	-5.47262	0.14637	-4.77487	-0.068307	0.0607627	-0.349786	5.62098	0	14.9657	0	0	-0.0284208	5.18507	-21.5977	7.44801	305.525	342.803	703.211	430.334	430.334	430.334	10.7669	-97.2383	8.32699	549.071	409.079	260.411	206.227	206.227	206.227	-97.8785	-2.34895	-11.7996	29.6612	-8.99089	-2.19642	-0.175679	0.162548	1.50539	582.448	53.7958	-4.54526	0	0	0.185712	8.76381
0	-5.33583	0	0	-5.3491	0.125029	-4.02915	-0.0516629	0.0608311	-0.341684	9.2505	9.80E-16	14.9917	0	0	-0.02127	5.11218	-21.4775	7.87196	304.998	343.406	701.873	430.23	430.23	430.23	10.5118	-97.9831	8.23361	553.432	409.134	261.845	206.227	206.227	206.227	-98.6004	-2.30114	-11.5527	29.504	-9.15272	-2.88654	-0.17687	0.165254	1.48395	579.513	54.9817	-4.80699	0	0	0.196748	8.03907
0	-5.20435	0	0	-5.21447	0.111674	-3.56174	-0.0411339	0.0592403	-0.323317	11.7343	3.27E-16	14.3015	0	0	-0.0127417	5.05553	-21.3474	8.19518	304.521	344.035	700.51	430.132	430.132	430.132	10.3534	-98.5133	8.23901	556.038	409.226	262.452	206.227	206.227	206.227	-99.1166	-2.24029	-11.4392	29.3363	-9.30538	-3.47344	-0.146588	0.16869	1.47392	549.553	55.6156	-5.24034	0	0	0.19633	7.52461
0	-5.09049	0	0	-5.09933	0.10622	-3.37073	-0.0374548	0.0558951	-0.295277	12.8399	-1.63E-15	12.9418	0	0	-0.00406426	5.01477	-21.2068	8.40442	304.092	344.681	699.134	430.038	430.038	430.038	10.2866	-98.8075	8.33767	556.986	409.365	262.165	206.227	206.227	206.227	-99.405	-2.16612	-11.4528	29.1602	-9.44335	-3.94233	-0.0840813	0.172513	1.47689	492.554	55.5453	-5.70235	0	0	0.183534	7.21025
0	-5.02149	0	0	-5.0306	0.10821	-3.44041	-0.0409331	0.0507749	-0.258746	12.4302	-1.96E-15	11.0096	0	0	0.00327622	4.9887	-21.0565	8.49271	303.709	345.334	697.758	429.943	429.943	429.943	10.3013	-98.8543	8.51658	556.419	409.554	260.968	206.227	206.227	206.227	-99.4527	-2.07857	-11.5788	28.9779	-9.56188	-4.28474	0.00814638	0.176518	1.49296	410.898	54.7394	-6.05399	0	0	0.158582	7.08057
0	-5.01847	0	0	-5.02924	0.116856	-3.74316	-0.0514141	0.0440081	-0.215694	10.479	-1.63E-16	8.64771	0	0	0.0078748	4.97534	-20.8976	8.4595	303.377	345.989	696.403	429.84	429.84	429.84	10.384	-98.6537	8.75622	554.516	409.785	258.906	206.227	206.227	206.227	-99.2579	-1.97865	-11.796	28.7919	-9.65688	-4.49873	0.125192	0.180954	1.52119	308.986	53.661	-6.20148	0	0	0.12302	7.11572
0	-5.09433	0	0	-5.10835	0.131112	-4.24184	-0.068326	0.0359755	-0.16887	7.07523	1.63E-16	6.04221	0	0	0.00879216	4.97202	-20.7326	8.31057	303.102	346.644	695.092	429.724	429.723	429.724	10.5193	-98.218	9.03237	551.481	410.045	256.074	206.227	206.227	206.227	-98.8311	-1.86899	-12.0788	28.6044	-9.72522	-4.58874	0.2593	0.185824	1.55916	193.506	52.7911	-6.10301	0	0	0.0797383	7.29272
0	-5.25242	0	0	-5.27169	0.149763	-4.89331	-0.0903702	0.0272962	-0.121446	2.46295	-1.39E-15	3.40643	0	0	0.00587988	4.97566	-20.5642	8.05732	302.893	347.298	693.849	429.587	429.587	429.587	10.6911	-97.5719	9.31858	547.536	410.318	252.615	206.227	206.227	206.227	-98.1951	-1.75409	-12.3993	28.4178	-9.76484	-4.56484	0.400733	0.191836	1.60351	72.6643	52.9522	-5.78469	0	0	0.0326501	7.58696
0	-5.48617	0	0	-5.51307	0.171531	-5.652	-0.115685	0.0187725	-0.0770714	-2.97886	-2.63E-15	0.960068	0	0	-7.79E-05	4.98283	-20.396	7.71566	302.763	347.954	692.701	429.426	429.426	429.426	10.884	-96.7508	9.58889	542.906	410.587	248.701	206.227	206.227	206.227	-97.3837	-1.63998	-12.7298	28.2337	-9.77457	-4.44174	0.537415	0.198665	1.65043	-43.7549	54.4582	-5.32613	0	0	-0.0136917	7.9739
0	-5.77954	0	0	-5.81678	0.195194	-6.4745	-0.141801	0.0113668	-0.0391066	-8.74863	8.17E-16	-1.0841	0	0	-0.0074673	4.99009	-20.2314	7.30445	302.724	348.614	691.673	429.236	429.236	429.236	11.0833	-95.7986	9.82033	537.805	410.837	244.524	206.227	206.227	206.227	-96.4397	-1.53373	-13.0445	28.0534	-9.7543	-4.23716	0.658021	0.206377	1.69589	-146.475	57.6096	-4.83208	0	0	-0.0552483	8.43074
0	-6.10871	0	0	-6.15915	0.219685	-7.32296	-0.165972	0.00586388	-0.0101422	-14.2909	1.63E-16	-2.56569	0	0	-0.0143047	4.99415	-20.0735	6.84397	302.788	349.282	690.787	429.016	429.016	429.016	11.2763	-94.7639	9.99511	532.421	411.058	240.27	206.227	206.227	206.227	-95.4109	-1.44249	-13.3223	27.8771	-9.70485	-3.97057	0.751786	0.213913	1.73593	-227.295	61.9158	-4.39608	0	0	-0.0890095	8.93801
0	-6.44547	0	0	-6.51183	0.244185	-8.1685	-0.185779	0.0027051	0.00866182	-19.1068	5.47E-15	-3.40048	0	0	-0.0188652	4.99197	-19.9249	6.35424	302.962	349.96	690.06	428.767	428.767	428.767	11.4527	-93.6948	10.102	526.909	411.244	236.108	206.227	206.227	206.227	-94.3454	-1.3725	-13.5475	27.7037	-9.62771	-3.66145	0.811879	0.219883	1.7677	-281.382	66.5491	-4.06394	0	0	-0.113799	9.4804
0	-6.76149	0	0	-6.84604	0.268155	-8.99232	-0.199726	0.00190023	0.0180692	-22.8586	4.45E-15	-3.59445	0	0	-0.0202151	4.98111	-19.7866	5.8534	303.249	350.65	689.501	428.493	428.493	428.493	11.6051	-92.6341	10.1367	521.378	411.396	232.171	206.227	206.227	206.227	-93.2862	-1.3282	-13.7113	27.531	-9.52541	-3.32781	0.836867	0.223194	1.78991	-308.373	70.539	-3.8062	0	0	-0.130255	10.0467
0	-7.0323	0	0	-7.13665	0.291325	-9.78507	-0.2076	0.00299157	0.0198226	-25.4307	1.94E-15	-3.25055	0	0	-0.0183977	4.95966	-19.6582	5.35659	303.641	351.351	689.114	428.201	428.201	428.201	11.73	-91.6159	10.102	515.894	411.519	228.551	206.227	206.227	206.227	-92.2678	-1.31152	-13.812	27.3549	-9.40083	-2.98522	0.828541	0.222517	1.80154	-310.832	72.9651	-3.57295	0	0	-0.139649	10.6289
0	-7.23933	0	0	-7.36437	0.313632	-10.5448	-0.210323	0.00509587	0.0164488	-26.9087	-1.12E-15	-2.55499	0	0	-0.0142089	4.92643	-19.5376	4.87509	304.122	352.062	688.893	427.9	427.9	427.9	11.8268	-90.6643	10.0063	510.488	411.622	225.301	206.227	206.227	206.227	-91.3147	-1.32174	-13.8537	27.1703	-9.25759	-2.6458	0.7924	0.21701	1.80347	-294.061	73.0042	-3.29238	0	0	-0.143401	11.2204
0	-7.37041	0	0	-7.51625	0.335146	-11.2739	-0.209038	0.00716969	0.0101997	-27.4621	-5.52E-15	-1.73432	0	0	-0.00875068	4.88097	-19.4208	4.41606	304.664	352.781	688.823	427.599	427.599	427.599	11.8976	-89.7944	9.86211	505.159	411.716	222.443	206.227	206.227	206.227	-90.443	-1.3557	-13.8452	26.9706	-9.09981	-2.31815	0.734646	0.206733	1.79696	-263.704	70.3152	-2.93382	0	0	-0.142174	11.8149
0	-7.41948	0	0	-7.58554	0.35598	-11.9765	-0.204694	0.00823199	0.00287343	-27.2727	-5.03E-15	-1.00564	0	0	-0.00309217	4.82352	-19.3022	3.98288	305.231	353.503	688.883	427.309	427.31	427.31	11.9457	-89.0145	9.68401	499.896	411.81	219.973	206.227	206.227	206.227	-89.661	-1.4082	-13.7975	26.7485	-8.93182	-2.00753	0.661866	0.191458	1.78294	-225.165	64.6504	-2.48262	0	0	-0.135935	12.4047
0	-7.38656	0	0	-7.57154	0.376208	-12.6552	-0.198162	0.00789847	-0.00436882	-26.5253	2.02E-15	-0.493352	0	0	0.00198399	4.75484	-19.1754	3.57592	305.779	354.226	689.049	427.041	427.041	427.041	11.9735	-88.3269	9.48621	494.674	411.904	217.868	206.227	206.227	206.227	-88.971	-1.47256	-13.721	26.4965	-8.75836	-1.7166	0.580583	0.172205	1.76314	-183.119	56.5415	-1.94419	0	0	-0.124607	12.9808
0	-7.27683	0	0	-7.47884	0.395823	-13.3099	-0.190484	0.00624067	-0.0107598	-25.421	-5.39E-15	-0.231298	0	0	0.00604042	4.67623	-19.0332	3.19378	306.256	354.945	689.291	426.802	426.802	426.802	11.9823	-87.7289	9.28113	489.47	411.992	216.093	206.227	206.227	206.227	-88.3703	-1.5414	-13.6244	26.2076	-8.58433	-1.44645	0.497158	0.150704	1.73919	-141.652	47.0129	-1.33538	0	0	-0.108723	13.5331
0	-7.09912	0	0	-7.31559	0.414709	-13.9369	-0.182543	0.00384501	-0.0159849	-24.1364	-4.59E-17	-0.154609	0	0	0.00900398	4.58908	-18.8689	2.83469	306.614	355.659	689.581	426.599	426.599	426.599	11.9718	-87.215	9.07867	484.265	412.064	214.606	206.227	206.227	206.227	-87.8528	-1.60728	-13.5136	25.8764	-8.41433	-1.19815	0.41641	0.128703	1.71269	-103.594	37.4128	-0.689614	0	0	-0.0894409	14.0512
0	-6.86392	0	0	-7.09187	0.432666	-14.5299	-0.17487	0.00142887	-0.0194772	-22.7969	-3.11E-15	-0.155087	0	0	0.0110226	4.49489	-18.6766	2.49754	306.804	356.366	689.891	426.435	426.435	426.435	11.9407	-86.7781	8.88636	479.041	412.103	213.363	206.227	206.227	206.227	-87.4107	-1.66339	-13.3927	25.4989	-8.25287	-0.973423	0.343607	0.108052	1.68492	-71.9015	29.064	-0.0286867	0	0	-0.0694886	14.5256
0	-6.58273	0	0	-6.81861	0.449421	-15.0804	-0.167792	-0.000324054	-0.0212278	-21.4899	-6.32E-15	-0.120945	0	0	0.0123284	4.39501	-18.4519	2.18289	306.788	357.066	690.195	426.314	426.314	426.314	11.8879	-86.41	8.71006	473.788	412.095	212.32	206.227	206.227	206.227	-87.0354	-1.70392	-13.2647	25.0739	-8.10396	-0.77575	0.280655	0.0908514	1.65685	-47.4751	23.2981	0.578965	0	0	-0.0512674	14.948
0	-6.26705	0	0	-6.5071	0.464672	-15.579	-0.161639	-0.00106571	-0.0212587	-20.2875	1.72E-15	0.0168649	0	0	0.0131228	4.29076	-18.1921	1.89288	306.532	357.76	690.476	426.234	426.234	426.234	11.813	-86.1025	8.55443	468.5	412.032	211.437	206.227	206.227	206.227	-86.7183	-1.72442	-13.1324	24.6025	-7.97108	-0.610001	0.229178	0.0780237	1.6292	-30.8954	20.6135	1.0963	0	0	-0.0372662	15.3122
0	-5.92786	0	0	-6.16818	0.478124	-16.0168	-0.156488	-0.000666445	-0.0198746	-19.2226	-4.87E-15	0.286689	0	0	0.0135321	4.18336	-17.8964	1.63099	306.015	358.452	690.716	426.195	426.195	426.195	11.7173	-85.8472	8.42309	463.178	411.913	210.679	206.227	206.227	206.227	-86.451	-1.72202	-12.9992	24.0882	-7.85694	-0.482242	0.188217	0.0699576	1.60324	-21.3336	21.1233	1.47675	0	0	-0.0285549	15.6142
0	-5.57505	0	0	-5.81189	0.489527	-16.3864	-0.152344	0.00076291	-0.017635	-18.311	3.96E-15	0.674035	0	0	0.0136154	4.07416	-17.5657	1.40108	305.223	359.144	690.904	426.193	426.193	426.193	11.6036	-85.6364	8.31892	457.825	411.745	210.014	206.227	206.227	206.227	-86.2257	-1.69551	-12.8686	23.5368	-7.76356	-0.398517	0.155912	0.0666912	1.57946	-17.2187	24.514	1.68709	0	0	-0.0247788	15.852
0	-5.21727	0	0	-5.44721	0.498722	-16.6834	-0.149135	0.00300888	-0.0149245	-17.5528	3.78E-15	1.14172	0	0	0.0133998	3.96468	-17.2019	1.20639	304.149	359.843	691.034	426.226	426.226	426.226	11.4758	-85.4628	8.24364	452.449	411.54	209.42	206.227	206.227	206.227	-86.0358	-1.64527	-12.7449	22.9554	-7.69214	-0.363798	0.130663	0.0676487	1.55887	-17.154	30.103	1.72776	0	0	-0.0250287	16.0256
0	-4.86168	0	0	-5.08187	0.505654	-16.9068	-0.14679	0.00572799	-0.0121403	-16.9417	3.05E-15	1.63307	0	0	0.0129113	3.8566	-16.8082	1.04873	302.796	360.555	691.1	426.287	426.287	426.287	11.3388	-85.3201	8.19803	447.059	411.315	208.876	206.227	206.227	206.227	-85.8754	-1.57306	-12.6319	22.3522	-7.64273	-0.381054	0.110401	0.0716352	1.54159	-19.5573	36.9967	1.61132	0	0	-0.0276374	16.1368
0	-4.51403	0	0	-4.72226	0.510393	-17.0591	-0.145141	0.00857354	-0.00968923	-16.4566	2.21E-15	2.09061	0	0	0.012192	3.75195	-16.3883	0.927637	301.167	361.285	691.103	426.374	426.374	426.374	11.198	-85.2027	8.18177	441.661	411.092	208.369	206.227	206.227	206.227	-85.7394	-1.48169	-12.5331	21.7358	-7.61486	-0.450248	0.0937953	0.0778996	1.52862	-23.097	44.3132	1.3699	0	0	-0.0309564	16.1885
0	-4.17879	0	0	-4.37352	0.513123	-17.1468	-0.144067	0.0111682	-0.00758705	-16.0787	2.78E-15	2.45765	0	0	0.011313	3.65269	-15.9461	0.840344	299.272	362.039	691.044	426.479	426.479	426.479	11.0583	-85.1059	8.1936	436.264	410.888	207.89	206.227	206.227	206.227	-85.6239	-1.37461	-12.4514	21.1144	-7.60679	-0.568367	0.0803858	0.0851217	1.51955	-27.1952	51.1841	1.04359	0	0	-0.0342598	16.1844
0	-3.8592	0	0	-4.03969	0.51412	-17.1788	-0.143474	0.0131753	-0.00615396	-15.7918	-3.31E-15	2.68936	0	0	0.0103634	3.56085	-15.4857	0.781909	297.121	362.822	690.924	426.599	426.599	426.599	10.9242	-85.0256	8.23123	430.873	410.723	207.43	206.227	206.227	206.227	-85.5251	-1.25557	-12.3885	20.4957	-7.6163	-0.729374	0.0695776	0.0920491	1.51478	-31.0352	56.69	0.686295	0	0	-0.0366431	16.1288
0	-3.55755	0	0	-3.72365	0.513726	-17.1662	-0.143239	0.0144371	-0.00529772	-15.5773	-3.25E-15	2.76755	0	0	0.00942652	3.47805	-15.011	0.745793	294.727	363.638	690.751	426.728	426.728	426.728	10.7989	-84.9584	8.29165	425.493	410.609	206.987	206.227	206.227	206.227	-85.4401	-1.12824	-12.3447	19.8862	-7.64027	-0.924941	0.0620986	0.0976696	1.5143	-34.7051	60.3221	0.3384	0	0	-0.0384809	16.0266
0	-3.2753	0	0	-3.42735	0.512314	-17.1208	-0.143316	0.0148007	-0.00508078	-15.4266	3.35E-15	2.68344	0	0	0.00856903	3.40556	-14.5256	0.724675	292.103	364.488	690.529	426.862	426.862	426.862	10.6843	-84.9015	8.37117	420.127	410.556	206.557	206.227	206.227	206.227	-85.3662	-0.995973	-12.3194	19.2914	-7.67528	-1.14522	0.0579868	0.101323	1.51757	-37.9663	61.7059	0.0341938	0	0	-0.0397877	15.8825
0	-3.01302	0	0	-3.15176	0.51025	-17.0546	-0.143621	0.014343	-0.00542182	-15.3282	3.55E-15	2.45929	0	0	0.00782189	3.34398	-14.0328	0.711252	289.265	365.374	690.266	426.995	426.995	426.995	10.5813	-84.8524	8.46585	414.776	410.565	206.14	206.227	206.227	206.227	-85.3012	-0.861582	-12.3107	18.715	-7.71748	-1.3798	0.0575255	0.102305	1.52432	-40.9095	60.7177	-0.199711	0	0	-0.0409367	15.7015
0	-2.77058	0	0	-2.89695	0.507865	-16.9779	-0.144111	0.0130803	-0.0061274	-15.2749	-1.74E-15	2.11505	0	0	0.00719035	3.29332	-13.5355	0.698907	286.228	366.291	689.971	427.126	427.126	427.126	10.4893	-84.8092	8.57162	409.44	410.635	205.737	206.227	206.227	206.227	-85.2432	-0.727289	-12.3158	18.1596	-7.76311	-1.61848	0.060697	0.10032	1.53345	-43.6209	57.4466	-0.351916	0	0	-0.0421969	15.4887
0	-2.54717	0	0	-2.66221	0.505424	-16.8994	-0.144698	0.0112566	-0.00719574	-15.2539	-2.53E-15	1.6961	0	0	0.00665462	3.25301	-13.0362	0.682082	283.008	367.237	689.652	427.251	427.251	427.251	10.4069	-84.7706	8.68459	404.118	410.758	205.349	206.227	206.227	206.227	-85.1907	-0.594672	-12.3315	17.6262	-7.80871	-1.85181	0.0672705	0.0957306	1.54483	-45.9967	52.3094	-0.424982	0	0	-0.0434739	15.2486
0	-2.34143	0	0	-2.44622	0.503112	-16.8249	-0.145292	0.00897592	-0.0083579	-15.2511	2.06E-15	1.23253	0	0	0.00619006	3.22193	-12.5367	0.65669	279.624	368.206	689.318	427.37	427.37	427.37	10.3321	-84.7355	8.80122	398.81	410.925	204.978	206.227	206.227	206.227	-85.1425	-0.464729	-12.3544	17.1141	-7.8513	-2.07171	0.0765669	0.0886502	1.55713	-48.0796	45.6176	-0.416561	0	0	-0.0447896	14.9856
0	-2.15182	0	0	-2.24731	0.501024	-16.7577	-0.145843	0.00647743	-0.00955755	-15.256	-6.23E-16	0.765139	0	0	0.00577459	3.19862	-12.0384	0.619896	276.091	369.19	688.979	427.48	427.48	427.48	10.2627	-84.7035	8.91848	393.513	411.123	204.627	206.227	206.227	206.227	-85.0979	-0.337975	-12.381	16.6218	-7.88854	-2.27147	0.0883154	0.0797194	1.56967	-49.9017	38.0066	-0.34661	0	0	-0.0461013	14.7035
0	-1.97661	0	0	-2.06366	0.499167	-16.6978	-0.146263	0.00389052	-0.0106422	-15.2554	-2.66E-15	0.32027	0	0	0.00539388	3.18141	-11.5421	0.570274	272.426	370.181	688.641	427.583	427.583	427.583	10.1961	-84.6739	9.03398	388.226	411.339	204.298	206.227	206.227	206.227	-85.0563	-0.214507	-12.4084	16.1462	-7.91903	-2.44611	0.10164	0.0695495	1.58192	-51.3896	29.9242	-0.224338	0	0	-0.0472877	14.4053
0	-1.81423	0	0	-1.8936	0.497469	-16.643	-0.146541	0.00143049	-0.011589	-15.2452	-2.50E-16	-0.0707893	0	0	0.0050436	3.16849	-11.0481	0.507565	268.643	371.17	688.313	427.68	427.68	427.68	10.1304	-84.6463	9.14586	382.948	411.559	203.993	206.227	206.227	206.227	-85.0169	-0.0941626	-12.4339	15.6833	-7.9421	-2.59234	0.115518	0.0587932	1.59301	-52.3937	21.9397	-0.0703269	0	0	-0.0482051	14.0936
0	-1.66335	0	0	-1.73563	0.495804	-16.5893	-0.146614	-0.000743756	-0.0123291	-15.2181	4.07E-15	-0.386882	0	0	0.00472289	3.15814	-10.5561	0.432395	264.758	372.151	688	427.774	427.774	427.774	10.0636	-84.6204	9.25293	377.677	411.77	203.712	206.227	206.227	206.227	-84.9794	0.0233945	-12.4556	15.2284	-7.95796	-2.70846	0.129501	0.0484023	1.60235	-52.9953	14.6895	0.0884708	0	0	-0.0489732	13.7699
0	-1.52284	0	0	-1.58852	0.494003	-16.5311	-0.146496	-0.00243439	-0.0128676	-15.1758	-4.90E-16	-0.605495	0	0	0.00443296	3.14883	-10.0654	0.346198	260.781	373.114	687.707	427.867	427.867	427.867	9.99447	-84.5958	9.35445	372.413	411.963	203.456	206.227	206.227	206.227	-84.9431	0.138551	-12.4723	14.7764	-7.96764	-2.7943	0.142648	0.0389785	1.60955	-53.0865	8.57119	0.241286	0	0	-0.0495564	13.4351
0	-1.39169	0	0	-1.45121	0.49189	-16.4628	-0.146154	-0.00355948	-0.0132326	-15.1158	4.26E-15	-0.720923	0	0	0.00417122	3.13918	-9.57484	0.251022	256.726	374.053	687.437	427.962	427.962	427.962	9.92233	-84.5722	9.45028	367.156	412.129	203.223	206.227	206.227	206.227	-84.9077	0.251659	-12.4834	14.322	-7.97257	-2.85121	0.154333	0.0309786	1.61403	-52.6622	3.97119	0.365415	0	0	-0.0499971	13.0898
0	-1.2691	0	0	-1.32279	0.489293	-16.3788	-0.145613	-0.00406203	-0.0134393	-15.0409	-3.97E-15	-0.733548	0	0	0.0039311	3.1282	-9.0834	0.149396	252.6	374.962	687.192	428.063	428.063	428.063	9.84708	-84.5491	9.54067	361.904	412.266	203.012	206.227	206.227	206.227	-84.8728	0.362968	-12.4889	13.8602	-7.97489	-2.88175	0.164511	0.024866	1.61583	-51.944	1.06784	0.457299	0	0	-0.050497	12.7341
0	-1.15421	0	0	-1.20238	0.486061	-16.2742	-0.144906	-0.00399603	-0.0135242	-14.9545	-6.74E-16	-0.657846	0	0	0.00370418	3.11515	-8.58982	0.0445026	248.414	375.839	686.972	428.176	428.176	428.176	9.76923	-84.5263	9.62618	356.658	412.37	202.82	206.227	206.227	206.227	-84.8381	0.472583	-12.4897	13.3866	-7.97679	-2.88998	0.172685	0.0204539	1.61485	-50.9553	-0.217303	0.514368	0	0	-0.0510127	12.3679
0	-1.04611	0	0	-1.08908	0.482081	-16.1452	-0.144066	-0.00347311	-0.0135478	-14.8595	-1.47E-15	-0.516853	0	0	0.00348311	3.09964	-8.0931	-0.0600872	244.176	376.679	686.776	428.302	428.302	428.302	9.68977	-84.5036	9.70767	351.414	412.446	202.644	206.227	206.227	206.227	-84.8036	0.580462	-12.4868	12.8976	-7.98065	-2.88103	0.178642	0.0174197	1.61104	-49.8191	-0.11243	0.539894	0	0	-0.0515363	11.9916
0	-0.943983	0	0	-0.981968	0.477275	-15.9892	-0.143175	-0.00258951	-0.0135477	-14.7633	2.83E-15	-0.331268	0	0	0.00326404	3.08157	-7.59248	-0.160417	239.895	377.483	686.602	428.447	428.447	428.447	9.60995	-84.4808	9.78595	346.174	412.497	202.48	206.227	206.227	206.227	-84.7691	0.686407	-12.4817	12.3906	-7.98876	-2.86095	0.181728	0.0156071	1.60439	-48.4469	1.21842	0.531385	0	0	-0.051797	11.6057
0	-0.846754	0	0	-0.880022	0.471613	-15.8052	-0.142285	-0.00152436	-0.0136191	-14.6703	-2.69E-15	-0.128988	0	0	0.00305062	3.06123	-7.08755	-0.252633	235.579	378.249	686.446	428.615	428.615	428.615	9.5312	-84.4577	9.86187	340.933	412.53	202.323	206.227	206.227	206.227	-84.7346	0.790102	-12.4758	11.8646	-8.00325	-2.83616	0.181694	0.0141754	1.59572	-46.8053	3.20553	0.505385	0	0	-0.0515833	11.2111
0	-0.753349	0	0	-0.782157	0.465117	-15.5935	-0.141459	-0.000413436	-0.0137671	-14.5868	-8.38E-16	0.0690398	0	0	0.00285189	3.03918	-6.57829	-0.333144	231.237	378.979	686.305	428.808	428.808	428.808	9.45494	-84.4341	9.93608	335.691	412.552	202.171	206.227	206.227	206.227	-84.7	0.89113	-12.4704	11.3196	-8.02604	-2.81306	0.17812	0.0129351	1.58511	-44.8282	5.59843	0.463298	0	0	-0.05064	10.8091
0	-0.662696	0	0	-0.687243	0.457852	-15.3563	-0.140702	0.000572063	-0.0140341	-14.5132	1.97E-15	0.24171	0	0	0.00268232	3.01626	-6.06509	-0.399138	226.876	379.673	686.172	429.029	429.029	429.029	9.38243	-84.41	10.0091	330.445	412.57	202.019	206.227	206.227	206.227	-84.6654	0.989046	-12.4669	10.7572	-8.05864	-2.79742	0.17094	0.0111674	1.5729	-42.457	7.85285	0.420166	0	0	-0.0487994	10.4017
0	-0.573588	0	0	-0.59409	0.449928	-15.097	-0.140069	0.00134045	-0.0144908	-14.4557	-9.09E-16	0.378689	0	0	0.00255666	2.99355	-5.54865	-0.448726	222.504	380.335	686.043	429.278	429.278	429.278	9.3148	-84.3854	10.0813	325.192	412.591	201.864	206.227	206.227	206.227	-84.6307	1.08344	-12.466	10.1799	-8.10234	-2.79406	0.159863	0.00890087	1.56	-39.5157	9.7235	0.378286	0	0	-0.0457928	9.99083
0	-0.484822	0	0	-0.501501	0.44149	-14.8202	-0.139544	0.00182464	-0.015079	-14.4133	7.71E-16	0.473814	0	0	0.00248757	2.97226	-5.03003	-0.481257	218.127	380.965	685.91	429.555	429.555	429.555	9.25286	-84.3602	10.153	319.928	412.617	201.703	206.227	206.227	206.227	-84.5961	1.17396	-12.4687	9.59176	-8.15785	-2.8064	0.145081	0.00589229	1.5464	-36.0023	10.9399	0.343023	0	0	-0.0416504	9.57886
0	-0.395203	0	0	-0.408255	0.432707	-14.5313	-0.139168	0.00201086	-0.0158486	-14.3903	3.02E-15	0.527102	0	0	0.00248354	2.95361	-4.51046	-0.497385	213.751	381.565	685.769	429.86	429.86	429.86	9.19724	-84.3345	10.2244	314.651	412.654	201.535	206.227	206.227	206.227	-84.5617	1.2604	-12.4754	8.99733	-8.2254	-2.83633	0.127126	0.0021548	1.53292	-31.9383	11.3767	0.312961	0	0	-0.0365029	9.16817
0	-0.303469	0	0	-0.313076	0.42376	-14.2362	-0.138916	0.00194408	-0.0167177	-14.3833	-6.02E-16	0.544229	0	0	0.00254497	2.93883	-3.99137	-0.49895	209.379	382.138	685.612	430.188	430.188	430.188	9.14833	-84.3086	10.2958	309.356	412.702	201.357	206.227	206.227	206.227	-84.5276	1.34268	-12.4866	8.40189	-8.30489	-2.8842	0.106496	-0.00169276	1.52015	-27.3666	11.1644	0.281623	0	0	-0.0305359	8.76114
0	-0.208387	0	0	-0.214711	0.414836	-13.9411	-0.138813	0.00166815	-0.0176204	-14.3928	3.58E-15	0.529872	0	0	0.00266882	2.92895	-3.47428	-0.488933	205.015	382.683	685.435	430.537	430.537	430.537	9.1064	-84.2827	10.3676	304.039	412.761	201.169	206.227	206.227	206.227	-84.4943	1.42083	-12.5026	7.81108	-8.39561	-2.9488	0.0841477	-0.00538512	1.50852	-22.4966	10.4201	0.243567	0	0	-0.0241816	8.36007
0	-0.108802	0	0	-0.111975	0.406111	-13.6518	-0.138826	0.00124654	-0.0184775	-14.4128	2.75E-15	0.490897	0	0	0.0028449	2.92481	-2.96068	-0.471157	200.66	383.203	685.233	430.901	430.901	430.901	9.07149	-84.2572	10.4398	298.698	412.831	200.972	206.227	206.227	206.227	-84.4619	1.49495	-12.5237	7.23043	-8.49646	-3.0276	0.0608877	-0.00851344	1.49882	-17.459	9.30963	0.194105	0	0	-0.0177734	7.96703
0	-0.0038192	0	0	-0.00392388	0.397748	-13.3739	-0.138952	0.000752768	-0.019123	-14.4409	3.95E-15	0.435343	0	0	0.00305966	2.92695	-2.45203	-0.450029	196.316	383.697	685.003	431.273	431.273	431.273	9.04355	-84.2323	10.5129	293.327	412.908	200.766	206.227	206.227	206.227	-84.4309	1.56516	-12.5499	6.66535	-8.60585	-3.11695	0.038172	-0.0107593	1.49094	-12.7246	8.055	0.137265	0	0	-0.0119858	7.58382
0	0.107296	0	0	0.110163	0.389886	-13.1121	-0.139159	0.000249289	-0.019639	-14.4718	-2.42E-15	0.370918	0	0	0.00329779	2.9356	-1.94965	-0.430113	191.983	384.166	684.742	431.648	431.648	431.648	9.02243	-84.2084	10.5867	287.926	412.991	200.552	206.227	206.227	206.227	-84.4014	1.63156	-12.5811	6.1206	-8.72194	-3.21251	0.0164678	-0.0119111	1.48565	-8.16051	6.80363	0.0657203	0	0	-0.00674547	7.21191
0	0.224917	0	0	0.230724	0.382642	-12.8703	-0.139477	-0.000214606	-0.0199036	-14.5074	-8.98E-16	0.305314	0	0	0.00354659	2.9507	-1.45469	-0.415878	187.662	384.608	684.45	432.018	432.018	432.018	9.00791	-84.1855	10.6611	282.493	413.077	200.332	206.227	206.227	206.227	-84.3735	1.6942	-12.6172	5.60028	-8.84262	-3.30946	-0.00289876	-0.0118842	1.48281	-4.20165	5.70387	-0.00935976	0	0	-0.00253978	6.85246
0	0.349304	0	0	0.358007	0.376104	-12.6517	-0.139839	-0.000564539	-0.0199794	-14.5397	-1.13E-15	0.24916	0	0	0.00379138	2.97192	-0.968129	-0.411229	183.353	385.023	684.127	432.378	432.378	432.378	8.99977	-84.1637	10.7361	277.027	413.165	200.106	206.227	206.227	206.227	-84.3474	1.75309	-12.6578	5.10753	-8.96577	-3.40301	-0.0195753	-0.0105708	1.48296	-0.722352	4.86825	-0.0867574	0	0	0.000821463	6.50634
0	0.480471	0	0	0.492061	0.370335	-12.4585	-0.140269	-0.00078122	-0.0198648	-14.57	3.31E-15	0.207769	0	0	0.00402529	2.99861	-0.490686	-0.419326	179.056	385.41	683.773	432.721	432.721	432.721	8.99773	-84.1432	10.8112	271.53	413.253	199.877	206.227	206.227	206.227	-84.323	1.80813	-12.7026	4.6444	-9.08916	-3.48863	-0.0328422	-0.00798741	1.48574	2.09875	4.36686	-0.157275	0	0	0.00325203	6.17413
0	0.618254	0	0	0.632758	0.365368	-12.2919	-0.140693	-0.000830455	-0.0195659	-14.5904	2.26E-15	0.186658	0	0	0.00424	3.02998	-0.0228653	-0.442243	174.774	385.768	683.392	433.043	433.043	433.043	9.00172	-84.1236	10.886	266.001	413.341	199.647	206.227	206.227	206.227	-84.3001	1.85915	-12.7513	4.21181	-9.21067	-3.56248	-0.0425579	-0.00428504	1.49121	4.29968	4.23373	-0.215389	0	0	0.00490963	5.85623
0	0.762338	0	0	0.779821	0.361211	-12.1523	-0.141095	-0.000798694	-0.0191053	-14.5993	2.23E-15	0.177538	0	0	0.00443474	3.06505	0.435092	-0.480863	170.507	386.095	682.986	433.34	433.34	433.34	9.01168	-84.1046	10.9601	260.444	413.429	199.417	206.227	206.227	206.227	-84.2784	1.90595	-12.8036	3.80939	-9.32832	-3.62157	-0.0487992	7.23E-05	1.49877	5.89252	4.26544	-0.257256	0	0	0.00586726	5.55284
0	0.912213	0	0	0.932735	0.357843	-12.0391	-0.141465	-0.000741215	-0.0184755	-14.5976	-4.53E-15	0.17442	0	0	0.00460789	3.10278	0.883184	-0.534914	166.261	386.389	682.559	433.612	433.612	433.612	9.02776	-84.0857	11.0333	254.859	413.518	199.189	206.227	206.227	206.227	-84.2575	1.94825	-12.8595	3.43575	-9.44048	-3.66389	-0.0514794	0.00507705	1.50837	6.7935	4.45372	-0.280872	0	0	0.00619076	5.264
0	1.06725	0	0	1.09089	0.355206	-11.9505	-0.141786	-0.000768886	-0.0177334	-14.5864	-3.05E-15	0.164755	0	0	0.00475867	3.14209	1.3216	-0.602835	162.037	386.649	682.115	433.859	433.859	433.858	9.05008	-84.0664	11.1051	249.251	413.61	198.964	206.227	206.227	206.227	-84.2366	1.98582	-12.9187	3.08837	-9.54569	-3.6886	-0.0511739	0.0102483	1.5195	7.17323	4.5613	-0.292508	0	0	0.0060696	4.98964
0	1.22671	0	0	1.25358	0.353211	-11.8833	-0.142067	-0.000901568	-0.0168556	-14.5702	1.38E-15	0.146491	0	0	0.00488664	3.18192	1.75073	-0.682042	157.842	386.873	681.658	434.08	434.08	434.08	9.07875	-84.0458	11.1752	243.623	413.706	198.743	206.227	206.227	206.227	-84.2152	2.01846	-12.9812	2.76387	-9.64287	-3.69592	-0.0480011	0.0155118	1.5314	6.91681	4.57337	-0.288343	0	0	0.00552706	4.72956
0	1.38988	0	0	1.42007	0.351736	-11.8337	-0.142317	-0.00115617	-0.0159325	-14.5536	-4.44E-16	0.118536	0	0	0.00499338	3.22129	2.17112	-0.768914	153.678	387.06	681.193	434.28	434.28	434.28	9.11382	-84.0233	11.2433	237.979	413.806	198.526	206.227	206.227	206.227	-84.1925	2.04601	-13.0468	2.45811	-9.73115	-3.68727	-0.0427026	0.0206389	1.54382	6.22604	4.38035	-0.2726	0	0	0.00474976	4.48352
0	1.55613	0	0	1.58971	0.350635	-11.7966	-0.142524	-0.00154604	-0.0149972	-14.5379	-4.16E-15	0.0800076	0	0	0.00508223	3.2593	2.58339	-0.859036	149.554	387.208	680.724	434.46	434.46	434.46	9.15537	-83.9982	11.3093	232.323	413.911	198.313	206.227	206.227	206.227	-84.1678	2.06839	-13.1155	2.1665	-9.81004	-3.66505	-0.0359781	0.0257508	1.55601	5.24442	4.03427	-0.251973	0	0	0.00387486	4.25127
0	1.72496	0	0	1.762	0.349748	-11.7667	-0.142706	-0.00203072	-0.0140752	-14.5268	-4.43E-15	0.0360913	0	0	0.0051594	3.29513	2.98819	-0.947446	145.474	387.316	680.254	434.627	434.627	434.627	9.20344	-83.9699	11.3731	226.662	414.019	198.106	206.227	206.227	206.227	-84.1407	2.08558	-13.1874	1.88428	-9.8791	-3.63255	-0.0282598	0.0306124	1.56738	3.97936	3.5344	-0.224708	0	0	0.00290998	4.03262
0	1.89609	0	0	1.93661	0.348906	-11.7384	-0.142828	-0.00256762	-0.0132625	-14.5168	-1.52E-15	-0.0091718	0	0	0.00523015	3.32815	3.38615	-1.02885	141.445	387.384	679.788	434.782	434.782	434.782	9.25808	-83.9381	11.4346	220.998	414.13	197.903	206.227	206.227	206.227	-84.1106	2.09763	-13.2623	1.60668	-9.93834	-3.59377	-0.0205624	0.035553	1.57753	2.78532	3.00062	-0.202316	0	0	0.0020605	3.82748
0	2.06943	0	0	2.11341	0.347953	-11.7062	-0.142891	-0.0030845	-0.0125581	-14.5071	-6.94E-16	-0.0499694	0	0	0.00530103	3.35787	3.77784	-1.09796	137.474	387.411	679.327	434.93	434.93	434.93	9.31936	-83.9024	11.4941	215.338	414.242	197.706	206.227	206.227	206.227	-84.0773	2.10464	-13.3406	1.3293	-9.98775	-3.55313	-0.0133588	0.0408367	1.58618	1.72609	2.65137	-0.187741	0	0	0.00135841	3.63593
0	2.24511	0	0	2.29248	0.346745	-11.6655	-0.142916	-0.00349835	-0.0120724	-14.4981	4.14E-15	-0.0799161	0	0	0.00537781	3.38388	4.16372	-1.14971	133.567	387.397	678.874	435.075	435.075	435.075	9.3874	-83.8626	11.5517	209.686	414.354	197.513	206.227	206.227	206.227	-84.0406	2.1067	-13.4223	1.04815	-10.0273	-3.5152	-0.007606	0.0460401	1.59273	1.15912	2.4765	-0.189429	0	0	0.000975742	3.45817
0	2.4234	0	0	2.47406	0.345169	-11.6124	-0.14288	-0.00380337	-0.0117695	-14.4854	-2.35E-15	-0.102587	0	0	0.00546358	3.40599	4.54415	-1.17974	129.732	387.344	678.431	435.217	435.217	435.217	9.4623	-83.8185	11.6077	204.043	414.464	197.325	206.227	206.227	206.227	-84.0003	2.10394	-13.5078	0.760061	-10.0571	-3.48433	-0.00345793	0.0513738	1.59689	1.08145	2.64016	-0.213842	0	0	0.000918701	3.2946
0	2.60472	0	0	2.65853	0.343142	-11.544	-0.1428	-0.00392724	-0.0116914	-14.4697	8.96E-16	-0.114483	0	0	0.005561	3.42414	4.91936	-1.18446	125.975	387.252	678	435.359	435.359	435.359	9.54419	-83.7701	11.6622	198.413	414.572	197.142	206.227	206.227	206.227	-83.9564	2.09645	-13.5972	0.462517	-10.0776	-3.46442	-0.00149565	0.056973	1.59888	1.71525	3.25508	-0.266311	0	0	0.0013368	3.14576
0	2.78958	0	0	2.84636	0.340613	-11.4586	-0.142686	-0.00391328	-0.0118365	-14.4514	5.87E-16	-0.123313	0	0	0.00567297	3.43841	5.28949	-1.16146	122.302	387.124	677.581	435.5	435.5	435.5	9.6331	-83.7172	11.7154	192.797	414.676	196.962	206.227	206.227	206.227	-83.9087	2.08427	-13.6906	0.153896	-10.0889	-3.45851	-0.00185807	0.0623346	1.59859	3.09205	4.20446	-0.35287	0	0	0.00226913	3.01228
0	2.97858	0	0	3.03809	0.337571	-11.3559	-0.142542	-0.00374125	-0.0121617	-14.4316	-2.13E-15	-0.128825	0	0	0.00580169	3.44896	5.65458	-1.10962	118.717	386.961	677.173	435.639	435.639	435.639	9.72896	-83.6598	11.7672	187.193	414.777	196.785	206.227	206.227	206.227	-83.8572	2.06745	-13.788	-0.166616	-10.0913	-3.46859	-0.00432041	0.0672733	1.59586	5.12228	5.49255	-0.470748	0	0	0.00369362	2.89486
0	3.17225	0	0	3.23431	0.334036	-11.2364	-0.1424	-0.00343899	-0.0126743	-14.4148	9.38E-17	-0.133015	0	0	0.00595164	3.45611	6.01456	-1.0292	115.227	386.766	676.774	435.776	435.776	435.776	9.83149	-83.5976	11.8173	181.602	414.874	196.612	206.227	206.227	206.227	-83.8016	2.04594	-13.889	-0.499018	-10.0853	-3.49545	-0.0086324	0.0715644	1.5912	7.74884	6.97841	-0.618086	0	0	0.00559465	2.79425
0	3.37142	0	0	3.43578	0.330063	-11.102	-0.142241	-0.00301079	-0.0133372	-14.4005	4.59E-16	-0.133786	0	0	0.00612529	3.46014	6.36935	-0.921812	111.834	386.543	676.384	435.909	435.909	435.909	9.94033	-83.5307	11.8652	176.021	414.967	196.44	206.227	206.227	206.227	-83.7421	2.01967	-13.9931	-0.842652	-10.0713	-3.53864	-0.0143508	0.0751541	1.58482	10.8006	8.63125	-0.787526	0	0	0.00786641	2.7112
0	3.57686	0	0	3.64334	0.325743	-10.9557	-0.142129	-0.00244582	-0.0141555	-14.3962	-1.01E-15	-0.126578	0	0	0.00632875	3.46139	6.71874	-0.790294	108.544	386.292	675.999	436.035	436.035	436.035	10.0549	-83.459	11.9102	170.448	415.056	196.27	206.227	206.227	206.227	-83.6786	1.98855	-14.0994	-1.19618	-10.0497	-3.59649	-0.0210897	0.0775527	1.57706	14.1842	10.2603	-0.971188	0	0	0.0104331	2.64655
0	3.78962	0	0	3.85808	0.3212	-10.8017	-0.142053	-0.00183019	-0.0151117	-14.4011	-2.88E-15	-0.117004	0	0	0.00656856	3.46016	7.06244	-0.638551	105.359	386.018	675.615	436.153	436.153	436.153	10.1748	-83.3827	11.9518	164.879	415.143	196.102	206.227	206.227	206.227	-83.6112	1.95245	-14.2074	-1.5578	-10.0211	-3.66623	-0.0283443	0.0784085	1.56839	17.7084	11.6568	-1.16629	0	0	0.0131316	2.60122
0	4.0109	0	0	4.08126	0.316591	-10.6453	-0.142052	-0.00115199	-0.0161817	-14.4175	4.19E-16	-0.101757	0	0	0.00685093	3.4567	7.40009	-0.471287	102.284	385.72	675.228	436.261	436.26	436.26	10.2994	-83.3021	11.9892	159.311	415.228	195.936	206.227	206.227	206.227	-83.5401	1.91123	-14.3163	-1.92528	-9.98603	-3.74432	-0.0356893	0.0777296	1.55924	21.2315	12.7641	-1.36499	0	0	0.015822	2.57631
0	4.24207	0	0	4.31437	0.312099	-10.4927	-0.142096	-0.000521111	-0.0173099	-14.4396	-2.22E-15	-0.0910173	0	0	0.00718161	3.45118	7.73118	-0.293744	99.3224	385.401	674.833	436.358	436.358	436.358	10.4281	-83.2173	12.022	153.739	415.311	195.773	206.227	206.227	206.227	-83.4656	1.86481	-14.4252	-2.29612	-9.94506	-3.8266	-0.0426272	0.0751358	1.55019	24.5354	13.3508	-1.56597	0	0	0.0183003	2.57308
0	4.48471	0	0	4.55904	0.307925	-10.3507	-0.142183	5.74E-05	-0.0184739	-14.4617	2.19E-15	-0.0845394	0	0	0.00756059	3.44377	8.05511	-0.111325	96.4792	385.06	674.423	436.444	436.444	436.444	10.5604	-83.1289	12.0495	148.158	415.394	195.613	206.227	206.227	206.227	-83.3882	1.81313	-14.5335	-2.66771	-9.89891	-3.90878	-0.0492372	0.0706993	1.54146	27.637	13.3597	-1.76576	0	0	0.0205423	2.59302
0	4.74028	0	0	4.81698	0.30428	-10.2267	-0.142246	0.000514588	-0.0196057	-14.4707	3.46E-15	-0.0878836	0	0	0.0079804	3.43448	8.37116	0.0705257	93.7592	384.697	673.993	436.52	436.52	436.52	10.6955	-83.037	12.0712	142.565	415.475	195.458	206.227	206.227	206.227	-83.308	1.75621	-14.6406	-3.0373	-9.84829	-3.98648	-0.0551681	0.0645886	1.53344	30.3762	12.78	-1.9609	0	0	0.0223953	2.63781
0	5.01027	0	0	5.08978	0.301373	-10.1277	-0.142291	0.000813748	-0.0206959	-14.4607	1.51E-15	-0.101164	0	0	0.00842905	3.4233	8.67851	0.246665	91.1678	384.31	673.537	436.588	436.588	436.588	10.8329	-82.9421	12.0868	136.955	415.555	195.31	206.227	206.227	206.227	-83.2254	1.69417	-14.7455	-3.40221	-9.79395	-4.05566	-0.0605605	0.0567274	1.52642	32.8126	11.44	-2.14537	0	0	0.0238934	2.70925
0	5.29582	0	0	5.37875	0.299406	-10.0607	-0.14227	0.000989745	-0.0217041	-14.4217	-1.64E-15	-0.115807	0	0	0.0088851	3.41013	8.97628	0.412398	88.7105	383.897	673.047	436.649	436.649	436.649	10.9717	-82.8441	12.096	131.324	415.632	195.168	206.227	206.227	206.227	-83.1403	1.6273	-14.8477	-3.75983	-9.73671	-4.11261	-0.0656321	0.0478515	1.52088	35.0362	9.61172	-2.31077	0	0	0.0250777	2.80928
0	5.59757	0	0	5.68477	0.298559	-10.0318	-0.142205	0.00108079	-0.0225415	-14.3537	4.06E-15	-0.12133	0	0	0.00933101	3.39481	9.26357	0.563611	86.3926	383.454	672.519	436.706	436.706	436.706	11.111	-82.7425	12.0986	125.668	415.705	195.032	206.227	206.227	206.227	-83.0522	1.55609	-14.9466	-4.10777	-9.67736	-4.15417	-0.0703664	0.0381836	1.51685	36.9645	7.29565	-2.43632	0	0	0.0258809	2.93978
0	5.91572	0	0	6.00818	0.298991	-10.0466	-0.142094	0.0011147	-0.0232154	-14.2562	-2.17E-15	-0.109355	0	0	0.00975074	3.37713	9.53946	0.696886	84.2193	382.978	671.946	436.764	436.764	436.764	11.2502	-82.6367	12.0948	119.986	415.77	194.903	206.227	206.227	206.227	-82.9602	1.48119	-15.0417	-4.44377	-9.61665	-4.1777	-0.0750614	0.0282569	1.51468	38.7543	4.69677	-2.51566	0	0	0.0263982	3.10257
0	6.24983	0	0	6.34878	0.30083	-10.1092	-0.141979	0.00112142	-0.0236842	-14.135	2.22E-15	-0.0740657	0	0	0.0101361	3.35684	9.8031	0.809545	82.1951	382.465	671.325	436.824	436.824	436.824	11.3887	-82.5254	12.0853	114.273	415.827	194.779	206.227	206.227	206.227	-82.8631	1.40348	-15.1332	-4.7659	-9.55537	-4.18117	-0.0799105	0.0185449	1.5147	40.4506	1.93562	-2.53981	0	0	0.0266449	3.29927
0	6.59891	0	0	6.70583	0.304169	-10.223	-0.141861	0.00114539	-0.0239201	-13.9923	-7.68E-16	-0.0113521	0	0	0.0104806	3.33369	10.0537	0.899644	80.3237	381.911	670.651	436.892	436.892	436.891	11.5263	-82.4073	12.0708	108.53	415.874	194.659	206.227	206.227	206.227	-82.7593	1.32398	-15.2214	-5.07238	-9.49428	-4.16313	-0.0847261	0.00976567	1.517	41.9696	-0.714611	-2.50411	0	0	0.0265421	3.53119
0	6.96143	0	0	7.07805	0.30906	-10.3894	-0.141793	0.00111527	-0.0239609	-13.8356	5.61E-17	0.0656543	0	0	0.0107786	3.3074	10.2907	0.966057	78.6083	381.313	669.924	436.969	436.969	436.969	11.663	-82.2804	12.0527	102.756	415.91	194.54	206.227	206.227	206.227	-82.6468	1.24379	-15.3072	-5.36182	-9.43389	-4.12273	-0.0895764	0.00202283	1.52201	43.3575	-3.24906	-2.42192	0	0	0.0261265	3.79939
0	7.33538	0	0	7.46366	0.315507	-10.6084	-0.14182	0.00107523	-0.0237992	-13.6707	-2.96E-15	0.152332	0	0	0.0110244	3.27773	10.5133	1.00842	77.0513	380.667	669.142	437.06	437.06	437.06	11.7992	-82.1428	12.0326	96.9501	415.934	194.422	206.227	206.227	206.227	-82.5234	1.16409	-15.3919	-5.63299	-9.37472	-4.05967	-0.0940985	-0.00422508	1.52995	44.4801	-5.39486	-2.30302	0	0	0.0253148	4.1046
0	7.71835	0	0	7.86046	0.32346	-10.8783	-0.142033	0.000985148	-0.0235005	-13.5072	1.64E-15	0.232569	0	0	0.0112087	3.24453	10.721	1.0272	75.6549	379.97	668.308	437.167	437.167	437.167	11.9355	-81.9921	12.012	91.1143	415.945	194.302	206.227	206.227	206.227	-82.3869	1.08598	-15.4769	-5.88494	-9.31723	-3.97433	-0.0980202	-0.00893715	1.54115	45.2478	-7.12234	-2.16711	0	0	0.0240938	4.4474
0	8.1075	0	0	8.26584	0.332819	-11.1952	-0.142512	0.000810531	-0.0230948	-13.3515	-5.02E-16	0.289377	0	0	0.0113144	3.2078	10.9133	1.0236	74.4214	379.221	667.424	437.291	437.291	437.291	12.0724	-81.8257	11.9923	85.2505	415.944	194.18	206.227	206.227	206.227	-82.2345	1.01046	-15.5636	-6.11688	-9.26189	-3.86767	-0.100748	-0.011824	1.55598	45.4591	-8.26851	-2.03678	0	0	0.0224098	4.82827
0	8.49983	0	0	8.67696	0.343427	-11.5536	-0.143355	0.000575674	-0.0225935	-13.2094	-7.85E-16	0.313691	0	0	0.0113264	3.16761	11.0895	0.999601	73.3543	378.419	666.495	437.433	437.433	437.433	12.2108	-81.6408	11.9747	79.3616	415.93	194.055	206.227	206.227	206.227	-82.0633	0.938261	-15.6532	-6.32821	-9.20903	-3.74127	-0.10142	-0.0128687	1.57463	44.7759	-8.6693	-1.92769	0	0	0.0201905	5.24784
0	8.89222	0	0	9.09071	0.355082	-11.9463	-0.144637	0.000279154	-0.0220391	-13.0807	2.66E-15	0.296277	0	0	0.0112249	3.12433	11.2487	0.957934	72.4584	377.565	665.53	437.594	437.594	437.594	12.3511	-81.4343	11.9595	73.4516	415.902	193.931	206.227	206.227	206.227	-81.8702	0.869878	-15.7465	-6.51838	-9.15926	-3.59744	-0.0993727	-0.011963	1.59729	42.9671	-8.19655	-1.85775	0	0	0.0174718	5.70708
0	9.28138	0	0	9.5038	0.36754	-12.3648	-0.146399	-9.44E-05	-0.0214786	-12.9575	-2.57E-15	0.230216	0	0	0.0109861	3.07853	11.3897	0.901997	71.7413	376.66	664.536	437.773	437.773	437.773	12.4937	-81.2027	11.9466	67.5255	415.857	193.81	206.227	206.227	206.227	-81.6517	0.805498	-15.8438	-6.68697	-9.11308	-3.43907	-0.0939952	-0.00952191	1.62406	39.8327	-6.87084	-1.84092	0	0	0.0143608	6.20748
0	9.66395	0	0	9.91267	0.380537	-12.8	-0.14867	-0.00046355	-0.0209543	-12.826	-2.59E-15	0.122894	0	0	0.0105969	3.03109	11.5111	0.835676	71.2136	375.709	663.522	437.968	437.968	437.968	12.6385	-80.9422	11.935	61.5891	415.795	193.698	206.227	206.227	206.227	-81.4038	0.74507	-15.9446	-6.83343	-9.07148	-3.26956	-0.0842239	-0.0055486	1.65476	35.0395	-4.56285	-1.88043	0	0	0.010968	6.75132
0	10.0363	0	0	10.3134	0.3938	-13.2425	-0.151395	-0.00082138	-0.0204359	-12.6604	3.59E-15	-0.0234958	0	0	0.0100327	2.98324	11.6107	0.763367	70.8898	374.716	662.499	438.178	438.178	438.178	12.7853	-80.6479	11.9229	55.6488	415.713	193.602	206.227	206.227	206.227	-81.1217	0.688374	-16.0479	-6.95718	-9.03559	-3.09272	-0.0692925	-0.000203184	1.68878	28.2854	-1.20021	-1.9821	0	0	0.00750168	7.34183
0	10.3943	0	0	10.7015	0.407072	-13.6837	-0.154477	-0.00106055	-0.0199644	-12.4288	2.86E-16	-0.194137	0	0	0.00927799	2.93659	11.686	0.68973	70.7889	373.688	661.478	438.402	438.402	438.402	12.9334	-80.3141	11.9082	49.7114	415.609	193.532	206.227	206.227	206.227	-80.7994	0.635151	-16.1521	-7.05765	-9.00709	-2.91263	-0.0491744	0.00656456	1.72555	19.5921	3.3116	-2.14963	0	0	0.00434305	7.98328
0	10.7332	0	0	11.0716	0.420124	-14.116	-0.157748	-0.00109999	-0.0194714	-12.0936	1.65E-15	-0.375354	0	0	0.00831401	2.8931	11.734	0.619396	70.9344	372.632	660.469	438.635	438.635	438.635	13.0816	-79.9337	11.8879	43.7842	415.479	193.497	206.227	206.227	206.227	-80.4296	0.585193	-16.2549	-7.13382	-8.98803	-2.7332	-0.023252	0.0149689	1.76421	8.68121	9.10182	-2.38447	0	0	0.00189968	8.6811
0	11.0471	0	0	11.4171	0.432779	-14.5336	-0.161027	-0.000826025	-0.0189483	-11.6212	-5.10E-16	-0.548447	0	0	0.0071355	2.85501	11.751	0.556863	71.3542	371.56	659.481	438.878	438.878	438.879	13.2286	-79.4977	11.8588	37.8745	415.322	193.507	206.227	206.227	206.227	-80.0032	0.538446	-16.3539	-7.18456	-8.98079	-2.55805	0.0080835	0.0252565	1.80343	-4.31474	16.2923	-2.69536	0	0	0.000782661	9.44181
0	11.3284	0	0	11.7298	0.444924	-14.9329	-0.164238	-0.000190398	-0.0183563	-10.9961	-4.49E-15	-0.698427	0	0	0.00575762	2.82483	11.7328	0.506076	72.0803	370.482	658.524	439.129	439.129	439.129	13.3724	-78.9951	11.8172	31.9893	415.137	193.57	206.227	206.227	206.227	-79.5087	0.495088	-16.446	-7.2082	-8.98806	-2.39008	0.0445196	0.037726	1.84194	-19.3925	24.849	-3.08229	0	0	0.00170389	10.2729
0	11.5677	0	0	11.9997	0.456522	-15.3129	-0.167293	0.000838205	-0.0177202	-10.2111	8.17E-17	-0.808745	0	0	0.00421936	2.80514	11.6748	0.470273	73.1479	369.41	657.605	439.386	439.386	439.386	13.511	-78.4127	11.7592	26.1357	414.926	193.691	206.227	206.227	206.227	-78.9326	0.455591	-16.5279	-7.20259	-9.01257	-2.23123	0.0849545	0.0527053	1.87897	-36.2063	34.7059	-3.54756	0	0	0.00550518	11.1826
0	11.7541	0	0	12.215	0.467622	-15.6752	-0.170162	0.00224092	-0.017106	-9.274	1.39E-15	-0.863717	0	0	0.00259107	2.79846	11.572	0.451639	74.5943	368.358	656.729	439.648	439.648	439.648	13.6419	-77.7354	11.6808	20.3204	414.69	193.876	206.227	206.227	206.227	-78.2591	0.420751	-16.5961	-7.16497	-9.05693	-2.08209	0.1282	0.0702102	1.91322	-54.4136	45.534	-4.0732	0	0	0.0130517	12.1796
0	11.8743	0	0	12.3618	0.478367	-16.0247	-0.172802	0.00387631	-0.016554	-8.20293	2.90E-15	-0.856795	0	0	0.00096869	2.80714	11.4192	0.451069	76.4573	367.34	655.902	439.915	439.915	439.915	13.7624	-76.9459	11.5782	14.5496	414.435	194.127	206.227	206.227	206.227	-77.4705	0.391723	-16.6472	-7.09175	-9.12333	-1.94162	0.173173	0.0899179	1.94374	-73.7556	56.8069	-4.62335	0	0	0.0251873	13.2729
0	11.9134	0	0	12.4245	0.488988	-16.369	-0.17517	0.00559546	-0.0161196	-7.02892	-2.90E-15	-0.780392	0	0	-0.000518994	2.83319	11.211	0.468095	78.7743	366.371	655.126	440.186	440.186	440.186	13.8701	-76.0252	11.448	8.82874	414.165	194.444	206.227	206.227	206.227	-76.5471	0.369905	-16.6781	-6.97868	-9.21342	-1.80712	0.218616	0.11145	1.96932	-93.9572	67.9846	-5.14497	0	0	0.0426933	14.471
0	11.8541	0	0	12.3854	0.499799	-16.7182	-0.177255	0.00722014	-0.0159295	-5.80313	5.31E-15	-0.630597	0	0	-0.00172534	2.87816	10.9422	0.500898	81.5797	365.465	654.405	440.459	440.459	440.459	13.9631	-74.953	11.287	3.16245	413.887	194.827	206.227	206.227	206.227	-75.4683	0.35673	-16.6864	-6.82068	-9.32803	-1.67422	0.263123	0.13386	1.98972	-114.583	78.3264	-5.56113	0	0	0.0661027	15.7816
0	11.6779	0	0	12.2251	0.511175	-17.0843	-0.179057	0.00859348	-0.0160403	-4.59793	2.74E-15	-0.40607	0	0	-0.00251701	2.94311	10.6081	0.546377	84.9039	364.637	653.739	440.732	440.732	440.732	14.0402	-73.7083	11.0929	-2.44551	413.607	195.273	206.227	206.227	206.227	-74.2125	0.353246	-16.6705	-6.61197	-9.4672	-1.5371	0.305833	0.156472	2.00388	-135.503	87.2828	-5.78678	0	0	0.0958731	17.211
0	11.3648	0	0	11.9229	0.523531	-17.4803	-0.180686	0.00962186	-0.0166754	-3.5183	-1.39E-15	-0.108652	0	0	-0.0028358	3.02854	10.2042	0.600547	88.7716	363.9	653.13	441.005	441.005	441.005	14.1018	-72.2699	10.8634	-7.99228	413.331	195.782	206.227	206.227	206.227	-72.7585	0.359552	-16.6301	-6.34641	-9.62988	-1.38885	0.345209	0.17812	2.01127	-156.102	94.3294	-5.74691	0	0	0.131965	18.7637
0	10.8948	0	0	11.4575	0.537291	-17.9192	-0.182261	0.0102165	-0.0179568	-2.69171	-1.82E-15	0.248125	0	0	-0.00278756	3.13444	9.72702	0.658788	93.1997	363.265	652.582	441.276	441.276	441.276	14.1502	-70.618	10.5965	-13.4758	413.064	196.352	206.227	206.227	206.227	-71.0869	0.374104	-16.5663	-6.01749	-9.81414	-1.22201	0.380379	0.197673	2.01177	-176.102	99.0472	-5.37261	0	0	0.174135	20.4415
0	10.2488	0	0	10.8083	0.552848	-18.4129	-0.184012	0.0103567	-0.0200091	-2.27465	-1.35E-15	0.646261	0	0	-0.00274463	3.26032	9.17393	0.716453	98.1966	362.743	652.098	441.541	441.541	441.541	14.1897	-68.7355	10.2895	-18.8942	412.81	196.989	206.227	206.227	206.227	-69.1814	0.392997	-16.4818	-5.61899	-10.0172	-1.02925	0.409975	0.214546	2.00542	-194.925	101.402	-4.64387	0	0	0.221669	22.2433
0	9.41059	0	0	9.95641	0.570514	-18.97	-0.186266	0.00995686	-0.0228543	-2.44617	4.41E-15	1.0545	0	0	-0.00345431	3.40531	8.54354	0.769146	103.761	362.342	651.682	441.799	441.799	441.799	14.2266	-66.6102	9.9385	-24.244	412.571	197.705	206.227	206.227	206.227	-67.0311	0.409413	-16.3801	-5.14505	-10.2356	-0.803874	0.43345	0.227851	1.99227	-212.361	101.296	-3.54654	0	0	0.273641	24.1647
0	8.36879	0	0	8.88726	0.590459	-19.5947	-0.189435	0.00904067	-0.0263747	-3.3946	-1.47E-15	1.45575	0	0	-0.00605161	3.5682	7.83581	0.813318	109.879	362.065	651.342	442.048	442.048	442.048	14.2684	-64.237	9.5383	-29.5167	412.347	198.52	206.227	206.227	206.227	-64.6325	0.413429	-16.2654	-4.59081	-10.4651	-0.540628	0.450046	0.237469	1.97277	-228.098	99.0275	-2.11404	0	0	0.328834	26.1976
0	7.11918	0	0	7.59258	0.612667	-20.2845	-0.194029	0.00763498	-0.0304105	-5.30307	2.61E-15	1.84279	0	0	-0.0119913	3.7476	7.05211	0.846569	116.529	361.914	651.086	442.285	442.285	442.285	14.3221	-61.6199	9.082	-34.6949	412.135	199.467	206.227	206.227	206.227	-61.9921	0.39254	-16.142	-3.95258	-10.7014	-0.236219	0.45931	0.242968	1.94796	-241.876	94.7295	-0.362718	0	0	0.385604	28.3302
0	5.66744	0	0	6.07334	0.636893	-21.03	-0.200532	0.00588502	-0.0343735	-8.31735	-1.96E-15	2.23259	0	0	-0.0227601	3.9419	6.19528	0.867986	123.675	361.889	650.925	442.508	442.508	442.508	14.3932	-58.7757	8.56234	-39.746	411.928	200.591	206.227	206.227	206.227	-59.1289	0.332981	-16.0135	-3.22833	-10.9395	0.110197	0.461612	0.244704	1.91843	-253.971	88.9522	1.63965	0	0	0.443006	30.547
0	4.03138	0	0	4.34291	0.662652	-21.8146	-0.209219	0.00385438	-0.0377325	-12.5035	-1.76E-15	2.63939	0	0	-0.0394201	4.14942	5.26962	0.87838	131.273	361.985	650.872	442.714	442.714	442.714	14.4839	-55.7355	7.9736	-44.6148	411.719	201.949	206.227	206.227	206.227	-56.0762	0.2219	-15.8828	-2.41779	-11.1751	0.496551	0.457383	0.242856	1.88558	-264.415	81.9255	3.86677	0	0	0.499551	32.8294
0	2.24256	0	0	2.42947	0.689241	-22.6156	-0.219996	0.00168663	-0.0396099	-17.8139	-5.76E-15	3.07861	0	0	-0.0620005	4.36828	4.28069	0.880395	139.268	362.194	650.942	442.898	442.898	442.898	14.5921	-52.5466	7.31453	-49.2184	411.495	203.602	206.227	206.227	206.227	-52.8829	0.0502255	-15.7522	-1.5227	-11.4034	0.917731	0.447645	0.237821	1.84979	-273.622	74.0881	6.24068	0	0	0.554582	35.1562
0	0.346565	0	0	0.377639	0.715795	-23.4063	-0.232322	-0.000455151	-0.0390131	-24.0676	-4.90E-15	3.54781	0	0	-0.0889988	4.59658	3.23524	0.878563	147.598	362.507	651.149	443.058	443.058	443.058	14.7112	-49.2722	6.59119	-53.4411	411.244	205.61	206.227	206.227	206.227	-49.613	-0.184467	-15.6233	-0.546911	-11.6206	1.3655	0.433646	0.230271	1.81118	-282.048	65.8676	8.66508	0	0	0.607743	37.5041
0	-1.59856	0	0	-1.75206	0.74137	-24.159	-0.245226	-0.00256719	-0.0352351	-30.9511	-3.59E-15	3.99941	0	0	-0.117218	4.83224	2.14087	0.879148	156.195	362.911	651.509	443.188	443.188	443.188	14.831	-45.99	5.81951	-57.1356	410.951	208.018	206.227	206.227	206.227	-46.3438	-0.475705	-15.4973	0.503794	-11.8233	1.82874	0.416543	0.220736	1.77038	-289.751	57.4285	11.075	0	0	0.657983	39.8486
0	-3.52555	0	0	-3.88576	0.765068	-24.8487	-0.257449	-0.00451435	-0.0276297	-38.0429	1.31E-15	4.37429	0	0	-0.142066	5.07298	1.00584	0.889993	164.988	363.393	652.039	443.283	443.283	443.283	14.9403	-42.788	5.02595	-60.1288	410.604	210.844	206.227	206.227	206.227	-43.1613	-0.807318	-15.3759	1.62167	-12.0087	2.29379	0.39757	0.209613	1.72674	-296.814	49.0414	13.361	0	0	0.70444	42.1651
0	-5.36281	0	0	-5.94139	0.786142	-25.4556	-0.267732	-0.00628914	-0.0161821	-44.8643	-3.92E-15	4.58773	0	0	-0.158522	5.31639	-0.161259	0.920089	173.903	363.939	652.752	443.338	443.338	443.338	15.0291	-39.759	4.24625	-62.2332	410.193	214.07	206.227	206.227	206.227	-40.1556	-1.15453	-15.2611	2.7974	-12.1751	2.74515	0.378215	0.197477	1.68108	-303.012	40.8969	15.4427	0	0	0.745528	44.4291
0	-7.04011	0	0	-7.83536	0.804074	-25.9672	-0.274884	-0.00786868	-0.00148846	-50.9186	-7.84E-15	4.56524	0	0	-0.162333	5.55981	-1.35175	0.979326	182.868	364.532	653.662	443.346	443.346	443.346	15.0912	-36.994	3.52191	-63.2621	409.71	217.639	206.227	206.227	206.227	-37.4143	-1.48687	-15.156	4.02018	-12.3216	3.16602	0.358945	0.185126	1.63392	-307.513	33.2502	17.238	0	0	0.778209	46.6166
0	-8.49404	0	0	-9.4899	0.818612	-26.3788	-0.278014	-0.00929969	0.0152591	-55.7551	-5.23E-15	4.25574	0	0	-0.151316	5.80028	-2.55718	1.07768	191.816	365.158	654.781	443.303	443.303	443.303	15.1255	-34.5763	2.89521	-63.0456	409.154	221.458	206.227	206.227	206.227	-35.0165	-1.7723	-15.0643	5.27826	-12.4481	3.53949	0.340673	0.173081	1.58693	-309.458	26.3259	18.6747	0	0	0.799235	48.7053
0	-9.67315	0	0	-10.8401	0.829743	-26.692	-0.276417	-0.0107712	0.032416	-59.0024	5.23E-15	3.63864	0	0	-0.126091	6.0347	-3.76951	1.22463	200.682	365.8	656.115	443.204	443.204	443.204	15.1348	-32.5747	2.40377	-61.4444	408.529	225.407	206.227	206.227	206.227	-33.0278	-1.98177	-14.9901	6.5593	-12.5553	3.84945	0.324166	0.161596	1.54178	-307.904	20.1539	19.7448	0	0	0.805232	50.6742
0	-10.5416	0	0	-11.8395	0.83762	-26.9125	-0.269845	-0.0124668	0.0481145	-60.437	0	2.74518	0	0	-0.09015	6.25976	-4.98123	1.42849	209.411	366.444	657.671	443.045	443.045	443.045	15.1246	-31.0399	2.07583	-58.3614	407.843	229.352	206.227	206.227	206.227	-31.4965	-2.09309	-14.9365	7.85052	-12.6443	4.08155	0.309476	0.151145	1.50075	-301.846	14.7797	20.4616	0	0	0.793073	52.5041
0	-11.0815	0	0	-12.463	0.842478	-27.0481	-0.258428	-0.0143527	0.0606693	-60.0006	0	1.67221	0	0	-0.0489641	6.47214	-6.18546	1.69541	217.955	367.076	659.447	442.828	442.828	442.828	15.0998	-30.0015	1.92714	-53.747	407.104	233.161	206.227	206.227	206.227	-30.4507	-2.09362	-14.9047	9.13924	-12.7166	4.22443	0.297006	0.141886	1.46545	-290.788	10.2514	20.8147	0	0	0.761565	54.1783
0	-11.2928	0	0	-12.7083	0.844583	-27.1068	-0.242749	-0.0163823	0.0689651	-57.8132	-9.15E-15	0.542639	0	0	-0.00859421	6.66858	-7.37587	2.02873	226.273	367.682	661.441	442.554	442.553	442.553	15.0631	-29.4675	1.95984	-47.6007	406.318	236.717	206.227	206.227	206.227	-29.898	-1.98128	-14.8938	10.4131	-12.7739	4.27054	0.287022	0.133694	1.43674	-274.824	6.47115	20.8375	0	0	0.711829	55.6826
0	-11.1928	0	0	-12.5941	0.8442	-27.0961	-0.223731	-0.0180753	0.0725644	-54.1428	2.61E-15	-0.474248	0	0	0.0257791	6.84611	-8.5466	2.42834	234.331	368.251	663.645	442.227	442.227	442.227	15.0142	-29.4251	2.16336	-39.9677	405.49	239.925	206.227	206.227	206.227	-29.8266	-1.76393	-14.9003	11.6601	-12.8177	4.21685	0.279015	0.126914	1.4143	-254.36	3.71354	20.4178	0	0	0.64644	57.0055
0	-10.8126	0	0	-12.1569	0.841607	-27.0239	-0.202657	-0.0190877	0.0716462	-49.3749	2.61E-15	-1.24432	0	0	0.0508674	7.00227	-9.69215	2.89005	242.105	368.773	666.044	441.856	441.856	441.856	14.9505	-29.844	2.51677	-30.9321	404.625	242.718	206.227	206.227	206.227	-30.2078	-1.45744	-14.9195	12.8693	-12.8496	4.06549	0.272616	0.121643	1.397	-230.357	2.02044	19.5374	0	0	0.569759	58.1385
0	-10.1935	0	0	-11.4459	0.837123	-26.8986	-0.180953	-0.0189553	0.0671227	-43.9505	1.31E-15	-1.65738	0	0	0.0656336	7.13527	-10.8072	3.40564	249.572	369.238	668.621	441.45	441.45	441.45	14.8679	-30.6801	2.99228	-20.6075	403.726	245.057	206.227	206.227	206.227	-30.9999	-1.08291	-14.946	14.0302	-12.8705	3.82368	0.267087	0.118426	1.38283	-204.118	1.70315	18.0826	0	0	0.487	59.0757
0	-9.38284	0	0	-10.5176	0.831116	-26.7305	-0.160119	-0.0175214	0.0600103	-38.3209	-1.31E-15	-1.67418	0	0	0.0710272	7.24417	-11.8865	3.96285	256.714	369.639	671.352	441.023	441.023	441.023	14.7631	-31.8806	3.55899	-9.12645	402.798	246.928	206.227	206.227	206.227	-32.1529	-0.663496	-14.9751	15.1339	-12.8811	3.50357	0.261981	0.116902	1.36989	-177.102	2.63155	16.0851	0	0	0.403504	59.814
0	-8.42982	0	0	-9.43056	0.823999	-26.5306	-0.141523	-0.014666	0.0515816	-32.8951	1.31E-15	-1.29221	0	0	0.0692876	7.32889	-12.9248	4.54605	263.518	369.967	674.21	440.585	440.585	440.585	14.6341	-33.3889	4.18641	3.37074	401.848	248.334	206.227	206.227	206.227	-33.6125	-0.221735	-15.0036	16.1724	-12.8816	3.12149	0.256709	0.117168	1.35604	-150.806	4.84205	13.5419	0	0	0.324132	60.3525
0	-7.38162	0	0	-8.2403	0.816189	-26.3104	-0.126261	-0.0104263	0.0426582	-27.9992	2.61E-15	-0.548617	0	0	0.0631235	7.39032	-13.9171	5.137	269.971	370.218	677.163	440.151	440.151	440.151	14.4816	-35.1488	4.84726	16.7462	400.889	249.288	206.227	206.227	206.227	-35.3251	0.222625	-15.0297	17.1392	-12.8721	2.69712	0.251461	0.119447	1.34096	-126.479	8.33803	10.4868	0	0	0.252476	60.6919
0	-6.28059	0	0	-6.996	0.808083	-26.081	-0.115006	-0.00485864	0.0340851	-23.8433	6.53E-16	0.505486	0	0	0.0549901	7.4302	-14.8585	5.716	276.06	370.386	680.176	439.732	439.732	439.732	14.309	-37.1087	5.51915	30.8728	399.939	249.818	206.227	206.227	206.227	-37.2408	0.653607	-15.0542	18.0299	-12.8519	2.25216	0.246144	0.12393	1.32387	-105.079	13.1477	6.9445	0	0	0.190763	60.8347
0	-5.16222	0	0	-5.73812	0.800019	-25.8519	-0.107844	0.00188328	0.0260808	-20.4977	-6.53E-16	1.80288	0	0	0.0466344	7.45094	-15.7447	6.26313	281.775	370.464	683.212	439.339	439.339	439.34	14.1222	-39.2235	6.18542	45.6393	399.022	249.953	206.227	206.227	206.227	-39.3161	1.05924	-15.0797	18.8416	-12.8203	1.80898	0.240669	0.130817	1.3055	-86.897	19.301	2.96089	0	0	0.139368	60.7843
0	-4.0546	0	0	-4.49799	0.792274	-25.6311	-0.104257	0.00938811	0.0188659	-17.8984	-1.14E-15	3.24724	0	0	0.0389912	7.4555	-16.572	6.75937	287.108	370.45	686.234	438.981	438.981	438.981	13.9294	-41.4559	6.83478	60.9515	398.166	249.733	206.227	206.227	206.227	-41.5146	1.43096	-15.1112	19.5739	-12.7764	1.38941	0.235176	0.140205	1.28638	-71.9811	26.7264	-1.34454	0	0	0.0979886	60.5454
0	-2.97936	0	0	-3.29916	0.785036	-25.4239	-0.103453	0.017292	0.0122516	-15.9034	2.53E-15	4.74935	0	0	0.032366	7.44712	-17.3376	7.18782	292.051	370.339	689.205	438.663	438.663	438.663	13.7403	-43.7755	7.46037	76.7306	397.406	249.197	206.227	206.227	206.227	-43.8067	1.76275	-15.1549	20.2283	-12.7193	1.01346	0.229612	0.152058	1.26811	-59.8562	35.2798	-5.82067	0	0	0.0654071	60.1236
0	-1.95335	0	0	-2.15952	0.778422	-25.234	-0.104587	0.0251936	0.00616257	-14.3459	1.31E-15	6.21968	0	0	0.0267122	7.42903	-18.0401	7.53469	296.602	370.131	692.09	438.389	438.389	438.389	13.5651	-46.1569	8.0583	92.9084	396.78	248.392	206.227	206.227	206.227	-46.1674	2.05002	-15.2176	20.8085	-12.648	0.698163	0.223674	0.166413	1.2514	-49.9359	44.9052	-10.3384	0	0	0.0402426	59.5254
0	-0.990561	0	0	-1.09353	0.772484	-25.063	-0.107018	0.0327898	0.000353965	-13.09	3.27E-16	7.58474	0	0	0.0218856	7.40438	-18.6789	7.78964	300.757	369.827	694.855	438.16	438.16	438.16	13.4144	-48.5776	8.62656	109.424	396.322	247.36	206.227	206.227	206.227	-48.5748	2.289	-15.3057	21.3202	-12.562	0.457177	0.218341	0.182734	1.23791	-41.9268	55.3475	-14.7335	0	0	0.0215304	58.7581
0	-0.103193	0	0	-0.113783	0.767245	-24.9117	-0.110487	0.0398042	-0.00532303	-12.0677	0	8.77925	0	0	0.0177996	7.37589	-19.255	7.94659	304.519	369.428	697.474	437.975	437.975	437.975	13.2982	-51.0171	9.16418	126.218	396.069	246.144	206.227	206.227	206.227	-51.0087	2.4763	-15.425	21.7708	-12.4608	0.299794	0.213615	0.200507	1.22866	-35.3042	66.3472	-18.8547	0	0	0.00798441	57.8301
0	0.697577	0	0	0.768333	0.762718	-24.7806	-0.114969	0.0459383	-0.0109261	-11.2674	6.53E-16	9.73945	0	0	0.0144218	7.34587	-19.7704	8.0034	307.893	368.941	699.92	437.832	437.832	437.832	13.2257	-53.4559	9.67095	143.237	396.051	244.785	206.227	206.227	206.227	-53.4503	2.60895	-15.5803	22.1688	-12.3446	0.231231	0.211269	0.219184	1.22449	-30.3228	77.597	-22.5412	0	0	-0.00102689	56.7506
0	1.40208	0	0	1.54294	0.758913	-24.6703	-0.120629	0.0509375	-0.0165458	-10.7191	6.53E-16	10.4092	0	0	0.0117258	7.31605	-20.2281	7.96224	310.886	368.373	702.176	437.725	437.724	437.725	13.2045	-55.8757	10.1474	160.428	396.293	243.322	206.227	206.227	206.227	-55.8816	2.68477	-15.7747	22.5235	-12.2138	0.252079	0.211922	0.237766	1.22644	-26.8127	88.5875	-25.6235	0	0	-0.00658918	55.5297
0	2.00252	0	0	2.20218	0.755848	-24.5813	-0.12756	0.054429	-0.0220291	-10.4537	-3.27E-15	10.7228	0	0	0.00961035	7.28755	-20.6322	7.82903	313.51	367.733	704.226	437.648	437.648	437.648	13.2406	-58.26	10.5947	177.74	396.815	241.794	206.227	206.227	206.227	-58.2869	2.70265	-16.0098	22.8445	-12.0695	0.358843	0.216612	0.255275	1.23413	-25.0879	98.729	-27.9238	0	0	-0.00939381	54.1784
0	2.49359	0	0	2.7408	0.753513	-24.5134	-0.135718	0.0562149	-0.0272473	-10.4809	-6.53E-16	10.6373	0	0	0.00787361	7.26091	-20.9872	7.61311	315.78	367.033	706.062	437.596	437.596	437.596	13.3368	-60.595	11.0148	195.131	397.624	240.242	206.227	206.227	206.227	-60.6527	2.66289	-16.285	23.1416	-11.9132	0.544136	0.226688	0.270764	1.24764	-25.4947	107.528	-29.3625	0	0	-0.0100417	52.708
0	2.87279	0	0	3.15642	0.751844	-24.4648	-0.144882	0.0560248	-0.0321555	-10.7785	-6.53E-16	10.1095	0	0	0.00624915	7.23615	-21.2981	7.32686	317.713	366.286	707.679	437.56	437.56	437.56	13.4929	-62.8699	11.4096	212.563	398.72	238.708	206.227	206.227	206.227	-62.9684	2.56728	-16.5973	23.4235	-11.7467	0.797099	0.242146	0.283256	1.26628	-27.882	114.351	-29.8573	0	0	-0.00912808	51.1307
0	3.14014	0	0	3.44931	0.750702	-24.4315	-0.154583	0.0538344	-0.0364991	-11.284	-2.61E-15	9.13251	0	0	0.00447006	7.21283	-21.5703	6.98496	319.329	365.506	709.077	437.535	437.535	437.535	13.7048	-65.0764	11.7807	230.005	400.09	237.234	206.227	206.227	206.227	-65.2263	2.41906	-16.9406	23.6983	-11.5724	1.10408	0.263337	0.292531	1.28903	-32.4239	119.026	-29.5	0	0	-0.00678796	49.459
0	3.29782	0	0	3.62186	0.749839	-24.4064	-0.164417	0.0497088	-0.0403537	-11.9319	-3.59E-15	7.72444	0	0	0.00236693	7.19012	-21.809	6.60387	320.651	364.706	710.261	437.513	437.513	437.513	13.9645	-67.2091	12.1284	247.433	401.709	235.863	206.227	206.227	206.227	-67.4205	2.22268	-17.3058	23.9728	-11.3931	1.44924	0.289668	0.298205	1.315	-38.7287	121.284	-28.3896	0	0	-0.00310821	47.7055
0	3.34965	0	0	3.67798	0.748895	-24.3788	-0.173871	0.0439114	-0.0435194	-12.6425	2.61E-15	5.94252	0	0	-9.06E-05	7.1669	-22.0194	6.20103	321.705	363.901	711.239	437.489	437.489	437.489	14.2606	-69.2646	12.4512	264.828	403.541	234.636	206.227	206.227	206.227	-69.5473	1.98353	-17.6805	24.2523	-11.2116	1.81526	0.320759	0.300369	1.34299	-46.6906	121.303	-26.756	0	0	0.00211645	45.8832
0	3.30029	0	0	3.62252	0.747385	-24.3348	-0.182651	0.0369863	-0.0461846	-13.3596	3.59E-15	3.89497	0	0	-0.0027718	7.14192	-22.2062	5.79418	322.515	363.105	712.022	437.457	437.457	437.457	14.5781	-71.241	12.7451	282.177	405.54	233.59	206.227	206.227	206.227	-71.6035	1.70759	-18.0495	24.5403	-11.0311	2.1843	0.355202	0.299925	1.37217	-55.5589	119.6	-24.8798	0	0	0.00867139	44.0045
0	3.15513	0	0	3.46103	0.744726	-24.2572	-0.190457	0.0295235	-0.0483239	-14.0295	5.72E-15	1.71453	0	0	-0.0054194	7.11386	-22.3737	5.40066	323.11	362.331	712.623	437.414	437.414	437.414	14.9001	-73.1379	13.0038	299.472	407.653	232.759	206.227	206.227	206.227	-73.5869	1.40122	-18.395	24.8389	-10.8548	2.53864	0.392345	0.297591	1.40163	-65.041	116.731	-22.9971	0	0	0.0164613	42.0819
0	2.91967	0	0	3.19938	0.740249	-24.1262	-0.197106	0.0222685	-0.0502758	-14.6159	-1.18E-15	-0.434257	0	0	-0.0077234	7.08143	-22.5254	5.03689	323.517	361.59	713.057	437.357	437.357	437.357	15.2083	-74.9554	13.2188	316.703	409.826	232.172	206.227	206.227	206.227	-75.4955	1.07086	-18.698	25.1483	-10.6857	2.86134	0.430285	0.294381	1.43095	-74.0736	113.429	-21.3356	0	0	0.0246143	40.127
0	2.5994	0	0	2.84384	0.733254	-23.9211	-0.20241	0.0159273	-0.0522009	-15.0879	2.12E-15	-2.38317	0	0	-0.00941581	7.04338	-22.6644	4.71773	323.764	360.893	713.339	437.284	437.284	437.284	15.4847	-76.6943	13.38	333.865	412.002	231.852	206.227	206.227	206.227	-77.3269	0.722924	-18.9398	25.4671	-10.5269	3.1369	0.467722	0.290878	1.45947	-81.9641	110.319	-20.0284	0	0	0.0322409	38.1512
0	2.19955	0	0	2.4008	0.723043	-23.6205	-0.206247	0.0111507	-0.0546748	-15.4331	9.80E-16	-3.97153	0	0	-0.0103785	6.99863	-22.793	4.45627	323.875	360.249	713.487	437.194	437.194	437.194	15.7131	-78.3553	13.4772	350.947	414.133	231.818	206.227	206.227	206.227	-79.0786	0.36368	-19.1031	25.7929	-10.3813	3.35166	0.502405	0.287707	1.48679	-87.3342	107.907	-19.1285	0	0	0.0378364	36.1648
0	1.72514	0	0	1.87704	0.708991	-23.2046	-0.208597	0.0083788	-0.0581248	-15.6641	-3.10E-15	-5.07215	0	0	-0.010719	6.94629	-22.913	4.26345	323.878	359.665	713.518	437.086	437.086	437.086	15.8796	-79.9392	13.501	367.93	416.176	232.082	206.227	206.227	206.227	-80.7477	-0.000739248	-19.1734	26.1218	-10.2512	3.49424	0.532625	0.285059	1.51281	-89.2046	106.399	-18.5743	0	0	0.0402469	34.1779
0	1.18138	0	0	1.28018	0.6906	-22.6563	-0.20959	0.00795066	-0.0632777	-15.8228	4.57E-15	-5.58936	0	0	-0.010803	6.88561	-23.0255	4.14785	323.794	359.15	713.448	436.96	436.96	436.96	15.9742	-81.4463	13.4446	384.787	418.1	232.65	206.227	206.227	206.227	-82.3309	-0.364211	-19.141	26.4491	-10.1389	3.55562	0.555905	0.282969	1.53734	-86.1011	105.976	-18.3001	0	0	0.0382181	32.1998
0	0.574599	0	0	0.619556	0.66756	-21.9632	-0.209469	0.00978807	-0.0706111	-15.9697	-4.98E-15	-5.49723	0	0	-0.0111559	6.81614	-23.1313	4.11558	323.648	358.706	713.293	436.818	436.818	436.818	15.9909	-82.877	13.3048	401.476	419.885	233.525	206.227	206.227	206.227	-83.826	-0.7205	-19.0012	26.7697	-10.0461	3.52951	0.570902	0.280872	1.56013	-77.2374	106.196	-18.1041	0	0	0.0315315	30.2398
0	-0.086277	0	0	-0.0925053	0.63979	-21.1187	-0.208474	0.0136037	-0.0808383	-16.1567	-3.76E-15	-4.82283	0	0	-0.0123112	6.7376	-23.2308	4.17028	323.459	358.338	713.067	436.659	436.659	436.659	15.9274	-84.2331	13.0831	417.941	421.522	234.704	206.227	206.227	206.227	-85.2323	-1.06317	-18.7551	27.0782	-9.97398	3.41217	0.57589	0.278306	1.58106	-61.5366	106.681	-17.8447	0	0	0.0203286	28.3074
0	-0.78849	0	0	-0.839755	0.607467	-20.1235	-0.206631	0.0189086	-0.0942524	-16.3901	2.04E-15	-3.64375	0	0	-0.0145937	6.64997	-23.324	4.31321	323.246	358.048	712.785	436.485	436.485	436.484	15.7852	-85.5185	12.7864	434.108	423.009	236.182	206.227	206.227	206.227	-86.5521	-1.38565	-18.4093	27.3695	-9.92332	3.20233	0.569428	0.274279	1.59959	-38.3112	106.752	-17.3741	0	0	0.00560973	26.4126
0	-1.51462	0	0	-1.60179	0.571029	-18.9862	-0.203826	0.0249615	-0.111122	-16.6261	-1.96E-15	-2.09041	0	0	-0.0179432	6.5535	-23.4108	4.54314	323.026	357.837	712.457	436.296	436.296	436.296	15.5691	-86.7391	12.4262	449.884	424.353	237.951	206.227	206.227	206.227	-87.7913	-1.68166	-17.9757	27.6388	-9.89432	2.90131	0.55056	0.268185	1.61484	-7.08082	105.746	-16.5959	0	0	-0.0110642	24.5664
0	-2.243	0	0	-2.35484	0.53115	-17.7236	-0.199559	0.0310778	-0.131251	-16.7448	3.43E-15	-0.307437	0	0	-0.0218823	6.44871	-23.4912	4.85642	322.814	357.707	712.094	436.096	436.096	436.096	15.2867	-87.9029	12.0175	465.159	425.564	239.997	206.227	206.227	206.227	-88.9584	-1.94566	-17.4695	27.8822	-9.88669	2.51287	0.519061	0.259658	1.62563	32.159	103.203	-15.4926	0	0	-0.0276727	22.7812
0	-2.94881	0	0	-3.07337	0.48871	-16.36	-0.193401	0.0365153	-0.1542	-16.6049	-3.59E-17	1.54448	0	0	-0.0256405	6.33636	-23.5647	5.24698	322.626	357.656	711.703	435.884	435.884	435.885	14.948	-89.0186	11.5776	479.811	426.652	242.298	206.227	206.227	206.227	-90.0634	-2.17356	-16.9093	28.0963	-9.89945	2.0431	0.475033	0.248261	1.63073	79.081	98.7255	-14.1031	0	0	-0.0421252	21.0703
0	-3.60616	0	0	-3.73227	0.444737	-14.9268	-0.184796	0.0407094	-0.179141	-16.0403	-1.02E-16	3.32044	0	0	-0.0283849	6.21758	-23.6312	5.70626	322.471	357.683	711.288	435.665	435.665	435.665	14.5655	-90.0937	11.124	493.702	427.625	244.819	206.227	206.227	206.227	-91.1164	-2.36324	-16.3146	28.2789	-9.9312	1.50054	0.419883	0.234151	1.62876	132.572	92.2866	-12.528	0	0	-0.052395	19.4486
0	-4.19051	0	0	-4.3091	0.400342	-13.4602	-0.173474	0.0433973	-0.20508	-14.9238	-4.66E-15	4.91344	0	0	-0.0295567	6.09379	-23.69	6.2232	322.359	357.785	710.851	435.439	435.439	435.439	14.1532	-91.1331	10.673	506.69	428.489	247.506	206.227	206.227	206.227	-92.125	-2.51479	-15.7057	28.4287	-9.98005	0.8961	0.355263	0.217954	1.61927	191.229	84.2325	-10.9103	0	0	-0.0569865	17.9318
0	-4.68125	0	0	-4.78607	0.356668	-11.9996	-0.159374	0.0445916	-0.230775	-13.1796	-5.80E-15	6.25547	0	0	-0.0290061	5.9667	-23.7405	6.78431	322.298	357.958	710.392	435.209	435.209	435.209	13.7263	-92.1374	10.2386	518.632	429.244	250.29	206.227	206.227	206.227	-93.0927	-2.63052	-15.1017	28.5452	-10.0436	0.242927	0.283861	0.200653	1.60168	252.873	75.2546	-9.4008	0	0	-0.0549191	16.5359
0	-5.06376	0	0	-5.15166	0.314836	-10.5857	-0.142851	0.0444904	-0.254788	-10.8208	-1.88E-15	7.31009	0	0	-0.0269938	5.83836	-23.7819	7.37371	322.292	358.197	709.907	434.978	434.978	434.978	13.3004	-93.1018	9.83242	529.391	429.888	253.075	206.227	206.227	206.227	-94.0176	-2.71442	-14.5206	28.6288	-10.119	-0.443586	0.209681	0.183516	1.5769	314.437	66.2006	-8.12335	0	0	-0.0458363	15.2764
0	-5.33094	0	0	-5.4015	0.275901	-9.25776	-0.124631	0.0434449	-0.275775	-7.95395	1.96E-15	8.07029	0	0	-0.0240471	5.71101	-23.8131	7.97353	322.342	358.495	709.391	434.748	434.748	434.748	12.8906	-94.0156	9.46329	538.841	430.42	255.751	206.227	206.227	206.227	-94.8917	-2.77151	-13.9782	28.6804	-10.203	-1.14628	0.136539	0.167437	1.54611	372.733	57.793	-7.15465	0	0	-0.0301996	14.168
0	-5.48377	0	0	-5.53855	0.240815	-8.05242	-0.105881	0.0417467	-0.2923	-4.78591	-2.61E-15	8.5361	0	0	-0.0207014	5.58708	-23.8328	8.56421	322.446	358.843	708.837	434.522	434.522	434.522	12.5104	-94.8629	9.13786	546.878	430.835	258.194	206.227	206.227	206.227	-95.7013	-2.80698	-13.4879	28.7014	-10.2922	-1.84649	0.069714	0.15332	1.51172	423.674	50.6422	-6.51924	0	0	-0.00908378	13.2227
0	-5.53067	0	0	-5.57235	0.210385	-7.00113	-0.0880248	0.0397215	-0.303207	-1.59236	6.53E-16	8.7262	0	0	-0.0173539	5.46906	-23.8393	9.12532	322.6	359.233	708.236	434.3	434.3	434.3	12.1706	-95.624	8.86063	553.425	431.131	260.272	206.227	206.227	206.227	-96.4283	-2.82538	-13.06	28.6935	-10.3828	-2.52477	0.0140378	0.141671	1.47669	463.46	44.9905	-6.18044	0	0	0.0156877	12.4501
0	-5.48609	0	0	-5.51773	0.185245	-6.12899	-0.0725889	0.0375579	-0.307448	1.31817	-2.29E-15	8.66056	0	0	-0.0141536	5.35936	-23.831	9.6363	322.797	359.653	707.58	434.084	434.084	434.084	11.8788	-96.2774	8.63424	558.431	431.307	261.862	206.227	206.227	206.227	-97.0521	-2.83021	-12.7016	28.6585	-10.4709	-3.16173	-0.0258296	0.132799	1.44385	488.332	40.9659	-6.07009	0	0	0.0417706	11.8556
0	-5.36826	0	0	-5.39275	0.165835	-5.45365	-0.0609142	0.0355049	-0.304267	3.66014	-1.63E-16	8.38048	0	0	-0.0110872	5.26023	-23.8062	10.0775	323.03	360.093	706.862	433.872	433.872	433.872	11.639	-96.8024	8.45932	561.885	431.365	262.855	206.227	206.227	206.227	-97.5525	-2.82366	-12.416	28.5985	-10.5526	-3.73889	-0.0457581	0.126579	1.41637	495.217	38.3492	-6.07528	0	0	0.0663819	11.4406
0	-5.19705	0	0	-5.21684	0.152393	-4.98505	-0.0539161	0.0335579	-0.293192	5.21729	-6.53E-16	7.91264	0	0	-0.00804635	5.17353	-23.7635	10.4314	323.289	360.541	706.075	433.664	433.664	433.664	11.4518	-97.1816	8.33467	563.809	431.31	263.171	206.227	206.227	206.227	-97.912	-2.80696	-12.2034	28.5153	-10.6243	-4.23972	-0.0422997	0.123043	1.39668	481.737	36.9168	-6.09148	0	0	0.0864807	11.2019
0	-4.99229	0	0	-5.00935	0.144949	-4.72526	-0.0521184	0.0318524	-0.274002	5.85219	6.53E-16	7.30533	0	0	-0.00499268	5.10065	-23.7018	10.6832	323.568	360.989	705.218	433.456	433.456	433.456	11.315	-97.4027	8.25715	564.261	431.148	262.764	206.227	206.227	206.227	-98.118	-2.78058	-12.0605	28.4114	-10.6823	-4.65064	-0.0134357	0.121888	1.38558	446.652	36.5136	-6.02461	0	0	0.0990857	11.1316
0	-4.77249	0	0	-4.78842	0.143335	-4.6689	-0.0555579	0.0302335	-0.246986	5.5206	6.53E-16	6.57993	0	0	-0.00198662	5.04238	-23.6206	10.8223	323.858	361.43	704.291	433.246	433.245	433.246	11.2245	-97.4595	8.22173	563.336	430.892	261.628	206.227	206.227	206.227	-98.1636	-2.74481	-11.9817	28.2888	-10.7235	-4.96172	0.0414678	0.123055	1.38423	390.02	36.9223	-5.817	0	0	0.101584	11.2174
0	-4.55449	0	0	-4.57059	0.147199	-4.80382	-0.0639272	0.0286777	-0.213013	4.25058	-4.90E-16	5.77007	0	0	0.000779082	4.9989	-23.5202	10.8423	324.156	361.857	703.3	433.027	433.027	433.027	11.1746	-97.352	8.22168	561.16	430.556	259.794	206.227	206.227	206.227	-98.0481	-2.70007	-11.9588	28.1502	-10.7453	-5.16722	0.120731	0.126666	1.39199	313.724	38.2359	-5.46145	0	0	0.0923529	11.443
0	-4.35286	0	0	-4.37028	0.15604	-5.11226	-0.0766612	0.0270542	-0.173424	2.12708	5.72E-16	4.89622	0	0	0.00303256	4.96969	-23.4016	10.7417	324.46	362.27	702.255	432.795	432.795	432.795	11.1591	-97.0868	8.24877	557.892	430.159	257.333	206.227	206.227	206.227	-97.7774	-2.64741	-11.9824	27.9984	-10.7454	-5.26592	0.221227	0.132834	1.40798	220.934	40.6423	-4.99791	0	0	0.0710269	11.7891
0	-4.17956	0	0	-4.19945	0.169232	-5.57195	-0.092949	0.0253193	-0.130498	-0.716515	-4.08E-16	3.98461	0	0	0.00449256	4.95364	-23.2668	10.5238	324.772	362.669	701.17	432.543	432.543	432.543	11.1714	-96.6759	8.29357	553.713	429.723	254.342	206.227	206.227	206.227	-97.3626	-2.58867	-12.0415	27.8362	-10.7223	-5.26094	0.336909	0.141576	1.43061	117.072	44.3117	-4.50294	0	0	0.0391254	12.2336
0	-4.04331	0	0	-4.06682	0.186083	-6.15809	-0.11168	0.0234533	-0.086867	-4.09711	2.65E-15	3.0602	0	0	0.00495023	4.94912	-23.1185	10.1959	325.097	363.058	700.063	432.267	432.267	432.267	11.2052	-96.1365	8.34584	548.82	429.271	250.945	206.227	206.227	206.227	-96.8204	-2.52672	-12.1247	27.6667	-10.6749	-5.15939	0.459968	0.153106	1.45802	8.83715	49.5284	-4.08348	0	0	-0.000169209	12.7536
0	-3.94878	0	0	-3.97719	0.205884	-6.84519	-0.13151	0.0215182	-0.04588	-7.79016	1.72E-15	2.15419	0	0	0.00436269	4.95411	-22.96	9.76921	325.445	363.443	698.954	431.961	431.961	431.961	11.2544	-95.4902	8.39507	543.415	428.828	247.277	206.227	206.227	206.227	-96.1717	-2.46531	-12.2204	27.4929	-10.6029	-4.97171	0.580558	0.167112	1.48863	-95.5202	56.2279	-3.84222	0	0	-0.0421398	13.3269
0	-3.89602	0	0	-3.93068	0.227972	-7.60932	-0.150838	0.0196702	-0.010664	-11.5301	1.94E-15	1.30592	0	0	0.00291699	4.96633	-22.7953	9.25744	325.824	363.832	697.865	431.623	431.623	431.623	11.3132	-94.7611	8.43085	537.692	428.413	243.477	206.227	206.227	206.227	-95.4404	-2.40894	-12.3172	27.3179	-10.5063	-4.71078	0.688692	0.183201	1.51997	-187.862	64.289	-3.86883	0	0	-0.081719	13.9331
0	-3.87982	0	0	-3.92226	0.251776	-8.42978	-0.168073	0.0179827	0.0159718	-15.0429	1.29E-15	0.548758	0	0	0.00101217	4.98338	-22.6281	8.67624	326.247	364.233	696.818	431.252	431.252	431.252	11.3762	-93.9755	8.44363	531.819	428.044	239.676	206.227	206.227	206.227	-94.6525	-2.3623	-12.4042	27.144	-10.3858	-4.39116	0.77431	0.200195	1.55057	-260.566	72.9659	-4.19116	0	0	-0.114234	14.5557
0	-3.89005	0	0	-3.94185	0.276859	-9.29055	-0.181839	0.0166188	0.032477	-18.0795	-4.74E-15	-0.0680625	0	0	-0.000788483	5.00289	-22.4622	8.04186	326.726	364.654	695.831	430.849	430.849	430.849	11.4379	-93.1595	8.42517	525.934	427.732	235.987	206.227	206.227	206.227	-93.834	-2.32972	-12.4715	26.9729	-10.2424	-4.02801	0.830369	0.2165	1.57868	-308.711	81.3174	-4.76047	0	0	-0.136855	15.1826
0	-3.91273	0	0	-3.97543	0.302918	-10.1803	-0.191283	0.0155532	0.0391879	-20.4633	5.21E-16	-0.509677	0	0	-0.00195461	5.02268	-22.3004	7.37023	327.267	365.103	694.919	430.418	430.419	430.419	11.4927	-92.3375	8.36921	520.13	427.481	232.499	206.227	206.227	206.227	-93.0091	-2.31447	-12.5108	26.8057	-10.0779	-3.63602	0.854754	0.230646	1.60338	-331.445	88.2758	-5.4423	0	0	-0.149209	15.8072
0	-3.93221	0	0	-4.00719	0.329753	-11.0915	-0.196197	0.0148763	0.0379093	-22.1153	-4.47E-15	-0.729878	0	0	-0.00208673	5.04078	-22.1449	6.67612	327.875	365.587	694.093	429.968	429.968	429.968	11.5352	-91.5306	8.27214	514.457	427.287	229.272	206.227	206.227	206.227	-92.1987	-2.31811	-12.5153	26.6417	-9.89438	-3.22885	0.848829	0.241093	1.62369	-331.202	93.0018	-6.05751	0	0	-0.152786	16.4267
0	-3.93359	0	0	-4.0219	0.357224	-12.0183	-0.197221	0.0146501	0.0313637	-23.0809	-1.12E-15	-0.699922	0	0	-0.00103925	5.05557	-21.996	5.97236	328.544	366.11	693.357	429.508	429.508	429.508	11.5604	-90.7552	8.13403	508.928	427.142	226.338	206.227	206.227	206.227	-91.4189	-2.33998	-12.4815	26.4792	-9.69437	-2.81826	0.817562	0.246777	1.63923	-313.113	94.9967	-6.42556	0	0	-0.150156	17.041
0	-3.90441	0	0	-4.00656	0.385209	-12.956	-0.195312	0.0147793	0.0222445	-23.4706	3.37E-15	-0.435082	0	0	0.00105146	5.06577	-21.8527	5.26955	329.261	366.674	692.708	429.048	429.048	429.048	11.5649	-90.0231	7.95905	503.531	427.037	223.706	206.227	206.227	206.227	-90.6814	-2.37721	-12.4093	26.3146	-9.48102	-2.41381	0.76718	0.24775	1.65052	-282.966	94.375	-6.44806	0	0	-0.143739	17.6502
0	-3.83551	0	0	-3.95139	0.413574	-13.8993	-0.191392	0.0149687	0.0126463	-23.414	-4.79E-15	-0.00328653	0	0	0.00382449	5.07043	-21.7125	4.57595	330.004	367.279	692.138	428.6	428.6	428.6	11.5473	-89.3422	7.75555	498.238	426.965	221.369	206.227	206.227	206.227	-89.9938	-2.42494	-12.3028	26.1433	-9.25794	-2.02275	0.704131	0.243704	1.65809	-246.186	91.1003	-6.07575	0	0	-0.135042	18.2533
0	-3.72182	0	0	-3.85047	0.442149	-14.8418	-0.186176	0.0148701	0.00379863	-23.0334	5.77E-16	0.496977	0	0	0.00682026	5.06879	-21.5712	3.89805	330.739	367.924	691.635	428.175	428.175	428.175	11.5075	-88.717	7.53478	493.015	426.92	219.308	206.227	206.227	206.227	-89.3605	-2.47687	-12.1688	25.9594	-9.02902	-1.65057	0.633912	0.234953	1.66309	-206.904	85.5155	-5.35793	0	0	-0.124691	18.8471
0	-3.56234	0	0	-3.70198	0.470715	-15.7759	-0.18051	0.0143023	-0.00369027	-22.4687	4.81E-15	0.97565	0	0	0.00963987	5.06023	-21.4241	3.2411	331.429	368.606	691.185	427.781	427.781	427.781	11.447	-88.1488	7.30929	487.83	426.897	217.497	206.227	206.227	206.227	-88.7829	-2.5261	-12.0159	25.7565	-8.79851	-1.30135	0.562196	0.222082	1.66684	-168.617	78.0815	-4.38316	0	0	-0.112996	19.4261
0	-3.3593	0	0	-3.50725	0.498991	-16.6921	-0.175182	0.0131327	-0.00959691	-21.8507	-3.31E-15	1.35672	0	0	0.0120044	5.04404	-21.2659	2.61011	332.03	369.32	690.773	427.425	427.425	427.425	11.3678	-87.6372	7.09123	482.654	426.891	215.908	206.227	206.227	206.227	-88.2602	-2.56587	-11.853	25.5282	-8.57071	-0.978874	0.493763	0.205646	1.67071	-133.962	69.2607	-3.25473	0	0	-0.100285	19.9832
0	-3.11662	0	0	-3.26946	0.526634	-17.5794	-0.170615	0.0115362	-0.0138372	-21.2619	-1.20E-15	1.61675	0	0	0.013821	5.01934	-21.0914	2.01043	332.502	370.061	690.386	427.112	427.112	427.112	11.2719	-87.1804	6.8912	477.465	426.895	214.512	206.227	206.227	206.227	-87.7909	-2.59015	-11.6879	25.269	-8.34975	-0.687096	0.432365	0.186781	1.675	-104.753	59.8187	-2.08959	0	0	-0.0873468	20.5105
0	-2.83905	0	0	-2.9926	0.55324	-18.4253	-0.166873	0.00974306	-0.0164015	-20.7318	3.69E-15	1.76112	0	0	0.0150992	4.98507	-20.8965	1.44824	332.804	370.822	690.012	426.841	426.841	426.841	11.161	-86.7768	6.71758	472.249	426.901	213.286	206.227	206.227	206.227	-87.3733	-2.5941	-11.5268	24.9744	-8.13953	-0.430597	0.380313	0.167033	1.68012	-81.9886	50.6078	-0.996733	0	0	-0.0753609	21.0004
0	-2.53183	0	0	-2.68132	0.578357	-19.2163	-0.163878	0.00804158	-0.0172247	-20.2596	4.65E-16	1.8202	0	0	0.015912	4.93997	-20.6779	0.9302	332.905	371.597	689.647	426.611	426.611	426.611	11.0369	-86.4244	6.57627	467	426.903	212.21	206.227	206.227	206.227	-87.0052	-2.57435	-11.3745	24.6412	-7.9432	-0.21446	0.338551	0.147577	1.68491	-66.0438	42.3481	-0.0593936	0	0	-0.0657426	21.4461
0	-2.20044	0	0	-2.34085	0.601508	-19.9386	-0.161494	0.00667226	-0.0167184	-19.8284	-6.53E-16	1.83045	0	0	0.0163357	4.88292	-20.4334	0.462819	332.776	372.379	689.286	426.419	426.419	426.419	10.9013	-86.1209	6.47067	461.717	426.895	211.269	206.227	206.227	206.227	-86.6846	-2.52919	-11.2342	24.268	-7.76343	-0.0435855	0.305731	0.129863	1.689	-55.8476	35.6369	0.655654	0	0	-0.0590996	21.8421
0	-1.85063	0	0	-1.97684	0.622243	-20.58	-0.159415	0.00583357	-0.0150995	-19.3991	-3.63E-15	1.82751	0	0	0.0164179	4.813	-20.162	0.0515319	332.399	373.159	688.929	426.261	426.261	426.261	10.7564	-85.8638	6.40186	456.407	426.873	210.448	206.227	206.227	206.227	-86.4092	-2.45871	-11.1081	23.8549	-7.60186	0.0780003	0.280322	0.114919	1.69169	-50.3064	30.8978	1.10584	0	0	-0.0557631	22.1837
0	-1.48834	0	0	-1.59566	0.640184	-21.1307	-0.157355	0.00549423	-0.0129026	-18.9377	1.78E-15	1.82223	0	0	0.0161637	4.72985	-19.8633	-0.300249	331.758	373.932	688.578	426.133	426.133	426.133	10.6049	-85.65	6.36884	451.08	426.839	209.736	206.227	206.227	206.227	-86.1762	-2.36472	-10.9973	23.4031	-7.45943	0.148047	0.259944	0.103171	1.69237	-47.8481	28.0809	1.29792	0	0	-0.0551203	22.4678
0	-1.1199	0	0	-1.20436	0.65507	-21.5846	-0.155195	0.00559762	-0.010444	-18.4329	-4.49E-16	1.81967	0	0	0.0155903	4.63366	-19.5377	-0.591705	330.846	374.693	688.235	426.031	426.031	426.031	10.45	-85.4756	6.36887	445.748	426.794	209.121	206.227	206.227	206.227	-85.9821	-2.25053	-10.9026	22.9151	-7.33593	0.166489	0.242404	0.0942853	1.69042	-47.0475	26.9405	1.25421	0	0	-0.0561555	22.692
0	-0.751734	0	0	-0.810435	0.666783	-21.9397	-0.152935	0.00591457	-0.00817418	-17.8928	-1.88E-15	1.80465	0	0	0.0147269	4.52534	-19.1861	-0.825039	329.658	375.438	687.902	425.952	425.952	425.952	10.2954	-85.3361	6.39778	440.422	426.746	208.59	206.227	206.227	206.227	-85.8228	-2.12057	-10.824	22.3944	-7.23048	0.135976	0.226699	0.0875388	1.68599	-47.0306	26.928	1.04182	0	0	-0.0579742	22.8553
0	-0.390128	0	0	-0.421358	0.675357	-22.1985	-0.150583	0.00637642	-0.00628773	-17.3315	-6.23E-16	1.77708	0	0	0.0136422	4.40642	-18.8096	-1.0051	328.193	376.165	687.582	425.893	425.893	425.893	10.1446	-85.2263	6.45062	435.112	426.7	208.131	206.227	206.227	206.227	-85.6936	-1.97984	-10.761	21.845	-7.1414	0.0614591	0.211477	0.0823896	1.67907	-46.9609	27.7361	0.701317	0	0	-0.0595782	22.9572
0	-0.040789	0	0	-0.0441083	0.680976	-22.3676	-0.14829	0.00683112	-0.00508547	-16.7806	7.76E-16	1.7279	0	0	0.0124246	4.27901	-18.4099	-1.13921	326.453	376.872	687.275	425.855	425.855	425.855	10.0008	-85.1412	6.52199	429.828	426.662	207.728	206.227	206.227	206.227	-85.5899	-1.83339	-10.7128	21.272	-7.06641	-0.0498546	0.196889	0.0780144	1.67018	-46.5587	28.8839	0.298378	0	0	-0.0604624	22.9986
0	0.291465	0	0	0.315379	0.68395	-22.457	-0.146201	0.00721625	-0.0044904	-16.2704	-2.83E-15	1.65733	0	0	0.0111679	4.14553	-17.9888	-1.23612	324.445	377.561	686.982	425.836	425.836	425.836	9.86644	-85.0757	6.6067	424.572	426.639	207.369	206.227	206.227	206.227	-85.5068	-1.68581	-10.6782	20.6807	-7.00284	-0.189504	0.183247	0.0736741	1.6599	-45.9403	30.0354	-0.115492	0	0	-0.0606435	22.9812
0	0.602977	0	0	0.652576	0.684687	-22.4791	-0.144407	0.00751713	-0.00473533	-15.823	2.56E-15	1.57034	0	0	0.00994982	4.00855	-17.5485	-1.30531	322.177	378.231	686.701	425.838	425.838	425.838	9.74343	-85.0251	6.7001	419.347	426.634	207.042	206.227	206.227	206.227	-85.44	-1.5409	-10.6557	20.077	-6.9477	-0.348433	0.170258	0.0688538	1.64868	-44.733	31.007	-0.51799	0	0	-0.0596187	22.9079
0	0.891466	0	0	0.964573	0.683663	-22.4483	-0.143037	0.00769702	-0.00551352	-15.4606	-1.54E-15	1.46967	0	0	0.00883067	3.8707	-17.0913	-1.35633	319.66	378.885	686.431	425.861	425.861	425.861	9.63265	-84.9856	6.79829	414.151	426.651	206.736	206.227	206.227	206.227	-85.3856	-1.40148	-10.6438	19.4671	-6.89817	-0.517496	0.159249	0.0632749	1.63722	-43.5932	31.6353	-0.871782	0	0	-0.058193	22.7827
0	1.15595	0	0	1.25011	0.681375	-22.3796	-0.142125	0.00778519	-0.00690509	-15.1914	3.06E-15	1.36514	0	0	0.00784315	3.73441	-16.6201	-1.39793	316.907	379.523	686.171	425.906	425.906	425.906	9.53422	-84.9539	6.8982	408.979	426.69	206.443	206.227	206.227	206.227	-85.3405	-1.26936	-10.6408	18.8571	-6.85166	-0.68839	0.149669	0.0569284	1.62625	-42.1574	31.8972	-1.17	0	0	-0.0559549	22.6104
0	1.39667	0	0	1.50945	0.678318	-22.2877	-0.141678	0.00777402	-0.00859741	-15.0165	-1.17E-15	1.26267	0	0	0.00700023	3.6019	-16.1376	-1.438	313.934	380.148	685.919	425.972	425.972	425.972	9.44755	-84.9276	6.99766	403.825	426.752	206.158	206.227	206.227	206.227	-85.3021	-1.14544	-10.645	18.2532	-6.80611	-0.853597	0.142537	0.0498481	1.61599	-40.9205	31.7597	-1.39257	0	0	-0.053578	22.3964
0	1.61502	0	0	1.74417	0.674937	-22.1859	-0.141656	0.00767808	-0.0104932	-14.9278	-2.45E-15	1.16923	0	0	0.00629951	3.47508	-15.6467	-1.48299	310.757	380.761	685.674	426.059	426.059	426.059	9.37161	-84.9049	7.09527	398.681	426.836	205.879	206.227	206.227	206.227	-85.2686	-1.02983	-10.6552	17.6605	-6.76005	-1.00707	0.137433	0.0420887	1.6073	-39.6433	31.1757	-1.53006	0	0	-0.0508171	22.1468
0	1.81318	0	0	1.95679	0.671608	-22.0855	-0.141972	0.00749165	-0.0124076	-14.9087	2.29E-15	1.08802	0	0	0.00572862	3.35551	-15.1499	-1.53807	307.394	381.362	685.435	426.167	426.167	426.167	9.30514	-84.8851	7.19037	393.539	426.939	205.604	206.227	206.227	206.227	-85.239	-0.922095	-10.67	17.0838	-6.71277	-1.144	0.134813	0.0338803	1.60003	-38.5616	30.1706	-1.5748	0	0	-0.0480307	21.8671
0	1.99379	0	0	2.15036	0.668614	-21.995	-0.142545	0.00716004	-0.0141344	-14.9414	-2.56E-15	1.01359	0	0	0.00527179	3.24441	-14.6497	-1.60686	303.861	381.951	685.201	426.291	426.291	426.291	9.24685	-84.8677	7.28296	388.389	427.059	205.335	206.227	206.227	206.227	-85.2128	-0.821411	-10.6885	16.5263	-6.6644	-1.26111	0.13452	0.025415	1.59444	-37.6635	28.7018	-1.5217	0	0	-0.0452611	21.563
0	2.15967	0	0	2.32805	0.666129	-21.9199	-0.143218	0.00665337	-0.0155343	-15.0002	-1.97E-15	0.939968	0	0	0.00490623	3.14266	-14.1477	-1.69157	300.174	382.53	684.973	426.429	426.429	426.429	9.19561	-84.8526	7.37346	383.225	427.195	205.075	206.227	206.227	206.227	-85.1898	-0.726766	-10.7105	15.9901	-6.61593	-1.35652	0.136499	0.0171621	1.59069	-36.9915	26.831	-1.37824	0	0	-0.0426355	21.2391
0	2.31333	0	0	2.4927	0.664213	-21.8619	-0.143935	0.00599214	-0.0164881	-15.0708	-3.73E-16	0.864018	0	0	0.00460948	3.05079	-13.6452	-1.79302	296.346	383.097	684.753	426.579	426.579	426.579	9.15054	-84.8401	7.46259	378.042	427.343	204.828	206.227	206.227	206.227	-85.1698	-0.637118	-10.7355	15.4755	-6.56899	-1.42985	0.140805	0.00972351	1.58887	-36.6619	24.726	-1.16633	0	0	-0.0403694	20.899
0	2.45691	0	0	2.64665	0.662816	-21.8196	-0.144556	0.00511298	-0.0169383	-15.133	-3.46E-15	0.772506	0	0	0.00435605	2.96896	-13.1427	-1.91057	292.391	383.652	684.54	426.736	426.736	426.736	9.11092	-84.8301	7.55116	372.835	427.5	204.597	206.227	206.227	206.227	-85.1532	-0.551517	-10.7638	14.9814	-6.52578	-1.4822	0.147014	0.00347524	1.58842	-36.637	22.4235	-0.899992	0	0	-0.038509	20.5453
0	2.592	0	0	2.79155	0.661788	-21.7884	-0.145039	0.00410673	-0.0169078	-15.1775	1.52E-15	0.668595	0	0	0.00412342	2.89703	-12.6403	-2.04234	288.318	384.196	684.338	426.897	426.897	426.897	9.07623	-84.823	7.63987	367.604	427.663	204.385	206.227	206.227	206.227	-85.1397	-0.469147	-10.7954	14.5052	-6.48873	-1.51607	0.15465	-0.00099854	1.58938	-36.7759	20.1712	-0.61435	0	0	-0.0370206	20.1796
0	2.7195	0	0	2.92835	0.660897	-21.7615	-0.145301	0.00300676	-0.0164579	-15.1925	2.97E-15	0.55036	0	0	0.00389241	2.83454	-12.1372	-2.18524	284.138	384.726	684.148	427.06	427.06	427.06	9.04611	-84.8185	7.72933	362.35	427.827	204.194	206.227	206.227	206.227	-85.1295	-0.389383	-10.8304	14.0429	-6.46039	-1.53522	0.162987	-0.00338395	1.59118	-36.9736	18.1027	-0.331732	0	0	-0.0359065	19.8019
0	2.83995	0	0	3.0574	0.659857	-21.7299	-0.145303	0.00187832	-0.0157054	-15.1715	-3.31E-15	0.421829	0	0	0.00364912	2.78082	-11.6325	-2.33533	279.856	385.245	683.974	427.223	427.223	427.223	9.02021	-84.8168	7.81986	357.075	427.988	204.024	206.227	206.227	206.227	-85.1223	-0.311802	-10.8689	13.5894	-6.44303	-1.54437	0.171269	-0.00338939	1.5934	-36.9682	16.4164	-0.0801999	0	0	-0.0350075	19.4119
0	2.95328	0	0	3.17841	0.658356	-21.6844	-0.145029	0.000820163	-0.0146744	-15.1114	3.22E-15	0.293246	0	0	0.00338507	2.73499	-11.1245	-2.48795	275.478	385.752	683.816	427.385	427.385	427.385	8.99827	-84.8176	7.91151	351.785	428.144	203.875	206.227	206.227	206.227	-85.118	-0.236167	-10.9106	13.139	-6.43871	-1.54902	0.178951	-0.000647295	1.59567	-36.7665	15.3736	0.117295	0	0	-0.0343653	19.0081
0	3.05892	0	0	3.29056	0.656075	-21.6151	-0.1445	-8.22E-05	-0.0135371	-15.0147	1.10E-16	0.175881	0	0	0.0030952	2.69612	-10.6116	-2.6381	271.009	386.248	683.677	427.547	427.547	427.547	8.98001	-84.8204	8.00406	346.485	428.289	203.745	206.227	206.227	206.227	-85.1161	-0.162419	-10.9552	12.6857	-6.44872	-1.55501	0.184767	0.00461002	1.59743	-35.9899	15.0459	0.250128	0	0	-0.0335896	18.5886
0	3.15601	0	0	3.39261	0.652722	-21.5132	-0.143805	-0.000634382	-0.0123565	-14.8921	1.35E-15	0.0945768	0	0	0.00277278	2.66322	-10.0917	-2.78085	266.45	386.736	683.559	427.71	427.71	427.71	8.96514	-84.8247	8.09703	341.18	428.422	203.63	206.227	206.227	206.227	-85.116	-0.0906635	-11.0023	12.2235	-6.4738	-1.56816	0.188013	0.0125666	1.59837	-34.5316	15.7848	0.294395	0	0	-0.0324347	18.1513
0	3.24336	0	0	3.48311	0.648059	-21.3712	-0.142985	-0.000796303	-0.0112418	-14.7513	-1.04E-15	0.0580442	0	0	0.00240939	2.63542	-9.56297	-2.91163	261.804	387.218	683.462	427.878	427.878	427.878	8.9535	-84.8298	8.18983	335.876	428.542	203.526	206.227	206.227	206.227	-85.1169	-0.021101	-11.0515	11.7465	-6.51382	-1.59379	0.187839	0.0224545	1.59789	-32.1994	17.4715	0.262296	0	0	-0.0305077	17.6937
0	3.3196	0	0	3.56049	0.641918	-21.1837	-0.142127	-0.000524709	-0.0103016	-14.6061	-4.65E-16	0.0738672	0	0	0.00199541	2.61201	-9.02357	-3.02668	257.072	387.699	683.386	428.052	428.052	428.052	8.94507	-84.8346	8.28195	330.577	428.65	203.429	206.227	206.227	206.227	-85.1179	0.0460127	-11.1025	11.2501	-6.56815	-1.63635	0.183689	0.0340308	1.59585	-28.893	20.1566	0.157264	0	0	-0.0274252	17.2136
0	3.38354	0	0	3.62331	0.634217	-20.948	-0.141283	0.000123666	-0.00959787	-14.4672	-1.68E-15	0.137851	0	0	0.00152517	2.59248	-8.47183	-3.12323	252.254	388.183	683.331	428.237	428.236	428.237	8.9399	-84.8384	8.373	325.288	428.747	203.333	206.227	206.227	206.227	-85.1181	0.110448	-11.1549	10.7302	-6.63545	-1.69912	0.175302	0.0464807	1.59213	-24.6121	23.5688	0.00588465	0	0	-0.022923	16.7092
0	3.43396	0	0	3.67037	0.624958	-20.6636	-0.140524	0.0010249	-0.00922028	-14.3469	-1.52E-15	0.235856	0	0	0.00100421	2.57656	-7.90645	-3.19967	247.349	388.674	683.292	428.435	428.435	428.435	8.93813	-84.8402	8.46275	320.01	428.84	203.233	206.227	206.227	206.227	-85.1167	0.172085	-11.209	10.1843	-6.71388	-1.78403	0.162683	0.0586646	1.58643	-19.4048	27.2857	-0.162856	0	0	-0.0168579	16.1787
0	3.47009	0	0	3.70098	0.614223	-20.3326	-0.139899	0.0020748	-0.0091686	-14.2541	-1.76E-15	0.354611	0	0	0.000446186	2.56423	-7.32644	-3.25562	242.356	389.177	683.268	428.651	428.651	428.651	8.93984	-84.8395	8.55129	314.743	428.933	203.126	206.227	206.227	206.227	-85.1131	0.230985	-11.2646	9.61103	-6.80126	-1.89154	0.146213	0.0699252	1.57865	-13.4857	31.0621	-0.333416	0	0	-0.00933148	15.6211
0	3.49157	0	0	3.71499	0.60216	-19.9589	-0.139426	0.00311603	-0.00951401	-14.1916	3.59E-15	0.474474	0	0	-0.00012257	2.55565	-6.73127	-3.29186	237.275	389.699	683.255	428.887	428.887	428.887	8.94499	-84.8358	8.63896	309.486	429.031	203.008	206.227	206.227	206.227	-85.1068	0.287439	-11.3221	9.01058	-6.89538	-2.02073	0.126267	0.0792611	1.56915	-6.94343	34.335	-0.472118	0	0	-0.000479094	15.0361
0	3.49861	0	0	3.71288	0.588972	-19.5483	-0.13912	0.00401035	-0.0101316	-14.1594	3.06E-15	0.577427	0	0	-0.000669448	2.55114	-6.12086	-3.31028	232.105	390.241	683.247	429.144	429.144	429.144	8.95347	-84.829	8.72638	304.236	429.14	202.876	206.227	206.227	206.227	-85.0976	0.341965	-11.3817	8.38445	-6.99391	-2.16927	0.104155	0.0863532	1.55798	-0.311797	36.983	-0.580979	0	0	0.008976	14.4237
0	3.49183	0	0	3.69569	0.574888	-19.1074	-0.138941	0.00471213	-0.011051	-14.1495	3.35E-15	0.656574	0	0	-0.00116922	2.55112	-5.49559	-3.31358	226.846	390.809	683.241	429.424	429.424	429.424	8.96487	-84.8192	8.8142	298.989	429.263	202.73	206.227	206.227	206.227	-85.0857	0.395259	-11.4437	7.73537	-7.09478	-2.33381	0.0805666	0.0906512	1.54574	6.29748	38.6687	-0.647981	0	0	0.0186677	13.7849
0	3.47232	0	0	3.66488	0.560158	-18.6439	-0.138875	0.00513332	-0.0121039	-14.1556	3.93E-15	0.701218	0	0	-0.00159548	2.55604	-4.85629	-3.30515	221.501	391.405	683.23	429.726	429.726	429.726	8.9787	-84.8068	8.90324	293.74	429.405	202.57	206.227	206.227	206.227	-85.0712	0.448139	-11.508	7.06713	-7.19619	-2.51011	0.0568032	0.0921904	1.53252	12.3998	39.3716	-0.682613	0	0	0.0277397	13.1213
0	3.44141	0	0	3.62217	0.545025	-18.165	-0.138889	0.00529804	-0.0132242	-14.1698	-2.90E-15	0.713933	0	0	-0.0019388	2.56633	-4.20414	-3.28878	216.07	392.031	683.21	430.048	430.048	430.048	8.99431	-84.7921	8.99414	288.485	429.566	202.394	206.227	206.227	206.227	-85.0545	0.501437	-11.5747	6.38429	-7.29668	-2.69331	0.0338707	0.0909256	1.51909	17.7359	39.0189	-0.686742	0	0	0.0355754	12.435
0	3.40062	0	0	3.56939	0.529722	-17.678	-0.138958	0.00522029	-0.0143495	-14.1865	2.30E-15	0.697027	0	0	-0.0021954	2.58233	-3.54071	-3.26845	210.559	392.685	683.176	430.386	430.386	430.386	9.01109	-84.7754	9.08753	283.217	429.745	202.204	206.227	206.227	206.227	-85.0358	0.555924	-11.6438	5.69199	-7.39529	-2.87825	0.0126564	0.0871968	1.50606	22.1354	37.7074	-0.674371	0	0	0.0417467	11.7288
0	3.35152	0	0	3.5084	0.514457	-17.1896	-0.139084	0.00488152	-0.0154304	-14.2038	9.39E-16	0.649491	0	0	-0.00236242	2.60424	-2.86782	-3.24814	204.974	393.367	683.124	430.738	430.738	430.738	9.02844	-84.7569	9.18381	277.932	429.943	202	206.227	206.227	206.227	-85.0151	0.612231	-11.715	4.9956	-7.49132	-3.05967	-0.00584112	0.0810291	1.49386	25.3462	35.41	-0.651868	0	0	0.0457306	11.0056
0	3.29569	0	0	3.44108	0.499415	-16.7058	-0.139256	0.00438223	-0.0164129	-14.2206	-2.03E-15	0.583174	0	0	-0.00245278	2.6321	-2.18751	-3.23155	199.322	394.073	683.051	431.096	431.096	431.096	9.04587	-84.7367	9.28322	272.626	430.156	201.783	206.227	206.227	206.227	-84.9926	0.670834	-11.7883	4.30044	-7.58468	-3.23255	-0.021078	0.0731395	1.48302	27.31	32.3929	-0.632923	0	0	0.0474387	10.2691
0	3.2349	0	0	3.36934	0.484746	-16.2316	-0.139462	0.00375246	-0.0172576	-14.235	-2.87E-15	0.502078	0	0	-0.00247229	2.66579	-1.50197	-3.22195	193.614	394.8	682.954	431.457	431.457	431.457	9.06299	-84.7149	9.3858	267.294	430.382	201.555	206.227	206.227	206.227	-84.9683	0.732	-11.8633	3.61156	-7.67549	-3.39226	-0.032501	0.0640252	1.47437	27.9205	28.8037	-0.62473	0	0	0.0467784	9.52312
0	3.17091	0	0	3.29509	0.470575	-15.7714	-0.13966	0.00304703	-0.0179644	-14.2424	8.58E-16	0.412493	0	0	-0.00242894	2.70496	-0.813495	-3.22207	187.862	395.542	682.831	431.813	431.813	431.813	9.07959	-84.6914	9.49143	261.933	430.617	201.316	206.227	206.227	206.227	-84.942	0.795785	-11.9398	2.93359	-7.76416	-3.53474	-0.03974	0.0541386	1.46771	27.149	24.8064	-0.633473	0	0	0.0438542	8.7717
0	3.10561	0	0	3.2203	0.456996	-15.3284	-0.139858	0.00234868	-0.0184282	-14.2436	4.12E-15	0.323226	0	0	-0.00233358	2.7491	-0.124434	-3.23387	182.081	396.292	682.682	432.16	432.16	432.16	9.09563	-84.666	9.59973	256.542	430.858	201.068	206.227	206.227	206.227	-84.9136	0.861995	-12.0176	2.27048	-7.85128	-3.6567	-0.0425276	0.0442539	1.46399	24.8867	20.6988	-0.660257	0	0	0.0387739	8.01924
0	3.04087	0	0	3.14687	0.444075	-14.9051	-0.140027	0.00165613	-0.0187024	-14.2358	2.54E-15	0.23363	0	0	-0.00218696	2.79751	0.562776	-3.25856	176.287	397.043	682.506	432.493	432.493	432.493	9.11128	-84.6385	9.71019	251.119	431.102	200.811	206.227	206.227	206.227	-84.8829	0.9302	-12.0965	1.62552	-7.93744	-3.75564	-0.0409744	0.0347722	1.4628	21.2266	16.5696	-0.705579	0	0	0.0319167	7.27037
0	2.97856	0	0	3.07669	0.431855	-14.5032	-0.140202	0.00101007	-0.0187407	-14.2248	-1.06E-15	0.147276	0	0	-0.0019942	2.84932	1.24569	-3.29651	170.501	397.788	682.304	432.807	432.807	432.807	9.12685	-84.6084	9.82201	245.663	431.346	200.548	206.227	206.227	206.227	-84.8494	0.999737	-12.1763	1.00125	-8.02318	-3.82997	-0.035209	0.0260807	1.46468	16.1831	12.5375	-0.76316	0	0	0.0235897	6.52992
0	2.9205	0	0	3.01162	0.42036	-14.1239	-0.140359	0.000389592	-0.0185687	-14.211	-2.44E-15	0.0611734	0	0	-0.0017523	2.90348	1.9218	-3.34734	164.743	398.517	682.076	433.099	433.099	433.099	9.14285	-84.5752	9.93429	240.175	431.587	200.277	206.227	206.227	206.227	-84.8128	1.06974	-12.2566	0.399576	-8.10879	-3.87885	-0.0254203	0.0185075	1.46931	9.8237	8.70283	-0.831438	0	0	0.0141645	5.80297
0	2.86865	0	0	2.95357	0.409594	-13.7674	-0.140561	-0.000243961	-0.0182786	-14.2047	-2.96E-16	-0.0287633	0	0	-0.0014568	2.95888	2.58858	-3.40976	159.037	399.223	681.824	433.368	433.368	433.368	9.15977	-84.5383	10.0459	234.658	431.823	200.001	206.227	206.227	206.227	-84.7724	1.13919	-12.3371	-0.178409	-8.19435	-3.90242	-0.0124968	0.0121219	1.47635	2.47162	4.97413	-0.908103	0	0	0.00424387	5.09481
0	2.82506	0	0	2.90459	0.399552	-13.4339	-0.140785	-0.000879899	-0.0178436	-14.2066	1.99E-15	-0.121295	0	0	-0.00110444	3.01426	3.24342	-3.48193	153.408	399.895	681.549	433.612	433.612	433.612	9.17824	-84.4971	10.1556	229.112	432.054	199.719	206.227	206.227	206.227	-84.7278	1.20696	-12.4176	-0.73197	-8.27952	-3.90138	0.00322263	0.0070185	1.48588	-5.81359	1.41426	-0.987166	0	0	-0.0059027	4.411
0	2.79201	0	0	2.86695	0.390223	-13.1233	-0.141048	-0.00160748	-0.0173994	-14.2189	6.02E-16	-0.22471	0	0	-0.000684568	3.06836	3.8837	-3.56122	147.882	400.527	681.253	433.833	433.832	433.832	9.1988	-84.4511	10.2622	223.542	432.275	199.433	206.227	206.227	206.227	-84.6787	1.27188	-12.4976	-1.261	-8.36367	-3.87723	0.0206019	0.00303255	1.49722	-14.5911	-2.12738	-1.07549	0	0	-0.0156823	3.75725
0	2.77204	0	0	2.84312	0.381595	-12.8353	-0.141316	-0.00235074	-0.0168863	-14.2376	-2.73E-15	-0.329878	0	0	-0.000198632	3.11984	4.50673	-3.64465	142.486	401.108	680.936	434.029	434.03	434.029	9.22199	-84.4003	10.3643	217.951	432.486	199.144	206.227	206.227	206.227	-84.625	1.33279	-12.5767	-1.76548	-8.44571	-3.83186	0.0391789	0.000198736	1.50967	-23.7682	-5.52033	-1.16342	0	0	-0.0248876	3.1395
0	2.76773	0	0	2.83574	0.373654	-12.5697	-0.141581	-0.00319838	-0.0164488	-14.2589	-2.28E-15	-0.444403	0	0	0.000359825	3.16743	5.10982	-3.72871	137.248	401.631	680.6	434.205	434.205	434.205	9.24831	-84.3443	10.4608	212.343	432.685	198.853	206.227	206.227	206.227	-84.5665	1.38858	-12.6545	-2.24569	-8.52425	-3.76771	0.0574131	-0.001777	1.52303	-32.6999	-8.87833	-1.2657	0	0	-0.0328563	2.56374
0	2.78175	0	0	2.84743	0.366396	-12.3264	-0.141831	-0.00405589	-0.0160182	-14.2787	1.29E-15	-0.555785	0	0	0.000981933	3.20992	5.69031	-3.8097	132.195	402.089	680.246	434.362	434.362	434.362	9.27817	-84.2831	10.5505	206.721	432.867	198.562	206.227	206.227	206.227	-84.5034	1.43822	-12.7306	-2.70189	-8.59755	-3.6874	0.0747397	-0.00311943	1.53641	-41.2679	-12.0715	-1.36794	0	0	-0.0394821	2.03593
0	2.81662	0	0	2.88072	0.359819	-12.1056	-0.142074	-0.0049058	-0.0156255	-14.2951	-2.04E-16	-0.659321	0	0	0.00165994	3.24628	6.24559	-3.88374	127.352	402.474	679.873	434.503	434.503	434.503	9.31195	-84.2166	10.6324	201.089	433.03	198.272	206.227	206.227	206.227	-84.4355	1.48084	-12.8046	-3.13426	-8.66393	-3.59384	0.0899129	-0.0037291	1.54949	-48.9369	-14.9381	-1.47157	0	0	-0.0443105	1.56186
0	2.87455	0	0	2.93782	0.353924	-11.9073	-0.14232	-0.00565382	-0.0152794	-14.3087	-2.32E-15	-0.74156	0	0	0.00238013	3.27563	6.77324	-3.94695	122.743	402.781	679.482	434.629	434.629	434.629	9.34992	-84.1446	10.7056	195.451	433.171	197.983	206.227	206.227	206.227	-84.3627	1.51566	-12.8762	-3.54289	-8.72143	-3.49	0.101884	-0.00402066	1.56169	-55.2981	-17.3961	-1.56423	0	0	-0.0471201	1.1469
0	2.95742	0	0	3.02058	0.348716	-11.7319	-0.142583	-0.00618457	-0.0149313	-14.3209	-3.84E-15	-0.787724	0	0	0.00312802	3.29734	7.27111	-3.99558	118.388	403.006	679.071	434.744	434.744	434.744	9.39241	-84.0668	10.7696	189.81	433.287	197.698	206.227	206.227	206.227	-84.2849	1.5421	-12.9452	-3.92771	-8.76842	-3.37886	0.1099	-0.00378769	1.5728	-60.0286	-19.1278	-1.62949	0	0	-0.0478161	0.795804
0	3.0666	0	0	3.13038	0.3442	-11.5797	-0.142877	-0.00645106	-0.0146299	-14.3342	-3.17E-15	-0.791871	0	0	0.00389355	3.31112	7.73736	-4.02616	114.306	403.144	678.641	434.848	434.848	434.848	9.43983	-83.983	10.824	184.169	433.376	197.416	206.227	206.227	206.227	-84.2019	1.55971	-13.0118	-4.28854	-8.80341	-3.26337	0.113075	-0.00342133	1.58216	-62.6912	-20.1126	-1.6623	0	0	-0.0463587	0.512498
0	3.20295	0	0	3.26807	0.34038	-11.4508	-0.14319	-0.00639976	-0.014375	-14.3484	1.75E-15	-0.749479	0	0	0.00466654	3.31695	8.17066	-4.03559	110.507	403.193	678.19	434.944	434.944	434.944	9.49267	-83.8927	10.8687	178.531	433.439	197.14	206.227	206.227	206.227	-84.1133	1.56816	-13.0763	-4.62516	-8.82536	-3.14633	0.110785	-0.00297346	1.58956	-62.9724	-20.2158	-1.65785	0	0	-0.0428968	0.299854
0	3.36681	0	0	3.43399	0.337255	-11.3452	-0.143512	-0.00603909	-0.0141867	-14.3628	-3.67E-15	-0.664714	0	0	0.00543833	3.3152	8.57018	-4.02141	107.001	403.154	677.718	435.032	435.032	435.032	9.55151	-83.7958	10.9039	172.897	433.476	196.871	206.227	206.227	206.227	-84.0188	1.56731	-13.1392	-4.93725	-8.83381	-3.03028	0.103003	-0.0024488	1.59502	-60.7657	-19.402	-1.61862	0	0	-0.0378099	0.159549
0	3.55793	0	0	3.62788	0.334817	-11.2628	-0.143815	-0.00536855	-0.0141303	-14.3742	2.21E-15	-0.54209	0	0	0.006198	3.3065	8.9357	-3.98173	103.788	403.027	677.224	435.112	435.112	435.113	9.61699	-83.6918	10.9302	167.27	433.489	196.609	206.227	206.227	206.227	-83.9183	1.5571	-13.2013	-5.2247	-8.82877	-2.9175	0.089406	-0.00222422	1.59829	-55.8468	-17.7755	-1.55518	0	0	-0.0314506	0.0919709
0	3.77549	0	0	3.84893	0.333055	-11.2032	-0.144101	-0.00448886	-0.0141892	-14.3815	-1.33E-15	-0.39677	0	0	0.00693493	3.29188	9.26761	-3.91555	100.865	402.814	676.706	435.186	435.186	435.186	9.68969	-83.5804	10.9482	161.649	433.482	196.356	206.227	206.227	206.227	-83.8114	1.53764	-13.2634	-5.48742	-8.81103	-2.80988	0.0705341	-0.00234281	1.59976	-48.4073	-15.4675	-1.48035	0	0	-0.0244197	0.0962009
0	4.01814	0	0	4.09578	0.331955	-11.166	-0.144347	-0.00336936	-0.0144078	-14.3805	3.78E-16	-0.229875	0	0	0.00763317	3.27252	9.56694	-3.82269	98.2233	402.52	676.165	435.255	435.255	435.255	9.7701	-83.4613	10.9585	156.035	433.459	196.113	206.227	206.227	206.227	-83.6978	1.50914	-13.3263	-5.72559	-8.78194	-2.70883	0.0470004	-0.0028729	1.59953	-38.601	-12.5969	-1.40077	0	0	-0.0172266	0.170039
0	4.28398	0	0	4.36656	0.331503	-11.1507	-0.144538	-0.00212841	-0.0147354	-14.3671	1.54E-15	-0.0575347	0	0	0.00827711	3.24983	9.83527	-3.70393	95.8503	402.147	675.6	435.317	435.317	435.317	9.85864	-83.3342	10.9619	150.426	433.426	195.882	206.227	206.227	206.227	-83.5771	1.47189	-13.3907	-5.93959	-8.7434	-2.61532	0.0199041	-0.00373983	1.5979	-26.911	-9.32042	-1.32889	0	0	-0.0104337	0.310126
0	4.57067	0	0	4.6589	0.331689	-11.157	-0.144624	-0.000822711	-0.0152211	-14.3341	-2.67E-15	0.111363	0	0	0.00884741	3.22528	10.0747	-3.56089	93.7285	401.703	675.012	435.376	435.376	435.376	9.95552	-83.1985	10.959	144.821	433.386	195.662	206.227	206.227	206.227	-83.449	1.42627	-13.4573	-6.13011	-8.69774	-2.52983	-0.00992105	-0.0052599	1.59551	-13.6579	-6.00306	-1.27805	0	0	-0.00436323	0.512111
0	4.87539	0	0	4.97	0.332511	-11.1848	-0.144641	0.000508704	-0.0157791	-14.2828	-2.25E-16	0.270511	0	0	0.00933017	3.20035	10.2877	-3.39607	91.8377	401.192	674.401	435.431	435.431	435.431	10.0609	-83.0538	10.9506	139.217	433.347	195.455	206.227	206.227	206.227	-83.3128	1.37273	-13.5266	-6.29808	-8.64767	-2.45237	-0.0411502	-0.00703152	1.5928	0.533813	-2.67653	-1.24927	0	0	0.000664868	0.770845
0	5.19494	0	0	5.29671	0.333968	-11.2341	-0.144572	0.00170676	-0.0164448	-14.2093	7.61E-16	0.402268	0	0	0.00970904	3.17639	10.4771	-3.21272	90.1555	400.619	673.768	435.484	435.484	435.484	10.1747	-82.8992	10.937	133.612	433.312	195.259	206.227	206.227	206.227	-83.1679	1.31174	-13.5989	-6.44463	-8.59596	-2.38254	-0.0725887	-0.00928457	1.5904	15.1421	0.237976	-1.2573	0	0	0.00455909	1.08064
0	5.52588	0	0	5.63557	0.336067	-11.305	-0.144483	0.00274242	-0.0171752	-14.1178	-9.39E-16	0.504209	0	0	0.00997558	3.15457	10.6458	-3.01466	88.6589	399.988	673.115	435.537	435.537	435.537	10.2966	-82.7339	10.9186	128.003	433.285	195.075	206.227	206.227	206.227	-83.0132	1.24382	-13.6743	-6.57119	-8.54528	-2.31959	-0.103448	-0.0118477	1.58888	29.723	2.63565	-1.30027	0	0	0.00733299	1.43549
0	5.86457	0	0	5.98299	0.338814	-11.3979	-0.144413	0.00355801	-0.0179865	-14.0095	2.67E-15	0.571781	0	0	0.0101214	3.13579	10.7969	-2.80625	87.3245	399.305	672.445	435.591	435.591	435.591	10.4261	-82.557	10.8957	122.387	433.27	194.902	206.227	206.227	206.227	-82.8478	1.16953	-13.7527	-6.67925	-8.49811	-2.26245	-0.132725	-0.0147077	1.589	43.8093	4.31358	-1.37644	0	0	0.00907734	1.82937
0	6.20721	0	0	6.33518	0.342222	-11.5129	-0.144413	0.00408988	-0.0188367	-13.8865	-2.61E-15	0.599895	0	0	0.0101402	3.12066	10.9332	-2.59213	86.1303	398.57	671.759	435.65	435.65	435.65	10.5627	-82.367	10.8682	116.761	433.267	194.739	206.227	206.227	206.227	-82.6703	1.08949	-13.8337	-6.77044	-8.4565	-2.20976	-0.159644	-0.0177822	1.59127	56.9604	5.20127	-1.48088	0	0	0.00991947	2.25642
0	6.54987	0	0	6.68828	0.346302	-11.6506	-0.14453	0.00431463	-0.0197491	-13.7512	1.62E-15	0.587566	0	0	0.0100274	3.10948	11.0574	-2.37703	85.0556	397.787	671.063	435.715	435.715	435.715	10.7056	-82.1625	10.8361	111.123	433.277	194.585	206.227	206.227	206.227	-82.479	1.00436	-13.917	-6.84652	-8.42213	-2.16008	-0.184022	-0.0210466	1.59609	68.984	5.25594	-1.60851	0	0	0.0100456	2.71117
0	6.88858	0	0	7.03832	0.351063	-11.811	-0.144804	0.00421934	-0.0206524	-13.6066	3.35E-15	0.533965	0	0	0.00978018	3.10233	11.172	-2.1657	84.0824	396.956	670.359	435.787	435.787	435.787	10.854	-81.9415	10.7996	105.47	433.298	194.44	206.227	206.227	206.227	-82.2718	0.914919	-14.0021	-6.90917	-8.39626	-2.11173	-0.205083	-0.0244268	1.60389	79.4645	4.53899	-1.74762	0	0	0.0095941	3.18877
0	7.21923	0	0	7.38125	0.356506	-11.9942	-0.145255	0.00380765	-0.0214695	-13.4557	-2.29E-15	0.439931	0	0	0.00939742	3.09901	11.279	-1.96272	83.1956	396.077	669.654	435.87	435.87	435.87	11.0069	-81.7017	10.7583	99.8014	433.327	194.304	206.227	206.227	206.227	-82.0465	0.82198	-14.0883	-6.96003	-8.37969	-2.06296	-0.222014	-0.0276658	1.6148	87.98	3.2539	-1.88666	0	0	0.00869669	3.6851
0	7.53775	0	0	7.71294	0.362612	-12.1994	-0.145959	0.00318114	-0.0222099	-13.3094	3.38E-15	0.316796	0	0	0.00889039	3.09922	11.3799	-1.77207	82.3838	395.151	668.954	435.964	435.964	435.964	11.1632	-81.4405	10.712	94.1155	433.359	194.179	206.227	206.227	206.227	-81.8	0.726365	-14.1749	-7.00082	-8.37293	-2.01222	-0.234668	-0.0304754	1.62891	94.4688	1.68824	-2.01707	0	0	0.00753204	4.19691
0	7.84008	0	0	8.02935	0.369346	-12.4253	-0.146921	0.00243929	-0.0227795	-13.1726	-4.10E-15	0.175158	0	0	0.0082699	3.10257	11.4757	-1.59719	81.6395	394.175	668.265	436.072	436.072	436.072	11.3218	-81.1548	10.6604	88.413	433.388	194.066	206.227	206.227	206.227	-81.5293	0.62886	-14.2611	-7.03305	-8.37621	-1.95814	-0.242294	-0.0326257	1.64614	98.6045	0.169896	-2.12889	0	0	0.00624242	4.72191
0	8.12236	0	0	8.32649	0.376647	-12.6699	-0.148153	0.00171291	-0.0231883	-13.0515	3.23E-15	0.0280899	0	0	0.00755301	3.10876	11.567	-1.44064	80.9596	393.151	667.595	436.195	436.195	436.195	11.4818	-80.8414	10.6028	82.6954	433.409	193.967	206.227	206.227	206.227	-81.231	0.530124	-14.3459	-7.05835	-8.38971	-1.8998	-0.244594	-0.033526	1.66619	100.306	-0.863339	-2.22299	0	0	0.00498896	5.2588
0	8.38095	0	0	8.60064	0.384434	-12.9302	-0.149599	0.00112672	-0.0233957	-12.9452	1.63E-15	-0.114069	0	0	0.00675431	3.11752	11.6537	-1.30407	80.3454	392.077	666.95	436.335	436.335	436.335	11.6421	-80.4967	10.5383	76.9657	433.415	193.886	206.227	206.227	206.227	-80.9014	0.430628	-14.4284	-7.07819	-8.41343	-1.83679	-0.241302	-0.0330383	1.68839	99.4962	-1.10609	-2.30575	0	0	0.00391404	5.80737
0	8.61266	0	0	8.84832	0.392602	-13.2026	-0.151151	0.000786942	-0.023416	-12.8465	-6.13E-16	-0.245144	0	0	0.00588601	3.1288	11.7351	-1.18809	79.8027	390.954	666.338	436.492	436.492	436.492	11.8018	-80.1174	10.466	71.2279	433.401	193.828	206.227	206.227	206.227	-80.537	0.330586	-14.5076	-7.09408	-8.44749	-1.76933	-0.23244	-0.0307219	1.71171	96.1909	-0.176855	-2.39636	0	0	0.00314657	6.3684
0	8.81452	0	0	9.0664	0.401025	-13.4829	-0.152711	0.000830075	-0.0232463	-12.7481	4.06E-15	-0.357482	0	0	0.00496395	3.14279	11.8102	-1.0924	79.342	389.784	665.767	436.67	436.67	436.67	11.9603	-79.6999	10.3842	65.4875	433.364	193.799	206.227	206.227	206.227	-80.134	0.229921	-14.5823	-7.10725	-8.49211	-1.69822	-0.217947	-0.0261872	1.73549	90.4122	2.22365	-2.51606	0	0	0.00278837	6.94373
0	8.98407	0	0	9.25208	0.409561	-13.7663	-0.154162	0.00123335	-0.0229675	-12.6387	2.45E-15	-0.459392	0	0	0.00399526	3.15992	11.8773	-1.01576	78.9779	388.568	665.241	436.871	436.871	436.871	12.1166	-79.2404	10.2913	59.7506	433.302	193.802	206.227	206.227	206.227	-79.6887	0.128216	-14.6511	-7.11884	-8.54752	-1.62487	-0.198254	-0.0193672	1.7584	82.3584	6.16105	-2.69706	0	0	0.00289842	7.53619
0	9.11934	0	0	9.40298	0.418056	-14.0476	-0.155473	0.00208579	-0.0225907	-12.5114	2.12E-15	-0.54446	0	0	0.00299935	3.18084	11.9341	-0.956276	78.7293	387.312	664.766	437.096	437.096	437.096	12.2699	-78.7355	10.1847	54.0245	433.215	193.843	206.227	206.227	206.227	-79.1975	0.0247643	-14.7121	-7.12955	-8.6141	-1.55103	-0.173818	-0.0100596	1.7796	72.1536	11.6983	-2.9557	0	0	0.00351176	8.14959
0	9.21873	0	0	9.51712	0.42635	-14.3217	-0.156614	0.0032706	-0.0222415	-12.354	-1.10E-15	-0.621655	0	0	0.00198528	3.20642	11.9779	-0.911462	78.6188	386.019	664.346	437.348	437.348	437.348	12.4188	-78.1816	10.0616	48.3167	433.104	193.926	206.227	206.227	206.227	-78.657	-0.0814075	-14.7629	-7.13957	-8.69207	-1.47876	-0.145721	0.00170699	1.79795	60.2415	18.6926	-3.31411	0	0	0.00464375	8.78866
0	9.28107	0	0	9.59291	0.434289	-14.5834	-0.157573	0.00469789	-0.0219955	-12.148	2.04E-16	-0.688739	0	0	0.000966758	3.23766	12.0055	-0.878774	78.6721	384.695	663.982	437.629	437.629	437.629	12.5614	-77.5755	9.91865	42.6351	432.972	194.054	206.227	206.227	206.227	-78.0635	-0.191361	-14.8007	-7.14824	-8.7817	-1.40987	-0.11433	0.0154671	1.81312	46.7438	26.6609	-3.75448	0	0	0.00626061	9.45898
0	9.30534	0	0	9.62892	0.441742	-14.8285	-0.15837	0.00626183	-0.0219606	-11.8724	1.43E-15	-0.737275	0	0	-4.25E-05	3.27564	12.0134	-0.855624	78.9176	383.347	663.673	437.941	437.941	437.941	12.6956	-76.9134	9.75229	36.9873	432.823	194.23	206.227	206.227	206.227	-77.4134	-0.306101	-14.8222	-7.15402	-8.88306	-1.34593	-0.0807644	0.0310928	1.82477	32.1096	35.3407	-4.25841	0	0	0.00842035	10.1669
0	9.29029	0	0	9.62354	0.448614	-15.0539	-0.15898	0.00781554	-0.0222609	-11.4975	3.80E-15	-0.755688	0	0	-0.0010314	3.32151	11.9972	-0.839728	79.3858	381.984	663.417	438.283	438.283	438.283	12.8187	-76.1912	9.55922	31.3801	432.659	194.454	206.227	206.227	206.227	-76.7022	-0.426351	-14.8239	-7.15426	-8.99615	-1.28786	-0.046019	0.0477322	1.83261	16.7081	43.9831	-4.76342	0	0	0.0111535	10.9195
0	9.23384	0	0	9.57438	0.454867	-15.2587	-0.159421	0.00930089	-0.022819	-10.9996	3.27E-15	-0.720033	0	0	-0.00198551	3.37639	11.9528	-0.829374	80.1086	380.613	663.211	438.654	438.654	438.654	12.928	-75.4037	9.33671	25.819	432.486	194.726	206.227	206.227	206.227	-75.9246	-0.552392	-14.8028	-7.14504	-9.12075	-1.23561	-0.0104352	0.0653506	1.83666	0.551468	52.4021	-5.21009	0	0	0.0147373	11.7244
0	9.13256	0	0	9.47777	0.460532	-15.4439	-0.159713	0.010626	-0.023781	-10.3619	1.23E-16	-0.610702	0	0	-0.00289116	3.44135	11.8751	-0.823381	81.1183	379.246	663.05	439.053	439.053	439.053	13.0212	-74.544	9.08292	20.3075	432.304	195.046	206.227	206.227	206.227	-75.0736	-0.683983	-14.7566	-7.12115	-9.25664	-1.18821	0.0249155	0.0833621	1.83739	-15.8653	60.0839	-5.52252	0	0	0.0194977	12.5895
0	8.98111	0	0	9.32823	0.465729	-15.6135	-0.159888	0.0118036	-0.0250151	-9.58054	-2.70E-15	-0.402568	0	0	-0.00372316	3.51738	11.7594	-0.821329	82.4471	377.892	662.927	439.473	439.473	439.473	13.0966	-73.6034	8.79729	14.8471	432.117	195.409	206.227	206.227	206.227	-74.14	-0.820283	-14.6845	-7.07615	-9.40344	-1.14351	0.0598724	0.101485	1.8347	-32.6381	66.8414	-5.62806	0	0	0.0260191	13.5228
0	8.77195	0	0	9.1181	0.470666	-15.7743	-0.160006	0.0128401	-0.0266101	-8.67057	3.19E-15	-0.0818466	0	0	-0.00444275	3.60538	11.6006	-0.823447	84.1263	376.562	662.835	439.909	439.909	439.909	13.1536	-72.5711	8.48065	9.43702	431.928	195.813	206.227	206.227	206.227	-73.113	-0.959981	-14.5872	-7.00253	-9.5609	-1.09831	0.0936051	0.119625	1.82947	-49.4005	72.5635	-5.4749	0	0	0.0349985	14.5322
0	8.49513	0	0	8.83734	0.475646	-15.9363	-0.160129	0.0136839	-0.0284712	-7.66595	-9.39E-16	0.347262	0	0	-0.00499334	3.70615	11.3936	-0.830536	86.1849	375.269	662.768	440.353	440.353	440.353	13.1932	-71.4341	8.13519	4.07391	431.738	196.252	206.227	206.227	206.227	-71.9794	-1.10147	-14.4675	-6.89179	-9.72875	-1.04846	0.125855	0.137457	1.82167	-66.1573	77.0987	-5.02146	0	0	0.0472285	15.625
0	8.13844	0	0	8.47355	0.481049	-16.1117	-0.160374	0.0143487	-0.0306502	-6.62671	1.26E-15	0.872284	0	0	-0.00531091	3.82033	11.1336	-0.843947	88.6492	374.024	662.718	440.794	440.794	440.794	13.218	-70.1775	7.76424	-1.24735	431.552	196.722	206.227	206.227	206.227	-70.7245	-1.24314	-14.3303	-6.73478	-9.90681	-0.98896	0.156456	0.15486	1.8123	-82.7771	80.4548	-4.25833	0	0	0.0635387	16.8079
0	7.68771	0	0	8.01233	0.48731	-16.3147	-0.160843	0.0147725	-0.0330997	-5.63368	2.53E-15	1.45968	0	0	-0.00535793	3.9484	10.816	-0.865215	91.5417	372.839	662.679	441.225	441.225	441.225	13.2327	-68.7854	7.37171	-6.53323	431.372	197.221	206.227	206.227	206.227	-69.3326	-1.38379	-14.1823	-6.52215	-10.0948	-0.914366	0.185132	0.17166	1.80154	-99.2155	82.6515	-3.20378	0	0	0.0847082	18.0862
0	7.12764	0	0	7.43777	0.49489	-16.5598	-0.161757	0.0150007	-0.0358984	-4.80138	5.31E-15	2.07571	0	0	-0.00518996	4.09067	10.4369	-0.895957	94.8805	371.725	662.646	441.634	441.634	441.634	13.2431	-67.2415	6.96141	-11.7905	431.201	197.749	206.227	206.227	206.227	-67.7877	-1.52305	-14.0312	-6.24459	-10.2926	-0.819083	0.211553	0.187732	1.79041	-115.27	83.7656	-1.90155	0	0	0.111283	19.4639
0	6.44278	0	0	6.7335	0.504236	-16.8611	-0.163306	0.0149458	-0.039095	-4.26004	-4.57E-15	2.66511	0	0	-0.00503216	4.24725	9.99263	-0.93749	98.6781	370.691	662.616	442.013	442.013	442.013	13.2569	-65.5305	6.53637	-17.0248	431.042	198.311	206.227	206.227	206.227	-66.0752	-1.66182	-13.8861	-5.89332	-10.4995	-0.697862	0.235443	0.203113	1.77911	-130.786	83.9541	-0.432071	0	0	0.143573	20.9433
0	5.61905	0	0	5.884	0.515738	-17.2307	-0.165787	0.0146877	-0.0426843	-4.16519	3.59E-15	3.18952	0	0	-0.00535903	4.41798	9.48057	-0.990673	102.941	369.748	662.588	442.354	442.354	442.354	13.2821	-63.6395	6.09794	-22.2389	430.895	198.919	206.227	206.227	206.227	-64.1832	-1.80268	-13.7554	-5.46039	-10.7145	-0.546093	0.256846	0.217523	1.76827	-145.752	83.3489	1.11361	0	0	0.181687	22.5245
0	4.64551	0	0	4.87626	0.529682	-17.6767	-0.169495	0.0140792	-0.0467127	-4.67789	1.31E-15	3.5926	0	0	-0.00694742	4.60247	8.89887	-1.05541	107.669	368.9	662.562	442.653	442.653	442.654	13.3269	-61.5604	5.64532	-27.4299	430.759	199.595	206.227	206.227	206.227	-62.1045	-1.94999	-13.647	-4.93927	-10.9361	-0.360476	0.275012	0.230565	1.75807	-159.855	81.9528	2.64425	0	0	0.22504	24.2055
0	3.51635	0	0	3.70184	0.546209	-18.2025	-0.174692	0.0132404	-0.0509362	-5.95126	4.08E-15	3.86133	0	0	-0.0107902	4.80005	8.24671	-1.13065	112.855	368.152	662.543	442.906	442.906	442.906	13.3982	-59.2915	5.17523	-32.5854	430.631	200.371	206.227	206.227	206.227	-59.8384	-2.10973	-13.5668	-4.32491	-11.1625	-0.139213	0.290053	0.242702	1.74887	-173.252	80.1595	4.05342	0	0	0.27337	25.9818
0	2.23294	0	0	2.35892	0.565275	-18.8052	-0.181629	0.0120492	-0.0551624	-8.11969	8.17E-16	3.97875	0	0	-0.017991	5.00977	7.52433	-1.21409	118.483	367.508	662.538	443.112	443.112	443.112	13.5002	-56.8399	4.68242	-37.6798	430.503	201.29	206.227	206.227	206.227	-57.3932	-2.28896	-13.5181	-3.61406	-11.391	0.117618	0.301982	0.253415	1.74032	-186.03	77.8517	5.30858	0	0	0.325949	27.8461
0	0.805679	0	0	0.85457	0.586631	-19.4751	-0.190468	0.0104935	-0.0588337	-11.2756	-2.61E-15	3.96292	0	0	-0.0294427	5.2304	6.73308	-1.30207	124.53	366.966	662.556	443.27	443.27	443.27	13.6339	-54.2234	4.16067	-42.6686	430.362	202.403	206.227	206.227	206.227	-54.7876	-2.4947	-13.5011	-2.80555	-11.6185	0.407815	0.310816	0.262498	1.73216	-198.465	75.0945	6.40018	0	0	0.382298	29.7889
0	-0.744356	0	0	-0.793132	0.609809	-20.196	-0.20119	0.00854489	-0.0613717	-15.4439	4.27E-15	3.84927	0	0	-0.0454507	5.46044	5.87549	-1.38968	130.967	366.524	662.611	443.382	443.382	443.382	13.7954	-51.4723	3.60474	-47.4839	430.192	203.77	206.227	206.227	206.227	-52.0527	-2.73245	-13.5126	-1.90024	-11.842	0.72707	0.316713	0.269808	1.72369	-210.84	71.7801	7.39875	0	0	0.441875	31.798
0	-2.38464	0	0	-2.55349	0.634158	-20.9462	-0.213529	0.00625992	-0.0617296	-20.5609	6.53E-16	3.68605	0	0	-0.0653365	5.69804	4.95516	-1.47096	137.753	366.178	662.718	443.449	443.449	443.449	13.9764	-48.6305	3.0129	-52.0305	429.97	205.448	206.227	206.227	206.227	-49.2323	-3.00435	-13.5465	-0.900968	-12.0578	1.06918	0.320862	0.275204	1.71365	-224.017	67.9644	8.37941	0	0	0.505524	33.8589
0	-4.07142	0	0	-4.38256	0.658883	-21.7003	-0.226942	0.00373745	-0.0591067	-26.461	-5.55E-15	3.51471	0	0	-0.0871962	5.94107	3.97676	-1.53902	144.845	365.92	662.896	443.473	443.473	443.473	14.1645	-45.7553	2.38954	-56.1835	429.672	207.486	206.227	206.227	206.227	-46.3831	-3.30749	-13.5945	0.187267	-12.2625	1.42614	0.323567	0.278489	1.70108	-238.184	63.6052	9.44447	0	0	0.572949	35.9548
0	-5.75145	0	0	-6.22408	0.683135	-22.4325	-0.240663	0.0010999	-0.0525291	-32.8796	-6.53E-16	3.352	0	0	-0.107945	6.1871	2.94586	-1.5865	152.192	365.743	663.166	443.456	443.456	443.456	14.3456	-42.9156	1.74717	-59.7906	429.272	209.914	206.227	206.227	206.227	-43.573	-3.63271	-13.6477	1.35764	-12.453	1.7887	0.325944	0.279883	1.68414	-253.888	58.8764	10.6566	0	0	0.644792	38.067
0	-7.36493	0	0	-8.01206	0.706085	-23.1182	-0.253736	-0.00140664	-0.0417782	-39.4621	3.27E-15	3.19494	0	0	-0.123687	6.4334	1.86884	-1.60586	159.738	365.637	663.548	443.396	443.396	443.396	14.5054	-40.1892	1.10712	-62.678	428.746	212.736	206.227	206.227	206.227	-40.8775	-3.96426	-13.6977	2.60152	-12.6262	2.14668	0.327833	0.279815	1.66224	-270.465	54.1354	11.9884	0	0	0.718833	40.1752
0	-8.84958	0	0	-9.67498	0.727017	-23.7377	-0.265194	-0.00366838	-0.0267428	-45.7986	-2.61E-15	3.00292	0	0	-0.13053	6.67701	0.752716	-1.5899	167.426	365.592	664.064	443.293	443.293	443.293	14.6322	-37.6582	0.498378	-64.6604	428.074	215.919	206.227	206.227	206.227	-38.3759	-4.28083	-13.7376	3.90873	-12.7795	2.48963	0.329686	0.278573	1.63465	-287.486	49.6379	13.4006	0	0	0.792842	42.2574
0	-10.1453	0	0	-11.1415	0.745386	-24.2765	-0.27402	-0.00553243	-0.00837585	-51.4465	0	2.73298	0	0	-0.125491	6.9148	-0.395065	-1.53226	175.196	365.598	664.735	443.145	443.145	443.144	14.7187	-35.4034	-0.0451873	-65.5535	427.245	219.398	206.227	206.227	206.227	-36.146	-4.55762	-13.7631	5.26788	-12.9108	2.80749	0.331445	0.27669	1.60226	-303.543	45.7397	14.7775	0	0	0.861582	44.2908
0	-11.199	0	0	-12.3464	0.760846	-24.7264	-0.279188	-0.00718565	0.0120512	-55.9718	-2.61E-15	2.32595	0	0	-0.107473	7.14359	-1.56677	-1.42775	182.988	365.645	665.581	442.948	442.948	442.948	14.7621	-33.4989	-0.488979	-65.188	426.255	223.077	206.227	206.227	206.227	-34.2588	-4.76943	-13.7719	6.6665	-13.0184	3.09104	0.332653	0.274057	1.5658	-317.027	42.4012	16.0687	0	0	0.918601	46.2518
0	-11.9692	0	0	-13.2371	0.773219	-25.0842	-0.279821	-0.00860179	0.0325095	-59.0062	-6.53E-15	1.7842	0	0	-0.0778127	7.36024	-2.75453	-1.27295	190.747	365.721	666.617	442.701	442.701	442.701	14.7632	-32.0063	-0.80237	-63.4227	425.108	226.839	206.227	206.227	206.227	-32.7733	-4.894	-13.7639	8.09147	-13.1011	3.3326	0.332641	0.271133	1.52768	-325.872	39.8956	17.1122	0	0	0.956106	48.1168
0	-12.4287	0	0	-13.7778	0.782469	-25.3502	-0.275354	-0.00984105	0.0508624	-60.2994	0	1.14872	0	0	-0.0402574	7.56183	-3.95054	-1.06646	198.419	365.816	667.855	442.402	442.403	442.402	14.7253	-30.9705	-0.962781	-60.1555	423.815	230.56	206.227	206.227	206.227	-31.7328	-4.91507	-13.7398	9.52933	-13.1581	3.52649	0.331104	0.267842	1.49057	-328.319	38.2287	17.789	0	0	0.967403	49.863
0	-12.5669	0	0	-13.9526	0.788663	-25.5278	-0.265628	-0.0106118	0.0653429	-59.7529	0	0.537722	0	0	-0.000158775	7.74581	-5.1471	-0.809208	205.956	365.923	669.302	442.052	442.052	442.052	14.6514	-30.4168	-0.958687	-55.3311	422.391	234.121	206.227	206.227	206.227	-31.1619	-4.82463	-13.7005	10.9666	-13.1894	3.66938	0.328168	0.264438	1.45674	-323.368	37.7015	17.8798	0	0	0.948906	51.4695
0	-12.3899	0	0	-13.7663	0.791947	-25.6217	-0.250859	-0.0105368	0.074532	-57.4222	3.92E-15	0.0978351	0	0	0.036741	7.91011	-6.33674	-0.504365	213.315	366.031	670.959	441.652	441.652	441.652	14.5441	-30.3499	-0.79053	-48.9445	420.856	237.421	206.227	206.227	206.227	-31.0656	-4.62373	-13.6469	12.39	-13.195	3.76039	0.32341	0.261356	1.42798	-310.318	38.6404	17.1645	0	0	0.899036	52.9176
0	-11.9189	0	0	-13.2431	0.792564	-25.6393	-0.231803	-0.00923329	0.0782106	-53.5211	1.31E-15	-0.0295505	0	0	0.0656168	8.05338	-7.51232	-0.157533	220.46	366.135	672.821	441.208	441.208	441.208	14.405	-30.7544	-0.470284	-41.0399	419.232	240.384	206.227	206.227	206.227	-31.4301	-4.3222	-13.5803	13.7869	-13.1757	3.80133	0.317419	0.259087	1.40446	-289.978	41.3244	15.4954	0	0	0.821755	54.1926
0	-11.1884	0	0	-12.4237	0.790851	-25.5904	-0.209612	-0.00630277	0.0765629	-48.3845	2.61E-15	0.270062	0	0	0.0835552	8.17494	-8.66697	0.223631	227.359	366.228	674.876	440.729	440.729	440.728	14.2357	-31.5972	-0.0189866	-31.7064	417.546	242.965	206.227	206.227	206.227	-32.2244	-3.93676	-13.503	15.1455	-13.1324	3.79639	0.31027	0.257804	1.38555	-263.411	45.9246	12.7786	0	0	0.722665	55.2831
0	-10.2425	0	0	-11.3608	0.787258	-25.4876	-0.185788	-0.00153609	0.07081	-42.4361	3.92E-15	1.05088	0	0	0.0899811	8.275	-9.79416	0.629709	233.988	366.307	677.107	440.223	440.223	440.223	14.039	-32.831	0.536407	-21.0701	415.832	245.144	206.227	206.227	206.227	-33.4043	-3.4887	-13.4187	16.4552	-13.0667	3.75203	0.302487	0.258083	1.36971	-232.704	52.5769	9.03327	0	0	0.6107	56.1817
0	-9.13178	0	0	-10.1142	0.782329	-25.3463	-0.162051	0.00513372	0.0621387	-36.1441	-4.57E-15	2.30776	0	0	0.0864773	8.35454	-10.8877	1.05001	240.326	366.366	679.489	439.704	439.704	439.704	13.8203	-34.3989	1.16679	-9.28341	414.126	246.919	206.227	206.227	206.227	-34.9156	-3.00103	-13.3333	17.7065	-12.9802	3.67635	0.294087	0.260405	1.35528	-199.844	61.2578	4.36752	0	0	0.494366	56.8846
0	-7.90899	0	0	-8.74593	0.776686	-25.184	-0.140117	0.0135031	0.0521862	-29.9684	3.27E-15	3.96672	0	0	0.0760986	8.41532	-11.9418	1.473	246.357	366.406	681.994	439.186	439.186	439.186	13.588	-36.239	1.8444	3.48722	412.474	248.302	206.227	206.227	206.227	-36.6996	-2.49611	-13.255	18.8915	-12.875	3.57886	0.285937	0.264731	1.34038	-167.333	71.7028	-1.01178	0	0	0.382822	57.3909
0	-6.62559	0	0	-7.31523	0.770961	-25.019	-0.121527	0.0233263	0.0420268	-24.3143	2.94E-15	5.91771	0	0	0.0624264	8.45978	-12.9511	1.88688	252.066	366.425	684.592	438.681	438.681	438.681	13.3541	-38.2897	2.54559	17.0742	410.925	249.311	206.227	206.227	206.227	-38.6969	-1.99374	-13.1945	20.0039	-12.7532	3.46974	0.278515	0.271538	1.32457	-137.007	83.7466	-6.92781	0	0	0.282326	57.702
0	-5.32812	0	0	-5.87451	0.765765	-24.8689	-0.107252	0.0338877	0.0325922	-19.4672	-2.78E-15	7.98129	0	0	0.0486223	8.49085	-13.9107	2.28019	257.442	366.423	687.246	438.203	438.203	438.203	13.1334	-40.4935	3.25245	31.3204	409.535	249.968	206.227	206.227	206.227	-40.8522	-1.51031	-13.1639	21.0392	-12.6173	3.35926	0.272009	0.280716	1.30758	-110.233	96.8623	-13.0849	0	0	0.196916	57.8213
0	-4.05609	0	0	-4.46709	0.761612	-24.7486	-0.097579	0.0444696	0.0243589	-15.5685	-1.63E-15	9.97198	0	0	0.036809	8.51178	-14.8163	2.64222	262.475	366.402	689.922	437.762	437.762	437.762	12.9419	-42.8004	3.95306	46.0879	408.361	250.295	206.227	206.227	206.227	-43.1172	-1.05864	-13.1763	21.9947	-12.4697	3.25739	0.266646	0.292005	1.28961	-87.7601	110.522	-19.2295	0	0	0.128132	57.753
0	-2.841	0	0	-3.12661	0.758871	-24.6691	-0.0922708	0.0542496	0.0175546	-12.6337	-1.31E-15	11.7035	0	0	0.0279395	8.526	-15.6645	2.96359	267.156	366.365	692.584	437.366	437.366	437.365	12.7952	-45.1692	4.6406	61.2619	407.458	250.315	206.227	206.227	206.227	-45.4514	-0.6485	-13.2435	22.8697	-12.3128	3.1732	0.262072	0.304959	1.2713	-69.678	124.056	-25.0751	0	0	0.0754263	57.5025
0	-1.70676	0	0	-1.87773	0.757728	-24.6359	-0.0908545	0.062678	0.0121104	-10.5952	0	13.0412	0	0	0.0220143	8.53682	-16.4525	3.23641	271.479	366.314	695.197	437.02	437.02	437.02	12.7067	-47.5669	5.31175	76.7514	406.875	250.05	206.227	206.227	206.227	-47.8231	-0.287362	-13.3749	23.6652	-12.1489	3.11455	0.258803	0.319253	1.254	-55.9744	137.046	-30.4522	0	0	0.0374328	57.0753
0	-0.670453	0	0	-0.737669	0.758179	-24.649	-0.0926852	0.0692299	0.00786966	-9.33065	6.53E-16	13.8845	0	0	0.0184248	8.54731	-17.1786	3.45498	275.437	366.254	697.73	436.727	436.727	436.727	12.6862	-49.9686	5.96516	92.4878	406.655	249.526	206.227	206.227	206.227	-50.2076	0.0189316	-13.576	24.3841	-11.9803	3.08746	0.256298	0.334062	1.23832	-46.0935	148.908	-35.1562	0	0	0.0116929	56.4775
0	0.256418	0	0	0.282235	0.760044	-24.7031	-0.0971789	0.0737126	0.00462065	-8.70479	-2.61E-15	14.2027	0	0	0.016337	8.56015	-17.8418	3.61566	279.028	366.189	700.151	436.486	436.486	436.486	12.7395	-52.3553	6.59991	108.422	406.827	248.77	206.227	206.227	206.227	-52.5869	0.265685	-13.8481	25.0306	-11.8093	3.0962	0.255295	0.348915	1.22598	-39.7636	159.316	-39.0648	0	0	-0.00391981	55.7152
0	1.06665	0	0	1.17493	0.763005	-24.789	-0.103811	0.0760313	0.00207962	-8.58443	3.92E-15	14.0055	0	0	0.0149484	8.5774	-18.4424	3.71722	282.249	366.125	702.436	436.296	436.296	436.296	12.868	-54.7134	7.21471	124.519	407.408	247.814	206.227	206.227	206.227	-54.948	0.449157	-14.1879	25.6105	-11.6378	3.1428	0.256341	0.363235	1.21757	-36.6121	168.003	-42.0801	0	0	-0.0116522	54.795
0	1.7565	0	0	1.93649	0.766644	-24.8943	-0.112078	0.0762402	0.000122583	-8.8425	5.23E-15	13.341	0	0	0.0136319	8.6005	-18.9813	3.76091	285.102	366.065	704.562	436.149	436.149	436.149	13.0694	-57.0329	7.80736	140.76	408.402	246.69	206.227	206.227	206.227	-57.2817	0.56661	-14.5881	26.1301	-11.4677	3.22708	0.26017	0.376223	1.21382	-36.3681	174.678	-44.1103	0	0	-0.0134496	53.7238
0	2.32458	0	0	2.56514	0.770485	-25.0053	-0.121558	0.074553	-0.00155862	-9.3686	6.53E-16	12.2852	0	0	0.0119996	8.63011	-19.4604	3.7505	287.59	366.017	706.51	436.041	436.041	436.041	13.3377	-59.3067	8.37476	157.13	409.801	245.437	206.227	206.227	206.227	-59.5816	0.616467	-15.0379	26.5967	-11.3008	3.3464	0.267562	0.387217	1.21564	-38.694	179.198	-45.1345	0	0	-0.0111514	52.5086
0	2.77119	0	0	3.06062	0.774041	-25.1079	-0.131881	0.0711979	-0.00302471	-10.0678	-1.31E-15	10.9147	0	0	0.00987762	8.66613	-19.8824	3.69232	289.72	365.985	708.268	435.963	435.963	435.963	13.6644	-61.5294	8.91308	173.625	411.587	244.096	206.227	206.227	206.227	-61.8431	0.598498	-15.5245	27.0175	-11.1387	3.4958	0.279027	0.395825	1.2229	-43.4	181.482	-45.1575	0	0	-0.00614386	51.1575
0	3.0977	0	0	3.42355	0.776836	-25.1884	-0.142651	0.0664425	-0.00442113	-10.8546	0	9.29937	0	0	0.00725306	8.70769	-20.2507	3.59499	291.503	365.974	709.827	435.906	435.906	435.906	14.0392	-63.6971	9.41798	190.242	413.732	242.71	206.227	206.227	206.227	-64.0624	0.513929	-16.0332	27.3998	-10.9827	3.66804	0.294994	0.401624	1.23562	-50.1802	181.532	-44.2581	0	0	0.000403787	49.6788
0	3.30591	0	0	3.6551	0.778419	-25.2339	-0.153535	0.0604879	-0.00579838	-11.6635	1.96E-15	7.48681	0	0	0.00422701	8.75326	-20.5693	3.46914	292.952	365.988	711.182	435.862	435.862	435.862	14.4503	-65.8059	9.88484	206.98	416.199	241.327	206.227	206.227	206.227	-66.236	0.365483	-16.549	27.7505	-10.834	3.85397	0.31583	0.404406	1.25355	-58.883	179.343	-42.5312	0	0	0.00778159	48.0817
0	3.3977	0	0	3.75656	0.778357	-25.2321	-0.164194	0.053508	-0.00724664	-12.4418	-4.90E-16	5.50701	0	0	0.000974864	8.80068	-20.8426	3.32709	294.085	366.031	712.333	435.823	435.823	435.823	14.8851	-67.8523	10.3086	223.84	418.946	239.991	206.227	206.227	206.227	-68.3596	0.157305	-17.0561	28.0757	-10.6937	4.04278	0.34095	0.404023	1.27588	-68.9555	174.973	-40.1361	0	0	0.0153198	46.3762
0	3.37474	0	0	3.72929	0.776224	-25.1707	-0.174399	0.0456579	-0.00884253	-13.1614	4.90E-16	3.38126	0	0	-0.00226798	8.84738	-21.0755	3.18215	294.923	366.107	713.283	435.781	435.781	435.781	15.3299	-69.8324	10.6837	240.821	421.922	238.746	206.227	206.227	206.227	-70.4285	-0.105169	-17.5386	28.3809	-10.5625	4.22257	0.370133	0.40061	1.30199	-80.1134	168.618	-37.2696	0	0	0.0227526	44.573
0	3.23856	0	0	3.57482	0.771559	-25.0363	-0.183853	0.0372308	-0.010823	-13.7961	4.90E-15	1.14944	0	0	-0.00521948	8.89053	-21.2727	3.04821	295.489	366.217	714.04	435.727	435.727	435.727	15.7697	-71.7424	11.0035	257.921	425.074	237.635	206.227	206.227	206.227	-72.4366	-0.415351	-17.9799	28.6703	-10.4413	4.38086	0.401849	0.394581	1.33108	-91.3295	160.542	-34.1604	0	0	0.029487	42.6836
0	2.99074	0	0	3.29523	0.763857	-24.8136	-0.192329	0.0285809	-0.0134656	-14.334	-3.27E-15	-1.12851	0	0	-0.00756285	8.92719	-21.4393	2.93887	295.809	366.361	714.613	435.657	435.657	435.658	16.1888	-73.5783	11.2605	275.138	428.342	236.697	206.227	206.227	206.227	-74.3774	-0.765639	-18.3626	28.9471	-10.3304	4.50527	0.435266	0.386278	1.36248	-101.802	151.132	-31.0485	0	0	0.0351536	40.7199
0	2.63312	0	0	2.89353	0.752558	-24.4856	-0.199557	0.0201684	-0.0173384	-14.7633	3.59E-15	-3.35974	0	0	-0.00898585	8.95451	-21.5798	2.86712	295.912	366.542	715.014	435.566	435.566	435.566	16.5702	-75.3365	11.4462	292.465	431.664	235.966	206.227	206.227	206.227	-76.2438	-1.14754	-18.6693	29.2132	-10.2302	4.5839	0.468017	0.375927	1.39526	-109.924	140.681	-28.1243	0	0	0.0388942	38.6944
0	2.16836	0	0	2.37429	0.737063	-24.0329	-0.205218	0.0125589	-0.023106	-15.0728	4.25E-15	-5.41673	0	0	-0.00925665	8.96992	-21.6987	2.84454	295.827	366.758	715.259	435.449	435.449	435.449	16.8967	-77.014	11.5513	309.887	434.977	235.47	206.227	206.227	206.227	-78.0281	-1.55171	-18.8824	29.4695	-10.1409	4.60608	0.497352	0.364254	1.42883	-113.762	129.683	-25.5592	0	0	0.0396653	36.6202
0	1.60028	0	0	1.7442	0.716793	-23.4359	-0.209055	0.00628183	-0.031623	-15.2647	-9.80E-16	-7.15614	0	0	-0.00833304	8.97123	-21.7999	2.88078	295.584	367.01	715.361	435.303	435.303	435.303	17.1513	-78.6082	11.5673	327.379	438.217	235.235	206.227	206.227	206.227	-79.7228	-1.96796	-18.9858	29.7155	-10.0627	4.56276	0.520501	0.351362	1.46245	-111.282	118.37	-23.4153	0	0	0.0365153	34.5109
0	0.934621	0	0	1.01294	0.691258	-22.676	-0.210929	0.00190645	-0.0437881	-15.361	-4.41E-15	-8.41961	0	0	-0.00649975	8.95677	-21.8866	2.98309	295.214	367.296	715.336	435.127	435.127	435.127	17.3182	-80.1175	11.487	344.9	441.324	235.277	206.227	206.227	206.227	-81.3209	-2.3853	-18.9655	29.9498	-9.99554	4.44695	0.534351	0.337235	1.49567	-100.235	107.034	-21.7163	0	0	0.0286562	32.381
0	0.180257	0	0	0.194036	0.660144	-21.7386	-0.210833	-0.000224871	-0.0605162	-15.3985	2.94E-15	-9.07564	0	0	-0.00439146	8.92548	-21.9615	3.15599	294.745	367.617	715.2	434.919	434.919	434.919	17.3839	-81.5415	11.3063	362.387	444.246	235.605	206.227	206.227	206.227	-82.8168	-2.79205	-18.812	30.17	-9.93948	4.25417	0.535347	0.321847	1.52761	-78.3785	95.8093	-20.3915	0	0	0.0158671	30.2457
0	-0.649632	0	0	-0.69409	0.623417	-20.6162	-0.208857	2.26E-05	-0.0824698	-15.4151	8.17E-16	-9.03277	0	0	-0.00291149	8.87706	-22.0266	3.40078	294.205	367.973	714.968	434.681	434.681	434.681	17.3382	-82.8814	11.0258	379.75	446.933	236.222	206.227	206.227	206.227	-84.2075	-3.17622	-18.5206	30.3732	-9.89444	3.98289	0.521206	0.304943	1.55784	-44.186	84.713	-19.3122	0	0	-0.00095236	28.122
0	-1.53598	0	0	-1.62757	0.581378	-19.3109	-0.205056	0.00244305	-0.109918	-15.4214	-1.63E-16	-8.26684	0	0	-0.00295002	8.81185	-22.0831	3.71547	293.622	368.363	714.653	434.413	434.413	434.413	17.1757	-84.1411	10.6514	396.869	449.347	237.125	206.227	206.227	206.227	-85.4935	-3.52624	-18.0936	30.5559	-9.86021	3.63464	0.489835	0.286312	1.58528	3.35619	73.7913	-18.3429	0	0	-0.0198344	26.0282
0	-2.45324	0	0	-2.5772	0.534701	-17.8368	-0.199404	0.00652082	-0.142621	-15.383	1.39E-15	-6.82626	0	0	-0.00504962	8.73098	-22.1316	4.0946	293.019	368.786	714.267	434.118	434.118	434.118	16.8962	-85.3266	10.1944	413.593	451.46	238.3	206.227	206.227	206.227	-86.6798	-3.83205	-17.54	30.7144	-9.83654	3.21428	0.440734	0.266055	1.60895	64.0878	63.0241	-17.3346	0	0	-0.0376183	23.9847
0	-3.36989	0	0	-3.50976	0.484411	-16.2208	-0.19166	0.011708	-0.179565	-15.203	2.57E-15	-4.80615	0	0	-0.00919507	8.63629	-22.172	4.52933	292.417	369.244	713.818	433.8	433.8	433.8	16.506	-86.4461	9.67068	429.742	453.251	239.727	206.227	206.227	206.227	-87.7753	-4.0862	-16.8755	30.8453	-9.82308	2.72997	0.374987	0.244832	1.62707	136.601	52.7188	-16.2058	0	0	-0.0503906	22.0136
0	-4.24979	0	0	-4.38992	0.431833	-14.5025	-0.181605	0.0173252	-0.21931	-14.7528	5.71E-15	-2.35668	0	0	-0.0147271	8.53004	-22.2035	5.00777	291.834	369.733	713.313	433.463	433.463	433.463	16.0185	-87.5085	9.09962	445.112	454.71	241.372	206.227	206.227	206.227	-88.7918	-4.28498	-16.1225	30.945	-9.81895	2.19277	0.294459	0.223004	1.63796	218.634	43.0917	-14.9175	0	0	-0.0542217	20.1384
0	-5.0552	0	0	-5.183	0.378516	-12.7324	-0.169074	0.0228969	-0.259557	-13.8923	1.75E-15	0.3568	0	0	-0.0205809	8.41514	-22.2251	5.51516	291.284	370.253	712.756	433.112	433.112	433.112	15.454	-88.5218	8.50233	459.484	455.839	243.188	206.227	206.227	206.227	-89.7421	-4.42908	-15.3084	31.011	-9.82339	1.61664	0.204038	0.2022	1.64035	305.886	34.8052	-13.4927	0	0	-0.0456866	18.3833
0	-5.75035	0	0	-5.85774	0.326135	-10.9689	-0.154163	0.0280288	-0.298024	-12.5173	-3.77E-15	3.14721	0	0	-0.0255518	8.29461	-22.2352	6.03462	290.779	370.801	712.148	432.754	432.754	432.754	14.8388	-89.4914	7.90035	472.634	456.651	245.108	206.227	206.227	206.227	-90.6375	-4.52341	-14.4644	31.041	-9.83498	1.01758	0.10859	0.183401	1.63347	393.846	28.24	-11.9961	0	0	-0.0230198	16.7726
0	-6.30511	0	0	-6.38897	0.276399	-9.27481	-0.137331	0.0324854	-0.331919	-10.5943	1.67E-15	5.82326	0	0	-0.0286439	8.17166	-22.2318	6.54772	290.326	371.372	711.487	432.393	432.393	432.393	14.2037	-90.4184	7.31477	484.351	457.169	247.048	206.227	206.227	206.227	-91.4856	-4.57638	-13.6243	31.0336	-9.85202	0.413147	0.0155071	0.167791	1.61731	476.297	23.832	-10.5221	0	0	0.0134652	15.3288
0	-6.69832	0	0	-6.75976	0.23095	-7.71215	-0.119428	0.0360969	-0.358827	-8.18388	-1.84E-15	8.19188	0	0	-0.0292739	8.04937	-22.2132	7.03535	289.927	371.961	710.769	432.037	432.037	432.037	13.5809	-91.2991	6.76534	494.446	457.426	248.906	206.227	206.227	206.227	-92.2883	-4.59838	-12.8214	30.9886	-9.87242	-0.178411	-0.0678974	0.155934	1.59354	547.128	21.5581	-9.16925	0	0	0.0608177	14.0717
0	-6.92019	0	0	-6.96295	0.191253	-6.3377	-0.101672	0.0387775	-0.376627	-5.44659	1.55E-15	10.0776	0	0	-0.0273867	7.93049	-22.1774	7.47875	289.585	372.56	709.991	431.69	431.69	431.69	13.0013	-92.124	6.26977	502.768	457.464	250.569	206.227	206.227	206.227	-93.0413	-4.60003	-12.0868	30.9064	-9.89367	-0.739216	-0.135128	0.148352	1.56423	600.672	21.3928	-8.04875	0	0	0.113784	13.0171
0	-6.97285	0	0	-7.00181	0.158513	-5.1985	-0.0855002	0.0404137	-0.383402	-2.6218	4.08E-16	11.3313	0	0	-0.023381	7.81738	-22.1227	7.86011	289.298	373.163	709.147	431.358	431.358	431.358	12.4905	-92.8789	5.8428	509.216	457.327	251.917	206.227	206.227	206.227	-93.7338	-4.59053	-11.4464	30.7889	-9.91298	-1.25226	-0.178454	0.144607	1.53242	630.961	22.7611	-7.20382	0	0	0.16516	12.1752
0	-6.86993	0	0	-6.88967	0.133567	-4.32765	-0.0722785	0.0409108	-0.378357	0.0183227	-1.31E-15	11.8538	0	0	-0.0179987	7.7117	-22.0482	8.16385	289.063	373.761	708.233	431.043	431.043	431.043	12.0665	-93.5458	5.4952	513.747	457.056	252.838	206.227	206.227	206.227	-94.3501	-4.57643	-10.9183	30.6387	-9.92728	-1.70277	-0.194249	0.144433	1.50172	634.872	25.2765	-6.67652	0	0	0.207412	11.5502
0	-6.63439	0	0	-6.64863	0.116835	-3.74242	-0.0631597	0.0401403	-0.360906	2.20738	-3.27E-16	11.6066	0	0	-0.012145	7.61457	-21.953	8.37698	288.875	374.347	707.247	430.748	430.748	430.748	11.7376	-94.1054	5.23243	516.38	456.689	253.235	206.227	206.227	206.227	-94.8711	-4.56117	-10.5117	30.4596	-9.9335	-2.07831	-0.178512	0.146799	1.4751	609.686	28.1917	-6.41679	0	0	0.233418	11.1393
0	-6.29619	0	0	-6.30762	0.108282	-3.44295	-0.0588206	0.0381196	-0.33154	3.7338	-4.90E-16	10.6357	0	0	-0.00671435	7.52633	-21.837	8.4899	288.73	374.913	706.188	430.472	430.472	430.472	11.5024	-94.5391	5.05372	517.198	456.255	253.039	206.227	206.227	206.227	-95.2777	-4.54527	-10.2255	30.2561	-9.92848	-2.36974	-0.131046	0.15145	1.45478	555.647	31.4175	-6.37193	0	0	0.238246	10.9328
0	-5.88952	0	0	-5.90003	0.107431	-3.41313	-0.0596155	0.0348814	-0.291443	4.44259	-3.27E-16	9.05404	0	0	-0.00237451	7.44677	-21.7012	8.49667	288.624	375.455	705.061	430.215	430.215	430.215	11.3507	-94.831	4.95146	516.346	455.772	252.214	206.227	206.227	206.227	-95.5521	-4.52719	-10.0491	30.0336	-9.90946	-2.57114	-0.0529595	0.157802	1.44306	474.666	34.6768	-6.43434	0	0	0.219885	10.9145
0	-5.45025	0	0	-5.46121	0.113424	-3.62301	-0.0652905	0.0307337	-0.24272	4.27402	-1.80E-15	7.05408	0	0	0.000531663	7.37507	-21.5467	8.39531	288.554	375.968	703.87	429.973	429.973	429.973	11.2659	-94.9696	4.91193	514.019	455.249	250.764	206.227	206.227	206.227	-95.6808	-4.50441	-9.96387	29.7978	-9.87381	-2.68022	0.0517902	0.165993	1.44046	371.092	38.3871	-6.51701	0	0	0.179825	11.0622
0	-5.01357	0	0	-5.02604	0.125123	-4.03242	-0.0754474	0.0260067	-0.188385	3.21697	-8.17E-16	4.85899	0	0	0.0020364	7.30995	-21.3759	8.18793	288.518	376.452	702.629	429.742	429.742	429.742	11.2281	-94.9489	4.91628	510.454	454.691	248.726	206.227	206.227	206.227	-95.6551	-4.47474	-9.94561	29.5547	-9.81955	-2.69825	0.176322	0.176119	1.44728	251.543	42.8496	-6.54132	0	0	0.123056	11.3494
0	-4.61157	0	0	-4.62647	0.141244	-4.59588	-0.0892326	0.0212355	-0.132185	1.34007	-2.82E-15	2.71493	0	0	0.00240467	7.24976	-21.1915	7.88038	288.517	376.907	701.353	429.515	429.515	429.515	11.2164	-94.7695	4.94296	505.915	454.098	246.171	206.227	206.227	206.227	-95.4728	-4.43725	-9.96772	29.31	-9.74514	-2.62977	0.311708	0.188386	1.46299	124.44	48.5238	-6.47055	0	0	0.0571806	11.7468
0	-4.27107	0	0	-4.28922	0.160494	-5.26755	-0.105752	0.0170857	-0.0782764	-1.25497	3.09E-15	0.857723	0	0	0.00199953	7.19258	-20.9971	7.48193	288.552	377.337	700.059	429.286	429.286	429.286	11.2123	-94.4378	4.96993	500.673	453.471	243.196	206.227	206.227	206.227	-95.1382	-4.39292	-10.0042	29.0695	-9.64964	-2.48228	0.448007	0.203121	1.48681	-0.956	55.8828	-6.3101	0	0	-0.00923197	12.2247
0	-4.01124	0	0	-4.03344	0.181711	-6.00615	-0.123842	0.0140562	-0.0308542	-4.40974	1.03E-15	-0.538786	0	0	0.0010868	7.13636	-20.7964	7.00482	288.628	377.747	698.771	429.049	429.049	429.049	11.2013	-93.9666	4.97734	494.988	452.815	239.914	206.227	206.227	206.227	-94.6623	-4.3448	-10.0323	28.8378	-9.53275	-2.26578	0.573553	0.219824	1.5174	-114.664	64.7911	-6.09795	0	0	-0.0678706	12.7549
0	-3.84166	0	0	-3.86876	0.203966	-6.77874	-0.142196	0.0126676	0.00644419	-7.92129	-9.39E-16	-1.35474	0	0	-0.000131705	7.07902	-20.5933	6.46328	288.75	378.144	697.511	428.799	428.799	428.799	11.1739	-93.3746	4.94943	489.087	452.137	236.446	206.227	206.227	206.227	-94.063	-4.29757	-10.0347	28.6187	-9.39478	-1.99195	0.677598	0.238209	1.55296	-207.805	75.1298	-5.90437	0	0	-0.112844	13.3133
0	-3.761	0	0	-3.79406	0.226629	-7.56295	-0.159454	0.013004	0.0313476	-11.553	-1.63E-15	-1.57078	0	0	-0.00146864	7.01855	-20.3915	5.87265	288.926	378.534	696.303	428.53	428.53	428.53	11.1253	-92.6853	4.87592	483.153	451.449	232.912	206.227	206.227	206.227	-93.3634	-4.25681	-10.0002	28.4146	-9.23661	-1.67333	0.751635	0.257078	1.59116	-273.984	86.0872	-5.77522	0	0	-0.141676	13.8812
0	-3.75713	0	0	-3.79743	0.249374	-8.34714	-0.174395	0.0149481	0.0435612	-15.0606	3.23E-15	-1.23493	0	0	-0.00259165	6.95325	-20.1939	5.24824	289.158	378.926	695.169	428.241	428.241	428.241	11.055	-91.9263	4.75247	477.312	450.766	229.422	206.227	206.227	206.227	-92.5915	-4.2279	-9.9239	28.226	-9.05971	-1.32229	0.791327	0.275259	1.63001	-310.656	96.8195	-5.72264	0	0	-0.15566	14.446
0	-3.80923	0	0	-3.85816	0.272119	-9.1282	-0.186047	0.0180603	0.0447089	-18.216	6.84E-16	-0.461443	0	0	-0.00304749	6.88174	-20.0024	4.60416	289.447	379.326	694.126	427.932	427.932	427.932	10.9655	-91.1269	4.5805	471.631	450.102	226.071	206.227	206.227	206.227	-91.7774	-4.21493	-9.80632	28.0515	-8.8661	-0.950023	0.797022	0.291325	1.66688	-319.435	106.322	-5.70141	0	0	-0.1586	15.0011
0	-3.89097	0	0	-3.95	0.294932	-9.90816	-0.193965	0.0217795	0.0380251	-20.8512	-7.28E-15	0.60428	0	0	-0.00238668	6.80313	-19.8173	3.95264	289.785	379.743	693.187	427.607	427.607	427.607	10.8608	-90.3164	4.36656	466.128	449.473	222.936	206.227	206.227	206.227	-90.9511	-4.21978	-9.65254	27.8873	-8.65838	-0.56596	0.773086	0.304372	1.69914	-305.452	113.913	-5.63628	0	0	-0.155177	15.5441
0	-3.97485	0	0	-4.04518	0.317915	-10.6902	-0.198241	0.0255754	0.0269078	-22.871	6.57E-16	1.81114	0	0	-0.000360397	6.71707	-19.6372	3.30324	290.159	380.183	692.357	427.271	427.271	427.271	10.7457	-89.5216	4.12158	460.786	448.894	220.071	206.227	206.227	206.227	-90.1402	-4.24147	-9.47107	27.7274	-8.43973	-0.177068	0.726575	0.313723	1.72555	-275.415	119.193	-5.45734	0	0	-0.149005	16.0742
0	-4.03535	0	0	-4.1178	0.341126	-11.4759	-0.19933	0.028824	0.0143819	-24.2459	5.92E-16	2.99859	0	0	0.00291266	6.62363	-19.4588	2.66329	290.543	380.653	691.637	426.934	426.934	426.934	10.6248	-88.7657	3.85983	455.567	448.378	217.511	206.227	206.227	206.227	-89.3687	-4.2761	-9.27276	27.5637	-8.21375	0.211642	0.664744	0.318798	1.74529	-235.953	121.953	-5.12985	0	0	-0.14179	16.5907
0	-4.05168	0	0	-4.14645	0.364521	-12.2635	-0.197602	0.0311226	0.00273112	-24.9698	-2.72E-15	4.03845	0	0	0.0069997	6.52327	-19.2775	2.03812	290.906	381.159	691.021	426.604	426.604	426.604	10.5022	-88.0676	3.59728	450.423	447.935	215.273	206.227	206.227	206.227	-88.6556	-4.31728	-9.06927	27.3868	-7.9847	0.596873	0.595483	0.319597	1.75801	-193.274	122.293	-4.65065	0	0	-0.133844	17.0914
0	-4.00969	0	0	-4.11612	0.387925	-13.0466	-0.193566	0.0322289	-0.00710512	-25.086	1.82E-15	4.83649	0	0	0.0112588	6.41656	-19.0876	1.43246	291.208	381.709	690.499	426.29	426.29	426.29	10.3806	-87.4402	3.35002	445.312	447.575	213.358	206.227	206.227	206.227	-88.014	-4.35696	-8.8719	27.1864	-7.75704	0.975524	0.524169	0.315965	1.76447	-151.311	120.365	-4.05926	0	0	-0.124238	17.5718
0	-3.90249	0	0	-4.01895	0.411052	-13.8157	-0.18793	0.0321452	-0.0144655	-24.691	-1.82E-15	5.34799	0	0	0.0150506	6.30401	-18.8831	0.851385	291.41	382.308	690.058	426.001	426.001	426.001	10.2618	-86.8908	3.13255	440.196	447.3	211.751	206.227	206.227	206.227	-87.4511	-4.3866	-8.69038	26.9525	-7.5355	1.34382	0.456608	0.308064	1.76513	-113.721	116.526	-3.40283	0	0	-0.112624	18.026
0	-3.72961	0	0	-3.85349	0.433516	-14.5579	-0.181479	0.0309196	-0.019484	-23.9162	5.23E-15	5.55959	0	0	0.0178884	6.18579	-18.6587	0.301509	291.471	382.961	689.687	425.743	425.743	425.743	10.1464	-86.4211	2.95658	435.048	447.111	210.427	206.227	206.227	206.227	-86.9686	-4.39827	-8.53232	26.6764	-7.3247	1.69597	0.396281	0.295959	1.76103	-82.4234	111.056	-2.73146	0	0	-0.0990926	18.4469
0	-3.49545	0	0	-3.62334	0.454859	-15.2585	-0.174712	0.0287778	-0.022021	-22.8785	3.19E-15	5.50028	0	0	0.0195443	6.06173	-18.41	-0.208504	291.356	383.671	689.373	425.521	425.521	425.521	10.0344	-86.0289	2.83025	429.85	447.003	209.352	206.227	206.227	206.227	-86.5638	-4.38558	-8.40266	26.3511	-7.12909	2.02371	0.346193	0.279925	1.75243	-59.0798	104.302	-2.07375	0	0	-0.0852141	18.8281
0	-3.20815	0	0	-3.33594	0.474573	-15.9014	-0.168004	0.0260374	-0.0224888	-21.6887	-1.31E-15	5.22497	0	0	0.0200378	5.93123	-18.1341	-0.668024	291.039	384.439	689.108	425.338	425.338	425.338	9.92518	-85.7085	2.75791	424.596	446.968	208.489	206.227	206.227	206.227	-86.2309	-4.34423	-8.30394	25.9724	-6.95256	2.3163	0.306404	0.260798	1.73995	-43.5444	96.8477	-1.48358	0	0	-0.07272	19.1639
0	-2.87828	0	0	-3.00156	0.492142	-16.471	-0.16177	0.0230431	-0.021091	-20.4583	2.29E-15	4.79992	0	0	0.0195754	5.79348	-17.8295	-1.0653	290.499	385.265	688.883	425.196	425.196	425.196	9.81805	-85.4519	2.74023	419.284	446.996	207.8	206.227	206.227	206.227	-85.9617	-4.27234	-8.23658	25.5386	-6.79824	2.56135	0.27651	0.23918	1.7233	-35.5079	89.1462	-0.990581	0	0	-0.063766	19.4499
0	-2.51747	0	0	-2.63191	0.50708	-16.9526	-0.156255	0.0200891	-0.0185027	-19.2723	9.80E-16	4.28665	0	0	0.0184463	5.64776	-17.4963	-1.3888	289.727	386.144	688.69	425.094	425.094	425.094	9.7129	-85.2498	2.77485	413.923	447.076	207.248	206.227	206.227	206.227	-85.747	-4.17041	-8.19946	25.0511	-6.6686	2.74621	0.25402	0.216346	1.70369	-33.2046	81.7533	-0.641929	0	0	-0.0591192	19.6837
0	-2.13728	0	0	-2.23902	0.518988	-17.3349	-0.151531	0.0173437	-0.0152334	-18.1859	1.00E-15	3.73067	0	0	0.0169386	5.49372	-17.136	-1.6286	288.718	387.073	688.524	425.034	425.034	425.034	9.60992	-85.0928	2.85681	408.527	447.199	206.799	206.227	206.227	206.227	-85.5771	-4.04108	-8.19023	24.5134	-6.56518	2.85946	0.236381	0.192966	1.68149	-34.9044	74.8825	-0.451497	0	0	-0.058663	19.8642
0	-1.74842	0	0	-1.83442	0.527593	-17.6101	-0.147604	0.0149163	-0.0118815	-17.2339	-2.86E-15	3.16751	0	0	0.0153013	5.33161	-16.7507	-1.77797	287.476	388.044	688.379	425.015	425.015	425.015	9.50982	-84.9718	2.9793	403.112	447.356	206.422	206.227	206.227	206.227	-85.4431	-3.88859	-8.20564	23.9317	-6.48868	2.89242	0.220991	0.16963	1.65777	-38.6503	68.634	-0.423679	0	0	-0.0610843	19.9917
0	-1.36035	0	0	-1.42857	0.532778	-17.7755	-0.144494	0.0128438	-0.00883655	-16.4406	-3.39E-15	2.62213	0	0	0.0137212	5.16247	-16.3434	-1.83427	286.005	389.053	688.247	425.034	425.034	425.034	9.41336	-84.8785	3.13427	397.693	447.538	206.092	206.227	206.227	206.227	-85.3369	-3.71824	-8.2418	23.3137	-6.43908	2.84035	0.205996	0.147051	1.63319	-42.9578	63.0709	-0.548046	0	0	-0.0647828	20.068
0	-0.980709	0	0	-1.03022	0.534596	-17.8334	-0.142138	0.0111729	-0.00643739	-15.8099	-1.93E-15	2.1182	0	0	0.0123095	4.98815	-15.9172	-1.79968	284.316	390.091	688.121	425.091	425.091	425.091	9.32126	-84.8057	3.31324	392.287	447.74	205.789	206.227	206.227	206.227	-85.2514	-3.53569	-8.29434	22.6683	-6.41555	2.7031	0.189661	0.125353	1.60911	-46.4037	58.0007	-0.78582	0	0	-0.0676859	20.0955
0	-0.615349	0	0	-0.646261	0.53328	-17.7915	-0.14046	0.0098657	-0.00485043	-15.3351	3.92E-15	1.66767	0	0	0.0111105	4.81118	-15.4752	-1.6814	282.417	391.152	687.996	425.181	425.182	425.181	9.23406	-84.7478	3.5079	386.904	447.955	205.498	206.227	206.227	206.227	-85.1809	-3.34649	-8.35886	22.0051	-6.41666	2.48555	0.171763	0.104878	1.58616	-48.3989	53.318	-1.09709	0	0	-0.0686535	20.0772
0	-0.268249	0	0	-0.281524	0.529208	-17.6616	-0.139422	0.00886401	-0.00416357	-15.0061	-1.58E-15	1.27653	0	0	0.0101249	4.63459	-15.0205	-1.49107	280.319	392.229	687.864	425.302	425.302	425.302	9.15196	-84.7002	3.7107	381.554	448.18	205.207	206.227	206.227	206.227	-85.1212	-3.15555	-8.43112	21.3338	-6.44017	2.19695	0.152121	0.0854729	1.56548	-48.4063	48.7488	-1.43005	0	0	-0.0667026	20.0166
0	0.0582704	0	0	0.0610791	0.522888	-17.4597	-0.138919	0.00806298	-0.00433052	-14.8006	9.05E-16	0.941372	0	0	0.00932306	4.46158	-14.5558	-1.24415	278.029	393.314	687.718	425.447	425.447	425.447	9.07489	-84.6598	3.91522	376.241	448.411	204.909	206.227	206.227	206.227	-85.0691	-2.96694	-8.50733	20.6638	-6.48342	1.85055	0.131801	0.0673299	1.54764	-46.5574	44.1999	-1.74827	0	0	-0.0620002	19.9172
0	0.363322	0	0	0.380337	0.514907	-17.204	-0.138876	0.00737821	-0.00527164	-14.6959	-3.45E-15	0.658159	0	0	0.00866695	4.29528	-14.0833	-0.958558	275.555	394.402	687.553	425.61	425.61	425.61	9.00236	-84.6245	4.1163	370.965	448.644	204.602	206.227	206.227	206.227	-85.0226	-2.78374	-8.58408	20.0035	-6.54323	1.46219	0.111901	0.0502541	1.53341	-43.1407	39.4734	-2.00818	0	0	-0.0551308	19.7828
0	0.647144	0	0	0.676392	0.505883	-16.9142	-0.139218	0.0067675	-0.00682612	-14.67	2.94E-15	0.42376	0	0	0.00811834	4.13854	-13.6051	-0.653485	272.906	395.485	687.364	425.786	425.786	425.786	8.93369	-84.5932	4.30998	365.723	448.876	204.284	206.227	206.227	206.227	-84.9805	-2.60809	-8.65858	19.3604	-6.61617	1.04917	0.0931155	0.0343387	1.5231	-38.4015	34.6247	-2.19993	0	0	-0.046739	19.6167
0	0.910675	0	0	0.950333	0.496426	-16.6094	-0.13983	0.00620582	-0.00882552	-14.6981	-3.20E-15	0.236206	0	0	0.00764149	3.99359	-13.1227	-0.34819	270.086	396.556	687.147	425.966	425.966	425.966	8.86794	-84.565	4.49345	360.509	449.104	203.958	206.227	206.227	206.227	-84.9421	-2.44129	-8.72852	18.7402	-6.69862	0.629145	0.0769701	0.0195409	1.517	-32.9872	29.7031	-2.31224	0	0	-0.0379856	19.4225
0	1.15547	0	0	1.20392	0.487091	-16.3076	-0.140624	0.00565441	-0.0109662	-14.7605	3.67E-15	0.0907947	0	0	0.00721393	3.86212	-12.637	-0.0607061	267.103	397.608	686.901	426.146	426.146	426.146	8.80414	-84.5398	4.66486	355.316	449.324	203.626	206.227	206.227	206.227	-84.9068	-2.28398	-8.79214	18.1473	-6.78724	0.218882	0.0646747	0.00598369	1.5148	-27.6099	24.7907	-2.33763	0	0	-0.0299596	19.2033
0	1.38334	0	0	1.43926	0.478345	-16.024	-0.141517	0.00508521	-0.0131269	-14.8402	1.32E-15	-0.0181187	0	0	0.00682295	3.74509	-12.1489	0.193189	263.962	398.634	686.627	426.319	426.319	426.319	8.7414	-84.5172	4.8233	350.134	449.533	203.294	206.227	206.227	206.227	-84.8747	-2.13622	-8.84832	17.584	-6.87893	-0.166779	0.056614	-0.00622392	1.51626	-22.5737	20.0264	-2.28555	0	0	-0.0230585	18.962
0	1.59621	0	0	1.65867	0.470543	-15.7703	-0.142409	0.00449592	-0.0149786	-14.9197	-1.11E-15	-0.0946945	0	0	0.00646013	3.64279	-11.6588	0.40071	260.672	399.627	686.326	426.481	426.481	426.481	8.67898	-84.4973	4.96853	344.955	449.728	202.965	206.227	206.227	206.227	-84.8456	-1.99771	-8.89643	17.0511	-6.9712	-0.515622	0.0537979	-0.0168308	1.52104	-18.6568	15.5685	-2.16275	0	0	-0.0180432	18.7013
0	1.79608	0	0	1.86437	0.463914	-15.5543	-0.143235	0.00392607	-0.0165177	-14.9869	4.60E-15	-0.141064	0	0	0.00612097	3.55493	-11.1667	0.552722	257.24	400.582	686.001	426.628	426.628	426.629	8.61635	-84.4803	5.10098	339.77	449.905	202.645	206.227	206.227	206.227	-84.8195	-1.86788	-8.93638	16.5474	-7.06223	-0.818772	0.055828	-0.0254654	1.52858	-15.8529	11.6756	-1.99874	0	0	-0.0146429	18.4232
0	1.98462	0	0	2.05835	0.458562	-15.3796	-0.14392	0.00341107	-0.0175164	-15.0313	6.94E-16	-0.160527	0	0	0.00580225	3.48069	-10.6726	0.643981	253.675	401.493	685.657	426.76	426.76	426.76	8.55324	-84.4658	5.22141	334.574	450.063	202.339	206.227	206.227	206.227	-84.7963	-1.74604	-8.96849	16.0703	-7.15096	-1.07097	0.0627428	-0.0319023	1.53821	-14.5391	8.51514	-1.8123	0	0	-0.0129775	18.1296
0	2.16317	0	0	2.24213	0.454479	-15.246	-0.144451	0.00298615	-0.018078	-15.0514	7.96E-16	-0.156516	0	0	0.00550293	3.41886	-10.1763	0.6731	249.988	402.357	685.298	426.877	426.877	426.877	8.48963	-84.4537	5.33087	329.362	450.2	202.048	206.227	206.227	206.227	-84.7757	-1.63146	-8.99341	15.6159	-7.23717	-1.27056	0.0736142	-0.0356503	1.54942	-14.4881	6.34388	-1.63544	0	0	-0.012569	17.8218
0	2.33282	0	0	2.41687	0.451555	-15.1503	-0.144815	0.00270036	-0.0181373	-15.0482	2.25E-15	-0.129183	0	0	0.00522106	3.36799	-9.67722	0.642464	246.19	403.171	684.931	426.98	426.98	426.98	8.42565	-84.4434	5.43036	324.132	450.314	201.775	206.227	206.227	206.227	-84.7571	-1.52351	-9.01185	15.1787	-7.32133	-1.41951	0.0871771	-0.0366127	1.56147	-15.5072	5.19373	-1.47462	0	0	-0.0131159	17.5007
0	2.49422	0	0	2.5833	0.449613	-15.0867	-0.145039	0.00255028	-0.0178256	-15.0285	1.18E-15	-0.0829385	0	0	0.00495677	3.32647	-9.17504	0.55748	242.293	403.936	684.561	427.074	427.074	427.074	8.36159	-84.4343	5.52093	318.883	450.407	201.522	206.227	206.227	206.227	-84.7399	-1.42163	-9.02469	14.7529	-7.4044	-1.52272	0.102416	-0.0346796	1.57384	-17.3546	5.14251	-1.3451	0	0	-0.0143583	17.167
0	2.64789	0	0	2.74198	0.448421	-15.0476	-0.145131	0.00256187	-0.0171725	-14.9969	4.76E-15	-0.0169912	0	0	0.00470727	3.29266	-8.66918	0.426169	238.307	404.65	684.196	427.164	427.164	427.164	8.29784	-84.4257	5.60351	313.617	450.48	201.289	206.227	206.227	206.227	-84.7236	-1.32538	-9.03279	14.332	-7.4878	-1.58761	0.117867	-0.0300635	1.58552	-19.6777	6.08977	-1.24181	0	0	-0.0160333	16.8212
0	2.79426	0	0	2.89325	0.447721	-15.0247	-0.145088	0.00268879	-0.0163197	-14.9553	-1.01E-15	0.0631339	0	0	0.00446933	3.26501	-8.15915	0.258315	234.246	405.316	683.839	427.255	427.255	427.255	8.23489	-84.4172	5.67898	308.335	450.535	201.076	206.227	206.227	206.227	-84.7075	-1.23444	-9.03704	13.9095	-7.57309	-1.62336	0.132151	-0.0231639	1.59621	-22.0904	7.83697	-1.15533	0	0	-0.0178958	16.4635
0	2.93363	0	0	3.03735	0.447249	-15.0092	-0.144955	0.00288109	-0.0153402	-14.9098	2.98E-15	0.151469	0	0	0.0042391	3.24208	-7.64449	0.0647724	230.12	405.938	683.496	427.354	427.354	427.354	8.17331	-84.408	5.74821	303.042	450.574	200.881	206.227	206.227	206.227	-84.6912	-1.14853	-9.03838	13.4791	-7.66187	-1.64019	0.144004	-0.0144596	1.60516	-24.2535	10.1505	-1.075	0	0	-0.0197231	16.0943
0	3.06626	0	0	3.17443	0.446749	-14.9928	-0.14472	0.00313895	-0.0143802	-14.8588	-2.22E-15	0.247448	0	0	0.00401014	3.22264	-7.12486	-0.143282	225.94	406.519	683.17	427.468	427.468	427.468	8.11371	-84.3979	5.81199	297.742	450.601	200.704	206.227	206.227	206.227	-84.6742	-1.06745	-9.03771	13.0352	-7.75537	-1.64864	0.152113	-0.00456814	1.61187	-25.7527	12.8426	-0.997174	0	0	-0.0211498	15.7139
0	3.19235	0	0	3.30459	0.445994	-14.968	-0.144406	0.00340392	-0.0134728	-14.8045	-1.31E-15	0.343064	0	0	0.00377791	3.20575	-6.60004	-0.355059	221.715	407.064	682.864	427.603	427.603	427.603	8.05674	-84.3865	5.87122	292.438	450.62	200.543	206.227	206.227	206.227	-84.6562	-0.991008	-9.03604	12.5733	-7.85463	-1.65881	0.155601	0.0058863	1.61592	-26.359	15.6391	-0.912169	0	0	-0.0219149	15.3225
0	3.31205	0	0	3.42787	0.444792	-14.9286	-0.14402	0.00366339	-0.0127584	-14.7471	1.47E-15	0.434912	0	0	0.00353848	3.19067	-6.06993	-0.560805	217.452	407.577	682.579	427.765	427.765	427.765	8.00306	-84.3734	5.92672	287.133	450.634	200.395	206.227	206.227	206.227	-84.637	-0.918994	-9.03432	12.0901	-7.96019	-1.67971	0.153538	0.0164226	1.61736	-25.6935	18.3951	-0.823439	0	0	-0.0214962	14.9206
0	3.42539	0	0	3.54424	0.443004	-14.8699	-0.143592	0.00385117	-0.0122506	-14.6896	1.65E-15	0.513529	0	0	0.00329183	3.17698	-5.53464	-0.752421	213.157	408.064	682.315	427.958	427.958	427.958	7.95326	-84.3584	5.9794	281.831	450.646	200.259	206.227	206.227	206.227	-84.6163	-0.851169	-9.03352	11.5837	-8.07199	-1.71864	0.145717	0.0261125	1.61559	-23.7157	20.833	-0.7288	0	0	-0.0196813	14.5087
0	3.53245	0	0	3.65363	0.440537	-14.7889	-0.143131	0.00394973	-0.0119568	-14.6332	-2.80E-15	0.574886	0	0	0.00304022	3.16453	-4.99436	-0.923812	208.834	408.531	682.07	428.186	428.186	428.186	7.90784	-84.3414	6.03008	276.534	450.659	200.132	206.227	206.227	206.227	-84.594	-0.787246	-9.03447	11.0535	-8.1897	-1.78073	0.132262	0.0346076	1.61089	-20.4279	22.8687	-0.634851	0	0	-0.0162644	14.0872
0	3.63318	0	0	3.75601	0.437349	-14.6841	-0.142662	0.00399404	-0.0119648	-14.5807	4.05E-15	0.621366	0	0	0.00278804	3.15346	-4.44949	-1.07114	204.484	408.981	681.842	428.451	428.451	428.451	7.86709	-84.3222	6.07957	271.241	450.675	200.012	206.227	206.227	206.227	-84.5699	-0.726865	-9.03788	10.5007	-8.31271	-1.86874	0.113505	0.041714	1.60365	-15.7916	24.4572	-0.546906	0	0	-0.0110264	13.6569
0	3.72758	0	0	3.85136	0.43345	-14.5557	-0.14222	0.0039621	-0.0122162	-14.5356	2.17E-15	0.649771	0	0	0.00254263	3.14405	-3.90054	-1.19284	200.107	409.419	681.628	428.752	428.752	428.752	7.83119	-84.3008	6.12865	265.954	450.695	199.895	206.227	206.227	206.227	-84.544	-0.669601	-9.04433	9.92747	-8.44	-1.98302	0.0903564	0.047066	1.59384	-10.0557	25.5278	-0.470852	0	0	-0.00417378	13.2183
0	3.81575	0	0	3.9398	0.428891	-14.4055	-0.141786	0.00392211	-0.0127496	-14.4945	1.13E-15	0.666562	0	0	0.00230822	3.13679	-3.34818	-1.28947	195.702	409.849	681.424	429.088	429.088	429.087	7.80012	-84.2771	6.178	260.67	450.72	199.781	206.227	206.227	206.227	-84.5163	-0.614975	-9.05424	9.33747	-8.57056	-2.12159	0.0638933	0.0508883	1.58228	-3.37824	26.2038	-0.418209	0	0	0.00412717	12.772
0	3.89788	0	0	4.02157	0.423762	-14.2362	-0.14137	0.00392021	-0.0135038	-14.4569	2.21E-15	0.675902	0	0	0.00208935	3.13219	-2.79318	-1.36339	191.266	410.274	681.226	429.454	429.454	429.454	7.77377	-84.2514	6.22824	255.388	450.75	199.668	206.227	206.227	206.227	-84.4869	-0.562493	-9.06791	8.7351	-8.70318	-2.28059	0.0353696	0.0531854	1.56919	3.97648	26.5189	-0.393135	0	0	0.0134476	12.3191
0	3.97424	0	0	4.09704	0.41818	-14.0517	-0.140946	0.00389176	-0.0143862	-14.4183	2.83E-15	0.670711	0	0	0.00189275	3.13078	-2.23638	-1.4185	186.796	410.697	681.028	429.846	429.846	429.846	7.75188	-84.2238	6.27986	250.103	450.785	199.552	206.227	206.227	206.227	-84.4559	-0.511687	-9.08546	8.12549	-8.83682	-2.45456	0.00675492	0.0541951	1.55541	11.4332	26.4672	-0.394045	0	0	0.0228677	11.8604
0	4.0452	0	0	4.16666	0.412278	-13.8564	-0.140517	0.00393065	-0.0153879	-14.3773	-3.29E-15	0.660534	0	0	0.00171811	3.13297	-1.67864	-1.45956	182.289	411.119	680.828	430.258	430.258	430.258	7.73416	-84.1944	6.33322	244.811	450.824	199.434	206.227	206.227	206.227	-84.4234	-0.462145	-9.10692	7.51388	-8.97041	-2.63722	-0.0210576	0.0543983	1.54148	18.9211	26.2727	-0.430702	0	0	0.0321311	11.3969
0	4.11118	0	0	4.23096	0.406196	-13.6547	-0.140095	0.00388317	-0.0163659	-14.3344	-2.93E-15	0.630799	0	0	0.00157368	3.13903	-1.12082	-1.49193	177.744	411.54	680.621	430.68	430.68	430.68	7.72023	-84.1634	6.38839	239.509	450.868	199.311	206.227	206.227	206.227	-84.3894	-0.41355	-9.13205	6.90556	-9.10289	-2.82181	-0.0463144	0.0533448	1.52804	25.817	25.6315	-0.4858	0	0	0.0401481	10.9297
0	4.1726	0	0	4.2905	0.400066	-13.451	-0.139722	0.00384949	-0.0173224	-14.2936	1.43E-15	0.594163	0	0	0.00145623	3.14907	-0.563678	-1.52102	173.159	411.96	680.404	431.106	431.106	431.107	7.70959	-84.1307	6.44525	234.192	450.915	199.182	206.227	206.227	206.227	-84.354	-0.365697	-9.16045	6.30536	-9.23337	-3.00175	-0.0682188	0.051524	1.51577	31.9983	24.7782	-0.562608	0	0	0.0467021	10.4599
0	4.23003	0	0	4.34591	0.394009	-13.2494	-0.139395	0.00376541	-0.0181681	-14.2549	-2.72E-15	0.546989	0	0	0.0013681	3.163	-0.00792243	-1.55192	168.535	412.377	680.175	431.528	431.528	431.528	7.70176	-84.0963	6.50351	228.855	450.965	199.046	206.227	206.227	206.227	-84.3171	-0.318483	-9.19162	5.71756	-9.36096	-3.17097	-0.0856285	0.0486244	1.50529	37.052	23.5475	-0.647669	0	0	0.0512037	9.98883
0	4.28411	0	0	4.39794	0.388126	-13.0534	-0.139195	0.00359948	-0.0188745	-14.2258	2.43E-15	0.489854	0	0	0.00131085	3.18056	0.545831	-1.58893	163.873	412.791	679.932	431.937	431.936	431.937	7.69631	-84.0602	6.56267	223.495	451.017	198.9	206.227	206.227	206.227	-84.2786	-0.27195	-9.22497	5.14555	-9.48498	-3.32441	-0.0980556	0.0447473	1.49716	40.8048	21.934	-0.734797	0	0	0.0535292	9.51765
0	4.33558	0	0	4.44745	0.382498	-12.8655	-0.139085	0.00345112	-0.0194089	-14.2015	-1.68E-15	0.4364	0	0	0.00127894	3.20131	1.09706	-1.63542	159.179	413.197	679.673	432.326	432.326	432.326	7.69285	-84.0223	6.62218	218.11	451.07	198.745	206.227	206.227	206.227	-84.2384	-0.226246	-9.25991	4.5918	-9.60474	-3.45825	-0.105358	0.0400085	1.49144	43.1402	20.0612	-0.817108	0	0	0.0537668	9.04775
0	4.38541	0	0	4.4954	0.377183	-12.6878	-0.139084	0.0032132	-0.019707	-14.1823	4.09E-15	0.378993	0	0	0.00127575	3.22473	1.64524	-1.69366	154.459	413.591	679.398	432.691	432.691	432.691	7.69115	-83.9825	6.68135	212.697	451.123	198.58	206.227	206.227	206.227	-84.1964	-0.181678	-9.29583	4.05782	-9.71971	-3.5699	-0.107472	0.0344183	1.48854	43.8822	17.8659	-0.888521	0	0	0.0519548	8.58066
0	4.43449	0	0	4.54276	0.372216	-12.5215	-0.139223	0.00298703	-0.0198163	-14.1699	2.44E-15	0.330828	0	0	0.00129615	3.25021	2.18987	-1.76478	149.722	413.968	679.108	433.027	433.027	433.027	7.69114	-83.9405	6.73944	207.256	451.174	198.405	206.227	206.227	206.227	-84.1524	-0.138658	-9.33227	3.54427	-9.82943	-3.65809	-0.105026	0.0281327	1.48847	43.2068	15.4696	-0.944358	0	0	0.0485982	8.11811
0	4.48378	0	0	4.59053	0.367617	-12.3674	-0.139445	0.00273602	-0.0197375	-14.1584	-1.88E-15	0.290264	0	0	0.00133958	3.27708	2.7304	-1.84885	144.98	414.323	678.801	433.331	433.331	433.331	7.6929	-83.8959	6.79575	201.788	451.222	198.221	206.227	206.227	206.227	-84.1059	-0.0977115	-9.36883	3.05086	-9.93351	-3.72259	-0.0988327	0.0212773	1.49123	41.2897	12.8874	-0.982998	0	0	0.0441308	7.66203
0	4.53417	0	0	4.6396	0.363395	-12.2257	-0.139808	0.0025203	-0.0194899	-14.1555	1.17E-15	0.264932	0	0	0.00140441	3.30474	3.26619	-1.9452	140.246	414.651	678.48	433.603	433.603	433.603	7.69669	-83.8483	6.84954	196.292	451.268	198.028	206.227	206.227	206.227	-84.0566	-0.0594476	-9.40529	2.5767	-10.0318	-3.76398	-0.0894005	0.0144608	1.49687	38.2143	10.3143	-0.999652	0	0	0.0388874	7.21459
0	4.58651	0	0	4.69088	0.359552	-12.0966	-0.14026	0.00227367	-0.0191156	-14.1589	2.22E-15	0.247813	0	0	0.00149307	3.33258	3.79653	-2.05239	135.536	414.944	678.144	433.844	433.843	433.844	7.70301	-83.7968	6.90022	190.771	451.31	197.828	206.227	206.227	206.227	-84.0037	-0.0245193	-9.44162	2.12022	-10.1238	-3.78347	-0.077853	0.00767452	1.50447	34.318	7.69936	-0.99787	0	0	0.0333056	6.77819
0	4.64168	0	0	4.74525	0.356087	-11.9801	-0.140823	0.00207975	-0.0186733	-14.1743	-9.87E-16	0.246569	0	0	0.0016063	3.36001	4.32061	-2.16857	130.865	415.197	677.795	434.055	434.055	434.055	7.71247	-83.7408	6.94726	185.227	451.349	197.624	206.227	206.227	206.227	-83.9466	0.00641487	-9.47793	1.67948	-10.2095	-3.78263	-0.0651787	0.00132558	1.51422	29.9383	5.23101	-0.978938	0	0	0.0277939	6.35541
0	4.70064	0	0	4.80369	0.353	-11.8762	-0.141413	0.00185666	-0.0181611	-14.1961	-3.47E-15	0.250289	0	0	0.00174895	3.38654	4.83753	-2.29169	126.251	415.404	677.435	434.24	434.24	434.24	7.72578	-83.6796	6.99034	179.663	451.384	197.415	206.227	206.227	206.227	-83.8847	0.0327345	-9.51452	1.25229	-10.2887	-3.76308	-0.0519204	-0.00432426	1.52503	25.2098	2.86806	-0.945847	0	0	0.0224492	5.94899
0	4.7644	0	0	4.86724	0.350291	-11.785	-0.142028	0.00166282	-0.0176423	-14.2254	-9.48E-16	0.260891	0	0	0.0019232	3.41175	5.34636	-2.41951	121.71	415.558	677.063	434.403	434.403	434.403	7.74372	-83.6126	7.02926	174.083	451.416	197.206	206.227	206.227	206.227	-83.8173	0.0538865	-9.55183	0.836212	-10.3611	-3.72659	-0.0390246	-0.00860257	1.53671	20.5014	0.868931	-0.907413	0	0	0.0175912	5.56171
0	4.8341	0	0	4.93703	0.347964	-11.7066	-0.142553	0.00142928	-0.0171204	-14.2501	3.36E-15	0.266628	0	0	0.00213081	3.43522	5.84609	-2.54986	117.261	415.656	676.681	434.548	434.548	434.548	7.76706	-83.5391	7.06394	168.489	451.444	196.999	206.227	206.227	206.227	-83.744	0.0694202	-9.59034	0.428951	-10.4266	-3.67479	-0.0270404	-0.0116897	1.54844	15.9816	-0.905795	-0.869344	0	0	0.013247	5.19639
0	4.9108	0	0	5.0142	0.346021	-11.6411	-0.143004	0.00121588	-0.0166265	-14.271	3.16E-15	0.268275	0	0	0.00237063	3.45661	6.33577	-2.68057	112.919	415.693	676.29	434.681	434.681	434.681	7.79644	-83.4588	7.09447	162.885	451.468	196.795	206.227	206.227	206.227	-83.6644	0.0789872	-9.63058	0.0282185	-10.4847	-3.60937	-0.0168585	-0.0129818	1.55955	11.965	-2.15237	-0.84238	0	0	0.00963901	4.85571
0	4.99559	0	0	5.09981	0.344463	-11.5885	-0.143351	0.000999001	-0.0161987	-14.2829	3.58E-16	0.258698	0	0	0.00263943	3.47563	6.81441	-2.80966	108.699	415.666	675.891	434.806	434.807	434.807	7.83241	-83.3714	7.12094	157.274	451.489	196.596	206.227	206.227	206.227	-83.5783	0.0823802	-9.67297	-0.367792	-10.5353	-3.53183	-0.00902258	-0.0128203	1.56972	8.6604	-2.98449	-0.832808	0	0	0.00682395	4.54225
0	5.08937	0	0	5.19482	0.343288	-11.5489	-0.143596	0.000806839	-0.0158704	-14.2849	-2.80E-15	0.238019	0	0	0.00293195	3.49203	7.2811	-2.93526	104.615	415.574	675.484	434.928	434.928	434.928	7.87523	-83.2765	7.14335	151.661	451.506	196.404	206.227	206.227	206.227	-83.4853	0.0794729	-9.71774	-0.760637	-10.5778	-3.44361	-0.00423174	-0.010975	1.57845	6.33486	-3.20961	-0.848888	0	0	0.00496777	4.25835
0	5.1929	0	0	5.30001	0.342495	-11.5221	-0.143754	0.000680158	-0.0156462	-14.2771	1.26E-15	0.209533	0	0	0.00324179	3.5057	7.73495	-3.05574	100.679	415.414	675.069	435.049	435.049	435.049	7.92491	-83.1737	7.16169	146.046	451.518	196.22	206.227	206.227	206.227	-83.385	0.0702799	-9.7649	-1.15112	-10.6119	-3.34597	-0.00259974	-0.00779708	1.58529	5.03575	-2.90631	-0.886563	0	0	0.00402908	4.00616
0	5.30683	0	0	5.41602	0.342074	-11.5079	-0.143818	0.000651217	-0.0155761	-14.2579	-6.04E-16	0.17844	0	0	0.00356187	3.51657	8.17513	-3.16957	96.9016	415.188	674.647	435.173	435.173	435.173	7.98118	-83.0628	7.17575	140.434	451.524	196.043	206.227	206.227	206.227	-83.2773	0.0548638	-9.81417	-1.53959	-10.6374	-3.24017	-0.00457961	-0.00323371	1.59016	4.98236	-1.95533	-0.947597	0	0	0.00413913	3.78758
0	5.43151	0	0	5.54325	0.342019	-11.5061	-0.1438	0.000747082	-0.0156075	-14.2277	-2.58E-15	0.151087	0	0	0.00388564	3.52466	8.60088	-3.27536	93.2895	414.897	674.217	435.301	435.301	435.301	8.04358	-82.9434	7.18529	134.825	451.523	195.874	206.227	206.227	206.227	-83.1616	0.0333951	-9.86514	-1.92552	-10.6541	-3.12744	-0.00974593	0.00220097	1.59277	6.00337	-0.482526	-1.02045	0	0	0.00508697	3.60423
0	5.56718	0	0	5.68194	0.342318	-11.5162	-0.143694	0.00095626	-0.0158128	-14.1849	1.31E-15	0.13151	0	0	0.00420626	3.53017	9.0115	-3.37175	89.8488	414.542	673.778	435.433	435.433	435.433	8.11145	-82.8152	7.18999	129.221	451.516	195.713	206.227	206.227	206.227	-83.0378	0.00605648	-9.91718	-2.3078	-10.6619	-3.00912	-0.0182765	0.00810398	1.59352	8.26389	1.4065	-1.10435	0	0	0.00692728	3.4575
0	5.71386	0	0	5.83211	0.342959	-11.5378	-0.143526	0.00132215	-0.0161488	-14.1312	1.58E-15	0.130686	0	0	0.00451879	3.53335	9.40636	-3.45739	86.583	414.127	673.33	435.57	435.57	435.57	8.1841	-82.6779	7.18947	123.622	451.502	195.558	206.227	206.227	206.227	-82.9052	-0.0269217	-9.96963	-2.6846	-10.6609	-2.88668	-0.029649	0.0141542	1.59215	11.5762	3.65985	-1.18561	0	0	0.00941568	3.34851
0	5.87134	0	0	5.99355	0.343925	-11.5704	-0.143318	0.00180745	-0.0166593	-14.0676	1.92E-15	0.15055	0	0	0.00481845	3.53458	9.78489	-3.53099	83.4939	413.655	672.872	435.709	435.709	435.709	8.26082	-82.5309	7.1834	118.028	451.482	195.409	206.227	206.227	206.227	-82.7635	-0.0653014	-10.0219	-3.05353	-10.6513	-2.76172	-0.0434617	0.0197812	1.58949	15.9039	6.05462	-1.26112	0	0	0.0124014	3.27816
0	6.03918	0	0	6.1659	0.345204	-11.6136	-0.143108	0.00245557	-0.0172732	-13.996	-2.97E-15	0.200322	0	0	0.00510214	3.53439	10.1466	-3.59118	80.5814	413.13	672.401	435.849	435.849	435.849	8.34103	-82.3737	7.17153	112.439	451.456	195.264	206.227	206.227	206.227	-82.6121	-0.10884	-10.0733	-3.41177	-10.6336	-2.63609	-0.0588928	0.024712	1.58598	20.9532	8.55593	-1.31876	0	0	0.0155252	3.24711
0	6.21689	0	0	6.34857	0.34678	-11.6667	-0.142915	0.00323366	-0.0180276	-13.9152	2.63E-15	0.27846	0	0	0.00536498	3.53339	10.4912	-3.63657	77.8442	412.555	671.918	435.987	435.987	435.987	8.4243	-82.2058	7.15371	106.851	451.427	195.124	206.227	206.227	206.227	-82.4503	-0.157341	-10.1237	-3.75619	-10.6085	-2.51192	-0.0753516	0.0286015	1.58229	26.5829	10.9847	-1.35821	0	0	0.0185445	3.25585
0	6.40365	0	0	6.54081	0.348644	-11.7295	-0.142765	0.00408833	-0.0188501	-13.8235	3.61E-15	0.377343	0	0	0.00560006	3.5323	10.8183	-3.66575	75.2801	411.933	671.422	436.12	436.12	436.12	8.5106	-82.0263	7.13005	101.264	451.396	194.986	206.227	206.227	206.227	-82.2774	-0.210618	-10.1732	-4.08364	-10.5769	-2.39153	-0.0924376	0.0311944	1.579	32.5815	13.2549	-1.3834	0	0	0.0211826	3.30468
0	6.59849	0	0	6.74163	0.350788	-11.8018	-0.142663	0.00495166	-0.0197834	-13.7154	1.52E-15	0.484563	0	0	0.00579668	3.53192	11.1276	-3.67739	72.8861	411.268	670.91	436.247	436.247	436.247	8.60001	-81.8344	7.10073	95.6729	451.366	194.85	206.227	206.227	206.227	-82.0924	-0.268544	-10.2219	-4.39095	-10.5399	-2.27728	-0.109719	0.0319064	1.57682	38.8444	15.0925	-1.40435	0	0	0.0232763	3.39379
0	6.80007	0	0	6.94972	0.353213	-11.8834	-0.142638	0.00576488	-0.0207673	-13.5879	2.29E-15	0.58602	0	0	0.00594206	3.53312	11.4189	-3.67046	70.659	410.561	670.384	436.364	436.364	436.364	8.69282	-81.6288	7.06596	90.0755	451.341	194.716	206.227	206.227	206.227	-81.8941	-0.331023	-10.2702	-4.67516	-10.499	-2.17137	-0.126345	0.0311241	1.57654	45.0435	16.5643	-1.43152	0	0	0.0245552	3.52332
0	7.00678	0	0	7.16344	0.355923	-11.9746	-0.142707	0.0064826	-0.0218196	-13.4371	3.59E-15	0.66746	0	0	0.00602084	3.5368	11.6919	-3.64413	68.5957	409.815	669.843	436.471	436.471	436.471	8.78938	-81.4078	7.02593	84.4679	451.322	194.583	206.227	206.227	206.227	-81.6809	-0.397987	-10.3187	-4.93374	-10.4557	-2.0758	-0.141976	0.0287923	1.57904	51.1088	17.5186	-1.47719	0	0	0.0249819	3.69338
0	7.21645	0	0	7.38065	0.358929	-12.0757	-0.142918	0.00703164	-0.0229049	-13.2651	3.62E-16	0.712301	0	0	0.00601809	3.5438	11.9465	-3.59805	66.6935	409.03	669.289	436.567	436.567	436.567	8.88997	-81.1694	6.98068	78.8466	451.311	194.451	206.227	206.227	206.227	-81.4508	-0.4694	-10.3676	-5.16464	-10.4119	-1.99225	-0.156004	0.0254113	1.58468	56.8092	18.0814	-1.55557	0	0	0.0244772	3.90408
0	7.42651	0	0	7.59873	0.362247	-12.1871	-0.14335	0.00739852	-0.0240017	-13.0804	-1.48E-15	0.712612	0	0	0.00592307	3.55488	12.1824	-3.53237	64.9505	408.207	668.723	436.652	436.652	436.652	8.99463	-80.9108	6.92992	73.2081	451.31	194.321	206.227	206.227	206.227	-81.2009	-0.545241	-10.417	-5.36654	-10.3693	-1.92192	-0.167926	0.0210634	1.59411	61.9783	18.1785	-1.6698	0	0	0.023087	4.1556
0	7.63382	0	0	7.81455	0.365889	-12.3094	-0.144023	0.00757761	-0.0250255	-12.8893	-2.14E-15	0.664681	0	0	0.00572647	3.5707	12.3995	-3.44781	63.3658	407.345	668.149	436.726	436.726	436.726	9.10313	-80.629	6.87302	67.5494	451.317	194.193	206.227	206.227	206.227	-80.9281	-0.625507	-10.4665	-5.53884	-10.3301	-1.86559	-0.177237	0.0166006	1.60753	66.3577	18.0918	-1.82183	0	0	0.0208749	4.44814
0	7.83487	0	0	8.02455	0.369868	-12.4428	-0.145014	0.00758377	-0.0259688	-12.7067	-4.54E-15	0.571992	0	0	0.00542672	3.59172	12.5974	-3.34572	61.9398	406.443	667.569	436.793	436.793	436.793	9.21482	-80.32	6.80891	61.8686	451.331	194.069	206.227	206.227	206.227	-80.6287	-0.710224	-10.5151	-5.68186	-10.2959	-1.82351	-0.183904	0.0122593	1.62488	69.8957	17.8402	-2.00489	0	0	0.0180706	4.78194
0	8.02587	0	0	8.22487	0.374189	-12.5876	-0.146306	0.00742859	-0.0267473	-12.54	1.06E-15	0.442299	0	0	0.00502363	3.61826	12.776	-3.22819	60.6741	405.499	666.99	436.855	436.855	436.855	9.3287	-79.9799	6.73622	56.1647	451.349	193.951	206.227	206.227	206.227	-80.2984	-0.799414	-10.5617	-5.79662	-10.2685	-1.79522	-0.187357	0.00861537	1.64594	72.2925	17.6279	-2.20751	0	0	0.0148701	5.15725
0	8.20278	0	0	8.41142	0.378852	-12.7436	-0.147905	0.00718996	-0.0274003	-12.3985	4.95E-15	0.294049	0	0	0.00452433	3.65039	12.9352	-3.09797	59.5716	404.513	666.417	436.916	436.916	436.916	9.44348	-79.6045	6.65324	50.4384	451.367	193.845	206.227	206.227	206.227	-79.933	-0.893118	-10.6044	-5.88501	-10.2494	-1.77967	-0.187634	0.00586964	1.67002	73.533	17.5323	-2.41156	0	0	0.0115803	5.57432
0	8.36163	0	0	8.58012	0.383853	-12.9108	-0.149764	0.0068291	-0.0279075	-12.2835	3.83E-15	0.135362	0	0	0.00393313	3.68808	13.0747	-2.95834	58.637	403.483	665.856	436.981	436.981	436.981	9.55768	-79.1894	6.55824	44.6918	451.381	193.755	206.227	206.227	206.227	-79.528	-0.991349	-10.6417	-5.94961	-10.2401	-1.77524	-0.184702	0.00430539	1.69624	73.5062	17.6494	-2.60489	0	0	0.00847886	6.03342
0	8.49859	0	0	8.72699	0.389182	-13.0886	-0.151785	0.00643748	-0.0283582	-12.1883	8.98E-16	-0.0122435	0	0	0.00325868	3.73119	13.1942	-2.81314	57.876	402.408	665.314	437.055	437.055	437.055	9.66971	-78.7305	6.44953	38.9284	451.386	193.688	206.227	206.227	206.227	-79.0791	-1.09406	-10.6715	-5.9934	-10.2418	-1.77972	-0.178452	0.00399724	1.72375	72.2097	18.003	-2.76657	0	0	0.00581986	6.53489
0	8.60997	0	0	8.8483	0.39483	-13.2768	-0.153798	0.00605749	-0.0287084	-12.0941	-3.27E-16	-0.134533	0	0	0.00250654	3.7795	13.2936	-2.66644	57.2963	401.288	664.797	437.143	437.143	437.143	9.7781	-78.2237	6.32574	33.1527	451.377	193.65	206.227	206.227	206.227	-78.5823	-1.20111	-10.6925	-6.01983	-10.2556	-1.79049	-0.16878	0.00513503	1.75098	69.4753	18.7426	-2.88327	0	0	0.00377804	7.07916
0	8.69237	0	0	8.94041	0.400784	-13.4749	-0.155634	0.00568037	-0.0291048	-11.9804	3.63E-15	-0.225662	0	0	0.00168259	3.83285	13.3721	-2.52233	56.9068	400.123	664.312	437.251	437.251	437.251	9.88165	-77.6652	6.18588	27.3704	451.35	193.65	206.227	206.227	206.227	-78.0333	-1.31233	-10.7034	-6.03242	-10.2829	-1.80468	-0.156194	0.00780852	1.77694	65.5236	19.8523	-2.95041	0	0	0.00247864	7.66687
0	8.74234	0	0	8.99976	0.407029	-13.6823	-0.157108	0.00537988	-0.029468	-11.825	4.53E-15	-0.273077	0	0	0.000799399	3.89113	13.4294	-2.38482	56.7179	398.916	663.864	437.386	437.386	437.386	9.97944	-77.0508	6.02932	21.5871	451.301	193.694	206.227	206.227	206.227	-77.4283	-1.42746	-10.7036	-6.03451	-10.3245	-1.81923	-0.140473	0.0121375	1.79994	60.1124	21.4642	-2.95876	0	0	0.00195382	8.29886
0	8.75648	0	0	9.02272	0.413539	-13.8981	-0.158166	0.00518246	-0.0299366	-11.6199	-5.23E-15	-0.270861	0	0	-0.000126362	3.95436	13.4645	-2.25753	56.7417	397.669	663.457	437.552	437.552	437.552	10.0709	-76.3766	5.85584	15.8086	451.225	193.786	206.227	206.227	206.227	-76.7628	-1.54625	-10.6929	-6.02903	-10.3816	-1.83111	-0.122224	0.0183703	1.81932	53.4947	23.6454	-2.91023	0	0	0.00218501	8.97629
0	8.73125	0	0	9.00555	0.420285	-14.1213	-0.158778	0.0051559	-0.0304512	-11.3611	-4.33E-15	-0.208255	0	0	-0.00107241	4.02268	13.4763	-2.14357	56.9914	396.388	663.094	437.755	437.755	437.755	10.1559	-75.6382	5.6655	10.0404	451.121	193.929	206.227	206.227	206.227	-76.0328	-1.66848	-10.6718	-6.01822	-10.455	-1.83735	-0.101701	0.0266563	1.83401	45.5763	26.4867	-2.80037	0	0	0.00312463	9.70068
0	8.66314	0	0	8.94443	0.42723	-14.3507	-0.159026	0.00530585	-0.0311554	-11.0565	-2.98E-15	-0.0803092	0	0	-0.00201771	4.0964	13.4636	-2.04544	57.4816	395.077	662.775	437.998	437.998	437.998	10.2346	-74.8312	5.45877	4.28735	450.986	194.124	206.227	206.227	206.227	-75.2338	-1.79394	-10.6409	-6.00341	-10.5452	-1.83519	-0.0797664	0.0368857	1.84385	36.7018	29.8507	-2.62417	0	0	0.00467817	10.4739
0	8.54857	0	0	8.83547	0.434348	-14.5853	-0.159003	0.0056301	-0.0319687	-10.7146	-1.06E-15	0.116588	0	0	-0.00294364	4.17595	13.4246	-1.96507	58.2276	393.744	662.499	438.285	438.284	438.284	10.308	-73.9512	5.23647	-1.44637	450.819	194.372	206.227	206.227	206.227	-74.3612	-1.92243	-10.6019	-5.98461	-10.6527	-1.82191	-0.0561111	0.0491755	1.84846	26.5803	33.7573	-2.3766	0	0	0.00683134	11.2983
0	8.38389	0	0	8.67476	0.441625	-14.8246	-0.158824	0.00613253	-0.0330132	-10.345	3.06E-15	0.385912	0	0	-0.00383453	4.26182	13.3572	-1.90359	59.2458	392.397	662.265	438.614	438.614	438.614	10.3771	-72.9935	4.99989	-7.1573	450.623	194.67	206.227	206.227	206.227	-73.4107	-2.05375	-10.5569	-5.96058	-10.7775	-1.79513	-0.0316424	0.063269	1.84864	15.5862	38.0281	-2.05022	0	0	0.00957038	12.1764
0	8.16532	0	0	8.45818	0.449073	-15.069	-0.158624	0.0067594	-0.0341062	-9.96041	2.92E-15	0.721378	0	0	-0.00468371	4.35464	13.2593	-1.86146	60.5534	391.046	662.068	438.986	438.986	438.986	10.4439	-71.9534	4.75082	-12.8427	450.398	195.018	206.227	206.227	206.227	-72.3775	-2.1876	-10.5089	-5.92865	-10.9191	-1.75265	-0.00606954	0.0789686	1.84443	3.36208	42.5362	-1.63738	0	0	0.0130377	13.1114
0	7.88868	0	0	8.18127	0.456731	-15.3197	-0.158545	0.00749763	-0.0353093	-9.57634	-2.32E-15	1.11574	0	0	-0.0054902	4.45505	13.1279	-1.83844	62.1678	389.7	661.903	439.398	439.398	439.398	10.511	-70.8258	4.49147	-18.5001	450.147	195.414	206.227	206.227	206.227	-71.2569	-2.32366	-10.4616	-5.88459	-11.0768	-1.6925	0.0204429	0.0961694	1.8369	-9.97331	47.2435	-1.14604	0	0	0.0175233	14.1065
0	7.54941	0	0	7.83911	0.464676	-15.5792	-0.158788	0.00834114	-0.0365788	-9.21942	1.20E-15	1.55624	0	0	-0.00626748	4.56374	12.9602	-1.83356	64.1072	388.369	661.764	439.844	439.844	439.844	10.5815	-69.6054	4.22442	-24.1265	449.875	195.859	206.227	206.227	206.227	-70.0436	-2.46152	-10.4195	-5.82293	-11.2495	-1.61304	0.0479065	0.114448	1.82702	-24.4621	52.0183	-0.585121	0	0	0.0234743	15.1652
0	7.14238	0	0	7.42627	0.473025	-15.8511	-0.159559	0.00922486	-0.0379337	-8.92298	-2.86E-15	2.01638	0	0	-0.00705157	4.68137	12.7528	-1.84517	66.3895	387.064	661.645	440.318	440.317	440.318	10.6592	-68.2866	3.9524	-29.7185	449.586	196.355	206.227	206.227	206.227	-68.7324	-2.60081	-10.3878	-5.73701	-11.4355	-1.51299	0.0761446	0.133548	1.81596	-40.007	56.8433	0.0118798	0	0	0.0315479	16.2911
0	6.66225	0	0	6.93693	0.481928	-16.1403	-0.161025	0.0101944	-0.0394572	-8.72315	2.78E-15	2.47566	0	0	-0.00789631	4.80861	12.5023	-1.87103	69.0324	385.797	661.539	440.811	440.811	440.811	10.7483	-66.8638	3.67799	-35.271	449.284	196.905	206.227	206.227	206.227	-67.3179	-2.7412	-10.3718	-5.61928	-11.6332	-1.39142	0.105034	0.153091	1.80446	-56.4323	61.7151	0.602295	0	0	0.0425429	17.4876
0	6.10344	0	0	6.36507	0.491567	-16.4524	-0.163312	0.0111775	-0.0411474	-8.65927	8.98E-16	2.89752	0	0	-0.00889531	4.94607	12.2053	-1.90833	72.0531	384.576	661.44	441.314	441.314	441.314	10.8531	-65.3313	3.40325	-40.777	448.975	197.521	206.227	206.227	206.227	-65.7948	-2.88258	-10.377	-5.46157	-11.8406	-1.24789	0.134507	0.172977	1.79361	-73.6487	66.6729	1.12813	0	0	0.0574109	18.7579
0	5.4606	0	0	5.70464	0.502133	-16.7934	-0.166441	0.0121336	-0.0430916	-8.76584	8.17E-16	3.24929	0	0	-0.0101717	5.09429	11.8581	-1.95377	75.4673	383.412	661.344	441.819	441.819	441.819	10.9775	-63.6842	3.12935	-46.2266	448.662	198.214	206.227	206.227	206.227	-64.1584	-3.02511	-10.408	-5.25552	-12.0558	-1.08238	0.164211	0.192542	1.7838	-91.3733	71.5642	1.54009	0	0	0.0769728	20.1049
0	4.72885	0	0	4.94995	0.513814	-17.169	-0.17049	0.0130843	-0.0454506	-9.08836	-4.90E-16	3.50906	0	0	-0.0119004	5.2537	11.4574	-2.00375	79.2892	382.313	661.246	442.314	442.314	442.314	11.1249	-61.9183	2.85609	-51.6061	448.349	199.004	206.227	206.227	206.227	-62.405	-3.16945	-10.4686	-4.99281	-12.2768	-0.895401	0.193635	0.211748	1.77577	-109.144	76.452	1.7759	0	0	0.10191	21.5308
0	3.90449	0	0	4.09619	0.526773	-17.5839	-0.175379	0.0139528	-0.0482791	-9.65831	-1.96E-15	3.65389	0	0	-0.0142818	5.42454	11	-2.05445	83.5303	381.287	661.146	442.79	442.79	442.79	11.2975	-60.0312	2.58176	-56.8978	448.036	199.915	206.227	206.227	206.227	-60.5322	-3.31678	-10.5609	-4.66565	-12.5016	-0.687941	0.22219	0.230162	1.76956	-126.578	81.1745	1.80018	0	0	0.132543	23.0372
0	2.98553	0	0	3.14005	0.541129	-18.0412	-0.180986	0.0147841	-0.0517306	-10.503	3.27E-15	3.68669	0	0	-0.0175187	5.60689	10.4831	-2.102	88.1991	380.339	661.043	443.24	443.24	443.24	11.4962	-58.0224	2.303	-62.0787	447.722	200.976	206.227	206.227	206.227	-58.5399	-3.46889	-10.6853	-4.26708	-12.7283	-0.461487	0.248786	0.247348	1.76519	-142.95	85.5875	1.59369	0	0	0.168469	24.6246
0	1.97223	0	0	2.08026	0.556937	-18.5422	-0.18701	0.0155898	-0.0558317	-11.6318	-3.68E-15	3.62227	0	0	-0.0217724	5.80054	9.90467	-2.14274	93.2994	379.473	660.941	443.655	443.655	443.655	11.7199	-55.8944	2.01499	-67.1206	447.401	202.221	206.227	206.227	206.227	-56.4308	-3.62813	-10.8398	-3.79114	-12.955	-0.217861	0.272615	0.263027	1.76221	-157.733	89.547	1.16208	0	0	0.20878	26.2927
0	0.867576	0	0	0.918043	0.574178	-19.0852	-0.193176	0.0163799	-0.0604201	-13.0602	-2.78E-15	3.4937	0	0	-0.0271674	6.00502	9.26314	-2.17329	98.8305	378.692	660.847	444.029	444.029	444.029	11.9658	-53.653	1.71175	-71.9898	447.068	203.687	206.227	206.227	206.227	-54.2107	-3.79735	-11.0207	-3.2334	-13.1801	0.0407334	0.292569	0.277064	1.76001	-170.479	92.866	0.557124	0	0	0.251991	28.0394
0	-0.322369	0	0	-0.342339	0.592738	-19.6657	-0.199159	0.017229	-0.0653891	-14.804	6.77E-15	3.35555	0	0	-0.0337441	6.21947	8.55795	-2.19086	104.785	377.995	660.768	444.358	444.358	444.358	12.2292	-51.3078	1.38686	-76.6463	446.713	205.413	206.227	206.227	206.227	-51.8893	-3.97961	-11.2224	-2.59094	-13.4017	0.312033	0.307263	0.289031	1.75806	-180.516	95.3962	-0.160499	0	0	0.295698	29.8615
0	-1.58796	0	0	-1.69291	0.612422	-20.2769	-0.204742	0.0180987	-0.0701692	-16.8953	-4.00E-15	3.26065	0	0	-0.0414857	6.44274	7.78955	-2.19345	111.149	377.382	660.716	444.637	444.637	444.637	12.504	-48.8731	1.03446	-81.0433	446.326	207.435	206.227	206.227	206.227	-49.4808	-4.1778	-11.4385	-1.86258	-13.6181	0.593756	0.316649	0.298749	1.75508	-188.176	96.8923	-0.862308	0	0	0.338323	31.7536
0	-2.91533	0	0	-3.12103	0.632949	-20.9091	-0.209879	0.0190558	-0.074184	-19.3807	-3.27E-15	3.27132	0	0	-0.0502704	6.67327	6.95954	-2.17978	117.9	376.847	660.706	444.866	444.866	444.866	12.7829	-46.3685	0.650402	-85.1262	445.895	209.788	206.227	206.227	206.227	-47.005	-4.39399	-11.6617	-1.04908	-13.8274	0.883647	0.32011	0.306344	1.75036	-193.529	97.4182	-1.46303	0	0	0.378092	33.7082
0	-4.2853	0	0	-4.60809	0.653979	-21.5514	-0.214702	0.0199995	-0.0765417	-22.307	6.53E-15	3.41454	0	0	-0.0598373	6.90925	6.07073	-2.1493	125.009	376.388	660.755	445.042	445.043	445.042	13.0584	-43.8207	0.233853	-88.8302	445.41	212.497	206.227	206.227	206.227	-44.488	-4.62853	-11.8856	-0.153102	-14.0278	1.17947	0.318236	0.311787	1.74244	-197.481	96.8918	-1.84461	0	0	0.41474	35.7155
0	-5.67291	0	0	-6.12842	0.675131	-22.1917	-0.219349	0.0209039	-0.0762804	-25.685	-4.25E-15	3.69568	0	0	-0.0696072	7.14866	5.12711	-2.1021	132.437	375.996	660.88	445.166	445.166	445.166	13.3234	-41.264	-0.211513	-92.0778	444.861	215.579	206.227	206.227	206.227	-41.9638	-4.87917	-12.1047	0.820913	-14.2174	1.47896	0.312196	0.315649	1.73061	-201.099	95.5554	-1.96278	0	0	0.449158	37.763
0	-7.04698	0	0	-7.64874	0.696015	-22.8182	-0.223854	0.0215231	-0.0725728	-29.465	1.96E-15	4.06022	0	0	-0.0786108	7.38933	4.13378	-2.03847	140.139	375.664	661.101	445.237	445.237	445.237	13.5716	-38.7407	-0.676448	-94.7768	444.241	219.036	206.227	206.227	206.227	-39.474	-5.1403	-12.3153	1.86671	-14.3943	1.77957	0.303043	0.3177	1.71333	-205.303	93.2791	-1.73897	0	0	0.482446	39.8358
0	-8.37098	0	0	-9.12866	0.71625	-23.4198	-0.228079	0.0215438	-0.0648956	-33.5221	-3.92E-15	4.41486	0	0	-0.0854528	7.62902	3.09675	-1.95868	148.064	375.386	661.439	445.254	445.254	445.254	13.7986	-36.3008	-1.14597	-96.8212	443.546	222.848	206.227	206.227	206.227	-37.0677	-5.40254	-12.5151	2.97667	-14.5566	2.07829	0.292204	0.318364	1.6901	-210.8	90.1889	-1.15193	0	0	0.515871	41.9165
0	-9.60469	0	0	-10.5224	0.735469	-23.9861	-0.231787	0.0207807	-0.0532229	-37.6689	7.84E-15	4.66338	0	0	-0.0884671	7.86559	2.02271	-1.86241	156.156	375.152	661.912	445.219	445.219	445.219	14.0011	-33.9998	-1.60006	-98.0936	442.773	226.972	206.227	206.227	206.227	-34.7989	-5.65287	-12.7031	4.14181	-14.7027	2.37128	0.280532	0.317848	1.66076	-217.643	86.3006	-0.178612	0	0	0.549449	43.9856
0	-10.7068	0	0	-11.7815	0.753341	-24.5084	-0.234737	0.0191252	-0.037828	-41.6766	-1.31E-15	4.72025	0	0	-0.0860535	8.0969	0.918762	-1.74859	164.357	374.955	662.54	445.128	445.128	445.128	14.1776	-31.8959	-2.01506	-98.472	441.918	231.341	206.227	206.227	206.227	-32.7241	-5.87546	-12.8785	5.3524	-14.831	2.65385	0.269619	0.316136	1.62558	-225.964	81.7238	1.16475	0	0	0.583413	46.0221
0	-11.6375	0	0	-12.8579	0.769567	-24.9788	-0.236545	0.0167435	-0.0197273	-45.2771	1.31E-15	4.5495	0	0	-0.0770245	8.32089	-0.207933	-1.61507	172.609	374.787	663.336	444.983	444.983	444.983	14.3277	-30.0469	-2.36566	-97.8358	440.982	235.863	206.227	206.227	206.227	-30.899	-6.05305	-13.0405	6.59808	-14.9399	2.92025	0.260031	0.313506	1.58614	-234.89	76.7575	2.78266	0	0	0.615542	48.0044
0	-12.3616	0	0	-13.7079	0.783902	-25.3914	-0.236722	0.0137856	-0.000191121	-48.1881	0	4.14622	0	0	-0.0610718	8.53555	-1.35038	-1.45874	180.857	374.641	664.316	444.781	444.781	444.781	14.4521	-28.5062	-2.62719	-96.0748	439.963	240.427	206.227	206.227	206.227	-29.3752	-6.16874	-13.1888	7.86832	-15.0284	3.16397	0.25244	0.310152	1.54369	-243.521	71.6607	4.57776	0	0	0.643327	49.9103
0	-12.851	0	0	-14.2954	0.796154	-25.7418	-0.234708	0.0106076	0.0191541	-50.1404	-5.23E-15	3.56423	0	0	-0.0390621	8.73892	-2.50198	-1.27576	189.049	374.509	665.489	444.522	444.522	444.522	14.5521	-27.3194	-2.7782	-93.0965	438.864	244.913	206.227	206.227	206.227	-28.1966	-6.20793	-13.3224	9.15275	-15.0955	3.37798	0.247201	0.306555	1.50097	-250.553	66.8859	6.36267	0	0	0.663181	51.7186
0	-13.0876	0	0	-14.5957	0.806192	-26.0274	-0.229891	0.00743015	0.0366678	-50.9081	-1.31E-15	2.87607	0	0	-0.0131307	8.92902	-3.65666	-1.06204	197.138	374.385	666.861	444.207	444.206	444.207	14.6294	-26.5209	-2.80285	-88.8334	437.689	249.201	206.227	206.227	206.227	-27.3963	-6.16034	-13.4412	10.4414	-15.1405	3.55537	0.244202	0.302732	1.45998	-254.636	62.6447	7.98772	0	0	0.671393	53.4092
0	-13.0646	0	0	-14.598	0.813949	-26.2471	-0.221839	0.00452952	0.0510049	-50.3598	1.31E-15	2.18229	0	0	0.0136089	9.1039	-4.80887	-0.813906	205.085	374.264	668.434	443.836	443.836	443.836	14.6852	-26.131	-2.69284	-83.2492	436.446	253.182	206.227	206.227	206.227	-26.994	-6.02143	-13.5449	11.7247	-15.1628	3.68995	0.243001	0.298679	1.42235	-254.641	59.1644	9.27921	0	0	0.665048	54.9643
0	-12.7882	0	0	-14.3074	0.819429	-26.4019	-0.210398	0.00218745	0.0612401	-48.4862	2.61E-15	1.58966	0	0	0.0377259	9.26177	-5.9536	-0.528824	212.854	374.138	670.205	443.413	443.413	443.413	14.7202	-26.154	-2.44845	-76.3418	435.144	256.763	206.227	206.227	206.227	-26.9944	-5.7932	-13.6341	12.9939	-15.1623	3.77704	0.243099	0.294804	1.38958	-249.853	56.7131	10.0646	0	0	0.64265	56.3682
0	-12.2772	0	0	-13.7446	0.822717	-26.4945	-0.196006	0.000641328	0.0670533	-45.4348	-1.31E-15	1.18921	0	0	0.0563213	9.401	-7.08613	-0.206058	220.417	374.004	672.167	442.942	442.942	442.942	14.7347	-26.578	-2.07848	-68.1441	433.798	259.876	206.227	206.227	206.227	-27.3866	-5.48411	-13.71	14.2409	-15.139	3.81411	0.243484	0.291189	1.36143	-240.084	55.3971	10.2222	0	0	0.604409	57.6083
0	-11.5609	0	0	-12.9439	0.82399	-26.5303	-0.179544	0.000217311	0.0687664	-41.4773	-3.92E-15	1.05705	0	0	0.067738	9.52028	-8.20198	0.152583	227.751	373.857	674.308	442.431	442.431	442.431	14.7288	-27.3766	-1.59892	-58.7209	432.421	262.476	206.227	206.227	206.227	-28.1457	-5.10797	-13.7744	15.4582	-15.0931	3.80146	0.24362	0.288259	1.33773	-225.819	55.474	9.59514	0	0	0.552503	58.6749
0	-10.6765	0	0	-11.9492	0.823525	-26.5172	-0.162196	0.00107675	0.0668484	-36.9635	-3.92E-15	1.22199	0	0	0.0718307	9.61884	-9.29666	0.542534	234.834	373.694	676.612	441.888	441.888	441.888	14.7034	-28.5119	-1.03071	-48.162	431.034	264.542	206.227	206.227	206.227	-29.2364	-4.68218	-13.8305	16.6391	-15.0252	3.74244	0.24274	0.286119	1.31743	-207.806	56.9099	8.15296	0	0	0.48997	59.561
0	-9.66528	0	0	-10.8097	0.821698	-26.4658	-0.145155	0.00329095	0.0623437	-32.2563	-2.61E-15	1.6749	0	0	0.0697436	9.69643	-10.3656	0.956315	241.649	373.511	679.057	441.322	441.322	441.322	14.6606	-29.9394	-0.39699	-36.5743	429.656	266.072	206.227	206.227	206.227	-30.6164	-4.22564	-13.8818	17.7778	-14.9359	3.64352	0.240332	0.284984	1.29929	-187.197	59.686	5.9003	0	0	0.420874	60.2624
0	-8.56923	0	0	-9.57486	0.81895	-26.3883	-0.129535	0.00673944	0.056112	-27.6921	6.53E-15	2.36509	0	0	0.0634035	9.75349	-11.404	1.38374	248.178	373.306	681.618	440.746	440.746	440.746	14.6041	-31.6115	0.279531	-24.073	428.312	267.077	206.227	206.227	206.227	-32.2404	-3.75674	-13.9332	18.8688	-14.8261	3.51411	0.236343	0.284932	1.2821	-165.235	63.6448	2.92998	0	0	0.349446	60.777
0	-7.42798	0	0	-8.29122	0.815743	-26.2978	-0.116279	0.0111558	0.0490238	-23.5492	-2.61E-15	3.21758	0	0	0.0549311	9.79115	-12.4071	1.81251	254.405	373.078	684.267	440.169	440.169	440.169	14.539	-33.4813	0.978598	-10.7734	427.027	267.578	206.227	206.227	206.227	-34.0638	-3.29186	-13.9896	19.9076	-14.6965	3.36584	0.230784	0.285907	1.26524	-143.093	68.5006	-0.580917	0	0	0.279616	61.1046
0	-6.27673	0	0	-6.99924	0.812506	-26.2063	-0.106053	0.0162558	0.041788	-20.0253	-1.63E-15	4.15705	0	0	0.0461481	9.81115	-13.3696	2.22891	260.315	372.824	686.97	439.603	439.603	439.603	14.4713	-35.5059	1.68368	3.21584	425.831	267.601	206.227	206.227	206.227	-36.0455	-2.84448	-14.0562	20.8904	-14.5482	3.21192	0.224376	0.288035	1.24829	-122.015	74.123	-4.48403	0	0	0.215029	61.2463
0	-5.14471	0	0	-5.73191	0.80958	-26.1235	-0.09928	0.0217239	0.0349048	-17.2341	-1.23E-15	5.11515	0	0	0.0383087	9.81579	-14.2869	2.61886	265.891	372.543	689.695	439.058	439.058	439.058	14.4076	-37.6481	2.38232	17.7987	424.749	267.177	206.227	206.227	206.227	-38.1495	-2.42498	-14.1379	21.8143	-14.3819	3.06605	0.217757	0.291227	1.23141	-102.891	80.2956	-8.59145	0	0	0.158134	61.2042
0	-4.0546	0	0	-4.51419	0.807187	-26.0556	-0.0960338	0.0273968	0.0285548	-15.195	3.19E-15	6.05327	0	0	0.0320048	9.80779	-15.1542	2.9688	271.119	372.234	692.406	438.543	438.543	438.543	14.3538	-39.8774	3.06592	32.8948	423.809	266.34	206.227	206.227	206.227	-40.3466	-2.0409	-14.2387	22.6773	-14.1987	2.94151	0.211815	0.295834	1.21521	-86.3397	87.025	-12.7781	0	0	0.110221	60.981
0	-3.02257	0	0	-3.36344	0.805424	-26.0056	-0.0959796	0.0330535	0.022946	-13.8331	2.78E-15	6.93791	0	0	0.0272598	9.79004	-15.9675	3.26667	275.984	371.897	695.068	438.065	438.065	438.065	14.3159	-42.1704	3.72923	48.44	423.038	265.129	206.227	206.227	206.227	-42.6138	-1.69744	-14.3619	23.4785	-13.9996	2.85021	0.207271	0.301919	1.20042	-72.6713	94.2394	-16.896	0	0	0.0715687	60.5797
0	-2.05928	0	0	-2.29075	0.804276	-25.973	-0.0985503	0.0384975	0.0178252	-13.0121	2.61E-15	7.74434	0	0	0.0237541	9.76547	-16.7233	3.50282	280.473	371.531	697.648	437.628	437.628	437.628	14.299	-44.5096	4.36953	64.3845	422.46	263.583	206.227	206.227	206.227	-44.9343	-1.39816	-14.5103	24.2178	-13.7856	2.80173	0.204226	0.309396	1.1883	-61.5471	101.833	-20.8056	0	0	0.0410752	60.0037
0	-1.17154	0	0	-1.30297	0.803641	-25.9549	-0.103058	0.0434732	0.0131694	-12.5652	2.61E-15	8.44372	0	0	0.0210345	9.7368	-17.4189	3.6704	284.577	371.138	700.115	437.236	437.236	437.236	14.3079	-46.8818	4.98567	80.6894	422.098	261.751	206.227	206.227	206.227	-47.2953	-1.14566	-14.686	24.8963	-13.558	2.80291	0.20313	0.317929	1.17962	-52.8019	109.618	-24.3487	0	0	0.0178014	59.2568
0	-0.363891	0	0	-0.404693	0.803361	-25.947	-0.108886	0.0478224	0.00871076	-12.3366	-6.53E-16	9.0151	0	0	0.0186846	9.70644	-18.0527	3.76598	288.286	370.721	702.439	436.889	436.889	436.889	14.3467	-49.2761	5.57729	97.322	421.974	259.679	206.227	206.227	206.227	-49.6867	-0.942031	-14.8903	25.5157	-13.3183	2.85729	0.204179	0.327155	1.17526	-45.9591	117.36	-27.3809	0	0	0.000287231	58.3431
0	0.359554	0	0	0.399842	0.803257	-25.944	-0.115609	0.0512883	0.00442604	-12.2123	-3.27E-15	9.42285	0	0	0.0164134	9.67627	-18.6239	3.78949	291.597	370.282	704.596	436.587	436.587	436.587	14.4192	-51.6824	6.14428	114.252	422.104	257.417	206.227	206.227	206.227	-52.0987	-0.78915	-15.1238	26.0788	-13.0683	2.96511	0.208062	0.336442	1.17607	-40.9422	124.718	-29.7475	0	0	-0.0123634	57.267
0	0.994268	0	0	1.10568	0.803143	-25.9408	-0.12301	0.0537538	0.000134159	-12.1322	-3.92E-15	9.6408	0	0	0.0140627	9.64758	-19.1327	3.74446	294.507	369.828	706.564	436.327	436.327	436.327	14.5285	-54.0898	6.68646	131.451	422.5	255.015	206.227	206.227	206.227	-54.5211	-0.688633	-15.3866	26.5886	-12.8098	3.12303	0.214738	0.345235	1.18252	-37.3878	131.385	-31.3586	0	0	-0.0214098	56.0339
0	1.5348	0	0	1.70669	0.80285	-25.9324	-0.131053	0.0550005	-0.00399524	-12.0886	-3.27E-15	9.62707	0	0	0.0115749	9.62103	-19.5801	3.63751	297.018	369.362	708.328	436.104	436.105	436.104	14.677	-56.4865	7.20356	148.887	423.166	252.523	206.227	206.227	206.227	-56.9426	-0.641663	-15.6774	27.0487	-12.5453	3.32479	0.225354	0.352847	1.19455	-35.7039	136.959	-32.1168	0	0	-0.0271707	54.6496
0	1.97494	0	0	2.19582	0.80221	-25.9143	-0.139826	0.0549448	-0.00795744	-12.1129	-1.96E-15	9.34938	0	0	0.00894193	9.59667	-19.9679	3.47828	299.135	368.892	709.875	435.915	435.915	435.915	14.8659	-58.8595	7.69523	166.53	424.102	249.986	206.227	206.227	206.227	-59.3508	-0.64866	-15.9944	27.463	-12.2773	3.56116	0.24024	0.358973	1.21239	-35.969	141.211	-32.036	0	0	-0.030352	53.1212
0	2.30825	0	0	2.56574	0.801036	-25.8809	-0.149409	0.0534664	-0.0116433	-12.2508	-1.96E-15	8.77128	0	0	0.00615518	9.57391	-20.2988	3.2788	300.867	368.424	711.199	435.752	435.752	435.752	15.095	-61.1956	8.16105	184.353	425.299	247.451	206.227	206.227	206.227	-61.7328	-0.709	-16.334	27.8352	-12.0085	3.82063	0.259621	0.363228	1.23538	-38.3796	143.885	-31.166	0	0	-0.0313699	51.4562
0	2.52898	0	0	2.8098	0.799096	-25.8257	-0.15985	0.0507153	-0.0150392	-12.5475	4.57E-15	7.8874	0	0	0.0031914	9.55166	-20.5759	3.05289	302.225	367.966	712.296	435.609	435.609	435.609	15.3617	-63.4819	8.60042	202.328	426.739	244.964	206.227	206.227	206.227	-64.076	-0.820749	-16.6911	28.169	-11.7416	4.08997	0.283742	0.365586	1.26321	-43.0699	145.058	-29.7091	0	0	-0.0306332	49.6635
0	2.63266	0	0	2.92291	0.796083	-25.7398	-0.170982	0.04676	-0.0182292	-13.018	1.63E-15	6.6921	0	0	2.77E-05	9.52846	-20.8029	2.81556	303.228	367.524	713.167	435.479	435.479	435.48	15.6612	-65.7072	9.0124	220.435	428.396	242.572	206.227	206.227	206.227	-66.3686	-0.980549	-17.0588	28.468	-11.4798	4.3549	0.31154	0.366022	1.29539	-49.5625	144.721	-27.858	0	0	-0.0287373	47.7527
0	2.61677	0	0	2.90212	0.791594	-25.6116	-0.182476	0.0418912	-0.0213503	-13.6472	-6.53E-16	5.21745	0	0	-0.00330989	9.50262	-20.9836	2.58202	303.893	367.104	713.817	435.357	435.357	435.357	15.9853	-67.862	9.39522	238.655	430.237	240.322	206.227	206.227	206.227	-68.6005	-1.18367	-17.4275	28.7352	-11.2258	4.60104	0.342374	0.364977	1.33119	-57.4873	143.174	-25.8812	0	0	-0.0260996	45.7343
[truncated: 3,430 more rows]
[truncated: 122 more columns]
