# Supplementary material for: The impact of wide step width on lower limb coordination and its variability in individuals with flat feet
Source: PLoS One. 2025 Apr 24;20(4):e0321901. doi: 10.1371/journal.pone.0321901 (PMC12021241; doi:10.1371/journal.pone.0321901)
Supplement: S2 file — (ZIP) [file pone.0321901.s002.zip › Run - 8.csv]

	sdk:LAbsAnkleAngle			sdk:LAnkleAngles			sdk:LAnkleForce			sdk:LAnkleMoment			sdk:LAnklePower			sdk:LFE									sdk:LFO									sdk:LFootProgressAngles			sdk:LHipAngles			sdk:LHipForce			sdk:LHipMoment			sdk:LHipPower			sdk:LKneeAngles
Sub Frame	X	Y	Z	X	Y	Z	X	Y	Z	X	Y	Z	X	Y	Z	RX	RY	RZ	TX	TY	TZ	SX	SY	SZ	RX	RY	RZ	TX	TY	TZ	SX	SY	SZ	X	Y	Z	X	Y	Z	X	Y	Z	X	Y	Z	X	Y	Z	X
	deg	deg	deg	deg	deg	deg	N/kg	N/kg	N/kg	N.mm/kg	N.mm/kg	N.mm/kg	W/kg	W/kg	W/kg	deg	deg	deg	mm	mm	mm	mm	mm	mm	deg	deg	deg	mm	mm	mm	mm	mm	mm	deg	deg	deg	deg	deg	deg	N/kg	N/kg	N/kg	N.mm/kg	N.mm/kg	N.mm/kg	W/kg	W/kg	W/kg	deg
0	-7.1525	0	0	-7.37311	0.417023	-14.0135	-0.252175	0.032978	-0.00543676	-30.4813	-1.14E-15	4.62169	0	0	0.177657	3.28326	-18.2219	-2.31313	236.853	393.804	703.463	449.553	449.553	449.553	6.96705	-81.309	9.24497	367.073	407.511	206.311	204.146	204.146	204.146	-81.3533	2.27368	-10.3822	23.9052	-7.63938	-1.19305	0.167931	0.243013	0.868513	-187.969	98.4042	-10.3204	0	0	-0.238943	18.875
0	-4.55321	0	0	-4.73918	0.480243	-16.0856	-0.241262	0.0205924	0.0643743	-24.8129	-3.43E-15	6.61571	0	0	0.158021	3.24374	-17.9421	-3.19302	234.467	392.853	698.994	448.369	448.369	448.369	6.7462	-81.7061	8.97684	346.872	405.72	204.52	204.146	204.146	204.146	-81.7508	2.18181	-10.0671	23.2898	-7.51545	-0.151399	0.396113	0.314482	0.996788	-368.817	102.233	0.235531	0	0	-0.474957	20.8004
0	-2.00437	0	0	-2.10763	0.540008	-18.0056	-0.22316	0.00640342	0.103341	-19.4105	3.59E-15	7.31664	0	0	0.127914	3.11673	-17.7357	-3.7307	232.17	391.893	694.299	446.95	446.95	446.95	6.4339	-82.0881	8.96283	327.058	404.127	203.079	204.146	204.146	204.146	-82.1173	2.32625	-9.8417	22.7573	-7.26019	0.586007	0.46453	0.378639	1.15359	-450.413	96.0183	9.31558	0	0	-0.50907	22.7957
0	0.421324	0	0	0.447448	0.59295	-19.6723	-0.203309	-0.00424394	0.114057	-15.1332	2.29E-15	6.92726	0	0	0.0972538	2.88508	-17.6119	-3.83399	229.961	390.955	689.471	445.357	445.357	445.357	6.07964	-82.3985	9.19524	307.782	402.726	201.856	204.146	204.146	204.146	-82.4005	2.67492	-9.73729	22.3427	-6.84209	0.92286	0.376588	0.436565	1.32575	-433.156	94.5223	14.7359	0	0	-0.392325	24.856
0	2.68141	0	0	2.8731	0.637205	-21.0396	-0.18527	-0.00744046	0.103031	-12.2934	3.92E-15	5.90352	0	0	0.0726755	2.5484	-17.5658	-3.48878	227.754	390.089	684.575	443.647	443.647	443.647	5.728	-82.607	9.62806	289.077	401.495	200.75	204.146	204.146	204.146	-82.5743	3.17022	-9.75708	22.0757	-6.24537	0.836568	0.164936	0.480716	1.49525	-333.5	108.331	14.7552	0	0	-0.25136	26.9594
0	4.7569	0	0	5.13579	0.672714	-22.1188	-0.171464	-0.0025102	0.0780575	-10.8598	1.63E-15	4.70018	0	0	0.0565095	2.1251	-17.5793	-2.7571	225.395	389.359	679.65	441.873	441.873	441.873	5.40616	-82.7055	10.197	270.891	400.414	199.693	204.146	204.146	204.146	-82.6339	3.75152	-9.88002	21.9798	-5.48032	0.37687	-0.118199	0.493551	1.64675	-178.7	137.864	9.07503	0	0	-0.211811	29.0655
0	6.64477	0	0	7.21993	0.701086	-22.9694	-0.163001	0.0081667	0.0471163	-10.5901	-2.37E-15	3.62326	0	0	0.0477222	1.65167	-17.6248	-1.7639	222.681	388.838	674.707	440.075	440.075	440.075	5.11909	-82.7003	10.8384	253.109	399.477	198.65	204.146	204.146	204.146	-82.5877	4.37174	-10.0697	22.0711	-4.58947	-0.344267	-0.4146	0.454051	1.76924	-0.342038	173.614	-0.888818	0	0	-0.32012	31.1227
0	8.35136	0	0	9.12541	0.725043	-23.6795	-0.159202	0.0202811	0.0172056	-11.1035	2.61E-15	2.77072	0	0	0.0436672	1.17893	-17.6702	-0.676869	219.394	388.578	669.731	438.276	438.276	438.276	4.85261	-82.6062	11.5024	235.593	398.69	197.61	204.146	204.146	204.146	-82.4511	5.00455	-10.285	22.3546	-3.6467	-1.1685	-0.661892	0.35468	1.8635	169.586	202.069	-12.4265	0	0	-0.521581	33.0775
0	9.88735	0	0	10.8633	0.747622	-24.3417	-0.158546	0.0294953	-0.00650465	-12.0445	-2.12E-15	2.09929	0	0	0.0419476	0.764248	-17.6825	0.320585	215.327	388.606	664.699	436.487	436.487	436.487	4.58238	-82.4402	12.1589	218.208	398.067	196.58	204.146	204.146	204.146	-82.2416	5.64277	-10.4901	22.8174	-2.74627	-1.91512	-0.795873	0.215382	1.94607	301.902	213.754	-22.5653	0	0	-0.70274	34.8828
0	11.2656	0	0	12.4511	0.771325	-25.0295	-0.159403	0.032607	-0.02125	-13.1524	-4.08E-17	1.48459	0	0	0.0409425	0.459492	-17.6289	1.06386	210.321	388.912	659.593	434.718	434.719	434.718	4.28429	-82.2194	12.7954	200.851	397.62	195.576	204.146	204.146	204.146	-81.9761	6.29115	-10.6602	23.4192	-1.98106	-2.41544	-0.764229	0.0763538	2.04652	374.933	206.433	-28.9825	0	0	-0.756394	36.5008
0	12.501	0	0	13.9091	0.797479	-25.7796	-0.160174	0.0289591	-0.0267033	-14.2262	-2.37E-15	0.871272	0	0	0.0397285	0.298154	-17.4771	1.44377	204.292	389.461	654.421	433.005	433.006	433.005	3.94287	-81.9595	13.4118	183.459	397.349	194.615	204.146	204.146	204.146	-81.6707	6.95729	-10.7843	24.0856	-1.41873	-2.55114	-0.555186	-0.0295449	2.18102	381.941	183.128	-30.708	0	0	-0.638129	37.9007
0	13.6101	0	0	15.2562	0.825972	-26.5861	-0.159959	0.0197326	-0.0247241	-15.1458	-4.90E-16	0.24418	0	0	0.0379264	0.287448	-17.1959	1.43201	197.239	390.208	649.229	431.418	431.418	431.418	3.55654	-81.6748	14.013	166.016	397.242	193.713	204.146	204.146	204.146	-81.3402	7.64377	-10.864	24.7122	-1.08893	-2.28367	-0.212042	-0.0947772	2.34137	333.976	147.428	-27.8471	0	0	-0.392397	39.0564
0	14.61	0	0	16.5069	0.855421	-27.4078	-0.158512	0.00729584	-0.0184735	-15.833	1.63E-16	-0.373822	0	0	0.0354752	0.408168	-16.7579	1.08507	189.238	391.102	644.101	430.051	430.051	430.051	3.13866	-81.378	14.6022	148.541	397.275	192.883	204.146	204.146	204.146	-80.9986	8.3431	-10.9105	25.1799	-0.985762	-1.66105	0.18965	-0.122135	2.51325	252.828	104.389	-21.3846	0	0	-0.12989	39.9458
0	15.5167	0	0	17.6682	0.88364	-28.184	-0.15598	-0.00604207	-0.0111251	-16.2194	1.57E-15	-0.983058	0	0	0.0323627	0.620402	-16.1427	0.526299	180.416	392.089	639.152	429	429	429	2.71522	-81.0799	15.1761	131.075	397.422	192.129	204.146	204.146	204.146	-80.6579	9.03603	-10.9403	25.3752	-1.07644	-0.801349	0.563344	-0.12593	2.67562	163.339	57.4602	-12.7307	0	0	0.0411119	40.5544
0	16.3419	0	0	18.7379	0.908188	-28.8501	-0.152997	-0.0182459	-0.00542589	-16.272	-3.12E-15	-1.57768	0	0	0.0286825	0.873283	-15.3404	-0.0867998	170.918	393.104	634.508	428.34	428.34	428.34	2.3203	-80.7885	15.7224	113.66	397.654	191.454	204.146	204.146	204.146	-80.3273	9.69251	-10.9706	25.2109	-1.31201	0.139433	0.833358	-0.122863	2.80776	87.6102	9.66869	-3.73298	0	0	0.0803412	40.8797
0	17.0909	0	0	19.7046	0.92686	-29.3511	-0.150275	-0.0282542	-0.00284823	-15.967	3.32E-15	-2.17933	0	0	0.0245296	1.11669	-14.3533	-0.600011	160.873	394.067	630.292	428.106	428.106	428.106	1.99015	-80.5073	16.2195	96.3346	397.946	190.858	204.146	204.146	204.146	-80.0115	10.2752	-11.0148	24.6417	-1.63889	1.00456	0.956695	-0.12559	2.8948	38.9512	-36.2526	3.93642	0	0	0.033156	40.9324
0	17.7616	0	0	20.5492	0.938008	-29.6479	-0.14866	-0.0355961	-0.00354978	-15.314	1.05E-15	-2.78638	0	0	0.0201451	1.31127	-13.1953	-0.892393	150.376	394.898	626.611	428.283	428.283	428.283	1.75743	-80.2348	16.6387	79.1173	398.275	190.338	204.146	204.146	204.146	-79.71	10.7447	-11.0796	23.6726	-2.00894	1.66698	0.932345	-0.138882	2.93199	20.561	-76.9451	9.10854	0	0	-0.0144697	40.7339
0	18.3448	0	0	21.2476	0.940661	-29.7183	-0.148944	-0.0403822	-0.0069291	-14.3481	4.08E-15	-3.38488	0	0	0.0158466	1.4343	-11.8882	-0.892187	139.482	395.519	623.549	428.811	428.811	428.811	1.64717	-79.9631	16.9492	62.012	398.621	189.895	204.146	204.146	204.146	-79.416	11.0651	-11.1649	22.354	-2.38626	2.04632	0.793873	-0.159386	2.92774	28.0321	-108.751	11.3992	0	0	0.00172016	40.3112
0	18.8251	0	0	21.774	0.934502	-29.5548	-0.151626	-0.0426621	-0.0121141	-13.111	4.49E-16	-3.90548	0	0	0.0119255	1.48057	-10.4579	-0.578615	128.216	395.875	621.165	429.593	429.593	429.593	1.6745	-79.6777	17.1223	45.008	398.967	189.532	204.146	204.146	204.146	-79.1161	11.2086	-11.2646	20.7679	-2.74988	2.11237	0.588212	-0.179118	2.89795	54.3291	-128.213	10.9926	0	0	0.0983586	39.6905
0	19.1816	0	0	22.102	0.919789	-29.162	-0.156748	-0.0427413	-0.018159	-11.6435	-4.74E-15	-4.28381	0	0	0.00855111	1.45969	-8.9296	0.0246772	116.579	395.938	619.504	430.518	430.518	430.518	1.84411	-79.3562	17.1356	28.0846	399.299	189.257	204.146	204.146	204.146	-78.7895	11.159	-11.3688	19.0084	-3.09321	1.88037	0.362296	-0.190149	2.86127	91.6177	-133.617	8.58893	0	0	0.251349	38.894
0	19.3886	0	0	22.2063	0.897236	-28.5539	-0.163882	-0.0408736	-0.0240928	-9.98481	8.17E-16	-4.44905	0	0	0.00577655	1.39114	-7.32446	0.860076	104.563	395.708	618.597	431.475	431.475	431.475	2.15066	-78.9693	16.9759	11.215	399.607	189.081	204.146	204.146	204.146	-78.4081	10.9128	-11.4657	17.1639	-3.421	1.40176	0.155178	-0.185458	2.83344	131.676	-124.701	5.05238	0	0	0.418104	37.9376
0	19.4162	0	0	22.0636	0.867876	-27.7517	-0.172059	-0.0374092	-0.0291473	-8.16187	-5.72E-16	-4.34666	0	0	0.00360686	1.29874	-5.65813	1.84779	92.1604	395.211	618.468	432.372	432.372	432.372	2.57987	-78.4817	16.6399	-5.62813	399.885	189.016	204.146	204.146	204.146	-77.9374	10.4797	-11.5432	15.3038	-3.74471	0.752843	-0.00729513	-0.161806	2.82255	166.669	-103.15	1.29028	0	0	0.55935	36.8323
0	19.2322	0	0	21.6524	0.832922	-26.7811	-0.180019	-0.0327565	-0.0326253	-6.20327	3.10E-15	-3.93923	0	0	0.00208034	1.20567	-3.94102	2.89782	79.3748	394.494	619.134	433.15	433.15	433.15	3.11046	-77.8536	16.1349	-22.4696	400.133	189.076	204.146	204.146	204.146	-77.338	9.88109	-11.5914	13.4722	-4.07805	0.0227074	-0.106976	-0.124591	2.82881	188.189	-73.1592	-1.863	0	0	0.64354	35.5868
0	18.804	0	0	20.9545	0.793627	-25.6697	-0.186315	-0.0273394	-0.0342969	-4.12914	4.49E-15	-3.20546	0	0	0.00131678	1.1312	-2.18011	3.92199	66.2311	393.616	620.609	433.785	433.785	433.785	3.71634	-77.0442	15.4777	-39.3279	400.352	189.265	204.146	204.146	204.146	-76.5682	9.14776	-11.6037	11.6891	-4.43413	-0.700035	-0.135072	-0.0778487	2.8442	189.344	-38.8012	-3.86897	0	0	0.654187	34.2112
0	18.1012	0	0	19.9554	0.751163	-24.4449	-0.189617	-0.0214101	-0.0344094	-1.96021	-3.92E-15	-2.12704	0	0	0.00148962	1.08872	-0.381278	4.84468	52.7855	392.645	622.894	434.293	434.293	434.293	4.36922	-76.0138	14.6937	-56.2145	400.547	189.582	204.146	204.146	204.146	-75.5868	8.31713	-11.5781	9.95452	-4.82272	-1.34062	-0.091256	-0.0287458	2.85788	166.039	-4.61626	-4.46218	0	0	0.585848	32.7198
0	17.0977	0	0	18.6453	0.706578	-23.1329	-0.18915	-0.0150858	-0.0334947	0.251842	-3.65E-15	-0.70434	0	0	0.00274924	1.08545	1.44863	5.61084	39.1313	391.648	625.979	434.721	434.721	434.721	5.04124	-74.7268	13.8152	-73.1361	400.726	190.012	204.146	204.146	204.146	-74.3551	7.43053	-11.5182	8.25615	-5.24884	-1.84834	0.0187832	0.0155712	2.85508	117.038	25.7384	-3.72236	0	0	0.437515	31.1325
0	15.7743	0	0	17.0198	0.660792	-21.7583	-0.184582	-0.00856228	-0.0325126	2.43944	-3.43E-15	1.0121	0	0	0.00525562	1.12343	3.3002	6.19011	25.4003	390.692	629.835	435.139	435.138	435.139	5.7073	-73.1529	12.8798	-90.0979	400.901	190.524	204.146	204.146	204.146	-72.8399	6.5307	-11.4327	6.57663	-5.7123	-2.20146	0.180319	0.0470302	2.8235	45.3947	49.017	-1.89867	0	0	0.214707	29.475
0	14.1193	0	0	15.0803	0.614645	-20.3456	-0.176261	-0.00226179	-0.0324462	4.47995	-6.53E-16	2.89826	0	0	0.00904772	1.20152	5.16048	6.57643	11.7585	389.835	634.407	435.623	435.623	435.623	6.34687	-71.2689	11.9287	-107.109	401.086	191.079	204.146	204.146	204.146	-71.0139	5.65982	-11.3354	4.90019	-6.20917	-2.40548	0.373906	0.0610168	2.75358	-43.4225	63.1201	0.665625	0	0	-0.072833	27.7786
0	12.1299	0	0	12.8342	0.568946	-18.9207	-0.165315	0.0033916	-0.0344086	6.15673	2.94E-15	4.77619	0	0	0.0136249	1.31713	7.01234	6.78387	-1.60278	389.125	639.613	436.251	436.25	436.25	6.94474	-69.0584	11.0037	-124.189	401.294	191.63	204.146	204.146	204.146	-68.8572	4.8578	-11.2426	3.2181	-6.73283	-2.48657	0.585913	0.058428	2.64352	-144.08	67.4323	3.56396	0	0	-0.412588	26.0794
0	9.81263	0	0	10.2946	0.524525	-17.512	-0.153941	0.00785888	-0.0395168	7.10075	9.80E-16	6.40638	0	0	0.0173378	1.46721	8.83459	6.84206	-14.4753	388.593	645.342	437.086	437.086	437.086	7.49169	-66.5124	10.145	-141.366	401.538	192.132	204.146	204.146	204.146	-66.3573	4.16083	-11.1714	1.53139	-7.27508	-2.48492	0.80082	0.0421088	2.4987	-250.379	61.7388	6.4135	0	0	-0.781246	24.4183
0	7.18566	0	0	7.48261	0.482279	-16.1517	-0.145062	0.0105114	-0.0486497	6.81808	0	7.50872	0	0	0.0170088	1.64863	10.6021	6.79026	-26.6432	388.258	651.455	438.177	438.177	438.177	7.98411	-63.6307	9.3879	-158.683	401.825	192.559	204.146	204.146	204.146	-63.5112	3.59973	-11.1373	-0.148274	-7.82606	-2.44684	1.00267	0.0158595	2.32775	-355.989	46.1517	8.84635	0	0	-1.14526	22.8409
0	4.28165	0	0	4.43042	0.443188	-14.876	-0.142477	0.010709	-0.0619741	4.70711	3.92E-15	7.81016	0	0	0.00770044	1.8578	12.2864	6.67092	-37.893	388.118	657.789	439.549	439.549	439.549	8.42315	-60.4252	8.75937	-176.185	402.153	192.92	204.146	204.146	204.146	-60.328	3.1976	-11.1506	-1.79895	-8.37394	-2.41617	1.18235	-0.0158765	2.14255	-457.047	21.3305	10.5468	0	0	-1.47113	21.3975
0	1.15237	0	0	1.18623	0.408276	-13.7237	-0.149799	0.00801301	-0.0789519	0.24377	3.92E-15	7.12133	0	0	-0.0158916	2.09005	13.8562	6.52422	-48.0216	388.156	664.165	441.205	441.205	441.205	8.81304	-56.9245	8.2736	-193.901	402.502	193.277	204.146	204.146	204.146	-56.835	2.96633	-11.2141	-3.39035	-8.90479	-2.4278	1.33513	-0.0484143	1.95364	-551.405	-11.2766	11.3235	0	0	-1.72638	20.1426
0	-2.12662	0	0	-2.18026	0.378532	-12.7329	-0.169249	0.00266948	-0.0979511	-6.79068	0	5.44361	0	0	-0.0566364	2.33894	15.2792	6.38386	-56.8437	388.342	670.392	443.122	443.122	443.122	9.15908	-53.1795	7.92805	-211.819	402.841	193.76	204.146	204.146	204.146	-53.0823	2.90236	-11.3203	-4.88636	-9.4029	-2.50342	1.46163	-0.0797142	1.76898	-639.045	-49.4589	11.1867	0	0	-1.88526	19.1325
0	-5.45468	0	0	-5.57565	0.354837	-11.938	-0.200437	-0.00425485	-0.117026	-16.1083	-2.78E-15	3.01954	0	0	-0.111577	2.59596	16.524	6.27377	-64.1989	388.633	676.277	445.255	445.255	445.254	9.46634	-49.266	7.70115	-229.855	403.123	194.559	204.146	204.146	204.146	-49.1471	2.98288	-11.4521	-6.24855	-9.85232	-2.64914	1.56375	-0.107286	1.59286	-719.786	-89.4393	10.3752	0	0	-1.92484	18.423
0	-8.71011	0	0	-8.88578	0.337908	-11.3673	-0.24021	-0.0114361	-0.134243	-26.8832	2.61E-15	0.265109	0	0	-0.170578	2.85069	17.5627	6.20594	-69.9572	388.986	681.634	447.536	447.536	447.536	9.73881	-45.2819	7.55295	-247.841	403.3	195.9	204.146	204.146	204.146	-45.1307	3.16439	-11.5861	-7.43984	-10.2386	-2.85481	1.64157	-0.132623	1.42627	-791.936	-127.404	9.33247	0	0	-1.82912	18.0651
0	-11.761	0	0	-11.9861	0.328276	-11.0415	-0.283197	-0.017208	-0.148392	-37.8838	-5.23E-15	-2.27839	0	0	-0.218803	3.09159	18.3726	6.17889	-74.0262	389.355	686.288	449.89	449.89	449.89	9.97839	-41.3379	7.42913	-265.523	403.333	198.01	204.146	204.146	204.146	-41.1499	3.38564	-11.6974	-8.42802	-10.5514	-3.09452	1.69668	-0.155322	1.27058	-852.62	-158.491	8.47783	0	0	-1.596	18.1018
0	-14.482	0	0	-14.7577	0.326265	-10.9734	-0.323696	-0.0197857	-0.158625	-47.8122	1.31E-15	-4.05569	0	0	-0.242661	3.30694	18.9387	6.17773	-76.3543	389.699	690.089	452.239	452.239	452.239	10.1836	-37.5425	7.26818	-282.593	403.197	201.075	204.146	204.146	204.146	-37.3208	3.57549	-11.7636	-9.18951	-10.7859	-3.32895	1.73019	-0.175552	1.12489	-898.495	-178.491	8.07701	0	0	-1.24517	18.5641
0	-16.7697	0	0	-17.1032	0.332028	-11.1685	-0.357663	-0.0177223	-0.1643	-55.6632	0	-4.6482	0	0	-0.23542	3.48621	19.2546	6.17572	-76.933	389.989	692.912	454.511	454.511	454.511	10.3503	-33.9878	7.01196	-298.732	402.893	205.213	204.146	204.146	204.146	-33.7431	3.66477	-11.7688	-9.71205	-10.9441	-3.50976	1.7471	-0.189646	0.992213	-928.395	-183.621	8.06259	0	0	-0.8196	19.4685
0	-18.5549	0	0	-18.9583	0.345587	-11.6264	-0.383836	-0.0105705	-0.16463	-60.9528	-1.05E-14	-3.91682	0	0	-0.199171	3.62136	19.3231	6.13814	-75.7946	390.204	694.669	456.654	456.654	456.654	10.4731	-30.7385	6.61683	-313.65	402.445	210.469	204.146	204.146	204.146	-30.488	3.59927	-11.7061	-9.99643	-11.0333	-3.58592	1.7569	-0.190956	0.875513	-945.118	-171.854	8.07926	0	0	-0.37449	20.8161
0	-19.8063	0	0	-20.2952	0.366858	-12.3419	-0.402847	0.00104005	-0.158668	-63.6649	6.53E-15	-2.0262	0	0	-0.142434	3.70808	19.1555	6.02825	-73.0053	390.338	695.304	458.631	458.631	458.631	10.549	-27.8294	6.06298	-327.107	401.901	216.821	204.146	204.146	204.146	-27.5934	3.35058	-11.5787	-10.0566	-11.0641	-3.51161	1.76923	-0.172889	0.779903	-954.078	-143.712	7.58996	0	0	0.0419425	22.5926
0	-20.5284	0	0	-21.1211	0.395621	-13.3031	-0.415891	0.0147338	-0.145637	-64.0847	0	0.535152	0	0	-0.0765527	3.74675	18.7697	5.81444	-68.656	390.401	694.8	460.424	460.424	460.424	10.5795	-25.2666	5.35922	-338.924	401.328	224.193	204.146	204.146	204.146	-25.0646	2.92169	-11.3996	-9.9183	-11.0472	-3.25413	1.79148	-0.132975	0.706617	-961.894	-103.609	6.26338	0	0	0.401177	24.7698
0	-20.7574	0	0	-21.4723	0.431385	-14.4877	-0.423537	0.0270679	-0.12514	-62.6172	0	3.12362	0	0	-0.0127456	3.7426	18.188	5.47691	-62.8507	390.416	693.177	462.021	462.021	462.021	10.5712	-23.0326	4.54163	-348.971	400.797	232.466	204.146	204.146	204.146	-22.8799	2.34628	-11.1875	-9.615	-10.9915	-2.80041	1.82237	-0.0741465	0.655806	-972.665	-58.7383	4.26621	0	0	0.695465	27.3088
0	-20.5566	0	0	-21.4091	0.473233	-15.8578	-0.426235	0.0357095	-0.0976996	-59.7862	2.61E-15	5.26645	0	0	0.0402305	3.70489	17.4347	5.012	-55.6979	390.415	690.488	463.414	463.414	463.415	10.5327	-21.0902	3.66569	-357.166	400.367	241.484	204.146	204.146	204.146	-20.9953	1.68093	-10.9627	-9.18371	-10.902	-2.16027	1.85148	-0.00379689	0.625705	-986.98	-15.9937	2.19256	0	0	0.929309	30.1617
0	-20.0091	0	0	-21.008	0.519768	-17.3598	-0.424355	0.0400222	-0.0651897	-56.1947	5.23E-15	6.77567	0	0	0.0777952	3.64543	16.5336	4.43311	-47.3041	390.437	686.823	464.582	464.582	464.582	10.4737	-19.3889	2.79445	-363.461	400.08	251.057	204.146	204.146	204.146	-19.3533	0.99235	-10.743	-8.65936	-10.7803	-1.3654	1.85954	0.0693529	0.614522	-1000.96	19.979	0.814842	0	0	1.11086	33.2745
0	-19.2092	0	0	-20.3547	0.569253	-18.9304	-0.418619	0.0408367	-0.030915	-52.5137	-5.23E-15	7.71609	0	0	0.0999954	3.57647	15.5059	3.76762	-37.7736	390.514	682.304	465.487	465.487	465.487	10.4048	-17.872	1.98537	-367.836	399.961	260.976	204.146	204.146	204.146	-17.8912	0.342877	-10.544	-8.06893	-10.6252	-0.463984	1.8252	0.134844	0.624409	-1008.05	47.1692	0.656988	0	0	1.25144	36.5895
0	-18.2517	0	0	-19.535	0.619895	-20.5077	-0.411259	0.0397493	0.00179546	-49.5186	6.53E-15	8.28344	0	0	0.110565	3.50907	14.3686	3.05141	-27.209	390.669	677.08	466.067	466.067	466.067	10.3386	-16.4855	1.27955	-370.292	400.02	271.023	204.146	204.146	204.146	-16.551	-0.221673	-10.3791	-7.42643	-10.4344	0.487328	1.73179	0.183782	0.655541	-1002.97	66.1425	1.69914	0	0	1.37068	40.0492
0	-17.2187	0	0	-18.6243	0.670156	-22.0416	-0.404662	0.0383455	0.0302489	-47.8423	1.96E-15	8.66389	0	0	0.114563	3.45207	13.133	2.32158	-15.7149	390.915	671.328	466.242	466.241	466.242	10.2893	-15.1884	0.69767	-370.835	400.267	280.994	204.146	204.146	204.146	-15.2902	-0.677206	-10.2605	-6.7284	-10.2073	1.43257	1.57233	0.210193	0.711117	-982.538	78.9877	3.29276	0	0	1.49509	43.5994
0	-16.1691	0	0	-17.6777	0.718997	-23.501	-0.399498	0.0374007	0.0533615	-47.6917	-2.61E-15	8.91596	0	0	0.115895	3.41186	11.8042	1.60961	-3.40062	391.246	665.24	465.914	465.915	465.914	10.2719	-13.9629	0.242592	-369.459	400.711	290.71	204.146	204.146	204.146	-14.0913	-1.01936	-10.199	-5.95196	-9.94675	2.32472	1.35029	0.211809	0.790448	-946.224	88.0132	4.48969	0	0	1.65032	47.1924
0	-15.1343	0	0	-16.725	0.765933	-24.8737	-0.394447	0.0369555	0.0717876	-48.7978	9.15E-15	8.97348	0	0	0.116539	3.39279	10.3809	0.935489	9.61805	391.65	659.016	464.986	464.986	464.986	10.2998	-12.8171	-0.0936792	-366.146	401.365	300.017	204.146	204.146	204.146	-12.9638	-1.25652	-10.2024	-5.05549	-9.66072	3.13203	1.07867	0.191648	0.891922	-895.584	95.6085	4.32059	0	0	1.85044	50.7887
0	-14.1216	0	0	-15.7731	0.810916	-26.1613	-0.387253	0.036168	0.086865	-50.5744	-1.31E-15	8.65971	0	0	0.116935	3.39776	8.85634	0.303691	23.2181	392.104	652.859	463.367	463.367	463.366	10.3822	-11.7816	-0.323104	-360.867	402.24	308.785	204.146	204.146	204.146	-11.9401	-1.40247	-10.2747	-3.98264	-9.36281	3.84223	0.778018	0.153598	1.01562	-833.385	102.328	2.44888	0	0	2.09113	54.3566
0	-13.1227	0	0	-14.8126	0.854084	-27.3708	-0.375761	0.033683	0.10036	-52.3303	-3.92E-15	7.77231	0	0	0.116753	3.42926	7.22047	-0.29849	37.2698	392.58	646.964	461	461	461	10.5224	-10.9011	-0.456847	-353.603	403.344	316.896	204.146	204.146	204.146	-11.0659	-1.4711	-10.4142	-2.66913	-9.07228	4.46466	0.474763	0.104174	1.16119	-763.648	107.543	-0.676876	0	0	2.35153	57.8707
0	-12.1224	0	0	-13.8259	0.89546	-28.5057	-0.358637	0.0280101	0.113411	-53.4582	0	6.1676	0	0	0.115408	3.49029	5.46254	-0.90023	51.6388	393.05	641.509	457.88	457.88	457.88	10.7158	-10.2252	-0.502704	-344.357	404.673	324.235	204.146	204.146	204.146	-10.392	-1.47335	-10.6126	-1.05217	-8.81289	5.03065	0.200755	0.0499022	1.33169	-691.301	109.204	-3.89678	0	0	2.60234	61.3093
0	-11.1057	0	0	-12.7937	0.934676	-29.5594	-0.335413	0.0185803	0.126492	-53.5264	7.84E-15	3.90211	0	0	0.112534	3.58552	3.57436	-1.54249	66.1906	393.49	636.648	454.073	454.073	454.073	10.9491	-9.80173	-0.464709	-333.163	406.206	330.685	204.146	204.146	204.146	-9.96628	-1.41653	-10.8546	0.918552	-8.61105	5.58991	-0.00666079	-0.00151465	1.52795	-623.14	104.875	-5.78812	0	0	2.82176	64.6516
0	-10.0629	0	0	-11.7015	0.970825	-30.5116	-0.306413	0.00625379	0.13882	-52.3233	0	1.27534	0	0	0.108202	3.72185	1.5533	-2.26795	80.801	393.876	632.506	449.724	449.724	449.724	11.2028	-9.66988	-0.343917	-320.092	407.904	336.133	204.146	204.146	204.146	-9.82781	-1.30482	-11.1194	3.26971	-8.49239	6.20138	-0.110614	-0.0400939	1.74862	-566.026	93.2678	-5.43568	0	0	3.00206	67.8755
0	-8.99213	0	0	-10.5436	1.00253	-31.3317	-0.272914	-0.00757229	0.148938	-49.8886	1.31E-15	-1.30828	0	0	0.102769	3.90781	-0.595488	-3.10589	95.3713	394.193	629.177	445.061	445.061	445.061	11.4547	-9.85647	-0.141095	-305.253	409.714	340.471	204.146	204.146	204.146	-10.0032	-1.14156	-11.385	5.99479	-8.47674	6.91806	-0.0790263	-0.0557758	1.99014	-526.47	74.1278	-2.32378	0	0	3.15412	70.9556
0	-7.89993	0	0	-9.32566	1.02823	-31.9861	-0.236979	-0.0208874	0.154585	-46.4813	-3.92E-15	-3.40319	0	0	0.0966926	4.15068	-2.85804	-4.05494	109.845	394.425	626.728	440.369	440.369	440.369	11.6851	-10.3741	0.139999	-288.78	411.582	343.613	204.146	204.146	204.146	-10.5052	-0.932248	-11.6331	9.04742	-8.57153	7.76771	0.0982496	-0.0411147	2.24227	-506.293	49.0448	3.24558	0	0	3.28154	73.8631
0	-6.79896	0	0	-8.06452	1.0466	-32.4482	-0.201164	-0.0317323	0.153665	-42.5048	2.61E-15	-4.66652	0	0	0.0901459	4.45149	-5.21207	-5.0712	124.216	394.559	625.208	435.957	435.957	435.957	11.881	-11.2226	0.489636	-270.829	413.454	345.505	204.146	204.146	204.146	-11.3343	-0.687354	-11.8524	12.3405	-8.76621	8.73559	0.401209	0.00768145	2.49383	-501.459	21.4802	10.3793	0	0	3.3618	76.5649
0	-5.70527	0	0	-6.78515	1.05707	-32.7093	-0.168337	-0.0386882	0.144599	-38.426	2.61E-15	-4.95177	0	0	0.0830004	4.79906	-7.62889	-6.06772	138.526	394.573	624.666	432.107	432.107	432.107	12.0388	-12.3921	0.891127	-251.559	415.293	346.137	204.146	204.146	204.146	-12.4827	-0.423706	-12.0408	15.753	-9.02913	9.75605	0.779933	0.0830997	2.72809	-503.282	-4.92904	17.9359	0	0	3.34799	79.0231
0	-4.63507	0	0	-5.51592	1.06019	-32.7871	-0.140922	-0.0414578	0.12731	-34.6355	0	-4.36856	0	0	0.0750761	5.16661	-10.0764	-6.92725	152.841	394.439	625.161	429.032	429.032	429.032	12.1648	-13.8674	1.3229	-231.124	417.074	345.552	204.146	204.146	204.146	-13.9376	-0.163032	-12.2054	19.1445	-9.31069	10.7173	1.16633	0.16808	2.92438	-501.679	-26.927	24.958	0	0	3.1977	81.196
0	-3.602	0	0	-4.28277	1.05771	-32.7254	-0.120463	-0.0409986	0.103274	-31.3655	2.61E-15	-3.2543	0	0	0.0665768	5.51325	-12.5224	-7.52376	167.222	394.12	626.758	426.838	426.838	426.838	12.2735	-15.6314	1.76348	-209.662	418.787	343.841	204.146	204.146	204.146	-15.6846	0.0723588	-12.3607	22.3763	-9.55272	11.4783	1.4928	0.237471	3.05888	-488.613	-42.7071	31.032	0	0	2.90368	83.0408
0	-2.61555	0	0	-3.10469	1.05216	-32.5871	-0.107323	-0.0392703	0.0754847	-28.6584	0	-2.08326	0	0	0.0581205	5.79104	-14.9382	-7.74602	181.695	393.581	629.523	425.518	425.518	425.518	12.3833	-17.6668	2.1974	-187.293	420.43	341.14	204.146	204.146	204.146	-17.7087	0.265141	-12.524	25.3336	-9.70296	11.8942	1.7038	0.269373	3.11078	-458.947	-51.3479	36.3767	0	0	2.49733	84.5198
0	-1.68105	0	0	-1.992	1.04629	-32.4403	-0.100718	-0.0383728	0.0476323	-26.4028	2.61E-15	-1.30859	0	0	0.0502962	5.95528	-17.2994	-7.5174	196.234	392.802	633.5	424.962	424.962	424.962	12.5113	-19.956	2.61949	-164.119	421.997	337.605	204.146	204.146	204.146	-19.9933	0.407477	-12.7113	27.9445	-9.72878	11.844	1.76515	0.255886	3.07116	-409.929	-52.2651	41.5348	0	0	2.03117	85.607
0	-0.801627	0	0	-0.948823	1.04236	-32.342	-0.0991279	-0.0401955	0.0232537	-24.4292	1.96E-15	-1.27346	0	0	0.0432277	5.97393	-19.5871	-6.80975	210.749	391.79	638.692	424.99	424.99	424.989	12.6681	-22.4791	3.03513	-140.229	423.472	333.397	204.146	204.146	204.146	-22.5187	0.502165	-12.9332	30.1887	-9.6243	11.2563	1.66196	0.209033	2.94802	-339.037	-45.0991	47.1101	0	0	1.55087	86.2934
0	0.0191635	0	0	0.0226781	1.04171	-32.3255	-0.100864	-0.0457161	0.00488683	-22.6103	1.31E-15	-2.11311	0	0	0.0365852	5.83385	-21.7848	-5.65215	225.089	390.58	645.043	425.388	425.388	425.388	12.8537	-25.2116	3.45677	-115.696	424.819	328.66	204.146	204.146	204.146	-25.2597	0.560559	-13.1911	32.0937	-9.40872	10.1284	1.3992	0.147903	2.76052	-244.102	-31.8073	53.4664	0	0	1.08605	86.5857
0	0.775311	0	0	0.918206	1.04444	-32.3941	-0.104704	-0.0547576	-0.00601988	-20.9324	0	-3.73128	0	0	0.0300971	5.54349	-23.8761	-4.1338	239.039	389.23	652.429	425.95	425.949	425.949	13.0565	-28.1249	3.8979	-90.5807	425.985	323.502	204.146	204.146	204.146	-28.1859	0.598087	-13.4757	33.7201	-9.11834	8.5361	1.0058	0.0888294	2.52964	-126.22	-17.0983	60.7018	0	0	0.657462	86.5
0	1.45804	0	0	1.72928	1.04955	-32.5218	-0.110178	-0.0660556	-0.00977393	-19.4902	6.53E-16	-5.83746	0	0	0.0240138	5.13254	-25.8417	-2.39864	252.337	387.805	660.657	426.496	426.496	426.496	13.2548	-31.187	4.36701	-64.9263	426.901	317.997	204.146	204.146	204.146	-31.2638	0.629077	-13.769	35.1427	-8.79671	6.62892	0.533856	0.0430003	2.2809	8.71141	-6.56409	68.4505	0	0	0.273626	86.0525
0	2.05695	0	0	2.44352	1.05516	-32.6619	-0.117313	-0.0779381	-0.00783557	-18.3993	-1.31E-15	-8.05632	0	0	0.0190161	4.64824	-27.6582	-0.629683	264.691	386.356	669.468	426.896	426.896	426.896	13.4225	-34.3669	4.86344	-38.7521	427.493	312.187	204.146	204.146	204.146	-34.461	0.662484	-14.0468	36.4309	-8.48434	4.61072	0.049999	0.0142525	2.03709	149.305	-4.92759	76.0337	0	0	-0.0672268	85.2508
0	2.56109	0	0	3.04584	1.05901	-32.7578	-0.126134	-0.0883914	-0.00288866	-17.6952	3.92E-15	-9.97647	0	0	0.0156525	4.14865	-29.2981	0.975925	275.81	384.909	678.557	427.073	427.073	427.073	13.5342	-37.6371	5.37628	-12.0529	427.692	306.093	204.146	204.146	204.146	-37.7489	0.69982	-14.2841	37.6336	-8.20947	2.70806	-0.375799	0.00385954	1.81956	280.959	-13.3884	82.2439	0	0	-0.36826	84.0912
0	2.95895	0	0	3.51911	1.05896	-32.7564	-0.136366	-0.0953221	0.00193147	-17.2953	2.61E-15	-11.2166	0	0	0.0137487	3.6934	-30.7319	2.23641	285.44	383.46	687.607	427	427	427	13.5705	-40.9746	5.88647	15.1936	427.444	299.741	204.146	204.146	204.146	-41.1045	0.735721	-14.4586	38.7711	-7.98251	1.13262	-0.691967	0.014591	1.64332	390.642	-28.4141	85.4492	0	0	-0.619851	82.5584
0	3.23676	0	0	3.84378	1.05349	-32.6203	-0.147672	-0.0970874	0.003651	-17.0632	2.61E-15	-11.5126	0	0	0.0122525	3.33425	-31.9294	3.01098	293.384	381.995	696.312	426.695	426.695	426.695	13.5213	-44.3592	6.3712	43.012	426.716	293.169	204.146	204.146	204.146	-44.5077	0.760707	-14.5547	39.8335	-7.79624	0.0473418	-0.879143	0.0407448	1.51415	471.285	-45.267	84.5127	0	0	-0.79261	80.6303
0	3.37693	0	0	3.99765	1.04212	-32.336	-0.160245	-0.0925948	-0.000164828	-16.9304	-5.23E-15	-10.7587	0	0	0.00965996	3.10826	-32.8624	3.21468	299.514	380.497	704.411	426.199	426.199	426.199	13.3876	-47.7704	6.8093	71.4108	425.502	286.44	204.146	204.146	204.146	-47.9385	0.764914	-14.566	40.7874	-7.63221	-0.452003	-0.94341	0.0770455	1.43304	521.304	-58.1857	79.0031	0	0	-0.850825	78.2818
0	3.35816	0	0	3.95714	1.02549	-31.9166	-0.174898	-0.0820396	-0.0110607	-16.9496	6.53E-16	-9.09781	0	0	0.0047738	3.0339	-33.5073	2.82232	303.771	378.969	711.699	425.565	425.565	425.565	13.1804	-51.1858	7.18606	100.367	423.822	279.649	204.146	204.146	204.146	-51.3746	0.741408	-14.496	41.5857	-7.4691	-0.340244	-0.909453	0.114021	1.39656	544.155	-63.9996	69.8404	0	0	-0.776761	75.4881
0	3.15776	0	0	3.70014	1.0051	-31.3974	-0.192761	-0.0669129	-0.0296229	-17.2643	1.96E-15	-6.90403	0	0	-0.00272978	3.11007	-33.8475	1.86372	306.157	377.433	718.037	424.848	424.848	424.848	12.9179	-54.5808	7.4956	129.82	421.72	272.92	204.146	204.146	204.146	-54.7913	0.687869	-14.357	42.179	-7.29005	0.34535	-0.801722	0.145301	1.40121	544.297	-61.9211	58.9239	0	0	-0.583528	72.227
0	2.75613	0	0	3.20991	0.982832	-30.8238	-0.214615	-0.0498705	-0.0555593	-17.9986	-4.57E-15	-4.70916	0	0	-0.0123175	3.31682	-33.8761	0.415271	306.73	375.929	723.357	424.098	424.098	424.098	12.6203	-57.9306	7.73983	159.668	419.255	266.402	204.146	204.146	204.146	-58.1633	0.606312	-14.1654	42.5249	-7.08602	1.5172	-0.641582	0.162552	1.43919	526.244	-54.9361	48.7451	0	0	-0.3147	68.481
0	2.14185	0	0	2.47926	0.960242	-30.2347	-0.240164	-0.0336814	-0.0880461	-19.1269	1.96E-15	-2.99823	0	0	-0.0230691	3.61813	-33.5979	-1.40988	305.599	374.496	727.649	423.365	423.365	423.365	12.3034	-61.2124	7.92419	189.779	416.482	260.271	204.146	204.146	204.146	-61.4672	0.501431	-13.9352	42.5945	-6.8559	3.05039	-0.443306	0.161553	1.50177	493.179	-47.6901	41.4441	0	0	-0.0286842	64.2429
0	1.31557	0	0	1.51375	0.937911	-29.6454	-0.267491	-0.0199998	-0.126081	-20.3875	-3.27E-16	-1.98669	0	0	-0.0339021	3.96619	-33.0306	-3.47192	302.926	373.168	730.96	422.701	422.701	422.701	11.9738	-64.4065	8.0523	219.988	413.44	254.712	204.146	204.146	204.146	-64.6824	0.378768	-13.6721	42.3751	-6.60394	4.79448	-0.219276	0.139877	1.57705	447.766	-45.0457	37.7936	0	0	0.222287	59.5252
0	0.291058	0	0	0.33289	0.915056	-29.0349	-0.293115	-0.00861145	-0.169307	-21.305	-6.21E-15	-1.48831	0	0	-0.0433521	4.30747	-32.2042	-5.61454	298.926	371.955	733.378	422.167	422.167	422.167	11.6277	-67.4954	8.12265	250.104	410.147	249.912	204.146	204.146	204.146	-67.79	0.244228	-13.371	41.8706	-6.33739	6.58499	0.0159964	0.100474	1.65366	393.911	-49.8182	36.7994	0	0	0.40939	54.3744
0	-0.906866	0	0	-1.03042	0.889547	-28.345	-0.312721	0.00261308	-0.218036	-21.3149	-5.72E-15	-0.932042	0	0	-0.0497295	4.58983	-31.1608	-7.67539	293.86	370.844	735.017	421.831	421.831	421.831	11.2527	-70.46	8.1304	279.897	406.596	246.037	204.146	204.146	204.146	-70.769	0.106029	-13.0191	41.1005	-6.0646	8.25489	0.243996	0.048577	1.72068	338.039	-62.0504	36.0002	0	0	0.533484	48.8853
0	-2.24543	0	0	-2.53141	0.858378	-27.4897	-0.322256	0.0170003	-0.27368	-19.9312	-3.84E-15	0.451414	0	0	-0.0524328	4.76946	-29.9531	-9.4961	288.034	369.797	736.003	421.77	421.77	421.77	10.8329	-73.276	8.07458	309.086	402.781	243.208	204.146	204.146	204.146	-73.5926	-0.0212878	-12.6043	40.0991	-5.79457	9.64615	0.439942	-0.0074702	1.77096	291.238	-78.5886	32.4716	0	0	0.620888	43.2061
0	-3.68585	0	0	-4.11485	0.818529	-26.3765	-0.318335	0.0375239	-0.337598	-16.812	-1.39E-15	3.29753	0	0	-0.0534287	4.81658	-28.6418	-10.932	281.79	368.764	736.464	422.06	422.06	422.06	10.3535	-75.9121	7.9682	337.331	398.707	241.482	204.146	204.146	204.146	-76.2266	-0.11279	-12.125	38.9142	-5.53765	10.6206	0.57605	-0.0587919	1.79912	268.122	-94.5624	24.2721	0	0	0.710122	37.5275
0	-5.18346	0	0	-5.71783	0.767925	-24.9313	-0.297904	0.0652508	-0.409939	-11.7196	9.80E-16	7.77888	0	0	-0.0568189	4.71844	-27.2929	-11.8609	275.486	367.695	736.521	422.76	422.76	422.76	9.80546	-78.3311	7.84519	364.224	394.419	240.832	204.146	204.146	204.146	-78.6313	-0.132612	-11.5973	37.6053	-5.30576	11.0684	0.630012	-0.0978399	1.79798	283.285	-104.994	11.3756	0	0	0.83455	32.0563
0	-6.68957	0	0	-7.27677	0.706125	-23.1194	-0.258276	0.0983943	-0.488883	-4.52047	3.27E-15	13.4177	0	0	-0.0656963	4.47912	-25.9723	-12.1907	269.48	366.55	736.284	423.902	423.902	423.902	9.18812	-80.4914	7.75896	389.299	390.005	241.134	204.146	204.146	204.146	-80.7638	-0.0391632	-11.0572	36.2393	-5.11281	10.9149	0.582652	-0.116066	1.75942	349.907	-105.699	-4.44206	0	0	1.01609	26.9832
0	-8.15632	0	0	-8.73844	0.634495	-20.9566	-0.198511	0.132563	-0.570768	4.64815	2.29E-15	19.1664	0	0	-0.078457	4.11692	-24.7404	-11.8684	264.094	365.315	735.849	425.474	425.474	425.474	8.51068	-82.3476	7.77063	412.052	385.593	242.149	204.146	204.146	204.146	-82.5799	0.204578	-10.5524	34.8838	-4.97353	10.1266	0.423181	-0.108195	1.67658	475.75	-94.8215	-20.5551	0	0	1.25806	22.4606
0	-9.54421	0	0	-10.0701	0.555881	-18.5088	-0.121224	0.162138	-0.65063	15.1437	2.29E-15	23.7359	0	0	-0.0880091	3.66049	-23.6457	-10.8914	259.589	364.007	735.289	427.419	427.419	427.419	7.79066	-83.8515	7.93081	431.977	381.321	243.529	204.146	204.146	204.146	-84.0335	0.620062	-10.1293	33.5994	-4.90249	8.7193	0.153676	-0.07252	1.54979	660.148	-73.272	-34.7874	0	0	1.53999	18.5947
0	-10.8277	0	0	-11.263	0.474011	-15.8831	-0.0338914	0.182003	-0.723194	25.6604	1.96E-15	26.0236	0	0	-0.0857369	3.14439	-22.7186	-9.31853	256.12	362.674	734.652	429.636	429.636	429.636	7.05016	-84.9554	8.26225	448.602	377.304	244.834	204.146	204.146	204.146	-85.0803	1.20584	-9.81723	32.4311	-4.91089	6.76533	-0.212347	-0.0153599	1.38825	892.912	-45.0242	-46.3492	0	0	1.81988	15.4497
0	-11.9941	0	0	-12.3254	0.392926	-13.2134	0.0517684	0.189234	-0.78299	34.3513	3.92E-15	25.5013	0	0	-0.0682553	2.60534	-21.9675	-7.27675	253.717	361.381	733.949	431.997	431.997	431.997	6.31073	-85.6212	8.74903	461.525	373.595	245.588	204.146	204.146	204.146	-85.6851	1.93557	-9.6173	31.4011	-5.00333	4.398	-0.649716	0.0463917	1.2102	1153.37	-17.1205	-55.6545	0	0	2.0461	13.0531
0	-13.0354	0	0	-13.2679	0.316588	-10.6452	0.121931	0.183732	-0.824481	39.2094	-3.59E-15	22.3769	0	0	-0.0415816	2.07907	-21.379	-4.95619	252.268	360.187	733.152	434.36	434.36	434.36	5.5911	-85.833	9.33556	470.44	370.173	245.357	204.146	204.146	204.146	-85.8349	2.75954	-9.50008	30.5065	-5.17495	1.80692	-1.11587	0.093312	1.03684	1409.75	3.22385	-63.3455	0	0	2.18167	11.398
0	-13.9345	0	0	-14.0858	0.248619	-8.32117	0.163348	0.16806	-0.842478	38.5696	7.19E-15	17.5304	0	0	-0.018406	1.59723	-20.9222	-2.58789	251.545	359.118	732.193	436.594	436.594	436.594	4.90827	-85.6114	9.93535	475.159	366.949	243.832	204.146	204.146	204.146	-85.5536	3.60795	-9.4139	29.7233	-5.40998	-0.782563	-1.5501	0.11194	0.888429	1622.58	11.5694	-69.2311	0	0	2.23019	10.4435
0	-14.6517	0	0	-14.7447	0.192107	-6.36733	0.166805	0.146378	-0.833702	31.6776	1.63E-15	12.2281	0	0	-0.00864223	1.1845	-20.5567	-0.406387	251.251	358.155	730.977	438.586	438.585	438.586	4.2808	-85.0226	10.447	475.626	363.801	240.902	204.146	204.146	204.146	-84.9119	4.39621	-9.30037	29.0141	-5.68338	-3.14394	-1.89571	0.101597	0.780969	1756.86	8.26133	-72.1544	0	0	2.23779	10.1177
0	-15.1178	0	0	-15.1742	0.149504	-4.88426	0.130115	0.123583	-0.797331	19.1081	-3.92E-15	7.77224	0	0	-0.0101646	0.856739	-20.241	1.38885	251.076	357.233	729.393	440.252	440.253	440.252	3.73062	-84.1805	10.7731	471.939	360.623	236.689	204.146	204.146	204.146	-84.0292	5.03396	-9.11128	28.3381	-5.96528	-5.08507	-2.10984	0.0738686	0.720817	1790.05	-1.42885	-70.8173	0	0	2.24752	10.3272
0	-15.2379	0	0	-15.2749	0.122661	-3.94631	0.0600117	0.104006	-0.734993	2.88646	2.29E-15	5.10018	0	0	-0.00751137	0.620605	-19.9388	2.66028	250.745	356.274	727.335	441.543	441.543	441.543	3.28124	-83.2366	10.8407	464.344	357.358	231.532	204.146	204.146	204.146	-83.0613	5.44006	-8.82171	27.6593	-6.22647	-6.47301	-2.17432	0.0447369	0.707821	1717.08	-10.1853	-64.905	0	0	2.25493	10.9696
0	-14.9104	0	0	-14.9407	0.11293	-3.60573	-0.0291036	0.0904266	-0.649898	-13.9216	8.17E-16	4.52886	0	0	0.0178756	0.474174	-19.623	3.34204	250.048	355.203	724.715	442.433	442.433	442.433	2.95177	-82.3561	10.6186	453.235	354.023	225.909	204.146	204.146	204.146	-82.1752	5.56308	-8.43545	26.9516	-6.44308	-7.24277	-2.08786	0.0275983	0.731909	1546.37	-11.7291	-55.5219	0	0	2.20033	11.9463
0	-14.057	0	0	-14.0902	0.121176	-3.89435	-0.119025	0.082924	-0.545701	-28.0429	3.10E-15	5.6911	0	0	0.0723923	0.407532	-19.2778	3.43776	248.849	353.977	721.476	442.917	442.917	442.917	2.74751	-81.685	10.131	439.12	350.696	220.335	204.146	204.146	204.146	-81.5148	5.40206	-7.98111	26.2026	-6.59832	-7.39562	-1.85893	0.0314854	0.783336	1293.35	-2.88826	-44.6476	0	0	2.00343	13.171
0	-12.6528	0	0	-12.6983	0.14749	-4.81398	-0.193521	0.0786681	-0.42649	-37.026	-2.29E-15	7.74062	0	0	0.142322	0.402686	-18.9	3.01478	247.1	352.582	717.606	443.005	443.005	443.005	2.65054	-81.3165	9.45876	422.581	347.487	215.241	204.146	204.146	204.146	-81.1678	5.01837	-7.50116	25.4158	-6.68124	-6.99466	-1.50102	0.0586361	0.85348	975.738	14.6497	-34.025	0	0	1.61057	14.5749
0	-10.7453	0	0	-10.8117	0.190653	-6.31687	-0.243402	0.0732207	-0.297659	-40.0102	5.55E-15	9.71772	0	0	0.201409	0.433253	-18.5002	2.19851	244.837	351.033	713.146	442.711	442.711	442.71	2.61694	-81.2696	8.72655	404.231	344.5	210.895	204.146	204.146	204.146	-81.1461	4.52846	-7.03943	24.6125	-6.68353	-6.16105	-1.04211	0.106506	0.939624	614.838	35.3393	-24.348	0	0	1.03671	16.1097
0	-8.45052	0	0	-8.54038	0.247664	-8.28829	-0.268474	0.0631767	-0.167927	-37.8805	-3.59E-15	10.9131	0	0	0.228521	0.465389	-18.102	1.16318	242.18	349.364	708.191	442.047	442.047	442.047	2.58676	-81.4899	8.07342	384.68	341.802	207.377	204.146	204.146	204.146	-81.3883	4.07406	-6.63318	23.8321	-6.59562	-5.06643	-0.533185	0.168292	1.04577	240.749	52.4459	-15.3611	0	0	0.389267	17.7493
0	-5.92514	0	0	-6.02739	0.313779	-10.5498	-0.274108	0.0478282	-0.0503744	-32.588	-6.21E-15	11.0013	0	0	0.219308	0.461154	-17.7392	0.112802	239.309	347.611	702.877	441.029	441.029	441.029	2.5057	-81.874	7.61749	364.503	339.419	204.622	204.146	204.146	204.146	-81.7864	3.77965	-6.31155	23.1286	-6.40415	-3.91503	-0.0526506	0.236891	1.17692	-103	61.9756	-6.77464	0	0	-0.147977	19.4887
0	-3.32721	0	0	-3.41333	0.383224	-12.8897	-0.266366	0.029456	0.0413067	-26.1831	-4.90E-15	10.0132	0	0	0.184279	0.384466	-17.4492	-0.751096	236.419	345.807	697.366	439.677	439.677	439.677	2.34582	-82.3056	7.42768	344.208	337.337	202.485	204.146	204.146	204.146	-82.2221	3.71713	-6.09519	22.5643	-6.09259	-2.91226	0.312381	0.30668	1.3334	-367.614	65.6615	0.880544	0	0	-0.404183	21.3379
0	-0.785786	0	0	-0.813935	0.450328	-15.1101	-0.250076	0.0128668	0.0986936	-20.2143	3.10E-15	8.30706	0	0	0.13996	0.208478	-17.2643	-1.26883	233.665	343.987	691.814	438.018	438.018	438.018	2.11148	-82.6867	7.51319	324.184	335.521	200.808	204.146	204.146	204.146	-82.5981	3.89447	-5.99296	22.2003	-5.64594	-2.22584	0.499811	0.374474	1.50943	-516.4	71.9012	6.07603	0	0	-0.342984	23.31
0	1.6117	0	0	1.68597	0.510652	-17.0675	-0.229642	0.00404355	0.1217	-15.6142	4.90E-16	6.5107	0	0	0.100859	-0.0779389	-17.2027	-1.35617	231.117	342.198	686.354	436.096	436.096	436.096	1.82881	-82.9524	7.83198	304.677	333.927	199.45	204.146	204.146	204.146	-82.8515	4.26902	-5.99755	22.086	-5.05849	-1.95188	0.492562	0.434188	1.69318	-537.135	91.221	6.95521	0	0	-0.109265	25.4056
0	3.81709	0	0	4.03007	0.561827	-18.6965	-0.208976	0.00564864	0.116548	-12.7253	8.98E-16	5.09969	0	0	0.0737336	-0.466027	-17.263	-1.02082	228.727	340.502	681.077	433.973	433.973	433.973	1.52939	-83.0737	8.31311	285.785	332.526	198.301	204.146	204.146	204.146	-82.9556	4.77398	-6.08674	22.2508	-4.34248	-2.09678	0.323102	0.472503	1.87107	-443.642	127.598	2.57954	0	0	0.0578647	27.6005
0	5.8121	0	0	6.18695	0.603833	-20.0108	-0.190787	0.0151819	0.0921919	-11.4173	-4.25E-15	4.1654	0	0	0.0579677	-0.926489	-17.4224	-0.358041	226.331	338.979	676.021	431.726	431.726	431.726	1.23576	-83.051	8.88164	267.483	331.317	197.283	204.146	204.146	204.146	-82.9128	5.34461	-6.2291	22.6967	-3.53372	-2.57874	0.0485858	0.467662	2.02958	-266.295	173.541	-6.19445	0	0	-0.0149171	29.8422
0	7.59697	0	0	8.14561	0.638657	-21.084	-0.176746	0.0272331	0.0586274	-11.3415	-1.63E-15	3.54035	0	0	0.0499796	-1.41171	-17.6399	0.469702	223.673	337.701	671.172	429.441	429.441	429.441	0.953876	-82.9036	9.47707	249.66	330.321	196.34	204.146	204.146	204.146	-82.7442	5.93544	-6.39078	23.3939	-2.69248	-3.24305	-0.2526	0.402599	2.16128	-47.898	214.532	-16.8668	0	0	-0.323066	32.0563
0	9.18101	0	0	9.91043	0.669427	-22.0196	-0.16721	0.0357548	0.0251939	-12.0792	4.49E-15	2.91919	0	0	0.0460175	-1.86184	-17.8609	1.26555	220.448	336.719	666.476	427.2	427.2	427.2	0.674234	-82.6598	10.0619	232.163	329.562	195.444	204.146	204.146	204.146	-82.4791	6.52542	-6.54205	24.2778	-1.89668	-3.89032	-0.49164	0.277285	2.26886	163.647	236.091	-26.1903	0	0	-0.690298	34.1591
0	10.5779	0	0	11.496	0.699238	-22.9144	-0.161183	0.036926	-0.00104042	-13.2121	3.27E-15	2.09615	0	0	0.0433333	-2.21558	-18.0237	1.84114	216.357	336.052	661.857	425.084	425.084	425.084	0.379204	-82.3493	10.6212	214.846	329.05	194.583	204.146	204.146	204.146	-82.1482	7.11308	-6.66175	25.2485	-1.22644	-4.31861	-0.582525	0.120319	2.37228	323.574	232.307	-31.5414	0	0	-0.890573	36.0685
0	11.8043	0	0	12.9225	0.730104	-23.8285	-0.15746	0.0301111	-0.0167345	-14.4352	1.63E-16	1.05835	0	0	0.040483	-2.42473	-18.0658	2.06285	211.168	335.686	657.257	423.178	423.178	423.178	0.0528633	-81.9995	11.1549	197.596	328.771	193.758	204.146	204.146	204.146	-81.7795	7.70611	-6.73939	26.1754	-0.742132	-4.37476	-0.48637	-0.0332808	2.48767	405.155	205.283	-31.735	0	0	-0.800558	37.7114
0	12.88	0	0	14.2113	0.762379	-24.7708	-0.154783	0.0173466	-0.0223431	-15.52	-1.80E-15	-0.0421414	0	0	0.0370374	-2.46693	-17.9305	1.88634	204.763	335.59	652.656	421.576	421.576	421.576	-0.310895	-81.6342	11.6691	180.351	328.689	192.977	204.146	204.146	204.146	-81.3973	8.31034	-6.77511	26.913	-0.470359	-3.99549	-0.22914	-0.159944	2.61365	406.347	161.521	-26.9724	0	0	-0.47449	39.0287
0	13.8271	0	0	15.381	0.794787	-25.7028	-0.152281	0.00187558	-0.0207053	-16.3109	-2.25E-15	-1.00369	0	0	0.0332589	-2.35072	-17.575	1.36557	197.149	335.72	648.096	420.376	420.376	420.376	-0.703819	-81.2726	12.1681	163.099	328.755	192.251	204.146	204.146	204.146	-81.0212	8.92193	-6.77798	27.3265	-0.403687	-3.2212	0.115234	-0.251997	2.73694	345.21	108.01	-18.352	0	0	-0.0937042	39.9805
0	14.6674	0	0	16.4437	0.82492	-26.5565	-0.149747	-0.0133215	-0.0154409	-16.727	-2.84E-15	-1.69452	0	0	0.0295346	-2.11162	-16.9768	0.634111	188.44	336.026	643.669	419.664	419.664	419.664	-1.10289	-80.9287	12.6489	145.859	328.919	191.589	204.146	204.146	204.146	-80.6655	9.52378	-6.76332	27.3173	-0.509736	-2.17921	0.455302	-0.309323	2.84052	250.646	50.8596	-7.52828	0	0	0.158324	40.5528
0	15.4193	0	0	17.4029	0.849942	-27.2559	-0.147355	-0.0260755	-0.0096326	-16.7267	-3.42E-15	-2.07926	0	0	0.0259368	-1.80126	-16.137	-0.134165	178.815	336.437	639.501	419.494	419.494	419.494	-1.47366	-80.6112	13.1	128.664	329.141	190.996	204.146	204.146	204.146	-80.3384	10.0864	-6.74936	26.8397	-0.742459	-1.04465	0.707997	-0.334715	2.90733	152.927	-4.95773	3.46819	0	0	0.207994	40.7608
0	16.0945	0	0	18.2528	0.867293	-27.7357	-0.145594	-0.0352994	-0.0053727	-16.3073	9.70E-16	-2.21876	0	0	0.0222373	-1.47339	-15.0778	-0.770736	168.469	336.873	635.726	419.871	419.871	419.871	-1.77602	-80.3226	13.5019	111.549	329.392	190.474	204.146	204.146	204.146	-80.0413	10.5722	-6.75363	25.9061	-1.05298	0.00596118	0.829871	-0.326864	2.92924	74.1297	-54.3199	12.6143	0	0	0.112602	40.6451
0	16.6959	0	0	18.9799	0.875183	-27.9525	-0.145302	-0.0410411	-0.0038251	-15.5159	2.32E-15	-2.24808	0	0	0.0182362	-1.17277	-13.8359	-1.14799	157.575	337.248	632.459	420.751	420.751	420.751	-1.97158	-80.0586	13.8309	94.5353	329.656	190.021	204.146	204.146	204.146	-79.769	10.9421	-6.78962	24.5775	-1.39652	0.831488	0.821255	-0.286482	2.90879	25.2443	-93.1358	18.5582	0	0	-0.00966478	40.2603
0	17.2175	0	0	19.566	0.872826	-27.8878	-0.147079	-0.0437583	-0.00551735	-14.3949	2.79E-15	-2.27938	0	0	0.0140002	-0.929072	-12.4532	-1.1966	146.259	337.491	629.791	422.038	422.038	422.038	-2.03068	-79.8079	14.0628	77.6313	329.927	189.638	204.146	204.146	204.146	-79.5093	11.1626	-6.86411	22.9457	-1.73643	1.34569	0.713876	-0.218285	2.8579	7.97217	-118.243	20.802	0	0	-0.0618261	39.6614
0	17.6447	0	0	19.9908	0.860444	-27.5468	-0.151091	-0.0443146	-0.0100412	-12.9738	8.52E-16	-2.39548	0	0	0.00987061	-0.755974	-10.9684	-0.905781	134.596	337.556	627.781	423.605	423.605	423.605	-1.93714	-79.5513	14.1777	60.8284	330.2	189.328	204.146	204.146	204.146	-79.2431	11.2114	-6.97621	21.1124	-2.04674	1.5207	0.553004	-0.137556	2.79137	16.9391	-129.704	19.9066	0	0	-0.0129909	38.8938
0	17.9559	0	0	20.2339	0.839086	-26.9535	-0.157021	-0.0435153	-0.0166053	-11.2806	6.53E-16	-2.61254	0	0	0.00631448	-0.653222	-9.41139	-0.312761	122.621	337.424	626.465	425.307	425.307	425.307	-1.68965	-79.262	14.1623	44.1044	330.471	189.097	204.146	204.146	204.146	-78.9444	11.0808	-7.11822	19.1712	-2.31363	1.37942	0.377263	-0.0608968	2.72852	44.2071	-128.935	16.9046	0	0	0.116073	37.9879
0	18.1234	0	0	20.2748	0.810383	-26.1462	-0.163936	-0.0419242	-0.0241339	-9.33896	-2.53E-15	-2.88364	0	0	0.00372488	-0.610006	-7.80231	0.510976	110.342	337.104	625.86	427.013	427.013	427.013	-1.30074	-78.9053	14.0123	27.4272	330.731	188.954	204.146	204.146	204.146	-78.5804	10.7777	-7.27772	17.1965	-2.53518	0.983452	0.210352	-0.00588977	2.67667	81.1375	-119.309	13.0074	0	0	0.280896	36.9608
0	18.115	0	0	20.0934	0.776276	-25.1722	-0.170908	-0.0397386	-0.0317802	-7.23552	4.41E-15	-3.11292	0	0	0.00230266	-0.608588	-6.15315	1.47276	97.7558	336.623	625.97	428.624	428.624	428.624	-0.793574	-78.4411	13.7325	10.7598	330.969	188.909	204.146	204.146	204.146	-78.1127	10.3222	-7.44032	15.2398	-2.72064	0.421238	0.0710873	0.0186323	2.64041	117.912	-103.854	9.13867	0	0	0.431906	35.8217
0	17.8971	0	0	19.6704	0.738763	-24.0827	-0.177017	-0.0369567	-0.0385917	-5.10034	3.59E-15	-3.19197	0	0	0.00200799	-0.628224	-4.47157	2.47213	84.8655	336.021	626.789	430.079	430.079	430.079	-0.19836	-77.8255	13.3352	-5.9351	331.171	188.965	204.146	204.146	204.146	-77.4992	9.74398	-7.59198	13.3318	-2.88845	-0.2053	-0.0211967	0.0145854	2.6134	143.312	-85.0101	5.9505	0	0	0.523229	34.5793
0	17.4381	0	0	18.9885	0.699653	-22.9268	-0.181445	-0.033433	-0.0438323	-3.07686	-4.66E-15	-3.01875	0	0	0.00257889	-0.649145	-2.76415	3.41491	71.6971	335.338	628.304	431.354	431.354	431.354	0.452007	-77.016	12.8388	-22.6912	331.323	189.125	204.146	204.146	204.146	-76.6981	9.07837	-7.72132	11.4866	-3.06257	-0.797116	-0.0477197	-0.00875855	2.59055	147.214	-64.4238	3.70201	0	0	0.523966	33.2462
0	16.7127	0	0	18.0355	0.660401	-21.7464	-0.183414	-0.0289152	-0.0470145	-1.27196	2.45E-16	-2.50894	0	0	0.00361843	-0.655534	-1.03837	4.22612	58.3123	334.616	630.495	432.457	432.457	432.457	1.12597	-75.9753	12.2653	-39.5343	331.418	189.384	204.146	204.146	204.146	-75.6716	8.36169	-7.82125	9.70608	-3.26801	-1.27478	-0.00183007	-0.0391001	2.56294	124.104	-43.2066	2.36629	0	0	0.426961	31.8417
0	15.7051	0	0	16.8057	0.622028	-20.5734	-0.182395	-0.0232845	-0.0482151	0.258994	3.35E-15	-1.6273	0	0	0.00476302	-0.636786	0.696394	4.85819	44.8147	333.896	633.332	433.418	433.418	433.418	1.79695	-74.6745	11.6387	-56.481	331.453	189.731	204.146	204.146	204.146	-74.39	7.62766	-7.89008	7.98543	-3.52615	-1.58997	0.112515	-0.0674247	2.52377	73.6308	-22.6349	1.76272	0	0	0.243511	30.3906
0	14.4099	0	0	15.3006	0.585148	-19.4288	-0.17817	-0.0165829	-0.0477606	1.51619	-3.29E-15	-0.396314	0	0	0.00580915	-0.587121	2.42877	5.29346	31.3462	333.215	636.773	434.28	434.28	434.28	2.44523	-73.0948	10.983	-73.5395	331.438	190.148	204.146	204.146	204.146	-72.8327	6.90519	-7.93143	6.31678	-3.85181	-1.72974	0.279782	-0.0867779	2.46748	-0.0523917	-3.75839	1.69116	0	0	-0.00363216	28.922
0	12.8308	0	0	13.5289	0.550062	-18.3247	-0.171221	-0.00937991	-0.0461348	2.49574	-2.16E-15	1.06155	0	0	0.00671337	-0.504391	4.14544	5.54126	18.0775	332.608	640.759	435.097	435.097	435.097	3.05872	-71.2265	10.3216	-90.7124	331.391	190.611	204.146	204.146	204.146	-70.9883	6.2177	-7.95356	4.69298	-4.25151	-1.7133	0.479766	-0.0949852	2.39057	-90.708	11.7453	2.05292	0	0	-0.290549	27.4666
0	10.9799	0	0	11.505	0.516882	-17.2674	-0.162588	-0.00228603	-0.0443285	3.1673	-2.61E-15	2.57356	0	0	0.00735686	-0.388775	5.83108	5.63134	5.19662	332.105	645.208	435.927	435.927	435.927	3.63214	-69.0679	9.6766	-107.999	331.336	191.092	204.146	204.146	204.146	-68.8533	5.58378	-7.96806	3.11016	-4.72312	-1.58398	0.691035	-0.0914734	2.29435	-190.876	22.8687	2.67064	0	0	-0.592008	26.0563
0	8.87521	0	0	9.24823	0.48566	-16.2613	-0.153838	0.00409681	-0.0435807	3.43319	-9.80E-16	3.92865	0	0	0.00728714	-0.241769	7.46807	5.60596	-7.1023	331.727	650.024	436.824	436.824	436.824	4.16515	-66.6233	9.06829	-125.398	331.302	191.56	204.146	204.146	204.146	-66.4305	5.01854	-7.98773	1.56928	-5.25657	-1.39886	0.895838	-0.0755643	2.18266	-293.871	29.1776	3.35846	0	0	-0.884836	24.7244
0	6.53999	0	0	6.78177	0.456486	-15.3117	-0.146872	0.00907733	-0.0451066	3.1178	4.25E-15	4.88719	0	0	0.00553213	-0.0659645	9.03609	5.51228	-18.6277	331.49	655.09	437.839	437.839	437.839	4.65999	-63.9015	8.51399	-142.911	331.311	191.996	204.146	204.146	204.146	-63.7273	4.53429	-8.02403	0.076867	-5.83414	-1.21849	1.08219	-0.050321	2.06057	-394.372	30.0578	3.91583	0	0	-1.14828	23.5065
0	4.00234	0	0	4.13288	0.429544	-14.427	-0.14379	0.0120098	-0.0494449	1.98023	-3.59E-15	5.22445	0	0	0.000479395	0.134918	10.5121	5.39578	-29.1959	331.396	660.275	439.008	439.008	439.008	5.11947	-60.9157	8.02647	-160.541	331.382	192.398	204.146	204.146	204.146	-60.7557	4.14061	-8.08453	-1.35511	-6.43197	-1.09776	1.2459	-0.0194842	1.93354	-489.792	25.0552	4.20195	0	0	-1.36698	22.4412
0	1.29663	0	0	1.33414	0.405099	-13.6182	-0.146705	0.0123393	-0.0569984	-0.243563	0	4.7705	0	0	-0.00993128	0.355762	11.8711	5.29531	-38.6356	331.442	665.44	440.352	440.352	440.352	5.54501	-57.6844	7.61188	-178.284	331.518	192.793	204.146	204.146	204.146	-57.5336	3.84307	-8.17056	-2.71002	-7.02166	-1.07844	1.3853	0.00994245	1.80588	-577.93	13.9621	4.07489	0	0	-1.52431	21.5699
0	-1.53496	0	0	-1.5747	0.383443	-12.8971	-0.15698	0.0100626	-0.0676657	-3.72353	-3.27E-15	3.49698	0	0	-0.0274025	0.590162	13.0868	5.2395	-46.7911	331.615	670.439	441.874	441.874	441.874	5.93478	-54.2342	7.26776	-196.121	331.709	193.245	204.146	204.146	204.146	-54.0868	3.64141	-8.27514	-3.96757	-7.57417	-1.18374	1.50224	0.0316889	1.68156	-657.581	-2.73934	3.53878	0	0	-1.60565	20.9354
0	-4.44156	0	0	-4.54567	0.364851	-12.2746	-0.174612	0.00594077	-0.0812665	-8.43812	2.37E-15	1.56489	0	0	-0.0522217	0.83045	14.1344	5.2444	-53.5273	331.896	675.128	443.559	443.559	443.559	6.28298	-50.6007	6.98175	-214.002	331.929	193.86	204.146	204.146	204.146	-50.4514	3.52714	-8.38259	-5.10576	-8.06359	-1.41507	1.59336	0.0402497	1.561	-725.827	-23.3111	2.66794	0	0	-1.59441	20.5788
0	-7.3652	0	0	-7.52404	0.349578	-11.761	-0.198524	0.00120118	-0.0974203	-14.197	-1.63E-15	-0.700273	0	0	-0.0828739	1.06809	14.9919	5.31136	-58.7367	332.26	679.369	445.373	445.373	445.373	6.58042	-46.8286	6.73152	-231.84	332.139	194.773	204.146	204.146	204.146	-46.6728	3.48159	-8.47026	-6.10232	-8.47108	-1.75153	1.6568	0.0302532	1.44552	-779.883	-45.74	1.69938	0	0	-1.48324	20.5365
0	-10.2441	0	0	-10.4513	0.337888	-11.3666	-0.227079	-0.00296889	-0.115019	-20.7136	4.90E-15	-2.88391	0	0	-0.116303	1.29432	15.6428	5.42654	-62.3465	332.682	683.033	447.271	447.271	447.271	6.81595	-42.9691	6.48587	-249.506	332.302	196.142	204.146	204.146	204.146	-42.8045	3.47492	-8.51206	-6.93719	-8.78809	-2.15212	1.69097	0.00195413	1.33262	-818.254	-67.1178	0.965516	0	0	-1.27866	20.8367
0	-13.0163	0	0	-13.269	0.33005	-11.1015	-0.258287	-0.00527354	-0.13253	-27.6618	6.53E-16	-4.52376	0	0	-0.148514	1.50089	16.0774	5.56198	-64.3247	333.133	686.011	449.201	449.201	449.201	6.97842	-39.0769	6.20745	-266.833	332.385	198.127	204.146	204.146	204.146	-38.9045	3.46733	-8.48284	-7.59471	-9.0171	-2.56116	1.69702	-0.0385621	1.22217	-841.083	-83.9818	0.760877	0	0	-1.00162	21.4963
0	-15.6236	0	0	-15.9224	0.326356	-10.9764	-0.290553	-0.00464237	-0.148324	-34.7801	-4.57E-15	-5.22388	0	0	-0.175476	1.68089	16.2938	5.67915	-64.6826	333.591	688.213	451.113	451.113	451.113	7.05887	-35.2079	5.8574	-283.619	332.373	200.875	204.146	204.146	204.146	-35.0322	3.41299	-8.36362	-8.06561	-9.16969	-2.91577	1.68106	-0.0804731	1.11427	-850.956	-92.9955	1.20175	0	0	-0.683892	22.5198
0	-18.0129	0	0	-18.3621	0.327125	-11.0025	-0.322972	-0.000601495	-0.160352	-41.9084	-8.49E-15	-4.76162	0	0	-0.193544	1.82955	16.2976	5.73452	-63.4726	334.037	689.571	452.961	452.961	452.961	7.05306	-31.4166	5.40106	-299.634	332.271	204.505	204.146	204.146	204.146	-31.2461	3.26627	-8.14607	-8.34859	-9.26327	-3.15437	1.65513	-0.1125	1.00967	-853.675	-92.2577	2.18847	0	0	-0.359561	23.8995
0	-20.1352	0	0	-20.5428	0.332652	-11.1896	-0.355026	0.00613891	-0.166885	-48.9341	0	-3.17904	0	0	-0.199381	1.94511	16.1007	5.68732	-60.7791	334.463	690.043	454.708	454.708	454.708	6.96279	-27.7577	4.81433	-314.63	332.111	209.094	204.146	204.146	204.146	-27.603	2.9895	-7.83475	-8.45052	-9.31689	-3.2254	1.63405	-0.124112	0.91258	-856.192	-81.9738	3.51287	0	0	-0.0533669	25.6174
0	-21.9439	0	0	-22.4213	0.343134	-11.5437	-0.385478	0.0138977	-0.166501	-55.6356	-4.57E-15	-0.744514	0	0	-0.189798	2.02926	15.7193	5.50789	-56.7057	334.87	689.605	456.329	456.329	456.329	6.79548	-24.2867	4.08895	-328.34	331.939	214.67	204.146	204.146	204.146	-24.1586	2.56068	-7.4458	-8.38575	-9.34658	-3.09556	1.6286	-0.111499	0.825264	-864.163	-64.8843	5.00235	0	0	0.224023	27.648
0	-23.3952	0	0	-23.9561	0.358554	-12.0631	-0.412712	0.0218916	-0.158779	-61.6823	-7.84E-15	2.29056	0	0	-0.162599	2.08699	15.1721	5.18444	-51.3613	335.27	688.257	457.807	457.807	457.807	6.56221	-21.0594	3.23631	-340.498	331.807	221.201	204.146	204.146	204.146	-20.9667	1.97957	-7.00258	-8.17417	-9.36238	-2.7558	1.63843	-0.0749829	0.750121	-879.015	-43.9142	6.49054	0	0	0.472108	29.9615
0	-24.4502	0	0	-25.1094	0.378703	-12.7387	-0.434716	0.0306694	-0.143879	-66.6138	3.92E-15	5.77356	0	0	-0.117441	2.12577	14.4778	4.72616	-44.8495	335.684	686.019	459.13	459.13	459.13	6.27829	-18.1286	2.28858	-350.848	331.764	228.595	204.146	204.146	204.146	-18.0766	1.26993	-6.53277	-7.83808	-9.36674	-2.22325	1.65392	-0.0212251	0.688691	-898.701	-21.4347	7.71792	0	0	0.69427	32.5254
0	-25.0807	0	0	-25.8519	0.403295	-13.5583	-0.449744	0.0409739	-0.12265	-69.9396	-1.11E-14	9.54559	0	0	-0.0571216	2.15412	13.6538	4.16186	-37.2637	336.133	682.935	460.281	460.281	460.281	5.96637	-15.5392	1.29613	-359.173	331.854	236.709	204.146	204.146	204.146	-15.5286	0.477177	-6.06816	-7.39855	-9.35539	-1.5387	1.65826	0.0416483	0.643067	-918.769	0.931148	8.48253	0	0	0.895095	35.3063
0	-25.2748	0	0	-26.1697	0.432121	-14.512	-0.456195	0.0528566	-0.0971086	-71.2245	-3.27E-15	13.3469	0	0	0.0117415	2.18003	12.7143	3.53451	-28.6866	336.635	679.074	461.229	461.229	461.229	5.6595	-13.3213	0.320608	-365.312	332.128	245.36	204.146	204.146	204.146	-13.3489	-0.338868	-5.64568	-6.87115	-9.31911	-0.760113	1.63128	0.101694	0.61727	-932.407	21.4461	8.63175	0	0	1.07955	38.2699
0	-25.0439	0	0	-26.0714	0.465146	-15.5945	-0.452821	0.0645924	-0.0696929	-70.2429	3.92E-15	16.7102	0	0	0.0791728	2.2096	11.6697	2.89297	-19.1942	337.201	674.534	461.925	461.925	461.925	5.4002	-11.4844	-0.576193	-369.168	332.643	254.345	204.146	204.146	204.146	-11.5447	-1.11533	-5.30613	-6.26215	-9.24694	0.0465424	1.55452	0.148909	0.615635	-932.895	38.6371	8.21954	0	0	1.25436	41.382
0	-24.4275	0	0	-25.5937	0.502449	-16.8036	-0.439328	0.0739091	-0.0431082	-67.1548	8.49E-15	19.1197	0	0	0.134662	2.24638	10.5256	2.28272	-8.86265	337.83	669.443	462.295	462.295	462.295	5.23349	-10.0136	-1.34451	-370.723	333.458	263.461	204.146	204.146	204.146	-10.1009	-1.79891	-5.08875	-5.56535	-9.12955	0.817614	1.41783	0.173178	0.643196	-915.152	51.2488	7.29232	0	0	1.42781	44.6083
0	-23.4914	0	0	-24.7997	0.544091	-18.1353	-0.418621	0.0789746	-0.0185915	-62.7499	-6.53E-16	20.165	0	0	0.171346	2.29162	9.283	1.73747	2.22642	338.509	663.955	462.245	462.245	462.245	5.19705	-8.87136	-1.95612	-370.031	334.619	272.517	204.146	204.146	204.146	-8.98168	-2.3562	-5.02361	-4.76073	-8.96288	1.50108	1.22158	0.170881	0.702181	-879.127	59.7362	5.80637	0	0	1.60982	47.9155
0	-22.3178	0	0	-23.7689	0.589966	-19.5793	-0.395761	0.0791566	0.00368071	-58.2093	3.27E-16	19.6748	0	0	0.188582	2.3451	7.93859	1.27204	13.9799	339.22	658.245	461.672	461.672	461.672	5.31278	-8.00876	-2.40643	-367.193	336.156	281.344	204.146	204.146	204.146	-8.13999	-2.77703	-5.12541	-3.81455	-8.75094	2.06499	0.978226	0.141583	0.793227	-828.967	65.0877	3.70703	0	0	1.80778	51.2712
0	-20.9887	0	0	-22.5797	0.639716	-21.1164	-0.375149	0.074256	0.0247355	-54.5912	-7.84E-15	17.6691	0	0	0.19034	2.40645	6.4861	0.877583	26.2899	339.937	652.505	460.475	460.475	460.475	5.5832	-7.38131	-2.70911	-362.321	338.067	289.793	204.146	204.146	204.146	-7.5331	-3.07018	-5.39073	-2.68191	-8.50754	2.50354	0.708098	0.0900184	0.913297	-770.849	68.4274	1.2045	0	0	2.02343	54.6435
0	-19.5719	0	0	-21.2945	0.692626	-22.7169	-0.358239	0.0644039	0.0457546	-52.3897	-7.84E-15	14.3473	0	0	0.181925	2.47658	4.91791	0.519821	39.0321	340.63	646.927	458.578	458.578	458.578	5.99127	-6.96241	-2.88633	-355.513	340.324	297.722	204.146	204.146	204.146	-7.13508	-3.25432	-5.79804	-1.31172	-8.25638	2.84047	0.434317	0.022601	1.05798	-709.644	69.9225	-1.20095	0	0	2.24918	58.0008
0	-18.1147	0	0	-19.953	0.747522	-24.3388	-0.343925	0.0502493	0.0676346	-51.4851	-7.19E-15	10.0772	0	0	0.168124	2.55936	3.22731	0.140951	52.0674	341.274	641.696	455.95	455.95	455.95	6.50332	-6.74828	-2.95906	-346.835	342.866	304.998	204.146	204.146	204.146	-6.94168	-3.3488	-6.31039	0.346288	-8.02991	3.1293	0.185462	-0.0506453	1.22331	-650.337	69.1076	-2.80458	0	0	2.47548	61.3111
0	-16.6445	0	0	-18.5717	0.802699	-25.9282	-0.329665	0.0332343	0.090193	-51.3171	3.27E-15	5.37422	0	0	0.15296	2.66309	1.4107	-0.332293	65.2489	341.845	636.971	452.625	452.625	452.625	7.07475	-6.75488	-2.94053	-336.332	345.609	311.479	204.146	204.146	204.146	-6.96744	-3.36709	-6.88098	2.33313	-7.86623	3.44783	-0.00362247	-0.117752	1.4069	-598.408	65.1095	-3.0796	0	0	2.6981	64.542
0	-15.1733	0	0	-17.15	0.855947	-27.4224	-0.313046	0.0150586	0.112281	-51.1921	1.31E-15	0.793365	0	0	0.13969	2.80141	-0.530634	-0.973044	78.4378	342.328	632.884	448.72	448.72	448.72	7.6576	-7.0105	-2.83384	-324.044	348.459	317.025	204.146	204.146	204.146	-7.23852	-3.3142	-7.46087	4.6714	-7.80434	3.88509	-0.0913378	-0.163748	1.60741	-561.338	57.1182	-1.58919	0	0	2.93132	67.6615
0	-13.7036	0	0	-15.6775	0.904689	-28.7557	-0.292299	-0.00256856	0.131481	-50.496	-2.61E-15	-3.14891	0	0	0.130332	2.99203	-2.5895	-1.83164	91.527	342.716	629.524	444.437	444.437	444.437	8.20812	-7.54684	-2.6338	-310.019	351.323	321.504	204.146	204.146	204.146	-7.78425	-3.18776	-8.00667	7.35679	-7.87657	4.5199	-0.0415101	-0.173574	1.82617	-544.557	45.2205	1.68879	0	0	3.19314	70.638
0	-12.2331	0	0	-14.1429	0.946282	-29.8671	-0.26687	-0.0180481	0.145075	-48.858	0	-6.03302	0	0	0.125099	3.25233	-4.75273	-2.91198	104.466	343.015	626.956	440.047	440.047	440.047	8.69202	-8.39127	-2.33269	-294.324	354.121	324.807	204.146	204.146	204.146	-8.6299	-2.98285	-8.4862	10.352	-8.1	5.39549	0.162356	-0.135699	2.05912	-548.986	30.5406	6.52205	0	0	3.4824	73.4417
0	-10.7605	0	0	-12.5422	0.97846	-30.7103	-0.23742	-0.0299655	0.150531	-46.1884	-2.61E-15	-7.58307	0	0	0.122235	3.59181	-7.00163	-4.15624	117.274	343.231	625.223	435.861	435.861	435.861	9.08781	-9.56101	-1.92812	-277.054	356.793	326.863	204.146	204.146	204.146	-9.79163	-2.69895	-8.88141	13.5844	-8.46774	6.49837	0.501123	-0.0467245	2.30046	-567.484	15.1729	12.3336	0	0	3.74348	76.0436
0	-9.28894	0	0	-10.8847	0.99987	-31.2634	-0.205826	-0.0370837	0.146499	-42.6608	-3.92E-15	-7.6871	0	0	0.118827	4.00343	-9.31279	-5.44706	130.03	343.369	624.378	432.173	432.173	432.173	9.38772	-11.0606	-1.42985	-258.324	359.305	327.654	204.146	204.146	204.146	-11.2745	-2.34647	-9.18883	16.9488	-8.94377	7.75056	0.917359	0.0850193	2.53531	-586.849	1.54119	18.3103	0	0	3.87582	78.4137
0	-7.82712	0	0	-9.19424	1.0105	-31.5356	-0.174684	-0.0387038	0.132809	-38.6115	-5.23E-15	-6.4287	0	0	0.112214	4.4582	-11.6594	-6.62894	142.843	343.416	624.488	429.213	429.213	429.213	9.59803	-12.8823	-0.861658	-238.266	361.651	327.217	204.146	204.146	204.146	-13.0733	-1.94896	-9.41853	20.3174	-9.46459	9.0192	1.33058	0.238618	2.74272	-592.413	-8.1177	23.475	0	0	3.78464	80.5176
0	-6.38867	0	0	-7.50434	1.01186	-31.5702	-0.146979	-0.035399	0.111068	-34.454	-1.31E-15	-4.12847	0	0	0.101471	4.90678	-14.0127	-7.54109	155.803	343.346	625.638	427.104	427.104	427.103	9.73803	-15.0089	-0.256577	-217.025	363.848	325.648	204.146	204.146	204.146	-15.1742	-1.53927	-9.59193	23.5559	-9.95046	10.1399	1.6646	0.382604	2.89629	-574.999	-12.6653	27.3141	0	0	3.44831	82.3155
0	-4.98905	0	0	-5.85021	1.00669	-31.4382	-0.125019	-0.0287572	0.0841337	-30.5328	4.57E-15	-1.26134	0	0	0.0877653	5.28884	-16.3443	-8.04901	168.944	343.128	627.916	425.843	425.843	425.843	9.83738	-17.4174	0.353256	-194.745	365.934	323.085	204.146	204.146	204.146	-17.5582	-1.15065	-9.73866	26.5437	-10.3243	10.946	1.86228	0.48485	2.97301	-531.326	-11.64	29.8119	0	0	2.91961	83.7662
0	-3.64266	0	0	-4.2608	0.998385	-31.2252	-0.109856	-0.0210304	0.0557719	-27.0508	0	1.63955	0	0	0.0734954	5.54695	-18.6283	-8.06632	182.228	342.742	631.388	425.315	425.315	425.315	9.9309	-20.0819	0.946807	-171.568	367.955	319.697	204.146	204.146	204.146	-20.2023	-0.807471	-9.89222	29.1955	-10.5317	11.2978	1.89531	0.522486	2.96037	-463.178	-5.41381	31.5694	0	0	2.29384	84.8354
0	-2.36146	0	0	-2.75565	0.990185	-31.014	-0.101332	-0.0142667	0.0296309	-24.0795	-1.31E-15	4.11384	0	0	0.0608843	5.63983	-20.8425	-7.56508	195.542	342.193	636.071	425.325	425.325	425.325	10.0528	-22.9744	1.51973	-147.627	369.955	315.659	204.146	204.146	204.146	-23.0803	-0.519942	-10.0856	31.4752	-10.5534	11.1077	1.75799	0.497353	2.86679	-372.718	6.26287	33.2146	0	0	1.65648	85.5044
0	-1.15538	0	0	-1.34609	0.984563	-30.8686	-0.0987084	-0.0102564	0.00870447	-21.6368	-1.96E-15	5.80644	0	0	0.0510443	5.55053	-22.9679	-6.57838	208.704	341.513	641.919	425.651	425.651	425.651	10.2305	-26.0655	2.08308	-123.043	371.965	311.135	204.146	204.146	204.146	-26.1629	-0.284816	-10.3465	33.3985	-10.4055	10.3586	1.46662	0.430781	2.70983	-262.262	22.6312	35.3965	0	0	1.06548	85.773
0	-0.0330458	0	0	-0.0384775	0.982868	-30.8247	-0.101012	-0.009639	-0.00528831	-19.7244	-2.66E-15	6.56565	0	0	0.0437775	5.28852	-24.9867	-5.19779	221.484	340.759	648.81	426.082	426.082	426.082	10.4803	-29.3242	2.65733	-97.915	374	306.259	204.146	204.146	204.146	-29.4188	-0.0901555	-10.6935	35.0216	-10.1292	9.11158	1.05433	0.344628	2.5119	-134.568	39.8732	38.2996	0	0	0.548859	85.6542
0	0.997837	0	0	1.16275	0.985268	-30.8869	-0.106966	-0.012694	-0.0121044	-18.3028	-1.72E-15	6.35043	0	0	0.0380634	4.88785	-26.8801	-3.56575	233.607	339.995	656.549	426.453	426.453	426.453	10.8057	-32.7202	3.2644	-72.3209	376.053	301.133	204.146	204.146	204.146	-32.8171	0.0781658	-11.1344	36.4218	-9.77754	7.50202	0.571218	0.260205	2.29398	4.84164	52.9456	41.9443	0	0	0.115665	85.165
0	1.92973	0	0	2.25223	0.990918	-31.0329	-0.115712	-0.0187047	-0.0125464	-17.3358	-2.12E-15	5.28184	0	0	0.0329157	4.4015	-28.6265	-1.86055	244.783	339.276	664.874	426.649	426.649	426.649	11.1984	-36.2254	3.91995	-46.3075	378.099	295.825	204.146	204.146	204.146	-36.3292	0.230431	-11.665	37.6756	-9.40331	5.7203	0.0866161	0.192952	2.07421	144.438	57.6796	45.8784	0	0	-0.233845	84.316
0	2.75476	0	0	3.22182	0.998308	-31.2232	-0.126577	-0.0264632	-0.0085733	-16.7465	1.76E-15	3.56613	0	0	0.0277642	3.89239	-30.2008	-0.272113	254.728	338.63	673.481	426.613	426.613	426.613	11.6414	-39.8148	4.62887	-19.8918	380.099	290.377	204.146	204.146	204.146	-39.9306	0.369573	-12.2707	38.8409	-9.04772	3.97953	-0.330347	0.151761	1.86935	270.19	52.7327	49.1623	0	0	-0.505994	83.1067
0	3.4636	0	0	4.05933	1.00568	-31.4123	-0.138564	-0.0348683	-0.00251919	-16.3686	-2.12E-15	1.41084	0	0	0.0224127	3.42291	-31.5757	1.02599	263.198	338.059	682.052	426.328	426.328	426.328	12.1134	-43.4672	5.38449	6.9339	382.009	284.822	204.146	204.146	204.146	-43.6009	0.490883	-12.9298	39.946	-8.73397	2.47853	-0.631727	0.13829	1.69036	370.3	39.9256	50.7368	0	0	-0.700741	81.5243
0	4.04307	0	0	4.74625	1.01138	-31.5581	-0.151207	-0.0430495	0.00306586	-16.076	3.27E-16	-1.00102	0	0	0.0170254	3.04528	-32.7231	1.90033	270.007	337.548	690.286	425.814	425.814	425.814	12.5915	-47.1618	6.17003	34.1905	383.78	279.189	204.146	204.146	204.146	-47.3209	0.5841	-13.6149	40.9882	-8.46674	1.37095	-0.797535	0.147682	1.54446	437.675	23.2745	49.895	0	0	-0.804141	79.5476
0	4.47436	0	0	5.25689	1.01412	-31.6278	-0.164918	-0.0500436	0.00599413	-15.8673	-2.61E-15	-3.48727	0	0	0.0119189	2.79511	-33.616	2.27169	275.042	337.08	697.923	425.11	425.11	425.11	13.0528	-50.8757	6.96187	61.8994	385.364	273.514	204.146	204.146	204.146	-51.0691	0.637236	-14.2951	41.9397	-8.23693	0.747692	-0.83786	0.170622	1.43478	471.898	7.41429	46.4929	0	0	-0.802559	77.1516
0	4.7339	0	0	5.56046	1.01306	-31.6008	-0.181011	-0.0552166	0.00448543	-15.8972	-1.31E-15	-5.90824	0	0	0.00729833	2.68867	-34.2312	2.11762	278.259	336.65	704.762	424.265	424.265	424.265	13.475	-54.5824	7.73356	90.0725	386.715	267.849	204.146	204.146	204.146	-54.8201	0.640776	-14.9381	42.7572	-8.02938	0.634469	-0.775821	0.1933	1.36189	476.119	-4.8546	41.3068	0	0	-0.695564	74.3117
0	4.79678	0	0	5.62619	1.00777	-31.4657	-0.201049	-0.058344	-0.00305031	-16.3986	-5.88E-15	-8.16622	0	0	0.0030444	2.72335	-34.5521	1.46732	279.675	336.271	710.662	423.329	423.329	423.329	13.8367	-58.2537	8.45951	118.705	387.789	262.267	204.146	204.146	204.146	-58.5452	0.590918	-15.512	43.3935	-7.83033	0.999569	-0.637317	0.205813	1.32767	455.926	-12.3422	35.7402	0	0	-0.508028	71.007
0	4.64211	0	0	5.43011	0.997992	-31.2151	-0.226232	-0.0593428	-0.017939	-17.5687	-1.31E-15	-10.1606	0	0	-0.00128832	2.87979	-34.5713	0.392718	279.366	335.968	715.551	422.358	422.358	422.358	14.1168	-61.8629	9.11699	147.773	388.542	256.874	204.146	204.146	204.146	-62.2155	0.490943	-15.9865	43.8063	-7.63136	1.7659	-0.444719	0.201838	1.33108	417.465	-15.9894	31.3572	0	0	-0.283913	67.2244
0	4.25869	0	0	4.96155	0.983374	-30.8378	-0.256463	-0.0579896	-0.0413183	-19.407	-3.27E-15	-11.7401	0	0	-0.00617415	3.12511	-34.2924	-1.0017	277.457	335.769	719.416	421.408	421.408	421.409	14.2941	-65.3875	9.68628	177.221	388.932	251.813	204.146	204.146	204.146	-65.8045	0.350482	-16.3335	43.9644	-7.43019	2.82407	-0.213579	0.180028	1.37125	366.569	-18.1875	29.3278	0	0	-0.0710613	62.9639
0	3.64908	0	0	4.22793	0.963189	-30.312	-0.289771	-0.0535202	-0.0738959	-21.6143	-6.53E-15	-12.6573	0	0	-0.0116171	3.41695	-33.7312	-2.58822	274.126	335.696	722.296	420.545	420.545	420.545	14.3477	-68.8113	10.1503	206.955	388.912	247.262	204.146	204.146	204.146	-69.2906	0.183709	-16.5277	43.85	-7.22885	4.04309	0.0428241	0.141101	1.43956	308.745	-21.9949	29.7447	0	0	0.095422	58.2477
0	2.83082	0	0	3.25616	0.93623	-29.6007	-0.32207	-0.0449552	-0.116165	-23.5728	-7.84E-15	-12.6214	0	0	-0.0168637	3.70871	-32.9152	-4.2247	269.597	335.755	724.277	419.84	419.84	419.84	14.2596	-72.1222	10.4952	236.824	388.439	243.422	204.146	204.146	204.146	-72.6556	0.00750457	-16.5493	43.4596	-7.03177	5.28005	0.305611	0.0907729	1.52863	251.199	-29.6811	31.5767	0	0	0.204519	53.1306
0	1.83421	0	0	2.09028	0.900887	-28.6528	-0.348009	-0.0309696	-0.168608	-24.493	-5.23E-15	-11.3266	0	0	-0.0210349	3.95522	-31.8834	-5.76376	264.14	335.93	725.474	419.371	419.371	419.371	14.0176	-75.3082	10.7125	266.606	387.482	240.49	204.146	204.146	204.146	-75.8811	-0.159255	-16.3879	42.8032	-6.84394	6.38949	0.547533	0.0355071	1.62613	203.902	-41.8899	32.6573	0	0	0.275167	47.7082
0	0.697474	0	0	0.78568	0.855477	-27.4094	-0.361959	-0.0106789	-0.231429	-23.6088	-8.17E-15	-8.58533	0	0	-0.0243028	4.11866	-30.6845	-7.06291	258.064	336.189	726.019	419.221	419.221	419.221	13.6178	-78.35	10.8026	295.99	386.025	238.621	204.146	204.146	204.146	-78.9429	-0.295278	-16.0454	41.9042	-6.67055	7.23434	0.74004	-0.0184218	1.71942	178.309	-57.3494	30.65	0	0	0.347994	42.1185
0	-0.538522	0	0	-0.598222	0.798717	-25.8149	-0.359408	0.0159894	-0.305016	-20.408	2.53E-15	-4.40479	0	0	-0.0287533	4.17345	-29.3753	-7.9943	251.702	336.49	726.053	419.466	419.466	419.466	13.0646	-81.2167	10.7793	324.58	384.087	237.893	204.146	204.146	204.146	-81.8065	-0.376127	-15.5392	40.7993	-6.51757	7.69628	0.850367	-0.066309	1.79523	189.145	-73.3774	24.1046	0	0	0.476345	36.5306
0	-1.83427	0	0	-2.00533	0.73023	-23.8322	-0.337637	0.0479079	-0.388932	-14.7504	-3.67E-15	0.966208	0	0	-0.0375549	4.10919	-28.0168	-8.45506	245.394	336.79	725.709	420.166	420.166	420.166	12.3697	-83.8632	10.6695	351.896	381.714	238.267	204.146	204.146	204.146	-84.4258	-0.374985	-14.9008	39.5364	-6.39252	7.68591	0.851872	-0.104885	1.83995	250.141	-86.6652	13.2872	0	0	0.708207	31.124
0	-3.15372	0	0	-3.38885	0.650905	-21.4579	-0.29608	0.0824867	-0.481778	-6.89951	-1.14E-15	7.02918	0	0	-0.0524211	3.93131	-26.6698	-8.37772	239.463	337.06	725.106	421.352	421.352	421.352	11.5502	-86.2333	10.5116	377.402	378.988	239.577	204.146	204.146	204.146	-86.7457	-0.265659	-14.1725	38.1715	-6.30533	7.1522	0.723719	-0.132144	1.84124	372.811	-95.0022	0.197494	0	0	1.07734	26.066
0	-4.46447	0	0	-4.71476	0.563004	-18.7336	-0.236454	0.11606	-0.580229	2.51763	-3.19E-15	13.1166	0	0	-0.0711787	3.65904	-25.389	-7.74099	234.18	337.288	724.342	423.015	423.015	423.015	10.6277	-88.266	10.3483	400.532	376.012	241.527	204.146	204.146	204.146	-88.7092	-0.0276233	-13.4012	36.7634	-6.26798	6.0907	0.463202	-0.146468	1.79046	559.956	-97.5817	-12.5166	0	0	1.58283	21.496
0	-5.73756	0	0	-5.96226	0.469986	-15.7522	-0.163061	0.144296	-0.678765	12.5499	-5.45E-15	18.4787	0	0	-0.0874767	3.32131	-24.217	-6.57837	229.738	337.483	723.485	425.096	425.096	425.096	9.62842	-89.9032	10.2196	420.724	372.897	243.714	204.146	204.146	204.146	-90.2641	0.348527	-12.632	35.3658	-6.29254	4.54904	0.0827682	-0.145011	1.69038	803.828	-95.4375	-22.9073	0	0	2.18196	17.5199
0	-6.9468	0	0	-7.1206	0.376149	-12.6532	-0.0833106	0.163347	-0.769499	21.9409	-1.88E-15	22.4402	0	0	-0.0940374	2.95121	-23.1792	-4.98283	226.219	337.666	722.574	427.497	427.497	427.497	8.58518	-91.0984	10.1547	437.456	369.74	245.666	204.146	204.146	204.146	-91.3708	0.856783	-11.9037	34.02	-6.38641	2.62775	-0.385801	-0.128767	1.55149	1083.1	-91.2437	-30.6593	0	0	2.78725	14.2107
0	-8.06678	0	0	-8.18237	0.286198	-9.60997	-0.00738488	0.170611	-0.843033	29.2321	-3.10E-15	24.5153	0	0	-0.0871882	2.58028	-22.2824	-3.10199	223.589	337.853	721.61	430.089	430.089	430.089	7.53811	-91.8245	10.1675	450.282	366.608	246.901	204.146	204.146	204.146	-92.009	1.4736	-11.2448	32.75	-6.54744	0.473806	-0.892483	-0.108002	1.39238	1364.06	-89.856	-36.6873	0	0	3.28988	11.6095
0	-9.06983	0	0	-9.13481	0.204814	-6.80811	0.0529786	0.165395	-0.890106	32.9629	-4.25E-15	24.5118	0	0	-0.0696315	2.23431	-21.516	-1.12069	221.705	338.041	720.567	432.733	432.733	432.733	6.53442	-92.0806	10.2537	458.866	363.527	247	204.146	204.146	204.146	-92.1836	2.15814	-10.6734	31.5624	-6.76148	-1.73497	-1.3743	-0.094161	1.23528	1605.73	-95.7525	-41.9373	0	0	3.6025	9.7243
0	-9.922	0	0	-9.95191	0.136244	-4.42122	0.0867714	0.148774	-0.903934	31.994	-5.72E-16	22.5506	0	0	-0.0486271	1.9306	-20.858	0.767484	220.351	338.195	719.391	435.292	435.292	435.292	5.62534	-91.897	10.3909	463.012	360.481	245.68	204.146	204.146	204.146	-91.9294	2.855	-10.1968	30.4507	-7.00316	-3.8146	-1.77266	-0.0962915	1.10034	1770.86	-111.624	-46.344	0	0	3.69895	8.52979
0	-10.5793	0	0	-10.5903	0.0839779	-2.59101	0.0863307	0.123359	-0.881636	25.8606	1.63E-15	19.0556	0	0	-0.0308267	1.67747	-20.2808	2.39054	219.282	338.255	718.015	437.649	437.649	437.649	4.86006	-91.338	10.5408	462.682	357.422	242.852	204.146	204.146	204.146	-91.3133	3.49975	-9.81272	29.401	-7.24067	-5.60105	-2.04251	-0.114978	1.00353	1833.36	-136.242	-48.7592	0	0	3.60673	7.97016
0	-10.9871	0	0	-10.9905	0.0505174	-1.41629	0.0501702	0.0930753	-0.823961	15.0992	1.14E-15	14.6988	0	0	-0.0172445	1.47545	-19.7575	3.62083	218.262	338.144	716.366	439.709	439.709	439.709	4.2774	-90.4999	10.6559	458.014	354.284	238.652	204.146	204.146	204.146	-90.4328	4.02762	-9.51091	28.3981	-7.44159	-6.97	-2.15959	-0.146419	0.951041	1782.33	-164.379	-47.8286	0	0	3.36657	7.96742
0	-11.0849	0	0	-11.0865	0.0372685	-0.950769	-0.0155592	0.0628935	-0.734502	1.32532	-8.17E-16	10.293	0	0	-0.00249168	1.31987	-19.2664	4.38512	217.097	337.798	714.376	441.399	441.399	441.399	3.89725	-89.5022	10.6906	449.317	351.006	233.417	204.146	204.146	204.146	-89.4073	4.38583	-9.27638	27.4302	-7.57947	-7.84554	-2.11448	-0.179535	0.940072	1619.82	-186.475	-43.0425	0	0	2.99368	8.43229
0	-10.8192	0	0	-10.8217	0.044485	-1.20435	-0.0977522	0.0383512	-0.618913	-13.0484	1.02E-15	6.65614	0	0	0.0207126	1.2029	-18.7943	4.66539	215.653	337.171	711.994	442.669	442.669	442.669	3.71374	-88.4704	10.6152	437.064	347.55	227.624	204.146	204.146	204.146	-88.3614	4.54789	-9.09262	26.493	-7.6375	-8.20131	-1.91259	-0.201999	0.960723	1358.94	-191.51	-35.2388	0	0	2.47909	9.2754
0	-10.1604	0	0	-10.1676	0.0712216	-2.14337	-0.179836	0.0239877	-0.484474	-25.478	2.04E-15	4.3968	0	0	0.0551979	1.11449	-18.339	4.49532	213.865	336.252	709.198	443.482	443.482	443.483	3.69302	-87.513	10.4295	421.865	343.918	221.786	204.146	204.146	204.146	-87.4015	4.5253	-8.9448	25.5934	-7.60982	-8.05823	-1.56581	-0.197191	1.00173	1019.85	-169.456	-26.334	0	0	1.82136	10.4172
0	-9.11705	0	0	-9.13612	0.115234	-3.68638	-0.246674	0.0217902	-0.340445	-34.064	-7.35E-16	3.74966	0	0	0.0963127	1.04201	-17.9107	3.95755	211.757	335.057	706.003	443.813	443.813	443.813	3.77782	-86.7003	10.1667	404.411	340.161	216.349	204.146	204.146	204.146	-86.5945	4.37	-8.82174	24.7526	-7.49943	-7.48438	-1.10179	-0.152571	1.05129	631.087	-116.616	-18.5076	0	0	1.07344	11.7958
0	-7.74027	0	0	-7.77898	0.172936	-5.70089	-0.289374	0.0303403	-0.19851	-38.1393	-1.23E-15	4.50609	0	0	0.134631	0.969847	-17.5319	3.17883	209.433	333.63	702.474	443.638	443.638	443.638	3.90036	-86.0545	9.88603	385.424	336.374	211.616	204.146	204.146	204.146	-85.9581	4.16249	-8.7177	24.0058	-7.31446	-6.59377	-0.57139	-0.0620575	1.10525	231.2	-37.7833	-13.3948	0	0	0.363203	13.3719
0	-6.11176	0	0	-6.17222	0.239576	-8.00969	-0.307181	0.045157	-0.0728505	-38.3231	-1.01E-14	6.07382	0	0	0.161374	0.879809	-17.2336	2.31772	207.064	332.031	698.709	442.943	442.943	442.943	4.00014	-85.5553	9.65462	365.586	332.692	207.722	204.146	204.146	204.146	-85.4668	3.98797	-8.63326	23.4003	-7.06371	-5.53754	-0.0542971	0.0706612	1.1654	-130.172	55.0502	-11.7777	0	0	-0.140088	15.13
0	-4.32081	0	0	-4.39331	0.309757	-10.4131	-0.304121	0.060659	0.022869	-35.8675	7.51E-15	7.71838	0	0	0.171794	0.753669	-17.0488	1.53912	204.85	330.329	694.833	441.729	441.729	441.729	4.03786	-85.1597	9.52577	345.48	329.263	204.665	204.146	204.146	204.146	-85.0741	3.91125	-8.57316	22.9883	-6.75334	-4.4814	0.354531	0.232748	1.23626	-399.652	147.145	-13.6142	0	0	-0.321697	17.0718
0	-2.44296	0	0	-2.50451	0.378281	-12.7245	-0.28537	0.073164	0.0804392	-31.9758	3.27E-15	8.929	0	0	0.166284	0.577165	-17.003	0.978477	202.949	328.599	690.962	440.017	440.017	440.017	3.99853	-84.8252	9.52471	325.54	326.22	202.357	204.146	204.146	204.146	-84.7355	3.96298	-8.54099	22.8165	-6.38591	-3.57137	0.574951	0.407703	1.32109	-536.244	227.952	-18.2679	0	0	-0.219792	19.2033
0	-0.532822	0	0	-0.551135	0.441116	-14.8079	-0.257139	0.0820611	0.101561	-27.631	3.27E-15	9.58805	0	0	0.149841	0.344498	-17.1046	0.707532	201.424	326.925	687.183	437.865	437.865	437.865	3.88555	-84.5207	9.64755	306.022	323.658	200.658	204.146	204.146	204.146	-84.4202	4.14162	-8.53511	22.9141	-5.96264	-2.89917	0.576092	0.576676	1.41809	-529.219	293.512	-24.6556	0	0	-0.0274871	21.5161
0	1.37051	0	0	1.43013	0.49615	-16.6005	-0.225394	0.0872294	0.0953181	-23.481	-2.61E-15	9.71154	0	0	0.128351	0.0615349	-17.3383	0.716907	200.192	325.405	683.53	435.369	435.369	435.369	3.71194	-84.2286	9.87153	287.012	321.628	199.416	204.146	204.146	204.146	-84.1116	4.42555	-8.54924	23.2842	-5.48833	-2.48211	0.384623	0.721851	1.52658	-399.385	342.908	-31.3474	0	0	0.0309881	23.9712
0	3.23409	0	0	3.40292	0.543398	-18.1133	-0.195364	0.0874313	0.0728902	-19.9236	5.39E-15	9.25384	0	0	0.106421	-0.253405	-17.6645	0.922717	199.03	324.139	679.976	432.656	432.656	432.656	3.49212	-83.9399	10.1683	268.474	320.145	198.477	204.146	204.146	204.146	-83.8026	4.78769	-8.575	23.8992	-4.97497	-2.26543	0.0705675	0.819771	1.64168	-188.88	372.806	-36.7217	0	0	-0.15231	26.4948
0	5.02572	0	0	5.32951	0.584627	-19.4125	-0.171263	0.0813125	0.0442296	-17.2273	-3.92E-15	8.16894	0	0	0.0871307	-0.571363	-18.0236	1.19282	197.607	323.217	676.442	429.873	429.873	429.873	3.23502	-83.6507	10.5147	250.298	319.19	197.711	204.146	204.146	204.146	-83.4904	5.20723	-8.60367	24.7011	-4.4442	-2.14361	-0.267971	0.855087	1.76644	49.6688	379.263	-39.3045	0	0	-0.507558	28.9863
0	6.71474	0	0	7.17523	0.622544	-20.5893	-0.154945	0.0682742	0.0166039	-15.4729	-3.27E-15	6.47026	0	0	0.0714957	-0.858166	-18.3439	1.38322	195.545	322.707	672.822	427.167	427.167	427.167	2.94091	-83.3589	10.8983	232.35	318.704	197.014	204.146	204.146	204.146	-83.1736	5.6758	-8.62747	25.605	-3.92365	-1.99437	-0.53855	0.816889	1.90255	266.866	358.929	-38.2296	0	0	-0.843995	31.3343
0	8.27584	0	0	8.91382	0.65982	-21.7288	-0.145866	0.0492191	-0.00498793	-14.5631	1.14E-15	4.30333	0	0	0.0589424	-1.08185	-18.5516	1.37355	192.497	322.64	669.015	424.668	424.669	424.669	2.60277	-83.0635	11.3177	214.508	318.601	196.325	204.146	204.146	204.146	-82.8517	6.19668	-8.64019	26.5061	-3.44129	-1.71274	-0.675453	0.704465	2.04774	424.683	312.369	-33.4391	0	0	-0.97536	33.434
0	9.69305	0	0	10.5302	0.698229	-22.8843	-0.142135	0.0265577	-0.0175127	-14.3001	-2.21E-15	1.95262	0	0	0.0485026	-1.22064	-18.5814	1.09471	188.202	323.007	664.959	422.483	422.482	422.482	2.21169	-82.7645	11.7768	196.686	318.772	195.615	204.146	204.146	204.146	-82.5247	6.77812	-8.63773	27.2912	-3.01881	-1.23836	-0.646883	0.526148	2.19745	500.006	244.562	-25.5503	0	0	-0.826263	35.2008
0	10.9617	0	0	12.0198	0.738086	-24.0629	-0.141303	0.00331131	-0.0203538	-14.4273	-2.80E-15	-0.258321	0	0	0.0396388	-1.26914	-18.3859	0.545456	182.533	323.763	660.653	420.691	420.691	420.692	1.76458	-82.4633	12.2785	178.843	319.107	194.88	204.146	204.146	204.146	-82.1945	7.42363	-8.61907	27.8538	-2.66666	-0.571922	-0.460258	0.295529	2.34197	488.305	163.084	-15.5796	0	0	-0.471068	36.5789
0	12.088	0	0	13.3848	0.778136	-25.2257	-0.141551	-0.0176581	-0.0154236	-14.7262	4.44E-16	-2.06061	0	0	0.032558	-1.23953	-17.9417	-0.205846	175.511	324.827	656.168	419.363	419.362	419.363	1.27093	-82.1619	12.8176	160.985	319.506	194.134	204.146	204.146	204.146	-81.8644	8.12368	-8.58729	28.1087	-2.3839	0.223327	-0.156689	0.0365072	2.47131	403.15	76.8997	-4.70709	0	0	-0.084497	37.5478
0	13.0868	0	0	14.6299	0.81586	-26.3011	-0.14191	-0.034197	-0.00643138	-15.028	2.94E-15	-3.30739	0	0	0.0275879	-1.15762	-17.2512	-1.03564	167.286	326.089	651.626	418.552	418.552	418.552	0.755524	-81.8637	13.3781	143.152	319.894	193.392	204.146	204.146	204.146	-81.539	8.85181	-8.54978	28.0016	-2.15989	1.03596	0.200412	-0.221043	2.57418	271.803	-6.04247	5.77577	0	0	0.16248	38.1238
0	13.9776	0	0	15.7586	0.848117	-27.2051	-0.142191	-0.0452646	0.00266054	-15.2111	2.41E-15	-4.01078	0	0	0.0245262	-1.05515	-16.3387	-1.79329	158.101	327.417	647.181	418.298	418.298	418.298	0.256164	-81.5719	13.9335	125.399	320.229	192.674	204.146	204.146	204.146	-81.2229	9.56663	-8.51711	27.5133	-1.97827	1.7332	0.54098	-0.439801	2.64167	127.504	-78.5258	14.4334	0	0	0.192359	38.3559
0	14.7799	0	0	16.7717	0.871907	-27.8626	-0.142717	-0.0506043	0.00858668	-15.1916	-4.49E-16	-4.2768	0	0	0.0226405	-0.96155	-15.2424	-2.33603	148.232	328.672	642.989	418.608	418.608	418.608	-0.183688	-81.2889	14.4503	107.776	320.494	191.992	204.146	204.146	204.146	-80.9191	10.2186	-8.50002	26.6565	-1.82086	2.19318	0.793185	-0.588931	2.66645	4.16822	-135.225	19.8206	0	0	0.0524823	38.3134
0	15.5092	0	0	17.6665	0.88512	-28.2243	-0.143966	-0.0508276	0.00943084	-14.9109	3.43E-15	-4.26853	0	0	0.0210111	-0.897654	-14.005	-2.56298	137.93	329.73	639.18	419.446	419.446	419.446	-0.524527	-81.0144	14.8932	90.3171	320.696	191.36	204.146	204.146	204.146	-80.6274	10.7594	-8.50564	25.4699	-1.67187	2.33662	0.904375	-0.649111	2.65	-72.2893	-172.453	21.0413	0	0	-0.124756	38.0688
0	16.1722	0	0	18.4372	0.887051	-28.277	-0.146304	-0.0469528	0.00465841	-14.3316	-3.59E-15	-4.11931	0	0	0.0189843	-0.873331	-12.6647	-2.43851	127.372	330.5	635.848	420.727	420.727	420.727	-0.739684	-80.7437	15.2303	73.0264	320.852	190.786	204.146	204.146	204.146	-80.3429	11.1515	-8.53437	24.0112	-1.52029	2.14774	0.855065	-0.622795	2.59891	-89.3071	-189.213	18.1483	0	0	-0.199832	37.6808
0	16.7646	0	0	19.0755	0.87854	-28.0445	-0.149824	-0.0406351	-0.00471795	-13.4405	-1.10E-15	-3.94261	0	0	0.0163095	-0.888899	-11.2504	-1.99775	116.641	330.933	633.047	422.322	422.322	422.322	-0.820154	-80.4662	15.4385	55.8818	320.984	190.277	204.146	204.146	204.146	-80.0551	11.374	-8.57897	22.3502	-1.36197	1.67788	0.670486	-0.531023	2.52666	-51.6051	-187.393	12.3721	0	0	-0.102635	37.1836
0	17.2712	0	0	19.57	0.861655	-27.5802	-0.154385	-0.0335851	-0.0166992	-12.2612	-3.55E-15	-3.79059	0	0	0.013087	-0.93866	-9.77956	-1.3331	105.729	331.022	630.802	424.073	424.073	424.073	-0.77414	-80.1647	15.5052	38.8385	321.113	189.841	204.146	204.146	204.146	-79.7475	11.4244	-8.62608	20.5614	-1.1999	1.03065	0.409411	-0.406913	2.45016	22.4495	-171.098	5.55805	0	0	0.142514	36.5868
0	17.668	0	0	19.9064	0.839072	-26.9531	-0.159583	-0.0273888	-0.0289689	-10.8457	4.98E-15	-3.67623	0	0	0.00959297	-1.01447	-8.25984	-0.567414	94.5647	330.794	629.124	425.815	425.815	425.815	-0.621887	-79.8163	15.4282	21.8385	321.251	189.485	204.146	204.146	204.146	-79.3977	11.315	-8.65974	18.7141	-1.04397	0.335339	0.139134	-0.27981	2.38883	108.899	-144.728	-0.490741	0	0	0.448045	35.8832
0	17.9254	0	0	20.0668	0.813428	-26.2324	-0.165125	-0.0231232	-0.0394949	-9.29717	-1.23E-15	-3.57666	0	0	0.00616388	-1.10814	-6.69203	0.175323	83.056	330.296	628.022	427.407	427.406	427.407	-0.388935	-79.3933	15.2138	4.82252	321.406	189.215	204.146	204.146	204.146	-78.9786	11.0673	-8.66494	16.8647	-0.908914	-0.282001	-0.088207	-0.171296	2.35683	186.231	-112.459	-4.60002	0	0	0.718844	35.0591
0	18.0122	0	0	20.0307	0.786855	-25.476	-0.17073	-0.0212382	-0.0466219	-7.73709	-4.49E-15	-3.44858	0	0	0.00309173	-1.21212	-5.07446	0.793292	71.124	329.591	627.507	428.747	428.747	428.747	-0.100291	-78.8648	14.8733	-12.26	321.576	189.041	204.146	204.146	204.146	-78.4596	10.7063	-8.63027	15.0508	-0.812608	-0.721066	-0.23656	-0.0910625	2.35823	237.397	-77.8386	-6.26568	0	0	0.883194	34.1046
0	17.8992	0	0	19.7767	0.760706	-24.7223	-0.175981	-0.0213922	-0.0493875	-6.26481	-4.25E-15	-3.22129	0	0	0.000546393	-1.31941	-3.40671	1.22166	58.7341	328.753	627.598	429.788	429.788	429.788	0.223898	-78.1993	14.4207	-29.4427	321.754	188.969	204.146	204.146	204.146	-77.8087	10.2555	-8.54967	13.2905	-0.774172	-0.92165	-0.290204	-0.0394688	2.38692	252.653	-43.5921	-5.67326	0	0	0.910967	33.0186
0	17.5622	0	0	19.2848	0.73551	-23.9873	-0.180373	-0.0227374	-0.0477671	-4.93995	-2.21E-15	-2.82319	0	0	-0.0014132	-1.42295	-1.6921	1.43784	45.912	327.862	628.313	430.533	430.533	430.533	0.570566	-77.3668	13.8709	-46.7372	321.93	189.005	204.146	204.146	204.146	-76.9954	9.73435	-8.42334	11.5858	-0.812907	-0.86911	-0.250447	-0.01065	2.43017	229.739	-11.9532	-3.39316	0	0	0.808061	31.811
0	16.9835	0	0	18.5392	0.711081	-23.2666	-0.183243	-0.024144	-0.0424604	-3.75904	5.06E-15	-2.19659	0	0	-0.00280358	-1.51519	0.0614608	1.45829	32.7459	326.998	629.666	431.023	431.023	431.023	0.933796	-76.3406	13.239	-64.1341	322.097	189.152	204.146	204.146	204.146	-75.9918	9.15744	-8.25752	9.92805	-0.946476	-0.591884	-0.131501	0.0052716	2.47192	172.661	16.0869	-0.271214	0	0	0.601375	30.5014
0	16.1527	0	0	17.5301	0.686712	-22.5398	-0.183914	-0.0242483	-0.0349247	-2.66354	3.63E-15	-1.29534	0	0	-0.00367868	-1.58787	1.84184	1.32907	19.3785	326.239	631.657	431.322	431.322	431.322	1.31279	-75.0987	12.5404	-81.6063	322.251	189.406	204.146	204.146	204.146	-74.7752	8.53582	-8.06333	8.30488	-1.18861	-0.152631	0.044077	0.0172805	2.50017	90.071	40.179	2.84249	0	0	0.326646	29.1166
0	15.0662	0	0	16.255	0.661457	-21.7784	-0.18184	-0.0222084	-0.0266879	-1.56213	-3.73E-15	-0.153854	0	0	-0.00396152	-1.6322	3.63369	1.11334	5.99176	325.647	634.268	431.507	431.507	431.507	1.7089	-73.6245	11.7918	-99.1174	322.395	189.753	204.146	204.146	204.146	-73.3278	7.8798	-7.85515	6.70459	-1.54624	0.364976	0.253577	0.0320835	2.50415	-8.4918	60.6766	5.22938	0	0	0.0153955	27.6885
0	13.7258	0	0	14.7188	0.634374	-20.9528	-0.176882	-0.0176715	-0.0196019	-0.381547	-2.70E-15	1.13248	0	0	-0.00347109	-1.63933	5.41961	0.878885	-7.21021	325.27	637.456	431.654	431.654	431.654	2.1222	-71.9056	11.0121	-116.63	322.541	190.169	204.146	204.146	204.146	-71.6365	7.20185	-7.64815	5.11889	-2.01784	0.870861	0.475018	0.0524429	2.48098	-113.369	77.8304	6.45976	0	0	-0.304462	26.2514
0	12.1373	0	0	12.9326	0.604755	-20.0394	-0.169433	-0.0109551	-0.0149842	0.890329	8.17E-16	2.40984	0	0	-0.00197239	-1.60091	7.18067	0.687839	-20.0159	325.138	641.157	431.838	431.838	431.838	2.54847	-69.9335	10.2224	-134.116	322.707	190.615	204.146	204.146	204.146	-69.6917	6.51875	-7.45551	3.54431	-2.59272	1.28215	0.695389	0.0793657	2.42992	-218.501	92.1353	6.36	0	0	-0.616725	24.8418
0	10.3095	0	0	10.9123	0.572242	-19.0243	-0.160453	-0.00274029	-0.013914	2.17061	-9.80E-16	3.51671	0	0	0.000585402	-1.50999	8.89655	0.590233	-32.216	325.263	645.28	432.129	432.129	432.129	2.97735	-67.7017	9.44432	-151.561	322.915	191.049	204.146	204.146	204.146	-67.4864	5.85196	-7.2855	1.98238	-3.25186	1.53286	0.906012	0.113794	2.35693	-320.031	103.839	5.05297	0	0	-0.909848	23.4982
0	8.2537	0	0	8.67704	0.536905	-17.9069	-0.151441	0.00631623	-0.0167304	3.26774	1.96E-15	4.3311	0	0	0.00373184	-1.36199	10.5451	0.620774	-43.6081	325.642	649.711	432.592	432.592	432.591	3.39259	-65.2053	8.69909	-168.971	323.185	191.426	204.146	204.146	204.146	-65.0146	5.22626	-7.13982	0.439462	-3.96911	1.57934	1.10187	0.155346	2.26638	-416.601	112.967	2.80799	0	0	-1.17652	22.2621
0	5.98383	0	0	6.24837	0.499262	-16.7009	-0.144328	0.0151841	-0.0233056	3.89744	-2.29E-15	4.72105	0	0	0.00640677	-1.15591	12.1018	0.797408	-53.9992	326.266	654.318	433.283	433.283	433.283	3.77439	-62.4415	8.00526	-186.368	323.536	191.714	204.146	204.146	204.146	-62.2726	4.66674	-7.01372	-1.07295	-4.7131	1.40263	1.2797	0.201225	2.16392	-508.039	118.423	0.043496	0	0	-1.41035	21.178
0	3.5178	0	0	3.6496	0.460251	-15.4347	-0.141292	0.0228959	-0.0332305	3.72445	-4.25E-15	4.5761	0	0	0.00686332	-0.89543	13.5397	1.12106	-63.2074	327.115	658.955	434.248	434.248	434.248	4.1028	-59.4108	7.377	-203.783	323.985	191.905	204.146	204.146	204.146	-59.2599	4.19485	-6.89706	-2.53811	-5.4496	1.00849	1.43733	0.245511	2.05093	-594.614	118.853	-2.89112	0	0	-1.60226	20.2932
0	0.879181	0	0	0.906692	0.421129	-14.1493	-0.144322	0.0281748	-0.0462745	2.44051	1.31E-15	3.77016	0	0	0.00307784	-0.589397	14.8301	1.57621	-71.0651	328.166	663.462	435.516	435.516	435.516	4.36051	-56.1191	6.82135	-221.247	324.543	192.023	204.146	204.146	204.146	-55.9819	3.82397	-6.77536	-3.93409	-6.14478	0.425489	1.57341	0.278202	1.92861	-675.915	112.128	-5.67756	0	0	-1.7386	19.6557
0	-1.90178	0	0	-1.95098	0.383323	-12.8931	-0.154702	0.0300081	-0.0621108	-0.158226	-1.63E-16	2.24543	0	0	-0.00693861	-0.251479	15.9443	2.13282	-77.4232	329.393	667.678	437.092	437.091	437.091	4.53398	-52.5801	6.33504	-238.771	325.21	192.14	204.146	204.146	204.146	-52.4519	3.55527	-6.63005	-5.23452	-6.76929	-0.298777	1.68434	0.289157	1.79673	-750.237	96.7796	-8.05552	0	0	-1.79975	19.3114
0	-4.78792	0	0	-4.89004	0.348247	-11.7161	-0.173083	0.0277826	-0.0803453	-4.17288	-1.05E-15	0.0717554	0	0	-0.0249536	0.101136	16.8554	2.7488	-82.1576	330.766	671.442	438.953	438.953	438.953	4.61299	-48.8159	5.90204	-256.339	325.975	192.368	204.146	204.146	204.146	-48.6931	3.37465	-6.43854	-6.41024	-7.3019	-1.10249	1.76743	0.268837	1.65702	-815.198	71.9719	-9.70466	0	0	-1.7666	19.3012
0	-7.73627	0	0	-7.87309	0.317141	-10.6639	-0.199358	0.0222415	-0.10091	-9.60365	3.10E-15	-2.41964	0	0	-0.0522669	0.449691	17.5414	3.37332	-85.1774	332.254	674.602	441.057	441.057	441.057	4.58923	-44.8571	5.49295	-273.885	326.81	192.863	204.146	204.146	204.146	-44.7384	3.25162	-6.17525	-7.43245	-7.7325	-1.91541	1.81733	0.217816	1.51289	-866.991	40.4116	-10.3484	0	0	-1.62305	19.6567
0	-10.6994	0	0	-10.8589	0.290993	-9.77375	-0.232792	0.0152414	-0.123459	-16.391	-3.59E-15	-4.6659	0	0	-0.0890514	0.776129	17.987	3.95039	-86.433	333.821	677.022	443.346	443.346	443.346	4.45537	-40.7431	5.06721	-291.293	327.679	193.808	204.146	204.146	204.146	-40.6295	3.14072	-5.81444	-8.27596	-8.06277	-2.66448	1.83443	0.142646	1.36966	-903.683	6.54817	-9.69148	0	0	-1.3729	20.3983
0	-13.6261	0	0	-13.8022	0.270524	-9.07355	-0.272372	0.00996031	-0.147153	-24.4693	3.92E-15	-5.91072	0	0	-0.133774	1.06547	18.1854	4.42374	-85.9209	335.437	678.586	445.754	445.754	445.754	4.20581	-36.5208	4.57822	-308.39	328.546	195.403	204.146	204.146	204.146	-36.4168	2.98575	-5.3355	-8.92263	-8.30517	-3.28001	1.82348	0.0599598	1.2325	-925.915	-22.4955	-7.68863	0	0	-1.04011	21.5336
0	-16.4598	0	0	-16.6517	0.256256	-8.5838	-0.317138	0.0092723	-0.169956	-33.7946	-3.92E-15	-5.4774	0	0	-0.182288	1.30775	18.1384	4.74245	-83.6824	337.073	679.206	448.221	448.221	448.221	3.84005	-32.2467	3.98085	-324.942	329.396	197.849	204.146	204.146	204.146	-32.1588	2.72676	-4.73023	-9.36344	-8.47974	-3.70199	1.79951	-0.0123977	1.10897	-939.58	-40.7688	-4.56734	0	0	-0.664845	23.0586
0	-19.1358	0	0	-19.3474	0.248557	-8.31904	-0.366238	0.0142603	-0.188205	-44.3073	6.53E-16	-3.03794	0	0	-0.227256	1.49931	17.8556	4.86842	-79.7952	338.709	678.826	450.692	450.692	450.692	3.36624	-27.9889	3.23986	-340.657	330.25	201.323	204.146	204.146	204.146	-27.9234	2.30977	-4.00887	-9.59911	-8.60952	-3.8874	1.78279	-0.0601863	1.00173	-954.795	-45.763	-0.778962	0	0	-0.283458	24.9588
0	-21.5785	0	0	-21.8178	0.247631	-8.28716	-0.418059	0.0244232	-0.198101	-55.7654	1.31E-15	1.32369	0	0	-0.25798	1.64328	17.3523	4.78354	-74.3597	340.339	677.42	453.119	453.119	453.119	2.80297	-23.8298	2.33845	-355.182	331.161	205.957	204.146	204.146	204.146	-23.7903	1.69862	-3.20182	-9.63902	-8.71563	-3.81717	1.78895	-0.0778797	0.915011	-980.486	-39.0739	3.11321	0	0	0.0880486	27.2121
0	-23.7013	0	0	-23.9802	0.253493	-8.48884	-0.470032	0.0387973	-0.196505	-67.6347	-2.25E-16	7.19975	0	0	-0.26178	1.74892	16.6479	4.4951	-67.4828	341.965	674.996	455.458	455.458	455.458	2.17934	-19.8663	1.28538	-368.108	332.211	211.8	204.146	204.146	204.146	-19.8513	0.886167	-2.35649	-9.49867	-8.81369	-3.50114	1.82101	-0.0682606	0.846839	-1020.87	-24.7324	6.60664	0	0	0.453391	29.7897
0	-25.412	0	0	-25.7457	0.266038	-8.91969	-0.51794	0.0562693	-0.182048	-78.9696	-2.94E-15	13.9266	0	0	-0.226972	1.82981	15.7624	4.03671	-59.2668	343.599	671.6	457.66	457.66	457.66	1.53567	-16.2051	0.118859	-379.003	333.492	218.803	204.146	204.146	204.146	-16.2074	-0.0984799	-1.53197	-9.19556	-8.9118	-2.97837	1.86479	-0.0382523	0.797768	-1072.25	-6.90911	9.38645	0	0	0.824348	32.6579
0	-26.623	0	0	-27.0294	0.28517	-9.57484	-0.556386	0.075397	-0.155595	-88.5012	-2.61E-15	20.6622	0	0	-0.148411	1.90093	14.7153	3.46393	-49.8028	345.252	667.317	459.659	459.659	459.659	0.924062	-12.9517	-1.0959	-387.445	335.096	226.805	204.146	204.146	204.146	-12.9606	-1.19067	-0.792813	-8.74436	-9.01008	-2.31185	1.89214	-0.00155367	0.766894	-1123.87	10.2339	11.4263	0	0	1.20906	35.7784
0	-27.2678	0	0	-27.7672	0.310906	-10.4521	-0.580196	0.0939727	-0.120625	-94.9475	-8.49E-15	26.4754	0	0	-0.0332066	1.9758	13.5228	2.8442	-39.174	346.935	662.275	461.371	461.371	461.371	0.406682	-10.1958	-2.2765	-393.082	337.103	235.555	204.146	204.146	204.146	-10.2013	-2.30061	-0.202439	-8.15192	-9.10287	-1.5778	1.86665	0.0313131	0.758525	-1160.12	24.8276	12.8306	0	0	1.6066	39.1092
0	-27.3171	0	0	-27.9306	0.343353	-11.5511	-0.586618	0.108519	-0.0818284	-97.4864	1.37E-14	30.4365	0	0	0.0978922	2.06402	12.1973	2.24244	-27.4646	348.648	656.644	462.681	462.681	462.681	0.0484617	-7.99579	-3.3396	-395.673	339.573	244.744	204.146	204.146	204.146	-7.99269	-3.33215	0.184309	-7.41276	-9.18142	-0.851024	1.76062	0.0492586	0.779124	-1167.66	35.4753	13.9124	0	0	2.0092	42.6046
0	-26.7885	0	0	-27.536	0.382517	-12.8661	-0.575295	0.115741	-0.0441262	-95.9684	-5.23E-15	31.8805	0	0	0.21708	2.17035	10.7463	1.70628	-14.7725	350.381	650.634	463.452	463.452	463.452	-0.0959864	-6.37043	-4.21765	-395.113	342.539	254.058	204.146	204.146	204.146	-6.36121	-4.20367	0.329827	-6.5071	-9.23775	-0.190121	1.55939	0.0458889	0.837185	-1137.17	42.4302	14.765	0	0	2.39905	46.2155
0	-25.7453	0	0	-26.6423	0.428089	-14.3791	-0.548671	0.113836	-0.0106038	-91.0267	5.88E-15	30.6042	0	0	0.300827	2.29545	9.17282	1.25366	-1.22055	352.118	644.487	463.536	463.536	463.536	0.00398898	-5.30026	-4.8712	-391.431	345.997	263.21	204.146	204.146	204.146	-5.29407	-4.86446	0.221037	-5.40141	-9.26865	0.375443	1.27072	0.0201327	0.936624	-1068.04	46.751	15.2885	0	0	2.74869	49.8907
0	-24.2855	0	0	-25.3393	0.479325	-16.0558	-0.511096	0.103235	0.0180268	-83.8526	1.50E-14	26.9405	0	0	0.339131	2.43791	7.47701	0.866367	13.0366	353.834	638.456	462.799	462.799	462.799	0.347126	-4.73767	-5.29194	-384.765	349.905	271.968	204.146	204.146	204.146	-4.74697	-5.30027	-0.127726	-4.05238	-9.27854	0.853232	0.921333	-0.0242516	1.07742	-967.361	49.3641	15.334	0	0	3.02236	53.5781
0	-22.5233	0	0	-23.73	0.535055	-17.848	-0.46716	0.085953	0.0427432	-75.7572	-3.80E-15	21.6185	0	0	0.336627	2.59714	5.65792	0.490504	27.8131	355.504	632.793	461.153	461.153	461.153	0.901942	-4.62228	-5.49662	-375.327	354.184	280.153	204.146	204.146	204.146	-4.65866	-5.52731	-0.678139	-2.41337	-9.28101	1.28894	0.554161	-0.0768113	1.25309	-848.517	50.7243	14.999	0	0	3.19012	57.2268
0	-20.5708	0	0	-21.9133	0.593757	-19.6975	-0.420343	0.0648932	0.0652786	-67.7782	-9.31E-15	15.5713	0	0	0.306933	2.7759	3.71597	0.0451899	42.9018	357.101	627.72	458.578	458.578	458.578	1.6157	-4.89507	-5.51567	-363.361	358.73	287.622	204.146	204.146	204.146	-4.96622	-5.57906	-1.37588	-0.442524	-9.29759	1.75958	0.222008	-0.125059	1.45299	-728.175	49.9993	14.6683	0	0	3.24816	60.7896
0	-18.5247	0	0	-19.9725	0.653612	-21.5403	-0.37304	0.0433156	0.086461	-60.5513	1.05E-14	9.73979	0	0	0.265571	2.98244	1.65516	-0.560506	58.0925	358.605	623.415	455.153	455.153	455.153	2.42723	-5.5075	-5.38107	-349.123	363.431	294.26	204.146	204.146	204.146	-5.61606	-5.49205	-2.16152	1.88833	-9.35494	2.35826	-0.0216471	-0.155703	1.66549	-622.48	45.8966	14.679	0	0	3.22989	64.2235
0	-16.4574	0	0	-17.9679	0.712575	-23.3109	-0.327007	0.0239112	0.105737	-54.3568	-6.53E-16	4.85873	0	0	0.224838	3.23084	-0.515473	-1.40389	73.1985	360.002	619.998	451.058	451.058	451.058	3.27951	-6.42589	-5.11798	-332.859	368.185	299.962	204.146	204.146	204.146	-6.56984	-5.2959	-2.98141	4.58567	-9.48027	3.17207	-0.126765	-0.155791	1.88325	-545.107	37.6351	15.1789	0	0	3.20584	67.4906
0	-14.4146	0	0	-15.9354	0.768484	-24.9475	-0.283443	0.00837847	0.121146	-49.2017	-5.23E-15	1.34664	0	0	0.191652	3.53857	-2.78139	-2.52146	88.0869	361.289	617.532	446.565	446.565	446.565	4.12844	-7.63235	-4.74146	-314.792	372.909	304.64	204.146	204.146	204.146	-7.80611	-5.00961	-3.79573	7.62687	-9.69489	4.25556	-0.0607599	-0.119384	2.10352	-502.913	24.7255	16.164	0	0	3.24527	70.5578
0	-12.4171	0	0	-13.8899	0.81927	-26.3974	-0.243276	-0.0029358	0.130108	-44.9261	0	-0.739908	0	0	0.167714	3.92036	-5.1231	-3.8862	102.703	362.47	616.04	442.01	442.01	442.01	4.94664	-9.12289	-4.25862	-295.118	377.553	308.228	204.146	204.146	204.146	-9.31865	-4.64394	-4.58202	10.955	-10.0073	5.60697	0.176761	-0.0440397	2.32751	-493.246	8.30332	17.6841	0	0	3.36434	73.3963
0	-10.4673	0	0	-11.8323	0.863228	-27.6237	-0.207116	-0.0104355	0.130534	-41.2512	-5.88E-15	-1.5999	0	0	0.151112	4.37924	-7.51758	-5.39982	117.076	363.547	615.532	437.737	437.737	437.737	5.72208	-10.9035	-3.67419	-274.009	382.097	310.698	204.146	204.146	204.146	-11.1124	-4.20763	-5.33378	14.4778	-10.4057	7.15602	0.546793	0.0620942	2.55401	-504.364	-10.2114	19.8548	0	0	3.49676	75.9803
0	-8.55815	0	0	-9.75941	0.899325	-28.6106	-0.175136	-0.0151301	0.121479	-37.8103	-1.96E-15	-1.59865	0	0	0.138102	4.89829	-9.94003	-6.90596	131.298	364.505	616.029	434.048	434.048	434.048	6.45416	-12.9847	-2.9972	-251.611	386.54	312.067	204.146	204.146	204.146	-13.1979	-3.71455	-6.0561	18.0721	-10.8545	8.76939	0.971407	0.185071	2.77274	-518.432	-28.6001	22.7483	0	0	3.51792	78.2835
0	-6.68291	0	0	-7.67378	0.927418	-29.366	-0.147015	-0.0182097	0.103804	-34.2045	1.96E-15	-1.14305	0	0	0.124847	5.43751	-12.3658	-8.2224	145.479	365.309	617.58	431.149	431.149	431.149	7.1491	-15.3738	-2.2455	-228.059	390.894	312.405	204.146	204.146	204.146	-15.5841	-3.18813	-6.76004	21.5978	-11.2969	10.2736	1.36246	0.305278	2.96213	-519.664	-44.355	26.2505	0	0	3.33634	80.2761
0	-4.84382	0	0	-5.5909	0.9483	-29.9204	-0.122139	-0.0208634	0.079833	-30.1104	0	-0.598256	0	0	0.108687	5.93894	-14.7719	-9.17873	159.7	365.906	620.258	429.132	429.132	429.132	7.81609	-18.0678	-1.44557	-203.486	395.173	311.826	204.146	204.146	204.146	-18.2701	-2.66083	-7.45775	24.9172	-11.6664	11.4853	1.64412	0.40143	3.09492	-498.225	-54.9777	30.255	0	0	2.94553	81.924
0	-3.05708	0	0	-3.5421	0.963536	-30.321	-0.100157	-0.0240943	0.0533672	-25.4285	-6.53E-16	-0.228053	0	0	0.0890081	6.33831	-17.1387	-9.64659	173.982	366.25	624.132	427.962	427.962	427.962	8.46483	-21.0462	-0.628108	-178.04	399.381	310.469	204.146	204.146	204.146	-21.2392	-2.16873	-8.15893	27.9183	-11.9036	12.2417	1.77519	0.451946	3.14069	-452.718	-58.9433	34.9111	0	0	2.424	83.1942
0	-1.3531	0	0	-1.57243	0.975066	-30.6221	-0.0814372	-0.0284166	0.0286086	-20.387	-1.31E-15	-0.148545	0	0	0.0674253	6.57944	-19.4499	-9.55525	188.272	366.316	629.246	427.504	427.504	427.504	9.10414	-24.2689	0.1791	-151.884	403.51	308.478	204.146	204.146	204.146	-24.4549	-1.74353	-8.86941	30.5343	-11.9737	12.4237	1.74128	0.447611	3.08228	-384.708	-54.8421	40.4071	0	0	1.86474	84.0633
0	0.228226	0	0	0.265905	0.984752	-30.8735	-0.067388	-0.0341312	0.0089668	-15.5483	6.53E-16	-0.372337	0	0	0.0470766	6.62604	-21.6917	-8.89585	202.449	366.119	635.593	427.554	427.554	427.554	9.74132	-27.6795	0.95729	-125.191	407.538	305.974	204.146	204.146	204.146	-27.8641	-1.40582	-9.59154	32.7533	-11.876	11.9746	1.55181	0.391974	2.92171	-296.503	-42.8261	46.8999	0	0	1.33539	84.5242
0	1.64655	0	0	1.92326	0.993949	-31.1111	-0.0601002	-0.0408063	-0.0035303	-11.6454	9.80E-16	-0.792789	0	0	0.0311172	6.46843	-23.85	-7.71973	216.335	365.712	643.092	427.881	427.881	427.881	10.3812	-31.2142	1.69993	-98.119	411.429	303.042	204.146	204.146	204.146	-31.4059	-1.16183	-10.325	34.6143	-11.6421	10.9127	1.22328	0.304406	2.68125	-187.803	-24.1659	53.9847	0	0	0.85893	84.5862
0	2.87191	0	0	3.36345	1.0033	-31.3514	-0.0618425	-0.0470581	-0.00880056	-9.35599	-6.53E-16	-1.21405	0	0	0.0212545	6.12516	-25.9079	-6.13513	229.702	365.178	651.585	428.268	428.268	428.268	11.026	-34.8152	2.41282	-70.7881	415.143	299.73	204.146	204.146	204.146	-35.0235	-1.00424	-11.0685	36.1908	-11.3253	9.33368	0.794273	0.208979	2.39369	-61.0295	-2.32748	60.7382	0	0	0.439957	84.2676
0	3.89403	0	0	4.57295	1.01278	-31.5938	-0.0726241	-0.0518466	-0.00837848	-8.89306	6.53E-16	-1.54008	0	0	0.0167329	5.63986	-27.8432	-4.29851	242.285	364.611	660.831	428.534	428.534	428.534	11.6766	-38.4427	3.11218	-43.2558	418.642	296.068	204.146	204.146	204.146	-38.6775	-0.915971	-11.8229	37.5672	-10.9855	7.40099	0.317858	0.125807	2.09303	78.0197	17.2299	66.3325	0	0	0.0713612	83.5848
0	4.7238	0	0	5.56203	1.02186	-31.8246	-0.0891726	-0.0554995	-0.00465882	-9.83771	3.27E-16	-1.90322	0	0	0.0151328	5.0744	-29.6271	-2.39785	253.802	364.088	670.523	428.557	428.558	428.558	12.3329	-42.0807	3.82001	-15.5174	421.902	292.087	204.146	204.146	204.146	-42.3516	-0.876434	-12.5913	38.815	-10.6745	5.32233	-0.145832	0.0655716	1.80923	219.584	28.8976	70.207	0	0	-0.253513	82.5438
0	5.38513	0	0	6.35515	1.02961	-32.0209	-0.107779	-0.0587356	-9.37E-05	-11.5002	-1.63E-15	-2.54277	0	0	0.0143358	4.49956	-31.2261	-0.628441	263.978	363.658	680.311	428.281	428.281	428.281	12.9923	-45.7311	4.55635	12.4719	424.906	287.835	204.146	204.146	204.146	-46.0472	-0.868443	-13.3758	39.9767	-10.425	3.31747	-0.544048	0.0328115	1.56194	351.694	29.819	71.7096	0	0	-0.53144	81.1371
0	5.90361	0	0	6.97815	1.03494	-32.1553	-0.125847	-0.0619521	0.0030095	-13.2221	-1.31E-15	-3.67974	0	0	0.0133013	3.98427	-32.6039	0.833157	272.58	363.333	689.827	427.703	427.703	427.703	13.6472	-49.403	5.33247	40.7693	427.637	283.369	204.146	204.146	204.146	-49.7736	-0.882338	-14.1726	41.0602	-10.246	1.58446	-0.842372	0.0258922	1.3609	463.365	20.8106	69.8324	0	0	-0.742168	79.346
0	6.29712	0	0	7.44771	1.03672	-32.2003	-0.142592	-0.0651225	0.00252856	-14.5992	5.88E-15	-5.43707	0	0	0.0119779	3.58656	-33.7249	1.84998	279.432	363.103	698.727	426.865	426.865	426.865	14.283	-53.1031	6.14716	69.4213	430.073	278.761	204.146	204.146	204.146	-53.5378	-0.916134	-14.9678	42.0437	-10.1266	0.274562	-1.03171	0.0392148	1.21163	548.26	5.3088	63.9043	0	0	-0.851467	77.147
0	6.57071	0	0	7.76619	1.0341	-32.1342	-0.159125	-0.0679996	-0.00331146	-15.5871	1.96E-15	-7.80344	0	0	0.0108406	3.34691	-34.5572	2.33567	284.425	362.949	706.712	425.834	425.834	425.834	14.8774	-56.8289	6.98629	98.4492	432.183	274.088	204.146	204.146	204.146	-57.337	-0.972488	-15.7361	42.8861	-10.0439	-0.519472	-1.11398	0.0664433	1.11781	603.248	-11.9416	54.1017	0	0	-0.824085	74.5167
0	6.71679	0	0	7.92261	1.02659	-31.9445	-0.177428	-0.0703577	-0.0159121	-16.4068	3.27E-15	-10.6258	0	0	0.0103195	3.28452	-35.0751	2.25683	287.516	362.859	713.55	424.692	424.692	424.692	15.3999	-60.5665	7.82463	127.843	433.921	269.438	204.146	204.146	204.146	-61.1561	-1.05403	-16.441	43.5385	-9.97147	-0.764527	-1.09962	0.0989151	1.08171	629.076	-27.3387	41.9372	0	0	-0.649407	71.4358
0	6.7195	0	0	7.89856	1.01413	-31.6281	-0.199339	-0.0716916	-0.0364355	-17.3894	-3.92E-15	-13.5721	0	0	0.0103558	3.39615	-35.2621	1.62969	288.723	362.832	719.091	423.521	423.521	423.521	15.8128	-64.294	8.62883	157.562	435.23	264.915	204.146	204.146	204.146	-64.9692	-1.15916	-17.0366	43.9539	-9.88569	-0.481912	-0.99907	0.129148	1.1038	628.49	-39.0521	30.0096	0	0	-0.354777	67.8904
0	6.56174	0	0	7.67652	0.996964	-31.1887	-0.225752	-0.0713364	-0.0656125	-18.81	-7.84E-15	-16.1694	0	0	0.0102675	3.65709	-35.113	0.514221	288.126	362.882	723.27	422.401	422.401	422.401	16.0741	-67.9857	9.36049	187.526	436.039	260.647	204.146	204.146	204.146	-68.7439	-1.28021	-17.4728	44.0953	-9.76834	0.260573	-0.82713	0.15097	1.17875	606.012	-47.5015	21.2822	0	0	-0.00216626	63.8747
0	6.23265	0	0	7.24827	0.975349	-30.6295	-0.256643	-0.0679964	-0.103859	-20.8011	-4.57E-15	-17.8149	0	0	0.00897318	4.02459	-34.6372	-0.993056	285.862	363.025	726.109	421.412	421.412	421.412	16.1441	-71.6165	9.97947	217.614	436.27	256.791	204.146	204.146	204.146	-72.4465	-1.40455	-17.7016	43.9413	-9.60664	1.35852	-0.595948	0.158143	1.29908	565.438	-55.3245	17.9304	0	0	0.333762	59.3965
0	5.73539	0	0	6.62271	0.949265	-29.9459	-0.290464	-0.0600859	-0.151031	-23.2243	-1.96E-15	-17.902	0	0	0.00553433	4.44327	-33.8605	-2.76589	282.132	363.277	727.711	420.631	420.631	420.631	15.9932	-75.1666	10.4486	247.647	435.853	253.525	204.146	204.146	204.146	-76.0476	-1.51782	-17.6863	43.4901	-9.39229	2.68064	-0.324138	0.147122	1.45041	511.571	-65.6586	20.1925	0	0	0.593394	54.4891
0	5.0917	0	0	5.83071	0.91816	-29.1183	-0.324285	-0.046141	-0.206718	-25.6625	9.15E-15	-15.9592	0	0	-0.000530317	4.85264	-32.8261	-4.65642	277.202	363.634	728.241	420.133	420.133	420.133	15.6103	-78.621	10.74	277.378	434.735	251.047	204.146	204.146	204.146	-79.525	-1.6072	-17.4098	42.7602	-9.12087	4.07969	-0.0333526	0.115623	1.61939	450.592	-81.174	26.1051	0	0	0.755714	49.2248
0	4.34288	0	0	4.92497	0.880922	-28.1097	-0.354001	-0.0252531	-0.270081	-27.4802	0	-11.7767	0	0	-0.00965195	5.19548	-31.593	-6.50445	271.397	364.077	727.911	419.989	419.989	419.989	15.0073	-81.9674	10.8425	306.479	432.902	249.541	204.146	204.146	204.146	-82.8632	-1.66247	-16.8816	41.7889	-8.79239	5.40398	0.243855	0.0614308	1.78686	393.272	-102.903	32.1209	0	0	0.847409	43.7261
0	3.54516	0	0	3.97492	0.836137	-26.8711	-0.374973	0.00273044	-0.340121	-27.9667	-3.35E-15	-5.47173	0	0	-0.0231178	5.42616	-30.2321	-8.14899	265.084	364.56	726.952	420.258	420.258	420.258	14.2183	-85.1902	10.7685	334.54	430.382	249.145	204.146	204.146	204.146	-86.0481	-1.67452	-16.1396	40.6285	-8.41381	6.51013	0.470583	-0.0143158	1.93653	354.94	-129.27	34.7036	0	0	0.927655	38.1638
0	2.76224	0	0	3.05694	0.782634	-25.355	-0.382581	0.0372424	-0.415595	-26.4804	9.48E-15	2.52171	0	0	-0.0433156	5.51661	-28.8192	-9.44126	258.644	365.026	725.59	420.975	420.975	420.975	13.294	-88.2665	10.556	361.082	427.26	249.915	204.146	204.146	204.146	-89.0623	-1.63369	-15.2479	39.34	-8.00141	7.27479	0.609867	-0.10571	2.04801	353.699	-156.314	31.9612	0	0	1.05829	32.7382
0	2.05551	0	0	2.24209	0.72013	-23.5345	-0.373103	0.0764218	-0.494292	-22.6029	6.45E-15	11.4483	0	0	-0.0721231	5.45857	-27.4271	-10.2578	252.445	365.414	724.025	422.145	422.145	422.145	12.2953	-91.1618	10.2648	385.58	423.676	251.794	204.146	204.146	204.146	-91.8797	-1.53055	-14.2888	37.9862	-7.5815	7.60349	0.637899	-0.198031	2.1057	404.362	-178.199	24.461	0	0	1.27159	27.647
0	1.47519	0	0	1.58468	0.649665	-21.4201	-0.344527	0.117401	-0.573603	-16.24	-2.29E-15	20.3595	0	0	-0.108186	5.26173	-26.1178	-10.5133	246.803	365.673	722.417	423.732	423.732	423.732	11.2869	-93.8305	9.96555	407.502	419.811	254.59	204.146	204.146	204.146	-94.4641	-1.35997	-13.3521	36.6229	-7.18752	7.43681	0.533738	-0.273139	2.0969	518.195	-189.486	14.5726	0	0	1.57699	23.0555
0	1.05348	0	0	1.11468	0.573744	-19.0715	-0.297589	0.156627	-0.649875	-7.70633	-7.84E-15	28.2596	0	0	-0.144944	4.95008	-24.9352	-10.1752	241.952	365.776	720.88	425.665	425.665	425.665	10.3323	-96.2179	9.7262	426.346	415.872	257.974	204.146	204.146	204.146	-96.7703	-1.12549	-12.5222	35.2926	-6.85454	6.7594	0.290449	-0.317015	2.017	696.403	-187.043	4.94166	0	0	1.9649	19.0796
0	0.801236	0	0	0.83608	0.496177	-16.6014	-0.236105	0.190334	-0.718368	2.28685	4.57E-15	34.2477	0	0	-0.171563	4.5579	-23.901	-9.27686	238.008	365.728	719.467	427.849	427.849	427.849	9.48891	-98.266	9.60072	441.681	412.065	261.508	204.146	204.146	204.146	-98.7471	-0.840735	-11.8671	34.02	-6.61388	5.6108	-0.0812217	-0.32201	1.87139	927.286	-170.998	-2.9021	0	0	2.41308	15.7845
0	0.70756	0	0	0.729763	0.421699	-14.1681	-0.166787	0.214625	-0.772363	12.7054	1.31E-15	37.5841	0	0	-0.177107	4.12525	-23.0149	-7.92327	234.962	365.558	718.18	430.171	430.171	430.171	8.80345	-99.9183	9.62176	453.171	408.564	264.681	204.146	204.146	204.146	-100.343	-0.526526	-11.4316	32.8127	-6.48772	4.09174	-0.536148	-0.291017	1.67596	1180.76	-145.33	-8.98984	0	0	2.87274	13.1924
0	0.741987	0	0	0.758444	0.355388	-11.9566	-0.0980533	0.226152	-0.803488	22.3545	-1.31E-15	37.78	0	0	-0.156373	3.69279	-22.2573	-6.28105	232.682	365.31	716.966	432.521	432.521	432.521	8.306	-101.125	9.79878	460.606	405.486	266.968	204.146	204.146	204.146	-101.509	-0.204743	-11.2332	31.6626	-6.48568	2.35589	-0.999317	-0.232184	1.45477	1412.05	-115.917	-14.3514	0	0	3.26981	11.2909
0	0.857989	0	0	0.871608	0.301916	-10.1462	-0.0393159	0.222717	-0.804533	29.9654	3.92E-15	34.6691	0	0	-0.113611	3.29561	-21.5972	-4.54961	230.951	365.02	715.74	434.793	434.793	434.793	8.00506	-101.846	10.118	463.919	402.871	267.903	204.146	204.146	204.146	-102.204	0.108044	-11.2615	30.5518	-6.60223	0.583866	-1.38662	-0.156292	1.2381	1574.16	-88.7793	-19.9403	0	0	3.52802	10.0397
0	0.999217	0	0	1.01134	0.264803	-8.87731	0.00100731	0.204027	-0.772099	34.3899	6.53E-16	28.5089	0	0	-0.0617941	2.95802	-21.0009	-2.9227	229.522	364.705	714.4	436.899	436.899	436.899	7.88392	-102.056	10.5428	463.195	400.678	267.137	204.146	204.146	204.146	-102.4	0.404346	-11.4775	29.4589	-6.81682	-1.05183	-1.63141	-0.0705187	1.0559	1632.49	-67.1244	-25.8936	0	0	3.59444	9.37638
0	1.1082	0	0	1.11972	0.245844	-8.22563	0.016548	0.172068	-0.708024	34.6983	2.61E-15	20.0513	0	0	-0.0174211	2.69096	-20.4388	-1.55431	228.171	364.365	712.854	438.77	438.77	438.77	7.90096	-101.747	11.0147	458.665	398.79	264.499	204.146	204.146	204.146	-102.083	0.685043	-11.8155	28.3653	-7.09601	-2.41707	-1.69952	0.0209431	0.93203	1572.88	-50.9013	-31.4809	0	0	3.44692	9.22424
0	1.13695	0	0	1.14868	0.244919	-8.19377	0.00381692	0.131452	-0.61822	30.2912	1.63E-15	10.5742	0	0	0.00666652	2.49231	-19.8918	-0.538299	226.738	363.994	711.031	440.355	440.355	440.355	7.99599	-100.933	11.4584	450.688	397.039	260.017	204.146	204.146	204.146	-101.261	0.954532	-12.189	27.26	-7.39698	-3.43275	-1.58348	0.116077	0.881252	1398.56	-36.4022	-35.582	0	0	3.07913	9.50284
0	1.05956	0	0	1.07195	0.260129	-8.71687	-0.036908	0.0887017	-0.511295	21.0856	1.65E-15	1.70982	0	0	0.0071742	2.34891	-19.3532	0.0980617	225.152	363.595	708.9	441.621	441.62	441.621	8.10161	-99.659	11.7924	439.709	395.24	253.926	204.146	204.146	204.146	-99.9729	1.21397	-12.5035	26.1427	-7.67171	-4.07866	-1.30616	0.212493	0.904894	1128.51	-18.5633	-37.2371	0	0	2.50132	10.1392
0	0.883506	0	0	0.896255	0.288221	-9.67908	-0.10129	0.0515847	-0.396504	7.69044	6.53E-16	-4.84616	0	0	-0.00794528	2.23957	-18.8304	0.389601	223.433	363.179	706.473	442.542	442.542	442.543	8.15628	-98.001	11.9462	426.233	393.238	246.638	204.146	204.146	204.146	-98.2908	1.45687	-12.6737	25.0271	-7.87108	-4.38726	-0.911176	0.304656	0.99135	791.809	6.8183	-35.9803	0	0	1.74967	11.0771
0	0.656365	0	0	0.66852	0.325148	-10.9355	-0.180082	0.0269099	-0.282592	-8.39151	-2.12E-15	-7.85807	0	0	-0.0230115	2.13852	-18.3446	0.422543	221.686	362.765	703.803	443.101	443.101	443.101	8.11554	-96.0687	11.8793	410.79	390.948	238.696	204.146	204.146	204.146	-96.3241	1.67072	-12.6427	23.9427	-7.94969	-4.43237	-0.45986	0.386043	1.11574	426.018	41.0345	-32.0467	0	0	0.912448	12.2826
0	0.46299	0	0	0.473929	0.366671	-12.3356	-0.259388	0.0182936	-0.177843	-24.8287	-4.66E-15	-6.99173	0	0	-0.0222075	2.01898	-17.9272	0.318255	220.069	362.372	700.974	443.277	443.277	443.277	7.95791	-93.9984	11.597	393.904	388.381	230.697	204.146	204.146	204.146	-94.2122	1.84564	-12.3972	22.935	-7.87089	-4.31515	-0.0321238	0.444608	1.24339	77.7749	80.1884	-26.3822	0	0	0.143026	13.7426
0	0.408659	0	0	0.420697	0.409003	-13.7478	-0.322381	0.0243596	-0.0901636	-38.8438	-7.46E-15	-2.99734	0	0	0.00196857	1.85796	-17.6142	0.208824	218.755	362.012	698.079	443.055	443.055	443.055	7.68548	-91.9361	11.1553	376.075	385.644	223.199	204.146	204.146	204.146	-92.106	1.98497	-11.9713	22.0614	-7.61278	-4.14448	0.280532	0.471186	1.34027	-200.542	117.37	-20.4028	0	0	-0.381612	15.4576
0	0.589532	0	0	0.610562	0.449422	-15.0804	-0.355029	0.0391575	-0.0258822	-48.0808	-1.24E-15	2.54871	0	0	0.0441579	1.6408	-17.4363	0.205781	217.867	361.693	695.195	442.421	442.421	442.421	7.32037	-90.0116	10.6467	357.739	382.91	216.629	204.146	204.146	204.146	-90.1387	2.10965	-11.436	21.3825	-7.17193	-4.01263	0.404668	0.46331	1.38697	-364.772	146.456	-15.4942	0	0	-0.566261	17.4266
0	1.06234	0	0	1.10679	0.486655	-16.2935	-0.354971	0.0548907	0.0121824	-51.7628	-1.23E-15	7.84824	0	0	0.089849	1.36448	-17.4092	0.371306	217.424	361.423	692.357	441.379	441.379	441.379	6.89768	-88.3121	10.1726	339.233	380.373	211.21	204.146	204.146	204.146	-88.3994	2.25118	-10.877	20.9507	-6.56399	-3.9735	0.309517	0.425891	1.38597	-393.966	164.962	-12.446	0	0	-0.476354	19.6315
0	1.83363	0	0	1.92153	0.520886	-17.3956	-0.331842	0.0651582	0.0268746	-50.8286	-1.31E-15	11.505	0	0	0.125044	1.03883	-17.5271	0.703305	217.304	361.212	689.546	439.955	439.955	439.955	6.45551	-86.8765	9.81497	320.775	378.188	206.962	204.146	204.146	204.146	-86.9273	2.43909	-10.3702	20.7993	-5.82151	-4.03195	0.0257049	0.364955	1.35718	-301.165	173.822	-11.234	0	0	-0.30665	22.0263
0	2.87113	0	0	3.02645	0.553332	-18.4282	-0.295971	0.0663552	0.0249843	-46.6797	-9.47E-15	12.824	0	0	0.142125	0.685763	-17.7621	1.14079	217.255	361.079	686.684	438.201	438.201	438.201	6.02312	-85.7093	9.62217	302.466	376.449	203.77	204.146	204.146	204.146	-85.7258	2.69356	-9.96493	20.9378	-4.99202	-4.14863	-0.370397	0.285302	1.32212	-124.729	174.169	-11.1781	0	0	-0.247577	24.5371
0	4.11707	0	0	4.36651	0.585587	-19.4425	-0.254316	0.0587939	0.0146799	-40.5784	-2.78E-15	11.928	0	0	0.140334	0.336543	-18.0692	1.58476	216.936	361.045	683.657	436.189	436.189	436.189	5.61241	-84.7919	9.60826	284.325	375.167	201.446	204.146	204.146	204.146	-84.7752	3.02514	-9.67859	21.3523	-4.13569	-4.25622	-0.77924	0.190295	1.30062	85.0771	166.245	-11.464	0	0	-0.377196	27.0723
0	5.49691	0	0	5.86909	0.619034	-20.4811	-0.214937	0.0461255	0.00249877	-33.9467	9.80E-16	9.57879	0	0	0.124912	0.0273265	-18.3938	1.9249	215.98	361.127	680.333	434	434	434	5.21826	-84.0879	9.76101	266.32	374.292	199.769	204.146	204.146	204.146	-84.0376	3.43716	-9.50092	22.0099	-3.32142	-4.27924	-1.10298	0.0886528	1.31519	280.064	150.934	-11.6811	0	0	-0.643993	29.5367
0	6.93363	0	0	7.45861	0.654568	-21.5693	-0.184067	0.0317914	-0.00708719	-27.9396	-3.43E-15	6.62814	0	0	0.103166	-0.207294	-18.6802	2.06488	214.057	361.333	676.603	431.713	431.712	431.712	4.82535	-83.5514	10.0547	248.406	373.735	198.526	204.146	204.146	204.146	-83.4659	3.92864	-9.40647	22.8612	-2.61825	-4.15224	-1.25505	-0.00283997	1.39067	420.618	129.887	-11.6896	0	0	-0.911331	31.8437
0	8.36187	0	0	9.0704	0.69243	-22.7111	-0.16238	0.0175575	-0.0116944	-23.015	-3.10E-15	3.70529	0	0	0.0806647	-0.342865	-18.8765	1.94419	210.931	361.66	672.409	429.404	429.404	429.404	4.41579	-83.1374	10.4599	230.541	373.4	197.545	204.146	204.146	204.146	-83.0145	4.49599	-9.36565	23.8392	-2.08076	-3.83515	-1.1813	-0.0691472	1.54034	482.885	104.905	-11.3341	0	0	-1.03166	33.9228
0	9.73274	0	0	10.6547	0.732089	-23.8869	-0.149269	0.00509153	-0.0110412	-19.3857	1.23E-15	1.28823	0	0	0.0615358	-0.372498	-18.9391	1.55322	206.497	362.096	667.766	427.163	427.163	427.163	3.97571	-82.805	10.947	212.71	373.201	196.7	204.146	204.146	204.146	-82.6426	5.1315	-9.35103	24.8578	-1.73417	-3.32489	-0.880597	-0.105609	1.76029	463.282	78.4001	-10.4947	0	0	-0.927685	35.7226
0	11.0159	0	0	12.1771	0.77229	-25.0574	-0.143339	-0.00457009	-0.00665068	-17.0499	-3.74E-15	-0.383359	0	0	0.0477832	-0.309321	-18.8342	0.93626	200.783	362.62	662.767	425.091	425.091	425.091	3.501	-82.5198	11.4874	194.916	373.071	195.911	204.146	204.146	204.146	-82.317	5.82114	-9.34227	25.812	-1.56811	-2.6587	-0.417955	-0.125733	2.01961	379.787	51.3696	-9.0859	0	0	-0.642576	37.2119
0	12.1986	0	0	13.6174	0.811268	-26.1713	-0.141897	-0.0114122	-0.000531622	-15.744	3.21E-15	-1.32348	0	0	0.0390962	-0.181344	-18.5402	0.179171	193.931	363.198	657.564	423.299	423.299	423.299	3.00005	-82.2572	12.0543	177.184	372.97	195.137	204.146	204.146	204.146	-82.0144	6.54341	-9.32853	26.5877	-1.5457	-1.90421	0.103764	-0.146964	2.27575	262.184	23.8738	-6.9939	0	0	-0.311507	38.3793
0	13.2803	0	0	14.9643	0.847033	-27.175	-0.143379	-0.0159582	0.00540965	-15.2293	2.71E-15	-1.70177	0	0	0.0342335	-0.0221359	-18.0477	-0.612648	186.15	363.79	652.34	421.888	421.888	421.888	2.49298	-82.0008	12.622	159.544	372.886	194.366	204.146	204.146	204.146	-81.7204	7.26978	-9.30792	27.0774	-1.61969	-1.14227	0.583662	-0.174275	2.49832	140.458	-2.77697	-4.37108	0	0	-0.0739062	39.232
0	14.2685	0	0	16.2122	0.877678	-28.0209	-0.146313	-0.0192015	0.00945764	-15.2	2.09E-15	-1.78465	0	0	0.0313634	0.137662	-17.3588	-1.33742	177.664	364.344	647.275	420.939	420.939	420.939	2.00739	-81.7431	13.1665	142.025	372.821	193.605	204.146	204.146	204.146	-81.4289	7.96755	-9.285	27.195	-1.74522	-0.450214	0.938015	-0.200804	2.66873	40.593	-27.1497	-1.51459	0	0	0.00519721	39.7908
0	15.1726	0	0	17.3564	0.901726	-28.6755	-0.149304	-0.0217344	0.0103303	-15.3179	8.52E-16	-1.78946	0	0	0.0289254	0.275256	-16.4836	-1.91705	168.666	364.812	642.522	420.503	420.503	420.503	1.57227	-81.4822	13.6656	124.649	372.787	192.871	204.146	204.146	204.146	-81.1389	8.60399	-9.26678	26.8881	-1.88503	0.112918	1.11815	-0.213322	2.7813	-20.5342	-47.2016	1.0149	0	0	-0.0340908	40.0826
0	15.998	0	0	18.3908	0.918427	-29.1254	-0.152144	-0.0238352	0.0075535	-15.3736	-8.12E-16	-1.85434	0	0	0.0261559	0.376985	-15.4371	-2.30942	159.283	365.151	638.194	420.595	420.595	420.595	1.212	-81.2178	14.0997	107.426	372.794	192.183	204.146	204.146	204.146	-80.8504	9.1509	-9.25911	26.1441	-2.00963	0.516365	1.1135	-0.209492	2.83068	-36.9869	-62.661	2.73472	0	0	-0.0847347	40.1334
0	16.7446	0	0	19.3066	0.927859	-29.3778	-0.154451	-0.0253732	0.00153998	-15.1686	2.01E-15	-2.01105	0	0	0.022727	0.437538	-14.2366	-2.51089	149.568	365.331	634.36	421.185	421.185	421.185	0.942487	-80.9491	14.4536	90.346	372.848	191.561	204.146	204.146	204.146	-80.5625	9.58807	-9.26445	24.9911	-2.09873	0.761839	0.952896	-0.191355	2.82003	-14.057	-72.9379	3.37269	0	0	-0.0467002	39.9644
0	17.4052	0	0	20.0923	0.930771	-29.4554	-0.156263	-0.0263711	-0.006575	-14.5994	4.64E-15	-2.24873	0	0	0.0186768	0.45768	-12.9007	-2.54896	139.506	365.337	631.058	422.203	422.203	422.203	0.770599	-80.6715	14.7157	73.3872	372.945	191.019	204.146	204.146	204.146	-80.2704	9.9039	-9.28136	23.4921	-2.14303	0.878993	0.691978	-0.170169	2.75837	34.8161	-78.5252	3.07191	0	0	0.112761	39.5908
0	17.9669	0	0	20.7336	0.92824	-29.3879	-0.157949	-0.0271496	-0.0152621	-13.6535	4.86E-15	-2.54721	0	0	0.0142511	0.442238	-11.4484	-2.46846	129.047	365.164	628.305	423.533	423.533	423.533	0.696193	-80.376	14.878	56.5152	373.08	190.566	204.146	204.146	204.146	-79.9648	10.0935	-9.30508	21.734	-2.14713	0.914442	0.396919	-0.155652	2.66639	92.6888	-79.6625	2.2374	0	0	0.349372	39.0253
0	18.4121	0	0	21.213	0.921271	-29.2016	-0.159563	-0.0279534	-0.0231462	-12.3343	-3.10E-15	-2.85865	0	0	0.00977068	0.398567	-9.89925	-2.31626	118.129	364.821	626.112	425.035	425.035	425.035	0.715354	-80.0476	14.933	39.692	373.241	190.207	204.146	204.146	204.146	-79.631	10.1553	-9.32843	19.8138	-2.12938	0.917651	0.126659	-0.153623	2.56736	144.38	-76.8768	1.37746	0	0	0.580058	38.281
0	18.7201	0	0	21.5091	0.910544	-28.9136	-0.161794	-0.0290732	-0.0295108	-10.7595	-4.86E-15	-3.14061	0	0	0.00568973	0.3358	-8.27267	-2.12961	106.709	364.323	624.494	426.565	426.565	426.565	0.82359	-79.6652	14.8732	22.8819	373.415	189.943	204.146	204.146	204.146	-79.2483	10.0885	-9.34339	17.8239	-2.11789	0.928412	-0.0787763	-0.160036	2.48685	179.912	-70.0382	0.84898	0	0	0.733852	37.3745
0	18.8687	0	0	21.5984	0.896349	-28.5299	-0.165145	-0.0303101	-0.0339379	-9.06812	-8.17E-17	-3.31339	0	0	0.00236724	0.26429	-6.5874	-1.93026	94.781	363.694	623.473	427.992	427.992	427.992	1.01718	-79.2024	14.6909	6.05534	373.588	189.775	204.146	204.146	204.146	-78.7905	9.89201	-9.34254	15.8416	-2.1441	0.969119	-0.200286	-0.166595	2.43976	194.741	-59.1876	0.778373	0	0	0.779103	36.3258
0	18.8353	0	0	21.4576	0.878672	-28.0481	-0.169444	-0.0312173	-0.0365019	-7.35582	-1.96E-15	-3.29278	0	0	-1.88E-05	0.195091	-4.86062	-1.72481	82.3811	362.967	623.077	429.218	429.218	429.218	1.29308	-78.6286	14.3808	-10.8087	373.746	189.704	204.146	204.146	204.146	-78.2276	9.56616	-9.32065	13.9221	-2.23668	1.04329	-0.23706	-0.16158	2.43171	189.238	-44.2144	1.07864	0	0	0.725945	35.1583
0	18.598	0	0	21.065	0.857372	-27.4618	-0.174446	-0.0310937	-0.037366	-5.72592	-4.90E-16	-2.99293	0	0	-0.00153912	0.13912	-3.10717	-1.5093	69.5865	362.182	623.336	430.186	430.186	430.186	1.64782	-77.9105	13.9418	-27.7224	373.881	189.733	204.146	204.146	204.146	-77.5266	9.11451	-9.27558	12.097	-2.41681	1.13907	-0.19799	-0.137859	2.45709	165.878	-25.7454	1.55559	0	0	0.604811	33.897
0	18.1367	0	0	20.404	0.832341	-26.7648	-0.179417	-0.0292481	-0.0369837	-4.22391	4.00E-15	-2.35089	0	0	-0.00248919	0.10621	-1.339	-1.27534	56.5069	361.385	624.275	430.877	430.877	430.877	2.07568	-77.0151	13.3797	-44.6899	373.987	189.864	204.146	204.146	204.146	-76.6544	8.54616	-9.20869	10.3758	-2.69598	1.23505	-0.0982051	-0.0922358	2.50453	128.262	-4.56121	1.99436	0	0	0.449618	32.5658
0	17.4347	0	0	19.4648	0.803641	-25.9549	-0.183118	-0.0254635	-0.0357511	-2.8159	-2.25E-15	-1.36974	0	0	-0.00311833	0.10402	0.434901	-1.01564	43.2755	360.621	625.91	431.31	431.31	431.31	2.56748	-75.9116	12.7079	-61.7094	374.068	190.1	204.146	204.146	204.146	-75.5799	7.87716	-9.12477	8.74968	-3.07514	1.30604	0.0496099	-0.0260178	2.56026	78.3432	18.2154	2.31449	0	0	0.279007	31.1871
0	16.4788	0	0	18.2449	0.77157	-25.0366	-0.184572	-0.0200451	-0.0341083	-1.45944	-4.50E-16	-0.118159	0	0	-0.00348168	0.137143	2.20808	-0.726754	30.0411	359.936	628.241	431.537	431.537	431.537	3.11017	-74.5737	11.9472	-78.7753	374.133	190.437	204.146	204.146	204.146	-74.2759	7.13055	-9.03139	7.19617	-3.54474	1.32671	0.231212	0.0511161	2.6084	17.2991	40.2721	2.59026	0	0	0.0964649	29.7806
0	15.2608	0	0	16.7484	0.736669	-24.0213	-0.183209	-0.0138252	-0.0323017	-0.117562	2.12E-15	1.27357	0	0	-0.0033334	0.206919	3.97498	-0.409786	16.9638	359.365	631.245	431.637	431.637	431.637	3.68745	-72.98	11.1246	-95.881	374.197	190.864	204.146	204.146	204.146	-72.7198	6.33512	-8.9379	5.68534	-4.08619	1.27488	0.432259	0.123103	2.63311	-54.6904	58.4369	2.9567	0	0	-0.108722	28.3651
0	13.7769	0	0	14.9851	0.699668	-22.9272	-0.178943	-0.00748194	-0.030419	1.22006	1.47E-15	2.68469	0	0	-0.00231394	0.312406	5.72848	-0.0693624	4.21282	358.939	634.878	431.704	431.704	431.704	4.2814	-71.1146	10.2705	-113.02	374.276	191.361	204.146	204.146	204.146	-70.8942	5.52312	-8.85439	4.18694	-4.67575	1.13471	0.644598	0.176917	2.62404	-139.053	70.353	3.50609	0	0	-0.356282	26.9612
0	12.0284	0	0	12.9683	0.661417	-21.7772	-0.172419	-0.0016447	-0.0286121	2.48952	-3.27E-16	3.98839	0	0	-0.000223221	0.451378	7.45722	0.289545	-8.03135	358.672	639.062	431.843	431.843	431.843	4.87484	-68.9661	9.41613	-130.188	374.387	191.899	204.146	204.146	204.146	-68.7861	4.72732	-8.79092	2.67739	-5.28831	0.896914	0.863974	0.206171	2.57538	-237.173	74.9334	4.22467	0	0	-0.661892	25.5944
0	10.0216	0	0	10.7138	0.622788	-20.5968	-0.165229	0.00350127	-0.0274247	3.50963	4.57E-15	5.08478	0	0	0.0024422	0.621215	9.14342	0.665197	-19.575	358.571	643.693	432.153	432.153	432.153	5.45332	-66.5269	8.59071	-147.384	374.544	192.445	204.146	204.146	204.146	-66.386	3.97839	-8.75677	1.14544	-5.90048	0.556838	1.08598	0.211331	2.48807	-348.194	72.2864	4.98457	0	0	-1.02375	24.2982
0	7.76822	0	0	8.2396	0.584619	-19.4123	-0.159185	0.00792183	-0.0278701	4.0447	-3.27E-15	5.86393	0	0	0.00457186	0.819234	10.762	1.06076	-30.2118	358.629	648.634	432.72	432.72	432.72	6.00603	-63.7927	7.81945	-164.607	374.757	192.972	204.146	204.146	204.146	-63.688	3.30298	-8.75949	-0.404718	-6.49202	0.113047	1.30137	0.197289	2.36585	-467.341	63.2674	5.57076	0	0	-1.41304	23.1155
0	5.28628	0	0	5.56712	0.547709	-18.2501	-0.156006	0.0114222	-0.0310921	3.83308	-4.90E-15	6.17416	0	0	0.00457337	1.04263	12.2813	1.48271	-39.7296	358.831	653.723	433.609	433.609	433.609	6.5255	-60.7639	7.12172	-181.862	375.035	193.465	204.146	204.146	204.146	-60.6907	2.72261	-8.80348	-1.95309	-7.04654	-0.431928	1.49816	0.170348	2.21567	-587.091	48.7125	5.8023	0	0	-1.77851	22.0978
0	2.60072	0	0	2.72165	0.512837	-17.1376	-0.157385	0.0139406	-0.0384704	2.59117	4.25E-15	5.87348	0	0	0.000272825	1.28763	13.6657	1.9367	-47.9229	359.156	658.777	434.852	434.852	434.852	7.00637	-57.4464	6.50921	-199.149	375.381	193.94	204.146	204.146	204.146	-57.3985	2.25229	-8.8881	-3.46631	-7.55133	-1.06909	1.66135	0.137729	2.04462	-697.554	30.4258	5.4468	0	0	-2.05366	21.301
0	-0.255906	0	0	-0.266361	0.480785	-16.1032	-0.164681	0.0151576	-0.050982	0.0661633	2.29E-15	4.83529	0	0	-0.0106676	1.5486	14.8788	2.42233	-54.6085	359.58	663.609	436.449	436.449	436.449	7.44383	-53.854	5.98375	-216.464	375.786	194.445	204.146	204.146	204.146	-53.8241	1.89861	-9.00572	-4.90203	-7.99724	-1.77974	1.7779	0.102114	1.86182	-789.252	9.56094	4.42602	0	0	-2.18044	20.7813
0	-3.24307	0	0	-3.36039	0.452321	-15.1754	-0.178849	0.0145955	-0.0687663	-3.92987	3.92E-15	3.01765	0	0	-0.0303689	1.81726	15.8882	2.92867	-59.6417	360.075	668.033	438.367	438.367	438.367	7.83146	-50.0103	5.53482	-233.786	376.235	195.076	204.146	204.146	204.146	-49.9905	1.657	-9.13981	-6.21481	-8.37899	-2.53307	1.83638	0.0646141	1.67529	-854.443	-12.2978	2.79939	0	0	-2.12586	20.5883
0	-6.31194	0	0	-6.51698	0.42814	-14.3807	-0.200175	0.0124868	-0.0909378	-9.46202	-3.96E-15	0.60249	0	0	-0.0600861	2.08255	16.6685	3.43126	-62.93	360.615	671.882	440.543	440.543	440.543	8.15917	-45.951	5.13786	-251.063	376.695	195.969	204.146	204.146	204.146	-45.9341	1.50891	-9.26402	-7.36169	-8.69573	-3.28484	1.83484	0.0251235	1.4935	-889.937	-32.9684	0.806726	0	0	-1.89684	20.7602
0	-9.40588	0	0	-9.68563	0.408794	-13.7408	-0.228453	0.00977983	-0.115242	-16.4702	-6.53E-16	-2.00367	0	0	-0.0993987	2.33158	17.2047	3.89214	-64.4426	361.175	675.014	442.9	442.9	442.9	8.41221	-41.7253	4.75473	-268.194	377.124	197.299	204.146	204.146	204.146	-41.7058	1.42005	-9.34391	-8.30758	-8.95158	-3.97867	1.78114	-0.0151419	1.32309	-898.387	-49.7409	-1.14725	0	0	-1.53758	21.3194
0	-12.4619	0	0	-12.8095	0.394648	-13.2708	-0.262675	0.0076846	-0.138625	-24.7365	-7.19E-15	-4.27839	0	0	-0.145249	2.55151	17.493	4.26331	-64.2109	361.731	677.324	445.353	445.353	445.353	8.57246	-37.3947	4.33767	-285.02	377.476	199.254	204.146	204.146	204.146	-37.3711	1.34149	-9.34236	-9.02908	-9.15575	-4.55042	1.69441	-0.0504076	1.17037	-888.095	-59.667	-2.62433	0	0	-1.11221	22.2709
0	-15.4124	0	0	-15.8268	0.385861	-12.9778	-0.301387	0.00706836	-0.157447	-33.944	6.53E-15	-5.74725	0	0	-0.19211	2.73175	17.5405	4.49368	-62.321	362.268	678.737	447.826	447.826	447.826	8.62116	-33.032	3.83636	-301.313	377.718	202.016	204.146	204.146	204.146	-33.0076	1.21485	-9.22677	-9.51658	-9.32105	-4.93576	1.60144	-0.0741077	1.03909	-871.761	-61.2161	-3.26995	0	0	-0.681669	23.6035
0	-18.1878	0	0	-18.6728	0.382321	-12.8596	-0.342887	0.00739907	-0.168412	-43.7326	-2.61E-15	-6.19143	0	0	-0.232809	2.86636	17.3626	4.53896	-58.8972	362.777	679.216	450.257	450.257	450.257	8.54148	-28.7178	3.20733	-316.784	377.833	205.724	204.146	204.146	204.146	-28.7008	0.98189	-8.97526	-9.7743	-9.46134	-5.08051	1.53135	-0.0817075	0.929085	-863.243	-55.4384	-2.83085	0	0	-0.283544	25.2924
0	-20.7184	0	0	-21.2806	0.383556	-12.9008	-0.385668	0.00765402	-0.169341	-53.7651	-5.23E-15	-5.59633	0	0	-0.259975	2.95576	16.9805	4.37227	-54.0807	363.262	678.751	452.597	452.597	452.597	8.31931	-24.5383	2.42386	-331.09	377.817	210.452	204.146	204.146	204.146	-24.54	0.597014	-8.5784	-9.81857	-9.58917	-4.95207	1.50396	-0.0709347	0.839488	-872.756	-45.1205	-1.10285	0	0	0.0734635	27.3035
0	-22.9353	0	0	-23.5819	0.388709	-13.0728	-0.427759	0.00808296	-0.160188	-63.6435	-1.18E-14	-3.95615	0	0	-0.266574	3.0071	16.4175	3.99235	-48.0092	363.736	677.357	454.814	454.814	454.814	7.94433	-20.5827	1.48483	-343.86	377.672	216.182	204.146	204.146	204.146	-20.6139	0.0393071	-8.03833	-9.67443	-9.71338	-4.54844	1.52299	-0.0432175	0.769121	-902.767	-32.8314	1.93676	0	0	0.398121	29.5973
0	-24.7719	0	0	-25.5072	0.396711	-13.3394	-0.466462	0.0101945	-0.142406	-72.8328	3.92E-15	-1.23749	0	0	-0.246659	3.03302	15.6964	3.42701	-40.8012	364.225	675.073	456.875	456.875	456.875	7.41453	-16.9405	0.419343	-354.718	377.402	222.81	204.146	204.146	204.146	-17.008	-0.680174	-7.36815	-9.37113	-9.83781	-3.90166	1.57415	-0.0036455	0.716482	-948.082	-20.2299	6.1338	0	0	0.700927	32.132
0	-26.1664	0	0	-26.9898	0.406605	-13.6682	-0.498251	0.0161633	-0.118404	-80.6035	2.61E-15	2.59193	0	0	-0.196962	3.04909	14.8373	2.73013	-32.5493	364.755	671.963	458.745	458.745	458.745	6.74344	-13.6972	-0.715242	-363.322	377.015	230.157	204.146	204.146	204.146	-13.8006	-1.51829	-6.59331	-8.9366	-9.96143	-3.07445	1.62851	0.0426076	0.682745	-997.337	-7.23508	11.0553	0	0	0.987213	34.8662
0	-27.0679	0	0	-27.9735	0.417898	-14.0424	-0.519639	0.0276135	-0.0911666	-86.1358	-9.15E-15	7.44705	0	0	-0.119473	3.07032	13.856	1.97257	-23.322	365.349	668.118	460.368	460.368	460.368	5.96683	-10.9256	-1.84273	-369.394	376.537	237.993	204.146	204.146	204.146	-11.0574	-2.4074	-5.75365	-8.39156	-10.0787	-2.15003	1.65395	0.0882727	0.671197	-1037.55	7.00265	15.935	0	0	1.26106	37.761
0	-27.4454	0	0	-28.4243	0.430772	-14.4675	-0.527604	0.0439743	-0.0639006	-88.6784	-1.31E-15	12.9524	0	0	-0.023197	3.10831	12.7632	1.22945	-13.1724	366.019	663.656	461.667	461.667	461.667	5.14415	-8.67698	-2.88301	-372.74	376.025	246.072	204.146	204.146	204.146	-8.82466	-3.26909	-4.90374	-7.74427	-10.1813	-1.21796	1.61877	0.124379	0.685187	-1055.7	22.5592	19.9401	0	0	1.52705	40.7809
0	-27.2972	0	0	-28.341	0.446059	-14.9702	-0.519838	0.0626199	-0.0394363	-87.7586	3.27E-15	18.4586	0	0	0.076786	3.16964	11.5636	0.565553	-2.15146	366.764	658.728	462.54	462.54	462.54	4.35189	-6.97293	-3.76799	-373.27	375.566	254.161	204.146	204.146	204.146	-7.12342	-4.03031	-4.10856	-6.98668	-10.2603	-0.357728	1.50202	0.143009	0.729408	-1042.14	39.0723	22.2147	0	0	1.7886	43.8944
0	-26.6572	0	0	-27.7612	0.465002	-15.5898	-0.496276	0.080039	-0.0195395	-83.5045	1.57E-14	23.1923	0	0	0.163866	3.25587	10.257	0.0225465	9.67832	367.569	653.508	462.868	462.868	462.868	3.67011	-5.80054	-4.45408	-371.001	375.268	262.065	204.146	204.146	204.146	-5.94458	-4.6378	-3.43463	-6.09326	-10.3094	0.3758	1.29492	0.139144	0.805131	-992.02	55.6877	22.0914	0	0	2.03884	47.0726
0	-25.5934	0	0	-26.7583	0.488936	-16.3673	-0.461286	0.0932427	-0.00410365	-76.9018	-1.31E-15	26.4674	0	0	0.226631	3.36485	8.83905	-0.390591	22.2303	368.412	648.189	462.532	462.533	462.532	3.16788	-5.11606	-4.92691	-366.049	375.244	269.633	204.146	204.146	204.146	-5.2506	-5.06628	-2.93982	-5.02284	-10.3273	0.963289	1.00972	0.113698	0.913146	-909.757	71.4882	19.4122	0	0	2.26172	50.2883
0	-24.195	0	0	-25.4259	0.518991	-17.335	-0.421618	0.10021	0.00840089	-69.4278	1.13E-14	27.8188	0	0	0.262449	3.49274	7.30321	-0.701753	35.3869	369.263	642.969	461.433	461.433	461.433	2.89257	-4.85784	-5.19704	-358.6	375.589	276.759	204.146	204.146	204.146	-4.98596	-5.31731	-2.6649	-3.72357	-10.3186	1.42577	0.675204	0.0714184	1.05021	-806.286	84.8945	14.771	0	0	2.435	53.5148
0	-22.5549	0	0	-23.859	0.55584	-18.5075	-0.383348	0.0997366	0.0202574	-62.4691	6.53E-16	27.0635	0	0	0.275292	3.63641	5.64322	-0.97353	48.9989	370.091	638.043	459.513	459.513	459.513	2.8644	-4.96375	-5.28904	-348.869	376.366	283.366	204.146	204.146	204.146	-5.09249	-5.41033	-2.62773	-2.13989	-10.2947	1.82275	0.337766	0.0224862	1.21333	-697.148	93.9976	9.57253	0	0	2.54839	56.7244
0	-20.7546	0	0	-22.1363	0.599463	-19.8751	-0.34989	0.0918365	0.0334775	-56.8763	-7.19E-15	24.3668	0	0	0.271364	3.79571	3.85551	-1.29264	62.8955	370.865	633.581	456.782	456.782	456.782	3.07582	-5.38511	-5.22933	-337.059	377.588	289.394	204.146	204.146	204.146	-5.52249	-5.37054	-2.82136	-0.22204	-10.2714	2.24111	0.0503965	-0.0197587	1.39628	-598.024	97.2567	5.38834	0	0	2.61695	59.888
0	-18.856	0	0	-20.3113	0.648971	-21.399	-0.321473	0.0779876	0.0488156	-52.8007	-6.04E-15	20.237	0	0	0.256419	3.97505	1.94138	-1.75204	76.9023	371.56	629.724	453.329	453.329	453.329	3.49548	-6.09326	-5.03637	-323.346	379.221	294.777	204.146	204.146	204.146	-6.2457	-5.21822	-3.21663	2.06413	-10.2666	2.77637	-0.138568	-0.0449217	1.59525	-520.768	93.4594	3.23839	0	0	2.67863	62.9754
0	-16.8997	0	0	-18.4113	0.702592	-23.0143	-0.296184	0.0605218	0.0655143	-49.8513	0	15.3845	0	0	0.235357	4.18404	-0.0918554	-2.42831	90.8653	372.16	626.572	449.334	449.334	449.334	4.07616	-7.07904	-4.71664	-307.871	381.191	299.446	204.146	204.146	204.146	-7.24948	-4.96354	-3.76977	4.728	-10.2978	3.51065	-0.188036	-0.0461679	1.80382	-473.361	82.2241	3.41214	0	0	2.78736	65.9547
0	-14.9092	0	0	-16.4428	0.757818	-24.6385	-0.271552	0.0417115	0.0815123	-47.4002	4.25E-15	10.5269	0	0	0.212328	4.43599	-2.23053	-3.35736	104.678	372.656	624.189	445.051	445.051	445.051	4.76448	-8.34716	-4.26597	-290.754	383.402	303.328	204.146	204.146	204.146	-8.53421	-4.60687	-4.43233	7.74632	-10.3793	4.49006	-0.0729775	-0.0186098	2.01909	-458.285	64.4572	5.74422	0	0	2.98414	68.7938
0	-12.8964	0	0	-14.4012	0.811699	-26.1835	-0.245674	0.0237858	0.0938339	-44.8414	2.61E-15	6.29488	0	0	0.190357	4.74296	-4.45546	-4.51484	118.302	373.048	622.609	440.783	440.783	440.783	5.50941	-9.90895	-3.6757	-272.101	385.761	306.356	204.146	204.146	204.146	-10.1068	-4.14433	-5.16003	11.0585	-10.5183	5.70511	0.201903	0.0421079	2.23597	-470.499	43.1227	9.62372	0	0	3.25644	71.4606
0	-10.8689	0	0	-12.2816	0.861272	-27.5697	-0.217733	0.00819026	0.0999869	-41.7423	1.96E-15	3.08048	0	0	0.170356	5.10779	-6.74336	-5.81011	131.773	373.334	621.864	436.836	436.836	436.836	6.26852	-11.775	-2.94161	-252.021	388.185	308.486	204.146	204.146	204.146	-11.9743	-3.57628	-5.91899	14.5664	-10.7092	7.08192	0.594561	0.131546	2.44849	-497.551	20.9282	14.5119	0	0	3.51585	73.9232
0	-8.83587	0	0	-10.0893	0.90405	-28.7384	-0.18795	-0.00392582	0.0983542	-37.8775	3.27E-15	1.05749	0	0	0.151218	5.51665	-9.06857	-7.09868	145.182	373.502	621.997	433.471	433.471	433.471	7.01138	-13.9493	-2.07239	-230.63	390.617	309.706	204.146	204.146	204.146	-14.1386	-2.91562	-6.68791	18.1409	-10.9311	8.48945	1.03177	0.241862	2.64606	-522.867	1.55393	19.6232	0	0	3.63209	76.1483
0	-6.81388	0	0	-7.84733	0.938477	-29.6604	-0.157341	-0.0122406	0.0890953	-33.2143	-1.31E-15	0.14413	0	0	0.130785	5.93564	-11.4049	-8.21091	158.636	373.523	623.074	430.86	430.86	430.86	7.72079	-16.4245	-1.094	-208.063	393.022	310.044	204.146	204.146	204.146	-16.5926	-2.19218	-7.45741	21.6367	-11.148	9.76145	1.43049	0.355156	2.80919	-532.03	-12.2766	24.2857	0	0	3.5094	78.0993
0	-4.82967	0	0	-5.5983	0.964206	-30.3386	-0.12762	-0.0173277	0.0737636	-27.9129	-2.61E-15	0.0537584	0	0	0.107714	6.31472	-13.7271	-8.98588	172.217	373.358	625.177	429.064	429.064	429.064	8.39225	-19.1785	-0.0473418	-184.468	395.387	309.566	204.146	204.146	204.146	-19.317	-1.45038	-8.22718	24.9124	-11.3172	10.7259	1.7231	0.44982	2.91739	-517.053	-18.3637	28.1623	0	0	3.14217	79.7363
0	-2.9199	0	0	-3.40002	0.982077	-30.8042	-0.100627	-0.0201814	0.0550238	-22.2876	2.29E-15	0.429789	0	0	0.0826719	6.59796	-16.0124	-9.29954	185.948	372.974	628.387	428.033	428.033	428.033	9.0315	-22.1742	1.0203	-160.015	397.712	308.36	204.146	204.146	204.146	-22.2788	-0.740655	-9.00202	27.853	-11.4008	11.2334	1.8667	0.500339	2.94841	-475.949	-16.2782	31.2903	0	0	2.60048	81.0206
0	-1.12748	0	0	-1.31686	0.993778	-31.1067	-0.078256	-0.0221216	0.0363086	-16.812	2.29E-15	0.925035	0	0	0.0582898	6.73706	-18.241	-9.08161	199.783	372.359	632.758	427.628	427.628	427.628	9.65076	-25.3611	2.06652	-134.882	399.996	306.52	204.146	204.146	204.146	-25.4326	-0.107903	-9.78833	30.3899	-11.3789	11.1818	1.84365	0.490039	2.89043	-410.244	-6.80689	34.0751	0	0	1.98489	81.9228
0	0.504192	0	0	0.590066	1.00129	-31.2998	-0.0622905	-0.0242131	0.0203432	-12.0637	-4.90E-16	1.28909	0	0	0.037865	6.70324	-20.3956	-8.32282	213.608	371.537	638.291	427.654	427.654	427.654	10.2645	-28.6808	3.06283	-109.246	402.236	304.13	204.146	204.146	204.146	-28.7249	0.417739	-10.5917	32.5108	-11.2577	10.5345	1.65361	0.421565	2.74928	-320.812	8.52264	36.8115	0	0	1.37805	82.4301
0	1.93861	0	0	2.27211	1.00637	-31.4301	-0.0549635	-0.0266049	0.00921352	-8.68376	0	1.4236	0	0	0.0238898	6.49401	-22.4599	-7.07683	227.243	370.565	644.916	427.902	427.902	427.902	10.8853	-32.075	3.99842	-83.2571	404.42	301.252	204.146	204.146	204.146	-32.1008	0.824819	-11.4156	34.2564	-11.0667	9.3309	1.31252	0.31963	2.54368	-208.863	27.9773	39.3345	0	0	0.834264	82.5461
0	3.15452	0	0	3.70159	1.01027	-31.5297	-0.0581034	-0.0286325	0.00314257	-7.16226	2.04E-15	1.32769	0	0	0.0167365	6.13356	-24.4163	-5.4576	240.454	369.522	652.486	428.182	428.182	428.182	11.522	-35.4962	4.87982	-57.0231	406.528	297.929	204.146	204.146	204.146	-35.515	1.11941	-12.2625	35.7041	-10.8489	7.68506	0.856455	0.213762	2.30341	-77.5882	47.8179	40.9875	0	0	0.374288	82.2853
0	4.15186	0	0	4.87712	1.01368	-31.6166	-0.070168	-0.0312246	0.0015392	-7.42923	1.47E-15	0.817525	0	0	0.0142881	5.66861	-26.2447	-3.63004	252.963	368.49	660.776	428.347	428.347	428.347	12.1786	-38.9173	5.72679	-30.587	408.545	294.201	204.146	204.146	204.146	-38.9411	1.31993	-13.1343	36.9453	-10.6474	5.77312	0.340043	0.126541	2.0562	65.6108	61.8489	41.8912	0	0	-0.00416839	81.6626
0	4.94859	0	0	5.81874	1.01673	-31.6944	-0.0876076	-0.0353592	0.00298118	-8.98513	4.90E-16	-0.302089	0	0	0.0138465	5.16033	-27.9215	-1.7907	264.472	367.528	669.496	428.306	428.306	428.306	12.8519	-42.3322	6.56355	-3.93488	410.453	290.113	204.146	204.146	204.146	-42.373	1.44889	-14.0298	38.063	-10.4947	3.80775	-0.164067	0.0708744	1.82517	207.661	65.085	42.0482	0	0	-0.315475	80.6861
0	5.57129	0	0	6.55612	1.01914	-31.7556	-0.107061	-0.0413339	0.00596755	-11.2057	3.27E-16	-2.11995	0	0	0.0136098	4.67377	-29.4205	-0.13885	274.698	366.659	678.32	428.022	428.022	428.022	13.5289	-45.7489	7.4088	22.9852	412.226	285.72	204.146	204.146	204.146	-45.8184	1.52531	-14.9394	39.1149	-10.405	2.00332	-0.589582	0.0527125	1.62691	334.305	56.4383	41.0691	0	0	-0.572748	79.3528
0	6.04529	0	0	7.117	1.02032	-31.7855	-0.126667	-0.0487733	0.00888878	-13.5944	2.61E-15	-4.57545	0	0	0.0129483	4.26673	-30.7136	1.15336	283.397	365.875	686.918	427.507	427.507	427.507	14.1872	-49.1805	8.26965	50.2412	413.828	281.087	204.146	204.146	204.146	-49.2902	1.56124	-15.8432	40.1258	-10.3719	0.540699	-0.887923	0.068843	1.46798	433.015	38.3533	38.3942	0	0	-0.76487	77.6499
0	6.38822	0	0	7.51993	1.01963	-31.7681	-0.146163	-0.0566972	0.0100955	-15.8958	-2.61E-15	-7.44205	0	0	0.0119211	3.98101	-31.7729	1.96364	290.395	365.147	694.988	426.804	426.804	426.804	14.7967	-52.6385	9.14013	77.9006	415.21	276.283	204.146	204.146	204.146	-52.7997	1.56248	-16.7107	41.0884	-10.372	-0.458179	-1.04218	0.110122	1.35144	497.781	15.657	33.7224	0	0	-0.861751	75.5577
0	6.608	0	0	7.77243	1.01653	-31.6893	-0.166399	-0.0639442	0.00799955	-18.0801	-1.31E-15	-10.3864	0	0	0.0106887	3.83763	-32.5716	2.2295	295.588	364.442	702.279	425.972	425.972	425.972	15.3225	-56.129	10.0034	106.018	416.318	271.392	204.146	204.146	204.146	-56.3521	1.5318	-17.504	41.969	-10.373	-0.939679	-1.06051	0.163459	1.27605	528.337	-6.82047	27.5997	0	0	-0.834636	73.0517
0	6.7045	0	0	7.87332	1.01064	-31.5392	-0.188752	-0.0692504	0.000806176	-20.2587	3.92E-15	-13.0177	0	0	0.00917358	3.83596	-33.0871	1.94686	298.945	363.742	708.608	425.07	425.07	425.07	15.7288	-59.6529	10.8355	134.629	417.094	266.514	204.146	204.146	204.146	-59.9458	1.47201	-18.1823	42.7176	-10.3411	-0.913111	-0.966916	0.212798	1.24149	529.11	-25.8714	21.2311	0	0	-0.682948	70.1056
0	6.67333	0	0	7.81745	1.0017	-31.3103	-0.214337	-0.0714988	-0.0130817	-22.5489	1.31E-15	-14.9529	0	0	0.00702778	3.95627	-33.3035	1.16153	300.499	363.042	713.864	424.154	424.154	424.154	15.9826	-63.2063	11.6085	163.736	417.482	261.775	204.146	204.146	204.146	-63.573	1.38774	-18.7063	43.2792	-10.2477	-0.43636	-0.790396	0.248096	1.2452	506.527	-39.5596	16.1778	0	0	-0.440393	66.6951
0	6.51085	0	0	7.60131	0.989435	-30.9946	-0.243461	-0.0698032	-0.0352106	-24.9669	1.31E-15	-15.856	0	0	0.00384465	4.16393	-33.215	-0.0417165	300.339	362.35	718.003	423.275	423.275	423.275	16.0577	-66.7822	12.2935	193.302	417.433	257.336	204.146	204.146	204.146	-67.2214	1.28539	-19.0428	43.6037	-10.0727	0.399285	-0.554743	0.262542	1.28519	466.634	-48.3692	14.0031	0	0	-0.16294	62.8043
0	6.21843	0	0	7.22793	0.973422	-30.5793	-0.275281	-0.0633763	-0.0665351	-27.3687	5.23E-15	-15.4529	0	0	-0.00059606	4.41442	-32.829	-1.54936	298.616	361.682	721.051	422.485	422.485	422.485	15.9387	-70.3709	12.8628	223.229	416.907	253.385	204.146	204.146	204.146	-70.8755	1.17203	-19.1688	43.6543	-9.80637	1.4813	-0.288712	0.253529	1.35546	416.999	-54.2355	15.3645	0	0	0.0921134	58.436
0	5.80549	0	0	6.71031	0.952917	-30.0422	-0.30781	-0.0517536	-0.107252	-29.4584	-4.57E-15	-13.5789	0	0	-0.00627332	4.65968	-32.1671	-3.22975	295.531	361.05	723.082	421.838	421.838	421.838	15.6238	-73.9583	13.2935	253.351	415.877	250.133	204.146	204.146	204.146	-74.5158	1.05436	-19.0745	43.4129	-9.44976	2.68668	-0.0116458	0.222732	1.4483	363.007	-59.8064	19.7122	0	0	0.289237	53.6251
0	5.29109	0	0	6.07298	0.926814	-29.3499	-0.338169	-0.0345692	-0.15679	-30.8487	6.21E-15	-10.1821	0	0	-0.0132592	4.85428	-31.2657	-4.94172	291.341	360.458	724.216	421.4	421.4	421.4	15.127	-77.5239	13.571	283.416	414.336	247.788	204.146	204.146	204.146	-78.118	0.938533	-18.7672	42.8818	-9.01441	3.88968	0.253357	0.171912	1.55206	311.604	-67.6956	25.1052	0	0	0.424694	48.4503
0	4.7036	0	0	5.35191	0.893747	-28.4592	-0.363081	-0.0117866	-0.214278	-31.1503	-2.29E-15	-5.36814	0	0	-0.0222102	4.96126	-30.1735	-6.54302	286.35	359.9	724.594	421.24	421.24	421.24	14.4772	-81.039	13.6948	313.088	412.301	246.524	204.146	204.146	204.146	-81.6516	0.831444	-18.2722	42.083	-8.52089	4.96901	0.486671	0.108935	1.65654	270.428	-78.2554	28.8492	0	0	0.521841	43.0392
0	4.07959	0	0	4.59296	0.852383	-27.3236	-0.379057	0.0161978	-0.278573	-30.0099	9.26E-15	0.580402	0	0	-0.0345386	4.95592	-28.9485	-7.89788	280.898	359.36	724.371	421.432	421.432	421.432	13.7146	-84.4665	13.682	341.958	409.817	246.457	204.146	204.146	204.146	-85.0795	0.742409	-17.6324	41.0546	-7.99568	5.81273	0.664895	0.0408521	1.74931	249.707	-90.5946	28.6939	0	0	0.620689	37.5595
0	3.46091	0	0	3.84802	0.801836	-25.9036	-0.382653	0.0482778	-0.348574	-27.1334	4.53E-15	7.18562	0	0	-0.05175	4.82757	-27.6536	-8.88522	275.339	358.818	723.7	422.033	422.033	422.033	12.885	-87.7615	13.5679	369.554	406.96	247.609	204.146	204.146	204.146	-88.359	0.683678	-16.9047	39.8461	-7.46796	6.32315	0.762018	-0.0250961	1.81782	261.906	-102.468	23.7593	0	0	0.765278	32.1982
0	2.89043	0	0	3.16868	0.742075	-24.1797	-0.370756	0.0825538	-0.422865	-22.298	4.74E-15	13.8098	0	0	-0.0740442	4.57937	-26.3513	-9.40779	270.02	358.253	722.724	423.079	423.079	423.079	12.0339	-90.8737	13.4006	395.376	403.832	249.892	204.146	204.146	204.146	-91.4434	0.668432	-16.1521	38.5131	-6.96625	6.42316	0.752917	-0.0830515	1.84976	319.355	-111.68	14.9938	0	0	0.992949	27.134
0	2.40589	0	0	2.59797	0.674202	-22.1637	-0.341498	0.116234	-0.49948	-15.436	-4.57E-15	19.7192	0	0	-0.0988735	4.22648	-25.0983	-9.40305	265.249	357.652	721.565	424.573	424.573	424.573	11.2018	-93.749	13.2307	418.922	400.547	253.094	204.146	204.146	204.146	-94.2828	0.706666	-15.4349	37.1127	-6.51543	6.06489	0.619673	-0.128979	1.83153	430.564	-116.745	4.54715	0	0	1.32403	22.5159
0	2.03338	0	0	2.16265	0.600484	-19.9068	-0.295288	0.146226	-0.575439	-6.74327	4.57E-15	24.2372	0	0	-0.120788	3.79337	-23.941	-8.85475	261.262	357.016	720.315	426.475	426.475	426.475	10.4223	-96.3302	13.0996	439.721	397.219	256.88	204.146	204.146	204.146	-96.8246	0.801216	-14.8015	35.6979	-6.13536	5.24055	0.358629	-0.159392	1.75712	596.434	-116.997	-5.394	0	0	1.75144	18.4535
0	1.78229	0	0	1.86884	0.524189	-17.5013	-0.235742	0.169584	-0.646734	3.2172	6.53E-16	26.8683	0	0	-0.133004	3.31053	-22.9112	-7.80263	258.2	356.36	719.034	428.71	428.71	428.71	9.72	-98.5593	13.0305	457.362	393.943	260.811	204.146	204.146	204.146	-99.0141	0.946441	-14.2809	34.3138	-5.8398	3.99191	-0.0138545	-0.17327	1.62885	807.054	-113.048	-13.6032	0	0	2.23269	15.0188
0	1.6436	0	0	1.70222	0.449266	-15.0753	-0.169447	0.18409	-0.70767	13.5384	-5.23E-15	27.387	0	0	-0.13029	2.81075	-22.0239	-6.34572	256.088	355.705	717.745	431.167	431.167	431.167	9.10949	-100.38	13.0255	471.522	390.775	264.381	204.146	204.146	204.146	-100.797	1.13065	-13.8807	32.993	-5.63547	2.41429	-0.46091	-0.173356	1.4618	1040.26	-106.172	-20.1407	0	0	2.69046	12.2527
0	1.59117	0	0	1.6316	0.379939	-12.78	-0.104811	0.188356	-0.751623	23.0903	0	25.829	0	0	-0.111417	2.32548	-21.2791	-4.63442	254.841	355.074	716.435	433.716	433.716	433.716	8.59406	-101.74	13.0685	481.98	387.727	267.074	204.146	204.146	204.146	-102.123	1.34074	-13.5884	31.7546	-5.5214	0.650518	-0.927508	-0.166227	1.27731	1263.87	-98.4931	-25.7459	0	0	3.0328	10.1692
0	1.5855	0	0	1.61391	0.320247	-10.7693	-0.0502529	0.182095	-0.772521	30.7032	-2.61E-15	22.4646	0	0	-0.0800385	1.88152	-20.665	-2.84951	254.288	354.47	715.067	436.219	436.219	436.219	8.16499	-102.599	13.1304	488.625	384.769	268.426	204.146	204.146	204.146	-102.948	1.56663	-13.3754	30.6065	-5.48924	-1.12743	-1.34905	-0.156685	1.10156	1442.09	-91.4441	-30.9833	0	0	3.18521	8.75778
0	1.57918	0	0	1.59966	0.273587	-9.1785	-0.0129933	0.166295	-0.766529	35.2832	-1.96E-15	17.7708	0	0	-0.0436108	1.49854	-20.1639	-1.17216	254.214	353.877	713.587	438.541	438.541	438.541	7.80204	-102.927	13.1745	491.464	381.831	268.087	204.146	204.146	204.146	-103.242	1.80329	-13.2017	29.5486	-5.52462	-2.74608	-1.66977	-0.148621	0.957609	1545.36	-85.729	-35.6864	0	0	3.11922	7.98533
0	1.52434	0	0	1.53972	0.242349	-8.10526	0.00148493	0.143533	-0.733635	35.8749	-6.53E-16	12.4393	0	0	-0.0111877	1.18845	-19.7576	0.244846	254.401	353.263	711.937	440.561	440.561	440.561	7.47607	-102.71	13.1609	490.605	378.824	265.864	204.146	204.146	204.146	-102.987	2.04929	-13.0202	28.5789	-5.60984	-4.05727	-1.85305	-0.138064	0.865444	1557.32	-79.2649	-39.1046	0	0	2.85426	7.8004
0	1.38261	0	0	1.39486	0.227731	-7.60101	-0.0101127	0.117721	-0.676784	31.7721	-1.63E-15	7.34634	0	0	0.00941741	0.95615	-19.4318	1.29615	254.672	352.593	710.069	442.177	442.177	442.177	7.15448	-101.957	13.0497	486.246	375.655	261.755	204.146	204.146	204.146	-102.191	2.30236	-12.7818	27.6971	-5.72619	-4.95672	-1.88295	-0.120182	0.8368	1474.85	-68.8018	-40.3962	0	0	2.43513	8.14098
0	1.13733	0	0	1.1476	0.229708	-7.66928	-0.0484353	0.0936859	-0.600194	22.7076	-1.14E-15	3.47525	0	0	0.0147255	0.800856	-19.1778	1.93127	254.902	351.846	707.952	443.308	443.308	443.308	6.80869	-100.705	12.8061	478.648	372.253	255.952	204.146	204.146	204.146	-100.889	2.55387	-12.4423	26.9077	-5.85529	-5.39253	-1.76082	-0.0848906	0.874925	1304.64	-49.1342	-39.1494	0	0	1.9136	8.943
0	0.805231	0	0	0.813703	0.247108	-8.26916	-0.110051	0.0760602	-0.507893	9.19258	-3.74E-15	1.68951	0	0	0.00844832	0.716678	-18.9934	2.15367	255.036	351.022	705.583	443.894	443.894	443.894	6.42116	-99.0268	12.4074	468.129	368.598	248.839	204.146	204.146	204.146	-99.1587	2.78621	-11.9716	26.2217	-5.97855	-5.36646	-1.50165	-0.0238366	0.971199	1060.34	-16.3192	-35.5974	0	0	1.3444	10.147
0	0.442605	0	0	0.448537	0.277752	-9.32112	-0.186446	0.0681183	-0.403834	-7.2624	-3.88E-15	2.43712	0	0	0.00181092	0.692248	-18.8826	2.01535	255.075	350.139	702.985	443.897	443.897	443.897	5.98853	-97.0338	11.8529	455.062	364.738	240.946	204.146	204.146	204.146	-97.1152	2.97696	-11.3631	25.6575	-6.07559	-4.93135	-1.13929	0.0693337	1.10519	764.07	30.7329	-30.5713	0	0	0.794459	11.7013
0	0.140147	0	0	0.14264	0.318687	-10.7164	-0.263282	0.0702115	-0.293708	-24.1539	6.78E-15	5.46489	0	0	0.00871542	0.71011	-18.854	1.60726	255.067	349.228	700.209	443.298	443.298	443.298	5.5199	-94.8713	11.1733	439.885	360.797	232.888	204.146	204.146	204.146	-94.9086	3.11072	-10.6408	25.2396	-6.1223	-4.18369	-0.735901	0.191955	1.24835	451.386	87.5776	-25.245	0	0	0.344939	13.5612
0	0.00211104	0	0	0.00215806	0.36658	-12.3326	-0.322575	0.0787301	-0.187307	-38.4686	4.08E-16	9.7501	0	0	0.0364211	0.747679	-18.9176	1.04254	255.073	348.323	697.317	442.107	442.107	442.107	5.03174	-92.6969	10.4348	423.1	356.962	225.255	204.146	204.146	204.146	-92.6993	3.19251	-9.85837	24.9965	-6.09032	-3.24763	-0.379715	0.329303	1.37318	171.726	143.966	-20.7252	0	0	0.0632811	15.6854
0	0.113308	0	0	0.116791	0.418251	-14.0541	-0.351005	0.0872154	-0.096309	-47.8586	-7.80E-15	13.8114	0	0	0.0788988	0.780317	-19.0803	0.432613	255.129	347.459	694.365	440.37	440.37	440.37	4.54249	-90.6486	9.72741	405.237	353.436	218.495	204.146	204.146	204.146	-90.6246	3.25191	-9.08753	24.9552	-5.94923	-2.25013	-0.148673	0.464044	1.46469	-28.0283	189.406	-17.6736	0	0	-0.047117	18.0296
0	0.513355	0	0	0.53347	0.471104	-15.7886	-0.350209	0.0900967	-0.0293136	-51.9562	-4.08E-16	16.3705	0	0	0.121199	0.785464	-19.3398	-0.135332	255.201	346.664	691.382	438.169	438.169	438.169	4.06811	-88.8185	9.13985	386.783	350.386	212.841	204.146	204.146	204.146	-88.7742	3.33283	-8.39682	25.1334	-5.6716	-1.29823	-0.0737179	0.577609	1.53039	-124.579	217.522	-16.1123	0	0	-0.0621199	20.5408
0	1.1983	0	0	1.25628	0.523316	-17.4734	-0.330373	0.0850745	0.012688	-51.7722	-6.37E-15	16.8222	0	0	0.150044	0.746344	-19.6806	-0.610037	255.179	345.97	688.36	435.626	435.626	435.626	3.61785	-87.2533	8.73703	368.123	347.905	208.327	204.146	204.146	204.146	-87.1918	3.47757	-7.83389	25.5337	-5.24068	-0.466322	-0.12875	0.652071	1.58623	-126.826	227.315	-15.5515	0	0	-0.0862064	23.1536
0	2.13662	0	0	2.26074	0.57371	-19.0705	-0.298493	0.0724605	0.0345107	-48.3567	4.08E-15	15.225	0	0	0.158998	0.654257	-20.0733	-0.973342	254.882	345.41	685.255	432.889	432.889	432.889	3.19124	-85.9686	8.55042	349.525	346.006	204.86	204.146	204.146	204.146	-85.8903	3.7166	-7.418	26.1401	-4.6584	0.204343	-0.244231	0.672242	1.64496	-66.5869	220.55	-15.245	0	0	-0.178193	25.792
0	3.27706	0	0	3.50015	0.621434	-20.5551	-0.260145	0.0550684	0.042588	-42.808	-2.12E-15	12.2057	0	0	0.149367	0.509113	-20.4778	-1.2277	254.1	345.014	682	430.119	430.119	430.119	2.77859	-84.9536	8.57833	331.143	344.632	202.271	204.146	204.146	204.146	-84.8572	4.06437	-7.14139	26.9186	-3.95038	0.697909	-0.348476	0.629103	1.71256	19.7999	200.209	-14.5248	0	0	-0.323045	28.3755
0	4.55466	0	0	4.91004	0.665756	-21.9086	-0.2242	0.0372615	0.0421312	-36.6084	-2.94E-15	8.69146	0	0	0.128722	0.318642	-20.8489	-1.3844	252.634	344.806	678.533	427.47	427.47	427.47	2.36687	-84.1748	8.79343	313.051	343.686	200.352	204.146	204.146	204.146	-84.0584	4.51872	-6.97828	27.8187	-3.16552	1.01698	-0.385343	0.527437	1.79469	101.502	171.137	-13.1836	0	0	-0.457814	30.8275
0	5.90479	0	0	6.42247	0.706103	-23.1188	-0.195488	0.0213228	0.0367244	-30.7536	-3.76E-15	5.35506	0	0	0.104602	0.0964939	-21.1412	-1.4567	250.331	344.793	674.813	425.067	425.067	425.067	1.94603	-83.5878	9.15574	295.261	343.061	198.906	204.146	204.146	204.146	-83.4498	5.06495	-6.8974	28.7753	-2.36789	1.17826	-0.33139	0.381531	1.8936	160.302	136.862	-11.2074	0	0	-0.520149	33.0823
0	7.2723	0	0	7.97608	0.742094	-24.1802	-0.174104	0.0077912	0.0288709	-25.6563	1.80E-15	2.54925	0	0	0.0818562	-0.14055	-21.3149	-1.4584	247.098	344.962	670.833	423	423	423	1.51163	-83.1465	9.62204	277.753	342.661	197.77	204.146	204.146	204.146	-82.9859	5.68084	-6.86952	29.7132	-1.62229	1.2098	-0.192033	0.210327	2.00662	189.805	99.6217	-8.63682	0	0	-0.483254	35.0904
0	8.61277	0	0	9.51828	0.77352	-25.0928	-0.160137	-0.00274841	0.0203513	-21.6299	-1.88E-15	0.469116	0	0	0.0634936	-0.375324	-21.3388	-1.40499	242.911	345.279	666.63	421.322	421.322	421.322	1.06547	-82.8063	10.1502	260.491	342.405	196.824	204.146	204.146	204.146	-82.623	6.33996	-6.87025	30.5518	-0.979607	1.14763	0.00799651	0.0273422	2.12983	191.95	60.797	-5.75738	0	0	-0.363054	36.8206
0	9.89396	0	0	11.008	0.800303	-25.86	-0.151909	-0.0104826	0.0122134	-18.6764	-7.96E-16	-0.907824	0	0	0.0499871	-0.591791	-21.1918	-1.31415	237.8	345.694	662.275	420.061	420.06	420.06	0.615643	-82.5279	10.7034	243.43	342.236	195.988	204.146	204.146	204.146	-82.3232	7.01477	-6.88253	31.2112	-0.470561	1.03275	0.235501	-0.15529	2.25764	174.053	21.3512	-2.85077	0	0	-0.204636	38.2579
0	11.0951	0	0	12.4158	0.822436	-26.4866	-0.147467	-0.0158608	0.00476374	-16.664	-4.06E-15	-1.71389	0	0	0.0405955	-0.776028	-20.8624	-1.20433	231.834	346.147	657.866	419.226	419.226	419.225	0.175346	-82.2807	11.2515	226.53	342.117	195.214	204.146	204.146	204.146	-82.0566	7.67858	-6.89671	31.6164	-0.106638	0.907602	0.448927	-0.320363	2.38194	147.467	-16.6466	-0.188258	0	0	-0.0590162	39.4001
0	12.2041	0	0	13.7217	0.839941	-26.9774	-0.145954	-0.0194343	-0.00212863	-15.491	-3.79E-15	-2.12355	0	0	0.0343627	-0.917567	-20.3461	-1.09273	225.092	346.575	653.511	418.82	418.82	418.82	-0.239227	-82.043	11.7705	209.751	342.027	194.478	204.146	204.146	204.146	-81.802	8.30665	-6.90903	31.7036	0.116696	0.811928	0.610931	-0.447314	2.49618	123.265	-50.3028	2.00451	0	0	0.0463995	40.2522
0	13.216	0	0	14.9139	0.852901	-27.338	-0.145988	-0.0218529	-0.00870436	-14.9154	1.74E-15	-2.31483	0	0	0.0300216	-1.01128	-19.6442	-0.993536	217.645	346.921	649.317	418.834	418.834	418.834	-0.612052	-81.8026	12.2424	193.06	341.957	193.774	204.146	204.146	204.146	-81.5476	8.87764	-6.9194	31.4274	0.216388	0.778163	0.693879	-0.516947	2.5901	110.025	-76.8412	3.63958	0	0	0.119364	40.8226
0	14.1294	0	0	15.9859	0.861521	-27.5765	-0.146763	-0.0236775	-0.015255	-14.702	-2.81E-15	-2.42203	0	0	0.0265945	-1.05919	-18.7617	-0.916914	209.542	347.14	645.382	419.243	419.243	419.243	-0.929783	-81.5547	12.6538	176.429	341.905	193.107	204.146	204.146	204.146	-81.2882	9.37461	-6.92911	30.7692	0.218678	0.827095	0.68063	-0.520447	2.6545	113.162	-94.5615	4.70474	0	0	0.195216	41.1199
0	14.9432	0	0	16.9331	0.866194	-27.7054	-0.148013	-0.0252338	-0.0215642	-14.6492	-9.19E-17	-2.51088	0	0	0.0234386	-1.07071	-17.7076	-0.870003	200.795	347.202	641.789	419.999	419.999	419.999	-1.18347	-81.2987	12.9956	159.83	341.869	192.488	204.146	204.146	204.146	-81.023	9.78585	-6.93925	29.743	0.155674	0.966759	0.578775	-0.464235	2.68222	131.202	-103.432	5.33468	0	0	0.307436	41.1526
0	15.6553	0	0	17.7518	0.867477	-27.7408	-0.149164	-0.0267535	-0.0270016	-14.5217	-1.53E-16	-2.60251	0	0	0.0200721	-1.06149	-16.4944	-0.856955	191.393	347.089	638.607	421.025	421.025	421.025	-1.36853	-81.0357	13.2626	143.239	341.846	191.93	204.146	204.146	204.146	-80.7527	10.1048	-6.95043	28.3958	0.0606404	1.19291	0.419388	-0.370681	2.67134	156.601	-105.18	5.76329	0	0	0.455723	40.9302
0	16.261	0	0	18.4365	0.865915	-27.6977	-0.150544	-0.0284409	-0.0309708	-14.2021	3.58E-15	-2.69841	0	0	0.016378	-1.05028	-15.1383	-0.876861	181.315	346.798	635.893	422.222	422.222	422.222	-1.48273	-80.7649	13.4515	126.634	341.834	191.443	204.146	204.146	204.146	-80.4763	10.3278	-6.96282	26.7997	-0.0385056	1.49041	0.245043	-0.269756	2.62876	179.449	-102.35	6.24594	0	0	0.602283	40.4645
0	16.7534	0	0	18.9791	0.861829	-27.585	-0.152499	-0.0303942	-0.0332886	-13.6064	4.27E-15	-2.78777	0	0	0.012392	-1.05483	-13.6583	-0.92103	170.546	346.336	633.696	423.475	423.475	423.475	-1.52426	-80.4821	13.5595	110.001	341.826	191.034	204.146	204.146	204.146	-80.1893	10.452	-6.97632	25.0394	-0.124836	1.83521	0.0926245	-0.187344	2.56914	192.138	-97.0256	6.94433	0	0	0.699881	39.772
0	17.1235	0	0	19.3684	0.85518	-27.4011	-0.155038	-0.0325651	-0.0339724	-12.6567	-3.49E-15	-2.85208	0	0	0.00827791	-1.08777	-12.0753	-0.972155	159.101	345.717	632.059	424.676	424.676	424.676	-1.49005	-80.1778	13.5824	93.3311	341.815	190.712	204.146	204.146	204.146	-79.8824	10.4734	-6.99062	23.1983	-0.19466	2.19713	-0.0118908	-0.136576	2.51098	190.442	-90.1437	7.90824	0	0	0.717546	38.8743
0	17.3594	0	0	19.5885	0.845566	-27.1342	-0.158598	-0.034827	-0.0332566	-11.3805	-2.00E-15	-2.87534	0	0	0.00437415	-1.15398	-10.4104	-1.00564	147.027	344.964	631.02	425.737	425.737	425.737	-1.37494	-79.8357	13.5141	76.6234	341.797	190.481	204.146	204.146	204.146	-79.5391	10.3857	-7.00524	21.3476	-0.256128	2.54247	-0.0564951	-0.11615	2.46942	173.852	-81.3772	9.01499	0	0	0.652925	37.7983
0	17.446	0	0	19.6201	0.83234	-26.7648	-0.163085	-0.0367393	-0.0315779	-9.81761	4.08E-16	-2.81563	0	0	0.00103044	-1.24989	-8.68358	-0.993434	134.404	344.108	630.608	426.602	426.602	426.602	-1.17286	-79.4313	13.3474	59.8802	341.762	190.345	204.146	204.146	204.146	-79.1354	10.182	-7.0196	19.5382	-0.325747	2.83721	-0.0457928	-0.115071	2.45283	145.784	-69.743	9.98743	0	0	0.530986	36.5738
0	17.3647	0	0	19.4407	0.814799	-26.2712	-0.168251	-0.0374782	-0.0295413	-8.05869	-4.08E-15	-2.59245	0	0	-0.00149182	-1.36442	-6.91239	-0.910004	121.339	343.187	630.847	427.251	427.251	427.251	-0.878994	-78.9333	13.076	43.1074	341.707	190.306	204.146	204.146	204.146	-78.6404	9.85712	-7.03291	17.7991	-0.424337	3.05158	0.00741664	-0.120038	2.46038	111.119	-54.5036	10.515	0	0	0.385446	35.2317
0	17.094	0	0	19.0281	0.792405	-25.6348	-0.173815	-0.0361631	-0.0277041	-6.24436	-2.33E-15	-2.1193	0	0	-0.00318694	-1.48113	-5.11159	-0.738349	107.958	342.249	631.746	427.7	427.7	427.7	-0.492177	-78.3049	12.698	26.3115	341.626	190.363	204.146	204.146	204.146	-78.0177	9.41145	-7.04488	16.1388	-0.573657	3.16455	0.0876091	-0.116898	2.48556	74.4467	-34.8201	10.3358	0	0	0.244628	33.8012
0	16.6119	0	0	18.3637	0.764947	-24.8452	-0.178705	-0.0323875	-0.0264236	-4.44955	1.51E-15	-1.35744	0	0	-0.00422749	-1.58129	-3.2929	-0.474575	94.3885	341.346	633.306	427.989	427.989	427.989	-0.0172825	-77.5074	12.2184	9.49731	341.524	190.515	204.146	204.146	204.146	-77.2295	8.85376	-7.05624	14.549	-0.792649	3.16663	0.182962	-0.0979164	2.51795	38.1124	-11.3724	9.47727	0	0	0.122081	32.3087
0	15.8977	0	0	17.4347	0.732632	-23.9028	-0.181697	-0.0262792	-0.0259466	-2.71536	6.64E-16	-0.327722	0	0	-0.00479284	-1.64719	-1.4653	-0.129488	80.7596	340.53	635.512	428.176	428.176	428.176	0.533685	-76.5046	11.6512	-7.33328	341.41	190.756	204.146	204.146	204.146	-76.2394	8.20281	-7.06919	13.0104	-1.09428	3.06015	0.286313	-0.0611276	2.54618	2.26835	14.3009	8.11808	0	0	0.0180121	30.7764
0	14.9337	0	0	16.2355	0.696076	-22.82	-0.181977	-0.0185743	-0.0262655	-1.08559	-4.37E-15	0.875563	0	0	-0.00492157	-1.66484	0.364272	0.273064	67.1934	339.853	638.34	428.33	428.33	428.33	1.14209	-75.2645	11.0184	-24.1825	341.3	191.074	204.146	204.146	204.146	-75.0159	7.48675	-7.08727	11.4976	-1.48308	2.85772	0.396151	-0.0127295	2.55827	-35.3836	39.2557	6.55887	0	0	-0.0805628	29.2229
0	13.7073	0	0	14.7673	0.656223	-21.6196	-0.179333	-0.0101428	-0.0276426	0.383463	-1.63E-16	2.12838	0	0	-0.00454019	-1.62568	2.1899	0.700858	53.808	339.359	641.754	428.524	428.524	428.524	1.78453	-73.7629	10.3489	-41.0567	341.212	191.45	204.146	204.146	204.146	-73.5339	6.74078	-7.11494	9.98363	-1.95484	2.57904	0.513317	0.0401189	2.54761	-77.6172	61.0095	5.00341	0	0	-0.191665	27.6643
0	12.2123	0	0	13.0377	0.614236	-20.333	-0.173876	-0.00162734	-0.0303051	1.64137	-4.90E-15	3.30962	0	0	-0.00352226	-1.52712	4.00527	1.11971	40.7221	339.079	645.702	428.829	428.829	428.829	2.43565	-71.9833	9.67453	-57.9677	341.166	191.858	204.146	204.146	204.146	-71.776	6.0035	-7.15677	8.4446	-2.49716	2.2465	0.638125	0.0918061	2.50941	-126.891	78.0867	3.50779	0	0	-0.333671	26.1169
0	10.4497	0	0	11.059	0.571393	-18.9977	-0.166575	0.0064049	-0.0343422	2.56968	4.25E-15	4.28475	0	0	-0.0020181	-1.37233	5.80205	1.4999	28.0603	339.034	650.122	429.31	429.31	429.31	3.07125	-69.9173	9.02673	-74.9335	341.18	192.272	204.146	204.146	204.146	-69.7321	5.31266	-7.21641	6.86302	-3.09074	1.8807	0.772046	0.138421	2.44314	-185.576	89.7905	2.02888	0	0	-0.523537	24.5996
0	8.42847	0	0	8.8483	0.528972	-17.6541	-0.158726	0.0137176	-0.0395895	3.02269	-4.90E-15	4.9344	0	0	-0.000624276	-1.16928	7.56833	1.82173	15.9588	339.227	654.932	430.024	430.024	430.024	3.671	-67.5636	8.4329	-91.9777	341.268	192.667	204.146	204.146	204.146	-67.3994	4.70118	-7.29575	5.23048	-3.71163	1.49662	0.916703	0.178752	2.34964	-255.491	96.4564	0.434314	0	0	-0.77174	23.1361
0	6.16711	0	0	6.42783	0.488153	-16.342	-0.151838	0.0200615	-0.0459176	2.83816	-3.59E-15	5.13189	0	0	-0.000399426	-0.929216	9.28731	2.07869	4.57004	339.649	660.032	431.017	431.017	431.017	4.21979	-64.9287	7.91298	-109.125	341.446	193.03	204.146	204.146	204.146	-64.7821	4.19377	-7.39372	3.54914	-4.33335	1.10161	1.07005	0.212441	2.23112	-336.533	98.8217	-1.41596	0	0	-1.07491	21.7573
0	3.69402	0	0	3.82626	0.449934	-15.0972	-0.147437	0.0249087	-0.0528764	1.86996	-9.80E-16	4.74093	0	0	-0.00268595	-0.664938	10.9369	2.27757	-5.93824	340.281	665.302	432.319	432.319	432.319	4.70757	-62.0263	7.47675	-126.398	341.722	193.365	204.146	204.146	204.146	-61.8928	3.80456	-7.50487	1.83256	-4.92953	0.695864	1.22962	0.237258	2.08909	-427.854	96.9289	-3.53956	0	0	-1.41851	20.5021
0	1.04772	0	0	1.07956	0.415041	-13.9479	-0.147276	0.0275766	-0.0600988	-0.0119369	3.59E-15	3.66008	0	0	-0.00902297	-0.389077	12.4897	2.43588	-15.3864	341.093	670.598	433.941	433.941	433.941	5.12744	-58.878	7.12196	-143.802	342.1	193.7	204.146	204.146	204.146	-58.752	3.53559	-7.61768	0.105279	-5.47672	0.274198	1.38918	0.249759	1.92716	-526.644	90.5701	-5.87211	0	0	-1.77105	19.4168
0	-1.72362	0	0	-1.76835	0.383884	-12.9118	-0.152529	0.0277034	-0.0674337	-2.82553	1.14E-15	1.90444	0	0	-0.0204116	-0.112519	13.9148	2.57744	-23.5911	342.049	675.763	435.866	435.866	435.866	5.4729	-55.5137	6.83392	-161.324	342.573	194.087	204.146	204.146	204.146	-55.3893	3.37663	-7.71347	-1.59842	-5.95723	-0.171011	1.5408	0.246038	1.74948	-628.513	79.666	-8.26189	0	0	-2.08692	18.5533
0	-4.56495	0	0	-4.66709	0.356543	-11.9955	-0.163222	0.0257161	-0.0754115	-6.43061	-2.86E-15	-0.326218	0	0	-0.0366596	0.156643	15.1795	2.72681	-30.3772	343.112	680.622	438.057	438.057	438.057	5.73546	-51.9703	6.58681	-178.914	343.125	194.603	204.146	204.146	204.146	-51.8426	3.30584	-7.76661	-3.2372	-6.36132	-0.646558	1.67128	0.223243	1.56104	-726.048	64.8468	-10.497	0	0	-2.3075	17.9657
0	-7.4192	0	0	-7.56399	0.332867	-11.1968	-0.178809	0.0222634	-0.0847165	-10.6343	2.29E-15	-2.71096	0	0	-0.0565917	0.413579	16.2522	2.90328	-35.5916	344.245	684.997	440.452	440.452	440.452	5.90405	-48.2878	6.34662	-196.494	343.728	195.345	204.146	204.146	204.146	-48.154	3.29129	-7.74713	-4.766	-6.6887	-1.15447	1.7681	0.180903	1.36935	-811.241	47.4063	-12.2946	0	0	-2.38127	17.7059
0	-10.2326	0	0	-10.4091	0.312577	-10.5089	-0.198679	0.0183672	-0.0960194	-15.2999	3.27E-15	-4.81923	0	0	-0.0788495	0.656576	17.1056	3.11564	-39.1179	345.419	688.717	442.974	442.975	442.974	5.96552	-44.5065	6.07518	-213.955	344.353	196.418	204.146	204.146	204.146	-44.3666	3.29361	-7.62438	-6.14039	-6.9488	-1.68828	1.82019	0.124253	1.1836	-876.476	29.7012	-13.3144	0	0	-2.27856	17.8179
0	-12.9584	0	0	-13.1588	0.295422	-9.92489	-0.222576	0.0153575	-0.109996	-20.433	-4.57E-15	-6.16793	0	0	-0.102556	0.88598	17.7196	3.35826	-40.8896	346.611	691.629	445.542	445.542	445.542	5.90711	-40.6637	5.73488	-231.166	344.973	197.935	204.146	204.146	204.146	-40.5214	3.26929	-7.37226	-7.32148	-7.15885	-2.22962	1.81986	0.0626839	1.01528	-915.627	14.7552	-13.251	0	0	-2.00297	18.3327
0	-15.557	0	0	-15.7763	0.281341	-9.44392	-0.25055	0.0145673	-0.126242	-26.1765	0	-6.31895	0	0	-0.127121	1.1028	18.0834	3.60935	-40.8991	347.813	693.606	448.078	448.078	448.078	5.72044	-36.7947	5.29311	-247.975	345.572	200.016	204.146	204.146	204.146	-36.6568	3.17439	-6.97502	-8.27994	-7.34042	-2.74656	1.77013	0.00864584	0.87456	-927.737	5.68008	-11.9007	0	0	-1.59755	19.2651
0	-17.9928	0	0	-18.2289	0.270579	-9.07542	-0.283086	0.0170249	-0.14342	-32.7656	-2.61E-15	-4.97143	0	0	-0.151447	1.30738	18.1967	3.83271	-39.1987	349.023	694.566	450.514	450.514	450.514	5.40601	-32.936	4.72585	-264.208	346.156	202.783	204.146	204.146	204.146	-32.8116	2.9684	-6.43256	-8.99922	-7.51466	-3.19476	1.68624	-0.0285275	0.770319	-918.069	4.26033	-9.28084	0	0	-1.1294	20.6113
0	-20.2277	0	0	-20.4817	0.263722	-8.84022	-0.320382	0.0230682	-0.158559	-40.3628	-6.53E-15	-2.05233	0	0	-0.172403	1.49925	18.0697	3.98355	-35.8928	350.252	694.466	452.802	452.802	452.802	4.97659	-29.1314	4.02016	-279.654	346.757	206.357	204.146	204.146	204.146	-29.0294	2.61835	-5.76371	-9.47683	-7.69832	-3.5229	1.59274	-0.0408038	0.706336	-898.022	11.0514	-5.67194	0	0	-0.664212	22.3511
0	-22.2166	0	0	-22.4935	0.261592	-8.76712	-0.361527	0.0319509	-0.168675	-48.8788	4.90E-15	2.21838	0	0	-0.183943	1.6777	17.721	4.01746	-31.1216	351.517	693.307	454.911	454.911	454.911	4.4581	-25.4358	3.17625	-294.059	347.434	210.841	204.146	204.146	204.146	-25.363	2.10403	-5.00582	-9.72318	-7.90043	-3.68143	1.51312	-0.0265099	0.681052	-880.014	24.08	-1.53541	0	0	-0.241886	24.4511
0	-23.9059	0	0	-24.2148	0.265071	-8.88653	-0.404249	0.0432323	-0.170619	-57.8841	-1.47E-15	7.4772	0	0	-0.178039	1.84291	17.1748	3.90055	-25.0393	352.839	691.126	456.821	456.821	456.821	3.88751	-21.9166	2.20953	-307.121	348.266	216.296	204.146	204.146	204.146	-21.8753	1.4237	-4.21055	-9.7581	-8.12075	-3.63339	1.46459	0.013026	0.685355	-875.35	41.2656	2.5112	0	0	0.129224	26.8695
0	-25.2373	0	0	-25.5916	0.274916	-9.22401	-0.445324	0.0560207	-0.162759	-66.65	-8.33E-15	13.1755	0	0	-0.14742	1.99681	16.4571	3.61829	-17.7937	354.238	687.992	458.514	458.514	458.514	3.31019	-18.6491	1.15268	-318.509	349.337	222.716	204.146	204.146	204.146	-18.6369	0.599011	-3.43795	-9.60546	-8.34995	-3.36427	1.44741	0.0686245	0.709853	-888.52	59.1888	6.01085	0	0	0.46413	29.5609
0	-26.1556	0	0	-26.5727	0.291644	-9.79599	-0.480768	0.0694501	-0.144584	-74.2395	-4.08E-15	18.6961	0	0	-0.0892514	2.1435	15.5914	3.17975	-9.51036	355.735	684	459.965	459.965	459.965	2.77688	-15.708	0.0554642	-327.886	350.732	230.021	204.146	204.146	204.146	-15.7189	-0.323822	-2.74975	-9.28682	-8.57236	-2.88697	1.45026	0.125871	0.742086	-918.447	74.4612	8.80975	0	0	0.78752	32.4802
0	-26.6199	0	0	-27.1203	0.315472	-10.6073	-0.506702	0.0821635	-0.118311	-79.7411	1.24E-14	23.3884	0	0	-0.00832464	2.2889	14.5962	2.61655	-0.285994	357.341	679.269	461.13	461.13	461.13	2.3405	-13.1568	-1.01915	-334.952	352.517	238.053	204.146	204.146	204.146	-13.1835	-1.27843	-2.20328	-8.81563	-8.77049	-2.24099	1.44745	0.169741	0.778735	-955.753	84.5709	11.0339	0	0	1.12205	35.5849
0	-26.6141	0	0	-27.2197	0.34632	-11.6512	-0.52026	0.092258	-0.0871525	-82.5338	9.47E-15	26.6524	0	0	0.082739	2.44003	13.4824	1.97594	9.80897	359.059	673.94	461.939	461.939	461.939	2.05155	-11.0368	-2.00429	-339.475	354.744	246.598	204.146	204.146	204.146	-11.0744	-2.1897	-1.84594	-8.19281	-8.92958	-1.48496	1.41355	0.187249	0.819564	-988.918	87.9057	13.0452	0	0	1.48484	38.836
0	-26.1529	0	0	-26.8848	0.383828	-12.9099	-0.520371	0.0975524	-0.0550962	-82.4989	7.19E-15	28.0288	0	0	0.167339	2.60391	12.2537	1.31077	20.7205	360.875	668.171	462.304	462.304	462.304	1.95173	-9.36176	-2.84124	-341.317	357.438	255.415	204.146	204.146	204.146	-9.4092	-2.98864	-1.71061	-7.40454	-9.04156	-0.685411	1.32572	0.171488	0.872025	-1005.37	84.2811	15.1313	0	0	1.88168	42.1989
0	-25.281	0	0	-26.1563	0.427374	-14.3555	-0.508573	0.0965449	-0.0248662	-80.1225	5.31E-15	27.3242	0	0	0.23136	2.78672	10.9064	0.667976	32.3977	362.764	662.141	462.122	462.122	462.122	2.06651	-8.11924	-3.49032	-340.438	360.597	264.267	204.146	204.146	204.146	-8.17998	-3.62608	-1.81139	-6.42266	-9.1075	0.096207	1.17842	0.123384	0.942356	-998.552	74.9982	17.3545	0	0	2.30864	45.6429
0	-24.0641	0	0	-25.093	0.476105	-15.9512	-0.488096	0.0890252	0.00236459	-76.2808	8.98E-15	24.6661	0	0	0.268236	2.99306	9.4325	0.0788692	44.7799	364.688	656.041	461.297	461.297	461.297	2.39962	-7.28	-3.9359	-336.883	364.185	272.937	204.146	204.146	204.146	-7.36021	-4.07953	-2.14151	-5.20773	-9.13822	0.814678	0.976815	0.0535504	1.03719	-966.355	62.8941	19.4823	0	0	2.74437	49.1397
0	-22.5765	0	0	-23.7592	0.529005	-17.6551	-0.462412	0.075803	0.0270062	-71.8868	1.01E-14	20.4369	0	0	0.279443	3.22573	7.82127	-0.448525	57.7874	366.603	650.07	459.753	459.753	459.753	2.93236	-6.81027	-4.18407	-330.749	368.14	281.24	204.146	204.146	204.146	-6.9164	-4.35155	-2.67435	-3.71374	-9.15305	1.44975	0.743062	-0.0229845	1.15823	-912.95	50.8165	21.2011	0	0	3.15719	52.662
0	-20.8897	0	0	-22.215	0.584911	-19.4214	-0.433573	0.0583725	0.0499423	-67.5333	2.61E-15	15.1881	0	0	0.271326	3.48593	6.06314	-0.932533	71.3162	368.465	644.419	457.459	457.459	457.459	3.62679	-6.68194	-4.25469	-322.166	372.376	289.016	204.146	204.146	204.146	-6.81844	-4.4616	-3.36715	-1.8953	-9.17755	2.00992	0.504931	-0.0878926	1.30619	-844.071	40.8297	22.355	0	0	3.50525	56.1808
0	-19.0658	0	0	-20.51	0.642523	-21.2022	-0.401957	0.038765	0.0719078	-63.3846	6.53E-15	9.56326	0	0	0.251456	3.77402	4.15275	-1.4158	85.2393	370.232	639.268	454.447	454.447	454.447	4.43221	-6.87739	-4.17226	-311.273	376.789	296.123	204.146	204.146	204.146	-7.04533	-4.43601	-4.16705	0.284077	-9.23965	2.53163	0.2981	-0.126471	1.47873	-767.748	33.2579	22.9241	0	0	3.7553	59.6641
0	-17.1556	0	0	-18.6821	0.700358	-22.9478	-0.367139	0.0190158	0.092728	-59.3046	3.92E-15	4.17977	0	0	0.226315	4.09082	2.092	-1.95584	99.4161	371.873	634.765	450.833	450.833	450.833	5.2934	-7.38867	-3.9584	-298.219	381.274	302.429	204.146	204.146	204.146	-7.5854	-4.29964	-5.01884	2.84264	-9.36571	3.07139	0.162207	-0.128487	1.67403	-692.915	26.7032	23.2061	0	0	3.89585	63.0761
0	-15.1984	0	0	-16.7592	0.756749	-24.6075	-0.32905	0.00066262	0.111552	-55.0813	-9.15E-15	-0.475235	0	0	0.200491	4.43839	-0.108008	-2.60784	113.71	373.367	631.026	446.812	446.812	446.812	6.15869	-8.21396	-3.62846	-283.161	385.737	307.819	204.146	204.146	204.146	-8.43354	-4.07157	-5.87266	5.77073	-9.57523	3.69032	0.135303	-0.0922618	1.88608	-629.106	18.6602	23.714	0	0	3.94764	66.3773
0	-13.2241	0	0	-14.762	0.809866	-26.1316	-0.288229	-0.0153118	0.126485	-50.5584	-1.31E-15	-4.08872	0	0	0.17655	4.81943	-2.42644	-3.40276	128.011	374.704	628.126	442.655	442.655	442.655	6.98588	-9.35342	-3.19183	-266.267	390.099	312.19	204.146	204.146	204.146	-9.58754	-3.76457	-6.68968	9.02314	-9.87605	4.43297	0.241318	-0.0205463	2.10929	-582.458	7.64857	24.9259	0	0	3.94113	69.5255
0	-11.2549	0	0	-12.7082	0.857858	-27.4753	-0.24607	-0.0284737	0.135898	-45.7204	5.23E-15	-6.53627	0	0	0.155325	5.23396	-4.83391	-4.32809	142.256	375.879	626.118	438.668	438.668	438.668	7.74494	-10.806	-2.65606	-247.713	394.308	315.467	204.146	204.146	204.146	-11.0449	-3.38881	-7.4445	12.5153	-10.2594	5.30668	0.475206	0.0744363	2.33177	-553.655	-6.98602	27.1861	0	0	3.88695	72.4759
0	-9.30927	0	0	-10.6175	0.899092	-28.6042	-0.204422	-0.0382338	0.138111	-40.6621	3.92E-15	-7.80015	0	0	0.136461	5.67444	-7.29509	-5.32015	156.434	376.888	625.036	435.148	435.148	435.148	8.41823	-12.5667	-2.03231	-227.679	398.328	317.608	204.146	204.146	204.146	-12.8007	-2.95708	-8.12468	16.1267	-10.6984	6.26946	0.798956	0.17884	2.54208	-536.562	-23.3659	30.2567	0	0	3.75601	75.1819
0	-7.40501	0	0	-8.51579	0.932494	-29.5013	-0.165656	-0.0444135	0.132804	-35.5802	-1.31E-15	-7.99785	0	0	0.119017	6.12135	-9.77239	-6.27194	170.573	377.719	624.924	432.332	432.332	432.332	8.99962	-14.6247	-1.33985	-206.345	402.148	318.608	204.146	204.146	204.146	-14.8454	-2.48931	-8.72869	19.7132	-11.1496	7.23109	1.14787	0.274325	2.72184	-521.667	-39.0032	33.7843	0	0	3.50479	77.5946
0	-5.56136	0	0	-6.4362	0.957786	-30.1702	-0.131963	-0.0471867	0.120507	-30.6847	0	-7.33274	0	0	0.102123	6.54228	-12.2298	-7.05448	184.712	378.349	625.833	430.354	430.354	430.354	9.49299	-16.9629	-0.606123	-183.884	405.766	318.504	204.146	204.146	204.146	-17.1649	-2.01301	-9.26319	23.1265	-11.561	8.06753	1.45268	0.344602	2.853	-499.679	-50.7332	37.2986	0	0	3.11579	79.6651
0	-3.79949	0	0	-4.41694	0.975564	-30.635	-0.105047	-0.0470214	0.103094	-26.1634	1.31E-15	-6.04267	0	0	0.0855265	6.8961	-14.6366	-7.54305	198.87	378.75	627.82	429.231	429.231	429.231	9.91032	-19.5584	0.137339	-160.456	409.196	317.368	204.146	204.146	204.146	-19.7399	-1.5596	-9.74019	26.2383	-11.8841	8.64359	1.65285	0.375552	2.91468	-463.844	-56.09	40.4489	0	0	2.6149	81.3484
0	-2.14157	0	0	-2.49693	0.987115	-30.9347	-0.0858637	-0.0447713	0.0830805	-22.1635	-4.57E-15	-4.37827	0	0	0.0696441	7.14137	-16.9686	-7.64177	213.021	378.897	630.935	428.863	428.863	428.863	10.2697	-22.3826	0.86184	-136.207	412.455	315.301	204.146	204.146	204.146	-22.5457	-1.15798	-10.1752	28.9621	-12.0862	8.83975	1.71051	0.358902	2.89338	-410.411	-53.9408	43.1001	0	0	2.05889	82.6098
0	-0.609082	0	0	-0.711434	0.994075	-31.1143	-0.0745357	-0.0415036	0.0632442	-18.7912	1.96E-15	-2.57008	0	0	0.0552797	7.2466	-19.2087	-7.30123	227.082	378.785	635.195	429.062	429.062	429.062	10.5932	-25.4027	1.54764	-111.268	415.562	312.419	204.146	204.146	204.146	-25.5529	-0.828861	-10.5858	31.2673	-12.1606	8.57792	1.6119	0.299867	2.78833	-337.613	-44.2171	45.4287	0	0	1.5084	83.4305
0	0.779104	0	0	0.91101	0.998024	-31.2159	-0.0706637	-0.038146	0.0459702	-16.1421	2.61E-15	-0.79834	0	0	0.0432414	7.19804	-21.344	-6.5283	240.91	378.434	640.566	429.588	429.588	429.588	10.9037	-28.5835	2.18717	-85.7503	418.538	308.84	204.146	204.146	204.146	-28.7285	-0.58195	-10.9903	33.1797	-12.1266	7.84065	1.36421	0.214928	2.61595	-244.721	-28.1767	47.5376	0	0	1.00607	83.8095
0	2.0083	0	0	2.34984	1.00018	-31.2713	-0.0733782	-0.0353616	0.0329097	-14.2829	2.94E-15	0.798334	0	0	0.0339047	7.00379	-23.3632	-5.38848	254.306	377.888	646.952	430.198	430.198	430.198	11.2231	-31.8895	2.78424	-59.7414	421.398	304.674	204.146	204.146	204.146	-32.0381	-0.416918	-11.4065	34.7692	-12.0225	6.68057	0.994888	0.125442	2.40218	-133.113	-9.12673	49.5636	0	0	0.571864	83.7602
0	3.06896	0	0	3.59227	1.00125	-31.2987	-0.081789	-0.033184	0.024529	-13.2592	-1.80E-15	2.13709	0	0	0.0271343	6.69319	-25.2533	-4.0005	267.03	377.211	654.185	430.682	430.682	430.682	11.5702	-35.2877	3.35038	-33.3022	424.156	300.018	204.146	204.146	204.146	-35.4497	-0.327105	-11.8508	36.1283	-11.8926	5.21658	0.550519	0.0513793	2.1755	-8.06244	8.63752	51.2275	0	0	0.203693	83.3019
0	3.95679	0	0	4.63233	1.00146	-31.3041	-0.0952843	-0.0312511	0.020064	-13.0897	-1.20E-15	3.15055	0	0	0.0223822	6.3126	-26.9977	-2.5224	278.816	376.461	662.033	430.893	430.893	430.893	11.9603	-38.7502	3.90051	-6.46487	426.823	294.959	204.146	204.146	204.146	-38.9359	-0.303915	-12.3371	37.3484	-11.7762	3.61714	0.0897288	0.00601594	1.96146	121.103	20.8273	52.0232	0	0	-0.116345	82.4516
0	4.67266	0	0	5.47008	1.0008	-31.2871	-0.113026	-0.0294486	0.0176409	-13.696	-6.13E-16	3.72062	0	0	0.0188009	5.91794	-28.576	-1.12947	289.397	375.686	670.217	430.756	430.756	430.756	12.4049	-42.2565	4.4496	20.7656	429.41	289.581	204.146	204.146	204.146	-42.4771	-0.339893	-12.8762	38.5009	-11.6974	2.07306	-0.320513	0.000753267	1.77865	241.199	26.1915	51.2303	0	0	-0.40104	81.2181
0	5.22066	0	0	6.10954	0.999198	-31.2461	-0.133933	-0.028334	0.0152717	-14.9152	-3.23E-15	3.65868	0	0	0.0155525	5.56472	-29.9647	0.0127445	298.541	374.913	678.435	430.262	430.262	430.262	12.91	-45.7927	5.0106	48.4031	431.924	283.974	204.146	204.146	204.146	-46.0605	-0.429682	-13.4738	39.6254	-11.661	0.762977	-0.624174	0.0409202	1.6351	339.267	26.1053	48.4894	0	0	-0.639355	79.6014
0	5.60542	0	0	6.55584	0.996698	-31.1818	-0.157251	-0.0284423	0.0112787	-16.5974	-2.21E-15	2.81265	0	0	0.0120492	5.29795	-31.1388	0.773738	306.065	374.156	686.397	429.452	429.452	429.452	13.4734	-49.3492	5.59313	76.4683	434.363	278.238	204.146	204.146	204.146	-49.6781	-0.568969	-14.1274	40.726	-11.6535	-0.178951	-0.789444	0.117573	1.53184	406.191	22.8836	43.6962	0	0	-0.796684	77.5935
0	5.83061	0	0	6.81349	0.993444	-31.0981	-0.182755	-0.0303125	0.00459007	-18.6638	-3.59E-15	1.09726	0	0	0.00793423	5.1455	-32.0732	1.07438	311.861	373.426	693.848	428.397	428.397	428.397	14.0821	-52.9185	6.2031	104.978	436.711	272.49	204.146	204.146	204.146	-53.3232	-0.752145	-14.8243	41.7754	-11.6488	-0.680353	-0.818533	0.212351	1.46567	439.884	18.6397	37.4222	0	0	-0.839527	75.1817
0	5.89943	0	0	6.88676	0.989581	-30.9984	-0.21061	-0.0340651	-0.00549886	-21.1025	3.92E-15	-1.43873	0	0	0.00301315	5.1161	-32.7455	0.890896	315.889	372.742	700.586	427.183	427.183	427.183	14.7109	-56.4943	6.84226	133.941	438.927	266.858	204.146	204.146	204.146	-56.9889	-0.9702	-15.5405	42.7236	-11.6159	-0.730331	-0.736507	0.303529	1.43173	443.773	14.6473	30.718	0	0	-0.760039	72.3508
0	5.81672	0	0	6.78178	0.985063	-30.8816	-0.240991	-0.0394218	-0.0198922	-23.9057	1.31E-15	-4.60525	0	0	-0.00266738	5.201	-33.1382	0.248994	318.176	372.135	706.468	425.896	425.896	425.896	15.3229	-60.0719	7.50718	163.348	440.953	261.488	204.146	204.146	204.146	-60.6681	-1.21001	-16.2419	43.5102	-11.5273	-0.367359	-0.5785	0.374512	1.42585	424.765	11.4564	24.916	0	0	-0.584717	69.0858
0	5.5922	0	0	6.5098	0.979468	-30.7365	-0.273387	-0.0454847	-0.0396337	-26.9483	3.27E-15	-8.05125	0	0	-0.00856258	5.37754	-33.2422	-0.786804	318.804	371.641	711.41	424.624	424.624	424.624	15.8719	-63.6497	8.18774	193.173	442.705	256.543	204.146	204.146	204.146	-64.3543	-1.45501	-16.886	44.0765	-11.3633	0.336276	-0.374993	0.412925	1.44557	390.082	8.12799	21.2471	0	0	-0.361421	65.3762
0	5.24226	0	0	6.0895	0.971858	-30.5385	-0.306197	-0.0508886	-0.0658731	-29.9084	5.88E-15	-11.2956	0	0	-0.0133993	5.61347	-33.0595	-2.12412	317.907	371.297	715.387	423.449	423.449	423.449	16.3068	-67.229	8.86571	223.361	444.088	252.204	204.146	204.146	204.146	-68.0414	-1.68727	-17.4252	44.3751	-11.116	1.28765	-0.148863	0.415029	1.4865	346.323	3.24327	20.4542	0	0	-0.14024	61.2233
0	4.78983	0	0	5.54688	0.960717	-30.2472	-0.336905	-0.0536971	-0.0993883	-32.292	-4.57E-15	-13.756	0	0	-0.0154709	5.87134	-32.6047	-3.65188	315.664	371.129	718.423	422.447	422.447	422.447	16.5778	-70.8109	9.51416	253.808	444.996	248.664	204.146	204.146	204.146	-71.7212	-1.88987	-17.8114	44.3767	-10.7889	2.38205	0.0851585	0.380613	1.54359	298.927	-5.48003	22.4409	0	0	0.0444841	56.6494
0	4.26142	0	0	4.91266	0.944019	-29.8073	-0.362122	-0.0516664	-0.140644	-33.4995	1.31E-15	-14.8464	0	0	-0.0136485	6.11289	-31.9055	-5.24766	312.299	371.146	720.583	421.69	421.69	421.69	16.6444	-74.3905	10.0995	284.349	445.329	246.107	204.146	204.146	204.146	-75.3794	-2.04915	-18.0032	44.0725	-10.3963	3.50874	0.317054	0.316813	1.60982	252.792	-19.2837	25.9625	0	0	0.181954	51.7085
0	3.68286	0	0	4.21798	0.919445	-29.1527	-0.378507	-0.0425363	-0.189702	-33.0198	-8.49E-15	-14.0913	0	0	-0.00882205	6.30289	-31.002	-6.78372	308.08	371.336	721.971	421.243	421.243	421.243	16.4832	-77.95	10.5861	314.737	445.009	244.687	204.146	204.146	204.146	-78.9897	-2.15582	-17.9732	43.4741	-9.96022	4.55451	0.529959	0.232872	1.67865	215.324	-38.2352	28.8213	0	0	0.286617	46.4941
0	3.07525	0	0	3.49042	0.884788	-28.2153	-0.383904	-0.0246523	-0.246649	-30.6434	8.17E-15	-11.2589	0	0	-0.00471519	6.41297	-29.9445	-8.13419	303.305	371.667	722.713	421.158	421.158	421.158	16.0939	-81.4527	10.9441	344.641	443.995	244.495	204.146	204.146	204.146	-82.5107	-2.20477	-17.7154	42.6114	-9.50747	5.40866	0.702289	0.139072	1.74595	196.235	-60.8643	28.7269	0	0	0.392146	41.139
0	2.45452	0	0	2.75346	0.838513	-26.9375	-0.37773	0.00230723	-0.311412	-26.5378	9.39E-15	-6.4601	0	0	-0.00692194	6.42469	-28.7901	-9.184	298.296	372.091	722.947	421.477	421.477	421.477	15.4998	-84.8436	11.1579	373.648	442.298	245.54	204.146	204.146	204.146	-85.8863	-2.19351	-17.2488	41.5284	-9.06563	5.97041	0.802299	0.044057	1.80548	208.853	-84.5628	24.2989	0	0	0.5442	35.804
0	1.83498	0	0	2.02954	0.780285	-25.2875	-0.360427	0.0365925	-0.383773	-21.134	-1.49E-15	-0.187772	0	0	-0.0200217	6.33178	-27.5982	-9.84006	293.37	372.554	722.81	422.221	422.221	422.221	14.7424	-88.0563	11.2324	401.282	439.984	247.727	204.146	204.146	204.146	-89.0536	-2.12032	-16.6155	40.2795	-8.66031	6.15939	0.798894	-0.0470911	1.8481	266.684	-107.188	15.9577	0	0	0.78748	30.6576
0	1.23441	0	0	1.34377	0.711289	-23.2728	-0.332762	0.0746706	-0.462538	-14.9203	-9.39E-16	6.78515	0	0	-0.0444603	6.14063	-26.4252	-10.0431	288.815	373.008	722.425	423.391	423.391	423.391	13.8727	-91.0237	11.1929	427.035	437.165	250.869	204.146	204.146	204.146	-91.9519	-1.98352	-15.8731	38.924	-8.31319	5.92775	0.66832	-0.130717	1.86304	379.858	-127.624	5.65338	0	0	1.15153	25.854
0	0.677679	0	0	0.725638	0.634216	-20.948	-0.29553	0.111845	-0.545052	-8.25214	-8.98E-15	13.5484	0	0	-0.0750921	5.86888	-25.3193	-9.77892	284.859	373.412	721.891	424.96	424.96	424.96	12.9424	-93.6887	11.0788	450.39	433.982	254.686	204.146	204.146	204.146	-94.5325	-1.78282	-15.0843	37.5205	-8.04065	5.27125	0.404683	-0.203833	1.83757	550.476	-146.043	-4.25124	0	0	1.63427	21.5177
0	0.196076	0	0	0.206652	0.552952	-18.4162	-0.249182	0.143545	-0.6263	-1.221	3.92E-15	19.2499	0	0	-0.102791	5.54221	-24.3158	-9.08507	281.642	373.744	721.271	426.875	426.875	426.875	11.9985	-96.0108	10.9325	470.862	430.582	258.829	204.146	204.146	204.146	-96.763	-1.52241	-14.3067	36.1205	-7.85276	4.23567	0.0265588	-0.262315	1.76387	768.785	-163.161	-12.2267	0	0	2.18947	17.7381
0	-0.17912	0	0	-0.186186	0.472082	-15.8204	-0.19446	0.166178	-0.698981	6.24921	0	23.2174	0	0	-0.118332	5.18968	-23.4339	-8.0503	279.207	373.994	720.596	429.058	429.058	429.058	11.0826	-97.9644	10.7891	488.022	427.097	262.896	204.146	204.146	204.146	-98.6255	-1.21376	-13.5861	34.7631	-7.75192	2.91473	-0.422887	-0.301833	1.63847	1012.31	-179.165	-18.1927	0	0	2.73217	14.5712
0	-0.427335	0	0	-0.439162	0.396342	-13.3271	-0.133588	0.177768	-0.754892	14.1386	-1.31E-15	25.0381	0	0	-0.116533	4.83876	-22.6766	-6.80321	277.496	374.157	719.859	431.408	431.409	431.409	10.2312	-99.5323	10.6705	501.533	423.626	266.449	204.146	204.146	204.146	-100.109	-0.875516	-12.9539	33.4718	-7.73205	1.43763	-0.884106	-0.320543	1.46835	1249.44	-193.606	-23.0743	0	0	3.16831	12.0434
0	-0.54908	0	0	-0.55956	0.330103	-11.1033	-0.0718191	0.177581	-0.786696	21.997	2.61E-15	24.5308	0	0	-0.0980139	4.51124	-22.0334	-5.49142	276.375	374.224	719.024	433.817	433.817	433.817	9.47351	-100.697	10.5839	511.18	420.226	269.042	204.146	204.146	204.146	-101.198	-0.529445	-12.4253	32.2547	-7.77871	-0.0519775	-1.29385	-0.319681	1.26936	1445.5	-205.443	-27.8533	0	0	3.42966	10.1539
0	-0.570317	0	0	-0.577896	0.276916	-9.29249	-0.0174631	0.166015	-0.790358	28.8291	2.61E-15	21.7578	0	0	-0.0684661	4.22094	-21.485	-4.25601	275.665	374.18	718.035	436.169	436.169	436.169	8.82526	-101.436	10.5226	516.892	416.911	270.263	204.146	204.146	204.146	-101.873	-0.194012	-11.999	31.1088	-7.8711	-1.42026	-1.60148	-0.30272	1.0654	1572.06	-213.447	-32.8507	0	0	3.49626	8.87813
0	-0.537339	0	0	-0.542629	0.239175	-7.99589	0.0201352	0.144342	-0.765071	33.3054	1.96E-15	17.0453	0	0	-0.0363087	3.97347	-21.0087	-3.20933	275.181	374.004	716.828	438.356	438.356	438.356	8.2834	-101.725	10.4669	518.735	413.642	269.79	204.146	204.146	204.146	-102.107	0.120239	-11.6544	30.0242	-7.98525	-2.56349	-1.77332	-0.274372	0.883793	1609.84	-215.968	-37.591	0	0	3.37946	8.1714
0	-0.504638	0	0	-0.508741	0.2179	-7.26122	0.0331351	0.115637	-0.713458	34.1255	3.92E-15	11.128	0	0	-0.0102604	3.76769	-20.5841	-2.42106	274.763	373.682	715.339	440.279	440.279	440.279	7.82444	-101.547	10.3851	516.903	410.342	267.441	204.146	204.146	204.146	-101.879	0.410641	-11.3521	28.9906	-8.09819	-3.41954	-1.79675	-0.237471	0.750177	1551.8	-210.36	-41.1309	0	0	3.0994	7.97661
0	-0.519329	0	0	-0.523335	0.212679	-7.08054	0.0175684	0.0847667	-0.640128	30.4196	-8.17E-17	5.14537	0	0	0.00372313	3.59728	-20.1971	-1.91354	274.303	373.205	713.519	441.851	441.851	441.851	7.41004	-100.902	10.2353	511.68	406.909	263.225	204.146	204.146	204.146	-101.188	0.677711	-11.0383	28.0025	-8.19073	-3.97045	-1.67286	-0.193109	0.6831	1399.77	-193.109	-42.4943	0	0	2.6654	8.23329
0	-0.60708	0	0	-0.612161	0.221786	-7.39561	-0.0260818	0.0581985	-0.551089	21.9651	8.98E-16	0.513969	0	0	0.00515961	3.45203	-19.8442	-1.66314	273.76	372.579	711.346	442.995	442.995	442.995	6.99778	-99.8199	9.9737	503.418	403.246	257.344	204.146	204.146	204.146	-100.058	0.919221	-10.6555	27.0653	-8.24908	-4.23908	-1.41887	-0.138456	0.692586	1165.56	-160.498	-41.0591	0	0	2.0916	8.88741
0	-0.761681	0	0	-0.769374	0.242503	-8.11055	-0.0926842	0.0423588	-0.453079	9.33849	-8.17E-16	-1.47154	0	0	-4.54E-06	3.31851	-19.5337	-1.60639	273.166	371.816	708.836	443.648	443.648	443.648	6.5536	-98.3577	9.56783	492.5	399.303	250.182	204.146	204.146	204.146	-98.548	1.12732	-10.1581	26.1983	-8.26408	-4.28217	-1.06988	-0.0685961	0.776299	871.177	-110.654	-36.8334	0	0	1.42557	9.89905
0	-0.940608	0	0	-0.952634	0.271602	-9.11049	-0.17275	0.0414138	-0.352495	-6.03995	-4.62E-15	-0.143295	0	0	-0.00153183	3.18065	-19.2862	-1.65103	272.616	370.932	706.044	443.753	443.753	443.753	6.06141	-96.6062	9.01243	479.335	395.108	242.257	204.146	204.146	204.146	-96.75	1.29164	-9.52936	25.437	-8.22884	-4.17976	-0.676979	0.0203259	0.918869	548.09	-45.3919	-30.5911	0	0	0.765561	11.2455
0	-1.06873	0	0	-1.08616	0.305899	-10.2818	-0.253001	0.0548657	-0.255837	-22.0046	9.80E-16	4.13238	0	0	0.010428	3.02107	-19.1305	-1.69316	272.238	369.942	703.062	443.268	443.268	443.268	5.52633	-94.6822	8.34028	464.343	390.783	234.152	204.146	204.146	204.146	-94.7842	1.40747	-8.79086	24.8295	-8.13545	-4.02045	-0.306195	0.128036	1.09557	237.076	28.641	-23.8145	0	0	0.24255	12.9178
0	-1.05247	0	0	-1.07415	0.342771	-11.5315	-0.318122	0.0767041	-0.169416	-36.0018	-5.96E-15	9.9506	0	0	0.0399661	2.8235	-19.097	-1.64097	272.156	368.864	699.995	442.177	442.177	442.177	4.97073	-92.7168	7.62067	447.949	386.531	226.431	204.146	204.146	204.146	-92.7842	1.484	-8.00006	24.429	-7.97184	-3.88172	-0.0323091	0.248159	1.27775	-15.8703	100.999	-18.2511	0	0	-0.0452016	14.9113
0	-0.805174	0	0	-0.825693	0.380543	-12.8001	-0.354769	0.0974394	-0.0988912	-45.7515	-2.16E-15	15.37	0	0	0.0819788	2.57612	-19.2082	-1.44155	272.43	367.72	696.939	440.496	440.496	440.496	4.42456	-90.8341	6.94214	430.573	382.583	219.549	204.146	204.146	204.146	-90.8744	1.54612	-7.23277	24.2834	-7.72021	-3.80876	0.0901048	0.370823	1.44063	-172.843	161.278	-15.1639	0	0	-0.109473	17.2096
0	-0.275259	0	0	-0.28377	0.418606	-14.0658	-0.358842	0.109093	-0.0480881	-50.2317	5.92E-15	18.773	0	0	0.124236	2.27467	-19.4695	-1.09933	273.016	366.541	693.953	438.291	438.291	438.291	3.91416	-89.1277	6.38575	412.593	379.137	213.772	204.146	204.146	204.146	-89.1471	1.6271	-6.55816	24.4218	-7.35801	-3.80206	0.0418953	0.485929	1.57269	-215.21	204.153	-14.8672	0	0	-0.0823771	19.7712
0	0.540084	0	0	0.560026	0.457259	-15.3369	-0.339091	0.109227	-0.0169474	-50.1851	1.47E-15	19.5285	0	0	0.154942	1.92427	-19.8634	-0.677175	273.746	365.375	691.042	435.678	435.678	435.678	3.45327	-87.6485	6.00364	394.314	376.308	209.166	204.146	204.146	204.146	-87.6511	1.75773	-6.01875	24.8467	-6.86248	-3.82023	-0.14512	0.584425	1.67725	-153.895	231.132	-16.7913	0	0	-0.134988	22.5219
0	1.60519	0	0	1.67537	0.49736	-16.6395	-0.30664	0.099673	-0.000852415	-46.9887	4.25E-15	17.9068	0	0	0.167718	1.53966	-20.3505	-0.278323	274.345	364.281	688.147	432.82	432.82	432.82	3.03894	-86.4135	5.8146	375.948	374.122	205.648	204.146	204.146	204.146	-86.4015	1.96081	-5.62484	25.5308	-6.21844	-3.79667	-0.401186	0.655006	1.7603	-23.9055	246.019	-19.952	0	0	-0.357082	25.3616
0	2.86193	0	0	3.00933	0.53984	-18.0003	-0.267877	0.0832531	0.00653517	-41.7511	-1.47E-15	14.6179	0	0	0.161591	1.14378	-20.8744	-0.0182208	274.48	363.321	685.161	429.907	429.907	429.907	2.65232	-85.417	5.81221	357.623	372.529	203.052	204.146	204.146	204.146	-85.3908	2.2519	-5.3602	26.4215	-5.42728	-3.66002	-0.643664	0.683277	1.82523	130.351	250.006	-23.2141	0	0	-0.700881	28.1771
0	4.23837	0	0	4.49488	0.585227	-19.4313	-0.229526	0.0643298	0.0100674	-35.6896	-4.08E-15	10.6759	0	0	0.141609	0.764882	-21.3712	0.00261016	273.823	362.555	681.957	427.122	427.122	427.122	2.26463	-84.633	5.97433	339.408	371.43	201.17	204.146	204.146	204.146	-84.592	2.64049	-5.19209	27.4491	-4.5132	-3.34966	-0.79784	0.654785	1.87747	268.043	243.086	-25.7788	0	0	-1.02464	30.8583
0	5.66104	0	0	6.06216	0.633444	-20.9243	-0.19844	0.0458081	0.0128142	-29.9948	4.90E-16	6.89825	0	0	0.115749	0.432133	-21.7778	-0.280969	272.102	362.031	678.418	424.618	424.618	424.618	1.84678	-84.0227	6.27288	321.337	370.711	199.79	204.146	204.146	204.146	-83.9657	3.13031	-5.08373	28.5325	-3.52453	-2.82548	-0.800093	0.564223	1.92942	355.866	224.77	-26.9525	0	0	-1.17354	33.3097
0	7.06899	0	0	7.65199	0.683722	-22.4501	-0.175829	0.0285535	0.0163959	-25.1743	1.47E-15	3.72656	0	0	0.0901404	0.169275	-22.0392	-0.88333	269.149	361.781	674.476	422.502	422.502	422.502	1.37706	-83.5446	6.6806	303.43	370.263	198.734	204.146	204.146	204.146	-83.4708	3.7195	-5.0037	29.5826	-2.52614	-2.0782	-0.617265	0.416753	1.99002	374.605	195.198	-26.089	0	0	-1.06702	35.4579
0	8.41907	0	0	9.21951	0.734552	-23.9592	-0.160895	0.0132226	0.0211825	-21.4346	-6.94E-16	1.38417	0	0	0.0688712	-0.0117509	-22.1143	-1.75945	264.925	361.812	670.134	420.826	420.826	420.826	0.845988	-83.1593	7.17152	285.702	369.994	197.866	204.146	204.146	204.146	-83.069	4.39848	-4.9296	30.5045	-1.58706	-1.13834	-0.26934	0.22331	2.05947	324.284	155.403	-22.7737	0	0	-0.748672	37.2559
0	9.68603	0	0	10.7331	0.783781	-25.3879	-0.152353	0.000291556	0.0262788	-18.8181	-5.31E-16	-0.111339	0	0	0.0536365	-0.113678	-21.979	-2.80869	259.52	362.102	665.47	419.603	419.603	419.603	0.259968	-82.8326	7.72026	268.174	369.833	197.096	204.146	204.146	204.146	-82.7276	5.14778	-4.8501	31.2047	-0.769919	-0.0760655	0.176917	0.00774452	2.13888	222.432	108.686	-17.0939	0	0	-0.366867	38.6865
0	10.8611	0	0	12.1727	0.828872	-26.6675	-0.147613	-0.0103303	0.0300701	-17.1082	-1.73E-15	-0.936114	0	0	0.0436256	-0.152437	-21.6283	-3.89248	253.119	362.595	660.626	418.814	418.814	418.814	-0.358721	-82.5386	8.30151	250.866	369.734	196.37	204.146	204.146	204.146	-82.4219	5.93778	-4.76482	31.6017	-0.121754	1.00876	0.628785	-0.198252	2.22918	98.316	59.0848	-9.64844	0	0	-0.090374	39.7624
0	11.9465	0	0	13.5249	0.867275	-27.7352	-0.14536	-0.0185612	0.0309236	-16.1341	4.14E-15	-1.3135	0	0	0.0374169	-0.151963	-21.0731	-4.86279	245.956	363.21	655.779	418.431	418.431	418.431	-0.975734	-82.26	8.88905	233.795	369.67	195.664	204.146	204.146	204.146	-82.1355	6.73058	-4.68128	31.6366	0.333372	2.005	0.995504	-0.36194	2.32881	-16.3603	11.3554	-1.71991	0	0	-0.0116115	40.5205
0	12.9503	0	0	14.7804	0.896891	-28.5446	-0.144588	-0.024453	0.0277334	-15.6847	-3.86E-15	-1.47571	0	0	0.033373	-0.137426	-20.3346	-5.59401	238.256	363.848	651.103	418.426	418.426	418.426	-1.55209	-81.9881	9.45643	216.962	369.629	194.971	204.146	204.146	204.146	-81.8593	7.48493	-4.61041	31.2806	0.598093	2.81307	1.20562	-0.460423	2.42844	-94.2634	-30.421	5.13681	0	0	-0.0967481	41.0104
0	13.8813	0	0	15.9323	0.916519	-29.0742	-0.144367	-0.0281518	0.020319	-15.5108	-7.45E-16	-1.59443	0	0	0.0302034	-0.129225	-19.438	-6.00938	230.182	364.42	646.745	418.773	418.773	418.773	-2.05302	-81.7213	9.9786	200.356	369.607	194.297	204.146	204.146	204.146	-81.5905	8.16279	-4.56161	30.5386	0.700338	3.36683	1.22573	-0.487984	2.51484	-119.819	-63.6852	9.71377	0	0	-0.215054	41.2797
0	14.7443	0	0	16.9735	0.926116	-29.3312	-0.144713	-0.0300092	0.00961563	-15.4601	-3.98E-16	-1.75819	0	0	0.0273109	-0.139721	-18.4063	-6.09386	221.807	364.858	642.807	419.44	419.44	419.44	-2.45469	-81.4609	10.4342	183.945	369.605	193.652	204.146	204.146	204.146	-81.3293	8.73503	-4.53932	29.4473	0.685839	3.64734	1.06924	-0.456285	2.57184	-93.0011	-87.5929	11.6316	0	0	-0.229711	41.3624
0	15.5379	0	0	17.8976	0.926751	-29.3482	-0.145422	-0.030592	-0.0026128	-15.3759	3.59E-15	-1.97951	0	0	0.0243494	-0.173187	-17.2578	-5.88979	213.116	365.121	639.345	420.379	420.379	420.379	-2.74718	-81.209	10.8077	167.685	369.619	193.05	204.146	204.146	204.146	-81.0765	9.18491	-4.54212	28.0682	0.606569	3.68354	0.787983	-0.389114	2.58962	-27.157	-102.881	11.408	0	0	-0.0804471	41.2738
0	16.2547	0	0	18.6977	0.920245	-29.1742	-0.146415	-0.0303858	-0.0144806	-15.1479	1.08E-15	-2.20413	0	0	0.0211336	-0.227983	-16.0056	-5.47893	204.024	365.197	636.382	421.518	421.518	421.518	-2.93239	-80.9658	11.0908	151.523	369.647	192.502	204.146	204.146	204.146	-80.8315	9.5077	-4.56455	26.4772	0.508195	3.54101	0.449734	-0.311603	2.56784	58.0269	-110.708	10.0122	0	0	0.19883	41.0138
0	16.8828	0	0	19.3664	0.908656	-28.8627	-0.147948	-0.0298913	-0.024524	-14.7296	4.19E-15	-2.37153	0	0	0.0175648	-0.299372	-14.6585	-4.95892	194.414	365.093	633.919	422.762	422.762	422.762	-3.01909	-80.7281	11.2813	135.409	369.683	192.018	204.146	204.146	204.146	-80.5912	9.70722	-4.59986	24.7543	0.421542	3.3038	0.121843	-0.24304	2.51851	142.252	-112.15	8.41121	0	0	0.515342	40.5741
0	17.4081	0	0	19.8954	0.893803	-28.4608	-0.149859	-0.0296771	-0.0319745	-14.0413	5.56E-16	-2.45817	0	0	0.013586	-0.38182	-13.2236	-4.42105	184.17	364.823	631.956	424.011	424.011	424.011	-3.01763	-80.4896	11.3814	119.298	369.725	191.607	204.146	204.146	204.146	-80.3493	9.79134	-4.64236	22.9736	0.359062	3.05472	-0.144872	-0.193759	2.45729	209.875	-108.252	7.32163	0	0	0.774523	39.9464
0	17.8155	0	0	20.2744	0.87696	-28.0012	-0.152322	-0.0301948	-0.0366323	-13.0508	-1.14E-15	-2.47469	0	0	0.00935756	-0.470225	-11.7078	-3.93436	173.213	364.411	630.498	425.168	425.168	425.168	-2.93596	-80.2396	11.3943	103.157	369.767	191.274	204.146	204.146	204.146	-80.0952	9.76765	-4.68833	21.1968	0.316054	2.85935	-0.319914	-0.165325	2.40284	251.386	-99.9432	7.07914	0	0	0.916715	39.1281
0	18.0892	0	0	20.4903	0.858754	-27.5001	-0.155648	-0.0315196	-0.0389517	-11.7648	-3.19E-15	-2.43556	0	0	0.0051845	-0.560018	-10.1191	-3.53781	161.515	363.884	629.556	426.16	426.16	426.16	-2.77791	-79.9614	11.3226	86.9631	369.805	191.023	204.146	204.146	204.146	-79.8128	9.64101	-4.73609	19.4684	0.275214	2.75649	-0.39438	-0.153462	2.36843	264.066	-88.0873	7.62357	0	0	0.930418	38.1254
0	18.2128	0	0	20.5269	0.839235	-26.9576	-0.1597	-0.0332433	-0.0396404	-10.1869	-3.59E-15	-2.33412	0	0	0.00143595	-0.646737	-8.46695	-3.23984	149.109	363.273	629.151	426.945	426.945	426.945	-2.5433	-79.6321	11.1671	70.7032	369.831	190.858	204.146	204.146	204.146	-79.4794	9.41317	-4.78552	17.8142	0.212336	2.75614	-0.375045	-0.150213	2.36196	250.155	-73.3334	8.6131	0	0	0.83945	36.9536
0	18.1683	0	0	20.3652	0.818052	-26.363	-0.164492	-0.0347622	-0.0392607	-8.40227	-6.33E-16	-2.15499	0	0	-0.00149423	-0.725265	-6.76201	-3.02378	136.081	362.612	629.307	427.518	427.518	427.518	-2.2294	-79.2216	10.9273	54.3708	369.838	190.78	204.146	204.146	204.146	-79.0651	9.08382	-4.83747	16.2419	0.101945	2.84365	-0.281005	-0.149667	2.38217	215.122	-56.9094	9.6379	0	0	0.683542	35.6363
0	17.9369	0	0	19.9851	0.794653	-25.699	-0.169638	-0.0353346	-0.0382848	-6.51621	8.98E-16	-1.86305	0	0	-0.00334472	-0.789178	-5.01583	-2.85697	122.565	361.94	630.044	427.905	427.905	427.905	-1.83336	-78.694	10.603	37.9634	369.819	190.79	204.146	204.146	204.146	-78.5346	8.653	-4.89346	14.744	-0.0789287	2.98766	-0.131888	-0.142685	2.42135	164.663	-39.184	10.3267	0	0	0.497127	34.2028
0	17.4997	0	0	19.3686	0.768458	-24.9467	-0.174189	-0.0343813	-0.0371338	-4.61294	4.04E-15	-1.42284	0	0	-0.00402433	-0.831058	-3.24007	-2.70013	108.724	361.293	631.374	428.161	428.161	428.161	-1.35484	-78.0102	10.1964	21.4809	369.769	190.888	204.146	204.146	204.146	-77.8495	8.12398	-4.95555	13.302	-0.347709	3.14715	0.0485269	-0.125011	2.46531	105.113	-20.9245	10.4465	0	0	0.305708	32.6855
0	16.8399	0	0	18.5019	0.739013	-24.09	-0.177274	-0.0315661	-0.036256	-2.78925	-2.29E-15	-0.801422	0	0	-0.00369439	-0.843028	-1.44601	-2.51672	94.7364	360.704	633.297	428.352	428.352	428.352	-0.798708	-77.1319	9.71385	4.92476	369.687	191.068	204.146	204.146	204.146	-76.9723	7.50592	-5.02603	11.8918	-0.714935	3.27941	0.231673	-0.0975187	2.50106	43.5361	-3.3567	9.95762	0	0	0.126556	31.1172
0	15.9434	0	0	17.3781	0.706136	-23.1198	-0.17822	-0.02696	-0.0358304	-1.12975	2.53E-15	0.00728207	0	0	-0.0027166	-0.817447	0.355286	-2.28153	80.7806	360.203	635.799	428.546	428.546	428.546	-0.176573	-76.0248	9.16776	-11.7044	369.577	191.321	204.146	204.146	204.146	-75.8694	6.81589	-5.10739	10.4888	-1.18363	3.3492	0.401744	-0.0626398	2.51669	-16.8574	12.3316	9.02304	0	0	-0.0404101	29.5288
0	14.801	0	0	15.9977	0.67002	-22.0375	-0.176687	-0.0207752	-0.0362068	0.303363	-2.04E-16	0.9892	0	0	-0.00155082	-0.748143	2.15276	-1.98438	67.0245	359.812	638.85	428.805	428.805	428.805	0.493686	-74.6619	8.5775	-28.4076	369.446	191.632	204.146	204.146	204.146	-74.5141	6.07927	-5.20289	9.07189	-1.74929	3.33379	0.55157	-0.0214805	2.50898	-75.0205	25.7394	7.82039	0	0	-0.201617	27.9488
0	13.4086	0	0	14.3684	0.631271	-20.8577	-0.172969	-0.013557	-0.0375451	1.44281	-4.57E-15	2.06951	0	0	-0.000594633	-0.631931	3.93491	-1.62926	53.6221	359.547	642.409	429.185	429.185	429.185	1.19016	-73.0243	7.96853	-45.1891	369.305	191.981	204.146	204.146	204.146	-72.8879	5.32809	-5.31672	7.62573	-2.39939	3.22376	0.685192	0.0246147	2.47745	-133.076	36.4693	6.54218	0	0	-0.370934	26.4028
0	11.7682	0	0	12.5039	0.590848	-19.6068	-0.167744	-0.00594636	-0.0396328	2.23229	-2.29E-15	3.1237	0	0	-5.78E-05	-0.469686	5.68927	-1.22936	40.7172	359.417	646.417	429.727	429.727	429.727	1.89016	-71.1023	7.36995	-62.0575	369.169	192.346	204.146	204.146	204.146	-70.9801	4.59772	-5.45386	6.14113	-3.11344	3.01998	0.811264	0.0747256	2.42371	-194.693	44.6319	5.24056	0	0	-0.563848	24.9154
0	9.8884	0	0	10.4221	0.54994	-18.3208	-0.161809	0.00141117	-0.0422835	2.63212	-8.17E-16	3.98869	0	0	5.85E-05	-0.266583	7.40159	-0.800734	28.4491	359.419	650.806	430.468	430.468	430.468	2.57338	-68.8943	6.81065	-79.0237	369.056	192.709	204.146	204.146	204.146	-68.7881	3.92258	-5.61911	4.6153	-3.86411	2.7292	0.939315	0.128131	2.35003	-263.491	50.4404	3.89716	0	0	-0.792631	23.5118
0	7.78445	0	0	8.14426	0.5098	-17.0401	-0.156057	0.00780693	-0.0453478	2.59906	4.57E-15	4.4768	0	0	-0.000240586	-0.0315854	9.05496	-0.35642	16.9603	359.548	655.489	431.435	431.435	431.435	3.22385	-66.4057	6.31495	-96.0986	368.982	193.058	204.146	204.146	204.146	-66.3157	3.33206	-5.81536	3.0521	-4.61922	2.35949	1.07464	0.181861	2.25542	-341.559	53.8692	2.43638	0	0	-1.06076	22.22
0	5.47794	0	0	5.69386	0.471599	-15.8047	-0.151821	0.0127359	-0.0489852	2.03798	-3.27E-16	4.43285	0	0	-0.0014916	0.223827	10.629	0.0969342	6.40092	359.789	660.362	432.648	432.648	432.648	3.83012	-63.6471	5.89876	-113.289	368.96	193.391	204.146	204.146	204.146	-63.5721	2.84727	-6.04149	1.46289	-5.34487	1.91754	1.21805	0.230979	2.13935	-428.84	54.7027	0.784686	0	0	-1.35859	21.0729
0	2.99691	0	0	3.09771	0.436309	-14.6499	-0.150584	0.0158743	-0.0534921	0.829599	-3.92E-15	3.76093	0	0	-0.00481198	0.487299	12.0995	0.559798	-3.07034	360.127	665.301	434.11	434.11	434.11	4.38418	-60.6344	5.5671	-130.595	368.997	193.723	204.146	204.146	204.146	-60.5713	2.47917	-6.29054	-0.132488	-6.0091	1.40764	1.36583	0.2677	2.0018	-523.074	52.4758	-1.1078	0	0	-1.66143	20.1087
0	0.375947	0	0	0.386788	0.404641	-13.603	-0.153593	0.0172456	-0.0594778	-1.12572	-6.53E-16	2.47115	0	0	-0.0116288	0.747442	13.4391	1.03793	-11.2902	360.541	670.165	435.81	435.81	435.81	4.87941	-57.3878	5.31302	-148.003	369.089	194.09	204.146	204.146	204.146	-57.3326	2.22757	-6.54848	-1.70566	-6.58585	0.832826	1.50709	0.283642	1.84422	-618.875	46.7593	-3.21627	0	0	-1.92691	19.3704
0	-2.34481	0	0	-2.40349	0.377037	-12.6829	-0.161492	0.0171145	-0.0675445	-3.86834	-2.78E-15	0.687689	0	0	-0.0230954	0.995232	14.6187	1.53804	-18.1004	361.012	674.796	437.719	437.719	437.719	5.30882	-53.9325	5.11799	-165.481	369.224	194.55	204.146	204.146	204.146	-53.8803	2.08092	-6.79434	-3.22031	-7.05826	0.198525	1.62976	0.271623	1.67082	-709.512	37.5372	-5.43958	0	0	-2.10569	18.9039
0	-5.12192	0	0	-5.23473	0.353714	-11.9003	-0.174521	0.0160232	-0.0783034	-7.40439	3.27E-16	-1.34178	0	0	-0.0398492	1.22496	15.6098	2.06251	-23.3615	361.522	679.025	439.793	439.793	439.793	5.66389	-50.2971	4.95348	-182.975	369.382	195.187	204.146	204.146	204.146	-50.2434	2.01661	-7.00148	-4.63507	-7.42141	-0.483222	1.71664	0.228591	1.48856	-786.249	25.458	-7.58112	0	0	-2.1492	18.7536
0	-7.9112	0	0	-8.0675	0.334745	-11.2604	-0.192777	0.0148938	-0.0917208	-11.7408	3.27E-15	-3.25015	0	0	-0.0619497	1.43404	16.3874	2.60344	-26.9685	362.054	682.686	441.981	441.981	441.981	5.93427	-46.513	4.78348	-200.409	369.538	196.107	204.146	204.146	204.146	-46.4546	2.00192	-7.14028	-5.90713	-7.68307	-1.18877	1.75631	0.159504	1.30612	-842.497	12.6108	-9.3709	0	0	-2.03313	18.9579
0	-10.6696	0	0	-10.8631	0.320156	-10.7662	-0.216131	0.0149733	-0.107747	-16.8845	0	-4.60776	0	0	-0.0886947	1.62207	16.9331	3.13858	-28.8658	362.598	685.624	444.228	444.228	444.228	6.10933	-42.6148	4.56814	-217.676	369.672	197.436	204.146	204.146	204.146	-42.5508	1.99587	-7.18269	-6.99731	-7.86199	-1.87987	1.7415	0.0775707	1.13596	-873.223	2.12408	-10.5456	0	0	-1.76268	19.5441
0	-13.3557	0	0	-13.5841	0.310048	-10.423	-0.244305	0.0171444	-0.124949	-22.857	5.88E-15	-5.05861	0	0	-0.118553	1.78915	17.2372	3.63021	-29.0553	363.147	687.713	446.483	446.483	446.484	6.18111	-38.6401	4.26795	-234.639	369.775	199.312	204.146	204.146	204.146	-38.573	1.95185	-7.10786	-7.87457	-7.98328	-2.50356	1.68102	-0.00378357	0.987695	-880.619	-4.03009	-10.8528	0	0	-1.38224	20.5245
0	-15.9292	0	0	-16.1941	0.304646	-10.2392	-0.276867	0.021505	-0.141449	-29.6859	3.27E-15	-4.42946	0	0	-0.149082	1.93504	17.2997	4.02903	-27.5962	363.698	688.859	448.703	448.703	448.703	6.14762	-34.6316	3.84797	-251.123	369.856	201.877	204.146	204.146	204.146	-34.5671	1.82192	-6.90741	-8.51971	-8.0735	-2.99742	1.59484	-0.0684561	0.870121	-872.07	-4.5589	-10.2005	0	0	-0.951288	21.8951
0	-18.3489	0	0	-18.6559	0.304245	-10.2255	-0.313415	0.0264852	-0.154448	-37.4021	-5.88E-15	-2.85942	0	0	-0.176941	2.05901	17.1305	4.28254	-24.5935	364.249	689.014	450.852	450.852	450.852	6.01389	-30.6382	3.28199	-266.91	369.945	205.262	204.146	204.146	204.146	-30.5843	1.56262	-6.5877	-8.92682	-8.15459	-3.29878	1.51075	-0.109438	0.786418	-859.911	-1.68387	-8.51252	0	0	-0.523117	23.6373
0	-20.5702	0	0	-20.9289	0.309026	-10.3882	-0.353951	0.0306288	-0.161461	-46.0377	-7.84E-15	-0.603884	0	0	-0.198091	2.16101	16.7466	4.34612	-20.1797	364.804	688.164	452.901	452.901	452.901	5.78939	-26.7171	2.55658	-281.734	370.079	209.566	204.146	204.146	204.146	-26.6824	1.14237	-6.167	-9.10218	-8.24069	-3.35708	1.45534	-0.122544	0.735174	-857.163	2.13057	-5.79544	0	0	-0.124266	25.7208
0	-22.5417	0	0	-22.965	0.318879	-10.7229	-0.397361	0.0334789	-0.160388	-55.4094	-3.27E-15	2.09858	0	0	-0.207004	2.24299	16.1698	4.19417	-14.4925	365.369	686.334	454.825	454.825	454.825	5.48526	-22.9366	1.67601	-295.279	370.294	214.837	204.146	204.146	204.146	-22.9284	0.549104	-5.67091	-9.06102	-8.3364	-3.14595	1.44087	-0.109391	0.710268	-872.349	4.85175	-2.12137	0	0	0.247397	28.1077
0	-24.2049	0	0	-24.7072	0.333367	-11.2137	-0.441147	0.0357923	-0.150755	-65.0408	-6.53E-16	5.09912	0	0	-0.19715	2.30949	15.4226	3.82736	-7.6569	365.954	683.581	456.592	456.592	456.592	5.11375	-19.3753	0.666032	-307.193	370.61	221.053	204.146	204.146	204.146	-19.3975	-0.204144	-5.12833	-8.8224	-8.43746	-2.67112	1.46224	-0.0761911	0.705016	-906.394	5.74522	2.3634	0	0	0.610089	30.7571
0	-25.4981	0	0	-26.0934	0.351862	-11.8379	-0.481555	0.0391644	-0.133051	-74.1588	1.05E-14	8.33969	0	0	-0.162736	2.36731	14.5257	3.27401	0.225543	366.566	679.987	458.155	458.155	458.155	4.69071	-16.1175	-0.426007	-317.112	371.037	228.116	204.146	204.146	204.146	-16.1696	-1.07847	-4.5692	-8.40391	-8.53301	-1.97158	1.49742	-0.0346775	0.712932	-952.872	5.19579	7.35932	0	0	0.983619	33.6272
0	-26.3639	0	0	-27.0639	0.373788	-12.5742	-0.514635	0.0451021	-0.109067	-81.8488	-6.53E-15	11.7668	0	0	-0.101702	2.42441	13.4948	2.58482	9.0775	367.212	675.663	459.448	459.448	459.448	4.23979	-13.2445	-1.53634	-324.698	371.577	235.859	204.146	204.146	204.146	-13.3221	-2.01411	-4.0244	-7.81659	-8.60998	-1.1133	1.51914	0.00360376	0.73388	-1001.27	4.66675	12.4048	0	0	1.38241	36.6781
0	-26.7598	0	0	-27.5726	0.398856	-13.4108	-0.536653	0.0538812	-0.081093	-87.2208	-6.53E-15	15.2092	0	0	-0.0183446	2.48866	12.3401	1.82342	18.8399	367.888	670.747	460.385	460.385	460.385	3.79538	-10.8246	-2.59463	-329.671	372.237	244.064	204.146	204.146	204.146	-10.9209	-2.94057	-3.52677	-7.0615	-8.65696	-0.177706	1.50033	0.0269916	0.770588	-1039.47	5.2095	16.9628	0	0	1.81156	39.8727
0	-26.6669	0	0	-27.5973	0.427159	-14.3484	-0.544377	0.0641264	-0.0516124	-89.5966	-8.49E-15	18.3295	0	0	0.0760825	2.56684	11.0653	1.05463	29.4615	368.581	665.399	460.863	460.863	460.863	3.40132	-8.90376	-3.53573	-331.838	373.039	252.489	204.146	204.146	204.146	-9.01212	-3.78914	-3.11103	-6.12775	-8.66799	0.752015	1.42514	0.0279956	0.827213	-1057.22	7.42118	20.5126	0	0	2.26501	43.1775
0	-26.0977	0	0	-27.1473	0.459088	-15.3967	-0.536246	0.0729106	-0.0228334	-88.7621	-1.44E-14	20.6407	0	0	0.16598	2.66416	9.66867	0.333508	40.8879	369.271	659.802	460.777	460.777	460.777	3.10456	-7.49925	-4.31011	-331.109	374.015	260.896	204.146	204.146	204.146	-7.6152	-4.50445	-2.81094	-4.99346	-8.64535	1.60374	1.28692	0.00591241	0.909601	-1046.61	11.2707	22.8135	0	0	2.71858	46.5612
0	-25.0956	0	0	-26.2635	0.495119	-16.5672	-0.513833	0.0776973	0.00429732	-85.1422	1.08E-14	21.7355	0	0	0.237166	2.78421	8.14464	-0.304127	53.0509	369.931	654.152	460.034	460.034	460.034	2.94542	-6.60009	-4.88948	-327.499	375.198	269.069	204.146	204.146	204.146	-6.72265	-5.05187	-2.65392	-3.62816	-8.60043	2.32746	1.09548	-0.0343581	1.01857	-1006.59	16.714	23.8206	0	0	3.13767	49.9944
0	-23.7273	0	0	-25.0095	0.535591	-17.8651	-0.480915	0.0770936	0.029631	-79.6061	8.49E-15	21.4063	0	0	0.281758	2.92922	6.48653	-0.848341	65.8609	370.532	648.651	458.572	458.572	458.572	2.94953	-6.17491	-5.26575	-321.115	376.613	276.824	204.146	204.146	204.146	-6.30633	-5.41837	-2.65612	-1.99743	-8.55343	2.90362	0.86998	-0.0815361	1.15384	-940.683	23.8466	23.7421	0	0	3.48022	53.4464
0	-22.0703	0	0	-23.4582	0.58053	-19.2843	-0.441573	0.07088	0.0534522	-73.0963	-1.14E-14	19.6806	0	0	0.299123	3.10071	4.68972	-1.3185	79.2023	371.052	643.49	456.381	456.381	456.381	3.12422	-6.18383	-5.44499	-312.123	378.264	284.005	204.146	204.146	204.146	-6.32815	-5.60754	-2.8198	-0.0690164	-8.53099	3.34815	0.634403	-0.122067	1.30968	-855.462	32.1947	23.0156	0	0	3.70589	56.8836
0	-20.2022	0	0	-21.6799	0.629534	-20.8043	-0.398753	0.0597748	0.0756755	-66.3197	9.80E-16	16.8061	0	0	0.29363	3.30053	2.75484	-1.76212	92.9325	371.474	638.84	453.516	453.516	453.517	3.45888	-6.58815	-5.43959	-300.727	380.134	290.483	204.146	204.146	204.146	-6.74928	-5.63207	-3.13349	2.18029	-8.56258	3.71289	0.418022	-0.142196	1.48229	-759.471	40.4199	22.2388	0	0	3.78873	60.2682
0	-18.1934	0	0	-19.7356	0.681681	-22.3888	-0.354522	0.0451554	0.096196	-59.7037	-8.49E-15	13.1967	0	0	0.272031	3.53205	0.690244	-2.24619	106.89	371.793	634.84	450.105	450.105	450.105	3.92832	-7.35503	-5.26235	-287.142	382.182	296.148	204.146	204.146	204.146	-7.53506	-5.5071	-3.57435	4.75697	-8.67512	4.07813	0.257072	-0.132501	1.66379	-664.458	46.0514	22.1232	0	0	3.74016	63.5575
0	-16.1045	0	0	-17.6744	0.735462	-23.9859	-0.310304	0.0288622	0.114023	-53.4421	-1.31E-15	9.35912	0	0	0.241491	3.80083	-1.48696	-2.83945	120.91	372.011	631.589	446.343	446.343	446.343	4.49814	-8.45821	-4.92285	-271.59	384.352	300.901	204.146	204.146	204.146	-8.65627	-5.24576	-4.11293	7.64361	-8.88685	4.53496	0.188038	-0.087532	1.85082	-581.893	47.1086	23.0652	0	0	3.60405	66.7059
0	-13.9841	0	0	-15.5339	0.788866	-25.5336	-0.267263	0.0127088	0.127804	-47.6021	1.96E-15	5.77759	0	0	0.208273	4.11341	-3.75145	-3.5889	134.856	372.139	629.143	442.481	442.481	442.481	5.13111	-9.87719	-4.428	-254.284	386.583	304.665	204.146	204.146	204.146	-10.089	-4.85875	-4.71886	10.7935	-9.20138	5.15977	0.237914	-0.00981506	2.03756	-520.809	42.1711	25.2121	0	0	3.44057	69.667
0	-11.8698	0	0	-13.3432	0.839589	-26.9675	-0.226554	-0.00178364	0.135807	-42.2064	3.27E-15	2.82415	0	0	0.176856	4.47377	-6.07198	-4.49836	148.637	372.192	627.532	438.792	438.792	438.792	5.79285	-11.5956	-3.78509	-235.425	388.821	307.379	204.146	204.146	204.146	-11.8139	-4.3569	-5.36597	14.1288	-9.60369	5.98804	0.406695	0.0958384	2.22099	-482.82	32.2512	28.2694	0	0	3.28111	72.3951
0	-9.78966	0	0	-11.1273	0.885382	-28.2315	-0.18947	-0.0136785	0.137006	-37.2704	2.61E-15	0.692638	0	0	0.149493	4.87761	-8.41459	-5.51848	162.219	372.181	626.774	435.532	435.532	435.532	6.4559	-13.5996	-3.00636	-215.196	391.021	309.013	204.146	204.146	204.146	-13.8152	-3.75562	-6.03543	17.5446	-10.0588	6.99733	0.66599	0.216077	2.39334	-463.275	18.8836	31.8819	0	0	3.11645	74.8471
0	-7.76471	0	0	-8.91124	0.924435	-29.2863	-0.157068	-0.0224865	0.130934	-32.7616	1.96E-15	-0.586387	0	0	0.12635	5.30746	-10.7463	-6.55256	175.62	372.104	626.889	432.899	432.899	432.899	7.10149	-15.8764	-2.11227	-193.761	393.154	309.573	204.146	204.146	204.146	-16.0792	-3.07836	-6.71633	20.9187	-10.516	8.105	0.96246	0.335547	2.54464	-452.141	4.78062	35.4698	0	0	2.9033	76.9827
0	-5.81256	0	0	-6.72346	0.955686	-30.115	-0.129909	-0.028443	0.118495	-28.582	-6.53E-16	-1.13886	0	0	0.106208	5.73128	-13.0383	-7.47585	188.881	371.945	627.917	431.004	431.004	431.004	7.71952	-18.4122	-1.13215	-171.266	395.206	309.098	204.146	204.146	204.146	-18.5931	-2.35743	-7.40427	24.127	-10.9173	9.18166	1.23924	0.433029	2.65749	-439.926	-8.3536	38.6881	0	0	2.6115	78.7649
0	-3.95048	0	0	-4.59674	0.978944	-30.7229	-0.10778	-0.0316423	0.101187	-24.5777	6.53E-16	-1.11085	0	0	0.0875766	6.10643	-15.2678	-8.16052	202.036	371.676	629.903	429.854	429.854	429.854	8.30752	-21.1891	-0.101364	-147.841	397.169	307.664	204.146	204.146	204.146	-21.3415	-1.63126	-8.09921	27.0611	-11.2114	10.0753	1.44627	0.491718	2.71384	-418.646	-18.2909	40.9744	0	0	2.24049	80.1619
0	-2.19824	0	0	-2.56837	0.994813	-31.1333	-0.0903726	-0.0326759	0.0813171	-20.6712	-6.53E-16	-0.691811	0	0	0.0696675	6.38774	-17.4184	-8.49844	215.09	371.264	632.891	429.362	429.362	429.362	8.86932	-24.1818	0.943391	-123.611	399.047	305.369	204.146	204.146	204.146	-24.3026	-0.939527	-8.80354	29.6445	-11.366	10.6396	1.5558	0.502129	2.70094	-384.72	-23.1925	42.1979	0	0	1.82588	81.1497
0	-0.579275	0	0	-0.678537	1.00446	-31.3812	-0.0778807	-0.0320211	0.0614096	-16.969	-9.80E-16	-0.0299983	0	0	0.0529288	6.53665	-19.4787	-8.41724	228.005	370.687	636.9	429.365	429.365	429.365	9.41332	-27.3554	1.96942	-98.701	400.844	302.322	204.146	204.146	204.146	-27.4456	-0.31756	-9.52055	31.8425	-11.3757	10.7597	1.55377	0.46907	2.61569	-336.019	-20.7521	42.3129	0	0	1.40675	81.7161
0	0.881006	0	0	1.03334	1.00933	-31.5056	-0.0714459	-0.0301543	0.0439767	-13.7942	1.96E-15	0.750095	0	0	0.0387061	6.52858	-21.4389	-7.89027	240.697	369.945	641.911	429.657	429.657	429.657	9.95073	-30.6668	2.9528	-73.2324	402.565	298.628	204.146	204.146	204.146	-30.731	0.208594	-10.2536	33.6634	-11.261	10.372	1.43477	0.406064	2.46969	-270.718	-9.85726	41.2994	0	0	1.00883	81.8619
0	2.15987	0	0	2.53457	1.01082	-31.5438	-0.0726394	-0.0273147	0.030828	-11.5636	1.96E-15	1.54615	0	0	0.0282276	6.35787	-23.2885	-6.94287	253.032	369.064	647.85	430.021	430.021	430.021	10.4937	-34.0699	3.8818	-47.3099	404.218	294.384	204.146	204.146	204.146	-34.1164	0.625382	-11.0064	35.1517	-11.0604	9.47736	1.1961	0.324913	2.2826	-186.34	7.22878	39.074	0	0	0.641799	81.5986
0	3.24342	0	0	3.80584	1.01016	-31.527	-0.0819045	-0.0238757	0.0224398	-10.5279	-1.23E-15	2.20738	0	0	0.0215625	6.04066	-25.0138	-5.65542	264.831	368.088	654.58	430.271	430.271	430.271	11.054	-37.5245	4.75845	-21.006	405.813	289.673	204.146	204.146	204.146	-37.5639	0.932448	-11.7835	36.3758	-10.8188	8.14887	0.848494	0.23864	2.07913	-82.2137	25.8927	35.6072	0	0	0.310977	80.9432
0	4.12934	0	0	4.84348	1.00827	-31.4787	-0.0970973	-0.0214063	0.0181795	-10.55	2.38E-15	2.41552	0	0	0.0174965	5.61427	-26.5972	-4.15959	275.868	367.075	661.9	430.271	430.271	430.271	11.6407	-41.0017	5.59588	5.64733	407.364	284.577	204.146	204.146	204.146	-41.0461	1.13955	-12.59	37.4123	-10.5782	6.52791	0.422582	0.160977	1.88311	37.8302	40.2966	31.5396	0	0	0.0211378	79.9112
0	4.82327	0	0	5.65411	1.0057	-31.413	-0.115967	-0.0214821	0.0163224	-11.3626	1.72E-15	1.84154	0	0	0.0146866	5.13225	-28.0181	-2.62498	285.894	366.071	669.551	429.953	429.953	429.953	12.2568	-44.4834	6.41077	32.6519	408.878	279.178	204.146	204.146	204.146	-44.5458	1.26043	-13.4274	38.3311	-10.3676	4.80573	-0.0295045	0.104271	1.71501	164.001	46.1356	27.5302	0	0	-0.226093	78.5113
0	5.33298	0	0	6.247	1.00264	-31.3345	-0.136759	-0.0248039	0.0152067	-12.6833	4.90E-16	0.301684	0	0	0.0120853	4.65544	-29.2546	-1.23516	294.661	365.103	677.24	429.313	429.313	429.313	12.895	-47.9583	7.21522	60.0314	410.349	273.556	204.146	204.146	204.146	-48.0526	1.30755	-14.2876	39.1829	-10.1987	3.19143	-0.436788	0.0753824	1.58712	280.262	42.1865	23.8838	0	0	-0.424783	76.7438
0	5.66382	0	0	6.62835	0.998972	-31.2403	-0.158767	-0.0312206	0.0132731	-14.3432	6.53E-16	-2.18447	0	0	0.0091186	4.241	-30.2856	-0.156675	301.949	364.177	684.671	428.399	428.399	428.399	13.5367	-51.4183	8.01168	87.8202	411.746	267.801	204.146	204.146	204.146	-51.5591	1.29019	-15.15	39.9932	-10.0653	1.87293	-0.734149	0.0755383	1.50047	370.616	30.6401	20.6198	0	0	-0.559498	74.6021
0	5.81711	0	0	6.79939	0.994353	-31.1215	-0.182255	-0.0398121	0.00918191	-16.3267	-2.61E-15	-5.3763	0	0	0.00557874	3.93217	-31.0926	0.489226	307.605	363.283	691.58	427.298	427.298	427.298	14.1526	-54.8561	8.79237	116.054	413.02	262.007	204.146	204.146	204.146	-55.0575	1.21573	-15.9822	40.7609	-9.94846	0.982471	-0.878806	0.103786	1.45109	424.1	16.3349	17.7995	0	0	-0.607381	72.0754
0	5.79182	0	0	6.75853	0.988244	-30.9638	-0.207916	-0.0489856	0.00146823	-18.7084	6.53E-16	-8.84407	0	0	0.00144772	3.7512	-31.6596	0.643924	311.553	362.417	697.756	426.108	426.108	426.108	14.7063	-58.2653	9.54163	144.762	414.098	256.28	204.146	204.146	204.146	-58.5398	1.0923	-16.7436	41.4613	-9.82326	0.576714	-0.864978	0.149793	1.43037	438.915	3.24576	15.7545	0	0	-0.558013	69.1514
0	5.58854	0	0	6.50627	0.979875	-30.7471	-0.236421	-0.0569482	-0.0116834	-21.5668	5.23E-15	-12.0721	0	0	-0.00315832	3.69748	-31.975	0.314147	313.8	361.586	703.06	424.925	424.925	424.925	15.1581	-61.642	10.2394	173.961	414.902	250.75	204.146	204.146	204.146	-61.9982	0.930758	-17.3904	42.0533	-9.66585	0.636915	-0.718063	0.203015	1.43387	421.585	-6.06173	15.1596	0	0	-0.428504	65.8181
0	5.21415	0	0	6.05088	0.968214	-30.4434	-0.267962	-0.0617209	-0.0321282	-24.8874	6.53E-15	-14.5186	0	0	-0.0079898	3.75001	-32.0327	-0.437607	314.426	360.812	707.421	423.83	423.83	423.83	15.4701	-64.9862	10.8646	203.637	415.349	245.577	204.146	204.146	204.146	-65.427	0.745143	-17.8816	42.4887	-9.45848	1.08321	-0.479802	0.250591	1.45918	383.008	-11.6532	16.5306	0	0	-0.258203	62.0689
0	4.68532	0	0	5.41306	0.951952	-30.0167	-0.301661	-0.0614733	-0.0614948	-28.4713	-6.53E-15	-15.6989	0	0	-0.0126757	3.87317	-31.8343	-1.50867	313.575	360.124	710.835	422.885	422.885	422.885	15.6107	-68.3026	11.3981	233.735	415.363	240.952	204.146	204.146	204.146	-68.8235	0.551744	-18.1846	42.7215	-9.19237	1.79596	-0.193317	0.27931	1.50504	334.616	-15.646	19.73	0	0	-0.0881089	57.9097
0	4.02964	0	0	4.62761	0.929585	-29.4238	-0.335581	-0.0547226	-0.100611	-31.9443	9.15E-15	-15.2425	0	0	-0.0169846	4.0242	-31.3909	-2.77248	311.439	359.547	713.347	422.139	422.139	422.139	15.5592	-71.5975	11.8257	264.13	414.884	237.092	204.146	204.146	204.146	-72.1866	0.367879	-18.2792	42.7153	-8.86786	2.63879	0.104456	0.281122	1.56993	286.222	-20.3244	23.7082	0	0	0.0575512	53.3689
0	3.28422	0	0	3.74186	0.899562	-28.617	-0.36694	-0.0403829	-0.149567	-34.8226	0	-12.9237	0	0	-0.0214119	4.16061	-30.7238	-4.09254	308.256	359.097	715.041	421.634	421.634	421.634	15.3083	-74.875	12.1406	294.618	413.874	234.224	204.146	204.146	204.146	-75.5138	0.210951	-18.1614	42.4483	-8.49372	3.47676	0.379015	0.256104	1.64955	247.342	-26.3679	26.5948	0	0	0.177972	48.5062
0	2.49276	0	0	2.8118	0.860548	-27.5497	-0.392455	-0.0176414	-0.207628	-36.5993	-9.15E-15	-8.66454	0	0	-0.0277815	4.24653	-29.8643	-5.33473	304.293	358.776	716.028	421.409	421.409	421.409	14.8649	-78.1315	12.3457	324.898	412.329	232.555	204.146	204.146	204.146	-78.7971	0.0979496	-17.8449	41.9162	-8.08632	4.18907	0.601942	0.211559	1.73964	226.869	-32.3122	26.3556	0	0	0.292417	43.4171
0	1.70241	0	0	1.89718	0.811776	-26.1857	-0.408572	0.0134531	-0.273437	-36.8067	1.35E-14	-2.60821	0	0	-0.0390379	4.25703	-28.8522	-6.37726	299.838	358.57	716.428	421.5	421.5	421.5	14.2499	-81.3526	12.4558	354.58	410.283	232.244	204.146	204.146	204.146	-82.0204	0.04466	-17.3607	41.1315	-7.66766	4.67585	0.748974	0.155827	1.83225	233.814	-35.9881	21.8363	0	0	0.432927	38.2284
0	0.9612	0	0	1.0564	0.753385	-24.5097	-0.411806	0.051769	-0.345582	-35.052	-9.23E-15	4.85459	0	0	-0.0579378	4.18036	-27.7335	-7.11905	295.186	358.46	716.369	421.945	421.945	421.945	13.4972	-84.5123	12.4969	383.193	407.816	233.364	204.146	204.146	204.146	-85.1591	0.063853	-16.7563	40.1216	-7.26262	4.86201	0.798231	0.0977292	1.91583	277.873	-35.3275	13.3875	0	0	0.640012	33.0853
0	0.315392	0	0	0.341474	0.686651	-22.538	-0.39905	0.0947397	-0.422316	-31.0244	-4.66E-15	13.069	0	0	-0.0848117	4.01815	-26.5571	-7.48802	290.62	358.424	715.971	422.772	422.772	422.772	12.6511	-87.5744	12.5039	410.212	405.053	235.881	204.146	204.146	204.146	-88.1818	0.162193	-16.0908	38.9249	-6.89516	4.70116	0.731116	0.0421294	1.97486	367.501	-30.3956	2.9155	0	0	0.957766	28.1339
0	-0.194635	0	0	-0.207572	0.614036	-20.3268	-0.368288	0.138576	-0.501362	-24.5472	-1.96E-15	21.1801	0	0	-0.115869	3.7841	-25.3707	-7.44954	286.389	358.441	715.341	423.996	423.997	423.996	11.7647	-90.4942	12.5143	435.087	402.154	239.633	204.146	204.146	204.146	-91.0507	0.336844	-15.4283	37.5872	-6.5854	4.18123	0.540095	-0.00784473	1.99136	506.22	-23.1905	-7.08324	0	0	1.41692	23.5061
0	-0.539558	0	0	-0.567248	0.539019	-17.9742	-0.319425	0.17851	-0.579083	-15.6635	-9.80E-16	28.2274	0	0	-0.143313	3.50116	-24.2175	-7.01336	282.687	358.497	714.565	425.613	425.613	425.613	10.8952	-93.2199	12.5618	457.283	399.289	244.317	204.146	204.146	204.146	-93.7218	0.573713	-14.8301	36.157	-6.34772	3.3296	0.236582	-0.0511541	1.9498	687.939	-17.5638	-14.7178	0	0	2.0064	19.3113
0	-0.706774	0	0	-0.733877	0.465733	-15.6136	-0.255017	0.210332	-0.650489	-4.74267	-9.80E-15	33.3807	0	0	-0.158438	3.19725	-23.1332	-6.23558	279.637	358.584	713.704	427.582	427.582	427.582	10.0992	-95.6934	12.6699	476.32	396.618	249.505	204.146	204.146	204.146	-96.1442	0.849125	-14.3467	34.6828	-6.19013	2.21419	-0.146632	-0.0842812	1.84481	895.879	-16.4272	-19.7226	0	0	2.65467	15.6354
0	-0.705195	0	0	-0.724922	0.398494	-13.3987	-0.18062	0.230808	-0.709208	7.43878	-2.61E-15	36.0436	0	0	-0.155295	2.90016	-22.144	-5.21269	277.284	358.693	712.796	429.833	429.833	429.833	9.4259	-97.8501	12.85	491.814	394.26	254.665	204.146	204.146	204.146	-98.2586	1.13529	-14.0117	33.2087	-6.11352	0.93698	-0.560316	-0.105881	1.68203	1104.09	-21.5891	-23.2459	0	0	3.23965	12.5419
0	-0.566571	0	0	-0.578145	0.341297	-11.4817	-0.104454	0.238371	-0.749441	19.7007	5.23E-15	35.9553	0	0	-0.133336	2.63286	-21.2665	-4.06719	275.605	358.814	711.857	432.267	432.267	432.267	8.90944	-99.6208	13.1001	503.506	392.275	259.217	204.146	204.146	204.146	-99.9983	1.40785	-13.8386	31.7728	-6.1118	-0.379858	-0.95154	-0.11626	1.48003	1284.53	-33.2264	-26.8799	0	0	3.63596	10.0736
0	-0.342637	0	0	-0.347928	0.297382	-9.99171	-0.0359159	0.232617	-0.767096	30.611	-3.92E-15	33.1451	0	0	-0.0972362	2.41063	-20.5085	-2.92782	274.528	358.93	710.882	434.763	434.763	434.763	8.56261	-100.936	13.406	511.283	390.657	262.597	204.146	204.146	204.146	-101.293	1.65242	-13.8191	30.4061	-6.17305	-1.61222	-1.27588	-0.117112	1.26429	1413.65	-50.4683	-31.5788	0	0	3.76525	8.25167
0	-0.0974557	0	0	-0.0986813	0.268928	-9.01882	0.0157859	0.214422	-0.761061	38.6583	3.92E-15	27.9356	0	0	-0.0553361	2.24044	-19.8713	-1.91029	273.952	359.017	709.852	437.192	437.192	437.192	8.37411	-101.731	13.7406	515.165	389.334	264.333	204.146	204.146	204.146	-102.077	1.86714	-13.9235	29.1323	-6.28146	-2.65122	-1.50222	-0.110747	1.06298	1476.88	-71.8768	-37.1908	0	0	3.62118	7.07572
0	0.103748	0	0	0.10492	0.256935	-8.60715	0.0433504	0.185516	-0.732564	42.4921	5.23E-15	20.898	0	0	-0.0174675	2.12209	-19.3512	-1.10277	273.77	359.053	708.735	439.432	439.432	439.432	8.31108	-101.962	14.0641	515.289	388.182	264.105	204.146	204.146	204.146	-102.299	2.06004	-14.1034	27.9678	-6.41936	-3.41619	-1.61177	-0.0980758	0.901454	1467.85	-95.0693	-42.6764	0	0	3.25514	6.52472
0	0.207361	0	0	0.209797	0.261224	-8.75447	0.042563	0.148841	-0.683985	41.137	2.29E-15	12.8942	0	0	0.00724729	2.05012	-18.9412	-0.557881	273.887	359.023	707.49	441.374	441.374	441.374	8.32593	-101.606	14.326	511.874	387.038	261.793	204.146	204.146	204.146	-101.933	2.24223	-14.2963	26.9214	-6.56862	-3.86208	-1.5954	-0.0776292	0.797192	1385.7	-116.192	-46.6077	0	0	2.74423	6.56089
0	0.183912	0	0	0.186425	0.280513	-9.41561	0.0125976	0.10854	-0.617802	34.1542	6.94E-16	5.04946	0	0	0.0134779	2.01514	-18.6327	-0.290005	274.235	358.919	706.075	442.929	442.929	442.929	8.36571	-100.68	14.4695	505.193	385.733	257.496	204.146	204.146	204.146	-100.989	2.42007	-14.4326	25.995	-6.71109	-3.9826	-1.45374	-0.0457678	0.759134	1233.12	-129.603	-47.7048	0	0	2.16225	7.13511
0	0.0386829	0	0	0.0393437	0.312517	-10.5069	-0.0438548	0.0699992	-0.536465	21.8214	-1.31E-15	-1.35228	0	0	0.00305703	2.00441	-18.4178	-0.276313	274.776	358.744	704.458	444.031	444.031	444.031	8.38043	-99.2414	14.4418	495.562	384.113	251.525	204.146	204.146	204.146	-99.521	2.59012	-14.4467	25.1863	-6.8282	-3.80941	-1.20756	0.00216299	0.787297	1019.28	-128.915	-45.2675	0	0	1.57081	8.19265
0	-0.181834	0	0	-0.185847	0.354126	-11.9141	-0.120224	0.0392104	-0.442283	5.31907	-3.27E-16	-5.14462	0	0	-0.0135138	2.00207	-18.2917	-0.461372	275.504	358.509	702.623	444.635	444.635	444.635	8.32907	-97.3944	14.2085	483.34	382.081	244.373	204.146	204.146	204.146	-97.6345	2.74038	-14.2887	24.4936	-6.90005	-3.40621	-0.895249	0.0685639	0.870555	760.541	-108.91	-39.4568	0	0	1.01782	9.67807
0	-0.391244	0	0	-0.402376	0.401712	-13.5057	-0.205099	0.0211496	-0.33899	-13.1602	2.61E-15	-5.67018	0	0	-0.0201879	1.98975	-18.2538	-0.76576	276.433	358.225	700.574	444.716	444.716	444.716	8.18286	-95.2857	13.7701	468.942	379.618	236.656	204.146	204.146	204.146	-95.4795	2.85928	-13.9382	23.9202	-6.90469	-2.85805	-0.572222	0.15058	0.986588	483.918	-68.7117	-31.3814	0	0	0.548313	11.5377
0	-0.477357	0	0	-0.494552	0.451606	-15.152	-0.281759	0.0180666	-0.233504	-30.5668	-8.37E-15	-3.04538	0	0	-0.00356734	1.94826	-18.3074	-1.09909	277.575	357.903	698.333	444.27	444.271	444.27	7.92718	-93.0898	13.1736	452.837	376.805	229.02	204.146	204.146	204.146	-93.2349	2.94861	-13.4139	23.4772	-6.81906	-2.2577	-0.302	0.241053	1.10538	226.899	-12.6389	-22.8452	0	0	0.204302	13.7191
0	-0.331927	0	0	-0.34663	0.500719	-16.7478	-0.331853	0.0278546	-0.136436	-43.7181	-6.89E-15	1.77225	0	0	0.0374239	1.86052	-18.4556	-1.37701	278.91	357.556	695.924	443.32	443.32	443.32	7.56448	-90.9771	12.5089	435.531	373.806	222.028	204.146	204.146	204.146	-91.0748	3.03123	-12.7728	23.1821	-6.62186	-1.69154	-0.147229	0.327062	1.2009	32.3596	49.7191	-15.7668	0	0	0.00499407	16.1662
0	0.113429	0	0	0.119438	0.547097	-18.2307	-0.346298	0.0444284	-0.0588831	-50.775	5.35E-15	7.25255	0	0	0.089286	1.71508	-18.6959	-1.53891	280.356	357.202	693.362	441.905	441.905	441.905	7.116	-89.077	11.8861	417.511	370.841	216.043	204.146	204.146	204.146	-89.1298	3.14531	-12.0965	23.0531	-6.29832	-1.22681	-0.14882	0.392855	1.26198	-66.93	107.396	-11.4942	0	0	-0.0815685	18.8146
0	0.869261	0	0	0.922639	0.590136	-19.5846	-0.332364	0.0601225	-0.00621365	-52.1914	-8.82E-15	11.807	0	0	0.133711	1.50979	-19.0149	-1.56003	281.753	356.866	690.637	440.089	440.089	440.089	6.61808	-87.4572	11.403	399.177	368.123	211.19	204.146	204.146	204.146	-87.4677	3.32822	-11.4684	23.104	-5.84633	-0.903148	-0.295694	0.429271	1.30269	-67.8356	153.043	-10.2527	0	0	-0.135024	21.5878
0	1.90063	0	0	2.03356	0.630272	-20.827	-0.302408	0.0684358	0.0232108	-49.5138	7.19E-15	14.278	0	0	0.158466	1.25295	-19.3873	-1.45144	282.869	356.589	687.709	437.954	437.954	437.954	6.1097	-86.1355	11.123	380.807	365.818	207.41	204.146	204.146	204.146	-86.1054	3.6041	-10.9528	23.3401	-5.27976	-0.73226	-0.532641	0.435948	1.34324	5.8672	183.66	-11.2149	0	0	-0.231631	24.399
0	3.14814	0	0	3.39534	0.668338	-21.9867	-0.264669	0.066469	0.0352325	-44.2064	4.08E-15	14.2733	0	0	0.160476	0.961845	-19.7782	-1.25013	283.434	356.418	684.52	435.595	435.595	435.594	5.61819	-85.0994	11.0688	362.568	364.014	204.541	204.146	204.146	204.146	-85.0296	3.98184	-10.5821	23.7582	-4.62768	-0.702595	-0.785257	0.412567	1.39922	117.851	198.336	-13.0379	0	0	-0.39752	27.1586
0	4.53913	0	0	4.93519	0.704975	-23.0852	-0.226644	0.0566311	0.0360144	-37.7522	1.96E-15	12.3087	0	0	0.144979	0.659875	-20.1481	-1.00628	283.179	356.4	681.004	433.109	433.109	433.109	5.15246	-84.3154	11.2273	344.536	362.71	202.374	204.146	204.146	204.146	-84.2054	4.45771	-10.3546	24.3471	-3.93177	-0.784216	-0.982508	0.36153	1.48183	233.179	198.958	-14.7061	0	0	-0.604012	29.7829
0	5.99843	0	0	6.57532	0.740474	-24.1328	-0.196171	0.043598	0.0305886	-31.5793	2.12E-15	9.34876	0	0	0.121304	0.37335	-20.4583	-0.773323	281.878	356.576	677.111	430.593	430.593	430.593	4.70709	-83.7363	11.5621	326.731	361.844	200.699	204.146	204.146	204.146	-83.5848	5.0196	-10.2455	25.086	-3.24151	-0.931946	-1.06405	0.286265	1.6018	323.539	188.208	-15.7821	0	0	-0.784907	32.2019
0	7.46153	0	0	8.24697	0.774896	-25.1325	-0.175507	0.0297789	0.0228194	-26.378	5.23E-15	6.15048	0	0	0.0965901	0.127686	-20.6735	-0.600007	279.377	356.965	672.828	428.135	428.135	428.135	4.27024	-83.3129	12.0292	309.136	361.33	199.342	204.146	204.146	204.146	-83.1182	5.65169	-10.2206	25.9398	-2.60708	-1.09011	-0.985216	0.193464	1.76481	369.394	167.606	-15.915	0	0	-0.862237	34.3641
0	8.87984	0	0	9.89613	0.808079	-26.0809	-0.163246	0.0165348	0.0153954	-22.3266	3.02E-15	3.25185	0	0	0.0749647	-0.0572193	-20.7636	-0.521555	275.616	357.567	668.187	425.822	425.822	425.822	3.82974	-82.9991	12.5849	291.725	361.077	198.182	204.146	204.146	204.146	-82.76	6.33682	-10.2455	26.8512	-2.06949	-1.20351	-0.730341	0.0902791	1.96689	362.429	138.559	-14.8682	0	0	-0.785403	36.2364
0	10.2201	0	0	11.483	0.839596	-26.9677	-0.157861	0.00474457	0.00976225	-19.4771	1.96E-15	0.962773	0	0	0.0584191	-0.171058	-20.7031	-0.551247	270.634	358.357	663.273	423.74	423.741	423.74	3.37855	-82.7536	13.1898	274.47	361.005	197.14	204.146	204.146	204.146	-82.4697	7.0563	-10.2916	27.7367	-1.65261	-1.2314	-0.330436	-0.0183206	2.19301	308.246	102.736	-12.6013	0	0	-0.569567	37.8024
0	11.4641	0	0	12.9816	0.86876	-27.7761	-0.156367	-0.00530871	0.00598804	-17.6125	-4.70E-16	-0.643158	0	0	0.0467218	-0.214096	-20.4716	-0.678043	264.549	359.289	658.218	421.98	421.98	421.98	2.91837	-82.5427	13.8108	257.348	361.052	196.181	204.146	204.146	204.146	-82.215	7.78955	-10.3396	28.4903	-1.36193	-1.15654	0.13683	-0.129726	2.41461	225.471	61.7271	-9.24688	0	0	-0.300661	39.058
0	12.6054	0	0	14.3765	0.894705	-28.4852	-0.15616	-0.0137963	0.00358361	-16.4641	-3.50E-15	-1.6646	0	0	0.0387469	-0.19517	-20.0542	-0.87154	257.531	360.299	653.174	420.621	420.621	420.621	2.46047	-82.342	14.4212	240.348	361.176	195.289	204.146	204.146	204.146	-81.9727	8.51349	-10.3805	28.9976	-1.18978	-0.985544	0.581325	-0.236447	2.60673	136.045	17.8124	-5.03782	0	0	-0.0849786	40.0081
0	13.6451	0	0	15.6594	0.916504	-29.0738	-0.156048	-0.0208793	0.0016436	-15.8289	3.09E-15	-2.27046	0	0	0.0333077	-0.12879	-19.4427	-1.09043	249.761	361.316	648.298	419.73	419.73	419.73	2.02371	-82.1361	14.9988	223.462	361.349	194.465	204.146	204.146	204.146	-81.7289	9.20296	-10.4136	29.1558	-1.1202	-0.743094	0.917393	-0.325238	2.75437	61.0449	-25.6177	-0.488714	0	0	0.0128903	40.6632
0	14.5881	0	0	16.8254	0.933368	-29.5246	-0.155085	-0.0266201	-0.000912408	-15.4537	3.15E-15	-2.63471	0	0	0.029181	-0.0323258	-18.6369	-1.2933	241.394	362.268	643.727	419.347	419.347	419.347	1.63037	-81.9183	15.5254	206.684	361.557	193.714	204.146	204.146	204.146	-81.4777	9.83258	-10.4431	28.8925	-1.13071	-0.460887	1.0852	-0.384295	2.85021	16.3001	-65.5342	3.75433	0	0	0.0121917	41.0375
0	15.4387	0	0	17.8704	0.944864	-29.8296	-0.153578	-0.0311823	-0.00484991	-15.1786	4.29E-16	-2.90821	0	0	0.0256018	0.0763441	-17.6444	-1.44934	232.533	363.083	639.565	419.486	419.486	419.486	1.30169	-81.6875	15.986	190.006	361.788	193.041	204.146	204.146	204.146	-81.2183	10.3792	-10.4749	28.1804	-1.19298	-0.165807	1.07181	-0.405316	2.89224	6.90951	-99.1693	7.10531	0	0	-0.00223547	41.1466
0	16.1977	0	0	18.7889	0.951034	-29.9925	-0.152415	-0.0346921	-0.0102462	-14.9028	-2.06E-15	-3.17504	0	0	0.0221632	0.180033	-16.4801	-1.54381	223.217	363.705	635.883	420.122	420.122	420.122	1.05385	-81.4447	16.3682	173.414	362.031	192.447	204.146	204.146	204.146	-80.9518	10.8243	-10.5132	27.0417	-1.27557	0.126437	0.909404	-0.390838	2.88024	27.3933	-125.032	9.23351	0	0	0.0520562	41.0069
0	16.8615	0	0	19.5738	0.95231	-30.0262	-0.15187	-0.037365	-0.0165579	-14.4822	2.57E-15	-3.46059	0	0	0.0185796	0.263126	-15.1646	-1.57713	213.437	364.088	632.724	421.184	421.184	421.184	0.89621	-81.1904	16.6619	156.888	362.275	191.938	204.146	204.146	204.146	-80.6788	11.1552	-10.5592	25.5425	-1.35	0.411626	0.659458	-0.351738	2.82228	65.2771	-142.826	10.2307	0	0	0.196945	40.6351
0	17.4225	0	0	20.2154	0.949295	-29.9467	-0.152386	-0.0395226	-0.0228615	-13.8365	3.19E-15	-3.74928	0	0	0.0148108	0.312355	-13.7219	-1.55884	203.156	364.203	630.119	422.558	422.558	422.558	0.832345	-80.9216	16.8585	140.403	362.507	191.515	204.146	204.146	204.146	-80.3961	11.3641	-10.6108	23.7779	-1.39719	0.692181	0.393225	-0.301388	2.73272	105.607	-152.714	10.4904	0	0	0.385499	40.0493
0	17.8698	0	0	20.7015	0.942491	-29.7668	-0.154019	-0.0413501	-0.0283883	-12.8916	4.45E-15	-3.98854	0	0	0.0109237	0.317808	-12.177	-1.49953	192.341	364.035	628.092	424.099	424.099	424.099	0.862549	-80.6301	16.9499	123.936	362.713	191.184	204.146	204.146	204.146	-80.0961	11.4458	-10.6636	21.8534	-1.41117	0.969497	0.16677	-0.251849	2.63365	137.079	-155.123	10.473	0	0	0.546843	39.2701
0	18.1897	0	0	21.0164	0.932151	-29.4922	-0.156617	-0.0427537	-0.0328647	-11.6039	-2.82E-15	-4.10505	0	0	0.00711054	0.274226	-10.5533	-1.40559	180.981	363.589	626.672	425.653	425.653	425.653	0.986552	-80.3014	16.9286	107.462	362.879	190.949	204.146	204.146	204.146	-79.7644	11.3965	-10.7127	19.8679	-1.39869	1.23853	0.0078488	-0.209799	2.54679	155.208	-150.038	10.4043	0	0	0.636309	38.3204
0	18.3651	0	0	21.1409	0.918292	-29.1218	-0.160521	-0.0435271	-0.0362733	-10.0428	3.27E-15	-4.04257	0	0	0.00367694	0.182434	-8.87122	-1.27878	169.097	362.883	625.884	427.084	427.084	427.084	1.20471	-79.9129	16.7876	90.9619	362.996	190.814	204.146	204.146	204.146	-79.379	11.2135	-10.7539	17.9006	-1.37584	1.48793	-0.0759302	-0.178017	2.48965	159.672	-137.702	10.3433	0	0	0.644272	37.2246
0	18.3759	0	0	21.0532	0.900808	-28.6507	-0.165536	-0.0433664	-0.0387548	-8.28161	4.90E-16	-3.76758	0	0	0.00089551	0.0499112	-7.14709	-1.11863	156.743	361.956	625.756	428.292	428.292	428.292	1.5174	-79.4346	16.523	74.4178	363.054	190.782	204.146	204.146	204.146	-78.9105	10.8967	-10.7848	16.0038	-1.36443	1.70405	-0.0930955	-0.152943	2.46717	153.117	-118.086	10.189	0	0	0.589849	36.0075
0	18.1996	0	0	20.7308	0.879616	-28.074	-0.17131	-0.0418651	-0.0402657	-6.43256	-1.72E-15	-3.2565	0	0	-0.00105952	-0.110027	-5.39274	-0.926071	144.001	360.862	626.31	429.224	429.224	429.224	1.92317	-78.8307	16.1352	57.8149	363.051	190.856	204.146	204.146	204.146	-78.3234	10.4509	-10.8045	14.2021	-1.38898	1.87601	-0.0543088	-0.130613	2.47654	137.131	-91.8751	9.82238	0	0	0.495647	34.6924
0	17.8119	0	0	20.1521	0.854759	-27.3895	-0.177277	-0.0387381	-0.0408851	-4.62624	1.23E-15	-2.49907	0	0	-0.00220957	-0.280046	-3.61597	-0.705675	130.967	359.669	627.558	429.871	429.871	429.871	2.41664	-78.0618	15.6305	41.1419	362.989	191.037	204.146	204.146	204.146	-77.5781	9.88705	-10.8141	12.495	-1.47479	1.99879	0.0265028	-0.107661	2.50821	112.945	-60.6198	9.18971	0	0	0.382814	33.3002
0	17.1897	0	0	19.3004	0.826474	-26.6002	-0.182197	-0.0338518	-0.0405024	-2.93102	4.49E-16	-1.48718	0	0	-0.00272602	-0.4411	-1.82161	-0.466359	117.756	358.448	629.502	430.267	430.267	430.267	2.98701	-77.0891	15.0218	24.3917	362.873	191.327	204.146	204.146	204.146	-76.6358	9.22405	-10.8157	10.8635	-1.64583	2.07349	0.14105	-0.0821376	2.54755	79.0214	-26.6401	8.36667	0	0	0.257357	31.8493
0	16.313	0	0	18.1652	0.795188	-25.7143	-0.184836	-0.0273168	-0.0393196	-1.39277	3.36E-15	-0.223753	0	0	-0.00287292	-0.575001	-0.0131665	-0.219511	104.49	357.273	632.13	430.474	430.474	430.474	3.61818	-75.878	14.3284	7.56219	362.716	191.722	204.146	204.146	204.146	-75.4606	8.48764	-10.8132	9.27674	-1.92182	2.10414	0.28225	-0.0523546	2.58216	33.3652	7.40937	7.51245	0	0	0.115729	30.3562
0	15.1674	0	0	16.7437	0.76148	-24.7448	-0.184672	-0.0195051	-0.0373523	-0.079964	-6.94E-16	1.2608	0	0	-0.00303178	-0.666647	1.80517	0.0245653	91.3051	356.211	635.414	430.582	430.582	430.582	4.2905	-74.4005	13.5751	-9.34511	362.535	192.212	204.146	204.146	204.146	-74.0235	7.70881	-10.812	7.70056	-2.31443	2.09275	0.448246	-0.0194772	2.59767	-27.5971	38.4819	6.81947	0	0	-0.0609023	28.8381
0	13.7466	0	0	15.0422	0.726017	-23.7082	-0.181777	-0.010975	-0.0349716	0.94415	2.45E-15	2.89016	0	0	-0.00358102	-0.705404	3.62631	0.261317	78.353	355.312	639.306	430.692	430.692	430.692	4.98375	-72.638	12.7911	-26.3254	362.353	192.778	204.146	204.146	204.146	-72.3039	6.92131	-10.8198	6.1045	-2.82433	2.03458	0.634581	0.0134393	2.58464	-105.47	63.6642	6.38575	0	0	-0.293316	27.315
0	12.054	0	0	13.0759	0.689498	-22.6233	-0.176812	-0.00243903	-0.0325379	1.61746	-4.08E-15	4.52274	0	0	-0.00479122	-0.685293	5.43818	0.495145	65.8052	354.613	643.736	430.914	430.914	430.914	5.67982	-70.5817	12.0076	-43.3722	362.196	193.4	204.146	204.146	204.146	-70.2908	6.15903	-10.8465	4.46805	-3.44017	1.91649	0.834658	0.044682	2.53632	-199.95	80.971	6.19227	0	0	-0.597531	25.813
0	10.1028	0	0	10.868	0.652635	-21.5105	-0.171148	0.00553717	-0.0308139	1.8449	-1.31E-15	5.97482	0	0	-0.00697679	-0.604655	7.22208	0.739927	53.8528	354.132	648.607	431.35	431.35	431.35	6.36449	-68.2316	11.2556	-60.4783	362.092	194.055	204.146	204.146	204.146	-67.9817	5.4539	-10.903	2.78528	-4.13927	1.71842	1.03966	0.0719523	2.45173	-307.941	89.1866	6.08174	0	0	-0.971718	24.3667
0	7.91513	0	0	8.44808	0.616156	-20.3923	-0.166617	0.0124873	-0.0307007	1.49977	-9.80E-16	7.0295	0	0	-0.0105677	-0.465404	8.95214	1.0166	42.7019	353.866	653.797	432.085	432.085	432.086	7.02755	-65.595	10.5628	-77.6365	362.067	194.726	204.146	204.146	204.146	-65.3814	4.834	-10.9989	1.06672	-4.89025	1.41764	1.23849	0.0965717	2.33327	-423.972	88.668	5.80143	0	0	-1.38758	23.02
0	5.52176	0	0	5.85146	0.580836	-19.2939	-0.164951	0.0178746	-0.0332623	0.458105	6.53E-16	7.45328	0	0	-0.0160425	-0.272737	10.596	1.34811	32.5664	353.801	659.16	433.181	433.181	433.181	7.66184	-62.6856	9.95055	-94.8385	362.14	195.413	204.146	204.146	204.146	-62.5013	4.32191	-11.1396	-0.661049	-5.65593	0.994926	1.42037	0.117312	2.18665	-541.135	79.7265	5.13845	0	0	-1.79365	21.8258
0	2.96079	0	0	3.11764	0.547499	-18.2435	-0.167361	0.0213085	-0.039091	-1.36559	-3.27E-15	7.06055	0	0	-0.0239106	-0.0348462	12.1165	1.75355	23.6574	353.908	664.53	434.659	434.659	434.659	8.26137	-59.5226	9.43008	-112.072	362.323	196.138	204.146	204.146	204.146	-59.3586	3.93238	-11.3233	-2.35802	-6.39746	0.441008	1.57664	0.13224	2.01703	-652.695	63.2894	3.9344	0	0	-2.12683	20.8427
0	0.276	0	0	0.289029	0.516991	-17.2709	-0.174385	0.0227027	-0.0485524	-3.99411	-3.27E-16	5.76544	0	0	-0.0346452	0.237126	13.4753	2.24274	16.1707	354.152	669.729	436.504	436.504	436.504	8.81975	-56.1306	8.9997	-129.315	362.613	196.953	204.146	204.146	204.146	-55.9763	3.66938	-11.5389	-3.97514	-7.0786	-0.238657	1.69953	0.138707	1.83262	-751.779	40.7467	2.15021	0	0	-2.32404	20.1312
0	-2.48523	0	0	-2.5908	0.49014	-16.4063	-0.186196	0.0218564	-0.0613037	-7.40819	3.76E-15	3.56251	0	0	-0.0486241	0.529262	14.6357	2.81224	10.2743	354.494	674.581	438.66	438.66	438.66	9.32905	-52.5388	8.64276	-146.53	362.992	197.939	204.146	204.146	204.146	-52.3834	3.52341	-11.7651	-5.45992	-7.66935	-1.02138	1.78197	0.13262	1.63938	-832.514	13.693	-0.0966002	0	0	-2.34094	19.7477
0	-5.27404	0	0	-5.47843	0.467676	-15.6769	-0.202532	0.0185383	-0.0764738	-11.536	-4.08E-16	0.547343	0	0	-0.0659523	0.825262	15.5672	3.44268	6.09568	354.896	678.916	441.042	441.042	441.042	9.77829	-48.781	8.32757	-163.652	363.431	199.201	204.146	204.146	204.146	-48.615	3.46969	-11.9719	-6.76204	-8.14913	-1.86692	1.81921	0.110223	1.44508	-890.536	-15.9999	-2.51338	0	0	-2.16402	19.7384
0	-8.04298	0	0	-8.3328	0.450147	-15.1042	-0.222714	0.0127737	-0.0929616	-16.2737	3.92E-15	-3.04771	0	0	-0.0864252	1.1075	16.2477	4.09758	3.7102	355.321	682.585	443.547	443.547	443.547	10.1518	-44.8948	8.00914	-180.588	363.885	200.86	204.146	204.146	204.146	-44.7121	3.46829	-12.1216	-7.83897	-8.50873	-2.71887	1.81006	0.0719268	1.25785	-923.536	-45.251	-4.72341	0	0	-1.81445	20.1341
0	-10.7493	0	0	-11.1176	0.437838	-14.7001	-0.246171	0.00525662	-0.109418	-21.5769	1.96E-15	-6.80959	0	0	-0.109801	1.35841	16.6666	4.72428	3.13346	355.739	685.464	446.071	446.071	446.071	10.4275	-40.9201	7.63286	-197.205	364.299	203.043	204.146	204.146	204.146	-40.7203	3.46624	-12.1716	-8.66087	-8.75033	-3.50781	1.75878	0.0240056	1.08631	-932.538	-69.9158	-6.30137	0	0	-1.34558	20.9474
0	-13.3567	0	0	-13.8025	0.430716	-14.4657	-0.273079	-0.0029963	-0.124422	-27.5502	-6.53E-15	-10.2053	0	0	-0.135795	1.56229	16.8244	5.25771	4.32002	356.127	687.463	448.523	448.523	448.523	10.5765	-36.8982	7.14085	-213.333	364.613	205.864	204.146	204.146	204.146	-36.6882	3.40234	-12.0777	-9.21347	-8.88557	-4.15629	1.6799	-0.0252503	0.937388	-923.452	-86.4745	-6.85229	0	0	-0.829903	22.172
0	-15.8331	0	0	-16.36	0.428408	-14.3896	-0.304575	-0.01049	-0.13572	-34.4499	1.31E-15	-12.6245	0	0	-0.163574	1.70757	16.7324	5.62798	7.17089	356.471	688.523	450.837	450.837	450.837	10.5648	-32.8739	6.48032	-228.765	364.768	209.42	204.146	204.146	204.146	-32.6683	3.21433	-11.7999	-9.49936	-8.93266	-4.58717	1.59655	-0.0642815	0.816116	-907.677	-91.9869	-6.17073	0	0	-0.334787	23.7859
0	-18.1443	0	0	-18.7587	0.430201	-14.4487	-0.342056	-0.0154973	-0.141289	-42.5508	1.05E-14	-13.4856	0	0	-0.190593	1.78916	16.4099	5.7714	11.549	356.772	688.618	452.976	452.976	452.976	10.3583	-28.9005	5.61408	-243.248	364.717	213.776	204.146	204.146	204.146	-28.7194	2.84853	-11.3081	-9.53674	-8.91267	-4.73453	1.53486	-0.0852962	0.723033	-898.496	-85.7282	-4.35396	0	0	0.100278	25.7553
0	-20.2462	0	0	-20.9541	0.435125	-14.6109	-0.385218	-0.0164298	-0.139459	-51.8489	2.61E-15	-12.3603	0	0	-0.211173	1.81008	15.8813	5.64285	17.2996	357.043	687.748	454.926	454.926	454.926	9.92966	-25.046	4.53099	-256.479	364.433	218.961	204.146	204.146	204.146	-24.9108	2.27099	-10.5895	-9.35646	-8.84667	-4.55622	1.51118	-0.0830635	0.655033	-905.862	-68.5314	-1.79258	0	0	0.469017	28.0392
0	-22.0794	0	0	-22.8837	0.4421	-14.8402	-0.430694	-0.0121365	-0.129489	-61.8253	2.61E-15	-9.06377	0	0	-0.21646	1.78189	15.1728	5.22605	24.2705	357.311	685.937	456.687	456.687	456.687	9.26629	-21.395	3.25336	-268.117	363.916	224.953	204.146	204.146	204.146	-21.3224	1.4778	-9.65229	-8.99688	-8.75352	-4.04366	1.52724	-0.0607464	0.605705	-932.864	-43.3972	1.0578	0	0	0.7856	30.5933
0	-23.573	0	0	-24.4708	0.450174	-15.1051	-0.473353	-0.000516837	-0.111539	-71.5282	-9.15E-15	-3.5284	0	0	-0.197009	1.72339	14.3093	4.53912	32.328	357.615	683.231	458.262	458.262	458.262	8.37786	-18.0431	1.83847	-277.803	363.196	231.672	204.146	204.146	204.146	-18.0393	0.501158	-8.52712	-8.49755	-8.64928	-3.22632	1.56877	-0.0226925	0.571957	-975.146	-12.2488	3.60743	0	0	1.06821	33.3722
0	-24.6545	0	0	-25.6364	0.45887	-15.3896	-0.507852	0.0200844	-0.0869993	-79.7639	7.84E-15	4.06074	0	0	-0.146743	1.65768	13.3122	3.63383	41.3658	357.993	679.701	459.637	459.637	459.637	7.30463	-15.0838	0.372656	-285.204	362.339	238.976	204.146	204.146	204.146	-15.1419	-0.592087	-7.26905	-7.8923	-8.5469	-2.1693	1.61148	0.0218413	0.552956	-1022.96	22.7676	5.29877	0	0	1.33184	36.331
0	-25.2632	0	0	-26.3163	0.468509	-15.7041	-0.528885	0.0487848	-0.0586101	-85.2723	7.84E-15	13.0809	0	0	-0.0669207	1.60849	12.1979	2.58819	51.3062	358.48	675.441	460.777	460.777	460.777	6.12247	-12.5944	-1.04237	-290.047	361.457	246.678	204.146	204.146	204.146	-12.6957	-1.71101	-5.95811	-7.20297	-8.45682	-0.964388	1.62439	0.0646684	0.55375	-1062.15	59.3831	5.79609	0	0	1.58591	39.4275
0	-25.3664	0	0	-26.4787	0.480294	-16.0873	-0.532401	0.0811756	-0.0296267	-87.0981	-8.49E-15	22.4202	0	0	0.0316706	1.59644	10.9764	1.49334	62.0923	359.094	670.577	461.616	461.616	461.616	4.93776	-10.6209	-2.3093	-292.153	360.71	254.573	204.146	204.146	204.146	-10.742	-2.75895	-4.69409	-6.43447	-8.38713	0.284027	1.58091	0.0972521	0.580968	-1079.3	94.2664	5.12156	0	0	1.83774	42.6242
0	-24.9714	0	0	-26.1369	0.496013	-16.596	-0.517267	0.111009	-0.00320636	-85.0093	1.80E-15	30.7209	0	0	0.131419	1.63637	9.65164	0.437904	73.6758	359.839	665.265	462.059	462.059	462.059	3.87013	-9.16973	-3.35387	-291.454	360.282	262.451	204.146	204.146	204.146	-9.29015	-3.65356	-3.5832	-5.5728	-8.34443	1.47515	1.4634	0.11419	0.638872	-1064.66	124.179	3.48985	0	0	2.09082	45.8897
0	-24.1287	0	0	-25.349	0.517541	-17.2885	-0.487829	0.133282	0.0193658	-79.8689	-9.56E-15	36.8078	0	0	0.215456	1.73617	8.22186	-0.507602	86.0019	360.706	659.687	461.998	461.998	461.998	3.02977	-8.20877	-4.13614	-288.001	360.352	270.125	204.146	204.146	204.146	-8.3174	-4.34206	-2.72082	-4.58572	-8.33493	2.52746	1.27016	0.117134	0.731749	-1017.28	147.928	1.00883	0	0	2.34625	49.1977
0	-22.9186	0	0	-24.2018	0.546395	-18.2084	-0.451347	0.145257	0.0383752	-73.2333	-1.11E-14	39.9253	0	0	0.274288	1.89707	6.68136	-1.30332	98.9959	361.672	654.044	461.32	461.32	461.32	2.49881	-7.68238	-4.64966	-281.929	361.066	277.435	204.146	204.146	204.146	-7.77918	-4.80543	-2.1773	-3.42626	-8.36524	3.39179	1.01535	0.109169	0.855428	-943.782	164.891	-2.08562	0	0	2.5986	52.5242
0	-21.4315	0	0	-22.7882	0.583447	-19.3756	-0.414394	0.145712	0.0553953	-66.6584	-4.25E-15	39.7708	0	0	0.306112	2.11528	5.02249	-1.94739	112.554	362.714	648.545	459.934	459.934	459.934	2.32138	-7.5319	-4.91184	-273.42	362.51	284.251	204.146	204.146	204.146	-7.62532	-5.05219	-1.98949	-2.03846	-8.44376	4.05931	0.722741	0.0975009	1.00566	-853.973	174.885	-5.12233	0	0	2.83232	55.8442
0	-19.7499	0	0	-21.1877	0.628712	-20.7791	-0.380489	0.134746	0.0721377	-61.1262	9.47E-15	36.5107	0	0	0.313266	2.3845	3.23816	-2.47663	126.539	363.806	643.391	457.788	457.788	457.788	2.5007	-7.71229	-4.95046	-262.657	364.701	290.465	204.146	204.146	204.146	-7.81451	-5.1061	-2.15735	-0.364619	-8.58075	4.56321	0.426835	0.0906994	1.17768	-759.026	177.396	-7.03635	0	0	3.03039	59.1284
0	-17.9395	0	0	-19.4564	0.681203	-22.3744	-0.349546	0.114562	0.0898026	-56.824	-8.17E-15	30.8163	0	0	0.29986	2.69854	1.3244	-2.95884	140.793	364.927	638.764	454.891	454.891	454.891	3.00257	-8.19943	-4.79207	-249.807	367.584	295.979	204.146	204.146	204.146	-8.32151	-4.99392	-2.64638	1.6458	-8.78646	4.9723	0.167334	0.0973442	1.36903	-668.714	172.34	-7.18667	0	0	3.18024	62.343
0	-16.0488	0	0	-17.6273	0.738901	-24.0868	-0.319496	0.0888748	0.108205	-53.3633	9.15E-15	23.6973	0	0	0.271613	3.05345	-0.717489	-3.47632	155.144	366.063	634.816	451.333	451.333	451.333	3.76503	-8.98823	-4.4556	-235.015	371.045	300.699	204.146	204.146	204.146	-9.13655	-4.73784	-3.39665	4.02621	-9.06775	5.37578	-0.00753368	0.125907	1.57974	-592.799	160.427	-5.59113	0	0	3.29058	65.4503
0	-14.1134	0	0	-15.717	0.798899	-25.82	-0.288498	0.0615162	0.125563	-50.1927	8.49E-15	16.2228	0	0	0.23571	3.44813	-2.87923	-4.10223	169.44	367.2	631.657	447.292	447.292	447.292	4.71196	-10.0849	-3.95206	-218.418	374.942	304.527	204.146	204.146	204.146	-10.2595	-4.35399	-4.33621	6.78205	-9.4237	5.86015	-0.0537054	0.178726	1.80807	-538.495	142.318	-2.7453	0	0	3.38538	68.4107
0	-12.161	0	0	-13.7349	0.857683	-27.4704	-0.256159	0.0355162	0.139343	-46.9073	-3.92E-15	9.30029	0	0	0.199374	3.88289	-5.14489	-4.87533	183.571	368.33	629.36	443.027	443.027	443.027	5.76566	-11.499	-3.2893	-200.15	379.129	307.376	204.146	204.146	204.146	-11.6935	-3.85589	-5.39356	9.88199	-9.84212	6.48309	0.0604446	0.25393	2.04904	-510.1	119.398	0.786924	0	0	3.4954	71.184
0	-10.2141	0	0	-11.6909	0.911548	-28.9406	-0.223477	0.0131047	0.146541	-43.3415	1.96E-15	3.58116	0	0	0.16786	4.35511	-7.49096	-5.78056	197.49	369.445	627.973	438.845	438.845	438.845	6.85635	-13.2373	-2.47867	-180.346	383.479	309.176	204.146	204.146	204.146	-13.4405	-3.26023	-6.50643	13.252	-10.2976	7.25103	0.331285	0.342909	2.2907	-504.353	93.617	4.45962	0	0	3.61122	73.7298
0	-8.29234	0	0	-9.60148	0.957157	-30.1537	-0.192175	-0.00439633	0.145383	-39.508	3.92E-15	-0.589159	0	0	0.143079	4.85354	-9.88769	-6.74415	211.213	370.529	627.53	435.05	435.05	435.05	7.92785	-15.3007	-1.54153	-159.139	387.893	309.894	204.146	204.146	204.146	-15.4988	-2.59255	-7.62615	16.7768	-10.7529	8.10897	0.716839	0.433688	2.51697	-512.012	67.9447	7.89662	0	0	3.67523	76.0069
0	-6.41383	0	0	-7.4933	0.992111	-31.0637	-0.163923	-0.0164661	0.135222	-35.4828	3.92E-15	-3.14477	0	0	0.123802	5.35393	-12.3014	-7.64564	224.8	371.557	628.073	431.897	431.897	431.897	8.94054	-17.6816	-0.51207	-136.661	392.302	309.54	204.146	204.146	204.146	-17.8616	-1.88993	-8.71868	20.3103	-11.1634	8.94661	1.14347	0.510136	2.70706	-519.944	45.41	10.8975	0	0	3.59992	77.9725
0	-4.59713	0	0	-5.40319	1.01543	-31.6613	-0.139963	-0.0233369	0.117128	-31.3459	-2.61E-15	-4.24495	0	0	0.107228	5.81882	-14.6976	-8.34295	238.323	372.489	629.649	429.54	429.54	429.54	9.87229	-20.363	0.564764	-113.039	396.669	308.176	204.146	204.146	204.146	-20.5158	-1.19888	-9.7637	23.6957	-11.4858	9.61986	1.52617	0.555782	2.83981	-515.767	28.8775	13.3868	0	0	3.32408	79.5839
0	-2.86275	0	0	-3.37526	1.02774	-31.9736	-0.121059	-0.0261101	0.0936978	-27.1869	0	-4.22108	0	0	0.0909254	6.20325	-17.0443	-8.70279	251.823	373.284	632.308	428.016	428.016	428.016	10.7174	-23.3166	1.64069	-88.4047	400.974	305.907	204.146	204.146	204.146	-23.4393	-0.568181	-10.7525	26.7913	-11.6884	9.98175	1.78829	0.557917	2.89514	-490.498	20.4473	15.488	0	0	2.84885	80.8022
0	-1.23356	0	0	-1.45553	1.03101	-32.0561	-0.10771	-0.0261686	0.0683049	-23.1569	-1.96E-15	-3.45845	0	0	0.0741771	6.46488	-19.315	-8.62798	265.292	373.913	636.082	427.244	427.244	427.244	11.4835	-26.5035	2.67432	-62.8909	405.212	302.868	204.146	204.146	204.146	-26.6004	-0.0390085	-11.6854	29.497	-11.7606	9.91503	1.87757	0.511742	2.86399	-439.178	20.8062	17.4004	0	0	2.23591	81.5998
0	0.266454	0	0	0.314131	1.02802	-31.9807	-0.100339	-0.0247017	0.0441841	-19.4894	-1.96E-15	-2.31659	0	0	0.0579287	6.57518	-21.4885	-8.07719	278.651	374.372	640.964	427.06	427.06	427.06	12.1873	-29.8764	3.63996	-36.6351	409.384	299.202	204.146	204.146	204.146	-29.958	0.363583	-12.5698	31.7709	-11.7158	9.35963	1.76987	0.428626	2.74929	-359.274	29.9728	19.0405	0	0	1.57388	81.966
0	1.61542	0	0	1.90124	1.02167	-31.8198	-0.09911	-0.02284	0.0239536	-16.4359	-1.96E-15	-1.13338	0	0	0.0437311	6.52777	-23.5488	-7.07572	291.751	374.693	646.885	427.249	427.249	427.249	12.849	-33.385	4.53168	-9.76825	413.489	295.047	204.146	204.146	204.146	-33.4659	0.634242	-13.417	33.633	-11.588	8.32977	1.4751	0.328883	2.57208	-251.642	45.5852	20.3424	0	0	0.949722	81.9079
0	2.79663	0	0	3.28519	1.01438	-31.6345	-0.104263	-0.0212705	0.00886894	-14.2293	2.29E-15	-0.185813	0	0	0.0327418	6.34188	-25.4821	-5.71661	304.38	374.933	653.708	427.598	427.598	427.598	13.4868	-36.9811	5.36058	17.597	417.525	290.522	204.146	204.146	204.146	-37.0779	0.784536	-14.2397	35.152	-11.4215	6.91755	1.03317	0.236276	2.3604	-120.716	63.4223	21.156	0	0	0.420168	81.4448
0	3.8006	0	0	4.45707	1.00778	-31.4662	-0.114434	-0.0212555	-0.000826943	-12.8409	-2.29E-15	0.212971	0	0	0.0247972	6.05998	-27.2742	-4.15049	316.28	375.164	661.221	427.924	427.924	427.924	14.1125	-40.6244	6.14743	45.3785	421.488	285.727	204.146	204.146	204.146	-40.7539	0.835841	-15.048	36.4229	-11.2592	5.28084	0.515807	0.169466	2.14226	22.8236	77.8081	21.8533	0	0	0.00635159	80.5988
0	4.62293	0	0	5.41456	1.00266	-31.3349	-0.12748	-0.0235636	-0.00596351	-12.0422	-1.96E-15	-0.145809	0	0	0.0188697	5.74014	-28.9084	-2.56305	327.17	375.448	669.154	428.103	428.103	428.103	14.7293	-44.2831	6.91253	73.5271	425.365	280.747	204.146	204.146	204.146	-44.4613	0.810693	-15.8454	37.5413	-11.1329	3.61552	0.00779802	0.139746	1.93852	164.333	84.5991	22.6137	0	0	-0.307507	79.3862
0	5.25966	0	0	6.15488	0.998994	-31.2408	-0.141597	-0.0281747	-0.00807188	-11.5509	-1.31E-15	-1.30129	0	0	0.0138562	5.44481	-30.3654	-1.14377	336.784	375.822	677.206	428.066	428.065	428.065	15.3301	-47.9315	7.66714	102.021	429.13	275.649	204.146	204.146	204.146	-48.1734	0.726479	-16.6253	38.5821	-11.0574	2.1182	-0.40985	0.148907	1.76385	287.717	82.5085	23.2681	0	0	-0.545484	77.8135
0	5.70291	0	0	6.66911	0.996209	-31.1692	-0.155788	-0.034376	-0.00887326	-11.1378	9.80E-16	-3.11772	0	0	0.00910875	5.22925	-31.6226	-0.053856	344.9	376.302	685.073	427.79	427.79	427.79	15.9	-51.5453	8.40942	130.856	432.746	270.491	204.146	204.146	204.146	-51.8648	0.593482	-17.3708	39.5868	-11.03	0.950334	-0.68831	0.188372	1.62493	381.883	72.7293	23.4258	0	0	-0.716508	75.8766
0	5.93862	0	0	6.93971	0.993351	-31.0957	-0.169924	-0.0410274	-0.0101717	-10.6952	1.96E-15	-5.32608	0	0	0.00457614	5.133	-32.6558	0.596223	351.366	376.887	692.482	427.294	427.294	427.294	16.4185	-55.0991	9.12516	160.033	436.166	265.324	204.146	204.146	204.146	-55.5087	0.41644	-18.0564	40.561	-11.0338	0.214586	-0.8142	0.243999	1.52618	442.36	57.9926	22.8893	0	0	-0.80672	73.5634
0	5.94631	0	0	6.94095	0.98926	-30.9901	-0.184718	-0.0465246	-0.0139094	-10.2707	0	-7.5661	0	0	0.000557249	5.17547	-33.4404	0.756001	356.1	377.573	699.21	426.617	426.617	426.617	16.8646	-58.5642	9.79107	189.554	439.339	260.198	204.146	204.146	204.146	-59.0739	0.197477	-18.6526	41.4784	-11.0449	-0.0520911	-0.801911	0.301678	1.46788	470.854	41.6354	21.6594	0	0	-0.797976	70.8563
0	5.70114	0	0	6.6426	0.982701	-30.8204	-0.201462	-0.049124	-0.022268	-10.0451	4.57E-15	-9.47241	0	0	-0.00279971	5.35512	-33.9547	0.433094	359.094	378.363	705.097	425.812	425.812	425.812	17.2195	-61.9086	10.3795	219.405	442.213	255.172	204.146	204.146	204.146	-62.5247	-0.0612177	-19.1306	42.2901	-11.0385	0.127581	-0.677536	0.350824	1.45133	472.289	26.4677	19.9695	0	0	-0.686739	67.7352
0	5.17832	0	0	6.01615	0.972475	-30.5546	-0.221157	-0.047504	-0.0373111	-10.2229	1.31E-15	-10.7669	0	0	-0.00591403	5.65122	-34.1828	-0.31554	360.401	379.267	710.05	424.936	424.936	424.936	17.4697	-65.0995	10.8635	249.551	444.745	250.324	204.146	204.146	204.146	-65.8235	-0.355596	-19.4668	42.9356	-10.9934	0.68385	-0.474344	0.384536	1.4753	453.708	13.8178	18.2255	0	0	-0.493529	64.1817
0	4.35821	0	0	5.04228	0.957455	-30.1615	-0.244051	-0.0410947	-0.0608035	-10.9621	3.27E-15	-11.2964	0	0	-0.00982834	6.02755	-34.1181	-1.39577	360.132	380.294	714.041	424.052	424.052	424.052	17.6079	-68.1058	11.2206	279.923	446.904	245.759	204.146	204.146	204.146	-68.9336	-0.678812	-19.6451	43.354	-10.8933	1.51435	-0.223111	0.398828	1.53748	421.821	3.25401	16.8483	0	0	-0.254695	60.1868
0	3.23192	0	0	3.718	0.936565	-29.6096	-0.269075	-0.0300837	-0.0939377	-12.2941	0	-11.0094	0	0	-0.0158418	6.43779	-33.7659	-2.68928	358.445	381.448	717.103	423.226	423.226	423.226	17.631	-70.9013	11.436	310.408	448.667	241.608	204.146	204.146	204.146	-71.8227	-1.02054	-19.6578	43.4933	-10.7267	2.49812	0.0458578	0.391433	1.62864	383.095	-6.94704	15.9948	0	0	-0.00944559	55.761
0	1.80596	0	0	2.06224	0.908737	-28.8649	-0.29416	-0.0148288	-0.137533	-14.133	-3.27E-15	-9.86624	0	0	-0.0251095	6.83194	-33.1444	-4.06597	355.542	382.717	719.312	422.528	422.528	422.528	17.5382	-73.4668	11.5053	340.835	450.018	238.017	204.146	204.146	204.146	-74.4657	-1.36586	-19.5041	43.3175	-10.4868	3.50818	0.306159	0.363337	1.73873	343.356	-18.0941	15.1466	0	0	0.213941	50.9456
0	0.105962	0	0	0.119888	0.872942	-27.891	-0.316627	0.00437233	-0.191863	-16.2789	-5.88E-15	-7.80403	0	0	-0.0383159	7.16317	-32.2854	-5.39476	351.665	384.076	720.783	422.037	422.037	422.037	17.3268	-75.7922	11.4366	370.977	450.945	235.141	204.146	204.146	204.146	-76.8465	-1.69344	-19.1902	42.8115	-10.1714	4.42244	0.527351	0.31511	1.8532	310.089	-30.9422	13.2583	0	0	0.407026	45.8214
0	-1.81966	0	0	-2.03609	0.828351	-26.6529	-0.333159	0.0270771	-0.256859	-18.3608	-8.82E-15	-4.78432	0	0	-0.0551572	7.39437	-31.2328	-6.55355	347.085	385.487	721.643	421.832	421.832	421.832	16.9908	-77.879	11.2532	400.541	451.444	233.122	204.146	204.146	204.146	-78.9608	-1.9738	-18.7286	41.9853	-9.78517	5.13414	0.681041	0.246044	1.9572	291.989	-45.4295	9.20274	0	0	0.583918	40.5102
0	-3.89869	0	0	-4.30681	0.774606	-25.1241	-0.339216	0.0525126	-0.331638	-19.7267	-3.35E-15	-0.863592	0	0	-0.0735923	7.50348	-30.0408	-7.43738	342.092	386.906	722.03	421.988	421.988	421.988	16.5204	-79.7412	10.9945	429.169	451.519	232.074	204.146	204.146	204.146	-80.8181	-2.16956	-18.1392	40.8752	-9.34281	5.56116	0.738404	0.154958	2.03408	300.369	-60.9994	2.38415	0	0	0.778782	35.1658
0	-6.0392	0	0	-6.57759	0.712118	-23.2974	-0.329114	0.079251	-0.414498	-19.4506	-1.11E-14	3.73308	0	0	-0.0897109	7.48661	-28.7712	-7.96652	336.984	388.296	722.07	422.563	422.563	422.563	15.9056	-81.402	10.7115	456.445	451.187	232.056	204.146	204.146	204.146	-82.4388	-2.24037	-17.4488	39.5433	-8.87258	5.65413	0.670219	0.038853	2.06356	349.192	-77.7413	-6.83772	0	0	1.03837	29.956
0	-8.14076	0	0	-8.73586	0.642294	-21.1952	-0.297236	0.105332	-0.502452	-16.5375	-2.45E-15	8.62021	0	0	-0.0990092	7.35907	-27.4896	-8.09508	332.04	389.629	721.874	423.575	423.575	423.575	15.1429	-82.8846	10.4563	481.899	450.482	233.042	204.146	204.146	204.146	-83.8473	-2.15248	-16.6902	38.0744	-8.41999	5.40463	0.458078	-0.103223	2.02852	450.576	-96.4935	-17.2038	0	0	1.39254	25.0422
0	-10.1102	0	0	-10.6915	0.567572	-18.8775	-0.240577	0.12862	-0.591536	-10.3424	-4.57E-15	13.3232	0	0	-0.0985533	7.15351	-26.2599	-7.81947	327.497	390.891	721.528	424.993	424.993	424.993	14.2429	-84.2005	10.2695	505.028	449.454	234.89	204.146	204.146	204.146	-85.0603	-1.89028	-15.8991	36.5704	-8.04921	4.85138	0.100315	-0.265664	1.91685	610.955	-118.544	-27.2219	0	0	1.81509	20.5648
0	-11.8763	0	0	-12.3906	0.491288	-16.4434	-0.16107	0.147117	-0.676596	-0.990255	-1.63E-15	17.3575	0	0	-0.0880594	6.91515	-25.1394	-7.18475	323.526	392.083	721.085	426.719	426.719	426.719	13.2362	-85.3401	10.1694	525.321	448.166	237.32	204.146	204.146	204.146	-86.078	-1.4644	-15.1105	35.1399	-7.83974	4.08223	-0.376551	-0.43648	1.73294	824.542	-145.316	-36.0706	0	0	2.18577	16.6369
0	-13.3981	0	0	-13.8178	0.417385	-14.0254	-0.0664658	0.159581	-0.751138	10.4182	4.90E-16	20.3323	0	0	-0.0696442	6.69474	-24.1727	-6.28469	320.213	393.213	720.571	428.6	428.601	428.601	12.1733	-86.2717	10.15	542.293	446.683	239.925	204.146	204.146	204.146	-86.8806	-0.912782	-14.3559	33.8875	-7.87727	3.22905	-0.91086	-0.592112	1.5002	1069.21	-175.912	-44.1333	0	0	2.30186	13.3444
0	-14.6642	0	0	-14.9867	0.34998	-11.7745	0.0299917	0.165153	-0.808101	21.8545	-2.78E-15	21.9449	0	0	-0.0470632	6.53969	-23.3881	-5.25083	317.559	394.284	719.982	430.457	430.457	430.457	11.1188	-86.9483	10.1851	555.526	445.061	242.21	204.146	204.146	204.146	-87.4331	-0.293755	-13.6611	32.9015	-8.23759	2.4505	-1.40862	-0.70413	1.26134	1307.46	-208.17	-52.418	0	0	1.97634	10.7465
0	-15.6825	0	0	-15.9227	0.292824	-9.83624	0.112096	0.163044	-0.840813	30.7927	-3.92E-15	21.9835	0	0	-0.0253095	6.48487	-22.7947	-4.22837	315.497	395.29	719.294	432.119	432.119	432.119	10.1406	-87.3229	10.2376	564.706	443.338	243.676	204.146	204.146	204.146	-87.6974	0.325694	-13.0434	32.2413	-8.96615	1.90108	-1.76372	-0.7399	1.0659	1494.24	-237.749	-61.4804	0	0	1.18738	8.87353
0	-16.4637	0	0	-16.644	0.248695	-8.32378	0.16452	0.152992	-0.845529	34.8842	-5.72E-15	20.4237	0	0	-0.00996038	6.54505	-22.3818	-3.34529	313.927	396.21	718.477	433.472	433.472	433.472	9.29547	-87.3665	10.2671	569.658	441.53	243.91	204.146	204.146	204.146	-87.6501	0.882245	-12.5092	31.9253	-10.0571	1.69357	-1.90445	-0.676588	0.955197	1595.03	-260.38	-70.6141	0	0	0.165658	7.72401
0	-17.0041	0	0	-17.1474	0.21901	-7.29963	0.176957	0.135781	-0.821806	32.6813	-3.92E-15	17.5273	0	0	-0.00432706	6.71128	-22.1209	-2.68836	312.748	397.014	717.494	434.483	434.483	434.483	8.6183	-87.0856	10.2342	570.364	439.623	242.674	204.146	204.146	204.146	-87.2997	1.32443	-12.0509	31.9209	-11.4394	1.87104	-1.81601	-0.506129	0.940737	1595.01	-271.654	-77.8963	0	0	-0.70443	7.26344
0	-17.2745	0	0	-17.3998	0.203838	-6.77431	0.147086	0.113966	-0.772339	24.151	-2.94E-15	13.9125	0	0	-0.00549458	6.95234	-21.9691	-2.29591	311.865	397.674	716.313	435.191	435.191	435.191	8.11703	-86.5328	10.1037	566.962	437.581	239.966	204.146	204.146	204.146	-86.6983	1.61621	-11.6477	32.1412	-12.9788	2.39967	-1.56005	-0.251476	0.99857	1505.04	-269.387	-81.1208	0	0	-1.10789	7.42685
0	-17.2192	0	0	-17.3422	0.202361	-6.72312	0.0813457	0.0918388	-0.700519	10.785	1.06E-15	10.4709	0	0	-0.00297732	7.2219	-21.8761	-2.16883	311.194	398.165	714.898	435.67	435.67	435.67	7.77607	-85.8054	9.84885	559.737	435.366	236.022	204.146	204.146	204.146	-85.9415	1.73773	-11.2721	32.4562	-14.4995	3.18845	-1.21738	0.0444295	1.09296	1344.83	-251.387	-78.7449	0	0	-0.961914	8.12574
0	-16.7695	0	0	-16.9032	0.213446	-7.10712	-0.00659629	0.0740269	-0.609728	-4.74343	-4.08E-16	8.08303	0	0	0.0164781	7.46828	-21.793	-2.28507	310.654	398.473	713.218	435.99	435.99	435.99	7.56375	-85.03	9.46031	549.102	432.959	231.259	204.146	204.146	204.146	-85.1535	1.68822	-10.8982	32.7162	-15.8164	4.11844	-0.853613	0.330086	1.18804	1133.44	-216.359	-70.6038	0	0	-0.429052	9.25817
0	-15.866	0	0	-16.0215	0.236011	-7.88679	-0.0990858	0.0635801	-0.50345	-19.2776	0	7.28767	0	0	0.0593345	7.64321	-21.6809	-2.60722	310.168	398.592	711.243	436.195	436.195	436.195	7.43984	-84.3365	8.95653	535.573	430.378	226.18	204.146	204.146	204.146	-84.4605	1.49177	-10.5125	32.7821	-16.7675	5.06808	-0.504486	0.563265	1.26293	885.971	-163.845	-58.0466	0	0	0.181936	10.7205
0	-14.4854	0	0	-14.6709	0.269022	-9.02206	-0.179017	0.0605391	-0.386092	-30.0599	-1.63E-15	8.07162	0	0	0.118113	7.70795	-21.5171	-3.08227	309.674	398.523	708.954	436.305	436.305	436.305	7.36125	-83.8263	8.38911	519.731	427.685	221.259	204.146	204.146	204.146	-83.9588	1.20142	-10.1181	32.555	-17.2378	5.9299	-0.190197	0.710034	1.30405	617.213	-98.1139	-43.3316	0	0	0.55418	12.4187
0	-12.6599	0	0	-12.8776	0.311202	-10.4622	-0.235077	0.062111	-0.263976	-35.5911	-5.72E-15	9.9018	0	0	0.173962	7.63704	-21.2982	-3.63856	309.138	398.273	706.354	436.319	436.319	436.319	7.28723	-83.5479	7.83789	502.18	424.983	216.85	204.146	204.146	204.146	-83.6906	0.894933	-9.73534	31.9967	-17.1729	6.61937	0.0790171	0.755203	1.31207	343.066	-26.9863	-28.7042	0	0	0.50903	14.2767
0	-10.4792	0	0	-10.7215	0.360672	-12.1342	-0.264504	0.0637345	-0.145994	-36.004	-6.04E-15	11.8955	0	0	0.207785	7.41983	-21.039	-4.18533	308.554	397.856	703.46	436.229	436.229	436.229	7.18632	-83.4887	7.39479	483.51	422.39	213.134	204.146	204.146	204.146	-83.6377	0.658668	-9.39767	31.1356	-16.582	7.07544	0.28907	0.698225	1.29542	83.9297	38.606	-15.7773	0	0	0.086705	16.2411
0	-8.07255	0	0	-8.3192	0.414787	-13.9394	-0.270787	0.0608054	-0.0433616	-32.6419	-2.12E-15	13.0952	0	0	0.210399	7.0608	-20.7675	-4.61932	307.941	397.293	700.308	436.027	436.027	436.027	7.04336	-83.5877	7.14006	464.254	420.021	210.137	204.146	204.146	204.146	-83.7349	0.564169	-9.14376	30.0553	-15.531	7.25664	0.421119	0.5595	1.26748	-134.612	89.4084	-5.53531	0	0	-0.484089	18.2803
0	-5.57974	0	0	-5.79847	0.470287	-15.762	-0.260606	0.0516913	0.0337413	-27.3783	5.55E-15	12.9077	0	0	0.186073	6.57833	-20.5162	-4.83948	307.323	396.614	696.943	435.7	435.7	435.7	6.86133	-83.7602	7.12001	444.859	417.954	207.774	204.146	204.146	204.146	-83.8963	0.648691	-9.0053	28.8726	-14.1294	7.13721	0.452266	0.369331	1.23756	-285.735	120.953	1.45616	0	0	-0.92517	20.3785
0	-3.12219	0	0	-3.27368	0.523789	-17.4885	-0.241826	0.0391538	0.0803427	-22.0209	-5.23E-15	11.379	0	0	0.148506	6.00307	-20.3135	-4.76776	306.704	395.862	693.403	435.231	435.231	435.23	6.65653	-83.9252	7.33636	425.654	416.217	205.907	204.146	204.146	204.146	-84.0418	0.90939	-8.99622	27.7109	-12.5144	6.70972	0.374613	0.168929	1.21302	-352.369	137.998	4.7383	0	0	-1.08458	22.5267
0	-0.784594	0	0	-0.829969	0.572458	-19.0311	-0.220303	0.0282181	0.0983373	-17.7163	-4.08E-15	9.04767	0	0	0.111496	5.37544	-20.1764	-4.36909	306.049	395.091	689.714	434.588	434.588	434.589	6.44919	-84.0253	7.75205	406.843	414.795	204.395	204.146	204.146	204.146	-84.1159	1.31264	-9.10856	26.6792	-10.8357	5.99216	0.202032	-0.0047413	1.1982	-333.329	149.008	4.08722	0	0	-0.987503	24.7121
0	1.38805	0	0	1.48041	0.614599	-20.3442	-0.199272	0.0221736	0.0939882	-14.8389	-1.80E-15	6.50991	0	0	0.0826362	4.74205	-20.1055	-3.66401	305.267	394.366	685.886	433.737	433.737	433.737	6.25482	-84.0333	8.30781	388.508	413.65	203.122	204.146	204.146	204.146	-84.0934	1.811	-9.3163	25.8564	-9.24082	5.03503	-0.0279257	-0.123458	1.20348	-244.022	160.641	-0.222847	0	0	-0.762812	26.9104
0	3.38165	0	0	3.6331	0.649944	-21.4286	-0.181208	0.021443	0.0752234	-13.3271	-3.59E-15	4.20147	0	0	0.0636668	4.15073	-20.0858	-2.72855	304.217	393.753	681.906	432.644	432.644	432.644	6.07836	-83.9471	8.93994	370.635	412.741	201.997	204.146	204.146	204.146	-83.9736	2.35911	-9.58278	25.2846	-7.86129	3.92175	-0.262871	-0.175348	1.2424	-112.087	173.456	-7.1665	0	0	-0.531937	29.0837
0	5.20217	0	0	5.62495	0.679533	-22.3242	-0.167749	0.0241286	0.049742	-12.8883	-2.41E-15	2.32648	0	0	0.0527522	3.64446	-20.0886	-1.68109	302.725	393.304	677.753	431.298	431.298	431.298	5.91281	-83.7809	9.59401	353.149	412.038	200.96	204.146	204.146	204.146	-83.7718	2.92398	-9.86885	24.9668	-6.7985	2.75971	-0.448784	-0.157102	1.33236	29.7469	184.366	-15.1876	0	0	-0.357158	31.1847
0	6.86541	0	0	7.4668	0.705289	-23.0946	-0.158995	0.0275596	0.0240335	-13.1163	-3.51E-15	0.921457	0	0	0.046889	3.25451	-20.0775	-0.659503	300.614	393.05	673.406	429.724	429.724	429.724	5.74207	-83.5561	10.232	335.941	411.517	199.974	204.146	204.146	204.146	-83.5098	3.48837	-10.1395	24.8711	-6.10979	1.66336	-0.547456	-0.0733133	1.48357	153.191	189.523	-22.6514	0	0	-0.241655	33.1639
0	8.38933	0	0	9.17613	0.729427	-23.8086	-0.154835	0.0290585	0.00261128	-13.7298	3.26E-15	-0.104488	0	0	0.0437851	2.9945	-20.0131	0.204224	297.731	392.989	668.865	427.99	427.99	427.99	5.54643	-83.2936	10.8335	318.902	411.163	199.023	204.146	204.146	204.146	-83.2089	4.04863	-10.3684	24.9375	-5.79646	0.735418	-0.545539	0.0614953	1.69765	240.092	186.151	-28.1042	0	0	-0.158578	34.9762
0	9.79023	0	0	10.7721	0.753901	-24.5247	-0.154098	0.0269142	-0.0123949	-14.4871	6.98E-16	-0.867146	0	0	0.0418326	2.85745	-19.859	0.805788	293.97	393.096	664.159	426.203	426.203	426.203	5.30801	-83.0108	11.393	301.942	410.955	198.105	204.146	204.146	204.146	-82.8862	4.60998	-10.5398	25.0872	-5.79893	0.051613	-0.457013	0.213577	1.95584	285.565	172.128	-30.5702	0	0	-0.0818505	36.5841
0	11.0811	0	0	12.272	0.780001	-25.2794	-0.155016	0.0206459	-0.020354	-15.1951	8.17E-17	-1.45393	0	0	0.0400582	2.81855	-19.5856	1.08265	289.279	393.328	659.352	424.499	424.499	424.499	5.0151	-82.7201	11.9147	284.999	410.874	197.228	204.146	204.146	204.146	-82.5543	5.18081	-10.648	25.2343	-6.0072	-0.349014	-0.302667	0.32781	2.22037	291.679	144.622	-29.5726	0	0	-0.00430002	37.9597
0	12.2712	0	0	13.6882	0.808127	-26.0823	-0.156017	0.0110954	-0.0223794	-15.7408	-5.51E-16	-1.88641	0	0	0.0380638	2.84333	-19.1722	1.02104	283.66	393.636	654.527	423.021	423.021	423.021	4.66544	-82.4288	12.4075	268.047	410.889	196.406	204.146	204.146	204.146	-82.2213	5.76717	-10.6967	25.2971	-6.28897	-0.468691	-0.120673	0.366251	2.45608	269.507	104.791	-25.3012	0	0	0.0657388	39.0845
0	13.3669	0	0	15.0272	0.837824	-26.9182	-0.15571	-0.000181954	-0.0203304	-16.0411	4.35E-15	-2.15776	0	0	0.0356805	2.8965	-18.6084	0.652627	277.152	393.965	649.782	421.9	421.9	421.9	4.26785	-82.1409	12.8798	251.084	410.971	195.65	204.146	204.146	204.146	-81.892	6.3686	-10.6969	25.2075	-6.52084	-0.344306	0.0542709	0.32161	2.6399	231.726	57.6189	-18.5132	0	0	0.123263	39.9494
0	14.3714	0	0	16.2886	0.867999	-27.7551	-0.153729	-0.01149	-0.0163026	-16.1046	9.19E-16	-2.26914	0	0	0.0329732	2.9478	-17.8929	0.0446994	269.822	394.263	645.211	421.234	421.234	421.234	3.84187	-81.8579	13.336	234.128	411.091	194.965	204.146	204.146	204.146	-81.569	6.97589	-10.665	24.9167	-6.61105	-0.0356793	0.204072	0.21019	2.76085	188.13	8.93905	-10.301	0	0	0.171033	40.5536
0	15.2861	0	0	17.4661	0.897174	-28.5522	-0.150469	-0.0214362	-0.0121616	-15.9847	-1.88E-15	-2.25522	0	0	0.0300023	2.97422	-17.0312	-0.711399	261.741	394.475	640.903	421.079	421.079	421.079	3.41559	-81.5801	13.775	217.202	411.223	194.35	204.146	204.146	204.146	-81.2542	7.57083	-10.6197	24.3965	-6.51123	0.384591	0.317498	0.0629508	2.81697	146.651	-35.9252	-1.92822	0	0	0.214817	40.9034
0	16.1109	0	0	18.5483	0.923723	-29.2673	-0.146822	-0.0293186	-0.00927567	-15.7403	1.40E-15	-2.19809	0	0	0.0267285	2.96	-16.0336	-1.51386	252.981	394.549	636.936	421.433	421.433	421.433	3.02203	-81.308	14.1882	200.33	411.35	193.796	204.146	204.146	204.146	-80.9489	8.12766	-10.5793	23.6372	-6.21616	0.840768	0.387233	-0.0890972	2.81531	113.555	-73.7348	5.48376	0	0	0.260189	41.0108
0	16.8447	0	0	19.5204	0.946066	-29.8614	-0.144098	-0.0349382	-0.00850251	-15.4296	-8.68E-16	-2.18429	0	0	0.0231376	2.8962	-14.912	-2.26483	243.599	394.436	633.377	422.236	422.236	422.236	2.69455	-81.0417	14.5608	183.528	411.461	193.299	204.146	204.146	204.146	-80.6543	8.61601	-10.5586	22.6456	-5.75684	1.26344	0.408058	-0.217762	2.768	93.6381	-102.085	11.0756	0	0	0.312383	40.8912
0	17.4854	0	0	20.3657	0.962835	-30.3027	-0.143196	-0.0385149	-0.00999087	-15.0343	3.54E-15	-2.28296	0	0	0.0191956	2.77985	-13.6783	-2.88383	233.638	394.095	630.287	423.381	423.381	423.381	2.46238	-80.7809	14.8734	166.804	411.551	192.853	204.146	204.146	204.146	-80.3707	9.00485	-10.5671	21.4431	-5.18898	1.5973	0.380303	-0.305304	2.69214	89.1985	-119.509	14.3385	0	0	0.374792	40.5607
0	18.0287	0	0	21.0663	0.973006	-30.5684	-0.144373	-0.0401449	-0.0135072	-14.463	-1.20E-15	-2.48757	0	0	0.014967	2.61362	-12.343	-3.31752	223.12	393.502	627.715	424.726	424.726	424.726	2.34696	-80.5226	15.1041	150.153	411.613	192.462	204.146	204.146	204.146	-80.0956	9.26655	-10.6078	20.0629	-4.57987	1.80586	0.308578	-0.344823	2.60811	100.495	-125.082	15.1359	0	0	0.449602	40.0344
0	18.4664	0	0	21.603	0.976014	-30.6467	-0.147622	-0.0397866	-0.0186557	-13.6277	5.72E-16	-2.72862	0	0	0.0106405	2.40519	-10.9146	-3.545	212.057	392.653	625.702	426.119	426.119	426.119	2.36032	-80.2584	15.2322	133.563	411.647	192.134	204.146	204.146	204.146	-79.8212	9.38011	-10.6772	18.5468	-3.99514	1.87395	0.201221	-0.33974	2.535	125.912	-118.326	13.5975	0	0	0.537885	39.3237
0	18.7853	0	0	21.9552	0.971811	-30.5373	-0.152617	-0.037534	-0.0248167	-12.4654	2.08E-15	-2.92278	0	0	0.00644728	2.1668	-9.39933	-3.57768	200.446	391.566	624.284	427.424	427.425	427.424	2.50479	-79.9724	15.2403	117.014	411.648	191.881	204.146	204.146	204.146	-79.5327	9.33359	-10.767	16.9405	-3.48891	1.80857	0.0759915	-0.303807	2.48745	160.197	-100.521	10.2776	0	0	0.633587	38.437
0	18.9668	0	0	22.1017	0.96082	-30.2499	-0.159026	-0.0336296	-0.0312692	-10.9885	2.86E-15	-2.99281	0	0	0.00265713	1.91398	-7.8027	-3.45298	188.285	390.279	623.491	428.543	428.543	428.543	2.77408	-79.6404	15.1166	100.476	411.619	191.713	204.146	204.146	204.146	-79.2067	9.12472	-10.8656	15.2861	-3.09926	1.63698	-0.0434279	-0.250517	2.46987	195.364	-73.1958	5.90792	0	0	0.721598	37.381
0	18.9877	0	0	22.0214	0.943812	-29.8018	-0.16658	-0.0285014	-0.037189	-9.28626	-3.63E-15	-2.88751	0	0	-0.000479682	1.66417	-6.12999	-3.22387	175.585	388.85	623.348	429.418	429.417	429.417	3.15504	-79.2304	14.8556	83.9179	411.562	191.643	204.146	204.146	204.146	-78.8122	8.76053	-10.9606	13.6165	-2.84924	1.4012	-0.135458	-0.195678	2.48215	222.821	-39.6052	1.34207	0	0	0.785474	36.1639
0	18.8229	0	0	21.695	0.921742	-29.2143	-0.174512	-0.0227632	-0.0416156	-7.44446	2.90E-15	-2.58826	0	0	-0.00275478	1.43514	-4.38798	-2.94742	162.377	387.341	623.874	430.04	430.04	430.04	3.62981	-78.7053	14.4585	67.3093	411.484	191.682	204.146	204.146	204.146	-78.3121	8.25603	-11.0406	11.9521	-2.75067	1.15088	-0.176714	-0.147554	2.51639	232.86	-2.93242	-2.6674	0	0	0.8034	34.7984
0	18.4475	0	0	21.1063	0.895574	-28.5088	-0.181947	-0.0172008	-0.043716	-5.55918	-2.25E-15	-2.10978	0	0	-0.00399645	1.24341	-2.5859	-2.6732	148.731	385.82	625.084	430.441	430.441	430.441	4.17811	-78.0252	13.9327	50.6263	411.392	191.841	204.146	204.146	204.146	-77.6666	7.63196	-11.0971	10.3003	-2.80877	0.932227	-0.145589	-0.107865	2.56252	216.378	33.1618	-5.47398	0	0	0.752481	33.3036
0	17.839	0	0	20.2433	0.86612	-27.7034	-0.187783	-0.012313	-0.0429692	-3.69651	-1.35E-15	-1.45464	0	0	-0.00413599	1.1027	-0.736055	-2.43346	134.76	384.35	626.983	430.683	430.683	430.683	4.77943	-77.1508	13.2906	33.8562	411.297	192.125	204.146	204.146	204.146	-76.8352	6.91234	-11.1255	8.65882	-3.02473	0.774772	-0.0291456	-0.0732815	2.60929	167.262	65.379	-6.78204	0	0	0.612994	31.7064
0	16.9802	0	0	19.0997	0.833937	-26.8095	-0.191069	-0.00829321	-0.0396041	-1.90613	-8.98E-16	-0.615963	0	0	-0.0032532	1.02298	1.14612	-2.23753	120.627	382.983	629.562	430.847	430.847	430.847	5.41481	-76.0455	12.5489	17.0003	411.206	192.535	204.146	204.146	204.146	-75.7803	6.12248	-11.1262	7.01871	-3.39597	0.681266	0.167179	-0.0392009	2.64458	85.6399	90.5275	-6.57034	0	0	0.376682	30.0409
0	15.8601	0	0	17.6759	0.799348	-25.8328	-0.191331	-0.00506505	-0.0344423	-0.241442	-3.06E-16	0.410249	0	0	-0.0016282	1.01016	3.04197	-2.07259	106.542	381.76	632.793	431.027	431.027	431.027	6.06765	-74.6787	11.7284	0.0720895	411.13	193.06	204.146	204.146	204.146	-74.4692	5.28831	-11.1048	5.36957	-3.91412	0.625342	0.423047	-0.0004302	2.65837	-23.092	106.605	-5.09406	0	0	0.0457968	28.3471
0	14.4751	0	0	15.9799	0.762552	-24.7758	-0.188609	-0.00224207	-0.0289561	1.24271	-1.88E-15	1.61885	0	0	0.000277426	1.06603	4.9296	-1.91013	92.7484	380.703	636.622	431.319	431.319	431.319	6.72351	-73.0265	10.8542	-16.9067	411.073	193.681	204.146	204.146	204.146	-72.876	4.43684	-11.0716	3.70373	-4.56229	0.557715	0.705764	0.0453514	2.6426	-148.817	112.692	-2.75908	0	0	-0.360799	26.6699
0	12.829	0	0	14.0276	0.723842	-23.6441	-0.183278	0.000537623	-0.0247081	2.49895	1.47E-15	2.95075	0	0	0.00205268	1.18827	6.78365	-1.71608	79.5055	379.82	640.971	431.813	431.813	431.813	7.36961	-71.0733	9.95621	-33.9138	411.045	194.371	204.146	204.146	204.146	-70.9829	3.59708	-11.0403	2.01992	-5.31323	0.419369	0.979154	0.0957652	2.59085	-279.816	108.816	-0.0304	0	0	-0.808752	25.0576
0	10.932	0	0	11.8411	0.683789	-22.4521	-0.176222	0.0035266	-0.0229644	3.44279	8.17E-16	4.28514	0	0	0.00333831	1.3705	8.57525	-1.46153	67.0694	379.103	645.729	432.579	432.579	432.579	7.9947	-68.8109	9.06721	-50.9342	411.049	195.096	204.146	204.146	204.146	-68.779	2.79969	-11.0263	0.326018	-6.12983	0.157489	1.219	0.146632	2.50265	-406.94	96.1284	2.66783	0	0	-1.25649	23.5613
0	8.7995	0	0	9.4457	0.643359	-21.2278	-0.168843	0.00675494	-0.0244875	3.92337	-1.63E-15	5.43796	0	0	0.00370573	1.60226	10.2726	-1.12974	55.6792	378.531	650.766	433.666	433.666	433.666	8.58985	-66.2379	8.21991	-67.9648	411.092	195.828	204.146	204.146	204.146	-66.2604	2.07495	-11.0446	-1.36016	-6.96774	-0.262165	1.41241	0.191978	2.37816	-523.995	76.4009	4.97536	0	0	-1.65816	22.2331
0	6.45152	0	0	6.86804	0.603889	-20.0126	-0.163033	0.00997499	-0.0296664	3.70687	-6.53E-16	6.18088	0	0	0.00233369	1.86926	11.8424	-0.71909	45.547	378.074	655.933	435.087	435.087	435.087	9.14968	-63.3584	7.44214	-85.0146	411.178	196.549	204.146	204.146	204.146	-63.4287	1.44893	-11.1071	-3.01102	-7.77971	-0.84826	1.5559	0.225899	2.22395	-626.892	51.8933	6.58906	0	0	-1.96763	21.1249
0	3.91291	0	0	4.13522	0.566949	-18.8579	-0.161187	0.012725	-0.0385968	2.47511	-6.53E-16	6.28581	0	0	-0.00244811	2.15406	13.2517	-0.242924	36.8518	377.698	661.07	436.823	436.822	436.823	9.67246	-60.1828	6.75157	-102.099	411.31	197.265	204.146	204.146	204.146	-60.2924	0.939162	-11.22	-4.591	-8.52087	-1.58231	1.6502	0.243243	2.0463	-712.625	24.9729	7.3015	0	0	-2.14515	20.2858
0	1.21493	0	0	1.27615	0.534141	-17.8189	-0.165472	0.0145726	-0.0510943	-0.0747431	-3.92E-15	5.59398	0	0	-0.013001	2.43719	14.4703	0.272004	29.7342	377.364	666.013	438.824	438.824	438.824	10.1586	-56.7291	6.15107	-119.229	411.481	198.017	204.146	204.146	204.146	-56.8683	0.550668	-11.3814	-6.05957	-9.15378	-2.42124	1.69556	0.24205	1.85451	-778.076	-1.35924	6.9747	0	0	-2.16272	19.7589
0	-1.60313	0	0	-1.67592	0.506911	-16.9472	-0.177067	0.0153712	-0.0665506	-4.11205	6.21E-15	4.09003	0	0	-0.0315896	2.69852	15.4736	0.78722	24.2899	377.033	670.603	441.02	441.02	441.02	10.6078	-53.0255	5.6256	-136.394	411.678	198.892	204.146	204.146	204.146	-53.1845	0.272942	-11.5783	-7.3751	-9.65236	-3.30202	1.6946	0.220519	1.65592	-821.441	-24.4648	5.63632	0	0	-2.01734	19.5787
0	-4.49335	0	0	-4.68157	0.486384	-16.2847	-0.196187	0.0150242	-0.0841873	-9.64118	-1.72E-15	1.9084	0	0	-0.0594026	2.91918	16.2443	1.25484	20.5644	376.671	674.688	443.331	443.331	443.331	11.0164	-49.1122	5.14194	-153.543	411.875	200.014	204.146	204.146	204.146	-49.2824	0.0784147	-11.7866	-8.49968	-10.0047	-4.14794	1.65197	0.180291	1.45935	-842.302	-41.9039	3.48871	0	0	-1.73167	19.7684
0	-7.39982	0	0	-7.69433	0.473245	-15.8582	-0.22244	0.0135116	-0.10247	-16.5194	-9.80E-16	-0.665951	0	0	-0.0957254	3.08359	16.7738	1.62092	18.5514	376.249	678.137	445.679	445.679	445.679	11.3737	-45.0411	4.65145	-170.577	412.035	201.54	204.146	204.146	204.146	-45.2172	-0.0767195	-11.9725	-9.40362	-10.2137	-4.87571	1.57903	0.126059	1.27259	-844.249	-51.9648	0.917366	0	0	-1.3536	20.3383
0	-10.2599	0	0	-10.6608	0.467638	-15.6757	-0.254869	0.0112157	-0.1194	-24.4704	5.23E-15	-3.21071	0	0	-0.137347	3.18166	17.0623	1.83059	18.1955	375.747	680.836	448.002	448.001	448.001	11.6611	-40.8755	4.09651	-187.332	412.116	203.64	204.146	204.146	204.146	-41.057	-0.248438	-12.0956	-10.0689	-10.2961	-5.40395	1.49618	0.066535	1.10351	-835.281	-53.488	-1.62974	0	0	-0.940122	21.287
0	-13.0071	0	0	-13.5222	0.469127	-15.7242	-0.291932	0.00900668	-0.132647	-33.1231	-6.53E-15	-5.23513	0	0	-0.178697	3.21035	17.1178	1.83557	19.4028	375.158	682.697	450.253	450.253	450.253	11.8513	-36.6876	3.42022	-203.586	412.071	206.468	204.146	204.146	204.146	-36.8798	-0.497318	-12.1143	-10.4914	-10.2784	-5.66316	1.42756	0.0131179	0.95586	-826.27	-46.0514	-3.778	0	0	-0.537898	22.6024
0	-15.5744	0	0	-16.2167	0.476727	-15.9714	-0.331734	0.00735668	-0.139972	-42.0867	1.31E-15	-6.35661	0	0	-0.212937	3.1749	16.954	1.60299	22.0574	374.485	683.654	452.408	452.408	452.408	11.912	-32.5546	2.57838	-219.057	411.856	210.144	204.146	204.146	204.146	-32.7681	-0.877676	-11.9923	-10.6804	-10.193	-5.60613	1.39776	-0.023287	0.832705	-828.815	-30.8748	-5.238	0	0	-0.17	24.265
0	-17.8972	0	0	-18.6806	0.488968	-16.3683	-0.372315	0.00585965	-0.139902	-51.0122	-5.23E-15	-6.40684	0	0	-0.233495	3.08861	16.5881	1.12427	26.0403	373.75	683.668	454.456	454.457	454.456	11.8106	-28.556	1.55107	-233.428	411.434	214.729	204.146	204.146	204.146	-28.8041	-1.42534	-11.7033	-10.6564	-10.0724	-5.21746	1.42143	-0.036134	0.733125	-850.974	-11.3536	-5.66179	0	0	0.165771	26.249
0	-19.915	0	0	-20.8495	0.504017	-16.8541	-0.411923	0.00519901	-0.132015	-59.6103	-1.05E-14	-5.23334	0	0	-0.235072	2.97129	16.0387	0.421282	31.2464	372.982	682.72	456.393	456.392	456.392	11.5189	-24.7703	0.35096	-246.361	410.774	220.213	204.146	204.146	204.146	-25.0646	-2.14695	-11.2337	-10.4478	-9.94449	-4.51982	1.49728	-0.0239199	0.655863	-894.337	9.30091	-4.76115	0	0	0.483343	28.5247
0	-21.5724	0	0	-22.6584	0.519969	-17.3663	-0.448232	0.00720827	-0.117501	-67.508	2.61E-15	-2.67328	0	0	-0.213758	2.84619	15.3241	-0.453116	37.5945	372.219	680.822	458.206	458.206	458.206	11.0221	-21.274	-0.97378	-257.526	409.848	226.517	204.146	204.146	204.146	-21.6193	-3.01484	-10.5851	-10.0857	-9.82952	-3.57398	1.60098	0.0101727	0.602358	-950.773	29.0326	-2.39001	0	0	0.790658	31.0592
0	-22.8202	0	0	-24.0459	0.535309	-17.8561	-0.478059	0.0141338	-0.0983551	-74.1432	-2.61E-15	1.38165	0	0	-0.167966	2.73588	14.4613	-1.42197	45.0271	371.496	678.014	459.87	459.87	459.87	10.3279	-18.1374	-2.34517	-266.624	408.647	233.505	204.146	204.146	204.146	-18.5287	-3.97028	-9.77851	-9.59877	-9.73822	-2.47038	1.69773	0.0564555	0.572863	-1006.94	46.8339	1.28271	0	0	1.08402	33.818
0	-23.6194	0	0	-24.9614	0.549373	-18.3029	-0.497968	0.0274945	-0.0767274	-78.808	-2.61E-15	6.85598	0	0	-0.100221	2.65853	13.4649	-2.39637	53.5022	370.836	674.376	461.332	461.332	461.332	9.47446	-15.4189	-3.66965	-273.41	407.193	241.008	204.146	204.146	204.146	-15.8417	-4.93516	-8.85702	-9.00871	-9.67258	-1.31523	1.74886	0.105789	0.570742	-1047.83	63.4617	5.60862	0	0	1.35474	36.7662
0	-23.9477	0	0	-25.3773	0.562605	-18.7211	-0.504782	0.0471019	-0.0547614	-80.7992	6.53E-15	13.3603	0	0	-0.0183125	2.62529	12.3462	-3.2904	62.9798	370.251	670.025	462.514	462.514	462.514	8.53124	-13.1581	-4.85675	-277.71	405.555	248.846	204.146	204.146	204.146	-13.5924	-5.82856	-7.88598	-8.32538	-9.62753	-0.213543	1.7249	0.147751	0.598835	-1061.34	79.9772	9.43279	0	0	1.59933	39.8701
0	-23.8073	0	0	-25.2981	0.5765	-19.158	-0.496441	0.0695742	-0.0341805	-79.6948	-3.92E-15	20.0302	0	0	0.0655496	2.63963	11.1128	-4.03505	73.4096	369.736	665.114	463.311	463.311	463.311	7.59138	-11.3694	-5.83679	-279.435	403.848	256.845	204.146	204.146	204.146	-11.7959	-6.58321	-6.94766	-7.5445	-9.59429	0.746691	1.60812	0.1753	0.657992	-1040.4	96.4618	11.7056	0	0	1.8195	43.0975
0	-23.2314	0	0	-24.7661	0.593184	-19.6796	-0.473585	0.0900143	-0.0158096	-75.6979	7.19E-15	25.7542	0	0	0.138516	2.69835	9.76758	-4.58932	84.72	369.278	659.828	463.605	463.605	463.605	6.7548	-10.038	-6.57192	-278.588	402.221	264.849	204.146	204.146	204.146	-10.4443	-7.15711	-6.12874	-6.64581	-9.56348	1.50744	1.39859	0.183152	0.74685	-985.372	111.839	11.7535	0	0	2.01809	46.4174
0	-22.2847	0	0	-23.857	0.614817	-20.3509	-0.441087	0.10462	0.000314797	-69.8347	-9.80E-15	29.5674	0	0	0.192098	2.79387	8.30931	-4.9469	96.8125	368.858	654.372	463.273	463.273	463.273	6.1083	-9.12328	-7.05759	-275.256	400.827	272.719	204.146	204.146	204.146	-9.50636	-7.53731	-5.5046	-5.59372	-9.52878	2.04853	1.11517	0.174132	0.865432	-903.942	125.872	9.34476	0	0	2.19536	49.7984
0	-21.0513	0	0	-22.6642	0.643097	-21.2198	-0.405796	0.111099	0.0155134	-63.5527	4.57E-15	30.8427	0	0	0.224141	2.91686	6.73358	-5.13735	109.56	368.459	648.96	462.21	462.21	462.21	5.71065	-8.57122	-7.31463	-269.589	399.788	280.332	204.146	204.146	204.146	-8.93679	-7.73525	-5.12641	-4.34082	-9.48885	2.38919	0.792485	0.155773	1.0094	-809.29	138.224	5.02452	0	0	2.35178	53.2085
0	-19.6174	0	0	-21.2777	0.678881	-22.3046	-0.373149	0.108197	0.0309201	-58.085	8.82E-15	29.3542	0	0	0.236528	3.05872	5.03472	-5.22185	122.813	368.068	643.8	460.346	460.346	460.346	5.58506	-8.33098	-7.37581	-261.755	399.176	287.577	204.146	204.146	204.146	-8.69005	-7.77586	-5.01348	-2.83373	-9.4479	2.58361	0.468174	0.134977	1.177	-713.024	147.414	0.111532	0	0	2.48487	56.6137
0	-18.0563	0	0	-19.768	0.721952	-23.5883	-0.345	0.0959214	0.048157	-53.9852	1.96E-15	25.3325	0	0	0.23227	3.21396	3.2082	-5.28449	136.401	367.674	639.085	457.669	457.669	457.669	5.71797	-8.36832	-7.27351	-251.911	399	294.346	204.146	204.146	204.146	-8.73276	-7.68607	-5.15077	-1.02117	-9.41568	2.71291	0.181895	0.117843	1.36117	-625.251	151.532	-3.71401	0	0	2.60021	59.9794
0	-16.4221	0	0	-18.1786	0.770882	-25.0167	-0.319779	0.0763034	0.0675595	-51.0691	-3.27E-15	19.4831	0	0	0.21507	3.38212	1.25291	-5.4191	150.152	367.274	634.977	454.241	454.241	454.242	6.06394	-8.66952	-7.03097	-240.191	399.201	300.521	204.146	204.146	204.146	-9.04815	-7.48596	-5.49303	1.13681	-9.40626	2.87347	-0.0308317	0.11127	1.55776	-551.913	149.828	-5.42213	0	0	2.70587	63.2702
0	-14.7509	0	0	-16.5303	0.823103	-26.5054	-0.294503	0.052808	0.0885072	-48.723	-3.27E-15	12.8114	0	0	0.190074	3.56879	-0.826679	-5.71218	163.902	366.869	631.6	450.211	450.211	450.211	6.55656	-9.23732	-6.65994	-226.711	399.673	305.979	204.146	204.146	204.146	-9.63337	-7.18569	-5.97555	3.65923	-9.43544	3.16211	-0.138756	0.120065	1.75975	-497.203	142.21	-4.83493	0	0	2.81719	66.4504
0	-13.0668	0	0	-14.8297	0.875177	-27.9524	-0.266991	0.0290172	0.108611	-46.3214	0	6.34892	0	0	0.163404	3.78512	-3.01927	-6.22386	177.517	366.467	629.032	445.809	445.809	445.809	7.1226	-10.0824	-6.16349	-211.579	400.293	310.588	204.146	204.146	204.146	-10.4927	-6.78753	-6.52839	6.53558	-9.51725	3.65901	-0.12142	0.147314	1.96338	-462.455	129.147	-2.42914	0	0	2.94412	69.4842
0	-11.3871	0	0	-13.0793	0.923249	-29.2546	-0.236665	0.00787921	0.124945	-43.4694	6.53E-16	0.950467	0	0	0.140144	4.04478	-5.30659	-6.9701	190.91	366.079	627.318	441.329	441.329	441.329	7.69412	-11.2154	-5.54249	-194.912	400.943	314.229	204.146	204.146	204.146	-11.6312	-6.29156	-7.08871	9.72002	-9.65912	4.4099	0.0329092	0.195766	2.16458	-447.973	112.092	1.04379	0	0	3.09223	72.3356
0	-9.72585	0	0	-11.2862	0.963631	-30.3235	-0.204407	-0.00833643	0.134548	-40.0601	-1.31E-15	-2.7972	0	0	0.122523	4.35799	-7.66412	-7.90981	204.056	365.717	626.477	437.09	437.09	437.09	8.21717	-12.6417	-4.80319	-176.832	401.532	316.806	204.146	204.146	204.146	-13.0504	-5.70267	-7.60893	13.1293	-9.85649	5.4089	0.310603	0.267108	2.35938	-449.296	93.6548	4.73331	0	0	3.23205	74.969
0	-8.09639	0	0	-9.46691	0.99347	-31.0987	-0.172173	-0.0183854	0.135418	-36.2225	5.23E-15	-4.64225	0	0	0.109512	4.7236	-10.0629	-8.94417	216.987	365.384	626.526	433.389	433.389	433.389	8.65656	-14.3585	-3.96329	-157.471	402.005	318.264	204.146	204.146	204.146	-14.7466	-5.03655	-8.06039	16.6476	-10.0888	6.58907	0.670265	0.35539	2.54017	-457.829	76.2448	8.06382	0	0	3.29791	77.3489
0	-6.51287	0	0	-7.64942	1.01135	-31.5574	-0.142319	-0.0220142	0.126987	-32.2014	0	-4.64166	0	0	0.0981912	5.12302	-12.4723	-9.93124	229.774	365.07	627.494	430.451	430.451	430.451	8.99765	-16.3548	-3.05357	-136.963	402.344	318.602	204.146	204.146	204.146	-16.711	-4.32173	-8.43366	20.1389	-10.3209	7.82679	1.0442	0.449776	2.69429	-461.746	62.682	10.5782	0	0	3.20866	79.439
0	-4.99042	0	0	-5.86946	1.01765	-31.7178	-0.116992	-0.0199013	0.1103	-28.2558	1.96E-15	-3.09834	0	0	0.0858521	5.51932	-14.8626	-10.7134	242.491	364.746	629.43	428.391	428.391	428.391	9.24551	-18.6127	-2.11346	-115.44	402.564	317.874	204.146	204.146	204.146	-18.9298	-3.59615	-8.73635	23.4654	-10.5093	8.96179	1.363	0.528757	2.80296	-451.577	54.355	12.1202	0	0	2.92581	81.2025
0	-3.54459	0	0	-4.16426	1.01442	-31.6355	-0.0975747	-0.0135027	0.0879638	-24.5909	-1.31E-15	-0.480585	0	0	0.071553	5.86382	-17.2081	-11.1478	255.179	364.376	632.392	427.203	427.203	427.203	9.42221	-21.1092	-1.18184	-93.032	402.706	316.18	204.146	204.146	204.146	-21.3852	-2.899	-8.99008	26.5099	-10.6157	9.82655	1.56834	0.570119	2.84645	-421.289	52.1687	12.6998	0	0	2.47018	82.6049
0	-2.19037	0	0	-2.5662	1.00489	-31.3922	-0.0845261	-0.00474115	0.0635582	-21.3483	-1.31E-15	2.66712	0	0	0.0564093	6.10786	-19.4881	-11.1312	267.828	363.934	636.427	426.772	426.772	426.772	9.56194	-23.8176	-0.286792	-69.8665	402.825	313.655	204.146	204.146	204.146	-24.0551	-2.26155	-9.22653	29.1952	-10.6188	10.2782	1.63312	0.560008	2.81058	-370.397	56.4843	12.6171	0	0	1.91781	83.6203
0	-0.941171	0	0	-1.09893	0.992709	-31.0791	-0.0779225	0.00428226	0.0406736	-18.666	-7.76E-16	5.79502	0	0	0.0427638	6.21509	-21.687	-10.6146	280.362	363.416	641.544	426.903	426.903	426.903	9.70468	-26.7083	0.561128	-46.0654	402.984	310.448	204.146	204.146	204.146	-26.9129	-1.70099	-9.48289	31.4957	-10.523	10.2245	1.54929	0.501607	2.6977	-299.207	67.2048	12.2724	0	0	1.34496	84.2367
0	0.192481	0	0	0.224041	0.981142	-30.78	-0.07749	0.0117877	0.0222394	-16.6668	-3.27E-16	8.42635	0	0	0.0326379	6.17017	-23.7914	-9.6096	292.65	362.847	647.698	427.367	427.367	427.367	9.8889	-29.7508	1.37003	-21.7397	403.24	306.7	204.146	204.146	204.146	-29.9297	-1.21917	-9.7964	33.4358	-10.3554	9.64128	1.32584	0.415363	2.52244	-208.326	83.354	11.948	0	0	0.808534	84.4572
0	1.20439	0	0	1.39865	0.972548	-30.5565	-0.0826781	0.0164777	0.009772	-15.4303	-2.61E-15	10.1906	0	0	0.0266491	5.98212	-25.7874	-8.18982	304.504	362.279	654.775	427.941	427.941	427.941	10.1448	-32.9163	2.16227	3.02025	403.637	302.532	204.146	204.146	204.146	-33.077	-0.805935	-10.1987	35.0762	-10.1562	8.57968	0.987762	0.326836	2.30916	-99.4356	101.573	11.8096	0	0	0.340668	84.295
0	2.09316	0	0	2.42802	0.968137	-30.4414	-0.0924291	0.0178179	0.00356032	-14.9295	1.31E-15	10.8651	0	0	0.023833	5.68266	-27.6569	-6.48503	315.691	361.778	662.589	428.438	428.438	428.438	10.4896	-36.1805	2.96628	28.1528	404.2	298.042	204.146	204.146	204.146	-36.3296	-0.445479	-10.7109	36.4947	-9.96642	7.15998	0.573509	0.256102	2.0799	22.9187	116.558	11.8013	0	0	-0.0482708	83.7648
0	2.86136	0	0	3.31924	0.967998	-30.4378	-0.105724	0.0160232	0.00245307	-15.0613	2.61E-15	10.3833	0	0	0.0224498	5.32087	-29.3774	-4.66707	325.952	361.4	670.892	428.723	428.723	428.723	10.9253	-39.5246	3.80771	53.6294	404.933	293.306	204.146	204.146	204.146	-39.6685	-0.12307	-11.3402	37.7658	-9.81809	5.55335	0.139548	0.212229	1.858	148.762	122.818	11.625	0	0	-0.360606	82.8745
0	3.51364	0	0	4.07985	0.971348	-30.5252	-0.121222	0.0113726	0.00461249	-15.6101	2.29E-15	8.76907	0	0	0.0208168	4.95497	-30.9221	-2.9258	335.024	361.176	679.388	428.716	428.716	428.716	11.4404	-42.9356	4.70236	79.4516	405.821	288.383	204.146	204.146	204.146	-43.0805	0.170115	-12.0793	38.9464	-9.72821	3.95392	-0.257411	0.195401	1.6612	265.978	117.09	10.8826	0	0	-0.606043	81.6218
0	4.05319	0	0	4.71364	0.976823	-30.6678	-0.137602	0.00414801	0.00796809	-16.3092	3.92E-15	6.13727	0	0	0.0179627	4.64239	-32.2628	-1.44048	342.673	361.102	687.763	428.396	428.396	428.396	12.0111	-46.4039	5.65205	105.643	406.829	283.329	204.146	204.146	204.146	-46.5566	0.434901	-12.9056	40.0674	-9.69628	2.54645	-0.564223	0.20333	1.502	361.68	100.318	9.17093	0	0	-0.781534	79.9949
0	4.47806	0	0	5.21645	0.982773	-30.8222	-0.154075	-0.00506496	0.0105447	-16.9353	2.86E-16	2.72192	0	0	0.0138297	4.42988	-33.3717	-0.353008	348.722	361.151	695.721	427.786	427.786	427.786	12.604	-49.9194	6.64347	132.237	407.908	278.197	204.146	204.146	204.146	-50.088	0.665088	-13.7829	41.1324	-9.70636	1.47612	-0.748177	0.229768	1.38584	427.095	76.3231	6.37835	0	0	-0.869474	77.9758
0	4.77869	0	0	5.5741	0.98751	-30.9449	-0.170848	-0.0152024	0.0104788	-17.3926	-1.96E-15	-1.12249	0	0	0.00905394	4.34599	-34.2236	0.249714	353.061	361.284	703.006	426.942	426.942	426.942	13.1798	-53.4679	7.65011	159.264	408.99	273.048	204.146	204.146	204.146	-53.6621	0.850583	-14.6644	42.1198	-9.73214	0.829105	-0.800087	0.266486	1.31458	459.208	50.4314	2.74779	0	0	-0.850131	75.5433
0	4.93841	0	0	5.76366	0.98949	-30.996	-0.188697	-0.0249731	0.00596616	-17.6891	-5.88E-15	-4.97556	0	0	0.00446224	4.3975	-34.7975	0.341371	355.656	361.466	709.43	425.934	425.934	425.934	13.6975	-57.0301	8.63615	186.745	410.001	267.948	204.146	204.146	204.146	-57.2604	0.981228	-15.4972	42.9894	-9.74292	0.627812	-0.73222	0.301041	1.28695	460.571	26.54	-0.827953	0	0	-0.721784	72.6759
0	4.93545	0	0	5.75688	0.987372	-30.9413	-0.208425	-0.0329212	-0.00474059	-17.8853	0	-8.39758	0	0	0.000631486	4.57015	-35.0787	-0.0483604	356.537	361.677	714.871	424.839	424.839	424.839	14.1185	-60.5813	9.5608	214.677	410.861	262.986	204.146	204.146	204.146	-60.8578	1.04969	-16.2283	43.6904	-9.70944	0.838506	-0.572358	0.323834	1.30143	438.211	7.19132	-3.33871	0	0	-0.512054	69.3539
0	4.7464	0	0	5.52517	0.980017	-30.7508	-0.230348	-0.0375946	-0.0230785	-18.029	6.53E-16	-10.9817	0	0	-0.00234214	4.83257	-35.0613	-0.845154	355.789	361.904	719.283	423.733	423.733	423.733	14.4115	-64.092	10.3823	243.028	411.496	258.269	204.146	204.146	204.146	-64.4226	1.05291	-16.8099	44.1707	-9.60788	1.38579	-0.352352	0.326296	1.35319	400.185	-7.74915	-3.83327	0	0	-0.267014	65.5646
0	4.34971	0	0	5.04457	0.966431	-30.3968	-0.254066	-0.0377249	-0.0502328	-18.1216	-5.23E-15	-12.3992	0	0	-0.00484956	5.14221	-34.7503	-1.94337	353.549	362.143	722.68	422.689	422.689	422.689	14.5555	-67.5285	11.0621	271.719	411.837	253.926	204.146	204.146	204.146	-67.9175	0.992182	-17.2044	44.3864	-9.42274	2.16828	-0.103302	0.305093	1.43519	354.631	-19.7575	-2.01192	0	0	-0.0332207	61.3103
0	3.72967	0	0	4.30125	0.945718	-29.8522	-0.278363	-0.0321994	-0.0867723	-18.1025	7.19E-15	-12.4125	0	0	-0.00767693	5.45212	-34.1631	-3.21901	349.996	362.387	725.126	421.78	421.78	421.78	14.5425	-70.8536	11.5688	300.614	411.831	250.106	204.146	204.146	204.146	-71.3005	0.873155	-17.3885	44.3082	-9.14813	3.07316	0.150183	0.262708	1.53667	307.902	-30.6271	1.52049	0	0	0.159893	56.6191
0	2.88049	0	0	3.29669	0.917079	-29.0893	-0.301035	-0.0203767	-0.132957	-17.8323	6.53E-15	-10.9164	0	0	-0.011828	5.71732	-33.3301	-4.54061	345.352	362.626	726.726	421.079	421.079	421.079	14.3775	-74.0283	11.8841	329.509	411.445	246.958	204.146	204.146	204.146	-74.5273	0.706368	-17.3562	43.9253	-8.78783	3.9871	0.388813	0.206565	1.64603	265.628	-41.5394	5.3604	0	0	0.30549	51.556
0	1.80975	0	0	2.05131	0.879866	-28.0808	-0.318841	-0.00237387	-0.188544	-17.0872	6.21E-15	-7.97595	0	0	-0.0182254	5.8999	-32.2932	-5.7777	339.874	362.841	727.608	420.66	420.66	420.66	14.0762	-77.0134	12.0077	358.128	410.669	244.618	204.146	204.146	204.146	-77.5534	0.508623	-17.1199	43.2469	-8.35453	4.80349	0.591827	0.146165	1.75146	234.633	-52.6723	7.69616	0	0	0.418614	46.2284
0	0.540285	0	0	0.605333	0.833691	-26.8026	-0.328245	0.0210221	-0.25316	-15.618	-9.07E-15	-3.82601	0	0	-0.0274593	5.97298	-31.1038	-6.80868	333.854	363.011	727.913	420.588	420.588	420.588	13.66	-79.7706	11.9605	386.126	409.519	243.181	204.146	204.146	204.146	-80.3366	0.304488	-16.7091	42.3004	-7.8681	5.42771	0.741156	0.0889634	1.8444	222.714	-63.4816	6.92518	0	0	0.530064	40.783
0	-0.889233	0	0	-0.983073	0.778578	-25.2385	-0.325778	0.0480243	-0.325957	-13.1528	-9.68E-15	1.08647	0	0	-0.0391606	5.92284	-29.8199	-7.52751	327.603	363.117	727.788	420.922	420.922	420.922	13.1501	-82.2653	11.7846	413.093	408.032	242.68	204.146	204.146	204.146	-82.839	0.126687	-16.1666	41.1293	-7.35336	5.78075	0.819782	0.0375868	1.91266	238.808	-73.4695	2.32395	0	0	0.678469	35.3902
0	-2.42571	0	0	-2.64295	0.715101	-23.3858	-0.308038	0.0760578	-0.405585	-9.366	9.31E-15	6.13237	0	0	-0.051238	5.74944	-28.5014	-7.84973	321.438	363.147	727.37	421.698	421.698	421.698	12.5628	-84.4681	11.5382	438.577	406.265	243.071	204.146	204.146	204.146	-85.0296	0.0138708	-15.5421	39.7881	-6.83778	5.80255	0.813771	-0.00637434	1.9461	291.944	-82.0631	-5.7087	0	0	0.900321	30.2229
0	-4.00634	0	0	-4.29946	0.644452	-21.2611	-0.271975	0.101594	-0.489476	-3.92187	-2.21E-15	10.532	0	0	-0.059484	5.4651	-27.2062	-7.71879	315.658	363.099	726.786	422.923	422.923	422.923	11.907	-86.3558	11.2839	462.099	404.281	244.212	204.146	204.146	204.146	-86.8849	0.00481727	-14.8841	38.3375	-6.34874	5.45545	0.713061	-0.042397	1.93364	388.883	-89.4211	-15.8073	0	0	1.21859	25.4357
0	-5.56757	0	0	-5.88605	0.568393	-18.9033	-0.216106	0.12075	-0.573895	3.3255	-5.39E-15	13.5116	0	0	-0.0587675	5.09165	-25.9846	-7.11298	310.521	362.988	726.14	424.57	424.57	424.57	11.1859	-87.908	11.0751	483.18	402.132	245.862	204.146	204.146	204.146	-88.386	0.130246	-14.2313	36.8389	-5.91093	4.72858	0.511252	-0.068282	1.86859	532.455	-96.0191	-26.3747	0	0	1.63246	21.1538
0	-7.05596	0	0	-7.35579	0.489092	-16.3723	-0.142666	0.13062	-0.654133	12.0049	5.17E-15	14.5603	0	0	-0.0459405	4.65679	-24.8754	-6.05271	306.216	362.84	725.511	426.574	426.574	426.574	10.3995	-89.1032	10.9415	501.367	399.849	247.674	204.146	204.146	204.146	-89.5139	0.405143	-13.6044	35.3487	-5.54365	3.64339	0.209604	-0.0833611	1.75112	719.125	-102.422	-36.329	0	0	2.10777	17.4698
0	-8.43555	0	0	-8.6862	0.408961	-13.7464	-0.0594717	0.130257	-0.725123	20.9703	4.98E-15	13.6241	0	0	-0.0226751	4.19045	-23.9032	-4.60598	302.841	362.687	724.94	428.838	428.839	428.838	9.54732	-89.917	10.8815	516.263	397.419	249.223	204.146	204.146	204.146	-90.2479	0.824418	-13.0019	33.9146	-5.25869	2.25905	-0.181436	-0.0909915	1.5926	937.845	-109.22	-45.2954	0	0	2.57867	14.4467
0	-9.68599	0	0	-9.87313	0.330572	-11.1192	0.020884	0.120999	-0.781186	28.431	-3.39E-15	11.1593	0	0	0.00383461	3.72196	-23.0776	-2.88814	300.39	362.56	724.433	431.249	431.249	431.249	8.63118	-90.3281	10.8632	527.543	394.787	250.055	204.146	204.146	204.146	-90.5715	1.36249	-12.4011	32.5728	-5.05935	0.675267	-0.63255	-0.0980523	1.41163	1167.43	-116.483	-53.2114	0	0	2.95722	12.12
0	-10.7922	0	0	-10.9163	0.256612	-8.59605	0.0839878	0.10594	-0.817192	32.4172	1.53E-16	8.01705	0	0	0.0231326	3.27784	-22.3941	-1.05254	298.757	362.469	723.953	433.684	433.684	433.684	7.65911	-90.3308	10.8333	534.969	391.87	249.769	204.146	204.146	204.146	-90.485	1.97527	-11.7668	31.3462	-4.94054	-0.972291	-1.09579	-0.107329	1.23005	1379.55	-122.916	-59.7091	0	0	3.16989	10.4971
0	-11.7307	0	0	-11.8027	0.189834	-6.28843	0.117426	0.0889873	-0.82812	31.3932	-7.04E-16	5.22135	0	0	0.0266351	2.8796	-21.837	0.729595	297.759	362.399	723.428	436.03	436.03	436.03	6.64959	-89.9488	10.7306	538.402	388.583	248.098	204.146	204.146	204.146	-90.0194	2.60336	-11.063	30.2437	-4.89019	-2.52886	-1.49697	-0.11207	1.06623	1538.61	-125.055	-63.7033	0	0	3.18076	9.55595
0	-12.4592	0	0	-12.4951	0.132937	-4.30563	0.11386	0.0743206	-0.811356	24.7604	2.01E-15	3.7567	0	0	0.0135971	2.54125	-21.3824	2.29682	297.17	362.309	722.76	438.182	438.182	438.182	5.63428	-89.2435	10.4989	537.815	384.876	244.975	204.146	204.146	204.146	-89.2437	3.17754	-10.2669	29.2593	-4.89116	-3.8492	-1.77695	-0.104339	0.933738	1617.43	-119.232	-63.8167	0	0	3.02205	9.24472
0	-12.9147	0	0	-12.9298	0.0884778	-2.74884	0.07312	0.0655775	-0.766645	13.1451	-6.74E-16	4.32462	0	0	-0.00516654	2.26856	-21.001	3.52094	296.762	362.141	721.839	440.054	440.054	440.054	4.6575	-88.3144	10.0998	533.299	380.76	240.553	204.146	204.146	204.146	-88.2636	3.62784	-9.37827	28.3739	-4.92381	-4.82239	-1.90927	-0.082437	0.841322	1603.02	-103.298	-59.168	0	0	2.76001	9.4867
0	-13.0202	0	0	-13.0261	0.0588544	-1.70913	0.0027138	0.0650896	-0.696229	-1.62237	-7.35E-16	7.1295	0	0	-0.00995043	2.06076	-20.6627	4.3187	296.327	361.84	720.556	441.578	441.578	441.578	3.77157	-87.2891	9.52229	525.082	376.333	235.184	204.146	204.146	204.146	-87.2094	3.89655	-8.42566	27.5594	-4.96823	-5.38123	-1.90769	-0.0498055	0.793458	1499.55	-76.6886	-50.174	0	0	2.45012	10.1893
0	-12.7025	0	0	-12.7057	0.0462521	-1.26644	-0.0834995	0.0730102	-0.603309	-16.8679	1.63E-15	11.7389	0	0	0.0177644	1.91326	-20.3413	4.65248	295.694	361.366	718.809	442.71	442.71	442.71	3.02805	-86.3037	8.79098	513.521	371.768	229.35	204.146	204.146	204.146	-86.2151	3.95382	-7.46421	26.7875	-5.00586	-5.49746	-1.78851	-0.0108426	0.785581	1316.98	-40.4135	-38.5606	0	0	2.09962	11.2552
0	-11.9139	0	0	-11.9179	0.0523388	-1.48027	-0.168592	0.0864459	-0.491833	-29.7362	-5.23E-15	17.0899	0	0	0.0820983	1.81851	-20.0192	4.52992	294.739	360.703	716.523	443.43	443.43	443.43	2.46513	-85.4769	7.96982	499.091	367.292	223.558	204.146	204.146	204.146	-85.3934	3.81176	-6.56661	26.0367	-5.02018	-5.17831	-1.56064	0.034029	0.809807	1067.15	3.07652	-26.7132	0	0	1.68252	12.5931
0	-10.6536	0	0	-10.6628	0.0776455	-2.36883	-0.237067	0.0995749	-0.367406	-37.9958	3.27E-16	21.7349	0	0	0.16551	1.76478	-19.6906	4.00615	293.399	359.858	713.667	443.735	443.735	443.735	2.09507	-84.8834	7.1575	482.361	363.138	218.242	204.146	204.146	204.146	-84.8118	3.53013	-5.80771	25.2991	-4.9962	-4.47029	-1.23747	0.0809811	0.853685	766.731	47.7647	-16.6374	0	0	1.18254	14.1257
0	-8.97842	0	0	-8.99926	0.1209	-3.88467	-0.279408	0.105277	-0.238044	-40.74	8.17E-15	24.2719	0	0	0.235732	1.73473	-19.3628	3.18535	291.678	358.863	710.255	443.626	443.626	443.626	1.89836	-84.5377	6.46982	463.947	359.496	213.681	204.146	204.146	204.146	-84.4783	3.20547	-5.24741	24.5842	-4.92054	-3.46484	-0.84428	0.122481	0.910287	438.834	84.6505	-9.09803	0	0	0.630163	15.7954
0	-6.99665	0	0	-7.03411	0.178702	-5.90152	-0.294678	0.0986738	-0.115563	-38.6578	-3.92E-15	23.8788	0	0	0.265091	1.70571	-19.0555	2.215	289.649	357.757	706.358	443.103	443.103	443.103	1.8299	-84.3955	6.01061	444.469	356.469	209.977	204.146	204.146	204.146	-84.3449	2.94376	-4.91772	23.9197	-4.78152	-2.29676	-0.436323	0.152575	0.977262	119.189	106.578	-3.81571	0	0	0.124088	17.5669
0	-4.84411	0	0	-4.8946	0.245899	-8.22752	-0.288615	0.0801363	-0.0132951	-33.5684	-3.59E-15	20.6531	0	0	0.247324	1.65281	-18.7958	1.26558	287.425	356.581	702.085	442.163	442.163	442.163	1.83511	-84.3744	5.84187	424.493	354.062	207.076	204.146	204.146	204.146	-84.3276	2.82725	-4.81764	23.3493	-4.57002	-1.12684	-0.0856223	0.174163	1.05916	-149.434	112.846	-0.239994	0	0	-0.207693	19.4255
0	-2.65191	0	0	-2.6984	0.31661	-10.6459	-0.269501	0.0552539	0.0576783	-27.5597	-3.27E-15	15.5259	0	0	0.198179	1.55382	-18.6118	0.496675	285.124	355.372	697.564	440.803	440.803	440.803	1.86692	-84.3856	5.96831	404.491	352.196	204.838	204.146	204.146	204.146	-84.3366	2.89291	-4.9167	22.9252	-4.28004	-0.110436	0.137757	0.195305	1.15917	-326.764	109.843	1.55219	0	0	-0.288668	21.37
0	-0.519467	0	0	-0.533053	0.385498	-12.9657	-0.244639	0.0321122	0.0942532	-22.2178	9.80E-16	9.85744	0	0	0.141782	1.39481	-18.524	0.0197216	282.818	354.163	692.917	439.033	439.033	439.033	1.89316	-84.3613	6.34342	384.791	350.747	203.101	204.146	204.146	204.146	-84.3043	3.1323	-5.16365	22.6983	-3.9106	0.63894	0.204885	0.229313	1.27984	-394.33	108.89	0.887722	0	0	-0.168985	23.401
0	1.49556	0	0	1.54872	0.448743	-15.0582	-0.218302	0.0172761	0.101471	-18.2259	4.66E-15	4.89594	0	0	0.0956147	1.17339	-18.5382	-0.126812	280.5	352.991	688.238	436.882	436.882	436.882	1.89411	-84.2673	6.89105	365.573	349.588	201.717	204.146	204.146	204.146	-84.1969	3.50838	-5.49766	22.7081	-3.46681	1.07428	0.138446	0.280679	1.41822	-360.64	118.66	-2.8609	0	0	-0.00189031	25.508
0	3.36945	0	0	3.52113	0.50448	-16.869	-0.193566	0.0122691	0.0888988	-15.6477	4.12E-15	1.29759	0	0	0.0654047	0.899102	-18.6431	0.0202918	278.081	351.902	683.584	434.412	434.412	434.412	1.85674	-84.0979	7.53037	346.886	348.62	200.565	204.146	204.146	204.146	-84.0098	3.97566	-5.85955	22.9727	-2.96111	1.21866	0.00165698	0.341741	1.57207	-255.928	139.611	-9.36199	0	0	0.0594728	27.6615
0	5.09946	0	0	5.37523	0.552675	-18.4074	-0.17365	0.0146166	0.0664395	-14.3282	-3.96E-15	-0.847121	0	0	0.0491629	0.590875	-18.8102	0.367381	275.407	350.941	678.977	431.723	431.723	431.723	1.77071	-83.865	8.19398	328.683	347.792	199.551	204.146	204.146	204.146	-83.756	4.49501	-6.20037	23.4824	-2.41295	1.14908	-0.130779	0.395313	1.73847	-118.67	165.254	-17.3321	0	0	-0.0413181	29.8127
0	6.69333	0	0	7.11262	0.594609	-19.724	-0.160008	0.0196917	0.0417264	-13.9429	2.60E-15	-1.85593	0	0	0.0418268	0.27326	-18.9974	0.79219	272.299	350.15	674.409	428.941	428.941	428.941	1.62686	-83.5878	8.8371	310.868	347.086	198.607	204.146	204.146	204.146	-83.4562	5.04074	-6.48618	24.1948	-1.84765	0.971387	-0.200567	0.420072	1.91427	16.9779	185.169	-24.8429	0	0	-0.244124	31.8999
0	8.16194	0	0	8.74032	0.6322	-20.8862	-0.152495	0.0233183	0.0199485	-14.1561	-4.51E-15	-2.16926	0	0	0.039025	-0.0276917	-19.154	1.17157	268.581	349.552	669.863	426.212	426.212	426.212	1.41804	-83.2857	9.43803	293.332	346.504	197.694	204.146	204.146	204.146	-83.1313	5.60093	-6.69878	25.0349	-1.29437	0.795471	-0.179662	0.401879	2.09288	126.796	191.337	-30.1268	0	0	-0.428953	33.8563
0	9.51549	0	0	10.2674	0.667317	-21.9558	-0.150357	0.0230041	0.00381142	-14.7379	-1.43E-16	-2.16726	0	0	0.0381769	-0.288505	-19.2266	1.4042	264.112	349.153	665.322	423.681	423.681	423.681	1.14074	-82.9741	9.99288	275.975	346.053	196.795	204.146	204.146	204.146	-82.7974	6.17346	-6.83348	25.9	-0.782274	0.714749	-0.0709782	0.335242	2.26715	197.813	180.216	-32.0403	0	0	-0.494807	35.6188
0	10.7632	0	0	11.7031	0.701242	-22.9741	-0.151315	0.0180058	-0.00587801	-15.4131	2.60E-15	-2.10383	0	0	0.0376227	-0.491923	-19.1655	1.42661	258.802	348.939	660.787	421.481	421.481	421.481	0.796848	-82.6636	10.5084	258.726	345.732	195.914	204.146	204.146	204.146	-82.4664	6.76032	-6.89577	26.6722	-0.335721	0.790955	0.0963214	0.222043	2.43071	227.953	152.214	-30.1545	0	0	-0.414018	37.1338
0	11.9129	0	0	13.0546	0.734378	-23.9541	-0.153046	0.0090924	-0.00950273	-15.9658	1.14E-15	-2.08765	0	0	0.0365339	-0.629381	-18.9321	1.22175	252.618	348.877	656.283	419.728	419.728	419.728	0.395738	-82.3606	10.9943	241.542	345.527	195.065	204.146	204.146	204.146	-82.1452	7.36143	-6.89808	27.2354	0.029731	1.04496	0.28542	0.0694463	2.57346	221.723	110.595	-24.8218	0	0	-0.23326	38.3632
0	12.9706	0	0	14.3247	0.766219	-24.882	-0.154102	-0.00207434	-0.00871478	-16.2909	3.70E-15	-2.12603	0	0	0.034688	-0.701395	-18.5032	0.819692	245.584	348.923	651.858	418.517	418.518	418.517	-0.0444896	-82.0676	11.4572	224.413	345.419	194.265	204.146	204.146	204.146	-81.8369	7.96987	-6.85707	27.4937	0.307251	1.4553	0.457687	-0.108082	2.6854	189.858	59.8404	-16.9233	0	0	-0.0387214	39.2869
0	13.9408	0	0	15.5111	0.79557	-25.7252	-0.153619	-0.0136891	-0.00590174	-16.3311	-4.10E-15	-2.19649	0	0	0.0320652	-0.716337	-17.8732	0.288918	237.763	349.022	647.58	417.915	417.915	417.915	-0.497289	-81.7847	11.8978	207.346	345.38	193.527	204.146	204.146	204.146	-81.542	8.56973	-6.79155	27.3846	0.496904	1.96554	0.585728	-0.28511	2.75826	145.382	5.55879	-7.73215	0	0	0.0974142	39.9045
0	14.8264	0	0	16.6063	0.820917	-26.4438	-0.15193	-0.0241413	-0.00316845	-16.1285	1.76E-15	-2.27686	0	0	0.0288795	-0.688502	-17.0515	-0.279385	229.243	349.108	643.528	417.947	417.947	417.947	-0.930192	-81.5106	12.3092	190.358	345.386	192.858	204.146	204.146	204.146	-81.259	9.13679	-6.72013	26.8855	0.603845	2.49763	0.658871	-0.42774	2.7856	99.8787	-45.9994	1.35513	0	0	0.149524	40.232
0	15.6285	0	0	17.5992	0.840792	-27.0011	-0.149834	-0.0325305	-0.00222653	-15.7358	-9.06E-16	-2.38789	0	0	0.0252926	-0.636558	-16.058	-0.789995	220.114	349.113	639.786	418.584	418.584	418.584	-1.30898	-81.2437	12.6784	173.465	345.415	192.259	204.146	204.146	204.146	-80.9856	9.64168	-6.65911	26.0124	0.638179	2.96751	0.666925	-0.510301	2.7686	65.2793	-90.0328	9.0626	0	0	0.144433	40.2973
0	16.3462	0	0	18.4768	0.854093	-27.371	-0.148181	-0.0383675	-0.00390391	-15.174	1.72E-15	-2.54544	0	0	0.0214443	-0.581022	-14.9179	-1.16367	210.454	348.973	636.432	419.738	419.738	419.738	-1.60302	-80.9818	12.9885	156.673	345.45	191.729	204.146	204.146	204.146	-80.7188	10.0546	-6.62018	24.8133	0.614445	3.3036	0.607958	-0.519941	2.71322	49.6688	-122.532	14.3783	0	0	0.137928	40.1321
0	16.9754	0	0	19.2251	0.860296	-27.5427	-0.148014	-0.0418235	-0.00833757	-14.4658	-2.02E-15	-2.7768	0	0	0.0175007	-0.54127	-13.6561	-1.35236	200.31	348.635	633.535	421.267	421.267	421.267	-1.78957	-80.721	13.2216	139.978	345.478	191.267	204.146	204.146	204.146	-80.4535	10.3498	-6.60895	23.3593	0.54985	3.46235	0.491617	-0.464151	2.63388	55.7	-141.851	16.9312	0	0	0.177528	39.7662
0	17.5079	0	0	19.8295	0.859506	-27.5209	-0.149793	-0.0430877	-0.0149863	-13.5771	2.23E-15	-3.05484	0	0	0.0135811	-0.532683	-12.2948	-1.34581	189.702	348.069	631.152	422.995	422.995	422.994	-1.85684	-80.4535	13.3619	123.362	345.489	190.876	204.146	204.146	204.146	-80.1818	10.51	-6.62445	21.7335	0.460456	3.436	0.337843	-0.365171	2.54665	80.4079	-147.441	16.7803	0	0	0.276094	39.2224
0	17.9307	0	0	20.2752	0.852382	-27.3236	-0.153441	-0.0424334	-0.0229648	-12.4561	-2.86E-16	-3.31743	0	0	0.00976958	-0.564163	-10.8508	-1.16905	178.626	347.267	629.327	424.738	424.738	424.738	-1.80411	-80.166	13.3972	106.796	345.473	190.563	204.146	204.146	204.146	-79.8904	10.527	-6.65995	20.0195	0.356679	3.25112	0.171985	-0.254789	2.47151	116.931	-141.093	14.5837	0	0	0.411526	38.5161
0	18.226	0	0	20.5458	0.839968	-26.9781	-0.158724	-0.0403397	-0.0313196	-11.099	-2.65E-15	-3.50509	0	0	0.00618007	-0.636805	-9.33622	-0.873314	167.071	346.246	628.092	426.336	426.336	426.336	-1.63946	-79.8381	13.3204	90.2447	345.424	190.337	204.146	204.146	204.146	-79.5597	10.4022	-6.70508	18.2894	0.240622	2.95994	0.0156656	-0.157073	2.42118	157.408	-124.435	11.1613	0	0	0.547844	37.6574
0	18.3716	0	0	20.6237	0.823482	-26.516	-0.164782	-0.0372381	-0.0389022	-9.50952	4.57E-15	-3.55321	0	0	0.00295711	-0.744301	-7.75995	-0.52425	155.025	345.043	627.473	427.675	427.675	427.675	-1.37727	-79.4423	13.1289	73.6689	345.34	190.208	204.146	204.146	204.146	-79.1633	10.144	-6.74773	16.5975	0.105909	2.6286	-0.106898	-0.0844679	2.40222	191.918	-99.4433	7.44851	0	0	0.64591	36.6546
0	18.3425	0	0	20.4896	0.804097	-25.9679	-0.170812	-0.0334775	-0.0445556	-7.76174	-1.80E-15	-3.40488	0	0	0.000315419	-0.874997	-6.12918	-0.188507	142.497	343.712	627.484	428.695	428.695	428.695	-1.03467	-78.9455	12.8246	57.0322	345.219	190.186	204.146	204.146	204.146	-78.6688	9.76591	-6.77626	14.9757	-0.0597664	2.32409	-0.175828	-0.0400344	2.41222	211.09	-68.4379	4.17162	0	0	0.680653	35.5184
0	18.1129	0	0	20.1232	0.782757	-25.3585	-0.176436	-0.0293975	-0.0474772	-6.00954	-4.82E-15	-3.02852	0	0	-0.00157729	-1.01433	-4.45122	0.07858	129.525	342.314	628.139	429.39	429.391	429.39	-0.628533	-78.3108	12.4122	40.3059	345.065	190.274	204.146	204.146	204.146	-78.0402	9.28328	-6.78169	13.4342	-0.272463	2.102	-0.178458	-0.0182676	2.44437	207.862	-33.9114	1.79816	0	0	0.645479	34.2636
0	17.6592	0	0	19.5065	0.760059	-24.7035	-0.180898	-0.0251341	-0.0472805	-4.36192	0	-2.39889	0	0	-0.00270092	-1.14701	-2.73457	0.241844	116.187	340.918	629.44	429.802	429.802	429.802	-0.173662	-77.5019	11.8996	23.4737	344.884	190.475	204.146	204.146	204.146	-77.2415	8.71208	-6.75924	11.9656	-0.549645	1.99631	-0.111633	-0.0111376	2.48577	178.835	1.15832	0.526631	0	0	0.547215	32.9103
0	16.9632	0	0	18.626	0.736219	-24.0081	-0.183446	-0.0206481	-0.0442006	-2.88613	2.86E-16	-1.50322	0	0	-0.00319848	-1.25857	-0.989359	0.290433	102.596	339.592	631.384	429.999	429.999	429.999	0.318154	-76.4863	11.2981	6.53431	344.686	190.785	204.146	204.146	204.146	-76.2401	8.06788	-6.70937	10.55	-0.907841	2.01353	0.0189357	-0.00915487	2.52477	124.62	34.2485	0.25513	0	0	0.39718	31.4828
0	16.013	0	0	17.4744	0.711132	-23.2681	-0.183602	-0.0157695	-0.0389809	-1.61216	3.82E-15	-0.3492	0	0	-0.00335803	-1.3361	0.772881	0.236925	88.9037	338.398	633.957	430.072	430.072	430.072	0.837941	-75.2376	10.622	-10.4997	344.487	191.196	204.146	204.146	204.146	-75.0094	7.36618	-6.63781	9.16193	-1.35999	2.13263	0.199346	-0.00503781	2.54881	49.4247	63.0456	0.731228	0	0	0.204662	30.0078
0	14.804	0	0	16.0521	0.684483	-22.4729	-0.181145	-0.0103185	-0.0328042	-0.526076	4.33E-15	1.02124	0	0	-0.00347842	-1.36885	2.5396	0.112143	75.2846	337.391	637.125	430.118	430.118	430.118	1.37853	-73.7372	9.88951	-27.6058	344.304	191.691	204.146	204.146	204.146	-73.5297	6.62353	-6.55476	7.77538	-1.9126	2.31034	0.409268	0.00791752	2.55054	-39.8909	86.3861	1.59306	0	0	-0.0232391	28.5133
0	13.3381	0	0	14.3674	0.655933	-21.6108	-0.17618	-0.0042142	-0.027179	0.406326	1.39E-15	2.52021	0	0	-0.00372827	-1.34865	4.29741	-0.0428189	61.9274	336.61	640.841	430.229	430.229	430.229	1.93305	-71.9736	9.12295	-44.7574	344.159	192.245	204.146	204.146	204.146	-71.7891	5.85904	-6.47351	6.36794	-2.56309	2.49038	0.626066	0.033018	2.52553	-135.424	103.542	2.52102	0	0	-0.279795	27.0272
0	11.6229	0	0	12.4353	0.625306	-20.6744	-0.169322	0.00224133	-0.0235463	1.19082	-2.94E-15	3.98789	0	0	-0.00408833	-1.27056	6.03169	-0.185112	49.0226	336.078	645.033	430.494	430.494	430.494	2.49376	-69.942	8.34841	-61.9317	344.074	192.828	204.146	204.146	204.146	-69.7819	5.09547	-6.40857	4.92403	-3.29846	2.6138	0.831284	0.0709563	2.47196	-230.75	114.442	3.23041	0	0	-0.557969	25.5781
0	9.67074	0	0	10.276	0.592717	-19.6651	-0.161472	0.00847666	-0.0229003	1.79554	6.53E-16	5.21644	0	0	-0.00437306	-1.13336	7.72592	-0.276993	36.7544	335.803	649.617	430.987	430.987	430.987	3.0512	-67.6423	7.59392	-79.1161	344.072	193.405	204.146	204.146	204.146	-67.507	4.35896	-6.37299	3.4369	-4.09514	2.62849	1.013	0.11978	2.39205	-321.915	119.103	3.55109	0	0	-0.849059	24.1963
0	7.4978	0	0	7.91336	0.558629	-18.5956	-0.153727	0.0138383	-0.0253935	2.13417	6.53E-16	5.98463	0	0	-0.00445461	-0.940036	9.3608	-0.290239	25.297	335.778	654.488	431.765	431.765	431.765	3.5943	-65.0785	6.88669	-96.3104	344.167	193.948	204.146	204.146	204.146	-64.9672	3.67715	-6.37608	1.90986	-4.92032	2.49617	1.16777	0.173064	2.28662	-408.152	117.276	3.37725	0	0	-1.1445	22.9154
0	5.12383	0	0	5.37289	0.523825	-17.4897	-0.147526	0.0177566	-0.0308201	2.04272	3.27E-16	6.09579	0	0	-0.0047031	-0.697774	10.9137	-0.208162	14.814	335.983	659.526	432.864	432.864	432.865	4.11145	-62.2572	6.24952	-113.526	344.371	194.441	204.146	204.146	204.146	-62.1681	3.07586	-6.42162	0.35674	-5.73532	2.19602	1.29763	0.224838	2.15707	-490.214	109.479	2.60669	0	0	-1.43026	21.773
0	2.57257	0	0	2.68146	0.489304	-16.3792	-0.144696	0.0198619	-0.0389765	1.28415	9.80E-16	5.41637	0	0	-0.00636163	-0.417638	12.3589	-0.0257682	5.4587	336.387	664.601	434.295	434.295	434.296	4.59106	-59.1885	5.69694	-130.777	344.682	194.883	204.146	204.146	204.146	-59.1185	2.57512	-6.50606	-1.1984	-6.49942	1.72561	1.40572	0.265658	2.00706	-568.483	95.9368	1.19402	0	0	-1.68463	20.8106
0	-0.127021	0	0	-0.131692	0.456141	-15.3004	-0.146891	0.0199643	-0.0497125	-0.372632	-4.25E-15	3.90566	0	0	-0.0113167	-0.113612	13.6683	0.250972	-2.62591	336.953	669.568	436.042	436.042	436.042	5.02147	-55.8872	5.23178	-148.074	345.088	195.306	204.146	204.146	204.146	-55.8321	2.18533	-6.61716	-2.72248	-7.1752	1.09991	1.49518	0.287378	1.83938	-642.525	77.4801	-0.843983	0	0	-1.87887	20.0723
0	-2.9397	0	0	-3.03363	0.425346	-14.2886	-0.15495	0.0183934	-0.0630564	-3.06403	2.37E-15	1.68427	0	0	-0.0215138	0.198878	14.8136	0.606365	-9.31033	337.637	674.276	438.062	438.062	438.062	5.39011	-52.3741	4.84285	-165.409	345.565	195.771	204.146	204.146	204.146	-52.3291	1.90405	-6.73326	-4.1757	-7.73355	0.349019	1.56522	0.283053	1.6601	-709.791	55.1174	-3.33833	0	0	-1.97932	19.6024
0	-5.82454	0	0	-5.9875	0.397767	-13.3746	-0.169248	0.0156004	-0.0790479	-6.85546	6.53E-16	-0.990137	0	0	-0.0384861	0.504396	15.7679	1.01579	-14.4845	338.392	678.569	440.291	440.291	440.291	5.6832	-48.6767	4.5046	-182.748	346.078	196.373	204.146	204.146	204.146	-48.6373	1.71387	-6.82452	-5.51505	-8.1577	-0.484317	1.61299	0.249763	1.47609	-766.647	30.5993	-5.99605	0	0	-1.95801	19.4425
0	-8.7361	0	0	-8.95283	0.374038	-12.5825	-0.189845	0.0125696	-0.0974934	-11.7522	-5.55E-15	-3.69325	0	0	-0.0628996	0.788977	16.5087	1.44615	-18.0665	339.175	682.296	442.655	442.655	442.655	5.88525	-44.8286	4.17883	-200.024	346.587	197.238	204.146	204.146	204.146	-44.7914	1.58214	-6.85562	-6.69871	-8.44565	-1.3473	1.63397	0.190962	1.29668	-809.249	6.70351	-8.41267	0	0	-1.80314	19.6273
0	-11.6255	0	0	-11.8858	0.354581	-11.9295	-0.216462	0.0107759	-0.117599	-17.6995	-3.27E-15	-5.89066	0	0	-0.093996	1.04108	17.0202	1.85642	-20.0116	339.942	685.316	445.074	445.074	445.075	5.98006	-40.87	3.81882	-217.13	347.053	198.515	204.146	204.146	204.146	-40.8342	1.46299	-6.7906	-7.69096	-8.60981	-2.17961	1.62723	0.116655	1.13092	-835.913	-12.6723	-10.2077	0	0	-1.52886	20.1817
0	-14.4411	0	0	-14.7397	0.339681	-11.4271	-0.248276	0.0116016	-0.137724	-24.5749	0	-7.07185	0	0	-0.129195	1.25225	17.2946	2.19931	-20.3188	340.662	687.51	447.482	447.482	447.482	5.95327	-36.8475	3.37556	-233.912	347.452	200.364	204.146	204.146	204.146	-36.8154	1.30168	-6.59959	-8.46652	-8.67419	-2.91661	1.59515	0.0416599	0.986211	-847.728	-23.59	-11.1289	0	0	-1.17211	21.1177
0	-17.1295	0	0	-17.4655	0.329548	-11.0845	-0.284247	0.0151734	-0.155465	-32.2347	-5.88E-15	-6.93948	0	0	-0.164351	1.41774	17.3328	2.42477	-19.0323	341.313	688.786	449.822	449.822	449.822	5.79554	-32.8142	2.80454	-250.172	347.777	202.945	204.146	204.146	204.146	-32.7912	1.04127	-6.26511	-9.01291	-8.66989	-3.49353	1.55323	-0.0210871	0.86717	-851.48	-24.5196	-11.0479	0	0	-0.782641	22.4338
0	-19.6352	0	0	-20.0117	0.324289	-10.9064	-0.32312	0.020494	-0.168276	-40.5169	-5.88E-15	-5.44158	0	0	-0.194229	1.53722	17.1441	2.48711	-16.2338	341.887	689.086	452.055	452.055	452.055	5.5036	-28.8297	2.07266	-265.662	348.047	206.391	204.146	204.146	204.146	-28.8228	0.631516	-5.78479	-9.33129	-8.63004	-3.85272	1.51861	-0.0606503	0.775602	-855.583	-16.3144	-9.96397	0	0	-0.398717	24.1158
0	-21.9015	0	0	-22.3246	0.323824	-10.8906	-0.363927	0.0271834	-0.174033	-49.2721	-6.53E-15	-2.6022	0	0	-0.213193	1.61527	16.7438	2.35329	-12.0285	342.39	688.381	454.157	454.157	454.157	5.07955	-24.9598	1.16472	-280.09	348.295	210.792	204.146	204.146	204.146	-24.9752	0.0385443	-5.17009	-9.43467	-8.58436	-3.95206	1.50779	-0.069667	0.712058	-868.522	-0.635523	-8.08132	0	0	-0.0382755	26.1396
0	-23.8687	0	0	-24.3465	0.327873	-11.0278	-0.405197	0.035651	-0.171258	-58.2285	6.53E-15	1.49503	0	0	-0.215	1.66115	16.1513	2.0112	-6.52918	342.843	686.682	456.109	456.109	456.109	4.53217	-21.277	0.0896556	-293.133	348.559	216.174	204.146	204.146	204.146	-21.317	-0.746211	-4.44497	-9.34452	-8.55509	-3.77398	1.52776	-0.0482983	0.67207	-895.383	19.671	-5.66125	0	0	0.300246	28.4732
0	-25.4757	0	0	-26.0171	0.336072	-11.3052	-0.444689	0.0464773	-0.159529	-66.905	1.18E-14	6.64338	0	0	-0.193565	1.68782	15.3872	1.47458	0.159351	343.275	684.027	457.894	457.894	457.894	3.88107	-17.858	-1.11597	-304.449	348.884	222.495	204.146	204.146	204.146	-17.9195	-1.70046	-3.64537	-9.08593	-8.55486	-3.33115	1.57032	-0.00163478	0.653529	-935.159	41.8755	-2.96592	0	0	0.627093	31.0804
0	-26.6642	0	0	-27.2777	0.348154	-11.713	-0.478904	0.0601544	-0.139267	-74.5334	3.92E-15	12.5022	0	0	-0.144895	1.7099	14.4711	0.782761	7.94801	343.719	680.486	459.481	459.481	459.481	3.16111	-14.7795	-2.38992	-313.704	349.318	229.637	204.146	204.146	204.146	-14.8535	-2.77133	-2.8184	-8.68202	-8.58634	-2.66659	1.61747	0.0592641	0.651273	-982.143	63.422	-0.188667	0	0	0.952275	33.9225
0	-27.3869	0	0	-28.0806	0.364112	-12.2498	-0.503975	0.0762975	-0.112573	-80.2102	-7.81E-16	18.551	0	0	-0.07038	1.74138	13.4195	-0.00469256	16.7651	344.204	676.162	460.821	460.821	460.821	2.4249	-12.1086	-3.65259	-320.606	349.919	237.42	204.146	204.146	204.146	-12.183	-3.88245	-2.02062	-8.14892	-8.64397	-1.84834	1.64085	0.122027	0.666678	-1025.39	82.6323	2.50056	0	0	1.281	36.9598
0	-27.619	0	0	-28.401	0.38426	-12.9243	-0.516308	0.0928863	-0.0824082	-83.1246	-7.19E-15	24.0763	0	0	0.020928	1.79347	12.2444	-0.818028	26.5508	344.752	671.19	461.843	461.843	461.843	1.7398	-9.89311	-4.82089	-324.928	350.752	245.621	204.146	204.146	204.146	-9.95648	-4.94775	-1.31408	-7.49117	-8.71683	-0.958993	1.61428	0.17392	0.699675	-1053.24	98.2437	4.96322	0	0	1.61577	40.1537
0	-27.3673	0	0	-28.2461	0.409112	-13.7514	-0.513618	0.106672	-0.0520529	-82.8635	7.84E-15	28.2932	0	0	0.113429	1.87331	10.9525	-1.5894	37.2476	345.37	665.731	462.453	462.453	462.453	1.17805	-8.15262	-5.82401	-326.539	351.885	254	204.146	204.146	204.146	-8.19895	-5.88843	-0.758715	-6.69886	-8.79236	-0.082698	1.5167	0.205954	0.755843	-1055.26	109.588	7.09529	0	0	1.95549	43.4671
0	-26.674	0	0	-27.6583	0.439157	-14.7435	-0.49648	0.114926	-0.0240333	-79.7021	-7.51E-15	30.6001	0	0	0.190547	1.98347	9.54473	-2.2652	48.789	346.055	659.978	462.542	462.542	462.542	0.802839	-6.87582	-6.61591	-325.414	353.376	262.324	204.146	204.146	204.146	-6.90698	-6.64829	-0.403063	-5.74664	-8.8597	0.708787	1.3421	0.212771	0.837012	-1026.65	116.983	8.5906	0	0	2.29487	46.8648
0	-25.6109	0	0	-26.7091	0.474654	-15.9041	-0.469201	0.116268	0.000510151	-74.6582	-9.15E-15	30.7183	0	0	0.241696	2.12285	8.01774	-2.81625	61.0897	346.796	654.136	461.997	461.997	461.997	0.656284	-6.02606	-7.18054	-321.624	355.264	270.391	204.146	204.146	204.146	-6.05142	-7.20186	-0.276588	-4.59556	-8.91351	1.36811	1.09974	0.196133	0.946835	-969.368	121.69	9.18133	0	0	2.62138	50.3128
0	-24.2647	0	0	-25.4832	0.515517	-17.2236	-0.437681	0.110502	0.0218942	-69.0613	5.72E-15	28.7034	0	0	0.2653	2.28817	6.36508	-3.24482	74.0391	347.574	648.422	460.724	460.724	460.724	0.752994	-5.55563	-7.52781	-315.307	357.554	278.033	204.146	204.146	204.146	-5.58916	-7.55263	-0.385482	-3.19736	-8.95641	1.88183	0.811641	0.160854	1.08425	-890.518	124.517	8.91439	0	0	2.91404	53.7773
0	-22.7199	0	0	-24.0604	0.561251	-18.6784	-0.406309	0.0982916	0.0415154	-63.9626	-5.15E-15	24.9048	0	0	0.266396	2.47614	4.57979	-3.58718	87.4983	348.374	643.044	458.668	458.668	458.668	1.07946	-5.42163	-7.68337	-306.626	360.219	285.112	204.146	204.146	204.146	-5.47798	-7.7234	-0.711877	-1.50093	-9.00043	2.27586	0.512177	0.116459	1.24702	-800.532	125.648	8.33216	0	0	3.15221	57.2237
0	-21.0471	0	0	-22.5038	0.610883	-20.2293	-0.376769	0.0812892	0.0608477	-59.8269	-6.68E-15	19.9278	0	0	0.252574	2.68586	2.65717	-3.90912	101.304	349.181	638.191	455.839	455.839	455.838	1.59865	-5.59565	-7.67631	-295.745	363.192	291.512	204.146	204.146	204.146	-5.68678	-7.74337	-1.21725	0.539187	-9.06598	2.61396	0.243171	0.0753695	1.43194	-710.333	124.758	8.09935	0	0	3.32546	60.6165
0	-19.2989	0	0	-20.8552	0.662914	-21.8226	-0.348596	0.0618066	0.0802553	-56.5615	-8.49E-15	14.5194	0	0	0.231171	2.92081	0.597601	-4.29362	115.283	349.986	634.02	452.324	452.324	452.324	2.25836	-6.06601	-7.52953	-282.811	366.381	297.125	204.146	204.146	204.146	-6.19902	-7.63771	-1.84981	2.95277	-9.17807	2.98759	0.048027	0.0480681	1.63473	-630.028	120.572	8.75643	0	0	3.44213	63.9186
0	-17.5107	0	0	-19.1371	0.715345	-23.393	-0.320156	0.0426514	0.0990014	-53.7304	5.23E-15	9.46032	0	0	0.208098	3.1899	-1.59139	-4.8212	129.27	350.786	630.643	448.306	448.306	448.306	3.00188	-6.83395	-7.25532	-267.959	369.683	301.853	204.146	204.146	204.146	-7.01038	-7.4221	-2.55474	5.74443	-9.36073	3.49779	-0.0307655	0.045	1.85056	-568.357	112.454	10.2773	0	0	3.53272	67.0929
0	-15.7049	0	0	-17.3587	0.765842	-24.8711	-0.290186	0.0257164	0.114908	-50.8739	-6.53E-15	5.32983	0	0	0.187069	3.50633	-3.89423	-5.54509	143.133	351.583	628.135	444.044	444.044	444.044	3.7783	-7.90747	-6.85625	-251.32	373.008	305.604	204.146	204.146	204.146	-8.12371	-7.10296	-3.28476	8.88546	-9.63001	4.22925	0.0371096	0.0706203	2.07515	-530.547	99.3804	12.5907	0	0	3.63047	70.1017
0	-13.8949	0	0	-15.5227	0.811996	-26.1919	-0.258516	0.0121183	0.125273	-47.7024	0	2.45652	0	0	0.169498	3.88316	-6.28777	-6.46791	156.802	352.383	626.534	439.854	439.854	439.854	4.54928	-9.2955	-6.33038	-233.023	376.287	308.311	204.146	204.146	204.146	-9.54387	-6.68228	-4.00703	12.3093	-9.98667	5.22291	0.257336	0.128919	2.30249	-516.062	82.4538	15.3495	0	0	3.74035	72.9082
0	-12.0895	0	0	-13.633	0.851704	-27.3048	-0.226081	0.00226806	0.127985	-44.1384	-1.96E-15	0.903416	0	0	0.154761	4.32557	-8.74289	-7.529	170.273	353.189	625.868	436.056	436.056	436.056	5.29114	-11.0037	-5.6787	-213.203	379.481	309.938	204.146	204.146	204.146	-11.2741	-6.16495	-4.70505	15.9126	-10.4105	6.45425	0.605087	0.219999	2.52361	-518.671	64.0074	18.329	0	0	3.82247	75.4757
0	-10.2968	0	0	-11.7	0.883566	-28.1819	-0.19455	-0.00372141	0.121682	-40.2559	5.23E-15	0.530815	0	0	0.141124	4.8222	-11.2269	-8.60906	183.603	353.99	626.174	432.923	432.922	432.922	5.99435	-13.0323	-4.91132	-191.999	382.583	310.498	204.146	204.146	204.146	-13.3137	-5.56515	-5.37722	19.563	-10.859	7.82522	1.01483	0.337083	2.72385	-525.124	47.3883	21.0637	0	0	3.78492	77.7665
0	-8.52674	0	0	-9.74358	0.907229	-28.8242	-0.165945	-0.00648316	0.106884	-36.2004	1.96E-15	1.01319	0	0	0.126851	5.34039	-13.7067	-9.55381	196.871	354.762	627.509	430.626	430.626	430.626	6.66108	-15.3744	-4.04994	-169.551	385.605	310.048	204.146	204.146	204.146	-15.6569	-4.90925	-6.0329	23.1139	-11.2736	9.17662	1.4051	0.463817	2.88211	-522.385	35.4289	23.3781	0	0	3.55444	79.7409
0	-6.79292	0	0	-7.79217	0.923462	-29.2603	-0.141723	-0.00701259	0.0854085	-32.0773	-1.31E-15	1.96101	0	0	0.11102	5.82872	-16.1519	-10.2076	210.139	355.465	629.948	429.214	429.214	429.214	7.30167	-18.016	-3.12438	-145.999	388.573	308.691	204.146	204.146	204.146	-18.2922	-4.23258	-6.68759	26.4247	-11.5928	10.3166	1.70039	0.576469	2.97438	-500.762	30.3731	25.1099	0	0	3.11875	81.3584
0	-5.11283	0	0	-5.87926	0.933953	-29.5402	-0.122327	-0.00652791	0.0607016	-27.9266	-3.27E-16	3.01225	0	0	0.093722	6.22724	-18.5367	-10.4447	223.419	356.063	633.561	428.602	428.602	428.602	7.9306	-20.9347	-2.16546	-121.486	391.516	306.565	204.146	204.146	204.146	-21.2002	-3.57231	-7.35815	29.3831	-11.7693	11.0574	1.85068	0.643649	2.97855	-456.49	32.1953	26.4039	0	0	2.53473	82.5823
0	-3.50815	0	0	-4.04043	0.940807	-29.7222	-0.107709	-0.00618928	0.0367908	-23.8151	1.31E-15	3.90144	0	0	0.0759482	6.48249	-20.841	-10.1899	236.655	356.536	638.386	428.605	428.605	428.605	8.56272	-24.0982	-1.19745	-96.158	394.456	303.818	204.146	204.146	204.146	-24.3522	-2.95948	-8.0595	31.9244	-11.786	11.2538	1.83445	0.640965	2.88717	-389.499	39.4361	27.5606	0	0	1.89096	83.3876
0	-2.00398	0	0	-2.31087	0.945961	-29.8586	-0.0981148	-0.0063507	0.0170337	-19.9363	2.94E-15	4.53323	0	0	0.0592515	6.56134	-23.0489	-9.4285	249.725	356.894	644.404	428.982	428.982	428.982	9.21017	-27.4645	-0.23373	-70.161	397.406	300.587	204.146	204.146	204.146	-27.7089	-2.41384	-8.80251	34.0412	-11.6616	10.8335	1.64837	0.572075	2.71269	-299.277	51.6622	28.474	0	0	1.26335	83.7666
0	-0.625803	0	0	-0.722528	0.950786	-29.986	-0.0942829	-0.00669074	0.00360202	-16.6037	-2.41E-15	4.92507	0	0	0.0451379	6.45907	-25.146	-8.20941	262.448	357.179	651.518	429.488	429.488	429.488	9.88087	-30.9852	0.723496	-43.6319	400.363	296.985	204.146	204.146	204.146	-31.2245	-1.94305	-9.5937	35.7791	-11.4432	9.81529	1.30984	0.45976	2.47977	-186.437	67.2305	28.7322	0	0	0.703781	83.7277
0	0.605092	0	0	0.699574	0.955956	-30.1221	-0.0963245	-0.00684317	-0.00318989	-14.0711	8.17E-17	5.08331	0	0	0.0342871	6.20088	-27.1166	-6.64342	274.59	357.456	659.548	429.91	429.91	429.91	10.5786	-34.6124	1.68051	-16.681	403.325	293.094	204.146	204.146	204.146	-34.8528	-1.54523	-10.4361	37.2189	-11.191	8.30867	0.853158	0.334897	2.21921	-53.2252	82.4475	27.8239	0	0	0.232025	83.2883
0	1.67428	0	0	1.93866	0.961532	-30.2685	-0.103063	-0.00706075	-0.00415275	-12.397	-1.14E-15	4.90362	0	0	0.0263416	5.83766	-28.9409	-4.8933	285.881	357.791	668.234	430.099	430.099	430.099	11.3033	-38.3041	2.64679	10.6186	406.285	288.969	204.146	204.146	204.146	-38.5532	-1.21419	-11.3292	38.4527	-10.9618	6.49829	0.336868	0.226185	1.95938	91.7245	92.4529	25.6176	0	0	-0.150605	82.4648
0	2.57308	0	0	2.98405	0.967153	-30.4157	-0.112932	-0.00772378	-0.00146237	-11.5037	0	4.22919	0	0	0.0204359	5.43678	-30.5947	-3.15316	296.035	358.235	677.251	429.972	429.972	429.972	12.0508	-42.0268	3.62905	38.231	409.237	284.649	204.146	204.146	204.146	-42.2935	-0.944832	-12.268	39.5614	-10.7956	4.6123	-0.169011	0.154171	1.72363	235.312	93.8507	21.9702	0	0	-0.459174	81.2649
0	3.29566	0	0	3.8276	0.972282	-30.5496	-0.124769	-0.00939344	0.00254036	-11.2669	2.06E-15	2.89022	0	0	0.0156996	5.0694	-32.0511	-1.61844	304.786	358.804	686.243	429.51	429.51	429.51	12.8117	-45.7541	4.62674	66.1486	412.173	280.166	204.146	204.146	204.146	-46.0494	-0.736171	-13.2404	40.5991	-10.708	2.88097	-0.591976	0.128064	1.52772	360.937	86.2177	16.8508	0	0	-0.698662	79.6854
0	3.83654	0	0	4.461	0.976371	-30.656	-0.13822	-0.0125355	0.00540943	-11.5898	-1.80E-15	0.788072	0	0	0.0115258	4.79723	-33.282	-0.453833	311.918	359.489	694.86	428.744	428.744	428.744	13.5702	-49.466	5.63075	94.3818	415.076	275.555	204.146	204.146	204.146	-49.8024	-0.590766	-14.2251	41.5871	-10.6895	1.49536	-0.882168	0.144827	1.37942	455.841	71.9657	10.4066	0	0	-0.854405	77.7141
0	4.18966	0	0	4.87523	0.978934	-30.7226	-0.153698	-0.0171831	0.00493217	-12.4231	-9.80E-16	-2.03011	0	0	0.00757009	4.66222	-34.2605	0.230694	317.288	360.266	702.792	427.744	427.744	427.744	14.3028	-53.1467	6.62451	122.948	417.915	270.858	204.146	204.146	204.146	-53.5382	-0.511548	-15.1909	42.5157	-10.7117	0.578703	-1.01928	0.190828	1.28082	513.797	54.6754	3.28789	0	0	-0.897669	75.334
0	4.34946	0	0	5.06206	0.979511	-30.7376	-0.172212	-0.0229261	-0.000700316	-13.7463	-1.31E-15	-5.36132	0	0	0.00366584	4.68148	-34.963	0.39001	320.834	361.111	709.793	426.594	426.594	426.594	14.9784	-56.7846	7.58605	151.864	420.643	266.139	204.146	204.146	204.146	-57.245	-0.498436	-16.098	43.3511	-10.7373	0.176286	-1.01327	0.247461	1.22898	536.087	37.5679	-3.30114	0	0	-0.81343	72.5259
0	4.31304	0	0	5.01697	0.977521	-30.6859	-0.194319	-0.0290436	-0.0135952	-15.436	1.31E-15	-8.87621	0	0	-0.00018166	4.84749	-35.3711	0.0403539	322.568	362.014	715.698	425.384	425.384	425.384	15.5598	-60.3721	8.48966	181.134	423.195	261.486	204.146	204.146	204.146	-60.9126	-0.546525	-16.9005	44.0444	-10.7308	0.262859	-0.889083	0.296963	1.22305	528.891	22.2754	-7.74176	0	0	-0.618787	69.2715
0	4.082	0	0	4.74117	0.972131	-30.5456	-0.219528	-0.0344739	-0.0352665	-17.1844	3.27E-15	-12.1456	0	0	-0.0035762	5.13202	-35.4749	-0.751584	322.569	362.977	720.422	424.201	424.201	424.2	16.0074	-63.9042	9.30624	210.739	425.495	257.021	204.146	204.146	204.146	-64.5314	-0.646492	-17.5502	44.5428	-10.6644	0.759568	-0.680061	0.324643	1.2577	500.747	8.28142	-8.60551	0	0	-0.36005	65.5578
0	3.66199	0	0	4.24166	0.962124	-30.284	-0.245799	-0.0378461	-0.0670531	-18.4644	0	-14.6892	0	0	-0.0056035	5.4924	-35.2756	-1.88286	320.974	364.008	723.959	423.122	423.122	423.122	16.2839	-67.3753	10.0033	240.616	427.452	252.894	204.146	204.146	204.146	-68.0884	-0.786613	-18.0009	44.7992	-10.5225	1.55418	-0.416719	0.323615	1.32745	460.074	-6.12024	-5.25206	0	0	-0.0912883	61.3852
0	3.05993	0	0	3.52879	0.945907	-29.8572	-0.269782	-0.0373842	-0.109394	-18.6349	-2.61E-15	-16.0208	0	0	-0.00514525	5.87843	-34.7876	-3.22716	317.971	365.112	726.366	422.219	422.219	422.219	16.361	-70.7715	10.546	270.639	428.975	249.271	204.146	204.146	204.146	-71.5614	-0.954848	-18.2141	44.7796	-10.3016	2.51789	-0.129712	0.292232	1.42481	415.102	-23.2138	1.59247	0	0	0.148373	56.7779
0	2.28019	0	0	2.61267	0.921658	-29.212	-0.287313	-0.0313974	-0.162122	-17.1184	-6.53E-16	-15.7552	0	0	-0.00162282	6.23975	-34.0396	-4.64677	313.795	366.288	727.758	421.555	421.555	421.555	16.2253	-74.0633	10.9014	300.598	429.982	246.307	204.146	204.146	204.146	-74.9127	-1.13972	-18.1658	44.4688	-10.0094	3.51927	0.151457	0.23304	1.53865	373.951	-45.0337	9.93859	0	0	0.348541	51.7967
0	1.32094	0	0	1.50018	0.887611	-28.2923	-0.294966	-0.0186575	-0.224489	-13.6876	-3.59E-15	-13.6831	0	0	0.00408611	6.53251	-33.0734	-6.0027	308.721	367.52	728.285	421.191	421.191	421.191	15.8826	-77.1995	11.0461	330.19	430.411	244.11	204.146	204.146	204.146	-78.0843	-1.32929	-17.8528	43.8718	-9.66281	4.4343	0.402487	0.155435	1.65999	344.294	-71.2461	16.8322	0	0	0.524661	46.5461
0	0.174794	0	0	0.196259	0.84244	-27.0471	-0.291455	0.0011684	-0.295681	-8.65946	-4.90E-15	-9.81471	0	0	0.00907306	6.7241	-31.9422	-7.1633	303.058	368.78	728.122	421.182	421.182	421.182	15.3564	-80.1071	10.9755	359.025	430.238	242.712	204.146	204.146	204.146	-80.9992	-1.50811	-17.2967	43.0129	-9.28524	5.15256	0.59855	0.0677633	1.77728	334.965	-100.395	19.6088	0	0	0.707113	41.1721
0	-1.16336	0	0	-1.28832	0.785639	-25.4412	-0.277494	0.0271569	-0.375028	-2.79935	-4.49E-15	-4.40499	0	0	0.00891946	6.79606	-30.7063	-8.01248	297.132	370.036	727.452	421.571	421.571	421.571	14.681	-82.7021	10.7129	386.645	429.478	242.058	204.146	204.146	204.146	-83.5721	-1.65304	-16.5429	41.932	-8.9036	5.58213	0.715583	-0.0187447	1.88129	356.247	-128.972	16.7726	0	0	0.929456	35.848
0	-2.68441	0	0	-2.92662	0.717807	-23.4659	-0.253783	0.0568246	-0.461324	3.08192	-6.96E-15	2.01801	0	0	-1.22E-05	6.74462	-29.4279	-8.45824	291.267	371.255	726.452	422.386	422.386	422.386	13.8906	-84.9065	10.3136	412.544	428.191	242.014	204.146	204.146	204.146	-85.7265	-1.73063	-15.6552	40.6796	-8.54514	5.65424	0.730688	-0.0971131	1.95987	418.408	-154.091	8.74847	0	0	1.22181	30.7509
0	-4.3549	0	0	-4.67003	0.640727	-21.1473	-0.219922	0.0867995	-0.552352	8.4608	-2.94E-15	8.72174	0	0	-0.0177643	6.57943	-28.1655	-8.44189	285.757	372.409	725.278	423.625	423.625	423.625	13.0118	-86.665	9.85771	436.203	426.465	242.383	204.146	204.146	204.146	-87.4103	-1.6997	-14.7053	39.3107	-8.23462	5.32896	0.624878	-0.161374	2.00039	530.157	-173.48	-2.63953	0	0	1.60685	26.039
0	-6.11553	0	0	-6.45215	0.557259	-18.5523	-0.174674	0.113486	-0.643952	13.2033	3.55E-15	14.8687	0	0	-0.0392361	6.321	-26.9681	-7.94752	280.839	373.486	724.055	425.258	425.258	425.258	12.0623	-87.9526	9.43361	457.105	424.405	242.924	204.146	204.146	204.146	-88.6039	-1.5202	-13.7619	37.8794	-7.99171	4.60245	0.390333	-0.207955	1.99194	694.172	-186.497	-15.0572	0	0	2.08828	21.838
0	-7.88804	0	0	-8.1994	0.471112	-15.7889	-0.118391	0.133803	-0.729946	17.2975	4.04E-15	19.6793	0	0	-0.0563551	5.99704	-25.871	-7.00947	276.665	374.485	722.868	427.224	427.224	427.224	11.058	-88.7737	9.1176	474.758	422.113	243.365	204.146	204.146	204.146	-89.3177	-1.1664	-12.8815	36.4335	-7.82874	3.51335	0.0359942	-0.235846	1.92859	903.646	-193.995	-26.7319	0	0	2.63817	18.2372
0	-9.5864	0	0	-9.84105	0.386537	-13.0003	-0.0556815	0.145592	-0.802793	20.4509	-4.70E-16	22.5919	0	0	-0.0630332	5.6385	-24.8928	-5.71471	273.284	375.41	721.754	429.434	429.434	429.434	10.0231	-89.155	8.9559	488.728	419.678	243.412	204.146	204.146	204.146	-89.5864	-0.639113	-12.1028	35.011	-7.74932	2.14589	-0.405046	-0.248305	1.8142	1138.57	-198.315	-36.8709	0	0	3.18715	15.2918
0	-11.1257	0	0	-11.3123	0.307971	-10.3523	0.00396871	0.148406	-0.854228	21.9111	-1.88E-15	23.436	0	0	-0.059303	5.2755	-24.0357	-4.19542	270.645	376.268	720.705	431.781	431.781	431.781	8.99573	-89.1412	8.95511	498.663	417.159	242.787	204.146	204.146	204.146	-89.4625	0.0278791	-11.4458	33.6376	-7.74802	0.624101	-0.87663	-0.247598	1.66307	1366.52	-200.813	-45.417	0	0	3.63839	13.0272
0	-12.4258	0	0	-12.5503	0.239667	-8.01283	0.0483335	0.142899	-0.877314	20.6702	-1.14E-15	22.398	0	0	-0.0500808	4.93345	-23.2882	-2.61071	268.607	377.049	719.673	434.153	434.153	434.153	8.02781	-88.7934	9.08286	504.328	414.586	241.269	204.146	204.146	204.146	-89.0145	0.769516	-10.9135	32.327	-7.81073	-0.904806	-1.31082	-0.238673	1.49513	1549.25	-202.246	-52.2487	0	0	3.90555	11.4399
0	-13.4102	0	0	-13.4888	0.185306	-6.13111	0.0663396	0.130839	-0.867763	15.9495	-1.23E-15	19.978	0	0	-0.0400592	4.63033	-22.6303	-1.12103	266.983	377.73	718.58	436.437	436.437	436.437	7.17736	-88.191	9.27692	505.634	411.964	238.754	204.146	204.146	204.146	-88.3277	1.49932	-10.4957	31.0825	-7.91699	-2.29415	-1.64219	-0.222164	1.33279	1651.81	-200.753	-56.7207	0	0	3.94478	10.4996
0	-14.0062	0	0	-14.0569	0.147649	-4.81951	0.0522708	0.114804	-0.824959	7.73503	-5.72E-16	16.8608	0	0	-0.0284413	4.3755	-22.0388	0.137411	265.571	378.272	717.334	438.536	438.536	438.536	6.4959	-87.4318	9.46056	502.659	409.28	235.29	204.146	204.146	204.146	-87.5035	2.12575	-10.1732	29.9004	-8.04243	-3.42191	-1.82812	-0.198454	1.19313	1652.95	-192.854	-57.9156	0	0	3.76305	10.1522
0	-14.148	0	0	-14.1859	0.128335	-4.14475	0.00840819	0.0983218	-0.751296	-2.9406	1.31E-15	13.8127	0	0	-0.00882653	4.17056	-21.4926	1.0703	264.192	378.637	715.841	440.373	440.373	440.373	6.01522	-86.6261	9.5619	495.653	406.523	231.085	204.146	204.146	204.146	-86.6537	2.57215	-9.92264	28.7732	-8.16207	-4.20666	-1.84944	-0.166635	1.08496	1546.79	-173.904	-55.3132	0	0	3.38951	10.3265
0	-13.7876	0	0	-13.8242	0.127831	-4.12713	-0.0554521	0.0848268	-0.651241	-14.1857	4.90E-16	11.481	0	0	0.0251838	4.01103	-20.9759	1.63404	262.717	378.798	714.018	441.891	441.891	441.891	5.73839	-85.8822	9.53479	485.023	403.698	226.462	204.146	204.146	204.146	-85.8863	2.79666	-9.72152	27.6942	-8.25336	-4.61433	-1.71078	-0.12468	1.00942	1342.06	-140.072	-49.3316	0	0	2.85348	10.9437
0	-12.9088	0	0	-12.9539	0.145454	-4.74289	-0.125378	0.0762775	-0.530412	-23.852	-4.90E-16	10.212	0	0	0.0728047	3.88786	-20.482	1.83697	261.074	378.749	711.808	443.053	443.053	443.053	5.63744	-85.2882	9.37486	471.308	400.836	221.793	204.146	204.146	204.146	-85.2861	2.80634	-9.55378	26.6613	-8.29785	-4.65805	-1.43406	-0.0709086	0.963043	1057.63	-90.7449	-41.199	0	0	2.18163	11.9257
0	-11.5404	0	0	-11.6032	0.179368	-5.92468	-0.187437	0.0723741	-0.395807	-30.2229	1.80E-15	9.96904	0	0	0.123692	3.78846	-20.0145	1.73635	259.256	378.504	709.188	443.834	443.834	443.834	5.65888	-84.8929	9.12393	455.132	397.999	217.408	204.146	204.146	204.146	-84.8971	2.65898	-9.41277	25.6818	-8.28176	-4.39434	-1.05667	-0.00408616	0.940682	720.216	-29.7223	-32.3566	0	0	1.42086	13.2036
0	-9.7604	0	0	-9.84683	0.226557	-7.56047	-0.231815	0.0706673	-0.256805	-32.5791	7.68E-15	10.346	0	0	0.162834	3.69732	-19.5877	1.43103	257.314	378.096	706.174	444.215	444.216	444.215	5.73678	-84.6972	8.85931	437.16	395.272	213.536	204.146	204.146	204.146	-84.7132	2.44869	-9.30247	24.7748	-8.19533	-3.9164	-0.631218	0.0740542	0.939184	364.361	34.588	-23.8909	0	0	0.662327	14.7227
0	-7.68717	0	0	-7.79472	0.282958	-9.49921	-0.255267	0.0678416	-0.126158	-31.3869	1.31E-15	10.7173	0	0	0.179195	3.59722	-19.224	1.04725	255.341	377.57	702.82	444.18	444.18	444.18	5.8111	-84.6561	8.66955	418.046	392.747	210.279	204.146	204.146	204.146	-84.6825	2.27757	-9.23612	23.9715	-8.03141	-3.34189	-0.226131	0.160829	0.959778	32.7391	92.7063	-16.4858	0	0	0.0381435	16.4432
0	-5.45781	0	0	-5.57135	0.343876	-11.5688	-0.260164	0.0612011	-0.0184099	-27.9426	1.96E-15	10.4601	0	0	0.171212	3.47165	-18.9488	0.715946	253.439	376.98	699.209	443.711	443.711	443.711	5.84327	-84.6968	8.62588	398.385	390.504	207.625	204.146	204.146	204.146	-84.7269	2.22451	-9.23095	23.3115	-7.78448	-2.79294	0.0816604	0.252801	1.00414	-227.636	137.343	-10.6711	0	0	-0.328783	18.3375
0	-3.20016	0	0	-3.29264	0.40471	-13.6053	-0.251707	0.0505181	0.055353	-23.7452	5.88E-15	9.2675	0	0	0.146349	3.30798	-18.7834	0.543538	251.675	376.38	695.429	442.795	442.795	442.795	5.82092	-84.7427	8.76089	378.66	388.595	205.491	204.146	204.146	204.146	-84.7673	2.32588	-9.29873	22.8368	-7.45035	-2.37023	0.235003	0.346868	1.07537	-380.404	167.056	-6.97447	0	0	-0.407265	20.3832
0	-1.01065	0	0	-1.04871	0.461724	-15.4828	-0.23537	0.0390659	0.092104	-19.9583	1.55E-15	7.37934	0	0	0.116205	3.10054	-18.7378	0.58622	250.051	375.83	691.558	441.433	441.433	441.433	5.74967	-84.7363	9.06421	359.203	387.027	203.772	204.146	204.146	204.146	-84.7464	2.5762	-9.43692	22.5835	-7.02683	-2.12931	0.211725	0.439325	1.17122	-411.051	186.658	-5.91353	0	0	-0.293242	22.554
0	1.05318	0	0	1.10209	0.512704	-17.1333	-0.215184	0.0309409	0.0977244	-17.1244	9.80E-16	5.34282	0	0	0.089783	2.85245	-18.8064	0.836603	248.478	375.389	687.644	439.649	439.649	439.649	5.64073	-84.6495	9.49548	340.187	385.773	202.364	204.146	204.146	204.146	-84.6371	2.94416	-9.62784	22.5753	-6.51534	-2.06753	0.0471603	0.521947	1.2856	-335.496	202.065	-7.5824	0	0	-0.161365	24.8121
0	2.96603	0	0	3.12871	0.557185	-18.55	-0.194351	0.027157	0.0823158	-15.3182	-2.12E-15	3.53316	0	0	0.0704778	2.5755	-18.9667	1.22997	246.782	375.112	683.701	437.501	437.501	437.501	5.50239	-84.4796	10.0051	321.649	384.795	201.176	204.146	204.146	204.146	-84.4389	3.39208	-9.84572	22.8177	-5.92369	-2.12948	-0.18968	0.580331	1.41293	-188.764	214.429	-11.3476	0	0	-0.153839	27.1048
0	4.72338	0	0	5.02009	0.596211	-19.7739	-0.176108	0.0260096	0.0565236	-14.4385	-4.94E-15	2.06797	0	0	0.0579692	2.28832	-19.181	1.66505	244.734	375.042	679.708	435.074	435.074	435.074	5.336	-84.2405	10.5509	303.528	384.055	200.132	204.146	204.146	204.146	-84.1669	3.8899	-10.0646	23.2935	-5.26852	-2.22643	-0.417125	0.596663	1.54796	-13.9309	220.1	-15.9784	0	0	-0.302483	29.3675
0	6.33269	0	0	6.77943	0.631727	-20.8717	-0.16219	0.0249679	0.0287907	-14.2401	2.96E-15	0.902954	0	0	0.0502223	2.01372	-19.4006	2.03053	242.087	375.2	675.622	432.482	432.482	432.482	5.13574	-83.9542	11.1057	285.715	383.517	199.174	204.146	204.146	204.146	-83.8445	4.42122	-10.2633	23.9608	-4.57678	-2.26024	-0.565383	0.558282	1.68851	149.827	213.95	-20.1162	0	0	-0.526715	31.5303
0	7.80655	0	0	8.41869	0.665882	-21.9124	-0.152815	0.0222488	0.00516972	-14.4492	-4.70E-16	-0.0406764	0	0	0.0452271	1.775	-19.5709	2.2301	238.624	375.585	671.393	429.85	429.85	429.85	4.89135	-83.6435	11.6582	268.091	383.147	198.263	204.146	204.146	204.146	-83.4948	4.98241	-10.4276	24.7524	-3.88463	-2.1458	-0.588718	0.466629	1.83325	272.365	193.792	-22.7492	0	0	-0.695874	33.525
0	9.15882	0	0	9.95363	0.700373	-22.9482	-0.147889	0.0170777	-0.0106813	-14.9099	-4.53E-15	-0.825147	0	0	0.0418187	1.59103	-19.6383	2.20217	234.187	376.175	666.988	427.301	427.301	427.301	4.59265	-83.3274	12.208	250.556	382.909	197.377	204.146	204.146	204.146	-83.137	5.57728	-10.5499	25.5803	-3.23215	-1.83007	-0.472496	0.337119	1.9823	335.793	161.331	-23.2776	0	0	-0.709745	35.292
0	10.4035	0	0	11.4007	0.735964	-24.0006	-0.146204	0.00982132	-0.0175448	-15.4598	3.49E-15	-1.44876	0	0	0.039293	1.47098	-19.5565	1.93187	228.704	376.929	662.413	424.95	424.95	424.95	4.23435	-83.0191	12.7593	233.046	382.769	196.508	204.146	204.146	204.146	-82.7852	6.21006	-10.6292	26.3443	-2.65477	-1.30607	-0.235985	0.188141	2.13645	336.694	120.628	-21.5508	0	0	-0.554605	36.7861
0	11.5543	0	0	12.774	0.772289	-25.0573	-0.146376	0.0013024	-0.0164483	-15.9793	2.40E-15	-1.89683	0	0	0.037317	1.4114	-19.2931	1.45349	222.198	377.792	657.716	422.9	422.9	422.9	3.8204	-82.7272	13.3144	215.539	382.697	195.66	204.146	204.146	204.146	-82.4488	6.8787	-10.6697	26.9449	-2.17481	-0.617071	0.0756659	0.0293454	2.29303	284.815	74.9028	-17.6769	0	0	-0.303776	37.9801
0	12.6237	0	0	14.0824	0.807977	-26.078	-0.14736	-0.00760075	-0.0102846	-16.3992	-1.78E-15	-2.17704	0	0	0.0356845	1.39786	-18.8325	0.841825	214.767	378.696	652.985	421.245	421.245	421.245	3.36644	-82.4557	13.8702	198.047	382.67	194.844	204.146	204.146	204.146	-82.1333	7.57055	-10.6805	27.2954	-1.79888	0.152901	0.397458	-0.132915	2.44597	201.344	26.6729	-12.0854	0	0	-0.0726158	38.8676
0	13.6223	0	0	15.3284	0.841053	-27.0084	-0.148168	-0.0159307	-0.0026412	-16.6391	-3.42E-15	-2.31174	0	0	0.03406	1.41038	-18.1757	0.193432	206.56	379.566	648.335	420.072	420.072	420.072	2.89886	-82.2061	14.4162	180.607	382.677	194.069	204.146	204.146	204.146	-81.8421	8.26193	-10.6737	27.332	-1.52014	0.901021	0.665376	-0.288261	2.58386	111.578	-21.3078	-5.613	0	0	0.0537221	39.4614
0	14.5577	0	0	16.5075	0.86949	-27.7962	-0.14844	-0.0230019	0.00339466	-16.6588	2.72E-15	-2.36183	0	0	0.0320828	1.42963	-17.3371	-0.39675	197.738	380.32	643.884	419.454	419.454	419.454	2.45105	-81.9776	14.936	163.257	382.712	193.347	204.146	204.146	204.146	-81.576	8.92108	-10.663	27.0189	-1.32273	1.53202	0.830182	-0.4192	2.69314	38.6817	-65.6543	0.643982	0	0	0.0663284	39.7882
0	15.4324	0	0	17.609	0.89171	-28.4039	-0.148267	-0.02856	0.00603661	-16.4391	-5.23E-16	-2.41907	0	0	0.0294544	1.44099	-16.3384	-0.856001	188.434	380.883	639.738	419.431	419.431	419.431	2.05737	-81.7677	15.4096	146.03	382.774	192.684	204.146	204.146	204.146	-81.3337	9.51352	-10.6608	26.3494	-1.18632	1.97993	0.879117	-0.505742	2.7601	-4.52036	-102.77	5.71893	0	0	0.0225493	39.8802
0	16.2438	0	0	18.6176	0.906843	-28.8138	-0.148035	-0.0326308	0.00455615	-15.9721	-2.37E-15	-2.56192	0	0	0.0260979	1.43489	-15.2027	-1.14441	178.733	381.191	635.985	419.99	419.99	419.99	1.74743	-81.5726	15.8162	128.941	382.861	192.085	204.146	204.146	204.146	-81.1118	10.0075	-10.6757	25.3426	-1.09031	2.21743	0.81877	-0.533926	2.778	-12.7749	-129.471	8.9588	0	0	0.00349823	39.7661
0	16.9833	0	0	19.5151	0.91478	-29.0275	-0.148395	-0.035378	-0.000559796	-15.2696	3.55E-15	-2.82366	0	0	0.0221831	1.40532	-13.9496	-1.2564	168.664	381.199	632.691	421.06	421.06	421.06	1.54168	-81.3858	16.1367	111.985	382.968	191.553	204.146	204.146	204.146	-80.9042	10.378	-10.7109	24.0382	-1.01696	2.25507	0.675118	-0.50442	2.74887	10.3554	-144.016	10.1776	0	0	0.0665486	39.4651
0	17.6376	0	0	20.2816	0.916018	-29.0608	-0.14981	-0.0370152	-0.00807153	-14.3289	3.27E-16	-3.18228	0	0	0.0179514	1.34839	-12.5933	-1.21445	158.207	380.886	629.905	422.51	422.51	422.51	1.4497	-81.1978	16.355	95.1401	383.085	191.091	204.146	204.146	204.146	-80.7013	10.6093	-10.7636	22.4916	-0.954554	2.13284	0.484059	-0.434426	2.68341	55.2582	-146.841	9.65676	0	0	0.220369	38.986
0	18.1888	0	0	20.8964	0.911411	-28.9369	-0.152493	-0.0373705	-0.0165196	-13.1419	2.90E-15	-3.53311	0	0	0.0136263	1.26227	-11.1426	-1.05803	147.31	380.255	627.665	424.172	424.173	424.172	1.47149	-80.9945	16.4589	78.3745	383.2	190.705	204.146	204.146	204.146	-80.4895	10.6942	-10.8262	20.7671	-0.900459	1.907	0.284633	-0.345873	2.60334	109.086	-138.71	7.83251	0	0	0.426937	38.3301
0	18.6157	0	0	21.3375	0.901919	-28.6808	-0.156526	-0.0365747	-0.0245979	-11.7209	-3.35E-15	-3.78787	0	0	0.00941101	1.14784	-9.60307	-0.831687	135.919	379.33	626.004	425.872	425.872	425.872	1.60067	-80.7563	16.4399	61.6499	383.3	190.4	204.146	204.146	204.146	-80.2498	10.6326	-10.8887	18.9302	-0.862033	1.63552	0.105419	-0.256643	2.52981	160.184	-120.647	5.28335	0	0	0.630219	37.4959
0	18.8945	0	0	21.582	0.888404	-28.3139	-0.161735	-0.0347463	-0.0315005	-10.0949	-2.29E-15	-3.86543	0	0	0.00553119	1.00955	-7.97904	-0.576352	123.992	378.151	624.954	427.457	427.457	427.457	1.82744	-80.4578	16.2929	44.928	383.375	190.184	204.146	204.146	204.146	-79.957	10.4293	-10.9404	17.0407	-0.854641	1.36712	-0.0389794	-0.180613	2.47971	200.446	-94.4532	2.52828	0	0	0.784986	36.485
0	19	0	0	21.6061	0.87152	-27.852	-0.167869	-0.0322296	-0.0365986	-8.33106	3.43E-15	-3.73009	0	0	0.00227103	0.855941	-6.27687	-0.324753	111.522	376.776	624.54	428.824	428.824	428.823	2.14077	-80.0679	16.0155	28.1746	383.419	190.064	204.146	204.146	204.146	-79.5804	10.0925	-10.9718	15.1472	-0.898937	1.13717	-0.135752	-0.123319	2.45849	222.942	-62.5608	0.106617	0	0	0.860005	35.306
0	18.9071	0	0	21.3869	0.851682	-27.3042	-0.174473	-0.0293177	-0.0395479	-6.51475	-4.66E-15	-3.37001	0	0	-0.000111731	0.6993	-4.50638	-0.0986565	98.5401	375.273	624.787	429.92	429.92	429.92	2.52979	-79.5508	15.6092	11.3625	383.432	190.047	204.146	204.146	204.146	-79.0844	9.63293	-10.9758	13.2841	-1.01784	0.966749	-0.174889	-0.0838433	2.46428	223.067	-27.7816	-1.62112	0	0	0.844685	33.9766
0	18.5922	0	0	20.9038	0.829083	-26.6734	-0.18078	-0.0261226	-0.0401013	-4.72436	4.17E-15	-2.78106	0	0	-0.00148106	0.55445	-2.68128	0.0924386	85.1242	373.717	625.713	430.743	430.743	430.743	2.98405	-78.8688	15.079	-5.52591	383.418	190.139	204.146	204.146	204.146	-78.4311	9.06365	-10.9492	11.4716	-1.23371	0.862469	-0.147507	-0.0545296	2.49105	197.837	7.25766	-2.46755	0	0	0.742104	32.5232
0	18.0344	0	0	20.1406	0.803752	-25.9581	-0.185987	-0.0226923	-0.0382409	-3.03767	-3.68E-15	-1.97637	0	0	-0.00188411	0.436726	-0.818109	0.251542	71.3964	372.181	627.324	431.327	431.327	431.327	3.49329	-77.9843	14.4351	-22.4968	383.381	190.342	204.146	204.146	204.146	-77.582	8.40048	-10.8929	9.71636	-1.56462	0.815575	-0.0484471	-0.0269083	2.53023	146.304	39.8327	-2.42706	0	0	0.562724	30.9789
0	17.2175	0	0	19.0873	0.775619	-25.1533	-0.189155	-0.018823	-0.0344164	-1.49576	1.67E-15	-0.963796	0	0	-0.00155458	0.359948	1.06522	0.39323	57.5186	370.736	629.616	431.735	431.735	431.735	4.04671	-76.8631	13.6927	-39.5447	383.333	190.657	204.146	204.146	204.146	-76.5022	7.66232	-10.812	8.01434	-2.02063	0.801343	0.113122	0.00633773	2.57048	71.8634	67.9234	-1.71913	0	0	0.325623	29.38
0	16.1311	0	0	17.7422	0.744614	-24.2539	-0.189627	-0.014425	-0.0294969	-0.12436	-1.65E-15	0.223182	0	0	-0.000821035	0.334995	2.95055	0.539526	43.6813	369.439	632.569	432.049	432.049	432.049	4.63198	-75.4769	12.8726	-56.6541	383.286	191.073	204.146	204.146	204.146	-75.162	6.87189	-10.715	6.35406	-2.60067	0.782919	0.313763	0.0451453	2.59827	-18.3398	89.2356	-0.594634	0	0	0.051421	27.7637
0	14.7712	0	0	16.1117	0.710789	-23.258	-0.187057	-0.00941537	-0.0245075	1.07592	5.23E-15	1.54016	0	0	1.13E-05	0.369007	4.81977	0.713337	30.0896	368.336	636.14	432.357	432.357	432.357	5.23442	-73.8057	12.0005	-73.8043	383.251	191.574	204.146	204.146	204.146	-73.5396	6.05612	-10.6124	4.72152	-3.29195	0.719953	0.530668	0.0887531	2.6008	-117.416	103.003	0.670334	0	0	-0.247304	26.1663
0	13.1401	0	0	14.2103	0.674421	-22.1703	-0.181509	-0.00400605	-0.0202863	2.11483	1.96E-15	2.9029	0	0	0.000836028	0.464827	6.65444	0.933246	16.9504	367.451	640.264	432.75	432.75	432.75	5.83713	-71.8379	11.1066	-90.9741	383.245	192.134	204.146	204.146	204.146	-71.6213	5.24562	-10.515	3.10438	-4.07119	0.576639	0.746669	0.134236	2.57047	-220.461	108.929	1.92955	0	0	-0.565187	24.6224
0	11.2459	0	0	12.058	0.636058	-21.0044	-0.173545	0.00164173	-0.0174138	2.98379	2.29E-15	4.22004	0	0	0.00165601	0.620769	8.43508	1.21123	4.46455	366.797	644.856	433.307	433.307	433.307	6.42269	-69.5699	10.2225	-108.147	383.279	192.72	204.146	204.146	204.146	-69.4013	4.47281	-10.4331	1.49569	-4.90701	0.326735	0.95278	0.177884	2.50249	-325.007	107.536	3.05782	0	0	-0.898035	23.166
0	9.10186	0	0	9.67805	0.596501	-19.7829	-0.164419	0.00710393	-0.0163448	3.60647	6.53E-16	5.35291	0	0	0.00241494	0.830923	10.1404	1.55313	-7.17577	366.368	649.805	434.089	434.089	434.089	6.97576	-67.0039	9.37923	-125.315	383.367	193.295	204.146	204.146	204.146	-66.8794	3.76894	-10.3753	-0.10352	-5.7634	-0.0446986	1.14471	0.215966	2.40009	-429.552	99.3501	4.00236	0	0	-1.23515	21.8321
0	6.72491	0	0	7.0947	0.556735	-18.5358	-0.155976	0.0119857	-0.017837	3.82188	5.55E-15	6.14621	0	0	0.00262362	1.08575	11.7467	1.95983	-17.788	366.15	654.984	435.139	435.139	435.139	7.48514	-64.1466	8.60367	-142.478	383.522	193.829	204.146	204.146	204.146	-64.0599	3.16118	-10.3484	-1.68325	-6.60255	-0.541209	1.31579	0.244475	2.26836	-531.007	85.3	4.63358	0	0	-1.55011	20.6573
0	4.13635	0	0	4.33267	0.517848	-17.2983	-0.150261	0.0157807	-0.0226057	3.4082	2.61E-15	6.42933	0	0	0.00122126	1.37306	13.228	2.42748	-27.2007	366.118	660.248	436.472	436.472	436.472	7.944	-61.008	7.91577	-159.644	383.752	194.303	204.146	204.146	204.146	-60.9507	2.66995	-10.3553	-3.22387	-7.38841	-1.15484	1.4619	0.259449	2.11459	-626.17	66.2109	4.84972	0	0	-1.8097	19.6808
0	1.36207	0	0	1.41775	0.48093	-16.1079	-0.149219	0.0179961	-0.0317394	2.11485	-1.63E-15	6.05847	0	0	-0.0035203	1.67888	14.5571	2.94685	-35.2572	366.242	665.442	438.08	438.08	438.08	8.34902	-57.6018	7.32548	-176.824	384.06	194.726	204.146	204.146	204.146	-57.5641	2.30675	-10.3935	-4.69767	-8.08958	-1.86591	1.57411	0.256814	1.9464	-709.318	43.0742	4.53534	0	0	-1.97205	18.9429
0	-1.56651	0	0	-1.6218	0.447009	-15.0013	-0.154183	0.0183286	-0.0456705	-0.266135	-4.90E-15	4.97809	0	0	-0.0136833	1.9884	15.7072	3.50128	-41.8228	366.49	670.405	439.928	439.928	439.928	8.698	-53.9466	6.83046	-194.022	384.437	195.145	204.146	204.146	204.146	-53.9178	2.07208	-10.4528	-6.07085	-8.68244	-2.64235	1.64739	0.232147	1.7706	-775.916	16.7375	3.70851	0	0	-2.00699	18.4834
0	-4.61196	0	0	-4.75373	0.416985	-14.0122	-0.166029	0.0168448	-0.0646964	-3.8932	-4.90E-16	3.27596	0	0	-0.0314234	2.28682	16.6542	4.06491	-46.7928	366.829	674.979	441.961	441.961	441.961	8.98823	-50.0673	6.41481	-211.228	384.86	195.646	204.146	204.146	204.146	-50.0372	1.95355	-10.5154	-7.30723	-9.15362	-3.43995	1.6765	0.184767	1.59618	-821.281	-11.0242	2.50117	0	0	-1.89812	18.3377
0	-7.73027	0	0	-7.94041	0.391616	-13.1697	-0.184811	0.014043	-0.0881675	-8.81321	-2.39E-15	1.20598	0	0	-0.0580237	2.56012	17.3798	4.60131	-50.1019	367.227	679.018	444.112	444.112	444.112	9.2153	-45.9972	6.04954	-228.402	385.296	196.362	204.146	204.146	204.146	-45.9572	1.92471	-10.5568	-8.37264	-9.50138	-4.20339	1.66205	0.117607	1.42994	-843.723	-37.9083	1.23737	0	0	-1.65648	18.5337
0	-10.871	0	0	-11.1381	0.371498	-12.4975	-0.210085	0.0108502	-0.114789	-14.9808	3.59E-15	-0.833778	0	0	-0.0932828	2.79593	17.8726	5.0642	-51.7292	367.653	682.394	446.309	446.309	446.309	9.37294	-41.7782	5.69443	-245.465	385.704	197.459	204.146	204.146	204.146	-41.7232	1.945	-10.5491	-9.23929	-9.73499	-4.8692	1.61168	0.0390562	1.27965	-845.029	-60.8103	0.335157	0	0	-1.31797	19.0892
0	-13.9779	0	0	-14.2974	0.357071	-12.0132	-0.241092	0.0086527	-0.142179	-22.2794	-6.53E-16	-2.36186	0	0	-0.135056	2.98443	18.13	5.40088	-51.7001	368.083	685.003	448.487	448.487	448.487	9.45382	-37.4616	5.30197	-262.286	386.045	199.128	204.146	204.146	204.146	-37.3916	1.96188	-10.4661	-9.88966	-9.87278	-5.37125	1.54167	-0.0383941	1.14983	-831.829	-76.3073	0.164788	0	0	-0.934996	20.0105
0	-16.99	0	0	-17.3636	0.348615	-11.7285	-0.276795	0.00884482	-0.167082	-30.5356	6.53E-15	-2.94452	0	0	-0.17905	3.11965	18.1574	5.55873	-50.0815	368.496	686.767	450.594	450.594	450.594	9.45147	-33.1071	4.82335	-278.677	386.293	201.561	204.146	204.146	204.146	-33.028	1.91603	-10.2886	-10.3188	-9.93876	-5.64831	1.47549	-0.100421	1.04127	-815.148	-81.3949	0.858791	0	0	-0.558532	21.293
0	-19.8418	0	0	-20.2772	0.346249	-11.6488	-0.315997	0.0114831	-0.18579	-39.5427	5.88E-15	-2.41193	0	0	-0.219174	3.20088	17.9675	5.49432	-46.97	368.884	687.633	452.598	452.598	452.598	9.36243	-28.7826	4.21607	-294.389	386.441	204.927	204.146	204.146	204.146	-28.7057	1.74951	-10.0098	-10.5346	-9.95873	-5.65351	1.43569	-0.136402	0.952466	-806.966	-75.7886	2.34347	0	0	-0.219593	22.9226
0	-22.4644	0	0	-22.9743	0.34987	-11.7708	-0.357602	0.0153321	-0.195153	-49.0826	7.84E-15	-0.88234	0	0	-0.248501	3.23352	17.5778	5.18277	-42.4779	369.249	687.574	454.481	454.481	454.481	9.18642	-24.5631	3.45157	-309.119	386.507	209.343	204.146	204.146	204.146	-24.5034	1.41598	-9.63573	-10.5561	-9.95658	-5.36378	1.43824	-0.140329	0.877613	-817.443	-61.4187	4.41638	0	0	0.0768316	24.8769
0	-24.7869	0	0	-25.3876	0.359079	-12.0807	-0.400545	0.0194318	-0.193555	-58.8934	2.61E-15	1.42665	0	0	-0.26004	3.22905	17.0083	4.62551	-36.7176	369.609	686.583	456.238	456.238	456.238	8.92498	-20.5303	2.52237	-322.515	386.519	214.847	204.146	204.146	204.146	-20.5035	0.890817	-9.18217	-10.4096	-9.95135	-4.78692	1.48525	-0.115579	0.812233	-850.648	-42.1095	6.89661	0	0	0.344035	27.1277
0	-26.7375	0	0	-27.4469	0.373233	-12.5556	-0.442794	0.023854	-0.180778	-68.5218	2.61E-15	4.32509	0	0	-0.247023	3.20392	16.2792	3.85373	-29.7894	369.99	684.673	457.863	457.863	457.863	8.58254	-16.7708	1.44689	-334.204	386.504	221.39	204.146	204.146	204.146	-16.7895	0.178109	-8.67072	-10.1243	-9.95621	-3.964	1.56394	-0.0702818	0.753447	-903.827	-21.2089	9.6343	0	0	0.599025	29.6421
0	-28.2479	0	0	-29.0827	0.391614	-13.1697	-0.481173	0.0296802	-0.158079	-77.2708	-1.31E-14	7.69062	0	0	-0.204434	3.17713	15.4086	2.92638	-21.7758	370.419	681.882	459.346	459.346	459.346	8.17009	-13.3713	0.270278	-343.814	386.488	228.828	204.146	204.146	204.146	-13.4429	-0.687413	-8.12716	-9.72701	-9.97821	-2.96545	1.64977	-0.0171468	0.700901	-968.034	-1.39176	12.5104	0	0	0.853411	32.3846
0	-29.2606	0	0	-30.2338	0.41364	-13.9015	-0.51189	0.0381855	-0.127846	-84.2769	1.18E-14	11.403	0	0	-0.131779	3.16723	14.4117	1.92279	-12.7411	370.923	678.271	460.659	460.659	460.659	7.71072	-10.4115	-0.940227	-351.016	386.493	236.943	204.146	204.146	204.146	-10.5364	-1.64438	-7.58188	-9.23637	-10.019	-1.88187	1.71155	0.0312743	0.660088	-1030.24	15.9168	15.3373	0	0	1.11349	35.319
0	-29.7372	0	0	-30.8573	0.439051	-14.74	-0.531156	0.0497266	-0.0935586	-88.6751	1.31E-15	15.2326	0	0	-0.0357029	3.18927	13.2989	0.93097	-2.73751	371.511	673.932	461.752	461.752	461.752	7.24303	-7.9534	-2.10545	-355.549	386.552	245.47	204.146	204.146	204.146	-8.12646	-2.6146	-7.07118	-8.65904	-10.0758	-0.81091	1.7191	0.065395	0.638809	-1076.28	30.2586	17.7965	0	0	1.38434	38.4102
0	-29.6675	0	0	-30.9382	0.467951	-15.6859	-0.535164	0.062738	-0.0592472	-89.764	-1.31E-14	18.7439	0	0	0.0695185	3.25277	12.0759	0.0339561	8.18571	372.178	668.989	462.55	462.55	462.55	6.81924	-6.03348	-3.14788	-357.253	386.713	254.132	204.146	204.146	204.146	-6.24611	-3.51703	-6.63663	-7.98654	-10.1429	0.157479	1.64913	0.0802401	0.646526	-1093.06	41.5535	19.4905	0	0	1.66912	41.6253
0	-29.076	0	0	-30.497	0.500687	-16.7468	-0.522077	0.0742193	-0.028255	-87.3655	1.31E-14	21.3661	0	0	0.165311	3.36069	10.7434	-0.703407	19.9708	372.904	663.597	462.958	462.958	462.958	6.4961	-4.65568	-4.00585	-356.077	387.034	262.672	204.146	204.146	204.146	-4.89915	-4.28299	-6.32017	-7.19453	-10.2135	0.954502	1.48981	0.075841	0.690835	-1072.05	49.9799	20.0367	0	0	1.96346	44.933
0	-28.0215	0	0	-29.5896	0.537624	-17.9298	-0.49426	0.0814037	-0.00226273	-82.1088	1.05E-14	22.6066	0	0	0.236034	3.50982	9.29815	-1.24549	32.5415	373.655	657.942	462.869	462.869	462.869	6.32197	-3.79206	-4.64352	-352.084	387.575	270.876	204.146	204.146	204.146	-4.05994	-4.86835	-6.15611	-6.24412	-10.2812	1.54294	1.24758	0.0568721	0.77541	-1013.49	56.3528	19.1387	0	0	2.25263	48.3024
0	-26.5887	0	0	-28.2971	0.578941	-19.2345	-0.457277	0.0831056	0.0186735	-75.2213	1.05E-14	22.2416	0	0	0.275146	3.69223	7.73453	-1.59297	45.7959	374.396	652.229	462.176	462.176	462.176	6.32618	-3.39256	-5.05279	-345.426	388.381	278.578	204.146	204.146	204.146	-3.68151	-5.2577	-6.16404	-5.0858	-10.3422	1.92289	0.943539	0.032301	0.900504	-924.68	62.262	16.6397	0	0	2.50922	51.7015
0	-24.8721	0	0	-26.7097	0.624512	-20.6499	-0.416804	0.0788638	0.036027	-67.991	-6.53E-15	20.2719	0	0	0.285243	3.89738	6.04659	-1.78525	59.6031	375.09	646.671	460.791	460.791	460.791	6.51452	-3.40029	-5.24737	-336.307	389.474	285.662	204.146	204.146	204.146	-3.70921	-5.46024	-6.34517	-3.66536	-10.3966	2.13286	0.611109	0.00964761	1.06007	-817.64	68.1156	12.9601	0	0	2.70176	55.0955
0	-22.9627	0	0	-24.9117	0.673789	-22.1512	-0.376931	0.0690517	0.0513377	-61.3717	-5.23E-15	16.9466	0	0	0.274223	4.1151	4.2307	-1.89651	73.8053	375.704	641.475	458.666	458.666	458.666	6.86977	-3.76462	-5.25254	-324.945	390.846	292.035	204.146	204.146	204.146	-4.09307	-5.49977	-6.68175	-1.93143	-10.4492	2.24531	0.292495	-0.00364126	1.24912	-705.945	73.3055	9.02073	0	0	2.81065	58.4466
0	-20.9381	0	0	-22.9714	0.725706	-23.6991	-0.339569	0.0552318	0.0660461	-55.799	-9.15E-15	12.771	0	0	0.251199	4.3385	2.28772	-2.02449	88.2269	376.211	636.828	455.812	455.812	455.812	7.35599	-4.44875	-5.09501	-311.549	392.458	297.624	204.146	204.146	204.146	-4.7952	-5.40392	-7.13992	0.155708	-10.5099	2.35586	0.0272847	-0.0039469	1.45663	-601.82	76.1655	5.72084	0	0	2.83906	61.7161
0	-18.8587	0	0	-20.9376	0.778639	-25.2402	-0.304992	0.0394846	0.0801898	-51.2574	3.92E-15	8.37037	0	0	0.223952	4.56667	0.224184	-2.27301	102.69	376.593	632.882	452.319	452.319	452.319	7.92665	-5.43117	-4.79565	-296.308	394.25	302.359	204.146	204.146	204.146	-5.79186	-5.19584	-7.67663	2.61634	-10.5928	2.56857	-0.145011	0.0099157	1.67774	-515.645	74.4893	3.76042	0	0	2.81957	64.8653
0	-16.7663	0	0	-18.8405	0.830479	-26.7126	-0.272753	0.0236901	0.0929137	-47.4735	2.61E-15	4.33648	0	0	0.197933	4.80596	-1.9476	-2.72907	117.039	376.842	629.743	448.357	448.357	448.357	8.53357	-6.70321	-4.36705	-279.388	396.151	306.174	204.146	204.146	204.146	-7.07174	-4.8907	-8.2483	5.44354	-10.7133	2.97673	-0.187814	0.0422444	1.9066	-456.081	67.465	3.54885	0	0	2.81206	67.8578
0	-14.687	0	0	-16.6957	0.878815	-28.052	-0.242219	0.00929935	0.102194	-44.0872	-3.92E-15	1.12656	0	0	0.175957	5.06795	-4.21039	-3.43776	131.162	376.959	627.478	444.17	444.17	444.17	9.13457	-8.26455	-3.81497	-260.934	398.096	309.016	204.146	204.146	204.146	-8.63205	-4.49658	-8.81843	8.59754	-10.8831	3.63966	-0.0732692	0.0970315	2.14039	-428.012	55.7109	5.18351	0	0	2.87677	70.66
0	-12.6345	0	0	-14.5116	0.921243	-29.2009	-0.212986	-0.00267403	0.106062	-40.7779	-5.23E-15	-0.993249	0	0	0.158303	5.36362	-6.54313	-4.38204	145.018	376.956	626.123	440.048	440.048	440.048	9.69804	-10.1178	-3.14359	-241.077	400.032	310.855	204.146	204.146	204.146	-10.4738	-4.01937	-9.36228	12.0022	-11.1035	4.56095	0.19241	0.173859	2.37347	-427.757	40.9757	8.43648	0	0	3.01619	73.2411
0	-10.6166	0	0	-12.2976	0.955781	-30.1175	-0.185138	-0.0115003	0.102867	-37.3301	-1.31E-15	-1.94836	0	0	0.143366	5.69556	-8.92228	-5.47838	158.633	376.842	625.708	436.286	436.286	436.286	10.2051	-12.2632	-2.36215	-219.941	401.924	311.69	204.146	204.146	204.146	-12.597	-3.46943	-9.86847	15.5481	-11.3602	5.68006	0.563782	0.263321	2.59453	-443.231	25.1317	12.794	0	0	3.15225	75.5718
0	-8.6404	0	0	-10.0711	0.981274	-30.7834	-0.159246	-0.0169676	0.0920909	-33.6445	-1.31E-15	-1.85805	0	0	0.128721	6.05156	-11.3231	-6.59144	172.085	376.621	626.265	433.135	433.135	433.135	10.6495	-14.6947	-1.48984	-197.646	403.755	311.565	204.146	204.146	204.146	-14.9973	-2.8668	-10.3377	19.1026	-11.6231	6.8814	0.973789	0.35553	2.78888	-459.837	11.1228	17.6586	0	0	3.17876	77.623
0	-6.71665	0	0	-7.85968	0.997703	-31.2077	-0.136074	-0.019379	0.0745806	-29.7155	1.31E-15	-0.985444	0	0	0.112435	6.40219	-13.7207	-7.56164	185.463	376.28	627.847	430.759	430.759	430.759	11.0361	-17.3974	-0.55634	-174.315	405.521	310.562	204.146	204.146	204.146	-17.6629	-2.24207	-10.7795	22.5262	-11.8504	8.01372	1.34382	0.437985	2.93413	-463.516	1.97457	22.3902	0	0	3.01356	79.3647
0	-4.86174	0	0	-5.70005	1.00622	-31.4262	-0.116286	-0.0193857	0.0526359	-25.6166	-1.96E-15	0.340588	0	0	0.0940201	6.70459	-16.0912	-8.23772	198.829	375.797	630.511	429.213	429.213	429.213	11.3781	-20.3466	0.403009	-150.078	407.23	308.798	204.146	204.146	204.146	-20.5735	-1.63191	-11.2086	25.693	-11.9987	8.91585	1.6071	0.496775	3.00651	-445.284	0.122525	26.5007	0	0	2.64865	80.7665
0	-3.09797	0	0	-3.63389	1.00894	-31.4956	-0.100351	-0.0179289	0.0296041	-21.5105	1.31E-15	1.78386	0	0	0.0746106	6.91199	-18.4129	-8.5047	212.188	375.155	634.307	428.43	428.43	428.43	11.6944	-23.5077	1.35533	-125.075	408.893	306.407	204.146	204.146	204.146	-23.6993	-1.07107	-11.6415	28.5108	-12.0369	9.44408	1.7194	0.515572	2.98624	-401.366	5.99049	29.7768	0	0	2.13916	81.8025
0	-1.45175	0	0	-1.70241	1.0084	-31.482	-0.0888883	-0.0162954	0.00887017	-17.6796	2.29E-15	3.02787	0	0	0.0564294	6.98603	-20.6665	-8.30184	225.478	374.357	639.25	428.25	428.25	428.25	12.0063	-26.838	2.27829	-99.451	410.52	303.522	204.146	204.146	204.146	-27.001	-0.584364	-12.0947	30.9371	-11.9569	9.49899	1.66534	0.487287	2.87065	-332.064	18.6491	32.36	0	0	1.56929	82.4566
0	0.05086	0	0	0.0596201	1.00702	-31.4465	-0.0828537	-0.0156648	-0.00697731	-14.499	1.88E-15	3.83154	0	0	0.0416803	6.90724	-22.8342	-7.63034	238.569	373.433	645.298	428.456	428.456	428.456	12.3326	-30.2908	3.16463	-73.3479	412.115	300.256	204.146	204.146	204.146	-30.4344	-0.181971	-12.5824	32.9829	-11.777	9.04626	1.45068	0.422977	2.67827	-238.691	36.6135	34.4644	0	0	1.01031	82.726
0	1.38978	0	0	1.62889	1.00651	-31.4336	-0.0829198	-0.0165985	-0.0166468	-12.2897	5.69E-16	4.07433	0	0	0.0313701	6.68012	-24.8984	-6.55378	251.271	372.444	652.34	428.818	428.818	428.818	12.6854	-33.8229	4.02122	-46.8849	413.674	296.692	204.146	204.146	204.146	-33.957	0.140191	-13.1134	34.7034	-11.5346	8.12543	1.10006	0.34429	2.43994	-123.715	56.9872	36.1192	0	0	0.505969	82.6189
0	2.55505	0	0	2.99589	1.00775	-31.4653	-0.08874	-0.0190398	-0.019899	-11.162	1.39E-15	3.74014	0	0	0.024964	6.33284	-26.8393	-5.19194	263.347	371.462	660.189	429.141	429.141	429.141	13.0678	-37.4	4.8639	-20.1423	415.183	292.887	204.146	204.146	204.146	-37.5342	0.395873	-13.6903	36.1777	-11.2738	6.84552	0.66083	0.267595	2.18624	6.41688	74.2886	37.2063	0	0	0.0770053	82.1478
0	3.54721	0	0	4.1631	1.01072	-31.5411	-0.098748	-0.0227778	-0.017925	-10.9566	1.13E-15	2.8506	0	0	0.0209757	5.91279	-28.6338	-3.70555	274.53	370.556	668.589	429.283	429.283	429.283	13.4737	-41.0002	5.71008	6.84432	416.62	288.878	204.146	204.146	204.146	-41.1433	0.601665	-14.3092	37.487	-11.0341	5.36847	0.192792	0.207306	1.94317	142.048	83.5252	37.5183	0	0	-0.27863	81.3211
0	4.37331	0	0	5.13893	1.01473	-31.6434	-0.110673	-0.0275538	-0.0123779	-11.3209	4.08E-16	1.44599	0	0	0.0178872	5.47825	-30.2555	-2.27339	284.552	369.776	677.236	429.169	429.169	429.169	13.8903	-44.6121	6.57136	34.0785	417.961	284.693	204.146	204.146	204.146	-44.7721	0.770624	-14.9589	38.6955	-10.8412	3.88136	-0.242009	0.172502	1.72853	270.979	81.9948	36.7526	0	0	-0.569571	80.1379
0	5.04038	0	0	5.92999	1.0187	-31.7444	-0.122993	-0.0328716	-0.0054548	-11.9261	-1.63E-16	-0.393976	0	0	0.0148482	5.08775	-31.6759	-1.06535	293.167	369.136	685.804	428.782	428.782	428.782	14.299	-48.2295	7.44829	61.5886	419.18	280.356	204.146	204.146	204.146	-48.4143	0.908444	-15.6215	39.8394	-10.7023	2.56334	-0.590357	0.164814	1.55342	381.013	70.0848	34.5076	0	0	-0.792776	78.587
0	5.55007	0	0	6.53525	1.02144	-31.814	-0.135568	-0.0381544	0.000575945	-12.6078	-2.61E-15	-2.56362	0	0	0.011689	4.78995	-32.8658	-0.218018	300.181	368.626	693.978	428.149	428.149	428.149	14.6791	-51.8459	8.32942	89.4119	420.245	275.896	204.146	204.146	204.146	-52.0637	1.01351	-16.2722	40.9238	-10.6068	1.5568	-0.81806	0.180143	1.42359	462.934	51.0966	30.4682	0	0	-0.926388	76.6483
0	5.89668	0	0	6.94474	1.02186	-31.8246	-0.149526	-0.0430535	0.00338087	-13.3993	6.53E-16	-4.95232	0	0	0.00857533	4.61625	-33.7976	0.18159	305.464	368.222	701.482	427.326	427.326	427.326	15.0085	-55.4522	9.19342	117.583	421.125	271.348	204.146	204.146	204.146	-55.7116	1.07987	-16.8818	41.9258	-10.531	0.949551	-0.914421	0.205935	1.33905	512.575	28.5714	25.0123	0	0	-0.941725	74.2962
0	6.06892	0	0	7.14243	1.01909	-31.7544	-0.166451	-0.0471508	0.000731574	-14.4509	6.53E-16	-7.40132	0	0	0.00560921	4.57751	-34.4467	0.101629	308.952	367.898	708.101	426.378	426.378	426.378	15.2647	-59.0362	10.013	146.126	421.785	266.767	204.146	204.146	204.146	-59.3454	1.10133	-17.4174	42.8024	-10.4459	0.770937	-0.888087	0.230057	1.29914	530.767	6.2419	19.0345	0	0	-0.827219	71.5025
0	6.0538	0	0	7.11159	1.01246	-31.5856	-0.187817	-0.0499375	-0.00961328	-15.9373	-5.23E-15	-9.69085	0	0	0.00261096	4.6644	-34.7943	-0.438022	310.648	367.634	713.692	425.376	425.376	425.376	15.4255	-62.5839	10.7583	175.045	422.183	262.237	204.146	204.146	204.146	-62.9496	1.07463	-17.8448	43.5002	-10.3238	0.998117	-0.763259	0.241785	1.30142	522.714	-13.5844	13.893	0	0	-0.603434	68.241
0	5.84165	0	0	6.84118	1.00136	-31.3017	-0.214453	-0.0506421	-0.0296099	-17.9525	-5.88E-15	-11.5163	0	0	-0.000893177	4.85064	-34.8309	-1.37505	310.616	367.42	718.182	424.385	424.385	424.385	15.4692	-66.082	11.3997	204.31	422.274	257.881	204.146	204.146	204.146	-66.5075	1.00098	-18.1306	43.9656	-10.144	1.5678	-0.567062	0.236082	1.34388	495.006	-29.8075	10.8655	0	0	-0.317132	64.4935
0	5.43135	0	0	6.33214	0.985162	-30.8841	-0.245873	-0.0477306	-0.0605328	-20.3929	-4.57E-15	-12.451	0	0	-0.00550061	5.09789	-34.5589	-2.61534	308.979	367.251	721.569	423.471	423.471	423.471	15.3767	-69.5192	11.9097	233.85	422.007	253.858	204.146	204.146	204.146	-70.0032	0.886116	-18.2449	44.1552	-9.89596	2.38896	-0.325791	0.209494	1.41809	454.272	-43.1469	10.5556	0	0	-0.0238132	60.2596
0	4.83434	0	0	5.60203	0.963085	-30.3092	-0.279958	-0.039515	-0.102832	-22.902	-3.92E-15	-12.056	0	0	-0.011629	5.36158	-33.9953	-4.04254	305.916	367.121	723.911	422.701	422.701	422.702	15.1354	-72.8861	12.2661	263.525	421.333	250.366	204.146	204.146	204.146	-73.4217	0.739422	-18.1661	44.0428	-9.58026	3.35419	-0.0611605	0.165986	1.51529	406.541	-54.4605	12.5309	0	0	0.231288	55.5691
0	4.07595	0	0	4.68657	0.934235	-29.5477	-0.312739	-0.0247243	-0.155822	-24.8665	-6.53E-15	-10.0098	0	0	-0.0193825	5.59672	-33.1721	-5.52611	301.664	367.022	725.315	422.146	422.146	422.146	14.7427	-76.1727	12.4561	293.118	420.218	247.616	204.146	204.146	204.146	-76.748	0.573157	-17.8866	43.6232	-9.208	4.34768	0.203012	0.112093	1.62226	358.766	-64.8287	15.3281	0	0	0.42681	50.4939
0	3.19375	0	0	3.63696	0.897654	-28.5653	-0.338858	-0.00290038	-0.218337	-25.5243	4.08E-15	-6.22433	0	0	-0.028823	5.76343	-32.1357	-6.92954	296.511	366.936	725.921	421.876	421.876	421.877	14.2095	-79.3643	12.4808	322.321	418.657	245.801	204.146	204.146	204.146	-79.9631	0.402195	-17.4171	42.9131	-8.79879	5.25184	0.43978	0.0558506	1.72842	320.271	-74.8615	16.8451	0	0	0.571902	45.1547
0	2.23228	0	0	2.51289	0.852549	-27.3282	-0.352538	0.0255164	-0.288498	-24.1541	-8.66E-15	-0.905675	0	0	-0.0404273	5.83156	-30.944	-8.11914	290.788	366.841	725.892	421.962	421.962	421.962	13.5594	-82.435	12.3583	350.737	416.674	245.057	204.146	204.146	204.146	-83.0391	0.244123	-16.7883	41.9487	-8.378	5.95355	0.622479	0.00579883	1.82047	301.893	-83.7635	15.0349	0	0	0.699687	39.7156
0	1.2362	0	0	1.3732	0.79856	-25.8104	-0.349203	0.0589501	-0.364504	-20.3202	6.21E-15	5.4191	0	0	-0.0549702	5.78372	-29.662	-8.97377	284.852	366.714	725.394	422.46	422.46	422.46	12.8258	-85.3441	12.124	377.898	414.335	245.417	204.146	204.146	204.146	-85.9356	0.118651	-16.0483	40.7815	-7.97316	6.35083	0.724572	-0.0340128	1.88616	316.054	-90.6408	9.00932	0	0	0.855965	34.3657
0	0.2443	0	0	0.267438	0.736064	-24.0036	-0.326463	0.0942707	-0.444165	-14.0063	-2.53E-15	11.9144	0	0	-0.0720983	5.61659	-28.3562	-9.39542	279.054	366.534	724.586	423.406	423.407	423.407	12.0468	-88.0356	11.8263	403.291	411.74	246.785	204.146	204.146	204.146	-88.599	0.0458559	-15.2568	39.4723	-7.61051	6.36161	0.726328	-0.0607293	1.91345	373.105	-94.5133	-0.489304	0	0	1.07958	29.2923
0	-0.713464	0	0	-0.769089	0.666311	-21.9254	-0.284721	0.127007	-0.525241	-5.64347	2.70E-15	17.5652	0	0	-0.0886608	5.34023	-27.0884	-9.32053	273.72	366.292	723.607	424.807	424.807	424.807	11.2584	-90.4438	11.5186	426.401	409.008	248.923	204.146	204.146	204.146	-90.9671	0.0433736	-14.4745	38.0847	-7.31173	5.93371	0.613568	-0.0740765	1.89237	479.977	-95.6753	-11.5106	0	0	1.39239	24.6566
0	-1.61653	0	0	-1.71624	0.591375	-19.6232	-0.226925	0.152178	-0.604757	3.99678	-7.51E-15	21.398	0	0	-0.0986101	4.97563	-25.9099	-8.73147	269.107	365.997	722.569	426.627	426.627	426.627	10.4885	-92.5013	11.2474	446.743	406.252	251.475	204.146	204.146	204.146	-92.9764	0.123404	-13.7516	36.6782	-7.09193	5.05594	0.38337	-0.0767062	1.81949	636.949	-96.0113	-22.0272	0	0	1.78806	20.5807
0	-2.45255	0	0	-2.56709	0.513958	-17.1736	-0.158559	0.165515	-0.678631	13.891	-2.61E-15	22.734	0	0	-0.0956779	4.55155	-24.8562	-7.66605	265.383	365.672	721.544	428.799	428.799	428.799	9.75228	-94.1486	11.0413	463.896	403.551	253.993	204.146	204.146	204.146	-94.5704	0.290245	-13.1168	35.3021	-6.9587	3.76776	0.0499352	-0.074192	1.69854	834.544	-98.8885	-30.8382	0	0	2.22445	17.146
0	-3.21568	0	0	-3.32428	0.437116	-14.6764	-0.0870326	0.164851	-0.741477	22.8837	3.27E-15	21.4135	0	0	-0.0775305	4.10033	-23.9448	-6.2203	262.602	365.347	720.565	431.224	431.224	431.224	9.05233	-95.3407	10.9027	477.522	400.922	255.995	204.146	204.146	204.146	-95.7063	0.538858	-12.5718	33.9911	-6.91131	2.16241	-0.358525	-0.0742308	1.54063	1054.5	-107.726	-37.8708	0	0	2.63553	14.3969
0	-3.90496	0	0	-3.99605	0.364039	-12.2473	-0.0215469	0.15071	-0.786982	29.7239	9.80E-16	17.8596	0	0	-0.0483939	3.65382	-23.175	-4.5413	260.704	365.047	719.616	433.784	433.784	433.784	8.38099	-96.0521	10.8074	487.382	398.318	257.02	204.146	204.146	204.146	-96.3594	0.854552	-12.0928	32.7627	-6.94067	0.380644	-0.795062	-0.083547	1.36479	1268.98	-124.611	-43.4612	0	0	2.94971	12.3458
0	-4.52145	0	0	-4.59146	0.297843	-10.0074	0.0276487	0.126387	-0.809475	33.1574	-2.94E-15	13.0013	0	0	-0.0180121	3.23939	-22.5314	-2.80738	259.533	364.778	718.65	436.356	436.356	436.356	7.72622	-96.2792	10.7119	493.34	395.634	256.692	204.146	204.146	204.146	-96.5269	1.21394	-11.6384	31.6191	-7.02971	-1.40813	-1.20199	-0.10564	1.19377	1446.21	-148.954	-47.5727	0	0	3.12302	10.9746
0	-5.06295	0	0	-5.11377	0.241431	-8.07364	0.0507886	0.0971134	-0.8054	32.1253	2.70E-15	8.03786	0	0	0.00303835	2.87707	-21.9892	-1.1997	258.87	364.515	717.586	438.82	438.82	438.82	7.07747	-96.043	10.5651	495.36	392.738	254.776	204.146	204.146	204.146	-96.2316	1.58688	-11.1623	30.5499	-7.15505	-3.03316	-1.52998	-0.137691	1.04984	1558.92	-176.741	-49.4726	0	0	3.15594	10.2379
0	-5.51673	0	0	-5.55312	0.197433	-6.55219	0.0415473	0.0686927	-0.773822	26.1321	2.04E-15	4.12395	0	0	0.00930433	2.57851	-21.5196	0.125331	258.477	364.209	716.332	441.069	441.069	441.069	6.43129	-95.3931	10.3228	493.512	389.509	251.232	204.146	204.146	204.146	-95.5255	1.93919	-10.6267	29.538	-7.29014	-4.34843	-1.73946	-0.170479	0.951595	1587.42	-200.861	-48.168	0	0	3.06975	10.067
0	-5.85431	0	0	-5.88182	0.168146	-5.53415	-0.000402808	0.0465273	-0.716194	15.5647	2.86E-16	2.11865	0	0	0.00421575	2.34753	-21.0955	1.05574	258.131	363.804	714.793	443.015	443.015	443.015	5.7945	-94.4074	9.95871	487.959	385.874	246.231	204.146	204.146	204.146	-94.4899	2.23665	-10.0132	28.5648	-7.40881	-5.25091	-1.81402	-0.193444	0.905869	1524.32	-212.857	-43.258	0	0	2.87902	10.3796
0	-6.03194	0	0	-6.05592	0.155431	-5.09104	-0.0686336	0.0345862	-0.635285	1.761	-5.51E-16	2.39585	0	0	-0.00042972	2.18153	-20.6957	1.53246	257.657	363.25	712.891	444.585	444.585	444.585	5.1838	-93.1877	9.47152	478.962	381.835	240.14	204.146	204.146	204.146	-93.2298	2.45112	-9.32849	27.6162	-7.48873	-5.68713	-1.74615	-0.194745	0.911736	1369.78	-204.333	-35.4515	0	0	2.56756	11.0898
0	-5.99766	0	0	-6.02316	0.160461	-5.26641	-0.150854	0.0346791	-0.534696	-13.19	-3.53E-15	4.78175	0	0	0.00994198	2.07227	-20.3089	1.55114	256.937	362.518	710.574	445.723	445.723	445.723	4.6207	-91.8479	8.88749	466.886	377.477	233.461	204.146	204.146	204.146	-91.8608	2.56891	-8.60292	26.688	-7.51294	-5.65373	-1.54189	-0.16733	0.956612	1132.49	-169.913	-26.5227	0	0	2.10875	12.1191
0	-5.70315	0	0	-5.73533	0.183322	-6.06216	-0.231146	0.0452558	-0.41913	-26.8701	-5.37E-15	8.54953	0	0	0.0438138	2.00627	-19.9359	1.16043	255.932	361.6	707.83	446.384	446.384	446.384	4.12346	-90.4986	8.25829	452.197	372.958	226.744	204.146	204.146	204.146	-90.4926	2.59875	-7.88365	25.7905	-7.47038	-5.1953	-1.21727	-0.107794	1.02251	828.773	-109.756	-18.6119	0	0	1.5035	13.4042
0	-5.11806	0	0	-5.16144	0.222572	-7.42278	-0.294109	0.0621115	-0.2957	-37.1619	-5.51E-15	12.6759	0	0	0.0967341	1.96481	-19.5907	0.458513	254.68	360.511	704.692	446.534	446.534	446.534	3.69863	-89.2291	7.65311	435.452	368.481	220.485	204.146	204.146	204.146	-89.2118	2.57472	-7.22215	24.9503	-7.35461	-4.40176	-0.810737	-0.0178088	1.0905	487.501	-30.6325	-13.3685	0	0	0.822972	14.9025
0	-4.24031	0	0	-4.29602	0.27506	-9.22894	-0.329942	0.0795698	-0.175099	-42.895	-7.35E-16	16.124	0	0	0.152595	1.92471	-19.2987	-0.416613	253.286	359.279	701.235	446.15	446.15	446.15	3.33824	-88.0947	7.14536	417.256	364.252	215.044	204.146	204.146	204.146	-88.0701	2.54957	-6.66208	24.2084	-7.16164	-3.40079	-0.387353	0.0949742	1.14731	151.286	55.0971	-11.4113	0	0	0.209176	16.5925
0	-3.09677	0	0	-3.15816	0.336234	-11.3107	-0.337308	0.0931268	-0.0703243	-44.1373	-6.86E-15	18.196	0	0	0.193342	1.86088	-19.0911	-1.30764	251.892	357.937	697.562	445.223	445.223	445.223	3.0246	-87.1151	6.79654	398.206	360.448	210.598	204.146	204.146	204.146	-87.0839	2.5791	-6.23128	23.6156	-6.88814	-2.34065	-0.0271736	0.220498	1.19166	-129.858	134.756	-12.4716	0	0	-0.188825	18.4693
0	-1.73368	0	0	-1.78283	0.401013	-13.4825	-0.320682	0.100358	0.0071958	-41.7955	1.03E-14	18.6273	0	0	0.20846	1.75053	-18.9963	-2.0683	250.626	356.523	693.777	443.764	443.764	443.764	2.73948	-86.2841	6.64355	378.823	357.196	207.157	204.146	204.146	204.146	-86.2448	2.70515	-5.94028	23.2214	-6.53138	-1.36358	0.193274	0.347154	1.22859	-310.821	198.932	-15.8078	0	0	-0.310066	20.5339
0	-0.205318	0	0	-0.21317	0.464894	-15.5863	-0.28731	0.100017	0.0529458	-37.1197	7.35E-15	17.4408	0	0	0.197795	1.5779	-19.03	-2.59558	249.546	355.08	689.961	441.813	441.813	441.813	2.47062	-85.5826	6.69381	359.491	354.561	204.606	204.146	204.146	204.146	-85.5328	2.94603	-5.78452	23.0645	-6.09096	-0.576604	0.237524	0.460964	1.26723	-370.775	243.049	-20.3962	0	0	-0.235743	22.778
0	1.43164	0	0	1.50128	0.524749	-17.5192	-0.246029	0.0917528	0.0709767	-31.4397	2.45E-15	14.8572	0	0	0.169184	1.33808	-19.1885	-2.84963	248.606	353.668	686.15	439.444	439.444	439.444	2.21063	-84.9872	6.9274	340.438	352.551	202.754	204.146	204.146	204.146	-84.924	3.29774	-5.74576	23.1639	-5.57288	-0.0317385	0.122369	0.546469	1.31461	-320.624	266.888	-24.9678	0	0	-0.132499	25.171
0	3.1209	0	0	3.30568	0.579033	-19.2374	-0.205761	0.0778819	0.0695444	-25.9444	-9.80E-16	11.4321	0	0	0.134113	1.03848	-19.4471	-2.85364	247.652	352.359	682.333	436.763	436.763	436.763	1.95111	-84.4747	7.30515	321.761	351.115	201.384	204.146	204.146	204.146	-84.3954	3.74247	-5.79353	23.516	-4.99322	0.277012	-0.0909685	0.591678	1.38076	-194.242	273.764	-28.402	0	0	-0.13808	27.6549
0	4.81056	0	0	5.14497	0.627617	-20.7454	-0.173005	0.0615008	0.057005	-21.4262	-2.12E-15	7.80403	0	0	0.101819	0.697772	-19.7641	-2.67666	246.452	351.231	678.451	433.901	433.901	433.901	1.68007	-84.0255	7.78217	303.459	350.163	200.293	204.146	204.146	204.146	-83.9278	4.25943	-5.89173	24.0943	-4.37914	0.40098	-0.322078	0.589966	1.47401	-33.6936	267.215	-30.0109	0	0	-0.285114	30.1495
0	6.45708	0	0	6.97049	0.671379	-22.0785	-0.15097	0.0445862	0.0399049	-18.242	-3.51E-15	4.44255	0	0	0.0767697	0.342709	-20.0865	-2.40956	244.74	350.353	674.429	431.002	431.002	431.002	1.38311	-83.6245	8.32041	285.482	349.591	199.324	204.146	204.146	204.146	-83.5067	4.83283	-6.00703	24.851	-3.76588	0.416505	-0.497037	0.539332	1.60108	122.372	248.682	-29.4815	0	0	-0.50307	32.5649
0	8.02767	0	0	8.74472	0.711632	-23.283	-0.140018	0.0279229	0.0229327	-16.4088	1.10E-15	1.60069	0	0	0.0595665	0.00350198	-20.3575	-2.1434	242.264	349.774	670.191	428.209	428.209	428.209	1.04582	-83.2604	8.8942	267.756	349.291	198.375	204.146	204.146	204.146	-83.1217	5.45451	-6.11375	25.7188	-3.19089	0.404686	-0.563756	0.444978	1.76275	244.66	218.851	-26.8081	0	0	-0.676542	34.8149
0	9.5013	0	0	10.4429	0.749527	-24.3973	-0.137904	0.0124354	0.00929665	-15.6585	1.61E-15	-0.564976	0	0	0.0487874	-0.291824	-20.5233	-1.95274	238.83	349.512	665.696	425.645	425.645	425.645	0.65695	-82.925	9.48901	250.212	349.168	197.4	204.146	204.146	204.146	-82.7652	6.12157	-6.19517	26.6154	-2.68606	0.433733	-0.501894	0.320169	1.9541	316.496	180.057	-22.3985	0	0	-0.716632	36.8273
0	10.8672	0	0	12.0507	0.785625	-25.4408	-0.14131	-0.000858377	0.000711833	-15.617	-2.63E-15	-1.98571	0	0	0.0425288	-0.523112	-20.5383	-1.88472	234.324	349.552	660.949	423.41	423.41	423.41	0.212657	-82.6115	10.0967	232.798	349.144	196.396	204.146	204.146	204.146	-82.4317	6.83081	-6.24352	27.4493	-2.27041	0.545488	-0.320038	0.177884	2.16463	333.333	135.41	-16.8986	0	0	-0.601703	38.5491
0	12.1224	0	0	13.5605	0.819734	-26.4105	-0.146816	-0.0114741	-0.00271699	-15.9081	-1.02E-15	-2.72131	0	0	0.0389581	-0.681467	-20.3702	-1.95284	228.719	349.851	656.013	421.586	421.586	421.586	-0.279526	-82.3144	10.7108	215.482	349.165	195.386	204.146	204.146	204.146	-82.1165	7.57313	-6.25977	28.1294	-1.94687	0.748345	-0.0479478	0.0255481	2.3763	300.996	87.2722	-10.9177	0	0	-0.380629	39.9492
0	13.2694	0	0	14.9672	0.850981	-27.2847	-0.151873	-0.0193182	-0.00265359	-16.2447	2.29E-15	-2.91895	0	0	0.0366237	-0.769495	-20.001	-2.13611	222.073	350.343	650.996	420.237	420.237	420.237	-0.799715	-82.0288	11.322	198.257	349.2	194.404	204.146	204.146	204.146	-81.8159	8.33019	-6.25194	28.5723	-1.7053	1.0185	0.265054	-0.123716	2.57132	235.06	38.7729	-5.00753	0	0	-0.146168	41.0172
0	14.3141	0	0	16.266	0.878098	-28.0324	-0.155213	-0.0248431	-0.00141783	-16.4629	6.74E-16	-2.8014	0	0	0.0344547	-0.799369	-19.4265	-2.38543	214.503	350.947	646.039	419.412	419.412	419.412	-1.31823	-81.7512	11.9166	181.128	349.241	193.479	204.146	204.146	204.146	-81.5265	9.07471	-6.23229	28.7104	-1.52708	1.30892	0.562988	-0.255172	2.73012	155.595	-7.59538	0.420146	0	0	0.018662	41.7606
0	15.2631	0	0	17.452	0.899817	-28.6239	-0.15658	-0.0287494	-0.00112956	-16.4868	-1.89E-15	-2.60391	0	0	0.0317908	-0.789374	-18.6541	-2.63709	206.157	351.577	641.291	419.136	419.136	419.136	-1.80101	-81.4794	12.4768	164.104	349.293	192.636	204.146	204.146	204.146	-81.2458	9.77407	-6.21398	28.4981	-1.38978	1.56393	0.78743	-0.352138	2.83916	83.9301	-49.378	4.95834	0	0	0.0829884	42.2004
0	16.1225	0	0	18.5192	0.915228	-29.0396	-0.156386	-0.0316725	-0.00293783	-16.2905	2.16E-15	-2.50613	0	0	0.0284306	-0.760189	-17.6989	-2.83063	197.179	352.146	636.888	419.402	419.402	419.402	-2.21615	-81.2121	12.9829	147.187	349.364	191.888	204.146	204.146	204.146	-80.9716	10.3955	-6.20768	27.9177	-1.27037	1.73653	0.894306	-0.405962	2.88719	36.6393	-85.1337	8.26867	0	0	0.0817097	42.3646
0	16.8951	0	0	19.4614	0.923996	-29.2746	-0.155306	-0.0339579	-0.00708028	-15.8616	2.39E-15	-2.58904	0	0	0.0245173	-0.731414	-16.5806	-2.92484	187.674	352.579	632.941	420.157	420.157	420.157	-2.53909	-80.9482	13.4155	130.373	349.46	191.24	204.146	204.146	204.146	-80.7018	10.911	-6.21948	26.9829	-1.14881	1.80253	0.871354	-0.416399	2.87477	20.6697	-113.483	10.1342	0	0	0.0839917	42.2819
0	17.5794	0	0	20.2712	0.926392	-29.3386	-0.154127	-0.0357258	-0.013047	-15.1961	3.76E-15	-2.8417	0	0	0.0203349	-0.719377	-15.3204	-2.90534	177.702	352.816	629.525	421.307	421.307	421.307	-2.75524	-80.685	13.7578	113.644	349.58	190.694	204.146	204.146	204.146	-80.4329	11.3003	-6.2501	25.7376	-1.01139	1.76524	0.735016	-0.394853	2.81247	34.0645	-133.686	10.5857	0	0	0.145586	41.9777
0	18.1687	0	0	20.9401	0.923148	-29.2519	-0.153585	-0.0370642	-0.0200039	-14.2953	-2.90E-15	-3.19845	0	0	0.0161275	-0.735605	-13.9394	-2.78318	167.273	352.816	626.687	422.719	422.718	422.719	-2.85978	-80.4169	13.9966	96.9748	349.719	190.247	204.146	204.146	204.146	-80.1588	11.5517	-6.29537	24.2503	-0.854151	1.6514	0.526787	-0.358946	2.71878	67.3048	-145.513	9.96774	0	0	0.273712	41.4723
0	18.6521	0	0	21.4571	0.9152	-29.0388	-0.154188	-0.0381108	-0.0269743	-13.1592	2.45E-15	-3.57613	0	0	0.0120507	-0.785954	-12.4577	-2.58628	156.372	352.558	624.456	424.244	424.244	424.244	-2.85529	-80.1339	14.1221	80.3353	349.864	189.897	204.146	204.146	204.146	-79.8699	11.6605	-6.34781	22.6033	-0.685047	1.50082	0.298474	-0.325195	2.61766	107.527	-149.147	8.84394	0	0	0.428705	40.7827
0	19.0144	0	0	21.8092	0.903441	-28.7219	-0.156254	-0.0389963	-0.0330978	-11.8019	7.35E-16	-3.89816	0	0	0.00824236	-0.870366	-10.8944	-2.34837	144.975	352.04	622.846	425.741	425.741	425.741	-2.74817	-79.8205	14.1276	63.6945	350.003	189.644	204.146	204.146	204.146	-79.5511	11.6268	-6.39868	20.879	-0.523199	1.35502	0.0943094	-0.302854	2.52957	143.331	-144.628	7.68455	0	0	0.556005	39.9256
0	19.238	0	0	21.98	0.888542	-28.3177	-0.159751	-0.039865	-0.0377052	-10.2421	2.12E-15	-4.11457	0	0	0.00488744	-0.982923	-9.26726	-2.10013	133.077	351.283	621.868	427.095	427.095	427.095	-2.54588	-79.455	14.0092	47.0243	350.124	189.489	204.146	204.146	204.146	-79.1817	11.4535	-6.43971	19.148	-0.396206	1.24915	-0.052434	-0.295168	2.46818	166.074	-132.958	6.86435	0	0	0.614244	38.9192
0	19.3027	0	0	21.9507	0.870878	-27.8343	-0.16451	-0.040545	-0.0402863	-8.52987	-1.14E-15	-4.17338	0	0	0.00221798	-1.11257	-7.59258	-1.86355	120.702	350.322	621.53	428.229	428.229	428.229	-2.25533	-79.0095	13.7646	30.3028	350.214	189.434	204.146	204.146	204.146	-78.7347	11.1448	-6.46411	17.4611	-0.336984	1.20713	-0.120749	-0.292498	2.43989	170.189	-114.212	6.46066	0	0	0.588126	37.785
0	19.187	0	0	21.7005	0.850539	-27.2724	-0.170108	-0.0406541	-0.0407434	-6.73288	-4.90E-16	-4.02588	0	0	0.000435991	-1.24493	-5.88478	-1.64943	107.909	349.208	621.838	429.11	429.11	429.11	-1.88258	-78.451	13.394	13.5167	350.264	189.483	204.146	204.146	204.146	-78.1776	10.7062	-6.4673	15.8453	-0.37919	1.2378	-0.104818	-0.282698	2.44528	154.082	-89.0438	6.35673	0	0	0.490822	36.547
0	18.8685	0	0	21.2086	0.827428	-26.627	-0.175844	-0.039467	-0.0393921	-4.92461	-3.92E-15	-3.60154	0	0	-0.000412943	-1.36435	-4.15564	-1.45811	94.795	348.005	622.797	429.746	429.746	429.746	-1.43376	-77.7428	12.9006	-3.33787	350.268	189.638	204.146	204.146	204.146	-77.4744	10.1453	-6.44729	14.3056	-0.552604	1.33368	-0.0185407	-0.254925	2.47826	120.957	-58.4589	6.30005	0	0	0.355644	35.2295
0	18.325	0	0	20.4559	0.8014	-25.8912	-0.180638	-0.0364258	-0.0367512	-3.15438	-5.06E-15	-2.85409	0	0	-0.000425454	-1.45591	-2.4141	-1.28395	81.4809	346.783	624.407	430.177	430.177	430.177	-0.916557	-76.8471	12.292	-20.2568	350.226	189.9	204.146	204.146	204.146	-76.5877	9.47335	-6.40488	12.8292	-0.878451	1.47428	0.118232	-0.204508	2.52761	75.02	-24.3846	6.12219	0	0	0.211276	33.8561
0	17.536	0	0	19.4277	0.772396	-25.0604	-0.183317	-0.0312134	-0.0333219	-1.45084	3.68E-15	-1.769	0	0	0.000203508	-1.50709	-0.666589	-1.1198	68.1052	345.612	626.662	430.465	430.465	430.465	-0.341418	-75.7281	11.5816	-37.2304	350.146	190.262	204.146	204.146	204.146	-75.4819	8.70687	-6.34382	11.3922	-1.36564	1.63066	0.284738	-0.132816	2.57966	19.9668	10.888	5.75422	0	0	0.0711673	32.447
0	16.4839	0	0	18.1149	0.740521	-24.1342	-0.183133	-0.0241817	-0.0296586	0.151237	1.57E-15	-0.412176	0	0	0.00130386	-1.50903	1.08205	-0.960173	54.813	344.561	629.546	430.688	430.688	430.688	0.278191	-74.3549	10.7891	-54.2463	350.042	190.712	204.146	204.146	204.146	-74.1259	7.8677	-6.27082	9.96513	-2.00858	1.77045	0.46011	-0.0503762	2.61675	-41.0225	43.8352	5.28031	0	0	-0.0672164	31.0199
0	15.1554	0	0	16.5149	0.706072	-23.1179	-0.179893	-0.016134	-0.026419	1.60964	4.61E-15	1.08831	0	0	0.00278657	-1.45664	2.8271	-0.802638	41.7496	343.685	633.031	430.931	430.931	430.931	0.9262	-72.7034	9.9398	-71.2923	349.935	191.224	204.146	204.146	204.146	-72.4951	6.98289	-6.19503	8.51907	-2.7881	1.86343	0.631773	0.0329651	2.62835	-106.659	71.4876	4.83009	0	0	-0.220369	29.5899
0	13.5431	0	0	14.6318	0.669514	-22.0222	-0.174081	-0.00786145	-0.0243376	2.85981	-4.90E-16	2.58773	0	0	0.00453965	-1.3488	4.56228	-0.646332	29.0587	343.027	637.074	431.275	431.275	431.275	1.58484	-70.7576	9.06318	-88.3595	349.849	191.769	204.146	204.146	204.146	-70.5729	6.08322	-6.12687	7.03039	-3.6734	1.88423	0.79482	0.110147	2.60628	-177.051	92.0354	4.43558	0	0	-0.408859	28.1721
0	11.6462	0	0	12.476	0.631437	-20.8627	-0.166536	-9.97E-05	-0.024065	3.82632	-2.29E-15	3.92747	0	0	0.00642435	-1.188	6.27823	-0.488748	16.884	342.614	641.615	431.795	431.795	431.795	2.23592	-68.5096	8.19022	-105.445	349.807	192.313	204.146	204.146	204.146	-68.3503	5.20121	-6.07643	5.48418	-4.62515	1.81204	0.945881	0.178374	2.54843	-251.99	104.749	4.05243	0	0	-0.64512	26.7842
0	9.47067	0	0	10.0628	0.592535	-19.6594	-0.158594	0.00694349	-0.0262326	4.37746	6.53E-16	4.98199	0	0	0.00787255	-0.980057	7.96111	-0.323549	5.37169	342.453	646.575	432.552	432.552	432.552	2.86224	-65.9577	7.35086	-122.554	349.827	192.824	204.146	204.146	204.146	-65.8243	4.36881	-6.05188	3.87698	-5.59827	1.63021	1.08397	0.236862	2.45581	-330.818	109.704	3.54664	0	0	-0.928416	25.4491
0	7.02969	0	0	7.41212	0.553615	-18.4372	-0.151814	0.0131211	-0.0314263	4.33223	3.27E-15	5.60867	0	0	0.00786571	-0.733719	9.59194	-0.140314	-5.32802	342.535	651.853	433.587	433.587	433.587	3.44921	-63.1063	6.57156	-139.701	349.924	193.283	204.146	204.146	204.146	-62.9981	3.61491	-6.05865	2.21811	-6.54481	1.32673	1.20881	0.284653	2.32998	-412.126	107.512	2.69949	0	0	-1.24222	24.1968
0	4.3445	0	0	4.54895	0.515593	-17.226	-0.147931	0.018296	-0.039996	3.46034	-2.94E-15	5.65418	0	0	0.004782	-0.460034	11.1466	0.0737912	-15.0616	342.837	657.329	434.923	434.923	434.923	3.98555	-59.9655	5.87253	-156.906	350.111	193.688	204.146	204.146	204.146	-59.8803	2.96271	-6.09814	0.529785	-7.41775	0.895722	1.32228	0.319206	2.17406	-494.505	98.725	1.32971	0	0	-1.5589	23.0646
0	1.4461	0	0	1.50484	0.479432	-16.0593	-0.148745	0.0219661	-0.0521787	1.51028	0	4.9492	0	0	-0.00347303	-0.171686	12.5969	0.331231	-23.6745	343.32	662.861	436.554	436.554	436.554	4.46298	-56.5524	5.26427	-174.187	350.391	194.071	204.146	204.146	204.146	-56.4869	2.42649	-6.1658	-1.15427	-8.17458	0.339179	1.42438	0.334584	1.99404	-575.479	83.4805	-0.670808	0	0	-1.84004	22.0969
0	-1.62321	0	0	-1.68025	0.446059	-14.9702	-0.155673	0.023597	-0.0675254	-1.71527	-3.59E-15	3.39346	0	0	-0.019025	0.117978	13.9124	0.640357	-31.0165	343.936	668.29	438.452	438.452	438.452	4.87429	-52.8931	4.74432	-191.548	350.759	194.5	204.146	204.146	204.146	-52.8431	2.00865	-6.24904	-2.79141	-8.78189	-0.33114	1.51435	0.32368	1.79585	-652.796	61.843	-3.24356	0	0	-2.04564	21.3424
0	-4.80934	0	0	-4.95667	0.416252	-13.988	-0.169347	0.0229459	-0.0853111	-6.28928	2.08E-15	1.04657	0	0	-0.0432331	0.395871	15.0624	1.00139	-36.95	344.629	673.444	440.564	440.565	440.565	5.21094	-49.0243	4.29481	-208.966	351.199	195.082	204.146	204.146	204.146	-48.9853	1.69682	-6.3256	-4.33388	-9.21923	-1.09201	1.58665	0.28227	1.58814	-722.919	34.9487	-6.18008	0	0	-2.13493	20.851
0	-8.04807	0	0	-8.26577	0.390566	-13.1347	-0.189716	0.0202721	-0.104093	-12.1515	2.12E-15	-1.82772	0	0	-0.0759547	0.649835	16.0194	1.40233	-41.3608	345.339	678.147	442.827	442.827	442.827	5.46095	-44.9932	3.88228	-226.374	351.68	195.959	204.146	204.146	204.146	-44.9616	1.46236	-6.36406	-5.73306	-9.48176	-1.90717	1.63583	0.21026	1.37959	-783.111	4.8861	-9.0516	0	0	-2.08209	20.6686
0	-11.2683	0	0	-11.5421	0.369303	-12.4239	-0.216358	0.0165833	-0.12237	-19.1409	3.92E-15	-4.76677	0	0	-0.11516	0.869169	16.7605	1.81632	-44.1688	346.011	682.226	445.166	445.166	445.166	5.60819	-40.8567	3.46041	-243.65	352.163	197.289	204.146	204.146	204.146	-40.831	1.26094	-6.32703	-6.94443	-9.58092	-2.72681	1.65705	0.115099	1.17845	-831.097	-24.385	-11.3883	0	0	-1.88134	20.8331
0	-14.3954	0	0	-14.7165	0.352532	-11.8605	-0.248312	0.0134273	-0.138116	-26.9977	6.53E-16	-7.1965	0	0	-0.156721	1.04496	17.2703	2.20133	-45.3371	346.594	685.524	447.511	447.511	447.511	5.63347	-36.6797	2.97576	-260.613	352.608	199.231	204.146	204.146	204.146	-36.6609	1.03615	-6.17677	-7.93179	-9.54259	-3.48861	1.65037	0.0104493	0.992004	-866.772	-48.1783	-12.7515	0	0	-1.55408	21.37
0	-17.3554	0	0	-17.7189	0.340169	-11.4436	-0.284207	0.0115266	-0.149506	-35.4128	-1.31E-15	-8.65862	0	0	-0.194932	1.17071	17.5416	2.50318	-44.8762	347.051	687.912	449.8	449.8	449.8	5.51778	-32.5326	2.37603	-277.028	352.982	201.925	204.146	204.146	204.146	-32.5246	0.726566	-5.88261	-8.67077	-9.40305	-4.12132	1.62538	-0.0859611	0.82614	-892.948	-62.6176	-12.8513	0	0	-1.14268	22.2904
0	-20.0774	0	0	-20.4821	0.331979	-11.1668	-0.322613	0.0100619	-0.154899	-44.0974	3.92E-15	-8.94369	0	0	-0.223721	1.24319	17.5759	2.6629	-42.8416	347.359	689.293	451.986	451.986	451.986	5.24444	-28.4886	1.6189	-292.609	353.27	205.466	204.146	204.146	204.146	-28.4971	0.275646	-5.42523	-9.15133	-9.20333	-4.55245	1.59867	-0.158517	0.686043	-914.982	-66.9536	-11.4391	0	0	-0.694774	23.5906
0	-22.4961	0	0	-22.9423	0.32753	-11.0162	-0.362267	0.00943365	-0.153368	-52.8092	-5.23E-15	-7.81675	0	0	-0.23773	1.26365	17.383	2.62761	-39.3228	347.52	689.606	454.034	454.034	454.034	4.79949	-24.6218	0.680852	-307.038	353.459	209.896	204.146	204.146	204.146	-24.6513	-0.35683	-4.79708	-9.37848	-8.98263	-4.71957	1.58989	-0.193291	0.577112	-939.162	-60.6782	-8.58143	0	0	-0.248647	25.2535
0	-24.5511	0	0	-25.0395	0.326236	-10.9724	-0.401483	0.0115081	-0.145132	-61.2545	-3.27E-15	-4.99603	0	0	-0.232147	1.23855	16.979	2.3623	-34.4288	347.553	688.831	455.928	455.928	455.928	4.17538	-21.0061	-0.434913	-319.98	353.541	215.188	204.146	204.146	204.146	-21.0569	-1.18436	-4.00323	-9.3713	-8.77257	-4.58292	1.60443	-0.184558	0.501192	-967.434	-44.2604	-4.63911	0	0	0.17362	27.2512
0	-26.1866	0	0	-26.717	0.327591	-11.0183	-0.437699	0.0188331	-0.131013	-68.9761	-2.61E-15	-0.25078	0	0	-0.202895	1.17948	16.385	1.85785	-28.2729	347.497	686.981	457.657	457.657	457.657	3.37894	-17.7137	-1.69439	-331.11	353.519	221.255	204.146	204.146	204.146	-17.7786	-2.18795	-3.06466	-9.15906	-8.59362	-4.13409	1.63256	-0.133685	0.459841	-997.312	-18.3406	-0.264089	0	0	0.55951	29.5468
0	-27.3539	0	0	-27.9256	0.331484	-11.1501	-0.467768	0.0339564	-0.112017	-75.3379	-7.84E-15	6.49292	0	0	-0.147918	1.10172	15.6236	1.13288	-20.9636	347.401	684.112	459.206	459.206	459.206	2.44077	-14.8108	-3.03546	-340.13	353.418	227.962	204.146	204.146	204.146	-14.8751	-3.31695	-2.02223	-8.77554	-8.45405	-3.39808	1.65682	-0.0492329	0.450768	-1024.32	16.1326	3.66722	0	0	0.902917	32.0979
0	-28.018	0	0	-28.6318	0.338446	-11.3854	-0.488278	0.0576023	-0.0898486	-79.5937	-6.53E-15	14.9149	0	0	-0.0690092	1.02183	14.7167	0.230383	-12.5985	347.32	680.314	460.547	460.547	460.547	1.42227	-12.3504	-4.37692	-346.794	353.305	235.137	204.146	204.146	204.146	-12.394	-4.49626	-0.940138	-8.2523	-8.35115	-2.42961	1.6556	0.0541533	0.475242	-1041.95	57.0816	6.25107	0	0	1.20355	34.8583
0	-28.1676	0	0	-28.8281	0.349713	-11.7655	-0.496459	0.0877025	-0.0665578	-81.1185	1.24E-14	24.1879	0	0	0.0266772	0.955209	13.6834	-0.790123	-3.26462	347.302	675.714	461.627	461.627	461.627	0.415296	-10.3636	-5.63278	-350.927	353.295	242.593	204.146	204.146	204.146	-10.3673	-5.63956	0.0952579	-7.61273	-8.27406	-1.30463	1.60793	0.158758	0.530399	-1043.64	101.237	6.75825	0	0	1.46675	37.7812
0	-27.8225	0	0	-28.5409	0.367022	-12.3474	-0.49109	0.119071	-0.0445378	-79.6902	-4.57E-15	33.0021	0	0	0.12705	0.914329	12.5375	-1.86317	6.95804	347.383	670.472	462.366	462.366	462.366	-0.468539	-8.85276	-6.72742	-352.436	353.547	250.144	204.146	204.146	204.146	-8.8057	-6.66511	0.98374	-6.8668	-8.20837	-0.108383	1.50018	0.244504	0.61467	-1024.32	143.161	5.06706	0	0	1.70145	40.8223
0	-27.0349	0	0	-27.8297	0.392169	-13.1882	-0.474062	0.145409	-0.0255652	-75.7843	-1.05E-14	39.9043	0	0	0.218156	0.908132	11.287	-2.92792	17.9905	347.585	664.776	462.664	462.665	462.665	-1.11748	-7.79113	-7.60772	-351.315	354.237	257.618	204.146	204.146	204.146	-7.69607	-7.51028	1.6266	-6.00807	-8.14157	1.07701	1.33168	0.296134	0.725175	-983.703	177.452	1.66568	0	0	1.9206	43.9424
0	-25.8808	0	0	-26.7766	0.426537	-14.3279	-0.450526	0.161446	-0.00989421	-70.557	9.15E-15	43.7002	0	0	0.288486	0.942426	9.93335	-3.93682	29.7497	347.915	658.827	462.411	462.411	462.411	-1.44123	-7.13072	-8.2475	-347.634	355.52	264.873	204.146	204.146	204.146	-7.00507	-8.13957	1.94441	-5.01301	-8.0678	2.18328	1.11696	0.306802	0.857781	-927.44	200.159	-2.40364	0	0	2.14127	47.1091
0	-24.4434	0	0	-25.4669	0.470703	-15.7755	-0.425858	0.164618	0.00345608	-65.3201	2.61E-15	43.7997	0	0	0.331444	1.02074	8.47266	-4.86102	42.1453	348.365	652.836	461.501	461.501	461.501	-1.38777	-6.81788	-8.64392	-341.507	357.494	271.799	204.146	204.146	204.146	-6.68982	-8.54396	1.89214	-3.84307	-7.9909	3.16375	0.876544	0.276855	1.00714	-863.007	209.681	-6.03667	0	0	2.37773	50.2959
0	-22.798	0	0	-23.9723	0.524243	-17.503	-0.403379	0.154646	0.0164195	-61.0289	5.88E-15	40.261	0	0	0.345372	1.14552	6.89688	-5.69346	55.0778	348.92	647.007	459.856	459.856	459.856	-0.950875	-6.80823	-8.80896	-333.063	360.179	278.312	204.146	204.146	204.146	-6.70982	-8.73354	1.46673	-2.44925	-7.92625	3.99949	0.634579	0.217157	1.16869	-797.407	207.052	-8.22469	0	0	2.63641	53.4803
0	-21.0036	0	0	-22.3404	0.58568	-19.4454	-0.383035	0.133547	0.0305368	-57.9458	-3.92E-15	33.7707	0	0	0.333201	1.31893	5.19629	-6.44872	68.4388	349.561	641.531	457.443	457.442	457.443	-0.168807	-7.07613	-8.75988	-322.427	363.509	284.341	204.146	204.146	204.146	-7.03599	-8.72756	0.70693	-0.778553	-7.8992	4.70225	0.414961	0.146632	1.34202	-734.837	195.459	-8.55022	0	0	2.91016	56.6412
0	-19.1024	0	0	-20.5946	0.652581	-21.5089	-0.362399	0.105477	0.046745	-55.7158	-3.27E-16	25.5078	0	0	0.302334	1.54342	3.36224	-7.15924	82.1144	350.265	636.574	454.291	454.291	454.291	0.885154	-7.61563	-8.51256	-309.712	367.349	289.818	204.146	204.146	204.146	-7.65338	-8.54636	-0.315412	1.21673	-7.94038	5.31328	0.238668	0.0854148	1.52788	-676.895	178.516	-7.40933	0	0	3.17651	59.7567
0	-17.1247	0	0	-18.7408	0.721792	-23.5836	-0.338582	0.0751835	0.0642486	-53.6879	6.39E-15	16.8095	0	0	0.262786	1.82193	1.39005	-7.86778	95.991	351.016	632.274	450.512	450.512	450.512	2.11846	-8.43514	-8.07889	-295.028	371.525	294.663	204.146	204.146	204.146	-8.55851	-8.20749	-1.51095	3.56881	-8.07915	5.89668	0.13327	0.0520363	1.7323	-625.9	158.875	-5.50861	0	0	3.41186	62.8022
0	-15.0946	0	0	-16.7779	0.789773	-25.5595	-0.310085	0.0465116	0.0812946	-51.2848	2.61E-15	8.83735	0	0	0.223919	2.15737	-0.718288	-8.6136	109.967	351.797	628.738	446.299	446.299	446.299	3.43672	-9.54938	-7.4683	-278.494	375.861	298.79	204.146	204.146	204.146	-9.75423	-7.72601	-2.79033	6.28346	-8.33469	6.52446	0.128836	0.0564755	1.95775	-585.661	137.201	-3.3327	0	0	3.60386	65.7498
0	-13.0332	0	0	-14.7068	0.852942	-27.3391	-0.277231	0.0219404	0.0952764	-48.189	1.96E-15	2.39322	0	0	0.191524	2.55108	-2.95229	-9.41474	123.969	352.595	626.044	441.92	441.92	441.92	4.75742	-10.9722	-6.69155	-260.24	380.21	302.114	204.146	204.146	204.146	-11.2447	-7.11756	-4.07796	9.33085	-8.70846	7.25474	0.247812	0.102325	2.20153	-559.368	113.517	-0.91089	0	0	3.74798	68.5684
0	-10.9604	0	0	-12.5367	0.908082	-28.8472	-0.241512	0.00266294	0.103603	-44.3315	-5.23E-15	-2.14444	0	0	0.166684	2.99901	-5.29223	-10.2525	137.966	353.39	624.253	437.685	437.685	437.685	6.01827	-12.7115	-5.76587	-240.411	384.468	304.566	204.146	204.146	204.146	-13.0317	-6.403	-5.31969	12.6404	-9.17848	8.10839	0.485554	0.186439	2.45469	-545.226	88.5858	1.82224	0	0	3.82047	71.223
0	-8.89646	0	0	-10.2908	0.952797	-30.039	-0.204967	-0.0112176	0.104518	-39.8174	1.31E-15	-4.79651	0	0	0.146873	3.48704	-7.71004	-11.0664	151.965	354.159	623.419	433.901	433.901	433.901	7.18005	-14.7666	-4.71934	-219.16	388.578	306.108	204.146	204.146	204.146	-15.1125	-5.61294	-6.4843	16.1031	-9.69878	9.05397	0.807061	0.297796	2.69846	-537.042	64.007	4.93732	0	0	3.77748	73.6738
0	-6.86435	0	0	-8.00706	0.985939	-30.9042	-0.169713	-0.0201979	0.0973475	-34.8453	-3.92E-15	-5.86321	0	0	0.128428	3.98755	-10.1715	-11.7621	166.001	354.868	623.605	430.822	430.822	430.822	8.2251	-17.1257	-3.59219	-196.647	392.516	306.744	204.146	204.146	204.146	-17.4772	-4.78917	-7.56001	19.5814	-10.2056	10.0059	1.1521	0.420429	2.90897	-525.623	42.5112	8.33174	0	0	3.57243	75.8755
0	-4.8908	0	0	-5.73674	1.00786	-31.4682	-0.137845	-0.0251658	0.0831083	-29.6772	0	-5.79904	0	0	0.108904	4.45952	-12.6399	-12.2301	180.108	355.478	624.879	428.603	428.603	428.603	9.15336	-19.7652	-2.43291	-173.038	396.287	306.519	204.146	204.146	204.146	-20.1077	-3.98106	-8.54889	22.9284	-10.6293	10.8371	1.45504	0.531348	3.05831	-503.332	26.7121	11.8565	0	0	3.19614	77.7792
0	-3.00654	0	0	-3.53767	1.02036	-31.7867	-0.111264	-0.0273739	0.0641893	-24.6239	-1.96E-15	-5.10241	0	0	0.0881639	4.85414	-15.0801	-12.3682	194.291	355.956	627.31	427.275	427.275	427.275	9.97753	-22.6507	-1.2894	-148.502	399.905	305.511	204.146	204.146	204.146	-22.9766	-3.23694	-9.46129	26.011	-10.9112	11.4026	1.66233	0.603744	3.12052	-466.201	18.1745	15.5181	0	0	2.68868	79.3371
0	-1.2437	0	0	-1.46555	1.0262	-31.9346	-0.0915795	-0.0285763	0.0440703	-20.0363	-3.27E-15	-4.24829	0	0	0.0679882	5.12456	-17.4618	-12.0998	208.514	356.285	630.948	426.75	426.75	426.75	10.7173	-25.7396	-0.198522	-123.206	403.386	303.819	204.146	204.146	204.146	-26.0482	-2.59373	-10.3111	28.7337	-11.0188	11.5687	1.74104	0.613639	3.0791	-413.473	16.6871	19.6287	0	0	2.11973	80.511
0	0.368153	0	0	0.434061	1.02835	-31.989	-0.0797649	-0.0301381	0.0259557	-16.2438	0	-3.55755	0	0	0.0506434	5.23691	-19.7611	-11.3872	222.686	356.474	635.805	426.845	426.845	426.845	11.3934	-28.9856	0.821335	-97.309	406.738	301.543	204.146	204.146	204.146	-29.2821	-2.06941	-11.1124	31.0552	-10.9549	11.2431	1.67252	0.55807	2.93671	-343.531	22.314	24.1593	0	0	1.55065	81.2791
0	1.80679	0	0	2.13096	1.02929	-32.0128	-0.0762359	-0.032875	0.012163	-13.5009	-1.96E-15	-3.18144	0	0	0.0375675	5.17866	-21.9595	-10.2409	236.67	356.563	641.83	427.325	427.325	427.325	12.0223	-32.3442	1.77123	-70.9406	409.953	298.771	204.146	204.146	204.146	-32.6369	-1.66175	-11.8766	32.9923	-10.7553	10.3981	1.45587	0.45692	2.71652	-254.252	34.5012	28.9524	0	0	1.02391	81.6379
0	3.06113	0	0	3.61206	1.03056	-32.045	-0.0804687	-0.036674	0.00376139	-11.8784	6.53E-16	-3.0935	0	0	0.0287489	4.96163	-24.0416	-8.72499	250.273	356.621	648.904	427.95	427.95	427.95	12.6126	-35.7783	2.66712	-44.1933	413.013	295.574	204.146	204.146	204.146	-36.0765	-1.35268	-12.6108	34.6076	-10.4766	9.08144	1.11321	0.340374	2.44948	-145.418	50.9899	33.4899	0	0	0.563684	81.598
0	4.13195	0	0	4.87916	1.03264	-32.0974	-0.0903257	-0.0407641	0.000597208	-11.1529	-6.53E-16	-3.15839	0	0	0.0229564	4.6207	-25.9914	-6.95544	263.263	356.731	656.833	428.511	428.511	428.511	13.1656	-39.261	3.53172	-17.1143	415.892	292.012	204.146	204.146	204.146	-39.5732	-1.11644	-13.3186	35.9873	-10.1807	7.41168	0.684751	0.236365	2.16818	-19.7791	67.3662	37.2875	0	0	0.173559	81.1746
0	5.02754	0	0	5.94178	1.03513	-32.1601	-0.102545	-0.0444989	0.00146516	-10.8719	-1.31E-15	-3.2515	0	0	0.0186286	4.20859	-27.7896	-5.08928	275.373	356.97	665.356	428.855	428.855	428.855	13.6777	-42.7746	4.38539	10.2882	418.563	288.135	204.146	204.146	204.146	-43.1078	-0.928794	-14.0001	37.2161	-9.92095	5.56037	0.224306	0.162668	1.90162	115.415	78.4778	40.1142	0	0	-0.156422	80.3781
0	5.75556	0	0	6.80698	1.03708	-32.2094	-0.114273	-0.0471992	0.00461907	-10.58	2.61E-15	-3.27049	0	0	0.0146565	3.7879	-29.4128	-3.30492	286.332	357.392	674.16	428.893	428.893	428.893	14.1442	-46.304	5.23894	38.027	421.008	283.989	204.146	204.146	204.146	-46.6641	-0.774105	-14.6534	38.3577	-9.73231	3.72437	-0.210585	0.127191	1.67277	249.023	81.1478	41.6805	0	0	-0.439007	79.2093
0	6.31579	0	0	7.47133	1.03745	-32.2185	-0.124397	-0.0481225	0.00790142	-10.037	-2.61E-15	-3.14674	0	0	0.0106202	3.42157	-30.8346	-1.77619	295.886	358.019	682.912	428.597	428.597	428.597	14.5631	-49.8315	6.09117	66.118	423.216	279.615	204.146	204.146	204.146	-50.224	-0.647913	-15.2757	39.4445	-9.62675	2.09371	-0.569729	0.128363	1.49496	368.578	75.2168	41.5125	0	0	-0.672558	77.6593
0	6.69689	0	0	7.91841	1.03537	-32.1663	-0.133641	-0.0465623	0.00886691	-9.28529	-1.31E-15	-2.86219	0	0	0.00657209	3.16337	-32.0271	-0.647078	303.829	358.846	691.289	427.992	427.992	427.992	14.9373	-53.333	6.93147	94.566	425.188	275.052	204.146	204.146	204.146	-53.7645	-0.554555	-15.8649	40.4766	-9.59498	0.822912	-0.819723	0.157267	1.37461	463.972	63.2266	39.0795	0	0	-0.833116	75.7125
0	6.87812	0	0	8.12199	1.03047	-32.0425	-0.144017	-0.0422205	0.00532725	-8.6019	2.94E-15	-2.48465	0	0	0.00267789	3.05075	-32.9633	-0.0135894	310.02	359.853	699.004	427.141	427.141	427.141	15.2741	-56.7792	7.7459	123.357	426.937	270.346	204.146	204.146	204.146	-57.2572	-0.501637	-16.4203	41.4263	-9.61316	0.0121201	-0.950429	0.200053	1.31145	530.199	48.7746	34.2426	0	0	-0.885943	73.3503
0	6.83436	0	0	8.05324	1.02286	-31.8501	-0.157746	-0.0354932	-0.00469285	-8.34778	-2.94E-15	-2.1808	0	0	-0.001163	3.10107	-33.619	0.0834996	314.385	361.02	705.834	426.13	426.13	426.13	15.5823	-60.138	8.52302	152.455	428.479	265.555	204.146	204.146	204.146	-60.6713	-0.494115	-16.9424	42.2479	-9.6518	-0.298585	-0.969001	0.241058	1.30081	567.244	34.6069	27.6929	0	0	-0.808204	70.5547
0	6.54321	0	0	7.68872	1.01306	-31.6009	-0.176282	-0.0274106	-0.0226129	-8.80382	-1.96E-15	-2.17524	0	0	-0.00548964	3.31109	-33.9758	-0.342993	316.921	362.335	711.621	425.053	425.053	425.052	15.8672	-63.3804	9.25678	181.801	429.831	260.762	204.146	204.146	204.146	-63.9771	-0.53044	-17.4308	42.8876	-9.68349	-0.124682	-0.892471	0.266292	1.33419	578.329	21.7094	20.8087	0	0	-0.606923	67.3094
0	5.99137	0	0	7.01721	1.0016	-31.3077	-0.199773	-0.0193606	-0.0493305	-10.0576	4.08E-15	-2.66719	0	0	-0.0110649	3.65876	-34.024	-1.23377	317.689	363.795	716.287	424.001	424.001	424.001	16.1257	-66.4831	9.94472	211.307	430.998	256.083	204.146	204.146	204.146	-67.1494	-0.601961	-17.88	43.2943	-9.6879	0.47291	-0.740772	0.266273	1.40073	567.913	8.99195	15.3356	0	0	-0.320287	63.604
0	5.17928	0	0	6.0437	0.988663	-30.9747	-0.226862	-0.0119278	-0.0849871	-11.9557	-1.31E-15	-3.65417	0	0	-0.0183125	4.10695	-33.7655	-2.4924	316.809	365.398	719.822	423.062	423.062	423.062	16.3435	-69.4306	10.5832	240.86	431.961	251.658	204.146	204.146	204.146	-70.1694	-0.695057	-18.2758	43.428	-9.65399	1.39933	-0.532977	0.236761	1.48999	540.159	-5.91807	12.4736	0	0	-0.00392968	59.4404
[truncated: 964 more rows]
[truncated: 122 more columns]
