# Supplementary material for: The impact of wide step width on lower limb coordination and its variability in individuals with flat feet
Source: PLoS One. 2025 Apr 24;20(4):e0321901. doi: 10.1371/journal.pone.0321901 (PMC12021241; doi:10.1371/journal.pone.0321901)
Supplement: S2 file — (ZIP) [file pone.0321901.s002.zip › Run - 9.csv]

	sdk:LAbsAnkleAngle			sdk:LAnkleAngles			sdk:LAnkleForce			sdk:LAnkleMoment			sdk:LAnklePower			sdk:LFE									sdk:LFO									sdk:LFootProgressAngles			sdk:LHipAngles			sdk:LHipForce			sdk:LHipMoment			sdk:LHipPower			sdk:LKneeAngles
Sub Frame	X	Y	Z	X	Y	Z	X	Y	Z	X	Y	Z	X	Y	Z	RX	RY	RZ	TX	TY	TZ	SX	SY	SZ	RX	RY	RZ	TX	TY	TZ	SX	SY	SZ	X	Y	Z	X	Y	Z	X	Y	Z	X	Y	Z	X	Y	Z	X
	deg	deg	deg	deg	deg	deg	N/kg	N/kg	N/kg	N.mm/kg	N.mm/kg	N.mm/kg	W/kg	W/kg	W/kg	deg	deg	deg	mm	mm	mm	mm	mm	mm	deg	deg	deg	mm	mm	mm	mm	mm	mm	deg	deg	deg	deg	deg	deg	N/kg	N/kg	N/kg	N.mm/kg	N.mm/kg	N.mm/kg	W/kg	W/kg	W/kg	deg
0	-4.85247	0	0	-5.28673	0.714082	-23.3556	-0.216096	0.0866984	-0.561144	7.97199	-4.25E-15	12.2666	0	0	-0.0417175	7.1799	-26.8311	-14.4961	286.368	371.582	733.595	423.936	423.936	423.936	11.1395	-84.8565	6.84253	426.303	418.398	248.424	204.146	204.146	204.146	-85.4241	-2.31054	-11.6822	39.0684	-8.65194	15.2776	0.793039	-0.0410503	1.88665	403.092	-213.847	3.75976	0	0	1.28375	25.7268
0	-6.22637	0	0	-6.66092	0.628325	-20.7672	-0.154685	0.122282	-0.64653	16.811	1.96E-15	19.5003	0	0	-0.0680633	6.77909	-25.6511	-13.6674	281.102	372.067	732.93	425.854	425.854	425.854	10.245	-86.4633	6.59457	446.257	414.961	248.999	204.146	204.146	204.146	-86.951	-2.06015	-10.8645	37.6494	-8.51459	14.294	0.503891	-0.0341058	1.83323	590.359	-210.372	-13.3318	0	0	1.73768	21.6587
0	-7.5875	0	0	-7.9779	0.538067	-17.9439	-0.0834593	0.150554	-0.726061	24.9768	3.10E-15	24.7684	0	0	-0.0859089	6.27229	-24.621	-12.2364	276.823	372.429	732.291	428.151	428.151	428.151	9.34769	-87.5829	6.50322	462.918	411.535	249.468	204.146	204.146	204.146	-87.9867	-1.64632	-10.1759	36.2605	-8.36852	12.7199	0.0793456	-0.0151453	1.72642	834.05	-194.531	-28.3778	0	0	2.24388	18.2906
0	-8.90686	0	0	-9.22537	0.448093	-15.0369	-0.0115102	0.16772	-0.793925	31.0721	3.02E-15	27.2627	0	0	-0.0866698	5.70091	-23.7492	-10.3222	273.547	372.721	731.682	430.721	430.721	430.721	8.47226	-88.1928	6.6061	475.862	408.263	249.426	204.146	204.146	204.146	-88.5132	-1.07011	-9.65196	34.9362	-8.21528	10.6827	-0.450732	0.00446415	1.57784	1114.09	-172.633	-40.4066	0	0	2.75963	15.6454
0	-10.1498	0	0	-10.3879	0.363362	-12.2246	0.0497264	0.171709	-0.842524	33.6668	2.86E-15	26.6748	0	0	-0.0706912	5.10928	-23.0226	-8.11023	271.15	373.001	731.062	433.435	433.436	433.436	7.64205	-88.3025	6.89906	484.752	405.223	248.51	204.146	204.146	204.146	-88.543	-0.357364	-9.29681	33.6922	-8.05741	8.37217	-1.01995	0.0128623	1.40718	1393.25	-152.432	-49.5201	0	0	3.22348	13.7126
0	-11.2691	0	0	-11.4344	0.288568	-9.69096	0.0890251	0.162644	-0.864224	31.6777	-6.21E-15	23.298	0	0	-0.0473973	4.53951	-22.4107	-5.82815	269.392	373.306	730.342	436.16	436.16	436.16	6.88202	-87.9602	7.33497	489.371	402.418	246.469	204.146	204.146	204.146	-88.1265	0.439176	-9.08589	32.5254	-7.89599	6.01703	-1.54332	0.00115764	1.23423	1625.23	-140.29	-55.9789	0	0	3.58076	12.452
0	-12.2013	0	0	-12.3111	0.227661	-7.59859	0.0981017	0.142722	-0.85375	24.728	-3.59E-15	17.9745	0	0	-0.0281822	4.02612	-21.8739	-3.70806	267.972	373.634	729.406	438.767	438.767	438.767	6.21867	-87.2545	7.8313	489.647	399.787	243.223	204.146	204.146	204.146	-87.3546	1.24298	-8.97385	31.4179	-7.72913	3.84696	-1.94193	-0.0299472	1.07706	1768.34	-137.72	-59.5872	0	0	3.80141	11.7967
0	-12.8677	0	0	-12.9414	0.183445	-6.06643	0.0740517	0.116377	-0.810301	13.3951	-8.17E-16	11.9672	0	0	-0.0173287	3.59249	-21.3719	-1.94639	266.581	373.948	728.13	441.147	441.147	441.147	5.67451	-86.3083	8.28562	485.682	397.23	238.881	204.146	204.146	204.146	-86.353	1.96446	-8.90463	30.3435	-7.55254	2.05382	-2.16326	-0.0702051	0.948669	1797.02	-140.208	-59.8195	0	0	3.87038	11.6602
0	-13.1818	0	0	-13.2364	0.157421	-5.16043	0.0206854	0.0896961	-0.737302	-0.75248	9.80E-16	6.67829	0	0	-0.00800729	3.24949	-20.8707	-0.675783	264.96	374.19	726.4	443.215	443.215	443.215	5.26039	-85.2668	8.5986	477.754	394.643	233.732	204.146	204.146	204.146	-85.2697	2.51918	-8.82293	29.2752	-7.36132	0.764604	-2.18941	-0.107862	0.854079	1706.14	-139.461	-56.4934	0	0	3.76578	11.9466
0	-13.062	0	0	-13.1107	0.14991	-4.89843	-0.0517512	0.0688025	-0.640554	-15.3917	-1.63E-16	3.27028	0	0	0.0127174	2.99642	-20.3466	0.0465511	262.93	374.31	724.127	444.91	444.91	444.91	4.97019	-84.2789	8.70031	466.302	391.952	228.184	204.146	204.146	204.146	-84.2557	2.84971	-8.68617	28.1908	-7.15256	0.0310411	-2.02807	-0.129691	0.793855	1506.26	-126.189	-50.2189	0	0	3.44848	12.5629
0	-12.449	0	0	-12.5026	0.160308	-5.26105	-0.128699	0.0575662	-0.526437	-27.9505	-3.35E-15	2.31695	0	0	0.0531307	2.82228	-19.7889	0.237986	260.406	374.275	721.262	446.198	446.198	446.198	4.78044	-83.4742	8.57278	451.883	389.143	222.68	204.146	204.146	204.146	-83.44	2.94498	-8.47439	27.0781	-6.92586	-0.168875	-1.70586	-0.130668	0.76205	1217.97	-95.638	-42.2216	0	0	2.88555	13.4286
0	-11.3248	0	0	-11.3922	0.187217	-6.1975	-0.195233	0.0554278	-0.40079	-36.2985	-1.80E-15	3.59398	0	0	0.108448	2.70737	-19.201	-0.0162806	257.401	374.076	717.798	447.059	447.059	447.059	4.65406	-82.9395	8.25955	435.118	386.268	217.607	204.146	204.146	204.146	-82.9061	2.84924	-8.19418	25.9399	-6.68328	0.0765761	-1.25858	-0.110217	0.751792	865.698	-50.0239	-33.6274	0	0	2.08361	14.4831
0	-9.72517	0	0	-9.81271	0.22832	-7.62136	-0.240879	0.0579898	-0.270152	-39.4199	-1.47E-15	6.22895	0	0	0.161815	2.62493	-18.6011	-0.573061	254.024	373.721	713.782	447.48	447.48	447.48	4.54705	-82.7015	7.85701	416.647	383.425	213.22	204.146	204.146	204.146	-82.6749	2.65469	-7.87568	24.797	-6.42741	0.622891	-0.736992	-0.0766497	0.758269	479.189	0.682006	-24.9296	0	0	1.12917	15.6903
0	-7.74086	0	0	-7.84696	0.280189	-9.40452	-0.26321	0.058785	-0.143144	-37.777	3.27E-15	8.98064	0	0	0.194454	2.54413	-18.0208	-1.24731	250.456	373.224	709.298	447.456	447.456	447.456	4.41913	-82.7242	7.48772	397.085	380.731	209.613	204.146	204.146	204.146	-82.7038	2.4757	-7.56469	23.6902	-6.16007	1.28565	-0.207414	-0.040614	0.781983	95.0389	43.0578	-16.0496	0	0	0.197393	17.0384
0	-5.50004	0	0	-5.61072	0.338325	-11.3814	-0.266402	0.0528673	-0.0316742	-32.953	-3.43E-15	10.7126	0	0	0.196814	2.43475	-17.5	-1.8385	246.92	372.597	704.464	446.976	446.976	446.976	4.24571	-82.924	7.26456	376.995	378.288	206.74	204.146	204.146	204.146	-82.9042	2.4131	-7.31163	22.677	-5.88136	1.86684	0.249847	-0.00823699	0.830653	-241.347	67.187	-7.06303	0	0	-0.486513	18.536
0	-3.14057	0	0	-3.22816	0.397667	-13.3712	-0.256975	0.0395049	0.0520392	-26.8717	2.78E-15	10.8049	0	0	0.172766	2.27257	-17.0787	-2.16688	243.627	371.853	699.403	446.034	446.034	446.034	4.02501	-83.1979	7.25863	356.851	376.155	204.472	204.146	204.146	204.146	-83.171	2.52452	-7.15842	21.8247	-5.58988	2.19048	0.553983	0.0212476	0.910003	-482.646	72.0991	1.15688	0	0	-0.751971	20.2008
0	-0.782242	0	0	-0.81064	0.453518	-15.2146	-0.241069	0.0234488	0.100815	-21.1656	-3.10E-15	9.42994	0	0	0.136024	2.04441	-16.7886	-2.11159	240.722	371.013	694.231	444.629	444.629	444.629	3.77481	-83.4522	7.48482	337.007	374.335	202.656	204.146	204.146	204.146	-83.411	2.81488	-7.12677	21.1999	-5.28466	2.14032	0.657289	0.0604621	1.02482	-597.27	68.5631	6.93317	0	0	-0.60293	22.0458
0	1.48963	0	0	1.55612	0.502545	-16.8067	-0.223	0.0114472	0.115549	-16.7967	-1.96E-15	7.28364	0	0	0.100826	1.75031	-16.6448	-1.6372	238.239	370.118	689.039	442.776	442.776	442.776	3.52078	-83.6225	7.90904	317.672	372.792	201.158	204.146	204.146	204.146	-83.5609	3.24868	-7.21333	20.858	-4.96631	1.68547	0.557668	0.119643	1.17256	-579.447	70.867	8.54255	0	0	-0.232215	24.0652
0	3.62577	0	0	3.81515	0.543474	-18.1157	-0.205091	0.00769806	0.103793	-14.0097	2.21E-15	5.09496	0	0	0.0748071	1.40297	-16.6425	-0.800863	236.088	369.229	683.884	440.513	440.513	440.513	3.28324	-83.6775	8.46959	298.91	371.479	199.879	204.146	204.146	204.146	-83.5915	3.7735	-7.39337	20.8334	-4.6377	0.886995	0.30298	0.202007	1.34961	-451.288	88.3167	5.1945	0	0	0.0826868	26.2265
0	5.60445	0	0	5.93493	0.577166	-19.1789	-0.188967	0.0118447	0.0757221	-12.6208	3.35E-15	3.29509	0	0	0.058798	1.02474	-16.7572	0.262493	234.064	368.415	678.789	437.913	437.913	437.913	3.06815	-83.6144	9.10059	280.672	370.361	198.75	204.146	204.146	204.146	-83.5011	4.34174	-7.62943	21.1322	-4.30237	-0.117806	-0.0223806	0.293789	1.54932	-254.112	118.998	-2.43307	0	0	0.138811	28.4716
0	7.42092	0	0	7.90421	0.60608	-20.0805	-0.175907	0.020271	0.0416745	-12.2817	2.82E-15	1.98959	0	0	0.0502031	0.643427	-16.9477	1.37196	231.885	367.732	673.746	435.082	435.082	435.082	2.86512	-83.4477	9.74885	262.835	369.423	197.721	204.146	204.146	204.146	-83.3055	4.92343	-7.88085	21.7271	-3.96292	-1.14825	-0.325224	0.374351	1.76393	-35.9201	153.376	-12.4421	0	0	-0.0892234	30.7255
0	9.07936	0	0	9.72629	0.633374	-20.9222	-0.16626	0.0282805	0.00988469	-12.6042	-8.17E-17	1.05819	0	0	0.0458106	0.287894	-17.1607	2.33925	229.245	367.213	668.726	432.159	432.159	432.158	2.65179	-83.2004	10.3818	245.247	368.663	196.764	204.146	204.146	204.146	-83.0283	5.50898	-8.11189	22.5547	-3.62025	-2.01977	-0.533219	0.423231	1.9831	162.103	179.559	-22.3756	0	0	-0.459121	32.9079
0	10.5877	0	0	11.4133	0.661974	-21.7941	-0.159874	0.0322186	-0.0140363	-13.2933	-1.59E-15	0.32253	0	0	0.0433336	-0.016315	-17.3367	3.00411	225.863	366.866	663.696	429.299	429.299	429.299	2.40171	-82.897	10.9875	227.768	368.08	195.858	204.146	204.146	204.146	-82.6942	6.10461	-8.29684	23.5182	-3.27426	-2.57967	-0.602879	0.425593	2.19511	310.192	188.862	-30.0135	0	0	-0.758748	34.9417
0	11.9557	0	0	12.9815	0.693848	-22.7535	-0.156124	0.0302911	-0.0279521	-14.1422	3.27E-16	-0.358431	0	0	0.0414018	-0.250894	-17.4157	3.26165	221.52	366.678	658.632	426.663	426.663	426.663	2.09237	-82.5592	11.5686	210.294	367.669	194.995	204.146	204.146	204.146	-82.3255	6.72386	-8.42179	24.4944	-2.9264	-2.73394	-0.53082	0.375099	2.38889	394.813	178.085	-33.8477	0	0	-0.833461	36.7583
0	13.1945	0	0	14.448	0.729618	-23.8142	-0.153846	0.0227555	-0.0323757	-14.9756	-2.04E-15	-1.02667	0	0	0.0392842	-0.407703	-17.3443	3.07763	216.088	366.624	653.535	424.399	424.399	424.399	1.71133	-82.2055	12.1347	192.768	367.41	194.176	204.146	204.146	204.146	-81.9412	7.37885	-8.484	25.3482	-2.5823	-2.46077	-0.345586	0.273415	2.55546	416.235	149.041	-33.2616	0	0	-0.659112	38.3004
0	14.3166	0	0	15.8267	0.768535	-24.949	-0.15207	0.0111048	-0.029574	-15.6759	-1.53E-17	-1.66335	0	0	0.0367873	-0.490205	-17.0816	2.49066	209.531	366.678	648.438	422.629	422.629	422.629	1.25998	-81.8502	12.6948	175.179	367.276	193.403	204.146	204.146	204.146	-81.5565	8.07308	-8.48983	25.9511	-2.25259	-1.80959	-0.0943468	0.130997	2.69129	384.974	106.534	-28.4178	0	0	-0.333487	39.5257
0	15.3345	0	0	17.1265	0.808744	-26.0998	-0.150056	-0.0026714	-0.0224977	-16.1512	-1.83E-15	-2.23114	0	0	0.0339442	-0.512769	-16.6043	1.60139	201.899	366.806	643.41	421.441	421.441	421.441	0.754619	-81.5039	13.2517	157.549	367.234	192.681	204.146	204.146	204.146	-81.1834	8.7972	-8.4525	26.2005	-1.95034	-0.8866	0.171916	-0.0367499	2.79012	317.474	55.9556	-20.1815	0	0	-0.00544603	40.4111
0	16.2602	0	0	18.3484	0.847695	-27.1934	-0.147632	-0.0164831	-0.014003	-16.3537	-2.56E-15	-2.69206	0	0	0.0308879	-0.497392	-15.9084	0.551647	193.305	366.964	638.544	420.885	420.885	420.885	0.224903	-81.1739	13.799	139.922	367.25	192.013	204.146	204.146	204.146	-80.83	9.52799	-8.38929	26.033	-1.68742	0.168969	0.410346	-0.207578	2.84715	231.942	2.91518	-10.0041	0	0	0.20632	40.9563
0	17.1031	0	0	19.4853	0.882614	-28.1559	-0.145065	-0.0285998	-0.00640809	-16.2613	-2.19E-15	-3.03744	0	0	0.0276479	-0.469093	-15.0065	-0.50156	183.9	367.096	633.951	420.96	420.96	420.96	-0.289841	-80.8641	14.3207	122.345	367.296	191.401	204.146	204.146	204.146	-80.5013	10.2302	-8.31873	25.4306	-1.47156	1.21087	0.587963	-0.353055	2.85742	146.41	-46.5138	0.27908	0	0	0.262653	41.1823
0	17.8689	0	0	20.5222	0.910927	-28.9239	-0.142964	-0.0377527	-0.0015463	-15.8699	1.06E-15	-3.2785	0	0	0.0241758	-0.451289	-13.9227	-1.41275	173.838	367.135	629.739	421.611	421.611	421.611	-0.74637	-80.576	14.7925	104.859	367.352	190.845	204.146	204.146	204.146	-80.1982	10.8608	-8.25747	24.4184	-1.30509	2.1093	0.678413	-0.450746	2.82496	77.9225	-87.093	8.79175	0	0	0.210329	41.1261
0	18.558	0	0	21.4383	0.930656	-29.4524	-0.142193	-0.0433066	-0.000537942	-15.1952	-6.53E-16	-3.44355	0	0	0.0204355	-0.46143	-12.6868	-2.07135	163.252	367.021	626.003	422.731	422.731	422.731	-1.10433	-80.3068	15.1852	87.4906	367.405	190.344	204.146	204.146	204.146	-79.9177	11.3758	-8.21727	23.0574	-1.18636	2.77	0.666693	-0.487609	2.7606	39.4618	-114.42	14.0685	0	0	0.145391	40.8306
0	19.1645	0	0	22.2099	0.94069	-29.7191	-0.143503	-0.0451611	-0.00353732	-14.2528	-2.00E-15	-3.55247	0	0	0.0164675	-0.508355	-11.3279	-2.41711	152.232	366.707	622.819	424.173	424.173	424.173	-1.33303	-80.049	15.4696	70.248	367.449	189.9	204.146	204.146	204.146	-79.6513	11.7371	-8.20278	21.4323	-1.11248	3.1458	0.559793	-0.464494	2.68222	35.8093	-125.95	15.5036	0	0	0.151396	40.3355
0	19.6755	0	0	22.8119	0.940895	-29.7245	-0.147172	-0.0438586	-0.0096716	-13.045	-1.10E-15	-3.62499	0	0	0.0123909	-0.591845	-9.87093	-2.44362	140.819	366.175	620.243	425.768	425.768	425.768	-1.41557	-79.7884	15.6205	53.1177	367.486	189.516	204.146	204.146	204.146	-79.3847	11.9182	-8.21107	19.6385	-1.08225	3.23772	0.386867	-0.395156	2.60739	62.3092	-121.461	13.4635	0	0	0.254116	39.6703
0	20.0714	0	0	23.2201	0.931995	-29.4881	-0.15309	-0.0403315	-0.0174785	-11.5912	3.59E-15	-3.66617	0	0	0.00844761	-0.704056	-8.33453	-2.19044	129.015	365.439	618.314	427.353	427.353	427.353	-1.34968	-79.5032	15.6201	36.0707	367.52	189.202	204.146	204.146	204.146	-79.0964	11.907	-8.23261	17.7673	-1.09831	3.08711	0.18659	-0.300274	2.55368	108.113	-102.993	9.0584	0	0	0.423692	38.8526
0	20.3263	0	0	23.411	0.915307	-29.0417	-0.160736	-0.0356843	-0.0254235	-9.93313	-6.94E-16	-3.66368	0	0	0.00494651	-0.831841	-6.73141	-1.72893	116.8	364.538	617.061	428.791	428.791	428.791	-1.14592	-79.1638	15.4592	19.0691	367.555	188.968	204.146	204.146	204.146	-78.7577	11.7058	-8.2535	15.8951	-1.16745	2.76297	-0.00322017	-0.200913	2.53032	159.556	-74.3967	3.74435	0	0	0.60339	37.8909
0	20.4103	0	0	23.3621	0.892411	-28.4229	-0.169244	-0.0308246	-0.0320172	-8.13238	4.08E-16	-3.57462	0	0	0.00217594	-0.95958	-5.07011	-1.14591	104.152	363.529	616.505	429.987	429.987	429.987	-0.823995	-78.7342	15.1364	2.0736	367.598	188.828	204.146	204.146	204.146	-78.334	11.3278	-8.25817	14.076	-1.29933	2.34775	-0.147901	-0.112066	2.54155	202.088	-40.0883	-1.13375	0	0	0.736533	36.7899
0	20.2917	0	0	23.0527	0.864845	-27.6682	-0.177667	-0.0264577	-0.0361461	-6.27292	8.98E-16	-3.3459	0	0	0.000340021	-1.07175	-3.35738	-0.52757	91.0681	362.479	616.669	430.895	430.895	430.895	-0.408269	-78.1747	14.6578	-14.9483	367.653	188.795	204.146	204.146	204.146	-77.7864	10.7942	-8.23248	12.34	-1.50479	1.9222	-0.219082	-0.0415822	2.58203	222.627	-4.66617	-4.55913	0	0	0.784925	35.5563
0	19.9404	0	0	22.4644	0.833868	-26.8076	-0.184888	-0.0229174	-0.0372664	-4.41751	3.84E-15	-2.91249	0	0	-0.000485493	-1.15511	-1.60016	0.0544634	77.5857	361.454	617.57	431.518	431.518	431.518	0.0764824	-77.4446	14.0348	-32.0172	367.722	188.878	204.146	204.146	204.146	-77.0747	10.1299	-8.16655	10.6946	-1.79391	1.55108	-0.202999	0.00974293	2.64225	213.115	28.0277	-6.03971	0	0	0.738021	34.202
0	19.33	0	0	21.5829	0.800345	-25.8612	-0.189923	-0.0200684	-0.0356568	-2.60972	4.33E-15	-2.19844	0	0	-0.000378961	-1.19973	0.193194	0.55209	63.7901	360.517	619.22	431.904	431.904	431.904	0.608171	-76.5055	13.2843	-49.1394	367.808	189.083	204.146	204.146	204.146	-76.1603	9.36107	-8.05684	9.12961	-2.174	1.273	-0.100624	0.0439619	2.70729	171.501	54.9906	-5.59669	0	0	0.604102	32.7459
0	18.4403	0	0	20.3994	0.764748	-24.8394	-0.191939	-0.0174857	-0.0319552	-0.859288	-4.04E-15	-1.1433	0	0	0.000490052	-1.19901	2.01218	0.944205	49.8169	359.725	621.618	432.13	432.13	432.13	1.16876	-75.3232	12.4278	-66.3083	367.912	189.406	204.146	204.146	204.146	-75.0081	8.5137	-7.90692	7.62357	-2.64829	1.09609	0.0753812	0.0665285	2.76184	100.455	74.6905	-3.61209	0	0	0.396159	31.2131
0	17.2576	0	0	18.9112	0.727249	-23.7445	-0.190471	-0.0143748	-0.0274268	0.836356	-6.03E-15	0.298708	0	0	0.0018523	-1.14918	3.84403	1.23504	35.8438	359.122	624.745	432.292	432.292	432.292	1.7444	-73.8694	11.4917	-83.509	368.038	189.832	204.146	204.146	204.146	-73.5884	7.61378	-7.72739	6.15006	-3.21441	0.999609	0.301933	0.0815122	2.79076	7.16339	86.5648	-0.695478	0	0	0.128986	29.6334
0	15.7747	0	0	17.1224	0.68789	-22.5751	-0.185335	-0.0101445	-0.0234259	2.48539	1.72E-15	2.09443	0	0	0.0035435	-1.04839	5.67363	1.44833	22.0787	358.741	628.557	432.491	432.491	432.491	2.32473	-72.1218	10.5071	-100.726	368.192	190.335	204.146	204.146	204.146	-71.8773	6.68845	-7.53492	4.68388	-3.86388	0.941293	0.550714	0.0943221	2.7823	-99.2861	91.2325	2.52704	0	0	-0.182831	28.0403
0	13.9907	0	0	15.0431	0.646762	-21.3316	-0.17701	-0.00466301	-0.02136	4.03961	3.59E-15	4.10094	0	0	0.00549196	-0.89634	7.48335	1.61907	8.74293	358.6	632.984	432.824	432.824	432.824	2.90181	-70.0638	9.51011	-117.95	368.389	190.875	204.146	204.146	204.146	-69.8566	5.76728	-7.35056	3.20608	-4.58168	0.867967	0.796048	0.109209	2.73252	-209.956	89.7068	5.52651	0	0	-0.522613	26.4702
0	11.9101	0	0	12.6885	0.604156	-20.0208	-0.166492	0.00151778	-0.0224244	5.38212	-4.57E-15	6.04777	0	0	0.00775391	-0.69444	9.25288	1.78514	-3.94283	358.704	637.929	433.372	433.372	433.372	3.46872	-67.6847	8.54012	-135.187	368.645	191.411	204.146	204.146	204.146	-67.5139	4.88294	-7.19676	1.70713	-5.346	0.726555	1.01498	0.127583	2.64057	-316.747	82.7194	7.92784	0	0	-0.867495	24.9615
0	9.5434	0	0	10.0782	0.560657	-18.6596	-0.155401	0.00746357	-0.0271186	6.29451	2.29E-15	7.58434	0	0	0.0101359	-0.446301	10.9591	1.97925	-15.7711	359.046	643.269	434.198	434.198	434.197	4.01844	-64.9793	7.6369	-152.46	368.978	191.9	204.146	204.146	204.146	-64.8423	4.07048	-7.09387	0.188827	-6.12935	0.474584	1.19534	0.149073	2.51133	-414.8	70.9436	9.4667	0	0	-1.19357	23.5551
0	6.90679	0	0	7.23485	0.517178	-17.2768	-0.145859	0.012092	-0.0358038	6.46177	3.27E-15	8.33677	0	0	0.0116982	-0.158556	12.5768	2.223	-26.5563	359.607	648.863	435.336	435.336	435.336	4.54357	-61.9489	6.83662	-169.804	369.401	192.315	204.146	204.146	204.146	-61.8415	3.36474	-7.05645	-1.33591	-6.90008	0.0879522	1.33123	0.169133	2.35116	-500.934	54.6616	9.94202	0	0	-1.47412	22.293
0	4.02386	0	0	4.18448	0.474913	-15.9125	-0.14064	0.0144179	-0.048416	5.46885	1.31E-15	7.98695	0	0	0.00999728	0.15867	14.0792	2.5234	-36.139	360.357	654.558	436.795	436.795	436.794	5.03607	-58.6025	6.16639	-187.264	369.916	192.66	204.146	204.146	204.146	-58.5189	2.79599	-7.0896	-2.84411	-7.62569	-0.43504	1.42544	0.181767	2.16842	-574.601	34.2975	9.22804	0	0	-1.68666	21.2177
0	0.927941	0	0	0.958957	0.435212	-14.6137	-0.14252	0.0136621	-0.0641858	2.90275	4.57E-15	6.35291	0	0	0.0011755	0.491913	15.4395	2.87249	-44.3881	361.262	660.19	438.555	438.555	438.555	5.48679	-54.9598	5.6386	-204.875	370.508	192.976	204.146	204.146	204.146	-54.8926	2.38413	-7.18564	-4.30489	-8.27658	-1.07385	1.48554	0.179521	1.97158	-637.469	10.1279	7.36846	0	0	-1.8164	20.3704
0	-2.33515	0	0	-2.40082	0.399381	-13.4282	-0.153532	0.00971407	-0.0820209	-1.52188	-1.96E-15	3.50458	0	0	-0.0190658	0.825285	16.6322	3.24945	-51.1993	362.278	665.592	440.572	440.572	440.572	5.88455	-51.0536	5.24612	-222.644	371.144	193.357	204.146	204.146	204.146	-50.9947	2.1327	-7.32217	-5.68201	-8.82977	-1.78929	1.52144	0.156216	1.76929	-691.963	-17.0496	4.61402	0	0	-1.85366	19.7895
0	-5.70548	0	0	-5.84215	0.368495	-12.3968	-0.174549	0.00334823	-0.100759	-7.87346	4.66E-15	-0.176412	0	0	-0.0535879	1.14214	17.6347	3.62395	-56.495	363.36	670.598	442.783	442.783	442.783	6.21519	-46.9329	4.96025	-240.52	371.77	193.946	204.146	204.146	204.146	-46.8739	2.02411	-7.4629	-6.93744	-9.27208	-2.52907	1.54151	0.109088	1.56998	-740.152	-45.5843	1.45281	0	0	-1.79265	19.5091
0	-9.10981	0	0	-9.29968	0.343265	-11.5481	-0.205006	-0.00364095	-0.119367	-15.9535	-1.31E-15	-4.01011	0	0	-0.101657	1.42711	18.4286	3.95994	-60.2235	364.461	675.05	445.115	445.115	445.115	6.46131	-42.6616	4.73255	-258.387	372.325	194.919	204.146	204.146	204.146	-42.5959	2.018	-7.56189	-8.03515	-9.60183	-3.23387	1.554	0.0414693	1.38108	-783.642	-72.5555	-1.47261	0	0	-1.63384	19.5571
0	-12.4643	0	0	-12.6969	0.324014	-10.8971	-0.24279	-0.00851891	-0.137332	-25.2981	5.88E-15	-7.12838	0	0	-0.157699	1.66795	19.0006	4.21966	-62.3599	365.538	678.797	447.495	447.495	447.495	6.60385	-38.3162	4.50123	-276.05	372.749	196.469	204.146	204.146	204.146	-38.2412	2.05395	-7.57154	-8.94514	-9.82855	-3.84376	1.56267	-0.0361514	1.20937	-822	-93.617	-3.60605	0	0	-1.38402	19.9545
0	-15.6788	0	0	-15.9501	0.31078	-10.4479	-0.284854	-0.00870778	-0.153737	-35.289	1.31E-15	-8.73104	0	0	-0.212172	1.85672	19.3437	4.36727	-62.9056	366.553	681.71	449.858	449.858	449.858	6.62589	-33.9817	4.20058	-293.244	373.005	198.777	204.146	204.146	204.146	-33.8999	2.05883	-7.45292	-9.64655	-9.97035	-4.30377	1.57451	-0.109554	1.05804	-856.133	-104.425	-4.66144	0	0	-1.06486	20.7143
0	-18.6625	0	0	-18.9734	0.303435	-10.1979	-0.327927	-0.00326705	-0.167419	-45.2876	1.31E-15	-8.37648	0	0	-0.254055	1.99064	19.457	4.37325	-61.8863	367.478	683.68	452.152	452.152	452.152	6.51719	-29.7453	3.77211	-309.661	373.094	201.994	204.146	204.146	204.146	-29.6647	1.95846	-7.1849	-10.1299	-10.0503	-4.5697	1.59525	-0.163908	0.930443	-886.897	-102.487	-4.69312	0	0	-0.704874	21.8419
0	-21.328	0	0	-21.6835	0.301775	-10.1414	-0.369374	0.00678977	-0.176818	-54.7599	1.31E-15	-6.08591	0	0	-0.273839	2.07223	19.3458	4.21866	-59.3478	368.298	684.625	454.339	454.339	454.339	6.27689	-25.6926	3.17438	-324.964	373.055	206.218	204.146	204.146	204.146	-25.6245	1.6911	-6.76793	-10.3975	-10.0916	-4.61297	1.63121	-0.187871	0.827658	-916.383	-88.0862	-4.00135	0	0	-0.333163	23.3349
0	-23.5954	0	0	-24.0035	0.30554	-10.2696	-0.407174	0.0202414	-0.180668	-63.2705	-9.15E-15	-2.15055	0	0	-0.26517	2.10884	19.0209	3.8992	-55.3494	369.014	684.498	456.395	456.395	456.395	5.9135	-21.9038	2.39101	-338.818	372.955	211.485	204.146	204.146	204.146	-21.86	1.22012	-6.22172	-10.4625	-10.1136	-4.4248	1.68187	-0.175488	0.750678	-945.045	-63.2631	-3.05129	0	0	0.0287925	25.1829
0	-25.3947	0	0	-25.8654	0.314469	-10.5732	-0.439691	0.0357328	-0.178122	-70.4178	7.84E-15	2.93933	0	0	-0.225516	2.11138	18.4974	3.42712	-49.9587	369.641	683.285	458.301	458.301	458.301	5.4457	-18.4521	1.43528	-350.902	372.876	217.765	204.146	204.146	204.146	-18.4405	0.542253	-5.58114	-10.3459	-10.1279	-4.01808	1.74005	-0.129035	0.699014	-971.672	-31.7574	-2.24634	0	0	0.366236	27.3681
0	-26.6704	0	0	-27.2149	0.328395	-11.0455	-0.464628	0.052425	-0.168758	-75.6897	7.84E-15	8.64721	0	0	-0.156633	2.09251	17.7935	2.83038	-43.2474	370.205	681.011	460.034	460.034	460.034	4.90374	-15.3995	0.349903	-360.934	372.906	224.968	204.146	204.146	204.146	-15.4222	-0.310497	-4.8916	-10.0734	-10.1375	-3.4264	1.78862	-0.0575897	0.670114	-992.201	2.35159	-1.85952	0	0	0.668416	29.8651
0	-27.3883	0	0	-28.0183	0.347323	-11.685	-0.479625	0.0695304	-0.15318	-78.5456	6.53E-16	14.4186	0	0	-0.0659098	2.06444	16.9293	2.14789	-35.2913	370.734	677.741	461.563	461.563	461.563	4.33058	-12.7913	-0.799029	-368.69	373.128	232.953	204.146	204.146	204.146	-12.8444	-1.27632	-4.20545	-9.67028	-10.1368	-2.69889	1.80522	0.0263415	0.66297	-1000.6	35.6234	-2.00869	0	0	0.927066	32.6411
0	-27.5434	0	0	-28.2709	0.371479	-12.4968	-0.482906	0.0857649	-0.132636	-78.585	1.31E-15	19.676	0	0	0.0335	2.03704	15.9248	1.42224	-26.174	371.256	673.579	462.837	462.837	462.837	3.78076	-10.6481	-1.93346	-374.02	373.622	241.545	204.146	204.146	204.146	-10.724	-2.27577	-3.57885	-9.15712	-10.1143	-1.89224	1.76663	0.107242	0.675415	-991.02	64.9682	-2.61068	0	0	1.13863	35.6565
0	-27.1665	0	0	-28.0038	0.401209	-13.489	-0.473965	0.0991138	-0.109416	-75.7623	3.27E-15	23.8365	0	0	0.125164	2.01672	14.7984	0.691233	-15.9913	371.791	668.666	463.782	463.782	463.782	3.31483	-8.9611	-2.97798	-376.866	374.461	250.555	204.146	204.146	204.146	-9.05205	-3.22776	-3.06718	-8.54485	-10.0555	-1.06157	1.65693	0.172148	0.710108	-959.51	88.6121	-3.49809	0	0	1.3071	38.8659
0	-26.325	0	0	-27.2838	0.436814	-14.6665	-0.4541	0.107799	-0.0856431	-70.5509	-2.21E-15	26.4474	0	0	0.194668	2.00652	13.5651	-0.0192552	-4.85493	372.352	663.176	464.303	464.303	464.303	2.98944	-7.69146	-3.87372	-377.256	375.708	259.796	204.146	204.146	204.146	-7.79265	-4.06561	-2.7184	-7.83138	-9.94701	-0.251887	1.47055	0.210097	0.766969	-905.944	105.832	-4.56689	0	0	1.44424	42.221
0	-25.1154	0	0	-26.2062	0.47837	-16.0248	-0.427576	0.110669	-0.0626935	-64.0508	-1.29E-14	27.2592	0	0	0.235036	2.0074	12.2352	-0.699955	7.10652	372.941	657.306	464.293	464.292	464.292	2.84717	-6.77666	-4.5876	-375.296	377.402	269.095	204.146	204.146	204.146	-6.88811	-4.74837	-2.56641	-6.99915	-9.78071	0.508651	1.21783	0.216451	0.848226	-835.923	117.19	-5.73466	0	0	1.56788	45.673
0	-23.6483	0	0	-24.8784	0.525601	-17.5464	-0.399888	0.10775	-0.040753	-57.645	7.19E-15	26.3035	0	0	0.248403	2.02004	10.8133	-1.35968	19.7506	373.553	651.263	463.643	463.643	463.643	2.90966	-6.14492	-5.11324	-371.134	379.558	278.299	204.146	204.146	204.146	-6.27104	-5.26313	-2.62621	-6.01525	-9.55722	1.21231	0.921175	0.190871	0.951425	-758.606	123.708	-6.94689	0	0	1.6967	49.1761
0	-22.0287	0	0	-23.401	0.577851	-19.2004	-0.375355	0.0997087	-0.019234	-52.505	2.29E-15	23.8291	0	0	0.242574	2.04685	9.29835	-2.02385	32.9264	374.182	645.254	462.264	462.264	462.264	3.17587	-5.73216	-5.46451	-364.925	382.159	287.273	204.146	204.146	204.146	-5.87996	-5.61906	-2.89253	-4.83396	-9.28837	1.87231	0.611772	0.137778	1.07539	-683.697	126.186	-8.018	0	0	1.84686	52.69
0	-20.3412	0	0	-21.8514	0.634067	-20.9434	-0.355515	0.087481	0.00279026	-49.2107	-5.55E-15	20.2238	0	0	0.226125	2.09347	7.68464	-2.73013	46.482	374.818	639.473	460.102	460.102	460.102	3.62484	-5.49573	-5.66469	-356.8	385.157	295.887	204.146	204.146	204.146	-5.67245	-5.83653	-3.34171	-3.40255	-8.99802	2.52032	0.322773	0.0659627	1.21832	-618.408	124.97	-8.65313	0	0	2.02967	56.1808
0	-18.6416	0	0	-20.276	0.692804	-22.7222	-0.339198	0.0720875	0.0260676	-47.6684	1.63E-15	15.9311	0	0	0.20559	2.16988	5.96405	-3.52147	60.2732	375.45	634.092	457.165	457.165	457.165	4.22123	-5.42025	-5.73576	-346.855	388.479	304.013	204.146	204.146	204.146	-5.63142	-5.93631	-3.93643	-1.66938	-8.72102	3.20118	0.0906115	-0.0128439	1.3796	-568.127	119.567	-8.40934	0	0	2.25582	59.6209
0	-16.9573	0	0	-18.6905	0.752229	-24.476	-0.323518	0.054818	0.050527	-47.2685	6.53E-15	11.4063	0	0	0.18518	2.29023	4.12873	-4.43583	74.1749	376.073	629.252	453.534	453.534	453.534	4.92221	-5.51596	-5.69093	-335.156	392.035	311.517	204.146	204.146	204.146	-5.76404	-5.93216	-4.63221	0.405902	-8.49955	3.96384	-0.0489366	-0.080555	1.56187	-535.883	110.27	-7.07094	0	0	2.53285	62.9874
0	-15.2936	0	0	-17.0866	0.810169	-26.1401	-0.305443	0.0366921	0.0751055	-47.1981	0	7.01814	0	0	0.167259	2.47121	2.17415	-5.49323	88.0943	376.68	625.062	449.377	449.377	449.377	5.68433	-5.81131	-5.5326	-321.755	395.729	318.259	204.146	204.146	204.146	-6.09493	-5.82878	-5.38451	2.84148	-8.37627	4.84864	-0.0668885	-0.121725	1.76674	-522.498	96.5004	-4.35099	0	0	2.85883	66.2604
0	-13.6431	0	0	-15.4435	0.864233	-27.6514	-0.282733	0.0186285	0.0979287	-46.7047	-3.27E-15	3.04872	0	0	0.152742	2.72853	0.101881	-6.68318	101.983	377.268	621.601	444.943	444.943	444.943	6.46867	-6.34305	-5.25552	-306.713	399.472	324.102	204.146	204.146	204.146	-6.65688	-5.62476	-6.15443	5.62349	-8.38566	5.87378	0.0483108	-0.121275	1.99395	-525.111	78.8676	-0.246424	0	0	3.2045	69.4201
0	-11.9953	0	0	-13.7401	0.912027	-28.9535	-0.25469	0.00145722	0.116281	-45.2946	1.31E-15	-0.302538	0	0	0.14123	3.07136	-2.07856	-7.95689	115.841	377.825	618.931	440.534	440.534	440.534	7.24331	-7.14678	-4.85417	-290.106	403.188	328.924	204.146	204.146	204.146	-7.48206	-5.31945	-6.91164	8.69968	-8.54412	7.02452	0.283467	-0.0694399	2.23886	-536.708	58.724	5.12312	0	0	3.50171	72.4434
0	-10.344	0	0	-11.9669	0.951512	-30.0051	-0.221966	-0.0139674	0.128097	-42.7696	-3.92E-15	-2.90072	0	0	0.131185	3.4957	-4.34898	-9.22874	129.714	378.335	617.11	436.469	436.469	436.469	7.98379	-8.24961	-4.33167	-272.039	406.82	332.627	204.146	204.146	204.146	-8.59546	-4.92082	-7.63482	11.9787	-8.84098	8.24851	0.598465	0.0330096	2.48807	-547.876	38.1769	11.2753	0	0	3.66077	75.3004
0	-8.69303	0	0	-10.133	0.981414	-30.787	-0.186251	-0.0264897	0.131382	-39.1966	1.31E-15	-4.63984	0	0	0.120602	3.97972	-6.68347	-10.3887	143.666	378.765	616.206	433.024	433.024	433.024	8.67289	-9.66554	-3.70585	-252.638	410.325	335.154	204.146	204.146	204.146	-10.0109	-4.45096	-8.31079	15.3371	-9.23559	9.45977	0.929429	0.17306	2.72221	-547.414	19.5552	17.3521	0	0	3.59724	77.9507
0	-7.05724	0	0	-8.26786	1.00163	-31.3086	-0.150282	-0.0354769	0.126105	-34.878	-2.61E-15	-5.51758	0	0	0.107947	4.4836	-9.05111	-11.323	157.755	379.075	616.303	430.395	430.394	430.395	9.30073	-11.3936	-3.00993	-232.047	413.68	336.493	204.146	204.146	204.146	-11.7296	-3.94602	-8.93326	18.6358	-9.66219	10.5512	1.21286	0.321873	2.9125	-529.026	3.955	22.7533	0	0	3.29688	80.3424
0	-5.46092	0	0	-6.41586	1.01336	-31.6085	-0.117253	-0.0408629	0.113192	-30.255	1.31E-15	-5.62972	0	0	0.092983	4.95562	-11.4201	-11.9344	172.003	379.221	617.491	428.655	428.655	428.655	9.86532	-13.4189	-2.28565	-210.423	416.875	336.677	204.146	204.146	204.146	-13.7406	-3.44935	-9.50214	21.742	-10.0443	11.4109	1.40135	0.444678	3.02957	-491.559	-8.0455	27.2613	0	0	2.82	82.4175
0	-3.93241	0	0	-4.62576	1.01885	-31.7484	-0.0900028	-0.0431844	0.095012	-25.788	1.96E-15	-5.15962	0	0	0.0768282	5.3425	-13.7619	-12.1561	186.381	379.171	619.849	427.756	427.756	427.756	10.3724	-15.7163	-1.57213	-187.922	419.907	335.781	204.146	204.146	204.146	-16.0234	-3.00066	-10.0228	24.554	-10.3143	11.9381	1.47261	0.50875	3.05088	-438.338	-16.5806	31.1608	0	0	2.26994	84.1225
0	-2.49853	0	0	-2.9402	1.02093	-31.801	-0.070518	-0.0434763	0.0745717	-21.8757	1.31E-15	-4.35656	0	0	0.0613458	5.60054	-16.0546	-11.9567	200.811	378.909	623.428	427.541	427.541	427.541	10.8341	-18.2551	-0.895726	-164.691	422.781	333.904	204.146	204.146	204.146	-18.5513	-2.62653	-10.5052	27.0196	-10.4313	12.0584	1.4217	0.500394	2.96997	-372.741	-20.9437	34.8896	0	0	1.73661	85.42
0	-1.17988	0	0	-1.38884	1.02228	-31.8353	-0.0595749	-0.043053	0.0544645	-18.7888	-1.96E-15	-3.50274	0	0	0.0481976	5.70365	-18.2834	-11.3423	215.168	378.445	628.23	427.785	427.785	427.785	11.2663	-21.0033	-0.264837	-140.857	425.499	331.159	204.146	204.146	204.146	-21.295	-2.3359	-10.963	29.144	-10.3895	11.7385	1.25282	0.427175	2.80466	-295.02	-20.5907	38.8371	0	0	1.26208	86.2961
0	0.0116187	0	0	0.0136768	1.02501	-31.9045	-0.0570317	-0.0434862	0.0371349	-16.6658	0	-2.89933	0	0	0.0382095	5.64693	-20.4384	-10.3574	229.289	377.812	634.197	428.243	428.243	428.243	11.684	-23.9305	0.328896	-116.521	428.061	327.662	204.146	204.146	204.146	-24.2251	-2.12161	-11.4105	30.9829	-10.2135	10.998	0.979005	0.31442	2.58378	-204.055	-15.6251	43.2952	0	0	0.849574	86.7596
0	1.07323	0	0	1.26605	1.03024	-32.0369	-0.0620222	-0.0457622	0.0237502	-15.5075	0	-2.75855	0	0	0.0312105	5.44621	-22.5114	-9.08568	242.974	377.065	641.205	428.698	428.697	428.698	12.097	-27.0104	0.904924	-91.7526	430.455	323.519	204.146	204.146	204.146	-27.3148	-1.96564	-11.8588	32.6234	-9.9447	9.91312	0.630861	0.189533	2.34028	-100.386	-8.38659	48.3049	0	0	0.48067	86.8339
0	2.01019	0	0	2.37669	1.03813	-32.2356	-0.073057	-0.0501331	0.0150466	-15.1789	-1.31E-15	-3.16599	0	0	0.0263795	5.13496	-24.4913	-7.64644	255.997	376.267	649.066	428.988	428.988	428.988	12.5068	-30.2219	1.4862	-66.5843	432.659	318.822	204.146	204.146	204.146	-30.5416	-1.84585	-12.3131	34.1587	-9.629	8.60979	0.25441	0.0750051	2.09859	11.1407	-2.54522	53.7267	0	0	0.133498	86.5461
0	2.83285	0	0	3.35873	1.04791	-32.4809	-0.0875309	-0.0567713	0.0107298	-15.3646	-6.53E-16	-4.14162	0	0	0.022666	4.75945	-26.3609	-6.18282	268.116	375.475	657.534	429.026	429.026	429.026	12.9065	-33.5485	2.09213	-41.0171	434.636	313.654	204.146	204.146	204.146	-33.8874	-1.7421	-12.7717	35.6646	-9.30568	7.245	-0.100441	-0.0165568	1.87703	122.97	-1.97573	59.3157	0	0	-0.20764	85.9159
0	3.55138	0	0	4.22316	1.05821	-32.7378	-0.103072	-0.0652878	0.0100997	-15.734	6.53E-16	-5.58753	0	0	0.0194438	4.37257	-28.0962	-4.84456	279.095	374.728	666.328	428.792	428.792	428.792	13.2816	-36.9763	2.73266	-15.028	436.343	308.084	204.146	204.146	204.146	-37.3365	-1.64082	-13.2248	37.1835	-9.00172	5.98264	-0.388063	-0.0792829	1.68335	225.059	-8.73963	64.6102	0	0	-0.534611	84.9497
0	4.17087	0	0	4.97301	1.06733	-32.9641	-0.118711	-0.074274	0.0118355	-16.093	-1.31E-15	-7.25439	0	0	0.0166627	4.02689	-29.667	-3.76773	288.729	374.049	675.148	428.315	428.314	428.314	13.6135	-40.4899	3.40562	11.4184	437.727	302.171	204.146	204.146	204.146	-40.8724	-1.53686	-13.6565	38.7187	-8.73047	4.96845	-0.58551	-0.111892	1.52043	309.637	-22.1007	68.6521	0	0	-0.820758	83.6388
0	4.68893	0	0	5.60117	1.07362	-33.1194	-0.13413	-0.082536	0.0141847	-16.3356	1.31E-15	-8.89367	0	0	0.0143658	3.76818	-31.0394	-3.05855	296.856	373.445	683.706	427.652	427.652	427.652	13.8831	-44.0716	4.09805	38.3619	438.735	295.973	204.146	204.146	204.146	-44.477	-1.4322	-14.0475	40.2394	-8.4943	4.31314	-0.686994	-0.116105	1.39109	371.483	-39.4004	70.7724	0	0	-1.02459	81.9627
0	5.09499	0	0	6.09044	1.07576	-33.1721	-0.149462	-0.0889385	0.0151846	-16.4488	0	-10.2605	0	0	0.0124308	3.63014	-32.1793	-2.78337	303.367	372.918	691.745	426.871	426.871	426.871	14.0742	-47.7004	4.78968	65.8375	439.321	289.549	204.146	204.146	204.146	-48.1287	-1.33316	-14.378	41.6904	-8.289	4.08393	-0.701918	-0.0952701	1.29786	409.211	-57.004	70.7804	0	0	-1.11162	79.8939
0	5.37057	0	0	6.41518	1.07295	-33.1029	-0.165608	-0.0923712	0.0127208	-16.5588	2.61E-15	-11.1338	0	0	0.0104806	3.63045	-33.0561	-2.96497	308.204	372.475	699.057	426.03	426.03	426.03	14.1754	-51.3515	5.45705	93.8665	439.448	282.97	204.146	204.146	204.146	-51.8024	-1.24721	-14.6309	43.0043	-8.1079	4.30224	-0.637702	-0.0551227	1.24536	422.478	-71.5479	68.9295	0	0	-1.06471	77.4023
0	5.49168	0	0	6.54535	1.06499	-32.9062	-0.184232	-0.0919014	0.00500813	-16.9236	-3.92E-15	-11.3524	0	0	0.00785178	3.76842	-33.6455	-3.58279	311.361	372.131	705.493	425.177	425.177	425.177	14.1817	-54.997	6.07799	122.448	439.091	276.328	204.146	204.146	204.146	-55.4697	-1.18013	-14.7937	44.1114	-7.9443	4.94495	-0.512041	-0.00454026	1.23308	414.706	-81.1477	65.8049	0	0	-0.900882	74.4595
0	5.4339	0	0	6.45312	1.05215	-32.5869	-0.207058	-0.0870057	-0.00956026	-17.8292	-1.31E-15	-10.8455	0	0	0.00364092	4.02556	-33.9321	-4.57841	312.878	371.904	710.969	424.347	424.347	424.347	14.0944	-58.6086	6.6358	151.553	438.239	269.74	204.146	204.146	204.146	-59.1014	-1.13393	-14.8611	44.9491	-7.79288	5.9507	-0.342076	0.0476933	1.26148	390.595	-85.5631	62.205	0	0	-0.660428	71.042
0	5.17875	0	0	6.12037	1.03495	-32.1557	-0.235077	-0.0776535	-0.0320779	-19.4552	-4.57E-15	-9.63634	0	0	-0.00305667	4.36836	-33.9119	-5.86401	312.838	371.816	715.463	423.567	423.567	423.567	13.9201	-62.1612	7.12178	181.117	436.897	263.359	204.146	204.146	204.146	-62.6713	-1.10609	-14.8349	45.469	-7.64965	7.22857	-0.149066	0.0927901	1.3245	356.384	-86.4083	58.8835	0	0	-0.393869	67.1373
0	4.71989	0	0	5.54522	1.01387	-31.6216	-0.267662	-0.0642305	-0.0628977	-21.7245	-2.61E-15	-7.81463	0	0	-0.0126849	4.75301	-33.5933	-7.33205	311.364	371.877	718.999	422.868	422.868	422.868	13.6684	-65.6356	7.53568	211.035	435.081	257.374	204.146	204.146	204.146	-66.1589	-1.0899	-14.7233	45.6417	-7.5115	8.66746	0.0563314	0.127893	1.41625	315.933	-85.5149	56.1923	0	0	-0.142464	62.7515
0	4.06722	0	0	4.74561	0.989032	-30.9842	-0.302286	-0.0471568	-0.102026	-24.2393	6.53E-15	-5.46767	0	0	-0.0247361	5.13039	-32.9976	-8.86314	308.622	372.081	721.645	422.29	422.29	422.29	13.3494	-69.0192	7.88428	241.155	432.82	252.004	204.146	204.146	204.146	-69.5505	-1.07558	-14.5381	45.4574	-7.37448	10.143	0.262063	0.151934	1.52698	273.636	-85.0871	53.8978	0	0	0.06767	57.9193
0	3.24727	0	0	3.75896	0.959982	-30.2279	-0.334666	-0.0265874	-0.148698	-26.3159	2.94E-15	-2.62871	0	0	-0.0376957	5.4512	-32.1582	-10.3324	304.818	372.406	723.497	421.886	421.886	421.886	12.9717	-72.3038	8.17915	271.263	430.149	247.474	204.146	204.146	204.146	-72.8365	-1.05135	-14.2931	44.9256	-7.23227	11.5233	0.46341	0.167987	1.64362	231.854	-85.6802	50.841	0	0	0.228904	52.7143
0	2.29989	0	0	2.63799	0.925643	-29.3186	-0.359159	-0.00229048	-0.202088	-27.0961	-6.13E-16	0.73469	0	0	-0.0497472	5.67064	-31.12	-11.6136	300.203	372.808	724.669	421.726	421.727	421.727	12.5419	-75.4796	8.43484	301.085	427.116	243.989	204.146	204.146	204.146	-76.0065	-1.00409	-14.0029	44.0721	-7.07519	12.6743	0.649306	0.176858	1.75154	195.546	-87.1368	45.4025	0	0	0.349925	47.255
0	1.27152	0	0	1.44288	0.884462	-28.2064	-0.37014	0.0264071	-0.261488	-25.7953	7.27E-15	4.69183	0	0	-0.0601953	5.75289	-29.9372	-12.5832	295.075	373.23	725.289	421.89	421.89	421.89	12.0657	-78.5294	8.66819	330.281	423.783	241.696	204.146	204.146	204.146	-79.0424	-0.919728	-13.6835	42.9377	-6.89109	13.465	0.805638	0.180668	1.8339	171.896	-86.8879	35.863	0	0	0.450537	41.7014
0	0.207496	0	0	0.232525	0.834818	-26.8342	-0.36351	0.0600957	-0.326537	-21.9567	6.21E-15	9.24424	0	0	-0.070424	5.67493	-28.671	-13.1254	289.765	373.613	725.487	422.452	422.452	422.452	11.5493	-81.4211	8.89836	358.449	420.231	240.642	204.146	204.146	204.146	-81.9119	-0.783564	-13.354	41.5765	-6.66792	13.7767	0.907727	0.181099	1.87801	172.844	-81.1463	21.477	0	0	0.560269	36.2395
0	-0.853167	0	0	-0.942558	0.775577	-25.1521	-0.33742	0.0983326	-0.397046	-15.5723	7.02E-15	14.1894	0	0	-0.0829242	5.42935	-27.3863	-13.1411	284.629	373.902	725.389	423.472	423.472	423.472	11.0009	-84.107	9.14671	385.14	416.569	240.751	204.146	204.146	204.146	-84.5676	-0.581239	-13.0366	40.0552	-6.39754	13.5127	0.925068	0.178642	1.87252	213.141	-66.4638	3.26323	0	0	0.714265	31.0575
0	-1.88	0	0	-2.04446	0.706645	-23.1349	-0.29252	0.138767	-0.472785	-7.08481	4.08E-15	19.0354	0	0	-0.098459	5.02577	-26.1468	-12.5606	280.014	374.068	725.106	424.974	424.974	424.974	10.4304	-86.527	9.43462	409.877	412.928	241.816	204.146	204.146	204.146	-86.95	-0.300636	-12.755	38.4494	-6.08053	12.6134	0.821925	0.174183	1.81073	308.662	-41.0716	-16.157	0	0	0.952134	26.3213
0	-2.85071	0	0	-3.04957	0.629301	-20.7972	-0.231939	0.176885	-0.552666	2.69801	-5.47E-15	23.0414	0	0	-0.113413	4.49061	-25.0082	-11.3616	276.22	374.111	724.727	426.934	426.934	426.934	9.8482	-88.6161	9.77758	432.18	409.443	243.508	204.146	204.146	204.146	-88.995	0.0650598	-12.5281	36.8385	-5.73035	11.0722	0.570867	0.160824	1.69011	469.983	-8.46856	-33.4278	0	0	1.3032	22.1598
0	-3.75009	0	0	-3.94796	0.546229	-18.2032	-0.161174	0.207043	-0.634072	12.7167	-2.08E-15	25.4255	0	0	-0.120294	3.86517	-24.0127	-9.58738	273.456	374.07	724.304	429.276	429.276	429.276	9.26309	-90.3142	10.1776	451.585	406.232	245.407	204.146	204.146	204.146	-90.6435	0.513998	-12.3632	35.2978	-5.37629	8.95349	0.158402	0.13061	1.51653	698.448	24.081	-46.2059	0	0	1.76154	18.6612
0	-4.5686	0	0	-4.74072	0.461295	-15.4688	-0.0874045	0.223987	-0.712242	21.806	-4.57E-15	25.6232	0	0	-0.111998	3.20175	-23.1839	-7.36175	271.793	374.005	723.841	431.867	431.868	431.868	8.68164	-91.5746	10.6166	467.67	403.358	247.044	204.146	204.146	204.146	-91.85	1.03278	-12.2506	33.8903	-5.0623	6.40442	-0.405496	0.0750683	1.30592	981.716	46.2809	-54.0066	0	0	2.25667	15.8762
0	-5.30129	0	0	-5.43578	0.379173	-12.7544	-0.0192137	0.224432	-0.779551	28.7556	1.80E-15	23.5029	0	0	-0.0873709	2.55764	-22.5265	-4.88852	271.145	373.978	723.299	434.535	434.535	434.535	8.10957	-92.3705	11.0552	480.072	400.816	247.964	204.146	204.146	204.146	-92.5891	1.59503	-12.1636	32.6599	-4.8408	3.65425	-1.06538	-0.00666416	1.08317	1287.33	49.1489	-57.867	0	0	2.63762	13.8217
0	-5.94533	0	0	-6.04203	0.30483	-10.2454	0.0338873	0.208164	-0.827286	32.3707	-2.61E-15	19.4543	0	0	-0.0535978	1.98688	-22.0289	-2.42709	271.285	374.016	722.592	437.085	437.085	437.085	7.5541	-92.6983	11.4376	488.515	398.524	247.774	204.146	204.146	204.146	-92.8592	2.16248	-12.0635	31.6298	-4.76173	0.988357	-1.72776	-0.103186	0.881884	1568.82	28.5835	-59.1031	0	0	2.73901	12.4828
0	-6.49509	0	0	-6.56126	0.242957	-8.12622	0.0622915	0.178658	-0.847967	31.5986	-4.25E-15	14.3617	0	0	-0.0231048	1.53193	-21.6696	-0.24601	271.896	374.096	721.615	439.333	439.333	439.332	7.0248	-92.5798	11.7024	492.827	396.34	246.216	204.146	204.146	204.146	-92.685	2.68901	-11.9092	30.8041	-4.85996	-1.29968	-2.28319	-0.190483	0.735619	1777.74	-11.78	-58.2341	0	0	2.48606	11.8156
0	-6.93307	0	0	-6.97888	0.197488	-6.5541	0.0584843	0.142027	-0.837721	25.8347	1.27E-15	9.36255	0	0	-0.00570463	1.21798	-21.4228	1.42869	272.645	374.155	720.258	441.128	441.128	441.128	6.533	-92.0657	11.795	492.965	394.101	243.211	204.146	204.146	204.146	-92.1211	3.12686	-11.666	30.1711	-5.14456	-2.96255	-2.63954	-0.236897	0.677395	1878.73	-61.349	-54.9197	0	0	1.96589	11.7533
0	-7.22154	0	0	-7.2569	0.17131	-5.6443	0.0205424	0.105199	-0.795933	15.3676	-2.18E-15	5.51559	0	0	-0.00132872	1.05074	-21.2607	2.4507	273.242	374.119	718.427	442.387	442.387	442.387	6.09007	-91.2384	11.6806	489.021	391.66	238.89	204.146	204.146	204.146	-91.2535	3.43424	-11.3151	29.7041	-5.58984	-3.84123	-2.74141	-0.219757	0.721919	1854.84	-106.666	-48.7779	0	0	1.38704	12.2143
0	-7.30186	0	0	-7.33537	0.166139	-5.46423	-0.0455206	0.0745948	-0.723824	1.62535	1.85E-15	3.55397	0	0	0.00111564	1.01713	-21.155	2.76756	273.472	373.936	716.056	443.096	443.096	443.096	5.7044	-90.2085	11.3536	481.228	388.928	233.589	204.146	204.146	204.146	-90.1953	3.58511	-10.8585	29.3622	-6.13178	-3.88491	-2.57333	-0.132573	0.861905	1705.31	-134.39	-40.2356	0	0	0.954254	13.1108
0	-7.10577	0	0	-7.14552	0.182442	-6.03156	-0.126279	0.0546549	-0.623629	-13.0215	3.09E-15	3.70664	0	0	0.0171557	1.08743	-21.0787	2.41705	273.213	373.591	713.121	443.313	443.313	443.313	5.37675	-89.1005	10.8454	469.958	385.891	227.781	204.146	204.146	204.146	-89.0716	3.58077	-10.3197	29.0914	-6.67239	-3.15179	-2.16484	0.00746123	1.05812	1443.41	-135.209	-30.7387	0	0	0.74113	14.3551
0	-6.57692	0	0	-6.63106	0.219323	-7.31042	-0.204764	0.0464148	-0.499769	-25.9284	3.59E-15	5.62713	0	0	0.0556021	1.21927	-21.0103	1.51305	272.437	373.102	709.644	443.129	443.129	443.129	5.0958	-88.0302	10.226	455.72	382.618	221.98	204.146	204.146	204.146	-87.9953	3.45916	-9.73999	28.8334	-7.09708	-1.79352	-1.59277	0.162774	1.25598	1097.37	-107.099	-22.2093	0	0	0.655053	15.8662
0	-5.69301	0	0	-5.76756	0.27439	-9.20601	-0.265725	0.0474016	-0.359706	-34.9991	-2.12E-15	8.52351	0	0	0.110799	1.36395	-20.94	0.225743	271.203	372.505	705.693	442.64	442.64	442.64	4.83748	-87.081	9.59566	439.133	379.234	216.632	204.146	204.146	204.146	-87.0448	3.29346	-9.16932	28.5415	-7.3024	-0.0260166	-0.945729	0.289207	1.40304	702.862	-55.7102	-16.0811	0	0	0.526712	17.577
0	-4.47743	0	0	-4.57036	0.343682	-11.5622	-0.300363	0.0528591	-0.216124	-39.329	8.17E-15	11.4157	0	0	0.16505	1.474	-20.8733	-1.23946	269.642	371.828	701.374	441.916	441.916	441.916	4.57132	-86.2904	9.06495	420.879	375.9	212.034	204.146	204.146	204.146	-86.2519	3.17555	-8.65725	28.1964	-7.2225	1.90303	-0.311161	0.353217	1.47565	303.87	7.44538	-12.7364	0	0	0.264109	19.4408
0	-2.99341	0	0	-3.08748	0.421881	-14.1741	-0.308199	0.0580662	-0.0859862	-39.3492	-2.29E-15	13.4577	0	0	0.199834	1.51058	-20.8293	-2.66559	267.927	371.089	696.813	440.991	440.991	440.991	4.27265	-85.6521	8.72875	401.646	372.774	208.305	204.146	204.146	204.146	-85.6062	3.18873	-8.24498	27.8137	-6.84385	3.74538	0.228924	0.339915	1.47635	-49.015	68.7342	-11.7276	0	0	-0.0638539	21.4341
0	-1.32338	0	0	-1.38254	0.502966	-16.8203	-0.294402	0.0597134	0.0146554	-36.3182	6.53E-16	14.1229	0	0	0.206004	1.44963	-20.8329	-3.85304	266.231	370.286	692.132	439.869	439.869	439.869	3.93293	-85.1333	8.64383	382.043	369.987	205.416	204.146	204.146	204.146	-85.0727	3.38292	-7.95986	27.4401	-6.20651	5.28274	0.606608	0.257774	1.42891	-308.216	117.259	-12.3645	0	0	-0.295904	23.5512
0	0.453515	0	0	0.480514	0.581137	-19.3033	-0.266698	0.0567817	0.0777588	-31.7171	-5.06E-15	13.3103	0	0	0.18682	1.28586	-20.9041	-4.64959	264.681	369.417	687.428	438.541	438.541	438.541	3.56049	-84.6953	8.81884	362.539	367.621	203.238	204.146	204.146	204.146	-84.6128	3.76493	-7.8109	27.1404	-5.39497	6.35426	0.790721	0.132634	1.36265	-446.518	148.466	-14.0941	0	0	-0.333175	25.7917
0	2.27394	0	0	2.44378	0.651656	-21.4807	-0.233295	0.0509161	0.105794	-26.8355	4.90E-15	11.3745	0	0	0.153952	1.03311	-21.0496	-4.97253	263.321	368.494	682.756	436.99	436.99	436.99	3.17214	-84.3069	9.21934	343.43	365.703	201.6	204.146	204.146	204.146	-84.1966	4.30573	-7.78679	26.9798	-4.52297	6.87512	0.793897	0.00466368	1.30877	-465.089	165.988	-16.6121	0	0	-0.219197	28.1456
0	4.09178	0	0	4.45508	0.711466	-23.278	-0.200725	0.0443514	0.10696	-22.4932	3.27E-15	8.86314	0	0	0.119375	0.720921	-21.2582	-4.8162	262.097	367.554	678.128	435.21	435.21	435.21	2.78449	-83.9485	9.78417	324.853	364.218	200.325	204.146	204.146	204.146	-83.8063	4.95671	-7.86034	27.0077	-3.71435	6.84164	0.657305	-0.0888536	1.29442	-385.648	175.121	-19.5592	0	0	-0.0779107	30.5796
0	5.87318	0	0	6.46638	0.759504	-24.6875	-0.174029	0.0379193	0.0908314	-19.1408	6.53E-16	6.22535	0	0	0.0906259	0.388423	-21.5012	-4.2461	260.863	366.66	673.513	433.214	433.214	433.214	2.40889	-83.6096	10.4455	306.818	363.122	199.259	204.146	204.146	204.146	-83.4329	5.66642	-7.9973	27.2436	-3.08276	6.32448	0.439218	-0.118426	1.34544	-242.592	179.408	-22.2747	0	0	-0.0110797	33.0349
0	7.59207	0	0	8.43519	0.796593	-25.7543	-0.156264	0.0309839	0.0654648	-16.9424	2.37E-15	3.71958	0	0	0.0702688	0.0763846	-21.7374	-3.38253	259.401	365.882	668.861	431.046	431.046	431.046	2.04884	-83.2849	11.1444	289.258	362.362	198.288	204.146	204.146	204.146	-83.0731	6.39332	-8.16412	27.6698	-2.71051	5.45137	0.19872	-0.0723049	1.48215	-72.8212	178.862	-23.9288	0	0	-0.0430609	35.4326
0	9.22817	0	0	10.3279	0.824912	-26.5563	-0.14766	0.0231545	0.0373195	-15.7899	-1.31E-15	1.53545	0	0	0.057486	-0.180986	-21.9187	-2.37751	257.458	365.285	664.119	428.782	428.782	428.782	1.69885	-82.9723	11.8394	272.063	361.876	197.342	204.146	204.146	204.146	-82.7257	7.11248	-8.33206	28.2312	-2.63052	4.38307	-0.0140173	0.0484463	1.7127	90.5154	173.526	-23.9658	0	0	-0.132193	37.6877
0	10.7658	0	0	12.1214	0.847267	-27.1815	-0.146401	0.0145721	0.0113099	-15.4314	1.23E-16	-0.19454	0	0	0.0499895	-0.363654	-21.9978	-1.38855	254.785	364.911	659.255	426.537	426.537	426.537	1.34709	-82.6701	12.5082	255.111	361.599	196.394	204.146	204.146	204.146	-82.3902	7.81552	-8.47973	28.8437	-2.81296	3.28603	-0.166837	0.220872	2.02372	223.532	163.354	-22.3503	0	0	-0.209306	39.7232
0	12.193	0	0	13.802	0.866385	-27.7107	-0.149457	0.00579742	-0.00899158	-15.5531	3.30E-15	-1.39583	0	0	0.0453986	-0.46972	-21.9352	-0.554035	251.174	364.771	654.28	424.459	424.459	424.459	0.980671	-82.3761	13.1441	238.293	361.472	195.454	204.146	204.146	204.146	-82.0648	8.50545	-8.59444	29.4095	-3.1661	2.30789	-0.235797	0.394607	2.37266	310.576	146.708	-19.3432	0	0	-0.216899	41.4803
0	13.5021	0	0	15.3631	0.884339	-28.203	-0.153438	-0.00270022	-0.0214988	-15.8371	3.01E-15	-2.08857	0	0	0.041903	-0.513646	-21.7033	0.0290052	246.488	364.852	649.245	422.712	422.712	422.712	0.591638	-82.0874	13.7502	221.525	361.445	194.546	204.146	204.146	204.146	-81.7469	9.18903	-8.67263	29.8342	-3.55861	1.55536	-0.198571	0.501208	2.69083	342.754	119.941	-15.2367	0	0	-0.138787	42.9223
0	14.6899	0	0	16.8024	0.902183	-28.6879	-0.156036	-0.0105526	-0.0267503	-16.0785	8.55E-16	-2.3743	0	0	0.0385912	-0.519112	-21.2875	0.32172	240.676	365.116	644.242	421.441	421.442	421.442	0.182063	-81.8012	14.3327	204.758	361.483	193.697	204.146	204.146	204.146	-81.4341	9.86909	-8.71924	30.0397	-3.85931	1.0763	-0.0713443	0.50597	2.92611	326.818	83.8053	-10.291	0	0	-0.00692353	44.034
0	15.7577	0	0	18.1196	0.919957	-29.1665	-0.156167	-0.0176701	-0.0269305	-16.168	1.39E-15	-2.42503	0	0	0.0350745	-0.51164	-20.6848	0.344086	233.77	365.513	639.381	420.748	420.748	420.748	-0.23476	-81.5155	14.8946	187.972	361.566	192.93	204.146	204.146	204.146	-81.1244	10.5399	-8.74545	29.9718	-3.97228	0.86042	0.100658	0.409539	3.05481	279.759	41.8828	-4.80308	0	0	0.129658	44.8173
0	16.7099	0	0	19.314	0.936941	-29.6196	-0.15401	-0.0241683	-0.0246884	-16.0812	-2.91E-15	-2.43548	0	0	0.0312409	-0.512783	-19.9018	0.160875	225.863	365.984	634.775	420.667	420.667	420.667	-0.636649	-81.2304	15.4335	171.17	361.684	192.251	204.146	204.146	204.146	-80.8178	11.1863	-8.76515	29.6034	-3.85556	0.857007	0.263934	0.234169	3.07604	221.47	-2.50248	0.859624	0	0	0.237679	45.2872
0	17.5529	0	0	20.3837	0.951998	-30.0179	-0.150542	-0.0300494	-0.0223042	-15.8315	1.12E-16	-2.55029	0	0	0.0271217	-0.536447	-18.9527	-0.139873	217.068	366.464	630.524	421.165	421.165	421.165	-0.997276	-80.9473	15.9393	154.365	361.828	191.661	204.146	204.146	204.146	-80.5154	11.7855	-8.79125	28.9334	-3.52333	0.998623	0.378251	0.017225	3.00859	168.174	-45.8489	6.07709	0	0	0.312256	45.4668
0	18.2932	0	0	21.3248	0.9639	-30.3306	-0.146913	-0.0350805	-0.0211652	-15.4191	-7.07E-16	-2.82525	0	0	0.022829	-0.588079	-17.8553	-0.468026	207.501	366.886	626.709	422.145	422.145	422.145	-1.29097	-80.669	16.3963	137.57	361.993	191.153	204.146	204.146	204.146	-80.2194	12.311	-8.83284	27.9846	-3.03426	1.22006	0.423248	-0.200242	2.88352	130.429	-84.751	10.1579	0	0	0.366861	45.3842
0	18.9345	0	0	22.1306	0.971579	-30.5312	-0.14428	-0.0389511	-0.0219708	-14.8382	2.14E-16	-3.23829	0	0	0.0185486	-0.666061	-16.629	-0.748546	197.254	367.184	623.388	423.46	423.46	423.461	-1.49647	-80.3964	16.7844	120.796	362.169	190.719	204.146	204.146	204.146	-79.9306	12.7358	-8.89364	26.7994	-2.47171	1.46956	0.398434	-0.383317	2.73562	112.826	-115.987	12.5306	0	0	0.417159	45.0675
0	19.4767	0	0	22.7913	0.9743	-30.6021	-0.143465	-0.0413401	-0.0246296	-14.0666	-5.92E-16	-3.70821	0	0	0.0144478	-0.764237	-15.2922	-0.931994	186.389	367.305	620.603	424.942	424.942	424.942	-1.59902	-80.127	17.0815	104.043	362.346	190.354	204.146	204.146	204.146	-79.6467	13.0361	-8.97165	25.4342	-1.92291	1.71251	0.323963	-0.509077	2.59996	113.398	-136.884	12.9673	0	0	0.466867	44.5426
0	19.9139	0	0	23.2939	0.971714	-30.5347	-0.144897	-0.0421723	-0.0284878	-13.0799	-2.82E-15	-4.14501	0	0	0.0106382	-0.874642	-13.861	-0.996742	174.944	367.206	618.387	426.42	426.42	426.42	-1.59075	-79.8529	17.2667	87.3017	362.514	190.057	204.146	204.146	204.146	-79.3601	13.1929	-9.06014	23.9516	-1.46263	1.92856	0.233296	-0.569698	2.4995	124.948	-145.93	11.6595	0	0	0.505061	43.8309
0	20.2349	0	0	23.6223	0.963789	-30.3277	-0.148562	-0.0417283	-0.0326525	-11.8607	-3.59E-15	-4.48375	0	0	0.007208	-0.989605	-12.3481	-0.943742	162.948	366.869	616.771	427.747	427.747	427.747	-1.4699	-79.5592	17.3212	70.5578	362.667	189.83	204.146	204.146	204.146	-79.0572	13.1933	-9.14906	22.4104	-1.14463	2.10518	0.157441	-0.567259	2.44991	138.984	-142.423	9.12813	0	0	0.518035	42.9492
0	20.4234	0	0	23.7578	0.950689	-29.9834	-0.154203	-0.0403256	-0.0361735	-10.4237	1.06E-15	-4.66765	0	0	0.00427683	-1.10274	-10.7632	-0.788055	150.429	366.293	615.789	428.82	428.82	428.82	-1.23946	-79.2233	17.2301	53.793	362.801	189.681	204.146	204.146	204.146	-78.7167	13.0302	-9.22663	20.8573	-0.999026	2.23189	0.116843	-0.512278	2.45346	148.166	-126.999	6.06798	0	0	0.500272	41.9113
0	20.4587	0	0	23.6794	0.932659	-29.5057	-0.161359	-0.0383351	-0.0383475	-8.81649	-5.06E-15	-4.66073	0	0	0.00199266	-1.20894	-9.11332	-0.550816	137.432	365.505	615.477	429.59	429.59	429.59	-0.905833	-78.8158	16.9828	36.9907	362.914	189.62	204.146	204.146	204.146	-78.3107	12.7025	-9.28135	19.3207	-1.03356	2.29794	0.118407	-0.419648	2.50427	147.847	-101.293	3.10193	0	0	0.457475	40.7298
0	20.317	0	0	23.3655	0.909952	-28.8976	-0.169296	-0.0359542	-0.0386964	-7.10189	-2.45E-16	-4.42711	0	0	0.000472954	-1.30337	-7.40446	-0.254113	124.025	364.549	615.87	430.062	430.063	430.062	-0.478203	-78.3015	16.5751	20.1399	363.009	189.658	204.146	204.146	204.146	-77.805	12.2153	-9.30355	17.8096	-1.23769	2.29378	0.159691	-0.307325	2.58487	135.713	-68.3075	0.738991	0	0	0.399142	39.418
0	19.973	0	0	22.7954	0.882808	-28.1612	-0.17708	-0.0330792	-0.0371859	-5.34859	-1.63E-15	-3.92004	0	0	-0.000282655	-1.38029	-5.64233	0.0811954	110.294	363.492	616.991	430.295	430.295	430.295	0.0316173	-77.6416	16.0099	3.2374	363.089	189.804	204.146	204.146	204.146	-77.1616	11.5802	-9.28677	16.3151	-1.58899	2.21423	0.236323	-0.191032	2.67614	110.522	-31.2612	-0.77807	0	0	0.328258	37.9912
0	19.4017	0	0	21.9516	0.851483	-27.2986	-0.183461	-0.0293803	-0.0340802	-3.59543	-4.90E-16	-3.09394	0	0	-0.000394176	-1.43241	-3.83327	0.43616	96.3486	362.411	618.855	430.38	430.38	430.38	0.609055	-76.7967	15.2983	-13.7117	363.159	190.065	204.146	204.146	204.146	-76.3412	10.8159	-9.22897	14.8157	-2.05983	2.05982	0.34044	-0.0823279	2.75607	72.4735	6.55804	-1.40179	0	0	0.240384	36.4666
0	18.5801	0	0	20.8218	0.816297	-26.3135	-0.187281	-0.0245122	-0.0299325	-1.86972	1.39E-15	-1.93095	0	0	-4.83E-05	-1.45117	-1.98474	0.793481	82.311	361.387	621.455	430.43	430.43	430.43	1.23702	-75.7297	14.4605	-30.6953	363.228	190.438	204.146	204.146	204.146	-75.3061	9.9482	-9.13305	13.2838	-2.62255	1.83621	0.462534	0.0100182	2.80612	22.6641	41.9038	-1.28572	0	0	0.124056	34.8635
0	17.4889	0	0	19.4002	0.777674	-25.2125	-0.187711	-0.0183917	-0.0255351	-0.191843	5.94E-15	-0.475391	0	0	0.000641862	-1.42765	-0.105922	1.13724	68.316	360.5	624.767	430.558	430.558	430.558	1.89644	-74.4085	13.5249	-47.6979	363.308	190.91	204.146	204.146	204.146	-74.0229	9.00886	-9.00677	11.6923	-3.25299	1.55255	0.593703	0.0836718	2.8148	-37.2779	72.4027	-0.693765	0	0	-0.0343627	33.2027
0	16.1138	0	0	17.6876	0.73617	-24.0067	-0.184357	-0.0111826	-0.0217467	1.42326	-9.80E-16	1.16467	0	0	0.00176463	-1.35415	1.79176	1.4533	54.5053	359.82	628.746	430.867	430.867	430.867	2.56705	-72.8083	12.5267	-64.705	363.415	191.457	204.146	204.146	204.146	-72.4646	8.03433	-8.86165	10.0209	-3.93101	1.21939	0.723513	0.140182	2.77644	-104.808	96.4697	0.0510778	0	0	-0.243038	31.5071
0	14.4467	0	0	15.6912	0.692486	-22.7127	-0.177432	-0.00321857	-0.0193315	2.93789	2.94E-15	2.82764	0	0	0.00358242	-1.22589	3.69402	1.7301	41.0244	359.399	633.329	431.44	431.44	431.44	3.22844	-70.9118	11.5045	-81.7075	363.568	192.043	204.146	204.146	204.146	-70.612	7.06345	-8.71108	8.25984	-4.63915	0.846988	0.846631	0.183039	2.69248	-177.982	113.369	0.608581	0	0	-0.504752	29.8016
0	12.4861	0	0	13.4229	0.647457	-21.3528	-0.167783	0.00508153	-0.018965	4.26126	4.90E-16	4.31778	0	0	0.00630247	-1.04237	5.58336	1.96002	28.0206	359.27	638.434	432.334	432.334	432.334	3.86133	-68.7095	10.4974	-98.7057	363.787	192.625	204.146	204.146	204.146	-68.4532	6.13471	-8.568	6.41185	-5.3608	0.444003	0.958294	0.218222	2.5696	-254.426	123.532	0.672563	0	0	-0.809972	28.1144
0	10.2366	0	0	10.8981	0.602027	-19.9547	-0.156815	0.0132639	-0.0212266	5.22256	3.27E-15	5.42959	0	0	0.00964987	-0.808032	7.43889	2.14031	15.6426	359.443	643.963	433.578	433.578	433.578	4.44868	-66.1984	9.54061	-115.712	364.091	193.159	204.146	204.146	204.146	-65.9828	5.28323	-8.44251	4.49235	-6.07812	0.0171847	1.0604	0.248376	2.4147	-332.979	127.538	0.0221559	0	0	-1.14401	26.4768
0	7.70969	0	0	8.13497	0.557187	-18.5501	-0.146699	0.0205641	-0.026612	5.53007	3.27E-16	5.94551	0	0	0.0123008	-0.532011	9.23658	2.27385	4.04045	359.909	649.804	435.177	435.177	435.177	4.97615	-63.3813	8.66162	-132.75	364.498	193.609	204.146	204.146	204.146	-63.2018	4.5376	-8.33935	2.52811	-6.77152	-0.428692	1.15444	0.273926	2.23665	-412.216	125.781	-1.38253	0	0	-1.48319	24.9242
0	4.92527	0	0	5.15566	0.513892	-17.1715	-0.140183	0.0261923	-0.0354586	4.79667	2.29E-15	5.69519	0	0	0.0114738	-0.227087	10.9497	2.3687	-6.63456	360.638	655.828	437.105	437.105	437.105	5.43143	-60.2678	7.87704	-149.85	365.019	193.96	204.146	204.146	204.146	-60.1178	3.91712	-8.25554	0.555423	-7.4204	-0.890005	1.24385	0.291249	2.04271	-491.333	118.224	-3.46444	0	0	-1.80079	23.4963
0	1.91451	0	0	1.99021	0.472973	-15.8494	-0.139871	0.0292356	-0.0474523	2.65112	2.94E-15	4.57418	0	0	0.0035521	0.0921223	12.5497	2.43684	-16.2307	361.588	661.894	439.315	439.315	439.315	5.80309	-56.8762	7.19051	-167.039	365.656	194.234	204.146	204.146	204.146	-56.7485	3.42959	-8.179	-1.38222	-8.00544	-1.36333	1.33194	0.295046	1.84041	-570.317	104.219	-5.96036	0	0	-2.07035	22.2368
0	-1.27681	0	0	-1.31947	0.435054	-14.6085	-0.147464	0.0293343	-0.0623776	-1.136	-2.12E-15	2.64181	0	0	-0.014745	0.411009	14.007	2.49239	-24.5983	362.703	667.847	441.735	441.735	441.735	6.0797	-53.2376	6.59238	-184.32	366.396	194.494	204.146	204.146	204.146	-53.1248	3.06962	-8.08871	-3.23688	-8.51094	-1.84441	1.41852	0.280693	1.63694	-647.839	83.8418	-8.59518	0	0	-2.25863	21.1926
0	-4.58752	0	0	-4.7175	0.400522	-13.4662	-0.163621	0.0266468	-0.0799935	-6.60636	1.88E-15	0.14083	0	0	-0.0449566	0.71674	15.2927	2.54892	-31.5951	363.926	673.523	444.279	444.279	444.279	6.24904	-49.3965	6.06044	-201.665	367.212	194.853	204.146	204.146	204.146	-49.2923	2.81769	-7.95627	-4.95929	-8.92716	-2.32689	1.49895	0.246347	1.43919	-721.14	58.042	-11.0027	0	0	-2.33074	20.412
0	-7.94219	0	0	-8.13417	0.369535	-12.4317	-0.18791	0.0218145	-0.0998627	-13.5994	2.94E-15	-2.50075	0	0	-0.0857462	0.999343	16.3799	2.61619	-37.0942	365.197	678.752	446.854	446.854	446.854	6.29796	-45.4112	5.56203	-218.991	368.068	195.463	204.146	204.146	204.146	-45.3113	2.64051	-7.7488	-6.50223	-9.25163	-2.80042	1.56576	0.195247	1.25455	-786.374	29.1164	-12.7148	0	0	-2.25891	19.9426
0	-11.2546	0	0	-11.4887	0.342095	-11.5086	-0.218932	0.0166665	-0.121516	-21.7822	-3.27E-15	-4.63097	0	0	-0.132794	1.25179	17.2454	2.6965	-40.9945	366.466	683.367	449.368	449.368	449.368	6.21314	-41.3503	5.05759	-236.167	368.92	196.499	204.146	204.146	204.146	-41.2541	2.4931	-7.43362	-7.82404	-9.48885	-3.24843	1.60922	0.134298	1.08899	-838.393	0.896543	-13.262	0	0	-2.03072	19.8273
0	-14.4323	0	0	-14.6934	0.31823	-10.7009	-0.254566	0.0137139	-0.14363	-30.6985	-6.53E-16	-5.5169	0	0	-0.179246	1.46956	17.8718	2.78167	-43.2313	367.692	687.215	451.741	451.741	451.741	5.98515	-37.2903	4.50601	-253.004	369.731	198.148	204.146	204.146	204.146	-37.2006	2.32295	-6.9857	-8.89186	-9.64907	-3.64624	1.625	0.0756021	0.946775	-874.024	-21.1318	-12.3046	0	0	-1.66362	20.1008
0	-17.3808	0	0	-17.6588	0.298198	-10.0195	-0.292386	0.0155008	-0.164498	-39.8357	0	-4.53695	0	0	-0.216812	1.64987	18.2493	2.85185	-43.7849	368.85	690.163	453.911	453.911	453.911	5.61435	-33.3111	3.87072	-269.274	370.491	200.587	204.146	204.146	204.146	-33.2338	2.07615	-6.3964	-9.68471	-9.74588	-3.96033	1.61366	0.0285168	0.830231	-891.727	-32.3327	-9.81279	0	0	-1.20113	20.7859
0	-20.0085	0	0	-20.2983	0.282686	-9.48992	-0.33007	0.0231519	-0.181275	-48.679	-5.88E-15	-1.44576	0	0	-0.236851	1.79158	18.3768	2.87695	-42.6838	369.931	692.112	455.839	455.839	455.839	5.11728	-29.4931	3.12524	-284.713	371.226	203.967	204.146	204.146	204.146	-29.4351	1.70505	-5.68051	-10.1957	-9.79449	-4.15049	1.58546	0.0050661	0.74031	-894.829	-29.0309	-6.1537	0	0	-0.705049	21.8907
0	-22.2314	0	0	-22.5337	0.272818	-9.15215	-0.365529	0.0353606	-0.190995	-56.7276	5.23E-15	3.46116	0	0	-0.231587	1.89514	18.2627	2.82123	-40.0023	370.946	692.998	457.513	457.513	457.513	4.52864	-25.9128	2.25733	-299.041	372.004	208.391	204.146	204.146	204.146	-25.8794	1.17656	-4.87744	-10.4333	-9.80854	-4.17493	1.55513	0.00805091	0.67665	-889.618	-12.6546	-1.89962	0	0	-0.23256	23.408
0	-23.9799	0	0	-24.3019	0.269978	-9.05483	-0.397088	0.0502941	-0.191497	-63.5163	1.02E-14	9.56869	0	0	-0.19622	1.96308	17.9236	2.6505	-35.8492	371.921	692.793	458.944	458.944	458.944	3.89776	-22.6386	1.2723	-311.972	372.924	213.902	204.146	204.146	204.146	-22.6313	0.479847	-4.04521	-10.4204	-9.79791	-3.99801	1.53666	0.0383228	0.636615	-883.31	13.7172	2.14101	0	0	0.18031	25.3157
0	-25.2045	0	0	-25.56	0.275553	-9.24583	-0.422955	0.0663546	-0.181205	-68.5704	-2.94E-15	16.1081	0	0	-0.130883	2.00057	17.3828	2.34051	-30.3533	372.891	691.508	460.16	460.16	460.16	3.2827	-19.7263	0.195394	-323.233	374.094	220.471	204.146	204.146	204.146	-19.7421	-0.368529	-3.25149	-10.1917	-9.76702	-3.59894	1.53826	0.0907345	0.614974	-882.723	45.2826	5.22698	0	0	0.522502	27.5798
0	-25.8823	0	0	-26.2915	0.290668	-9.76264	-0.441512	0.082025	-0.160432	-71.4831	-8.82E-15	22.2585	0	0	-0.0424996	2.01539	16.6669	1.88416	-23.6469	373.899	689.185	461.189	461.189	461.189	2.74521	-17.2126	-0.927248	-332.583	375.615	227.995	204.146	204.146	204.146	-17.2458	-1.32359	-2.5656	-9.78859	-9.71465	-2.97938	1.55759	0.157083	0.60669	-890.986	77.0606	6.90736	0	0	0.80129	30.1565
0	-26.022	0	0	-26.5109	0.315966	-10.624	-0.451693	0.0955111	-0.13068	-72.0428	-1.31E-15	27.2354	0	0	0.0552836	2.01737	15.8029	1.2957	-15.8512	374.986	685.898	462.05	462.05	462.05	2.3457	-15.11	-2.03238	-339.837	377.575	236.31	204.146	204.146	204.146	-15.1552	-2.31748	-2.05153	-9.25242	-9.63494	-2.16796	1.58216	0.223101	0.606864	-907.816	103.612	7.33005	0	0	1.03256	32.9961
0	-25.6645	0	0	-26.2629	0.351441	-11.8237	-0.453039	0.104711	-0.0952516	-70.3369	-1.24E-14	30.3844	0	0	0.145238	2.01714	14.8143	0.609885	-7.06915	376.185	681.746	462.735	462.735	462.735	2.13759	-13.4044	-3.049	-344.876	380.032	245.207	204.146	204.146	204.146	-13.4594	-3.27126	-1.76202	-8.61763	-9.52016	-1.21907	1.58993	0.27231	0.615405	-927.87	120.466	7.13639	0	0	1.23296	36.0458
0	-24.8801	0	0	-25.6178	0.396371	-13.3281	-0.446272	0.107602	-0.0580648	-66.865	-6.53E-16	31.2764	0	0	0.21209	2.0247	13.7188	-0.123513	2.61603	377.512	676.856	463.202	463.202	463.202	2.1604	-12.0572	-3.9122	-347.653	383.014	254.453	204.146	204.146	204.146	-12.1254	-4.1112	-1.73266	-7.9049	-9.36409	-0.205642	1.55781	0.289805	0.634327	-943.949	125.103	7.17123	0	0	1.42141	39.2539
0	-23.759	0	0	-24.6615	0.449382	-15.0791	-0.434131	0.103287	-0.0227588	-62.5754	4.25E-15	29.827	0	0	0.248238	2.04835	12.5265	-0.849024	13.1354	378.966	671.376	463.38	463.38	463.38	2.43309	-11.0134	-4.57696	-348.183	386.509	263.815	204.146	204.146	204.146	-11.1035	-4.78397	-1.97698	-7.11637	-9.16534	0.792607	1.46807	0.26518	0.668939	-949.382	117.439	8.01124	0	0	1.62094	42.5729
0	-22.3971	0	0	-23.4806	0.508632	-17.0026	-0.420706	0.0924622	0.00864054	-58.6285	-4.25E-15	26.3132	0	0	0.255824	2.09411	11.2391	-1.51628	24.4258	380.523	665.477	463.167	463.167	463.167	2.95049	-10.2162	-5.02565	-346.523	390.47	273.077	204.146	204.146	204.146	-10.3392	-5.26489	-2.48411	-6.23308	-8.92996	1.7027	1.31898	0.196936	0.723387	-942.229	100.217	9.63663	0	0	1.85922	45.9622
0	-20.8812	0	0	-22.1487	0.572058	-19.0186	-0.408775	0.0769267	0.0354376	-55.9014	-5.72E-15	21.2636	0	0	0.243533	2.16583	9.85099	-2.09018	36.4217	382.143	659.341	462.448	462.448	462.448	3.68432	-9.6214	-5.26639	-342.735	394.814	282.048	204.146	204.146	204.146	-9.7878	-5.55643	-3.22035	-5.21616	-8.67285	2.47088	1.1161	0.0927955	0.80322	-921.055	78.1032	11.369	0	0	2.15098	49.3882
0	-19.2779	0	0	-20.7176	0.637607	-21.0519	-0.399034	0.0584965	0.0583312	-54.7345	-1.01E-14	15.2811	0	0	0.221527	2.26548	8.351	-2.55956	49.0467	383.775	653.164	461.113	461.113	461.113	4.58789	-9.20772	-5.3251	-336.87	399.435	290.559	204.146	204.146	204.146	-9.42444	-5.68035	-4.13386	-4.01097	-8.41751	3.07304	0.877528	-0.0314088	0.909878	-886.955	55.875	12.4946	0	0	2.49281	52.8231
0	-17.6309	0	0	-19.216	0.703337	-23.0365	-0.389948	0.0387237	0.0783754	-54.8667	0	8.95491	0	0	0.197962	2.39387	6.72538	-2.94243	62.2085	385.362	647.142	459.075	459.075	459.075	5.60256	-8.97851	-5.23468	-328.956	404.216	298.462	204.146	204.146	204.146	-9.24755	-5.66731	-5.16126	-2.55492	-8.19418	3.52026	0.624716	-0.155132	1.04791	-840.629	37.4662	12.4853	0	0	2.8557	56.2419
0	-15.9639	0	0	-17.6536	0.767453	-24.9177	-0.379133	0.0188073	0.0963774	-55.6561	-5.23E-15	2.81224	0	0	0.178013	2.55167	4.96143	-3.28654	75.7956	386.851	641.464	456.299	456.299	456.299	6.66442	-8.95734	-5.02616	-319.006	409.035	305.622	204.146	204.146	204.146	-9.27561	-5.54838	-6.23473	-0.787066	-8.03703	3.85945	0.388149	-0.261437	1.21863	-785.431	23.6438	11.5152	0	0	3.20078	59.6194
0	-14.2858	0	0	-16.0269	0.828244	-26.6499	-0.36409	-0.00011374	0.112502	-56.308	-2.61E-15	-2.67085	0	0	0.164108	2.74109	3.05099	-3.663	89.6819	388.197	636.304	452.815	452.815	452.815	7.71118	-9.18009	-4.72292	-307.038	413.784	311.911	204.146	204.146	204.146	-9.54014	-5.3493	-7.28922	1.34112	-7.9806	4.16803	0.202779	-0.334987	1.42391	-726.758	13.5153	10.1344	0	0	3.49296	62.9289
0	-12.5966	0	0	-14.3264	0.884029	-28.1946	-0.343174	-0.0172981	0.126029	-56.1239	-5.23E-15	-7.11872	0	0	0.156323	2.9678	0.993137	-4.15146	103.738	389.365	631.809	448.743	448.743	448.743	8.68835	-9.68599	-4.33871	-293.085	418.368	317.219	204.146	204.146	204.146	-10.0773	-5.0878	-8.2693	3.85535	-8.05526	4.54072	0.112253	-0.363336	1.66177	-673.538	4.56107	9.46106	0	0	3.7252	66.141
0	-10.8932	0	0	-12.5427	0.933131	-29.5183	-0.315768	-0.0319699	0.135401	-54.6265	0	-10.2285	0	0	0.152891	3.24095	-1.20421	-4.81683	117.854	390.337	628.097	444.289	444.289	444.289	9.55439	-10.5097	-3.87903	-277.209	422.717	321.454	204.146	204.146	204.146	-10.9197	-4.77393	-9.13442	6.74903	-8.28086	5.06616	0.15321	-0.335975	1.92813	-633.707	-4.70326	10.3312	0	0	3.91054	69.2243
0	-9.1731	0	0	-10.6727	0.973983	-30.5939	-0.282356	-0.043329	0.138851	-51.6179	1.31E-15	-11.8008	0	0	0.150616	3.57047	-3.52403	-5.68395	131.961	391.108	625.256	439.732	439.732	439.732	10.2838	-11.6748	-3.34591	-259.51	426.785	324.557	204.146	204.146	204.146	-12.0905	-4.41358	-9.86199	9.9765	-8.65906	5.7999	0.341667	-0.249468	2.21386	-610.755	-14.8336	13.2482	0	0	4.05704	72.1454
0	-7.43975	0	0	-8.72598	1.00541	-31.4055	-0.244348	-0.0504791	0.134708	-47.1692	-1.31E-15	-11.7683	0	0	0.145663	3.96088	-5.94114	-6.71998	146.046	391.684	623.354	435.388	435.388	435.388	10.8687	-13.1895	-2.74431	-240.123	430.552	326.512	204.146	204.146	204.146	-13.5987	-4.01404	-10.4484	13.451	-9.16667	6.74172	0.656722	-0.108544	2.504	-600.259	-24.5263	17.9185	0	0	4.13176	74.8687
0	-5.7054	0	0	-6.7288	1.02704	-31.9559	-0.204355	-0.0527874	0.122469	-41.6277	3.92E-15	-10.2493	0	0	0.135023	4.40375	-8.42406	-7.83335	160.148	392.07	622.461	431.559	431.559	431.559	11.3185	-15.0443	-2.08788	-219.219	434.024	327.35	204.146	204.146	204.146	-15.4377	-3.58968	-10.9076	17.0495	-9.75282	7.82666	1.04182	0.0681688	2.77942	-591.973	-32.5344	23.6469	0	0	4.06554	77.3556
0	-3.99267	0	0	-4.72366	1.03958	-32.2721	-0.165717	-0.0503506	0.102762	-35.5333	3.92E-15	-7.5813	0	0	0.117935	4.8726	-10.9377	-8.89154	174.33	392.265	622.651	428.481	428.481	428.481	11.6582	-17.2137	-1.39986	-196.991	437.229	327.15	204.146	204.146	204.146	-17.586	-3.16381	-11.2674	20.6261	-10.3433	8.93386	1.41701	0.253652	3.01581	-573.663	-37.2447	29.405	0	0	3.79547	79.5639
0	-2.3328	0	0	-2.76342	1.04494	-32.4066	-0.13198	-0.0440428	0.0778525	-29.5232	-1.31E-15	-4.2727	0	0	0.0965337	5.32398	-13.4468	-9.75077	188.641	392.26	624.011	426.285	426.285	426.285	11.9242	-19.6597	-0.708533	-173.651	440.214	326.028	204.146	204.146	204.146	-20.0109	-2.76527	-11.5649	24.0317	-10.8529	9.91012	1.70943	0.413747	3.18552	-537.928	-37.8819	34.3616	0	0	3.32627	81.4493
0	-0.761036	0	0	-0.901684	1.04592	-32.4311	-0.106072	-0.0357197	0.0509596	-24.1973	-1.96E-15	-0.948836	0	0	0.0748427	5.70523	-15.9187	-10.2854	203.084	392.042	626.617	424.981	424.981	424.981	12.1595	-22.3381	-0.0383133	-149.406	443.033	324.127	204.146	204.146	204.146	-22.6728	-2.42096	-11.8409	27.1388	-11.204	10.5994	1.86781	0.521204	3.26391	-482.809	-33.2834	38.1081	0	0	2.72789	82.9701
0	0.689481	0	0	0.816832	1.0456	-32.423	-0.089834	-0.0279341	0.0258143	-20.0108	-6.53E-16	1.75246	0	0	0.0567182	5.96624	-18.3266	-10.4088	217.597	391.608	630.523	424.464	424.464	424.464	12.406	-25.2039	0.598404	-124.45	445.741	321.592	204.146	204.146	204.146	-25.5305	-2.14818	-12.1342	29.8635	-11.3445	10.8715	1.86957	0.558292	3.23474	-410.467	-23.4186	40.9551	0	0	2.09328	84.0949
0	1.99396	0	0	2.36307	1.04664	-32.4491	-0.0835335	-0.0234055	0.00550113	-17.1689	-9.80E-16	3.29971	0	0	0.0438899	6.07095	-20.6497	-10.0853	232.057	390.977	635.732	424.542	424.542	424.542	12.6971	-28.2175	1.20477	-98.9449	448.375	318.561	204.146	204.146	204.146	-28.5464	-1.95069	-12.4758	32.1798	-11.2609	10.6473	1.70855	0.522486	3.10005	-321.882	-9.47995	43.4845	0	0	1.48632	84.8085
0	3.13979	0	0	3.72566	1.05069	-32.5505	-0.0855621	-0.0240027	-0.00795167	-15.563	9.80E-16	3.40966	0	0	0.0354664	6.00595	-22.8726	-9.33513	246.281	390.194	642.178	424.98	424.98	424.98	13.0505	-31.3479	1.79689	-73.0061	450.949	315.147	204.146	204.146	204.146	-31.69	-1.81941	-12.8834	34.1201	-10.9795	9.91828	1.39693	0.429538	2.88061	-216.761	6.24061	46.1779	0	0	0.939117	85.1141
0	4.12684	0	0	4.90773	1.05807	-32.7342	-0.0927996	-0.0301429	-0.0140491	-14.8088	6.53E-16	2.11244	0	0	0.0291909	5.78397	-24.9823	-8.23533	260.04	389.327	649.723	425.544	425.544	425.544	13.4641	-34.5734	2.39628	-46.7007	453.442	311.43	204.146	204.146	204.146	-34.939	-1.73735	-13.3575	35.7615	-10.5578	8.75502	0.970249	0.305852	2.60719	-96.0013	20.1224	49.1372	0	0	0.46226	85.0272
0	4.96326	0	0	5.91951	1.0678	-32.9756	-0.101984	-0.0401429	-0.0134214	-14.4214	-6.53E-16	-0.215698	0	0	0.023342	5.44227	-26.9646	-6.91318	273.07	388.453	658.146	426.039	426.039	426.039	13.9174	-37.8793	3.02038	-20.053	455.805	307.463	204.146	204.146	204.146	-38.2765	-1.68646	-13.8818	37.2006	-10.0686	7.29994	0.486335	0.180899	2.31085	35.3137	28.4649	51.8243	0	0	0.0514772	84.567
0	5.65907	0	0	6.76996	1.07803	-33.2279	-0.110802	-0.0515222	-0.00808647	-13.9801	4.57E-15	-3.05678	0	0	0.0175415	5.03625	-28.801	-5.53051	285.092	387.639	667.163	426.326	426.326	426.326	14.3781	-41.2524	3.67515	6.94426	457.967	303.268	204.146	204.146	204.146	-41.6879	-1.65387	-14.4273	38.5258	-9.58301	5.74345	0.0167697	0.0818482	2.02206	167.171	29.0261	53.4414	0	0	-0.304755	83.7454
0	6.21989	0	0	7.46004	1.08661	-33.4384	-0.117702	-0.0623003	-0.000448939	-13.1589	2.61E-15	-5.96126	0	0	0.0122297	4.62942	-30.4668	-4.25983	295.842	386.934	676.448	426.326	426.326	426.326	14.8112	-44.678	4.35211	34.3151	459.859	298.85	204.146	204.146	204.146	-45.1566	-1.6352	-14.9594	39.7962	-9.15498	4.28864	-0.374282	0.024286	1.76357	287.35	21.1523	53.3938	0	0	-0.609313	82.5617
0	6.64166	0	0	7.97826	1.09163	-33.561	-0.122282	-0.0712976	0.00685774	-11.8126	-4.57E-15	-8.63113	0	0	0.00802633	4.28201	-31.9325	-3.25763	305.093	386.358	685.663	426.013	426.013	426.013	15.1854	-48.135	5.02921	62.0855	461.417	294.205	204.146	204.146	204.146	-48.6607	-1.63453	-15.4425	41.0313	-8.81314	3.11442	-0.646271	0.010642	1.55166	385.286	6.13923	51.473	0	0	-0.84404	81.0024
0	6.90823	0	0	8.29956	1.0918	-33.5652	-0.125412	-0.0777432	0.0114305	-10.0258	2.61E-15	-10.9036	0	0	0.00537736	4.04114	-33.1657	-2.64177	312.681	385.912	694.492	425.404	425.404	425.404	15.4772	-51.5944	5.67509	90.2709	462.59	289.326	204.146	204.146	204.146	-52.17	-1.66135	-15.8445	42.2131	-8.56057	2.34744	-0.787737	0.0348863	1.39392	454.882	-12.5908	47.8119	0	0	-0.976082	79.0451
0	6.99206	0	0	8.38809	1.08661	-33.4384	-0.129103	-0.0814478	0.0112216	-8.11601	-5.23E-15	-12.7574	0	0	0.00445287	3.93408	-34.1356	-2.47861	318.512	385.588	702.668	424.543	424.543	424.543	15.6719	-55.0188	6.25487	118.869	463.34	284.214	204.146	204.146	204.146	-55.6463	-1.72613	-16.1381	43.2964	-8.38022	2.04889	-0.813206	0.078578	1.29255	495.378	-32.304	43.1772	0	0	-0.978283	76.6644
0	6.85834	0	0	8.20318	1.07624	-33.1838	-0.136197	-0.0825292	0.00476827	-6.591	0	-14.2532	0	0	0.00499446	3.96646	-34.8161	-2.78108	322.562	385.379	709.989	423.489	423.489	423.489	15.7619	-58.3656	6.73535	147.857	463.638	278.882	204.146	204.146	204.146	-59.0452	-1.83645	-16.3025	44.2227	-8.24377	2.21754	-0.748206	0.124392	1.24505	509.325	-50.307	38.6912	0	0	-0.848971	73.8371
0	6.47206	0	0	7.70761	1.06123	-32.8128	-0.149707	-0.0815535	-0.00914346	-6.03018	-2.61E-15	-15.5029	0	0	0.00600176	4.12409	-35.1901	-3.51457	324.867	385.285	716.323	422.316	422.316	422.316	15.7445	-61.5919	7.08847	177.191	463.459	273.374	204.146	204.146	204.146	-62.3215	-1.99497	-16.3219	44.9336	-8.1195	2.80165	-0.616106	0.154418	1.24625	500.106	-66.1007	35.8111	0	0	-0.616676	70.5469
0	5.8068	0	0	6.87717	1.04207	-32.3346	-0.171941	-0.0791461	-0.0315487	-6.91119	1.31E-15	-16.5725	0	0	0.00561885	4.37708	-35.2521	-4.60617	325.52	385.312	721.606	421.108	421.108	421.108	15.6181	-64.6614	7.29265	206.81	462.775	267.772	204.146	204.146	204.146	-65.4353	-2.19913	-16.1841	45.3812	-7.97894	3.71314	-0.437533	0.158842	1.28923	472.022	-80.1828	35.7503	0	0	-0.333947	66.7893
0	4.85301	0	0	5.70945	1.01877	-31.7462	-0.203291	-0.0756762	-0.063014	-9.39948	1.31E-15	-17.3961	0	0	0.00178842	4.68514	-35.0101	-5.9548	324.662	385.464	725.835	419.953	419.953	419.953	15.3796	-67.5502	7.33256	236.632	461.553	262.21	204.146	204.146	204.146	-68.3586	-2.44184	-15.8784	45.5346	-7.80095	4.8405	-0.225476	0.131549	1.36472	428.365	-94.7111	39.0886	0	0	-0.0568852	62.5776
0	3.6239	0	0	4.22983	0.990577	-31.0241	-0.24165	-0.0708425	-0.103914	-13.2254	2.61E-15	-17.7074	0	0	-0.00645126	5.00349	-34.4861	-7.44017	322.479	385.735	729.058	418.953	418.953	418.953	15.0217	-70.2502	7.19955	266.544	459.748	256.877	204.146	204.146	204.146	-71.079	-2.71155	-15.3946	45.3829	-7.57435	6.05961	0.00590915	0.0757466	1.46201	374.102	-111.533	45.2948	0	0	0.172125	57.9515
0	2.1564	0	0	2.49324	0.955928	-30.1214	-0.282355	-0.063176	-0.154223	-17.6638	-1.96E-15	-17.0153	0	0	-0.018123	5.28828	-33.7149	-8.93092	319.2	386.109	731.363	418.209	418.209	418.209	14.5341	-72.7683	6.89426	296.39	457.308	252.003	204.146	204.146	204.146	-73.5987	-2.99078	-14.725	44.934	-7.29828	7.24234	0.244652	0.000772087	1.56869	314.763	-131.26	52.491	0	0	0.337481	52.9844
0	0.508088	0	0	0.580789	0.912753	-28.973	-0.318584	-0.0505512	-0.213656	-21.6174	-1.96E-15	-14.7478	0	0	-0.0309461	5.50091	-32.7433	-10.2909	315.092	386.556	732.865	417.817	417.817	417.817	13.9051	-75.1214	6.43198	325.951	454.192	247.836	204.146	204.146	204.146	-75.9304	-3.25344	-13.8704	44.2132	-6.98158	8.26238	0.467733	-0.0795094	1.67385	260.858	-152.472	57.8644	0	0	0.453752	47.7877
0	-1.24996	0	0	-1.40933	0.859066	-27.5087	-0.342478	-0.0309791	-0.281619	-23.8257	-5.23E-15	-10.4662	0	0	-0.0435996	5.61151	-31.6266	-11.387	310.453	387.032	733.696	417.861	417.861	417.861	13.1266	-77.3277	5.84869	354.931	450.385	244.602	204.146	204.146	204.146	-78.0896	-3.4629	-12.8475	43.2597	-6.64113	9.00161	0.647475	-0.151833	1.76574	226.308	-171.923	58.5747	0	0	0.558294	42.5055
0	-3.04282	0	0	-3.37642	0.793656	-25.6705	-0.346316	-0.00356186	-0.356736	-23.12	-2.78E-15	-4.08579	0	0	-0.0576403	5.60147	-30.4258	-12.0972	305.598	387.49	733.997	418.396	418.396	418.396	12.1988	-79.3961	5.20328	382.947	445.925	242.456	204.146	204.146	204.146	-80.0856	-3.57386	-11.6946	42.1225	-6.29949	9.35592	0.758131	-0.204583	1.83359	226.391	-184.796	52.9121	0	0	0.694571	37.3005
0	-4.80235	0	0	-5.23511	0.716647	-23.4315	-0.324365	0.0307366	-0.437226	-18.7585	-5.92E-15	3.98176	0	0	-0.0767666	5.46437	-29.2014	-12.3203	300.841	387.886	733.906	419.445	419.445	419.445	11.1359	-81.3168	4.57339	409.539	440.918	241.436	204.146	204.146	204.146	-81.9127	-3.53944	-10.4737	40.8553	-5.98163	9.24077	0.76839	-0.230117	1.86436	278.043	-186.028	41.0531	0	0	0.906875	32.3331
0	-6.47695	0	0	-6.93115	0.629734	-20.8105	-0.274863	0.0691804	-0.520681	-10.7453	-1.80E-15	12.8691	0	0	-0.102854	5.2064	-28.0088	-11.9885	296.464	388.193	733.545	420.993	420.993	420.993	9.96835	-83.0553	4.04465	434.188	435.544	241.431	204.146	204.146	204.146	-83.5447	-3.32134	-9.26486	39.5109	-5.71226	8.60083	0.651755	-0.225462	1.8487	394.379	-171.918	25.0872	0	0	1.23162	27.7421
0	-8.0367	0	0	-8.4475	0.536074	-17.8805	-0.201675	0.107514	-0.604663	-0.0236075	-1.63E-15	21.3933	0	0	-0.131262	4.84604	-26.8915	-11.0823	292.694	388.404	733.015	422.981	422.981	422.981	8.7415	-84.5555	3.69669	456.358	430.037	242.169	204.146	204.146	204.146	-84.9359	-2.89899	-8.15411	38.1369	-5.51335	7.42408	0.388749	-0.193335	1.7809	581.973	-142.322	8.08736	0	0	1.69529	23.6346
0	-9.47064	0	0	-9.79739	0.439945	-14.7694	-0.113867	0.140827	-0.685802	11.6711	-9.80E-16	28.3032	0	0	-0.150463	4.413	-25.8767	-9.64573	289.66	388.54	732.376	425.322	425.322	425.321	7.50991	-85.7513	3.58932	475.527	424.65	243.244	204.146	204.146	204.146	-86.0298	-2.27457	-7.21872	36.7712	-5.40208	5.75763	-0.0205354	-0.141765	1.66781	834.429	-101.932	-7.29497	0	0	2.29318	20.084
0	-10.7772	0	0	-11.0068	0.346321	-11.6512	-0.0237782	0.164319	-0.758972	22.2174	2.61E-15	32.5218	0	0	-0.148521	3.94526	-24.9737	-7.7944	287.376	388.641	731.643	427.901	427.901	427.901	6.33065	-86.585	3.75066	491.222	419.611	244.173	204.146	204.146	204.146	-86.7751	-1.47429	-6.51277	35.4399	-5.38763	3.71802	-0.545041	-0.0832594	1.52248	1128.57	-59.8784	-19.9632	0	0	2.9667	17.1344
0	-11.9522	0	0	-12.0942	0.260374	-8.72529	0.0551609	0.174801	-0.816291	29.5674	-4.57E-15	33.4383	0	0	-0.122854	3.48385	-24.1749	-5.70841	285.733	388.741	730.786	430.599	430.599	430.599	5.25822	-87.0244	4.16929	503.051	415.078	244.486	204.146	204.146	204.146	-87.142	-0.547586	-6.05852	34.1557	-5.46829	1.48623	-1.11237	-0.030385	1.3639	1422.01	-26.3904	-30.3288	0	0	3.59608	14.8033
0	-12.9775	0	0	-13.0549	0.186884	-6.18593	0.110851	0.171668	-0.849485	32.1784	-2.29E-15	31.0893	0	0	-0.0837045	3.06546	-23.4605	-3.60467	284.53	388.852	729.738	433.295	433.295	433.295	4.34157	-87.0741	4.79243	510.73	411.117	243.802	204.146	204.146	204.146	-87.1343	0.435629	-5.84516	32.9201	-5.62932	-0.719977	-1.62328	0.00985897	1.2111	1662.89	-8.32379	-39.2398	0	0	4.05063	13.083
0	-13.8153	0	0	-13.853	0.129589	-4.1886	0.134264	0.156734	-0.852989	29.2882	8.17E-16	26.1384	0	0	-0.0471334	2.71535	-22.8054	-1.69457	283.523	388.95	728.417	435.881	435.881	435.881	3.6201	-86.7802	5.53236	514.116	407.698	241.9	204.146	204.146	204.146	-86.7952	1.3913	-5.83365	31.726	-5.84352	-2.6901	-1.99514	0.0335332	1.08211	1808.56	-7.37943	-46.7967	0	0	4.25807	11.9414
0	-14.407	0	0	-14.4249	0.0907457	-2.82837	0.121377	0.133873	-0.826349	21.1218	3.27E-15	19.7294	0	0	-0.0231843	2.44433	-22.1849	-0.145472	282.484	388.984	726.746	438.26	438.26	438.26	3.11774	-86.2262	6.28059	513.226	404.72	238.76	204.146	204.146	204.146	-86.2061	2.23174	-5.96542	30.5619	-6.07597	-4.25974	-2.18965	0.0395077	0.989453	1838.96	-19.7699	-52.1397	0	0	4.22205	11.3269
0	-14.6782	0	0	-14.6887	0.0711059	-2.1393	0.0743061	0.107991	-0.772461	8.93551	2.78E-15	13.1778	0	0	-0.00883996	2.25057	-21.5797	0.939914	281.234	388.894	724.661	440.356	440.356	440.356	2.83807	-85.5248	6.92823	508.244	402.045	234.566	204.146	204.146	204.146	-85.4785	2.87918	-6.17401	29.4172	-6.29166	-5.32963	-2.20481	0.0314705	0.937598	1754.09	-37.1288	-54.175	0	0	3.975	11.1767
0	-14.5494	0	0	-14.5595	0.0702468	-2.10915	0.00192824	0.0841109	-0.69563	-5.09248	8.17E-17	7.66108	0	0	0.00833948	2.12378	-20.9787	1.52595	279.663	388.634	722.123	442.107	442.107	442.107	2.76237	-84.8032	7.3891	499.503	399.54	229.666	204.146	204.146	204.146	-84.7399	3.2809	-6.39769	28.2858	-6.46258	-5.86614	-2.0598	0.0148101	0.922737	1567.23	-50.0064	-52.4494	0	0	3.53694	11.4268
0	-13.9539	0	0	-13.9697	0.0870042	-2.69716	-0.0814108	0.0660792	-0.599095	-18.286	-1.88E-15	3.9483	0	0	0.0390275	2.04923	-20.3805	1.63611	277.733	388.18	719.121	443.467	443.467	443.467	2.85108	-84.1822	7.62087	487.461	397.108	224.501	204.146	204.146	204.146	-84.1122	3.4236	-6.59035	27.1699	-6.57219	-5.89171	-1.77955	-0.00253343	0.935858	1296.64	-50.3461	-47.4692	0	0	2.91214	12.0204
0	-12.8602	0	0	-12.8896	0.11969	-3.84236	-0.159554	0.0550579	-0.485966	-28.191	-4.90E-16	2.23665	0	0	0.082412	2.01018	-19.7951	1.34282	275.478	387.534	715.671	444.4	444.4	444.4	3.04734	-83.7515	7.637	472.665	394.701	219.502	204.146	204.146	204.146	-83.6844	3.34293	-6.72708	26.0835	-6.61603	-5.47442	-1.39041	-0.0122897	0.965947	963.712	-34.8157	-40.3678	0	0	2.12388	12.9123
0	-11.291	0	0	-11.3431	0.166011	-5.45979	-0.219726	0.0495229	-0.360002	-33.3734	8.17E-16	2.2183	0	0	0.126128	1.98857	-19.2424	0.758566	272.996	386.714	711.823	444.881	444.881	444.881	3.28307	-83.5484	7.50361	455.714	392.32	215.004	204.146	204.146	204.146	-83.4909	3.1213	-6.80376	25.0533	-6.59843	-4.7204	-0.926461	-0.00603407	1.005	593.303	-5.18624	-32.2683	0	0	1.24947	14.0704
0	-9.32896	0	0	-9.40871	0.222825	-7.4315	-0.256441	0.04615	-0.228587	-33.875	7.11E-15	3.23018	0	0	0.155408	1.9654	-18.7512	0.0258135	270.435	385.75	707.655	444.891	444.89	444.89	3.48998	-83.55	7.32035	437.227	390.002	211.191	204.146	204.146	204.146	-83.5042	2.86946	-6.83341	24.1179	-6.52713	-3.76606	-0.43718	0.0183999	1.05129	218.125	31.2634	-23.9243	0	0	0.432608	15.4748
0	-7.10145	0	0	-7.20299	0.286089	-9.60625	-0.271341	0.0421198	-0.104035	-30.9856	-5.06E-15	4.53375	0	0	0.162937	1.92181	-18.3538	-0.698923	267.965	384.678	703.265	444.422	444.422	444.422	3.61567	-83.6859	7.19076	417.809	387.798	208.095	204.146	204.146	204.146	-83.6486	2.69506	-6.84144	23.3239	-6.40859	-2.76477	0.0102209	0.0630413	1.10876	-119.298	67.0336	-15.9364	0	0	-0.153729	17.1134
0	-4.75057	0	0	-4.8537	0.351252	-11.8174	-0.26931	0.0360474	-0.00189983	-26.4543	3.27E-15	5.48402	0	0	0.15097	1.84109	-18.0798	-1.26845	265.739	383.532	698.76	443.48	443.48	443.48	3.63735	-83.865	7.19362	398.01	385.764	205.643	204.146	204.146	204.146	-83.8292	2.67192	-6.85941	22.7192	-6.24483	-1.86615	0.337608	0.124723	1.18197	-370.504	96.2492	-9.08432	0	0	-0.390633	18.9756
0	-2.40158	0	0	-2.47423	0.414036	-13.9146	-0.255948	0.028744	0.0662164	-21.8342	5.15E-15	5.73326	0	0	0.127928	1.71172	-17.9483	-1.57304	263.845	382.354	694.232	442.086	442.086	442.086	3.56376	-84.0053	7.36551	378.272	383.943	203.714	204.146	204.146	204.146	-83.963	2.82485	-6.91551	22.345	-6.03413	-1.18934	0.488121	0.20157	1.27165	-499.837	119.014	-4.39493	0	0	-0.304688	21.0442
0	-0.142913	0	0	-0.148517	0.471256	-15.7935	-0.236182	0.0230873	0.0978133	-18.0962	-3.19E-15	5.35034	0	0	0.103171	1.52991	-17.9617	-1.56326	262.274	381.196	689.748	440.279	440.279	440.279	3.42253	-84.0541	7.70017	358.89	382.355	202.181	204.146	204.146	204.146	-83.9978	3.13611	-7.02447	22.2288	-5.7743	-0.80029	0.451135	0.289268	1.37371	-499.348	139.888	-2.85001	0	0	-0.068559	23.2876
0	1.97636	0	0	2.0713	0.521353	-17.4106	-0.213695	0.021607	0.0994408	-15.5543	-1.72E-15	4.63001	0	0	0.0825956	1.30107	-18.1029	-1.25844	260.905	380.12	685.338	438.123	438.123	438.123	3.24311	-83.9923	8.16191	340.004	381.002	200.935	204.146	204.146	204.146	-83.9163	3.56508	-7.18364	22.3787	-5.46714	-0.70164	0.267337	0.380519	1.48608	-391.338	163.01	-4.83094	0	0	0.101174	25.6538
0	3.93702	0	0	4.1588	0.564482	-18.7802	-0.191847	0.024041	0.0817479	-14.1348	-8.17E-16	3.78824	0	0	0.0678967	1.03916	-18.3362	-0.737178	259.52	379.191	680.991	435.704	435.704	435.704	3.04511	-83.8273	8.70472	321.622	379.88	199.882	204.146	204.146	204.146	-83.7278	4.06877	-7.37713	22.7804	-5.12057	-0.838897	0.00702743	0.461027	1.60708	-216.306	187.024	-9.74291	0	0	0.0707928	28.0713
0	5.7377	0	0	6.1057	0.602151	-19.9586	-0.173507	0.02755	0.0552335	-13.5995	-2.86E-15	2.86433	0	0	0.0581349	0.764622	-18.6118	-0.115486	257.843	378.467	676.663	433.131	433.13	433.131	2.83434	-83.5818	9.2878	303.668	378.985	198.949	204.146	204.146	204.146	-83.456	4.61512	-7.58312	23.3962	-4.74861	-1.11833	-0.2475	0.513827	1.73959	-20.8032	205.516	-16.0255	0	0	-0.148702	30.4555
0	7.38568	0	0	7.91546	0.636571	-21.0201	-0.160168	0.0291324	0.0278388	-13.6501	1.59E-15	1.85302	0	0	0.0515731	0.500865	-18.8725	0.480254	255.586	377.983	672.292	430.526	430.526	430.526	2.60436	-83.2831	9.88334	286.025	378.306	198.081	204.146	204.146	204.146	-83.1293	5.18761	-7.77982	24.1654	-4.36888	-1.43043	-0.428039	0.52245	1.88456	155.39	210.896	-21.8143	0	0	-0.433177	32.7206
0	8.89087	0	0	9.5979	0.669951	-22.0354	-0.152194	0.0270318	0.00498263	-14.0522	3.84E-15	0.781348	0	0	0.0468067	0.27018	-19.0605	0.938048	252.5	377.751	667.822	428.018	428.018	428.018	2.34187	-82.9557	10.4773	268.573	377.824	197.244	204.146	204.146	204.146	-82.7727	5.78303	-7.94952	25.0079	-3.99878	-1.6719	-0.490019	0.477838	2.03984	283.771	198.504	-25.5326	0	0	-0.630121	34.7892
0	10.2641	0	0	11.1659	0.703902	-23.0533	-0.148795	0.0208322	-0.010506	-14.6246	1.02E-15	-0.291843	0	0	0.0428913	0.0895749	-19.1238	1.17913	248.409	377.751	663.221	425.732	425.732	425.732	2.03355	-82.618	11.0659	251.217	377.509	196.423	204.146	204.146	204.146	-82.4051	6.40517	-8.0808	25.829	-3.65072	-1.7638	-0.420951	0.382335	2.19997	350.292	168.46	-26.253	0	0	-0.645137	36.6006
0	11.5168	0	0	12.633	0.739053	-24.0912	-0.148185	0.0115508	-0.0178543	-15.1972	1.58E-15	-1.24976	0	0	0.0393689	-0.03295	-19.0224	1.16936	243.231	377.943	658.494	423.783	423.783	423.783	1.67214	-82.2819	11.6498	233.894	377.324	195.619	204.146	204.146	204.146	-82.0391	7.05755	-8.16916	26.5294	-3.32917	-1.66499	-0.236575	0.24554	2.35555	354.316	124.773	-23.8333	0	0	-0.482258	38.1141
0	12.661	0	0	14.0108	0.774938	-25.1337	-0.148787	0.00060192	-0.0182315	-15.6723	-4.29E-15	-2.00642	0	0	0.0361973	-0.0997387	-18.7313	0.922655	236.984	378.268	653.691	422.268	422.268	422.268	1.26106	-81.954	12.229	216.58	377.229	194.84	204.146	204.146	204.146	-81.6822	7.73703	-8.21698	27.0163	-3.03119	-1.37811	0.0248102	0.0785837	2.49481	306.907	72.4186	-18.6856	0	0	-0.228891	39.3109
0	13.709	0	0	15.307	0.810151	-26.1397	-0.149202	-0.0103944	-0.0141436	-15.9644	-3.93E-15	-2.50961	0	0	0.0333737	-0.122025	-18.2422	0.496006	229.767	378.654	648.9	421.269	421.269	421.269	0.816211	-81.6374	12.7989	199.282	377.193	194.101	204.146	204.146	204.146	-81.3387	8.43025	-8.23268	27.2134	-2.75104	-0.945692	0.311904	-0.0977029	2.60741	227.497	17.6446	-11.696	0	0	-0.00119526	40.1925
0	14.672	0	0	16.5235	0.842739	-27.0554	-0.148677	-0.0202941	-0.00863819	-16.0211	-1.80E-15	-2.78863	0	0	0.0307279	-0.116704	-17.5608	-0.0241197	221.73	379.026	644.229	420.834	420.834	420.834	0.364496	-81.3331	13.3492	182.027	377.189	193.411	204.146	204.146	204.146	-81.0104	9.11344	-8.22896	27.0687	-2.48386	-0.437786	0.570906	-0.259486	2.68268	138.997	-34.1524	-3.97725	0	0	0.120723	40.7775
0	15.559	0	0	17.6565	0.870681	-27.8289	-0.147423	-0.0281692	-0.00442668	-15.8484	4.26E-15	-2.89915	0	0	0.0280585	-0.102604	-16.7033	-0.540796	213.039	379.308	639.794	420.972	420.972	420.972	-0.0606383	-81.0407	13.8641	164.846	377.202	192.777	204.146	204.146	204.146	-80.6975	9.75538	-8.22002	26.5587	-2.22799	0.0655413	0.749074	-0.38236	2.71592	64.3552	-78.0707	3.17438	0	0	0.131213	41.095
0	16.3745	0	0	18.6963	0.892373	-28.4219	-0.146015	-0.0337557	-0.0034445	-15.4516	9.90E-16	-2.93789	0	0	0.0250755	-0.0968161	-15.6902	-0.968707	203.838	379.431	635.703	421.642	421.642	421.642	-0.425361	-80.759	14.3244	147.761	377.223	192.199	204.146	204.146	204.146	-80.3984	10.3226	-8.21863	25.6899	-1.98476	0.494574	0.807446	-0.451819	2.70728	21.4754	-111.04	8.64378	0	0	0.096245	41.1771
0	17.117	0	0	19.6287	0.90695	-28.8167	-0.145455	-0.0370784	-0.00630851	-14.8615	1.23E-16	-2.97699	0	0	0.0216782	-0.111937	-14.5429	-1.25275	194.216	379.341	632.041	422.747	422.747	422.747	-0.701763	-80.4846	14.7105	130.78	377.248	191.68	204.146	204.146	204.146	-80.1096	10.785	-8.23319	24.4981	-1.7578	0.80732	0.737379	-0.466969	2.66329	17.4784	-131.662	11.7691	0	0	0.104071	41.0518
0	17.7785	0	0	20.4364	0.914389	-29.017	-0.146491	-0.0385823	-0.0124765	-14.0856	-3.25E-15	-3.06868	0	0	0.0178776	-0.154541	-13.28	-1.37651	184.2	379.007	628.87	424.151	424.151	424.151	-0.871797	-80.2111	15.0051	113.891	377.272	191.219	204.146	204.146	204.146	-79.8242	11.1204	-8.26649	23.044	-1.55316	0.996822	0.566545	-0.43869	2.59787	47.2386	-139.931	12.5056	0	0	0.204096	40.7387
0	18.3446	0	0	21.1001	0.915355	-29.043	-0.149423	-0.0386954	-0.0205933	-13.1134	7.15E-16	-3.21093	0	0	0.0137986	-0.225288	-11.9167	-1.35856	173.767	378.42	626.232	425.694	425.694	425.694	-0.928287	-79.9273	15.195	97.068	377.292	190.822	204.146	204.146	204.146	-79.5309	11.3162	-8.31576	21.4039	-1.38001	1.08628	0.342987	-0.384363	2.52834	97.7023	-136.891	11.3164	0	0	0.382754	40.2491
0	18.7953	0	0	21.5987	0.910907	-28.9233	-0.154082	-0.0379075	-0.0290109	-11.9382	-3.59E-15	-3.37792	0	0	0.00964237	-0.32004	-10.4651	-1.24032	162.866	377.595	624.159	427.214	427.214	427.214	-0.873129	-79.6158	15.2709	80.2744	377.301	190.499	204.146	204.146	204.146	-79.2126	11.3684	-8.37387	19.6582	-1.25104	1.11621	0.123078	-0.317319	2.47282	151.867	-123.521	8.93574	0	0	0.577143	39.5891
0	19.1073	0	0	21.9094	0.902158	-28.6872	-0.159887	-0.0364474	-0.0362813	-10.5707	3.39E-15	-3.51216	0	0	0.00567085	-0.431743	-8.93501	-1.07061	151.448	376.566	622.676	428.574	428.574	428.574	-0.71391	-79.253	15.2268	63.4721	377.296	190.261	204.146	204.146	204.146	-78.8461	11.2793	-8.43121	17.8795	-1.18093	1.12867	-0.052157	-0.249412	2.44331	195.86	-101.7	6.0835	0	0	0.723704	38.7645
0	19.2552	0	0	22.0086	0.890018	-28.3578	-0.166097	-0.0344449	-0.0414015	-9.05702	1.88E-15	-3.5559	0	0	0.00219711	-0.551757	-7.33541	-0.893199	139.494	375.382	621.812	429.677	429.676	429.677	-0.460629	-78.8094	15.0588	46.627	377.274	190.122	204.146	204.146	204.146	-78.4029	11.0543	-8.47763	16.1245	-1.18412	1.15603	-0.160617	-0.186801	2.44579	220.82	-73.3488	3.27973	0	0	0.786694	37.784
0	19.2138	0	0	21.8727	0.875056	-27.949	-0.172344	-0.0320117	-0.0437895	-7.5117	-3.02E-15	-3.46095	0	0	-0.00050212	-0.67062	-5.67575	-0.739481	127.022	374.099	621.594	430.475	430.475	430.475	-0.123699	-78.2521	14.7645	29.7147	377.233	190.092	204.146	204.146	204.146	-77.8508	10.7004	-8.50395	14.4288	-1.27204	1.2166	-0.196299	-0.13334	2.47657	222.796	-41.0963	0.903135	0	0	0.762946	36.6617
0	18.9604	0	0	21.4804	0.857451	-27.464	-0.177985	-0.0291626	-0.0433704	-6.01798	1.31E-15	-3.17562	0	0	-0.00232266	-0.778275	-3.96628	-0.625806	114.094	372.78	622.048	430.972	430.972	430.972	0.286719	-77.5475	14.3433	12.7237	377.176	190.178	204.146	204.146	204.146	-77.1569	10.2252	-8.50321	12.8075	-1.45241	1.31469	-0.161003	-0.0875766	2.5261	201.139	-7.20188	-0.829924	0	0	0.668409	35.4166
0	18.4768	0	0	20.8157	0.837057	-26.8968	-0.182257	-0.025713	-0.0405698	-4.61642	1.39E-15	-2.63234	0	0	-0.00336693	-0.864401	-2.21793	-0.55353	100.814	371.489	623.19	431.213	431.213	431.213	0.760413	-76.6643	13.7979	-4.3436	377.11	190.386	204.146	204.146	204.146	-76.2902	9.63796	-8.47157	11.2575	-1.72913	1.44144	-0.0650329	-0.0477345	2.58004	158.411	25.9106	-1.83831	0	0	0.526618	34.0714
0	17.7495	0	0	19.8687	0.813531	-26.2353	-0.184433	-0.0214529	-0.0360755	-3.30513	2.08E-15	-1.77328	0	0	-0.00389423	-0.918686	-0.44177	-0.511768	87.3159	370.289	625.023	431.275	431.275	431.275	1.2866	-75.5753	13.1356	-21.473	377.042	190.714	204.146	204.146	204.146	-75.2236	8.95073	-8.40906	9.76254	-2.10263	1.57707	0.0767787	-0.0108877	2.62552	98.8923	56.0049	-2.10767	0	0	0.355955	32.6506
0	16.7696	0	0	18.6371	0.786516	-25.4663	-0.183991	-0.0161161	-0.0307999	-2.05289	1.72E-15	-0.566373	0	0	-0.00422659	-0.931447	1.35117	-0.481821	73.7545	369.232	627.533	431.251	431.251	431.251	1.85373	-74.2583	12.3705	-38.643	376.987	191.151	204.146	204.146	204.146	-73.9345	8.17982	-8.32036	8.29887	-2.56945	1.69401	0.248837	0.0244081	2.65011	27.1964	81.1869	-1.75978	0	0	0.16413	31.1791
0	15.5326	0	0	17.1259	0.755801	-24.5799	-0.180617	-0.00973285	-0.0255454	-0.809522	3.51E-15	0.941239	0	0	-0.00451368	-0.894336	3.14981	-0.441826	60.2974	368.365	630.686	431.243	431.243	431.243	2.44943	-72.6963	11.5242	-55.8297	376.961	191.677	204.146	204.146	204.146	-72.4052	7.3469	-8.21484	6.84107	-3.12168	1.76069	0.436827	0.0600915	2.64541	-52.8	100.138	-0.948252	0	0	-0.0508102	29.6815
0	14.0381	0	0	15.3463	0.721455	-23.5736	-0.174586	-0.00275432	-0.0213275	0.43507	-3.76E-15	2.60095	0	0	-0.00464774	-0.801527	4.94234	-0.370854	47.1162	367.716	634.428	431.351	431.351	431.35	3.06079	-70.8776	10.6254	-73.013	376.985	192.261	204.146	204.146	204.146	-70.6224	6.47906	-8.10575	5.36699	-3.74545	1.74582	0.627784	0.0966484	2.60896	-137.641	111.949	0.113595	0	0	-0.293128	28.1825
0	12.2887	0	0	13.3147	0.683873	-22.4547	-0.166628	0.0041584	-0.0190215	1.63927	2.12E-15	4.19317	0	0	-0.00428232	-0.65058	6.71507	-0.251832	34.3833	367.301	638.683	431.664	431.664	431.664	3.67451	-68.7941	9.70814	-90.1805	377.082	192.862	204.146	204.146	204.146	-68.5767	5.60793	-8.00821	3.86184	-4.42023	1.6228	0.813805	0.132456	2.54011	-225.347	116.006	1.18802	0	0	-0.56677	26.7084
0	10.2912	0	0	11.0504	0.643773	-21.2404	-0.157948	0.0104199	-0.0196048	2.68049	2.94E-15	5.48127	0	0	-0.00316475	-0.443043	8.45129	-0.0728857	22.2704	367.118	643.357	432.256	432.256	432.256	4.27686	-66.4413	8.8077	-107.331	377.27	193.44	204.146	204.146	204.146	-66.2619	4.76753	-7.93621	2.32085	-5.1198	1.37321	0.986638	0.166824	2.44175	-313.514	112.74	1.9916	0	0	-0.864092	25.2891
0	8.05599	0	0	8.57451	0.602147	-19.9585	-0.150046	0.0153442	-0.023722	3.35754	1.63E-15	6.22454	0	0	-0.00144877	-0.184625	10.1305	0.171819	10.9478	367.153	648.336	433.18	433.18	433.18	4.85409	-63.8174	7.95706	-124.477	377.563	193.96	204.146	204.146	204.146	-63.6743	3.99143	-7.89983	0.75103	-5.8144	0.989313	1.14305	0.198079	2.31862	-400.818	102.71	2.33229	0	0	-1.17008	23.9596
0	5.59833	0	0	5.90948	0.560176	-18.6444	-0.144843	0.0183751	-0.031524	3.37942	0	6.23281	0	0	-0.000270384	0.114944	11.728	0.481937	0.583753	367.379	653.494	434.461	434.461	434.46	5.3925	-60.9238	7.18244	-141.641	377.965	194.405	204.146	204.146	204.146	-60.8133	3.30912	-7.9025	-0.828914	-6.47344	0.475042	1.27995	0.222832	2.17445	-485.862	86.6796	2.08125	0	0	-1.45985	22.7604
0	2.94009	0	0	3.08018	0.519116	-17.3389	-0.144101	0.0190159	-0.0424683	2.44354	9.80E-16	5.38609	0	0	-0.00167831	0.442568	13.216	0.850782	-8.65831	367.759	658.688	436.09	436.09	436.09	5.8787	-57.7667	6.49984	-158.849	378.467	194.784	204.146	204.146	204.146	-57.6836	2.74233	-7.93924	-2.38953	-7.06932	-0.154072	1.3978	0.23671	2.01377	-568.076	65.3949	1.24595	0	0	-1.70531	21.7368
0	0.111289	0	0	0.115822	0.480171	-16.0833	-0.149038	0.0173903	-0.056195	0.309268	-1.96E-15	3.71561	0	0	-0.00836205	0.782875	14.565	1.26547	-16.624	368.255	663.767	438.033	438.033	438.033	6.29971	-54.36	5.91243	-176.114	379.046	195.143	204.146	204.146	204.146	-54.2978	2.30148	-7.99596	-3.89333	-7.58057	-0.872019	1.49406	0.234732	1.84095	-645.009	40.0526	-0.0924716	0	0	-1.87104	20.936
0	-2.849	0	0	-2.94843	0.444403	-14.9158	-0.160618	0.0138654	-0.0724652	-3.20339	-1.23E-15	1.38881	0	0	-0.0230945	1.11961	15.7458	1.70689	-23.175	368.823	668.576	440.223	440.223	440.224	6.64303	-50.7268	5.40928	-193.43	379.665	195.567	204.146	204.146	204.146	-50.6784	1.98275	-8.05012	-5.29835	-7.99482	-1.6438	1.56552	0.212716	1.6608	-713.163	12.3642	-1.75221	0	0	-1.9248	20.404
0	-5.89271	0	0	-6.07032	0.412655	-13.8688	-0.179264	0.00928362	-0.0910541	-8.16399	-6.53E-16	-1.25036	0	0	-0.0477469	1.43716	16.732	2.14954	-28.1985	369.422	672.957	442.579	442.579	442.579	6.89613	-46.9006	4.9653	-210.751	380.28	196.176	204.146	204.146	204.146	-46.8593	1.76644	-8.07216	-6.56263	-8.3105	-2.42699	1.60845	0.169963	1.48237	-768.458	-15.3665	-3.39921	0	0	-1.84702	20.1824
0	-8.96307	0	0	-9.19964	0.385552	-12.9675	-0.204807	0.00496153	-0.111393	-14.5155	-3.27E-16	-3.69463	0	0	-0.082296	1.72189	17.5029	2.5616	-31.6167	370.015	676.76	445.008	445.008	445.008	7.0464	-42.926	4.54339	-227.99	380.842	197.123	204.146	204.146	204.146	-42.8871	1.61702	-8.02887	-7.64924	-8.53658	-3.17288	1.62193	0.109787	1.31264	-808.071	-39.9186	-4.65821	0	0	-1.64136	20.3041
0	-11.996	0	0	-12.2789	0.363529	-12.2302	-0.236406	0.00286162	-0.132326	-22.0705	2.61E-15	-5.3169	0	0	-0.124135	1.96325	18.045	2.90588	-33.3942	370.569	679.85	447.427	447.427	447.427	7.08233	-38.8579	4.09854	-245.003	381.309	198.581	204.146	204.146	204.146	-38.8201	1.48543	-7.88875	-8.53085	-8.69119	-3.8282	1.6106	0.042506	1.16053	-832.003	-57.2628	-5.17176	0	0	-1.33668	20.7913
0	-14.9219	0	0	-15.2445	0.34692	-11.6714	-0.272696	0.00483893	-0.152205	-30.5383	5.88E-15	-5.54594	0	0	-0.167888	2.15447	18.3535	3.14248	-33.5408	371.063	682.113	449.766	449.766	449.766	6.99694	-34.7604	3.58425	-261.596	381.657	200.724	204.146	204.146	204.146	-34.7264	1.31441	-7.62959	-9.19296	-8.79804	-4.33815	1.58529	-0.0194385	1.02954	-843.583	-63.8383	-4.81364	0	0	-0.978208	21.6537
0	-17.667	0	0	-18.0284	0.336039	-11.3041	-0.311926	0.0116911	-0.168458	-39.5559	-4.57E-15	-4.07245	0	0	-0.205946	2.2932	18.432	3.23353	-32.1079	371.484	683.461	451.978	451.978	451.978	6.79161	-30.7052	2.9601	-277.523	381.896	203.714	204.146	204.146	204.146	-30.6811	1.04663	-7.24536	-9.63501	-8.88245	-4.65193	1.56383	-0.0614586	0.922802	-850.361	-57.4824	-3.72699	0	0	-0.612416	22.8889
0	-20.1558	0	0	-20.5602	0.331171	-11.1395	-0.352013	0.0218983	-0.17844	-48.7039	-3.27E-15	-1.04677	0	0	-0.229661	2.38194	18.2921	3.15014	-29.1777	371.834	683.835	454.039	454.039	454.039	6.47794	-26.7686	2.19927	-292.495	382.07	207.674	204.146	204.146	204.146	-26.7626	0.635284	-6.74926	-9.86962	-8.96669	-4.7302	1.56197	-0.0771283	0.837985	-860.366	-40.5358	-2.13137	0	0	-0.269896	24.4835
0	-22.3144	0	0	-22.7704	0.332468	-11.1833	-0.391105	0.0337475	-0.180052	-57.5596	-8.49E-15	3.14745	0	0	-0.231477	2.42803	17.9506	2.87938	-24.8485	372.128	683.206	455.938	455.938	455.938	6.07599	-23.0292	1.29505	-306.193	382.245	212.667	204.146	204.146	204.146	-23.0486	0.0547454	-6.17045	-9.91938	-9.0668	-4.55339	1.5896	-0.0618075	0.773587	-880.048	-16.4398	-0.282584	0	0	0.0385493	26.4152
0	-24.0742	0	0	-24.5936	0.339892	-11.4343	-0.427187	0.0457872	-0.172504	-65.6339	7.84E-15	8.00084	0	0	-0.206288	2.44284	17.4275	2.42961	-19.2201	372.391	681.571	457.674	457.674	457.674	5.61282	-19.5638	0.265812	-318.289	382.493	218.681	204.146	204.146	204.146	-19.6129	-0.691218	-5.54908	-9.81282	-9.18965	-4.12831	1.6409	-0.0192492	0.726294	-910.17	10.1628	1.69325	0	0	0.314773	28.6552
0	-25.3767	0	0	-25.9736	0.353253	-11.8847	-0.457618	0.0575074	-0.156433	-72.3111	2.61E-15	13.0334	0	0	-0.152927	2.43996	16.7438	1.83148	-12.3846	372.656	678.962	459.239	459.239	459.239	5.12233	-16.4428	-0.844303	-328.466	382.882	225.626	204.146	204.146	204.146	-16.5215	-1.5671	-4.93121	-9.57879	-9.33221	-3.48973	1.69719	0.0408773	0.695385	-945.9	35.4194	3.76725	0	0	0.563453	31.1697
0	-26.1812	0	0	-26.87	0.372323	-12.5251	-0.479598	0.0688318	-0.13381	-76.9357	1.37E-14	17.8176	0	0	-0.0758287	2.43305	15.9188	1.13347	-4.42272	372.953	675.44	460.61	460.61	460.61	4.64617	-13.7234	-1.97064	-336.449	383.468	233.348	204.146	204.146	204.146	-13.8279	-2.51081	-4.3654	-9.24114	-9.48295	-2.6958	1.72733	0.106295	0.681114	-977.395	56.8728	5.98662	0	0	0.788726	33.9214
0	-26.4716	0	0	-27.2666	0.396972	-13.3481	-0.490733	0.0796473	-0.107566	-78.9781	-5.23E-15	21.9709	0	0	0.0145181	2.43351	14.9691	0.392437	4.59088	373.309	671.104	461.736	461.736	461.736	4.2336	-11.4416	-3.03915	-342.032	384.3	241.648	204.146	204.146	204.146	-11.5669	-3.4459	-3.90049	-8.81331	-9.62425	-1.8171	1.70086	0.162342	0.686054	-993.921	73.585	8.18289	0	0	0.99804	36.8712
0	-26.2628	0	0	-27.177	0.427229	-14.3507	-0.489395	0.0888486	-0.0810405	-78.2167	2.94E-15	25.0794	0	0	0.103421	2.44921	13.9064	-0.337922	14.5797	373.735	666.086	462.54	462.54	462.54	3.93783	-9.60752	-3.98112	-345.095	385.421	250.306	204.146	204.146	204.146	-9.74964	-4.29771	-3.58275	-8.29428	-9.73679	-0.923169	1.59209	0.19842	0.714953	-985.744	85.6071	10.0993	0	0	1.20221	39.9791
0	-25.6024	0	0	-26.6476	0.463234	-15.5321	-0.476254	0.0945523	-0.0565666	-74.9976	-1.34E-14	26.7327	0	0	0.176469	2.48411	12.7371	-1.01831	25.4559	374.233	660.551	462.919	462.919	462.919	3.80804	-8.20272	-4.74675	-345.611	386.869	259.115	204.146	204.146	204.146	-8.36142	-5.00896	-3.4511	-7.66562	-9.80335	-0.0690125	1.39731	0.20468	0.769983	-950.52	92.7104	11.4484	0	0	1.41469	43.2059
0	-24.5651	0	0	-25.7512	0.505082	-16.8884	-0.455236	0.0952882	-0.0351431	-70.3053	-1.31E-15	26.667	0	0	0.225014	2.53942	11.4619	-1.63077	37.1158	374.791	654.688	462.756	462.756	462.756	3.87935	-7.18588	-5.31257	-343.637	388.667	267.89	204.146	204.146	204.146	-7.36493	-5.54888	-3.53058	-6.89175	-9.8133	0.713446	1.13097	0.181234	0.855225	-892.725	95.9374	11.9813	0	0	1.64489	46.5147
0	-23.2392	0	0	-24.5726	0.55266	-18.4069	-0.431547	0.090772	-0.0158897	-65.3781	-6.53E-16	24.867	0	0	0.248422	2.61505	10.0767	-2.18137	49.4397	375.391	648.702	461.934	461.934	461.934	4.1654	-6.50595	-5.67994	-339.283	390.818	276.476	204.146	204.146	204.146	-6.71188	-5.91306	-3.82709	-5.92282	-9.76496	1.41922	0.825311	0.130385	0.969138	-822.729	95.8321	11.6165	0	0	1.89647	49.8714
0	-21.7093	0	0	-23.191	0.605543	-20.0639	-0.40913	0.0809804	0.00304679	-61.1999	-3.92E-15	21.4752	0	0	0.25142	2.71158	8.57314	-2.69828	62.2959	376.009	642.802	460.361	460.361	460.361	4.65666	-6.11772	-5.86635	-332.673	393.294	284.741	204.146	204.146	204.146	-6.35766	-6.11555	-4.32625	-4.70062	-9.66782	2.06849	0.521004	0.0629426	1.11127	-752.074	93.2034	10.711	0	0	2.16949	53.2453
0	-20.045	0	0	-21.6671	0.662871	-21.8213	-0.388775	0.0662997	0.0235811	-58.1168	0	16.7955	0	0	0.240175	2.83156	6.94192	-3.22577	75.549	376.62	637.185	457.995	457.995	457.995	5.32268	-5.99307	-5.89403	-323.926	396.038	292.562	204.146	204.146	204.146	-6.27238	-6.1775	-4.99482	-3.16692	-9.54181	2.70065	0.259859	-0.00801651	1.27801	-690.197	88.4851	9.82358	0	0	2.46534	56.608
0	-18.2964	0	0	-20.0386	0.723222	-23.6258	-0.368509	0.0474926	0.0467407	-55.8418	4.57E-15	11.2568	0	0	0.220075	2.98056	5.17479	-3.8145	89.0692	377.201	632.026	454.862	454.862	454.862	6.11692	-6.12361	-5.78078	-313.139	398.966	299.813	204.146	204.146	204.146	-6.44405	-6.11773	-5.78508	-1.27321	-9.41563	3.36475	0.0778904	-0.0690525	1.46564	-642.638	81.3921	9.64222	0	0	2.78622	59.9323
0	-16.4979	0	0	-18.3243	0.784551	-25.41	-0.34522	0.0260925	0.0719971	-53.7374	2.61E-15	5.41053	0	0	0.195644	3.16724	3.26761	-4.50927	102.744	377.734	627.474	451.075	451.075	451.075	6.98344	-6.51597	-5.53623	-300.403	401.976	306.357	204.146	204.146	204.146	-6.87458	-5.94843	-6.64134	1.00915	-9.32326	4.10861	-9.48E-06	-0.107619	1.67109	-610.639	71.7781	10.4674	0	0	3.12643	63.1907
0	-14.6742	0	0	-16.5324	0.844239	-27.0972	-0.316463	0.00396702	0.0973768	-51.1796	6.53E-15	-0.160619	0	0	0.170696	3.4025	1.22254	-5.33586	116.49	378.207	623.641	446.837	446.837	446.837	7.86427	-7.18354	-5.16357	-285.818	404.961	312.048	204.146	204.146	204.146	-7.5724	-5.67602	-7.50737	3.67983	-9.29884	4.96813	0.0401305	-0.114228	1.8912	-592.889	59.1134	12.4932	0	0	3.46599	66.3541
0	-12.8465	0	0	-14.6707	0.899307	-28.6101	-0.281684	-0.0167695	0.119926	-47.8332	5.23E-15	-4.90812	0	0	0.14821	3.69644	-0.950567	-6.28831	130.262	378.61	620.61	442.425	442.425	442.425	8.70648	-8.13794	-4.66537	-269.503	407.824	316.745	204.146	204.146	204.146	-8.54497	-5.30594	-8.33366	6.7025	-9.36902	5.9565	0.201316	-0.0813101	2.12306	-586.579	43.8831	15.5846	0	0	3.76839	69.391
0	-11.0361	0	0	-12.7547	0.946808	-29.881	-0.242521	-0.0343577	0.136478	-43.7398	-3.92E-15	-8.4291	0	0	0.129718	4.05343	-3.23363	-7.32045	144.058	378.935	618.443	438.157	438.157	438.157	9.4675	-9.3838	-4.05066	-251.603	410.493	320.324	204.146	204.146	204.146	-9.79445	-4.84884	-9.0824	10.0012	-9.54398	7.05441	0.46297	-0.00738246	2.36098	-585.488	27.0003	19.5279	0	0	3.96808	72.2664
0	-9.26533	0	0	-10.8109	0.984358	-30.8633	-0.202157	-0.0474272	0.144454	-39.2239	0	-10.4962	0	0	0.115149	4.46606	-5.60091	-8.34751	157.91	379.169	617.197	434.35	434.35	434.35	10.1185	-10.9172	-3.34015	-232.278	412.918	322.697	204.146	204.146	204.146	-11.3171	-4.32541	-9.7297	13.4633	-9.80966	8.20606	0.782299	0.102766	2.5948	-581.33	10.3646	23.9085	0	0	3.98987	74.9398
0	-7.55629	0	0	-8.87582	1.01068	-31.5401	-0.164261	-0.0551604	0.142638	-34.7176	-1.31E-15	-11.0687	0	0	0.103197	4.9109	-8.02065	-9.25934	171.865	379.286	616.938	431.259	431.259	431.259	10.6454	-12.7276	-2.56659	-211.693	415.079	323.824	204.146	204.146	204.146	-13.1049	-3.76693	-10.2655	16.951	-10.1249	9.32298	1.1019	0.233055	2.80403	-566.227	-4.11045	28.1577	0	0	3.78676	77.3641
0	-5.92909	0	0	-6.9909	1.02596	-31.9287	-0.132089	-0.0574158	0.131455	-30.6086	1.31E-15	-10.273	0	0	0.0922127	5.3489	-10.458	-9.94112	185.956	379.257	617.741	429.041	429.041	429.041	11.0494	-14.8001	-1.76944	-190.003	416.974	323.722	204.146	204.146	204.146	-15.1477	-3.21074	-10.6927	20.3193	-10.428	10.2946	1.36541	0.362382	2.96359	-535.339	-14.1269	31.7712	0	0	3.3738	79.4861
0	-4.39962	0	0	-5.19436	1.03187	-32.0779	-0.107833	-0.054767	0.112781	-27.1456	0	-8.36822	0	0	0.0810962	5.73122	-12.8788	-10.2939	200.178	379.053	619.684	427.726	427.726	427.726	11.3452	-17.1185	-0.985598	-167.347	418.623	322.459	204.146	204.146	204.146	-17.4347	-2.69197	-11.0256	23.4389	-10.6513	11.0025	1.53043	0.463605	3.04653	-487.62	-18.5243	34.5319	0	0	2.82129	81.2525
0	-2.97826	0	0	-3.51479	1.03112	-32.059	-0.0923806	-0.0485949	0.0896498	-24.4182	0	-5.72655	0	0	0.0697671	6.00905	-15.2526	-10.25	214.474	378.654	622.831	427.218	427.218	427.218	11.5591	-19.6666	-0.240143	-143.847	420.06	320.153	204.146	204.146	204.146	-19.9541	-2.23539	-11.2883	26.2183	-10.7395	11.3375	1.57216	0.51412	3.03623	-424.19	-16.9418	36.5674	0	0	2.21732	82.6183
0	-1.66947	0	0	-1.96767	1.02685	-31.9511	-0.085387	-0.0406987	0.0654504	-22.383	-2.61E-15	-2.77388	0	0	0.0589826	6.14431	-17.555	-9.781	228.733	378.063	627.209	427.321	427.321	427.321	11.724	-22.4281	0.459137	-119.605	421.323	316.948	204.146	204.146	204.146	-22.6927	-1.85076	-11.512	28.6186	-10.6661	11.2183	1.48382	0.506169	2.93434	-346.374	-9.504	38.2888	0	0	1.63247	83.5559
0	-0.472877	0	0	-0.556563	1.02189	-31.8254	-0.0856367	-0.0328401	0.0431302	-20.9204	-2.61E-15	0.0737047	0	0	0.0496907	6.11716	-19.7675	-8.90233	242.796	377.308	632.794	427.787	427.787	427.787	11.8743	-25.3862	1.1215	-94.7051	422.456	313.007	204.146	204.146	204.146	-25.6349	-1.53344	-11.731	30.6559	-10.4385	10.6094	1.27531	0.45137	2.7602	-254.96	3.67531	39.9511	0	0	1.1054	84.0588
0	0.614675	0	0	0.722722	1.01829	-31.734	-0.091543	-0.0265889	0.0248901	-19.895	-6.53E-16	2.44567	0	0	0.0423892	5.92906	-21.875	-7.67286	256.466	376.44	639.493	428.364	428.364	428.364	12.0404	-28.5222	1.76821	-69.2166	423.496	308.485	204.146	204.146	204.146	-28.7617	-1.26904	-11.9776	32.3902	-10.0909	9.53301	0.974125	0.370735	2.54095	-151.746	20.7242	41.7655	0	0	0.649398	84.1379
0	1.59703	0	0	1.87723	1.01707	-31.7029	-0.101526	-0.0227907	0.0119301	-19.1864	-1.63E-16	4.08738	0	0	0.0368535	5.60173	-23.8625	-6.1916	269.515	375.523	647.149	428.84	428.84	428.84	12.2442	-31.8149	2.42508	-43.1931	424.47	303.524	204.146	204.146	204.146	-32.0512	-1.03986	-12.2782	33.9039	-9.672	8.07192	0.608044	0.280549	2.30302	-38.0466	37.2885	43.4541	0	0	0.253069	83.8133
0	2.47694	0	0	2.91265	1.01825	-31.7331	-0.114394	-0.0215424	0.00441464	-18.7099	1.96E-15	4.86888	0	0	0.032377	5.17468	-25.7122	-4.5916	281.696	374.619	655.538	429.067	429.067	429.068	12.4968	-35.2411	3.11505	-16.6713	425.391	298.246	204.146	204.146	204.146	-35.4795	-0.830892	-12.6493	35.28	-9.23198	6.36529	0.213768	0.196162	2.06918	81.5354	48.8706	44.504	0	0	-0.0983259	83.1041
0	3.25458	0	0	3.83047	1.02114	-31.8064	-0.129092	-0.0221903	0.00156423	-18.3679	-4.66E-15	4.78244	0	0	0.0281211	4.70023	-27.4029	-3.02856	292.759	373.776	664.385	428.969	428.969	428.969	12.7991	-38.7769	3.85259	10.3291	426.262	292.746	204.146	204.146	204.146	-39.0224	-0.633908	-13.0963	36.583	-8.81165	4.59423	-0.167318	0.132308	1.85752	198.791	53.22	43.9973	0	0	-0.415454	82.0212
0	3.92596	0	0	4.62551	1.02463	-31.8948	-0.144447	-0.0243819	0.00180243	-18.0161	-2.04E-15	3.8292	0	0	0.0234247	4.23649	-28.9099	-1.66376	302.466	373.022	673.382	428.531	428.531	428.531	13.1431	-42.3981	4.64064	37.8041	427.073	287.108	204.146	204.146	204.146	-42.6562	-0.449131	-13.6134	37.8484	-8.43565	2.95789	-0.502522	0.099945	1.68054	305.16	50.6972	41.2303	0	0	-0.696634	80.5646
0	4.48013	0	0	5.2832	1.02756	-31.969	-0.159473	-0.0280427	0.00322477	-17.5119	-2.78E-15	2.03068	0	0	0.0180253	3.83929	-30.2077	-0.645836	310.614	372.358	682.218	427.792	427.792	427.792	13.5137	-46.0783	5.46937	65.7579	427.804	281.4	204.146	204.146	204.146	-46.3559	-0.284532	-14.1836	39.0814	-8.11083	1.6465	-0.769859	0.100763	1.54593	392.852	43.7439	35.9351	0	0	-0.919579	78.7247
0	4.89721	0	0	5.7777	1.02894	-32.0041	-0.173886	-0.0328805	0.00379461	-16.7991	-3.59E-15	-0.504813	0	0	0.012109	3.55542	-31.2726	-0.0948106	317.046	371.776	690.601	426.82	426.82	426.82	13.8886	-49.7876	6.31676	94.1946	428.426	275.685	204.146	204.146	204.146	-50.0926	-0.152881	-14.778	40.2641	-7.83141	0.818361	-0.963427	0.121931	1.45464	457.727	35.2072	28.3741	0	0	-1.05442	76.4865
0	5.14824	0	0	6.07279	1.02812	-31.9832	-0.188316	-0.0381676	0.00160365	-15.9572	3.92E-15	-3.54967	0	0	0.00611733	3.41925	-32.0854	-0.0919016	321.658	371.269	698.279	425.704	425.704	425.704	14.2399	-53.4905	7.15134	123.112	428.896	270.022	204.146	204.146	204.146	-53.832	-0.0673984	-15.3579	41.3655	-7.5886	0.588048	-1.07974	0.139409	1.39971	497.309	27.1487	19.4146	0	0	-1.07633	73.8331
0	5.19823	0	0	6.12607	1.02474	-31.8976	-0.204121	-0.0429474	-0.00533066	-15.1887	-1.31E-15	-6.78365	0	0	0.000400542	3.45209	-32.6335	-0.673466	324.407	370.842	705.053	424.534	424.534	424.534	14.5361	-57.1481	7.93607	152.494	429.161	264.472	204.146	204.146	204.146	-57.5348	-0.0375828	-15.8779	42.3526	-7.38027	1.02348	-1.11522	0.129812	1.37085	511.224	20.6511	10.5694	0	0	-0.983757	70.7481
0	5.01125	0	0	5.89567	1.0187	-31.7444	-0.222344	-0.0463643	-0.0187407	-14.6969	0	-9.85491	0	0	-0.00504074	3.66267	-32.9125	-1.82785	325.314	370.517	710.786	423.398	423.398	423.398	14.7452	-60.7198	8.63225	182.308	429.162	259.114	204.146	204.146	204.146	-61.1581	-0.0667679	-16.291	43.1977	-7.21781	2.14595	-1.05876	0.0859234	1.36029	499.53	16.489	3.79392	0	0	-0.801746	67.2176
0	4.55663	0	0	5.34744	1.0099	-31.5203	-0.243172	-0.0477036	-0.0401023	-14.5991	1.31E-15	-12.4186	0	0	-0.0104362	4.04599	-32.9275	-3.49334	324.468	370.333	715.409	422.367	422.367	422.367	14.8382	-64.1671	9.20211	212.494	428.836	254.047	204.146	204.146	204.146	-64.6595	-0.152447	-16.5531	43.8833	-7.12728	3.92512	-0.898556	0.0140701	1.3646	463.196	13.5413	0.943091	0	0	-0.577598	63.2327
0	3.81417	0	0	4.46102	0.997972	-31.2146	-0.26558	-0.0462203	-0.0701374	-14.8706	-5.88E-15	-14.1482	0	0	-0.0158822	4.58132	-32.6927	-5.55824	322.036	370.331	718.922	421.49	421.49	421.49	14.7924	-67.4553	9.6103	242.958	428.122	249.392	204.146	204.146	204.146	-67.9987	-0.288901	-16.6275	44.403	-7.14532	6.2709	-0.631857	-0.0725821	1.38299	404.811	8.47099	2.80699	0	0	-0.366485	58.7971
0	2.77811	0	0	3.23475	0.981956	-30.8011	-0.287971	-0.0409678	-0.109544	-15.4065	-8.49E-15	-14.7321	0	0	-0.0212576	5.232	-32.2318	-7.8665	318.255	370.537	721.393	420.797	420.797	420.797	14.5961	-70.5539	9.82618	273.553	426.965	245.29	204.146	204.146	204.146	-71.1401	-0.469975	-16.4886	44.7612	-7.31167	9.03209	-0.285641	-0.159858	1.41829	333.033	-3.2794	8.51512	0	0	-0.215923	53.9398
0	1.46027	0	0	1.69027	0.960259	-30.2351	-0.307927	-0.030836	-0.15939	-15.9962	3.27E-15	-13.8869	0	0	-0.0264596	5.94946	-31.5777	-10.2339	313.422	370.949	722.943	420.307	420.307	420.307	14.2501	-73.4374	9.82939	304.074	425.323	241.887	204.146	204.146	204.146	-74.0535	-0.688844	-16.1264	44.9725	-7.6607	12.0118	0.0795529	-0.23402	1.47487	264.311	-24.6364	15.2784	0	0	-0.143837	48.7313
0	-0.108371	0	0	-0.124469	0.930944	-29.4601	-0.322715	-0.0150015	-0.221043	-16.3636	7.84E-15	-11.422	0	0	-0.0319403	6.68168	-30.7717	-12.4732	307.868	371.525	723.721	420.035	420.035	420.035	13.7654	-76.0858	9.618	334.243	423.175	239.317	204.146	204.146	204.146	-76.7154	-0.933656	-15.5488	45.0614	-8.21497	14.9997	0.399406	-0.28837	1.55151	216.597	-56.809	19.5754	0	0	-0.131991	43.2936
0	-1.87709	0	0	-2.13443	0.892331	-28.4207	-0.329052	0.00672628	-0.294869	-16.1058	4.25E-15	-7.31866	0	0	-0.0386489	7.38249	-29.8624	-14.4191	301.931	372.199	723.881	420.003	420.003	420.003	13.1571	-78.4859	9.21632	363.703	420.524	237.686	204.146	204.146	204.146	-79.1102	-1.18145	-14.7822	45.0625	-8.98276	17.8044	0.625276	-0.319191	1.6402	204.965	-97.9703	18.3841	0	0	-0.141677	37.7955
0	-3.77611	0	0	-4.24187	0.843641	-27.0806	-0.322446	0.0331588	-0.379692	-14.5898	4.41E-15	-1.85996	0	0	-0.0467633	8.01816	-28.9026	-15.9444	295.934	372.89	723.57	420.236	420.236	420.236	12.4398	-80.632	8.67742	392.02	417.406	237.045	204.146	204.146	204.146	-81.2305	-1.3954	-13.8699	45.0187	-9.95903	20.2766	0.72786	-0.325703	1.72515	240.361	-145.071	10.3789	0	0	-0.140737	32.4295
0	-5.72248	0	0	-6.33909	0.785421	-25.4349	-0.29711	0.0618132	-0.471734	-10.9748	2.53E-15	4.35452	0	0	-0.0543975	8.56963	-27.9463	-16.9687	290.169	373.528	722.913	420.76	420.76	420.76	11.6255	-82.5232	8.0761	418.693	413.887	237.371	204.146	204.146	204.146	-83.0758	-1.5295	-12.8676	44.9774	-11.1275	22.319	0.699653	-0.309376	1.78519	327.732	-194.81	-4.10116	0	0	-0.120416	27.381
0	-7.63275	0	0	-8.32886	0.719554	-23.5175	-0.248197	0.0891236	-0.565406	-4.57396	-1.80E-15	10.4712	0	0	-0.0580066	9.03072	-27.0438	-17.4595	284.885	374.057	722.018	421.587	421.587	421.587	10.7282	-84.1546	7.49333	443.182	410.065	238.528	204.146	204.146	204.146	-84.644	-1.54044	-11.8373	44.9855	-12.4625	23.8868	0.549986	-0.273001	1.80055	465.977	-244.64	-23.625	0	0	-0.0989692	22.8045
0	-9.43877	0	0	-10.1446	0.648894	-21.3966	-0.1753	0.111556	-0.654164	4.59515	2.78E-15	15.5992	0	0	-0.0544379	9.40444	-26.2372	-17.4299	280.271	374.448	720.972	422.702	422.701	422.702	9.76779	-85.5078	6.99813	464.94	406.055	240.246	204.146	204.146	204.146	-85.922	-1.40046	-10.8382	45.0822	-13.9306	24.9827	0.302647	-0.22018	1.75868	646.771	-292.683	-46.4526	0	0	-0.110667	18.8135
0	-11.0988	0	0	-11.7591	0.57676	-19.1662	-0.0852973	0.126637	-0.73214	15.3881	1.63E-16	19.0454	0	0	-0.0429311	9.69866	-25.5556	-16.9348	276.449	374.692	719.841	424.06	424.06	424.06	8.77224	-86.5474	6.63392	483.462	401.973	242.123	204.146	204.146	204.146	-86.881	-1.10512	-9.91794	45.2911	-15.4918	25.6487	-0.010333	-0.153025	1.66311	855.347	-336.951	-71.0154	0	0	-0.180441	15.4818
0	-12.5952	0	0	-13.1761	0.506491	-16.9337	0.00822627	0.133465	-0.794254	25.6443	-1.80E-15	20.4759	0	0	-0.0260231	9.92267	-25.0115	-16.0655	273.46	374.797	718.669	425.584	425.584	425.584	7.77398	-87.229	6.4133	498.316	397.912	243.67	204.146	204.146	204.146	-87.4833	-0.67326	-9.10524	45.6121	-17.0991	25.9568	-0.352448	-0.0715203	1.53147	1070.88	-374.728	-95.7967	0	0	-0.295613	12.8501
0	-13.9206	0	0	-14.4091	0.441169	-14.8096	0.0884612	0.132284	-0.836335	32.799	-2.45E-15	19.9342	0	0	-0.00946652	10.0847	-24.5993	-14.9414	271.267	374.779	717.471	427.173	427.173	427.173	6.80488	-87.519	6.31957	509.178	393.931	244.398	204.146	204.146	204.146	-87.7003	-0.142267	-8.40662	46.0167	-18.6985	25.9968	-0.684164	0.0256182	1.3896	1268.07	-402.997	-118.884	0	0	-0.390724	10.9296
0	-15.058	0	0	-15.4574	0.383457	-12.8975	0.140218	0.124386	-0.854884	34.7311	5.39E-15	17.8386	0	0	-0.000415883	10.1898	-24.2966	-13.6978	269.762	374.651	716.238	428.713	428.713	428.713	5.89247	-87.4154	6.31226	515.84	390.045	243.923	204.146	204.146	204.146	-87.533	0.437681	-7.80786	46.4454	-20.2283	25.8611	-0.967218	0.140099	1.26497	1420.71	-418.356	-137.716	0	0	-0.357546	9.70376
0	-15.9664	0	0	-16.2899	0.335515	-11.2864	0.15397	0.11204	-0.847608	30.4594	3.27E-16	14.9232	0	0	-0.00263955	10.2387	-24.0687	-12.47	268.786	374.42	714.935	430.09	430.09	430.09	5.05857	-86.9628	6.33477	518.229	386.236	242.054	204.146	204.146	204.146	-87.0281	1.00858	-7.28016	46.8119	-21.6187	25.629	-1.17036	0.269154	1.17576	1507.12	-418.047	-149.394	0	0	-0.0941625	9.12861
0	-16.5766	0	0	-16.8424	0.299015	-10.0474	0.128294	0.0985169	-0.813808	20.4852	2.45E-15	12.1169	0	0	-0.0113147	10.2272	-23.8747	-11.378	268.155	374.083	713.506	431.206	431.206	431.206	4.31986	-86.2544	6.32481	516.41	382.473	238.833	204.146	204.146	204.146	-86.2796	1.51033	-6.78993	47.0119	-22.7948	25.3545	-1.27478	0.410201	1.13152	1514.48	-398.822	-151.576	0	0	0.431334	9.136
0	-16.8011	0	0	-17.0285	0.275248	-9.23538	0.0696595	0.0874402	-0.754462	6.64627	-2.45E-15	10.2915	0	0	-0.012765	10.1466	-23.6743	-10.5138	267.684	373.631	711.888	431.988	431.988	431.988	3.68842	-85.4199	6.22859	510.593	378.738	234.521	204.146	204.146	204.146	-85.4174	1.88982	-6.31001	46.9376	-23.6795	25.0622	-1.27442	0.556069	1.12912	1439.72	-358.157	-143.472	0	0	1.1272	9.63985
0	-16.5533	0	0	-16.7606	0.265244	-8.89245	-0.00972503	0.0815507	-0.671821	-8.3972	-3.27E-16	9.96408	0	0	0.00824778	9.98415	-23.4344	-9.93293	267.214	373.052	710.018	432.395	432.395	432.395	3.17099	-84.6021	6.01653	501.126	375.049	229.534	204.146	204.146	204.146	-84.5836	2.11357	-5.82892	46.4956	-24.1989	24.7498	-1.17078	0.693762	1.1586	1287.38	-295.753	-126.302	0	0	1.7798	10.5459
0	-15.7717	0	0	-15.9757	0.269768	-9.04762	-0.0949446	0.0812326	-0.568776	-21.8453	0	11.0813	0	0	0.0575544	9.72479	-23.1345	-9.6502	266.625	372.336	707.849	432.425	432.425	432.425	2.76622	-83.9288	5.69694	488.478	371.467	224.345	204.146	204.146	204.146	-83.9036	2.18118	-5.35525	45.6246	-24.2887	24.3974	-0.97389	0.806083	1.20637	1067.49	-214.64	-102.903	0	0	2.12395	11.7628
0	-14.4424	0	0	-14.6569	0.289063	-9.70783	-0.171321	0.0838982	-0.449409	-31.4073	-6.53E-16	13.0347	0	0	0.124676	9.35287	-22.7696	-9.63768	265.85	371.479	705.358	432.106	432.106	432.106	2.46085	-83.4869	5.32047	473.207	368.087	219.389	204.146	204.146	204.146	-83.4608	2.13275	-4.91478	44.3109	-23.9015	23.9761	-0.701644	0.872147	1.25948	794.948	-122.719	-76.7643	0	0	1.95934	13.2117
0	-12.6128	0	0	-12.8459	0.322389	-10.842	-0.227705	0.0849135	-0.319751	-35.8647	-3.59E-15	14.9059	0	0	0.186352	8.85479	-22.3516	-9.82646	264.88	370.482	702.553	431.498	431.498	431.498	2.22822	-83.3043	4.97102	455.926	365.009	214.982	204.146	204.146	204.146	-83.2797	2.04373	-4.54216	42.5959	-23.015	23.4529	-0.383052	0.872238	1.30847	489.928	-31.8383	-50.9447	0	0	1.26349	14.8329
0	-10.391	0	0	-10.6407	0.367616	-12.3673	-0.259692	0.0799459	-0.189464	-35.4243	-7.51E-15	15.8316	0	0	0.219984	8.22211	-21.9073	-10.1124	263.758	369.349	699.471	430.682	430.682	430.682	2.03315	-83.3474	4.74385	437.261	362.312	211.283	204.146	204.146	204.146	-83.3233	2.00507	-4.27126	40.5738	-21.6389	22.7911	-0.0564646	0.79525	1.35335	179.376	45.604	-27.7068	0	0	0.233255	16.589
0	-7.92625	0	0	-8.17593	0.42116	-14.1503	-0.269485	0.0669241	-0.0714581	-31.4943	9.80E-16	15.2712	0	0	0.216687	7.45452	-21.4735	-10.3671	262.566	368.088	696.169	429.753	429.753	429.753	1.84379	-83.5351	4.71749	417.811	360.03	208.299	204.146	204.146	204.146	-83.5086	2.09458	-4.12765	38.3783	-19.8173	21.9469	0.230578	0.642574	1.39465	-102.706	100.189	-8.65431	0	0	-0.783747	18.4628
0	-5.37628	0	0	-5.59436	0.478415	-16.0263	-0.263174	0.0468679	0.0214878	-26.0244	2.29E-15	13.1245	0	0	0.184184	6.56236	-21.0888	-10.4557	261.397	366.713	692.713	428.804	428.805	428.804	1.64312	-83.767	4.93134	398.102	358.147	205.936	204.146	204.146	204.146	-83.7339	2.35324	-4.12362	36.162	-17.6268	20.8702	0.43424	0.428617	1.42822	-321.616	128.697	5.10588	0	0	-1.45863	20.4506
0	-2.87379	0	0	-3.01892	0.534489	-17.83	-0.247472	0.0244928	0.0817015	-20.7647	-4.90E-16	9.83238	0	0	0.139765	5.56809	-20.7853	-10.258	260.331	365.244	689.163	427.916	427.916	427.916	1.43131	-83.9541	5.37703	378.546	356.604	204.056	204.146	204.146	204.146	-83.9102	2.77797	-4.25394	34.0737	-15.1726	19.5108	0.524576	0.180928	1.44568	-450.725	136.669	12.9023	0	0	-1.65706	22.5528
0	-0.505877	0	0	-0.536422	0.585072	-19.4264	-0.227247	0.00646293	0.109137	-16.737	-1.06E-15	6.22085	0	0	0.0994378	4.50669	-20.5799	-9.69163	259.402	363.718	685.559	427.133	427.133	427.133	1.21896	-84.0394	6.00666	359.412	355.313	202.527	204.146	204.146	204.146	-83.9806	3.33197	-4.49559	32.2392	-12.583	17.8329	0.496556	-0.0659836	1.43761	-479.924	135.416	14.6285	0	0	-1.48373	24.761
0	1.68718	0	0	1.80404	0.627219	-20.7332	-0.205718	-0.00256993	0.109519	-14.2185	7.35E-16	3.0661	0	0	0.0711759	3.42398	-20.4705	-8.72938	258.582	362.193	681.914	426.459	426.459	426.459	1.01768	-84.0021	6.75164	340.831	354.194	201.241	204.146	204.146	204.146	-83.9249	3.96342	-4.81294	30.747	-10.0021	15.8328	0.365783	-0.275044	1.40782	-416.236	135.757	10.9003	0	0	-1.16441	27.0489
0	3.70032	0	0	3.98384	0.659867	-21.7302	-0.185864	-0.00220068	0.0909828	-13.0617	2.23E-15	0.779597	0	0	0.0552716	2.37305	-20.4349	-7.40904	257.768	360.737	678.21	425.856	425.856	425.856	0.83316	-83.8505	7.54286	322.814	353.195	200.114	204.146	204.146	204.146	-83.7521	4.62301	-5.16609	29.6391	-7.57741	13.5543	0.161754	-0.419382	1.37132	-280.857	141.944	3.1381	0	0	-0.880939	29.3671
0	5.54863	0	0	6.00547	0.683912	-22.4558	-0.169736	0.00435045	0.0619048	-12.8817	-7.04E-16	-0.62808	0	0	0.0478683	1.4086	-20.4356	-5.8323	256.785	359.424	674.402	425.258	425.258	425.258	0.661341	-83.6101	8.32483	305.285	352.297	199.085	204.146	204.146	204.146	-83.4889	5.27556	-5.51761	28.9085	-5.44436	11.0964	-0.0760474	-0.482265	1.35805	-104.748	151.565	-6.5469	0	0	-0.695204	31.6479
0	7.25317	0	0	7.88286	0.701814	-22.9912	-0.15831	0.0128758	0.0297043	-13.2654	4.78E-15	-1.34931	0	0	0.04487	0.579652	-20.4258	-4.15189	255.412	358.309	670.432	424.594	424.594	424.594	0.488726	-83.3118	9.06236	288.119	351.504	198.114	204.146	204.146	204.146	-83.1675	5.90426	-5.8369	28.5023	-3.70666	8.60881	-0.312671	-0.461911	1.398	79.4851	158.457	-15.9404	0	0	-0.573515	33.8155
0	8.83185	0	0	9.63331	0.716858	-23.4378	-0.151969	0.0193329	0.000385752	-13.9363	-1.04E-15	-1.68449	0	0	0.043658	-0.0783266	-20.3583	-2.54798	253.402	357.417	666.248	423.816	423.816	423.816	0.296553	-82.9833	9.74084	271.173	350.829	197.177	204.146	204.146	204.146	-82.8164	6.50893	-6.10284	28.3353	-2.41723	6.2717	-0.512253	-0.367821	1.51782	241.298	157.194	-23.1503	0	0	-0.459455	35.7999
0	10.2964	0	0	11.2735	0.732268	-23.8922	-0.1497	0.0213523	-0.0220461	-14.6702	-2.13E-15	-1.86826	0	0	0.0427691	-0.550676	-20.1929	-1.19592	250.53	356.735	661.824	422.925	422.925	422.925	0.0658505	-82.6448	10.3624	254.315	350.282	196.267	204.146	204.146	204.146	-82.4567	7.10071	-6.30434	28.3062	-1.5656	4.26568	-0.645083	-0.223822	1.72277	359.025	145.735	-27.1526	0	0	-0.319341	37.547
0	11.6533	0	0	12.8172	0.750457	-24.4244	-0.149699	0.0184009	-0.0356322	-15.3022	-1.81E-15	-2.02129	0	0	0.0414834	-0.846696	-19.901	-0.232689	246.624	356.222	657.179	421.987	421.987	421.987	-0.217716	-82.3091	10.9391	237.447	349.86	195.388	204.146	204.146	204.146	-82.1018	7.69501	-6.43937	28.3137	-1.08007	2.73806	-0.680337	-0.071773	1.98996	419.855	124.124	-27.6778	0	0	-0.146324	39.0238
0	12.9058	0	0	14.2745	0.772536	-25.0645	-0.150428	0.0112667	-0.0401813	-15.7629	-2.58E-15	-2.17499	0	0	0.039611	-0.996818	-19.4666	0.270967	241.591	355.82	652.377	421.123	421.123	421.123	-0.559703	-81.9827	11.4857	220.509	349.551	194.552	204.146	204.146	204.146	-81.7586	8.30422	-6.51326	28.2664	-0.847146	1.7715	-0.590869	0.0332926	2.26685	419.8	92.4206	-25.0015	0	0	0.0417025	40.216
0	14.0571	0	0	15.6512	0.79819	-25.7998	-0.150414	0.00161402	-0.0377199	-15.9924	-2.73E-16	-2.29762	0	0	0.0371303	-1.04358	-18.8833	0.324855	235.431	355.475	647.519	420.474	420.474	420.474	-0.95415	-81.6684	12.0138	203.486	349.334	193.769	204.146	204.146	204.146	-81.4302	8.93203	-6.53722	28.0872	-0.744334	1.36281	-0.403226	0.0607167	2.50433	372.897	53.3753	-19.7193	0	0	0.206853	41.1227
0	15.1105	0	0	16.948	0.825955	-26.5856	-0.149265	-0.0089423	-0.0312175	-16.0123	5.28E-16	-2.37798	0	0	0.034219	-1.0312	-18.1515	0.0100777	228.217	355.138	642.73	420.17	420.17	420.17	-1.38284	-81.3663	12.528	186.392	349.186	193.045	204.146	204.146	204.146	-81.1171	9.57032	-6.52671	27.7162	-0.670637	1.43054	-0.169317	0.0124503	2.67046	300.244	11.3962	-12.6143	0	0	0.314211	41.7515
0	16.0695	0	0	18.1598	0.8537	-27.3601	-0.147242	-0.0191081	-0.0234574	-15.8634	4.24E-15	-2.44017	0	0	0.030985	-0.998166	-17.2772	-0.545314	220.068	354.769	638.133	420.288	420.288	420.288	-1.8174	-81.076	13.0244	169.261	349.086	192.38	204.146	204.146	204.146	-80.8186	10.1993	-6.49927	27.1143	-0.564848	1.84145	0.0626451	-0.0829881	2.75578	220.813	-28.7358	-4.65471	0	0	0.349099	42.1166
0	16.9371	0	0	19.2763	0.879079	-28.0593	-0.145035	-0.0280002	-0.0167105	-15.5751	2.22E-16	-2.53391	0	0	0.0274366	-0.974116	-16.27	-1.19416	211.117	354.331	633.847	420.839	420.839	420.839	-2.22333	-80.797	13.491	152.132	349.018	191.772	204.146	204.146	204.146	-80.5338	10.7898	-6.47201	26.2659	-0.407647	2.43973	0.251425	-0.191097	2.76866	150.277	-63.7221	3.03302	0	0	0.325665	42.2371
0	17.7147	0	0	20.2827	0.899918	-28.6266	-0.143782	-0.0351157	-0.0127565	-15.1779	-4.03E-15	-2.70798	0	0	0.0236192	-0.979123	-15.1411	-1.79726	201.488	353.787	629.973	421.765	421.765	421.765	-2.56514	-80.5287	13.9087	135.039	348.968	191.218	204.146	204.146	204.146	-80.2608	11.3075	-6.45885	25.1798	-0.212371	3.07449	0.365649	-0.27917	2.72885	100.914	-90.5682	9.27259	0	0	0.283484	42.1349
0	18.4013	0	0	21.1612	0.914509	-29.0203	-0.144192	-0.0401888	-0.0121378	-14.6301	-3.97E-15	-2.97588	0	0	0.019568	-1.02408	-13.9023	-2.2459	191.278	353.107	626.591	422.956	422.956	422.956	-2.81217	-80.2693	14.2545	118.004	348.927	190.719	204.146	204.146	204.146	-79.9967	11.7184	-6.46812	23.8877	-0.0100465	3.62192	0.395487	-0.32711	2.66276	78.1621	-107.222	13.2452	0	0	0.264445	41.8314
0	18.9915	0	0	21.8921	0.921805	-29.216	-0.146593	-0.0431626	-0.014629	-13.859	2.25E-15	-3.31089	0	0	0.0153921	-1.11156	-12.5645	-2.47538	180.549	352.271	623.765	424.27	424.27	424.27	-2.94247	-80.0129	14.5044	101.034	348.886	190.282	204.146	204.146	204.146	-79.7349	11.9931	-6.50134	22.4395	0.164607	3.99856	0.349137	-0.335058	2.59277	81.6523	-113.378	14.6073	0	0	0.29461	41.3446
0	19.4742	0	0	22.454	0.921475	-29.2071	-0.150857	-0.0439962	-0.0194313	-12.791	-1.80E-15	-3.63796	0	0	0.0112587	-1.23634	-11.1368	-2.46847	169.329	351.277	621.54	425.562	425.562	425.562	-2.94483	-79.7474	14.6372	84.122	348.838	189.918	204.146	204.146	204.146	-79.4632	12.1107	-6.55359	20.8937	0.280074	4.16665	0.248598	-0.314148	2.53953	105.954	-109.697	13.583	0	0	0.373907	40.6869
0	19.8316	0	0	22.8239	0.913849	-29.0025	-0.156562	-0.0429665	-0.02547	-11.3931	-1.67E-15	-3.88893	0	0	0.00738524	-1.38651	-9.62657	-2.24994	157.623	350.141	619.95	426.71	426.71	426.71	-2.81816	-79.4523	14.6362	67.2466	348.779	189.638	204.146	204.146	204.146	-79.1619	12.0605	-6.61518	19.306	0.311184	4.13171	0.126415	-0.276312	2.51555	141.403	-97.1141	10.8554	0	0	0.477979	39.8656
0	20.0398	0	0	22.9779	0.899745	-28.6219	-0.163408	-0.0404949	-0.0314974	-9.72517	-2.45E-15	-4.00651	0	0	0.00405657	-1.54591	-8.03986	-1.87442	145.429	348.896	619.022	427.63	427.63	427.63	-2.56976	-79.0984	14.491	50.3801	348.706	189.456	204.146	204.146	204.146	-78.8029	11.8414	-6.67368	17.7204	0.240428	3.93267	0.0153402	-0.229579	2.52688	176.713	-76.6797	7.28629	0	0	0.574501	38.8855
0	20.0706	0	0	22.8924	0.88023	-28.0908	-0.17097	-0.0371188	-0.0362498	-7.89434	1.39E-15	-3.95477	0	0	0.00153754	-1.69727	-6.38224	-1.4115	132.753	347.587	618.776	428.289	428.289	428.289	-2.2132	-78.6496	14.1978	33.493	348.619	189.381	204.146	204.146	204.146	-78.3519	11.4609	-6.71618	16.1626	0.0585868	3.62797	-0.0538319	-0.179812	2.57164	200.006	-50.3686	3.74781	0	0	0.633398	37.7526
0	19.895	0	0	22.5456	0.856385	-27.4345	-0.178421	-0.0331204	-0.0389108	-5.99527	-2.45E-16	-3.68882	0	0	-1.73E-06	-1.82499	-4.65979	-0.93069	119.627	346.266	619.233	428.7	428.7	428.7	-1.76572	-78.0663	13.759	16.5612	348.52	189.424	204.146	204.146	204.146	-77.7705	10.9332	-6.73159	14.6388	-0.23557	3.28043	-0.0641804	-0.13079	2.63864	202.996	-20.3887	0.784008	0	0	0.639619	36.4767
0	19.4852	0	0	21.9188	0.829136	-26.6749	-0.184848	-0.0286763	-0.0390737	-4.11261	1.47E-15	-3.16883	0	0	-0.000510876	-1.91658	-2.88009	-0.489993	106.118	344.989	620.407	428.92	428.92	428.92	-1.24622	-77.308	13.1828	-0.429875	348.413	189.59	204.146	204.146	204.146	-77.0193	10.2769	-6.71217	13.1389	-0.63731	2.94446	-0.00725648	-0.0861545	2.71197	180.274	10.2197	-1.23418	0	0	0.583585	35.0733
0	18.8167	0	0	20.9981	0.79916	-25.8275	-0.189216	-0.0237695	-0.0368566	-2.29118	-8.98E-16	-2.35486	0	0	-6.28E-05	-1.96314	-1.05292	-0.128437	92.3343	343.81	622.307	429.035	429.035	429.035	-0.67339	-76.3363	12.4824	-17.4827	348.308	189.88	204.146	204.146	204.146	-76.0601	9.51333	-6.65481	11.6423	-1.13858	2.65653	0.113602	-0.045945	2.77419	130.755	39.0971	-2.23749	0	0	0.459677	33.5645
0	17.8709	0	0	19.7749	0.766874	-24.9009	-0.190592	-0.0182757	-0.0329576	-0.543583	-2.08E-15	-1.22249	0	0	0.00119393	-1.95893	0.809258	0.13675	78.4248	342.779	624.925	429.14	429.14	429.14	-0.0647438	-75.1171	11.6756	-34.5892	348.213	190.287	204.146	204.146	204.146	-74.8588	8.66533	-6.56166	10.1253	-1.72976	2.43031	0.286566	-0.0100787	2.80891	57.1023	63.8783	-2.29865	0	0	0.262939	31.978
0	16.6352	0	0	18.2476	0.732498	-23.8989	-0.188518	-0.012042	-0.028338	1.11479	-4.73E-15	0.218642	0	0	0.00303546	-1.90085	2.69121	0.308662	64.5713	341.938	628.237	429.331	429.331	429.331	0.564023	-73.6225	10.7852	-51.7347	348.144	190.792	204.146	204.146	204.146	-73.3867	7.75735	-6.44035	8.56648	-2.40001	2.25703	0.4915	0.0258324	2.80747	-34.7072	83.5207	-1.64358	0	0	-0.00547084	30.3457
0	15.1036	0	0	16.4213	0.696176	-22.823	-0.183104	-0.00515839	-0.0242864	2.65354	-4.17E-15	1.88459	0	0	0.00525612	-1.78822	4.57488	0.405753	50.9778	341.321	632.194	429.694	429.694	429.694	1.1989	-71.8312	9.83897	-68.9036	348.119	191.366	204.146	204.146	204.146	-71.6215	6.81575	-6.30328	6.9522	-3.13543	2.11048	0.707446	0.0645292	2.76515	-137.425	97.2813	-0.552709	0	0	-0.337027	28.7031
0	13.2771	0	0	14.3082	0.658115	-21.6771	-0.174885	0.00197052	-0.0218996	4.02599	4.90E-16	3.60403	0	0	0.007789	-1.62269	6.43939	0.455323	37.8576	340.946	636.724	430.297	430.297	430.297	1.82707	-69.7295	8.86872	-86.0857	348.158	191.97	204.146	204.146	204.146	-69.5482	5.86938	-6.16611	5.27868	-3.91751	1.95459	0.914064	0.107638	2.6832	-243.657	104.765	0.705967	0	0	-0.712342	27.0881
0	11.1626	0	0	11.9258	0.618709	-20.4711	-0.16488	0.00874426	-0.0218057	5.13556	-3.27E-15	5.1356	0	0	0.0105898	-1.40861	8.26117	0.486509	25.4215	340.819	641.73	431.192	431.192	431.192	2.43656	-67.3102	7.90892	-103.281	348.282	192.562	204.146	204.146	204.146	-67.1581	4.94925	-6.04537	3.55326	-4.72181	1.7526	1.1002	0.152946	2.56497	-348.576	105.726	1.84591	0	0	-1.1082	25.5406
0	8.77299	0	0	9.29551	0.578585	-19.2234	-0.154871	0.0144232	-0.0247219	5.77887	-1.31E-15	6.19458	0	0	0.0131637	-1.1531	10.0143	0.524903	13.8692	340.932	647.094	432.406	432.406	432.406	3.0163	-64.5723	6.9934	-120.502	348.509	193.105	204.146	204.146	204.146	-64.4489	4.0867	-5.95566	1.79357	-5.51896	1.47479	1.25808	0.195429	2.41555	-448.006	100.118	2.59164	0	0	-1.49229	24.1024
0	6.12626	0	0	6.44141	0.538604	-17.961	-0.147077	0.0183039	-0.0309807	5.65978	3.27E-15	6.51031	0	0	0.0141213	-0.866077	11.671	0.588475	3.38358	341.261	652.679	433.944	433.944	433.944	3.55592	-61.5203	6.15109	-137.771	348.85	193.574	204.146	204.146	204.146	-61.4239	3.31056	-5.9064	0.0264785	-6.27742	1.10409	1.38766	0.229188	2.24231	-540.112	88.2833	2.7178	0	0	-1.83303	22.8165
0	3.24711	0	0	3.39056	0.499773	-16.7173	-0.144027	0.0197351	-0.0408458	4.40694	2.94E-15	5.88223	0	0	0.0107924	-0.559893	13.2027	0.685923	-5.87191	341.773	658.331	435.786	435.786	435.786	4.04528	-58.1654	5.40147	-155.111	349.303	193.975	204.146	204.146	204.146	-58.0932	2.6433	-5.89863	-1.71382	-6.9669	0.638281	1.49043	0.246546	2.0507	-623.605	70.6396	2.08731	0	0	-2.09827	21.7262
0	0.169027	0	0	0.175419	0.463111	-15.5281	-0.148123	0.0183991	-0.054168	1.64854	6.53E-16	4.26549	0	0	-0.000571516	-0.248327	14.5812	0.816556	-13.7552	342.423	663.89	437.89	437.89	437.89	4.47337	-54.528	4.75073	-172.539	349.854	194.348	204.146	204.146	204.146	-54.4759	2.09708	-5.92252	-3.38776	-7.56286	0.0895255	1.56881	0.241191	1.8483	-697.778	47.8275	0.756986	0	0	-2.26007	20.8747
0	-3.06301	0	0	-3.16281	0.429503	-14.4257	-0.16091	0.0146202	-0.0707649	-2.86342	-9.80E-16	1.84967	0	0	-0.023572	0.0546632	15.7797	0.971221	-20.1481	343.162	669.185	440.192	440.192	440.192	4.82723	-50.6402	4.18954	-190.042	350.467	194.785	204.146	204.146	204.146	-50.6039	1.67038	-5.95651	-4.95292	-8.04987	-0.517864	1.62395	0.210668	1.64215	-761.355	21.5809	-1.05311	0	0	-2.29483	20.3026
0	-6.3908	0	0	-6.57142	0.399617	-13.4361	-0.182978	0.00950483	-0.0900265	-9.19313	-6.53E-16	-0.920417	0	0	-0.0600848	0.336397	16.775	1.1337	-24.9596	343.935	674.048	442.619	442.619	442.619	5.09169	-46.5484	3.69346	-207.565	351.097	195.422	204.146	204.146	204.146	-46.5235	1.34581	-5.96917	-6.36716	-8.4239	-1.15065	1.65621	0.157443	1.44114	-813.039	-5.55307	-2.89214	0	0	-2.19131	20.0467
0	-9.74316	0	0	-9.98516	0.373897	-12.5778	-0.21367	0.00498278	-0.111524	-17.1603	4.57E-15	-3.39273	0	0	-0.108516	0.586696	17.5483	1.28207	-28.1312	344.694	678.317	445.089	445.089	445.089	5.25105	-42.3134	3.22613	-224.993	351.69	196.434	204.146	204.146	204.146	-42.2968	1.09015	-5.92454	-7.59246	-8.69214	-1.76934	1.66475	0.0890091	1.25612	-850.729	-29.7779	-4.27836	0	0	-1.95273	20.1374
0	-13.0376	0	0	-13.3274	0.352654	-11.8646	-0.250977	0.00352828	-0.134227	-26.3376	1.31E-15	-4.83214	0	0	-0.163034	0.79868	18.0874	1.39004	-29.6411	345.396	681.844	447.532	447.532	447.532	5.29217	-38.0094	2.74453	-242.15	352.202	198.015	204.146	204.146	204.146	-37.9997	0.856869	-5.78983	-8.59881	-8.8713	-2.33023	1.65181	0.0168185	1.09336	-873.885	-46.7893	-4.81459	0	0	-1.6047	20.5966
0	-16.1839	0	0	-16.5135	0.336212	-11.31	-0.291633	0.00702701	-0.156796	-36.0995	0	-4.66307	0	0	-0.21415	0.969299	18.3874	1.42894	-29.5064	346.012	684.503	449.888	449.888	449.888	5.20973	-33.7197	2.20566	-258.8	352.613	200.361	204.146	204.146	204.146	-33.718	0.591781	-5.54465	-9.36716	-8.98489	-2.78759	1.62222	-0.0437424	0.959657	-883.186	-52.5714	-4.38818	0	0	-1.18823	21.4367
0	-19.0898	0	0	-19.4567	0.325034	-10.9317	-0.332154	0.0153206	-0.176333	-45.7802	-6.53E-16	-2.72495	0	0	-0.25107	1.09913	18.4508	1.37059	-27.7803	346.526	686.2	452.119	452.119	452.119	5.01005	-29.5314	1.57275	-274.663	352.94	203.643	204.146	204.146	204.146	-29.5409	0.240959	-5.18755	-9.89108	-9.05868	-3.09704	1.58938	-0.0810526	0.854202	-884.131	-46.0334	-3.13104	0	0	-0.75313	22.6596
0	-21.6672	0	0	-22.0743	0.319665	-10.7496	-0.3703	0.0271426	-0.190149	-54.8621	9.15E-15	0.778629	0	0	-0.26482	1.19226	18.287	1.19224	-24.5442	346.938	686.873	454.201	454.201	454.201	4.71091	-25.5295	0.821221	-289.43	353.231	207.982	204.146	204.146	204.146	-25.5541	-0.239114	-4.73645	-10.1767	-9.11663	-3.22145	1.56779	-0.0859367	0.777594	-883.295	-28.167	-1.43508	0	0	-0.336567	24.2571
0	-23.8366	0	0	-24.2925	0.320655	-10.7832	-0.404659	0.0409895	-0.195585	-62.9293	-1.11E-14	5.38601	0	0	-0.249562	1.2558	17.9115	0.882059	-19.8955	347.266	686.494	456.125	456.125	456.125	4.33948	-21.7934	-0.0556077	-302.786	353.559	213.431	204.146	204.146	204.146	-21.8359	-0.871634	-4.22489	-10.2413	-9.17671	-3.13776	1.56736	-0.0552625	0.724887	-886.933	-1.7107	0.174247	0	0	0.0428364	26.2116
0	-25.5315	0	0	-26.0493	0.328439	-11.047	-0.433883	0.0551428	-0.191152	-69.5642	-9.47E-15	10.4534	0	0	-0.203603	1.29901	17.3435	0.44363	-13.9361	347.54	685.071	457.888	457.888	457.888	3.92969	-18.3936	-1.0419	-314.424	354.002	219.968	204.146	204.146	204.146	-18.4546	-1.65201	-3.6961	-10.1102	-9.24802	-2.84311	1.59015	0.00651866	0.692123	-898.487	28.8859	1.34596	0	0	0.38202	28.4974
0	-26.7032	0	0	-27.3002	0.343259	-11.5479	-0.456275	0.068211	-0.176802	-74.2948	9.80E-15	15.3133	0	0	-0.130684	1.33208	16.6046	-0.101972	-6.76279	347.795	682.643	459.483	459.483	459.483	3.52009	-15.3878	-2.09801	-324.066	354.632	227.492	204.146	204.146	204.146	-15.4654	-2.54556	-3.19668	-9.81274	-9.3297	-2.35843	1.62504	0.0875162	0.67374	-916.378	58.7684	1.99182	0	0	0.683692	31.0816
0	-27.3278	0	0	-28.0236	0.365096	-12.2828	-0.470031	0.0793074	-0.153985	-76.6603	-1.21E-14	19.3974	0	0	-0.0407284	1.36456	15.7164	-0.718298	1.53694	348.069	679.284	460.888	460.888	460.888	3.15168	-12.8145	-3.16441	-331.487	355.504	235.841	204.146	204.146	204.146	-12.9055	-3.49195	-2.77116	-9.37754	-9.41224	-1.72726	1.65118	0.172611	0.668037	-934.958	84.0828	2.28948	0	0	0.949412	33.9259
0	-27.4123	0	0	-28.2265	0.393674	-13.2383	-0.473317	0.0877699	-0.125697	-76.3301	-1.35E-14	22.285	0	0	0.0513763	1.40401	14.6986	-1.35959	10.8829	348.393	675.096	462.061	462.061	462.061	2.86575	-10.6876	-4.17146	-336.536	356.655	244.805	204.146	204.146	204.146	-10.7894	-4.41667	-2.45852	-8.82785	-9.48029	-1.00948	1.64099	0.244569	0.674142	-945.158	102.312	2.46768	0	0	1.17912	36.9877
0	-26.998	0	0	-27.9478	0.428474	-14.3917	-0.464871	0.0926006	-0.0954753	-73.2938	-9.68E-15	23.6854	0	0	0.129395	1.45501	13.5675	-1.97961	21.196	348.786	670.215	462.935	462.935	462.935	2.69992	-8.99279	-5.05365	-339.149	358.105	254.154	204.146	204.146	204.146	-9.10521	-5.24731	-2.28952	-8.17659	-9.51705	-0.271216	1.5687	0.290745	0.695902	-937.975	112.899	2.65583	0	0	1.37587	40.2219
0	-26.1597	0	0	-27.2573	0.46875	-15.7119	-0.445748	0.0929866	-0.0662885	-68.1077	4.90E-15	23.4956	0	0	0.181405	1.51916	12.3346	-2.54102	32.3907	349.254	664.799	463.421	463.421	463.421	2.68188	-7.68823	-5.76417	-339.349	359.861	263.663	204.146	204.146	204.146	-7.81439	-5.92984	-2.28319	-7.42237	-9.50852	0.427045	1.42061	0.300474	0.736213	-908.944	116.075	2.7796	0	0	1.55057	43.5832
0	-24.9967	0	0	-26.2478	0.513543	-17.1603	-0.420046	0.0891222	-0.0399738	-61.91	6.04E-15	21.8598	0	0	0.204512	1.59597	11.0053	-3.02315	44.3692	349.79	659.033	463.408	463.408	463.408	2.82343	-6.71223	-6.28373	-337.24	361.911	273.127	204.146	204.146	204.146	-6.85779	-6.43864	-2.44372	-6.54688	-9.44787	1.04115	1.19856	0.27293	0.800534	-859.388	113.992	2.49949	0	0	1.71863	47.0283
0	-23.6171	0	0	-25.0201	0.561761	-18.6944	-0.393148	0.0820849	-0.016504	-56.0513	-4.25E-15	19.1162	0	0	0.204617	1.6841	9.57871	-3.42689	57.0196	350.376	653.112	462.784	462.784	462.784	3.11847	-5.99801	-6.62066	-332.966	364.229	282.369	204.146	204.146	204.146	-6.1696	-6.7771	-2.75963	-5.5147	-9.33772	1.55108	0.924586	0.214298	0.89079	-797.214	109.468	1.42723	0	0	1.89706	50.5175
0	-22.1194	0	0	-23.6657	0.612246	-20.2715	-0.369239	0.0728616	0.00488165	-51.6037	1.31E-15	15.6502	0	0	0.191549	1.7829	8.04884	-3.77541	70.2172	350.989	647.235	461.447	461.447	461.447	3.54527	-5.48973	-6.80225	-326.674	366.776	291.237	204.146	204.146	204.146	-5.69319	-6.96908	-3.20581	-4.27689	-9.19072	1.96362	0.628197	0.134715	1.00977	-730.605	104.381	-0.478518	0	0	2.09383	54.0161
0	-20.5797	0	0	-22.2542	0.66382	-21.85	-0.350021	0.0620574	0.025461	-49.05	4.57E-15	11.8212	0	0	0.174104	1.89361	6.4061	-4.11192	83.8292	351.602	641.598	459.33	459.33	459.33	4.07095	-5.15392	-6.86305	-318.487	369.5	299.594	204.146	204.146	204.146	-5.39307	-7.0471	-3.74702	-2.77724	-9.02919	2.31139	0.343425	0.0460267	1.15541	-666.981	99.4157	-2.84696	0	0	2.31085	57.4936
0	-19.046	0	0	-20.8267	0.71523	-23.3896	-0.334916	0.0499105	0.0462363	-48.255	-2.61E-15	7.93129	0	0	0.157888	2.02073	4.64013	-4.49428	97.7194	352.188	636.379	456.425	456.425	456.425	4.65656	-4.98372	-6.83338	-308.494	372.342	307.311	204.146	204.146	204.146	-5.25965	-7.041	-4.34222	-0.961461	-8.88369	2.64909	0.10691	-0.0380034	1.32766	-612.231	94.2899	-4.96192	0	0	2.5491	60.9232
0	-17.5387	0	0	-19.396	0.76507	-24.8487	-0.321433	0.0369139	0.0672508	-48.5829	5.88E-15	4.27409	0	0	0.14563	2.17288	2.74299	-4.98538	111.757	352.726	631.731	452.796	452.796	452.796	5.26169	-4.99645	-6.73196	-296.748	375.235	314.26	204.146	204.146	204.146	-5.30732	-6.97047	-4.94892	1.21234	-8.79037	3.04537	-0.0436782	-0.104227	1.52364	-571.052	87.9603	-6.10968	0	0	2.8134	64.2803
0	-16.057	0	0	-17.9523	0.811735	-26.1845	-0.306446	0.0238129	0.0877791	-49.1854	2.61E-15	1.12875	0	0	0.138162	2.36293	0.71212	-5.63891	125.832	353.203	627.774	448.599	448.599	448.599	5.84914	-5.2261	-6.56345	-283.288	378.111	320.315	204.146	204.146	204.146	-5.56713	-6.84271	-5.52815	3.7626	-8.78664	3.56991	-0.0770438	-0.138778	1.74069	-546.481	79.7615	-5.86104	0	0	3.10878	67.5405
0	-14.5878	0	0	-16.4734	0.85348	-27.354	-0.28726	0.0117383	0.105975	-49.2747	3.27E-15	-1.23454	0	0	0.134984	2.60635	-1.44749	-6.48231	139.868	353.61	624.597	444.074	444.074	444.074	6.38929	-5.713	-6.32139	-268.156	380.911	325.361	204.146	204.146	204.146	-6.07676	-6.6546	-6.04955	6.6749	-8.90427	4.27741	0.0256715	-0.131579	1.97342	-538.748	69.1443	-4.12902	0	0	3.42558	70.6786
0	-13.1144	0	0	-14.9364	0.888642	-28.3204	-0.262872	0.00160049	0.119464	-48.3681	-1.31E-15	-2.63727	0	0	0.134378	2.91695	-3.72219	-7.50105	153.838	353.949	622.258	439.523	439.523	439.523	6.86349	-6.49387	-5.99525	-251.414	383.594	329.302	204.146	204.146	204.146	-6.87107	-6.39921	-6.49518	9.89594	-9.16074	5.19024	0.26221	-0.0753134	2.21605	-544.502	56.7017	-1.10538	0	0	3.72411	73.6672
0	-11.6242	0	0	-13.327	0.91596	-29.0592	-0.234008	-0.00587298	0.125992	-46.334	7.84E-15	-3.01092	0	0	0.133782	3.30018	-6.0899	-8.63102	167.767	354.218	620.807	435.272	435.272	435.272	7.26502	-7.59542	-5.57872	-233.149	386.137	332.078	204.146	204.146	204.146	-7.97602	-6.07329	-6.86085	13.333	-9.55067	6.28491	0.597795	0.0297351	2.45996	-555.049	43.6215	2.81492	0	0	3.91896	76.4753
0	-10.1118	0	0	-11.6454	0.934953	-29.5668	-0.202646	-0.0100689	0.124071	-43.3163	-1.31E-15	-2.39779	0	0	0.130633	3.74601	-8.52148	-9.76496	181.718	354.41	620.295	431.621	431.621	431.621	7.5982	-9.0317	-5.07623	-213.473	388.543	333.674	204.146	204.146	204.146	-9.40649	-5.68365	-7.15485	16.8608	-10.0395	7.48898	0.974471	0.175246	2.6932	-559.76	32.0305	6.93906	0	0	3.91735	79.0658
0	-8.58075	0	0	-9.90714	0.946213	-29.8653	-0.171595	-0.0110888	0.113448	-39.631	-3.27E-15	-0.999344	0	0	0.123391	4.2248	-10.9834	-10.7717	195.762	354.508	620.789	428.792	428.792	428.792	7.87686	-10.8045	-4.50458	-192.514	390.832	334.126	204.146	204.146	204.146	-11.1666	-5.24908	-7.39543	20.3353	-10.5648	8.68837	1.32154	0.342166	2.8957	-548.982	23.8663	10.7253	0	0	3.66589	81.3941
0	-7.04233	0	0	-8.13892	0.951434	-30.0031	-0.143354	-0.00946243	0.0954688	-35.5939	0	0.894112	0	0	0.112052	4.68925	-13.4411	-11.5224	209.946	354.484	622.372	426.892	426.892	426.892	8.1216	-12.9055	-3.88878	-170.411	393.038	333.519	204.146	204.146	204.146	-13.2512	-4.79678	-7.607	23.6145	-11.0463	9.74431	1.57621	0.499935	3.04025	-517.518	20.2874	13.795	0	0	3.18808	83.4099
0	-5.51335	0	0	-6.37264	0.953128	-30.0477	-0.119646	-0.00611712	0.0729214	-31.4486	1.31E-15	2.95443	0	0	0.0979397	5.08326	-15.8632	-11.9141	224.262	354.315	625.128	425.898	425.898	425.898	8.357	-15.3182	-3.25373	-147.303	395.204	331.976	204.146	204.146	204.146	-15.6471	-4.35477	-7.81671	26.5805	-11.4049	10.5161	1.69827	0.613326	3.1004	-465.34	21.3289	16.219	0	0	2.57208	85.0636
0	-4.01435	0	0	-4.64006	0.954078	-30.0727	-0.101074	-0.00235265	0.0494363	-27.348	2.29E-15	4.85366	0	0	0.0828933	5.35467	-18.2238	-11.8846	238.64	353.989	629.115	425.671	425.671	425.671	8.60863	-18.0183	-2.61622	-123.331	397.368	329.643	204.146	204.146	204.146	-18.3329	-3.94438	-8.05176	29.1609	-11.583	10.8854	1.67072	0.65431	3.05986	-394.79	26.299	18.3804	0	0	1.92067	86.3168
0	-2.56836	0	0	-2.97029	0.956713	-30.142	-0.0877964	0.000463166	0.0284809	-23.4484	8.17E-16	6.31098	0	0	0.0686211	5.46774	-20.5045	-11.4188	252.952	353.521	634.348	425.989	425.989	425.989	8.8996	-20.974	-1.98089	-98.6347	399.565	326.667	204.146	204.146	204.146	-21.2788	-3.5762	-8.33676	31.3409	-11.5596	10.7801	1.49582	0.616744	2.92414	-307.909	34.6669	20.7418	0	0	1.31146	87.1507
0	-1.19953	0	0	-1.38931	0.962598	-30.2965	-0.0799744	0.00140934	0.0124931	-19.9608	-1.14E-15	7.1432	0	0	0.0562435	5.41081	-22.6926	-10.5506	267.018	352.95	640.773	426.6	426.6	426.6	9.24691	-24.1471	-1.34125	-73.3464	401.813	323.18	204.146	204.146	204.146	-24.4474	-3.25072	-8.69081	33.1636	-11.3519	10.1922	1.18936	0.519387	2.71354	-205.317	46.0287	23.4604	0	0	0.780142	87.568
0	0.0693844	0	0	0.0805723	0.972225	-30.5481	-0.07818	0.000199027	0.00268456	-17.1682	-3.10E-15	7.27295	0	0	0.0462521	5.19808	-24.7785	-9.36174	280.62	352.337	648.265	427.265	427.265	427.265	9.65887	-27.4957	-0.684348	-47.5807	404.118	319.282	204.146	204.146	204.146	-27.7971	-2.96203	-9.12536	34.7148	-11.0059	9.18583	0.783542	0.390744	2.45654	-88.7515	58.1998	26.3421	0	0	0.329043	87.5875
0	1.22056	0	0	1.42222	0.985082	-30.8821	-0.0824376	-0.00322682	-0.00110651	-15.2711	8.17E-17	6.67518	0	0	0.0384033	4.86718	-26.7517	-7.97762	293.507	351.752	656.624	427.789	427.789	427.789	10.1347	-30.9798	0.00382966	-21.4216	406.469	315.044	204.146	204.146	204.146	-31.2876	-2.70236	-9.64329	36.0998	-10.5822	7.8917	0.327932	0.260116	2.18135	36.5092	67.5958	29.0099	0	0	-0.0592155	87.2333
0	2.24302	0	0	2.62433	0.999902	-31.2642	-0.0916073	-0.00891632	-1.71E-05	-14.2637	2.21E-15	5.3507	0	0	0.0319518	4.47305	-28.5977	-6.55485	305.417	351.259	665.583	428.043	428.043	428.043	10.6649	-34.5651	0.733158	5.08617	408.842	310.514	204.146	204.146	204.146	-34.8848	-2.46607	-10.2384	37.4175	-10.1415	6.48719	-0.118518	0.151116	1.91554	161.583	70.5794	31.0768	0	0	-0.40806	86.5244
0	3.13164	0	0	3.67952	1.01501	-31.6506	-0.104399	-0.0162972	0.00413277	-14.0054	1.76E-15	3.39123	0	0	0.0263116	4.07942	-30.2966	-5.26174	316.093	350.899	674.832	427.959	427.959	427.959	11.2324	-38.225	1.50556	31.9355	411.2	305.726	204.146	204.146	204.146	-38.5621	-2.25228	-10.8954	38.7392	-9.73157	5.16636	-0.49985	0.0760082	1.67954	275.381	65.0617	31.797	0	0	-0.728839	85.4677
0	3.8846	0	0	4.58195	1.02873	-31.9986	-0.1197	-0.0242669	0.00900478	-14.2565	-8.17E-16	0.973362	0	0	0.0212044	3.74936	-31.8232	-4.25449	325.31	350.693	684.042	427.531	427.531	427.531	11.8144	-41.9395	2.31397	59.1486	413.494	300.71	204.146	204.146	204.146	-42.3	-2.06483	-11.5907	40.0975	-9.38174	4.10783	-0.772079	0.0410027	1.48854	367.101	52.1826	30.368	0	0	-1.00474	84.0563
0	4.50053	0	0	5.32517	1.03971	-32.2753	-0.135973	-0.0322506	0.0123028	-14.6568	-5.55E-15	-1.74993	0	0	0.0163798	3.53578	-33.1486	-3.65455	332.899	350.644	692.898	426.799	426.799	426.799	12.3847	-45.6935	3.14385	86.7632	415.673	295.506	204.146	204.146	204.146	-46.0836	-1.91008	-12.2947	41.4855	-9.10169	3.44729	-0.916064	0.0435513	1.34821	430.341	34.9284	26.6569	0	0	-1.19546	82.2721
0	4.97439	0	0	5.89862	1.04717	-32.4625	-0.15183	-0.0399743	0.0122769	-14.853	0	-4.63132	0	0	0.0116564	3.47405	-34.2431	-3.53317	338.754	350.748	701.126	425.831	425.831	425.831	12.9149	-49.472	3.97484	114.815	417.68	290.167	204.146	204.146	204.146	-49.8981	-1.79436	-12.9732	42.8631	-8.88592	3.2617	-0.930323	0.0757902	1.25925	462.668	16.9657	21.5234	0	0	-1.25637	80.0903
0	5.294	0	0	6.28459	1.0509	-32.5557	-0.166622	-0.0474552	0.00796063	-14.6249	-4.57E-15	-7.54484	0	0	0.00700369	3.57721	-35.0784	-3.90486	342.842	351.006	708.513	424.703	424.702	424.703	13.3755	-53.2552	4.78189	143.323	419.456	284.759	204.146	204.146	204.146	-53.7231	-1.72202	-13.5892	44.1676	-8.71957	3.56453	-0.829314	0.126164	1.21588	465.605	1.07382	16.6662	0	0	-1.16906	77.4834
0	5.43884	0	0	6.45694	1.05101	-32.5584	-0.180688	-0.0543966	-0.00112291	-13.9513	-2.61E-15	-10.343	0	0	0.00267104	3.83448	-35.6312	-4.72984	345.191	351.429	714.921	423.489	423.489	423.489	13.7385	-57.0159	5.53576	172.276	420.936	279.353	204.146	204.146	204.146	-57.5296	-1.69496	-14.1049	45.3249	-8.58387	4.30989	-0.637429	0.178717	1.20931	443.594	-12.2057	13.9548	0	0	-0.956424	74.425
0	5.38193	0	0	6.38322	1.0476	-32.4732	-0.195103	-0.0604467	-0.0152087	-12.9896	5.23E-15	-12.8932	0	0	-0.000786678	4.21381	-35.8866	-5.92335	345.889	352.031	720.285	422.254	422.254	422.254	13.9798	-60.7183	6.20327	201.636	422.056	274.027	204.146	204.146	204.146	-61.2791	-1.71349	-14.485	46.2607	-8.4611	5.40331	-0.382685	0.219251	1.22929	402.29	-24.0433	14.87	0	0	-0.67371	70.8943
0	5.09433	0	0	6.02958	1.04038	-32.2921	-0.211161	-0.0650536	-0.0347808	-11.9889	3.92E-15	-15.0531	0	0	-0.00261725	4.66719	-35.8409	-7.36844	345.076	352.821	724.607	421.055	421.055	421.055	14.0828	-64.3201	6.74797	231.334	422.748	268.868	204.146	204.146	204.146	-64.9257	-1.77811	-14.6984	46.9105	-8.3375	6.7161	-0.0907334	0.239497	1.26904	347.204	-36.2218	19.9084	0	0	-0.385118	66.8837
0	4.55117	0	0	5.36814	1.02831	-31.988	-0.22955	-0.0671996	-0.0606947	-11.1603	-3.92E-15	-16.6118	0	0	-0.00211806	5.13795	-35.503	-8.92942	342.933	353.792	727.942	419.946	419.947	419.947	14.0393	-67.7761	7.13236	261.269	422.95	263.97	204.146	204.146	204.146	-68.4207	-1.89033	-14.7203	47.2259	-8.20381	8.10035	0.215351	0.235365	1.32264	283.788	-50.6448	28.2338	0	0	-0.141413	62.4093
0	3.73743	0	0	4.38503	1.00952	-31.5106	-0.250095	-0.0654475	-0.0943464	-10.6197	6.53E-15	-17.2581	0	0	0.000901996	5.56834	-34.8954	-10.4634	339.682	354.921	730.381	418.989	418.989	418.989	13.8501	-71.0419	7.3227	291.306	422.605	259.442	204.146	204.146	204.146	-71.716	-2.05144	-14.5345	47.1788	-8.05454	9.40258	0.517257	0.210302	1.38928	217.217	-67.6186	37.6922	0	0	0.0333056	57.522
0	2.65278	0	0	3.08836	0.981452	-30.788	-0.270963	-0.0576536	-0.137601	-10.2991	-5.23E-15	-16.5373	0	0	0.00539501	5.90657	-34.0529	-11.8288	335.58	356.165	732.04	418.253	418.253	418.253	13.5227	-74.0771	7.29734	321.264	421.671	255.403	204.146	204.146	204.146	-74.7679	-2.25785	-14.1355	46.7631	-7.88661	10.4746	0.789053	0.166312	1.46662	156.45	-86.6673	45.2041	0	0	0.144925	52.3161
0	1.31434	0	0	1.5137	0.941329	-29.736	-0.28891	-0.0416058	-0.192567	-9.97745	5.23E-15	-13.9602	0	0	0.0081156	6.1131	-33.022	-12.8936	330.913	357.466	733.046	417.822	417.822	417.822	13.0672	-76.8475	7.05704	350.898	420.13	251.968	204.146	204.146	204.146	-77.5388	-2.49433	-13.5322	45.9957	-7.69943	11.1849	1.00201	0.110271	1.55221	113.567	-104.968	47.6741	0	0	0.227445	46.9292
0	-0.241882	0	0	-0.274666	0.886967	-28.2747	-0.299511	-0.0157618	-0.261072	-9.29845	3.92E-15	-9.1799	0	0	0.00338358	6.16509	-31.8584	-13.5418	325.988	358.765	733.527	417.786	417.786	417.786	12.4925	-79.3262	6.63394	379.887	418.001	249.235	204.146	204.146	204.146	-79.9988	-2.7281	-12.7517	44.9162	-7.49511	11.4283	1.12055	0.0458444	1.64007	105.099	-119.439	43.2043	0	0	0.338644	41.529
0	-1.96137	0	0	-2.18891	0.817601	-26.3503	-0.298092	0.0199843	-0.344126	-7.84079	-2.53E-15	-2.19429	0	0	-0.0151845	6.05889	-30.6245	-13.6826	321.121	360.011	733.601	418.231	418.231	418.231	11.8038	-81.4936	6.09424	407.824	415.356	247.256	204.146	204.146	204.146	-82.1265	-2.90836	-11.8401	43.5856	-7.2799	11.1363	1.10829	-0.019334	1.72048	149.769	-126.127	31.8828	0	0	0.549668	36.2913
0	-3.77324	0	0	-4.12957	0.734502	-23.9578	-0.279903	0.0631315	-0.440643	-5.11067	4.17E-15	6.44433	0	0	-0.0498734	5.80985	-29.3847	-13.261	316.609	361.173	733.375	419.22	419.22	419.22	11.0065	-83.3374	5.53095	434.217	412.322	246.021	204.146	204.146	204.146	-83.91	-2.97431	-10.861	42.0814	-7.06525	10.2863	0.935893	-0.0760907	1.77902	264.052	-122.294	16.0865	0	0	0.926408	31.3774
0	-5.59636	0	0	-6.00232	0.641065	-21.1577	-0.241477	0.108594	-0.54696	-0.692174	-4.41E-15	15.6335	0	0	-0.0943479	5.44941	-28.1994	-12.27	312.705	362.246	732.931	420.778	420.778	420.778	10.1126	-84.8502	5.04644	458.505	409.083	245.43	204.146	204.146	204.146	-85.3459	-2.87073	-9.88924	40.4899	-6.86778	8.91034	0.59346	-0.114292	1.79883	456.042	-107.641	-0.503738	0	0	1.4987	26.9198
0	-7.34949	0	0	-7.73351	0.542356	-18.0802	-0.182515	0.149544	-0.656354	5.48787	5.88E-15	23.9117	0	0	-0.133642	5.01971	-27.1188	-10.762	309.578	363.253	732.327	422.873	422.873	422.873	9.14975	-86.0268	4.73023	480.088	405.857	245.285	204.146	204.146	204.146	-86.4362	-2.56554	-9.00125	38.8958	-6.70781	7.09898	0.104791	-0.126271	1.76816	718.56	-85.5578	-14.5972	0	0	2.22269	23.02
0	-8.96142	0	0	-9.2765	0.444321	-14.9131	-0.107989	0.1792	-0.758992	12.839	1.63E-15	29.8196	0	0	-0.151202	4.56604	-26.1765	-8.85087	307.291	364.231	731.588	425.416	425.416	425.416	8.16478	-86.8619	4.63955	498.37	402.861	245.29	204.146	204.146	204.146	-87.1845	-2.06142	-8.26348	37.3714	-6.60543	4.996	-0.468692	-0.110267	1.68105	1025.04	-62.2009	-24.8921	0	0	2.96397	19.7523
0	-10.3775	0	0	-10.607	0.352897	-11.8727	-0.0278247	0.192393	-0.843433	20.0697	4.90E-15	32.2605	0	0	-0.138801	4.12889	-25.386	-6.70142	305.8	365.214	730.716	428.261	428.261	428.261	7.21922	-87.3518	4.78825	512.814	400.265	245.08	204.146	204.146	204.146	-87.5945	-1.39727	-7.72159	35.9671	-6.57556	2.77957	-1.03508	-0.0719334	1.5468	1331.85	-45.5419	-32.0926	0	0	3.53932	17.1662
0	-11.5601	0	0	-11.7117	0.2732	-9.16523	0.0444369	0.187175	-0.899136	25.366	1.31E-15	30.8291	0	0	-0.102886	3.73716	-24.7406	-4.50276	304.964	366.213	729.688	431.225	431.225	431.225	6.37737	-87.4988	5.14509	522.997	398.154	244.273	204.146	204.146	204.146	-87.673	-0.639904	-7.39183	34.707	-6.62244	0.630634	-1.50696	-0.0238308	1.38398	1591.06	-42.1928	-37.7437	0	0	3.81408	15.2829
0	-12.4828	0	0	-12.5768	0.208928	-6.95067	0.0939653	0.165221	-0.920263	26.8096	4.25E-15	25.939	0	0	-0.0609275	3.40545	-24.2171	-2.43599	304.59	367.206	728.464	434.113	434.113	434.113	5.69092	-87.3182	5.63995	528.657	396.507	242.553	204.146	204.146	204.146	-87.4368	0.129864	-7.2566	33.5893	-6.73696	-1.2984	-1.83935	0.0188801	1.22355	1767.68	-55.47	-42.5758	0	0	3.78183	14.0915
0	-13.1185	0	0	-13.1764	0.162166	-5.32584	0.108248	0.131378	-0.905719	23.0122	-1.31E-15	18.7512	0	0	-0.029561	3.13595	-23.7823	-0.649557	304.467	368.147	726.996	436.743	436.743	436.743	5.18697	-86.8498	6.17649	529.719	395.2	239.744	204.146	204.146	204.146	-86.9251	0.830885	-7.26687	32.5929	-6.89698	-2.89973	-2.0258	0.0488054	1.09541	1843.56	-82.8354	-45.8903	0	0	3.54084	13.5484
0	-13.4267	0	0	-13.4658	0.133596	-4.32866	0.0821206	0.0925941	-0.856981	13.8542	4.08E-16	10.8994	0	0	-0.0130183	2.92245	-23.4006	0.753175	304.39	368.978	725.222	438.977	438.977	438.977	4.86471	-86.1682	6.65002	526.303	394.046	235.874	204.146	204.146	204.146	-86.2115	1.39226	-7.35328	31.685	-7.0695	-4.11105	-2.07068	0.070609	1.02108	1811.17	-115.579	-46.2511	0	0	3.20833	13.5836
0	-13.35	0	0	-13.3825	0.12291	-3.95499	0.0212081	0.0566777	-0.777678	0.870312	4.08E-17	4.09226	0	0	-0.00125644	2.75312	-23.0395	1.71748	304.182	369.65	723.081	440.725	440.725	440.725	4.69968	-85.383	6.9703	518.716	392.848	231.189	204.146	204.146	204.146	-85.4056	1.76304	-7.44386	30.8295	-7.21306	-4.90979	-1.98949	0.0925387	1.00554	1675.94	-142.196	-42.8515	0	0	2.86141	14.111
0	-12.8272	0	0	-12.8619	0.129287	-4.17803	-0.059185	0.0304103	-0.67207	-13.1005	1.74E-15	-0.348053	0	0	0.0206119	2.61219	-22.6752	2.2355	303.701	370.127	720.521	441.953	441.953	441.953	4.65135	-84.6224	7.0847	507.432	391.451	226.094	204.146	204.146	204.146	-84.6352	1.92313	-7.48228	29.9941	-7.28028	-5.30534	-1.79521	0.120088	1.04015	1450.03	-152.215	-36.2356	0	0	2.50125	15.039
0	-11.8192	0	0	-11.8643	0.151643	-4.95888	-0.139762	0.0173091	-0.545795	-24.9333	-3.41E-15	-1.86212	0	0	0.0592425	2.48045	-22.296	2.34352	302.86	370.394	717.513	442.679	442.678	442.678	4.67028	-84.0022	6.99537	493.047	389.783	221.037	204.146	204.146	204.146	-84.0148	1.89412	-7.44036	29.1568	-7.22114	-5.33397	-1.50612	0.154834	1.10842	1153.45	-139.351	-28.1512	0	0	2.0779	16.2811
0	-10.3362	0	0	-10.3986	0.188557	-6.24405	-0.204552	0.0163163	-0.405566	-32.4002	-3.69E-15	-0.771905	0	0	0.107317	2.33586	-21.9044	2.11888	301.63	370.456	714.058	442.961	442.961	442.961	4.70405	-83.5941	6.7617	476.234	387.861	216.4	204.146	204.146	204.146	-83.6123	1.74201	-7.32103	28.3105	-6.98745	-5.05749	-1.14143	0.188946	1.1899	808.961	-105.395	-20.4553	0	0	1.5351	17.7625
0	-8.44858	0	0	-8.53122	0.237922	-7.95268	-0.245787	0.0224827	-0.260994	-34.8852	-6.98E-15	1.9058	0	0	0.149199	2.15484	-21.5164	1.67575	300.044	370.33	710.197	442.883	442.883	442.883	4.70452	-83.4085	6.48482	457.686	385.771	212.415	204.146	204.146	204.146	-83.4331	1.5647	-7.15319	27.4649	-6.53996	-4.56427	-0.732102	0.210221	1.26781	445.398	-58.7614	-14.3283	0	0	0.876386	19.4247
0	-6.27617	0	0	-6.37272	0.296629	-9.96602	-0.263781	0.0290562	-0.125028	-33.2652	2.61E-15	4.83035	0	0	0.171319	1.91528	-21.1581	1.15587	298.188	370.041	706.002	442.536	442.536	442.536	4.63694	-83.4	6.27724	438.075	383.642	209.148	204.146	204.146	204.146	-83.4268	1.4644	-6.9809	26.645	-5.85726	-3.96789	-0.321887	0.206558	1.33213	98.2071	-11.651	-9.93895	0	0	0.198296	21.2266
0	-3.95947	0	0	-4.05007	0.360578	-12.1311	-0.263326	0.0311334	-0.0127563	-29.1894	1.63E-16	6.87861	0	0	0.169269	1.60053	-20.8597	0.710926	296.181	369.622	701.57	441.996	441.996	441.996	4.48781	-83.4908	6.22888	418.004	381.601	206.546	204.146	204.146	204.146	-83.5124	1.51667	-6.84958	25.8873	-4.94349	-3.39751	0.0178477	0.171938	1.3799	-187.028	26.7218	-7.09489	0	0	-0.332838	23.1422
0	-1.62744	0	0	-1.67937	0.425226	-14.2846	-0.250902	0.0283554	0.064693	-24.379	-3.27E-16	7.57537	0	0	0.148863	1.20445	-20.6478	0.473524	294.131	369.108	696.997	441.316	441.316	441.316	4.26571	-83.5998	6.38364	397.958	379.739	204.486	204.146	204.146	204.146	-83.6085	1.75144	-6.79233	25.2336	-3.83301	-2.97282	0.223977	0.11137	1.41498	-371.611	55.2548	-5.84237	0	0	-0.597096	25.1547
0	0.624938	0	0	0.651051	0.486438	-16.2864	-0.232438	0.0244707	0.10466	-20.0924	4.57E-15	7.14923	0	0	0.121154	0.735799	-20.538	0.526156	292.098	368.545	692.363	440.518	440.518	440.518	3.99358	-83.6659	6.73566	378.275	378.104	202.832	204.146	204.146	204.146	-83.6547	2.15425	-6.82148	24.7253	-2.59023	-2.77329	0.267805	0.0353957	1.4388	-437.643	79.7334	-6.69302	0	0	-0.606601	27.2475
0	2.74168	0	0	2.88367	0.541337	-18.0479	-0.212139	0.0234236	0.112758	-16.9138	-6.37E-15	6.13672	0	0	0.0953671	0.220186	-20.5304	0.879629	290.063	367.983	687.714	439.601	439.601	439.601	3.69759	-83.6558	7.24298	359.128	376.712	201.466	204.146	204.146	204.146	-83.6198	2.68269	-6.92875	24.3958	-1.3052	-2.81463	0.165593	-0.042002	1.45771	-392.979	106.961	-10.0652	0	0	-0.484057	29.3951
0	4.69833	0	0	4.98626	0.588804	-19.543	-0.193249	0.025955	0.0984624	-14.9439	-5.15E-15	4.94509	0	0	0.0757292	-0.301529	-20.6085	1.46874	287.917	367.482	683.057	438.547	438.546	438.547	3.3975	-83.5614	7.84841	340.553	375.565	200.293	204.146	204.146	204.146	-83.4974	3.28671	-7.09164	24.2645	-0.083404	-3.04153	-0.0293356	-0.115967	1.47784	-266.127	136.991	-15.517	0	0	-0.358184	31.5593
0	6.49064	0	0	6.94541	0.629467	-20.8023	-0.178184	0.0299184	0.0718784	-14.0235	2.70E-15	3.75152	0	0	0.0624718	-0.778029	-20.7412	2.16694	285.478	367.094	678.363	437.332	437.332	437.332	3.10117	-83.3913	8.49786	322.488	374.661	199.244	204.146	204.146	204.146	-83.2976	3.92475	-7.28137	24.3326	0.967374	-3.33925	-0.242881	-0.184278	1.51274	-97.5273	164.133	-21.6959	0	0	-0.291302	33.6901
0	8.12482	0	0	8.76103	0.665199	-21.8918	-0.167657	0.0324842	0.0420525	-13.8393	-2.53E-15	2.61362	0	0	0.0539069	-1.15521	-20.8868	2.81543	282.527	366.853	673.581	435.942	435.942	435.942	2.80385	-83.1618	9.15134	304.814	373.994	198.273	204.146	204.146	204.146	-83.0376	4.57189	-7.46957	24.5797	1.75249	-3.56133	-0.399753	-0.244549	1.57159	69.7436	180.84	-26.9484	0	0	-0.272449	35.7329
0	9.61123	0	0	10.4414	0.698338	-22.8875	-0.161455	0.0313256	0.0158671	-14.1157	-1.27E-15	1.52251	0	0	0.0482096	-1.38538	-20.9979	3.25991	278.851	366.777	668.658	434.379	434.379	434.379	2.49264	-82.8896	9.78698	287.399	373.551	197.358	204.146	204.146	204.146	-82.7349	5.22001	-7.63369	24.9649	2.20421	-3.56661	-0.446411	-0.289662	1.66286	200.612	181.89	-29.9042	0	0	-0.255992	37.6337
0	10.9618	0	0	11.9999	0.730861	-23.8508	-0.15858	0.0256653	-0.00259983	-14.6366	-5.06E-15	0.49614	0	0	0.0440603	-1.4365	-21.0265	3.38545	274.286	366.862	663.564	432.671	432.671	432.671	2.15295	-82.5892	10.3987	270.129	373.304	196.488	204.146	204.146	204.146	-82.4042	5.87271	-7.75985	25.4314	2.29214	-3.25634	-0.359064	-0.307264	1.79141	273.572	167.119	-29.9047	0	0	-0.203937	39.3438
0	12.19	0	0	13.4518	0.763785	-24.8116	-0.157467	0.0161996	-0.0122719	-15.2202	-2.45E-16	-0.412367	0	0	0.0406688	-1.29987	-20.9296	3.14272	268.749	367.099	658.309	430.877	430.878	430.878	1.77489	-82.272	10.9906	252.928	373.218	195.666	204.146	204.146	204.146	-82.0575	6.53755	-7.84353	25.9129	2.02838	-2.60278	-0.148933	-0.289926	1.95604	284.39	139.243	-26.8405	0	0	-0.110653	40.8221
0	13.3105	0	0	14.8116	0.796951	-25.7645	-0.156801	0.00443684	-0.0144272	-15.7451	-3.31E-15	-1.15563	0	0	0.0377025	-0.993786	-20.6736	2.55896	262.243	367.47	652.95	429.088	429.088	429.088	1.35838	-81.9469	11.5695	235.76	373.252	194.901	204.146	204.146	204.146	-81.7042	7.21846	-7.88893	26.3402	1.46512	-1.6601	0.149555	-0.236447	2.15031	242.347	102.427	-21.0159	0	0	-0.00707562	42.0378
0	14.3383	0	0	16.09	0.829184	-26.6763	-0.155401	-0.00790117	-0.0121125	-16.0935	-1.63E-16	-1.71626	0	0	0.0349156	-0.561919	-20.2376	1.73087	254.856	367.954	647.592	427.416	427.416	427.416	0.915428	-81.6211	12.1401	218.623	373.366	194.202	204.146	204.146	204.146	-81.3519	7.91035	-7.90711	26.6447	0.68739	-0.553578	0.472233	-0.154304	2.36384	169.891	60.221	-13.0206	0	0	0.0535668	42.9737
0	15.2865	0	0	17.2914	0.858777	-27.5007	-0.152891	-0.019257	-0.00878231	-16.2047	3.34E-16	-2.10772	0	0	0.0321352	-0.0657048	-19.6146	0.797823	246.721	368.51	642.373	425.986	425.986	425.986	0.469022	-81.3001	12.7	201.536	373.529	193.572	204.146	204.146	204.146	-81.0069	8.59731	-7.91303	26.7618	-0.19701	0.553972	0.74673	-0.0535588	2.58216	93.1319	16.6371	-3.95602	0	0	0.0403202	43.6286
0	16.164	0	0	18.4132	0.884057	-28.1953	-0.1495	-0.0287007	-0.00700606	-16.0576	2.35E-15	-2.38699	0	0	0.0291495	0.426834	-18.8107	-0.0946776	237.981	369.08	637.436	424.92	424.92	424.92	0.0487069	-80.9881	13.2398	184.521	373.713	193.014	204.146	204.146	204.146	-80.6733	9.25457	-7.92203	26.6355	-1.06983	1.50689	0.909122	0.0483656	2.77964	34.6734	-25.0276	4.72075	0	0	-0.0260049	44.0158
0	16.9742	0	0	19.4469	0.90383	-28.7324	-0.14588	-0.0356984	-0.00785613	-15.6614	-1.28E-15	-2.6052	0	0	0.0258359	0.853848	-17.8425	-0.829029	228.751	369.588	632.912	424.314	424.314	424.314	-0.315295	-80.6872	13.7439	167.591	373.898	192.521	204.146	204.146	204.146	-80.3533	9.85308	-7.94664	26.2264	-1.82056	2.198	0.933963	0.123698	2.92225	5.55325	-63.0722	11.5679	0	0	-0.0849751	44.1582
0	17.7142	0	0	20.3791	0.917547	-29.1018	-0.142973	-0.0404661	-0.0109041	-15.052	1.35E-15	-2.83459	0	0	0.022184	1.17099	-16.7326	-1.33414	219.102	369.959	628.901	424.211	424.211	424.211	-0.597123	-80.3969	14.1937	150.747	374.068	192.089	204.146	204.146	204.146	-80.0457	10.3645	-7.99458	25.5213	-2.37025	2.58837	0.846984	0.138373	2.97209	2.72603	-98.4106	15.868	0	0	-0.0863956	44.0822
0	18.3763	0	0	21.1939	0.925171	-29.306	-0.141617	-0.043323	-0.0155434	-14.2617	-2.65E-16	-3.10803	0	0	0.0183139	1.35824	-15.5048	-1.58486	209.061	370.125	625.466	424.585	424.585	424.585	-0.777777	-80.1132	14.5701	133.976	374.213	191.711	204.146	204.146	204.146	-79.7464	10.7645	-8.06847	24.5375	-2.69297	2.6982	0.694435	0.0955438	2.93296	18.6168	-127.534	17.4998	0	0	-0.0130439	43.8122
0	18.9492	0	0	21.874	0.926989	-29.3546	-0.142356	-0.0444735	-0.0212848	-13.3108	4.45E-15	-3.41269	0	0	0.0143963	1.41851	-14.1803	-1.592	198.626	370.041	622.639	425.339	425.339	425.339	-0.845888	-79.8275	14.8553	117.26	374.324	191.384	204.146	204.146	204.146	-79.4466	11.0348	-8.1661	23.3189	-2.81588	2.58286	0.514499	0.0230607	2.83555	47.0848	-145.337	16.7609	0	0	0.11727	43.3678
0	19.4181	0	0	22.401	0.9235	-29.2613	-0.145324	-0.0440921	-0.0276615	-12.2112	2.33E-15	-3.71424	0	0	0.0105873	1.37068	-12.7753	-1.39191	187.781	369.686	620.432	426.334	426.334	426.334	-0.797538	-79.5257	15.0341	100.573	374.393	191.11	204.146	204.146	204.146	-79.1328	11.1633	-8.28118	21.9248	-2.80009	2.3103	0.331774	-0.051122	2.71944	83.6029	-148.803	14.1154	0	0	0.270978	42.7628
0	19.765	0	0	22.7555	0.915341	-29.0426	-0.150174	-0.0422648	-0.0339961	-10.9692	1.88E-15	-3.96137	0	0	0.00702149	1.24213	-11.301	-1.0379	176.502	369.063	618.847	427.42	427.42	427.421	-0.63569	-79.1879	15.0945	83.886	374.417	190.897	204.146	204.146	204.146	-78.7858	11.1449	-8.40408	20.4196	-2.71745	1.94728	0.162776	-0.111755	2.61552	123.104	-138.431	10.1705	0	0	0.415878	42.007
0	19.9687	0	0	22.917	0.903213	-28.7158	-0.15639	-0.0391636	-0.0396971	-9.6199	-3.76E-15	-4.10965	0	0	0.00385003	1.06293	-9.76538	-0.59225	164.768	368.195	617.884	428.465	428.465	428.465	-0.368687	-78.7886	15.0275	67.1708	374.395	190.754	204.146	204.146	204.146	-78.3813	10.9805	-8.52323	18.8623	-2.6338	1.55369	0.020408	-0.152958	2.54271	159.966	-116.54	5.54989	0	0	0.530231	41.1077
0	20.0062	0	0	22.8645	0.887796	-28.2973	-0.163386	-0.035246	-0.0440143	-8.22822	0	-4.14025	0	0	0.0012335	0.861897	-8.17487	-0.118063	152.573	367.121	617.547	429.372	429.372	429.372	-0.00890251	-78.2978	14.828	50.4005	374.33	190.694	204.146	204.146	204.146	-77.8905	10.6759	-8.62639	17.3	-2.60064	1.18029	-0.0771144	-0.172342	2.5076	186.366	-86.1971	0.992355	0	0	0.59646	40.0734
0	19.8544	0	0	22.5782	0.869623	-27.7998	-0.170374	-0.030931	-0.0465306	-6.85321	-3.10E-15	-4.02588	0	0	-0.000721069	0.663788	-6.53524	0.329677	139.931	365.895	617.839	430.091	430.09	430.091	0.428842	-77.6838	14.4941	33.5555	374.228	190.731	204.146	204.146	204.146	-77.2827	10.2407	-8.70227	15.7628	-2.65262	0.865063	-0.11598	-0.168812	2.50844	196.096	-50.4217	-2.89859	0	0	0.60888	38.915
0	19.4923	0	0	22.0409	0.849006	-27.2298	-0.176434	-0.0265844	-0.0468602	-5.53195	1.31E-15	-3.72972	0	0	-0.00198896	0.487766	-4.85236	0.711296	126.888	364.575	618.77	430.615	430.615	430.615	0.928558	-76.9153	14.0272	16.6254	374.097	190.874	204.146	204.146	204.146	-76.5275	9.68697	-8.7417	14.2625	-2.80773	0.629156	-0.0881939	-0.145019	2.53642	184.768	-12.7148	-5.6555	0	0	0.568317	37.6464
0	18.9025	0	0	21.2394	0.825996	-26.5867	-0.180654	-0.0221646	-0.045089	-4.27384	6.53E-16	-3.17497	0	0	-0.00268457	0.3473	-3.1322	1.00627	113.521	363.226	620.346	430.983	430.983	430.983	1.47427	-75.9639	13.4327	-0.388655	373.944	191.132	204.146	204.146	204.146	-75.5965	9.02888	-8.739	12.7945	-3.0696	0.474635	0.000185511	-0.106377	2.57765	152.557	23.51	-7.07247	0	0	0.483339	36.2836
0	18.0717	0	0	20.1658	0.800451	-25.8642	-0.182307	-0.0174966	-0.0415176	-3.06557	-5.06E-15	-2.28893	0	0	-0.00302102	0.251062	-1.38093	1.2124	99.9371	361.911	622.568	431.26	431.26	431.26	2.05107	-74.8053	12.7207	-17.4757	373.78	191.506	204.146	204.146	204.146	-74.4653	8.28224	-8.69327	11.3417	-3.43056	0.38612	0.136506	-0.0610615	2.61495	101.874	54.9784	-7.14306	0	0	0.358136	34.8442
0	16.9905	0	0	18.8179	0.772143	-25.0531	-0.181024	-0.0124416	-0.0368371	-1.88689	4.29E-15	-1.04027	0	0	-0.00324779	0.204323	0.394876	1.34166	86.2676	360.689	625.426	431.534	431.534	431.534	2.64576	-73.4199	11.9074	-34.6175	373.617	191.983	204.146	204.146	204.146	-73.1135	7.4653	-8.60933	9.88053	-3.87589	0.335501	0.301649	-0.0148622	2.63445	37.4049	79.4859	-6.02912	0	0	0.194217	33.3462
0	15.6538	0	0	17.1992	0.740904	-24.1454	-0.176874	-0.00682924	-0.0319381	-0.726482	3.72E-15	0.548585	0	0	-0.00359007	0.209839	2.18764	1.41441	72.6584	359.607	628.893	431.897	431.897	431.897	3.24702	-71.7935	11.0154	-51.793	373.471	192.544	204.146	204.146	204.146	-71.5256	6.59951	-8.4978	8.38616	-4.38685	0.288368	0.47843	0.0271204	2.62465	-36.3005	95.6852	-4.05471	0	0	-0.0112863	31.8078
0	14.0603	0	0	15.3191	0.706764	-23.1384	-0.170273	-0.000856657	-0.0279841	0.410301	-3.27E-15	2.35121	0	0	-0.00404189	0.268307	3.98801	1.45398	59.2632	358.702	632.926	432.438	432.438	432.438	3.84528	-69.9167	10.0744	-68.9836	373.362	193.156	204.146	204.146	204.146	-69.6904	5.71024	-8.37436	6.83795	-4.94339	0.210194	0.651013	0.0643955	2.58206	-114.614	103.465	-1.60771	0	0	-0.25757	30.2486
0	12.2119	0	0	13.1912	0.670053	-22.0385	-0.161988	0.00502356	-0.0258798	1.47394	-1.96E-15	4.15396	0	0	-0.00436222	0.378159	5.78398	1.4822	46.2379	357.994	637.462	433.234	433.234	433.234	4.43229	-67.7838	9.11903	-86.1786	373.31	193.78	204.146	204.146	204.146	-67.6005	4.82663	-8.25773	5.22327	-5.5251	0.0713804	0.810107	0.0963068	2.50563	-194.761	102.902	0.94055	0	0	-0.542311	28.6902
0	10.1143	0	0	10.8322	0.631443	-20.8629	-0.153335	0.0100925	-0.0264066	2.32222	1.96E-15	5.67586	0	0	-0.00436069	0.535054	7.56005	1.51668	33.7379	357.489	642.42	434.339	434.339	434.339	5.00095	-65.3921	8.18616	-103.379	373.335	194.379	204.146	204.146	204.146	-65.2513	3.9802	-8.16691	3.54003	-6.11153	-0.14933	0.950892	0.124145	2.39979	-275.004	94.9756	3.19442	0	0	-0.856181	27.1584
0	7.777	0	0	8.26067	0.591917	-19.6401	-0.146046	0.0138225	-0.0301117	2.71825	0	6.64934	0	0	-0.00441613	0.731537	9.29674	1.56942	21.9175	357.175	647.705	435.783	435.783	435.783	5.54467	-62.7418	7.31061	-120.596	373.449	194.92	204.146	204.146	204.146	-62.641	3.20243	-8.11782	1.79806	-6.68225	-0.46282	1.07339	0.147179	2.26819	-354.921	80.7278	4.81594	0	0	-1.18486	25.6839
0	5.21541	0	0	5.49749	0.552671	-18.4073	-0.142085	0.015722	-0.0372293	2.35083	2.61E-15	6.84344	0	0	-0.0058525	0.9571	10.9705	1.64684	10.9304	357.028	653.205	437.567	437.567	437.567	6.05716	-59.836	6.52056	-137.848	373.658	195.392	204.146	204.146	204.146	-59.7712	2.52118	-8.12006	0.0195006	-7.2173	-0.868827	1.18191	0.163067	2.1161	-435.061	61.4755	5.52669	0	0	-1.50906	24.3035
0	2.45297	0	0	2.56795	0.514962	-17.2058	-0.143267	0.0154431	-0.0474783	0.901274	-3.27E-15	6.1154	0	0	-0.0109723	1.19908	12.5542	1.75094	0.931361	357.015	658.791	439.66	439.66	439.66	6.5315	-56.684	5.83317	-155.154	373.952	195.813	204.146	204.146	204.146	-56.6495	1.95692	-8.17407	-1.76204	-7.69908	-1.35701	1.28209	0.167877	1.94652	-516.43	38.1959	5.24411	0	0	-1.80536	23.0597
0	-0.475883	0	0	-0.49526	0.479932	-16.0755	-0.150869	0.0131707	-0.0606394	-1.87923	3.27E-16	4.48413	0	0	-0.0226032	1.44398	14.0179	1.88079	-7.92461	357.094	664.323	442.003	442.003	442.003	6.9594	-53.3032	5.2516	-172.516	374.308	196.236	204.146	204.146	204.146	-53.2921	1.51912	-8.26937	-3.50335	-8.11444	-1.90932	1.37793	0.159192	1.765	-598.555	12.4737	4.00761	0	0	-2.04085	22.0001
0	-3.52395	0	0	-3.64927	0.448486	-15.0498	-0.165452	0.0095158	-0.076485	-6.11903	1.31E-15	2.14236	0	0	-0.0430623	1.67895	15.3306	2.03356	-15.4851	357.22	669.644	444.511	444.511	444.511	7.33036	-49.7221	4.7636	-189.907	374.687	196.757	204.146	204.146	204.146	-49.727	1.20349	-8.38452	-5.15502	-8.45619	-2.50274	1.46974	0.134038	1.57814	-679.034	-14.246	2.03991	0	0	-2.17753	21.1756
0	-6.63108	0	0	-6.83961	0.421218	-14.1522	-0.186664	0.00564071	-0.0947205	-11.7844	3.27E-15	-0.527515	0	0	-0.0728981	1.89314	16.4623	2.20419	-21.6076	357.349	674.592	447.086	447.086	447.086	7.6313	-45.9809	4.34245	-207.265	375.042	197.503	204.146	204.146	204.146	-45.9948	0.990572	-8.48885	-6.66606	-8.72446	-3.11089	1.55283	0.0935132	1.39257	-753.322	-39.6138	-0.309	0	0	-2.17919	20.6371
0	-9.72615	0	0	-10.001	0.398439	-13.3969	-0.213835	0.00260019	-0.114705	-18.7351	6.21E-15	-3.05642	0	0	-0.110226	2.07832	17.3865	2.38354	-26.1701	357.441	678.999	449.623	449.623	449.623	7.84698	-42.1314	3.94975	-224.479	375.324	198.631	204.146	204.146	204.146	-42.1487	0.846144	-8.54645	-7.98906	-8.92637	-3.70409	1.61926	0.0423555	1.21837	-815.991	-61.2154	-2.5442	0	0	-2.02608	20.4323
0	-12.73	0	0	-13.0596	0.380279	-12.7913	-0.246104	0.00179937	-0.134831	-26.7357	-2.61E-15	-4.91363	0	0	-0.150616	2.22875	18.0826	2.55561	-29.084	357.465	682.706	452.03	452.03	452.03	7.96182	-38.2353	3.54025	-241.39	375.488	200.308	204.146	204.146	204.146	-38.2536	0.723767	-8.52183	-9.08504	-9.07415	-4.24814	1.66412	-0.0115411	1.06286	-863.814	-76.1744	-4.20886	0	0	-1.72845	20.6005
0	-15.5587	0	0	-15.9363	0.366821	-12.3407	-0.28241	0.00435976	-0.153044	-35.4572	3.92E-15	-5.65943	0	0	-0.187405	2.34053	18.5383	2.69562	-30.3049	357.398	685.57	454.234	454.234	454.234	7.96317	-34.3627	3.06814	-257.791	375.511	202.698	204.146	204.146	204.146	-34.3835	0.569776	-8.387	-9.92766	-9.18204	-4.70349	1.68622	-0.0569578	0.934222	-895.801	-81.6653	-5.02184	0	0	-1.32257	21.169
0	-18.1271	0	0	-18.5504	0.358242	-12.0526	-0.321158	0.0101142	-0.166786	-44.4503	-6.53E-15	-5.12261	0	0	-0.212538	2.41083	18.7507	2.77001	-29.8382	357.229	687.48	456.189	456.19	456.19	7.84521	-30.5901	2.49366	-273.428	375.394	205.945	204.146	204.146	204.146	-30.6186	0.330398	-8.1277	-10.5058	-9.2626	-5.02595	1.68992	-0.0839172	0.834129	-914.374	-76.6234	-4.91376	0	0	-0.861831	22.1496
0	-20.354	0	0	-20.8246	0.354841	-11.9382	-0.359964	0.0173015	-0.174097	-53.1334	-9.15E-15	-3.45325	0	0	-0.218263	2.43774	18.7262	2.73963	-27.7379	356.959	688.358	457.88	457.88	457.88	7.60991	-26.9965	1.78865	-288.008	375.163	210.148	204.146	204.146	204.146	-27.0407	-0.0397338	-7.74494	-10.8241	-9.32362	-5.17026	1.68423	-0.0851024	0.763528	-923.897	-62.4181	-3.944	0	0	-0.398924	23.5374
0	-22.1679	0	0	-22.6912	0.356941	-12.0088	-0.396393	0.0247776	-0.17383	-60.8975	6.53E-15	-0.862775	0	0	-0.199624	2.42063	18.4799	2.5664	-24.0976	356.603	688.168	459.311	459.311	459.311	7.26502	-23.6578	0.9415	-301.224	374.857	215.351	204.146	204.146	204.146	-23.7258	-0.568782	-7.25161	-10.9013	-9.3658	-5.09691	1.67793	-0.0584517	0.718213	-929.094	-41.2776	-2.37079	0	0	0.0267903	25.3124
0	-23.5132	0	0	-24.0976	0.36482	-12.2735	-0.427688	0.0325948	-0.16606	-67.1115	5.23E-15	2.48196	0	0	-0.155746	2.36122	18.0325	2.22153	-19.0357	356.184	686.912	460.506	460.506	460.506	6.82325	-20.6408	-0.0385107	-312.773	374.516	221.526	204.146	204.146	204.146	-20.7385	-1.26058	-6.6689	-10.7667	-9.38302	-4.78076	1.67392	-0.0052717	0.694917	-932.702	-15.079	-0.596046	0	0	0.392939	27.4424
0	-24.3553	0	0	-25.0115	0.378689	-12.7382	-0.451003	0.0416284	-0.151164	-71.189	-3.27E-15	6.45298	0	0	-0.0905958	2.26425	17.4075	1.69279	-12.6799	355.734	684.626	461.486	461.486	461.486	6.30423	-17.9964	-1.11896	-322.389	374.175	228.587	204.146	204.146	204.146	-18.1251	-2.09129	-6.02509	-10.4556	-9.36362	-4.21846	1.66972	0.0655129	0.688327	-935.991	14.0907	0.921791	0	0	0.692407	29.8866
0	-24.6866	0	0	-25.4266	0.398722	-13.4063	-0.464196	0.0528782	-0.130436	-72.7364	-1.11E-14	10.8964	0	0	-0.0127461	2.1378	16.6288	0.988255	-5.15528	355.29	681.381	462.263	462.263	462.263	5.73819	-15.7534	-2.24621	-329.865	373.876	236.396	204.146	204.146	204.146	-15.9094	-3.01139	-5.35644	-10.0036	-9.29418	-3.43261	1.65086	0.142808	0.695381	-936.458	44.7289	1.73042	0	0	0.928575	32.5985
0	-24.5295	0	0	-25.366	0.425096	-14.2803	-0.466212	0.0661224	-0.105529	-71.673	-1.11E-14	15.4892	0	0	0.0663085	1.99245	15.7175	0.134795	3.42279	354.884	677.277	462.825	462.825	462.825	5.16833	-13.9133	-3.35303	-335.074	373.67	244.784	204.146	204.146	204.146	-14.0893	-3.95407	-4.70836	-9.44076	-9.16311	-2.46941	1.60281	0.211577	0.715471	-931.409	74.5601	1.59607	0	0	1.11455	35.5294
0	-23.937	0	0	-24.8826	0.457957	-15.3598	-0.457403	0.0794331	-0.0786349	-68.3247	-5.55E-15	19.7008	0	0	0.135032	1.84033	14.69	-0.827115	12.9498	354.543	672.444	463.133	463.133	463.133	4.64857	-12.4503	-4.3705	-337.973	373.621	253.567	204.146	204.146	204.146	-12.6382	-4.84813	-4.1336	-8.78605	-8.96479	-1.39205	1.50947	0.258463	0.749296	-917.099	101.141	0.598212	0	0	1.27014	38.6305
0	-22.9881	0	0	-24.0545	0.497307	-16.6378	-0.440437	0.0900389	-0.0515499	-63.5174	-4.25E-15	22.9199	0	0	0.185356	1.69396	13.5569	-1.85125	23.3297	354.283	667.032	463.117	463.117	463.117	4.2353	-11.3147	-5.24122	-338.592	373.802	262.56	204.146	204.146	204.146	-11.5091	-5.63224	-3.6854	-8.04288	-8.70238	-0.270559	1.36509	0.271598	0.799619	-892.959	121.899	-0.902438	0	0	1.42267	41.8564
0	-21.777	0	0	-22.9731	0.542848	-18.0959	-0.42045	0.0962535	-0.0255931	-58.4848	-9.96E-15	24.7117	0	0	0.215254	1.56573	12.3219	-2.89323	34.4719	354.11	661.216	462.686	462.686	462.686	3.97631	-10.4444	-5.92875	-337.013	374.279	271.588	204.146	204.146	204.146	-10.6445	-6.26517	-3.40791	-7.19623	-8.38974	0.828491	1.17598	0.247013	0.869646	-861.672	136.277	-2.66175	0	0	1.60264	45.1671
0	-20.395	0	0	-21.7254	0.593896	-19.7018	-0.401886	0.0976907	-0.00105858	-54.3445	-4.48E-15	24.8948	0	0	0.227608	1.46766	10.9821	-3.91671	46.2889	354.017	655.181	461.741	461.741	461.741	3.90229	-9.78209	-6.41898	-333.334	375.093	280.487	204.146	204.146	204.146	-9.9918	-6.72812	-3.32825	-6.21285	-8.05146	1.85104	0.957436	0.187031	0.961162	-827.041	145.029	-4.63138	0	0	1.83531	48.5299
0	-18.9163	0	0	-20.3784	0.649361	-21.4108	-0.386509	0.0942258	0.0221737	-51.7002	-7.35E-15	23.4601	0	0	0.226857	1.41137	9.52879	-4.89794	58.6942	353.991	649.12	460.19	460.19	460.19	4.02326	-9.28967	-6.71504	-327.64	376.258	289.106	204.146	204.146	204.146	-9.51599	-7.02004	-3.45294	-5.04462	-7.72186	2.7624	0.728198	0.101304	1.07659	-790.915	149.455	-6.75946	0	0	2.12996	51.9186
0	-17.391	0	0	-18.9722	0.707752	-23.1678	-0.372932	0.0858316	0.0446659	-50.4903	8.17E-16	20.5532	0	0	0.216818	1.40798	7.9499	-5.82882	71.5999	354.014	643.223	457.971	457.971	457.971	4.32812	-8.95498	-6.82963	-319.988	377.755	297.303	204.146	204.146	204.146	-9.2053	-7.1502	-3.76717	-3.63536	-7.44247	3.55232	0.507652	0.00521758	1.21753	-753.018	150.658	-8.91317	0	0	2.47483	55.312
0	-15.8471	0	0	-17.5224	0.767168	-24.9094	-0.35824	0.0734284	0.0668214	-50.1864	-8.17E-15	16.5345	0	0	0.200933	1.46775	6.23279	-6.71792	84.9147	354.067	637.67	455.073	455.074	455.073	4.78676	-8.78921	-6.77844	-310.419	379.533	304.941	204.146	204.146	204.146	-9.06877	-7.13189	-4.23721	-1.93039	-7.25788	4.23777	0.316982	-0.0836278	1.38585	-712.695	149.141	-11.087	0	0	2.83925	58.6905
0	-14.2973	0	0	-16.0282	0.825348	-26.5685	-0.339851	0.0584602	0.0884323	-50.1172	8.49E-15	11.8925	0	0	0.182616	1.59997	4.36797	-7.58791	98.5439	354.13	632.628	451.561	451.561	451.561	5.35557	-8.81904	-6.57661	-298.971	381.521	311.881	204.146	204.146	204.146	-9.12904	-6.97917	-4.8164	0.11244	-7.21057	4.86144	0.180777	-0.1448	1.58377	-670.902	144.978	-13.2697	0	0	3.18341	62.0325
0	-12.7461	0	0	-14.4813	0.879809	-28.0792	-0.316454	0.0424491	0.108819	-49.7102	-7.19E-15	7.15064	0	0	0.165006	1.81244	2.35253	-8.46737	112.395	354.189	628.235	447.581	447.581	447.581	5.98455	-9.07786	-6.23805	-285.696	383.64	317.987	204.146	204.146	204.146	-9.41483	-6.70619	-5.45294	2.51178	-7.33377	5.48345	0.128605	-0.161128	1.81009	-631.918	137.166	-15.1569	0	0	3.47678	65.3127
0	-11.1947	0	0	-12.8737	0.928017	-29.382	-0.288151	0.026573	0.12641	-48.606	-4.57E-15	2.77434	0	0	0.150239	2.10997	0.192627	-9.37644	126.388	354.232	624.607	443.36	443.36	443.36	6.62434	-9.59864	-5.77663	-270.671	385.815	323.134	204.146	204.146	204.146	-9.95485	-6.32816	-6.09722	5.25348	-7.64298	6.16474	0.185075	-0.11935	2.06042	-600.446	125.1	-16.2177	0	0	3.69897	68.5002
0	-9.64386	0	0	-11.2029	0.967648	-30.4286	-0.255902	0.011985	0.139329	-46.6357	5.23E-15	-0.838116	0	0	0.138875	2.49118	-2.09515	-10.3105	140.475	354.246	621.836	439.186	439.186	439.186	7.23142	-10.409	-5.2088	-253.993	387.985	327.212	204.146	204.146	204.146	-10.7739	-5.86332	-6.70709	8.28516	-8.12748	6.94496	0.357658	-0.015805	2.32266	-578.654	109.205	-16.0184	0	0	3.83011	71.5582
0	-8.09646	0	0	-9.476	0.996946	-31.1882	-0.221248	-9.14E-05	0.145427	-43.7884	-7.84E-15	-3.37783	0	0	0.12978	2.944	-4.48419	-11.229	154.639	354.215	619.998	435.362	435.362	435.362	7.77192	-11.5282	-4.55699	-235.783	390.102	330.144	204.146	204.146	204.146	-11.8903	-5.33558	-7.25111	11.5161	-8.74523	7.82265	0.6235	0.140735	2.58046	-563.063	91.1209	-14.4797	0	0	3.83278	74.4429
0	-6.55929	0	0	-7.71207	1.01515	-31.6541	-0.185855	-0.00855103	0.143157	-40.1489	5.23E-15	-4.66266	0	0	0.120578	3.44157	-6.94006	-12.0568	168.894	354.116	619.17	432.154	432.154	432.154	8.22417	-12.965	-3.85161	-216.174	392.141	331.892	204.146	204.146	204.146	-13.3142	-4.77605	-7.71018	14.8246	-9.42406	8.74583	0.931326	0.326759	2.80977	-546.102	73.0859	-11.9471	0	0	3.66433	77.1031
0	-5.04489	0	0	-5.94207	1.02283	-31.8494	-0.151675	-0.0127536	0.132328	-35.9089	1.31E-15	-4.67599	0	0	0.108946	3.94184	-9.42436	-12.6971	183.263	353.919	619.433	429.739	429.739	429.739	8.58049	-14.7163	-3.12988	-195.311	394.093	332.471	204.146	204.146	204.146	-15.0457	-4.22168	-8.07824	18.0739	-10.0724	9.61681	1.21952	0.508033	2.98461	-520.87	57.3911	-8.88343	0	0	3.31706	79.4809
0	-3.57178	0	0	-4.20491	1.02196	-31.8272	-0.121075	-0.0129609	0.114173	-31.382	-1.31E-15	-3.59625	0	0	0.0940617	4.39239	-11.8998	-13.0512	197.751	353.594	620.869	428.174	428.174	428.174	8.84774	-16.7671	-2.42988	-173.35	395.969	331.94	204.146	204.146	204.146	-17.0741	-3.70971	-8.36195	21.1341	-10.5973	10.3087	1.43037	0.646613	3.08031	-483.08	45.8756	-5.56054	0	0	2.83017	81.5182
0	-2.16222	0	0	-2.54059	1.01551	-31.6633	-0.0962262	-0.0103468	0.0916077	-26.9392	-1.31E-15	-1.7604	0	0	0.0770983	4.73997	-14.335	-13.037	212.329	353.116	623.549	427.39	427.39	427.39	9.04551	-19.0925	-1.78206	-150.451	397.793	330.404	204.146	204.146	204.146	-19.3789	-3.26999	-8.57896	23.9063	-10.9257	10.6901	1.52538	0.710035	3.08001	-432.179	39.4713	-1.85653	0	0	2.27794	83.1658
0	-0.838829	0	0	-0.983204	1.00683	-31.4418	-0.0787068	-0.00655162	0.0680989	-22.9531	6.53E-16	0.422506	0	0	0.0605603	4.94145	-16.708	-12.6023	226.926	352.484	627.51	427.214	427.214	427.214	9.20232	-21.6609	-1.20158	-126.767	399.598	327.988	204.146	204.146	204.146	-21.9315	-2.91835	-8.75514	26.3434	-11.0212	10.6535	1.48251	0.687287	2.98544	-367.422	39.1523	2.4434	0	0	1.72506	84.3946
0	0.378986	0	0	0.443253	0.99892	-31.2389	-0.06919	-0.00316169	0.0468894	-19.7293	0	2.56298	0	0	0.0468657	4.97262	-19.0059	-11.7355	241.425	351.721	632.742	427.421	427.421	427.421	9.35002	-24.4378	-0.685692	-102.442	401.413	324.827	204.146	204.146	204.146	-24.699	-2.65468	-8.92047	28.4575	-10.8909	10.1411	1.29554	0.591427	2.81547	-286.479	45.273	7.4167	0	0	1.20441	85.2003
0	1.47761	0	0	1.7259	0.99391	-31.11	-0.0676856	-0.00115576	0.0304367	-17.4802	-1.06E-15	4.37	0	0	0.0372645	4.83256	-21.2222	-10.4727	255.66	350.878	639.172	427.779	427.78	427.78	9.5182	-27.3888	-0.21618	-77.5889	403.262	321.046	204.146	204.146	204.146	-27.6476	-2.46571	-9.10476	30.3117	-10.5785	9.16414	0.982091	0.454491	2.59919	-187.884	56.8902	12.9262	0	0	0.723697	85.6002
0	2.45074	0	0	2.86191	0.992849	-31.0827	-0.0736997	-0.00115035	0.0198755	-16.2972	-1.51E-15	5.63082	0	0	0.0315513	4.54354	-23.3512	-8.90158	269.42	350.026	646.658	428.098	428.098	428.098	9.7301	-30.4839	0.234465	-52.2913	405.156	316.752	204.146	204.146	204.146	-30.7466	-2.33087	-9.33409	31.9964	-10.1495	7.80861	0.584152	0.310745	2.36403	-73.5358	70.44	18.7655	0	0	0.276865	85.623
0	3.29973	0	0	3.85672	0.995731	-31.1569	-0.0857512	-0.00327114	0.015167	-16.0719	-2.37E-15	6.22282	0	0	0.0283818	4.14744	-25.3821	-7.15621	282.453	349.24	654.989	428.242	428.242	428.242	10.0004	-33.6996	0.695839	-26.5901	407.098	312.037	204.146	204.146	204.146	-33.9721	-2.22879	-9.62803	33.6006	-9.67383	6.22414	0.158731	0.187902	2.13199	50.401	80.9387	24.6284	0	0	-0.144955	85.2943
0	4.03155	0	0	4.7202	1.0017	-31.3103	-0.10128	-0.00766953	0.0152518	-16.4838	2.94E-15	6.05478	0	0	0.0260342	3.69975	-27.2956	-5.40334	294.487	348.58	663.894	428.143	428.143	428.143	10.3347	-37.0204	1.19275	-0.488281	409.077	306.977	204.146	204.146	204.146	-37.3078	-2.14313	-9.99784	35.1874	-9.21068	4.60061	-0.23836	0.101036	1.91797	174.832	83.5626	30.1108	0	0	-0.543323	84.6264
0	4.65384	0	0	5.46076	1.00934	-31.5059	-0.118319	-0.0139862	0.0182576	-17.1958	-2.21E-15	5.1216	0	0	0.0232989	3.26192	-29.0632	-3.82029	305.248	348.078	673.066	427.787	427.787	427.787	10.73	-40.4349	1.73988	26.0382	411.068	301.638	204.146	204.146	204.146	-40.7424	-2.06626	-10.445	36.7814	-8.79865	3.13737	-0.562464	0.0541905	1.73209	289.004	76.0314	34.3845	0	0	-0.901152	83.6138
0	5.17086	0	0	6.08085	1.01703	-31.7019	-0.135782	-0.0213797	0.0218643	-17.9213	-8.98E-16	3.50171	0	0	0.0196751	2.89337	-30.6502	-2.57027	314.497	347.737	682.181	427.2	427.2	427.2	11.1762	-43.9334	2.33983	53.027	413.036	296.085	204.146	204.146	204.146	-44.267	-1.99961	-10.961	38.3694	-8.45347	2.01305	-0.78721	0.0396371	1.57924	383.218	58.7759	36.3727	0	0	-1.18094	82.2359
0	5.58084	0	0	6.57487	1.02328	-31.8607	-0.153071	-0.0291137	0.0235707	-18.4241	-1.14E-15	1.29596	0	0	0.0151554	2.64445	-32.0187	-1.78047	322.048	347.541	690.929	426.434	426.434	426.434	11.6569	-47.5048	2.98468	80.5163	414.94	290.382	204.146	204.146	204.146	-47.8711	-1.9508	-11.5281	39.9081	-8.17249	1.36283	-0.899606	0.0491685	1.46128	449.866	35.6055	35.4772	0	0	-1.33351	80.4633
0	5.8741	0	0	6.92804	1.02704	-31.9558	-0.169815	-0.0370231	0.0214937	-18.5354	1.96E-15	-1.42049	0	0	0.00998362	2.5502	-33.1328	-1.52686	327.781	347.469	699.04	425.546	425.546	425.546	12.1509	-51.1329	3.65854	108.531	416.725	284.603	204.146	204.146	204.146	-51.5396	-1.92955	-12.1204	41.3367	-7.94188	1.26336	-0.902476	0.0734236	1.37695	485.604	11.4323	32.1117	0	0	-1.3251	78.2642
0	6.03235	0	0	7.11631	1.02774	-31.9736	-0.186351	-0.0451566	0.0142628	-18.2314	-3.27E-15	-4.56492	0	0	0.00456831	2.6261	-33.9612	-1.82828	331.652	347.511	706.305	424.591	424.591	424.591	12.6319	-54.7946	4.33968	137.074	418.332	278.831	204.146	204.146	204.146	-55.2492	-1.9439	-12.7053	42.5883	-7.74469	1.72816	-0.813465	0.101827	1.32523	491.99	-9.95143	27.7289	0	0	-1.16114	75.609
0	6.02979	0	0	7.1083	1.02521	-31.9095	-0.203251	-0.0536154	0.00112664	-17.5972	1.96E-15	-8.02998	0	0	-0.000583105	2.86678	-34.4812	-2.64948	333.68	347.673	712.58	423.611	423.611	423.611	13.0693	-58.4578	5.00175	166.116	419.688	273.155	204.146	204.146	204.146	-58.9671	-1.99777	-13.244	43.6005	-7.5669	2.71275	-0.65794	0.123954	1.30735	474.098	-27.0354	24.3253	0	0	-0.888308	72.474
0	5.83679	0	0	6.86938	1.01936	-31.7612	-0.221322	-0.0622984	-0.018361	-16.8161	-1.31E-15	-11.652	0	0	-0.00482077	3.24774	-34.6818	-3.91032	333.948	347.974	717.794	422.644	422.644	422.644	13.4297	-62.0835	5.61413	195.601	420.708	267.671	204.146	204.146	204.146	-62.6512	-2.09026	-13.6943	44.3249	-7.40045	4.12681	-0.459666	0.128673	1.32007	438.088	-41.619	23.9185	0	0	-0.575661	68.8446
0	5.42503	0	0	6.36748	1.00983	-31.5184	-0.241089	-0.070707	-0.0446991	-16.0844	5.23E-15	-15.1826	0	0	-0.00732469	3.72948	-34.5663	-5.49733	332.594	348.434	721.941	421.733	421.733	421.733	13.6795	-65.6278	6.14207	225.44	421.297	262.486	204.146	204.146	204.146	-66.2531	-2.21682	-14.0128	44.7315	-7.24366	5.84833	-0.230534	0.113138	1.36146	388.366	-56.4038	27.5751	0	0	-0.288114	64.7212
0	4.77303	0	0	5.57982	0.995658	-31.1551	-0.262337	-0.0775551	-0.0786427	-15.5294	9.15E-15	-18.2374	0	0	-0.00716567	4.26258	-34.1531	-7.27448	329.808	349.066	725.067	420.934	420.934	420.934	13.7887	-69.0454	6.54768	255.509	421.353	257.712	204.146	204.146	204.146	-69.7219	-2.37084	-14.1583	44.811	-7.09887	7.73543	0.0146325	0.0773047	1.42484	330.933	-75.0677	34.9623	0	0	-0.0687683	60.1283
0	3.87106	0	0	4.49972	0.975182	-30.6251	-0.283759	-0.080778	-0.121491	-15.1463	-7.84E-15	-20.2918	0	0	-0.00366407	4.79386	-33.4745	-9.09426	325.827	349.862	727.263	420.316	420.316	420.316	13.7337	-72.293	6.79385	285.644	420.772	253.471	204.146	204.146	204.146	-73.0079	-2.54438	-14.096	44.5726	-6.96995	9.63793	0.264115	0.0297601	1.50589	271.982	-99.6237	44.1617	0	0	0.0759978	55.1243
0	2.72491	0	0	3.14256	0.946193	-29.8647	-0.302884	-0.0777452	-0.174971	-14.7789	-6.53E-16	-20.7246	0	0	0.00273426	5.27225	-32.5759	-10.8077	320.93	350.793	728.645	419.963	419.963	419.963	13.4998	-75.3314	6.85198	315.625	419.465	249.886	204.146	204.146	204.146	-76.0657	-2.72645	-13.8037	44.041	-6.85933	11.4068	0.497626	-0.0186552	1.5979	221.179	-130.191	52.1114	0	0	0.175422	49.8105
0	1.35797	0	0	1.54973	0.90641	-28.8021	-0.316539	-0.0661937	-0.240772	-14.1542	-6.53E-15	-18.9803	0	0	0.00933966	5.65396	-31.5122	-12.2736	315.427	351.81	729.348	419.957	419.957	419.957	13.0821	-78.127	6.71224	345.159	417.373	247.066	204.146	204.146	204.146	-78.8572	-2.8991	-13.2767	43.2529	-6.76604	12.903	0.692606	-0.0587846	1.69302	190.155	-165.023	55.7164	0	0	0.280557	44.3315
0	-0.187065	0	0	-0.210657	0.85414	-27.3723	-0.320934	-0.0444168	-0.319656	-12.8691	2.29E-15	-14.7006	0	0	0.0109003	5.90631	-30.3447	-13.3672	309.645	352.85	729.511	420.373	420.373	420.373	12.4829	-80.654	6.39307	373.87	414.481	245.087	204.146	204.146	204.146	-81.3536	-3.03363	-12.5328	42.2541	-6.68546	14.0053	0.82054	-0.0823766	1.78149	193.173	-199.745	52.7758	0	0	0.445666	38.8635
0	-1.84888	0	0	-2.04911	0.788943	-25.5358	-0.311561	-0.0124863	-0.410571	-10.3604	-1.80E-15	-7.97408	0	0	0.00170426	6.00961	-29.137	-13.9876	303.916	353.849	729.276	421.257	421.257	421.257	11.7121	-82.8932	5.94525	401.293	410.834	243.97	204.146	204.146	204.146	-83.5359	-3.09048	-11.6148	41.0963	-6.60927	14.6175	0.853768	-0.0885578	1.84909	244.358	-229.324	42.9751	0	0	0.709257	33.5929
0	-3.55223	0	0	-3.868	0.712058	-23.2956	-0.283826	0.0270593	-0.509975	-6.00151	-7.41E-15	0.527132	0	0	-0.0204793	5.95774	-27.9504	-14.0655	298.554	354.749	728.774	422.622	422.622	422.622	10.7883	-84.8304	5.44672	426.887	406.553	243.655	204.146	204.146	204.146	-85.3936	-3.02573	-10.5879	39.8352	-6.52748	14.676	0.768748	-0.0783726	1.88011	354.86	-248.496	28.0294	0	0	1.08296	28.6922
0	-5.21895	0	0	-5.58047	0.626352	-20.7065	-0.234445	0.0692016	-0.612079	0.639712	8.17E-17	9.59377	0	0	-0.0510455	5.75727	-26.8379	-13.5722	293.826	355.515	728.12	424.431	424.431	424.431	9.74294	-86.4496	4.98756	450.066	401.822	243.977	204.146	204.146	204.146	-86.9186	-2.80277	-9.53317	38.5264	-6.43006	14.1581	0.552575	-0.0565196	1.86009	529.196	-253.88	10.925	0	0	1.54985	24.303
0	-6.78222	0	0	-7.12794	0.535901	-17.875	-0.164163	0.107818	-0.709835	9.35336	-3.92E-15	17.7833	0	0	-0.0793499	5.4261	-25.8391	-12.5288	289.927	356.133	727.402	426.609	426.609	426.609	8.62144	-87.7275	4.64982	470.238	396.871	244.651	204.146	204.146	204.146	-88.0973	-2.40438	-8.53401	37.221	-6.30893	13.0906	0.207361	-0.028961	1.7828	762.359	-244.949	-5.44517	0	0	2.06905	20.5298
0	-8.19847	0	0	-8.48773	0.445403	-14.9486	-0.0801395	0.137282	-0.795606	18.9282	-1.39E-15	23.8004	0	0	-0.0938644	4.99151	-24.9759	-11.0135	286.948	356.615	726.671	429.044	429.044	429.044	7.4799	-88.6313	4.48896	486.861	391.936	245.28	204.146	204.146	204.146	-88.9067	-1.83958	-7.66117	35.9603	-6.1591	11.5573	-0.243594	-0.00433089	1.65373	1036.5	-225.013	-19.3315	0	0	2.58081	17.44
0	-9.44868	0	0	-9.6654	0.359652	-12.1	0.00358517	0.1542	-0.861669	27.1688	-3.47E-15	26.8635	0	0	-0.089396	4.48734	-24.2505	-9.16208	284.865	356.982	725.934	431.604	431.604	431.604	6.37754	-89.1268	4.52268	499.477	387.215	245.406	204.146	204.146	204.146	-89.319	-1.14315	-6.95958	34.771	-5.97843	9.69756	-0.75192	0.00832681	1.49147	1319.79	-199.829	-30.3306	0	0	3.0181	15.0661
0	-10.5256	0	0	-10.6738	0.283139	-9.5054	0.0696594	0.157899	-0.901097	31.5365	3.72E-15	26.8596	0	0	-0.0707189	3.95022	-23.6474	-7.15459	283.539	357.257	725.151	434.154	434.154	434.154	5.36872	-89.196	4.7293	507.756	382.83	244.601	204.146	204.146	204.146	-89.3196	-0.369925	-6.44225	33.6628	-5.7666	7.69384	-1.25306	0.00388958	1.32139	1571.85	-175.464	-38.6391	0	0	3.33233	13.4069
0	-11.4129	0	0	-11.5081	0.219765	-7.32573	0.102865	0.149967	-0.908337	30.0855	4.90E-16	24.2986	0	0	-0.049025	3.41507	-23.1386	-5.18995	282.747	357.443	724.245	436.566	436.566	436.566	4.49801	-88.8581	5.05369	511.518	378.825	242.574	204.146	204.146	204.146	-88.9278	0.412095	-6.0929	32.6288	-5.52342	5.74532	-1.67593	-0.0180816	1.16976	1751.05	-156.161	-44.1712	0	0	3.50698	12.4278
0	-12.0683	0	0	-12.129	0.172582	-5.68857	0.0955846	0.133648	-0.881003	22.3198	-1.88E-15	20.1421	0	0	-0.0324753	2.91104	-22.6909	-3.4535	282.225	357.519	723.113	438.738	438.738	438.738	3.79781	-88.1839	5.41827	510.753	375.172	239.255	204.146	204.146	204.146	-88.2131	1.12865	-5.87491	31.65	-5.2483	4.03606	-1.96368	-0.0495562	1.05356	1826.87	-141.704	-46.454	0	0	3.55213	12.0647
0	-12.4212	0	0	-12.4634	0.143608	-4.67843	0.0500172	0.11334	-0.820082	9.47861	-1.63E-16	15.5551	0	0	-0.0186609	2.45895	-22.2721	-2.08865	281.716	357.454	721.645	440.591	440.591	440.591	3.28594	-87.2934	5.73876	505.632	371.807	234.824	204.146	204.146	204.146	-87.294	1.70876	-5.74289	30.7003	-4.94085	2.70718	-2.08236	-0.0805469	0.97995	1785.12	-128.238	-45.1597	0	0	3.47134	12.2331
0	-12.3859	0	0	-12.422	0.133796	-4.33568	-0.0227845	0.0940761	-0.729302	-5.80067	1.14E-15	11.6292	0	0	0.00355806	2.07038	-21.8565	-1.1793	281.005	357.219	719.744	442.076	442.076	442.076	2.96206	-86.3359	5.94499	496.509	368.66	229.66	204.146	204.146	204.146	-86.3186	2.09945	-5.65454	29.753	-4.60227	1.83997	-2.02104	-0.09956	0.945971	1627.35	-108.826	-40.804	0	0	3.23641	12.8389
0	-11.8881	0	0	-11.9281	0.143062	-4.65939	-0.106054	0.0794376	-0.614175	-20.267	-2.94E-15	9.03097	0	0	0.0432722	1.7474	-21.428	-0.742981	279.948	356.802	717.34	443.166	443.166	443.166	2.80438	-85.4591	6.00267	483.896	365.682	224.249	204.146	204.146	204.146	-85.4331	2.28331	-5.57969	28.7874	-4.23594	1.44953	-1.79113	-0.10086	0.94155	1368.13	-78.2767	-34.7726	0	0	2.8016	13.7912
0	-10.8927	0	0	-10.9457	0.170265	-5.60794	-0.182012	0.0703153	-0.480848	-31.0452	-2.61E-15	7.87393	0	0	0.0968495	1.48267	-20.9832	-0.73149	278.483	356.211	714.405	443.85	443.85	443.85	2.76888	-84.7751	5.92713	468.423	362.862	219.06	204.146	204.146	204.146	-84.7476	2.29112	-5.50424	27.7957	-3.84733	1.4859	-1.41833	-0.0831579	0.955535	1029.44	-35.8199	-28.601	0	0	2.14073	15.0113
0	-9.42508	0	0	-9.49844	0.213042	-7.0931	-0.237653	0.0648256	-0.337353	-36.5718	-3.92E-15	7.7908	0	0	0.148167	1.2599	-20.5322	-1.03633	276.641	355.476	710.962	444.123	444.123	444.123	2.79459	-84.3347	5.78133	450.786	360.215	214.443	204.146	204.146	204.146	-84.3097	2.19998	-5.42894	26.7884	-3.44257	1.83968	-0.95076	-0.0530167	0.977925	642.609	12.8986	-23.1777	0	0	1.30295	16.4392
0	-7.573	0	0	-7.66743	0.267677	-8.97594	-0.268554	0.0598639	-0.194858	-37.0161	-7.35E-15	8.16442	0	0	0.179879	1.05598	-20.0985	-1.50143	274.53	354.631	707.083	443.981	443.981	443.981	2.81716	-84.1214	5.65605	431.69	357.775	210.575	204.146	204.146	204.146	-84.099	2.11223	-5.36615	25.7985	-3.02762	2.35505	-0.457108	-0.01732	1.00646	249.012	58.9807	-18.5209	0	0	0.435832	18.0366
0	-5.46625	0	0	-5.57035	0.329321	-11.0769	-0.277436	0.0528917	-0.0682216	-33.8478	-3.43E-15	8.36162	0	0	0.184376	0.845119	-19.7148	-1.94705	272.311	353.713	702.876	443.418	443.418	443.418	2.78765	-84.0675	5.63972	411.802	355.579	207.471	204.146	204.146	204.146	-84.0445	2.12199	-5.33582	24.8794	-2.60699	2.8535	-0.0263273	0.0154719	1.0459	-98.8642	93.7579	-14.3474	0	0	-0.243119	19.7846
0	-3.24333	0	0	-3.33151	0.392664	-13.2047	-0.26996	0.0430391	0.0277572	-28.9448	4.90E-15	7.91902	0	0	0.165789	0.605115	-19.4157	-2.20569	270.143	352.755	698.463	442.426	442.426	442.426	2.68582	-84.0855	5.79017	391.692	353.653	205.042	204.146	204.146	204.146	-84.0567	2.28564	-5.3588	24.0986	-2.1845	3.16964	0.255879	0.0432662	1.10174	-348.402	114.05	-10.7625	0	0	-0.556987	21.6774
0	-1.02074	0	0	-1.05773	0.452912	-15.1948	-0.252273	0.0322602	0.0850834	-23.9198	-8.17E-16	6.77377	0	0	0.135526	0.323629	-19.2289	-2.16173	268.135	351.791	693.956	441.001	441.001	441.001	2.51857	-84.0978	6.12005	371.783	352.002	203.153	204.146	204.146	204.146	-84.0575	2.61162	-5.44703	23.5263	-1.7646	3.19058	0.340132	0.0679826	1.1783	-466.497	123.955	-8.49441	0	0	-0.493795	23.7103
0	1.12221	0	0	1.17311	0.506703	-16.9405	-0.229624	0.0246996	0.105876	-19.754	3.02E-15	5.29765	0	0	0.105287	0.00226403	-19.1676	-1.78038	266.296	350.863	689.434	439.156	439.156	439.156	2.3064	-84.0547	6.60132	352.332	350.609	201.668	204.146	204.146	204.146	-83.9983	3.07107	-5.59652	23.2228	-1.35433	2.88435	0.239319	0.095536	1.27646	-453.505	132.438	-8.50467	0	0	-0.227466	25.8673
0	3.14202	0	0	3.31162	0.552652	-18.4067	-0.205958	0.0226365	0.099101	-16.7808	-1.80E-15	3.8886	0	0	0.0814701	-0.343417	-19.2262	-1.11323	264.524	350.02	684.934	436.932	436.932	436.932	2.06977	-83.9364	7.18344	333.43	349.453	200.464	204.146	204.146	204.146	-83.8604	3.61884	-5.78914	23.2266	-0.96344	2.30488	0.0134011	0.124822	1.39623	-337.282	144.508	-11.1663	0	0	-0.000272053	28.1129
0	5.02056	0	0	5.33099	0.591356	-19.6226	-0.184735	0.0244312	0.0761261	-14.9756	-3.19E-15	2.67482	0	0	0.0651673	-0.686997	-19.3804	-0.281176	262.626	349.311	680.448	434.402	434.402	434.402	1.82066	-83.7452	7.81395	315.05	348.515	199.445	204.146	204.146	204.146	-83.6475	4.21257	-5.99995	23.5455	-0.603484	1.5744	-0.249322	0.150004	1.53696	-162.4	158.093	-15.7238	0	0	0.0238143	30.3922
0	6.75449	0	0	7.22113	0.62484	-20.66	-0.168163	0.026663	0.047217	-14.1133	-2.12E-15	1.61633	0	0	0.0547622	-0.99652	-19.5894	0.557505	260.349	348.767	675.935	431.68	431.68	431.68	1.55955	-83.496	8.45226	297.087	347.785	198.535	204.146	204.146	204.146	-83.3755	4.82408	-6.20376	24.1506	-0.285255	0.850714	-0.455908	0.160632	1.69899	23.0252	166.161	-20.6312	0	0	-0.157598	32.6366
0	8.34751	0	0	8.98324	0.655702	-21.6038	-0.156986	0.0265143	0.0199553	-13.9168	3.43E-15	0.65515	0	0	0.0481601	-1.24079	-19.8004	1.24509	257.438	348.401	671.34	428.907	428.907	428.907	1.27725	-83.2069	9.07487	279.413	347.249	197.681	204.146	204.146	204.146	-83.0633	5.44202	-6.37972	24.9735	-0.0164334	0.288423	-0.535293	0.152187	1.87837	178.718	162.821	-24.3242	0	0	-0.410785	34.7731
0	9.80661	0	0	10.6257	0.686275	-22.5267	-0.150852	0.0225182	-0.00109677	-14.1529	2.92E-15	-0.243079	0	0	0.0437237	-1.3959	-19.954	1.65866	253.682	348.204	666.616	426.238	426.238	426.238	0.960602	-82.894	9.67429	261.905	346.885	196.854	204.146	204.146	204.146	-82.7278	6.06816	-6.51423	25.909	0.199807	0.00391149	-0.460448	0.126744	2.07049	280.036	145.894	-25.6687	0	0	-0.569443	36.7316
0	11.1413	0	0	12.161	0.718015	-23.472	-0.148406	0.0149233	-0.0141634	-14.6128	-2.73E-15	-1.03875	0	0	0.0404259	-1.45117	-19.9914	1.73354	248.944	348.154	661.749	423.83	423.83	423.83	0.598521	-82.5701	10.254	244.473	346.663	196.042	204.146	204.146	204.146	-82.3824	6.71043	-6.60187	26.8247	0.365246	0.0521843	-0.249626	0.0914178	2.2669	319.185	117.755	-24.2049	0	0	-0.5416	38.4504
0	12.3632	0	0	13.603	0.751211	-24.4463	-0.147873	0.00486465	-0.0195882	-15.117	3.66E-15	-1.67825	0	0	0.0377163	-1.41257	-19.8621	1.47243	243.182	348.223	656.766	421.823	421.823	421.823	0.187508	-82.2443	10.8219	227.062	346.547	195.249	204.146	204.146	204.146	-82.0368	7.37534	-6.64509	27.5795	0.4863	0.418837	0.038889	0.047351	2.45078	304.028	82.0808	-20.019	0	0	-0.355512	39.8819
0	13.4849	0	0	14.963	0.785054	-25.4244	-0.147865	-0.00601372	-0.0193792	-15.549	2.05E-15	-2.10632	0	0	0.0354251	-1.30168	-19.5319	0.939034	236.433	348.377	651.737	420.335	420.335	420.335	-0.264998	-81.923	11.3843	209.656	346.5	194.483	204.146	204.146	204.146	-81.6979	8.06186	-6.65285	28.0466	0.571368	1.02929	0.331051	-0.00607586	2.60696	252.695	43.059	-13.6772	0	0	-0.120347	40.9971
0	14.5184	0	0	16.2473	0.817974	-26.3608	-0.147371	-0.0164381	-0.0160401	-15.8236	-1.53E-15	-2.33185	0	0	0.033336	-1.15024	-18.9872	0.23881	228.799	348.578	646.766	419.443	419.443	419.443	-0.740215	-81.6105	11.9416	192.26	346.494	193.756	204.146	204.146	204.146	-81.3704	8.75854	-6.63871	28.1354	0.628543	1.7712	0.567156	-0.0734293	2.71496	185.105	3.28831	-6.05153	0	0	0.0575872	41.7904
0	15.4732	0	0	17.4557	0.848074	-27.2039	-0.146209	-0.0254609	-0.0118075	-15.9219	3.73E-15	-2.4025	0	0	0.0312383	-0.99203	-18.2348	-0.505428	220.41	348.777	641.966	419.183	419.183	419.183	-1.21033	-81.3094	12.4872	174.898	346.505	193.075	204.146	204.146	204.146	-81.057	9.44373	-6.61832	27.8039	0.662545	2.52181	0.716093	-0.152872	2.763	117.798	-35.0047	1.80064	0	0	0.130707	42.2777
0	16.3559	0	0	18.5819	0.873511	-27.9067	-0.144661	-0.0326091	-0.008266	-15.8465	4.11E-15	-2.4007	0	0	0.0288694	-0.855601	-17.2965	-1.17596	211.397	348.923	637.449	419.53	419.53	419.53	-1.64265	-81.0214	13.0078	157.591	346.521	192.444	204.146	204.146	204.146	-80.7588	10.0885	-6.60698	27.0592	0.673661	3.1711	0.774173	-0.234965	2.74781	62.1148	-69.5795	8.80915	0	0	0.115114	42.4917
0	17.1697	0	0	19.6149	0.892783	-28.433	-0.143213	-0.0377528	-0.00640273	-15.5906	-3.45E-15	-2.41322	0	0	0.0260234	-0.759982	-16.2021	-1.67671	201.874	348.963	633.306	420.404	420.404	420.404	-2.00445	-80.7472	13.4855	140.361	346.534	191.865	204.146	204.146	204.146	-80.4756	10.6608	-6.61748	25.9489	0.657443	3.63718	0.7478	-0.30125	2.68081	26.4769	-97.3009	14.0791	0	0	0.0667163	42.4717
0	17.9138	0	0	20.5407	0.904891	-28.7611	-0.142622	-0.0408912	-0.00704931	-15.1517	4.80E-16	-2.49511	0	0	0.0226866	-0.713645	-14.9818	-1.94471	191.917	348.853	629.608	421.672	421.672	421.672	-2.26769	-80.4863	13.9003	123.218	346.543	191.338	204.146	204.146	204.146	-80.2057	11.1302	-6.65818	24.5481	0.606143	3.8747	0.642298	-0.339295	2.58567	17.765	-115.991	16.9916	0	0	0.0541861	42.2551
0	18.5827	0	0	21.3431	0.909467	-28.8846	-0.143312	-0.0420837	-0.0103584	-14.4872	-3.62E-15	-2.65759	0	0	0.018928	-0.715312	-13.6615	-1.95697	181.561	348.565	626.403	423.17	423.17	423.17	-2.41295	-80.235	14.2325	106.162	346.546	190.866	204.146	204.146	204.146	-79.9447	11.4716	-6.73168	22.9457	0.510508	3.87874	0.473282	-0.344291	2.48995	37.1139	-124.348	17.3509	0	0	0.121228	41.8698
0	19.165	0	0	22.004	0.906774	-28.8119	-0.145546	-0.0415574	-0.015977	-13.5601	2.08E-15	-2.88414	0	0	0.0149093	-0.756141	-12.2605	-1.73046	170.796	348.091	623.725	424.73	424.73	424.73	-2.43116	-79.9849	14.4651	89.1796	346.544	190.451	204.146	204.146	204.146	-79.684	11.6685	-6.83446	21.2307	0.361682	3.68109	0.268451	-0.316857	2.42006	79.0442	-121.74	15.4367	0	0	0.266414	41.3317
0	19.6428	0	0	22.5035	0.897596	-28.5637	-0.149351	-0.0396861	-0.0228146	-12.3598	3.31E-15	-3.14146	0	0	0.0108586	-0.823074	-10.7909	-1.31402	159.584	347.443	621.597	426.206	426.206	426.206	-2.32315	-79.7205	14.5849	72.2454	346.535	190.099	204.146	204.146	204.146	-79.4087	11.7131	-6.95776	19.4811	0.154132	3.33958	0.0649504	-0.265545	2.39006	132.036	-109.058	11.9018	0	0	0.447492	40.6461
0	19.9928	0	0	22.8196	0.883009	-28.1667	-0.154622	-0.0369916	-0.0297931	-10.9256	4.57E-15	-3.39521	0	0	0.00706824	-0.90189	-9.25917	-0.775018	147.875	346.647	620.044	427.491	427.491	427.49	-2.09759	-79.4191	14.5826	55.3277	346.521	189.817	204.146	204.146	204.146	-79.0973	11.6058	-7.08925	17.7544	-0.113382	2.92431	-0.107749	-0.200179	2.40412	184.284	-88.0684	7.56475	0	0	0.616658	39.812
0	20.1881	0	0	22.9291	0.864144	-27.6489	-0.16107	-0.0339352	-0.035774	-9.33621	-1.39E-15	-3.60002	0	0	0.00383867	-0.979613	-7.66837	-0.185487	135.628	345.744	619.094	428.526	428.526	428.526	-1.7685	-79.0515	14.4527	38.3932	346.499	189.614	204.146	204.146	204.146	-78.7222	11.3531	-7.21478	16.0852	-0.438093	2.50491	-0.22523	-0.130808	2.4545	224.13	-61.2017	3.17944	0	0	0.734281	38.828
0	20.2003	0	0	22.8089	0.841967	-27.0339	-0.168122	-0.0309001	-0.0398541	-7.68045	-1.63E-15	-3.70359	0	0	0.00141068	-1.04573	-6.02086	0.390369	122.833	344.777	618.776	429.302	429.302	429.302	-1.35292	-78.5839	14.193	21.413	346.469	189.5	204.146	204.146	204.146	-78.2512	10.9657	-7.32024	14.4863	-0.815061	2.13963	-0.273209	-0.0655114	2.52764	242.905	-31.54	-0.56332	0	0	0.780599	37.6965
0	20.0027	0	0	22.4381	0.817145	-26.3374	-0.174936	-0.0279284	-0.0414052	-6.02876	-2.37E-15	-3.62509	0	0	-0.000114009	-1.09258	-4.32028	0.905238	109.52	343.794	619.124	429.845	429.845	429.845	-0.868722	-77.9805	13.8043	4.36803	346.432	189.484	204.146	204.146	204.146	-77.6498	10.457	-7.39345	12.9536	-1.23907	1.86698	-0.244382	-0.00826109	2.60907	235.015	-1.64761	-3.25366	0	0	0.750002	36.4269
0	19.5721	0	0	21.7991	0.79	-25.566	-0.180532	-0.0249117	-0.0403521	-4.42056	-8.17E-16	-3.2821	0	0	-0.000767203	-1.11507	-2.57252	1.33334	95.7707	342.845	620.164	430.213	430.213	430.213	-0.332847	-77.2062	13.291	-12.7486	346.389	189.574	204.146	204.146	204.146	-76.8837	9.84176	-7.42614	11.4714	-1.70525	1.70108	-0.145786	0.0373317	2.68396	200.356	25.6541	-4.6596	0	0	0.649838	35.0355
0	18.8899	0	0	20.8798	0.760578	-24.7186	-0.184082	-0.0215243	-0.0369817	-2.87541	7.35E-16	-2.59567	0	0	-0.000734445	-1.10969	-0.786077	1.66963	81.7077	341.977	621.914	430.478	430.478	430.478	0.239538	-76.2288	12.6623	-29.9313	346.341	189.773	204.146	204.146	204.146	-75.9206	9.13616	-7.41533	10.0176	-2.20923	1.63252	0.0130121	0.0702983	2.73876	140.899	48.427	-4.81532	0	0	0.485162	33.545
0	17.9429	0	0	19.6742	0.728753	-23.7888	-0.184914	-0.0175459	-0.0321473	-1.38203	4.29E-15	-1.53719	0	0	-0.000232007	-1.07367	1.02831	1.92629	67.493	341.23	624.375	430.719	430.719	430.719	0.835404	-75.0201	11.9329	-47.1645	346.297	190.072	204.146	204.146	204.146	-74.7322	8.35836	-7.36423	8.56892	-2.74672	1.63215	0.214583	0.0910657	2.7653	61.8732	65.2535	-3.89657	0	0	0.262967	31.9821
0	16.7229	0	0	18.1835	0.694368	-22.769	-0.182827	-0.0128758	-0.0268429	0.0659559	-1.15E-15	-0.140795	0	0	0.000538927	-1.00437	2.85787	2.12705	53.3149	340.638	627.526	431.017	431.017	431.017	1.44328	-73.5575	11.1242	-64.4274	346.267	190.455	204.146	204.146	204.146	-73.2947	7.52953	-7.28197	7.10404	-3.31257	1.65791	0.440355	0.100264	2.75528	-30.912	75.2871	-2.22289	0	0	-0.0114516	30.3761
0	15.2273	0	0	16.415	0.657372	-21.6545	-0.178046	-0.00759043	-0.0223424	1.46076	-8.17E-17	1.488	0	0	0.00149236	-0.899033	4.68782	2.30108	39.3763	340.227	631.322	431.443	431.443	431.443	2.05258	-71.8235	10.2641	-81.7	346.266	190.892	204.146	204.146	204.146	-71.5893	6.6748	-7.18247	5.60712	-3.90079	1.66262	0.670613	0.101846	2.70891	-130.938	78.6665	-0.169093	0	0	-0.327587	28.7589
0	13.458	0	0	14.3819	0.617946	-20.4476	-0.171194	-0.00204719	-0.0199979	2.76037	2.61E-15	3.16623	0	0	0.00272731	-0.755238	6.50103	2.47725	25.8849	340.01	635.691	432.057	432.057	432.057	2.6527	-69.8058	9.38599	-98.9688	346.31	191.35	204.146	204.146	204.146	-69.6019	5.82367	-7.08251	4.07017	-4.50376	1.60125	0.890928	0.098784	2.62721	-232.976	75.5829	1.91155	0	0	-0.672287	27.1642
0	11.4217	0	0	12.1014	0.576578	-19.1605	-0.163306	0.00332298	-0.0208872	3.85918	-1.96E-15	4.66928	0	0	0.00434251	-0.571831	8.27766	2.6798	13.0459	339.989	640.539	432.907	432.907	432.907	3.23288	-67.4962	8.52669	-116.233	346.416	191.788	204.146	204.146	204.146	-67.3229	5.00912	-6.99901	2.49411	-5.11188	1.43692	1.0891	0.0962103	2.5163	-332.54	67.1926	3.65933	0	0	-1.02482	25.6288
0	9.12916	0	0	9.59334	0.534101	-17.8176	-0.155807	0.00792459	-0.0256079	4.56936	-6.53E-16	5.7445	0	0	0.00613957	-0.349995	9.99487	2.92508	1.05577	340.156	645.748	434.022	434.022	434.022	3.7822	-64.8903	7.72233	-133.507	346.594	192.177	204.146	204.146	204.146	-64.7457	4.26526	-6.94605	0.88946	-5.71265	1.14557	1.25974	0.0947124	2.38105	-427.297	53.8752	4.85705	0	0	-1.36402	24.1928
0	6.59602	0	0	6.87906	0.491667	-16.4556	-0.150412	0.0111214	-0.034124	4.62786	3.92E-15	6.15141	0	0	0.00719404	-0.0942306	11.6269	3.21989	-9.89999	340.495	651.183	435.413	435.413	435.413	4.29045	-61.9876	7.00414	-150.819	346.851	192.5	204.146	204.146	204.146	-61.8684	3.62367	-6.93239	-0.723859	-6.29117	0.718225	1.40061	0.0945822	2.22598	-516.151	36.6518	5.32276	0	0	-1.66573	22.8995
0	3.84425	0	0	3.98234	0.450639	-15.1203	-0.149026	0.0124393	-0.0463043	3.72297	-3.27E-15	5.71691	0	0	0.00546668	0.187329	13.1454	3.56103	-19.6499	340.98	656.693	437.072	437.072	437.072	4.74881	-58.7935	6.39371	-168.201	347.183	192.77	204.146	204.146	204.146	-58.6944	3.10881	-6.95916	-2.31721	-6.83096	0.161744	1.51337	0.0915512	2.05617	-598.646	16.0263	5.00045	0	0	-1.9051	21.7952
0	0.904101	0	0	0.931226	0.412451	-13.8621	-0.153373	0.0116467	-0.0614036	1.5667	-6.53E-16	4.37868	0	0	-0.00199723	0.483398	14.5207	3.93644	-28.0384	341.583	662.116	438.967	438.967	438.967	5.15008	-55.321	5.89856	-185.679	347.572	193.036	204.146	204.146	204.146	-55.2357	2.73326	-7.01833	-3.85475	-7.31591	-0.502286	1.60221	0.0789911	1.87546	-675.021	-7.29213	3.91895	0	0	-2.05932	20.9271
0	-2.18433	0	0	-2.2394	0.378418	-12.7291	-0.164706	0.00898914	-0.0787372	-2.04012	3.10E-15	2.24627	0	0	-0.0183779	0.781003	15.7236	4.32718	-34.9289	342.272	667.282	441.047	441.047	441.047	5.48803	-51.5935	5.50913	-203.256	347.993	193.391	204.146	204.146	204.146	-51.5152	2.49369	-7.09212	-5.29612	-7.73356	-1.23985	1.66815	0.0523477	1.68971	-743.894	-31.9337	2.25861	0	0	-2.10416	20.3414
0	-5.37053	0	0	-5.48605	0.349597	-11.7616	-0.183525	0.00524892	-0.0972735	-7.15789	-3.43E-15	-0.373122	0	0	-0.0458304	1.0671	16.7269	4.70875	-40.2102	343.013	672.02	443.249	443.249	443.249	5.7564	-47.6464	5.19819	-220.893	348.408	193.968	204.146	204.146	204.146	-47.5687	2.36857	-7.1542	-6.59995	-8.07764	-2.00667	1.71175	0.00971514	1.50417	-803.574	-55.6964	0.320977	0	0	-2.02404	20.0799
0	-8.59479	0	0	-8.75653	0.326682	-10.9875	-0.209507	0.00146169	-0.116293	-13.6999	3.27E-15	-3.01801	0	0	-0.0842111	1.33021	17.5086	5.05224	-43.804	343.776	676.166	445.506	445.506	445.506	5.94762	-43.5265	4.92297	-238.498	348.776	194.929	204.146	204.146	204.146	-43.4453	2.31837	-7.17258	-7.72796	-8.35016	-2.75088	1.73263	-0.0446391	1.32687	-851.599	-75.6779	-1.47088	0	0	-1.81628	20.1771
0	-11.791	0	0	-11.9917	0.309982	-10.4207	-0.241812	-0.000645359	-0.135042	-21.4825	0	-5.08279	0	0	-0.130698	1.56152	18.0532	5.32517	-45.6721	344.535	679.569	447.754	447.754	447.754	6.05215	-39.2912	4.63039	-255.917	349.063	196.454	204.146	204.146	204.146	-39.2056	2.28899	-7.11424	-8.64929	-8.56135	-3.4159	1.73299	-0.102147	1.16505	-886.716	-88.5603	-2.72938	0	0	-1.4987	20.6567
0	-14.8889	0	0	-15.1271	0.299504	-10.0641	-0.279265	0.000663409	-0.1523	-30.2683	6.53E-15	-5.98128	0	0	-0.179829	1.7556	18.3539	5.49366	-45.8197	345.269	682.101	449.941	449.941	449.941	6.06032	-35.0065	4.2651	-272.938	349.25	198.72	204.146	204.146	204.146	-34.9197	2.2181	-6.95217	-9.34395	-8.72806	-3.94468	1.72052	-0.149188	1.0267	-910.631	-91.0355	-3.24845	0	0	-1.10764	21.53
0	-17.8159	0	0	-18.0951	0.295066	-9.91272	-0.320589	0.0057342	-0.166145	-39.8024	8.49E-15	-5.39002	0	0	-0.224224	1.91076	18.4127	5.52617	-44.2941	345.971	683.668	452.029	452.029	452.029	5.96556	-30.7454	3.77864	-289.29	349.345	201.88	204.146	204.146	204.146	-30.6646	2.04432	-6.67224	-9.80496	-8.86979	-4.28538	1.70763	-0.172849	0.916195	-928.552	-82.1674	-2.97319	0	0	-0.686272	22.7949
0	-20.4972	0	0	-20.825	0.296353	-9.95662	-0.36399	0.0135319	-0.174092	-49.757	-5.88E-15	-3.31502	0	0	-0.255423	2.02911	18.2398	5.39927	-41.1757	346.64	684.209	453.997	453.997	453.997	5.76673	-26.5877	3.13824	-304.657	349.383	206.048	204.146	204.146	204.146	-26.5223	1.71794	-6.27656	-10.0383	-9.00398	-4.39883	1.70783	-0.16535	0.832661	-947.542	-63.8304	-1.96898	0	0	-0.268836	24.4371
0	-22.8576	0	0	-23.2445	0.302915	-10.1802	-0.407712	0.0229231	-0.174317	-59.7501	1.24E-14	0.0272683	0	0	-0.265315	2.11641	17.8521	5.10389	-36.565	347.293	683.702	455.833	455.833	455.833	5.46886	-22.6182	2.33429	-318.686	349.416	211.272	204.146	204.146	204.146	-22.5772	1.21172	-5.78246	-10.0608	-9.14213	-4.26636	1.72748	-0.125804	0.775129	-972.452	-39.7453	-0.338645	0	0	0.127137	26.4315
0	-24.8232	0	0	-25.281	0.314215	-10.5646	-0.449091	0.03338	-0.165854	-69.195	1.05E-14	4.31463	0	0	-0.246874	2.18125	17.2699	4.64994	-30.5688	347.953	682.162	457.526	457.526	457.526	5.08495	-18.9249	1.38517	-331.007	349.505	217.524	204.146	204.146	204.146	-18.9141	0.528804	-5.21965	-9.89663	-9.28717	-3.89508	1.76177	-0.0611644	0.737721	-1003.95	-13.927	1.77603	0	0	0.495738	28.745
0	-26.3256	0	0	-26.8664	0.329746	-11.0912	-0.484433	0.0449719	-0.149349	-77.2638	-2.61E-15	9.17862	0	0	-0.19628	2.23386	16.5151	4.06706	-23.2899	348.649	679.638	459.059	459.059	459.059	4.63889	-15.5931	0.337635	-341.263	349.708	224.696	204.146	204.146	204.146	-15.6136	-0.294852	-4.62745	-9.57228	-9.43358	-3.31834	1.79251	0.0179137	0.718531	-1036.35	10.7099	4.19777	0	0	0.834031	31.3392
0	-27.3109	0	0	-27.9458	0.349206	-11.7485	-0.509482	0.0579904	-0.1267	-82.9841	-8.17E-15	14.2334	0	0	-0.115925	2.28442	15.608	3.40062	-14.8236	349.41	676.217	460.395	460.395	460.395	4.16841	-12.6966	-0.739643	-349.143	350.083	232.612	204.146	204.146	204.146	-12.7447	-1.19577	-4.05239	-9.11174	-9.56916	-2.59087	1.79446	0.0972132	0.715787	-1060.34	32.2992	6.66331	0	0	1.1381	34.1722
0	-27.7504	0	0	-28.489	0.372607	-12.5346	-0.520583	0.0719735	-0.100904	-85.5033	7.19E-15	19.025	0	0	-0.0165632	2.34134	14.5664	2.70358	-5.26005	350.254	672.019	461.477	461.477	461.477	3.7251	-10.2866	-1.76835	-354.419	350.686	241.052	204.146	204.146	204.146	-10.3559	-2.09517	-3.54592	-8.53192	-9.67799	-1.7792	1.74153	0.164122	0.732589	-1065.29	50.3346	8.74396	0	0	1.40455	37.2007
0	-27.6502	0	0	-28.501	0.400261	-13.4575	-0.515387	0.0852232	-0.0753256	-84.3666	2.61E-15	23.0178	0	0	0.084146	2.41011	13.4035	2.02648	5.31016	351.191	667.196	462.226	462.226	462.226	3.36915	-8.38203	-2.67625	-356.971	351.578	249.781	204.146	204.146	204.146	-8.46642	-2.91579	-3.16027	-7.83879	-9.74412	-0.950214	1.61767	0.208153	0.772601	-1043.63	64.4436	9.99656	0	0	1.63384	40.3819
0	-27.0559	0	0	-28.0269	0.432639	-14.529	-0.494064	0.0955615	-0.0525957	-79.8077	-1.05E-14	25.6961	0	0	0.1675	2.49304	12.1273	1.40821	16.7894	352.216	661.924	462.544	462.544	462.544	3.15914	-6.96492	-3.41155	-356.795	352.822	258.582	204.146	204.146	204.146	-7.06118	-3.59819	-2.94221	-7.02506	-9.75495	-0.160348	1.41773	0.22379	0.839769	-992.157	74.8249	9.93384	0	0	1.82817	43.6743
0	-26.0491	0	0	-27.148	0.470178	-15.7584	-0.461115	0.100918	-0.0339144	-72.9523	9.15E-15	26.6514	0	0	0.221449	2.58973	10.7409	0.86879	29.0682	353.31	656.4	462.327	462.327	462.327	3.14072	-5.98422	-3.95143	-353.999	354.47	267.271	204.146	204.146	204.146	-6.09316	-4.11178	-2.92619	-6.06935	-9.70417	0.552815	1.15459	0.209902	0.935369	-915.655	81.4518	8.41366	0	0	1.99225	47.0398
0	-24.7325	0	0	-25.9663	0.513116	-17.1466	-0.423817	0.100322	-0.018568	-65.4734	0	25.7245	0	0	0.244802	2.69815	9.24288	0.405314	42.0234	354.444	650.827	461.478	461.478	461.478	3.33772	-5.37011	-4.30162	-348.766	356.554	275.709	204.146	204.146	204.146	-5.4959	-4.45616	-3.12809	-4.93788	-9.59373	1.17554	0.85288	0.168977	1.05674	-824.293	84.444	5.62566	0	0	2.13129	50.4433
0	-23.2097	0	0	-24.5834	0.561364	-18.6819	-0.389027	0.093352	-0.00469405	-58.9539	1.31E-15	22.9779	0	0	0.244464	2.8162	7.62893	-0.0093552	55.5179	355.584	645.407	459.924	459.924	459.924	3.74858	-5.05403	-4.48778	-341.304	359.076	283.786	204.146	204.146	204.146	-5.20237	-4.65326	-3.54185	-3.58812	-9.43534	1.71994	0.543566	0.107506	1.19784	-729.864	83.5862	2.35698	0	0	2.25093	53.8534
0	-21.5672	0	0	-23.0809	0.614393	-20.3378	-0.360343	0.080553	0.009827	-54.3134	6.86E-15	18.7371	0	0	0.229775	2.94332	5.89385	-0.42463	69.4037	356.691	640.327	457.632	457.632	457.632	4.34735	-4.986	-4.54266	-331.8	361.996	291.413	204.146	204.146	204.146	-5.1622	-4.7344	-4.13941	-1.97442	-9.25047	2.22328	0.259673	0.0326341	1.35178	-642.567	78.3994	-0.487553	0	0	2.35938	57.241
0	-19.8646	0	0	-21.5102	0.671128	-22.071	-0.33766	0.0634123	0.026446	-51.6337	5.88E-15	13.5481	0	0	0.208722	3.08242	4.03385	-0.905879	83.5271	357.727	635.748	454.629	454.629	454.629	5.08886	-5.14318	-4.49404	-320.404	365.239	298.498	204.146	204.146	204.146	-5.35056	-4.72793	-4.87469	-0.0555675	-9.0697	2.74352	0.0337031	-0.0439707	1.51293	-569.733	68.9235	-2.18951	0	0	2.46839	60.5785
0	-18.1348	0	0	-19.8917	0.729901	-23.8226	-0.318119	0.0440563	0.0452053	-50.3163	-3.27E-15	8.07676	0	0	0.187028	3.24138	2.04882	-1.52261	97.7404	358.66	631.798	451.01	451.01	451.01	5.91717	-5.52875	-4.35702	-307.219	368.701	304.94	204.146	204.146	204.146	-5.76766	-4.65122	-5.69139	2.19692	-8.92953	3.34984	-0.101366	-0.109797	1.67975	-516.527	55.1065	-2.40629	0	0	2.59541	63.8386
0	-16.3897	0	0	-18.2211	0.788512	-25.5235	-0.298115	0.024508	0.0646885	-49.4737	-1.31E-15	2.95355	0	0	0.168407	3.43313	-0.0561855	-2.33096	111.919	359.465	628.564	446.949	446.95	446.95	6.77523	-6.16411	-4.13231	-292.326	372.272	310.63	204.146	204.146	204.146	-6.43143	-4.50858	-6.53298	4.78986	-8.86723	4.10711	-0.117597	-0.149471	1.85371	-485.694	37.5983	-1.08698	0	0	2.75738	66.9942
0	-14.6284	0	0	-16.4812	0.844406	-27.1019	-0.274931	0.00618558	0.0824896	-48.2993	-6.53E-15	-1.34386	0	0	0.154557	3.67315	-2.27027	-3.35359	125.979	360.128	626.104	442.687	442.687	442.687	7.6129	-7.07828	-3.81032	-275.8	375.848	315.462	204.146	204.146	204.146	-7.36734	-4.29473	-7.35113	7.70095	-8.91265	5.0566	0.00389501	-0.151461	2.037	-477.802	17.1597	1.76049	0	0	2.96242	70.0182
0	-12.8457	0	0	-14.6531	0.894967	-28.4924	-0.247299	-0.00969042	0.0957819	-46.2625	3.92E-15	-4.49603	0	0	0.14505	3.97407	-4.57701	-4.56253	139.898	360.642	624.45	438.505	438.505	438.505	8.39186	-8.29822	-3.37909	-257.726	379.346	319.343	204.146	204.146	204.146	-8.59933	-4.00193	-8.1111	10.8742	-9.07994	6.19691	0.258265	-0.10819	2.23108	-488.3	-4.33808	5.94791	0	0	3.18266	72.8832
0	-11.0395	0	0	-12.7283	0.937944	-29.6462	-0.215774	-0.0224205	0.102454	-43.1979	-5.23E-15	-6.39794	0	0	0.137613	4.33788	-6.95539	-5.87341	153.715	361	623.634	434.689	434.689	434.689	9.08753	-9.84133	-2.83415	-238.213	382.706	322.213	204.146	204.146	204.146	-10.1431	-3.62906	-8.79352	14.2202	-9.35944	7.47291	0.610555	-0.0237353	2.42915	-507.822	-24.9674	11.193	0	0	3.34938	75.5605
0	-9.21558	0	0	-10.7161	0.971884	-30.5392	-0.182229	-0.0316157	0.101214	-39.2314	2.61E-15	-7.12728	0	0	0.129275	4.74931	-9.3812	-7.15579	167.511	361.187	623.702	431.486	431.486	431.486	9.68862	-11.7118	-2.18583	-217.39	385.895	324.051	204.146	204.146	204.146	-12.0032	-3.18845	-9.39299	17.6231	-9.71516	8.7784	0.998382	0.0875044	2.61851	-523.66	-42.5844	17.0102	0	0	3.37459	78.0176
0	-7.38922	0	0	-8.6454	0.996496	-31.1766	-0.149288	-0.0372352	0.0922319	-34.6691	3.92E-15	-6.9056	0	0	0.117844	5.17384	-11.8288	-8.25738	181.378	361.177	624.724	429.06	429.06	429.06	10.1954	-13.8998	-1.46073	-195.401	388.902	324.882	204.146	204.146	204.146	-14.1722	-2.70738	-9.91475	20.9548	-10.0893	9.97223	1.35285	0.203265	2.77749	-525.341	-55.0592	22.826	0	0	3.21092	80.2163
0	-5.58429	0	0	-6.55988	1.01274	-31.5928	-0.119696	-0.0400324	0.0772504	-29.8866	0	-6.07702	0	0	0.102853	5.56201	-14.273	-9.03271	195.378	360.936	626.785	427.466	427.466	427.466	10.6173	-16.3836	-0.695932	-172.4	391.728	324.769	204.146	204.146	204.146	-16.6324	-2.22273	-10.3708	24.0936	-10.4142	10.9015	1.6138	0.297924	2.88073	-506.926	-60.757	28.3036	0	0	2.87469	82.1136
0	-3.82988	0	0	-4.50973	1.02259	-31.8432	-0.0954682	-0.0409709	0.0588642	-25.2169	6.53E-16	-4.97686	0	0	0.085503	5.85954	-16.6907	-9.36787	209.522	360.442	629.969	426.65	426.65	426.65	10.9697	-19.1322	0.0714185	-148.542	394.38	323.807	204.146	204.146	204.146	-19.3575	-1.77084	-10.7761	26.9452	-10.6285	11.4266	1.74159	0.350841	2.90786	-466.769	-58.5977	33.3647	0	0	2.4277	83.6673
0	-2.15666	0	0	-2.5431	1.02847	-31.9922	-0.0777013	-0.0414036	0.0404306	-20.9312	6.53E-16	-3.90281	0	0	0.0678582	6.01914	-19.062	-9.19648	223.751	359.692	634.335	426.46	426.46	426.46	11.2706	-22.1087	0.813932	-123.978	396.866	322.103	204.146	204.146	204.146	-22.3145	-1.3781	-11.1459	29.4589	-10.6933	11.4439	1.71487	0.356697	2.84983	-404.735	-47.7244	38.2076	0	0	1.93492	84.8444
0	-0.593652	0	0	-0.700782	1.03269	-32.0986	-0.0665504	-0.0422315	0.0247312	-17.2389	-2.61E-15	-3.01821	0	0	0.051902	6.01053	-21.3697	-8.50874	237.937	358.717	639.892	426.686	426.686	426.686	11.5366	-25.2728	1.51922	-98.8433	399.185	319.76	204.146	204.146	204.146	-25.4654	-1.05577	-11.4939	31.6348	-10.5995	10.9041	1.53242	0.328746	2.71655	-320.734	-27.8317	43.0108	0	0	1.43934	85.628
0	0.833994	0	0	0.985657	1.03691	-32.2051	-0.0618602	-0.0440652	0.0138812	-14.3383	1.96E-15	-2.39018	0	0	0.0390257	5.82574	-23.5976	-7.35461	251.892	357.581	646.589	427.093	427.093	427.093	11.7806	-28.5834	2.18891	-73.2539	401.329	316.866	204.146	204.146	204.146	-28.7697	-0.800885	-11.8311	33.518	-10.3668	9.82448	1.20957	0.285993	2.52937	-214.904	-1.21067	47.9021	0	0	0.958673	86.0174
0	2.10732	0	0	2.4942	1.04196	-32.3318	-0.06353	-0.0467613	0.00855892	-12.4113	-1.31E-15	-1.98401	0	0	0.0298092	5.48075	-25.7282	-5.84226	265.37	356.369	654.296	427.466	427.466	427.466	12.0109	-32.0019	2.83385	-47.295	403.287	313.486	204.146	204.146	204.146	-32.1883	-0.601194	-12.1655	35.1817	-10.035	8.29208	0.781938	0.242282	2.31457	-90.098	26.7837	52.8081	0	0	0.499434	86.0224
0	3.21557	0	0	3.81252	1.04776	-32.4772	-0.0711215	-0.0497676	0.00835968	-11.5235	9.80E-16	-1.73955	0	0	0.0239115	5.01387	-27.7407	-4.12921	278.089	355.172	662.808	427.639	427.639	427.639	12.232	-35.4963	3.4681	-21.0133	405.042	309.667	204.146	204.146	204.146	-35.6883	-0.441571	-12.5031	36.7064	-9.65361	6.45774	0.302767	0.204226	2.09656	46.302	49.6795	57.3447	0	0	0.0647608	85.6543
0	4.15677	0	0	4.93721	1.05362	-32.6236	-0.0838388	-0.0525469	0.011727	-11.5722	3.27E-16	-1.64246	0	0	0.0203343	4.48134	-29.6102	-2.40457	289.746	354.06	671.853	427.512	427.512	427.512	12.4467	-39.0442	4.10384	5.58513	406.581	305.448	204.146	204.146	204.146	-39.2462	-0.309707	-12.8487	38.1598	-9.27038	4.51839	-0.168699	0.1696	1.89645	183.328	61.5899	60.9126	0	0	-0.342779	84.9182
0	4.93547	0	0	5.87098	1.0585	-32.745	-0.1001	-0.054741	0.0162884	-12.2328	1.96E-15	-1.74628	0	0	0.0177577	3.95019	-31.3092	-0.864684	300.057	353.071	681.112	427.058	427.058	427.058	12.6572	-42.6324	4.74814	32.5279	407.898	300.872	204.146	204.146	204.146	-42.8488	-0.199513	-13.2057	39.584	-8.92127	2.69186	-0.579091	0.138902	1.73071	308.742	61.0152	62.4771	0	0	-0.715488	83.8095
0	5.55768	0	0	6.61735	1.06135	-32.8157	-0.118034	-0.0566211	0.0197245	-13.0556	-3.27E-16	-2.19924	0	0	0.0150612	3.48944	-32.8089	0.312571	308.776	352.214	690.247	426.314	426.314	426.314	12.8648	-46.253	5.40121	59.8597	408.988	295.997	204.146	204.146	204.146	-46.4887	-0.111791	-13.5743	40.9906	-8.62386	1.18741	-0.894272	0.11166	1.60879	412.503	49.595	61.3207	0	0	-1.02997	82.3153
0	6.02494	0	0	7.1746	1.06139	-32.8169	-0.135916	-0.0584022	0.0198618	-13.5954	-3.27E-16	-3.14169	0	0	0.0116493	3.1613	-34.0818	0.988199	315.722	351.472	698.933	425.372	425.372	425.372	13.0677	-49.8974	6.05611	87.6231	409.844	290.895	204.146	204.146	204.146	-50.1583	-0.0524096	-13.9491	42.3635	-8.37719	0.179917	-1.09997	0.086068	1.53286	488.609	31.3425	57.0295	0	0	-1.24998	80.4181
0	6.32904	0	0	7.53086	1.05833	-32.7407	-0.152855	-0.0604654	0.0151686	-13.5741	-6.53E-15	-4.69203	0	0	0.00754805	3.01431	-35.1034	1.07432	320.783	350.829	706.885	424.355	424.355	424.355	13.259	-53.5501	6.69918	115.84	410.454	285.651	204.146	204.146	204.146	-53.8427	-0.0291202	-14.317	43.6672	-8.16764	-0.206506	-1.19344	0.0599707	1.49745	534.436	10.5871	50.1065	0	0	-1.33834	78.0996
0	6.45006	0	0	7.6621	1.05228	-32.5902	-0.168863	-0.0631577	0.00475047	-12.9527	-4.57E-15	-6.89472	0	0	0.00325071	3.07857	-35.8535	0.538888	323.919	350.28	713.876	423.396	423.396	423.396	13.4253	-57.1845	7.31048	144.5	410.788	280.354	204.146	204.146	204.146	-57.5155	-0.0483633	-14.6557	44.8566	-7.9776	0.093234	-1.17579	0.0339266	1.49041	550.062	-9.10863	41.9235	0	0	-1.27951	75.3432
0	6.35771	0	0	7.5341	1.04369	-32.3752	-0.184861	-0.0667434	-0.012092	-11.9459	3.27E-15	-9.69343	0	0	-0.000556011	3.36192	-36.3184	-0.594414	325.16	349.837	719.754	422.616	422.616	422.616	13.5457	-60.7627	7.86383	173.558	410.803	275.096	204.146	204.146	204.146	-61.1376	-0.113236	-14.9336	45.8858	-7.79378	1.08214	-1.04764	0.0112067	1.50112	537.21	-26.1762	34.564	0	0	-1.09249	72.1333
0	6.01672	0	0	7.10805	1.03291	-32.1043	-0.201997	-0.071058	-0.0354382	-10.9125	6.53E-16	-12.8791	0	0	-0.00331556	3.84758	-36.4924	-2.24936	324.602	349.527	724.446	422.102	422.102	422.102	13.5937	-64.2389	8.32635	202.938	410.435	269.971	204.146	204.146	204.146	-64.6602	-0.223397	-15.1115	46.7151	-7.61185	2.70103	-0.817014	-0.00264861	1.52029	499.738	-41.2267	30.1693	0	0	-0.829669	68.457
0	5.39446	0	0	6.34905	1.01987	-31.7741	-0.221175	-0.0751616	-0.0656107	-10.23	1.96E-15	-16.0457	0	0	-0.00478137	4.49398	-36.3793	-4.30432	322.404	349.38	727.963	421.899	421.899	421.899	13.5401	-67.5641	8.65831	232.533	409.604	265.076	204.146	204.146	204.146	-68.0303	-0.377078	-15.1452	47.3141	-7.4357	4.83235	-0.495221	-0.00315849	1.5435	442.047	-56.7389	30.0997	0	0	-0.555371	64.3081
0	4.46963	0	0	5.23632	1.00368	-31.3611	-0.242602	-0.0773344	-0.103263	-10.165	-1.96E-15	-18.5974	0	0	-0.00505376	5.23822	-35.9937	-6.60294	318.785	349.409	730.391	422.011	422.011	422.011	13.359	-70.6937	8.81577	262.206	408.222	260.522	204.146	204.146	204.146	-71.198	-0.573317	-14.9916	47.6619	-7.27311	7.30899	-0.118352	0.00881562	1.57091	373.082	-76.1746	34.1222	0	0	-0.323775	59.6974
0	3.23998	0	0	3.77338	0.982564	-30.8168	-0.264875	-0.0750495	-0.149921	-10.7183	-6.53E-16	-19.7878	0	0	-0.00459812	6.00491	-35.3615	-8.97153	314.005	349.603	731.868	422.412	422.412	422.412	13.0332	-73.5925	8.75798	291.782	406.205	256.433	204.146	204.146	204.146	-74.1234	-0.811722	-14.6157	47.7468	-7.13105	9.93403	0.265479	0.0256225	1.60599	304.8	-102.649	40.132	0	0	-0.151395	54.6693
0	1.72678	0	0	1.99548	0.954103	-30.0734	-0.285144	-0.0654966	-0.207479	-11.6202	-1.96E-15	-18.8655	0	0	-0.00472102	6.71835	-34.519	-11.2382	308.355	349.915	732.561	423.065	423.065	423.065	12.5571	-76.2382	8.45987	321.028	403.491	252.943	204.146	204.146	204.146	-76.7801	-1.08789	-14.0001	47.5656	-7.01313	12.5062	0.607082	0.0413694	1.65583	250.499	-136.371	44.7032	0	0	-0.0122145	49.3171
0	-0.0243674	0	0	-0.0278693	0.915894	-29.0575	-0.299413	-0.0467831	-0.277206	-12.3658	2.29E-15	-15.3366	0	0	-0.00803253	7.31382	-33.5108	-13.2487	302.142	350.276	732.644	423.946	423.946	423.946	11.9355	-78.6203	7.9267	349.637	400.056	250.176	204.146	204.146	204.146	-79.1548	-1.38565	-13.1523	47.1244	-6.91841	14.842	0.867261	0.0496274	1.72015	222.864	-175.685	44.6331	0	0	0.144028	43.7879
0	-1.94503	0	0	-2.19713	0.866352	-27.7098	-0.303122	-0.0189365	-0.358985	-12.2896	-3.76E-15	-9.21073	0	0	-0.0177575	7.74519	-32.3878	-14.877	295.672	350.608	732.279	425.048	425.048	425.048	11.1815	-80.7378	7.20426	377.211	395.93	248.225	204.146	204.146	204.146	-81.2448	-1.67106	-12.1096	46.4395	-6.84228	16.7915	1.01413	0.0502632	1.79339	234.387	-216.776	38.1357	0	0	0.368351	38.2691
0	-3.94934	0	0	-4.39505	0.805397	-26.0048	-0.291375	0.0154405	-0.450355	-10.6217	6.90E-15	-1.15219	0	0	-0.0350968	7.9875	-31.203	-16.03	289.238	350.837	731.613	426.383	426.383	426.383	10.3131	-82.5944	6.37827	403.271	391.208	247.119	204.146	204.146	204.146	-83.0544	-1.89335	-10.9383	45.5389	-6.77719	18.246	1.02507	0.0433827	1.86167	295.396	-256.003	25.4179	0	0	0.695867	32.9601
0	-5.94344	0	0	-6.50637	0.734699	-23.9636	-0.259966	0.0514992	-0.546463	-6.66836	3.19E-15	7.58911	0	0	-0.0567349	8.03591	-30.0087	-16.6517	283.106	350.906	730.768	427.968	427.968	427.968	9.35407	-84.192	5.56004	427.277	386.043	246.798	204.146	204.146	204.146	-84.5895	-1.99514	-9.72515	44.4621	-6.71381	19.1423	0.895824	0.0290409	1.90439	409.916	-290.578	8.34423	0	0	1.13262	28.04
0	-7.83987	0	0	-8.43931	0.657337	-21.6534	-0.207165	0.0832048	-0.64056	-0.128311	2.78E-15	15.4491	0	0	-0.0750177	7.90221	-28.8523	-16.7242	277.498	350.782	729.841	429.81	429.81	429.81	8.33515	-85.5238	4.8625	448.668	380.626	247.087	204.146	204.146	204.146	-85.8493	-1.92803	-8.56359	43.2573	-6.64238	19.4627	0.63975	0.00618315	1.90237	574.173	-319.158	-10.5106	0	0	1.65276	23.6472
0	-9.57211	0	0	-10.1402	0.577092	-19.1766	-0.13574	0.105581	-0.7258	8.55319	1.47E-15	21.0266	0	0	-0.0817612	7.61078	-27.7718	-16.2686	272.576	350.46	728.901	431.9	431.9	431.9	7.29268	-86.5692	4.37494	466.905	375.154	247.693	204.146	204.146	204.146	-86.821	-1.66608	-7.53567	41.9761	-6.55454	19.2336	0.276415	-0.0250253	1.84612	779.128	-341.044	-29.0334	0	0	2.21069	19.8744
0	-11.1024	0	0	-11.5951	0.497776	-16.6529	-0.0536925	0.11575	-0.795647	18.0415	-1.80E-15	23.4374	0	0	-0.0726706	7.19495	-26.7932	-15.348	268.422	349.959	727.984	434.202	434.202	434.202	6.26377	-87.2962	4.14414	481.522	369.788	248.224	204.146	204.146	204.146	-87.4786	-1.21213	-6.69549	40.6677	-6.44458	18.5258	-0.16434	-0.0635516	1.73891	1008.17	-355.999	-45.8951	0	0	2.74604	16.7738
0	-12.4196	0	0	-12.8179	0.422804	-14.2046	0.0267315	0.114025	-0.844755	26.3052	4.90E-16	22.5862	0	0	-0.0506246	6.69379	-25.9274	-14.0672	265.034	349.316	727.083	436.658	436.658	436.658	5.27969	-87.6704	4.16651	492.152	364.624	248.242	204.146	204.146	204.146	-87.7916	-0.596384	-6.05855	39.3726	-6.30994	17.4524	-0.647396	-0.10982	1.59432	1239.47	-364.066	-60.4833	0	0	3.20046	14.3652
0	-13.5264	0	0	-13.8318	0.355076	-11.9461	0.0909119	0.103294	-0.868708	31.0606	-5.72E-15	19.1376	0	0	-0.0252525	6.14915	-25.1714	-12.5683	262.316	348.575	726.157	439.198	439.198	439.198	4.36197	-87.6707	4.39126	498.556	359.672	247.342	204.146	204.146	204.146	-87.7402	0.129328	-5.60102	38.1196	-6.15112	16.1625	-1.12561	-0.162644	1.43369	1444.55	-364.56	-72.2294	0	0	3.52227	12.641
0	-14.4209	0	0	-14.6473	0.297015	-9.9792	0.124958	0.0882961	-0.86483	30.4179	-2.53E-15	14.3402	0	0	-0.00818227	5.6024	-24.5105	-11.0175	260.1	347.769	725.124	441.742	441.742	441.742	3.52305	-87.3075	4.73338	500.633	354.882	245.246	204.146	204.146	204.146	-87.3348	0.898753	-5.26964	36.9244	-5.97082	14.8283	-1.54793	-0.217405	1.27832	1594.11	-355.308	-80.3016	0	0	3.67968	11.5682
0	-15.0788	0	0	-15.2459	0.250686	-8.39227	0.120215	0.0740042	-0.831713	23.6136	-2.45E-15	9.65051	0	0	-0.0047309	5.09091	-23.9229	-9.58502	258.163	346.92	723.882	444.212	444.212	444.212	2.77068	-86.6369	5.09215	498.427	350.171	241.871	204.146	204.146	204.146	-86.6313	1.63809	-4.99904	35.7915	-5.77281	13.6238	-1.86159	-0.266305	1.14304	1661.33	-332.852	-83.6459	0	0	3.65594	11.0898
0	-15.4463	0	0	-15.5742	0.217825	-7.25863	0.0767647	0.0649952	-0.769913	11.4585	9.80E-16	6.39535	0	0	-0.00810126	4.64491	-23.3855	-8.42173	256.277	346.025	722.317	446.529	446.529	446.529	2.11209	-85.7635	5.37203	492.138	345.478	237.37	204.146	204.146	204.146	-85.7344	2.27458	-4.73054	34.7179	-5.56145	12.7025	-2.02038	-0.296998	1.03133	1628.63	-292.611	-81.6835	0	0	3.44362	11.1295
0	-15.448	0	0	-15.5548	0.199821	-6.63501	0.00417641	0.0643653	-0.681823	-3.73849	2.45E-16	5.40664	0	0	-0.00152268	4.28495	-22.8775	-7.63759	254.237	345.074	720.324	448.618	448.618	448.618	1.55512	-84.8269	5.50318	482.12	340.794	232.096	204.146	204.146	204.146	-84.7838	2.74906	-4.42748	33.6973	-5.34173	12.176	-1.99248	-0.297433	0.93823	1490.69	-231.429	-74.8815	0	0	3.04114	11.5988
0	-15.0089	0	0	-15.1101	0.197579	-6.55725	-0.0816402	0.0724876	-0.571714	-18.8588	1.80E-15	6.77387	0	0	0.0304607	4.01969	-22.3837	-7.28545	251.901	344.053	717.828	450.397	450.396	450.396	1.10478	-83.9737	5.459	468.867	336.182	226.514	204.146	204.146	204.146	-83.925	3.03224	-4.08264	32.7242	-5.11927	12.0982	-1.7641	-0.257825	0.85407	1254.67	-150.094	-64.7565	0	0	2.46093	12.407
0	-14.0822	0	0	-14.1911	0.21126	-7.03144	-0.163088	0.0861461	-0.445599	-30.9024	-6.53E-16	9.821	0	0	0.088967	3.8442	-21.896	-7.35117	249.208	342.952	714.792	451.775	451.775	451.775	0.757119	-83.3238	5.26553	452.983	331.771	221.095	204.146	204.146	204.146	-83.2758	3.13851	-3.71622	31.7965	-4.89982	12.4546	-1.3437	-0.1719	0.774867	938.466	-55.4327	-53.121	0	0	1.74432	13.4712
0	-12.6714	0	0	-12.7986	0.239878	-8.02011	-0.226009	0.0990961	-0.311056	-37.8766	6.21E-15	13.3514	0	0	0.156685	3.73824	-21.4138	-7.74995	246.194	341.768	711.239	452.652	452.652	452.652	0.494452	-82.943	4.99702	435.125	327.714	216.206	204.146	204.146	204.146	-82.8989	3.12811	-3.36617	30.9161	-4.68707	13.1588	-0.75993	-0.0408859	0.705122	567.152	39.4818	-41.1245	0	0	0.964622	14.7254
0	-10.8385	0	0	-10.9887	0.280885	-9.42831	-0.263551	0.104462	-0.177877	-39.3408	-1.96E-15	16.0827	0	0	0.207515	3.66557	-20.9438	-8.33014	242.983	340.496	707.246	452.914	452.914	452.914	0.287027	-82.831	4.75611	415.962	324.146	212.055	204.146	204.146	204.146	-82.791	3.09205	-3.0758	30.0868	-4.48015	14.0549	-0.0699698	0.129213	0.65974	174.367	118.945	-28.9617	0	0	0.217347	16.1268
0	-8.69376	0	0	-8.8609	0.330079	-11.1025	-0.276776	0.0977858	-0.0579817	-36.3489	3.59E-15	17.0701	0	0	0.222913	3.57554	-20.4974	-8.88912	239.766	339.124	702.941	452.45	452.45	452.45	0.103353	-82.9285	4.64378	396.116	321.15	208.682	204.146	204.146	204.146	-82.8908	3.12283	-2.88382	29.3099	-4.27054	14.9336	0.638306	0.325193	0.661456	-197.81	170.03	-16.517	0	0	-0.404134	17.6577
0	-6.37043	0	0	-6.53476	0.382028	-12.8498	-0.271513	0.0785113	0.0364733	-30.7888	9.80E-16	15.907	0	0	0.201706	3.4087	-20.0862	-9.20334	236.764	337.635	698.49	451.165	451.165	451.165	-0.0762235	-83.1421	4.72951	376.12	318.733	206.002	204.146	204.146	204.146	-83.1038	3.28361	-2.81743	28.5795	-4.04154	15.5623	1.25859	0.531168	0.730369	-503.406	188.341	-4.32179	0	0	-0.835525	19.3202
0	-3.99511	0	0	-4.12628	0.430928	-14.4727	-0.255291	0.0509323	0.0975248	-24.6517	-3.59E-15	12.8594	0	0	0.158499	3.10582	-19.717	-9.06757	234.173	336.015	694.064	449.008	449.008	449.008	-0.253141	-83.3743	5.03299	356.383	316.833	203.872	204.146	204.146	204.146	-83.3321	3.59111	-2.88629	27.8796	-3.77026	15.7258	1.68942	0.727309	0.87867	-704.118	180.698	6.15413	0	0	-1.06015	21.1221
0	-1.66534	0	0	-1.73081	0.471697	-15.8079	-0.234798	0.0235291	0.124184	-19.4308	1.47E-15	8.83685	0	0	0.113281	2.61897	-19.3872	-8.33293	232.119	334.277	689.815	445.999	445.999	445.999	-0.415161	-83.5491	5.52434	337.167	315.337	202.14	204.146	204.146	204.146	-83.4996	4.01916	-3.07919	27.1861	-3.43223	15.2681	1.85823	0.892416	1.10373	-778.859	163.553	12.8719	0	0	-1.10791	23.0586
0	0.559443	0	0	0.584255	0.501033	-16.758	-0.2141	0.0043636	0.121321	-15.7918	2.53E-15	4.91711	0	0	0.0794378	1.92238	-19.0837	-6.93393	230.627	332.48	685.851	442.26	442.26	442.26	-0.54663	-83.6241	6.14132	318.587	314.119	200.685	204.146	204.146	204.146	-83.5638	4.51732	-3.36733	26.4736	-3.0076	14.1225	1.73036	1.00181	1.38904	-725.446	153.173	14.2324	0	0	-1.03181	25.0962
0	2.65229	0	0	2.7782	0.518171	-17.3087	-0.195443	-0.00349666	0.0965008	-13.7364	5.72E-16	1.80259	0	0	0.0598076	1.02058	-18.7851	-4.90192	229.605	330.731	682.211	438.023	438.024	438.023	-0.638332	-83.5881	6.81299	300.631	313.077	199.419	204.146	204.146	204.146	-83.5143	5.033	-3.71235	25.7244	-2.48697	12.3277	1.31467	1.03016	1.70289	-558.859	156.616	10.1436	0	0	-0.874676	27.1683
0	4.60711	0	0	4.83193	0.525006	-17.5274	-0.18057	-0.00178471	0.0583505	-12.9636	2.37E-15	-0.273437	0	0	0.0507613	-0.0480096	-18.4673	-2.3661	228.845	329.162	678.862	433.619	433.619	433.619	-0.694479	-83.4517	7.47925	283.191	312.148	198.284	204.146	204.146	204.146	-83.3625	5.5287	-4.07403	24.9337	-1.8756	10.0292	0.670703	0.956457	1.99785	-310.35	170.383	2.28112	0	0	-0.648814	29.1865
0	6.42694	0	0	6.74189	0.525516	-17.5437	-0.169743	0.00503211	0.0164988	-13.0032	1.48E-15	-1.4416	0	0	0.0470145	-1.21425	-18.1091	0.459505	228.037	327.89	675.696	429.408	429.408	429.408	-0.734024	-83.2366	8.10213	266.099	311.31	197.247	204.146	204.146	204.146	-83.1314	5.99005	-4.41631	24.1121	-1.19617	7.46123	-0.0687071	0.776657	2.21244	-31.1785	184.948	-6.38535	0	0	-0.356584	31.0626
0	8.11594	0	0	8.51334	0.524598	-17.5144	-0.162308	0.0122897	-0.0210031	-13.429	3.67E-15	-1.99568	0	0	0.0448885	-2.38969	-17.6955	3.30892	226.818	326.974	672.565	425.7	425.7	425.7	-0.785093	-82.9662	8.66785	249.167	310.558	196.29	204.146	204.146	204.146	-82.8455	6.42404	-4.71212	23.2809	-0.487562	4.90449	-0.779088	0.502987	2.31638	231.525	190.666	-13.3296	0	0	-0.012047	32.7326
0	9.67587	0	0	10.1552	0.526847	-17.5862	-0.157646	0.0169451	-0.0488509	-13.9945	3.43E-15	-2.20023	0	0	0.0428645	-3.48133	-17.2201	5.90503	224.826	326.39	669.313	422.688	422.688	422.688	-0.876783	-82.6603	9.18167	232.226	309.897	195.404	204.146	204.146	204.146	-82.5253	6.85082	-4.94522	22.4668	0.201325	2.63724	-1.37693	0.159647	2.31949	445.036	181.99	-17.3775	0	0	0.333935	34.1699
0	11.1072	0	0	11.6778	0.535666	-17.8675	-0.15469	0.0177951	-0.0649699	-14.5355	-4.60E-15	-2.22897	0	0	0.0404745	-4.40455	-16.6854	7.99814	221.749	326.046	665.81	420.441	420.441	420.441	-1.03213	-82.3343	9.65937	215.15	309.329	194.587	204.146	204.146	204.146	-82.1867	7.29395	-5.10971	21.6978	0.820123	0.892525	-1.81812	-0.215878	2.25846	592.334	159.789	-18.6919	0	0	0.601917	35.3844
0	12.4106	0	0	13.0917	0.552825	-18.4122	-0.152495	0.0152493	-0.0695959	-14.966	-1.93E-15	-2.14183	0	0	0.0377999	-5.09193	-16.1007	9.39783	217.357	325.812	661.972	418.931	418.931	418.931	-1.26404	-81.9996	10.1191	197.868	308.853	193.839	204.146	204.146	204.146	-81.8414	7.7726	-5.2078	21.0021	1.32423	-0.173327	-2.07465	-0.575099	2.17619	666.383	129.881	-18.1862	0	0	0.721292	36.4087
0	13.5884	0	0	14.407	0.578377	-19.2169	-0.150593	0.0101833	-0.0645202	-15.2653	-3.41E-15	-1.96732	0	0	0.0351356	-5.49866	-15.4778	9.99812	211.525	325.571	657.768	418.079	418.079	418.079	-1.57367	-81.6642	10.5758	180.361	308.462	193.156	204.146	204.146	204.146	-81.4979	8.29676	-5.24757	20.4067	1.68009	-0.502373	-2.12043	-0.867368	2.11127	666.234	98.1627	-16.7091	0	0	0.673131	37.2783
0	14.6458	0	0	15.6321	0.610807	-20.2269	-0.148642	0.00343471	-0.0522766	-15.4112	1.61E-15	-1.74406	0	0	0.0325985	-5.60635	-14.8246	9.79621	204.232	325.255	653.223	417.795	417.795	417.795	-1.95042	-81.3333	11.0383	162.655	308.147	192.535	204.146	204.146	204.146	-81.1619	8.86548	-5.24159	19.9335	1.8688	-0.147418	-1.93249	-1.04262	2.09389	596.32	68.5226	-14.6378	0	0	0.50381	38.0154
0	15.5913	0	0	16.7728	0.647349	-21.3495	-0.146697	-0.00444128	-0.035968	-15.4044	2.37E-15	-1.54726	0	0	0.0300561	-5.42715	-14.1413	8.9011	195.573	324.86	648.414	418.006	418.006	418.006	-2.3727	-81.0099	11.5081	144.81	307.904	191.967	204.146	204.146	204.146	-80.8363	9.46647	-5.20571	19.5935	1.89063	0.728204	-1.51457	-1.05856	2.14193	470.534	42.5836	-11.6392	0	0	0.302687	38.6209
0	16.4363	0	0	17.8304	0.684445	-22.4718	-0.144883	-0.0127787	-0.0196515	-15.2308	3.88E-15	-1.44643	0	0	0.0271939	-5.00724	-13.4193	7.52135	185.743	324.426	643.478	418.655	418.655	418.655	-2.80963	-80.6952	11.9788	126.902	307.726	191.441	204.146	204.146	204.146	-80.522	10.0766	-5.15763	19.3762	1.77013	1.87389	-0.927225	-0.892075	2.25691	317.055	22.3545	-7.15034	0	0	0.148856	39.0799
0	17.1923	0	0	18.8005	0.718424	-23.4841	-0.143495	-0.0207488	-0.00724871	-14.8711	-3.12E-15	-1.48267	0	0	0.0237879	-4.42578	-12.6422	5.92287	175.003	324.008	638.596	419.689	419.689	419.69	-3.22447	-80.3886	12.4355	109.01	307.609	190.949	204.146	204.146	204.146	-80.2174	10.6638	-5.11427	19.24	1.55753	3.00671	-0.284901	-0.557763	2.41848	172.267	10.6044	-1.29082	0	0	0.0650945	39.3729
0	17.8664	0	0	19.6714	0.74624	-24.3014	-0.143213	-0.0275522	-0.000838222	-14.3317	5.51E-16	-1.6613	0	0	0.0198883	-3.78465	-11.7893	4.36628	163.614	323.632	633.981	421.028	421.028	421.028	-3.58023	-80.0876	12.8559	91.1937	307.546	190.484	204.146	204.146	204.146	-79.9185	11.1906	-5.08849	19.1108	1.32067	3.88633	0.2847	-0.146491	2.5805	65.7691	3.75993	4.75997	0	0	0.0242016	39.4844
0	18.4576	0	0	20.4248	0.765963	-24.8746	-0.144489	-0.0328146	0.000162837	-13.5946	-2.16E-15	-1.97389	0	0	0.0156755	-3.185	-10.8382	3.05126	151.784	323.294	629.837	422.55	422.55	422.55	-3.84533	-79.7864	13.2135	73.4853	307.531	190.047	204.146	204.146	204.146	-79.6181	11.6201	-5.08677	18.8949	1.12213	4.37792	0.689756	0.18169	2.68584	8.42617	-10.8967	9.37555	0	0	-0.00261602	39.404
0	18.9566	0	0	21.0376	0.776779	-25.1867	-0.147543	-0.0364483	-0.00256459	-12.6381	1.71E-15	-2.38447	0	0	0.0114521	-2.69855	-9.76878	2.09136	139.645	322.964	626.326	424.106	424.106	424.106	-3.99717	-79.4743	13.4813	55.8939	307.554	189.644	204.146	204.146	204.146	-79.3046	11.9208	-5.10891	18.5078	0.990848	4.47022	0.903786	0.357249	2.72603	-6.17239	-32.7095	11.546	0	0	-0.0107911	39.1245
0	19.3463	0	0	21.4846	0.778754	-25.2435	-0.152366	-0.0385148	-0.00776246	-11.4561	1.69E-15	-2.83098	0	0	0.00755645	-2.3559	-8.56683	1.51887	127.257	322.613	623.55	425.552	425.552	425.552	-4.02355	-79.1348	13.6359	38.4099	307.606	189.287	204.146	204.146	204.146	-78.9609	12.0701	-5.14921	17.8964	0.915617	4.24218	0.932388	0.399257	2.72698	12.945	-52.0701	11.25	0	0	0.0229239	38.6409
0	19.6036	0	0	21.74	0.772595	-25.0662	-0.158524	-0.0392304	-0.0138997	-10.0508	4.49E-15	-3.24547	0	0	0.00427539	-2.15257	-7.227	1.30169	114.63	322.222	621.558	426.783	426.783	426.783	-3.9228	-78.7441	13.6605	21.012	307.678	188.989	204.146	204.146	204.146	-78.5639	12.0565	-5.19796	17.0481	0.859925	3.8115	0.827219	0.345666	2.71381	50.3292	-63.6235	9.23286	0	0	0.103514	37.9523
0	19.7014	0	0	21.7784	0.75936	-24.6833	-0.165336	-0.038947	-0.0198203	-8.44917	-2.37E-15	-3.56598	0	0	0.00185509	-2.06133	-5.75356	1.36721	101.753	321.786	620.368	427.745	427.744	427.745	-3.70225	-78.2724	13.5448	3.67323	307.762	188.766	204.146	204.146	204.146	-78.0851	11.8787	-5.24316	15.9844	0.778868	3.29406	0.653599	0.238429	2.70406	90.733	-66.7233	6.53714	0	0	0.211313	37.0634
0	19.6104	0	0	21.5764	0.740188	-24.1245	-0.172004	-0.0377938	-0.0248339	-6.70212	2.45E-15	-3.70913	0	0	0.000459997	-2.04488	-4.15902	1.62545	88.6168	321.313	619.976	428.434	428.435	428.434	-3.37573	-77.6851	13.2856	-13.6326	307.848	188.631	204.146	204.146	204.146	-77.4913	11.5441	-5.27245	14.7458	0.632768	2.78209	0.471914	0.115121	2.70678	121.626	-62.8933	4.02988	0	0	0.311152	35.9872
0	19.3019	0	0	21.1132	0.716137	-23.4164	-0.177611	-0.0356749	-0.0285425	-4.85901	-2.45E-15	-3.57655	0	0	0.000125175	-2.06604	-2.46194	1.98781	75.2324	320.82	620.372	428.888	428.888	428.888	-2.96105	-76.9455	12.8857	-30.9281	307.931	188.593	204.146	204.146	204.146	-76.7475	11.0666	-5.27513	13.3782	0.395272	2.33612	0.32778	0.00524963	2.72208	134.073	-53.7514	2.22723	0	0	0.366636	34.7443
0	18.7494	0	0	20.3723	0.688103	-22.5815	-0.18137	-0.0325503	-0.0308124	-2.96803	8.17E-16	-3.09423	0	0	0.000788667	-2.09425	-0.684532	2.38038	61.6462	320.325	621.542	429.167	429.167	429.167	-2.47774	-76.0171	12.3543	-48.2304	308.005	188.657	204.146	204.146	204.146	-75.8182	10.465	-5.24421	11.9229	0.0562748	1.98485	0.251132	-0.0722227	2.74458	122.634	-40.8916	1.40193	0	0	0.350715	33.3629
0	17.9308	0	0	19.342	0.656807	-21.6374	-0.182746	-0.0285927	-0.0317451	-1.07067	2.86E-15	-2.24359	0	0	0.00236547	-2.10822	1.14955	2.75174	47.9441	319.852	623.47	429.345	429.345	429.345	-1.94509	-74.8658	11.7075	-65.5512	308.07	188.815	204.146	204.146	204.146	-74.67	9.76174	-5.17801	10.412	-0.378872	1.7286	0.252789	-0.112968	2.76523	86.136	-26.4759	1.59061	0	0	0.252556	31.8761
0	16.8291	0	0	18.0165	0.62282	-20.5978	-0.181333	-0.023998	-0.0318572	0.817494	-2.41E-15	-1.05334	0	0	0.00483161	-2.09541	3.0168	3.07473	34.2508	319.428	626.133	429.5	429.5	429.5	-1.3815	-73.4615	10.9676	-82.898	308.131	189.054	204.146	204.146	204.146	-73.2727	8.98303	-5.08057	8.86668	-0.893943	1.54568	0.327673	-0.118567	2.77326	27.2074	-11.9962	2.64807	0	0	0.0772637	30.32
0	15.4328	0	0	16.395	0.586641	-19.4755	-0.177134	-0.019015	-0.0316341	2.66782	3.06E-16	0.38659	0	0	0.00824227	-2.0499	4.89466	3.3433	20.7228	319.081	629.494	429.706	429.706	429.706	-0.803892	-71.7786	10.1634	-100.277	308.194	189.349	204.146	204.146	204.146	-71.6001	8.15818	-4.96117	7.29863	-1.46635	1.40061	0.461615	-0.0985942	2.76002	-49.9309	0.790813	4.3053	0	0	-0.163708	28.7317
0	13.7354	0	0	14.4813	0.548792	-18.2844	-0.170763	-0.0140009	-0.0319482	4.39563	-2.86E-15	1.91321	0	0	0.0126275	-1.96982	6.76153	3.56655	7.53941	318.843	633.498	430.031	430.031	430.031	-0.227712	-69.796	9.32905	-117.696	308.269	189.667	204.146	204.146	204.146	-69.6302	7.31958	-4.83318	5.71301	-2.07209	1.25298	0.635849	-0.0621259	2.72132	-140.132	10.9353	6.19554	0	0	-0.454743	27.1486
0	11.7359	0	0	12.2832	0.509904	-17.0434	-0.163201	-0.00916361	-0.0335385	5.85731	-2.94E-15	3.32259	0	0	0.0177869	-1.8555	8.596	3.76213	-5.10645	318.744	638.066	430.538	430.538	430.538	0.333175	-67.4972	8.50184	-135.17	308.366	189.972	204.146	204.146	204.146	-67.3453	6.50194	-4.71193	4.11213	-2.68882	1.065	0.834493	-0.0197391	2.6532	-239.682	17.6688	7.87693	0	0	-0.783637	25.6086
0	9.43858	0	0	9.81166	0.470748	-15.777	-0.155902	-0.00495775	-0.0372648	6.81321	3.59E-15	4.34725	0	0	0.0229595	-1.70822	10.3758	3.95063	-17.015	318.81	643.093	431.276	431.276	431.275	0.866537	-64.8705	7.71923	-152.719	308.493	190.235	204.146	204.146	204.146	-64.7325	5.74035	-4.61199	2.49922	-3.2983	0.806825	1.04143	0.0207144	2.55726	-344.821	20.4536	8.96601	0	0	-1.1343	24.1512
0	6.85433	0	0	7.08148	0.432236	-14.5158	-0.150929	-0.00196316	-0.043655	6.90877	2.61E-15	4.70666	0	0	0.0261954	-1.52988	12.0765	4.15093	-27.9848	319.061	648.45	432.286	432.286	432.286	1.36158	-61.9097	7.01448	-170.37	308.655	190.439	204.146	204.146	204.146	-61.7844	5.06752	-4.54377	0.882338	-3.88701	0.46009	1.2444	0.0504217	2.43318	-452.829	18.2709	9.17057	0	0	-1.4886	22.8188
0	4.00298	0	0	4.11339	0.395359	-13.2944	-0.150896	-0.000814422	-0.0530463	5.70332	3.59E-15	4.17382	0	0	0.0239535	-1.32319	13.6708	4.37667	-37.818	319.506	653.982	433.593	433.593	433.593	1.80808	-58.6167	6.41189	-188.149	308.849	190.598	204.146	204.146	204.146	-58.5018	4.51011	-4.50991	-0.722584	-4.44686	0.0195535	1.4329	0.0652124	2.28531	-560.949	10.4863	8.3796	0	0	-1.81991	21.6577
0	0.916741	0	0	0.937755	0.361089	-12.1483	-0.158242	-0.00169087	-0.065333	2.78933	-1.31E-15	2.69588	0	0	0.0115742	-1.09225	15.1286	4.63386	-46.3254	320.143	659.514	435.201	435.201	435.201	2.19554	-55.0053	5.92251	-206.07	309.061	190.766	204.146	204.146	204.146	-54.8979	4.08452	-4.5025	-2.29017	-4.97392	-0.506571	1.59882	0.0609591	2.11747	-666.303	-3.41321	6.66269	0	0	-2.09403	20.7172
0	-2.35669	0	0	-2.40173	0.3303	-11.11	-0.174483	-0.00418878	-0.0801114	-2.07388	4.49E-15	0.464137	0	0	-0.0150974	-0.843089	16.4181	4.91942	-53.3336	320.958	664.859	437.092	437.092	437.092	2.51271	-51.1051	5.5411	-224.111	309.265	191.05	204.146	204.146	204.146	-51.0022	3.79265	-4.50226	-3.78619	-5.46777	-1.09744	1.73616	0.0386075	1.93441	-765.634	-22.6563	4.32041	0	0	-2.27117	20.0482
0	-5.75352	0	0	-5.84635	0.303691	-10.2066	-0.20001	-0.00689836	-0.0967616	-8.90094	-1.47E-15	-2.03133	0	0	-0.0578552	-0.584108	17.508	5.22065	-58.6941	321.925	669.822	439.224	439.224	439.224	2.74802	-46.9635	5.24523	-242.201	309.43	191.6	204.146	204.146	204.146	-46.8624	3.61843	-4.48063	-5.17021	-5.92962	-1.72109	1.83879	0.00243945	1.74427	-854.493	-45.0076	1.83438	0	0	-2.31157	19.6995
0	-9.19534	0	0	-9.32323	0.281799	-9.45958	-0.233988	-0.00746857	-0.114797	-17.4615	-1.63E-15	-4.0629	0	0	-0.114402	-0.326285	18.3705	5.51519	-62.2927	323.011	674.214	441.538	441.538	441.538	2.89156	-42.6448	4.99726	-260.203	309.528	192.606	204.146	204.146	204.146	-42.5442	3.5267	-4.40551	-6.39992	-6.36039	-2.33609	1.90457	-0.0379459	1.5552	-928.545	-66.0274	-0.291211	0	0	-2.18927	19.7139
0	-12.5928	0	0	-12.7484	0.265077	-8.88674	-0.274435	-0.00328642	-0.133231	-27.3162	1.96E-15	-4.84164	0	0	-0.177759	-0.0828211	18.9838	5.77257	-64.0592	324.173	677.865	443.963	443.963	443.963	2.9387	-38.2274	4.74941	-277.911	309.553	194.273	204.146	204.146	204.146	-38.1283	3.46549	-4.25019	-7.43655	-6.75877	-2.89417	1.93631	-0.0706793	1.37638	-985.143	-80.2639	-1.68478	0	0	-1.90525	20.1236
0	-15.8508	0	0	-16.0318	0.254005	-8.50644	-0.318665	0.00677465	-0.151039	-37.9119	3.27E-15	-3.8312	0	0	-0.237288	0.131923	19.3355	5.95712	-63.9725	325.37	680.628	446.428	446.428	446.428	2.89433	-33.7992	4.45063	-295.057	309.537	196.796	204.146	204.146	204.146	-33.7051	3.37235	-4.0028	-8.25036	-7.12003	-3.34399	1.9408	-0.0857534	1.2171	-1023.46	-83.6441	-2.22732	0	0	-1.49053	20.9476
0	-18.8734	0	0	-19.0828	0.249135	-8.33891	-0.364036	0.0217423	-0.16624	-48.7006	7.51E-15	-0.925295	0	0	-0.281137	0.304249	19.4232	6.03255	-62.0605	326.565	682.397	448.871	448.871	448.871	2.77439	-29.4526	4.05398	-311.322	309.556	200.338	204.146	204.146	204.146	-29.3684	3.18403	-3.6716	-8.82471	-7.43545	-3.63647	1.93284	-0.0773107	1.08462	-1047.51	-74.7898	-2.05152	0	0	-1.00215	22.1893
0	-21.5686	0	0	-21.8146	0.251033	-8.40421	-0.408549	0.0402173	-0.176863	-59.2126	-2.61E-15	3.66677	0	0	-0.298683	0.423602	19.255	5.96834	-58.393	327.731	683.103	451.247	451.247	451.247	2.60417	-25.2798	3.52418	-326.353	309.719	205.006	204.146	204.146	204.146	-25.2103	2.84846	-3.28436	-9.15816	-7.69247	-3.73231	1.92701	-0.0474896	0.983577	-1063.21	-54.8899	-1.573	0	0	-0.499608	23.838
0	-23.8511	0	0	-24.1477	0.260244	-8.72081	-0.45051	0.0605305	-0.180998	-68.9974	4.90E-16	9.43162	0	0	-0.2819	0.485194	18.8474	5.74642	-53.0689	328.856	682.719	453.528	453.528	453.527	2.41679	-21.3699	2.84523	-339.784	310.156	210.837	204.146	204.146	204.146	-21.3185	2.336	-2.88497	-9.26411	-7.8769	-3.6098	1.93147	-0.00179764	0.912514	-1076.56	-26.757	-1.29404	0	0	-0.0280926	25.8706
0	-25.6451	0	0	-26.0124	0.277271	-9.30466	-0.487735	0.0804269	-0.177358	-77.5103	1.31E-14	15.5766	0	0	-0.226968	0.491463	18.2229	5.36588	-46.2021	329.943	681.259	455.695	455.695	455.695	2.25211	-17.8057	2.02597	-351.255	310.997	217.793	204.146	204.146	204.146	-17.7734	1.64736	-2.52802	-9.16719	-7.97528	-3.27007	1.9421	0.0487128	0.865856	-1090.13	5.06124	-1.57022	0	0	0.38878	28.2551
0	-26.8901	0	0	-27.3547	0.302556	-10.168	-0.517734	0.0976371	-0.165289	-84.1332	-6.86E-15	21.2035	0	0	-0.136862	0.451969	17.4063	4.8437	-37.9111	331.007	678.774	457.731	457.731	457.731	2.15425	-14.6585	1.1008	-360.436	312.355	225.765	204.146	204.146	204.146	-14.6445	0.815141	-2.27081	-8.89744	-7.9783	-2.73784	1.94211	0.0923713	0.834409	-1102.61	35.9653	-2.4425	0	0	0.746929	30.9529
0	-27.5485	0	0	-28.1427	0.336405	-11.3165	-0.537961	0.1102	-0.145213	-88.2693	-6.21E-15	25.4794	0	0	-0.0230549	0.381733	16.4222	4.21091	-28.3138	332.075	675.352	459.598	459.598	459.598	2.16774	-11.9814	0.125357	-367.052	314.311	234.578	204.146	204.146	204.146	-11.9848	-0.101462	-2.16503	-8.48303	-7.88355	-2.05661	1.90776	0.113739	0.808602	-1109.04	61.1772	-3.64498	0	0	1.05643	33.921
0	-27.6136	0	0	-28.3733	0.378889	-12.7449	-0.546655	0.116752	-0.118554	-89.5563	1.08E-14	27.7992	0	0	0.0956102	0.299038	15.292	3.50509	-17.5279	333.17	671.114	461.23	461.23	461.23	2.33185	-9.80245	-0.832702	-370.909	316.899	244.017	204.146	204.146	204.146	-9.82416	-1.0282	-2.24931	-7.94319	-7.6991	-1.28018	1.8175	0.104821	0.785141	-1103.48	78.267	-4.78898	0	0	1.3362	37.1125
0	-27.115	0	0	-28.0752	0.429711	-14.4326	-0.543011	0.11637	-0.0873368	-88.0005	-7.02E-15	27.8538	0	0	0.198026	0.223005	14.0319	2.76213	-5.67421	334.313	666.217	462.524	462.524	462.524	2.6742	-8.12137	-1.70551	-371.909	320.112	253.841	204.146	204.146	204.146	-8.16542	-1.89031	-2.54409	-7.28262	-7.44451	-0.462289	1.66307	0.063987	0.766636	-1082.15	86.442	-5.48139	0	0	1.60832	40.4783
0	-26.1171	0	0	-27.3055	0.488081	-16.3396	-0.527878	0.109072	-0.0541137	-84.0796	6.86E-15	25.6948	0	0	0.268131	0.17161	12.6525	2.01009	7.1216	335.514	660.841	463.348	463.348	463.348	3.20454	-6.91173	-2.43617	-370.047	323.898	263.81	204.146	204.146	204.146	-6.98446	-2.62588	-3.04888	-6.48925	-7.14936	0.351419	1.44741	0.00129591	0.764642	-1043.08	87.7799	-5.64725	0	0	1.88803	43.969
0	-24.7104	0	0	-26.1407	0.55271	-18.4085	-0.50405	0.0957853	-0.020539	-78.6754	-5.88E-15	21.6841	0	0	0.300329	0.159951	11.1581	1.2651	20.7282	336.77	655.187	463.557	463.557	463.557	3.91174	-6.12928	-2.98705	-365.402	328.172	273.692	204.146	204.146	204.146	-6.23747	-3.19506	-3.74262	-5.53554	-6.84876	1.12882	1.18487	-0.0702726	0.788773	-988.544	84.7798	-5.42349	0	0	2.18151	47.5366
0	-22.9969	0	0	-24.6632	0.621891	-20.5692	-0.474972	0.0779181	0.0124698	-72.7559	1.31E-15	16.3686	0	0	0.299516	0.19918	9.54814	0.528833	35.0089	338.07	649.467	463.014	463.014	463.014	4.76492	-5.72442	-3.34186	-358.108	332.828	283.274	204.146	204.146	204.146	-5.87285	-3.58199	-4.58705	-4.38195	-6.57854	1.8544	0.896944	-0.136694	0.847084	-923.053	79.9272	-5.09884	0	0	2.48412	51.1367
0	-21.0758	0	0	-22.95	0.693603	-22.7461	-0.442675	0.0569438	0.0444095	-66.9836	1.96E-15	10.359	0	0	0.276347	0.296384	7.8179	-0.212485	49.8228	339.397	643.89	461.619	461.619	461.619	5.71786	-5.65383	-3.50221	-348.326	337.748	292.358	204.146	204.146	204.146	-5.84348	-3.79052	-5.53169	-2.98224	-6.37126	2.53067	0.608692	-0.184811	0.943254	-851.574	75.0799	-4.88979	0	0	2.78194	54.729
0	-19.0342	0	0	-21.0665	0.765601	-24.8641	-0.407548	0.034539	0.0749226	-61.606	-6.53E-15	4.27762	0	0	0.24224	0.455155	5.96121	-0.986646	65.0268	340.727	638.654	459.333	459.333	459.333	6.71543	-5.88612	-3.48154	-336.224	342.812	300.758	204.146	204.146	204.146	-6.11331	-3.83713	-6.5198	-1.28987	-6.25316	3.17711	0.348068	-0.204878	1.07882	-779.165	71.134	-4.82918	0	0	3.05813	58.277
0	-16.9438	0	0	-19.066	0.835487	-26.8529	-0.369585	0.0125275	0.10298	-56.6109	2.61E-15	-1.2983	0	0	0.206476	0.676824	3.97281	-1.83015	80.4808	342.039	633.931	456.197	456.197	456.197	7.70102	-6.40148	-3.29937	-321.976	347.907	308.3	204.146	204.146	204.146	-6.65825	-3.74441	-7.4952	0.734636	-6.24181	3.82589	0.146938	-0.192186	1.25225	-711.563	68.2285	-4.79118	0	0	3.30357	61.7472
0	-14.8595	0	0	-16.9915	0.900804	-28.6506	-0.329441	-0.00752286	0.127351	-51.9299	7.84E-15	-5.91871	0	0	0.175141	0.961905	1.85109	-2.77811	96.0582	343.312	629.864	452.344	452.344	452.344	8.62386	-7.18881	-2.9773	-305.754	352.938	314.826	204.146	204.146	204.146	-7.46408	-3.53635	-8.40893	3.11611	-6.34548	4.51321	0.0378186	-0.148458	1.45553	-655.523	65.5059	-4.32	0	0	3.52782	65.1081
0	-12.8205	0	0	-14.8779	0.959168	-30.2065	-0.288557	-0.0244291	0.146389	-47.5522	1.31E-15	-9.30502	0	0	0.151173	1.31101	-0.39975	-3.85115	111.659	344.535	626.557	447.994	447.994	447.994	9.44467	-8.24261	-2.53684	-287.733	357.834	320.205	204.146	204.146	204.146	-8.52378	-3.23592	-9.22451	5.85789	-6.56367	5.26788	0.0421365	-0.0820326	1.6743	-615.771	61.9537	-3.00652	0	0	3.74918	68.3296
0	-10.851	0	0	-12.7532	1.00844	-31.4828	-0.248923	-0.0374126	0.159007	-43.5582	-1.31E-15	-11.3672	0	0	0.134948	1.72465	-2.76887	-5.04356	127.221	345.7	624.082	443.423	443.423	443.423	10.1384	-9.56092	-1.99921	-268.081	362.549	324.335	204.146	204.146	204.146	-9.83557	-2.86481	-9.92022	8.93787	-6.89031	6.10098	0.164235	-0.00986843	1.88689	-594.191	56.0487	-0.665528	0	0	3.98149	71.3825
0	-8.96337	0	0	-10.6404	1.04693	-32.4565	-0.21249	-0.0462084	0.164598	-40.075	-1.31E-15	-12.211	0	0	0.125048	2.20218	-5.23941	-6.31712	142.73	346.803	622.486	438.929	438.929	438.929	10.6943	-11.1438	-1.38629	-246.955	367.058	327.157	204.146	204.146	204.146	-11.4012	-2.44468	-10.4887	12.3085	-7.31867	7.00182	0.382795	0.057828	2.07817	-587.507	48.2678	2.51204	0	0	4.21003	74.2384
0	-7.16091	0	0	-8.55966	1.07367	-33.1205	-0.181166	-0.0506933	0.163402	-37.2608	3.92E-15	-12.0671	0	0	0.119479	2.7391	-7.79059	-7.60462	158.212	347.838	621.804	434.787	434.787	434.787	11.1136	-12.9924	-0.722052	-224.492	371.359	328.654	204.146	204.146	204.146	-13.2247	-1.99878	-10.9341	15.9016	-7.84138	7.94194	0.660315	0.116787	2.24094	-589.876	40.4589	5.79041	0	0	4.40042	76.8693
0	-5.44128	0	0	-6.52843	1.08854	-33.4856	-0.156145	-0.0514883	0.156153	-35.209	1.31E-15	-11.3021	0	0	0.116309	3.32444	-10.4004	-8.82171	173.718	348.791	622.069	431.218	431.218	431.218	11.4063	-15.109	-0.03281	-200.804	375.463	328.854	204.146	204.146	204.146	-15.3121	-1.55264	-11.2681	19.6362	-8.44743	8.88286	0.950467	0.171497	2.37546	-594.298	35.0779	8.44233	0	0	4.5108	79.2466
0	-3.79822	0	0	-4.56044	1.09233	-33.5782	-0.138096	-0.0499149	0.144862	-33.9375	1.31E-15	-10.3469	0	0	0.1144	3.93943	-13.0485	-9.88334	189.306	349.644	623.327	428.376	428.376	428.376	11.5863	-17.4973	0.654607	-175.982	379.389	327.823	204.146	204.146	204.146	-17.6711	-1.13219	-11.5047	23.4307	-9.11766	9.78446	1.21319	0.222177	2.479	-596.244	32.7185	10.0128	0	0	4.51981	81.3414
0	-2.22215	0	0	-2.66313	1.08653	-33.4365										4.55908	-15.7179	-10.7194	205.019	350.372	625.629	426.339	426.339	426.339	11.6664	-20.1632	1.31605	-150.088	383.157	325.659	204.146	204.146	204.146	-20.3112	-0.7603	-11.6553	27.2143	-9.82489	10.6124										83.1265
0	-0.700433	0	0	-0.836164	1.07298	-33.1035										5.15512	-18.3962	-11.2834	220.879	350.956	629.033	425.127	425.127	425.127	11.6544	-23.1147	1.93267	-123.168	386.779	322.479	204.146	204.146	204.146	-23.2427	-0.453141	-11.7247	30.935	-10.5364	11.3404										84.5789
0	0.781777	0	0	0.928198	1.0535	-32.6204										5.69916	-21.0746	-11.5531	236.885	351.377	633.598	424.708	424.708	424.708	11.5502	-26.3591	2.49162	-95.2611	390.251	318.414	204.146	204.146	204.146	-26.4743	-0.2182	-11.7095	34.5604	-11.2191	11.9488										85.6833
0	2.24011	0	0	2.64238	1.02965	-32.022										6.1654	-23.7463	-11.5249	253.018	351.628	639.375	425.018	425.018	425.018	11.3462	-29.9	2.98462	-66.4151	393.555	313.594	204.146	204.146	204.146	-30.009	-0.054172	-11.5988	38.0736	-11.8452	12.4238										86.4347
	sdk:LASI			sdk:RASI			sdk:LPSI			sdk:RPSI			sdk:LTHI			sdk:LKNE			sdk:LTIB			sdk:LANK			sdk:LHEE			sdk:LTOE			sdk:RTHI			sdk:RKNE			sdk:RTIB			sdk:RANK			sdk:RHEE			sdk:RTOE			sdk:HEE2
Sub Frame	X	Y	Z	X	Y	Z	X	Y	Z	X	Y	Z	X	Y	Z	X	Y	Z	X	Y	Z	X	Y	Z	X	Y	Z	X	Y	Z	X	Y	Z	X	Y	Z	X	Y	Z	X	Y	Z	X	Y	Z	X	Y	Z	X
	mm	mm	mm	mm	mm	mm	mm	mm	mm	mm	mm	mm	mm	mm	mm	mm	mm	mm	mm	mm	mm	mm	mm	mm	mm	mm	mm	mm	mm	mm	mm	mm	mm	mm	mm	mm	mm	mm	mm	mm	mm	mm	mm	mm	mm	mm	mm	mm	mm
0	172.824	399.847	1203.86	161.906	168.276	1221.63	-41.0836	343.302	1255.79	-45.2798	248.401	1255.57	203.378	468.068	960.421	300.676	436.458	745.538	303.367	451.095	589.37	297.676	419.085	272.643	240.246	370.603	274.762	449.113	410.14	254.716	23.672	118.5	927.111	-29.1041	172.485	687.174	-115.664	166.694	570.175	-290.457	214.755	299.861	-337.979	254.427	327.468	-174.292	253.469	193.847	-367.065
0	174.482	400.232	1209.38	163.924	169.131	1226.84	-39.4706	343.787	1260.65	-43.5818	248.842	1260.19	200.715	468.295	961.708	294.737	437.228	744.084	303.212	451.366	587.695	315.071	417.953	269.847	256.984	370.133	271.162	467.57	406.182	256.056	22.5762	118.261	931.363	-33.2636	171.421	691.691	-122.036	165.66	576.164	-300.908	213.813	308.023	-346.9	253.601	337.71	-191.936	253.486	194.232	-376.681
0	176.125	400.545	1214.87	165.919	169.926	1232.02	-37.8537	344.255	1265.08	-41.8726	249.261	1264.41	197.662	468.817	962.186	289.108	438.024	742.42	302.353	451.5	586.02	329.238	416.56	267.895	270.722	369.197	268.828	482.486	402.283	257.1	22.3195	118.081	935.06	-35.8093	170.367	695.444	-126.908	164.643	581.554	-310.494	212.806	316.165	-354.809	252.703	347.964	-209.216	253.509	195.077	-385.289
0	177.683	400.842	1220.2	167.829	170.704	1237.03	-36.2673	344.717	1269.03	-40.1874	249.649	1268.18	194.376	469.686	961.941	283.911	438.817	740.637	300.787	451.494	584.318	339.8	414.918	266.466	281.096	367.777	267.436	493.518	398.609	257.461	22.9204	118.007	938.085	-36.7055	169.362	698.313	-130.24	163.66	586.235	-319.162	211.72	324.259	-361.676	251.713	358.168	-225.941	253.518	196.491	-392.863
0	179.089	401.181	1225.24	169.596	171.507	1241.75	-34.747	345.181	1272.4	-38.5628	250	1271.4	191.04	470.905	961.078	279.215	439.571	738.782	298.517	451.351	582.535	346.514	413.053	265.231	287.844	365.914	266.622	500.458	395.246	256.811	24.3751	118.077	940.345	-35.9575	168.436	700.21	-132.015	162.718	590.125	-326.858	210.549	332.289	-367.475	250.618	368.271	-241.898	253.479	198.551	-399.38
0	180.291	401.608	1229.83	171.173	172.374	1246.04	-33.328	345.658	1275.14	-37.0344	250.317	1274.02	187.848	472.414	959.715	275.035	440.253	736.864	295.562	451.075	580.6	349.281	411.001	263.891	290.822	363.705	266.02	503.25	392.2	254.942	26.6524	118.31	941.769	-33.6136	167.607	701.091	-132.249	161.822	593.174	-333.534	209.288	340.248	-372.192	249.417	378.226	-256.852	253.332	201.294	-404.823
0	181.253	402.15	1233.84	172.525	173.326	1249.75	-32.044	346.156	1277.15	-35.6363	250.603	1275.95	184.985	474.094	957.969	271.335	440.83	734.851	291.955	450.669	578.434	348.153	408.812	262.214	290.01	361.287	265.301	501.987	389.401	251.802	29.6928	118.711	942.317	-29.7598	166.882	700.951	-130.98	160.965	595.365	-339.143	207.942	348.135	-375.819	248.123	387.989	-270.56	252.994	204.719	-409.181
0	181.964	402.81	1237.14	173.639	174.368	1252.77	-30.9275	346.682	1278.36	-34.4	250.868	1277.11	182.604	475.782	955.945	268.039	441.278	732.684	287.755	450.136	575.963	343.318	406.538	260.056	285.515	358.815	264.195	496.896	386.741	247.513	33.4124	119.269	941.977	-24.5131	166.253	699.818	-128.274	160.139	596.71	-343.651	206.521	355.954	-378.358	246.762	397.519	-282.781	252.362	208.792	-412.448
0	182.43	403.573	1239.63	174.515	175.489	1254.99	-30.0093	347.235	1278.71	-33.3549	251.122	1277.43	180.808	477.298	953.73	265.049	441.578	730.286	283.038	449.476	573.131	335.088	404.23	257.367	277.568	356.441	262.523	488.327	384.101	242.356	37.71	119.958	940.757	-18.0106	165.701	697.753	-124.212	159.332	597.251	-347.025	205.039	363.704	-379.818	245.372	406.775	-293.289	251.318	213.451	-414.621
0	182.669	404.408	1241.23	175.164	176.667	1256.33	-29.3192	347.814	1278.14	-32.5285	251.377	1276.84	179.624	478.486	951.38	262.256	441.718	727.573	277.895	448.688	569.898	323.87	401.937	254.183	266.512	354.286	260.199	476.727	381.398	236.727	42.477	120.744	938.689	-10.4	165.202	694.836	-118.889	158.529	597.051	-349.239	203.514	371.381	-380.203	243.997	415.712	-301.885	249.747	218.613	-415.697
0	182.707	405.272	1241.88	175.605	177.876	1256.73	-28.8861	348.409	1276.6	-31.9466	251.648	1275.29	178.992	479.252	948.911	259.563	441.693	724.471	272.424	447.767	566.253	310.143	399.697	250.608	252.791	352.425	257.237	462.616	378.605	231.065	47.6064	121.588	935.815	-1.82929	164.728	691.165	-112.405	157.718	596.191	-350.263	201.962	378.968	-379.514	242.679	424.289	-308.417	247.557	224.175	-415.666
0	182.57	406.125	1241.55	175.857	179.089	1256.15	-28.7375	349.008	1274.08	-31.6328	251.945	1272.75	178.766	479.575	946.295	256.891	441.501	720.931	266.722	446.712	562.209	294.426	397.537	246.793	236.927	350.869	253.74	446.563	375.77	225.772	53	122.45	932.193	7.56125	164.255	686.853	-104.857	156.889	594.764	-350.067	200.394	386.432	-377.74	241.452	432.458	-312.792	244.693	230.016	-414.509
0	182.273	406.929	1240.23	175.931	180.289	1254.56	-28.8976	349.595	1270.6	-31.6078	252.279	1269.23	178.723	479.516	943.459	254.189	441.148	716.927	260.875	445.523	557.803	277.25	395.468	242.905	219.487	349.568	249.883	429.145	372.994	221.135	58.5731	123.297	927.895	17.6463	163.765	682.02	-96.3349	156.037	592.871	-348.615	198.818	393.724	-374.861	240.333	440.177	-314.977	241.157	236.001	-412.197
0	181.821	407.659	1237.89	175.832	181.469	1251.96	-29.3861	350.151	1266.19	-31.8879	252.654	1264.75	178.593	479.191	940.297	251.433	440.643	712.474	254.951	444.204	553.089	259.128	393.484	239.111	201.043	348.421	245.883	410.92	370.404	217.284	64.2563	124.099	923.006	28.32	163.255	676.8	-86.9173	155.163	590.616	-345.874	197.228	400.779	-370.852	239.316	447.401	-315	237.011	241.985	-408.7
0	181.204	408.303	1234.55	175.556	182.633	1248.33	-30.2145	350.655	1260.95	-32.4821	253.073	1259.38	178.094	478.743	936.689	248.616	440.003	707.614	248.992	442.77	548.138	240.516	391.565	235.561	182.122	347.3	241.973	392.372	368.113	214.204	69.9966	124.837	917.633	39.4996	162.73	671.334	-76.6703	154.274	588.102	-341.812	195.616	407.521	-365.695	238.374	454.09	-312.931	232.367	247.829	-403.995
0	180.402	408.866	1230.2	175.094	183.791	1243.68	-31.3837	351.082	1255	-33.3907	253.531	1253.23	176.973	478.306	932.526	245.745	439.252	702.417	243.013	441.243	543.024	221.79	389.684	232.383	163.155	346.08	238.366	373.87	366.185	211.78	75.7572	125.497	911.905	51.1247	162.209	665.774	-65.6494	153.382	585.435	-336.408	193.961	413.869	-359.383	237.458	460.205	-308.848	227.374	253.417	-398.076
0	179.388	409.366	1224.88	174.432	184.954	1238.03	-32.8813	351.413	1248.48	-34.6028	254.02	1246.43	175.053	477.979	927.741	242.823	438.424	696.966	236.999	439.656	537.823	203.222	387.818	229.661	144.45	344.666	235.229	355.636	364.619	209.857	81.5163	126.072	905.975	63.1557	161.72	660.274	-53.9028	152.504	582.717	-329.66	192.243	419.74	-351.933	236.507	465.709	-302.822	222.199	258.656	-390.96
0	178.138	409.838	1218.61	173.56	186.128	1231.43	-34.6803	351.629	1241.6	-36.0957	254.527	1239.17	172.254	477.815	922.328	239.843	437.559	691.35	230.91	438.05	532.601	184.973	385.964	227.438	126.179	343.027	232.668	337.743	363.365	208.29	87.2649	126.556	900.017	75.568	161.293	654.992	-41.4763	151.661	580.048	-321.582	190.439	425.054	-343.387	235.452	470.564	-294.905	217.007	263.478	-382.697
0	176.629	410.331	1211.47	172.474	187.306	1223.93	-36.7393	351.722	1234.54	-37.8354	255.039	1231.62	168.603	477.828	916.36	236.78	436.703	685.65	224.688	436.474	527.416	167.107	384.149	225.702	108.397	341.201	230.721	320.16	362.353	206.963	93.0037	126.947	894.217	88.3446	160.961	650.083	-28.4175	150.875	577.522	-312.216	188.531	429.736	-333.81	234.232	474.732	-285.138	211.948	267.834	-373.357
0	174.848	410.914	1203.56	171.172	188.468	1215.66	-39.0049	351.691	1227.52	-39.7779	255.539	1224.03	164.224	477.999	909.985	233.584	435.903	679.934	218.268	434.979	522.313	149.616	382.427	224.399	91.0662	339.292	229.369	302.797	361.528	205.793	98.7379	127.243	888.757	101.468	160.754	645.69	-14.7797	150.17	575.228	-301.624	186.506	433.718	-323.284	232.796	478.171	-273.56	207.144	271.688	-363.033
0	172.795	411.667	1195.04	169.665	189.579	1206.77	-41.4168	351.548	1220.73	-41.8722	256.014	1216.59	159.316	478.295	903.415	230.181	435.208	674.256	211.584	433.61	517.323	132.447	380.866	223.448	74.0989	337.44	228.544	285.551	360.854	204.725	104.471	127.442	883.8	114.915	160.693	641.94	-0.624954	149.567	573.247	-289.891	184.361	436.941	-311.904	231.118	480.836	-260.221	202.677	275.014	-351.827
0	170.494	412.675	1186.14	167.97	190.589	1197.5	-43.9128	351.317	1214.34	-44.0637	256.453	1209.52	154.115	478.679	896.894	226.481	434.657	668.651	204.574	432.401	512.468	115.524	379.534	222.756	57.3858	335.78	228.157	268.331	360.324	203.725	110.203	127.544	879.47	128.647	160.792	638.94	13.9752	149.084	571.647	-277.116	182.101	439.356	-299.768	229.193	482.678	-245.193	198.589	277.796	-339.839
0	167.984	414.015	1177.13	166.11	191.442	1188.11	-46.4355	351.032	1208.48	-46.2987	256.849	1202.97	148.863	479.117	890.66	222.382	434.274	663.146	197.183	431.368	507.758	98.7672	378.473	222.233	40.8232	334.413	228.105	251.082	359.938	202.774	115.919	127.554	875.843	142.612	161.058	636.773	28.939	148.737	570.485	-263.408	179.745	440.922	-286.97	227.043	483.647	-228.571	194.881	280.022	-327.164
0	165.324	415.737	1168.35	164.109	192.081	1178.95	-48.9356	350.73	1203.24	-48.5288	257.197	1197.09	143.77	479.578	884.914	217.783	434.069	657.762	189.358	430.509	503.201	82.1049	377.699	221.809	24.3268	333.385	228.293	233.778	359.697	201.863	121.596	127.484	872.949	156.742	161.489	635.499	44.1745	148.532	569.803	-248.879	177.321	441.61	-273.594	224.714	483.691	-210.472	191.525	281.687	-313.885
0	162.58	417.836	1160.15	161.991	192.463	1170.36	-51.3739	350.444	1198.64	-50.7131	257.499	1191.92	138.982	480.04	879.786	212.591	434.026	652.518	181.046	429.808	498.801	65.4802	377.193	221.431	7.8363	332.692	228.639	216.424	359.594	200.993	127.193	127.351	870.78	170.951	162.077	635.159	59.5816	148.475	569.627	-233.634	174.871	441.397	-259.714	222.272	482.759	-191.025	188.471	282.795	-300.065
0	159.819	420.239	1152.87	159.777	192.56	1162.71	-53.7209	350.198	1194.69	-52.8193	257.76	1187.52	134.556	480.481	875.328	206.726	434.113	647.435	172.191	429.235	494.568	48.8511	376.912	221.072	-8.68692	332.286	229.081	199.036	359.607	200.168	132.651	127.174	869.304	185.14	162.809	635.775	75.0529	148.561	569.971	-217.769	172.444	440.269	-245.387	219.794	480.804	-170.361	185.663	283.353	-285.752
0	157.1	422.801	1146.82	157.494	192.377	1156.28	-55.9545	350.009	1191.38	-54.8227	257.99	1183.86	130.453	480.88	871.523	200.125	434.277	642.543	162.743	428.753	490.52	32.1892	376.8	220.721	-25.2638	332.1	229.574	181.634	359.707	199.395	137.898	126.976	868.478	199.194	163.667	637.355	90.4771	148.783	570.831	-201.366	170.095	438.218	-230.653	217.364	477.785	-148.608	183.048	283.381	-270.972
0	154.463	425.326	1142.19	155.179	191.953	1151.31	-58.0568	349.883	1188.67	-56.7041	258.197	1180.93	126.556	481.215	868.307	192.744	434.459	637.876	152.654	428.32	486.682	15.4775	376.798	220.383	-41.903	332.06	230.092	164.237	359.859	198.681	142.853	126.782	868.253	212.986	164.629	639.893	105.741	149.128	572.189	-184.488	167.879	435.244	-215.537	215.063	473.667	-125.882	180.582	282.909	-255.734
0	151.937	427.606	1139.07	152.893	191.365	1147.87	-60.0119	349.819	1186.54	-58.4481	258.393	1178.68	122.693	481.464	865.591	184.556	434.591	633.482	141.889	427.897	483.092	-1.29166	376.852	220.072	-58.6062	332.101	230.626	146.855	360.029	198.03	147.441	126.612	868.585	226.382	165.673	643.367	120.736	149.579	574.013	-167.182	165.844	431.355	-200.044	212.966	468.43	-102.293	178.232	281.979	-240.025
0	149.548	429.467	1137.42	150.715	190.726	1145.96	-61.804	349.815	1184.96	-60.0413	258.585	1177.08	118.674	481.605	863.295	175.551	434.613	629.413	130.422	427.446	479.794	-18.1207	376.922	219.811	-75.3737	332.174	231.18	129.489	360.189	197.443	151.601	126.483	869.438	239.248	166.773	647.733	135.357	150.116	576.254	-149.478	164.029	426.566	-184.163	211.134	462.066	-77.942	175.984	280.644	-223.819
0	147.326	430.801	1137.05	148.741	190.159	1145.43	-63.4165	349.868	1183.91	-61.471	258.78	1176.1	114.322	481.623	861.357	165.732	434.475	625.732	118.248	426.942	476.843	-35.0093	376.985	219.63	-92.2069	332.256	231.776	112.134	360.319	196.92	155.308	126.408	870.785	251.454	167.908	652.926	149.509	150.716	578.85	-131.387	162.464	420.904	-167.863	209.61	454.585	-52.923	173.835	278.969	-207.071
0	145.308	431.587	1137.71	147.059	189.783	1146.05	-64.8333	349.972	1183.4	-62.7246	258.976	1175.71	109.503	481.502	859.747	155.119	434.144	622.505	105.372	426.37	474.3	-51.9572	377.032	219.566	-109.109	332.346	232.451	94.775	360.403	196.458	158.575	126.393	872.615	262.886	169.057	658.852	163.111	151.356	581.725	-112.902	161.163	414.405	-151.101	208.422	446.018	-27.3209	171.796	277.025	-189.724
0	143.533	431.888	1139.1	145.742	189.687	1147.55	-66.0392	350.121	1183.42	-63.7894	259.167	1175.9	104.144	481.235	858.468	143.743	433.61	619.797	91.8198	425.73	472.233	-68.9647	377.072	219.666	-126.084	332.459	233.261	77.393	360.435	196.055	161.454	126.434	874.931	273.444	170.201	665.39	176.094	152.01	584.789	-93.9963	160.133	407.111	-133.818	207.577	436.418	-1.20808	169.882	274.888	-171.711
0	142.038	431.825	1140.9	144.834	189.912	1149.67	-67.0213	350.306	1183.96	-64.6524	259.339	1176.65	98.2352	480.818	857.547	131.646	432.885	617.675	77.6305	425.038	470.711	-86.0313	377.123	219.99	-143.133	332.624	234.279	59.9672	360.414	195.708	164.03	126.523	877.741	283.048	171.323	672.399	188.404	152.656	587.943	-74.6292	159.369	399.077	-115.946	207.065	425.863	25.3552	168.12	272.628	-152.955
0	140.841	431.549	1142.85	144.351	190.451	1152.16	-67.7703	350.512	1185.03	-65.301	259.474	1177.96	91.8259	480.254	857.033	118.89	432	616.203	62.8607	424.323	469.804	-103.152	377.211	220.61	-160.248	332.876	235.596	42.4792	360.341	195.417	166.399	126.641	881.058	291.637	172.406	679.717	200.006	153.27	591.082	-54.745	158.863	390.366	-97.4098	206.864	414.456	52.3175	166.543	270.299	-133.377
0	139.936	431.205	1144.77	144.283	191.253	1154.87	-68.2809	350.724	1186.61	-65.724	259.548	1179.81	85.0145	479.556	856.983	105.55	431.006	615.436	47.5841	423.623	469.581	-120.315	377.362	221.608	-177.411	333.25	237.32	24.9169	360.224	195.18	168.658	126.77	884.886	299.165	173.435	687.175	210.873	153.832	594.102	-34.2795	158.602	381.057	-78.1369	206.939	402.324	79.6322	165.199	267.931	-112.899
0	139.296	430.906	1146.56	144.6	192.234	1157.69	-68.5516	350.923	1188.69	-65.9123	259.543	1182.18	77.9301	478.741	857.454	91.7262	429.964	615.426	31.8909	422.984	470.102	-137.496	377.601	223.073	-194.593	333.772	239.564	7.27587	360.07	194.997	170.882	126.891	889.209	305.6	174.393	694.601	220.994	154.324	596.905	-13.1669	158.573	371.245	-58.0605	207.253	389.622	107.254	164.147	265.522	-91.4547
0	138.878	430.72	1148.2	145.26	193.302	1160.61	-68.5845	351.093	1191.24	-65.8597	259.439	1185.05	70.7148	477.84	858.491	77.5405	428.94	616.209	15.8877	422.451	471.416	-154.657	377.945	225.091	-211.744	334.457	242.44	-10.4402	359.887	194.866	173.114	126.993	893.989	310.921	175.263	701.829	230.366	154.733	599.404	8.65186	158.763	361.043	-37.1301	207.764	376.527	135.139	163.461	263.043	-68.9964
0	138.641	430.67	1149.73	146.216	194.367	1163.65	-68.3841	351.216	1194.23	-65.5635	259.225	1188.37	63.5096	476.886	860.123	63.1374	428	617.808	-0.303788	422.068	473.56	-171.747	378.397	227.741	-228.801	335.303	246.05	-28.2208	359.687	194.787	175.365	127.07	899.16	315.118	176.028	708.704	238.993	155.05	601.53	31.2198	159.168	350.59	-15.3211	208.434	363.237	163.247	163.23	260.458	-45.5056
0	138.56	430.734	1151.27	147.419	195.357	1166.87	-67.9568	351.28	1197.63	-65.024	258.898	1192.12	56.4436	475.92	862.356	48.6801	427.201	620.225	-16.549	421.87	476.548	-188.7	378.951	231.082	-245.682	336.29	250.472	-46.0512	359.481	194.753	177.607	127.126	904.626	318.192	176.672	715.09	246.884	155.27	603.235	54.5529	159.787	340.045	7.35621	209.228	349.969	191.535	163.549	257.745	-21.0036
0	138.635	430.861	1152.92	148.831	196.223	1170.36	-67.3099	351.275	1201.39	-64.2448	258.462	1196.24	49.6288	474.982	865.172	34.3448	426.593	623.441	-32.7028	421.881	480.37	-205.441	379.586	235.151	-262.293	337.378	255.756	-63.9146	359.282	194.753	179.785	127.167	910.271	320.157	177.178	720.868	254.052	155.397	604.491	78.6289	160.631	329.591	30.8457	210.121	336.952	219.96	164.52	254.924	4.43774
0	138.892	430.986	1154.82	150.42	196.935	1174.19	-66.4517	351.198	1205.46	-63.2325	257.928	1200.68	43.158	474.112	868.533	20.3144	426.208	627.409	-48.6122	422.115	484.994	-221.887	380.274	239.953	-278.526	338.512	261.916	-81.7964	359.109	194.767	181.825	127.203	915.96	321.044	177.531	725.949	260.516	155.438	605.297	103.374	161.711	319.428	55.0362	211.097	324.422	248.459	166.246	252.074	30.6861
0	139.377	431.041	1157.07	152.165	197.486	1178.43	-65.3912	351.049	1209.78	-61.9966	257.317	1205.37	37.1057	473.345	872.377	6.7724	426.064	632.056	-64.1194	422.57	490.358	-237.951	380.981	245.464	-294.266	339.625	268.932	-99.6896	358.987	194.768	183.645	127.241	921.553	320.902	177.721	730.265	266.297	155.407	605.67	128.649	163.048	309.769	79.7534	212.152	312.609	276.937	168.817	249.347	57.5405
0	140.141	430.972	1159.74	154.049	197.881	1183.08	-64.1385	350.833	1214.31	-60.5498	256.65	1210.25	31.53	472.708	876.627	-6.10229	426.166	637.284	-79.0651	423.233	496.374	-253.55	381.673	251.631	-309.392	340.649	276.748	-117.598	358.944	194.726	185.162	127.28	926.912	319.805	177.74	733.783	271.418	155.323	605.648	154.241	164.659	300.821	104.754	213.297	301.731	305.245	172.299	246.96	84.7266
0	141.23	430.746	1162.88	156.053	198.139	1188.12	-62.7058	350.558	1218.97	-58.908	255.95	1215.26	26.477	472.222	881.191	-18.1383	426.504	642.969	-93.2902	424.083	502.931	-268.605	382.32	258.373	-323.783	341.519	285.279	-135.539	359.008	194.614	186.308	127.31	931.909	317.857	177.586	736.496	275.907	155.211	605.281	179.851	166.559	292.776	129.728	214.558	291.978	333.162	176.703	245.159	111.896
0	142.669	430.356	1166.48	158.154	198.286	1193.51	-61.1077	350.234	1223.71	-57.0907	255.242	1220.34	21.9864	471.891	885.965	-29.1739	427.056	648.965	-106.639	425.091	509.894	-283.041	382.901	265.594	-337.322	342.184	294.419	-153.536	359.199	194.417	187.033	127.309	936.435	315.195	177.265	738.432	279.787	155.098	604.634	205.099	168.76	285.788	154.297	215.98	283.495	360.376	181.968	244.178	138.633
0	144.455	429.819	1170.52	160.316	198.354	1199.15	-59.3623	349.872	1228.47	-55.1213	254.544	1225.43	18.0969	471.71	890.841	-39.0582	427.792	655.107	-118.959	426.221	517.11	-296.788	383.402	273.185	-349.896	342.611	304.05	-171.613	359.526	194.14	187.311	127.243	940.402	311.986	176.795	739.648	283.078	155.013	603.773	229.528	171.261	279.953	178.033	217.62	276.375	386.49	187.939	244.173	164.462
0	146.56	429.167	1174.93	162.5	198.377	1204.95	-57.4915	349.483	1233.19	-53.0274	253.87	1230.45	14.8512	471.657	895.702	-47.6523	428.675	661.215	-130.105	427.439	524.411	-309.78	383.828	281.039	-361.404	342.797	314.048	-189.778	359.976	193.817	187.145	127.073	943.752	308.427	176.2	740.23	285.793	154.987	602.763	252.625	174.052	275.3	200.469	219.542	270.646	411.037	194.374	245.173	188.868
0	148.924	428.442	1179.64	164.655	198.392	1210.77	-55.5212	349.076	1237.81	-50.8406	253.228	1235.36	12.2975	471.701	900.427	-54.8317	429.663	667.101	-139.94	428.708	531.619	-321.955	384.195	289.056	-371.758	342.773	324.295	-208.007	360.515	193.518	186.572	126.756	946.455	304.725	175.518	740.287	287.935	155.046	601.659	273.85	177.108	271.772	221.118	221.812	266.263	433.506	200.964	247.052	211.316
0	151.468	427.679	1184.54	166.731	198.426	1216.51	-53.4816	348.66	1242.25	-48.5967	252.622	1240.07	10.4881	471.801	904.891	-60.4888	430.712	672.573	-148.339	429.996	538.554	-333.251	384.539	297.152	-380.889	342.601	334.682	-226.239	361.088	193.349	185.657	126.26	948.508	301.086	174.795	739.937	289.495	155.213	600.501	292.667	180.397	269.239	239.504	224.477	263.113	453.383	207.378	249.518	231.281
0	154.097	426.901	1189.49	168.681	198.503	1222.04	-51.4066	348.243	1246.46	-46.3351	252.048	1244.5	9.47631	471.912	908.97	-64.5366	431.781	677.444	-155.193	431.275	545.04	-343.608	384.905	305.266	-388.746	342.375	345.121	-244.36	361.623	193.454	184.498	125.568	949.936	297.696	174.079	739.293	290.455	155.507	599.302	308.588	183.872	267.497	255.181	227.56	261.015	470.193	213.321	252.149	248.277
0	156.711	426.112	1194.36	170.465	198.63	1227.24	-49.3322	347.831	1250.36	-44.0978	251.504	1248.58	9.31045	471.995	912.539	-66.9127	432.829	681.541	-160.413	432.522	550.911	-352.966	385.346	313.362	-395.306	342.204	355.543	-262.208	362.045	194	183.218	124.689	950.779	294.696	173.419	738.453	290.793	155.941	598.05	321.205	187.486	266.295	267.762	231.045	259.737	483.537	218.589	254.46	261.884
0	159.215	425.299	1199.03	172.055	198.807	1232.03	-47.2956	347.434	1253.87	-41.9283	250.984	1252.2	10.0279	472.014	915.481	-67.5822	433.824	684.713	-163.937	433.723	556.026	-361.267	385.912	321.427	-400.563	342.201	365.902	-279.566	362.299	195.168	181.957	123.665	951.092	292.172	172.855	737.48	290.488	156.52	596.708	330.221	191.186	265.361	276.946	234.876	259.01	493.125	223.103	255.976	271.779
0	161.525	424.444	1203.35	173.436	199.015	1236.3	-45.3329	347.057	1256.88	-39.8708	250.486	1255.27	11.649	471.948	917.688	-66.5399	434.743	686.843	-165.732	434.873	560.272	-368.454	386.644	329.473	-404.537	342.462	376.172	-296.176	362.365	197.13	180.857	122.574	950.934	290.143	172.414	736.393	289.522	157.247	595.217	335.471	194.922	264.433	282.532	238.956	258.556	498.79	226.917	256.311	277.759
0	163.579	423.53	1207.2	174.606	199.232	1239.98	-43.4781	346.712	1259.31	-37.9688	250.014	1257.68	14.1729	471.783	919.069	-63.8103	435.573	687.848	-165.797	435.972	563.573	-374.47	387.569	337.527	-407.26	343.059	386.343	-311.745	362.262	200.024	180.041	121.522	950.361	288.555	172.109	735.164	287.89	158.118	593.507	336.928	198.648	263.282	284.439	243.163	258.107	500.504	230.185	255.218	279.747
0	165.343	422.553	1210.46	175.575	199.427	1242.99	-41.762	346.413	1261.04	-36.2647	249.577	1259.32	17.5751	471.522	919.555	-59.4462	436.314	687.69	-164.163	437.027	565.894	-379.268	388.693	345.618	-408.781	344.026	396.412	-325.957	362.048	203.932	179.595	120.629	949.419	287.294	171.941	733.724	285.601	159.128	591.503	334.702	202.323	261.74	282.705	247.358	257.432	498.374	233.116	252.618	277.808
0	166.813	421.525	1213.05	176.36	199.569	1245.27	-40.212	346.173	1261.99	-34.7989	249.191	1260.1	21.8083	471.177	919.101	-53.5253	436.976	686.373	-160.889	438.051	567.243	-382.803	390.006	353.773	-409.156	345.361	406.376	-338.492	361.802	208.873	179.543	120.007	948.141	286.198	171.902	731.967	282.679	160.27	589.14	329.022	205.912	259.713	277.491	251.41	256.359	492.638	235.92	248.619	272.134
0	168.014	420.476	1214.89	176.984	199.633	1246.74	-38.8527	346.01	1262.04	-33.6092	248.878	1259.92	26.8051	470.772	917.69	-46.1468	437.579	683.949	-156.058	439.058	567.669	-385.044	391.479	362.009	-408.445	347.023	416.229	-349.045	361.619	214.799	179.838	119.733	946.535	285.085	171.981	729.776	279.164	161.537	586.367	320.223	209.385	257.185	269.069	255.205	254.783	483.646	238.75	243.494	263.04
0	168.991	419.445	1215.91	177.469	199.601	1247.34	-37.7061	345.937	1261.14	-32.7297	248.663	1258.72	32.4836	470.331	915.337	-37.4273	438.143	680.508	-149.771	440.061	567.254	-385.966	393.07	370.326	-406.701	348.941	425.956	-357.355	361.602	221.595	180.347	119.824	944.579	283.779	172.166	727.04	275.107	162.919	583.159	308.716	212.721	254.208	257.809	258.668	252.674	471.841	241.676	237.642	250.94
0	169.8	418.469	1216.07	177.828	199.461	1247.01	-36.7927	345.966	1259.22	-32.1894	248.569	1256.49	38.7527	469.881	912.086	-27.4962	438.693	676.178	-142.141	441.071	566.113	-385.551	394.734	378.706	-403.952	351.019	435.529	-363.229	361.855	229.093	180.87	120.229	942.221	282.14	172.455	723.677	270.568	164.403	579.518	294.964	215.906	250.893	244.154	261.764	250.077	457.729	244.677	231.524	236.329
0	170.497	417.576	1215.34	178.059	199.207	1245.68	-36.1314	346.103	1256.26	-32.0102	248.618	1253.22	45.5173	469.441	908.018	-16.4913	439.245	671.12	-133.285	442.09	564.38	-383.785	396.424	387.113	-400.2	353.152	444.905	-366.565	362.48	237.08	181.156	120.845	939.384	280.077	172.849	719.654	265.609	165.975	575.475	279.456	218.929	247.387	228.6	264.503	247.098	441.855	247.657	225.581	219.748
0	171.121	416.775	1213.67	178.142	198.836	1243.31	-35.7396	346.348	1252.28	-32.2043	248.827	1248.97	52.681	469.029	903.244	-4.55396	439.811	665.515	-123.32	443.116	562.206	-380.65	398.102	395.491	-395.411	355.235	454.03	-367.362	363.565	245.326	180.947	121.538	935.987	277.558	173.355	715	260.291	167.612	571.089	262.676	221.784	243.851	211.66	266.932	243.895	424.761	250.489	220.171	201.751
0	171.688	416.051	1211.06	178.035	198.343	1239.86	-35.6316	346.694	1247.35	-32.7722	249.204	1243.83	60.1481	468.654	897.909	8.17622	440.394	659.565	-112.353	444.139	559.742	-376.128	399.743	403.773	-389.528	357.179	462.837	-365.706	365.172	253.603	180.016	122.189	931.971	274.602	173.976	709.797	254.666	169.289	566.44	245.075	224.468	240.44	193.827	269.121	240.65	406.948	253.052	215.522	182.864
0	172.186	415.373	1207.5	177.681	197.72	1235.31	-35.8167	347.13	1241.57	-33.7009	249.753	1237.96	67.825	468.33	892.187	21.5663	440.993	653.477	-100.48	445.149	557.142	-370.203	401.336	411.877	-382.492	358.922	471.252	-361.746	367.33	261.705	178.21	122.715	927.332	271.268	174.709	704.18	248.776	170.972	561.62	227.044	226.978	237.292	175.536	271.145	237.546	388.832	255.266	211.721	163.549
0	172.575	414.699	1202.98	177.016	196.951	1229.68	-36.2967	347.641	1235.11	-34.9632	250.469	1231.54	75.6214	468.067	886.277	35.4944	441.597	647.46	-87.7861	446.129	554.547	-362.867	402.885	419.715	-374.262	360.438	479.195	-355.644	370.031	269.468	175.48	123.083	922.133	267.637	175.54	698.313	242.646	172.62	556.726	208.89	229.306	234.509	157.133	273.06	234.745	370.711	257.098	208.744	144.171
0	172.795	413.988	1197.51	175.977	196.014	1223.03	-37.063	348.211	1228.16	-36.5185	251.342	1224.78	83.4523	467.879	880.392	49.8518	442.196	641.715	-74.3493	447.066	552.087	-354.129	404.408	427.187	-364.835	361.739	486.583	-347.539	373.228	276.766	171.888	123.295	916.516	263.79	176.437	692.37	236.288	174.189	551.846	190.828	231.436	232.151	138.862	274.892	232.364	352.755	258.56	206.488	124.982
0	172.779	413.215	1191.15	174.52	194.881	1215.48	-38.0948	348.824	1220.94	-38.3152	252.353	1217.94	91.2402	467.785	874.745	64.5436	442.775	636.426	-60.2423	447.947	549.875	-344.022	405.93	434.189	-354.256	362.868	493.332	-337.53	376.843	283.509	167.589	123.372	910.677	259.791	177.359	686.508	229.696	175.636	547.053	172.985	233.344	230.228	120.865	276.631	230.465	335.026	259.688	204.814	106.13
0	172.469	412.382	1183.96	172.632	193.521	1207.22	-39.3589	349.466	1213.72	-40.2948	253.48	1211.24	98.9171	467.802	869.536	79.4868	443.317	631.757	-45.5384	448.762	548.01	-332.608	407.479	440.61	-342.62	363.891	499.357	-325.675	380.774	289.629	162.803	123.336	904.849	255.661	178.25	680.851	222.851	176.917	542.4	155.416	234.998	228.709	103.199	278.235	229.059	317.515	260.526	203.57	87.6728
0	171.825	411.525	1176.09	170.34	191.903	1198.49	-40.8103	350.124	1206.73	-42.3972	254.69	1204.91	106.428	467.946	864.931	94.6075	443.808	627.845	-30.315	449.503	546.572	-319.98	409.082	446.336	-330.063	364.885	504.568	-312.015	384.905	295.075	157.776	123.208	899.266	251.373	179.046	675.472	215.723	178	537.917	138.124	236.373	227.531	85.8585	279.657	228.11	300.173	261.113	202.614	69.6011
0	170.844	410.711	1167.75	167.713	190.008	1189.61	-42.3965	350.787	1200.21	-44.5647	255.945	1199.12	113.73	468.231	861.052	109.838	444.233	624.8	-14.655	450.164	545.623	-306.257	410.758	451.254	-316.743	365.925	508.88	-296.588	389.125	299.805	152.744	123.002	894.128	246.843	179.685	670.392	208.268	178.865	533.618	121.076	237.457	226.613	68.799	280.854	227.548	282.944	261.486	201.833	51.8661
0	169.553	410.034	1159.23	164.854	187.837	1180.96	-44.0621	351.444	1194.34	-46.7464	257.2	1194.02	120.796	468.661	857.969	125.113	444.579	622.705	1.35229	450.744	545.207	-291.578	412.52	455.256	-302.827	367.071	512.203	-279.458	393.329	303.786	147.89	122.729	889.576	241.946	180.114	665.589	200.438	179.509	529.501	104.22	238.259	225.879	51.9571	281.81	227.293	265.777	261.682	201.141	34.4003
0	168.009	409.591	1150.91	161.891	185.422	1172.92	-45.7549	352.083	1189.24	-48.8994	258.404	1189.67	127.61	469.232	855.711	140.366	444.836	621.615	17.612	451.244	545.349	-276.093	414.37	458.244	-288.469	368.361	514.451	-260.723	397.432	306.986	143.314	122.402	885.672	236.531	180.303	661.013	192.177	179.95	525.559	87.5012	238.81	225.258	35.2656	282.533	227.257	248.638	261.74	200.484	17.1333
0	166.287	409.464	1143.22	158.95	182.84	1165.89	-47.4296	352.687	1185	-50.9891	259.513	1186.09	134.162	469.931	854.277	155.528	444.998	621.565	34.0249	451.664	546.053	-259.945	416.295	460.134	-273.8	369.806	515.541	-240.52	401.371	309.379	139.015	122.04	882.394	230.453	180.253	656.609	183.426	180.221	521.785	70.8646	239.155	224.702	18.6629	283.052	227.365	231.506	261.697	199.834	0.00164382
0	164.47	409.696	1136.61	156.145	180.205	1160.16	-49.051	353.234	1181.62	-52.9874	260.486	1183.26	140.439	470.734	853.644	170.525	445.059	622.571	50.4889	452.009	547.308	-243.27	418.273	460.858	-258.916	371.388	515.398	-219.018	405.106	310.944	134.894	121.67	879.654	223.595	180.002	652.337	174.128	180.367	518.18	54.2661	239.347	224.176	2.09779	283.407	227.554	214.373	261.592	199.184	-17.0465
0	162.637	410.275	1131.46	153.557	177.668	1155.98	-50.5931	353.699	1179.07	-54.8704	261.295	1181.15	146.417	471.611	853.781	185.274	445.017	624.632	66.901	452.283	549.084	-226.179	420.27	460.368	-243.882	373.064	513.956	-196.405	408.62	311.669	130.783	121.33	877.33	215.888	179.622	648.183	164.234	180.446	514.759	37.6717	239.44	223.671	-14.4698	283.639	227.782	197.237	261.461	198.54	-34.0507
0	160.857	411.123	1128.06	151.228	175.389	1153.39	-52.0378	354.056	1177.31	-56.6162	261.922	1179.7	152.058	472.526	854.646	199.689	444.875	627.731	83.1592	452.489	551.337	-208.762	422.244	458.638	-228.725	374.771	511.167	-172.867	411.918	311.555	126.494	121.058	875.304	207.31	179.211	644.17	153.706	180.512	511.546	21.0568	239.478	223.192	-31.0697	283.784	228.029	180.096	261.332	197.914	-51.0406
0	159.189	412.11	1126.48	149.171	173.509	1152.33	-53.3719	354.284	1176.27	-58.2037	262.36	1178.86	157.31	473.441	856.193	213.676	444.637	631.835	99.1658	452.632	554.008	-191.077	424.149	455.666	-213.441	376.436	506.996	-148.572	415.015	310.623	121.862	120.895	873.491	197.888	178.878	640.348	142.522	180.619	508.581	4.40448	239.498	222.76	-47.723	283.871	228.299	162.95	261.231	197.324	-68.0382
0	157.682	413.079	1126.6	147.381	172.126	1152.6	-54.5838	354.37	1175.89	-59.6118	262.61	1178.6	162.119	474.319	858.365	227.138	444.308	636.888	114.83	452.717	557.027	-173.154	425.936	451.47	-198.002	377.98	501.433	-123.658	417.934	308.915	116.781	120.873	871.859	187.679	178.724	636.795	130.676	180.81	505.916	-12.2975	239.52	222.411	-64.4438	283.918	228.617	145.791	261.18	196.785	-85.0608
0	156.376	413.885	1128.13	145.854	171.272	1153.9	-55.6617	354.314	1176.13	-60.8203	262.685	1178.88	166.439	475.126	861.103	239.979	443.901	642.809	130.069	452.75	560.313	-154.993	427.562	446.09	-182.359	379.337	494.486	-98.2262	420.691	306.497	111.219	121.017	870.425	176.754	178.83	633.603	118.173	181.112	503.611	-29.0578	239.557	222.192	-81.239	283.931	229.028	128.611	261.196	196.306	-102.123
0	155.291	414.427	1130.66	144.59	170.919	1155.9	-56.5918	354.131	1176.93	-61.811	262.602	1179.69	170.254	475.837	864.344	252.104	443.43	649.492	144.813	452.738	563.772	-136.569	428.988	439.583	-166.444	380.45	486.186	-72.3444	423.289	303.454	105.218	121.341	869.251	165.185	179.242	630.866	105.034	181.535	501.735	-45.8818	239.608	222.158	-98.1096	283.907	229.596	111.398	261.293	195.895	-119.236
0	154.439	414.661	1133.79	143.594	170.985	1158.3	-57.3588	353.849	1178.27	-62.5687	262.39	1181.01	173.579	476.434	868.03	263.425	442.91	656.799	159.004	452.689	567.305	-117.833	430.186	432.018	-150.178	381.284	476.589	-46.0509	425.71	299.891	98.8744	121.85	868.427	153.038	179.963	628.678	91.2951	182.07	500.363	-62.77	239.662	222.376	-115.05	283.835	230.401	94.1387	261.475	195.549	-136.411
0	153.819	414.597	1137.14	142.873	171.36	1160.83	-57.9464	353.508	1180.12	-63.0831	262.081	1182.82	176.474	476.912	872.114	273.858	442.361	664.572	172.597	452.612	570.807	-98.7168	431.135	423.473	-133.469	381.823	465.772	-19.3631	427.918	295.918	92.314	122.534	868.048	140.367	180.958	627.121	77.0034	182.69	499.568	-79.7163	239.698	222.919	-132.046	283.694	231.533	76.8205	261.738	195.265	-153.649
0	153.429	414.279	1140.46	142.426	171.92	1163.33	-58.339	353.155	1182.47	-63.3493	261.712	1185.13	179.026	477.276	876.558	283.328	441.8	672.634	185.556	452.514	574.171	-79.1398	431.823	414.032	-116.215	382.072	453.831	7.71263	429.856	291.641	85.6676	123.373	868.201	127.227	182.155	626.265	62.2247	183.352	499.42	-96.7053	239.687	223.864	-149.078	283.457	233.093	59.4332	262.067	195.036	-170.944
0	153.266	413.77	1143.59	142.248	172.553	1165.71	-58.5238	352.834	1185.29	-63.3678	261.32	1187.91	181.344	477.541	881.335	291.766	441.244	680.799	197.855	452.403	577.294	-59.0139	432.245	403.781	-98.3125	382.051	440.888	35.172	431.454	287.149	79.0501	124.338	868.951	113.679	183.459	626.163	47.0414	184.002	499.981	-113.71	239.595	225.291	-166.112	283.095	235.182	41.9707	262.436	194.854	-188.274
0	153.33	413.139	1146.51	142.331	173.173	1167.94	-58.4916	352.588	1188.56	-63.1439	260.941	1191.13	183.534	477.732	886.424	299.109	440.709	688.878	209.472	452.283	580.081	-38.2494	432.399	392.814	-79.6573	381.788	427.08	63.0118	432.644	282.509	72.5512	125.388	870.334	99.8076	184.766	626.852	31.554	184.582	501.301	-130.691	239.387	227.276	-183.102	282.578	237.898	24.4316	262.815	194.714	-205.605
0	153.617	412.456	1149.26	142.664	173.734	1170.08	-58.2379	352.449	1192.25	-62.6872	260.605	1194.77	185.685	477.875	891.797	305.304	440.209	696.693	220.389	452.158	582.454	-16.7612	432.286	381.234	-60.153	381.314	412.564	91.2298	433.362	277.775	66.233	126.476	872.363	85.7215	185.968	628.35	15.8794	185.033	503.414	-147.595	239.03	229.885	-199.989	281.885	241.326	6.8194	263.173	194.608	-222.882
0	154.12	411.788	1151.95	143.233	174.224	1172.22	-57.7628	352.436	1196.33	-62.01	260.34	1198.79	187.849	477.995	897.419	310.303	439.756	704.075	230.585	452.033	584.352	5.52352	431.908	369.164	-39.7185	380.656	397.519	119.822	433.56	272.99	60.1348	127.55	875.02	71.5578	186.975	630.654	0.147916	185.3	506.333	-164.36	238.498	233.169	-216.699	281.001	245.535	-10.8594	263.48	194.526	-240.035
0	154.831	411.192	1154.71	144.03	174.665	1174.45	-57.0706	352.558	1200.74	-61.1266	260.161	1203.14	190.042	478.108	903.234	314.072	439.361	710.879	240.038	451.907	585.736	28.6554	431.264	356.748	-18.2978	379.833	382.141	148.777	433.21	268.202	54.28	128.556	878.268	57.4745	187.717	633.739	-15.5	185.343	510.047	-180.912	237.779	237.155	-233.151	279.926	250.565	-28.5988	263.711	194.457	-256.978
0	155.74	410.712	1157.64	145.048	175.095	1176.9	-56.1687	352.809	1205.45	-60.0523	260.079	1207.78	192.234	478.215	909.166	316.589	439.034	716.981	248.725	451.784	586.593	52.6521	430.354	344.166	4.12873	378.852	366.652	178.07	432.304	263.485	48.6857	129.449	882.047	43.6401	188.148	637.552	-30.9187	185.132	514.523	-197.179	236.867	241.849	-249.253	278.67	256.427	-46.3968	263.849	194.385	-273.619
0	156.841	410.376	1160.87	146.288	175.555	1179.66	-55.0671	353.174	1210.39	-58.8023	260.095	1212.65	194.359	478.307	915.119	317.855	438.783	722.283	256.624	451.662	586.929	77.4855	429.175	331.631	27.5319	377.71	351.294	207.653	430.854	258.95	43.3698	130.189	886.282	30.2235	188.248	642.02	-45.9613	184.653	519.701	-213.086	235.769	247.227	-264.915	277.253	263.103	-64.2579	263.884	194.296	-289.859
0	158.132	410.191	1164.46	147.749	176.08	1182.79	-53.7777	353.629	1215.5	-57.392	260.202	1217.69	196.323	478.364	920.979	317.892	438.615	726.718	263.717	451.541	586.774	103.069	427.725	319.389	51.8211	376.399	336.329	237.443	428.889	254.758	38.3581	130.749	890.886	17.3862	188.018	647.041	-60.4829	183.909	525.497	-228.566	234.5	253.242	-280.051	275.7	270.544	-82.1929	263.815	194.175	-305.603
0	159.614	410.148	1168.47	149.427	176.69	1186.33	-52.3143	354.146	1220.72	-55.8365	260.387	1222.84	198.02	478.364	926.62	316.754	438.535	730.246	269.997	451.419	586.172	129.246	426.01	307.706	76.834	374.909	322.034	267.303	426.448	251.106	33.6884	131.115	895.759	5.27768	187.476	652.495	-74.343	182.917	531.802	-243.556	233.076	259.826	-294.58	274.039	278.676	-100.215	263.651	194.015	-320.76
0	161.291	410.219	1172.9	151.313	177.391	1190.28	-50.6922	354.693	1225.99	-54.1513	260.631	1228.03	199.338	478.287	931.911	314.53	438.544	732.859	275.471	451.291	585.184	155.781	424.042	296.854	102.33	373.232	308.683	297.034	423.576	248.212	29.412	131.282	900.8	-5.96394	186.652	658.243	-87.4062	181.706	538.488	-258.001	231.518	266.894	-308.433	272.291	287.406	-118.33	263.406	193.817	-335.25
0	163.168	410.364	1177.76	153.389	178.173	1194.58	-48.9291	355.242	1231.26	-52.3525	260.912	1233.21	200.178	478.128	936.723	311.348	438.639	734.581	280.16	451.154	583.88	182.36	421.844	287.083	127.989	371.371	296.535	326.36	420.324	246.278	25.5922	131.256	905.902	-16.2101	185.586	664.129	-99.5428	180.311	545.409	-271.853	229.839	274.352	-321.547	270.472	296.632	-136.529	263.1	193.606	-349.002
0	165.246	410.535	1183.02	155.628	179.013	1199.2	-47.0454	355.77	1236.45	-50.4582	261.208	1238.29	200.459	477.903	940.937	307.372	438.816	735.466	284.097	450.998	582.336	208.587	419.454	278.597	153.415	369.337	285.81	354.926	416.757	245.444	22.2999	131.053	910.955	-25.3391	184.321	669.987	-110.63	178.774	552.408	-285.065	228.053	282.106	-333.872	268.584	306.246	-154.779	262.754	193.43	-361.957
0	167.523	410.684	1188.64	158	179.887	1204.05	-45.065	356.257	1241.51	-48.4883	261.499	1243.23	200.135	477.647	944.45	302.805	439.065	735.599	287.327	450.816	580.631	234.004	416.921	271.527	178.149	367.152	276.669	382.306	412.958	245.745	19.607	130.7	915.843	-33.2343	182.905	675.645	-120.55	177.137	559.318	-297.593	226.166	290.068	-345.361	266.623	316.144	-173.019	262.382	193.369	-374.067
0	169.981	410.766	1194.55	160.466	180.769	1209.05	-43.0158	356.693	1246.38	-46.4661	261.769	1247.96	199.197	477.421	947.19	297.881	439.374	735.091	289.9	450.602	578.837	258.098	414.304	265.906	201.685	364.846	269.186	408.02	409.037	247.086	17.581	130.23	920.45	-39.7856	181.387	680.925	-129.196	175.441	565.974	-309.392	224.181	298.16	-355.974	264.575	326.233	-191.155	261.991	193.525	-385.294
0	172.586	410.751	1200.64	162.982	181.643	1214.1	-40.9295	357.074	1250.99	-44.4182	262.006	1252.42	197.683	477.3	949.113	292.847	439.728	734.073	291.866	450.351	577.016	280.338	411.667	261.664	223.493	362.458	263.339	431.56	405.124	249.231	16.2793	129.687	924.657	-44.8928	179.817	685.657	-136.47	173.721	572.214	-320.412	222.098	306.317	-365.676	262.424	336.428	-209.064	261.576	194.014	-395.606
0	175.283	410.623	1206.78	165.492	182.507	1219.11	-38.8416	357.404	1255.28	-42.375	262.205	1256.53	195.681	477.363	950.212	287.953	440.107	732.676	293.27	450.058	575.212	300.201	409.078	258.624	243.053	360.036	259.004	452.426	401.353	251.824	15.7442	129.119	928.347	-48.472	178.24	689.68	-142.292	172.008	577.889	-330.604	219.917	314.492	-374.431	260.157	346.659	-226.601	261.123	194.948	-404.975
0	177.998	410.391	1212.75	167.93	183.368	1223.97	-36.7906	357.694	1259.17	-40.3696	262.365	1260.24	193.324	477.679	950.513	283.425	440.49	731.027	294.153	449.721	573.44	317.207	406.595	256.522	259.88	357.637	255.959	470.163	397.839	254.421	15.9997	128.578	931.411	-50.4631	176.697	692.854	-146.6	170.325	582.866	-339.915	217.643	322.652	-382.204	257.771	356.867	-243.601	260.603	196.42	-413.377
0	180.641	410.079	1218.33	170.231	184.239	1228.56	-34.8166	357.959	1262.57	-38.4366	262.491	1263.45	190.787	478.285	950.074	279.451	440.852	729.227	294.547	449.34	571.69	330.955	404.267	255.042	273.557	355.324	253.912	484.4	394.646	256.552	17.0488	128.11	933.751	-50.8372	175.221	695.066	-149.359	168.685	587.042	-348.293	215.287	330.777	-388.961	255.279	367.006	-259.89	259.971	198.494	-420.784
0	183.116	409.736	1223.23	172.327	185.13	1232.77	-32.9604	358.216	1265.4	-36.6106	262.592	1266.09	188.272	479.175	948.976	276.164	441.169	727.347	294.477	448.908	569.927	341.148	402.123	253.851	283.759	353.159	252.528	494.875	391.775	257.775	18.8732	127.755	935.287	-49.6033	173.831	696.237	-150.56	167.094	590.341	-355.691	212.867	338.859	-394.671	252.713	377.032	-275.287	259.16	201.199	-427.166
0	185.324	409.43	1227.17	174.163	186.044	1236.49	-31.2616	358.479	1267.56	-34.9249	262.676	1268.07	185.989	480.285	947.32	273.628	441.416	725.417	293.965	448.418	568.092	347.609	400.172	252.646	290.276	351.197	251.471	501.451	389.155	257.736	21.434	127.539	935.959	-46.8104	172.534	696.328	-150.227	165.55	592.723	-362.062	210.41	346.895	-399.302	250.126	386.908	-289.604	258.076	204.535	-432.492
0	187.168	409.254	1229.89	175.697	186.974	1239.6	-29.7586	358.759	1268.95	-33.4106	262.753	1269.29	184.137	481.501	945.217	271.842	441.572	723.431	293.032	447.859	566.119	350.289	398.397	251.187	293.022	349.476	250.442	504.121	386.668	256.218	24.6734	127.468	935.732	-42.5466	171.324	695.337	-148.409	164.046	594.182	-367.368	207.952	354.886	-402.828	247.587	396.591	-302.651	256.601	208.476	-436.728
0	188.561	409.314	1231.21	176.908	187.903	1241.99	-28.487	359.06	1269.49	-32.0962	262.833	1269.68	182.879	482.668	942.786	270.736	441.619	721.349	291.7	447.211	563.938	349.266	396.756	249.325	292.041	348.004	249.207	502.998	384.176	253.179	28.5181	127.534	934.593	-36.9324	170.183	693.301	-145.18	162.571	594.748	-371.572	205.526	362.834	-405.222	245.176	406.04	-314.238	254.599	212.977	-439.84
0	189.433	409.727	1231.03	177.796	188.801	1243.57	-27.4798	359.379	1269.09	-31.0078	262.921	1269.13	182.314	483.626	940.137	270.195	441.547	719.107	289.996	446.453	561.489	344.737	395.19	247.01	287.504	346.754	247.62	498.305	381.553	248.773	32.8826	127.71	932.551	-30.1109	169.085	690.29	-140.63	161.113	594.477	-374.635	203.165	370.74	-406.46	242.969	415.208	-324.183	251.942	217.98	-441.792
0	189.734	410.599	1229.42	178.379	189.637	1244.24	-26.7667	359.703	1267.7	-30.1692	263.021	1267.6	182.459	484.245	937.368	270.068	441.347	716.632	287.949	445.561	558.728	337.007	393.622	244.291	279.703	345.661	245.632	490.362	378.722	243.336	37.6754	127.963	929.634	-22.2342	168.007	686.4	-134.857	159.66	593.454	-376.52	200.893	378.597	-406.514	241.029	424.048	-332.323	248.524	223.414	-442.548
0	189.445	411.999	1226.56	178.69	190.378	1243.91	-26.3742	360.013	1265.27	-29.6018	263.131	1265.04	183.233	484.456	934.542	270.197	441.019	713.856	285.592	444.513	555.636	326.464	391.975	241.294	269.031	344.624	243.282	479.57	375.671	237.33	42.8057	128.258	925.888	-13.4506	166.93	681.743	-127.958	158.206	591.779	-377.179	198.72	386.386	-405.359	239.387	432.516	-338.526	244.296	229.192	-442.067
0	188.58	413.943	1222.75	178.766	190.999	1242.53	-26.3237	360.282	1261.8	-29.3246	263.249	1261.44	184.463	484.267	931.68	270.434	440.564	710.725	282.954	443.293	552.214	313.572	390.183	238.196	255.968	343.53	240.687	466.407	372.458	231.261	48.1899	128.565	921.377	-3.89278	165.846	676.451	-120.022	156.751	589.567	-376.561	196.642	394.071	-402.967	238.042	440.57	-342.702	239.278	235.21	-440.311
0	187.179	416.384	1218.3	178.644	191.483	1240.04	-26.6298	360.483	1257.34	-29.3529	263.368	1256.83	185.898	483.755	928.75	270.653	439.985	707.216	280.06	441.896	548.49	298.834	388.208	235.185	241.045	342.272	238.014	451.404	369.2	225.582	53.7565	128.865	916.184	6.32986	164.762	670.661	-111.125	155.3	586.938	-374.61	194.64	401.599	-399.317	236.95	448.174	-344.811	233.572	241.353	-437.245
0	185.308	419.212	1213.49	178.352	191.829	1236.44	-27.2974	360.585	1251.98	-29.6963	263.483	1251.27	187.243	483.046	925.672	270.757	439.291	703.335	276.925	440.333	544.509	282.767	386.054	232.433	224.812	340.776	235.449	435.12	366.046	220.611	59.4497	129.148	910.416	17.136	163.7	664.526	-101.328	153.866	584.014	-371.273	192.682	408.902	-394.396	236.034	455.302	-344.852	227.349	247.502	-432.846
0	183.051	422.255	1208.47	177.903	192.045	1231.74	-28.3184	360.562	1245.82	-30.3571	263.583	1244.87	188.201	482.279	922.33	270.677	438.493	699.117	273.552	438.632	540.326	265.862	383.765	230.061	207.786	339.025	233.16	418.09	363.152	216.499	65.2308	129.409	904.203	28.4733	162.691	658.204	-90.6759	152.469	580.92	-366.507	190.727	415.905	-388.207	235.189	461.932	-342.849	220.825	253.546	-427.11
0	180.509	425.301	1203.28	177.295	192.154	1226.01	-29.6696	360.395	1239.06	-31.3267	263.662	1237.79	188.517	481.576	918.6	270.36	437.613	694.617	269.925	436.839	536	248.537	381.425	228.129	190.4	337.068	231.267	400.763	360.646	213.24	71.077	129.648	897.704	40.3146	161.775	651.865	-79.2048	151.131	577.772	-360.285	188.733	422.531	-380.775	234.298	468.052	-338.831	214.238	259.386	-420.059
0	177.805	428.113	1197.86	176.516	192.182	1219.37	-31.312	360.074	1231.88	-32.5846	263.712	1230.21	188.011	481.017	914.373	269.758	436.68	689.895	266.011	435.013	531.581	231.11	379.137	226.63	172.974	335.003	229.821	383.443	358.601	210.727	76.9791	129.862	891.105	52.6522	160.987	645.682	-66.9467	149.878	574.686	-352.607	186.66	428.7	-372.148	233.251	473.648	-332.827	207.816	264.931	-411.745
0	175.078	430.465	1192.08	175.546	192.159	1212	-33.1933	359.602	1224.5	-34.097	263.731	1222.36	186.599	480.637	909.589	268.82	435.732	685.008	261.759	433.219	527.107	213.78	377.006	225.501	155.697	332.959	228.81	366.268	357.032	208.8	82.9365	130.041	884.604	65.4869	160.359	639.826	-53.9367	148.735	571.767	-343.505	184.479	434.341	-362.404	231.954	478.706	-324.86	201.758	270.104	-402.251
0	172.472	432.175	1185.82	174.369	192.109	1204.1	-35.252	358.995	1217.16	-35.8182	263.717	1214.46	184.288	480.437	904.251	267.48	434.813	679.996	257.103	431.525	522.602	196.646	375.118	224.648	138.652	331.059	228.173	349.258	355.898	207.291	88.9517	130.17	878.406	78.8168	159.912	634.463	-40.2198	147.723	569.114	-333.044	182.175	439.387	-351.637	230.347	483.203	-314.957	196.213	274.839	-391.685
0	170.118	433.138	1179	172.976	192.051	1195.95	-37.424	358.286	1210.08	-37.694	263.672	1206.76	181.163	480.397	898.44	265.66	433.975	674.887	251.971	429.989	518.078	179.737	373.534	223.965	121.848	329.402	227.825	332.365	355.134	206.051	95.0249	130.229	872.698	92.6255	159.655	629.741	-25.8559	146.862	566.815	-321.323	179.749	443.779	-339.96	228.41	487.106	-303.159	191.275	279.08	-380.171
0	168.117	433.347	1171.64	171.372	191.995	1187.79	-39.6496	357.52	1203.45	-39.6664	263.603	1199.47	177.358	480.488	892.313	263.272	433.265	669.696	246.294	428.655	513.545	163.033	372.278	223.363	105.25	328.041	227.685	315.522	354.664	204.961	101.15	130.196	867.63	106.874	159.588	625.786	-10.9214	146.167	564.943	-308.464	177.219	447.464	-327.492	226.16	490.37	-289.53	186.974	282.783	-367.84
0	166.507	432.918	1163.86	169.58	191.941	1179.88	-41.8785	356.751	1197.42	-41.6802	263.519	1192.77	173.04	480.681	886.082	260.23	432.727	664.44	240.016	427.552	509.016	146.492	371.343	222.78	88.8072	326.989	227.683	298.675	354.418	203.949	107.309	130.058	863.308	121.498	159.705	622.703	4.4907	145.647	563.56	-294.609	174.618	450.398	-314.352	223.654	492.935	-274.16	183.278	285.915	-354.821
0	165.243	432.08	1155.93	167.631	191.888	1172.43	-44.0733	356.033	1192.1	-43.6874	263.431	1186.81	168.386	480.952	879.988	256.462	432.39	659.148	233.095	426.69	504.513	130.064	370.695	222.19	72.4687	326.22	227.777	281.793	354.33	202.977	113.475	129.811	859.791	136.407	159.995	620.569	20.2734	145.304	562.714	-279.905	171.988	452.542	-300.651	220.975	494.729	-257.163	180.107	288.46	-341.231
0	164.198	431.146	1148.22	165.567	191.836	1165.6	-46.2093	355.409	1187.54	-45.651	263.349	1181.67	163.564	481.282	874.263	251.915	432.266	653.863	225.506	426.062	500.068	113.703	370.285	221.596	56.1919	325.688	227.947	264.864	354.349	202.043	119.607	129.468	857.098	151.491	160.446	619.447	36.3092	145.139	562.439	-264.496	169.382	453.865	-286.487	218.224	495.673	-238.669	177.347	290.416	-327.168
0	163.188	430.429	1141.16	163.436	191.79	1159.47	-48.2725	354.909	1183.74	-47.545	263.281	1177.38	158.713	481.654	869.094	246.567	432.349	648.648	217.237	425.648	495.724	97.3677	370.06	221.022	39.9457	325.339	228.189	247.899	354.44	201.159	125.649	129.054	855.23	166.627	161.045	619.387	52.4741	145.148	562.754	-248.514	166.854	454.337	-271.946	215.509	495.683	-218.812	174.87	291.795	-312.714
0	162.044	430.132	1135.15	161.289	191.765	1154.13	-50.2557	354.542	1180.69	-49.3527	263.236	1173.93	153.925	482.051	864.603	240.417	432.612	643.575	208.283	425.418	491.527	81.0303	369.965	220.498	23.7098	325.119	228.508	230.915	354.58	200.34	131.528	128.602	854.171	181.681	161.777	620.424	68.6422	145.321	563.667	-232.072	164.458	453.933	-257.096	212.932	494.677	-197.721	172.56	292.621	-297.924
0	160.663	430.301	1130.49	159.183	191.785	1149.61	-52.1539	354.303	1178.35	-51.0635	263.217	1171.3	149.23	482.458	860.836	233.481	433.009	638.719	198.646	425.332	487.531	64.6717	369.955	220.052	7.47131	324.982	228.907	213.934	354.759	199.599	137.157	128.152	853.898	196.516	162.628	622.585	84.6896	145.65	565.168	-215.259	162.245	452.628	-241.986	210.579	492.577	-175.511	170.326	292.923	-282.836
0	159.016	430.852	1127.38	157.182	191.88	1145.97	-53.9605	354.176	1176.68	-52.6697	263.225	1169.45	144.599	482.852	857.778	225.781	433.481	634.15	188.332	425.343	483.784	48.28	369.991	219.702	-8.77877	324.893	229.386	196.972	354.973	198.938	142.446	127.745	854.381	210.991	163.584	625.875	100.499	146.121	567.233	-198.137	160.255	450.397	-226.644	208.512	489.322	-152.291	168.115	292.74	-267.461
0	157.139	431.621	1125.83	155.354	192.085	1143.25	-55.6645	354.141	1175.63	-54.1636	263.258	1168.33	139.959	483.208	855.371	217.334	433.961	629.93	177.347	425.402	480.337	31.8471	370.045	219.456	-25.0499	324.828	229.942	180.034	355.213	198.354	147.311	127.416	855.584	224.968	164.633	630.273	115.965	146.722	569.821	-180.738	158.522	447.218	-211.076	206.772	484.869	-128.159	165.92	292.109	-251.783
0	155.11	432.428	1125.68	153.764	192.438	1141.49	-57.2502	354.178	1175.18	-55.536	263.314	1167.91	135.211	483.5	853.542	208.151	434.38	626.112	165.698	425.457	477.237	15.3657	370.096	219.318	-41.3543	324.772	230.571	163.118	355.468	197.84	151.699	127.2	857.464	238.317	165.764	635.723	130.993	147.438	572.87	-163.069	157.067	443.078	-195.263	205.37	479.195	-103.217	163.776	291.068	-235.765
0	153.028	433.123	1126.67	152.468	192.967	1140.68	-58.6971	354.272	1175.31	-56.7755	263.387	1168.15	130.253	483.694	852.216	198.236	434.674	622.741	153.395	425.464	474.53	-1.17154	370.134	219.291	-57.7078	324.724	231.276	146.211	355.722	197.388	155.596	127.118	859.981	250.923	166.971	642.129	145.507	148.253	576.3	-145.111	155.899	437.972	-179.163	204.301	472.305	-77.5691	161.757	289.652	-219.345
0	150.992	433.613	1128.47	151.505	193.683	1140.79	-59.9822	354.413	1175.98	-57.8688	263.469	1169.02	124.998	483.76	851.337	187.593	434.79	619.859	140.449	425.385	472.265	-17.7722	370.155	219.389	-74.1287	324.689	232.072	129.294	355.956	196.993	159.032	127.18	863.097	262.69	168.248	649.357	159.446	149.151	580.016	-126.823	155.019	431.911	-162.715	203.542	464.23	-51.3228	159.964	287.89	-202.44
0	149.093	433.875	1130.74	150.889	194.572	1141.73	-61.082	354.593	1177.2	-58.8009	263.552	1170.49	119.389	483.669	850.871	176.231	434.689	617.508	126.881	425.195	470.493	-34.4434	370.167	219.634	-90.6351	324.686	232.992	112.345	356.15	196.649	162.085	127.384	866.783	273.539	169.589	657.243	172.764	150.115	583.909	-108.146	154.421	424.921	-145.839	203.062	455.025	-24.5796	158.512	285.808	-184.957
0	147.408	433.943	1133.19	150.611	195.593	1143.38	-61.9751	354.808	1178.96	-59.5571	263.626	1172.56	113.405	483.399	850.811	164.176	434.35	615.733	112.718	424.886	469.267	-51.1905	370.183	220.066	-107.242	324.737	234.09	95.3411	356.289	196.356	164.859	127.713	871.016	283.414	170.985	665.605	185.428	151.126	587.861	-89.0097	154.095	417.041	-128.448	202.827	444.772	2.57435	157.516	283.434	-166.793
0	145.998	433.891	1135.61	150.637	196.679	1145.64	-62.6436	355.053	1181.24	-60.1234	263.679	1175.17	107.061	482.937	851.173	151.473	433.774	614.585	98.0032	424.464	468.641	-68.0145	370.222	220.743	-123.955	324.869	235.438	78.261	356.362	196.113	167.468	128.139	875.772	292.272	172.424	674.251	197.414	152.165	591.758	-69.3354	154.034	408.332	-110.446	202.812	433.568	30.0777	157.071	280.805	-147.843
0	144.898	433.805	1137.91	150.923	197.756	1148.41	-63.0749	355.32	1184.01	-60.4883	263.702	1178.32	100.405	482.285	851.988	138.191	432.986	614.111	82.7912	423.952	468.672	-84.909	370.305	221.738	-140.769	325.108	237.13	61.0888	356.365	195.919	170.016	128.629	881.025	300.083	173.887	682.991	208.702	153.213	595.491	-49.0453	154.236	398.869	-91.742	203.002	421.533	57.895	157.248	277.972	-128.005
0	144.117	433.761	1140.09	151.418	198.753	1151.61	-63.2613	355.602	1187.27	-60.6434	263.686	1181.95	93.5087	481.46	853.295	124.422	432.031	614.358	67.1537	423.389	469.409	-101.857	370.452	223.135	-157.661	325.472	239.27	43.8151	356.295	195.774	172.575	129.152	886.732	306.824	175.347	691.647	219.277	154.251	598.962	-28.0673	154.708	388.752	-72.249	203.397	408.804	86.01	158.083	274.99	-107.189
0	143.646	433.803	1142.21	152.081	199.612	1155.23	-63.2007	355.891	1190.96	-60.5834	263.627	1186.02	86.4678	480.496	855.129	110.279	430.973	615.363	51.1784	422.823	470.896	-118.829	370.677	225.026	-174.587	325.969	241.967	26.4386	356.159	195.678	175.181	129.681	892.832	312.478	176.777	700.054	229.123	155.261	602.091	-6.34166	155.466	378.102	-51.8953	204.017	395.536	114.414	159.582	271.923	-85.323
0	143.463	433.935	1144.4	152.88	200.295	1159.26	-62.8953	356.179	1195.06	-60.3063	263.524	1190.48	79.3913	479.437	857.518	95.8916	429.888	617.151	34.9694	422.311	473.166	-135.777	370.988	227.496	-191.482	326.596	245.329	8.96557	355.965	195.629	177.823	130.201	899.245	317.035	178.141	708.067	238.223	156.23	604.819	16.1713	156.531	367.069	-30.63	204.889	381.91	143.093	161.721	268.833	-62.3608
0	143.55	434.127	1146.8	153.802	200.784	1163.74	-62.3512	356.457	1199.51	-59.8132	263.38	1195.28	72.3988	478.334	860.472	81.4061	428.859	619.729	18.6453	421.908	476.236	-152.641	371.385	230.617	-208.262	327.336	249.446	-8.59103	355.732	195.623	180.452	130.705	905.868	320.488	179.406	715.559	246.564	157.145	607.104	39.4841	157.933	355.832	-8.43306	206.052	368.129	172.023	164.461	265.787	-38.2942
0	143.902	434.317	1149.55	154.845	201.077	1168.68	-61.5773	356.719	1204.27	-59.1077	263.201	1200.36	65.613	477.243	863.98	66.978	427.966	623.084	2.33772	421.667	480.1	-169.345	371.861	234.436	-224.827	328.166	254.381	-26.2138	355.481	195.649	182.99	131.191	912.586	322.842	180.54	722.424	254.136	158.001	608.925	63.5742	159.696	344.597	14.6752	207.538	354.42	201.156	167.761	262.854	-13.1637
0	144.528	434.435	1152.76	156.017	201.181	1174.1	-60.5848	356.959	1209.27	-58.1954	262.997	1205.66	59.152	476.213	868.005	52.7689	427.28	627.178	-13.8119	421.631	484.733	-185.803	372.405	238.967	-241.065	329.052	260.163	-43.8834	355.241	195.688	185.341	131.661	919.269	324.113	181.515	728.575	260.937	158.795	610.278	88.3754	161.843	333.589	38.6231	209.37	341.033	230.419	171.588	260.11	12.9318
0	145.444	434.409	1156.49	157.332	201.113	1179.98	-59.3863	357.17	1214.45	-57.083	262.777	1211.11	53.1212	475.29	872.492	38.9415	426.853	631.952	-29.6558	421.83	490.085	-201.924	373.001	244.189	-256.861	329.963	266.783	-61.5833	355.046	195.715	187.408	132.113	925.786	324.334	182.306	733.941	266.977	159.531	611.174	113.768	164.383	323.047	63.2787	211.558	328.23	259.7	175.93	257.643	39.8253
0	146.671	434.191	1160.75	158.799	200.895	1186.28	-57.9962	357.348	1219.75	-55.7787	262.551	1216.65	47.6065	474.512	877.361	25.6559	426.719	637.32	-45.0424	422.28	496.084	-217.617	373.641	250.046	-272.093	330.866	274.188	-79.3043	354.928	195.703	189.1	132.54	932.002	323.562	182.899	738.473	272.277	160.216	611.638	139.572	167.314	313.209	88.4426	214.09	316.275	288.846	180.792	255.553	67.2763
0	148.218	433.757	1165.53	160.424	200.556	1192.92	-56.4305	357.49	1225.12	-54.2918	262.327	1222.22	42.6712	473.906	882.521	13.0672	426.889	643.178	-59.8192	422.982	502.632	-232.793	374.318	256.458	-286.648	331.74	282.299	-97.0476	354.917	195.62	190.347	132.928	937.793	321.883	183.287	742.145	276.872	160.867	611.709	165.535	170.619	304.295	113.845	216.946	305.413	317.645	186.182	253.951	94.969
0	150.085	433.113	1170.76	162.202	200.133	1199.82	-54.7076	357.592	1230.47	-52.6334	262.113	1227.77	38.3563	473.484	887.872	1.32356	427.353	649.395	-73.8344	423.925	509.611	-247.371	375.038	263.324	-300.419	332.576	291.006	-114.822	355.038	195.444	191.102	133.254	943.046	319.416	183.475	744.955	280.808	161.501	611.436	191.335	174.264	296.49	139.148	220.099	295.855	345.825	192.087	252.946	122.517
0	152.25	432.293	1176.36	164.116	199.667	1206.84	-52.8488	357.655	1235.76	-50.8171	261.911	1233.23	34.6845	473.249	893.308	-9.43285	428.08	655.828	-86.9379	425.083	516.886	-261.278	375.821	270.536	-313.309	333.383	300.192	-132.639	355.306	195.165	191.348	133.484	947.671	316.316	183.48	746.933	284.134	162.142	610.876	216.578	178.21	289.925	163.955	223.522	287.75	373.048	198.448	252.627	149.473
0	154.678	431.351	1182.22	166.139	199.206	1213.86	-50.8792	357.675	1240.93	-48.8599	261.719	1238.55	31.6652	473.188	898.72	-19.0659	429.027	662.314	-98.9823	426.422	524.305	-274.454	376.695	277.99	-325.238	334.191	309.736	-150.499	355.724	194.801	191.098	133.584	951.604	312.768	183.33	748.137	286.895	162.815	610.088	240.813	182.404	284.657	187.819	227.198	281.174	398.918	205.144	253.043	175.349
0	157.312	430.345	1188.21	168.238	198.796	1220.76	-48.8279	357.651	1245.9	-46.783	261.531	1243.68	29.3006	473.278	903.998	-27.4456	430.138	668.683	-109.824	427.903	531.703	-286.849	377.7	285.591	-336.146	335.051	319.524	-168.388	356.279	194.406	190.397	133.514	954.808	308.978	183.066	748.658	289.129	163.544	609.13	263.55	186.79	280.661	210.271	231.114	276.114	423.002	211.987	254.173	199.633
0	160.087	429.331	1194.2	170.369	198.479	1227.4	-46.728	357.58	1250.64	-44.6123	261.335	1248.54	27.5906	473.483	909.032	-34.4494	431.354	674.755	-119.329	429.483	538.911	-298.423	378.878	293.265	-345.992	336.031	329.461	-186.267	356.937	194.079	189.324	133.243	957.273	305.155	182.739	748.604	290.857	164.349	608.047	284.288	191.308	277.825	230.835	235.262	272.468	444.85	218.743	255.915	221.818
0	162.921	428.349	1200.04	172.488	198.29	1233.66	-44.616	357.455	1255.07	-42.379	261.113	1253.09	26.5374	473.764	913.712	-39.9662	432.617	680.35	-127.374	431.124	545.758	-309.142	380.27	300.961	-354.755	337.209	339.474	-204.061	357.653	193.962	187.982	132.751	959.012	301.494	182.401	748.092	292.085	165.248	606.869	302.551	195.895	275.959	249.059	239.627	270.054	464.029	225.167	258.061	241.427
0	165.727	427.418	1205.61	174.544	198.247	1239.42	-42.53	357.273	1259.14	-40.1193	260.847	1257.25	26.1482	474.076	917.929	-43.9018	433.876	685.293	-133.854	432.79	552.08	-318.981	381.91	308.654	-362.432	338.664	349.513	-221.654	358.371	194.226	186.504	132.041	960.055	298.158	182.106	747.236	292.802	166.248	605.605	317.918	200.489	274.81	264.54	244.18	268.627	480.15	231.049	260.295	258.037
0	168.415	426.54	1210.78	176.491	198.358	1244.58	-40.5081	357.027	1262.77	-37.8734	260.52	1260.94	26.4369	474.382	921.579	-46.1861	435.091	689.424	-138.693	434.455	557.731	-327.912	383.818	316.351	-369.035	340.458	359.55	-238.882	359.041	195.061	185.031	131.145	960.448	295.26	181.9	746.127	292.987	167.353	604.239	330.054	205.031	274.087	276.942	248.873	267.9	492.901	236.255	262.219	271.298
0	170.898	425.704	1215.43	178.284	198.614	1249.05	-38.5861	356.717	1265.92	-35.685	260.118	1264.08	27.4235	474.653	924.565	-46.7794	436.239	692.604	-141.845	436.104	562.588	-335.907	385.998	324.077	-374.583	342.627	369.576	-255.536	359.64	196.649	183.709	130.132	960.242	292.853	181.816	744.826	292.611	168.561	602.733	338.728	209.467	273.491	286.016	253.634	267.571	502.061	240.751	263.399	280.955
0	173.1	424.895	1219.47	179.892	198.99	1252.76	-36.7956	356.345	1268.49	-33.5991	259.637	1266.6	29.1315	474.87	926.798	-45.6779	437.314	694.725	-143.303	437.731	566.561	-342.933	388.43	331.876	-379.097	345.171	379.591	-271.366	360.188	199.141	182.669	129.105	959.495	290.929	181.876	743.354	291.648	169.863	601.033	343.826	213.753	272.74	291.609	258.374	267.341	507.518	244.602	263.442	286.853
0	174.969	424.103	1222.82	181.298	199.452	1255.64	-35.1624	355.92	1270.42	-31.6609	259.083	1268.4	31.5828	475.03	928.204	-42.9153	438.329	695.717	-143.099	439.341	569.599	-348.952	391.077	339.789	-382.597	348.049	389.598	-286.097	360.752	202.639	182.009	128.193	958.264	289.417	182.082	741.692	290.078	171.249	599.074	345.346	217.854	271.597	293.668	262.993	266.941	509.266	247.958	262.06	288.95
0	176.483	423.332	1225.43	182.503	199.96	1257.65	-33.7063	355.458	1271.62	-29.9149	258.473	1269.39	34.7913	475.14	928.724	-38.5606	439.31	695.551	-141.294	440.947	571.69	-353.923	393.882	347.853	-385.094	351.186	399.59	-299.444	361.433	207.179	181.777	127.531	956.608	288.197	182.427	739.779	287.895	172.705	596.79	343.399	221.746	269.893	292.242	267.39	266.148	507.41	251.017	259.122	287.313
0	177.65	422.604	1227.25	183.523	200.469	1258.75	-32.4413	354.978	1272.02	-28.4037	257.835	1269.51	38.7542	475.216	928.321	-32.7125	440.294	694.243	-137.98	442.566	572.862	-357.799	396.777	356.082	-386.592	354.478	409.549	-311.126	362.351	212.73	181.958	127.234	954.574	287.117	182.888	737.528	285.105	174.22	594.121	338.188	225.417	267.535	287.479	271.476	264.799	502.153	253.973	254.688	282.115
0	178.509	421.952	1228.27	184.385	200.941	1258.94	-31.377	354.507	1271.55	-27.1674	257.205	1268.69	43.4449	475.283	926.98	-25.4917	441.321	691.846	-133.26	444.218	573.178	-360.533	399.692	364.471	-387.079	357.802	419.436	-320.892	363.626	219.19	182.469	127.368	952.197	286.008	183.441	734.839	281.731	175.786	591.022	329.997	228.864	264.517	279.612	275.184	262.8	493.79	256.978	249.005	273.629
0	179.118	421.421	1228.48	185.115	201.344	1258.21	-30.5209	354.07	1270.14	-26.2432	256.626	1266.88	48.8067	475.367	924.714	-17.0323	442.427	688.453	-127.247	445.919	572.726	-362.075	402.557	372.984	-386.525	361.033	429.194	-328.536	365.366	226.394	183.156	127.932	949.486	284.713	184.065	731.618	277.81	177.398	587.471	319.174	232.096	260.907	268.959	278.48	260.132	482.69	260.105	242.474	262.209
0	179.546	421.047	1227.88	185.73	201.661	1256.54	-29.8809	353.697	1267.76	-25.6633	256.142	1264.07	54.7527	475.497	921.557	-7.47404	443.639	684.188	-120.046	447.678	571.614	-362.367	405.316	381.56	-384.881	364.055	438.745	-333.917	367.656	234.128	183.813	128.85	946.421	283.102	184.75	727.796	273.394	179.053	583.473	306.11	235.131	256.838	255.898	281.369	256.849	469.28	263.339	235.592	248.281
0	179.85	420.853	1226.46	186.224	201.883	1253.95	-29.4674	353.414	1264.38	-25.4544	255.793	1260.28	61.1685	475.697	917.576	3.04429	444.97	679.201	-111.757	449.498	569.965	-361.348	407.932	390.115	-382.077	366.775	447.997	-336.963	370.551	242.14	184.203	129.989	942.956	281.088	185.495	723.349	268.539	180.754	579.063	291.223	237.989	252.489	240.863	283.892	253.072	454.024	266.585	228.86	232.316
0	180.068	420.833	1224.2	186.568	202.012	1250.44	-29.2939	353.243	1260.03	-25.6346	255.616	1255.57	67.9204	475.987	912.863	14.3901	446.416	673.661	-102.464	451.367	567.903	-358.951	410.387	398.546	-378.038	369.132	456.848	-337.676	374.063	250.173	184.09	131.189	939.033	278.634	186.314	718.304	263.308	182.502	574.302	274.938	240.696	248.057	224.31	286.122	248.976	437.396	269.712	222.704	214.805
0	180.21	420.952	1221.08	186.705	202.054	1246.02	-29.3766	353.203	1254.76	-26.212	255.639	1250.05	74.8669	476.376	907.538	26.4412	447.954	667.753	-92.2339	453.268	565.552	-355.11	412.683	406.737	-372.698	371.108	465.194	-336.105	378.159	257.992	183.27	132.307	934.607	275.751	187.228	712.746	257.761	184.291	569.276	257.67	243.275	243.737	206.7	288.148	244.773	419.854	272.589	217.407	196.236
0	180.252	421.145	1217.08	186.56	202.015	1240.7	-29.732	353.304	1248.68	-27.182	255.879	1243.84	81.8723	476.866	901.751	39.0896	449.55	661.668	-81.12	455.171	563.034	-349.772	414.843	414.568	-366.019	372.727	472.933	-332.316	382.765	265.405	181.606	133.243	929.669	272.489	188.253	706.808	251.95	186.112	564.085	239.797	245.74	239.704	188.463	290.06	240.682	401.808	275.124	213.087	177.055
0	180.143	421.335	1212.17	186.045	201.898	1234.51	-30.373	353.549	1241.92	-28.5264	256.343	1237.14	88.8203	477.448	895.675	52.2438	451.155	655.603	-69.164	457.044	560.459	-342.903	416.9	421.914	-357.999	374.052	479.971	-326.363	387.775	272.275	179.048	133.959	924.267	268.926	189.396	700.654	245.917	187.942	558.832	221.646	248.097	236.096	169.967	291.926	236.907	383.591	277.276	209.722	157.64
0	179.821	421.443	1206.3	185.077	201.694	1227.52	-31.3045	353.938	1234.66	-30.2133	257.028	1230.13	95.6263	478.109	889.507	65.8297	452.714	649.751	-56.4024	458.848	557.933	-334.495	418.898	428.652	-348.685	375.177	486.222	-318.277	393.056	278.516	175.646	134.466	918.515	265.152	190.645	694.461	239.688	189.749	553.615	203.469	250.333	233.004	151.493	293.777	233.611	365.435	279.047	207.193	138.282
0	179.226	421.412	1199.49	183.589	201.381	1219.79	-32.5196	354.462	1227.12	-32.1983	257.922	1223.04	102.245	478.83	883.456	79.7893	454.173	644.296	-42.8731	460.546	555.554	-324.574	420.884	434.664	-338.165	376.216	491.609	-308.07	398.462	284.08	171.534	134.802	912.577	261.246	191.969	688.394	233.273	191.492	548.516	185.438	252.42	230.464	133.23	295.607	230.895	347.464	280.468	205.334	119.173
0	178.315	421.218	1191.76	181.543	200.924	1211.46	-33.9969	355.112	1219.54	-34.4276	259.005	1216.09	108.671	479.596	877.729	94.0766	455.482	639.413	-28.6211	462.103	553.413	-313.2	422.902	439.839	-326.562	377.287	496.064	-295.745	403.841	288.942	166.911	135.014	906.653	257.257	193.315	682.58	226.662	193.124	543.594	167.65	254.315	228.456	115.276	297.369	228.799	329.713	281.582	203.97	100.413
0	177.073	420.878	1183.23	178.949	200.274	1202.72	-35.7002	355.872	1212.15	-36.8415	260.247	1209.47	114.933	480.397	872.522	108.653	456.597	635.259	-13.7038	463.489	551.595	-300.464	424.988	444.08	-314.02	378.495	499.523	-281.324	409.054	293.088	162.006	135.138	900.946	253.188	194.614	677.096	219.83	194.598	538.884	150.14	255.971	226.917	97.6575	298.997	227.3	312.164	282.425	202.941	82.0301
0	175.519	420.451	1174.07	175.865	199.376	1193.8	-37.5813	356.724	1205.17	-39.3794	261.607	1203.36	121.084	481.224	867.997	123.479	457.49	631.968	1.80652	464.684	550.178	-286.487	427.167	447.301	-300.69	379.923	501.93	-264.857	413.984	296.509	157.045	135.199	895.639	248.984	195.79	671.963	212.735	195.877	534.399	132.897	257.348	225.754	80.3498	300.425	226.329	294.77	283.024	202.113	64.0019
0	173.704	420.021	1164.56	172.394	198.183	1184.99	-39.5846	357.642	1198.81	-41.9822	263.038	1197.87	127.18	482.076	864.276	138.508	458.145	629.655	17.8218	465.676	549.229	-271.408	429.448	449.44	-286.712	381.612	503.233	-246.442	418.548	299.201	152.215	135.209	890.865	244.533	196.767	667.147	205.319	196.934	530.132	115.883	258.43	224.864	63.3	301.608	225.787	277.48	283.406	201.389	46.2761
0	171.706	419.688	1155.08	168.675	196.664	1176.63	-41.6521	358.599	1193.2	-44.5954	264.485	1193.08	133.264	482.95	861.432	153.683	458.559	628.407	34.2385	466.465	548.805	-255.374	431.819	450.455	-272.206	383.561	503.388	-226.226	422.707	301.165	147.626	135.172	886.693	239.677	197.484	662.583	197.514	197.762	526.067	99.0428	259.223	224.153	46.443	302.532	225.566	260.252	283.599	200.705	28.789
0	169.619	419.542	1146.09	164.862	194.829	1169.07	-43.7291	359.557	1188.42	-47.1698	265.893	1189.02	139.355	483.841	859.499	168.925	458.743	628.285	50.9407	467.061	548.945	-238.533	434.249	450.326	-257.263	385.727	502.355	-204.404	426.464	302.409	143.29	135.09	883.117	234.238	197.906	658.195	189.242	198.373	522.186	82.3194	259.757	223.542	29.7132	303.211	225.558	243.058	283.636	200.03	11.4779
0	167.542	419.641	1138.08	161.112	192.729	1162.62	-45.7672	360.475	1184.51	-49.6617	267.208	1185.69	145.432	484.74	858.475	184.142	458.714	629.321	67.803	467.482	549.67	-221.019	436.693	449.058	-241.941	388.026	500.104	-181.201	429.863	302.952	139.118	134.97	880.07	228.05	198.037	653.92	180.424	198.796	518.479	65.6592	260.078	222.975	13.0514	303.681	225.674	225.88	283.558	199.353	-5.71309
0	165.566	419.996	1131.55	157.555	190.462	1157.52	-47.7262	361.31	1181.46	-52.0324	268.387	1183.07	151.437	485.631	858.333	199.222	458.501	631.524	84.6951	467.751	550.985	-202.945	439.094	446.675	-226.265	390.352	496.615	-156.859	432.978	302.825	134.94	134.825	877.445	220.981	197.923	649.728	170.983	199.076	514.947	49.0167	260.244	222.423	-3.5921	303.987	225.844	208.709	283.408	198.679	-22.8304
0	163.76	420.558	1126.87	154.291	188.155	1153.93	-49.5735	362.021	1179.22	-54.2474	269.393	1181.12	157.278	486.492	859.026	214.037	458.133	634.872	101.487	467.894	552.869	-184.401	441.393	443.22	-210.235	392.589	491.882	-131.606	435.898	302.075	130.556	134.676	875.133	212.955	197.648	645.626	160.857	199.264	511.607	32.3561	260.307	221.875	-20.2568	304.174	226.024	191.538	283.227	198.024	-39.9107
0	162.175	421.224	1124.28	151.379	185.945	1151.84	-51.2831	362.576	1177.75	-56.2757	270.203	1179.81	162.845	487.297	860.493	228.453	457.646	639.32	118.052	467.939	555.285	-165.445	443.535	438.753	-193.829	394.627	485.916	-105.644	438.706	300.766	125.779	134.552	873.051	203.954	197.32	641.657	150	199.417	508.49	15.6506	260.315	221.343	-36.9723	304.282	226.196	174.361	283.051	197.407	-56.9832
0	160.84	421.859	1123.76	148.844	183.952	1151.12	-52.8341	362.955	1176.99	-58.0904	270.806	1179.13	168.027	488.02	862.664	242.33	457.073	644.791	134.274	467.915	558.172	-146.109	445.472	433.342	-177.008	396.38	478.747	-79.1339	441.467	298.978	120.48	134.486	871.162	194.008	197.058	637.899	138.387	199.585	505.642	-1.11884	260.301	220.854	-53.7599	304.337	226.37	157.17	282.91	196.845	-74.0708
0	159.766	422.333	1125.09	146.689	182.261	1151.55	-54.2081	363.152	1176.9	-59.669	271.204	1179.04	172.735	488.638	865.469	255.532	456.448	651.183	150.051	467.849	561.453	-126.395	447.171	427.06	-159.727	397.79	470.424	-52.1886	444.209	296.804	114.609	134.514	869.478	183.184	196.969	634.447	126.015	199.811	503.121	-17.9647	260.286	220.449	-70.6342	304.353	226.578	139.953	282.828	196.352	-91.1927
0	158.948	422.547	1127.88	144.906	180.919	1152.84	-55.3886	363.181	1177.43	-60.9937	271.41	1179.55	176.921	489.138	868.841	267.931	455.805	658.365	165.293	467.767	565.031	-106.284	448.616	419.979	-141.929	398.836	461.016	-24.8814	446.911	294.339	108.2	134.67	868.056	171.566	197.131	631.407	112.899	200.123	500.992	-34.8945	260.279	220.179	-87.6037	304.331	226.877	122.696	282.823	195.936	-108.366
0	158.369	422.454	1131.62	143.483	179.94	1154.73	-56.3599	363.072	1178.56	-62.0531	271.449	1180.63	180.586	489.517	872.724	279.408	455.173	666.176	179.93	467.693	568.796	-85.7385	449.803	412.166	-123.554	399.533	450.607	2.74507	449.514	291.664	101.356	134.982	866.977	159.237	197.585	628.881	99.0762	200.531	499.327	-51.9113	260.275	220.105	-104.671	304.261	227.341	105.382	282.906	195.596	-125.606
0	158.018	422.056	1135.84	142.409	179.314	1156.99	-57.1075	362.869	1180.26	-62.8417	271.355	1182.27	183.778	489.786	877.076	289.861	454.577	674.434	193.91	467.645	572.625	-64.7071	450.74	403.678	-104.538	399.921	439.301	30.6664	451.926	288.838	94.2177	135.473	866.331	146.274	198.328	626.961	84.599	201.028	498.198	-69.0129	260.263	220.299	-121.83	304.127	228.063	87.9935	283.082	195.326	-142.926
0	157.893	421.401	1140.16	141.677	179.012	1159.43	-57.6188	362.624	1182.52	-63.3605	271.165	1184.46	186.586	489.967	881.866	299.202	454.037	682.94	207.192	467.639	576.391	-43.1296	451.446	394.572	-84.8153	400.061	427.214	58.8689	454.051	285.888	86.9418	136.148	866.198	132.746	199.312	625.718	69.5389	201.59	497.677	-86.1903	260.225	220.84	-139.067	303.91	229.148	70.5134	283.343	195.116	-160.333
0	158.008	420.565	1144.3	141.28	178.998	1161.97	-57.8847	362.392	1185.31	-63.616	270.922	1187.16	189.113	490.087	887.069	307.361	453.568	691.484	219.754	467.683	579.969	-20.943	451.943	384.902	-64.3254	400.017	414.478	87.3434	455.803	282.809	79.6693	136.999	866.64	118.727	200.46	625.211	53.9856	202.18	497.832	-103.425	260.139	221.814	-156.358	303.592	230.709	52.9315	283.677	194.956	-177.822
0	158.382	419.643	1148.18	141.205	179.233	1164.55	-57.9002	362.221	1188.6	-63.6193	270.664	1190.34	191.463	490.175	892.654	314.279	453.179	699.861	231.577	467.782	583.242	1.91181	452.252	374.734	-43.0163	399.856	401.236	116.082	457.111	279.572	72.5113	137.999	867.69	104.304	201.672	625.476	38.0486	202.752	498.719	-120.686	259.987	223.308	-173.661	303.164	232.864	35.2456	284.062	194.834	-195.372
0	159.034	418.737	1151.82	141.434	179.679	1167.16	-57.6656	362.151	1192.38	-63.3842	270.427	1193.96	193.719	490.252	898.574	319.92	452.872	707.872	242.649	467.936	586.11	25.4819	452.391	364.151	-20.8543	399.63	387.649	145.076	457.927	276.134	65.543	139.105	869.36	89.5963	202.846	626.537	21.8568	203.255	500.386	-137.928	259.754	225.41	-190.917	302.625	235.722	17.4636	284.472	194.743	-212.94
0	159.97	417.933	1155.32	141.947	180.31	1169.83	-57.1859	362.206	1196.58	-62.9258	270.238	1197.98	195.932	490.331	904.761	324.261	452.645	715.339	252.961	468.138	588.496	49.7933	452.372	353.265	2.16758	399.379	373.893	174.309	458.217	272.463	58.8087	140.262	871.643	74.7551	203.885	628.403	5.55653	203.639	502.86	-155.088	259.432	228.196	-208.051	301.983	239.381	-0.397799	284.878	194.673	-230.458
0	161.18	417.29	1158.81	142.725	181.105	1172.6	-56.47	362.397	1201.16	-62.2586	270.119	1202.34	198.111	490.409	911.115	327.302	452.493	722.106	262.501	468.379	590.351	74.8409	452.198	342.221	26.0187	399.134	360.161	203.757	457.956	268.556	52.3333	141.403	874.518	59.9651	204.708	631.063	-10.6917	203.858	506.15	-172.092	259.017	231.727	-224.966	301.255	243.914	-18.3176	285.251	194.614	-247.835
0	162.641	416.834	1162.44	143.752	182.043	1175.51	-55.5298	362.717	1206.06	-61.3951	270.082	1206.98	200.229	490.473	917.515	329.065	452.411	728.049	271.258	468.649	591.653	100.577	451.868	331.203	50.6207	398.912	346.667	233.378	457.117	264.463	46.1383	142.458	877.952	45.4311	205.256	634.487	-26.719	203.877	510.243	-188.85	258.512	236.037	-241.556	300.462	249.362	-36.277	285.564	194.554	-264.962
0	164.323	416.552	1166.32	145.014	183.096	1178.6	-54.3784	363.149	1211.22	-60.3451	270.131	1211.84	202.227	490.5	923.815	329.597	452.392	733.077	279.221	468.932	592.408	126.902	451.373	320.431	75.839	398.723	333.638	263.097	455.663	260.304	40.2543	143.361	881.903	31.3626	205.494	638.624	-42.3535	203.67	515.095	-205.272	257.918	241.13	-257.709	299.621	255.734	-54.2659	285.797	194.477	-281.719
0	166.191	416.402	1170.53	146.493	184.219	1181.89	-53.0301	363.663	1216.55	-59.1158	270.263	1216.88	204.023	490.468	929.864	328.972	452.435	737.134	286.384	469.21	592.648	153.649	450.703	310.152	101.477	398.564	321.31	292.791	453.541	256.268	34.7294	144.058	886.311	17.959	205.406	643.391	-57.4262	203.224	520.638	-221.265	257.237	246.978	-273.312	298.744	262.999	-72.2875	285.938	194.364	-297.983
0	168.216	416.326	1175.09	148.168	185.352	1185.4	-51.4992	364.227	1221.99	-57.7124	270.468	1222.01	205.523	490.357	935.507	327.293	452.537	740.206	292.743	469.464	592.425	180.582	449.839	300.624	127.274	398.423	309.918	322.273	450.691	252.602	29.6291	144.509	891.103	5.39905	204.993	648.683	-71.7747	202.538	526.777	-236.744	256.464	253.52	-288.261	297.837	271.093	-90.3587	285.986	194.194	-313.635
0	170.37	416.26	1180	150.015	186.423	1189.16	-49.8012	364.807	1227.47	-56.1396	270.733	1227.19	206.635	490.164	940.603	324.69	452.699	742.314	298.298	469.673	591.81	207.387	448.762	292.089	152.908	398.266	299.675	351.277	447.065	249.568	25.032	144.696	896.187	-6.16229	204.27	654.369	-85.2458	201.622	533.388	-251.628	255.591	260.667	-302.464	296.889	279.923	-108.503	285.953	193.955	-328.565
0	172.631	416.158	1185.23	152.008	187.363	1193.18	-47.9526	365.374	1232.9	-54.4034	271.041	1232.35	207.274	489.906	945.031	321.319	452.924	743.519	303.052	469.816	590.88	233.679	447.451	284.744	178	398.034	290.759	379.456	442.657	247.409	21.0224	144.622	901.454	-16.591	203.263	660.296	-97.6956	200.493	540.328	-265.848	254.606	268.312	-315.836	295.882	289.375	-126.739	285.86	193.648	-342.676
0	174.98	415.994	1190.69	154.115	188.109	1197.46	-45.9718	365.904	1238.22	-52.5133	271.378	1237.43	207.379	489.62	948.701	317.361	453.214	743.912	307.007	469.873	589.716	259.006	445.882	278.716	202.13	397.645	283.285	406.389	437.534	246.283	17.6816	144.307	906.779	-25.7677	202.005	666.29	-108.989	199.179	547.434	-279.339	253.492	276.34	-328.304	294.787	299.323	-145.068	285.732	193.298	-355.88
0	177.397	415.763	1196.3	156.305	188.623	1202	-43.8793	366.383	1243.35	-50.4839	271.726	1242.37	206.917	489.366	951.56	313.007	453.567	743.613	310.164	469.827	588.392	282.872	444.038	274.032	224.852	396.994	277.296	431.603	431.848	246.225	15.0814	143.792	912.025	-33.5818	200.538	672.163	-119	197.71	554.532	-292.04	252.232	284.633	-339.803	293.571	309.641	-163.462	285.589	192.961	-368.104
0	179.864	415.471	1201.97	158.542	188.898	1206.79	-41.6984	366.806	1248.24	-48.3363	272.07	1247.12	205.898	489.219	953.598	308.45	453.978	742.755	312.517	469.666	586.966	304.758	441.909	270.617	245.713	395.97	272.748	454.596	425.832	247.104	13.2796	143.13	917.047	-39.9291	198.91	677.721	-127.613	196.12	561.443	-303.891	250.808	293.087	-350.276	292.197	320.206	-181.853	285.449	192.731	-379.285
0	182.361	415.128	1207.59	160.79	188.958	1211.78	-39.4555	367.175	1252.82	-46.0983	272.398	1251.6	204.376	489.257	954.841	303.871	454.432	741.472	314.061	469.381	585.469	324.158	439.5	268.286	264.272	394.477	269.509	474.88	419.768	248.629	12.3179	142.385	921.698	-44.7139	197.171	682.768	-134.724	194.442	567.989	-314.831	249.207	301.612	-359.67	290.632	330.91	-200.126	285.316	192.735	-389.371
0	184.864	414.749	1213.05	163.012	188.859	1216.9	-37.1801	367.501	1257.03	-43.804	272.699	1255.76	202.454	489.549	955.354	299.427	454.906	739.886	314.79	468.968	583.91	340.61	436.832	266.769	280.123	392.454	267.366	492.01	413.944	250.377	12.2201	141.621	925.836	-47.8556	195.378	687.125	-140.246	192.708	574.006	-324.797	247.42	310.139	-367.939	288.851	341.659	-218.118	285.182	193.122	-398.321
0	187.337	414.351	1218.23	165.174	188.679	1222.04	-34.9046	367.796	1260.8	-41.4925	272.965	1259.52	200.275	490.136	955.226	295.24	455.37	738.094	314.707	468.423	582.265	353.729	433.945	265.741	292.915	389.896	266.041	505.624	408.599	251.861	12.9924	140.902	929.328	-49.2974	193.583	690.636	-144.118	190.945	579.351	-333.73	245.451	318.623	-375.045	286.846	352.377	-235.623	285.021	194.046	-406.103
0	189.73	413.962	1223	167.243	188.508	1227.09	-32.6643	368.075	1264.07	-39.206	273.19	1262.81	198.016	491.018	954.56	291.393	455.788	736.157	313.82	467.748	580.489	363.233	430.891	264.864	302.366	386.859	265.215	515.466	403.886	252.617	14.6223	140.279	932.065	-49.0154	191.833	693.18	-146.303	189.175	583.909	-341.572	243.31	327.04	-380.957	284.627	363.005	-252.409	284.788	195.645	-412.696
0	191.985	413.619	1227.23	169.194	188.433	1231.89	-30.4965	368.35	1266.77	-36.9884	273.373	1265.56	195.864	492.142	953.459	287.925	456.125	734.102	312.155	466.943	578.52	368.959	427.733	263.823	308.282	383.455	264.555	521.406	399.847	252.279	17.0789	139.787	933.962	-47.0238	190.161	694.678	-146.798	187.413	587.6	-348.277	241.022	335.386	-385.66	282.223	373.499	-268.227	284.412	198.016	-418.086
0	194.043	413.364	1230.84	171.007	188.525	1236.28	-28.4405	368.633	1268.83	-34.8839	273.512	1267.67	193.999	493.399	952.017	284.838	456.346	731.923	309.754	466.009	576.293	370.872	424.537	262.368	310.566	379.84	263.752	523.436	396.425	250.636	20.3136	139.447	934.965	-43.3778	188.589	695.097	-145.632	185.667	590.381	-353.809	238.619	343.67	-389.148	279.685	383.82	-282.823	283.799	201.202	-422.268
0	195.857	413.229	1233.72	172.674	188.832	1240.11	-26.537	368.929	1270.18	-32.9345	273.612	1269.06	192.571	494.636	950.313	282.101	456.423	729.586	306.681	464.947	573.749	369.062	421.361	260.34	309.225	376.191	262.548	521.671	393.495	247.67	24.2632	139.263	935.052	-38.1702	187.119	694.448	-142.866	183.939	592.248	-358.145	236.138	351.906	-391.429	277.078	393.936	-295.944	282.829	205.197	-425.247
0	197.393	413.238	1235.81	174.195	189.371	1243.22	-24.8277	369.239	1270.76	-31.1791	273.677	1269.66	191.678	495.677	948.404	279.66	456.333	727.043	303.017	463.757	570.844	363.732	418.256	257.68	304.375	372.675	260.764	516.335	390.898	243.554	28.8534	139.224	934.229	-31.5254	185.739	692.778	-138.585	182.224	593.236	-361.271	233.623	360.11	-392.52	274.477	403.815	-307.355	281.368	209.943	-427.033
0	198.63	413.392	1237.07	175.574	190.134	1245.51	-23.3549	369.558	1270.5	-29.6524	273.716	1269.39	191.347	496.365	946.325	277.453	456.064	724.243	298.864	462.437	567.562	355.187	415.26	254.428	296.24	369.431	258.316	507.745	388.488	238.63	34.0032	139.31	932.526	-23.5907	184.423	690.171	-132.898	180.515	593.407	-363.179	231.11	368.291	-392.442	271.962	413.42	-316.847	279.289	215.345	-427.637
0	199.549	413.677	1237.44	176.819	191.091	1246.86	-22.16	369.878	1269.35	-28.3855	273.736	1268.19	191.524	496.596	944.086	275.422	455.61	721.144	294.332	460.988	563.91	343.814	412.397	250.71	285.151	366.547	255.224	496.303	386.161	233.338	39.6279	139.493	929.994	-14.5256	183.142	686.73	-125.921	178.803	592.852	-363.861	228.632	376.446	-391.214	269.599	422.711	-324.246	276.485	221.279	-427.064
0	200.135	414.063	1236.9	177.935	192.201	1247.2	-21.2819	370.184	1267.29	-27.4056	273.748	1266.04	192.077	496.341	941.67	273.523	454.974	717.721	289.535	459.413	559.927	330.069	409.68	246.711	271.541	364.05	251.605	482.477	383.868	228.129	45.6429	139.74	926.695	-4.49122	181.866	682.582	-117.779	177.078	591.677	-363.3	226.205	384.555	-388.845	267.437	431.644	-329.427	272.898	227.602	-425.314
0	200.367	414.513	1235.39	178.919	193.42	1246.5	-20.7542	370.458	1264.31	-26.7353	273.759	1262.93	192.808	495.658	939.034	271.73	454.168	713.972	284.578	457.72	555.672	314.453	407.107	242.647	255.923	361.907	247.659	466.794	381.616	223.376	51.9649	140.013	922.709	6.35866	180.569	677.865	-108.587	175.334	590.003	-361.47	223.837	392.573	-385.333	265.494	440.172	-332.317	268.526	234.158	-422.376
0	200.223	414.992	1232.91	179.758	194.704	1244.72	-20.6025	370.679	1260.45	-26.3918	273.774	1258.88	193.481	494.671	936.115	270.03	453.211	709.924	279.548	455.927	551.218	297.492	404.672	238.732	238.859	360.036	243.636	449.806	379.45	219.298	58.5139	140.277	918.127	17.8862	179.237	672.73	-98.4508	173.571	587.956	-358.335	221.519	400.436	-380.671	263.759	448.246	-332.902	263.439	240.786	-418.233
0	199.681	415.473	1229.47	180.425	196.014	1241.86	-20.8406	370.821	1255.78	-26.3843	273.795	1253.96	193.846	493.544	932.843	268.415	452.135	705.621	274.504	454.062	546.649	279.692	402.362	235.157	220.911	358.329	239.798	432.056	377.432	215.96	65.215	140.499	913.061	29.9748	177.868	667.336	-87.4614	171.793	585.658	-353.86	219.231	408.061	-374.847	262.191	455.814	-331.217	257.765	247.335	-412.872
0	198.727	415.947	1225.1	180.888	197.316	1237.95	-21.4677	370.857	1250.39	-26.7125	273.819	1248.27	193.681	492.443	929.154	266.869	450.981	701.126	269.467	452.164	542.039	261.505	400.161	232.065	202.585	356.676	236.378	414.02	375.624	213.302	71.9993	140.648	907.646	42.5323	176.468	661.849	-75.6935	170.01	583.231	-348.014	216.945	415.355	-367.861	260.725	462.828	-327.329	251.672	253.666	-406.292
0	197.366	416.426	1219.85	181.108	198.57	1233.01	-22.4665	370.762	1244.44	-27.3644	273.838	1241.95	192.815	491.505	925.005	265.354	449.799	696.503	264.42	450.283	537.453	243.288	398.064	229.539	184.277	354.995	233.54	396.044	374.067	211.202	78.8044	140.697	902.039	55.4903	175.055	656.438	-63.2093	168.235	580.787	-340.787	214.628	422.217	-359.733	259.281	469.239	-321.312	245.351	259.669	-398.512
0	195.625	416.95	1213.81	181.048	199.736	1227.12	-23.8022	370.514	1238.09	-28.3152	273.839	1235.16	191.154	490.816	920.389	263.805	448.647	691.807	259.309	448.474	532.934	225.275	396.076	227.593	166.243	353.25	231.364	378.312	372.773	209.522	85.5752	140.625	896.416	68.8007	173.653	651.268	-50.0638	166.487	578.429	-332.192	212.253	428.547	-350.504	257.781	474.996	-313.232	238.989	265.257	-389.583
0	193.555	417.582	1207.07	180.681	200.763	1220.37	-25.4249	370.098	1231.55	-29.5276	273.81	1228.12	188.688	490.412	915.345	262.123	447.587	687.078	254.046	446.798	528.504	207.584	394.223	226.173	148.605	351.462	229.842	360.867	371.727	208.143	92.2653	140.409	890.959	82.4292	172.287	646.499	-36.3102	164.783	576.249	-322.271	209.796	434.249	-340.244	256.152	480.047	-303.152	232.756	270.362	-379.581
0	191.228	418.405	1199.77	179.993	201.596	1212.89	-27.2725	369.515	1225.02	-30.9528	273.737	1221.03	185.48	490.282	909.961	260.18	446.675	682.332	248.528	445.307	524.167	190.24	392.544	225.181	131.376	349.702	228.898	343.659	370.906	206.965	98.8384	140.032	885.846	96.3482	170.983	642.273	-22.0052	163.145	574.329	-311.094	207.245	439.231	-329.042	254.343	484.34	-291.131	226.791	274.932	-368.607
0	188.727	419.503	1192.05	178.989	202.182	1204.87	-29.2771	368.78	1218.69	-32.5343	273.613	1214.1	181.652	490.389	904.369	257.832	445.961	677.57	242.649	444.044	519.912	173.208	391.082	224.493	114.496	348.059	228.421	326.599	370.291	205.915	105.27	139.484	881.228	110.529	169.766	638.712	-7.21286	161.592	572.735	-298.761	204.603	443.414	-317.004	252.331	487.814	-277.239	221.196	278.931	-356.775
0	186.136	420.947	1184.08	177.691	202.479	1196.52	-31.3712	367.926	1212.74	-34.2127	273.433	1207.54	177.36	490.681	898.733	254.935	445.478	672.779	236.318	443.03	515.724	156.422	389.868	223.991	97.878	346.617	228.288	309.599	369.864	204.942	111.546	138.764	877.218	124.935	168.655	635.91	7.9933	160.144	571.517	-285.388	201.882	446.728	-304.24	250.117	490.408	-261.565	216.026	282.332	-344.203
0	183.529	422.777	1176.08	176.139	202.465	1188.11	-33.4938	367	1207.3	-35.9315	273.199	1201.51	172.769	491.099	893.231	251.363	445.241	667.953	229.464	442.264	511.588	139.81	388.913	223.576	81.4292	345.424	228.387	292.595	369.604	204.015	117.665	137.886	873.88	139.52	167.67	633.933	23.5302	158.817	570.714	-271.103	199.111	449.113	-290.86	247.731	492.061	-244.221	211.292	285.123	-331
0	180.962	424.981	1168.31	174.384	202.141	1179.91	-35.5944	366.057	1202.46	-37.6422	272.921	1196.12	168.041	491.588	888.025	247.028	445.237	663.095	222.04	441.72	507.498	123.304	388.205	223.184	65.072	344.493	228.633	275.555	369.484	203.119	123.632	136.877	871.235	154.223	166.824	632.821	39.3064	157.626	570.345	-256.037	196.324	450.521	-276.958	245.225	492.707	-225.347	206.965	287.296	-317.259
0	178.471	427.486	1161.05	172.487	201.532	1172.22	-37.6351	365.148	1198.26	-39.3069	272.609	1191.45	163.305	492.095	883.243	241.886	445.429	658.229	214.02	441.354	503.459	106.85	387.71	222.785	48.7496	343.801	228.967	258.471	369.473	202.254	129.452	135.78	869.272	168.972	166.13	632.597	55.2241	156.58	570.418	-240.311	193.567	450.918	-262.615	242.663	492.289	-205.097	202.992	288.852	-303.053
0	176.073	430.163	1154.58	170.509	200.689	1165.31	-39.5893	364.315	1194.7	-40.8996	272.278	1187.5	158.649	492.577	878.964	235.936	445.759	653.4	205.389	441.111	499.491	90.4063	387.386	222.375	32.4263	343.306	229.357	241.353	369.538	201.428	135.119	134.646	867.962	183.679	165.595	633.267	71.1818	155.688	570.93	-224.031	190.883	450.279	-247.891	240.116	490.75	-183.632	199.31	289.796	-288.428
0	173.766	432.832	1149.16	168.51	199.681	1159.41	-41.4398	363.583	1191.78	-42.4038	271.941	1184.27	154.108	492.996	875.218	229.215	446.151	648.666	196.146	440.932	495.625	73.9477	387.186	221.97	16.0835	342.958	229.788	224.223	369.648	200.65	140.613	133.532	867.275	198.247	165.224	634.834	87.0767	154.952	571.866	-207.282	188.318	448.588	-232.827	237.652	488.046	-161.108	195.862	290.135	-273.41
0	171.543	435.29	1145	166.549	198.592	1154.71	-43.1747	362.961	1189.45	-43.8098	271.61	1181.72	149.663	493.324	871.991	221.779	446.526	644.098	186.29	440.76	491.905	57.4599	387.068	221.594	-0.286024	342.713	230.259	207.098	369.777	199.93	145.893	132.491	867.178	212.564	165.015	637.294	102.808	154.371	573.204	-190.127	185.911	445.84	-217.439	235.332	484.141	-137.667	192.605	289.882	-257.999
0	169.403	437.348	1142.2	164.69	197.524	1151.32	-44.7847	362.447	1187.68	-45.1116	271.292	1179.8	145.261	493.534	869.248	213.685	446.805	639.767	175.828	440.54	488.383	40.9369	386.995	221.271	-16.6846	342.532	230.778	189.995	369.908	199.271	150.906	131.568	867.643	226.511	164.961	640.637	118.278	153.94	574.912	-172.602	183.693	442.039	-201.728	233.202	479.015	-113.43	189.522	289.061	-242.176
0	167.357	438.861	1140.76	162.998	196.589	1149.26	-46.2601	362.029	1186.43	-46.3039	270.993	1178.47	140.824	493.602	866.947	204.981	446.921	635.746	164.764	440.229	485.112	24.377	386.942	221.025	-33.1148	342.392	231.355	172.917	370.028	198.674	155.592	130.794	868.643	239.964	165.052	644.837	133.397	153.65	576.951	-154.721	181.685	437.203	-185.672	231.294	472.664	-88.4923	186.618	287.707	-225.9
0	165.43	439.758	1140.56	161.542	195.9	1148.47	-47.5897	361.689	1185.68	-47.3799	270.711	1177.7	136.277	493.508	865.052	195.693	446.825	632.097	153.105	439.794	482.151	7.77946	386.891	220.879	-49.5827	342.279	232.009	155.859	370.127	198.136	159.908	130.183	870.154	252.804	165.273	649.846	148.085	153.488	579.273	-136.472	179.898	431.359	-169.232	229.624	465.105	-62.9326	183.916	285.876	-209.115
0	163.662	440.054	1141.37	160.381	195.554	1148.77	-48.7605	361.413	1185.41	-48.3309	270.442	1177.46	131.553	493.236	863.543	185.828	446.487	628.877	140.857	439.217	479.559	-8.85755	386.831	220.858	-66.0976	342.191	232.768	138.804	370.197	197.653	163.833	129.735	872.152	264.918	165.606	655.591	162.27	153.434	581.818	-117.827	178.333	424.547	-152.351	228.195	456.375	-36.8079	181.447	283.635	-191.749
0	162.094	439.834	1142.88	159.561	195.606	1149.95	-49.7587	361.182	1185.62	-49.1456	270.177	1177.74	126.607	492.773	862.415	175.383	445.9	626.135	128.033	438.496	477.397	-25.5372	386.761	220.996	-82.6694	342.13	233.674	121.732	370.229	197.226	167.379	129.433	874.62	276.206	166.031	661.964	175.894	153.468	584.516	-98.734	176.982	416.82	-134.959	226.996	446.534	-10.1592	179.243	281.066	-173.718
0	160.768	439.235	1144.81	159.104	196.06	1151.77	-50.5707	360.984	1186.29	-49.8107	269.905	1178.53	121.421	492.117	861.675	164.353	445.078	623.917	114.648	437.648	475.726	-42.2628	386.681	221.341	-99.3046	342.102	234.786	104.622	370.218	196.853	170.59	129.248	877.542	286.587	166.53	668.836	188.908	153.564	587.289	-79.1313	175.831	408.246	-116.974	226.007	435.665	16.9826	177.33	278.254	-154.928
0	159.717	438.411	1146.89	159.007	196.864	1154.01	-51.1844	360.807	1187.43	-50.3124	269.611	1179.82	115.997	491.27	861.342	152.744	444.053	622.268	100.735	436.7	474.606	-59.0356	386.602	221.951	-116.002	342.118	236.174	87.4534	370.156	196.536	173.529	129.143	880.907	295.991	167.083	676.055	201.274	153.698	590.053	-58.9456	174.861	398.904	-98.3064	225.2	423.876	44.5887	175.722	275.273	-135.284
0	158.952	437.511	1148.9	159.243	197.918	1156.49	-51.5901	360.639	1189.02	-50.6367	269.279	1181.6	110.356	490.247	861.439	140.585	442.871	621.231	86.3344	435.693	474.095	-75.8519	386.535	222.897	-132.752	342.188	237.922	70.2128	370.041	196.275	176.271	129.076	884.701	304.361	167.672	683.456	212.963	153.843	592.72	-38.1011	174.052	388.892	-78.8671	224.548	411.298	72.627	174.423	272.187	-114.688
0	158.465	436.654	1150.75	159.765	199.094	1159.13	-51.7809	360.471	1191.06	-50.7711	268.896	1183.84	104.533	489.075	861.988	127.931	441.589	620.849	71.5071	434.676	474.247	-92.7004	386.495	224.256	-149.531	342.326	240.12	52.8904	369.872	196.066	178.88	129.011	888.905	311.653	168.279	690.872	223.953	153.976	595.208	-16.5256	173.382	378.327	-58.5736	224.022	398.084	101.061	173.424	269.038	-93.0546
0	158.223	435.924	1152.41	160.523	200.251	1161.86	-51.7526	360.292	1193.53	-50.7052	268.451	1186.54	98.5731	487.789	863.011	114.863	440.27	621.158	56.3271	433.704	475.107	-109.559	386.5	226.104	-166.305	342.541	242.855	35.482	369.653	195.909	181.405	128.919	893.483	317.834	168.888	698.14	234.229	154.076	597.445	5.84085	172.835	367.346	-37.3595	223.596	384.411	129.853	172.716	265.857	-70.3181
0	158.185	435.359	1153.93	161.469	201.261	1164.71	-51.5038	360.094	1196.39	-50.4308	267.938	1189.64	92.5276	486.43	864.52	101.486	438.979	622.185	40.8833	432.828	476.709	-126.395	386.563	228.508	-183.029	342.845	246.21	17.9883	369.39	195.8	183.863	128.783	898.381	322.88	169.483	705.106	243.781	154.127	599.372	29.0368	172.4	356.107	-15.1842	223.251	370.476	158.96	172.289	262.668	-46.4422
0	158.312	434.961	1155.39	162.567	202.021	1167.73	-51.0356	359.867	1199.62	-49.9426	267.355	1193.11	86.4545	485.045	866.522	87.9229	437.777	623.943	25.2781	432.099	479.071	-143.162	386.696	231.524	-199.645	343.24	250.249	0.414784	369.095	195.738	186.246	128.603	903.525	326.783	170.045	711.634	252.604	154.118	600.946	53.0701	172.073	344.791	7.95626	222.97	356.497	188.338	172.141	259.507	-21.4335
0	158.586	434.693	1156.91	163.794	202.461	1170.98	-50.3513	359.604	1203.17	-49.2379	266.705	1196.91	80.418	483.679	869.007	74.3092	436.721	626.429	9.62581	431.556	482.195	-159.8	386.904	235.181	-216.082	343.723	255.016	-17.2295	368.785	195.715	188.515	128.389	908.819	329.551	170.559	717.607	260.698	154.042	602.145	77.9084	171.856	333.598	32.0182	222.745	342.707	217.929	172.289	256.436	4.64725
0	159.009	434.499	1158.62	165.141	202.544	1174.54	-49.4565	359.298	1206.98	-48.3167	265.995	1200.98	74.4886	482.372	871.956	60.7886	435.855	629.619	-5.94847	431.229	486.062	-176.243	387.185	239.487	-232.26	344.282	260.529	-34.9323	368.485	195.719	190.613	128.16	914.152	331.214	171.003	722.927	268.071	153.9	602.966	103.468	171.761	322.744	56.9	222.569	329.352	247.659	172.769	253.558	31.6746
0	159.606	434.307	1160.61	166.608	202.267	1178.46	-48.3591	358.943	1211.02	-47.1819	265.235	1205.27	68.7414	481.16	875.329	47.5118	435.208	633.466	-21.3101	431.132	490.63	-192.414	387.53	244.422	-248.089	344.896	266.779	-52.6796	368.224	195.731	192.475	127.936	919.401	331.826	171.358	727.525	274.74	153.695	603.423	129.607	171.802	312.449	82.4327	222.437	316.682	277.419	173.648	251.014	59.4501
0	160.42	434.042	1162.97	168.201	201.657	1182.75	-47.0691	358.536	1215.22	-45.8393	264.434	1209.72	63.2537	480.068	879.074	34.6344	434.796	637.901	-36.3158	431.268	495.837	-208.233	387.926	249.94	-263.471	345.538	273.729	-70.4597	368.036	195.727	194.032	127.728	924.439	331.468	171.601	731.354	280.732	153.437	603.545	156.113	172.001	302.928	108.375	222.351	304.939	307.053	175.011	248.974	87.6973
0	161.496	433.643	1165.75	169.928	200.762	1187.4	-45.5992	358.076	1219.53	-44.2976	263.603	1214.27	58.1017	479.112	883.122	22.3176	434.616	642.83	-50.8141	431.625	501.595	-223.62	388.357	255.978	-278.302	346.177	281.322	-88.2658	367.95	195.679	195.23	127.535	929.145	330.254	171.713	734.398	286.082	153.138	603.375	182.701	172.379	294.376	134.413	222.32	294.344	336.335	176.953	247.614	116.061
0	162.874	433.065	1168.97	171.789	199.648	1192.36	-43.965	357.563	1223.9	-42.5691	262.75	1218.88	53.3581	478.297	887.394	10.7273	434.652	648.138	-64.6469	432.18	507.799	-238.495	388.812	262.459	-292.477	346.781	289.484	-106.097	367.989	195.567	196.032	127.335	933.413	328.332	171.68	736.67	290.83	152.818	602.968	209.012	172.957	286.95	160.164	222.365	285.078	364.963	179.55	247.072	144.114
0	164.576	432.288	1172.63	173.775	198.395	1197.56	-42.1848	356.996	1228.28	-40.6695	261.88	1223.49	49.0912	477.618	891.798	0.0337586	434.876	653.686	-77.6509	432.901	514.319	-252.783	389.281	269.3	-305.888	347.324	298.131	-123.955	368.163	195.379	196.427	127.089	937.159	325.876	171.496	738.217	295.013	152.497	602.383	234.616	173.761	280.753	185.192	222.527	277.269	392.548	182.828	247.419	171.368
0	166.6	431.314	1176.69	175.863	197.09	1202.9	-40.2807	356.377	1232.62	-38.6191	260.995	1228.07	45.3655	477.061	896.234	-9.59184	435.25	659.319	-89.6608	433.75	521.015	-266.409	389.764	276.421	-318.429	347.792	307.178	-141.839	368.467	195.125	196.434	126.745	940.331	323.087	171.168	739.119	298.664	152.2	601.679	259.029	174.81	275.821	209.02	222.86	270.974	418.634	186.747	248.629	197.293
0	168.917	430.169	1181.06	178.015	195.826	1208.28	-38.2782	355.707	1236.86	-36.4426	260.092	1232.55	42.2432	476.6	900.597	-17.982	435.732	664.868	-100.514	434.688	527.728	-279.305	390.27	283.751	-329.998	348.186	316.541	-159.737	368.882	194.84	196.104	126.244	942.907	320.176	170.718	739.482	301.8	151.952	600.908	281.732	176.122	272.112	231.155	223.435	266.168	442.721	191.183	250.572	221.342
0	171.47	428.885	1185.64	180.184	194.688	1213.59	-36.206	354.987	1240.96	-34.1693	259.167	1236.89	39.7859	476.205	904.776	-24.9802	436.281	670.152	-110.056	435.677	534.297	-291.402	390.815	291.224	-340.502	348.527	326.142	-177.621	369.368	194.592	195.523	125.539	944.9	317.348	170.179	739.43	304.424	151.777	600.106	302.199	177.706	269.503	251.109	224.322	262.744	464.3	195.94	253.011	242.979
0	174.18	427.502	1190.33	182.314	193.748	1218.74	-34.0956	354.219	1244.86	-31.8333	258.214	1241.02	38.0549	475.838	908.657	-30.4488	436.854	674.992	-118.149	436.681	540.559	-302.634	391.423	298.793	-349.86	348.855	335.916	-195.44	369.876	194.481	194.805	124.603	946.351	314.781	169.592	739.086	306.521	151.695	599.286	319.938	179.56	267.796	268.428	225.582	260.515	482.894	200.787	255.614	261.709
0	176.95	426.049	1194.97	184.352	193.058	1223.63	-31.9798	353.407	1248.49	-29.4721	257.225	1244.88	37.1101	475.462	912.128	-34.279	437.417	679.213	-124.676	437.672	546.357	-312.94	392.124	306.423	-358.006	349.226	345.807	-213.109	370.349	194.64	194.088	123.448	947.32	312.613	169.002	738.557	308.061	151.723	598.434	334.517	181.666	266.734	282.714	227.246	259.23	498.099	205.499	257.982	277.104
0	179.678	424.55	1199.44	186.255	192.641	1228.18	-29.8912	352.555	1251.8	-27.1259	256.199	1248.4	37.0075	475.046	915.08	-36.398	437.944	682.658	-129.554	438.629	551.551	-322.261	392.947	314.102	-364.895	349.704	355.771	-230.504	370.734	195.223	193.521	122.13	947.877	310.921	168.45	737.917	309.007	151.872	597.506	345.607	183.995	266.022	293.652	229.309	258.594	509.61	209.904	259.697	288.831
0	182.265	423.018	1203.61	187.992	192.488	1232.31	-27.8607	351.673	1254.69	-24.8367	255.138	1251.47	37.7935	474.565	917.41	-36.7743	438.415	685.194	-132.733	439.542	556.021	-330.54	393.918	321.831	-370.499	350.35	365.774	-247.453	370.996	196.393	193.246	120.747	948.095	309.716	167.968	737.192	309.318	152.149	596.437	352.996	186.507	265.367	301.026	231.724	258.295	517.246	213.918	260.388	296.672
0	184.627	421.465	1207.34	189.554	192.565	1235.96	-25.9165	350.773	1257.09	-22.6466	254.054	1254	39.4988	474.006	919.028	-35.4183	438.824	686.721	-134.198	440.406	559.682	-337.721	395.052	329.624	-374.812	351.21	375.792	-263.738	371.133	198.308	193.378	119.432	948.033	308.942	167.578	736.357	308.959	152.56	595.141	356.607	189.154	264.501	304.732	234.408	258.03	520.952	217.546	259.78	300.531
0	186.705	419.908	1210.54	190.946	192.812	1239.05	-24.0832	349.875	1258.89	-20.5979	252.964	1255.88	42.1311	473.372	919.857	-32.3793	439.175	687.179	-133.974	441.227	562.479	-343.748	396.349	337.502	-377.844	352.312	385.799	-279.096	371.181	201.093	193.982	118.329	947.732	308.479	167.289	735.334	307.907	153.105	593.53	356.499	191.887	263.215	304.783	237.252	257.534	520.799	220.86	257.739	300.445
0	188.473	418.373	1213.12	192.188	193.161	1241.53	-22.3825	349	1260	-18.7328	251.897	1257.01	45.6697	472.673	919.841	-27.7387	439.483	686.544	-132.113	442.016	564.394	-348.568	397.795	345.479	-379.621	353.656	395.768	-293.229	371.2	204.831	195.047	117.559	947.2	308.157	167.103	734.004	306.152	153.788	591.519	352.851	194.661	261.373	301.307	240.139	256.601	516.982	223.963	254.281	296.571
0	189.938	416.896	1215.01	193.305	193.539	1243.34	-20.8344	348.173	1260.31	-17.0927	250.885	1257.29	50.063	471.933	918.941	-21.6026	439.77	684.835	-128.693	442.788	565.444	-352.133	399.356	353.559	-380.183	355.215	405.665	-305.814	371.266	209.54	196.477	117.194	946.405	307.783	167.012	732.225	303.706	154.61	589.04	345.951	197.44	258.926	294.541	242.966	255.102	509.801	226.951	249.579	289.182
0	191.135	415.519	1216.15	194.321	193.88	1244.42	-19.4589	347.417	1259.75	-15.7181	249.961	1256.63	55.2296	471.178	917.147	-14.0937	440.061	682.107	-123.808	443.559	565.679	-354.399	400.989	361.728	-379.577	356.936	415.447	-316.53	371.455	215.176	198.087	117.231	945.267	307.166	167.01	729.859	300.598	155.572	586.054	336.169	200.197	255.909	284.815	245.653	252.992	499.645	229.883	243.942	278.651
0	192.117	414.284	1216.49	195.247	194.132	1244.69	-18.2773	346.753	1258.24	-14.6475	249.159	1254.98	61.0635	470.438	914.473	-5.34489	440.38	678.453	-117.563	444.344	565.174	-355.333	402.637	369.956	-377.844	358.745	425.061	-325.076	371.838	221.626	199.62	117.585	943.663	306.143	167.093	726.792	296.872	156.672	582.55	323.932	202.919	252.433	272.535	248.16	250.307	486.967	232.763	237.777	265.427
0	192.939	413.219	1216.01	196.081	194.253	1244.09	-17.3135	346.195	1255.75	-13.9154	248.505	1252.32	67.4419	469.739	910.966	4.50626	440.747	673.998	-110.065	445.15	564.027	-354.905	404.246	378.194	-375.016	360.551	434.445	-331.209	372.487	228.719	200.781	118.117	941.446	304.604	167.263	722.965	292.587	157.906	578.559	309.7	205.6	248.667	258.161	250.489	247.166	472.263	235.549	231.519	250.012
0	193.642	412.328	1214.66	196.8	194.219	1242.55	-16.5942	345.749	1252.25	-13.5498	248.017	1248.67	74.2345	469.105	906.703	15.3221	441.172	668.894	-101.421	445.979	562.355	-353.089	405.763	386.38	-371.096	362.261	443.529	-334.768	373.467	236.241	201.279	118.668	938.477	302.502	167.53	718.387	287.809	159.263	574.145	293.943	208.242	244.813	242.18	252.677	243.744	456.043	238.173	225.566	232.934
0	194.24	411.588	1212.44	197.357	194.015	1240.02	-16.1469	345.413	1247.8	-13.5693	247.704	1244.1	81.3108	468.552	901.798	26.9691	441.659	663.319	-91.7283	446.826	560.284	-349.86	407.152	394.44	-366.069	363.782	452.236	-335.69	374.842	243.956	200.883	119.102	934.664	299.856	167.903	713.143	282.607	160.722	569.401	277.11	210.841	241.078	225.075	254.783	240.259	438.801	240.568	220.222	214.715
0	194.713	410.949	1209.3	197.685	193.636	1236.43	-15.9977	345.18	1242.48	-13.98	247.566	1238.73	88.5484	468.089	896.399	39.3215	442.198	657.467	-81.0742	447.678	557.946	-345.195	408.39	402.295	-359.901	365.044	460.488	-334.009	376.656	251.631	199.458	119.342	929.999	296.745	168.389	707.385	277.048	162.252	564.445	259.61	213.384	237.651	207.293	256.862	236.934	420.981	242.69	215.667	195.833
0	195.015	410.343	1205.26	197.705	193.078	1231.77	-16.1673	345.033	1236.41	-14.7733	247.595	1232.71	95.8377	467.721	890.686	52.2649	442.772	651.54	-69.5333	448.517	555.472	-339.078	409.472	409.858	-352.563	366.001	468.206	-329.828	378.923	259.06	196.997	119.374	924.584	293.287	168.988	701.318	271.191	163.813	559.4	241.789	215.842	234.675	189.213	258.941	233.969	402.942	244.523	211.962	176.691
0	195.08	409.7	1200.29	197.336	192.336	1226.03	-16.6662	344.956	1229.78	-15.9245	247.777	1226.26	103.087	467.45	884.862	65.699	443.359	645.745	-57.1703	449.324	552.987	-331.506	410.412	417.038	-344.044	366.649	475.311	-323.272	381.626	266.08	193.624	119.234	918.626	289.619	169.686	695.168	265.082	165.355	554.382	223.91	218.164	232.235	171.119	261.006	231.511	384.936	246.075	209.068	157.594
0	194.841	408.97	1194.42	196.51	191.398	1219.28	-17.4909	344.927	1222.79	-17.393	248.093	1219.59	110.226	467.276	879.142	79.5381	443.931	640.279	-44.044	450.078	550.609	-322.498	411.237	423.735	-334.37	367.02	481.726	-314.455	384.707	272.571	189.562	118.977	912.411	285.859	170.456	689.146	258.749	166.82	549.486	206.15	220.287	230.346	153.197	263	229.633	367.098	247.365	206.882	138.738
0	194.248	408.139	1187.7	195.187	190.239	1211.65	-18.6213	344.93	1215.69	-19.1251	248.521	1212.94	117.205	467.201	873.74	93.7099	444.461	635.326	-30.2137	450.758	548.447	-312.097	411.982	429.842	-323.605	367.178	487.374	-303.471	388.07	278.452	185.095	118.656	906.254	282.077	171.256	683.417	252.195	168.153	544.777	188.606	222.146	228.961	135.54	264.839	228.337	349.47	248.411	205.263	120.222
0	193.28	407.237	1180.23	193.364	188.83	1203.34	-20.0205	344.949	1208.72	-21.0588	249.035	1206.55	123.993	467.228	868.844	108.152	444.923	631.046	-15.7437	451.347	546.594	-300.374	412.688	435.245	-311.849	367.213	492.176	-290.402	391.594	283.663	180.515	118.305	900.45	278.269	172.03	678.073	245.401	169.307	540.284	171.31	223.687	227.988	118.171	266.44	227.566	332.035	249.225	204.056	102.069
0	191.95	406.339	1172.17	191.086	187.138	1194.63	-21.6373	344.974	1202.12	-23.1297	249.608	1200.61	130.58	467.364	864.605	122.806	445.296	627.574	-0.707502	451.829	545.133	-287.425	413.394	439.826	-299.229	367.222	496.05	-275.336	395.14	288.157	176.07	117.939	895.227	274.345	172.712	673.124	238.322	170.25	536.007	154.25	224.887	227.31	101.065	267.75	227.221	314.747	249.816	203.119	84.2527
0	190.3	405.55	1163.76	188.441	185.142	1185.85	-23.4113	344.998	1196.1	-25.2767	250.205	1195.29	136.963	467.611	861.124	137.614	445.564	625.014	14.8107	452.192	544.131	-273.371	414.136	443.468	-285.881	367.298	498.914	-258.389	398.574	291.89	171.918	117.558	890.715	270.141	173.234	668.51	230.894	170.969	531.928	137.383	225.757	226.812	84.1721	268.754	227.188	297.56	250.207	202.337	66.7183
0	188.39	404.982	1155.32	185.551	182.847	1177.41	-25.2797	345.015	1190.81	-27.446	250.79	1190.7	143.148	467.97	858.453	152.513	445.717	623.441	30.7156	452.429	543.636	-258.349	414.94	446.065	-271.942	367.516	500.687	-239.714	401.781	294.82	168.102	117.154	886.937	265.445	173.541	664.128	223.038	171.472	528.016	120.659	226.341	226.395	67.4342	269.478	227.355	280.432	250.431	201.626	49.4026
0	186.29	404.728	1147.27	182.558	180.295	1169.7	-27.1837	345.019	1186.34	-29.5935	251.326	1186.87	149.136	468.436	856.606	167.427	445.75	622.905	46.9022	452.539	543.677	-242.499	415.817	447.525	-257.536	367.922	501.293	-219.491	404.68	296.914	164.544	116.723	883.816	260.041	173.608	659.87	214.672	171.787	524.249	104.022	226.701	225.986	50.7931	269.973	227.625	263.336	250.531	200.94	32.2438
0	184.075	404.842	1140.03	179.607	177.575	1163.11	-29.0732	344.999	1182.73	-31.6841	251.778	1183.82	154.919	468.992	855.572	182.274	445.662	623.432	63.2572	452.524	544.266	-225.96	416.765	447.78	-242.763	368.526	500.664	-197.917	407.225	298.15	161.065	116.275	881.212	253.748	173.446	655.656	205.716	171.956	520.613	87.4223	226.907	225.542	34.1979	270.3	227.923	246.252	250.553	200.257	15.1873
0	181.819	405.317	1134.05	176.82	174.82	1157.93	-30.9081	344.937	1179.98	-33.69	252.117	1181.51	160.475	469.616	855.324	196.956	445.455	625.029	79.662	452.391	545.391	-208.853	417.762	446.787	-227.697	369.304	498.744	-175.186	409.407	298.528	157.435	115.827	878.962	246.454	173.11	651.455	196.106	172.031	517.114	70.8204	227.021	225.048	17.6069	270.513	228.203	229.168	250.536	199.579	-1.81171
0	179.599	406.076	1129.69	174.286	172.187	1154.33	-32.6585	344.814	1178.04	-35.5879	252.324	1179.91	165.762	470.277	855.828	211.366	445.137	627.684	95.996	452.152	547.027	-191.28	418.775	444.53	-212.382	370.199	495.491	-151.472	411.25	298.069	153.432	115.411	876.93	238.123	172.686	647.289	185.794	172.066	513.776	54.1868	227.089	224.514	0.988657	270.652	228.445	212.076	250.509	198.916	-18.7883
0	177.495	406.978	1127.15	172.042	169.84	1152.34	-34.3021	344.614	1176.86	-37.357	252.389	1178.97	170.723	470.939	857.041	225.388	444.716	631.369	112.14	451.822	549.128	-173.313	419.756	441.021	-196.83	371.13	490.878	-126.92	412.806	296.82	148.888	115.062	875.03	228.794	172.281	643.23	174.758	172.112	510.644	37.5021	227.143	223.969	-15.6787	270.743	228.656	194.97	250.494	198.285	-35.7691
0	175.589	407.838	1126.48	170.088	167.908	1151.82	-35.821	344.326	1176.38	-38.9776	252.314	1178.64	175.294	471.565	858.912	238.902	444.207	636.032	127.98	451.418	551.637	-154.994	420.654	436.298	-181.024	372.004	484.899	-101.647	414.143	294.854	143.721	114.815	873.243	218.559	172	639.382	162.995	172.21	507.773	20.7556	227.197	223.459	-32.4087	270.797	228.867	177.842	250.507	197.703	-52.7744
0	173.963	408.468	1127.51	168.39	166.467	1152.51	-37.1992	343.952	1176.55	-40.4308	252.107	1178.9	179.418	472.125	861.387	251.788	443.624	641.602	143.414	450.961	554.481	-136.335	421.42	430.419	-164.92	372.726	477.569	-75.7391	415.333	292.265	137.941	114.701	871.611	207.534	171.93	635.865	150.523	172.392	505.234	3.9436	227.257	223.043	-49.2081	270.816	229.129	160.685	250.563	197.182	-69.8198
0	172.685	408.725	1129.91	166.906	165.525	1154.12	-38.4213	343.508	1177.32	-41.699	251.792	1179.71	183.063	472.592	864.406	263.931	442.988	647.978	158.349	450.474	557.579	-117.32	422.01	423.464	-148.449	373.213	468.924	-49.2636	416.44	289.162	131.635	114.746	870.218	195.834	172.129	632.801	137.374	172.672	503.102	-12.9327	227.317	222.787	-66.0773	270.793	229.511	143.49	250.671	196.73	-86.9173
0	171.802	408.534	1133.31	165.609	165.03	1156.31	-39.4715	343.022	1178.67	-42.7671	251.395	1181.06	186.23	472.954	867.913	275.223	442.318	655.031	172.712	449.982	560.838	-97.9092	422.393	415.524	-131.525	373.401	459.027	-22.2725	417.512	285.663	124.94	114.967	869.173	183.555	172.609	630.297	123.593	173.049	501.452	-29.8675	227.365	222.764	-83.0117	270.714	230.096	126.248	250.838	196.351	-104.075
0	171.332	407.903	1137.3	164.491	164.896	1158.8	-40.3344	342.532	1180.57	-43.6234	250.95	1182.93	188.962	473.21	871.862	285.569	441.636	662.61	186.441	449.505	564.158	-78.0438	422.551	406.698	-114.047	373.253	447.964	5.19013	418.571	281.884	118.012	115.37	868.583	170.771	173.345	628.441	109.241	173.507	500.359	-46.8503	227.381	223.05	-100.001	270.559	230.978	108.947	251.061	196.041	-121.297
0	171.251	406.913	1141.53	163.572	165.022	1161.41	-40.9965	342.081	1183	-44.2612	250.494	1185.31	191.335	473.375	876.217	294.888	440.961	670.541	199.494	449.067	567.437	-57.6505	422.48	397.09	-95.9022	372.765	435.848	33.086	419.619	277.936	110.994	115.949	868.536	157.537	174.274	627.297	94.3895	174.016	499.891	-63.8656	227.34	223.719	-117.028	270.303	232.255	91.5786	251.332	195.794	-138.578
0	171.507	405.7	1145.74	162.881	165.316	1163.99	-41.4477	341.71	1185.94	-44.6782	250.058	1188.18	193.446	473.475	880.954	303.11	440.313	678.643	211.839	448.684	570.572	-36.6473	422.192	386.809	-76.9792	371.96	422.817	61.3828	420.638	273.915	103.999	116.678	869.093	143.904	175.31	626.907	79.1232	174.536	500.107	-80.8907	227.217	224.85	-134.069	269.923	234.029	74.1354	251.638	195.602	-155.904
0	172.018	404.438	1149.77	162.446	165.714	1166.49	-41.6827	341.452	1189.35	-44.877	249.671	1191.51	195.4	473.543	886.054	310.175	439.705	686.727	223.458	448.37	573.467	-14.9484	421.71	375.969	-57.1703	370.89	409.035	90.0556	421.594	269.892	97.1002	117.519	870.283	129.938	176.356	627.293	63.5427	175.02	501.053	-97.8936	226.989	226.513	-151.085	269.403	236.398	56.6148	251.966	195.454	-173.247
0	172.687	403.317	1153.55	162.268	166.186	1168.94	-41.7011	341.33	1193.22	-44.8636	249.357	1195.27	197.285	473.614	891.494	316.038	439.149	694.612	234.338	448.132	576.041	7.52823	421.069	364.693	-36.3834	369.629	394.688	119.087	422.44	265.917	90.3395	118.424	872.106	115.734	177.321	628.463	47.7616	175.422	502.761	-114.832	226.639	228.775	-168.026	268.737	239.449	39.0199	252.298	195.341	-190.56
0	173.407	402.523	1157.05	162.323	166.722	1171.37	-41.5072	341.35	1197.48	-44.6468	249.127	1199.41	199.165	473.715	897.24	320.662	438.652	702.127	244.472	447.974	578.228	30.8521	420.312	353.122	-14.5529	368.262	379.989	148.467	423.116	262.018	83.735	119.339	874.541	101.416	178.125	630.407	31.9049	175.7	505.244	-131.652	226.164	231.688	-184.825	267.932	243.254	21.3586	252.618	195.248	-207.782
0	174.075	402.205	1160.27	162.573	167.317	1173.87	-41.1095	341.508	1202.11	-44.2367	248.989	1203.88	201.062	473.859	903.238	324.031	438.218	709.121	253.854	447.896	579.991	55.0688	419.481	341.423	8.34919	366.884	365.174	178.186	423.553	258.218	77.2976	120.213	877.548	87.1338	178.715	633.101	16.1063	175.82	508.498	-148.29	225.566	235.289	-201.402	267.007	247.86	3.64077	252.909	195.164	-224.833
0	174.598	402.456	1163.21	162.992	167.958	1176.53	-40.5186	341.786	1207.03	-43.6434	248.942	1208.64	202.962	474.042	909.409	326.144	437.849	715.466	262.483	447.89	581.313	80.1869	418.617	329.787	32.3004	365.584	350.503	208.23	423.68	254.558	71.0453	121	881.076	73.0547	179.059	636.503	0.503879	175.762	512.496	-164.676	224.861	239.593	-217.668	265.99	253.287	-14.1253	253.156	195.075	-241.626
0	174.914	403.288	1165.85	163.575	168.616	1179.43	-39.7466	342.157	1212.18	-42.8767	248.976	1213.62	204.811	474.239	915.65	327.024	437.547	721.061	270.356	447.948	582.205	106.163	417.753	318.436	57.2174	364.441	336.255	238.563	423.421	251.105	65.0137	121.664	885.064	59.3476	179.151	640.549	-14.7639	175.518	517.191	-180.738	224.069	244.59	-233.533	264.916	259.527	-31.9359	253.345	194.967	-258.063
0	175.002	404.614	1168.18	164.333	169.261	1182.65	-38.8056	342.589	1217.5	-41.9447	249.077	1218.74	206.532	474.414	921.838	326.721	437.312	725.833	277.474	448.058	582.698	132.89	416.91	307.616	82.9473	363.512	322.723	269.107	422.704	247.962	59.2597	122.181	889.439	46.173	179.003	645.159	-29.561	175.092	522.515	-196.405	223.215	250.244	-248.906	263.822	266.541	-49.7933	253.47	194.826	-274.048
0	174.886	406.261	1170.16	165.29	169.862	1186.22	-37.7075	343.045	1222.91	-40.8547	249.226	1223.96	208.028	474.526	927.834	325.316	437.146	729.743	283.845	448.202	582.84	160.179	416.095	297.583	109.264	362.827	310.199	299.723	421.461	245.26	53.859	122.536	894.117	33.6769	178.638	650.234	-43.7561	174.496	528.381	-211.615	222.323	256.495	-263.703	262.741	274.265	-67.7038	253.531	194.639	-289.486
0	174.631	407.999	1171.8	166.465	170.394	1190.17	-36.4633	343.491	1228.36	-39.6125	249.4	1229.18	209.2	474.539	933.497	322.918	437.049	732.782	289.48	448.363	582.694	187.758	415.3	288.585	135.868	362.379	298.954	330.189	419.636	243.144	48.8995	122.723	899.006	21.9907	178.088	655.657	-57.2221	173.753	534.68	-226.307	221.416	263.268	-277.849	261.704	282.616	-85.6741	253.534	194.399	-304.29
0	174.318	409.593	1173.1	167.876	170.837	1194.46	-35.0844	343.896	1233.77	-38.2242	249.576	1234.36	209.957	474.433	938.687	319.669	437.026	734.974	294.398	448.519	582.325	215.268	414.504	280.838	162.393	362.127	289.215	360.193	417.199	241.751	44.4739	122.746	904.006	11.2349	177.387	661.301	-69.8363	172.889	541.292	-240.432	220.512	270.477	-291.276	260.731	291.5	-103.704	253.492	194.114	-318.382
0	174.017	410.855	1174.06	169.526	171.18	1199.07	-33.5825	344.236	1239.08	-36.6968	249.733	1239.41	210.222	474.21	943.283	315.739	437.079	736.376	298.62	448.647	581.802	242.266	413.674	274.499	188.406	361.993	281.144	389.333	414.152	241.188	40.671	122.617	909.014	1.52595	176.566	667.022	-81.4783	171.93	548.081	-253.943	219.622	278.032	-303.922	259.832	300.823	-121.783	253.421	193.816	-331.69
0	173.777	411.661	1174.67	171.404	171.425	1203.94	-31.9716	344.495	1244.24	-35.0402	249.852	1244.3	209.949	473.902	947.188	311.323	437.211	737.073	302.167	448.724	581.185	268.246	412.767	269.639	213.43	361.872	274.812	417.134	410.546	241.512	37.569	122.359	913.922	-7.0197	175.658	672.665	-92.0293	170.906	554.9	-266.796	218.749	285.852	-315.734	259.004	310.49	-139.881	253.336	193.566	-344.154
0	173.619	411.958	1174.93	173.482	171.589	1208.98	-30.2686	344.668	1249.18	-33.2682	249.918	1248.96	209.124	473.569	950.339	306.629	437.419	737.169	305.057	448.731	580.524	292.658	411.741	266.226	236.956	361.645	270.191	443.072	406.478	242.698	35.231	122.002	918.623	-14.2831	174.693	678.067	-101.373	169.843	561.6	-278.943	217.888	293.862	-326.659	258.23	320.419	-157.944	253.249	193.459	-355.721
0	173.544	411.762	1174.84	175.714	171.706	1214.13	-28.4945	344.757	1253.86	-31.3996	249.921	1253.34	207.768	473.291	952.708	301.866	437.696	736.782	307.302	448.65	579.846	314.945	410.554	264.12	258.473	361.196	267.147	466.608	402.088	244.612	33.7038	121.59	923.005	-20.1459	173.697	683.063	-109.397	168.766	568.024	-290.334	217.024	302	-336.646	257.482	330.533	-175.892	253.17	193.611	-366.341
0	173.537	411.137	1174.37	178.039	171.822	1219.28	-26.675	344.771	1258.22	-29.4591	249.858	1257.39	205.946	473.161	954.306	297.229	438.025	736.027	308.905	448.468	579.156	334.577	409.176	263.077	277.489	360.427	265.452	487.227	397.532	246.977	33.0195	121.168	926.959	-24.4969	172.7	687.487	-115.998	167.696	574.023	-300.908	216.136	310.216	-345.643	256.72	340.764	-193.612	253.103	194.153	-375.967
0	173.584	410.181	1173.53	180.387	171.997	1224.34	-24.8398	344.727	1262.19	-27.4766	249.729	1261.08	203.761	473.261	955.169	292.887	438.378	735.01	309.863	448.175	578.432	351.084	407.586	262.773	293.563	359.28	264.803	504.474	392.958	249.383	33.1959	120.785	930.378	-27.2438	171.728	691.188	-121.087	166.648	579.456	-310.597	215.195	318.466	-353.597	255.901	351.046	-210.959	253.047	195.206	-384.552
0	173.678	409.01	1172.33	182.685	172.284	1229.18	-23.0224	344.643	1265.72	-25.4869	249.537	1264.33	201.351	473.649	955.36	288.968	438.722	733.813	310.177	447.766	577.627	364.088	405.785	262.837	306.32	357.744	264.847	517.985	388.48	251.332	34.2369	120.484	933.159	-28.324	170.806	694.033	-124.597	165.631	584.199	-319.327	214.171	326.709	-360.459	254.979	361.318	-227.76	252.995	196.865	-392.05
0	173.825	407.753	1170.83	184.867	172.73	1233.69	-21.2583	344.537	1268.74	-23.5282	249.291	1267.1	198.884	474.333	954.954	285.559	439.016	732.489	309.849	447.238	576.676	373.323	403.783	262.894	315.475	355.859	265.205	527.514	384.16	252.336	36.1301	120.298	935.208	-27.7149	169.953	695.918	-126.487	164.649	588.151	-327.017	213.034	334.912	-366.182	253.91	371.518	-243.817	252.93	199.18	-398.419
0	174.044	406.539	1169.12	186.877	173.363	1237.76	-19.5839	344.428	1271.17	-21.6399	249	1269.3	196.538	475.266	954.034	282.698	439.221	731.058	308.896	446.588	575.504	378.646	401.609	262.613	320.837	353.714	265.508	532.938	380.009	252.02	38.8437	120.25	936.447	-25.4386	169.182	696.776	-126.746	163.7	591.242	-333.594	211.757	343.038	-370.731	252.662	381.585	-258.907	252.819	202.158	-403.62
0	174.362	405.503	1167.31	188.676	174.188	1241.27	-18.0356	344.33	1272.93	-19.8612	248.676	1270.88	194.494	476.339	952.687	280.379	439.3	729.509	307.344	445.814	574.035	380.041	399.3	261.741	322.328	351.43	265.426	534.266	375.996	250.21	42.3248	120.349	936.818	-21.5602	168.496	696.58	-125.393	162.777	593.431	-338.988	210.326	351.06	-374.085	251.215	391.461	-272.794	252.612	205.768	-407.629
0	174.809	404.779	1165.59	190.247	175.191	1244.12	-16.6494	344.25	1273.94	-18.2292	248.333	1271.75	192.908	477.401	950.999	278.559	439.226	727.805	305.238	444.915	572.202	377.621	396.9	260.133	319.985	349.143	264.707	531.629	372.074	246.968	46.5005	120.594	936.288	-16.1817	167.892	695.34	-122.476	161.87	594.715	-343.146	208.733	358.952	-376.234	249.57	401.089	-285.235	252.241	209.952	-410.431
0	175.403	404.49	1164.14	191.588	176.339	1246.2	-15.4608	344.19	1274.14	-16.7794	247.983	1271.84	191.892	478.28	949.046	277.168	438.979	725.887	302.632	443.887	569.954	371.614	394.453	257.758	313.969	346.983	263.192	525.276	368.211	242.575	51.2828	120.972	934.85	-9.4317	167.359	693.105	-118.068	160.969	595.121	-346.027	206.988	366.695	-377.185	247.745	410.416	-295.988	251.619	214.635	-412.024
0	176.146	404.747	1163.13	192.71	177.59	1247.42	-14.5045	344.145	1273.45	-15.545	247.636	1271.07	191.494	478.826	946.891	276.116	438.551	723.687	299.592	442.73	567.266	362.356	392.004	254.689	304.567	345.047	260.837	515.563	364.41	237.463	56.5752	121.463	932.522	-1.45441	166.879	689.953	-112.257	160.064	594.708	-347.605	205.106	374.278	-376.949	245.78	419.397	-304.822	250.645	219.736	-412.411
0	177.011	405.627	1162.69	193.634	178.894	1247.72	-13.8137	344.103	1271.82	-14.5571	247.301	1269.4	191.682	478.938	944.57	275.31	437.941	721.143	296.186	441.439	564.137	350.274	389.59	251.077	292.186	343.386	257.709	502.949	360.73	232.122	62.2802	122.044	929.348	7.60145	166.436	685.986	-105.145	159.147	593.558	-347.863	203.112	381.688	-375.541	243.729	427.991	-311.536	249.22	225.167	-411.6
0	177.945	407.164	1162.87	194.379	180.202	1247.03	-13.4187	344.047	1269.24	-13.8441	246.987	1266.79	192.342	478.593	942.088	274.654	437.157	718.206	292.483	440.014	560.591	335.867	387.237	247.129	277.341	341.992	253.973	487.977	357.268	227.007	68.3053	122.689	925.396	17.5919	166.011	681.33	-96.8347	158.214	591.776	-346.789	201.037	388.91	-372.967	241.652	436.165	-315.976	247.25	230.835	-409.592
0	178.875	409.326	1163.66	194.956	181.471	1245.31	-13.3445	343.959	1265.72	-13.4306	246.697	1263.24	193.278	477.844	939.408	274.064	436.213	714.851	288.539	438.456	556.676	319.676	384.959	243.068	260.623	340.799	249.868	471.254	354.138	222.454	74.5672	123.369	920.754	28.385	165.594	676.126	-87.4298	157.267	589.48	-344.372	198.91	395.925	-369.229	239.608	443.89	-318.046	244.669	236.638	-406.382
0	179.71	412.014	1164.93	195.36	182.66	1242.52	-13.6079	343.817	1261.29	-13.3353	246.434	1258.76	194.238	476.812	936.463	273.461	435.131	711.081	284.396	436.773	552.455	302.252	382.756	239.114	242.659	339.699	245.671	453.413	351.438	218.635	80.9949	124.055	915.531	39.8662	165.179	670.531	-77.0265	156.312	586.798	-340.601	196.758	402.706	-364.318	237.645	451.141	-317.725	241.445	242.464	-401.96
0	180.357	415.06	1166.49	195.568	183.741	1238.66	-14.2147	343.602	1256.04	-13.5683	246.201	1253.43	194.947	475.65	933.162	272.776	433.938	706.928	280.075	434.98	547.998	284.113	380.616	235.459	224.042	338.559	241.654	435.05	349.221	215.563	87.5299	124.717	909.862	51.9408	164.767	664.71	-65.713	155.36	583.862	-335.467	194.601	409.221	-358.232	235.794	457.897	-315.049	237.592	248.203	-396.316
0	180.729	418.246	1168.12	195.541	184.684	1233.74	-15.1572	343.298	1250.1	-14.1291	245.996	1247.34	195.14	474.512	929.415	271.943	432.669	702.444	275.571	433.101	543.379	265.701	378.517	232.253	205.274	337.254	238.046	416.648	347.483	213.136	94.1266	125.326	903.899	64.5343	164.367	658.837	-53.5697	154.426	580.805	-328.969	192.449	415.43	-350.973	234.064	464.131	-310.093	233.171	253.757	-389.453
0	180.764	421.335	1169.57	195.235	185.465	1227.83	-16.4129	342.892	1243.63	-15.0046	245.818	1240.63	194.604	473.517	925.15	270.897	431.363	697.695	270.859	431.169	538.664	247.345	376.444	229.587	186.721	335.696	235.007	398.523	346.161	211.205	100.751	125.852	897.816	77.5894	163.987	653.086	-40.6721	153.523	577.756	-321.119	190.305	421.284	-342.566	232.444	469.818	-302.949	228.282	259.046	-381.395
0	180.441	424.088	1170.58	194.61	186.055	1221	-17.9456	342.378	1236.82	-16.169	245.662	1233.49	193.21	472.733	920.34	269.57	430.06	692.747	265.891	429.224	533.906	229.254	374.396	227.484	168.597	333.861	232.612	380.807	345.156	209.625	107.377	126.265	891.797	91.0611	163.639	647.628	-27.0936	152.663	574.837	-311.948	188.163	426.725	-333.058	230.9	474.922	-293.713	223.056	264.01	-372.191
0	179.796	426.289	1170.92	193.642	186.429	1213.41	-19.7073	341.759	1229.88	-17.5848	245.525	1226.1	190.926	472.179	915.015	267.892	428.801	687.659	260.609	427.313	529.149	211.523	372.398	225.908	150.976	331.798	230.856	363.486	344.361	208.279	113.989	126.538	886.031	104.909	163.331	642.619	-12.9086	151.858	572.162	-301.509	186.011	431.686	-322.518	229.384	479.402	-282.481	217.642	268.603	-361.917
0	178.915	427.77	1170.42	192.334	186.567	1205.28	-21.6428	341.048	1223.02	-19.2049	245.402	1218.69	187.813	471.832	909.269	265.793	427.623	682.476	254.955	425.48	524.421	194.165	370.498	224.771	133.83	329.623	229.676	346.466	343.692	207.084	120.571	126.648	880.691	119.093	163.068	638.202	1.80545	151.114	569.831	-289.879	183.83	436.094	-311.041	227.844	483.212	-269.352	212.191	272.79	-350.672
0	177.926	428.434	1168.96	190.719	186.463	1196.87	-23.6947	340.269	1216.43	-20.9769	245.288	1211.46	184.01	471.648	903.258	263.207	426.558	677.235	248.879	423.765	519.743	177.136	368.754	223.96	117.069	327.48	228.97	329.617	343.101	205.986	127.11	126.578	875.922	133.565	162.852	634.495	16.9665	150.432	567.93	-277.154	181.606	439.875	-298.731	226.232	486.294	-254.433	206.842	276.545	-338.568
0	176.96	428.283	1166.49	188.855	186.128	1188.46	-25.8093	339.457	1210.27	-22.847	245.184	1204.62	179.708	471.577	897.177	260.076	425.63	671.962	242.348	422.194	515.129	160.369	367.224	223.362	100.578	325.512	228.63	312.82	342.574	204.956	133.588	126.322	871.83	148.27	162.683	631.595	32.4881	149.814	566.528	-263.449	179.325	442.954	-285.701	224.509	488.588	-237.844	201.707	279.842	-325.721
0	176.114	427.44	1163.09	186.815	185.594	1180.34	-27.9402	338.654	1204.66	-24.7657	245.087	1198.33	175.126	471.568	891.238	256.356	424.851	666.685	235.342	420.779	510.59	143.79	365.945	222.88	84.2494	323.824	228.553	295.992	342.115	203.976	139.98	125.885	868.472	163.14	162.559	629.577	48.2799	149.259	565.676	-248.88	176.981	445.259	-272.058	222.654	490.031	-219.723	196.861	282.656	-312.242
0	175.413	426.149	1158.95	184.673	184.899	1172.75	-30.0505	337.901	1199.67	-26.6905	244.998	1192.69	170.477	471.58	885.634	252.023	424.218	661.435	227.853	419.518	506.137	127.33	364.933	222.446	67.9954	322.472	228.659	279.088	341.739	203.042	146.25	125.28	865.864	178.099	162.481	628.495	64.2482	148.762	565.405	-233.566	174.579	446.729	-257.899	220.665	490.557	-200.218	192.343	284.959	-298.22
0	174.787	424.75	1154.34	182.496	184.093	1165.85	-32.113	337.232	1195.33	-28.5882	244.922	1187.77	165.944	471.58	880.518	247.064	423.714	656.249	219.871	418.396	501.785	110.932	364.175	222.022	51.7557	321.458	228.888	262.101	341.455	202.153	152.35	124.534	863.994	193.061	162.448	628.388	80.2974	148.321	565.73	-217.615	172.135	447.31	-243.304	218.563	490.104	-179.489	188.155	286.728	-283.728
0	174.1	423.579	1149.64	180.339	183.228	1159.77	-34.1081	336.669	1191.63	-30.4345	244.86	1183.6	161.641	471.546	875.978	241.476	423.31	651.171	211.381	417.391	497.553	94.5536	363.638	221.595	35.4935	320.743	229.201	245.045	341.263	201.315	158.215	123.679	862.829	207.929	162.456	629.281	96.3309	147.931	566.644	-201.121	169.676	446.958	-228.332	216.385	488.613	-157.685	184.275	287.944	-268.812
0	173.219	422.847	1145.25	178.248	182.359	1154.59	-36.0207	336.219	1188.56	-32.2116	244.818	1180.17	157.602	471.46	872.043	235.256	422.963	646.25	202.362	416.476	493.467	78.1619	363.276	221.168	19.1898	320.266	229.574	227.946	341.153	200.532	163.766	122.751	862.325	222.597	162.5	631.193	112.252	147.587	568.128	-184.163	167.239	445.644	-213.022	214.181	486.032	-134.941	180.665	288.602	-253.499
0	172.06	422.582	1141.52	176.263	181.54	1150.35	-37.8372	335.882	1186.07	-33.9062	244.8	1177.45	153.777	471.312	868.685	228.397	422.627	641.533	192.784	415.622	489.558	61.735	363.038	220.757	2.83697	319.957	229.993	210.829	341.108	199.806	168.919	121.789	862.437	236.948	162.571	634.125	127.964	147.281	570.144	-166.8	164.866	443.343	-197.395	212.01	482.319	-111.369	177.281	288.709	-237.791
0	170.604	422.661	1138.73	174.424	180.829	1147.12	-39.5435	335.649	1184.14	-35.5064	244.807	1175.4	150.049	471.092	865.846	220.877	422.256	637.071	182.614	414.798	485.866	45.2587	362.877	220.378	-13.5672	319.753	230.449	193.713	341.109	199.135	173.596	120.828	863.117	250.863	162.657	638.064	143.375	147.005	572.642	-149.072	162.603	440.048	-181.449	209.934	477.445	-87.0564	174.086	288.295	-221.674
0	168.902	422.881	1136.99	172.768	180.286	1144.9	-41.1234	335.51	1182.76	-37.0005	244.843	1174	146.26	470.794	863.457	212.666	421.807	632.914	171.82	413.977	482.434	28.725	362.753	220.051	-30.0239	319.604	230.943	176.607	341.137	198.517	177.736	119.9	864.323	264.214	162.744	642.971	158.395	146.746	575.556	-131.001	160.488	435.76	-165.166	208.007	471.395	-62.0732	171.051	287.408	-205.112
0	167.054	423.039	1136.31	171.331	179.966	1143.69	-42.5586	335.457	1181.91	-38.3755	244.908	1173.21	142.244	470.413	861.457	203.732	421.244	629.111	160.374	413.134	479.315	12.1291	362.637	219.797	-46.5365	319.478	231.48	159.511	341.174	197.949	181.318	119.029	866.024	276.881	162.816	648.779	172.942	146.491	578.811	-112.586	158.556	430.497	-148.508	206.278	464.174	-36.4802	168.164	286.108	-188.054
0	165.192	422.989	1136.54	170.142	179.915	1143.43	-43.8299	335.482	1181.59	-39.6173	244.997	1173.02	137.856	469.94	859.808	194.043	420.544	625.716	148.258	412.253	476.564	-4.53296	362.512	219.643	-63.111	319.361	232.083	142.413	341.202	197.431	184.361	118.227	868.202	288.749	162.859	655.389	186.94	146.223	582.32	-93.8087	156.833	424.289	-131.421	204.782	455.81	-10.3338	165.429	284.465	-170.432
0	163.451	422.673	1137.47	169.219	180.155	1143.99	-44.9184	335.579	1181.8	-40.7103	245.106	1173.4	132.993	469.368	858.497	183.584	419.696	622.785	135.467	411.328	474.242	-21.2642	362.375	219.624	-79.7543	319.255	232.789	125.3	341.205	196.97	186.926	117.499	870.852	299.719	162.862	662.67	200.323	145.927	585.986	-74.6317	155.335	417.177	-113.836	203.539	446.353	16.3099	162.861	282.549	-152.165
0	161.951	422.115	1138.85	168.57	180.675	1145.24	-45.8073	335.743	1182.55	-41.639	245.222	1174.37	127.609	468.688	857.538	172.359	418.699	620.375	122.014	410.362	472.414	-38.0664	362.229	219.786	-96.4719	319.172	233.657	108.15	341.168	196.57	189.109	116.834	873.984	309.704	162.813	670.467	213.034	145.586	589.706	-55.0012	154.069	409.221	-95.671	202.555	435.882	43.3952	160.481	280.427	-133.161
0	160.771	421.398	1140.44	168.191	181.426	1147.03	-46.4829	335.966	1183.83	-42.3879	245.332	1175.89	121.718	467.891	856.968	160.397	417.569	618.547	107.929	409.369	471.146	-54.9383	362.089	220.191	-113.265	319.132	234.761	90.9456	341.079	196.236	191.023	116.215	877.611	318.635	162.703	678.605	225.027	145.185	593.375	-34.8527	153.031	400.492	-76.8415	201.822	424.497	70.8701	158.309	278.152	-113.329
0	159.945	420.626	1142.07	168.068	182.325	1149.23	-46.9357	336.236	1185.63	-42.9436	245.418	1177.96	115.388	466.973	856.834	147.757	416.335	617.362	93.2659	408.373	470.503	-71.8733	361.971	220.911	-130.129	319.159	236.196	73.6665	340.932	195.969	192.778	115.62	881.743	326.456	162.522	686.899	236.265	144.708	596.889	-14.1171	152.211	391.078	-57.2624	201.325	412.327	98.6887	156.363	275.767	-92.5784
0	159.463	419.896	1143.66	168.183	183.272	1151.75	-47.1604	336.539	1187.94	-43.2951	245.464	1180.56	108.728	465.937	857.191	134.523	415.037	616.873	78.0956	407.407	470.545	-88.857	361.893	222.028	-147.049	319.277	238.066	56.2976	340.725	195.767	194.468	115.027	886.376	333.126	162.261	695.163	246.721	144.147	600.148	7.27247	151.595	381.085	-36.8588	201.038	399.524	126.811	154.656	273.295	-70.8316
0	159.283	419.279	1145.17	168.515	184.162	1154.56	-47.1558	336.858	1190.73	-43.435	245.454	1183.65	101.873	464.792	858.085	120.809	413.723	617.13	62.5111	406.51	471.325	-105.864	361.874	223.63	-163.994	319.506	240.481	38.8296	340.46	195.629	196.15	114.422	891.483	338.616	161.914	703.212	256.377	143.493	603.066	29.3719	151.165	370.643	-15.5751	200.935	386.266	155.201	153.21	270.749	-48.0341
0	159.353	418.806	1146.68	169.048	184.906	1157.66	-46.9243	337.174	1193.95	-43.3592	245.378	1187.21	94.9694	463.559	859.55	106.751	412.449	618.165	46.623	405.725	472.885	-122.856	361.927	225.8	-180.919	319.862	243.547	21.2615	340.146	195.551	197.846	113.8	897.007	342.909	161.474	710.878	265.223	142.747	605.573	52.2178	150.908	359.9	6.61523	200.983	372.752	183.824	152.051	268.139	-24.1641
0	159.624	418.469	1148.27	169.766	185.435	1161.1	-46.471	337.472	1197.57	-43.0675	245.232	1191.17	88.1562	462.265	861.597	92.5068	411.27	619.996	30.5583	405.092	475.25	-139.779	362.063	228.613	-197.758	320.35	247.355	3.60155	339.797	195.527	199.539	113.164	902.861	346.003	160.94	718.005	273.259	141.914	607.617	75.8185	150.809	349.033	29.6994	201.151	359.201	212.638	151.223	265.479	0.756037
0	160.069	418.225	1150.07	170.664	185.709	1164.92	-45.8024	337.733	1201.53	-42.562	245.015	1195.49	81.5605	460.947	864.22	78.2474	410.239	622.619	14.4585	404.648	478.427	-156.566	362.285	232.123	-214.429	320.962	251.975	-14.1333	339.431	195.549	201.18	112.527	908.929	347.911	160.311	724.461	280.494	141.004	609.17	100.144	150.857	338.236	53.6151	201.402	345.85	241.593	150.791	262.808	26.6492
0	160.684	418.011	1152.18	171.741	185.713	1169.19	-44.9263	337.944	1205.77	-41.8472	244.732	1200.11	75.2893	459.646	867.387	64.1553	409.4	626.007	-1.52418	404.423	482.402	-173.139	362.591	236.358	-230.832	321.677	257.447	-31.9207	339.073	195.6	202.7	111.903	915.072	348.667	159.589	730.138	286.946	140.034	610.228	125.117	151.048	327.723	78.2413	201.7	332.945	270.618	150.84	260.198	53.3741
0	161.491	417.756	1154.7	172.998	185.456	1173.93	-43.8512	338.095	1210.22	-40.9292	244.393	1204.95	69.4293	458.406	871.048	50.4163	408.786	630.109	-17.2297	404.434	487.134	-189.413	362.97	241.318	-246.856	322.462	263.774	-49.7382	338.751	195.655	204.021	111.302	921.136	348.327	158.78	734.96	292.645	139.025	610.807	150.601	151.376	317.717	103.393	202.009	320.733	299.608	151.48	257.768	80.718
0	162.524	417.395	1157.69	174.434	184.965	1179.14	-42.5863	338.178	1214.84	-39.8153	244.008	1209.96	64.0477	457.265	875.137	37.2151	408.417	634.847	-32.4937	404.687	492.56	-205.297	363.41	246.967	-262.381	323.272	270.926	-67.5697	338.499	195.684	205.066	110.729	926.965	346.975	157.891	738.882	297.631	138.001	610.95	176.391	151.843	308.438	128.817	202.301	309.451	328.409	152.822	255.672	108.394
0	163.823	416.879	1161.16	176.037	184.281	1184.77	-41.1422	338.19	1219.56	-38.5146	243.59	1215.07	59.1956	456.258	879.569	24.731	408.296	640.118	-47.1502	405.175	498.589	-220.704	363.892	253.242	-277.283	324.061	278.838	-85.4097	338.346	195.656	205.768	110.174	932.412	344.729	156.934	741.896	301.949	136.992	610.713	202.206	152.453	300.089	154.197	202.564	299.309	356.799	154.96	254.088	136.046
0	165.417	416.184	1165.13	177.786	183.452	1190.77	-39.5314	338.129	1224.32	-37.0381	243.149	1220.21	54.9125	455.408	884.253	13.1356	408.415	645.797	-61.0342	405.88	505.11	-235.545	364.402	260.055	-291.438	324.785	287.421	-103.265	338.32	195.546	206.08	109.615	937.347	341.742	155.926	744.033	305.649	136.026	610.171	227.691	153.216	292.836	179.158	202.806	290.477	384.479	157.935	253.181	163.25
0	167.321	415.307	1169.55	179.65	182.533	1197.02	-37.7698	337.999	1229.06	-35.3993	242.695	1225.33	51.2311	454.724	889.087	2.59157	408.75	651.736	-73.9839	406.771	511.987	-249.74	364.925	267.305	-304.728	325.407	296.57	-121.148	338.439	195.339	205.975	109.017	941.671	338.197	154.885	745.364	308.78	135.134	609.404	252.418	154.145	286.791	203.276	203.065	283.064	411.068	161.714	253.071	189.536
0	169.526	414.268	1174.36	181.583	181.58	1203.43	-35.8768	337.805	1233.74	-33.6157	242.233	1230.37	48.1813	454.199	893.96	-6.74849	409.265	657.77	-85.8424	407.812	519.069	-263.209	365.458	274.882	-317.039	325.907	306.17	-139.075	338.704	195.044	205.458	108.338	945.316	334.307	153.838	745.995	311.38	134.346	608.494	275.906	155.255	281.993	226.1	203.401	277.109	436.119	166.168	253.8	214.401
0	172.001	413.102	1179.48	183.536	180.645	1209.86	-33.8763	337.55	1238.29	-31.709	241.765	1235.26	45.7933	453.813	898.759	-14.7438	409.916	663.722	-96.4608	408.96	526.191	-275.878	366.006	282.685	-328.269	326.288	316.108	-157.044	339.1	194.699	204.563	107.531	948.253	330.292	152.812	746.061	313.479	133.685	607.513	297.642	156.561	278.403	247.163	203.893	272.574	459.142	171.082	255.31	237.33
0	174.69	411.845	1184.79	185.454	179.776	1216.19	-31.7969	337.243	1242.68	-29.7058	241.288	1239.96	44.0983	453.528	903.364	-21.269	410.652	669.405	-105.702	410.169	533.182	-287.681	366.586	290.621	-338.332	326.579	326.276	-175.027	339.591	194.379	203.356	106.556	950.49	326.372	151.838	745.711	315.083	133.173	606.517	317.112	158.073	275.895	266.013	204.628	269.343	479.643	176.184	257.431	257.824
0	177.522	410.531	1190.17	187.281	179.012	1222.32	-29.6713	336.887	1246.84	-27.6374	240.797	1244.41	43.1281	453.302	907.654	-26.2185	411.421	674.633	-113.444	411.393	539.867	-298.558	367.224	298.62	-347.158	326.83	336.583	-192.962	340.124	194.199	201.938	105.393	952.069	322.737	150.942	745.09	316.185	132.82	605.531	333.838	159.793	274.272	282.227	205.677	267.232	497.161	181.196	259.872	275.423
0	180.408	409.176	1195.47	188.971	178.376	1228.12	-27.5354	336.489	1250.72	-25.5391	240.282	1248.54	42.9129	453.086	911.511	-29.513	412.174	679.227	-119.59	412.593	546.084	-308.454	367.952	306.634	-354.701	327.111	346.955	-210.741	340.638	194.31	200.439	104.047	953.057	319.539	150.148	744.322	316.759	132.633	604.552	347.413	161.712	273.281	295.439	207.091	266.003	511.309	185.885	262.249	289.732
0	183.256	407.786	1200.56	190.487	177.879	1233.5	-25.4262	336.056	1254.25	-23.4493	239.737	1252.28	43.4792	452.837	914.821	-31.1042	412.87	683.025	-124.069	413.735	551.681	-317.323	368.799	314.643	-360.937	327.496	357.339	-228.207	341.077	194.894	199.007	102.563	953.541	316.866	149.469	743.496	316.767	132.608	603.544	357.531	163.811	272.636	305.364	208.878	265.384	521.801	190.104	264.126	300.446
0	185.972	406.353	1205.29	191.811	177.511	1238.36	-23.3794	335.594	1257.35	-21.4077	239.157	1255.54	44.8464	452.518	917.482	-30.9792	413.482	685.893	-126.843	414.797	556.536	-325.124	369.788	322.652	-365.865	328.052	367.7	-245.155	341.408	196.141	197.798	101.024	953.614	314.738	148.91	742.646	316.169	132.736	602.44	364.003	166.062	272.047	311.809	211.009	265.087	528.47	193.809	265.078	307.365
0	188.475	404.868	1209.54	192.943	177.247	1242.63	-21.4278	335.115	1259.95	-19.4542	238.543	1258.25	47.0233	452.108	919.406	-29.1603	413.994	687.73	-127.908	415.769	560.556	-331.82	370.93	330.688	-369.506	328.825	378.02	-261.339	341.635	198.234	196.955	99.5523	953.368	313.103	148.464	741.754	314.928	133.005	601.155	366.774	168.428	271.248	314.689	213.415	264.831	531.279	197.052	264.75	310.413
0	190.7	403.331	1213.21	193.899	177.054	1246.24	-19.5994	334.631	1261.97	-17.6278	237.905	1260.31	50.0046	451.598	920.523	-25.7026	414.409	688.476	-127.295	416.653	563.685	-337.377	372.22	338.793	-371.898	329.831	388.29	-276.477	341.801	201.315	196.583	98.287	952.881	311.845	148.117	740.747	313.02	133.4	599.591	365.917	170.869	270.02	314.031	215.998	264.366	530.313	199.951	262.917	309.635
0	192.612	401.757	1216.22	194.711	176.891	1249.11	-17.9174	334.158	1263.3	-15.9661	237.261	1261.63	53.7669	450.995	920.783	-20.6883	414.742	688.111	-125.062	417.461	565.905	-341.76	373.635	347.003	-373.09	331.061	398.501	-290.267	341.974	205.463	196.728	97.3622	952.206	310.794	147.847	739.503	310.432	133.91	597.654	361.622	173.345	268.211	309.968	218.647	263.485	525.777	202.658	259.522	305.197
0	194.204	400.181	1218.49	195.412	176.72	1251.19	-16.4005	333.713	1263.87	-14.5056	236.635	1262.13	58.2669	450.32	920.157	-14.2209	415.02	686.656	-121.29	418.215	567.235	-344.941	375.144	355.348	-373.142	332.478	408.64	-302.399	342.237	210.689	197.36	96.873	951.355	309.754	147.631	737.877	307.175	134.524	595.262	354.18	175.819	265.75	302.733	221.249	262.045	517.978	205.317	254.688	297.372
0	195.502	398.652	1219.97	196.036	176.512	1252.43	-15.0644	333.315	1263.59	-13.2816	236.057	1261.72	63.4411	449.602	918.64	-6.41854	415.276	684.173	-116.077	418.939	567.729	-346.889	376.702	363.835	-372.11	334.025	418.684	-312.581	342.673	216.925	198.356	96.8476	950.291	308.525	147.452	735.714	303.275	135.238	592.355	343.957	178.26	262.649	292.643	223.711	259.969	507.306	208.03	248.71	286.523
0	196.553	397.228	1220.64	196.607	176.246	1252.78	-13.9237	332.978	1262.4	-12.3282	235.555	1260.37	69.2075	448.874	916.247	2.59158	415.544	680.756	-109.531	419.66	567.467	-347.578	378.263	372.447	-370.042	335.631	428.596	-320.555	343.357	224.033	199.51	97.234	948.922	306.932	147.307	732.879	298.778	136.05	588.905	331.371	180.649	258.992	280.083	225.967	257.256	494.211	210.834	242.013	273.081
0	197.417	395.959	1220.45	197.13	175.911	1252.19	-12.9939	332.715	1260.25	-11.6773	235.158	1258.02	75.4711	448.172	913.024	12.6778	415.854	676.528	-101.764	420.396	566.553	-346.979	379.786	381.143	-366.964	337.225	438.328	-326.133	344.346	231.817	200.55	97.9072	947.107	304.846	147.205	729.281	293.743	136.964	584.922	316.867	182.979	254.925	265.481	227.996	253.977	479.18	213.695	235.085	257.519
0	198.151	394.875	1219.4	197.591	175.505	1250.64	-12.2928	332.532	1257.13	-11.3573	234.886	1254.71	82.1286	447.526	909.039	23.7077	416.224	671.637	-92.8822	421.163	565.104	-345.06	381.238	389.855	-362.868	338.738	447.821	-329.213	345.683	240.038	201.176	98.6986	944.686	302.199	147.168	724.894	288.243	137.982	580.451	300.888	185.256	250.636	249.289	229.819	250.266	462.705	216.525	228.406	240.331
0	198.796	393.98	1217.45	197.948	175.028	1248.07	-11.8406	332.431	1253.05	-11.3905	234.755	1250.46	89.074	446.961	904.393	35.5517	416.664	666.254	-82.9855	421.963	563.25	-341.785	382.597	398.501	-357.721	340.113	457.004	-329.794	347.39	248.441	201.097	99.4395	941.511	298.99	147.229	719.763	282.353	139.105	575.574	283.854	187.492	246.325	231.959	231.5	246.311	445.254	219.212	222.365	221.997
0	199.362	393.244	1214.6	198.136	174.485	1244.48	-11.6591	332.407	1248.07	-11.7905	234.773	1245.38	96.2034	446.494	899.214	48.0868	417.17	660.56	-72.1593	422.792	561.12	-337.12	383.863	406.982	-351.471	341.317	465.802	-327.967	349.468	256.782	200.084	100.003	937.494	295.277	147.42	714.007	276.149	140.326	570.399	266.145	189.703	242.193	213.915	233.122	242.331	427.244	221.655	217.213	202.965
0	199.83	392.609	1210.82	198.071	173.876	1239.85	-11.7684	332.456	1242.3	-12.5595	234.945	1239.61	103.42	446.132	893.662	61.2004	417.727	654.748	-60.4749	423.638	558.842	-331.039	385.047	415.193	-344.066	342.342	474.138	-323.881	351.897	264.85	198.008	100.33	932.64	291.167	147.765	707.802	269.698	141.627	565.055	248.086	191.894	238.414	195.527	234.764	238.55	409.016	223.79	213.044	183.62
0	200.151	392.006	1206.1	197.66	173.193	1234.18	-12.1832	332.569	1235.88	-13.6857	235.268	1233.31	110.639	445.878	887.921	74.7937	418.31	649.015	-47.9921	424.483	556.54	-323.533	386.175	423.026	-335.481	343.208	481.932	-317.692	354.633	272.481	194.863	100.427	927.062	286.795	148.273	701.367	263.055	142.979	559.669	229.935	194.056	235.123	177.092	236.477	235.164	390.817	225.599	209.823	164.267
0	200.261	391.367	1200.44	196.812	172.419	1227.55	-12.9084	332.739	1229	-15.1428	235.738	1226.69	117.79	445.727	882.191	88.7829	418.891	643.551	-34.7639	425.303	554.329	-314.612	387.283	430.37	-325.725	343.963	489.107	-309.537	357.618	279.553	190.77	100.343	920.976	282.297	148.928	694.928	256.254	144.338	554.362	211.88	196.153	232.399	158.821	238.261	232.322	372.798	227.093	207.424	145.123
0	200.097	390.646	1193.87	195.46	171.526	1220.02	-13.9349	332.962	1221.88	-16.8903	236.345	1219.98	124.822	445.678	876.682	103.098	419.439	638.54	-20.8424	426.076	552.313	-304.316	388.409	437.116	-314.857	344.676	495.587	-299.503	360.776	285.977	185.946	100.141	914.662	277.785	149.69	688.691	249.314	145.652	549.231	194.035	198.127	230.26	140.835	240.068	230.104	355.013	228.299	205.681	126.313
[truncated: 303 more rows]
[truncated: 122 more columns]
