# Supplementary material for: The impact of wide step width on lower limb coordination and its variability in individuals with flat feet
Source: PLoS One. 2025 Apr 24;20(4):e0321901. doi: 10.1371/journal.pone.0321901 (PMC12021241; doi:10.1371/journal.pone.0321901)
Supplement: S2 file — (ZIP) [file pone.0321901.s002.zip › Run6.csv]

	sdk:LAbsAnkleAngle			sdk:LAnkleAngles			sdk:LAnkleForce			sdk:LAnkleMoment			sdk:LAnklePower			sdk:LFE									sdk:LFO									sdk:LFootProgressAngles			sdk:LHipAngles			sdk:LHipForce			sdk:LHipMoment			sdk:LHipPower			sdk:LKneeAngles
Sub Frame	X	Y	Z	X	Y	Z	X	Y	Z	X	Y	Z	X	Y	Z	RX	RY	RZ	TX	TY	TZ	SX	SY	SZ	RX	RY	RZ	TX	TY	TZ	SX	SY	SZ	X	Y	Z	X	Y	Z	X	Y	Z	X	Y	Z	X	Y	Z	X
	deg	deg	deg	deg	deg	deg	N/kg	N/kg	N/kg	N.mm/kg	N.mm/kg	N.mm/kg	W/kg	W/kg	W/kg	deg	deg	deg	mm	mm	mm	mm	mm	mm	deg	deg	deg	mm	mm	mm	mm	mm	mm	deg	deg	deg	deg	deg	deg	N/kg	N/kg	N/kg	N.mm/kg	N.mm/kg	N.mm/kg	W/kg	W/kg	W/kg	deg
0	16.874	0	0	19.4004	0.917081	-29.0893										-0.993568	-12.4149	-4.90433	195.485	346.286	632.41	423.358	423.358	423.358	-2.89482	-79.3844	13.2934	126.438	340.567	191.826	204.146	204.146	204.146	-79.1613	11.1506	-5.76752	23.3464	-0.488235	4.2574										39.4582
0	17.4504	0	0	20.0982	0.922274	-29.2285										-1.02197	-11.1353	-4.89397	184.886	346.801	629.191	424.855	424.855	424.855	-3.08037	-79.0344	13.6726	109.259	340.657	191.358	204.146	204.146	204.146	-78.8041	11.5557	-5.82811	21.5952	-0.769577	4.39										39.1022
0	17.9274	0	0	20.6247	0.917109	-29.0901										-1.10705	-9.81376	-4.53081	173.949	347.088	626.607	426.273	426.273	426.273	-3.12388	-78.6773	13.9042	92.2059	340.763	190.935	204.146	204.146	204.146	-78.4393	11.774	-5.90056	19.9002	-0.94646	4.20706										38.6468
0	18.291	0	0	20.9653	0.902663	-28.7009										-1.2294	-8.45034	-3.88062	162.671	347.174	624.669	427.54	427.54	427.54	-3.03036	-78.2967	13.9786	75.2531	340.889	190.566	204.146	204.146	204.146	-78.0506	11.8024	-5.97594	18.2806	-1.05934	3.77483										38.0863
0	18.5206	0	0	21.1047	0.880376	-28.0948	-0.159012	-0.0313171	-0.0228501	-10.3261	-2.41E-15	-3.6223	0	0	0.0053458	-1.36914	-7.04176	-3.02869	151.039	347.1	623.391	428.594	428.594	428.594	-2.81244	-77.8683	13.8928	58.3683	341.041	190.267	204.146	204.146	204.146	-77.6153	11.6475	-6.04328	16.7459	-1.14517	3.17474	0.0501014	-0.178745	2.52377	118.06	-84.012	1.1006	0	0	0.359779	37.4087
0	18.5898	0	0	21.0258	0.851966	-27.312	-0.166192	-0.0281424	-0.0305611	-8.75855	1.14E-15	-3.60587	0	0	0.00281779	-1.50745	-5.58195	-2.07518	139.027	346.917	622.791	429.392	429.392	429.392	-2.48902	-77.3617	13.6505	41.5161	341.219	190.051	204.146	204.146	204.146	-77.104	11.3245	-6.09092	15.2933	-1.23446	2.49839	-0.0390941	-0.120928	2.56896	171.181	-59.1748	-2.16948	0	0	0.497599	36.5989
0	18.4678	0	0	20.7103	0.819229	-26.3962	-0.17305	-0.0252113	-0.0374368	-7.07236	3.51E-15	-3.47992	0	0	0.000929917	-1.62822	-4.06358	-1.12487	126.607	346.678	622.887	429.923	429.923	429.923	-2.0835	-76.7417	13.2617	24.6607	341.422	189.93	204.146	204.146	204.146	-76.4831	10.856	-6.10783	13.9072	-1.34965	1.83844	-0.103675	-0.0748814	2.63181	214.734	-33.5894	-4.44933	0	0	0.606282	35.6429
0	18.1236	0	0	20.1404	0.783799	-25.3884	-0.178621	-0.0226977	-0.0427158	-5.33783	-3.51E-15	-3.19234	0	0	-0.000202691	-1.71946	-2.48006	-0.273144	113.767	346.436	623.698	430.212	430.212	430.212	-1.62103	-75.9722	12.7412	7.77108	341.645	189.915	204.146	204.146	204.146	-75.7175	10.2682	-6.08514	12.5609	-1.50572	1.27675	-0.122422	-0.043813	2.70061	237.602	-9.09063	-5.36547	0	0	0.66881	34.5327
0	17.5287	0	0	19.3003	0.746958	-24.3223	-0.182225	-0.0203881	-0.0458323	-3.62905	-3.76E-15	-2.66509	0	0	-0.000603708	-1.77376	-0.827618	0.408185	100.529	346.24	625.239	430.316	430.316	430.316	-1.12543	-75.0182	12.1074	-9.17661	341.883	190.011	204.146	204.146	204.146	-74.7724	9.58895	-6.01798	11.221	-1.71161	0.871626	-0.0787619	-0.0268247	2.76061	230.714	13.4725	-4.95816	0	0	0.666326	33.269
0	16.661	0	0	18.1786	0.709508	-23.2199	-0.183132	-0.0179489	-0.0462373	-1.95798	2.29E-15	-1.84121	0	0	-0.000269595	-1.78757	0.892708	0.881458	86.9622	346.132	627.517	430.316	430.316	430.316	-0.61638	-73.8492	11.3816	-26.1962	342.13	190.216	204.146	204.146	204.146	-73.6168	8.84455	-5.90699	9.85336	-1.97288	0.6477	0.0334654	-0.0212127	2.79602	189.031	33.1578	-3.45617	0	0	0.577341	31.8628
0	15.5068	0	0	16.7701	0.671739	-22.0894	-0.180776	-0.0150528	-0.0436314	-0.285021	-2.37E-15	-0.717891	0	0	0.000966446	-1.75979	2.67362	1.14739	73.1932	346.15	630.521	430.303	430.303	430.303	-0.107749	-72.4399	10.587	-43.2905	342.387	190.516	204.146	204.146	204.146	-72.2247	8.05886	-5.75918	8.42878	-2.29353	0.591623	0.211159	-0.0229307	2.79634	111.965	49.2233	-1.28738	0	0	0.38007	30.3361
0	14.0606	0	0	15.0762	0.633486	-20.9256	-0.175144	-0.0113218	-0.0386659	1.42557	-4.27E-15	0.647862	0	0	0.00334308	-1.68979	4.50076	1.24225	59.4039	346.327	634.218	430.372	430.372	430.372	0.392313	-70.7708	9.74907	-60.4516	342.658	190.888	204.146	204.146	204.146	-70.5752	7.25345	-5.58734	6.92818	-2.67671	0.655154	0.436972	-0.027307	2.75427	5.34523	61.2839	0.985808	0	0	0.0681362	28.7211
0	12.3239	0	0	13.1044	0.594279	-19.7137	-0.166757	-0.00657766	-0.0327681	3.16985	3.92E-15	2.11758	0	0	0.00709359	-1.57586	6.3526	1.22801	45.8199	346.685	638.545	430.61	430.61	430.61	0.879194	-68.8265	8.89501	-77.666	342.955	191.29	204.146	204.146	204.146	-68.6517	6.4495	-5.40786	5.34593	-3.12425	0.765766	0.688188	-0.0277049	2.67053	-121.355	69.7088	2.79477	0	0	-0.34371	27.0598
0	10.3037	0	0	10.8677	0.553565	-18.4356	-0.156545	-0.000856408	-0.0280979	4.86542	-8.17E-16	3.4902	0	0	0.0122453	-1.41473	8.20109	1.17866	32.693	347.235	643.406	431.09	431.09	431.09	1.34807	-66.5949	8.05384	-94.9211	343.293	191.675	204.146	204.146	204.146	-66.4409	5.67033	-5.23722	3.69065	-3.63475	0.841691	0.935232	-0.0170862	2.55044	-255.299	75.3213	3.69086	0	0	-0.810408	25.4028
0	8.0103	0	0	8.3824	0.510977	-17.0779	-0.145972	0.00533716	-0.0268613	6.29559	3.27E-16	4.50825	0	0	0.018301	-1.20247	10.0127	1.16482	20.2807	347.979	648.675	431.866	431.866	431.866	1.79055	-64.0658	7.2555	-112.215	343.69	191.988	204.146	204.146	204.146	-63.9314	4.94313	-5.088	1.98495	-4.20166	0.808066	1.15644	0.0093537	2.40247	-385.398	78.5976	3.47841	0	0	-1.2733	23.8075
0	5.45714	0	0	5.66764	0.466543	-15.64	-0.137173	0.0110214	-0.0308666	7.0842	3.27E-15	4.89524	0	0	0.0237759	-0.936601	11.7502	1.24162	8.82923	348.908	654.2	432.969	432.969	432.969	2.19292	-61.2312	6.52906	-129.562	344.157	192.187	204.146	204.146	204.146	-61.1144	4.29838	-4.96544	0.262856	-4.81193	0.610006	1.33727	0.0517077	2.23549	-503.025	79.1709	2.19955	0	0	-1.67129	22.3362
0	2.66269	0	0	2.74592	0.420799	-14.1383	-0.132859	0.0149326	-0.041041	6.7318	2.61E-15	4.41787	0	0	0.0258036	-0.618382	13.3742	1.44096	-1.43924	350.011	659.812	434.403	434.403	434.403	2.53668	-58.0885	5.89936	-146.992	344.7	192.254	204.146	204.146	204.146	-57.9863	3.76638	-4.86502	-1.43326	-5.44608	0.221107	1.47323	0.103278	2.05953	-603.523	75.2997	0.119011	0	0	-1.95841	21.0525
0	-0.345911	0	0	-0.354457	0.37477	-12.607	-0.135679	0.0158862	-0.0570799	4.73754	-2.45E-15	2.96381	0	0	0.0203125	-0.254643	14.8463	1.76908	-10.3345	351.266	665.332	436.146	436.146	436.146	2.80086	-54.645	5.38263	-164.54	345.308	192.219	204.146	204.146	204.146	-54.5533	3.37114	-4.77167	-3.05658	-6.08041	-0.353989	1.56786	0.153715	1.88089	-686.105	65.0393	-2.38362	0	0	-2.11091	20.0178
0	-3.52876	0	0	-3.59605	0.329831	-11.0941	-0.1476	0.0134378	-0.0777618	0.732799	-1.59E-15	0.644934	0	0	0.00278928	0.141698	16.1308	2.20873	-17.7023	352.653	670.582	438.149	438.149	438.149	2.9656	-50.9221	4.98172	-182.226	345.957	192.168	204.146	204.146	204.146	-50.8368	3.12304	-4.66083	-4.55968	-6.69013	-1.08209	1.62865	0.191504	1.70685	-752.085	47.1867	-4.83752	0	0	-2.12317	19.288
0	-6.83107	0	0	-6.92969	0.287517	-9.65505	-0.1697	0.00818951	-0.101428	-5.4415	4.74E-15	-2.15434	0	0	-0.0302937	0.552451	17.1977	2.72425	-23.4274	354.147	675.39	440.346	440.346	440.346	3.01562	-46.9587	4.68254	-200.027	346.608	192.252	204.146	204.146	204.146	-46.876	3.01224	-4.50176	-5.8987	-7.25273	-1.90767	1.66196	0.208025	1.5433	-802.967	22.4469	-6.6961	0	0	-2.00017	18.9091
0	-10.1825	0	0	-10.2927	0.249358	-8.34659	-0.201901	0.00193417	-0.126227	-13.6778	4.57E-15	-4.78514	0	0	-0.0794117	0.956207	18.0248	3.26751	-27.4363	355.721	679.597	442.663	442.663	442.663	2.94294	-42.8119	4.45299	-217.861	347.22	192.67	204.146	204.146	204.146	-42.7302	3.00512	-4.26306	-7.03698	-7.75082	-2.76052	1.67512	0.199373	1.39364	-840.769	-6.13546	-7.39245	0	0	-1.75781	18.9149
0	-13.4988	0	0	-13.6088	0.216758	-7.22171	-0.242547	-0.00252886	-0.150506	-23.5758	-1.96E-15	-6.42701	0	0	-0.140069	1.33134	18.5994	3.78421	-29.7001	357.343	683.065	445.027	445.027	445.027	2.74868	-38.5562	4.24533	-235.563	347.759	193.655	204.146	204.146	204.146	-38.4764	3.04551	-3.91994	-7.94856	-8.17406	-3.56373	1.67236	0.170302	1.26249	-866.54	-32.9138	-6.52567	0	0	-1.41945	19.3244
0	-16.685	0	0	-16.7903	0.190984	-6.32835	-0.288421	-0.00216298	-0.172485	-34.4939	-1.96E-15	-6.2845	0	0	-0.202327	1.65882	18.9187	4.21945	-30.2347	358.988	685.676	447.379	447.379	447.379	2.44462	-34.2795	4.00233	-252.888	348.222	195.443	204.146	204.146	204.146	-34.2058	3.06118	-3.46218	-8.62049	-8.51929	-4.24098	1.6595	0.131289	1.14888	-882.362	-51.4044	-4.05934	0	0	-1.02113	20.1423
0	-19.6415	0	0	-19.7435	0.173201	-5.71014	-0.335703	0.00516884	-0.190254	-45.7044	7.19E-15	-3.84124	0	0	-0.25255	1.92482	18.9896	4.52342	-29.0972	360.629	687.344	449.679	449.679	449.679	2.05468	-30.0779	3.66596	-269.525	348.649	198.239	204.146	204.146	204.146	-30.0158	2.97504	-2.90096	-9.05338	-8.78946	-4.72373	1.64541	0.0942615	1.05264	-892.214	-56.6116	-0.463277	0	0	-0.606042	21.3603
0	-22.2705	0	0	-22.3754	0.164481	-5.4065	-0.381645	0.0191466	-0.201474	-56.6001	1.00E-14	0.869526	0	0	-0.276745	2.12251	18.8266	4.65757	-26.3758	362.253	688.009	451.902	451.902	451.902	1.61463	-26.0488	3.18766	-285.119	349.13	202.187	204.146	204.146	204.146	-26.0032	2.71947	-2.27114	-9.26034	-8.99163	-4.9589	1.64208	0.0678224	0.97128	-902.72	-47.6724	3.48311	0	0	-0.211942	22.96
0	-24.4805	0	0	-24.599	0.16572	-5.44964	-0.425137	0.0381704	-0.204144	-66.7369	6.21E-15	7.34506	0	0	-0.263792	2.25294	18.449	4.60083	-22.1746	363.852	687.647	454.033	454.033	454.033	1.16928	-22.2866	2.53906	-299.295	349.791	207.354	204.146	204.146	204.146	-22.259	2.2515	-1.6273	-9.264	-9.13471	-4.91608	1.65914	0.0580916	0.904926	-920.942	-26.5149	6.84965	0	0	0.143119	24.9167
0	-26.1901	0	0	-26.3383	0.177551	-5.8615	-0.46455	0.0599532	-0.196723	-75.5746	6.53E-16	14.7136	0	0	-0.207429	2.3248	17.8782	4.35425	-16.5987	365.431	686.26	456.056	456.056	456.056	0.769159	-18.8791	1.72145	-311.678	350.776	213.719	204.146	204.146	204.146	-18.8666	1.56504	-1.03627	-9.0921	-9.22728	-4.59314	1.69819	0.0644014	0.852516	-951.098	2.08965	8.91121	0	0	0.461902	27.202
0	-27.3342	0	0	-27.5351	0.200278	-6.65088	-0.497475	0.081765	-0.179334	-82.4442	4.57E-15	21.8875	0	0	-0.109889	2.3529	17.1349	3.94251	-9.74145	367.005	683.886	457.944	457.944	457.944	0.467995	-15.9015	0.770869	-321.92	352.221	221.176	204.146	204.146	204.146	-15.8983	0.69651	-0.568281	-8.77247	-9.27638	-4.01775	1.74851	0.0807764	0.813	-991.527	32.0277	9.43563	0	0	0.758639	29.7853
0	-27.8735	0	0	-28.1577	0.233832	-7.81163	-0.520797	0.100668	-0.153315	-86.6261	-1.05E-14	27.7756	0	0	0.0155173	2.35559	16.2369	3.41072	-1.68032	368.593	680.594	459.649	459.649	459.649	0.319684	-13.4069	-0.244533	-329.728	354.238	229.55	204.146	204.146	204.146	-13.4077	-0.279537	-0.288294	-8.32789	-9.28729	-3.2438	1.78833	0.0979508	0.787196	-1035.01	57.303	8.85057	0	0	1.04798	32.6338
0	-27.8035	0	0	-28.2085	0.277736	-9.32057	-0.532323	0.113509	-0.121504	-87.6687	1.31E-14	31.4593	0	0	0.145519	2.35157	15.1982	2.81667	7.5203	370.215	676.487	461.098	461.098	461.098	0.373447	-11.4181	-1.23637	-334.892	356.896	238.616	204.146	204.146	204.146	-11.4214	-1.2653	-0.248172	-7.7715	-9.26383	-2.34284	1.79114	0.106857	0.778668	-1070.59	73.5835	8.08406	0	0	1.33979	35.7117
0	-27.1599	0	0	-27.7253	0.331053	-11.1355	-0.530877	0.117757	-0.0871949	-85.5497	-1.24E-14	32.392	0	0	0.253942	2.35687	14.0288	2.21996	17.8001	371.88	671.707	462.193	462.193	462.192	0.665698	-9.92435	-2.11478	-337.303	360.213	248.132	204.146	204.146	204.146	-9.93463	-2.16179	-0.479541	-7.10363	-9.20873	-1.39206	1.73247	0.100803	0.792725	-1086.98	79.1531	8.11843	0	0	1.63913	38.9797
0	-26.0158	0	0	-26.7766	0.392389	-13.1955	-0.516818	0.112985	-0.0533881	-80.7849	9.80E-15	30.5687	0	0	0.321719	2.38289	12.7341	1.67033	29.0912	373.591	666.426	462.816	462.816	462.816	1.21161	-8.88529	-2.80783	-336.952	364.159	257.863	204.146	204.146	204.146	-8.91235	-2.89065	-0.989003	-6.31014	-9.12442	-0.461369	1.59806	0.0784957	0.833017	-1076	76.1042	9.21039	0	0	1.94687	42.3952
0	-24.4727	0	0	-25.4513	0.460025	-15.4273	-0.492835	0.100267	-0.0219144	-74.4125	-1.31E-15	26.396	0	0	0.343502	2.43559	11.316	1.19767	41.3083	375.336	660.846	462.845	462.845	462.845	2.00104	-8.24147	-3.27519	-333.92	368.657	267.591	204.146	204.146	204.146	-8.29686	-3.40869	-1.75787	-5.36266	-9.01415	0.397758	1.38732	0.0428759	0.902974	-1035.35	68.1719	10.9881	0	0	2.25793	45.9132
0	-22.645	0	0	-23.8456	0.532109	-17.7541	-0.462761	0.0814751	0.00704401	-67.6406	6.86E-15	20.5167	0	0	0.327046	2.51612	9.77327	0.805074	54.3415	377.097	655.183	462.164	462.164	462.164	2.99957	-7.92867	-3.51127	-328.345	373.6	277.124	204.146	204.146	204.146	-8.0219	-3.71023	-2.74538	-4.22092	-8.88315	1.16024	1.11368	8.29E-05	1.00005	-968.93	59.256	12.7411	0	0	2.55879	49.4884
0	-20.6437	0	0	-22.0507	0.606794	-20.1026	-0.429703	0.0586732	0.0343248	-61.4145	-2.94E-15	13.6542	0	0	0.286826	2.62224	8.10286	0.465532	68.0541	378.847	649.662	460.683	460.683	460.683	4.15346	-7.8914	-3.53816	-320.395	378.861	286.289	204.146	204.146	204.146	-8.02722	-3.81865	-3.89399	-2.83668	-8.73939	1.83114	0.80242	-0.0437526	1.12234	-884.594	51.7134	13.9077	0	0	2.82823	53.0759
0	-18.5652	0	0	-20.1442	0.682266	-22.4064	-0.395662	0.0340355	0.0608399	-56.2346	-6.53E-16	6.531	0	0	0.237545	2.75072	6.30154	0.123735	82.2843	380.558	644.494	458.361	458.361	458.361	5.39733	-8.09074	-3.39297	-310.239	384.303	294.922	204.146	204.146	204.146	-8.26836	-3.77263	-5.13626	-1.15979	-8.59433	2.44502	0.485543	-0.0839205	1.26489	-791.775	46.0074	14.2874	0	0	3.04353	56.6322
0	-16.485	0	0	-18.1861	0.756679	-24.6054	-0.361541	0.00952041	0.0870685	-52.1556	-9.15E-15	-0.209744	0	0	0.190276	2.90023	4.36778	-0.296682	96.8533	382.201	639.865	455.222	455.222	455.222	6.6625	-8.50657	-3.11526	-298.039	389.795	302.861	204.146	204.146	204.146	-8.72041	-3.61321	-6.4026	0.854447	-8.46324	3.06099	0.204033	-0.116338	1.42684	-701.327	41.0195	14.1153	0	0	3.19701	60.1162
0	-14.4556	0	0	-16.2176	0.82804	-26.6442	-0.327593	-0.0132178	0.112235	-48.9396	-2.61E-15	-6.04524	0	0	0.151679	3.0742	2.30375	-0.879129	111.58	383.748	635.926	451.372	451.372	451.372	7.885	-9.13549	-2.73804	-283.938	395.217	309.945	204.146	204.146	204.146	-9.37673	-3.37478	-7.62893	3.23631	-8.36462	3.75208	0.00237645	-0.137511	1.60754	-623.571	34.3891	13.9798	0	0	3.30376	63.4888
0	-12.5076	0	0	-14.2625	0.894155	-28.4703	-0.293832	-0.0330648	0.134509	-46.2353	-3.92E-15	-10.623	0	0	0.1245	3.28248	0.116931	-1.69409	126.301	385.181	632.784	447.008	447.008	447.008	9.01208	-9.98652	-2.28363	-268.069	400.472	316.02	204.146	204.146	204.146	-10.2446	-3.08123	-8.76319	5.99235	-8.31784	4.58884	-0.0722526	-0.143056	1.80728	-568.158	23.8585	14.5757	0	0	3.40608	66.7132
0	-10.6541	0	0	-12.3309	0.952682	-30.036	-0.260416	-0.0491508	0.151368	-43.7181	-1.31E-15	-13.7379	0	0	0.108565	3.54021	-2.17888	-2.77522	140.9	386.49	630.503	442.402	442.403	442.402	10.006	-11.0756	-1.7646	-250.553	405.489	320.954	204.146	204.146	204.146	-11.3394	-2.74687	-9.76936	9.09637	-8.33881	5.61804	0.0172614	-0.128541	2.02374	-541.262	8.52912	16.3134	0	0	3.55116	69.7545
0	-8.89456	0	0	-10.4254	1.00136	-31.3017	-0.227856	-0.0609567	0.160171	-41.1569	-3.92E-15	-15.3391	0	0	0.101436	3.8629	-4.56344	-4.09817	155.328	387.671	629.118	437.883	437.883	437.883	10.8456	-12.4201	-1.18817	-231.507	410.225	324.649	204.146	204.146	204.146	-12.6792	-2.38065	-10.6287	12.4833	-8.43448	6.84134	0.277704	-0.0889484	2.24915	-541.51	-10.598	19.4006	0	0	3.74286	72.5797
0	-7.22111	0	0	-8.54678	1.03843	-32.2432	-0.196809	-0.0680988	0.159019	-38.3979	-1.31E-15	-15.4937	0	0	0.0991453	4.25801	-7.011	-5.57165	169.614	388.722	628.653	433.779	433.779	433.779	11.525	-14.0349	-0.562549	-211.044	414.659	327.059	204.146	204.146	204.146	-14.2802	-1.9922	-11.3383	16.049	-8.59689	8.2014	0.669759	-0.0220432	2.47143	-557.926	-30.6968	23.5641	0	0	3.90624	75.1574
0	-5.62442	0	0	-6.70013	1.06306	-32.8582	-0.167874	-0.0701176	0.147403	-35.3368	1.31E-15	-14.3422	0	0	0.0972427	4.71589	-9.49248	-7.04846	183.846	389.628	629.141	430.371	430.371	430.371	12.0513	-15.9281	0.0975501	-189.28	418.792	328.196	204.146	204.146	204.146	-16.1535	-1.59721	-11.9076	19.6584	-8.80093	9.58188	1.11589	0.0700529	2.67321	-574.003	-47.8363	28.0916	0	0	3.92157	77.4564
0	-4.09895	0	0	-4.89887	1.0758	-33.1731	-0.141845	-0.0671888	0.126515	-31.9551	-2.61E-15	-12.1505	0	0	0.0921513	5.20502	-11.9781	-8.3537	198.132	390.36	630.638	427.84	427.84	427.84	12.4429	-18.0983	0.769217	-166.334	422.639	328.135	204.146	204.146	204.146	-18.3016	-1.21906	-12.3556	23.1623	-9.00722	10.8248	1.52297	0.17395	2.83322	-573.972	-59.058	32.1617	0	0	3.6979	79.4439
0	-2.64625	0	0	-3.16451	1.07864	-33.2429	-0.11987	-0.0604389	0.0992649	-28.3589	0	-9.31528	0	0	0.0824936	5.67513	-14.4403	-9.32097	212.551	390.875	633.213	426.241	426.241	426.241	12.7272	-20.5326	1.42517	-142.336	426.231	327.001	204.146	204.146	204.146	-20.7166	-0.885319	-12.7077	26.4192	-9.17248	11.7604	1.80993	0.270519	2.92657	-548.456	-62.2724	35.2626	0	0	3.2351	81.0859
0	-1.27535	0	0	-1.52323	1.07465	-33.1447	-0.103116	-0.0518822	0.0697104	-24.7662	2.61E-15	-6.32064	0	0	0.0693915	6.06768	-16.8555	-9.82403	227.123	391.139	636.933	425.505	425.505	425.505	12.9373	-23.2072	2.04162	-117.428	429.606	324.956	204.146	204.146	204.146	-23.3786	-0.620284	-12.9931	29.3193	-9.26275	12.2401	1.92489	0.33868	2.93522	-494.823	-56.9019	37.4265	0	0	2.61191	82.3521
0	-0.00084959	0	0	-0.00100767	1.06734	-32.9642	-0.0925141	-0.0439766	0.0422287	-21.4776	-1.31E-15	-3.65341	0	0	0.0555216	6.32997	-19.205	-9.7969	241.784	391.141	641.83	425.462	425.462	425.462	13.1073	-26.0887	2.60562	-91.7533	432.801	322.171	204.146	204.146	204.146	-26.2572	-0.437785	-13.2409	31.8038	-9.26501	12.1651	1.85237	0.365226	2.85375	-415.618	-43.6104	39.3004	0	0	1.94089	83.2228
0	1.16111	0	0	1.38105	1.05985	-32.7786	-0.0884164	-0.0387197	0.020436	-18.7951	-1.96E-15	-1.68015	0	0	0.0434198	6.42741	-21.4742	-9.24048	256.395	390.903	647.885	425.882	425.882	425.882	13.2669	-29.139	3.11905	-65.4488	435.844	318.805	204.146	204.146	204.146	-29.3153	-0.337443	-13.4773	33.8726	-9.19122	11.5046	1.60648	0.351047	2.69421	-314.62	-23.8942	41.4854	0	0	1.31494	83.6941
0	2.19716	0	0	2.60955	1.05438	-32.6426	-0.0903242	-0.0372467	0.0063624	-16.9153	0	-0.59317	0	0	0.0342468	6.3506	-23.65	-8.21969	270.749	390.484	655.011	426.518	426.518	426.518	13.4366	-32.3211	3.59656	-38.6254	438.746	314.988	204.146	204.146	204.146	-32.5151	-0.306264	-13.7215	35.5769	-9.073	10.3034	1.22499	0.307355	2.47968	-196.231	-1.01475	44.4063	0	0	0.7879	83.7763
0	3.09956	0	0	3.67915	1.0519	-32.5807	-0.097357	-0.0392391	0.000516274	-15.9	-2.29E-15	-0.360516	0	0	0.0277703	6.11662	-25.7175	-6.85426	284.59	389.967	663.047	427.148	427.148	427.148	13.625	-35.6035	4.05934	-11.358	441.502	310.812	204.146	204.146	204.146	-35.8235	-0.324129	-13.9841	37.001	-8.95038	8.67792	0.751085	0.247469	2.23868	-63.7984	20.0593	47.8115	0	0	0.364413	83.4861
0	3.86707	0	0	4.59108	1.05221	-32.5883	-0.108092	-0.0436774	0.00159674	-15.6082	-9.80E-16	-0.835661	0	0	0.0229762	5.76631	-27.6577	-5.30627	297.626	389.437	671.761	427.601	427.601	427.601	13.8303	-38.9637	4.52796	16.3221	444.093	306.342	204.146	204.146	204.146	-39.2161	-0.370503	-14.2674	38.239	-8.85953	6.80349	0.241276	0.188659	1.99769	75.9701	34.7623	51.1921	0	0	0.0213502	82.8368
0	4.50289	0	0	5.34953	1.05421	-32.6382	-0.120331	-0.0495368	0.00703179	-15.6746	3.92E-15	-1.861	0	0	0.0187628	5.35731	-29.4466	-3.76116	309.556	388.964	680.866	427.769	427.769	427.769	14.0435	-42.3878	5.01608	44.4216	446.493	301.624	204.146	204.146	204.146	-42.6771	-0.430232	-14.5662	39.373	-8.82217	4.88949	-0.245292	0.142476	1.77868	213.88	39.441	53.8947	0	0	-0.277441	81.8313
0	5.00932	0	0	5.95532	1.05633	-32.6911	-0.132139	-0.0559156	0.0138917	-15.6749	-1.96E-15	-3.29968	0	0	0.014494	4.95448	-31.0559	-2.40389	320.094	388.588	690.037	427.605	427.605	427.605	14.2511	-45.8659	5.5258	72.9704	448.671	296.693	204.146	204.146	204.146	-46.1959	-0.497199	-14.8691	40.4581	-8.84057	3.14756	-0.651598	0.11585	1.59519	337.904	33.2954	55.1724	0	0	-0.54941	80.4598
0	5.38193	0	0	6.39976	1.05686	-32.7042	-0.14252	-0.061932	0.0189473	-15.2838	4.57E-15	-5.03214	0	0	0.0100984	4.6193	-32.4549	-1.39344	329.001	388.324	698.947	427.115	427.115	427.115	14.4381	-49.3859	6.046	102.002	450.594	291.584	204.146	204.146	204.146	-49.7603	-0.574722	-15.1587	41.5161	-8.89826	1.75842	-0.943294	0.109073	1.45585	439.141	18.2969	54.2685	0	0	-0.78268	78.7022
0	5.60545	0	0	6.66111	1.05429	-32.6402	-0.151888	-0.0668504	0.019544	-14.4116	3.92E-15	-6.95719	0	0	0.00595456	4.40086	-33.6132	-0.843696	336.1	388.167	707.291	426.346	426.346	426.346	14.5894	-52.928	6.55393	131.535	452.229	286.335	204.146	204.146	204.146	-53.3507	-0.672805	-15.4127	42.5376	-8.96618	0.847956	-1.10414	0.117772	1.36314	511.448	-1.80657	50.9337	0	0	-0.935448	76.5327
0	5.65324	0	0	6.70538	1.04758	-32.4726	-0.161949	-0.0700968	0.0132795	-13.2458	2.61E-15	-8.97293	0	0	0.00260303	4.32934	-34.5028	-0.812965	341.294	388.109	714.815	425.366	425.366	425.366	14.6904	-56.4619	7.01897	161.562	453.538	280.994	204.146	204.146	204.146	-56.9366	-0.803731	-15.6051	43.4892	-9.01109	0.475899	-1.13501	0.136293	1.31706	553.187	-22.8071	45.7321	0	0	-0.966166	73.9248
0	5.4909	0	0	6.49197	1.0362	-32.1872	-0.175111	-0.071537	-0.00157959	-12.1873	6.53E-16	-10.9846	0	0	0.000328224	4.41237	-35.1012	-1.30244	344.558	388.149	721.33	424.255	424.256	424.255	14.7277	-59.9484	7.40744	192.043	454.48	275.623	204.146	204.146	204.146	-60.4776	-0.977393	-15.7084	44.3226	-9.00289	0.636391	-1.04838	0.15676	1.31426	565.976	-42.0391	40.1207	0	0	-0.860281	70.8549
0	5.08295	0	0	5.98231	1.02004	-31.7784	-0.193568	-0.0711401	-0.0261602	-11.7009	-5.88E-15	-12.8441	0	0	-0.00127472	4.63475	-35.394	-2.26141	345.942	388.293	726.721	423.096	423.096	423.096	14.6873	-63.3434	7.68641	222.903	455.009	270.309	204.146	204.146	204.146	-63.9273	-1.19823	-15.6945	44.9848	-8.91967	1.26695	-0.86018	0.172621	1.35001	553.003	-58.7895	36.0737	0	0	-0.640646	67.3064
0	4.40169	0	0	5.15015	0.999056	-31.2425	-0.218551	-0.0685251	-0.0610911	-12.1513	4.57E-15	-14.288	0	0	-0.00344623	4.96071	-35.3772	-3.59605	345.563	388.552	730.952	421.961	421.961	421.961	14.5551	-66.605	7.82671	254.03	455.073	265.174	204.146	204.146	204.146	-67.2394	-1.46427	-15.5367	45.4256	-8.74943	2.26089	-0.596839	0.175315	1.41761	519.863	-74.6199	35.1658	0	0	-0.35938	63.2754
0	3.43579	0	0	3.99121	0.973032	-30.5691	-0.24924	-0.0632588	-0.106277	-13.6034	4.57E-15	-14.9743	0	0	-0.00769301	5.33979	-35.0599	-5.18121	343.603	388.931	734.058	420.92	420.92	420.92	14.318	-69.6991	7.80596	285.269	454.614	260.376	204.146	204.146	204.146	-70.3751	-1.76753	-15.2132	45.6054	-8.49023	3.48325	-0.287077	0.159301	1.51035	472.176	-91.8709	37.9387	0	0	-0.0719547	58.7802
0	2.1964	0	0	2.52965	0.941279	-29.7347	-0.282394	-0.0543059	-0.161448	-15.7317	-7.84E-15	-14.4629	0	0	-0.0149213	5.71483	-34.4655	-6.87279	340.299	389.419	736.132	420.04	420.04	420.04	13.966	-72.6033	7.61239	316.416	453.581	256.104	204.146	204.146	204.146	-73.3067	-2.0944	-14.7103	45.5004	-8.14886	4.78663	0.0374021	0.122035	1.61893	416.975	-112.282	43.231	0	0	0.182934	53.8738
0	0.719095	0	0	0.819795	0.902639	-28.7002	-0.312741	-0.0402957	-0.225964	-17.8569	-1.96E-15	-12.3211	0	0	-0.0250061	6.0309	-33.6322	-8.51936	335.939	389.993	737.31	419.391	419.391	419.391	13.4937	-75.3066	7.25073	347.202	451.932	252.562	204.146	204.146	204.146	-76.0188	-2.42441	-14.0285	45.1061	-7.73957	6.02502	0.345374	0.064762	1.73332	362.788	-135.822	48.4004	0	0	0.393829	48.6537
0	-0.938991	0	0	-1.0578	0.855739	-27.4166	-0.333864	-0.0202177	-0.299278	-19.0812	7.51E-15	-8.30449	0	0	-0.0372769	6.24303	-32.6112	-9.97243	330.851	390.611	737.754	419.049	419.049	419.049	12.9021	-77.805	6.74885	377.288	449.659	249.934	204.146	204.146	204.146	-78.5041	-2.72768	-13.1866	44.4384	-7.28307	7.06451	0.605656	-0.00747153	1.84409	321.553	-160.61	50.3775	0	0	0.574904	43.2642
0	-2.70471	0	0	-3.00537	0.799495	-25.837	-0.339265	0.00592782	-0.380165	-18.4668	-4.49E-15	-2.52628	0	0	-0.0513177	6.32175	-31.4639	-11.0955	325.391	391.224	737.639	419.086	419.085	419.085	12.198	-80.0958	6.16201	406.256	446.794	248.346	204.146	204.146	204.146	-80.7591	-2.96345	-12.2259	43.5315	-6.8052	7.79064	0.784878	-0.0878944	1.93879	308.496	-183.567	46.9526	0	0	0.758784	37.884
0	-4.49805	0	0	-4.92218	0.73366	-23.933	-0.323306	0.0363235	-0.466759	-15.2159	-6.70E-15	4.40712	0	0	-0.0666397	6.25555	-30.2564	-11.7737	319.922	391.781	737.137	419.559	419.559	419.559	11.3942	-82.1709	5.56987	433.624	443.421	247.826	204.146	204.146	204.146	-82.7774	-3.08312	-11.2077	42.4345	-6.33524	8.11467	0.851381	-0.168872	2.00392	340.319	-201.607	37.7668	0	0	0.987112	32.7016
0	-6.24265	0	0	-6.72137	0.659191	-21.7097	-0.28261	0.0671082	-0.556048	-8.90055	9.47E-15	11.4183	0	0	-0.0811292	6.05074	-29.0536	-11.9242	314.779	392.245	736.405	420.502	420.502	420.502	10.5092	-84.0118	5.06417	458.863	439.674	248.278	204.146	204.146	204.146	-84.5447	-3.03908	-10.2063	41.2052	-5.90435	7.98044	0.779815	-0.241179	2.02561	431.007	-212.695	24.3961	0	0	1.29829	27.8893
0	-7.87665	0	0	-8.34448	0.578248	-19.2128	-0.217329	0.0934131	-0.643791	0.323861	3.76E-15	17.2203	0	0	-0.0898349	5.72884	-27.9124	-11.5089	310.245	392.595	735.572	421.906	421.906	421.906	9.56632	-85.5864	4.72889	481.432	435.714	249.456	204.146	204.146	204.146	-86.0356	-2.7967	-9.29544	39.9033	-5.54272	7.37211	0.561755	-0.295208	1.99279	586.436	-216.279	9.30865	0	0	1.71111	23.5843
0	-9.3612	0	0	-9.76852	0.49388	-16.5271	-0.132167	0.110905	-0.725212	11.5593	-1.63E-16	20.6966	0	0	-0.0862255	5.3225	-26.8752	-10.5454	306.509	392.835	734.732	423.723	423.723	423.723	8.59208	-86.8502	4.61974	500.819	431.697	250.98	204.146	204.146	204.146	-87.2125	-2.34444	-8.53151	38.583	-5.27643	6.32162	0.202419	-0.323434	1.90272	803.183	-213.771	-5.46525	0	0	2.21775	19.8831
0	-10.6828	0	0	-11.0027	0.409614	-13.7681	-0.0368679	0.117105	-0.794354	23.1355	-3.10E-15	21.2438	0	0	-0.0664242	4.8706	-25.9648	-9.11491	303.644	392.992	733.93	425.863	425.863	425.863	7.61229	-87.7528	4.7494	516.576	427.734	252.365	204.146	204.146	204.146	-88.0304	-1.69832	-7.9405	37.2861	-5.12363	4.91375	-0.26713	-0.32321	1.7621	1062.87	-207.816	-19.0902	0	0	2.76781	16.8441
0	-11.8478	0	0	-12.0757	0.329066	-11.0682	0.0545736	0.112087	-0.844965	32.8164	1.23E-15	18.9588	0	0	-0.0339359	4.41279	-25.1833	-7.35968	301.593	393.1	733.163	428.207	428.207	428.207	6.64901	-88.2487	5.08398	528.347	423.867	253.089	204.146	204.146	204.146	-88.4473	-0.899853	-7.5119	36.0377	-5.09128	3.28261	-0.790589	-0.297148	1.58773	1333.06	-201.286	-31.6685	0	0	3.28001	14.4915
0	-12.8689	0	0	-13.0164	0.255621	-8.56198	0.12607	0.0985485	-0.8709	38.2423	4.08E-16	14.6333	0	0	-0.000637326	3.98387	-24.5135	-5.46462	300.188	393.184	732.38	430.625	430.625	430.625	5.71924	-88.3133	5.5507	535.896	420.064	252.686	204.146	204.146	204.146	-88.4405	-0.00970334	-7.20278	34.8452	-5.17272	1.594	-1.29168	-0.251486	1.40273	1570.9	-195.447	-43.2425	0	0	3.67208	12.8171
0	-13.7467	0	0	-13.8338	0.192177	-6.36976	0.163425	0.0809298	-0.86795	37.5938	-1.43E-15	9.53645	0	0	0.0190771	3.60883	-23.9254	-3.62572	299.18	393.245	731.493	432.986	432.986	432.986	4.83655	-87.9593	6.05363	539.118	416.237	250.837	204.146	204.146	204.146	-88.024	0.89952	-6.9508	33.7002	-5.34727	0.0160591	-1.69845	-0.194668	1.22965	1735.61	-189.085	-53.0048	0	0	3.90274	11.7799
0	-14.4545	0	0	-14.502	0.141006	-4.58757	0.158605	0.0643475	-0.835326	30.2317	4.86E-15	5.09821	0	0	0.0181908	3.30063	-23.3826	-2.01582	298.296	393.257	730.392	435.176	435.176	435.176	4.01459	-87.2485	6.49234	538.055	412.287	247.454	204.146	204.146	204.146	-87.2612	1.74975	-6.69179	32.5834	-5.58298	-1.31037	-1.96491	-0.133434	1.08699	1800.5	-178.473	-59.4041	0	0	3.97845	11.3108
0	-14.9326	0	0	-14.9577	0.10377	-3.28489	0.112313	0.0536081	-0.775006	17.0259	2.35E-15	2.56118	0	0	0.00421313	3.06078	-22.8502	-0.760341	297.286	393.176	728.961	437.109	437.109	437.109	3.27056	-86.2921	6.77965	532.899	408.147	242.699	204.146	204.146	204.146	-86.2657	2.46459	-6.37686	31.4712	-5.84128	-2.2907	-2.06435	-0.0709913	0.982554	1753.24	-158.133	-61.0334	0	0	3.90798	11.3206
0	-15.0954	0	0	-15.1102	0.0816213	-2.50833	0.0339335	0.052106	-0.690934	0.237905	1.18E-15	2.63605	0	0	-0.00261558	2.8814	-22.2999	0.0749372	295.951	392.959	727.092	438.729	438.729	438.729	2.62574	-85.2377	6.85811	523.987	403.824	236.956	204.146	204.146	204.146	-85.1864	2.98053	-5.98527	30.3415	-6.08279	-2.88428	-1.9994	-0.0119651	0.916062	1598.25	-124.249	-57.5925	0	0	3.6736	11.7134
0	-14.8513	0	0	-14.8634	0.075304	-2.28666	-0.0608124	0.0604997	-0.588198	-17.0011	8.17E-17	5.24486	0	0	0.0190367	2.74791	-21.715	0.484235	294.168	392.573	724.703	440.007	440.007	440.007	2.10215	-84.2448	6.71393	511.783	399.409	230.745	204.146	204.146	204.146	-84.1822	3.262	-5.52981	29.1808	-6.27237	-3.10076	-1.79068	0.0394664	0.883666	1351.32	-76.4096	-50.1572	0	0	3.22968	12.3992
0	-14.128	0	0	-14.1432	0.0850754	-2.6295	-0.153461	0.0757055	-0.472104	-31.4474	-1.31E-15	9.48522	0	0	0.0761882	2.64126	-21.0936	0.516701	291.9	391.999	721.751	440.937	440.937	440.936	1.71512	-83.453	6.38428	496.853	395.068	224.606	204.146	204.146	204.146	-83.39	3.31591	-5.05233	27.9913	-6.38229	-2.99184	-1.46625	0.0788881	0.877955	1034.65	-19.8271	-40.554	0	0	2.54274	13.3061
0	-12.898	0	0	-12.9228	0.110367	-3.51596	-0.227385	0.0910131	-0.348698	-40.5943	-2.61E-15	13.8814	0	0	0.153027	2.53944	-20.4509	0.269861	289.197	391.234	718.24	441.52	441.52	441.52	1.4643	-82.9533	5.95348	479.815	390.997	218.992	204.146	204.146	204.146	-82.8959	3.19742	-4.61051	26.7951	-6.39402	-2.64458	-1.06318	0.103869	0.891594	676.065	35.5814	-30.4938	0	0	1.65193	14.3874
0	-11.196	0	0	-11.2372	0.149316	-4.87771	-0.272869	0.0986351	-0.225249	-43.4367	-3.92E-15	16.9244	0	0	0.218165	2.41925	-19.8176	-0.120378	286.184	390.287	714.227	441.761	441.761	441.761	1.32814	-82.768	5.53412	461.293	387.366	214.189	204.146	204.146	204.146	-82.7177	2.99984	-4.2601	25.6362	-6.29828	-2.17405	-0.628703	0.113037	0.923097	308.339	77.4122	-20.8811	0	0	0.699943	15.6236
0	-9.11756	0	0	-9.17874	0.198545	-6.59077	-0.290091	0.0937989	-0.111044	-40.7816	5.55E-15	17.6677	0	0	0.24502	2.25892	-19.2355	-0.497417	283.039	389.174	709.808	441.654	441.654	441.654	1.26799	-82.85	5.23705	441.874	384.275	210.289	204.146	204.146	204.146	-82.8053	2.82836	-4.04044	24.576	-6.09405	-1.71103	-0.223202	0.111822	0.976583	-29.918	98.2113	-12.0822	0	0	-0.0936871	17.0176
0	-6.79972	0	0	-6.87539	0.253495	-8.48889	-0.286602	0.0773882	-0.0165824	-34.7285	-1.96E-15	16.0403	0	0	0.228475	2.04173	-18.7492	-0.711964	279.951	387.916	705.11	441.182	441.182	441.182	1.24149	-83.1037	5.14028	422.069	381.737	207.224	204.146	204.146	204.146	-83.0609	2.76755	-3.96763	23.685	-5.78635	-1.3803	0.0875607	0.113686	1.06217	-297.425	99.8626	-4.54257	0	0	-0.530323	18.5842
0	-4.3883	0	0	-4.46173	0.309356	-10.3994	-0.271264	0.0548596	0.0490859	-27.6108	-6.21E-15	12.689	0	0	0.183663	1.75945	-18.3961	-0.655887	277.063	386.549	700.266	440.323	440.323	440.323	1.21704	-83.4178	5.27059	402.284	379.692	204.842	204.146	204.146	204.146	-83.3728	2.85871	-4.03499	23.032	-5.38381	-1.27317	0.251694	0.134303	1.18389	-459.289	92.7951	0.803139	0	0	-0.551913	20.3345
0	-2.00887	0	0	-2.05519	0.362194	-12.1854	-0.250886	0.0334095	0.0826638	-21.2193	-2.94E-15	8.61926	0	0	0.132439	1.4146	-18.1981	-0.29089	274.436	385.122	695.394	439.061	439.061	439.061	1.1788	-83.6958	5.60396	382.799	378.036	202.973	204.146	204.146	204.146	-83.6444	3.09779	-4.21644	22.673	-4.89706	-1.42275	0.247627	0.181356	1.33809	-499.138	90.1677	2.85698	0	0	-0.293448	22.2633
0	0.24918	0	0	0.256546	0.40982	-13.7749	-0.229997	0.0197052	0.0876861	-16.5353	2.12E-15	4.90143	0	0	0.0909649	1.02095	-18.1565	0.338437	272.015	383.704	690.586	437.398	437.397	437.398	1.12083	-83.8737	6.08233	363.756	376.662	201.47	204.146	204.146	204.146	-83.8122	3.4511	-4.47189	22.6427	-4.33838	-1.79096	0.105805	0.254032	1.51275	-428.419	102.635	0.876188	0	0	-0.0129274	24.3412
0	2.33462	0	0	2.41894	0.452099	-15.1681	-0.211029	0.0160754	0.0725578	-13.7607	5.02E-15	2.19564	0	0	0.0644211	0.601844	-18.2516	1.11455	269.641	382.364	685.891	435.371	435.371	435.371	1.03894	-83.9228	6.63809	345.176	375.487	200.225	204.146	204.146	204.146	-83.8482	3.87716	-4.75622	22.9487	-3.72215	-2.27643	-0.104147	0.337218	1.69238	-281.143	130.964	-4.9178	0	0	0.0695603	26.5156
0	4.22794	0	0	4.4081	0.490625	-16.4219	-0.194852	0.0199228	0.0472484	-12.5737	-2.67E-15	0.599368	0	0	0.0501762	0.186862	-18.4455	1.87577	267.084	381.168	681.319	433.057	433.057	433.057	0.925018	-83.8435	7.21495	326.993	374.468	199.162	204.146	204.146	204.146	-83.754	4.34381	-5.02849	23.5676	-3.06616	-2.73939	-0.301687	0.407926	1.86063	-100.776	166.536	-13.2535	0	0	-0.106356	28.7183
0	5.93093	0	0	6.22398	0.5279	-17.6199	-0.181606	0.0264607	0.020857	-12.4667	-2.41E-15	-0.138507	0	0	0.0435126	-0.191986	-18.6865	2.45318	264.086	380.16	676.839	430.571	430.571	430.571	0.765735	-83.6546	7.77791	309.095	373.597	198.232	204.146	204.146	204.146	-83.5491	4.8355	-5.25749	24.4424	-2.39303	-3.03333	-0.416652	0.442877	2.00724	70.6472	196.542	-22.1575	0	0	-0.428618	30.8745
0	7.45705	0	0	7.88184	0.566409	-18.8409	-0.171205	0.0310812	0.000162103	-12.9806	1.46E-15	-0.401534	0	0	0.040662	-0.504498	-18.9142	2.70643	260.412	379.364	672.399	428.053	428.053	428.053	0.545458	-83.3823	8.31395	291.366	372.88	197.4	204.146	204.146	204.146	-83.261	5.35202	-5.42416	25.4833	-1.73103	-3.03495	-0.4064	0.431263	2.12761	200.576	211.001	-29.5392	0	0	-0.702011	32.9101
0	8.82547	0	0	9.40495	0.607809	-20.1341	-0.163436	0.0308013	-0.0114723	-13.7887	0	-0.531867	0	0	0.0393084	-0.727693	-19.0662	2.55229	255.885	378.79	667.945	425.652	425.652	425.652	0.251188	-83.0539	8.82656	273.712	372.325	196.641	204.146	204.146	204.146	-82.9172	5.90209	-5.5215	26.5723	-1.11186	-2.66878	-0.263811	0.375667	2.22579	270.918	205.711	-33.6463	0	0	-0.774411	34.7561
0	10.0576	0	0	10.8189	0.652454	-21.505	-0.157669	0.0247392	-0.0140274	-14.6577	-1.39E-15	-0.734624	0	0	0.0381434	-0.851757	-19.0856	1.98186	250.415	378.433	663.442	423.503	423.503	423.503	-0.122539	-82.6933	9.32763	256.087	371.93	195.939	204.146	204.146	204.146	-82.5429	6.49543	-5.5529	27.5761	-0.565675	-1.92442	-0.013969	0.284187	2.3117	278.407	181.557	-33.396	0	0	-0.620224	36.3536
0	11.1758	0	0	12.1474	0.699283	-22.9157	-0.153176	0.0138853	-0.00985254	-15.4352	3.13E-15	-1.06158	0	0	0.036646	-0.883974	-18.9287	1.06384	244.005	378.278	658.897	421.723	421.723	421.723	-0.570212	-82.3205	9.82949	238.482	371.675	195.282	204.146	204.146	204.146	-82.1586	7.13552	-5.52962	28.3644	-0.114423	-0.862848	0.293456	0.158688	2.39202	233.144	141.13	-28.5542	0	0	-0.340038	37.6593
0	12.2017	0	0	13.4084	0.746039	-24.2955	-0.149354	0.000227237	-0.00219327	-16.0252	-3.89E-15	-1.47538	0	0	0.03478	-0.847504	-18.5708	-0.0680674	236.741	378.294	654.36	420.403	420.403	420.403	-1.07369	-81.9511	10.3386	220.925	371.533	194.663	204.146	204.146	204.146	-81.7808	7.81454	-5.46827	28.83	0.230891	0.393174	0.598523	0.00323166	2.4671	154.049	88.3716	-19.81	0	0	-0.0875194	38.6535
0	13.1552	0	0	14.6123	0.789738	-25.5586	-0.145742	-0.0139033	0.00588097	-16.3592	-2.17E-15	-1.90283	0	0	0.0326843	-0.775185	-18.008	-1.24177	228.766	378.42	649.916	419.608	419.608	419.608	-1.60299	-81.597	10.8519	203.458	371.467	194.078	204.146	204.146	204.146	-81.4216	8.51133	-5.38828	28.9028	0.469695	1.68347	0.843778	-0.169796	2.53044	64.244	28.3554	-8.73415	0	0	0.0260592	39.3432
0	14.0519	0	0	15.7592	0.827257	-26.6222	-0.142369	-0.0264693	0.0121311	-16.4192	1.99E-16	-2.28749	0	0	0.030472	-0.700794	-17.2547	-2.28096	220.243	378.577	645.666	419.374	419.374	419.374	-2.11945	-81.2664	11.3559	186.125	371.445	193.525	204.146	204.146	204.146	-81.089	9.19274	-5.30916	28.5575	0.609453	2.84302	0.990485	-0.33269	2.57208	-15.0791	-31.7505	2.52895	0	0	-0.0117048	39.7598
0	14.9012	0	0	16.8402	0.855915	-27.4215	-0.139643	-0.0360447	0.0149833	-16.2192	1.82E-15	-2.60563	0	0	0.0281251	-0.651621	-16.3374	-3.03786	211.318	378.67	641.709	419.699	419.699	419.699	-2.58136	-80.9641	11.8285	168.961	371.439	193.001	204.146	204.146	204.146	-80.7866	9.81817	-5.24777	27.8118	0.66354	3.73286	1.02006	-0.449934	2.58578	-66.8659	-83.709	11.824	0	0	-0.124109	39.9482
0	15.7048	0	0	17.8385	0.873949	-27.9187	-0.138193	-0.0418966	0.0136968	-15.7875	-2.84E-15	-2.85441	0	0	0.0255529	-0.644736	-15.2863	-3.41749	202.091	378.617	638.126	420.53	420.53	420.53	-2.95096	-80.6913	12.243	151.983	371.431	192.506	204.146	204.146	204.146	-80.5141	10.3465	-5.21559	26.7176	0.649531	4.26252	0.936069	-0.492398	2.57075	-81.4174	-120.001	17.5769	0	0	-0.201792	39.9529
0	16.457	0	0	18.7336	0.88079	-28.1061	-0.138655	-0.0438872	0.00823386	-15.1498	1.12E-16	-3.02746	0	0	0.0226579	-0.686795	-14.1283	-3.3896	192.6	378.359	634.981	421.767	421.767	421.767	-3.20098	-80.4451	12.5733	135.189	371.411	192.041	204.146	204.146	204.146	-80.267	10.7435	-5.21692	25.3485	0.587347	4.40113	0.754957	-0.454455	2.53307	-56.0508	-136.72	19.1852	0	0	-0.16092	39.8049
0	17.1444	0	0	19.504	0.877071	-28.0043	-0.141231	-0.0425216	-0.000408982	-14.2929	1.49E-15	-3.12263	0	0	0.0193137	-0.775582	-12.8827	-2.98814	182.82	377.876	632.319	423.265	423.265	423.265	-3.31837	-80.2175	12.798	118.557	371.378	191.611	204.146	204.146	204.146	-80.0363	10.987	-5.24877	23.7874	0.496037	4.17758	0.510353	-0.3556	2.48397	2.51107	-134.444	17.1332	0	0	0.0161572	39.516
0	17.7466	0	0	20.1282	0.864387	-27.6556	-0.145686	-0.0386693	-0.0106903	-13.1828	-9.19E-16	-3.1349	0	0	0.0154646	-0.901947	-11.5597	-2.29935	172.68	377.185	630.171	424.858	424.858	424.858	-3.30396	-79.9939	12.9038	102.045	371.333	191.225	204.146	204.146	204.146	-79.808	11.069	-5.30238	22.1145	0.389814	3.67137	0.242523	-0.233756	2.43699	81.3234	-117.712	12.5966	0	0	0.286467	39.0805
0	18.237	0	0	20.5845	0.844867	-27.1147	-0.151598	-0.0332982	-0.0211587	-11.8074	2.65E-16	-3.05771	0	0	0.0112227	-1.05162	-10.1626	-1.44272	162.078	376.324	628.561	426.39	426.39	426.39	-3.1693	-79.7532	12.8853	85.6059	371.287	190.893	204.146	204.146	204.146	-79.5614	10.9936	-5.36558	20.3979	0.274572	2.99829	-0.0113602	-0.120244	2.40514	165.409	-91.2435	6.94579	0	0	0.580597	38.4828
0	18.5846	0	0	20.8507	0.82076	-26.4394	-0.158409	-0.027378	-0.0307628	-10.1916	6.13E-16	-2.89703	0	0	0.00690689	-1.20771	-8.69028	-0.550085	150.915	375.35	627.507	427.733	427.733	427.733	-2.93219	-79.4671	12.7432	69.1878	371.249	190.626	204.146	204.146	204.146	-79.2697	10.7738	-5.4251	18.6873	0.147351	2.29168	-0.217471	-0.0326265	2.39912	239.629	-58.87	1.3673	0	0	0.831922	37.7071
0	18.7563	0	0	20.9033	0.794086	-25.6828	-0.165672	-0.0217688	-0.0386892	-8.42168	-1.51E-15	-2.66799	0	0	0.00299821	-1.35386	-7.14131	0.255247	139.116	374.319	627.031	428.807	428.808	428.808	-2.61309	-79.1014	12.4826	52.7418	371.232	190.435	204.146	204.146	204.146	-78.9001	10.427	-5.46823	17.0119	-0.00229462	1.68031	-0.348746	0.0235041	2.42155	290.707	-23.8465	-3.2564	0	0	0.994798	36.7451
0	18.7196	0	0	20.7194	0.766406	-24.8874	-0.172842	-0.0172557	-0.0443399	-6.60634	-1.96E-15	-2.39481	0	0	-9.12E-06	-1.47669	-5.51641	0.876694	126.654	373.291	627.16	429.584	429.584	429.584	-2.23217	-78.6183	12.111	36.2267	371.247	190.327	204.146	204.146	204.146	-78.4159	9.9723	-5.48405	15.3812	-0.190071	1.26704	-0.386071	0.0520139	2.46867	308.664	11.0826	-6.36716	0	0	1.0472	35.6001
0	18.4464	0	0	20.2782	0.738676	-24.0802	-0.179276	-0.0141001	-0.047245	-4.85091	-2.65E-15	-2.05934	0	0	-0.0018277	-1.56715	-3.82024	1.25758	113.568	372.323	627.92	430.079	430.079	430.079	-1.80761	-77.9791	11.6366	19.613	371.3	190.313	204.146	204.146	204.146	-77.7792	9.42787	-5.46454	13.7894	-0.434018	1.11206	-0.322191	0.061778	2.53152	288.327	43.5807	-7.74428	0	0	0.985268	34.2882
0	17.9153	0	0	19.5635	0.711222	-23.2708	-0.184152	-0.0123403	-0.0470325	-3.21675	-4.49E-16	-1.63545	0	0	-0.00237523	-1.62021	-2.06192	1.38707	99.9672	371.469	629.34	430.344	430.344	430.344	-1.35408	-77.1474	11.0688	2.88539	371.394	190.398	204.146	204.146	204.146	-76.9537	8.80983	-5.40581	12.2201	-0.751262	1.22392	-0.162643	0.0620201	2.59619	229.423	71.1799	-7.39666	0	0	0.812627	32.8361
0	17.113	0	0	18.5657	0.683794	-22.4523	-0.186631	-0.0117049	-0.0434855	-1.71126	2.16E-15	-1.09078	0	0	-0.00172781	-1.63364	-0.254888	1.29812	86.0279	370.78	631.433	430.458	430.458	430.458	-0.88217	-76.0911	10.4185	-13.9548	371.529	190.583	204.146	204.146	204.146	-75.9073	8.132	-5.30909	10.6525	-1.15463	1.55988	0.0748581	0.0594406	2.6481	136.327	91.5573	-5.59363	0	0	0.534872	31.2787
0	16.035	0	0	17.2831	0.655695	-21.6036	-0.186111	-0.0116369	-0.0371199	-0.300722	4.41E-15	-0.404817	0	0	-2.47E-05	-1.60616	1.58361	1.05812	71.9802	370.298	634.197	430.512	430.512	430.512	-0.398675	-74.7847	9.69909	-30.8902	371.704	190.864	204.146	204.146	204.146	-74.6137	7.40703	-5.18111	9.06681	-1.65011	2.03598	0.361255	0.0593306	2.67403	17.9096	103.444	-2.85209	0	0	0.163552	29.6564
0	14.6835	0	0	15.7216	0.625987	-20.6953	-0.182441	-0.0113229	-0.0293451	1.06385	9.19E-17	0.41794	0	0	0.00259464	-1.53603	3.43309	0.75409	58.0872	370.055	637.603	430.602	430.602	430.602	0.0915465	-73.2091	8.92822	-47.8911	371.914	191.22	204.146	204.146	204.146	-73.0533	6.64872	-5.03338	7.4484	-2.23451	2.54434	0.662708	0.0656098	2.66457	-114.133	107.438	0.0711143	0	0	-0.278246	28.0134
0	13.0664	0	0	13.8943	0.593754	-19.6974	-0.175861	-0.00998135	-0.0217956	2.42744	2.49E-15	1.32467	0	0	0.00608916	-1.42051	5.27013	0.476054	44.622	370.063	641.589	430.815	430.815	430.815	0.582582	-71.3514	8.12813	-64.9233	372.156	191.623	204.146	204.146	204.146	-71.2123	5.87479	-4.87968	5.79073	-2.89493	2.97319	0.94771	0.0822752	2.61576	-248.259	105.716	2.45517	0	0	-0.755674	26.3962
0	11.1943	0	0	11.819	0.558361	-18.5872	-0.16696	-0.00705479	-0.0162	3.7975	-3.35E-15	2.21077	0	0	0.0105231	-1.25643	7.06876	0.301741	31.8476	370.321	646.063	431.231	431.231	431.231	1.06497	-69.2031	7.32561	-81.957	372.431	192.028	204.146	204.146	204.146	-69.0814	5.10873	-4.73321	4.09691	-3.60903	3.22536	1.19231	0.111364	2.5278	-374.759	101.21	3.74494	0	0	-1.22399	24.8529
0	9.07908	0	0	9.51611	0.51966	-17.3564	-0.156644	-0.00258474	-0.0138677	5.10529	9.80E-16	2.91094	0	0	0.0159746	-1.0416	8.8007	0.285599	20.0018	370.818	650.906	431.91	431.91	431.91	1.52463	-66.7589	6.54999	-98.9757	372.737	192.388	204.146	204.146	204.146	-66.6545	4.3794	-4.6035	2.38019	-4.34679	3.23215	1.38584	0.148434	2.40464	-487.938	95.5444	3.73422	0	0	-1.64177	23.4319
0	6.732	0	0	7.00517	0.478068	-16.015	-0.146449	0.00291286	-0.0157238	6.14349	1.14E-15	3.24282	0	0	0.0219838	-0.776211	10.4359	0.453638	9.28971	371.533	655.979	432.891	432.891	432.891	1.94358	-64.0152	5.8296	-115.982	373.08	192.654	204.146	204.146	204.146	-63.927	3.71798	-4.49383	0.663262	-5.07443	2.96109	1.52648	0.187542	2.2514	-585.051	89.5545	2.49385	0	0	-1.97342	22.1811
0	4.16461	0	0	4.30366	0.43452	-14.591	-0.138577	0.00840945	-0.0224306	6.5567	-2.29E-15	3.0314	0	0	0.0270164	-0.46417	11.9434	0.803254	-0.118159	372.444	661.125	434.19	434.19	434.19	2.302	-60.9703	5.1876	-132.996	373.462	192.793	204.146	204.146	204.146	-60.8963	3.15325	-4.39969	-1.02271	-5.75868	2.41758	1.62016	0.218038	2.076	-665.647	82.1358	0.322953	0	0	-2.19493	21.1466
0	1.39073	0	0	1.42805	0.390334	-13.127	-0.135585	0.0128372	-0.0341401	5.89663	1.63E-16	2.1832	0	0	0.0280718	-0.113558	13.2929	1.30714	-8.08474	373.524	666.181	435.796	435.796	435.796	2.5805	-57.6264	4.63789	-150.051	373.884	192.801	204.146	204.146	204.146	-57.5638	2.70618	-4.30833	-2.64018	-6.3718	1.64092	1.67463	0.231341	1.88563	-730.339	71.9247	-2.39054	0	0	-2.29151	20.3717
0	-1.56977	0	0	-1.60295	0.347016	-11.6746	-0.139869	0.0152243	-0.0508666	3.71775	-3.06E-15	0.721939	0	0	0.0209632	0.263601	14.4565	1.91917	-14.5053	374.745	670.982	437.676	437.676	437.676	2.76237	-53.9935	4.18209	-167.181	374.341	192.717	204.146	204.146	204.146	-53.939	2.38496	-4.19959	-4.14772	-6.89527	0.696884	1.69603	0.22162	1.69044	-779.206	57.601	-5.19875	0	0	-2.25485	19.8947
0	-4.68718	0	0	-4.76394	0.306078	-10.2879	-0.153068	0.0154163	-0.0721657	-0.308898	-2.86E-15	-1.12215	0	0	0.00121733	0.652282	15.4109	2.58092	-19.3081	376.078	675.367	439.777	439.777	439.777	2.83496	-50.0925	3.80785	-184.4	374.821	192.638	204.146	204.146	204.146	-50.043	2.18125	-4.04802	-5.5035	-7.32157	-0.33123	1.68984	0.187516	1.49895	-812.415	39.0828	-7.63095	0	0	-2.08696	19.7468
0	-7.91914	0	0	-8.01889	0.268906	-9.01805	-0.176112	0.0140318	-0.0973117	-6.3588	3.27E-16	-2.92365	0	0	-0.0344714	1.03602	16.1391	3.22795	-22.4566	377.493	679.187	442.035	442.035	442.035	2.79115	-45.9587	3.48899	-201.681	375.304	192.719	204.146	204.146	204.146	-45.9122	2.0683	-3.82672	-6.6696	-7.65427	-1.35198	1.6582	0.135474	1.32207	-829.792	18.3746	-9.20512	0	0	-1.80116	19.9498
0	-11.2089	0	0	-11.318	0.236694	-7.91032	-0.208908	0.012852	-0.12474	-14.3958	-4.90E-15	-4.06425	0	0	-0.0863355	1.39877	16.632	3.79532	-23.9522	378.957	682.311	444.385	444.385	444.385	2.63056	-41.6438	3.18789	-218.942	375.774	193.166	204.146	204.146	204.146	-41.6	2.00185	-3.51295	-7.61593	-7.90574	-2.27405	1.60893	0.0760939	1.16709	-834.076	-0.774122	-9.5207	0	0	-1.43006	20.5153
0	-14.4849	0	0	-14.5962	0.210442	-7.00309	-0.250081	0.0139855	-0.152447	-24.1498	8.17E-15	-3.89729	0	0	-0.14974	1.72699	16.8892	4.22374	-23.8344	380.445	684.633	446.764	446.764	446.764	2.36125	-37.216	2.86019	-236.021	376.231	194.218	204.146	204.146	204.146	-37.1767	1.92451	-3.09499	-8.32362	-8.0945	-3.01489	1.55387	0.0235912	1.041	-830.418	-14.0493	-8.34584	0	0	-1.01618	21.4437
0	-17.6618	0	0	-17.7737	0.190989	-6.32854	-0.296985	0.0193822	-0.177273	-35.1412	9.80E-16	-1.90814	0	0	-0.21484	2.01149	16.9181	4.46653	-22.1743	381.934	686.072	449.121	449.121	449.121	2.0016	-32.7594	2.46153	-252.679	376.701	196.116	204.146	204.146	204.146	-32.7277	1.7738	-2.57875	-8.78668	-8.24109	-3.50916	1.51043	-0.00905117	0.945523	-827.26	-17.7449	-5.80731	0	0	-0.60077	22.7263
0	-20.6444	0	0	-20.7599	0.179038	-5.91319	-0.346046	0.0293329	-0.195965	-46.7362	4.59E-15	2.02555	0	0	-0.267803	2.24897	16.7324	4.49695	-19.0639	383.415	686.581	451.414	451.414	451.414	1.58115	-28.3697	1.95532	-268.598	377.249	199.07	204.146	204.146	204.146	-28.3483	1.49339	-1.99143	-9.01168	-8.36467	-3.71704	1.49395	-0.0141097	0.877825	-832.775	-11.1301	-2.28886	0	0	-0.208317	24.3468
0	-23.333	0	0	-23.4593	0.175143	-5.77771	-0.394344	0.0436694	-0.205354	-58.3175	-6.21E-15	7.69162	0	0	-0.294374	2.44245	16.3496	4.31388	-14.6015	384.887	686.141	453.607	453.607	453.607	1.1394	-24.1494	1.32067	-283.404	377.97	203.217	204.146	204.146	204.146	-24.1386	1.0455	-1.38012	-9.01557	-8.48017	-3.63027	1.51367	0.00844467	0.832863	-853.317	4.2523	1.57763	0	0	0.156644	26.2839
0	-25.6295	0	0	-25.7779	0.179741	-5.93767	-0.439225	0.0611037	-0.203981	-69.2225	-6.53E-15	14.4731	0	0	-0.282451	2.60058	15.7888	3.94395	-8.87914	386.363	684.766	455.664	455.664	455.665	0.724721	-20.2015	0.559283	-296.689	378.978	208.602	204.146	204.146	204.146	-20.1989	0.421349	-0.807377	-8.8226	-8.59686	-3.27408	1.56213	0.052166	0.804639	-888.442	24.7536	5.17577	0	0	0.501583	28.5135
0	-27.4433	0	0	-27.6304	0.193216	-6.40584	-0.47773	0.0795781	-0.191488	-78.6667	9.80E-15	21.4565	0	0	-0.225469	2.73559	15.0681	3.43802	-1.97585	387.861	682.495	457.548	457.548	457.548	0.39277	-16.6245	-0.302017	-308.049	380.393	215.164	204.146	204.146	204.146	-16.6257	-0.354386	-0.343772	-8.45981	-8.71813	-2.70303	1.62333	0.103799	0.787326	-933.603	45.251	8.17083	0	0	0.833207	31.009
0	-28.7004	0	0	-28.9494	0.215892	-7.19175	-0.50697	0.0961221	-0.169638	-85.8191	1.96E-15	27.5538	0	0	-0.12653	2.86077	14.2034	2.86334	6.04254	389.4	679.4	459.209	459.209	459.209	0.20286	-13.5031	-1.21368	-317.12	382.32	222.749	204.146	204.146	204.146	-13.5043	-1.22627	-0.0586219	-7.95296	-8.8426	-1.99253	1.67045	0.150643	0.779751	-978.933	61.0658	10.6317	0	0	1.15032	33.7423
0	-29.3533	0	0	-29.6949	0.247968	-8.29876	-0.524614	0.108061	-0.141335	-89.9598	-1.18E-14	31.7963	0	0	-0.000485653	2.98773	13.2074	2.29233	15.118	390.995	675.58	460.584	460.585	460.585	0.211401	-10.899	-2.11136	-323.61	384.831	231.132	204.146	204.146	204.146	-10.9005	-2.1187	-0.00989269	-7.32209	-8.96522	-1.22667	1.67844	0.180428	0.783148	-1014.2	68.8857	12.8824	0	0	1.44757	36.6832
0	-29.3899	0	0	-29.8609	0.289369	-9.7183	-0.529166	0.113073	-0.110056	-90.6768	7.19E-15	33.4884	0	0	0.128444	3.12469	12.0888	1.79087	25.1918	392.65	671.163	461.597	461.597	461.597	0.463713	-8.84351	-2.92668	-327.333	387.952	240.055	204.146	204.146	204.146	-8.85156	-2.95081	-0.236299	-6.57768	-9.07923	-0.485736	1.6273	0.18631	0.801427	-1030.2	67.6736	15.3111	0	0	1.72128	39.7986
0	-28.8376	0	0	-29.4773	0.339602	-11.4245	-0.520001	0.109822	-0.0789133	-88.0143	-1.96E-15	32.353	0	0	0.234158	3.27566	10.8527	1.40805	36.1961	394.361	666.301	462.157	462.157	462.157	0.985252	-7.33402	-3.59927	-328.213	391.663	249.26	204.146	204.146	204.146	-7.36059	-3.65265	-0.751934	-5.71783	-9.17799	0.164956	1.50592	0.168433	0.840634	-1020.16	59.0515	18.0388	0	0	1.9714	43.0525
0	-27.7629	0	0	-28.6067	0.397695	-13.3721	-0.498095	0.0986579	-0.0499939	-82.5716	2.78E-15	28.6009	0	0	0.29832	3.44038	9.50018	1.16808	48.0469	396.112	661.168	462.171	462.171	462.171	1.77516	-6.33699	-4.08737	-326.288	395.897	258.513	204.146	204.146	204.146	-6.39652	-4.17816	-1.54425	-4.72714	-9.25635	0.68396	1.31255	0.130417	0.902471	-981.132	46.1706	20.7453	0	0	2.19762	46.4059
0	-26.2626	0	0	-27.3348	0.46228	-15.501	-0.466762	0.0811733	-0.0237389	-75.4557	-8.49E-15	22.802	0	0	0.316542	3.61517	8.02989	1.06485	60.6383	397.88	655.952	461.547	461.547	461.547	2.80501	-5.79651	-4.37397	-321.687	400.553	267.618	204.146	204.146	204.146	-5.90198	-4.51141	-2.57634	-3.57712	-9.31202	1.06012	1.05623	0.0799563	0.987699	-915.228	32.8016	22.8842	0	0	2.39443	49.8178
0	-24.4492	0	0	-25.7571	0.531757	-17.7429	-0.430359	0.0590992	0.000440081	-67.9116	-9.80E-15	15.6668	0	0	0.297191	3.7943	6.4391	1.05913	73.8397	399.633	650.844	460.213	460.213	460.213	4.02283	-5.64822	-4.46632	-314.6	405.505	276.408	204.146	204.146	204.146	-5.80789	-4.66421	-3.79195	-2.22886	-9.34627	1.3163	0.756093	0.022187	1.09457	-828.77	20.8862	24.151	0	0	2.54815	53.2463
0	-22.4343	0	0	-23.9656	0.604399	-20.0284	-0.392763	0.0343859	0.0241743	-60.935	-3.92E-15	7.95955	0	0	0.255385	3.97232	4.72568	1.0799	87.4954	401.336	646.028	458.128	458.128	458.128	5.35984	-5.83286	-4.38901	-305.241	410.613	284.737	204.146	204.146	204.146	-6.04879	-4.66679	-5.12143	-0.637882	-9.36529	1.50943	0.442401	-0.0377689	1.21741	-732.238	10.865	24.6431	0	0	2.64707	56.6509
0	-20.3162	0	0	-22.0389	0.678349	-22.2886	-0.356391	0.00899548	0.048329	-55.0497	7.84E-15	0.404301	0	0	0.20631	4.1469	2.88978	1.0316	101.43	402.949	641.666	455.301	455.301	455.301	6.73925	-6.30497	-4.17345	-293.818	415.738	292.463	204.146	204.146	204.146	-6.57342	-4.55554	-6.48904	1.23929	-9.38038	1.72531	0.15246	-0.0952214	1.35316	-637.061	1.96616	24.6825	0	0	2.68904	59.9929
0	-18.1727	0	0	-20.0367	0.751544	-24.4561	-0.322113	-0.0148487	0.073065	-50.3116	-6.53E-15	-6.33453	0	0	0.161517	4.32193	0.935322	0.808184	115.464	404.435	637.891	451.81	451.81	451.81	8.08536	-7.03612	-3.84827	-280.518	420.744	299.439	204.146	204.146	204.146	-7.34882	-4.36256	-7.82098	3.43724	-9.40768	2.06698	-0.0681869	-0.143041	1.501	-555.717	-6.85836	24.6223	0	0	2.69924	63.2363
0	-16.0587	0	0	-17.9992	0.821652	-26.4645	-0.289565	-0.0355464	0.0969572	-46.4544	6.53E-15	-11.7749	0	0	0.127449	4.50937	-1.12925	0.314653	129.429	405.765	634.793	447.808	447.808	447.808	9.33254	-8.0132	-3.43333	-265.502	425.52	305.52	204.146	204.146	204.146	-8.35887	-4.10957	-9.05399	5.97259	-9.46572	2.63551	-0.173113	-0.172768	1.66056	-498.869	-16.7421	24.7958	0	0	2.72865	66.3473
0	-14.0081	0	0	-15.9496	0.886094	-28.2509	-0.258183	-0.0525174	0.117455	-43.1311	6.53E-15	-15.6766	0	0	0.106	4.72849	-3.29097	-0.506879	143.202	406.923	632.423	443.525	443.525	443.525	10.4311	-9.23391	-2.93897	-248.908	429.984	310.569	204.146	204.146	204.146	-9.59945	-3.80729	-10.1413	8.83575	-9.5713	3.50476	-0.124116	-0.173493	1.83578	-473.045	-28.1392	25.6427	0	0	2.83487	69.2943
0	-12.0371	0	0	-13.9	0.942214	-29.7595	-0.227564	-0.0655222	0.131761	-40.0393	5.23E-15	-17.9673	0	0	0.095744	5.00078	-5.533	-1.65314	156.729	407.911	630.806	439.247	439.247	439.247	11.3487	-10.7017	-2.36979	-230.857	434.084	314.474	204.146	204.146	204.146	-11.0732	-3.45938	-11.0543	11.9842	-9.7328	4.69546	0.0940381	-0.137778	2.02592	-478.016	-40.7745	27.4766	0	0	3.04264	72.0477
0	-10.1503	0	0	-11.8579	0.987632	-30.948	-0.197713	-0.073961	0.137481	-36.9761	-1.31E-15	-18.6533	0	0	0.0931346	5.34109	-7.83543	-3.04686	170.033	408.743	629.957	435.283	435.283	435.283	12.0697	-12.421	-1.7312	-211.462	437.792	317.164	204.146	204.146	204.146	-12.7847	-3.06904	-11.7816	15.3397	-9.94417	6.15676	0.458877	-0.0626053	2.22637	-504.612	-53.0903	30.2509	0	0	3.30269	74.5798
0	-8.34642	0	0	-9.83369	1.02075	-31.7964	-0.169293	-0.077554	0.133487	-33.8573	2.61E-15	-17.8645	0	0	0.0934947	5.74749	-10.1763	-4.54284	183.21	409.426	629.904	431.914	431.914	431.914	12.5939	-14.3928	-1.03589	-190.832	441.104	318.62	204.146	204.146	204.146	-14.737	-2.64575	-12.3266	18.7913	-10.181	7.76404	0.906542	0.0447148	2.42579	-536.433	-63.6077	33.7864	0	0	3.49327	76.8639
0	-6.62335	0	0	-7.84401	1.0412	-32.3128	-0.143343	-0.0762133	0.120124	-30.674	0	-15.8107	0	0	0.0924364	6.19456	-12.5326	-5.95402	196.389	409.954	630.705	429.343	429.342	429.343	12.9346	-16.6132	-0.306696	-169.074	444.037	318.882	204.146	204.146	204.146	-16.9298	-2.20866	-12.7053	22.2065	-10.4021	9.33625	1.35239	0.167938	2.6031	-556.622	-70.4128	37.4913	0	0	3.49327	78.872
0	-4.9817	0	0	-5.91214	1.05011	-32.536	-0.120913	-0.0703971	0.099195	-27.461	0	-12.7912	0	0	0.0871411	6.63432	-14.8814	-7.08874	209.682	410.298	632.44	427.661	427.661	427.661	13.1169	-19.0716	0.426149	-146.302	446.621	318.042	204.146	204.146	204.146	-19.3574	-1.7845	-12.9427	25.4478	-10.5588	10.6676	1.71033	0.285197	2.73262	-552.191	-71.4091	40.6136	0	0	3.24532	80.5727
0	-3.42594	0	0	-4.06451	1.04993	-32.5314	-0.103076	-0.0612079	0.0737656	-24.3221	3.92E-15	-9.18027	0	0	0.0772445	7.00548	-17.2009	-7.78764	223.145	410.423	635.199	426.833	426.833	426.833	13.1759	-21.7513	1.13253	-122.634	448.901	316.237	204.146	204.146	204.146	-22.0082	-1.40092	-13.0712	28.3956	-10.609	11.5649	1.91645	0.374292	2.78981	-517.551	-64.6308	42.5999	0	0	2.78398	81.933
0	-1.96428	0	0	-2.32613	1.04393	-32.3813	-0.0905667	-0.0503264	0.0478314	-21.413	-1.31E-15	-5.39902	0	0	0.0645398	7.24801	-19.471	-7.95003	236.752	410.302	639.051	426.711	426.711	426.711	13.1522	-24.629	1.79129	-98.1951	450.928	313.626	204.146	204.146	204.146	-24.8628	-1.07837	-13.1277	30.9696	-10.5303	11.8817	1.93751	0.414895	2.75966	-452.969	-49.9199	43.4474	0	0	2.19759	82.9248
0	-0.606969	0	0	-0.717066	1.0355	-32.1694	-0.0839618	-0.0395964	0.0249814	-18.9544	1.31E-15	-1.85975	0	0	0.0518869	7.31808	-21.6737	-7.5465	250.393	409.939	644.02	427.069	427.069	427.069	13.0881	-27.677	2.39616	-73.1112	452.757	310.373	204.146	204.146	204.146	-27.8957	-0.824758	-13.1505	33.1442	-10.3294	11.544	1.76863	0.40364	2.64914	-360.702	-27.8717	43.4898	0	0	1.57736	83.5322
0	0.636267	0	0	0.750005	1.02746	-31.9666	-0.0834455	-0.0308171	0.00804331	-17.1637	2.29E-15	1.06592	0	0	0.0416648	7.19847	-23.7915	-6.62132	263.881	409.373	650.058	427.655	427.655	427.655	13.0215	-30.8656	2.95653	-47.4971	454.438	306.623	204.146	204.146	204.146	-31.0773	-0.634893	-13.1762	34.9503	-10.0399	10.5651	1.42862	0.346461	2.47669	-243.591	-2.23557	43.3829	0	0	0.9918	83.7547
0	1.75925	0	0	2.07052	1.02164	-31.8192	-0.0886367	-0.0251535	-0.00191334	-16.1652	-2.78E-15	3.11367	0	0	0.034758	6.90284	-25.8062	-5.28704	276.968	408.668	657.038	428.24	428.24	428.24	12.9819	-34.1677	3.493	-21.4427	456.013	302.495	204.146	204.146	204.146	-34.3799	-0.494506	-13.2352	36.462	-9.71217	9.04829	0.966246	0.260778	2.27072	-107.62	21.7667	43.5877	0	0	0.485485	83.603
0	2.76057	0	0	3.24668	1.0187	-31.7444	-0.0986098	-0.0231036	-0.00525085	-15.9266	1.72E-15	4.13662	0	0	0.0305618	6.47354	-27.6963	-3.71075	289.362	407.898	664.752	428.647	428.647	428.647	12.987	-37.5621	4.0295	4.99716	457.508	298.08	204.146	204.146	204.146	-37.7808	-0.386905	-13.3487	37.7731	-9.3992	7.1752	0.445715	0.166549	2.05626	38.2532	38.0585	44.3731	0	0	0.0683475	83.0896
0	3.64286	0	0	4.2843	1.01827	-31.7334	-0.112157	-0.0240173	-0.00344214	-16.2531	-2.45E-15	4.15851	0	0	0.0277077	5.97365	-29.4366	-2.09193	300.76	407.123	672.927	428.768	428.768	428.767	13.042	-41.0343	4.58521	31.8049	458.933	293.447	204.146	204.146	204.146	-41.2649	-0.299391	-13.526	38.9718	-9.14308	5.17775	-0.0550738	0.08643	1.85644	180.011	43.5192	45.225	0	0	-0.273618	82.221
0	4.40982	0	0	5.18832	1.01925	-31.7585	-0.127403	-0.0276223	0.00148177	-16.7643	-2.78E-15	3.21683	0	0	0.0247805	5.47487	-30.9994	-0.632576	310.874	406.375	681.249	428.562	428.562	428.562	13.142	-44.5753	5.1688	58.9945	460.284	288.655	204.146	204.146	204.146	-44.8229	-0.227312	-13.7645	40.1207	-8.9649	3.29819	-0.462952	0.0364545	1.68571	301.894	37.717	45.6588	0	0	-0.553031	80.9928
0	5.06098	0	0	5.95674	1.02022	-31.7831	-0.142415	-0.0336052	0.00736148	-17.0201	-2.61E-15	1.40438	0	0	0.0209062	5.0439	-32.3556	0.494342	319.468	405.659	689.401	428.044	428.044	428.044	13.2743	-48.1765	5.77576	86.5972	461.539	283.755	204.146	204.146	204.146	-48.4469	-0.174781	-14.05	41.2471	-8.86106	1.74634	-0.730796	0.0230831	1.55261	391.874	23.327	45.1197	0	0	-0.76165	79.3905
0	5.58657	0	0	6.57507	1.01967	-31.7692	-0.156044	-0.0416671	0.0122496	-16.6927	2.61E-15	-1.14128	0	0	0.0160235	4.73112	-33.4773	1.16897	326.378	404.962	697.097	427.265	427.265	427.265	13.42	-51.824	6.38845	114.645	462.666	278.798	204.146	204.146	204.146	-52.1239	-0.15258	-14.3575	42.3428	-8.807	0.667483	-0.84354	0.0444345	1.45814	444.239	4.8858	43.5025	0	0	-0.870263	77.3926
0	5.96428	0	0	7.01364	1.01626	-31.6823	-0.168386	-0.0512144	0.0142678	-15.6894	-6.53E-16	-4.21681	0	0	0.0108511	4.56373	-34.3391	1.33545	331.519	404.275	704.105	426.295	426.295	426.295	13.5568	-55.4931	6.97835	143.156	463.612	273.831	204.146	204.146	204.146	-55.83	-0.174359	-14.6534	43.3717	-8.76597	0.128188	-0.817396	0.0905448	1.40306	460.996	-13.4929	41.3655	0	0	-0.857401	74.9746
0	6.15984	0	0	7.2292	1.00886	-31.4937	-0.180591	-0.0612216	0.011586	-14.1765	-3.27E-15	-7.55199	0	0	0.00658975	4.54407	-34.9205	0.999474	334.88	403.601	710.264	425.207	425.207	425.207	13.6612	-59.1471	7.50976	172.132	464.314	268.9	204.146	204.146	204.146	-59.5284	-0.252617	-14.8993	44.2799	-8.69931	0.120058	-0.683684	0.147142	1.38421	448.669	-29.168	39.5675	0	0	-0.730505	72.1126
0	6.13073	0	0	7.17088	0.996608	-31.1795	-0.194601	-0.0705648	0.00232076	-12.5457	-6.53E-16	-10.854	0	0	0.00440275	4.6524	-35.2081	0.217082	336.511	402.956	715.481	424.07	424.069	424.07	13.7107	-62.7386	7.94439	201.544	464.697	264.056	204.146	204.146	204.146	-63.17	-0.395422	-15.0555	45.0072	-8.57479	0.575808	-0.479421	0.19822	1.40004	416.185	-42.015	39.1479	0	0	-0.527658	68.7868
0	5.83362	0	0	6.78986	0.978743	-30.7177	-0.212417	-0.0778213	-0.0155893	-11.2894	-4.57E-15	-13.7871	0	0	0.00469733	4.8524	-35.1983	-0.919653	336.514	402.364	719.732	422.944	422.944	422.944	13.6865	-66.2146	8.24597	231.339	464.681	259.365	204.146	204.146	204.146	-66.6988	-0.604344	-15.0859	45.4977	-8.3713	1.38957	-0.236875	0.231872	1.44576	372.195	-53.0212	40.5916	0	0	-0.298741	64.9878
0	5.23328	0	0	6.05087	0.954525	-30.0845	-0.235286	-0.0816015	-0.0440475	-10.8375	8.49E-15	-15.9954	0	0	0.00659465	5.09804	-34.8987	-2.29628	335.037	401.85	723.046	421.888	421.888	421.888	13.5728	-69.5233	8.38514	261.426	464.187	254.917	204.146	204.146	204.146	-70.0581	-0.873283	-14.9613	45.7085	-8.08048	2.43541	0.0179426	0.241762	1.51628	324.246	-63.8502	43.7765	0	0	-0.0847304	60.724
0	4.31182	0	0	4.94346	0.923123	-29.2512	-0.262694	-0.0803186	-0.0847015	-11.369	-1.96E-15	-17.0725	0	0	0.00795403	5.3405	-34.3289	-3.78742	332.268	401.43	725.493	420.958	420.958	420.958	13.3573	-72.6207	8.34426	291.665	463.138	250.836	204.146	204.146	204.146	-73.198	-1.18769	-14.662	45.614	-7.70599	3.58149	0.261336	0.225389	1.60525	279.721	-76.0072	47.665	0	0	0.0958496	56.0318
0	3.07581	0	0	3.49003	0.883635	-28.1838	-0.291896	-0.072733	-0.138701	-12.6999	6.53E-16	-16.6359	0	0	0.00616881	5.53479	-33.5208	-5.26578	328.434	401.107	727.172	420.215	420.215	420.215	13.0295	-75.4754	8.12209	321.856	461.472	247.273	204.146	204.146	204.146	-76.0815	-1.52388	-14.1803	45.2096	-7.26166	4.70071	0.473481	0.183274	1.70505	245.726	-90.4473	50.6139	0	0	0.250222	50.9842
0	1.55972	0	0	1.74818	0.835221	-26.8454	-0.317718	-0.0577638	-0.20629	-14.2367	-9.80E-15	-14.3588	0	0	-0.000830354	5.64523	-32.5168	-6.60893	323.8	400.873	728.199	419.73	419.73	419.73	12.5802	-78.071	7.73759	351.723	459.15	244.395	204.146	204.146	204.146	-78.6862	-1.84854	-13.5227	44.5108	-6.76884	5.67801	0.634223	0.118402	1.80664	230.606	-106.762	50.6196	0	0	0.405685	45.6949
0	-0.176265	0	0	-0.194822	0.777361	-25.2034	-0.333589	-0.0347532	-0.286671	-15.1057	3.27E-16	-10.0738	0	0	-0.0140599	5.64914	-31.3683	-7.70482	318.655	400.709	728.695	419.58	419.579	419.58	12.0014	-80.4025	7.23177	380.901	456.165	242.347	204.146	204.146	204.146	-81.0035	-2.11957	-12.7114	43.5523	-6.25355	6.41527	0.726157	0.0355538	1.89827	243.662	-122.797	45.9559	0	0	0.597917	40.3125
0	-2.05338	0	0	-2.2348	0.710187	-23.2401	-0.332874	-0.00416369	-0.377867	-14.3566	-9.96E-15	-3.9146	0	0	-0.0332823	5.5387	-30.1329	-8.45691	313.312	400.591	728.776	419.84	419.84	419.84	11.2901	-82.4702	6.66589	408.942	452.557	241.222	204.146	204.146	204.146	-83.0322	-2.28965	-11.7857	42.3839	-5.74395	6.83521	0.729512	-0.0585537	1.96644	295.928	-135.535	36.1646	0	0	0.86212	35.0058
0	-3.9844	0	0	-4.26738	0.634767	-20.9649	-0.310305	0.0319283	-0.476469	-11.203	-3.96E-15	3.59927	0	0	-0.0565653	5.32068	-28.8704	-8.79091	308.076	400.494	728.554	420.571	420.571	420.571	10.4515	-84.2719	6.11519	435.318	448.422	241.017	204.146	204.146	204.146	-84.773	-2.31298	-10.8004	41.0661	-5.26801	6.88609	0.627044	-0.153182	1.99681	397.515	-141.71	22.4448	0	0	1.2229	29.9442
0	-5.8849	0	0	-6.20409	0.553231	-18.425	-0.263229	0.07018	-0.578093	-5.25523	-2.29E-15	11.6221	0	0	-0.07966	5.01453	-27.6378	-8.66369	303.23	400.398	728.121	421.802	421.802	421.802	9.50381	-85.798	5.65804	459.46	443.912	241.606	204.146	204.146	204.146	-86.2218	-2.15423	-9.82116	39.6643	-4.85139	6.54779	0.404982	-0.236984	1.97584	555.719	-139.591	7.19242	0	0	1.68977	25.2798
0	-7.68332	0	0	-7.98338	0.468698	-15.7102	-0.193101	0.106407	-0.676775	3.23086	1.80E-15	19.1077	0	0	-0.0960661	4.64897	-26.4846	-8.07392	298.996	400.289	727.549	423.524	423.524	423.524	8.48034	-87.0282	5.36234	480.783	439.216	242.728	204.146	204.146	204.146	-87.367	-1.79754	-8.91589	38.2424	-4.51609	5.83935	0.0664565	-0.294696	1.89671	768.412	-128.9	-7.13122	0	0	2.23774	21.1377
0	-9.32754	0	0	-9.57324	0.385033	-12.9502	-0.106291	0.136427	-0.765409	13.2188	9.80E-16	25.0145	0	0	-0.0990939	4.25717	-25.4471	-7.0703	295.509	400.164	726.882	425.678	425.678	425.678	7.42905	-87.9343	5.27305	498.738	434.538	244.001	204.146	204.146	204.146	-88.1885	-1.25244	-8.14503	36.8558	-4.27807	4.82305	-0.36222	-0.315973	1.75987	1020.32	-111.886	-19.2397	0	0	2.79854	17.6124
0	-10.786	0	0	-10.9648	0.306445	-10.3004	-0.0142514	0.156743	-0.835849	22.9085	3.35E-15	28.5071	0	0	-0.085931	3.87119	-24.5456	-5.75215	292.808	400.022	726.131	428.165	428.165	428.165	6.40814	-88.4857	5.40343	512.846	430.06	244.963	204.146	204.146	204.146	-88.6626	-0.554477	-7.55194	35.5467	-4.14564	3.60107	-0.826254	-0.295908	1.57801	1281.12	-92.3708	-29.321	0	0	3.26768	14.7679
0	-12.0413	0	0	-12.1591	0.236995	-7.92073	0.0674821	0.16519	-0.88069	29.9936	-5.72E-16	29.1386	0	0	-0.0611457	3.51657	-23.783	-4.25738	290.83	399.859	725.282	430.849	430.849	430.849	5.4781	-88.6607	5.73236	522.744	425.907	245.146	204.146	204.146	204.146	-88.7714	0.239406	-7.15601	34.3393	-4.11731	2.30034	-1.25217	-0.243516	1.3705	1510.49	-75.6197	-38.2565	0	0	3.54579	12.6367
0	-13.0779	0	0	-13.1499	0.180085	-5.94963	0.122381	0.161483	-0.894732	32.2373	4.98E-15	26.9858	0	0	-0.0355033	3.20882	-23.1464	-2.73894	289.443	399.657	724.296	433.576	433.576	433.576	4.69215	-88.4608	6.20678	528.211	422.134	244.167	204.146	204.146	204.146	-88.5173	1.05889	-6.94964	33.2394	-4.18192	1.04886	-1.58089	-0.172565	1.16904	1671.62	-65.1278	-46.3915	0	0	3.59481	11.2174
0	-13.8664	0	0	-13.9099	0.138092	-4.4858	0.137956	0.147177	-0.876611	28.2684	-8.17E-16	22.6532	0	0	-0.018711	2.95333	-22.6119	-1.33977	288.47	399.386	723.115	436.192	436.192	436.192	4.08798	-87.9255	6.74884	529.192	418.717	241.822	204.146	204.146	204.146	-87.9389	1.82856	-6.90035	32.2357	-4.31946	-0.0456653	-1.7837	-0.103437	1.0004	1741.46	-62.5837	-52.9215	0	0	3.45135	10.4752
0	-14.3542	0	0	-14.3829	0.11228	-3.58295	0.110291	0.12599	-0.827309	18.2298	1.31E-15	17.2054	0	0	-0.0111902	2.74831	-22.1499	-0.174536	287.727	399.011	721.671	438.561	438.561	438.561	3.683	-87.1394	7.26775	525.805	415.577	238.148	204.146	204.146	204.146	-87.1199	2.47571	-6.95819	31.3051	-4.50454	-0.906668	-1.851	-0.0433049	0.882484	1709.74	-63.6572	-56.3616	0	0	3.1815	10.3462
0	-14.468	0	0	-14.4919	0.102935	-3.25563	0.0458702	0.103142	-0.750054	3.93395	4.90E-16	11.9003	0	0	-0.0021059	2.58796	-21.7309	0.68047	287.04	398.5	719.89	440.576	440.576	440.576	3.47328	-86.227	7.67734	518.339	412.613	233.421	204.146	204.146	204.146	-86.1844	2.94009	-7.06771	30.4196	-4.70982	-1.49186	-1.78958	0.00660669	0.817101	1579.61	-61.2794	-55.6603	0	0	2.83621	10.7462
0	-14.1309	0	0	-14.1577	0.109656	-3.49106	-0.0403814	0.0839424	-0.648943	-11.6199	-2.45E-16	7.8233	0	0	0.0225995	2.46459	-21.3303	1.19047	286.268	397.833	717.703	442.163	442.163	442.163	3.43486	-85.3308	7.91738	507.243	409.744	228.089	204.146	204.146	204.146	-85.2754	3.18692	-7.18099	29.5527	-4.90971	-1.79181	-1.61084	0.0507245	0.797447	1362.07	-47.615	-51.0061	0	0	2.42171	11.5819
0	-13.2896	0	0	-13.327	0.131559	-4.25749	-0.129543	0.0715994	-0.529447	-25.1635	-2.04E-15	5.53982	0	0	0.0677597	2.36933	-20.9328	1.36221	285.316	397.01	715.065	443.277	443.277	443.277	3.52639	-84.5799	7.97194	493.088	406.933	222.661	204.146	204.146	204.146	-84.5219	3.22035	-7.2672	28.6877	-5.08297	-1.82722	-1.33964	0.08966	0.809971	1077.23	-19.3324	-43.8026	0	0	1.92094	12.7622
0	-11.9396	0	0	-11.9957	0.167295	-5.50452	-0.20449	0.0659626	-0.397777	-34.2071	-1.31E-15	4.97563	0	0	0.122962	2.29232	-20.5355	1.2418	284.142	396.045	711.958	443.892	443.892	443.892	3.69322	-84.0591	7.87613	476.522	404.19	217.587	204.146	204.146	204.146	-84.0068	3.08978	-7.31557	27.8244	-5.21483	-1.64528	-1.00099	0.123018	0.844663	747.752	21.3448	-35.7937	0	0	1.32708	14.2071
0	-10.1393	0	0	-10.2197	0.214821	-7.15469	-0.255058	0.0637816	-0.262219	-37.8119	-6.53E-16	5.53028	0	0	0.168915	2.22245	-20.1494	0.911701	282.764	394.967	708.408	444.001	444.001	444.001	3.87468	-83.7897	7.70642	458.221	401.567	213.171	204.146	204.146	204.146	-83.7475	2.88195	-7.33267	26.9829	-5.2976	-1.3169	-0.629828	0.14948	0.895017	401.801	66.5576	-28.2192	0	0	0.690382	15.8549
0	-8.00294	0	0	-8.10556	0.271195	-9.09654	-0.280087	0.0610937	-0.133988	-36.7206	3.27E-15	6.41455	0	0	0.19077	2.14752	-19.798	0.482847	281.25	393.81	704.478	443.604	443.604	443.604	4.01558	-83.7306	7.5567	438.832	399.131	209.539	204.146	204.146	204.146	-83.6977	2.69757	-7.33684	26.2038	-5.32982	-0.931217	-0.271809	0.169144	0.962989	74.0926	106.612	-21.5908	0	0	0.128142	17.665
0	-5.67381	0	0	-5.78414	0.332682	-11.1906	-0.284136	0.0551572	-0.026271	-32.6623	-4.74E-15	6.93622	0	0	0.185806	2.05549	-19.5126	0.0781389	279.701	392.611	700.265	442.71	442.71	442.71	4.07932	-83.8005	7.50871	418.94	396.945	206.673	204.146	204.146	204.146	-83.7719	2.62084	-7.35146	25.5429	-5.31424	-0.583482	0.0179788	0.187009	1.05221	-194.926	134.58	-16.0963	0	0	-0.220322	19.6158
0	-3.28956	0	0	-3.38019	0.39525	-13.2908	-0.273399	0.0457953	0.0499844	-27.4779	-2.12E-15	6.73043	0	0	0.161763	1.93661	-19.3239	-0.192458	278.206	391.405	695.875	441.338	441.338	441.338	4.05447	-83.9099	7.61009	399.016	395.048	204.467	204.146	204.146	204.146	-83.878	2.69754	-7.39712	25.0609	-5.25509	-0.355961	0.18923	0.20936	1.1631	-368.68	148.865	-12.0262	0	0	-0.285335	21.6973
0	-0.956155	0	0	-0.991178	0.455315	-15.2734	-0.253411	0.0359261	0.0912885	-22.5293	3.10E-15	5.9025	0	0	0.13046	1.78601	-19.2538	-0.25898	276.81	390.228	691.407	439.526	439.526	439.526	3.95049	-83.9875	7.86736	379.392	393.451	202.786	204.146	204.146	204.146	-83.9444	2.93123	-7.4841	24.8113	-5.15614	-0.296586	0.221642	0.246326	1.29407	-429.814	155.254	-9.94385	0	0	-0.133669	23.9
0	1.26023	0	0	1.31825	0.510406	-17.0595	-0.228503	0.0290849	0.102171	-18.5147	-4.74E-15	4.81493	0	0	0.101306	1.60504	-19.3072	-0.109194	275.479	389.116	686.932	437.337	437.337	437.337	3.78708	-83.9918	8.25495	360.247	392.137	201.495	204.146	204.146	204.146	-83.9308	3.29547	-7.60969	24.8287	-5.01913	-0.406064	0.134881	0.300757	1.43764	-386.473	160.651	-10.2569	0	0	0.0642968	26.2025
0	3.3269	0	0	3.51094	0.559529	-18.624	-0.202627	0.0262912	0.0917377	-15.6529	-4.08E-16	3.72895	0	0	0.0786359	1.40111	-19.4687	0.211433	274.092	388.105	682.484	434.864	434.864	434.864	3.58407	-83.9092	8.73207	341.628	391.085	200.472	204.146	204.146	204.146	-83.8254	3.75178	-7.76162	25.1205	-4.84396	-0.640154	-0.0182284	0.364541	1.58766	-267.344	167.743	-12.7535	0	0	0.143069	28.5639
0	5.23306	0	0	5.56948	0.603089	-19.9877	-0.179488	0.0256793	0.0696855	-13.9144	-4.74E-15	2.68417	0	0	0.0628286	1.18639	-19.7025	0.616021	272.461	387.227	678.057	432.229	432.229	432.229	3.35468	-83.7458	9.25833	323.485	390.272	199.612	204.146	204.146	204.146	-83.636	4.26472	-7.92325	25.6618	-4.62978	-0.924611	-0.177482	0.419708	1.7395	-109.122	173.474	-16.4699	0	0	0.0377768	30.9236
0	6.9803	0	0	7.48985	0.642474	-21.2007	-0.161318	0.0248584	0.0439901	-13.0995	-4.00E-15	1.66083	0	0	0.0524202	0.976113	-19.957	0.999442	270.361	386.507	673.614	429.574	429.574	429.574	3.1024	-83.5183	9.80285	305.718	389.674	198.831	204.146	204.146	204.146	-83.3805	4.81035	-8.07738	26.3949	-4.37707	-1.17406	-0.288865	0.448204	1.89086	52.3854	172.816	-20.1159	0	0	-0.19337	33.2069
0	8.57586	0	0	9.27654	0.679494	-22.323	-0.149088	0.0219207	0.0202323	-12.9866	4.33E-15	0.62974	0	0	0.0456618	0.786336	-20.1705	1.26134	267.565	385.952	669.109	427.039	427.039	427.039	2.82239	-83.2469	10.3478	288.213	389.265	198.071	204.146	204.146	204.146	-83.08	5.37805	-8.20939	27.2333	-4.08899	-1.30957	-0.318446	0.438146	2.04041	188.624	161.798	-22.4904	0	0	-0.419054	35.3347
0	10.0293	0	0	10.9393	0.715808	-23.4067	-0.142701	0.0160864	0.00190708	-13.3793	2.86E-15	-0.390582	0	0	0.0411874	0.630886	-20.28	1.32515	263.886	385.557	664.5	424.754	424.754	424.754	2.50559	-82.9501	10.8867	270.866	389.009	197.298	204.146	204.146	204.146	-82.7536	5.96742	-8.30906	28.0695	-3.77156	-1.27317	-0.25531	0.389055	2.18794	280.632	140.114	-22.8396	0	0	-0.517409	37.2328
0	11.352	0	0	12.4907	0.752433	-24.4819	-0.140722	0.00790447	-0.00928053	-14.0477	1.84E-15	-1.30541	0	0	0.0380252	0.517708	-20.2301	1.15162	259.198	385.305	659.776	422.819	422.819	422.819	2.14404	-82.6437	11.4204	253.601	388.867	196.503	204.146	204.146	204.146	-82.4175	6.58234	-8.37146	28.7893	-3.43231	-1.03867	-0.109247	0.304094	2.33173	319.942	109.729	-20.9117	0	0	-0.441695	38.841
0	12.556	0	0	13.943	0.789443	-25.5501	-0.141564	-0.00154165	-0.0133752	-14.8095	2.04E-16	-2.02203	0	0	0.0356812	0.446348	-19.9806	0.746257	253.452	385.167	654.969	421.311	421.311	421.311	1.73649	-82.3395	11.9515	236.376	388.797	195.692	204.146	204.146	204.146	-82.0843	7.22399	-8.39744	29.2867	-3.07898	-0.618015	0.0952943	0.189272	2.46812	308.27	73.9549	-16.9235	0	0	-0.238011	40.1191
0	13.6536	0	0	15.3051	0.825934	-26.585	-0.143648	-0.0109126	-0.0120172	-15.5037	6.74E-16	-2.47125	0	0	0.0338457	0.407882	-19.511	0.158824	246.682	385.106	650.152	420.281	420.281	420.281	1.29239	-82.0456	12.4794	219.185	388.767	194.883	204.146	204.146	204.146	-81.7631	7.88512	-8.39332	29.4776	-2.71957	-0.0598494	0.317625	0.0527442	2.58898	258.41	35.8184	-11.3886	0	0	-0.0102267	41.0507
0	14.656	0	0	16.5799	0.86027	-27.542	-0.145829	-0.0190497	-0.0080815	-16.0095	-2.25E-15	-2.64539	0	0	0.0321756	0.387871	-18.8209	-0.528274	238.981	385.076	645.431	419.762	419.762	419.762	0.832949	-81.7671	12.997	202.04	388.757	194.096	204.146	204.146	204.146	-81.4598	8.54745	-8.36999	29.3097	-2.36323	0.562105	0.511145	-0.0895855	2.68549	190.495	-1.21053	-5.18964	0	0	0.148806	41.6423
0	15.5713	0	0	17.7632	0.890534	-28.3719	-0.147688	-0.0253835	-0.00435313	-16.2681	-3.46E-15	-2.62071	0	0	0.0302286	0.370699	-17.9255	-1.21933	230.473	385.025	640.925	419.757	419.757	419.757	0.388589	-81.5061	13.4907	184.967	388.756	193.351	204.146	204.146	204.146	-81.1772	9.18273	-8.34077	28.7656	-2.02008	1.16696	0.63793	-0.220185	2.74917	125.146	-34.7759	0.75615	0	0	0.209706	41.9186
0	16.404	0	0	18.8442	0.914975	-29.0328	-0.149086	-0.0298792	-0.00277721	-16.231	3.01E-16	-2.52025	0	0	0.0275407	0.343514	-16.8503	-1.8264	221.284	384.9	636.754	420.235	420.235	420.235	-0.00635098	-81.2621	13.9411	167.987	388.766	192.665	204.146	204.146	204.146	-80.915	9.75701	-8.3186	27.8612	-1.701	1.68509	0.676519	-0.320636	2.77395	78.6232	-62.5861	5.57251	0	0	0.208528	41.9146
0	17.1535	0	0	19.8071	0.932338	-29.4972	-0.150372	-0.0329414	-0.00419206	-15.8854	2.05E-16	-2.47407	0	0	0.0239299	0.298526	-15.6231	-2.28626	211.509	384.651	633.019	421.124	421.124	421.124	-0.319695	-81.0318	14.3262	151.11	388.791	192.051	204.146	204.146	204.146	-80.67	10.2359	-8.31318	26.6394	-1.41702	2.07187	0.625595	-0.382143	2.76165	59.6463	-83.7484	8.7631	0	0	0.21142	41.6663
0	17.8136	0	0	20.6328	0.942012	-29.7541	-0.152134	-0.0348838	-0.00859061	-15.2368	3.09E-16	-2.54257	0	0	0.0195746	0.233551	-14.2697	-2.56932	201.204	384.242	629.8	422.313	422.313	422.313	-0.526575	-80.8089	14.6237	134.331	388.834	191.518	204.146	204.146	204.146	-80.4354	10.5896	-8.32893	25.1616	-1.17916	2.31411	0.500727	-0.402541	2.72121	69.2869	-97.1132	10.1071	0	0	0.270981	41.2038
0	18.3729	0	0	21.3005	0.944032	-29.8076	-0.154763	-0.0358466	-0.0151284	-14.2771	1.18E-15	-2.70671	0	0	0.0148227	0.151183	-12.8099	-2.67969	190.382	383.654	627.159	423.664	423.664	423.664	-0.612339	-80.5827	14.8139	117.632	388.894	191.076	204.146	204.146	204.146	-80.2004	10.7966	-8.36449	23.4978	-0.998465	2.42802	0.334483	-0.387309	2.66807	100.357	-102.25	9.88447	0	0	0.395256	40.5474
0	18.8148	0	0	21.7887	0.938944	-29.6728	-0.158427	-0.0359509	-0.0226442	-13.0023	-2.04E-16	-2.90444	0	0	0.0100612	0.05679	-11.2576	-2.6469	179.027	382.887	625.138	425.033	425.033	425.033	-0.572057	-80.3369	14.8817	100.983	388.966	190.734	204.146	204.146	204.146	-79.9489	10.8448	-8.41394	21.7177	-0.886019	2.44853	0.165618	-0.342251	2.61943	140.937	-98.0389	8.50451	0	0	0.550616	39.7087
0	19.1183	0	0	22.0754	0.927598	-29.3708	-0.163184	-0.0352468	-0.0298407	-11.4428	1.18E-15	-3.04989	0	0	0.00566333	-0.0433758	-9.62167	-2.51319	167.118	381.957	623.773	426.291	426.291	426.291	-0.408651	-80.0485	14.8169	84.3493	389.045	190.502	204.146	204.146	204.146	-79.6588	10.7306	-8.46859	19.8818	-0.852501	2.41464	0.0263075	-0.279591	2.59055	178.42	-85.0735	6.52654	0	0	0.688144	38.6947
0	19.259	0	0	22.1384	0.910921	-28.9237	-0.168713	-0.0339111	-0.0355668	-9.64326	-1.18E-15	-3.07748	0	0	0.00197454	-0.142944	-7.90884	-2.32159	154.651	380.895	623.098	427.346	427.346	427.346	-0.13017	-79.688	14.6146	67.6967	389.121	190.386	204.146	204.146	204.146	-79.3011	10.4579	-8.51907	18.0366	-0.906322	2.35873	-0.0608278	-0.21223	2.58886	201.885	-65.0561	4.47034	0	0	0.765714	37.5128
0	19.211	0	0	21.9558	0.889735	-28.3501	-0.174817	-0.0320922	-0.0389208	-7.71005	-4.90E-16	-2.93909	0	0	-0.000699571	-0.235119	-6.12628	-2.10692	141.655	379.746	623.139	428.155	428.156	428.156	0.252469	-79.2195	14.2741	50.9959	389.191	190.392	204.146	204.146	204.146	-78.8411	10.0354	-8.55702	16.2114	-1.05211	2.30134	-0.0820714	-0.147684	2.61249	203.156	-39.9251	2.73371	0	0	0.758028	36.1755
0	18.9485	0	0	21.5076	0.864639	-27.6626	-0.180951	-0.0299084	-0.0393884	-5.74426	-7.35E-16	-2.60617	0	0	-0.00217978	-0.312436	-4.28347	-1.89087	128.207	378.561	623.92	428.727	428.727	428.727	0.726822	-78.6039	13.7999	34.2282	389.249	190.526	204.146	204.146	204.146	-78.2401	9.47639	-8.57662	14.4192	-1.28983	2.24987	-0.0347244	-0.0898743	2.65286	178.33	-12.2446	1.59338	0	0	0.660069	34.7026
0	18.4486	0	0	20.7779	0.836004	-26.8673	-0.186193	-0.0272419	-0.0369896	-3.81052	-1.80E-15	-2.05	0	0	-0.00245005	-0.36676	-2.39318	-1.68135	114.429	377.394	625.451	429.111	429.111	429.111	1.27926	-77.8011	13.201	17.3888	389.297	190.786	204.146	204.146	204.146	-77.4584	8.79786	-8.57561	12.6604	-1.61542	2.20006	0.0754205	-0.0406551	2.69455	127.452	15.2706	1.10361	0	0	0.479425	33.1218
0	17.6922	0	0	19.7567	0.804044	-25.9664	-0.189553	-0.0238557	-0.0325947	-1.94602	-3.06E-15	-1.2524	0	0	-0.00163948	-0.389335	-0.471478	-1.47535	100.484	376.298	627.727	429.386	429.386	429.386	1.89479	-76.7735	12.4929	0.485985	389.336	191.17	204.146	204.146	204.146	-76.4581	8.02124	-8.55577	10.927	-2.0229	2.13911	0.233193	0.000225443	2.72213	54.9939	40.0547	1.18534	0	0	0.233534	31.4669
0	16.6653	0	0	18.441	0.768971	-24.9615	-0.190186	-0.0197247	-0.0274501	-0.165949	7.35E-16	-0.241586	0	0	0.000105018	-0.371484	1.46289	-1.26402	86.5667	375.322	630.722	429.639	429.639	429.639	2.55629	-75.4879	11.6971	-16.4625	389.373	191.663	204.146	204.146	204.146	-75.2055	7.17296	-8.52273	9.20835	-2.50579	2.04953	0.42177	0.0330321	2.72249	-33.1369	59.7399	1.70876	0	0	-0.0613015	29.7757
0	15.3596	0	0	16.8356	0.73113	-23.8587	-0.187635	-0.0149051	-0.023055	1.51652	8.58E-16	0.919949	0	0	0.00266998	-0.305658	3.38923	-1.03771	72.8863	374.502	634.387	429.954	429.954	429.954	3.24428	-73.9176	10.8415	-33.4362	389.414	192.243	204.146	204.146	204.146	-73.6727	6.28463	-8.48491	7.49558	-3.05765	1.91287	0.623166	0.0599555	2.68855	-130.265	73.0101	2.48522	0	0	-0.387609	28.0879
0	13.7726	0	0	14.9517	0.691115	-22.6717	-0.181963	-0.00968797	-0.0205515	3.06609	-3.19E-15	2.12217	0	0	0.00602092	-0.186845	5.28544	-0.78962	59.6575	373.864	638.65	430.403	430.403	430.403	3.93748	-72.043	9.95856	-50.4196	389.468	192.879	204.146	204.146	204.146	-71.8386	5.39188	-8.452	5.78496	-3.67083	1.71271	0.823915	0.0846459	2.61884	-231.45	79.4155	3.35975	0	0	-0.730937	26.4444
0	11.9076	0	0	12.806	0.649802	-21.4243	-0.173945	-0.00445209	-0.0207084	4.38814	-2.61E-15	3.22554	0	0	0.0100013	-0.014007	7.12801	-0.517157	47.0917	373.416	643.412	431.041	431.041	431.041	4.61464	-69.8519	9.08231	-67.408	389.541	193.533	204.146	204.146	204.146	-69.6889	4.53182	-8.43358	4.07993	-4.33388	1.43675	1.01585	0.109241	2.51647	-333.706	79.0291	4.17105	0	0	-1.07752	24.8863
0	9.77436	0	0	10.4185	0.60831	-20.1496	-0.164893	0.000327291	-0.0237461	5.31953	3.59E-15	4.06693	0	0	0.014094	0.20919	8.89178	-0.220855	35.3932	373.155	648.557	431.903	431.903	431.903	5.25703	-67.339	8.24493	-84.41	389.641	194.169	204.146	204.146	204.146	-67.2159	3.73926	-8.43771	2.39196	-5.02967	1.07775	1.19511	0.135266	2.38735	-435.63	72.4627	4.77281	0	0	-1.4113	23.4566
0	7.38841	0	0	7.8114	0.567881	-18.8873	-0.156772	0.00432234	-0.0295213	5.59521	3.27E-15	4.49628	0	0	0.0168784	0.474364	10.5494	0.0975377	24.7588	373.064	653.947	433.011	433.011	433.011	5.8503	-64.5047	7.47242	-101.446	389.771	194.759	204.146	204.146	204.146	-64.4181	3.04277	-8.46933	0.740579	-5.73455	0.634017	1.35891	0.162633	2.23627	-536.002	60.841	5.00879	0	0	-1.70924	22.1999
0	4.77218	0	0	5.00932	0.529758	-17.6792	-0.152123	0.00727743	-0.0378066	4.85212	2.29E-15	4.38624	0	0	0.0157366	0.769123	12.0716	0.43626	15.3751	373.118	659.428	434.365	434.365	434.365	6.38529	-61.3563	6.78108	-118.543	389.93	195.298	204.146	204.146	204.146	-61.3006	2.46132	-8.5289	-0.847365	-6.41985	0.109816	1.50492	0.189417	2.07021	-632.845	45.5931	4.75144	0	0	-1.94095	21.1635
0	1.95613	0	0	2.04087	0.49505	-16.5649	-0.153761	0.00906711	-0.0485119	2.67984	-3.59E-15	3.66682	0	0	0.00701619	1.0783	13.428	0.793282	7.41492	373.282	664.834	435.95	435.95	435.95	6.857	-57.9084	6.17502	-135.72	390.112	195.812	204.146	204.146	204.146	-57.8769	2.002	-8.61096	-2.33957	-7.05464	-0.483747	1.63015	0.208886	1.89314	-722.933	27.7792	3.93829	0	0	-2.07384	20.3949
0	-1.01878	0	0	-1.05763	0.464632	-15.5777	-0.164139	0.0096609	-0.0617145	-1.27483	-3.59E-15	2.36162	0	0	-0.0129712	1.38567	14.5896	1.16462	1.02851	373.522	669.988	437.735	437.735	437.735	7.26208	-54.1872	5.64501	-152.976	390.306	196.372	204.146	204.146	204.146	-54.1725	1.65891	-8.70273	-3.70137	-7.61049	-1.12735	1.72907	0.215097	1.71434	-801.354	8.97077	2.60037	0	0	-2.07885	19.9394
0	-4.09918	0	0	-4.23894	0.439095	-14.7415	-0.184101	0.00940623	-0.0774381	-7.13236	3.42E-15	0.65393	0	0	-0.0460246	1.67569	15.531	1.54135	-3.66719	373.801	674.719	439.682	439.682	439.682	7.59602	-50.2327	5.16883	-170.267	390.492	197.096	204.146	204.146	204.146	-50.228	1.41274	-8.78367	-4.89997	-8.066	-1.79168	1.79449	0.20187	1.53753	-862.638	-9.23423	0.911431	0	0	-1.94331	19.8356
0	-7.21929	0	0	-7.44385	0.418759	-14.0709	-0.21338	0.0090899	-0.0954981	-14.7965	0	-1.09691	0	0	-0.0910247	1.93507	16.2342	1.90651	-6.60058	374.087	678.858	441.748	441.748	441.748	7.85133	-46.1009	4.71318	-187.498	390.646	198.147	204.146	204.146	204.146	-46.1011	1.23131	-8.82695	-5.90847	-8.4108	-2.43687	1.82046	0.170955	1.37197	-902.343	-23.997	-0.832299	0	0	-1.67856	20.1117
0	-10.3029	0	0	-10.6023	0.403734	-13.5729	-0.250617	0.00978106	-0.114817	-23.9447	-3.92E-15	-2.41101	0	0	-0.143154	2.15358	16.6902	2.23337	-7.75398	374.354	682.262	443.897	443.897	443.897	8.01774	-41.8622	4.23775	-204.507	390.742	199.715	204.146	204.146	204.146	-41.8651	1.07147	-8.80345	-6.70951	-8.64629	-3.01373	1.80755	0.128405	1.2206	-920.108	-32.4455	-2.25543	0	0	-1.32376	20.7822
0	-13.2663	0	0	-13.636	0.394008	-13.2494	-0.293404	0.0125197	-0.133449	-34.0506	5.88E-15	-2.80682	0	0	-0.194192	2.32479	16.9002	2.48653	-7.16571	374.584	684.811	446.098	446.098	446.098	8.08465	-37.5996	3.70139	-221.071	390.765	201.998	204.146	204.146	204.146	-37.6065	0.883636	-8.68813	-7.2972	-8.78455	-3.4678	1.76597	0.0849286	1.08794	-920.655	-32.127	-3.02959	0	0	-0.932751	21.8469
0	-16.0224	0	0	-16.4625	0.389523	-13.1	-0.338454	0.0179243	-0.148715	-44.4422	8.49E-15	-1.94696	0	0	-0.234031	2.44679	16.8747	2.62689	-4.92295	374.775	686.423	448.325	448.325	448.325	8.0452	-33.4032	3.06982	-236.904	390.716	205.175	204.146	204.146	204.146	-33.4193	0.619284	-8.46682	-7.6775	-8.84516	-3.74619	1.71242	0.0512914	0.973056	-912.537	-22.0856	-3.01147	0	0	-0.554329	23.292
0	-18.487	0	0	-19.0014	0.390203	-13.1226	-0.382298	0.0250689	-0.157736	-54.4133	4.57E-15	0.167586	0	0	-0.253161	2.5227	16.6312	2.61955	-1.14681	374.936	687.049	450.556	450.556	450.556	7.89975	-29.3646	2.32334	-251.683	390.617	209.376	204.146	204.146	204.146	-29.3975	0.240586	-8.14078	-7.86612	-8.85125	-3.80606	1.66671	0.0346103	0.875129	-906.066	-4.3257	-2.12002	0	0	-0.217305	25.0931
0	-20.5842	0	0	-21.1796	0.395915	-13.3129	-0.422357	0.0330359	-0.158458	-63.3642	-6.53E-16	3.34205	0	0	-0.245335	2.56096	16.1917	2.44278	4.027	375.089	686.674	452.763	452.763	452.763	7.65741	-25.5701	1.46316	-265.063	390.505	214.66	204.146	204.146	204.146	-25.6275	-0.269713	-7.72661	-7.88532	-8.82569	-3.62354	1.64242	0.0381987	0.791685	-909.03	18.1069	-0.412051	0	0	0.0738281	27.2187
0	-22.2509	0	0	-22.9353	0.406456	-13.6633	-0.455961	0.0416161	-0.150352	-70.7085	-7.19E-15	7.29759	0	0	-0.208413	2.57463	15.5792	2.09529	10.4664	375.27	685.316	454.909	454.909	454.909	7.33694	-22.0959	0.515048	-276.71	390.421	221.006	204.146	204.146	204.146	-22.1832	-0.90163	-7.25392	-7.75972	-8.78809	-3.2004	1.63917	0.0598984	0.723294	-922.957	41.8266	1.97063	0	0	0.329728	29.6331
0	-23.4413	0	0	-24.2229	0.421658	-14.1667	-0.480374	0.0510995	-0.13389	-75.8853	1.05E-14	11.7037	0	0	-0.145277	2.5797	14.8153	1.59877	18.0548	375.516	683.023	456.94	456.94	456.94	6.96912	-19.0032	-0.472295	-286.324	390.414	228.315	204.146	204.146	204.146	-19.1223	-1.61774	-6.76317	-7.51195	-8.75299	-2.56584	1.64465	0.0937288	0.669686	-944.338	64.1945	4.79719	0	0	0.565259	32.2985
0	-24.1328	0	0	-25.0192	0.441501	-14.8205	-0.493601	0.061574	-0.110991	-78.4894	-6.53E-15	16.157	0	0	-0.0642515	2.59262	13.9185	0.995391	26.6952	375.865	679.875	458.786	458.786	458.786	6.59787	-16.3324	-1.43492	-293.672	390.536	236.423	204.146	204.146	204.146	-16.4812	-2.36015	-6.30355	-7.15834	-8.72893	-1.77285	1.63614	0.130949	0.63488	-965.036	83.3569	7.74342	0	0	0.793798	35.1768
0	-24.3299	0	0	-25.3285	0.466188	-15.6285	-0.495084	0.0721319	-0.0837895	-78.4284	-1.50E-14	20.1377	0	0	0.0221127	2.6277	12.9028	0.340393	36.3073	376.344	675.982	460.355	460.355	460.356	6.27816	-14.0988	-2.30619	-298.598	390.845	245.128	204.146	204.146	204.146	-14.2734	-3.0633	-5.92941	-6.70483	-8.71882	-0.889753	1.59175	0.16221	0.623085	-977.582	98.0085	10.4968	0	0	1.02874	38.2298
0	-24.0671	0	0	-25.1847	0.496078	-16.5981	-0.485364	0.0806661	-0.0548276	-75.9809	-9.80E-15	23.0296	0	0	0.100162	2.69523	11.7769	-0.307659	46.8195	376.962	671.482	461.54	461.54	461.54	6.06883	-12.2917	-3.02996	-301.036	391.405	254.209	204.146	204.146	204.146	-12.4885	-3.66805	-5.69426	-6.14405	-8.72104	0.0106119	1.49322	0.177303	0.639025	-975.184	106.752	12.7997	0	0	1.28232	41.4209
0	-23.4057	0	0	-24.649	0.531498	-17.7347	-0.466585	0.0846161	-0.0262833	-71.8706	-1.11E-14	24.2562	0	0	0.159147	2.80071	10.5438	-0.897272	58.1605	377.714	666.541	462.218	462.218	462.218	6.0211	-10.8781	-3.57113	-301.001	392.275	263.445	204.146	204.146	204.146	-11.0953	-4.13361	-5.64162	-5.45359	-8.73166	0.862148	1.33137	0.171769	0.686862	-954.124	109.368	14.4672	0	0	1.56311	44.7148
0	-22.426	0	0	-23.8005	0.572539	-19.0337	-0.443257	0.0825517	0.000611409	-67.2431	-6.53E-15	23.5096	0	0	0.194688	2.94503	9.20086	-1.39328	70.2499	378.577	661.348	462.267	462.267	462.267	6.16693	-9.81141	-3.91971	-298.567	393.487	272.627	204.146	204.146	204.146	-10.0497	-4.44316	-5.79572	-4.5964	-8.74643	1.61568	1.11303	0.143785	0.769013	-916.048	106.487	15.2988	0	0	1.87503	48.0784
0	-21.2125	0	0	-22.7203	0.6189	-20.477	-0.420137	0.0744632	0.0259183	-63.2335	-5.88E-15	20.8255	0	0	0.208929	3.12567	7.7411	-1.78315	82.9933	379.517	656.105	461.577	461.577	461.577	6.51193	-9.04666	-4.08721	-293.841	395.041	281.565	204.146	204.146	204.146	-9.30781	-4.60173	-6.15574	-3.52392	-8.76372	2.24575	0.856518	0.100209	0.88613	-865.962	100.291	15.2112	0	0	2.21413	51.4796
0	-19.8388	0	0	-21.476	0.669838	-22.032	-0.399801	0.0611604	0.0503282	-60.493	0	16.5197	0	0	0.207573	3.33797	6.15495	-2.08034	96.2796	380.494	651.021	460.07	460.07	460.07	7.03537	-8.55414	-4.09694	-286.926	396.9	290.084	204.146	204.146	204.146	-8.83943	-4.62789	-6.69615	-2.18147	-8.78562	2.75461	0.588458	0.0488743	1.03506	-809.421	92.533	14.3282	0	0	2.56651	54.8864
0	-18.3592	0	0	-20.1122	0.724137	-23.6528	-0.381869	0.0435579	0.0746619	-58.9911	7.84E-15	11.0729	0	0	0.196741	3.57696	4.43303	-2.32382	109.981	381.464	646.292	457.718	457.718	457.718	7.69487	-8.3269	-3.97363	-277.903	398.993	298.015	204.146	204.146	204.146	-8.63563	-4.54397	-7.37124	-0.51588	-8.81923	3.17259	0.339155	0.000185448	1.21168	-751.223	84.0731	13.2375	0	0	2.91065	58.2658
0	-16.8081	0	0	-18.6507	0.780082	-25.2817	-0.363518	0.0232608	0.0990841	-58.1103	6.53E-15	5.12546	0	0	0.18168	3.83909	2.5693	-2.573	123.96	382.387	642.098	454.566	454.567	454.566	8.43372	-8.37894	-3.73553	-266.834	401.226	305.197	204.146	204.146	204.146	-8.70737	-4.3684	-8.1225	1.5155	-8.87626	3.55463	0.140089	-0.0370943	1.40899	-695.011	74.7273	12.5291	0	0	3.22144	61.5829
0	-15.2059	0	0	-17.0968	0.835464	-26.8522	-0.341551	0.00243927	0.122386	-57.0293	-7.84E-15	-0.606917	0	0	0.1665	4.12387	0.563898	-2.89722	138.074	383.228	638.584	450.746	450.746	450.746	9.18994	-8.73625	-3.39157	-253.775	403.494	311.47	204.146	204.146	204.146	-9.07731	-4.11242	-8.88793	3.93539	-8.97106	3.97206	0.0241935	-0.0543979	1.62214	-644.604	63.9023	12.638	0	0	3.48029	64.8011
0	-13.566	0	0	-15.4498	0.887699	-28.2947	-0.314162	-0.0168186	0.142502	-55.1039	6.53E-15	-5.4694	0	0	0.153828	4.43472	-1.57481	-3.35907	152.197	383.961	635.855	446.475	446.475	446.475	9.90564	-9.42559	-2.94359	-238.798	405.7	316.686	204.146	204.146	204.146	-9.76919	-3.78096	-9.61164	6.73753	-9.11686	4.4981	0.0226018	-0.0464608	1.84362	-604.761	50.62	13.8236	0	0	3.68491	67.8821
0	-11.9012	0	0	-13.7121	0.934056	-29.5429	-0.281532	-0.0324561	0.156586	-52.0637	1.05E-14	-8.92865	0	0	0.144538	4.7777	-3.82953	-3.99363	166.237	384.568	633.977	442.044	442.044	442.044	10.5344	-10.4652	-2.39165	-222.002	407.768	320.726	204.146	204.146	204.146	-10.7993	-3.37665	-10.2512	9.87965	-9.32065	5.1877	0.156577	-0.00803241	2.0691	-579.175	35.3474	15.8942	0	0	3.84265	70.7871
0	-10.225	0	0	-11.8947	0.972035	-30.5431	-0.245589	-0.0430587	0.162085	-48.0132	-3.92E-15	-10.6884	0	0	0.13755	5.1575	-6.17499	-4.78958	180.151	385.042	632.985	437.784	437.784	437.784	11.0456	-11.8602	-1.74068	-203.514	409.646	323.514	204.146	204.146	204.146	-12.1722	-2.90534	-10.7818	13.28	-9.57699	6.05618	0.420632	0.0579223	2.29021	-566.969	18.67	18.4831	0	0	3.94071	73.4771
0	-8.55302	0	0	-10.0198	0.999856	-31.263	-0.209238	-0.047849	0.157449	-43.2938	6.53E-15	-10.7093	0	0	0.130501	5.57138	-8.58015	-5.68114	193.957	385.375	632.9	434.015	434.015	434.015	11.4264	-13.602	-1.00553	-183.482	411.317	325.027	204.146	204.146	204.146	-13.8809	-2.38088	-11.1964	16.8209	-9.86503	7.06506	0.778033	0.145633	2.4977	-562.101	2.59167	21.0811	0	0	3.93551	75.9136
0	-6.90175	0	0	-8.11943	1.01691	-31.699	-0.17547	-0.0469552	0.142841	-38.3034	-1.31E-15	-9.21012	0	0	0.120907	6.00325	-11.0113	-6.55549	207.711	385.555	633.748	430.997	430.997	430.997	11.6809	-15.6709	-0.212198	-162.063	412.787	325.308	204.146	204.146	204.146	-15.9093	-1.82711	-11.5041	20.36	-10.149	8.12073	1.16346	0.242438	2.67559	-554.688	-10.7782	23.2955	0	0	3.76666	78.0585
0	-5.28828	0	0	-6.23105	1.024	-31.8789	-0.146448	-0.0416653	0.120063	-33.3461	-3.92E-15	-6.63243	0	0	0.107362	6.4214	-13.4352	-7.27479	221.479	385.562	635.572	428.885	428.885	428.885	11.828	-18.04	0.605901	-139.421	414.089	324.456	204.146	204.146	204.146	-18.2351	-1.27519	-11.7263	23.7491	-10.3845	9.08772	1.50286	0.332989	2.80564	-535.035	-19.2977	25.0834	0	0	3.40252	79.8743
0	-3.73036	0	0	-4.39317	1.02316	-31.8577	-0.123058	-0.0340133	0.0924974	-28.5872	2.61E-15	-3.52144	0	0	0.0902374	6.78196	-15.8221	-7.70492	235.305	385.369	638.423	427.703	427.703	427.703	11.8972	-20.6771	1.41516	-115.718	415.265	322.613	204.146	204.146	204.146	-20.8312	-0.757607	-11.8921	26.8567	-10.5304	9.81271	1.72907	0.397296	2.8647	-496.014	-21.9948	26.6718	0	0	2.86443	81.3264
0	-2.24787	0	0	-2.64252	1.01726	-31.7078	-0.105151	-0.0262582	0.0641829	-24.1194	0	-0.40833	0	0	0.0714803	7.03815	-18.1473	-7.74273	249.174	384.956	642.346	427.348	427.348	427.348	11.9241	-23.5455	2.18931	-91.1127	416.361	319.948	204.146	204.146	204.146	-23.6647	-0.301207	-12.0342	29.5899	-10.5616	10.1548	1.79968	0.420509	2.84038	-434.56	-18.53	28.5002	0	0	2.2252	82.3877
0	-0.863771	0	0	-1.01312	1.00927	-31.5041	-0.092568	-0.020162	0.0391708	-20.11	-1.31E-15	2.30053	0	0	0.0538365	7.15172	-20.3907	-7.33506	263.006	384.32	647.356	427.619	427.619	427.619	11.9446	-26.6032	2.91429	-65.7662	417.417	316.625	204.146	204.146	204.146	-26.6964	0.0775278	-12.1841	31.9093	-10.478	10.0146	1.70161	0.39803	2.73256	-350.994	-9.39602	30.9637	0	0	1.57641	83.0434
0	0.397361	0	0	0.465096	1.0017	-31.3103	-0.0862489	-0.0163277	0.020168	-16.9073	1.63E-16	4.38764	0	0	0.0398147	7.10255	-22.536	-6.48784	276.65	383.484	653.42	428.258	428.258	428.258	11.9906	-29.8053	3.58971	-39.8276	418.461	312.787	204.146	204.146	204.146	-29.8822	0.37405	-12.3695	33.8313	-10.3032	9.35692	1.44771	0.34126	2.56092	-247.304	4.63456	33.9683	0	0	0.991017	83.2925
0	1.51452	0	0	1.77013	0.996238	-31.17	-0.0866467	-0.0149092	0.008452	-14.8095	0	5.72355	0	0	0.0303998	6.8936	-24.5669	-5.26712	289.895	382.495	660.436	429.005	429.005	429.005	12.0872	-33.1092	4.22731	-13.4196	419.508	308.543	204.146	204.146	204.146	-33.1798	0.594263	-12.613	35.4161	-10.0755	8.22164	1.06538	0.266419	2.34859	-125.818	20.3218	37.2448	0	0	0.502256	83.1445
0	2.47499	0	0	2.89087	0.993652	-31.1034	-0.0941149	-0.0154247	0.00332187	-14.015	0	6.25579	0	0	0.0250877	6.5515	-26.4648	-3.79391	302.481	381.412	668.232	429.639	429.639	429.639	12.2507	-36.4818	4.8468	13.377	420.562	303.973	204.146	204.146	204.146	-36.5551	0.750528	-12.9307	36.7489	-9.8362	6.72218	0.596981	0.190081	2.1221	9.20811	32.8002	40.2498	0	0	0.108483	82.6118
0	3.27718	0	0	3.82844	0.993895	-31.1097	-0.107428	-0.0181653	0.00285536	-14.3938	8.17E-16	5.85108	0	0	0.022166	6.12286	-28.2078	-2.23144	314.12	380.288	676.566	429.997	429.997	429.997	12.4885	-39.9031	5.47027	40.5301	421.621	299.14	204.146	204.146	204.146	-39.9878	0.856804	-13.3316	37.9175	-9.61994	5.03119	0.0997877	0.126723	1.90317	149.211	37.2235	42.6913	0	0	-0.211236	81.7026
0	3.92876	0	0	4.593	0.996274	-31.1709	-0.124542	-0.0236433	0.00440056	-15.5561	-8.98E-16	4.37747	0	0	0.0197669	5.66661	-29.7705	-0.763519	324.522	379.157	685.142	429.99	429.99	429.99	12.7967	-43.366	6.11592	68.0495	422.668	294.106	204.146	204.146	204.146	-43.4705	0.92429	-13.8146	38.9944	-9.44711	3.35316	-0.357785	0.0858221	1.71029	281.201	30.8003	44.3264	0	0	-0.477928	80.4166
0	4.44115	0	0	5.19725	0.999668	-31.2582	-0.143112	-0.0319938	0.00559361	-16.9642	-4.90E-15	1.8076	0	0	0.0166563	5.24335	-31.126	0.433876	333.428	378.027	693.642	429.592	429.592	429.592	13.1589	-46.8715	6.79231	95.9712	423.668	288.933	204.146	204.146	204.146	-47.0045	0.958971	-14.3651	40.0239	-9.32067	1.88801	-0.716147	0.0723118	1.5543	391.616	14.4923	44.7596	0	0	-0.694724	78.7443
0	4.82292	0	0	5.6491	1.00273	-31.3367	-0.161212	-0.0426448	0.00413766	-18.0973	-6.53E-16	-1.71652	0	0	0.0125667	4.90432	-32.2478	1.22022	340.636	376.885	701.755	428.831	428.831	428.831	13.5467	-50.4214	7.49516	124.337	424.568	283.698	204.146	204.146	204.146	-50.5923	0.961656	-14.9535	41.0183	-9.22678	0.795834	-0.937035	0.0857716	1.44231	470.575	-7.39283	43.5561	0	0	-0.839569	76.6695
0	5.07385	0	0	5.94551	1.00408	-31.3713	-0.177935	-0.0544178	-0.00152302	-18.6036	4.57E-15	-5.88306	0	0	0.00806655	4.6827	-33.1118	1.50976	346.024	375.718	709.215	427.772	427.772	427.772	13.9209	-54.0114	8.20611	153.174	425.289	278.477	204.146	204.146	204.146	-54.2295	0.929711	-15.5363	41.9603	-9.13935	0.1729	-1.01232	0.116808	1.37636	514.466	-30.1335	40.854	0	0	-0.880241	74.1728
0	5.18235	0	0	6.07001	1.00243	-31.3291	-0.193483	-0.065967	-0.0126613	-18.3602	-5.23E-15	-10.2772	0	0	0.00419956	4.5896	-33.6988	1.27837	349.549	374.518	715.816	426.503	426.503	426.503	14.2369	-57.6255	8.89372	182.485	425.736	273.357	204.146	204.146	204.146	-57.8992	0.859413	-16.0598	42.811	-9.02751	0.0448279	-0.9581	0.151714	1.35348	525.865	-50.1066	37.5259	0	0	-0.802081	71.2351
0	5.12629	0	0	5.99469	0.996571	-31.1786	-0.208667	-0.075826	-0.0304018	-17.4275	-2.61E-15	-14.4213	0	0	0.00214262	4.61452	-33.9971	0.55957	351.246	373.294	721.426	425.125	425.125	425.125	14.449	-61.2348	9.51584	212.235	425.807	268.424	204.146	204.146	204.146	-61.5696	0.748022	-16.4658	43.5211	-8.8632	0.374831	-0.801288	0.175103	1.36755	510.925	-66.2651	34.9456	0	0	-0.622211	67.8415
0	4.87713	0	0	5.68561	0.985303	-30.8878	-0.224083	-0.0824896	-0.0556744	-15.9406	6.53E-15	-17.8155	0	0	0.00292289	4.72935	-34.0049	-0.56582	351.223	372.066	725.988	423.737	423.737	423.737	14.5168	-64.7987	10.0232	242.347	425.395	263.774	204.146	204.146	204.146	-65.1955	0.594759	-16.6972	44.0406	-8.6269	1.07972	-0.569988	0.177227	1.4101	476.918	-79.5002	34.4021	0	0	-0.383105	63.9872
0	4.40512	0	0	5.11011	0.967336	-30.4205	-0.239588	-0.0843156	-0.0892994	-14.0259	5.23E-15	-19.9599	0	0	0.00708337	4.89398	-33.7318	-1.98203	349.646	370.859	729.512	422.435	422.435	422.435	14.4106	-68.2669	10.3648	272.697	424.404	259.503	204.146	204.146	204.146	-68.7208	0.400959	-16.7055	44.3281	-8.31047	2.0461	-0.292485	0.155163	1.47175	431.68	-91.7696	36.3281	0	0	-0.133217	59.6866
0	3.68464	0	0	4.2443	0.941257	-29.7341	-0.25447	-0.0796334	-0.132234	-11.8105	5.23E-15	-20.3945	0	0	0.0140874	5.06297	-33.1995	-3.55157	346.741	369.691	732.065	421.308	421.308	421.308	14.1167	-71.5828	10.4955	303.102	422.753	255.714	204.146	204.146	204.146	-72.0824	0.170324	-16.4582	44.3552	-7.91757	3.14477	-0.000483234	0.114036	1.54666	384.392	-104.567	39.8625	0	0	0.0937955	54.9839
0	2.70005	0	0	3.08096	0.90564	-28.7813	-0.266988	-0.067031	-0.185279	-9.37842	-5.23E-15	-18.7568	0	0	0.0216563	5.19224	-32.4414	-5.12865	342.776	368.57	733.754	420.435	420.435	420.435	13.6392	-74.6874	10.3862	333.311	420.395	252.5	204.146	204.146	204.146	-75.2154	-0.0892307	-15.9453	44.1104	-7.46214	4.24299	0.278112	0.0599353	1.6286	343.887	-118.637	43.0085	0	0	0.290879	49.9623
0	1.45045	0	0	1.63548	0.859293	-27.515	-0.274868	-0.0460572	-0.249081	-6.82219	-7.84E-15	-14.8931	0	0	0.0254448	5.24529	-31.5007	-6.57064	338.057	367.492	734.715	419.887	419.887	419.887	12.9977	-77.5224	10.0353	362.998	417.322	249.93	204.146	204.146	204.146	-78.0581	-0.361991	-15.1833	43.5988	-6.96644	5.2144	0.512585	0.000422134	1.71328	320.952	-133.045	43.4265	0	0	0.47458	44.7467
0	-0.0457739	0	0	-0.0509046	0.801611	-25.8972	-0.27584	-0.0173453	-0.323809	-4.25532	6.53E-15	-8.91962	0	0	0.0197305	5.19783	-30.4274	-7.74825	332.907	366.443	735.094	419.726	419.726	419.726	12.2207	-80.036	9.4768	391.764	413.575	248.04	204.146	204.146	204.146	-80.5566	-0.6203	-14.2162	42.841	-6.45819	5.94719	0.675321	-0.0585317	1.79452	326.845	-145.565	39.427	0	0	0.675928	39.4938
0	-1.74722	0	0	-1.91133	0.732935	-23.9117	-0.267558	0.0170221	-0.408558	-1.70916	3.08E-15	-1.31249	0	0	0.000175492	5.04005	-29.2746	-8.55404	327.652	365.409	735.034	419.998	419.998	419.998	11.3376	-82.1882	8.78191	419.143	409.243	246.814	204.146	204.146	204.146	-82.6717	-0.822686	-13.1105	41.8701	-5.96742	6.3508	0.737865	-0.112999	1.86507	373.475	-153.716	30.7993	0	0	0.933232	34.3732
0	-3.58808	0	0	-3.85885	0.654798	-21.5763	-0.247127	0.0536911	-0.500574	1.01527	-4.82E-15	7.08707	0	0	-0.0321949	4.77692	-28.0942	-8.91094	322.597	364.378	734.668	420.73	420.73	420.73	10.3735	-83.9566	8.05121	444.625	404.459	246.183	204.146	204.146	204.146	-84.384	-0.917547	-11.9476	40.7273	-5.52336	6.36278	0.678494	-0.15909	1.91158	470.173	-155.445	18.8464	0	0	1.28348	29.5441
0	-5.4828	0	0	-5.79809	0.569929	-18.9517	-0.21139	0.0882213	-0.595275	4.35188	8.17E-16	15.1434	0	0	-0.0687077	4.42626	-26.9326	-8.78087	317.996	363.348	734.105	421.923	421.923	421.923	9.34977	-85.3378	7.39647	467.675	399.388	246.016	204.146	204.146	204.146	-85.695	-0.85358	-10.8125	39.4578	-5.15146	5.95617	0.484314	-0.192472	1.91997	621.652	-150.507	5.77926	0	0	1.75539	25.1382
0	-7.33745	0	0	-7.64038	0.482009	-16.1429	-0.158691	0.116306	-0.686271	8.70071	2.61E-15	21.689	0	0	-0.0961091	4.01556	-25.8266	-8.17323	314.031	362.33	733.423	423.551	423.551	423.551	8.28926	-86.3427	6.91678	487.766	394.201	246.114	204.146	204.146	204.146	-86.6221	-0.594345	-9.78207	38.1062	-4.87087	5.14673	0.156479	-0.209192	1.87814	824.904	-140.576	-6.46957	0	0	2.35469	21.2539
0	-9.06499	0	0	-9.31668	0.395275	-13.2916	-0.0914329	0.134743	-0.766075	13.9892	3.10E-15	25.8053	0	0	-0.10375	3.57762	-24.8009	-7.15101	310.787	361.345	732.662	425.557	425.557	425.557	7.22183	-86.9892	6.67629	504.415	389.055	246.209	204.146	204.146	204.146	-87.1902	-0.13141	-8.91391	36.7124	-4.69231	3.99833	-0.279797	-0.208238	1.78207	1065.09	-128.901	-17.0702	0	0	3.04233	17.957
0	-10.5974	0	0	-10.7821	0.314075	-10.5598	-0.0177644	0.142528	-0.827335	19.3472	-1.80E-15	27.0943	0	0	-0.0903595	3.14588	-23.8665	-5.82921	308.246	360.41	731.822	427.859	427.859	427.859	6.18609	-87.2962	6.69069	517.211	384.063	245.979	204.146	204.146	204.146	-87.4236	0.509429	-8.23855	35.308	-4.61696	2.62156	-0.777084	-0.192451	1.63819	1315.83	-119.068	-26.3387	0	0	3.73201	15.2854
0	-11.8888	0	0	-12.0106	0.242456	-8.10895	0.0488357	0.140736	-0.863389	23.1422	4.90E-16	25.7426	0	0	-0.0648107	2.74965	-23.0216	-4.36228	306.29	359.533	730.869	430.352	430.352	430.352	5.22597	-87.284	6.92582	525.856	379.28	245.094	204.146	204.146	204.146	-87.3465	1.27073	-7.75689	33.9149	-4.63595	1.16178	-1.26499	-0.167812	1.46545	1540	-113.253	-34.9392	0	0	4.30662	13.2508
0	-12.908	0	0	-12.9823	0.18378	-6.07809	0.0930263	0.132088	-0.870021	23.5078	1.63E-15	22.4547	0	0	-0.0401681	2.40998	-22.2539	-2.91989	304.737	358.698	729.742	432.919	432.919	432.919	4.38374	-86.9823	7.30759	530.183	374.705	243.284	204.146	204.146	204.146	-86.9905	2.07326	-7.4432	32.5445	-4.73162	-0.223721	-1.67346	-0.139645	1.28721	1700.58	-110.856	-42.9489	0	0	4.67091	11.8385
0	-13.6253	0	0	-13.6696	0.140459	-4.56846	0.102814	0.1201	-0.845962	19.1501	0	18.2554	0	0	-0.0245394	2.13755	-21.5452	-1.65883	303.37	357.866	728.364	435.444	435.444	435.444	3.69292	-86.4419	7.73889	530.181	370.297	240.416	204.146	204.146	204.146	-86.4067	2.82922	-7.25337	31.1991	-4.87993	-1.39273	-1.94349	-0.109019	1.12731	1768.36	-108.145	-49.4695	0	0	4.77869	11.0082
0	-14.0005	0	0	-14.0293	0.113847	-3.63784	0.0746304	0.108444	-0.792956	10.084	-4.90E-16	14.2423	0	0	-0.0150031	1.93236	-20.8745	-0.698396	301.986	356.983	726.656	437.813	437.813	437.813	3.17327	-85.7427	8.12036	526.001	366.007	236.549	204.146	204.146	204.146	-85.6752	3.4562	-7.13673	29.874	-5.05347	-2.24207	-2.04621	-0.0763041	0.999984	1730.31	-99.8293	-53.1953	0	0	4.63274	10.6979
0	-13.9813	0	0	-14.0051	0.104329	-3.30447	0.0150675	0.10012	-0.714781	-2.1681	1.31E-15	11.3031	0	0	0.000366233	1.78568	-20.2225	-0.106274	300.42	355.995	724.546	439.933	439.933	439.933	2.82844	-84.9906	8.37136	517.95	361.807	231.931	204.146	204.146	204.146	-84.902	3.89122	-7.04844	28.5613	-5.22524	-2.71988	-1.98423	-0.0419602	0.910745	1590.15	-81.3974	-53.295	0	0	4.25468	10.8325
0	-13.5152	0	0	-13.5418	0.111527	-3.55661	-0.0611459	0.0964885	-0.615679	-15.0008	3.27E-16	9.87456	0	0	0.0328683	1.68265	-19.5758	0.105014	298.566	354.857	721.979	441.729	441.729	441.729	2.64571	-84.3008	8.44853	506.468	357.715	226.942	204.146	204.146	204.146	-84.2019	4.10434	-6.95919	27.2549	-5.37159	-2.8259	-1.77521	-0.00581376	0.854792	1361.15	-50.9035	-49.8817	0	0	3.65584	11.3348
0	-12.5701	0	0	-12.6072	0.134425	-4.35764	-0.1366	0.0961428	-0.499864	-25.6546	2.12E-15	9.80693	0	0	0.0827224	1.60414	-18.9301	-0.0228619	296.389	353.545	718.925	443.149	443.149	443.149	2.59639	-83.772	8.35738	492.1	353.789	221.991	204.146	204.146	204.146	-83.6722	4.10921	-6.85926	25.9565	-5.47355	-2.60838	-1.43752	0.0327261	0.822855	1059.69	-10.6777	-43.7644	0	0	2.84149	12.1358
0	-11.1558	0	0	-11.2108	0.171232	-5.64158	-0.19742	0.0952757	-0.372796	-32.2119	-3.10E-15	10.4811	0	0	0.136586	1.52748	-18.2925	-0.396545	293.928	352.05	715.391	444.154	444.154	444.154	2.63751	-83.4609	8.15167	475.453	350.113	217.422	204.146	204.146	204.146	-83.3669	3.96465	-6.75587	24.6805	-5.51751	-2.16164	-1.01607	0.0699233	0.809998	711.014	32.0261	-35.9161	0	0	1.86611	13.1826
0	-9.33312	0	0	-9.4102	0.219194	-7.30596	-0.237001	0.0896314	-0.242488	-34.1667	-6.21E-15	11.1011	0	0	0.175694	1.42859	-17.682	-0.881311	291.289	350.378	711.421	444.715	444.715	444.715	2.71773	-83.37	7.91781	457.158	346.766	213.446	204.146	204.146	204.146	-83.2844	3.76154	-6.66689	23.4579	-5.49504	-1.61485	-0.575029	0.0993274	0.818207	348.891	67.6305	-27.1073	0	0	0.862674	14.4421
0	-7.20735	0	0	-7.30203	0.274583	-9.21263	-0.25575	0.0776973	-0.119884	-32.3311	4.90E-16	11.0936	0	0	0.188067	1.28581	-17.1277	-1.32148	288.617	348.549	707.09	444.807	444.807	444.807	2.78913	-83.452	7.74887	437.831	343.796	210.129	204.146	204.146	204.146	-83.3735	3.59678	-6.61448	22.3372	-5.40278	-1.11074	-0.184561	0.123499	0.854649	13.7177	90.813	-18.058	0	0	0.0263125	15.8983
0	-4.90784	0	0	-5.00342	0.333075	-11.2039	-0.25778	0.060357	-0.0180809	-28.2158	6.04E-15	10.1367	0	0	0.173889	1.08364	-16.663	-1.56934	286.057	346.593	702.492	444.413	444.413	444.413	2.82093	-83.629	7.71822	418.027	341.217	207.428	204.146	204.146	204.146	-83.5529	3.54476	-6.62047	21.3798	-5.24147	-0.77898	0.0866883	0.150453	0.926797	-249.519	101.609	-9.8222	0	0	-0.457033	17.5453
0	-2.56185	0	0	-2.63069	0.390473	-13.1316	-0.248793	0.0406036	0.0523864	-23.4472	2.94E-15	8.22262	0	0	0.143274	0.816057	-16.3172	-1.51843	283.711	344.556	697.728	443.517	443.517	443.517	2.80525	-83.817	7.8611	398.199	339.005	205.238	204.146	204.146	204.146	-83.7372	3.63952	-6.69992	20.651	-5.01534	-0.70751	0.185067	0.193369	1.03917	-402.698	106.799	-3.799	0	0	-0.52618	19.3765
0	-0.27196	0	0	-0.281405	0.443498	-14.8861	-0.234139	0.023702	0.0880477	-19.2687	-4.41E-15	5.78706	0	0	0.109627	0.488262	-16.1087	-1.13262	281.594	342.508	692.887	442.121	442.121	442.121	2.74965	-83.9491	8.16976	378.66	337.107	203.442	204.146	204.146	204.146	-83.8595	3.87526	-6.85261	20.2097	-4.73019	-0.917881	0.107242	0.264054	1.19163	-432.067	117.62	-1.3401	0	0	-0.312099	21.3732
0	1.89479	0	0	1.97531	0.490355	-16.4132	-0.216998	0.0155067	0.0939369	-16.2238	3.19E-15	3.5865	0	0	0.0824745	0.115979	-16.0396	-0.457585	279.618	340.536	688.043	440.245	440.245	440.245	2.66374	-83.9882	8.60417	359.574	335.461	201.937	204.146	204.146	204.146	-83.8833	4.22145	-7.05996	20.0975	-4.39211	-1.35843	-0.0933259	0.369438	1.3751	-354.426	144.678	-3.29248	0	0	-0.0685049	23.4988
0	3.9032	0	0	4.09785	0.530904	-17.7157	-0.199749	0.018129	0.0793552	-14.3688	2.08E-15	2.18944	0	0	0.0648481	-0.277944	-16.0931	0.390791	277.601	338.733	683.242	437.941	437.941	437.941	2.55087	-83.9246	9.11114	340.974	334.021	200.643	204.146	204.146	204.146	-83.8004	4.6412	-7.29089	20.3303	-4.00605	-1.92005	-0.336793	0.498732	1.58046	-205.543	188.769	-9.50683	0	0	-0.0154784	25.698
0	5.74032	0	0	6.06654	0.566453	-18.8423	-0.185253	0.0286545	0.0543242	-13.5946	3.55E-15	1.70106	0	0	0.0554934	-0.667307	-16.2356	1.25417	275.299	337.184	678.507	435.297	435.297	435.297	2.40665	-83.7674	9.64246	322.798	332.776	199.497	204.146	204.146	204.146	-83.6212	5.10453	-7.51225	20.8923	-3.575	-2.46416	-0.546199	0.622509	1.79857	-26.9695	239.238	-18.5919	0	0	-0.223093	27.9023
0	7.40657	0	0	7.87821	0.599235	-19.868	-0.174827	0.0411492	0.0270438	-13.6136	2.45E-15	1.82345	0	0	0.0512989	-1.02559	-16.4187	1.96508	272.448	335.952	673.839	432.434	432.434	432.434	2.22138	-83.5357	10.166	304.932	331.747	198.455	204.146	204.146	204.146	-83.366	5.59458	-7.69734	21.733	-3.10165	-2.85082	-0.663193	0.705839	2.0174	144.274	280.15	-28.2468	0	0	-0.594324	30.037
0	8.90918	0	0	9.54052	0.631755	-20.8725	-0.168095	0.0495348	0.00319771	-14.075	3.68E-15	2.07473	0	0	0.0493118	-1.32858	-16.5847	2.37858	268.803	335.07	669.223	429.504	429.504	429.504	1.9838	-83.2509	10.6689	287.249	330.964	197.49	204.146	204.146	204.146	-83.057	6.10785	-7.83035	22.7669	-2.59117	-2.96221	-0.656561	0.721996	2.22599	280.699	297.906	-35.9227	0	0	-0.937382	32.0277
0	10.2579	0	0	11.0669	0.666105	-21.9192	-0.164108	0.0498202	-0.0137996	-14.7139	2.53E-15	2.03485	0	0	0.0474947	-1.55759	-16.6713	2.3985	264.174	334.543	664.645	426.667	426.667	426.667	1.68454	-82.9317	11.1535	269.638	330.45	196.588	204.146	204.146	204.146	-82.7135	6.65003	-7.90619	23.8768	-2.05362	-2.72097	-0.519992	0.658154	2.41108	364.519	285.819	-39.5505	0	0	-1.07399	33.8041
0	11.4643	0	0	12.4732	0.703382	-23.0378	-0.161229	0.0411571	-0.0224151	-15.3014	2.94E-15	1.51906	0	0	0.0445009	-1.70347	-16.6185	1.9967	258.452	334.354	660.101	424.078	424.078	424.079	1.31929	-82.5927	11.6304	252.025	330.2	195.746	204.146	204.146	204.146	-82.3508	7.22941	-7.92815	24.9232	-1.50559	-2.10417	-0.272381	0.516444	2.56631	388.241	245.022	-38.0583	0	0	-0.933203	35.3038
0	12.5415	0	0	13.7744	0.743333	-24.2165	-0.15811	0.0251274	-0.0228886	-15.6948	3.84E-15	0.56315	0	0	0.0398755	-1.76985	-16.3759	1.22216	251.618	334.464	655.615	421.878	421.878	421.878	0.892471	-82.2447	12.1097	234.378	330.179	194.964	204.146	204.146	204.146	-81.9801	7.84906	-7.90527	25.76	-0.969468	-1.15017	0.0485938	0.304906	2.6858	354.23	180.525	-31.3441	0	0	-0.58189	36.4781
0	13.5039	0	0	14.9814	0.784295	-25.4027	-0.154381	0.0049471	-0.0171614	-15.8594	-1.23E-15	-0.631664	0	0	0.0341903	-1.77348	-15.9105	0.195887	243.748	334.81	651.239	420.178	420.178	420.178	0.420673	-81.895	12.5942	216.704	330.33	194.242	204.146	204.146	204.146	-81.6099	8.49993	-7.85058	26.2547	-0.471969	0.0444755	0.389059	0.0436519	2.76823	275.591	100.699	-20.4102	0	0	-0.188368	37.2998
0	14.3666	0	0	16.0987	0.823483	-26.5161	-0.150224	-0.0157796	-0.00825023	-15.7873	-1.40E-15	-1.82446	0	0	0.0284599	-1.74035	-15.21	-0.91081	234.99	335.298	647.055	419.065	419.065	419.065	-0.0659811	-81.5493	13.0753	199.043	330.586	193.577	204.146	204.146	204.146	-81.2464	9.15723	-7.7799	26.3079	-0.0408651	1.34021	0.690337	-0.240462	2.81284	173.076	14.2005	-7.09207	0	0	0.0765639	37.7688
0	15.1429	0	0	17.1223	0.857533	-27.4663	-0.146442	-0.0339372	0.000729596	-15.4973	-3.20E-15	-2.83065	0	0	0.0235546	-1.69841	-14.2836	-1.90991	225.531	335.811	643.152	418.595	418.595	418.595	-0.525674	-81.2111	13.5324	181.448	330.886	192.969	204.146	204.146	204.146	-80.8938	9.78121	-7.71034	25.8697	0.298212	2.57878	0.903309	-0.508558	2.81878	70.1154	-69.1666	6.13587	0	0	0.130901	37.914
0	15.8427	0	0	18.0401	0.883176	-28.1713	-0.144072	-0.0474513	0.00715568	-15.0026	-1.23E-15	-3.57038	0	0	0.0197451	-1.66978	-13.1578	-2.63379	215.563	336.219	639.618	418.782	418.781	418.782	-0.910891	-80.8815	13.9356	163.971	331.18	192.414	204.146	204.146	204.146	-80.5529	10.3226	-7.65793	24.9446	0.525315	3.61037	0.996814	-0.719174	2.7895	-11.6375	-140.081	16.8185	0	0	0.0160324	37.7855
0	16.4697	0	0	18.8336	0.897884	-28.5715	-0.143921	-0.0553978	0.00930151	-14.2833	-5.72E-16	-4.05131	0	0	0.0167529	-1.66572	-11.8686	-2.96641	205.244	336.403	636.524	419.59	419.59	419.59	-1.17723	-80.5577	14.2511	146.649	331.437	191.915	204.146	204.146	204.146	-80.2202	10.7317	-7.63424	23.5877	0.628727	4.31855	0.962768	-0.835789	2.73226	-56.5972	-190.193	23.1686	0	0	-0.14126	37.4409
0	17.0192	0	0	19.4809	0.900361	-28.6386	-0.146673	-0.0578579	0.00635068	-13.3288	-8.17E-17	-4.32195	0	0	0.0141508	-1.68595	-10.4538	-2.86222	194.679	336.282	633.925	420.932	420.932	420.932	-1.29241	-80.2307	14.4467	129.497	331.641	191.476	204.146	204.146	204.146	-79.8862	10.9675	-7.64346	21.8904	0.606217	4.63925	0.810353	-0.843835	2.66084	-56.8112	-214.963	24.6017	0	0	-0.201763	36.9302
0	17.4773	0	0	19.9591	0.890777	-28.3785	-0.152289	-0.0557557	-0.00127492	-12.1108	3.35E-15	-4.43552	0	0	0.0115839	-1.72158	-8.94646	-2.35035	183.905	335.823	631.857	422.669	422.669	422.669	-1.24266	-79.884	14.4979	112.504	331.786	191.106	204.146	204.146	204.146	-79.5345	11.006	-7.68097	19.9628	0.464645	4.57063	0.57037	-0.752027	2.58984	-15.2093	-214.073	21.8322	0	0	-0.0906305	36.2859
0	17.8199	0	0	20.2457	0.870659	-27.8283	-0.159958	-0.0502971	-0.0122551	-10.6034	-8.17E-17	-4.39992	0	0	0.00889282	-1.75976	-7.37094	-1.52403	172.9	335.045	630.354	424.625	424.625	424.625	-1.03418	-79.4923	14.3915	95.6362	331.875	190.821	204.146	204.146	204.146	-79.1405	10.8435	-7.73456	17.9157	0.217586	4.17049	0.284109	-0.59174	2.53374	56.5755	-191.657	16.4278	0	0	0.177143	35.5211
0	18.014	0	0	20.3179	0.842505	-27.0489	-0.168563	-0.0429511	-0.0246065	-8.84334	-3.27E-15	-4.20769	0	0	0.00615203	-1.78819	-5.74297	-0.51925	161.599	334.001	629.446	426.613	426.613	426.613	-0.689703	-79.0216	14.1267	78.8417	331.915	190.634	204.146	204.146	204.146	-78.6718	10.4953	-7.78751	15.846	-0.117487	3.54266	0.00168768	-0.397055	2.50319	139.912	-153.224	10.2027	0	0	0.512731	34.6357
0	18.0201	0	0	20.1524	0.80923	-26.1135	-0.177045	-0.0349701	-0.036159	-6.94912	2.78E-15	-3.82648	0	0	0.00356814	-1.79851	-4.07125	0.512547	149.922	332.769	629.172	428.461	428.461	428.461	-0.242288	-78.4315	13.714	62.0612	331.912	190.56	204.146	204.146	204.146	-78.0893	9.99097	-7.82262	13.828	-0.521287	2.81544	-0.228204	-0.200223	2.50196	213.956	-104.98	4.64134	0	0	0.805684	33.6247
0	17.7982	0	0	19.7262	0.773605	-25.0953	-0.184233	-0.0273134	-0.0450319	-5.05696	-1.72E-15	-3.22366	0	0	0.0013901	-1.78785	-2.3604	1.43223	137.811	331.437	629.576	430.037	430.037	430.037	0.271625	-77.6798	13.1721	45.2383	331.876	190.611	204.146	204.146	204.146	-77.3511	9.36765	-7.82588	11.9084	-0.975121	2.11661	-0.365892	-0.0229419	2.52857	260.11	-52.2247	0.627945	0	0	0.972344	32.4867
0	17.3123	0	0	19.019	0.737828	-24.0553	-0.189251	-0.0204815	-0.0500835	-3.30574	-3.51E-15	-2.36664	0	0	-0.000218027	-1.75832	-0.613822	2.13567	125.252	330.092	630.698	431.262	431.262	431.262	0.818587	-76.726	12.5246	28.3286	331.815	190.79	204.146	204.146	204.146	-76.4167	8.66344	-7.78916	10.1071	-1.46247	1.55037	-0.389785	0.117427	2.57235	266.389	-0.348103	-1.53867	0	0	0.98038	31.2283
0	16.536	0	0	18.0157	0.703274	-23.0346	-0.191449	-0.0142973	-0.0508879	-1.77579	4.29E-15	-1.20579	0	0	-0.00128685	-1.71424	1.16382	2.56756	112.302	328.823	632.574	432.117	432.117	432.117	1.37266	-75.5366	11.7968	11.3066	331.743	191.1	204.146	204.146	204.146	-75.2513	7.91214	-7.7117	8.42093	-1.97219	1.18087	-0.295826	0.212864	2.61758	227.965	46.6391	-2.04918	0	0	0.83865	29.8643
0	15.4553	0	0	16.7093	0.670444	-22.0503	-0.190275	-0.00849574	-0.0479401	-0.448922	2.25E-15	0.260659	0	0	-0.001819	-1.65882	2.96508	2.72534	99.0854	327.71	635.213	432.644	432.644	432.644	1.9178	-74.0868	11.0138	-5.83377	331.674	191.531	204.146	204.146	204.146	-73.8288	7.1405	-7.60045	6.82998	-2.50064	1.02424	-0.0992018	0.261463	2.64676	147.873	85.0316	-1.25291	0	0	0.578897	28.4176
0	14.0686	0	0	15.1026	0.639089	-21.0972	-0.185416	-0.00263757	-0.0420703	0.764036	1.55E-15	1.99183	0	0	-0.00172667	-1.59132	4.77873	2.6533	85.7952	326.823	638.596	432.928	432.928	432.928	2.44751	-72.3609	10.1998	-23.0815	331.631	192.068	204.146	204.146	204.146	-72.1319	6.36844	-7.46924	5.30595	-3.05169	1.05034	0.174382	0.268855	2.64356	33.7649	112.532	0.352639	0	0	0.232622	26.9179
0	12.3851	0	0	13.2071	0.608455	-20.1541	-0.177045	0.00319095	-0.0348251	1.95026	-1.47E-15	3.8305	0	0	-0.000746451	-1.50576	6.58935	2.42954	72.6712	326.214	642.66	433.082	433.082	433.082	2.96239	-70.3505	9.37905	-40.4149	331.641	192.679	204.146	204.146	204.146	-70.151	5.61187	-7.33701	3.82017	-3.63462	1.19223	0.489235	0.247304	2.59842	-102.373	127.894	2.32151	0	0	-0.169879	25.4009
0	10.4212	0	0	11.042	0.577608	-19.1928	-0.165929	0.00865774	-0.0283262	3.1179	-2.61E-15	5.53789	0	0	0.00130141	-1.39173	8.37701	2.14831	59.9797	325.915	647.302	433.232	433.232	433.232	3.46582	-68.0525	8.57671	-57.8105	331.731	193.321	204.146	204.146	204.146	-67.8818	4.88685	-7.2247	2.35094	-4.25887	1.36108	0.8066	0.214511	2.51048	-246.501	131.812	4.18965	0	0	-0.596023	23.9084
0	8.19705	0	0	8.63139	0.545777	-18.1888	-0.153836	0.0130905	-0.0248345	4.09398	-1.63E-15	6.80882	0	0	0.004037	-1.23737	10.1171	1.90119	47.9911	325.929	652.384	433.501	433.501	433.501	3.95912	-65.4659	7.81921	-75.2523	331.924	193.946	204.146	204.146	204.146	-65.3224	4.2132	-7.15103	0.88846	-4.92707	1.46349	1.09416	0.183309	2.38498	-385.891	125.022	5.59843	0	0	-1.01143	22.4883
0	5.73555	0	0	6.0028	0.512639	-17.1313	-0.143359	0.01585	-0.026202	4.52018	2.61E-15	7.34496	0	0	0.00610373	-1.03304	11.7805	1.7613	36.9601	326.24	657.734	433.993	433.993	433.993	4.43858	-62.5922	7.13275	-92.7393	332.235	194.505	204.146	204.146	204.146	-62.4727	3.61532	-7.12847	-0.563222	-5.6305	1.41916	1.33048	0.160908	2.23204	-511.021	108.715	6.25787	0	0	-1.37881	21.1939
0	3.06333	0	0	3.18736	0.478494	-16.0288	-0.137684	0.0164432	-0.0333562	3.89629	0	6.91096	0	0	0.00490019	-0.774603	13.3347	1.77313	27.1129	326.813	663.164	434.784	434.784	434.784	4.89466	-59.4365	6.54017	-110.285	332.659	194.974	204.146	204.146	204.146	-59.3368	3.11959	-7.16002	-1.98694	-6.34803	1.17563	1.51091	0.145444	2.06236	-617.892	83.7502	5.99736	0	0	-1.66778	20.0822
0	0.214443	0	0	0.221916	0.444242	-14.9105	-0.139773	0.0146717	-0.0463957	1.72119	-1.63E-15	5.40131	0	0	-0.00307402	-0.465537	14.7454	1.9496	18.6414	327.601	668.479	435.918	435.918	435.918	5.31361	-56.0123	6.0558	-127.906	333.178	195.37	204.146	204.146	204.146	-55.9266	2.74821	-7.23727	-3.35585	-7.04944	0.716534	1.63619	0.132906	1.88775	-704.875	51.7902	4.78893	0	0	-1.85037	19.2109
0	-2.76573	0	0	-2.84827	0.411236	-13.8218	-0.151578	0.0107171	-0.0642721	-2.35084	3.59E-15	2.90107	0	0	-0.0212181	-0.117575	15.9788	2.27406	11.7001	328.548	673.483	437.401	437.401	437.402	5.67977	-52.3461	5.67984	-145.605	333.756	195.767	204.146	204.146	204.146	-52.2673	2.51129	-7.33999	-4.63686	-7.70045	0.063025	1.71542	0.115816	1.71517	-773.762	14.7072	2.82134	0	0	-1.91169	18.6351
0	-5.81866	0	0	-5.96785	0.381016	-12.816	-0.174043	0.00519367	-0.0853638	-8.44623	6.53E-16	-0.272438	0	0	-0.0516163	0.250233	17.0047	2.7062	6.40594	329.595	677.994	439.21	439.21	439.21	5.97767	-48.4792	5.39367	-163.348	334.341	196.296	204.146	204.146	204.146	-48.4003	2.39949	-7.43745	-5.79471	-8.2686	-0.731604	1.75718	0.0908017	1.55176	-826.632	-24.0229	0.488972	0	0	-1.84396	18.4034
0	-8.8728	0	0	-9.07082	0.355042	-11.9449	-0.206893	-0.000665248	-0.107963	-16.4121	-2.29E-15	-3.56167	0	0	-0.0933629	0.614016	17.7988	3.18945	2.83688	330.685	681.845	441.291	441.291	441.291	6.19262	-44.4692	5.15868	-181.039	334.88	197.14	204.146	204.146	204.146	-44.3847	2.38003	-7.49173	-6.79583	-8.72795	-1.59097	1.77093	0.0547323	1.40015	-865.79	-60.5159	-1.63064	0	0	-1.65245	18.554
0	-11.846	0	0	-12.0817	0.334493	-11.2518	-0.248359	-0.00448471	-0.130499	-25.7929	-3.92E-15	-6.19138	0	0	-0.14139	0.948807	18.3448	3.65894	1.03058	331.763	684.891	443.578	443.578	443.577	6.31097	-40.3877	4.91988	-198.509	335.323	198.512	204.146	204.146	204.146	-40.2954	2.39805	-7.46342	-7.61208	-9.06331	-2.42649	1.76604	0.0105947	1.2652	-893.346	-89.4244	-2.99899	0	0	-1.35597	19.1124
0	-14.6507	0	0	-14.9194	0.320247	-10.7693	-0.295159	-0.00377158	-0.151053	-35.8845	3.27E-15	-7.40581	0	0	-0.186644	1.23264	18.6362	4.049	0.983727	332.781	687.018	445.996	445.996	445.996	6.32231	-36.3157	4.61451	-215.518	335.64	200.63	204.146	204.146	204.146	-36.2186	2.38361	-7.32033	-8.2247	-9.27229	-3.14837	1.74948	-0.0320859	1.14555	-911.648	-105.107	-3.34597	0	0	-0.988877	20.0896
0	-17.2006	0	0	-17.5043	0.312968	-10.5222	-0.343516	0.00222642	-0.167368	-45.9219	0	-6.80291	0	0	-0.218566	1.44991	18.6755	4.29977	2.65368	333.708	688.138	448.478	448.478	448.478	6.22309	-32.3367	4.18361	-231.767	335.84	203.684	204.146	204.146	204.146	-32.2429	2.26362	-7.04643	-8.62612	-9.36464	-3.67569	1.73479	-0.0643688	1.0422	-925.946	-104.952	-2.74768	0	0	-0.596995	21.4834
0	-19.4184	0	0	-19.7645	0.313128	-10.5276	-0.390252	0.0121627	-0.176749	-55.2724	0	-4.45374	0	0	-0.228519	1.59385	18.4739	4.36441	5.96579	334.53	688.199	450.963	450.963	450.963	6.01799	-28.5299	3.58346	-246.924	335.966	207.815	204.146	204.146	204.146	-28.4503	1.9764	-6.64545	-8.82133	-9.35967	-3.9461	1.73368	-0.0767235	0.954079	-942.589	-89.566	-1.5585	0	0	-0.218561	23.2794
0	-21.2406	0	0	-21.6422	0.320948	-10.7931	-0.43354	0.0243102	-0.176781	-63.55	-5.23E-15	-0.717689	0	0	-0.212108	1.66735	18.0481	4.21573	10.825	335.254	687.183	453.402	453.402	453.402	5.71867	-24.965	2.79527	-260.647	336.087	213.088	204.146	204.146	204.146	-24.9107	1.48568	-6.13841	-8.82618	-9.28189	-3.92381	1.75858	-0.0645468	0.880602	-968.801	-62.2816	-0.268094	0	0	0.12741	25.4535
0	-22.6209	0	0	-23.0948	0.336309	-11.3132	-0.471714	0.0372637	-0.166159	-70.4752	9.80E-15	3.90414	0	0	-0.169164	1.68238	17.4187	3.85245	17.1297	335.905	685.103	455.747	455.747	455.747	5.34256	-21.7006	1.83226	-272.597	336.28	219.488	204.146	204.146	204.146	-21.6797	0.790701	-5.55851	-8.66432	-9.15678	-3.60653	1.80879	-0.0265092	0.821266	-1007	-27.5682	0.734261	0	0	0.442725	27.9736
0	-23.5306	0	0	-24.0958	0.358757	-12.0699	-0.502605	0.0503819	-0.144567	-75.7534	1.11E-14	8.91201	0	0	-0.103502	1.65765	16.6073	3.30178	24.7832	336.525	682.01	457.946	457.946	457.946	4.91387	-18.7835	0.74122	-282.465	336.616	226.916	204.146	204.146	204.146	-18.7983	-0.0709486	-4.94671	-8.36234	-9.00707	-3.0281	1.87037	0.0313208	0.775053	-1054.36	9.48304	1.36895	0	0	0.739156	30.8009
0	-23.9618	0	0	-24.6371	0.387592	-13.0356	-0.523833	0.0633385	-0.113333	-79.0744	-1.34E-14	13.8414	0	0	-0.022812	1.61494	15.6347	2.61664	33.6985	337.161	677.992	459.931	459.931	459.931	4.46569	-16.2455	-0.403325	-289.988	337.157	235.199	204.146	204.146	204.146	-16.2928	-1.0291	-4.34898	-7.94387	-8.85061	-2.25506	1.91572	0.0984061	0.742539	-1102.15	44.5554	1.87592	0	0	1.02869	33.8907
0	-23.9294	0	0	-24.7308	0.422024	-14.1788	-0.533569	0.0754206	-0.0752795	-80.2235	1.14E-14	18.2318	0	0	0.0619063	1.5752	14.5192	1.8669	43.7957	337.859	673.174	461.614	461.614	461.614	4.04137	-14.1015	-1.51214	-294.97	337.956	244.104	204.146	204.146	204.146	-14.1746	-1.99491	-3.81465	-7.42343	-8.69957	-1.37589	1.91	0.159378	0.727142	-1137.82	74.0306	2.68952	0	0	1.32052	37.1934
0	-23.4725	0	0	-24.411	0.461303	-15.4691	-0.53062	0.084863	-0.0344575	-79.165	-1.47E-15	21.5812	0	0	0.138171	1.55522	13.2752	1.1257	54.9934	338.653	667.722	462.886	462.886	462.886	3.69143	-12.3481	-2.49927	-297.296	339.062	253.366	204.146	204.146	204.146	-12.4396	-2.87975	-3.39306	-6.80109	-8.56164	-0.484807	1.82241	0.199732	0.733483	-1148.98	95.8125	4.16256	0	0	1.62258	40.656
0	-22.6527	0	0	-23.7333	0.50475	-16.8777	-0.5156	0.0898028	0.00529565	-76.2353	-8.41E-15	23.4652	0	0	0.195509	1.56597	11.9118	0.454199	67.1976	339.562	661.835	463.615	463.615	463.615	3.465	-10.9648	-3.29931	-296.933	340.512	262.709	204.146	204.146	204.146	-11.0698	-3.61351	-3.12687	-6.05881	-8.44208	0.336707	1.63585	0.210663	0.767584	-1127.62	109.822	6.26698	0	0	1.94123	44.2249
0	-21.5487	0	0	-22.7698	0.551721	-18.3772	-0.491864	0.0894773	0.0409461	-72.2255	-7.11E-15	23.6855	0	0	0.22921	1.61245	10.4328	-0.11189	80.2914	340.59	655.737	463.665	463.665	463.665	3.39942	-9.91909	-3.87794	-293.925	342.327	271.869	204.146	204.146	204.146	-10.0363	-4.15621	-3.0447	-5.15973	-8.34563	1.03615	1.35382	0.191507	0.835733	-1072.84	118.221	8.33112	0	0	2.27539	47.8475
0	-20.2442	0	0	-21.5978	0.60156	-19.9402	-0.464037	0.0844194	0.0716419	-68.1057	4.90E-16	22.3142	0	0	0.241201	1.6952	8.83686	-0.571281	94.1298	341.727	649.666	462.909	462.909	462.909	3.51273	-9.17702	-4.23218	-288.366	344.506	280.613	204.146	204.146	204.146	-9.30809	-4.49956	-3.156	-4.05116	-8.27812	1.60088	1.00109	0.148848	0.939744	-991.452	123.752	9.4619	0	0	2.61215	51.4738
0	-18.814	0	0	-20.286	0.653554	-21.5385	-0.435349	0.0753338	0.0975706	-64.5761	-8.17E-15	19.5813	0	0	0.23716	1.81269	7.11889	-0.959898	108.54	342.955	643.86	461.257	461.257	461.257	3.80186	-8.71483	-4.38128	-280.375	347.026	288.738	204.146	204.146	204.146	-8.86268	-4.65884	-3.45055	-2.6711	-8.24777	2.06185	0.615112	0.094171	1.08189	-892.906	127.941	9.1706	0	0	2.92212	55.0577
0	-17.3153	0	0	-18.8851	0.706836	-23.1406	-0.406927	0.0630255	0.12016	-61.8626	-5.23E-15	15.8493	0	0	0.22342	1.96396	5.27269	-1.34668	123.327	344.249	638.538	458.68	458.68	458.68	4.24434	-8.52534	-4.35438	-270.069	349.844	296.073	204.146	204.146	204.146	-8.69215	-4.66099	-3.90071	-0.95759	-8.265	2.49003	0.246583	0.04005	1.25842	-789.983	130.314	7.69155	0	0	3.17996	58.5574
0	-15.7852	0	0	-17.4244	0.760224	-24.7083	-0.378035	0.0485063	0.14025	-59.7292	1.31E-15	11.5834	0	0	0.20524	2.15136	3.29392	-1.82093	138.288	345.586	633.884	455.235	455.235	455.235	4.8034	-8.61772	-4.17896	-257.558	352.898	302.471	204.146	204.146	204.146	-8.80347	-4.53331	-4.46661	1.13981	-8.34133	2.98394	-0.0492746	-0.00118928	1.46688	-694.993	129.123	5.66926	0	0	3.37773	61.9348
0	-14.244	0	0	-15.9153	0.812121	-26.1954	-0.347494	0.0332321	0.157756	-57.7206	-5.23E-15	7.32368	0	0	0.186625	2.38258	1.18317	-2.47146	153.234	346.942	630.037	451.083	451.083	451.083	5.43476	-9.01215	-3.8744	-242.951	356.119	307.803	204.146	204.146	204.146	-9.21391	-4.29681	-5.10313	3.64835	-8.48737	3.64899	-0.214206	-0.0188801	1.70103	-620.397	122.179	3.90139	0	0	3.54419	65.1553
0	-12.6999	0	0	-14.3568	0.860531	-27.5492	-0.314566	0.0187686	0.17149	-55.3925	1.96E-15	3.59628	0	0	0.170203	2.67042	-1.0517	-3.35921	168.02	348.301	627.09	446.487	446.487	446.487	6.09459	-9.73242	-3.45087	-226.364	359.439	311.963	204.146	204.146	204.146	-9.94435	-3.96469	-5.76792	6.56134	-8.70887	4.56933	-0.200458	-0.00341903	1.95357	-575.267	108.792	2.86624	0	0	3.7304	68.1866
0	-11.1548	0	0	-12.7439	0.903265	-28.7172	-0.279693	0.00646447	0.179186	-52.4957	7.84E-15	0.821316	0	0	0.157036	3.02888	-3.39446	-4.48985	182.569	349.655	625.09	441.787	441.788	441.788	6.74616	-10.7993	-2.91301	-207.923	362.803	314.872	204.146	204.146	204.146	-11.0133	-3.5454	-6.42801	9.83018	-9.00189	5.77779	0.00862316	0.0503593	2.21529	-560.69	89.6242	2.9071	0	0	3.95802	70.9984
0	-9.60866	0	0	-11.074	0.9383	-29.6557	-0.244239	-0.00258675	0.178516	-48.9855	6.53E-15	-0.740596	0	0	0.146451	3.46508	-5.82087	-5.79744	196.889	350.994	624.065	437.355	437.355	437.355	7.36411	-12.2262	-2.26659	-187.764	366.175	316.493	204.146	204.146	204.146	-12.4328	-3.04874	-7.06359	13.3616	-9.34725	7.23341	0.386817	0.141382	2.47447	-568.36	67.1508	4.01382	0	0	4.17606	73.5606
0	-8.06304	0	0	-9.35326	0.964267	-30.3402	-0.210085	-0.00763501	0.167996	-44.9621	-1.31E-15	-1.02179	0	0	0.136469	3.96968	-8.30042	-7.14807	211.063	352.298	624.044	433.528	433.528	433.528	7.93604	-14.017	-1.52518	-166.035	369.541	316.841	204.146	204.146	204.146	-14.2073	-2.49237	-7.66853	17.0224	-9.70829	8.81679	0.861991	0.25801	2.71508	-582.384	44.3665	5.92386	0	0	4.26247	75.8423
0	-6.52403	0	0	-7.59901	0.980878	-30.7731	-0.179133	-0.00858422	0.147649	-40.591	2.61E-15	-0.170542	0	0	0.124862	4.51068	-10.7991	-8.36559	225.207	353.53	625.079	430.549	430.549	430.549	8.46278	-16.1653	-0.713298	-142.885	372.908	315.989	204.146	204.146	204.146	-16.3323	-1.90511	-8.24893	20.6531	-10.0345	10.3474	1.33835	0.381357	2.91455	-586.105	24.845	8.16159	0	0	4.10257	77.8084
0	-5.00382	0	0	-5.83951	0.989142	-30.987	-0.15308	-0.00631813	0.119478	-36.0681	-1.31E-15	1.46053	0	0	0.110488	5.03494	-13.2826	-9.26912	239.42	354.635	627.242	428.525	428.525	428.525	8.95688	-18.6539	0.136178	-118.47	376.3	314.065	204.146	204.146	204.146	-18.794	-1.32482	-8.82015	24.0902	-10.2717	11.6168	1.72612	0.484795	3.04699	-568.69	11.5083	10.4039	0	0	3.66965	79.4199
0	-3.52073	0	0	-4.11006	0.991183	-31.0397	-0.133059	-0.00225611	0.0869764	-31.6008	-6.53E-16	3.42781	0	0	0.093957	5.47834	-15.7198	-9.70856	253.75	355.558	630.611	427.415	427.415	427.415	9.43954	-21.4542	0.990033	-92.9501	379.749	311.243	204.146	204.146	204.146	-21.5681	-0.790792	-9.40291	27.1932	-10.3777	12.4267	1.96057	0.540917	3.08804	-526.346	6.35439	12.6196	0	0	3.03273	80.6385
0	-2.09764	0	0	-2.44744	0.989736	-31.0024	-0.119846	0.00174787	0.0547067	-27.4509	-2.94E-15	5.27067	0	0	0.0772899	5.78119	-18.0852	-9.58832	268.165	356.263	635.237	427.053	427.053	427.053	9.93614	-24.5273	1.82415	-66.4891	383.284	307.713	204.146	204.146	204.146	-24.6198	-0.334446	-10.0195	29.8703	-10.3367	12.6248	2.00774	0.530578	3.02709	-459.689	9.90092	15.122	0	0	2.30588	81.4364
0	-0.758623	0	0	-0.884525	0.987449	-30.9433	-0.113982	0.00405384	0.0267277	-23.9378	-3.68E-15	6.61754	0	0	0.0627663	5.90298	-20.3593	-8.87893	282.557	356.75	641.123	427.198	427.198	427.198	10.4708	-27.8271	2.63016	-39.2477	386.925	303.667	204.146	204.146	204.146	-27.9062	0.0275659	-10.6899	32.095	-10.1659	12.1338	1.85759	0.459869	2.87469	-369.323	22.5276	18.114	0	0	1.591	81.8045
0	0.475276	0	0	0.553972	0.986278	-30.913	-0.115693	0.00393923	0.00582391	-21.364	9.80E-16	7.26602	0	0	0.0517449	5.83159	-22.527	-7.62106	296.747	357.06	648.196	427.586	427.586	427.586	11.061	-31.3052	3.41645	-11.3695	390.674	299.271	204.146	204.146	204.146	-31.381	0.295072	-11.4288	33.904	-9.90951	10.9692	1.5215	0.351768	2.6564	-254.646	42.3193	21.3305	0	0	0.952451	81.753
0	1.59044	0	0	1.85432	0.987183	-30.9364	-0.124765	0.00138689	-0.00700528	-19.9059	-1.31E-15	7.14518	0	0	0.0442329	5.58595	-24.5745	-5.92466	310.495	357.271	656.298	427.987	427.987	427.987	11.7136	-34.9179	4.20353	17.0355	394.516	294.658	204.146	204.146	204.146	-35.0017	0.48073	-12.2432	35.3804	-9.62519	9.24398	1.03526	0.237169	2.40185	-117.078	64.711	24.2628	0	0	0.421501	81.3042
0	2.58335	0	0	3.01458	0.990116	-31.0122	-0.139722	-0.00324647	-0.0126094	-19.4473	-9.80E-16	6.25656	0	0	0.0390707	5.21299	-26.4858	-3.96052	323.507	357.468	665.185	428.23	428.23	428.23	12.4243	-38.6324	5.0165	45.9024	398.423	289.933	204.146	204.146	204.146	-38.7359	0.603325	-13.1315	36.6267	-9.3687	7.15599	0.464356	0.142556	2.1419	36.3613	83.1019	26.4601	0	0	-0.000645862	80.4799
0	3.45881	0	0	4.04108	0.994235	-31.1184	-0.156947	-0.00993878	-0.0130307	-19.4694	-6.72E-15	4.59321	0	0	0.034518	4.77935	-28.2402	-1.94038	335.463	357.726	674.54	428.219	428.219	428.219	13.1777	-42.4283	5.87585	75.2107	402.354	285.184	204.146	204.146	204.146	-42.5638	0.679836	-14.0828	37.7372	-9.18119	4.95818	-0.108651	0.0874739	1.90022	193.089	92.0898	27.6969	0	0	-0.337349	79.2918
0	4.22198	0	0	4.93859	0.998198	-31.2204	-0.172617	-0.0183026	-0.0107504	-19.314	-4.41E-15	2.21986	0	0	0.0292993	4.35914	-29.8125	-0.0859399	346.052	358.083	684.002	427.926	427.926	427.926	13.9491	-46.2919	6.78856	104.966	406.262	280.482	204.146	204.146	204.146	-46.4724	0.718886	-15.075	38.7776	-9.07999	2.91373	-0.596964	0.080963	1.69469	336.297	90.0018	27.471	0	0	-0.610045	77.7376
0	4.8686	0	0	5.69919	1.0005	-31.2796	-0.184533	-0.027502	-0.00816066	-18.4882	1.63E-15	-0.704651	0	0	0.0231093	4.02052	-31.1733	1.40648	355.007	358.541	693.201	427.378	427.379	427.378	14.7075	-50.2064	7.74315	135.179	410.088	275.887	204.146	204.146	204.146	-50.4464	0.718504	-16.0746	39.7756	-9.0566	1.24799	-0.942653	0.120257	1.53226	452.458	79.097	25.0787	0	0	-0.815229	75.803
0	5.37879	0	0	6.29583	0.9998	-31.2616	-0.192636	-0.0363182	-0.00746942	-16.8283	6.53E-16	-3.92419	0	0	0.0165606	3.81472	-32.2909	2.39391	362.132	359.081	701.799	426.634	426.634	426.634	15.4189	-54.1443	8.71028	165.845	413.767	271.438	204.146	204.146	204.146	-54.4599	0.669184	-17.0387	40.7209	-9.0828	0.113577	-1.12343	0.193227	1.41509	534.213	63.8671	20.3236	0	0	-0.917926	73.4656
0	5.71636	0	0	6.68285	0.995115	-31.1411	-0.198599	-0.0432763	-0.0109203	-14.5254	5.88E-15	-7.10534	0	0	0.0108108	3.76955	-33.1332	2.80043	367.318	359.684	709.517	425.762	425.762	425.762	16.05	-58.0647	9.64832	196.936	417.233	267.165	204.146	204.146	204.146	-58.4721	0.560132	-17.9191	41.5734	-9.12109	-0.423505	-1.15251	0.282217	1.34288	582.057	49.1805	13.7581	0	0	-0.883025	70.699
0	5.83328	0	0	6.80272	0.985937	-30.9042	-0.205066	-0.0471621	-0.0206683	-12.046	4.57E-15	-9.90956	0	0	0.00693364	3.88797	-33.6715	2.61661	370.533	360.342	716.154	424.829	424.829	424.829	16.5707	-61.9149	10.5107	228.402	420.419	263.09	204.146	204.146	204.146	-62.4284	0.385449	-18.6678	42.2748	-9.13563	-0.377239	-1.06164	0.366246	1.31439	601.013	37.6756	7.00038	0	0	-0.704399	67.4759
0	5.6782	0	0	6.59694	0.972124	-30.5455	-0.214706	-0.0467489	-0.0390396	-9.97583	7.19E-15	-11.985	0	0	0.00510953	4.15032	-33.885	1.89025	371.816	361.068	721.591	423.89	423.89	423.89	16.9568	-65.6371	11.2524	260.16	423.265	259.243	204.146	204.146	204.146	-66.2654	0.14757	-19.2425	42.7629	-9.09958	0.176528	-0.884966	0.425069	1.32897	597.508	29.5086	1.91982	0	0	-0.415594	63.7725
0	5.20685	0	0	6.01894	0.953698	-30.0627	-0.229468	-0.0411393	-0.0682609	-8.84776	1.31E-15	-13.0157	0	0	0.00406777	4.51924	-33.7651	0.714316	371.276	361.885	725.794	422.994	422.994	422.994	17.1913	-69.1756	11.8358	292.095	425.721	255.678	204.146	204.146	204.146	-69.9195	-0.142842	-19.611	42.9831	-8.99856	1.12102	-0.655503	0.443329	1.38483	578.112	22.3896	0.120281	0	0	-0.0763295	59.576
0	4.39352	0	0	5.04708	0.930578	-29.4503	-0.249739	-0.0297555	-0.110032	-8.94908	5.23E-15	-12.7353	0	0	0.00125485	4.94614	-33.3201	-0.785034	369.085	362.816	728.804	422.193	422.193	422.193	17.266	-72.4842	12.2341	324.045	427.744	252.48	204.146	204.146	204.146	-73.3352	-0.469337	-19.7549	42.8998	-8.83042	2.31719	-0.40075	0.411795	1.47572	548.285	12.4669	2.08513	0	0	0.253647	54.898
0	3.24111	0	0	3.69539	0.902349	-28.6924	-0.273839	-0.0124843	-0.165507	-10.1837	-2.29E-15	-10.9712	0	0	-0.00600698	5.37879	-32.5777	-2.45966	365.483	363.875	730.725	421.55	421.551	421.55	17.1818	-75.533	12.4357	355.788	429.308	249.774	204.146	204.146	204.146	-76.4735	-0.812108	-19.6719	42.5031	-8.6034	3.61879	-0.14498	0.330321	1.5927	513.862	-4.27942	6.87013	0	0	0.53639	49.7897
0	1.78666	0	0	2.01915	0.868192	-27.7604	-0.29754	0.0103725	-0.23472	-11.9822	3.27E-15	-7.69167	0	0	-0.0188062	5.76884	-31.5847	-4.15045	360.77	365.056	731.709	421.146	421.146	421.146	16.9477	-78.3095	12.4487	387.025	430.396	247.704	204.146	204.146	204.146	-79.3149	-1.14815	-19.3771	41.8105	-8.3334	4.88341	0.0900207	0.206403	1.72093	481.771	-30.4861	12.1136	0	0	0.766377	44.3555
0	0.100327	0	0	0.112234	0.827027	-26.6157	-0.314561	0.0375698	-0.316864	-13.3737	7.51E-15	-3.121	0	0	-0.0354456	6.07793	-30.405	-5.69773	355.3	366.333	731.934	421.07	421.07	421.07	16.5772	-80.816	12.3041	417.377	431.011	246.411	204.146	204.146	204.146	-81.857	-1.4491	-18.902	40.865	-8.04209	5.98016	0.282571	0.0575367	1.84524	462.133	-66.3113	15.1343	0	0	0.965965	38.7557
0	-1.72344	0	0	-1.90509	0.777907	-25.2192	-0.317756	0.0668842	-0.409468	-13.2036	-4.90E-16	2.22359	0	0	-0.0518466	6.28136	-29.1144	-6.952	349.464	367.66	731.591	421.407	421.407	421.407	16.0842	-83.0623	12.0554	446.38	431.166	245.988	204.146	204.146	204.146	-84.107	-1.67937	-18.2927	39.7281	-7.75424	6.7945	0.40862	-0.0984238	1.94787	467.756	-110.231	13.9676	0	0	1.17046	33.1925
0	-3.58057	0	0	-3.90619	0.720455	-23.5441	-0.300488	0.0948194	-0.50869	-10.4239	-9.56E-15	7.53048	0	0	-0.0630447	6.36916	-27.7936	-7.7851	343.658	368.981	730.865	422.218	422.218	422.218	15.4804	-85.055	11.7705	473.506	430.89	246.434	204.146	204.146	204.146	-86.0713	-1.79843	-17.6033	38.4721	-7.49569	7.23345	0.445354	-0.244294	2.01249	512.306	-159.55	8.18989	0	0	1.40824	27.8821
0	-5.37524	0	0	-5.78205	0.655163	-21.5874	-0.258555	0.117443	-0.608906	-4.46147	2.94E-15	11.8855	0	0	-0.065179	6.34496	-26.5199	-8.10222	338.255	370.24	729.924	423.525	423.525	423.525	14.7748	-86.7874	11.5166	498.194	430.213	247.622	204.146	204.146	204.146	-87.7449	-1.76875	-16.8865	37.1702	-7.29087	7.2326	0.376166	-0.365678	2.02349	605.777	-210.449	-1.32518	0	0	1.68195	23.0231
0	-7.03659	0	0	-7.46134	0.583417	-19.3747	-0.192875	0.131781	-0.703428	4.38392	1.31E-15	14.5611	0	0	-0.0570363	6.22303	-25.3597	-7.85349	333.567	371.395	728.909	425.299	425.299	425.299	13.9754	-88.2326	11.342	519.89	429.157	249.273	204.146	204.146	204.146	-89.1044	-1.56591	-16.1835	35.8892	-7.16094	6.76399	0.19977	-0.45067	1.97214	749.955	-257.943	-13.1607	0	0	1.96143	18.7749
0	-8.52625	0	0	-8.91701	0.507309	-16.96	-0.111006	0.136725	-0.785594	14.7775	5.26E-16	15.2376	0	0	-0.0402947	6.02407	-24.3605	-7.04334	329.812	372.421	727.929	427.459	427.459	427.459	13.0911	-89.345	11.2646	538.097	427.722	250.978	204.146	204.146	204.146	-90.1095	-1.18566	-15.5153	34.6816	-7.12157	5.84304	-0.0738105	-0.489762	1.8601	937.447	-295.9	-26.1202	0	0	2.1993	15.2496
0	-9.83285	0	0	-10.1562	0.429414	-14.4227	-0.0253804	0.132797	-0.849045	24.6596	-1.82E-15	14.0419	0	0	-0.0188477	5.77126	-23.5466	-5.73584	327.089	373.314	727.048	429.881	429.881	429.881	12.133	-90.0732	11.27	552.408	425.881	252.25	204.146	204.146	204.146	-90.715	-0.645349	-14.8804	33.5804	-7.18088	4.53243	-0.420429	-0.481788	1.70084	1150.4	-319.423	-39.3239	0	0	2.35285	12.513
0	-10.958	0	0	-11.2002	0.352608	-11.863	0.0502578	0.121863	-0.888452	31.8349	-1.23E-15	11.5051	0	0	0.00135443	5.48709	-22.9167	-4.05267	325.368	374.082	726.285	432.413	432.413	432.413	11.1148	-90.3795	11.3174	562.535	423.585	252.615	204.146	204.146	204.146	-90.8898	0.0181767	-14.2576	32.5962	-7.33731	2.94012	-0.808369	-0.433305	1.51722	1363.64	-325.876	-51.8743	0	0	2.40989	10.5867
0	-11.9014	0	0	-12.0656	0.279948	-9.39626	0.103249	0.106431	-0.899747	34.4575	1.02E-17	8.41848	0	0	0.0132655	5.19176	-22.4468	-2.16152	324.5	374.727	725.606	434.897	434.898	434.898	10.0552	-90.2557	11.3496	568.318	420.771	251.7	204.146	204.146	204.146	-90.6337	0.751238	-13.6136	31.7187	-7.57772	1.21001	-1.19143	-0.357588	1.32966	1545.71	-315.64	-62.3564	0	0	2.39387	9.44936
0	-12.649	0	0	-12.7497	0.214551	-7.14535	0.123432	0.0901234	-0.880445	31.3637	5.07E-15	5.77725	0	0	0.0116669	4.90207	-22.0962	-0.252824	324.244	375.242	724.931	437.19	437.19	437.19	8.98046	-89.7337	11.3033	569.732	417.391	249.305	204.146	204.146	204.146	-89.9873	1.4865	-12.9138	30.9203	-7.87749	-0.497253	-1.51514	-0.265485	1.16033	1663.89	-289.531	-68.8233	0	0	2.35462	9.03749
0	-13.1662	0	0	-13.2223	0.159484	-5.23235	0.105166	0.077112	-0.830321	22.3785	-5.51E-16	4.58075	0	0	-0.00140785	4.63046	-21.8166	1.49037	324.316	375.599	724.141	439.18	439.18	439.18	7.92586	-88.8894	11.1207	566.885	413.435	245.45	204.146	204.146	204.146	-89.0356	2.14838	-12.1346	30.163	-8.20257	-2.02997	-1.73092	-0.165096	1.02368	1692.22	-248.093	-69.5203	0	0	2.33711	9.25254
0	-13.396	0	0	-13.4256	0.117637	-3.77048	0.0500245	0.0717463	-0.751543	8.57822	2.86E-16	5.61857	0	0	-0.0134236	4.38463	-21.5607	2.91966	324.438	375.761	723.096	440.794	440.794	440.794	6.9354	-87.8393	10.7623	560.028	408.964	240.381	204.146	204.146	204.146	-87.9026	2.66289	-11.2742	29.4061	-8.51342	-3.26785	-1.8096	-0.0591481	0.929584	1618.13	-190.884	-63.9258	0	0	2.33923	9.97377
0	-13.2676	0	0	-13.2844	0.0915938	-2.85811	-0.0316835	0.0769313	-0.64871	-7.70018	5.72E-16	9.13756	0	0	-0.00460568	4.16759	-21.2897	3.9383	324.376	375.697	721.661	442.003	442.003	442.003	6.05786	-86.7269	10.2189	549.55	404.126	234.532	204.146	204.146	204.146	-86.7352	2.9727	-10.3597	28.6138	-8.76981	-4.13451	-1.75166	0.0459463	0.878497	1446.3	-119.341	-53.3802	0	0	2.2948	11.0749
0	-12.7158	0	0	-12.7289	0.0834441	-2.57228	-0.122788	0.0920405	-0.528028	-23.3366	3.27E-15	14.567	0	0	0.0404612	3.97827	-20.9794	4.50677	323.961	375.392	719.721	442.812	442.812	442.812	5.33844	-85.6976	9.52236	535.964	399.153	228.433	204.146	204.146	204.146	-85.6775	3.0547	-9.44664	27.7639	-8.93643	-4.59846	-1.57139	0.146703	0.863835	1192.97	-37.567	-40.617	0	0	2.0996	12.4404
0	-11.7056	0	0	-11.7214	0.094384	-2.95594	-0.20434	0.111883	-0.397164	-35.3182	-1.31E-15	20.5357	0	0	0.118977	3.81124	-20.6229	4.64296	323.104	374.86	717.204	443.25	443.25	443.25	4.80731	-84.8688	8.74788	519.875	394.328	222.594	204.146	204.146	204.146	-84.8407	2.93377	-8.60894	26.8541	-8.98626	-4.6718	-1.29202	0.235179	0.873625	882.597	45.2449	-28.5342	0	0	1.67806	13.9775
0	-10.252	0	0	-10.2773	0.124168	-3.99903	-0.261901	0.127547	-0.264515	-41.7178	6.21E-15	25.2292	0	0	0.205726	3.65615	-20.2317	4.41984	321.799	374.137	714.095	443.353	443.353	443.353	4.46907	-84.3033	8.00524	501.933	389.928	217.404	204.146	204.146	204.146	-84.2792	2.6833	-7.92211	25.9048	-8.90317	-4.41007	-0.941354	0.306451	0.89982	543.074	117.088	-18.8758	0	0	1.04335	15.6232
0	-8.42681	0	0	-8.4678	0.170601	-5.61962	-0.290566	0.130094	-0.139881	-42.362	1.96E-15	27.0582	0	0	0.265939	3.49769	-19.8332	3.95911	320.113	373.278	710.434	443.15	443.15	443.15	4.29928	-83.998	7.41408	482.779	386.16	213.064	204.146	204.146	204.146	-83.9822	2.40751	-7.44426	24.9583	-8.68146	-3.91148	-0.563698	0.353539	0.940276	207.776	165.575	-11.8163	0	0	0.324271	17.3448
0	-6.34465	0	0	-6.40203	0.229481	-7.66143	-0.294578	0.115738	-0.0337099	-38.6717	1.31E-15	25.3672	0	0	0.277407	3.31744	-19.4651	3.41488	318.171	372.346	706.312	442.654	442.654	442.654	4.25166	-83.8946	7.07075	463.001	383.12	209.597	204.146	204.146	204.146	-83.8859	2.2098	-7.20203	24.0734	-8.32439	-3.30697	-0.217416	0.376728	0.998796	-85.9962	185.704	-6.67885	0	0	-0.27866	19.1357
0	-4.1357	0	0	-4.19855	0.295215	-9.91783	-0.281931	0.0881929	0.044393	-32.7478	3.27E-16	20.6913	0	0	0.242959	3.09796	-19.1671	2.94546	316.11	371.399	701.851	441.86	441.86	441.86	4.2728	-83.9066	7.02089	443.088	380.781	206.898	204.146	204.146	204.146	-83.9003	2.16201	-7.186	23.318	-7.84207	-2.73741	0.0327786	0.383595	1.08119	-300.181	182.77	-3.07946	0	0	-0.592357	21.0044
0	-1.91645	0	0	-1.96061	0.361985	-12.1783	-0.260123	0.0569405	0.0897315	-26.4942	-4.57E-15	14.4688	0	0	0.184648	2.82779	-18.9711	2.67792	314.036	370.494	697.18	440.754	440.754	440.754	4.31584	-83.9501	7.25144	423.405	379.027	204.809	204.146	204.146	204.146	-83.9394	2.28983	-7.35604	22.7587	-7.24989	-2.32156	0.14018	0.38857	1.18791	-408.243	171.085	-1.48681	0	0	-0.583242	22.9618
0	0.228115	0	0	0.235374	0.424999	-14.2771	-0.234676	0.0319706	0.104302	-21.143	-8.17E-16	8.34181	0	0	0.126957	2.50563	-18.8935	2.67733	311.977	369.681	692.411	439.322	439.322	439.322	4.34697	-83.9637	7.70357	404.172	377.701	203.168	204.146	204.146	204.146	-83.9413	2.5781	-7.65313	22.4516	-6.56765	-2.12623	0.0981555	0.402419	1.3172	-405.784	165.739	-2.83908	0	0	-0.383854	25.0071
0	2.24716	0	0	2.3392	0.481391	-16.1228	-0.209314	0.0185916	0.095708	-17.1975	-1.72E-15	3.46473	0	0	0.0838185	2.14213	-18.931	2.93267	309.866	369.009	687.625	437.567	437.567	437.566	4.34428	-83.9148	8.29687	385.471	376.661	201.836	204.146	204.146	204.146	-83.8736	2.98836	-8.01287	22.4341	-5.81976	-2.1507	-0.0547389	0.428289	1.46451	-312.418	174.767	-7.61385	0	0	-0.204548	27.1192
0	4.11608	0	0	4.32103	0.530466	-17.7018	-0.187189	0.0164576	0.0731124	-14.7149	-5.43E-15	0.288139	0	0	0.0575937	1.75856	-19.0607	3.3634	307.548	368.521	682.868	435.516	435.516	435.516	4.29276	-83.7944	8.95246	367.277	375.81	200.699	204.146	204.146	204.146	-83.7285	3.47769	-8.37618	22.719	-5.03436	-2.33108	-0.251587	0.455594	1.62614	-162.843	195.212	-15.2063	0	0	-0.19783	29.2554
0	5.82729	0	0	6.16657	0.573375	-19.06	-0.170737	0.0213663	0.0455785	-13.5321	-5.21E-15	-1.31983	0	0	0.044366	1.38318	-19.244	3.84222	304.815	368.246	678.15	433.23	433.23	433.23	4.18026	-83.6085	9.60907	349.494	375.102	199.675	204.146	204.146	204.146	-83.5134	4.01205	-8.69658	23.2903	-4.24215	-2.56012	-0.413637	0.469029	1.79918	1.79932	217.204	-23.9604	0	0	-0.376657	31.358
0	7.38303	0	0	7.87369	0.612357	-20.2749	-0.160603	0.0277106	0.0200847	-13.3432	-1.76E-15	-1.833	0	0	0.0388712	1.04622	-19.4317	4.2258	301.446	368.193	673.461	430.799	430.799	430.799	3.99658	-83.371	10.2302	332	374.526	198.711	204.146	204.146	204.146	-83.2435	4.57189	-8.94415	24.0992	-3.47334	-2.71461	-0.47615	0.449493	1.97828	145.346	228.361	-31.6807	0	0	-0.623446	33.3615
0	8.79091	0	0	9.44925	0.649828	-21.4251	-0.156226	0.0308149	0.00102069	-13.8392	-1.86E-15	-1.79137	0	0	0.0372032	0.774562	-19.5685	4.38634	297.252	368.35	668.781	428.34	428.34	428.34	3.73484	-83.0974	10.8028	314.676	374.088	197.782	204.146	204.146	204.146	-82.9358	5.15088	-9.10577	25.0626	-2.75554	-2.68299	-0.402896	0.387461	2.1573	242.439	220.723	-36.3738	0	0	-0.77823	35.2011
0	10.0623	0	0	10.9063	0.687576	-22.5657	-0.155827	0.0282352	-0.00979506	-14.6963	-5.41E-16	-1.61133	0	0	0.0368892	0.586435	-19.5992	4.23909	292.11	368.688	664.104	425.981	425.981	425.981	3.39384	-82.8028	11.3306	297.435	373.795	196.882	204.146	204.146	204.146	-82.6064	5.75035	-9.18253	26.0668	-2.11133	-2.38953	-0.194229	0.281241	2.32938	281.5	192.291	-36.765	0	0	-0.738373	36.8173
0	11.2111	0	0	12.2605	0.726247	-23.715	-0.157027	0.0197996	-0.0126563	-15.5977	-2.23E-15	-1.52764	0	0	0.0364389	0.48733	-19.4748	3.76133	285.98	369.165	659.446	423.854	423.854	423.854	2.98073	-82.4997	11.8252	280.232	373.64	196.024	204.146	204.146	204.146	-82.269	6.37223	-9.18627	26.9776	-1.55718	-1.81115	0.114705	0.137464	2.48782	264.367	146.604	-32.5557	0	0	-0.516971	38.1608
0	12.2526	0	0	13.5257	0.765212	-24.8529	-0.157933	0.00720239	-0.00945283	-16.312	1.46E-15	-1.59145	0	0	0.0352119	0.468383	-19.1586	2.99828	278.904	369.731	654.86	422.083	422.083	422.083	2.51263	-82.1976	12.2981	263.06	373.606	195.224	204.146	204.146	204.146	-81.9343	7.01251	-9.13564	27.6579	-1.1033	-0.983262	0.463852	-0.0320596	2.62755	204.239	90.0148	-24.3981	0	0	-0.228537	39.1976
0	13.2011	0	0	14.7104	0.802773	-25.9303	-0.157442	-0.00713119	-0.00305656	-16.6992	3.24E-15	-1.7633	0	0	0.0330723	0.508532	-18.6306	2.05333	270.996	370.328	650.424	420.779	420.779	420.779	2.01708	-81.9026	12.7543	245.94	373.664	194.497	204.146	204.146	204.146	-81.6098	7.65707	-9.0529	27.9881	-0.753908	0.0073977	0.781753	-0.213552	2.73852	121.855	28.8216	-13.6847	0	0	-0.0137578	39.9134
0	14.0686	0	0	15.8155	0.836625	-26.8847	-0.155392	-0.0207666	0.00339989	-16.7153	7.53E-16	-1.97425	0	0	0.0301818	0.580112	-17.89	1.0648	262.404	370.887	646.233	420.027	420.027	420.027	1.53011	-81.6181	13.1895	228.91	373.782	193.851	204.146	204.146	204.146	-81.2995	8.28081	-8.9608	27.8862	-0.508597	1.04178	1.00688	-0.387126	2.81237	39.7883	-31.0071	-2.29937	0	0	0.0473222	40.3162
0	14.8633	0	0	16.8341	0.864401	-27.656	-0.152487	-0.0319486	0.00769688	-16.3983	-1.81E-15	-2.18417	0	0	0.0267791	0.655772	-16.9528	0.175456	253.284	371.331	642.383	419.875	419.875	419.875	1.09182	-81.3447	13.5901	212.007	373.933	193.288	204.146	204.146	204.146	-81.0047	8.85007	-8.87954	27.3205	-0.363178	1.99309	1.10457	-0.528784	2.83764	-24.1277	-84.0821	7.82825	0	0	-0.0251824	40.4345
0	15.5883	0	0	17.7528	0.884147	-28.1978	-0.149681	-0.0398088	0.00845061	-15.7989	-3.31E-15	-2.39202	0	0	0.0230365	0.713998	-15.8468	-0.495486	243.766	371.582	638.955	420.32	420.32	420.32	0.740603	-81.0806	13.9355	195.255	374.094	192.802	204.146	204.146	204.146	-80.7236	9.32784	-8.82416	26.3121	-0.310523	2.74975	1.07089	-0.612682	2.81351	-58.8464	-125.284	15.2128	0	0	-0.139376	40.3094
0	16.2413	0	0	18.5543	0.894673	-28.4844	-0.148051	-0.04419	0.00524984	-14.9728	4.00E-15	-2.60948	0	0	0.0191365	0.741417	-14.6049	-0.871687	233.933	371.576	636.01	421.3	421.3	421.3	0.507285	-80.8211	14.2024	178.66	374.248	192.389	204.146	204.146	204.146	-80.4511	9.68003	-8.80289	24.9268	-0.340251	3.23243	0.9249	-0.624737	2.74561	-60.4899	-151.084	19.0809	0	0	-0.192913	39.9843
0	16.8141	0	0	19.2198	0.895699	-28.5122	-0.148375	-0.0454458	-0.00158127	-13.9507	-2.70E-15	-2.84092	0	0	0.0152437	0.732801	-13.259	-0.928082	223.819	371.274	633.589	422.692	422.692	422.692	0.410757	-80.5574	14.3695	162.211	374.382	192.045	204.146	204.146	204.146	-80.1785	9.88129	-8.81662	23.2606	-0.43928	3.40442	0.696	-0.569541	2.65197	-30.3985	-160.532	19.4532	0	0	-0.122466	39.4954
0	17.2923	0	0	19.7303	0.887843	-28.2986	-0.150845	-0.0441014	-0.0109997	-12.7286	2.04E-16	-3.06181	0	0	0.0114782	0.690107	-11.8352	-0.689928	213.409	370.668	631.716	424.334	424.334	424.334	0.456107	-80.2758	14.4206	145.876	374.489	191.772	204.146	204.146	204.146	-79.8919	9.91868	-8.85959	21.4212	-0.593451	3.27551	0.425061	-0.465991	2.55345	23.6794	-154.776	17.0004	0	0	0.0680126	38.8671
0	17.6557	0	0	20.0667	0.872433	-27.877	-0.155258	-0.0407004	-0.021762	-11.3114	-4.33E-15	-3.22356	0	0	0.0079311	0.620699	-10.3523	-0.223053	202.657	369.78	630.407	426.049	426.049	426.049	0.635579	-79.9556	14.347	129.613	374.562	191.572	204.146	204.146	204.146	-79.5715	9.79241	-8.92108	19.5108	-0.789787	2.89778	0.155074	-0.33683	2.47111	90.3258	-135.835	12.704	0	0	0.32306	38.1115
0	17.879	0	0	20.2101	0.85122	-27.2913	-0.161028	-0.0358314	-0.0326528	-9.72471	2.53E-15	-3.27635	0	0	0.00468988	0.534984	-8.82194	0.38089	191.502	368.655	629.673	427.678	427.677	427.677	0.931511	-79.5703	14.1473	113.37	374.599	191.454	204.146	204.146	204.146	-79.1913	9.5142	-8.98766	17.6125	-1.01807	2.35483	-0.079422	-0.204216	2.4188	157.573	-106.834	7.66598	0	0	0.57344	37.2326
0	17.9336	0	0	20.1411	0.826098	-26.5896	-0.167402	-0.0302079	-0.0425966	-8.03377	1.39E-15	-3.19317	0	0	0.00190273	0.444007	-7.24965	1.02024	179.887	367.35	629.526	429.097	429.097	429.097	1.32017	-79.0879	13.8265	97.0959	374.598	191.425	204.146	204.146	204.146	-78.72	9.10422	-9.04558	15.7824	-1.2718	1.74796	-0.251523	-0.0855736	2.40034	213.692	-71.3307	2.82906	0	0	0.762284	36.2313
0	17.7902	0	0	19.8411	0.798828	-25.818	-0.173639	-0.0246698	-0.0506783	-6.34193	2.86E-15	-2.9744	0	0	-0.000240636	0.357697	-5.63785	1.59871	167.782	365.931	629.979	430.234	430.234	430.234	1.77521	-78.4735	13.3943	80.7408	374.561	191.495	204.146	204.146	204.146	-78.1227	8.58745	-9.08246	14.0481	-1.54924	1.18033	-0.343616	0.00767294	2.41258	248.709	-33.401	-1.0209	0	0	0.859346	35.1103
0	17.4221	0	0	19.2932	0.770844	-25.0156	-0.178885	-0.0196366	-0.0560166	-4.74354	4.98E-15	-2.5932	0	0	-0.0016597	0.28393	-3.98798	2.03888	155.191	364.466	631.047	431.067	431.067	431.067	2.27096	-77.6922	12.8633	64.2661	374.492	191.671	204.146	204.146	204.146	-77.3643	7.99026	-9.08897	12.4124	-1.85387	0.740474	-0.34232	0.0701454	2.44515	254.055	3.35281	-3.47729	0	0	0.854268	33.8776
0	16.8081	0	0	18.4847	0.743107	-24.2099	-0.182288	-0.0154317	-0.0580155	-3.2996	8.17E-17	-2.03069	0	0	-0.00236179	0.2284	-2.30244	2.29297	142.174	363.02	632.743	431.619	431.619	431.619	2.78519	-76.7127	12.248	47.6467	374.393	191.958	204.146	204.146	204.146	-76.4125	7.33737	-9.06005	10.8582	-2.19458	0.487171	-0.247922	0.104526	2.48361	225.684	36.1101	-4.38952	0	0	0.75429	32.5467
0	15.9345	0	0	17.408	0.716063	-23.4142	-0.183264	-0.0118631	-0.0563291	-2.03499	-2.61E-15	-1.24032	0	0	-0.0025064	0.195209	-0.585833	2.34806	128.841	361.653	635.072	431.947	431.947	431.947	3.30116	-75.509	11.5635	30.8744	374.271	192.354	204.146	204.146	204.146	-75.2403	6.64985	-8.99581	9.35724	-2.58357	0.439815	-0.0678329	0.116393	2.51437	162.76	62.6898	-3.90389	0	0	0.566168	31.137
0	14.7966	0	0	16.0626	0.689664	-22.6283	-0.18149	-0.0087786	-0.0511178	-0.924967	2.05E-15	-0.218433	0	0	-0.00221984	0.187614	1.15411	2.22606	115.355	360.418	638.026	432.13	432.13	432.13	3.80865	-74.0624	10.826	13.9582	374.133	192.852	204.146	204.146	204.146	-73.8278	5.9445	-8.90209	7.87677	-3.03346	0.575789	0.177037	0.115908	2.52444	69.4796	81.9295	-2.30953	0	0	0.296818	29.6724
0	13.3972	0	0	14.4548	0.66349	-21.84	-0.17699	-0.00580362	-0.0431912	0.0840767	4.49E-16	1.01041	0	0	-0.00158126	0.208646	2.90584	1.97747	101.92	359.359	641.575	432.258	432.258	432.258	4.30341	-72.3613	10.0528	-3.07702	373.991	193.435	204.146	204.146	204.146	-72.162	5.235	-8.79013	6.38734	-3.55259	0.836243	0.4597	0.112618	2.50609	-46.6876	93.6289	-0.06683	0	0	-0.0477195	28.1815
0	11.7456	0	0	12.5971	0.636935	-21.0313	-0.170335	-0.00278689	-0.0343428	1.02021	3.51E-15	2.34474	0	0	-0.000624817	0.261368	4.65341	1.67072	88.7695	358.501	645.663	432.425	432.425	432.425	4.78526	-70.3996	9.26322	-20.1963	373.861	194.073	204.146	204.146	204.146	-70.2361	4.53421	-8.67523	4.86831	-4.14129	1.13811	0.750096	0.115026	2.45657	-175.557	98.3624	2.34747	0	0	-0.452394	26.6972
0	9.855	0	0	10.5069	0.609431	-20.1843	-0.162602	0.00046428	-0.0265793	1.84569	0	3.64394	0	0	0.000472725	0.348512	6.37607	1.37943	76.1458	357.857	650.208	432.718	432.718	432.718	5.25511	-68.1751	8.47899	-37.3629	373.759	194.73	204.146	204.146	204.146	-68.0468	3.85673	-8.57411	3.31119	-4.78869	1.38972	1.02207	0.125869	2.37669	-307.106	96.992	4.45163	0	0	-0.890814	25.2581
0	7.74137	0	0	8.2048	0.580645	-19.2879	-0.15519	0.00388779	-0.0218418	2.43832	4.25E-15	4.72053	0	0	0.00131139	0.472051	8.04835	1.17024	64.2899	357.423	655.099	433.211	433.211	433.211	5.71224	-65.6877	7.72312	-54.5472	373.701	195.365	204.146	204.146	204.146	-65.5927	3.22036	-8.5019	1.72089	-5.47258	1.50714	1.25794	0.143441	2.2704	-433.026	90.3993	5.87483	0	0	-1.32531	23.9078
0	5.42256	0	0	5.71375	0.550622	-18.3424	-0.149644	0.00747438	-0.0215996	2.59327	-3.27E-15	5.40149	0	0	0.00106794	0.632534	9.64067	1.09343	53.4283	357.184	660.204	433.961	433.961	433.961	6.15286	-62.9388	7.01788	-71.732	373.699	195.946	204.146	204.146	204.146	-62.8742	2.6455	-8.4691	0.115009	-6.16196	1.42751	1.44688	0.164345	2.14209	-546.96	79.8205	6.37015	0	0	-1.70999	22.695
0	2.91947	0	0	3.05897	0.519836	-17.362	-0.14763	0.0109926	-0.0266378	2.03805	1.96E-15	5.52817	0	0	-0.00158528	0.82821	11.1205	1.1771	43.7646	357.116	665.373	435.005	435.005	435.005	6.57009	-59.9323	6.38181	-88.9132	373.759	196.463	204.146	204.146	204.146	-59.8938	2.15249	-8.47945	-1.47781	-6.82132	1.11777	1.58715	0.182807	1.99589	-645.296	66.3014	5.83873	0	0	-2.00241	21.6716
0	0.257741	0	0	0.268633	0.489138	-16.3738	-0.150564	0.014251	-0.0371731	0.503128	2.29E-15	5.01148	0	0	-0.00836085	1.05426	12.4544	1.42517	35.474	357.191	670.441	436.351	436.351	436.351	6.95471	-56.6771	5.82581	-106.095	373.881	196.933	204.146	204.146	204.146	-56.659	1.75723	-8.52826	-3.02061	-7.41604	0.577723	1.67885	0.193007	1.83799	-725.138	50.9576	4.31263	0	0	-2.16601	20.8896
0	-2.53031	0	0	-2.62481	0.459633	-15.4145	-0.15915	0.0168356	-0.0526921	-2.19132	-3.27E-15	3.8319	0	0	-0.0208149	1.30246	13.6104	1.81798	28.6979	357.38	675.244	437.984	437.984	437.984	7.29618	-53.1893	5.34954	-123.276	374.059	197.418	204.146	204.146	204.146	-53.1851	1.46626	-8.6019	-4.47123	-7.91773	-0.161145	1.72568	0.188274	1.67156	-785.116	34.3097	2.0067	0	0	-2.1816	20.398
0	-5.405	0	0	-5.584	0.432518	-14.525	-0.173668	0.01847	-0.0722769	-6.1307	2.29E-15	2.09486	0	0	-0.040136	1.56148	14.5609	2.31512	23.5387	357.655	679.621	439.864	439.864	439.864	7.58348	-49.4946	4.9387	-140.442	374.276	198.018	204.146	204.146	204.146	-49.4974	1.27233	-8.67835	-5.78636	-8.30868	-1.04023	1.72938	0.164916	1.50471	-823.665	17.305	-0.75821	0	0	-2.04555	20.2385
0	-8.3197	0	0	-8.56681	0.408925	-13.7452	-0.193927	0.0193286	-0.0946252	-11.2798	1.55E-15	0.0643511	0	0	-0.0665818	1.81783	15.2855	2.85921	20.0537	357.987	683.426	441.935	441.935	441.935	7.80508	-45.6284	4.56438	-157.544	374.51	198.875	204.146	204.146	204.146	-45.6324	1.15182	-8.72903	-6.92602	-8.58428	-1.98017	1.69336	0.123361	1.3425	-840.549	1.56176	-3.58085	0	0	-1.77609	20.4415
0	-11.2224	0	0	-11.5267	0.389808	-13.1095	-0.219573	0.0198667	-0.117514	-17.5098	-4.90E-15	-1.88626	0	0	-0.0990373	2.05737	15.7727	3.38095	18.251	358.35	686.534	444.13	444.13	444.13	7.9489	-41.636	4.18495	-174.491	374.737	200.152	204.146	204.146	204.146	-41.638	1.06478	-8.72218	-7.85794	-8.75341	-2.88873	1.62507	0.0706286	1.19216	-838.638	-10.535	-6.01725	0	0	-1.41314	21.0238
0	-14.0574	0	0	-14.4142	0.375855	-12.6434	-0.249687	0.0206868	-0.138219	-24.5849	5.88E-15	-3.34528	0	0	-0.134583	2.26719	16.0214	3.80562	18.0882	358.723	688.849	446.382	446.382	446.382	8.0029	-37.5714	3.75129	-191.139	374.935	202.025	204.146	204.146	204.146	-37.5722	0.958635	-8.62791	-8.56137	-8.83585	-3.66989	1.53797	0.0189749	1.05704	-824.307	-16.3526	-7.70272	0	0	-1.00809	21.9867
0	-16.7684	0	0	-17.1786	0.367449	-12.3617	-0.282811	0.0221248	-0.153578	-32.2092	-6.53E-15	-3.97078	0	0	-0.168853	2.43762	16.0397	4.06164	19.4775	359.09	690.303	448.631	448.631	448.631	7.95591	-33.4956	3.21446	-207.289	375.093	204.653	204.146	204.146	204.146	-33.5002	0.775438	-8.42344	-9.02904	-8.85807	-4.23493	1.45304	-0.0195912	0.939081	-807.713	-14.5637	-8.40322	0	0	-0.608898	23.3172
0	-19.3011	0	0	-19.7706	0.364603	-12.2662	-0.317429	0.0235502	-0.161113	-40.124	-3.92E-15	-3.61519	0	0	-0.197055	2.56421	15.844	4.09114	22.2984	359.444	690.861	450.827	450.827	450.827	7.79835	-29.4732	2.53476	-222.69	375.208	208.155	204.146	204.146	204.146	-29.4903	0.462081	-8.09658	-9.2675	-8.84844	-4.51421	1.39259	-0.0356169	0.837723	-799.734	-5.87211	-7.97841	0	0	-0.243401	24.9896
0	-21.6054	0	0	-22.1434	0.366893	-12.3431	-0.352895	0.0249244	-0.159481	-48.2227	-7.84E-15	-2.18419	0	0	-0.215105	2.64925	15.4554	3.86071	26.4157	359.794	690.514	452.931	452.931	452.931	7.52232	-25.5701	1.6908	-237.052	375.289	212.586	204.146	204.146	204.146	-25.6096	-0.0182988	-7.64605	-9.29521	-8.83302	-4.46823	1.37263	-0.0262487	0.752147	-808.708	7.579	-6.39423	0	0	0.0839139	26.9692
0	-23.6335	0	0	-24.2502	0.373524	-12.5653	-0.388766	0.0272369	-0.148788	-56.4424	-7.84E-15	0.408536	0	0	-0.219083	2.70194	14.8972	3.36952	31.6978	360.158	689.274	454.912	454.912	454.912	7.12404	-21.8542	0.687257	-250.06	375.343	217.928	204.146	204.146	204.146	-21.9243	-0.676736	-7.08164	-9.13919	-8.83265	-4.09511	1.39717	0.00710951	0.68224	-837.862	23.7069	-3.71643	0	0	0.382797	29.216
0	-25.3367	0	0	-26.0412	0.383533	-12.9001	-0.423532	0.0321159	-0.13057	-64.5514	-3.92E-15	4.20044	0	0	-0.204512	2.73697	14.1915	2.65232	38.0321	360.567	687.177	456.745	456.745	456.745	6.60977	-18.3958	-0.441267	-261.394	375.385	224.091	204.146	204.146	204.146	-18.5001	-1.49313	-6.42553	-8.83023	-8.86092	-3.4327	1.45529	0.0559535	0.627248	-883.499	40.2932	-0.107075	0	0	0.663758	31.6873
0	-26.6649	0	0	-27.4631	0.396122	-13.3198	-0.454473	0.0410559	-0.107082	-72.0434	7.84E-15	9.09462	0	0	-0.167107	2.77183	13.3576	1.77595	45.3323	361.054	684.274	458.398	458.398	458.398	6.00283	-15.267	-1.63303	-270.743	375.436	230.925	204.146	204.146	204.146	-15.4027	-2.41757	-5.71374	-8.39775	-8.92398	-2.55424	1.5233	0.109852	0.590096	-936.188	55.8003	4.15873	0	0	0.930641	34.3423
0	-27.5697	0	0	-28.4642	0.410963	-13.8128	-0.478447	0.0549849	-0.0813008	-78.189	3.92E-15	14.8048	0	0	-0.105019	2.82334	12.4103	0.829455	53.5379	361.644	680.64	459.832	459.832	459.832	5.34849	-12.5357	-2.80881	-277.835	375.541	238.235	204.146	204.146	204.146	-12.6948	-3.37829	-4.99663	-7.86478	-9.02081	-1.55754	1.57025	0.158314	0.573417	-983.056	69.8029	8.46772	0	0	1.18293	37.1437
0	-28.011	0	0	-29.0027	0.428396	-14.3892	-0.492456	0.072498	-0.0558874	-82.1771	-1.31E-15	20.6903	0	0	-0.021691	2.9045	11.359	-0.0903583	62.6057	362.351	676.372	460.99	460.99	460.99	4.71349	-10.2591	-3.88607	-282.455	375.766	245.809	204.146	204.146	204.146	-10.4315	-4.29478	-4.33693	-7.24318	-9.14465	-0.549532	1.5677	0.192781	0.581517	-1012.3	81.5357	12.2353	0	0	1.42255	40.0607
0	-27.9661	0	0	-29.0564	0.449348	-15.078	-0.493505	0.0898643	-0.033336	-83.2873	-1.01E-14	25.8195	0	0	0.0724511	3.02247	10.2077	-0.894962	72.4981	363.17	671.59	461.797	461.797	461.797	4.17759	-8.47596	-4.7936	-284.465	376.202	253.44	204.146	204.146	204.146	-8.65383	-5.09235	-3.80305	-6.53003	-9.28484	0.370611	1.49398	0.207603	0.617893	-1013.99	89.9385	14.9905	0	0	1.65346	43.0687
0	-27.4398	0	0	-28.6322	0.475022	-15.916	-0.480182	0.102234	-0.0152041	-81.2587	-1.63E-15	29.1965	0	0	0.161441	3.17784	8.95494	-1.51917	83.1696	364.083	666.44	462.163	462.163	462.163	3.81775	-7.19843	-5.48324	-283.815	376.942	260.943	204.146	204.146	204.146	-7.37924	-5.71553	-3.45758	-5.7061	-9.42915	1.12689	1.33948	0.201375	0.685051	-983.112	94.0799	16.558	0	0	1.87779	46.1476
0	-26.4701	0	0	-27.7704	0.506454	-16.9325	-0.454705	0.106768	-0.00181105	-76.6019	-3.27E-15	30.2008	0	0	0.229856	3.36544	7.59523	-1.93279	94.5555	365.062	661.087	461.989	461.988	461.989	3.69056	-6.40901	-5.93506	-280.552	378.06	268.169	204.146	204.146	204.146	-6.59627	-6.13609	-3.34445	-4.7367	-9.56622	1.67827	1.10947	0.176922	0.784707	-921.17	94.5444	16.7467	0	0	2.09112	49.2782
0	-25.1242	0	0	-26.5377	0.544216	-18.1393	-0.422456	0.103103	0.00811573	-70.4704	-5.88E-15	28.7235	0	0	0.269356	3.57612	6.12074	-2.14728	106.564	366.071	655.71	461.179	461.179	461.179	3.82111	-6.06648	-6.15528	-274.808	379.591	275.011	204.146	204.146	204.146	-6.26784	-6.35396	-3.48083	-3.57495	-9.68799	2.02544	0.82494	0.140228	0.91587	-836.461	92.8122	15.5802	0	0	2.28214	52.439
0	-23.4847	0	0	-25.0129	0.58828	-19.5267	-0.388802	0.0923361	0.0168108	-64.1083	-3.27E-16	25.0805	0	0	0.280425	3.79945	4.52357	-2.216	119.073	367.074	650.494	459.661	459.661	459.661	4.20115	-6.11932	-6.16801	-266.76	381.525	281.391	204.146	204.146	204.146	-6.3433	-6.39038	-3.85562	-2.16721	-9.79171	2.21167	0.517434	0.0966146	1.07484	-740.419	89.7412	13.4527	0	0	2.43576	55.6049
0	-21.6357	0	0	-23.2724	0.637977	-21.0632	-0.357314	0.0761728	0.0265547	-58.4266	6.53E-16	19.8734	0	0	0.269658	4.02688	2.79805	-2.2277	131.936	368.036	645.618	457.399	457.399	457.399	4.79377	-6.51918	-6.00456	-256.599	383.81	287.252	204.146	204.146	204.146	-6.77213	-6.27696	-4.43279	-0.460157	-9.88175	2.31776	0.224519	0.0521552	1.25792	-644.76	85.1754	11.1657	0	0	2.5433	58.7469
0	-19.6525	0	0	-21.3798	0.691982	-22.6977	-0.328924	0.0570006	0.0388405	-53.7756	3.92E-15	13.8947	0	0	0.245863	4.255	0.94273	-2.29335	144.988	368.923	641.242	454.418	454.418	454.418	5.54211	-7.22922	-5.6942	-244.5	386.361	292.535	204.146	204.146	204.146	-7.51339	-6.04516	-5.15849	1.59077	-9.96967	2.45097	-0.0108739	0.0132027	1.45847	-560.818	78.4465	9.3941	0	0	2.61705	61.8332
0	-17.5965	0	0	-19.3819	0.748334	-24.3625	-0.303137	0.0370574	0.0536041	-50.0713	-6.53E-16	7.93226	0	0	0.217301	4.48795	-1.03834	-2.52581	158.065	369.708	637.497	450.819	450.819	450.819	6.38042	-8.22667	-5.25814	-230.617	389.073	297.175	204.146	204.146	204.146	-8.53948	-5.71885	-5.97106	4.01221	-10.0728	2.72673	-0.143269	-0.0105654	1.67471	-498.705	69.1025	8.60971	0	0	2.69675	64.8312
0	-15.5132	0	0	-17.3091	0.804528	-25.9802	-0.278542	0.0181771	0.0692211	-46.9459	4.57E-15	2.65355	0	0	0.190053	4.7379	-3.13511	-3.01397	171.031	370.372	634.482	446.783	446.783	446.783	7.24431	-9.50107	-4.70812	-215.079	391.843	301.098	204.146	204.146	204.146	-9.83542	-5.31197	-6.81111	6.8038	-10.2099	3.24465	-0.131107	-0.00973257	1.90019	-466.109	56.9517	9.02882	0	0	2.84077	67.7077
0	-13.4334	0	0	-15.1793	0.857712	-27.4712	-0.253611	0.00164976	0.0829131	-43.95	6.53E-15	-1.47453	0	0	0.167288	5.0221	-5.33193	-3.79597	183.804	370.912	632.259	442.566	442.566	442.566	8.07895	-11.0499	-4.04892	-197.999	394.582	304.231	204.146	204.146	204.146	-11.3951	-4.83062	-7.62975	9.93061	-10.3956	4.06209	0.0479304	0.0254312	2.13144	-464.676	43.1508	10.5834	0	0	3.08617	70.4302
0	-11.3775	0	0	-13.0053	0.905026	-28.7647	-0.22739	-0.0116855	0.0917851	-40.708	-2.61E-15	-4.21215	0	0	0.14923	5.35592	-7.60857	-4.84003	196.371	371.333	630.872	438.466	438.466	438.466	8.8439	-12.873	-3.2846	-179.483	397.222	306.514	204.146	204.146	204.146	-13.2162	-4.27915	-8.39335	13.3193	-10.633	5.17244	0.381785	0.0985049	2.35858	-488.008	29.2058	13.1891	0	0	3.40373	72.9668
0	-9.35977	0	0	-10.8029	0.944044	-29.8079	-0.199592	-0.0212567	0.0934636	-36.9714	-1.31E-15	-5.52838	0	0	0.133772	5.7433	-9.94152	-6.04175	208.795	371.646	630.364	434.781	434.781	434.781	9.51497	-14.9671	-2.42562	-159.639	399.724	307.919	204.146	204.146	204.146	-15.2951	-3.66752	-9.0847	16.8601	-10.9071	6.49589	0.815152	0.205804	2.57249	-520.917	17.2097	16.5259	0	0	3.67576	75.2866
0	-7.39487	0	0	-8.59747	0.973259	-30.575	-0.170879	-0.02694	0.087101	-32.6739	-5.23E-15	-5.58716	0	0	0.117992	6.16872	-12.3055	-7.24275	221.18	371.848	630.788	431.756	431.756	431.756	10.0837	-17.3216	-1.49452	-138.588	402.072	308.458	204.146	204.146	204.146	-17.6233	-3.01726	-9.7009	20.4171	-11.1834	7.88883	1.2645	0.332111	2.75671	-545.643	8.6778	20.156	0	0	3.75681	77.3577
0	-5.50172	0	0	-6.42693	0.99242	-31.0716	-0.142454	-0.029017	0.0736173	-27.9186	1.31E-15	-4.68321	0	0	0.0998673	6.5951	-14.675	-8.26447	233.633	371.925	632.218	429.54	429.54	429.54	10.5557	-19.9156	-0.526147	-116.466	404.27	308.18	204.146	204.146	204.146	-20.1838	-2.36201	-10.2497	23.8451	-11.4135	9.16931	1.64146	0.455281	2.89127	-547.599	4.9866	23.4953	0	0	3.5571	79.1465
0	-3.706	0	0	-4.33993	1.00261	-31.3338	-0.116106	-0.0280443	0.0554732	-23.0104	-1.96E-15	-3.16339	0	0	0.0796161	6.96988	-17.0257	-8.94583	246.219	371.849	634.732	428.164	428.164	428.164	10.9472	-22.7172	0.438126	-93.4282	406.335	307.166	204.146	204.146	204.146	-22.95	-1.74212	-10.7454	27.0123	-11.5479	10.1507	1.87614	0.548884	2.95351	-519.267	6.99083	25.9295	0	0	3.09007	80.6179
0	-2.03876	0	0	-2.38929	1.00601	-31.4208	-0.0942573	-0.0249468	0.0358382	-18.4532	3.27E-15	-1.38209	0	0	0.0596719	7.23766	-19.3359	-9.17294	258.93	371.601	638.392	427.541	427.541	427.541	11.2827	-25.6845	1.36041	-69.6432	408.291	305.512	204.146	204.146	204.146	-25.8854	-1.19496	-11.2064	29.8232	-11.5525	10.6757	1.93351	0.590539	2.92879	-460.568	14.7215	27.252	0	0	2.45297	81.7407
0	-0.530626	0	0	-0.621697	1.00532	-31.4032	-0.0801077	-0.0206553	0.0178929	-14.9045	-3.27E-16	0.366535	0	0	0.0433902	7.35455	-21.5866	-8.89542	271.677	371.182	643.222	427.496	427.496	427.496	11.5898	-28.7717	2.2166	-45.2776	410.163	303.316	204.146	204.146	204.146	-28.9486	-0.745251	-11.6523	32.2352	-11.4211	10.6444	1.81046	0.5737	2.81791	-375.599	28.2479	27.4491	0	0	1.76506	82.4944
0	0.797383	0	0	0.933701	1.0032	-31.3488	-0.0759049	-0.0164198	0.00378426	-12.8783	4.90E-16	1.81462	0	0	0.0327786	7.29913	-23.7603	-8.13049	284.301	370.624	649.179	427.807	427.807	427.807	11.8947	-31.9392	3.00291	-20.4721	411.975	300.666	204.146	204.146	204.146	-32.1022	-0.399248	-12.1025	34.2628	-11.1771	10.0326	1.53288	0.509299	2.63919	-269.979	46.3692	26.8987	0	0	1.11952	82.873
0	1.94106	0	0	2.27211	1.0017	-31.3104	-0.081199	-0.0135815	-0.00552282	-12.4407	-1.39E-15	2.73092	0	0	0.0273823	7.07705	-25.8391	-6.95847	296.582	369.982	656.148	428.247	428.247	428.247	12.2171	-35.1615	3.73517	4.67884	413.745	297.64	204.146	204.146	204.146	-35.3212	-0.145546	-12.574	35.9663	-10.8647	8.89812	1.13233	0.414574	2.41916	-146.859	65.2154	26.0114	0	0	0.557585	82.8827
0	2.91338	0	0	3.41084	1.00203	-31.3189	-0.0938957	-0.0127146	-0.0099252	-13.2595	5.72E-16	2.99895	0	0	0.0252518	6.72061	-27.8029	-5.51367	308.259	369.326	663.936	428.629	428.629	428.629	12.5659	-38.4302	4.44104	30.134	415.48	294.313	204.146	204.146	204.146	-38.5961	0.0381446	-13.0778	37.4321	-10.5345	7.37603	0.658871	0.308381	2.18401	-12.3513	79.3905	25.0729	0	0	0.0931237	82.5353
0	3.73881	0	0	4.3806	1.00448	-31.3815	-0.110229	-0.0140021	-0.0101914	-14.6297	1.96E-15	2.57234	0	0	0.0240285	6.28349	-29.6286	-3.96787	319.051	368.717	672.282	428.822	428.822	428.822	12.9387	-41.7499	5.14955	55.8973	417.178	290.756	204.146	204.146	204.146	-41.9301	0.176063	-13.6169	38.7496	-10.2315	5.65906	0.173129	0.211045	1.95494	124.278	84.7222	24.1573	0	0	-0.284417	81.84
0	4.443	0	0	5.2121	1.00859	-31.4867	-0.125867	-0.0177627	-0.00724776	-15.6998	1.31E-15	1.42661	0	0	0.0218887	5.83111	-31.2901	-2.5057	328.685	368.194	680.876	428.755	428.755	428.755	13.3234	-45.13	5.88078	81.9991	418.824	287.04	204.146	204.146	204.146	-45.3313	0.28629	-14.1848	39.9913	-9.98506	3.96502	-0.255477	0.136761	1.74686	249.279	79.0426	23.3771	0	0	-0.586495	80.7977
0	5.04091	0	0	5.92202	1.01344	-31.6105	-0.137673	-0.023939	-0.00233607	-15.7961	-2.94E-15	-0.385478	0	0	0.0179759	5.42845	-32.7602	-1.29537	336.924	367.767	689.393	428.414	428.414	428.414	13.701	-48.5735	6.63864	108.474	420.391	283.222	204.146	204.146	204.146	-48.8023	0.376024	-14.765	41.1998	-9.80455	2.49719	-0.575307	0.0967846	1.57016	350.679	64.1463	22.5817	0	0	-0.816169	79.3999
0	5.52834	0	0	6.50314	1.01783	-31.7223	-0.144572	-0.0320904	0.00342477	-14.6253	-3.92E-15	-2.74062	0	0	0.0124756	5.12844	-34.0119	-0.463818	343.596	367.426	697.524	427.825	427.825	427.825	14.0487	-52.0682	7.4082	135.344	421.842	279.337	204.146	204.146	204.146	-52.331	0.441112	-15.3312	42.3838	-9.68023	1.40937	-0.755929	0.0923348	1.42962	419.626	43.7266	21.6887	0	0	-0.953999	77.6293
0	5.87938	0	0	6.92177	1.02052	-31.7907	-0.147573	-0.0413122	0.00842169	-12.3289	1.96E-15	-5.4511	0	0	0.00659904	4.96358	-35.0195	-0.0819246	348.6	367.154	705.011	427.037	427.037	427.037	14.344	-55.5831	8.15776	162.613	423.129	275.401	204.146	204.146	204.146	-55.8871	0.469086	-15.8501	43.5211	-9.58904	0.784761	-0.799635	0.116753	1.3289	454.844	21.9821	20.8512	0	0	-0.979823	75.4632
0	6.04996	0	0	7.12252	1.02033	-31.7858	-0.149321	-0.0504809	0.0107568	-9.42747	-1.31E-15	-8.30112	0	0	0.0022421	4.94283	-35.7609	-0.16296	351.906	366.936	711.659	426.109	426.109	426.109	14.568	-59.0702	8.84427	190.27	424.198	271.407	204.146	204.146	204.146	-59.4229	0.443834	-16.2856	44.5666	-9.50274	0.634167	-0.72633	0.155316	1.26701	459.668	1.61213	20.5076	0	0	-0.889014	72.8768
0	5.98596	0	0	7.03893	1.01614	-31.6794	-0.15338	-0.0583639	0.00794691	-6.68429	-2.61E-15	-11.0541	0	0	0.00106703	5.05317	-36.2195	-0.670145	353.544	366.771	717.342	425.099	425.099	425.099	14.7075	-62.4707	9.42012	218.287	424.99	267.345	204.146	204.146	204.146	-62.8792	0.350198	-16.6022	45.4626	-9.39511	0.908822	-0.566266	0.190528	1.24309	440.994	-16.6765	21.2303	0	0	-0.704683	69.8468
0	5.63446	0	0	6.60815	1.00684	-31.4419	-0.163329	-0.0637542	-0.00307377	-4.91862	-4.57E-15	-13.4422	0	0	0.00324381	5.26446	-36.3864	-1.5289	353.597	366.661	722.005	424.062	424.062	424.062	14.755	-65.7246	9.84036	246.625	425.449	263.22	204.146	204.146	204.146	-66.1938	0.177799	-16.7693	46.15	-9.24684	1.51999	-0.348668	0.212155	1.25404	406.497	-32.7579	23.3617	0	0	-0.468464	66.357
0	4.95593	0	0	5.7868	0.991195	-31.04	-0.181717	-0.0652176	-0.0254416	-4.79619	1.96E-15	-15.1081	0	0	0.00657416	5.53519	-36.2628	-2.63931	352.189	366.611	725.653	423.045	423.045	423.045	14.707	-68.7804	10.0697	275.223	425.519	259.079	204.146	204.146	204.146	-69.3119	-0.0757475	-16.7632	46.5771	-9.04709	2.35668	-0.101811	0.214531	1.30111	364.318	-47.3534	26.7238	0	0	-0.224777	62.4065
0	3.93543	0	0	4.56562	0.967878	-30.4346	-0.209174	-0.061357	-0.0619584	-6.63574	-4.57E-15	-15.6268	0	0	0.00681069	5.81886	-35.8607	-3.88759	349.485	366.625	728.34	422.097	422.096	422.096	14.5608	-71.6043	10.0891	303.984	425.148	255.025	204.146	204.146	204.146	-72.1945	-0.401796	-16.5693	46.7067	-8.79294	3.30007	0.14691	0.195402	1.38238	322.582	-61.7785	30.6256	0	0	-0.00379587	58.0189
0	2.59099	0	0	2.97971	0.93556	-29.5829	-0.243612	-0.0505239	-0.114513	-10.2375	0	-14.5246	0	0	-0.000613991	6.07031	-35.2041	-5.1557	345.682	366.693	730.154	421.273	421.273	421.273	14.3114	-74.1854	9.90196	332.75	424.29	251.221	204.146	204.146	204.146	-74.8245	-0.777789	-16.1843	46.5209	-8.48807	4.23468	0.370542	0.1565	1.49516	290.037	-76.6163	33.6287	0	0	0.188466	53.2522
0	0.977064	0	0	1.11124	0.893216	-28.4448	-0.27988	-0.0317545	-0.183696	-14.7838	-3.27E-16	-11.4713	0	0	-0.017915	6.2515	-34.3285	-6.32936	341.012	366.8	731.209	420.641	420.641	420.641	13.9508	-76.5368	9.53859	361.287	422.916	247.882	204.146	204.146	204.146	-77.2078	-1.16579	-15.6191	46.0232	-8.14147	5.05676	0.546562	0.100428	1.63156	275.268	-92.31	34.2309	0	0	0.370333	48.2041
0	-0.818361	0	0	-0.918417	0.840481	-26.9924	-0.310101	-0.00521793	-0.268171	-18.8729	-4.90E-16	-6.43981	0	0	-0.0430343	6.33564	-33.2793	-7.3039	335.733	366.925	731.629	420.284	420.284	420.284	13.4698	-78.6892	9.05586	389.256	421.023	245.239	204.146	204.146	204.146	-79.3692	-1.51454	-14.901	45.2379	-7.76608	5.67968	0.652864	0.0305389	1.77738	287.871	-108.676	31.2018	0	0	0.577349	43.01
0	-2.68453	0	0	-2.96765	0.777953	-25.2205	-0.324585	0.0271589	-0.364804	-20.7274	-3.63E-15	0.150892	0	0	-0.0699085	6.3097	-32.11	-7.98979	330.123	367.044	731.545	420.29	420.29	420.29	12.8635	-80.68	8.53108	416.218	418.643	243.496	204.146	204.146	204.146	-81.3425	-1.7666	-14.075	44.208	-7.3784	6.03823	0.66925	-0.0475055	1.91292	338.185	-125.04	24.1648	0	0	0.851607	37.8316
0	-4.50692	0	0	-4.90269	0.7073	-23.1544	-0.313388	0.0617511	-0.468252	-18.6083	-7.02E-15	7.44286	0	0	-0.0911841	6.17483	-30.8785	-8.31857	324.464	367.135	731.081	420.738	420.738	420.738	12.1382	-82.535	8.04856	441.64	415.851	242.76	204.146	204.146	204.146	-83.154	-1.87027	-13.2006	42.9906	-6.99758	6.09175	0.583018	-0.125412	2.01342	434.207	-140.383	13.784	0	0	1.22396	32.8379
0	-6.19202	0	0	-6.62786	0.631074	-20.8516	-0.269869	0.0940592	-0.571828	-11.5157	6.04E-15	14.3172	0	0	-0.101633	5.94455	-29.6428	-8.24917	319.024	367.185	730.354	421.682	421.682	421.682	11.3161	-84.2503	7.68264	464.926	412.755	242.985	204.146	204.146	204.146	-84.8047	-1.79212	-12.3447	41.651	-6.64447	5.82647	0.39133	-0.192421	2.05503	579.297	-153.702	1.45753	0	0	1.69811	28.1874
0	-7.68911	0	0	-8.10596	0.55235	-18.3971	-0.195549	0.119757	-0.668394	0.0482811	7.84E-15	19.6649	0	0	-0.0992807	5.64116	-28.4557	-7.77385	314.029	367.187	729.462	423.135	423.135	423.135	10.4345	-85.7795	7.48344	485.465	409.482	243.921	204.146	204.146	204.146	-86.2561	-1.52443	-11.5707	40.2559	-6.33966	5.25635	0.112797	-0.236717	2.02352	766.393	-163.926	-11.3466	0	0	2.23173	24.0145
0	-8.99606	0	0	-9.35674	0.474296	-15.8924	-0.102159	0.13568	-0.751482	13.8495	-1.14E-15	22.6698	0	0	-0.084235	5.29065	-27.3594	-6.92089	309.647	367.147	728.485	425.057	425.057	425.056	9.53747	-87.0387	7.47046	502.693	406.148	245.128	204.146	204.146	204.146	-87.4321	-1.08327	-10.9257	38.8655	-6.10089	4.42045	-0.218491	-0.248219	1.92213	978.202	-170.292	-23.653	0	0	2.74563	20.4241
0	-10.1439	0	0	-10.4328	0.399836	-13.4434	-0.00805882	0.140714	-0.815543	26.5806	-2.04E-15	23.0301	0	0	-0.0589728	4.91745	-26.381	-5.75319	305.967	367.073	727.475	427.354	427.354	427.354	8.66342	-87.9302	7.63332	516.142	402.825	246.052	204.146	204.146	204.146	-88.2412	-0.500083	-10.4305	37.5258	-5.93935	3.37712	-0.562426	-0.223922	1.76942	1190.26	-171.947	-35.1875	0	0	3.15425	17.4895
0	-11.1681	0	0	-11.3858	0.331439	-11.1485	0.0679372	0.135988	-0.855917	34.9781	4.90E-16	21.0243	0	0	-0.0305127	4.5409	-25.5303	-4.36254	302.999	366.971	726.456	429.897	429.897	429.897	7.83717	-88.377	7.93624	525.479	399.524	246.151	204.146	204.146	204.146	-88.609	0.186087	-10.0751	36.2638	-5.85718	2.19717	-0.881984	-0.172022	1.59265	1375.81	-168.674	-45.7733	0	0	3.4024	15.2512
0	-12.0807	0	0	-12.2368	0.271071	-9.09228	0.111838	0.124603	-0.869485	36.829	2.45E-15	17.4507	0	0	-0.00946954	4.17435	-24.7995	-2.86028	300.67	366.843	725.418	432.533	432.533	432.533	7.06977	-88.3516	8.32293	530.517	396.2	245.027	204.146	204.146	204.146	-88.5097	0.930731	-9.82312	35.0857	-5.84653	0.957946	-1.15866	-0.108105	1.41947	1513.71	-160.279	-54.789	0	0	3.4912	13.7145
0	-12.8541	0	0	-12.9623	0.220334	-7.34539	0.117371	0.110829	-0.854331	31.5314	1.72E-15	13.4415	0	0	-0.00329157	3.82691	-24.1677	-1.36711	298.845	366.676	724.316	435.112	435.112	435.112	6.36615	-87.8918	8.72313	531.217	392.778	242.507	204.146	204.146	204.146	-87.9822	1.68112	-9.62339	33.9798	-5.89069	-0.259355	-1.37749	-0.0476475	1.2694	1586.86	-146.075	-60.9669	0	0	3.45534	12.8488
0	-13.4215	0	0	-13.4961	0.180683	-5.97042	0.0857003	0.0989435	-0.810547	20.0615	9.80E-16	10.1635	0	0	-0.00881128	3.50571	-23.6055	-0.00125561	297.344	366.447	723.072	437.508	437.508	437.508	5.73463	-87.0977	9.06236	527.692	389.195	238.681	204.146	204.146	204.146	-87.129	2.37448	-9.42625	32.9232	-5.96711	-1.37268	-1.5318	5.50E-05	1.15047	1586.13	-124.453	-63.0423	0	0	3.33712	12.5913
0	-13.6898	0	0	-13.7437	0.153646	-5.02878	0.0241498	0.0921704	-0.739566	4.62173	8.98E-16	8.48237	0	0	-0.0113167	3.21753	-23.0822	1.13242	295.964	366.126	721.589	439.625	439.625	439.626	5.19227	-86.114	9.27495	520.199	385.438	233.861	204.146	204.146	204.146	-86.0983	2.94303	-9.19836	31.8887	-6.05165	-2.30238	-1.60547	0.0360258	1.06179	1505.58	-92.9407	-60.5077	0	0	3.14471	12.8549
0	-13.5612	0	0	-13.6055	0.140829	-4.5814	-0.0548997	0.0919652	-0.644452	-11.8333	-2.45E-15	8.70627	0	0	0.0072817	2.96841	-22.5713	1.95392	294.513	365.681	719.76	441.402	441.402	441.402	4.76216	-85.1044	9.31944	509.136	381.564	228.504	204.146	204.146	204.146	-85.0567	3.32835	-8.9317	30.8535	-6.12186	-2.97921	-1.58126	0.0628608	0.996181	1345.39	-50.5387	-54.1455	0	0	2.84866	13.5403
0	-12.9589	0	0	-13.0031	0.143667	-4.68052	-0.135831	0.0966505	-0.52988	-26.2004	9.80E-16	10.4178	0	0	0.0553852	2.76212	-22.0556	2.41899	292.837	365.093	717.497	442.8	442.8	442.8	4.46371	-84.2202	9.19212	495.025	377.698	223.113	204.146	204.146	204.146	-84.1563	3.50131	-8.64338	29.8053	-6.16069	-3.35496	-1.45076	0.0835128	0.942164	1113.84	0.333627	-45.7266	0	0	2.40639	14.5489
0	-11.8526	0	0	-11.9053	0.162914	-5.3519	-0.203411	0.102183	-0.402164	-35.9788	-2.94E-15	12.7062	0	0	0.122774	2.59847	-21.5301	2.52715	290.839	364.355	714.742	443.794	443.794	443.794	4.29948	-83.5705	8.93311	478.474	374.003	218.127	204.146	204.146	204.146	-83.5039	3.47854	-8.36631	28.747	-6.15892	-3.41292	-1.21764	0.0981347	0.894439	826.823	53.1761	-37.0691	0	0	1.8024	15.7933
0	-10.2746	0	0	-10.3433	0.198035	-6.57309	-0.247591	0.103481	-0.269832	-40.0011	2.29E-15	14.5282	0	0	0.184763	2.47179	-21.0031	2.32646	288.497	363.479	711.481	444.364	444.364	444.364	4.24698	-83.201	8.62021	460.132	370.63	213.836	204.146	204.146	204.146	-83.1403	3.32521	-8.13618	27.6991	-6.11584	-3.17656	-0.903479	0.112519	0.856907	508.235	99.9226	-29.1537	0	0	1.08602	17.2056
0	-8.31903	0	0	-8.40684	0.24683	-8.25958	-0.266711	0.0968575	-0.143569	-38.7617	5.55E-15	15.1129	0	0	0.217913	2.36984	-20.4948	1.91182	285.855	362.493	707.748	444.489	444.489	444.489	4.26276	-83.0897	8.35012	440.635	367.69	210.348	204.146	204.146	204.146	-83.0378	3.13833	-7.98207	26.6983	-6.03531	-2.7134	-0.551062	0.131475	0.843355	189.648	132.727	-21.9643	0	0	0.377496	18.7405
0	-6.12105	0	0	-6.2211	0.305511	-10.2686	-0.265792	0.0810558	-0.0355202	-33.9856	-2.29E-15	14.1066	0	0	0.213759	2.2746	-20.0339	1.41243	283.012	361.436	703.62	444.154	444.154	444.154	4.29778	-83.1631	8.21155	420.562	365.229	207.618	204.146	204.146	204.146	-83.1177	3.01596	-7.92275	25.7934	-5.92083	-2.12809	-0.218959	0.158709	0.867583	-91.4016	146.971	-15.1266	0	0	-0.168021	20.3747
0	-3.82394	0	0	-3.91578	0.369286	-12.4233	-0.252552	0.0577428	0.0441192	-27.8011	4.57E-15	11.5908	0	0	0.180604	2.16549	-19.6504	0.967655	280.081	360.346	699.197	443.348	443.348	443.349	4.31405	-83.3263	8.26083	400.394	363.229	205.503	204.146	204.146	204.146	-83.2811	3.02742	-7.96525	25.0388	-5.77119	-1.54272	0.0290528	0.197056	0.938683	-298.26	143.664	-8.63363	0	0	-0.433315	22.1016
0	-1.54828	0	0	-1.59958	0.433229	-14.5484	-0.233729	0.0327145	0.0909182	-21.9506	-2.78E-15	8.18607	0	0	0.135874	2.02393	-19.3693	0.695189	277.154	359.265	694.587	442.08	442.08	442.08	4.29184	-83.493	8.50981	380.482	361.623	203.837	204.146	204.146	204.146	-83.4398	3.19902	-8.10291	24.4865	-5.57886	-1.06789	0.150633	0.249615	1.05481	-407.724	131.978	-3.41859	0	0	-0.411457	23.9212
0	0.623532	0	0	0.650332	0.493218	-16.5058	-0.213501	0.0132137	0.107777	-17.3911	-5.31E-15	4.77592	0	0	0.0953065	1.83801	-19.2038	0.663222	274.258	358.235	689.883	440.378	440.378	440.378	4.22707	-83.6034	8.93082	361.04	360.312	202.474	204.146	204.146	204.146	-83.5342	3.51857	-8.31596	24.1792	-5.33216	-0.775756	0.144264	0.317734	1.20548	-418.85	124.418	-0.90948	0	0	-0.216668	25.8288
0	2.6467	0	0	2.78642	0.546621	-18.2156	-0.194527	0.00378195	0.101714	-14.4037	-8.17E-17	2.06689	0	0	0.0667391	1.60512	-19.1517	0.87733	271.347	357.298	685.156	438.294	438.294	438.294	4.12429	-83.6282	9.47268	342.147	359.209	201.299	204.146	204.146	204.146	-83.5359	3.95101	-8.5758	24.1446	-5.01912	-0.68656	0.0416461	0.394498	1.37866	-348.821	129.333	-2.25078	0	0	-0.0195503	27.8061
0	4.50525	0	0	4.7848	0.592582	-19.6609	-0.178891	0.00432926	0.0811589	-12.8678	9.60E-16	0.346084	0	0	0.0504515	1.33259	-19.1955	1.28424	268.306	356.496	680.446	435.911	435.911	435.911	3.98891	-83.5618	10.0785	323.785	358.255	200.236	204.146	204.146	204.146	-83.4415	4.45537	-8.8506	24.3921	-4.63267	-0.770296	-0.101142	0.465203	1.56456	-227.087	146.485	-7.38906	0	0	0.0417068	29.819
0	6.20164	0	0	6.63926	0.631864	-20.8758	-0.167733	0.0115205	0.0541252	-12.4532	1.05E-15	-0.448249	0	0	0.042946	1.03604	-19.3046	1.78832	264.976	355.863	675.767	433.333	433.333	433.333	3.82184	-83.4151	10.6992	305.864	357.427	199.235	204.146	204.146	204.146	-83.2632	4.9974	-9.11025	24.9087	-4.1741	-0.960149	-0.22398	0.509553	1.75504	-86.1015	168.669	-15.077	0	0	-0.0730485	31.8208
0	7.74719	0	0	8.35544	0.666338	-21.9262	-0.161222	0.0204294	0.0276204	-12.7946	-4.16E-15	-0.618968	0	0	0.0403155	0.73689	-19.4384	2.27382	261.186	355.421	671.116	430.681	430.681	430.681	3.61864	-83.2048	11.3009	288.261	356.732	198.269	204.146	204.146	204.146	-83.0196	5.55564	-9.33052	25.6568	-3.65534	-1.17025	-0.27214	0.508512	1.94149	43.4896	185.441	-23.1355	0	0	-0.294082	33.758
0	9.15627	0	0	9.94621	0.698261	-22.8852	-0.15865	0.0265749	0.00643078	-13.5729	-1.74E-16	-0.53088	0	0	0.0397817	0.458812	-19.5506	2.629	256.782	355.168	666.485	428.084	428.084	428.084	3.3721	-82.9491	11.867	270.857	356.186	197.332	204.146	204.146	204.146	-82.7298	6.12153	-9.49612	26.5707	-3.09864	-1.31442	-0.216714	0.450146	2.11549	140.61	188.004	-29.2863	0	0	-0.493747	35.5763
0	10.4437	0	0	11.428	0.72956	-23.8125	-0.158148	0.0270427	-0.00722749	-14.4753	-2.39E-15	-0.492859	0	0	0.0395204	0.223938	-19.5921	2.76765	251.653	355.089	661.867	425.667	425.667	425.668	3.07646	-82.6642	12.3957	253.554	355.803	196.43	204.146	204.146	204.146	-82.4109	6.69539	-9.60176	27.5562	-2.53419	-1.32198	-0.0597676	0.33212	2.26806	195.567	171.969	-31.8148	0	0	-0.564526	37.2236
0	11.6231	0	0	12.8167	0.761301	-24.7396	-0.158019	0.0212626	-0.0133527	-15.2891	2.23E-15	-0.653301	0	0	0.0386507	0.0493014	-19.516	2.64573	245.741	355.151	657.271	423.546	423.546	423.546	2.73113	-82.3633	12.8933	236.293	355.582	195.574	204.146	204.146	204.146	-82.0767	7.28042	-9.65098	28.4961	-1.99706	-1.14938	0.1717	0.165482	2.39687	208.576	138.587	-29.9971	0	0	-0.47601	38.6537
0	12.7071	0	0	14.1254	0.793468	-25.6652	-0.15694	0.0105524	-0.0132741	-15.8704	-3.88E-15	-1.01629	0	0	0.0368359	-0.0563189	-19.2822	2.27091	239.041	355.314	652.723	421.82	421.82	421.82	2.34343	-82.0568	13.3684	219.053	355.506	194.775	204.146	204.146	204.146	-81.7384	7.87659	-9.65409	29.2617	-1.52228	-0.788213	0.434732	-0.0303914	2.50177	187.14	92.7843	-24.2028	0	0	-0.281476	39.8288
0	13.7063	0	0	15.361	0.825039	-26.5598	-0.154412	-0.00272848	-0.00931626	-16.1565	2.45E-16	-1.49682	0	0	0.0341679	-0.09391	-18.8614	1.70177	231.596	355.529	648.271	420.572	420.571	420.571	1.92987	-81.7526	13.8261	201.843	355.545	194.04	204.146	204.146	204.146	-81.4045	8.47634	-9.6258	29.7295	-1.1403	-0.266799	0.676996	-0.230471	2.5858	144.852	40.607	-15.5811	0	0	-0.0797524	40.7229
0	14.6284	0	0	16.5232	0.854333	-27.3777	-0.150936	-0.0160104	-0.00433049	-16.1713	5.02E-15	-1.9836	0	0	0.0310021	-0.0735171	-18.2383	1.03472	223.476	355.743	643.976	419.86	419.86	419.86	1.51545	-81.4563	14.2645	184.689	355.664	193.369	204.146	204.146	204.146	-81.0815	9.06256	-9.58273	29.7999	-0.872599	0.356268	0.850804	-0.406828	2.65053	97.6154	-11.9979	-5.7927	0	0	0.0484847	41.3243
0	15.4779	0	0	17.6044	0.879473	-28.07	-0.147338	-0.0273448	-0.000818538	-15.9526	3.09E-16	-2.40724	0	0	0.0275882	-0.0117384	-17.412	0.381647	214.758	355.895	639.914	419.718	419.717	419.718	1.1308	-81.1716	14.674	167.623	355.827	192.757	204.146	204.146	204.146	-80.7735	9.60978	-9.54103	29.4137	-0.728515	1.00504	0.922488	-0.530676	2.69529	60.0556	-59.5109	3.42213	0	0	0.0869864	41.6364
0	16.2546	0	0	18.5902	0.898825	-28.597	-0.144605	-0.0356398	-0.000376467	-15.542	-2.14E-15	-2.74539	0	0	0.0240378	0.0713497	-16.3948	-0.155075	205.507	355.924	636.16	420.139	420.139	420.139	0.807588	-80.8992	15.0383	150.667	356.007	192.199	204.146	204.146	204.146	-80.4815	10.0875	-9.51362	28.5629	-0.703143	1.60116	0.884636	-0.57987	2.71803	41.0896	-97.1602	10.6368	0	0	0.0827435	41.6754
0	16.9536	0	0	19.4623	0.911295	-28.9338	-0.143568	-0.0407636	-0.00344996	-14.9616	-2.37E-15	-3.0231	0	0	0.0203464	0.154924	-15.2085	-0.502395	195.763	355.773	632.791	421.072	421.072	421.072	0.573635	-80.6368	15.3369	133.829	356.184	191.693	204.146	204.146	204.146	-80.2032	10.4653	-9.50845	27.2904	-0.77797	2.07705	0.747357	-0.552264	2.71422	44.6154	-122.307	14.9999	0	0	0.106994	41.4656
0	17.5657	0	0	20.2003	0.916435	-29.072	-0.14471	-0.0431795	-0.00944477	-14.203	-2.80E-15	-3.27285	0	0	0.0165128	0.220613	-13.8805	-0.627357	185.538	355.401	629.878	422.416	422.416	422.416	0.448774	-80.3781	15.5489	117.099	356.342	191.239	204.146	204.146	204.146	-79.9324	10.717	-9.52738	25.6803	-0.925941	2.38721	0.543163	-0.465841	2.68489	67.677	-134.578	16.4263	0	0	0.202191	41.0343
0	18.0769	0	0	20.7832	0.914386	-29.0169	-0.148021	-0.0434292	-0.0170683	-13.2314	2.12E-15	-3.49383	0	0	0.0126001	0.25525	-12.4389	-0.536325	174.824	354.784	627.481	424.026	424.026	424.026	0.443243	-80.1113	15.6556	100.451	356.474	190.846	204.146	204.146	204.146	-79.6579	10.8248	-9.56662	23.8404	-1.11916	2.51441	0.319079	-0.348808	2.63596	102.003	-134.699	15.3883	0	0	0.355529	40.4066
0	18.4696	0	0	21.1899	0.905706	-28.7831	-0.153198	-0.0419275	-0.025009	-12.0202	2.78E-15	-3.65273	0	0	0.00874656	0.252473	-10.9085	-0.26471	163.603	353.924	625.659	425.732	425.732	425.732	0.558358	-79.8186	15.6423	83.853	356.572	190.524	204.146	204.146	204.146	-79.3622	10.7792	-9.6183	21.8818	-1.33632	2.4686	0.120232	-0.2278	2.58245	138.022	-123.664	12.6207	0	0	0.518118	39.6034
0	18.7221	0	0	21.3988	0.891184	-28.3896	-0.15985	-0.0390093	-0.0324122	-10.5846	-2.29E-15	-3.70769	0	0	0.00515645	0.213226	-9.30851	0.136009	151.865	352.844	624.46	427.366	427.366	427.366	0.788506	-79.475	15.4998	67.2678	356.634	190.289	204.146	204.146	204.146	-79.0213	10.5792	-9.67242	19.9003	-1.56699	2.28159	-0.0364137	-0.124672	2.54041	171.079	-103.284	8.84237	0	0	0.654305	38.6412
0	18.8093	0	0	21.3881	0.871727	-27.8577	-0.167537	-0.0349737	-0.0386651	-8.98806	-3.35E-15	-3.61983	0	0	0.00205475	0.145622	-7.65198	0.607039	139.613	351.586	623.924	428.79	428.79	428.79	1.12244	-79.0493	15.2241	50.6599	356.661	190.153	204.146	204.146	204.146	-78.6048	10.2315	-9.71831	17.9663	-1.81243	2.00242	-0.142887	-0.0454701	2.5245	196.787	-74.768	4.71155	0	0	0.741106	37.5334
0	18.7048	0	0	21.1367	0.848268	-27.2093	-0.17554	-0.0301381	-0.0431595	-7.30487	-4.49E-15	-3.35524	0	0	-0.000371677	0.0628707	-5.94759	1.08945	126.867	350.209	624.084	429.915	429.915	429.915	1.54424	-78.506	14.8167	33.9984	356.658	190.131	204.146	204.146	204.146	-78.0776	9.74944	-9.74566	16.1216	-2.08267	1.68851	-0.192351	0.0120971	2.53836	209.31	-40.0908	0.862746	0	0	0.764538	36.2927
0	18.382	0	0	20.6259	0.821665	-26.4649	-0.182788	-0.0250449	-0.0453671	-5.58895	1.14E-15	-2.90216	0	0	-0.00195617	-0.0197152	-4.20173	1.53178	113.677	348.779	624.963	430.714	430.714	430.714	2.03484	-77.8073	14.2846	17.2607	356.629	190.235	204.146	204.146	204.146	-77.4023	9.15199	-9.74596	14.3802	-2.39208	1.39405	-0.178474	0.0520903	2.57498	202.344	-2.72852	-2.10506	0	0	0.719437	34.9336
0	17.817	0	0	19.8402	0.792594	-25.6402	-0.188147	-0.0198797	-0.0450643	-3.87535	3.27E-16	-2.21275	0	0	-0.00264664	-0.0873187	-2.42068	1.89706	100.122	347.364	626.575	431.208	431.208	431.208	2.57386	-76.9169	13.6391	0.435439	356.585	190.472	204.146	204.146	204.146	-76.542	8.4614	-9.71359	12.7349	-2.75517	1.15904	-0.0987813	0.0800498	2.62276	171.388	33.7071	-3.83748	0	0	0.608959	33.4739
0	16.9905	0	0	18.7693	0.76151	-24.7456	-0.190601	-0.0146908	-0.0423585	-2.17482	9.80E-16	-1.24016	0	0	-0.0024654	-0.127368	-0.612327	2.1672	86.3214	346.034	628.921	431.465	431.465	431.465	3.14187	-75.8017	12.8963	-16.477	356.534	190.841	204.146	204.146	204.146	-75.4628	7.70163	-9.64745	11.1637	-3.18326	1.0016	0.0434548	0.0984804	2.66406	114.935	65.3271	-4.19698	0	0	0.437752	31.936
0	15.8888	0	0	17.4086	0.728658	-23.786	-0.189515	-0.00944096	-0.037918	-0.489019	-1.29E-15	0.0366641	0	0	-0.00147634	-0.130249	1.21306	2.34376	72.4319	344.847	631.985	431.577	431.577	431.577	3.72224	-74.4341	12.0764	-33.4663	356.49	191.33	204.146	204.146	204.146	-74.1355	6.89718	-9.55198	9.63777	-3.6825	0.915186	0.239003	0.110214	2.68617	34.9821	89.3392	-3.29088	0	0	0.208671	30.3462
0	14.5043	0	0	15.76	0.694168	-22.763	-0.184784	-0.00438996	-0.0325839	1.16954	-3.19E-15	1.5567	0	0	0.000314128	-0.0891828	3.04248	2.44531	58.6411	343.851	635.729	431.649	431.649	431.649	4.30205	-72.792	11.2044	-50.5165	356.468	191.915	204.146	204.146	204.146	-72.5366	6.073	-9.43741	8.12803	-4.25256	0.871721	0.472921	0.113515	2.67628	-63.8544	103.017	-1.33521	0	0	-0.0792143	28.7346
0	12.8355	0	0	13.8311	0.658144	-21.6779	-0.176974	0.000299861	-0.0276703	2.74406	-3.27E-16	3.20838	0	0	0.00281628	0.000271732	4.86027	2.50174	45.1591	343.078	640.092	431.787	431.787	431.787	4.87167	-70.8594	10.3091	-67.611	356.485	192.558	204.146	204.146	204.146	-70.6481	5.25493	-9.31861	6.60992	-4.88687	0.830007	0.723421	0.110542	2.62989	-174.053	105.831	1.27209	0	0	-0.419442	27.134
0	10.8862	0	0	11.6349	0.620818	-20.5361	-0.167197	0.00427067	-0.0247581	4.11605	4.25E-15	4.80182	0	0	0.00584106	0.140304	6.64807	2.54645	32.2055	342.543	644.985	432.087	432.087	432.087	5.42368	-68.6258	9.42301	-84.7391	356.557	193.214	204.146	204.146	204.146	-68.4576	4.47051	-9.21301	5.06737	-5.57279	0.745855	0.966226	0.105068	2.54774	-287.051	98.4254	4.11685	0	0	-0.794915	25.58
0	8.66572	0	0	9.189	0.58269	-19.3519	-0.157114	0.00742022	-0.0252652	5.07603	1.96E-15	6.12972	0	0	0.00872842	0.330268	8.38456	2.60849	19.9969	342.243	650.295	432.629	432.629	432.629	5.95201	-66.0858	8.57966	-101.901	356.696	193.839	204.146	204.146	204.146	-65.9577	3.74892	-9.13797	3.4954	-6.29141	0.581295	1.18294	0.101291	2.4337	-396.029	82.7895	6.71424	0	0	-1.17967	24.1107
0	6.18869	0	0	6.51415	0.5446	-18.1515	-0.148852	0.0095369	-0.0302199	5.32137	-1.63E-15	6.95648	0	0	0.0101137	0.565824	10.0453	2.7075	8.73851	342.164	655.889	433.469	433.469	433.469	6.45166	-63.2388	7.81093	-119.112	356.906	194.399	204.146	204.146	204.146	-63.1458	3.11903	-9.10794	1.90143	-7.01778	0.310844	1.36413	0.101444	2.2958	-496.761	61.0872	8.6537	0	0	-1.54233	22.7678
0	3.47703	0	0	3.63556	0.507692	-16.9723	-0.14498	0.0104782	-0.039835	4.46949	-2.61E-15	7.06988	0	0	0.00755679	0.838503	11.6031	2.85217	-1.38037	342.278	661.618	434.638	434.638	434.638	6.91881	-60.0909	7.14217	-136.398	357.184	194.888	204.146	204.146	204.146	-60.0258	2.60579	-9.13159	0.304867	-7.72222	-0.0752635	1.50843	0.104016	2.13854	-587.809	35.4665	9.58808	0	0	-1.85138	21.5957
0	0.562859	0	0	0.585118	0.473262	-15.8588	-0.147676	0.0103402	-0.0537771	2.17908	-6.53E-16	6.34033	0	0	-0.002026	1.13598	13.0285	3.0412	-10.1891	342.549	667.322	436.137	436.137	436.137	7.35048	-56.6568	6.58703	-153.782	357.518	195.339	204.146	204.146	204.146	-56.6114	2.2254	-9.20889	-1.26446	-8.37346	-0.570923	1.61775	0.106879	1.9687	-668.477	8.23053	9.32818	0	0	-2.07472	20.6417
0	-2.50889	0	0	-2.59571	0.44259	-14.8563	-0.158192	0.00925968	-0.0710163	-1.75016	3.27E-16	4.74316	0	0	-0.0213576	1.443	14.292	3.26526	-17.5385	342.936	672.833	437.937	437.937	437.937	7.74386	-52.9641	6.1433	-171.271	357.883	195.835	204.146	204.146	204.146	-52.9287	1.98059	-9.32942	-2.76915	-8.94204	-1.15589	1.69666	0.105803	1.79068	-738.833	-18.5674	7.88466	0	0	-2.18691	19.953
0	-5.67992	0	0	-5.85451	0.416741	-14.0041	-0.176923	0.00730785	-0.0903634	-7.34958	1.80E-15	2.38623	0	0	-0.0517571	1.743	15.3654	3.50889	-23.3049	343.398	677.983	439.986	439.986	439.986	8.09486	-49.0538	5.79062	-188.833	358.25	196.509	204.146	204.146	204.146	-49.0192	1.85697	-9.47204	-4.16804	-9.40424	-1.79832	1.74746	0.0951864	1.60829	-798.019	-43.5056	5.52631	0	0	-2.17034	19.5744
0	-8.88014	0	0	-9.12808	0.396417	-13.3296	-0.203575	0.00453781	-0.110483	-14.4818	-1.14E-15	-0.467686	0	0	-0.0921597	2.01996	16.2251	3.75138	-27.3972	343.893	682.608	442.214	442.214	442.214	8.39556	-44.9807	5.49099	-206.381	358.579	197.528	204.146	204.146	204.146	-44.9394	1.82197	-9.6057	-5.42017	-9.74579	-2.45706	1.77216	0.0724673	1.42846	-845.09	-64.9438	2.7288	0	0	-2.02139	19.5445
0	-12.0309	0	0	-12.3445	0.381856	-12.8441	-0.23695	0.0014765	-0.129985	-22.8267	-5.88E-15	-3.37387	0	0	-0.138431	2.26014	16.8538	3.96711	-29.7633	344.381	686.556	444.546	444.546	444.546	8.6316	-40.8121	5.19276	-223.762	358.829	199.081	204.146	204.146	204.146	-40.76	1.82693	-9.69188	-6.48955	-9.96381	-3.08367	1.77177	0.039348	1.25741	-879.213	-80.8224	0.079763	0	0	-1.75313	19.8918
0	-15.0499	0	0	-15.4269	0.37287	-12.5434	-0.275078	-0.000491391	-0.147172	-31.9223	0	-5.74533	0	0	-0.183761	2.45337	17.2425	4.12566	-30.3959	344.835	689.694	446.908	446.908	446.908	8.78206	-36.6241	4.83841	-240.759	358.96	201.349	204.146	204.146	204.146	-36.5623	1.81253	-9.68989	-7.34922	-10.0667	-3.62467	1.74981	0.00256109	1.10069	-901.278	-88.6034	-1.88403	0	0	-1.39721	20.6328
0	-17.8561	0	0	-18.2984	0.368988	-12.4133	-0.315676	-0.000122168	-0.160276	-41.2532	9.15E-15	-7.06272	0	0	-0.220122	2.59375	17.3907	4.19324	-29.3334	345.233	691.918	449.242	449.242	449.242	8.82332	-32.4974	4.37456	-257.095	358.945	204.485	204.146	204.146	204.146	-32.4327	1.71721	-9.56487	-7.98419	-10.0719	-4.0253	1.71689	-0.0268391	0.962028	-915.135	-85.7662	-2.88113	0	0	-0.9975	21.7699
0	-20.3745	0	0	-20.8865	0.369643	-12.4353	-0.356419	0.00283304	-0.167394	-50.3186	6.53E-15	-7.05028	0	0	-0.240166	2.68041	17.3063	4.13701	-26.6534	345.571	693.153	451.501	451.501	451.501	8.7347	-28.5131	3.76199	-272.459	358.779	208.595	204.146	204.146	204.146	-28.457	1.48749	-9.29506	-8.39285	-10.0025	-4.23551	1.68693	-0.0404459	0.843709	-926.724	-72.4868	-2.79722	0	0	-0.595571	23.2925
0	-22.539	0	0	-23.1262	0.374268	-12.5903	-0.395157	0.00682265	-0.167036	-58.6804	-1.31E-14	-5.78925	0	0	-0.238805	2.71775	17.0035	3.93167	-22.4612	345.86	693.359	453.654	453.654	453.654	8.50276	-24.748	2.98346	-286.519	358.473	213.718	204.146	204.146	204.146	-24.7142	1.08839	-8.87498	-8.58613	-9.88314	-4.21785	1.67477	-0.034094	0.745216	-942.552	-51.77	-1.58096	0	0	-0.217884	25.1787
0	-24.2949	0	0	-24.9619	0.382284	-12.8583	-0.42983	0.011485	-0.158571	-65.9521	1.31E-15	-3.37444	0	0	-0.213893	2.71545	16.5012	3.56706	-16.873	346.124	692.526	455.68	455.68	455.68	8.12269	-21.2723	2.04837	-298.948	358.052	219.824	204.146	204.146	204.146	-21.2728	0.511867	-8.31322	-8.58491	-9.73665	-3.95585	1.68403	-0.0081657	0.666444	-965.245	-27.0881	0.679269	0	0	0.127189	27.3977
0	-25.6002	0	0	-26.3501	0.393176	-13.2217	-0.458437	0.0178579	-0.141952	-71.7657	-3.92E-15	0.150987	0	0	-0.16627	2.68733	15.82	3.05318	-10.0029	346.401	690.681	457.556	457.556	457.556	7.60153	-18.1461	0.993465	-309.447	357.54	226.811	204.146	204.146	204.146	-18.1877	-0.219874	-7.63097	-8.41565	-9.58127	-3.45965	1.70815	0.0328961	0.605901	-994.041	-0.972976	3.68376	0	0	0.441498	29.9128
0	-26.4292	0	0	-27.2623	0.406633	-13.6692	-0.478984	0.0277082	-0.117949	-75.7426	-1.31E-15	4.74084	0	0	-0.0998259	2.6495	14.9806	2.42129	-1.95405	346.73	687.881	459.251	459.251	459.251	6.96332	-15.4156	-0.121057	-317.764	356.975	234.52	204.146	204.146	204.146	-15.4979	-1.05691	-6.86283	-8.10514	-9.4298	-2.76689	1.72896	0.082247	0.564129	-1023.99	25.1549	6.93528	0	0	0.731279	32.6829
0	-26.7753	0	0	-27.6904	0.422713	-14.2016	-0.490063	0.0419635	-0.0881435	-77.5818	-1.05E-14	10.1758	0	0	-0.0217262	2.61774	14.0012	1.71969	7.18306	347.145	684.216	460.717	460.717	460.717	6.25336	-13.1092	-1.22089	-323.712	356.409	242.751	204.146	204.146	204.146	-13.2249	-1.93044	-6.0585	-7.67475	-9.28922	-1.93768	1.72362	0.130246	0.543822	-1048.21	50.114	9.85796	0	0	1.00524	35.6642
0	-26.6551	0	0	-27.651	0.441895	-14.8335	-0.490416	0.059359	-0.0551029	-77.0989	1.31E-14	15.9101	0	0	0.0582016	2.60518	12.8966	1.00558	17.3275	347.668	679.81	461.885	461.885	461.885	5.53739	-11.2342	-2.23072	-327.176	355.927	251.283	204.146	204.146	204.146	-11.372	-2.76589	-5.28168	-7.1354	-9.16142	-1.0452	1.66977	0.166428	0.548526	-1058.87	72.322	11.9915	0	0	1.27395	38.8121
0	-26.1112	0	0	-27.1887	0.464965	-15.5886	-0.479393	0.0766372	-0.0220476	-74.3862	-7.84E-15	21.1187	0	0	0.129251	2.62081	11.6766	0.334574	28.4005	348.309	674.817	462.665	462.665	462.665	4.89272	-9.77478	-3.08835	-328.117	355.634	259.891	204.146	204.146	204.146	-9.9237	-3.4976	-4.6031	-6.48394	-9.04498	-0.163738	1.54897	0.181962	0.581679	-1048.46	89.973	13.077	0	0	1.54647	42.0821
0	-25.2114	0	0	-26.3743	0.492768	-16.4912	-0.459166	0.0902711	0.0086433	-70.0982	2.94E-15	24.956	0	0	0.183235	2.66889	10.3456	-0.250113	40.3171	349.056	669.414	462.956	462.956	462.956	4.39365	-8.69401	-3.75572	-326.572	355.64	268.362	204.146	204.146	204.146	-8.84713	-4.08122	-4.08868	-5.70101	-8.9374	0.643869	1.35802	0.172575	0.646038	-1015.01	102.067	13.0074	0	0	1.83076	45.4323
0	-24.0395	0	0	-25.2944	0.525949	-17.5575	-0.434707	0.097887	0.0357031	-65.3763	-7.84E-15	26.8112	0	0	0.217332	2.74964	8.9027	-0.726464	52.9794	349.888	663.802	462.653	462.653	462.653	4.09712	-7.9429	-4.22225	-322.632	356.04	276.503	204.146	204.146	204.146	-8.09872	-4.49906	-3.78765	-4.75172	-8.8374	1.33645	1.10654	0.139526	0.742066	-961.417	108.81	11.7697	0	0	2.12921	48.8232
0	-22.6799	0	0	-24.0345	0.564774	-18.7894	-0.411054	0.0984156	0.0587965	-61.3702	-1.96E-15	26.4168	0	0	0.233499	2.86036	7.34312	-1.09978	66.2713	350.772	658.186	461.661	461.661	461.661	4.03341	-7.4757	-4.5001	-316.412	356.89	284.149	204.146	204.146	204.146	-7.63738	-4.75703	-3.72426	-3.58894	-8.74699	1.9018	0.816118	0.0904914	0.869829	-893.605	111.567	9.49305	0	0	2.43508	52.2181
0	-21.2026	0	0	-22.6622	0.609004	-20.1711	-0.390878	0.0917575	0.0788182	-58.7653	5.88E-15	23.8571	0	0	0.235719	2.99719	5.66001	-1.40483	80.0567	351.671	652.773	459.915	459.915	459.915	4.20261	-7.26367	-4.61415	-308.021	358.203	291.157	204.146	204.146	204.146	-7.43671	-4.87559	-3.89426	-2.15899	-8.67276	2.35983	0.513655	0.0334462	1.02535	-817.932	110.89	6.67331	0	0	2.73147	55.5816
0	-19.6555	0	0	-21.2192	0.6578	-21.6675	-0.37393	0.0790346	0.0966271	-57.5871	0	19.5753	0	0	0.228191	3.15724	3.84714	-1.70358	94.1811	352.545	647.755	457.398	457.398	457.398	4.57633	-7.30139	-4.59106	-297.541	359.941	297.405	204.146	204.146	204.146	-7.49103	-4.87916	-4.26634	-0.409336	-8.62694	2.76168	0.232567	-0.0195412	1.20692	-740.761	107.587	3.86853	0	0	2.9982	58.8797
0	-18.0646	0	0	-19.7207	0.709693	-23.2254	-0.358164	0.0623553	0.112939	-57.3261	7.19E-15	14.2795	0	0	0.215111	3.34085	1.90164	-2.07635	108.479	353.358	643.301	454.156	454.156	454.156	5.1048	-7.60494	-4.45092	-285.03	362.024	302.781	204.146	204.146	204.146	-7.81412	-4.78768	-4.78894	1.70219	-8.62649	3.18307	0.011514	-0.0581304	1.41084	-669.421	101.492	1.6409	0	0	3.22597	62.0786
0	-16.4396	0	0	-18.1617	0.762621	-24.7778	-0.341076	0.0439849	0.127268	-57.2117	3.27E-15	8.76789	0	0	0.200517	3.55335	-0.173885	-2.60573	122.79	354.081	639.547	450.315	450.315	450.315	5.72695	-8.20433	-4.20301	-270.537	364.351	307.188	204.146	204.146	204.146	-8.43249	-4.61216	-5.40074	4.19768	-8.69068	3.71095	-0.107183	-0.0712711	1.63512	-611.818	92.3383	0.493792	0	0	3.4265	65.1447
0	-14.78	0	0	-16.5255	0.814054	-26.2501	-0.320281	0.0261403	0.138166	-56.4489	-5.88E-15	3.81373	0	0	0.187472	3.8052	-2.37011	-3.35374	136.981	354.698	636.592	446.078	446.078	446.078	6.38125	-9.13394	-3.84614	-254.113	366.816	310.544	204.146	204.146	204.146	-9.37674	-4.35427	-6.04203	7.07008	-8.83621	4.42289	-0.0848194	-0.0504674	1.87528	-574.951	80.0331	0.77337	0	0	3.62931	68.0453
0	-13.0829	0	0	-14.7947	0.861253	-27.5691	-0.294416	0.0105558	0.143252	-54.4604	-7.84E-15	0.0309901	0	0	0.176961	4.10886	-4.67107	-4.33723	150.972	355.203	634.499	441.717	441.717	441.717	7.01503	-10.4228	-3.37377	-235.829	369.326	312.795	204.146	204.146	204.146	-10.6724	-4.01053	-6.66439	10.2764	-9.07062	5.36213	0.0956985	0.00872756	2.12481	-560.392	65.4466	2.54426	0	0	3.84569	70.7492
0	-11.3489	0	0	-12.9611	0.901648	-28.6734	-0.263567	-0.00161162	0.140707	-51.0091	0	-2.20596	0	0	0.167499	4.47247	-7.05524	-5.51073	164.752	355.601	633.314	437.535	437.535	437.535	7.59058	-12.0866	-2.7823	-215.787	371.811	313.927	204.146	204.146	204.146	-12.333	-3.57968	-7.23669	13.7357	-9.38598	6.51654	0.417969	0.103172	2.3732	-562.999	49.8148	5.85343	0	0	4.0388	73.2267
0	-9.58681	0	0	-11.034	0.933283	-29.5223	-0.229237	-0.00964649	0.129385	-46.2029	0	-2.79019	0	0	0.156066	4.8917	-9.49724	-6.76586	178.378	355.894	633.079	433.82	433.82	433.82	8.08817	-14.1232	-2.07905	-194.122	374.233	313.974	204.146	204.146	204.146	-14.3562	-3.07029	-7.74717	17.3329	-9.75459	7.8104	0.824699	0.221092	2.60629	-570.036	34.8815	10.4258	0	0	4.11069	75.4495
0	-7.81553	0	0	-9.04352	0.955233	-30.1031	-0.1941	-0.0133218	0.109769	-40.4347	2.61E-15	-1.88298	0	0	0.140053	5.3439	-11.9697	-7.95028	191.94	356.076	633.849	430.803	430.803	430.803	8.50672	-16.5124	-1.28635	-171	376.582	313.021	204.146	204.146	204.146	-16.723	-2.50529	-8.20203	20.9306	-10.1304	9.1137	1.2398	0.342274	2.80548	-568.207	22.4637	15.7365	0	0	3.97061	77.389
0	-6.06374	0	0	-7.03733	0.967859	-30.4341	-0.161407	-0.0130064	0.0836235	-34.2696	6.53E-16	0.129824	0	0	0.119049	5.78812	-14.4452	-8.89888	205.529	356.126	635.692	428.614	428.614	428.614	8.86228	-19.2174	-0.438938	-146.615	378.872	311.194	204.146	204.146	204.146	-19.4005	-1.92049	-8.62179	24.3869	-10.4578	10.2649	1.58425	0.444121	2.94692	-546.842	14.7534	21.04	0	0	3.58623	79.0148
0	-4.3661	0	0	-5.07224	0.972771	-30.5623	-0.134332	-0.0097426	0.053994	-28.3238	-3.27E-15	2.71982	0	0	0.0953274	6.17233	-16.8975	-9.46682	219.187	356.021	638.674	427.266	427.266	427.266	9.18458	-22.1906	0.425121	-121.173	381.134	308.65	204.146	204.146	204.146	-22.3452	-1.35688	-9.03643	27.5776	-10.6866	11.101	1.7986	0.504832	3.00932	-501.337	13.358	25.7277	0	0	3.00757	80.2976
0	-2.75837	0	0	-3.20358	0.972469	-30.5544	-0.115217	-0.005149	0.0244493	-23.1375	-2.29E-15	5.32043	0	0	0.0726521	6.44559	-19.3035	-9.55516	232.891	355.749	642.845	426.663	426.663	426.663	9.51103	-25.3788	1.276	-94.8827	383.407	305.554	204.146	204.146	204.146	-25.5082	-0.850159	-9.48007	30.4166	-10.7868	11.4872	1.84786	0.51305	2.97995	-431.115	19.2404	29.5082	0	0	2.32665	81.2138
0	-1.27187	0	0	-1.47591	0.969759	-30.4837	-0.105233	-0.00128276	-0.00158893	-19.0886	3.27E-16	7.4071	0	0	0.0543272	6.5707	-21.6424	-9.12585	246.543	355.322	648.204	426.621	426.621	426.621	9.87923	-28.7292	2.10079	-67.9382	385.726	302.069	204.146	204.146	204.146	-28.8398	-0.422195	-9.98549	32.8705	-10.7586	11.3427	1.72438	0.475262	2.86357	-337.858	32.4477	32.5201	0	0	1.63503	81.7518
0	0.0708002	0	0	0.0820875	0.967138	-30.4153	-0.103808	0.000522921	-0.0216311	-16.2817	-1.96E-15	8.64322	0	0	0.0415705	6.53278	-23.8952	-8.2072	259.972	354.787	654.692	426.918	426.918	426.918	10.3187	-32.195	2.90565	-40.5038	388.11	298.332	204.146	204.146	204.146	-32.295	-0.0779068	-10.5787	34.9586	-10.6298	10.6572	1.44528	0.413498	2.68201	-223.921	51.7308	34.775	0	0	0.995494	81.9128
0	1.2574	0	0	1.4578	0.966371	-30.3952	-0.10904	-0.000321243	-0.0344205	-14.5587	2.29E-15	8.8715	0	0	0.033448	6.34212	-26.0418	-6.89098	272.948	354.214	662.17	427.329	427.329	427.329	10.8451	-35.7384	3.71093	-12.7036	390.562	294.456	204.146	204.146	204.146	-35.8368	0.19178	-11.2751	36.7396	-10.4449	9.49487	1.04749	0.347598	2.46124	-93.0681	72.3962	36.2523	0	0	0.439241	81.7064
0	2.28496	0	0	2.65067	0.968303	-30.4457	-0.118028	-0.00350334	-0.0401146	-13.5359	9.80E-16	8.09709	0	0	0.02782	6.03247	-28.0591	-5.32176	285.2	353.682	670.426	427.667	427.667	427.667	11.4581	-39.3316	4.54206	15.381	393.065	290.523	204.146	204.146	204.146	-39.4378	0.403122	-12.0773	38.2903	-10.2512	7.98734	0.583206	0.29592	2.22877	48.514	89.2289	36.6198	0	0	-0.0283001	81.1422
0	3.15525	0	0	3.6651	0.972924	-30.5663	-0.127477	-0.00852627	-0.0399389	-12.708	-2.29E-15	6.3858	0	0	0.0225791	5.65507	-29.9201	-3.67818	296.44	353.258	679.182	427.801	427.801	427.801	12.1433	-42.9544	5.41955	43.7056	395.584	286.585	204.146	204.146	204.146	-43.0778	0.571707	-12.9746	39.6837	-10.0869	6.31215	0.117281	0.268508	2.00531	190.214	97.71	35.5524	0	0	-0.41206	80.2229
0	3.86807	0	0	4.50155	0.979555	-30.7388	-0.134841	-0.0151032	-0.0355964	-11.6344	-1.47E-15	3.80986	0	0	0.0165692	5.26931	-31.5941	-2.14642	306.391	352.984	688.116	427.664	427.664	427.664	12.8746	-46.5886	6.35053	72.2498	398.077	282.67	204.146	204.146	204.146	-46.7394	0.706318	-13.9435	40.9719	-9.97192	4.66192	-0.288467	0.268056	1.8058	319.199	95.9398	32.8073	0	0	-0.714728	78.9412
0	4.41472	0	0	5.14864	0.98708	-30.9338	-0.139429	-0.0231361	-0.0288912	-10.1198	4.90E-16	0.452322	0	0	0.00990943	4.93223	-33.049	-0.892586	314.82	352.867	696.894	427.241	427.242	427.241	13.6183	-50.2122	7.32413	101.006	400.491	278.78	204.146	204.146	204.146	-50.4016	0.806614	-14.9481	42.1778	-9.90596	3.21137	-0.597322	0.285254	1.63534	425.511	83.9538	28.3354	0	0	-0.928509	77.2801
0	4.77502	0	0	5.57984	0.994122	-31.1155	-0.142333	-0.03236	-0.0218944	-8.24645	6.53E-16	-3.54252	0	0	0.00374109	4.69011	-34.2536	-0.041606	321.558	352.894	705.2	426.562	426.562	426.562	14.336	-53.7957	8.31146	129.973	402.766	274.893	204.146	204.146	204.146	-54.0362	0.864874	-15.9414	43.2965	-9.87319	2.09334	-0.789834	0.308679	1.49896	502.096	64.2684	22.4923	0	0	-1.02946	75.2169
0	4.91832	0	0	5.75537	0.999183	-31.2457	-0.145916	-0.0418787	-0.0171282	-6.3267	2.61E-15	-7.91152	0	0	-0.00033771	4.57239	-35.1804	0.334361	326.506	353.04	712.766	425.679	425.679	425.679	14.9876	-57.3025	9.26917	159.155	404.835	270.981	204.146	204.146	204.146	-57.6068	0.870122	-16.8686	44.3014	-9.85009	1.38625	-0.86411	0.32788	1.40196	546.672	40.8201	15.9599	0	0	-0.997442	72.7265
0	4.80772	0	0	5.62823	1.00075	-31.286	-0.15284	-0.0507836	-0.0172401	-4.7787	3.92E-15	-12.3349	0	0	-0.00107314	4.58879	-35.8075	0.218063	329.635	353.282	719.385	424.657	424.657	424.658	15.5343	-60.6913	10.1448	188.561	406.625	267.02	204.146	204.146	204.146	-61.0711	0.812397	-17.6715	45.1512	-9.81254	1.11217	-0.830173	0.333065	1.34767	560.822	16.6672	10.0854	0	0	-0.833237	69.7844
0	4.40598	0	0	5.15274	0.997315	-31.1977	-0.165419	-0.057671	-0.0251564	-4.02244	-5.23E-15	-16.3903	0	0	0.00173461	4.72914	-36.1206	-0.357705	330.98	353.606	724.924	423.57	423.57	423.57	15.9411	-63.9212	10.8827	218.192	408.063	263.012	204.146	204.146	204.146	-64.3845	0.68572	-18.2931	45.7988	-9.74069	1.24326	-0.701507	0.318118	1.33846	548.394	-6.09777	6.18638	0	0	-0.566797	66.3706
0	3.68206	0	0	4.29404	0.987374	-30.9414	-0.184966	-0.0612483	-0.0434608	-4.37629	3.92E-15	-19.6217	0	0	0.00679881	4.96603	-36.1157	-1.31863	330.633	354.001	729.327	422.489	422.489	422.489	16.1793	-66.9555	11.4301	248.034	409.075	259.004	204.146	204.146	204.146	-67.5044	0.489504	-18.6828	46.1978	-9.62143	1.71188	-0.499231	0.277516	1.37172	515.412	-27.8833	5.44625	0	0	-0.250691	62.4748
0	2.6177	0	0	3.03766	0.969413	-30.4747	-0.211412	-0.0600086	-0.074301	-5.98748	0	-21.5213	0	0	0.0113323	5.25982	-35.8003	-2.55935	328.742	354.457	732.607	421.486	421.486	421.486	16.2285	-69.7662	11.7432	278.034	409.59	255.096	204.146	204.146	204.146	-70.395	0.229343	-18.8016	46.3103	-9.44958	2.42247	-0.246747	0.212679	1.4426	468.568	-49.441	7.99245	0	0	0.059245	58.1061
0	1.21368	0	0	1.39799	0.94194	-29.7522	-0.243098	-0.0526127	-0.119165	-8.78018	1.31E-15	-21.6016	0	0	0.0114912	5.56497	-35.1948	-3.95428	325.502	354.962	734.838	420.637	420.637	420.637	16.0769	-72.3367	11.7952	308.079	409.547	251.442	204.146	204.146	204.146	-73.0311	-0.0816954	-18.6269	46.1118	-9.22807	3.26291	0.0264578	0.129638	1.54499	416.122	-71.8318	12.8478	0	0	0.323131	53.3039
0	-0.504877	0	0	-0.575743	0.903641	-28.7273	-0.276597	-0.0379808	-0.178656	-12.3994	1.96E-15	-19.4699	0	0	0.00332648	5.83696	-34.3327	-5.36882	321.152	355.495	736.139	420.019	420.019	420.019	15.7211	-74.6637	11.5843	337.975	408.9	248.235	204.146	204.146	204.146	-75.4012	-0.420423	-18.1563	45.5952	-8.96732	4.11561	0.285651	0.0399298	1.67133	368.508	-94.8581	17.8649	0	0	0.531991	48.1481
0	-2.48483	0	0	-2.79803	0.853678	-27.3595	-0.306819	-0.0158156	-0.252152	-16.1763	-1.31E-15	-14.9708	0	0	-0.0156901	6.03836	-33.2592	-6.67026	315.971	356.031	736.659	419.712	419.712	419.712	15.1638	-76.7574	11.1407	367.435	407.627	245.691	204.146	204.146	204.146	-77.5086	-0.750699	-17.4112	44.7724	-8.68382	4.86725	0.499416	-0.0460077	1.81158	336.822	-117.748	20.5836	0	0	0.709253	42.7615
0	-4.64508	0	0	-5.1531	0.792059	-25.6249	-0.326726	0.0129217	-0.337403	-19.074	-1.96E-15	-8.31836	0	0	-0.0446651	6.14304	-32.0285	-7.73685	310.255	356.542	736.56	419.794	419.794	419.794	14.4131	-78.6392	10.5285	396.076	405.738	244.012	204.146	204.146	204.146	-79.3702	-1.02321	-16.4376	43.6731	-8.39783	5.41595	0.639242	-0.119352	1.95085	333.166	-138.787	19.0964	0	0	0.901819	37.3015
0	-6.88315	0	0	-7.5107	0.719908	-23.5279	-0.327747	0.0457957	-0.430483	-19.7695	6.53E-16	-0.15657	0	0	-0.0782335	6.13812	-30.7	-8.46562	304.313	357	736.006	420.328	420.328	420.328	13.4841	-80.3344	9.83968	423.422	403.29	243.344	204.146	204.146	204.146	-81.0115	-1.18092	-15.3037	42.3414	-8.13039	5.67657	0.679121	-0.173331	2.06987	370.165	-156.096	12.8855	0	0	1.16771	31.9403
0	-9.08938	0	0	-9.74941	0.639506	-21.11	-0.302108	0.0790698	-0.526186	-17.0179	-3.92E-15	8.4942	0	0	-0.108013	6.0236	-29.3336	-8.77981	298.437	357.388	735.153	421.355	421.355	421.355	12.4016	-81.8617	9.17814	448.933	400.383	243.731	204.146	204.146	204.146	-82.4555	-1.17034	-14.0933	40.8316	-7.8998	5.58575	0.603668	-0.204573	2.14705	457.038	-168.485	2.9411	0	0	1.55449	26.8431
0	-11.1657	0	0	-11.7792	0.55404	-18.4506	-0.246063	0.10845	-0.618548	-10.1718	-9.80E-16	16.4202	0	0	-0.125715	5.81032	-27.9849	-8.6358	292.885	357.697	734.14	422.881	422.881	422.881	11.2036	-83.2206	8.64038	472.036	397.155	245.063	204.146	204.146	204.146	-83.7108	-0.954536	-12.8958	39.2032	-7.7186	5.10746	0.409904	-0.21519	2.15996	596.767	-176.321	-8.90312	0	0	2.07864	22.1514
0	-13.0413	0	0	-13.5535	0.46718	-15.6608	-0.162847	0.13015	-0.701847	0.351851	2.29E-15	22.4782	0	0	-0.125998	5.51739	-26.7011	-8.02961	287.859	357.933	733.079	424.872	424.872	424.872	9.94026	-84.3862	8.29801	492.171	393.757	247.06	204.146	204.146	204.146	-84.7636	-0.522321	-11.793	37.5161	-7.59257	4.24034	0.110694	-0.206958	2.09878	782.979	-180.323	-21.0251	0	0	2.70582	17.9765
0	-14.6792	0	0	-15.0664	0.382636	-12.8701	-0.0623558	0.141633	-0.770661	13.0549	2.61E-15	25.8342	0	0	-0.107679	5.16931	-25.5172	-7.00188	283.485	358.112	732.052	427.255	427.255	427.255	8.66714	-85.3126	8.18604	508.838	390.325	249.283	204.146	204.146	204.146	-85.5786	0.109286	-10.846	35.8259	-7.5208	3.02426	-0.266324	-0.183737	1.96702	999.147	-181.708	-32.7204	0	0	3.34939	14.4004
0	-16.073	0	0	-16.3388	0.303799	-10.2103	0.0411256	0.142235	-0.819966	25.6863	-2.94E-15	26.1591	0	0	-0.0748394	4.79272	-24.4541	-5.63897	279.809	358.256	731.105	429.923	429.923	429.923	7.43749	-85.9447	8.29841	521.637	386.947	251.199	204.146	204.146	204.146	-86.1081	0.898368	-10.0849	34.18	-7.49651	1.54264	-0.679149	-0.150886	1.78078	1219.55	-181.37	-44.123	0	0	3.89007	11.479
0	-17.2355	0	0	-17.4015	0.233477	-7.79938	0.131701	0.133246	-0.845715	35.726	-3.27E-15	23.701	0	0	-0.0370321	4.41313	-23.5183	-4.06648	276.791	358.383	730.246	432.746	432.746	432.746	6.29474	-86.2333	8.58995	530.294	383.641	252.268	204.146	204.146	204.146	-86.3071	1.78485	-9.50479	32.6146	-7.50804	-0.0831319	-1.07763	-0.115996	1.56558	1413.57	-179.992	-55.3542	0	0	4.21988	9.24254
0	-18.1843	0	0	-18.2788	0.173744	-5.72902	0.194764	0.117521	-0.845459	40.9134	1.80E-15	19.2325	0	0	-0.00654922	4.05193	-22.7039	-2.43453	274.327	358.495	729.448	435.586	435.586	435.586	5.26892	-86.1512	8.98441	534.674	380.364	252.042	204.146	204.146	204.146	-86.1496	2.69774	-9.06931	31.1525	-7.53965	-1.70821	-1.41247	-0.0843205	1.34806	1552.05	-176.972	-65.6833	0	0	4.28678	7.69325
0	-18.9261	0	0	-18.9756	0.125903	-4.0597	0.21929	0.098718	-0.818865	39.6906	9.80E-16	13.8801	0	0	0.00725211	3.72422	-21.9958	-0.896818	272.268	358.572	728.654	438.31	438.31	438.31	4.37698	-85.7065	9.38714	534.791	377.03	250.246	204.146	204.146	204.146	-85.644	3.56142	-8.7218	29.8038	-7.57269	-3.18554	-1.64083	-0.0598478	1.15068	1611.88	-171.182	-73.3038	0	0	4.10646	6.80341
0	-19.4442	0	0	-19.4688	0.0905995	-2.82325	0.200052	0.0805974	-0.767545	31.5881	4.74E-15	8.8893	0	0	0.00399047	3.43801	-21.3735	0.411241	270.457	358.578	727.783	440.809	440.809	440.809	3.62633	-84.9519	9.70082	530.798	373.551	246.841	204.146	204.146	204.146	-84.8436	4.30119	-8.4008	28.566	-7.58782	-4.38811	-1.73783	-0.039992	0.989063	1581.46	-159.881	-76.1061	0	0	3.74433	6.51715
0	-19.6921	0	0	-19.7049	0.0680266	-2.0312	0.138856	0.0665198	-0.694805	17.4384	-4.90E-15	5.36394	0	0	-0.00508283	3.19478	-20.8145	1.38912	268.746	358.468	726.741	442.998	442.998	442.998	3.01915	-83.9867	9.84192	522.985	369.877	242.031	204.146	204.146	204.146	-83.8484	4.84972	-8.05589	27.4264	-7.56702	-5.22603	-1.69777	-0.0220668	0.869088	1461.42	-140.632	-72.7642	0	0	3.27072	6.75674
0	-19.5972	0	0	-19.6061	0.0581863	-1.68567	0.0453845	0.0590973	-0.604971	-0.573508	2.45E-16	4.01784	0	0	-0.000502499	2.99079	-20.2976	1.97948	267.019	358.199	725.43	444.824	444.824	444.824	2.55556	-82.9481	9.75652	511.77	366.023	236.236	204.146	204.146	204.146	-82.7959	5.15628	-7.66013	26.3652	-7.49595	-5.65427	-1.53753	-0.0010052	0.790211	1264.77	-111.028	-63.5761	0	0	2.73295	7.43191
0	-19.0759	0	0	-19.0855	0.0610824	-1.78738	-0.0636488	0.0595664	-0.502936	-19.2136	1.14E-15	4.9757	0	0	0.03525	2.81843	-19.8054	2.16901	265.194	357.743	723.757	446.258	446.258	446.258	2.23395	-81.9917	9.43277	497.677	362.077	230.011	204.146	204.146	204.146	-81.8405	5.19892	-7.21559	25.3599	-7.36522	-5.67134	-1.2847	0.0272039	0.746143	1012.22	-70.4279	-50.4522	0	0	2.14827	8.45003
0	-18.058	0	0	-18.0736	0.0767276	-2.33661	-0.166977	0.0669709	-0.394037	-34.8401	-6.53E-16	7.71512	0	0	0.104613	2.66682	-19.3267	1.98661	263.227	357.088	721.649	447.293	447.293	447.293	2.04791	-81.2611	8.90787	481.301	358.185	223.93	204.146	204.146	204.146	-81.1224	4.99625	-6.75059	24.3914	-7.17025	-5.31541	-0.971319	0.0607996	0.725514	728.45	-22.0404	-36.1492	0	0	1.52513	9.72529
0	-16.5169	0	0	-16.5455	0.104891	-3.32416	-0.244922	0.0769973	-0.284193	-44.4783	-1.63E-15	11.1313	0	0	0.188119	2.52198	-18.8585	1.50161	261.111	356.236	719.061	447.929	447.929	447.929	1.98139	-80.8538	8.26594	463.253	354.519	218.473	204.146	204.146	204.146	-80.7339	4.61261	-6.31017	23.4488	-6.91111	-4.66082	-0.637253	0.0957121	0.720751	440.262	27.0493	-23.1692	0	0	0.89234	11.1863
0	-14.4911	0	0	-14.5414	0.144664	-4.71531	-0.287133	0.0827863	-0.179722	-46.939	-6.86E-15	13.8642	0	0	0.253034	2.36704	-18.4067	0.8197	258.877	355.206	715.982	448.172	448.172	448.172	2.00546	-80.7953	7.62207	444.105	351.228	213.926	204.146	204.146	204.146	-80.6954	4.14919	-5.9425	22.5348	-6.59117	-3.81257	-0.32436	0.121553	0.729226	172.202	66.0967	-12.771	0	0	0.307972	12.7814
0	-12.0848	0	0	-12.1626	0.194047	-6.4347	-0.29629	0.0785005	-0.0866576	-43.2376	-3.92E-15	14.842	0	0	0.274158	2.1839	-17.9859	0.0734228	256.579	354.022	712.442	448.023	448.023	448.023	2.07989	-81.0366	7.09434	424.346	348.405	210.356	204.146	204.146	204.146	-80.9537	3.71993	-5.68561	21.6676	-6.21589	-2.89631	-0.069911	0.132936	0.756697	-56.1766	87.3582	-4.86434	0	0	-0.153581	14.4796
0	-9.44358	0	0	-9.54603	0.249861	-8.36389	-0.282758	0.0629304	-0.0112299	-35.7699	2.61E-15	13.7141	0	0	0.248477	1.95584	-17.6157	-0.595371	254.279	352.713	708.495	447.478	447.478	447.478	2.16129	-81.4774	6.7727	404.372	346.061	207.655	204.146	204.146	204.146	-81.4059	3.42117	-5.55871	20.8807	-5.79138	-2.04233	0.0883798	0.128108	0.810887	-225.749	89.2956	1.16997	0	0	-0.419922	16.2671
0	-6.72021	0	0	-6.83211	0.308197	-10.36	-0.257424	0.0404306	0.0417153	-27.1107	6.86E-15	10.9242	0	0	0.193005	1.67161	-17.3159	-1.06086	252.014	351.315	704.218	446.532	446.533	446.532	2.21414	-82.0012	6.69922	384.484	344.135	205.62	204.146	204.146	204.146	-81.9341	3.30899	-5.56045	20.2181	-5.32477	-1.36261	0.120919	0.119002	0.894968	-319.758	80.1906	5.55501	0	0	-0.463836	18.1387
0	-4.04649	0	0	-4.14153	0.365257	-12.2882	-0.228941	0.018039	0.0706424	-19.2876	5.06E-15	7.35622	0	0	0.131573	1.32909	-17.1007	-1.23998	249.774	349.875	699.686	445.18	445.18	445.18	2.21835	-82.5048	6.86607	364.883	342.523	204.032	204.146	204.146	204.146	-82.435	3.39363	-5.67243	19.7281	-4.82436	-0.927548	0.025482	0.120301	1.01183	-332.272	72.7134	7.9079	0	0	-0.338518	20.0877
0	-1.51815	0	0	-1.565	0.418187	-14.052	-0.20378	0.00236763	0.0781604	-13.5417	-1.63E-15	3.96173	0	0	0.0824427	0.937194	-16.9747	-1.11075	247.483	348.454	694.968	443.427	443.427	443.427	2.16861	-82.9146	7.22837	345.677	341.113	202.7	204.146	204.146	204.146	-82.8357	3.64981	-5.86458	19.4557	-4.30033	-0.751162	-0.167205	0.147054	1.1595	-272.58	79.5035	7.4177	0	0	-0.166259	22.0976
0	0.807846	0	0	0.838781	0.465583	-15.6087	-0.185534	-0.00307942	0.069911	-10.2642	3.14E-15	1.43382	0	0	0.0524626	0.515244	-16.9317	-0.715886	245.007	347.126	690.119	441.294	441.294	441.294	2.06715	-83.1916	7.72356	326.887	339.818	201.489	204.146	204.146	204.146	-83.0981	4.03509	-6.10066	19.4356	-3.76523	-0.791248	-0.393239	0.203145	1.33761	-165.261	105.482	3.58166	0	0	-0.0756022	24.1395
0	2.90863	0	0	3.04113	0.507556	-16.9679	-0.174841	0.00147244	0.0522684	-9.17136	6.84E-16	0.0823748	0	0	0.0392309	0.0895041	-16.9557	-0.149824	242.175	345.969	685.179	438.831	438.831	438.831	1.91611	-83.3262	8.28992	308.477	338.593	200.323	204.146	204.146	204.146	-83.2143	4.50715	-6.34407	19.6856	-3.23314	-0.96505	-0.578917	0.281059	1.5415	-40.9326	146.828	-3.4105	0	0	-0.130631	26.175
0	4.78672	0	0	5.03878	0.545411	-18.1772	-0.170692	0.012603	0.031266	-9.66695	-4.70E-15	-0.175558	0	0	0.0367282	-0.311796	-17.0226	0.464958	238.819	345.054	680.182	436.116	436.116	436.116	1.71384	-83.3297	8.87941	290.365	337.439	199.175	204.146	204.146	204.146	-83.1968	5.03453	-6.56358	20.2006	-2.71864	-1.17369	-0.660943	0.360672	1.76427	71.5778	191.834	-12.3286	0	0	-0.299786	28.1623
0	6.4608	0	0	6.84735	0.581076	-19.3014	-0.17086	0.0251268	0.0119548	-11.0633	4.59E-15	0.282329	0	0	0.0392238	-0.663459	-17.1028	1.00388	234.801	344.428	675.156	433.264	433.264	433.264	1.45591	-83.224	9.46345	272.46	336.39	198.051	204.146	204.146	204.146	-83.0688	5.59986	-6.73797	20.9471	-2.23518	-1.32467	-0.607102	0.418342	1.9943	152.68	227.063	-21.2699	0	0	-0.484551	30.0618
0	7.95741	0	0	8.49377	0.616452	-20.4014	-0.172623	0.0338788	-0.00229027	-12.7471	-1.72E-15	0.953011	0	0	0.0427809	-0.946813	-17.1617	1.36271	230.038	344.113	670.135	430.416	430.416	430.416	1.13824	-83.034	10.0319	254.675	335.496	196.974	204.146	204.146	204.146	-82.8562	6.1975	-6.85773	21.8594	-1.79378	-1.3463	-0.421616	0.433517	2.21592	194.279	241.488	-28.0417	0	0	-0.581654	31.8367
0	9.30491	0	0	10.0088	0.652836	-21.5166	-0.173684	0.035778	-0.0100207	-14.2887	2.45E-15	1.44057	0	0	0.0452808	-1.1518	-17.1618	1.47446	224.503	344.103	665.154	427.737	427.737	427.737	0.760409	-82.7831	10.588	236.946	334.799	195.971	204.146	204.146	204.146	-82.5834	6.82837	-6.92404	22.8395	-1.40173	-1.1943	-0.137545	0.395654	2.4119	197.849	230.865	-31.0398	0	0	-0.541403	33.4524
0	10.5297	0	0	11.4214	0.690546	-22.6547	-0.172472	0.0301244	-0.0114306	-15.4415	-4.90E-16	1.52765	0	0	0.0457157	-1.27776	-17.0647	1.32104	218.22	344.372	660.254	425.396	425.396	425.396	0.328022	-82.4912	11.1409	219.242	334.319	195.062	204.146	204.146	204.146	-82.2709	7.49394	-6.94618	23.7644	-1.06224	-0.854147	0.195367	0.30398	2.57018	170.976	196.315	-29.4328	0	0	-0.386903	34.8767
0	11.6542	0	0	12.7539	0.728823	-23.7908	-0.168423	0.0183667	-0.00811314	-16.1224	2.29E-15	1.19159	0	0	0.0439257	-1.33336	-16.8355	0.937574	211.254	344.876	655.478	423.549	423.549	423.549	-0.145461	-82.1743	11.6997	201.562	334.047	194.254	204.146	204.146	204.146	-81.9354	8.19091	-6.93877	24.5	-0.774508	-0.341284	0.522498	0.169792	2.68152	124.621	143.659	-23.4523	0	0	-0.195035	36.0809
0	12.6962	0	0	14.0198	0.765985	-24.8752	-0.162053	0.00288615	-0.00241818	-16.3766	-6.53E-16	0.508065	0	0	0.0403568	-1.33566	-16.4468	0.40757	203.69	345.553	650.875	422.322	422.322	422.322	-0.63796	-81.8455	12.2677	183.929	333.955	193.543	204.146	204.146	204.146	-81.5901	8.90738	-6.91933	24.9211	-0.533973	0.299855	0.793884	0.011542	2.74405	70.9926	79.9324	-14.0826	0	0	-0.0488708	37.0443
0	13.6687	0	0	15.2227	0.799784	-25.8452	-0.154588	-0.0136691	0.00321109	-16.3072	-9.80E-16	-0.398973	0	0	0.0358129	-1.30806	-15.8823	-0.151995	195.62	346.33	646.499	421.786	421.786	421.786	-1.12006	-81.5155	12.8401	166.376	333.996	192.915	204.146	204.146	204.146	-81.2455	9.62142	-6.90565	24.9331	-0.332685	0.999209	0.970358	-0.146224	2.75899	22.0788	12.8739	-2.98909	0	0	0.00850227	37.7577
0	14.5798	0	0	16.3571	0.827852	-26.6389	-0.147342	-0.0289099	0.00687987	-15.9955	3.16E-15	-1.39834	0	0	0.0310825	-1.27661	-15.1389	-0.613513	187.125	347.12	642.406	421.951	421.951	421.951	-1.55807	-81.1931	13.4022	148.937	334.121	192.354	204.146	204.146	204.146	-80.9099	10.3023	-6.91322	24.4904	-0.160691	1.66955	1.02389	-0.283084	2.73189	-10.649	-50.9964	7.83856	0	0	-0.00279674	38.2252
0	15.4322	0	0	17.4095	0.848148	-27.206	-0.141576	-0.0407784	0.0075542	-15.4912	-1.14E-15	-2.34952	0	0	0.0267395	-1.26495	-14.2261	-0.865068	178.259	347.836	638.653	422.758	422.758	422.758	-1.91852	-80.8847	13.9317	131.639	334.282	191.843	204.146	204.146	204.146	-80.5889	10.914	-6.95308	23.6045	-0.00908375	2.22263	0.949394	-0.378643	2.67137	-19.5386	-104.616	16.3593	0	0	-0.016199	38.4624
0	16.2225	0	0	18.3607	0.859311	-27.5155	-0.138183	-0.0481948	0.00488992	-14.7971	2.41E-15	-3.16122	0	0	0.0229172	-1.28974	-13.163	-0.832441	169.041	348.4	635.294	424.083	424.083	424.083	-2.1727	-80.5931	14.4014	114.492	334.439	191.373	204.146	204.146	204.146	-80.2843	11.4203	-7.03008	22.3405	0.127205	2.58686	0.764588	-0.423098	2.58955	-1.45178	-142.851	21.1806	0	0	0.0365573	38.4902
0	16.9403	0	0	19.1876	0.860836	-27.5576	-0.137859	-0.0507974	-0.000836731	-13.914	-2.86E-16	-3.76489	0	0	0.019481	-1.35814	-11.9733	-0.49155	159.455	348.758	632.38	425.754	425.754	425.754	-2.30066	-80.3148	14.7828	97.4893	334.569	190.938	204.146	204.146	204.146	-79.9923	11.7899	-7.14217	20.8006	0.247246	2.72163	0.507838	-0.416296	2.5047	41.2946	-162.168	21.7458	0	0	0.182652	38.3281
0	17.5681	0	0	19.865	0.853096	-27.3434	-0.140827	-0.0490769	-0.0088045	-12.8394	-4.08E-16	-4.13538	0	0	0.0161513	-1.46757	-10.6803	0.130417	149.453	348.881	629.956	427.572	427.572	427.572	-2.29345	-80.0391	15.0505	80.6073	334.66	190.54	204.146	204.146	204.146	-79.7024	12.0002	-7.28071	19.1013	0.343833	2.62432	0.225358	-0.371747	2.43434	102.246	-162.569	18.5226	0	0	0.399431	37.9889
0	18.0815	0	0	20.3668	0.837183	-26.9003	-0.146821	-0.0441417	-0.0178978	-11.5793	-3.51E-15	-4.27888	0	0	0.0127167	-1.60749	-9.30218	0.96308	138.97	348.769	628.067	429.339	429.339	429.339	-2.15356	-79.7466	15.1846	63.8101	334.713	190.186	204.146	204.146	204.146	-79.3964	12.0404	-7.43182	17.3504	0.404076	2.33009	-0.034465	-0.307513	2.39528	170.929	-146.459	12.7326	0	0	0.630479	37.4772
0	18.4514	0	0	20.6675	0.814651	-26.267	-0.155088	-0.0372417	-0.0270781	-10.1511	4.17E-15	-4.20182	0	0	0.00913315	-1.76241	-7.84972	1.90788	127.935	348.446	626.757	430.887	430.887	430.887	-1.89331	-79.4101	15.173	47.0545	334.739	189.891	204.146	204.146	204.146	-79.0489	11.911	-7.57866	15.6282	0.411284	1.90407	-0.238005	-0.241199	2.39858	236.705	-117.896	5.89568	0	0	0.824947	36.7908
0	18.6448	0	0	20.7425	0.787246	-25.4872	-0.164543	-0.0296949	-0.035271	-8.5857	2.86E-15	-3.92069	0	0	0.00556228	-1.9152	-6.3268	2.85523	116.291	347.951	626.071	432.097	432.097	432.097	-1.53214	-78.9962	15.0116	30.2954	334.754	189.67	204.146	204.146	204.146	-78.6284	11.6231	-7.70406	13.9796	0.347776	1.42908	-0.362788	-0.185776	2.4463	288.24	-81.7496	-0.497628	0	0	0.95142	35.925
0	18.6284	0	0	20.5686	0.756649	-24.6046	-0.173912	-0.022777	-0.0415432	-6.92143	3.27E-16	-3.46879	0	0	0.00236079	-2.04996	-4.73254	3.70209	104.008	347.332	626.056	432.917	432.917	432.917	-1.09331	-78.4672	14.7043	13.4919	334.778	189.541	204.146	204.146	204.146	-78.0986	11.1957	-7.79314	12.4136	0.197029	0.990567	-0.400903	-0.148354	2.52842	315.778	-43.0867	-5.26665	0	0	1.00248	34.8775
0	18.3706	0	0	20.1253	0.724261	-23.6565	-0.181968	-0.0173105	-0.0449517	-5.19929	5.23E-15	-2.86808	0	0	-4.43E-05	-2.1538	-3.0649	4.36735	91.1015	346.647	626.754	433.361	433.361	433.361	-0.600613	-77.7839	14.2619	-3.38775	334.824	189.521	204.146	204.146	204.146	-77.421	10.6529	-7.83544	10.9111	-0.0550598	0.661124	-0.347325	-0.129887	2.63066	310.085	-6.30222	-7.76882	0	0	0.974564	33.6525
0	17.8447	0	0	19.3959	0.691035	-22.6693	-0.187593	-0.0136022	-0.0448039	-3.44013	3.68E-15	-2.13385	0	0	-0.00123474	-2.21747	-1.32425	4.80447	77.6468	345.955	628.199	433.501	433.501	433.5	-0.0753503	-76.9085	13.701	-20.3614	334.906	189.619	204.146	204.146	204.146	-76.5577	10.0206	-7.82657	9.43495	-0.419199	0.485416	-0.20278	-0.125287	2.73243	265.028	25.4186	-7.96606	0	0	0.858295	32.2636
0	17.0316	0	0	18.3693	0.657379	-21.6547	-0.189968	-0.0114897	-0.0407776	-1.64177	4.25E-15	-1.28459	0	0	-0.000838646	-2.23497	0.483812	5.00903	63.7848	345.32	630.408	433.452	433.452	433.452	0.465595	-75.8064	13.0419	-37.4296	335.029	189.835	204.146	204.146	204.146	-75.4734	9.32424	-7.76878	7.94216	-0.901414	0.468801	0.0252876	-0.125553	2.81712	178.996	49.9172	-6.28193	0	0	0.633	30.7345
0	15.9206	0	0	17.0411	0.623147	-20.6079	-0.188669	-0.0102719	-0.0333394	0.21805	2.86E-15	-0.332308	0	0	0.00141512	-2.20263	2.3468	5.01865	49.7232	344.804	633.377	433.357	433.357	433.357	1.01016	-74.4487	12.3079	-54.5759	335.198	190.158	204.146	204.146	204.146	-74.1378	8.58737	-7.67036	6.39356	-1.50038	0.573605	0.318047	-0.119536	2.86746	56.7529	66.7523	-3.5462	0	0	0.278587	29.0999
0	14.5089	0	0	15.414	0.58776	-19.5104	-0.183734	-0.00918276	-0.0240056	2.15676	-4.17E-15	0.677228	0	0	0.00573573	-2.11797	4.24469	4.90446	35.7242	344.463	637.068	433.365	433.365	433.365	1.54936	-72.8112	11.5246	-71.7696	335.413	190.558	204.146	204.146	204.146	-72.5253	7.83291	-7.54379	4.76184	-2.20504	0.725729	0.645312	-0.0989436	2.87357	-90.6365	76.0696	-0.608547	0	0	-0.206305	27.4039
0	12.8001	0	0	13.4974	0.550452	-18.337	-0.175644	-0.00734174	-0.0151366	4.14922	2.53E-15	1.68818	0	0	0.0121161	-1.97896	6.15035	4.75526	22.0841	344.342	641.411	433.614	433.614	433.614	2.07406	-70.8749	10.7198	-88.9756	335.675	190.991	204.146	204.146	204.146	-70.6152	7.08536	-7.40264	3.03637	-2.99309	0.830637	0.972011	-0.0577406	2.82801	-248.705	79.685	1.72859	0	0	-0.789289	25.6997
0	10.8014	0	0	11.3054	0.510594	-17.0656	-0.165248	-0.00424703	-0.0094878	6.08613	1.47E-15	2.60271	0	0	0.020245	-1.78435	8.03075	4.65857	9.10736	344.467	646.297	434.217	434.217	434.217	2.5716	-68.6238	9.92367	-106.166	335.983	191.4	204.146	204.146	204.146	-68.39	6.37321	-7.25811	1.22467	-3.83165	0.79451	1.26158	0.00159399	2.7289	-401.776	78.8788	3.03961	0	0	-1.40112	24.0466
0	8.5223	0	0	8.85463	0.468014	-15.688	-0.154022	6.93E-05	-0.00948704	7.70959	1.63E-16	3.28161	0	0	0.0291115	-1.53439	9.84851	4.6824	-2.91935	344.854	651.585	435.245	435.245	435.245	3.02427	-66.0451	9.16777	-123.333	336.336	191.726	204.146	204.146	204.146	-65.835	5.72937	-7.11612	-0.647709	-4.68073	0.546316	1.48034	0.0655053	2.57681	-535.724	73.7146	3.20749	0	0	-1.94985	22.508
0	5.9734	0	0	6.16289	0.423234	-14.2188	-0.144036	0.00480489	-0.0161795	8.61224	1.31E-15	3.53566	0	0	0.0367026	-1.23192	11.5636	4.86143	-13.7479	345.502	657.11	436.724	436.724	436.725	3.41064	-63.1292	8.48252	-140.497	336.73	191.918	204.146	204.146	204.146	-62.9391	5.18841	-6.97561	-2.53849	-5.50031	0.0563009	1.61528	0.119749	2.37838	-643.557	63.4563	2.46905	0	0	-2.35842	21.1476
0	3.1696	0	0	3.24916	0.377501	-12.6984	-0.138346	0.00866584	-0.0296463	8.23269	1.96E-15	3.16677	0	0	0.0393755	-0.883747	13.1353	5.19242	-23.1797	346.4	662.694	438.629	438.629	438.629	3.70972	-59.8738	7.89324	-157.703	337.161	191.958	204.146	204.146	204.146	-59.6981	4.7805	-6.8287	-4.39169	-6.25681	-0.656996	1.67218	0.153575	2.14657	-724.319	47.4973	1.14561	0	0	-2.57878	20.0259
0	0.134475	0	0	0.137083	0.332634	-11.189	-0.140194	0.0104287	-0.0490539	6.00403	3.27E-15	2.05343	0	0	0.0320753	-0.501749	14.525	5.63855	-31.0669	347.529	668.154	440.885	440.885	440.885	3.90551	-56.2875	7.41445	-175.006	337.617	191.876	204.146	204.146	204.146	-56.1199	4.52355	-6.66158	-6.14275	-6.92747	-1.53202	1.66891	0.162296	1.89977	-781.011	25.9906	-0.454556	0	0	-2.59554	19.1972
0	-3.09427	0	0	-3.1398	0.290725	-9.76459	-0.15213	0.00958222	-0.0732254	1.51635	-4.47E-15	0.258699	0	0	0.00942649	-0.10289	15.6992	6.13926	-37.3092	348.861	673.314	443.382	443.382	443.382	3.99005	-52.396	7.04414	-192.445	338.082	191.769	204.146	204.146	204.146	-52.2306	4.4155	-6.4557	-7.72558	-7.50175	-2.47716	1.62417	0.144604	1.65543	-816.917	-0.266486	-2.02246	0	0	-2.41736	18.7063
0	-6.46117	0	0	-6.53325	0.253843	-8.50085	-0.175358	0.00672289	-0.100529	-5.36551	1.14E-15	-1.89204	0	0	-0.0321717	0.29225	16.6314	6.62144	-41.8502	350.361	678.01	445.991	445.991	445.991	3.96433	-48.2443	6.75956	-210.011	338.535	191.807	204.146	204.146	204.146	-48.0774	4.42902	-6.19015	-9.08014	-7.98044	-3.38621	1.55948	0.108648	1.43295	-836.382	-27.6453	-3.2516	0	0	-2.07583	18.5869
0	-9.89205	0	0	-9.97745	0.22377	-7.46417	-0.209597	0.00336535	-0.129034	-14.4693	5.88E-15	-3.82835	0	0	-0.0920208	0.661983	17.3052	7.01031	-44.674	351.989	682.099	448.588	448.588	448.588	3.83682	-43.8981	6.51669	-227.626	338.959	192.218	204.146	204.146	204.146	-43.7297	4.51059	-5.84515	-10.16	-8.37253	-4.15411	1.49277	0.0638989	1.24309	-843.834	-51.9262	-3.73546	0	0	-1.61962	18.8599
0	-13.296	0	0	-13.3893	0.201842	-6.70512	-0.252893	0.00195759	-0.15653	-25.3151	-2.29E-15	-4.79859	0	0	-0.163217	0.986603	17.7145	7.23816	-45.8034	353.705	685.454	451.069	451.069	451.069	3.62106	-39.442	6.25473	-245.123	339.349	193.265	204.146	204.146	204.146	-39.2765	4.58547	-5.40704	-10.9376	-8.69147	-4.68977	1.43971	0.0229404	1.09424	-844.492	-67.7962	-3.17922	0	0	-1.10599	19.5333
0	-16.57	0	0	-16.6722	0.188921	-6.25669	-0.30201	0.00532517	-0.180667	-37.2032	-4.25E-15	-4.05694	0	0	-0.232845	1.25139	17.8639	7.2512	-45.2957	355.471	687.978	453.369	453.369	453.369	3.33413	-34.975	5.90572	-262.242	339.729	195.209	204.146	204.146	204.146	-34.8206	4.56854	-4.87445	-11.4072	-8.95171	-4.92542	1.41465	-0.00406237	0.984137	-844.891	-70.827	-1.61349	0	0	-0.589792	20.6027
0	-19.6046	0	0	-19.7222	0.185464	-6.1366	-0.352944	0.0151309	-0.198849	-49.3131	2.29E-15	-1.17878	0	0	-0.284429	1.44907	17.7671	7.0157	-43.2336	357.259	689.595	455.458	455.458	455.458	2.99715	-30.6045	5.40782	-278.646	340.164	198.274	204.146	204.146	204.146	-30.4707	4.37963	-4.26383	-11.5836	-9.1665	-4.82349	1.42921	-0.00762129	0.907954	-852.299	-58.3392	0.47557	0	0	-0.109471	22.054
0	-22.2912	0	0	-22.4363	0.191623	-6.35053	-0.401874	0.0307644	-0.208485	-60.8341	-1.06E-14	3.70725	0	0	-0.302475	1.58112	17.444	6.52333	-39.7123	359.053	690.258	457.337	457.337	457.337	2.63616	-26.439	4.71903	-293.95	340.754	202.607	204.146	204.146	204.146	-26.3335	3.96043	-3.61097	-11.4988	-9.34605	-4.38096	1.49076	0.0116502	0.856457	-873.422	-32.6195	2.40171	0	0	0.319448	23.8659
0	-24.5294	0	0	-24.7199	0.20728	-6.8936	-0.445888	0.050378	-0.207736	-71.0491	1.18E-14	10.0065	0	0	-0.276982	1.65788	16.9177	5.795	-34.824	360.853	689.943	459.029	459.029	459.029	2.28198	-22.5808	3.82903	-307.75	341.627	208.26	204.146	204.146	204.146	-22.5069	3.28943	-2.96686	-11.1962	-9.49768	-3.63113	1.59216	0.0500621	0.819899	-910.317	1.97025	3.46072	0	0	0.700075	26.0131
0	-26.2337	0	0	-26.4945	0.232113	-7.75229	-0.48206	0.0716184	-0.195958	-79.2322	4.57E-15	16.8181	0	0	-0.206072	1.69675	16.2115	4.88032	-28.6472	362.672	688.653	460.556	460.556	460.556	1.97049	-19.1192	2.76576	-319.658	342.913	215.183	204.146	204.146	204.146	-19.0749	2.39026	-2.39074	-10.7238	-9.62616	-2.63959	1.71414	0.0968573	0.789042	-959.513	38.9256	3.31622	0	0	1.038	28.4679
0	-27.3422	0	0	-27.7044	0.265656	-8.90658	-0.507656	0.0916676	-0.174139	-84.6958	1.11E-14	23.1016	0	0	-0.0981719	1.71918	15.3464	3.85211	-21.2427	364.526	686.417	461.931	461.931	461.931	1.74302	-16.1227	1.5944	-329.341	344.726	223.235	204.146	204.146	204.146	-16.1024	1.33028	-1.94281	-10.1268	-9.73474	-1.49539	1.82958	0.143834	0.762792	-1012.45	72.5697	2.18294	0	0	1.33175	31.2018
0	-27.8254	0	0	-28.3248	0.307324	-10.3303	-0.520539	0.10779	-0.144633	-86.9179	3.92E-15	27.9189	0	0	0.028215	1.7466	14.3403	2.79681	-12.6577	366.436	683.297	463.143	463.143	463.143	1.6444	-13.6309	0.406933	-336.545	347.147	232.203	204.146	204.146	204.146	-13.6289	0.208469	-1.67711	-9.44214	-9.82484	-0.299339	1.90859	0.181072	0.741761	-1057.83	97.9927	0.792291	0	0	1.57405	34.185
0	-27.6934	0	0	-28.3661	0.356363	-11.9894	-0.519906	0.117319	-0.110842	-85.749	-1.24E-14	30.5687	0	0	0.148489	1.79666	13.2071	1.80201	-2.93577	368.414	679.388	464.156	464.156	464.156	1.71771	-11.6499	-0.69535	-341.121	350.22	241.836	204.146	204.146	204.146	-11.6633	-0.864845	-1.63537	-8.69432	-9.8959	0.84936	1.92104	0.202704	0.733021	-1083.23	112.67	0.0702474	0	0	1.75951	37.3853
0	-26.9972	0	0	-27.8734	0.41177	-13.8395	-0.506053	0.118533	-0.0763849	-81.4948	1.14E-14	30.7326	0	0	0.239839	1.88075	11.9573	0.943084	7.86967	370.462	674.822	464.905	464.905	464.904	1.9959	-10.153	-1.62267	-343.027	353.945	251.876	204.146	204.146	204.146	-10.1835	-1.79122	-1.84175	-7.89226	-9.94532	1.86675	1.84941	0.204259	0.744023	-1079.99	116.177	0.66476	0	0	1.89531	40.7671
0	-25.8241	0	0	-26.9216	0.472247	-15.8258	-0.481125	0.11135	-0.0441094	-74.9916	-1.47E-15	28.5233	0	0	0.289378	2.00311	10.5978	0.27243	19.6843	372.576	669.759	465.304	465.304	465.304	2.49339	-9.08691	-2.31427	-342.322	358.281	262.075	204.146	204.146	204.146	-9.13981	-2.50329	-2.29903	-7.02846	-9.96931	2.69435	1.68791	0.187669	0.780872	-1044.32	111.023	2.56089	0	0	1.99901	44.2901
0	-24.2851	0	0	-25.605	0.536261	-17.8864	-0.449298	0.0973402	-0.0154948	-67.4769	-6.04E-15	24.4085	0	0	0.297908	2.16149	9.13232	-0.187815	32.4063	374.74	664.389	465.256	465.256	465.256	3.20186	-8.38366	-2.74707	-339.14	363.154	272.218	204.146	204.146	204.146	-8.46503	-2.97391	-2.98838	-6.07913	-9.96371	3.30525	1.44799	0.156961	0.846264	-979.749	101.001	5.1228	0	0	2.09145	47.9099
0	-22.4984	0	0	-24.0236	0.602202	-19.9602	-0.414835	0.0788268	0.00962472	-60.1468	-9.47E-15	19.0277	0	0	0.276453	2.34894	7.56193	-0.448498	45.9057	376.935	658.915	464.659	464.659	464.659	4.09179	-7.97561	-2.93337	-333.656	368.465	282.117	204.146	204.146	204.146	-8.0894	-3.2133	-3.87258	-5.00643	-9.92577	3.70532	1.15082	0.118317	0.937123	-893.984	89.9273	7.49499	0	0	2.18336	51.5789
0	-20.573	0	0	-22.2704	0.668528	-21.9924	-0.380343	0.0579334	0.0323628	-53.7699	7.84E-15	13.0146	0	0	0.23897	2.55615	5.88605	-0.552727	60.0267	379.137	653.543	463.425	463.425	463.425	5.11834	-7.80753	-2.91008	-326.056	374.102	291.61	204.146	204.146	204.146	-7.95387	-3.25751	-4.90171	-3.76231	-9.85596	3.93127	0.821073	0.0745755	1.047	-795.47	79.76	9.01559	0	0	2.26834	55.2487
0	-18.5998	0	0	-20.4245	0.733823	-23.9378	-0.346506	0.036286	0.0539213	-48.5783	-3.27E-15	6.91494	0	0	0.19683	2.77443	4.10355	-0.572074	74.593	381.32	648.469	461.496	461.496	461.496	6.2281	-7.84218	-2.72551	-316.51	379.951	300.548	204.146	204.146	204.146	-8.01729	-3.15466	-6.01915	-2.29366	-9.76022	4.04656	0.486538	0.0276719	1.17064	-692.306	70.7421	9.50395	0	0	2.32877	58.8728
0	-16.6482	0	0	-18.5483	0.79675	-25.7588	-0.312974	0.0149922	0.0752126	-44.4186	-6.53E-15	1.15809	0	0	0.157136	2.99876	2.21437	-0.598915	89.4156	383.455	643.863	458.858	458.858	458.858	7.36583	-8.05956	-2.42798	-305.178	385.904	308.79	204.146	204.146	204.146	-8.25689	-2.95338	-7.16758	-0.549279	-9.65173	4.13474	0.178681	-0.0221488	1.30501	-592.627	61.1805	9.37637	0	0	2.34981	62.4087
0	-14.7677	0	0	-16.6884	0.855922	-27.4217	-0.279282	-0.00526991	0.0960569	-40.9837	-1.31E-15	-3.93946	0	0	0.123567	3.23037	0.220994	-0.733952	104.304	385.513	639.862	455.558	455.558	455.558	8.47977	-8.45283	-2.05845	-292.203	391.861	316.197	204.146	204.146	204.146	-8.66465	-2.6954	-8.29403	1.51182	-9.55116	4.28928	-0.0645661	-0.0719166	1.45283	-505.097	48.8997	9.42968	0	0	2.33484	65.8191
0	-12.9905	0	0	-14.8774	0.909815	-28.8939	-0.245595	-0.0239088	0.115452	-38.0151	-1.31E-15	-8.13861	0	0	0.0978364	3.47809	-1.87027	-1.06822	119.088	387.469	636.563	451.721	451.721	451.721	9.52597	-9.02392	-1.64728	-277.722	397.739	322.63	204.146	204.146	204.146	-9.24274	-2.41231	-9.35396	3.91106	-9.4846	4.59801	-0.201091	-0.116036	1.61781	-439.121	32.1503	10.4944	0	0	2.31701	69.0722
0	-11.3334	0	0	-13.1352	0.956764	-30.1434	-0.212778	-0.0404053	0.131606	-35.3801	1.31E-15	-11.2797	0	0	0.080367	3.7573	-4.04872	-1.66116	133.634	389.302	634.025	447.547	447.548	447.547	10.4712	-9.78008	-1.21422	-261.868	403.468	327.966	204.146	204.146	204.146	-9.99956	-2.12534	-10.3141	6.64129	-9.47955	5.12329	-0.193509	-0.145969	1.80417	-402.045	10.6781	13.1169	0	0	2.3468	72.1402
0	-9.80073	0	0	-11.4716	0.995139	-31.1417	-0.182038	-0.0538265	0.14247	-33.0435	-3.92E-15	-13.2345	0	0	0.0704595	4.08538	-6.29925	-2.51981	147.876	390.998	632.276	443.299	443.3	443.299	11.2943	-10.732	-0.770767	-244.764	408.997	332.097	204.146	204.146	204.146	-10.9474	-1.84774	-11.1538	9.65992	-9.55894	5.88157	-0.0242671	-0.153814	2.0108	-395.814	-14.0213	17.2971	0	0	2.45835	74.998
0	-8.38674	0	0	-9.88944	1.02371	-31.8715	-0.154352	-0.0633381	0.146118	-30.9877	2.61E-15	-13.9651	0	0	0.0661049	4.4745	-8.60298	-3.58692	161.819	392.551	631.335	439.272	439.272	439.272	11.9872	-11.892	-0.323891	-226.521	414.29	334.954	204.146	204.146	204.146	-12.1006	-1.58838	-11.8656	12.8866	-9.73521	6.82959	0.288883	-0.136062	2.23043	-413.647	-39.5165	22.7143	0	0	2.62421	77.6215
0	-7.07998	0	0	-8.38786	1.04205	-32.3342	-0.130628	-0.0686111	0.14158	-29.2082	-3.92E-15	-13.5641	0	0	0.0645406	4.92347	-10.9384	-4.74483	175.536	393.95	631.229	435.748	435.748	435.748	12.5544	-13.2725	0.119909	-207.24	419.33	336.51	204.146	204.146	204.146	-13.4737	-1.35597	-12.4543	16.2084	-10.0059	7.86419	0.692581	-0.0932068	2.44955	-442.312	-62.6106	28.919	0	0	2.75843	79.985
0	-5.8675	0	0	-6.96628	1.05087	-32.5549	-0.111433	-0.0698581	0.128931	-27.6778	1.31E-15	-12.2439	0	0	0.0631365	5.41205	-13.2824	-5.83612	189.131	395.172	632.006	432.951	432.95	432.95	13.0106	-14.8836	0.552301	-187.009	424.114	336.79	204.146	204.146	204.146	-15.0795	-1.16131	-12.9344	19.4921	-10.3519	8.83773	1.10808	-0.0314592	2.64653	-465.582	-80.0834	35.3337	0	0	2.75773	82.0597
0	-4.73766	0	0	-5.62525	1.05202	-32.5836	-0.097286	-0.0678246	0.10954	-26.3822	-1.31E-15	-10.3102	0	0	0.0603507	5.90118	-15.6123	-6.6956	202.704	396.185	633.734	431.007	431.007	431.007	13.3788	-16.7319	0.964077	-165.906	428.651	335.868	204.146	204.146	204.146	-16.9272	-1.01649	-13.3276	22.6039	-10.7396	9.58565	1.45509	0.0380959	2.79424	-470.504	-89.2448	41.4216	0	0	2.57157	83.8129
0	-3.68104	0	0	-4.36525	1.04823	-32.4888	-0.0887033	-0.0638878	0.0857801	-25.3336	-1.31E-15	-8.13648	0	0	0.0560596	6.33995	-17.9064	-7.18315	216.303	396.955	636.488	429.927	429.927	429.927	13.6857	-18.8195	1.34909	-144.004	432.956	333.863	204.146	204.146	204.146	-19.0214	-0.930977	-13.6588	25.431	-11.1293	9.95783	1.66562	0.103081	2.86568	-449.029	-88.413	46.9305	0	0	2.22036	85.2108
0	-2.68973	0	0	-3.18423	1.04254	-32.3464	-0.0859261	-0.059667	0.0607347	-24.5443	-1.31E-15	-6.08931	0	0	0.0511044	6.6772	-20.1455	-7.21	229.908	397.462	640.323	429.604	429.604	429.604	13.9586	-21.1441	1.70907	-121.367	437.042	330.919	204.146	204.146	204.146	-21.3612	-0.906844	-13.9538	27.9022	-11.4843	9.84781	1.69687	0.150805	2.84378	-398.132	-78.0661	51.9693	0	0	1.77324	86.2259
0	-1.75601	0	0	-2.07588	1.03769	-32.2245	-0.08851	-0.0566869	0.0377037	-23.9751	-1.31E-15	-4.46872	0	0	0.0464043	6.87433	-22.3131	-6.75395	243.412	397.712	645.252	429.839	429.839	429.839	14.2206	-23.6999	2.05652	-98.053	440.916	327.196	204.146	204.146	204.146	-23.9407	-0.935726	-14.2356	30.0012	-11.7808	9.21529	1.53603	0.173455	2.73149	-318.153	-60.9087	56.8832	0	0	1.30661	86.844
0	-0.871909	0	0	-1.03007	1.03553	-32.1702	-0.0953018	-0.0559667	0.018994	-23.5192	1.31E-15	-3.45451	0	0	0.0423375	6.91505	-24.3951	-5.86305	256.638	397.745	651.224	430.391	430.391	430.391	14.4874	-26.4777	2.41336	-74.1072	444.574	322.845	204.146	204.146	204.146	-26.7495	-0.999703	-14.5222	31.7664	-12.0125	8.09872	1.20422	0.174049	2.55392	-212.131	-40.8912	62.0585	0	0	0.874412	87.0671
0	-0.0304172	0	0	-0.035953	1.03679	-32.2019	-0.104524	-0.057986	0.00587875	-23.0029	-2.61E-15	-3.10331	0	0	0.0386378	6.80891	-26.3781	-4.64853	269.349	397.622	658.11	431.023	431.023	431.023	14.7651	-29.4652	2.80541	-49.5644	448.001	318.004	204.146	204.146	204.146	-29.773	-1.07602	-14.8249	33.2766	-12.1867	6.6137	0.756683	0.161859	2.344	-87.213	-22.638	67.7023	0	0	0.496492	86.9099
0	0.771777	0	0	0.913167	1.04107	-32.3096	-0.114303	-0.0621918	-0.00174652	-22.2368	1.31E-15	-3.31258	0	0	0.0347626	6.58878	-28.2467	-3.26731	281.272	397.41	665.71	431.546	431.546	431.546	15.0494	-32.6458	3.25465	-24.4486	451.166	312.781	204.146	204.146	204.146	-32.9925	-1.14368	-15.1463	34.6281	-12.3157	4.93411	0.269478	0.147055	2.13117	46.1341	-10.174	73.4555	0	0	0.157396	86.39
0	1.5311	0	0	1.81472	1.04712	-32.4612	-0.123285	-0.0675169	-0.00470296	-21.0812	3.92E-15	-3.89749	0	0	0.0303154	6.30355	-29.9821	-1.8971	292.132	397.166	673.769	431.843	431.843	431.843	15.3286	-35.9973	3.77214	1.22307	454.035	307.263	204.146	204.146	204.146	-36.3839	-1.18944	-15.4811	35.9089	-12.4089	3.25989	-0.17588	0.135087	1.93434	174.337	-6.12888	78.4943	0	0	-0.166648	85.5201
0	2.23474	0	0	2.65335	1.05324	-32.6141	-0.131176	-0.0724002	-0.00437085	-19.51	1.96E-15	-4.62369	0	0	0.0252505	6.00892	-31.5607	-0.708678	301.677	396.925	681.998	431.862	431.862	431.862	15.5873	-39.4905	4.35469	27.4356	456.57	301.51	204.146	204.146	204.146	-39.9171	-1.21079	-15.8182	37.1795	-12.4692	1.78112	-0.522185	0.129488	1.76348	286.29	-10.3366	81.5878	0	0	-0.484304	84.3015
0	2.86006	0	0	3.40029	1.05773	-32.7259	-0.138014	-0.0758701	-0.00262468	-17.5448	-6.53E-16	-5.34785	0	0	0.0197017	5.75831	-32.9541	0.157023	309.704	396.702	690.103	431.609	431.609	431.609	15.8117	-43.0895	4.98578	54.1732	458.741	295.568	204.146	204.146	204.146	-43.5565	-1.21533	-16.1435	38.4627	-12.493	0.649484	-0.737102	0.131997	1.62541	373.819	-20.5941	81.8663	0	0	-0.766834	82.7238
0	3.37501	0	0	4.01449	1.05924	-32.7634	-0.14427	-0.0775439	-0.00135537	-15.2844	6.53E-16	-6.03154	0	0	0.014011	5.59514	-34.1312	0.60424	316.068	396.504	697.814	431.123	431.123	431.123	15.9919	-46.7518	5.63926	81.4148	460.529	289.474	204.146	204.146	204.146	-47.2605	-1.21753	-16.4428	39.7423	-12.4732	-0.0385926	-0.817203	0.143518	1.52353	433.57	-33.6921	79.1462	0	0	-0.963624	80.7665
0	3.73937	0	0	4.44523	1.05692	-32.7058	-0.151062	-0.0773088	-0.00246452	-12.9489	-1.96E-15	-6.70718	0	0	0.00875124	5.54699	-35.0598	0.588391	320.688	396.337	704.898	430.462	430.462	430.462	16.123	-50.4289	6.28396	109.13	461.922	283.265	204.146	204.146	204.146	-50.982	-1.2345	-16.702	40.97	-12.4016	-0.246747	-0.779847	0.164611	1.4594	466.252	-46.1999	73.7661	0	0	-1.0306	78.4019
0	3.90754	0	0	4.63689	1.05045	-32.5444	-0.16028	-0.0752895	-0.00782126	-10.8998	0	-7.45511	0	0	0.00451958	5.62257	-35.7099	0.113989	323.538	396.212	711.182	429.688	429.688	429.688	16.2032	-54.0683	6.88815	137.276	462.914	276.979	204.146	204.146	204.146	-54.6692	-1.28168	-16.9075	42.0757	-12.2713	0.00683791	-0.654018	0.193407	1.43574	475.688	-55.9739	66.6693	0	0	-0.953218	75.5992
0	3.83349	0	0	4.53557	1.03984	-32.2788	-0.174233	-0.0717089	-0.0191926	-9.5878	3.92E-15	-8.35324	0	0	0.00142809	5.81122	-36.0571	-0.773477	324.637	396.148	716.55	428.857	428.857	428.857	16.2323	-57.6171	7.42277	165.8	463.498	270.672	204.146	204.146	204.146	-58.2692	-1.36978	-17.0461	42.981	-12.0768	0.661349	-0.474496	0.223995	1.4516	467.536	-62.6201	59.0771	0	0	-0.751858	72.3276
0	3.47746	0	0	4.09751	1.02524	-31.9103	-0.194905	-0.0669663	-0.0383343	-9.42877	0	-9.44083	0	0	-0.00135412	6.08563	-36.0864	-1.99873	324.048	396.165	720.948	428.019	428.019	428.019	16.2081	-61.027	7.86348	194.632	463.665	264.425	204.146	204.146	204.146	-61.7322	-1.50305	-17.1035	43.6126	-11.8142	1.628	-0.269048	0.246409	1.5059	446.801	-67.5353	52.3115	0	0	-0.469264	68.5625
0	2.81325	0	0	3.29768	1.00658	-31.4354	-0.222801	-0.0612912	-0.0666606	-10.6183	1.31E-15	-10.6352	0	0	-0.00544682	6.40685	-35.7946	-3.46758	321.866	396.277	724.374	427.225	427.225	427.225	16.1238	-64.2602	8.19086	223.689	463.392	258.358	204.146	204.146	204.146	-65.0174	-1.6788	-17.0632	43.9132	-11.482	2.80352	-0.0609293	0.250134	1.5913	417.998	-73.0257	47.4251	0	0	-0.156439	64.2924
0	1.8345	0	0	2.1367	0.983416	-30.8389	-0.256332	-0.0542643	-0.10504	-13.0126	3.27E-15	-11.6522	0	0	-0.0123264	6.73057	-35.1926	-5.07563	318.223	396.49	726.873	426.53	426.53	426.53	15.9661	-67.2924	8.39025	252.859	462.647	252.635	204.146	204.146	204.146	-68.096	-1.88773	-16.906	43.8484	-11.0821	4.08051	0.139089	0.228631	1.69834	383.364	-80.9796	44.6987	0	0	0.142339	59.5304
0	0.557721	0	0	0.644576	0.954726	-30.0898	-0.291758	-0.0446054	-0.15392	-16.0969	2.61E-15	-11.995	0	0	-0.0222423	7.01321	-34.3062	-6.71339	313.294	396.792	728.525	426.005	426.005	426.005	15.7159	-70.1139	8.45267	281.989	461.382	247.455	204.146	204.146	204.146	-70.9528	-2.11409	-16.6119	43.4109	-10.6211	5.35314	0.323022	0.18021	1.81247	345.644	-92.429	43.3593	0	0	0.396918	54.3257
0	-0.977344	0	0	-1.11901	0.919051	-29.1422	-0.323412	-0.0303771	-0.213313	-19.0249	-3.92E-15	-11.0404	0	0	-0.0339529	7.21712	-33.176	-8.26907	307.3	397.162	729.437	425.73	425.73	425.73	15.3512	-72.7274	8.37865	310.866	459.553	243.038	204.146	204.146	204.146	-73.584	-2.33495	-16.165	42.6206	-10.1119	6.5198	0.485777	0.109944	1.92016	308.846	-106.813	41.621	0	0	0.596824	48.7742
0	-2.71111	0	0	-3.0692	0.874801	-27.942	-0.344644	-0.00964005	-0.282913	-20.7757	1.24E-14	-8.22217	0	0	-0.0459117	7.31435	-31.8565	-9.63048	300.515	397.567	729.734	425.793	425.793	425.793	14.8525	-75.1411	8.18404	339.201	457.129	239.584	204.146	204.146	204.146	-75.9923	-2.51892	-15.5615	41.5228	-9.57281	7.48373	0.613334	0.0265879	2.00823	282.157	-122.46	37.264	0	0	0.758047	43.0207
0	-4.57021	0	0	-5.10543	0.820778	-26.4399	-0.348952	0.0186926	-0.361553	-20.3561	1.63E-16	-3.24616	0	0	-0.0580174	7.28916	-30.4132	-10.6889	293.256	397.965	729.554	426.277	426.277	426.277	14.2073	-77.3619	7.90507	366.614	454.117	237.244	204.146	204.146	204.146	-78.1804	-2.62629	-14.8166	40.1841	-9.02768	8.15487	0.689719	-0.0584304	2.06458	277.605	-136.571	28.6517	0	0	0.915088	37.2488
0	-6.47547	0	0	-7.12545	0.756716	-24.6065	-0.330984	0.0541757	-0.447013	-17.0017	5.96E-15	3.74234	0	0	-0.0720249	7.13871	-28.9183	-11.3451	285.873	398.316	729.033	427.238	427.238	427.238	13.4157	-79.3866	7.59899	392.64	450.582	236.073	204.146	204.146	204.146	-80.1444	-2.61253	-13.9689	38.6855	-8.50286	8.45331	0.695425	-0.131889	2.08002	309.593	-145.577	15.6186	0	0	1.10824	31.6583
0	-8.35126	0	0	-9.04143	0.683646	-22.4478	-0.287794	0.094667	-0.535871	-10.3935	3.27E-16	12.1168	0	0	-0.0896464	6.87221	-27.4443	-11.5191	278.718	398.585	728.304	428.694	428.694	428.694	12.4934	-81.196	7.33756	416.743	446.645	235.995	204.146	204.146	204.146	-81.8686	-2.43607	-13.0786	37.1142	-8.02436	8.31576	0.610423	-0.182461	2.04632	391.508	-146.225	-0.274502	0	0	1.36615	26.4379
0	-10.1341	0	0	-10.793	0.603953	-20.0145	-0.220574	0.136605	-0.623565	-0.898845	1.96E-15	20.8554	0	0	-0.109456	6.50901	-26.0566	-11.1629	272.114	398.751	727.48	430.613	430.613	430.613	11.4742	-82.7534	7.19493	438.356	442.488	236.793	204.146	204.146	204.146	-83.3234	-2.06821	-12.2196	35.5539	-7.6149	7.70593	0.422391	-0.200862	1.96078	530.423	-136.079	-16.4697	0	0	1.68669	21.7447
0	-11.7781	0	0	-12.3519	0.521143	-17.4039	-0.135016	0.175784	-0.704851	10.3769	-2.61E-15	28.7451	0	0	-0.12518	6.07579	-24.8068	-10.2744	266.32	398.813	726.652	432.918	432.918	432.918	10.4077	-84.0085	7.23326	456.915	438.323	238.108	204.146	204.146	204.146	-84.4681	-1.50144	-11.4678	34.0765	-7.29147	6.62722	0.129593	-0.185182	1.82732	724.224	-115.224	-30.761	0	0	2.03398	17.6955
	sdk:LASI			sdk:RASI			sdk:LPSI			sdk:RPSI			sdk:LTHI			sdk:LKNE			sdk:LTIB			sdk:LANK			sdk:LHEE			sdk:LTOE			sdk:RTHI			sdk:RKNE			sdk:RTIB			sdk:RANK			sdk:RHEE			sdk:RTOE			sdk:HEE2
Sub Frame	X	Y	Z	X	Y	Z	X	Y	Z	X	Y	Z	X	Y	Z	X	Y	Z	X	Y	Z	X	Y	Z	X	Y	Z	X	Y	Z	X	Y	Z	X	Y	Z	X	Y	Z	X	Y	Z	X	Y	Z	X	Y	Z	X
	mm	mm	mm	mm	mm	mm	mm	mm	mm	mm	mm	mm	mm	mm	mm	mm	mm	mm	mm	mm	mm	mm	mm	mm	mm	mm	mm	mm	mm	mm	mm	mm	mm	mm	mm	mm	mm	mm	mm	mm	mm	mm	mm	mm	mm	mm	mm	mm	mm
0	195.088	403.525	1147.67				-19.3889	344.668	1201.75	-22.3034	251.526	1193.09	166.335	462.328	876.91	235.537	409.459	649.796	199.729	405.1	497.167	71.8666	356.028	223.607	12.2311	314.839	233.333	220.568	331.513	200.426	159.486	109.447	874.554	217.991	142.638	641.281	108.609	133.444	573.445	-180.495	171.926	442.699	-207.137	221.278	481.632	-122.153	179.423	289.054	-247.625
0	192.239	407.266	1145.68				-22.1732	343.947	1198.53	-24.3741	251.139	1190.27	164.458	463.013	874.449	228.264	410.776	644.656	189.75	405.61	492.614	55.1369	355.886	223.236	-4.18075	314.536	233.982	203.46	331.832	199.711	164.85	109.119	874.487	233.123	143.413	644.265	125.09	133.949	575.347	-163.409	170.258	438.987	-191.913	219.371	477.123	-99.5801	178.074	287.483	-232.363
0	189.439	410.387	1144.4				-24.7307	343.326	1195.89	-26.2793	250.832	1188	161.682	463.633	872.102	220.133	411.895	639.949	179.059	406.033	488.533	38.351	355.764	222.967	-20.6681	314.265	234.68	186.313	332.114	199.047	169.707	108.931	874.863	247.405	144.296	647.964	140.961	134.545	577.416	-145.857	168.835	434.416	-176.192	217.761	471.52	-76.2279	176.866	285.648	-216.461
0	186.694	412.893	1143.79				-27.0598	342.809	1193.81	-28.0182	250.607	1186.29	158.011	464.187	869.879	211.152	412.813	635.682	167.66	406.367	484.927	21.5099	355.666	222.806	-37.2314	314.03	235.432	169.125	332.358	198.431	174.061	108.88	875.682	260.832	145.286	652.368	156.22	135.232	579.647	-127.835	167.66	428.987	-159.971	216.452	464.825	-52.1044	175.798	283.557	-199.915
0	184.024	414.81	1143.8	180.141	172.942	1151.6	-29.1573	342.398	1192.32	-29.5891	250.463	1185.13	153.454	464.673	867.803	201.337	413.529	631.874	155.564	406.615	481.808	4.61603	355.595	222.762	-53.872	313.844	236.254	151.893	332.567	197.863	177.929	108.963	876.939	273.392	146.38	657.449	170.86	136.007	582.026	-109.338	166.732	422.714	-143.235	215.446	457.051	-27.2294	174.867	281.233	-182.71
0	181.462	416.193	1144.29	178.065	173.731	1153.37	-31.018	342.098	1191.41	-30.9887	250.394	1184.53	148.042	465.085	865.919	190.724	414.045	628.554	142.789	406.779	479.193	-12.3278	355.562	222.855	-70.5919	313.725	237.176	134.613	332.741	197.343	181.342	109.171	878.627	285.064	147.575	663.156	184.874	136.865	584.527	-90.3508	166.053	415.614	-125.962	214.747	448.22	-1.63644	174.072	278.711	-164.819
0	179.058	417.133	1145.15	176.443	174.768	1155.15	-32.6354	341.913	1191.1	-32.2115	250.393	1184.5	141.836	465.419	864.291	179.366	414.365	625.767	129.367	406.868	477.112	-29.3181	355.578	223.118	-87.3914	313.7	238.247	117.277	332.882	196.874	184.354	109.49	880.745	295.819	148.865	669.406	198.248	137.798	587.11	-70.8503	165.624	407.723	-108.112	214.357	438.377	24.6262	173.415	276.035	-146.2
0	176.866	417.749	1146.22	175.272	176.038	1156.95	-34.003	341.843	1191.37	-33.2499	250.447	1185.01	134.942	465.667	863.006	167.329	414.504	623.564	115.341	406.895	475.604	-46.3489	355.66	223.599	-104.266	313.797	239.533	99.8768	332.992	196.459	187.035	109.901	883.29	305.621	150.237	676.088	210.967	138.795	589.718	-50.8016	165.446	399.085	-89.6339	214.273	427.586	51.498	172.906	273.244	-126.798
0	174.935	418.169	1147.4	174.542	177.51	1158.77	-35.1153	341.882	1192.23	-34.0944	250.536	1186.08	127.506	465.825	862.156	154.695	414.487	622.002	100.767	406.88	474.713	-63.4102	355.821	224.36	-121.202	314.041	241.113	82.4057	333.071	196.102	189.467	110.384	886.266	314.428	151.678	683.067	223.013	139.841	592.284	-30.1589	165.517	389.764	-70.4649	214.485	415.938	78.9112	172.572	270.367	-106.547
0	173.298	418.512	1148.62	174.227	179.125	1160.64	-35.969	342.016	1193.67	-34.7347	250.639	1187.69	119.713	465.887	861.834	141.553	414.349	621.137	85.7112	406.849	474.491	-80.4857	356.075	225.471	-138.176	314.451	243.078	64.8589	333.124	195.805	191.731	110.915	889.669	322.194	153.169	690.187	234.366	140.923	594.733	-8.86761	165.834	379.845	-50.5369	214.978	403.556	106.795	172.457	267.411	-85.376
0	171.971	418.866	1149.84	174.288	180.805	1162.58	-36.5632	342.226	1195.64	-35.16	250.734	1189.81	111.768	465.852	862.118	127.999	414.138	621.017	70.2526	406.833	474.984	-97.5507	356.43	227.008	-155.154	315.038	245.523	47.2362	333.154	195.569	193.894	111.477	893.487	328.873	154.689	697.284	245.007	142.026	596.988	13.1306	166.394	369.432	-29.7849	215.724	390.593	135.083	172.625	264.365	-63.219
0	170.95	419.285	1151.1	174.676	182.459	1164.64	-36.8996	342.489	1198.11	-35.3609	250.8	1192.41	103.876	465.722	863.059	114.133	413.905	621.68	54.479	406.867	476.237	-114.572	356.89	229.044	-172.086	315.796	248.54	29.5418	333.164	195.392	196.002	112.052	897.689	334.425	156.214	704.192	254.921	143.135	598.98	35.8897	167.194	358.655	-8.15627	216.693	377.231	163.712	173.164	261.208	-40.026
0	170.227	419.781	1152.47	175.345	184	1166.89	-36.9821	342.78	1201.03	-35.3293	250.823	1195.45	96.221	465.507	864.676	100.063	413.706	623.147	38.4885	406.986	478.283	-131.507	357.451	231.643	-188.917	316.709	252.207	11.7847	333.157	195.269	198.07	112.633	902.221	338.819	157.722	710.751	264.09	144.241	600.652	59.4485	168.232	347.671	14.3765	217.848	363.68	192.63	174.17	257.919	-15.7764
0	169.794	420.333	1154.03	176.257	185.352	1169.41	-36.8167	343.077	1204.35	-35.0597	250.793	1198.89	88.9471	465.222	866.956	85.9076	413.591	625.42	22.3894	407.222	481.138	-148.307	358.104	234.856	-205.575	317.744	256.586	-6.02276	333.138	195.193	200.083	113.219	907.003	342.039	159.193	716.816	272.503	145.337	601.961	83.8166	169.508	336.663	37.8035	219.151	350.174	221.784	175.751	254.507	9.50746
0	169.653	420.892	1155.87	177.382	186.463	1172.26	-36.4106	343.359	1208.01	-34.549	250.705	1202.66	82.1483	464.891	869.851	71.7939	413.605	628.481	6.30085	407.605	484.802	-164.915	358.833	238.707	-221.982	318.857	261.709	-23.8678	333.118	195.15	202.002	113.814	911.937	344.091	160.61	722.265	280.154	146.42	602.885	108.96	171.022	325.835	62.0641	220.567	336.959	251.119	178.009	251.029	35.7475
0	169.816	421.394	1158.08	178.7	187.304	1175.51	-35.7727	343.611	1211.95	-33.797	250.563	1206.71	75.8684	464.547	873.293	57.8641	413.782	632.287	-9.64656	408.156	489.248	-181.268	359.619	243.201	-238.048	319.998	267.583	-41.7403	333.111	195.117	203.771	114.425	916.905	345.005	161.957	726.999	287.042	147.49	603.42	134.783	172.774	315.407	87.0353	222.068	324.286	280.556	181.036	247.608	62.7981
0	170.304	421.775	1160.69	180.202	187.87	1179.22	-34.9136	343.823	1216.1	-32.8064	250.371	1210.99	70.1112	464.221	877.197	44.2737	414.144	636.773	-25.3099	408.887	494.425	-197.298	360.44	248.312	-253.675	321.113	274.188	-59.6367	333.137	195.064	205.322	115.056	921.786	344.84	163.226	730.951	293.177	148.555	603.58	161.116	174.766	305.605	112.523	223.638	312.4	309.977	184.893	244.44	90.4373
0	171.135	421.978	1163.74	181.88	188.177	1183.4	-33.846	343.99	1220.41	-31.5831	250.14	1215.42	64.856	463.947	881.47	31.1903	414.7	641.845	-40.534	409.801	500.254	-212.928	361.279	253.995	-268.757	322.16	281.479	-77.5646	333.217	194.959	206.59	115.709	926.457	343.687	164.41	734.088	298.574	149.624	603.396	187.706	176.997	296.647	138.259	225.279	301.527	339.195	189.596	241.771	118.363
0	172.318	421.97	1167.19	183.726	188.263	1188.04	-32.5854	344.111	1224.82	-30.1367	249.879	1219.95	60.0755	463.754	886.015	18.7921	415.45	647.386	-55.1525	410.895	506.63	-228.084	362.126	260.184	-283.185	323.11	289.393	-95.543	333.374	194.772	207.519	116.375	930.808	341.672	165.507	736.409	303.257	150.709	602.912	214.206	179.466	288.722	163.897	227.012	291.859	367.939	195.089	239.862	146.192
0	173.846	421.737	1171.02	185.721	188.178	1193.08	-31.1506	344.186	1229.28	-28.4808	249.596	1224.52	55.7508	463.667	890.736	7.26414	416.384	653.254	-68.9896	412.157	513.422	-242.687	362.985	266.803	-296.849	323.953	297.855	-113.598	333.624	194.483	208.069	117.033	934.744	338.955	166.519	737.951	307.254	151.824	602.182	240.184	182.166	281.972	189.025	228.878	283.538	395.848	201.237	238.933	173.471
0	175.688	421.296	1175.16	187.833	187.986	1198.45	-29.5641	344.217	1233.75	-26.6339	249.299	1229.1	51.8825	463.7	895.531	-3.20589	417.485	659.287	-81.8636	413.569	520.475	-256.66	363.869	273.769	-309.639	324.704	306.782	-131.754	333.972	194.097	208.229	117.654	938.193	335.722	167.452	738.784	310.59	152.984	601.266	265.135	185.088	276.475	213.177	230.934	276.646	422.473	207.823	239.106	199.684
0	177.795	420.684	1179.56	190.018	187.759	1204.04	-27.8523	344.204	1238.17	-24.6193	248.987	1233.62	48.4963	463.86	900.301	-12.4337	418.733	665.304	-93.5917	415.111	527.618	-269.925	364.802	281	-321.449	325.4	316.09	-150.02	334.413	193.65	208.015	118.2	941.102	332.181	168.314	739.007	313.288	154.202	600.22	288.505	188.217	272.228	235.847	233.24	271.191	447.301	214.568	240.361	224.277
0	180.099	419.952	1184.12	192.222	187.571	1209.72	-26.0451	344.146	1242.49	-22.4664	248.661	1238.04	45.6438	464.139	904.939	-20.2462	420.103	671.11	-103.998	416.76	534.665	-282.409	365.816	288.422	-332.183	326.096	325.696	-168.378	334.921	193.222	207.475	118.632	943.443	328.544	169.119	738.738	315.358	155.485	599.092	309.724	191.531	269.145	256.517	235.854	267.103	469.791	221.173	242.51	246.683
0	182.516	419.161	1188.77	194.384	187.49	1215.36	-24.175	344.039	1246.68	-20.2101	248.314	1242.3	43.3988	464.522	909.335	-26.4907	421.569	676.508	-112.919	418.492	541.428	-294.037	366.946	295.975	-341.759	326.863	335.524	-186.768	335.456	192.936	206.689	118.919	945.208	325.015	169.885	738.102	316.804	156.838	597.912	328.248	195.001	267.057	274.684	238.812	264.24	489.413	227.363	245.197	266.349
0	184.959	418.365	1193.4	196.449	187.572	1220.84	-22.2767	343.884	1250.66	-17.8907	247.94	1246.34	41.8491	464.983	913.374	-31.0447	423.102	681.305	-120.219	420.286	547.723	-304.737	368.223	303.616	-350.111	327.772	345.508	-205.078	335.973	192.953	205.763	119.047	946.411	321.767	170.629	737.214	317.62	158.26	596.689	343.592	198.592	265.73	289.885	242.118	262.394	505.687	232.938	247.941	282.771
0	187.34	417.609	1197.93	198.371	187.853	1226.03	-20.3851	343.679	1254.37	-15.5532	247.534	1250.09	41.0864	465.492	916.938	-33.8245	424.679	685.321	-125.792	422.123	553.382	-314.436	369.671	311.32	-357.193	328.89	355.589	-223.138	336.431	193.459	204.823	119.029	947.079	318.931	171.372	736.168	317.799	159.747	595.409	355.369	202.267	264.888	301.727	245.741	261.31	518.224	237.807	250.21	295.527
0	189.579	416.925	1202.25	200.122	188.346	1230.8	-18.5346	343.429	1257.73	-13.2467	247.094	1253.47	41.1937	466.021	919.912	-34.7911	426.278	688.406	-129.571	423.986	558.263	-323.064	371.305	319.083	-362.981	330.269	365.719	-240.718	336.815	194.645	204.006	118.917	947.252	316.58	172.134	735.021	317.333	161.292	594.034	363.312	205.986	264.244	309.914	249.607	260.708	526.748	241.996	251.509	304.303
0	191.611	416.331	1206.28	201.695	189.043	1235.07	-16.7577	343.143	1260.65	-11.0225	246.626	1256.37	42.2339	466.543	922.187	-33.9507	427.883	690.442	-131.532	425.867	562.261	-330.552	373.129	326.917	-367.472	331.937	375.862	-257.539	337.152	196.681	203.441	118.794	946.982	314.726	172.93	733.785	316.221	162.889	592.512	367.294	209.706	263.533	314.263	253.614	260.303	531.114	245.633	251.467	308.915
0	193.391	415.84	1209.91	203.099	189.917	1238.74	-15.0853	342.832	1263.03	-8.93366	246.139	1258.7	44.2394	467.04	923.667	-31.3506	429.486	691.355	-131.69	427.757	565.311	-336.841	375.131	334.845	-370.68	333.891	385.984	-273.285	337.52	199.689	203.235	118.769	946.323	313.319	173.772	732.432	314.472	164.531	590.784	367.33	213.385	262.539	314.719	257.634	259.839	531.325	248.903	249.895	309.328
0	194.891	415.456	1213.07	204.357	190.927	1241.73	-13.5461	342.515	1264.77	-7.03341	245.649	1260.35	47.2047	467.501	924.277	-27.0712	431.084	691.116	-130.096	429.656	567.397	-341.877	377.286	342.892	-372.635	336.096	396.057	-287.621	338.036	203.728	203.453	118.957	945.331	312.256	174.671	730.896	312.103	166.215	588.789	363.575	216.981	261.118	311.367	261.536	259.105	527.531	251.996	246.814	305.653
0	196.105	415.186	1215.65	205.495	192.026	1243.97	-12.1682	342.211	1265.76	-5.37421	245.181	1261.21	51.0836	467.929	923.964	-21.2157	432.682	689.745	-126.827	431.566	568.546	-345.619	379.559	351.078	-373.379	338.488	406.051	-300.202	338.846	208.791	204.098	119.45	944.053	311.395	175.635	729.084	309.143	167.94	586.476	356.31	220.45	259.205	304.424	265.198	257.955	520.024	255.058	242.451	298.154
0	197.045	415.031	1217.59	206.538	193.167	1245.41	-10.9792	341.943	1265.9	-4.00608	244.759	1261.19	55.7917	468.335	922.705	-13.9011	434.29	687.303	-121.982	433.49	568.827	-348.03	381.903	359.415	-372.953	340.978	415.931	-310.692	340.099	214.81	205.104	120.295	942.517	310.571	176.672	726.895	305.626	169.709	583.808	345.924	223.756	256.814	294.235	268.526	256.314	509.229	258.156	237.198	287.223
0	197.733	414.991	1218.8	207.5	194.305	1245.99	-10.0073	341.73	1265.11	-2.97447	244.413	1260.22	61.2148	468.737	920.511	-5.25101	435.918	683.895	-115.669	435.433	568.345	-349.077	384.274	367.894	-371.391	343.467	425.656	-318.785	341.931	221.659	206.327	121.474	940.725	309.619	177.791	724.238	301.592	171.526	580.768	332.891	226.865	254.017	281.252	271.466	254.178	495.676	261.271	231.539	273.367
0	198.194	415.061	1219.23	208.381	195.4	1245.67	-9.2807	341.594	1263.33	-2.31756	244.171	1258.26	67.2202	469.159	917.428	4.60818	437.577	679.661	-108	437.398	567.231	-348.72	386.627	376.486	-368.704	345.856	435.173	-324.242	344.445	229.163	207.557	122.903	938.644	308.389	178.999	721.046	297.079	173.394	577.358	317.734	229.759	250.929	266.006	274.01	251.609	479.969	264.317	225.955	257.171
0	198.453	415.224	1218.79	209.16	196.413	1244.4	-8.82693	341.55	1260.55	-2.06329	244.061	1255.33	73.6702	469.626	913.54	15.5503	439.273	674.773	-99.0847	439.381	565.63	-346.912	388.932	385.135	-364.873	348.061	444.415	-326.908	347.695	237.105	208.536	124.453	936.213	306.758	180.3	717.29	292.119	175.311	573.602	300.998	232.434	247.685	249.068	276.196	248.718	462.741	267.179	220.839	239.252
0	198.523	415.457	1217.44	209.795	197.308	1242.15	-8.67048	341.608	1256.79	-2.22668	244.105	1251.47	80.4334	470.161	908.968	27.451	441.004	669.427	-89.0236	441.376	563.697	-343.597	391.171	393.758	-359.852	350.027	453.304	-326.736	351.681	245.25	208.996	125.976	933.356	304.633	181.69	712.985	286.736	177.272	569.541	283.207	234.9	244.418	231.003	278.103	245.646	444.594	269.75	216.437	220.214
0	198.407	415.726	1215.13	210.226	198.049	1238.91	-8.83022	341.775	1252.1	-2.80794	244.325	1246.78	87.394	470.78	903.869	40.1894	442.761	663.834	-77.9061	443.369	561.583	-338.72	393.346	402.245	-353.585	351.731	461.748	-323.774	356.347	253.369	208.687	127.345	930.003	301.953	183.155	708.189	280.944	179.26	565.229	264.824	237.184	241.249	212.324	279.827	242.542	426.046	271.959	212.845	200.594
0	198.096	415.997	1211.82	210.375	198.601	1234.66	-9.31635	342.052	1246.62	-3.79182	244.734	1241.41	94.4574	471.493	898.432	53.6502	444.525	658.213	-65.8095	445.348	559.426	-332.242	395.471	410.47	-346.021	353.189	469.651	-318.15	361.595	261.256	207.419	128.481	926.114	298.682	184.673	702.996	274.745	181.255	560.731	246.225	239.317	238.278	193.445	281.466	239.55	407.475	273.783	210.028	180.822
0	197.574	416.241	1207.51	210.156	198.93	1229.43	-10.1275	342.437	1240.5	-5.14839	245.34	1235.53	101.554	472.305	892.869	67.7257	446.274	652.779	-52.8027	447.295	557.353	-324.15	397.572	418.292	-337.144	354.449	476.91	-310.027	367.297	268.743	205.092	129.357	921.7	294.817	186.21	697.525	268.133	183.223	556.116	227.677	241.327	235.58	174.665	283.092	236.789	389.104	275.25	207.873	161.201
0	196.822	416.437	1202.2	209.481	199.005	1223.28	-11.2484	342.924	1233.95	-6.83518	246.142	1229.38	108.639	473.21	887.406	82.3168	447.981	647.735	-38.9515	449.195	555.472	-314.468	399.684	425.563	-326.98	355.585	483.424	-299.58	373.303	275.696	201.705	129.986	916.834	290.374	187.725	691.909	261.099	185.127	551.453	209.347	243.221	233.198	156.167	284.739	234.348	371.021	276.418	206.232	141.915
0	195.827	416.579	1195.95	208.278	198.801	1216.28	-12.6496	343.507	1227.2	-8.80038	247.13	1223.17	115.691	474.2	882.263	97.3325	449.613	643.264	-24.3247	451.032	553.875	-303.259	401.843	432.136	-315.603	356.691	489.093	-286.972	379.453	282.013	197.352	130.405	911.652	285.39	189.173	686.277	253.637	186.924	546.812	191.317	244.989	231.147	138.034	286.393	232.282	353.222	277.352	204.954	123.044
0	194.585	416.68	1188.86	206.502	198.291	1208.6	-14.2877	344.178	1220.5	-10.9869	248.284	1217.15	122.705	475.261	877.642	112.687	451.143	639.524	-8.99911	452.787	552.641	-290.62	404.084	437.869	-303.127	357.865	493.826	-272.355	385.589	287.614	192.21	130.657	906.342	279.914	190.505	680.747	245.747	188.57	542.256	173.612	246.597	229.415	120.279	288.001	230.616	335.654	278.104	203.911	104.595
0	193.106	416.761	1181.08	204.15	197.456	1200.42	-16.1089	344.93	1214.1	-13.3364	249.574	1211.52	129.687	476.377	873.705	128.3	452.541	636.646	6.93758	454.443	551.834	-276.677	406.434	442.631	-289.692	359.2	497.536	-255.861	391.565	292.441	186.512	130.784	901.121	273.992	191.675	675.415	237.441	190.027	537.842	156.213	248.007	227.977	102.864	289.492	229.347	318.249	278.706	203.011	86.5301
0	191.416	416.852	1172.86	201.273	196.279	1192.03	-18.0532	345.757	1208.2	-15.7932	250.962	1206.44	136.644	477.531	870.566	144.086	453.782	634.731	23.3865	455.986	551.508	-261.574	408.912	446.31	-275.452	360.771	500.148	-237.618	397.264	296.445	180.52	130.819	896.206	267.659	192.636	670.349	228.734	191.265	533.613	139.078	249.182	226.798	85.7317	290.796	228.452	300.947	279.174	202.194	68.7854
0	189.56	416.984	1164.52	197.981	194.757	1183.74	-20.0611	346.654	1202.97	-18.3064	252.404	1202.04	143.577	478.705	868.288	159.962	454.845	633.849	40.2391	457.4	551.7	-245.462	411.522	448.82	-260.555	362.624	501.601	-217.751	402.601	299.595	174.486	130.786	891.777	260.936	193.359	665.59	219.643	192.271	529.604	122.155	250.102	225.841	68.8133	291.863	227.889	283.704	279.514	201.433	51.2936
0	187.596	417.184	1156.46	194.429	192.906	1175.93	-22.0782	347.61	1198.52	-20.8323	253.855	1198.37	150.467	479.882	866.889	175.839	455.718	634.045	57.3798	458.676	552.432	-228.49	414.253	450.103	-245.131	364.772	501.841	-196.387	407.528	301.876	168.609	130.708	887.956	253.818	193.828	661.152	210.172	193.045	525.833	105.387	250.766	225.069	52.0454	292.671	227.607	266.497	279.727	200.717	33.9919
0	185.601	417.468	1149.12	190.796	190.771	1168.96	-24.0591	348.612	1194.89	-23.3338	255.276	1195.42	157.276	481.045	866.35	191.624	456.392	635.336	74.69	459.809	553.709	-210.792	417.08	450.132	-229.284	367.19	500.83	-173.662	412.034	303.295	163.004	130.607	884.785	246.277	194.054	657.032	200.312	193.607	522.313	88.7239	251.194	224.446	35.3722	293.224	227.553	249.317	279.822	200.046	16.8281
0	183.656	417.834	1142.97	187.243	188.427	1163.2	-25.9689	349.642	1192.07	-25.7795	256.638	1193.17	163.936	482.177	866.629	207.216	456.87	637.718	92.0508	460.798	555.515	-192.488	419.963	448.911	-213.085	369.82	498.542	-149.721	416.141	303.883	157.682	130.506	882.229	238.261	194.069	653.209	190.04	193.991	519.05	72.1208	251.42	223.941	18.7486	293.544	227.673	232.161	279.815	199.423	-0.238787
0	181.845	418.257	1138.37	183.894	185.984	1158.91	-27.7823	350.673	1190.03	-28.1422	257.917	1191.55	170.356	483.262	867.66	222.515	457.161	641.161	109.347	461.65	557.814	-173.668	422.856	446.469	-196.568	372.578	494.965	-124.716	419.898	303.691	152.56	130.435	880.198	229.71	193.927	649.66	179.323	194.243	516.047	55.5426	251.486	223.53	2.13957	293.671	227.919	215.031	279.729	198.85	-17.2407
0	180.245	418.679	1135.58	180.814	183.571	1156.23	-29.4821	351.682	1188.7	-30.3971	259.103	1190.51	176.434	484.282	869.367	237.412	457.283	645.615	126.468	462.373	560.554	-154.4	425.703	442.859	-179.735	375.367	490.1	-98.8015	423.374	302.791	147.489	130.421	878.577	220.561	193.702	646.368	168.124	194.417	513.311	38.962	251.439	223.201	-14.4809	293.649	228.258	197.923	279.591	198.327	-34.2038
0	178.913	419.022	1134.67	178.009	181.327	1155.17	-31.0563	352.641	1188	-32.5212	260.188	1189.99	182.072	485.223	871.667	251.798	457.26	651.007	143.312	462.983	563.663	-134.719	428.454	438.147	-162.561	378.086	483.965	-72.1309	426.635	301.27	142.304	130.493	877.263	210.763	193.478	643.327	156.41	194.569	510.854	22.3587	251.321	222.95	-31.1321	293.522	228.674	180.829	279.435	197.85	-51.1507
0	177.885	419.199	1135.5	175.445	179.37	1155.58	-32.4962	353.531	1187.89	-34.4925	261.17	1189.94	187.191	486.071	874.477	265.561	457.119	657.243	159.787	463.499	567.058	-114.633	431.059	432.412	-144.996	380.645	476.595	-44.8425	429.734	299.225	136.851	130.676	876.176	200.291	193.338	640.55	144.158	194.751	508.696	5.71774	251.172	222.794	-47.8285	293.329	229.17	163.734	279.294	197.419	-68.1031
0	177.175	419.137	1137.77	173.069	177.785	1157.2	-33.794	354.341	1188.29	-36.291	262.053	1190.32	191.75	486.818	877.725	278.59	456.894	664.207	175.81	463.943	570.643	-94.1263	433.477	425.733	-126.977	382.974	468.041	-17.0527	432.701	296.76	131.021	130.991	875.281	189.145	193.358	638.072	131.357	195.005	506.868	-10.9715	251.018	222.761	-64.58	293.101	229.774	146.619	279.199	197.029	-85.0811
0	176.778	418.803	1141.07	170.845	176.615	1159.71	-34.9415	355.07	1189.18	-37.8987	262.843	1191.11	195.75	487.462	881.357	290.776	456.616	671.761	191.309	464.343	574.318	-73.1617	435.68	418.191	-108.426	385.025	458.369	11.1502	435.536	293.974	124.76	131.45	874.579	177.353	193.593	635.941	118.012	195.359	505.409	-27.7154	250.88	222.897	-81.3916	292.86	230.532	129.465	279.178	196.678	-102.103
0	176.672	418.201	1144.97	168.765	175.859	1162.76	-35.9294	355.727	1190.51	-39.3013	263.552	1192.31	199.233	488.013	885.336	302.013	456.319	679.751	206.218	464.723	577.977	-51.6883	437.65	409.858	-89.2622	386.781	447.661	39.7105	438.215	290.951	118.075	132.059	874.107	164.965	194.07	634.22	104.147	195.822	504.368	-44.5155	250.765	223.261	-98.2624	292.616	231.512	112.249	279.249	196.363	-119.184
0	176.822	417.372	1149.07	166.851	175.483	1166.03	-36.7476	356.332	1192.27	-40.4884	264.192	1193.91	202.274	488.486	889.642	312.2	456.033	688.002	220.481	465.112	581.517	-29.6451	439.382	400.806	-69.3998	388.248	436.014	68.6045	440.703	287.76	111.023	132.814	873.926	152.05	194.784	632.975	89.8039	196.385	503.8	-61.3666	250.669	223.922	-115.184	292.367	232.796	94.9532	279.418	196.079	-136.33
0	177.186	416.39	1153.09	165.148	175.427	1169.28	-37.3859	356.91	1194.45	-41.4538	264.783	1195.9	204.967	488.904	894.269	321.243	455.784	696.332	234.048	465.532	584.84	-6.96609	440.882	391.105	-48.7577	389.454	423.542	97.8305	442.957	284.451	103.699	133.704	874.107	138.691	195.702	632.272	75.0451	197.024	503.761	-78.2553	250.583	224.956	-132.137	292.106	234.478	77.5651	279.684	195.825	-153.539
0	177.724	415.342	1156.84	163.703	175.615	1172.32	-37.8351	357.488	1197.03	-42.1954	265.34	1198.27	207.404	489.287	899.21	329.054	455.591	704.549	246.869	466	587.853	16.4132	442.164	380.832	-27.263	390.44	410.377	127.397	444.931	281.05	96.225	134.707	874.72	124.983	196.761	632.17	59.9516	197.698	504.31	-95.1571	250.486	226.442	-149.093	291.817	236.653	60.0805	280.03	195.602	-170.792
0	178.395	414.319	1160.27	162.552	175.972	1175.05	-38.0876	358.087	1199.99	-42.7137	265.884	1201.01	209.667	489.656	904.447	335.56	455.466	712.462	258.903	466.529	590.48	40.5482	443.248	370.085	-4.85958	391.257	396.678	157.31	446.582	277.568	88.7299	135.795	875.822	111.035	197.887	632.716	44.6231	198.361	505.497	-112.035	250.359	228.458	-166.004	291.481	239.418	42.5049	280.438	195.411	-188.054
0	179.166	413.403	1163.4	161.711	176.433	1177.46	-38.1383	358.724	1203.32	-43.011	266.428	1204.11	211.807	490.021	909.942	340.705	455.416	719.888	270.107	467.122	592.659	65.4757	444.153	358.985	18.4831	391.956	382.627	187.566	447.864	274.009	81.3414	136.932	877.454	96.9704	198.994	633.946	29.1745	198.959	507.363	-128.839	250.18	231.068	-182.813	291.082	242.856	24.8525	280.88	195.253	-205.27
0	180.014	412.658	1166.32	161.18	176.951	1179.57	-37.9842	359.408	1206.98	-43.09	266.984	1207.52	213.843	490.38	915.627	344.454	455.438	726.658	280.445	467.775	594.348	91.2021	444.899	347.691	42.7582	392.589	368.436	218.141	448.732	270.388	74.174	138.079	879.632	82.9286	200.004	635.875	13.733	199.445	509.932	-145.509	249.933	234.323	-199.445	290.607	247.033	7.1431	281.329	195.127	-222.37
0	180.927	412.128	1169.17	160.946	177.503	1181.45	-37.6243	360.136	1210.94	-42.9528	267.559	1211.21	215.762	490.722	921.403	346.804	455.529	732.63	289.888	468.476	595.527	117.691	445.499	336.401	67.9077	393.198	354.349	248.982	449.136	266.752	67.3232	139.191	882.346	69.0584	200.849	638.499	-1.56598	199.775	513.212	-161.976	249.605	238.254	-215.819	290.047	251.991	-10.6053	281.755	195.022	-239.268
0	181.915	411.84	1172.07	160.996	178.082	1183.21	-37.0594	360.901	1215.15	-42.6003	268.152	1215.15	217.52	491.025	927.145	347.782	455.679	737.687	298.414	469.205	596.2	144.847	445.958	325.354	93.8101	393.818	340.634	279.998	449.017	263.19	60.8645	140.221	885.563	55.514	201.48	641.789	-16.5823	199.92	517.184	-178.165	249.189	242.866	-231.845	289.402	257.743	-28.3828	282.135	194.922	-255.871
0	183.002	411.802	1175.15	161.321	178.691	1184.97	-36.2923	361.685	1219.56	-42.0324	268.759	1219.29	219.056	491.264	932.712	347.454	455.88	741.754	306.014	469.938	596.391	172.505	446.273	314.814	120.271	394.466	327.576	311.04	448.311	259.847	54.8569	141.126	889.228	42.4493	201.866	645.692	-31.1745	199.86	521.807	-194.004	248.687	248.139	-247.432	288.678	264.275	-46.1923	282.451	194.805	-272.078
0	184.222	411.997	1178.5	161.922	179.337	1186.84	-35.3283	362.471	1224.11	-41.2492	269.369	1223.57	220.297	491.418	937.956	345.924	456.124	744.798	312.688	470.647	596.147	200.418	446.43	305.058	147.019	395.139	315.462	341.895	446.955	256.913	49.3494	141.869	893.271	30.0143	201.993	650.128	-45.2012	199.592	527.015	-209.419	248.101	254.031	-262.49	287.887	271.547	-64.0491	282.694	194.642	-287.789
0	185.608	412.391	1182.17	162.803	180.02	1188.94	-34.1757	363.235	1228.75	-40.2519	269.969	1227.94	221.172	491.477	942.734	343.335	456.408	746.83	318.447	471.303	595.533	228.254	446.405	296.348	173.711	395.803	304.558	372.267	444.904	254.596	44.3873	142.425	897.607	18.3545	201.863	654.994	-58.5221	199.122	532.714	-224.342	247.441	260.481	-276.931	287.046	279.5	-81.9768	282.865	194.41	-302.904
0	187.18	412.929	1186.19	163.973	180.734	1191.36	-32.8463	363.956	1233.42	-39.0447	270.542	1232.35	221.621	491.447	946.924	339.865	456.731	747.911	323.309	471.876	594.625	255.595	446.167	288.9	199.936	396.394	295.089	401.777	442.151	253.09	40.0165	142.785	902.143	7.614	201.49	660.162	-70.9976	198.468	538.79	-238.707	246.72	267.414	-290.669	286.176	288.06	-99.9992	282.972	194.093	-317.326
0	188.934	413.542	1190.54	165.434	181.468	1194.18	-31.3562	364.618	1238.06	-37.6363	271.073	1236.75	221.601	491.359	950.432	335.725	457.096	748.144	327.298	472.34	593.506	281.95	445.679	282.851	225.226	396.82	287.207	429.97	438.748	252.527	36.2875	142.955	906.775	-2.06107	200.899	665.484	-82.4889	197.657	545.109	-252.452	245.95	274.748	-303.619	285.297	297.146	-118.13	283.029	193.7	-330.961
0	190.841	414.156	1195.17	167.182	182.211	1197.45	-29.7257	365.209	1242.61	-36.0411	271.548	1241.07	221.096	491.266	953.2	331.143	457.504	747.666	330.433	472.672	592.256	306.777	444.904	278.237	249.078	396.966	280.976	456.334	434.811	252.941	33.2559	142.956	911.393	-10.5206	200.12	670.796	-92.8589	196.721	551.521	-265.512	245.143	282.4	-315.697	284.426	306.671	-136.362	283.054	193.272	-343.72
0	192.848	414.703	1200	169.194	182.953	1201.17	-27.9793	365.724	1247.02	-34.2803	271.954	1245.26	220.12	491.239	955.21	326.348	457.954	746.639	332.733	472.856	590.939	329.51	443.808	274.977	270.976	396.714	276.358	480.328	430.514	254.229	30.9822	142.824	915.878	-17.612	199.194	675.919	-101.975	195.694	557.869	-277.822	244.308	290.291	-326.817	283.573	316.551	-154.66	283.066	192.885	-355.513
0	194.885	415.131	1204.94	171.434	183.694	1205.35	-26.1453	366.165	1251.23	-32.3821	272.285	1249.27	218.721	491.362	956.484	321.558	458.436	745.227	334.213	472.881	589.599	349.601	442.367	272.876	290.416	395.96	273.212	501.422	426.058	256.142	29.5296	142.608	920.104	-23.1873	198.164	680.667	-109.71	194.61	563.991	-289.311	243.446	298.353	-336.894	282.739	326.705	-172.951	283.083	192.655	-366.258
0	196.875	415.412	1209.87	173.847	184.444	1209.92	-24.2553	366.54	1255.19	-30.3806	272.535	1253.05	216.979	491.711	957.079	316.957	458.932	743.582	334.884	472.739	588.25	366.557	440.57	271.644	306.938	394.633	271.306	519.139	421.625	258.29	28.959	142.358	923.941	-27.1142	197.078	684.858	-115.952	193.501	569.729	-299.898	242.555	306.527	-345.844	281.915	337.053	-191.119	283.116	192.725	-375.874
0	198.751	415.537	1214.68	176.363	185.224	1214.79	-22.3431	366.861	1258.83	-28.3149	272.704	1256.52	215.001	492.342	957.075	312.686	459.415	741.828	334.757	472.428	586.875	379.976	438.423	270.931	320.153	392.714	270.335	533.092	417.336	260.181	29.3212	142.129	927.261	-29.2894	195.983	688.327	-120.608	192.393	574.94	-309.5	241.626	314.768	-353.589	281.083	347.522	-209.005	283.171	193.252	-384.288
0	200.463	415.529	1219.24	178.902	186.061	1219.82	-20.4441	367.141	1262.09	-26.2272	272.797	1259.64	212.917	493.272	956.575	308.833	459.856	740.049	333.845	471.95	585.424	389.578	435.95	270.368	329.761	390.242	269.957	543.015	413.229	261.297	30.648	141.966	929.941	-29.6525	194.924	690.931	-123.607	191.307	579.497	-318.031	240.644	323.038	-360.062	280.222	358.038	-226.408	283.236	194.378	-391.436
0	201.987	415.431	1223.42	181.383	186.985	1224.86	-18.5942	367.395	1264.9	-24.1604	272.818	1262.33	210.869	494.46	955.685	305.429	460.221	738.276	332.168	471.307	583.83	395.215	433.191	269.617	335.574	387.319	269.814	548.78	409.254	261.181	32.9423	141.91	931.876	-28.1939	193.938	692.567	-124.913	190.259	583.301	-325.408	239.596	331.312	-365.21	279.305	368.531	-243.089	283.281	196.216	-397.267
0	203.324	415.302	1227.12	183.73	188.019	1229.71	-16.8292	367.63	1267.19	-22.1569	272.777	1264.5	208.995	495.807	954.513	302.448	460.48	736.495	329.757	470.502	582.007	396.881	430.203	268.404	337.52	384.089	269.568	550.4	405.307	259.537	36.171	141.984	932.983	-24.9579	193.052	693.169	-124.519	189.254	586.282	-331.556	238.465	339.567	-369.005	278.308	378.934	-258.777	283.256	198.837	-401.751
0	204.493	415.206	1230.24	185.883	189.175	1234.19	-15.1846	367.855	1268.89	-20.2571	272.684	1266.09	207.421	497.16	953.152	299.822	460.605	734.649	326.655	469.54	579.872	394.705	427.054	266.549	335.65	380.728	268.928	548.025	401.274	256.291	40.2638	142.202	933.208	-20.0382	192.28	692.722	-122.453	188.295	588.406	-336.413	237.243	347.785	-371.441	277.215	389.177	-273.177	283.083	202.261	-404.877
0	205.52	415.2	1232.71	187.802	190.446	1238.11	-13.6958	368.068	1269.91	-18.4997	272.55	1267.01	206.237	498.338	951.671	297.448	460.575	732.646	322.923	468.421	577.351	388.936	423.813	263.976	330.136	377.409	267.673	541.925	397.077	251.613	45.1173	142.562	932.53	-13.5688	191.623	691.248	-118.772	187.379	589.669	-339.934	235.924	355.945	-372.535	276.023	399.189	-285.981	282.666	206.454	-406.654
0	206.428	415.326	1234.46	189.469	191.808	1241.3	-12.3983	368.268	1270.18	-16.9214	272.387	1267.19	205.482	499.174	950.104	295.212	460.375	730.383	318.633	467.147	574.39	379.926	420.554	260.714	321.265	374.29	265.675	532.476	392.713	245.883	50.6041	143.05	930.954	-5.71094	191.07	688.812	-113.56	186.499	590.101	-342.09	234.51	364.022	-372.324	274.74	408.898	-296.887	281.898	211.334	-407.11
0	207.23	415.605	1235.44	190.888	193.222	1243.61	-11.328	368.446	1269.64	-15.5586	272.206	1266.54	205.133	499.55	948.441	293.005	459.994	727.755	313.871	465.719	570.965	368.106	417.342	256.877	309.425	371.481	262.899	520.147	388.264	239.614	56.5854	143.643	928.516	3.35906	190.6	685.507	-106.919	185.645	589.762	-342.864	233.011	371.979	-370.853	273.392	418.228	-305.613	280.672	216.774	-406.279
0	207.916	416.038	1235.63	192.078	194.641	1244.93	-10.5207	368.594	1268.23	-14.4464	272.019	1265.02	205.092	499.431	946.617	290.739	459.425	724.681	308.727	464.138	567.084	353.964	414.237	252.637	295.093	369.04	259.409	505.476	383.893	233.347	62.9236	144.308	925.271	13.4627	190.187	681.456	-98.9641	184.806	588.739	-342.245	231.439	379.769	-368.168	272.01	427.106	-311.921	278.897	222.616	-404.199
0	208.446	416.61	1234.98	193.06	196.02	1245.16	-10.0112	368.7	1265.94	-13.619	271.839	1262.6	205.187	498.872	944.522	288.357	458.668	721.112	303.292	462.407	562.783	338.015	411.278	248.198	278.808	366.957	255.355	489.042	379.797	227.55	69.4937	145.01	921.299	24.4302	189.802	676.803	-89.8148	183.972	587.139	-340.226	229.811	387.33	-364.306	270.628	435.458	-315.638	276.514	228.679	-400.902
0	208.757	417.298	1233.45	193.852	197.326	1244.24	-9.83155	368.753	1262.77	-13.1072	271.676	1259.28	205.196	497.999	942.013	285.835	457.728	717.044	297.646	460.538	558.13	320.773	408.489	243.769	261.137	365.164	250.953	471.427	376.159	222.537	76.1921	145.715	916.704	36.1091	189.42	671.707	-79.5878	183.136	585.086	-336.796	228.138	394.586	-359.292	269.274	443.215	-316.67	273.509	234.772	-396.408
0	208.768	418.076	1231.01	194.457	198.538	1242.13	-10.0078	368.744	1258.76	-12.936	271.538	1255.08	204.867	496.976	938.947	283.172	456.619	712.516	291.853	458.548	553.211	302.72	405.871	239.54	242.631	363.546	246.457	453.174	373.099	218.432	82.9406	146.392	911.61	48.371	189.023	666.343	-68.391	182.291	582.709	-331.947	226.43	401.455	-353.137	267.958	450.317	-315.014	269.918	240.703	-390.725
0	208.392	418.922	1227.63	194.863	199.65	1238.83	-10.557	368.662	1253.99	-13.1213	271.432	1250.08	203.963	495.965	935.212	280.384	455.368	707.609	285.956	456.466	548.123	284.274	403.407	235.674	223.78	361.97	242.127	434.741	370.645	215.191	89.6878	147.015	906.166	61.1151	188.601	660.89	-56.3209	181.437	580.142	-325.673	224.685	407.848	-345.851	266.68	456.711	-310.748	265.819	246.303	-383.862
0	207.556	419.821	1223.32	195.041	200.667	1234.35	-11.4838	368.499	1248.58	-13.667	271.358	1244.38	202.304	495.092	930.757	277.493	454.013	702.426	279.972	454.332	542.967	265.769	401.074	232.295	204.97	360.324	238.192	416.456	368.745	212.673	96.4066	147.559	900.544	74.268	188.156	655.528	-43.4624	180.576	577.516	-317.983	222.896	413.685	-337.447	265.416	462.356	-303.995	261.322	251.438	-375.833
0	206.211	420.772	1218.09	194.948	201.601	1228.72	-12.777	368.246	1242.7	-14.5629	271.316	1238.15	199.795	494.428	925.618	274.51	452.601	697.087	273.892	452.197	537.835	247.437	398.854	229.481	186.463	358.539	234.828	398.495	367.291	210.702	103.089	148.005	894.93	87.7803	187.697	650.436	-29.8912	179.715	574.954	-308.898	221.052	418.889	-327.953	264.135	467.218	-294.895	256.554	256.018	-366.667
0	204.34	421.787	1211.99	194.539	202.459	1222.02	-14.4083	367.902	1236.52	-15.7833	271.3	1231.55	196.448	493.994	919.92	271.434	451.192	691.706	267.69	450.12	532.802	229.411	396.751	227.254	168.396	356.615	232.137	380.902	366.16	209.117	109.738	148.333	889.52	101.621	187.239	645.778	-15.6786	178.863	572.57	-298.464	219.14	423.396	-317.419	262.796	471.269	-283.576	251.644	259.999	-356.417
0	201.965	422.887	1205.13	193.774	203.246	1214.37	-16.3332	367.469	1230.26	-17.2884	271.303	1224.79	192.377	493.775	913.866	268.239	449.848	686.381	261.325	448.165	527.925	211.746	394.797	225.583	150.802	354.622	230.146	363.628	365.247	207.792	116.36	148.523	884.502	115.767	186.8	641.707	-0.895447	178.035	570.466	-286.744	217.149	427.156	-305.911	261.359	474.486	-270.152	246.713	263.373	-345.155
0	199.149	424.11	1197.64	192.634	203.953	1205.94	-18.4941	366.959	1224.11	-19.0265	271.315	1218.1	187.776	493.733	907.709	264.878	448.632	681.183	254.751	446.391	523.241	194.431	393.039	224.393	133.639	352.675	228.819	346.579	364.488	206.64	122.952	148.559	880.039	130.196	186.4	638.351	14.3833	177.243	568.734	-273.823	215.073	430.129	-293.511	259.795	476.843	-254.724	241.863	266.157	-332.97
0	195.993	425.498	1189.7	191.128	204.562	1196.96	-20.8257	366.39	1218.26	-20.9387	271.33	1211.67	182.883	493.823	901.712	261.285	447.598	676.15	247.925	444.844	518.762	177.419	391.528	223.582	116.823	350.901	228.07	329.651	363.861	205.606	129.501	148.43	876.255	144.878	186.054	635.819	30.0764	176.5	567.45	-259.801	212.912	432.287	-280.313	258.091	478.312	-237.396	237.169	268.388	-319.959
0	192.628	427.093	1181.57	189.305	205.048	1187.74	-23.2613	365.794	1212.88	-22.964	271.339	1205.7	177.947	494.004	896.108	257.379	446.787	671.295	240.804	443.553	514.486	160.645	390.303	223.043	100.255	349.404	227.79	312.758	363.364	204.657	135.981	148.134	873.227	159.769	185.771	634.191	46.095	175.816	566.674	-244.792	210.677	433.61	-266.407	256.252	478.862	-218.278	232.674	270.113	-306.214
0	189.193	428.925	1173.51	187.241	205.385	1178.64	-25.7392	365.204	1208.05	-25.0452	271.34	1200.32	173.182	494.237	891.069	253.076	446.218	666.608	233.349	442.521	510.399	144.043	389.374	222.675	83.8479	348.241	227.864	295.846	363.006	203.773	142.348	147.678	870.981	174.805	185.557	633.528	62.3426	175.198	566.45	-228.912	208.385	434.084	-251.882	254.301	478.457	-197.503	228.39	271.384	-291.821
0	185.818	430.992	1165.85	185.036	205.556	1170.06	-28.2062	364.655	1203.85	-27.1323	271.333	1195.63	168.733	494.49	886.678	248.289	445.885	662.072	225.514	441.733	506.48	127.552	388.725	222.398	67.5296	347.414	228.182	278.896	362.787	202.943	148.547	147.081	869.505	189.902	185.411	633.863	78.7169	174.648	566.802	-212.278	206.063	433.699	-236.81	252.279	477.058	-175.225	224.305	272.25	-276.845
0	182.604	433.247	1158.91	182.789	205.559	1162.37	-30.6202	364.173	1200.28	-29.1855	271.322	1191.66	164.645	494.738	882.936	242.945	445.759	657.669	217.254	441.152	502.714	111.122	388.313	222.157	51.2511	346.882	228.655	261.914	362.692	202.162	154.509	146.371	868.758	204.959	185.328	635.216	95.111	174.164	567.737	-194.995	203.742	432.448	-221.252	250.234	474.628	-151.615	220.395	272.757	-261.331
0	179.611	435.593	1152.97	180.588	205.404	1155.89	-32.9489	363.776	1197.33	-31.1745	271.315	1188.42	160.861	494.963	879.771	236.98	445.786	653.392	208.516	440.733	499.089	94.7155	388.083	221.919	34.9806	346.576	229.21	244.918	362.696	201.43	160.155	145.581	868.683	219.857	185.297	637.585	111.416	173.74	569.239	-177.151	201.46	430.323	-205.244	248.224	471.131	-126.851	216.632	272.943	-245.3
0	176.853	437.889	1148.25	178.494	205.109	1150.87	-35.1683	363.472	1194.98	-33.0777	271.321	1185.88	157.238	495.147	877.07	230.347	445.899	649.246	199.248	440.42	495.61	78.3019	387.975	221.675	18.6988	346.42	229.799	227.929	362.765	200.75	165.401	144.751	869.211	234.461	185.307	640.954	127.525	173.369	571.275	-158.813	199.258	427.316	-188.805	246.301	466.542	-101.11	212.998	272.839	-228.753
0	174.309	439.969	1144.9	176.545	204.705	1147.41	-37.2596	363.262	1193.17	-34.8794	271.351	1183.99	153.577	495.277	874.713	223.013	446.019	645.255	189.405	440.156	492.292	61.8609	387.937	221.428	2.39347	346.346	230.39	210.965	362.865	200.123	170.168	143.919	870.276	248.628	185.346	645.287	143.335	173.039	573.792	-140.027	197.175	423.423	-171.933	244.517	460.846	-74.5555	209.49	272.474	-211.666
0	171.94	441.674	1142.93	174.757	204.239	1145.52	-39.2072	363.142	1191.89	-36.5677	271.412	1182.71	149.67	495.339	872.599	214.956	446.072	641.458	178.947	439.891	489.164	45.3801	387.927	221.194	-13.9449	346.301	230.972	194.032	362.966	199.548	174.397	143.12	871.812	262.214	185.403	650.524	158.748	172.739	576.72	-120.814	195.247	418.649	-154.605	242.916	454.046	-47.3339	206.118	271.876	-193.998
0	169.715	442.896	1142.23	173.139	203.777	1145.07	-40.9969	363.106	1191.1	-38.1326	271.507	1181.99	145.335	495.322	870.671	206.168	445.993	637.909	167.847	439.578	486.267	28.8539	387.917	220.995	-30.3255	346.26	231.55	177.13	363.046	199.023	178.059	142.384	873.768	275.076	185.466	656.582	173.679	172.454	579.97	-101.177	193.506	413.007	-136.781	241.53	446.168	-19.5717	202.902	271.076	-175.689
0	167.625	443.603	1142.63	171.7	203.405	1145.85	-42.6158	363.147	1190.79	-39.5644	271.635	1181.8	140.449	495.213	868.918	196.65	445.737	634.67	156.09	439.19	483.651	12.2801	387.891	220.857	-46.7581	346.214	232.145	160.246	363.088	198.547	181.167	141.73	876.104	287.087	185.528	663.345	188.053	172.172	583.442	-81.0965	191.978	406.525	-118.407	240.385	437.26	8.62705	199.869	270.105	-156.671
0	165.694	443.845	1143.88	170.455	203.214	1147.58	-44.0523	363.255	1190.96	-40.8528	271.786	1182.11	134.964	494.998	867.375	186.412	445.279	631.807	143.675	438.709	481.376	-4.3409	387.85	220.815	-63.2517	346.175	232.797	143.363	363.086	198.118	183.776	141.167	878.803	298.134	185.579	670.675	201.806	171.881	587.025	-60.5401	190.68	399.244	-99.4234	239.493	427.396	37.1785	197.049	268.997	-136.874
0	163.966	443.737	1145.69	169.426	203.282	1149.96	-45.2969	363.418	1191.6	-41.9867	271.945	1182.9	128.914	494.668	866.108	175.476	444.622	629.388	130.614	438.14	479.506	-21.0075	387.801	220.909	-79.8119	346.165	233.564	126.46	363.038	197.736	185.972	140.692	881.861	308.129	185.611	678.406	214.889	171.57	590.601	-39.4642	189.624	391.224	-79.7649	238.856	416.674	66.0134	194.482	267.774	-116.227
0	162.482	443.425	1147.8	168.643	203.656	1152.73	-46.343	363.621	1192.71	-42.9543	272.094	1184.16	122.403	494.211	865.201	163.878	443.792	627.479	116.935	437.499	478.108	-37.7156	387.762	221.19	-96.4385	346.214	234.521	109.514	362.95	197.4	187.863	140.295	885.284	317.001	185.617	686.359	227.262	171.23	594.053	-17.8204	188.815	382.542	-59.3727	238.468	405.218	95.0714	192.218	266.439	-94.6693
0	161.264	443.048	1150	168.135	204.336	1155.67	-47.187	363.845	1194.27	-43.7439	272.208	1185.88	115.585	493.624	864.74	151.668	442.832	626.138	102.682	436.818	477.25	-54.4574	387.753	221.72	-113.124	346.354	235.759	92.5036	362.833	197.109	189.555	139.959	889.079	324.704	185.588	694.343	238.894	170.858	597.274	4.43901	188.252	373.293	-38.1994	238.307	393.175	124.297	190.32	264.972	-72.1556
0	160.305	442.718	1152.13	167.925	205.279	1158.67	-47.8277	364.069	1196.26	-44.3445	272.264	1188.04	108.635	492.908	864.799	138.915	441.8	625.422	87.9152	436.138	476.995	-71.2207	387.8	222.57	-129.851	346.616	237.376	75.4111	362.7	196.858	191.142	139.664	893.24	331.206	185.517	702.165	249.76	170.454	600.167	27.3538	187.925	363.592	-16.2177	238.343	380.716	153.639	188.863	263.335	-48.6646
0	159.577	442.508	1154.13	168.02	206.41	1161.67	-48.2662	364.27	1198.66	-44.7463	272.242	1190.61	101.72	492.077	865.425	125.707	440.761	625.373	72.7104	435.503	477.403	-87.9882	387.926	223.819	-146.594	347.024	239.476	58.2219	362.564	196.645	192.689	139.394	897.739	336.494	185.401	709.641	259.843	170.025	602.659	50.9484	187.824	353.576	6.57212	238.535	368.028	183.051	187.937	261.484	-24.2072
0	159.038	442.449	1156	168.413	207.629	1164.68	-48.5042	364.423	1201.43	-44.9412	272.128	1193.56	94.9779	491.153	866.643	112.149	439.781	626.026	57.161	434.961	478.522	-104.736	388.151	225.547	-163.317	347.589	242.16	40.9276	362.437	196.467	194.229	139.136	902.523	340.571	185.241	716.602	269.129	169.582	604.697	75.2234	187.935	343.406	30.1342	238.836	355.319	212.491	187.644	259.388	1.16629
0	158.653	442.531	1157.8	169.083	208.84	1167.76	-48.5437	364.511	1204.53	-44.9229	271.912	1196.86	88.5045	490.171	868.447	98.3681	438.922	627.402	41.3757	434.554	480.387	-121.434	388.485	227.832	-179.971	348.31	245.517	23.5284	362.326	196.324	195.758	138.885	907.51	343.455	185.044	722.903	277.611	169.142	606.257	100.146	188.244	333.26	54.391	239.194	342.808	241.916	188.092	257.059	27.3585
0	158.408	442.714	1159.61	170.001	209.953	1171	-48.3861	364.519	1207.9	-44.687	271.594	1200.46	82.3502	489.176	870.813	84.5032	438.235	629.505	25.4785	434.317	483.015	-138.041	388.93	230.736	-196.495	349.165	249.617	6.0343	362.236	196.212	197.248	138.637	912.598	345.183	184.826	728.427	285.288	168.728	607.339	125.637	188.742	323.338	79.2171	239.566	330.72	271.272	189.384	254.564	54.2204
0	158.311	442.939	1161.56	171.138	210.902	1174.48	-48.0321	364.435	1211.51	-44.2313	271.178	1204.3	76.531	488.215	873.696	70.7079	437.76	632.323	9.60746	434.278	486.405	-154.505	389.474	234.305	-212.816	350.117	254.505	-11.5359	362.171	196.126	198.643	138.395	917.67	345.813	184.605	733.096	292.165	168.365	607.969	151.562	189.426	313.853	104.435	239.92	319.28	300.476	191.603	252.037	81.5465
0	158.394	443.141	1163.75	172.462	211.638	1178.29	-47.4821	364.259	1215.28	-43.5556	270.675	1208.35	71.0418	487.338	877.045	57.1453	437.525	635.821	-6.08701	434.454	490.531	-170.76	390.095	238.555	-228.847	351.117	260.198	-29.159	362.136	196.054	199.881	138.16	922.603	345.429	184.404	736.87	298.258	168.081	608.191	177.717	190.298	305.016	129.814	240.252	308.701	329.395	194.786	249.677	109.073
0	158.708	443.261	1166.26	173.946	212.134	1182.47	-46.7371	363.989	1219.19	-42.6626	270.098	1212.54	65.8726	486.584	880.799	43.9851	437.54	639.943	-21.4443	434.85	495.343	-186.732	390.766	243.473	-244.489	352.108	266.679	-46.8126	362.133	195.975	200.891	137.931	927.278	344.143	184.243	739.752	303.588	167.902	608.065	203.823	191.373	297.027	155.068	240.589	299.17	357.829	198.903	247.721	136.479
0	159.304	443.253	1169.17	175.564	212.382	1187.05	-45.7998	363.634	1223.17	-41.558	269.461	1216.82	61.0199	485.985	884.889	31.4019	437.804	644.608	-36.2964	435.465	500.765	-202.338	391.459	249.018	-259.634	353.042	273.906	-64.4814	362.168	195.865	201.614	137.702	931.587	342.101	184.14	741.783	308.188	167.853	607.661	229.526	192.67	290.054	179.86	240.991	290.838	385.498	203.85	246.411	163.388
0	160.224	443.092	1172.5	177.282	212.387	1191.98	-44.6756	363.202	1227.2	-40.2507	268.781	1221.14	56.4959	485.557	889.244	19.5726	438.306	649.71	-50.4702	436.286	506.699	-217.488	392.156	255.123	-274.165	353.88	281.812	-82.1605	362.248	195.695	202.002	137.462	935.441	339.474	184.108	743.048	312.089	167.955	607.052	254.406	194.213	284.214	203.811	241.547	283.804	412.043	209.444	245.944	189.379
0	161.491	442.769	1176.25	179.063	212.173	1197.23	-43.3746	362.702	1231.22	-38.7536	268.069	1225.45	52.3324	485.3	893.78	8.67521	439.025	655.118	-63.7904	437.296	513.021	-232.09	392.851	261.704	-287.963	354.608	290.313	-99.8555	362.382	195.441	202.033	137.19	938.771	336.453	184.157	743.657	315.326	168.22	606.31	277.991	196.029	279.564	226.509	242.36	278.111	437.041	215.439	246.427	213.999
0	163.101	442.292	1180.39	180.867	211.771	1202.69	-41.9124	362.147	1235.21	-37.0839	267.336	1229.71	48.582	485.202	898.407	-1.11438	439.935	660.68	-76.0832	438.476	519.59	-246.053	393.556	268.667	-300.903	355.235	299.314	-117.579	362.575	195.085	201.715	136.862	941.54	333.234	184.288	743.747	317.922	168.656	605.497	299.79	198.135	276.08	247.527	243.539	273.737	460.034	221.561	247.839	236.778
0	165.022	441.679	1184.86	182.652	211.224	1208.28	-40.3106	361.547	1239.12	-35.2632	266.587	1233.87	45.3172	485.235	903.023	-9.62621	441.006	666.226	-87.1805	439.802	526.247	-259.283	394.295	275.914	-312.862	355.794	308.717	-135.344	362.831	194.633	201.089	136.451	943.736	330.006	184.501	743.459	319.891	169.263	604.659	319.317	200.54	273.666	266.438	245.173	270.594	480.564	227.539	250.015	257.253
0	167.196	440.953	1189.59	184.381	210.578	1213.87	-38.5969	360.914	1242.93	-33.3176	265.826	1237.9	42.6264	485.366	907.517	-16.703	442.207	671.573	-96.9256	441.253	532.824	-271.694	395.109	283.357	-323.724	356.343	318.427	-153.153	363.143	194.122	200.229	135.94	945.378	326.934	184.787	742.929	321.234	170.033	603.818	336.125	203.242	272.148	282.842	247.319	268.531	498.206	233.148	252.655	274.987
0	169.546	440.135	1194.46	186.026	209.88	1219.36	-36.8043	360.259	1246.6	-31.278	265.056	1241.75	40.6072	485.554	911.767	-22.2084	443.506	676.532	-105.18	442.807	539.15	-283.202	396.043	290.92	-333.382	356.953	328.36	-170.987	363.498	193.631	199.245	135.327	946.512	324.14	185.137	742.272	321.938	170.95	602.97	349.834	206.22	271.3	296.38	249.994	267.35	512.596	238.243	255.353	289.593
0	171.982	439.239	1199.35	187.568	209.174	1224.62	-34.9687	359.594	1250.07	-29.1789	264.278	1245.36	39.3579	485.763	915.65	-26.0364	444.875	680.923	-111.832	444.443	545.062	-293.734	397.139	298.546	-341.748	357.701	338.44	-188.795	363.872	193.286	198.267	134.637	947.208	321.698	185.535	741.565	321.986	171.997	602.082	360.159	209.442	270.857	306.759	253.164	266.81	523.458	242.774	257.646	300.759
0	174.412	438.275	1204.14	189.001	208.498	1229.55	-33.1273	358.932	1253.29	-27.0579	263.495	1248.68	38.9672	485.963	919.04	-28.1199	446.29	684.579	-116.801	446.144	550.409	-303.222	398.436	306.202	-348.756	358.656	348.606	-206.478	364.244	193.25	197.439	133.93	947.548	319.626	185.967	740.842	321.358	173.149	601.097	366.919	212.86	270.547	313.765	256.747	266.656	530.615	246.788	259.077	308.262
0	176.752	437.244	1208.68	190.328	207.883	1234.05	-31.3156	358.29	1256.2	-24.9548	262.714	1251.63	39.5033	486.132	921.818	-28.4358	447.732	687.363	-120.047	447.896	555.07	-311.608	399.955	313.877	-354.361	359.871	358.807	-223.882	364.605	193.72	196.897	133.295	947.621	317.886	186.416	740.084	320.037	174.386	599.941	370.048	216.418	270.11	317.28	260.622	266.628	533.999	250.401	259.262	311.985
0	178.928	436.152	1212.85	191.561	207.351	1238.01	-29.5659	357.682	1258.71	-22.9101	261.947	1254.15	41.0028	486.259	923.881	-27.0067	449.19	689.175	-121.563	449.689	558.954	-318.839	401.701	321.583	-358.548	361.371	369.002	-240.786	364.973	194.895	196.755	132.842	947.509	316.393	186.871	739.225	318.019	175.688	598.531	369.595	220.046	269.33	317.283	264.641	266.486	533.648	253.77	257.947	311.921
0	180.887	435.013	1216.52	192.719	206.92	1241.37	-27.9063	357.127	1260.75	-20.965	261.209	1256.13	43.4635	486.345	925.146	-23.8962	450.657	689.957	-121.384	451.514	562.008	-324.869	403.66	329.349	-361.328	363.148	379.154	-256.908	365.403	196.953	197.078	132.681	947.269	315.027	187.328	738.159	315.313	177.04	596.786	365.714	223.674	268.053	313.855	268.641	266.026	529.709	257.051	255.054	308.18
0	182.599	433.852	1219.59	193.821	206.6	1244.05	-26.3611	356.64	1262.2	-19.1609	260.519	1257.5	46.8403	486.401	925.557	-19.2012	452.137	689.696	-119.568	453.365	564.218	-329.657	405.798	337.205	-362.734	365.161	389.228	-271.911	365.982	200.017	197.866	132.893	946.924	313.655	187.789	736.758	311.942	178.435	594.634	358.654	227.23	266.193	307.177	272.469	265.094	522.426	260.363	250.705	300.976
0	184.056	432.708	1221.97	194.887	206.399	1245.99	-24.952	356.235	1263	-17.5394	259.897	1258.16	51.0481	486.447	925.089	-13.0425	453.635	688.423	-116.198	455.239	565.606	-333.17	408.066	345.182	-362.827	367.34	399.186	-285.425	366.827	204.137	199.04	133.508	946.443	312.142	188.271	734.888	307.944	179.871	592.025	348.743	230.653	263.744	297.519	275.994	263.593	512.138	263.76	245.2	290.626
0	185.27	431.63	1223.59	195.928	206.323	1247.16	-23.6999	355.92	1263.03	-16.1416	259.36	1258.04	55.97	486.505	923.745	-5.55457	455.164	686.207	-111.374	457.131	566.227	-335.383	410.405	353.291	-361.687	369.592	408.985	-297.068	368.066	209.284	200.445	134.49	945.74	310.37	188.8	732.433	303.368	181.355	588.931	336.366	233.893	260.763	285.231	279.129	261.49	499.258	267.223	238.981	277.527
0	186.261	430.666	1224.41	196.948	206.37	1247.52	-22.627	355.696	1262.23	-15.008	258.921	1257.07	61.4694	486.606	921.558	3.1219	456.732	683.149	-105.202	459.04	566.163	-336.278	412.752	361.528	-359.404	371.819	418.576	-306.475	369.825	215.349	201.858	135.74	944.675	308.249	189.413	729.308	298.27	182.897	585.353	321.943	236.918	257.359	270.726	281.837	258.813	484.263	270.668	232.55	262.141
0	187.055	429.853	1224.39	197.931	206.537	1247.04	-21.7575	355.558	1260.54	-14.1761	258.589	1255.22	67.4021	486.775	918.585	12.8469	458.349	679.376	-97.7918	460.962	565.517	-335.84	415.048	369.86	-356.062	373.922	427.904	-313.332	372.202	222.165	203.016	137.113	943.081	305.716	190.15	725.477	292.707	184.509	581.319	305.91	239.721	253.674	254.457	284.142	255.652	467.655	273.971	226.388	244.966
0	187.67	429.207	1223.5	198.845	206.809	1245.69	-21.118	355.493	1257.94	-13.6782	258.366	1252.49	73.6285	487.037	914.909	23.4857	460.017	675.036	-89.2503	462.888	564.404	-334.053	417.245	378.232	-351.727	375.82	436.908	-317.412	375.259	229.511	203.646	138.453	940.792	302.739	191.046	720.952	286.734	186.201	576.886	288.696	242.314	249.858	236.893	286.118	252.138	449.937	277.01	220.872	226.504
0	188.113	428.723	1221.72	199.635	207.167	1243.45	-20.7359	355.484	1254.41	-13.5391	258.248	1248.9	80.0225	487.408	910.633	34.9126	461.731	670.291	-79.6784	464.808	562.946	-330.891	419.312	386.564	-346.427	377.456	445.519	-318.591	379.003	237.144	203.504	139.629	937.684	299.311	192.122	715.8	280.397	187.974	572.129	270.694	244.728	246.063	218.486	287.875	248.439	431.566	279.695	216.227	207.229
0	188.375	428.371	1219.05	200.228	207.579	1240.33	-20.6374	355.51	1250.02	-13.7733	258.23	1244.53	86.4791	487.896	905.887	47.0131	463.477	665.314	-69.1661	466.706	561.269	-326.328	421.236	394.753	-340.159	378.801	453.665	-316.865	383.393	244.814	202.413	140.564	933.708	295.446	193.379	710.133	273.734	189.822	567.139	252.25	247.005	242.423	199.639	289.535	244.732	412.924	281.988	212.52	187.552
0	188.437	428.109	1215.47	200.541	208.01	1236.3	-20.8435	355.555	1244.84	-14.3833	258.309	1239.51	92.9202	488.499	900.818	59.6867	465.234	660.282	-57.791	468.564	559.491	-320.339	423.026	402.681	-332.895	379.863	461.265	-312.336	388.34	252.297	200.287	141.237	928.91	291.174	194.793	704.099	266.771	191.721	562.013	233.642	249.179	239.057	180.681	291.201	241.189	394.292	283.903	209.688	167.802
0	188.268	427.894	1211	200.484	208.415	1231.38	-21.3665	355.605	1239	-15.3586	258.483	1233.96	99.2977	489.208	895.596	72.8464	466.974	655.371	-45.6191	470.363	557.721	-312.915	424.703	410.221	-324.607	380.681	468.238	-305.179	393.724	259.405	197.144	141.676	923.433	286.537	196.317	697.866	259.522	193.636	556.847	215.078	251.272	236.052	161.849	292.933	237.961	375.838	285.485	207.589	148.213
0	187.836	427.692	1205.64	199.976	208.746	1225.6	-22.2063	355.654	1232.68	-16.6761	258.753	1228.09	105.595	490.003	890.403	86.4185	468.662	650.75	-32.7077	472.085	556.052	-304.073	426.304	417.239	-315.286	381.321	474.502	-295.603	399.399	265.997	193.097	141.929	917.502	281.584	197.882	691.607	252	195.515	551.73	196.694	253.272	233.461	143.294	294.734	235.162	357.635	286.791	206.046	128.928
0	187.112	427.486	1199.42	198.958	208.947	1219.01	-23.3475	355.708	1226.07	-18.3005	259.126	1222.08	111.823	490.863	885.425	100.34	470.262	646.576	-19.1116	473.713	554.568	-293.856	427.872	423.604	-304.957	381.871	479.976	-283.817	405.204	271.973	188.339	142.044	911.391	276.367	199.407	685.481	244.211	197.299	546.736	178.565	255.143	231.302	125.084	296.551	232.865	339.682	287.872	204.884	110.013
0	186.076	427.282	1192.41	197.404	208.96	1211.72	-24.7591	355.78	1219.4	-20.187	259.611	1216.14	118.013	491.764	880.836	114.554	471.737	642.985	-4.88853	475.231	553.335	-282.34	429.449	429.188	-293.677	382.428	484.582	-270.008	410.971	277.271	183.116	142.057	905.387	270.928	200.802	679.614	236.161	198.925	541.922	160.719	256.827	229.555	107.228	298.292	231.095	321.939	288.754	203.957	91.4756
0	184.724	427.109	1184.71	195.328	208.721	1203.9	-26.3953	355.891	1212.88	-22.2842	260.212	1210.45	124.202	492.685	876.786	129.006	473.055	640.096	9.8957	476.624	552.412	-269.619	431.077	433.873	-281.536	383.089	488.248	-254.341	416.538	281.854	177.696	141.992	899.752	265.289	201.985	674.089	227.854	200.335	537.325	143.15	258.261	228.176	89.6914	299.854	229.84	304.351	289.448	203.157	73.2861
0	183.068	427.01	1176.51	192.793	208.172	1195.75	-28.1999	356.067	1206.73	-24.5369	260.93	1205.19	130.422	493.608	873.388	143.639	474.19	638.002	25.1648	477.878	551.845	-255.807	432.787	437.556	-268.643	383.94	490.907	-236.961	421.765	285.698	172.332	141.857	894.688	259.445	202.886	668.94	219.286	201.487	532.962	125.826	259.402	227.102	72.4203	301.152	229.05	286.866	289.951	202.414	55.3931
0	181.142	427.036	1168.05	189.899	207.262	1187.58	-30.1113	356.331	1201.12	-26.8899	261.758	1200.46	136.686	494.52	870.711	158.387	475.126	636.774	40.8312	478.982	551.673	-241.026	434.599	440.151	-255.111	385.044	492.497	-218.005	426.546	288.789	167.22	141.655	890.311	253.349	203.46	664.153	210.442	202.356	528.831	108.7	260.23	226.267	55.3512	302.139	228.654	269.443	290.262	201.693	37.7378
0	179	427.238	1159.67	186.779	205.965	1179.69	-32.0689	356.701	1196.17	-29.2911	262.676	1196.33	142.974	495.412	868.783	173.175	475.855	636.463	56.7978	479.93	551.923	-225.4	436.517	441.596	-241.05	386.435	492.966	-197.609	430.811	291.116	162.457	141.388	886.642	246.923	203.69	659.679	201.287	202.945	524.919	91.7215	260.761	225.605	38.4226	302.813	228.569	252.058	290.394	200.979	20.2624
0	176.718	427.65	1151.77	183.577	204.288	1172.44	-34.0176	357.178	1191.96	-31.6927	263.657	1192.84	149.233	496.274	867.598	187.921	476.377	637.095	72.9597	480.719	552.607	-209.047	438.532	441.854	-226.553	388.109	492.269	-175.913	434.534	292.676	158.024	141.065	883.613	240.057	203.592	655.45	191.773	203.28	521.208	74.8384	261.04	225.06	21.5794	303.21	228.71	234.696	290.373	200.271	2.91487
0	174.39	428.279	1144.79	180.43	202.282	1166.17	-35.9116	357.752	1188.49	-34.0522	264.671	1189.96	155.379	497.102	867.126	202.528	476.699	638.68	89.2078	481.352	553.725	-192.074	440.616	440.911	-211.691	390.027	490.369	-153.06	437.728	293.478	153.788	140.704	881.089	232.634	203.218	651.4	181.842	203.409	517.684	58.0057	261.127	224.586	4.77503	303.388	228.998	217.349	290.238	199.576	-14.3503
0	172.12	429.095	1139.13	177.451	200.045	1161.14	-37.7146	358.397	1185.77	-36.3316	265.682	1187.66	161.304	497.888	867.314	216.893	476.837	641.207	105.432	481.835	555.26	-174.572	442.728	438.779	-196.508	392.118	487.241	-129.195	440.443	293.547	149.545	140.333	878.912	224.546	202.653	647.48	171.436	203.393	514.34	41.1853	261.092	224.157	-12.0283	303.415	229.372	200.009	290.036	198.903	-31.5717
0	170.02	430.018	1135.1	174.711	197.712	1157.53	-39.3994	359.076	1183.74	-38.4969	266.656	1185.91	166.893	498.623	868.101	230.905	476.806	644.646	121.522	482.178	557.177	-156.61	444.819	435.491	-181.02	394.29	482.871	-104.459	442.754	292.923	145.065	139.989	876.935	215.717	202.001	643.668	160.5	203.305	511.184	24.3471	260.996	223.76	-28.8602	303.356	229.791	182.666	289.81	198.263	-48.7823
0	168.196	430.93	1132.87	172.235	195.433	1155.38	-40.9462	359.75	1182.35	-40.5166	267.563	1184.66	172.037	499.297	869.422	244.452	476.627	648.949	137.376	482.397	559.428	-138.239	446.835	431.097	-165.22	396.44	477.26	-78.9854	444.753	291.666	140.152	139.714	875.055	206.112	201.38	639.979	148.998	203.215	508.237	7.46866	260.89	223.403	-45.7427	303.261	230.238	165.308	289.6	197.664	-66.0097
0	166.737	431.693	1132.4	170.011	193.351	1154.59	-42.3396	360.383	1181.57	-42.3624	268.379	1183.89	176.66	499.897	871.212	257.417	476.32	654.047	152.897	482.507	561.952	-119.482	448.724	425.66	-149.073	398.467	470.421	-52.8998	446.531	289.854	134.672	139.548	873.23	195.738	200.904	636.462	136.907	203.188	505.538	-9.46508	260.806	223.115	-62.6909	303.162	230.724	147.92	289.44	197.113	-83.2764
0	165.705	432.174	1133.46	168.002	191.575	1154.95	-43.5673	360.948	1181.33	-44.0082	269.086	1183.59	180.722	500.415	873.42	269.691	475.906	659.849	167.998	482.527	564.675	-100.341	450.443	419.254	-132.528	400.282	462.386	-26.3118	448.169	287.578	128.581	139.526	871.479	184.643	200.666	633.192	124.228	203.272	503.137	-26.4622	260.76	222.936	-79.7128	303.074	231.288	130.484	289.352	196.614	-100.599
0	165.121	432.282	1135.68	166.166	190.165	1156.17	-44.6177	361.432	1181.63	-45.4317	269.679	1183.75	184.234	500.848	876.009	281.167	475.405	666.244	182.605	482.479	567.517	-80.7964	451.958	411.955	-115.519	401.82	453.201	0.687989	449.728	284.939	121.919	139.674	869.873	172.898	200.725	630.263	110.974	203.495	501.101	-43.524	260.753	222.927	-96.8094	302.993	231.99	112.987	289.353	196.168	-117.988
0	164.968	431.976	1138.66	164.481	189.134	1157.96	-45.4795	361.838	1182.43	-46.6144	270.164	1184.39	187.25	501.198	878.961	291.749	474.838	673.099	196.652	482.383	570.392	-60.8126	453.249	403.841	-97.9679	403.043	442.93	28.0314	451.241	282.044	114.8	140.005	868.519	160.588	201.104	627.781	97.1819	203.866	499.504	-60.6451	260.769	223.157	-113.974	302.901	232.91	95.4162	289.451	195.772	-135.447
0	165.197	431.274	1141.96	162.954	188.455	1160.04	-46.141	362.183	1183.74	-47.5431	270.552	1185.5	189.86	501.476	882.272	301.346	474.221	680.263	210.087	482.263	573.211	-40.3376	454.313	394.988	-79.7901	403.945	431.654	55.6745	452.715	278.987	107.383	140.521	867.536	147.796	201.782	625.846	82.9009	204.367	498.423	-77.813	260.787	223.705	-131.189	302.771	234.144	77.7637	289.641	195.426	-152.969
0	165.742	430.24	1145.29	161.618	188.075	1162.2	-46.591	362.494	1185.54	-48.2094	270.864	1187.1	192.174	501.699	885.949	309.881	473.571	687.575	222.867	482.137	575.888	-19.3079	455.157	385.476	-60.8979	404.547	419.477	83.5965	454.133	275.854	99.8464	141.212	867.038	134.608	202.704	624.549	68.1975	204.965	497.935	-95.0071	260.774	224.655	-148.431	302.571	235.795	60.0285	289.912	195.129	-170.541
0	166.533	428.976	1148.42	160.521	187.93	1164.31	-46.8195	362.802	1187.84	-48.61	271.124	1189.19	194.3	501.887	889.997	317.284	472.902	694.865	234.954	482.023	578.341	2.34781	455.801	375.387	-41.2057	404.894	406.521	111.794	455.46	272.707	92.3609	142.06	867.113	121.104	203.787	623.962	53.1529	205.609	498.112	-112.198	260.7	226.092	-165.663	302.27	237.968	42.2161	290.244	194.88	-188.135
0	167.51	427.601	1151.31	159.711	187.955	1166.29	-46.8182	363.137	1190.61	-48.7462	271.355	1191.75	196.331	502.058	894.411	323.498	472.225	701.961	246.319	481.933	580.499	24.7031	456.271	364.818	-20.6362	405.047	392.938	140.273	456.644	269.581	85.0685	143.035	867.819	107.371	204.937	624.14	37.8619	206.241	499.016	-129.346	260.534	228.094	-182.836	301.841	240.762	24.3382	290.615	194.679	-205.712
0	168.626	426.236	1154	159.228	188.103	1168.16	-46.5821	363.524	1193.86	-48.6226	271.579	1194.78	198.326	502.227	899.168	328.478	471.549	708.702	256.935	481.874	582.306	47.8253	456.593	353.883	0.870904	405.075	378.905	169.043	457.619	266.491	78.0707	144.096	869.177	93.5102	206.056	625.111	22.4319	206.798	500.693	-146.4	260.249	230.728	-199.887	301.264	244.265	6.41021	290.996	194.524	-223.214
0	169.854	424.994	1156.59	159.092	188.344	1169.95	-46.1098	363.973	1197.53	-48.2463	271.812	1198.23	200.309	502.398	904.217	332.195	470.885	714.938	266.777	481.85	583.723	71.7642	456.789	342.722	23.3481	405.043	364.631	198.109	458.308	263.433	71.4249	145.194	871.178	79.6343	207.058	626.885	6.98125	207.222	503.169	-163.3	259.83	234.043	-216.742	300.53	248.542	-11.5515	291.359	194.406	-240.57
0	171.18	423.969	1159.24	159.307	188.672	1171.73	-45.4034	364.486	1201.6	-47.6263	272.063	1202.05	202.265	502.567	909.482	334.641	470.24	720.542	275.823	481.857	584.732	96.5384	456.872	331.507	46.7875	405.01	350.356	227.46	458.626	260.41	65.1526	146.275	873.787	65.8739	207.867	629.446	-8.36251	207.465	506.448	-179.976	259.266	238.067	-233.311	299.644	253.634	-29.5354	291.677	194.31	-257.692
0	172.604	423.223	1162.1	159.865	189.092	1173.62	-44.4692	365.052	1206	-46.7727	272.334	1206.21	204.144	502.72	914.862	335.829	469.621	725.411	284.056	481.885	585.334	122.119	456.843	320.447	71.1278	405.015	336.352	257.06	458.483	257.444	59.2552	147.281	876.953	52.3716	208.431	632.755	-23.4646	207.489	510.507	-196.351	258.56	242.803	-249.5	298.62	259.552	-47.5397	291.928	194.214	-274.477
0	174.138	422.788	1165.3	160.75	189.618	1175.7	-43.3171	365.651	1210.69	-45.6966	272.621	1210.64	205.879	502.837	920.239	335.802	469.039	729.476	291.463	481.922	585.552	148.412	456.692	309.781	96.2418	405.078	322.908	286.831	457.791	254.596	53.7326	148.163	880.613	39.2781	208.715	636.75	-38.1848	207.271	515.298	-212.347	257.718	248.227	-265.205	297.482	266.28	-65.577	292.099	194.091	-290.817
0	175.8	422.661	1168.91	161.942	190.257	1178.07	-41.96	366.257	1215.58	-44.41	272.914	1215.27	207.387	502.895	925.48	334.631	468.503	732.697	298.039	481.95	585.423	175.245	456.393	299.766	121.929	405.189	310.323	316.633	456.466	251.974	48.5984	148.882	884.695	26.7485	208.703	641.344	-52.3784	206.804	520.745	-227.882	256.753	254.293	-280.322	296.259	273.774	-83.673	292.188	193.906	-306.595
0	177.613	422.814	1172.98	163.421	191.005	1180.78	-40.4141	366.839	1220.61	-42.9261	273.197	1220.04	208.588	502.875	930.455	332.421	468.025	735.069	303.788	481.947	584.997	202.354	455.916	290.66	147.908	405.313	298.879	346.252	454.442	249.724	43.8882	149.41	889.119	14.9404	208.395	646.428	-65.8975	206.092	526.747	-242.874	255.683	260.934	-294.745	294.981	281.968	-101.861	292.203	193.631	-321.692
0	179.59	423.193	1177.47	165.163	191.844	1183.89	-38.6982	367.372	1225.71	-41.2605	273.456	1224.87	209.412	502.769	935.037	329.312	467.618	736.621	308.722	481.893	584.331	229.383	455.222	282.694	173.823	405.388	288.823	375.385	451.679	248.014	39.6596	149.733	893.793	4.01415	207.803	651.869	-78.5919	205.15	533.179	-257.242	254.523	268.065	-308.369	293.674	290.779	-120.169	292.164	193.248	-335.991
0	181.727	423.728	1182.36	167.142	192.743	1187.41	-36.8338	367.833	1230.8	-39.4311	273.677	1229.7	209.805	502.584	939.118	325.472	467.296	737.41	312.859	481.763	583.485	255.887	454.272	276.041	199.242	405.328	280.337	403.642	448.185	247	35.9873	149.852	898.614	-5.86672	206.95	657.513	-90.3101	204.003	539.896	-270.907	253.289	275.594	-321.092	292.354	300.11	-138.612	292.095	192.765	-349.38
0	183.996	424.338	1187.55	169.328	193.666	1191.34	-34.8448	368.209	1235.82	-37.4597	273.848	1234.47	209.74	502.347	942.612	321.099	467.067	737.525	316.22	481.538	582.513	281.347	453.031	270.793	223.679	405.033	273.52	430.555	444.024	246.779	32.9549	149.781	903.47	-14.5371	205.867	663.188	-100.902	202.683	546.735	-283.788	251.989	283.425	-332.822	291.028	309.859	-157.173	292.024	192.229	-361.758
0	186.342	424.936	1192.96	171.689	194.574	1195.67	-32.7576	368.498	1240.7	-35.3723	273.963	1239.11	209.214	502.102	945.461	316.404	466.934	737.075	318.821	481.2	581.464	305.196	451.475	266.937	246.61	404.397	268.369	455.597	439.328	247.358	30.646	149.546	908.236	-21.8351	204.595	668.707	-110.221	201.227	553.522	-295.809	250.63	291.467	-343.474	289.689	319.924	-175.794	291.973	191.73	-373.039
0	188.688	425.443	1198.45	174.187	195.433	1200.33	-30.6011	368.704	1245.37	-33.1991	274.021	1243.56	208.257	501.907	947.638	311.601	466.89	736.181	320.678	480.737	580.365	326.849	449.593	264.352	267.5	403.326	264.775	478.219	434.29	248.616	29.1362	149.185	912.78	-27.6102	203.178	673.874	-118.133	199.672	560.081	-306.897	249.206	299.638	-352.979	288.318	330.207	-194.371	291.955	191.405	-383.155
0	190.94	425.791	1203.92	176.777	196.223	1205.25	-28.4068	368.843	1249.77	-30.9749	274.027	1247.77	206.93	501.825	949.143	306.891	466.914	734.964	321.8	480.139	579.225	345.749	447.394	262.81	285.833	401.753	262.527	497.888	429.136	250.298	28.4869	148.745	916.967	-31.7347	201.67	678.495	-124.518	198.057	566.235	-316.983	247.711	307.87	-361.283	286.89	340.615	-212.742	291.967	191.424	-392.058
0	193.007	425.941	1209.23	179.405	196.94	1210.33	-26.2083	368.937	1253.85	-28.7377	273.991	1251.67	205.324	501.911	950.001	302.446	466.976	733.533	322.198	479.403	578.027	361.397	444.902	262.002	301.143	399.648	261.333	514.129	424.093	252.027	28.739	148.276	920.66	-34.1154	200.126	682.39	-129.28	196.417	571.825	-326.005	246.133	316.115	-368.355	285.377	351.068	-230.695	291.987	191.976	-399.726
0	194.813	425.884	1214.23	182.006	197.6	1215.43	-24.0414	369.007	1257.52	-26.5276	273.924	1255.2	203.558	502.194	950.257	298.402	467.036	731.97	321.882	478.53	576.733	373.395	442.158	261.57	313.04	397.034	260.847	526.561	419.355	253.348	29.9082	147.828	923.732	-34.7035	198.599	685.401	-132.351	194.784	576.709	-333.914	244.461	324.342	-374.181	283.752	361.494	-247.969	291.972	193.239	-406.154
0	196.321	425.648	1218.79	184.508	198.23	1220.42	-21.9428	369.079	1260.72	-24.3855	273.841	1258.28	201.769	502.666	949.965	294.849	467.05	730.326	320.871	477.523	575.286	381.471	439.216	261.155	321.233	393.986	260.7	534.93	415.042	253.801	31.9816	147.446	926.069	-33.4994	197.137	687.411	-133.698	193.18	580.778	-340.668	242.688	332.539	-378.769	282.001	371.836	-264.275	291.86	195.353	-411.358
0	197.537	425.288	1222.78	186.84	198.864	1225.11	-19.9494	369.174	1263.37	-22.3513	273.757	1260.83	200.101	503.272	949.188	291.827	466.976	728.613	319.192	476.39	573.619	385.496	436.134	260.439	325.55	390.623	260.539	539.121	411.192	253.013	34.9161	147.164	927.578	-30.5521	195.776	688.344	-133.325	191.622	583.961	-346.242	240.81	340.711	-382.141	280.124	382.051	-279.308	291.562	198.402	-415.365
0	198.51	424.873	1226.08	188.942	199.529	1229.36	-18.0979	369.305	1265.37	-20.4632	273.684	1262.76	198.693	503.907	947.992	289.329	466.78	726.81	316.884	475.136	571.666	385.491	432.973	259.184	325.943	387.096	260.058	539.167	407.761	250.787	38.6406	147.006	928.193	-25.9534	194.536	688.171	-131.268	190.117	586.225	-350.618	238.835	348.872	-384.33	278.136	392.103	-292.769	290.969	202.402	-418.206
0	199.308	424.467	1228.62	190.768	200.24	1233	-16.4242	369.483	1266.65	-18.7571	273.632	1263.98	197.662	504.436	946.442	287.309	466.434	724.867	314.002	473.769	569.371	381.619	429.786	257.261	322.502	383.565	259.026	535.246	404.65	247.157	43.0622	146.977	927.873	-19.828	193.419	686.913	-127.597	188.663	587.582	-353.787	236.778	357.041	-385.369	276.075	401.962	-304.383	289.955	207.302	-419.912
0	200	424.115	1230.32	192.297	200.994	1235.87	-14.9638	369.706	1267.11	-17.2669	273.609	1264.4	197.084	504.72	944.595	285.686	465.927	722.715	310.616	472.296	566.695	374.177	426.624	254.654	315.447	380.177	257.307	527.669	401.745	242.396	48.0742	147.07	926.614	-12.3223	192.407	684.631	-122.402	187.253	588.082	-355.739	234.661	365.234	-385.284	273.994	411.603	-313.918	288.393	212.991	-420.499
0	200.638	423.844	1231.14	193.524	201.774	1237.87	-13.7514	369.968	1266.69	-16.0242	273.618	1263.94	196.977	504.652	942.495	284.364	465.257	720.281	306.806	470.724	563.625	363.572	423.529	251.453	305.132	377.046	254.872	516.867	398.952	236.95	53.5665	147.262	924.436	-3.59322	191.474	681.426	-115.795	185.876	587.808	-356.459	232.514	373.455	-384.087	271.956	420.995	-321.197	286.172	219.315	-419.968
0	201.248	423.661	1231.05	194.457	202.555	1238.87	-12.8216	370.252	1265.33	-15.0584	273.658	1262.54	197.292	504.186	940.165	283.243	464.434	717.503	302.659	469.063	560.173	350.304	420.54	247.825	292.024	374.239	251.795	503.37	396.229	231.334	59.434	147.522	921.394	6.2023	190.584	677.429	-107.891	184.519	586.87	-355.921	230.368	381.69	-381.771	270.024	430.106	-326.11	283.213	226.097	-418.298
0	201.823	423.558	1230.02	195.112	203.306	1238.82	-12.207	370.536	1263.01	-14.3951	273.726	1260.17	197.906	503.35	937.602	282.232	463.476	714.341	298.266	467.323	556.381	334.93	417.689	243.983	276.684	371.774	248.247	487.782	393.593	226.02	65.5821	147.812	917.569	16.9156	189.707	672.796	-98.806	183.171	585.394	-354.086	228.246	389.903	-378.31	268.247	438.895	-328.612	279.484	233.149	-415.448
0	202.322	423.517	1228.05	195.503	204.001	1237.65	-11.9361	370.793	1259.74	-14.0552	273.816	1256.82	198.635	502.243	934.776	281.256	462.408	710.785	293.705	465.52	552.308	318.034	415.003	240.153	259.725	369.617	244.465	470.734	391.102	221.341	71.9302	148.094	913.069	28.4123	188.818	667.701	-88.6472	181.828	583.513	-350.905	226.163	398.033	-373.666	266.651	447.315	-328.716	275.017	240.291	-411.366
0	202.67	423.522	1225.1	195.641	204.622	1235.34	-12.0292	370.993	1255.57	-14.0522	273.919	1252.53	199.247	501.008	931.635	280.26	461.26	706.86	289.041	463.676	548.029	300.179	412.497	236.546	241.758	367.701	240.714	452.836	388.837	217.452	78.4128	148.333	908.029	40.577	187.905	662.328	-77.5106	180.488	581.364	-346.327	224.124	405.999	-367.802	265.232	455.309	-326.483	269.906	247.354	-406.004
0	202.776	423.562	1221.18	195.528	205.156	1231.91	-12.4948	371.102	1250.6	-14.39	274.025	1247.38	199.505	499.8	928.119	279.202	460.068	702.624	284.31	461.817	543.625	281.866	410.178	233.333	223.331	365.944	237.251	434.616	386.869	214.355	84.9786	148.499	902.609	53.3142	186.967	656.866	-65.48	179.153	579.074	-340.313	222.116	413.703	-360.695	263.958	462.819	-321.998	264.292	254.194	-399.331
0	202.547	423.642	1216.29	195.162	205.599	1227.38	-13.3253	371.091	1244.95	-15.0599	274.122	1241.49	199.195	498.745	924.177	278.048	458.867	698.151	279.519	459.977	539.17	263.49	408.046	230.631	204.875	364.275	234.276	416.453	385.237	211.952	91.5891	148.567	896.988	66.5483	186.014	651.501	-52.6291	177.833	576.763	-332.841	220.119	421.036	-352.344	262.774	469.777	-315.346	258.351	260.698	-391.348
0	201.906	423.789	1210.5	194.539	205.947	1221.83	-14.4954	370.934	1238.81	-16.0399	274.197	1235.02	198.168	497.923	919.783	276.76	457.695	693.522	274.639	458.193	534.723	245.315	406.102	228.488	186.678	362.651	231.911	398.555	383.938	210.105	98.2169	148.518	891.359	80.2213	185.065	646.412	-39.0257	176.537	574.54	-323.919	218.106	427.882	-342.783	261.606	476.114	-306.603	252.27	266.777	-382.092
0	200.813	424.047	1203.88	193.655	206.2	1215.34	-15.962	370.616	1232.37	-17.2935	274.239	1228.17	196.362	497.36	914.954	275.29	456.589	688.809	269.61	456.505	530.325	227.482	404.353	226.88	168.883	361.069	230.188	380.977	382.939	208.673	104.842	148.34	885.918	94.2885	184.141	641.76	-24.7367	175.278	572.501	-313.587	216.049	434.126	-332.079	260.38	481.757	-295.84	246.228	272.36	-371.64
0	199.273	424.471	1196.56	192.514	206.352	1208.06	-17.6665	370.132	1225.84	-18.7717	274.237	1221.15	193.805	497.041	909.757	273.57	455.584	684.061	264.349	454.952	525.996	210.029	402.816	225.732	151.518	359.566	229.061	363.675	382.195	207.526	111.453	148.024	880.848	108.713	183.266	637.687	-9.83276	174.069	570.731	-301.918	213.923	439.657	-320.325	259.027	486.631	-283.135	240.38	277.382	-360.099
0	197.338	425.123	1188.74	191.131	206.392	1200.16	-19.5405	369.493	1219.43	-20.416	274.184	1214.18	190.598	496.926	904.311	271.512	454.709	679.303	258.764	453.561	521.741	192.927	401.512	224.929	134.535	358.197	228.435	346.558	381.667	206.557	118.038	147.566	876.303	123.457	182.456	634.307	5.60865	172.922	569.299	-289.014	211.709	444.374	-307.635	257.496	490.66	-268.582	234.845	281.788	-347.596
0	195.102	426.057	1180.62	189.54	206.304	1191.87	-21.512	368.727	1213.34	-22.163	274.078	1207.49	186.896	496.962	898.777	269.009	453.987	674.538	252.766	452.351	517.55	176.113	400.452	224.354	117.851	357.015	228.189	329.535	381.321	205.681	124.592	146.971	872.394	138.479	181.727	631.712	21.5013	171.85	568.266	-275.002	209.4	448.185	-294.136	255.756	493.768	-252.295	229.698	285.525	-334.266
0	192.685	427.313	1172.49	187.792	206.066	1183.45	-23.5123	367.874	1207.72	-23.95	273.921	1201.26	182.879	497.095	893.336	265.949	453.429	669.757	246.28	451.321	513.411	159.512	399.635	223.896	101.373	356.05	228.201	312.536	381.126	204.839	131.104	146.25	869.184	153.724	181.085	629.964	37.75	170.861	567.675	-260.02	206.996	451.016	-279.955	253.802	495.882	-234.405	224.967	288.551	-320.242
0	190.21	428.902	1164.62	185.948	205.657	1175.2	-25.4824	366.986	1202.69	-25.721	273.718	1195.64	178.725	497.274	888.17	262.228	453.035	664.954	239.247	450.453	509.315	143.053	399.041	223.473	85.0208	355.304	228.369	295.525	381.053	203.999	137.556	145.422	866.691	169.119	180.532	629.106	54.2512	169.958	567.558	-244.211	204.511	452.807	-265.21	251.65	496.933	-215.054	220.636	290.839	-305.642
0	187.791	430.794	1157.32	184.074	205.069	1167.4	-27.3755	366.109	1198.31	-27.4298	273.48	1190.72	174.581	497.457	883.427	257.763	452.789	660.137	231.624	449.717	505.26	126.677	398.635	223.036	68.7311	354.751	228.613	278.489	381.067	203.15	143.917	144.514	864.903	184.576	180.068	629.164	70.8946	169.145	567.935	-227.714	201.966	453.518	-250.008	249.338	496.859	-194.386	216.659	292.377	-290.564
0	185.514	432.913	1150.87	182.222	204.312	1160.35	-29.1578	365.285	1194.6	-29.042	273.219	1186.55	170.542	497.608	879.202	252.5	452.66	655.333	223.378	449.076	501.26	110.337	398.373	222.562	52.4597	354.35	228.886	261.434	381.138	202.298	150.134	143.557	863.788	199.987	179.684	630.155	87.5654	168.417	568.812	-210.65	199.39	453.121	-234.434	246.919	495.602	-172.538	212.977	293.173	-275.081
0	183.427	435.131	1145.5	180.432	203.414	1154.29	-30.8067	364.539	1191.55	-30.534	272.948	1183.14	166.638	497.7	875.535	246.418	452.604	650.592	214.482	448.494	497.344	93.9982	398.213	222.056	36.1796	354.057	229.165	244.373	381.235	201.46	156.134	142.583	863.305	215.232	179.371	632.09	104.147	167.768	570.183	-193.121	196.818	451.606	-218.549	244.457	493.115	-149.628	209.523	293.251	-259.238
0	181.545	437.288	1141.4	178.732	202.42	1149.41	-32.3074	363.886	1189.15	-31.8901	272.68	1180.46	162.831	497.716	872.415	239.517	452.571	645.981	204.916	447.936	493.554	77.6411	398.117	221.539	19.8765	353.835	229.447	227.324	381.341	200.656	161.827	141.62	863.417	230.181	179.117	634.974	120.524	167.191	572.028	-175.203	194.289	448.971	-202.387	242.018	489.361	-125.759	206.242	292.655	-243.053
0	179.856	439.208	1138.66	177.142	201.392	1145.83	-33.6491	363.328	1187.37	-33.1001	272.423	1178.49	159.037	497.643	869.804	231.818	452.508	641.578	194.667	447.374	489.947	61.2536	398.059	221.044	3.54379	353.659	229.748	210.3	381.444	199.904	167.122	140.695	864.086	244.697	178.908	638.801	136.585	166.672	574.313	-156.943	191.843	445.227	-185.959	239.671	484.312	-101.009	203.089	291.446	-226.512
0	178.334	440.729	1137.24	175.689	200.412	1143.58	-34.8223	362.861	1186.18	-34.1564	272.184	1177.18	155.148	497.474	867.655	223.345	452.364	637.467	183.726	446.784	486.588	44.8293	398.022	220.604	-12.8227	353.519	230.09	193.308	381.542	199.219	171.942	139.825	865.283	258.646	178.731	643.547	152.231	166.199	576.989	-138.358	189.521	440.395	-169.243	237.474	477.959	-75.446	200.035	289.701	-209.578
0	176.96	441.737	1137.04	174.407	199.568	1142.61	-35.8169	362.476	1185.56	-35.0522	271.963	1176.52	151.058	497.199	865.931	214.121	452.096	633.731	172.095	446.149	483.544	28.3628	397.997	220.259	-29.2288	353.413	230.503	176.343	381.634	198.608	176.241	139.023	866.984	271.899	178.574	649.164	167.37	165.756	579.99	-119.44	187.354	434.503	-152.193	235.478	470.312	-49.1307	197.064	287.513	-192.183
0	175.731	442.183	1137.86	173.346	198.95	1142.8	-36.6223	362.166	1185.49	-35.7806	271.757	1176.47	146.682	496.808	864.61	204.165	451.674	630.448	159.777	445.46	480.89	11.8485	397.982	220.046	-45.6835	353.35	231.023	159.395	381.718	198.076	180.018	138.292	869.178	284.341	178.423	655.57	181.927	165.325	583.235	-100.154	185.372	427.593	-134.737	233.718	461.403	-22.1217	194.171	284.982	-174.24
0	174.66	442.09	1139.43	172.559	198.622	1143.95	-37.2278	361.921	1185.96	-36.3341	271.556	1177.01	141.971	496.288	863.689	193.492	451.08	627.687	146.786	444.716	478.695	-4.72052	397.977	220.007	-62.1974	353.34	231.696	142.444	381.788	197.627	183.319	137.626	871.865	295.874	178.267	662.654	195.84	164.889	586.628	-80.4414	183.59	419.718	-116.784	232.213	451.29	5.5224	191.358	282.208	-155.642
0	173.779	441.549	1141.48	172.1	198.609	1145.86	-37.6248	361.733	1186.97	-36.7053	271.345	1178.13	136.907	495.627	863.182	182.118	450.315	625.509	133.144	443.925	477.033	-21.3512	397.985	220.191	-78.7798	353.39	232.578	125.467	381.834	197.259	186.226	137.008	875.051	306.415	178.095	670.27	209.064	164.425	590.06	-60.2284	182.014	410.945	-98.2249	230.963	440.057	33.7415	188.63	279.278	-136.27
0	173.125	440.696	1143.79	171.999	198.889	1148.33	-37.8074	361.59	1188.5	-36.887	271.106	1179.8	131.507	494.814	863.11	170.068	449.392	623.97	118.885	443.103	475.972	-38.0484	398.012	220.656	-95.4346	353.505	233.739	108.442	381.848	196.972	188.847	136.415	878.746	315.896	177.897	678.247	221.564	163.914	593.42	-39.4271	180.636	401.357	-78.9459	229.95	427.818	62.4731	186.004	276.259	-116
0	172.73	439.682	1146.16	172.258	199.396	1151.22	-37.7737	361.478	1190.53	-36.8735	270.819	1182.01	125.813	493.846	863.499	157.388	448.34	623.118	104.062	442.275	475.577	-54.8118	398.062	221.47	-112.157	353.69	235.265	91.349	381.819	196.76	191.291	135.822	882.956	324.264	177.662	686.397	233.32	163.335	596.594	-17.9452	179.441	391.052	-58.8355	229.141	414.717	91.6541	183.508	273.188	-94.7124
0	172.605	438.639	1148.5	172.857	200.031	1154.39	-37.5261	361.382	1193.02	-36.661	270.464	1184.72	119.88	492.728	864.375	144.147	447.2	622.995	88.7452	441.469	475.907	-71.6326	398.142	222.713	-128.933	353.942	237.252	74.1703	381.743	196.618	193.654	135.203	887.667	331.475	177.382	694.52	244.32	162.671	599.479	4.30593	178.402	380.152	-37.7967	228.488	400.924	121.225	181.186	270.075	-72.3063
0	172.74	437.66	1150.77	173.76	200.686	1157.79	-37.0702	361.283	1195.96	-36.248	270.026	1187.9	113.777	491.48	865.757	130.446	446.023	623.635	73.0268	440.718	477.01	-88.4896	398.256	224.469	-145.73	354.261	239.805	56.898	381.619	196.538	195.997	134.542	892.843	337.493	177.045	702.421	254.557	161.907	601.985	27.4004	177.49	368.796	-15.7595	227.935	386.638	151.136	179.102	266.912	-48.7086
0	173.106	436.791	1153.02	174.924	201.256	1161.4	-36.4146	361.163	1199.29	-35.6348	269.496	1191.49	107.577	490.134	867.656	116.418	444.863	625.06	57.0227	440.058	478.922	-105.345	398.405	226.818	-162.503	354.639	243.028	39.5327	381.451	196.512	198.347	133.834	898.416	342.293	176.644	709.913	264.027	161.035	604.044	51.3861	176.678	357.151	7.30682	227.42	372.079	181.342	177.341	263.696	-23.89
0	173.672	436.038	1155.32	176.314	201.655	1165.24	-35.5692	361.005	1202.96	-34.8234	268.872	1195.45	101.361	488.732	870.074	102.224	443.774	627.275	40.8707	439.518	481.657	-122.145	398.586	229.833	-179.182	355.064	247.014	22.0847	381.245	196.531	200.691	133.087	904.289	345.861	176.171	716.829	272.73	160.056	605.613	76.2721	175.942	345.406	31.3821	226.882	357.491	211.801	176.006	260.443	2.12182
0	174.416	435.372	1157.76	177.898	201.825	1169.35	-34.5444	360.793	1206.94	-33.8169	268.156	1199.72	95.2186	487.323	872.998	88.05	442.804	630.266	24.7291	439.124	485.209	-138.816	398.791	233.564	-195.681	355.514	251.831	4.57167	381.018	196.581	202.986	132.321	910.333	348.201	175.621	723.025	280.665	158.979	606.677	102.014	175.267	333.773	56.3843	226.27	343.135	242.458	175.212	257.212	29.2292
0	175.331	434.746	1160.42	179.654	201.734	1173.76	-33.3502	360.516	1211.16	-32.6189	267.358	1204.25	89.2474	485.951	876.403	74.0973	441.99	633.991	8.77289	438.893	489.547	-155.27	399.008	238.031	-211.892	355.964	257.514	-12.985	380.784	196.645	205.166	131.562	916.401	349.34	174.993	728.387	287.837	157.82	607.247	128.502	174.649	322.486	82.1601	225.545	329.281	273.225	175.082	254.116	57.254
0	176.428	434.108	1163.36	181.565	201.377	1178.5	-31.9963	360.164	1215.58	-31.2341	266.49	1208.96	83.5516	484.658	880.244	60.5762	441.357	638.387	-6.81067	438.829	494.61	-171.41	399.22	243.225	-227.698	356.382	264.063	-30.5653	380.563	196.7	207.153	130.834	922.336	349.334	174.286	732.837	294.256	156.605	607.356	155.544	174.097	311.786	108.478	224.691	316.201	303.963	175.728	251.322	85.9307
0	177.728	433.411	1166.62	183.613	200.773	1183.58	-30.4921	359.729	1220.15	-29.6682	265.566	1213.81	78.2362	483.473	884.459	47.6983	440.913	643.358	-21.8277	438.927	500.31	-187.135	399.411	249.102	-242.97	356.735	271.44	-48.1573	380.374	196.717	208.869	130.154	927.98	348.277	173.507	736.336	299.935	155.366	607.059	182.859	173.637	301.913	135.027	223.721	304.152	334.457	177.23	249.041	114.904
0	179.252	432.622	1170.19	185.78	199.957	1188.96	-28.8478	359.208	1224.8	-27.9294	264.6	1218.74	73.4006	482.411	888.969	35.6715	440.654	648.782	-36.0826	439.171	506.535	-202.343	399.568	255.591	-257.577	356.993	279.578	-65.7603	380.23	196.671	210.242	129.522	933.186	346.3	172.662	738.888	304.896	154.139	606.427	210.069	173.303	293.082	161.417	222.684	293.358	364.397	179.609	247.488	143.732
0	181.016	431.724	1174.07	188.039	198.983	1194.61	-27.0753	358.598	1229.5	-26.0285	263.603	1223.7	69.1316	481.474	893.678	24.6958	440.562	654.513	-49.3833	439.541	513.146	-216.939	399.679	262.602	-271.389	357.13	288.384	-83.3849	380.143	196.542	211.219	128.921	937.829	343.574	171.762	740.545	309.161	152.964	605.539	236.707	173.144	285.466	187.194	221.666	283.999	393.37	182.804	246.834	171.901
0	183.017	430.718	1178.23	190.355	197.914	1200.43	-25.1895	357.899	1234.18	-23.9802	262.58	1228.61	65.5001	480.652	898.478	14.9601	440.61	660.381	-61.5457	440.008	519.988	-230.831	399.744	270.035	-284.279	357.133	297.753	-101.046	380.117	196.33	211.767	128.317	941.816	340.311	170.824	741.4	312.752	151.88	604.474	262.23	173.212	279.17	211.852	220.786	276.185	420.869	186.661	247.155	198.842
0	185.232	429.615	1182.63	192.681	196.823	1206.34	-23.2089	357.113	1238.81	-21.8037	261.533	1233.44	62.561	479.923	903.251	6.63715	440.764	666.201	-72.3986	440.542	526.891	-243.935	399.77	277.79	-296.131	357.001	307.576	-118.752	380.147	196.057	211.881	127.66	945.086	336.743	169.866	741.583	315.687	150.923	603.306	286.048	173.559	274.214	234.856	220.182	269.947	446.327	190.943	248.388	223.958
0	187.615	428.435	1187.22	194.968	195.784	1212.22	-21.1564	356.242	1243.33	-19.5227	260.46	1238.12	60.3576	479.259	907.874	-0.12182	440.989	671.777	-81.7896	441.115	533.679	-256.175	399.775	285.775	-306.839	356.755	317.747	-136.486	380.222	195.782	211.591	126.895	947.616	333.11	168.912	741.247	317.974	150.124	602.092	307.564	174.229	270.525	255.673	219.991	265.227	469.156	195.363	250.33	246.655
0	190.106	427.201	1191.94	197.168	194.859	1217.96	-19.0585	355.293	1247.66	-17.1657	259.357	1242.58	58.9267	478.626	912.221	-5.19453	441.248	676.913	-89.5909	441.7	540.179	-267.482	399.79	293.911	-316.316	356.435	328.169	-154.198	380.32	195.606	210.961	125.972	949.416	329.635	167.987	740.547	319.608	149.507	600.864	326.215	175.251	267.935	273.799	220.33	261.875	488.812	199.638	252.649	266.379
0	192.63	425.927	1196.72	199.245	194.095	1223.46	-16.9451	354.273	1251.76	-14.7654	258.218	1246.76	58.3035	477.994	916.164	-8.49511	441.512	681.423	-95.7064	442.276	546.23	-277.793	399.853	302.144	-324.497	356.102	338.762	-171.789	380.411	195.665	210.09	124.861	950.53	326.5	167.114	739.624	320.574	149.085	599.622	341.52	176.636	266.199	288.795	221.271	259.665	504.836	203.541	254.933	282.654
0	195.111	424.622	1201.46	201.18	193.515	1228.61	-14.8476	353.196	1255.53	-12.3581	257.039	1250.57	58.5235	477.336	919.581	-9.97995	441.755	685.142	-100.076	442.83	551.689	-287.056	400.006	310.44	-331.341	355.829	349.458	-189.111	380.461	196.129	209.103	123.56	951.023	323.825	166.312	738.578	320.85	148.865	598.334	353.115	178.376	265.022	300.312	222.831	258.312	516.898	206.947	256.737	295.108
0	197.478	423.287	1206.06	202.966	193.12	1233.33	-12.7976	352.074	1258.89	-9.98337	255.821	1253.93	59.6196	476.634	922.358	-9.65019	441.966	687.938	-102.681	443.355	556.444	-295.224	400.286	318.79	-336.836	355.69	360.208	-205.963	380.446	197.183	208.147	122.113	950.976	321.653	165.595	737.461	320.414	148.847	596.941	360.785	180.444	264.091	308.116	224.966	257.5	524.819	209.849	257.638	303.502
0	199.669	421.917	1210.41	204.608	192.888	1237.54	-10.8252	350.928	1261.75	-7.68304	254.57	1256.75	61.6153	475.884	924.396	-7.54985	442.144	689.715	-103.539	443.854	560.42	-302.251	400.722	327.206	-340.992	355.746	370.974	-222.097	380.352	199.013	207.366	120.601	950.478	319.948	164.969	736.263	319.249	149.023	595.364	364.471	182.795	263.113	312.102	227.576	256.915	528.578	212.345	257.294	307.737
0	201.637	420.513	1214.39	206.119	192.782	1241.15	-8.95836	349.778	1263.99	-5.50116	253.301	1258.92	64.5155	475.091	925.615	-3.75951	442.301	690.422	-102.704	444.34	563.574	-308.093	401.322	335.71	-343.834	356.039	381.727	-237.22	380.189	201.778	206.89	119.145	949.616	318.599	164.435	734.922	317.353	149.387	593.517	364.267	185.375	261.846	312.3	230.524	256.272	528.309	214.599	255.5	307.864
0	203.355	419.08	1217.87	207.516	192.757	1244.11	-7.22312	348.647	1265.52	-3.48346	252.032	1260.36	68.2981	474.272	925.96	1.61248	442.461	690.053	-100.255	444.828	565.906	-312.702	402.076	344.324	-345.401	356.575	392.438	-251.01	379.987	205.582	206.803	117.876	948.464	317.442	163.992	733.331	314.742	149.93	591.32	360.403	188.124	260.127	308.865	233.653	255.341	524.277	216.789	252.226	304.068
0	204.817	417.636	1220.74	208.813	192.765	1246.35	-5.64435	347.557	1266.25	-1.6768	250.789	1260.97	72.9092	473.452	925.404	8.43933	442.657	688.643	-96.2869	445.34	567.445	-316.029	402.952	353.059	-345.737	357.331	403.073	-263.136	379.785	210.46	207.126	116.91	947.073	316.285	163.637	731.361	311.453	150.643	588.712	353.221	190.981	257.879	302.065	236.811	253.965	516.853	219.059	247.638	296.661
0	206.031	416.203	1222.9	210.022	192.764	1247.81	-4.24707	346.527	1266.08	-0.128143	249.598	1260.68	78.2636	472.665	923.949	16.5837	442.922	686.269	-90.9049	445.897	568.249	-318.028	403.901	361.904	-344.882	358.254	413.588	-273.282	379.639	216.37	207.799	116.311	945.458	314.937	163.37	728.884	307.539	151.519	585.655	343.137	193.892	255.118	292.263	239.872	252.071	506.484	221.482	242.063	286.051
0	207.022	414.808	1224.25	211.147	192.719	1248.42	-3.05745	345.572	1264.95	1.11721	248.485	1259.44	84.2497	471.942	921.627	25.9036	443.286	683.04	-84.2143	446.515	568.396	-318.659	404.866	370.824	-342.866	359.263	423.925	-281.179	379.617	223.191	208.673	116.07	943.591	313.242	163.202	725.799	303.064	152.548	582.145	330.617	196.809	251.935	279.891	242.751	249.67	493.667	224.053	235.938	272.721
0	207.816	413.475	1224.71	212.178	192.605	1248.13	-2.10321	344.698	1262.84	2.01816	247.472	1257.25	90.7366	471.314	918.503	36.2568	443.772	679.095	-76.3168	447.201	567.98	-317.887	405.787	379.763	-339.7	360.268	434.012	-286.63	379.802	230.735	209.524	116.109	941.398	311.097	163.145	722.059	298.101	153.714	578.212	316.144	199.691	248.481	265.427	245.408	246.852	478.918	226.698	229.736	257.2
0	208.433	412.217	1224.21	213.09	192.403	1246.89	-1.41295	343.906	1259.73	2.54096	246.579	1254.11	97.5833	470.805	914.668	47.5044	444.386	674.596	-67.3067	447.955	567.102	-315.682	406.614	388.638	-335.371	361.171	443.762	-289.529	380.287	238.759	210.081	116.302	938.777	308.463	163.218	717.678	292.721	154.996	573.918	300.195	202.504	244.933	249.363	247.848	243.764	462.743	229.305	223.884	240.03
0	208.884	411.031	1222.71	213.838	192.099	1244.66	-1.01441	343.19	1255.67	2.66262	245.816	1250.09	104.646	470.431	910.245	59.5138	445.125	669.723	-57.2691	448.768	565.868	-312.018	407.312	397.353	-329.851	361.886	453.08	-289.857	381.153	246.994	210.071	116.513	935.626	305.361	163.435	712.734	286.992	156.364	569.352	283.213	205.218	241.475	232.184	250.102	240.594	445.612	231.762	218.707	221.737
0	209.157	409.899	1220.17	214.361	191.682	1241.41	-0.931569	342.538	1250.74	2.37407	245.194	1245.3	111.789	470.197	905.388	72.1613	445.968	664.669	-46.2801	449.621	564.388	-306.874	407.867	405.793	-323.11	362.354	461.86	-287.674	382.458	255.167	209.263	116.635	931.882	301.858	163.799	707.363	280.966	157.779	564.617	265.595	207.802	238.269	214.326	252.215	237.536	427.933	233.983	214.386	202.798
0	209.227	408.792	1216.58	214.581	191.137	1237.12	-1.18072	341.94	1245.09	1.6826	244.717	1239.9	118.887	470.099	900.273	85.3346	446.885	659.633	-34.4087	450.492	562.77	-300.245	408.286	413.838	-315.134	362.553	469.996	-283.083	384.212	263.031	207.516	116.608	927.547	298.048	164.298	701.737	274.683	159.192	559.822	247.67	210.22	235.439	196.159	254.215	234.764	410.029	235.916	210.963	183.606
0	209.055	407.683	1211.94	214.415	190.445	1231.81	-1.76621	341.386	1238.89	0.612918	244.387	1234.05	125.842	470.124	895.1	98.9348	447.835	654.811	-21.7205	451.356	561.121	-292.141	408.597	421.358	-305.943	362.501	477.387	-276.186	386.381	270.384	204.804	116.417	922.708	294.026	164.897	696.042	268.163	160.547	555.069	229.685	212.431	233.058	177.957	256.105	232.41	392.117	237.541	208.368	164.456
0	208.604	406.555	1206.29	213.791	189.58	1225.54	-2.67687	340.866	1232.34	-0.793669	244.202	1228	132.581	470.254	890.074	112.877	448.777	650.392	-8.28211	452.186	559.546	-282.598	408.841	428.222	-295.602	362.26	483.933	-267.063	388.886	277.076	201.217	116.076	917.527	289.866	165.543	690.446	261.407	161.784	550.439	211.806	214.389	231.142	159.901	257.859	230.546	374.311	238.854	206.465	145.539
0	207.843	405.42	1199.71	212.658	188.51	1218.43	-3.88411	340.38	1225.69	-2.48216	244.158	1221.95	139.068	470.467	885.397	127.088	449.668	646.546	5.83495	452.956	558.146	-271.679	409.068	434.298	-284.212	361.92	489.545	-255.766	391.61	283.005	196.934	115.607	912.221	285.597	166.166	685.085	254.4	162.849	545.992	194.123	216.047	229.658	142.087	259.425	229.185	356.65	239.867	205.09	126.949
0	206.762	404.317	1192.32	211.005	187.197	1210.65	-5.34246	339.928	1219.16	-4.38854	244.243	1216.12	145.298	470.743	881.246	141.506	450.467	643.419	20.5517	453.643	557.01	-259.469	409.329	439.46	-271.905	361.586	494.138	-242.34	394.417	288.105	192.187	115.028	907.026	281.189	166.683	680.035	247.108	163.693	541.756	176.668	217.373	228.535	124.545	260.751	228.292	339.125	240.599	204.075	108.711
0	205.371	403.313	1184.31	208.867	185.605	1202.45	-6.99319	339.515	1212.99	-6.44549	244.435	1210.72	151.297	471.065	877.754	156.076	451.143	641.125	35.781	454.226	556.22	-246.076	409.667	443.589	-258.827	361.361	497.633	-226.843	397.167	292.335	187.22	114.35	902.165	276.551	167.013	675.318	239.483	164.289	537.74	159.437	218.357	227.688	107.262	261.801	227.797	321.708	241.075	203.276	90.8021
0	203.703	402.496	1175.97	206.33	183.704	1194.13	-8.77029	339.146	1207.38	-8.58797	244.706	1205.9	157.106	471.421	875.007	170.741	451.67	639.748	51.4284	454.69	555.841	-231.623	410.114	446.586	-245.118	361.33	499.963	-209.371	399.741	295.679	182.251	113.576	897.809	271.541	167.087	670.903	231.471	164.625	533.934	142.398	219.015	227.032	90.1998	262.568	227.616	304.373	241.326	202.587	73.1745
0	201.808	401.947	1167.62	203.519	181.489	1186.04	-10.6077	338.824	1202.47	-10.7577	245.018	1201.75	162.775	471.8	873.04	185.442	452.034	639.337	67.3941	455.027	555.92	-216.238	410.69	448.376	-230.901	361.547	501.066	-190.06	402.054	298.136	177.43	112.709	894.062	265.989	166.864	666.729	223.009	164.717	530.322	125.509	219.389	226.495	73.3099	263.075	227.659	287.096	241.395	201.938	55.7704
0	199.75	401.731	1159.7	200.588	178.984	1178.56	-12.4457	338.545	1198.34	-12.9057	245.328	1198.32	168.337	472.193	871.851	200.114	452.226	639.917	83.5751	455.233	556.482	-200.045	411.393	448.913	-216.273	362.029	500.895	-169.084	404.064	299.727	172.821	111.762	890.942	259.731	166.341	662.732	214.034	164.597	526.889	108.724	219.541	226.021	56.541	263.367	227.849	269.861	241.33	201.294	38.5326
0	197.601	401.867	1152.63	197.694	176.253	1172.09	-14.235	338.299	1195.02	-14.9922	245.596	1195.61	173.801	472.586	871.41	214.679	452.247	641.487	99.8666	455.312	557.531	-183.16	412.209	448.179	-201.299	362.752	499.415	-146.643	405.773	300.488	168.39	110.76	888.396	252.638	165.56	658.862	204.486	164.316	523.627	92.0027	219.538	225.576	39.8451	263.499	228.119	252.657	241.18	200.646	21.4094
0	195.435	402.323	1146.86	194.972	173.403	1166.92	-15.9381	338.067	1192.5	-16.9853	245.787	1193.59	179.143	472.964	871.671	229.05	452.101	644.03	116.164	455.27	559.049	-165.679	413.107	446.192	-186.014	363.658	496.605	-122.938	407.223	300.473	164.019	109.742	886.317	244.631	164.604	655.101	194.317	163.934	520.54	75.3079	219.443	225.143	23.1802	263.523	228.424	235.476	240.988	200	4.35589
0	193.336	403.006	1142.71	192.514	170.569	1163.3	-17.5284	337.824	1190.74	-18.8584	245.876	1192.21	184.304	473.307	872.582	243.125	451.796	647.511	132.361	455.117	561.002	-147.68	414.046	442.991	-170.421	364.665	492.462	-98.1663	408.481	299.747	159.547	108.761	884.586	235.697	163.586	651.465	183.493	163.514	517.647	58.6106	219.308	224.721	6.51148	263.478	228.741	218.309	240.793	199.371	-12.6654
0	191.39	403.769	1140.37	190.355	167.896	1161.3	-18.9874	337.547	1189.67	-20.5883	245.847	1191.43	189.204	473.592	874.083	256.795	451.343	651.882	148.357	454.865	563.336	-129.213	414.974	438.639	-154.498	365.673	486.996	-72.5113	409.622	298.385	154.814	107.874	883.099	225.872	162.632	648.001	171.995	163.116	514.979	41.8878	219.166	224.329	-10.1885	263.391	229.07	201.146	240.622	198.772	-29.6863
0	189.686	404.437	1139.86	188.482	165.514	1160.85	-20.3016	337.218	1189.23	-22.1534	245.695	1191.19	193.76	473.798	876.12	269.941	450.755	657.078	164.051	454.526	565.987	-110.305	415.84	433.209	-138.198	366.58	480.234	-46.1412	410.717	296.462	149.699	107.134	881.798	215.234	161.859	644.78	159.826	162.789	512.582	25.1218	219.036	223.999	-26.9406	263.273	229.433	183.974	240.499	198.219	-46.7331
0	188.306	404.835	1140.98	186.855	163.513	1161.76	-21.46	336.826	1189.37	-23.5339	245.424	1191.47	197.902	473.907	878.64	282.442	450.047	663.015	179.351	454.113	568.88	-90.9597	416.595	426.784	-121.458	367.296	472.221	-19.2064	411.817	294.055	144.141	106.585	880.67	203.877	161.361	641.888	147.003	162.569	510.512	8.3006	218.921	223.776	-43.7591	263.118	229.876	166.779	240.438	197.719	-63.8266
0	187.315	404.83	1143.4	185.43	161.936	1163.71	-22.4521	336.376	1190.06	-24.7119	245.05	1192.24	201.593	473.905	881.597	294.177	449.234	669.588	194.171	453.64	571.932	-71.1597	417.195	419.447	-104.2	367.748	463.014	8.16894	412.953	291.243	138.147	106.26	879.747	191.899	161.193	639.415	133.56	162.473	508.834	-8.5824	218.808	223.721	-60.6514	262.912	230.465	149.544	240.451	197.276	-80.982
0	186.749	404.353	1146.72	184.182	160.777	1166.36	-23.2672	335.884	1191.26	-25.6726	244.594	1193.49	204.837	473.792	884.959	305.032	448.334	676.67	208.435	453.122	575.053	-50.8714	417.609	411.278	-86.3398	367.889	452.688	35.8945	414.136	288.108	131.778	106.173	879.094	179.387	161.367	637.446	119.541	162.503	507.617	-25.527	218.677	223.903	-77.6173	262.631	231.281	132.251	240.54	196.892	-98.2077
0	186.612	403.406	1150.55	183.104	159.995	1169.39	-23.8942	335.378	1192.95	-26.4054	244.086	1195.2	207.679	473.577	888.701	314.9	447.361	684.11	222.078	452.571	578.148	-30.0488	417.817	402.359	-67.792	367.703	441.334	63.9173	415.361	284.741	125.124	106.322	878.789	166.41	161.85	636.058	105.009	162.641	506.933	-42.5252	218.5	224.399	-94.6477	262.245	232.421	114.885	240.698	196.561	-115.504
0	186.873	402.06	1154.51	182.206	159.525	1172.52	-24.3225	334.895	1195.12	-26.9049	243.56	1197.37	210.191	473.282	892.808	323.686	446.329	691.739	235.044	452.001	581.118	-8.63719	417.814	392.768	-48.4741	367.203	429.06	92.2187	416.602	281.232	118.287	106.687	878.91	153.032	162.573	635.317	90.0372	162.859	506.851	-59.5591	218.247	225.291	-111.723	261.727	233.987	97.436	240.912	196.28	-132.864
0	187.48	400.434	1158.37	181.503	159.295	1175.54	-24.5432	334.473	1197.75	-27.1708	243.048	1199.98	212.462	472.932	897.268	331.306	445.249	699.376	247.288	451.418	583.867	13.422	417.608	382.591	-28.3137	366.425	415.992	120.804	417.81	277.67	111.36	107.228	879.523	139.313	163.444	635.273	74.7159	163.116	507.434	-76.6005	217.889	226.661	-128.812	261.057	236.084	79.9003	241.161	196.045	-150.264
0	188.372	398.67	1161.96	181.009	159.237	1178.32	-24.5494	334.144	1200.82	-27.2076	242.581	1203.02	214.575	472.559	902.06	337.693	444.13	706.832	258.771	450.828	586.308	36.1854	417.216	371.923	-7.25508	365.43	402.28	149.692	418.911	274.13	104.42	107.896	880.677	125.333	164.36	635.963	59.1494	163.368	508.733	-93.6092	217.408	228.588	-145.868	260.225	238.812	62.2825	241.422	195.852	-167.668
0	189.49	396.915	1165.26	180.726	159.294	1180.82	-24.3379	333.934	1204.3	-27.0235	242.184	1206.43	216.594	472.186	907.144	342.795	442.976	713.924	269.465	450.23	588.366	59.7	416.66	360.88	14.7326	364.293	388.098	178.899	419.806	270.674	97.5293	108.633	882.4	111.191	165.224	637.41	43.4562	163.572	510.784	-110.534	216.796	231.143	-162.828	259.239	242.259	44.5938	241.674	195.697	-185.023
0	190.781	395.295	1168.31	180.651	159.428	1183.04	-23.9081	333.856	1208.16	-26.6295	241.877	1210.2	218.553	471.831	912.46	346.586	441.791	720.481	279.346	449.621	589.983	83.9928	415.969	349.605	37.6461	363.097	373.653	208.428	420.382	267.353	90.7451	109.383	884.7	97.0148	165.954	639.617	27.7661	163.687	513.605	-127.311	216.06	234.381	-179.613	258.125	246.494	26.8495	241.896	195.577	-202.257
0	192.204	393.903	1171.23	180.774	159.62	1185.04	-23.2627	333.913	1212.35	-26.0377	241.669	1214.28	220.45	471.494	917.917	349.061	440.578	726.354	288.398	448.993	591.126	109.057	415.169	338.271	61.4378	361.927	359.182	238.252	420.516	264.217	84.1283	110.093	887.565	82.9539	166.489	642.566	12.2178	163.68	517.193	-143.87	215.219	238.336	-196.13	256.919	251.556	9.06401	242.076	195.48	-219.281
0	193.728	392.799	1174.15	181.09	159.86	1186.91	-22.4069	334.094	1216.81	-25.2602	241.563	1218.6	222.253	471.163	923.401	350.246	439.34	731.424	296.613	448.337	591.787	134.838	414.281	327.089	86.0053	360.863	344.954	268.31	420.087	261.319	77.7488	110.723	890.96	69.1743	166.792	646.219	-3.04355	163.53	521.519	-160.135	214.298	243.016	-212.278	255.669	257.459	-8.75406	242.205	195.394	-235.991
0	195.342	392.006	1177.18	181.605	160.146	1188.79	-21.3477	334.38	1221.5	-24.3085	241.555	1223.11	223.905	470.817	928.784	350.198	438.081	735.61	303.99	447.641	591.982	161.217	413.319	316.297	111.184	359.961	331.261	298.481	418.98	258.724	71.688	111.239	894.832	55.8498	166.847	650.511	-17.8696	163.22	526.529	-176.026	213.327	248.4	-227.953	254.42	264.181	-26.6054	242.285	195.295	-252.278
0	197.049	391.512	1180.44	182.336	160.472	1190.78	-20.0938	334.746	1226.35	-23.1926	241.632	1227.76	225.337	470.426	933.926	349.008	436.809	738.867	310.535	446.894	591.751	187.994	412.284	306.151	136.742	359.25	318.403	328.577	417.101	256.506	66.0346	111.619	899.111	43.1555	166.654	655.352	-32.11	162.746	532.144	-191.463	212.331	254.44	-243.048	253.21	271.672	-44.5008	242.327	195.158	-268.025
0	198.864	391.282	1183.98	183.305	160.824	1193	-18.6555	335.164	1231.29	-21.9215	241.779	1232.47	226.475	469.965	938.697	346.801	435.537	741.197	316.257	446.084	591.153	214.886	411.161	296.901	162.378	358.717	306.668	358.328	414.392	254.735	60.8801	111.852	903.708	31.2645	166.227	660.627	-45.6133	162.11	538.258	-206.369	211.327	261.062	-257.461	252.063	279.858	-62.4578	242.345	194.954	-283.117
0	200.806	391.257	1187.84	184.53	161.182	1195.55	-17.0451	335.605	1236.26	-20.5036	241.976	1237.19	227.255	469.421	942.981	343.733	434.284	742.638	321.168	445.201	590.26	241.516	409.924	288.768	187.727	358.307	296.311	387.378	410.848	253.461	56.3138	111.932	908.522	20.3473	165.583	666.199	-58.228	161.319	544.742	-220.665	210.32	268.174	-271.093	250.985	288.644	-80.4932	242.36	194.662	-297.441
0	202.892	391.369	1192.01	186.021	161.522	1198.5	-15.2771	336.045	1241.2	-18.9478	242.204	1241.87	227.632	468.796	946.685	339.988	433.071	743.269	325.277	444.237	589.148	267.428	408.535	281.915	212.363	357.919	287.522	415.298	406.527	252.702	52.4195	111.862	913.438	10.5724	164.745	671.907	-69.8031	160.384	551.449	-234.277	209.304	275.674	-283.852	249.966	297.925	-98.6141	242.388	194.278	-310.892
0	205.121	391.54	1196.46	187.773	161.819	1201.89	-13.3693	336.463	1246.04	-17.2645	242.442	1246.43	227.584	468.114	949.748	335.768	431.92	743.2	328.593	443.186	587.892	292.101	406.948	276.42	235.817	357.421	280.405	441.6	401.551	252.435	49.2738	111.651	918.332	2.10496	163.735	677.575	-80.1906	159.32	558.218	-247.131	208.263	283.457	-295.649	248.979	307.593	-116.809	242.443	193.826	-323.371
0	207.477	391.7	1201.15	189.768	162.052	1205.74	-11.3427	336.846	1250.72	-15.4673	242.673	1250.84	227.121	467.42	952.143	331.278	430.85	742.56	331.119	442.044	586.556	314.977	405.117	272.258	257.594	356.664	274.958	465.763	396.102	252.592	46.946	111.315	923.075	-4.89603	162.579	683.013	-89.249	158.142	564.878	-259.154	207.174	291.427	-306.405	247.987	317.546	-135.042	242.531	193.368	-334.792
0	209.921	391.783	1206.01	191.969	162.21	1210.04	-9.22262	337.188	1255.18	-13.5733	242.882	1255.04	226.285	466.775	953.869	326.714	429.874	741.486	332.852	440.809	585.179	335.498	403.001	269.3	277.195	355.506	271.067	487.271	390.394	253.061	45.4963	110.88	927.533	-10.2857	161.302	688.028	-96.8484	156.868	571.26	-270.278	206.013	299.5	-316.049	246.949	327.69	-153.244	242.646	193.008	-345.085
0	212.398	391.741	1210.96	194.324	162.296	1214.72	-7.03837	337.489	1259.37	-11.604	243.06	1258.98	225.148	466.24	954.954	322.251	428.994	740.105	333.793	439.484	583.778	353.145	400.569	267.315	294.151	353.834	268.515	505.641	384.647	253.668	44.9736	110.377	931.572	-13.9438	159.937	692.435	-102.877	155.517	577.201	-280.438	204.755	307.612	-324.521	245.826	337.945	-171.309	242.777	192.886	-354.194
0	214.841	391.546	1215.9	196.766	162.332	1219.71	-4.82341	337.752	1263.22	-9.5848	243.197	1262.59	223.812	465.867	955.445	318.028	428.198	738.525	333.941	438.069	582.336	367.476	397.807	266.003	308.045	351.578	267.007	520.469	379.046	254.171	45.4117	109.843	935.065	-15.787	158.515	696.069	-107.249	154.105	582.557	-289.576	203.38	315.72	-331.777	244.583	348.244	-189.086	242.898	193.172	-362.082
0	217.177	391.197	1220.72	199.22	162.354	1224.86	-2.61451	337.981	1266.66	-7.5447	243.287	1265.84	222.395	465.681	955.406	314.141	427.466	736.822	333.304	436.565	580.814	378.157	394.717	265.026	318.543	348.731	266.197	531.457	373.718	254.272	46.8234	109.315	937.896	-15.7792	157.072	698.793	-109.908	152.648	587.207	-297.64	201.877	323.806	-337.789	243.197	358.534	-206.382	242.972	194.043	-368.731
0	219.342	390.714	1225.28	201.605	162.406	1230.01	-0.450922	338.182	1269.63	-5.51564	243.327	1268.63	221.03	465.665	954.909	310.644	426.763	735.036	331.9	434.971	579.149	384.982	391.328	264.052	325.412	345.35	265.727	538.432	368.712	253.653	49.196	108.83	939.97	-13.9365	155.64	700.511	-110.831	151.162	591.059	-304.588	200.237	331.866	-342.546	241.656	368.775	-222.963	242.947	195.655	-374.139
0	221.283	390.138	1229.46	203.85	162.532	1235	1.62682	338.36	1272.05	-3.53214	243.314	1270.91	219.844	465.753	954.031	307.544	426.052	733.168	329.762	433.285	577.27	387.879	387.69	262.799	328.528	341.551	265.255	541.353	364.009	252.051	52.4878	108.417	941.212	-10.3255	154.246	701.172	-110.029	149.658	594.057	-310.383	198.464	339.918	-346.059	239.958	378.937	-238.564	242.758	198.129	-378.319
0	222.971	389.519	1233.13	205.9	162.762	1239.62	3.57781	338.515	1273.84	-1.63065	243.247	1272.6	218.95	465.837	952.847	304.81	425.292	731.186	326.941	431.502	575.104	386.914	383.873	261.064	327.888	337.497	264.488	540.311	359.545	249.329	56.6281	108.098	941.577	-5.05468	152.907	700.771	-107.546	148.144	596.183	-314.998	196.565	347.983	-348.351	238.114	388.996	-252.894	242.327	201.528	-381.296
0	224.398	388.907	1236.15	207.72	163.11	1243.71	5.36159	338.646	1274.91	0.151822	243.128	1273.59	218.428	465.785	951.42	302.38	424.44	729.031	323.501	429.614	572.588	382.277	379.964	258.75	323.601	333.38	263.205	535.52	355.248	245.537	61.5227	107.885	941.05	1.73743	151.631	699.344	-103.45	146.628	597.452	-318.413	194.557	356.089	-349.462	236.145	398.931	-265.646	241.562	205.859	-383.103
0	225.583	388.342	1238.44	209.297	163.572	1247.1	6.93877	338.75	1275.2	1.77901	242.959	1273.83	218.312	465.47	949.793	300.175	423.462	726.628	319.524	427.614	569.678	374.271	376.056	255.856	315.896	329.39	261.274	527.304	351.074	240.913	67.061	107.778	939.64	9.89495	150.413	696.962	-97.8353	145.109	597.913	-320.609	192.463	364.256	-349.436	234.086	408.72	-276.516	240.368	211.071	-383.776
0	226.55	387.848	1239.89	210.638	164.126	1249.64	8.2718	338.817	1274.63	3.21614	242.744	1273.22	218.574	464.805	947.978	298.109	422.328	723.902	315.097	425.495	566.351	363.292	372.242	252.476	305.107	325.69	258.658	516.076	347.025	235.832	73.125	107.764	937.379	19.2558	149.238	693.725	-90.8092	143.588	597.643	-321.571	190.311	372.493	-348.312	231.981	418.333	-285.221	238.657	217.061	-383.342
0	227.324	387.441	1240.46	211.763	164.742	1251.21	9.326	338.84	1273.17	4.43059	242.488	1271.72	219.12	463.762	945.948	296.106	421.019	720.785	310.31	423.25	562.611	349.807	368.6	248.759	291.671	322.391	255.416	502.328	343.155	230.717	79.5982	107.818	934.319	29.6606	148.086	689.754	-82.4907	142.061	596.74	-321.273	188.13	380.786	-346.117	229.881	427.73	-291.525	236.356	223.682	-381.811
0	227.922	387.129	1240.09	212.699	165.387	1251.73	10.0708	338.805	1270.78	5.39266	242.2	1269.29	219.787	462.388	943.638	294.103	419.524	717.234	305.25	420.882	558.487	334.332	365.186	244.888	276.104	319.533	251.692	486.608	339.549	225.935	86.3719	107.903	930.533	40.9582	146.935	685.189	-73.0006	140.525	595.32	-319.686	185.944	389.097	-342.855	227.832	436.861	-295.262	233.422	230.754	-379.175
0	228.345	386.919	1238.74	213.47	166.033	1251.14	10.4817	338.699	1267.48	6.0767	241.886	1265.91	220.36	460.792	940.953	292.053	417.85	713.236	299.989	418.396	554.033	317.398	362.025	241.045	258.974	317.077	247.692	469.491	336.297	221.729	93.3502	107.978	926.113	53.0105	145.763	680.183	-62.4562	138.979	593.504	-316.768	183.773	397.358	-338.508	225.874	445.659	-296.352	229.85	238.076	-375.406
0	228.563	386.817	1236.37	214.09	166.661	1249.38	10.5419	338.506	1263.31	6.46272	241.553	1261.63	220.594	459.121	937.781	289.926	416.014	708.813	294.582	415.813	549.314	299.523	359.109	237.401	240.852	314.925	243.655	451.543	333.461	218.194	100.452	108.005	921.174	65.6944	144.556	674.902	-50.9662	137.421	591.416	-312.477	181.623	405.474	-333.04	224.027	454.046	-294.809	225.676	245.437	-370.459
0	228.52	386.833	1232.97	214.557	167.264	1246.45	10.2452	338.209	1258.36	6.53845	241.206	1256.52	220.249	457.52	934.028	287.696	414.056	704.017	289.057	413.161	544.412	281.169	356.406	234.096	222.259	312.942	239.821	433.258	331.062	215.306	107.614	107.946	915.856	78.9036	143.304	669.518	-38.6288	135.854	589.178	-306.776	179.493	413.329	-326.416	222.296	461.932	-290.724	220.973	252.633	-364.295
0	228.142	386.976	1228.54	214.854	167.841	1242.33	9.59756	337.794	1252.75	6.30204	240.85	1250.69	219.126	456.109	929.636	285.34	412.026	698.929	283.418	410.485	539.407	262.706	353.874	231.233	203.615	310.993	236.397	415.004	329.08	212.962	114.784	107.777	910.322	92.5482	142.006	664.204	-25.5328	134.279	586.902	-299.645	177.372	420.794	-318.612	220.663	469.219	-284.23	215.838	259.483	-356.887
0	227.353	387.26	1223.07	214.948	168.398	1237.06	8.61897	337.249	1246.66	5.76446	240.484	1244.29	217.107	454.958	924.613	282.831	409.993	693.641	277.636	407.841	534.379	244.397	351.482	228.866	185.208	308.988	233.529	396.986	327.453	211.04	121.927	107.478	904.754	106.553	140.672	659.134	-11.7601	132.703	584.692	-291.09	175.242	427.733	-309.631	219.099	475.803	-275.473	210.383	265.835	-348.245
0	226.093	387.703	1216.64	214.799	168.939	1230.68	7.34371	336.567	1240.26	4.95078	240.108	1237.51	214.172	454.089	919.043	280.131	408.034	688.253	271.662	405.296	529.4	226.388	349.229	226.994	167.188	306.903	231.29	379.261	326.1	209.428	129.016	107.039	899.342	120.856	139.317	654.468	2.61013	131.133	582.641	-281.147	173.084	434.012	-299.509	217.563	481.578	-264.588	204.726	271.573	-338.412
0	224.344	388.328	1209.33	214.368	169.462	1223.29	5.81924	335.748	1233.79	3.89974	239.716	1230.56	210.408	453.489	913.087	277.192	406.23	682.855	265.429	402.923	524.527	208.727	347.149	225.568	149.59	304.797	229.683	361.784	324.948	208.038	136.028	106.455	894.272	135.402	137.961	650.353	17.4977	129.58	580.833	-269.883	170.878	439.502	-288.318	216.011	486.44	-251.696	198.98	276.611	-327.472
0	222.145	389.168	1201.31	213.632	169.958	1215.02	4.10331	334.802	1227.45	2.66124	239.301	1223.68	205.986	453.126	906.965	273.952	404.664	677.524	258.868	400.796	519.807	191.397	345.304	224.506	132.366	302.789	228.659	344.463	323.967	206.804	142.947	105.732	889.707	150.138	136.63	646.915	32.8189	128.059	579.339	-257.393	168.61	444.09	-276.158	214.405	490.288	-236.913	193.246	280.891	-315.533
0	219.584	390.255	1192.79	212.593	170.408	1206.09	2.25942	333.75	1221.45	1.29229	238.857	1217.09	201.14	452.962	900.931	270.337	403.402	672.318	251.912	398.974	515.272	174.338	343.767	223.715	115.431	301.019	228.133	327.201	323.163	205.681	149.755	104.876	885.775	165.009	135.354	644.253	48.4851	126.586	578.216	-243.794	166.27	447.673	-263.146	212.712	493.032	-220.348	187.608	284.383	-302.722
0	216.785	391.622	1184.06	211.286	170.793	1196.75	0.351189	332.621	1215.95	-0.148177	238.374	1210.97	196.123	452.962	895.23	266.266	402.494	667.278	244.506	397.497	510.938	157.479	342.594	223.111	98.6912	299.605	228.01	309.93	322.567	204.641	156.431	103.904	882.558	179.957	134.163	642.44	64.4033	125.181	577.508	-229.215	163.854	450.169	-249.404	210.913	494.59	-202.118	182.126	287.078	-289.168
0	213.888	393.282	1175.44	209.785	171.1	1187.35	-1.56299	331.451	1211.07	-1.60454	237.847	1205.48	191.172	453.095	890.066	261.655	401.959	662.428	236.607	396.374	506.812	140.747	341.805	222.626	82.0645	298.607	228.195	292.619	322.21	203.671	162.954	102.837	880.089	194.915	133.085	641.522	80.4772	123.864	577.245	-213.788	161.369	451.517	-235.053	209.002	494.896	-182.347	176.837	288.988	-274.986
0	211.026	395.22	1167.29	208.193	171.33	1178.27	-3.43396	330.278	1206.89	-3.0287	237.273	1200.73	186.461	453.327	885.569	256.422	401.783	657.784	228.177	395.584	502.896	124.081	341.38	222.215	65.4879	298.022	228.603	275.264	322.098	202.762	169.294	101.701	878.361	209.81	132.149	641.525	96.6089	122.656	577.439	-197.638	158.828	451.671	-220.198	206.986	493.897	-161.167	171.763	290.142	-260.274
0	208.302	397.382	1159.98	206.634	171.502	1169.94	-5.22346	329.132	1203.42	-4.38229	236.655	1196.77	182.076	453.621	881.785	250.494	401.917	653.354	219.181	395.08	499.187	107.431	341.259	221.853	48.9175	297.794	229.163	257.877	322.208	201.912	175.412	100.526	877.342	224.56	131.377	642.455	112.701	121.576	578.086	-180.875	156.254	450.609	-204.92	204.883	491.557	-138.714	166.911	290.579	-245.1
0	205.782	399.664	1153.82	205.233	171.649	1162.76	-6.90338	328.038	1200.64	-5.63686	236.002	1193.59	177.992	453.937	878.678	243.809	402.277	649.145	209.585	394.793	495.689	90.7594	341.364	221.531	32.325	297.832	229.822	240.478	322.486	201.122	181.255	99.3469	876.98	239.072	130.788	644.305	128.656	120.638	579.167	-163.585	153.674	448.322	-189.277	202.722	487.855	-115.12	162.284	290.345	-229.503
0	203.488	401.92	1149.08	204.103	171.813	1157.08	-8.45335	327.01	1198.5	-6.77253	235.329	1191.18	174.09	454.226	876.159	236.32	402.759	645.17	199.357	394.645	492.413	74.0427	341.606	221.254	15.6929	298.035	230.546	223.084	322.864	200.391	186.758	98.1985	877.218	253.246	130.397	647.055	144.381	119.853	580.649	-145.831	151.119	444.819	-173.293	200.536	482.786	-90.5173	157.882	289.495	-213.488
0	201.408	403.975	1145.91	203.321	172.02	1153.16	-9.85766	326.062	1196.98	-7.77585	234.653	1189.5	170.188	454.439	874.113	228.005	403.245	641.451	188.474	394.552	489.385	57.2673	341.907	221.038	-0.989748	298.315	231.319	205.702	323.274	199.719	191.853	97.1151	877.996	266.974	130.209	650.673	159.788	119.226	582.481	-127.651	148.623	440.124	-156.966	198.366	476.36	-65.0274	153.708	288.085	-197.027
0	199.513	405.659	1144.29	202.912	172.277	1151.07	-11.1024	325.2	1196.01	-8.63758	233.994	1188.49	166.081	454.529	872.429	218.862	403.619	638.023	176.923	394.438	486.642	40.4284	342.205	220.909	-17.7301	298.607	232.144	188.332	323.656	199.108	196.483	96.1274	879.259	280.14	130.224	655.113	174.792	118.755	584.604	-109.055	146.218	434.275	-140.262	196.25	468.603	-38.7618	149.77	286.178	-180.065
0	197.784	406.841	1144.13	202.852	172.558	1150.75	-12.174	324.433	1195.56	-9.35058	233.37	1188.1	161.587	454.457	871.027	208.914	403.784	634.938	164.708	394.239	484.233	23.5272	342.46	220.901	-34.5335	298.873	233.044	170.965	323.967	198.56	200.615	95.2608	880.964	292.632	130.433	660.307	189.315	118.43	586.942	-90.0278	143.933	427.322	-123.125	194.228	459.556	-11.8199	146.075	283.841	-162.523
0	196.226	407.458	1145.18	203.082	172.822	1151.97	-13.0584	323.767	1195.6	-9.90828	232.792	1188.3	156.579	454.194	869.867	198.211	403.669	632.257	151.847	393.912	482.219	6.56876	342.655	221.063	-51.4036	299.106	234.064	153.586	324.181	198.078	204.25	94.5326	883.081	304.336	130.821	666.163	203.287	118.235	589.413	-70.5344	141.797	419.329	-105.477	192.336	449.282	15.7136	142.638	281.149	-144.305
0	194.871	407.532	1147.14	203.526	173.03	1154.43	-13.7417	323.208	1196.11	-10.3036	232.265	1189.04	151.015	453.722	868.957	186.82	403.236	630.054	138.379	393.437	480.669	-10.4394	342.794	221.452	-68.34	299.317	235.272	136.177	324.284	197.665	207.434	93.9501	885.595	315.151	131.361	672.564	216.645	118.148	591.923	-50.52	139.836	410.371	-87.224	190.605	437.862	43.7693	139.474	278.181	-125.301
0	193.766	407.157	1149.68	204.117	173.156	1157.75	-14.2114	322.758	1197.09	-10.5285	231.788	1190.31	144.935	453.036	868.341	174.824	402.489	628.402	124.355	392.819	479.656	-27.4866	342.891	222.138	-85.3349	299.531	236.753	118.722	324.275	197.328	210.246	93.5102	888.505	324.983	132.023	679.368	229.334	118.14	594.376	-29.916	138.073	400.538	-68.2662	189.06	425.4	72.291	136.612	275.021	-105.396
0	192.954	406.472	1152.49	204.802	173.196	1161.57	-14.4576	322.414	1198.53	-10.574	231.349	1192.06	138.456	452.145	868.094	162.315	401.465	627.374	109.842	392.085	479.252	-44.557	342.969	223.202	-102.369	299.776	238.612	101.208	324.16	197.066	212.786	93.1999	891.817	333.753	132.767	686.412	241.309	118.182	596.675	-8.64462	136.53	389.936	-48.5009	187.721	412.025	101.233	134.09	271.745	-84.4781
0	192.461	405.629	1155.31	205.549	173.158	1165.61	-14.4736	322.164	1200.41	-10.431	230.934	1194.29	131.746	451.07	868.296	149.395	400.233	627.034	94.9207	391.282	479.527	-61.627	343.053	224.728	-119.41	300.078	240.96	83.6281	323.954	196.878	215.161	92.9984	895.536	341.387	133.552	693.515	252.529	118.242	598.727	13.3738	135.224	378.691	-27.8321	186.599	397.894	130.556	131.96	268.419	-62.4437
0	192.284	404.767	1157.98	206.346	173.064	1169.65	-14.2562	321.992	1202.71	-10.0909	230.524	1196.94	124.996	449.848	869.022	136.168	398.883	627.436	79.6831	390.471	480.538	-78.6633	343.163	226.798	-136.412	300.455	243.903	65.9862	323.678	196.761	217.46	92.8811	899.652	347.826	134.333	700.491	262.964	118.291	600.452	36.2131	134.171	366.948	-6.18011	185.699	383.193	160.229	130.281	265.104	-39.2084
0	192.397	403.994	1160.41	207.194	172.937	1173.55	-13.8056	321.876	1205.42	-9.5465	230.103	1199.99	118.386	448.526	870.321	122.748	397.514	628.614	64.2323	389.715	482.332	-95.6216	343.316	229.483	-153.315	300.914	247.536	48.2917	323.353	196.706	219.745	92.8235	904.135	353.018	135.067	707.157	272.589	118.303	601.785	59.9309	133.382	354.88	16.5087	185.02	368.14	190.223	129.116	261.859	-14.7187
0	192.76	403.376	1162.61	208.113	172.795	1177.28	-13.1249	321.793	1208.5	-8.79289	229.656	1203.41	112.063	447.161	872.218	109.258	396.225	630.586	48.6809	389.081	484.935	-112.448	343.522	232.836	-170.046	301.45	251.929	30.5589	323.007	196.703	222.036	92.8051	908.927	356.926	135.714	713.343	281.391	118.26	602.686	84.5563	132.87	342.688	40.2493	184.56	352.982	220.508	128.522	258.755	11.0341
0	193.338	402.941	1164.63	209.132	172.649	1180.89	-12.22	321.719	1211.9	-7.82793	229.173	1207.13	106.125	445.811	874.701	95.8272	395.105	633.344	33.1507	388.625	488.35	-129.081	343.783	236.882	-186.525	302.046	257.123	12.8023	322.667	196.74	224.312	92.8119	913.938	359.532	136.24	718.9	289.364	118.15	603.139	110.076	132.642	330.597	65.0059	184.311	337.999	251.044	128.551	255.887	37.9998
0	194.107	402.673	1166.59	210.293	172.494	1184.47	-11.0989	321.633	1215.59	-6.65291	228.653	1211.11	100.623	444.536	877.731	82.5964	394.224	636.854	17.7721	388.392	492.551	-145.455	344.096	241.62	-202.66	302.675	263.122	-4.96834	322.363	196.8	226.518	92.836	919.056	360.845	136.621	723.714	296.518	117.973	603.158	136.419	132.707	318.86	90.679	184.266	323.488	281.761	129.248	253.373	66.0549
0	195.068	402.533	1168.61	211.641	172.318	1188.14	-9.77228	321.52	1219.51	-5.27298	228.097	1215.31	95.564	443.389	881.247	69.7145	393.63	641.055	2.68425	388.409	497.488	-161.501	344.45	247.017	-218.358	303.304	269.901	-22.7506	322.128	196.859	228.575	92.8736	924.15	360.913	136.84	727.708	302.875	117.734	602.781	163.439	133.07	307.739	117.093	184.419	309.761	312.544	130.643	251.356	94.9897
0	196.237	402.459	1170.8	213.216	172.101	1191.99	-8.25341	321.369	1223.62	-3.6976	227.513	1219.65	90.9371	442.41	885.166	57.339	393.347	645.854	-11.9648	388.688	503.077	-177.147	344.833	253.016	-233.516	303.89	277.401	-40.5516	321.993	196.886	230.392	92.9205	929.079	359.826	136.89	730.848	308.472	117.447	602.072	190.902	133.735	297.496	143.988	184.766	297.124	343.213	132.752	249.987	124.499
0	197.643	402.381	1173.22	215.035	171.822	1196.12	-6.55873	321.173	1227.85	-1.9409	226.908	1224.1	86.7236	441.627	889.395	45.6351	393.376	651.131	-26.0182	389.222	509.207	-192.322	345.232	259.534	-248.033	304.395	285.543	-58.3871	321.985	196.85	231.88	92.9676	933.707	357.733	136.77	733.145	313.361	117.134	601.11	218.478	134.697	288.371	171.013	185.31	285.852	373.502	135.567	249.401	154.175
0	199.317	402.235	1175.94	217.079	171.466	1200.53	-4.70857	320.934	1232.15	-0.021971	226.294	1228.6	82.915	441.052	893.83	34.7755	393.698	656.738	-39.3107	389.99	515.741	-206.956	345.633	266.478	-261.804	304.782	294.232	-76.2771	322.119	196.722	232.97	92.9963	937.911	354.837	136.49	734.657	317.603	116.819	599.987	245.739	135.948	280.55	197.733	186.06	276.169	403.049	139.044	249.687	183.518
0	201.273	401.964	1178.97	219.3	171.03	1205.23	-2.72768	320.653	1236.47	2.03492	225.678	1233.09	79.5218	440.678	898.36	24.9375	394.275	662.502	-51.6706	390.956	522.521	-220.978	346.029	273.748	-274.726	305.029	303.369	-94.2382	322.396	196.492	233.622	92.9761	941.593	351.395	136.069	735.482	321.264	116.533	598.792	272.168	137.476	274.151	223.638	187.034	268.223	431.402	143.093	250.851	211.944
0	203.508	401.527	1182.32	221.624	170.53	1210.13	-0.645607	320.337	1240.74	4.20037	225.064	1237.52	76.5795	440.485	902.867	16.3002	395.06	668.23	-62.923	392.079	529.371	-234.32	346.418	281.247	-286.699	305.133	312.855	-112.274	322.799	196.179	233.834	92.8662	944.685	347.702	135.535	735.754	324.403	116.305	597.61	297.183	139.266	269.199	248.165	188.26	262.062	458.028	147.577	252.79	238.814
0	205.99	400.903	1185.95	223.968	169.999	1215.15	1.50355	319.992	1244.92	6.44021	224.455	1241.84	74.1498	440.438	907.231	9.03717	395.995	673.718	-72.8958	393.31	536.103	-246.915	346.808	288.895	-297.634	305.117	322.604	-130.361	323.291	195.848	233.644	92.6206	947.158	344.067	134.93	735.627	327.066	116.168	596.504	320.169	141.298	265.617	270.727	189.766	257.628	482.351	152.318	255.284	263.468
0	208.662	400.087	1189.81	226.247	169.48	1220.16	3.68188	319.625	1248.92	8.71635	223.848	1245.97	72.3168	440.491	911.323	3.30897	397.02	678.754	-81.4265	394.601	542.53	-258.693	347.219	296.628	-307.45	305.032	332.545	-148.439	323.822	195.606	233.137	92.1981	949.014	340.779	134.303	735.258	329.281	116.152	595.511	340.521	143.552	263.232	290.746	191.578	254.759	503.793	157.13	258.007	285.268
0	211.443	399.092	1193.84	228.385	169.018	1225.03	5.84912	319.241	1252.69	10.988	223.241	1249.84	71.1803	440.593	915.014	-0.747049	398.078	683.135	-88.3708	395.907	548.469	-269.586	347.681	304.409	-316.083	304.956	342.621	-166.402	324.331	195.605	232.43	91.5751	950.284	338.08	133.711	734.787	331.051	116.284	594.634	357.692	146.007	261.79	307.695	193.709	253.195	521.82	161.847	260.56	303.634
0	214.239	397.939	1197.94	230.324	168.647	1229.64	7.96471	318.85	1256.15	13.213	222.634	1253.38	70.8446	440.688	918.171	-3.02628	399.117	686.673	-93.6114	397.192	553.758	-279.525	348.236	312.228	-323.487	304.982	352.796	-184.087	324.756	196.029	231.672	90.7595	951.018	336.128	133.208	734.315	332.363	116.587	593.836	371.23	148.637	260.982	321.129	196.148	252.613	535.993	166.357	262.515	318.091
0	216.953	396.661	1202	232.03	168.385	1233.85	9.99011	318.459	1259.19	15.3496	222.031	1256.48	71.4063	440.731	920.666	-3.46444	400.098	689.212	-97.0648	398.43	558.259	-288.433	348.922	320.102	-329.629	305.206	363.047	-201.279	325.054	197.078	231.023	89.8016	951.282	334.984	132.844	733.886	333.184	117.08	593.047	380.822	151.415	260.483	330.72	198.858	252.652	546	170.619	263.471	328.299
0	219.492	395.295	1205.9	233.49	168.229	1237.57	11.891	318.08	1261.73	17.3571	221.439	1259.03	72.9413	440.688	922.384	-2.04164	400.999	690.632	-98.6857	399.607	561.87	-296.231	349.776	328.065	-334.489	305.709	373.364	-217.718	325.215	198.948	230.636	88.797	951.142	334.598	132.654	733.479	333.473	117.772	592.172	386.312	154.314	259.984	336.281	201.776	252.951	551.686	174.662	263.11	334.074
0	221.781	393.884	1209.48	234.715	168.159	1240.69	13.6387	317.727	1263.65	19.1968	220.876	1260.92	75.4928	440.544	923.227	1.21823	401.811	690.864	-98.467	400.72	564.53	-302.83	350.819	336.163	-338.055	306.545	383.737	-233.107	325.268	201.799	230.633	87.8786	950.662	334.822	132.655	733.007	333.186	118.67	591.099	387.709	157.306	259.23	337.781	204.817	253.184	553.064	178.568	261.245	335.406
0	223.766	392.476	1212.62	235.728	168.143	1243.15	15.2104	317.415	1264.86	20.832	220.363	1262.05	79.0639	440.305	923.126	6.25196	402.545	689.888	-96.4373	401.778	566.223	-308.138	352.054	344.431	-340.321	307.736	394.152	-247.126	325.272	205.729	231.081	87.1926	949.892	335.425	132.848	732.331	332.284	119.772	589.716	385.181	160.36	258.042	335.341	207.89	253.09	550.312	182.436	257.852	332.451
0	225.424	391.128	1215.19	236.561	168.145	1244.88	16.589	317.164	1265.23	22.2279	219.927	1262.3	83.6126	439.997	922.043	12.9636	403.225	687.737	-92.6554	402.799	566.976	-312.057	353.466	352.889	-341.278	309.261	404.579	-259.446	325.303	210.76	231.968	86.8622	948.852	336.132	133.218	731.276	330.742	121.069	587.922	379.04	163.449	256.332	329.231	210.903	252.489	543.764	186.345	253.08	325.527
0	226.76	389.897	1217.06	237.244	168.129	1245.83	17.7605	316.99	1264.69	23.3519	219.597	1261.58	89.0542	439.657	919.981	21.2313	403.886	684.494	-87.2046	403.805	566.853	-314.496	355.018	361.525	-340.917	311.065	414.967	-269.747	325.441	216.832	233.184	86.9491	947.524	336.662	133.743	729.662	328.545	122.548	585.642	369.713	166.549	254.097	319.844	213.785	251.287	533.883	190.326	247.236	315.085
0	227.802	388.843	1218.13	237.8	168.069	1245.97	18.7127	316.907	1263.17	24.1743	219.399	1259.85	95.2674	439.332	916.979	30.9133	404.564	680.287	-80.1859	404.819	565.953	-315.375	356.667	370.293	-339.224	313.062	425.244	-277.741	325.764	223.804	234.529	87.4303	945.836	336.763	134.4	727.335	325.697	124.188	582.831	357.702	169.64	251.411	307.672	216.491	249.483	521.228	194.342	240.744	301.681
0	228.598	388.01	1218.32	238.236	167.949	1245.26	19.4328	316.92	1260.61	24.6695	219.353	1257.09	102.106	439.067	913.115	41.8542	405.298	675.287	-71.7128	405.865	564.4	-314.628	358.359	379.114	-336.177	315.149	435.31	-283.194	326.352	231.465	235.725	88.2014	943.676	336.246	135.168	724.193	322.216	125.964	579.486	343.554	172.702	248.403	293.264	219.014	247.153	506.418	198.297	234.075	285.933
0	229.193	387.422	1217.55	238.544	167.765	1243.66	19.9062	317.031	1257.04	24.8178	219.47	1253.32	109.409	438.899	908.506	53.8906	406.115	669.691	-61.9048	406.956	562.339	-312.208	360.046	387.876	-331.747	317.216	445.051	-285.951	327.278	239.55	236.458	89.1075	940.906	334.997	136.035	720.211	318.13	127.84	575.641	327.816	175.719	245.233	277.191	221.378	244.438	490.079	202.051	227.672	268.476
0	229.623	387.072	1215.75	238.689	167.52	1241.13	20.117	317.23	1252.49	24.6077	219.753	1248.62	117.017	438.855	903.301	66.8575	407.035	663.721	-50.8825	408.103	559.921	-308.086	361.689	396.445	-325.904	319.162	454.334	-285.945	328.607	247.766	236.427	89.9889	937.411	332.983	136.987	715.445	313.48	129.774	571.369	310.998	178.668	242.066	260	223.63	241.522	472.798	205.463	221.887	249.917
0	229.898	386.918	1212.89	238.62	167.219	1237.66	20.0498	317.501	1247.07	24.0377	220.192	1243.15	124.779	438.947	897.681	80.5949	408.064	657.613	-38.7625	409.307	557.305	-302.252	363.265	404.675	-318.629	320.908	463.023	-283.196	330.38	255.818	235.404	90.7232	933.143	330.244	138.008	710.028	308.311	131.717	566.773	293.543	181.524	239.056	242.175	225.819	238.604	455.069	208.424	216.936	230.791
0	230	386.892	1208.93	238.27	166.865	1233.2	19.6929	317.826	1240.91	23.1187	220.774	1237.07	132.568	439.177	891.85	94.9538	409.194	651.603	-25.6557	410.564	554.643	-294.72	364.766	412.415	-309.924	322.412	470.983	-277.786	332.608	263.439	233.28	91.2466	928.155	326.873	139.072	704.158	302.666	133.61	561.972	275.808	184.245	236.327	224.109	227.974	235.871	437.254	210.882	212.905	211.522
0	229.887	386.914	1203.89	237.564	166.454	1227.79	19.0422	318.181	1234.23	21.875	221.477	1230.62	140.283	439.536	886.033	109.8	410.412	645.92	-11.6665	411.866	552.076	-285.529	366.205	419.514	-299.832	323.674	478.085	-269.826	335.273	270.41	230.089	91.5496	922.615	323	140.144	698.069	296.589	135.395	557.093	258.048	186.78	233.963	206.08	230.084	233.476	419.567	212.842	209.766	192.411
0	229.504	386.907	1197.8	236.438	165.972	1221.44	18.1055	318.549	1227.24	20.3439	222.278	1224.04	147.856	440.013	880.461	125.017	411.691	640.775	3.10444	413.201	549.736	-274.746	367.61	425.832	-288.439	324.734	484.214	-259.43	338.327	276.571	225.999	91.6568	916.783	318.76	141.176	692	290.115	137.013	552.254	240.429	189.064	232.004	188.26	232.1	231.519	402.093	214.344	207.419	173.637
0	228.792	386.823	1190.75	234.851	165.397	1214.27	16.9051	318.915	1220.2	18.5741	223.15	1217.58	155.252	440.597	875.356	140.504	413.004	636.354	18.5573	414.554	547.736	-262.466	369.021	431.236	-275.87	325.667	489.266	-246.701	341.698	281.819	221.279	91.6058	910.971	314.263	142.114	686.161	283.27	138.411	547.553	223.032	191.035	230.444	170.73	233.947	230.044	384.825	215.437	205.719	155.275
0	227.709	386.653	1182.9	232.803	164.7	1206.45	15.4785	319.273	1213.36	16.6225	224.068	1211.49	162.458	441.283	870.91	156.173	414.321	632.812	34.5901	415.911	546.171	-248.809	370.481	435.607	-262.283	326.567	493.15	-231.739	345.297	286.096	216.243	91.4332	905.488	309.572	142.9	680.703	276.069	139.551	543.062	205.885	192.639	229.243	153.504	235.545	229.043	367.717	216.171	204.503	137.327
0	226.24	386.436	1174.47	230.343	163.852	1198.23	13.8761	319.624	1206.98	14.5493	225.005	1205.97	169.479	442.07	867.271	171.945	415.612	630.269	51.097	417.257	545.12	-233.915	372.034	438.844	-247.85	327.531	495.787	-214.648	349.032	289.379	211.204	91.1686	900.59	304.683	143.479	675.705	268.513	140.416	538.822	188.977	193.852	228.339	136.556	236.835	228.468	350.709	216.596	203.619	119.749
0	224.407	386.246	1165.78	227.569	162.829	1189.94	12.1561	319.972	1201.24	12.4134	225.932	1201.14	176.32	442.96	864.529	187.742	416.854	628.807	67.9673	418.576	544.64	-217.937	373.713	440.864	-232.739	328.64	497.113	-195.55	352.824	291.671	206.413	90.8352	896.443	299.531	143.811	671.166	260.587	141.01	534.848	172.276	194.684	227.662	119.84	237.795	228.244	333.758	216.769	202.937	102.478
0	222.271	386.179	1157.22	224.618	161.623	1181.96	10.378	320.324	1196.31	10.2688	226.817	1197.11	182.981	443.956	862.715	203.485	418.026	628.477	85.0863	419.859	544.765	-201.026	375.539	441.61	-217.101	329.95	497.073	-174.591	356.613	293.001	202.017	90.4535	893.099	293.996	143.88	667.027	252.261	141.363	531.139	155.739	195.176	227.144	103.305	238.439	228.284	316.835	216.752	202.358	85.4437
0	219.927	386.324	1149.26	221.64	160.25	1174.69	8.59659	320.68	1192.25	8.16144	227.632	1193.89	189.44	445.054	861.82	219.089	419.113	629.296	102.336	421.096	545.51	-183.328	377.517	441.052	-201.057	331.479	495.629	-151.934	360.37	293.42	198.031	90.0477	890.504	287.935	143.703	663.198	243.49	141.527	527.682	139.321	195.393	226.726	86.8979	238.811	228.502	299.926	216.609	201.819	68.5818
0	217.498	386.734	1142.39	218.776	158.756	1168.53	6.85748	321.033	1189.09	6.12952	228.351	1191.45	195.654	446.244	861.8	234.461	420.106	631.261	119.599	422.285	546.863	-164.966	379.631	439.19	-184.684	333.209	492.756	-127.762	364.095	292.998	194.344	89.65	888.519	281.208	143.336	659.589	234.222	141.565	524.465	122.981	195.414	226.365	70.5734	238.97	228.822	283.03	216.404	201.285	51.837
0	215.122	387.402	1137.05	216.136	157.218	1163.78	5.19567	321.367	1186.81	4.20436	228.956	1189.74	201.559	447.505	862.588	249.499	420.999	634.344	136.758	423.425	548.795	-146.041	381.853	436.054	-168.018	335.086	488.451	-102.263	367.813	291.822	190.754	89.3003	886.968	273.706	142.867	656.135	224.405	141.553	521.48	106.684	195.315	226.034	54.2912	238.983	229.187	266.152	216.189	200.745	35.1656
0	212.942	388.251	1133.58	213.782	155.733	1160.65	3.63625	321.659	1185.36	2.41208	229.435	1188.7	207.074	448.807	864.109	264.096	421.793	638.498	153.7	424.519	551.253	-126.619	384.142	431.699	-151.052	337.035	482.726	-75.6275	371.566	289.995	187.021	89.0421	885.68	265.366	142.408	652.811	213.995	141.561	518.732	90.4054	195.164	225.724	38.019	238.905	229.563	249.298	216.005	200.203	18.5336
0	211.083	389.144	1132.12	211.729	154.393	1159.17	2.19675	321.887	1184.66	0.774946	229.782	1188.26	212.117	450.111	866.281	278.14	422.489	643.655	170.319	425.573	554.167	-106.736	386.45	426.202	-133.741	338.967	475.615	-48.0408	375.401	287.63	182.927	88.9165	884.529	256.177	142.077	649.633	202.96	141.653	516.237	74.1234	195.011	225.447	21.7315	238.784	229.94	232.474	215.88	199.675	1.91571
0	209.642	389.912	1132.61	209.961	153.267	1159.25	0.890039	322.032	1184.65	-0.687834	229.997	1188.38	216.621	451.375	869.019	291.52	423.097	649.726	186.519	426.596	557.452	-86.3992	388.729	419.658	-116.01	340.796	467.172	-19.6754	379.353	284.848	178.316	88.958	883.453	246.173	141.982	646.653	191.287	141.878	514.026	57.8233	194.888	225.229	5.40998	238.652	230.335	215.679	215.831	199.178	-14.7078
0	208.667	390.396	1134.79	208.446	152.39	1160.64	-0.273257	322.087	1185.25	-1.9601	230.087	1189.02	220.544	452.561	872.249	304.125	423.628	656.597	202.214	427.601	561.009	-65.5876	390.937	412.17	-97.7638	342.45	457.471	9.31571	383.438	281.778	173.118	89.191	882.459	235.424	142.204	643.949	178.977	142.265	512.14	41.4944	194.81	225.114	-10.9586	238.526	230.789	198.906	215.868	198.729	-31.3528
0	208.153	390.493	1138.26	207.159	151.758	1163.04	-1.28307	322.057	1186.41	-3.0293	230.067	1190.14	223.889	453.636	875.903	315.852	424.1	664.129	217.332	428.603	564.728	-44.2607	393.041	403.846	-78.8963	343.884	446.606	38.8062	387.648	278.549	167.356	89.6281	881.605	224.014	142.787	641.613	166.05	142.82	510.631	25.1294	194.776	225.159	-27.3813	238.411	231.365	182.14	215.995	198.339	-48.0319
0	208.042	390.173	1142.53	206.087	151.346	1166.12	-2.12915	321.96	1188.09	-3.88736	229.958	1191.72	226.699	454.583	879.931	326.606	424.536	672.155	231.813	429.618	568.49	-22.3625	395.024	394.795	-59.2978	345.083	434.692	68.7023	391.948	275.29	161.127	90.2699	880.99	212.028	143.726	639.739	152.541	143.528	509.56	8.72482	194.774	225.431	-43.8592	238.298	232.142	165.36	216.211	198.013	-64.7543
0	208.25	389.474	1147.16	205.228	151.117	1169.56	-2.80111	321.827	1190.23	-4.53121	229.788	1193.75	229.059	455.4	884.301	336.296	424.958	680.49	245.61	430.668	572.176	0.172346	396.88	385.122	-38.8627	346.065	421.863	98.9436	396.289	272.118	154.576	91.1054	880.721	199.546	144.973	638.413	138.502	144.356	508.989	-7.71814	194.781	226.004	-60.3868	238.168	233.216	148.545	216.507	197.751	-81.524
0	208.681	388.496	1151.79	204.586	151.031	1173.11	-3.28899	321.694	1192.82	-4.96272	229.591	1196.2	231.076	456.104	888.994	344.843	425.392	688.93	258.686	431.769	575.664	23.4135	398.621	374.93	-17.4967	346.878	408.276	129.494	400.602	269.121	147.865	92.1128	880.898	186.639	146.443	637.707	123.997	145.256	508.982	-24.1921	194.77	226.957	-76.9512	238	234.687	131.672	216.869	197.548	-98.3384
0	209.254	387.367	1156.19	204.162	151.052	1176.6	-3.5839	321.6	1195.81	-5.18792	229.402	1199.05	232.87	456.723	893.998	352.175	425.859	697.263	271.012	432.938	578.843	47.4278	400.27	364.33	4.87668	347.589	394.108	160.331	404.806	266.348	141.144	93.2594	881.598	173.377	148.027	637.675	109.109	146.171	509.596	-40.6816	194.717	228.367	-93.5295	237.769	236.657	114.723	217.279	197.395	-115.185
0	209.917	386.232	1160.27	203.952	151.148	1179.91	-3.67863	321.581	1199.19	-5.21561	229.254	1202.26	234.546	457.29	899.298	358.229	426.378	705.281	282.559	434.187	581.613	72.271	401.858	353.44	28.3069	348.281	379.565	191.432	408.815	263.803	134.537	94.5034	882.862	159.839	149.609	638.351	93.9345	147.045	510.88	-57.1608	194.599	230.306	-110.086	237.459	239.22	97.6851	217.719	197.284	-132.041
0	210.653	385.225	1164.06	203.94	151.299	1183	-3.56805	321.664	1202.9	-5.05567	229.177	1205.81	236.185	457.838	904.863	362.956	426.963	712.783	293.306	435.523	583.899	97.9771	403.422	342.402	52.8063	349.037	364.873	222.775	412.545	261.458	128.131	95.7948	884.7	146.124	151.082	639.75	78.587	147.826	512.87	-73.5929	194.406	232.832	-126.572	237.063	242.458	80.5518	218.167	197.201	-148.864
0	211.473	384.46	1167.65	204.111	151.499	1185.87	-3.2492	321.866	1206.91	-4.71744	229.193	1209.63	237.827	458.388	910.64	366.321	427.623	719.591	303.227	436.946	585.65	124.545	404.997	331.379	78.3392	349.936	350.287	254.33	415.921	259.276	121.975	97.0796	887.094	132.354	152.361	641.867	63.1925	148.47	515.582	-89.93	194.138	235.991	-142.923	236.589	246.429	63.3231	218.602	197.135	-165.6
0	212.413	384.016	1171.18	204.451	151.752	1188.56	-2.72144	322.192	1211.17	-4.20849	229.318	1213.69	239.473	458.951	916.548	368.316	428.361	725.557	312.298	438.452	586.847	151.923	406.61	320.568	104.81	351.043	336.085	286.046	418.876	257.232	116.093	98.3044	890.004	118.67	153.388	644.679	47.8887	148.952	519.009	-106.115	193.81	239.806	-159.066	236.059	251.17	46.0028	219.003	197.071	-182.18
0	213.52	383.933	1174.77	204.957	152.069	1191.15	-1.98642	322.638	1215.64	-3.534	229.557	1217.94	241.086	459.522	922.475	368.96	429.176	730.569	320.499	440.027	587.502	179.994	408.279	310.19	132.056	352.402	322.558	317.84	421.356	255.342	110.493	99.4219	893.373	105.232	154.138	648.137	32.8226	149.259	523.123	-122.084	193.445	244.282	-174.917	235.51	256.688	28.5951	219.351	196.994	-198.524
0	214.84	384.202	1178.53	205.635	152.462	1193.73	-1.04843	323.192	1220.26	-2.697	229.91	1222.32	242.6	460.086	928.292	368.312	430.065	734.562	327.811	441.652	587.656	208.558	410.005	300.481	159.836	354.026	309.997	349.574	423.319	253.669	105.183	100.395	897.133	92.2056	154.611	652.172	18.1481	149.397	527.867	-137.771	193.074	249.398	-190.392	234.984	262.968	11.1018	219.635	196.89	-214.544
0	216.403	384.766	1182.53	206.504	152.934	1196.38	0.0850835	323.836	1224.98	-1.69925	230.368	1226.78	243.928	460.626	933.851	366.47	431.025	737.516	334.224	443.304	587.375	237.322	411.772	291.682	187.828	355.898	298.676	381.035	424.736	252.331	100.182	101.201	901.207	79.763	154.832	656.691	4.02403	149.385	533.16	-153.108	192.733	255.116	-205.403	234.528	269.973	-6.47765	219.855	196.744	-230.152
0	218.214	385.533	1186.79	207.581	153.479	1199.18	1.40272	324.552	1229.75	-0.542907	230.917	1231.28	244.982	461.128	939.006	363.579	432.051	739.462	339.736	444.951	586.743	265.895	413.543	284.004	215.628	357.959	288.828	411.92	425.591	251.478	95.5258	101.832	905.509	68.0782	154.838	661.578	-9.38699	149.25	538.897	-168.027	192.457	261.383	-219.865	234.187	277.649	-24.1447	220.023	196.549	-245.256
0	220.246	386.382	1191.27	208.882	154.083	1202.17	2.88842	325.32	1234.5	0.767618	231.539	1235.76	245.676	461.588	943.617	359.827	433.137	740.475	344.356	446.559	585.857	293.797	415.263	277.61	242.759	360.116	280.619	441.825	425.889	251.263	91.2728	102.293	909.946	57.3292	154.676	666.695	-21.9198	149.03	544.949	-182.461	192.278	268.139	-233.693	233.999	285.934	-41.8968	220.163	196.304	-259.768
0	222.441	387.19	1195.93	210.408	154.731	1205.41	4.52088	326.123	1239.2	2.22365	232.215	1240.18	245.944	462.02	947.566	355.435	434.279	740.677	348.101	448.089	584.81	320.473	416.859	272.581	268.69	362.247	274.13	470.254	425.657	251.792	87.5004	102.608	914.42	47.6981	154.391	671.883	-33.4089	148.761	551.173	-196.344	192.22	275.319	-246.8	233.993	294.761	-59.7223	220.305	196.031	-273.595
0	224.721	387.848	1200.68	212.146	155.412	1208.92	6.27326	326.949	1243.77	3.81064	232.925	1244.48	245.741	462.455	950.76	350.648	435.463	740.216	350.996	449.504	583.689	345.327	418.25	268.901	292.852	364.209	269.337	496.644	424.936	253.077	84.3038	102.811	918.824	39.3695	154.033	676.968	-43.6918	148.481	557.411	-209.606	192.293	282.859	-259.101	234.176	304.065	-77.5955	220.483	195.775	-286.643
0	226.99	388.277	1205.44	214.061	156.123	1212.7	8.11339	327.788	1248.18	5.50717	233.648	1248.63	245.052	462.944	953.144	345.718	436.673	739.259	353.071	450.764	582.56	367.754	419.349	266.445	314.677	365.857	266.115	520.398	423.777	254.992	81.7915	102.947	923.041	32.5227	153.646	681.763	-52.6142	148.22	563.499	-222.173	192.492	290.701	-270.508	234.539	313.781	-95.4711	220.725	195.612	-298.819
0	229.154	388.435	1210.11	216.103	156.871	1216.73	10.0044	328.635	1252.35	7.28504	234.368	1252.57	243.898	463.543	954.697	340.882	437.882	737.976	354.36	451.833	581.461	387.19	420.076	264.989	333.628	367.064	264.24	540.947	422.219	257.254	80.0772	103.07	926.947	27.3211	153.271	686.08	-60.036	148.004	569.276	-233.963	192.795	298.792	-280.928	235.045	323.845	-113.278	221.051	195.647	-310.025
0	231.137	388.328	1214.62	218.213	157.674	1220.98	11.9061	329.486	1256.23	9.11041	235.068	1256.24	242.334	464.312	955.444	336.343	439.053	736.517	354.899	452.679	580.398	403.148	420.364	264.234	349.23	367.735	263.414	557.791	420.274	259.44	79.2691	103.238	930.411	23.8973	152.949	689.738	-65.8394	147.849	574.59	-244.884	193.162	307.084	-290.271	235.641	334.197	-130.914	221.474	196.009	-320.164
0	232.89	388.003	1218.86	220.324	158.554	1225.36	13.7764	330.338	1259.74	10.946	235.732	1259.58	240.452	465.289	955.448	332.26	440.144	735.001	354.724	453.276	579.341	415.253	420.169	263.839	361.104	367.825	263.283	570.546	417.921	261.058	79.4566	103.507	933.302	22.3398	152.71	692.581	-69.935	147.764	579.306	-254.834	193.539	315.534	-298.445	236.251	344.772	-148.244	221.995	196.827	-329.14
0	234.402	387.542	1222.74	222.375	159.532	1229.76	15.573	331.184	1262.82	12.7534	236.349	1262.51	238.376	466.483	954.812	328.731	441.11	733.504	353.877	453.605	578.235	423.271	419.471	263.464	368.986	367.34	263.476	578.972	415.118	261.641	80.6945	103.925	935.495	22.6837	152.581	694.487	-72.2676	147.749	583.316	-263.706	193.865	324.1	-305.362	236.794	355.501	-165.095	222.605	198.219	-336.859
0	235.689	387.045	1226.18	224.305	160.627	1234.05	17.2553	332.017	1265.39	14.496	236.908	1264.96	236.255	467.858	953.664	325.796	441.907	732.05	352.4	453.657	577.002	427.119	418.281	262.81	372.751	366.343	263.639	582.991	411.811	260.839	82.9905	104.525	936.88	24.9071	152.579	695.374	-72.819	147.796	586.539	-271.391	194.077	332.74	-310.948	237.185	366.312	-181.263	223.284	200.266	-343.24
0	236.79	386.619	1229.09	226.067	161.849	1238.07	18.785	332.822	1267.36	16.1399	237.397	1266.84	234.253	469.326	952.146	323.435	442.498	730.614	350.343	453.432	575.553	426.868	416.64	261.654	372.416	364.936	263.468	582.686	407.968	258.483	86.2995	105.323	937.377	28.9348	152.71	695.208	-71.6078	147.893	588.93	-277.785	194.117	341.408	-315.146	237.352	377.124	-196.509	224.003	203.007	-348.215
0	237.742	386.357	1231.39	227.625	163.193	1241.64	20.1273	333.583	1268.64	17.6543	237.812	1268.04	232.53	470.762	950.398	321.579	442.859	729.129	347.761	452.937	573.805	422.737	414.611	259.87	368.146	363.253	262.732	578.298	403.601	254.624	90.527	106.316	936.935	34.6462	152.97	694	-68.6877	148.023	590.481	-282.798	193.945	350.058	-317.923	237.239	387.848	-210.564	224.724	206.442	-351.741
0	238.581	386.331	1233.03	228.96	164.642	1244.61	21.25	334.283	1269.15	19.0109	238.148	1268.49	231.223	472.022	948.538	320.124	442.98	727.495	344.715	452.19	571.683	415.07	412.28	257.435	360.245	361.431	261.294	570.204	398.788	249.524	95.5406	107.483	935.544	41.8861	153.341	691.802	-64.1426	148.166	591.213	-286.361	193.539	358.639	-319.274	236.817	398.395	-223.129	225.397	210.537	-353.801
0	239.32	386.583	1233.97	230.069	166.166	1246.82	22.1244	334.903	1268.84	20.1828	238.407	1268.1	230.42	472.974	946.643	318.949	442.863	725.599	341.27	451.214	569.136	404.319	409.74	254.418	349.139	359.598	259.119	558.905	393.688	243.612	101.187	108.789	933.226	50.4767	153.802	688.703	-58.0812	148.303	591.179	-288.431	192.9	367.099	-319.221	236.091	408.672	-233.89	225.967	215.237	-354.405
0	239.947	387.126	1234.18	230.959	167.725	1248.14	22.7251	335.428	1267.63	21.1428	238.595	1266.79	230.137	473.539	944.738	317.931	442.525	723.335	337.491	450.035	566.14	391.006	407.086	250.965	335.355	357.843	256.264	544.987	388.533	237.403	107.307	110.192	930.036	60.2289	154.321	684.821	-50.6296	148.418	590.457	-288.99	192.046	375.385	-317.806	235.093	418.589	-242.541	226.368	220.469	-353.589
0	240.413	387.949	1233.64	231.646	169.282	1248.47	23.0304	335.844	1265.5	21.8636	238.725	1264.53	230.302	473.706	942.782	316.963	441.993	720.617	333.439	448.685	562.699	375.697	404.404	247.262	319.486	356.215	252.874	529.092	383.602	231.394	113.757	111.645	926.057	70.9529	154.87	680.294	-41.9237	148.497	589.145	-288.043	191.017	383.443	-315.083	233.885	428.062	-248.816	226.526	226.144	-351.403
0	240.649	389.026	1232.34	232.144	170.806	1247.73	23.0242	336.144	1262.45	22.3186	238.812	1261.28	230.756	473.538	940.67	315.956	441.303	717.397	329.163	447.197	558.846	358.957	401.762	243.507	302.15	354.703	249.153	511.865	379.17	225.975	120.41	113.104	921.396	82.4683	155.418	675.281	-32.1019	148.532	587.355	-285.609	189.858	391.217	-311.104	232.544	437.013	-252.518	226.359	232.149	-347.904
0	240.572	390.323	1230.25	232.458	172.283	1245.88	22.6965	336.326	1258.51	22.4841	238.877	1257.08	231.265	473.156	938.256	314.842	440.495	713.668	324.696	445.607	554.637	341.314	399.202	239.885	283.941	353.253	245.337	493.908	375.452	221.369	127.165	114.529	916.182	94.6117	155.942	669.948	-21.2978	148.523	585.207	-281.722	188.622	398.651	-305.917	231.16	445.372	-253.55	225.783	238.34	-343.147
0	240.103	391.805	1227.36	232.586	173.709	1242.9	22.0457	336.392	1253.74	22.343	238.941	1251.99	231.553	472.705	935.377	313.572	439.615	709.465	320.051	443.954	550.145	323.227	396.741	236.55	265.378	351.781	241.663	475.721	372.552	217.624	133.95	115.888	910.563	107.243	156.429	664.472	-9.63592	148.473	582.822	-276.421	187.359	405.685	-299.563	229.818	453.075	-251.923	224.721	244.548	-337.182
0	239.185	393.439	1223.65	232.516	175.097	1238.78	21.0798	336.347	1248.25	21.8876	239.026	1246.1	231.344	472.322	931.895	312.103	438.713	704.855	315.218	442.279	545.451	305.053	394.382	233.617	246.862	350.206	238.334	457.658	370.448	214.667	140.711	117.153	904.712	120.247	156.872	659.028	2.77119	148.392	580.321	-269.752	186.107	412.263	-292.083	228.592	460.064	-247.744	223.118	250.594	-330.057
0	237.787	395.199	1219.13	232.231	176.461	1233.54	19.8174	336.202	1242.21	21.1224	239.148	1239.56	230.413	472.106	927.731	310.394	437.839	699.931	310.165	440.628	540.636	287.04	392.123	231.149	228.661	348.477	235.495	439.906	369.014	212.353	147.413	118.301	898.815	133.536	157.273	653.789	15.822	148.292	577.819	-261.773	184.894	418.324	-283.524	227.529	466.287	-241.177	220.948	256.312	-321.828
0	235.911	397.065	1213.81	231.711	177.809	1227.24	18.2888	335.971	1235.77	20.0658	239.324	1232.55	228.618	472.106	922.891	308.4	437.044	694.792	304.841	439.049	535.776	269.327	389.977	229.159	210.902	346.598	233.223	422.503	368.065	210.526	154.033	119.315	893.066	147.044	157.641	648.917	29.4238	148.186	575.425	-252.548	183.73	423.808	-273.947	226.645	471.695	-232.403	218.225	261.565	-312.561
0	233.594	399.026	1207.72	230.944	179.142	1219.96	16.5349	335.671	1229.17	18.7498	239.56	1225.3	225.925	472.327	917.47	306.063	436.375	689.536	299.189	437.589	530.936	251.961	387.978	227.606	193.606	344.634	231.523	405.391	367.424	209.043	160.551	120.177	887.654	160.724	157.989	644.56	43.489	148.09	573.24	-242.153	182.605	428.653	-263.431	225.923	476.244	-221.588	215.002	266.255	-302.336
0	230.906	401.079	1200.93	229.925	180.446	1211.82	14.6051	335.326	1222.6	17.218	239.861	1218.03	222.4	472.745	911.648	303.32	435.874	684.247	293.151	436.294	526.169	234.926	386.179	226.417	176.716	342.698	230.35	388.464	366.956	207.784	166.948	120.874	882.745	174.535	158.331	640.845	57.9321	148.015	571.355	-230.673	181.499	432.794	-252.065	225.317	479.889	-208.885	211.371	270.316	-291.246
0	227.938	403.228	1193.54	228.657	181.697	1203	12.5534	334.963	1216.29	15.522	240.219	1210.99	218.192	473.319	905.664	300.106	435.576	678.995	286.68	435.198	521.516	218.171	384.642	225.498	160.137	340.921	229.625	371.616	366.584	206.662	173.205	121.398	878.47	188.441	158.68	637.874	72.6673	147.972	569.853	-218.204	180.377	436.166	-239.951	224.763	482.587	-194.432	207.444	273.71	-279.392
0	224.803	405.474	1185.75	227.158	182.869	1193.74	10.434	334.615	1210.41	13.7164	240.625	1204.38	213.51	474.007	899.775	296.36	435.5	673.833	279.743	434.322	517.006	201.63	383.415	224.763	143.769	339.419	229.259	354.767	366.286	205.618	179.299	121.746	874.917	202.399	159.049	635.728	87.6079	147.966	568.805	-204.845	179.2	438.702	-227.193	224.185	484.294	-178.354	203.344	276.425	-266.873
0	221.62	407.815	1177.77	225.457	183.939	1184.34	8.29611	334.314	1205.13	11.8535	241.062	1198.38	208.59	474.768	894.227	292.035	435.649	668.801	272.322	433.67	512.664	185.24	382.524	224.14	127.523	338.268	229.166	337.875	366.067	204.622	185.201	121.924	872.122	216.359	159.446	634.461	102.666	148	568.266	-190.699	177.934	440.345	-213.889	223.516	484.967	-160.772	199.188	278.468	-253.781
0	218.502	410.227	1169.92	223.604	184.887	1175.15	6.18112	334.087	1200.53	9.97882	241.51	1193.12	203.662	475.568	889.216	287.101	436.002	663.935	264.404	433.226	508.506	168.944	381.961	223.583	111.339	337.488	229.273	320.938	365.947	203.667	190.878	121.945	870.084	230.261	159.875	634.113	117.755	148.071	568.275	-175.864	176.547	441.042	-200.127	222.697	484.563	-141.803	195.074	279.857	-240.195
0	215.544	412.66	1162.54	221.664	185.705	1166.58	4.12057	333.954	1196.67	8.12863	241.955	1188.68	198.909	476.377	884.868	281.54	436.518	659.264	255.979	432.959	504.548	152.701	381.688	223.071	95.1738	337.052	229.526	303.973	365.932	202.761	196.288	121.83	868.774	244.034	160.336	634.706	132.788	148.174	568.852	-160.432	175.023	440.749	-185.977	221.692	483.047	-121.563	191.075	280.619	-226.171
0	212.811	415.035	1156.01	219.715	186.392	1159.03	2.1368	333.923	1193.55	6.32953	242.385	1185.08	194.439	477.165	881.229	275.348	437.137	654.817	247.036	432.825	500.804	136.482	381.641	222.601	79.0081	336.895	229.889	287.011	366.017	201.919	201.374	121.606	868.146	257.598	160.823	636.252	147.68	148.298	569.994	-144.478	173.362	439.437	-171.488	220.489	480.384	-100.163	187.24	280.788	-211.746
0	210.332	417.24	1150.65	217.832	186.953	1152.85	0.24482	333.989	1191.15	4.59968	242.794	1182.31	190.271	477.9	878.279	268.523	437.782	650.622	237.558	432.77	497.293	120.266	381.752	222.183	62.8329	336.937	230.338	270.082	366.18	201.154	206.074	121.3	868.146	270.863	161.326	638.751	162.349	148.432	571.677	-128.06	171.58	437.085	-156.688	219.098	476.549	-77.7046	183.594	280.404	-196.93
0	208.099	419.151	1146.73	216.081	187.393	1148.34	-1.54476	334.14	1189.43	2.9511	243.184	1180.32	186.333	478.546	875.942	261.064	438.372	646.711	227.528	432.736	494.039	104.043	381.951	221.835	46.6459	337.099	230.861	253.206	366.392	200.476	210.324	120.941	868.718	283.732	161.834	642.191	176.719	148.562	573.857	-111.217	169.707	433.687	-141.578	217.551	471.529	-54.2836	180.147	279.517	-181.708
0	206.081	420.646	1144.36	214.499	187.71	1145.62	-3.22295	334.36	1188.33	1.39222	243.559	1179.07	182.489	479.066	874.125	252.967	438.826	643.114	216.929	432.668	491.068	87.8062	382.18	221.577	30.4452	337.312	231.451	236.393	366.622	199.885	214.069	120.554	869.816	296.099	162.33	646.54	190.716	148.67	576.466	-93.9673	167.785	429.25	-126.137	215.897	465.319	-29.986	176.899	278.187	-166.041
[truncated: 276 more rows]
[truncated: 122 more columns]
