# Supplementary material for: The impact of wide step width on lower limb coordination and its variability in individuals with flat feet
Source: PLoS One. 2025 Apr 24;20(4):e0321901. doi: 10.1371/journal.pone.0321901 (PMC12021241; doi:10.1371/journal.pone.0321901)
Supplement: S2 file — (ZIP) [file pone.0321901.s002.zip › Run7.csv]

	sdk:LAbsAnkleAngle			sdk:LAnkleAngles			sdk:LAnkleForce			sdk:LAnkleMoment			sdk:LAnklePower			sdk:LFE									sdk:LFO									sdk:LFootProgressAngles			sdk:LHipAngles			sdk:LHipForce			sdk:LHipMoment			sdk:LHipPower			sdk:LKneeAngles
Sub Frame	X	Y	Z	X	Y	Z	X	Y	Z	X	Y	Z	X	Y	Z	RX	RY	RZ	TX	TY	TZ	SX	SY	SZ	RX	RY	RZ	TX	TY	TZ	SX	SY	SZ	X	Y	Z	X	Y	Z	X	Y	Z	X	Y	Z	X	Y	Z	X
	deg	deg	deg	deg	deg	deg	N/kg	N/kg	N/kg	N.mm/kg	N.mm/kg	N.mm/kg	W/kg	W/kg	W/kg	deg	deg	deg	mm	mm	mm	mm	mm	mm	deg	deg	deg	mm	mm	mm	mm	mm	mm	deg	deg	deg	deg	deg	deg	N/kg	N/kg	N/kg	N.mm/kg	N.mm/kg	N.mm/kg	W/kg	W/kg	W/kg	deg
0	2.81325	0	0	3.29768	1.00658	-31.4354	-0.222801	-0.0612912	-0.0666606	-10.6183	1.31E-15	-10.6352	0	0	-0.00544682	6.40685	-35.7946	-3.46758	321.866	396.277	724.374	427.225	427.225	427.225	16.1238	-64.2602	8.19086	223.689	463.392	258.358	204.146	204.146	204.146	-65.0174	-1.6788	-17.0632	43.9132	-11.482	2.80352	-0.0609293	0.250134	1.5913	417.998	-73.0257	47.4251	0	0	-0.156439	64.2924
0	1.8345	0	0	2.1367	0.983416	-30.8389	-0.256332	-0.0542643	-0.10504	-13.0126	3.27E-15	-11.6522	0	0	-0.0123264	6.73057	-35.1926	-5.07563	318.223	396.49	726.873	426.53	426.53	426.53	15.9661	-67.2924	8.39025	252.859	462.647	252.635	204.146	204.146	204.146	-68.096	-1.88773	-16.906	43.8484	-11.0821	4.08051	0.139089	0.228631	1.69834	383.364	-80.9796	44.6987	0	0	0.142339	59.5304
0	0.557721	0	0	0.644576	0.954726	-30.0898	-0.291758	-0.0446054	-0.15392	-16.0969	2.61E-15	-11.995	0	0	-0.0222423	7.01321	-34.3062	-6.71339	313.294	396.792	728.525	426.005	426.005	426.005	15.7159	-70.1139	8.45267	281.989	461.382	247.455	204.146	204.146	204.146	-70.9528	-2.11409	-16.6119	43.4109	-10.6211	5.35314	0.323022	0.18021	1.81247	345.644	-92.429	43.3593	0	0	0.396918	54.3257
0	-0.977344	0	0	-1.11901	0.919051	-29.1422	-0.323412	-0.0303771	-0.213313	-19.0249	-3.92E-15	-11.0404	0	0	-0.0339529	7.21712	-33.176	-8.26907	307.3	397.162	729.437	425.73	425.73	425.73	15.3512	-72.7274	8.37865	310.866	459.553	243.038	204.146	204.146	204.146	-73.584	-2.33495	-16.165	42.6206	-10.1119	6.5198	0.485777	0.109944	1.92016	308.846	-106.813	41.621	0	0	0.596824	48.7742
0	-2.71111	0	0	-3.0692	0.874801	-27.942	-0.344644	-0.00964005	-0.282913	-20.7757	1.24E-14	-8.22217	0	0	-0.0459117	7.31435	-31.8565	-9.63048	300.515	397.567	729.734	425.793	425.793	425.793	14.8525	-75.1411	8.18404	339.201	457.129	239.584	204.146	204.146	204.146	-75.9923	-2.51892	-15.5615	41.5228	-9.57281	7.48373	0.613334	0.0265879	2.00823	282.157	-122.46	37.264	0	0	0.758047	43.0207
0	-4.57021	0	0	-5.10543	0.820778	-26.4399	-0.348952	0.0186926	-0.361553	-20.3561	1.63E-16	-3.24616	0	0	-0.0580174	7.28916	-30.4132	-10.6889	293.256	397.965	729.554	426.277	426.277	426.277	14.2073	-77.3619	7.90507	366.614	454.117	237.244	204.146	204.146	204.146	-78.1804	-2.62629	-14.8166	40.1841	-9.02768	8.15487	0.689719	-0.0584304	2.06458	277.605	-136.571	28.6517	0	0	0.915088	37.2488
0	-6.47547	0	0	-7.12545	0.756716	-24.6065	-0.330984	0.0541757	-0.447013	-17.0017	5.96E-15	3.74234	0	0	-0.0720249	7.13871	-28.9183	-11.3451	285.873	398.316	729.033	427.238	427.238	427.238	13.4157	-79.3866	7.59899	392.64	450.582	236.073	204.146	204.146	204.146	-80.1444	-2.61253	-13.9689	38.6855	-8.50286	8.45331	0.695425	-0.131889	2.08002	309.593	-145.577	15.6186	0	0	1.10824	31.6583
0	-8.35126	0	0	-9.04143	0.683646	-22.4478	-0.287794	0.094667	-0.535871	-10.3935	3.27E-16	12.1168	0	0	-0.0896464	6.87221	-27.4443	-11.5191	278.718	398.585	728.304	428.694	428.694	428.694	12.4934	-81.196	7.33756	416.743	446.645	235.995	204.146	204.146	204.146	-81.8686	-2.43607	-13.0786	37.1142	-8.02436	8.31576	0.610423	-0.182461	2.04632	391.508	-146.225	-0.274502	0	0	1.36615	26.4379
0	-10.1341	0	0	-10.793	0.603953	-20.0145	-0.220574	0.136605	-0.623565	-0.898845	1.96E-15	20.8554	0	0	-0.109456	6.50901	-26.0566	-11.1629	272.114	398.751	727.48	430.613	430.613	430.613	11.4742	-82.7534	7.19493	438.356	442.488	236.793	204.146	204.146	204.146	-83.3234	-2.06821	-12.2196	35.5539	-7.6149	7.70593	0.422391	-0.200862	1.96078	530.423	-136.079	-16.4697	0	0	1.68669	21.7447
0	-11.7781	0	0	-12.3519	0.521143	-17.4039	-0.135016	0.175784	-0.704851	10.3769	-2.61E-15	28.7451	0	0	-0.12518	6.07579	-24.8068	-10.2744	266.32	398.813	726.652	432.918	432.918	432.918	10.4077	-84.0085	7.23326	456.915	438.323	238.108	204.146	204.146	204.146	-84.4681	-1.50144	-11.4678	34.0765	-7.29147	6.62722	0.129593	-0.185182	1.82732	724.224	-115.224	-30.761	0	0	2.03398	17.6955
0	-13.2553	0	0	-13.7158	0.439425	-14.7523	-0.0408265	0.207601	-0.77361	21.6995	3.27E-16	34.5671	0	0	-0.127982	5.60342	-23.7274	-8.90921	261.492	398.793	725.877	435.491	435.491	435.491	9.35499	-84.9084	7.48961	471.912	434.366	239.482	204.146	204.146	204.146	-85.2584	-0.753701	-10.887	32.7349	-7.06371	5.13384	-0.245287	-0.140259	1.65705	955.8	-86.6848	-42.2663	0	0	2.33446	14.3675
0	-14.5504	0	0	-14.8954	0.363198	-12.2191	0.0491464	0.228157	-0.823994	30.9408	-2.29E-15	37.3729	0	0	-0.113022	5.12335	-22.829	-7.18268	257.67	398.725	725.175	438.192	438.192	438.192	8.38125	-85.4099	7.96652	482.932	430.787	240.423	204.146	204.146	204.146	-85.6579	0.132147	-10.5174	31.5582	-6.93251	3.33378	-0.665977	-0.0807313	1.46674	1197.71	-56.8738	-51.5579	0	0	2.51343	11.8019
0	-15.652	0	0	-15.898	0.296572	-9.96409	0.120179	0.234497	-0.850419	35.9309	-2.29E-15	36.6493	0	0	-0.0844081	4.6643	-22.1021	-5.25989	254.773	398.639	724.524	440.876	440.876	440.876	7.54717	-85.4941	8.62728	489.683	427.687	240.482	204.146	204.146	204.146	-85.6509	1.09175	-10.368	30.5515	-6.88971	1.38014	-1.07367	-0.0248326	1.27661	1411.68	-33.4497	-59.5106	0	0	2.52104	10.005
0	-16.5389	0	0	-16.7115	0.242895	-8.12407	0.158801	0.22549	-0.849287	35.0298	-1.96E-15	32.4909	0	0	-0.0535454	4.24947	-21.5217	-3.33137	252.63	398.547	723.87	443.411	443.411	443.411	6.90083	-85.1802	9.39779	492.022	425.077	239.349	204.146	204.146	204.146	-85.2578	2.04506	-10.4143	29.6987	-6.9192	-0.550714	-1.41544	0.0119621	1.10519	1562.77	-22.3561	-66.2351	0	0	2.37567	8.94865
0	-17.1688	0	0	-17.2941	0.204427	-6.79473	0.157148	0.2023	-0.819158	27.7644	3.92E-15	25.6337	0	0	-0.0304375	3.89526	-21.0537	-1.58369	251.016	398.435	723.128	445.687	445.687	445.687	6.47055	-84.5347	10.1745	489.98	422.88	236.92	204.146	204.146	204.146	-84.546	2.90297	-10.6034	28.9687	-7.00012	-2.28585	-1.6488	0.0239714	0.964588	1625.42	-24.822	-70.6772	0	0	2.1474	8.57194
0	-17.4751	0	0	-17.5753	0.182234	-6.02434	0.116052	0.168958	-0.761266	15.1861	-9.80E-16	17.3727	0	0	-0.0153264	3.61141	-20.6616	-0.173381	249.693	398.268	722.193	447.622	447.622	447.622	6.26013	-83.6713	10.8404	483.762	420.965	233.327	204.146	204.146	204.146	-83.6314	3.57682	-10.8635	28.3234	-7.1109	-3.67936	-1.75371	0.0147614	0.858468	1590.34	-36.4477	-71.4134	0	0	1.91308	8.78791
0	-17.3771	0	0	-17.47	0.176348	-5.81962	0.0450843	0.131713	-0.679208	-0.299371	8.17E-16	9.26694	0	0	0.00141966	3.40212	-20.3113	0.788887	248.446	398.005	720.958	449.159	449.159	449.159	6.24717	-82.7364	11.2875	473.753	419.181	228.906	204.146	204.146	204.146	-82.6638	3.99264	-11.1172	27.7234	-7.23329	-4.62623	-1.72788	-0.00356083	0.783395	1462.83	-48.2503	-67.7798	0	0	1.70787	9.49399
0	-16.8008	0	0	-16.9013	0.186115	-6.15923	-0.040135	0.0973897	-0.577973	-15.5892	1.96E-15	2.75088	0	0	0.030305	3.26701	-19.9751	1.24488	247.1	397.611	719.318	450.269	450.269	450.269	6.38498	-81.8825	11.4431	460.479	417.397	224.11	204.146	204.146	204.146	-81.7994	4.10976	-11.2966	27.1345	-7.35442	-5.06799	-1.58052	-0.0165618	0.734356	1258.02	-50.4253	-60.4294	0	0	1.5141	10.5836
0	-15.7048	0	0	-15.826	0.210494	-7.0049	-0.122315	0.0711961	-0.463301	-27.7886	1.30E-15	-1.20924	0	0	0.0728304	3.20099	-19.6339	1.19057	245.533	397.071	717.191	450.94	450.94	450.94	6.60783	-81.2371	11.2908	444.565	415.53	219.397	204.146	204.146	204.146	-81.1659	3.93822	-11.3535	26.5313	-7.46621	-4.99496	-1.32635	-0.00998442	0.706511	995.3	-35.8463	-50.9565	0	0	1.28509	11.9563
0	-14.1007	0	0	-14.2532	0.248103	-8.3034	-0.18762	0.0548849	-0.341025	-35.069	9.80E-16	-2.32421	0	0	0.11974	3.19279	-19.2793	0.677383	243.688	396.393	714.526	451.178	451.178	451.178	6.8399	-80.8749	10.8787	426.665	413.558	215.131	204.146	204.146	204.146	-80.833	3.5464	-11.267	25.8999	-7.5625	-4.4494	-0.984824	0.0245884	0.701089	694.622	-4.17306	-40.8788	0	0	0.978836	13.5261
0	-12.0592	0	0	-12.2473	0.297025	-9.97956	-0.22983	0.0463967	-0.21792	-37.1605	-4.54E-16	-1.00916	0	0	0.15805	3.22325	-18.9146	-0.187585	241.573	395.601	711.317	451.004	451.004	451.004	7.00819	-80.8049	10.3109	407.414	411.512	211.516	204.146	204.146	204.146	-80.7995	3.05078	-11.0465	25.2404	-7.63481	-3.5287	-0.588106	0.0863649	0.721955	378.155	37.3192	-30.8982	0	0	0.58702	15.227
0	-9.69763	0	0	-9.91378	0.35454	-11.9281	-0.249999	0.0408552	-0.102545	-35.1089	3.96E-15	1.73302	0	0	0.178518	3.26472	-18.5545	-1.24758	239.259	394.728	707.604	450.448	450.448	450.448	7.05827	-80.9777	9.72223	387.385	409.466	208.599	204.146	204.146	204.146	-81.0041	2.58715	-10.7312	24.5668	-7.66838	-2.38178	-0.181481	0.164105	0.776473	72.226	75.6338	-20.8227	0	0	0.149953	17.0164
0	-7.1525	0	0	-7.37311	0.417023	-14.0135	-0.252175	0.032978	-0.00543676	-30.4813	-1.14E-15	4.62169	0	0	0.177657	3.28326	-18.2219	-2.31313	236.853	393.804	703.463	449.553	449.553	449.553	6.96705	-81.309	9.24497	367.073	407.511	206.311	204.146	204.146	204.146	-81.3533	2.27368	-10.3822	23.9052	-7.63938	-1.19305	0.167931	0.243013	0.868513	-187.969	98.4042	-10.3204	0	0	-0.238943	18.875
0	-4.55321	0	0	-4.73918	0.480243	-16.0856	-0.241262	0.0205924	0.0643743	-24.8129	-3.43E-15	6.61571	0	0	0.158021	3.24374	-17.9421	-3.19302	234.467	392.853	698.994	448.369	448.369	448.369	6.7462	-81.7061	8.97684	346.872	405.72	204.52	204.146	204.146	204.146	-81.7508	2.18181	-10.0671	23.2898	-7.51545	-0.151399	0.396113	0.314482	0.996788	-368.817	102.233	0.235531	0	0	-0.474957	20.8004
0	-2.00437	0	0	-2.10763	0.540008	-18.0056	-0.22316	0.00640342	0.103341	-19.4105	3.59E-15	7.31664	0	0	0.127914	3.11673	-17.7357	-3.7307	232.17	391.893	694.299	446.95	446.95	446.95	6.4339	-82.0881	8.96283	327.058	404.127	203.079	204.146	204.146	204.146	-82.1173	2.32625	-9.8417	22.7573	-7.26019	0.586007	0.46453	0.378639	1.15359	-450.413	96.0183	9.31558	0	0	-0.50907	22.7957
0	0.421324	0	0	0.447448	0.59295	-19.6723	-0.203309	-0.00424394	0.114057	-15.1332	2.29E-15	6.92726	0	0	0.0972538	2.88508	-17.6119	-3.83399	229.961	390.955	689.471	445.357	445.357	445.357	6.07964	-82.3985	9.19524	307.782	402.726	201.856	204.146	204.146	204.146	-82.4005	2.67492	-9.73729	22.3427	-6.84209	0.92286	0.376588	0.436565	1.32575	-433.156	94.5223	14.7359	0	0	-0.392325	24.856
0	2.68141	0	0	2.8731	0.637205	-21.0396	-0.18527	-0.00744046	0.103031	-12.2934	3.92E-15	5.90352	0	0	0.0726755	2.5484	-17.5658	-3.48878	227.754	390.089	684.575	443.647	443.647	443.647	5.728	-82.607	9.62806	289.077	401.495	200.75	204.146	204.146	204.146	-82.5743	3.17022	-9.75708	22.0757	-6.24537	0.836568	0.164936	0.480716	1.49525	-333.5	108.331	14.7552	0	0	-0.25136	26.9594
0	4.7569	0	0	5.13579	0.672714	-22.1188	-0.171464	-0.0025102	0.0780575	-10.8598	1.63E-15	4.70018	0	0	0.0565095	2.1251	-17.5793	-2.7571	225.395	389.359	679.65	441.873	441.873	441.873	5.40616	-82.7055	10.197	270.891	400.414	199.693	204.146	204.146	204.146	-82.6339	3.75152	-9.88002	21.9798	-5.48032	0.37687	-0.118199	0.493551	1.64675	-178.7	137.864	9.07503	0	0	-0.211811	29.0655
0	6.64477	0	0	7.21993	0.701086	-22.9694	-0.163001	0.0081667	0.0471163	-10.5901	-2.37E-15	3.62326	0	0	0.0477222	1.65167	-17.6248	-1.7639	222.681	388.838	674.707	440.075	440.075	440.075	5.11909	-82.7003	10.8384	253.109	399.477	198.65	204.146	204.146	204.146	-82.5877	4.37174	-10.0697	22.0711	-4.58947	-0.344267	-0.4146	0.454051	1.76924	-0.342038	173.614	-0.888818	0	0	-0.32012	31.1227
0	8.35136	0	0	9.12541	0.725043	-23.6795	-0.159202	0.0202811	0.0172056	-11.1035	2.61E-15	2.77072	0	0	0.0436672	1.17893	-17.6702	-0.676869	219.394	388.578	669.731	438.276	438.276	438.276	4.85261	-82.6062	11.5024	235.593	398.69	197.61	204.146	204.146	204.146	-82.4511	5.00455	-10.285	22.3546	-3.6467	-1.1685	-0.661892	0.35468	1.8635	169.586	202.069	-12.4265	0	0	-0.521581	33.0775
0	9.88735	0	0	10.8633	0.747622	-24.3417	-0.158546	0.0294953	-0.00650465	-12.0445	-2.12E-15	2.09929	0	0	0.0419476	0.764248	-17.6825	0.320585	215.327	388.606	664.699	436.487	436.487	436.487	4.58238	-82.4402	12.1589	218.208	398.067	196.58	204.146	204.146	204.146	-82.2416	5.64277	-10.4901	22.8174	-2.74627	-1.91512	-0.795873	0.215382	1.94607	301.902	213.754	-22.5653	0	0	-0.70274	34.8828
0	11.2656	0	0	12.4511	0.771325	-25.0295	-0.159403	0.032607	-0.02125	-13.1524	-4.08E-17	1.48459	0	0	0.0409425	0.459492	-17.6289	1.06386	210.321	388.912	659.593	434.718	434.719	434.718	4.28429	-82.2194	12.7954	200.851	397.62	195.576	204.146	204.146	204.146	-81.9761	6.29115	-10.6602	23.4192	-1.98106	-2.41544	-0.764229	0.0763538	2.04652	374.933	206.433	-28.9825	0	0	-0.756394	36.5008
0	12.501	0	0	13.9091	0.797479	-25.7796	-0.160174	0.0289591	-0.0267033	-14.2262	-2.37E-15	0.871272	0	0	0.0397285	0.298154	-17.4771	1.44377	204.292	389.461	654.421	433.005	433.006	433.005	3.94287	-81.9595	13.4118	183.459	397.349	194.615	204.146	204.146	204.146	-81.6707	6.95729	-10.7843	24.0856	-1.41873	-2.55114	-0.555186	-0.0295449	2.18102	381.941	183.128	-30.708	0	0	-0.638129	37.9007
0	13.6101	0	0	15.2562	0.825972	-26.5861	-0.159959	0.0197326	-0.0247241	-15.1458	-4.90E-16	0.24418	0	0	0.0379264	0.287448	-17.1959	1.43201	197.239	390.208	649.229	431.418	431.418	431.418	3.55654	-81.6748	14.013	166.016	397.242	193.713	204.146	204.146	204.146	-81.3402	7.64377	-10.864	24.7122	-1.08893	-2.28367	-0.212042	-0.0947772	2.34137	333.976	147.428	-27.8471	0	0	-0.392397	39.0564
0	14.61	0	0	16.5069	0.855421	-27.4078	-0.158512	0.00729584	-0.0184735	-15.833	1.63E-16	-0.373822	0	0	0.0354752	0.408168	-16.7579	1.08507	189.238	391.102	644.101	430.051	430.051	430.051	3.13866	-81.378	14.6022	148.541	397.275	192.883	204.146	204.146	204.146	-80.9986	8.3431	-10.9105	25.1799	-0.985762	-1.66105	0.18965	-0.122135	2.51325	252.828	104.389	-21.3846	0	0	-0.12989	39.9458
0	15.5167	0	0	17.6682	0.88364	-28.184	-0.15598	-0.00604207	-0.0111251	-16.2194	1.57E-15	-0.983058	0	0	0.0323627	0.620402	-16.1427	0.526299	180.416	392.089	639.152	429	429	429	2.71522	-81.0799	15.1761	131.075	397.422	192.129	204.146	204.146	204.146	-80.6579	9.03603	-10.9403	25.3752	-1.07644	-0.801349	0.563344	-0.12593	2.67562	163.339	57.4602	-12.7307	0	0	0.0411119	40.5544
0	16.3419	0	0	18.7379	0.908188	-28.8501	-0.152997	-0.0182459	-0.00542589	-16.272	-3.12E-15	-1.57768	0	0	0.0286825	0.873283	-15.3404	-0.0867998	170.918	393.104	634.508	428.34	428.34	428.34	2.3203	-80.7885	15.7224	113.66	397.654	191.454	204.146	204.146	204.146	-80.3273	9.69251	-10.9706	25.2109	-1.31201	0.139433	0.833358	-0.122863	2.80776	87.6102	9.66869	-3.73298	0	0	0.0803412	40.8797
0	17.0909	0	0	19.7046	0.92686	-29.3511	-0.150275	-0.0282542	-0.00284823	-15.967	3.32E-15	-2.17933	0	0	0.0245296	1.11669	-14.3533	-0.600011	160.873	394.067	630.292	428.106	428.106	428.106	1.99015	-80.5073	16.2195	96.3346	397.946	190.858	204.146	204.146	204.146	-80.0115	10.2752	-11.0148	24.6417	-1.63889	1.00456	0.956695	-0.12559	2.8948	38.9512	-36.2526	3.93642	0	0	0.033156	40.9324
0	17.7616	0	0	20.5492	0.938008	-29.6479	-0.14866	-0.0355961	-0.00354978	-15.314	1.05E-15	-2.78638	0	0	0.0201451	1.31127	-13.1953	-0.892393	150.376	394.898	626.611	428.283	428.283	428.283	1.75743	-80.2348	16.6387	79.1173	398.275	190.338	204.146	204.146	204.146	-79.71	10.7447	-11.0796	23.6726	-2.00894	1.66698	0.932345	-0.138882	2.93199	20.561	-76.9451	9.10854	0	0	-0.0144697	40.7339
0	18.3448	0	0	21.2476	0.940661	-29.7183	-0.148944	-0.0403822	-0.0069291	-14.3481	4.08E-15	-3.38488	0	0	0.0158466	1.4343	-11.8882	-0.892187	139.482	395.519	623.549	428.811	428.811	428.811	1.64717	-79.9631	16.9492	62.012	398.621	189.895	204.146	204.146	204.146	-79.416	11.0651	-11.1649	22.354	-2.38626	2.04632	0.793873	-0.159386	2.92774	28.0321	-108.751	11.3992	0	0	0.00172016	40.3112
0	18.8251	0	0	21.774	0.934502	-29.5548	-0.151626	-0.0426621	-0.0121141	-13.111	4.49E-16	-3.90548	0	0	0.0119255	1.48057	-10.4579	-0.578615	128.216	395.875	621.165	429.593	429.593	429.593	1.6745	-79.6777	17.1223	45.008	398.967	189.532	204.146	204.146	204.146	-79.1161	11.2086	-11.2646	20.7679	-2.74988	2.11237	0.588212	-0.179118	2.89795	54.3291	-128.213	10.9926	0	0	0.0983586	39.6905
0	19.1816	0	0	22.102	0.919789	-29.162	-0.156748	-0.0427413	-0.018159	-11.6435	-4.74E-15	-4.28381	0	0	0.00855111	1.45969	-8.9296	0.0246772	116.579	395.938	619.504	430.518	430.518	430.518	1.84411	-79.3562	17.1356	28.0846	399.299	189.257	204.146	204.146	204.146	-78.7895	11.159	-11.3688	19.0084	-3.09321	1.88037	0.362296	-0.190149	2.86127	91.6177	-133.617	8.58893	0	0	0.251349	38.894
0	19.3886	0	0	22.2063	0.897236	-28.5539	-0.163882	-0.0408736	-0.0240928	-9.98481	8.17E-16	-4.44905	0	0	0.00577655	1.39114	-7.32446	0.860076	104.563	395.708	618.597	431.475	431.475	431.475	2.15066	-78.9693	16.9759	11.215	399.607	189.081	204.146	204.146	204.146	-78.4081	10.9128	-11.4657	17.1639	-3.421	1.40176	0.155178	-0.185458	2.83344	131.676	-124.701	5.05238	0	0	0.418104	37.9376
0	19.4162	0	0	22.0636	0.867876	-27.7517	-0.172059	-0.0374092	-0.0291473	-8.16187	-5.72E-16	-4.34666	0	0	0.00360686	1.29874	-5.65813	1.84779	92.1604	395.211	618.468	432.372	432.372	432.372	2.57987	-78.4817	16.6399	-5.62813	399.885	189.016	204.146	204.146	204.146	-77.9374	10.4797	-11.5432	15.3038	-3.74471	0.752843	-0.00729513	-0.161806	2.82255	166.669	-103.15	1.29028	0	0	0.55935	36.8323
0	19.2322	0	0	21.6524	0.832922	-26.7811	-0.180019	-0.0327565	-0.0326253	-6.20327	3.10E-15	-3.93923	0	0	0.00208034	1.20567	-3.94102	2.89782	79.3748	394.494	619.134	433.15	433.15	433.15	3.11046	-77.8536	16.1349	-22.4696	400.133	189.076	204.146	204.146	204.146	-77.338	9.88109	-11.5914	13.4722	-4.07805	0.0227074	-0.106976	-0.124591	2.82881	188.189	-73.1592	-1.863	0	0	0.64354	35.5868
0	18.804	0	0	20.9545	0.793627	-25.6697	-0.186315	-0.0273394	-0.0342969	-4.12914	4.49E-15	-3.20546	0	0	0.00131678	1.1312	-2.18011	3.92199	66.2311	393.616	620.609	433.785	433.785	433.785	3.71634	-77.0442	15.4777	-39.3279	400.352	189.265	204.146	204.146	204.146	-76.5682	9.14776	-11.6037	11.6891	-4.43413	-0.700035	-0.135072	-0.0778487	2.8442	189.344	-38.8012	-3.86897	0	0	0.654187	34.2112
0	18.1012	0	0	19.9554	0.751163	-24.4449	-0.189617	-0.0214101	-0.0344094	-1.96021	-3.92E-15	-2.12704	0	0	0.00148962	1.08872	-0.381278	4.84468	52.7855	392.645	622.894	434.293	434.293	434.293	4.36922	-76.0138	14.6937	-56.2145	400.547	189.582	204.146	204.146	204.146	-75.5868	8.31713	-11.5781	9.95452	-4.82272	-1.34062	-0.091256	-0.0287458	2.85788	166.039	-4.61626	-4.46218	0	0	0.585848	32.7198
0	17.0977	0	0	18.6453	0.706578	-23.1329	-0.18915	-0.0150858	-0.0334947	0.251842	-3.65E-15	-0.70434	0	0	0.00274924	1.08545	1.44863	5.61084	39.1313	391.648	625.979	434.721	434.721	434.721	5.04124	-74.7268	13.8152	-73.1361	400.726	190.012	204.146	204.146	204.146	-74.3551	7.43053	-11.5182	8.25615	-5.24884	-1.84834	0.0187832	0.0155712	2.85508	117.038	25.7384	-3.72236	0	0	0.437515	31.1325
0	15.7743	0	0	17.0198	0.660792	-21.7583	-0.184582	-0.00856228	-0.0325126	2.43944	-3.43E-15	1.0121	0	0	0.00525562	1.12343	3.3002	6.19011	25.4003	390.692	629.835	435.139	435.138	435.139	5.7073	-73.1529	12.8798	-90.0979	400.901	190.524	204.146	204.146	204.146	-72.8399	6.5307	-11.4327	6.57663	-5.7123	-2.20146	0.180319	0.0470302	2.8235	45.3947	49.017	-1.89867	0	0	0.214707	29.475
0	14.1193	0	0	15.0803	0.614645	-20.3456	-0.176261	-0.00226179	-0.0324462	4.47995	-6.53E-16	2.89826	0	0	0.00904772	1.20152	5.16048	6.57643	11.7585	389.835	634.407	435.623	435.623	435.623	6.34687	-71.2689	11.9287	-107.109	401.086	191.079	204.146	204.146	204.146	-71.0139	5.65982	-11.3354	4.90019	-6.20917	-2.40548	0.373906	0.0610168	2.75358	-43.4225	63.1201	0.665625	0	0	-0.072833	27.7786
0	12.1299	0	0	12.8342	0.568946	-18.9207	-0.165315	0.0033916	-0.0344086	6.15673	2.94E-15	4.77619	0	0	0.0136249	1.31713	7.01234	6.78387	-1.60278	389.125	639.613	436.251	436.25	436.25	6.94474	-69.0584	11.0037	-124.189	401.294	191.63	204.146	204.146	204.146	-68.8572	4.8578	-11.2426	3.2181	-6.73283	-2.48657	0.585913	0.058428	2.64352	-144.08	67.4323	3.56396	0	0	-0.412588	26.0794
0	9.81263	0	0	10.2946	0.524525	-17.512	-0.153941	0.00785888	-0.0395168	7.10075	9.80E-16	6.40638	0	0	0.0173378	1.46721	8.83459	6.84206	-14.4753	388.593	645.342	437.086	437.086	437.086	7.49169	-66.5124	10.145	-141.366	401.538	192.132	204.146	204.146	204.146	-66.3573	4.16083	-11.1714	1.53139	-7.27508	-2.48492	0.80082	0.0421088	2.4987	-250.379	61.7388	6.4135	0	0	-0.781246	24.4183
0	7.18566	0	0	7.48261	0.482279	-16.1517	-0.145062	0.0105114	-0.0486497	6.81808	0	7.50872	0	0	0.0170088	1.64863	10.6021	6.79026	-26.6432	388.258	651.455	438.177	438.177	438.177	7.98411	-63.6307	9.3879	-158.683	401.825	192.559	204.146	204.146	204.146	-63.5112	3.59973	-11.1373	-0.148274	-7.82606	-2.44684	1.00267	0.0158595	2.32775	-355.989	46.1517	8.84635	0	0	-1.14526	22.8409
0	4.28165	0	0	4.43042	0.443188	-14.876	-0.142477	0.010709	-0.0619741	4.70711	3.92E-15	7.81016	0	0	0.00770044	1.8578	12.2864	6.67092	-37.893	388.118	657.789	439.549	439.549	439.549	8.42315	-60.4252	8.75937	-176.185	402.153	192.92	204.146	204.146	204.146	-60.328	3.1976	-11.1506	-1.79895	-8.37394	-2.41617	1.18235	-0.0158765	2.14255	-457.047	21.3305	10.5468	0	0	-1.47113	21.3975
0	1.15237	0	0	1.18623	0.408276	-13.7237	-0.149799	0.00801301	-0.0789519	0.24377	3.92E-15	7.12133	0	0	-0.0158916	2.09005	13.8562	6.52422	-48.0216	388.156	664.165	441.205	441.205	441.205	8.81304	-56.9245	8.2736	-193.901	402.502	193.277	204.146	204.146	204.146	-56.835	2.96633	-11.2141	-3.39035	-8.90479	-2.4278	1.33513	-0.0484143	1.95364	-551.405	-11.2766	11.3235	0	0	-1.72638	20.1426
0	-2.12662	0	0	-2.18026	0.378532	-12.7329	-0.169249	0.00266948	-0.0979511	-6.79068	0	5.44361	0	0	-0.0566364	2.33894	15.2792	6.38386	-56.8437	388.342	670.392	443.122	443.122	443.122	9.15908	-53.1795	7.92805	-211.819	402.841	193.76	204.146	204.146	204.146	-53.0823	2.90236	-11.3203	-4.88636	-9.4029	-2.50342	1.46163	-0.0797142	1.76898	-639.045	-49.4589	11.1867	0	0	-1.88526	19.1325
0	-5.45468	0	0	-5.57565	0.354837	-11.938	-0.200437	-0.00425485	-0.117026	-16.1083	-2.78E-15	3.01954	0	0	-0.111577	2.59596	16.524	6.27377	-64.1989	388.633	676.277	445.255	445.255	445.254	9.46634	-49.266	7.70115	-229.855	403.123	194.559	204.146	204.146	204.146	-49.1471	2.98288	-11.4521	-6.24855	-9.85232	-2.64914	1.56375	-0.107286	1.59286	-719.786	-89.4393	10.3752	0	0	-1.92484	18.423
0	-8.71011	0	0	-8.88578	0.337908	-11.3673	-0.24021	-0.0114361	-0.134243	-26.8832	2.61E-15	0.265109	0	0	-0.170578	2.85069	17.5627	6.20594	-69.9572	388.986	681.634	447.536	447.536	447.536	9.73881	-45.2819	7.55295	-247.841	403.3	195.9	204.146	204.146	204.146	-45.1307	3.16439	-11.5861	-7.43984	-10.2386	-2.85481	1.64157	-0.132623	1.42627	-791.936	-127.404	9.33247	0	0	-1.82912	18.0651
0	-11.761	0	0	-11.9861	0.328276	-11.0415	-0.283197	-0.017208	-0.148392	-37.8838	-5.23E-15	-2.27839	0	0	-0.218803	3.09159	18.3726	6.17889	-74.0262	389.355	686.288	449.89	449.89	449.89	9.97839	-41.3379	7.42913	-265.523	403.333	198.01	204.146	204.146	204.146	-41.1499	3.38564	-11.6974	-8.42802	-10.5514	-3.09452	1.69668	-0.155322	1.27058	-852.62	-158.491	8.47783	0	0	-1.596	18.1018
0	-14.482	0	0	-14.7577	0.326265	-10.9734	-0.323696	-0.0197857	-0.158625	-47.8122	1.31E-15	-4.05569	0	0	-0.242661	3.30694	18.9387	6.17773	-76.3543	389.699	690.089	452.239	452.239	452.239	10.1836	-37.5425	7.26818	-282.593	403.197	201.075	204.146	204.146	204.146	-37.3208	3.57549	-11.7636	-9.18951	-10.7859	-3.32895	1.73019	-0.175552	1.12489	-898.495	-178.491	8.07701	0	0	-1.24517	18.5641
0	-16.7697	0	0	-17.1032	0.332028	-11.1685	-0.357663	-0.0177223	-0.1643	-55.6632	0	-4.6482	0	0	-0.23542	3.48621	19.2546	6.17572	-76.933	389.989	692.912	454.511	454.511	454.511	10.3503	-33.9878	7.01196	-298.732	402.893	205.213	204.146	204.146	204.146	-33.7431	3.66477	-11.7688	-9.71205	-10.9441	-3.50976	1.7471	-0.189646	0.992213	-928.395	-183.621	8.06259	0	0	-0.8196	19.4685
0	-18.5549	0	0	-18.9583	0.345587	-11.6264	-0.383836	-0.0105705	-0.16463	-60.9528	-1.05E-14	-3.91682	0	0	-0.199171	3.62136	19.3231	6.13814	-75.7946	390.204	694.669	456.654	456.654	456.654	10.4731	-30.7385	6.61683	-313.65	402.445	210.469	204.146	204.146	204.146	-30.488	3.59927	-11.7061	-9.99643	-11.0333	-3.58592	1.7569	-0.190956	0.875513	-945.118	-171.854	8.07926	0	0	-0.37449	20.8161
0	-19.8063	0	0	-20.2952	0.366858	-12.3419	-0.402847	0.00104005	-0.158668	-63.6649	6.53E-15	-2.0262	0	0	-0.142434	3.70808	19.1555	6.02825	-73.0053	390.338	695.304	458.631	458.631	458.631	10.549	-27.8294	6.06298	-327.107	401.901	216.821	204.146	204.146	204.146	-27.5934	3.35058	-11.5787	-10.0566	-11.0641	-3.51161	1.76923	-0.172889	0.779903	-954.078	-143.712	7.58996	0	0	0.0419425	22.5926
0	-20.5284	0	0	-21.1211	0.395621	-13.3031	-0.415891	0.0147338	-0.145637	-64.0847	0	0.535152	0	0	-0.0765527	3.74675	18.7697	5.81444	-68.656	390.401	694.8	460.424	460.424	460.424	10.5795	-25.2666	5.35922	-338.924	401.328	224.193	204.146	204.146	204.146	-25.0646	2.92169	-11.3996	-9.9183	-11.0472	-3.25413	1.79148	-0.132975	0.706617	-961.894	-103.609	6.26338	0	0	0.401177	24.7698
0	-20.7574	0	0	-21.4723	0.431385	-14.4877	-0.423537	0.0270679	-0.12514	-62.6172	0	3.12362	0	0	-0.0127456	3.7426	18.188	5.47691	-62.8507	390.416	693.177	462.021	462.021	462.021	10.5712	-23.0326	4.54163	-348.971	400.797	232.466	204.146	204.146	204.146	-22.8799	2.34628	-11.1875	-9.615	-10.9915	-2.80041	1.82237	-0.0741465	0.655806	-972.665	-58.7383	4.26621	0	0	0.695465	27.3088
0	-20.5566	0	0	-21.4091	0.473233	-15.8578	-0.426235	0.0357095	-0.0976996	-59.7862	2.61E-15	5.26645	0	0	0.0402305	3.70489	17.4347	5.012	-55.6979	390.415	690.488	463.414	463.414	463.415	10.5327	-21.0902	3.66569	-357.166	400.367	241.484	204.146	204.146	204.146	-20.9953	1.68093	-10.9627	-9.18371	-10.902	-2.16027	1.85148	-0.00379689	0.625705	-986.98	-15.9937	2.19256	0	0	0.929309	30.1617
0	-20.0091	0	0	-21.008	0.519768	-17.3598	-0.424355	0.0400222	-0.0651897	-56.1947	5.23E-15	6.77567	0	0	0.0777952	3.64543	16.5336	4.43311	-47.3041	390.437	686.823	464.582	464.582	464.582	10.4737	-19.3889	2.79445	-363.461	400.08	251.057	204.146	204.146	204.146	-19.3533	0.99235	-10.743	-8.65936	-10.7803	-1.3654	1.85954	0.0693529	0.614522	-1000.96	19.979	0.814842	0	0	1.11086	33.2745
0	-19.2092	0	0	-20.3547	0.569253	-18.9304	-0.418619	0.0408367	-0.030915	-52.5137	-5.23E-15	7.71609	0	0	0.0999954	3.57647	15.5059	3.76762	-37.7736	390.514	682.304	465.487	465.487	465.487	10.4048	-17.872	1.98537	-367.836	399.961	260.976	204.146	204.146	204.146	-17.8912	0.342877	-10.544	-8.06893	-10.6252	-0.463984	1.8252	0.134844	0.624409	-1008.05	47.1692	0.656988	0	0	1.25144	36.5895
0	-18.2517	0	0	-19.535	0.619895	-20.5077	-0.411259	0.0397493	0.00179546	-49.5186	6.53E-15	8.28344	0	0	0.110565	3.50907	14.3686	3.05141	-27.209	390.669	677.08	466.067	466.067	466.067	10.3386	-16.4855	1.27955	-370.292	400.02	271.023	204.146	204.146	204.146	-16.551	-0.221673	-10.3791	-7.42643	-10.4344	0.487328	1.73179	0.183782	0.655541	-1002.97	66.1425	1.69914	0	0	1.37068	40.0492
0	-17.2187	0	0	-18.6243	0.670156	-22.0416	-0.404662	0.0383455	0.0302489	-47.8423	1.96E-15	8.66389	0	0	0.114563	3.45207	13.133	2.32158	-15.7149	390.915	671.328	466.242	466.241	466.242	10.2893	-15.1884	0.69767	-370.835	400.267	280.994	204.146	204.146	204.146	-15.2902	-0.677206	-10.2605	-6.7284	-10.2073	1.43257	1.57233	0.210193	0.711117	-982.538	78.9877	3.29276	0	0	1.49509	43.5994
0	-16.1691	0	0	-17.6777	0.718997	-23.501	-0.399498	0.0374007	0.0533615	-47.6917	-2.61E-15	8.91596	0	0	0.115895	3.41186	11.8042	1.60961	-3.40062	391.246	665.24	465.914	465.915	465.914	10.2719	-13.9629	0.242592	-369.459	400.711	290.71	204.146	204.146	204.146	-14.0913	-1.01936	-10.199	-5.95196	-9.94675	2.32472	1.35029	0.211809	0.790448	-946.224	88.0132	4.48969	0	0	1.65032	47.1924
0	-15.1343	0	0	-16.725	0.765933	-24.8737	-0.394447	0.0369555	0.0717876	-48.7978	9.15E-15	8.97348	0	0	0.116539	3.39279	10.3809	0.935489	9.61805	391.65	659.016	464.986	464.986	464.986	10.2998	-12.8171	-0.0936792	-366.146	401.365	300.017	204.146	204.146	204.146	-12.9638	-1.25652	-10.2024	-5.05549	-9.66072	3.13203	1.07867	0.191648	0.891922	-895.584	95.6085	4.32059	0	0	1.85044	50.7887
0	-14.1216	0	0	-15.7731	0.810916	-26.1613	-0.387253	0.036168	0.086865	-50.5744	-1.31E-15	8.65971	0	0	0.116935	3.39776	8.85634	0.303691	23.2181	392.104	652.859	463.367	463.367	463.366	10.3822	-11.7816	-0.323104	-360.867	402.24	308.785	204.146	204.146	204.146	-11.9401	-1.40247	-10.2747	-3.98264	-9.36281	3.84223	0.778018	0.153598	1.01562	-833.385	102.328	2.44888	0	0	2.09113	54.3566
0	-13.1227	0	0	-14.8126	0.854084	-27.3708	-0.375761	0.033683	0.10036	-52.3303	-3.92E-15	7.77231	0	0	0.116753	3.42926	7.22047	-0.29849	37.2698	392.58	646.964	461	461	461	10.5224	-10.9011	-0.456847	-353.603	403.344	316.896	204.146	204.146	204.146	-11.0659	-1.4711	-10.4142	-2.66913	-9.07228	4.46466	0.474763	0.104174	1.16119	-763.648	107.543	-0.676876	0	0	2.35153	57.8707
0	-12.1224	0	0	-13.8259	0.89546	-28.5057	-0.358637	0.0280101	0.113411	-53.4582	0	6.1676	0	0	0.115408	3.49029	5.46254	-0.90023	51.6388	393.05	641.509	457.88	457.88	457.88	10.7158	-10.2252	-0.502704	-344.357	404.673	324.235	204.146	204.146	204.146	-10.392	-1.47335	-10.6126	-1.05217	-8.81289	5.03065	0.200755	0.0499022	1.33169	-691.301	109.204	-3.89678	0	0	2.60234	61.3093
0	-11.1057	0	0	-12.7937	0.934676	-29.5594	-0.335413	0.0185803	0.126492	-53.5264	7.84E-15	3.90211	0	0	0.112534	3.58552	3.57436	-1.54249	66.1906	393.49	636.648	454.073	454.073	454.073	10.9491	-9.80173	-0.464709	-333.163	406.206	330.685	204.146	204.146	204.146	-9.96628	-1.41653	-10.8546	0.918552	-8.61105	5.58991	-0.00666079	-0.00151465	1.52795	-623.14	104.875	-5.78812	0	0	2.82176	64.6516
0	-10.0629	0	0	-11.7015	0.970825	-30.5116	-0.306413	0.00625379	0.13882	-52.3233	0	1.27534	0	0	0.108202	3.72185	1.5533	-2.26795	80.801	393.876	632.506	449.724	449.724	449.724	11.2028	-9.66988	-0.343917	-320.092	407.904	336.133	204.146	204.146	204.146	-9.82781	-1.30482	-11.1194	3.26971	-8.49239	6.20138	-0.110614	-0.0400939	1.74862	-566.026	93.2678	-5.43568	0	0	3.00206	67.8755
0	-8.99213	0	0	-10.5436	1.00253	-31.3317	-0.272914	-0.00757229	0.148938	-49.8886	1.31E-15	-1.30828	0	0	0.102769	3.90781	-0.595488	-3.10589	95.3713	394.193	629.177	445.061	445.061	445.061	11.4547	-9.85647	-0.141095	-305.253	409.714	340.471	204.146	204.146	204.146	-10.0032	-1.14156	-11.385	5.99479	-8.47674	6.91806	-0.0790263	-0.0557758	1.99014	-526.47	74.1278	-2.32378	0	0	3.15412	70.9556
0	-7.89993	0	0	-9.32566	1.02823	-31.9861	-0.236979	-0.0208874	0.154585	-46.4813	-3.92E-15	-3.40319	0	0	0.0966926	4.15068	-2.85804	-4.05494	109.845	394.425	626.728	440.369	440.369	440.369	11.6851	-10.3741	0.139999	-288.78	411.582	343.613	204.146	204.146	204.146	-10.5052	-0.932248	-11.6331	9.04742	-8.57153	7.76771	0.0982496	-0.0411147	2.24227	-506.293	49.0448	3.24558	0	0	3.28154	73.8631
0	-6.79896	0	0	-8.06452	1.0466	-32.4482	-0.201164	-0.0317323	0.153665	-42.5048	2.61E-15	-4.66652	0	0	0.0901459	4.45149	-5.21207	-5.0712	124.216	394.559	625.208	435.957	435.957	435.957	11.881	-11.2226	0.489636	-270.829	413.454	345.505	204.146	204.146	204.146	-11.3343	-0.687354	-11.8524	12.3405	-8.76621	8.73559	0.401209	0.00768145	2.49383	-501.459	21.4802	10.3793	0	0	3.3618	76.5649
0	-5.70527	0	0	-6.78515	1.05707	-32.7093	-0.168337	-0.0386882	0.144599	-38.426	2.61E-15	-4.95177	0	0	0.0830004	4.79906	-7.62889	-6.06772	138.526	394.573	624.666	432.107	432.107	432.107	12.0388	-12.3921	0.891127	-251.559	415.293	346.137	204.146	204.146	204.146	-12.4827	-0.423706	-12.0408	15.753	-9.02913	9.75605	0.779933	0.0830997	2.72809	-503.282	-4.92904	17.9359	0	0	3.34799	79.0231
0	-4.63507	0	0	-5.51592	1.06019	-32.7871	-0.140922	-0.0414578	0.12731	-34.6355	0	-4.36856	0	0	0.0750761	5.16661	-10.0764	-6.92725	152.841	394.439	625.161	429.032	429.032	429.032	12.1648	-13.8674	1.3229	-231.124	417.074	345.552	204.146	204.146	204.146	-13.9376	-0.163032	-12.2054	19.1445	-9.31069	10.7173	1.16633	0.16808	2.92438	-501.679	-26.927	24.958	0	0	3.1977	81.196
0	-3.602	0	0	-4.28277	1.05771	-32.7254	-0.120463	-0.0409986	0.103274	-31.3655	2.61E-15	-3.2543	0	0	0.0665768	5.51325	-12.5224	-7.52376	167.222	394.12	626.758	426.838	426.838	426.838	12.2735	-15.6314	1.76348	-209.662	418.787	343.841	204.146	204.146	204.146	-15.6846	0.0723588	-12.3607	22.3763	-9.55272	11.4783	1.4928	0.237471	3.05888	-488.613	-42.7071	31.032	0	0	2.90368	83.0408
0	-2.61555	0	0	-3.10469	1.05216	-32.5871	-0.107323	-0.0392703	0.0754847	-28.6584	0	-2.08326	0	0	0.0581205	5.79104	-14.9382	-7.74602	181.695	393.581	629.523	425.518	425.518	425.518	12.3833	-17.6668	2.1974	-187.293	420.43	341.14	204.146	204.146	204.146	-17.7087	0.265141	-12.524	25.3336	-9.70296	11.8942	1.7038	0.269373	3.11078	-458.947	-51.3479	36.3767	0	0	2.49733	84.5198
0	-1.68105	0	0	-1.992	1.04629	-32.4403	-0.100718	-0.0383728	0.0476323	-26.4028	2.61E-15	-1.30859	0	0	0.0502962	5.95528	-17.2994	-7.5174	196.234	392.802	633.5	424.962	424.962	424.962	12.5113	-19.956	2.61949	-164.119	421.997	337.605	204.146	204.146	204.146	-19.9933	0.407477	-12.7113	27.9445	-9.72878	11.844	1.76515	0.255886	3.07116	-409.929	-52.2651	41.5348	0	0	2.03117	85.607
0	-0.801627	0	0	-0.948823	1.04236	-32.342	-0.0991279	-0.0401955	0.0232537	-24.4292	1.96E-15	-1.27346	0	0	0.0432277	5.97393	-19.5871	-6.80975	210.749	391.79	638.692	424.99	424.99	424.989	12.6681	-22.4791	3.03513	-140.229	423.472	333.397	204.146	204.146	204.146	-22.5187	0.502165	-12.9332	30.1887	-9.6243	11.2563	1.66196	0.209033	2.94802	-339.037	-45.0991	47.1101	0	0	1.55087	86.2934
0	0.0191635	0	0	0.0226781	1.04171	-32.3255	-0.100864	-0.0457161	0.00488683	-22.6103	1.31E-15	-2.11311	0	0	0.0365852	5.83385	-21.7848	-5.65215	225.089	390.58	645.043	425.388	425.388	425.388	12.8537	-25.2116	3.45677	-115.696	424.819	328.66	204.146	204.146	204.146	-25.2597	0.560559	-13.1911	32.0937	-9.40872	10.1284	1.3992	0.147903	2.76052	-244.102	-31.8073	53.4664	0	0	1.08605	86.5857
0	0.775311	0	0	0.918206	1.04444	-32.3941	-0.104704	-0.0547576	-0.00601988	-20.9324	0	-3.73128	0	0	0.0300971	5.54349	-23.8761	-4.1338	239.039	389.23	652.429	425.95	425.949	425.949	13.0565	-28.1249	3.8979	-90.5807	425.985	323.502	204.146	204.146	204.146	-28.1859	0.598087	-13.4757	33.7201	-9.11834	8.5361	1.0058	0.0888294	2.52964	-126.22	-17.0983	60.7018	0	0	0.657462	86.5
0	1.45804	0	0	1.72928	1.04955	-32.5218	-0.110178	-0.0660556	-0.00977393	-19.4902	6.53E-16	-5.83746	0	0	0.0240138	5.13254	-25.8417	-2.39864	252.337	387.805	660.657	426.496	426.496	426.496	13.2548	-31.187	4.36701	-64.9263	426.901	317.997	204.146	204.146	204.146	-31.2638	0.629077	-13.769	35.1427	-8.79671	6.62892	0.533856	0.0430003	2.2809	8.71141	-6.56409	68.4505	0	0	0.273626	86.0525
0	2.05695	0	0	2.44352	1.05516	-32.6619	-0.117313	-0.0779381	-0.00783557	-18.3993	-1.31E-15	-8.05632	0	0	0.0190161	4.64824	-27.6582	-0.629683	264.691	386.356	669.468	426.896	426.896	426.896	13.4225	-34.3669	4.86344	-38.7521	427.493	312.187	204.146	204.146	204.146	-34.461	0.662484	-14.0468	36.4309	-8.48434	4.61072	0.049999	0.0142525	2.03709	149.305	-4.92759	76.0337	0	0	-0.0672268	85.2508
0	2.56109	0	0	3.04584	1.05901	-32.7578	-0.126134	-0.0883914	-0.00288866	-17.6952	3.92E-15	-9.97647	0	0	0.0156525	4.14865	-29.2981	0.975925	275.81	384.909	678.557	427.073	427.073	427.073	13.5342	-37.6371	5.37628	-12.0529	427.692	306.093	204.146	204.146	204.146	-37.7489	0.69982	-14.2841	37.6336	-8.20947	2.70806	-0.375799	0.00385954	1.81956	280.959	-13.3884	82.2439	0	0	-0.36826	84.0912
0	2.95895	0	0	3.51911	1.05896	-32.7564	-0.136366	-0.0953221	0.00193147	-17.2953	2.61E-15	-11.2166	0	0	0.0137487	3.6934	-30.7319	2.23641	285.44	383.46	687.607	427	427	427	13.5705	-40.9746	5.88647	15.1936	427.444	299.741	204.146	204.146	204.146	-41.1045	0.735721	-14.4586	38.7711	-7.98251	1.13262	-0.691967	0.014591	1.64332	390.642	-28.4141	85.4492	0	0	-0.619851	82.5584
0	3.23676	0	0	3.84378	1.05349	-32.6203	-0.147672	-0.0970874	0.003651	-17.0632	2.61E-15	-11.5126	0	0	0.0122525	3.33425	-31.9294	3.01098	293.384	381.995	696.312	426.695	426.695	426.695	13.5213	-44.3592	6.3712	43.012	426.716	293.169	204.146	204.146	204.146	-44.5077	0.760707	-14.5547	39.8335	-7.79624	0.0473418	-0.879143	0.0407448	1.51415	471.285	-45.267	84.5127	0	0	-0.79261	80.6303
0	3.37693	0	0	3.99765	1.04212	-32.336	-0.160245	-0.0925948	-0.000164828	-16.9304	-5.23E-15	-10.7587	0	0	0.00965996	3.10826	-32.8624	3.21468	299.514	380.497	704.411	426.199	426.199	426.199	13.3876	-47.7704	6.8093	71.4108	425.502	286.44	204.146	204.146	204.146	-47.9385	0.764914	-14.566	40.7874	-7.63221	-0.452003	-0.94341	0.0770455	1.43304	521.304	-58.1857	79.0031	0	0	-0.850825	78.2818
0	3.35816	0	0	3.95714	1.02549	-31.9166	-0.174898	-0.0820396	-0.0110607	-16.9496	6.53E-16	-9.09781	0	0	0.0047738	3.0339	-33.5073	2.82232	303.771	378.969	711.699	425.565	425.565	425.565	13.1804	-51.1858	7.18606	100.367	423.822	279.649	204.146	204.146	204.146	-51.3746	0.741408	-14.496	41.5857	-7.4691	-0.340244	-0.909453	0.114021	1.39656	544.155	-63.9996	69.8404	0	0	-0.776761	75.4881
0	3.15776	0	0	3.70014	1.0051	-31.3974	-0.192761	-0.0669129	-0.0296229	-17.2643	1.96E-15	-6.90403	0	0	-0.00272978	3.11007	-33.8475	1.86372	306.157	377.433	718.037	424.848	424.848	424.848	12.9179	-54.5808	7.4956	129.82	421.72	272.92	204.146	204.146	204.146	-54.7913	0.687869	-14.357	42.179	-7.29005	0.34535	-0.801722	0.145301	1.40121	544.297	-61.9211	58.9239	0	0	-0.583528	72.227
0	2.75613	0	0	3.20991	0.982832	-30.8238	-0.214615	-0.0498705	-0.0555593	-17.9986	-4.57E-15	-4.70916	0	0	-0.0123175	3.31682	-33.8761	0.415271	306.73	375.929	723.357	424.098	424.098	424.098	12.6203	-57.9306	7.73983	159.668	419.255	266.402	204.146	204.146	204.146	-58.1633	0.606312	-14.1654	42.5249	-7.08602	1.5172	-0.641582	0.162552	1.43919	526.244	-54.9361	48.7451	0	0	-0.3147	68.481
0	2.14185	0	0	2.47926	0.960242	-30.2347	-0.240164	-0.0336814	-0.0880461	-19.1269	1.96E-15	-2.99823	0	0	-0.0230691	3.61813	-33.5979	-1.40988	305.599	374.496	727.649	423.365	423.365	423.365	12.3034	-61.2124	7.92419	189.779	416.482	260.271	204.146	204.146	204.146	-61.4672	0.501431	-13.9352	42.5945	-6.8559	3.05039	-0.443306	0.161553	1.50177	493.179	-47.6901	41.4441	0	0	-0.0286842	64.2429
0	1.31557	0	0	1.51375	0.937911	-29.6454	-0.267491	-0.0199998	-0.126081	-20.3875	-3.27E-16	-1.98669	0	0	-0.0339021	3.96619	-33.0306	-3.47192	302.926	373.168	730.96	422.701	422.701	422.701	11.9738	-64.4065	8.0523	219.988	413.44	254.712	204.146	204.146	204.146	-64.6824	0.378768	-13.6721	42.3751	-6.60394	4.79448	-0.219276	0.139877	1.57705	447.766	-45.0457	37.7936	0	0	0.222287	59.5252
0	0.291058	0	0	0.33289	0.915056	-29.0349	-0.293115	-0.00861145	-0.169307	-21.305	-6.21E-15	-1.48831	0	0	-0.0433521	4.30747	-32.2042	-5.61454	298.926	371.955	733.378	422.167	422.167	422.167	11.6277	-67.4954	8.12265	250.104	410.147	249.912	204.146	204.146	204.146	-67.79	0.244228	-13.371	41.8706	-6.33739	6.58499	0.0159964	0.100474	1.65366	393.911	-49.8182	36.7994	0	0	0.40939	54.3744
0	-0.906866	0	0	-1.03042	0.889547	-28.345	-0.312721	0.00261308	-0.218036	-21.3149	-5.72E-15	-0.932042	0	0	-0.0497295	4.58983	-31.1608	-7.67539	293.86	370.844	735.017	421.831	421.831	421.831	11.2527	-70.46	8.1304	279.897	406.596	246.037	204.146	204.146	204.146	-70.769	0.106029	-13.0191	41.1005	-6.0646	8.25489	0.243996	0.048577	1.72068	338.039	-62.0504	36.0002	0	0	0.533484	48.8853
0	-2.24543	0	0	-2.53141	0.858378	-27.4897	-0.322256	0.0170003	-0.27368	-19.9312	-3.84E-15	0.451414	0	0	-0.0524328	4.76946	-29.9531	-9.4961	288.034	369.797	736.003	421.77	421.77	421.77	10.8329	-73.276	8.07458	309.086	402.781	243.208	204.146	204.146	204.146	-73.5926	-0.0212878	-12.6043	40.0991	-5.79457	9.64615	0.439942	-0.0074702	1.77096	291.238	-78.5886	32.4716	0	0	0.620888	43.2061
0	-3.68585	0	0	-4.11485	0.818529	-26.3765	-0.318335	0.0375239	-0.337598	-16.812	-1.39E-15	3.29753	0	0	-0.0534287	4.81658	-28.6418	-10.932	281.79	368.764	736.464	422.06	422.06	422.06	10.3535	-75.9121	7.9682	337.331	398.707	241.482	204.146	204.146	204.146	-76.2266	-0.11279	-12.125	38.9142	-5.53765	10.6206	0.57605	-0.0587919	1.79912	268.122	-94.5624	24.2721	0	0	0.710122	37.5275
0	-5.18346	0	0	-5.71783	0.767925	-24.9313	-0.297904	0.0652508	-0.409939	-11.7196	9.80E-16	7.77888	0	0	-0.0568189	4.71844	-27.2929	-11.8609	275.486	367.695	736.521	422.76	422.76	422.76	9.80546	-78.3311	7.84519	364.224	394.419	240.832	204.146	204.146	204.146	-78.6313	-0.132612	-11.5973	37.6053	-5.30576	11.0684	0.630012	-0.0978399	1.79798	283.285	-104.994	11.3756	0	0	0.83455	32.0563
0	-6.68957	0	0	-7.27677	0.706125	-23.1194	-0.258276	0.0983943	-0.488883	-4.52047	3.27E-15	13.4177	0	0	-0.0656963	4.47912	-25.9723	-12.1907	269.48	366.55	736.284	423.902	423.902	423.902	9.18812	-80.4914	7.75896	389.299	390.005	241.134	204.146	204.146	204.146	-80.7638	-0.0391632	-11.0572	36.2393	-5.11281	10.9149	0.582652	-0.116066	1.75942	349.907	-105.699	-4.44206	0	0	1.01609	26.9832
0	-8.15632	0	0	-8.73844	0.634495	-20.9566	-0.198511	0.132563	-0.570768	4.64815	2.29E-15	19.1664	0	0	-0.078457	4.11692	-24.7404	-11.8684	264.094	365.315	735.849	425.474	425.474	425.474	8.51068	-82.3476	7.77063	412.052	385.593	242.149	204.146	204.146	204.146	-82.5799	0.204578	-10.5524	34.8838	-4.97353	10.1266	0.423181	-0.108195	1.67658	475.75	-94.8215	-20.5551	0	0	1.25806	22.4606
0	-9.54421	0	0	-10.0701	0.555881	-18.5088	-0.121224	0.162138	-0.65063	15.1437	2.29E-15	23.7359	0	0	-0.0880091	3.66049	-23.6457	-10.8914	259.589	364.007	735.289	427.419	427.419	427.419	7.79066	-83.8515	7.93081	431.977	381.321	243.529	204.146	204.146	204.146	-84.0335	0.620062	-10.1293	33.5994	-4.90249	8.7193	0.153676	-0.07252	1.54979	660.148	-73.272	-34.7874	0	0	1.53999	18.5947
0	-10.8277	0	0	-11.263	0.474011	-15.8831	-0.0338914	0.182003	-0.723194	25.6604	1.96E-15	26.0236	0	0	-0.0857369	3.14439	-22.7186	-9.31853	256.12	362.674	734.652	429.636	429.636	429.636	7.05016	-84.9554	8.26225	448.602	377.304	244.834	204.146	204.146	204.146	-85.0803	1.20584	-9.81723	32.4311	-4.91089	6.76533	-0.212347	-0.0153599	1.38825	892.912	-45.0242	-46.3492	0	0	1.81988	15.4497
0	-11.9941	0	0	-12.3254	0.392926	-13.2134	0.0517684	0.189234	-0.78299	34.3513	3.92E-15	25.5013	0	0	-0.0682553	2.60534	-21.9675	-7.27675	253.717	361.381	733.949	431.997	431.997	431.997	6.31073	-85.6212	8.74903	461.525	373.595	245.588	204.146	204.146	204.146	-85.6851	1.93557	-9.6173	31.4011	-5.00333	4.398	-0.649716	0.0463917	1.2102	1153.37	-17.1205	-55.6545	0	0	2.0461	13.0531
0	-13.0354	0	0	-13.2679	0.316588	-10.6452	0.121931	0.183732	-0.824481	39.2094	-3.59E-15	22.3769	0	0	-0.0415816	2.07907	-21.379	-4.95619	252.268	360.187	733.152	434.36	434.36	434.36	5.5911	-85.833	9.33556	470.44	370.173	245.357	204.146	204.146	204.146	-85.8349	2.75954	-9.50008	30.5065	-5.17495	1.80692	-1.11587	0.093312	1.03684	1409.75	3.22385	-63.3455	0	0	2.18167	11.398
0	-13.9345	0	0	-14.0858	0.248619	-8.32117	0.163348	0.16806	-0.842478	38.5696	7.19E-15	17.5304	0	0	-0.018406	1.59723	-20.9222	-2.58789	251.545	359.118	732.193	436.594	436.594	436.594	4.90827	-85.6114	9.93535	475.159	366.949	243.832	204.146	204.146	204.146	-85.5536	3.60795	-9.4139	29.7233	-5.40998	-0.782563	-1.5501	0.11194	0.888429	1622.58	11.5694	-69.2311	0	0	2.23019	10.4435
0	-14.6517	0	0	-14.7447	0.192107	-6.36733	0.166805	0.146378	-0.833702	31.6776	1.63E-15	12.2281	0	0	-0.00864223	1.1845	-20.5567	-0.406387	251.251	358.155	730.977	438.586	438.585	438.586	4.2808	-85.0226	10.447	475.626	363.801	240.902	204.146	204.146	204.146	-84.9119	4.39621	-9.30037	29.0141	-5.68338	-3.14394	-1.89571	0.101597	0.780969	1756.86	8.26133	-72.1544	0	0	2.23779	10.1177
0	-15.1178	0	0	-15.1742	0.149504	-4.88426	0.130115	0.123583	-0.797331	19.1081	-3.92E-15	7.77224	0	0	-0.0101646	0.856739	-20.241	1.38885	251.076	357.233	729.393	440.252	440.253	440.252	3.73062	-84.1805	10.7731	471.939	360.623	236.689	204.146	204.146	204.146	-84.0292	5.03396	-9.11128	28.3381	-5.96528	-5.08507	-2.10984	0.0738686	0.720817	1790.05	-1.42885	-70.8173	0	0	2.24752	10.3272
0	-15.2379	0	0	-15.2749	0.122661	-3.94631	0.0600117	0.104006	-0.734993	2.88646	2.29E-15	5.10018	0	0	-0.00751137	0.620605	-19.9388	2.66028	250.745	356.274	727.335	441.543	441.543	441.543	3.28124	-83.2366	10.8407	464.344	357.358	231.532	204.146	204.146	204.146	-83.0613	5.44006	-8.82171	27.6593	-6.22647	-6.47301	-2.17432	0.0447369	0.707821	1717.08	-10.1853	-64.905	0	0	2.25493	10.9696
0	-14.9104	0	0	-14.9407	0.11293	-3.60573	-0.0291036	0.0904266	-0.649898	-13.9216	8.17E-16	4.52886	0	0	0.0178756	0.474174	-19.623	3.34204	250.048	355.203	724.715	442.433	442.433	442.433	2.95177	-82.3561	10.6186	453.235	354.023	225.909	204.146	204.146	204.146	-82.1752	5.56308	-8.43545	26.9516	-6.44308	-7.24277	-2.08786	0.0275983	0.731909	1546.37	-11.7291	-55.5219	0	0	2.20033	11.9463
0	-14.057	0	0	-14.0902	0.121176	-3.89435	-0.119025	0.082924	-0.545701	-28.0429	3.10E-15	5.6911	0	0	0.0723923	0.407532	-19.2778	3.43776	248.849	353.977	721.476	442.917	442.917	442.917	2.74751	-81.685	10.131	439.12	350.696	220.335	204.146	204.146	204.146	-81.5148	5.40206	-7.98111	26.2026	-6.59832	-7.39562	-1.85893	0.0314854	0.783336	1293.35	-2.88826	-44.6476	0	0	2.00343	13.171
0	-12.6528	0	0	-12.6983	0.14749	-4.81398	-0.193521	0.0786681	-0.42649	-37.026	-2.29E-15	7.74062	0	0	0.142322	0.402686	-18.9	3.01478	247.1	352.582	717.606	443.005	443.005	443.005	2.65054	-81.3165	9.45876	422.581	347.487	215.241	204.146	204.146	204.146	-81.1678	5.01837	-7.50116	25.4158	-6.68124	-6.99466	-1.50102	0.0586361	0.85348	975.738	14.6497	-34.025	0	0	1.61057	14.5749
0	-10.7453	0	0	-10.8117	0.190653	-6.31687	-0.243402	0.0732207	-0.297659	-40.0102	5.55E-15	9.71772	0	0	0.201409	0.433253	-18.5002	2.19851	244.837	351.033	713.146	442.711	442.711	442.71	2.61694	-81.2696	8.72655	404.231	344.5	210.895	204.146	204.146	204.146	-81.1461	4.52846	-7.03943	24.6125	-6.68353	-6.16105	-1.04211	0.106506	0.939624	614.838	35.3393	-24.348	0	0	1.03671	16.1097
0	-8.45052	0	0	-8.54038	0.247664	-8.28829	-0.268474	0.0631767	-0.167927	-37.8805	-3.59E-15	10.9131	0	0	0.228521	0.465389	-18.102	1.16318	242.18	349.364	708.191	442.047	442.047	442.047	2.58676	-81.4899	8.07342	384.68	341.802	207.377	204.146	204.146	204.146	-81.3883	4.07406	-6.63318	23.8321	-6.59562	-5.06643	-0.533185	0.168292	1.04577	240.749	52.4459	-15.3611	0	0	0.389267	17.7493
0	-5.92514	0	0	-6.02739	0.313779	-10.5498	-0.274108	0.0478282	-0.0503744	-32.588	-6.21E-15	11.0013	0	0	0.219308	0.461154	-17.7392	0.112802	239.309	347.611	702.877	441.029	441.029	441.029	2.5057	-81.874	7.61749	364.503	339.419	204.622	204.146	204.146	204.146	-81.7864	3.77965	-6.31155	23.1286	-6.40415	-3.91503	-0.0526506	0.236891	1.17692	-103	61.9756	-6.77464	0	0	-0.147977	19.4887
0	-3.32721	0	0	-3.41333	0.383224	-12.8897	-0.266366	0.029456	0.0413067	-26.1831	-4.90E-15	10.0132	0	0	0.184279	0.384466	-17.4492	-0.751096	236.419	345.807	697.366	439.677	439.677	439.677	2.34582	-82.3056	7.42768	344.208	337.337	202.485	204.146	204.146	204.146	-82.2221	3.71713	-6.09519	22.5643	-6.09259	-2.91226	0.312381	0.30668	1.3334	-367.614	65.6615	0.880544	0	0	-0.404183	21.3379
0	-0.785786	0	0	-0.813935	0.450328	-15.1101	-0.250076	0.0128668	0.0986936	-20.2143	3.10E-15	8.30706	0	0	0.13996	0.208478	-17.2643	-1.26883	233.665	343.987	691.814	438.018	438.018	438.018	2.11148	-82.6867	7.51319	324.184	335.521	200.808	204.146	204.146	204.146	-82.5981	3.89447	-5.99296	22.2003	-5.64594	-2.22584	0.499811	0.374474	1.50943	-516.4	71.9012	6.07603	0	0	-0.342984	23.31
0	1.6117	0	0	1.68597	0.510652	-17.0675	-0.229642	0.00404355	0.1217	-15.6142	4.90E-16	6.5107	0	0	0.100859	-0.0779389	-17.2027	-1.35617	231.117	342.198	686.354	436.096	436.096	436.096	1.82881	-82.9524	7.83198	304.677	333.927	199.45	204.146	204.146	204.146	-82.8515	4.26902	-5.99755	22.086	-5.05849	-1.95188	0.492562	0.434188	1.69318	-537.135	91.221	6.95521	0	0	-0.109265	25.4056
0	3.81709	0	0	4.03007	0.561827	-18.6965	-0.208976	0.00564864	0.116548	-12.7253	8.98E-16	5.09969	0	0	0.0737336	-0.466027	-17.263	-1.02082	228.727	340.502	681.077	433.973	433.973	433.973	1.52939	-83.0737	8.31311	285.785	332.526	198.301	204.146	204.146	204.146	-82.9556	4.77398	-6.08674	22.2508	-4.34248	-2.09678	0.323102	0.472503	1.87107	-443.642	127.598	2.57954	0	0	0.0578647	27.6005
0	5.8121	0	0	6.18695	0.603833	-20.0108	-0.190787	0.0151819	0.0921919	-11.4173	-4.25E-15	4.1654	0	0	0.0579677	-0.926489	-17.4224	-0.358041	226.331	338.979	676.021	431.726	431.726	431.726	1.23576	-83.051	8.88164	267.483	331.317	197.283	204.146	204.146	204.146	-82.9128	5.34461	-6.2291	22.6967	-3.53372	-2.57874	0.0485858	0.467662	2.02958	-266.295	173.541	-6.19445	0	0	-0.0149171	29.8422
0	7.59697	0	0	8.14561	0.638657	-21.084	-0.176746	0.0272331	0.0586274	-11.3415	-1.63E-15	3.54035	0	0	0.0499796	-1.41171	-17.6399	0.469702	223.673	337.701	671.172	429.441	429.441	429.441	0.953876	-82.9036	9.47707	249.66	330.321	196.34	204.146	204.146	204.146	-82.7442	5.93544	-6.39078	23.3939	-2.69248	-3.24305	-0.2526	0.402599	2.16128	-47.898	214.532	-16.8668	0	0	-0.323066	32.0563
0	9.18101	0	0	9.91043	0.669427	-22.0196	-0.16721	0.0357548	0.0251939	-12.0792	4.49E-15	2.91919	0	0	0.0460175	-1.86184	-17.8609	1.26555	220.448	336.719	666.476	427.2	427.2	427.2	0.674234	-82.6598	10.0619	232.163	329.562	195.444	204.146	204.146	204.146	-82.4791	6.52542	-6.54205	24.2778	-1.89668	-3.89032	-0.49164	0.277285	2.26886	163.647	236.091	-26.1903	0	0	-0.690298	34.1591
0	10.5779	0	0	11.496	0.699238	-22.9144	-0.161183	0.036926	-0.00104042	-13.2121	3.27E-15	2.09615	0	0	0.0433333	-2.21558	-18.0237	1.84114	216.357	336.052	661.857	425.084	425.084	425.084	0.379204	-82.3493	10.6212	214.846	329.05	194.583	204.146	204.146	204.146	-82.1482	7.11308	-6.66175	25.2485	-1.22644	-4.31861	-0.582525	0.120319	2.37228	323.574	232.307	-31.5414	0	0	-0.890573	36.0685
0	11.8043	0	0	12.9225	0.730104	-23.8285	-0.15746	0.0301111	-0.0167345	-14.4352	1.63E-16	1.05835	0	0	0.040483	-2.42473	-18.0658	2.06285	211.168	335.686	657.257	423.178	423.178	423.178	0.0528633	-81.9995	11.1549	197.596	328.771	193.758	204.146	204.146	204.146	-81.7795	7.70611	-6.73939	26.1754	-0.742132	-4.37476	-0.48637	-0.0332808	2.48767	405.155	205.283	-31.735	0	0	-0.800558	37.7114
0	12.88	0	0	14.2113	0.762379	-24.7708	-0.154783	0.0173466	-0.0223431	-15.52	-1.80E-15	-0.0421414	0	0	0.0370374	-2.46693	-17.9305	1.88634	204.763	335.59	652.656	421.576	421.576	421.576	-0.310895	-81.6342	11.6691	180.351	328.689	192.977	204.146	204.146	204.146	-81.3973	8.31034	-6.77511	26.913	-0.470359	-3.99549	-0.22914	-0.159944	2.61365	406.347	161.521	-26.9724	0	0	-0.47449	39.0287
0	13.8271	0	0	15.381	0.794787	-25.7028	-0.152281	0.00187558	-0.0207053	-16.3109	-2.25E-15	-1.00369	0	0	0.0332589	-2.35072	-17.575	1.36557	197.149	335.72	648.096	420.376	420.376	420.376	-0.703819	-81.2726	12.1681	163.099	328.755	192.251	204.146	204.146	204.146	-81.0212	8.92193	-6.77798	27.3265	-0.403687	-3.2212	0.115234	-0.251997	2.73694	345.21	108.01	-18.352	0	0	-0.0937042	39.9805
0	14.6674	0	0	16.4437	0.82492	-26.5565	-0.149747	-0.0133215	-0.0154409	-16.727	-2.84E-15	-1.69452	0	0	0.0295346	-2.11162	-16.9768	0.634111	188.44	336.026	643.669	419.664	419.664	419.664	-1.10289	-80.9287	12.6489	145.859	328.919	191.589	204.146	204.146	204.146	-80.6655	9.52378	-6.76332	27.3173	-0.509736	-2.17921	0.455302	-0.309323	2.84052	250.646	50.8596	-7.52828	0	0	0.158324	40.5528
0	15.4193	0	0	17.4029	0.849942	-27.2559	-0.147355	-0.0260755	-0.0096326	-16.7267	-3.42E-15	-2.07926	0	0	0.0259368	-1.80126	-16.137	-0.134165	178.815	336.437	639.501	419.494	419.494	419.494	-1.47366	-80.6112	13.1	128.664	329.141	190.996	204.146	204.146	204.146	-80.3384	10.0864	-6.74936	26.8397	-0.742459	-1.04465	0.707997	-0.334715	2.90733	152.927	-4.95773	3.46819	0	0	0.207994	40.7608
0	16.0945	0	0	18.2528	0.867293	-27.7357	-0.145594	-0.0352994	-0.0053727	-16.3073	9.70E-16	-2.21876	0	0	0.0222373	-1.47339	-15.0778	-0.770736	168.469	336.873	635.726	419.871	419.871	419.871	-1.77602	-80.3226	13.5019	111.549	329.392	190.474	204.146	204.146	204.146	-80.0413	10.5722	-6.75363	25.9061	-1.05298	0.00596118	0.829871	-0.326864	2.92924	74.1297	-54.3199	12.6143	0	0	0.112602	40.6451
0	16.6959	0	0	18.9799	0.875183	-27.9525	-0.145302	-0.0410411	-0.0038251	-15.5159	2.32E-15	-2.24808	0	0	0.0182362	-1.17277	-13.8359	-1.14799	157.575	337.248	632.459	420.751	420.751	420.751	-1.97158	-80.0586	13.8309	94.5353	329.656	190.021	204.146	204.146	204.146	-79.769	10.9421	-6.78962	24.5775	-1.39652	0.831488	0.821255	-0.286482	2.90879	25.2443	-93.1358	18.5582	0	0	-0.00966478	40.2603
0	17.2175	0	0	19.566	0.872826	-27.8878	-0.147079	-0.0437583	-0.00551735	-14.3949	2.79E-15	-2.27938	0	0	0.0140002	-0.929072	-12.4532	-1.1966	146.259	337.491	629.791	422.038	422.038	422.038	-2.03068	-79.8079	14.0628	77.6313	329.927	189.638	204.146	204.146	204.146	-79.5093	11.1626	-6.86411	22.9457	-1.73643	1.34569	0.713876	-0.218285	2.8579	7.97217	-118.243	20.802	0	0	-0.0618261	39.6614
0	17.6447	0	0	19.9908	0.860444	-27.5468	-0.151091	-0.0443146	-0.0100412	-12.9738	8.52E-16	-2.39548	0	0	0.00987061	-0.755974	-10.9684	-0.905781	134.596	337.556	627.781	423.605	423.605	423.605	-1.93714	-79.5513	14.1777	60.8284	330.2	189.328	204.146	204.146	204.146	-79.2431	11.2114	-6.97621	21.1124	-2.04674	1.5207	0.553004	-0.137556	2.79137	16.9391	-129.704	19.9066	0	0	-0.0129909	38.8938
0	17.9559	0	0	20.2339	0.839086	-26.9535	-0.157021	-0.0435153	-0.0166053	-11.2806	6.53E-16	-2.61254	0	0	0.00631448	-0.653222	-9.41139	-0.312761	122.621	337.424	626.465	425.307	425.307	425.307	-1.68965	-79.262	14.1623	44.1044	330.471	189.097	204.146	204.146	204.146	-78.9444	11.0808	-7.11822	19.1712	-2.31363	1.37942	0.377263	-0.0608968	2.72852	44.2071	-128.935	16.9046	0	0	0.116073	37.9879
0	18.1234	0	0	20.2748	0.810383	-26.1462	-0.163936	-0.0419242	-0.0241339	-9.33896	-2.53E-15	-2.88364	0	0	0.00372488	-0.610006	-7.80231	0.510976	110.342	337.104	625.86	427.013	427.013	427.013	-1.30074	-78.9053	14.0123	27.4272	330.731	188.954	204.146	204.146	204.146	-78.5804	10.7777	-7.27772	17.1965	-2.53518	0.983452	0.210352	-0.00588977	2.67667	81.1375	-119.309	13.0074	0	0	0.280896	36.9608
0	18.115	0	0	20.0934	0.776276	-25.1722	-0.170908	-0.0397386	-0.0317802	-7.23552	4.41E-15	-3.11292	0	0	0.00230266	-0.608588	-6.15315	1.47276	97.7558	336.623	625.97	428.624	428.624	428.624	-0.793574	-78.4411	13.7325	10.7598	330.969	188.909	204.146	204.146	204.146	-78.1127	10.3222	-7.44032	15.2398	-2.72064	0.421238	0.0710873	0.0186323	2.64041	117.912	-103.854	9.13867	0	0	0.431906	35.8217
0	17.8971	0	0	19.6704	0.738763	-24.0827	-0.177017	-0.0369567	-0.0385917	-5.10034	3.59E-15	-3.19197	0	0	0.00200799	-0.628224	-4.47157	2.47213	84.8655	336.021	626.789	430.079	430.079	430.079	-0.19836	-77.8255	13.3352	-5.9351	331.171	188.965	204.146	204.146	204.146	-77.4992	9.74398	-7.59198	13.3318	-2.88845	-0.2053	-0.0211967	0.0145854	2.6134	143.312	-85.0101	5.9505	0	0	0.523229	34.5793
0	17.4381	0	0	18.9885	0.699653	-22.9268	-0.181445	-0.033433	-0.0438323	-3.07686	-4.66E-15	-3.01875	0	0	0.00257889	-0.649145	-2.76415	3.41491	71.6971	335.338	628.304	431.354	431.354	431.354	0.452007	-77.016	12.8388	-22.6912	331.323	189.125	204.146	204.146	204.146	-76.6981	9.07837	-7.72132	11.4866	-3.06257	-0.797116	-0.0477197	-0.00875855	2.59055	147.214	-64.4238	3.70201	0	0	0.523966	33.2462
0	16.7127	0	0	18.0355	0.660401	-21.7464	-0.183414	-0.0289152	-0.0470145	-1.27196	2.45E-16	-2.50894	0	0	0.00361843	-0.655534	-1.03837	4.22612	58.3123	334.616	630.495	432.457	432.457	432.457	1.12597	-75.9753	12.2653	-39.5343	331.418	189.384	204.146	204.146	204.146	-75.6716	8.36169	-7.82125	9.70608	-3.26801	-1.27478	-0.00183007	-0.0391001	2.56294	124.104	-43.2066	2.36629	0	0	0.426961	31.8417
0	15.7051	0	0	16.8057	0.622028	-20.5734	-0.182395	-0.0232845	-0.0482151	0.258994	3.35E-15	-1.6273	0	0	0.00476302	-0.636786	0.696394	4.85819	44.8147	333.896	633.332	433.418	433.418	433.418	1.79695	-74.6745	11.6387	-56.481	331.453	189.731	204.146	204.146	204.146	-74.39	7.62766	-7.89008	7.98543	-3.52615	-1.58997	0.112515	-0.0674247	2.52377	73.6308	-22.6349	1.76272	0	0	0.243511	30.3906
0	14.4099	0	0	15.3006	0.585148	-19.4288	-0.17817	-0.0165829	-0.0477606	1.51619	-3.29E-15	-0.396314	0	0	0.00580915	-0.587121	2.42877	5.29346	31.3462	333.215	636.773	434.28	434.28	434.28	2.44523	-73.0948	10.983	-73.5395	331.438	190.148	204.146	204.146	204.146	-72.8327	6.90519	-7.93143	6.31678	-3.85181	-1.72974	0.279782	-0.0867779	2.46748	-0.0523917	-3.75839	1.69116	0	0	-0.00363216	28.922
0	12.8308	0	0	13.5289	0.550062	-18.3247	-0.171221	-0.00937991	-0.0461348	2.49574	-2.16E-15	1.06155	0	0	0.00671337	-0.504391	4.14544	5.54126	18.0775	332.608	640.759	435.097	435.097	435.097	3.05872	-71.2265	10.3216	-90.7124	331.391	190.611	204.146	204.146	204.146	-70.9883	6.2177	-7.95356	4.69298	-4.25151	-1.7133	0.479766	-0.0949852	2.39057	-90.708	11.7453	2.05292	0	0	-0.290549	27.4666
0	10.9799	0	0	11.505	0.516882	-17.2674	-0.162588	-0.00228603	-0.0443285	3.1673	-2.61E-15	2.57356	0	0	0.00735686	-0.388775	5.83108	5.63134	5.19662	332.105	645.208	435.927	435.927	435.927	3.63214	-69.0679	9.6766	-107.999	331.336	191.092	204.146	204.146	204.146	-68.8533	5.58378	-7.96806	3.11016	-4.72312	-1.58398	0.691035	-0.0914734	2.29435	-190.876	22.8687	2.67064	0	0	-0.592008	26.0563
0	8.87521	0	0	9.24823	0.48566	-16.2613	-0.153838	0.00409681	-0.0435807	3.43319	-9.80E-16	3.92865	0	0	0.00728714	-0.241769	7.46807	5.60596	-7.1023	331.727	650.024	436.824	436.824	436.824	4.16515	-66.6233	9.06829	-125.398	331.302	191.56	204.146	204.146	204.146	-66.4305	5.01854	-7.98773	1.56928	-5.25657	-1.39886	0.895838	-0.0755643	2.18266	-293.871	29.1776	3.35846	0	0	-0.884836	24.7244
0	6.53999	0	0	6.78177	0.456486	-15.3117	-0.146872	0.00907733	-0.0451066	3.1178	4.25E-15	4.88719	0	0	0.00553213	-0.0659645	9.03609	5.51228	-18.6277	331.49	655.09	437.839	437.839	437.839	4.65999	-63.9015	8.51399	-142.911	331.311	191.996	204.146	204.146	204.146	-63.7273	4.53429	-8.02403	0.076867	-5.83414	-1.21849	1.08219	-0.050321	2.06057	-394.372	30.0578	3.91583	0	0	-1.14828	23.5065
0	4.00234	0	0	4.13288	0.429544	-14.427	-0.14379	0.0120098	-0.0494449	1.98023	-3.59E-15	5.22445	0	0	0.000479395	0.134918	10.5121	5.39578	-29.1959	331.396	660.275	439.008	439.008	439.008	5.11947	-60.9157	8.02647	-160.541	331.382	192.398	204.146	204.146	204.146	-60.7557	4.14061	-8.08453	-1.35511	-6.43197	-1.09776	1.2459	-0.0194842	1.93354	-489.792	25.0552	4.20195	0	0	-1.36698	22.4412
0	1.29663	0	0	1.33414	0.405099	-13.6182	-0.146705	0.0123393	-0.0569984	-0.243563	0	4.7705	0	0	-0.00993128	0.355762	11.8711	5.29531	-38.6356	331.442	665.44	440.352	440.352	440.352	5.54501	-57.6844	7.61188	-178.284	331.518	192.793	204.146	204.146	204.146	-57.5336	3.84307	-8.17056	-2.71002	-7.02166	-1.07844	1.3853	0.00994245	1.80588	-577.93	13.9621	4.07489	0	0	-1.52431	21.5699
0	-1.53496	0	0	-1.5747	0.383443	-12.8971	-0.15698	0.0100626	-0.0676657	-3.72353	-3.27E-15	3.49698	0	0	-0.0274025	0.590162	13.0868	5.2395	-46.7911	331.615	670.439	441.874	441.874	441.874	5.93478	-54.2342	7.26776	-196.121	331.709	193.245	204.146	204.146	204.146	-54.0868	3.64141	-8.27514	-3.96757	-7.57417	-1.18374	1.50224	0.0316889	1.68156	-657.581	-2.73934	3.53878	0	0	-1.60565	20.9354
0	-4.44156	0	0	-4.54567	0.364851	-12.2746	-0.174612	0.00594077	-0.0812665	-8.43812	2.37E-15	1.56489	0	0	-0.0522217	0.83045	14.1344	5.2444	-53.5273	331.896	675.128	443.559	443.559	443.559	6.28298	-50.6007	6.98175	-214.002	331.929	193.86	204.146	204.146	204.146	-50.4514	3.52714	-8.38259	-5.10576	-8.06359	-1.41507	1.59336	0.0402497	1.561	-725.827	-23.3111	2.66794	0	0	-1.59441	20.5788
0	-7.3652	0	0	-7.52404	0.349578	-11.761	-0.198524	0.00120118	-0.0974203	-14.197	-1.63E-15	-0.700273	0	0	-0.0828739	1.06809	14.9919	5.31136	-58.7367	332.26	679.369	445.373	445.373	445.373	6.58042	-46.8286	6.73152	-231.84	332.139	194.773	204.146	204.146	204.146	-46.6728	3.48159	-8.47026	-6.10232	-8.47108	-1.75153	1.6568	0.0302532	1.44552	-779.883	-45.74	1.69938	0	0	-1.48324	20.5365
0	-10.2441	0	0	-10.4513	0.337888	-11.3666	-0.227079	-0.00296889	-0.115019	-20.7136	4.90E-15	-2.88391	0	0	-0.116303	1.29432	15.6428	5.42654	-62.3465	332.682	683.033	447.271	447.271	447.271	6.81595	-42.9691	6.48587	-249.506	332.302	196.142	204.146	204.146	204.146	-42.8045	3.47492	-8.51206	-6.93719	-8.78809	-2.15212	1.69097	0.00195413	1.33262	-818.254	-67.1178	0.965516	0	0	-1.27866	20.8367
0	-13.0163	0	0	-13.269	0.33005	-11.1015	-0.258287	-0.00527354	-0.13253	-27.6618	6.53E-16	-4.52376	0	0	-0.148514	1.50089	16.0774	5.56198	-64.3247	333.133	686.011	449.201	449.201	449.201	6.97842	-39.0769	6.20745	-266.833	332.385	198.127	204.146	204.146	204.146	-38.9045	3.46733	-8.48284	-7.59471	-9.0171	-2.56116	1.69702	-0.0385621	1.22217	-841.083	-83.9818	0.760877	0	0	-1.00162	21.4963
0	-15.6236	0	0	-15.9224	0.326356	-10.9764	-0.290553	-0.00464237	-0.148324	-34.7801	-4.57E-15	-5.22388	0	0	-0.175476	1.68089	16.2938	5.67915	-64.6826	333.591	688.213	451.113	451.113	451.113	7.05887	-35.2079	5.8574	-283.619	332.373	200.875	204.146	204.146	204.146	-35.0322	3.41299	-8.36362	-8.06561	-9.16969	-2.91577	1.68106	-0.0804731	1.11427	-850.956	-92.9955	1.20175	0	0	-0.683892	22.5198
0	-18.0129	0	0	-18.3621	0.327125	-11.0025	-0.322972	-0.000601495	-0.160352	-41.9084	-8.49E-15	-4.76162	0	0	-0.193544	1.82955	16.2976	5.73452	-63.4726	334.037	689.571	452.961	452.961	452.961	7.05306	-31.4166	5.40106	-299.634	332.271	204.505	204.146	204.146	204.146	-31.2461	3.26627	-8.14607	-8.34859	-9.26327	-3.15437	1.65513	-0.1125	1.00967	-853.675	-92.2577	2.18847	0	0	-0.359561	23.8995
0	-20.1352	0	0	-20.5428	0.332652	-11.1896	-0.355026	0.00613891	-0.166885	-48.9341	0	-3.17904	0	0	-0.199381	1.94511	16.1007	5.68732	-60.7791	334.463	690.043	454.708	454.708	454.708	6.96279	-27.7577	4.81433	-314.63	332.111	209.094	204.146	204.146	204.146	-27.603	2.9895	-7.83475	-8.45052	-9.31689	-3.2254	1.63405	-0.124112	0.91258	-856.192	-81.9738	3.51287	0	0	-0.0533669	25.6174
0	-21.9439	0	0	-22.4213	0.343134	-11.5437	-0.385478	0.0138977	-0.166501	-55.6356	-4.57E-15	-0.744514	0	0	-0.189798	2.02926	15.7193	5.50789	-56.7057	334.87	689.605	456.329	456.329	456.329	6.79548	-24.2867	4.08895	-328.34	331.939	214.67	204.146	204.146	204.146	-24.1586	2.56068	-7.4458	-8.38575	-9.34658	-3.09556	1.6286	-0.111499	0.825264	-864.163	-64.8843	5.00235	0	0	0.224023	27.648
0	-23.3952	0	0	-23.9561	0.358554	-12.0631	-0.412712	0.0218916	-0.158779	-61.6823	-7.84E-15	2.29056	0	0	-0.162599	2.08699	15.1721	5.18444	-51.3613	335.27	688.257	457.807	457.807	457.807	6.56221	-21.0594	3.23631	-340.498	331.807	221.201	204.146	204.146	204.146	-20.9667	1.97957	-7.00258	-8.17417	-9.36238	-2.7558	1.63843	-0.0749829	0.750121	-879.015	-43.9142	6.49054	0	0	0.472108	29.9615
0	-24.4502	0	0	-25.1094	0.378703	-12.7387	-0.434716	0.0306694	-0.143879	-66.6138	3.92E-15	5.77356	0	0	-0.117441	2.12577	14.4778	4.72616	-44.8495	335.684	686.019	459.13	459.13	459.13	6.27829	-18.1286	2.28858	-350.848	331.764	228.595	204.146	204.146	204.146	-18.0766	1.26993	-6.53277	-7.83808	-9.36674	-2.22325	1.65392	-0.0212251	0.688691	-898.701	-21.4347	7.71792	0	0	0.69427	32.5254
0	-25.0807	0	0	-25.8519	0.403295	-13.5583	-0.449744	0.0409739	-0.12265	-69.9396	-1.11E-14	9.54559	0	0	-0.0571216	2.15412	13.6538	4.16186	-37.2637	336.133	682.935	460.281	460.281	460.281	5.96637	-15.5392	1.29613	-359.173	331.854	236.709	204.146	204.146	204.146	-15.5286	0.477177	-6.06816	-7.39855	-9.35539	-1.5387	1.65826	0.0416483	0.643067	-918.769	0.931148	8.48253	0	0	0.895095	35.3063
0	-25.2748	0	0	-26.1697	0.432121	-14.512	-0.456195	0.0528566	-0.0971086	-71.2245	-3.27E-15	13.3469	0	0	0.0117415	2.18003	12.7143	3.53451	-28.6866	336.635	679.074	461.229	461.229	461.229	5.6595	-13.3213	0.320608	-365.312	332.128	245.36	204.146	204.146	204.146	-13.3489	-0.338868	-5.64568	-6.87115	-9.31911	-0.760113	1.63128	0.101694	0.61727	-932.407	21.4461	8.63175	0	0	1.07955	38.2699
0	-25.0439	0	0	-26.0714	0.465146	-15.5945	-0.452821	0.0645924	-0.0696929	-70.2429	3.92E-15	16.7102	0	0	0.0791728	2.2096	11.6697	2.89297	-19.1942	337.201	674.534	461.925	461.925	461.925	5.4002	-11.4844	-0.576193	-369.168	332.643	254.345	204.146	204.146	204.146	-11.5447	-1.11533	-5.30613	-6.26215	-9.24694	0.0465424	1.55452	0.148909	0.615635	-932.895	38.6371	8.21954	0	0	1.25436	41.382
0	-24.4275	0	0	-25.5937	0.502449	-16.8036	-0.439328	0.0739091	-0.0431082	-67.1548	8.49E-15	19.1197	0	0	0.134662	2.24638	10.5256	2.28272	-8.86265	337.83	669.443	462.295	462.295	462.295	5.23349	-10.0136	-1.34451	-370.723	333.458	263.461	204.146	204.146	204.146	-10.1009	-1.79891	-5.08875	-5.56535	-9.12955	0.817614	1.41783	0.173178	0.643196	-915.152	51.2488	7.29232	0	0	1.42781	44.6083
0	-23.4914	0	0	-24.7997	0.544091	-18.1353	-0.418621	0.0789746	-0.0185915	-62.7499	-6.53E-16	20.165	0	0	0.171346	2.29162	9.283	1.73747	2.22642	338.509	663.955	462.245	462.245	462.245	5.19705	-8.87136	-1.95612	-370.031	334.619	272.517	204.146	204.146	204.146	-8.98168	-2.3562	-5.02361	-4.76073	-8.96288	1.50108	1.22158	0.170881	0.702181	-879.127	59.7362	5.80637	0	0	1.60982	47.9155
0	-22.3178	0	0	-23.7689	0.589966	-19.5793	-0.395761	0.0791566	0.00368071	-58.2093	3.27E-16	19.6748	0	0	0.188582	2.3451	7.93859	1.27204	13.9799	339.22	658.245	461.672	461.672	461.672	5.31278	-8.00876	-2.40643	-367.193	336.156	281.344	204.146	204.146	204.146	-8.13999	-2.77703	-5.12541	-3.81455	-8.75094	2.06499	0.978226	0.141583	0.793227	-828.967	65.0877	3.70703	0	0	1.80778	51.2712
0	-20.9887	0	0	-22.5797	0.639716	-21.1164	-0.375149	0.074256	0.0247355	-54.5912	-7.84E-15	17.6691	0	0	0.19034	2.40645	6.4861	0.877583	26.2899	339.937	652.505	460.475	460.475	460.475	5.5832	-7.38131	-2.70911	-362.321	338.067	289.793	204.146	204.146	204.146	-7.5331	-3.07018	-5.39073	-2.68191	-8.50754	2.50354	0.708098	0.0900184	0.913297	-770.849	68.4274	1.2045	0	0	2.02343	54.6435
0	-19.5719	0	0	-21.2945	0.692626	-22.7169	-0.358239	0.0644039	0.0457546	-52.3897	-7.84E-15	14.3473	0	0	0.181925	2.47658	4.91791	0.519821	39.0321	340.63	646.927	458.578	458.578	458.578	5.99127	-6.96241	-2.88633	-355.513	340.324	297.722	204.146	204.146	204.146	-7.13508	-3.25432	-5.79804	-1.31172	-8.25638	2.84047	0.434317	0.022601	1.05798	-709.644	69.9225	-1.20095	0	0	2.24918	58.0008
0	-18.1147	0	0	-19.953	0.747522	-24.3388	-0.343925	0.0502493	0.0676346	-51.4851	-7.19E-15	10.0772	0	0	0.168124	2.55936	3.22731	0.140951	52.0674	341.274	641.696	455.95	455.95	455.95	6.50332	-6.74828	-2.95906	-346.835	342.866	304.998	204.146	204.146	204.146	-6.94168	-3.3488	-6.31039	0.346288	-8.02991	3.1293	0.185462	-0.0506453	1.22331	-650.337	69.1076	-2.80458	0	0	2.47548	61.3111
0	-16.6445	0	0	-18.5717	0.802699	-25.9282	-0.329665	0.0332343	0.090193	-51.3171	3.27E-15	5.37422	0	0	0.15296	2.66309	1.4107	-0.332293	65.2489	341.845	636.971	452.625	452.625	452.625	7.07475	-6.75488	-2.94053	-336.332	345.609	311.479	204.146	204.146	204.146	-6.96744	-3.36709	-6.88098	2.33313	-7.86623	3.44783	-0.00362247	-0.117752	1.4069	-598.408	65.1095	-3.0796	0	0	2.6981	64.542
0	-15.1733	0	0	-17.15	0.855947	-27.4224	-0.313046	0.0150586	0.112281	-51.1921	1.31E-15	0.793365	0	0	0.13969	2.80141	-0.530634	-0.973044	78.4378	342.328	632.884	448.72	448.72	448.72	7.6576	-7.0105	-2.83384	-324.044	348.459	317.025	204.146	204.146	204.146	-7.23852	-3.3142	-7.46087	4.6714	-7.80434	3.88509	-0.0913378	-0.163748	1.60741	-561.338	57.1182	-1.58919	0	0	2.93132	67.6615
0	-13.7036	0	0	-15.6775	0.904689	-28.7557	-0.292299	-0.00256856	0.131481	-50.496	-2.61E-15	-3.14891	0	0	0.130332	2.99203	-2.5895	-1.83164	91.527	342.716	629.524	444.437	444.437	444.437	8.20812	-7.54684	-2.6338	-310.019	351.323	321.504	204.146	204.146	204.146	-7.78425	-3.18776	-8.00667	7.35679	-7.87657	4.5199	-0.0415101	-0.173574	1.82617	-544.557	45.2205	1.68879	0	0	3.19314	70.638
0	-12.2331	0	0	-14.1429	0.946282	-29.8671	-0.26687	-0.0180481	0.145075	-48.858	0	-6.03302	0	0	0.125099	3.25233	-4.75273	-2.91198	104.466	343.015	626.956	440.047	440.047	440.047	8.69202	-8.39127	-2.33269	-294.324	354.121	324.807	204.146	204.146	204.146	-8.6299	-2.98285	-8.4862	10.352	-8.1	5.39549	0.162356	-0.135699	2.05912	-548.986	30.5406	6.52205	0	0	3.4824	73.4417
0	-10.7605	0	0	-12.5422	0.97846	-30.7103	-0.23742	-0.0299655	0.150531	-46.1884	-2.61E-15	-7.58307	0	0	0.122235	3.59181	-7.00163	-4.15624	117.274	343.231	625.223	435.861	435.861	435.861	9.08781	-9.56101	-1.92812	-277.054	356.793	326.863	204.146	204.146	204.146	-9.79163	-2.69895	-8.88141	13.5844	-8.46774	6.49837	0.501123	-0.0467245	2.30046	-567.484	15.1729	12.3336	0	0	3.74348	76.0436
0	-9.28894	0	0	-10.8847	0.99987	-31.2634	-0.205826	-0.0370837	0.146499	-42.6608	-3.92E-15	-7.6871	0	0	0.118827	4.00343	-9.31279	-5.44706	130.03	343.369	624.378	432.173	432.173	432.173	9.38772	-11.0606	-1.42985	-258.324	359.305	327.654	204.146	204.146	204.146	-11.2745	-2.34647	-9.18883	16.9488	-8.94377	7.75056	0.917359	0.0850193	2.53531	-586.849	1.54119	18.3103	0	0	3.87582	78.4137
0	-7.82712	0	0	-9.19424	1.0105	-31.5356	-0.174684	-0.0387038	0.132809	-38.6115	-5.23E-15	-6.4287	0	0	0.112214	4.4582	-11.6594	-6.62894	142.843	343.416	624.488	429.213	429.213	429.213	9.59803	-12.8823	-0.861658	-238.266	361.651	327.217	204.146	204.146	204.146	-13.0733	-1.94896	-9.41853	20.3174	-9.46459	9.0192	1.33058	0.238618	2.74272	-592.413	-8.1177	23.475	0	0	3.78464	80.5176
0	-6.38867	0	0	-7.50434	1.01186	-31.5702	-0.146979	-0.035399	0.111068	-34.454	-1.31E-15	-4.12847	0	0	0.101471	4.90678	-14.0127	-7.54109	155.803	343.346	625.638	427.104	427.104	427.103	9.73803	-15.0089	-0.256577	-217.025	363.848	325.648	204.146	204.146	204.146	-15.1742	-1.53927	-9.59193	23.5559	-9.95046	10.1399	1.6646	0.382604	2.89629	-574.999	-12.6653	27.3141	0	0	3.44831	82.3155
0	-4.98905	0	0	-5.85021	1.00669	-31.4382	-0.125019	-0.0287572	0.0841337	-30.5328	4.57E-15	-1.26134	0	0	0.0877653	5.28884	-16.3443	-8.04901	168.944	343.128	627.916	425.843	425.843	425.843	9.83738	-17.4174	0.353256	-194.745	365.934	323.085	204.146	204.146	204.146	-17.5582	-1.15065	-9.73866	26.5437	-10.3243	10.946	1.86228	0.48485	2.97301	-531.326	-11.64	29.8119	0	0	2.91961	83.7662
0	-3.64266	0	0	-4.2608	0.998385	-31.2252	-0.109856	-0.0210304	0.0557719	-27.0508	0	1.63955	0	0	0.0734954	5.54695	-18.6283	-8.06632	182.228	342.742	631.388	425.315	425.315	425.315	9.9309	-20.0819	0.946807	-171.568	367.955	319.697	204.146	204.146	204.146	-20.2023	-0.807471	-9.89222	29.1955	-10.5317	11.2978	1.89531	0.522486	2.96037	-463.178	-5.41381	31.5694	0	0	2.29384	84.8354
0	-2.36146	0	0	-2.75565	0.990185	-31.014	-0.101332	-0.0142667	0.0296309	-24.0795	-1.31E-15	4.11384	0	0	0.0608843	5.63983	-20.8425	-7.56508	195.542	342.193	636.071	425.325	425.325	425.325	10.0528	-22.9744	1.51973	-147.627	369.955	315.659	204.146	204.146	204.146	-23.0803	-0.519942	-10.0856	31.4752	-10.5534	11.1077	1.75799	0.497353	2.86679	-372.718	6.26287	33.2146	0	0	1.65648	85.5044
0	-1.15538	0	0	-1.34609	0.984563	-30.8686	-0.0987084	-0.0102564	0.00870447	-21.6368	-1.96E-15	5.80644	0	0	0.0510443	5.55053	-22.9679	-6.57838	208.704	341.513	641.919	425.651	425.651	425.651	10.2305	-26.0655	2.08308	-123.043	371.965	311.135	204.146	204.146	204.146	-26.1629	-0.284816	-10.3465	33.3985	-10.4055	10.3586	1.46662	0.430781	2.70983	-262.262	22.6312	35.3965	0	0	1.06548	85.773
0	-0.0330458	0	0	-0.0384775	0.982868	-30.8247	-0.101012	-0.009639	-0.00528831	-19.7244	-2.66E-15	6.56565	0	0	0.0437775	5.28852	-24.9867	-5.19779	221.484	340.759	648.81	426.082	426.082	426.082	10.4803	-29.3242	2.65733	-97.915	374	306.259	204.146	204.146	204.146	-29.4188	-0.0901555	-10.6935	35.0216	-10.1292	9.11158	1.05433	0.344628	2.5119	-134.568	39.8732	38.2996	0	0	0.548859	85.6542
0	0.997837	0	0	1.16275	0.985268	-30.8869	-0.106966	-0.012694	-0.0121044	-18.3028	-1.72E-15	6.35043	0	0	0.0380634	4.88785	-26.8801	-3.56575	233.607	339.995	656.549	426.453	426.453	426.453	10.8057	-32.7202	3.2644	-72.3209	376.053	301.133	204.146	204.146	204.146	-32.8171	0.0781658	-11.1344	36.4218	-9.77754	7.50202	0.571218	0.260205	2.29398	4.84164	52.9456	41.9443	0	0	0.115665	85.165
0	1.92973	0	0	2.25223	0.990918	-31.0329	-0.115712	-0.0187047	-0.0125464	-17.3358	-2.12E-15	5.28184	0	0	0.0329157	4.4015	-28.6265	-1.86055	244.783	339.276	664.874	426.649	426.649	426.649	11.1984	-36.2254	3.91995	-46.3075	378.099	295.825	204.146	204.146	204.146	-36.3292	0.230431	-11.665	37.6756	-9.40331	5.7203	0.0866161	0.192952	2.07421	144.438	57.6796	45.8784	0	0	-0.233845	84.316
0	2.75476	0	0	3.22182	0.998308	-31.2232	-0.126577	-0.0264632	-0.0085733	-16.7465	1.76E-15	3.56613	0	0	0.0277642	3.89239	-30.2008	-0.272113	254.728	338.63	673.481	426.613	426.613	426.613	11.6414	-39.8148	4.62887	-19.8918	380.099	290.377	204.146	204.146	204.146	-39.9306	0.369573	-12.2707	38.8409	-9.04772	3.97953	-0.330347	0.151761	1.86935	270.19	52.7327	49.1623	0	0	-0.505994	83.1067
0	3.4636	0	0	4.05933	1.00568	-31.4123	-0.138564	-0.0348683	-0.00251919	-16.3686	-2.12E-15	1.41084	0	0	0.0224127	3.42291	-31.5757	1.02599	263.198	338.059	682.052	426.328	426.328	426.328	12.1134	-43.4672	5.38449	6.9339	382.009	284.822	204.146	204.146	204.146	-43.6009	0.490883	-12.9298	39.946	-8.73397	2.47853	-0.631727	0.13829	1.69036	370.3	39.9256	50.7368	0	0	-0.700741	81.5243
0	4.04307	0	0	4.74625	1.01138	-31.5581	-0.151207	-0.0430495	0.00306586	-16.076	3.27E-16	-1.00102	0	0	0.0170254	3.04528	-32.7231	1.90033	270.007	337.548	690.286	425.814	425.814	425.814	12.5915	-47.1618	6.17003	34.1905	383.78	279.189	204.146	204.146	204.146	-47.3209	0.5841	-13.6149	40.9882	-8.46674	1.37095	-0.797535	0.147682	1.54446	437.675	23.2745	49.895	0	0	-0.804141	79.5476
0	4.47436	0	0	5.25689	1.01412	-31.6278	-0.164918	-0.0500436	0.00599413	-15.8673	-2.61E-15	-3.48727	0	0	0.0119189	2.79511	-33.616	2.27169	275.042	337.08	697.923	425.11	425.11	425.11	13.0528	-50.8757	6.96187	61.8994	385.364	273.514	204.146	204.146	204.146	-51.0691	0.637236	-14.2951	41.9397	-8.23693	0.747692	-0.83786	0.170622	1.43478	471.898	7.41429	46.4929	0	0	-0.802559	77.1516
0	4.7339	0	0	5.56046	1.01306	-31.6008	-0.181011	-0.0552166	0.00448543	-15.8972	-1.31E-15	-5.90824	0	0	0.00729833	2.68867	-34.2312	2.11762	278.259	336.65	704.762	424.265	424.265	424.265	13.475	-54.5824	7.73356	90.0725	386.715	267.849	204.146	204.146	204.146	-54.8201	0.640776	-14.9381	42.7572	-8.02938	0.634469	-0.775821	0.1933	1.36189	476.119	-4.8546	41.3068	0	0	-0.695564	74.3117
0	4.79678	0	0	5.62619	1.00777	-31.4657	-0.201049	-0.058344	-0.00305031	-16.3986	-5.88E-15	-8.16622	0	0	0.0030444	2.72335	-34.5521	1.46732	279.675	336.271	710.662	423.329	423.329	423.329	13.8367	-58.2537	8.45951	118.705	387.789	262.267	204.146	204.146	204.146	-58.5452	0.590918	-15.512	43.3935	-7.83033	0.999569	-0.637317	0.205813	1.32767	455.926	-12.3422	35.7402	0	0	-0.508028	71.007
0	4.64211	0	0	5.43011	0.997992	-31.2151	-0.226232	-0.0593428	-0.017939	-17.5687	-1.31E-15	-10.1606	0	0	-0.00128832	2.87979	-34.5713	0.392718	279.366	335.968	715.551	422.358	422.358	422.358	14.1168	-61.8629	9.11699	147.773	388.542	256.874	204.146	204.146	204.146	-62.2155	0.490943	-15.9865	43.8063	-7.63136	1.7659	-0.444719	0.201838	1.33108	417.465	-15.9894	31.3572	0	0	-0.283913	67.2244
0	4.25869	0	0	4.96155	0.983374	-30.8378	-0.256463	-0.0579896	-0.0413183	-19.407	-3.27E-15	-11.7401	0	0	-0.00617415	3.12511	-34.2924	-1.0017	277.457	335.769	719.416	421.408	421.408	421.409	14.2941	-65.3875	9.68628	177.221	388.932	251.813	204.146	204.146	204.146	-65.8045	0.350482	-16.3335	43.9644	-7.43019	2.82407	-0.213579	0.180028	1.37125	366.569	-18.1875	29.3278	0	0	-0.0710613	62.9639
0	3.64908	0	0	4.22793	0.963189	-30.312	-0.289771	-0.0535202	-0.0738959	-21.6143	-6.53E-15	-12.6573	0	0	-0.0116171	3.41695	-33.7312	-2.58822	274.126	335.696	722.296	420.545	420.545	420.545	14.3477	-68.8113	10.1503	206.955	388.912	247.262	204.146	204.146	204.146	-69.2906	0.183709	-16.5277	43.85	-7.22885	4.04309	0.0428241	0.141101	1.43956	308.745	-21.9949	29.7447	0	0	0.095422	58.2477
0	2.83082	0	0	3.25616	0.93623	-29.6007	-0.32207	-0.0449552	-0.116165	-23.5728	-7.84E-15	-12.6214	0	0	-0.0168637	3.70871	-32.9152	-4.2247	269.597	335.755	724.277	419.84	419.84	419.84	14.2596	-72.1222	10.4952	236.824	388.439	243.422	204.146	204.146	204.146	-72.6556	0.00750457	-16.5493	43.4596	-7.03177	5.28005	0.305611	0.0907729	1.52863	251.199	-29.6811	31.5767	0	0	0.204519	53.1306
0	1.83421	0	0	2.09028	0.900887	-28.6528	-0.348009	-0.0309696	-0.168608	-24.493	-5.23E-15	-11.3266	0	0	-0.0210349	3.95522	-31.8834	-5.76376	264.14	335.93	725.474	419.371	419.371	419.371	14.0176	-75.3082	10.7125	266.606	387.482	240.49	204.146	204.146	204.146	-75.8811	-0.159255	-16.3879	42.8032	-6.84394	6.38949	0.547533	0.0355071	1.62613	203.902	-41.8899	32.6573	0	0	0.275167	47.7082
0	0.697474	0	0	0.78568	0.855477	-27.4094	-0.361959	-0.0106789	-0.231429	-23.6088	-8.17E-15	-8.58533	0	0	-0.0243028	4.11866	-30.6845	-7.06291	258.064	336.189	726.019	419.221	419.221	419.221	13.6178	-78.35	10.8026	295.99	386.025	238.621	204.146	204.146	204.146	-78.9429	-0.295278	-16.0454	41.9042	-6.67055	7.23434	0.74004	-0.0184218	1.71942	178.309	-57.3494	30.65	0	0	0.347994	42.1185
0	-0.538522	0	0	-0.598222	0.798717	-25.8149	-0.359408	0.0159894	-0.305016	-20.408	2.53E-15	-4.40479	0	0	-0.0287533	4.17345	-29.3753	-7.9943	251.702	336.49	726.053	419.466	419.466	419.466	13.0646	-81.2167	10.7793	324.58	384.087	237.893	204.146	204.146	204.146	-81.8065	-0.376127	-15.5392	40.7993	-6.51757	7.69628	0.850367	-0.066309	1.79523	189.145	-73.3774	24.1046	0	0	0.476345	36.5306
0	-1.83427	0	0	-2.00533	0.73023	-23.8322	-0.337637	0.0479079	-0.388932	-14.7504	-3.67E-15	0.966208	0	0	-0.0375549	4.10919	-28.0168	-8.45506	245.394	336.79	725.709	420.166	420.166	420.166	12.3697	-83.8632	10.6695	351.896	381.714	238.267	204.146	204.146	204.146	-84.4258	-0.374985	-14.9008	39.5364	-6.39252	7.68591	0.851872	-0.104885	1.83995	250.141	-86.6652	13.2872	0	0	0.708207	31.124
0	-3.15372	0	0	-3.38885	0.650905	-21.4579	-0.29608	0.0824867	-0.481778	-6.89951	-1.14E-15	7.02918	0	0	-0.0524211	3.93131	-26.6698	-8.37772	239.463	337.06	725.106	421.352	421.352	421.352	11.5502	-86.2333	10.5116	377.402	378.988	239.577	204.146	204.146	204.146	-86.7457	-0.265659	-14.1725	38.1715	-6.30533	7.1522	0.723719	-0.132144	1.84124	372.811	-95.0022	0.197494	0	0	1.07734	26.066
0	-4.46447	0	0	-4.71476	0.563004	-18.7336	-0.236454	0.11606	-0.580229	2.51763	-3.19E-15	13.1166	0	0	-0.0711787	3.65904	-25.389	-7.74099	234.18	337.288	724.342	423.015	423.015	423.015	10.6277	-88.266	10.3483	400.532	376.012	241.527	204.146	204.146	204.146	-88.7092	-0.0276233	-13.4012	36.7634	-6.26798	6.0907	0.463202	-0.146468	1.79046	559.956	-97.5817	-12.5166	0	0	1.58283	21.496
0	-5.73756	0	0	-5.96226	0.469986	-15.7522	-0.163061	0.144296	-0.678765	12.5499	-5.45E-15	18.4787	0	0	-0.0874767	3.32131	-24.217	-6.57837	229.738	337.483	723.485	425.096	425.096	425.096	9.62842	-89.9032	10.2196	420.724	372.897	243.714	204.146	204.146	204.146	-90.2641	0.348527	-12.632	35.3658	-6.29254	4.54904	0.0827682	-0.145011	1.69038	803.828	-95.4375	-22.9073	0	0	2.18196	17.5199
0	-6.9468	0	0	-7.1206	0.376149	-12.6532	-0.0833106	0.163347	-0.769499	21.9409	-1.88E-15	22.4402	0	0	-0.0940374	2.95121	-23.1792	-4.98283	226.219	337.666	722.574	427.497	427.497	427.497	8.58518	-91.0984	10.1547	437.456	369.74	245.666	204.146	204.146	204.146	-91.3708	0.856783	-11.9037	34.02	-6.38641	2.62775	-0.385801	-0.128767	1.55149	1083.1	-91.2437	-30.6593	0	0	2.78725	14.2107
0	-8.06678	0	0	-8.18237	0.286198	-9.60997	-0.00738488	0.170611	-0.843033	29.2321	-3.10E-15	24.5153	0	0	-0.0871882	2.58028	-22.2824	-3.10199	223.589	337.853	721.61	430.089	430.089	430.089	7.53811	-91.8245	10.1675	450.282	366.608	246.901	204.146	204.146	204.146	-92.009	1.4736	-11.2448	32.75	-6.54744	0.473806	-0.892483	-0.108002	1.39238	1364.06	-89.856	-36.6873	0	0	3.28988	11.6095
0	-9.06983	0	0	-9.13481	0.204814	-6.80811	0.0529786	0.165395	-0.890106	32.9629	-4.25E-15	24.5118	0	0	-0.0696315	2.23431	-21.516	-1.12069	221.705	338.041	720.567	432.733	432.733	432.733	6.53442	-92.0806	10.2537	458.866	363.527	247	204.146	204.146	204.146	-92.1836	2.15814	-10.6734	31.5624	-6.76148	-1.73497	-1.3743	-0.094161	1.23528	1605.73	-95.7525	-41.9373	0	0	3.6025	9.7243
0	-9.922	0	0	-9.95191	0.136244	-4.42122	0.0867714	0.148774	-0.903934	31.994	-5.72E-16	22.5506	0	0	-0.0486271	1.9306	-20.858	0.767484	220.351	338.195	719.391	435.292	435.292	435.292	5.62534	-91.897	10.3909	463.012	360.481	245.68	204.146	204.146	204.146	-91.9294	2.855	-10.1968	30.4507	-7.00316	-3.8146	-1.77266	-0.0962915	1.10034	1770.86	-111.624	-46.344	0	0	3.69895	8.52979
0	-10.5793	0	0	-10.5903	0.0839779	-2.59101	0.0863307	0.123359	-0.881636	25.8606	1.63E-15	19.0556	0	0	-0.0308267	1.67747	-20.2808	2.39054	219.282	338.255	718.015	437.649	437.649	437.649	4.86006	-91.338	10.5408	462.682	357.422	242.852	204.146	204.146	204.146	-91.3133	3.49975	-9.81272	29.401	-7.24067	-5.60105	-2.04251	-0.114978	1.00353	1833.36	-136.242	-48.7592	0	0	3.60673	7.97016
0	-10.9871	0	0	-10.9905	0.0505174	-1.41629	0.0501702	0.0930753	-0.823961	15.0992	1.14E-15	14.6988	0	0	-0.0172445	1.47545	-19.7575	3.62083	218.262	338.144	716.366	439.709	439.709	439.709	4.2774	-90.4999	10.6559	458.014	354.284	238.652	204.146	204.146	204.146	-90.4328	4.02762	-9.51091	28.3981	-7.44159	-6.97	-2.15959	-0.146419	0.951041	1782.33	-164.379	-47.8286	0	0	3.36657	7.96742
0	-11.0849	0	0	-11.0865	0.0372685	-0.950769	-0.0155592	0.0628935	-0.734502	1.32532	-8.17E-16	10.293	0	0	-0.00249168	1.31987	-19.2664	4.38512	217.097	337.798	714.376	441.399	441.399	441.399	3.89725	-89.5022	10.6906	449.317	351.006	233.417	204.146	204.146	204.146	-89.4073	4.38583	-9.27638	27.4302	-7.57947	-7.84554	-2.11448	-0.179535	0.940072	1619.82	-186.475	-43.0425	0	0	2.99368	8.43229
0	-10.8192	0	0	-10.8217	0.044485	-1.20435	-0.0977522	0.0383512	-0.618913	-13.0484	1.02E-15	6.65614	0	0	0.0207126	1.2029	-18.7943	4.66539	215.653	337.171	711.994	442.669	442.669	442.669	3.71374	-88.4704	10.6152	437.064	347.55	227.624	204.146	204.146	204.146	-88.3614	4.54789	-9.09262	26.493	-7.6375	-8.20131	-1.91259	-0.201999	0.960723	1358.94	-191.51	-35.2388	0	0	2.47909	9.2754
0	-10.1604	0	0	-10.1676	0.0712216	-2.14337	-0.179836	0.0239877	-0.484474	-25.478	2.04E-15	4.3968	0	0	0.0551979	1.11449	-18.339	4.49532	213.865	336.252	709.198	443.482	443.482	443.483	3.69302	-87.513	10.4295	421.865	343.918	221.786	204.146	204.146	204.146	-87.4015	4.5253	-8.9448	25.5934	-7.60982	-8.05823	-1.56581	-0.197191	1.00173	1019.85	-169.456	-26.334	0	0	1.82136	10.4172
0	-9.11705	0	0	-9.13612	0.115234	-3.68638	-0.246674	0.0217902	-0.340445	-34.064	-7.35E-16	3.74966	0	0	0.0963127	1.04201	-17.9107	3.95755	211.757	335.057	706.003	443.813	443.813	443.813	3.77782	-86.7003	10.1667	404.411	340.161	216.349	204.146	204.146	204.146	-86.5945	4.37	-8.82174	24.7526	-7.49943	-7.48438	-1.10179	-0.152571	1.05129	631.087	-116.616	-18.5076	0	0	1.07344	11.7958
0	-7.74027	0	0	-7.77898	0.172936	-5.70089	-0.289374	0.0303403	-0.19851	-38.1393	-1.23E-15	4.50609	0	0	0.134631	0.969847	-17.5319	3.17883	209.433	333.63	702.474	443.638	443.638	443.638	3.90036	-86.0545	9.88603	385.424	336.374	211.616	204.146	204.146	204.146	-85.9581	4.16249	-8.7177	24.0058	-7.31446	-6.59377	-0.57139	-0.0620575	1.10525	231.2	-37.7833	-13.3948	0	0	0.363203	13.3719
0	-6.11176	0	0	-6.17222	0.239576	-8.00969	-0.307181	0.045157	-0.0728505	-38.3231	-1.01E-14	6.07382	0	0	0.161374	0.879809	-17.2336	2.31772	207.064	332.031	698.709	442.943	442.943	442.943	4.00014	-85.5553	9.65462	365.586	332.692	207.722	204.146	204.146	204.146	-85.4668	3.98797	-8.63326	23.4003	-7.06371	-5.53754	-0.0542971	0.0706612	1.1654	-130.172	55.0502	-11.7777	0	0	-0.140088	15.13
0	-4.32081	0	0	-4.39331	0.309757	-10.4131	-0.304121	0.060659	0.022869	-35.8675	7.51E-15	7.71838	0	0	0.171794	0.753669	-17.0488	1.53912	204.85	330.329	694.833	441.729	441.729	441.729	4.03786	-85.1597	9.52577	345.48	329.263	204.665	204.146	204.146	204.146	-85.0741	3.91125	-8.57316	22.9883	-6.75334	-4.4814	0.354531	0.232748	1.23626	-399.652	147.145	-13.6142	0	0	-0.321697	17.0718
0	-2.44296	0	0	-2.50451	0.378281	-12.7245	-0.28537	0.073164	0.0804392	-31.9758	3.27E-15	8.929	0	0	0.166284	0.577165	-17.003	0.978477	202.949	328.599	690.962	440.017	440.017	440.017	3.99853	-84.8252	9.52471	325.54	326.22	202.357	204.146	204.146	204.146	-84.7355	3.96298	-8.54099	22.8165	-6.38591	-3.57137	0.574951	0.407703	1.32109	-536.244	227.952	-18.2679	0	0	-0.219792	19.2033
0	-0.532822	0	0	-0.551135	0.441116	-14.8079	-0.257139	0.0820611	0.101561	-27.631	3.27E-15	9.58805	0	0	0.149841	0.344498	-17.1046	0.707532	201.424	326.925	687.183	437.865	437.865	437.865	3.88555	-84.5207	9.64755	306.022	323.658	200.658	204.146	204.146	204.146	-84.4202	4.14162	-8.53511	22.9141	-5.96264	-2.89917	0.576092	0.576676	1.41809	-529.219	293.512	-24.6556	0	0	-0.0274871	21.5161
0	1.37051	0	0	1.43013	0.49615	-16.6005	-0.225394	0.0872294	0.0953181	-23.481	-2.61E-15	9.71154	0	0	0.128351	0.0615349	-17.3383	0.716907	200.192	325.405	683.53	435.369	435.369	435.369	3.71194	-84.2286	9.87153	287.012	321.628	199.416	204.146	204.146	204.146	-84.1116	4.42555	-8.54924	23.2842	-5.48833	-2.48211	0.384623	0.721851	1.52658	-399.385	342.908	-31.3474	0	0	0.0309881	23.9712
0	3.23409	0	0	3.40292	0.543398	-18.1133	-0.195364	0.0874313	0.0728902	-19.9236	5.39E-15	9.25384	0	0	0.106421	-0.253405	-17.6645	0.922717	199.03	324.139	679.976	432.656	432.656	432.656	3.49212	-83.9399	10.1683	268.474	320.145	198.477	204.146	204.146	204.146	-83.8026	4.78769	-8.575	23.8992	-4.97497	-2.26543	0.0705675	0.819771	1.64168	-188.88	372.806	-36.7217	0	0	-0.15231	26.4948
0	5.02572	0	0	5.32951	0.584627	-19.4125	-0.171263	0.0813125	0.0442296	-17.2273	-3.92E-15	8.16894	0	0	0.0871307	-0.571363	-18.0236	1.19282	197.607	323.217	676.442	429.873	429.873	429.873	3.23502	-83.6507	10.5147	250.298	319.19	197.711	204.146	204.146	204.146	-83.4904	5.20723	-8.60367	24.7011	-4.4442	-2.14361	-0.267971	0.855087	1.76644	49.6688	379.263	-39.3045	0	0	-0.507558	28.9863
0	6.71474	0	0	7.17523	0.622544	-20.5893	-0.154945	0.0682742	0.0166039	-15.4729	-3.27E-15	6.47026	0	0	0.0714957	-0.858166	-18.3439	1.38322	195.545	322.707	672.822	427.167	427.167	427.167	2.94091	-83.3589	10.8983	232.35	318.704	197.014	204.146	204.146	204.146	-83.1736	5.6758	-8.62747	25.605	-3.92365	-1.99437	-0.53855	0.816889	1.90255	266.866	358.929	-38.2296	0	0	-0.843995	31.3343
0	8.27584	0	0	8.91382	0.65982	-21.7288	-0.145866	0.0492191	-0.00498793	-14.5631	1.14E-15	4.30333	0	0	0.0589424	-1.08185	-18.5516	1.37355	192.497	322.64	669.015	424.668	424.669	424.669	2.60277	-83.0635	11.3177	214.508	318.601	196.325	204.146	204.146	204.146	-82.8517	6.19668	-8.64019	26.5061	-3.44129	-1.71274	-0.675453	0.704465	2.04774	424.683	312.369	-33.4391	0	0	-0.97536	33.434
0	9.69305	0	0	10.5302	0.698229	-22.8843	-0.142135	0.0265577	-0.0175127	-14.3001	-2.21E-15	1.95262	0	0	0.0485026	-1.22064	-18.5814	1.09471	188.202	323.007	664.959	422.483	422.482	422.482	2.21169	-82.7645	11.7768	196.686	318.772	195.615	204.146	204.146	204.146	-82.5247	6.77812	-8.63773	27.2912	-3.01881	-1.23836	-0.646883	0.526148	2.19745	500.006	244.562	-25.5503	0	0	-0.826263	35.2008
0	10.9617	0	0	12.0198	0.738086	-24.0629	-0.141303	0.00331131	-0.0203538	-14.4273	-2.80E-15	-0.258321	0	0	0.0396388	-1.26914	-18.3859	0.545456	182.533	323.763	660.653	420.691	420.691	420.692	1.76458	-82.4633	12.2785	178.843	319.107	194.88	204.146	204.146	204.146	-82.1945	7.42363	-8.61907	27.8538	-2.66666	-0.571922	-0.460258	0.295529	2.34197	488.305	163.084	-15.5796	0	0	-0.471068	36.5789
0	12.088	0	0	13.3848	0.778136	-25.2257	-0.141551	-0.0176581	-0.0154236	-14.7262	4.44E-16	-2.06061	0	0	0.032558	-1.23953	-17.9417	-0.205846	175.511	324.827	656.168	419.363	419.362	419.363	1.27093	-82.1619	12.8176	160.985	319.506	194.134	204.146	204.146	204.146	-81.8644	8.12368	-8.58729	28.1087	-2.3839	0.223327	-0.156689	0.0365072	2.47131	403.15	76.8997	-4.70709	0	0	-0.084497	37.5478
0	13.0868	0	0	14.6299	0.81586	-26.3011	-0.14191	-0.034197	-0.00643138	-15.028	2.94E-15	-3.30739	0	0	0.0275879	-1.15762	-17.2512	-1.03564	167.286	326.089	651.626	418.552	418.552	418.552	0.755524	-81.8637	13.3781	143.152	319.894	193.392	204.146	204.146	204.146	-81.539	8.85181	-8.54978	28.0016	-2.15989	1.03596	0.200412	-0.221043	2.57418	271.803	-6.04247	5.77577	0	0	0.16248	38.1238
0	13.9776	0	0	15.7586	0.848117	-27.2051	-0.142191	-0.0452646	0.00266054	-15.2111	2.41E-15	-4.01078	0	0	0.0245262	-1.05515	-16.3387	-1.79329	158.101	327.417	647.181	418.298	418.298	418.298	0.256164	-81.5719	13.9335	125.399	320.229	192.674	204.146	204.146	204.146	-81.2229	9.56663	-8.51711	27.5133	-1.97827	1.7332	0.54098	-0.439801	2.64167	127.504	-78.5258	14.4334	0	0	0.192359	38.3559
0	14.7799	0	0	16.7717	0.871907	-27.8626	-0.142717	-0.0506043	0.00858668	-15.1916	-4.49E-16	-4.2768	0	0	0.0226405	-0.96155	-15.2424	-2.33603	148.232	328.672	642.989	418.608	418.608	418.608	-0.183688	-81.2889	14.4503	107.776	320.494	191.992	204.146	204.146	204.146	-80.9191	10.2186	-8.50002	26.6565	-1.82086	2.19318	0.793185	-0.588931	2.66645	4.16822	-135.225	19.8206	0	0	0.0524823	38.3134
0	15.5092	0	0	17.6665	0.88512	-28.2243	-0.143966	-0.0508276	0.00943084	-14.9109	3.43E-15	-4.26853	0	0	0.0210111	-0.897654	-14.005	-2.56298	137.93	329.73	639.18	419.446	419.446	419.446	-0.524527	-81.0144	14.8932	90.3171	320.696	191.36	204.146	204.146	204.146	-80.6274	10.7594	-8.50564	25.4699	-1.67187	2.33662	0.904375	-0.649111	2.65	-72.2893	-172.453	21.0413	0	0	-0.124756	38.0688
0	16.1722	0	0	18.4372	0.887051	-28.277	-0.146304	-0.0469528	0.00465841	-14.3316	-3.59E-15	-4.11931	0	0	0.0189843	-0.873331	-12.6647	-2.43851	127.372	330.5	635.848	420.727	420.727	420.727	-0.739684	-80.7437	15.2303	73.0264	320.852	190.786	204.146	204.146	204.146	-80.3429	11.1515	-8.53437	24.0112	-1.52029	2.14774	0.855065	-0.622795	2.59891	-89.3071	-189.213	18.1483	0	0	-0.199832	37.6808
0	16.7646	0	0	19.0755	0.87854	-28.0445	-0.149824	-0.0406351	-0.00471795	-13.4405	-1.10E-15	-3.94261	0	0	0.0163095	-0.888899	-11.2504	-1.99775	116.641	330.933	633.047	422.322	422.322	422.322	-0.820154	-80.4662	15.4385	55.8818	320.984	190.277	204.146	204.146	204.146	-80.0551	11.374	-8.57897	22.3502	-1.36197	1.67788	0.670486	-0.531023	2.52666	-51.6051	-187.393	12.3721	0	0	-0.102635	37.1836
0	17.2712	0	0	19.57	0.861655	-27.5802	-0.154385	-0.0335851	-0.0166992	-12.2612	-3.55E-15	-3.79059	0	0	0.013087	-0.93866	-9.77956	-1.3331	105.729	331.022	630.802	424.073	424.073	424.073	-0.77414	-80.1647	15.5052	38.8385	321.113	189.841	204.146	204.146	204.146	-79.7475	11.4244	-8.62608	20.5614	-1.1999	1.03065	0.409411	-0.406913	2.45016	22.4495	-171.098	5.55805	0	0	0.142514	36.5868
0	17.668	0	0	19.9064	0.839072	-26.9531	-0.159583	-0.0273888	-0.0289689	-10.8457	4.98E-15	-3.67623	0	0	0.00959297	-1.01447	-8.25984	-0.567414	94.5647	330.794	629.124	425.815	425.815	425.815	-0.621887	-79.8163	15.4282	21.8385	321.251	189.485	204.146	204.146	204.146	-79.3977	11.315	-8.65974	18.7141	-1.04397	0.335339	0.139134	-0.27981	2.38883	108.899	-144.728	-0.490741	0	0	0.448045	35.8832
0	17.9254	0	0	20.0668	0.813428	-26.2324	-0.165125	-0.0231232	-0.0394949	-9.29717	-1.23E-15	-3.57666	0	0	0.00616388	-1.10814	-6.69203	0.175323	83.056	330.296	628.022	427.407	427.406	427.407	-0.388935	-79.3933	15.2138	4.82252	321.406	189.215	204.146	204.146	204.146	-78.9786	11.0673	-8.66494	16.8647	-0.908914	-0.282001	-0.088207	-0.171296	2.35683	186.231	-112.459	-4.60002	0	0	0.718844	35.0591
0	18.0122	0	0	20.0307	0.786855	-25.476	-0.17073	-0.0212382	-0.0466219	-7.73709	-4.49E-15	-3.44858	0	0	0.00309173	-1.21212	-5.07446	0.793292	71.124	329.591	627.507	428.747	428.747	428.747	-0.100291	-78.8648	14.8733	-12.26	321.576	189.041	204.146	204.146	204.146	-78.4596	10.7063	-8.63027	15.0508	-0.812608	-0.721066	-0.23656	-0.0910625	2.35823	237.397	-77.8386	-6.26568	0	0	0.883194	34.1046
0	17.8992	0	0	19.7767	0.760706	-24.7223	-0.175981	-0.0213922	-0.0493875	-6.26481	-4.25E-15	-3.22129	0	0	0.000546393	-1.31941	-3.40671	1.22166	58.7341	328.753	627.598	429.788	429.788	429.788	0.223898	-78.1993	14.4207	-29.4427	321.754	188.969	204.146	204.146	204.146	-77.8087	10.2555	-8.54967	13.2905	-0.774172	-0.92165	-0.290204	-0.0394688	2.38692	252.653	-43.5921	-5.67326	0	0	0.910967	33.0186
0	17.5622	0	0	19.2848	0.73551	-23.9873	-0.180373	-0.0227374	-0.0477671	-4.93995	-2.21E-15	-2.82319	0	0	-0.0014132	-1.42295	-1.6921	1.43784	45.912	327.862	628.313	430.533	430.533	430.533	0.570566	-77.3668	13.8709	-46.7372	321.93	189.005	204.146	204.146	204.146	-76.9954	9.73435	-8.42334	11.5858	-0.812907	-0.86911	-0.250447	-0.01065	2.43017	229.739	-11.9532	-3.39316	0	0	0.808061	31.811
0	16.9835	0	0	18.5392	0.711081	-23.2666	-0.183243	-0.024144	-0.0424604	-3.75904	5.06E-15	-2.19659	0	0	-0.00280358	-1.51519	0.0614608	1.45829	32.7459	326.998	629.666	431.023	431.023	431.023	0.933796	-76.3406	13.239	-64.1341	322.097	189.152	204.146	204.146	204.146	-75.9918	9.15744	-8.25752	9.92805	-0.946476	-0.591884	-0.131501	0.0052716	2.47192	172.661	16.0869	-0.271214	0	0	0.601375	30.5014
0	16.1527	0	0	17.5301	0.686712	-22.5398	-0.183914	-0.0242483	-0.0349247	-2.66354	3.63E-15	-1.29534	0	0	-0.00367868	-1.58787	1.84184	1.32907	19.3785	326.239	631.657	431.322	431.322	431.322	1.31279	-75.0987	12.5404	-81.6063	322.251	189.406	204.146	204.146	204.146	-74.7752	8.53582	-8.06333	8.30488	-1.18861	-0.152631	0.044077	0.0172805	2.50017	90.071	40.179	2.84249	0	0	0.326646	29.1166
0	15.0662	0	0	16.255	0.661457	-21.7784	-0.18184	-0.0222084	-0.0266879	-1.56213	-3.73E-15	-0.153854	0	0	-0.00396152	-1.6322	3.63369	1.11334	5.99176	325.647	634.268	431.507	431.507	431.507	1.7089	-73.6245	11.7918	-99.1174	322.395	189.753	204.146	204.146	204.146	-73.3278	7.8798	-7.85515	6.70459	-1.54624	0.364976	0.253577	0.0320835	2.50415	-8.4918	60.6766	5.22938	0	0	0.0153955	27.6885
0	13.7258	0	0	14.7188	0.634374	-20.9528	-0.176882	-0.0176715	-0.0196019	-0.381547	-2.70E-15	1.13248	0	0	-0.00347109	-1.63933	5.41961	0.878885	-7.21021	325.27	637.456	431.654	431.654	431.654	2.1222	-71.9056	11.0121	-116.63	322.541	190.169	204.146	204.146	204.146	-71.6365	7.20185	-7.64815	5.11889	-2.01784	0.870861	0.475018	0.0524429	2.48098	-113.369	77.8304	6.45976	0	0	-0.304462	26.2514
0	12.1373	0	0	12.9326	0.604755	-20.0394	-0.169433	-0.0109551	-0.0149842	0.890329	8.17E-16	2.40984	0	0	-0.00197239	-1.60091	7.18067	0.687839	-20.0159	325.138	641.157	431.838	431.838	431.838	2.54847	-69.9335	10.2224	-134.116	322.707	190.615	204.146	204.146	204.146	-69.6917	6.51875	-7.45551	3.54431	-2.59272	1.28215	0.695389	0.0793657	2.42992	-218.501	92.1353	6.36	0	0	-0.616725	24.8418
0	10.3095	0	0	10.9123	0.572242	-19.0243	-0.160453	-0.00274029	-0.013914	2.17061	-9.80E-16	3.51671	0	0	0.000585402	-1.50999	8.89655	0.590233	-32.216	325.263	645.28	432.129	432.129	432.129	2.97735	-67.7017	9.44432	-151.561	322.915	191.049	204.146	204.146	204.146	-67.4864	5.85196	-7.2855	1.98238	-3.25186	1.53286	0.906012	0.113794	2.35693	-320.031	103.839	5.05297	0	0	-0.909848	23.4982
0	8.2537	0	0	8.67704	0.536905	-17.9069	-0.151441	0.00631623	-0.0167304	3.26774	1.96E-15	4.3311	0	0	0.00373184	-1.36199	10.5451	0.620774	-43.6081	325.642	649.711	432.592	432.592	432.591	3.39259	-65.2053	8.69909	-168.971	323.185	191.426	204.146	204.146	204.146	-65.0146	5.22626	-7.13982	0.439462	-3.96911	1.57934	1.10187	0.155346	2.26638	-416.601	112.967	2.80799	0	0	-1.17652	22.2621
0	5.98383	0	0	6.24837	0.499262	-16.7009	-0.144328	0.0151841	-0.0233056	3.89744	-2.29E-15	4.72105	0	0	0.00640677	-1.15591	12.1018	0.797408	-53.9992	326.266	654.318	433.283	433.283	433.283	3.77439	-62.4415	8.00526	-186.368	323.536	191.714	204.146	204.146	204.146	-62.2726	4.66674	-7.01372	-1.07295	-4.7131	1.40263	1.2797	0.201225	2.16392	-508.039	118.423	0.043496	0	0	-1.41035	21.178
0	3.5178	0	0	3.6496	0.460251	-15.4347	-0.141292	0.0228959	-0.0332305	3.72445	-4.25E-15	4.5761	0	0	0.00686332	-0.89543	13.5397	1.12106	-63.2074	327.115	658.955	434.248	434.248	434.248	4.1028	-59.4108	7.377	-203.783	323.985	191.905	204.146	204.146	204.146	-59.2599	4.19485	-6.89706	-2.53811	-5.4496	1.00849	1.43733	0.245511	2.05093	-594.614	118.853	-2.89112	0	0	-1.60226	20.2932
0	0.879181	0	0	0.906692	0.421129	-14.1493	-0.144322	0.0281748	-0.0462745	2.44051	1.31E-15	3.77016	0	0	0.00307784	-0.589397	14.8301	1.57621	-71.0651	328.166	663.462	435.516	435.516	435.516	4.36051	-56.1191	6.82135	-221.247	324.543	192.023	204.146	204.146	204.146	-55.9819	3.82397	-6.77536	-3.93409	-6.14478	0.425489	1.57341	0.278202	1.92861	-675.915	112.128	-5.67756	0	0	-1.7386	19.6557
0	-1.90178	0	0	-1.95098	0.383323	-12.8931	-0.154702	0.0300081	-0.0621108	-0.158226	-1.63E-16	2.24543	0	0	-0.00693861	-0.251479	15.9443	2.13282	-77.4232	329.393	667.678	437.092	437.091	437.091	4.53398	-52.5801	6.33504	-238.771	325.21	192.14	204.146	204.146	204.146	-52.4519	3.55527	-6.63005	-5.23452	-6.76929	-0.298777	1.68434	0.289157	1.79673	-750.237	96.7796	-8.05552	0	0	-1.79975	19.3114
0	-4.78792	0	0	-4.89004	0.348247	-11.7161	-0.173083	0.0277826	-0.0803453	-4.17288	-1.05E-15	0.0717554	0	0	-0.0249536	0.101136	16.8554	2.7488	-82.1576	330.766	671.442	438.953	438.953	438.953	4.61299	-48.8159	5.90204	-256.339	325.975	192.368	204.146	204.146	204.146	-48.6931	3.37465	-6.43854	-6.41024	-7.3019	-1.10249	1.76743	0.268837	1.65702	-815.198	71.9719	-9.70466	0	0	-1.7666	19.3012
0	-7.73627	0	0	-7.87309	0.317141	-10.6639	-0.199358	0.0222415	-0.10091	-9.60365	3.10E-15	-2.41964	0	0	-0.0522669	0.449691	17.5414	3.37332	-85.1774	332.254	674.602	441.057	441.057	441.057	4.58923	-44.8571	5.49295	-273.885	326.81	192.863	204.146	204.146	204.146	-44.7384	3.25162	-6.17525	-7.43245	-7.7325	-1.91541	1.81733	0.217816	1.51289	-866.991	40.4116	-10.3484	0	0	-1.62305	19.6567
0	-10.6994	0	0	-10.8589	0.290993	-9.77375	-0.232792	0.0152414	-0.123459	-16.391	-3.59E-15	-4.6659	0	0	-0.0890514	0.776129	17.987	3.95039	-86.433	333.821	677.022	443.346	443.346	443.346	4.45537	-40.7431	5.06721	-291.293	327.679	193.808	204.146	204.146	204.146	-40.6295	3.14072	-5.81444	-8.27596	-8.06277	-2.66448	1.83443	0.142646	1.36966	-903.683	6.54817	-9.69148	0	0	-1.3729	20.3983
0	-13.6261	0	0	-13.8022	0.270524	-9.07355	-0.272372	0.00996031	-0.147153	-24.4693	3.92E-15	-5.91072	0	0	-0.133774	1.06547	18.1854	4.42374	-85.9209	335.437	678.586	445.754	445.754	445.754	4.20581	-36.5208	4.57822	-308.39	328.546	195.403	204.146	204.146	204.146	-36.4168	2.98575	-5.3355	-8.92263	-8.30517	-3.28001	1.82348	0.0599598	1.2325	-925.915	-22.4955	-7.68863	0	0	-1.04011	21.5336
0	-16.4598	0	0	-16.6517	0.256256	-8.5838	-0.317138	0.0092723	-0.169956	-33.7946	-3.92E-15	-5.4774	0	0	-0.182288	1.30775	18.1384	4.74245	-83.6824	337.073	679.206	448.221	448.221	448.221	3.84005	-32.2467	3.98085	-324.942	329.396	197.849	204.146	204.146	204.146	-32.1588	2.72676	-4.73023	-9.36344	-8.47974	-3.70199	1.79951	-0.0123977	1.10897	-939.58	-40.7688	-4.56734	0	0	-0.664845	23.0586
0	-19.1358	0	0	-19.3474	0.248557	-8.31904	-0.366238	0.0142603	-0.188205	-44.3073	6.53E-16	-3.03794	0	0	-0.227256	1.49931	17.8556	4.86842	-79.7952	338.709	678.826	450.692	450.692	450.692	3.36624	-27.9889	3.23986	-340.657	330.25	201.323	204.146	204.146	204.146	-27.9234	2.30977	-4.00887	-9.59911	-8.60952	-3.8874	1.78279	-0.0601863	1.00173	-954.795	-45.763	-0.778962	0	0	-0.283458	24.9588
0	-21.5785	0	0	-21.8178	0.247631	-8.28716	-0.418059	0.0244232	-0.198101	-55.7654	1.31E-15	1.32369	0	0	-0.25798	1.64328	17.3523	4.78354	-74.3597	340.339	677.42	453.119	453.119	453.119	2.80297	-23.8298	2.33845	-355.182	331.161	205.957	204.146	204.146	204.146	-23.7903	1.69862	-3.20182	-9.63902	-8.71563	-3.81717	1.78895	-0.0778797	0.915011	-980.486	-39.0739	3.11321	0	0	0.0880486	27.2121
0	-23.7013	0	0	-23.9802	0.253493	-8.48884	-0.470032	0.0387973	-0.196505	-67.6347	-2.25E-16	7.19975	0	0	-0.26178	1.74892	16.6479	4.4951	-67.4828	341.965	674.996	455.458	455.458	455.458	2.17934	-19.8663	1.28538	-368.108	332.211	211.8	204.146	204.146	204.146	-19.8513	0.886167	-2.35649	-9.49867	-8.81369	-3.50114	1.82101	-0.0682606	0.846839	-1020.87	-24.7324	6.60664	0	0	0.453391	29.7897
0	-25.412	0	0	-25.7457	0.266038	-8.91969	-0.51794	0.0562693	-0.182048	-78.9696	-2.94E-15	13.9266	0	0	-0.226972	1.82981	15.7624	4.03671	-59.2668	343.599	671.6	457.66	457.66	457.66	1.53567	-16.2051	0.118859	-379.003	333.492	218.803	204.146	204.146	204.146	-16.2074	-0.0984799	-1.53197	-9.19556	-8.9118	-2.97837	1.86479	-0.0382523	0.797768	-1072.25	-6.90911	9.38645	0	0	0.824348	32.6579
0	-26.623	0	0	-27.0294	0.28517	-9.57484	-0.556386	0.075397	-0.155595	-88.5012	-2.61E-15	20.6622	0	0	-0.148411	1.90093	14.7153	3.46393	-49.8028	345.252	667.317	459.659	459.659	459.659	0.924062	-12.9517	-1.0959	-387.445	335.096	226.805	204.146	204.146	204.146	-12.9606	-1.19067	-0.792813	-8.74436	-9.01008	-2.31185	1.89214	-0.00155367	0.766894	-1123.87	10.2339	11.4263	0	0	1.20906	35.7784
0	-27.2678	0	0	-27.7672	0.310906	-10.4521	-0.580196	0.0939727	-0.120625	-94.9475	-8.49E-15	26.4754	0	0	-0.0332066	1.9758	13.5228	2.8442	-39.174	346.935	662.275	461.371	461.371	461.371	0.406682	-10.1958	-2.2765	-393.082	337.103	235.555	204.146	204.146	204.146	-10.2013	-2.30061	-0.202439	-8.15192	-9.10287	-1.5778	1.86665	0.0313131	0.758525	-1160.12	24.8276	12.8306	0	0	1.6066	39.1092
0	-27.3171	0	0	-27.9306	0.343353	-11.5511	-0.586618	0.108519	-0.0818284	-97.4864	1.37E-14	30.4365	0	0	0.0978922	2.06402	12.1973	2.24244	-27.4646	348.648	656.644	462.681	462.681	462.681	0.0484617	-7.99579	-3.3396	-395.673	339.573	244.744	204.146	204.146	204.146	-7.99269	-3.33215	0.184309	-7.41276	-9.18142	-0.851024	1.76062	0.0492586	0.779124	-1167.66	35.4753	13.9124	0	0	2.0092	42.6046
0	-26.7885	0	0	-27.536	0.382517	-12.8661	-0.575295	0.115741	-0.0441262	-95.9684	-5.23E-15	31.8805	0	0	0.21708	2.17035	10.7463	1.70628	-14.7725	350.381	650.634	463.452	463.452	463.452	-0.0959864	-6.37043	-4.21765	-395.113	342.539	254.058	204.146	204.146	204.146	-6.36121	-4.20367	0.329827	-6.5071	-9.23775	-0.190121	1.55939	0.0458889	0.837185	-1137.17	42.4302	14.765	0	0	2.39905	46.2155
0	-25.7453	0	0	-26.6423	0.428089	-14.3791	-0.548671	0.113836	-0.0106038	-91.0267	5.88E-15	30.6042	0	0	0.300827	2.29545	9.17282	1.25366	-1.22055	352.118	644.487	463.536	463.536	463.536	0.00398898	-5.30026	-4.8712	-391.431	345.997	263.21	204.146	204.146	204.146	-5.29407	-4.86446	0.221037	-5.40141	-9.26865	0.375443	1.27072	0.0201327	0.936624	-1068.04	46.751	15.2885	0	0	2.74869	49.8907
0	-24.2855	0	0	-25.3393	0.479325	-16.0558	-0.511096	0.103235	0.0180268	-83.8526	1.50E-14	26.9405	0	0	0.339131	2.43791	7.47701	0.866367	13.0366	353.834	638.456	462.799	462.799	462.799	0.347126	-4.73767	-5.29194	-384.765	349.905	271.968	204.146	204.146	204.146	-4.74697	-5.30027	-0.127726	-4.05238	-9.27854	0.853232	0.921333	-0.0242516	1.07742	-967.361	49.3641	15.334	0	0	3.02236	53.5781
0	-22.5233	0	0	-23.73	0.535055	-17.848	-0.46716	0.085953	0.0427432	-75.7572	-3.80E-15	21.6185	0	0	0.336627	2.59714	5.65792	0.490504	27.8131	355.504	632.793	461.153	461.153	461.153	0.901942	-4.62228	-5.49662	-375.327	354.184	280.153	204.146	204.146	204.146	-4.65866	-5.52731	-0.678139	-2.41337	-9.28101	1.28894	0.554161	-0.0768113	1.25309	-848.517	50.7243	14.999	0	0	3.19012	57.2268
0	-20.5708	0	0	-21.9133	0.593757	-19.6975	-0.420343	0.0648932	0.0652786	-67.7782	-9.31E-15	15.5713	0	0	0.306933	2.7759	3.71597	0.0451899	42.9018	357.101	627.72	458.578	458.578	458.578	1.6157	-4.89507	-5.51567	-363.361	358.73	287.622	204.146	204.146	204.146	-4.96622	-5.57906	-1.37588	-0.442524	-9.29759	1.75958	0.222008	-0.125059	1.45299	-728.175	49.9993	14.6683	0	0	3.24816	60.7896
0	-18.5247	0	0	-19.9725	0.653612	-21.5403	-0.37304	0.0433156	0.086461	-60.5513	1.05E-14	9.73979	0	0	0.265571	2.98244	1.65516	-0.560506	58.0925	358.605	623.415	455.153	455.153	455.153	2.42723	-5.5075	-5.38107	-349.123	363.431	294.26	204.146	204.146	204.146	-5.61606	-5.49205	-2.16152	1.88833	-9.35494	2.35826	-0.0216471	-0.155703	1.66549	-622.48	45.8966	14.679	0	0	3.22989	64.2235
0	-16.4574	0	0	-17.9679	0.712575	-23.3109	-0.327007	0.0239112	0.105737	-54.3568	-6.53E-16	4.85873	0	0	0.224838	3.23084	-0.515473	-1.40389	73.1985	360.002	619.998	451.058	451.058	451.058	3.27951	-6.42589	-5.11798	-332.859	368.185	299.962	204.146	204.146	204.146	-6.56984	-5.2959	-2.98141	4.58567	-9.48027	3.17207	-0.126765	-0.155791	1.88325	-545.107	37.6351	15.1789	0	0	3.20584	67.4906
0	-14.4146	0	0	-15.9354	0.768484	-24.9475	-0.283443	0.00837847	0.121146	-49.2017	-5.23E-15	1.34664	0	0	0.191652	3.53857	-2.78139	-2.52146	88.0869	361.289	617.532	446.565	446.565	446.565	4.12844	-7.63235	-4.74146	-314.792	372.909	304.64	204.146	204.146	204.146	-7.80611	-5.00961	-3.79573	7.62687	-9.69489	4.25556	-0.0607599	-0.119384	2.10352	-502.913	24.7255	16.164	0	0	3.24527	70.5578
0	-12.4171	0	0	-13.8899	0.81927	-26.3974	-0.243276	-0.0029358	0.130108	-44.9261	0	-0.739908	0	0	0.167714	3.92036	-5.1231	-3.8862	102.703	362.47	616.04	442.01	442.01	442.01	4.94664	-9.12289	-4.25862	-295.118	377.553	308.228	204.146	204.146	204.146	-9.31865	-4.64394	-4.58202	10.955	-10.0073	5.60697	0.176761	-0.0440397	2.32751	-493.246	8.30332	17.6841	0	0	3.36434	73.3963
0	-10.4673	0	0	-11.8323	0.863228	-27.6237	-0.207116	-0.0104355	0.130534	-41.2512	-5.88E-15	-1.5999	0	0	0.151112	4.37924	-7.51758	-5.39982	117.076	363.547	615.532	437.737	437.737	437.737	5.72208	-10.9035	-3.67419	-274.009	382.097	310.698	204.146	204.146	204.146	-11.1124	-4.20763	-5.33378	14.4778	-10.4057	7.15602	0.546793	0.0620942	2.55401	-504.364	-10.2114	19.8548	0	0	3.49676	75.9803
0	-8.55815	0	0	-9.75941	0.899325	-28.6106	-0.175136	-0.0151301	0.121479	-37.8103	-1.96E-15	-1.59865	0	0	0.138102	4.89829	-9.94003	-6.90596	131.298	364.505	616.029	434.048	434.048	434.048	6.45416	-12.9847	-2.9972	-251.611	386.54	312.067	204.146	204.146	204.146	-13.1979	-3.71455	-6.0561	18.0721	-10.8545	8.76939	0.971407	0.185071	2.77274	-518.432	-28.6001	22.7483	0	0	3.51792	78.2835
0	-6.68291	0	0	-7.67378	0.927418	-29.366	-0.147015	-0.0182097	0.103804	-34.2045	1.96E-15	-1.14305	0	0	0.124847	5.43751	-12.3658	-8.2224	145.479	365.309	617.58	431.149	431.149	431.149	7.1491	-15.3738	-2.2455	-228.059	390.894	312.405	204.146	204.146	204.146	-15.5841	-3.18813	-6.76004	21.5978	-11.2969	10.2736	1.36246	0.305278	2.96213	-519.664	-44.355	26.2505	0	0	3.33634	80.2761
0	-4.84382	0	0	-5.5909	0.9483	-29.9204	-0.122139	-0.0208634	0.079833	-30.1104	0	-0.598256	0	0	0.108687	5.93894	-14.7719	-9.17873	159.7	365.906	620.258	429.132	429.132	429.132	7.81609	-18.0678	-1.44557	-203.486	395.173	311.826	204.146	204.146	204.146	-18.2701	-2.66083	-7.45775	24.9172	-11.6664	11.4853	1.64412	0.40143	3.09492	-498.225	-54.9777	30.255	0	0	2.94553	81.924
0	-3.05708	0	0	-3.5421	0.963536	-30.321	-0.100157	-0.0240943	0.0533672	-25.4285	-6.53E-16	-0.228053	0	0	0.0890081	6.33831	-17.1387	-9.64659	173.982	366.25	624.132	427.962	427.962	427.962	8.46483	-21.0462	-0.628108	-178.04	399.381	310.469	204.146	204.146	204.146	-21.2392	-2.16873	-8.15893	27.9183	-11.9036	12.2417	1.77519	0.451946	3.14069	-452.718	-58.9433	34.9111	0	0	2.424	83.1942
0	-1.3531	0	0	-1.57243	0.975066	-30.6221	-0.0814372	-0.0284166	0.0286086	-20.387	-1.31E-15	-0.148545	0	0	0.0674253	6.57944	-19.4499	-9.55525	188.272	366.316	629.246	427.504	427.504	427.504	9.10414	-24.2689	0.1791	-151.884	403.51	308.478	204.146	204.146	204.146	-24.4549	-1.74353	-8.86941	30.5343	-11.9737	12.4237	1.74128	0.447611	3.08228	-384.708	-54.8421	40.4071	0	0	1.86474	84.0633
0	0.228226	0	0	0.265905	0.984752	-30.8735	-0.067388	-0.0341312	0.0089668	-15.5483	6.53E-16	-0.372337	0	0	0.0470766	6.62604	-21.6917	-8.89585	202.449	366.119	635.593	427.554	427.554	427.554	9.74132	-27.6795	0.95729	-125.191	407.538	305.974	204.146	204.146	204.146	-27.8641	-1.40582	-9.59154	32.7533	-11.876	11.9746	1.55181	0.391974	2.92171	-296.503	-42.8261	46.8999	0	0	1.33539	84.5242
0	1.64655	0	0	1.92326	0.993949	-31.1111	-0.0601002	-0.0408063	-0.0035303	-11.6454	9.80E-16	-0.792789	0	0	0.0311172	6.46843	-23.85	-7.71973	216.335	365.712	643.092	427.881	427.881	427.881	10.3812	-31.2142	1.69993	-98.119	411.429	303.042	204.146	204.146	204.146	-31.4059	-1.16183	-10.325	34.6143	-11.6421	10.9127	1.22328	0.304406	2.68125	-187.803	-24.1659	53.9847	0	0	0.85893	84.5862
0	2.87191	0	0	3.36345	1.0033	-31.3514	-0.0618425	-0.0470581	-0.00880056	-9.35599	-6.53E-16	-1.21405	0	0	0.0212545	6.12516	-25.9079	-6.13513	229.702	365.178	651.585	428.268	428.268	428.268	11.026	-34.8152	2.41282	-70.7881	415.143	299.73	204.146	204.146	204.146	-35.0235	-1.00424	-11.0685	36.1908	-11.3253	9.33368	0.794273	0.208979	2.39369	-61.0295	-2.32748	60.7382	0	0	0.439957	84.2676
0	3.89403	0	0	4.57295	1.01278	-31.5938	-0.0726241	-0.0518466	-0.00837848	-8.89306	6.53E-16	-1.54008	0	0	0.0167329	5.63986	-27.8432	-4.29851	242.285	364.611	660.831	428.534	428.534	428.534	11.6766	-38.4427	3.11218	-43.2558	418.642	296.068	204.146	204.146	204.146	-38.6775	-0.915971	-11.8229	37.5672	-10.9855	7.40099	0.317858	0.125807	2.09303	78.0197	17.2299	66.3325	0	0	0.0713612	83.5848
0	4.7238	0	0	5.56203	1.02186	-31.8246	-0.0891726	-0.0554995	-0.00465882	-9.83771	3.27E-16	-1.90322	0	0	0.0151328	5.0744	-29.6271	-2.39785	253.802	364.088	670.523	428.557	428.558	428.558	12.3329	-42.0807	3.82001	-15.5174	421.902	292.087	204.146	204.146	204.146	-42.3516	-0.876434	-12.5913	38.815	-10.6745	5.32233	-0.145832	0.0655716	1.80923	219.584	28.8976	70.207	0	0	-0.253513	82.5438
0	5.38513	0	0	6.35515	1.02961	-32.0209	-0.107779	-0.0587356	-9.37E-05	-11.5002	-1.63E-15	-2.54277	0	0	0.0143358	4.49956	-31.2261	-0.628441	263.978	363.658	680.311	428.281	428.281	428.281	12.9923	-45.7311	4.55635	12.4719	424.906	287.835	204.146	204.146	204.146	-46.0472	-0.868443	-13.3758	39.9767	-10.425	3.31747	-0.544048	0.0328115	1.56194	351.694	29.819	71.7096	0	0	-0.53144	81.1371
0	5.90361	0	0	6.97815	1.03494	-32.1553	-0.125847	-0.0619521	0.0030095	-13.2221	-1.31E-15	-3.67974	0	0	0.0133013	3.98427	-32.6039	0.833157	272.58	363.333	689.827	427.703	427.703	427.703	13.6472	-49.403	5.33247	40.7693	427.637	283.369	204.146	204.146	204.146	-49.7736	-0.882338	-14.1726	41.0602	-10.246	1.58446	-0.842372	0.0258922	1.3609	463.365	20.8106	69.8324	0	0	-0.742168	79.346
0	6.29712	0	0	7.44771	1.03672	-32.2003	-0.142592	-0.0651225	0.00252856	-14.5992	5.88E-15	-5.43707	0	0	0.0119779	3.58656	-33.7249	1.84998	279.432	363.103	698.727	426.865	426.865	426.865	14.283	-53.1031	6.14716	69.4213	430.073	278.761	204.146	204.146	204.146	-53.5378	-0.916134	-14.9678	42.0437	-10.1266	0.274562	-1.03171	0.0392148	1.21163	548.26	5.3088	63.9043	0	0	-0.851467	77.147
0	6.57071	0	0	7.76619	1.0341	-32.1342	-0.159125	-0.0679996	-0.00331146	-15.5871	1.96E-15	-7.80344	0	0	0.0108406	3.34691	-34.5572	2.33567	284.425	362.949	706.712	425.834	425.834	425.834	14.8774	-56.8289	6.98629	98.4492	432.183	274.088	204.146	204.146	204.146	-57.337	-0.972488	-15.7361	42.8861	-10.0439	-0.519472	-1.11398	0.0664433	1.11781	603.248	-11.9416	54.1017	0	0	-0.824085	74.5167
0	6.71679	0	0	7.92261	1.02659	-31.9445	-0.177428	-0.0703577	-0.0159121	-16.4068	3.27E-15	-10.6258	0	0	0.0103195	3.28452	-35.0751	2.25683	287.516	362.859	713.55	424.692	424.692	424.692	15.3999	-60.5665	7.82463	127.843	433.921	269.438	204.146	204.146	204.146	-61.1561	-1.05403	-16.441	43.5385	-9.97147	-0.764527	-1.09962	0.0989151	1.08171	629.076	-27.3387	41.9372	0	0	-0.649407	71.4358
0	6.7195	0	0	7.89856	1.01413	-31.6281	-0.199339	-0.0716916	-0.0364355	-17.3894	-3.92E-15	-13.5721	0	0	0.0103558	3.39615	-35.2621	1.62969	288.723	362.832	719.091	423.521	423.521	423.521	15.8128	-64.294	8.62883	157.562	435.23	264.915	204.146	204.146	204.146	-64.9692	-1.15916	-17.0366	43.9539	-9.88569	-0.481912	-0.99907	0.129148	1.1038	628.49	-39.0521	30.0096	0	0	-0.354777	67.8904
0	6.56174	0	0	7.67652	0.996964	-31.1887	-0.225752	-0.0713364	-0.0656125	-18.81	-7.84E-15	-16.1694	0	0	0.0102675	3.65709	-35.113	0.514221	288.126	362.882	723.27	422.401	422.401	422.401	16.0741	-67.9857	9.36049	187.526	436.039	260.647	204.146	204.146	204.146	-68.7439	-1.28021	-17.4728	44.0953	-9.76834	0.260573	-0.82713	0.15097	1.17875	606.012	-47.5015	21.2822	0	0	-0.00216626	63.8747
0	6.23265	0	0	7.24827	0.975349	-30.6295	-0.256643	-0.0679964	-0.103859	-20.8011	-4.57E-15	-17.8149	0	0	0.00897318	4.02459	-34.6372	-0.993056	285.862	363.025	726.109	421.412	421.412	421.412	16.1441	-71.6165	9.97947	217.614	436.27	256.791	204.146	204.146	204.146	-72.4465	-1.40455	-17.7016	43.9413	-9.60664	1.35852	-0.595948	0.158143	1.29908	565.438	-55.3245	17.9304	0	0	0.333762	59.3965
0	5.73539	0	0	6.62271	0.949265	-29.9459	-0.290464	-0.0600859	-0.151031	-23.2243	-1.96E-15	-17.902	0	0	0.00553433	4.44327	-33.8605	-2.76589	282.132	363.277	727.711	420.631	420.631	420.631	15.9932	-75.1666	10.4486	247.647	435.853	253.525	204.146	204.146	204.146	-76.0476	-1.51782	-17.6863	43.4901	-9.39229	2.68064	-0.324138	0.147122	1.45041	511.571	-65.6586	20.1925	0	0	0.593394	54.4891
0	5.0917	0	0	5.83071	0.91816	-29.1183	-0.324285	-0.046141	-0.206718	-25.6625	9.15E-15	-15.9592	0	0	-0.000530317	4.85264	-32.8261	-4.65642	277.202	363.634	728.241	420.133	420.133	420.133	15.6103	-78.621	10.74	277.378	434.735	251.047	204.146	204.146	204.146	-79.525	-1.6072	-17.4098	42.7602	-9.12087	4.07969	-0.0333526	0.115623	1.61939	450.592	-81.174	26.1051	0	0	0.755714	49.2248
0	4.34288	0	0	4.92497	0.880922	-28.1097	-0.354001	-0.0252531	-0.270081	-27.4802	0	-11.7767	0	0	-0.00965195	5.19548	-31.593	-6.50445	271.397	364.077	727.911	419.989	419.989	419.989	15.0073	-81.9674	10.8425	306.479	432.902	249.541	204.146	204.146	204.146	-82.8632	-1.66247	-16.8816	41.7889	-8.79239	5.40398	0.243855	0.0614308	1.78686	393.272	-102.903	32.1209	0	0	0.847409	43.7261
0	3.54516	0	0	3.97492	0.836137	-26.8711	-0.374973	0.00273044	-0.340121	-27.9667	-3.35E-15	-5.47173	0	0	-0.0231178	5.42616	-30.2321	-8.14899	265.084	364.56	726.952	420.258	420.258	420.258	14.2183	-85.1902	10.7685	334.54	430.382	249.145	204.146	204.146	204.146	-86.0481	-1.67452	-16.1396	40.6285	-8.41381	6.51013	0.470583	-0.0143158	1.93653	354.94	-129.27	34.7036	0	0	0.927655	38.1638
0	2.76224	0	0	3.05694	0.782634	-25.355	-0.382581	0.0372424	-0.415595	-26.4804	9.48E-15	2.52171	0	0	-0.0433156	5.51661	-28.8192	-9.44126	258.644	365.026	725.59	420.975	420.975	420.975	13.294	-88.2665	10.556	361.082	427.26	249.915	204.146	204.146	204.146	-89.0623	-1.63369	-15.2479	39.34	-8.00141	7.27479	0.609867	-0.10571	2.04801	353.699	-156.314	31.9612	0	0	1.05829	32.7382
0	2.05551	0	0	2.24209	0.72013	-23.5345	-0.373103	0.0764218	-0.494292	-22.6029	6.45E-15	11.4483	0	0	-0.0721231	5.45857	-27.4271	-10.2578	252.445	365.414	724.025	422.145	422.145	422.145	12.2953	-91.1618	10.2648	385.58	423.676	251.794	204.146	204.146	204.146	-91.8797	-1.53055	-14.2888	37.9862	-7.5815	7.60349	0.637899	-0.198031	2.1057	404.362	-178.199	24.461	0	0	1.27159	27.647
0	1.47519	0	0	1.58468	0.649665	-21.4201	-0.344527	0.117401	-0.573603	-16.24	-2.29E-15	20.3595	0	0	-0.108186	5.26173	-26.1178	-10.5133	246.803	365.673	722.417	423.732	423.732	423.732	11.2869	-93.8305	9.96555	407.502	419.811	254.59	204.146	204.146	204.146	-94.4641	-1.35997	-13.3521	36.6229	-7.18752	7.43681	0.533738	-0.273139	2.0969	518.195	-189.486	14.5726	0	0	1.57699	23.0555
0	1.05348	0	0	1.11468	0.573744	-19.0715	-0.297589	0.156627	-0.649875	-7.70633	-7.84E-15	28.2596	0	0	-0.144944	4.95008	-24.9352	-10.1752	241.952	365.776	720.88	425.665	425.665	425.665	10.3323	-96.2179	9.7262	426.346	415.872	257.974	204.146	204.146	204.146	-96.7703	-1.12549	-12.5222	35.2926	-6.85454	6.7594	0.290449	-0.317015	2.017	696.403	-187.043	4.94166	0	0	1.9649	19.0796
0	0.801236	0	0	0.83608	0.496177	-16.6014	-0.236105	0.190334	-0.718368	2.28685	4.57E-15	34.2477	0	0	-0.171563	4.5579	-23.901	-9.27686	238.008	365.728	719.467	427.849	427.849	427.849	9.48891	-98.266	9.60072	441.681	412.065	261.508	204.146	204.146	204.146	-98.7471	-0.840735	-11.8671	34.02	-6.61388	5.6108	-0.0812217	-0.32201	1.87139	927.286	-170.998	-2.9021	0	0	2.41308	15.7845
0	0.70756	0	0	0.729763	0.421699	-14.1681	-0.166787	0.214625	-0.772363	12.7054	1.31E-15	37.5841	0	0	-0.177107	4.12525	-23.0149	-7.92327	234.962	365.558	718.18	430.171	430.171	430.171	8.80345	-99.9183	9.62176	453.171	408.564	264.681	204.146	204.146	204.146	-100.343	-0.526526	-11.4316	32.8127	-6.48772	4.09174	-0.536148	-0.291017	1.67596	1180.76	-145.33	-8.98984	0	0	2.87274	13.1924
0	0.741987	0	0	0.758444	0.355388	-11.9566	-0.0980533	0.226152	-0.803488	22.3545	-1.31E-15	37.78	0	0	-0.156373	3.69279	-22.2573	-6.28105	232.682	365.31	716.966	432.521	432.521	432.521	8.306	-101.125	9.79878	460.606	405.486	266.968	204.146	204.146	204.146	-101.509	-0.204743	-11.2332	31.6626	-6.48568	2.35589	-0.999317	-0.232184	1.45477	1412.05	-115.917	-14.3514	0	0	3.26981	11.2909
0	0.857989	0	0	0.871608	0.301916	-10.1462	-0.0393159	0.222717	-0.804533	29.9654	3.92E-15	34.6691	0	0	-0.113611	3.29561	-21.5972	-4.54961	230.951	365.02	715.74	434.793	434.793	434.793	8.00506	-101.846	10.118	463.919	402.871	267.903	204.146	204.146	204.146	-102.204	0.108044	-11.2615	30.5518	-6.60223	0.583866	-1.38662	-0.156292	1.2381	1574.16	-88.7793	-19.9403	0	0	3.52802	10.0397
0	0.999217	0	0	1.01134	0.264803	-8.87731	0.00100731	0.204027	-0.772099	34.3899	6.53E-16	28.5089	0	0	-0.0617941	2.95802	-21.0009	-2.9227	229.522	364.705	714.4	436.899	436.899	436.899	7.88392	-102.056	10.5428	463.195	400.678	267.137	204.146	204.146	204.146	-102.4	0.404346	-11.4775	29.4589	-6.81682	-1.05183	-1.63141	-0.0705187	1.0559	1632.49	-67.1244	-25.8936	0	0	3.59444	9.37638
0	1.1082	0	0	1.11972	0.245844	-8.22563	0.016548	0.172068	-0.708024	34.6983	2.61E-15	20.0513	0	0	-0.0174211	2.69096	-20.4388	-1.55431	228.171	364.365	712.854	438.77	438.77	438.77	7.90096	-101.747	11.0147	458.665	398.79	264.499	204.146	204.146	204.146	-102.083	0.685043	-11.8155	28.3653	-7.09601	-2.41707	-1.69952	0.0209431	0.93203	1572.88	-50.9013	-31.4809	0	0	3.44692	9.22424
0	1.13695	0	0	1.14868	0.244919	-8.19377	0.00381692	0.131452	-0.61822	30.2912	1.63E-15	10.5742	0	0	0.00666652	2.49231	-19.8918	-0.538299	226.738	363.994	711.031	440.355	440.355	440.355	7.99599	-100.933	11.4584	450.688	397.039	260.017	204.146	204.146	204.146	-101.261	0.954532	-12.189	27.26	-7.39698	-3.43275	-1.58348	0.116077	0.881252	1398.56	-36.4022	-35.582	0	0	3.07913	9.50284
0	1.05956	0	0	1.07195	0.260129	-8.71687	-0.036908	0.0887017	-0.511295	21.0856	1.65E-15	1.70982	0	0	0.0071742	2.34891	-19.3532	0.0980617	225.152	363.595	708.9	441.621	441.62	441.621	8.10161	-99.659	11.7924	439.709	395.24	253.926	204.146	204.146	204.146	-99.9729	1.21397	-12.5035	26.1427	-7.67171	-4.07866	-1.30616	0.212493	0.904894	1128.51	-18.5633	-37.2371	0	0	2.50132	10.1392
0	0.883506	0	0	0.896255	0.288221	-9.67908	-0.10129	0.0515847	-0.396504	7.69044	6.53E-16	-4.84616	0	0	-0.00794528	2.23957	-18.8304	0.389601	223.433	363.179	706.473	442.542	442.542	442.543	8.15628	-98.001	11.9462	426.233	393.238	246.638	204.146	204.146	204.146	-98.2908	1.45687	-12.6737	25.0271	-7.87108	-4.38726	-0.911176	0.304656	0.99135	791.809	6.8183	-35.9803	0	0	1.74967	11.0771
0	0.656365	0	0	0.66852	0.325148	-10.9355	-0.180082	0.0269099	-0.282592	-8.39151	-2.12E-15	-7.85807	0	0	-0.0230115	2.13852	-18.3446	0.422543	221.686	362.765	703.803	443.101	443.101	443.101	8.11554	-96.0687	11.8793	410.79	390.948	238.696	204.146	204.146	204.146	-96.3241	1.67072	-12.6427	23.9427	-7.94969	-4.43237	-0.45986	0.386043	1.11574	426.018	41.0345	-32.0467	0	0	0.912448	12.2826
0	0.46299	0	0	0.473929	0.366671	-12.3356	-0.259388	0.0182936	-0.177843	-24.8287	-4.66E-15	-6.99173	0	0	-0.0222075	2.01898	-17.9272	0.318255	220.069	362.372	700.974	443.277	443.277	443.277	7.95791	-93.9984	11.597	393.904	388.381	230.697	204.146	204.146	204.146	-94.2122	1.84564	-12.3972	22.935	-7.87089	-4.31515	-0.0321238	0.444608	1.24339	77.7749	80.1884	-26.3822	0	0	0.143026	13.7426
0	0.408659	0	0	0.420697	0.409003	-13.7478	-0.322381	0.0243596	-0.0901636	-38.8438	-7.46E-15	-2.99734	0	0	0.00196857	1.85796	-17.6142	0.208824	218.755	362.012	698.079	443.055	443.055	443.055	7.68548	-91.9361	11.1553	376.075	385.644	223.199	204.146	204.146	204.146	-92.106	1.98497	-11.9713	22.0614	-7.61278	-4.14448	0.280532	0.471186	1.34027	-200.542	117.37	-20.4028	0	0	-0.381612	15.4576
0	0.589532	0	0	0.610562	0.449422	-15.0804	-0.355029	0.0391575	-0.0258822	-48.0808	-1.24E-15	2.54871	0	0	0.0441579	1.6408	-17.4363	0.205781	217.867	361.693	695.195	442.421	442.421	442.421	7.32037	-90.0116	10.6467	357.739	382.91	216.629	204.146	204.146	204.146	-90.1387	2.10965	-11.436	21.3825	-7.17193	-4.01263	0.404668	0.46331	1.38697	-364.772	146.456	-15.4942	0	0	-0.566261	17.4266
0	1.06234	0	0	1.10679	0.486655	-16.2935	-0.354971	0.0548907	0.0121824	-51.7628	-1.23E-15	7.84824	0	0	0.089849	1.36448	-17.4092	0.371306	217.424	361.423	692.357	441.379	441.379	441.379	6.89768	-88.3121	10.1726	339.233	380.373	211.21	204.146	204.146	204.146	-88.3994	2.25118	-10.877	20.9507	-6.56399	-3.9735	0.309517	0.425891	1.38597	-393.966	164.962	-12.446	0	0	-0.476354	19.6315
0	1.83363	0	0	1.92153	0.520886	-17.3956	-0.331842	0.0651582	0.0268746	-50.8286	-1.31E-15	11.505	0	0	0.125044	1.03883	-17.5271	0.703305	217.304	361.212	689.546	439.955	439.955	439.955	6.45551	-86.8765	9.81497	320.775	378.188	206.962	204.146	204.146	204.146	-86.9273	2.43909	-10.3702	20.7993	-5.82151	-4.03195	0.0257049	0.364955	1.35718	-301.165	173.822	-11.234	0	0	-0.30665	22.0263
0	2.87113	0	0	3.02645	0.553332	-18.4282	-0.295971	0.0663552	0.0249843	-46.6797	-9.47E-15	12.824	0	0	0.142125	0.685763	-17.7621	1.14079	217.255	361.079	686.684	438.201	438.201	438.201	6.02312	-85.7093	9.62217	302.466	376.449	203.77	204.146	204.146	204.146	-85.7258	2.69356	-9.96493	20.9378	-4.99202	-4.14863	-0.370397	0.285302	1.32212	-124.729	174.169	-11.1781	0	0	-0.247577	24.5371
0	4.11707	0	0	4.36651	0.585587	-19.4425	-0.254316	0.0587939	0.0146799	-40.5784	-2.78E-15	11.928	0	0	0.140334	0.336543	-18.0692	1.58476	216.936	361.045	683.657	436.189	436.189	436.189	5.61241	-84.7919	9.60826	284.325	375.167	201.446	204.146	204.146	204.146	-84.7752	3.02514	-9.67859	21.3523	-4.13569	-4.25622	-0.77924	0.190295	1.30062	85.0771	166.245	-11.464	0	0	-0.377196	27.0723
0	5.49691	0	0	5.86909	0.619034	-20.4811	-0.214937	0.0461255	0.00249877	-33.9467	9.80E-16	9.57879	0	0	0.124912	0.0273265	-18.3938	1.9249	215.98	361.127	680.333	434	434	434	5.21826	-84.0879	9.76101	266.32	374.292	199.769	204.146	204.146	204.146	-84.0376	3.43716	-9.50092	22.0099	-3.32142	-4.27924	-1.10298	0.0886528	1.31519	280.064	150.934	-11.6811	0	0	-0.643993	29.5367
0	6.93363	0	0	7.45861	0.654568	-21.5693	-0.184067	0.0317914	-0.00708719	-27.9396	-3.43E-15	6.62814	0	0	0.103166	-0.207294	-18.6802	2.06488	214.057	361.333	676.603	431.713	431.712	431.712	4.82535	-83.5514	10.0547	248.406	373.735	198.526	204.146	204.146	204.146	-83.4659	3.92864	-9.40647	22.8612	-2.61825	-4.15224	-1.25505	-0.00283997	1.39067	420.618	129.887	-11.6896	0	0	-0.911331	31.8437
0	8.36187	0	0	9.0704	0.69243	-22.7111	-0.16238	0.0175575	-0.0116944	-23.015	-3.10E-15	3.70529	0	0	0.0806647	-0.342865	-18.8765	1.94419	210.931	361.66	672.409	429.404	429.404	429.404	4.41579	-83.1374	10.4599	230.541	373.4	197.545	204.146	204.146	204.146	-83.0145	4.49599	-9.36565	23.8392	-2.08076	-3.83515	-1.1813	-0.0691472	1.54034	482.885	104.905	-11.3341	0	0	-1.03166	33.9228
0	9.73274	0	0	10.6547	0.732089	-23.8869	-0.149269	0.00509153	-0.0110412	-19.3857	1.23E-15	1.28823	0	0	0.0615358	-0.372498	-18.9391	1.55322	206.497	362.096	667.766	427.163	427.163	427.163	3.97571	-82.805	10.947	212.71	373.201	196.7	204.146	204.146	204.146	-82.6426	5.1315	-9.35103	24.8578	-1.73417	-3.32489	-0.880597	-0.105609	1.76029	463.282	78.4001	-10.4947	0	0	-0.927685	35.7226
0	11.0159	0	0	12.1771	0.77229	-25.0574	-0.143339	-0.00457009	-0.00665068	-17.0499	-3.74E-15	-0.383359	0	0	0.0477832	-0.309321	-18.8342	0.93626	200.783	362.62	662.767	425.091	425.091	425.091	3.501	-82.5198	11.4874	194.916	373.071	195.911	204.146	204.146	204.146	-82.317	5.82114	-9.34227	25.812	-1.56811	-2.6587	-0.417955	-0.125733	2.01961	379.787	51.3696	-9.0859	0	0	-0.642576	37.2119
0	12.1986	0	0	13.6174	0.811268	-26.1713	-0.141897	-0.0114122	-0.000531622	-15.744	3.21E-15	-1.32348	0	0	0.0390962	-0.181344	-18.5402	0.179171	193.931	363.198	657.564	423.299	423.299	423.299	3.00005	-82.2572	12.0543	177.184	372.97	195.137	204.146	204.146	204.146	-82.0144	6.54341	-9.32853	26.5877	-1.5457	-1.90421	0.103764	-0.146964	2.27575	262.184	23.8738	-6.9939	0	0	-0.311507	38.3793
0	13.2803	0	0	14.9643	0.847033	-27.175	-0.143379	-0.0159582	0.00540965	-15.2293	2.71E-15	-1.70177	0	0	0.0342335	-0.0221359	-18.0477	-0.612648	186.15	363.79	652.34	421.888	421.888	421.888	2.49298	-82.0008	12.622	159.544	372.886	194.366	204.146	204.146	204.146	-81.7204	7.26978	-9.30792	27.0774	-1.61969	-1.14227	0.583662	-0.174275	2.49832	140.458	-2.77697	-4.37108	0	0	-0.0739062	39.232
0	14.2685	0	0	16.2122	0.877678	-28.0209	-0.146313	-0.0192015	0.00945764	-15.2	2.09E-15	-1.78465	0	0	0.0313634	0.137662	-17.3588	-1.33742	177.664	364.344	647.275	420.939	420.939	420.939	2.00739	-81.7431	13.1665	142.025	372.821	193.605	204.146	204.146	204.146	-81.4289	7.96755	-9.285	27.195	-1.74522	-0.450214	0.938015	-0.200804	2.66873	40.593	-27.1497	-1.51459	0	0	0.00519721	39.7908
0	15.1726	0	0	17.3564	0.901726	-28.6755	-0.149304	-0.0217344	0.0103303	-15.3179	8.52E-16	-1.78946	0	0	0.0289254	0.275256	-16.4836	-1.91705	168.666	364.812	642.522	420.503	420.503	420.503	1.57227	-81.4822	13.6656	124.649	372.787	192.871	204.146	204.146	204.146	-81.1389	8.60399	-9.26678	26.8881	-1.88503	0.112918	1.11815	-0.213322	2.7813	-20.5342	-47.2016	1.0149	0	0	-0.0340908	40.0826
0	15.998	0	0	18.3908	0.918427	-29.1254	-0.152144	-0.0238352	0.0075535	-15.3736	-8.12E-16	-1.85434	0	0	0.0261559	0.376985	-15.4371	-2.30942	159.283	365.151	638.194	420.595	420.595	420.595	1.212	-81.2178	14.0997	107.426	372.794	192.183	204.146	204.146	204.146	-80.8504	9.1509	-9.25911	26.1441	-2.00963	0.516365	1.1135	-0.209492	2.83068	-36.9869	-62.661	2.73472	0	0	-0.0847347	40.1334
0	16.7446	0	0	19.3066	0.927859	-29.3778	-0.154451	-0.0253732	0.00153998	-15.1686	2.01E-15	-2.01105	0	0	0.022727	0.437538	-14.2366	-2.51089	149.568	365.331	634.36	421.185	421.185	421.185	0.942487	-80.9491	14.4536	90.346	372.848	191.561	204.146	204.146	204.146	-80.5625	9.58807	-9.26445	24.9911	-2.09873	0.761839	0.952896	-0.191355	2.82003	-14.057	-72.9379	3.37269	0	0	-0.0467002	39.9644
0	17.4052	0	0	20.0923	0.930771	-29.4554	-0.156263	-0.0263711	-0.006575	-14.5994	4.64E-15	-2.24873	0	0	0.0186768	0.45768	-12.9007	-2.54896	139.506	365.337	631.058	422.203	422.203	422.203	0.770599	-80.6715	14.7157	73.3872	372.945	191.019	204.146	204.146	204.146	-80.2704	9.9039	-9.28136	23.4921	-2.14303	0.878993	0.691978	-0.170169	2.75837	34.8161	-78.5252	3.07191	0	0	0.112761	39.5908
0	17.9669	0	0	20.7336	0.92824	-29.3879	-0.157949	-0.0271496	-0.0152621	-13.6535	4.86E-15	-2.54721	0	0	0.0142511	0.442238	-11.4484	-2.46846	129.047	365.164	628.305	423.533	423.533	423.533	0.696193	-80.376	14.878	56.5152	373.08	190.566	204.146	204.146	204.146	-79.9648	10.0935	-9.30508	21.734	-2.14713	0.914442	0.396919	-0.155652	2.66639	92.6888	-79.6625	2.2374	0	0	0.349372	39.0253
0	18.4121	0	0	21.213	0.921271	-29.2016	-0.159563	-0.0279534	-0.0231462	-12.3343	-3.10E-15	-2.85865	0	0	0.00977068	0.398567	-9.89925	-2.31626	118.129	364.821	626.112	425.035	425.035	425.035	0.715354	-80.0476	14.933	39.692	373.241	190.207	204.146	204.146	204.146	-79.631	10.1553	-9.32843	19.8138	-2.12938	0.917651	0.126659	-0.153623	2.56736	144.38	-76.8768	1.37746	0	0	0.580058	38.281
0	18.7201	0	0	21.5091	0.910544	-28.9136	-0.161794	-0.0290732	-0.0295108	-10.7595	-4.86E-15	-3.14061	0	0	0.00568973	0.3358	-8.27267	-2.12961	106.709	364.323	624.494	426.565	426.565	426.565	0.82359	-79.6652	14.8732	22.8819	373.415	189.943	204.146	204.146	204.146	-79.2483	10.0885	-9.34339	17.8239	-2.11789	0.928412	-0.0787763	-0.160036	2.48685	179.912	-70.0382	0.84898	0	0	0.733852	37.3745
0	18.8687	0	0	21.5984	0.896349	-28.5299	-0.165145	-0.0303101	-0.0339379	-9.06812	-8.17E-17	-3.31339	0	0	0.00236724	0.26429	-6.5874	-1.93026	94.781	363.694	623.473	427.992	427.992	427.992	1.01718	-79.2024	14.6909	6.05534	373.588	189.775	204.146	204.146	204.146	-78.7905	9.89201	-9.34254	15.8416	-2.1441	0.969119	-0.200286	-0.166595	2.43976	194.741	-59.1876	0.778373	0	0	0.779103	36.3258
0	18.8353	0	0	21.4576	0.878672	-28.0481	-0.169444	-0.0312173	-0.0365019	-7.35582	-1.96E-15	-3.29278	0	0	-1.88E-05	0.195091	-4.86062	-1.72481	82.3811	362.967	623.077	429.218	429.218	429.218	1.29308	-78.6286	14.3808	-10.8087	373.746	189.704	204.146	204.146	204.146	-78.2276	9.56616	-9.32065	13.9221	-2.23668	1.04329	-0.23706	-0.16158	2.43171	189.238	-44.2144	1.07864	0	0	0.725945	35.1583
0	18.598	0	0	21.065	0.857372	-27.4618	-0.174446	-0.0310937	-0.037366	-5.72592	-4.90E-16	-2.99293	0	0	-0.00153912	0.13912	-3.10717	-1.5093	69.5865	362.182	623.336	430.186	430.186	430.186	1.64782	-77.9105	13.9418	-27.7224	373.881	189.733	204.146	204.146	204.146	-77.5266	9.11451	-9.27558	12.097	-2.41681	1.13907	-0.19799	-0.137859	2.45709	165.878	-25.7454	1.55559	0	0	0.604811	33.897
0	18.1367	0	0	20.404	0.832341	-26.7648	-0.179417	-0.0292481	-0.0369837	-4.22391	4.00E-15	-2.35089	0	0	-0.00248919	0.10621	-1.339	-1.27534	56.5069	361.385	624.275	430.877	430.877	430.877	2.07568	-77.0151	13.3797	-44.6899	373.987	189.864	204.146	204.146	204.146	-76.6544	8.54616	-9.20869	10.3758	-2.69598	1.23505	-0.0982051	-0.0922358	2.50453	128.262	-4.56121	1.99436	0	0	0.449618	32.5658
0	17.4347	0	0	19.4648	0.803641	-25.9549	-0.183118	-0.0254635	-0.0357511	-2.8159	-2.25E-15	-1.36974	0	0	-0.00311833	0.10402	0.434901	-1.01564	43.2755	360.621	625.91	431.31	431.31	431.31	2.56748	-75.9116	12.7079	-61.7094	374.068	190.1	204.146	204.146	204.146	-75.5799	7.87716	-9.12477	8.74968	-3.07514	1.30604	0.0496099	-0.0260178	2.56026	78.3432	18.2154	2.31449	0	0	0.279007	31.1871
0	16.4788	0	0	18.2449	0.77157	-25.0366	-0.184572	-0.0200451	-0.0341083	-1.45944	-4.50E-16	-0.118159	0	0	-0.00348168	0.137143	2.20808	-0.726754	30.0411	359.936	628.241	431.537	431.537	431.537	3.11017	-74.5737	11.9472	-78.7753	374.133	190.437	204.146	204.146	204.146	-74.2759	7.13055	-9.03139	7.19617	-3.54474	1.32671	0.231212	0.0511161	2.6084	17.2991	40.2721	2.59026	0	0	0.0964649	29.7806
0	15.2608	0	0	16.7484	0.736669	-24.0213	-0.183209	-0.0138252	-0.0323017	-0.117562	2.12E-15	1.27357	0	0	-0.0033334	0.206919	3.97498	-0.409786	16.9638	359.365	631.245	431.637	431.637	431.637	3.68745	-72.98	11.1246	-95.881	374.197	190.864	204.146	204.146	204.146	-72.7198	6.33512	-8.9379	5.68534	-4.08619	1.27488	0.432259	0.123103	2.63311	-54.6904	58.4369	2.9567	0	0	-0.108722	28.3651
0	13.7769	0	0	14.9851	0.699668	-22.9272	-0.178943	-0.00748194	-0.030419	1.22006	1.47E-15	2.68469	0	0	-0.00231394	0.312406	5.72848	-0.0693624	4.21282	358.939	634.878	431.704	431.704	431.704	4.2814	-71.1146	10.2705	-113.02	374.276	191.361	204.146	204.146	204.146	-70.8942	5.52312	-8.85439	4.18694	-4.67575	1.13471	0.644598	0.176917	2.62404	-139.053	70.353	3.50609	0	0	-0.356282	26.9612
0	12.0284	0	0	12.9683	0.661417	-21.7772	-0.172419	-0.0016447	-0.0286121	2.48952	-3.27E-16	3.98839	0	0	-0.000223221	0.451378	7.45722	0.289545	-8.03135	358.672	639.062	431.843	431.843	431.843	4.87484	-68.9661	9.41613	-130.188	374.387	191.899	204.146	204.146	204.146	-68.7861	4.72732	-8.79092	2.67739	-5.28831	0.896914	0.863974	0.206171	2.57538	-237.173	74.9334	4.22467	0	0	-0.661892	25.5944
0	10.0216	0	0	10.7138	0.622788	-20.5968	-0.165229	0.00350127	-0.0274247	3.50963	4.57E-15	5.08478	0	0	0.0024422	0.621215	9.14342	0.665197	-19.575	358.571	643.693	432.153	432.153	432.153	5.45332	-66.5269	8.59071	-147.384	374.544	192.445	204.146	204.146	204.146	-66.386	3.97839	-8.75677	1.14544	-5.90048	0.556838	1.08598	0.211331	2.48807	-348.194	72.2864	4.98457	0	0	-1.02375	24.2982
0	7.76822	0	0	8.2396	0.584619	-19.4123	-0.159185	0.00792183	-0.0278701	4.0447	-3.27E-15	5.86393	0	0	0.00457186	0.819234	10.762	1.06076	-30.2118	358.629	648.634	432.72	432.72	432.72	6.00603	-63.7927	7.81945	-164.607	374.757	192.972	204.146	204.146	204.146	-63.688	3.30298	-8.75949	-0.404718	-6.49202	0.113047	1.30137	0.197289	2.36585	-467.341	63.2674	5.57076	0	0	-1.41304	23.1155
0	5.28628	0	0	5.56712	0.547709	-18.2501	-0.156006	0.0114222	-0.0310921	3.83308	-4.90E-15	6.17416	0	0	0.00457337	1.04263	12.2813	1.48271	-39.7296	358.831	653.723	433.609	433.609	433.609	6.5255	-60.7639	7.12172	-181.862	375.035	193.465	204.146	204.146	204.146	-60.6907	2.72261	-8.80348	-1.95309	-7.04654	-0.431928	1.49816	0.170348	2.21567	-587.091	48.7125	5.8023	0	0	-1.77851	22.0978
0	2.60072	0	0	2.72165	0.512837	-17.1376	-0.157385	0.0139406	-0.0384704	2.59117	4.25E-15	5.87348	0	0	0.000272825	1.28763	13.6657	1.9367	-47.9229	359.156	658.777	434.852	434.852	434.852	7.00637	-57.4464	6.50921	-199.149	375.381	193.94	204.146	204.146	204.146	-57.3985	2.25229	-8.8881	-3.46631	-7.55133	-1.06909	1.66135	0.137729	2.04462	-697.554	30.4258	5.4468	0	0	-2.05366	21.301
0	-0.255906	0	0	-0.266361	0.480785	-16.1032	-0.164681	0.0151576	-0.050982	0.0661633	2.29E-15	4.83529	0	0	-0.0106676	1.5486	14.8788	2.42233	-54.6085	359.58	663.609	436.449	436.449	436.449	7.44383	-53.854	5.98375	-216.464	375.786	194.445	204.146	204.146	204.146	-53.8241	1.89861	-9.00572	-4.90203	-7.99724	-1.77974	1.7779	0.102114	1.86182	-789.252	9.56094	4.42602	0	0	-2.18044	20.7813
0	-3.24307	0	0	-3.36039	0.452321	-15.1754	-0.178849	0.0145955	-0.0687663	-3.92987	3.92E-15	3.01765	0	0	-0.0303689	1.81726	15.8882	2.92867	-59.6417	360.075	668.033	438.367	438.367	438.367	7.83146	-50.0103	5.53482	-233.786	376.235	195.076	204.146	204.146	204.146	-49.9905	1.657	-9.13981	-6.21481	-8.37899	-2.53307	1.83638	0.0646141	1.67529	-854.443	-12.2978	2.79939	0	0	-2.12586	20.5883
0	-6.31194	0	0	-6.51698	0.42814	-14.3807	-0.200175	0.0124868	-0.0909378	-9.46202	-3.96E-15	0.60249	0	0	-0.0600861	2.08255	16.6685	3.43126	-62.93	360.615	671.882	440.543	440.543	440.543	8.15917	-45.951	5.13786	-251.063	376.695	195.969	204.146	204.146	204.146	-45.9341	1.50891	-9.26402	-7.36169	-8.69573	-3.28484	1.83484	0.0251235	1.4935	-889.937	-32.9684	0.806726	0	0	-1.89684	20.7602
0	-9.40588	0	0	-9.68563	0.408794	-13.7408	-0.228453	0.00977983	-0.115242	-16.4702	-6.53E-16	-2.00367	0	0	-0.0993987	2.33158	17.2047	3.89214	-64.4426	361.175	675.014	442.9	442.9	442.9	8.41221	-41.7253	4.75473	-268.194	377.124	197.299	204.146	204.146	204.146	-41.7058	1.42005	-9.34391	-8.30758	-8.95158	-3.97867	1.78114	-0.0151419	1.32309	-898.387	-49.7409	-1.14725	0	0	-1.53758	21.3194
0	-12.4619	0	0	-12.8095	0.394648	-13.2708	-0.262675	0.0076846	-0.138625	-24.7365	-7.19E-15	-4.27839	0	0	-0.145249	2.55151	17.493	4.26331	-64.2109	361.731	677.324	445.353	445.353	445.353	8.57246	-37.3947	4.33767	-285.02	377.476	199.254	204.146	204.146	204.146	-37.3711	1.34149	-9.34236	-9.02908	-9.15575	-4.55042	1.69441	-0.0504076	1.17037	-888.095	-59.667	-2.62433	0	0	-1.11221	22.2709
0	-15.4124	0	0	-15.8268	0.385861	-12.9778	-0.301387	0.00706836	-0.157447	-33.944	6.53E-15	-5.74725	0	0	-0.19211	2.73175	17.5405	4.49368	-62.321	362.268	678.737	447.826	447.826	447.826	8.62116	-33.032	3.83636	-301.313	377.718	202.016	204.146	204.146	204.146	-33.0076	1.21485	-9.22677	-9.51658	-9.32105	-4.93576	1.60144	-0.0741077	1.03909	-871.761	-61.2161	-3.26995	0	0	-0.681669	23.6035
0	-18.1878	0	0	-18.6728	0.382321	-12.8596	-0.342887	0.00739907	-0.168412	-43.7326	-2.61E-15	-6.19143	0	0	-0.232809	2.86636	17.3626	4.53896	-58.8972	362.777	679.216	450.257	450.257	450.257	8.54148	-28.7178	3.20733	-316.784	377.833	205.724	204.146	204.146	204.146	-28.7008	0.98189	-8.97526	-9.7743	-9.46134	-5.08051	1.53135	-0.0817075	0.929085	-863.243	-55.4384	-2.83085	0	0	-0.283544	25.2924
0	-20.7184	0	0	-21.2806	0.383556	-12.9008	-0.385668	0.00765402	-0.169341	-53.7651	-5.23E-15	-5.59633	0	0	-0.259975	2.95576	16.9805	4.37227	-54.0807	363.262	678.751	452.597	452.597	452.597	8.31931	-24.5383	2.42386	-331.09	377.817	210.452	204.146	204.146	204.146	-24.54	0.597014	-8.5784	-9.81857	-9.58917	-4.95207	1.50396	-0.0709347	0.839488	-872.756	-45.1205	-1.10285	0	0	0.0734635	27.3035
0	-22.9353	0	0	-23.5819	0.388709	-13.0728	-0.427759	0.00808296	-0.160188	-63.6435	-1.18E-14	-3.95615	0	0	-0.266574	3.0071	16.4175	3.99235	-48.0092	363.736	677.357	454.814	454.814	454.814	7.94433	-20.5827	1.48483	-343.86	377.672	216.182	204.146	204.146	204.146	-20.6139	0.0393071	-8.03833	-9.67443	-9.71338	-4.54844	1.52299	-0.0432175	0.769121	-902.767	-32.8314	1.93676	0	0	0.398121	29.5973
0	-24.7719	0	0	-25.5072	0.396711	-13.3394	-0.466462	0.0101945	-0.142406	-72.8328	3.92E-15	-1.23749	0	0	-0.246659	3.03302	15.6964	3.42701	-40.8012	364.225	675.073	456.875	456.875	456.875	7.41453	-16.9405	0.419343	-354.718	377.402	222.81	204.146	204.146	204.146	-17.008	-0.680174	-7.36815	-9.37113	-9.83781	-3.90166	1.57415	-0.0036455	0.716482	-948.082	-20.2299	6.1338	0	0	0.700927	32.132
0	-26.1664	0	0	-26.9898	0.406605	-13.6682	-0.498251	0.0161633	-0.118404	-80.6035	2.61E-15	2.59193	0	0	-0.196962	3.04909	14.8373	2.73013	-32.5493	364.755	671.963	458.745	458.745	458.745	6.74344	-13.6972	-0.715242	-363.322	377.015	230.157	204.146	204.146	204.146	-13.8006	-1.51829	-6.59331	-8.9366	-9.96143	-3.07445	1.62851	0.0426076	0.682745	-997.337	-7.23508	11.0553	0	0	0.987213	34.8662
0	-27.0679	0	0	-27.9735	0.417898	-14.0424	-0.519639	0.0276135	-0.0911666	-86.1358	-9.15E-15	7.44705	0	0	-0.119473	3.07032	13.856	1.97257	-23.322	365.349	668.118	460.368	460.368	460.368	5.96683	-10.9256	-1.84273	-369.394	376.537	237.993	204.146	204.146	204.146	-11.0574	-2.4074	-5.75365	-8.39156	-10.0787	-2.15003	1.65395	0.0882727	0.671197	-1037.55	7.00265	15.935	0	0	1.26106	37.761
0	-27.4454	0	0	-28.4243	0.430772	-14.4675	-0.527604	0.0439743	-0.0639006	-88.6784	-1.31E-15	12.9524	0	0	-0.023197	3.10831	12.7632	1.22945	-13.1724	366.019	663.656	461.667	461.667	461.667	5.14415	-8.67698	-2.88301	-372.74	376.025	246.072	204.146	204.146	204.146	-8.82466	-3.26909	-4.90374	-7.74427	-10.1813	-1.21796	1.61877	0.124379	0.685187	-1055.7	22.5592	19.9401	0	0	1.52705	40.7809
0	-27.2972	0	0	-28.341	0.446059	-14.9702	-0.519838	0.0626199	-0.0394363	-87.7586	3.27E-15	18.4586	0	0	0.076786	3.16964	11.5636	0.565553	-2.15146	366.764	658.728	462.54	462.54	462.54	4.35189	-6.97293	-3.76799	-373.27	375.566	254.161	204.146	204.146	204.146	-7.12342	-4.03031	-4.10856	-6.98668	-10.2603	-0.357728	1.50202	0.143009	0.729408	-1042.14	39.0723	22.2147	0	0	1.7886	43.8944
0	-26.6572	0	0	-27.7612	0.465002	-15.5898	-0.496276	0.080039	-0.0195395	-83.5045	1.57E-14	23.1923	0	0	0.163866	3.25587	10.257	0.0225465	9.67832	367.569	653.508	462.868	462.868	462.868	3.67011	-5.80054	-4.45408	-371.001	375.268	262.065	204.146	204.146	204.146	-5.94458	-4.6378	-3.43463	-6.09326	-10.3094	0.3758	1.29492	0.139144	0.805131	-992.02	55.6877	22.0914	0	0	2.03884	47.0726
0	-25.5934	0	0	-26.7583	0.488936	-16.3673	-0.461286	0.0932427	-0.00410365	-76.9018	-1.31E-15	26.4674	0	0	0.226631	3.36485	8.83905	-0.390591	22.2303	368.412	648.189	462.532	462.533	462.532	3.16788	-5.11606	-4.92691	-366.049	375.244	269.633	204.146	204.146	204.146	-5.2506	-5.06628	-2.93982	-5.02284	-10.3273	0.963289	1.00972	0.113698	0.913146	-909.757	71.4882	19.4122	0	0	2.26172	50.2883
0	-24.195	0	0	-25.4259	0.518991	-17.335	-0.421618	0.10021	0.00840089	-69.4278	1.13E-14	27.8188	0	0	0.262449	3.49274	7.30321	-0.701753	35.3869	369.263	642.969	461.433	461.433	461.433	2.89257	-4.85784	-5.19704	-358.6	375.589	276.759	204.146	204.146	204.146	-4.98596	-5.31731	-2.6649	-3.72357	-10.3186	1.42577	0.675204	0.0714184	1.05021	-806.286	84.8945	14.771	0	0	2.435	53.5148
0	-22.5549	0	0	-23.859	0.55584	-18.5075	-0.383348	0.0997366	0.0202574	-62.4691	6.53E-16	27.0635	0	0	0.275292	3.63641	5.64322	-0.97353	48.9989	370.091	638.043	459.513	459.513	459.513	2.8644	-4.96375	-5.28904	-348.869	376.366	283.366	204.146	204.146	204.146	-5.09249	-5.41033	-2.62773	-2.13989	-10.2947	1.82275	0.337766	0.0224862	1.21333	-697.148	93.9976	9.57253	0	0	2.54839	56.7244
0	-20.7546	0	0	-22.1363	0.599463	-19.8751	-0.34989	0.0918365	0.0334775	-56.8763	-7.19E-15	24.3668	0	0	0.271364	3.79571	3.85551	-1.29264	62.8955	370.865	633.581	456.782	456.782	456.782	3.07582	-5.38511	-5.22933	-337.059	377.588	289.394	204.146	204.146	204.146	-5.52249	-5.37054	-2.82136	-0.22204	-10.2714	2.24111	0.0503965	-0.0197587	1.39628	-598.024	97.2567	5.38834	0	0	2.61695	59.888
0	-18.856	0	0	-20.3113	0.648971	-21.399	-0.321473	0.0779876	0.0488156	-52.8007	-6.04E-15	20.237	0	0	0.256419	3.97505	1.94138	-1.75204	76.9023	371.56	629.724	453.329	453.329	453.329	3.49548	-6.09326	-5.03637	-323.346	379.221	294.777	204.146	204.146	204.146	-6.2457	-5.21822	-3.21663	2.06413	-10.2666	2.77637	-0.138568	-0.0449217	1.59525	-520.768	93.4594	3.23839	0	0	2.67863	62.9754
0	-16.8997	0	0	-18.4113	0.702592	-23.0143	-0.296184	0.0605218	0.0655143	-49.8513	0	15.3845	0	0	0.235357	4.18404	-0.0918554	-2.42831	90.8653	372.16	626.572	449.334	449.334	449.334	4.07616	-7.07904	-4.71664	-307.871	381.191	299.446	204.146	204.146	204.146	-7.24948	-4.96354	-3.76977	4.728	-10.2978	3.51065	-0.188036	-0.0461679	1.80382	-473.361	82.2241	3.41214	0	0	2.78736	65.9547
0	-14.9092	0	0	-16.4428	0.757818	-24.6385	-0.271552	0.0417115	0.0815123	-47.4002	4.25E-15	10.5269	0	0	0.212328	4.43599	-2.23053	-3.35736	104.678	372.656	624.189	445.051	445.051	445.051	4.76448	-8.34716	-4.26597	-290.754	383.402	303.328	204.146	204.146	204.146	-8.53421	-4.60687	-4.43233	7.74632	-10.3793	4.49006	-0.0729775	-0.0186098	2.01909	-458.285	64.4572	5.74422	0	0	2.98414	68.7938
0	-12.8964	0	0	-14.4012	0.811699	-26.1835	-0.245674	0.0237858	0.0938339	-44.8414	2.61E-15	6.29488	0	0	0.190357	4.74296	-4.45546	-4.51484	118.302	373.048	622.609	440.783	440.783	440.783	5.50941	-9.90895	-3.6757	-272.101	385.761	306.356	204.146	204.146	204.146	-10.1068	-4.14433	-5.16003	11.0585	-10.5183	5.70511	0.201903	0.0421079	2.23597	-470.499	43.1227	9.62372	0	0	3.25644	71.4606
0	-10.8689	0	0	-12.2816	0.861272	-27.5697	-0.217733	0.00819026	0.0999869	-41.7423	1.96E-15	3.08048	0	0	0.170356	5.10779	-6.74336	-5.81011	131.773	373.334	621.864	436.836	436.836	436.836	6.26852	-11.775	-2.94161	-252.021	388.185	308.486	204.146	204.146	204.146	-11.9743	-3.57628	-5.91899	14.5664	-10.7092	7.08192	0.594561	0.131546	2.44849	-497.551	20.9282	14.5119	0	0	3.51585	73.9232
0	-8.83587	0	0	-10.0893	0.90405	-28.7384	-0.18795	-0.00392582	0.0983542	-37.8775	3.27E-15	1.05749	0	0	0.151218	5.51665	-9.06857	-7.09868	145.182	373.502	621.997	433.471	433.471	433.471	7.01138	-13.9493	-2.07239	-230.63	390.617	309.706	204.146	204.146	204.146	-14.1386	-2.91562	-6.68791	18.1409	-10.9311	8.48945	1.03177	0.241862	2.64606	-522.867	1.55393	19.6232	0	0	3.63209	76.1483
0	-6.81388	0	0	-7.84733	0.938477	-29.6604	-0.157341	-0.0122406	0.0890953	-33.2143	-1.31E-15	0.14413	0	0	0.130785	5.93564	-11.4049	-8.21091	158.636	373.523	623.074	430.86	430.86	430.86	7.72079	-16.4245	-1.094	-208.063	393.022	310.044	204.146	204.146	204.146	-16.5926	-2.19218	-7.45741	21.6367	-11.148	9.76145	1.43049	0.355156	2.80919	-532.03	-12.2766	24.2857	0	0	3.5094	78.0993
0	-4.82967	0	0	-5.5983	0.964206	-30.3386	-0.12762	-0.0173277	0.0737636	-27.9129	-2.61E-15	0.0537584	0	0	0.107714	6.31472	-13.7271	-8.98588	172.217	373.358	625.177	429.064	429.064	429.064	8.39225	-19.1785	-0.0473418	-184.468	395.387	309.566	204.146	204.146	204.146	-19.317	-1.45038	-8.22718	24.9124	-11.3172	10.7259	1.7231	0.44982	2.91739	-517.053	-18.3637	28.1623	0	0	3.14217	79.7363
0	-2.9199	0	0	-3.40002	0.982077	-30.8042	-0.100627	-0.0201814	0.0550238	-22.2876	2.29E-15	0.429789	0	0	0.0826719	6.59796	-16.0124	-9.29954	185.948	372.974	628.387	428.033	428.033	428.033	9.0315	-22.1742	1.0203	-160.015	397.712	308.36	204.146	204.146	204.146	-22.2788	-0.740655	-9.00202	27.853	-11.4008	11.2334	1.8667	0.500339	2.94841	-475.949	-16.2782	31.2903	0	0	2.60048	81.0206
0	-1.12748	0	0	-1.31686	0.993778	-31.1067	-0.078256	-0.0221216	0.0363086	-16.812	2.29E-15	0.925035	0	0	0.0582898	6.73706	-18.241	-9.08161	199.783	372.359	632.758	427.628	427.628	427.628	9.65076	-25.3611	2.06652	-134.882	399.996	306.52	204.146	204.146	204.146	-25.4326	-0.107903	-9.78833	30.3899	-11.3789	11.1818	1.84365	0.490039	2.89043	-410.244	-6.80689	34.0751	0	0	1.98489	81.9228
0	0.504192	0	0	0.590066	1.00129	-31.2998	-0.0622905	-0.0242131	0.0203432	-12.0637	-4.90E-16	1.28909	0	0	0.037865	6.70324	-20.3956	-8.32282	213.608	371.537	638.291	427.654	427.654	427.654	10.2645	-28.6808	3.06283	-109.246	402.236	304.13	204.146	204.146	204.146	-28.7249	0.417739	-10.5917	32.5108	-11.2577	10.5345	1.65361	0.421565	2.74928	-320.812	8.52264	36.8115	0	0	1.37805	82.4301
0	1.93861	0	0	2.27211	1.00637	-31.4301	-0.0549635	-0.0266049	0.00921352	-8.68376	0	1.4236	0	0	0.0238898	6.49401	-22.4599	-7.07683	227.243	370.565	644.916	427.902	427.902	427.902	10.8853	-32.075	3.99842	-83.2571	404.42	301.252	204.146	204.146	204.146	-32.1008	0.824819	-11.4156	34.2564	-11.0667	9.3309	1.31252	0.31963	2.54368	-208.863	27.9773	39.3345	0	0	0.834264	82.5461
0	3.15452	0	0	3.70159	1.01027	-31.5297	-0.0581034	-0.0286325	0.00314257	-7.16226	2.04E-15	1.32769	0	0	0.0167365	6.13356	-24.4163	-5.4576	240.454	369.522	652.486	428.182	428.182	428.182	11.522	-35.4962	4.87982	-57.0231	406.528	297.929	204.146	204.146	204.146	-35.515	1.11941	-12.2625	35.7041	-10.8489	7.68506	0.856455	0.213762	2.30341	-77.5882	47.8179	40.9875	0	0	0.374288	82.2853
0	4.15186	0	0	4.87712	1.01368	-31.6166	-0.070168	-0.0312246	0.0015392	-7.42923	1.47E-15	0.817525	0	0	0.0142881	5.66861	-26.2447	-3.63004	252.963	368.49	660.776	428.347	428.347	428.347	12.1786	-38.9173	5.72679	-30.587	408.545	294.201	204.146	204.146	204.146	-38.9411	1.31993	-13.1343	36.9453	-10.6474	5.77312	0.340043	0.126541	2.0562	65.6108	61.8489	41.8912	0	0	-0.00416839	81.6626
0	4.94859	0	0	5.81874	1.01673	-31.6944	-0.0876076	-0.0353592	0.00298118	-8.98513	4.90E-16	-0.302089	0	0	0.0138465	5.16033	-27.9215	-1.7907	264.472	367.528	669.496	428.306	428.306	428.306	12.8519	-42.3322	6.56355	-3.93488	410.453	290.113	204.146	204.146	204.146	-42.373	1.44889	-14.0298	38.063	-10.4947	3.80775	-0.164067	0.0708744	1.82517	207.661	65.085	42.0482	0	0	-0.315475	80.6861
0	5.57129	0	0	6.55612	1.01914	-31.7556	-0.107061	-0.0413339	0.00596755	-11.2057	3.27E-16	-2.11995	0	0	0.0136098	4.67377	-29.4205	-0.13885	274.698	366.659	678.32	428.022	428.022	428.022	13.5289	-45.7489	7.4088	22.9852	412.226	285.72	204.146	204.146	204.146	-45.8184	1.52531	-14.9394	39.1149	-10.405	2.00332	-0.589582	0.0527125	1.62691	334.305	56.4383	41.0691	0	0	-0.572748	79.3528
0	6.04529	0	0	7.117	1.02032	-31.7855	-0.126667	-0.0487733	0.00888878	-13.5944	2.61E-15	-4.57545	0	0	0.0129483	4.26673	-30.7136	1.15336	283.397	365.875	686.918	427.507	427.507	427.507	14.1872	-49.1805	8.26965	50.2412	413.828	281.087	204.146	204.146	204.146	-49.2902	1.56124	-15.8432	40.1258	-10.3719	0.540699	-0.887923	0.068843	1.46798	433.015	38.3533	38.3942	0	0	-0.76487	77.6499
0	6.38822	0	0	7.51993	1.01963	-31.7681	-0.146163	-0.0566972	0.0100955	-15.8958	-2.61E-15	-7.44205	0	0	0.0119211	3.98101	-31.7729	1.96364	290.395	365.147	694.988	426.804	426.804	426.804	14.7967	-52.6385	9.14013	77.9006	415.21	276.283	204.146	204.146	204.146	-52.7997	1.56248	-16.7107	41.0884	-10.372	-0.458179	-1.04218	0.110122	1.35144	497.781	15.657	33.7224	0	0	-0.861751	75.5577
0	6.608	0	0	7.77243	1.01653	-31.6893	-0.166399	-0.0639442	0.00799955	-18.0801	-1.31E-15	-10.3864	0	0	0.0106887	3.83763	-32.5716	2.2295	295.588	364.442	702.279	425.972	425.972	425.972	15.3225	-56.129	10.0034	106.018	416.318	271.392	204.146	204.146	204.146	-56.3521	1.5318	-17.504	41.969	-10.373	-0.939679	-1.06051	0.163459	1.27605	528.337	-6.82047	27.5997	0	0	-0.834636	73.0517
0	6.7045	0	0	7.87332	1.01064	-31.5392	-0.188752	-0.0692504	0.000806176	-20.2587	3.92E-15	-13.0177	0	0	0.00917358	3.83596	-33.0871	1.94686	298.945	363.742	708.608	425.07	425.07	425.07	15.7288	-59.6529	10.8355	134.629	417.094	266.514	204.146	204.146	204.146	-59.9458	1.47201	-18.1823	42.7176	-10.3411	-0.913111	-0.966916	0.212798	1.24149	529.11	-25.8714	21.2311	0	0	-0.682948	70.1056
0	6.67333	0	0	7.81745	1.0017	-31.3103	-0.214337	-0.0714988	-0.0130817	-22.5489	1.31E-15	-14.9529	0	0	0.00702778	3.95627	-33.3035	1.16153	300.499	363.042	713.864	424.154	424.154	424.154	15.9826	-63.2063	11.6085	163.736	417.482	261.775	204.146	204.146	204.146	-63.573	1.38774	-18.7063	43.2792	-10.2477	-0.43636	-0.790396	0.248096	1.2452	506.527	-39.5596	16.1778	0	0	-0.440393	66.6951
0	6.51085	0	0	7.60131	0.989435	-30.9946	-0.243461	-0.0698032	-0.0352106	-24.9669	1.31E-15	-15.856	0	0	0.00384465	4.16393	-33.215	-0.0417165	300.339	362.35	718.003	423.275	423.275	423.275	16.0577	-66.7822	12.2935	193.302	417.433	257.336	204.146	204.146	204.146	-67.2214	1.28539	-19.0428	43.6037	-10.0727	0.399285	-0.554743	0.262542	1.28519	466.634	-48.3692	14.0031	0	0	-0.16294	62.8043
0	6.21843	0	0	7.22793	0.973422	-30.5793	-0.275281	-0.0633763	-0.0665351	-27.3687	5.23E-15	-15.4529	0	0	-0.00059606	4.41442	-32.829	-1.54936	298.616	361.682	721.051	422.485	422.485	422.485	15.9387	-70.3709	12.8628	223.229	416.907	253.385	204.146	204.146	204.146	-70.8755	1.17203	-19.1688	43.6543	-9.80637	1.4813	-0.288712	0.253529	1.35546	416.999	-54.2355	15.3645	0	0	0.0921134	58.436
0	5.80549	0	0	6.71031	0.952917	-30.0422	-0.30781	-0.0517536	-0.107252	-29.4584	-4.57E-15	-13.5789	0	0	-0.00627332	4.65968	-32.1671	-3.22975	295.531	361.05	723.082	421.838	421.838	421.838	15.6238	-73.9583	13.2935	253.351	415.877	250.133	204.146	204.146	204.146	-74.5158	1.05436	-19.0745	43.4129	-9.44976	2.68668	-0.0116458	0.222732	1.4483	363.007	-59.8064	19.7122	0	0	0.289237	53.6251
0	5.29109	0	0	6.07298	0.926814	-29.3499	-0.338169	-0.0345692	-0.15679	-30.8487	6.21E-15	-10.1821	0	0	-0.0132592	4.85428	-31.2657	-4.94172	291.341	360.458	724.216	421.4	421.4	421.4	15.127	-77.5239	13.571	283.416	414.336	247.788	204.146	204.146	204.146	-78.118	0.938533	-18.7672	42.8818	-9.01441	3.88968	0.253357	0.171912	1.55206	311.604	-67.6956	25.1052	0	0	0.424694	48.4503
0	4.7036	0	0	5.35191	0.893747	-28.4592	-0.363081	-0.0117866	-0.214278	-31.1503	-2.29E-15	-5.36814	0	0	-0.0222102	4.96126	-30.1735	-6.54302	286.35	359.9	724.594	421.24	421.24	421.24	14.4772	-81.039	13.6948	313.088	412.301	246.524	204.146	204.146	204.146	-81.6516	0.831444	-18.2722	42.083	-8.52089	4.96901	0.486671	0.108935	1.65654	270.428	-78.2554	28.8492	0	0	0.521841	43.0392
0	4.07959	0	0	4.59296	0.852383	-27.3236	-0.379057	0.0161978	-0.278573	-30.0099	9.26E-15	0.580402	0	0	-0.0345386	4.95592	-28.9485	-7.89788	280.898	359.36	724.371	421.432	421.432	421.432	13.7146	-84.4665	13.682	341.958	409.817	246.457	204.146	204.146	204.146	-85.0795	0.742409	-17.6324	41.0546	-7.99568	5.81273	0.664895	0.0408521	1.74931	249.707	-90.5946	28.6939	0	0	0.620689	37.5595
0	3.46091	0	0	3.84802	0.801836	-25.9036	-0.382653	0.0482778	-0.348574	-27.1334	4.53E-15	7.18562	0	0	-0.05175	4.82757	-27.6536	-8.88522	275.339	358.818	723.7	422.033	422.033	422.033	12.885	-87.7615	13.5679	369.554	406.96	247.609	204.146	204.146	204.146	-88.359	0.683678	-16.9047	39.8461	-7.46796	6.32315	0.762018	-0.0250961	1.81782	261.906	-102.468	23.7593	0	0	0.765278	32.1982
0	2.89043	0	0	3.16868	0.742075	-24.1797	-0.370756	0.0825538	-0.422865	-22.298	4.74E-15	13.8098	0	0	-0.0740442	4.57937	-26.3513	-9.40779	270.02	358.253	722.724	423.079	423.079	423.079	12.0339	-90.8737	13.4006	395.376	403.832	249.892	204.146	204.146	204.146	-91.4434	0.668432	-16.1521	38.5131	-6.96625	6.42316	0.752917	-0.0830515	1.84976	319.355	-111.68	14.9938	0	0	0.992949	27.134
0	2.40589	0	0	2.59797	0.674202	-22.1637	-0.341498	0.116234	-0.49948	-15.436	-4.57E-15	19.7192	0	0	-0.0988735	4.22648	-25.0983	-9.40305	265.249	357.652	721.565	424.573	424.573	424.573	11.2018	-93.749	13.2307	418.922	400.547	253.094	204.146	204.146	204.146	-94.2828	0.706666	-15.4349	37.1127	-6.51543	6.06489	0.619673	-0.128979	1.83153	430.564	-116.745	4.54715	0	0	1.32403	22.5159
0	2.03338	0	0	2.16265	0.600484	-19.9068	-0.295288	0.146226	-0.575439	-6.74327	4.57E-15	24.2372	0	0	-0.120788	3.79337	-23.941	-8.85475	261.262	357.016	720.315	426.475	426.475	426.475	10.4223	-96.3302	13.0996	439.721	397.219	256.88	204.146	204.146	204.146	-96.8246	0.801216	-14.8015	35.6979	-6.13536	5.24055	0.358629	-0.159392	1.75712	596.434	-116.997	-5.394	0	0	1.75144	18.4535
0	1.78229	0	0	1.86884	0.524189	-17.5013	-0.235742	0.169584	-0.646734	3.2172	6.53E-16	26.8683	0	0	-0.133004	3.31053	-22.9112	-7.80263	258.2	356.36	719.034	428.71	428.71	428.71	9.72	-98.5593	13.0305	457.362	393.943	260.811	204.146	204.146	204.146	-99.0141	0.946441	-14.2809	34.3138	-5.8398	3.99191	-0.0138545	-0.17327	1.62885	807.054	-113.048	-13.6032	0	0	2.23269	15.0188
0	1.6436	0	0	1.70222	0.449266	-15.0753	-0.169447	0.18409	-0.70767	13.5384	-5.23E-15	27.387	0	0	-0.13029	2.81075	-22.0239	-6.34572	256.088	355.705	717.745	431.167	431.167	431.167	9.10949	-100.38	13.0255	471.522	390.775	264.381	204.146	204.146	204.146	-100.797	1.13065	-13.8807	32.993	-5.63547	2.41429	-0.46091	-0.173356	1.4618	1040.26	-106.172	-20.1407	0	0	2.69046	12.2527
0	1.59117	0	0	1.6316	0.379939	-12.78	-0.104811	0.188356	-0.751623	23.0903	0	25.829	0	0	-0.111417	2.32548	-21.2791	-4.63442	254.841	355.074	716.435	433.716	433.716	433.716	8.59406	-101.74	13.0685	481.98	387.727	267.074	204.146	204.146	204.146	-102.123	1.34074	-13.5884	31.7546	-5.5214	0.650518	-0.927508	-0.166227	1.27731	1263.87	-98.4931	-25.7459	0	0	3.0328	10.1692
0	1.5855	0	0	1.61391	0.320247	-10.7693	-0.0502529	0.182095	-0.772521	30.7032	-2.61E-15	22.4646	0	0	-0.0800385	1.88152	-20.665	-2.84951	254.288	354.47	715.067	436.219	436.219	436.219	8.16499	-102.599	13.1304	488.625	384.769	268.426	204.146	204.146	204.146	-102.948	1.56663	-13.3754	30.6065	-5.48924	-1.12743	-1.34905	-0.156685	1.10156	1442.09	-91.4441	-30.9833	0	0	3.18521	8.75778
0	1.57918	0	0	1.59966	0.273587	-9.1785	-0.0129933	0.166295	-0.766529	35.2832	-1.96E-15	17.7708	0	0	-0.0436108	1.49854	-20.1639	-1.17216	254.214	353.877	713.587	438.541	438.541	438.541	7.80204	-102.927	13.1745	491.464	381.831	268.087	204.146	204.146	204.146	-103.242	1.80329	-13.2017	29.5486	-5.52462	-2.74608	-1.66977	-0.148621	0.957609	1545.36	-85.729	-35.6864	0	0	3.11922	7.98533
0	1.52434	0	0	1.53972	0.242349	-8.10526	0.00148493	0.143533	-0.733635	35.8749	-6.53E-16	12.4393	0	0	-0.0111877	1.18845	-19.7576	0.244846	254.401	353.263	711.937	440.561	440.561	440.561	7.47607	-102.71	13.1609	490.605	378.824	265.864	204.146	204.146	204.146	-102.987	2.04929	-13.0202	28.5789	-5.60984	-4.05727	-1.85305	-0.138064	0.865444	1557.32	-79.2649	-39.1046	0	0	2.85426	7.8004
0	1.38261	0	0	1.39486	0.227731	-7.60101	-0.0101127	0.117721	-0.676784	31.7721	-1.63E-15	7.34634	0	0	0.00941741	0.95615	-19.4318	1.29615	254.672	352.593	710.069	442.177	442.177	442.177	7.15448	-101.957	13.0497	486.246	375.655	261.755	204.146	204.146	204.146	-102.191	2.30236	-12.7818	27.6971	-5.72619	-4.95672	-1.88295	-0.120182	0.8368	1474.85	-68.8018	-40.3962	0	0	2.43513	8.14098
0	1.13733	0	0	1.1476	0.229708	-7.66928	-0.0484353	0.0936859	-0.600194	22.7076	-1.14E-15	3.47525	0	0	0.0147255	0.800856	-19.1778	1.93127	254.902	351.846	707.952	443.308	443.308	443.308	6.80869	-100.705	12.8061	478.648	372.253	255.952	204.146	204.146	204.146	-100.889	2.55387	-12.4423	26.9077	-5.85529	-5.39253	-1.76082	-0.0848906	0.874925	1304.64	-49.1342	-39.1494	0	0	1.9136	8.943
0	0.805231	0	0	0.813703	0.247108	-8.26916	-0.110051	0.0760602	-0.507893	9.19258	-3.74E-15	1.68951	0	0	0.00844832	0.716678	-18.9934	2.15367	255.036	351.022	705.583	443.894	443.894	443.894	6.42116	-99.0268	12.4074	468.129	368.598	248.839	204.146	204.146	204.146	-99.1587	2.78621	-11.9716	26.2217	-5.97855	-5.36646	-1.50165	-0.0238366	0.971199	1060.34	-16.3192	-35.5974	0	0	1.3444	10.147
0	0.442605	0	0	0.448537	0.277752	-9.32112	-0.186446	0.0681183	-0.403834	-7.2624	-3.88E-15	2.43712	0	0	0.00181092	0.692248	-18.8826	2.01535	255.075	350.139	702.985	443.897	443.897	443.897	5.98853	-97.0338	11.8529	455.062	364.738	240.946	204.146	204.146	204.146	-97.1152	2.97696	-11.3631	25.6575	-6.07559	-4.93135	-1.13929	0.0693337	1.10519	764.07	30.7329	-30.5713	0	0	0.794459	11.7013
0	0.140147	0	0	0.14264	0.318687	-10.7164	-0.263282	0.0702115	-0.293708	-24.1539	6.78E-15	5.46489	0	0	0.00871542	0.71011	-18.854	1.60726	255.067	349.228	700.209	443.298	443.298	443.298	5.5199	-94.8713	11.1733	439.885	360.797	232.888	204.146	204.146	204.146	-94.9086	3.11072	-10.6408	25.2396	-6.1223	-4.18369	-0.735901	0.191955	1.24835	451.386	87.5776	-25.245	0	0	0.344939	13.5612
0	0.00211104	0	0	0.00215806	0.36658	-12.3326	-0.322575	0.0787301	-0.187307	-38.4686	4.08E-16	9.7501	0	0	0.0364211	0.747679	-18.9176	1.04254	255.073	348.323	697.317	442.107	442.107	442.107	5.03174	-92.6969	10.4348	423.1	356.962	225.255	204.146	204.146	204.146	-92.6993	3.19251	-9.85837	24.9965	-6.09032	-3.24763	-0.379715	0.329303	1.37318	171.726	143.966	-20.7252	0	0	0.0632811	15.6854
0	0.113308	0	0	0.116791	0.418251	-14.0541	-0.351005	0.0872154	-0.096309	-47.8586	-7.80E-15	13.8114	0	0	0.0788988	0.780317	-19.0803	0.432613	255.129	347.459	694.365	440.37	440.37	440.37	4.54249	-90.6486	9.72741	405.237	353.436	218.495	204.146	204.146	204.146	-90.6246	3.25191	-9.08753	24.9552	-5.94923	-2.25013	-0.148673	0.464044	1.46469	-28.0283	189.406	-17.6736	0	0	-0.047117	18.0296
0	0.513355	0	0	0.53347	0.471104	-15.7886	-0.350209	0.0900967	-0.0293136	-51.9562	-4.08E-16	16.3705	0	0	0.121199	0.785464	-19.3398	-0.135332	255.201	346.664	691.382	438.169	438.169	438.169	4.06811	-88.8185	9.13985	386.783	350.386	212.841	204.146	204.146	204.146	-88.7742	3.33283	-8.39682	25.1334	-5.6716	-1.29823	-0.0737179	0.577609	1.53039	-124.579	217.522	-16.1123	0	0	-0.0621199	20.5408
0	1.1983	0	0	1.25628	0.523316	-17.4734	-0.330373	0.0850745	0.012688	-51.7722	-6.37E-15	16.8222	0	0	0.150044	0.746344	-19.6806	-0.610037	255.179	345.97	688.36	435.626	435.626	435.626	3.61785	-87.2533	8.73703	368.123	347.905	208.327	204.146	204.146	204.146	-87.1918	3.47757	-7.83389	25.5337	-5.24068	-0.466322	-0.12875	0.652071	1.58623	-126.826	227.315	-15.5515	0	0	-0.0862064	23.1536
0	2.13662	0	0	2.26074	0.57371	-19.0705	-0.298493	0.0724605	0.0345107	-48.3567	4.08E-15	15.225	0	0	0.158998	0.654257	-20.0733	-0.973342	254.882	345.41	685.255	432.889	432.889	432.889	3.19124	-85.9686	8.55042	349.525	346.006	204.86	204.146	204.146	204.146	-85.8903	3.7166	-7.418	26.1401	-4.6584	0.204343	-0.244231	0.672242	1.64496	-66.5869	220.55	-15.245	0	0	-0.178193	25.792
0	3.27706	0	0	3.50015	0.621434	-20.5551	-0.260145	0.0550684	0.042588	-42.808	-2.12E-15	12.2057	0	0	0.149367	0.509113	-20.4778	-1.2277	254.1	345.014	682	430.119	430.119	430.119	2.77859	-84.9536	8.57833	331.143	344.632	202.271	204.146	204.146	204.146	-84.8572	4.06437	-7.14139	26.9186	-3.95038	0.697909	-0.348476	0.629103	1.71256	19.7999	200.209	-14.5248	0	0	-0.323045	28.3755
0	4.55466	0	0	4.91004	0.665756	-21.9086	-0.2242	0.0372615	0.0421312	-36.6084	-2.94E-15	8.69146	0	0	0.128722	0.318642	-20.8489	-1.3844	252.634	344.806	678.533	427.47	427.47	427.47	2.36687	-84.1748	8.79343	313.051	343.686	200.352	204.146	204.146	204.146	-84.0584	4.51872	-6.97828	27.8187	-3.16552	1.01698	-0.385343	0.527437	1.79469	101.502	171.137	-13.1836	0	0	-0.457814	30.8275
0	5.90479	0	0	6.42247	0.706103	-23.1188	-0.195488	0.0213228	0.0367244	-30.7536	-3.76E-15	5.35506	0	0	0.104602	0.0964939	-21.1412	-1.4567	250.331	344.793	674.813	425.067	425.067	425.067	1.94603	-83.5878	9.15574	295.261	343.061	198.906	204.146	204.146	204.146	-83.4498	5.06495	-6.8974	28.7753	-2.36789	1.17826	-0.33139	0.381531	1.8936	160.302	136.862	-11.2074	0	0	-0.520149	33.0823
0	7.2723	0	0	7.97608	0.742094	-24.1802	-0.174104	0.0077912	0.0288709	-25.6563	1.80E-15	2.54925	0	0	0.0818562	-0.14055	-21.3149	-1.4584	247.098	344.962	670.833	423	423	423	1.51163	-83.1465	9.62204	277.753	342.661	197.77	204.146	204.146	204.146	-82.9859	5.68084	-6.86952	29.7132	-1.62229	1.2098	-0.192033	0.210327	2.00662	189.805	99.6217	-8.63682	0	0	-0.483254	35.0904
0	8.61277	0	0	9.51828	0.77352	-25.0928	-0.160137	-0.00274841	0.0203513	-21.6299	-1.88E-15	0.469116	0	0	0.0634936	-0.375324	-21.3388	-1.40499	242.911	345.279	666.63	421.322	421.322	421.322	1.06547	-82.8063	10.1502	260.491	342.405	196.824	204.146	204.146	204.146	-82.623	6.33996	-6.87025	30.5518	-0.979607	1.14763	0.00799651	0.0273422	2.12983	191.95	60.797	-5.75738	0	0	-0.363054	36.8206
0	9.89396	0	0	11.008	0.800303	-25.86	-0.151909	-0.0104826	0.0122134	-18.6764	-7.96E-16	-0.907824	0	0	0.0499871	-0.591791	-21.1918	-1.31415	237.8	345.694	662.275	420.061	420.06	420.06	0.615643	-82.5279	10.7034	243.43	342.236	195.988	204.146	204.146	204.146	-82.3232	7.01477	-6.88253	31.2112	-0.470561	1.03275	0.235501	-0.15529	2.25764	174.053	21.3512	-2.85077	0	0	-0.204636	38.2579
0	11.0951	0	0	12.4158	0.822436	-26.4866	-0.147467	-0.0158608	0.00476374	-16.664	-4.06E-15	-1.71389	0	0	0.0405955	-0.776028	-20.8624	-1.20433	231.834	346.147	657.866	419.226	419.226	419.225	0.175346	-82.2807	11.2515	226.53	342.117	195.214	204.146	204.146	204.146	-82.0566	7.67858	-6.89671	31.6164	-0.106638	0.907602	0.448927	-0.320363	2.38194	147.467	-16.6466	-0.188258	0	0	-0.0590162	39.4001
0	12.2041	0	0	13.7217	0.839941	-26.9774	-0.145954	-0.0194343	-0.00212863	-15.491	-3.79E-15	-2.12355	0	0	0.0343627	-0.917567	-20.3461	-1.09273	225.092	346.575	653.511	418.82	418.82	418.82	-0.239227	-82.043	11.7705	209.751	342.027	194.478	204.146	204.146	204.146	-81.802	8.30665	-6.90903	31.7036	0.116696	0.811928	0.610931	-0.447314	2.49618	123.265	-50.3028	2.00451	0	0	0.0463995	40.2522
0	13.216	0	0	14.9139	0.852901	-27.338	-0.145988	-0.0218529	-0.00870436	-14.9154	1.74E-15	-2.31483	0	0	0.0300216	-1.01128	-19.6442	-0.993536	217.645	346.921	649.317	418.834	418.834	418.834	-0.612052	-81.8026	12.2424	193.06	341.957	193.774	204.146	204.146	204.146	-81.5476	8.87764	-6.9194	31.4274	0.216388	0.778163	0.693879	-0.516947	2.5901	110.025	-76.8412	3.63958	0	0	0.119364	40.8226
0	14.1294	0	0	15.9859	0.861521	-27.5765	-0.146763	-0.0236775	-0.015255	-14.702	-2.81E-15	-2.42203	0	0	0.0265945	-1.05919	-18.7617	-0.916914	209.542	347.14	645.382	419.243	419.243	419.243	-0.929783	-81.5547	12.6538	176.429	341.905	193.107	204.146	204.146	204.146	-81.2882	9.37461	-6.92911	30.7692	0.218678	0.827095	0.68063	-0.520447	2.6545	113.162	-94.5615	4.70474	0	0	0.195216	41.1199
0	14.9432	0	0	16.9331	0.866194	-27.7054	-0.148013	-0.0252338	-0.0215642	-14.6492	-9.19E-17	-2.51088	0	0	0.0234386	-1.07071	-17.7076	-0.870003	200.795	347.202	641.789	419.999	419.999	419.999	-1.18347	-81.2987	12.9956	159.83	341.869	192.488	204.146	204.146	204.146	-81.023	9.78585	-6.93925	29.743	0.155674	0.966759	0.578775	-0.464235	2.68222	131.202	-103.432	5.33468	0	0	0.307436	41.1526
0	15.6553	0	0	17.7518	0.867477	-27.7408	-0.149164	-0.0267535	-0.0270016	-14.5217	-1.53E-16	-2.60251	0	0	0.0200721	-1.06149	-16.4944	-0.856955	191.393	347.089	638.607	421.025	421.025	421.025	-1.36853	-81.0357	13.2626	143.239	341.846	191.93	204.146	204.146	204.146	-80.7527	10.1048	-6.95043	28.3958	0.0606404	1.19291	0.419388	-0.370681	2.67134	156.601	-105.18	5.76329	0	0	0.455723	40.9302
0	16.261	0	0	18.4365	0.865915	-27.6977	-0.150544	-0.0284409	-0.0309708	-14.2021	3.58E-15	-2.69841	0	0	0.016378	-1.05028	-15.1383	-0.876861	181.315	346.798	635.893	422.222	422.222	422.222	-1.48273	-80.7649	13.4515	126.634	341.834	191.443	204.146	204.146	204.146	-80.4763	10.3278	-6.96282	26.7997	-0.0385056	1.49041	0.245043	-0.269756	2.62876	179.449	-102.35	6.24594	0	0	0.602283	40.4645
0	16.7534	0	0	18.9791	0.861829	-27.585	-0.152499	-0.0303942	-0.0332886	-13.6064	4.27E-15	-2.78777	0	0	0.012392	-1.05483	-13.6583	-0.92103	170.546	346.336	633.696	423.475	423.475	423.475	-1.52426	-80.4821	13.5595	110.001	341.826	191.034	204.146	204.146	204.146	-80.1893	10.452	-6.97632	25.0394	-0.124836	1.83521	0.0926245	-0.187344	2.56914	192.138	-97.0256	6.94433	0	0	0.699881	39.772
0	17.1235	0	0	19.3684	0.85518	-27.4011	-0.155038	-0.0325651	-0.0339724	-12.6567	-3.49E-15	-2.85208	0	0	0.00827791	-1.08777	-12.0753	-0.972155	159.101	345.717	632.059	424.676	424.676	424.676	-1.49005	-80.1778	13.5824	93.3311	341.815	190.712	204.146	204.146	204.146	-79.8824	10.4734	-6.99062	23.1983	-0.19466	2.19713	-0.0118908	-0.136576	2.51098	190.442	-90.1437	7.90824	0	0	0.717546	38.8743
0	17.3594	0	0	19.5885	0.845566	-27.1342	-0.158598	-0.034827	-0.0332566	-11.3805	-2.00E-15	-2.87534	0	0	0.00437415	-1.15398	-10.4104	-1.00564	147.027	344.964	631.02	425.737	425.737	425.737	-1.37494	-79.8357	13.5141	76.6234	341.797	190.481	204.146	204.146	204.146	-79.5391	10.3857	-7.00524	21.3476	-0.256128	2.54247	-0.0564951	-0.11615	2.46942	173.852	-81.3772	9.01499	0	0	0.652925	37.7983
0	17.446	0	0	19.6201	0.83234	-26.7648	-0.163085	-0.0367393	-0.0315779	-9.81761	4.08E-16	-2.81563	0	0	0.00103044	-1.24989	-8.68358	-0.993434	134.404	344.108	630.608	426.602	426.602	426.602	-1.17286	-79.4313	13.3474	59.8802	341.762	190.345	204.146	204.146	204.146	-79.1354	10.182	-7.0196	19.5382	-0.325747	2.83721	-0.0457928	-0.115071	2.45283	145.784	-69.743	9.98743	0	0	0.530986	36.5738
0	17.3647	0	0	19.4407	0.814799	-26.2712	-0.168251	-0.0374782	-0.0295413	-8.05869	-4.08E-15	-2.59245	0	0	-0.00149182	-1.36442	-6.91239	-0.910004	121.339	343.187	630.847	427.251	427.251	427.251	-0.878994	-78.9333	13.076	43.1074	341.707	190.306	204.146	204.146	204.146	-78.6404	9.85712	-7.03291	17.7991	-0.424337	3.05158	0.00741664	-0.120038	2.46038	111.119	-54.5036	10.515	0	0	0.385446	35.2317
0	17.094	0	0	19.0281	0.792405	-25.6348	-0.173815	-0.0361631	-0.0277041	-6.24436	-2.33E-15	-2.1193	0	0	-0.00318694	-1.48113	-5.11159	-0.738349	107.958	342.249	631.746	427.7	427.7	427.7	-0.492177	-78.3049	12.698	26.3115	341.626	190.363	204.146	204.146	204.146	-78.0177	9.41145	-7.04488	16.1388	-0.573657	3.16455	0.0876091	-0.116898	2.48556	74.4467	-34.8201	10.3358	0	0	0.244628	33.8012
0	16.6119	0	0	18.3637	0.764947	-24.8452	-0.178705	-0.0323875	-0.0264236	-4.44955	1.51E-15	-1.35744	0	0	-0.00422749	-1.58129	-3.2929	-0.474575	94.3885	341.346	633.306	427.989	427.989	427.989	-0.0172825	-77.5074	12.2184	9.49731	341.524	190.515	204.146	204.146	204.146	-77.2295	8.85376	-7.05624	14.549	-0.792649	3.16663	0.182962	-0.0979164	2.51795	38.1124	-11.3724	9.47727	0	0	0.122081	32.3087
0	15.8977	0	0	17.4347	0.732632	-23.9028	-0.181697	-0.0262792	-0.0259466	-2.71536	6.64E-16	-0.327722	0	0	-0.00479284	-1.64719	-1.4653	-0.129488	80.7596	340.53	635.512	428.176	428.176	428.176	0.533685	-76.5046	11.6512	-7.33328	341.41	190.756	204.146	204.146	204.146	-76.2394	8.20281	-7.06919	13.0104	-1.09428	3.06015	0.286313	-0.0611276	2.54618	2.26835	14.3009	8.11808	0	0	0.0180121	30.7764
0	14.9337	0	0	16.2355	0.696076	-22.82	-0.181977	-0.0185743	-0.0262655	-1.08559	-4.37E-15	0.875563	0	0	-0.00492157	-1.66484	0.364272	0.273064	67.1934	339.853	638.34	428.33	428.33	428.33	1.14209	-75.2645	11.0184	-24.1825	341.3	191.074	204.146	204.146	204.146	-75.0159	7.48675	-7.08727	11.4976	-1.48308	2.85772	0.396151	-0.0127295	2.55827	-35.3836	39.2557	6.55887	0	0	-0.0805628	29.2229
0	13.7073	0	0	14.7673	0.656223	-21.6196	-0.179333	-0.0101428	-0.0276426	0.383463	-1.63E-16	2.12838	0	0	-0.00454019	-1.62568	2.1899	0.700858	53.808	339.359	641.754	428.524	428.524	428.524	1.78453	-73.7629	10.3489	-41.0567	341.212	191.45	204.146	204.146	204.146	-73.5339	6.74078	-7.11494	9.98363	-1.95484	2.57904	0.513317	0.0401189	2.54761	-77.6172	61.0095	5.00341	0	0	-0.191665	27.6643
0	12.2123	0	0	13.0377	0.614236	-20.333	-0.173876	-0.00162734	-0.0303051	1.64137	-4.90E-15	3.30962	0	0	-0.00352226	-1.52712	4.00527	1.11971	40.7221	339.079	645.702	428.829	428.829	428.829	2.43565	-71.9833	9.67453	-57.9677	341.166	191.858	204.146	204.146	204.146	-71.776	6.0035	-7.15677	8.4446	-2.49716	2.2465	0.638125	0.0918061	2.50941	-126.891	78.0867	3.50779	0	0	-0.333671	26.1169
0	10.4497	0	0	11.059	0.571393	-18.9977	-0.166575	0.0064049	-0.0343422	2.56968	4.25E-15	4.28475	0	0	-0.0020181	-1.37233	5.80205	1.4999	28.0603	339.034	650.122	429.31	429.31	429.31	3.07125	-69.9173	9.02673	-74.9335	341.18	192.272	204.146	204.146	204.146	-69.7321	5.31266	-7.21641	6.86302	-3.09074	1.8807	0.772046	0.138421	2.44314	-185.576	89.7905	2.02888	0	0	-0.523537	24.5996
0	8.42847	0	0	8.8483	0.528972	-17.6541	-0.158726	0.0137176	-0.0395895	3.02269	-4.90E-15	4.9344	0	0	-0.000624276	-1.16928	7.56833	1.82173	15.9588	339.227	654.932	430.024	430.024	430.024	3.671	-67.5636	8.4329	-91.9777	341.268	192.667	204.146	204.146	204.146	-67.3994	4.70118	-7.29575	5.23048	-3.71163	1.49662	0.916703	0.178752	2.34964	-255.491	96.4564	0.434314	0	0	-0.77174	23.1361
0	6.16711	0	0	6.42783	0.488153	-16.342	-0.151838	0.0200615	-0.0459176	2.83816	-3.59E-15	5.13189	0	0	-0.000399426	-0.929216	9.28731	2.07869	4.57004	339.649	660.032	431.017	431.017	431.017	4.21979	-64.9287	7.91298	-109.125	341.446	193.03	204.146	204.146	204.146	-64.7821	4.19377	-7.39372	3.54914	-4.33335	1.10161	1.07005	0.212441	2.23112	-336.533	98.8217	-1.41596	0	0	-1.07491	21.7573
0	3.69402	0	0	3.82626	0.449934	-15.0972	-0.147437	0.0249087	-0.0528764	1.86996	-9.80E-16	4.74093	0	0	-0.00268595	-0.664938	10.9369	2.27757	-5.93824	340.281	665.302	432.319	432.319	432.319	4.70757	-62.0263	7.47675	-126.398	341.722	193.365	204.146	204.146	204.146	-61.8928	3.80456	-7.50487	1.83256	-4.92953	0.695864	1.22962	0.237258	2.08909	-427.854	96.9289	-3.53956	0	0	-1.41851	20.5021
0	1.04772	0	0	1.07956	0.415041	-13.9479	-0.147276	0.0275766	-0.0600988	-0.0119369	3.59E-15	3.66008	0	0	-0.00902297	-0.389077	12.4897	2.43588	-15.3864	341.093	670.598	433.941	433.941	433.941	5.12744	-58.878	7.12196	-143.802	342.1	193.7	204.146	204.146	204.146	-58.752	3.53559	-7.61768	0.105279	-5.47672	0.274198	1.38918	0.249759	1.92716	-526.644	90.5701	-5.87211	0	0	-1.77105	19.4168
0	-1.72362	0	0	-1.76835	0.383884	-12.9118	-0.152529	0.0277034	-0.0674337	-2.82553	1.14E-15	1.90444	0	0	-0.0204116	-0.112519	13.9148	2.57744	-23.5911	342.049	675.763	435.866	435.866	435.866	5.4729	-55.5137	6.83392	-161.324	342.573	194.087	204.146	204.146	204.146	-55.3893	3.37663	-7.71347	-1.59842	-5.95723	-0.171011	1.5408	0.246038	1.74948	-628.513	79.666	-8.26189	0	0	-2.08692	18.5533
0	-4.56495	0	0	-4.66709	0.356543	-11.9955	-0.163222	0.0257161	-0.0754115	-6.43061	-2.86E-15	-0.326218	0	0	-0.0366596	0.156643	15.1795	2.72681	-30.3772	343.112	680.622	438.057	438.057	438.057	5.73546	-51.9703	6.58681	-178.914	343.125	194.603	204.146	204.146	204.146	-51.8426	3.30584	-7.76661	-3.2372	-6.36132	-0.646558	1.67128	0.223243	1.56104	-726.048	64.8468	-10.497	0	0	-2.3075	17.9657
0	-7.4192	0	0	-7.56399	0.332867	-11.1968	-0.178809	0.0222634	-0.0847165	-10.6343	2.29E-15	-2.71096	0	0	-0.0565917	0.413579	16.2522	2.90328	-35.5916	344.245	684.997	440.452	440.452	440.452	5.90405	-48.2878	6.34662	-196.494	343.728	195.345	204.146	204.146	204.146	-48.154	3.29129	-7.74713	-4.766	-6.6887	-1.15447	1.7681	0.180903	1.36935	-811.241	47.4063	-12.2946	0	0	-2.38127	17.7059
0	-10.2326	0	0	-10.4091	0.312577	-10.5089	-0.198679	0.0183672	-0.0960194	-15.2999	3.27E-15	-4.81923	0	0	-0.0788495	0.656576	17.1056	3.11564	-39.1179	345.419	688.717	442.974	442.975	442.974	5.96552	-44.5065	6.07518	-213.955	344.353	196.418	204.146	204.146	204.146	-44.3666	3.29361	-7.62438	-6.14039	-6.9488	-1.68828	1.82019	0.124253	1.1836	-876.476	29.7012	-13.3144	0	0	-2.27856	17.8179
0	-12.9584	0	0	-13.1588	0.295422	-9.92489	-0.222576	0.0153575	-0.109996	-20.433	-4.57E-15	-6.16793	0	0	-0.102556	0.88598	17.7196	3.35826	-40.8896	346.611	691.629	445.542	445.542	445.542	5.90711	-40.6637	5.73488	-231.166	344.973	197.935	204.146	204.146	204.146	-40.5214	3.26929	-7.37226	-7.32148	-7.15885	-2.22962	1.81986	0.0626839	1.01528	-915.627	14.7552	-13.251	0	0	-2.00297	18.3327
0	-15.557	0	0	-15.7763	0.281341	-9.44392	-0.25055	0.0145673	-0.126242	-26.1765	0	-6.31895	0	0	-0.127121	1.1028	18.0834	3.60935	-40.8991	347.813	693.606	448.078	448.078	448.078	5.72044	-36.7947	5.29311	-247.975	345.572	200.016	204.146	204.146	204.146	-36.6568	3.17439	-6.97502	-8.27994	-7.34042	-2.74656	1.77013	0.00864584	0.87456	-927.737	5.68008	-11.9007	0	0	-1.59755	19.2651
0	-17.9928	0	0	-18.2289	0.270579	-9.07542	-0.283086	0.0170249	-0.14342	-32.7656	-2.61E-15	-4.97143	0	0	-0.151447	1.30738	18.1967	3.83271	-39.1987	349.023	694.566	450.514	450.514	450.514	5.40601	-32.936	4.72585	-264.208	346.156	202.783	204.146	204.146	204.146	-32.8116	2.9684	-6.43256	-8.99922	-7.51466	-3.19476	1.68624	-0.0285275	0.770319	-918.069	4.26033	-9.28084	0	0	-1.1294	20.6113
0	-20.2277	0	0	-20.4817	0.263722	-8.84022	-0.320382	0.0230682	-0.158559	-40.3628	-6.53E-15	-2.05233	0	0	-0.172403	1.49925	18.0697	3.98355	-35.8928	350.252	694.466	452.802	452.802	452.802	4.97659	-29.1314	4.02016	-279.654	346.757	206.357	204.146	204.146	204.146	-29.0294	2.61835	-5.76371	-9.47683	-7.69832	-3.5229	1.59274	-0.0408038	0.706336	-898.022	11.0514	-5.67194	0	0	-0.664212	22.3511
0	-22.2166	0	0	-22.4935	0.261592	-8.76712	-0.361527	0.0319509	-0.168675	-48.8788	4.90E-15	2.21838	0	0	-0.183943	1.6777	17.721	4.01746	-31.1216	351.517	693.307	454.911	454.911	454.911	4.4581	-25.4358	3.17625	-294.059	347.434	210.841	204.146	204.146	204.146	-25.363	2.10403	-5.00582	-9.72318	-7.90043	-3.68143	1.51312	-0.0265099	0.681052	-880.014	24.08	-1.53541	0	0	-0.241886	24.4511
0	-23.9059	0	0	-24.2148	0.265071	-8.88653	-0.404249	0.0432323	-0.170619	-57.8841	-1.47E-15	7.4772	0	0	-0.178039	1.84291	17.1748	3.90055	-25.0393	352.839	691.126	456.821	456.821	456.821	3.88751	-21.9166	2.20953	-307.121	348.266	216.296	204.146	204.146	204.146	-21.8753	1.4237	-4.21055	-9.7581	-8.12075	-3.63339	1.46459	0.013026	0.685355	-875.35	41.2656	2.5112	0	0	0.129224	26.8695
0	-25.2373	0	0	-25.5916	0.274916	-9.22401	-0.445324	0.0560207	-0.162759	-66.65	-8.33E-15	13.1755	0	0	-0.14742	1.99681	16.4571	3.61829	-17.7937	354.238	687.992	458.514	458.514	458.514	3.31019	-18.6491	1.15268	-318.509	349.337	222.716	204.146	204.146	204.146	-18.6369	0.599011	-3.43795	-9.60546	-8.34995	-3.36427	1.44741	0.0686245	0.709853	-888.52	59.1888	6.01085	0	0	0.46413	29.5609
0	-26.1556	0	0	-26.5727	0.291644	-9.79599	-0.480768	0.0694501	-0.144584	-74.2395	-4.08E-15	18.6961	0	0	-0.0892514	2.1435	15.5914	3.17975	-9.51036	355.735	684	459.965	459.965	459.965	2.77688	-15.708	0.0554642	-327.886	350.732	230.021	204.146	204.146	204.146	-15.7189	-0.323822	-2.74975	-9.28682	-8.57236	-2.88697	1.45026	0.125871	0.742086	-918.447	74.4612	8.80975	0	0	0.78752	32.4802
0	-26.6199	0	0	-27.1203	0.315472	-10.6073	-0.506702	0.0821635	-0.118311	-79.7411	1.24E-14	23.3884	0	0	-0.00832464	2.2889	14.5962	2.61655	-0.285994	357.341	679.269	461.13	461.13	461.13	2.3405	-13.1568	-1.01915	-334.952	352.517	238.053	204.146	204.146	204.146	-13.1835	-1.27843	-2.20328	-8.81563	-8.77049	-2.24099	1.44745	0.169741	0.778735	-955.753	84.5709	11.0339	0	0	1.12205	35.5849
0	-26.6141	0	0	-27.2197	0.34632	-11.6512	-0.52026	0.092258	-0.0871525	-82.5338	9.47E-15	26.6524	0	0	0.082739	2.44003	13.4824	1.97594	9.80897	359.059	673.94	461.939	461.939	461.939	2.05155	-11.0368	-2.00429	-339.475	354.744	246.598	204.146	204.146	204.146	-11.0744	-2.1897	-1.84594	-8.19281	-8.92958	-1.48496	1.41355	0.187249	0.819564	-988.918	87.9057	13.0452	0	0	1.48484	38.836
0	-26.1529	0	0	-26.8848	0.383828	-12.9099	-0.520371	0.0975524	-0.0550962	-82.4989	7.19E-15	28.0288	0	0	0.167339	2.60391	12.2537	1.31077	20.7205	360.875	668.171	462.304	462.304	462.304	1.95173	-9.36176	-2.84124	-341.317	357.438	255.415	204.146	204.146	204.146	-9.4092	-2.98864	-1.71061	-7.40454	-9.04156	-0.685411	1.32572	0.171488	0.872025	-1005.37	84.2811	15.1313	0	0	1.88168	42.1989
0	-25.281	0	0	-26.1563	0.427374	-14.3555	-0.508573	0.0965449	-0.0248662	-80.1225	5.31E-15	27.3242	0	0	0.23136	2.78672	10.9064	0.667976	32.3977	362.764	662.141	462.122	462.122	462.122	2.06651	-8.11924	-3.49032	-340.438	360.597	264.267	204.146	204.146	204.146	-8.17998	-3.62608	-1.81139	-6.42266	-9.1075	0.096207	1.17842	0.123384	0.942356	-998.552	74.9982	17.3545	0	0	2.30864	45.6429
0	-24.0641	0	0	-25.093	0.476105	-15.9512	-0.488096	0.0890252	0.00236459	-76.2808	8.98E-15	24.6661	0	0	0.268236	2.99306	9.4325	0.0788692	44.7799	364.688	656.041	461.297	461.297	461.297	2.39962	-7.28	-3.9359	-336.883	364.185	272.937	204.146	204.146	204.146	-7.36021	-4.07953	-2.14151	-5.20773	-9.13822	0.814678	0.976815	0.0535504	1.03719	-966.355	62.8941	19.4823	0	0	2.74437	49.1397
0	-22.5765	0	0	-23.7592	0.529005	-17.6551	-0.462412	0.075803	0.0270062	-71.8868	1.01E-14	20.4369	0	0	0.279443	3.22573	7.82127	-0.448525	57.7874	366.603	650.07	459.753	459.753	459.753	2.93236	-6.81027	-4.18407	-330.749	368.14	281.24	204.146	204.146	204.146	-6.9164	-4.35155	-2.67435	-3.71374	-9.15305	1.44975	0.743062	-0.0229845	1.15823	-912.95	50.8165	21.2011	0	0	3.15719	52.662
0	-20.8897	0	0	-22.215	0.584911	-19.4214	-0.433573	0.0583725	0.0499423	-67.5333	2.61E-15	15.1881	0	0	0.271326	3.48593	6.06314	-0.932533	71.3162	368.465	644.419	457.459	457.459	457.459	3.62679	-6.68194	-4.25469	-322.166	372.376	289.016	204.146	204.146	204.146	-6.81844	-4.4616	-3.36715	-1.8953	-9.17755	2.00992	0.504931	-0.0878926	1.30619	-844.071	40.8297	22.355	0	0	3.50525	56.1808
0	-19.0658	0	0	-20.51	0.642523	-21.2022	-0.401957	0.038765	0.0719078	-63.3846	6.53E-15	9.56326	0	0	0.251456	3.77402	4.15275	-1.4158	85.2393	370.232	639.268	454.447	454.447	454.447	4.43221	-6.87739	-4.17226	-311.273	376.789	296.123	204.146	204.146	204.146	-7.04533	-4.43601	-4.16705	0.284077	-9.23965	2.53163	0.2981	-0.126471	1.47873	-767.748	33.2579	22.9241	0	0	3.7553	59.6641
0	-17.1556	0	0	-18.6821	0.700358	-22.9478	-0.367139	0.0190158	0.092728	-59.3046	3.92E-15	4.17977	0	0	0.226315	4.09082	2.092	-1.95584	99.4161	371.873	634.765	450.833	450.833	450.833	5.2934	-7.38867	-3.9584	-298.219	381.274	302.429	204.146	204.146	204.146	-7.5854	-4.29964	-5.01884	2.84264	-9.36571	3.07139	0.162207	-0.128487	1.67403	-692.915	26.7032	23.2061	0	0	3.89585	63.0761
0	-15.1984	0	0	-16.7592	0.756749	-24.6075	-0.32905	0.00066262	0.111552	-55.0813	-9.15E-15	-0.475235	0	0	0.200491	4.43839	-0.108008	-2.60784	113.71	373.367	631.026	446.812	446.812	446.812	6.15869	-8.21396	-3.62846	-283.161	385.737	307.819	204.146	204.146	204.146	-8.43354	-4.07157	-5.87266	5.77073	-9.57523	3.69032	0.135303	-0.0922618	1.88608	-629.106	18.6602	23.714	0	0	3.94764	66.3773
0	-13.2241	0	0	-14.762	0.809866	-26.1316	-0.288229	-0.0153118	0.126485	-50.5584	-1.31E-15	-4.08872	0	0	0.17655	4.81943	-2.42644	-3.40276	128.011	374.704	628.126	442.655	442.655	442.655	6.98588	-9.35342	-3.19183	-266.267	390.099	312.19	204.146	204.146	204.146	-9.58754	-3.76457	-6.68968	9.02314	-9.87605	4.43297	0.241318	-0.0205463	2.10929	-582.458	7.64857	24.9259	0	0	3.94113	69.5255
0	-11.2549	0	0	-12.7082	0.857858	-27.4753	-0.24607	-0.0284737	0.135898	-45.7204	5.23E-15	-6.53627	0	0	0.155325	5.23396	-4.83391	-4.32809	142.256	375.879	626.118	438.668	438.668	438.668	7.74494	-10.806	-2.65606	-247.713	394.308	315.467	204.146	204.146	204.146	-11.0449	-3.38881	-7.4445	12.5153	-10.2594	5.30668	0.475206	0.0744363	2.33177	-553.655	-6.98602	27.1861	0	0	3.88695	72.4759
0	-9.30927	0	0	-10.6175	0.899092	-28.6042	-0.204422	-0.0382338	0.138111	-40.6621	3.92E-15	-7.80015	0	0	0.136461	5.67444	-7.29509	-5.32015	156.434	376.888	625.036	435.148	435.148	435.148	8.41823	-12.5667	-2.03231	-227.679	398.328	317.608	204.146	204.146	204.146	-12.8007	-2.95708	-8.12468	16.1267	-10.6984	6.26946	0.798956	0.17884	2.54208	-536.562	-23.3659	30.2567	0	0	3.75601	75.1819
0	-7.40501	0	0	-8.51579	0.932494	-29.5013	-0.165656	-0.0444135	0.132804	-35.5802	-1.31E-15	-7.99785	0	0	0.119017	6.12135	-9.77239	-6.27194	170.573	377.719	624.924	432.332	432.332	432.332	8.99962	-14.6247	-1.33985	-206.345	402.148	318.608	204.146	204.146	204.146	-14.8454	-2.48931	-8.72869	19.7132	-11.1496	7.23109	1.14787	0.274325	2.72184	-521.667	-39.0032	33.7843	0	0	3.50479	77.5946
0	-5.56136	0	0	-6.4362	0.957786	-30.1702	-0.131963	-0.0471867	0.120507	-30.6847	0	-7.33274	0	0	0.102123	6.54228	-12.2298	-7.05448	184.712	378.349	625.833	430.354	430.354	430.354	9.49299	-16.9629	-0.606123	-183.884	405.766	318.504	204.146	204.146	204.146	-17.1649	-2.01301	-9.26319	23.1265	-11.561	8.06753	1.45268	0.344602	2.853	-499.679	-50.7332	37.2986	0	0	3.11579	79.6651
0	-3.79949	0	0	-4.41694	0.975564	-30.635	-0.105047	-0.0470214	0.103094	-26.1634	1.31E-15	-6.04267	0	0	0.0855265	6.8961	-14.6366	-7.54305	198.87	378.75	627.82	429.231	429.231	429.231	9.91032	-19.5584	0.137339	-160.456	409.196	317.368	204.146	204.146	204.146	-19.7399	-1.5596	-9.74019	26.2383	-11.8841	8.64359	1.65285	0.375552	2.91468	-463.844	-56.09	40.4489	0	0	2.6149	81.3484
0	-2.14157	0	0	-2.49693	0.987115	-30.9347	-0.0858637	-0.0447713	0.0830805	-22.1635	-4.57E-15	-4.37827	0	0	0.0696441	7.14137	-16.9686	-7.64177	213.021	378.897	630.935	428.863	428.863	428.863	10.2697	-22.3826	0.86184	-136.207	412.455	315.301	204.146	204.146	204.146	-22.5457	-1.15798	-10.1752	28.9621	-12.0862	8.83975	1.71051	0.358902	2.89338	-410.411	-53.9408	43.1001	0	0	2.05889	82.6098
0	-0.609082	0	0	-0.711434	0.994075	-31.1143	-0.0745357	-0.0415036	0.0632442	-18.7912	1.96E-15	-2.57008	0	0	0.0552797	7.2466	-19.2087	-7.30123	227.082	378.785	635.195	429.062	429.062	429.062	10.5932	-25.4027	1.54764	-111.268	415.562	312.419	204.146	204.146	204.146	-25.5529	-0.828861	-10.5858	31.2673	-12.1606	8.57792	1.6119	0.299867	2.78833	-337.613	-44.2171	45.4287	0	0	1.5084	83.4305
0	0.779104	0	0	0.91101	0.998024	-31.2159	-0.0706637	-0.038146	0.0459702	-16.1421	2.61E-15	-0.79834	0	0	0.0432414	7.19804	-21.344	-6.5283	240.91	378.434	640.566	429.588	429.588	429.588	10.9037	-28.5835	2.18717	-85.7503	418.538	308.84	204.146	204.146	204.146	-28.7285	-0.58195	-10.9903	33.1797	-12.1266	7.84065	1.36421	0.214928	2.61595	-244.721	-28.1767	47.5376	0	0	1.00607	83.8095
0	2.0083	0	0	2.34984	1.00018	-31.2713	-0.0733782	-0.0353616	0.0329097	-14.2829	2.94E-15	0.798334	0	0	0.0339047	7.00379	-23.3632	-5.38848	254.306	377.888	646.952	430.198	430.198	430.198	11.2231	-31.8895	2.78424	-59.7414	421.398	304.674	204.146	204.146	204.146	-32.0381	-0.416918	-11.4065	34.7692	-12.0225	6.68057	0.994888	0.125442	2.40218	-133.113	-9.12673	49.5636	0	0	0.571864	83.7602
0	3.06896	0	0	3.59227	1.00125	-31.2987	-0.081789	-0.033184	0.024529	-13.2592	-1.80E-15	2.13709	0	0	0.0271343	6.69319	-25.2533	-4.0005	267.03	377.211	654.185	430.682	430.682	430.682	11.5702	-35.2877	3.35038	-33.3022	424.156	300.018	204.146	204.146	204.146	-35.4497	-0.327105	-11.8508	36.1283	-11.8926	5.21658	0.550519	0.0513793	2.1755	-8.06244	8.63752	51.2275	0	0	0.203693	83.3019
0	3.95679	0	0	4.63233	1.00146	-31.3041	-0.0952843	-0.0312511	0.020064	-13.0897	-1.20E-15	3.15055	0	0	0.0223822	6.3126	-26.9977	-2.5224	278.816	376.461	662.033	430.893	430.893	430.893	11.9603	-38.7502	3.90051	-6.46487	426.823	294.959	204.146	204.146	204.146	-38.9359	-0.303915	-12.3371	37.3484	-11.7762	3.61714	0.0897288	0.00601594	1.96146	121.103	20.8273	52.0232	0	0	-0.116345	82.4516
0	4.67266	0	0	5.47008	1.0008	-31.2871	-0.113026	-0.0294486	0.0176409	-13.696	-6.13E-16	3.72062	0	0	0.0188009	5.91794	-28.576	-1.12947	289.397	375.686	670.217	430.756	430.756	430.756	12.4049	-42.2565	4.4496	20.7656	429.41	289.581	204.146	204.146	204.146	-42.4771	-0.339893	-12.8762	38.5009	-11.6974	2.07306	-0.320513	0.000753267	1.77865	241.199	26.1915	51.2303	0	0	-0.40104	81.2181
0	5.22066	0	0	6.10954	0.999198	-31.2461	-0.133933	-0.028334	0.0152717	-14.9152	-3.23E-15	3.65868	0	0	0.0155525	5.56472	-29.9647	0.0127445	298.541	374.913	678.435	430.262	430.262	430.262	12.91	-45.7927	5.0106	48.4031	431.924	283.974	204.146	204.146	204.146	-46.0605	-0.429682	-13.4738	39.6254	-11.661	0.762977	-0.624174	0.0409202	1.6351	339.267	26.1053	48.4894	0	0	-0.639355	79.6014
0	5.60542	0	0	6.55584	0.996698	-31.1818	-0.157251	-0.0284423	0.0112787	-16.5974	-2.21E-15	2.81265	0	0	0.0120492	5.29795	-31.1388	0.773738	306.065	374.156	686.397	429.452	429.452	429.452	13.4734	-49.3492	5.59313	76.4683	434.363	278.238	204.146	204.146	204.146	-49.6781	-0.568969	-14.1274	40.726	-11.6535	-0.178951	-0.789444	0.117573	1.53184	406.191	22.8836	43.6962	0	0	-0.796684	77.5935
0	5.83061	0	0	6.81349	0.993444	-31.0981	-0.182755	-0.0303125	0.00459007	-18.6638	-3.59E-15	1.09726	0	0	0.00793423	5.1455	-32.0732	1.07438	311.861	373.426	693.848	428.397	428.397	428.397	14.0821	-52.9185	6.2031	104.978	436.711	272.49	204.146	204.146	204.146	-53.3232	-0.752145	-14.8243	41.7754	-11.6488	-0.680353	-0.818533	0.212351	1.46567	439.884	18.6397	37.4222	0	0	-0.839527	75.1817
0	5.89943	0	0	6.88676	0.989581	-30.9984	-0.21061	-0.0340651	-0.00549886	-21.1025	3.92E-15	-1.43873	0	0	0.00301315	5.1161	-32.7455	0.890896	315.889	372.742	700.586	427.183	427.183	427.183	14.7109	-56.4943	6.84226	133.941	438.927	266.858	204.146	204.146	204.146	-56.9889	-0.9702	-15.5405	42.7236	-11.6159	-0.730331	-0.736507	0.303529	1.43173	443.773	14.6473	30.718	0	0	-0.760039	72.3508
0	5.81672	0	0	6.78178	0.985063	-30.8816	-0.240991	-0.0394218	-0.0198922	-23.9057	1.31E-15	-4.60525	0	0	-0.00266738	5.201	-33.1382	0.248994	318.176	372.135	706.468	425.896	425.896	425.896	15.3229	-60.0719	7.50718	163.348	440.953	261.488	204.146	204.146	204.146	-60.6681	-1.21001	-16.2419	43.5102	-11.5273	-0.367359	-0.5785	0.374512	1.42585	424.765	11.4564	24.916	0	0	-0.584717	69.0858
0	5.5922	0	0	6.5098	0.979468	-30.7365	-0.273387	-0.0454847	-0.0396337	-26.9483	3.27E-15	-8.05125	0	0	-0.00856258	5.37754	-33.2422	-0.786804	318.804	371.641	711.41	424.624	424.624	424.624	15.8719	-63.6497	8.18774	193.173	442.705	256.543	204.146	204.146	204.146	-64.3543	-1.45501	-16.886	44.0765	-11.3633	0.336276	-0.374993	0.412925	1.44557	390.082	8.12799	21.2471	0	0	-0.361421	65.3762
0	5.24226	0	0	6.0895	0.971858	-30.5385	-0.306197	-0.0508886	-0.0658731	-29.9084	5.88E-15	-11.2956	0	0	-0.0133993	5.61347	-33.0595	-2.12412	317.907	371.297	715.387	423.449	423.449	423.449	16.3068	-67.229	8.86571	223.361	444.088	252.204	204.146	204.146	204.146	-68.0414	-1.68727	-17.4252	44.3751	-11.116	1.28765	-0.148863	0.415029	1.4865	346.323	3.24327	20.4542	0	0	-0.14024	61.2233
0	4.78983	0	0	5.54688	0.960717	-30.2472	-0.336905	-0.0536971	-0.0993883	-32.292	-4.57E-15	-13.756	0	0	-0.0154709	5.87134	-32.6047	-3.65188	315.664	371.129	718.423	422.447	422.447	422.447	16.5778	-70.8109	9.51416	253.808	444.996	248.664	204.146	204.146	204.146	-71.7212	-1.88987	-17.8114	44.3767	-10.7889	2.38205	0.0851585	0.380613	1.54359	298.927	-5.48003	22.4409	0	0	0.0444841	56.6494
0	4.26142	0	0	4.91266	0.944019	-29.8073	-0.362122	-0.0516664	-0.140644	-33.4995	1.31E-15	-14.8464	0	0	-0.0136485	6.11289	-31.9055	-5.24766	312.299	371.146	720.583	421.69	421.69	421.69	16.6444	-74.3905	10.0995	284.349	445.329	246.107	204.146	204.146	204.146	-75.3794	-2.04915	-18.0032	44.0725	-10.3963	3.50874	0.317054	0.316813	1.60982	252.792	-19.2837	25.9625	0	0	0.181954	51.7085
0	3.68286	0	0	4.21798	0.919445	-29.1527	-0.378507	-0.0425363	-0.189702	-33.0198	-8.49E-15	-14.0913	0	0	-0.00882205	6.30289	-31.002	-6.78372	308.08	371.336	721.971	421.243	421.243	421.243	16.4832	-77.95	10.5861	314.737	445.009	244.687	204.146	204.146	204.146	-78.9897	-2.15582	-17.9732	43.4741	-9.96022	4.55451	0.529959	0.232872	1.67865	215.324	-38.2352	28.8213	0	0	0.286617	46.4941
0	3.07525	0	0	3.49042	0.884788	-28.2153	-0.383904	-0.0246523	-0.246649	-30.6434	8.17E-15	-11.2589	0	0	-0.00471519	6.41297	-29.9445	-8.13419	303.305	371.667	722.713	421.158	421.158	421.158	16.0939	-81.4527	10.9441	344.641	443.995	244.495	204.146	204.146	204.146	-82.5107	-2.20477	-17.7154	42.6114	-9.50747	5.40866	0.702289	0.139072	1.74595	196.235	-60.8643	28.7269	0	0	0.392146	41.139
0	2.45452	0	0	2.75346	0.838513	-26.9375	-0.37773	0.00230723	-0.311412	-26.5378	9.39E-15	-6.4601	0	0	-0.00692194	6.42469	-28.7901	-9.184	298.296	372.091	722.947	421.477	421.477	421.477	15.4998	-84.8436	11.1579	373.648	442.298	245.54	204.146	204.146	204.146	-85.8863	-2.19351	-17.2488	41.5284	-9.06563	5.97041	0.802299	0.044057	1.80548	208.853	-84.5628	24.2989	0	0	0.5442	35.804
0	1.83498	0	0	2.02954	0.780285	-25.2875	-0.360427	0.0365925	-0.383773	-21.134	-1.49E-15	-0.187772	0	0	-0.0200217	6.33178	-27.5982	-9.84006	293.37	372.554	722.81	422.221	422.221	422.221	14.7424	-88.0563	11.2324	401.282	439.984	247.727	204.146	204.146	204.146	-89.0536	-2.12032	-16.6155	40.2795	-8.66031	6.15939	0.798894	-0.0470911	1.8481	266.684	-107.188	15.9577	0	0	0.78748	30.6576
0	1.23441	0	0	1.34377	0.711289	-23.2728	-0.332762	0.0746706	-0.462538	-14.9203	-9.39E-16	6.78515	0	0	-0.0444603	6.14063	-26.4252	-10.0431	288.815	373.008	722.425	423.391	423.391	423.391	13.8727	-91.0237	11.1929	427.035	437.165	250.869	204.146	204.146	204.146	-91.9519	-1.98352	-15.8731	38.924	-8.31319	5.92775	0.66832	-0.130717	1.86304	379.858	-127.624	5.65338	0	0	1.15153	25.854
0	0.677679	0	0	0.725638	0.634216	-20.948	-0.29553	0.111845	-0.545052	-8.25214	-8.98E-15	13.5484	0	0	-0.0750921	5.86888	-25.3193	-9.77892	284.859	373.412	721.891	424.96	424.96	424.96	12.9424	-93.6887	11.0788	450.39	433.982	254.686	204.146	204.146	204.146	-94.5325	-1.78282	-15.0843	37.5205	-8.04065	5.27125	0.404683	-0.203833	1.83757	550.476	-146.043	-4.25124	0	0	1.63427	21.5177
0	0.196076	0	0	0.206652	0.552952	-18.4162	-0.249182	0.143545	-0.6263	-1.221	3.92E-15	19.2499	0	0	-0.102791	5.54221	-24.3158	-9.08507	281.642	373.744	721.271	426.875	426.875	426.875	11.9985	-96.0108	10.9325	470.862	430.582	258.829	204.146	204.146	204.146	-96.763	-1.52241	-14.3067	36.1205	-7.85276	4.23567	0.0265588	-0.262315	1.76387	768.785	-163.161	-12.2267	0	0	2.18947	17.7381
0	-0.17912	0	0	-0.186186	0.472082	-15.8204	-0.19446	0.166178	-0.698981	6.24921	0	23.2174	0	0	-0.118332	5.18968	-23.4339	-8.0503	279.207	373.994	720.596	429.058	429.058	429.058	11.0826	-97.9644	10.7891	488.022	427.097	262.896	204.146	204.146	204.146	-98.6255	-1.21376	-13.5861	34.7631	-7.75192	2.91473	-0.422887	-0.301833	1.63847	1012.31	-179.165	-18.1927	0	0	2.73217	14.5712
0	-0.427335	0	0	-0.439162	0.396342	-13.3271	-0.133588	0.177768	-0.754892	14.1386	-1.31E-15	25.0381	0	0	-0.116533	4.83876	-22.6766	-6.80321	277.496	374.157	719.859	431.408	431.409	431.409	10.2312	-99.5323	10.6705	501.533	423.626	266.449	204.146	204.146	204.146	-100.109	-0.875516	-12.9539	33.4718	-7.73205	1.43763	-0.884106	-0.320543	1.46835	1249.44	-193.606	-23.0743	0	0	3.16831	12.0434
0	-0.54908	0	0	-0.55956	0.330103	-11.1033	-0.0718191	0.177581	-0.786696	21.997	2.61E-15	24.5308	0	0	-0.0980139	4.51124	-22.0334	-5.49142	276.375	374.224	719.024	433.817	433.817	433.817	9.47351	-100.697	10.5839	511.18	420.226	269.042	204.146	204.146	204.146	-101.198	-0.529445	-12.4253	32.2547	-7.77871	-0.0519775	-1.29385	-0.319681	1.26936	1445.5	-205.443	-27.8533	0	0	3.42966	10.1539
0	-0.570317	0	0	-0.577896	0.276916	-9.29249	-0.0174631	0.166015	-0.790358	28.8291	2.61E-15	21.7578	0	0	-0.0684661	4.22094	-21.485	-4.25601	275.665	374.18	718.035	436.169	436.169	436.169	8.82526	-101.436	10.5226	516.892	416.911	270.263	204.146	204.146	204.146	-101.873	-0.194012	-11.999	31.1088	-7.8711	-1.42026	-1.60148	-0.30272	1.0654	1572.06	-213.447	-32.8507	0	0	3.49626	8.87813
0	-0.537339	0	0	-0.542629	0.239175	-7.99589	0.0201352	0.144342	-0.765071	33.3054	1.96E-15	17.0453	0	0	-0.0363087	3.97347	-21.0087	-3.20933	275.181	374.004	716.828	438.356	438.356	438.356	8.2834	-101.725	10.4669	518.735	413.642	269.79	204.146	204.146	204.146	-102.107	0.120239	-11.6544	30.0242	-7.98525	-2.56349	-1.77332	-0.274372	0.883793	1609.84	-215.968	-37.591	0	0	3.37946	8.1714
0	-0.504638	0	0	-0.508741	0.2179	-7.26122	0.0331351	0.115637	-0.713458	34.1255	3.92E-15	11.128	0	0	-0.0102604	3.76769	-20.5841	-2.42106	274.763	373.682	715.339	440.279	440.279	440.279	7.82444	-101.547	10.3851	516.903	410.342	267.441	204.146	204.146	204.146	-101.879	0.410641	-11.3521	28.9906	-8.09819	-3.41954	-1.79675	-0.237471	0.750177	1551.8	-210.36	-41.1309	0	0	3.0994	7.97661
0	-0.519329	0	0	-0.523335	0.212679	-7.08054	0.0175684	0.0847667	-0.640128	30.4196	-8.17E-17	5.14537	0	0	0.00372313	3.59728	-20.1971	-1.91354	274.303	373.205	713.519	441.851	441.851	441.851	7.41004	-100.902	10.2353	511.68	406.909	263.225	204.146	204.146	204.146	-101.188	0.677711	-11.0383	28.0025	-8.19073	-3.97045	-1.67286	-0.193109	0.6831	1399.77	-193.109	-42.4943	0	0	2.6654	8.23329
0	-0.60708	0	0	-0.612161	0.221786	-7.39561	-0.0260818	0.0581985	-0.551089	21.9651	8.98E-16	0.513969	0	0	0.00515961	3.45203	-19.8442	-1.66314	273.76	372.579	711.346	442.995	442.995	442.995	6.99778	-99.8199	9.9737	503.418	403.246	257.344	204.146	204.146	204.146	-100.058	0.919221	-10.6555	27.0653	-8.24908	-4.23908	-1.41887	-0.138456	0.692586	1165.56	-160.498	-41.0591	0	0	2.0916	8.88741
0	-0.761681	0	0	-0.769374	0.242503	-8.11055	-0.0926842	0.0423588	-0.453079	9.33849	-8.17E-16	-1.47154	0	0	-4.54E-06	3.31851	-19.5337	-1.60639	273.166	371.816	708.836	443.648	443.648	443.648	6.5536	-98.3577	9.56783	492.5	399.303	250.182	204.146	204.146	204.146	-98.548	1.12732	-10.1581	26.1983	-8.26408	-4.28217	-1.06988	-0.0685961	0.776299	871.177	-110.654	-36.8334	0	0	1.42557	9.89905
0	-0.940608	0	0	-0.952634	0.271602	-9.11049	-0.17275	0.0414138	-0.352495	-6.03995	-4.62E-15	-0.143295	0	0	-0.00153183	3.18065	-19.2862	-1.65103	272.616	370.932	706.044	443.753	443.753	443.753	6.06141	-96.6062	9.01243	479.335	395.108	242.257	204.146	204.146	204.146	-96.75	1.29164	-9.52936	25.437	-8.22884	-4.17976	-0.676979	0.0203259	0.918869	548.09	-45.3919	-30.5911	0	0	0.765561	11.2455
0	-1.06873	0	0	-1.08616	0.305899	-10.2818	-0.253001	0.0548657	-0.255837	-22.0046	9.80E-16	4.13238	0	0	0.010428	3.02107	-19.1305	-1.69316	272.238	369.942	703.062	443.268	443.268	443.268	5.52633	-94.6822	8.34028	464.343	390.783	234.152	204.146	204.146	204.146	-94.7842	1.40747	-8.79086	24.8295	-8.13545	-4.02045	-0.306195	0.128036	1.09557	237.076	28.641	-23.8145	0	0	0.24255	12.9178
0	-1.05247	0	0	-1.07415	0.342771	-11.5315	-0.318122	0.0767041	-0.169416	-36.0018	-5.96E-15	9.9506	0	0	0.0399661	2.8235	-19.097	-1.64097	272.156	368.864	699.995	442.177	442.177	442.177	4.97073	-92.7168	7.62067	447.949	386.531	226.431	204.146	204.146	204.146	-92.7842	1.484	-8.00006	24.429	-7.97184	-3.88172	-0.0323091	0.248159	1.27775	-15.8703	100.999	-18.2511	0	0	-0.0452016	14.9113
0	-0.805174	0	0	-0.825693	0.380543	-12.8001	-0.354769	0.0974394	-0.0988912	-45.7515	-2.16E-15	15.37	0	0	0.0819788	2.57612	-19.2082	-1.44155	272.43	367.72	696.939	440.496	440.496	440.496	4.42456	-90.8341	6.94214	430.573	382.583	219.549	204.146	204.146	204.146	-90.8744	1.54612	-7.23277	24.2834	-7.72021	-3.80876	0.0901048	0.370823	1.44063	-172.843	161.278	-15.1639	0	0	-0.109473	17.2096
0	-0.275259	0	0	-0.28377	0.418606	-14.0658	-0.358842	0.109093	-0.0480881	-50.2317	5.92E-15	18.773	0	0	0.124236	2.27467	-19.4695	-1.09933	273.016	366.541	693.953	438.291	438.291	438.291	3.91416	-89.1277	6.38575	412.593	379.137	213.772	204.146	204.146	204.146	-89.1471	1.6271	-6.55816	24.4218	-7.35801	-3.80206	0.0418953	0.485929	1.57269	-215.21	204.153	-14.8672	0	0	-0.0823771	19.7712
0	0.540084	0	0	0.560026	0.457259	-15.3369	-0.339091	0.109227	-0.0169474	-50.1851	1.47E-15	19.5285	0	0	0.154942	1.92427	-19.8634	-0.677175	273.746	365.375	691.042	435.678	435.678	435.678	3.45327	-87.6485	6.00364	394.314	376.308	209.166	204.146	204.146	204.146	-87.6511	1.75773	-6.01875	24.8467	-6.86248	-3.82023	-0.14512	0.584425	1.67725	-153.895	231.132	-16.7913	0	0	-0.134988	22.5219
0	1.60519	0	0	1.67537	0.49736	-16.6395	-0.30664	0.099673	-0.000852415	-46.9887	4.25E-15	17.9068	0	0	0.167718	1.53966	-20.3505	-0.278323	274.345	364.281	688.147	432.82	432.82	432.82	3.03894	-86.4135	5.8146	375.948	374.122	205.648	204.146	204.146	204.146	-86.4015	1.96081	-5.62484	25.5308	-6.21844	-3.79667	-0.401186	0.655006	1.7603	-23.9055	246.019	-19.952	0	0	-0.357082	25.3616
0	2.86193	0	0	3.00933	0.53984	-18.0003	-0.267877	0.0832531	0.00653517	-41.7511	-1.47E-15	14.6179	0	0	0.161591	1.14378	-20.8744	-0.0182208	274.48	363.321	685.161	429.907	429.907	429.907	2.65232	-85.417	5.81221	357.623	372.529	203.052	204.146	204.146	204.146	-85.3908	2.2519	-5.3602	26.4215	-5.42728	-3.66002	-0.643664	0.683277	1.82523	130.351	250.006	-23.2141	0	0	-0.700881	28.1771
0	4.23837	0	0	4.49488	0.585227	-19.4313	-0.229526	0.0643298	0.0100674	-35.6896	-4.08E-15	10.6759	0	0	0.141609	0.764882	-21.3712	0.00261016	273.823	362.555	681.957	427.122	427.122	427.122	2.26463	-84.633	5.97433	339.408	371.43	201.17	204.146	204.146	204.146	-84.592	2.64049	-5.19209	27.4491	-4.5132	-3.34966	-0.79784	0.654785	1.87747	268.043	243.086	-25.7788	0	0	-1.02464	30.8583
0	5.66104	0	0	6.06216	0.633444	-20.9243	-0.19844	0.0458081	0.0128142	-29.9948	4.90E-16	6.89825	0	0	0.115749	0.432133	-21.7778	-0.280969	272.102	362.031	678.418	424.618	424.618	424.618	1.84678	-84.0227	6.27288	321.337	370.711	199.79	204.146	204.146	204.146	-83.9657	3.13031	-5.08373	28.5325	-3.52453	-2.82548	-0.800093	0.564223	1.92942	355.866	224.77	-26.9525	0	0	-1.17354	33.3097
0	7.06899	0	0	7.65199	0.683722	-22.4501	-0.175829	0.0285535	0.0163959	-25.1743	1.47E-15	3.72656	0	0	0.0901404	0.169275	-22.0392	-0.88333	269.149	361.781	674.476	422.502	422.502	422.502	1.37706	-83.5446	6.6806	303.43	370.263	198.734	204.146	204.146	204.146	-83.4708	3.7195	-5.0037	29.5826	-2.52614	-2.0782	-0.617265	0.416753	1.99002	374.605	195.198	-26.089	0	0	-1.06702	35.4579
0	8.41907	0	0	9.21951	0.734552	-23.9592	-0.160895	0.0132226	0.0211825	-21.4346	-6.94E-16	1.38417	0	0	0.0688712	-0.0117509	-22.1143	-1.75945	264.925	361.812	670.134	420.826	420.826	420.826	0.845988	-83.1593	7.17152	285.702	369.994	197.866	204.146	204.146	204.146	-83.069	4.39848	-4.9296	30.5045	-1.58706	-1.13834	-0.26934	0.22331	2.05947	324.284	155.403	-22.7737	0	0	-0.748672	37.2559
0	9.68603	0	0	10.7331	0.783781	-25.3879	-0.152353	0.000291556	0.0262788	-18.8181	-5.31E-16	-0.111339	0	0	0.0536365	-0.113678	-21.979	-2.80869	259.52	362.102	665.47	419.603	419.603	419.603	0.259968	-82.8326	7.72026	268.174	369.833	197.096	204.146	204.146	204.146	-82.7276	5.14778	-4.8501	31.2047	-0.769919	-0.0760655	0.176917	0.00774452	2.13888	222.432	108.686	-17.0939	0	0	-0.366867	38.6865
0	10.8611	0	0	12.1727	0.828872	-26.6675	-0.147613	-0.0103303	0.0300701	-17.1082	-1.73E-15	-0.936114	0	0	0.0436256	-0.152437	-21.6283	-3.89248	253.119	362.595	660.626	418.814	418.814	418.814	-0.358721	-82.5386	8.30151	250.866	369.734	196.37	204.146	204.146	204.146	-82.4219	5.93778	-4.76482	31.6017	-0.121754	1.00876	0.628785	-0.198252	2.22918	98.316	59.0848	-9.64844	0	0	-0.090374	39.7624
0	11.9465	0	0	13.5249	0.867275	-27.7352	-0.14536	-0.0185612	0.0309236	-16.1341	4.14E-15	-1.3135	0	0	0.0374169	-0.151963	-21.0731	-4.86279	245.956	363.21	655.779	418.431	418.431	418.431	-0.975734	-82.26	8.88905	233.795	369.67	195.664	204.146	204.146	204.146	-82.1355	6.73058	-4.68128	31.6366	0.333372	2.005	0.995504	-0.36194	2.32881	-16.3603	11.3554	-1.71991	0	0	-0.0116115	40.5205
0	12.9503	0	0	14.7804	0.896891	-28.5446	-0.144588	-0.024453	0.0277334	-15.6847	-3.86E-15	-1.47571	0	0	0.033373	-0.137426	-20.3346	-5.59401	238.256	363.848	651.103	418.426	418.426	418.426	-1.55209	-81.9881	9.45643	216.962	369.629	194.971	204.146	204.146	204.146	-81.8593	7.48493	-4.61041	31.2806	0.598093	2.81307	1.20562	-0.460423	2.42844	-94.2634	-30.421	5.13681	0	0	-0.0967481	41.0104
0	13.8813	0	0	15.9323	0.916519	-29.0742	-0.144367	-0.0281518	0.020319	-15.5108	-7.45E-16	-1.59443	0	0	0.0302034	-0.129225	-19.438	-6.00938	230.182	364.42	646.745	418.773	418.773	418.773	-2.05302	-81.7213	9.9786	200.356	369.607	194.297	204.146	204.146	204.146	-81.5905	8.16279	-4.56161	30.5386	0.700338	3.36683	1.22573	-0.487984	2.51484	-119.819	-63.6852	9.71377	0	0	-0.215054	41.2797
0	14.7443	0	0	16.9735	0.926116	-29.3312	-0.144713	-0.0300092	0.00961563	-15.4601	-3.98E-16	-1.75819	0	0	0.0273109	-0.139721	-18.4063	-6.09386	221.807	364.858	642.807	419.44	419.44	419.44	-2.45469	-81.4609	10.4342	183.945	369.605	193.652	204.146	204.146	204.146	-81.3293	8.73503	-4.53932	29.4473	0.685839	3.64734	1.06924	-0.456285	2.57184	-93.0011	-87.5929	11.6316	0	0	-0.229711	41.3624
0	15.5379	0	0	17.8976	0.926751	-29.3482	-0.145422	-0.030592	-0.0026128	-15.3759	3.59E-15	-1.97951	0	0	0.0243494	-0.173187	-17.2578	-5.88979	213.116	365.121	639.345	420.379	420.379	420.379	-2.74718	-81.209	10.8077	167.685	369.619	193.05	204.146	204.146	204.146	-81.0765	9.18491	-4.54212	28.0682	0.606569	3.68354	0.787983	-0.389114	2.58962	-27.157	-102.881	11.408	0	0	-0.0804471	41.2738
0	16.2547	0	0	18.6977	0.920245	-29.1742	-0.146415	-0.0303858	-0.0144806	-15.1479	1.08E-15	-2.20413	0	0	0.0211336	-0.227983	-16.0056	-5.47893	204.024	365.197	636.382	421.518	421.518	421.518	-2.93239	-80.9658	11.0908	151.523	369.647	192.502	204.146	204.146	204.146	-80.8315	9.5077	-4.56455	26.4772	0.508195	3.54101	0.449734	-0.311603	2.56784	58.0269	-110.708	10.0122	0	0	0.19883	41.0138
0	16.8828	0	0	19.3664	0.908656	-28.8627	-0.147948	-0.0298913	-0.024524	-14.7296	4.19E-15	-2.37153	0	0	0.0175648	-0.299372	-14.6585	-4.95892	194.414	365.093	633.919	422.762	422.762	422.762	-3.01909	-80.7281	11.2813	135.409	369.683	192.018	204.146	204.146	204.146	-80.5912	9.70722	-4.59986	24.7543	0.421542	3.3038	0.121843	-0.24304	2.51851	142.252	-112.15	8.41121	0	0	0.515342	40.5741
0	17.4081	0	0	19.8954	0.893803	-28.4608	-0.149859	-0.0296771	-0.0319745	-14.0413	5.56E-16	-2.45817	0	0	0.013586	-0.38182	-13.2236	-4.42105	184.17	364.823	631.956	424.011	424.011	424.011	-3.01763	-80.4896	11.3814	119.298	369.725	191.607	204.146	204.146	204.146	-80.3493	9.79134	-4.64236	22.9736	0.359062	3.05472	-0.144872	-0.193759	2.45729	209.875	-108.252	7.32163	0	0	0.774523	39.9464
0	17.8155	0	0	20.2744	0.87696	-28.0012	-0.152322	-0.0301948	-0.0366323	-13.0508	-1.14E-15	-2.47469	0	0	0.00935756	-0.470225	-11.7078	-3.93436	173.213	364.411	630.498	425.168	425.168	425.168	-2.93596	-80.2396	11.3943	103.157	369.767	191.274	204.146	204.146	204.146	-80.0952	9.76765	-4.68833	21.1968	0.316054	2.85935	-0.319914	-0.165325	2.40284	251.386	-99.9432	7.07914	0	0	0.916715	39.1281
0	18.0892	0	0	20.4903	0.858754	-27.5001	-0.155648	-0.0315196	-0.0389517	-11.7648	-3.19E-15	-2.43556	0	0	0.0051845	-0.560018	-10.1191	-3.53781	161.515	363.884	629.556	426.16	426.16	426.16	-2.77791	-79.9614	11.3226	86.9631	369.805	191.023	204.146	204.146	204.146	-79.8128	9.64101	-4.73609	19.4684	0.275214	2.75649	-0.39438	-0.153462	2.36843	264.066	-88.0873	7.62357	0	0	0.930418	38.1254
0	18.2128	0	0	20.5269	0.839235	-26.9576	-0.1597	-0.0332433	-0.0396404	-10.1869	-3.59E-15	-2.33412	0	0	0.00143595	-0.646737	-8.46695	-3.23984	149.109	363.273	629.151	426.945	426.945	426.945	-2.5433	-79.6321	11.1671	70.7032	369.831	190.858	204.146	204.146	204.146	-79.4794	9.41317	-4.78552	17.8142	0.212336	2.75614	-0.375045	-0.150213	2.36196	250.155	-73.3334	8.6131	0	0	0.83945	36.9536
0	18.1683	0	0	20.3652	0.818052	-26.363	-0.164492	-0.0347622	-0.0392607	-8.40227	-6.33E-16	-2.15499	0	0	-0.00149423	-0.725265	-6.76201	-3.02378	136.081	362.612	629.307	427.518	427.518	427.518	-2.2294	-79.2216	10.9273	54.3708	369.838	190.78	204.146	204.146	204.146	-79.0651	9.08382	-4.83747	16.2419	0.101945	2.84365	-0.281005	-0.149667	2.38217	215.122	-56.9094	9.6379	0	0	0.683542	35.6363
0	17.9369	0	0	19.9851	0.794653	-25.699	-0.169638	-0.0353346	-0.0382848	-6.51621	8.98E-16	-1.86305	0	0	-0.00334472	-0.789178	-5.01583	-2.85697	122.565	361.94	630.044	427.905	427.905	427.905	-1.83336	-78.694	10.603	37.9634	369.819	190.79	204.146	204.146	204.146	-78.5346	8.653	-4.89346	14.744	-0.0789287	2.98766	-0.131888	-0.142685	2.42135	164.663	-39.184	10.3267	0	0	0.497127	34.2028
0	17.4997	0	0	19.3686	0.768458	-24.9467	-0.174189	-0.0343813	-0.0371338	-4.61294	4.04E-15	-1.42284	0	0	-0.00402433	-0.831058	-3.24007	-2.70013	108.724	361.293	631.374	428.161	428.161	428.161	-1.35484	-78.0102	10.1964	21.4809	369.769	190.888	204.146	204.146	204.146	-77.8495	8.12398	-4.95555	13.302	-0.347709	3.14715	0.0485269	-0.125011	2.46531	105.113	-20.9245	10.4465	0	0	0.305708	32.6855
0	16.8399	0	0	18.5019	0.739013	-24.09	-0.177274	-0.0315661	-0.036256	-2.78925	-2.29E-15	-0.801422	0	0	-0.00369439	-0.843028	-1.44601	-2.51672	94.7364	360.704	633.297	428.352	428.352	428.352	-0.798708	-77.1319	9.71385	4.92476	369.687	191.068	204.146	204.146	204.146	-76.9723	7.50592	-5.02603	11.8918	-0.714935	3.27941	0.231673	-0.0975187	2.50106	43.5361	-3.3567	9.95762	0	0	0.126556	31.1172
0	15.9434	0	0	17.3781	0.706136	-23.1198	-0.17822	-0.02696	-0.0358304	-1.12975	2.53E-15	0.00728207	0	0	-0.0027166	-0.817447	0.355286	-2.28153	80.7806	360.203	635.799	428.546	428.546	428.546	-0.176573	-76.0248	9.16776	-11.7044	369.577	191.321	204.146	204.146	204.146	-75.8694	6.81589	-5.10739	10.4888	-1.18363	3.3492	0.401744	-0.0626398	2.51669	-16.8574	12.3316	9.02304	0	0	-0.0404101	29.5288
0	14.801	0	0	15.9977	0.67002	-22.0375	-0.176687	-0.0207752	-0.0362068	0.303363	-2.04E-16	0.9892	0	0	-0.00155082	-0.748143	2.15276	-1.98438	67.0245	359.812	638.85	428.805	428.805	428.805	0.493686	-74.6619	8.5775	-28.4076	369.446	191.632	204.146	204.146	204.146	-74.5141	6.07927	-5.20289	9.07189	-1.74929	3.33379	0.55157	-0.0214805	2.50898	-75.0205	25.7394	7.82039	0	0	-0.201617	27.9488
0	13.4086	0	0	14.3684	0.631271	-20.8577	-0.172969	-0.013557	-0.0375451	1.44281	-4.57E-15	2.06951	0	0	-0.000594633	-0.631931	3.93491	-1.62926	53.6221	359.547	642.409	429.185	429.185	429.185	1.19016	-73.0243	7.96853	-45.1891	369.305	191.981	204.146	204.146	204.146	-72.8879	5.32809	-5.31672	7.62573	-2.39939	3.22376	0.685192	0.0246147	2.47745	-133.076	36.4693	6.54218	0	0	-0.370934	26.4028
0	11.7682	0	0	12.5039	0.590848	-19.6068	-0.167744	-0.00594636	-0.0396328	2.23229	-2.29E-15	3.1237	0	0	-5.78E-05	-0.469686	5.68927	-1.22936	40.7172	359.417	646.417	429.727	429.727	429.727	1.89016	-71.1023	7.36995	-62.0575	369.169	192.346	204.146	204.146	204.146	-70.9801	4.59772	-5.45386	6.14113	-3.11344	3.01998	0.811264	0.0747256	2.42371	-194.693	44.6319	5.24056	0	0	-0.563848	24.9154
0	9.8884	0	0	10.4221	0.54994	-18.3208	-0.161809	0.00141117	-0.0422835	2.63212	-8.17E-16	3.98869	0	0	5.85E-05	-0.266583	7.40159	-0.800734	28.4491	359.419	650.806	430.468	430.468	430.468	2.57338	-68.8943	6.81065	-79.0237	369.056	192.709	204.146	204.146	204.146	-68.7881	3.92258	-5.61911	4.6153	-3.86411	2.7292	0.939315	0.128131	2.35003	-263.491	50.4404	3.89716	0	0	-0.792631	23.5118
0	7.78445	0	0	8.14426	0.5098	-17.0401	-0.156057	0.00780693	-0.0453478	2.59906	4.57E-15	4.4768	0	0	-0.000240586	-0.0315854	9.05496	-0.35642	16.9603	359.548	655.489	431.435	431.435	431.435	3.22385	-66.4057	6.31495	-96.0986	368.982	193.058	204.146	204.146	204.146	-66.3157	3.33206	-5.81536	3.0521	-4.61922	2.35949	1.07464	0.181861	2.25542	-341.559	53.8692	2.43638	0	0	-1.06076	22.22
0	5.47794	0	0	5.69386	0.471599	-15.8047	-0.151821	0.0127359	-0.0489852	2.03798	-3.27E-16	4.43285	0	0	-0.0014916	0.223827	10.629	0.0969342	6.40092	359.789	660.362	432.648	432.648	432.648	3.83012	-63.6471	5.89876	-113.289	368.96	193.391	204.146	204.146	204.146	-63.5721	2.84727	-6.04149	1.46289	-5.34487	1.91754	1.21805	0.230979	2.13935	-428.84	54.7027	0.784686	0	0	-1.35859	21.0729
0	2.99691	0	0	3.09771	0.436309	-14.6499	-0.150584	0.0158743	-0.0534921	0.829599	-3.92E-15	3.76093	0	0	-0.00481198	0.487299	12.0995	0.559798	-3.07034	360.127	665.301	434.11	434.11	434.11	4.38418	-60.6344	5.5671	-130.595	368.997	193.723	204.146	204.146	204.146	-60.5713	2.47917	-6.29054	-0.132488	-6.0091	1.40764	1.36583	0.2677	2.0018	-523.074	52.4758	-1.1078	0	0	-1.66143	20.1087
0	0.375947	0	0	0.386788	0.404641	-13.603	-0.153593	0.0172456	-0.0594778	-1.12572	-6.53E-16	2.47115	0	0	-0.0116288	0.747442	13.4391	1.03793	-11.2902	360.541	670.165	435.81	435.81	435.81	4.87941	-57.3878	5.31302	-148.003	369.089	194.09	204.146	204.146	204.146	-57.3326	2.22757	-6.54848	-1.70566	-6.58585	0.832826	1.50709	0.283642	1.84422	-618.875	46.7593	-3.21627	0	0	-1.92691	19.3704
0	-2.34481	0	0	-2.40349	0.377037	-12.6829	-0.161492	0.0171145	-0.0675445	-3.86834	-2.78E-15	0.687689	0	0	-0.0230954	0.995232	14.6187	1.53804	-18.1004	361.012	674.796	437.719	437.719	437.719	5.30882	-53.9325	5.11799	-165.481	369.224	194.55	204.146	204.146	204.146	-53.8803	2.08092	-6.79434	-3.22031	-7.05826	0.198525	1.62976	0.271623	1.67082	-709.512	37.5372	-5.43958	0	0	-2.10569	18.9039
0	-5.12192	0	0	-5.23473	0.353714	-11.9003	-0.174521	0.0160232	-0.0783034	-7.40439	3.27E-16	-1.34178	0	0	-0.0398492	1.22496	15.6098	2.06251	-23.3615	361.522	679.025	439.793	439.793	439.793	5.66389	-50.2971	4.95348	-182.975	369.382	195.187	204.146	204.146	204.146	-50.2434	2.01661	-7.00148	-4.63507	-7.42141	-0.483222	1.71664	0.228591	1.48856	-786.249	25.458	-7.58112	0	0	-2.1492	18.7536
0	-7.9112	0	0	-8.0675	0.334745	-11.2604	-0.192777	0.0148938	-0.0917208	-11.7408	3.27E-15	-3.25015	0	0	-0.0619497	1.43404	16.3874	2.60344	-26.9685	362.054	682.686	441.981	441.981	441.981	5.93427	-46.513	4.78348	-200.409	369.538	196.107	204.146	204.146	204.146	-46.4546	2.00192	-7.14028	-5.90713	-7.68307	-1.18877	1.75631	0.159504	1.30612	-842.497	12.6108	-9.3709	0	0	-2.03313	18.9579
0	-10.6696	0	0	-10.8631	0.320156	-10.7662	-0.216131	0.0149733	-0.107747	-16.8845	0	-4.60776	0	0	-0.0886947	1.62207	16.9331	3.13858	-28.8658	362.598	685.624	444.228	444.228	444.228	6.10933	-42.6148	4.56814	-217.676	369.672	197.436	204.146	204.146	204.146	-42.5508	1.99587	-7.18269	-6.99731	-7.86199	-1.87987	1.7415	0.0775707	1.13596	-873.223	2.12408	-10.5456	0	0	-1.76268	19.5441
0	-13.3557	0	0	-13.5841	0.310048	-10.423	-0.244305	0.0171444	-0.124949	-22.857	5.88E-15	-5.05861	0	0	-0.118553	1.78915	17.2372	3.63021	-29.0553	363.147	687.713	446.483	446.483	446.484	6.18111	-38.6401	4.26795	-234.639	369.775	199.312	204.146	204.146	204.146	-38.573	1.95185	-7.10786	-7.87457	-7.98328	-2.50356	1.68102	-0.00378357	0.987695	-880.619	-4.03009	-10.8528	0	0	-1.38224	20.5245
0	-15.9292	0	0	-16.1941	0.304646	-10.2392	-0.276867	0.021505	-0.141449	-29.6859	3.27E-15	-4.42946	0	0	-0.149082	1.93504	17.2997	4.02903	-27.5962	363.698	688.859	448.703	448.703	448.703	6.14762	-34.6316	3.84797	-251.123	369.856	201.877	204.146	204.146	204.146	-34.5671	1.82192	-6.90741	-8.51971	-8.0735	-2.99742	1.59484	-0.0684561	0.870121	-872.07	-4.5589	-10.2005	0	0	-0.951288	21.8951
0	-18.3489	0	0	-18.6559	0.304245	-10.2255	-0.313415	0.0264852	-0.154448	-37.4021	-5.88E-15	-2.85942	0	0	-0.176941	2.05901	17.1305	4.28254	-24.5935	364.249	689.014	450.852	450.852	450.852	6.01389	-30.6382	3.28199	-266.91	369.945	205.262	204.146	204.146	204.146	-30.5843	1.56262	-6.5877	-8.92682	-8.15459	-3.29878	1.51075	-0.109438	0.786418	-859.911	-1.68387	-8.51252	0	0	-0.523117	23.6373
0	-20.5702	0	0	-20.9289	0.309026	-10.3882	-0.353951	0.0306288	-0.161461	-46.0377	-7.84E-15	-0.603884	0	0	-0.198091	2.16101	16.7466	4.34612	-20.1797	364.804	688.164	452.901	452.901	452.901	5.78939	-26.7171	2.55658	-281.734	370.079	209.566	204.146	204.146	204.146	-26.6824	1.14237	-6.167	-9.10218	-8.24069	-3.35708	1.45534	-0.122544	0.735174	-857.163	2.13057	-5.79544	0	0	-0.124266	25.7208
0	-22.5417	0	0	-22.965	0.318879	-10.7229	-0.397361	0.0334789	-0.160388	-55.4094	-3.27E-15	2.09858	0	0	-0.207004	2.24299	16.1698	4.19417	-14.4925	365.369	686.334	454.825	454.825	454.825	5.48526	-22.9366	1.67601	-295.279	370.294	214.837	204.146	204.146	204.146	-22.9284	0.549104	-5.67091	-9.06102	-8.3364	-3.14595	1.44087	-0.109391	0.710268	-872.349	4.85175	-2.12137	0	0	0.247397	28.1077
0	-24.2049	0	0	-24.7072	0.333367	-11.2137	-0.441147	0.0357923	-0.150755	-65.0408	-6.53E-16	5.09912	0	0	-0.19715	2.30949	15.4226	3.82736	-7.6569	365.954	683.581	456.592	456.592	456.592	5.11375	-19.3753	0.666032	-307.193	370.61	221.053	204.146	204.146	204.146	-19.3975	-0.204144	-5.12833	-8.8224	-8.43746	-2.67112	1.46224	-0.0761911	0.705016	-906.394	5.74522	2.3634	0	0	0.610089	30.7571
0	-25.4981	0	0	-26.0934	0.351862	-11.8379	-0.481555	0.0391644	-0.133051	-74.1588	1.05E-14	8.33969	0	0	-0.162736	2.36731	14.5257	3.27401	0.225543	366.566	679.987	458.155	458.155	458.155	4.69071	-16.1175	-0.426007	-317.112	371.037	228.116	204.146	204.146	204.146	-16.1696	-1.07847	-4.5692	-8.40391	-8.53301	-1.97158	1.49742	-0.0346775	0.712932	-952.872	5.19579	7.35932	0	0	0.983619	33.6272
0	-26.3639	0	0	-27.0639	0.373788	-12.5742	-0.514635	0.0451021	-0.109067	-81.8488	-6.53E-15	11.7668	0	0	-0.101702	2.42441	13.4948	2.58482	9.0775	367.212	675.663	459.448	459.448	459.448	4.23979	-13.2445	-1.53634	-324.698	371.577	235.859	204.146	204.146	204.146	-13.3221	-2.01411	-4.0244	-7.81659	-8.60998	-1.1133	1.51914	0.00360376	0.73388	-1001.27	4.66675	12.4048	0	0	1.38241	36.6781
0	-26.7598	0	0	-27.5726	0.398856	-13.4108	-0.536653	0.0538812	-0.081093	-87.2208	-6.53E-15	15.2092	0	0	-0.0183446	2.48866	12.3401	1.82342	18.8399	367.888	670.747	460.385	460.385	460.385	3.79538	-10.8246	-2.59463	-329.671	372.237	244.064	204.146	204.146	204.146	-10.9209	-2.94057	-3.52677	-7.0615	-8.65696	-0.177706	1.50033	0.0269916	0.770588	-1039.47	5.2095	16.9628	0	0	1.81156	39.8727
0	-26.6669	0	0	-27.5973	0.427159	-14.3484	-0.544377	0.0641264	-0.0516124	-89.5966	-8.49E-15	18.3295	0	0	0.0760825	2.56684	11.0653	1.05463	29.4615	368.581	665.399	460.863	460.863	460.863	3.40132	-8.90376	-3.53573	-331.838	373.039	252.489	204.146	204.146	204.146	-9.01212	-3.78914	-3.11103	-6.12775	-8.66799	0.752015	1.42514	0.0279956	0.827213	-1057.22	7.42118	20.5126	0	0	2.26501	43.1775
0	-26.0977	0	0	-27.1473	0.459088	-15.3967	-0.536246	0.0729106	-0.0228334	-88.7621	-1.44E-14	20.6407	0	0	0.16598	2.66416	9.66867	0.333508	40.8879	369.271	659.802	460.777	460.777	460.777	3.10456	-7.49925	-4.31011	-331.109	374.015	260.896	204.146	204.146	204.146	-7.6152	-4.50445	-2.81094	-4.99346	-8.64535	1.60374	1.28692	0.00591241	0.909601	-1046.61	11.2707	22.8135	0	0	2.71858	46.5612
0	-25.0956	0	0	-26.2635	0.495119	-16.5672	-0.513833	0.0776973	0.00429732	-85.1422	1.08E-14	21.7355	0	0	0.237166	2.78421	8.14464	-0.304127	53.0509	369.931	654.152	460.034	460.034	460.034	2.94542	-6.60009	-4.88948	-327.499	375.198	269.069	204.146	204.146	204.146	-6.72265	-5.05187	-2.65392	-3.62816	-8.60043	2.32746	1.09548	-0.0343581	1.01857	-1006.59	16.714	23.8206	0	0	3.13767	49.9944
0	-23.7273	0	0	-25.0095	0.535591	-17.8651	-0.480915	0.0770936	0.029631	-79.6061	8.49E-15	21.4063	0	0	0.281758	2.92922	6.48653	-0.848341	65.8609	370.532	648.651	458.572	458.572	458.572	2.94953	-6.17491	-5.26575	-321.115	376.613	276.824	204.146	204.146	204.146	-6.30633	-5.41837	-2.65612	-1.99743	-8.55343	2.90362	0.86998	-0.0815361	1.15384	-940.683	23.8466	23.7421	0	0	3.48022	53.4464
0	-22.0703	0	0	-23.4582	0.58053	-19.2843	-0.441573	0.07088	0.0534522	-73.0963	-1.14E-14	19.6806	0	0	0.299123	3.10071	4.68972	-1.3185	79.2023	371.052	643.49	456.381	456.381	456.381	3.12422	-6.18383	-5.44499	-312.123	378.264	284.005	204.146	204.146	204.146	-6.32815	-5.60754	-2.8198	-0.0690164	-8.53099	3.34815	0.634403	-0.122067	1.30968	-855.462	32.1947	23.0156	0	0	3.70589	56.8836
0	-20.2022	0	0	-21.6799	0.629534	-20.8043	-0.398753	0.0597748	0.0756755	-66.3197	9.80E-16	16.8061	0	0	0.29363	3.30053	2.75484	-1.76212	92.9325	371.474	638.84	453.516	453.516	453.517	3.45888	-6.58815	-5.43959	-300.727	380.134	290.483	204.146	204.146	204.146	-6.74928	-5.63207	-3.13349	2.18029	-8.56258	3.71289	0.418022	-0.142196	1.48229	-759.471	40.4199	22.2388	0	0	3.78873	60.2682
0	-18.1934	0	0	-19.7356	0.681681	-22.3888	-0.354522	0.0451554	0.096196	-59.7037	-8.49E-15	13.1967	0	0	0.272031	3.53205	0.690244	-2.24619	106.89	371.793	634.84	450.105	450.105	450.105	3.92832	-7.35503	-5.26235	-287.142	382.182	296.148	204.146	204.146	204.146	-7.53506	-5.5071	-3.57435	4.75697	-8.67512	4.07813	0.257072	-0.132501	1.66379	-664.458	46.0514	22.1232	0	0	3.74016	63.5575
0	-16.1045	0	0	-17.6744	0.735462	-23.9859	-0.310304	0.0288622	0.114023	-53.4421	-1.31E-15	9.35912	0	0	0.241491	3.80083	-1.48696	-2.83945	120.91	372.011	631.589	446.343	446.343	446.343	4.49814	-8.45821	-4.92285	-271.59	384.352	300.901	204.146	204.146	204.146	-8.65627	-5.24576	-4.11293	7.64361	-8.88685	4.53496	0.188038	-0.087532	1.85082	-581.893	47.1086	23.0652	0	0	3.60405	66.7059
0	-13.9841	0	0	-15.5339	0.788866	-25.5336	-0.267263	0.0127088	0.127804	-47.6021	1.96E-15	5.77759	0	0	0.208273	4.11341	-3.75145	-3.5889	134.856	372.139	629.143	442.481	442.481	442.481	5.13111	-9.87719	-4.428	-254.284	386.583	304.665	204.146	204.146	204.146	-10.089	-4.85875	-4.71886	10.7935	-9.20138	5.15977	0.237914	-0.00981506	2.03756	-520.809	42.1711	25.2121	0	0	3.44057	69.667
0	-11.8698	0	0	-13.3432	0.839589	-26.9675	-0.226554	-0.00178364	0.135807	-42.2064	3.27E-15	2.82415	0	0	0.176856	4.47377	-6.07198	-4.49836	148.637	372.192	627.532	438.792	438.792	438.792	5.79285	-11.5956	-3.78509	-235.425	388.821	307.379	204.146	204.146	204.146	-11.8139	-4.3569	-5.36597	14.1288	-9.60369	5.98804	0.406695	0.0958384	2.22099	-482.82	32.2512	28.2694	0	0	3.28111	72.3951
0	-9.78966	0	0	-11.1273	0.885382	-28.2315	-0.18947	-0.0136785	0.137006	-37.2704	2.61E-15	0.692638	0	0	0.149493	4.87761	-8.41459	-5.51848	162.219	372.181	626.774	435.532	435.532	435.532	6.4559	-13.5996	-3.00636	-215.196	391.021	309.013	204.146	204.146	204.146	-13.8152	-3.75562	-6.03543	17.5446	-10.0588	6.99733	0.66599	0.216077	2.39334	-463.275	18.8836	31.8819	0	0	3.11645	74.8471
0	-7.76471	0	0	-8.91124	0.924435	-29.2863	-0.157068	-0.0224865	0.130934	-32.7616	1.96E-15	-0.586387	0	0	0.12635	5.30746	-10.7463	-6.55256	175.62	372.104	626.889	432.899	432.899	432.899	7.10149	-15.8764	-2.11227	-193.761	393.154	309.573	204.146	204.146	204.146	-16.0792	-3.07836	-6.71633	20.9187	-10.516	8.105	0.96246	0.335547	2.54464	-452.141	4.78062	35.4698	0	0	2.9033	76.9827
0	-5.81256	0	0	-6.72346	0.955686	-30.115	-0.129909	-0.028443	0.118495	-28.582	-6.53E-16	-1.13886	0	0	0.106208	5.73128	-13.0383	-7.47585	188.881	371.945	627.917	431.004	431.004	431.004	7.71952	-18.4122	-1.13215	-171.266	395.206	309.098	204.146	204.146	204.146	-18.5931	-2.35743	-7.40427	24.127	-10.9173	9.18166	1.23924	0.433029	2.65749	-439.926	-8.3536	38.6881	0	0	2.6115	78.7649
0	-3.95048	0	0	-4.59674	0.978944	-30.7229	-0.10778	-0.0316423	0.101187	-24.5777	6.53E-16	-1.11085	0	0	0.0875766	6.10643	-15.2678	-8.16052	202.036	371.676	629.903	429.854	429.854	429.854	8.30752	-21.1891	-0.101364	-147.841	397.169	307.664	204.146	204.146	204.146	-21.3415	-1.63126	-8.09921	27.0611	-11.2114	10.0753	1.44627	0.491718	2.71384	-418.646	-18.2909	40.9744	0	0	2.24049	80.1619
0	-2.19824	0	0	-2.56837	0.994813	-31.1333	-0.0903726	-0.0326759	0.0813171	-20.6712	-6.53E-16	-0.691811	0	0	0.0696675	6.38774	-17.4184	-8.49844	215.09	371.264	632.891	429.362	429.362	429.362	8.86932	-24.1818	0.943391	-123.611	399.047	305.369	204.146	204.146	204.146	-24.3026	-0.939527	-8.80354	29.6445	-11.366	10.6396	1.5558	0.502129	2.70094	-384.72	-23.1925	42.1979	0	0	1.82588	81.1497
0	-0.579275	0	0	-0.678537	1.00446	-31.3812	-0.0778807	-0.0320211	0.0614096	-16.969	-9.80E-16	-0.0299983	0	0	0.0529288	6.53665	-19.4787	-8.41724	228.005	370.687	636.9	429.365	429.365	429.365	9.41332	-27.3554	1.96942	-98.701	400.844	302.322	204.146	204.146	204.146	-27.4456	-0.31756	-9.52055	31.8425	-11.3757	10.7597	1.55377	0.46907	2.61569	-336.019	-20.7521	42.3129	0	0	1.40675	81.7161
0	0.881006	0	0	1.03334	1.00933	-31.5056	-0.0714459	-0.0301543	0.0439767	-13.7942	1.96E-15	0.750095	0	0	0.0387061	6.52858	-21.4389	-7.89027	240.697	369.945	641.911	429.657	429.657	429.657	9.95073	-30.6668	2.9528	-73.2324	402.565	298.628	204.146	204.146	204.146	-30.731	0.208594	-10.2536	33.6634	-11.261	10.372	1.43477	0.406064	2.46969	-270.718	-9.85726	41.2994	0	0	1.00883	81.8619
0	2.15987	0	0	2.53457	1.01082	-31.5438	-0.0726394	-0.0273147	0.030828	-11.5636	1.96E-15	1.54615	0	0	0.0282276	6.35787	-23.2885	-6.94287	253.032	369.064	647.85	430.021	430.021	430.021	10.4937	-34.0699	3.8818	-47.3099	404.218	294.384	204.146	204.146	204.146	-34.1164	0.625382	-11.0064	35.1517	-11.0604	9.47736	1.1961	0.324913	2.2826	-186.34	7.22878	39.074	0	0	0.641799	81.5986
0	3.24342	0	0	3.80584	1.01016	-31.527	-0.0819045	-0.0238757	0.0224398	-10.5279	-1.23E-15	2.20738	0	0	0.0215625	6.04066	-25.0138	-5.65542	264.831	368.088	654.58	430.271	430.271	430.271	11.054	-37.5245	4.75845	-21.006	405.813	289.673	204.146	204.146	204.146	-37.5639	0.932448	-11.7835	36.3758	-10.8188	8.14887	0.848494	0.23864	2.07913	-82.2137	25.8927	35.6072	0	0	0.310977	80.9432
0	4.12934	0	0	4.84348	1.00827	-31.4787	-0.0970973	-0.0214063	0.0181795	-10.55	2.38E-15	2.41552	0	0	0.0174965	5.61427	-26.5972	-4.15959	275.868	367.075	661.9	430.271	430.271	430.271	11.6407	-41.0017	5.59588	5.64733	407.364	284.577	204.146	204.146	204.146	-41.0461	1.13955	-12.59	37.4123	-10.5782	6.52791	0.422582	0.160977	1.88311	37.8302	40.2966	31.5396	0	0	0.0211378	79.9112
0	4.82327	0	0	5.65411	1.0057	-31.413	-0.115967	-0.0214821	0.0163224	-11.3626	1.72E-15	1.84154	0	0	0.0146866	5.13225	-28.0181	-2.62498	285.894	366.071	669.551	429.953	429.953	429.953	12.2568	-44.4834	6.41077	32.6519	408.878	279.178	204.146	204.146	204.146	-44.5458	1.26043	-13.4274	38.3311	-10.3676	4.80573	-0.0295045	0.104271	1.71501	164.001	46.1356	27.5302	0	0	-0.226093	78.5113
0	5.33298	0	0	6.247	1.00264	-31.3345	-0.136759	-0.0248039	0.0152067	-12.6833	4.90E-16	0.301684	0	0	0.0120853	4.65544	-29.2546	-1.23516	294.661	365.103	677.24	429.313	429.313	429.313	12.895	-47.9583	7.21522	60.0314	410.349	273.556	204.146	204.146	204.146	-48.0526	1.30755	-14.2876	39.1829	-10.1987	3.19143	-0.436788	0.0753824	1.58712	280.262	42.1865	23.8838	0	0	-0.424783	76.7438
0	5.66382	0	0	6.62835	0.998972	-31.2403	-0.158767	-0.0312206	0.0132731	-14.3432	6.53E-16	-2.18447	0	0	0.0091186	4.241	-30.2856	-0.156675	301.949	364.177	684.671	428.399	428.399	428.399	13.5367	-51.4183	8.01168	87.8202	411.746	267.801	204.146	204.146	204.146	-51.5591	1.29019	-15.15	39.9932	-10.0653	1.87293	-0.734149	0.0755383	1.50047	370.616	30.6401	20.6198	0	0	-0.559498	74.6021
0	5.81711	0	0	6.79939	0.994353	-31.1215	-0.182255	-0.0398121	0.00918191	-16.3267	-2.61E-15	-5.3763	0	0	0.00557874	3.93217	-31.0926	0.489226	307.605	363.283	691.58	427.298	427.298	427.298	14.1526	-54.8561	8.79237	116.054	413.02	262.007	204.146	204.146	204.146	-55.0575	1.21573	-15.9822	40.7609	-9.94846	0.982471	-0.878806	0.103786	1.45109	424.1	16.3349	17.7995	0	0	-0.607381	72.0754
0	5.79182	0	0	6.75853	0.988244	-30.9638	-0.207916	-0.0489856	0.00146823	-18.7084	6.53E-16	-8.84407	0	0	0.00144772	3.7512	-31.6596	0.643924	311.553	362.417	697.756	426.108	426.108	426.108	14.7063	-58.2653	9.54163	144.762	414.098	256.28	204.146	204.146	204.146	-58.5398	1.0923	-16.7436	41.4613	-9.82326	0.576714	-0.864978	0.149793	1.43037	438.915	3.24576	15.7545	0	0	-0.558013	69.1514
0	5.58854	0	0	6.50627	0.979875	-30.7471	-0.236421	-0.0569482	-0.0116834	-21.5668	5.23E-15	-12.0721	0	0	-0.00315832	3.69748	-31.975	0.314147	313.8	361.586	703.06	424.925	424.925	424.925	15.1581	-61.642	10.2394	173.961	414.902	250.75	204.146	204.146	204.146	-61.9982	0.930758	-17.3904	42.0533	-9.66585	0.636915	-0.718063	0.203015	1.43387	421.585	-6.06173	15.1596	0	0	-0.428504	65.8181
0	5.21415	0	0	6.05088	0.968214	-30.4434	-0.267962	-0.0617209	-0.0321282	-24.8874	6.53E-15	-14.5186	0	0	-0.0079898	3.75001	-32.0327	-0.437607	314.426	360.812	707.421	423.83	423.83	423.83	15.4701	-64.9862	10.8646	203.637	415.349	245.577	204.146	204.146	204.146	-65.427	0.745143	-17.8816	42.4887	-9.45848	1.08321	-0.479802	0.250591	1.45918	383.008	-11.6532	16.5306	0	0	-0.258203	62.0689
0	4.68532	0	0	5.41306	0.951952	-30.0167	-0.301661	-0.0614733	-0.0614948	-28.4713	-6.53E-15	-15.6989	0	0	-0.0126757	3.87317	-31.8343	-1.50867	313.575	360.124	710.835	422.885	422.885	422.885	15.6107	-68.3026	11.3981	233.735	415.363	240.952	204.146	204.146	204.146	-68.8235	0.551744	-18.1846	42.7215	-9.19237	1.79596	-0.193317	0.27931	1.50504	334.616	-15.646	19.73	0	0	-0.0881089	57.9097
0	4.02964	0	0	4.62761	0.929585	-29.4238	-0.335581	-0.0547226	-0.100611	-31.9443	9.15E-15	-15.2425	0	0	-0.0169846	4.0242	-31.3909	-2.77248	311.439	359.547	713.347	422.139	422.139	422.139	15.5592	-71.5975	11.8257	264.13	414.884	237.092	204.146	204.146	204.146	-72.1866	0.367879	-18.2792	42.7153	-8.86786	2.63879	0.104456	0.281122	1.56993	286.222	-20.3244	23.7082	0	0	0.0575512	53.3689
0	3.28422	0	0	3.74186	0.899562	-28.617	-0.36694	-0.0403829	-0.149567	-34.8226	0	-12.9237	0	0	-0.0214119	4.16061	-30.7238	-4.09254	308.256	359.097	715.041	421.634	421.634	421.634	15.3083	-74.875	12.1406	294.618	413.874	234.224	204.146	204.146	204.146	-75.5138	0.210951	-18.1614	42.4483	-8.49372	3.47676	0.379015	0.256104	1.64955	247.342	-26.3679	26.5948	0	0	0.177972	48.5062
0	2.49276	0	0	2.8118	0.860548	-27.5497	-0.392455	-0.0176414	-0.207628	-36.5993	-9.15E-15	-8.66454	0	0	-0.0277815	4.24653	-29.8643	-5.33473	304.293	358.776	716.028	421.409	421.409	421.409	14.8649	-78.1315	12.3457	324.898	412.329	232.555	204.146	204.146	204.146	-78.7971	0.0979496	-17.8449	41.9162	-8.08632	4.18907	0.601942	0.211559	1.73964	226.869	-32.3122	26.3556	0	0	0.292417	43.4171
0	1.70241	0	0	1.89718	0.811776	-26.1857	-0.408572	0.0134531	-0.273437	-36.8067	1.35E-14	-2.60821	0	0	-0.0390379	4.25703	-28.8522	-6.37726	299.838	358.57	716.428	421.5	421.5	421.5	14.2499	-81.3526	12.4558	354.58	410.283	232.244	204.146	204.146	204.146	-82.0204	0.04466	-17.3607	41.1315	-7.66766	4.67585	0.748974	0.155827	1.83225	233.814	-35.9881	21.8363	0	0	0.432927	38.2284
0	0.9612	0	0	1.0564	0.753385	-24.5097	-0.411806	0.051769	-0.345582	-35.052	-9.23E-15	4.85459	0	0	-0.0579378	4.18036	-27.7335	-7.11905	295.186	358.46	716.369	421.945	421.945	421.945	13.4972	-84.5123	12.4969	383.193	407.816	233.364	204.146	204.146	204.146	-85.1591	0.063853	-16.7563	40.1216	-7.26262	4.86201	0.798231	0.0977292	1.91583	277.873	-35.3275	13.3875	0	0	0.640012	33.0853
0	0.315392	0	0	0.341474	0.686651	-22.538	-0.39905	0.0947397	-0.422316	-31.0244	-4.66E-15	13.069	0	0	-0.0848117	4.01815	-26.5571	-7.48802	290.62	358.424	715.971	422.772	422.772	422.772	12.6511	-87.5744	12.5039	410.212	405.053	235.881	204.146	204.146	204.146	-88.1818	0.162193	-16.0908	38.9249	-6.89516	4.70116	0.731116	0.0421294	1.97486	367.501	-30.3956	2.9155	0	0	0.957766	28.1339
0	-0.194635	0	0	-0.207572	0.614036	-20.3268	-0.368288	0.138576	-0.501362	-24.5472	-1.96E-15	21.1801	0	0	-0.115869	3.7841	-25.3707	-7.44954	286.389	358.441	715.341	423.996	423.997	423.996	11.7647	-90.4942	12.5143	435.087	402.154	239.633	204.146	204.146	204.146	-91.0507	0.336844	-15.4283	37.5872	-6.5854	4.18123	0.540095	-0.00784473	1.99136	506.22	-23.1905	-7.08324	0	0	1.41692	23.5061
0	-0.539558	0	0	-0.567248	0.539019	-17.9742	-0.319425	0.17851	-0.579083	-15.6635	-9.80E-16	28.2274	0	0	-0.143313	3.50116	-24.2175	-7.01336	282.687	358.497	714.565	425.613	425.613	425.613	10.8952	-93.2199	12.5618	457.283	399.289	244.317	204.146	204.146	204.146	-93.7218	0.573713	-14.8301	36.157	-6.34772	3.3296	0.236582	-0.0511541	1.9498	687.939	-17.5638	-14.7178	0	0	2.0064	19.3113
0	-0.706774	0	0	-0.733877	0.465733	-15.6136	-0.255017	0.210332	-0.650489	-4.74267	-9.80E-15	33.3807	0	0	-0.158438	3.19725	-23.1332	-6.23558	279.637	358.584	713.704	427.582	427.582	427.582	10.0992	-95.6934	12.6699	476.32	396.618	249.505	204.146	204.146	204.146	-96.1442	0.849125	-14.3467	34.6828	-6.19013	2.21419	-0.146632	-0.0842812	1.84481	895.879	-16.4272	-19.7226	0	0	2.65467	15.6354
0	-0.705195	0	0	-0.724922	0.398494	-13.3987	-0.18062	0.230808	-0.709208	7.43878	-2.61E-15	36.0436	0	0	-0.155295	2.90016	-22.144	-5.21269	277.284	358.693	712.796	429.833	429.833	429.833	9.4259	-97.8501	12.85	491.814	394.26	254.665	204.146	204.146	204.146	-98.2586	1.13529	-14.0117	33.2087	-6.11352	0.93698	-0.560316	-0.105881	1.68203	1104.09	-21.5891	-23.2459	0	0	3.23965	12.5419
0	-0.566571	0	0	-0.578145	0.341297	-11.4817	-0.104454	0.238371	-0.749441	19.7007	5.23E-15	35.9553	0	0	-0.133336	2.63286	-21.2665	-4.06719	275.605	358.814	711.857	432.267	432.267	432.267	8.90944	-99.6208	13.1001	503.506	392.275	259.217	204.146	204.146	204.146	-99.9983	1.40785	-13.8386	31.7728	-6.1118	-0.379858	-0.95154	-0.11626	1.48003	1284.53	-33.2264	-26.8799	0	0	3.63596	10.0736
0	-0.342637	0	0	-0.347928	0.297382	-9.99171	-0.0359159	0.232617	-0.767096	30.611	-3.92E-15	33.1451	0	0	-0.0972362	2.41063	-20.5085	-2.92782	274.528	358.93	710.882	434.763	434.763	434.763	8.56261	-100.936	13.406	511.283	390.657	262.597	204.146	204.146	204.146	-101.293	1.65242	-13.8191	30.4061	-6.17305	-1.61222	-1.27588	-0.117112	1.26429	1413.65	-50.4683	-31.5788	0	0	3.76525	8.25167
0	-0.0974557	0	0	-0.0986813	0.268928	-9.01882	0.0157859	0.214422	-0.761061	38.6583	3.92E-15	27.9356	0	0	-0.0553361	2.24044	-19.8713	-1.91029	273.952	359.017	709.852	437.192	437.192	437.192	8.37411	-101.731	13.7406	515.165	389.334	264.333	204.146	204.146	204.146	-102.077	1.86714	-13.9235	29.1323	-6.28146	-2.65122	-1.50222	-0.110747	1.06298	1476.88	-71.8768	-37.1908	0	0	3.62118	7.07572
0	0.103748	0	0	0.10492	0.256935	-8.60715	0.0433504	0.185516	-0.732564	42.4921	5.23E-15	20.898	0	0	-0.0174675	2.12209	-19.3512	-1.10277	273.77	359.053	708.735	439.432	439.432	439.432	8.31108	-101.962	14.0641	515.289	388.182	264.105	204.146	204.146	204.146	-102.299	2.06004	-14.1034	27.9678	-6.41936	-3.41619	-1.61177	-0.0980758	0.901454	1467.85	-95.0693	-42.6764	0	0	3.25514	6.52472
0	0.207361	0	0	0.209797	0.261224	-8.75447	0.042563	0.148841	-0.683985	41.137	2.29E-15	12.8942	0	0	0.00724729	2.05012	-18.9412	-0.557881	273.887	359.023	707.49	441.374	441.374	441.374	8.32593	-101.606	14.326	511.874	387.038	261.793	204.146	204.146	204.146	-101.933	2.24223	-14.2963	26.9214	-6.56862	-3.86208	-1.5954	-0.0776292	0.797192	1385.7	-116.192	-46.6077	0	0	2.74423	6.56089
0	0.183912	0	0	0.186425	0.280513	-9.41561	0.0125976	0.10854	-0.617802	34.1542	6.94E-16	5.04946	0	0	0.0134779	2.01514	-18.6327	-0.290005	274.235	358.919	706.075	442.929	442.929	442.929	8.36571	-100.68	14.4695	505.193	385.733	257.496	204.146	204.146	204.146	-100.989	2.42007	-14.4326	25.995	-6.71109	-3.9826	-1.45374	-0.0457678	0.759134	1233.12	-129.603	-47.7048	0	0	2.16225	7.13511
0	0.0386829	0	0	0.0393437	0.312517	-10.5069	-0.0438548	0.0699992	-0.536465	21.8214	-1.31E-15	-1.35228	0	0	0.00305703	2.00441	-18.4178	-0.276313	274.776	358.744	704.458	444.031	444.031	444.031	8.38043	-99.2414	14.4418	495.562	384.113	251.525	204.146	204.146	204.146	-99.521	2.59012	-14.4467	25.1863	-6.8282	-3.80941	-1.20756	0.00216299	0.787297	1019.28	-128.915	-45.2675	0	0	1.57081	8.19265
0	-0.181834	0	0	-0.185847	0.354126	-11.9141	-0.120224	0.0392104	-0.442283	5.31907	-3.27E-16	-5.14462	0	0	-0.0135138	2.00207	-18.2917	-0.461372	275.504	358.509	702.623	444.635	444.635	444.635	8.32907	-97.3944	14.2085	483.34	382.081	244.373	204.146	204.146	204.146	-97.6345	2.74038	-14.2887	24.4936	-6.90005	-3.40621	-0.895249	0.0685639	0.870555	760.541	-108.91	-39.4568	0	0	1.01782	9.67807
0	-0.391244	0	0	-0.402376	0.401712	-13.5057	-0.205099	0.0211496	-0.33899	-13.1602	2.61E-15	-5.67018	0	0	-0.0201879	1.98975	-18.2538	-0.76576	276.433	358.225	700.574	444.716	444.716	444.716	8.18286	-95.2857	13.7701	468.942	379.618	236.656	204.146	204.146	204.146	-95.4795	2.85928	-13.9382	23.9202	-6.90469	-2.85805	-0.572222	0.15058	0.986588	483.918	-68.7117	-31.3814	0	0	0.548313	11.5377
0	-0.477357	0	0	-0.494552	0.451606	-15.152	-0.281759	0.0180666	-0.233504	-30.5668	-8.37E-15	-3.04538	0	0	-0.00356734	1.94826	-18.3074	-1.09909	277.575	357.903	698.333	444.27	444.271	444.27	7.92718	-93.0898	13.1736	452.837	376.805	229.02	204.146	204.146	204.146	-93.2349	2.94861	-13.4139	23.4772	-6.81906	-2.2577	-0.302	0.241053	1.10538	226.899	-12.6389	-22.8452	0	0	0.204302	13.7191
0	-0.331927	0	0	-0.34663	0.500719	-16.7478	-0.331853	0.0278546	-0.136436	-43.7181	-6.89E-15	1.77225	0	0	0.0374239	1.86052	-18.4556	-1.37701	278.91	357.556	695.924	443.32	443.32	443.32	7.56448	-90.9771	12.5089	435.531	373.806	222.028	204.146	204.146	204.146	-91.0748	3.03123	-12.7728	23.1821	-6.62186	-1.69154	-0.147229	0.327062	1.2009	32.3596	49.7191	-15.7668	0	0	0.00499407	16.1662
0	0.113429	0	0	0.119438	0.547097	-18.2307	-0.346298	0.0444284	-0.0588831	-50.775	5.35E-15	7.25255	0	0	0.089286	1.71508	-18.6959	-1.53891	280.356	357.202	693.362	441.905	441.905	441.905	7.116	-89.077	11.8861	417.511	370.841	216.043	204.146	204.146	204.146	-89.1298	3.14531	-12.0965	23.0531	-6.29832	-1.22681	-0.14882	0.392855	1.26198	-66.93	107.396	-11.4942	0	0	-0.0815685	18.8146
0	0.869261	0	0	0.922639	0.590136	-19.5846	-0.332364	0.0601225	-0.00621365	-52.1914	-8.82E-15	11.807	0	0	0.133711	1.50979	-19.0149	-1.56003	281.753	356.866	690.637	440.089	440.089	440.089	6.61808	-87.4572	11.403	399.177	368.123	211.19	204.146	204.146	204.146	-87.4677	3.32822	-11.4684	23.104	-5.84633	-0.903148	-0.295694	0.429271	1.30269	-67.8356	153.043	-10.2527	0	0	-0.135024	21.5878
0	1.90063	0	0	2.03356	0.630272	-20.827	-0.302408	0.0684358	0.0232108	-49.5138	7.19E-15	14.278	0	0	0.158466	1.25295	-19.3873	-1.45144	282.869	356.589	687.709	437.954	437.954	437.954	6.1097	-86.1355	11.123	380.807	365.818	207.41	204.146	204.146	204.146	-86.1054	3.6041	-10.9528	23.3401	-5.27976	-0.73226	-0.532641	0.435948	1.34324	5.8672	183.66	-11.2149	0	0	-0.231631	24.399
0	3.14814	0	0	3.39534	0.668338	-21.9867	-0.264669	0.066469	0.0352325	-44.2064	4.08E-15	14.2733	0	0	0.160476	0.961845	-19.7782	-1.25013	283.434	356.418	684.52	435.595	435.595	435.594	5.61819	-85.0994	11.0688	362.568	364.014	204.541	204.146	204.146	204.146	-85.0296	3.98184	-10.5821	23.7582	-4.62768	-0.702595	-0.785257	0.412567	1.39922	117.851	198.336	-13.0379	0	0	-0.39752	27.1586
0	4.53913	0	0	4.93519	0.704975	-23.0852	-0.226644	0.0566311	0.0360144	-37.7522	1.96E-15	12.3087	0	0	0.144979	0.659875	-20.1481	-1.00628	283.179	356.4	681.004	433.109	433.109	433.109	5.15246	-84.3154	11.2273	344.536	362.71	202.374	204.146	204.146	204.146	-84.2054	4.45771	-10.3546	24.3471	-3.93177	-0.784216	-0.982508	0.36153	1.48183	233.179	198.958	-14.7061	0	0	-0.604012	29.7829
0	5.99843	0	0	6.57532	0.740474	-24.1328	-0.196171	0.043598	0.0305886	-31.5793	2.12E-15	9.34876	0	0	0.121304	0.37335	-20.4583	-0.773323	281.878	356.576	677.111	430.593	430.593	430.593	4.70709	-83.7363	11.5621	326.731	361.844	200.699	204.146	204.146	204.146	-83.5848	5.0196	-10.2455	25.086	-3.24151	-0.931946	-1.06405	0.286265	1.6018	323.539	188.208	-15.7821	0	0	-0.784907	32.2019
0	7.46153	0	0	8.24697	0.774896	-25.1325	-0.175507	0.0297789	0.0228194	-26.378	5.23E-15	6.15048	0	0	0.0965901	0.127686	-20.6735	-0.600007	279.377	356.965	672.828	428.135	428.135	428.135	4.27024	-83.3129	12.0292	309.136	361.33	199.342	204.146	204.146	204.146	-83.1182	5.65169	-10.2206	25.9398	-2.60708	-1.09011	-0.985216	0.193464	1.76481	369.394	167.606	-15.915	0	0	-0.862237	34.3641
0	8.87984	0	0	9.89613	0.808079	-26.0809	-0.163246	0.0165348	0.0153954	-22.3266	3.02E-15	3.25185	0	0	0.0749647	-0.0572193	-20.7636	-0.521555	275.616	357.567	668.187	425.822	425.822	425.822	3.82974	-82.9991	12.5849	291.725	361.077	198.182	204.146	204.146	204.146	-82.76	6.33682	-10.2455	26.8512	-2.06949	-1.20351	-0.730341	0.0902791	1.96689	362.429	138.559	-14.8682	0	0	-0.785403	36.2364
0	10.2201	0	0	11.483	0.839596	-26.9677	-0.157861	0.00474457	0.00976225	-19.4771	1.96E-15	0.962773	0	0	0.0584191	-0.171058	-20.7031	-0.551247	270.634	358.357	663.273	423.74	423.741	423.74	3.37855	-82.7536	13.1898	274.47	361.005	197.14	204.146	204.146	204.146	-82.4697	7.0563	-10.2916	27.7367	-1.65261	-1.2314	-0.330436	-0.0183206	2.19301	308.246	102.736	-12.6013	0	0	-0.569567	37.8024
0	11.4641	0	0	12.9816	0.86876	-27.7761	-0.156367	-0.00530871	0.00598804	-17.6125	-4.70E-16	-0.643158	0	0	0.0467218	-0.214096	-20.4716	-0.678043	264.549	359.289	658.218	421.98	421.98	421.98	2.91837	-82.5427	13.8108	257.348	361.052	196.181	204.146	204.146	204.146	-82.215	7.78955	-10.3396	28.4903	-1.36193	-1.15654	0.13683	-0.129726	2.41461	225.471	61.7271	-9.24688	0	0	-0.300661	39.058
0	12.6054	0	0	14.3765	0.894705	-28.4852	-0.15616	-0.0137963	0.00358361	-16.4641	-3.50E-15	-1.6646	0	0	0.0387469	-0.19517	-20.0542	-0.87154	257.531	360.299	653.174	420.621	420.621	420.621	2.46047	-82.342	14.4212	240.348	361.176	195.289	204.146	204.146	204.146	-81.9727	8.51349	-10.3805	28.9976	-1.18978	-0.985544	0.581325	-0.236447	2.60673	136.045	17.8124	-5.03782	0	0	-0.0849786	40.0081
0	13.6451	0	0	15.6594	0.916504	-29.0738	-0.156048	-0.0208793	0.0016436	-15.8289	3.09E-15	-2.27046	0	0	0.0333077	-0.12879	-19.4427	-1.09043	249.761	361.316	648.298	419.73	419.73	419.73	2.02371	-82.1361	14.9988	223.462	361.349	194.465	204.146	204.146	204.146	-81.7289	9.20296	-10.4136	29.1558	-1.1202	-0.743094	0.917393	-0.325238	2.75437	61.0449	-25.6177	-0.488714	0	0	0.0128903	40.6632
0	14.5881	0	0	16.8254	0.933368	-29.5246	-0.155085	-0.0266201	-0.000912408	-15.4537	3.15E-15	-2.63471	0	0	0.029181	-0.0323258	-18.6369	-1.2933	241.394	362.268	643.727	419.347	419.347	419.347	1.63037	-81.9183	15.5254	206.684	361.557	193.714	204.146	204.146	204.146	-81.4777	9.83258	-10.4431	28.8925	-1.13071	-0.460887	1.0852	-0.384295	2.85021	16.3001	-65.5342	3.75433	0	0	0.0121917	41.0375
0	15.4387	0	0	17.8704	0.944864	-29.8296	-0.153578	-0.0311823	-0.00484991	-15.1786	4.29E-16	-2.90821	0	0	0.0256018	0.0763441	-17.6444	-1.44934	232.533	363.083	639.565	419.486	419.486	419.486	1.30169	-81.6875	15.986	190.006	361.788	193.041	204.146	204.146	204.146	-81.2183	10.3792	-10.4749	28.1804	-1.19298	-0.165807	1.07181	-0.405316	2.89224	6.90951	-99.1693	7.10531	0	0	-0.00223547	41.1466
0	16.1977	0	0	18.7889	0.951034	-29.9925	-0.152415	-0.0346921	-0.0102462	-14.9028	-2.06E-15	-3.17504	0	0	0.0221632	0.180033	-16.4801	-1.54381	223.217	363.705	635.883	420.122	420.122	420.122	1.05385	-81.4447	16.3682	173.414	362.031	192.447	204.146	204.146	204.146	-80.9518	10.8243	-10.5132	27.0417	-1.27557	0.126437	0.909404	-0.390838	2.88024	27.3933	-125.032	9.23351	0	0	0.0520562	41.0069
0	16.8615	0	0	19.5738	0.95231	-30.0262	-0.15187	-0.037365	-0.0165579	-14.4822	2.57E-15	-3.46059	0	0	0.0185796	0.263126	-15.1646	-1.57713	213.437	364.088	632.724	421.184	421.184	421.184	0.89621	-81.1904	16.6619	156.888	362.275	191.938	204.146	204.146	204.146	-80.6788	11.1552	-10.5592	25.5425	-1.35	0.411626	0.659458	-0.351738	2.82228	65.2771	-142.826	10.2307	0	0	0.196945	40.6351
0	17.4225	0	0	20.2154	0.949295	-29.9467	-0.152386	-0.0395226	-0.0228615	-13.8365	3.19E-15	-3.74928	0	0	0.0148108	0.312355	-13.7219	-1.55884	203.156	364.203	630.119	422.558	422.558	422.558	0.832345	-80.9216	16.8585	140.403	362.507	191.515	204.146	204.146	204.146	-80.3961	11.3641	-10.6108	23.7779	-1.39719	0.692181	0.393225	-0.301388	2.73272	105.607	-152.714	10.4904	0	0	0.385499	40.0493
0	17.8698	0	0	20.7015	0.942491	-29.7668	-0.154019	-0.0413501	-0.0283883	-12.8916	4.45E-15	-3.98854	0	0	0.0109237	0.317808	-12.177	-1.49953	192.341	364.035	628.092	424.099	424.099	424.099	0.862549	-80.6301	16.9499	123.936	362.713	191.184	204.146	204.146	204.146	-80.0961	11.4458	-10.6636	21.8534	-1.41117	0.969497	0.16677	-0.251849	2.63365	137.079	-155.123	10.473	0	0	0.546843	39.2701
0	18.1897	0	0	21.0164	0.932151	-29.4922	-0.156617	-0.0427537	-0.0328647	-11.6039	-2.82E-15	-4.10505	0	0	0.00711054	0.274226	-10.5533	-1.40559	180.981	363.589	626.672	425.653	425.653	425.653	0.986552	-80.3014	16.9286	107.462	362.879	190.949	204.146	204.146	204.146	-79.7644	11.3965	-10.7127	19.8679	-1.39869	1.23853	0.0078488	-0.209799	2.54679	155.208	-150.038	10.4043	0	0	0.636309	38.3204
0	18.3651	0	0	21.1409	0.918292	-29.1218	-0.160521	-0.0435271	-0.0362733	-10.0428	3.27E-15	-4.04257	0	0	0.00367694	0.182434	-8.87122	-1.27878	169.097	362.883	625.884	427.084	427.084	427.084	1.20471	-79.9129	16.7876	90.9619	362.996	190.814	204.146	204.146	204.146	-79.379	11.2135	-10.7539	17.9006	-1.37584	1.48793	-0.0759302	-0.178017	2.48965	159.672	-137.702	10.3433	0	0	0.644272	37.2246
0	18.3759	0	0	21.0532	0.900808	-28.6507	-0.165536	-0.0433664	-0.0387548	-8.28161	4.90E-16	-3.76758	0	0	0.00089551	0.0499112	-7.14709	-1.11863	156.743	361.956	625.756	428.292	428.292	428.292	1.5174	-79.4346	16.523	74.4178	363.054	190.782	204.146	204.146	204.146	-78.9105	10.8967	-10.7848	16.0038	-1.36443	1.70405	-0.0930955	-0.152943	2.46717	153.117	-118.086	10.189	0	0	0.589849	36.0075
0	18.1996	0	0	20.7308	0.879616	-28.074	-0.17131	-0.0418651	-0.0402657	-6.43256	-1.72E-15	-3.2565	0	0	-0.00105952	-0.110027	-5.39274	-0.926071	144.001	360.862	626.31	429.224	429.224	429.224	1.92317	-78.8307	16.1352	57.8149	363.051	190.856	204.146	204.146	204.146	-78.3234	10.4509	-10.8045	14.2021	-1.38898	1.87601	-0.0543088	-0.130613	2.47654	137.131	-91.8751	9.82238	0	0	0.495647	34.6924
0	17.8119	0	0	20.1521	0.854759	-27.3895	-0.177277	-0.0387381	-0.0408851	-4.62624	1.23E-15	-2.49907	0	0	-0.00220957	-0.280046	-3.61597	-0.705675	130.967	359.669	627.558	429.871	429.871	429.871	2.41664	-78.0618	15.6305	41.1419	362.989	191.037	204.146	204.146	204.146	-77.5781	9.88705	-10.8141	12.495	-1.47479	1.99879	0.0265028	-0.107661	2.50821	112.945	-60.6198	9.18971	0	0	0.382814	33.3002
0	17.1897	0	0	19.3004	0.826474	-26.6002	-0.182197	-0.0338518	-0.0405024	-2.93102	4.49E-16	-1.48718	0	0	-0.00272602	-0.4411	-1.82161	-0.466359	117.756	358.448	629.502	430.267	430.267	430.267	2.98701	-77.0891	15.0218	24.3917	362.873	191.327	204.146	204.146	204.146	-76.6358	9.22405	-10.8157	10.8635	-1.64583	2.07349	0.14105	-0.0821376	2.54755	79.0214	-26.6401	8.36667	0	0	0.257357	31.8493
0	16.313	0	0	18.1652	0.795188	-25.7143	-0.184836	-0.0273168	-0.0393196	-1.39277	3.36E-15	-0.223753	0	0	-0.00287292	-0.575001	-0.0131665	-0.219511	104.49	357.273	632.13	430.474	430.474	430.474	3.61818	-75.878	14.3284	7.56219	362.716	191.722	204.146	204.146	204.146	-75.4606	8.48764	-10.8132	9.27674	-1.92182	2.10414	0.28225	-0.0523546	2.58216	33.3652	7.40937	7.51245	0	0	0.115729	30.3562
0	15.1674	0	0	16.7437	0.76148	-24.7448	-0.184672	-0.0195051	-0.0373523	-0.079964	-6.94E-16	1.2608	0	0	-0.00303178	-0.666647	1.80517	0.0245653	91.3051	356.211	635.414	430.582	430.582	430.582	4.2905	-74.4005	13.5751	-9.34511	362.535	192.212	204.146	204.146	204.146	-74.0235	7.70881	-10.812	7.70056	-2.31443	2.09275	0.448246	-0.0194772	2.59767	-27.5971	38.4819	6.81947	0	0	-0.0609023	28.8381
0	13.7466	0	0	15.0422	0.726017	-23.7082	-0.181777	-0.010975	-0.0349716	0.94415	2.45E-15	2.89016	0	0	-0.00358102	-0.705404	3.62631	0.261317	78.353	355.312	639.306	430.692	430.692	430.692	4.98375	-72.638	12.7911	-26.3254	362.353	192.778	204.146	204.146	204.146	-72.3039	6.92131	-10.8198	6.1045	-2.82433	2.03458	0.634581	0.0134393	2.58464	-105.47	63.6642	6.38575	0	0	-0.293316	27.315
0	12.054	0	0	13.0759	0.689498	-22.6233	-0.176812	-0.00243903	-0.0325379	1.61746	-4.08E-15	4.52274	0	0	-0.00479122	-0.685293	5.43818	0.495145	65.8052	354.613	643.736	430.914	430.914	430.914	5.67982	-70.5817	12.0076	-43.3722	362.196	193.4	204.146	204.146	204.146	-70.2908	6.15903	-10.8465	4.46805	-3.44017	1.91649	0.834658	0.044682	2.53632	-199.95	80.971	6.19227	0	0	-0.597531	25.813
0	10.1028	0	0	10.868	0.652635	-21.5105	-0.171148	0.00553717	-0.0308139	1.8449	-1.31E-15	5.97482	0	0	-0.00697679	-0.604655	7.22208	0.739927	53.8528	354.132	648.607	431.35	431.35	431.35	6.36449	-68.2316	11.2556	-60.4783	362.092	194.055	204.146	204.146	204.146	-67.9817	5.4539	-10.903	2.78528	-4.13927	1.71842	1.03966	0.0719523	2.45173	-307.941	89.1866	6.08174	0	0	-0.971718	24.3667
0	7.91513	0	0	8.44808	0.616156	-20.3923	-0.166617	0.0124873	-0.0307007	1.49977	-9.80E-16	7.0295	0	0	-0.0105677	-0.465404	8.95214	1.0166	42.7019	353.866	653.797	432.085	432.085	432.086	7.02755	-65.595	10.5628	-77.6365	362.067	194.726	204.146	204.146	204.146	-65.3814	4.834	-10.9989	1.06672	-4.89025	1.41764	1.23849	0.0965717	2.33327	-423.972	88.668	5.80143	0	0	-1.38758	23.02
0	5.52176	0	0	5.85146	0.580836	-19.2939	-0.164951	0.0178746	-0.0332623	0.458105	6.53E-16	7.45328	0	0	-0.0160425	-0.272737	10.596	1.34811	32.5664	353.801	659.16	433.181	433.181	433.181	7.66184	-62.6856	9.95055	-94.8385	362.14	195.413	204.146	204.146	204.146	-62.5013	4.32191	-11.1396	-0.661049	-5.65593	0.994926	1.42037	0.117312	2.18665	-541.135	79.7265	5.13845	0	0	-1.79365	21.8258
0	2.96079	0	0	3.11764	0.547499	-18.2435	-0.167361	0.0213085	-0.039091	-1.36559	-3.27E-15	7.06055	0	0	-0.0239106	-0.0348462	12.1165	1.75355	23.6574	353.908	664.53	434.659	434.659	434.659	8.26137	-59.5226	9.43008	-112.072	362.323	196.138	204.146	204.146	204.146	-59.3586	3.93238	-11.3233	-2.35802	-6.39746	0.441008	1.57664	0.13224	2.01703	-652.695	63.2894	3.9344	0	0	-2.12683	20.8427
0	0.276	0	0	0.289029	0.516991	-17.2709	-0.174385	0.0227027	-0.0485524	-3.99411	-3.27E-16	5.76544	0	0	-0.0346452	0.237126	13.4753	2.24274	16.1707	354.152	669.729	436.504	436.504	436.504	8.81975	-56.1306	8.9997	-129.315	362.613	196.953	204.146	204.146	204.146	-55.9763	3.66938	-11.5389	-3.97514	-7.0786	-0.238657	1.69953	0.138707	1.83262	-751.779	40.7467	2.15021	0	0	-2.32404	20.1312
0	-2.48523	0	0	-2.5908	0.49014	-16.4063	-0.186196	0.0218564	-0.0613037	-7.40819	3.76E-15	3.56251	0	0	-0.0486241	0.529262	14.6357	2.81224	10.2743	354.494	674.581	438.66	438.66	438.66	9.32905	-52.5388	8.64276	-146.53	362.992	197.939	204.146	204.146	204.146	-52.3834	3.52341	-11.7651	-5.45992	-7.66935	-1.02138	1.78197	0.13262	1.63938	-832.514	13.693	-0.0966002	0	0	-2.34094	19.7477
0	-5.27404	0	0	-5.47843	0.467676	-15.6769	-0.202532	0.0185383	-0.0764738	-11.536	-4.08E-16	0.547343	0	0	-0.0659523	0.825262	15.5672	3.44268	6.09568	354.896	678.916	441.042	441.042	441.042	9.77829	-48.781	8.32757	-163.652	363.431	199.201	204.146	204.146	204.146	-48.615	3.46969	-11.9719	-6.76204	-8.14913	-1.86692	1.81921	0.110223	1.44508	-890.536	-15.9999	-2.51338	0	0	-2.16402	19.7384
0	-8.04298	0	0	-8.3328	0.450147	-15.1042	-0.222714	0.0127737	-0.0929616	-16.2737	3.92E-15	-3.04771	0	0	-0.0864252	1.1075	16.2477	4.09758	3.7102	355.321	682.585	443.547	443.547	443.547	10.1518	-44.8948	8.00914	-180.588	363.885	200.86	204.146	204.146	204.146	-44.7121	3.46829	-12.1216	-7.83897	-8.50873	-2.71887	1.81006	0.0719268	1.25785	-923.536	-45.251	-4.72341	0	0	-1.81445	20.1341
0	-10.7493	0	0	-11.1176	0.437838	-14.7001	-0.246171	0.00525662	-0.109418	-21.5769	1.96E-15	-6.80959	0	0	-0.109801	1.35841	16.6666	4.72428	3.13346	355.739	685.464	446.071	446.071	446.071	10.4275	-40.9201	7.63286	-197.205	364.299	203.043	204.146	204.146	204.146	-40.7203	3.46624	-12.1716	-8.66087	-8.75033	-3.50781	1.75878	0.0240056	1.08631	-932.538	-69.9158	-6.30137	0	0	-1.34558	20.9474
0	-13.3567	0	0	-13.8025	0.430716	-14.4657	-0.273079	-0.0029963	-0.124422	-27.5502	-6.53E-15	-10.2053	0	0	-0.135795	1.56229	16.8244	5.25771	4.32002	356.127	687.463	448.523	448.523	448.523	10.5765	-36.8982	7.14085	-213.333	364.613	205.864	204.146	204.146	204.146	-36.6882	3.40234	-12.0777	-9.21347	-8.88557	-4.15629	1.6799	-0.0252503	0.937388	-923.452	-86.4745	-6.85229	0	0	-0.829903	22.172
0	-15.8331	0	0	-16.36	0.428408	-14.3896	-0.304575	-0.01049	-0.13572	-34.4499	1.31E-15	-12.6245	0	0	-0.163574	1.70757	16.7324	5.62798	7.17089	356.471	688.523	450.837	450.837	450.837	10.5648	-32.8739	6.48032	-228.765	364.768	209.42	204.146	204.146	204.146	-32.6683	3.21433	-11.7999	-9.49936	-8.93266	-4.58717	1.59655	-0.0642815	0.816116	-907.677	-91.9869	-6.17073	0	0	-0.334787	23.7859
0	-18.1443	0	0	-18.7587	0.430201	-14.4487	-0.342056	-0.0154973	-0.141289	-42.5508	1.05E-14	-13.4856	0	0	-0.190593	1.78916	16.4099	5.7714	11.549	356.772	688.618	452.976	452.976	452.976	10.3583	-28.9005	5.61408	-243.248	364.717	213.776	204.146	204.146	204.146	-28.7194	2.84853	-11.3081	-9.53674	-8.91267	-4.73453	1.53486	-0.0852962	0.723033	-898.496	-85.7282	-4.35396	0	0	0.100278	25.7553
0	-20.2462	0	0	-20.9541	0.435125	-14.6109	-0.385218	-0.0164298	-0.139459	-51.8489	2.61E-15	-12.3603	0	0	-0.211173	1.81008	15.8813	5.64285	17.2996	357.043	687.748	454.926	454.926	454.926	9.92966	-25.046	4.53099	-256.479	364.433	218.961	204.146	204.146	204.146	-24.9108	2.27099	-10.5895	-9.35646	-8.84667	-4.55622	1.51118	-0.0830635	0.655033	-905.862	-68.5314	-1.79258	0	0	0.469017	28.0392
0	-22.0794	0	0	-22.8837	0.4421	-14.8402	-0.430694	-0.0121365	-0.129489	-61.8253	2.61E-15	-9.06377	0	0	-0.21646	1.78189	15.1728	5.22605	24.2705	357.311	685.937	456.687	456.687	456.687	9.26629	-21.395	3.25336	-268.117	363.916	224.953	204.146	204.146	204.146	-21.3224	1.4778	-9.65229	-8.99688	-8.75352	-4.04366	1.52724	-0.0607464	0.605705	-932.864	-43.3972	1.0578	0	0	0.7856	30.5933
0	-23.573	0	0	-24.4708	0.450174	-15.1051	-0.473353	-0.000516837	-0.111539	-71.5282	-9.15E-15	-3.5284	0	0	-0.197009	1.72339	14.3093	4.53912	32.328	357.615	683.231	458.262	458.262	458.262	8.37786	-18.0431	1.83847	-277.803	363.196	231.672	204.146	204.146	204.146	-18.0393	0.501158	-8.52712	-8.49755	-8.64928	-3.22632	1.56877	-0.0226925	0.571957	-975.146	-12.2488	3.60743	0	0	1.06821	33.3722
0	-24.6545	0	0	-25.6364	0.45887	-15.3896	-0.507852	0.0200844	-0.0869993	-79.7639	7.84E-15	4.06074	0	0	-0.146743	1.65768	13.3122	3.63383	41.3658	357.993	679.701	459.637	459.637	459.637	7.30463	-15.0838	0.372656	-285.204	362.339	238.976	204.146	204.146	204.146	-15.1419	-0.592087	-7.26905	-7.8923	-8.5469	-2.1693	1.61148	0.0218413	0.552956	-1022.96	22.7676	5.29877	0	0	1.33184	36.331
0	-25.2632	0	0	-26.3163	0.468509	-15.7041	-0.528885	0.0487848	-0.0586101	-85.2723	7.84E-15	13.0809	0	0	-0.0669207	1.60849	12.1979	2.58819	51.3062	358.48	675.441	460.777	460.777	460.777	6.12247	-12.5944	-1.04237	-290.047	361.457	246.678	204.146	204.146	204.146	-12.6957	-1.71101	-5.95811	-7.20297	-8.45682	-0.964388	1.62439	0.0646684	0.55375	-1062.15	59.3831	5.79609	0	0	1.58591	39.4275
0	-25.3664	0	0	-26.4787	0.480294	-16.0873	-0.532401	0.0811756	-0.0296267	-87.0981	-8.49E-15	22.4202	0	0	0.0316706	1.59644	10.9764	1.49334	62.0923	359.094	670.577	461.616	461.616	461.616	4.93776	-10.6209	-2.3093	-292.153	360.71	254.573	204.146	204.146	204.146	-10.742	-2.75895	-4.69409	-6.43447	-8.38713	0.284027	1.58091	0.0972521	0.580968	-1079.3	94.2664	5.12156	0	0	1.83774	42.6242
0	-24.9714	0	0	-26.1369	0.496013	-16.596	-0.517267	0.111009	-0.00320636	-85.0093	1.80E-15	30.7209	0	0	0.131419	1.63637	9.65164	0.437904	73.6758	359.839	665.265	462.059	462.059	462.059	3.87013	-9.16973	-3.35387	-291.454	360.282	262.451	204.146	204.146	204.146	-9.29015	-3.65356	-3.5832	-5.5728	-8.34443	1.47515	1.4634	0.11419	0.638872	-1064.66	124.179	3.48985	0	0	2.09082	45.8897
0	-24.1287	0	0	-25.349	0.517541	-17.2885	-0.487829	0.133282	0.0193658	-79.8689	-9.56E-15	36.8078	0	0	0.215456	1.73617	8.22186	-0.507602	86.0019	360.706	659.687	461.998	461.998	461.998	3.02977	-8.20877	-4.13614	-288.001	360.352	270.125	204.146	204.146	204.146	-8.3174	-4.34206	-2.72082	-4.58572	-8.33493	2.52746	1.27016	0.117134	0.731749	-1017.28	147.928	1.00883	0	0	2.34625	49.1977
0	-22.9186	0	0	-24.2018	0.546395	-18.2084	-0.451347	0.145257	0.0383752	-73.2333	-1.11E-14	39.9253	0	0	0.274288	1.89707	6.68136	-1.30332	98.9959	361.672	654.044	461.32	461.32	461.32	2.49881	-7.68238	-4.64966	-281.929	361.066	277.435	204.146	204.146	204.146	-7.77918	-4.80543	-2.1773	-3.42626	-8.36524	3.39179	1.01535	0.109169	0.855428	-943.782	164.891	-2.08562	0	0	2.5986	52.5242
0	-21.4315	0	0	-22.7882	0.583447	-19.3756	-0.414394	0.145712	0.0553953	-66.6584	-4.25E-15	39.7708	0	0	0.306112	2.11528	5.02249	-1.94739	112.554	362.714	648.545	459.934	459.934	459.934	2.32138	-7.5319	-4.91184	-273.42	362.51	284.251	204.146	204.146	204.146	-7.62532	-5.05219	-1.98949	-2.03846	-8.44376	4.05931	0.722741	0.0975009	1.00566	-853.973	174.885	-5.12233	0	0	2.83232	55.8442
0	-19.7499	0	0	-21.1877	0.628712	-20.7791	-0.380489	0.134746	0.0721377	-61.1262	9.47E-15	36.5107	0	0	0.313266	2.3845	3.23816	-2.47663	126.539	363.806	643.391	457.788	457.788	457.788	2.5007	-7.71229	-4.95046	-262.657	364.701	290.465	204.146	204.146	204.146	-7.81451	-5.1061	-2.15735	-0.364619	-8.58075	4.56321	0.426835	0.0906994	1.17768	-759.026	177.396	-7.03635	0	0	3.03039	59.1284
0	-17.9395	0	0	-19.4564	0.681203	-22.3744	-0.349546	0.114562	0.0898026	-56.824	-8.17E-15	30.8163	0	0	0.29986	2.69854	1.3244	-2.95884	140.793	364.927	638.764	454.891	454.891	454.891	3.00257	-8.19943	-4.79207	-249.807	367.584	295.979	204.146	204.146	204.146	-8.32151	-4.99392	-2.64638	1.6458	-8.78646	4.9723	0.167334	0.0973442	1.36903	-668.714	172.34	-7.18667	0	0	3.18024	62.343
0	-16.0488	0	0	-17.6273	0.738901	-24.0868	-0.319496	0.0888748	0.108205	-53.3633	9.15E-15	23.6973	0	0	0.271613	3.05345	-0.717489	-3.47632	155.144	366.063	634.816	451.333	451.333	451.333	3.76503	-8.98823	-4.4556	-235.015	371.045	300.699	204.146	204.146	204.146	-9.13655	-4.73784	-3.39665	4.02621	-9.06775	5.37578	-0.00753368	0.125907	1.57974	-592.799	160.427	-5.59113	0	0	3.29058	65.4503
0	-14.1134	0	0	-15.717	0.798899	-25.82	-0.288498	0.0615162	0.125563	-50.1927	8.49E-15	16.2228	0	0	0.23571	3.44813	-2.87923	-4.10223	169.44	367.2	631.657	447.292	447.292	447.292	4.71196	-10.0849	-3.95206	-218.418	374.942	304.527	204.146	204.146	204.146	-10.2595	-4.35399	-4.33621	6.78205	-9.4237	5.86015	-0.0537054	0.178726	1.80807	-538.495	142.318	-2.7453	0	0	3.38538	68.4107
0	-12.161	0	0	-13.7349	0.857683	-27.4704	-0.256159	0.0355162	0.139343	-46.9073	-3.92E-15	9.30029	0	0	0.199374	3.88289	-5.14489	-4.87533	183.571	368.33	629.36	443.027	443.027	443.027	5.76566	-11.499	-3.2893	-200.15	379.129	307.376	204.146	204.146	204.146	-11.6935	-3.85589	-5.39356	9.88199	-9.84212	6.48309	0.0604446	0.25393	2.04904	-510.1	119.398	0.786924	0	0	3.4954	71.184
0	-10.2141	0	0	-11.6909	0.911548	-28.9406	-0.223477	0.0131047	0.146541	-43.3415	1.96E-15	3.58116	0	0	0.16786	4.35511	-7.49096	-5.78056	197.49	369.445	627.973	438.845	438.845	438.845	6.85635	-13.2373	-2.47867	-180.346	383.479	309.176	204.146	204.146	204.146	-13.4405	-3.26023	-6.50643	13.252	-10.2976	7.25103	0.331285	0.342909	2.2907	-504.353	93.617	4.45962	0	0	3.61122	73.7298
0	-8.29234	0	0	-9.60148	0.957157	-30.1537	-0.192175	-0.00439633	0.145383	-39.508	3.92E-15	-0.589159	0	0	0.143079	4.85354	-9.88769	-6.74415	211.213	370.529	627.53	435.05	435.05	435.05	7.92785	-15.3007	-1.54153	-159.139	387.893	309.894	204.146	204.146	204.146	-15.4988	-2.59255	-7.62615	16.7768	-10.7529	8.10897	0.716839	0.433688	2.51697	-512.012	67.9447	7.89662	0	0	3.67523	76.0069
0	-6.41383	0	0	-7.4933	0.992111	-31.0637	-0.163923	-0.0164661	0.135222	-35.4828	3.92E-15	-3.14477	0	0	0.123802	5.35393	-12.3014	-7.64564	224.8	371.557	628.073	431.897	431.897	431.897	8.94054	-17.6816	-0.51207	-136.661	392.302	309.54	204.146	204.146	204.146	-17.8616	-1.88993	-8.71868	20.3103	-11.1634	8.94661	1.14347	0.510136	2.70706	-519.944	45.41	10.8975	0	0	3.59992	77.9725
0	-4.59713	0	0	-5.40319	1.01543	-31.6613	-0.139963	-0.0233369	0.117128	-31.3459	-2.61E-15	-4.24495	0	0	0.107228	5.81882	-14.6976	-8.34295	238.323	372.489	629.649	429.54	429.54	429.54	9.87229	-20.363	0.564764	-113.039	396.669	308.176	204.146	204.146	204.146	-20.5158	-1.19888	-9.7637	23.6957	-11.4858	9.61986	1.52617	0.555782	2.83981	-515.767	28.8775	13.3868	0	0	3.32408	79.5839
0	-2.86275	0	0	-3.37526	1.02774	-31.9736	-0.121059	-0.0261101	0.0936978	-27.1869	0	-4.22108	0	0	0.0909254	6.20325	-17.0443	-8.70279	251.823	373.284	632.308	428.016	428.016	428.016	10.7174	-23.3166	1.64069	-88.4047	400.974	305.907	204.146	204.146	204.146	-23.4393	-0.568181	-10.7525	26.7913	-11.6884	9.98175	1.78829	0.557917	2.89514	-490.498	20.4473	15.488	0	0	2.84885	80.8022
0	-1.23356	0	0	-1.45553	1.03101	-32.0561	-0.10771	-0.0261686	0.0683049	-23.1569	-1.96E-15	-3.45845	0	0	0.0741771	6.46488	-19.315	-8.62798	265.292	373.913	636.082	427.244	427.244	427.244	11.4835	-26.5035	2.67432	-62.8909	405.212	302.868	204.146	204.146	204.146	-26.6004	-0.0390085	-11.6854	29.497	-11.7606	9.91503	1.87757	0.511742	2.86399	-439.178	20.8062	17.4004	0	0	2.23591	81.5998
0	0.266454	0	0	0.314131	1.02802	-31.9807	-0.100339	-0.0247017	0.0441841	-19.4894	-1.96E-15	-2.31659	0	0	0.0579287	6.57518	-21.4885	-8.07719	278.651	374.372	640.964	427.06	427.06	427.06	12.1873	-29.8764	3.63996	-36.6351	409.384	299.202	204.146	204.146	204.146	-29.958	0.363583	-12.5698	31.7709	-11.7158	9.35963	1.76987	0.428626	2.74929	-359.274	29.9728	19.0405	0	0	1.57388	81.966
0	1.61542	0	0	1.90124	1.02167	-31.8198	-0.09911	-0.02284	0.0239536	-16.4359	-1.96E-15	-1.13338	0	0	0.0437311	6.52777	-23.5488	-7.07572	291.751	374.693	646.885	427.249	427.249	427.249	12.849	-33.385	4.53168	-9.76825	413.489	295.047	204.146	204.146	204.146	-33.4659	0.634242	-13.417	33.633	-11.588	8.32977	1.4751	0.328883	2.57208	-251.642	45.5852	20.3424	0	0	0.949722	81.9079
0	2.79663	0	0	3.28519	1.01438	-31.6345	-0.104263	-0.0212705	0.00886894	-14.2293	2.29E-15	-0.185813	0	0	0.0327418	6.34188	-25.4821	-5.71661	304.38	374.933	653.708	427.598	427.598	427.598	13.4868	-36.9811	5.36058	17.597	417.525	290.522	204.146	204.146	204.146	-37.0779	0.784536	-14.2397	35.152	-11.4215	6.91755	1.03317	0.236276	2.3604	-120.716	63.4223	21.156	0	0	0.420168	81.4448
0	3.8006	0	0	4.45707	1.00778	-31.4662	-0.114434	-0.0212555	-0.000826943	-12.8409	-2.29E-15	0.212971	0	0	0.0247972	6.05998	-27.2742	-4.15049	316.28	375.164	661.221	427.924	427.924	427.924	14.1125	-40.6244	6.14743	45.3785	421.488	285.727	204.146	204.146	204.146	-40.7539	0.835841	-15.048	36.4229	-11.2592	5.28084	0.515807	0.169466	2.14226	22.8236	77.8081	21.8533	0	0	0.00635159	80.5988
0	4.62293	0	0	5.41456	1.00266	-31.3349	-0.12748	-0.0235636	-0.00596351	-12.0422	-1.96E-15	-0.145809	0	0	0.0188697	5.74014	-28.9084	-2.56305	327.17	375.448	669.154	428.103	428.103	428.103	14.7293	-44.2831	6.91253	73.5271	425.365	280.747	204.146	204.146	204.146	-44.4613	0.810693	-15.8454	37.5413	-11.1329	3.61552	0.00779802	0.139746	1.93852	164.333	84.5991	22.6137	0	0	-0.307507	79.3862
0	5.25966	0	0	6.15488	0.998994	-31.2408	-0.141597	-0.0281747	-0.00807188	-11.5509	-1.31E-15	-1.30129	0	0	0.0138562	5.44481	-30.3654	-1.14377	336.784	375.822	677.206	428.066	428.065	428.065	15.3301	-47.9315	7.66714	102.021	429.13	275.649	204.146	204.146	204.146	-48.1734	0.726479	-16.6253	38.5821	-11.0574	2.1182	-0.40985	0.148907	1.76385	287.717	82.5085	23.2681	0	0	-0.545484	77.8135
0	5.70291	0	0	6.66911	0.996209	-31.1692	-0.155788	-0.034376	-0.00887326	-11.1378	9.80E-16	-3.11772	0	0	0.00910875	5.22925	-31.6226	-0.053856	344.9	376.302	685.073	427.79	427.79	427.79	15.9	-51.5453	8.40942	130.856	432.746	270.491	204.146	204.146	204.146	-51.8648	0.593482	-17.3708	39.5868	-11.03	0.950334	-0.68831	0.188372	1.62493	381.883	72.7293	23.4258	0	0	-0.716508	75.8766
0	5.93862	0	0	6.93971	0.993351	-31.0957	-0.169924	-0.0410274	-0.0101717	-10.6952	1.96E-15	-5.32608	0	0	0.00457614	5.133	-32.6558	0.596223	351.366	376.887	692.482	427.294	427.294	427.294	16.4185	-55.0991	9.12516	160.033	436.166	265.324	204.146	204.146	204.146	-55.5087	0.41644	-18.0564	40.561	-11.0338	0.214586	-0.8142	0.243999	1.52618	442.36	57.9926	22.8893	0	0	-0.80672	73.5634
0	5.94631	0	0	6.94095	0.98926	-30.9901	-0.184718	-0.0465246	-0.0139094	-10.2707	0	-7.5661	0	0	0.000557249	5.17547	-33.4404	0.756001	356.1	377.573	699.21	426.617	426.617	426.617	16.8646	-58.5642	9.79107	189.554	439.339	260.198	204.146	204.146	204.146	-59.0739	0.197477	-18.6526	41.4784	-11.0449	-0.0520911	-0.801911	0.301678	1.46788	470.854	41.6354	21.6594	0	0	-0.797976	70.8563
0	5.70114	0	0	6.6426	0.982701	-30.8204	-0.201462	-0.049124	-0.022268	-10.0451	4.57E-15	-9.47241	0	0	-0.00279971	5.35512	-33.9547	0.433094	359.094	378.363	705.097	425.812	425.812	425.812	17.2195	-61.9086	10.3795	219.405	442.213	255.172	204.146	204.146	204.146	-62.5247	-0.0612177	-19.1306	42.2901	-11.0385	0.127581	-0.677536	0.350824	1.45133	472.289	26.4677	19.9695	0	0	-0.686739	67.7352
0	5.17832	0	0	6.01615	0.972475	-30.5546	-0.221157	-0.047504	-0.0373111	-10.2229	1.31E-15	-10.7669	0	0	-0.00591403	5.65122	-34.1828	-0.31554	360.401	379.267	710.05	424.936	424.936	424.936	17.4697	-65.0995	10.8635	249.551	444.745	250.324	204.146	204.146	204.146	-65.8235	-0.355596	-19.4668	42.9356	-10.9934	0.68385	-0.474344	0.384536	1.4753	453.708	13.8178	18.2255	0	0	-0.493529	64.1817
0	4.35821	0	0	5.04228	0.957455	-30.1615	-0.244051	-0.0410947	-0.0608035	-10.9621	3.27E-15	-11.2964	0	0	-0.00982834	6.02755	-34.1181	-1.39577	360.132	380.294	714.041	424.052	424.052	424.052	17.6079	-68.1058	11.2206	279.923	446.904	245.759	204.146	204.146	204.146	-68.9336	-0.678812	-19.6451	43.354	-10.8933	1.51435	-0.223111	0.398828	1.53748	421.821	3.25401	16.8483	0	0	-0.254695	60.1868
0	3.23192	0	0	3.718	0.936565	-29.6096	-0.269075	-0.0300837	-0.0939377	-12.2941	0	-11.0094	0	0	-0.0158418	6.43779	-33.7659	-2.68928	358.445	381.448	717.103	423.226	423.226	423.226	17.631	-70.9013	11.436	310.408	448.667	241.608	204.146	204.146	204.146	-71.8227	-1.02054	-19.6578	43.4933	-10.7267	2.49812	0.0458578	0.391433	1.62864	383.095	-6.94704	15.9948	0	0	-0.00944559	55.761
0	1.80596	0	0	2.06224	0.908737	-28.8649	-0.29416	-0.0148288	-0.137533	-14.133	-3.27E-15	-9.86624	0	0	-0.0251095	6.83194	-33.1444	-4.06597	355.542	382.717	719.312	422.528	422.528	422.528	17.5382	-73.4668	11.5053	340.835	450.018	238.017	204.146	204.146	204.146	-74.4657	-1.36586	-19.5041	43.3175	-10.4868	3.50818	0.306159	0.363337	1.73873	343.356	-18.0941	15.1466	0	0	0.213941	50.9456
0	0.105962	0	0	0.119888	0.872942	-27.891	-0.316627	0.00437233	-0.191863	-16.2789	-5.88E-15	-7.80403	0	0	-0.0383159	7.16317	-32.2854	-5.39476	351.665	384.076	720.783	422.037	422.037	422.037	17.3268	-75.7922	11.4366	370.977	450.945	235.141	204.146	204.146	204.146	-76.8465	-1.69344	-19.1902	42.8115	-10.1714	4.42244	0.527351	0.31511	1.8532	310.089	-30.9422	13.2583	0	0	0.407026	45.8214
0	-1.81966	0	0	-2.03609	0.828351	-26.6529	-0.333159	0.0270771	-0.256859	-18.3608	-8.82E-15	-4.78432	0	0	-0.0551572	7.39437	-31.2328	-6.55355	347.085	385.487	721.643	421.832	421.832	421.832	16.9908	-77.879	11.2532	400.541	451.444	233.122	204.146	204.146	204.146	-78.9608	-1.9738	-18.7286	41.9853	-9.78517	5.13414	0.681041	0.246044	1.9572	291.989	-45.4295	9.20274	0	0	0.583918	40.5102
0	-3.89869	0	0	-4.30681	0.774606	-25.1241	-0.339216	0.0525126	-0.331638	-19.7267	-3.35E-15	-0.863592	0	0	-0.0735923	7.50348	-30.0408	-7.43738	342.092	386.906	722.03	421.988	421.988	421.988	16.5204	-79.7412	10.9945	429.169	451.519	232.074	204.146	204.146	204.146	-80.8181	-2.16956	-18.1392	40.8752	-9.34281	5.56116	0.738404	0.154958	2.03408	300.369	-60.9994	2.38415	0	0	0.778782	35.1658
0	-6.0392	0	0	-6.57759	0.712118	-23.2974	-0.329114	0.079251	-0.414498	-19.4506	-1.11E-14	3.73308	0	0	-0.0897109	7.48661	-28.7712	-7.96652	336.984	388.296	722.07	422.563	422.563	422.563	15.9056	-81.402	10.7115	456.445	451.187	232.056	204.146	204.146	204.146	-82.4388	-2.24037	-17.4488	39.5433	-8.87258	5.65413	0.670219	0.038853	2.06356	349.192	-77.7413	-6.83772	0	0	1.03837	29.956
0	-8.14076	0	0	-8.73586	0.642294	-21.1952	-0.297236	0.105332	-0.502452	-16.5375	-2.45E-15	8.62021	0	0	-0.0990092	7.35907	-27.4896	-8.09508	332.04	389.629	721.874	423.575	423.575	423.575	15.1429	-82.8846	10.4563	481.899	450.482	233.042	204.146	204.146	204.146	-83.8473	-2.15248	-16.6902	38.0744	-8.41999	5.40463	0.458078	-0.103223	2.02852	450.576	-96.4935	-17.2038	0	0	1.39254	25.0422
0	-10.1102	0	0	-10.6915	0.567572	-18.8775	-0.240577	0.12862	-0.591536	-10.3424	-4.57E-15	13.3232	0	0	-0.0985533	7.15351	-26.2599	-7.81947	327.497	390.891	721.528	424.993	424.993	424.993	14.2429	-84.2005	10.2695	505.028	449.454	234.89	204.146	204.146	204.146	-85.0603	-1.89028	-15.8991	36.5704	-8.04921	4.85138	0.100315	-0.265664	1.91685	610.955	-118.544	-27.2219	0	0	1.81509	20.5648
0	-11.8763	0	0	-12.3906	0.491288	-16.4434	-0.16107	0.147117	-0.676596	-0.990255	-1.63E-15	17.3575	0	0	-0.0880594	6.91515	-25.1394	-7.18475	323.526	392.083	721.085	426.719	426.719	426.719	13.2362	-85.3401	10.1694	525.321	448.166	237.32	204.146	204.146	204.146	-86.078	-1.4644	-15.1105	35.1399	-7.83974	4.08223	-0.376551	-0.43648	1.73294	824.542	-145.316	-36.0706	0	0	2.18577	16.6369
0	-13.3981	0	0	-13.8178	0.417385	-14.0254	-0.0664658	0.159581	-0.751138	10.4182	4.90E-16	20.3323	0	0	-0.0696442	6.69474	-24.1727	-6.28469	320.213	393.213	720.571	428.6	428.601	428.601	12.1733	-86.2717	10.15	542.293	446.683	239.925	204.146	204.146	204.146	-86.8806	-0.912782	-14.3559	33.8875	-7.87727	3.22905	-0.91086	-0.592112	1.5002	1069.21	-175.912	-44.1333	0	0	2.30186	13.3444
0	-14.6642	0	0	-14.9867	0.34998	-11.7745	0.0299917	0.165153	-0.808101	21.8545	-2.78E-15	21.9449	0	0	-0.0470632	6.53969	-23.3881	-5.25083	317.559	394.284	719.982	430.457	430.457	430.457	11.1188	-86.9483	10.1851	555.526	445.061	242.21	204.146	204.146	204.146	-87.4331	-0.293755	-13.6611	32.9015	-8.23759	2.4505	-1.40862	-0.70413	1.26134	1307.46	-208.17	-52.418	0	0	1.97634	10.7465
0	-15.6825	0	0	-15.9227	0.292824	-9.83624	0.112096	0.163044	-0.840813	30.7927	-3.92E-15	21.9835	0	0	-0.0253095	6.48487	-22.7947	-4.22837	315.497	395.29	719.294	432.119	432.119	432.119	10.1406	-87.3229	10.2376	564.706	443.338	243.676	204.146	204.146	204.146	-87.6974	0.325694	-13.0434	32.2413	-8.96615	1.90108	-1.76372	-0.7399	1.0659	1494.24	-237.749	-61.4804	0	0	1.18738	8.87353
0	-16.4637	0	0	-16.644	0.248695	-8.32378	0.16452	0.152992	-0.845529	34.8842	-5.72E-15	20.4237	0	0	-0.00996038	6.54505	-22.3818	-3.34529	313.927	396.21	718.477	433.472	433.472	433.472	9.29547	-87.3665	10.2671	569.658	441.53	243.91	204.146	204.146	204.146	-87.6501	0.882245	-12.5092	31.9253	-10.0571	1.69357	-1.90445	-0.676588	0.955197	1595.03	-260.38	-70.6141	0	0	0.165658	7.72401
0	-17.0041	0	0	-17.1474	0.21901	-7.29963	0.176957	0.135781	-0.821806	32.6813	-3.92E-15	17.5273	0	0	-0.00432706	6.71128	-22.1209	-2.68836	312.748	397.014	717.494	434.483	434.483	434.483	8.6183	-87.0856	10.2342	570.364	439.623	242.674	204.146	204.146	204.146	-87.2997	1.32443	-12.0509	31.9209	-11.4394	1.87104	-1.81601	-0.506129	0.940737	1595.01	-271.654	-77.8963	0	0	-0.70443	7.26344
0	-17.2745	0	0	-17.3998	0.203838	-6.77431	0.147086	0.113966	-0.772339	24.151	-2.94E-15	13.9125	0	0	-0.00549458	6.95234	-21.9691	-2.29591	311.865	397.674	716.313	435.191	435.191	435.191	8.11703	-86.5328	10.1037	566.962	437.581	239.966	204.146	204.146	204.146	-86.6983	1.61621	-11.6477	32.1412	-12.9788	2.39967	-1.56005	-0.251476	0.99857	1505.04	-269.387	-81.1208	0	0	-1.10789	7.42685
0	-17.2192	0	0	-17.3422	0.202361	-6.72312	0.0813457	0.0918388	-0.700519	10.785	1.06E-15	10.4709	0	0	-0.00297732	7.2219	-21.8761	-2.16883	311.194	398.165	714.898	435.67	435.67	435.67	7.77607	-85.8054	9.84885	559.737	435.366	236.022	204.146	204.146	204.146	-85.9415	1.73773	-11.2721	32.4562	-14.4995	3.18845	-1.21738	0.0444295	1.09296	1344.83	-251.387	-78.7449	0	0	-0.961914	8.12574
0	-16.7695	0	0	-16.9032	0.213446	-7.10712	-0.00659629	0.0740269	-0.609728	-4.74343	-4.08E-16	8.08303	0	0	0.0164781	7.46828	-21.793	-2.28507	310.654	398.473	713.218	435.99	435.99	435.99	7.56375	-85.03	9.46031	549.102	432.959	231.259	204.146	204.146	204.146	-85.1535	1.68822	-10.8982	32.7162	-15.8164	4.11844	-0.853613	0.330086	1.18804	1133.44	-216.359	-70.6038	0	0	-0.429052	9.25817
0	-15.866	0	0	-16.0215	0.236011	-7.88679	-0.0990858	0.0635801	-0.50345	-19.2776	0	7.28767	0	0	0.0593345	7.64321	-21.6809	-2.60722	310.168	398.592	711.243	436.195	436.195	436.195	7.43984	-84.3365	8.95653	535.573	430.378	226.18	204.146	204.146	204.146	-84.4605	1.49177	-10.5125	32.7821	-16.7675	5.06808	-0.504486	0.563265	1.26293	885.971	-163.845	-58.0466	0	0	0.181936	10.7205
0	-14.4854	0	0	-14.6709	0.269022	-9.02206	-0.179017	0.0605391	-0.386092	-30.0599	-1.63E-15	8.07162	0	0	0.118113	7.70795	-21.5171	-3.08227	309.674	398.523	708.954	436.305	436.305	436.305	7.36125	-83.8263	8.38911	519.731	427.685	221.259	204.146	204.146	204.146	-83.9588	1.20142	-10.1181	32.555	-17.2378	5.9299	-0.190197	0.710034	1.30405	617.213	-98.1139	-43.3316	0	0	0.55418	12.4187
0	-12.6599	0	0	-12.8776	0.311202	-10.4622	-0.235077	0.062111	-0.263976	-35.5911	-5.72E-15	9.9018	0	0	0.173962	7.63704	-21.2982	-3.63856	309.138	398.273	706.354	436.319	436.319	436.319	7.28723	-83.5479	7.83789	502.18	424.983	216.85	204.146	204.146	204.146	-83.6906	0.894933	-9.73534	31.9967	-17.1729	6.61937	0.0790171	0.755203	1.31207	343.066	-26.9863	-28.7042	0	0	0.50903	14.2767
0	-10.4792	0	0	-10.7215	0.360672	-12.1342	-0.264504	0.0637345	-0.145994	-36.004	-6.04E-15	11.8955	0	0	0.207785	7.41983	-21.039	-4.18533	308.554	397.856	703.46	436.229	436.229	436.229	7.18632	-83.4887	7.39479	483.51	422.39	213.134	204.146	204.146	204.146	-83.6377	0.658668	-9.39767	31.1356	-16.582	7.07544	0.28907	0.698225	1.29542	83.9297	38.606	-15.7773	0	0	0.086705	16.2411
0	-8.07255	0	0	-8.3192	0.414787	-13.9394	-0.270787	0.0608054	-0.0433616	-32.6419	-2.12E-15	13.0952	0	0	0.210399	7.0608	-20.7675	-4.61932	307.941	397.293	700.308	436.027	436.027	436.027	7.04336	-83.5877	7.14006	464.254	420.021	210.137	204.146	204.146	204.146	-83.7349	0.564169	-9.14376	30.0553	-15.531	7.25664	0.421119	0.5595	1.26748	-134.612	89.4084	-5.53531	0	0	-0.484089	18.2803
0	-5.57974	0	0	-5.79847	0.470287	-15.762	-0.260606	0.0516913	0.0337413	-27.3783	5.55E-15	12.9077	0	0	0.186073	6.57833	-20.5162	-4.83948	307.323	396.614	696.943	435.7	435.7	435.7	6.86133	-83.7602	7.12001	444.859	417.954	207.774	204.146	204.146	204.146	-83.8963	0.648691	-9.0053	28.8726	-14.1294	7.13721	0.452266	0.369331	1.23756	-285.735	120.953	1.45616	0	0	-0.92517	20.3785
0	-3.12219	0	0	-3.27368	0.523789	-17.4885	-0.241826	0.0391538	0.0803427	-22.0209	-5.23E-15	11.379	0	0	0.148506	6.00307	-20.3135	-4.76776	306.704	395.862	693.403	435.231	435.231	435.23	6.65653	-83.9252	7.33636	425.654	416.217	205.907	204.146	204.146	204.146	-84.0418	0.90939	-8.99622	27.7109	-12.5144	6.70972	0.374613	0.168929	1.21302	-352.369	137.998	4.7383	0	0	-1.08458	22.5267
0	-0.784594	0	0	-0.829969	0.572458	-19.0311	-0.220303	0.0282181	0.0983373	-17.7163	-4.08E-15	9.04767	0	0	0.111496	5.37544	-20.1764	-4.36909	306.049	395.091	689.714	434.588	434.588	434.589	6.44919	-84.0253	7.75205	406.843	414.795	204.395	204.146	204.146	204.146	-84.1159	1.31264	-9.10856	26.6792	-10.8357	5.99216	0.202032	-0.0047413	1.1982	-333.329	149.008	4.08722	0	0	-0.987503	24.7121
0	1.38805	0	0	1.48041	0.614599	-20.3442	-0.199272	0.0221736	0.0939882	-14.8389	-1.80E-15	6.50991	0	0	0.0826362	4.74205	-20.1055	-3.66401	305.267	394.366	685.886	433.737	433.737	433.737	6.25482	-84.0333	8.30781	388.508	413.65	203.122	204.146	204.146	204.146	-84.0934	1.811	-9.3163	25.8564	-9.24082	5.03503	-0.0279257	-0.123458	1.20348	-244.022	160.641	-0.222847	0	0	-0.762812	26.9104
0	3.38165	0	0	3.6331	0.649944	-21.4286	-0.181208	0.021443	0.0752234	-13.3271	-3.59E-15	4.20147	0	0	0.0636668	4.15073	-20.0858	-2.72855	304.217	393.753	681.906	432.644	432.644	432.644	6.07836	-83.9471	8.93994	370.635	412.741	201.997	204.146	204.146	204.146	-83.9736	2.35911	-9.58278	25.2846	-7.86129	3.92175	-0.262871	-0.175348	1.2424	-112.087	173.456	-7.1665	0	0	-0.531937	29.0837
0	5.20217	0	0	5.62495	0.679533	-22.3242	-0.167749	0.0241286	0.049742	-12.8883	-2.41E-15	2.32648	0	0	0.0527522	3.64446	-20.0886	-1.68109	302.725	393.304	677.753	431.298	431.298	431.298	5.91281	-83.7809	9.59401	353.149	412.038	200.96	204.146	204.146	204.146	-83.7718	2.92398	-9.86885	24.9668	-6.7985	2.75971	-0.448784	-0.157102	1.33236	29.7469	184.366	-15.1876	0	0	-0.357158	31.1847
0	6.86541	0	0	7.4668	0.705289	-23.0946	-0.158995	0.0275596	0.0240335	-13.1163	-3.51E-15	0.921457	0	0	0.046889	3.25451	-20.0775	-0.659503	300.614	393.05	673.406	429.724	429.724	429.724	5.74207	-83.5561	10.232	335.941	411.517	199.974	204.146	204.146	204.146	-83.5098	3.48837	-10.1395	24.8711	-6.10979	1.66336	-0.547456	-0.0733133	1.48357	153.191	189.523	-22.6514	0	0	-0.241655	33.1639
0	8.38933	0	0	9.17613	0.729427	-23.8086	-0.154835	0.0290585	0.00261128	-13.7298	3.26E-15	-0.104488	0	0	0.0437851	2.9945	-20.0131	0.204224	297.731	392.989	668.865	427.99	427.99	427.99	5.54643	-83.2936	10.8335	318.902	411.163	199.023	204.146	204.146	204.146	-83.2089	4.04863	-10.3684	24.9375	-5.79646	0.735418	-0.545539	0.0614953	1.69765	240.092	186.151	-28.1042	0	0	-0.158578	34.9762
0	9.79023	0	0	10.7721	0.753901	-24.5247	-0.154098	0.0269142	-0.0123949	-14.4871	6.98E-16	-0.867146	0	0	0.0418326	2.85745	-19.859	0.805788	293.97	393.096	664.159	426.203	426.203	426.203	5.30801	-83.0108	11.393	301.942	410.955	198.105	204.146	204.146	204.146	-82.8862	4.60998	-10.5398	25.0872	-5.79893	0.051613	-0.457013	0.213577	1.95584	285.565	172.128	-30.5702	0	0	-0.0818505	36.5841
0	11.0811	0	0	12.272	0.780001	-25.2794	-0.155016	0.0206459	-0.020354	-15.1951	8.17E-17	-1.45393	0	0	0.0400582	2.81855	-19.5856	1.08265	289.279	393.328	659.352	424.499	424.499	424.499	5.0151	-82.7201	11.9147	284.999	410.874	197.228	204.146	204.146	204.146	-82.5543	5.18081	-10.648	25.2343	-6.0072	-0.349014	-0.302667	0.32781	2.22037	291.679	144.622	-29.5726	0	0	-0.00430002	37.9597
0	12.2712	0	0	13.6882	0.808127	-26.0823	-0.156017	0.0110954	-0.0223794	-15.7408	-5.51E-16	-1.88641	0	0	0.0380638	2.84333	-19.1722	1.02104	283.66	393.636	654.527	423.021	423.021	423.021	4.66544	-82.4288	12.4075	268.047	410.889	196.406	204.146	204.146	204.146	-82.2213	5.76717	-10.6967	25.2971	-6.28897	-0.468691	-0.120673	0.366251	2.45608	269.507	104.791	-25.3012	0	0	0.0657388	39.0845
0	13.3669	0	0	15.0272	0.837824	-26.9182	-0.15571	-0.000181954	-0.0203304	-16.0411	4.35E-15	-2.15776	0	0	0.0356805	2.8965	-18.6084	0.652627	277.152	393.965	649.782	421.9	421.9	421.9	4.26785	-82.1409	12.8798	251.084	410.971	195.65	204.146	204.146	204.146	-81.892	6.3686	-10.6969	25.2075	-6.52084	-0.344306	0.0542709	0.32161	2.6399	231.726	57.6189	-18.5132	0	0	0.123263	39.9494
0	14.3714	0	0	16.2886	0.867999	-27.7551	-0.153729	-0.01149	-0.0163026	-16.1046	9.19E-16	-2.26914	0	0	0.0329732	2.9478	-17.8929	0.0446994	269.822	394.263	645.211	421.234	421.234	421.234	3.84187	-81.8579	13.336	234.128	411.091	194.965	204.146	204.146	204.146	-81.569	6.97589	-10.665	24.9167	-6.61105	-0.0356793	0.204072	0.21019	2.76085	188.13	8.93905	-10.301	0	0	0.171033	40.5536
0	15.2861	0	0	17.4661	0.897174	-28.5522	-0.150469	-0.0214362	-0.0121616	-15.9847	-1.88E-15	-2.25522	0	0	0.0300023	2.97422	-17.0312	-0.711399	261.741	394.475	640.903	421.079	421.079	421.079	3.41559	-81.5801	13.775	217.202	411.223	194.35	204.146	204.146	204.146	-81.2542	7.57083	-10.6197	24.3965	-6.51123	0.384591	0.317498	0.0629508	2.81697	146.651	-35.9252	-1.92822	0	0	0.214817	40.9034
0	16.1109	0	0	18.5483	0.923723	-29.2673	-0.146822	-0.0293186	-0.00927567	-15.7403	1.40E-15	-2.19809	0	0	0.0267285	2.96	-16.0336	-1.51386	252.981	394.549	636.936	421.433	421.433	421.433	3.02203	-81.308	14.1882	200.33	411.35	193.796	204.146	204.146	204.146	-80.9489	8.12766	-10.5793	23.6372	-6.21616	0.840768	0.387233	-0.0890972	2.81531	113.555	-73.7348	5.48376	0	0	0.260189	41.0108
0	16.8447	0	0	19.5204	0.946066	-29.8614	-0.144098	-0.0349382	-0.00850251	-15.4296	-8.68E-16	-2.18429	0	0	0.0231376	2.8962	-14.912	-2.26483	243.599	394.436	633.377	422.236	422.236	422.236	2.69455	-81.0417	14.5608	183.528	411.461	193.299	204.146	204.146	204.146	-80.6543	8.61601	-10.5586	22.6456	-5.75684	1.26344	0.408058	-0.217762	2.768	93.6381	-102.085	11.0756	0	0	0.312383	40.8912
0	17.4854	0	0	20.3657	0.962835	-30.3027	-0.143196	-0.0385149	-0.00999087	-15.0343	3.54E-15	-2.28296	0	0	0.0191956	2.77985	-13.6783	-2.88383	233.638	394.095	630.287	423.381	423.381	423.381	2.46238	-80.7809	14.8734	166.804	411.551	192.853	204.146	204.146	204.146	-80.3707	9.00485	-10.5671	21.4431	-5.18898	1.5973	0.380303	-0.305304	2.69214	89.1985	-119.509	14.3385	0	0	0.374792	40.5607
0	18.0287	0	0	21.0663	0.973006	-30.5684	-0.144373	-0.0401449	-0.0135072	-14.463	-1.20E-15	-2.48757	0	0	0.014967	2.61362	-12.343	-3.31752	223.12	393.502	627.715	424.726	424.726	424.726	2.34696	-80.5226	15.1041	150.153	411.613	192.462	204.146	204.146	204.146	-80.0956	9.26655	-10.6078	20.0629	-4.57987	1.80586	0.308578	-0.344823	2.60811	100.495	-125.082	15.1359	0	0	0.449602	40.0344
0	18.4664	0	0	21.603	0.976014	-30.6467	-0.147622	-0.0397866	-0.0186557	-13.6277	5.72E-16	-2.72862	0	0	0.0106405	2.40519	-10.9146	-3.545	212.057	392.653	625.702	426.119	426.119	426.119	2.36032	-80.2584	15.2322	133.563	411.647	192.134	204.146	204.146	204.146	-79.8212	9.38011	-10.6772	18.5468	-3.99514	1.87395	0.201221	-0.33974	2.535	125.912	-118.326	13.5975	0	0	0.537885	39.3237
0	18.7853	0	0	21.9552	0.971811	-30.5373	-0.152617	-0.037534	-0.0248167	-12.4654	2.08E-15	-2.92278	0	0	0.00644728	2.1668	-9.39933	-3.57768	200.446	391.566	624.284	427.424	427.425	427.424	2.50479	-79.9724	15.2403	117.014	411.648	191.881	204.146	204.146	204.146	-79.5327	9.33359	-10.767	16.9405	-3.48891	1.80857	0.0759915	-0.303807	2.48745	160.197	-100.521	10.2776	0	0	0.633587	38.437
0	18.9668	0	0	22.1017	0.96082	-30.2499	-0.159026	-0.0336296	-0.0312692	-10.9885	2.86E-15	-2.99281	0	0	0.00265713	1.91398	-7.8027	-3.45298	188.285	390.279	623.491	428.543	428.543	428.543	2.77408	-79.6404	15.1166	100.476	411.619	191.713	204.146	204.146	204.146	-79.2067	9.12472	-10.8656	15.2861	-3.09926	1.63698	-0.0434279	-0.250517	2.46987	195.364	-73.1958	5.90792	0	0	0.721598	37.381
0	18.9877	0	0	22.0214	0.943812	-29.8018	-0.16658	-0.0285014	-0.037189	-9.28626	-3.63E-15	-2.88751	0	0	-0.000479682	1.66417	-6.12999	-3.22387	175.585	388.85	623.348	429.418	429.417	429.417	3.15504	-79.2304	14.8556	83.9179	411.562	191.643	204.146	204.146	204.146	-78.8122	8.76053	-10.9606	13.6165	-2.84924	1.4012	-0.135458	-0.195678	2.48215	222.821	-39.6052	1.34207	0	0	0.785474	36.1639
0	18.8229	0	0	21.695	0.921742	-29.2143	-0.174512	-0.0227632	-0.0416156	-7.44446	2.90E-15	-2.58826	0	0	-0.00275478	1.43514	-4.38798	-2.94742	162.377	387.341	623.874	430.04	430.04	430.04	3.62981	-78.7053	14.4585	67.3093	411.484	191.682	204.146	204.146	204.146	-78.3121	8.25603	-11.0406	11.9521	-2.75067	1.15088	-0.176714	-0.147554	2.51639	232.86	-2.93242	-2.6674	0	0	0.8034	34.7984
0	18.4475	0	0	21.1063	0.895574	-28.5088	-0.181947	-0.0172008	-0.043716	-5.55918	-2.25E-15	-2.10978	0	0	-0.00399645	1.24341	-2.5859	-2.6732	148.731	385.82	625.084	430.441	430.441	430.441	4.17811	-78.0252	13.9327	50.6263	411.392	191.841	204.146	204.146	204.146	-77.6666	7.63196	-11.0971	10.3003	-2.80877	0.932227	-0.145589	-0.107865	2.56252	216.378	33.1618	-5.47398	0	0	0.752481	33.3036
0	17.839	0	0	20.2433	0.86612	-27.7034	-0.187783	-0.012313	-0.0429692	-3.69651	-1.35E-15	-1.45464	0	0	-0.00413599	1.1027	-0.736055	-2.43346	134.76	384.35	626.983	430.683	430.683	430.683	4.77943	-77.1508	13.2906	33.8562	411.297	192.125	204.146	204.146	204.146	-76.8352	6.91234	-11.1255	8.65882	-3.02473	0.774772	-0.0291456	-0.0732815	2.60929	167.262	65.379	-6.78204	0	0	0.612994	31.7064
0	16.9802	0	0	19.0997	0.833937	-26.8095	-0.191069	-0.00829321	-0.0396041	-1.90613	-8.98E-16	-0.615963	0	0	-0.0032532	1.02298	1.14612	-2.23753	120.627	382.983	629.562	430.847	430.847	430.847	5.41481	-76.0455	12.5489	17.0003	411.206	192.535	204.146	204.146	204.146	-75.7803	6.12248	-11.1262	7.01871	-3.39597	0.681266	0.167179	-0.0392009	2.64458	85.6399	90.5275	-6.57034	0	0	0.376682	30.0409
0	15.8601	0	0	17.6759	0.799348	-25.8328	-0.191331	-0.00506505	-0.0344423	-0.241442	-3.06E-16	0.410249	0	0	-0.0016282	1.01016	3.04197	-2.07259	106.542	381.76	632.793	431.027	431.027	431.027	6.06765	-74.6787	11.7284	0.0720895	411.13	193.06	204.146	204.146	204.146	-74.4692	5.28831	-11.1048	5.36957	-3.91412	0.625342	0.423047	-0.0004302	2.65837	-23.092	106.605	-5.09406	0	0	0.0457968	28.3471
0	14.4751	0	0	15.9799	0.762552	-24.7758	-0.188609	-0.00224207	-0.0289561	1.24271	-1.88E-15	1.61885	0	0	0.000277426	1.06603	4.9296	-1.91013	92.7484	380.703	636.622	431.319	431.319	431.319	6.72351	-73.0265	10.8542	-16.9067	411.073	193.681	204.146	204.146	204.146	-72.876	4.43684	-11.0716	3.70373	-4.56229	0.557715	0.705764	0.0453514	2.6426	-148.817	112.692	-2.75908	0	0	-0.360799	26.6699
0	12.829	0	0	14.0276	0.723842	-23.6441	-0.183278	0.000537623	-0.0247081	2.49895	1.47E-15	2.95075	0	0	0.00205268	1.18827	6.78365	-1.71608	79.5055	379.82	640.971	431.813	431.813	431.813	7.36961	-71.0733	9.95621	-33.9138	411.045	194.371	204.146	204.146	204.146	-70.9829	3.59708	-11.0403	2.01992	-5.31323	0.419369	0.979154	0.0957652	2.59085	-279.816	108.816	-0.0304	0	0	-0.808752	25.0576
0	10.932	0	0	11.8411	0.683789	-22.4521	-0.176222	0.0035266	-0.0229644	3.44279	8.17E-16	4.28514	0	0	0.00333831	1.3705	8.57525	-1.46153	67.0694	379.103	645.729	432.579	432.579	432.579	7.9947	-68.8109	9.06721	-50.9342	411.049	195.096	204.146	204.146	204.146	-68.779	2.79969	-11.0263	0.326018	-6.12983	0.157489	1.219	0.146632	2.50265	-406.94	96.1284	2.66783	0	0	-1.25649	23.5613
0	8.7995	0	0	9.4457	0.643359	-21.2278	-0.168843	0.00675494	-0.0244875	3.92337	-1.63E-15	5.43796	0	0	0.00370573	1.60226	10.2726	-1.12974	55.6792	378.531	650.766	433.666	433.666	433.666	8.58985	-66.2379	8.21991	-67.9648	411.092	195.828	204.146	204.146	204.146	-66.2604	2.07495	-11.0446	-1.36016	-6.96774	-0.262165	1.41241	0.191978	2.37816	-523.995	76.4009	4.97536	0	0	-1.65816	22.2331
0	6.45152	0	0	6.86804	0.603889	-20.0126	-0.163033	0.00997499	-0.0296664	3.70687	-6.53E-16	6.18088	0	0	0.00233369	1.86926	11.8424	-0.71909	45.547	378.074	655.933	435.087	435.087	435.087	9.14968	-63.3584	7.44214	-85.0146	411.178	196.549	204.146	204.146	204.146	-63.4287	1.44893	-11.1071	-3.01102	-7.77971	-0.84826	1.5559	0.225899	2.22395	-626.892	51.8933	6.58906	0	0	-1.96763	21.1249
0	3.91291	0	0	4.13522	0.566949	-18.8579	-0.161187	0.012725	-0.0385968	2.47511	-6.53E-16	6.28581	0	0	-0.00244811	2.15406	13.2517	-0.242924	36.8518	377.698	661.07	436.823	436.822	436.823	9.67246	-60.1828	6.75157	-102.099	411.31	197.265	204.146	204.146	204.146	-60.2924	0.939162	-11.22	-4.591	-8.52087	-1.58231	1.6502	0.243243	2.0463	-712.625	24.9729	7.3015	0	0	-2.14515	20.2858
0	1.21493	0	0	1.27615	0.534141	-17.8189	-0.165472	0.0145726	-0.0510943	-0.0747431	-3.92E-15	5.59398	0	0	-0.013001	2.43719	14.4703	0.272004	29.7342	377.364	666.013	438.824	438.824	438.824	10.1586	-56.7291	6.15107	-119.229	411.481	198.017	204.146	204.146	204.146	-56.8683	0.550668	-11.3814	-6.05957	-9.15378	-2.42124	1.69556	0.24205	1.85451	-778.076	-1.35924	6.9747	0	0	-2.16272	19.7589
0	-1.60313	0	0	-1.67592	0.506911	-16.9472	-0.177067	0.0153712	-0.0665506	-4.11205	6.21E-15	4.09003	0	0	-0.0315896	2.69852	15.4736	0.78722	24.2899	377.033	670.603	441.02	441.02	441.02	10.6078	-53.0255	5.6256	-136.394	411.678	198.892	204.146	204.146	204.146	-53.1845	0.272942	-11.5783	-7.3751	-9.65236	-3.30202	1.6946	0.220519	1.65592	-821.441	-24.4648	5.63632	0	0	-2.01734	19.5787
0	-4.49335	0	0	-4.68157	0.486384	-16.2847	-0.196187	0.0150242	-0.0841873	-9.64118	-1.72E-15	1.9084	0	0	-0.0594026	2.91918	16.2443	1.25484	20.5644	376.671	674.688	443.331	443.331	443.331	11.0164	-49.1122	5.14194	-153.543	411.875	200.014	204.146	204.146	204.146	-49.2824	0.0784147	-11.7866	-8.49968	-10.0047	-4.14794	1.65197	0.180291	1.45935	-842.302	-41.9039	3.48871	0	0	-1.73167	19.7684
0	-7.39982	0	0	-7.69433	0.473245	-15.8582	-0.22244	0.0135116	-0.10247	-16.5194	-9.80E-16	-0.665951	0	0	-0.0957254	3.08359	16.7738	1.62092	18.5514	376.249	678.137	445.679	445.679	445.679	11.3737	-45.0411	4.65145	-170.577	412.035	201.54	204.146	204.146	204.146	-45.2172	-0.0767195	-11.9725	-9.40362	-10.2137	-4.87571	1.57903	0.126059	1.27259	-844.249	-51.9648	0.917366	0	0	-1.3536	20.3383
0	-10.2599	0	0	-10.6608	0.467638	-15.6757	-0.254869	0.0112157	-0.1194	-24.4704	5.23E-15	-3.21071	0	0	-0.137347	3.18166	17.0623	1.83059	18.1955	375.747	680.836	448.002	448.001	448.001	11.6611	-40.8755	4.09651	-187.332	412.116	203.64	204.146	204.146	204.146	-41.057	-0.248438	-12.0956	-10.0689	-10.2961	-5.40395	1.49618	0.066535	1.10351	-835.281	-53.488	-1.62974	0	0	-0.940122	21.287
0	-13.0071	0	0	-13.5222	0.469127	-15.7242	-0.291932	0.00900668	-0.132647	-33.1231	-6.53E-15	-5.23513	0	0	-0.178697	3.21035	17.1178	1.83557	19.4028	375.158	682.697	450.253	450.253	450.253	11.8513	-36.6876	3.42022	-203.586	412.071	206.468	204.146	204.146	204.146	-36.8798	-0.497318	-12.1143	-10.4914	-10.2784	-5.66316	1.42756	0.0131179	0.95586	-826.27	-46.0514	-3.778	0	0	-0.537898	22.6024
0	-15.5744	0	0	-16.2167	0.476727	-15.9714	-0.331734	0.00735668	-0.139972	-42.0867	1.31E-15	-6.35661	0	0	-0.212937	3.1749	16.954	1.60299	22.0574	374.485	683.654	452.408	452.408	452.408	11.912	-32.5546	2.57838	-219.057	411.856	210.144	204.146	204.146	204.146	-32.7681	-0.877676	-11.9923	-10.6804	-10.193	-5.60613	1.39776	-0.023287	0.832705	-828.815	-30.8748	-5.238	0	0	-0.17	24.265
0	-17.8972	0	0	-18.6806	0.488968	-16.3683	-0.372315	0.00585965	-0.139902	-51.0122	-5.23E-15	-6.40684	0	0	-0.233495	3.08861	16.5881	1.12427	26.0403	373.75	683.668	454.456	454.457	454.456	11.8106	-28.556	1.55107	-233.428	411.434	214.729	204.146	204.146	204.146	-28.8041	-1.42534	-11.7033	-10.6564	-10.0724	-5.21746	1.42143	-0.036134	0.733125	-850.974	-11.3536	-5.66179	0	0	0.165771	26.249
0	-19.915	0	0	-20.8495	0.504017	-16.8541	-0.411923	0.00519901	-0.132015	-59.6103	-1.05E-14	-5.23334	0	0	-0.235072	2.97129	16.0387	0.421282	31.2464	372.982	682.72	456.393	456.392	456.392	11.5189	-24.7703	0.35096	-246.361	410.774	220.213	204.146	204.146	204.146	-25.0646	-2.14695	-11.2337	-10.4478	-9.94449	-4.51982	1.49728	-0.0239199	0.655863	-894.337	9.30091	-4.76115	0	0	0.483343	28.5247
	sdk:LASI			sdk:RASI			sdk:LPSI			sdk:RPSI			sdk:LTHI			sdk:LKNE			sdk:LTIB			sdk:LANK			sdk:LHEE			sdk:LTOE			sdk:RTHI			sdk:RKNE			sdk:RTIB			sdk:RANK			sdk:RHEE			sdk:RTOE			sdk:HEE2
Sub Frame	X	Y	Z	X	Y	Z	X	Y	Z	X	Y	Z	X	Y	Z	X	Y	Z	X	Y	Z	X	Y	Z	X	Y	Z	X	Y	Z	X	Y	Z	X	Y	Z	X	Y	Z	X	Y	Z	X	Y	Z	X	Y	Z	X
	mm	mm	mm	mm	mm	mm	mm	mm	mm	mm	mm	mm	mm	mm	mm	mm	mm	mm	mm	mm	mm	mm	mm	mm	mm	mm	mm	mm	mm	mm	mm	mm	mm	mm	mm	mm	mm	mm	mm	mm	mm	mm	mm	mm	mm	mm	mm	mm	mm
0	188.315	384.427	1219.44	194.898	164.871	1241.18	-22.1259	316.341	1246.67	-18.9742	219.45	1241.75	99.3019	443.334	902.113	67.7783	418.176	661.462	-51.716	420.852	564.218	-318.89	376.019	417.144	-332.203	332.469	475.067	-306.397	345.131	266.725	188.592	91.4785	931.693	277.276	139.12	705.044	253.876	131.634	563.317	224.67	178.808	238.71	172.061	221.167	238.793	385.941	208.684	209.564	159.295
0	187.93	383.858	1214.27	194.227	164.35	1235.32	-22.9873	316.372	1239.91	-20.5123	219.696	1235.34	106.377	443.401	896.461	81.8823	419.059	656.214	-38.2133	421.697	561.687	-309.908	376.624	423.189	-322.586	333.117	481.243	-298.002	346.549	272.806	184.919	91.4888	926.196	272.398	139.959	698.8	246.685	133.024	558.079	206.287	180.676	235.542	153.393	222.587	235.482	367.691	210.215	207.335	139.829
0	187.275	383.184	1208.13	193.073	163.756	1228.6	-24.1716	316.401	1232.87	-22.3684	220.026	1228.84	113.275	443.529	890.997	96.3101	419.913	651.402	-23.9851	422.508	559.25	-299.487	377.179	428.438	-311.772	333.514	486.433	-287.395	348.495	278.012	180.35	91.3193	920.395	267.307	140.859	692.666	239.249	134.366	552.964	188.117	182.482	232.88	135.017	224.098	232.703	349.664	211.475	205.726	120.691
0	186.319	382.389	1201.09	191.376	163.056	1221.11	-25.66	316.424	1225.78	-24.4984	220.435	1222.47	119.978	443.705	885.925	110.988	420.699	647.193	-9.11241	423.259	557.022	-287.691	377.735	432.796	-299.871	333.751	490.565	-274.626	350.876	282.294	175.124	91.0129	914.552	262.09	141.742	686.803	231.591	135.597	548.055	170.234	184.159	230.736	117.008	225.626	230.519	331.873	212.483	204.548	101.953
0	185.044	381.497	1193.28	189.122	162.215	1213.04	-27.418	316.449	1218.88	-26.8505	220.919	1216.42	126.492	443.926	881.425	125.851	421.382	643.734	6.31743	423.929	555.11	-274.608	378.347	436.177	-287.022	333.94	493.582	-259.729	353.569	285.644	169.531	90.6032	908.936	256.804	142.518	681.325	223.722	136.653	543.406	152.664	185.63	229.08	99.3756	227.071	228.942	314.29	213.253	203.644	83.6234
0	183.451	380.574	1184.86	186.346	161.194	1204.6	-29.3968	316.491	1212.38	-29.3692	221.472	1210.88	132.836	444.193	877.64	140.833	421.934	641.149	22.21	424.5	553.611	-260.34	379.065	438.509	-273.379	334.199	495.434	-242.74	356.438	288.086	163.868	90.1118	903.781	251.456	143.101	676.283	215.644	137.485	539.047	135.391	186.828	227.849	82.0861	228.331	227.933	296.873	213.788	202.892	65.6717
0	181.563	379.72	1176.1	183.136	159.955	1196.1	-31.5384	316.567	1206.47	-31.9987	222.083	1205.95	139.028	444.513	874.659	155.87	422.337	639.533	38.4635	424.96	552.61	-245.004	379.926	439.736	-259.092	334.626	496.081	-223.723	359.361	289.672	158.395	89.5502	899.254	245.991	143.417	671.669	207.34	138.061	534.979	118.377	187.711	226.962	65.0815	229.332	227.416	279.58	214.09	202.212	48.0432
0	179.422	379.049	1167.32	179.624	158.474	1187.87	-33.7819	316.692	1201.28	-34.6863	222.735	1201.7	145.075	444.892	872.524	170.888	422.585	638.955	54.97	425.305	552.172	-228.721	380.951	439.827	-244.29	335.282	495.492	-202.784	362.24	290.469	153.288	88.9271	895.433	240.299	143.42	667.425	198.774	138.375	531.188	101.57	188.273	226.331	48.2938	230.044	227.291	262.377	214.173	201.56	30.6754
0	177.088	378.674	1158.95	175.968	156.75	1180.27	-36.0692	316.871	1196.89	-37.3845	223.406	1198.15	150.958	445.338	871.232	185.808	422.681	639.453	71.6173	425.541	552.342	-211.611	382.138	438.771	-229.07	336.184	493.643	-180.082	365.017	290.555	148.599	88.2568	892.3	234.23	143.104	663.465	189.886	138.45	527.646	84.9131	188.545	225.873	31.6555	230.48	227.449	245.242	214.066	200.915	13.5072
0	174.632	378.675	1151.41	172.327	154.816	1173.66	-38.3491	317.097	1193.31	-40.0511	224.071	1195.26	156.637	445.85	870.746	200.541	422.638	641.043	88.2908	425.681	553.139	-193.784	383.463	436.587	-213.49	337.298	490.523	-155.825	367.676	290.017	144.257	87.5658	889.754	227.617	142.506	659.698	180.608	138.334	524.322	68.3538	188.587	225.516	15.1067	230.69	227.784	228.158	213.817	200.272	-3.51698
0	172.13	379.077	1145.13	168.844	152.74	1168.34	-40.5794	317.347	1190.52	-42.6495	224.703	1193	162.043	446.421	871.005	214.99	422.477	643.711	104.876	425.744	554.557	-175.337	384.88	433.312	-197.569	338.551	486.133	-130.252	370.236	288.944	140.079	86.8942	887.646	220.309	141.704	656.05	170.86	138.091	521.195	51.8451	188.476	225.205	-1.40232	230.742	228.206	211.115	213.484	199.637	-20.4452
0	169.659	379.834	1140.44	165.619	150.617	1164.51	-42.7268	317.594	1188.47	-45.1466	225.277	1191.31	167.092	447.037	871.936	229.046	422.222	647.422	121.263	425.753	556.561	-156.347	386.333	429.008	-181.289	339.838	480.491	-103.616	372.74	287.427	135.829	86.2908	885.817	212.193	140.812	652.483	160.572	137.799	518.251	35.3481	188.289	224.906	-17.9097	230.711	228.648	194.101	213.129	199.02	-37.3177
0	167.296	380.82	1137.53	162.707	148.555	1162.22	-44.7655	317.804	1187.11	-47.5129	225.768	1190.14	171.701	447.68	873.462	242.599	421.9	652.117	137.344	425.734	559.096	-136.867	387.757	423.749	-164.607	341.046	473.634	-76.158	375.247	285.555	131.268	85.8061	884.136	203.209	139.965	648.995	149.683	137.535	515.496	18.8323	188.095	224.607	-34.4433	230.658	229.068	177.104	212.807	198.43	-54.1683
0	165.114	381.856	1136.38	160.115	146.654	1161.39	-46.6753	317.953	1186.38	-49.7213	226.161	1189.47	175.797	448.327	875.508	255.532	421.542	657.714	153.022	425.712	562.08	-116.931	389.089	417.624	-147.453	342.062	465.617	-48.0932	377.809	283.416	126.201	85.4845	882.525	193.357	139.294	645.626	138.153	137.37	512.95	2.27464	187.947	224.319	-51.0225	230.629	229.458	160.108	212.559	197.877	-71.0251
0	163.181	382.743	1136.83	157.815	144.984	1161.83	-48.439	318.026	1186.21	-51.7478	226.447	1189.27	179.34	448.957	878.007	267.732	421.175	664.106	168.21	425.71	565.418	-96.5472	390.274	410.723	-129.75	342.796	456.512	-19.595	380.465	281.099	120.515	85.3587	880.965	182.682	138.913	642.448	125.961	137.355	510.654	-14.3404	187.874	224.07	-67.6607	230.643	229.837	143.095	212.416	197.368	-87.9121
0	161.553	383.313	1138.53	155.763	143.583	1163.23	-50.0408	318.025	1186.58	-53.5716	226.628	1189.54	182.332	449.554	880.91	279.089	420.829	671.164	182.832	425.753	568.996	-75.7041	391.27	403.136	-111.413	343.19	446.412	9.2076	383.227	278.687	114.19	85.4469	879.501	171.258	138.896	639.557	113.107	137.522	508.661	-31.022	187.885	223.908	-84.3657	230.7	230.254	126.044	212.392	196.909	-104.849
0	160.271	383.462	1141.12	153.915	142.464	1165.26	-51.4655	317.967	1187.45	-55.1769	226.72	1190.28	184.815	450.112	884.182	289.499	420.531	678.732	196.827	425.859	572.693	-54.3743	392.056	394.949	-92.3588	343.221	435.424	38.2264	386.08	276.256	107.288	85.7527	878.219	159.17	139.27	637.056	99.6123	137.878	507.038	-47.7733	187.972	223.893	-101.141	230.783	230.78	108.937	212.488	196.5	-121.849
0	159.359	383.158	1144.22	152.241	141.615	1167.64	-52.6982	317.884	1188.82	-56.553	226.747	1191.51	186.867	450.634	887.811	298.871	420.302	686.636	210.147	426.047	576.379	-32.5175	392.626	386.238	-72.5114	342.907	423.667	67.4069	388.99	273.86	99.9341	86.266	877.235	146.497	140.012	635.049	85.5145	138.407	505.859	-64.5911	188.109	224.1	-117.983	230.861	231.511	91.7575	212.696	196.141	-138.923
0	158.817	382.444	1147.53	150.725	141.018	1170.1	-53.7248	317.816	1190.65	-57.695	226.74	1193.21	188.59	451.135	891.795	307.122	420.16	694.683	222.756	426.329	579.928	-10.0863	392.997	377.077	-51.8061	342.301	411.28	96.717	391.901	271.528	92.2878	86.9649	876.665	133.306	141.051	633.631	70.8711	139.074	505.202	-81.4657	188.263	224.611	-134.884	230.902	232.552	74.4934	212.998	195.83	-156.072
0	158.632	381.418	1150.86	149.37	140.646	1172.49	-54.5328	317.806	1192.96	-58.6031	226.736	1195.38	190.087	451.636	896.135	314.184	420.116	702.675	234.626	426.711	583.218	12.9695	393.206	367.541	-30.1959	341.486	398.412	126.14	394.745	269.251	84.5116	87.8186	876.612	119.659	142.288	632.88	55.7569	139.827	505.142	-98.3794	188.397	225.514	-151.823	230.875	234.02	57.1403	213.371	195.564	-173.286
0	158.774	380.205	1154.11	148.186	140.475	1174.69	-55.1127	317.893	1195.72	-59.282	226.769	1198.01	191.45	452.16	900.825	320.002	420.174	710.411	245.737	427.193	586.143	36.6953	393.3	357.709	-7.65851	340.568	385.228	155.669	397.443	266.99	76.7475	88.7903	877.153	105.621	143.606	632.857	40.2642	140.61	505.746	-115.305	188.478	226.898	-168.769	230.753	236.029	39.7009	213.786	195.342	-190.544
0	159.207	378.936	1157.27	147.188	140.49	1176.69	-55.4583	318.11	1198.91	-59.7389	226.87	1201.07	192.743	452.722	905.839	324.535	420.33	717.698	256.07	427.77	588.614	61.1245	393.337	347.681	15.797	339.661	371.91	185.306	399.904	264.689	69.1028	89.839	878.329	91.2774	144.892	633.603	24.5025	141.363	507.073	-132.205	188.479	228.846	-185.676	230.522	238.687	22.1848	214.216	195.163	-207.805
0	159.89	377.727	1160.36	146.387	140.677	1178.52	-55.567	318.475	1202.51	-59.9825	227.064	1204.53	193.993	453.331	911.121	327.76	420.573	724.363	265.607	428.432	590.573	86.2677	393.374	337.577	40.1227	338.885	358.658	215.057	402.027	262.299	61.647	90.9217	880.156	76.7407	146.049	635.138	8.59721	142.031	509.163	-149.029	188.387	231.432	-202.48	230.18	242.084	4.60666	214.635	195.023	-225.014
0	160.789	376.668	1163.49	145.794	141.034	1180.27	-55.4398	318.994	1206.47	-60.021	227.364	1208.34	195.198	453.981	916.589	329.676	420.883	730.256	274.328	429.159	591.989	112.1	393.461	327.549	65.2252	338.347	345.69	244.92	403.711	259.801	54.4216	91.9963	882.62	62.1563	147.005	637.464	-7.31158	142.572	512.034	-165.715	188.199	234.713	-219.103	229.739	246.291	-13.0182	215.023	194.915	-242.096
0	161.874	375.817	1166.74	145.423	141.554	1182.05	-55.0802	319.661	1210.75	-59.8611	227.776	1212.44	196.327	454.654	922.133	330.302	421.238	735.263	282.213	429.931	592.862	138.549	393.635	317.784	90.9611	338.135	333.241	274.87	404.85	257.22	47.4569	93.0229	885.69	47.6977	147.717	640.559	-23.0722	142.955	515.683	-182.193	187.926	238.722	-235.456	229.224	251.352	-30.6786	215.367	194.826	-258.961
0	163.13	375.198	1170.21	145.291	142.223	1184	-54.4938	320.457	1215.29	-59.5073	228.299	1216.79	197.327	455.32	927.625	329.688	421.617	739.308	289.245	430.721	593.22	165.478	393.915	308.497	117.134	338.301	321.552	304.836	405.347	254.645	40.7899	93.9662	889.317	33.5573	148.17	644.375	-38.5247	143.165	520.079	-198.383	187.587	243.466	-251.44	228.67	257.278	-48.3726	215.657	194.735	-275.507
0	164.55	374.801	1173.98	145.42	143.012	1186.24	-53.6883	321.356	1220.04	-58.9619	228.92	1221.33	198.141	455.946	932.929	327.913	421.998	742.359	295.41	431.499	593.118	192.679	394.298	299.921	143.491	338.855	310.863	334.68	405.119	252.219	34.4771	94.7968	893.439	19.9351	148.368	648.839	-53.5041	143.196	525.163	-214.204	187.207	248.928	-266.949	228.114	264.054	-66.1121	215.896	194.618	-291.624
0	166.133	374.594	1178.1	145.831	143.876	1188.89	-52.6729	322.328	1224.93	-58.2257	229.626	1225.98	198.706	456.5	937.91	325.09	422.369	744.426	300.701	432.236	592.627	219.862	394.756	292.288	169.722	339.762	301.395	364.18	404.113	250.135	28.5975	95.4934	897.976	7.0301	148.332	653.85	-67.8433	143.055	530.852	-229.574	186.813	255.061	-281.879	227.598	271.634	-83.9211	216.091	194.443	-307.201
0	167.874	374.529	1182.59	146.537	144.762	1192.03	-51.4589	323.344	1229.9	-57.2992	230.399	1230.7	198.967	456.964	942.443	321.36	422.724	745.565	305.118	432.899	591.834	246.655	395.239	285.806	195.466	340.933	293.328	393.023	402.315	248.613	23.2482	96.0437	902.836	-4.96485	148.086	659.282	-81.3761	142.758	537.038	-244.408	186.429	261.8	-296.123	227.153	279.953	-101.83	216.255	194.183	-322.119
0	169.762	374.551	1187.45	147.535	145.618	1195.7	-50.0608	324.374	1234.88	-56.185	231.219	1235.42	198.881	457.333	946.421	316.893	423.067	745.867	308.669	433.463	590.83	272.612	395.679	280.624	220.311	342.239	286.78	420.806	399.772	247.864	18.5361	96.4452	907.912	-15.8643	147.66	664.989	-93.9384	142.322	543.59	-258.627	186.073	269.064	-309.575	226.804	288.924	-119.867	216.408	193.824	-336.263
0	171.77	374.613	1192.62	148.806	146.398	1199.94	-48.4961	325.399	1239.82	-54.8892	232.069	1240.08	198.417	457.625	949.764	311.876	423.406	745.459	311.365	433.904	589.704	297.23	395.994	276.81	243.813	343.515	281.793	447.054	396.591	248.049	14.5682	96.7047	913.087	-25.4905	147.082	670.801	-105.371	141.768	550.36	-272.149	185.754	276.762	-322.13	226.561	298.453	-138.045	216.568	193.376	-349.519
0	173.858	374.674	1198.06	150.313	147.079	1204.71	-46.7871	326.403	1244.66	-53.4239	232.932	1244.64	197.563	457.877	952.423	306.505	423.751	744.487	313.218	434.203	588.531	319.979	396.103	274.325	265.511	344.582	278.317	471.242	392.935	249.222	11.4444	96.8381	918.229	-33.6746	146.378	676.538	-115.523	141.119	557.189	-284.894	185.469	284.801	-333.688	226.419	308.438	-156.351	216.753	192.888	-361.776
0	175.975	374.707	1203.71	152.005	147.659	1209.95	-44.9606	327.379	1249.34	-51.8076	233.793	1249.05	196.326	458.144	954.38	300.971	424.108	743.108	314.243	434.349	587.366	340.329	395.927	273.019	284.952	345.267	276.212	492.836	389.001	251.278	9.25084	96.87	923.204	-40.2618	145.573	682.01	-124.256	140.394	563.91	-296.783	185.203	293.093	-344.151	226.36	318.777	-174.734	216.976	192.448	-372.932
0	178.061	374.7	1209.47	153.821	148.162	1215.57	-43.0485	328.324	1253.82	-50.066	234.637	1253.26	194.736	458.491	955.656	295.451	424.477	741.475	314.456	434.335	586.237	357.791	395.405	272.638	301.71	345.429	275.253	511.337	384.989	253.928	8.05499	96.8323	927.866	-45.1203	144.691	687.028	-131.447	139.611	570.361	-307.738	184.935	301.554	-353.432	226.35	329.369	-193.101	217.244	192.19	-382.896
0	180.05	374.653	1215.24	155.698	148.635	1221.44	-41.0875	329.238	1258.03	-48.231	235.449	1257.22	192.849	458.978	956.302	290.102	424.847	739.723	313.88	434.16	585.141	371.949	394.495	272.846	315.407	344.975	275.151	526.311	381.061	256.724	7.90062	96.7623	932.076	-48.1522	143.756	691.419	-137	138.785	576.386	-317.681	184.634	310.114	-361.455	226.347	340.116	-211.307	217.551	192.275	-391.594
0	181.881	374.583	1220.92	157.574	149.139	1227.4	-39.1176	330.125	1261.92	-46.3395	236.218	1260.89	190.748	459.65	956.402	285.049	425.203	737.96	312.542	433.827	584.048	382.488	393.179	273.27	325.737	343.878	275.574	537.432	377.307	259.122	8.80266	96.6996	935.701	-49.3051	142.796	695.03	-140.845	137.927	581.847	-326.534	184.271	318.712	-368.16	226.308	350.926	-229.154	217.886	192.881	-398.966
0	183.496	374.519	1226.36	159.397	149.741	1233.27	-37.1813	330.987	1265.45	-44.4313	236.93	1264.21	188.539	460.519	956.059	280.389	425.519	736.26	310.483	433.341	582.903	389.21	391.468	273.542	332.478	342.176	276.175	544.5	373.734	260.577	10.7427	96.6825	938.627	-48.58	141.835	697.748	-142.948	137.046	586.632	-334.228	183.813	327.298	-373.506	226.186	361.709	-246.4	218.224	194.169	-404.976
0	184.854	374.496	1231.45	161.126	150.501	1238.88	-35.3213	331.823	1268.53	-42.5466	237.576	1267.12	186.35	461.552	955.385	276.184	425.768	734.653	307.755	432.712	581.636	392.049	389.395	273.348	335.506	339.975	276.623	547.449	370.274	260.64	13.6667	96.745	940.768	-46.0339	140.895	699.502	-143.308	136.146	590.657	-340.699	183.236	335.832	-377.478	225.939	372.381	-262.767	218.529	196.258	-409.609
0	185.931	374.551	1236.03	162.731	151.462	1244.04	-33.5796	332.63	1271.1	-40.7244	238.144	1269.55	184.321	462.665	954.493	272.467	425.923	733.131	304.423	431.948	580.168	391.066	387.019	272.46	334.803	337.426	276.636	546.352	366.814	259.044	17.4863	96.9142	942.072	-41.7741	139.993	700.263	-141.959	135.23	593.869	-345.898	182.518	344.283	-380.09	225.531	382.865	-277.955	218.754	199.207	-412.878
0	186.721	374.72	1240	164.196	152.642	1248.6	-31.9961	333.399	1273.09	-39.0013	238.63	1271.43	182.588	463.736	953.479	269.237	425.956	731.648	300.565	431.058	578.426	386.447	384.412	270.754	330.464	334.71	275.995	541.41	363.245	255.754	22.0852	97.2082	942.52	-35.9474	139.14	700.048	-138.966	134.299	596.25	-349.79	181.649	352.62	-381.383	224.932	393.089	-291.653	218.843	203.011	-414.823
0	187.244	375.027	1243.26	165.515	154.037	1252.43	-30.6074	334.121	1274.43	-37.411	239.028	1272.67	181.269	464.619	952.41	266.47	425.844	730.126	296.267	430.048	576.346	378.484	381.658	268.217	322.694	332.01	274.566	532.941	359.496	250.979	27.3297	97.634	942.122	-28.7248	138.337	698.906	-134.418	133.354	597.811	-352.359	180.626	360.816	-381.425	224.129	402.991	-303.555	218.731	207.6	-415.508
0	187.536	375.485	1245.73	166.692	155.616	1255.41	-29.4468	334.783	1275.03	-35.9849	239.339	1273.19	180.447	465.182	951.316	264.12	425.568	728.469	291.626	428.924	573.885	367.566	378.845	264.932	311.808	329.491	272.306	521.373	355.571	245.141	33.0816	98.1874	940.91	-20.2854	137.582	696.914	-128.423	132.393	598.59	-353.6	179.458	368.845	-380.298	223.121	412.512	-313.37	218.349	212.857	-415.01
0	187.641	376.099	1247.35	167.733	157.336	1257.47	-28.5437	335.371	1274.83	-34.7525	239.568	1272.92	180.144	465.336	950.177	262.123	425.115	726.572	286.735	427.687	571.018	354.148	376.051	261.055	298.22	327.273	269.254	507.222	351.551	238.796	39.2091	98.8522	938.927	-10.8032	136.868	694.164	-121.099	131.418	598.649	-353.526	178.161	376.679	-378.089	221.929	421.603	-320.848	217.626	218.63	-413.41
0	187.6	376.869	1248.09	168.653	159.15	1258.55	-27.9236	335.873	1273.78	-33.7417	239.724	1271.8	180.318	465.055	948.925	260.407	424.475	724.339	281.68	426.336	567.748	338.729	373.345	256.789	282.421	325.419	265.528	491.067	347.583	232.53	45.597	99.6025	936.225	-0.436426	136.19	690.763	-112.569	130.434	598.067	-352.151	176.757	384.289	-374.871	220.59	430.218	-325.795	216.491	224.751	-410.776
0	187.443	377.794	1247.91	169.462	161.014	1258.61	-27.6075	336.281	1271.83	-32.9785	239.823	1269.78	180.85	464.387	947.449	258.89	423.649	721.689	276.532	424.87	564.093	321.822	370.774	252.348	264.954	323.927	261.307	473.509	343.846	226.842	52.1519	100.408	932.862	10.6785	135.546	686.822	-102.952	129.448	596.935	-349.49	175.27	391.642	-370.694	219.154	438.321	-328.105	214.88	231.046	-407.152
0	187.177	378.874	1246.81	170.168	162.894	1257.65	-27.6111	336.589	1268.98	-32.4861	239.883	1266.85	181.554	463.443	945.608	257.484	422.642	718.569	271.338	423.288	560.092	303.914	368.361	247.933	246.375	322.725	256.808	455.124	340.512	222.044	58.8047	101.237	928.907	22.4298	134.939	682.464	-92.3578	128.472	595.356	-345.556	173.724	398.699	-365.577	217.674	445.879	-327.773	212.743	237.341	-402.55
0	186.785	380.112	1244.77	170.773	164.769	1255.67	-27.944	336.797	1265.24	-32.2831	239.926	1263.01	182.191	462.374	943.258	256.094	421.473	714.958	266.111	421.591	555.791	285.441	366.101	243.715	227.201	321.691	252.256	436.409	337.694	218.229	65.5089	102.062	924.44	34.7294	134.379	677.815	-80.8844	127.521	593.43	-340.354	172.14	405.417	-359.513	216.201	452.861	-324.891	210.055	243.475	-396.958
0	186.226	381.514	1241.78	171.272	166.626	1252.66	-28.608	336.905	1260.69	-32.381	239.971	1258.3	182.499	461.337	940.27	254.618	420.17	710.87	260.835	419.793	551.246	266.754	363.964	239.819	207.872	320.67	247.855	417.74	335.42	215.313	72.2375	102.862	919.563	47.5106	133.88	673.009	-68.6162	126.613	591.263	-333.892	170.533	411.749	-352.477	214.779	459.243	-319.621	206.818	249.311	-390.348
0	185.44	383.081	1237.83	171.651	168.455	1248.63	-29.5959	336.918	1255.41	-32.7825	240.036	1252.81	182.229	460.458	936.56	252.949	418.775	706.344	255.456	417.916	546.511	248.113	361.907	236.329	188.715	319.517	243.768	399.35	333.639	213.109	78.9782	103.619	914.397	60.7237	133.459	668.182	-55.6266	125.766	588.954	-326.178	168.916	417.647	-344.447	213.434	465	-312.157	203.065	254.752	-382.693
0	184.361	384.811	1232.93	171.885	170.243	1243.62	-30.8911	336.84	1249.54	-33.4796	240.131	1246.66	181.174	459.821	932.102	250.981	417.341	701.444	249.898	415.996	541.639	229.681	359.89	233.286	169.933	318.122	240.106	381.331	332.239	211.401	85.7291	104.318	909.084	74.3307	133.134	663.473	-41.9814	125.001	586.6	-317.233	167.294	423.059	-335.412	212.175	470.105	-302.68	198.861	259.731	-373.985
0	182.931	386.697	1227.09	171.942	171.963	1237.64	-32.4677	336.675	1243.26	-34.4529	240.261	1239.99	179.202	459.457	926.945	248.61	415.932	696.248	244.071	414.087	536.682	211.54	357.891	230.691	151.615	316.438	236.93	363.661	331.091	209.991	92.4933	104.948	903.78	88.2993	132.925	659.016	-27.7436	124.337	584.293	-307.088	165.672	427.933	-325.387	210.997	474.528	-291.34	194.303	264.216	-364.241
0	181.108	388.727	1220.36	171.777	173.574	1230.74	-34.2916	336.428	1236.76	-35.6715	240.422	1233	176.267	459.357	921.209	245.749	414.618	690.841	237.89	412.249	531.686	193.71	355.92	228.515	133.761	314.501	234.265	346.256	330.084	208.73	99.2736	105.496	898.65	102.596	132.854	654.942	-12.9778	123.794	582.122	-295.792	164.052	432.214	-314.412	209.882	478.236	-278.25	189.51	268.192	-353.511
0	178.882	390.888	1212.82	171.341	175.024	1223.01	-36.3219	336.102	1230.24	-37.0952	240.602	1225.9	172.416	459.493	915.08	242.334	413.469	685.309	231.29	410.55	526.7	176.17	354.023	226.711	116.312	312.415	232.109	329.011	329.148	207.525	106.068	105.956	893.85	117.181	132.939	651.37	2.24639	123.391	580.173	-283.409	162.434	435.846	-302.552	208.802	481.188	-263.493	184.619	271.66	-341.869
0	176.284	393.171	1204.62	170.578	176.251	1214.59	-38.5136	335.706	1223.92	-38.6767	240.784	1218.89	167.777	459.824	908.785	238.333	412.551	679.739	224.239	409.054	521.769	158.881	352.268	225.226	99.1804	310.335	230.44	311.826	328.263	206.341	112.865	106.324	889.517	132.005	133.198	648.409	17.8525	123.147	578.526	-270.02	160.82	438.772	-289.894	207.733	483.336	-247.138	179.765	274.627	-329.407
0	173.382	395.57	1195.96	169.443	177.199	1205.68	-40.8201	335.251	1217.97	-40.3659	240.944	1212.19	162.546	460.311	902.565	233.752	411.913	674.211	216.738	407.809	516.939	141.791	350.729	224.009	82.2727	308.42	229.229	294.631	327.453	205.179	119.64	106.606	885.757	147.005	133.645	646.153	33.7566	123.076	577.253	-255.717	159.215	440.938	-276.53	206.651	484.63	-229.25	175.075	277.104	-316.223
0	170.274	398.083	1187.12	167.91	177.83	1196.55	-43.1963	334.749	1212.53	-42.1135	241.058	1205.98	156.958	460.918	896.646	228.623	411.585	668.798	208.81	406.846	512.247	124.85	349.467	223.017	65.5093	306.8	228.436	277.389	326.767	204.059	126.357	106.813	882.635	162.108	134.293	644.684	49.8679	123.191	576.418	-240.598	157.627	442.288	-262.557	205.541	485.017	-209.904	170.656	279.106	-302.412
0	167.062	400.705	1178.44	165.998	178.134	1187.54	-45.6009	334.217	1207.68	-43.8749	241.102	1200.4	151.256	461.613	891.21	222.994	411.567	663.56	200.48	406.17	507.726	108.011	348.51	222.217	48.8316	305.549	228.016	260.097	326.253	203.008	132.966	106.962	880.184	177.229	135.146	644.065	66.0898	123.502	576.07	-224.76	156.071	442.775	-248.066	204.399	484.443	-189.185	166.599	280.647	-288.057
0	163.837	403.417	1170.3	163.775	178.143	1179.03	-47.9972	333.669	1203.47	-45.6123	241.062	1195.53	145.652	462.367	886.374	216.91	411.838	658.541	191.769	405.765	503.397	91.2364	347.854	221.579	32.2025	304.675	227.915	242.772	325.939	202.045	139.403	107.076	878.405	192.271	136.202	644.35	82.3217	124.011	576.243	-208.295	154.57	442.354	-233.132	203.234	482.857	-167.194	162.97	281.741	-273.223
0	160.66	406.177	1163.09	161.371	177.933	1171.43	-50.3534	333.116	1199.9	-47.2953	240.933	1191.41	140.287	463.154	882.181	210.394	412.349	653.769	182.675	405.596	499.273	74.4952	347.459	221.077	15.6026	304.136	228.077	225.443	325.825	201.181	145.594	107.181	877.281	207.131	137.452	645.572	98.4612	124.717	576.955	-191.283	153.15	440.991	-217.814	202.068	480.214	-144.046	159.82	282.405	-257.947
0	157.558	408.922	1157.14	158.964	177.626	1165.11	-52.6412	332.568	1196.93	-48.9007	240.722	1188.06	135.211	463.943	878.609	203.441	413.034	649.255	173.171	405.612	495.366	57.7638	347.265	220.688	-0.976159	303.849	228.443	208.136	325.888	200.413	151.459	107.301	876.783	221.693	138.88	647.752	114.407	125.611	578.201	-173.788	151.845	438.661	-202.144	200.937	476.477	-119.862	157.182	282.656	-242.244
0	154.54	411.564	1152.71	156.748	177.363	1160.33	-54.8341	332.035	1194.53	-50.4104	240.451	1185.44	130.374	464.706	875.583	196.009	413.812	645.003	163.216	405.753	491.688	41.024	347.202	220.391	-17.5379	303.72	228.96	190.87	326.083	199.729	156.914	107.457	876.874	235.835	140.463	650.886	130.061	126.681	579.957	-155.856	150.695	435.351	-186.133	199.889	471.622	-94.7742	155.071	282.512	-226.101
0	151.608	414.005	1149.88	154.897	177.283	1157.2	-56.906	331.529	1192.66	-51.8102	240.148	1183.52	125.649	465.408	873.007	188.037	414.599	641.015	152.754	405.955	488.258	24.2618	347.2	220.172	-34.089	303.659	229.582	173.651	326.357	199.117	161.893	107.67	877.513	249.431	142.176	654.949	145.332	127.907	582.175	-137.516	149.737	431.062	-169.764	198.977	465.639	-68.9155	153.487	281.998	-209.48
0	148.778	416.16	1148.6	153.529	177.495	1155.69	-58.8301	331.071	1191.28	-53.0886	239.848	1182.26	120.858	466.019	870.786	179.452	415.312	637.304	141.729	406.157	485.105	7.4661	347.204	220.022	-50.6423	303.597	230.278	156.473	326.656	198.565	166.349	107.952	878.662	262.354	143.99	659.885	160.141	129.263	584.788	-118.776	149.01	425.813	-152.998	198.26	458.542	-42.4176	152.406	281.139	-192.321
0	146.082	417.979	1148.67	152.683	178.064	1155.57	-60.5796	330.683	1190.39	-54.2352	239.59	1181.6	115.817	466.511	868.852	170.187	415.876	633.901	130.089	406.304	482.269	-9.37166	347.173	219.948	-67.2172	303.494	231.038	139.319	326.932	198.064	170.273	108.312	880.287	274.489	145.878	665.607	174.419	130.721	587.708	-99.6251	148.55	419.636	-135.777	197.794	450.365	-15.4041	151.788	279.968	-174.552
0	143.57	419.458	1149.75	152.325	179.011	1156.55	-62.1281	330.396	1189.98	-55.2399	239.403	1181.53	110.371	466.859	867.175	160.196	416.237	630.852	117.798	406.356	479.803	-26.2583	347.089	219.967	-83.8367	303.338	231.877	122.166	327.151	197.609	173.691	108.752	882.364	285.734	147.81	672	188.111	132.249	590.83	-80.0393	148.383	412.582	-118.032	197.624	441.167	12.0146	151.579	278.52	-156.093
0	141.304	420.641	1151.49	152.372	180.317	1158.29	-63.4517	330.236	1190.06	-56.0923	239.312	1182	104.432	467.045	865.772	149.461	416.358	628.223	104.838	406.289	477.768	-43.1987	346.955	220.115	-100.522	303.148	232.835	104.99	327.292	197.194	176.665	109.272	884.878	296.007	149.76	678.919	201.176	133.815	594.04	-59.9798	148.526	404.719	-99.6867	197.783	431.034	39.7442	151.725	276.825	-136.864
0	139.339	421.601	1153.54	152.715	181.936	1160.47	-64.5298	330.224	1190.64	-56.7811	239.328	1182.99	97.9905	467.06	864.696	137.994	416.233	626.09	91.2128	406.098	476.236	-60.1946	346.792	220.444	-117.29	302.96	233.975	87.7682	327.348	196.818	179.279	109.863	887.823	305.248	151.703	686.2	213.585	135.386	597.221	-39.3989	148.986	396.129	-80.6654	198.282	420.075	67.7082	152.184	274.906	-116.789
0	137.717	422.418	1155.61	153.253	183.802	1162.87	-65.3474	330.374	1191.73	-57.2944	239.449	1184.48	91.1169	466.901	864.027	125.837	415.877	624.534	76.9509	405.795	475.283	-77.2429	346.634	221.024	-134.144	302.825	235.383	70.4832	327.327	196.482	181.632	110.518	891.193	313.413	153.617	693.666	225.316	136.937	600.257	-18.2444	149.758	386.908	-60.9017	199.116	408.422	95.8469	152.94	272.77	-95.8074
0	136.462	423.16	1157.54	153.908	185.832	1165.34	-65.895	330.684	1193.34	-57.6197	239.664	1186.44	83.9489	466.579	863.854	113.06	415.329	623.635	62.1041	405.41	474.982	-94.3336	346.521	221.936	-151.077	302.796	237.16	53.1221	327.244	196.187	183.816	111.226	894.98	320.475	155.48	701.131	236.355	138.443	603.046	3.53517	150.825	377.171	-40.3441	200.253	396.228	124.118	154.01	270.412	-73.8761
0	135.57	423.872	1159.24	154.632	187.934	1167.85	-66.1691	331.142	1195.44	-57.7454	239.953	1188.85	76.6631	466.111	864.259	99.7547	414.648	623.466	46.747	404.984	475.404	-111.448	346.493	223.268	-168.061	302.917	239.415	35.6763	327.119	195.938	185.906	111.979	899.16	326.421	157.275	708.417	246.689	139.889	605.501	25.9836	152.166	367.043	-18.9627	201.649	383.664	152.494	155.444	267.812	-50.9763
0	135.021	424.57	1160.75	155.41	190.01	1170.44	-66.1716	331.723	1198.01	-57.6609	240.292	1191.68	69.4442	465.529	865.3	86.0328	413.903	624.084	30.9756	404.566	476.609	-128.557	346.58	225.109	-185.057	303.221	242.258	18.1403	326.976	195.74	187.95	112.77	903.69	331.243	158.987	715.352	256.303	141.268	607.558	49.1292	153.752	356.669	3.24342	203.242	370.915	180.958	157.322	264.959	-27.1199
0	134.784	425.244	1162.16	156.25	191.973	1173.21	-65.9084	332.395	1201.03	-57.3578	240.657	1194.9	62.4558	464.871	867.006	72.0254	413.167	625.525	14.9055	404.209	478.642	-145.619	346.8	227.541	-202.005	303.717	245.783	0.513976	326.832	195.594	189.967	113.593	908.505	334.944	160.609	721.781	265.184	142.579	609.179	72.9758	155.559	346.206	26.24	204.969	358.182	209.5	159.74	261.858	-2.3552
0	134.831	425.86	1163.63	157.179	193.748	1176.29	-65.3892	333.12	1204.44	-56.8296	241.026	1198.46	55.82	464.184	869.369	57.8817	412.511	627.804	-1.32847	403.963	481.526	-162.578	347.155	230.626	-218.827	304.393	250.07	-17.1968	326.704	195.499	191.941	114.445	913.515	337.533	162.136	727.575	273.315	143.828	610.349	97.4915	157.566	335.829	49.9511	206.768	345.673	238.097	162.802	258.555	23.226
0	135.147	426.369	1165.32	158.224	195.278	1179.82	-64.6253	333.861	1208.2	-56.0725	241.378	1202.32	49.6093	463.516	872.355	43.7683	411.996	630.907	-17.5739	403.873	485.261	-179.368	347.633	234.407	-235.431	305.215	255.167	-34.9799	326.604	195.444	193.836	115.322	918.615	339.033	163.567	732.631	280.68	145.029	611.076	122.596	159.757	325.728	74.2534	208.591	333.602	266.704	166.603	255.144	49.4813
0	135.738	426.723	1167.39	159.413	196.533	1183.88	-63.6299	334.584	1212.23	-55.0852	241.7	1206.43	43.8524	462.912	875.902	29.8676	411.67	634.793	-33.6615	403.972	489.815	-195.907	348.213	238.897	-251.71	306.136	261.095	-52.8196	326.539	195.412	195.597	116.216	923.687	339.481	164.907	736.878	287.268	146.196	611.388	148.146	162.13	316.1	98.97	210.408	322.181	295.233	171.218	251.78	76.2116
0	136.631	426.88	1169.97	160.766	197.502	1188.54	-62.4174	335.26	1216.5	-53.8691	241.978	1210.75	38.548	462.416	879.933	16.3753	411.569	639.388	-49.4065	404.283	495.128	-212.105	348.869	244.081	-267.543	307.102	267.841	-70.7011	326.518	195.375	197.162	117.121	928.612	338.938	166.161	740.281	293.072	147.352	611.331	173.929	164.686	307.142	123.867	212.222	311.614	323.533	176.681	248.669	103.156
0	137.861	426.824	1173.15	162.289	198.194	1193.8	-61.0041	335.866	1220.92	-52.4294	242.208	1215.23	33.6847	462.06	884.36	3.497	411.712	644.588	-64.6125	404.818	501.109	-227.863	349.579	249.914	-282.8	308.065	275.364	-88.6151	326.544	195.299	198.47	118.02	933.277	337.493	167.338	742.843	298.095	148.516	610.961	199.651	167.441	299.042	148.651	214.062	302.084	351.377	182.969	246.046	129.989
0	139.459	426.562	1176.94	163.972	198.64	1199.58	-59.4081	336.386	1225.46	-50.7748	242.384	1219.82	29.2581	461.866	889.084	-8.55665	412.105	650.261	-79.0747	405.577	507.635	-243.081	350.33	256.331	-297.343	308.989	283.596	-106.561	326.624	195.149	199.473	118.896	937.585	335.265	168.445	744.601	302.35	149.712	610.339	224.942	170.411	291.957	172.973	215.991	293.741	378.457	189.99	244.148	156.326
0	141.43	426.119	1181.32	165.79	198.879	1205.79	-57.6505	336.813	1230.06	-48.9191	242.504	1224.49	25.284	461.841	894.002	-19.5749	412.744	656.246	-92.5864	406.552	514.56	-257.66	351.123	263.245	-311.037	309.857	292.451	-124.544	326.76	194.899	200.135	119.724	941.458	332.404	169.491	745.63	305.854	150.962	609.53	249.36	173.621	286.001	196.433	218.096	286.687	404.387	197.582	243.166	181.728
0	143.738	425.533	1186.21	167.706	198.964	1212.27	-55.7558	337.143	1234.66	-46.8819	242.566	1229.19	21.8046	461.982	899.001	-29.3536	413.616	662.361	-104.946	407.728	521.714	-271.504	351.969	270.562	-323.748	310.675	301.829	-142.573	326.955	194.538	200.446	120.475	944.845	329.081	170.489	746.034	308.627	152.283	608.596	272.417	177.092	281.224	218.595	220.476	280.963	428.724	205.519	243.204	205.718
0	146.308	424.841	1191.47	169.67	198.952	1218.85	-53.7523	337.378	1239.22	-44.6891	242.568	1233.89	18.8882	462.274	903.963	-37.7025	414.702	668.407	-115.963	409.089	528.913	-284.523	352.891	278.179	-335.352	311.472	311.626	-160.649	327.206	194.088	200.417	121.118	947.714	325.481	171.45	745.933	310.686	153.693	607.586	293.599	180.839	277.603	239.005	223.23	276.544	450.988	213.538	244.241	227.799
0	149.028	424.079	1196.95	171.628	198.901	1225.36	-51.6717	337.525	1243.7	-42.3737	242.507	1238.53	16.6238	462.69	908.764	-44.4545	415.977	674.178	-125.468	410.615	535.966	-296.636	353.915	286.001	-345.742	312.293	321.74	-178.75	327.503	193.614	200.088	121.626	950.058	321.786	172.387	745.459	312.043	155.201	606.533	312.402	184.864	275.035	257.215	226.44	273.335	470.707	221.368	246.107	247.483
0	151.768	423.278	1202.47	173.524	198.865	1231.64	-49.5488	337.591	1248.03	-39.9754	242.383	1243.06	15.1113	463.2	913.274	-49.475	417.413	679.472	-133.323	412.285	542.686	-307.772	355.072	293.948	-354.836	313.198	332.075	-196.825	327.825	193.234	199.522	121.978	951.89	318.165	173.313	744.735	312.705	156.813	605.45	328.369	189.154	273.341	272.805	230.151	271.174	487.445	228.765	248.486	264.316
0	154.397	422.461	1207.86	175.304	198.89	1237.52	-47.4207	337.59	1252.15	-37.54	242.198	1247.42	14.4497	463.772	917.367	-52.6705	418.984	684.101	-139.422	414.079	548.898	-317.873	356.391	301.963	-362.574	314.251	342.551	-214.775	328.15	193.112	198.805	122.173	953.236	314.752	174.24	743.863	312.672	158.53	604.323	341.12	193.678	272.284	285.413	234.364	269.85	500.835	235.549	250.944	277.905
0	156.804	421.642	1212.98	176.925	199.011	1242.9	-45.325	337.535	1256	-35.1182	241.956	1251.51	14.7253	464.373	920.921	-53.9946	420.661	687.901	-143.702	415.978	554.45	-326.887	357.896	310.017	-368.929	315.51	353.102	-232.449	328.464	193.448	198.039	122.235	954.133	311.638	175.176	742.91	311.947	160.346	603.117	350.379	198.389	271.592	294.751	239.028	269.111	510.61	241.637	252.986	287.948
0	158.905	420.834	1217.69	178.352	199.251	1247.67	-43.299	337.445	1259.48	-32.7642	241.671	1255.25	15.9996	464.976	923.824	-53.4497	422.419	690.743	-146.141	417.966	559.221	-334.771	359.604	318.11	-373.902	317.024	363.678	-249.633	328.772	194.459	197.33	122.213	954.624	308.863	176.127	741.902	310.533	162.253	601.776	355.991	203.224	270.986	300.629	244.043	268.695	516.613	247.05	254.132	294.247
0	160.656	420.051	1221.87	179.563	199.621	1251.76	-41.3783	337.338	1262.51	-30.5333	241.358	1258.51	18.3	465.557	925.981	-51.0834	424.236	692.54	-146.757	420.027	563.131	-341.487	361.522	326.265	-377.522	318.82	374.245	-266.055	329.118	196.345	196.778	122.188	954.748	306.414	177.097	740.817	308.443	164.241	600.234	357.925	208.112	270.217	302.957	249.266	268.343	518.807	251.902	253.999	296.722
0	162.051	419.305	1225.46	180.549	200.116	1255.14	-39.5963	337.238	1264.98	-28.4808	241.041	1261.18	21.6117	466.104	927.318	-46.9807	426.094	693.248	-145.602	422.148	566.136	-347	363.644	334.52	-379.838	320.898	384.78	-281.394	329.588	199.264	196.46	122.257	954.536	304.233	178.089	739.59	305.699	166.298	598.42	356.273	212.973	269.09	301.757	254.531	267.826	517.272	256.365	252.375	295.414
0	163.117	418.614	1228.38	181.314	200.724	1257.78	-37.9833	337.164	1266.78	-26.6595	240.745	1263.14	25.8757	466.611	927.784	-41.2538	427.983	692.864	-142.756	424.32	568.237	-351.277	365.951	342.917	-380.911	323.23	395.263	-295.299	330.303	203.31	196.415	122.519	954.004	302.224	179.107	738.123	302.333	168.414	596.27	351.233	217.728	267.481	297.153	259.664	266.96	512.198	260.615	249.252	290.481
0	163.901	417.994	1230.59	181.871	201.423	1259.66	-36.5671	337.139	1267.81	-25.1188	240.5	1264.26	30.9912	467.083	927.352	-34.0318	429.899	691.43	-138.317	426.537	569.47	-354.292	368.415	351.488	-380.814	325.766	405.671	-307.411	331.398	208.496	196.635	123.053	953.146	300.275	180.159	736.302	298.392	170.58	593.733	343.091	222.304	265.343	289.368	264.507	265.621	503.87	264.787	244.827	282.185
0	164.461	417.46	1232.04	182.24	202.183	1260.76	-35.373	337.181	1267.97	-23.9029	240.333	1264.44	36.8248	467.535	926.025	-25.4533	431.844	689.02	-132.4	428.795	569.909	-356.021	370.998	360.247	-379.612	328.434	415.976	-317.389	333.006	214.76	197.048	123.897	951.927	298.27	181.258	734.014	293.929	172.791	590.777	332.206	226.635	262.702	278.712	268.937	263.75	492.664	268.939	239.461	270.885
0	164.85	417.022	1232.72	182.445	202.968	1261.06	-34.4239	337.304	1267.17	-23.0494	240.266	1263.61	43.2246	467.99	923.827	-15.6604	433.825	685.742	-125.125	431.092	569.651	-356.441	373.663	369.183	-377.357	331.155	426.136	-324.948	335.243	221.963	197.529	125.033	950.289	296.108	182.422	731.163	289.003	175.039	587.394	318.983	230.67	259.638	265.569	272.875	261.35	479.024	273.047	233.613	257.009
0	165.114	416.684	1232.59	182.503	203.741	1260.54	-33.7411	337.516	1265.35	-22.5878	240.32	1261.71	50.0343	468.475	920.81	-4.79643	435.847	681.729	-116.614	433.426	568.82	-355.525	376.375	378.255	-374.072	333.853	436.1	-329.887	338.188	229.906	197.901	126.383	948.151	293.709	183.674	727.693	283.671	177.319	583.598	303.861	234.378	256.268	250.379	276.296	258.483	463.447	277.016	227.761	241.04
0	165.282	416.443	1231.63	182.423	204.46	1259.18	-33.3434	337.82	1262.49	-22.5379	240.507	1258.75	57.1073	469.021	917.05	6.99726	437.917	677.136	-106.989	435.794	567.549	-353.242	379.112	387.394	-369.749	336.465	445.8	-332.11	341.876	238.343	197.962	127.828	945.431	291.019	185.034	723.589	277.981	179.622	579.428	287.285	237.743	252.72	233.613	279.225	255.256	446.454	280.719	222.318	223.485
0	165.365	416.292	1229.83	182.204	205.083	1256.94	-33.2468	338.213	1258.61	-22.9082	240.834	1254.76	64.3157	469.653	912.649	19.5828	440.034	672.134	-96.3594	438.19	565.98	-349.556	381.861	396.507	-364.352	338.947	455.158	-331.632	346.29	247.015	197.504	129.239	942.057	288	186.514	718.886	271.973	181.935	574.934	269.689	240.772	249.122	215.747	281.733	251.801	428.552	284.033	217.571	204.843
0	165.356	416.218	1227.16	181.83	205.565	1253.79	-33.4628	338.688	1253.75	-23.6959	241.306	1249.84	71.5562	470.391	907.734	32.8291	442.192	666.906	-84.8269	440.605	564.251	-344.433	384.623	405.478	-357.836	341.284	464.086	-328.566	351.369	255.675	196.344	130.505	937.996	284.628	188.108	713.657	265.67	184.24	570.181	251.466	243.492	245.588	197.22	283.915	248.263	410.195	286.869	213.652	185.57
0	165.238	416.212	1223.62	181.271	205.866	1249.7	-33.997	339.235	1248.01	-24.886	241.924	1244.12	78.7528	471.245	902.457	46.6147	444.376	661.639	-72.4781	443.033	562.49	-337.855	387.41	414.185	-350.164	343.486	472.495	-323.081	357.015	264.113	194.354	131.562	933.268	280.889	189.793	708.01	259.079	186.512	565.239	232.949	245.939	242.21	178.411	285.878	244.78	391.741	289.191	210.562	166.045
0	164.985	416.272	1219.2	180.49	205.945	1244.67	-34.8467	339.849	1241.55	-26.4532	242.687	1237.78	85.8564	472.213	896.992	60.831	446.567	656.515	-59.389	445.463	560.812	-329.828	390.239	422.493	-341.331	345.589	480.29	-315.369	363.11	272.162	191.475	132.392	927.955	276.771	191.526	702.074	252.197	188.721	560.176	214.39	248.156	239.061	159.606	287.714	241.47	373.419	291.02	208.204	146.554
0	164.572	416.402	1213.9	179.443	205.768	1238.72	-35.9994	340.524	1234.54	-28.3624	243.597	1231.01	92.8431	473.289	891.527	75.3831	448.737	651.709	-45.6285	447.886	559.314	-320.386	393.135	430.269	-331.367	347.646	487.378	-305.614	369.518	279.693	187.724	133.012	922.198	272.27	193.248	695.982	245.016	190.831	555.059	195.963	250.179	236.194	141	289.487	238.434	355.337	292.423	206.43	127.282
0	163.98	416.615	1207.75	178.088	205.311	1231.9	-37.4316	341.26	1227.21	-30.5716	244.652	1224.06	99.7098	474.46	886.253	90.1889	450.859	647.379	-31.2642	450.288	558.076	-309.597	396.122	437.379	-320.345	349.728	493.672	-293.984	376.104	286.608	183.19	133.455	916.177	267.392	194.895	689.865	237.527	192.806	549.949	177.771	252.027	233.636	122.7	291.223	235.744	337.515	293.486	205.08	108.33
0	163.2	416.924	1200.78	176.394	204.555	1224.32	-39.109	342.066	1219.79	-33.0335	245.852	1217.15	106.468	475.711	881.353	105.176	452.901	643.664	-16.3663	452.652	557.161	-297.556	399.221	443.695	-308.368	351.906	499.083	-280.632	382.732	292.818	178.016	133.755	910.099	262.151	196.401	683.836	229.727	194.61	544.902	159.865	253.705	231.398	104.749	292.911	233.45	319.92	294.293	204.008	89.7342
0	162.234	417.337	1193.09	174.342	203.491	1216.14	-40.9873	342.951	1212.53	-35.6986	247.192	1210.49	113.135	477.024	876.984	120.278	454.833	640.678	-1.01115	454.958	556.617	-284.383	402.451	449.096	-295.565	354.248	503.532	-265.699	389.28	298.244	172.385	133.94	904.169	256.566	197.705	677.987	221.62	196.211	539.968	142.255	255.204	229.474	87.1391	294.513	231.58	302.499	294.908	203.099	71.4871
0	161.096	417.85	1184.85	171.932	202.118	1207.6	-43.0159	343.927	1205.65	-38.5166	248.662	1204.28	119.728	478.384	873.266	135.432	456.628	638.513	14.7178	457.185	556.476	-270.218	405.819	453.473	-282.075	356.806	506.942	-249.32	395.641	302.811	166.502	134.031	898.576	250.658	198.761	672.382	213.216	197.585	535.189	124.927	256.506	227.847	69.8361	295.978	230.136	285.201	295.374	202.276	53.5556
0	159.816	418.442	1176.3	169.187	200.447	1199	-45.1411	345.006	1199.33	-41.4383	250.241	1198.66	126.253	479.774	870.275	150.571	458.262	637.236	30.7299	459.308	556.757	-255.205	409.321	456.737	-268.036	359.609	509.247	-231.622	401.73	306.454	160.566	134.045	893.463	244.434	199.539	667.06	204.52	198.72	530.595	107.845	257.596	226.49	52.7877	297.261	229.098	267.984	295.711	201.494	35.8933
0	158.428	419.076	1167.77	166.146	198.502	1190.69	-47.3111	346.191	1193.71	-44.4166	251.903	1193.71	132.698	481.176	868.047	165.627	459.714	636.894	46.9281	461.308	557.466	-239.487	412.939	458.815	-253.576	362.657	510.387	-212.722	407.488	309.127	154.739	133.994	888.92	237.884	200.032	662.031	195.529	199.618	526.208	90.9641	258.47	225.371	35.9363	298.331	228.423	250.819	295.927	200.734	18.4495
0	156.978	419.696	1159.66	162.864	196.322	1183.07	-49.4794	347.476	1188.87	-47.4073	253.615	1189.47	139.031	482.573	866.584	180.527	460.971	637.512	63.2107	463.167	558.593	-223.198	416.638	459.661	-238.803	365.921	510.311	-192.728	412.888	310.809	149.115	133.893	884.969	230.972	200.254	657.287	186.223	200.294	522.041	74.2321	259.135	224.451	19.2245	299.177	228.055	233.69	296.032	199.993	1.17499
0	155.515	420.231	1152.4	159.401	193.966	1176.49	-51.6069	348.839	1184.84	-50.3689	255.341	1185.93	145.193	483.949	865.865	195.189	462.024	639.097	79.4733	464.871	560.117	-206.449	420.374	459.25	-223.802	369.344	508.978	-171.737	417.93	311.501	143.701	133.762	881.57	223.636	200.244	652.805	176.565	200.779	518.103	57.5987	259.612	223.691	2.59967	299.809	227.93	216.585	296.037	199.274	-15.9751
0	154.09	420.603	1146.4	155.827	191.512	1171.27	-53.6625	350.251	1181.6	-53.2626	257.047	1183.07	151.107	485.286	865.851	209.523	462.873	641.639	95.6112	466.409	562.007	-189.332	424.09	457.58	-208.626	372.847	506.354	-149.835	422.637	311.237	138.417	133.626	878.64	215.797	200.061	648.558	166.506	201.117	514.399	41.0177	259.933	223.056	-13.9841	300.253	227.982	199.497	295.964	198.584	-33.0399
0	152.756	420.732	1141.98	152.21	189.052	1167.59	-55.6226	351.668	1179.12	-56.0522	258.7	1180.84	156.684	486.565	866.493	223.435	463.521	645.11	111.522	467.777	564.219	-171.908	427.724	454.669	-193.301	376.339	502.419	-127.099	427.048	310.075	133.126	133.516	876.084	207.371	199.783	644.528	155.986	201.36	510.941	24.4498	260.141	222.518	-30.5646	300.549	228.155	182.421	295.843	197.927	-50.0531
0	151.564	420.554	1139.32	148.622	186.682	1165.46	-57.4692	353.048	1177.34	-58.7038	260.273	1179.2	161.834	487.768	867.738	236.821	463.982	649.465	127.11	468.977	566.702	-154.215	431.216	450.556	-177.825	379.724	497.164	-103.592	431.203	308.103	127.668	133.467	873.814	198.284	199.496	640.712	144.949	201.565	507.746	7.86278	260.276	222.063	-47.1719	300.74	228.41	165.344	295.707	197.31	-67.0442
0	150.555	420.033	1138.39	145.135	184.494	1164.77	-59.1887	354.348	1176.23	-61.1861	261.74	1178.11	166.48	488.875	869.528	249.579	464.272	654.637	142.286	470.018	569.398	-136.261	434.506	445.292	-162.168	382.914	490.597	-79.3681	435.137	305.432	121.9	133.513	871.777	188.483	199.293	637.131	133.344	201.787	504.841	-8.76877	260.379	221.687	-63.8296	300.867	228.725	148.253	295.589	196.739	-84.0395
0	149.752	419.174	1138.97	141.816	182.561	1165.25	-60.7694	355.534	1175.74	-63.4711	263.079	1177.57	170.575	489.871	871.811	261.606	464.415	660.539	156.971	470.912	572.242	-118.032	437.546	438.943	-146.28	385.833	482.743	-54.4712	438.865	302.192	115.718	133.682	869.957	177.945	199.254	633.827	121.133	202.071	502.262	-25.4642	260.481	221.404	-80.5548	300.961	229.107	131.129	295.521	196.218	-101.063
0	149.148	418.029	1140.72	138.728	180.937	1166.56	-62.2005	356.583	1175.83	-65.5352	264.277	1177.55	174.107	490.748	874.541	272.804	464.437	667.06	171.097	471.68	575.162	-99.4918	440.296	431.581	-130.091	388.427	473.644	-28.9398	442.382	298.519	109.077	133.997	868.378	166.673	199.441	630.866	108.294	202.448	500.06	-42.2367	260.604	221.245	-97.3589	301.045	229.584	113.951	295.525	195.751	-118.134
0	148.717	416.685	1143.2	135.926	179.647	1168.36	-63.4709	357.488	1176.48	-67.3594	265.325	1178.07	177.105	491.505	877.685	283.085	464.366	674.069	184.608	472.344	578.079	-80.584	442.73	423.281	-113.513	390.664	463.363	-2.81396	445.659	294.545	101.99	134.471	867.095	154.698	199.888	628.324	94.8263	202.935	498.294	-59.0932	260.758	221.256	-114.247	301.127	230.212	96.6999	295.619	195.338	-135.27
0	148.417	415.248	1146.05	133.453	178.689	1170.36	-64.5691	358.255	1177.68	-68.9302	266.224	1179.13	179.63	492.151	881.222	292.365	464.231	681.416	197.458	472.928	580.912	-61.2396	444.835	414.122	-96.4466	392.531	451.985	23.86	448.655	290.378	94.5179	135.106	866.185	142.07	200.593	626.288	80.7492	203.527	497.029	-76.0341	260.944	221.502	-131.215	301.209	231.068	79.3594	295.81	194.979	-152.48
0	148.216	413.817	1148.97	131.337	178.039	1172.34	-65.483	358.902	1179.42	-70.2399	266.983	1180.73	181.772	492.701	885.141	300.57	464.058	688.935	209.609	473.457	583.576	-41.3803	446.607	404.188	-78.7848	394.039	439.616	51.028	451.318	286.099	86.7624	135.892	865.732	128.851	201.524	624.843	66.1057	204.207	496.335	-93.0519	261.155	222.058	-148.252	301.284	232.245	61.9197	296.099	194.672	-169.765
0	148.095	412.474	1151.77	129.592	177.66	1174.16	-66.201	359.46	1181.69	-71.2861	267.617	1182.86	183.625	493.176	889.436	307.633	463.871	696.456	221.03	473.951	585.99	-20.9245	448.055	393.568	-60.4188	395.211	426.385	78.6318	453.605	281.758	78.8425	136.809	865.814	115.118	202.62	624.069	50.9611	204.943	496.282	-110.13	261.378	223.009	-165.334	301.343	233.846	44.3781	296.476	194.417	-187.117
0	148.052	411.28	1154.41	128.218	177.511	1175.79	-66.7126	359.959	1184.47	-72.0706	268.149	1185.53	185.279	493.597	894.096	313.494	463.689	703.806	231.694	474.426	588.078	0.205654	449.193	382.36	-41.2469	396.081	412.449	106.614	455.482	277.373	70.8807	137.832	866.491	100.961	203.804	624.031	35.4029	205.693	496.931	-127.241	261.594	224.444	-182.424	301.375	235.979	26.7396	296.923	194.213	-204.514
0	148.097	410.273	1156.92	127.202	177.561	1177.27	-67.0101	360.435	1187.77	-72.5988	268.604	1188.71	186.802	493.98	899.097	318.102	463.527	710.818	241.573	474.891	589.776	22.0769	450.04	370.684	-21.1848	396.688	397.988	134.919	456.929	272.942	62.9895	138.926	867.803	86.4882	204.989	624.776	19.5396	206.41	498.334	-144.343	261.783	226.447	-199.471	301.366	238.745	9.01605	297.416	194.06	-221.912
0	148.248	409.483	1159.43	126.528	177.791	1178.72	-67.0884	360.914	1191.54	-72.8786	269.007	1192.38	188.231	494.333	904.394	321.415	463.397	717.335	250.638	475.351	591.04	44.7353	450.615	358.681	-0.17572	397.071	383.207	163.501	457.937	268.457	55.2627	140.056	869.761	71.8284	206.093	626.329	3.49922	207.048	500.523	-161.382	261.919	229.094	-216.409	301.301	242.236	-8.77594	297.928	193.952	-239.254
0	148.524	408.927	1162.1	126.179	178.201	1180.28	-66.9459	361.42	1195.76	-72.9189	269.381	1196.5	189.572	494.653	909.916	323.406	463.306	723.219	258.861	475.804	591.841	68.196	450.938	346.525	21.7964	397.267	368.339	192.315	458.499	263.918	47.7744	141.182	872.354	57.1341	207.047	628.693	-12.5738	207.565	503.512	-178.287	261.981	232.441	-233.156	301.165	246.52	-26.6191	298.43	193.883	-256.462
0	148.943	408.616	1165.1	126.141	178.795	1182.08	-66.584	361.966	1200.39	-72.729	269.746	1201.02	190.797	494.927	915.57	324.064	463.257	728.355	266.211	476.243	592.176	92.4321	451.026	334.423	44.6947	397.31	353.641	221.312	458.605	259.364	40.5833	142.264	875.55	42.5774	207.795	631.844	-28.5225	207.922	507.289	-194.978	261.946	236.52	-249.62	300.947	251.642	-44.4996	298.892	193.837	-273.44
0	149.519	408.552	1168.55	126.404	179.581	1184.25	-66.0069	362.555	1205.37	-72.3184	270.115	1205.88	191.853	495.136	921.242	323.401	463.25	732.654	272.665	476.657	592.059	117.362	450.894	322.614	68.4181	397.231	339.387	250.428	458.229	254.886	33.7416	143.263	879.297	28.3447	208.299	635.73	-44.1818	208.092	511.818	-211.368	261.797	241.337	-265.701	300.64	257.615	-62.4116	299.291	193.794	-290.084
0	150.264	408.718	1172.56	126.958	180.552	1186.89	-65.2212	363.184	1210.66	-71.6958	270.496	1211.03	192.67	495.26	926.807	321.458	463.283	736.061	278.203	477.029	591.528	142.84	450.554	311.363	92.7932	397.055	325.862	279.564	457.33	250.633	27.3049	144.143	883.529	14.6279	208.539	640.275	-59.3836	208.056	517.035	-227.367	261.524	246.87	-281.294	300.24	264.423	-80.3605	299.609	193.728	-306.281
0	151.185	409.078	1177.14	127.793	181.686	1190.05	-64.2362	363.84	1216.18	-70.8704	270.891	1216.4	193.172	495.284	932.133	318.308	463.354	738.556	282.822	477.344	590.637	168.643	450.014	300.941	117.569	396.8	313.35	308.561	455.85	246.809	21.3372	144.876	888.169	1.61678	208.509	645.372	-73.9611	207.807	522.853	-242.887	261.124	253.07	-296.292	299.752	272.022	-98.3628	299.838	193.613	-321.916
0	152.283	409.577	1182.29	128.894	182.936	1193.73	-63.0636	364.509	1221.87	-69.852	271.298	1221.92	193.281	495.207	937.096	314.063	463.462	740.156	286.527	477.583	589.451	194.467	449.277	291.609	142.419	396.468	302.111	337.185	453.728	243.643	15.9116	145.442	893.126	-10.5079	208.215	650.895	-87.7526	207.345	529.161	-257.843	260.601	259.865	-310.591	299.186	280.342	-116.442	299.985	193.425	-336.875
0	153.554	410.148	1187.92	130.237	184.241	1197.92	-61.7181	365.174	1227.65	-68.6519	271.712	1227.51	192.93	495.044	941.582	308.878	463.607	740.915	289.343	477.727	588.046	219.925	448.34	283.582	166.944	396.046	292.365	365.11	450.927	241.353	11.1054	145.827	898.298	-21.5779	207.673	656.697	-100.605	206.68	535.831	-272.161	259.966	267.166	-324.094	298.555	289.296	-134.618	300.062	193.157	-351.051
0	154.981	410.717	1193.91	131.792	185.533	1202.56	-60.2179	365.82	1233.46	-67.2845	272.127	1233.11	192.065	494.831	945.497	302.945	463.791	740.923	291.303	477.761	586.502	244.556	447.196	277.009	190.685	395.498	284.262	391.915	447.458	240.1	6.99372	146.03	903.572	-31.4398	206.905	662.613	-112.375	205.829	542.716	-285.768	259.236	274.874	-336.71	297.873	298.783	-152.897	300.093	192.825	-364.343
0	156.534	411.222	1200.12	133.517	186.746	1207.56	-58.5851	366.434	1239.22	-65.7678	272.539	1238.65	190.658	494.627	948.769	296.491	464.016	740.303	292.451	477.671	584.892	267.839	445.836	271.942	213.144	394.766	277.867	417.103	443.403	239.941	3.64298	146.06	908.825	-39.9564	205.941	668.469	-122.933	204.817	549.662	-298.6	258.425	282.884	-348.358	297.152	308.697	-171.258	300.101	192.482	-376.664
0	158.174	411.614	1206.39	135.368	187.83	1212.82	-56.8462	367.01	1244.85	-64.1247	272.941	1244.05	188.707	494.503	951.357	289.761	464.279	739.196	292.833	477.45	583.28	289.22	444.25	268.327	233.805	393.778	273.142	440.123	438.921	240.799	1.10625	145.936	913.929	-47.0097	204.815	674.086	-132.166	203.673	556.507	-310.598	257.548	291.101	-358.969	296.397	318.927	-189.641	300.11	192.218	-387.94
0	159.852	411.865	1212.56	137.29	188.757	1218.23	-55.0321	367.55	1250.28	-62.3831	273.332	1249.24	186.247	494.539	953.247	283.001	464.571	737.75	292.495	477.095	581.711	308.147	442.435	265.998	252.162	392.464	269.95	460.415	434.236	242.441	-0.580269	145.688	918.75	-52.5056	203.567	679.288	-139.977	202.431	563.09	-321.704	256.617	299.434	-368.486	295.607	329.367	-207.939	300.137	192.161	-398.113
0	161.516	411.972	1218.48	139.227	189.527	1223.65	-53.178	368.059	1255.44	-60.5764	273.71	1254.16	183.35	494.808	954.456	276.444	464.876	736.108	291.48	476.61	580.204	324.111	440.4	264.695	267.746	390.771	268.06	477.459	429.602	244.493	-1.39949	145.36	923.161	-56.3794	202.24	683.91	-146.293	201.122	569.262	-331.866	255.635	307.811	-376.867	294.778	339.914	-225.998	300.186	192.465	-407.142
0	163.114	411.948	1224.01	141.117	190.163	1228.97	-51.3223	368.549	1260.24	-58.7427	274.078	1258.73	180.128	495.361	955.023	270.289	465.174	734.392	289.827	476.005	578.754	336.68	438.167	264.092	280.152	388.682	267.168	490.818	425.261	246.483	-1.35502	144.997	927.036	-58.6016	200.873	687.808	-151.063	199.774	574.887	-341.036	254.605	316.176	-384.085	293.9	350.474	-243.619	300.245	193.286	-415.004
0	164.599	411.822	1229.05	142.899	190.708	1234.04	-49.5059	369.034	1264.6	-56.9234	274.438	1262.88	176.731	496.209	955.012	264.692	465.437	732.689	287.572	475.294	577.329	345.532	435.772	263.835	289.061	386.23	266.928	500.18	421.398	247.914	-0.472072	144.65	930.271	-59.1807	199.503	690.869	-154.266	198.41	579.853	-349.174	253.523	324.492	-390.131	292.966	360.965	-260.563	300.284	194.759	-421.695
0	165.933	411.629	1233.48	144.517	191.215	1238.73	-47.7705	369.53	1268.44	-55.1619	274.796	1266.54	173.336	497.312	954.499	259.756	465.637	731.05	284.754	474.493	575.876	350.479	433.267	263.581	294.255	383.494	266.979	505.377	418.113	248.339	1.20291	144.363	932.777	-58.1644	198.157	693.014	-155.907	197.045	584.076	-356.248	252.387	332.735	-395.012	291.97	371.313	-276.565	300.249	196.976	-427.229
0	167.09	411.406	1237.24	145.925	191.736	1242.93	-46.1574	370.051	1271.67	-53.502	275.153	1269.61	170.141	498.573	953.571	255.529	465.751	729.48	281.417	473.621	574.326	351.475	430.71	263.044	295.633	380.6	266.986	506.399	415.403	247.453	3.60446	144.167	934.495	-55.6349	196.85	694.203	-156.021	195.687	587.507	-362.238	251.192	340.893	-398.757	290.915	381.455	-291.348	300.061	199.977	-431.634
0	168.056	411.186	1240.27	147.089	192.315	1246.53	-44.7065	370.603	1274.2	-51.986	275.513	1272.01	167.342	499.847	952.32	252.005	465.755	727.949	277.613	472.692	572.61	348.619	428.162	262.018	293.212	377.702	266.664	503.386	413.178	245.159	6.65223	144.082	935.394	-51.7022	195.582	694.432	-154.667	194.334	590.126	-367.135	249.936	348.964	-401.409	289.807	391.336	-304.634	299.613	203.744	-434.952
0	168.826	410.997	1242.5	147.999	192.978	1249.42	-43.4553	371.191	1275.94	-50.6536	275.877	1273.67	165.113	500.965	950.832	249.134	465.635	726.39	273.409	471.716	570.66	342.14	425.683	260.393	287.134	374.96	265.801	496.617	411.288	241.588	10.2565	144.109	935.464	-46.4954	194.344	693.73	-151.924	192.981	591.948	-370.94	248.617	356.95	-403.018	288.666	400.908	-316.166	298.781	208.212	-437.229
0	169.404	410.866	1243.91	148.661	193.731	1251.55	-42.4392	371.811	1276.81	-49.5414	276.242	1274.5	163.581	501.765	949.183	246.834	465.381	724.717	268.884	470.7	568.424	332.387	423.327	258.159	277.666	372.518	264.282	486.494	409.566	237.075	14.3241	144.236	934.72	-40.152	193.117	692.154	-147.886	191.617	593.014	-373.656	247.233	364.85	-403.637	287.517	410.127	-325.72	297.434	213.279	-438.508
0	169.798	410.815	1244.43	149.1	194.568	1252.84	-41.6906	372.452	1276.75	-48.6817	276.608	1274.44	162.799	502.131	947.425	245	464.987	722.834	264.123	469.643	565.863	319.804	421.138	255.387	265.194	370.488	262.082	473.516	407.868	232.08	18.7643	144.439	933.189	-32.8085	191.879	689.781	-142.653	190.232	593.388	-375.286	245.783	372.659	-403.306	286.389	418.954	-333.119	295.451	218.819	-438.822
0	170.011	410.866	1244.05	149.354	195.468	1253.27	-41.2392	373.1	1275.71	-48.1023	276.973	1273.42	162.735	502.015	945.576	243.519	464.453	720.648	259.209	468.539	562.962	304.906	419.15	252.208	250.205	368.926	259.269	458.253	406.1	227.083	23.4942	144.689	930.911	-24.5916	190.611	686.707	-136.323	188.815	593.15	-375.82	244.265	380.361	-402.049	285.309	427.355	-338.245	292.738	224.697	-438.182
0	170.044	411.037	1242.75	149.466	196.409	1252.8	-41.11	373.734	1273.67	-47.8259	277.336	1271.43	163.26	501.45	943.608	242.279	463.784	718.082	254.218	467.381	559.721	288.245	417.381	248.782	233.264	367.83	255.984	441.308	404.236	222.481	28.4426	144.953	927.932	-15.612	189.302	683.037	-128.986	187.366	592.387	-375.235	242.676	387.925	-399.862	284.291	435.296	-341.05	289.247	230.774	-436.575
0	169.885	411.352	1240.54	149.472	197.369	1251.43	-41.3225	374.332	1270.63	-47.8691	277.698	1268.44	164.157	500.542	941.45	241.169	462.994	715.08	249.201	466.163	556.156	270.372	415.827	245.278	214.973	367.129	252.415	423.272	402.312	218.52	33.5525	145.204	924.308	-5.96114	187.952	678.885	-120.719	185.885	591.191	-373.494	241.015	395.304	-396.717	283.34	442.751	-341.56	284.983	236.915	-433.968
0	169.511	411.837	1237.47	149.393	198.337	1249.14	-41.888	374.869	1266.63	-48.2408	278.058	1264.49	165.145	499.445	938.995	240.085	462.103	711.616	244.179	464.883	552.296	251.796	414.457	241.848	195.912	366.696	248.762	404.681	400.411	215.286	38.7836	145.416	920.108	4.29026	186.574	674.371	-111.582	184.383	589.652	-370.55	239.277	402.441	-392.574	282.44	449.696	-339.865	280.007	242.998	-430.312
0	168.891	412.526	1233.61	149.239	199.307	1245.96	-42.808	375.32	1261.77	-48.9411	278.417	1259.63	165.906	498.33	936.115	238.921	461.14	707.692	239.137	463.548	548.173	232.948	413.211	238.62	176.589	366.369	245.215	385.959	398.632	212.738	44.1115	145.573	915.419	15.0909	185.191	669.615	-101.619	182.875	587.853	-366.354	237.461	409.269	-387.386	281.562	456.111	-336.101	274.43	248.922	-425.559
0	167.985	413.459	1229.08	149.005	200.279	1241.87	-44.0725	375.66	1256.16	-49.9596	278.771	1253.94	166.132	497.351	932.69	237.571	460.142	703.333	234.02	462.173	543.824	214.153	412.016	235.683	157.393	365.971	241.925	367.39	397.05	210.765	49.5254	145.661	910.344	26.4067	183.836	664.743	-90.8634	181.38	585.875	-360.868	235.564	415.718	-381.114	280.666	461.977	-330.411	268.397	254.616	-419.672
0	166.756	414.677	1223.98	148.681	201.254	1236.92	-45.66	375.864	1249.95	-51.2744	279.115	1247.57	165.559	496.619	928.627	235.927	459.152	698.583	228.74	460.787	539.286	195.615	410.797	233.089	138.578	365.352	238.995	349.115	395.695	209.219	55.0244	145.669	905.011	38.2174	182.546	659.878	-79.3425	179.921	583.792	-354.072	233.586	421.718	-373.743	279.707	467.276	-322.932	262.069	260.031	-412.638
0	165.17	416.205	1218.44	148.25	202.229	1231.11	-47.5371	375.915	1243.32	-52.852	279.435	1240.67	164.004	496.191	923.888	233.884	458.221	693.501	223.193	459.43	534.597	177.433	409.504	230.854	120.261	364.42	236.479	331.155	394.554	207.957	60.6135	145.589	899.562	50.5109	181.357	655.145	-67.0834	178.521	581.677	-345.965	231.528	427.201	-365.283	278.642	471.984	-313.775	255.613	265.134	-404.479
0	163.213	418.044	1212.56	147.694	203.199	1224.49	-49.6606	375.796	1236.49	-54.6483	279.718	1233.42	161.383	496.078	918.506	231.34	457.398	688.152	217.268	458.152	529.796	159.625	408.128	228.961	102.453	363.166	234.391	313.461	393.593	206.859	66.2998	145.415	894.148	63.2777	180.307	650.664	-54.1203	177.205	579.601	-336.578	229.394	432.108	-355.773	277.433	476.074	-303.026	249.19	269.9	-395.241
0	160.896	420.153	1206.43	146.986	204.145	1217.13	-51.9801	375.504	1229.66	-56.6107	279.943	1226.05	157.717	496.251	912.59	228.209	456.736	682.607	210.878	457.005	524.927	142.152	406.704	227.375	85.0871	361.662	232.718	295.948	392.776	205.84	72.0889	145.144	888.924	76.5035	179.428	646.555	-40.4993	175.995	577.641	-325.965	227.186	436.382	-345.281	276.056	479.511	-290.748	242.939	274.304	-384.999
0	158.254	422.452	1200.08	146.099	205.042	1209.12	-54.4416	375.042	1223.02	-58.6811	280.089	1218.76	153.119	496.659	906.319	224.429	456.278	676.938	203.963	456.038	520.036	124.952	405.303	226.051	68.0611	360.041	231.429	278.532	392.08	204.846	77.982	144.777	884.034	90.1632	178.747	642.933	-26.2809	174.914	575.871	-314.204	224.913	439.971	-333.889	274.498	482.253	-276.987	236.977	278.317	-373.842
0	155.348	424.831	1193.5	145.003	205.844	1200.61	-56.9909	374.425	1216.76	-60.8006	280.135	1211.77	147.778	497.245	899.923	219.966	456.06	671.22	196.5	455.287	515.169	107.952	404.014	224.943	51.2631	358.46	230.49	261.146	391.504	203.856	83.9724	144.326	879.6	104.215	178.285	639.908	-11.542	173.981	574.369	-301.391	222.584	442.828	-321.693	272.761	484.252	-261.788	231.393	281.904	-361.867
0	152.256	427.168	1186.67	143.681	206.5	1191.81	-59.5774	373.68	1211.01	-62.9135	280.062	1205.25	141.931	497.952	893.649	214.817	456.099	665.528	188.492	454.773	510.375	91.0836	402.916	224.01	34.596	357.063	229.86	243.748	391.063	202.868	90.0423	143.807	875.721	118.596	178.054	637.586	3.62599	173.21	573.208	-287.631	220.216	444.901	-308.787	270.861	485.452	-245.204	226.246	285.023	-349.165
0	149.061	429.351	1179.62	142.133	206.957	1182.99	-62.1563	372.835	1205.85	-64.9712	279.857	1199.35	135.834	498.731	887.733	209.005	456.398	659.935	179.958	454.499	505.695	74.2903	402.064	223.218	17.989	355.944	229.502	226.326	390.776	201.89	96.1603	143.248	872.466	133.222	178.054	636.063	19.1189	172.611	572.456	-273.032	217.831	446.144	-295.264	268.823	485.796	-227.294	221.572	287.632	-335.818
0	145.843	431.31	1172.47	140.395	207.183	1174.47	-64.6887	371.921	1201.33	-66.9342	279.513	1194.16	129.719	499.545	882.359	202.564	456.939	654.509	170.913	454.449	501.169	57.5302	401.475	222.544	1.39894	355.143	229.377	208.886	390.652	200.939	102.279	142.683	869.88	147.99	178.276	635.423	34.8239	172.188	572.167	-257.7	215.456	446.51	-281.204	266.686	485.222	-208.13	217.386	289.691	-321.896
0	142.673	433.021	1165.44	138.534	207.181	1166.61	-67.1416	370.965	1197.47	-68.772	279.032	1189.73	123.766	500.367	877.647	195.526	457.686	649.311	161.363	454.594	496.832	40.774	401.132	221.969	-15.1943	354.639	229.451	191.447	390.688	200.031	108.337	142.146	867.987	162.775	178.699	635.733	50.6239	171.94	572.382	-241.728	213.12	445.958	-266.672	264.493	483.67	-187.792	213.681	291.167	-307.447
0	139.612	434.506	1158.88	136.651	206.983	1159.75	-69.486	369.988	1194.25	-70.4618	278.427	1186.08	118.068	501.172	873.642	187.908	458.588	644.39	151.299	454.89	492.717	24.0029	400.991	221.48	-31.7963	354.378	229.691	174.026	390.865	199.181	114.256	141.669	866.8	177.441	179.296	637.044	66.4014	171.86	573.118	-225.199	210.857	444.452	-251.717	262.292	481.086	-166.368	210.444	292.039	-292.503
0	136.715	435.819	1153.11	134.864	206.656	1154.21	-71.6955	369.008	1191.66	-71.9866	277.718	1183.21	112.629	501.936	870.326	179.702	459.583	639.787	140.698	455.287	488.858	7.20635	401	221.073	-48.4073	354.287	230.07	156.636	391.154	198.401	119.959	141.275	866.319	191.845	180.032	639.379	82.0439	171.934	574.374	-208.179	208.697	441.966	-236.368	260.133	477.422	-143.954	207.651	292.3	-277.077
0	134.028	437.029	1148.47	133.295	206.284	1150.19	-73.7446	368.042	1189.66	-73.3326	276.933	1181.1	107.37	502.634	867.636	170.882	460.596	635.538	129.529	455.726	485.297	-9.62081	401.103	220.749	-65.0292	354.3	230.567	139.281	391.521	197.698	125.372	140.978	866.532	205.848	180.871	642.731	97.4468	172.144	576.119	-190.711	206.673	438.483	-220.636	258.06	472.646	-120.652	205.277	291.959	-261.162
0	131.595	438.198	1145.13	132.049	205.966	1147.79	-75.6077	367.105	1188.24	-74.4887	276.103	1179.7	102.155	503.234	865.495	161.408	461.551	631.682	117.759	456.147	482.081	-26.4815	401.259	220.519	-81.6697	354.366	231.171	121.956	391.929	197.076	130.442	140.779	867.424	219.315	181.779	647.059	112.518	172.467	578.302	-172.822	204.808	434.001	-204.515	256.111	466.745	-96.5678	203.3	291.042	-244.733
0	129.444	439.363	1143.15	131.195	205.796	1146.96	-77.2596	366.215	1187.39	-75.4447	275.26	1178.99	96.8193	503.702	863.829	151.24	462.372	628.263	105.361	456.496	479.264	-43.379	401.436	220.404	-98.3438	354.457	231.889	104.649	392.345	196.535	135.148	140.672	868.972	232.13	182.725	652.283	127.178	172.877	580.844	-154.515	203.123	428.533	-187.979	254.317	459.723	-71.8017	201.7	289.594	-227.754
0	127.596	440.53	1142.44	130.759	205.858	1147.52	-78.6761	365.389	1187.11	-76.1917	274.433	1178.95	91.209	504.004	862.591	140.351	462.99	625.335	92.3207	456.724	476.91	-60.3174	401.619	220.435	-115.071	354.566	232.742	87.341	392.737	196.071	139.501	140.646	871.155	244.192	183.685	658.29	141.365	173.345	583.65	-135.775	201.63	422.108	-170.988	252.693	451.61	-46.4441	200.464	287.673	-210.172
0	126.057	441.673	1142.79	130.725	206.216	1149.22	-79.8358	364.643	1187.41	-76.7215	273.643	1179.54	85.2063	504.108	861.761	128.735	463.35	622.961	78.6389	456.798	475.088	-77.3013	401.804	220.661	-131.87	354.701	233.774	70.0122	393.075	195.682	143.546	140.687	873.955	255.419	184.64	664.939	155.028	173.844	586.612	-116.565	200.332	414.771	-153.49	251.244	442.457	-20.5679	199.587	285.346	-191.928
0	124.819	442.747	1143.96	131.051	206.908	1151.77	-80.7217	363.987	1188.3	-77.0271	272.901	1180.74	78.7506	503.989	861.356	116.416	463.417	621.214	64.336	456.699	473.875	-94.3329	401.993	221.141	-148.755	354.879	235.052	52.6432	393.339	195.365	147.346	140.78	877.353	265.744	185.58	672.07	168.128	174.344	589.618	-96.8375	199.225	406.586	-135.42	249.967	432.336	5.77246	199.069	282.682	-172.953
0	123.867	443.703	1145.7	131.683	207.936	1154.93	-81.3224	363.424	1189.76	-77.1031	272.207	1182.52	71.8477	503.633	861.415	103.448	463.181	620.167	49.4534	456.43	473.343	-111.409	402.195	221.954	-165.728	355.118	236.662	35.2185	393.514	195.121	150.974	140.91	881.326	275.11	186.5	679.512	180.636	174.822	592.559	-76.5292	198.303	397.633	-116.703	248.85	421.344	32.5398	198.91	279.741	-153.17
0	123.175	444.507	1147.81	132.569	209.266	1158.48	-81.6328	362.949	1191.81	-76.9456	271.551	1184.86	64.5684	503.043	861.996	89.9121	462.659	619.887	34.0541	456.012	473.566	-128.518	402.422	223.186	-182.772	355.437	238.706	17.7301	393.595	194.949	154.493	141.065	885.843	283.47	187.401	687.095	192.526	175.258	595.34	-55.5722	197.555	388.011	-97.2603	247.883	409.599	59.7099	199.104	276.575	-132.502
0	122.712	445.156	1150.14	133.67	210.827	1162.3	-81.6543	362.545	1194.41	-76.5535	270.915	1187.74	57.0361	502.234	863.161	75.9164	461.893	620.436	18.2221	455.481	474.607	-145.634	402.684	224.93	-199.852	355.847	241.294	0.178173	393.587	194.848	157.942	141.235	890.856	290.781	188.285	694.655	203.772	175.638	597.881	-33.8984	196.972	377.837	-77.0128	247.054	397.24	87.2666	199.636	273.219	-110.874
0	122.443	445.668	1152.64	134.959	212.52	1166.3	-81.394	362.192	1197.55	-75.9278	270.277	1191.11	49.4087	501.237	864.958	61.5903	460.945	621.852	2.06105	454.887	476.516	-162.717	402.99	227.273	-216.909	356.351	244.531	-17.4304	393.502	194.816	161.332	141.412	896.295	297.003	189.151	702.037	214.344	175.95	600.127	-11.4474	196.548	367.252	-55.8896	246.356	384.431	115.197	200.478	269.701	-88.2208
0	122.343	446.076	1155.29	136.418	214.235	1170.48	-80.8639	361.864	1201.17	-75.0724	269.615	1194.94	41.8573	500.096	867.415	47.0809	459.891	624.156	-14.3075	454.288	479.324	-179.711	403.343	230.289	-233.862	356.94	248.512	-35.0846	393.358	194.843	164.639	141.595	902.072	302.101	189.997	709.105	224.212	176.189	602.044	11.8237	196.279	356.419	-33.8386	245.787	371.356	143.489	201.596	266.05	-64.4978
0	122.396	446.41	1158.14	138.033	215.865	1174.86	-80.0798	361.532	1205.25	-73.9933	268.908	1199.18	34.5469	498.863	870.53	32.549	458.813	627.339	-30.7467	453.736	483.037	-196.546	403.74	234.025	-250.612	357.593	253.304	-52.7736	393.177	194.913	167.815	141.785	908.076	306.051	190.814	715.738	233.34	176.353	603.618	35.9302	196.165	345.522	-10.839	245.347	358.222	172.122	202.952	262.315	-39.6944
0	122.609	446.683	1161.23	139.792	217.315	1179.45	-79.0605	361.168	1209.7	-72.6986	268.14	1203.78	27.6216	497.592	874.267	18.1645	457.786	631.365	-47.1064	453.282	487.633	-213.141	404.171	238.502	-267.047	358.277	258.943	-70.4913	392.986	195.002	170.79	141.987	914.184	308.841	191.585	721.833	241.696	176.44	604.852	60.8476	196.209	334.764	13.0858	245.039	345.253	201.067	204.516	258.58	-13.8469
0	123.006	446.885	1164.63	141.683	218.508	1184.3	-77.8262	360.75	1214.48	-71.1984	267.302	1208.69	21.1957	496.335	878.559	4.1025	456.877	636.166	-63.2265	452.962	493.06	-229.41	404.62	243.704	-283.043	358.952	265.428	-88.2409	392.811	195.076	173.483	142.205	920.264	310.479	192.284	727.304	249.252	176.45	605.76	86.4994	196.415	324.365	37.8548	244.863	332.686	230.268	206.275	254.981	12.947
0	123.624	446.987	1168.38	143.696	219.392	1189.41	-76.3989	360.26	1219.51	-69.5052	266.394	1213.84	15.3513	495.142	883.312	-9.46084	456.135	641.645	-78.9401	452.796	499.235	-245.264	405.066	249.587	-298.476	359.571	272.722	-106.038	392.679	195.1	175.817	142.444	926.186	310.998	192.88	732.085	255.992	176.382	606.366	112.746	196.792	314.548	63.3177	244.818	320.763	259.632	208.245	251.707	40.5154
0	124.508	446.952	1172.49	145.822	219.936	1194.78	-74.8011	359.691	1224.71	-67.6335	265.422	1219.18	10.1398	494.052	888.416	-22.3512	455.592	647.679	-94.0763	452.79	506.042	-260.619	405.487	256.074	-313.226	360.087	280.757	-123.908	392.614	195.044	177.727	142.701	931.821	310.464	193.334	736.126	261.92	176.238	606.698	139.372	197.343	305.529	89.2459	244.904	309.72	289.008	210.465	248.982	68.603
0	125.697	446.738	1176.94	148.053	220.133	1200.39	-73.0562	359.041	1230.03	-65.6015	264.4	1224.65	5.58744	493.096	893.747	-34.3985	455.258	654.119	-108.464	452.934	513.34	-275.4	405.856	263.073	-327.182	360.456	289.44	-141.883	392.63	194.889	179.166	142.965	937.057	308.979	193.609	739.4	267.056	176.018	606.788	166.083	198.076	297.501	115.328	245.122	299.772	318.163	212.986	247.04	96.8667
0	127.214	446.315	1181.69	150.375	219.999	1206.17	-71.1883	358.323	1235.38	-63.4307	263.349	1230.17	1.70182	492.29	899.181	-45.4394	455.128	660.794	-121.934	453.208	520.966	-289.541	406.151	270.482	-340.248	360.641	298.658	-159.985	392.735	194.645	180.114	143.215	941.796	306.688	193.674	741.904	271.443	175.729	606.67	192.499	198.994	290.615	141.174	245.479	291.095	346.772	215.854	246.075	124.877
0	129.055	445.668	1186.66	152.764	219.572	1212.06	-69.2224	357.55	1240.69	-61.1476	262.291	1235.68	-1.52082	491.64	904.591	-55.3189	455.177	667.522	-134.325	453.581	528.739	-302.991	406.354	278.202	-352.349	360.613	308.294	-178.205	392.921	194.359	180.577	143.416	945.962	303.777	193.508	743.668	275.135	175.379	606.378	218.164	200.098	284.962	166.322	245.992	283.809	374.413	219.079	246.2	152.129
0	131.188	444.802	1191.78	155.188	218.906	1217.97	-67.1845	356.746	1245.9	-58.7833	261.25	1241.11	-4.08808	491.136	909.857	-63.8934	455.37	674.104	-145.481	454.018	536.467	-315.707	406.451	286.145	-363.432	360.362	318.23	-196.494	393.164	194.122	180.585	143.522	949.505	300.465	193.106	744.752	278.194	174.983	605.949	242.56	201.383	280.559	190.259	246.684	277.96	400.581	222.619	247.411	178.059
0	133.555	443.739	1196.96	157.604	218.068	1223.78	-65.1021	355.931	1250.94	-56.3739	260.246	1246.38	-6.00434	490.754	914.863	-71.0334	455.663	680.344	-155.263	454.484	543.958	-327.656	406.44	294.242	-373.473	359.898	328.362	-214.743	393.423	194.075	180.197	143.479	952.397	296.994	192.483	745.247	280.678	174.558	605.413	265.13	202.839	277.34	212.444	247.585	273.517	424.72	226.366	249.561	202.076
0	136.073	442.518	1202.08	159.965	217.129	1229.4	-63.0044	355.127	1255.72	-53.9598	259.296	1251.41	-7.26524	490.462	919.5	-76.6273	456.011	686.042	-163.545	454.946	551.024	-338.808	406.329	302.447	-382.469	359.253	338.604	-232.787	393.649	194.401	179.495	143.232	954.638	293.606	191.676	745.267	282.628	174.125	604.795	285.317	204.446	275.159	232.339	248.722	270.366	446.26	230.159	252.354	223.59
0	138.647	441.185	1207.05	162.225	216.155	1234.7	-60.9219	354.353	1260.18	-51.584	258.409	1256.09	-7.85448	490.218	923.658	-80.5857	456.369	691.015	-170.225	455.378	557.494	-349.137	406.131	310.741	-390.442	358.481	348.899	-250.415	393.792	195.305	178.579	142.736	956.245	290.519	190.739	744.933	284.07	173.71	604.101	302.597	206.175	273.799	249.441	250.106	268.321	464.662	233.809	255.357	242.048
0	141.177	439.789	1211.76	164.343	215.201	1239.58	-58.8862	353.624	1264.23	-49.2911	257.592	1260.32	-7.74331	489.98	927.234	-82.8453	456.7	695.095	-175.225	455.761	563.217	-358.612	405.869	319.126	-397.427	357.65	359.215	-267.378	393.806	196.986	177.572	141.969	957.253	287.907	189.736	744.354	285.005	173.337	603.317	316.522	207.99	272.988	263.313	251.729	267.139	479.465	237.142	258.042	256.976
0	143.567	438.368	1216.1	166.289	214.306	1243.91	-56.9281	352.949	1267.77	-47.1243	256.845	1264	-6.89305	489.711	930.124	-83.3713	456.977	698.142	-178.499	456.085	568.076	-367.197	405.571	327.627	-403.46	356.836	369.546	-283.42	393.665	199.607	176.606	140.94	957.708	285.874	188.737	743.611	285.416	173.032	602.407	326.753	209.85	272.432	273.611	253.557	266.538	490.318	240.036	259.872	268.003
0	145.742	436.956	1219.97	168.05	213.488	1247.62	-55.0768	352.337	1270.72	-45.1237	256.167	1267.01	-5.26087	489.38	932.231	-82.1595	457.187	700.05	-180.035	456.35	571.993	-374.844	405.264	336.277	-408.57	356.107	379.905	-298.296	393.368	203.275	175.816	139.701	957.659	284.451	187.802	742.738	285.273	172.816	601.312	333.083	211.719	271.841	280.108	255.526	266.22	497.011	242.46	260.387	274.891
0	147.65	435.575	1223.26	169.623	212.748	1250.62	-53.3585	351.792	1272.96	-43.3253	255.555	1269.22	-2.80807	488.972	933.465	-79.2352	457.328	700.755	-179.853	456.564	574.932	-381.493	404.979	345.11	-412.76	355.521	390.314	-311.788	392.944	208.028	175.322	138.343	957.158	283.582	186.978	741.719	284.538	172.71	599.956	335.451	213.566	270.961	282.707	257.555	265.901	499.481	244.486	259.295	277.551
0	149.271	434.243	1225.9	171.016	212.07	1252.85	-51.7959	351.317	1274.42	-41.7598	255.009	1270.54	0.49053	488.483	933.754	-74.652	457.414	700.236	-178.005	456.741	576.898	-387.07	404.737	354.148	-416.002	355.115	400.789	-323.717	392.451	213.837	175.213	136.985	956.249	283.138	186.292	740.484	283.178	172.732	598.256	333.945	215.371	269.602	281.447	259.557	265.329	497.821	246.262	256.509	276.047
0	150.615	432.973	1227.82	172.247	211.43	1254.26	-50.4078	350.913	1274.97	-40.4533	254.529	1270.88	4.63829	487.922	933.044	-68.4878	457.467	698.517	-174.562	456.9	577.941	-391.489	404.558	363.395	-418.237	354.903	411.332	-333.939	391.964	220.611	175.525	135.758	954.963	282.931	185.75	738.921	281.172	172.896	596.132	328.792	217.129	267.652	276.503	261.449	264.312	492.276	247.98	252.149	270.594
0	151.716	431.778	1228.95	173.329	210.803	1254.82	-49.2104	350.582	1274.56	-39.4272	254.114	1270.15	9.61136	487.306	931.315	-60.8419	457.519	695.668	-169.617	457.063	578.139	-394.652	404.452	372.828	-419.373	354.876	421.922	-342.352	391.554	228.204	176.219	134.773	953.308	282.735	185.348	736.892	278.512	173.214	593.517	320.336	218.845	265.077	268.17	263.17	262.724	483.229	249.817	246.522	261.541
0	152.625	430.67	1229.27	174.275	210.169	1254.5	-48.2182	350.319	1273.11	-38.6991	253.765	1268.32	15.357	486.659	928.581	-51.8311	457.601	691.799	-163.268	457.247	577.598	-396.455	404.422	382.396	-419.294	355.008	432.506	-348.888	391.277	236.428	177.175	134.096	951.267	282.322	185.07	734.261	275.21	173.695	590.367	309.012	220.537	261.921	256.852	264.695	260.515	471.18	251.891	240.077	249.35
0	153.396	429.656	1228.75	175.086	209.517	1253.28	-47.4458	350.117	1270.58	-38.2823	253.482	1265.38	21.795	486.006	924.894	-41.586	457.738	687.057	-155.614	457.47	576.437	-396.796	404.469	392.016	-417.879	355.261	443.004	-353.519	391.172	245.064	178.193	133.728	948.79	281.487	184.904	730.913	271.293	174.345	586.667	295.314	222.228	258.288	243.031	266.036	257.711	456.706	254.232	233.337	234.563
0	154.074	428.735	1227.38	175.751	208.845	1251.15	-46.9086	349.964	1266.97	-38.1862	253.26	1261.38	28.8217	485.37	920.35	-30.247	457.948	681.615	-146.754	457.742	574.783	-395.585	404.59	401.582	-415.017	355.591	453.31	-356.237	391.262	253.883	179.014	133.605	945.801	280.076	184.841	726.783	266.8	175.161	582.437	279.762	223.945	254.33	227.238	267.246	254.407	440.421	256.779	226.813	217.767
0	154.686	427.898	1225.14	176.243	208.156	1248.1	-46.6229	349.841	1262.32	-38.4148	253.092	1256.39	36.3152	484.769	915.081	-17.9598	458.238	675.668	-136.776	458.069	572.763	-392.752	404.781	410.972	-410.626	355.959	463.304	-357.047	391.567	262.664	179.352	133.62	942.215	278.002	184.88	721.869	261.777	176.135	577.73	262.869	225.712	250.217	210.018	268.406	250.753	422.929	259.398	220.912	199.551
0	155.234	427.123	1222.02	176.519	207.459	1244.13	-46.6054	349.725	1256.71	-38.9664	252.967	1250.54	44.1417	484.218	909.254	-4.8697	458.601	669.423	-125.763	458.45	570.498	-388.254	405.042	420.058	-404.665	356.336	472.857	-355.94	392.103	271.216	178.94	133.652	937.96	275.244	185.023	716.242	256.274	177.246	572.629	245.107	227.544	246.129	191.891	269.611	246.937	404.769	261.93	215.885	180.465
0	155.694	426.382	1218.02	176.523	206.759	1239.23	-46.8701	349.591	1250.26	-39.8316	252.875	1244.01	52.1632	483.728	903.064	8.88366	459.023	663.088	-113.788	458.88	568.101	-382.084	405.376	428.71	-397.146	356.707	481.841	-352.89	392.888	279.386	177.572	133.605	933.01	271.848	185.268	710.035	250.341	178.461	567.242	226.879	229.441	242.228	173.312	270.94	243.157	386.378	264.236	211.82	160.978
0	156.021	425.642	1213.12	176.189	206.059	1233.45	-47.4256	349.417	1243.14	-40.9929	252.806	1236.99	60.2458	483.304	896.722	23.1706	459.484	656.872	-100.924	459.35	565.68	-374.272	405.793	436.804	-388.135	357.073	490.137	-347.856	393.934	287.054	175.148	133.424	927.41	267.907	185.604	703.436	244.024	179.735	561.689	208.51	231.385	238.652	154.644	272.439	239.603	368.057	266.229	208.674	141.456
0	156.157	424.877	1207.33	175.454	205.352	1226.82	-48.2705	349.186	1235.56	-42.4237	252.752	1229.72	68.2677	482.948	890.451	37.8744	459.958	650.969	-87.2419	459.846	563.334	-364.884	406.305	444.225	-377.743	357.454	497.633	-340.799	395.246	294.122	171.689	133.096	921.292	263.542	186.009	696.659	237.362	181.013	556.09	190.229	233.33	235.503	136.146	274.098	236.431	349.972	267.878	206.318	122.153
0	156.043	424.076	1200.69	174.268	204.619	1219.44	-49.3907	348.889	1227.76	-44.0894	252.712	1222.44	76.1271	482.665	884.465	52.8928	460.417	645.561	-72.816	460.351	561.158	-354.021	406.931	450.863	-366.121	357.882	504.23	-331.697	396.814	300.504	167.338	132.63	914.866	258.878	186.447	689.921	230.389	182.235	550.558	172.184	235.211	232.835	117.97	275.856	233.753	332.179	269.187	204.584	103.215
0	155.628	423.249	1193.25	172.613	203.827	1211.44	-50.7576	348.529	1219.99	-45.9488	252.689	1215.39	83.7483	482.457	878.961	68.1369	460.833	640.809	-57.7292	460.846	559.239	-341.807	407.689	456.617	-353.443	358.398	509.843	-320.559	398.606	306.123	162.328	132.049	908.396	254.02	186.87	683.412	223.126	183.34	545.187	154.448	236.948	230.657	100.181	277.612	231.629	314.657	270.182	203.297	84.6999
0	154.881	422.433	1185.14	170.509	202.929	1203.03	-52.3282	348.122	1212.52	-47.9565	252.686	1208.78	91.0854	482.329	874.099	83.5294	461.181	636.85	-42.0726	461.31	557.658	-328.389	408.592	461.393	-339.891	359.049	514.395	-307.431	400.566	310.905	156.953	131.369	902.165	249.03	187.222	677.277	215.585	184.273	540.048	137.038	238.461	228.938	82.7795	279.25	230.07	297.351	270.895	202.305	66.6049
0	153.798	421.687	1176.57	168.017	201.872	1194.45	-54.0486	347.692	1205.57	-50.0655	252.709	1202.79	98.1211	482.284	869.995	99.0017	461.437	633.794	-25.9459	461.723	556.485	-313.922	409.647	465.107	-325.645	359.869	517.82	-292.405	402.625	314.783	151.515	130.605	896.433	243.905	187.442	671.598	207.76	184.995	535.186	119.935	239.694	227.618	65.7218	280.67	229.04	280.199	271.356	201.488	48.8859
0	152.406	421.085	1167.8	165.242	200.603	1186.02	-55.859	347.265	1199.33	-52.2298	252.754	1197.54	104.861	482.323	866.715	114.49	461.579	631.726	-9.45571	462.064	555.778	-298.559	410.849	467.688	-310.865	360.88	520.066	-275.609	404.71	317.704	146.283	129.764	891.394	238.582	187.477	666.394	199.628	185.483	530.626	103.089	240.62	226.622	48.9418	281.808	228.471	263.145	271.602	200.764	31.4786
0	150.759	420.704	1159.2	162.31	199.082	1178.1	-57.7003	346.868	1193.94	-54.4066	252.816	1193.09	111.324	482.439	864.287	129.93	461.591	630.704	7.28685	462.317	555.575	-282.45	412.177	469.08	-295.686	362.078	521.086	-257.203	406.756	319.632	141.437	128.857	887.157	232.935	187.292	661.63	191.14	185.74	526.37	86.4382	241.246	225.87	32.3643	282.642	228.273	246.151	271.673	200.084	14.3122
0	148.938	420.598	1151.16	159.356	197.298	1171.03	-59.5188	346.518	1189.46	-56.5574	252.879	1189.46	117.528	482.62	862.707	145.256	461.46	630.761	24.1688	462.467	555.898	-265.729	413.597	469.251	-280.218	363.431	520.845	-237.363	408.72	320.559	137.039	127.898	883.728	226.803	186.879	657.24	182.233	185.789	522.414	69.9179	241.609	225.287	15.9155	283.189	228.351	229.191	271.615	199.425	-2.68175
0	147.04	420.777	1144.12	156.502	195.275	1165.14	-61.2699	346.217	1185.92	-58.6481	252.925	1186.61	123.48	482.845	861.947	160.396	461.175	631.907	41.0784	462.503	556.747	-248.512	415.059	468.191	-264.536	364.881	519.318	-216.262	410.582	320.508	133.017	126.913	881.024	220.016	186.263	653.148	172.832	185.671	518.75	53.4671	241.765	224.813	-0.471056	283.49	228.613	212.249	271.476	198.779	-19.5643
0	145.172	421.187	1138.48	153.84	193.071	1160.67	-62.9189	345.953	1183.27	-60.6479	252.935	1184.51	129.164	483.083	861.967	175.271	460.731	634.135	57.9075	462.415	558.102	-230.888	416.505	465.916	-248.687	366.351	516.493	-194.059	412.343	319.533	129.192	125.938	878.912	212.424	185.502	649.299	162.862	185.44	515.377	37.0343	241.777	224.403	-16.8508	283.6	228.985	195.314	271.304	198.154	-36.3869
0	143.442	421.704	1134.54	151.426	190.771	1157.75	-64.4408	345.704	1181.47	-62.5289	252.89	1183.09	134.542	483.3	862.711	189.792	460.127	637.416	74.5542	462.198	559.925	-212.924	417.875	462.462	-232.691	367.748	512.37	-170.889	414.017	317.716	125.32	125.014	877.241	203.924	184.681	645.667	152.26	185.158	512.305	20.5802	241.703	224.04	-33.2665	283.571	229.417	178.375	271.139	197.557	-53.1915
0	141.947	422.142	1132.45	149.282	188.469	1156.37	-65.8183	345.442	1180.45	-64.2652	252.771	1182.3	139.562	483.458	864.118	203.867	459.366	641.701	90.9253	461.848	562.161	-194.657	419.108	457.888	-216.537	368.984	506.963	-146.865	415.618	315.162	121.158	124.185	875.883	194.472	183.902	642.268	140.981	184.884	509.556	4.07701	241.592	223.725	-49.7485	283.445	229.887	161.422	271.014	197.002	-70.0107
0	140.763	422.295	1132.21	147.4	186.253	1156.38	-67.04	345.141	1180.15	-65.8337	252.566	1182.11	144.171	483.52	866.121	217.395	458.456	646.92	106.938	461.365	564.744	-176.097	420.15	452.263	-200.197	369.979	500.301	-122.075	417.144	311.987	116.508	123.489	874.757	184.091	183.267	639.155	129.005	184.668	507.169	-12.492	241.47	223.486	-66.3149	283.251	230.407	144.441	270.95	196.497	-86.8685
0	139.935	421.996	1133.61	145.759	184.191	1157.55	-68.0981	344.785	1180.49	-67.2143	252.268	1182.5	148.335	483.455	868.657	230.278	457.411	652.977	122.52	460.752	567.597	-157.229	420.958	445.662	-183.62	370.676	492.431	-96.5962	418.573	308.306	111.253	122.958	873.841	172.856	182.866	636.41	116.337	184.543	505.192	-29.1342	241.35	223.366	-82.9727	282.998	231.014	127.42	270.957	196.048	-103.781
0	139.473	421.158	1136.36	144.332	182.333	1159.61	-68.9868	344.37	1181.44	-68.3913	251.88	1183.45	152.05	483.244	871.671	242.419	456.246	659.756	137.609	460.016	570.635	-138.015	421.501	438.163	-166.741	371.045	483.414	-70.4935	419.85	304.222	105.377	122.615	873.167	160.88	182.755	634.128	103.005	184.524	503.687	-45.8483	241.226	223.428	-99.719	282.682	231.774	110.346	271.038	195.659	-120.756
0	139.355	419.802	1140.06	143.097	180.706	1162.28	-69.7007	343.906	1182.97	-69.3546	251.416	1184.95	155.355	482.884	875.129	253.724	454.981	667.117	152.156	459.168	573.767	-118.401	421.759	429.838	-149.484	371.082	473.323	-43.8279	420.898	299.83	98.9547	122.47	872.806	148.29	182.953	632.408	89.0618	184.604	502.719	-62.6242	241.077	223.745	-116.541	282.286	232.774	93.211	271.185	195.328	-137.793
0	139.538	418.037	1144.32	142.045	179.323	1165.32	-70.2346	343.421	1185.04	-70.1002	250.897	1186.99	158.325	482.386	879.015	264.108	453.634	674.903	166.114	458.221	576.901	-98.3222	421.725	420.756	-131.764	370.805	462.246	-16.6523	421.622	295.207	92.1291	122.52	872.854	135.217	183.436	631.337	74.5756	184.755	502.355	-79.4441	240.875	224.398	-133.416	281.786	234.113	76.0076	271.386	195.053	-154.884
0	139.97	416.034	1148.8	141.175	178.185	1168.57	-70.5837	342.951	1187.64	-70.6301	250.354	1189.56	161.062	481.781	883.332	273.489	452.226	682.943	179.444	457.191	579.946	-77.7081	421.398	410.983	-113.489	370.248	450.282	10.9906	421.931	290.415	85.0799	122.753	873.403	121.776	184.138	630.986	59.6328	184.932	502.658	-96.2818	240.584	225.471	-150.312	281.151	235.894	58.7331	271.617	194.83	-172.009
0	140.599	413.978	1153.28	140.497	177.284	1171.91	-70.7436	342.54	1190.75	-70.9521	249.824	1192.64	163.678	481.107	888.093	281.793	450.773	691.059	192.108	456.093	582.812	-56.4889	420.783	400.586	-94.5704	369.45	437.541	39.0703	421.743	285.506	77.9894	123.142	874.528	108.072	184.962	631.402	44.3328	185.078	503.681	-113.103	240.17	227.043	-167.185	280.357	238.224	41.3882	271.853	194.657	-189.138
0	141.383	412.037	1157.63	140.022	176.608	1175.3	-70.7115	342.228	1194.35	-71.0778	249.344	1196.21	166.272	480.406	893.308	288.955	449.293	699.074	204.065	454.94	585.418	-34.6002	419.887	389.639	-74.92	368.443	424.144	67.5648	421.01	280.521	71.0135	123.648	876.274	94.2009	185.794	632.608	28.7876	185.133	505.465	-129.864	239.597	229.186	-183.983	279.382	241.195	23.9762	272.066	194.528	-206.229
0	142.293	410.334	1161.85	139.756	176.138	1178.72	-70.4865	342.048	1198.42	-71.0213	248.946	1200.22	168.914	479.717	898.972	294.914	447.797	706.816	215.274	453.744	587.694	-11.9893	418.717	378.234	-54.46	367.247	410.227	96.4541	419.719	275.499	64.2634	124.223	878.649	80.2622	186.518	634.604	13.1192	185.035	508.032	-146.516	238.841	231.956	-200.64	278.216	244.886	6.50241	272.23	194.44	-223.224
0	143.316	408.937	1165.99	139.703	175.854	1182.19	-70.0699	342.022	1202.93	-70.7972	248.66	1204.64	171.634	479.062	905.049	299.62	446.297	714.125	225.69	452.515	589.583	11.3772	417.282	366.49	-33.1303	365.869	395.941	125.713	417.9	270.483	57.7995	124.81	881.63	66.3638	187.029	637.368	-2.5419	184.735	511.381	-163.001	237.887	235.393	-217.082	276.863	249.354	-11.028	272.322	194.385	-240.056
0	144.45	407.86	1170.15	139.862	175.731	1185.76	-69.4655	342.157	1207.82	-70.4197	248.505	1209.41	174.415	478.444	911.472	303.038	444.802	720.86	235.268	451.259	591.046	35.5049	415.59	354.556	-10.8994	364.305	381.463	155.305	415.616	265.537	51.6373	125.35	885.167	52.6264	187.246	640.857	-18.0593	184.194	515.49	-179.258	236.732	239.513	-233.228	275.34	254.628	-28.6116	272.325	194.35	-256.643
0	145.703	407.075	1174.42	140.225	175.738	1189.45	-68.6795	342.446	1213.05	-69.9012	248.489	1214.48	177.197	477.845	918.133	305.147	443.317	726.898	243.963	449.978	592.061	60.3626	413.653	342.62	12.2216	362.547	366.993	185.175	412.948	260.754	45.763	125.783	889.195	39.1825	187.12	645.006	-33.2932	183.393	520.311	-195.225	235.387	244.309	-248.992	273.679	260.707	-46.2489	272.233	194.324	-272.9
0	147.09	406.519	1178.87	140.784	175.841	1193.29	-67.7199	342.87	1218.55	-69.2522	248.612	1219.78	179.885	477.23	924.895	305.951	441.846	732.141	251.741	448.673	592.627	85.8725	411.489	330.904	36.1645	360.596	352.766	215.238	409.972	256.268	40.1517	126.061	893.633	26.1721	186.628	649.73	-48.1026	182.329	525.77	-210.84	233.874	249.752	-264.289	271.915	267.562	-63.9451	272.042	194.294	-288.736
0	148.628	406.114	1183.54	141.524	175.997	1197.3	-66.597	343.401	1224.26	-68.4813	248.864	1225.24	182.361	476.55	931.596	305.479	440.39	736.517	258.579	447.342	592.759	111.9	409.124	319.659	60.792	358.471	339.04	245.373	406.738	252.246	34.7859	126.144	898.398	13.7385	185.777	654.922	-62.3476	181.017	531.773	-226.044	232.221	255.791	-279.039	270.09	275.137	-81.7093	271.76	194.249	-304.061
0	150.334	405.776	1188.45	142.43	176.158	1201.49	-65.3233	344.008	1230.09	-67.5954	249.227	1230.8	184.496	475.759	938.06	303.794	438.954	739.985	264.471	445.983	592.492	138.246	406.592	309.146	85.889	356.205	326.093	275.399	403.259	248.876	29.6686	126.01	903.4	2.02466	184.596	660.461	-75.8906	179.486	538.203	-240.78	230.46	262.357	-293.166	268.24	283.356	-99.55	271.4	194.185	-318.793
0	152.22	405.424	1193.6	143.48	176.275	1205.84	-63.9135	344.656	1235.98	-66.6013	249.677	1236.38	186.164	474.817	944.103	300.996	437.543	742.534	269.428	444.592	591.874	164.636	403.931	299.622	111.162	353.846	314.202	305.068	399.518	246.338	24.8308	125.652	908.547	-8.8281	183.13	666.209	-88.5979	177.776	544.925	-254.994	228.624	269.373	-306.599	266.393	292.126	-117.467	270.977	194.111	-332.854
0	154.291	404.989	1198.93	144.649	176.304	1210.36	-62.3854	345.313	1241.85	-65.5067	250.186	1241.91	187.253	473.706	949.552	297.225	436.165	744.188	273.48	443.168	590.968	190.723	401.18	291.306	136.241	351.439	303.62	334.049	395.486	244.772	20.3335	125.078	913.741	-18.6822	181.436	672.014	-100.341	175.933	551.794	-268.634	226.739	276.751	-319.281	264.566	301.348	-135.445	270.509	194.055	-346.179
0	156.532	404.421	1204.39	145.907	176.208	1215.02	-60.7599	345.951	1247.62	-64.322	250.725	1247.33	187.676	472.434	954.251	292.664	434.833	745.006	276.671	441.709	589.84	216.081	398.371	284.352	160.694	349.014	294.546	361.931	391.156	244.243	16.2636	124.315	918.877	-27.4052	179.572	677.714	-111	174.003	558.653	-281.647	224.828	284.409	-331.159	262.766	310.918	-153.442	270.008	194.067	-358.711
0	158.908	403.696	1209.9	147.217	175.965	1219.79	-59.0618	346.548	1253.21	-63.0612	251.263	1252.56	187.381	471.041	958.077	287.531	433.558	745.079	279.05	440.215	588.561	240.226	395.53	278.83	184.037	346.575	287.098	388.233	386.568	244.722	12.7257	123.402	923.846	-34.8732	177.602	683.144	-120.461	172.033	565.344	-293.982	222.903	292.267	-342.192	260.986	320.738	-171.393	269.48	194.223	-370.406
0	161.363	402.81	1215.33	148.54	175.572	1224.64	-57.3195	347.087	1258.54	-61.7429	251.771	1257.54	186.359	469.598	960.945	282.064	432.353	744.524	280.671	438.693	587.188	262.63	392.669	274.702	205.764	344.096	281.294	412.437	381.822	246.069	9.83156	122.392	928.526	-40.9752	175.583	688.136	-128.627	170.063	571.711	-305.586	220.97	300.258	-352.346	259.208	330.72	-189.203	268.922	194.615	-381.227
0	163.828	401.787	1220.59	149.837	175.046	1229.51	-55.565	347.555	1263.54	-60.3902	252.222	1262.19	184.65	468.198	962.82	276.509	431.224	743.472	281.582	437.148	585.767	282.759	389.794	271.822	225.364	341.537	277.045	434.019	377.071	248.026	7.68677	121.339	932.793	-45.6188	173.571	692.534	-135.413	168.126	577.609	-316.407	219.025	308.325	-361.594	257.406	340.782	-206.754	268.321	195.345	-391.146
0	166.225	400.667	1225.54	151.07	174.423	1234.32	-53.8319	347.944	1268.12	-59.0292	252.591	1266.45	182.342	466.951	963.716	271.1	430.174	742.053	281.827	435.589	584.318	300.11	386.906	269.944	242.359	338.856	274.159	452.488	372.476	250.222	6.37876	120.303	936.519	-48.737	171.613	696.198	-140.755	166.245	582.909	-326.391	217.059	316.421	-369.91	255.553	350.854	-223.901	267.66	196.506	-400.14
0	168.487	399.497	1230.07	152.207	173.75	1238.99	-52.1548	348.25	1272.19	-57.6879	252.859	1270.24	179.574	465.962	963.693	266.037	429.195	740.385	281.442	434.026	582.832	314.249	384.006	268.754	256.322	336.032	272.361	467.428	368.17	252.203	5.96512	119.335	939.586	-50.2937	169.746	699.013	-144.609	164.435	587.502	-335.484	215.06	324.509	-377.273	253.623	360.876	-240.478	266.915	198.172	-408.186
0	170.564	398.328	1234.06	153.224	173.079	1243.4	-50.5672	348.467	1275.68	-56.3942	253.01	1273.48	176.526	465.312	962.85	261.475	428.276	738.555	280.454	432.466	581.277	324.839	381.104	267.904	266.909	333.083	271.32	478.527	364.211	253.491	6.46539	118.478	941.887	-50.2865	167.994	700.894	-146.958	162.698	591.311	-343.636	213.016	332.56	-383.664	251.6	370.796	-256.3	266.05	200.394	-415.264
0	172.429	397.205	1237.43	154.104	172.456	1247.41	-49.1007	348.596	1278.49	-55.1746	253.033	1276.11	173.408	465.037	961.31	257.512	427.394	736.617	278.889	430.913	579.596	331.667	378.218	267.059	273.866	330.068	270.68	485.604	360.577	253.661	7.85824	117.758	943.342	-48.7476	166.368	701.794	-147.81	161.031	594.285	-350.797	210.919	340.553	-389.062	249.482	380.568	-271.165	265.012	203.195	-421.352
0	174.071	396.162	1240.1	154.842	171.915	1250.91	-47.784	348.633	1280.54	-54.053	252.926	1278.03	170.442	465.113	959.212	254.186	426.524	734.583	276.772	429.367	577.715	334.645	375.375	265.928	277.051	327.082	270.09	488.61	357.173	252.423	10.085	117.188	943.904	-45.741	164.862	701.7	-147.195	159.418	596.407	-356.923	208.765	348.47	-393.449	247.282	390.149	-284.855	263.725	206.577	-426.427
0	175.489	395.222	1242	155.44	171.474	1253.75	-46.6434	348.58	1281.74	-53.0516	252.689	1279.17	167.842	465.447	956.696	251.472	425.639	732.427	274.13	427.823	575.559	333.815	372.608	264.3	276.434	324.242	269.241	487.632	353.876	249.685	13.0587	116.763	943.554	-41.3575	163.456	700.631	-145.17	157.841	597.692	-361.977	206.558	356.3	-396.808	245.032	399.498	-297.147	262.09	210.518	-430.468
0	176.686	394.39	1243.09	155.909	171.131	1255.82	-45.7024	348.437	1282.02	-52.191	252.332	1279.46	165.791	465.891	953.892	249.298	424.706	730.095	270.998	426.268	573.054	329.337	369.951	262.057	272.106	321.666	267.885	482.88	350.577	245.576	16.675	116.464	942.306	-35.709	162.118	698.636	-141.808	156.276	598.179	-365.924	204.304	364.031	-399.118	242.778	408.573	-307.822	259.994	214.973	-433.45
0	177.66	393.663	1243.31	156.265	170.874	1257.02	-44.983	348.208	1281.32	-51.4914	251.869	1278.82	164.413	466.267	950.909	247.549	423.698	727.512	267.421	424.681	570.144	321.482	367.434	259.177	264.278	319.452	265.862	474.669	347.217	240.428	20.8237	116.256	940.196	-28.9218	160.808	695.787	-137.197	154.699	597.935	-368.737	202.013	371.651	-400.358	240.572	417.33	-316.678	257.319	219.881	-435.345
0	178.402	393.029	1242.65	156.527	170.678	1257.28	-44.5058	347.898	1279.61	-50.9741	251.32	1277.22	163.755	466.399	947.826	246.094	422.587	724.595	263.449	423.04	566.792	310.615	365.077	255.725	253.283	317.654	263.108	463.413	343.809	234.715	25.3979	116.098	937.276	-21.13	159.486	692.175	-131.431	153.089	597.042	-370.385	199.697	379.14	-400.5	238.463	425.725	-323.551	253.968	225.158	-436.123
0	178.897	392.474	1241.08	156.709	170.522	1256.55	-44.2901	347.516	1276.86	-50.6616	250.709	1274.62	163.768	466.154	944.681	244.798	421.355	721.272	259.142	421.319	562.99	297.183	362.89	251.83	239.562	316.275	259.662	449.607	340.426	228.951	30.3004	115.946	933.605	-12.4679	158.114	687.905	-124.604	151.427	595.595	-370.833	197.363	386.468	-399.512	236.487	433.713	-328.323	249.884	230.699	-435.745
0	179.124	391.993	1238.6	156.823	170.389	1254.8	-44.3539	347.069	1273.11	-50.5775	250.065	1271.02	164.305	465.476	941.463	243.536	419.987	717.491	254.558	419.497	558.757	281.688	360.866	247.665	223.648	315.256	255.656	433.8	337.181	223.587	35.4477	115.757	929.254	-3.06255	156.666	683.091	-116.804	149.705	593.695	-370.043	195.014	393.592	-397.36	234.66	441.247	-330.939	245.065	236.38	-434.17
0	179.06	391.598	1235.22	156.867	170.275	1252.01	-44.7124	346.569	1268.4	-50.7448	249.412	1266.44	165.126	464.39	938.114	242.21	418.482	713.233	249.754	417.557	554.139	264.664	358.978	243.42	206.131	314.481	251.295	416.571	334.187	218.926	40.7721	115.495	924.305	6.9742	155.133	677.862	-108.103	147.921	591.447	-367.973	192.648	400.46	-394.012	232.977	448.284	-331.406	239.574	242.067	-431.358
0	178.679	391.316	1230.99	156.831	170.185	1248.18	-45.3761	346.021	1262.84	-51.1832	248.775	1260.97	165.926	462.999	934.535	240.746	416.848	708.516	244.774	415.498	549.206	246.638	357.188	239.287	187.611	313.797	246.83	398.479	331.527	215.095	46.2219	115.135	918.854	17.5523	153.519	672.352	-98.5618	146.084	588.951	-364.58	190.254	407.007	-389.441	231.408	454.78	-329.772	233.525	247.636	-427.277
0	177.952	391.189	1225.96	156.687	170.137	1243.33	-46.3489	345.43	1256.54	-51.9061	248.17	1254.69	166.374	461.453	930.607	239.095	415.109	703.392	239.643	413.33	544.041	228.092	355.443	235.438	168.64	313.037	242.523	380.016	329.237	212.065	51.7595	114.664	913.019	28.6075	151.848	666.704	-88.2245	144.209	586.307	-359.83	187.819	413.166	-383.637	229.905	460.694	-326.105	227.071	252.979	-421.915
0	176.852	391.267	1220.21	156.399	170.153	1237.48	-47.626	344.795	1249.69	-52.9169	247.605	1247.74	166.156	459.908	926.219	237.221	413.3	697.945	234.366	411.083	538.739	209.421	353.695	232.017	149.665	312.057	238.606	361.555	327.309	209.717	57.3593	114.073	906.944	40.1016	150.156	661.069	-77.1251	142.319	583.607	-353.698	185.327	418.863	-376.612	228.412	465.983	-320.469	220.38	258.011	-415.279
0	175.356	391.595	1213.83	155.915	170.253	1230.68	-49.192	344.11	1242.46	-54.2069	247.079	1240.31	165.026	458.497	921.294	235.101	411.47	692.279	228.919	408.806	533.39	190.911	351.915	229.118	131	310.769	235.259	343.321	325.699	207.897	63.0039	113.366	900.794	52.0183	148.487	655.604	-65.2925	140.441	580.943	-346.18	182.768	424.025	-368.398	226.871	470.601	-312.913	213.619	262.666	-407.405
0	173.45	392.201	1206.94	155.182	170.447	1223.01	-51.0209	343.366	1235.1	-55.7536	246.582	1232.59	162.842	457.307	915.818	232.704	409.679	686.502	223.259	406.561	528.077	172.731	350.112	226.777	112.814	309.17	232.587	325.404	324.347	206.449	68.6808	112.546	894.751	64.3548	146.89	650.468	-52.7577	138.605	578.403	-337.292	180.138	428.578	-359.051	225.235	474.499	-303.468	206.938	266.895	-398.355
0	171.132	393.081	1199.64	154.147	170.732	1214.57	-53.0767	342.554	1227.81	-57.521	246.095	1224.82	159.588	456.379	909.861	229.993	407.989	680.716	217.322	404.425	522.87	154.952	348.334	224.976	95.1519	307.348	230.618	307.794	323.203	205.243	74.3788	111.625	889.003	77.1113	145.41	645.818	-39.5601	136.843	576.069	-327.076	177.445	432.451	-348.648	223.473	477.625	-292.159	200.461	270.658	-388.21
0	168.425	394.197	1192.05	152.771	171.083	1205.56	-55.3154	341.665	1220.82	-59.4625	245.597	1217.22	155.365	455.711	903.578	226.911	406.468	675.01	211.039	402.471	517.827	137.57	346.663	223.647	77.9686	305.46	229.313	290.424	322.245	204.181	80.0858	110.615	883.729	90.2793	144.087	641.803	-25.7531	135.184	574.023	-315.602	174.701	435.572	-337.275	221.572	479.923	-279.02	194.283	273.916	-377.063
0	165.379	395.474	1184.27	151.038	171.453	1196.19	-57.6888	340.696	1214.32	-61.5239	245.063	1210.03	150.371	455.277	897.195	223.383	405.178	669.451	204.343	400.767	512.985	120.535	345.191	222.696	61.166	303.686	228.587	273.207	321.475	203.197	85.7886	109.534	879.08	103.832	142.951	638.559	-11.4074	133.659	572.339	-302.958	171.932	437.877	-325.03	219.54	481.332	-264.1	188.467	276.634	-365.011
0	162.065	396.818	1176.41	148.97	171.779	1186.79	-60.1486	339.65	1208.46	-63.6492	244.471	1203.43	144.864	455.039	890.977	219.321	404.168	664.088	197.172	399.358	508.37	103.77	343.995	222.023	44.6285	302.183	228.329	256.068	320.912	202.257	91.4727	108.402	875.17	117.717	142.021	636.201	3.38921	132.291	571.084	-289.25	169.17	439.304	-312.007	217.402	481.795	-247.479	183.049	278.779	-352.149
0	158.57	398.128	1168.63	146.626	171.982	1177.7	-62.6503	338.538	1203.33	-65.7853	243.801	1197.59	139.121	454.954	885.185	214.631	403.468	658.953	189.468	398.264	503.996	87.1915	343.116	221.534	28.2477	301.046	228.422	238.953	320.566	201.347	97.1227	107.245	872.068	131.854	141.304	634.817	18.5328	131.101	570.314	-274.589	166.451	439.802	-298.297	215.197	481.255	-229.26	178.045	280.326	-338.563
0	154.992	399.313	1161.16	144.107	171.989	1169.31	-65.1553	337.372	1198.99	-67.886	243.043	1192.58	133.393	454.979	880.034	209.226	403.083	654.069	181.179	397.476	499.869	70.7205	342.551	221.158	11.9353	300.296	228.76	221.835	320.43	200.466	102.72	106.092	869.808	146.14	140.796	634.471	33.9073	130.102	570.069	-259.087	163.815	439.326	-283.978	212.974	479.66	-209.567	173.453	281.263	-324.322
0	151.421	400.309	1154.29	141.542	171.743	1162.01	-67.6317	336.167	1195.44	-69.914	242.193	1188.47	127.856	455.073	875.663	203.029	402.991	649.454	172.253	396.966	495.997	54.2903	342.26	220.844	-4.37268	299.89	229.25	204.708	320.477	199.627	108.236	104.97	868.397	160.448	140.487	635.201	49.3891	129.302	570.375	-242.849	161.298	437.848	-269.116	210.781	476.968	-188.532	169.267	281.591	-309.48
0	147.934	401.081	1148.36	139.073	171.225	1156.12	-70.0532	334.937	1192.65	-71.8408	241.257	1185.26	122.59	455.195	872.122	195.988	403.145	645.126	162.641	396.687	492.388	37.8474	342.181	220.566	-20.7191	299.75	229.828	187.575	320.661	198.844	113.631	103.906	867.82	174.637	140.356	637.018	64.852	128.699	571.235	-225.965	158.933	435.35	-253.758	208.669	473.144	-166.288	165.477	281.332	-294.07
0	144.584	401.618	1143.7	136.834	170.456	1151.87	-72.3972	333.695	1190.58	-73.6464	240.247	1182.92	117.559	455.308	869.377	188.07	403.476	641.108	152.298	396.579	489.061	21.3523	342.246	220.317	-37.1298	299.782	230.451	170.441	320.936	198.131	118.848	102.922	868.049	188.56	140.382	639.91	80.1723	128.285	572.634	-208.507	156.749	431.827	-237.932	206.682	468.167	-142.961	162.07	280.526	-278.104
0	141.406	401.926	1140.5	134.933	169.498	1149.36	-74.6427	332.457	1189.18	-75.3168	239.18	1181.39	112.638	455.376	867.334	179.267	403.904	637.429	141.195	396.581	486.044	4.77895	342.391	220.105	-53.6187	299.904	231.1	153.309	321.257	197.499	123.823	102.033	869.041	202.067	140.539	643.837	95.2342	128.043	574.532	-190.524	154.766	427.292	-221.645	204.853	462.034	-118.666	159.036	279.231	-261.57
0	138.418	402.018	1138.84	133.43	168.452	1148.52	-76.7695	331.237	1188.42	-76.843	238.078	1180.63	107.645	455.371	865.88	169.594	404.344	634.129	129.314	396.63	483.376	-11.8867	342.567	219.953	-70.1924	300.051	231.781	136.177	321.592	196.949	128.491	101.252	870.746	215.012	140.8	648.733	109.933	127.95	576.871	-172.041	152.997	421.768	-204.883	203.208	454.76	-93.5095	156.368	277.518	-244.438
0	135.627	401.909	1138.63	132.334	167.44	1149.19	-78.7573	330.053	1188.24	-78.219	236.963	1180.57	102.388	455.267	864.902	159.08	404.72	631.254	116.663	396.669	481.103	-28.6483	342.741	219.894	-86.8531	300.188	232.52	119.036	321.919	196.482	132.806	100.583	873.109	227.265	141.142	654.502	124.181	127.977	579.57	-153.055	151.447	415.295	-187.61	201.761	446.382	-67.5874	154.059	275.468	-226.656
0	133.041	401.632	1139.67	131.613	166.594	1151.08	-80.5864	328.921	1188.62	-79.4405	235.851	1181.16	96.7028	455.046	864.324	147.776	404.968	628.858	103.267	396.654	479.28	-45.5019	342.893	219.972	-103.6	300.299	233.364	101.874	322.224	196.09	136.745	100.027	876.074	238.71	141.542	661.018	137.905	128.09	582.532	-133.542	150.114	407.931	-169.774	200.514	436.961	-40.9805	152.104	273.168	-208.156
0	130.673	401.241	1141.71	131.212	166.025	1153.89	-82.2388	327.854	1189.54	-80.5041	234.756	1182.35	90.4919	454.691	864.104	135.741	405.041	626.998	89.1727	396.555	477.964	-62.4389	343.018	220.244	-120.427	300.388	234.377	84.6736	322.494	195.771	140.321	99.5781	879.592	249.251	141.98	668.134	151.048	128.253	585.649	-113.458	148.99	399.746	-151.304	199.46	426.581	-13.7573	150.502	270.698	-188.858
0	128.543	400.809	1144.47	131.078	165.807	1157.33	-83.6994	326.862	1190.98	-81.4066	233.687	1184.09	83.7338	454.191	864.244	123.051	404.918	625.729	74.4476	396.355	477.214	-79.4466	343.114	220.778	-137.323	300.464	235.643	67.4196	322.721	195.519	143.572	99.2258	883.62	258.809	142.442	675.681	163.57	128.43	588.81	-92.7412	148.061	390.826	-132.122	198.582	415.35	14.0241	149.255	268.122	-168.675
0	126.667	400.413	1147.69	131.162	165.966	1161.16	-84.9572	325.945	1192.92	-82.145	232.643	1186.35	76.4858	453.542	864.776	109.791	404.597	625.103	59.1767	396.056	477.085	-96.5068	343.186	221.653	-154.267	300.538	237.26	50.0971	322.892	195.332	146.552	98.953	888.119	267.318	142.911	683.481	175.439	128.586	591.903	-71.3243	147.312	381.275	-112.146	197.862	403.403	42.3123	148.365	265.487	-147.52
0	125.045	400.117	1151.16	131.428	166.475	1165.2	-86.0058	325.101	1195.33	-82.7167	231.624	1189.09	68.8698	452.746	865.749	96.0627	404.097	625.161	43.4615	395.673	477.623	-113.594	343.235	222.955	-171.228	300.619	239.334	32.6961	322.997	195.206	149.317	98.7401	893.048	274.724	143.374	691.352	186.632	128.689	594.829	-49.1394	146.727	371.216	-91.2965	197.277	390.895	71.0606	147.83	262.814	-125.313
0	123.66	399.96	1154.76	131.85	167.269	1169.36	-86.8433	324.32	1198.2	-83.1202	230.624	1192.27	61.0505	451.814	867.214	81.9859	403.454	625.936	27.4178	395.232	478.868	-130.673	343.265	224.767	-188.16	300.706	241.971	15.2128	323.026	195.135	151.908	98.5677	898.357	280.982	143.817	699.118	197.128	128.715	597.506	-26.1294	146.292	360.792	-69.5087	196.808	378.005	100.223	147.646	260.107	-101.991
0	122.479	399.952	1158.4	132.411	168.253	1173.61	-87.4712	323.59	1201.48	-83.3549	229.641	1195.85	53.2094	450.767	869.205	67.6964	402.714	627.443	11.1724	394.765	480.842	-147.701	343.275	227.166	-205.007	300.795	245.266	-2.35063	322.973	195.11	154.341	98.4205	903.979	286.056	144.223	706.618	206.906	128.647	599.873	-2.25878	145.992	350.172	-46.743	196.439	364.938	129.751	147.8	257.368	-77.5242
0	121.47	400.078	1162.03	133.106	169.321	1177.94	-87.8934	322.898	1205.14	-83.4218	228.675	1199.77	45.5223	449.633	871.736	53.3454	401.928	629.678	-5.14021	394.311	483.554	-164.625	343.268	230.208	-221.704	300.876	249.292	-19.9852	322.841	195.12	156.604	98.29	909.828	289.924	144.576	713.706	215.947	128.473	601.893	22.4748	145.822	339.546	-22.9971	196.155	351.913	159.589	148.279	254.614	-51.9213
0	120.614	400.308	1165.66	133.935	170.367	1182.38	-88.1156	322.234	1209.12	-83.3225	227.728	1204.01	38.1415	448.452	874.789	39.0939	401.149	632.618	-21.3807	393.904	486.989	-181.383	343.243	233.926	-238.174	300.937	254.09	-37.6772	322.64	195.153	158.66	98.1752	915.798	292.581	144.854	720.256	224.232	128.192	603.552	48.0288	145.775	329.127	1.68012	195.943	339.169	189.669	149.072	251.902	-25.2491
0	119.913	400.595	1169.29	134.903	171.3	1186.96	-88.1434	321.586	1213.37	-83.0594	226.808	1208.49	31.1874	447.262	878.32	25.1061	400.423	636.215	-37.408	393.575	491.115	-197.911	343.206	238.322	-254.336	300.966	259.67	-55.413	322.389	195.189	160.451	98.0803	921.766	294.048	145.035	726.166	231.746	127.809	604.857	74.3051	145.852	319.142	27.1774	195.794	326.952	219.905	150.185	249.346	2.35834
0	119.392	400.886	1172.97	136.014	172.044	1191.7	-87.9826	320.949	1217.83	-82.6354	225.92	1213.18	24.7451	446.104	882.256	11.5438	399.79	640.402	-53.0811	393.349	495.877	-214.14	343.158	243.367	-270.104	300.954	266.007	-73.1822	322.117	195.207	161.912	98.009	927.603	294.372	145.094	731.358	238.484	127.334	605.828	101.139	146.057	309.822	53.3113	195.698	315.505	250.173	151.649	247.121	30.6893
0	119.088	401.128	1176.7	137.267	172.546	1196.6	-87.6391	320.321	1222.44	-82.0535	225.073	1218.01	18.8679	445.014	886.511	-1.43874	399.278	645.089	-68.2599	393.241	501.201	-229.999	343.103	249.006	-285.391	300.89	273.048	-90.9812	321.857	195.178	162.98	97.9596	933.177	293.634	145.007	735.782	244.451	126.783	606.502	128.293	146.397	301.389	79.8212	195.653	305.06	280.295	153.512	245.459	59.4505
0	119.045	401.274	1180.52	138.65	172.775	1201.67	-87.1199	319.701	1227.14	-81.3177	224.272	1222.93	13.5821	444.023	890.986	-13.696	398.904	650.17	-82.806	393.258	506.994	-245.42	343.043	255.16	-300.107	300.768	280.718	-108.814	321.641	195.078	163.608	97.9183	938.374	291.951	144.753	739.415	249.667	126.175	606.922	155.45	146.881	294.038	106.37	195.662	295.819	310.024	155.829	244.606	88.268
0	119.296	401.287	1184.43	140.137	172.724	1206.87	-86.4338	319.092	1231.86	-80.4338	223.522	1227.89	8.89463	443.149	895.579	-25.0909	398.678	655.523	-96.5826	393.398	513.147	-260.336	342.98	261.741	-314.163	300.58	288.93	-126.691	321.498	194.89	163.772	97.8563	943.097	289.476	144.318	742.265	254.164	125.532	607.136	182.217	147.521	287.919	132.553	195.745	287.94	339.026	158.631	244.784	116.695
0	119.861	401.143	1188.44	141.684	172.406	1212.17	-85.5934	318.497	1236.55	-79.4101	222.821	1232.84	4.80063	442.402	900.192	-35.4932	398.598	661.014	-109.454	393.655	519.541	-274.684	342.917	268.659	-327.471	300.323	297.593	-144.625	321.446	194.613	163.472	97.729	947.282	286.397	143.699	744.374	257.98	124.88	607.196	208.133	148.33	283.117	157.908	195.936	281.519	366.886	161.9	246.133	144.225
0	120.737	400.831	1192.54	143.24	171.854	1217.51	-84.6156	317.92	1241.15	-78.2587	222.162	1237.72	1.29225	441.779	904.73	-44.7774	398.654	666.499	-121.288	394.016	526.046	-288.406	342.857	275.829	-339.945	299.997	306.623	-162.619	321.492	194.274	162.743	97.4794	950.892	282.929	142.911	745.818	261.155	124.242	607.149	232.686	149.318	279.64	181.938	196.281	276.578	393.122	165.549	248.668	170.313
0	121.9	400.355	1196.72	144.751	171.12	1222.83	-83.5226	317.361	1245.61	-76.9966	221.535	1242.47	-1.63354	441.267	909.106	-52.8226	398.831	671.829	-131.956	394.465	532.526	-301.448	342.808	283.182	-351.504	299.614	315.942	-180.656	321.624	193.933	161.647	97.0456	953.921	279.299	141.98	746.697	263.722	123.642	607.034	255.34	150.489	277.407	204.133	196.836	273.063	417.21	169.424	252.239	194.401
0	123.304	399.727	1200.95	146.17	170.266	1228.04	-82.3412	316.817	1249.86	-75.6454	220.925	1247.04	-3.96841	440.846	913.234	-59.5145	399.108	676.853	-141.335	394.987	538.845	-313.756	342.783	290.665	-362.072	299.197	325.489	-198.694	321.813	193.683	160.279	96.3716	956.382	275.728	140.952	747.13	265.7	123.1	606.876	275.566	151.839	276.251	223.999	197.652	270.84	438.629	173.318	256.52	215.944
0	124.884	398.964	1205.19	147.467	169.361	1233.06	-81.102	316.284	1253.86	-74.2314	220.318	1251.36	-5.68841	440.488	917.033	-64.7501	399.46	681.424	-149.317	395.564	544.87	-325.277	342.798	298.247	-371.581	298.78	335.217	-216.655	322.015	193.654	158.755	95.4213	958.304	272.413	139.878	747.235	267.094	122.632	606.675	292.882	153.349	275.928	241.084	198.764	269.707	456.898	177.006	261.028	234.443
0	126.567	398.085	1209.38	148.629	168.468	1237.81	-79.8378	315.753	1257.53	-72.7847	219.699	1255.36	-6.75337	440.167	920.421	-68.4437	399.864	685.403	-155.808	396.181	550.475	-335.957	342.875	305.92	-379.976	298.413	345.092	-234.43	322.185	193.997	157.205	94.1919	959.72	269.505	138.813	747.118	267.891	122.249	606.41	306.88	154.988	276.137	255.003	200.177	269.403	471.62	180.289	265.173	249.477
0	128.274	397.105	1213.43	149.663	167.637	1242.2	-78.5805	315.221	1260.82	-71.3381	219.056	1258.96	-7.11078	439.857	923.315	-70.5344	400.295	688.665	-160.74	396.825	555.547	-345.736	343.038	313.691	-387.212	298.148	355.089	-251.872	322.279	194.873	155.769	92.7232	960.668	267.095	137.806	746.853	268.069	121.956	606.028	317.263	156.713	276.549	265.459	201.863	269.633	482.506	183.038	268.353	260.72
0	129.932	396.035	1217.24	150.584	166.895	1246.13	-77.3594	314.681	1263.67	-69.9254	218.385	1262.06	-6.70355	439.539	925.636	-70.9922	400.733	691.107	-164.071	397.486	559.992	-354.554	343.31	321.582	-393.258	298.036	365.19	-268.804	322.268	196.434	154.573	91.1011	961.182	265.201	136.892	746.469	267.597	121.752	605.459	323.854	158.478	276.839	272.259	203.754	270.083	489.396	185.229	270.047	267.971
0	131.481	394.886	1220.71	151.413	166.247	1249.54	-76.1989	314.134	1265.99	-68.5803	217.689	1264.58	-5.48031	439.201	927.307	-69.8212	401.168	692.647	-165.788	398.157	563.736	-362.342	343.708	329.616	-398.096	298.119	375.372	-285.016	322.148	198.804	153.725	89.4513	961.292	263.769	136.092	745.944	266.448	121.636	604.611	326.615	160.233	276.719	275.323	205.753	270.452	492.256	186.946	269.891	271.155
0	132.873	393.671	1223.71	152.17	165.681	1252.34	-75.118	313.581	1267.72	-67.3355	216.977	1266.41	-3.40613	438.838	928.261	-67.0598	401.594	693.234	-165.911	398.836	566.729	-369.03	344.243	337.813	-401.727	298.426	385.611	-300.268	321.942	202.065	153.289	87.9227	961.021	262.678	135.409	745.206	264.602	121.601	603.391	325.636	161.935	275.962	274.687	207.746	270.47	491.185	188.358	267.72	270.332
0	134.087	392.408	1226.15	152.873	165.172	1254.47	-74.1302	313.03	1268.77	-66.2225	216.265	1267.47	-0.471739	438.45	928.443	-62.7766	402.018	692.845	-164.483	399.525	568.945	-374.55	344.911	346.179	-404.164	298.968	395.87	-314.302	321.695	206.251	153.276	86.6609	960.381	261.756	134.83	744.14	262.058	121.645	601.705	321.129	163.553	274.427	270.498	209.618	269.922	486.399	189.679	263.586	265.687
0	135.119	391.125	1227.93	153.535	164.691	1255.87	-73.2455	312.489	1269.07	-65.271	215.571	1267.67	3.3002	438.042	927.812	-57.0649	402.451	691.486	-161.571	400.229	570.385	-378.843	345.701	354.7	-405.439	299.735	406.105	-326.846	321.46	211.346	153.633	85.7776	959.367	260.804	134.336	742.604	258.837	121.769	599.478	313.404	165.067	272.056	263.007	211.272	268.661	478.227	191.117	257.744	257.521
0	135.985	389.858	1228.98	154.162	164.208	1256.48	-72.4729	311.967	1268.55	-64.5098	214.914	1266.94	7.85302	437.624	926.345	-50.0363	402.91	689.192	-157.258	400.953	571.07	-381.861	346.588	363.347	-405.593	300.701	416.262	-337.638	321.289	217.284	154.234	85.3218	957.947	259.625	133.904	740.451	254.98	121.977	596.659	302.848	166.476	268.883	252.551	212.645	266.615	467.086	192.83	250.623	246.229
0	136.713	388.643	1229.25	154.751	163.703	1256.27	-71.8229	311.474	1267.16	-63.9661	214.313	1265.24	13.0984	437.204	924.036	-41.8143	403.409	686.027	-151.636	401.703	571.045	-383.569	347.543	372.068	-404.667	301.818	426.277	-346.44	321.239	223.954	154.895	85.2645	956.061	258.056	133.521	737.555	250.545	122.279	593.228	289.898	167.799	265.016	239.538	213.72	263.794	453.462	194.893	242.78	232.278
0	137.332	387.507	1228.73	155.285	163.163	1255.19	-71.31	311.016	1264.84	-63.6659	213.778	1262.55	18.9225	436.797	920.907	-32.5292	403.959	682.079	-144.806	402.48	570.373	-383.946	348.535	380.795	-402.689	303.029	436.078	-353.062	321.376	231.207	155.387	85.5021	953.619	255.987	133.188	733.835	245.607	122.688	589.202	275.014	169.071	260.623	224.425	214.532	260.28	437.881	197.286	234.822	216.181
0	137.865	386.468	1227.37	155.73	162.583	1253.2	-70.9535	310.595	1261.58	-63.6326	213.317	1258.9	25.195	436.416	917.001	-22.3126	404.565	677.464	-136.864	403.282	569.137	-382.973	349.534	389.449	-399.664	304.268	445.586	-357.375	321.776	238.859	155.466	85.8818	950.521	253.375	132.922	729.273	240.245	123.216	584.632	258.656	170.338	255.911	207.693	215.164	256.222	420.879	199.903	227.321	198.466
0	138.322	385.523	1225.17	156.032	161.972	1250.27	-70.7777	310.211	1257.39	-63.8862	212.932	1254.33	31.7789	436.075	912.393	-11.2931	405.224	672.32	-127.903	404.101	567.434	-380.634	350.518	397.94	-395.569	305.468	454.719	-359.33	322.519	246.705	154.9	86.2408	946.675	250.241	132.751	723.921	234.538	123.875	579.606	241.259	171.65	251.103	189.825	215.732	251.824	402.963	202.581	220.724	179.648
[truncated: 362 more rows]
[truncated: 122 more columns]
