# Supplementary material for: The impact of wide step width on lower limb coordination and its variability in individuals with flat feet
Source: PLoS One. 2025 Apr 24;20(4):e0321901. doi: 10.1371/journal.pone.0321901 (PMC12021241; doi:10.1371/journal.pone.0321901)
Supplement: S2 file — (ZIP) [file pone.0321901.s002.zip › Run-Wide6.csv]

	sdk:LAbsAnkleAngle			sdk:LAnkleAngles			sdk:LAnkleForce			sdk:LAnkleMoment			sdk:LAnklePower			sdk:LFE									sdk:LFO									sdk:LFootProgressAngles			sdk:LHipAngles			sdk:LHipForce			sdk:LHipMoment			sdk:LHipPower			sdk:LKneeAngles
Sub Frame	X	Y	Z	X	Y	Z	X	Y	Z	X	Y	Z	X	Y	Z	RX	RY	RZ	TX	TY	TZ	SX	SY	SZ	RX	RY	RZ	TX	TY	TZ	SX	SY	SZ	X	Y	Z	X	Y	Z	X	Y	Z	X	Y	Z	X	Y	Z	X
	deg	deg	deg	deg	deg	deg	N/kg	N/kg	N/kg	N.mm/kg	N.mm/kg	N.mm/kg	W/kg	W/kg	W/kg	deg	deg	deg	mm	mm	mm	mm	mm	mm	deg	deg	deg	mm	mm	mm	mm	mm	mm	deg	deg	deg	deg	deg	deg	N/kg	N/kg	N/kg	N.mm/kg	N.mm/kg	N.mm/kg	W/kg	W/kg	W/kg	deg
0	4.49286	0	0	5.35053	1.06286	-32.8533										5.40789	-24.0687	-8.03843	293.888	390.027	652.354	428.73	428.73	428.73	13.8065	-35.9468	4.35758	-5.46165	444.729	308.965	204.096	204.096	204.096	-36.153	-0.139876	-14.2394	36.2605	-9.49504	8.06208										82.9809
0	5.25961	0	0	6.25479	1.05723	-32.7135										4.96731	-26.291	-5.71157	308.047	390.63	662.584	428.077	428.077	428.077	14.2836	-39.4779	5.08478	22.0097	448.019	303.907	204.096	204.096	204.096	-39.7132	-0.0682128	-14.8613	38.0284	-9.28805	5.74555										82.4314
0	5.92954	0	0	7.04651	1.05416	-32.6369										4.57987	-28.2518	-3.79163	320.515	391.406	672.43	427.53	427.53	427.53	14.6831	-43.0305	5.8283	50.0325	451.029	298.791	204.096	204.096	204.096	-43.2974	0.000380016	-15.4261	39.6863	-9.15801	3.82047										81.5031
0	6.50411	0	0	7.72612	1.05213	-32.5863										4.27893	-29.9462	-2.30544	331.276	392.309	681.79	426.993	426.993	426.993	15.0098	-46.6194	6.5856	78.6169	453.763	293.612	204.096	204.096	204.096	-46.9203	0.0642382	-15.9389	41.2248	-9.09336	2.31877										80.1783
0	6.98018	0	0	8.28738	1.04982	-32.5287	-0.165875	-0.0568161	0.0116597	-18.2057	6.53E-16	-4.82967	0	0	0.0178816	4.08811	-31.3697	-1.26445	340.325	393.298	690.561	426.394	426.394	426.394	15.2686	-50.2514	7.34987	107.763	456.223	288.382	204.096	204.096	204.096	-50.5897	0.118188	-16.4026	42.6314	-9.07871	1.25242	-0.642998	-0.0725361	1.30776	432.475	-1.88911	44.6978	0	0	-1.07432	78.441
0	7.34744	0	0	8.71519	1.04606	-32.4346	-0.171361	-0.0570807	0.0124546	-17.8392	0	-4.54476	0	0	0.0135257	4.01927	-32.5166	-0.666903	347.663	394.34	698.639	425.693	425.693	425.693	15.4652	-53.923	8.1101	137.456	458.41	283.135	204.096	204.096	204.096	-54.3029	0.15417	-16.819	43.8877	-9.09361	0.614329	-0.635659	-0.0303719	1.2776	437.44	-23.6189	44.5347	0	0	-0.983037	76.2771
0	7.58696	0	0	8.98429	1.03983	-32.2784	-0.180537	-0.0556318	0.00872735	-17.1317	-3.27E-15	-4.36187	0	0	0.00861728	4.07171	-33.38	-0.497351	353.296	395.407	705.923	424.878	424.878	424.878	15.6074	-57.618	8.85132	167.663	460.33	277.923	204.096	204.096	204.096	-58.0451	0.16201	-17.1883	44.9694	-9.11353	0.379021	-0.611426	0.0257998	1.27264	441.815	-43.0819	42.5874	0	0	-0.859433	73.6735
0	7.67094	0	0	9.05988	1.0303	-32.0383	-0.193973	-0.0530217	-0.000436093	-16.2123	-1.63E-15	-4.49897	0	0	0.00345604	4.23198	-33.9527	-0.72455	357.239	396.481	712.324	423.962	423.962	423.962	15.7036	-61.3074	9.55501	198.332	461.986	272.818	204.096	204.096	204.096	-61.7884	0.130766	-17.5087	45.8469	-9.11199	0.502406	-0.557653	0.0823706	1.29933	443.569	-60.267	38.8652	0	0	-0.688335	70.6186
0	7.56469	0	0	8.90074	1.0168	-31.6962	-0.211666	-0.0499431	-0.0163856	-15.2392	-1.31E-15	-5.15964	0	0	-0.00142782	4.47473	-34.2292	-1.29968	359.524	397.544	717.774	422.972	422.972	422.972	15.7604	-64.9505	10.1993	229.386	463.375	267.909	204.096	204.096	204.096	-65.4925	0.050861	-17.7735	46.4872	-9.06334	0.922593	-0.47589	0.123107	1.35911	443.604	-76.2197	34.128	0	0	-0.46781	67.1031
0	7.23066	0	0	8.465	0.998863	-31.2375	-0.233114	-0.0470897	-0.0408286	-14.3903	-6.53E-15	-6.43325	0	0	-0.00543599	4.76537	-34.2076	-2.15703	360.205	398.58	722.238	421.95	421.95	421.95	15.7782	-68.4987	10.7593	260.72	464.478	263.301	204.096	204.096	204.096	-69.1079	-0.0832723	-17.9685	46.8571	-8.94539	1.56392	-0.375702	0.133961	1.4481	443.721	-92.5146	29.8141	0	0	-0.204464	63.1234
0	6.63456	0	0	7.71796	0.976099	-30.649	-0.25706	-0.0443985	-0.0751939	-13.8094	1.63E-15	-8.15106	0	0	-0.00823125	5.06454	-33.8929	-3.21688	359.36	399.57	725.706	420.949	420.95	420.95	15.7488	-71.8998	11.208	292.193	465.256	259.112	204.096	204.096	204.096	-72.5792	-0.270722	-18.0712	46.9298	-8.74257	2.34402	-0.262387	0.10733	1.5533	443.093	-110.486	27.4516	0	0	0.0895977	58.6899
0	5.75308	0	0	6.64117	0.948118	-29.9156	-0.281599	-0.0409014	-0.120581	-13.5739	1.96E-15	-9.85747	0	0	-0.00997626	5.3329	-33.3	-4.38725	357.114	400.496	728.205	420.045	420.045	420.045	15.6551	-75.1043	11.5181	323.624	465.645	255.463	204.096	204.096	204.096	-75.8513	-0.502828	-18.0526	46.6906	-8.44911	3.17911	-0.131064	0.0468394	1.65746	437.669	-130.266	27.8911	0	0	0.391672	53.8384
0	4.58182	0	0	5.24114	0.914325	-29.0153	-0.304227	-0.0345646	-0.177209	-13.6418	-2.61E-15	-10.8509	0	0	-0.0114492	5.53511	-32.4579	-5.5642	353.654	401.339	729.79	419.33	419.33	419.33	15.4744	-78.0698	11.6666	354.777	465.567	252.476	204.096	204.096	204.096	-78.8745	-0.763115	-17.8837	46.1433	-8.0716	3.9849	0.0263671	-0.0367707	1.74736	422.648	-150.752	30.4448	0	0	0.666621	48.6431
0	3.14221	0	0	3.55645	0.87379	-27.9143	-0.322142	-0.0227495	-0.245066	-13.8154	6.53E-16	-10.3543	0	0	-0.014113	5.64366	-31.4118	-6.63243	349.246	402.088	730.555	418.915	418.915	418.915	15.1845	-80.7659	11.6428	385.355	464.944	250.256	204.096	204.096	204.096	-81.6101	-1.02747	-17.5442	45.3128	-7.6298	4.67598	0.202919	-0.130481	1.81855	400.15	-170.053	32.8387	0	0	0.884047	43.2256
0	1.48553	0	0	1.66095	0.825344	-26.5684	-0.331871	-0.00337252	-0.323413	-13.6511	-3.92E-15	-7.78768	0	0	-0.0198754	5.64252	-30.2231	-7.47047	344.235	402.737	730.63	418.914	418.914	418.914	14.7677	-83.176	11.4576	414.99	463.722	248.88	204.096	204.096	204.096	-84.0345	-1.26334	-17.0319	44.2461	-7.15551	5.16795	0.378024	-0.217875	1.87195	380.045	-185.043	32.2542	0	0	1.03823	37.7519
0	-0.309227	0	0	-0.341007	0.767948	-24.932	-0.328574	0.0242935	-0.411006	-12.3979	4.00E-15	-2.98005	0	0	-0.030475	5.52914	-28.9654	-7.96047	339.026	403.291	730.171	419.42	419.42	419.42	14.2139	-85.296	11.1502	443.243	461.884	248.373	204.096	204.096	204.096	-86.1389	-1.42926	-16.3678	43.0074	-6.68886	5.38143	0.510122	-0.285534	1.91035	382.755	-192.951	26.8809	0	0	1.16668	32.4153
0	-2.14577	0	0	-2.33071	0.701244	-22.9742	-0.306297	0.0590745	-0.504751	-9.12716	5.35E-15	3.72621	0	0	-0.0466276	5.31412	-27.7164	-8.0041	334.037	403.761	729.352	420.481	420.481	420.481	13.5212	-87.1278	10.7859	469.613	459.47	248.682	204.096	204.096	204.096	-87.9237	-1.47845	-15.5959	41.6705	-6.27279	5.25074	0.545277	-0.326156	1.92971	433.175	-191.709	16.8397	0	0	1.33579	27.4099
0	-3.92938	0	0	-4.20093	0.626028	-20.6966	-0.26009	0.0984371	-0.600215	-3.13479	-7.04E-15	11.5806	0	0	-0.0675173	5.01866	-26.5474	-7.54214	329.644	404.168	728.345	422.083	422.083	422.083	12.6995	-88.6675	10.4436	493.556	456.575	249.642	204.096	204.096	204.096	-89.388	-1.36829	-14.7765	40.3089	-5.94665	4.73781	0.436382	-0.336558	1.91975	552.642	-179.968	3.97177	0	0	1.60544	22.9047
0	-5.58701	0	0	-5.88044	0.54444	-18.1464	-0.190052	0.138896	-0.690786	5.4595	1.18E-15	19.5877	0	0	-0.0902855	4.66998	-25.5128	-6.57206	326.121	404.532	727.293	424.143	424.143	424.143	11.7748	-89.8952	10.197	514.522	453.343	250.957	204.096	204.096	204.096	-90.5189	-1.07262	-13.9768	38.9861	-5.74021	3.84555	0.178864	-0.311746	1.86184	743.784	-155.949	-9.34246	0	0	1.97586	19.029
0	-7.07776	0	0	-7.34344	0.459768	-15.4189	-0.104176	0.176817	-0.770119	15.3516	4.08E-16	26.7273	0	0	-0.10974	4.29519	-24.6425	-5.15496	323.599	404.875	726.296	426.526	426.526	426.526	10.7904	-90.7746	10.1002	531.999	449.95	252.206	204.096	204.096	204.096	-91.2893	-0.590145	-13.2603	37.7449	-5.66918	2.62163	-0.207414	-0.251919	1.74844	993.313	-120.094	-21.4881	0	0	2.4039	15.8666
0	-8.388	0	0	-8.59834	0.376138	-12.6528	-0.0165168	0.207754	-0.831899	24.3614	6.21E-15	32.0036	0	0	-0.118789	3.91746	-23.9384	-3.4118	322.051	405.205	725.396	429.061	429.061	429.061	9.80408	-91.2654	10.1801	545.554	446.579	252.9	204.096	204.096	204.096	-91.6687	0.0541533	-12.6781	36.6025	-5.73278	1.15611	-0.682565	-0.167384	1.58458	1272.14	-77.3548	-32.0025	0	0	2.82425	13.4553
0	-9.51579	0	0	-9.6645	0.298138	-10.0175	0.0564955	0.227183	-0.870058	30.0859	2.45E-15	34.6176	0	0	-0.112643	3.55541	-23.3775	-1.50889	321.311	405.514	724.567	431.575	431.575	431.575	8.88062	-91.3437	10.433	554.863	443.383	252.577	204.096	204.096	204.096	-91.6414	0.812074	-12.2618	35.5518	-5.91435	-0.426497	-1.18188	-0.0695827	1.38982	1537.85	-35.4758	-40.9727	0	0	3.17598	11.7874
0	-10.4535	0	0	-10.5496	0.230387	-7.69274	0.100815	0.231431	-0.879601	30.6949	5.96E-15	34.135	0	0	-0.0923622	3.22328	-22.9197	0.367266	321.11	405.776	723.719	433.923	433.923	433.923	8.08393	-91.02	10.8238	559.739	440.461	250.897	204.096	204.096	204.096	-91.2229	1.61677	-12.0196	34.5669	-6.18388	-1.98476	-1.63638	0.0289377	1.19054	1746.13	-3.3467	-48.1434	0	0	3.43215	10.8123
0	-11.1771	0	0	-11.2362	0.177121	-5.84654	0.107553	0.219136	-0.858227	25.4288	8.66E-15	30.6717	0	0	-0.0641911	2.93137	-22.5171	2.03812	321.137	405.953	722.713	435.998	435.998	435.998	7.46863	-90.3468	11.2885	560.146	437.84	247.724	204.096	204.096	204.096	-90.4696	2.38824	-11.9363	33.6119	-6.50126	-3.38093	-1.98996	0.117916	1.01558	1862.03	12.9251	-52.6209	0	0	3.59486	10.4443
0	-11.6425	0	0	-11.6809	0.141844	-4.61685	0.0749154	0.191984	-0.806561	14.8407	-1.92E-15	24.923	0	0	-0.0343216	2.68638	-22.1242	3.35551	321.086	406.006	721.383	437.745	437.745	437.745	7.07206	-89.4179	11.7427	556.214	435.482	243.161	204.096	204.096	204.096	-89.4779	3.04158	-11.977	32.6504	-6.81979	-4.49623	-2.20048	0.190451	0.891317	1863.7	12.6204	-53.3615	0	0	3.65515	10.5765
0	-11.7915	0	0	-11.8222	0.127067	-4.10042	0.00852745	0.154957	-0.727659	0.693633	7.35E-16	18.0438	0	0	-0.00444766	2.49121	-21.7056	4.21544	320.701	405.906	719.567	439.157	439.157	439.157	6.90668	-88.3565	12.0974	548.242	433.299	237.531	204.096	204.096	204.096	-88.3736	3.50044	-12.0941	31.6544	-7.08998	-5.23885	-2.23876	0.243899	0.834506	1742.94	1.6973	-50.0615	0	0	3.56216	11.0982
0	-11.5636	0	0	-11.5974	0.134105	-4.34645	-0.0786178	0.115517	-0.62586	-14.3465	-2.53E-15	11.3892	0	0	0.0279056	2.34392	-21.2426	4.56486	319.816	405.65	717.139	440.26	440.26	440.26	6.95452	-87.2955	12.2818	536.686	431.186	231.319	204.096	204.096	204.096	-87.2918	3.71539	-12.2375	30.6125	-7.26279	-5.54737	-2.0836	0.278505	0.85132	1502.74	-8.87909	-43.6004	0	0	3.22787	11.9127
0	-10.9151	0	0	-10.9635	0.162895	-5.35124	-0.16893	0.0812939	-0.506067	-27.4022	-8.17E-17	6.157	0	0	0.0647726	2.23615	-20.7377	4.40632	318.378	405.252	714.044	441.098	441.098	441.098	7.16589	-86.3521	12.2664	522.129	429.052	225.062	204.096	204.096	204.096	-86.3497	3.68283	-12.3635	29.5347	-7.29413	-5.39546	-1.73385	0.295941	0.930789	1158.61	-6.91558	-35.7802	0	0	2.58238	12.9507
0	-9.83883	0	0	-9.91453	0.211817	-7.05072	-0.245214	0.0569965	-0.373283	-36.2642	4.25E-15	3.03883	0	0	0.103722	2.15281	-20.216	3.80158	316.462	404.744	710.313	441.706	441.706	441.706	7.46468	-85.6024	12.0761	505.232	426.849	219.24	204.096	204.096	204.096	-85.6191	3.45574	-12.4422	28.4546	-7.15063	-4.79911	-1.20349	0.299592	1.05191	734.14	16.1221	-28.4314	0	0	1.63594	14.1776
0	-8.37566	0	0	-8.48827	0.277401	-9.3091	-0.29634	0.0429192	-0.234027	-40.1158	-8.45E-15	2.0671	0	0	0.138351	2.07361	-19.7225	2.87419	314.269	404.167	706.073	442.091	442.091	442.091	7.76169	-85.0658	11.7867	486.691	424.581	214.185	204.096	204.096	204.096	-85.1101	3.13716	-12.4622	27.426	-6.81653	-3.82672	-0.538661	0.287351	1.18239	265.464	59.6946	-22.6325	0	0	0.541893	15.5934
0	-6.60977	0	0	-6.756	0.354155	-11.9151	-0.320314	0.0357831	-0.0991088	-39.681	4.86E-15	2.68103	0	0	0.162049	1.97715	-19.3149	1.80389	312.099	403.562	701.522	442.224	442.224	442.224	7.97573	-84.7074	11.5032	467.188	422.307	210.043	204.096	204.096	204.096	-84.776	2.85269	-12.4326	26.5148	-6.30049	-2.60396	0.177347	0.253399	1.29603	-195.275	114.217	-18.473	0	0	-0.410111	17.2251
0	-4.64407	0	0	-4.79941	0.434818	-14.6008	-0.321293	0.0320511	0.0161831	-36.52	-2.29E-15	4.07487	0	0	0.170974	1.84632	-19.051	0.806577	310.291	402.969	696.894	442.045	442.045	442.045	8.05613	-84.4622	11.3277	447.342	420.121	206.809	204.096	204.096	204.096	-84.5413	2.71146	-12.38	25.7866	-5.63966	-1.30497	0.819219	0.189692	1.37178	-578.257	166.366	-15.519	0	0	-0.915171	19.1112
0	-2.57181	0	0	-2.69071	0.511361	-17.0902	-0.303923	0.0303095	0.096201	-32.0221	8.17E-15	5.54247	0	0	0.164346	1.67385	-18.9733	0.0965059	309.131	402.425	692.41	441.478	441.478	441.478	7.99562	-84.2655	11.3306	427.664	418.133	204.382	204.096	204.096	204.096	-84.3363	2.77399	-12.3417	25.2937	-4.90058	-0.121447	1.23777	0.0994855	1.40502	-807.983	207.976	-13.4996	0	0	-0.863437	21.2812
0	-0.463098	0	0	-0.490282	0.576722	-19.165	-0.27296	0.0311246	0.134287	-27.123	-9.80E-16	6.64255	0	0	0.144882	1.46688	-19.0953	-0.163072	308.757	401.974	688.217	440.462	440.462	440.461	7.8265	-84.0714	11.5343	408.496	416.435	202.616	204.096	204.096	204.096	-84.1162	3.04124	-12.352	25.0645	-4.17508	0.786786	1.32716	-0.00147352	1.39761	-838.086	240.325	-12.704	0	0	-0.45682	23.7326
0	1.63037	0	0	1.74309	0.626628	-20.715	-0.235398	0.03496	0.134442	-22.5356	-2.61E-15	7.16009	0	0	0.118776	1.25013	-19.3943	0.0983212	309.089	401.685	684.358	438.974	438.974	438.974	7.60177	-83.8559	11.9135	389.991	415.094	201.344	204.096	204.096	204.096	-83.862	3.46634	-12.4306	25.0976	-3.5733	1.33793	1.07212	-0.0916104	1.36685	-673.015	268.105	-13.6615	0	0	-0.0451609	26.4134
0	3.66637	0	0	3.94795	0.660711	-21.7558	-0.19901	0.0401155	0.107797	-18.7735	-3.92E-15	6.96597	0	0	0.0929918	1.06574	-19.8116	0.841201	309.817	401.644	680.745	437.06	437.06	437.06	7.37123	-83.6118	12.4121	372.135	414.144	200.4	204.096	204.096	204.096	-83.5724	3.98173	-12.576	25.3608	-3.21214	1.54902	0.55598	-0.14789	1.34268	-367.862	291.643	-16.4216	0	0	0.149093	29.2188
0	5.60761	0	0	6.06722	0.682302	-22.4075	-0.169387	0.0429646	0.0679268	-16.0609	-5.06E-15	5.98131	0	0	0.0722524	0.967616	-20.2635	1.93017	310.457	401.938	677.182	434.83	434.83	434.83	7.16232	-83.3425	12.9703	354.797	413.579	199.639	204.096	204.096	204.096	-83.2553	4.52949	-12.7697	25.7973	-3.19686	1.52096	-0.0655419	-0.15488	1.36223	-10.0655	302.728	-19.9581	0	0	0.141595	32.0075
0	7.42246	0	0	8.05823	0.696886	-22.8442	-0.149469	0.040294	0.0273999	-14.4454	-2.45E-15	4.26983	0	0	0.0581183	1.0086	-20.6565	3.17417	310.459	402.617	673.421	432.456	432.456	432.456	6.97358	-83.0555	13.5451	337.793	413.36	198.949	204.096	204.096	204.096	-82.9199	5.08065	-12.9846	26.3354	-3.59791	1.39308	-0.621912	-0.0959224	1.46071	310.841	291.752	-22.6341	0	0	0.0674198	34.633
0	9.08903	0	0	9.89903	0.710028	-23.2354	-0.138979	0.0312404	-0.0049216	-13.781	2.45E-15	2.09043	0	0	0.0491504	1.22228	-20.9056	4.3777	309.329	403.675	669.242	430.14	430.14	430.14	6.78217	-82.7591	14.1183	320.947	413.411	198.258	204.096	204.096	204.096	-82.5738	5.63565	-13.1939	26.8993	-4.42598	1.28576	-0.979827	0.0425595	1.65426	530.239	254.829	-23.1133	0	0	0.0251877	36.9736
0	10.5982	0	0	11.5873	0.725748	-23.7003	-0.135349	0.0177051	-0.0249641	-13.7875	-4.19E-15	-0.141896	0	0	0.0428603	1.6054	-20.9489	5.3854	306.729	405.036	664.528	428.079	428.079	428.079	6.55903	-82.4612	14.6889	304.126	413.641	197.534	204.096	204.096	204.096	-82.2235	6.21046	-13.3767	27.4137	-5.61407	1.25701	-1.07625	0.258767	1.92968	622.199	196.836	-20.9594	0	0	0.0362862	38.9507
0	11.9526	0	0	13.1334	0.74588	-24.2909	-0.135861	0.00247261	-0.0331019	-14.2081	-6.94E-16	-2.06588	0	0	0.0377223	2.11041	-20.7546	6.10674	302.517	406.579	659.311	426.424	426.424	426.424	6.28387	-82.1688	15.2607	287.259	413.958	196.775	204.096	204.096	204.096	-81.8754	6.819	-13.5216	27.8045	-7.01639	1.29285	-0.930038	0.520835	2.25535	598.741	127.559	-16.3955	0	0	0.0799706	40.5299
0	13.163	0	0	14.5521	0.770256	-24.9987	-0.138083	-0.0115683	-0.0321893	-14.792	-8.17E-16	-3.42617	0	0	0.0333851	2.65357	-20.3223	6.51725	296.737	408.155	653.766	425.248	425.248	425.248	5.95352	-81.8879	15.833	270.33	414.29	195.997	204.096	204.096	204.096	-81.5359	7.46136	-13.6258	27.9997	-8.42889	1.33163	-0.614514	0.756215	2.58447	494.235	55.743	-10.2543	0	0	0.122003	41.7127
0	14.2435	0	0	15.8563	0.797308	-25.7747	-0.140529	-0.0227577	-0.02596	-15.3438	-2.78E-15	-4.17124	0	0	0.0299649	3.13869	-19.6769	6.64484	289.574	409.616	648.162	424.542	424.542	424.543	5.58343	-81.6227	16.3962	253.363	414.587	195.223	204.096	204.096	204.096	-81.2116	8.12028	-13.6942	27.941	-9.63207	1.30267	-0.218202	0.864517	2.86715	348.538	-16.0842	-3.54808	0	0	0.126876	42.5262
0	15.2085	0	0	17.0532	0.82472	-26.5509	-0.142871	-0.0305103	-0.0184862	-15.7555	1.06E-15	-4.39998	0	0	0.0274029	3.4865	-18.8575	6.55164	281.293	410.832	642.797	424.244	424.244	424.244	5.20356	-81.3748	16.9324	236.399	414.828	194.476	204.096	204.096	204.096	-80.9074	8.76433	-13.7374	27.6006	-10.4445	1.15653	0.166109	0.810196	3.07318	201.344	-80.3771	2.48694	0	0	0.109038	43.0123
0	16.0707	0	0	18.1443	0.850102	-27.2603	-0.145108	-0.0349916	-0.013183	-15.9413	1.63E-16	-4.28781	0	0	0.0252045	3.65306	-17.9055	6.31404	272.176	411.706	637.931	424.279	424.279	424.279	4.85012	-81.1444	17.4193	219.478	415.015	193.777	204.096	204.096	204.096	-80.6264	9.35567	-13.7679	26.989	-10.76	0.881364	0.465075	0.616589	3.18373	84.4767	-128.905	6.76177	0	0	0.111332	43.2193
0	16.8396	0	0	19.1261	0.871528	-27.8522	-0.14751	-0.0369117	-0.0115078	-15.8565	-1.47E-15	-4.03114	0	0	0.0227911	3.63301	-16.855	6.005	262.463	412.182	633.743	424.59	424.59	424.59	4.55671	-80.9283	17.8348	202.628	415.156	193.14	204.096	204.096	204.096	-80.3678	9.85863	-13.7967	26.1465	-10.5611	0.504084	0.64339	0.336716	3.18638	14.9799	-157.513	8.78564	0	0	0.161852	43.1925
0	17.5191	0	0	19.9914	0.887808	-28.2977	-0.150209	-0.0371087	-0.0135148	-15.4686	4.00E-15	-3.78192	0	0	0.0197873	3.45224	-15.7253	5.68286	252.32	412.236	630.313	425.135	425.135	425.135	4.34817	-80.72	18.1601	185.858	415.266	192.581	204.096	204.096	204.096	-80.1265	10.2459	-13.8304	25.1237	-9.91046	0.0786241	0.6951	0.0288943	3.08691	-2.86449	-167.068	8.71266	0	0	0.262734	42.9665
0	18.1074	0	0	20.7292	0.898502	-28.5882	-0.153196	-0.0361548	-0.0182842	-14.7612	-2.86E-15	-3.6023	0	0	0.0161508	3.15581	-14.5203	5.38556	241.824	411.876	627.632	425.878	425.878	425.878	4.2383	-80.509	18.3814	169.159	415.354	192.11	204.096	204.096	204.096	-79.8927	10.5007	-13.8707	23.9629	-8.92957	-0.329307	0.643359	-0.255103	2.91758	22.4248	-160.906	7.10158	0	0	0.395202	42.5613
0	18.5956	0	0	21.325	0.903764	-28.7306	-0.156775	-0.0342415	-0.0246711	-13.7794	-4.21E-15	-3.46759	0	0	0.012107	2.79559	-13.2319	5.13107	230.974	411.128	625.636	426.767	426.767	426.767	4.23113	-80.28	18.4891	152.506	415.425	191.736	204.096	204.096	204.096	-79.6512	10.6161	-13.9146	22.6884	-7.7711	-0.656555	0.523557	-0.475552	2.72591	75.115	-142.283	4.52681	0	0	0.534867	41.9821
0	18.9691	0	0	21.7606	0.904125	-28.7404	-0.160997	-0.0316103	-0.0312236	-12.566	-8.58E-16	-3.33324	0	0	0.00791132	2.42016	-11.846	4.92175	219.716	410.033	624.248	427.735	427.735	427.735	4.32362	-80.0138	18.4776	135.87	415.48	191.468	204.096	204.096	204.096	-79.383	10.5922	-13.9563	21.3082	-6.5918	-0.853735	0.378348	-0.608819	2.56144	134.953	-114.234	1.65113	0	0	0.656489	41.2243
0	19.2082	0	0	22.0151	0.900226	-28.635	-0.165743	-0.0285735	-0.036605	-11.1673	-9.39E-16	-3.15692	0	0	0.00384766	2.06791	-10.3505	4.75154	207.982	408.641	623.407	428.701	428.701	428.701	4.50925	-79.6872	18.3431	119.216	415.521	191.312	204.096	204.096	204.096	-79.0646	10.4334	-13.9886	19.822	-5.5299	-0.894519	0.241271	-0.64918	2.45471	183.794	-79.3362	-1.01427	0	0	0.739573	40.2818
0	19.2904	0	0	22.0647	0.892575	-28.4274	-0.170716	-0.0256911	-0.0396592	-9.63217	2.37E-15	-2.92984	0	0	0.00024369	1.7644	-8.74102	4.6126	195.726	407.011	623.09	429.598	429.598	429.598	4.78069	-79.2729	18.0828	102.519	415.551	191.275	204.096	204.096	204.096	-78.6687	10.1454	-14.0043	18.2329	-4.68986	-0.780762	0.139135	-0.60721	2.41323	207.539	-40.3635	-3.04579	0	0	0.762703	39.1548
0	19.1926	0	0	21.8851	0.881348	-28.1213	-0.175589	-0.0232705	-0.0395499	-8.02332	-1.67E-15	-2.63062	0	0	-0.00257708	1.5235	-7.02465	4.50079	182.955	405.213	623.31	430.383	430.383	430.383	5.1314	-78.7405	17.6944	85.7594	415.574	191.364	204.096	204.096	204.096	-78.1651	9.73409	-13.998	16.5546	-4.13469	-0.542199	0.0925878	-0.506554	2.42426	197.961	-0.657605	-4.19021	0	0	0.704833	37.8557
0	18.8935	0	0	21.4538	0.866291	-27.7081	-0.179839	-0.0211936	-0.0361472	-6.38848	1.10E-15	-2.21051	0	0	-0.00440463	1.35073	-5.22019	4.41931	169.738	403.322	624.101	431.049	431.049	431.049	5.55578	-78.0581	17.1769	68.9366	415.595	191.579	204.096	204.096	204.096	-77.5214	9.20549	-13.9662	14.8127	-3.88588	-0.230341	0.111341	-0.369589	2.46651	154.736	37.5629	-4.43614	0	0	0.557563	36.4117
0	18.3758	0	0	20.7531	0.846782	-27.168	-0.182929	-0.0188134	-0.0302948	-4.765	1.14E-15	-1.58717	0	0	-0.00526259	1.24694	-3.35504	4.37905	156.207	401.424	625.5	431.62	431.62	431.62	6.04847	-77.1939	16.5332	52.0642	415.621	191.917	204.096	204.096	204.096	-76.7057	8.56757	-13.9095	13.0394	-3.92957	0.0908016	0.187094	-0.213849	2.51887	86.4157	73.3335	-4.04786	0	0	0.343173	34.8617
0	17.6262	0	0	19.7725	0.822065	-26.4761	-0.184055	-0.0154844	-0.023619	-3.14021	4.94E-15	-0.701471	0	0	-0.00534096	1.211	-1.46029	4.3947	142.538	399.604	627.535	432.136	432.136	432.136	6.60176	-76.1191	15.7725	35.1669	415.662	192.368	204.096	204.096	204.096	-75.6884	7.83358	-13.8318	11.2657	-4.22561	0.356096	0.296923	-0.057022	2.56095	7.41198	105.171	-3.31879	0	0	0.109221	33.2504
0	16.635	0	0	18.5097	0.791578	-25.6112	-0.182438	-0.0107795	-0.0180649	-1.48081	1.49E-15	0.459234	0	0	-0.00486055	1.24153	0.434672	4.47826	128.92	397.944	630.214	432.648	432.648	432.648	7.20307	-74.8091	14.9133	18.2726	415.728	192.913	204.096	204.096	204.096	-74.4432	7.02536	-13.7403	9.5148	-4.7187	0.510927	0.412236	0.083869	2.57879	-67.118	131.015	-2.45669	0	0	-0.096137	31.6209
0	15.3934	0	0	16.9694	0.755265	-24.5643	-0.177738	-0.00488116	-0.0152168	0.213875	-3.92E-15	1.82543	0	0	-0.00390672	1.33736	2.30645	4.63302	115.522	396.513	633.517	433.206	433.206	433.206	7.8335	-73.2439	13.9841	1.40204	415.833	193.52	204.096	204.096	204.096	-72.9476	6.17489	-13.6435	7.79898	-5.3491	0.520305	0.513152	0.193223	2.56271	-127.478	148.065	-1.47722	0	0	-0.251635	30.0082
0	13.8935	0	0	15.1608	0.713738	-23.3454	-0.170315	0.00163447	-0.0161762	1.87076	-9.80E-16	3.27471	0	0	-0.0024462	1.49703	4.13972	4.85116	102.483	395.363	637.404	433.853	433.854	433.853	8.46891	-71.4089	13.0213	-15.4397	415.988	194.15	204.096	204.096	204.096	-71.1832	5.32292	-13.5506	6.11894	-6.06144	0.372362	0.591831	0.264276	2.51274	-170.983	154.719	-0.383732	0	0	-0.362917	28.4366
0	12.1282	0	0	13.0955	0.668288	-21.9852	-0.161274	0.00775317	-0.021401	3.32731	-2.61E-15	4.63259	0	0	-0.000433336	1.71765	5.9265	5.11547	89.9014	394.519	641.812	434.63	434.63	434.63	9.0829	-69.2943	12.0661	-32.2678	416.2	194.76	204.096	204.096	204.096	-69.136	4.51518	-13.4697	4.46695	-6.80961	0.0758257	0.652922	0.299366	2.43649	-202.044	150.419	0.839867	0	0	-0.455473	26.9202
0	10.0935	0	0	10.7862	0.620735	-20.5336	-0.152345	0.0127773	-0.030423	4.34182	-4.90E-15	5.75035	0	0	0.00170024	1.99367	7.66289	5.40404	77.8524	393.986	646.667	435.571	435.571	435.571	9.65097	-66.8957	11.1598	-49.1177	416.471	195.313	204.096	204.096	204.096	-66.7965	3.79689	-13.4073	2.8321	-7.55726	-0.346716	0.712799	0.307631	2.34299	-230.951	136.225	2.0547	0	0	-0.565003	25.4683
0	7.79214	0	0	8.24684	0.573178	-19.0538	-0.145512	0.0164099	-0.0422776	4.63773	3.27E-15	6.51345	0	0	0.00276638	2.31601	9.34461	5.69637	66.4104	393.744	651.885	436.7	436.7	436.7	10.1546	-64.2138	10.3385	-66.0383	416.798	195.788	204.096	204.096	204.096	-64.1611	3.20666	-13.3679	1.20598	-8.27575	-0.867117	0.791465	0.298221	2.24038	-269.787	113.445	3.07968	0	0	-0.725065	24.0913
0	5.23719	0	0	5.49557	0.527723	-17.6142	-0.142537	0.0189229	-0.055689	3.96555	-1.31E-15	6.86056	0	0	0.000800031	2.67209	10.9625	5.97862	55.6724	393.761	657.37	438.034	438.034	438.034	10.5846	-61.2554	9.62796	-83.0816	417.171	196.195	204.096	204.096	204.096	-61.2333	2.77096	-13.3533	-0.411997	-8.94131	-1.45813	0.905524	0.277618	2.13121	-328.983	83.8285	3.67729	0	0	-0.955782	22.8082
0	2.45494	0	0	2.55757	0.486239	-16.28	-0.145012	0.0202491	-0.0693769	2.11716	-1.31E-15	6.69983	0	0	-0.00649638	3.04669	12.4994	6.24618	45.7761	393.991	663.012	439.573	439.573	439.573	10.9415	-58.034	9.04018	-100.288	417.579	196.576	204.096	204.096	204.096	-58.0246	2.50017	-13.3629	-2.01043	-9.53337	-2.09652	1.06521	0.246607	2.01444	-415.255	48.2091	3.76915	0	0	-1.25663	21.6506
0	-0.512828	0	0	-0.53117	0.450136	-15.1038	-0.15392	0.0201988	-0.0823447	-1.00577	1.96E-15	5.94562	0	0	-0.0210418	3.42341	13.9286	6.50353	36.9061	394.381	668.674	441.3	441.299	441.299	11.2337	-54.5709	8.57047	-117.671	418.01	197.013	204.096	204.096	204.096	-54.5564	2.38692	-13.3913	-3.56433	-10.0347	-2.76334	1.26695	0.202089	1.88556	-528.567	7.00201	3.4359	0	0	-1.59182	20.6652
0	-3.60912	0	0	-3.72172	0.420248	-14.1202	-0.169563	0.0183375	-0.0937783	-5.36967	1.31E-15	4.52078	0	0	-0.0435269	3.78619	15.2151	6.76096	29.2868	394.875	674.195	443.178	443.178	443.178	11.4718	-50.8963	8.19755	-135.2	418.447	197.621	204.096	204.096	204.096	-50.8612	2.40696	-13.4279	-5.0357	-10.4327	-3.44182	1.49574	0.138262	1.74123	-662.56	-39.6364	2.91949	0	0	-1.89218	19.9117
0	-6.76441	0	0	-6.95299	0.396803	-13.3425	-0.191228	0.0142241	-0.103416	-10.7795	5.76E-15	2.39997	0	0	-0.0726862	4.12058	16.3191	7.02918	23.1612	395.415	679.386	445.157	445.157	445.157	11.6645	-47.05	7.88613	-152.789	418.869	198.533	204.096	204.096	204.096	-46.9826	2.52217	-13.4556	-6.37719	-10.7214	-4.11394	1.72409	0.0536798	1.58102	-803.912	-90.042	2.51752	0	0	-2.06361	19.4573
0	-9.90303	0	0	-10.1567	0.379521	-12.766	-0.217548	0.00779993	-0.112036	-16.9502	5.55E-15	-0.330978	0	0	-0.105633	4.41431	17.2005	7.31283	18.7592	395.946	684.042	447.178	447.178	447.178	11.8131	-43.0793	7.5913	-170.295	419.248	199.892	204.096	204.096	204.096	-42.9734	2.68472	-13.4512	-7.53859	-10.9019	-4.75645	1.91281	-0.0467734	1.406	-932.86	-139.989	2.4242	0	0	-2.01639	19.3675
0	-12.9512	0	0	-13.2648	0.367822	-12.3742	-0.247167	-0.000644974	-0.120414	-23.632	-5.23E-15	-3.45797	0	0	-0.138968	4.6575	17.826	7.60335	16.2593	396.419	687.959	449.184	449.184	449.184	11.909	-39.0359	7.26293	-187.526	419.546	201.827	204.096	204.096	204.096	-38.8919	2.84109	-13.3864	-8.47413	-10.9836	-5.33668	2.02912	-0.15206	1.22371	-1031.04	-183.669	2.85179	0	0	-1.71725	19.6961
0	-15.8439	0	0	-16.2166	0.361016	-12.1458	-0.279308	-0.0102799	-0.128393	-30.712	-6.53E-15	-6.60987	0	0	-0.169869	4.84259	18.1742	7.8745	15.7556	396.799	690.955	451.131	451.131	451.131	11.9328	-34.9732	6.84998	-204.248	419.716	204.447	204.096	204.096	204.096	-34.7986	2.93523	-13.2293	-9.15006	-10.982	-5.81034	2.05732	-0.247892	1.04431	-1087.77	-214.926	4.03654	0	0	-1.21207	20.4753
0	-18.5279	0	0	-18.9618	0.358436	-12.0591	-0.313917	-0.020123	-0.135007	-38.2295	-5.23E-15	-9.31926	0	0	-0.196195	4.96484	18.2398	8.08275	17.2401	397.067	692.893	452.994	452.994	452.994	11.8569	-30.9454	6.30549	-220.199	419.707	207.828	204.096	204.096	204.096	-30.7552	2.91219	-12.9478	-9.55018	-10.917	-6.12362	2.00731	-0.318411	0.879173	-1103.99	-229.108	6.2366	0	0	-0.607063	21.7107
0	-20.9596	0	0	-21.4586	0.359458	-12.0934	-0.351447	-0.0288871	-0.13859	-46.3087	-1.31E-15	-11.0502	0	0	-0.215733	5.02354	18.0338	8.17381	20.6069	397.225	693.689	454.766	454.766	454.767	11.6494	-27.0099	5.59302	-235.091	419.47	212.011	204.096	204.096	204.096	-26.825	2.7237	-12.5142	-9.67794	-10.8099	-6.22036	1.90859	-0.352574	0.738239	-1090.71	-224.661	9.56731	0	0	-0.0174798	23.3815
0	-23.0979	0	0	-23.6664	0.363476	-12.2284	-0.391418	-0.0349128	-0.137389	-54.9242	1.05E-14	-11.2584	0	0	-0.22466	5.02354	17.5807	8.09415	25.6749	397.295	693.315	456.457	456.457	456.457	11.28	-23.2317	4.69465	-248.609	418.961	216.996	204.096	204.096	204.096	-23.0757	2.33595	-11.9104	-9.55521	-10.6805	-6.05384	1.79835	-0.34599	0.62811	-1064.01	-203.85	13.983	0	0	0.479432	25.4458
0	-24.8981	0	0	-25.5397	0.369935	-12.4451	-0.431321	-0.0360219	-0.130231	-63.7049	2.61E-15	-9.46126	0	0	-0.217135	4.97581	16.9142	7.80412	32.2239	397.32	691.799	458.074	458.075	458.075	10.7283	-19.686	3.61814	-260.427	418.157	222.733	204.096	204.096	204.096	-19.5805	1.73807	-11.133	-9.21778	-10.5446	-5.59955	1.70384	-0.302996	0.550515	-1037.25	-171.184	19.0977	0	0	0.859137	27.8482
0	-26.3107	0	0	-27.027	0.37847	-12.7308	-0.467505	-0.0293958	-0.116505	-71.979	-2.61E-15	-5.3118	0	0	-0.187029	4.89652	16.071	7.28815	40.0301	397.353	689.21	459.618	459.618	459.618	9.99392	-16.4542	2.40048	-270.224	417.059	229.124	204.096	204.096	204.096	-16.4137	0.948529	-10.1992	-8.70869	-10.4118	-4.86446	1.63701	-0.232401	0.505278	-1018.72	-130.972	24.1818	0	0	1.13604	30.5266
0	-27.2865	0	0	-28.0775	0.389162	-13.0879	-0.496224	-0.0127393	-0.0966542	-78.8973	2.61E-15	1.20828	0	0	-0.130521	4.80474	15.0863	6.55917	48.8937	397.448	685.652	461.06	461.06	461.06	9.10668	-13.6156	1.10598	-277.712	415.71	236.028	204.096	204.096	204.096	-13.6433	0.0164632	-9.15196	-8.07083	-10.2862	-3.88952	1.5925	-0.146775	0.489639	-1010.28	-86.6602	28.2567	0	0	1.34206	33.418
0	-27.7852	0	0	-28.6518	0.40275	-13.5402	-0.514095	0.013706	-0.0721357	-83.5825	7.84E-15	9.56345	0	0	-0.048753	4.71941	13.9892	5.65632	58.6552	397.649	681.259	462.344	462.344	462.344	8.1328	-11.2355	-0.182291	-282.666	414.207	243.272	204.096	204.096	204.096	-11.3237	-0.983814	-8.06238	-7.33926	-10.1674	-2.74474	1.55158	-0.0594288	0.502423	-1007.68	-41.1183	30.4277	0	0	1.50986	36.4619
0	-27.7875	0	0	-28.734	0.420635	-14.1329	-0.518402	0.0461315	-0.0461822	-85.3359	-1.57E-14	18.6172	0	0	0.0503368	4.65672	12.8004	4.63668	69.1974	397.982	676.186	463.38	463.38	463.38	7.17083	-9.3549	-1.37666	-284.94	412.704	250.672	204.096	204.096	204.096	-9.48821	-1.96529	-7.02528	-6.53505	-10.0528	-1.51784	1.48598	0.0166998	0.544516	-1000.69	2.69834	30.1553	0	0	1.66177	39.6043
0	-27.3031	0	0	-28.3403	0.444595	-14.9221	-0.507903	0.0783356	-0.0220228	-83.9052	1.31E-15	26.8859	0	0	0.1526	4.62836	11.5314	3.56352	80.4356	398.453	670.609	464.051	464.051	464.051	6.33461	-7.98298	-2.40094	-284.479	411.39	258.051	204.096	204.096	204.096	-8.14501	-2.84518	-6.14439	-5.66096	-9.93993	-0.299521	1.36994	0.0702308	0.616739	-978.405	41.723	27.3112	0	0	1.81054	42.8003
0	-26.3739	0	0	-27.5182	0.476291	-15.9573	-0.484842	0.104561	-0.00145553	-79.7912	-1.18E-14	33.0108	0	0	0.242011	4.64143	10.1847	2.49384	92.3008	399.043	664.718	464.228	464.228	464.228	5.72905	-7.09794	-3.20255	-281.321	410.453	265.254	204.096	204.096	204.096	-7.27715	-3.56014	-5.5125	-4.70023	-9.83025	0.831386	1.19281	0.0952856	0.7216	-935.766	73.6365	22.1084	0	0	1.96546	46.0143
0	-25.0659	0	0	-26.3371	0.516812	-17.2651	-0.454502	0.121617	0.0156315	-74.1361	3.92E-15	36.1473	0	0	0.306589	4.69903	8.7563	1.46849	104.723	399.715	658.717	463.78	463.78	463.78	5.42945	-6.6563	-3.75626	-275.577	410.046	272.154	204.096	204.096	204.096	-6.84857	-4.07435	-5.19466	-3.61856	-9.73053	1.81983	0.961836	0.0923301	0.856725	-875.396	97.4803	14.9767	0	0	2.13334	49.2189
0	-23.4563	0	0	-24.8714	0.566383	-18.8401	-0.422322	0.127864	0.0305646	-68.1999	-3.59E-15	35.9683	0	0	0.340937	4.80156	7.23745	0.506259	117.619	400.42	652.812	462.594	462.594	462.594	5.47087	-6.60846	-4.05948	-267.402	410.269	278.648	204.096	204.096	204.096	-6.81591	-4.37812	-5.21952	-2.36807	-9.65368	2.64196	0.701131	0.0692076	1.02128	-805.046	113.354	6.86024	0	0	2.31671	52.3921
0	-21.6192	0	0	-23.1855	0.624219	-20.6409	-0.391326	0.122944	0.0451925	-62.833	9.80E-16	32.6576	0	0	0.345532	4.9482	5.61731	-0.397087	130.891	401.106	647.204	460.599	460.599	460.599	5.84594	-6.91293	-4.12342	-256.964	411.153	284.655	204.096	204.096	204.096	-7.14026	-4.48027	-5.5773	-0.893716	-9.61792	3.30721	0.442353	0.0388072	1.20916	-733.54	121.904	-0.804469	0	0	2.51413	55.5137
0	-19.6195	0	0	-21.3263	0.688448	-22.5918	-0.361948	0.10821	0.0606033	-58.2961	-8.49E-15	26.891	0	0	0.325542	5.1382	3.88491	-1.26515	144.431	401.722	642.078	457.782	457.782	457.782	6.5096	-7.54331	-3.96391	-244.419	412.66	290.097	204.096	204.096	204.096	-7.79368	-4.39829	-6.22373	0.859253	-9.64428	3.85514	0.222809	0.0184369	1.41473	-668.786	125.228	-6.83325	0	0	2.72562	58.5635
0	-17.5111	0	0	-19.3234	0.756146	-24.59	-0.333003	0.0865892	0.0767946	-54.3602	2.61E-15	19.7031	0	0	0.289587	5.372	2.03129	-2.13235	158.132	402.232	637.591	454.211	454.211	454.211	7.38919	-8.48804	-3.5957	-229.914	414.697	294.891	204.096	204.096	204.096	-8.75986	-4.15101	-7.08961	2.93613	-9.75271	4.34697	0.0782356	0.025913	1.63327	-616.08	125.815	-10.5447	0	0	2.95224	61.5214
0	-15.3382	0	0	-17.1944	0.82353	-26.5174	-0.30285	0.0620763	0.092223	-50.5533	6.53E-16	12.2914	0	0	0.247689	5.6513	0.0517367	-3.03129	171.903	402.62	633.862	450.049	450.05	450.05	8.39851	-9.74516	-3.03134	-213.586	417.137	298.952	204.096	204.096	204.096	-10.0307	-3.75567	-8.09446	5.36265	-9.95631	4.85202	0.0409303	0.0749199	1.86104	-578.082	126.064	-12.078	0	0	3.19343	64.3661
0	-13.1379	0	0	-14.9542	0.886326	-28.2572	-0.27041	0.0383848	0.104475	-46.4309	-5.23E-15	5.72763	0	0	0.208045	5.97806	-2.052	-3.97751	185.682	402.889	630.972	445.551	445.551	445.551	9.45248	-11.3151	-2.28468	-195.573	419.848	302.197	204.096	204.096	204.096	-11.6011	-3.22994	-9.16068	8.13443	-10.2559	5.42964	0.130664	0.170532	2.0938	-554.389	126.961	-11.8455	0	0	3.43533	67.0761
0	-10.9423	0	0	-12.6238	0.94032	-29.7093	-0.235597	0.0184978	0.110983	-41.7412	6.53E-15	0.781143	0	0	0.17464	6.35156	-4.26964	-4.9558	199.447	403.061	628.969	441.038	441.038	441.038	10.4791	-13.1933	-1.37701	-176.016	422.716	304.561	204.096	204.096	204.096	-13.4631	-2.597	-10.2245	11.2085	-10.635	6.10979	0.345623	0.308974	2.32584	-541.024	128.983	-10.5341	0	0	3.63749	69.6272
0	-8.78135	0	0	-10.2381	0.982086	-30.8045	-0.19964	0.00419759	0.109888	-36.5081	6.53E-15	-2.20353	0	0	0.147049	6.76419	-6.58157	-5.91333	213.213	403.169	627.883	436.852	436.852	436.852	11.427	-15.3651	-0.342891	-155.068	425.661	306.011	204.096	204.096	204.096	-15.6022	-1.89115	-11.2419	14.5002	-11.0585	6.87794	0.65624	0.47318	2.54431	-531.302	131.409	-8.71321	0	0	3.73262	71.9911
0	-6.68479	0	0	-7.84815	1.00971	-31.5154	-0.164518	-0.00363214	0.100677	-30.9666	-5.23E-15	-3.2716	0	0	0.122481	7.19767	-8.95948	-6.76411	227.025	403.243	627.746	433.295	433.295	433.295	12.2692	-17.8034	0.768593	-132.895	428.637	306.555	204.096	204.096	204.096	-17.9954	-1.1594	-12.1894	17.8879	-11.4762	7.67006	1.00273	0.64157	2.73483	-515.802	134.639	-7.15262	0	0	3.64064	74.1336
0	-4.68334	0	0	-5.51665	1.02337	-31.8629	-0.132765	-0.005394	0.083961	-25.5113	3.92E-15	-2.81873	0	0	0.0986983	7.62204	-11.3691	-7.40476	240.924	403.308	628.599	430.577	430.577	430.577	13.0022	-20.4701	1.89949	-109.67	431.633	306.244	204.096	204.096	204.096	-20.612	-0.456858	-13.0622	21.2294	-11.8325	8.38076	1.31583	0.78828	2.87967	-487.003	139.183	-6.3442	0	0	3.31989	76.0139
0	-2.80737	0	0	-3.30781	1.02539	-31.9141	-0.106805	-0.00265611	0.0619696	-20.5918	0	-1.45341	0	0	0.0758076	7.99887	-13.7747	-7.73571	254.925	403.376	630.491	428.775	428.775	428.775	13.6418	-23.3208	2.99493	-85.5739	434.658	305.166	204.096	204.096	204.096	-23.416	0.164033	-13.8689	24.3846	-12.08	8.88202	1.53154	0.889012	2.96208	-440.75	145.738	-6.44511	0	0	2.7925	77.5896
0	-1.08429	0	0	-1.2754	1.0197	-31.7698	-0.0885787	0.00201905	0.037822	-16.6385	1.31E-15	0.145564	0	0	0.0559857	8.28872	-16.1438	-7.68187	268.993	403.457	633.472	427.833	427.833	427.833	14.2145	-26.3103	4.01625	-60.783	437.733	303.434	204.096	204.096	204.096	-26.3699	0.665839	-14.6259	27.243	-12.193	9.04943	1.60767	0.922912	2.96689	-376.854	153.94	-7.16291	0	0	2.13873	78.8235
0	0.465524	0	0	0.546231	1.0108	-31.5431	-0.079129	0.00617451	0.0151344	-13.9635	-1.31E-15	1.42244	0	0	0.0415041	8.46121	-18.4505	-7.20785	283.038	403.566	637.567	427.586	427.586	427.586	14.7477	-29.399	4.94919	-35.4589	440.871	301.167	204.096	204.096	204.096	-29.4391	1.0343	-15.3507	29.7451	-12.1782	8.79112	1.52941	0.884278	2.89157	-297.31	163.157	-8.07172	0	0	1.46074	79.6917
0	1.83271	0	0	2.14582	1.00265	-31.3348	-0.0784823	0.00840735	-0.00281498	-12.6825	1.31E-15	2.0711	0	0	0.0329387	8.50318	-20.6765	-6.32622	296.911	403.729	642.757	427.808	427.808	427.808	15.2601	-32.5577	5.80304	-9.73174	444.075	298.474	204.096	204.096	204.096	-32.5959	1.27836	-16.0562	31.8913	-12.0737	8.0723	1.31008	0.785665	2.74506	-205.131	172.558	-9.00432	0	0	0.845243	80.1878
0	3.02147	0	0	3.53347	0.997936	-31.2137	-0.0856003	0.00866079	-0.0139359	-12.657	4.90E-16	2.05086	0	0	0.0288889	8.42237	-22.8085	-5.09876	310.423	403.982	648.958	428.264	428.264	428.264	15.7576	-35.7707	6.60247	16.3137	447.333	295.451	204.096	204.096	204.096	-35.8234	1.42293	-16.7477	33.7335	-11.9381	6.92842	0.985246	0.652403	2.54699	-103.616	180.473	-10.0702	0	0	0.338785	80.3204
0	4.04839	0	0	4.73481	0.997725	-31.2082	-0.0972793	0.00675288	-0.0176264	-13.369	2.61E-15	1.39861	0	0	0.0267918	8.2461	-24.8337	-3.63124	323.348	404.36	656.021	428.758	428.758	428.758	16.2333	-39.0355	7.376	42.6426	450.621	292.173	204.096	204.096	204.096	-39.1166	1.4982	-17.422	35.3515	-11.8349	5.46278	0.601378	0.509426	2.3202	4.11576	183.128	-11.0689	0	0	-0.0549459	80.1048
0	4.93567	0	0	5.77957	1.00164	-31.3088	-0.10924	0.00225803	-0.0146114	-14.087	-3.27E-16	0.185715	0	0	0.0243622	8.01638	-26.7356	-2.06195	335.447	404.886	663.728	429.154	429.154	429.154	16.6708	-42.3571	8.14419	69.2616	453.915	288.7	204.096	204.096	204.096	-42.4777	1.52915	-18.0674	36.8269	-11.817	3.83058	0.209366	0.374257	2.08697	113.358	175.675	-11.3271	0	0	-0.356125	79.5533
0	5.70024	0	0	6.68783	1.00816	-31.4757	-0.118031	-0.00451947	-0.00663341	-14.1606	-1.63E-15	-1.40714	0	0	0.020462	7.78277	-28.4912	-0.544355	346.482	405.555	671.81	429.375	429.376	429.375	17.0484	-45.7384	8.9107	96.1997	457.183	285.069	204.096	204.096	204.096	-45.9078	1.52851	-18.6641	38.2206	-11.9173	2.21321	-0.144966	0.258806	1.86655	217.821	155.416	-10.4196	0	0	-0.592623	78.6682
0	6.34466	0	0	7.45923	1.0151	-31.6528	-0.122353	-0.0127704	0.00390107	-13.257	0	-3.13763	0	0	0.0152329	7.59452	-30.071	0.773468	356.236	406.332	679.976	429.402	429.402	429.402	17.3452	-49.1714	9.65879	123.49	460.392	281.29	204.096	204.096	204.096	-49.3983	1.4944	-19.1865	39.5616	-12.144	0.788724	-0.420961	0.171705	1.67354	308.933	123.106	-8.10314	0	0	-0.774981	77.4392
0	6.85287	0	0	8.06888	1.02009	-31.7798	-0.123612	-0.021095	0.0144565	-11.4795	1.31E-15	-4.71358	0	0	0.00978371	7.49248	-31.4422	1.77004	364.535	407.161	687.934	429.245	429.245	429.245	17.5469	-52.6319	10.354	151.158	463.509	277.356	204.096	204.096	204.096	-52.9257	1.41271	-19.6076	40.8458	-12.4816	-0.297333	-0.587471	0.120938	1.5182	377.711	83.5361	-4.61296	0	0	-0.887896	75.8463
0	7.19235	0	0	8.47155	1.021	-31.803	-0.125057	-0.0280559	0.0224871	-9.27871	0	-5.87096	0	0	0.00546462	7.50183	-32.5721	2.3675	371.265	407.976	695.43	428.934	428.934	428.934	17.65	-56.0818	10.9521	179.214	466.503	273.249	204.096	204.096	204.096	-56.4527	1.26278	-19.9038	42.0413	-12.8965	-0.955404	-0.62927	0.111221	1.406	418.214	43.1235	-0.144435	0	0	-0.902907	73.8635
0	7.32097	0	0	8.61184	1.01617	-31.6802	-0.130265	-0.0325153	0.0261	-7.24564	6.53E-16	-6.42953	0	0	0.00299596	7.62732	-33.4323	2.54034	376.376	408.72	702.266	428.5	428.5	428.5	17.6643	-59.4736	11.41	207.658	469.352	268.96	204.096	204.096	204.096	-59.9327	1.02436	-20.0604	43.0966	-13.343	-1.16467	-0.551977	0.140057	1.33676	429.602	7.64775	5.06972	0	0	-0.804577	71.4637
0	7.19539	0	0	8.43649	1.00443	-31.3803	-0.142034	-0.0338871	0.0233798	-5.92662	-1.63E-15	-6.32779	0	0	0.00184629	7.85211	-34.0017	2.31434	379.879	409.356	708.314	427.966	427.967	427.967	17.6106	-62.7584	11.6953	236.473	472.042	264.506	204.096	204.096	204.096	-63.316	0.683577	-20.0746	43.9491	-13.7712	-0.971986	-0.387121	0.199082	1.30884	418.643	-19.2779	10.8299	0	0	-0.610897	68.6231
0	6.77884	0	0	7.90522	0.985034	-30.8808	-0.161709	-0.0316246	0.0123501	-5.69134	-3.59E-15	-5.57189	0	0	0.000123564	8.14134	-34.268	1.7554	381.832	409.866	713.504	427.352	427.352	427.352	17.5168	-65.892	11.7943	265.627	474.565	259.945	204.096	204.096	204.096	-66.5567	0.237382	-19.9567	44.5342	-14.133	-0.47685	-0.184243	0.276072	1.32149	397.725	-36.0036	16.3797	0	0	-0.361169	65.3247
0	6.04715	0	0	6.99872	0.957581	-30.1648	-0.188926	-0.0254023	-0.00932316	-6.66968	2.29E-15	-4.24514	0	0	-0.00482664	8.44942	-34.2282	0.953125	382.324	410.255	717.82	426.675	426.675	426.675	17.4111	-68.8393	11.7154	295.057	476.92	255.38	204.096	204.096	204.096	-69.6163	-0.303573	-19.7282	44.7938	-14.3863	0.192322	0.00111114	0.352417	1.37173	381.46	-43.5784	20.5943	0	0	-0.0877869	61.5627
0	4.99261	0	0	5.72292	0.922033	-29.2221	-0.221608	-0.0149008	-0.0441737	-8.74394	2.12E-15	-2.46588	0	0	-0.0153342	8.72945	-33.8873	0.00367147	381.454	410.538	721.267	425.963	425.963	425.963	17.315	-71.5764	11.4892	324.657	479.102	250.963	204.096	204.096	204.096	-72.4664	-0.913357	-19.418	44.6848	-14.4988	0.905345	0.124275	0.411536	1.45769	382.149	-43.7785	22.2018	0	0	0.20674	57.3481
0	3.62633	0	0	4.10986	0.878817	-28.0521	-0.256334	-0.000478344	-0.0942702	-11.5907	2.04E-15	-0.427944	0	0	-0.0321175	8.94179	-33.2586	-1.00313	379.325	410.743	723.865	425.272	425.272	425.272	17.2359	-74.0915	11.1649	354.259	481.103	246.876	204.096	204.096	204.096	-75.0892	-1.55115	-19.0574	44.1869	-14.4507	1.55263	0.161324	0.439996	1.57253	406.569	-38.9893	20.48	0	0	0.544763	52.7145
0	1.97944	0	0	2.21519	0.828897	-26.6682	-0.288585	0.0167503	-0.160544	-14.7046	-5.81E-15	1.62557	0	0	-0.0533596	9.05996	-32.3641	-1.9905	376.048	410.906	725.635	424.693	424.693	424.693	17.1641	-76.3835	10.8019	383.62	482.901	243.318	204.096	204.096	204.096	-77.4766	-2.1647	-18.6739	43.3083	-14.2361	2.05876	0.11562	0.430301	1.70721	454.406	-32.0161	15.6632	0	0	0.947249	47.7235
0	0.103324	0	0	0.114104	0.773749	-25.0994	-0.313682	0.0350591	-0.241926	-17.4752	-1.06E-14	3.44748	0	0	-0.0747756	9.0732	-31.2362	-2.89504	371.758	411.072	726.609	424.349	424.35	424.349	17.0732	-78.4606	10.4595	412.415	484.455	240.478	204.096	204.096	204.096	-79.629	-2.6972	-18.286	42.0868	-13.8654	2.38533	0.00766102	0.379622	1.84527	520.276	-26.7113	8.84109	0	0	1.41017	42.4683
0	-1.93043	0	0	-2.1033	0.715164	-23.3876	-0.326547	0.0525698	-0.334668	-19.1424	8.90E-15	4.85179	0	0	-0.0903491	8.98575	-29.9207	-3.66386	366.624	411.288	726.839	424.383	424.382	424.382	16.9258	-80.3384	10.1859	440.243	485.71	238.51	204.096	204.096	204.096	-81.5544	-3.0966	-17.9011	40.5882	-13.3658	2.52516	-0.125301	0.291928	1.96889	594.056	-27.286	1.35015	0	0	1.8906	37.0735
0	-4.0337	0	0	-4.33832	0.654917	-21.5799	-0.321981	0.0679494	-0.433047	-18.8477	-6.21E-15	5.78373	0	0	-0.0942482	8.81337	-28.4769	-4.24975	360.87	411.6	726.41	424.92	424.92	424.92	16.6826	-82.0361	10.0097	466.64	486.593	237.5	204.096	204.096	204.096	-83.2663	-3.32479	-17.5155	38.8993	-12.7799	2.48946	-0.25017	0.17494	2.05789	667.257	-37.6742	-6.08574	0	0	2.32576	31.6899
0	-6.11091	0	0	-6.49318	0.594433	-19.7185	-0.295571	0.0802488	-0.529864	-15.8165	-6.53E-15	6.28241	0	0	-0.0832567	8.57835	-26.9765	-4.60819	354.775	412.039	725.448	426.043	426.042	426.043	16.3121	-83.5682	9.93703	491.11	487.028	237.437	204.096	204.096	204.096	-84.7763	-3.36358	-17.1177	37.1183	-12.1625	2.29344	-0.337944	0.0411276	2.09634	732.914	-60.2874	-13.451	0	0	2.64655	26.4854
0	-8.07261	0	0	-8.48285	0.534504	-17.8305	-0.245879	0.0896166	-0.618416	-9.72506	-6.78E-15	6.52065	0	0	-0.0594546	8.3038	-25.4978	-4.69642	348.665	412.611	724.12	427.757	427.757	427.757	15.7964	-84.9353	9.95315	513.152	486.948	238.188	204.096	204.096	204.096	-86.0859	-3.21494	-16.6935	35.3442	-11.5734	1.94364	-0.375256	-0.0953743	2.07354	789.338	-94.431	-21.3339	0	0	2.80346	21.6326
0	-9.84781	0	0	-10.2449	0.475246	-15.9233	-0.176555	0.0968264	-0.693404	-1.05274	-2.21E-15	6.72085	0	0	-0.0303421	8.00875	-24.118	-4.47634	342.887	413.292	722.613	429.982	429.982	429.982	15.1333	-86.1173	10.03	532.302	486.303	239.482	204.096	204.096	204.096	-87.1788	-2.89625	-16.2296	33.6661	-11.0697	1.43159	-0.365746	-0.218915	1.99015	839.686	-135.668	-30.1404	0	0	2.7769	17.2964
0	-11.3896	0	0	-11.7427	0.416284	-13.989	-0.096288	0.102606	-0.75165	8.87206	-6.13E-16	7.06197	0	0	-0.0056935	7.70505	-22.9041	-3.92131	337.78	414.029	721.118	432.562	432.562	432.562	14.3341	-87.0753	10.1345	548.154	485.07	240.937	204.096	204.096	204.096	-88.0225	-2.43406	-15.7172	32.155	-10.6976	0.735847	-0.331093	-0.315006	1.85685	890.946	-176.83	-39.5617	0	0	2.58242	13.6217
0	-12.6721	0	0	-12.9609	0.357147	-12.0157	-0.0164388	0.107777	-0.791505	18.1911	8.98E-16	7.69131	0	0	0.00659725	7.39657	-21.9037	-3.02684	333.627	414.749	719.804	435.288	435.288	435.288	13.4207	-87.7621	10.2349	560.391	483.256	242.111	204.096	204.096	204.096	-88.5775	-1.86016	-15.1523	30.8568	-10.4856	-0.167045	-0.309838	-0.373907	1.6897	952.302	-209.358	-48.6469	0	0	2.2683	10.7219
0	-13.6815	0	0	-13.897	0.297772	-10.005	0.0511766	0.112476	-0.812655	24.9362	2.82E-15	8.66236	0	0	0.0035139	7.08119	-21.1388	-1.82284	330.616	415.37	718.791	437.934	437.934	437.934	12.4246	-88.1376	10.3025	568.79	480.893	242.579	204.096	204.096	204.096	-88.813	-1.21195	-14.5352	29.788	-10.4413	-1.28486	-0.349552	-0.39254	1.50621	1031.86	-226.394	-56.1263	0	0	1.90291	8.66787
0	-14.4057	0	0	-14.5501	0.23903	-7.99087	0.0959656	0.116289	-0.815456	27.4559	4.57E-15	9.97927	0	0	-0.0124059	6.75511	-20.603	-0.383543	328.8	415.818	718.127	440.301	440.301	440.301	11.3878	-88.1849	10.3109	573.223	478.038	242.004	204.096	204.096	204.096	-88.7218	-0.535964	-13.8706	28.9358	-10.5519	-2.58997	-0.490772	-0.374527	1.32274	1131.78	-224.953	-60.7637	0	0	1.55661	7.47767
0	-14.8256	0	0	-14.9107	0.183115	-6.05495	0.109744	0.118578	-0.799577	24.7731	-2.45E-15	11.6392	0	0	-0.0333587	6.4175	-20.2642	1.17143	328.084	416.035	717.77	442.246	442.246	442.246	10.3642	-87.9224	10.2334	573.659	474.768	240.204	204.096	204.096	204.096	-88.3327	0.108477	-13.169	28.2619	-10.7868	-4.00689	-0.733616	-0.322797	1.15032	1239.43	-204.793	-61.4607	0	0	1.2864	7.11206
0	-14.9091	0	0	-14.9528	0.133608	-4.32909	0.0888005	0.119597	-0.763506	16.9321	2.78E-15	13.6958	0	0	-0.0470785	6.07311	-20.0704	2.69106	328.235	415.984	717.589	443.701	443.701	443.701	9.41929	-87.4103	10.0436	570.162	471.184	237.191	204.096	204.096	204.096	-87.7154	0.65049	-12.449	27.7103	-11.1026	-5.41799	-1.03936	-0.23791	0.997442	1329.63	-166.524	-57.4861	0	0	1.14103	7.47729
0	-14.6142	0	0	-14.6344	0.0951415	-2.98249	0.0363711	0.120431	-0.705257	5.22069	-1.14E-15	16.1465	0	0	-0.0390931	5.73225	-19.9604	4.01819	328.927	415.649	717.378	444.678	444.678	444.678	8.62416	-86.7466	9.72173	562.906	467.411	233.18	204.096	204.096	204.096	-86.9748	1.01757	-11.7406	27.2171	-11.4485	-6.68428	-1.33994	-0.120466	0.873554	1371.23	-111.452	-49.0804	0	0	1.142	8.43874
0	-13.9003	0	0	-13.9107	0.0726706	-2.19423	-0.0368612	0.122175	-0.624043	-8.00475	-1.63E-16	18.765	0	0	0.000954699	5.40838	-19.8747	5.01792	329.795	415.041	716.888	445.248	445.248	445.248	8.04203	-86.0497	9.26637	552.189	463.6	228.541	204.096	204.096	204.096	-86.2323	1.15492	-11.0846	26.7225	-11.772	-7.67317	-1.55858	0.0235019	0.784565	1336.98	-42.1586	-38.034	0	0	1.24941	9.84289
0	-12.7482	0	0	-12.757	0.0704244	-2.11538	-0.115316	0.124547	-0.521595	-19.9597	-9.80E-16	21.0137	0	0	0.0704279	5.11405	-19.7655	5.60211	330.503	414.199	715.876	445.515	445.515	445.515	7.70978	-85.4318	8.70593	538.429	459.914	223.715	204.096	204.096	204.096	-85.5984	1.04861	-10.5259	26.1805	-12.0239	-8.28555	-1.63039	0.181134	0.736713	1211.33	36.1576	-27.3123	0	0	1.35034	11.5416
0	-11.1782	0	0	-11.1921	0.0907936	-2.83005	-0.18352	0.12522	-0.402874	-28.3479	-5.88E-15	22.1766	0	0	0.149741	4.85638	-19.6034	5.74516	330.793	413.189	714.161	445.578	445.578	445.577	7.62124	-84.9704	8.10333	522.151	456.505	219.107	204.096	204.096	204.096	-85.1447	0.740884	-10.1022	25.5668	-12.1641	-8.47664	-1.53311	0.328872	0.732641	997.726	114.491	-19.7369	0	0	1.30393	13.4109
0	-9.2599	0	0	-9.28658	0.133488	-4.32489	-0.231581	0.120785	-0.275619	-32.1747	-5.88E-15	21.6829	0	0	0.21083	4.63451	-19.3817	5.4874	330.518	412.092	711.654	445.497	445.497	445.497	7.72266	-84.6894	7.5456	503.95	453.488	215.008	204.096	204.096	204.096	-84.8867	0.325639	-9.83225	24.8839	-12.1655	-8.26276	-1.27982	0.443133	0.773983	713.842	182.595	-16.5694	0	0	1.01969	15.3619
0	-7.10367	0	0	-7.14955	0.195255	-6.47661	-0.257758	0.109259	-0.149778	-31.9806	-1.96E-15	19.4515	0	0	0.23432	4.43956	-19.117	4.92905	329.653	410.999	708.381	445.285	445.285	445.285	7.92618	-84.5602	7.12074	484.446	450.917	211.552	204.096	204.096	204.096	-84.7859	-0.0776286	-9.71078	24.1633	-12.0168	-7.71794	-0.899706	0.513668	0.853583	385.993	232.677	-17.0887	0	0	0.519414	17.3445
0	-4.83616	0	0	-4.89748	0.270297	-9.06576	-0.266011	0.0913819	-0.0379526	-29.2821	-5.06E-15	15.9252	0	0	0.220096	4.25573	-18.8444	4.21717	328.292	409.986	704.468	444.897	444.898	444.897	8.13756	-84.5204	6.89228	464.24	448.795	208.744	204.096	204.096	204.096	-84.7704	-0.360706	-9.71361	23.4614	-11.7218	-6.96689	-0.457773	0.542512	0.96158	55.7088	260.954	-19.4302	0	0	-0.0420769	19.3438
0	-2.56846	0	0	-2.62415	0.351342	-11.8204	-0.261303	0.0704347	0.0476062	-25.6487	-1.63E-16	11.8571	0	0	0.182953	4.06369	-18.6094	3.52083	326.608	409.111	700.112	444.257	444.257	444.257	8.28452	-84.5028	6.88417	443.863	447.084	206.512	204.096	204.096	204.096	-84.7658	-0.456331	-9.80793	22.8494	-11.2954	-6.1657	-0.046068	0.538598	1.08378	-225.342	268.249	-21.7158	0	0	-0.44878	21.3722
0	-0.375143	0	0	-0.387457	0.431023	-14.4758	-0.247267	0.0509374	0.0998574	-22.1082	-4.00E-15	8.0205	0	0	0.140634	3.84597	-18.4558	2.99566	324.797	408.41	695.529	443.28	443.28	443.28	8.33122	-84.4575	7.08158	423.725	445.728	204.754	204.096	204.096	204.096	-84.7183	-0.347778	-9.96172	22.4015	-10.7605	-5.4694	0.241984	0.515564	1.20449	-409.637	261.232	-23.0064	0	0	-0.561219	23.4553
0	1.70698	0	0	1.78336	0.503227	-16.8286	-0.226724	0.0368278	0.119274	-19.0899	-2.78E-15	4.97705	0	0	0.104896	3.59292	-18.4145	2.74681	323.005	407.902	690.902	441.905	441.904	441.905	8.27562	-84.3581	7.44211	404.082	444.67	203.367	204.096	204.096	204.096	-84.6021	-0.0597675	-10.1479	22.182	-10.1463	-4.99479	0.347066	0.485489	1.31275	-470.118	249.736	-23.4479	0	0	-0.417055	25.6141
0	3.66609	0	0	3.87231	0.564153	-18.7699	-0.203479	0.0296694	0.111779	-16.7405	1.27E-15	2.93425	0	0	0.0796683	3.30691	-18.4941	2.80421	321.271	407.603	686.35	440.119	440.119	440.119	8.13658	-84.1979	7.91063	385.035	443.863	202.251	204.096	204.096	204.096	-84.4131	0.359819	-10.3446	22.2344	-9.48899	-4.79233	0.258554	0.456711	1.40967	-406.079	242.45	-23.7907	0	0	-0.205131	27.8484
0	5.50162	0	0	5.86687	0.612888	-20.2913	-0.181573	0.0281172	0.086305	-15.0768	5.72E-16	1.76239	0	0	0.0635656	3.00406	-18.6774	3.11703	319.502	407.528	681.906	437.969	437.969	437.969	7.93833	-83.9823	8.43334	366.558	443.274	201.316	204.096	204.096	204.096	-84.1607	0.859506	-10.5342	22.5729	-8.83084	-4.8351	0.0217873	0.428569	1.50358	-244.233	241.835	-24.5687	0	0	-0.133039	30.128
0	7.21479	0	0	7.75584	0.651232	-21.4678	-0.163904	0.0292288	0.0527756	-14.0423	-4.19E-15	1.17841	0	0	0.0536497	2.71259	-18.923	3.56868	317.481	407.698	677.522	435.555	435.555	435.555	7.69796	-83.7227	8.96913	348.536	442.881	200.486	204.096	204.096	204.096	-83.8592	1.39995	-10.7018	23.1773	-8.21777	-5.02774	-0.271001	0.391947	1.60673	-32.5242	243.471	-25.7232	0	0	-0.282082	32.395
0	8.80466	0	0	9.53113	0.682766	-22.4214	-0.152097	0.0297876	0.0201591	-13.5897	-3.70E-15	0.883164	0	0	0.0476278	2.46818	-19.1721	4.00795	314.922	408.119	673.106	433.015	433.016	433.016	7.42036	-83.4312	9.49574	330.815	442.661	199.703	204.096	204.096	204.096	-83.5227	1.96187	-10.8362	23.9916	-7.69407	-5.23264	-0.51327	0.335649	1.73093	174.751	238.999	-26.637	0	0	-0.558528	34.5746
0	10.2693	0	0	11.1906	0.711472	-23.2782	-0.14585	0.0276041	-0.00462964	-13.6081	1.84E-15	0.670009	0	0	0.0439158	2.30625	-19.3579	4.28836	311.541	408.785	668.549	430.509	430.509	430.509	7.1008	-83.1187	10.0097	313.247	442.59	198.932	204.096	204.096	204.096	-83.1622	2.54456	-10.9313	24.9266	-7.29517	-5.30722	-0.612529	0.253746	1.88015	329.972	221.427	-26.5664	0	0	-0.768694	36.589
0	11.6086	0	0	12.7381	0.740441	-24.1318	-0.143635	0.0218807	-0.0181779	-13.9453	3.19E-15	0.434583	0	0	0.0413934	2.25275	-19.4152	4.30633	307.117	409.666	663.78	428.191	428.191	428.19	6.73262	-82.794	10.5199	295.721	442.64	198.158	204.096	204.096	204.096	-82.7867	3.157	-10.9875	25.8666	-7.04077	-5.14384	-0.521172	0.152283	2.05531	404.732	188.851	-24.8829	0	0	-0.760562	38.3676
0	12.8264	0	0	14.1813	0.771083	-25.0225	-0.143799	0.0130771	-0.0209005	-14.4641	-1.61E-15	0.146075	0	0	0.0393259	2.31602	-19.2898	4.02766	301.541	410.718	658.786	426.203	426.203	426.203	6.31596	-82.4638	11.0381	278.181	442.779	197.381	204.096	204.096	204.096	-82.4031	3.80623	-11.0114	26.6805	-6.92937	-4.70103	-0.253801	0.0410242	2.24826	395.594	143.359	-21.1689	0	0	-0.528283	39.8538
0	13.9308	0	0	15.5284	0.803027	-25.9375	-0.144725	0.00272682	-0.0163232	-15.0113	-3.37E-15	-0.16678	0	0	0.0372111	2.48327	-18.9451	3.49362	294.831	411.884	653.629	424.669	424.669	424.669	5.8632	-82.1336	11.5706	260.62	442.982	196.61	204.096	204.096	204.096	-82.0184	4.48833	-11.015	27.2405	-6.93857	-4.01401	0.108225	-0.0639358	2.44418	324.605	90.9069	-15.5309	0	0	-0.210601	41.0107
0	14.9328	0	0	16.7842	0.834594	-26.8279	-0.145513	-0.00757761	-0.00916184	-15.4718	-2.65E-16	-0.496055	0	0	0.0347553	2.72365	-18.3669	2.80286	287.103	413.095	648.432	423.681	423.681	423.681	5.39938	-81.8077	12.1138	243.068	443.228	195.855	204.096	204.096	204.096	-81.6387	5.18483	-11.0133	27.4426	-7.03045	-3.17818	0.458944	-0.152255	2.61955	225.813	37.1604	-8.64885	0	0	0.0282712	41.8253
0	15.8437	0	0	17.9485	0.86353	-27.632	-0.145843	-0.0163862	-0.00314323	-15.7542	1.40E-15	-0.842848	0	0	0.0318035	2.99689	-17.5637	2.0786	278.528	414.27	643.351	423.292	423.292	423.292	4.95795	-81.4893	12.6528	225.567	443.501	195.129	204.096	204.096	204.096	-81.2698	5.86486	-11.0208	27.2252	-7.16115	-2.31515	0.711229	-0.217206	2.75106	131.118	-12.8764	-1.7907	0	0	0.113831	42.3096
0	16.6725	0	0	19.0158	0.887677	-28.2941	-0.145883	-0.0230419	-0.000696576	-15.7926	3.56E-15	-1.25322	0	0	0.0282726	3.26358	-16.5616	1.43507	269.285	415.323	638.541	423.507	423.507	423.507	4.57421	-81.1804	13.1647	208.152	443.791	194.444	204.096	204.096	204.096	-80.9156	6.4908	-11.0488	26.5774	-7.29054	-1.53747	0.819499	-0.254256	2.82013	63.2015	-55.0175	3.60918	0	0	0.0885377	42.496
0	17.4237	0	0	19.9758	0.905441	-28.7759	-0.146232	-0.0272599	-0.00237289	-15.5584	2.60E-15	-1.75032	0	0	0.0242861	3.49309	-15.3968	0.953795	259.519	416.17	634.132	424.274	424.274	424.274	4.27836	-80.8804	13.6219	190.843	444.09	193.808	204.096	204.096	204.096	-80.5774	7.02531	-11.1028	25.5352	-7.38961	-0.924775	0.786027	-0.261478	2.82314	31.6722	-86.059	6.49764	0	0	0.0532617	42.4268
0	18.0964	0	0	20.8149	0.915992	-29.0601	-0.14758	-0.0292742	-0.00775043	-15.0427	3.19E-15	-2.34112	0	0	0.0200651	3.66677	-14.1058	0.674413	249.318	416.749	630.215	425.487	425.487	425.487	4.09054	-80.5856	13.9966	173.638	444.393	193.231	204.096	204.096	204.096	-80.2526	7.43719	-11.1814	24.1693	-7.44381	-0.51663	0.642917	-0.239503	2.77262	36.6255	-103.864	6.51024	0	0	0.0929207	42.1435
0	18.6827	0	0	21.517	0.919304	-29.149	-0.150484	-0.0291374	-0.0158697	-14.2546	-2.86E-15	-2.95223	0	0	0.0158559	3.77749	-12.7187	0.596889	238.712	417.018	626.852	426.994	426.994	426.994	4.01851	-80.2872	14.2642	156.521	444.689	192.722	204.096	204.096	204.096	-79.9332	7.70537	-11.2762	22.5675	-7.4529	-0.31743	0.433944	-0.194366	2.69352	71.6004	-107.635	3.85395	0	0	0.236477	41.6782
0	19.1686	0	0	22.0641	0.916061	-29.0619	-0.155104	-0.0272341	-0.0255576	-13.212	3.92E-15	-3.50081	0	0	0.0117754	3.82739	-11.2552	0.690083	227.683	416.964	624.078	428.619	428.619	428.619	4.05811	-79.9707	14.4062	139.457	444.972	192.293	204.096	204.096	204.096	-79.6054	7.82052	-11.3739	20.8196	-7.42782	-0.305816	0.200583	-0.136383	2.61629	126.353	-98.5282	-0.658827	0	0	0.458364	41.0497
0	19.5333	0	0	22.4366	0.907447	-28.8301	-0.161153	-0.0241345	-0.0353663	-11.9434	-4.49E-15	-3.90689	0	0	0.0078667	3.82508	-9.72546	0.902115	216.179	416.597	621.92	430.194	430.194	430.194	4.19595	-79.6152	14.4109	122.407	445.233	191.958	204.096	204.096	204.096	-79.2486	7.78431	-11.4586	19.0049	-7.38547	-0.443332	-0.0174493	-0.0753687	2.56303	187.007	-78.7003	-5.89803	0	0	0.696342	40.2661
0	19.7521	0	0	22.6135	0.894853	-28.4893	-0.168065	-0.0208519	-0.0436537	-10.5013	-3.51E-15	-4.14088	0	0	0.00423213	3.7827	-8.133	1.17194	204.147	415.948	620.403	431.582	431.582	431.582	4.41349	-79.1939	14.273	105.327	445.466	191.732	204.096	204.096	204.096	-78.8359	7.60649	-11.5142	17.1849	-7.34361	-0.682721	-0.185038	-0.0204578	2.54287	238.042	-51.4593	-10.5924	0	0	0.880241	39.3298
0	19.7978	0	0	22.573	0.879529	-28.0716	-0.175177	-0.0183016	-0.048959	-8.96058	2.45E-15	-4.18525	0	0	0.00106895	3.71362	-6.47876	1.44083	191.554	415.057	619.557	432.691	432.691	432.691	4.6916	-78.6758	13.9921	88.1798	445.668	191.631	204.096	204.096	204.096	-78.3358	7.30088	-11.5274	15.4009	-7.31809	-0.975155	-0.276824	0.0182859	2.5526	265.989	-21.3846	-13.6223	0	0	0.960266	38.2434
0	19.6448	0	0	22.2935	0.8623	-27.598	-0.18176	-0.0169396	-0.0504923	-7.3932	-4.49E-15	-4.00845	0	0	-0.00140712	3.63108	-4.76504	1.66228	178.415	413.978	619.411	433.483	433.483	433.483	5.01469	-78.028	13.571	70.9427	445.835	191.669	204.096	204.096	204.096	-77.7147	6.88126	-11.49	13.6752	-7.3228	-1.27602	-0.279584	0.0371882	2.58552	262.501	8.17307	-14.5052	0	0	0.920056	37.0151
0	19.2704	0	0	21.7554	0.843437	-27.0749	-0.18714	-0.0167084	-0.0480859	-5.85517	-1.31E-15	-3.56318	0	0	-0.00306067	3.54809	-2.9978	1.80925	164.799	412.768	619.996	433.969	433.969	433.969	5.37277	-77.2173	13.015	53.61	445.966	191.854	204.096	204.096	204.096	-76.9386	6.35924	-11.3997	12.0142	-7.37141	-1.55037	-0.186076	0.0388453	2.63302	223.569	34.5855	-13.2021	0	0	0.765622	35.6611
0	18.6568	0	0	20.9427	0.822675	-26.4933	-0.190597	-0.0170212	-0.0423192	-4.35788	-5.72E-16	-2.79072	0	0	-0.00389555	3.4775	-1.18696	1.87849	150.837	411.489	621.333	434.196	434.196	434.196	5.76182	-76.213	12.3322	36.1947	446.059	192.192	204.096	204.096	204.096	-75.9758	5.74421	-11.2617	10.4109	-7.47779	-1.77952	-0.00888154	0.032451	2.6864	153.075	56.5421	-10.1405	0	0	0.526121	34.2049
0	17.7915	0	0	19.8451	0.799368	-25.8334	-0.191452	-0.0169807	-0.0344928	-2.87173	-5.15E-15	-1.646	0	0	-0.00403663	3.43169	0.654728	1.88906	136.707	410.203	623.429	434.242	434.242	434.242	6.18207	-74.9879	11.5356	18.7246	446.118	192.677	204.096	204.096	204.096	-74.7984	5.04548	-11.0882	8.8473	-7.65391	-1.96518	0.220358	0.027476	2.73262	61.6692	73.1653	-5.99425	0	0	0.240122	32.6749
0	16.666	0	0	18.4588	0.772759	-25.0709	-0.189132	-0.0158346	-0.0261429	-1.34117	-8.47E-16	-0.141673	0	0	-0.0036064	3.42195	2.51323	1.87445	122.616	408.966	626.271	434.207	434.207	434.207	6.63504	-73.5193	10.6448	1.2353	446.148	193.291	204.096	204.096	204.096	-73.3828	4.27559	-10.8973	7.29847	-7.90717	-2.1285	0.46187	0.0283618	2.75635	-37.55	83.3535	-1.45318	0	0	-0.0603634	31.1007
0	15.2747	0	0	16.7859	0.742258	-24.185	-0.183533	-0.0130302	-0.0187693	0.261815	-3.19E-15	1.6515	0	0	-0.00268831	3.45751	4.3743	1.87166	108.769	407.825	629.818	434.201	434.201	434.201	7.12027	-71.7889	9.68649	-16.2387	446.161	194.003	204.096	204.096	204.096	-71.7095	3.45342	-10.7109	5.73773	-8.23806	-2.30272	0.682388	0.0365291	2.74665	-133.671	86.9198	2.82488	0	0	-0.356839	29.5107
0	13.6136	0	0	14.8337	0.707689	-23.1659	-0.174839	-0.00850044	-0.013675	1.93293	3.76E-15	3.58531	0	0	-0.00112422	3.54455	6.22388	1.91118	95.3571	406.809	634.002	434.334	434.334	434.334	7.63335	-69.7829	8.69465	-33.6722	446.171	194.769	204.096	204.096	204.096	-69.7631	2.60601	-10.5519	4.14193	-8.63926	-2.52276	0.860053	0.0488643	2.69652	-219.731	83.9852	6.35929	0	0	-0.640293	27.931
0	11.6794	0	0	12.613	0.669427	-22.0196	-0.163796	-0.00253732	-0.0119308	3.57858	-3.27E-15	5.45797	0	0	0.00134189	3.68522	8.04766	2.01035	82.5423	405.933	638.733	434.705	434.705	434.705	8.16526	-67.4911	7.70812	-51.0559	446.195	195.538	204.096	204.096	204.096	-67.5317	1.76791	-10.4416	2.49617	-9.09652	-2.81575	0.989112	0.0661287	2.60839	-293.846	76.2658	8.84641	0	0	-0.907311	26.385
0	9.4708	0	0	10.1358	0.628432	-20.7705	-0.151764	0.00431778	-0.0143016	4.98737	4.25E-15	7.03484	0	0	0.00469743	3.87674	9.83017	2.17166	70.4589	405.195	643.902	435.39	435.39	435.39	8.70378	-64.9066	6.76708	-68.401	446.254	196.253	204.096	204.096	204.096	-65.006	0.978471	-10.3973	0.797053	-9.5891	-3.19558	1.07621	0.0859812	2.48735	-358.027	65.5362	10.0817	0	0	-1.15699	24.8962
0	6.98953	0	0	7.41532	0.58615	-19.4601	-0.140837	0.0111491	-0.0209409	5.80811	-6.53E-16	8.05232	0	0	0.00803564	4.11149	11.5537	2.38524	59.2227	404.58	649.391	436.434	436.434	436.434	9.23541	-62.0263	5.90811	-85.7391	446.364	196.873	204.096	204.096	204.096	-62.18	0.277174	-10.4305	-0.945768	-10.0924	-3.66172	1.13712	0.108892	2.33989	-417.451	53.6763	10.0417	0	0	-1.39153	23.49
0	4.24465	0	0	4.46714	0.544288	-18.1416	-0.133619	0.0168811	-0.0317254	5.58542	2.61E-15	8.26499	0	0	0.00892967	4.3777	13.1973	2.63404	48.9424	404.067	655.071	437.849	437.849	437.849	9.74719	-58.8521	5.15902	-103.115	446.536	197.376	204.096	204.096	204.096	-59.0529	-0.301794	-10.5439	-2.70916	-10.5801	-4.20168	1.18834	0.131188	2.17246	-477.336	41.3008	8.79415	0	0	-1.60963	22.1962
0	1.25738	0	0	1.31395	0.504553	-16.8713	-0.13266	0.020501	-0.0460966	3.85761	6.53E-16	7.504	0	0	0.00343865	4.6609	14.7365	2.8991	39.7302	403.629	660.804	439.612	439.612	439.612	10.2269	-55.3949	4.53396	-120.571	446.772	197.783	204.096	204.096	204.096	-55.6325	-0.734918	-10.7299	-4.45745	-11.0274	-4.7948	1.24321	0.146716	1.98773	-541.824	27.7968	6.5306	0	0	-1.803	21.0514
0	-1.93427	0	0	-2.00926	0.468388	-15.7001	-0.139925	0.0213349	-0.0634634	0.267956	1.96E-15	5.74844	0	0	-0.0129718	4.94583	16.1434	3.16337	31.7079	403.24	666.437	441.668	441.668	441.668	10.6623	-51.6784	4.02984	-138.13	447.055	198.159	204.096	204.096	204.096	-51.94	-1.01397	-10.9683	-6.1445	-11.4148	-5.41577	1.30781	0.148334	1.79169	-611.985	11.7517	3.56743	0	0	-1.9486	20.0986
0	-5.27235	0	0	-5.45046	0.436819	-14.6666	-0.156606	0.0196295	-0.0831195	-5.35807	4.74E-15	3.2116	0	0	-0.0437449	5.21821	17.3877	3.41312	25.0047	402.87	671.805	443.934	443.934	443.934	11.0395	-47.7419	3.62554	-155.773	447.348	198.623	204.096	204.096	204.096	-48.0135	-1.14915	-11.2271	-7.71729	-11.7308	-6.03674	1.38224	0.130049	1.58888	-686.16	-7.78377	0.298711	0	0	-2.01152	19.3869
0	-8.67816	0	0	-8.93797	0.410405	-13.7943	-0.182792	0.0161715	-0.104495	-12.9332	-1.63E-16	0.293237	0	0	-0.0887202	5.46593	18.4392	3.6373	19.7497	402.492	676.73	446.315	446.315	446.315	11.3424	-43.6429	3.28366	-173.421	447.6	199.332	204.096	204.096	204.096	-43.911	-1.17034	-11.4648	-9.1208	-11.9735	-6.62816	1.4593	0.0897715	1.39014	-759.279	-30.9237	-2.77684	0	0	-1.95159	18.968
0	-12.0549	0	0	-12.3817	0.389313	-13.093	-0.2171	0.0126258	-0.126493	-22.0547	5.88E-15	-2.44407	0	0	-0.142521	5.67955	19.2705	3.82519	16.0579	402.079	681.029	448.713	448.713	448.713	11.5529	-39.4554	2.95475	-190.923	447.751	200.474	204.096	204.096	204.096	-39.7098	-1.126	-11.6359	-10.3042	-12.1494	-7.15829	1.53058	0.031711	1.2039	-825.685	-55.6551	-5.17935	0	0	-1.74377	18.8927
0	-15.2939	0	0	-15.6786	0.373474	-12.5636	-0.25688	0.0106234	-0.147535	-32.0553	6.53E-15	-4.46455	0	0	-0.195019	5.85206	19.8598	3.96387	14.0158	401.605	684.525	451.045	451.045	451.045	11.6536	-35.2667	2.58376	-208.06	447.744	202.241	204.096	204.096	204.096	-35.5029	-1.07883	-11.6993	-11.2271	-12.2712	-7.59259	1.5872	-0.035439	1.03823	-879.781	-79.0608	-6.49546	0	0	-1.39067	19.2048
0	-18.2833	0	0	-18.7216	0.36276	-12.2044	-0.298705	0.0106551	-0.1648	-42.1199	6.53E-15	-5.47023	0	0	-0.234151	5.97818	20.1942	4.03615	13.6667	401.045	687.059	453.25	453.25	453.25	11.631	-31.1705	2.11745	-224.555	447.544	204.805	204.096	204.096	204.096	-31.3917	-1.09815	-11.6253	-11.8645	-12.3542	-7.89385	1.62663	-0.100336	0.896781	-919.812	-98.3017	-6.46175	0	0	-0.929825	19.9359
0	-20.9191	0	0	-21.4102	0.357057	-12.0127	-0.339356	0.0112789	-0.175704	-51.4744	6.53E-15	-5.53229	0	0	-0.250055	6.05394	20.2712	4.02077	15.0041	400.376	688.503	455.3	455.3	455.3	11.4771	-27.2589	1.51215	-240.091	447.133	208.288	204.096	204.096	204.096	-27.4757	-1.24894	-11.3996	-12.2097	-12.4117	-8.02415	1.65054	-0.152651	0.780593	-946.469	-112.223	-4.96984	0	0	-0.417969	21.1009
0	-23.1159	0	0	-23.6619	0.356221	-11.9846	-0.377076	0.0110852	-0.178342	-59.59	1.31E-15	-4.85983	0	0	-0.238457	6.07688	20.0993	3.89501	17.9712	399.586	688.773	457.192	457.192	457.192	11.1875	-23.6143	0.740837	-254.341	446.508	212.743	204.096	204.096	204.096	-23.8417	-1.57966	-11.0213	-12.275	-12.4523	-7.94954	1.66725	-0.180113	0.689602	-964.012	-119.096	-2.16985	0	0	0.0867981	22.6955
0	-24.813	0	0	-25.4176	0.360007	-12.1119	-0.411207	0.0096349	-0.172402	-66.1809	7.84E-15	-3.62313	0	0	-0.200697	6.04717	19.6961	3.63967	22.4705	398.672	687.83	458.944	458.944	458.944	10.7601	-20.3039	-0.200226	-266.991	445.666	218.146	204.096	204.096	204.096	-20.5575	-2.11183	-10.4975	-12.0889	-12.4778	-7.6468	1.68073	-0.176825	0.624153	-976.062	-118.71	1.72072	0	0	0.540835	24.6967
0	-25.9769	0	0	-26.6437	0.368082	-12.383	-0.440412	0.00807175	-0.158495	-71.0117	0	-1.81455	0	0	-0.141885	5.96827	19.0863	3.24437	28.3773	397.645	685.685	460.574	460.574	460.574	10.1962	-17.3779	-1.28812	-277.756	444.594	224.401	204.096	204.096	204.096	-17.6686	-2.83481	-9.84148	-11.6913	-12.4834	-7.11014	1.69181	-0.146978	0.583628	-985.231	-112.239	6.4219	0	0	0.919933	27.0657
0	-26.6011	0	0	-27.333	0.380109	-12.7857	-0.462578	0.00879899	-0.138224	-73.8615	0	0.740636	0	0	-0.0696231	5.84678	18.2979	2.71137	35.5562	396.529	682.398	462.087	462.087	462.087	9.50526	-14.8672	-2.47465	-286.402	443.276	231.36	204.096	204.096	204.096	-15.1978	-3.70718	-9.07216	-11.1267	-12.4589	-6.35554	1.68837	-0.0994776	0.568664	-989.928	-100.586	11.5027	0	0	1.21626	29.7519
0	-26.7062	0	0	-27.5049	0.395891	-13.3121	-0.475754	0.0145068	-0.113618	-74.6109	-7.84E-15	4.23821	0	0	0.00713535	5.69147	17.3587	2.05544	43.8719	395.346	678.077	463.455	463.455	463.455	8.71135	-12.7811	-3.69365	-292.76	441.708	238.847	204.096	204.096	204.096	-13.1455	-4.66483	-8.21876	-10.4362	-12.3917	-5.41958	1.65344	-0.0458315	0.583213	-986.774	-83.5118	16.2014	0	0	1.43615	32.6975
0	-26.3385	0	0	-27.2055	0.415517	-13.9636	-0.478926	0.0259829	-0.0869108	-73.3445	-1.44E-14	8.59868	0	0	0.0795222	5.51199	16.2933	1.30004	53.1968	394.116	672.874	464.61	464.61	464.61	7.85738	-11.1075	-4.8726	-296.734	439.916	246.675	204.096	204.096	204.096	-11.4925	-5.63366	-7.32445	-9.64953	-12.2704	-4.35343	1.57124	0.00428928	0.632299	-972.827	-60.5877	19.7452	0	0	1.60017	35.8412
0	-25.5664	0	0	-26.5043	0.439387	-14.7511	-0.472594	0.0411852	-0.0600513	-70.4416	-6.53E-15	13.3344	0	0	0.140461	5.31817	15.1201	0.471457	63.4135	392.851	666.984	465.437	465.437	465.437	7.00321	-9.81436	-5.94547	-298.297	437.963	254.667	204.096	204.096	204.096	-10.2043	-6.54361	-6.44584	-8.77895	-12.0888	-3.21353	1.43381	0.0438724	0.719311	-947.484	-31.926	21.6381	0	0	1.74007	39.1233
0	-24.4744	0	0	-25.4879	0.46806	-15.6894	-0.459232	0.0565155	-0.0342483	-66.6194	1.50E-14	17.7177	0	0	0.186307	5.12025	13.8497	-0.407103	74.4157	391.559	660.636	465.79	465.79	465.79	6.21579	-8.85565	-6.86284	-297.478	435.943	262.659	204.096	204.096	204.096	-9.2373	-7.3397	-5.64509	-7.81437	-11.8491	-2.05175	1.24599	0.0677804	0.84406	-913.479	1.05894	21.9174	0	0	1.89346	42.489
0	-23.1526	0	0	-24.248	0.502007	-16.7893	-0.443051	0.0690722	-0.00959985	-62.8306	6.53E-16	21.1061	0	0	0.217424	4.92976	12.4842	-1.31939	86.1075	390.245	654.081	465.507	465.507	465.507	5.55642	-8.18128	-7.59591	-294.342	433.955	270.505	204.096	204.096	204.096	-8.54751	-7.9871	-4.97874	-6.72303	-11.565	-0.907765	1.0222	0.0771158	1.0013	-875.531	37.4009	20.8411	0	0	2.09518	45.8915
0	-21.6829	0	0	-22.8671	0.541405	-18.05	-0.427055	0.0772054	0.0141941	-59.819	-7.19E-15	23.0993	0	0	0.236279	4.76017	11.0172	-2.25816	98.3998	388.924	647.577	464.44	464.44	464.44	5.07069	-7.75002	-8.13353	-288.963	432.085	278.067	204.096	204.096	204.096	-8.10063	-8.46924	-4.48829	-5.45325	-11.2615	0.19637	0.782226	0.0780217	1.18418	-836.716	76.0879	18.7696	0	0	2.36636	49.2923
0	-20.129	0	0	-21.406	0.585991	-19.4552	-0.411663	0.0800154	0.0381197	-57.8454	5.23E-15	23.5473	0	0	0.245097	4.62724	9.43702	-3.22473	111.206	387.617	641.375	462.49	462.49	462.49	4.78346	-7.53931	-8.47518	-281.403	430.392	285.213	204.096	204.096	204.096	-7.87972	-8.7814	-4.19501	-3.9426	-10.9736	1.25826	0.550272	0.0780009	1.38317	-798.536	114.556	16.325	0	0	2.71167	52.6605
0	-18.5314	0	0	-19.8992	0.634927	-20.9698	-0.395009	0.077724	0.0625932	-56.6651	-7.84E-15	22.5846	0	0	0.245288	4.54848	7.72985	-4.22615	124.437	386.359	635.694	459.639	459.639	459.639	4.69822	-7.548	-8.62279	-271.715	428.899	291.811	204.096	204.096	204.096	-7.88651	-8.92281	-4.09945	-2.12934	-10.7421	2.2936	0.349973	0.0878905	1.59086	-759.792	149.832	14.0358	0	0	3.1096	55.9705
0	-16.9108	0	0	-18.3572	0.686734	-22.5405	-0.374538	0.0716815	0.0874845	-55.7399	1.96E-15	20.5816	0	0	0.238217	4.54166	5.88384	-5.2699	138	385.188	630.715	455.977	455.977	455.977	4.80057	-7.79253	-8.57549	-259.951	427.599	297.729	204.096	204.096	204.096	-8.13722	-8.89157	-4.18521	0.0347588	-10.6076	3.33126	0.210466	0.115886	1.80215	-720.516	178.08	12.2085	0	0	3.52028	59.1993
0	-15.2732	0	0	-16.7726	0.739328	-24.0993	-0.348864	0.0636675	0.111514	-54.5484	5.23E-15	18.0064	0	0	0.225862	4.6224	3.89357	-6.35553	151.807	384.145	626.565	451.713	451.713	451.713	5.0645	-8.29951	-8.3282	-246.176	426.47	302.833	204.096	204.096	204.096	-8.65578	-8.68336	-4.42619	2.57091	-10.6018	4.40308	0.160111	0.173391	2.01629	-681.949	197.226	10.7404	0	0	3.89032	62.3239
0	-13.617	0	0	-15.129	0.790152	-25.5704	-0.318217	0.0551928	0.132562	-52.7546	8.49E-15	15.292	0	0	0.210458	4.80047	1.76389	-7.46504	165.78	383.261	623.32	447.163	447.163	447.163	5.4589	-9.09825	-7.87435	-230.481	425.487	307	204.096	204.096	204.096	-9.46727	-8.29409	-4.7938	5.4616	-10.7384	5.52955	0.218074	0.264265	2.23148	-645.884	205.741	9.34241	0	0	4.16176	65.3183
0	-11.9382	0	0	-13.4097	0.836427	-26.8792	-0.284002	0.0475909	0.147906	-50.2389	6.53E-16	12.8005	0	0	0.193855	5.07544	-0.48774	-8.55593	179.86	382.551	621.016	442.71	442.71	442.71	5.95191	-10.215	-7.21176	-212.977	424.636	310.129	204.096	204.096	204.096	-10.5932	-7.72558	-5.26177	8.64316	-11.0062	6.7055	0.378972	0.387786	2.44447	-611.304	204.641	7.27072	0	0	4.26961	68.1508
0	-10.2353	0	0	-11.6059	0.875555	-27.9627	-0.248287	0.0418196	0.155328	-47.0624	1.31E-15	10.7763	0	0	0.176967	5.43257	-2.83125	-9.56153	194.014	382.007	619.671	438.735	438.735	438.735	6.51341	-11.6687	-6.35024	-193.794	423.914	312.151	204.096	204.096	204.096	-12.0483	-6.99262	-5.80816	12.0067	-11.3663	7.89143	0.612586	0.531618	2.64534	-575.623	195.662	3.81489	0	0	4.16232	70.781
0	-8.5129	0	0	-9.7236	0.905604	-28.7804	-0.213438	0.0386985	0.152979	-43.4006	-5.88E-15	9.36158	0	0	0.159877	5.84105	-5.22701	-10.3994	208.224	381.597	619.306	435.544	435.544	435.544	7.11674	-13.4684	-5.31691	-173.068	423.334	313.046	204.096	204.096	204.096	-13.8391	-6.12784	-6.41566	15.4098	-11.7572	9.01292	0.865952	0.678688	2.82123	-534.026	182.384	-1.7786	0	0	3.81535	73.159
0	-6.7829	0	0	-7.78549	0.925819	-29.3233	-0.181778	0.0381845	0.140985	-39.4674	-1.31E-15	8.53295	0	0	0.142222	6.25631	-7.6315	-10.9857	222.47	381.269	619.958	433.312	433.312	433.312	7.74022	-15.6121	-4.15679	-150.945	422.924	312.844	204.096	204.096	204.096	-15.963	-5.18179	-7.07093	18.6977	-12.1072	9.96891	1.08937	0.800874	2.95331	-485.544	167.219	-9.34575	0	0	3.27168	75.228
0	-5.06416	0	0	-5.82774	0.936877	-29.6179	-0.15523	0.039625	0.120662	-35.4522	-3.92E-15	8.15375	0	0	0.123897	6.62705	-10.0041	-11.248	236.717	380.96	621.68	432.052	432.052	432.052	8.36847	-18.087	-2.92617	-127.566	422.715	311.63	204.096	204.096	204.096	-18.4092	-4.216	-7.76377	21.731	-12.3516	10.646	1.24791	0.866925	3.0201	-432.49	151.748	-17.9037	0	0	2.62409	76.9313
0	-3.38017	0	0	-3.89294	0.940775	-29.7213	-0.134759	0.0415978	0.0954402	-31.4653	1.63E-15	7.99435	0	0	0.105255	6.90525	-12.3133	-11.1335	250.909	380.606	624.531	431.625	431.625	431.625	8.99277	-20.8695	-1.68145	-103.077	422.74	309.533	204.096	204.096	204.096	-21.1579	-3.2916	-8.48636	24.4123	-12.4518	10.9382	1.32358	0.854213	3.00503	-378.836	137.228	-25.803	0	0	1.97707	78.2237
0	-1.75716	0	0	-2.02318	0.9403	-29.7087	-0.120446	0.0426335	0.0693247	-27.5724	-3.59E-15	7.83646	0	0	0.0870783	7.05599	-14.54	-10.6149	264.971	380.159	628.55	431.791	431.791	431.791	9.61001	-23.9267	-0.467795	-77.6209	423.023	306.705	204.096	204.096	204.096	-24.1811	-2.45767	-9.23267	26.7043	-12.4057	10.7691	1.30391	0.764589	2.90252	-324.86	125.903	-31.462	0	0	1.39777	79.0808
0	-0.222025	0	0	-0.255496	0.938306	-29.6558	-0.111784	0.0413583	0.0462261	-23.8528	2.94E-15	7.50713	0	0	0.0702463	7.06302	-16.6766	-9.69488	278.81	379.594	633.736	432.268	432.268	432.268	10.2203	-27.2173	0.687699	-51.3414	423.568	303.302	204.096	204.096	204.096	-27.4417	-1.74401	-9.99762	28.6321	-12.2454	10.111	1.18498	0.626568	2.72583	-267.504	120.59	-33.8134	0	0	0.915152	79.5033
0	1.1993	0	0	1.37965	0.937064	-29.6229	-0.108054	0.0373412	0.0290208	-20.4444	1.92E-15	6.96932	0	0	0.055466	6.92967	-18.7226	-8.41245	292.312	378.922	640.032	432.791	432.791	432.791	10.8239	-30.6938	1.77642	-24.3734	424.362	299.462	204.096	204.096	204.096	-30.896	-1.16027	-10.776	30.2696	-12.0229	8.99545	0.973586	0.476151	2.49776	-201.95	121.701	-32.5951	0	0	0.529478	79.5127
0	2.48366	0	0	2.85798	0.93787	-29.6443	-0.10862	0.0306609	0.0189073	-17.5421	2.94E-15	6.26591	0	0	0.04317	6.6763	-20.6786	-6.84535	305.337	378.18	647.317	433.158	433.158	433.158	11.4193	-34.3069	2.8034	3.16601	425.376	295.289	204.096	204.096	204.096	-34.4965	-0.700431	-11.5619	31.7138	-11.7938	7.51216	0.690388	0.345954	2.24772	-124.529	126.993	-28.1	0	0	0.225285	79.1411
0	3.61203	0	0	4.16029	0.940965	-29.7264	-0.113279	0.0224196	0.0155005	-15.3733	1.14E-15	5.55808	0	0	0.0335346	6.33603	-22.5406	-5.10719	317.718	377.423	655.406	433.245	433.245	433.245	12.0029	-38.0087	3.78002	31.1886	426.566	290.854	204.096	204.096	204.096	-38.1967	-0.350109	-12.3486	33.0581	-11.6028	5.79726	0.367043	0.25473	2.00204	-34.7084	132.261	-21.0885	0	0	-0.0247219	78.4192
0	4.57116	0	0	5.27235	0.945736	-29.8527	-0.122259	0.0142783	0.0170374	-14.1308	-3.59E-15	5.05099	0	0	0.0264152	5.94961	-24.2965	-3.33648	329.262	376.706	664.065	433.006	433.007	433.007	12.5712	-41.7583	4.71822	59.6418	427.887	286.202	204.096	204.096	204.096	-41.9561	-0.0934302	-13.1303	34.3718	-11.4752	4.01302	0.042603	0.20792	1.78236	63.8757	133.736	-12.701	0	0	-0.251261	77.367
0	5.35449	0	0	6.18539	0.951042	-29.9927	-0.135171	0.00756227	0.020908	-13.8171	2.45E-15	4.86964	0	0	0.0211053	5.56003	-25.9252	-1.67888	339.762	376.066	673.019	432.459	432.459	432.459	13.1242	-45.525	5.62787	88.5089	429.303	281.371	204.096	204.096	204.096	-45.7446	0.0824504	-13.9048	35.6889	-11.4144	2.32276	-0.248714	0.200623	1.60256	165.845	129.309	-4.11576	0	0	-0.474902	75.99
0	5.96086	0	0	6.89495	0.955549	-30.1114	-0.151313	0.0032118	0.0243598	-14.2695	1.31E-15	5.02635	0	0	0.0165747	5.20732	-27.3972	-0.267485	349.012	375.523	681.98	431.659	431.659	431.659	13.6676	-49.289	6.51677	117.798	430.789	276.412	204.096	204.096	204.096	-49.5433	0.185506	-14.6749	37.0054	-11.4048	0.866788	-0.481219	0.223512	1.46549	264.681	119.739	3.23931	0	0	-0.68876	74.2787
0	6.39134	0	0	7.39841	0.957984	-30.1754	-0.170057	0.00161875	0.0246651	-15.2334	-2.45E-15	5.38877	0	0	0.0117986	4.92443	-28.6771	0.793741	356.826	375.077	690.663	430.676	430.676	430.676	14.2119	-53.0381	7.39194	147.526	432.336	271.395	204.096	204.096	204.096	-53.3417	0.219488	-15.4477	38.2851	-11.42	-0.255292	-0.644485	0.266723	1.37172	355.728	107.819	7.93999	0	0	-0.86048	72.2114
0	6.64613	0	0	7.69244	0.957325	-30.1581	-0.19107	0.00281082	0.0192912	-16.4345	-2.94E-15	5.71389	0	0	0.00607601	4.73448	-29.7263	1.43891	363.044	374.722	698.805	429.58	429.58	429.58	14.7696	-56.7639	8.26123	177.694	433.943	266.416	204.096	204.096	204.096	-57.1333	0.186383	-16.2326	39.4683	-11.4311	-0.99088	-0.745763	0.318494	1.31643	437.604	96.4306	8.833	0	0	-0.946731	69.7579
0	6.72269	0	0	7.77199	0.952911	-30.042	-0.214004	0.00635139	0.00568674	-17.5961	1.80E-15	5.6888	0	0	-0.000761351	4.64987	-30.507	1.64049	367.544	374.456	706.175	428.424	428.424	428.423	15.3496	-60.4574	9.13379	208.277	435.614	261.599	204.096	204.096	204.096	-60.9111	0.0896371	-17.0366	40.4835	-11.4138	-1.32921	-0.798156	0.370952	1.29958	511.215	88.2132	5.42105	0	0	-0.907345	66.8841
0	6.61525	0	0	7.63051	0.944526	-29.8207	-0.237997	0.0112418	-0.0181027	-18.4206	8.66E-15	4.99827	0	0	-0.00823945	4.67202	-30.9851	1.4046	370.244	374.285	712.583	427.255	427.255	427.255	15.9512	-64.1057	10.0185	239.204	437.341	257.087	204.096	204.096	204.096	-64.6631	-0.0627884	-17.8592	41.2575	-11.3508	-1.29135	-0.814393	0.416275	1.31613	577.896	83.6973	-1.53994	0	0	-0.715137	63.5561
0	6.31541	0	0	7.2607	0.932362	-29.4978	-0.261198	0.0165492	-0.0532777	-18.5668	-4.04E-15	3.47125	0	0	-0.0152988	4.79151	-31.1341	0.764989	371.107	374.227	717.881	426.121	426.121	426.121	16.5577	-67.6897	10.9197	270.351	439.096	253.033	204.096	204.096	204.096	-68.3688	-0.256654	-18.6863	41.7252	-11.2318	-0.920992	-0.80187	0.446574	1.36116	638.146	81.5459	-10.1886	0	0	-0.365064	59.7466
0	5.81259	0	0	6.65488	0.916921	-29.085	-0.28091	0.0218739	-0.0994948	-17.7036	9.80E-16	1.18068	0	0	-0.0204916	4.98874	-30.939	-0.221572	370.155	374.306	721.972	425.082	425.082	425.082	17.1341	-71.1811	11.8308	301.533	440.819	249.583	204.096	204.096	204.096	-71.9954	-0.471712	-19.4867	41.8374	-11.0525	-0.277925	-0.758509	0.453646	1.42559	688.712	78.4695	-17.8398	0	0	0.119242	55.4427
0	5.09477	0	0	5.80483	0.898768	-28.5955	-0.294027	0.0274818	-0.154579	-15.6024	7.76E-15	-1.54684	0	0	-0.0221862	5.23541	-30.4015	-1.4773	367.488	374.548	724.817	424.22	424.22	424.22	17.6311	-74.5405	12.7289	332.505	442.418	246.85	204.096	204.096	204.096	-75.4945	-0.684581	-20.2132	41.5679	-10.8136	0.564681	-0.672547	0.431709	1.49745	721.593	70.6174	-22.1652	0	0	0.675149	50.6581
0	4.14964	0	0	4.7024	0.878156	-28.034	-0.29839	0.0345942	-0.215379	-12.3045	-8.49E-15	-4.15437	0	0	-0.0189803	5.49685	-29.5439	-2.90289	363.295	374.972	726.445	423.638	423.638	423.638	17.9948	-77.7157	13.5719	362.974	443.778	244.893	204.096	204.096	204.096	-78.8018	-0.873349	-20.809	40.9186	-10.5216	1.52013	-0.52722	0.379813	1.56742	725.865	55.0465	-22.444	0	0	1.20049	45.4474
0	2.96865	0	0	3.34373	0.854617	-27.3855	-0.294038	0.0452667	-0.279161	-8.2257	2.12E-15	-5.94957	0	0	-0.0106264	5.736	-28.4136	-4.37712	357.874	375.586	726.96	423.452	423.452	423.452	18.18	-80.6438	14.3036	392.608	444.78	243.708	204.096	204.096	204.096	-81.8402	-1.02168	-21.2185	39.9226	-10.1889	2.4876	-0.317034	0.30337	1.63011	695.166	31.5207	-20.2836	0	0	1.58323	39.9205
0	1.55507	0	0	1.73933	0.826742	-26.6077	-0.282839	0.0611361	-0.345	-4.03004	3.02E-15	-6.3227	0	0	0.000910508	5.91896	-27.0828	-5.76099	351.627	376.375	726.539	423.767	423.767	423.767	18.1596	-83.2588	14.8664	421.056	445.327	243.223	204.096	204.096	204.096	-84.5316	-1.11958	-21.3992	38.644	-9.83548	3.35497	-0.0580536	0.208774	1.68812	634.148	0.853912	-18.4042	0	0	1.75672	34.2472
0	-0.0657796	0	0	-0.0729702	0.79234	-25.6329	-0.266512	0.0826706	-0.413715	-0.299699	8.04E-15	-4.91431	0	0	0.0111814	6.02071	-25.6434	-6.90808	345.034	377.303	725.417	424.648	424.648	424.648	17.9266	-85.5049	15.219	447.947	445.358	243.324	204.096	204.096	204.096	-86.811	-1.15951	-21.3312	37.1712	-9.48784	4.00679	0.205411	0.105409	1.74639	562.542	-35.0906	-19.1439	0	0	1.74569	28.6462
0	-1.84002	0	0	-2.02028	0.749034	-24.3829	-0.244558	0.108359	-0.486515	2.78897	2.92E-15	-1.77907	0	0	0.0149325	6.02875	-24.1969	-7.6816	338.608	378.309	723.861	426.095	426.095	426.095	17.4877	-87.3481	15.3511	472.894	444.851	243.866	204.096	204.096	204.096	-88.6401	-1.12995	-21.0195	35.6064	-9.17616	4.33645	0.414828	-0.00185113	1.80324	509.966	-75.7108	-23.0789	0	0	1.65268	23.3543
0	-3.68684	0	0	-3.99956	0.69511	-22.7912	-0.21438	0.135238	-0.562854	5.50035	-6.91E-17	2.63534	0	0	0.00872471	5.94341	-22.8402	-7.9744	332.83	379.322	722.137	428.032	428.032	428.032	16.8549	-88.7814	15.2875	495.49	443.818	244.681	204.096	204.096	204.096	-90.0116	-1.01209	-20.491	34.0506	-8.92985	4.26118	0.508795	-0.109134	1.84543	507.567	-119.989	-29.163	0	0	1.59315	18.5894
0	-5.50931	0	0	-5.89578	0.630268	-20.8269	-0.173238	0.159404	-0.639905	8.29358	2.33E-15	7.59453	0	0	-0.00708288	5.7754	-21.6522	-7.72898	328.086	380.266	720.481	430.319	430.319	430.319	16.0421	-89.8201	15.0781	515.317	442.296	245.568	204.096	204.096	204.096	-90.945	-0.784072	-19.7862	32.5906	-8.77299	3.73869	0.442869	-0.21202	1.85479	577.763	-165.941	-35.6328	0	0	1.62479	14.5216
0	-7.20939	0	0	-7.60507	0.555995	-18.5124	-0.121005	0.177621	-0.712145	11.4232	2.45E-15	12.365	0	0	-0.028951	5.54197	-20.6839	-6.95244	324.616	381.081	719.067	432.775	432.775	432.775	15.0697	-90.4913	14.7798	531.967	440.329	246.291	204.096	204.096	204.096	-91.476	-0.432199	-18.9511	31.289	-8.72113	2.78132	0.205788	-0.301353	1.81483	725.515	-208.706	-41.173	0	0	1.71868	11.2607
0	-8.70181	0	0	-9.05225	0.475479	-15.9309	-0.0622792	0.187639	-0.773334	14.5965	3.43E-15	16.374	0	0	-0.0519912	5.26305	-19.9538	-5.72113	322.483	381.725	717.995	435.21	435.21	435.211	13.9721	-90.8252	14.4388	545.069	437.968	246.577	204.096	204.096	204.096	-91.6476	0.0372241	-18.0314	30.1788	-8.77958	1.46154	-0.183217	-0.366713	1.72096	938.465	-242.938	-45.27	0	0	1.8014	8.85654
0	-9.92178	0	0	-10.1949	0.393233	-13.2236	-0.00659107	0.18896	-0.817159	16.8968	-8.17E-17	19.358	0	0	-0.0718077	4.95899	-19.4487	-4.1733	321.577	382.179	717.282	437.458	437.458	437.458	12.802	-90.8514	14.0809	554.316	435.26	246.152	204.096	204.096	204.096	-91.5051	0.591892	-17.0699	29.263	-8.943	-0.0939928	-0.676659	-0.398412	1.58007	1188.17	-263.669	-47.83	0	0	1.81409	7.30341
0	-10.8245	0	0	-11.014	0.31465	-10.5794	0.0338811	0.182208	-0.837923	17.0759	3.27E-16	21.284	0	0	-0.0842664	4.64957	-19.1287	-2.48889	321.631	382.438	716.856	439.392	439.392	439.391	11.6294	-90.6037	13.7116	559.496	432.25	244.788	204.096	204.096	204.096	-91.0981	1.17585	-16.1061	28.5167	-9.19617	-1.72264	-1.20308	-0.391308	1.4095	1433.75	-268.086	-48.5308	0	0	1.7586	6.54504
0	-11.3801	0	0	-11.4997	0.245529	-8.2148	0.048611	0.169124	-0.83091	14.13	3.43E-15	22.2833	0	0	-0.0848648	4.35361	-18.936	-0.859949	322.277	382.506	716.567	440.942	440.942	440.942	10.5338	-90.1281	13.3225	560.51	428.987	242.365	204.096	204.096	204.096	-90.4859	1.71903	-15.1782	27.8934	-9.51609	-3.2536	-1.68042	-0.344513	1.22859	1629.82	-254.959	-46.7516	0	0	1.70146	6.48173
0	-11.5689	0	0	-11.6412	0.191525	-6.34715	0.0325546	0.152511	-0.793208	7.81652	1.69E-15	22.5759	0	0	-0.0689716	4.0881	-18.8049	0.541051	323.107	382.392	716.208	442.097	442.097	442.097	9.59183	-89.4875	12.9013	557.4	425.524	238.91	204.096	204.096	204.096	-89.7397	2.15156	-14.323	27.3331	-9.87464	-4.53783	-2.0239	-0.26175	1.05988	1733.25	-224.138	-42.1185	0	0	1.7189	6.98291
0	-11.3796	0	0	-11.4265	0.15746	-5.16176	-0.0117849	0.135785	-0.724823	-1.10961	-8.17E-16	22.3901	0	0	-0.0336458	3.86623	-18.6731	1.58784	323.741	382.115	715.544	442.895	442.895	442.895	8.86276	-88.7576	12.4414	550.357	421.928	234.614	204.096	204.096	204.096	-88.9382	2.42058	-13.5737	26.7726	-10.2411	-5.47268	-2.17154	-0.154217	0.923678	1714.88	-177.294	-35.2221	0	0	1.82487	7.90594
0	-10.812	0	0	-10.8503	0.14662	-4.78359	-0.075063	0.121846	-0.628737	-11.081	2.45E-16	21.8733	0	0	0.0193427	3.69448	-18.4917	2.21662	323.894	381.7	714.356	443.402	443.402	443.402	8.37488	-88.0172	11.9512	539.727	418.283	229.789	204.096	204.096	204.096	-88.1575	2.50529	-12.9563	26.1566	-10.5845	-6.01538	-2.08897	-0.0349858	0.839072	1562.64	-117.149	-27.6267	0	0	1.92766	9.117
0	-9.88126	0	0	-9.9234	0.160142	-5.25527	-0.143894	0.111806	-0.509996	-20.2203	-1.31E-15	21.0378	0	0	0.0813093	3.5694	-18.2334	2.4331	323.408	381.184	712.488	443.692	443.691	443.692	8.11847	-87.3326	11.4586	525.998	414.685	224.806	204.096	204.096	204.096	-87.4581	2.42565	-12.4858	25.4498	-10.8741	-6.18697	-1.77713	0.0839245	0.815725	1282.41	-47.6394	-21.1228	0	0	1.86171	10.5097
0	-8.62224	0	0	-8.67884	0.19658	-6.52258	-0.204918	0.104385	-0.375262	-26.9756	-4.57E-15	19.776	0	0	0.138066	3.47596	-17.8983	2.31177	322.288	380.6	709.884	443.816	443.816	443.816	8.04712	-86.7448	11.0095	509.765	411.235	220.014	204.096	204.096	204.096	-86.8728	2.24044	-12.1634	24.6459	-11.0799	-6.06797	-1.26946	0.195813	0.852996	896.064	25.6924	-16.7669	0	0	1.4825	12.0178
0	-7.09095	0	0	-7.1688	0.251784	-8.43007	-0.248809	0.0967797	-0.234546	-30.6318	7.02E-15	17.9616	0	0	0.175834	3.38879	-17.5151	1.98617	320.689	379.978	706.604	443.792	443.792	443.792	8.08929	-86.2628	10.6579	491.697	408.029	215.677	204.096	204.096	204.096	-86.4009	2.03316	-11.9769	23.7747	-11.1738	-5.78608	-0.644417	0.297151	0.937756	446.564	94.9511	-14.5441	0	0	0.789899	13.6211
0	-5.35873	0	0	-5.45451	0.319285	-10.7367	-0.272571	0.0872032	-0.102071	-31.4616	-3.43E-15	15.6341	0	0	0.188595	3.27711	-17.1372	1.62705	318.89	379.338	702.804	443.592	443.592	443.592	8.16824	-85.8667	10.4509	472.479	405.146	211.944	204.096	204.096	204.096	-86.0138	1.88842	-11.9049	22.9009	-11.1314	-5.49351	-0.0168421	0.387564	1.05299	-2.92466	152.514	-13.8003	0	0	-0.0122489	15.3408
0	-3.49828	0	0	-3.59273	0.391284	-13.1587	-0.278201	0.07624	0.00552803	-30.3509	-6.04E-15	13.0351	0	0	0.180283	3.11201	-16.8314	1.40787	317.221	378.696	698.705	443.157	443.157	443.157	8.22379	-85.5219	10.4152	452.75	402.644	208.854	204.096	204.096	204.096	-85.6702	1.86745	-11.9235	22.1153	-10.9359	-5.33535	0.475956	0.465997	1.179	-375.436	193.723	-14.0322	0	0	-0.597671	17.225
0	-1.56823	0	0	-1.62689	0.460176	-15.4323	-0.269343	0.0658054	0.0757187	-28.1837	8.17E-15	10.4485	0	0	0.15983	2.87369	-16.6621	1.46365	315.973	378.072	694.533	442.413	442.413	442.413	8.22571	-85.1972	10.5508	433.027	400.556	206.373	204.096	204.096	204.096	-85.3354	1.99379	-12.0117	21.5187	-10.5816	-5.41485	0.719957	0.532927	1.29796	-603.174	220.201	-15.1934	0	0	-0.743568	19.3245
0	0.392011	0	0	0.410737	0.52016	-17.3724	-0.250082	0.0574279	0.105361	-25.5622	-4.08E-16	8.05014	0	0	0.135351	2.55655	-16.6742	1.85567	315.305	377.505	690.47	441.302	441.302	441.302	8.17178	-84.875	10.8326	413.651	398.897	204.426	204.096	204.096	204.096	-84.9919	2.25472	-12.1517	21.2014	-10.0776	-5.76622	0.654546	0.585815	1.39422	-647.892	238.438	-17.4019	0	0	-0.513886	21.6658
0	2.35453	0	0	2.48887	0.568433	-18.9046	-0.224635	0.0518117	0.101156	-22.7963	-4.74E-15	5.93789	0	0	0.111763	2.17171	-16.8813	2.55275	315.173	377.055	686.611	439.803	439.803	439.803	8.07386	-84.5515	11.2172	394.774	397.656	202.913	204.096	204.096	204.096	-84.6385	2.61466	-12.3239	21.2257	-9.44962	-6.34216	0.299345	0.623216	1.46091	-514.744	256.764	-20.5196	0	0	-0.232449	24.2298
0	4.29118	0	0	4.56902	0.605564	-20.0645	-0.198054	0.0488464	0.0747733	-20.1304	-6.53E-16	4.18604	0	0	0.0914672	1.74704	-17.2595	3.43586	315.314	376.795	682.941	437.956	437.956	437.956	7.9424	-84.2304	11.6559	376.391	396.799	201.727	204.096	204.096	204.096	-84.2815	3.03385	-12.5046	21.6131	-8.73888	-7.02118	-0.247265	0.637411	1.50368	-249.232	277.943	-24.0299	0	0	-0.241818	26.9456
0	6.16777	0	0	6.60715	0.634947	-20.9704	-0.175119	0.0469282	0.0388217	-17.8069	8.98E-16	2.76991	0	0	0.0750969	1.32492	-17.7513	4.32549	315.292	376.791	679.341	435.853	435.853	435.853	7.77677	-83.9163	12.1095	358.391	396.276	200.76	204.096	204.096	204.096	-83.9274	3.48557	-12.6691	22.3398	-7.99825	-7.63397	-0.835422	0.619391	1.5431	76.727	296.98	-27.2296	0	0	-0.651266	29.7032
0	7.94652	0	0	8.5618	0.661516	-21.7802	-0.158371	0.0432001	0.00389228	-15.9737	1.10E-15	1.53994	0	0	0.062105	0.956849	-18.2749	5.02276	314.583	377.085	675.623	433.621	433.621	433.621	7.56316	-83.6117	12.5606	340.613	396.029	199.917	204.096	204.096	204.096	-83.579	3.96571	-12.797	23.3385	-7.28538	-8.00034	-1.31244	0.556587	1.60361	387.036	302.133	-29.3722	0	0	-1.26799	32.3761
0	9.59217	0	0	10.4019	0.690176	-22.6436	-0.148398	0.0356788	-0.022098	-14.7295	2.51E-15	0.389984	0	0	0.0517977	0.694304	-18.7385	5.35359	312.688	377.683	671.591	431.396	431.396	431.396	7.27835	-83.3155	13.0132	322.903	395.992	199.13	204.096	204.096	204.096	-83.2337	4.49118	-12.8748	24.5062	-6.65463	-7.96716	-1.5431	0.446947	1.70691	613.949	284.047	-29.9559	0	0	-1.73628	34.8424
0	11.0795	0	0	12.1111	0.724418	-23.6611	-0.144105	0.0243086	-0.0347947	-14.09	9.49E-16	-0.65792	0	0	0.0436001	0.575981	-19.0536	5.20974	309.236	378.564	667.104	429.298	429.298	429.298	6.89874	-83.0234	13.4845	305.147	396.095	198.354	204.096	204.096	204.096	-82.8856	5.08841	-12.8961	25.7147	-6.14701	-7.4455	-1.44982	0.29924	1.85896	714.149	240.388	-28.6592	0	0	-1.77298	36.9992
0	12.3982	0	0	13.688	0.765518	-24.8617	-0.143169	0.0101832	-0.0336221	-13.9515	9.39E-16	-1.53333	0	0	0.0371152	0.615111	-19.1481	4.57763	304.059	379.681	662.12	427.432	427.432	427.432	6.41167	-82.7303	13.9926	287.299	396.272	197.57	204.096	204.096	204.096	-82.5293	5.77772	-12.8625	26.8226	-5.78184	-6.43871	-1.03524	0.129787	2.05023	676.529	175.958	-24.9916	0	0	-1.34393	38.7696
0	13.5537	0	0	15.1411	0.81236	-26.2022	-0.14366	-0.00504736	-0.021839	-14.1979	-3.06E-15	-2.17116	0	0	0.0323953	0.792732	-18.9755	3.54573	297.213	380.972	656.723	425.886	425.886	425.886	5.82491	-82.4319	14.5455	269.374	396.472	196.773	204.096	204.096	204.096	-82.1622	6.55991	-12.7828	27.6918	-5.55429	-5.05029	-0.392378	-0.0417148	2.25871	525.043	100.07	-18.4276	0	0	-0.687149	40.1099
0	14.565	0	0	16.483	0.86184	-27.5853	-0.144206	-0.01973	-0.00482769	-14.6815	1.84E-15	-2.56405	0	0	0.0293876	1.06114	-18.5216	2.28539	288.953	382.352	651.098	424.735	424.735	424.735	5.17016	-82.1264	15.1356	251.438	396.663	195.972	204.096	204.096	204.096	-81.7865	7.41015	-12.6737	28.2067	-5.43925	-3.46384	0.334474	-0.19897	2.45918	306.279	22.3395	-9.03275	0	0	-0.15106	41.0169
0	15.4593	0	0	17.7243	0.909604	-28.8883	-0.144106	-0.0320741	0.0116435	-15.2374	3.59E-15	-2.73642	0	0	0.0277073	1.35723	-17.8043	1.01025	279.661	383.712	645.492	424.041	424.041	424.041	4.49955	-81.8154	15.7393	233.578	396.832	195.179	204.096	204.096	204.096	-81.4087	8.27996	-12.5566	28.291	-5.39941	-1.90051	0.983775	-0.332091	2.62377	77.4305	-49.4666	1.76342	0	0	0.0253237	41.5308
0	16.2665	0	0	18.8694	0.951011	-29.9919	-0.143623	-0.040683	0.0228635	-15.7414	1.65E-15	-2.7639	0	0	0.0266572	1.62072	-16.8659	-0.0745656	269.757	384.922	640.15	423.843	423.843	423.843	3.87615	-81.5037	16.3214	215.879	396.982	194.411	204.096	204.096	204.096	-81.0377	9.10581	-12.4544	27.9176	-5.39618	-0.56615	1.42382	-0.430883	2.73404	-108.971	-109.01	11.3932	0	0	-0.148292	41.7255
0	17.0119	0	0	19.9153	0.982142	-30.8059	-0.143276	-0.0447242	0.0261634	-16.0671	2.03E-15	-2.73802	0	0	0.0254387	1.80934	-15.7608	-0.817415	259.6	385.859	635.272	424.15	424.15	424.15	3.36018	-81.1973	16.8408	198.397	397.124	193.68	204.096	204.096	204.096	-80.6825	9.82231	-12.3858	27.1094	-5.39893	0.393017	1.58411	-0.484763	2.78307	-216.419	-151.428	17.2878	0	0	-0.452272	41.6881
0	17.7115	0	0	20.8535	1.00066	-31.2836	-0.143793	-0.0442777	0.0209657	-16.1186	1.62E-15	-2.75039	0	0	0.0235346	1.90503	-14.5405	-1.14573	249.42	386.432	630.985	424.922	424.922	424.922	2.99603	-80.9012	17.2592	181.155	397.274	192.999	204.096	204.096	204.096	-80.3492	10.3755	-12.3606	25.9283	-5.38994	0.912207	1.46224	-0.484616	2.77927	-229.494	-173.635	18.1549	0	0	-0.61802	41.4933
0	18.3677	0	0	21.6714	1.00622	-31.4262	-0.145745	-0.0403214	0.00859425	-15.8225	1.93E-15	-2.86228	0	0	0.0208123	1.91079	-13.2425	-1.06937	239.284	386.596	627.347	426.075	426.075	426.075	2.80401	-80.6168	17.5468	164.133	397.442	192.381	204.096	204.096	204.096	-80.0394	10.7322	-12.3771	24.4593	-5.36344	1.00577	1.11332	-0.432949	2.73867	-154.454	-175.801	14.4533	0	0	-0.481344	41.1845
0	18.9686	0	0	22.3536	1.00038	-31.2765	-0.149396	-0.0344906	-0.00850834	-15.1345	-1.63E-15	-3.08981	0	0	0.0173962	1.84274	-11.8842	-0.665673	229.101	386.354	624.366	427.478	427.478	427.478	2.77939	-80.3395	17.6859	147.276	397.636	191.838	204.096	204.096	204.096	-79.7485	10.8833	-12.4229	22.7924	-5.32282	0.74829	0.626901	-0.343433	2.68499	-14.8807	-160.743	7.91612	0	0	-0.0404722	40.7669
0	19.489	0	0	22.8817	0.98594	-30.9043	-0.154729	-0.0284453	-0.0271799	-14.0547	-3.68E-15	-3.38349	0	0	0.0134736	1.72233	-10.4646	-0.0546402	218.665	385.742	622.029	428.974	428.974	428.974	2.89791	-80.0573	17.6711	130.51	397.853	191.386	204.096	204.096	204.096	-79.4642	10.8405	-12.4784	21.0087	-5.27632	0.250194	0.103952	-0.241589	2.63875	154.789	-133.875	0.735121	0	0	0.577632	40.2154
0	19.8936	0	0	23.233	0.966139	-30.3892	-0.161363	-0.0236675	-0.044174	-12.6152	7.35E-16	-3.66923	0	0	0.00922784	1.57115	-8.97042	0.62869	207.714	384.816	620.328	430.41	430.41	430.41	3.12531	-79.7499	17.5062	113.75	398.083	191.041	204.096	204.096	204.096	-79.166	10.6291	-12.5217	19.1725	-5.23458	-0.364707	-0.357486	-0.148828	2.61663	316.063	-100.424	-5.16082	0	0	1.1913	39.4902
0	20.1422	0	0	23.3806	0.943855	-29.8029	-0.168666	-0.0210384	-0.0565101	-10.8749	5.72E-16	-3.85881	0	0	0.00495519	1.40797	-7.38482	1.26027	196.004	383.639	619.272	431.658	431.658	431.658	3.42734	-79.3894	17.2002	96.9197	398.311	190.82	204.096	204.096	204.096	-78.825	10.2787	-12.5335	17.3277	-5.20827	-0.979697	-0.674007	-0.0771393	2.62625	433.157	-64.5317	-8.54452	0	0	1.63408	38.554
0	20.1943	0	0	23.2934	0.921027	-29.1951	-0.176112	-0.0207314	-0.0623766	-8.93341	2.61E-15	-3.86898	0	0	0.0011492	1.24722	-5.69507	1.74816	183.378	382.276	618.892	432.642	432.642	432.642	3.77812	-78.9409	16.7623	79.9622	398.522	190.74	204.096	204.096	204.096	-78.4053	9.81494	-12.5004	15.4988	-5.20668	-1.50319	-0.799049	-0.0297017	2.66831	482.937	-29.0334	-9.13055	0	0	1.81182	37.385
0	20.0138	0	0	22.9395	0.898425	-28.5862	-0.18319	-0.0220669	-0.0611573	-6.89614	-4.82E-15	-3.61008	0	0	-0.00163292	1.09924	-3.89793	2.04434	169.804	380.799	619.24	433.341	433.341	433.341	4.16411	-78.3644	16.1996	62.85	398.703	190.814	204.096	204.096	204.096	-77.8658	9.25486	-12.4167	13.6938	-5.238	-1.88002	-0.724605	-0.00315309	2.73739	457.352	4.34303	-7.39737	0	0	1.70606	35.9833
0	19.572	0	0	22.2894	0.875723	-27.9673	-0.18934	-0.0239142	-0.0536689	-4.84648	2.70E-15	-3.01412	0	0	-0.0029533	0.97191	-2.00167	2.14628	155.393	379.284	620.378	433.787	433.787	433.787	4.58392	-77.618	15.5172	45.5868	398.846	191.047	204.096	204.096	204.096	-77.1635	8.60663	-12.2854	11.909	-5.31043	-2.09551	-0.483742	0.0123769	2.8232	364.818	35.0879	-4.2608	0	0	1.36259	34.372
0	18.8483	0	0	21.3203	0.851795	-27.3073	-0.193844	-0.0247134	-0.0416409	-2.8231	3.68E-15	-2.01864	0	0	-0.00270668	0.872502	-0.0252283	2.08879	140.376	377.812	622.354	434.051	434.052	434.051	5.04412	-76.6597	14.721	28.2044	398.951	191.439	204.096	204.096	204.096	-76.2562	7.87351	-12.1174	10.1331	-5.43243	-2.17222	-0.130681	0.0235825	2.90738	223.55	62.4908	-0.758412	0	0	0.853629	32.5929
0	17.8304	0	0	20.0193	0.825143	-26.5627	-0.195801	-0.0231787	-0.027719	-0.815277	-6.10E-15	-0.621305	0	0	-0.0010739	0.809269	2.00488	1.93047	125.071	376.459	625.197	434.232	434.232	434.232	5.55289	-75.4513	13.8218	10.7535	399.03	191.979	204.096	204.096	204.096	-75.1045	7.06023	-11.9291	8.3513	-5.61216	-2.16077	0.26803	0.0385033	2.9713	57.6406	86.6328	2.22265	0	0	0.261765	30.7002
0	16.5121	0	0	18.3848	0.794394	-25.6916	-0.194357	-0.0184387	-0.0147906	1.20062	3.39E-15	1.11876	0	0	0.00160146	0.791696	4.05813	1.73731	109.829	375.292	628.891	434.437	434.437	434.437	6.113	-73.9591	12.8387	-6.70891	399.102	192.641	204.096	204.096	204.096	-73.6741	6.18001	-11.7404	6.54939	-5.8554	-2.12554	0.649372	0.0598654	2.9931	-109.526	107.323	4.10603	0	0	-0.337647	28.7537
0	14.8914	0	0	16.4268	0.758742	-24.6653	-0.189134	-0.0105563	-0.00549096	3.19617	5.06E-15	3.04114	0	0	0.00502666	0.829606	6.103	1.56749	94.9963	374.362	633.378	434.772	434.772	434.772	6.71687	-72.1555	11.8012	-24.1345	399.192	193.385	204.096	204.096	204.096	-71.9357	5.25907	-11.5703	4.71753	-6.16428	-2.12942	0.970454	0.0903154	2.9611	-261.207	124.716	4.74443	0	0	-0.88877	26.8131
0	12.9697	0	0	14.1637	0.71823	-23.4783	-0.180579	-0.000306686	-0.00152614	5.0362	6.53E-16	4.91949	0	0	0.00892296	0.930958	8.10848	1.4615	80.8761	373.7	638.556	435.329	435.329	435.329	7.34535	-70.0199	10.7476	-41.4962	399.33	194.159	204.096	204.096	204.096	-69.8662	4.33681	-11.4344	2.85395	-6.53551	-2.2217	1.21184	0.126492	2.86745	-389.425	138.181	4.29042	0	0	-1.35839	24.9345
0	10.7516	0	0	11.6199	0.673792	-22.1513	-0.170126	0.0109563	-0.00354867	6.45627	-1.96E-15	6.48496	0	0	0.0127587	1.09988	10.0442	1.43821	67.7204	373.318	644.284	436.18	436.18	436.18	7.97088	-67.5392	9.72002	-58.7948	399.546	194.907	204.096	204.096	204.096	-67.4491	3.46106	-11.3422	0.967995	-6.96082	-2.43075	1.37725	0.163498	2.71683	-494.533	146.665	3.07031	0	0	-1.73489	23.1702
0	8.24815	0	0	8.82342	0.627061	-20.7283	-0.160021	0.021479	-0.0108611	7.0954	-1.96E-15	7.45716	0	0	0.0153539	1.33526	11.8801	1.49726	55.7308	373.213	650.396	437.366	437.366	437.366	8.56334	-64.7096	8.75843	-76.0586	399.864	195.586	204.096	204.096	204.096	-64.6766	2.67995	-11.2961	-0.918325	-7.42794	-2.76221	1.48759	0.194611	2.5179	-583.46	148.527	1.42348	0	0	-2.02548	21.5697
0	5.47931	0	0	5.8055	0.579991	-19.2674	-0.152933	0.029782	-0.0222056	6.56596	-1.96E-15	7.62587	0	0	0.0144437	1.63046	13.5852	1.62517	45.0711	373.365	656.701	438.9	438.9	438.9	9.09563	-61.5381	7.8932	-93.3317	400.302	196.175	204.096	204.096	204.096	-61.5518	2.03294	-11.2908	-2.77057	-7.9226	-3.20205	1.56187	0.21727	2.28362	-662.634	143.068	-0.450526	0	0	-2.23044	20.1814
0	2.47755	0	0	2.60263	0.534466	-17.8292	-0.151401	0.0346527	-0.0361725	4.54574	2.61E-15	6.86844	0	0	0.00697843	1.97384	15.1281	1.80135	35.8788	373.744	662.998	440.76	440.76	440.76	9.54684	-58.0446	7.13996	-110.657	400.862	196.696	204.096	204.096	204.096	-58.0913	1.54383	-11.3126	-4.54341	-8.42997	-3.72173	1.61708	0.230896	2.02837	-736.894	130.154	-2.4363	0	0	-2.34141	19.0534
0	-0.710741	0	0	-0.741154	0.491989	-16.466	-0.157098	0.0355119	-0.0516267	0.877254	-1.96E-15	5.21025	0	0	-0.00990788	2.34981	16.4774	2.00343	28.2718	374.311	669.079	442.895	442.895	442.895	9.90191	-54.2624	6.49665	-128.053	401.534	197.211	204.096	204.096	204.096	-54.327	1.21682	-11.3392	-6.18463	-8.93574	-4.28449	1.66126	0.234404	1.76608	-806.804	109.666	-4.36035	0	0	-2.33689	18.233
0	-4.02616	0	0	-4.17268	0.45353	-15.215	-0.170843	0.0322397	-0.0681471	-4.43594	-5.06E-15	2.82541	0	0	-0.0378233	2.74041	17.6041	2.21046	22.3477	375.022	674.737	445.231	445.231	445.231	10.1495	-50.2388	5.94423	-145.498	402.287	197.83	204.096	204.096	204.096	-50.3063	1.03602	-11.3408	-7.64062	-9.42646	-4.85042	1.69436	0.22694	1.51254	-868.726	82.1536	-5.95858	0	0	-2.19213	17.7635
0	-7.39843	0	0	-7.62951	0.419553	-14.0972	-0.192482	0.0257192	-0.0859628	-11.2385	3.10E-15	0.103594	0	0	-0.0763265	3.12715	18.4845	2.40418	18.1764	375.83	679.778	447.684	447.684	447.684	10.2796	-46.0328	5.45001	-162.916	403.073	198.693	204.096	204.096	204.096	-46.091	0.967561	-11.2825	-8.86312	-9.8899	-5.37992	1.70957	0.209383	1.28315	-915.83	49.6208	-6.84341	0	0	-1.89498	17.6811
0	-10.7504	0	0	-11.0422	0.390213	-13.123	-0.220908	0.0176992	-0.105602	-19.2615	-5.88E-15	-2.38324	0	0	-0.122548	3.49277	19.1033	2.56851	15.7897	376.694	684.032	450.166	450.166	450.166	10.2827	-41.7136	4.97273	-180.175	403.833	199.963	204.096	204.096	204.096	-41.7548	0.963218	-11.1294	-9.81599	-10.3152	-5.83534	1.69703	0.18463	1.09087	-940.893	15.7801	-6.56106	0	0	-1.46378	18.0096
0	-14.0018	0	0	-14.3378	0.365642	-12.3011	-0.254602	0.0106522	-0.12666	-28.2049	4.57E-15	-3.95465	0	0	-0.171674	3.82283	19.4556	2.68825	15.1715	377.576	687.365	452.604	452.604	452.604	10.1519	-37.3562	4.46759	-197.086	404.511	201.809	204.096	204.096	204.096	-37.3792	0.964507	-10.853	-10.4799	-10.6934	-6.18192	1.65482	0.160611	0.941929	-941.634	-13.264	-4.75619	0	0	-0.953465	18.7585
0	-17.0715	0	0	-17.4418	0.346187	-11.6467	-0.292369	0.00682905	-0.146849	-37.8177	-7.84E-15	-4.01396	0	0	-0.217446	4.10726	19.5478	2.74866	16.2547	378.452	689.689	454.942	454.942	454.942	9.88719	-33.0403	3.89147	-213.416	405.063	204.396	204.096	204.096	204.096	-33.0508	0.90821	-10.4393	-10.8547	-11.0181	-6.38937	1.59127	0.146114	0.835681	-923.245	-31.2558	-1.31471	0	0	-0.437432	19.9206
0	-19.8781	0	0	-20.2797	0.332507	-11.1847	-0.333327	0.00734209	-0.162156	-47.873	-5.23E-15	-2.25448	0	0	-0.252042	4.34179	19.3967	2.7367	18.9265	379.315	690.959	457.146	457.146	457.146	9.50001	-28.849	3.20882	-228.887	405.479	207.865	204.096	204.096	204.096	-28.8583	0.734366	-9.89445	-10.9587	-11.2858	-6.4346	1.52587	0.148969	0.765722	-898.171	-33.9457	3.52361	0	0	0.0227428	21.4736
0	-22.3402	0	0	-22.7772	0.325457	-10.946	-0.376379	0.0118113	-0.168661	-58.065	0	1.22036	0	0	-0.266155	4.52864	19.0266	2.64411	23.0431	380.184	691.173	459.197	459.197	459.197	9.01421	-24.8693	2.39855	-243.182	405.781	212.311	204.096	204.096	204.096	-24.8917	0.397185	-9.24616	-10.8252	-11.4962	-6.30547	1.48027	0.16836	0.721184	-880.516	-22.2952	9.24758	0	0	0.398858	23.3825
0	-24.3797	0	0	-24.8631	0.325883	-10.9604	-0.419666	0.0195287	-0.163778	-67.9074	1.31E-15	5.99505	0	0	-0.250551	4.67635	18.466	2.47127	28.4491	381.094	690.362	461.086	461.086	461.086	8.4651	-21.1901	1.46134	-255.949	406.022	217.758	204.096	204.096	204.096	-21.2388	-0.123189	-8.54044	-10.4978	-11.6519	-6.00477	1.46861	0.198387	0.690359	-880.693	-0.849277	15.1647	0	0	0.695131	25.6039
0	-25.926	0	0	-26.4729	0.334434	-11.2498	-0.460038	0.0295636	-0.146983	-76.6578	-7.84E-15	11.4015	0	0	-0.199132	4.79811	17.7439	2.23008	34.9961	382.095	688.581	462.805	462.805	462.805	7.8977	-17.8976	0.425751	-266.829	406.27	224.15	204.096	204.096	204.096	-17.9815	-0.811654	-7.83532	-10.0239	-11.7564	-5.55262	1.49339	0.231238	0.664914	-902.549	24.0513	20.6564	0	0	0.931436	28.0898
0	-26.9243	0	0	-27.5569	0.351457	-11.8243	-0.493285	0.0404323	-0.119753	-83.3842	-2.61E-15	16.6022	0	0	-0.11325	4.90936	16.8865	1.9448	42.5589	383.235	685.905	464.334	464.334	464.334	7.36501	-15.0668	-0.650513	-275.483	406.598	231.342	204.096	204.096	204.096	-15.1892	-1.61564	-7.1941	-9.4484	-11.8138	-4.98631	1.54637	0.252845	0.637992	-943.703	43.9913	25.6255	0	0	1.12883	30.7919
0	-27.3446	0	0	-28.0875	0.376862	-12.6771	-0.515182	0.0502425	-0.0855042	-87.2005	-9.15E-15	20.7618	0	0	-0.00459471	5.02472	15.9145	1.64993	51.0452	384.553	682.421	465.644	465.644	465.644	6.92409	-12.7513	-1.6857	-281.636	407.072	239.126	204.096	204.096	204.096	-12.9108	-2.45119	-6.67786	-8.80738	-11.8271	-4.35697	1.60626	0.251629	0.610747	-994.805	52.2274	30.419	0	0	1.30328	33.665
0	-27.1892	0	0	-28.0652	0.410042	-13.7822	-0.522282	0.05695	-0.0496162	-87.525	2.61E-15	23.2111	0	0	0.106527	5.15491	14.8412	1.38453	60.3977	386.064	678.224	466.685	466.685	466.684	6.62962	-10.9743	-2.5875	-285.106	407.739	247.252	204.096	204.096	204.096	-11.1667	-3.21859	-6.33838	-8.12202	-11.7984	-3.72227	1.64263	0.219461	0.590902	-1040.85	45.4858	35.3772	0	0	1.46788	36.6692
0	-26.4956	0	0	-27.521	0.449876	-15.0953	-0.513448	0.0586901	-0.0173817	-84.3887	1.57E-14	23.5591	0	0	0.19803	5.30468	13.6721	1.18373	70.5867	387.748	673.424	467.387	467.387	467.387	6.52465	-9.72414	-3.27265	-285.827	408.624	255.467	204.096	204.096	204.096	-9.94491	-3.82503	-6.21127	-7.3945	-11.7287	-3.13644	1.62461	0.155754	0.591288	-1066.54	25.1832	40.4144	0	0	1.63972	39.7716
0	-25.3338	0	0	-26.5132	0.49486	-16.5588	-0.490987	0.0548019	0.00724807	-78.5816	-1.18E-14	21.8022	0	0	0.255311	5.47237	12.4056	1.06922	81.5954	389.556	668.146	467.667	467.667	467.667	6.63106	-8.95771	-3.68652	-283.843	409.727	263.551	204.096	204.096	204.096	-9.20278	-4.20657	-6.31034	-6.606	-11.6199	-2.6396	1.52986	0.0669541	0.625384	-1060.85	-3.16987	44.7603	0	0	1.83653	42.946
0	-23.7954	0	0	-25.1192	0.543337	-18.1114	-0.460173	0.0463993	0.0230916	-71.4564	9.15E-15	18.3293	0	0	0.276752	5.65114	11.0346	1.04114	93.4028	391.41	662.535	467.429	467.429	467.429	6.94392	-8.6114	-3.81456	-279.285	411.023	271.329	204.096	204.096	204.096	-8.87651	-4.34123	-6.62484	-5.71759	-11.4768	-2.24874	1.35307	-0.0342537	0.70367	-1021.05	-31.5896	47.1875	0	0	2.06624	46.1713
0	-21.9791	0	0	-23.4241	0.593803	-19.6989	-0.426784	0.0352535	0.0314046	-64.4119	-5.23E-15	13.7322	0	0	0.271302	5.8314	9.54912	1.07369	105.967	393.221	656.757	466.574	466.574	466.574	7.43292	-8.61705	-3.68102	-272.334	412.467	278.683	204.096	204.096	204.096	-8.89657	-4.24789	-7.12158	-4.67431	-11.3096	-1.9526	1.10438	-0.132703	0.832041	-950.993	-52.7053	46.7377	0	0	2.31362	49.4293
0	-19.9768	0	0	-21.5087	0.64512	-21.2815	-0.394661	0.0230383	0.0353952	-58.3924	-6.53E-15	8.65241	0	0	0.251386	6.00425	7.9388	1.11543	119.217	394.902	651	465.019	465.019	465.019	8.04918	-8.91612	-3.33643	-263.175	413.999	285.537	204.096	204.096	204.096	-9.2026	-3.97345	-7.75085	-3.41144	-11.135	-1.71107	0.810013	-0.21497	1.00859	-859.849	-61.9869	43.2412	0	0	2.54478	52.7021
0	-17.8649	0	0	-19.4424	0.696541	-22.8339	-0.365018	0.0108976	0.0385141	-53.6992	1.05E-14	3.67333	0	0	0.226972	6.16492	6.19496	1.09493	133.042	396.376	645.462	462.713	462.713	462.713	8.73456	-9.46759	-2.83991	-251.977	415.558	291.842	204.096	204.096	204.096	-9.75218	-3.5745	-8.45465	-1.86319	-10.9773	-1.45958	0.506275	-0.268066	1.22783	-758.717	-57.9496	37.382	0	0	2.72207	55.9704
0	-15.7019	0	0	-17.2794	0.747547	-24.3395	-0.337118	-0.000240054	0.0437574	-50.1069	-5.23E-15	-0.700605	0	0	0.20368	6.3158	4.31282	0.931639	147.306	397.592	640.338	459.662	459.662	459.662	9.43097	-10.2491	-2.24306	-238.885	417.08	297.56	204.096	204.096	204.096	-10.5225	-3.10089	-9.17553	0.0274514	-10.8662	-1.11808	0.239177	-0.283517	1.47927	-660.297	-42.6376	30.3958	0	0	2.83162	59.212
0	-13.5293	0	0	-15.0586	0.79758	-25.7824	-0.309262	-0.00995564	0.0523802	-47.1104	0	-4.11303	0	0	0.183465	6.46813	2.29289	0.552013	161.852	398.531	635.809	455.952	455.952	455.952	10.0881	-11.2537	-1.57992	-224.023	418.514	302.647	204.096	204.096	204.096	-11.5067	-2.58549	-9.86469	2.2983	-10.8336	-0.605256	0.0559386	-0.25362	1.74998	-575.814	-20.1307	23.7305	0	0	2.89285	62.4009
0	-11.3753	0	0	-12.8052	0.845751	-27.1393	-0.279787	-0.0177485	0.0639333	-44.1789	1.31E-15	-6.31857	0	0	0.166359	6.64108	0.142144	-0.091445	176.531	399.209	632.024	451.762	451.762	451.763	10.6685	-12.4843	-0.864437	-207.51	419.823	307.053	204.096	204.096	204.096	-12.708	-2.04148	-10.4876	4.95797	-10.907	0.143012	0.000149262	-0.175161	2.02769	-514.05	4.49463	18.5697	0	0	2.95403	65.5072
0	-9.25786	0	0	-10.5358	0.890718	-28.3769	-0.247754	-0.023222	0.076232	-40.9236	0	-7.21724	0	0	0.151424	6.85722	-2.12511	-1.00109	191.223	399.669	629.092	447.359	447.359	447.359	11.1498	-13.9474	-0.095251	-189.465	420.991	310.722	204.096	204.096	204.096	-14.1331	-1.4671	-11.0266	7.97693	-11.1013	1.1527	0.0963509	-0.0476232	2.29932	-477.901	27.4475	15.5465	0	0	3.05325	68.4963
0	-7.18979	0	0	-8.26411	0.930778	-29.4556	-0.213326	-0.0257603	0.0865564	-37.1678	6.53E-15	-6.82461	0	0	0.137266	7.13472	-4.48691	-2.12214	205.857	399.976	627.09	443.064	443.064	443.064	11.5249	-15.6481	0.734842	-170.017	422.021	313.6	204.096	204.096	204.096	-15.7871	-0.855071	-11.4809	11.2824	-11.4102	2.39454	0.336531	0.121114	2.55052	-463.11	46.5119	14.599	0	0	3.17718	71.3294
0	-5.18289	0	0	-6.00809	0.964192	-30.3382	-0.177757	-0.0249053	0.0923394	-32.9398	-2.61E-15	-5.29646	0	0	0.122291	7.47799	-6.91438	-3.3448	220.418	400.191	626.07	439.205	439.205	439.205	11.8007	-17.5854	1.62828	-149.309	422.938	315.65	204.096	204.096	204.096	-17.6698	-0.203403	-11.8639	14.7596	-11.8029	3.77808	0.672442	0.317408	2.7678	-458.172	61.8953	15.0119	0	0	3.24267	73.9637
0	-3.25169	0	0	-3.79431	0.989684	-31.0011	-0.143093	-0.0206559	0.0921693	-28.424	-2.61E-15	-2.92686	0	0	0.105327	7.87065	-9.3736	-4.52327	234.93	400.359	626.08	436.054	436.054	436.054	11.9954	-19.7501	2.5753	-127.491	423.785	316.856	204.096	204.096	204.096	-19.7745	0.476743	-12.1987	18.2623	-12.225	5.16158	1.0275	0.516405	2.93459	-449.267	74.5314	15.6932	0	0	3.14388	76.3512
0	-1.41536	0	0	-1.65902	1.00686	-31.4426	-0.1117	-0.0136253	0.0860416	-23.9026	0	-0.104964	0	0	0.0863954	8.2753	-11.8288	-5.50623	249.421	400.497	627.166	433.776	433.776	433.776	12.1358	-22.1251	3.55259	-104.724	424.619	317.233	204.096	204.096	204.096	-22.0876	1.15945	-12.5136	21.6324	-12.6102	6.37617	1.32007	0.688757	3.03642	-425.546	86.2354	15.4459	0	0	2.8247	78.4401
0	0.302274	0	0	0.355224	1.01643	-31.6868	-0.0857786	-0.00492617	0.0755687	-19.7041	6.53E-16	2.76509	0	0	0.0669755	8.64144	-14.2461	-6.16707	263.893	400.599	629.376	432.402	432.402	432.402	12.2529	-24.6859	4.52857	-81.1661	425.5	316.821	204.096	204.096	204.096	-24.5888	1.80914	-12.8369	24.7263	-12.898	7.2576	1.49197	0.799007	3.05665	-383.713	97.2145	13.6332	0	0	2.32205	80.1782
0	1.87526	0	0	2.20609	1.02002	-31.7779	-0.0671019	0.00405082	0.062936	-16.1717	8.17E-16	5.34297	0	0	0.0494358	8.91904	-16.5976	-6.424	278.297	400.649	632.741	431.829	431.829	431.829	12.3778	-27.4029	5.47242	-56.9692	426.488	315.678	204.096	204.096	204.096	-27.2531	2.38986	-13.1933	27.443	-13.0531	7.67755	1.5114	0.822873	2.98941	-324.463	107.381	10.1424	0	0	1.7262	81.5212
0	3.2801	0	0	3.85905	1.01976	-31.7713	-0.0567398	0.012213	0.0508276	-13.6045	-1.63E-15	7.43356	0	0	0.0358352	9.07269	-18.8633	-6.24887	292.53	400.634	637.258	431.856	431.856	431.856	12.5381	-30.2456	6.36267	-32.2659	427.632	313.87	204.096	204.096	204.096	-30.0533	2.87419	-13.6017	29.7441	-13.0783	7.56984	1.37504	0.757731	2.84003	-250.64	116.272	5.44242	0	0	1.13649	82.4416
0	4.50056	0	0	5.29302	1.01778	-31.7212	-0.0550547	0.0190818	0.0412499	-12.2049	1.63E-15	8.99662	0	0	0.0270032	9.09019	-21.0311	-5.66734	306.44	400.557	642.875	432.231	432.231	432.23	12.7544	-33.1864	7.19187	-7.15962	428.971	311.465	204.096	204.096	204.096	-32.964	3.24818	-14.0746	31.6593	-13.0129	6.94523	1.10365	0.631721	2.6333	-164.641	124.517	0.0444356	0	0	0.620438	82.934
0	5.53131	0	0	6.50311	1.01584	-31.6718	-0.0617109	0.0248633	0.0351207	-12.0183	6.53E-16	10.1068	0	0	0.0223649	8.98348	-23.0941	-4.75342	319.837	400.438	649.486	432.703	432.703	432.703	13.0401	-36.205	7.96639	18.2847	430.534	308.53	204.096	204.096	204.096	-35.9663	3.51114	-14.6194	33.2703	-12.9164	5.88998	0.743387	0.487526	2.40117	-70.0824	132.078	-5.57836	0	0	0.205664	83.0116
0	6.37944	0	0	7.50022	1.01512	-31.6533	-0.0746501	0.0293818	0.0323203	-12.7853	-1.31E-15	10.7916	0	0	0.0202906	8.78278	-25.0462	-3.61769	332.508	400.302	656.924	433.066	433.066	433.067	13.4022	-39.2914	8.70293	44.0433	432.345	305.133	204.096	204.096	204.096	-39.0507	3.67173	-15.2405	34.6827	-12.8476	4.54622	0.357049	0.365573	2.17246	27.4509	137.756	-10.806	0	0	-0.114198	82.6971
0	7.06127	0	0	8.30582	1.0162	-31.6809	-0.0908681	0.0320457	0.0318038	-14.0293	1.96E-15	10.9985	0	0	0.0190399	8.52714	-26.8776	-2.38908	344.232	400.168	664.979	433.18	433.18	433.18	13.8427	-42.4446	9.42233	70.1245	434.424	301.351	204.096	204.096	204.096	-42.2169	3.74192	-15.9395	35.993	-12.8479	3.07962	0.0086638	0.286913	1.96768	121.078	139.041	-14.9951	0	0	-0.362167	82.011
0	7.59623	0	0	8.94379	1.01917	-31.7565	-0.107392	0.0325069	0.0323999	-15.2096	2.61E-15	10.6599	0	0	0.0173196	8.25512	-28.5714	-1.19363	354.8	400.043	673.408	432.968	432.967	432.968	14.358	-45.6676	10.1431	96.5539	436.783	297.26	204.096	204.096	204.096	-45.4694	3.73187	-16.7135	37.2662	-12.9319	1.64517	-0.25272	0.256836	1.79374	203.597	135.059	-17.9508	0	0	-0.555861	80.9636
0	8.00011	0	0	9.43225	1.02367	-31.8706	-0.122311	0.0305262	0.0326806	-15.9025	0	9.68997	0	0	0.0144502	7.99779	-30.104	-0.135577	364.037	399.922	681.959	432.409	432.409	432.409	14.9397	-48.9612	10.8771	123.357	439.423	292.94	204.096	204.096	204.096	-48.8111	3.64714	-17.5539	38.5243	-13.0884	0.360758	-0.409669	0.268337	1.65076	271.108	126.757	-19.8092	0	0	-0.69847	79.5523
0	8.28054	0	0	9.77831	1.02902	-32.006	-0.13513	0.0260514	0.0315678	-15.9046	9.80E-16	8.01209	0	0	0.0102962	7.77557	-31.4465	0.713044	371.815	399.791	690.384	431.529	431.529	431.529	15.5746	-52.3187	11.6272	150.546	442.328	288.464	204.096	204.096	204.096	-52.2384	3.48891	-18.4445	39.7491	-13.2869	-0.704209	-0.469954	0.308859	1.53344	322.249	116.288	-20.7848	0	0	-0.776941	77.7646
0	8.43544	0	0	9.97631	1.03425	-32.1381	-0.146658	0.0188666	0.0281747	-15.2493	-3.43E-15	5.54729	0	0	0.00519843	7.59794	-32.5693	1.31383	378.059	399.64	698.457	430.378	430.379	430.378	16.2444	-55.7233	12.3872	178.117	445.462	283.897	204.096	204.096	204.096	-55.7373	3.25588	-19.3617	40.8938	-13.4869	-1.5258	-0.462916	0.359988	1.43473	359.107	104.799	-20.9059	0	0	-0.779151	75.5835
0	8.45415	0	0	10.0093	1.03811	-32.2352	-0.158322	0.00909789	0.0218713	-14.1257	2.72E-15	2.29706	0	0	-4.00E-05	7.46587	-33.4453	1.65586	382.744	399.467	705.973	429.034	429.034	429.034	16.9253	-59.1474	13.1418	206.052	448.768	279.298	204.096	204.096	204.096	-59.2823	2.94669	-20.2727	41.898	-13.6482	-2.11151	-0.420153	0.405311	1.35035	385.014	92.8013	-20.1875	0	0	-0.702232	72.9936
0	8.31966	0	0	9.85208	1.03901	-32.2579	-0.171569	-0.00259485	0.0119486	-12.7857	3.27E-15	-1.59857	0	0	-0.00420057	7.37496	-34.0534	1.74708	385.888	399.282	712.756	427.587	427.587	427.587	17.587	-62.5548	13.8662	234.323	452.166	274.722	204.096	204.096	204.096	-62.8372	2.56211	-21.1364	42.7014	-13.737	-2.48447	-0.368792	0.432032	1.28041	404.033	80.3445	-18.8109	0	0	-0.555013	69.9859
0	8.01107	0	0	9.47541	1.03514	-32.1604	-0.187235	-0.0144893	-0.00260077	-11.4462	-2.61E-15	-5.77474	0	0	-0.00591351	7.31853	-34.3796	1.60652	387.542	399.101	718.652	426.143	426.143	426.143	18.1941	-65.9031	14.5275	262.893	455.556	270.23	204.096	204.096	204.096	-66.3564	2.10694	-21.9042	43.2538	-13.7308	-2.67077	-0.32611	0.432598	1.22771	420.25	67.4771	-17.1172	0	0	-0.352102	66.56
0	7.5054	0	0	8.84993	1.02461	-31.8944	-0.205326	-0.0239963	-0.0235047	-10.2533	1.31E-15	-9.65813	0	0	-0.00426952	7.28999	-34.4176	1.25913	387.777	398.946	723.535	424.813	424.813	424.813	18.7084	-69.147	15.0868	291.712	458.824	265.889	204.096	204.096	204.096	-69.787	1.59145	-22.5245	43.5206	-13.6198	-2.69279	-0.298896	0.407808	1.20046	437.377	55.1543	-15.5322	0	0	-0.107639	62.7256
0	6.77859	0	0	7.94987	1.00579	-31.415	-0.224842	-0.0279166	-0.0528035	-9.27059	-6.53E-16	-12.5284	0	0	0.000338109	7.28389	-34.1696	0.733721	386.68	398.844	727.311	423.709	423.709	423.709	19.0938	-72.2403	15.5041	320.703	461.856	261.784	204.096	204.096	204.096	-73.0714	1.03216	-22.9492	43.4856	-13.4074	-2.56879	-0.283975	0.362975	1.20738	457.985	44.392	-14.3344	0	0	0.167878	58.5038
0	5.80737	0	0	6.75711	0.977566	-30.6871	-0.244354	-0.0232374	-0.0928246	-8.54506	-1.96E-15	-13.6708	0	0	0.00551216	7.29538	-33.6467	0.0639359	384.353	398.821	729.925	422.932	422.932	422.932	19.3208	-75.1378	15.7452	349.74	464.547	258.006	204.096	204.096	204.096	-76.1497	0.451682	-23.1411	43.1498	-13.1079	-2.31717	-0.270043	0.308049	1.25855	482.938	36.3122	-13.6341	0	0	0.465755	53.9293
0	4.57327	0	0	5.26627	0.939646	-29.6914	-0.262119	-0.00806362	-0.145116	-8.10799	-2.29E-15	-12.5678	0	0	0.00705647	7.31883	-32.8702	-0.708757	380.919	398.902	731.381	422.565	422.565	422.565	19.3718	-77.7976	15.7898	378.623	466.819	254.654	204.096	204.096	204.096	-78.9649	-0.122222	-23.0824	42.5293	-12.7434	-1.9633	-0.245599	0.251416	1.35849	512.054	30.8355	-13.3793	0	0	0.776857	49.0548
0	3.06988	0	0	3.4913	0.892582	-28.4276	-0.276188	0.0176656	-0.210232	-7.94137	2.78E-15	-9.06745	0	0	0.000461627	7.34627	-31.8714	-1.53188	376.525	399.106	731.746	422.663	422.663	422.663	19.2433	-80.1848	15.639	407.068	468.628	251.817	204.096	204.096	204.096	-81.4694	-0.658509	-22.7793	41.6518	-12.3402	-1.5456	-0.205392	0.198927	1.50332	545.189	26.6927	-13.5022	0	0	1.0919	43.9544
0	1.31227	0	0	1.47169	0.837671	-26.914	-0.284017	0.0518448	-0.28699	-7.8747	-2.94E-15	-3.48323	0	0	-0.016511	7.36709	-30.6926	-2.34105	371.353	399.446	731.153	423.252	423.252	423.252	18.9453	-82.2762	15.3194	434.701	469.969	249.568	204.096	204.096	204.096	-83.632	-1.12507	-22.2635	40.5542	-11.9244	-1.11759	-0.156808	0.150252	1.6758	583.535	21.1834	-14.0664	0	0	1.40522	38.7278
0	-0.656424	0	0	-0.725377	0.776685	-25.184	-0.282147	0.0900495	-0.372468	-7.51406	-6.13E-16	3.3837	0	0	-0.0414307	7.36939	-29.385	-3.06262	365.62	399.92	729.79	424.326	424.326	424.326	18.4987	-84.0625	14.882	461.069	470.875	247.943	204.096	204.096	204.096	-85.4415	-1.49098	-21.5878	39.2802	-11.5212	-0.744474	-0.112199	0.10419	1.84889	628.592	11.5224	-15.2561	0	0	1.7118	33.4992
0	-2.76445	0	0	-3.0097	0.711541	-23.2803	-0.266747	0.12639	-0.462025	-6.31601	6.53E-16	10.4013	0	0	-0.0672263	7.34231	-28.0064	-3.61941	359.574	400.515	727.882	425.845	425.845	425.845	17.9299	-85.5477	14.3944	485.672	471.404	246.925	204.096	204.096	204.096	-86.905	-1.72839	-20.8174	37.8787	-11.153	-0.49628	-0.0887816	0.0560762	1.98724	682.808	-5.40441	-17.2958	0	0	2.00658	28.4114
0	-4.9197	0	0	-5.27949	0.64399	-21.247	-0.235311	0.15547	-0.550416	-3.83991	-6.78E-15	16.437	0	0	-0.0856725	7.27858	-26.6179	-3.93922	353.482	401.211	725.659	427.746	427.746	427.746	17.2658	-86.7434	13.9287	507.996	471.621	246.426	204.096	204.096	204.096	-88.041	-1.81429	-20.0186	36.4023	-10.8411	-0.438527	-0.0979776	0.00369092	2.06366	748.415	-31.0698	-20.4998	0	0	2.27789	23.6145
0	-7.02289	0	0	-7.4354	0.575451	-19.1251	-0.188216	0.173832	-0.632344	-0.00815271	-8.98E-16	20.6491	0	0	-0.0917212	7.17591	-25.2784	-3.96424	347.615	401.979	723.334	429.94	429.94	429.94	16.5293	-87.6627	13.5475	527.552	471.576	246.269	204.096	204.096	204.096	-88.8702	-1.73291	-19.2473	34.9042	-10.6054	-0.623223	-0.148932	-0.0542331	2.06101	828.112	-65.7079	-25.0284	0	0	2.50968	19.2523
0	-8.98002	0	0	-9.39153	0.507053	-16.9518	-0.129851	0.180789	-0.703163	4.71638	-9.80E-15	22.6832	0	0	-0.0859487	7.03697	-24.0395	-3.66109	342.219	402.789	721.081	432.318	432.318	432.318	15.7382	-88.3165	13.2919	543.91	471.29	246.205	204.096	204.096	204.096	-89.411	-1.47932	-18.5408	33.434	-10.4639	-1.08075	-0.246186	-0.115478	1.98246	923.406	-107.061	-30.8751	0	0	2.68086	15.4499
0	-10.71	0	0	-11.0803	0.439859	-14.7666	-0.0677323	0.177663	-0.758954	9.42978	-1.47E-15	22.6447	0	0	-0.0730978	6.8683	-22.9393	-3.02969	337.489	403.606	719.023	434.753	434.753	434.753	14.908	-88.715	13.1745	556.724	470.748	245.935	204.096	204.096	204.096	-89.6806	-1.06442	-17.9152	32.0328	-10.4305	-1.81298	-0.393949	-0.176693	1.84511	1033.57	-151.766	-37.695	0	0	2.77244	12.3036
0	-12.1469	0	0	-12.4524	0.37518	-12.6208	-0.0113626	0.1668	-0.796563	12.9798	-2.29E-15	20.9885	0	0	-0.0591049	6.67898	-21.9984	-2.10966	333.537	404.395	717.222	437.11	437.11	437.11	14.0572	-88.8713	13.1768	565.739	469.909	245.161	204.096	204.096	204.096	-89.6995	-0.519779	-17.3668	30.7284	-10.5118	-2.78768	-0.593888	-0.233104	1.67244	1153.39	-195.231	-44.8631	0	0	2.77355	9.87447
0	-13.2394	0	0	-13.4729	0.314863	-10.5866	0.0292967	0.150713	-0.813177	14.2338	8.17E-16	18.369	0	0	-0.0481218	6.4795	-21.2175	-0.980829	330.376	405.116	715.679	439.262	439.262	439.263	13.2126	-88.8067	13.2525	570.806	468.71	243.635	204.096	204.096	204.096	-89.4975	0.10015	-16.8784	29.5326	-10.7042	-3.93685	-0.832766	-0.279742	1.48803	1268.93	-232.951	-51.3113	0	0	2.68167	8.18367
0	-13.9486	0	0	-14.1167	0.261424	-8.76135	0.0456594	0.13214	-0.806598	12.3732	0	15.539	0	0	-0.040633	6.2806	-20.5789	0.245072	327.919	405.728	714.333	441.107	441.107	441.107	12.4113	-88.5546	13.3355	571.879	467.091	241.217	204.096	204.096	204.096	-89.1175	0.72129	-16.4264	28.4416	-10.9934	-5.16289	-1.08149	-0.310125	1.31036	1358.75	-259.51	-55.6281	0	0	2.51115	7.21064
0	-14.2455	0	0	-14.3632	0.217999	-7.26466	0.0328025	0.114126	-0.774992	7.19278	-1.43E-15	13.2179	0	0	-0.032625	6.09209	-20.0516	1.44147	326.002	406.189	713.068	442.58	442.58	442.58	11.6979	-88.1627	13.3552	569.025	465.014	237.902	204.096	204.096	204.096	-88.6168	1.26001	-15.9908	27.4401	-11.3545	-6.35283	-1.29422	-0.31765	1.1552	1396.4	-269.351	-56.343	0	0	2.28577	6.89667
0	-14.1101	0	0	-14.1956	0.188059	-6.22676	-0.00807487	0.0996236	-0.71711	-0.662872	-2.45E-16	11.9126	0	0	-0.01673	5.92145	-19.5998	2.48911	324.425	406.458	711.73	443.662	443.661	443.661	11.1176	-87.6915	13.2539	562.426	462.478	233.839	204.096	204.096	204.096	-88.0641	1.63946	-15.5623	26.5075	-11.7551	-7.398	-1.41699	-0.295067	1.03582	1356.1	-256.938	-52.6615	0	0	2.02121	7.15479
0	-13.5349	0	0	-13.6051	0.174852	-5.76757	-0.0688478	0.0910254	-0.633087	-9.73962	-2.61E-15	11.8031	0	0	0.0135566	5.77224	-19.1911	3.29786	322.998	406.504	710.158	444.373	444.373	444.373	10.705	-87.2066	13.0037	552.383	459.542	229.301	204.096	204.096	204.096	-87.529	1.80939	-15.1465	25.6266	-12.1583	-8.21337	-1.40675	-0.236467	0.964095	1221.77	-218.975	-45.0936	0	0	1.7114	7.88552
0	-12.5324	0	0	-12.6018	0.180679	-5.97028	-0.136446	0.0887828	-0.525213	-18.1935	-1.23E-15	12.6531	0	0	0.0584531	5.64242	-18.8063	3.82244	321.589	406.313	708.218	444.757	444.757	444.758	10.4724	-86.765	12.6174	539.314	456.317	224.626	204.096	204.096	204.096	-87.0678	1.76287	-14.7611	24.7916	-12.5257	-8.75153	-1.24263	-0.140858	0.947657	991.828	-156.473	-35.4447	0	0	1.33143	8.99453
0	-11.1435	0	0	-11.2247	0.20613	-6.85373	-0.197031	0.0909512	-0.398708	-24.442	-8.17E-16	13.9106	0	0	0.109274	5.52342	-18.4439	4.06996	320.144	405.889	705.841	444.854	444.854	444.854	10.4022	-86.4003	12.1472	523.736	452.959	220.14	204.096	204.096	204.096	-86.7085	1.54264	-14.429	24.0148	-12.8193	-9.00863	-0.936795	-0.0134004	0.987943	682.009	-76.1791	-26.0115	0	0	0.872607	10.407
0	-9.4411	0	0	-9.54325	0.249505	-8.35166	-0.240781	0.0938887	-0.263372	-27.7555	6.53E-15	14.9205	0	0	0.15224	5.40036	-18.1223	4.09757	318.703	405.254	703.043	444.678	444.678	444.678	10.4488	-86.1143	11.6705	506.246	449.64	216.092	204.096	204.096	204.096	-86.4431	1.23092	-14.1694	23.3285	-13.0036	-9.02188	-0.539102	0.136816	1.07941	327.489	11.085	-18.706	0	0	0.387251	12.0748
0	-7.52182	0	0	-7.64604	0.306785	-10.312	-0.26467	0.09488	-0.133784	-28.4473	1.80E-15	15.2543	0	0	0.176922	5.25393	-17.876	3.9996	317.369	404.444	699.928	444.208	444.208	444.208	10.5521	-85.8804	11.2665	487.471	446.523	212.617	204.096	204.096	204.096	-86.2339	0.923738	-13.9924	22.7835	-13.0461	-8.85903	-0.133247	0.295391	1.20755	-19.2737	93.5811	-14.5372	0	0	-0.00630149	13.9754
0	-5.4852	0	0	-5.61933	0.372305	-12.5245	-0.270632	0.0929943	-0.0268376	-27.4268	4.57E-15	14.7754	0	0	0.181149	5.06401	-17.7469	3.88526	316.27	403.505	696.659	443.392	443.392	443.392	10.658	-85.6606	10.9939	468.007	443.746	209.747	204.096	204.096	204.096	-86.0335	0.700738	-13.8991	22.4406	-12.9199	-8.60078	0.176813	0.446328	1.35025	-295.34	162.832	-13.709	0	0	-0.188389	16.1026
0	-3.41248	0	0	-3.52928	0.440044	-14.7727	-0.262106	0.0881576	0.0447263	-25.5541	1.80E-15	13.5022	0	0	0.169022	4.81451	-17.7719	3.84932	315.498	402.487	693.418	442.168	442.168	442.168	10.7338	-85.425	10.8802	448.349	441.404	207.451	204.096	204.096	204.096	-85.807	0.605509	-13.8853	22.3592	-12.6061	-8.31848	0.295434	0.57432	1.47818	-444.924	216.446	-15.7892	0	0	-0.150462	18.4508
0	-1.35828	0	0	-1.41949	0.504998	-16.8857	-0.242681	0.0809173	0.0784583	-23.3429	-5.88E-15	11.5724	0	0	0.147119	4.49929	-17.9702	3.94266	315.04	401.452	690.342	440.501	440.501	440.501	10.7685	-85.1629	10.9219	428.836	439.549	205.655	204.096	204.096	204.096	-85.5419	0.644556	-13.941	22.584	-12.0995	-8.0514	0.174271	0.666604	1.56496	-441.129	258.509	-19.87	0	0	-0.0509148	20.9978
0	0.641813	0	0	0.67785	0.564147	-18.7697	-0.216944	0.0728948	0.0807395	-21.0862	1.72E-15	9.30352	0	0	0.122272	4.12803	-18.3331	4.15219	314.736	400.475	687.477	438.416	438.416	438.416	10.7619	-84.8794	11.0916	409.642	438.178	204.265	204.096	204.096	204.096	-85.2445	0.799776	-14.0484	23.1336	-11.4155	-7.78995	-0.171295	0.711407	1.59622	-293.243	295.179	-24.9579	0	0	-0.132732	23.6902
0	2.56007	0	0	2.73172	0.616815	-20.4127	-0.190695	0.0658007	0.0630858	-19.0482	2.45E-15	7.09557	0	0	0.0997864	3.73052	-18.821	4.39868	314.277	399.641	684.752	436.006	436.006	436.006	10.7128	-84.5878	11.3516	390.797	437.249	203.17	204.096	204.096	204.096	-84.9295	1.04516	-14.1822	23.9941	-10.5959	-7.47159	-0.643365	0.702023	1.58138	-49.0478	328.791	-30.1101	0	0	-0.539271	26.4424
0	4.37232	0	0	4.71198	0.664332	-21.8655	-0.169037	0.060211	0.0370281	-17.4486	-1.80E-15	5.26726	0	0	0.0822585	3.35628	-19.3679	4.55693	313.249	399.042	681.986	433.428	433.428	433.428	10.6129	-84.3025	11.6673	372.242	436.698	202.264	204.096	204.096	204.096	-84.612	1.36105	-14.3148	25.1184	-9.71064	-6.99668	-1.0908	0.637265	1.54872	221.769	354.498	-34.5434	0	0	-1.17591	29.1466
0	6.05943	0	0	6.59526	0.709161	-23.2097	-0.154465	0.0543131	0.0123589	-16.3708	-3.92E-15	3.8557	0	0	0.0695442	3.06691	-19.8918	4.49192	311.227	398.757	678.948	430.86	430.86	430.86	10.4481	-84.0354	12.0195	353.87	436.458	201.461	204.096	204.096	204.096	-84.3037	1.74158	-14.424	26.4287	-8.85135	-6.26011	-1.35405	0.527975	1.53981	446.513	362.987	-37.349	0	0	-1.74185	31.6915
0	7.61044	0	0	8.3699	0.753715	-24.5192	-0.147198	0.0456741	-0.00461823	-15.8073	-4.82E-15	2.73227	0	0	0.0604506	2.92118	-20.3071	4.10105	307.869	398.851	675.43	428.466	428.466	428.466	10.2028	-83.7931	12.4052	335.582	436.464	200.703	204.096	204.096	204.096	-84.0101	2.19333	-14.497	27.8217	-8.11395	-5.19022	-1.31269	0.393177	1.59287	569.104	346.148	-37.479	0	0	-1.91989	33.9772
0	9.02554	0	0	10.0373	0.7993	-25.8315	-0.145356	0.0330878	-0.0107135	-15.6259	-5.31E-16	1.7649	0	0	0.0535832	2.95617	-20.5377	3.35181	303	399.358	671.32	426.375	426.375	426.375	9.8673	-83.5772	12.8323	317.311	436.657	199.957	204.096	204.096	204.096	-83.7323	2.72723	-14.5316	29.1748	-7.57562	-3.78584	-0.927879	0.258748	1.72248	563.615	302.876	-34.0359	0	0	-1.59075	35.9253
0	10.3155	0	0	11.6078	0.845525	-27.133	-0.145795	0.0171603	-0.0068111	-15.5967	2.55E-15	0.888739	0	0	0.0477942	3.17225	-20.5269	2.30153	296.648	400.271	666.645	424.676	424.676	424.676	9.44497	-83.3851	13.3093	299.041	436.98	199.214	204.096	204.096	204.096	-83.4684	3.34712	-14.5349	30.355	-7.27529	-2.13715	-0.280807	0.141916	1.91239	445.623	237.693	-26.5991	0	0	-0.934071	37.4854
0	11.4977	0	0	13.0929	0.890367	-28.3673	-0.146162	-0.000395496	0.00334146	-15.5618	1.03E-15	0.0702906	0	0	0.0425544	3.53071	-20.2452	1.08742	289.024	401.532	661.564	423.428	423.428	423.428	8.95761	-83.2106	13.837	280.801	437.384	198.476	204.096	204.096	204.096	-83.2154	4.0404	-14.522	31.2343	-7.20834	-0.414494	0.468958	0.0481798	2.12843	259.579	158.124	-15.6024	0	0	-0.305292	38.6417
0	12.5915	0	0	14.4988	0.930762	-29.4552	-0.145384	-0.0172899	0.014688	-15.4549	-7.58E-16	-0.699107	0	0	0.0377939	3.96471	-19.693	-0.108508	280.457	403.027	656.321	422.662	422.662	422.662	8.44501	-83.0462	14.4024	262.649	437.828	197.749	204.096	204.096	204.096	-82.9705	4.77422	-14.5121	31.7074	-7.33363	1.17161	1.14467	-0.0219945	2.33678	60.6547	73.2105	-2.74804	0	0	-6.32E-05	39.4158
0	13.6139	0	0	15.8235	0.963493	-30.3199	-0.143686	-0.0312974	0.022633	-15.2958	9.60E-16	-1.41735	0	0	0.0336723	4.39824	-18.8963	-1.10505	271.302	404.595	651.178	422.393	422.393	422.393	7.95844	-82.8848	14.9784	244.647	438.282	197.036	204.096	204.096	204.096	-82.7323	5.49925	-14.524	31.7063	-7.5862	2.42227	1.60414	-0.069813	2.51061	-101.829	-8.07799	9.25079	0	0	-0.0751262	39.86
0	14.5763	0	0	17.0571	0.986101	-30.9084	-0.142098	-0.0409645	0.0248417	-15.1446	-3.47E-15	-2.09025	0	0	0.0303138	4.76465	-17.897	-1.76248	261.86	406.059	646.359	422.613	422.613	422.613	7.54963	-82.7209	15.529	226.841	438.722	196.342	204.096	204.096	204.096	-82.5007	6.15938	-14.5716	31.2092	-7.89174	3.19555	1.77574	-0.0971424	2.63006	-197.006	-78.1411	17.7883	0	0	-0.350562	40.042
0	15.4831	0	0	18.1857	0.997465	-31.2016	-0.141436	-0.045862	0.021396	-15.0061	3.06E-15	-2.72295	0	0	0.027597	5.01862	-16.7414	-2.00672	252.318	407.26	642.019	423.288	423.288	423.288	7.25955	-82.551	16.0159	209.249	439.13	195.673	204.096	204.096	204.096	-82.2761	6.70357	-14.6605	30.2416	-8.17988	3.4317	1.66791	-0.106354	2.6831	-216.597	-130.935	21.3681	0	0	-0.566803	40.0249
0	16.3308	0	0	19.1942	0.997889	-31.2124	-0.142187	-0.0464386	0.0139137	-14.8355	3.10E-15	-3.30197	0	0	0.0252351	5.13989	-15.4696	-1.83298	242.739	408.08	638.235	424.359	424.359	424.359	7.11122	-82.373	16.4057	191.864	439.493	195.037	204.096	204.096	204.096	-82.0586	7.09483	-14.7871	28.869	-8.39532	3.15437	1.35052	-0.101013	2.66988	-170.94	-162.636	20.0733	0	0	-0.551507	39.8518
0	17.1096	0	0	20.0683	0.988738	-30.9766	-0.144496	-0.0432503	0.00441344	-14.5551	-8.17E-17	-3.74648	0	0	0.0228199	5.13051	-14.1103	-1.2936	233.07	408.457	635.025	425.734	425.734	425.734	7.10867	-82.1837	16.6736	174.658	439.803	194.445	204.096	204.096	204.096	-81.8466	7.31391	-14.9402	27.1827	-8.50528	2.45273	0.921072	-0.0849331	2.60557	-80.7213	-171.486	15.0666	0	0	-0.28323	39.5402
0	17.8041	0	0	20.7944	0.971931	-30.5404	-0.148097	-0.037155	-0.00533622	-14.0589	-8.17E-17	-3.97919	0	0	0.0198764	5.00888	-12.6786	-0.478029	223.185	408.379	632.371	427.301	427.301	427.301	7.24107	-81.9781	16.8053	157.592	440.057	193.91	204.096	204.096	204.096	-81.6354	7.35777	-15.1043	25.2837	-8.5018	1.45394	0.475229	-0.0643573	2.51372	30.2731	-158.827	8.01757	0	0	0.144898	39.086
0	18.3951	0	0	21.3587	0.949452	-29.9508	-0.152752	-0.0290947	-0.0144349	-13.269	-1.47E-15	-3.94772	0	0	0.0161098	4.80352	-11.1784	0.508105	212.924	407.871	630.244	428.938	428.938	428.938	7.48911	-81.7472	16.795	140.621	440.26	193.441	204.096	204.096	204.096	-81.4154	7.23507	-15.2634	23.2658	-8.39975	0.294622	0.0781095	-0.0445296	2.42152	142.919	-128.251	0.443945	0	0	0.612493	38.4719
0	18.8595	0	0	21.7456	0.923059	-29.2495	-0.158319	-0.020222	-0.0226307	-12.1492	-3.68E-15	-3.65943	0	0	0.0115587	4.54778	-9.60485	1.55947	202.126	406.988	628.627	430.523	430.523	430.523	7.83056	-81.4763	16.6435	123.7	440.425	193.052	204.096	204.096	204.096	-81.1713	6.96163	-15.403	21.2048	-8.23135	-0.900765	-0.236464	-0.028105	2.35001	243.492	-84.8534	-6.47881	0	0	1.02575	37.6764
0	19.1714	0	0	21.9363	0.894177	-28.4709	-0.164667	-0.011935	-0.0300088	-10.7078	2.45E-15	-3.18213	0	0	0.00663287	4.27562	-7.94943	2.58218	190.656	405.799	627.517	431.958	431.958	431.958	8.24326	-81.1443	16.3562	106.785	440.569	192.751	204.096	204.096	204.096	-80.8804	6.55746	-15.5117	19.1533	-8.03889	-2.03181	-0.457266	-0.0117477	2.31405	322.374	-33.9608	-11.8748	0	0	1.33184	36.6815
0	19.3024	0	0	21.9097	0.863905	-27.6423	-0.1717	-0.00519575	-0.0363654	-9.01031	-9.39E-16	-2.56034	0	0	0.001908	4.01815	-6.20376	3.50066	178.425	404.39	626.937	433.169	433.169	433.169	8.70604	-80.7234	15.9424	89.8339	440.705	192.547	204.096	204.096	204.096	-80.5126	6.0456	-15.5812	17.1414	-7.86728	-3.02564	-0.584763	0.0103617	2.31846	372.082	19.2051	-15.185	0	0	1.50796	35.4783
0	19.2235	0	0	21.6434	0.833073	-26.7853	-0.179098	-0.000747457	-0.0411426	-7.15151	-4.08E-16	-1.83186	0	0	-0.00201236	3.80058	-4.36409	4.26173	165.403	402.849	626.923	434.123	434.123	434.123	9.19949	-80.1793	15.4153	72.811	440.843	192.45	204.096	204.096	204.096	-80.031	5.45145	-15.6072	15.1809	-7.75739	-3.83568	-0.612951	0.0411358	2.36252	384.073	68.7271	-16.0439	0	0	1.5371	34.0706
0	18.9068	0	0	21.1161	0.802258	-25.9156	-0.186301	0.0013756	-0.0434227	-5.23983	3.94E-15	-0.98897	0	0	-0.00471152	3.64025	-2.4345	4.83832	151.635	401.269	627.528	434.822	434.822	434.822	9.70749	-79.4741	14.7917	55.6884	440.987	192.468	204.096	204.096	204.096	-79.3943	4.80148	-15.5909	13.2717	-7.74117	-4.44038	-0.534013	0.079487	2.43712	351.124	108.999	-14.5207	0	0	1.40658	32.4775
0	18.3292	0	0	20.3102	0.771736	-25.0414	-0.192455	0.00147529	-0.0427905	-3.36627	2.25E-15	-0.0344859	0	0	-0.00595921	3.54615	-0.428801	5.23126	137.254	399.737	628.804	435.303	435.303	435.303	10.2194	-78.5679	14.0922	38.4513	441.135	192.607	204.096	204.096	204.096	-78.5595	4.12107	-15.5401	11.4067	-7.83827	-4.84383	-0.352838	0.120727	2.52786	272.941	135.068	-11.038	0	0	1.12234	30.7336
0	17.4739	0	0	19.2144	0.741474	-24.1621	-0.196576	0.000193177	-0.039713	-1.59645	-4.86E-15	1.0077	0	0	-0.00572779	3.51968	1.62968	5.46611	122.479	398.33	630.792	435.629	435.629	435.629	10.731	-77.4227	13.3396	21.0999	441.286	192.872	204.096	204.096	204.096	-77.4858	3.43295	-15.4694	9.57679	-8.05416	-5.07459	-0.0915608	0.1575	2.61697	157.745	143.686	-6.30963	0	0	0.711281	28.8873
0	16.333	0	0	17.8256	0.711196	-23.27	-0.197753	-0.00166417	-0.0357765	0.0223892	2.70E-15	2.08399	0	0	-0.0041597	3.55632	3.71014	5.58466	107.595	397.105	633.508	435.881	435.881	435.881	11.243	-76.0051	12.5584	3.64614	441.436	193.26	204.096	204.096	204.096	-76.1377	2.75732	-15.3982	7.77393	-8.37935	-5.17897	0.210269	0.182958	2.68599	22.015	134.597	-1.20988	0	0	0.223646	26.997
0	14.906	0	0	16.1492	0.680596	-22.3562	-0.195759	-0.003342	-0.0332075	1.4025	6.53E-16	3.11944	0	0	-0.00167921	3.64728	5.77816	5.63291	92.9171	396.091	636.928	436.143	436.143	436.143	11.757	-74.2885	11.7737	-13.893	441.581	193.76	204.096	204.096	204.096	-74.487	2.11394	-15.3472	5.99237	-8.79081	-5.20943	0.507408	0.19379	2.7198	-114.991	110.922	3.45487	0	0	-0.27937	25.1248
0	13.1995	0	0	14.1985	0.64962	-21.4187	-0.191108	-0.00419462	-0.033634	2.40977	0	4.04527	0	0	0.000925865	3.78092	7.79995	5.64924	78.7544	395.292	640.99	436.499	436.499	436.499	12.2713	-72.2554	11.011	-31.5053	441.713	194.355	204.096	204.096	204.096	-72.5137	1.52466	-15.3342	4.22857	-9.25545	-5.21192	0.767996	0.191258	2.70997	-239.296	78.5164	7.09909	0	0	-0.747519	23.3303
0	11.2268	0	0	11.9944	0.618684	-20.4703	-0.18505	-0.00378493	-0.0373262	2.86999	6.53E-16	4.8108	0	0	0.00248205	3.94371	9.74551	5.65742	65.3784	394.687	645.595	437.019	437.019	437.019	12.779	-69.898	10.2944	-49.1896	441.82	195.025	204.096	204.096	204.096	-70.2078	1.01352	-15.3707	2.48095	-9.73482	-5.21776	0.980445	0.177429	2.65454	-346.119	43.7733	9.45327	0	0	-1.15438	21.6663
0	9.00789	0	0	9.56344	0.588739	-19.541	-0.179014	-0.00153174	-0.0432004	2.63674	-9.80E-16	5.42031	0	0	0.00164165	4.12129	11.5894	5.66561	53.012	394.244	650.615	437.758	437.758	437.758	13.2704	-67.2202	9.64405	-66.9547	441.89	195.761	204.096	204.096	204.096	-67.5699	0.603621	-15.4613	0.750858	-10.191	-5.24141	1.1523	0.156406	2.55565	-439.662	13.0889	10.4548	0	0	-1.49825	20.1766
0	6.5705	0	0	6.93738	0.561139	-18.6748	-0.174474	0.00256008	-0.0492096	1.61664	2.61E-15	5.83951	0	0	-0.00269067	4.30003	13.3097	5.67053	41.8356	393.924	655.9	438.754	438.754	438.754	13.7375	-64.2361	9.07283	-84.8129	441.915	196.567	204.096	204.096	204.096	-64.6114	0.311592	-15.6047	-0.954573	-10.592	-5.2835	1.30364	0.130545	2.41764	-529.747	-9.56144	10.2625	0	0	-1.79541	18.8986
0	3.95042	0	0	4.1522	0.537356	-17.9213	-0.172899	0.00799109	-0.0535587	-0.223205	-2.61E-15	5.98729	0	0	-0.0112022	4.46882	14.8849	5.66408	32.0027	393.696	661.282	440.018	440.018	440.018	14.1774	-60.9692	8.58276	-102.766	441.897	197.469	204.096	204.096	204.096	-61.3541	0.142301	-15.7953	-2.61955	-10.9166	-5.33683	1.45283	0.0994437	2.24347	-625.231	-23.131	9.11258	0	0	-2.05701	17.8665
0	1.19107	0	0	1.24767	0.518637	-17.3236	-0.175463	0.0136991	-0.0552833	-2.83771	-3.27E-15	5.72233	0	0	-0.0239943	4.62064	16.2924	5.63958	23.6554	393.534	666.58	441.542	441.542	441.542	14.593	-57.4501	8.16256	-120.791	441.847	198.51	204.096	204.096	204.096	-57.8287	0.0861651	-16.0231	-4.21756	-11.1563	-5.39254	1.61025	0.0626889	2.04018	-730.143	-29.0939	7.25001	0	0	-2.27256	17.1151
0	-1.65845	0	0	-1.7334	0.505716	-16.9088	-0.182791	0.0185512	-0.0549436	-6.10772	-4.57E-15	4.90817	0	0	-0.0406436	4.75298	17.5075	5.59528	16.9306	393.425	671.598	443.293	443.293	443.293	14.988	-53.7141	7.78725	-138.831	441.782	199.75	204.096	204.096	204.096	-54.0722	0.119722	-16.273	-5.71208	-11.3154	-5.44429	1.77104	0.0164112	1.81816	-840.287	-31.4295	4.88579	0	0	-2.3997	16.6812
0	-4.54744	0	0	-4.74769	0.498673	-16.6819	-0.194711	0.0220066	-0.0544434	-9.8586	-2.45E-16	3.51133	0	0	-0.0602771	4.86726	18.5051	5.53438	11.9563	393.357	676.133	445.222	445.222	445.222	15.3623	-49.7986	7.42024	-156.789	441.717	201.255	204.096	204.096	204.096	-50.1255	0.208676	-16.5227	-7.06025	-11.408	-5.48918	1.91856	-0.0367283	1.58836	-944.648	-33.0842	2.16924	0	0	-2.37899	16.6018
0	-7.42845	0	0	-7.75458	0.496995	-16.6277	-0.210597	0.0235422	-0.0563875	-13.947	2.61E-15	1.56785	0	0	-0.0818825	4.96683	19.2629	5.46168	8.83662	393.317	679.991	447.27	447.27	447.27	15.7066	-45.7401	7.01769	-174.537	441.659	203.093	204.096	204.096	204.096	-46.0298	0.312046	-16.7431	-8.21901	-11.4537	-5.5252	2.02691	-0.094032	1.36305	-1027.82	-36.7114	-0.721623	0	0	-2.16501	16.9094
0	-10.2613	0	0	-10.7194	0.499769	-16.7172	-0.229742	0.022712	-0.0627899	-18.3388	5.23E-15	-0.7958	0	0	-0.104732	5.05486	19.7653	5.37809	7.63145	393.29	682.994	449.375	449.375	449.375	16.0007	-41.5732	6.53327	-191.926	441.599	205.329	204.096	204.096	204.096	-41.8256	0.385678	-16.8988	-9.15188	-11.4733	-5.54635	2.07661	-0.147278	1.1539	-1077.7	-43.038	-3.44957	0	0	-1.76369	17.6265
0	-13.0144	0	0	-13.6139	0.50589	-16.9144	-0.252236	0.0192558	-0.0740978	-23.2099	6.53E-15	-3.36287	0	0	-0.128879	5.13241	20.0072	5.27613	8.34015	393.256	685.002	451.486	451.486	451.486	16.2137	-37.3312	5.9231	-208.79	441.51	208.026	204.096	204.096	204.096	-37.5527	0.385014	-16.9511	-9.83499	-11.4852	-5.53838	2.06236	-0.185586	0.970962	-1090.25	-50.5531	-5.55012	0	0	-1.23742	18.7598
0	-15.6623	0	0	-16.414	0.514193	-17.1811	-0.279316	0.0127785	-0.0887223	-28.9585	-5.23E-15	-5.88463	0	0	-0.154957	5.19811	19.9953	5.13858	10.8948	393.199	685.917	453.569	453.569	453.569	16.3063	-33.0495	5.15093	-224.949	441.345	211.247	204.096	204.096	204.096	-33.2531	0.267992	-16.8603	-10.2609	-11.5027	-5.4779	1.99508	-0.197845	0.822852	-1071.57	-56.9901	-6.39891	0	0	-0.678582	20.2981
0	-18.1792	0	0	-19.0923	0.523471	-17.4783	-0.312701	0.00291026	-0.103652	-36.0688	2.61E-15	-8.09263	0	0	-0.182957	5.24918	19.7475	4.9411	15.1655	393.116	685.69	455.604	455.604	455.604	16.2341	-28.7725	4.19455	-240.194	441.037	215.046	204.096	204.096	204.096	-28.977	-0.00039659	-16.5901	-10.4393	-11.5329	-5.33519	1.89768	-0.178927	0.711734	-1035.66	-61.4211	-5.27407	0	0	-0.168323	22.2119
0	-20.5313	0	0	-21.6096	0.532434	-17.7645	-0.35323	-0.00964166	-0.116407	-44.87	0	-9.61935	0	0	-0.210366	5.28317	19.2906	4.65844	20.9768	393.017	684.319	457.588	457.588	457.588	15.9524	-24.5606	3.05286	-254.273	440.501	219.46	204.096	204.096	204.096	-24.7874	-0.441611	-16.1109	-10.3944	-11.5759	-5.08058	1.79079	-0.1318	0.640668	-996.33	-64.4076	-1.58599	0	0	0.25108	24.4574
0	-22.6701	0	0	-23.9073	0.539813	-17.9994	-0.400235	-0.0218839	-0.125076	-55.3511	5.23E-15	-9.89668	0	0	-0.230952	5.29947	18.656	4.27132	28.1297	392.931	681.843	459.517	459.517	459.517	15.4221	-20.4948	1.75101	-266.882	439.638	224.495	204.096	204.096	204.096	-20.7633	-1.0575	-15.4026	-10.1604	-11.6251	-4.69147	1.68804	-0.0659847	0.607921	-964.542	-66.5809	4.83541	0	0	0.574939	26.9817
0	-24.5287	0	0	-25.9059	0.544638	-18.1527	-0.450729	-0.0290442	-0.128431	-66.9628	2.61E-15	-8.25108	0	0	-0.234563	5.2996	17.8756	3.77185	36.4242	392.894	678.338	461.378	461.378	461.378	14.6219	-16.6759	0.341703	-277.681	438.357	230.115	204.096	204.096	204.096	-16.9984	-1.82634	-14.4616	-9.77458	-11.6682	-4.15774	1.59227	0.00511655	0.6111	-945.66	-67.5689	13.4791	0	0	0.823293	29.7284
0	-26.0242	0	0	-27.51	0.546681	-18.2175	-0.499648	-0.0261332	-0.125582	-78.5884	7.84E-15	-4.13193	0	0	-0.20948	5.28656	16.9774	3.16535	45.6798	392.938	673.914	463.13	463.13	463.13	13.5606	-13.2175	-1.09969	-286.313	436.599	236.248	204.096	204.096	204.096	-13.5952	-2.70318	-13.3079	-9.26953	-11.6889	-3.48373	1.49964	0.0665729	0.645446	-940.65	-65.5859	23.0567	0	0	1.02943	32.6436
0	-27.0671	0	0	-28.6238	0.546806	-18.2215	-0.540796	-0.0102091	-0.116333	-88.7077	7.84E-15	2.58794	0	0	-0.147239	5.26386	15.9817	2.46858	55.7501	393.079	668.714	464.692	464.691	464.692	12.2884	-10.2318	-2.486	-292.437	434.364	242.785	204.096	204.096	204.096	-10.6536	-3.62449	-11.9925	-8.66505	-11.6709	-2.68702	1.40146	0.106921	0.705271	-946.191	-57.7373	31.7704	0	0	1.23202	35.6801
0	-27.5778	0	0	-29.1709	0.547064	-18.2296	-0.568039	0.0177499	-0.101398	-95.7332	-7.84E-15	11.3794	0	0	-0.0481954	5.23509	14.8988	1.70478	66.5301	393.313	662.904	465.939	465.939	465.939	10.8983	-7.8122	-3.73252	-295.766	431.737	249.601	204.096	204.096	204.096	-8.25778	-4.51691	-10.5986	-7.96174	-11.6027	-1.79419	1.28682	0.115026	0.784712	-955.275	-42.5189	37.8904	0	0	1.46868	38.8007
0	-27.5068	0	0	-29.1144	0.550392	-18.3351	-0.576627	0.0524477	-0.0824815	-98.4594	-7.84E-15	21.0293	0	0	0.0754013	5.2047	13.728	0.897173	77.9532	393.611	656.677	466.71	466.71	466.71	9.51573	-6.01638	-4.77021	-296.1	428.882	256.559	204.096	204.096	204.096	-6.46271	-5.30807	-9.23409	-7.13755	-11.4839	-0.83527	1.14659	0.0852497	0.879733	-958.527	-20.1779	40.2928	0	0	1.76823	41.9782
0	-26.8499	0	0	-28.4671	0.559996	-18.6388	-0.564779	0.0866412	-0.0615307	-96.5072	2.61E-15	29.9784	0	0	0.202024	5.17954	12.4598	0.0630044	89.9806	393.928	650.239	466.819	466.819	466.819	8.2755	-4.85694	-5.55382	-293.351	426.015	263.529	204.096	204.096	204.096	-5.28558	-5.93741	-8.0154	-6.14836	-11.3303	0.161634	0.977041	0.0159542	0.990451	-947.033	6.35145	38.7382	0	0	2.14151	45.1944
0	-25.6525	0	0	-27.2892	0.578666	-19.2259	-0.535396	0.114487	-0.0392928	-90.5948	-3.92E-15	36.8295	0	0	0.309258	5.17057	11.0783	-0.79033	102.585	394.215	643.812	466.085	466.085	466.085	7.29747	-4.3024	-6.06279	-287.555	423.365	270.389	204.096	204.096	204.096	-4.70456	-6.36373	-7.04809	-4.93288	-11.177	1.1748	0.791044	-0.0802825	1.12143	-918.943	34.3617	33.6261	0	0	2.58307	48.4365
0	-23.9997	0	0	-25.6737	0.608284	-20.1488	-0.49502	0.132003	-0.0156064	-82.2719	1.31E-15	40.5793	0	0	0.382071	5.19322	9.56522	-1.66509	115.737	394.425	637.613	464.371	464.371	464.371	6.66847	-4.28965	-6.29553	-278.856	421.134	277.033	204.096	204.096	204.096	-4.66709	-6.56716	-6.41214	-3.42214	-11.0744	2.19096	0.614091	-0.176588	1.28596	-878.529	61.3758	26.1421	0	0	3.0715	51.6923
0	-21.996	0	0	-23.7234	0.649526	-21.4159	-0.450255	0.136833	0.0104527	-73.2174	-1.96E-15	40.734	0	0	0.414928	5.26593	7.90436	-2.56879	129.396	394.521	631.852	461.623	461.623	461.623	6.43277	-4.74376	-6.26091	-267.47	419.467	283.359	204.096	204.096	204.096	-5.10565	-6.54564	-6.15247	-1.55238	-11.0773	3.20474	0.484385	-0.238576	1.49602	-835.159	85.162	18.1526	0	0	3.58303	54.9472
0	-19.7473	0	0	-21.5316	0.701657	-22.9865	-0.405239	0.128202	0.0396099	-64.663	5.88E-15	37.3434	0	0	0.409506	5.40694	6.08485	-3.50531	143.513	394.486	626.714	457.92	457.92	457.92	6.58942	-5.59557	-5.96998	-253.641	418.433	289.26	204.096	204.096	204.096	-5.9529	-6.30789	-6.27439	0.719264	-11.2286	4.21343	0.439681	-0.234571	1.75748	-798.02	104.042	11.7648	0	0	4.09353	58.1804
0	-17.3489	0	0	-19.1721	0.762395	-24.7713	-0.361378	0.10801	0.0712923	-57.1995	8.49E-15	31.0564	0	0	0.372999	5.62949	4.10448	-4.46355	158.039	394.319	622.352	453.491	453.491	453.491	7.09555	-6.79132	-5.43208	-237.617	418.018	294.613	204.096	204.096	204.096	-7.15117	-5.86737	-6.74492	3.3989	-11.5437	5.20756	0.503403	-0.145851	2.06074	-771.74	118.28	8.22815	0	0	4.56807	61.3632
0	-14.8818	0	0	-16.6984	0.827976	-26.6424	-0.319068	0.0798983	0.103482	-50.9571	-1.96E-15	22.9046	0	0	0.317237	5.93646	1.97243	-5.40818	172.935	394.032	618.881	448.706	448.706	448.706	7.87609	-8.2953	-4.65675	-219.631	418.137	299.278	204.096	204.096	204.096	-8.65673	-5.24081	-7.50084	6.44338	-12.0004	6.15993	0.67417	0.0176496	2.37476	-755.336	127.728	7.7401	0	0	4.94764	64.4572
0	-12.4112	0	0	-14.1494	0.893462	-28.4515	-0.278497	0.0482923	0.132845	-45.7935	3.92E-15	14.0577	0	0	0.256297	6.31655	-0.289393	-6.27732	188.175	393.64	616.386	444.007	444.007	444.007	8.83686	-10.0879	-3.65999	-199.891	418.664	303.099	204.096	204.096	204.096	-10.4408	-4.45119	-8.4605	9.75644	-12.5425	7.01883	0.912356	0.21857	2.65558	-740.329	131.147	9.42498	0	0	5.12981	67.4124
0	-9.98762	0	0	-11.5588	0.953349	-30.0535	-0.240056	0.0175842	0.155539	-41.4503	-3.92E-15	5.60851	0	0	0.202479	6.74423	-2.64755	-6.99185	203.735	393.152	614.93	439.817	439.817	439.817	9.87835	-12.1613	-2.47182	-178.572	419.456	305.93	204.096	204.096	204.096	-12.4881	-3.53308	-9.53596	13.1995	-13.0991	7.71292	1.15294	0.411937	2.86445	-715.554	128.056	11.5866	0	0	5.01295	70.1667
0	-7.64964	0	0	-8.96543	1.00247	-31.33	-0.204686	-0.0086431	0.168621	-37.6686	3.92E-15	-1.59166	0	0	0.162665	7.1833	-5.06137	-7.47279	219.58	392.57	614.568	436.441	436.441	436.441	10.9075	-14.5122	-1.14147	-155.816	420.38	307.649	204.096	204.096	204.096	-14.7929	-2.53663	-10.6429	16.6152	-13.6064	8.1675	1.33182	0.577675	2.99662	-672.921	122.074	12.5467	0	0	4.57034	72.6488
0	-5.42664	0	0	-6.41736	1.03701	-32.2076	-0.173717	-0.0281235	0.170305	-34.2268	1.31E-15	-7.00308	0	0	0.137068	7.59176	-7.48929	-7.65876	235.644	391.89	615.352	434.024	434.024	434.024	11.8466	-17.1359	0.263925	-131.74	421.329	308.185	204.096	204.096	204.096	-17.3534	-1.52587	-11.7076	19.8555	-14.0182	8.32269	1.40508	0.711073	3.06053	-610.019	117.6	11.3541	0	0	3.86919	74.7862
0	-3.34103	0	0	-3.96977	1.05539	-32.6676	-0.148318	-0.0399958	0.16097	-30.9438	3.92E-15	-10.3763	0	0	0.120929	7.92745	-9.89516	-7.51747	251.823	391.11	617.333	432.55	432.55	432.55	12.6397	-20.0212	1.66861	-106.44	422.225	307.531	204.096	204.096	204.096	-20.1669	-0.569563	-12.6717	22.807	-14.3074	8.14675	1.35925	0.810254	3.06391	-529.753	117.349	8.10573	0	0	3.03686	76.5152
0	-1.41003	0	0	-1.67649	1.05847	-32.7443	-0.129159	-0.0445877	0.14255	-27.712	2.61E-15	-11.6867	0	0	0.107963	8.15464	-12.2521	-7.04936	267.975	390.236	620.548	431.879	431.879	431.879	13.2544	-23.1484	3.00276	-80.0051	423.021	305.744	204.096	204.096	204.096	-23.2243	0.272767	-13.4948	25.408	-14.4638	7.64128	1.20678	0.872316	3.01127	-436.899	121.992	3.73346	0	0	2.20071	77.7921
0	0.352634	0	0	0.418181	1.04922	-32.5138	-0.1161	-0.0428968	0.118308	-24.5171	-5.23E-15	-11.0554	0	0	0.0934301	8.24968	-14.5425	-6.28524	283.931	389.286	625.001	431.797	431.797	431.797	13.6825	-26.4892	4.21578	-52.5308	423.693	302.94	204.096	204.096	204.096	-26.5069	0.962933	-14.1572	27.6515	-14.492	6.84013	0.976527	0.897326	2.90583	-335.779	131.337	-0.56165	0	0	1.44963	78.5977
0	1.93507	0	0	2.28388	1.03183	-32.0769	-0.108924	-0.0360347	0.0920771	-21.5049	2.61E-15	-8.69362	0	0	0.0758638	8.20409	-16.7548	-5.28085	299.495	388.298	630.651	432.067	432.067	432.067	13.9368	-30.008	5.28354	-24.1241	424.243	299.273	204.096	204.096	204.096	-29.9844	1.48937	-14.6599	29.5755	-14.4073	5.80385	0.698664	0.88858	2.75421	-228.363	144.692	-3.94165	0	0	0.817921	78.9356
0	3.32681	0	0	3.9043	1.01069	-31.5405	-0.107834	-0.0248044	0.0671092	-18.9574	-3.92E-15	-4.87413	0	0	0.0567778	8.02542	-18.8783	-4.11125	314.458	387.321	637.4	432.47	432.47	432.47	14.0471	-33.6646	6.20813	5.0968	424.692	294.914	204.096	204.096	204.096	-33.6183	1.86423	-15.0237	31.245	-14.2307	4.61339	0.404898	0.855508	2.56904	-116.435	161.65	-6.22553	0	0	0.302726	78.8245
0	4.52056	0	0	5.27594	0.989733	-31.0023	-0.113459	-0.00964093	0.0460335	-17.1869	2.29E-15	0.0668042	0	0	0.03912	7.73544	-20.8991	-2.86476	328.604	386.411	645.095	432.829	432.829	432.829	14.056	-37.4194	7.01266	35.0124	425.088	290.035	204.096	204.096	204.096	-37.3666	2.1149	-15.2864	32.7309	-13.9841	3.36226	0.122102	0.808087	2.36576	-2.63442	181.148	-7.69019	0	0	-0.117425	78.2882
0	5.5143	0	0	6.40601	0.971942	-30.5407	-0.125135	0.00824253	0.0301777	-16.2675	4.25E-15	5.61191	0	0	0.0253681	7.36676	-22.7975	-1.63655	341.715	385.623	653.527	433.017	433.017	433.017	14.0139	-41.2385	7.73373	65.5147	425.507	284.806	204.096	204.096	204.096	-41.1923	2.27358	-15.4986	34.0926	-13.6855	2.14755	-0.125589	0.750334	2.1582	108.483	200.55	-8.75556	0	0	-0.460281	77.3468
0	6.31065	0	0	7.30724	0.959193	-30.2072	-0.141069	0.026854	0.0201871	-16.0277	-3.92E-15	11.0859	0	0	0.0165502	6.95924	-24.5472	-0.520918	353.586	384.999	662.448	432.961	432.961	432.961	13.9746	-45.095	8.41259	96.5141	426.044	279.382	204.096	204.096	204.096	-45.0657	2.36767	-15.7174	35.3663	-13.3481	1.06022	-0.329013	0.679985	1.95257	212.578	215.809	-9.8632	0	0	-0.731566	76.0116
0	6.9131	0	0	7.99083	0.952139	-30.0217	-0.159731	0.0444018	0.0149796	-16.2349	-1.31E-15	15.7929	0	0	0.0119421	6.55671	-26.1173	0.395239	364.035	384.565	671.581	432.63	432.63	432.63	13.9892	-48.9667	9.08709	127.939	426.811	273.907	204.096	204.096	204.096	-48.9636	2.41345	-15.998	36.563	-12.9832	0.178357	-0.489997	0.593626	1.75378	306.557	223.116	-11.815	0	0	-0.924269	74.283
0	7.32309	0	0	8.46141	0.950296	-29.9731	-0.180327	0.0591515	0.0121145	-16.7119	-1.31E-15	19.0577	0	0	0.00935999	6.20363	-27.4751	1.03741	372.913	384.331	680.637	432.029	432.029	432.029	14.1017	-52.8324	9.78611	159.733	427.911	268.509	204.096	204.096	204.096	-52.8666	2.41417	-16.3857	37.6717	-12.6039	-0.436262	-0.612544	0.497958	1.57304	388.016	221.42	-15.6053	0	0	-1.02329	72.1531
0	7.53824	0	0	8.71505	0.95226	-30.0249	-0.203046	0.0694883	0.00814837	-17.4154	0	20.3161	0	0	0.00608421	5.94037	-28.5897	1.34846	380.109	384.288	689.328	431.186	431.186	431.186	14.3428	-56.67	10.5265	191.844	429.431	263.308	204.096	204.096	204.096	-56.7561	2.36243	-16.9086	38.6663	-12.2272	-0.740752	-0.69138	0.40563	1.42436	453.856	211.75	-21.8951	0	0	-1.0108	69.6086
0	7.55298	0	0	8.74093	0.956016	-30.1237	-0.228474	0.0741214	-0.000237818	-18.3819	-1.31E-15	19.233	0	0	4.52E-05	5.7972	-29.434	1.29479	385.562	384.419	697.393	430.155	430.155	430.155	14.7235	-60.4551	11.3117	224.222	431.42	258.421	204.096	204.096	204.096	-60.6131	2.24568	-17.5708	39.5105	-11.8705	-0.715277	-0.720775	0.329196	1.32228	502.53	196.302	-30.5926	0	0	-0.880057	66.6347
0	7.36105	0	0	8.52586	0.959274	-30.2093	-0.256947	0.072595	-0.016004	-19.6215	-1.31E-15	15.8441	0	0	-0.00919726	5.78866	-29.9869	0.871875	389.256	384.702	704.606	429.005	429.005	429.005	15.2296	-64.1628	12.1313	256.808	433.87	253.976	204.096	204.096	204.096	-64.417	2.05302	-18.3476	40.1628	-11.5475	-0.367031	-0.700761	0.279629	1.27749	535.169	177.731	-40.4452	0	0	-0.642717	63.2176
0	6.95867	0	0	8.06013	0.959805	-30.2232	-0.287495	0.0656608	-0.0409881	-20.9689	0	10.6269	0	0	-0.020201	5.91002	-30.2345	0.106425	391.227	385.113	710.8	427.822	427.822	427.822	15.8188	-67.7694	12.9608	289.528	436.716	250.113	204.096	204.096	204.096	-68.1465	1.78125	-19.1855	40.5812	-11.2624	0.268368	-0.644076	0.259593	1.29297	555.886	157.483	-49.2441	0	0	-0.328284	59.3487
0	6.34638	0	0	7.34176	0.955677	-30.1148	-0.317348	0.0556375	-0.0761179	-22.0276	5.47E-15	4.48513	0	0	-0.0302391	6.1377	-30.1735	-0.946691	391.56	385.632	715.864	426.706	426.706	426.706	16.4259	-71.2539	13.7622	322.279	439.831	246.982	204.096	204.096	204.096	-71.7782	1.43763	-20.0075	40.7306	-11.008	1.13077	-0.562582	0.259314	1.35898	567.799	134.775	-54.6279	0	0	0.0251722	55.0321
0	5.52864	0	0	6.37719	0.945401	-29.8438	-0.342077	0.0460832	-0.12108	-22.2312	-2.04E-15	-1.42464	0	0	-0.0364267	6.43362	-29.8143	-2.20929	390.391	386.242	719.756	425.769	425.769	425.769	16.9734	-74.5964	14.4862	354.917	443.047	244.731	204.096	204.096	204.096	-75.2837	1.03865	-20.7252	40.591	-10.7693	2.14188	-0.458916	0.266316	1.45677	570.685	108.287	-55.0982	0	0	0.375341	50.2947
0	4.51094	0	0	5.17841	0.927919	-29.3794	-0.356918	0.0406625	-0.175196	-21.0554	-1.03E-14	-5.99279	0	0	-0.0368393	6.75165	-29.1841	-3.58444	387.917	386.933	722.501	425.122	425.122	425.122	17.3894	-77.772	15.0771	387.241	446.177	243.476	204.096	204.096	204.096	-78.6246	0.605826	-21.2549	40.1634	-10.529	3.21053	-0.332089	0.267646	1.56694	563.43	76.5591	-50.7071	0	0	0.68161	45.1998
0	3.29801	0	0	3.76047	0.902528	-28.6972	-0.358698	0.0423015	-0.237376	-18.2735	3.27E-15	-8.39967	0	0	-0.0313335	7.04501	-28.3284	-4.96106	384.402	387.691	724.19	424.866	424.866	424.866	17.622	-80.7452	15.4813	418.976	449.049	243.277	204.096	204.096	204.096	-81.7493	0.161718	-21.5335	39.4725	-10.2738	4.2379	-0.185616	0.252766	1.67351	547.089	38.8259	-43.2002	0	0	0.916958	39.8568
0	1.89653	0	0	2.14365	0.868803	-27.7773	-0.346663	0.0522035	-0.306612	-14.0418	-8.17E-15	-8.30508	0	0	-0.0217578	7.27363	-27.3099	-6.22039	380.17	388.503	724.977	425.075	425.075	425.075	17.6486	-83.4689	15.66	449.779	451.523	244.11	204.096	204.096	204.096	-84.5955	-0.271623	-21.53	38.5653	-9.99923	5.1243	-0.0302936	0.217013	1.76632	527.012	-4.32871	-35.2652	0	0	1.07753	34.4213
0	0.322618	0	0	0.360811	0.826569	-26.6028	-0.32135	0.0694224	-0.381356	-8.72203	1.63E-15	-5.89865	0	0	-0.0112353	7.40961	-26.2027	-7.24413	375.592	389.352	725.058	425.784	425.784	425.784	17.4728	-85.8913	15.6012	479.245	453.509	245.866	204.096	204.096	204.096	-87.1002	-0.671325	-21.2495	37.5055	-9.71193	5.77597	0.112227	0.160005	1.83368	513.56	-51.2378	-29.4095	0	0	1.18255	29.0812
0	-1.39032	0	0	-1.53611	0.775907	-25.1616	-0.283054	0.0909605	-0.459258	-2.63331	-4.38E-15	-1.83725	0	0	-0.00270424	7.44001	-25.0855	-7.9243	371.054	390.216	724.652	426.981	426.981	426.981	17.1151	-87.9663	15.3257	506.932	454.966	248.348	204.096	204.096	204.096	-89.2116	-1.01138	-20.7281	36.3643	-9.43023	6.11217	0.216379	0.0867492	1.86561	519.619	-99.1805	-27.0142	0	0	1.25954	24.0313
0	-3.18947	0	0	-3.47687	0.717147	-23.4463	-0.231393	0.112425	-0.537192	4.05784	5.47E-15	2.9164	0	0	0.00250944	7.36599	-24.0327	-8.17413	366.928	391.075	723.98	428.605	428.605	428.605	16.6006	-89.6618	14.8839	532.387	455.896	251.286	204.096	204.096	204.096	-90.8969	-1.26179	-20.0218	35.2119	-9.18084	6.07186	0.256	0.00447971	1.8484	558.117	-145.02	-28.1093	0	0	1.329	19.4459
0	-5.00883	0	0	-5.38289	0.650863	-21.4566	-0.166578	0.129718	-0.611703	11.2149	1.06E-15	7.3931	0	0	0.00477684	7.19971	-23.1061	-7.93924	363.53	391.914	723.236	430.557	430.556	430.557	15.9496	-90.9606	14.3438	555.177	456.322	254.34	204.096	204.096	204.096	-92.1421	-1.39054	-19.1925	34.1086	-8.99429	5.62099	0.2082	-0.0783229	1.77595	639.845	-185.501	-31.7855	0	0	1.39766	15.4611
0	-6.77967	0	0	-7.18119	0.577945	-19.2033	-0.0917347	0.140068	-0.679754	18.4485	4.49E-15	10.8554	0	0	0.00506111	6.96014	-22.3488	-7.20846	361.091	392.727	722.571	432.71	432.71	432.71	15.1745	-91.8576	13.7743	574.912	456.271	257.114	204.096	204.096	204.096	-92.9473	-1.36886	-18.2951	33.0987	-8.89934	4.76051	0.0556821	-0.154588	1.65112	771.229	-218.23	-36.8428	0	0	1.46104	12.169
0	-8.43959	0	0	-8.81496	0.4998	-16.7182	-0.0137257	0.142431	-0.738845	24.9812	8.17E-16	12.9468	0	0	0.00383061	6.66957	-21.7807	-6.02234	359.724	393.516	722.076	434.929	434.929	434.929	14.2831	-92.3564	13.2298	591.266	455.762	259.185	204.096	204.096	204.096	-93.3234	-1.17916	-17.369	32.2066	-8.91773	3.53381	-0.207173	-0.219622	1.48811	950.936	-242.622	-42.2852	0	0	1.50887	9.61996
0	-9.9353	0	0	-10.2457	0.418603	-14.0658	0.0575257	0.137177	-0.786215	29.7084	-2.29E-15	13.7127	0	0	0.000506907	6.35096	-21.3972	-4.47548	359.407	394.287	721.779	437.078	437.078	437.078	13.2864	-92.471	12.74	603.973	454.798	260.151	204.096	204.096	204.096	-93.2934	-0.823705	-16.4362	31.4354	-9.05975	2.02945	-0.568036	-0.271336	1.30556	1166.61	-259.884	-47.4383	0	0	1.53437	7.82676
0	-11.2212	0	0	-11.4482	0.337487	-11.353	0.1112	0.125977	-0.818432	31.4632	-1.23E-15	13.5641	0	0	-0.00643159	6.02639	-21.171	-2.70906	359.988	395.04	721.639	439.041	439.041	439.041	12.2078	-92.2284	12.3064	612.835	453.365	259.681	204.096	204.096	204.096	-92.8956	-0.331448	-15.5045	30.7678	-9.32176	0.374732	-0.98994	-0.305579	1.12064	1393.18	-270.986	-51.6157	0	0	1.54746	6.76594
0	-12.2558	0	0	-12.4018	0.260547	-8.73122	0.137227	0.111014	-0.83094	29.2606	-2.61E-15	13.0967	0	0	-0.0178368	5.71538	-21.0576	-0.891279	361.211	395.757	721.547	440.728	440.728	440.728	11.0898	-91.6727	11.9064	617.72	451.444	257.584	204.096	204.096	204.096	-92.1871	0.240501	-14.5763	30.1698	-9.685	-1.28257	-1.41391	-0.319072	0.949059	1594.34	-276.088	-53.7286	0	0	1.58094	6.37894
0	-12.9989	0	0	-13.0814	0.192589	-6.38409	0.128581	0.0955533	-0.819339	22.6117	-1.76E-15	12.99	0	0	-0.0312751	5.43381	-21.0025	0.808955	362.757	396.404	721.334	442.09	442.09	442.09	9.99497	-90.8674	11.5037	618.578	449.034	253.843	204.096	204.096	204.096	-91.2448	0.813396	-13.6583	29.5978	-10.1174	-2.79806	-1.77482	-0.307085	0.804616	1731.48	-272.489	-52.4835	0	0	1.67689	6.57624
0	-13.4098	0	0	-13.4522	0.138695	-4.50685	0.0834711	0.0829919	-0.780977	11.8065	-2.16E-15	13.7348	0	0	-0.0380027	5.19295	-20.9511	2.24724	364.307	396.936	720.796	443.123	443.123	443.123	8.99897	-89.8955	11.0629	615.465	446.168	248.645	204.096	204.096	204.096	-90.1621	1.30079	-12.7697	29.0068	-10.577	-4.05226	-2.00997	-0.268895	0.701714	1771.29	-257.139	-47.1362	0	0	1.84035	7.248
0	-13.4485	0	0	-13.471	0.103627	-3.27989	0.00697592	0.0762264	-0.715465	-1.91849	-1.23E-16	15.4447	0	0	-0.024359	4.99815	-20.8576	3.32248	365.587	397.306	719.72	443.858	443.858	443.858	8.17827	-88.8547	10.563	608.56	442.934	242.362	204.096	204.096	204.096	-89.0428	1.62724	-11.945	28.36	-11.0173	-4.96561	-2.07177	-0.207049	0.652524	1693.11	-227.248	-38.2654	0	0	2.00307	8.27963
0	-13.0799	0	0	-13.0963	0.0911302	-2.84185	-0.0883178	0.0759429	-0.62518	-16.4196	-1.88E-15	17.6865	0	0	0.020488	4.84708	-20.6923	3.98817	366.41	397.481	717.927	444.348	444.348	444.348	7.59356	-87.8471	10.009	598.179	439.468	235.503	204.096	204.096	204.096	-87.9893	1.74773	-11.2301	27.6374	-11.3924	-5.50699	-1.93985	-0.130216	0.66583	1493.94	-182.824	-27.8745	0	0	2.03368	9.56847
0	-12.2842	0	0	-12.3044	0.103185	-3.26441	-0.184694	0.0805858	-0.51393	-29.1287	-1.47E-15	19.6564	0	0	0.0932853	4.72867	-20.4468	4.25573	366.699	397.441	715.316	444.633	444.633	444.633	7.27254	-86.9617	9.43589	584.771	435.944	228.625	204.096	204.096	204.096	-87.0865	1.66312	-10.6706	26.842	-11.6617	-5.69473	-1.62229	-0.0492721	0.74246	1186.5	-126.273	-18.533	0	0	1.8027	11.0376
0	-11.0708	0	0	-11.1059	0.139312	-4.52841	-0.264311	0.0862337	-0.387426	-37.8658	2.78E-15	20.4556	0	0	0.172781	4.62373	-20.1373	4.19186	366.494	397.179	711.89	444.726	444.726	444.726	7.1978	-86.2542	8.90438	568.895	432.532	222.229	204.096	204.096	204.096	-86.3828	1.42511	-10.2979	26.0051	-11.7932	-5.59182	-1.15244	0.027309	0.873689	797.262	-62.401	-12.2796	0	0	1.27213	12.6446
0	-9.48904	0	0	-9.55118	0.196173	-6.50848	-0.315489	0.0885239	-0.254411	-41.6712	-4.41E-15	19.5175	0	0	0.230349	4.50764	-19.8037	3.90955	365.948	396.699	707.769	444.598	444.598	444.598	7.3071	-85.7329	8.48491	551.182	429.37	216.664	204.096	204.096	204.096	-85.878	1.1245	-10.1168	25.1863	-11.767	-5.29684	-0.593594	0.0972473	1.0445	367.209	3.03595	-9.92762	0	0	0.560502	14.3834
0	-7.62373	0	0	-7.71889	0.267776	-8.97932	-0.336553	0.085293	-0.127681	-41.1361	9.96E-15	16.9093	0	0	0.248961	4.35504	-19.5041	3.5505	365.293	396.015	703.17	444.176	444.176	444.176	7.50976	-85.3625	8.23449	532.284	426.543	212.097	204.096	204.096	204.096	-85.5277	0.863265	-10.1023	24.4674	-11.5772	-4.92928	-0.032312	0.164292	1.23861	-49.5123	65.5239	-11.1978	0	0	-0.0802748	16.2782
0	-5.57352	0	0	-5.69123	0.346414	-11.6543	-0.333517	0.0791665	-0.0225888	-37.8538	-3.43E-15	13.447	0	0	0.23332	4.1456	-19.3033	3.2582	364.793	395.153	698.373	443.366	443.366	443.366	7.71408	-85.0859	8.17726	512.81	424.089	208.528	204.096	204.096	204.096	-85.2665	0.722216	-10.2081	23.9391	-11.2326	-4.60848	0.425376	0.235115	1.43962	-388.465	124.37	-15.4437	0	0	-0.396004	18.37
0	-3.42469	0	0	-3.53361	0.424262	-14.2528	-0.313439	0.0741951	0.0492445	-33.3454	-1.80E-15	10.1158	0	0	0.200094	3.86958	-19.2583	3.1445	364.67	394.159	693.66	442.084	442.084	442.084	7.85326	-84.851	8.30124	493.265	422.016	205.861	204.096	204.096	204.096	-85.0365	0.740753	-10.3816	23.6838	-10.7575	-4.42697	0.691027	0.316324	1.62948	-594.274	181.253	-21.9034	0	0	-0.318958	20.6953
0	-1.23926	0	0	-1.29294	0.495029	-16.5643	-0.281617	0.071708	0.0854985	-28.5203	2.53E-15	7.4588	0	0	0.163031	3.53122	-19.4035	3.2603	365.031	393.105	689.259	440.292	440.292	440.292	7.89592	-84.626	8.56832	473.991	420.333	203.949	204.096	204.096	204.096	-84.8034	0.916317	-10.5781	23.7565	-10.1893	-4.4269	0.721432	0.407288	1.78827	-639.357	237.064	-29.5362	0	0	-0.0365383	23.264
0	0.937018	0	0	0.98799	0.555049	-18.4825	-0.243951	0.0709283	0.0925641	-23.9361	1.23E-15	5.59283	0	0	0.129357	3.14971	-19.7396	3.58105	365.822	392.086	685.291	438.037	438.037	438.037	7.8392	-84.3954	8.92689	455.162	419.046	202.621	204.096	204.096	204.096	-84.5529	1.21756	-10.7632	24.1707	-9.57587	-4.58673	0.536619	0.496922	1.90469	-533.435	289.103	-36.8228	0	0	0.142996	26.043
0	3.0631	0	0	3.26	0.603652	-20.0052	-0.207494	0.0703054	0.07917	-20.0495	3.10E-15	4.38603	0	0	0.102073	2.7579	-20.23	4.01331	366.81	391.212	681.747	435.46	435.46	435.46	7.69515	-84.1532	9.32532	436.808	418.152	201.701	204.096	204.096	204.096	-84.2814	1.60261	-10.9127	24.89	-8.96953	-4.8236	0.198697	0.57113	1.98165	-312.208	331.477	-42.2828	0	0	0.0128607	28.9512
0	5.09998	0	0	5.47179	0.642903	-21.2139	-0.177159	0.0667056	0.0536954	-17.0749	-5.80E-15	3.44769	0	0	0.0811284	2.39859	-20.8037	4.41835	367.621	390.583	678.486	432.779	432.779	432.779	7.47779	-83.8992	9.726	418.862	417.64	201.027	204.096	204.096	204.096	-83.9918	2.03702	-11.0124	25.8273	-8.41943	-5.01101	-0.207282	0.615819	2.03655	-26.4244	354.601	-44.5925	0	0	-0.393554	31.8704
0	7.01247	0	0	7.57923	0.676709	-22.2392	-0.15535	0.0578655	0.0240455	-15.0685	-1.10E-15	2.45042	0	0	0.0657279	2.11789	-21.3637	4.645	367.797	390.276	675.277	430.253	430.253	430.253	7.1929	-83.6368	10.1137	401.203	417.47	200.472	204.096	204.096	204.096	-83.6892	2.50607	-11.0562	26.8526	-7.96224	-5.00831	-0.586383	0.62709	2.09507	265.415	351.747	-43.1632	0	0	-0.829871	34.6628
0	8.77214	0	0	9.55226	0.709505	-23.2198	-0.142415	0.0435162	-0.00181178	-13.9877	-2.98E-15	1.27666	0	0	0.0547094	1.95487	-21.8018	4.56524	366.867	390.327	671.863	428.118	428.118	428.118	6.83501	-83.3701	10.4953	383.696	417.574	199.944	204.096	204.096	204.096	-83.3781	3.01696	-11.0443	27.8091	-7.61311	-4.69761	-0.850605	0.6054	2.17224	505.853	321.103	-38.2629	0	0	-0.998947	37.1895
0	10.3603	0	0	11.3769	0.744914	-24.2627	-0.136253	0.0255961	-0.0184218	-13.604	2.67E-15	0.047888	0	0	0.0464403	1.92966	-22.017	4.10482	364.439	390.738	668.032	426.548	426.548	426.548	6.39302	-83.1033	10.8921	366.231	417.864	199.391	204.096	204.096	204.096	-83.0621	3.59031	-10.9815	28.5393	-7.36171	-4.01869	-0.946779	0.550632	2.27202	653.203	266.848	-30.8783	0	0	-0.762815	39.3285
0	11.7685	0	0	13.0511	0.784861	-25.4189	-0.134583	0.00683563	-0.0235749	-13.705	2.85E-15	-1.01897	0	0	0.0399761	2.03509	-21.9345	3.26046	360.261	391.475	663.682	425.632	425.632	425.632	5.86058	-82.8388	11.3272	348.744	418.248	198.792	204.096	204.096	204.096	-82.7437	4.24525	-10.8767	28.9161	-7.17486	-2.98749	-0.86442	0.455539	2.37909	687.801	196.326	-21.9872	0	0	-0.235755	40.9903
0	12.999	0	0	14.5801	0.829252	-26.6782	-0.135537	-0.0103046	-0.0188366	-14.1178	4.90E-16	-1.73603	0	0	0.0351405	2.23698	-21.5208	2.10038	354.263	392.471	658.845	425.378	425.378	425.378	5.24562	-82.5779	11.8142	331.227	418.648	198.146	204.096	204.096	204.096	-82.4257	4.98583	-10.7431	28.8698	-7.00723	-1.69177	-0.627066	0.309789	2.46967	613.256	117.676	-12.2301	0	0	0.292894	42.1329
0	14.0639	0	0	15.9719	0.876166	-27.9795	-0.137335	-0.0244908	-0.00750336	-14.6521	-4.90E-16	-2.05499	0	0	0.0317579	2.48394	-20.7898	0.750946	346.569	393.633	653.678	425.722	425.722	425.722	4.57515	-82.3215	12.3508	313.711	419.013	197.467	204.096	204.096	204.096	-82.112	5.79368	-10.5973	28.4019	-6.81753	-0.269799	-0.272221	0.11762	2.52364	449.763	39.2529	-1.96782	0	0	0.54608	42.7703
0	14.9838	0	0	17.2336	0.922278	-29.2286	-0.139284	-0.0353557	0.00648925	-15.2005	-2.74E-15	-2.06459	0	0	0.0294522	2.72134	-19.7971	-0.624816	337.475	394.841	648.421	426.55	426.55	426.55	3.89444	-82.0704	12.9175	296.259	419.319	196.773	204.096	204.096	204.096	-81.8068	6.62761	-10.4586	27.5797	-6.58081	1.11638	0.152572	-0.0912662	2.53777	231.173	-30.172	8.18595	0	0	0.420744	42.9726
0	15.786	0	0	18.3696	0.963416	-30.3179	-0.140622	-0.0429735	0.0194658	-15.6154	-1.52E-15	-1.933	0	0	0.0273562	2.90361	-18.6246	-1.85272	327.388	395.961	643.347	427.71	427.71	427.71	3.26132	-81.826	13.4809	278.943	419.566	196.085	204.096	204.096	204.096	-81.5149	7.42951	-10.3474	26.5133	-6.29125	2.30584	0.584406	-0.281181	2.51747	1.64336	-84.6381	17.0651	0	0	0.0313157	42.8506
0	16.4991	0	0	19.3799	0.995273	-31.1452	-0.141313	-0.0470754	0.0279386	-15.8003	-6.78E-16	-1.79976	0	0	0.0248507	3.00252	-17.3588	-2.77554	316.753	396.87	638.705	429.037	429.037	429.037	2.73662	-81.5901	13.9996	261.825	419.772	195.422	204.096	204.096	204.096	-81.2397	8.13394	-10.2818	25.3234	-5.9597	3.16207	0.938701	-0.421198	2.47472	-187.888	-120.764	22.9725	0	0	-0.379505	42.5304
0	17.1472	0	0	20.2598	1.01433	-31.6333	-0.142059	-0.0470318	0.029208	-15.7229	1.48E-15	-1.72567	0	0	0.0217963	3.01049	-16.0694	-3.28133	305.952	397.47	634.678	430.37	430.37	430.37	2.37236	-81.3631	14.431	244.948	419.956	194.797	204.096	204.096	204.096	-80.9827	8.68023	-10.2735	24.1112	-5.60966	3.59544	1.13499	-0.491358	2.4278	-293.379	-136.559	24.3021	0	0	-0.606239	42.1211
0	17.7442	0	0	21.0013	1.0188	-31.7469	-0.143582	-0.0427049	0.0222239	-15.3547	-1.03E-15	-1.727	0	0	0.0182846	2.93843	-14.7953	-3.32493	295.224	397.715	631.367	431.575	431.575	431.575	2.20018	-81.1432	14.7392	228.317	420.141	194.22	204.096	204.096	204.096	-80.7422	9.02472	-10.3245	22.9396	-5.27227	3.58004	1.12212	-0.489093	2.39362	-290.384	-132.416	20.6077	0	0	-0.57984	41.6881
0	18.2888	0	0	21.5949	1.0091	-31.4997	-0.146724	-0.0348722	0.00778452	-14.7094	1.72E-15	-1.79317	0	0	0.0145292	2.81032	-13.5392	-2.93685	284.619	397.613	628.789	432.557	432.557	432.557	2.225	-80.9244	14.9005	211.902	420.346	193.698	204.096	204.096	204.096	-80.5123	9.14871	-10.4251	21.8257	-4.98124	3.15963	0.900168	-0.424334	2.38553	-182.653	-110.183	12.7975	0	0	-0.345198	41.2397
0	18.7643	0	0	22.0293	0.987711	-30.9501	-0.151709	-0.0256585	-0.0113736	-13.7896	3.01E-16	-1.94492	0	0	0.0107162	2.65645	-12.2737	-2.21488	274	397.217	626.908	433.268	433.268	433.268	2.42559	-80.6948	14.9068	195.635	420.582	193.243	204.096	204.096	204.096	-80.2815	9.06006	-10.5562	20.7475	-4.76773	2.43778	0.532949	-0.31977	2.40942	-3.93509	-75.371	3.20672	0	0	0.0203719	40.7337
0	19.1402	0	0	22.2908	0.958298	-30.1837	-0.157991	-0.0174042	-0.0311469	-12.5796	4.49E-16	-2.17158	0	0	0.00700153	2.50696	-10.9529	-1.29816	263.102	396.602	625.663	433.702	433.702	433.702	2.76267	-80.4369	14.7629	179.428	420.853	192.868	204.096	204.096	204.096	-80.0324	8.78725	-10.6936	19.6581	-4.65598	1.55138	0.128959	-0.203451	2.46043	192.697	-35.675	-5.51724	0	0	0.453581	40.0984
0	19.3783	0	0	22.361	0.924567	-29.2898	-0.165008	-0.012042	-0.047556	-11.1178	4.90E-16	-2.44001	0	0	0.00356726	2.3867	-9.52828	-0.33064	251.626	395.845	625.007	433.887	433.887	433.887	3.19162	-80.1261	14.4818	163.191	421.153	192.59	204.096	204.096	204.096	-79.7404	8.36823	-10.8138	18.5025	-4.66087	0.635275	-0.204794	-0.098461	2.53321	354.838	0.874868	-11.3054	0	0	0.893107	39.2602
0	19.4389	0	0	22.2173	0.889352	-28.3397	-0.172136	-0.0102732	-0.0578631	-9.46173	-4.08E-17	-2.6636	0	0	0.000583135	2.31167	-7.96209	0.571796	239.329	395.012	624.921	433.875	433.875	433.875	3.67406	-79.7332	14.0788	146.849	421.469	192.425	204.096	204.096	204.096	-79.3751	7.83924	-10.8989	17.2332	-4.78765	-0.20735	-0.402856	-0.0155714	2.61948	448.086	28.784	-13.3515	0	0	1.25574	38.1656
0	19.2864	0	0	21.8352	0.854191	-27.3738	-0.178771	-0.011626	-0.0610782	-7.66536	6.53E-16	-2.73191	0	0	-0.00171456	2.2878	-6.23681	1.3394	226.098	394.147	625.431	433.739	433.739	433.739	4.18483	-79.2245	13.567	130.354	421.783	192.389	204.096	204.096	204.096	-78.9017	7.22751	-10.9396	15.8197	-5.03264	-0.918871	-0.443939	0.0441834	2.71262	459.994	45.5743	-11.9658	0	0	1.44221	36.7943
0	18.892	0	0	21.1914	0.819382	-26.4005	-0.184541	-0.0149264	-0.0578273	-5.78313	4.66E-15	-2.55078	0	0	-0.00302306	2.31203	-4.35836	1.95044	211.971	393.279	626.593	433.557	433.557	433.557	4.7132	-78.5644	12.9566	113.692	422.078	192.491	204.096	204.096	204.096	-78.2835	6.54957	-10.9359	14.2534	-5.38398	-1.48566	-0.347365	0.0846355	2.80435	398.583	51.4591	-8.16642	0	0	1.38411	35.1611
0	18.2345	0	0	20.2674	0.784324	-25.4035	-0.188793	-0.018726	-0.049793	-3.81223	-4.17E-15	-2.05932	0	0	-0.00301999	2.37558	-2.35353	2.42021	197.124	392.427	628.474	433.408	433.408	433.408	5.2592	-77.7165	12.2573	96.8803	422.336	192.735	204.096	204.096	204.096	-77.4829	5.81479	-10.8959	12.5456	-5.82312	-1.92572	-0.148211	0.107756	2.88095	282.549	48.0634	-3.2051	0	0	1.07178	33.3109
0	17.3002	0	0	19.0517	0.747984	-24.3523	-0.190689	-0.0216569	-0.0393136	-1.71497	-4.49E-15	-1.23782	0	0	-0.00141943	2.46822	-0.263426	2.78536	181.836	391.603	631.131	433.359	433.359	433.359	5.82744	-76.6449	11.482	79.9543	422.548	193.115	204.096	204.096	204.096	-76.4636	5.03151	-10.8343	10.7218	-6.32742	-2.275	0.116394	0.111353	2.92989	134.021	37.451	1.78851	0	0	0.5565	31.3088
0	16.0805	0	0	17.5412	0.709346	-23.2151	-0.189674	-0.0226328	-0.0292617	0.509517	1.88E-15	-0.104815	0	0	0.00187951	2.58221	1.86475	3.08908	166.443	390.814	634.589	433.465	433.465	433.465	6.42051	-75.3157	10.6496	62.9594	422.706	193.609	204.096	204.096	204.096	-75.1905	4.21357	-10.7695	8.8147	-6.87314	-2.5766	0.403601	0.0984729	2.93916	-24.0012	23.2184	5.98068	0	0	-0.0615414	29.2295
0	14.5703	0	0	15.7399	0.667851	-21.972	-0.185514	-0.0210804	-0.0226174	2.79882	-8.98E-16	1.27154	0	0	0.00678459	2.71409	3.98478	3.3681	151.288	390.068	638.828	433.768	433.768	433.768	7.03382	-73.6976	9.78789	45.9349	422.808	194.182	204.096	204.096	204.096	-73.631	3.38532	-10.72	6.85717	-7.43815	-2.86978	0.67282	0.0793773	2.906	-171.841	9.9753	8.9312	0	0	-0.669537	27.1477
0	12.7668	0	0	13.6576	0.62373	-20.6259	-0.178417	-0.0168682	-0.0213949	4.99832	-1.80E-15	2.78242	0	0	0.0129486	2.86381	6.05558	3.64368	136.689	389.375	643.781	434.296	434.296	434.296	7.65365	-71.7633	8.93296	28.8996	422.857	194.79	204.096	204.096	204.096	-71.7551	2.58307	-10.7027	4.87985	-8.00232	-3.18019	0.902086	0.0656921	2.82789	-299.441	1.9013	10.5219	0	0	-1.19026	25.132
0	10.6701	0	0	11.3072	0.578107	-19.2084	-0.169456	-0.0103553	-0.0262188	6.81515	-3.10E-15	4.26717	0	0	0.019501	3.03275	8.04251	3.91984	122.917	388.75	649.339	435.072	435.072	435.072	8.25988	-69.4905	8.12573	11.8426	422.858	195.384	204.096	204.096	204.096	-69.5374	1.85139	-10.7302	2.91059	-8.54799	-3.51614	1.08857	0.0675472	2.70911	-406.203	1.58852	10.872	0	0	-1.59452	23.2425
0	8.28531	0	0	8.70389	0.532829	-17.7771	-0.160549	-0.00222758	-0.0362441	7.84226	1.96E-15	5.52674	0	0	0.0246918	3.22145	9.91601	4.18793	110.198	388.216	655.36	436.109	436.109	436.109	8.83198	-66.8647	7.40572	-5.27711	422.821	195.925	204.096	204.096	204.096	-66.9591	1.2355	-10.811	0.976377	-9.05957	-3.87102	1.24469	0.0889037	2.5525	-499.077	9.24634	10.1683	0	0	-1.89386	21.5323
0	5.6277	0	0	5.86734	0.490089	-16.4046	-0.154174	0.00631866	-0.0493984	7.62901	1.96E-15	6.31313	0	0	0.0257494	3.42863	11.649	4.4348	98.7253	387.8	661.678	437.411	437.411	437.411	9.355	-63.8818	6.80369	-22.5199	422.76	196.403	204.096	204.096	204.096	-64.0125	0.772021	-10.9484	-0.893427	-9.52361	-4.22965	1.3881	0.124695	2.36095	-587.759	22.1116	8.60322	0	0	-2.1147	20.0504
0	2.72683	0	0	2.82527	0.451943	-15.163	-0.153079	0.0140703	-0.0634938	5.76175	-3.27E-15	6.40844	0	0	0.0188561	3.6512	13.2145	4.65066	88.6711	387.532	668.099	438.971	438.971	438.971	9.82235	-60.552	6.33442	-39.9443	422.69	196.845	204.096	204.096	204.096	-60.7044	0.481172	-11.139	-2.66472	-9.92994	-4.57568	1.53062	0.163745	2.14092	-679.125	35.5078	6.35881	0	0	-2.26797	18.8451
0	-0.370185	0	0	-0.381699	0.419915	-14.1091	-0.159639	0.0199494	-0.0767002	1.97553	3.27E-16	5.67872	0	0	0.000228608	3.88489	14.5846	4.8335	80.1956	387.44	674.414	440.766	440.766	440.766	10.2341	-56.9021	5.9924	-57.581	422.62	197.328	204.096	204.096	204.096	-57.0601	0.362527	-11.3704	-4.29798	-10.2722	-4.89655	1.67331	0.194076	1.90114	-774.49	44.7629	3.62563	0	0	-2.33644	17.9645
0	-3.59849	0	0	-3.69742	0.394777	-13.275	-0.17495	0.0232398	-0.0881583	-3.73238	1.96E-15	4.13278	0	0	-0.0318935	4.12481	15.7311	4.98891	73.4443	387.539	680.402	442.763	442.763	442.763	10.5924	-52.9773	5.7515	-75.4076	422.554	197.973	204.096	204.096	204.096	-53.125	0.39469	-11.6199	-5.75028	-10.5478	-5.18457	1.80434	0.20264	1.65335	-868.22	45.4757	0.713978	0	0	-2.28004	17.4553
0	-6.87896	0	0	-7.05142	0.376564	-12.6671	-0.198661	0.0235441	-0.0977154	-11.1041	-3.20E-15	1.93982	0	0	-0.0757986	4.36556	16.6287	5.12585	68.5348	387.826	685.842	444.918	444.918	444.918	10.8956	-48.8399	5.56866	-93.3316	422.48	198.934	204.096	204.096	204.096	-48.9638	0.538047	-11.8555	-6.97975	-10.7583	-5.43454	1.902	0.184504	1.41019	-949.404	36.029	-1.9558	0	0	-2.05917	17.3583
0	-10.1249	0	0	-10.3642	0.364777	-12.2721	-0.22929	0.0210113	-0.105916	-19.7067	4.57E-15	-0.551419	0	0	-0.126361	4.60091	17.2589	5.24992	65.538	388.284	690.531	447.183	447.183	447.183	11.1359	-44.5659	5.39053	-111.186	422.379	200.378	204.096	204.096	204.096	-44.6566	0.739421	-12.0387	-7.95151	-10.9079	-5.63873	1.94579	0.141264	1.18188	-1006.45	17.8867	-3.90126	0	0	-1.66761	17.7023
0	-13.2499	0	0	-13.555	0.358686	-12.0675	-0.264702	0.0165951	-0.113222	-29.0532	3.27E-15	-2.82139	0	0	-0.176469	4.82391	17.6135	5.35766	64.459	388.877	694.299	449.514	449.514	449.514	11.2985	-40.2391	5.16084	-128.737	422.223	202.464	204.096	204.096	204.096	-40.294	0.93744	-12.1309	-8.6433	-11.004	-5.78272	1.92421	0.083663	0.981265	-1031.56	-3.94322	-4.65278	0	0	-1.1477	18.498
0	-16.1752	0	0	-16.5488	0.357609	-12.0313	-0.303055	0.0117553	-0.119071	-38.7552	-1.31E-15	-4.28664	0	0	-0.219067	5.02753	17.6978	5.43384	65.2285	389.566	697.027	451.873	451.873	451.873	11.3657	-35.9457	4.82747	-145.7	421.981	205.318	204.096	204.096	204.096	-35.9695	1.06852	-12.0996	-9.04952	-11.0568	-5.84399	1.84592	0.0237598	0.815425	-1026.48	-23.5362	-3.81427	0	0	-0.581728	19.7345
0	-18.8318	0	0	-19.2799	0.361048	-12.1469	-0.343218	0.00773331	-0.121217	-48.5697	-5.23E-15	-4.47921	0	0	-0.248156	5.20665	17.5295	5.45431	67.7081	390.317	698.651	454.227	454.227	454.227	11.3212	-31.7704	4.35012	-161.757	421.633	209.029	204.096	204.096	204.096	-31.7755	1.0747	-11.9251	-9.1823	-11.0792	-5.79528	1.73698	-0.0240406	0.688925	-1002.65	-35.4473	-1.1462	0	0	-0.0530051	21.3792
0	-21.1594	0	0	-21.6903	0.368682	-12.4031	-0.38476	0.00527724	-0.11666	-58.3553	1.05E-14	-3.17176	0	0	-0.258692	5.36024	17.137	5.39339	71.7108	391.108	699.163	456.548	456.548	456.548	11.1566	-27.7971	3.70877	-176.567	421.171	213.627	204.096	204.096	204.096	-27.801	0.914032	-11.606	-9.06969	-11.086	-5.61193	1.63088	-0.0529955	0.596501	-976.646	-37.8476	3.41005	0	0	0.389472	23.3821
0	-23.1028	0	0	-23.7263	0.380297	-12.7919	-0.426293	0.00490722	-0.103678	-67.8277	1.18E-14	-0.398607	0	0	-0.245637	5.49322	16.5545	5.23331	77.0279	391.942	698.603	458.804	458.804	458.804	10.8758	-24.1098	2.91179	-189.775	420.605	219.081	204.096	204.096	204.096	-24.1311	0.571663	-11.1612	-8.75124	-11.0941	-5.28085	1.55326	-0.058759	0.531668	-961.582	-31.2873	9.69369	0	0	0.738645	25.6823
0	-24.6101	0	0	-25.3364	0.395758	-13.3077	-0.464472	0.00666114	-0.0820388	-76.3886	1.05E-14	3.54246	0	0	-0.204664	5.61656	15.8176	4.97225	83.4563	392.843	697.045	460.959	460.959	460.959	10.4994	-20.7914	1.99983	-201.028	419.963	225.29	204.096	204.096	204.096	-20.8453	0.0672323	-10.6292	-8.27232	-11.1197	-4.80737	1.51562	-0.0464622	0.483616	-963.977	-19.8266	17.5694	0	0	1.01158	28.2146
0	-25.6364	0	0	-26.4746	0.415018	-13.9471	-0.494925	0.0108552	-0.0538246	-83.2078	-9.15E-15	8.2395	0	0	-0.134902	5.74549	14.9584	4.62823	90.8211	393.85	694.583	462.965	462.965	462.965	10.0665	-17.9182	1.04346	-210.007	419.281	232.089	204.096	204.096	204.096	-18.0127	-0.544423	-10.0645	-7.6776	-11.1772	-4.21809	1.51154	-0.0220521	0.447037	-981.111	-7.27204	26.7851	0	0	1.22717	30.9162
0	-26.1493	0	0	-27.1068	0.438191	-14.7118	-0.513851	0.0176974	-0.0221835	-87.4528	0	13.2012	0	0	-0.0417389	5.89626	14.0027	4.23721	98.9884	395.008	691.325	464.766	464.766	464.766	9.63424	-15.5503	0.133532	-216.454	418.611	239.265	204.096	204.096	204.096	-15.6854	-1.18144	-9.53329	-7.00504	-11.2763	-3.55787	1.5246	0.00665251	0.421387	-1005.82	3.36356	36.9041	0	0	1.40044	33.7316
0	-26.1362	0	0	-27.2177	0.465574	-15.6084	-0.518781	0.0264164	0.00910113	-88.5186	-1.31E-14	17.8281	0	0	0.0623801	6.08242	12.9681	3.8462	107.869	396.356	687.386	466.292	466.292	466.292	9.2741	-13.7238	-0.633203	-220.205	418.013	246.59	204.096	204.096	204.096	-13.8932	-1.74971	-9.10829	-6.28058	-11.4203	-2.88237	1.53339	0.032853	0.411566	-1028.67	10.5482	47.1641	0	0	1.54565	36.6157
0	-25.6086	0	0	-26.816	0.497583	-16.6467	-0.508806	0.0349278	0.0365031	-86.2333	-3.92E-15	21.4276	0	0	0.160312	6.31213	11.8629	3.50332	117.416	397.911	682.885	467.467	467.467	467.467	9.06247	-12.4457	-1.17028	-221.195	417.561	253.841	204.096	204.096	204.096	-12.6395	-2.16079	-8.86215	-5.51418	-11.6057	-2.24812	1.51256	0.0499838	0.422171	-1039.39	13.7841	56.4316	0	0	1.67936	39.5354
0	-24.6055	0	0	-25.9369	0.534559	-17.8322	-0.485197	0.0405692	0.057274	-81.0394	-9.15E-15	23.3405	0	0	0.235742	6.58691	10.6873	3.24653	127.607	399.671	677.947	468.203	468.203	468.203	9.06647	-11.6927	-1.41605	-219.467	417.33	260.833	204.096	204.096	204.096	-11.8996	-2.34883	-8.85667	-4.69753	-11.824	-1.7014	1.43815	0.0554643	0.461885	-1028.87	13.9414	63.3235	0	0	1.81883	42.468
0	-23.1912	0	0	-24.6387	0.57657	-19.1602	-0.452517	0.042162	0.0707095	-74.0807	-6.53E-15	23.2148	0	0	0.279906	6.90196	9.4347	3.0938	138.43	401.605	672.705	468.413	468.413	468.413	9.32884	-11.4164	-1.34338	-215.148	417.378	267.424	204.096	204.096	204.096	-11.6245	-2.28224	-9.13089	-3.80388	-12.0643	-1.26838	1.29407	0.0480947	0.53473	-992.887	12.8912	66.3142	0	0	1.97778	45.3989
0	-21.4463	0	0	-22.9942	0.623314	-20.613	-0.417044	0.040079	0.0783987	-66.8397	6.53E-15	21.066	0	0	0.294235	7.24781	8.09488	3.03657	149.86	403.661	667.306	468.009	468.009	468.009	9.85896	-11.5562	-0.96066	-208.421	417.738	273.516	204.096	204.096	204.096	-11.7518	-1.96627	-9.69327	-2.79011	-12.3163	-0.948411	1.07979	0.0319769	0.64736	-933.777	12.9682	64.3667	0	0	2.16018	48.3161
0	-19.4541	0	0	-21.077	0.674178	-22.163	-0.384097	0.0347445	0.0831028	-60.5772	7.84E-15	17.1379	0	0	0.286948	7.61258	6.65629	3.03824	161.844	405.767	661.909	466.913	466.913	466.913	10.633	-12.0549	-0.304654	-199.483	418.417	279.048	204.096	204.096	204.096	-12.2218	-1.43622	-10.5212	-1.60111	-12.5737	-0.712035	0.810057	0.0140694	0.800503	-858.348	15.5728	57.4784	0	0	2.35666	51.2069
0	-17.2908	0	0	-18.9524	0.728257	-23.7742	-0.356426	0.0261473	0.0880291	-55.9339	6.53E-15	11.8296	0	0	0.267657	7.98477	5.10846	3.03848	174.295	407.84	656.684	465.069	465.069	465.069	11.5992	-12.8703	0.571972	-188.505	419.393	283.977	204.096	204.096	204.096	-12.9899	-0.744702	-11.5651	-0.175417	-12.8348	-0.504321	0.517635	0.00338882	0.993964	-777.119	20.6817	46.9222	0	0	2.556	54.0543
0	-15.0199	0	0	-16.672	0.784287	-25.4024	-0.333703	0.0147231	0.095168	-52.8004	-1.31E-15	5.73062	0	0	0.243871	8.35578	3.44329	2.96354	187.099	409.797	651.804	462.457	462.457	462.457	12.6858	-13.9807	1.61395	-175.619	420.621	288.261	204.096	204.096	204.096	-14.033	0.0523195	-12.7561	1.54724	-13.1028	-0.253868	0.247372	0.0108031	1.22492	-700.875	28.1143	34.5037	0	0	2.75573	56.8366
0	-12.691	0	0	-14.2738	0.840547	-26.9943	-0.313301	0.00160756	0.104896	-50.4916	-7.84E-15	-0.424842	0	0	0.220031	8.72183	1.65571	2.74171	200.125	411.563	647.437	459.114	459.114	459.114	13.8117	-15.382	2.77321	-160.915	422.043	291.854	204.096	204.096	204.096	-15.3483	0.905752	-14.0162	3.61741	-13.3844	0.113585	0.0483477	0.0455092	1.48648	-638.371	37.3403	22.0435	0	0	2.96679	59.5282
0	-10.3427	0	0	-11.7867	0.894799	-28.4878	-0.291553	-0.0116487	0.115372	-48.0757	2.61E-15	-5.86587	0	0	0.197839	9.0844	-0.255793	2.32125	213.253	413.085	643.734	455.156	455.157	455.157	14.8966	-17.0807	4.0127	-144.458	423.597	294.702	204.096	204.096	204.096	-16.9459	1.77794	-15.2694	6.06571	-13.6858	0.659335	-0.0340357	0.114537	1.76865	-594.574	47.7406	11.0266	0	0	3.20542	62.1016
0	-8.00686	0	0	-9.23856	0.944401	-29.8174	-0.265427	-0.0234996	0.124069	-44.7567	5.23E-15	-9.9203	0	0	0.176999	9.44855	-2.28851	1.68768	226.39	414.337	640.818	450.784	450.784	450.784	15.8705	-19.0825	5.3037	-126.312	425.227	296.752	204.096	204.096	204.096	-18.8367	2.64103	-16.4505	8.89278	-14.0088	1.41532	0.0311408	0.216341	2.05381	-570.707	57.4837	2.64451	0	0	3.47784	64.5287
0	-5.71415	0	0	-6.66478	0.986577	-30.9208	-0.233789	-0.0321509	0.12797	-40.1453	-2.61E-15	-12.0867	0	0	0.156081	9.81896	-4.43467	0.87579	239.486	415.323	638.777	446.273	446.273	446.273	16.6817	-21.3814	6.61914	-106.567	426.893	297.965	204.096	204.096	204.096	-21.0219	3.47178	-17.5117	12.0603	-14.3459	2.37039	0.24701	0.343806	2.32096	-562.441	65.015	-2.55155	0	0	3.75036	66.7822
0	-3.49745	0	0	-4.1139	1.01889	-31.7494	-0.198205	-0.0358425	0.12486	-34.3873	-2.61E-15	-12.1296	0	0	0.133557	10.1937	-6.6804	-0.0289614	252.546	416.065	637.67	441.942	441.942	441.942	17.3015	-23.9529	7.92693	-85.3494	428.572	298.33	204.096	204.096	204.096	-23.4847	4.24552	-18.425	15.4864	-14.6766	3.46339	0.580612	0.483151	2.55059	-560.554	69.6087	-4.80038	0	0	3.93898	68.835
0	-1.39263	0	0	-1.64727	1.03988	-32.2796	-0.162586	-0.0334345	0.114094	-28.0923	0	-10.142	0	0	0.108922	10.5589	-9.00509	-0.902484	265.609	416.591	637.531	438.1	438.1	438.1	17.7288	-26.7527	9.18761	-62.8289	430.261	297.867	204.096	204.096	204.096	-26.1896	4.933	-19.1841	19.048	-14.9671	4.58699	0.968923	0.617046	2.72858	-553.881	72.1468	-4.97195	0	0	3.93939	70.6592
0	0.563993	0	0	0.668886	1.04956	-32.5222	-0.131602	-0.0253344	0.0964262	-22.0824	3.92E-15	-6.57278	0	0	0.0833148	10.8861	-11.3817	-1.6045	278.729	416.922	638.383	434.989	434.989	434.989	17.9892	-29.7239	10.3594	-39.2048	431.977	296.63	204.096	204.096	204.096	-29.0876	5.50262	-19.8031	22.5939	-15.1757	5.60227	1.33707	0.72657	2.84683	-533.167	74.9399	-4.10351	0	0	3.68342	72.2247
0	2.33989	0	0	2.77545	1.04966	-32.5248	-0.10895	-0.0132494	0.0744543	-17.1121	-1.96E-15	-2.08729	0	0	0.0593556	11.1357	-13.7787	-2.00462	291.94	417.066	640.246	432.741	432.741	432.741	18.1297	-32.8064	11.4089	-14.6885	433.757	294.707	204.096	204.096	204.096	-32.1246	5.92765	-20.3132	25.9669	-15.2634	6.36117	1.61581	0.793436	2.89808	-493.476	80.9253	-2.98015	0	0	3.17813	73.5
0	3.91088	0	0	4.63154	1.04324	-32.3639	-0.0966616	0.000260743	0.0513406	-13.6954	1.63E-16	2.58697	0	0	0.0400644	11.2659	-16.1627	-2.00521	305.226	417.027	643.129	431.357	431.357	431.357	18.2094	-35.9475	12.3216	10.5178	435.646	292.207	204.096	204.096	204.096	-35.2507	6.19439	-20.757	29.0314	-15.2076	6.73305	1.75498	0.802253	2.87858	-433.276	91.8688	-1.85932	0	0	2.49528	74.4557
0	5.26507	0	0	6.22069	1.0339	-32.1291	-0.0945227	0.0122414	0.0304952	-11.9681	6.53E-16	6.77582	0	0	0.0272207	11.2439	-18.5013	-1.55736	318.515	416.814	647.028	430.722	430.722	430.722	18.2881	-39.1093	13.1077	36.2402	437.694	289.25	204.096	204.096	204.096	-38.4272	6.3066	-21.182	31.6983	-15.0114	6.63106	1.7293	0.750655	2.7897	-353.188	108.209	-0.485925	0	0	1.74053	75.0696
0	6.40406	0	0	7.54964	1.02492	-31.9023	-0.100655	0.0207761	0.0143779	-11.7124	1.31E-15	10.0317	0	0	0.0205654	11.056	-20.7642	-0.668824	331.665	416.453	651.903	430.64	430.64	430.64	18.416	-42.2709	13.7991	62.3462	439.943	285.955	204.096	204.096	204.096	-41.6307	6.28371	-21.6337	33.9388	-14.7048	6.03214	1.53967	0.651661	2.64335	-254.042	128.693	1.29328	0	0	1.01429	75.33
0	7.341	0	0	8.6412	1.01857	-31.7412	-0.112207	0.024982	0.00413299	-12.4518	-1.31E-15	12.1225	0	0	0.0181199	10.7128	-22.9226	0.59559	344.476	415.988	657.663	430.883	430.883	430.883	18.6278	-45.4271	14.4402	88.7495	442.419	282.431	204.096	204.096	204.096	-44.8522	6.15384	-22.1492	35.781	-14.3362	4.98499	1.21493	0.53475	2.45893	-138.53	150.993	3.56033	0	0	0.395379	75.2334
0	8.09557	0	0	9.52439	1.01583	-31.6715	-0.126204	0.0254493	-0.000511264	-13.6108	-1.31E-15	13.0471	0	0	0.0172759	10.2476	-24.9481	2.12157	356.699	415.472	664.16	431.235	431.235	431.235	18.9412	-48.5825	15.0763	115.405	445.137	278.774	204.096	204.096	204.096	-48.0941	5.94526	-22.7535	37.292	-13.9579	3.60172	0.804118	0.430408	2.25779	-11.745	171.755	5.82612	0	0	-0.0776939	74.7801
0	8.68744	0	0	10.2246	1.01649	-31.6882	-0.140258	0.0232194	-0.000828705	-14.6805	3.92E-15	12.8915	0	0	0.0159152	9.7104	-26.8114	3.76072	368.06	414.956	671.187	431.519	431.52	431.519	19.3592	-51.7444	15.7431	142.298	448.093	275.064	204.096	204.096	204.096	-51.3633	5.67928	-23.4577	38.554	-13.6133	2.03701	0.368999	0.357128	2.05629	117.234	186.729	7.42263	0	0	-0.403773	73.9679
0	9.1303	0	0	10.7564	1.01948	-31.7642	-0.153319	0.0192189	0.00103907	-15.3668	3.27E-15	11.7372	0	0	0.0129718	9.15861	-28.4832	5.35214	378.29	414.472	678.491	431.61	431.61	431.61	19.8743	-54.9165	16.4619	169.43	451.273	271.365	204.096	204.096	204.096	-54.6655	5.36693	-24.2594	39.6426	-13.3307	0.460721	-0.0326265	0.321911	1.87045	238.052	193.061	7.5391	0	0	-0.61137	72.7902
0	9.42835	0	0	11.1206	1.0233	-31.8613	-0.165778	0.0139775	0.00295737	-15.6258	-1.31E-15	9.62195	0	0	0.00840434	8.648	-29.9355	6.74519	387.151	414.027	685.798	431.436	431.436	431.436	20.4708	-58.0946	17.2372	196.804	454.653	267.727	204.096	204.096	204.096	-57.9998	5.00995	-25.1435	40.6136	-13.1213	-0.968904	-0.352251	0.319195	1.71086	339.596	189.643	5.5579	0	0	-0.729017	71.2363
0	9.57676	0	0	11.3061	1.0264	-31.9397	-0.178763	0.00725277	0.0027915	-15.5687	3.59E-15	6.5221	0	0	0.00287396	8.22445	-31.1434	7.81906	394.467	413.611	692.835	430.974	430.974	430.974	21.1254	-61.2656	18.0596	224.426	458.195	264.197	204.096	204.096	204.096	-61.357	4.60503	-26.0825	41.4971	-12.9805	-2.1264	-0.562265	0.33858	1.58642	414.498	177.319	1.575	0	0	-0.77191	69.2945
0	9.56444	0	0	11.2944	1.02734	-31.9636	-0.193152	-0.00131822	-0.000917469	-15.3119	4.96E-15	2.46513	0	0	-0.00256331	7.91822	-32.087	8.4942	400.13	413.201	699.357	430.248	430.248	430.248	21.8056	-64.4102	18.9079	252.294	461.843	260.82	204.096	204.096	204.096	-64.7195	4.14958	-27.0365	42.2979	-12.892	-2.93147	-0.651924	0.367021	1.49974	458.9	158.127	-3.6584	0	0	-0.739544	66.9545
0	9.37722	0	0	11.0651	1.02492	-31.9023	-0.20892	-0.0118823	-0.00923285	-14.8737	3.27E-16	-2.38984	0	0	-0.00663514	7.74127	-32.7521	8.73671	404.113	412.776	705.167	429.313	429.313	429.313	22.4684	-67.5051	19.7521	280.406	465.522	257.652	204.096	204.096	204.096	-68.0622	3.64636	-27.9537	43.0001	-12.8326	-3.35318	-0.627488	0.393873	1.44902	473.764	134.667	-8.81188	0	0	-0.632208	64.2098
0	8.99982	0	0	10.5979	1.01804	-31.7276	-0.224858	-0.023549	-0.0227057	-14.1481	-2.29E-15	-7.64966	0	0	-0.00795915	7.68736	-33.1321	8.55629	406.462	412.324	710.125	428.25	428.25	428.25	23.0613	-70.5243	20.5532	308.75	469.126	254.75	204.096	204.096	204.096	-71.351	3.10573	-28.772	43.5732	-12.7771	-3.40709	-0.508133	0.411579	1.42972	463.789	109.563	-12.6308	0	0	-0.463747	61.0588
0	8.41552	0	0	9.8739	1.0056	-31.4103	-0.23927	-0.0340151	-0.0419815	-13.019	-2.61E-15	-12.6673	0	0	-0.00532627	7.7348	-33.2286	8.00041	407.288	411.845	714.153	427.152	427.152	427.152	23.5273	-73.4381	21.2635	337.3	472.535	252.178	204.096	204.096	204.096	-74.5417	2.54508	-29.4243	43.9802	-12.703	-3.14749	-0.319297	0.41759	1.43637	435.795	85.5155	-14.5477	0	0	-0.262261	57.5083
0	7.60528	0	0	8.87434	0.98645	-30.9175	-0.250764	-0.0399243	-0.0680195	-11.4991	-6.53E-16	-16.6302	0	0	0.00160478	7.85093	-33.053	7.14648	406.759	411.353	717.239	426.116	426.116	426.116	23.8131	-76.2104	21.8291	365.998	475.617	249.992	204.096	204.096	204.096	-77.5782	1.98641	-29.8458	44.1852	-12.5933	-2.65651	-0.0900561	0.413531	1.46659	398.059	64.7705	-14.8621	0	0	-0.0604186	53.5784
0	6.54873	0	0	7.58375	0.959411	-30.2129	-0.25928	-0.0376815	-0.102193	-9.85875	-5.55E-15	-18.7134	0	0	0.0111246	7.99754	-32.6276	6.09279	405.088	410.871	719.427	425.236	425.236	425.236	23.8786	-78.7979	22.1964	394.739	478.249	248.236	204.096	204.096	204.096	-80.3946	1.45351	-29.9849	44.1615	-12.438	-2.03232	0.148132	0.401121	1.51907	360.185	48.5819	-14.7183	0	0	0.118493	49.3097
0	5.22997	0	0	5.99751	0.92347	-29.2605	-0.265929	-0.0243322	-0.14651	-8.57139	-5.88E-15	-18.244	0	0	0.0184905	8.13674	-31.9849	4.94795	402.519	410.426	720.81	424.591	424.591	424.591	23.7031	-81.1547	22.3233	423.352	480.33	246.941	204.096	204.096	204.096	-82.9241	0.969709	-29.8123	43.896	-12.2336	-1.37617	0.361093	0.381448	1.59497	333.773	37.0217	-15.5392	0	0	0.272471	44.77
0	3.64817	0	0	4.13381	0.878071	-28.0317	-0.2716	0.0012306	-0.202339	-8.06732	-7.51E-15	-14.9102	0	0	0.0166761	8.23629	-31.1657	3.81966	399.312	410.044	721.516	424.241	424.241	424.241	23.2865	-83.2417	22.1913	451.583	481.8	246.13	204.096	204.096	204.096	-85.1132	0.556799	-29.3271	43.3922	-11.9829	-0.78023	0.518304	0.353017	1.69357	329.949	28.8088	-18.3532	0	0	0.423715	40.0562
0	1.82839	0	0	2.04337	0.82341	-26.514	-0.275267	0.0378317	-0.269885	-8.43054	6.04E-15	-8.88405	0	0	-0.000329501	8.27312	-30.2156	2.80441	395.724	409.739	721.695	424.226	424.227	424.226	22.6462	-85.037	21.8145	479.091	482.638	245.822	204.096	204.096	204.096	-86.9347	0.234684	-28.5584	42.6676	-11.6938	-0.318055	0.592139	0.313984	1.80686	358.926	22.0407	-23.3862	0	0	0.611393	35.2888
0	-0.172573	0	0	-0.189993	0.760649	-24.7207	-0.273369	0.0817119	-0.346838	-9.23724	-2.60E-15	-0.890969	0	0	-0.0328072	8.23486	-29.1808	1.97851	391.992	409.516	721.499	424.561	424.562	424.562	21.8123	-86.5417	21.2402	505.453	482.871	246.024	204.096	204.096	204.096	-88.3936	0.0205719	-27.5607	41.7516	-11.3773	-0.0380619	0.570416	0.264195	1.91768	424.695	14.9273	-29.9661	0	0	0.8704	30.6003
0	-2.26946	0	0	-2.46006	0.691889	-22.6949	-0.261104	0.126931	-0.428539	-9.67557	7.91E-15	7.86689	0	0	-0.0729237	8.11925	-28.105	1.39305	388.32	409.365	721.069	425.241	425.241	425.241	20.8245	-87.7761	20.5395	530.186	482.561	246.716	204.096	204.096	204.096	-89.5226	-0.0732437	-26.4065	40.6803	-11.0464	0.0379828	0.459201	0.206471	2.00408	523.377	6.303	-36.913	0	0	1.20986	26.1209
0	-4.36009	0	0	-4.65574	0.619882	-20.5073	-0.234634	0.166798	-0.508794	-8.86112	-8.21E-15	15.9777	0	0	-0.107574	7.93217	-27.0274	1.07286	384.875	409.268	720.527	426.243	426.243	426.243	19.7295	-88.7706	19.7912	552.789	481.799	247.827	204.096	204.096	204.096	-90.3693	-0.0425663	-25.1751	39.4938	-10.7147	-0.0874756	0.279486	0.146419	2.04339	644.29	-4.45954	-43.1299	0	0	1.60374	21.9677
0	-6.34048	0	0	-6.67763	0.547572	-18.2458	-0.192937	0.195537	-0.581128	-6.18693	-8.70E-15	22.1579	0	0	-0.125079	7.68506	-25.9827	1.01883	381.793	409.207	719.973	427.534	427.534	427.534	18.5774	-89.5552	19.0642	572.784	480.681	249.213	204.096	204.096	204.096	-90.9817	0.106009	-23.9399	38.2343	-10.3955	-0.393125	0.0639826	0.0896001	2.02237	771.602	-17.6742	-48.0782	0	0	1.99318	18.2396
0	-8.11927	0	0	-8.4488	0.477593	-15.9996	-0.138217	0.209783	-0.639893	-1.53395	-3.84E-15	25.5662	0	0	-0.121147	7.39239	-25.0012	1.21249	379.185	409.165	719.482	429.067	429.067	429.067	17.4163	-90.1514	18.4041	589.767	479.284	250.658	204.096	204.096	204.096	-91.3974	0.3546	-22.7576	36.9447	-10.1016	-0.845365	-0.158298	0.0415942	1.93743	890.763	-32.8236	-51.933	0	0	2.31072	15.0178
0	-9.62887	0	0	-9.91986	0.411917	-13.8444	-0.075497	0.209062	-0.681154	4.65083	-6.70E-15	25.9742	0	0	-0.100296	7.0692	-24.1096	1.62072	377.141	409.135	719.109	430.783	430.782	430.783	16.2853	-90.5677	17.8254	603.438	477.652	251.879	204.096	204.096	204.096	-91.6369	0.676135	-21.6597	35.6678	-9.84435	-1.4044	-0.367373	0.00403519	1.7948	991.426	-49.3642	-55.1307	0	0	2.50378	12.3667
0	-10.8316	0	0	-11.0697	0.351714	-11.8329	-0.0123901	0.195673	-0.7034	11.3398	4.33E-15	23.8035	0	0	-0.0726401	6.72927	-23.3296	2.19987	375.727	409.112	718.882	432.609	432.609	432.609	15.21	-90.7992	17.3125	613.615	475.781	252.558	204.096	204.096	204.096	-91.7027	1.03832	-20.6496	34.4431	-9.63301	-2.02883	-0.558579	-0.0229466	1.60832	1070.51	-65.8411	-57.9217	0	0	2.55624	10.3332
0	-11.7194	0	0	-11.9027	0.297517	-9.99631	0.0417688	0.173849	-0.707592	17.0688	3.10E-15	20.0139	0	0	-0.0483129	6.38401	-22.6752	2.89848	374.976	409.094	718.8	434.467	434.467	434.467	14.2001	-90.8314	16.8256	620.233	473.629	252.38	204.096	204.096	204.096	-91.5835	1.40744	-19.7053	33.3025	-9.47321	-2.67837	-0.73791	-0.0407748	1.39443	1130.54	-80.3929	-59.9715	0	0	2.48985	8.94292
0	-12.3059	0	0	-12.4401	0.249617	-8.3555	0.0768702	0.148815	-0.69646	20.1835	-7.02E-15	15.8992	0	0	-0.0333089	6.04228	-22.1499	3.65856	374.869	409.076	718.817	436.277	436.277	436.277	13.253	-90.6491	16.3121	623.322	471.129	251.091	204.096	204.096	204.096	-91.2653	1.75024	-18.7891	32.2642	-9.36594	-3.31439	-0.913877	-0.0499613	1.17316	1175.52	-90.48	-60.3759	0	0	2.34977	8.19419
0	-12.6133	0	0	-12.7079	0.208596	-6.93918	0.0843762	0.126224	-0.672721	19.3018	-3.27E-16	12.8397	0	0	-0.0279167	5.71101	-21.7439	4.4168	375.329	409.048	718.839	437.971	437.971	437.971	12.3626	-90.2484	15.7201	622.981	468.219	248.546	204.096	204.096	204.096	-90.7453	2.03404	-17.8614	31.3303	-9.30713	-3.89936	-1.08492	-0.0513826	0.962691	1204.95	-92.955	-58.0102	0	0	2.18244	8.05446
0	-12.6557	0	0	-12.7219	0.175764	-5.79932	0.0597966	0.110927	-0.637844	13.799	-6.97E-16	11.9284	0	0	-0.0264745	5.39598	-21.4354	5.10757	376.225	408.993	718.724	439.506	439.506	439.506	11.5301	-89.6492	15.0138	619.352	464.876	244.762	204.096	204.096	204.096	-90.0458	2.22666	-16.8975	30.4857	-9.28822	-4.39698	-1.23289	-0.044469	0.782229	1210.69	-84.6146	-52.1347	0	0	2.0193	8.46174
0	-12.429	0	0	-12.4775	0.153314	-5.01718	0.00555793	0.106016	-0.591412	4.24035	5.72E-16	13.6342	0	0	-0.0179721	5.10222	-21.1941	5.66892	377.385	408.888	718.295	440.861	440.861	440.861	10.7725	-88.9014	14.1852	612.608	461.148	239.936	204.096	204.096	204.096	-89.2196	2.29931	-15.9022	29.7025	-9.29703	-4.77509	-1.32751	-0.027435	0.649438	1178.6	-62.9139	-43.0157	0	0	1.86744	9.33214
0	-11.9109	0	0	-11.9516	0.14407	-4.69457	-0.0685511	0.11122	-0.532006	-7.6213	-1.47E-15	17.5129	0	0	0.0105751	4.83341	-20.9877	6.05123	378.632	408.708	717.369	442.036	442.036	442.036	10.1235	-88.0798	13.2624	602.961	457.166	234.417	204.096	204.096	204.096	-88.3439	2.23413	-14.9149	28.9478	-9.31878	-5.01115	-1.34071	-0.0017143	0.575764	1094.82	-28.6098	-32.15	0	0	1.70553	10.5726
0	-11.074	0	0	-11.1156	0.15083	-4.93052	-0.147725	0.121847	-0.458426	-19.333	-1.31E-15	22.1949	0	0	0.0656048	4.59076	-20.7892	6.22684	379.813	408.432	715.794	443.034	443.034	443.034	9.62378	-87.268	12.3089	590.682	453.132	228.646	204.096	204.096	204.096	-87.5023	2.03501	-14.0036	28.1937	-9.33743	-5.09811	-1.25425	0.0282475	0.568062	950.402	13.5222	-21.7893	0	0	1.48716	12.0949
0	-9.90463	0	0	-9.95586	0.175374	-5.78575	-0.216919	0.130146	-0.370912	-28.5913	3.27E-16	25.851	0	0	0.137814	4.3718	-20.5844	6.19866	380.823	408.045	713.481	443.845	443.845	443.845	9.3024	-86.536	11.4127	576.114	449.277	223.059	204.096	204.096	204.096	-86.7614	1.73622	-13.2442	27.4285	-9.3372	-5.04938	-1.07079	0.0564954	0.623526	746.612	55.995	-13.9458	0	0	1.16859	13.8282
0	-8.42087	0	0	-8.48917	0.217467	-7.24623	-0.265794	0.128736	-0.272878	-34.0476	-4.90E-15	26.949	0	0	0.203105	4.17012	-20.3757	6.0039	381.62	407.544	710.431	444.437	444.437	444.437	9.15839	-85.922	10.6665	559.678	445.795	218.004	204.096	204.096	204.096	-86.1531	1.40134	-12.6953	26.6639	-9.30449	-4.89945	-0.819864	0.0814589	0.732438	499.349	92.4533	-9.58178	0	0	0.752848	15.725
0	-6.67739	0	0	-6.76491	0.274349	-9.20461	-0.291257	0.115485	-0.172101	-35.6476	6.53E-16	25.0191	0	0	0.237776	3.97688	-20.1819	5.70899	382.218	406.941	706.733	444.747	444.747	444.747	9.15441	-85.4262	10.1434	541.858	442.797	213.684	204.096	204.096	204.096	-85.6697	1.10871	-12.3776	25.9373	-9.23007	-4.69824	-0.552594	0.110366	0.881276	239.58	121.988	-8.54139	0	0	0.316583	17.76
0	-4.75498	0	0	-4.8522	0.341115	-11.4756	-0.296338	0.0955105	-0.0801445	-34.3449	1.96E-15	20.8758	0	0	0.235286	3.78337	-20.0331	5.39546	382.659	406.267	702.548	444.688	444.688	444.688	9.22863	-85.021	9.87825	523.16	440.303	210.164	204.096	204.096	204.096	-85.276	0.928205	-12.2713	25.3072	-9.11018	-4.50025	-0.332232	0.158058	1.05604	9.76498	150.634	-10.2632	0	0	-0.0162208	19.9228
0	-2.73975	0	0	-2.82179	0.411931	-13.8449	-0.286055	0.0766654	-0.00830981	-31.3616	5.39E-15	15.9452	0	0	0.206702	3.58428	-19.9607	5.13914	382.978	405.568	698.071	444.167	444.167	444.167	9.3183	-84.6704	9.86459	504.048	438.272	207.404	204.096	204.096	204.096	-84.9294	0.901687	-12.3299	24.8416	-8.94694	-4.35074	-0.214174	0.238402	1.24023	-148.722	186.243	-14.2839	0	0	-0.158934	22.2067
0	-0.70546	0	0	-0.734361	0.481518	-16.127	-0.265206	0.0631645	0.0376518	-27.6823	-6.86E-15	11.3274	0	0	0.1679	3.38035	-19.9879	4.98896	383.161	404.912	693.493	443.108	443.108	443.108	9.37798	-84.3456	10.0646	484.889	436.652	205.306	204.096	204.096	204.096	-84.5971	1.037	-12.4991	24.604	-8.74763	-4.27242	-0.222553	0.352787	1.41849	-212.314	231.717	-20.1134	0	0	-0.136748	24.5977
0	1.29132	0	0	1.35934	0.546137	-18.2003	-0.238082	0.055156	0.0602782	-23.9229	-2.94E-15	7.56103	0	0	0.130206	3.18009	-20.1213	4.95265	383.119	404.379	688.952	441.484	441.484	441.484	9.38207	-84.0291	10.4229	465.924	435.395	203.742	204.096	204.096	204.096	-84.2608	1.31559	-12.7268	24.6412	-8.52418	-4.25735	-0.333003	0.485869	1.57642	-186.272	282.893	-26.9066	0	0	-0.071664	27.0663
0	3.20675	0	0	3.41305	0.603867	-20.0119	-0.209909	0.0513338	0.0657261	-20.5633	3.27E-15	4.83167	0	0	0.0995013	2.99943	-20.348	4.99602	382.695	404.061	684.52	439.332	439.332	439.333	9.31844	-83.7114	10.8796	447.273	434.467	202.571	204.096	204.096	204.096	-83.9112	1.7061	-12.9674	24.9739	-8.29291	-4.26918	-0.487106	0.612085	1.71155	-96.14	330.74	-33.5386	0	0	-0.0865754	29.5646
0	5.00752	0	0	5.38553	0.654468	-21.5663	-0.185394	0.0486993	0.0602576	-17.937	4.90E-15	2.96664	0	0	0.0769428	2.85942	-20.6357	5.05504	381.685	404.042	680.19	436.77	436.77	436.77	9.18296	-83.3872	11.3836	428.971	433.843	201.658	204.096	204.096	204.096	-83.5448	2.17695	-13.186	25.591	-8.07357	-4.25497	-0.616536	0.699383	1.83136	24.8006	362.522	-38.5504	0	0	-0.222147	32.0293
0	6.67144	0	0	7.24546	0.698931	-22.9052	-0.16684	0.0440039	0.0484918	-16.1424	1.67E-15	1.63689	0	0	0.0611515	2.78226	-20.9365	5.05504	379.878	404.384	675.902	433.973	433.973	433.973	8.97553	-83.0552	11.9008	410.995	433.499	200.893	204.096	204.096	204.096	-83.1622	2.70472	-13.3609	26.4462	-7.88809	-4.16133	-0.662242	0.72344	1.95251	145.288	367.631	-40.5345	0	0	-0.42225	34.3883
0	8.18748	0	0	8.97445	0.738865	-24.0857	-0.155	0.0357038	0.0343055	-15.1709	3.33E-15	0.602972	0	0	0.0505056	2.78624	-21.1912	4.9318	377.088	405.115	671.573	431.151	431.151	431.151	8.69757	-82.7167	12.4147	393.296	433.402	200.193	204.096	204.096	204.096	-82.7664	3.27657	-13.4824	27.4566	-7.75751	-3.95107	-0.586634	0.67356	2.08563	239.64	341.89	-38.7365	0	0	-0.576496	36.5673
0	9.55502	0	0	10.5675	0.775857	-25.1602	-0.148688	0.0238414	0.0213032	-14.8434	-4.90E-15	-0.26902	0	0	0.0432594	2.88041	-21.3365	4.64987	373.187	406.223	667.135	428.511	428.511	428.511	8.35259	-82.3754	12.9227	375.815	433.502	199.512	204.096	204.096	204.096	-82.3623	3.8875	-13.5507	28.5066	-7.69825	-3.6163	-0.379553	0.553974	2.23608	289.645	287.797	-33.1595	0	0	-0.588175	38.4962
0	10.7813	0	0	12.0293	0.810915	-26.1613	-0.145887	0.00976351	0.0120819	-14.9037	-1.56E-15	-1.00771	0	0	0.0380244	3.06052	-21.3134	4.21456	368.121	407.65	662.565	426.232	426.232	426.232	7.94926	-82.0352	13.429	358.504	433.742	198.831	204.096	204.096	204.096	-81.9557	4.53394	-13.5738	29.4576	-7.71777	-3.1848	-0.0669012	0.378373	2.39624	288.477	212.838	-24.6238	0	0	-0.43975	40.1157
0	11.8782	0	0	13.368	0.844148	-27.0947	-0.145003	-0.00461118	0.00764825	-15.141	3.12E-15	-1.59006	0	0	0.033985	3.30846	-21.0764	3.67353	361.923	409.306	657.896	424.451	424.451	424.451	7.50476	-81.6997	13.9366	341.335	434.067	198.147	204.096	204.096	204.096	-81.5522	5.20665	-13.565	30.1672	-7.81254	-2.71561	0.302819	0.169884	2.55417	239.575	127.005	-14.3891	0	0	-0.207108	41.3852
0	12.8593	0	0	14.5913	0.874731	-27.9401	-0.144829	-0.0173608	0.00696236	-15.3743	-4.08E-17	-1.9932	0	0	0.0306102	3.59534	-20.6021	3.10762	354.706	411.069	653.221	423.267	423.267	423.267	7.04619	-81.3709	14.442	324.301	434.427	197.47	204.096	204.096	204.096	-81.1567	5.88601	-13.5411	30.5126	-7.96794	-2.28661	0.664441	-0.0429338	2.69306	157.585	40.2821	-3.96362	0	0	-0.0195433	42.2903
0	13.7382	0	0	15.7027	0.901174	-28.6606	-0.144916	-0.0272551	0.00788572	-15.4954	-9.39E-16	-2.25419	0	0	0.0275255	3.88758	-19.8924	2.61219	346.641	412.801	648.667	422.737	422.737	422.737	6.60882	-81.0491	14.9323	307.408	434.79	196.811	204.096	204.096	204.096	-80.7725	6.54126	-13.519	30.4123	-8.16029	-1.97621	0.953638	-0.229962	2.79418	63.7217	-38.9943	5.15435	0	0	0.0247377	42.8455
0	14.5267	0	0	16.7017	0.921771	-29.215	-0.145456	-0.0337105	0.00787803	-15.4589	-2.82E-15	-2.44501	0	0	0.0244762	4.15376	-18.9724	2.27323	337.931	414.364	644.373	422.874	422.874	422.874	6.2309	-80.7326	15.3854	290.67	435.14	196.183	204.096	204.096	204.096	-80.401	7.1341	-13.513	29.8399	-8.36058	-1.84402	1.1192	-0.36216	2.84647	-18.4831	-103.992	11.6126	0	0	-0.0753511	43.0902
0	15.2329	0	0	17.5834	0.93512	-29.5712	-0.146345	-0.0368848	0.00505077	-15.1933	-3.02E-15	-2.65976	0	0	0.0212308	4.3699	-17.8816	2.14578	328.762	415.634	640.466	423.635	423.635	423.635	5.94661	-80.4176	15.7744	274.092	435.469	195.598	204.096	204.096	204.096	-80.0409	7.62544	-13.5318	28.8256	-8.5387	-1.91646	1.13552	-0.423522	2.84352	-69.5448	-150.733	14.6043	0	0	-0.223475	43.0778
0	15.8588	0	0	18.3393	0.940538	-29.7151	-0.148014	-0.0370749	-0.00162563	-14.7009	3.59E-15	-2.93535	0	0	0.0178483	4.52174	-16.6642	2.24129	319.273	416.515	637.046	424.918	424.918	424.918	5.77952	-80.0973	16.0718	257.667	435.776	195.067	204.096	204.096	204.096	-79.6872	7.98258	-13.5765	27.4463	-8.66863	-2.18111	1.00645	-0.41281	2.79397	-77.8319	-177.219	13.9566	0	0	-0.288667	42.8615
0	16.3993	0	0	18.9585	0.938283	-29.6552	-0.150652	-0.034704	-0.011993	-13.9861	-2.61E-15	-3.24773	0	0	0.0144129	4.60423	-15.3587	2.52649	309.534	416.947	634.18	426.563	426.563	426.563	5.73857	-79.7614	16.2544	241.366	436.058	194.602	204.096	204.096	204.096	-79.3308	8.18507	-13.6407	25.8068	-8.7331	-2.59056	0.761191	-0.341796	2.71347	-41.6858	-182.986	10.1605	0	0	-0.184234	42.4827
0	16.8419	0	0	19.4287	0.929525	-29.4222	-0.154411	-0.0302415	-0.0250543	-13.083	-2.45E-15	-3.52045	0	0	0.0109503	4.61955	-13.9916	2.93218	299.531	416.912	631.905	428.374	428.374	428.374	5.81726	-79.3965	16.3071	225.147	436.313	194.212	204.096	204.096	204.096	-78.9584	8.22753	-13.7117	24.0184	-8.72558	-3.07313	0.448023	-0.23111	2.62324	30.272	-169.01	4.18896	0	0	0.0868833	41.9644
0	17.1679	0	0	19.7365	0.916112	-29.0633	-0.159347	-0.0244906	-0.0389498	-12.0529	-3.35E-15	-3.68401	0	0	0.00741175	4.57492	-12.5756	3.36833	289.19	416.424	630.238	430.149	430.149	430.149	5.99643	-78.9854	16.2245	208.951	436.535	193.913	204.096	204.096	204.096	-78.5526	8.11934	-13.7735	22.1803	-8.64993	-3.54698	0.123562	-0.101429	2.54357	121.46	-137.559	-2.65714	0	0	0.44347	41.3129
0	17.3545	0	0	19.8673	0.900162	-28.6332	-0.165021	-0.0184479	-0.0517325	-10.9347	2.12E-15	-3.69316	0	0	0.00376327	4.4804	-11.1117	3.7416	278.399	415.531	629.185	431.714	431.714	431.714	6.2491	-78.5086	16.0099	192.716	436.721	193.718	204.096	204.096	204.096	-78.0925	7.88097	-13.8098	20.3677	-8.51741	-3.93488	-0.156353	0.0274024	2.48901	211.048	-92.888	-9.01227	0	0	0.77408	40.523
0	17.3774	0	0	19.806	0.883622	-28.1835	-0.170756	-0.0131376	-0.0614763	-9.76181	2.78E-15	-3.53595	0	0	0.000120333	4.34704	-9.59419	3.97192	267.05	414.305	628.752	432.946	432.946	432.946	6.5469	-77.9438	15.6731	176.386	436.867	193.643	204.096	204.096	204.096	-77.5539	7.53833	-13.8067	18.6262	-8.34381	-4.1765	-0.349252	0.137938	2.46569	279.432	-40.88	-13.7474	0	0	0.991062	39.5868
0	17.2137	0	0	19.5361	0.867878	-27.7518	-0.175959	-0.00917129	-0.0668839	-8.58046	-4.08E-15	-3.19811	0	0	-0.00328905	4.18585	-8.01667	4.00514	255.07	412.837	628.949	433.783	433.783	433.783	6.86575	-77.2676	15.2258	159.918	436.972	193.703	204.096	204.096	204.096	-76.9112	7.11633	-13.7552	16.9744	-8.14797	-4.23634	-0.433146	0.214455	2.47049	313.074	11.5746	-16.1868	0	0	1.05894	38.4996
0	16.8438	0	0	19.0411	0.853526	-27.3553	-0.179877	-0.0067787	-0.0673674	-7.40423	-1.23E-15	-2.66723	0	0	-0.00618484	4.00774	-6.37589	3.82001	242.448	411.226	629.795	434.222	434.222	434.222	7.1901	-76.456	14.6795	143.289	437.04	193.907	204.096	204.096	204.096	-76.1386	6.63392	-13.652	15.4086	-7.95183	-4.10661	-0.403573	0.25023	2.49476	305.679	58.8223	-16.158	0	0	0.986086	37.2649
0	16.2535	0	0	18.306	0.840308	-26.9876	-0.181858	-0.00564853	-0.0629411	-6.22614	-8.17E-17	-1.91533	0	0	-0.00833163	3.82382	-4.67396	3.42979	229.246	409.571	631.311	434.308	434.308	434.308	7.51444	-75.4864	14.0428	126.497	437.076	194.262	204.096	204.096	204.096	-75.212	6.10179	-13.5003	13.9093	-7.77952	-3.80723	-0.270303	0.24685	2.52447	257.576	97.0952	-13.9614	0	0	0.802147	35.8948
0	15.4338	0	0	17.3184	0.827194	-26.6204	-0.181477	-0.00521901	-0.0543065	-5.02518	-2.70E-15	-0.926841	0	0	-0.00961084	3.64584	-2.91832	2.87942	215.594	407.965	633.508	434.123	434.123	434.123	7.84241	-74.3382	13.3226	109.565	437.088	194.763	204.096	204.096	204.096	-74.1104	5.523	-13.3093	12.448	-7.6553	-3.38321	-0.0525083	0.212673	2.54698	174.367	124.339	-10.1679	0	0	0.538153	34.4091
0	14.3811	0	0	16.0711	0.812591	-26.2087	-0.178532	-0.00462937	-0.043026	-3.77032	4.19E-15	0.302586	0	0	-0.0100788	3.48661	-1.1206	2.2385	201.676	406.482	636.383	433.775	433.775	433.775	8.18379	-72.9939	12.5261	92.5322	437.093	195.392	204.096	204.096	204.096	-72.8163	4.89679	-13.0941	10.992	-7.6008	-2.89934	0.214261	0.162639	2.55086	68.2081	140.957	-5.64867	0	0	0.22565	32.8338
0	13.0952	0	0	14.5631	0.794706	-25.7005	-0.173324	-0.00333492	-0.0313959	-2.46498	3.68E-15	1.70302	0	0	-0.00997207	3.35996	0.704839	1.58933	187.71	405.178	639.909	433.385	433.385	433.385	8.54938	-71.4393	11.6646	75.4474	437.106	196.12	204.096	204.096	204.096	-71.3153	4.22448	-12.8737	9.50978	-7.63197	-2.43112	0.486832	0.111575	2.53124	-45.4119	147.981	-1.22822	0	0	-0.106751	31.1984
0	11.5787	0	0	12.8001	0.771974	-25.0483	-0.166602	-0.000936961	-0.0216805	-1.16606	-3.76E-15	3.1573	0	0	-0.00966676	3.27985	2.54199	1.01173	173.919	404.082	644.03	433.076	433.076	433.076	8.94529	-69.6632	10.7562	58.3582	437.147	196.905	204.096	204.096	204.096	-69.5959	3.51544	-12.6682	7.97549	-7.75694	-2.05344	0.728114	0.0721957	2.48816	-152.844	147.21	2.36456	0	0	-0.436291	29.5344
0	9.83506	0	0	10.7952	0.743471	-24.2205	-0.159349	0.0029586	-0.0159022	0.0196149	-3.27E-15	4.53503	0	0	-0.00955034	3.25856	4.37372	0.569229	160.511	403.206	648.671	432.962	432.962	432.962	9.36896	-67.6573	9.82718	41.301	437.234	197.7	204.096	204.096	204.096	-67.6485	2.79056	-12.4953	6.37243	-7.97415	-1.82831	0.917217	0.0526457	2.42386	-245.54	140.775	4.59509	0	0	-0.74597	27.8738
0	7.86915	0	0	8.56715	0.709197	-23.2107	-0.152461	0.00822338	-0.0155378	0.953539	-3.92E-15	5.66427	0	0	-0.00978742	3.30444	6.18188	0.299854	147.667	402.541	653.736	433.142	433.142	433.142	9.8086	-65.4166	8.90995	24.2934	437.38	198.459	204.096	204.096	204.096	-65.4655	2.08175	-12.3683	4.69473	-8.27164	-1.79513	1.04749	0.0580924	2.34226	-320.372	130.777	5.26636	0	0	-1.02311	26.2484
0	5.68827	0	0	6.13845	0.670153	-22.0415	-0.146977	0.0142593	-0.0209725	1.44198	4.25E-15	6.36532	0	0	-0.0105495	3.41938	7.94675	0.212768	135.538	402.066	659.118	433.689	433.689	433.689	10.2456	-62.9392	8.03855	7.33037	437.595	199.151	204.096	204.096	204.096	-63.0418	1.42699	-12.2933	2.94862	-8.6269	-1.96542	1.13039	0.0874041	2.24415	-381.11	118.607	4.48393	0	0	-1.26876	24.691
0	3.30465	0	0	3.53443	0.628156	-20.762	-0.144066	0.0203405	-0.0315472	1.25922	-1.63E-15	6.50963	0	0	-0.0124254	3.59729	9.64629	0.291491	124.255	401.752	664.705	434.648	434.648	434.648	10.6585	-60.2273	7.24185	-9.61179	437.884	199.765	204.096	204.096	204.096	-60.3759	0.862418	-12.2682	1.15259	-9.00868	-2.32393	1.18695	0.136379	2.13074	-435.653	105.494	2.55555	0	0	-1.49341	23.2372
0	0.738562	0	0	0.783213	0.585481	-19.4392	-0.14472	0.0255097	-0.0452916	0.213807	9.80E-16	6.01987	0	0	-0.0164642	3.82393	11.2554	0.501767	113.947	401.563	670.374	436.025	436.025	436.025	11.0275	-57.2887	6.5369	-26.5646	438.245	200.321	204.096	204.096	204.096	-57.4725	0.41388	-12.2826	-0.662532	-9.38011	-2.83424	1.24678	0.194404	1.99875	-495.52	91.5456	-0.034542	0	0	-1.71796	21.9272
0	-1.97876	0	0	-2.08235	0.544371	-18.1442	-0.149792	0.0288562	-0.060115	-1.81653	9.80E-16	4.89755	0	0	-0.0240842	4.07896	12.7454	0.802159	104.748	401.461	675.993	437.791	437.791	437.791	11.3367	-54.1383	5.9246	-43.5506	438.669	200.874	204.096	204.096	204.096	-54.3445	0.0905308	-12.3183	-2.45448	-9.70437	-3.4474	1.32957	0.245918	1.84634	-568.382	75.7635	-2.75488	0	0	-1.94338	20.8077
0	-4.80422	0	0	-5.02262	0.506628	-16.9381	-0.15945	0.0297407	-0.074316	-4.81259	-4.25E-15	3.23284	0	0	-0.0362676	4.33962	14.0846	1.15278	96.8151	401.406	681.417	439.88	439.88	439.88	11.575	-50.7993	5.38876	-60.5656	439.139	201.506	204.096	204.096	204.096	-51.015	-0.117523	-12.3512	-4.17169	-9.95166	-4.11008	1.44143	0.277298	1.67359	-655.943	57.1634	-5.08386	0	0	-2.13893	19.9308
0	-7.68468	0	0	-7.99086	0.473387	-15.8629	-0.173472	0.0281372	-0.0872876	-8.6633	-1.43E-15	1.21883	0	0	-0.0532132	4.58443	15.24	1.52019	90.3122	401.364	686.485	442.202	442.202	442.202	11.7335	-47.3023	4.89909	-77.5674	439.628	202.321	204.096	204.096	204.096	-47.5165	-0.237316	-12.3532	-5.75738	-10.1044	-4.77116	1.56704	0.280222	1.48371	-750.771	36.1291	-6.69081	0	0	-2.23759	19.3518
0	-10.5618	0	0	-10.9357	0.445118	-14.9393	-0.191384	0.0245625	-0.099492	-13.2309	-4.25E-15	-0.872216	0	0	-0.0742035	4.79635	16.1804	1.87712	85.399	401.307	691.025	444.652	444.652	444.652	11.804	-43.6834	4.41667	-94.4725	440.103	203.43	204.096	204.096	204.096	-43.8885	-0.308105	-12.2949	-7.15498	-10.16	-5.38452	1.68067	0.256507	1.28495	-839.741	15.1199	-7.38428	0	0	-2.16953	19.1233
0	-13.3776	0	0	-13.8057	0.421821	-14.1721	-0.212809	0.0200338	-0.111704	-18.4388	-1.96E-15	-2.7078	0	0	-0.098025	4.96434	16.8803	2.19903	82.2011	401.222	694.867	447.128	447.128	447.128	11.7766	-39.9815	3.90009	-111.161	440.526	204.943	204.096	204.096	204.096	-40.1745	-0.375509	-12.1486	-8.31517	-10.13	-5.90865	1.75339	0.212288	1.08749	-908.099	-2.71587	-7.05563	0	0	-1.90084	19.2889
0	-16.0783	0	0	-16.5523	0.403301	-13.5585	-0.238054	0.0157091	-0.123951	-24.3527	1.31E-15	-3.95217	0	0	-0.123459	5.08352	17.3239	2.45968	80.7845	401.106	697.856	449.544	449.544	449.544	11.6412	-36.2374	3.31077	-127.48	440.857	206.967	204.096	204.096	204.096	-36.4207	-0.486546	-11.8915	-9.20274	-10.0372	-6.30484	1.7664	0.160052	0.905781	-945.838	-13.5856	-5.64595	0	0	-1.46086	19.8759
0	-18.6146	0	0	-19.1308	0.389435	-13.097	-0.26802	0.0125639	-0.134925	-31.1422	-1.31E-15	-4.32308	0	0	-0.148959	5.15438	17.5081	2.62822	81.1367	400.975	699.869	451.84	451.84	451.84	11.3895	-32.4961	2.61676	-143.245	441.064	209.601	204.096	204.096	204.096	-32.6765	-0.685883	-11.5095	-9.80162	-9.90995	-6.53544	1.71849	0.111825	0.75075	-952.14	-14.7631	-3.19108	0	0	-0.932649	20.8905
0	-20.9392	0	0	-21.4982	0.380295	-12.7919	-0.303569	0.0110069	-0.14231	-38.9506	-1.31E-15	-3.65761	0	0	-0.171667	5.18208	17.4435	2.66985	83.1648	400.855	700.83	453.982	453.982	453.982	11.0176	-28.8101	1.79595	-158.236	441.127	212.93	204.096	204.096	204.096	-28.9979	-1.01201	-10.9995	-10.117	-9.7774	-6.56488	1.63146	0.0795924	0.631899	-937.276	-5.23272	0.156403	0	0	-0.412165	22.3157
0	-23.0035	0	0	-23.6102	0.376088	-12.6512	-0.34441	0.0106622	-0.143752	-47.7084	-6.53E-15	-1.95663	0	0	-0.18649	5.17594	17.1521	2.55145	86.7113	400.786	700.713	455.96	455.96	455.96	10.5279	-25.2426	0.839788	-172.182	441.035	217.013	204.096	204.096	204.096	-25.449	-1.49168	-10.3703	-10.1734	-9.66495	-6.36474	1.53816	0.0671161	0.552812	-917.474	11.9936	4.25138	0	0	0.0385939	24.1147
0	-24.7558	0	0	-25.4181	0.376976	-12.6809	-0.388808	0.0118661	-0.1374	-57.0546	-1.31E-14	0.761632	0	0	-0.186589	5.14902	16.6632	2.25025	91.5857	400.817	699.534	457.773	457.773	457.773	9.92868	-21.8674	-0.242162	-184.77	440.791	221.868	204.096	204.096	204.096	-22.1018	-2.13283	-9.64035	-10.0094	-9.59098	-5.92149	1.47396	0.0735661	0.510747	-910.319	33.0049	8.85803	0	0	0.407311	26.2368
0	-26.1422	0	0	-26.8702	0.382925	-12.8798	-0.433096	0.0157603	-0.122994	-66.2833	-1.18E-14	4.47005	0	0	-0.164786	5.11739	16.0076	1.76308	97.6029	400.996	697.348	459.423	459.423	459.423	9.23603	-18.7649	-1.41717	-195.661	440.4	227.452	204.096	204.096	204.096	-19.0319	-2.91729	-8.83685	-9.66994	-9.56577	-5.24461	1.45572	0.0950511	0.50046	-925.327	54.0038	13.7875	0	0	0.716195	28.6256
0	-27.1118	0	0	-27.9157	0.393719	-13.2398	-0.472616	0.0238718	-0.101244	-74.4756	-6.53E-15	9.09142	0	0	-0.116479	5.0985	15.2121	1.11163	104.612	401.367	694.235	460.899	460.899	460.899	8.47789	-16.0144	-2.62733	-204.519	439.878	233.662	204.096	204.096	204.096	-16.3118	-3.79726	-7.9962	-9.19709	-9.59143	-4.37062	1.4821	0.125124	0.510778	-963.651	72.7849	18.8559	0	0	0.996118	31.2265
0	-27.6241	0	0	-28.5125	0.409082	-13.7504	-0.502855	0.0368299	-0.0742758	-80.6969	6.53E-15	14.3793	0	0	-0.0426058	5.10911	14.2964	0.342255	112.516	401.961	690.293	462.173	462.173	462.173	7.69833	-13.683	-3.7935	-211.045	439.26	240.341	204.096	204.096	204.096	-14.0029	-4.69854	-7.16546	-8.62276	-9.66368	-3.3616	1.52825	0.158039	0.538458	-1015.61	88.6478	23.9348	0	0	1.26978	33.9919
0	-27.6565	0	0	-28.6355	0.428851	-14.4042	-0.520303	0.0537732	-0.045268	-84.2052	-5.23E-15	19.8785	0	0	0.0488486	5.16298	13.2703	-0.480993	121.266	402.79	685.64	463.193	463.193	463.193	6.95853	-11.8179	-4.82676	-215.013	438.605	247.304	204.096	204.096	204.096	-12.149	-5.53196	-6.40229	-7.96263	-9.77404	-2.29694	1.55665	0.188908	0.581781	-1064.65	102.217	28.7076	0	0	1.5505	36.8843
0	-27.2099	0	0	-28.2832	0.453096	-15.2008	-0.522544	0.0718654	-0.0175934	-84.5908	-1.44E-14	24.9082	0	0	0.144019	5.269	12.1352	-1.28806	130.846	403.846	680.414	463.884	463.884	463.884	6.33107	-10.4402	-5.64517	-216.282	438	254.355	204.096	204.096	204.096	-10.7726	-6.21119	-5.77086	-7.2132	-9.91213	-1.26049	1.52873	0.213416	0.646055	-1092.32	114.193	32.6281	0	0	1.84483	39.8763
0	-26.3118	0	0	-27.4811	0.482091	-16.1456	-0.509216	0.0873012	0.006277	-81.9686	-1.05E-14	28.7111	0	0	0.227324	5.43031	10.8857	-2.0162	141.249	405.102	674.776	464.148	464.148	464.148	5.8876	-9.54425	-6.19011	-214.809	437.549	261.315	204.096	204.096	204.096	-9.87298	-6.67088	-5.33295	-6.35198	-10.0685	-0.326825	1.41748	0.226917	0.737184	-1084.63	124.504	35.0002	0	0	2.15097	42.9475
0	-25.0147	0	0	-26.2799	0.516205	-17.2456	-0.483222	0.0976195	0.0255471	-77.0893	8.49E-15	30.7478	0	0	0.287429	5.64452	9.51248	-2.62198	152.447	406.517	668.916	463.875	463.875	463.875	5.6846	-9.10186	-6.43617	-210.644	437.355	268.035	204.096	204.096	204.096	-9.42787	-6.87893	-5.13721	-5.34043	-10.2372	0.451123	1.21773	0.230302	0.860888	-1037.65	134.202	34.9433	0	0	2.45695	46.0802
0	-23.3883	0	0	-24.7465	0.555761	-18.505	-0.449631	0.101704	0.041275	-71.0828	-9.15E-15	30.7565	0	0	0.320498	5.90478	8.00573	-3.08944	164.378	408.039	663.045	462.957	462.957	462.957	5.75371	-9.0722	-6.3904	-203.909	437.5	274.396	204.096	204.096	204.096	-9.40081	-6.83797	-5.21143	-4.1285	-10.417	1.05053	0.949909	0.223565	1.01692	-958.51	143.262	32.0599	0	0	2.74112	49.254
0	-21.508	0	0	-22.9521	0.600896	-19.9196	-0.413098	0.0990011	0.0552651	-64.9818	7.19E-15	28.7157	0	0	0.328725	6.2019	6.35723	-3.43266	176.936	409.617	657.388	461.306	461.306	461.306	6.09844	-9.4143	-6.08246	-194.769	438.041	280.306	204.096	204.096	204.096	-9.7517	-6.57655	-5.55923	-2.66106	-10.6127	1.4819	0.650569	0.211237	1.20127	-860.287	151.343	26.8204	0	0	2.97823	52.4423
0	-19.4458	0	0	-20.9617	0.651354	-21.4716	-0.376303	0.0894694	0.0695239	-59.3948	5.88E-15	24.8513	0	0	0.316992	6.52683	4.56235	-3.69281	189.979	411.2	652.161	458.885	458.885	458.885	6.69524	-10.0956	-5.55119	-183.404	438.992	285.687	204.096	204.096	204.096	-10.4454	-6.13556	-6.16005	-0.884866	-10.834	1.78755	0.365261	0.196211	1.40536	-757.738	156.651	20.4987	0	0	3.15289	55.6119
0	-17.266	0	0	-18.8284	0.706254	-23.1233	-0.340114	0.0743203	0.0850506	-54.4753	2.61E-15	19.6828	0	0	0.291016	6.87334	2.62147	-3.92962	203.344	412.746	647.555	455.729	455.73	455.729	7.49794	-11.0944	-4.83331	-169.993	440.329	290.466	204.096	204.096	204.096	-11.4556	-5.55567	-6.97268	1.24287	-11.094	2.03485	0.13881	0.183228	1.6185	-663.226	157.348	14.5333	0	0	3.26659	58.7243
0	-15.0229	0	0	-16.5932	0.763934	-24.8159	-0.304633	0.0557436	0.101555	-50.0968	2.61E-15	13.9261	0	0	0.256919	7.23981	0.54139	-4.20769	216.864	414.222	643.715	451.975	451.975	451.975	8.44576	-12.3986	-3.95718	-154.708	441.993	294.559	204.096	204.096	204.096	-12.7643	-4.86977	-7.94279	3.74514	-11.4051	2.3041	0.0143476	0.176385	1.83336	-586.47	151.707	10.0142	0	0	3.34202	61.7378
0	-12.761	0	0	-14.2857	0.82194	-26.4726	-0.270054	0.0362067	0.11711	-46.0586	4.57E-15	8.33136	0	0	0.220873	7.62948	-1.66362	-4.57819	230.392	415.608	640.734	447.855	447.855	447.855	9.47286	-14.0018	-2.94232	-137.708	443.909	297.881	204.096	204.096	204.096	-14.3601	-4.10147	-9.01216	6.61516	-11.774	2.67031	0.0228773	0.181941	2.04482	-532.404	139.123	7.48605	0	0	3.40546	64.6102
0	-10.5141	0	0	-11.928	0.877192	-28.0076	-0.236721	0.0180788	0.12879	-42.1801	3.92E-15	3.54635	0	0	0.187914	8.04789	-3.97125	-5.06023	243.825	416.889	638.654	443.685	443.685	443.685	10.5173	-15.9007	-1.8035	-119.142	446.003	300.352	204.096	204.096	204.096	-16.2364	-3.26862	-10.1273	9.8079	-12.1963	3.18117	0.1762	0.208608	2.24876	-501.057	121.248	6.72772	0	0	3.46798	67.2991
0	-8.3066	0	0	-9.53946	0.926401	-29.3388	-0.205239	0.00317461	0.133663	-38.3464	3.92E-15	-0.00527322	0	0	0.160617	8.49739	-6.35168	-5.62771	257.107	418.057	637.482	439.807	439.807	439.807	11.5277	-18.0919	-0.55763	-99.1456	448.209	301.912	204.096	204.096	204.096	-18.3883	-2.39008	-11.2451	13.2362	-12.6529	3.83645	0.452	0.262821	2.44071	-485.748	101.037	7.13761	0	0	3.49509	69.762
0	-6.15643	0	0	-7.14276	0.96667	-30.4031	-0.176484	-0.00728162	0.129844	-34.5091	5.23E-15	-2.15591	0	0	0.138742	8.97014	-8.76946	-6.2092	270.232	419.1	637.221	436.533	436.533	436.533	12.4676	-20.5681	0.769728	-77.8453	450.483	302.541	204.096	204.096	204.096	-20.8107	-1.49244	-12.3355	16.7751	-13.1104	4.57835	0.795736	0.344437	2.61142	-475.668	82.3836	7.81491	0	0	3.41818	71.9547
0	-4.07898	0	0	-4.76859	0.996181	-31.1685	-0.151447	-0.0130931	0.116941	-30.6711	2.61E-15	-3.01004	0	0	0.120111	9.44346	-11.187	-6.70199	283.222	419.996	637.881	434.073	434.073	434.073	13.3168	-23.3158	2.14168	-55.3654	452.798	302.265	204.096	204.096	204.096	-23.495	-0.613005	-13.3808	20.2763	-13.5264	5.29802	1.13578	0.442193	2.74868	-459.796	68.5578	8.03384	0	0	3.17545	73.8318
0	-2.09114	0	0	-2.45647	1.01465	-31.6415	-0.130874	-0.0147951	0.0963858	-26.8738	-1.31E-15	-2.84168	0	0	0.102419	9.88081	-13.5686	-6.99489	296.094	420.716	639.495	432.506	432.506	432.506	14.0706	-26.312	3.51341	-31.8339	455.144	301.16	204.096	204.096	204.096	-26.4262	0.203487	-14.3733	23.5908	-13.86	5.85744	1.40653	0.53301	2.8367	-431.142	61.3675	7.33579	0	0	2.75925	75.3492
0	-0.213499	0	0	-0.251383	1.0234	-31.8638	-0.115642	-0.0134933	0.0713079	-23.2632	0	-2.00267	0	0	0.0848434	10.2394	-15.8846	-6.9916	308.839	421.231	642.103	431.769	431.769	431.769	14.7362	-29.524	4.84049	-7.3879	457.519	299.341	204.096	204.096	204.096	-29.5804	0.913502	-15.312	26.5956	-14.0843	6.12008	1.56229	0.590606	2.8587	-387.744	60.9972	5.8126	0	0	2.22253	76.47
0	1.53065	0	0	1.80307	1.02491	-31.9021	-0.106928	-0.010272	0.0456011	-20.108	2.61E-15	-0.810221	0	0	0.0683109	10.4812	-18.1133	-6.62827	321.405	421.526	645.735	431.684	431.684	431.684	15.3279	-32.9108	6.0891	17.828	459.922	296.942	204.096	204.096	204.096	-32.9248	1.48504	-16.1993	29.2152	-14.1954	5.98126	1.58002	0.599371	2.80465	-330.455	67.0916	3.76533	0	0	1.64585	77.1714
0	3.11988	0	0	3.67287	1.02214	-31.8318	-0.105804	-0.00588327	0.0232209	-17.71	6.53E-16	0.497712	0	0	0.0543933	10.5827	-20.241	-5.88471	333.7	421.607	650.39	432.009	432.009	432.009	15.8629	-36.4287	7.24337	43.6733	462.351	294.101	204.096	204.096	204.096	-36.4214	1.90476	-17.0405	31.4336	-14.214	5.39186	1.45602	0.564653	2.6767	-260.337	79.3228	1.48209	0	0	1.09935	77.4498
0	4.54011	0	0	5.33952	1.01776	-31.7205	-0.11149	-0.00220503	0.0067673	-16.1424	2.94E-15	1.59473	0	0	0.0437381	10.5398	-22.2593	-4.78978	345.59	421.505	656.009	432.493	432.493	432.493	16.3577	-40.0385	8.30699	70.0288	464.805	290.947	204.096	204.096	204.096	-40.0335	2.17859	-17.8432	33.2897	-14.1783	4.37042	1.20368	0.503701	2.49276	-177.221	95.1295	-0.416758	0	0	0.623568	77.3188
0	5.78648	0	0	6.79938	1.01364	-31.6157	-0.121717	-0.000826973	-0.00307953	-15.2172	3.59E-15	2.20866	0	0	0.0357997	10.3687	-24.1613	-3.42092	356.907	421.271	662.469	432.921	432.921	432.921	16.8242	-43.709	9.29728	96.8068	467.282	287.59	204.096	204.096	204.096	-43.7302	2.32574	-18.6147	34.8603	-14.1315	3.00291	0.855164	0.438174	2.28086	-81.3228	110.437	-1.44465	0	0	0.231991	76.8025
0	6.86064	0	0	8.05703	1.01064	-31.539	-0.133343	-0.0024212	-0.00702575	-14.5349	2.12E-15	2.20115	0	0	0.0292466	10.1017	-25.9372	-1.89626	367.455	420.96	669.584	433.141	433.141	433.141	17.2661	-47.4168	10.2347	123.952	469.774	284.12	204.096	204.096	204.096	-47.4865	2.36981	-19.3578	36.2351	-14.1101	1.42934	0.456839	0.384551	2.06675	24.6904	120.722	-1.35489	0	0	-0.0842262	75.9254
0	7.76473	0	0	9.11612	1.00865	-31.4883	-0.143448	-0.00666962	-0.0067808	-13.6437	-8.17E-16	1.59231	0	0	0.0228409	9.78182	-27.5722	-0.35879	377.027	420.621	677.114	433.073	433.073	433.073	17.6794	-51.1413	11.1329	151.435	472.262	280.604	204.096	204.096	204.096	-51.2801	2.33096	-20.0677	37.4942	-14.1356	-0.180219	0.0673461	0.351221	1.87135	133.674	122.86	-0.177315	0	0	-0.342924	74.7054
0	8.49483	0	0	9.97079	1.0069	-31.4436	-0.150409	-0.0123995	-0.00425422	-12.2318	-1.14E-15	0.556155	0	0	0.0161455	9.45476	-29.0454	1.04603	385.421	420.281	684.786	432.702	432.702	432.701	18.0551	-54.8594	11.9929	179.236	474.718	277.084	204.096	204.096	204.096	-55.0861	2.2216	-20.7319	38.6912	-14.2112	-1.65601	-0.261061	0.341014	1.70456	236.588	116.74	1.64803	0	0	-0.557491	73.1493
0	9.03676	0	0	10.6009	1.0042	-31.3744	-0.154553	-0.0176925	-0.00175664	-10.2642	3.27E-15	-0.609495	0	0	0.00966672	9.1619	-30.332	2.1923	392.468	419.95	692.323	432.058	432.058	432.058	18.3837	-58.5404	12.8018	207.335	477.11	273.58	204.096	204.096	204.096	-58.8726	2.04599	-21.3327	39.8456	-14.3225	-2.85692	-0.494544	0.353075	1.57288	326.018	105.283	3.16897	0	0	-0.724386	71.2533
0	9.36594	0	0	10.9733	0.999232	-31.247	-0.157565	-0.0209129	-0.00154477	-7.95101	-4.57E-15	-1.61989	0	0	0.00438226	8.93459	-31.4052	2.98984	398.042	419.628	699.466	431.207	431.207	431.207	18.6594	-62.1452	13.5373	235.706	479.406	270.097	204.096	204.096	204.096	-62.5989	1.80338	-21.8515	40.9443	-14.4433	-3.68949	-0.62166	0.382965	1.47626	397.912	92.2586	3.62872	0	0	-0.821478	69.006
0	9.45075	0	0	11.0474	0.990819	-31.0303	-0.161763	-0.020537	-0.00613398	-5.66197	0	-2.21443	0	0	0.00101693	8.79096	-32.2386	3.3912	402.073	419.311	705.99	430.225	430.225	430.225	18.8826	-65.6287	14.1744	264.307	481.582	266.638	204.096	204.096	204.096	-66.2175	1.49239	-22.2732	41.9478	-14.5415	-4.11451	-0.652263	0.42352	1.41552	453.009	81.1504	2.42542	0	0	-0.825544	66.3914
0	9.25808	0	0	10.7838	0.978054	-30.6998	-0.169182	-0.0153648	-0.0178492	-3.80043	1.47E-15	-2.19787	0	0	-0.000618863	8.73512	-32.8093	3.39042	404.54	419.006	711.719	429.19	429.19	429.19	19.0589	-68.9436	14.6928	293.074	483.623	263.214	204.096	204.096	204.096	-69.6779	1.11542	-22.5893	42.7998	-14.5867	-4.14238	-0.607228	0.467348	1.38725	494.818	74.2674	-0.661874	0	0	-0.723286	63.3928
0	8.75922	0	0	10.1524	0.96043	-30.2396	-0.181063	-0.00447896	-0.0389196	-2.71657	0	-1.44806	0	0	-0.00191671	8.75811	-33.0997	3.01642	405.471	418.725	716.532	428.171	428.171	428.171	19.1971	-72.046	15.0823	321.912	485.526	259.859	204.096	204.096	204.096	-72.9312	0.68152	-22.7999	43.4384	-14.5546	-3.82227	-0.516958	0.505961	1.39204	529.589	72.2901	-5.57531	0	0	-0.517606	59.9968
0	7.93555	0	0	9.14026	0.937899	-29.645	-0.197438	0.0121397	-0.0708846	-2.6382	-3.24E-15	0.0167347	0	0	-0.00512996	8.84077	-33.0992	2.32352	404.926	418.488	720.355	427.227	427.227	427.227	19.3063	-74.8988	15.3457	350.684	487.296	256.633	204.096	204.096	204.096	-75.9349	0.207643	-22.9129	43.8059	-14.4297	-3.22793	-0.41007	0.530049	1.42813	562.545	74.1098	-11.8229	0	0	-0.219152	56.199
0	6.78355	0	0	7.75571	0.910847	-28.9217	-0.217215	0.0336529	-0.11452	-3.6515	-2.21E-15	2.0487	0	0	-0.0125796	8.95778	-32.807	1.38217	403.003	418.317	723.165	426.41	426.41	426.41	19.392	-77.4756	15.4988	379.201	488.942	253.62	204.096	204.096	204.096	-78.656	-0.282006	-22.9425	43.8584	-14.2068	-2.44383	-0.308471	0.529778	1.49227	596.553	76.8781	-18.5162	0	0	0.156463	52.0114
0	5.31968	0	0	6.03205	0.879962	-28.0834	-0.238687	0.0581458	-0.169476	-5.70134	-4.25E-15	4.36482	0	0	-0.0256325	9.08193	-32.234	0.271866	399.831	418.23	724.983	425.773	425.773	425.773	19.4536	-79.7628	15.5666	407.221	490.474	250.923	204.096	204.096	204.096	-81.0747	-0.758337	-22.9055	43.5731	-13.8908	-1.55451	-0.217732	0.498758	1.57896	629.188	76.946	-24.5452	0	0	0.58461	47.4704
0	3.58494	0	0	4.02941	0.845995	-27.1461	-0.259435	0.0831345	-0.233971	-8.50474	-2.45E-15	6.61728	0	0	-0.0435854	9.18767	-31.405	-0.922369	395.581	418.239	725.872	425.377	425.377	425.377	19.4829	-81.7624	15.5783	434.448	491.891	248.653	204.096	204.096	204.096	-83.1869	-1.19077	-22.8168	42.9527	-13.4972	-0.639429	-0.134387	0.434806	1.67996	655.256	70.5957	-29.076	0	0	1.02404	42.6457
0	1.64773	0	0	1.83522	0.809481	-26.1207	-0.276111	0.105843	-0.305445	-11.4635	-4.74E-15	8.43598	0	0	-0.0627842	9.25379	-30.3602	-2.11181	390.471	418.347	725.941	425.285	425.285	425.285	19.4641	-83.4942	15.5624	460.546	493.174	246.918	204.096	204.096	204.096	-85.0067	-1.55066	-22.6864	42.0265	-13.0504	0.228271	-0.0527186	0.34017	1.78449	670.107	54.4062	-31.8633	0	0	1.42237	37.6443
0	-0.398981	0	0	-0.440246	0.770548	-25.0071	-0.283555	0.123817	-0.380132	-13.589	2.45E-15	9.50201	0	0	-0.076733	9.26535	-29.1544	-3.20595	384.766	418.547	725.338	425.556	425.556	425.556	19.3761	-84.9927	15.5428	485.154	494.281	245.8	204.096	204.096	204.096	-86.5638	-1.81381	-22.5173	40.8477	-12.5819	0.981304	0.0279685	0.222387	1.87933	672.489	26.5501	-33.5374	0	0	1.73242	32.6081
0	-2.44901	0	0	-2.67661	0.728837	-23.7913	-0.275429	0.134835	-0.45409	-13.7015	-7.80E-15	9.55246	0	0	-0.0784413	9.21482	-27.8547	-4.11627	378.77	418.821	724.24	426.23	426.23	426.23	19.1947	-86.2982	15.5344	507.905	495.147	245.334	204.096	204.096	204.096	-87.8946	-1.96187	-22.3047	39.4878	-12.1271	1.55806	0.10316	0.0918395	1.94856	665.87	-13.4891	-35.2	0	0	1.92829	27.7033
0	-4.40204	0	0	-4.76364	0.683563	-22.4453	-0.246732	0.137714	-0.523324	-10.9057	2.14E-15	8.4863	0	0	-0.0646093	9.10212	-26.5348	-4.76175	372.817	419.144	722.846	427.315	427.315	427.315	18.8956	-87.4406	15.5402	528.442	495.681	245.459	204.096	204.096	204.096	-89.0257	-1.98255	-22.0368	38.0287	-11.7224	1.90388	0.160484	-0.0385714	1.97566	658.765	-63.8503	-38.0784	0	0	2.01099	23.1026
0	-6.18232	0	0	-6.62108	0.633717	-20.9327	-0.197667	0.132737	-0.584982	-5.18191	-6.08E-15	6.43462	0	0	-0.038418	8.93346	-25.2685	-5.07611	367.236	419.486	721.351	428.778	428.778	428.778	18.4563	-88.4259	15.549	546.439	495.774	246.001	204.096	204.096	204.096	-89.9603	-1.86945	-21.695	36.5542	-11.4006	1.97447	0.182819	-0.157281	1.95079	663.022	-121.1	-42.8814	0	0	2.00132	18.9673
0	-7.74689	0	0	-8.20713	0.578417	-19.2181	-0.135036	0.121963	-0.637329	2.41415	-5.08E-15	3.81101	0	0	-0.00809683	8.71914	-24.122	-5.01565	362.327	419.817	719.927	430.545	430.545	430.545	17.858	-89.2322	15.5361	561.618	495.305	246.669	204.096	204.096	204.096	-90.6753	-1.62235	-21.2553	35.141	-11.1883	1.74122	0.151401	-0.253232	1.87376	690.957	-179.76	-49.5359	0	0	1.92501	15.4323
0	-9.07896	0	0	-9.51215	0.517357	-17.2826	-0.0695407	0.108422	-0.679281	10.1496	-1.79E-16	1.23254	0	0	0.0173339	8.47061	-23.1461	-4.56647	358.324	420.112	718.708	432.508	432.508	432.508	17.0887	-89.8216	15.4674	573.753	494.151	247.103	204.096	204.096	204.096	-91.134	-1.24941	-20.6914	33.8503	-11.1024	1.19661	0.049542	-0.320283	1.75335	751.832	-233.88	-57.1293	0	0	1.80306	12.5969
0	-10.1744	0	0	-10.5443	0.451202	-15.1388	-0.0121835	0.0954255	-0.709901	16.2119	2.08E-15	-0.575454	0	0	0.0308079	8.19786	-22.3697	-3.74975	355.36	420.351	717.769	434.542	434.542	434.542	16.1475	-90.1576	15.3051	582.676	492.211	246.943	204.096	204.096	204.096	-91.3056	-0.770765	-19.979	32.72	-11.1476	0.358867	-0.13241	-0.353449	1.60206	848.879	-276.602	-64.2519	0	0	1.65311	10.519
0	-11.0292	0	0	-11.316	0.381859	-12.8441	0.0279042	0.0861022	-0.728212	19.1608	-1.79E-17	-0.886039	0	0	0.028122	7.90813	-21.7956	-2.62414	353.443	420.517	717.113	436.521	436.521	436.521	15.0497	-90.2202	15.0138	588.261	489.415	245.9	204.096	204.096	204.096	-91.1811	-0.22175	-19.1017	31.7606	-11.3154	-0.72575	-0.392329	-0.352063	1.43326	976.696	-301.514	-69.3272	0	0	1.49925	9.21112
0	-11.6324	0	0	-11.8338	0.312605	-10.5099	0.0443477	0.0833534	-0.732522	18.1699	-1.61E-15	0.922376	0	0	0.00928755	7.6064	-21.4004	-1.28334	352.456	420.592	716.668	438.339	438.339	438.339	13.8324	-90.0146	14.5661	590.426	485.756	243.803	204.096	204.096	204.096	-90.782	0.346195	-18.0594	30.9535	-11.5836	-1.98384	-0.708469	-0.315503	1.25979	1117.92	-301.867	-70.9334	0	0	1.37827	8.63875
0	-11.9633	0	0	-12.0918	0.248032	-8.30096	0.0339	0.0894261	-0.71991	13.1122	-7.45E-16	5.18047	0	0	-0.0184697	7.2971	-21.1396	0.152621	352.17	420.556	716.29	439.925	439.925	439.925	12.5573	-89.5746	13.95	589.127	481.3	240.635	204.096	204.096	204.096	-90.1602	0.869258	-16.8761	30.2567	-11.9191	-3.32045	-1.03107	-0.245485	1.09439	1241.22	-272.533	-68.1273	0	0	1.32996	8.72362
0	-11.9918	0	0	-12.0687	0.193678	-6.42187	-0.00254499	0.105126	-0.686304	4.62721	-8.17E-17	11.7097	0	0	-0.0388173	6.98556	-20.9574	1.55377	352.299	420.384	715.781	441.249	441.249	441.249	11.3093	-88.9605	13.1757	584.379	476.213	236.538	204.096	204.096	204.096	-89.3926	1.28075	-15.6064	29.6151	-12.2815	-4.63052	-1.2935	-0.145852	0.951588	1307.22	-211.548	-60.9639	0	0	1.36828	9.35587
0	-11.6837	0	0	-11.7306	0.155272	-5.08546	-0.0589303	0.128221	-0.627632	-5.88227	-8.17E-17	19.6112	0	0	-0.0306301	6.678	-20.8007	2.80184	352.558	420.055	714.93	442.316	442.316	442.316	10.1849	-88.252	12.2814	576.287	470.756	231.793	204.096	204.096	204.096	-88.5695	1.52625	-14.3342	28.9759	-12.6279	-5.81427	-1.42212	-0.0245275	0.846077	1277.28	-123.668	-50.7042	0	0	1.43755	10.4145
0	-11.0099	0	0	-11.0439	0.137569	-4.46752	-0.124506	0.153254	-0.542663	-16.4787	-1.63E-16	27.3671	0	0	0.0190348	6.37942	-20.6319	3.81249	352.732	419.554	713.555	443.154	443.154	443.154	9.27261	-87.5346	11.3341	565.078	465.256	226.767	204.096	204.096	204.096	-87.7782	1.58156	-13.1596	28.3041	-12.9185	-6.79411	-1.38353	0.104299	0.790845	1134.22	-21.1868	-39.6052	0	0	1.42079	11.7901
0	-9.96042	0	0	-9.99379	0.143091	-4.66041	-0.186513	0.172409	-0.434424	-25.1974	-2.94E-15	33.2138	0	0	0.101714	6.09181	-20.4379	4.54837	352.708	418.882	711.549	443.789	443.789	443.789	8.62736	-86.8814	10.4225	551.127	460.055	221.836	204.096	204.096	204.096	-87.0863	1.46618	-12.1776	27.5948	-13.1211	-7.52312	-1.18879	0.223982	0.794419	887.689	78.4036	-29.8629	0	0	1.2062	13.4019
0	-8.55758	0	0	-8.59955	0.171226	-5.64139	-0.234382	0.178724	-0.31109	-30.6955	3.27E-15	35.7799	0	0	0.187757	5.81325	-20.232	5.0208	352.479	418.057	708.9	444.227	444.227	444.227	8.25435	-86.3353	9.64346	534.939	455.435	217.314	204.096	204.096	204.096	-86.5269	1.24336	-11.455	26.8767	-13.2129	-7.9853	-0.884352	0.326135	0.855056	572.425	159.513	-22.7077	0	0	0.783731	15.2026
0	-6.86124	0	0	-6.91712	0.218142	-7.26958	-0.263124	0.169181	-0.18595	-32.6961	6.21E-15	34.5769	0	0	0.244174	5.53814	-20.0478	5.28203	352.112	417.12	705.691	444.445	444.446	444.445	8.1111	-85.9013	9.0813	517.112	451.572	213.396	204.096	204.096	204.096	-86.0945	1.00242	-11.018	26.2063	-13.1808	-8.19367	-0.537719	0.412463	0.960546	241.068	213.739	-18.2246	0	0	0.279221	17.1717
0	-4.96006	0	0	-5.02658	0.277713	-9.31979	-0.273174	0.146249	-0.0758435	-31.8712	-2.94E-15	30.1278	0	0	0.255223	5.25812	-19.927	5.41033	351.706	416.122	702.076	444.385	444.386	444.385	8.1286	-85.5534	8.78767	498.259	448.52	210.155	204.096	204.096	204.096	-85.7539	0.828895	-10.8538	25.6529	-13.0194	-8.18724	-0.237998	0.488369	1.09425	-42.3973	241.697	-15.9898	0	0	-0.114646	19.3018
0	-2.95171	0	0	-3.01274	0.343201	-11.546	-0.268069	0.115647	0.00451332	-29.3359	-3.92E-15	23.567	0	0	0.227654	4.96461	-19.9058	5.48772	351.325	415.127	698.235	443.967	443.967	443.967	8.2375	-85.2521	8.76978	478.93	446.232	207.566	204.096	204.096	204.096	-85.4591	0.778064	-10.9207	25.2817	-12.7293	-8.02109	-0.0633406	0.559996	1.2384	-223.059	251.135	-15.5597	0	0	-0.282533	21.5824
0	-0.922186	0	0	-0.949362	0.408919	-13.745	-0.252377	0.0841395	0.049437	-26.1382	-1.14E-15	16.2333	0	0	0.180702	4.65152	-20.0021	5.57708	350.952	414.197	694.332	443.114	443.114	443.114	8.38277	-84.9641	8.99241	459.543	444.594	205.552	204.096	204.096	204.096	-85.1725	0.866008	-11.1602	25.1392	-12.3145	-7.75205	-0.0519019	0.626364	1.37438	-275.496	252.898	-16.7443	0	0	-0.272007	23.9879
0	1.06438	0	0	1.10614	0.471263	-15.7938	-0.229859	0.0574457	0.0635412	-22.9009	3.92E-15	9.33574	0	0	0.132294	4.31845	-20.2094	5.70473	350.467	413.392	690.469	441.785	441.785	441.785	8.52291	-84.6714	9.39223	440.354	443.457	204.008	204.096	204.096	204.096	-84.8738	1.07923	-11.5051	25.2452	-11.7834	-7.4236	-0.190228	0.681473	1.48599	-210.417	256.401	-19.5648	0	0	-0.240854	26.4708
0	2.96333	0	0	3.10987	0.528875	-17.651	-0.204311	0.0390809	0.0573059	-19.9405	5.35E-15	3.7716	0	0	0.0926749	3.97293	-20.4968	5.8545	349.65	412.761	686.666	439.999	439.999	439.999	8.62337	-84.3694	9.89714	421.473	442.675	202.82	204.096	204.096	204.096	-84.5569	1.39208	-11.8872	25.5915	-11.1513	-7.05498	-0.416643	0.712099	1.56853	-67.5613	265.104	-23.9847	0	0	-0.323155	28.9632
0	4.74441	0	0	5.02872	0.582161	-19.3354	-0.180549	0.0294816	0.0420553	-17.5322	4.70E-16	-0.00836891	0	0	0.0651026	3.63145	-20.8155	5.97465	348.229	412.342	682.865	437.838	437.838	437.838	8.65341	-84.0602	10.4443	402.907	442.124	201.873	204.096	204.096	204.096	-84.223	1.78133	-12.2463	26.1469	-10.4441	-6.63861	-0.644033	0.703638	1.62913	100.243	275.659	-29.4607	0	0	-0.53251	31.3857
0	6.38988	0	0	6.84171	0.632452	-20.8939	-0.162257	0.0262406	0.0259173	-15.8429	-1.23E-15	-2.01952	0	0	0.0484832	3.3177	-21.109	5.99389	345.94	412.156	678.96	435.438	435.438	435.438	8.58816	-83.7485	10.991	384.609	441.721	201.064	204.096	204.096	204.096	-83.8765	2.23278	-12.5389	26.8642	-9.69968	-6.14541	-0.784432	0.644553	1.68866	244.411	280.326	-34.7867	0	0	-0.767332	33.6611
0	7.89352	0	0	8.54069	0.681157	-22.373	-0.150815	0.0251863	0.0137894	-14.8918	7.76E-16	-2.65702	0	0	0.0399681	3.05873	-21.3226	5.8419	342.58	412.21	674.838	432.962	432.962	432.962	8.41279	-83.4392	11.5174	366.512	441.422	200.315	204.096	204.096	204.096	-83.5224	2.74076	-12.7419	27.685	-8.96481	-5.53661	-0.772674	0.53047	1.76636	330.888	270.886	-38.2091	0	0	-0.89028	35.7256
0	9.25921	0	0	10.1284	0.729095	-23.7988	-0.145939	0.0230351	0.00750953	-14.6107	-1.59E-15	-2.40798	0	0	0.0368578	2.87898	-21.4115	5.47014	338.05	412.493	670.428	430.575	430.575	430.575	8.12586	-83.1352	12.0208	348.563	441.212	199.579	204.096	204.096	204.096	-83.165	3.30307	-12.852	28.5417	-8.28924	-4.78042	-0.579037	0.372901	1.87638	344.587	244.526	-38.3012	0	0	-0.820626	37.535
0	10.4988	0	0	11.6146	0.776124	-25.1678	-0.145342	0.0176571	0.00701335	-14.7651	1.27E-15	-1.77121	0	0	0.0364015	2.79354	-21.3438	4.86974	332.37	412.981	665.73	428.418	428.418	428.418	7.74083	-82.8379	12.5081	330.729	441.089	198.838	204.096	204.096	204.096	-82.8077	3.91515	-12.882	29.3569	-7.71642	-3.87117	-0.219924	0.189514	2.01885	289.559	202.41	-34.2843	0	0	-0.578657	39.0652
0	11.6285	0	0	13.0105	0.821104	-26.4491	-0.146486	0.00891047	0.0104825	-15.1092	-1.29E-15	-1.10174	0	0	0.0365297	2.80344	-21.1016	4.08109	325.664	413.637	660.822	426.599	426.599	426.599	7.28528	-82.5466	12.988	313.007	441.052	198.092	204.096	204.096	204.096	-82.4531	4.56519	-12.8555	30.0454	-7.27631	-2.84279	0.24159	0.00268976	2.18497	187.114	149.302	-26.4096	0	0	-0.277776	40.3093
0	12.6649	0	0	14.3231	0.862181	-27.5948	-0.147568	-0.00196852	0.0152313	-15.4671	-4.44E-16	-0.609921	0	0	0.0359909	2.89477	-20.6787	3.18997	318.127	414.409	655.845	425.197	425.197	425.197	6.79807	-82.2593	13.4642	295.413	441.096	197.35	204.096	204.096	204.096	-82.1028	5.23178	-12.8015	30.5188	-6.98084	-1.76951	0.710581	-0.171487	2.35618	68.7121	90.1068	-15.8548	0	0	-0.0577692	41.2738
0	13.6224	0	0	15.5536	0.897281	-28.5551	-0.147643	-0.0131055	0.0183936	-15.7265	4.53E-15	-0.38894	0	0	0.0342769	3.04256	-20.0785	2.30965	309.976	415.226	650.962	424.264	424.264	424.264	6.32423	-81.9742	13.9328	277.973	441.213	196.626	204.096	204.096	204.096	-81.7585	5.88471	-12.7485	30.6953	-6.82439	-0.751128	1.08887	-0.316676	2.51182	-33.322	30.5499	-4.59148	0	0	-0.00174585	41.9737
0	14.5114	0	0	16.6968	0.924636	-29.2917	-0.147031	-0.0224806	0.0180562	-15.8745	-2.63E-15	-0.426722	0	0	0.0315913	3.21729	-19.3098	1.55487	301.401	416.003	646.331	423.832	423.832	423.832	5.90796	-81.6907	14.3814	260.705	441.386	195.93	204.096	204.096	204.096	-81.4221	6.48871	-12.7202	30.5112	-6.7872	0.110415	1.30431	-0.418989	2.63219	-95.2945	-23.8003	5.14884	0	0	-0.0841304	42.429
0	15.3371	0	0	17.7438	0.943218	-29.7861	-0.146286	-0.0289924	0.0135677	-15.8871	-2.74E-15	-0.697151	0	0	0.0282505	3.39142	-18.3842	1.01644	292.524	416.65	642.069	423.912	423.912	423.912	5.58561	-81.4096	14.7919	243.616	441.6	195.272	204.096	204.096	204.096	-81.0965	7.00916	-12.7316	29.9305	-6.84078	0.733896	1.32656	-0.468218	2.70237	-106.894	-68.3668	11.6991	0	0	-0.191779	42.6584
0	16.0993	0	0	18.6834	0.95293	-30.0425	-0.145983	-0.0322927	0.00560341	-15.7214	-1.88E-15	-1.14546	0	0	0.0245675	3.54377	-17.3133	0.744015	283.384	417.085	638.248	424.483	424.484	424.484	5.38071	-81.132	15.1436	226.694	441.836	194.661	204.096	204.096	204.096	-80.7837	7.41761	-12.7878	28.9522	-6.95403	1.07335	1.17374	-0.46238	2.71756	-72.5779	-100.105	14.3449	0	0	-0.201557	42.6759
0	16.7915	0	0	19.5035	0.954508	-30.0841	-0.146664	-0.0328905	-0.00471147	-15.3339	4.32E-15	-1.72221	0	0	0.0207465	3.66105	-16.109	0.741484	273.945	417.246	634.898	425.49	425.49	425.49	5.3024	-80.8569	15.417	209.91	442.078	194.105	204.096	204.096	204.096	-80.4837	7.69508	-12.8846	27.6111	-7.09931	1.12158	0.8934	-0.408563	2.68413	-5.27115	-117.957	13.4416	0	0	-0.0505197	42.489
0	17.4016	0	0	20.1906	0.949248	-29.9454	-0.148588	-0.0315213	-0.0160129	-14.6762	-2.84E-15	-2.35635	0	0	0.0168686	3.73751	-14.7828	0.972562	264.12	417.093	632.029	426.833	426.833	426.833	5.34714	-80.5796	15.5961	193.225	442.31	193.614	204.096	204.096	204.096	-80.1919	7.8329	-13.0108	25.973	-7.25684	0.905684	0.550612	-0.322233	2.62051	77.8021	-122.603	9.99343	0	0	0.238353	42.1009
0	17.9129	0	0	20.73	0.938665	-29.6654	-0.152021	-0.0289233	-0.0272659	-13.742	1.47E-15	-2.96611	0	0	0.0129722	3.77342	-13.3473	1.37361	253.799	416.612	629.648	428.376	428.376	428.376	5.50224	-80.2895	15.6686	176.59	442.519	193.197	204.096	204.096	204.096	-79.8983	7.83121	-13.151	24.1234	-7.41614	0.477246	0.208431	-0.217511	2.55145	160.794	-114.987	5.21003	0	0	0.585267	41.5131
0	18.3048	0	0	21.105	0.924235	-29.281	-0.157025	-0.0256739	-0.0375798	-12.5505	-1.72E-15	-3.46567	0	0	0.00908488	3.77279	-11.8148	1.86872	242.882	415.81	627.771	429.963	429.963	429.963	5.74977	-79.9703	15.6266	159.96	442.694	192.866	204.096	204.096	204.096	-79.5864	7.69683	-13.2884	22.1534	-7.57326	-0.0995936	-0.0838055	-0.106299	2.49855	231.556	-96.0345	0.0777611	0	0	0.900241	40.7293
0	18.5543	0	0	21.2971	0.907238	-28.8245	-0.163325	-0.0223028	-0.0463099	-11.1348	1.39E-15	-3.78718	0	0	0.00530034	3.74162	-10.1971	2.38274	231.295	414.714	626.434	431.448	431.448	431.448	6.06967	-79.5994	15.4657	143.287	442.824	192.634	204.096	204.096	204.096	-79.2334	7.4412	-13.4064	20.1449	-7.7273	-0.758189	-0.297603	0.00150418	2.47628	282.493	-67.452	-4.5862	0	0	1.12019	39.7564
0	18.6365	0	0	21.2856	0.888699	-28.3219	-0.170484	-0.0190813	-0.0527353	-9.56007	-2.45E-15	-3.86168	0	0	0.00179776	3.68702	-8.50462	2.85027	219.007	413.37	625.683	432.709	432.709	432.709	6.44203	-79.1482	15.1853	126.535	442.901	192.515	204.096	204.096	204.096	-78.81	7.07889	-13.4912	18.1601	-7.87789	-1.43561	-0.417238	0.0989313	2.48836	307.978	-31.2452	-8.25623	0	0	1.21327	38.6059
0	18.5258	0	0	21.0489	0.869355	-27.7925	-0.177788	-0.0162129	-0.056162	-7.90083	4.90E-15	-3.64063	0	0	-0.00118529	3.61686	-6.74733	3.22145	206.035	411.839	625.575	433.674	433.674	433.674	6.84911	-78.5833	14.7884	109.672	442.922	192.522	204.096	204.096	204.096	-78.2817	6.6262	-13.5326	16.2376	-8.02462	-2.07638	-0.437722	0.177732	2.52795	303.984	8.8326	-10.4877	0	0	1.17461	37.2947
0	18.1983	0	0	20.5659	0.84961	-27.2466	-0.18427	-0.0136529	-0.056138	-6.22462	3.51E-15	-3.08367	0	0	-0.00342706	3.53988	-4.93561	3.46536	192.452	410.198	626.162	434.319	434.319	434.319	7.27753	-77.8691	14.2813	92.6833	442.887	192.667	204.096	204.096	204.096	-77.6111	6.09935	-13.5265	14.3933	-8.169	-2.63477	-0.362172	0.230582	2.5825	268.676	48.0671	-11.0465	0	0	1.01818	35.8452
0	17.6334	0	0	19.8182	0.82949	-26.6849	-0.189055	-0.0112786	-0.052714	-4.59897	-4.90E-16	-2.18188	0	0	-0.00480483	3.46558	-3.08141	3.57155	178.388	408.529	627.484	434.672	434.672	434.672	7.71971	-76.9699	13.6738	75.566	442.799	192.956	204.096	204.096	204.096	-76.7609	5.51276	-13.4754	12.6249	-8.31648	-3.07772	-0.200829	0.255665	2.63784	203.079	82.1474	-9.95324	0	0	0.76752	34.2859
0	16.8159	0	0	18.7924	0.808641	-26.0969	-0.191364	-0.00879301	-0.0465642	-3.06378	-2.90E-15	-0.953184	0	0	-0.00536271	3.40388	-1.19867	3.55012	164.019	406.913	629.561	434.798	434.798	434.798	8.17401	-75.8531	12.9781	58.3333	442.672	193.389	204.096	204.096	204.096	-75.6975	4.87846	-13.3889	10.9171	-8.47706	-3.38888	0.0252911	0.256397	2.67948	112.687	107.994	-7.53261	0	0	0.452151	32.6492
0	15.7372	0	0	17.4821	0.786426	-25.4637	-0.190666	-0.00594741	-0.0391208	-1.63352	9.39E-16	0.534199	0	0	-0.00527409	3.36461	0.69689	3.42867	149.562	405.42	632.388	434.79	434.79	434.79	8.64302	-74.492	12.21	41.0095	442.521	193.956	204.096	204.096	204.096	-74.3929	4.20747	-13.2824	9.24664	-8.66397	-3.57179	0.284046	0.243739	2.69637	7.63348	124.746	-4.30367	0	0	0.10443	30.9706
0	14.3947	0	0	15.8891	0.762132	-24.7637	-0.186894	-0.00280598	-0.0321124	-0.323845	1.63E-15	2.14396	0	0	-0.00475982	3.35651	2.58847	3.24597	135.246	404.104	635.924	434.758	434.758	434.758	9.13011	-72.8665	11.3896	23.6237	442.369	194.638	204.096	204.096	204.096	-72.8261	3.51286	-13.1753	7.58785	-8.89009	-3.64998	0.542865	0.225813	2.68141	-101.088	132.031	-0.793679	0	0	-0.251077	29.2856
0	12.7912	0	0	14.023	0.735226	-23.979	-0.18066	0.000590417	-0.0270905	0.808042	3.76E-15	3.72203	0	0	-0.00413732	3.38635	4.45881	3.04419	121.297	403.001	640.1	434.812	434.812	434.812	9.63555	-70.9636	10.5421	6.20239	442.235	195.404	204.096	204.096	204.096	-70.9829	2.81293	-13.0878	5.91744	-9.16381	-3.66195	0.775486	0.209821	2.63279	-204.475	130.972	2.44733	0	0	-0.597915	27.6288
0	10.9341	0	0	11.9008	0.705582	-23.1033	-0.172954	0.00406571	-0.02509	1.67193	-4.57E-15	5.09823	0	0	-0.00371128	3.45827	6.29041	2.8613	107.922	402.126	644.821	435.056	435.056	435.056	10.154	-68.7775	9.69658	-11.237	442.135	196.221	204.096	204.096	204.096	-68.8556	2.13271	-13.0374	4.21893	-9.48629	-3.65236	0.967588	0.200494	2.55132	-297.721	123.543	4.95827	0	0	-0.927076	26.0329
0	8.83498	0	0	9.54499	0.673611	-22.1459	-0.165066	0.00794291	-0.0266014	2.13737	-2.94E-15	6.16487	0	0	-0.00397914	3.5732	8.06511	2.72555	95.3022	401.48	649.972	435.574	435.574	435.574	10.6747	-66.3088	8.88387	-28.6893	442.076	197.055	204.096	204.096	204.096	-66.4422	1.50266	-13.0367	2.48605	-9.85031	-3.66292	1.11583	0.201749	2.44095	-379.887	112.727	6.36562	0	0	-1.23141	24.5296
0	6.51057	0	0	6.9823	0.64028	-21.1337	-0.15847	0.0125288	-0.0313354	2.0409	-3.59E-15	6.83173	0	0	-0.00568242	3.72836	9.76333	2.65282	83.5922	401.049	655.423	436.424	436.424	436.424	11.1835	-63.5643	8.13249	-46.1611	442.064	197.885	204.096	204.096	204.096	-63.7464	0.954249	-13.0915	0.725193	-10.2402	-3.72534	1.23056	0.213955	2.30295	-454.805	101.165	6.46316	0	0	-1.51055	23.1511
0	3.98379	0	0	4.24284	0.606966	-20.108	-0.154537	0.0179313	-0.0385877	1.22391	1.31E-15	7.01509	0	0	-0.00977113	3.91712	11.3633	2.64778	72.9315	400.812	661.035	437.631	437.631	437.631	11.6671	-60.557	7.46372	-63.6658	442.1	198.707	204.096	204.096	204.096	-60.7778	0.513834	-13.2011	-1.04398	-10.6338	-3.85766	1.32661	0.233377	2.14209	-527.661	90.2852	5.2363	0	0	-1.76262	21.9321
0	1.28525	0	0	1.3603	0.575207	-19.1175	-0.154452	0.0235208	-0.0472151	-0.441299	3.59E-15	6.59808	0	0	-0.0172367	4.12964	12.8405	2.70717	63.4522	400.742	666.658	439.191	439.191	439.191	12.115	-57.3055	6.88667	-81.2132	442.186	199.546	204.096	204.096	204.096	-57.5526	0.196595	-13.3573	-2.7892	-11.0054	-4.06367	1.42076	0.251939	1.96114	-604.142	79.8913	2.8471	0	0	-1.98331	20.911
0	-1.54587	0	0	-1.62738	0.546371	-18.2077	-0.159155	0.0282939	-0.0562928	-3.02756	-3.92E-15	5.4893	0	0	-0.0290064	4.35419	14.1682	2.82388	55.2868	400.808	672.133	441.067	441.067	441.067	12.5191	-53.8351	6.39454	-98.7962	442.324	200.45	204.096	204.096	204.096	-54.0946	0.00235295	-13.5433	-4.46798	-11.3317	-4.33494	1.5186	0.262693	1.76621	-685.729	68.7704	-0.338461	0	0	-2.14917	20.1303
0	-4.46266	0	0	-4.67743	0.521404	-17.4122	-0.169027	0.0314926	-0.0651188	-6.51185	1.80E-15	3.70633	0	0	-0.045546	4.57823	15.3182	2.98914	48.5685	400.975	677.291	443.197	443.197	443.197	12.8704	-50.1771	5.96363	-116.378	442.508	201.495	204.096	204.096	204.096	-50.4355	-0.0858645	-13.733	-6.0309	-11.5938	-4.65405	1.61842	0.258656	1.56214	-770.506	55.6665	-3.87866	0	0	-2.22304	19.6346
0	-7.41268	0	0	-7.743	0.500717	-16.7478	-0.183841	0.032522	-0.0737089	-10.7809	-2.78E-15	1.3672	0	0	-0.0664135	4.78953	16.2629	3.19306	43.4233	401.206	681.964	445.498	445.498	445.498	13.1563	-46.3687	5.55614	-133.881	442.725	202.771	204.096	204.096	204.096	-46.6146	-0.100407	-13.8922	-7.42605	-11.7795	-4.99763	1.70758	0.235639	1.35568	-851.431	39.7067	-7.24862	0	0	-2.1586	19.4678
0	-10.3422	0	0	-10.7757	0.484244	-16.2154	-0.203042	0.0310578	-0.0823292	-15.6935	6.53E-16	-1.32389	0	0	-0.0903639	4.97727	16.9783	3.42303	39.9553	401.463	685.985	447.877	447.877	447.877	13.359	-42.4511	5.12554	-151.191	442.953	204.373	204.096	204.096	204.096	-42.6775	-0.0853636	-13.9813	-8.60469	-11.8844	-5.33744	1.7697	0.19602	1.1526	-919.535	22.4263	-10.0278	0	0	-1.92504	19.6677
0	-13.2004	0	0	-13.729	0.471593	-15.8045	-0.226123	0.0272357	-0.091327	-21.1619	-6.53E-16	-4.09427	0	0	-0.115878	5.13315	17.4474	3.66122	38.2275	401.716	689.203	450.25	450.25	450.25	13.455	-38.4677	4.62299	-168.155	443.157	206.393	204.096	204.096	204.096	-38.6733	-0.0916954	-13.9594	-9.52732	-11.9127	-5.64041	1.78962	0.148725	0.960654	-966.323	7.18406	-11.8755	0	0	-1.52769	20.2603
0	-15.9422	0	0	-16.5608	0.462226	-15.4992	-0.253178	0.0210537	-0.0998366	-27.2436	0	-6.69626	0	0	-0.141723	5.25233	17.6627	3.88254	38.2452	401.951	691.493	452.545	452.545	452.545	13.4165	-34.4634	4.00381	-184.587	443.297	208.91	204.096	204.096	204.096	-34.6536	-0.17182	-13.7888	-10.1688	-11.8759	-5.86878	1.76471	0.102694	0.786819	-989.695	-3.45569	-12.4241	0	0	-1.01828	21.2552
0	-18.5279	0	0	-19.2331	0.455538	-15.2807	-0.284911	0.0120005	-0.106148	-34.1407	7.84E-15	-8.95466	0	0	-0.166819	5.33396	17.628	4.05502	39.9493	402.172	692.764	454.719	454.719	454.719	13.2137	-30.4859	3.23344	-200.27	443.322	211.984	204.096	204.096	204.096	-30.6719	-0.373705	-13.4377	-10.5216	-11.7915	-5.98208	1.70742	0.063696	0.638993	-994.95	-9.62031	-11.2099	0	0	-0.4708	22.6433
0	-20.9196	0	0	-21.7077	0.4508	-15.1256	-0.322234	-0.000502152	-0.108448	-42.1119	-2.61E-15	-10.7095	0	0	-0.189356	5.38141	17.3576	4.14394	43.2229	402.402	692.963	456.751	456.751	456.751	12.8158	-26.5897	2.2934	-214.953	443.171	215.645	204.096	204.096	204.096	-26.7864	-0.733988	-12.8817	-10.5968	-11.6797	-5.94211	1.63918	0.031663	0.521384	-992.366	-14.6681	-7.66407	0	0	0.0516439	24.3971
0	-23.076	0	0	-23.9403	0.44707	-15.0033	-0.365358	-0.0148394	-0.105672	-51.2938	-2.61E-15	-11.5677	0	0	-0.205566	5.40208	16.8742	4.11835	47.9094	402.678	692.081	458.639	458.639	458.639	12.1931	-22.8407	1.18714	-228.344	442.767	219.885	204.096	204.096	204.096	-23.0621	-1.27048	-12.1039	-10.4213	-11.5595	-5.72007	1.58449	0.00731899	0.438054	-993.468	-20.9211	-1.49714	0	0	0.515473	26.4745
0	-24.9465	0	0	-25.8746	0.443262	-14.8784	-0.412595	-0.0268536	-0.0976591	-61.4712	-7.84E-15	-10.88	0	0	-0.208817	5.40687	16.2051	3.95909	53.8393	403.042	690.144	460.386	460.386	460.386	11.3232	-19.3184	-0.0548749	-240.116	442.025	224.649	204.096	204.096	204.096	-19.5731	-1.97556	-11.0973	-10.0331	-11.4463	-5.30439	1.55884	-0.0112141	0.391076	-1006.19	-29.6813	7.19687	0	0	0.915367	28.8253
0	-26.4692	0	0	-27.4415	0.438452	-14.7203	-0.460152	-0.0314258	-0.0846265	-71.9706	-5.23E-15	-7.95758	0	0	-0.19066	5.40857	15.3779	3.66471	60.8566	403.534	687.211	461.988	461.987	461.987	10.2028	-16.1135	-1.37412	-249.928	440.872	229.844	204.096	204.096	204.096	-16.3998	-2.81294	-9.87183	-9.47425	-11.3493	-4.70614	1.56727	-0.0274078	0.377547	-1034.04	-40.4582	17.8164	0	0	1.26358	31.3967
0	-27.5747	0	0	-28.5659	0.432258	-14.5165	-0.502783	-0.0239967	-0.0678633	-81.7037	5.23E-15	-2.3116	0	0	-0.143924	5.41986	14.4162	3.25363	68.8408	404.178	683.368	463.42	463.42	463.42	8.86044	-13.3199	-2.68883	-257.452	439.273	235.342	204.096	204.096	204.096	-13.6241	-3.71919	-8.46281	-8.78286	-11.2703	-3.96044	1.59634	-0.0417677	0.396958	-1072.15	-50.0814	29.1429	0	0	1.57647	34.1397
0	-28.1949	0	0	-29.1794	0.42523	-14.2847	-0.534832	-0.00246802	-0.0491416	-89.3542	-7.84E-15	6.06551	0	0	-0.0666299	5.4509	13.3365	2.76071	77.715	404.978	678.73	464.633	464.633	464.633	7.36525	-11.0222	-3.90637	-262.398	437.264	241.005	204.096	204.096	204.096	-11.3214	-4.61233	-6.93704	-7.98585	-11.2049	-3.12196	1.62251	-0.0535285	0.447835	-1110.54	-54.1478	39.4807	0	0	1.87108	37.0128
0	-28.2773	0	0	-29.2362	0.419007	-14.0791	-0.551255	0.0309283	-0.0313909	-93.6841	-2.61E-15	16.4524	0	0	0.035337	5.50778	12.1472	2.22928	87.4415	405.91	673.435	465.544	465.544	465.544	5.82692	-9.28289	-4.93981	-264.545	434.965	246.693	204.096	204.096	204.096	-9.55147	-5.40586	-5.39352	-7.09361	-11.1448	-2.25571	1.61036	-0.060615	0.53386	-1132.76	-48.9353	47.0683	0	0	2.15529	39.9839
0	-27.7999	0	0	-28.7267	0.416183	-13.9857	-0.548845	0.0696525	-0.0172331	-93.919	8.49E-15	27.4084	0	0	0.148763	5.59192	10.849	1.69975	98.0028	406.934	667.65	466.044	466.044	466.044	4.38264	-8.132	-5.72439	-263.761	432.58	252.289	204.096	204.096	204.096	-8.35095	-6.02564	-3.95454	-6.09787	-11.0805	-1.42451	1.52894	-0.0628995	0.656371	-1123.41	-33.5197	50.6594	0	0	2.42594	43.0296
0	-26.7805	0	0	-27.6833	0.419839	-14.1066	-0.528216	0.105964	-0.00811704	-90.1553	1.06E-14	37.1944	0	0	0.257483	5.70081	9.43746	1.19827	109.375	407.993	661.571	466.01	466.01	466.01	3.17367	-7.56275	-6.22727	-260.023	430.358	257.701	204.096	204.096	204.096	-7.72636	-6.4235	-2.74778	-4.97293	-11.0063	-0.676238	1.35958	-0.0593418	0.817524	-1072.95	-8.68618	49.6248	0	0	2.66415	46.1315
0	-25.2757	0	0	-26.1743	0.43299	-14.5406	-0.49445	0.133955	-0.00363205	-83.4422	1.37E-14	44.2785	0	0	0.348177	5.82981	7.90653	0.728315	121.504	409.026	655.416	465.318	465.318	465.318	2.32074	-7.53649	-6.44665	-253.411	428.552	262.874	204.096	204.096	204.096	-7.65395	-6.58301	-1.88601	-3.6795	-10.9231	-0.0335456	1.10837	-0.0485088	1.01484	-983.605	23.4084	44.1133	0	0	2.84381	49.2716
0	-23.3676	0	0	-24.2884	0.458106	-15.3646	-0.454154	0.149878	-0.0012876	-75.2707	5.23E-15	47.599	0	0	0.412362	5.97471	6.25119	0.267348	134.287	409.983	649.417	463.863	463.863	463.863	1.90628	-7.99585	-6.40165	-244.092	427.374	267.784	204.096	204.096	204.096	-8.08747	-6.51519	-1.45049	-2.17047	-10.8414	0.511952	0.804472	-0.0291117	1.24024	-867.87	58.9803	35.3502	0	0	2.94399	52.4279
0	-21.1474	0	0	-22.1166	0.496687	-16.6178	-0.412205	0.151617	0.00209593	-66.9307	1.31E-15	46.6871	0	0	0.444229	6.13452	4.46962	-0.229597	147.576	410.826	643.806	461.591	461.591	461.591	1.96451	-8.87947	-6.11783	-232.281	426.961	272.428	204.096	204.096	204.096	-8.96954	-6.24679	-1.4801	-0.397628	-10.7811	0.999368	0.492982	0.00189082	1.48351	-743.168	93.284	25.5481	0	0	2.96279	55.5724
0	-18.7044	0	0	-19.7394	0.548886	-18.2874	-0.370769	0.139277	0.00984793	-59.1658	6.53E-16	41.7849	0	0	0.439914	6.3136	2.56412	-0.81979	161.19	411.541	638.789	458.516	458.516	458.516	2.47853	-10.1321	-5.61518	-218.22	427.352	276.807	204.096	204.096	204.096	-10.2415	-5.80697	-1.96658	1.68076	-10.769	1.49177	0.227981	0.0469044	1.729	-628.453	121.568	17.0842	0	0	2.93335	58.6711
0	-16.1203	0	0	-17.2203	0.61324	-20.3022	-0.33014	0.115592	0.02376	-52.184	1.31E-15	33.8159	0	0	0.400499	6.52263	0.541392	-1.55673	174.94	412.139	634.531	454.749	454.749	454.749	3.38519	-11.7088	-4.90221	-202.154	428.488	280.9	204.096	204.096	204.096	-11.8496	-5.21744	-2.85808	4.09113	-10.8339	2.06227	0.0602768	0.108961	1.96545	-538.732	140.63	11.5115	0	0	2.91362	61.686
0	-13.4676	0	0	-14.6049	0.686627	-22.5373	-0.290138	0.0845287	0.0435079	-45.8787	-3.27E-16	24.0775	0	0	0.334629	6.77695	-1.58742	-2.47124	188.666	412.654	631.143	450.505	450.505	450.505	4.58709	-13.5761	-3.97826	-184.322	430.234	284.655	204.096	204.096	204.096	-13.7484	-4.49005	-4.07049	6.83535	-10.9991	2.77506	0.0283702	0.190035	2.1846	-482.753	148.819	9.40694	0	0	2.96326	64.577
0	-10.8085	0	0	-11.9248	0.764429	-24.8302	-0.250113	0.0506801	0.0666886	-39.9709	4.49E-15	13.976	0	0	0.256951	7.09199	-3.80638	-3.55426	202.257	413.131	628.685	446.089	446.089	446.089	5.96861	-15.711	-2.8418	-164.943	432.409	287.976	204.096	204.096	204.096	-15.903	-3.63153	-5.50265	9.8822	-11.2746	3.66488	0.148278	0.288481	2.38384	-460.61	146.236	10.1967	0	0	3.10243	67.3041
0	-8.19611	0	0	-9.20735	0.840933	-27.005	-0.209705	0.0181863	0.0894807	-34.2093	-1.31E-15	4.72543	0	0	0.182917	7.4759	-6.09453	-4.74687	215.667	413.615	627.178	441.854	441.854	441.854	7.41222	-18.0966	-1.50313	-144.212	434.825	290.738	204.096	204.096	204.096	-18.2863	-2.65413	-7.05102	13.1622	-11.6496	4.7194	0.402287	0.403154	2.56362	-463.334	135.444	12.5837	0	0	3.28103	69.827
0	-5.67851	0	0	-6.48949	0.910015	-28.8993	-0.169511	-0.00946339	0.107857	-28.5039	-1.31E-15	-2.79967	0	0	0.123455	7.92142	-8.42616	-5.94361	228.911	414.127	626.633	438.145	438.145	438.145	8.81285	-20.7151	0.00301672	-122.297	437.314	292.801	204.096	204.096	204.096	-20.8755	-1.58794	-8.62087	16.5691	-12.0891	5.87124	0.740364	0.52788	2.72295	-476.314	120.361	14.8905	0	0	3.39374	72.1033
0	-3.302	0	0	-3.82869	0.96617	-30.39	-0.131598	-0.0296835	0.118742	-23	-2.61E-15	-8.11759	0	0	0.0825154	8.40091	-10.7723	-7.00945	242.037	414.66	627.071	435.223	435.223	435.223	10.0888	-23.5414	1.6108	-99.3442	439.75	294.041	204.096	204.096	204.096	-23.6467	-0.488336	-10.133	19.9702	-12.5366	7.00327	1.09305	0.648023	2.85357	-484.926	105.081	15.5755	0	0	3.33857	74.0864
0	-1.1123	0	0	-1.30334	1.00565	-31.4115	-0.0991765	-0.0410972	0.120435	-18.0498	2.61E-15	-11.1047	0	0	0.0580874	8.868	-13.1038	-7.80489	255.093	415.174	628.538	433.22	433.22	433.22	11.1889	-26.5401	3.22911	-75.4843	442.055	294.372	204.096	204.096	204.096	-26.5736	0.567993	-11.5274	23.2255	-12.9273	7.96718	1.39385	0.743272	2.94016	-479.293	93.5626	13.62	0	0	3.07606	75.7266
0	0.848895	0	0	1.00061	1.02736	-31.964	-0.0758404	-0.0434959	0.112824	-14.1295	5.23E-15	-11.8824	0	0	0.0452342	9.26657	-15.3944	-8.21084	268.095	415.61	631.093	432.117	432.117	432.117	12.094	-29.6682	4.76058	-50.8333	444.198	293.758	204.096	204.096	204.096	-29.6266	1.49958	-12.7655	26.2123	-13.2053	8.61059	1.59038	0.789724	2.96305	-454.566	88.4776	8.76954	0	0	2.63359	76.976
0	2.55059	0	0	3.0115	1.03301	-32.1068	-0.0647519	-0.0380288	0.0973799	-11.7265	0	-10.7463	0	0	0.0388275	9.54442	-17.6234	-8.14751	281.013	415.914	634.789	431.761	431.762	431.761	12.8135	-32.8823	6.12706	-25.4939	446.184	292.225	204.096	204.096	204.096	-32.7769	2.24261	-13.8306	28.8491	-13.342	8.80806	1.65119	0.7745	2.91136	-409.223	91.6907	1.68722	0	0	2.07794	77.799
0	3.98032	0	0	4.692	1.02648	-31.9417	-0.0676148	-0.0261728	0.0766861	-11.1649	-2.61E-15	-8.03237	0	0	0.0349499	9.66639	-19.7762	-7.58609	293.766	416.059	639.644	431.914	431.914	431.914	13.3764	-36.1489	7.28987	0.447793	448.05	289.861	204.096	204.096	204.096	-36.0012	2.76812	-14.7285	31.1105	-13.3442	8.48915	1.56313	0.704373	2.78794	-342.022	104.338	-6.6348	0	0	1.47757	78.181
0	5.14912	0	0	6.04794	1.01263	-31.5899	-0.0830986	-0.0107976	0.0538515	-12.3449	0	-4.25584	0	0	0.0311988	9.62235	-21.8415	-6.55487	306.22	416.055	645.616	432.309	432.309	432.309	13.8233	-39.4514	8.25621	26.9275	449.854	286.809	204.096	204.096	204.096	-39.2873	3.08564	-15.4855	33.0271	-13.2493	7.65732	1.3335	0.606692	2.61321	-251.889	125.717	-14.5999	0	0	0.889635	78.1307
0	6.08945	0	0	7.12167	0.996171	-31.1683	-0.106926	0.00492586	0.0321337	-14.6817	1.96E-15	-0.0254508	0	0	0.0269308	9.42814	-23.8076	-5.13916	318.194	415.949	652.593	432.705	432.705	432.705	14.1972	-42.7912	9.0698	53.9014	451.668	283.253	204.096	204.096	204.096	-42.6349	3.23298	-16.1428	34.6688	-13.1102	6.39348	0.991553	0.508533	2.40953	-140.128	151.212	-20.5614	0	0	0.359626	77.6736
0	6.84584	0	0	7.97429	0.980801	-30.7711	-0.133503	0.0187931	0.0138866	-17.2846	3.63E-15	4.09319	0	0	0.0226672	9.1216	-25.6585	-3.47286	329.469	415.809	660.385	432.924	432.924	432.924	14.537	-46.1805	9.79242	81.3381	453.566	279.4	204.096	204.096	204.096	-46.0523	3.2592	-16.7474	36.1185	-12.9789	4.84315	0.588914	0.432758	2.19805	-13.0467	174.947	-23.5059	0	0	-0.0824206	76.8389
0	7.46196	0	0	8.66522	0.968824	-30.4593	-0.157451	0.0296111	0.000514666	-19.2129	-1.31E-15	7.61692	0	0	0.0188982	8.75433	-27.3718	-1.71996	339.805	415.702	668.734	432.863	432.863	432.863	14.8745	-49.6327	10.4852	109.206	455.614	275.45	204.096	204.096	204.096	-49.5488	3.20879	-17.344	37.4477	-12.8935	3.18894	0.18678	0.391657	1.99332	118.664	191.973	-23.4674	0	0	-0.428475	75.649
0	7.96833	0	0	9.23534	0.961141	-30.2583	-0.175238	0.0367573	-0.00782822	-19.7809	6.53E-16	10.1465	0	0	0.0153164	8.38236	-28.9197	-0.0489769	348.97	415.679	677.34	432.488	432.488	432.488	15.2336	-53.1519	11.1949	137.46	457.862	271.572	204.096	204.096	204.096	-53.1263	3.1118	-17.9684	38.6997	-12.8719	1.61591	-0.157646	0.3865	1.80315	242.197	199.675	-21.3929	0	0	-0.680499	74.1139
0	8.37407	0	0	9.69696	0.957385	-30.1597	-0.18551	0.0399597	-0.0116725	-18.6991	4.57E-15	11.3769	0	0	0.010961	8.05664	-30.2709	1.39326	356.767	415.768	685.888	431.823	431.823	431.823	15.63	-56.7251	11.9472	166.039	460.344	267.888	204.096	204.096	204.096	-56.7721	2.98078	-18.642	39.8835	-12.9118	0.279498	-0.406278	0.412511	1.63175	346.599	198.369	-18.8234	0	0	-0.835134	72.2314
0	8.66474	0	0	10.031	0.956119	-30.1264	-0.189329	0.0394389	-0.0127714	-16.1373	1.96E-15	11.1366	0	0	0.00527814	7.81561	-31.3935	2.50068	363.057	415.976	694.075	430.925	430.925	430.925	16.0707	-60.3197	12.7441	194.868	463.07	264.462	204.096	204.096	204.096	-60.456	2.81281	-19.3695	40.9758	-12.9953	-0.716767	-0.551571	0.458992	1.48305	427.533	190.057	-17.5649	0	0	-0.883913	69.9897
0	8.80523	0	0	10.1914	0.955144	-30.1008	-0.18945	0.0361727	-0.013717	-12.6222	-2.94E-15	9.4444	0	0	-0.000947192	7.68087	-32.2572	3.21515	367.757	416.302	701.635	429.868	429.868	429.868	16.5542	-63.8846	13.5663	223.866	466.027	261.305	204.096	204.096	204.096	-64.1304	2.59515	-20.1372	41.9284	-13.0957	-1.32819	-0.60565	0.513175	1.36323	485.723	177.4	-19.14	0	0	-0.816094	67.3707
0	8.74739	0	0	10.1154	0.95189	-30.0151	-0.189261	0.0318431	-0.0183384	-8.86413	6.53E-16	6.5398	0	0	-0.00565539	7.65617	-32.8353	3.5239	370.838	416.739	708.352	428.728	428.728	428.728	17.0693	-67.3567	14.3782	252.957	469.177	258.398	204.096	204.096	204.096	-67.735	2.31277	-20.915	42.6794	-13.1842	-1.56382	-0.598954	0.562028	1.28057	527.595	163.108	-24.5451	0	0	-0.632505	64.3535
0	8.43958	0	0	9.73775	0.943915	-29.8045	-0.191815	0.0286717	-0.0310847	-5.58456	2.45E-15	2.89636	0	0	-0.00678436	7.7294	-33.1072	3.45002	372.315	417.275	714.065	427.576	427.576	427.576	17.5947	-70.6694	15.1353	282.061	472.461	255.708	204.096	204.096	204.096	-71.2031	1.95665	-21.6592	43.1658	-13.2346	-1.47217	-0.564714	0.593779	1.24202	561.22	149.183	-33.7288	0	0	-0.343729	60.919
0	7.8367	0	0	9.00583	0.9294	-29.4189	-0.198918	0.0290901	-0.0565983	-3.35996	-2.70E-15	-0.814826	0	0	-0.00403739	7.87678	-33.0622	3.04129	372.238	417.898	718.669	426.473	426.473	426.473	18.0978	-73.7615	15.7924	311.088	475.804	253.218	204.096	204.096	204.096	-74.4685	1.53069	-22.3184	43.3371	-13.2275	-1.12405	-0.530832	0.597757	1.25145	594.173	136.151	-45.326	0	0	0.0312589	57.0577
0	6.91014	0	0	7.89384	0.907548	-28.8328	-0.210689	0.0351493	-0.0987068	-2.51916	-3.27E-16	-3.84116	0	0	0.000124229	8.06783	-32.7033	2.3607	370.695	418.591	722.116	425.486	425.486	425.486	18.5364	-76.5857	16.3102	339.907	479.118	250.944	204.096	204.096	204.096	-77.4732	1.05427	-22.8391	43.167	-13.1515	-0.597002	-0.512225	0.568131	1.30727	631.034	123.291	-56.8821	0	0	0.465762	52.7807
0	5.65651	0	0	6.41233	0.878734	-28.0498	-0.225431	0.0480056	-0.158901	-3.0651	-2.78E-15	-5.50468	0	0	0.00135184	8.27053	-32.051	1.48035	367.82	419.335	724.418	424.685	424.685	424.685	18.8635	-79.1142	16.6594	368.326	482.309	248.933	204.096	204.096	204.096	-80.1741	0.558769	-23.1736	42.6618	-13.0053	0.035754	-0.504764	0.503106	1.39967	670.534	108.101	-65.5395	0	0	0.919392	48.132
0	4.10471	0	0	4.61193	0.844295	-27.0988	-0.239951	0.0674229	-0.23537	-4.63678	-3.27E-16	-5.38559	0	0	-0.00387633	8.45554	-31.1461	0.479723	363.808	420.113	725.642	424.151	424.151	424.151	19.0371	-81.341	16.8214	396.066	485.284	247.262	204.096	204.096	204.096	-82.5487	0.0782052	-23.2864	41.8623	-12.798	0.709278	-0.485858	0.407704	1.51308	705.318	87.3494	-69.2412	0	0	1.33115	43.1999
0	2.31927	0	0	2.58104	0.805981	-26.0214	-0.2504	0.0915574	-0.323212	-6.55429	2.57E-15	-3.46681	0	0	-0.0154472	8.59898	-30.0494	-0.553162	358.924	420.912	725.918	423.965	423.965	423.965	19.0316	-83.2792	16.7891	422.762	487.961	246.014	204.096	204.096	204.096	-84.5973	-0.361106	-23.1614	40.8385	-12.5484	1.36411	-0.427625	0.295403	1.62902	725.974	58.8858	-67.8179	0	0	1.63033	38.1228
0	0.397079	0	0	0.437606	0.765265	-24.8544	-0.252389	0.116884	-0.415285	-7.87954	3.40E-15	-0.208893	0	0	-0.0287531	8.68313	-28.8387	-1.52045	353.507	421.719	725.431	424.189	424.189	424.189	18.8441	-84.9553	16.5679	447.976	490.275	245.251	204.096	204.096	204.096	-86.3404	-0.745597	-22.8052	39.6788	-12.2823	1.9383	-0.304795	0.186157	1.73193	724.592	22.6883	-62.9494	0	0	1.76171	33.0835
0	-1.54421	0	0	-1.68534	0.722778	-23.6127	-0.241705	0.138452	-0.504057	-7.64705	3.41E-15	3.49073	0	0	-0.0372662	8.69555	-27.6015	-2.31512	347.957	422.527	724.412	424.849	424.849	424.849	18.492	-86.399	16.1789	471.231	492.184	244.988	204.096	204.096	204.096	-87.8081	-1.07073	-22.246	38.4746	-12.0276	2.35872	-0.122073	0.0947668	1.81204	703.021	-20.009	-57.3037	0	0	1.72234	28.2913
0	-3.38632	0	0	-3.65989	0.678047	-22.2795	-0.215391	0.150826	-0.583064	-5.19386	-9.82E-15	6.49995	0	0	-0.0367476	8.62821	-26.4251	-2.8282	342.703	423.325	723.11	425.928	425.928	425.928	18.0025	-87.6316	15.6575	492.059	493.659	245.154	204.096	204.096	204.096	-89.0261	-1.33154	-21.5262	37.3064	-11.8072	2.54127	0.0892325	0.0262953	1.8612	672.445	-67.699	-53.0971	0	0	1.56038	23.9546
0	-5.0318	0	0	-5.38386	0.629644	-20.8077	-0.173908	0.150383	-0.647868	-0.558245	-3.70E-15	7.86359	0	0	-0.0279177	8.47662	-25.3866	-2.96139	338.16	424.104	721.768	427.372	427.372	427.372	17.3974	-88.656	15.0478	510.046	494.666	245.583	204.096	204.096	204.096	-90.0019	-1.51505	-20.6903	36.2344	-11.6343	2.4009	0.274744	-0.0238571	1.8694	651.805	-117.95	-51.4253	0	0	1.34945	20.2529
0	-6.41673	0	0	-6.79363	0.57571	-19.1332	-0.121893	0.136544	-0.696277	5.41127	1.48E-15	7.1202	0	0	-0.0145402	8.23933	-24.5442	-2.64353	334.67	424.855	720.588	429.097	429.097	429.097	16.6844	-89.4567	14.3903	524.867	495.149	246.012	204.096	204.096	204.096	-90.7224	-1.60087	-19.7716	35.2934	-11.5105	1.86897	0.374427	-0.0656012	1.82819	661.721	-167.625	-52.002	0	0	1.15419	17.3163
0	-7.51072	0	0	-7.86445	0.514741	-17.1987	-0.0669465	0.111723	-0.728125	11.3224	1.24E-15	4.45237	0	0	0.000188855	7.91791	-23.9297	-1.84665	332.458	425.569	719.707	431.005	431.005	431.005	15.8573	-90.0081	13.7097	536.302	495.029	246.129	204.096	204.096	204.096	-91.1641	-1.57035	-18.7842	34.4927	-11.4279	0.91229	0.33637	-0.106203	1.73429	719.235	-212.528	-53.583	0	0	1.01738	15.2152
0	-8.30657	0	0	-8.60102	0.446395	-14.9812	-0.0181215	0.0803762	-0.744892	15.6515	-1.79E-15	0.669456	0	0	0.0141876	7.51768	-23.5452	-0.599333	331.59	426.241	719.174	432.996	432.996	432.996	14.903	-90.2895	13.0061	544.235	494.201	245.621	204.096	204.096	204.096	-91.3098	-1.41932	-17.7203	33.8173	-11.3724	-0.450791	0.126209	-0.148626	1.59225	833.869	-248.779	-54.4477	0	0	0.968981	13.9588
0	-8.80753	0	0	-9.02382	0.372159	-12.5196	0.0156883	0.0485188	-0.748448	17.161	-3.68E-16	-2.88891	0	0	0.0237424	7.0496	-23.3624	1.00612	331.951	426.862	718.939	434.972	434.972	434.972	13.8137	-90.2979	12.2534	548.632	492.557	244.244	204.096	204.096	204.096	-91.1634	-1.16791	-16.5557	33.2324	-11.3271	-2.14061	-0.255057	-0.187401	1.41408	1001.04	-271.564	-52.8504	0	0	1.03681	13.4964
0	-9.01665	0	0	-9.15511	0.295702	-9.93444	0.0273725	0.0233081	-0.739467	15.2028	-3.27E-16	-4.60175	0	0	0.0226237	6.53225	-23.3271	2.81736	333.258	427.413	718.853	436.848	436.848	436.848	12.5986	-90.0562	11.4091	549.515	490.012	241.87	204.096	204.096	204.096	-90.7592	-0.862775	-15.2635	32.689	-11.2749	-4.01808	-0.763389	-0.20835	1.21825	1198.05	-273.948	-47.4972	0	0	1.24746	13.7245
0	-8.93262	0	0	-9.00891	0.222816	-7.4312	0.0139594	0.0126635	-0.715918	9.92462	9.06E-17	-2.95826	0	0	0.00746274	5.99222	-23.3682	4.63978	335.104	427.856	718.683	438.556	438.556	438.556	11.2935	-89.6126	10.434	546.944	486.549	238.515	204.096	204.096	204.096	-90.16	-0.569322	-13.8346	32.1331	-11.1994	-5.90084	-1.30239	-0.195019	1.02461	1380.75	-247.233	-38.3037	0	0	1.59446	14.501
0	-8.55154	0	0	-8.58826	0.160846	-5.27981	-0.0223512	0.0230388	-0.673547	2.19992	4.19E-16	2.83213	0	0	-0.0126635	5.46137	-23.4123	6.26905	337.037	428.142	718.149	440.042	440.042	440.042	9.96417	-89.0329	9.31699	541.012	482.265	234.342	204.096	204.096	204.096	-89.4454	-0.354581	-12.2982	31.517	-11.0876	-7.59398	-1.74101	-0.134063	0.854691	1491.4	-184.086	-27.143	0	0	1.99149	15.6692
0	-7.87358	0	0	-7.89073	0.117529	-3.76671	-0.0748848	0.0550149	-0.608564	-6.66376	-4.49E-16	12.1865	0	0	-0.0135635	4.9704	-23.3991	7.53129	338.652	428.222	716.984	441.266	441.266	441.266	8.69979	-88.387	8.09439	531.874	477.401	229.624	204.096	204.096	204.096	-88.6941	-0.265219	-10.7317	30.8112	-10.9309	-8.92916	-1.95529	-0.0289803	0.727922	1477.62	-86.0474	-17.5573	0	0	2.26235	17.0878
0	-6.90855	0	0	-6.9189	0.0992945	-3.12806	-0.134669	0.10042	-0.519148	-15.3192	-2.61E-15	23.005	0	0	0.0286056	4.54117	-23.2948	8.31999	339.68	428.069	714.999	442.189	442.189	442.189	7.59208	-87.7355	6.8543	519.778	472.332	224.691	204.096	204.096	204.096	-87.9682	-0.308777	-9.25016	30.0131	-10.728	-9.80073	-1.86279	0.0996518	0.660781	1308.21	32.9949	-12.9624	0	0	2.20573	18.6558
0	-5.67812	0	0	-5.68861	0.10925	-3.47686	-0.192209	0.143745	-0.406345	-22.6454	1.96E-15	32.2997	0	0	0.112307	4.18052	-23.0986	8.62123	340.039	427.699	712.133	442.762	442.762	442.762	6.70722	-87.1202	5.7191	505.1	467.486	219.87	204.096	204.096	204.096	-87.3047	-0.446442	-7.97541	29.1498	-10.4859	-10.1913	-1.44642	0.218778	0.657887	984.19	147.734	-14.382	0	0	1.71926	20.3229
0	-4.21502	0	0	-4.22956	0.145578	-4.74723	-0.238413	0.168767	-0.27637	-27.8372	0	37.4147	0	0	0.20309	3.87761	-22.8412	8.52172	339.842	427.169	708.469	442.924	442.924	442.924	6.06305	-86.5606	4.81253	488.355	463.244	215.436	204.096	204.096	204.096	-86.7151	-0.602793	-6.99848	28.2736	-10.2192	-10.1814	-0.772099	0.298667	0.714473	546.595	231.214	-19.6934	0	0	0.905913	22.0846
0	-2.561	0	0	-2.57855	0.201369	-6.68872	-0.266559	0.167628	-0.143739	-30.5279	-2.94E-15	37.2553	0	0	0.258434	3.60672	-22.5758	8.19546	339.357	426.567	704.218	442.604	442.604	442.604	5.62721	-86.0558	4.2241	470.17	459.837	211.574	204.096	204.096	204.096	-86.1909	-0.691248	-6.35507	27.4513	-9.94674	-9.93822	0.0148351	0.324764	0.819685	75.8085	267.467	-25.0291	0	0	0.0611728	23.9656
0	-0.762448	0	0	-0.771814	0.266429	-8.93311	-0.275599	0.14609	-0.0296945	-31.0034	-6.53E-16	32.7875	0	0	0.262164	3.33433	-22.3616	7.86768	338.921	425.985	699.661	441.742	441.742	441.742	5.34009	-85.5933	3.98771	451.201	457.321	208.363	204.096	204.096	204.096	-85.7137	-0.645366	-6.02699	26.748	-9.68749	-9.68161	0.715401	0.310792	0.969052	-323.768	262.767	-27.5938	0	0	-0.493319	25.9975
0	1.13729	0	0	1.15903	0.330501	-11.1168	-0.26894	0.115611	0.0474366	-29.9223	-1.05E-14	25.9221	0	0	0.228641	3.02896	-22.2448	7.76052	338.82	425.507	695.074	440.31	440.31	440.311	5.1478	-85.1621	4.08195	432.027	455.62	205.797	204.096	204.096	204.096	-85.2687	-0.440683	-5.96463	26.2097	-9.45669	-9.63186	1.14604	0.282354	1.15669	-561.373	237.328	-26.9431	0	0	-0.62981	28.1947
0	3.10185	0	0	3.18341	0.386262	-12.9912	-0.250013	0.0833526	0.0822608	-27.7418	-5.23E-15	18.1611	0	0	0.180685	2.67074	-22.2421	8.0373	339.174	425.196	690.659	438.344	438.344	438.344	5.01739	-84.7609	4.44395	413.054	454.596	203.813	204.096	204.096	204.096	-84.8527	-0.0954627	-6.10631	25.85	-9.2647	-9.95447	1.20607	0.259315	1.36873	-596.166	210.196	-24.1965	0	0	-0.476216	30.5344
0	5.09464	0	0	5.26192	0.430729	-14.4661	-0.222908	0.054801	0.0816969	-24.799	-1.31E-15	10.7194	0	0	0.135313	2.25794	-22.3336	8.76343	339.877	425.101	686.494	435.956	435.956	435.956	4.92672	-84.3943	4.98601	394.486	454.083	202.314	204.096	204.096	204.096	-84.4695	0.346905	-6.38259	25.6455	-9.1169	-10.7204	0.898627	0.246966	1.58369	-445.866	192.775	-21.2709	0	0	-0.260694	32.9483
0	7.07134	0	0	7.34301	0.465098	-15.5929	-0.19445	0.0331769	0.0589467	-21.6481	8.17E-17	4.42188	0	0	0.0997467	1.80885	-22.4672	9.89383	340.606	425.241	682.516	433.337	433.337	433.337	4.8513	-84.0637	5.61858	376.358	453.914	201.177	204.096	204.096	204.096	-84.12	0.841927	-6.7218	25.5434	-9.01368	-11.8919	0.315813	0.237824	1.78294	-172.682	185.518	-19.7855	0	0	-0.118726	35.3305
0	8.98315	0	0	9.37297	0.493413	-16.5121	-0.170042	0.0172146	0.0272871	-18.7555	-1.57E-15	-0.515991	0	0	0.0731736	1.35902	-22.573	11.285	340.895	425.592	678.555	430.727	430.727	430.727	4.75901	-83.7658	6.27276	358.587	453.943	200.276	204.096	204.096	204.096	-83.8004	1.36289	-7.06016	25.4788	-8.95014	-13.3317	-0.401469	0.21816	1.95271	144.11	178.736	-19.939	0	0	-0.0382184	37.5635
0	10.7848	0	0	11.3079	0.520646	-17.3879	-0.15191	0.00599892	-0.00211017	-16.3816	3.02E-15	-3.9654	0	0	0.0529632	0.953198	-22.5815	12.7269	340.241	426.069	674.385	428.372	428.372	428.372	4.61164	-83.4937	6.90856	341.043	454.047	199.502	204.096	204.096	204.096	-83.503	1.90596	-7.34744	25.3953	-8.91553	-14.8337	-1.08028	0.171729	2.08513	423.963	160.615	-21.2078	0	0	0.0461444	39.5479
0	12.4413	0	0	13.1196	0.550968	-18.3534	-0.141374	-0.00164107	-0.0217889	-14.786	-2.04E-15	-5.98064	0	0	0.0380269	0.633625	-22.4411	13.9895	338.215	426.529	669.805	426.467	426.467	426.467	4.3751	-83.2376	7.51004	323.597	454.136	198.773	204.096	204.096	204.096	-83.2178	2.48099	-7.55065	25.2608	-8.89509	-16.1691	-1.56775	0.0822085	2.18589	606.572	121.923	-22.6554	0	0	0.149406	41.2257
0	13.9337	0	0	14.7981	0.586678	-19.4766	-0.137616	-0.0070696	-0.0290296	-14.0001	-9.80E-16	-6.79211	0	0	0.0280947	0.428985	-22.1276	14.8699	334.556	426.8	664.709	425.123	425.123	425.123	4.03083	-82.9888	8.07359	306.162	454.152	198.042	204.096	204.096	204.096	-82.9363	3.09662	-7.65462	25.0744	-8.87362	-17.1341	-1.7809	-0.0492807	2.27836	667.401	62.5472	-23.2321	0	0	0.225834	42.5865
0	15.2586	0	0	16.3462	0.627916	-20.7546	-0.138419	-0.0108884	-0.0254576	-13.8447	-3.27E-15	-6.66192	0	0	0.0228989	0.348373	-21.6471	15.2227	329.198	426.713	659.121	424.358	424.358	424.358	3.58225	-82.7407	8.59636	288.705	454.071	197.292	204.096	204.096	204.096	-82.6541	3.74844	-7.65953	24.8632	-8.83885	-17.5811	-1.71659	-0.199457	2.38711	617.63	-6.52984	-22.2594	0	0	0.234427	43.6591
0	16.4234	0	0	17.7712	0.673063	-22.1293	-0.142073	-0.0138559	-0.0159134	-14.1257	9.80E-16	-5.94333	0	0	0.021473	0.382244	-21.0296	14.9712	322.252	426.148	653.195	424.11	424.11	424.11	3.05507	-82.4886	9.07096	271.241	453.9	196.531	204.096	204.096	204.096	-82.3693	4.41523	-7.5782	24.6705	-8.7833	-17.4296	-1.43177	-0.329407	2.52292	493.634	-67.0345	-19.728	0	0	0.186851	44.4958
0	17.4407	0	0	19.0786	0.71948	-23.5153	-0.146824	-0.0158685	-0.00590457	-14.5939	-2.45E-15	-4.91964	0	0	0.0220967	0.508951	-20.3179	14.1047	313.948	425.056	647.175	424.26	424.26	424.26	2.48966	-82.23	9.48558	253.811	453.661	195.778	204.096	204.096	204.096	-82.0825	5.06388	-7.43112	24.5401	-8.70509	-16.664	-1.01421	-0.395611	2.67564	342.213	-99.5948	-16.5649	0	0	0.128785	45.1531
0	18.3243	0	0	20.2681	0.764357	-24.8281	-0.151496	-0.0166727	0.000413222	-15.046	2.98E-15	-3.82694	0	0	0.0229583	0.702997	-19.5516	12.6684	304.557	423.466	641.335	424.675	424.675	424.675	1.9298	-81.9637	9.82803	236.461	453.386	195.058	204.096	204.096	204.096	-81.7942	5.65913	-7.24123	24.4976	-8.60714	-15.3253	-0.555867	-0.365882	2.81844	207.056	-91.9647	-14.078	0	0	0.0913097	45.6746
0	19.0852	0	0	21.3342	0.805407	-26.0051	-0.155885	-0.0161072	0.00132568	-15.3912	-2.08E-15	-2.83443	0	0	0.0228598	0.940936	-18.7538	10.752	294.317	421.479	635.915	425.238	425.238	425.238	1.41152	-81.6891	10.0901	219.217	453.107	194.396	204.096	204.096	204.096	-81.5045	6.17331	-7.02882	24.5353	-8.49525	-13.5017	-0.128979	-0.23492	2.92548	117.731	-44.7374	-13.2563	0	0	0.0718771	46.0773
0	19.7303	0	0	22.2678	0.841252	-27.0139	-0.159732	-0.0141815	-0.00239767	-15.5408	-9.90E-16	-2.0215	0	0	0.0212542	1.20288	-17.9213	8.4788	283.389	419.25	631.078	425.869	425.869	425.869	0.955994	-81.4053	10.2697	202.087	452.849	193.812	204.096	204.096	204.096	-81.212	6.59222	-6.80792	24.6041	-8.3757	-11.3196	0.230515	-0.0273084	2.98432	82.3487	28.8778	-14.2511	0	0	0.0597095	46.3453
0	20.2617	0	0	23.0586	0.871416	-27.8491	-0.162914	-0.0114869	-0.00886652	-15.427	-3.61E-15	-1.42467	0	0	0.0181323	1.46984	-17.0245	5.99615	271.84	416.956	626.907	426.529	426.529	426.529	0.569706	-81.1104	10.3703	185.054	452.633	193.325	204.096	204.096	204.096	-80.9135	6.91437	-6.58549	24.6161	-8.25282	-8.93453	0.521101	0.207865	3.0022	88.4981	108.43	-16.3531	0	0	0.0654252	46.4327
0	20.6766	0	0	23.6946	0.896021	-28.521	-0.165486	-0.00861181	-0.0157086	-15.0054	-3.10E-15	-1.00141	0	0	0.0138713	1.72046	-16.0165	3.46611	259.669	414.763	623.43	427.203	427.203	427.203	0.249795	-80.7998	10.3961	168.092	452.474	192.946	204.096	204.096	204.096	-80.6035	7.1447	-6.36251	24.4586	-8.12836	-6.5206	0.75324	0.414951	2.99697	112.006	174.688	-18.3992	0	0	0.110991	46.2776
0	20.9684	0	0	24.1623	0.915362	-29.0432	-0.167242	-0.00640222	-0.0210294	-14.2058	-2.78E-15	-0.703072	0	0	0.00888502	1.93092	-14.8476	1.05201	246.857	412.796	620.659	427.883	427.883	427.883	-0.00755387	-80.4659	10.3477	151.171	452.384	192.685	204.096	204.096	204.096	-80.2734	7.2862	-6.13685	24.019	-8.00235	-4.25258	0.921297	0.544851	2.98148	130.446	215.029	-19.2444	0	0	0.193589	45.8227
0	21.1275	0	0	24.4448	0.929521	-29.4221	-0.168366	-0.00577657	-0.0235018	-13.0079	2.00E-15	-0.500885	0	0	0.00366987	2.08062	-13.4832	-1.1012	233.407	411.123	618.608	428.565	428.565	428.565	-0.200103	-80.0966	10.2178	134.267	452.373	192.544	204.096	204.096	204.096	-79.9108	7.33299	-5.90577	23.2153	-7.87698	-2.28025	1.00414	0.565995	2.95753	130.414	224.849	-18.1282	0	0	0.27199	45.0359
0	21.142	0	0	24.5209	0.938114	-29.6507	-0.169404	-0.00708552	-0.0224938	-11.4497	4.96E-15	-0.349471	0	0	-0.00119284	2.16049	-11.9157	-2.88696	219.377	409.753	617.305	429.26	429.26	429.26	-0.316038	-79.6743	9.99029	117.368	452.449	192.523	204.096	204.096	204.096	-79.4979	7.2674	-5.66805	22.0205	-7.76154	-0.7033	1.01451	0.484702	2.92007	102.066	209.145	-15.0314	0	0	0.273571	43.9233
0	20.9989	0	0	24.3667	0.940236	-29.707	-0.17088	-0.0104536	-0.0184115	-9.59993	-4.08E-16	-0.239298	0	0	-0.00512185	2.17757	-10.1678	-4.24466	204.887	408.651	616.772	429.998	429.998	429.998	-0.334582	-79.1758	9.64353	100.478	452.614	192.616	204.096	204.096	204.096	-79.0112	7.06262	-5.42578	20.4694	-7.67431	0.435732	0.980424	0.33562	2.86384	45.0362	177.381	-10.3854	0	0	0.140142	42.5294
0	20.6845	0	0	23.9584	0.934674	-29.5593	-0.173331	-0.0152206	-0.0129902	-7.57915	1.61E-15	-0.127751	0	0	-0.00761217	2.15368	-8.2866	-5.15746	190.115	407.763	617.024	430.809	430.809	430.809	-0.231517	-78.5718	9.15653	83.6124	452.865	192.816	204.096	204.096	204.096	-78.4211	6.69018	-5.18472	18.6457	-7.64138	1.14395	0.924953	0.170199	2.79207	-29.6636	140.229	-4.98856	0	0	-0.116862	40.9274
0	20.1833	0	0	23.2764	0.92038	-29.1778	-0.176919	-0.0202626	-0.00843668	-5.52831	-2.61E-15	0.0556982	0	0	-0.00846891	2.11936	-6.33187	-5.64688	175.274	407.031	618.058	431.71	431.71	431.71	0.011886	-77.8277	8.51717	66.7948	453.188	193.114	204.096	204.096	204.096	-77.6931	6.131	-4.95342	16.6589	-7.6914	1.46507	0.864763	0.0354479	2.71396	-106.511	105.772	0.382073	0	0	-0.420944	39.2029
0	19.4786	0	0	22.3094	0.897006	-28.5477	-0.181095	-0.0247975	-0.0066997	-3.56496	-3.35E-15	0.354786	0	0	-0.00786088	2.10552	-4.36382	-5.76532	160.577	406.411	619.854	432.683	432.682	432.682	0.400388	-76.9052	7.72933	50.0441	453.561	193.501	204.096	204.096	204.096	-76.7891	5.38521	-4.74179	14.6188	-7.8486	1.46542	0.81502	-0.0378002	2.64164	-173.147	77.9485	5.44117	0	0	-0.685408	37.4383
0	18.5524	0	0	21.0563	0.865216	-27.6785	-0.185023	-0.0283815	-0.00883847	-1.80257	-2.04E-15	0.808175	0	0	-0.00632339	2.13557	-2.43296	-5.58596	146.214	405.877	622.381	433.681	433.681	433.681	0.920569	-75.7656	6.8156	33.3678	453.955	193.969	204.096	204.096	204.096	-75.6707	4.47659	-4.55971	12.6158	-8.12487	1.21998	0.79183	-0.0427984	2.58131	-224.786	56.7612	10.2597	0	0	-0.864784	35.7023
0	17.3875	0	0	19.5254	0.826695	-26.6064	-0.188037	-0.0310092	-0.0150454	-0.358978	2.29E-15	1.43283	0	0	-0.00464941	2.22093	-0.574345	-5.19007	132.342	405.419	625.597	434.647	434.647	434.647	1.54333	-74.3733	5.81556	16.7573	454.334	194.509	204.096	204.096	204.096	-74.3031	3.45007	-4.41727	10.709	-8.51499	0.799587	0.805348	0.00758839	2.53308	-262.813	39.4933	15.1266	0	0	-0.961837	34.0446
0	15.9713	0	0	17.7328	0.783895	-25.3912	-0.189501	-0.0330726	-0.0247433	0.695827	-4.90E-16	2.19857	0	0	-0.00347484	2.36049	1.19306	-4.65539	119.088	405.037	629.452	435.534	435.533	435.533	2.23159	-72.7004	4.7806	0.186605	454.661	195.117	204.096	204.096	204.096	-72.6586	2.36402	-4.32595	8.92443	-8.99531	0.26296	0.850004	0.0825204	2.48441	-290.897	21.1931	20.2539	0	0	-1.00557	32.4972
0	14.2982	0	0	15.6982	0.739668	-24.1092	-0.188954	-0.0349369	-0.0366001	1.34273	-9.80E-16	3.0358	0	0	-0.00303884	2.54363	2.86272	-4.04901	106.549	404.732	633.878	436.324	436.324	436.324	2.94995	-70.7293	3.76622	-16.3843	454.902	195.795	204.096	204.096	204.096	-70.7194	1.27989	-4.29967	7.26201	-9.52845	-0.343938	0.920187	0.155759	2.42299	-315.989	-1.132	25.558	0	0	-1.03741	31.079
0	12.3704	0	0	13.4421	0.696878	-22.844	-0.1865	-0.0365332	-0.0489056	1.56425	-3.92E-15	3.84964	0	0	-0.00337632	2.75415	4.43487	-3.4227	94.8108	404.501	638.787	437.038	437.038	437.038	3.67305	-68.4524	2.82412	-33.0033	455.024	196.549	204.096	204.096	204.096	-68.4775	0.252536	-4.3551	5.70596	-10.0697	-0.987006	1.01149	0.209853	2.33862	-346.131	-27.7467	30.5589	0	0	-1.08936	29.8022
0	10.1987	0	0	10.9841	0.658095	-21.6765	-0.182967	-0.0376162	-0.0601629	1.30012	2.94E-15	4.49351	0	0	-0.00465769	2.97401	5.91081	-2.81092	83.9524	404.333	644.067	437.725	437.725	437.725	4.39009	-65.8714	1.99558	-49.7177	455.005	197.394	204.096	204.096	204.096	-65.9345	-0.676269	-4.51066	4.23577	-10.5734	-1.64268	1.11686	0.237933	2.22544	-387.121	-56.4468	34.537	0	0	-1.17098	28.6778
0	7.80263	0	0	8.3435	0.625375	-20.6765	-0.1798	-0.0378397	-0.0695685	0.426466	3.59E-15	4.79742	0	0	-0.00770831	3.18609	7.28834	-2.23247	74.0603	404.211	649.584	438.453	438.453	438.453	5.10372	-62.9958	1.30662	-66.564	454.827	198.353	204.096	204.096	204.096	-63.0995	-1.48053	-4.78336	2.83597	-10.9989	-2.29478	1.2263	0.240083	2.08494	-440.786	-83.9881	36.7915	0	0	-1.27149	27.7203
0	5.20984	0	0	5.54155	0.600136	-19.896	-0.178681	-0.0369065	-0.076705	-1.22415	-1.31E-15	4.61375	0	0	-0.014211	3.37592	8.55914	-1.69534	65.2283	404.113	655.187	439.294	439.294	439.294	5.82458	-59.8422	0.765208	-83.5589	454.478	199.462	204.096	204.096	204.096	-59.9892	-2.14961	-5.18408	1.5025	-11.3137	-2.92997	1.33104	0.22019	1.92168	-506.122	-106.969	36.8296	0	0	-1.37004	26.9495
0	2.45693	0	0	2.60435	0.583094	-19.3646	-0.181265	-0.0343585	-0.0816963	-3.8304	2.94E-15	3.90503	0	0	-0.0264582	3.53221	9.70862	-1.20291	57.5551	404.013	660.714	440.306	440.306	440.306	6.5638	-56.4346	0.360436	-100.689	453.949	200.774	204.096	204.096	204.096	-56.6277	-2.68633	-5.71264	0.244787	-11.4955	-3.53289	1.42305	0.180105	1.74088	-579.151	-122.973	34.449	0	0	-1.43971	26.3909
0	-0.411381	0	0	-0.435318	0.574289	-19.0886	-0.188943	-0.0295636	-0.0849004	-7.53846	3.76E-15	2.78399	0	0	-0.0464373	3.64719	10.7176	-0.759925	51.1367	403.88	665.998	441.526	441.526	441.526	7.32649	-52.805	0.064564	-117.905	453.231	202.353	204.096	204.096	204.096	-53.0464	-3.10442	-6.35487	-0.915941	-11.5352	-4.08177	1.49534	0.125799	1.55096	-653.916	-129.519	29.7412	0	0	-1.45268	26.0728
0	-3.34322	0	0	-3.53724	0.573181	-19.0539	-0.202599	-0.0221729	-0.0866254	-12.4165	-5.27E-15	1.45521	0	0	-0.0746936	3.71639	11.5656	-0.376994	46.0559	403.687	670.88	442.962	442.962	442.962	8.10771	-48.9936	-0.162583	-135.112	452.317	204.28	204.096	204.096	204.096	-49.2847	-3.42595	-7.0828	-1.95123	-11.437	-4.54652	1.54525	0.0624737	1.35719	-724.872	-125.559	23.0863	0	0	-1.39013	26.023
0	-6.28129	0	0	-6.65407	0.578779	-19.2295	-0.222728	-0.0121988	-0.0869301	-18.4676	-1.96E-15	0.157066	0	0	-0.10996	3.73836	12.234	-0.0719226	42.3728	403.404	675.213	444.594	444.595	444.594	8.89163	-45.0495	-0.367424	-152.168	451.204	206.642	204.096	204.096	204.096	-45.3903	-3.6788	-7.85757	-2.83141	-11.2179	-4.89082	1.57803	0.000175111	1.16898	-789.261	-110.747	15.0886	0	0	-1.2483	26.2644
0	-9.16505	0	0	-9.7324	0.589748	-19.5725	-0.248921	-0.000654282	-0.085554	-25.597	5.88E-15	-0.971063	0	0	-0.149057	3.71421	12.7088	0.132765	40.1205	403.01	678.873	446.378	446.378	446.378	9.65314	-41.0298	-0.595291	-168.882	449.899	209.525	204.096	204.096	204.096	-41.419	-3.89331	-8.63447	-3.53148	-10.9042	-5.07813	1.60462	-0.0510796	0.992372	-847.244	-86.0809	6.43565	0	0	-1.03618	26.812
0	-11.9332	0	0	-12.714	0.604459	-20.0302	-0.280158	0.010195	-0.0827612	-33.6573	-7.19E-15	-1.96584	0	0	-0.187633	3.64774	12.9822	0.21534	39.3053	402.491	681.76	448.249	448.249	448.249	10.3598	-36.9985	-0.883082	-185.017	448.412	213	204.096	204.096	204.096	-37.4341	-4.09778	-9.36734	-4.0357	-10.5281	-5.08028	1.63344	-0.0818799	0.837075	-899.24	-54.4393	-1.99329	0	0	-0.766888	27.6709
0	-14.5257	0	0	-15.5361	0.621029	-20.5427	-0.315953	0.0181903	-0.079005	-42.5626	-2.61E-15	-2.90745	0	0	-0.220961	3.54555	13.0532	0.160876	39.9111	401.847	683.805	450.135	450.135	450.135	10.9731	-33.0256	-1.25304	-200.299	446.748	217.111	204.096	204.096	204.096	-33.5044	-4.31328	-10.0105	-4.33989	-10.1234	-4.88448	1.66801	-0.0867937	0.709744	-945.62	-19.5944	-9.27915	0	0	-0.456176	28.8369
0	-16.8818	0	0	-18.1289	0.637436	-21.0466	-0.355555	0.0224893	-0.0750264	-52.1513	2.61E-15	-3.76727	0	0	-0.243021	3.41731	12.9263	-0.0342152	41.9037	401.093	684.972	451.958	451.958	451.958	11.4505	-29.1887	-1.70723	-214.423	444.9	221.867	204.096	204.096	204.096	-29.7062	-4.54858	-10.5207	-4.45117	-9.72217	-4.49687	1.70405	-0.0667987	0.615527	-985.007	14.4343	-14.5741	0	0	-0.122046	30.2975
0	-18.9371	0	0	-20.4117	0.651782	-21.4846	-0.396417	0.0240791	-0.0720513	-61.95	5.23E-15	-4.31581	0	0	-0.245894	3.27539	12.6106	-0.360412	45.2343	400.264	685.254	453.646	453.646	453.646	11.7515	-25.5752	-2.22514	-227.065	442.842	227.242	204.096	204.096	204.096	-26.1238	-4.79773	-10.8599	-4.38581	-9.35242	-3.94166	1.73101	-0.0246533	0.559227	-1012.98	45.1183	-17.3148	0	0	0.212248	32.034
0	-20.6233	0	0	-22.2961	0.662697	-21.816	-0.43437	0.0253627	-0.0708763	-71.1357	-2.61E-15	-4.1407	0	0	-0.221907	3.13351	12.1187	-0.795973	49.8402	399.403	684.679	455.132	455.132	455.132	11.8464	-22.2786	-2.76704	-237.907	440.537	233.181	204.096	204.096	204.096	-22.8479	-5.04218	-11.001	-4.1666	-9.03561	-3.25714	1.73627	0.0309066	0.540268	-1024.42	70.9352	-17.4481	0	0	0.519155	34.0232
0	-21.8724	0	0	-23.6957	0.669726	-22.0286	-0.464599	0.0293537	-0.0717133	-78.6574	-1.05E-14	-2.75164	0	0	-0.167591	3.00493	11.4656	-1.31019	55.645	398.559	683.3	456.363	456.363	456.363	11.7251	-19.3906	-3.28306	-246.657	437.958	239.606	204.096	204.096	204.096	-19.9669	-5.25685	-10.9336	-3.81922	-8.78491	-2.4897	1.70996	0.0919835	0.55812	-1015.6	92.0638	-15.5152	0	0	0.774187	36.2396
0	-22.6248	0	0	-24.5401	0.673553	-22.1441	-0.482831	0.0384707	-0.0735802	-83.4893	1.83E-14	0.21661	0	0	-0.0871328	2.90019	10.6673	-1.86774	62.5595	397.773	681.196	457.294	457.294	457.294	11.4041	-16.9881	-3.72464	-253.086	435.108	246.438	204.096	204.096	204.096	-17.5564	-5.41715	-10.6708	-3.36805	-8.60329	-1.68718	1.64615	0.150996	0.605732	-986.197	110.423	-12.86	0	0	0.96698	38.6561
0	-22.8402	0	0	-24.7898	0.675964	-22.2168	-0.486301	0.0534619	-0.0746841	-84.9412	5.23E-15	4.7876	0	0	0.00756061	2.82596	9.73914	-2.43346	70.4851	397.075	678.463	457.889	457.889	457.889	10.9277	-15.1204	-4.05397	-257.046	432.038	253.606	204.096	204.096	204.096	-15.6666	-5.50417	-10.2512	-2.83139	-8.4842	-0.892945	1.54585	0.205069	0.676257	-940.215	128.633	-11.1111	0	0	1.10738	41.246
0	-22.5085	0	0	-24.4462	0.679545	-22.3246	-0.474871	0.0731054	-0.0723838	-82.9609	2.61E-15	10.534	0	0	0.101213	2.7846	8.69392	-2.97599	79.3205	396.477	675.216	458.115	458.115	458.115	10.363	-13.8004	-4.24821	-258.484	428.854	261.051	204.096	204.096	204.096	-14.3137	-5.50612	-9.73687	-2.2162	-8.41266	-0.142001	1.41463	0.253681	0.758241	-885.521	149.305	-11.878	0	0	1.22316	43.9844
0	-21.6551	0	0	-23.5518	0.687175	-22.5537	-0.452139	0.0947277	-0.0640752	-78.3136	1.31E-15	16.6391	0	0	0.18176	2.77489	7.53936	-3.47058	88.9692	395.977	671.578	457.935	457.935	457.935	9.79028	-13.0036	-4.29733	-257.444	425.709	268.72	204.096	204.096	204.096	-13.4778	-5.41649	-9.20541	-1.51345	-8.36888	0.540988	1.25757	0.294724	0.840997	-830.844	172.897	-16.0084	0	0	1.34957	46.8487
0	-20.3369	0	0	-22.1792	0.701527	-22.9826	-0.424659	0.114374	-0.0470102	-72.3864	-7.84E-15	22.0341	0	0	0.244384	2.79344	6.27693	-3.902	99.3429	395.568	667.681	457.309	457.309	457.309	9.29024	-12.6789	-4.19804	-254.039	422.782	276.554	204.096	204.096	204.096	-13.1123	-5.23078	-8.73836	-0.69521	-8.3328	1.1435	1.0801	0.32507	0.915159	-785.015	197.85	-23.1721	0	0	1.52316	49.8189
0	-18.6291	0	0	-20.4121	0.724545	-23.6648	-0.398211	0.127437	-0.0195053	-66.5615	9.80E-15	25.6451	0	0	0.289515	2.83631	4.90161	-4.2676	110.36	395.237	663.662	456.194	456.194	456.194	8.93092	-12.7665	-3.94673	-248.408	420.248	284.469	204.096	204.096	204.096	-13.1609	-4.94283	-8.40757	0.285627	-8.28875	1.66715	0.890961	0.339711	0.977169	-753.854	220.375	-31.6993	0	0	1.77785	52.8756
0	-16.6122	0	0	-18.3286	0.756986	-24.6144	-0.375059	0.13006	0.0181572	-61.6836	-7.19E-15	26.703	0	0	0.31801	2.90029	3.40316	-4.57907	121.943	394.97	659.663	454.553	454.553	454.553	8.75572	-13.2142	-3.53521	-240.686	418.243	292.337	204.096	204.096	204.096	-13.5724	-4.54285	-8.2626	1.49111	-8.22869	2.1281	0.69721	0.336355	1.03221	-736.166	236.497	-39.2971	0	0	2.13528	55.9966
0	-14.363	0	0	-15.9934	0.798163	-25.7991	-0.354243	0.121039	0.0636503	-57.939	-3.92E-15	25.0255	0	0	0.329511	2.9836	1.76912	-4.86277	134.005	394.755	655.823	452.373	452.373	452.373	8.77619	-13.9871	-2.95215	-230.973	416.836	299.986	204.096	204.096	204.096	-14.3101	-4.01935	-8.32282	2.9903	-8.15276	2.55576	0.505342	0.312899	1.09188	-725.106	242.916	-44.1075	0	0	2.59281	59.1539
0	-11.951	0	0	-13.4567	0.846014	-27.1466	-0.333148	0.102096	0.11233	-55.0054	3.92E-15	21.0306	0	0	0.324147	3.08654	-0.0112394	-5.15869	146.446	394.574	652.282	449.673	449.673	449.673	8.97285	-15.069	-2.1883	-219.343	416.033	307.201	204.096	204.096	204.096	-15.354	-3.36392	-8.57774	4.84781	-8.06863	2.9912	0.322311	0.271759	1.17439	-710.61	238.349	-45.417	0	0	3.10553	62.31
0	-9.43752	0	0	-10.7598	0.897519	-28.5616	-0.30928	0.0759893	0.15955	-52.3218	-6.53E-16	15.4472	0	0	0.304079	3.2121	-1.94273	-5.51676	159.144	394.409	649.174	446.522	446.522	446.522	9.30276	-16.4589	-1.24322	-205.848	415.78	313.755	204.096	204.096	204.096	-16.6984	-2.57726	-8.99409	7.11172	-7.98959	3.48437	0.175918	0.221333	1.29407	-689.882	223.229	-43.1787	0	0	3.61454	65.4176
0	-6.87607	0	0	-7.94157	0.949137	-29.9425	-0.280683	0.0458968	0.200453	-49.2589	9.80E-15	9.12454	0	0	0.273129	3.36634	-4.02128	-5.98603	171.963	394.238	646.627	443.045	443.045	443.045	9.70957	-18.164	-0.129391	-190.533	415.989	319.422	204.096	204.096	204.096	-18.3467	-1.67249	-9.52532	9.80129	-7.9314	4.08511	0.109662	0.174709	1.45722	-666.625	199.554	-37.8626	0	0	4.07054	68.4202
0	-4.31534	0	0	-5.04659	0.99726	-31.1963	-0.246619	0.0147691	0.231232	-45.31	2.61E-15	2.85265	0	0	0.235458	3.55772	-6.23262	-6.5976	184.775	394.04	644.749	439.423	439.423	439.423	10.133	-20.1905	1.12519	-173.451	416.553	324.004	204.096	204.096	204.096	-20.3036	-0.676679	-10.1201	12.897	-7.90832	4.82779	0.171011	0.147779	1.6589	-648.965	170.921	-30.1489	0	0	4.45704	71.2562
0	-1.80229	0	0	-2.13116	1.03864	-32.2485	-0.207781	-0.0146013	0.248942	-40.2151	-2.61E-15	-2.7056	0	0	0.194573	3.79403	-8.55256	-7.3459	197.489	393.8	643.637	435.879	435.879	435.879	10.517	-22.5349	2.47668	-154.681	417.36	327.349	204.096	204.096	204.096	-22.5667	0.369721	-10.7287	16.3341	-7.92876	5.71328	0.384882	0.151003	1.88219	-641.79	141.078	-20.7378	0	0	4.75998	73.8627
0	0.615379	0	0	0.734191	1.07085	-33.0511	-0.166353	-0.0399425	0.252512	-34.0464	-1.31E-15	-7.07589	0	0	0.153211	4.07738	-10.9483	-8.17698	210.073	393.509	643.372	432.649	432.649	432.649	10.8158	-25.1771	3.86716	-134.328	418.3	329.361	204.096	204.096	204.096	-25.1208	1.41564	-11.3067	20.0025	-7.99188	6.6962	0.737317	0.186411	2.10187	-643.584	113.468	-10.1966	0	0	4.93608	76.1786
0	2.88827	0	0	3.46776	1.09269	-33.587	-0.125565	-0.0593289	0.242809	-27.2004	0	-9.94276	0	0	0.113834	4.39853	-13.3806	-8.99055	222.545	393.161	644.029	429.946	429.946	429.946	10.9984	-28.0794	5.2305	-112.533	419.272	330.004	204.096	204.096	204.096	-27.9353	2.4054	-11.8178	23.7537	-8.0859	7.68402	1.17161	0.247742	2.2904	-645.958	91.1579	0.869077	0	0	4.90374	78.1459
0	4.96635	0	0	5.98478	1.10435	-33.8704	-0.089575	-0.0715596	0.222472	-20.3714	2.61E-15	-11.1571	0	0	0.0791186	4.73355	-15.806	-9.65713	234.958	392.752	645.674	427.918	427.918	427.918	11.0513	-31.1883	6.50185	-89.4633	420.187	329.297	204.096	204.096	204.096	-30.9647	3.28738	-12.2362	27.4168	-8.1895	8.54976	1.59878	0.320836	2.42326	-636.215	76.2565	11.7843	0	0	4.57822	79.7112
0	6.80351	0	0	8.20974	1.10731	-33.9421	-0.0631317	-0.0762844	0.195638	-14.4369	2.61E-15	-10.7224	0	0	0.0516447	5.04566	-18.1801	-10.0464	247.351	392.279	648.357	426.622	426.622	426.622	10.9801	-34.4421	7.62957	-65.3	420.98	327.302	204.096	204.096	204.096	-34.1538	4.02363	-12.5497	30.821	-8.27697	9.15643	1.92628	0.388287	2.483	-603.598	69.9547	21.8477	0	0	3.94622	80.828
0	8.36496	0	0	10.0898	1.10394	-33.8605	-0.0494229	-0.0744912	0.166446	-10.1121	-1.96E-15	-8.83934	0	0	0.0324372	5.29283	-20.4609	-10.0573	259.717	391.748	652.101	426.015	426.015	426.015	10.8073	-37.782	8.58589	-40.2172	421.612	324.121	204.096	204.096	204.096	-37.4474	4.59686	-12.7629	33.8218	-8.32638	9.38605	2.0778	0.43079	2.46329	-540.348	71.0597	30.6516	0	0	3.07986	81.4615
0	9.63326	0	0	11.6021	1.09683	-33.6879	-0.0488596	-0.0682493	0.138582	-7.70294	1.96E-15	-5.89151	0	0	0.0204974	5.43901	-22.612	-9.64177	271.98	391.176	656.877	425.964	425.964	425.964	10.5689	-41.1607	9.37096	-14.361	422.079	319.884	204.096	204.096	204.096	-40.7982	5.011	-12.8976	36.3249	-8.32786	9.16752	2.01165	0.431612	2.36806	-443.716	75.8184	38.1625	0	0	2.12526	81.5943
0	10.6096	0	0	12.752	1.08815	-33.476	-0.0592476	-0.0601056	0.114277	-7.05808	-3.27E-16	-2.39436	0	0	0.0135017	5.46568	-24.6043	-8.81765	283.98	390.597	662.594	426.28	426.28	426.28	10.3084	-44.5466	10.0082	12.1601	422.402	314.742	204.096	204.096	204.096	-44.1724	5.2848	-12.9895	38.2996	-8.28834	8.4978	1.72878	0.381311	2.21632	-315.751	78.2655	44.6639	0	0	1.24878	81.2282
0	11.3092	0	0	13.5628	1.07919	-33.2566	-0.077318	-0.0515966	0.0943357	-7.74528	-1.06E-15	1.16802	0	0	0.00895718	5.37879	-26.4159	-7.66808	295.491	390.052	669.085	426.758	426.758	426.757	10.0711	-47.9212	10.5339	39.2746	422.624	308.86	204.096	204.096	204.096	-47.5478	5.44156	-13.0815	39.7779	-8.22933	7.45098	1.26751	0.288135	2.03638	-162.5	73.7725	49.922	0	0	0.573272	80.3811
0	11.7539	0	0	14.0639	1.0704	-33.0398	-0.100491	-0.0433383	0.0778593	-9.31863	-3.59E-15	4.36169	0	0	0.00498124	5.20913	-28.0305	-6.33041	306.236	389.576	676.111	427.216	427.216	427.217	9.9008	-51.2737	10.9864	66.9373	422.797	302.405	204.096	204.096	204.096	-50.9111	5.50052	-13.2177	40.8379	-8.17792	6.17122	0.695945	0.173213	1.85924	5.8651	60.0316	53.0954	0	0	0.137123	79.0777
0	11.9651	0	0	14.2821	1.06155	-32.8207	-0.12708	-0.0352587	0.0631372	-11.4319	4.57E-15	6.8207	0	0	0.000387277	5.0058	-29.4342	-4.97564	315.914	389.186	683.378	427.53	427.53	427.53	9.83602	-54.5962	11.3997	95.1177	422.977	295.551	204.096	204.096	204.096	-54.2532	5.47295	-13.4368	41.5797	-8.15643	4.84898	0.0981454	0.0639019	1.7081	175.571	37.9468	52.8094	0	0	-0.102495	77.3412
0	11.9598	0	0	14.2379	1.05223	-32.5888	-0.15647	-0.0275192	0.047878	-13.9061	0	8.20278	0	0	-0.00537143	4.82522	-30.6139	-3.78165	324.233	388.871	690.559	427.633	427.633	427.633	9.90635	-57.8816	11.8011	123.787	423.216	288.472	204.096	204.096	204.096	-57.5672	5.3633	-13.7675	42.101	-8.17496	3.68582	-0.443053	-0.0194689	1.59484	331.671	10.0398	47.8635	0	0	-0.222952	75.1863
0	11.7496	0	0	13.9462	1.04215	-32.3366	-0.188223	-0.0205562	0.0297031	-16.6306	-6.53E-16	8.23917	0	0	-0.0124051	4.71884	-31.5556	-2.90525	330.944	388.594	697.328	427.513	427.513	427.513	10.1268	-61.1224	12.2111	152.91	423.552	281.351	204.096	204.096	204.096	-60.8478	5.17379	-14.2234	42.4799	-8.23011	2.85806	-0.861425	-0.066042	1.522	461.581	-20.1261	37.892	0	0	-0.280762	72.6178
0	11.3429	0	0	13.4199	1.03133	-32.0644	-0.221591	-0.0153174	0.00615132	-19.4732	6.21E-15	6.76726	0	0	-0.0205383	4.72219	-32.2446	-2.45909	335.861	388.305	703.396	427.19	427.19	427.19	10.4921	-64.3125	12.6443	182.431	424.001	274.379	204.096	204.096	204.096	-64.0913	4.90972	-14.799	42.7665	-8.30798	2.48765	-1.11859	-0.0750684	1.48834	558.396	-49.1873	24.0461	0	0	-0.287787	69.6309
0	10.7482	0	0	12.673	1.02014	-31.781	-0.254703	-0.0127404	-0.0246219	-22.158	3.43E-15	3.82962	0	0	-0.0293911	4.84743	-32.6657	-2.49682	338.88	387.952	708.529	426.7	426.7	426.7	10.9727	-67.448	13.1069	212.27	424.547	267.756	204.096	204.096	204.096	-67.2957	4.58255	-15.4667	42.9806	-8.38938	2.62572	-1.20059	-0.0537787	1.49152	619.579	-75.2887	9.29597	0	0	-0.228502	66.2139
0	9.97579	0	0	11.7223	1.00907	-31.4989	-0.284952	-0.0132494	-0.0633519	-24.2827	-4.41E-15	-0.267531	0	0	-0.038258	5.07989	-32.807	-3.00691	339.985	387.492	712.58	426.075	426.075	426.075	11.5156	-70.5267	13.5921	242.308	425.129	261.682	204.096	204.096	204.096	-70.4592	4.20908	-16.1764	43.1161	-8.45379	3.24785	-1.11661	-0.0126077	1.52791	645.368	-98.1379	-2.46256	0	0	-0.0965217	62.3533
0	9.03964	0	0	10.5873	0.998361	-31.2246	-0.30939	-0.0163026	-0.10932	-25.355	9.96E-15	-4.95248	0	0	-0.0456144	5.37948	-32.6645	-3.91464	339.258	386.893	715.49	425.349	425.349	425.349	12.0523	-73.5453	14.0756	272.384	425.643	256.341	204.096	204.096	204.096	-73.5764	3.80707	-16.8599	43.1486	-8.48207	4.25993	-0.885786	0.0376346	1.58803	634.665	-118.885	-7.9128	0	0	0.0850356	58.047
0	7.95797	0	0	9.28941	0.987469	-30.9438	-0.325545	-0.0202239	-0.160782	-24.8901	-1.96E-15	-9.45902	0	0	-0.0486328	5.68677	-32.2486	-5.09016	336.889	386.139	717.3	424.564	424.564	424.564	12.5117	-76.4957	14.5138	302.289	425.956	251.883	204.096	204.096	204.096	-76.6337	3.38995	-17.4398	43.0476	-8.45858	5.51128	-0.539235	0.0918314	1.6591	587.166	-138.095	-6.19988	0	0	0.268983	53.3243
0	6.75333	0	0	7.85295	0.974509	-30.6076	-0.331547	-0.0224563	-0.216404	-22.4782	9.80E-15	-12.9653	0	0	-0.0435245	5.93356	-31.5902	-6.36319	333.177	385.223	718.137	423.781	423.781	423.781	12.8345	-79.3584	14.8493	331.769	425.917	248.403	204.096	204.096	204.096	-79.6047	2.96438	-17.8424	42.7883	-8.3722	6.81433	-0.121345	0.147459	1.73166	508.247	-155.184	0.270977	0	0	0.408568	48.269
0	5.45064	0	0	6.30507	0.9561	-30.1259	-0.326011	-0.0200171	-0.276113	-17.8752	8.82E-15	-14.7387	0	0	-0.0275715	6.05627	-30.7413	-7.54376	328.526	384.152	718.195	423.086	423.086	423.086	12.9829	-82.0975	15.0226	360.524	425.386	245.922	204.096	204.096	204.096	-82.4443	2.53359	-18.0104	42.3631	-8.21756	7.96969	0.309718	0.203077	1.80065	413.437	-168.031	6.81668	0	0	0.483012	43.0327
0	4.07304	0	0	4.67534	0.927837	-29.3772	-0.308192	-0.00990411	-0.341634	-11.1532	-2.61E-15	-14.2345	0	0	-0.00235112	6.00865	-29.7719	-8.44651	323.413	382.945	717.711	422.583	422.583	422.583	12.942	-84.6551	14.99	388.205	424.25	244.371	204.096	204.096	204.096	-85.0858	2.10557	-17.9129	41.7868	-7.99591	8.79253	0.685203	0.252062	1.86783	330.186	-174.488	8.82938	0	0	0.509835	37.8241
0	2.63762	0	0	2.9941	0.88547	-28.2339	-0.278246	0.00977067	-0.414985	-2.82673	-4.00E-15	-11.2193	0	0	0.0243419	5.77025	-28.761	-8.91501	318.346	381.636	716.93	422.379	422.379	422.379	12.7142	-86.9523	14.7376	414.416	422.445	243.584	204.096	204.096	204.096	-87.4414	1.70156	-17.5508	41.0955	-7.71566	9.13666	0.936314	0.282963	1.93394	292.045	-173.134	4.18588	0	0	0.533564	32.874
0	1.15453	0	0	1.29119	0.826379	-26.5975	-0.237916	0.0388724	-0.497266	6.09479	7.70E-15	-5.83919	0	0	0.040243	5.34823	-27.7853	-8.84264	313.796	380.279	716.076	422.556	422.556	422.556	12.3101	-88.8971	14.2896	438.708	419.96	243.299	204.096	204.096	204.096	-89.4119	1.35913	-16.9546	40.3391	-7.39188	8.91229	1.00632	0.28147	1.99171	329.718	-164.251	-5.81374	0	0	0.600948	28.3902
0	-0.367862	0	0	-0.404038	0.75068	-24.4309	-0.190401	0.0753962	-0.587221	14.2857	3.01E-15	1.42387	0	0	0.0341879	4.77316	-26.9073	-8.18832	310.138	378.938	715.325	423.156	423.156	423.156	11.7413	-90.4006	13.704	460.597	416.842	243.182	204.096	204.096	204.096	-90.9051	1.12684	-16.1775	39.5692	-7.04472	8.09768	0.860469	0.240176	2.02598	462.443	-148.2	-17.742	0	0	0.740843	24.5261
0	-1.91403	0	0	-2.06124	0.661517	-21.7802	-0.140237	0.115477	-0.680998	20.3829	-7.76E-16	9.76872	0	0	0.00272675	4.09133	-26.1668	-6.98639	307.594	377.682	714.783	424.176	424.176	424.176	11.021	-91.3965	13.0608	479.577	413.19	242.873	204.096	204.096	204.096	-91.8557	1.05197	-15.2852	38.8257	-6.69647	6.74496	0.49404	0.163481	2.0182	691.758	-125.895	-27.9689	0	0	0.964296	21.371
0	-3.45187	0	0	-3.64631	0.564581	-18.7833	-0.0930463	0.154371	-0.771467	23.2791	-7.35E-16	18.2005	0	0	-0.0465817	3.35662	-25.5754	-5.34828	306.203	376.564	714.466	425.577	425.577	425.577	10.1709	-91.8574	12.4442	495.139	409.147	242.031	204.096	204.096	204.096	-92.2434	1.16508	-14.3474	38.1267	-6.36736	4.97882	-0.0544546	0.0667266	1.9571	996.066	-98.8615	-34.3251	0	0	1.27587	18.9566
0	-4.92626	0	0	-5.11673	0.46722	-15.6621	-0.0554161	0.187352	-0.848682	22.3052	-4.90E-16	25.6836	0	0	-0.0972843	2.6236	-25.1182	-3.45144	305.821	375.608	714.297	427.296	427.296	427.296	9.23329	-91.8039	11.9251	506.807	404.879	240.397	204.096	204.096	204.096	-92.0997	1.46588	-13.4317	37.4642	-6.07192	2.98423	-0.704319	-0.0303083	1.84287	1331.5	-70.3364	-36.4166	0	0	1.687	17.2688
0	-6.25765	0	0	-6.41517	0.377487	-12.698	-0.0343646	0.210431	-0.900532	17.3144	6.53E-16	31.305	0	0	-0.130283	1.94181	-24.7594	-1.51291	306.164	374.796	714.122	429.257	429.257	429.257	8.27887	-91.3049	11.5471	514.182	400.561	237.837	204.096	204.096	204.096	-91.5073	1.91496	-12.6017	36.8073	-5.81626	0.980213	-1.34179	-0.108614	1.69045	1637.32	-43.9039	-35.109	0	0	2.20368	16.2579
0	-7.34664	0	0	-7.46505	0.303215	-10.1905	-0.0352774	0.221	-0.915957	8.79066	-4.90E-16	34.4173	0	0	-0.130845	1.35094	-24.4528	0.248737	306.872	374.068	713.741	431.374	431.374	431.374	7.40403	-90.4711	11.3192	516.999	396.363	234.375	204.096	204.096	204.096	-90.5892	2.43586	-11.9141	36.1119	-5.59791	-0.817395	-1.84816	-0.155213	1.52062	1850.65	-21.8622	-31.7998	0	0	2.79064	15.8483
0	-8.08613	0	0	-8.17451	0.251024	-8.40391	-0.0590573	0.218465	-0.887499	-2.05859	1.59E-15	34.7489	0	0	-0.0940943	0.877188	-24.152	1.65306	307.59	373.345	712.955	433.548	433.548	433.548	6.71117	-89.4401	11.2163	515.186	392.429	230.197	204.096	204.096	204.096	-89.4918	2.93078	-11.4121	35.3327	-5.40866	-2.23413	-2.12749	-0.160806	1.35358	1921.35	-2.15852	-28.0492	0	0	3.32926	15.9501
0	-8.38041	0	0	-8.45358	0.225288	-7.51663	-0.100444	0.204376	-0.813735	-13.4016	-3.27E-16	32.4536	0	0	-0.0277987	0.530844	-23.8202	2.58849	308.035	372.555	711.604	435.668	435.668	435.668	6.27707	-88.3549	11.1917	508.908	388.858	225.617	204.096	204.096	204.096	-88.3618	3.30902	-11.116	34.4358	-5.23859	-3.16625	-2.12724	-0.122363	1.20524	1823.75	20.4809	-25.3394	0	0	3.6221	16.472
0	-8.16712	0	0	-8.23973	0.227285	-7.58562	-0.149379	0.18202	-0.698716	-23.2285	-3.59E-15	28.1186	0	0	0.0491549	0.305313	-23.4376	3.0283	308.046	371.66	709.604	437.61	437.61	437.61	6.12265	-87.3381	11.1979	498.573	385.696	220.998	204.096	204.096	204.096	-87.3213	3.51899	-11.0151	33.4093	-5.07946	-3.59539	-1.85518	-0.0431704	1.08692	1562.96	51.8621	-24.7278	0	0	3.47124	17.3342
0	-7.43541	0	0	-7.51919	0.254886	-8.53674	-0.19431	0.155261	-0.551541	-29.9546	5.55E-15	22.6588	0	0	0.114559	0.178127	-23.0056	3.03091	307.604	370.665	706.961	439.244	439.244	439.244	6.20158	-86.4705	11.2085	484.799	382.936	216.67	204.096	204.096	204.096	-86.4472	3.56827	-11.0689	32.2708	-4.92615	-3.58734	-1.37385	0.0669436	1.00432	1173.13	94.2345	-26.2991	0	0	2.79606	18.477
0	-6.23236	0	0	-6.33249	0.302954	-10.1816	-0.22663	0.127648	-0.386691	-32.9787	-1.31E-15	17.1028	0	0	0.153696	0.114775	-22.5473	2.72622	306.812	369.612	703.774	440.443	440.443	440.443	6.41642	-85.7815	11.2274	468.357	380.546	212.859	204.096	204.096	204.096	-85.7624	3.51989	-11.2194	31.0691	-4.77622	-3.27714	-0.796882	0.191366	0.960501	715.618	143.995	-29.0452	0	0	1.73113	19.8635
0	-4.65311	0	0	-4.76195	0.36441	-12.2598	-0.243206	0.101736	-0.223635	-32.7948	3.59E-15	12.2709	0	0	0.165077	0.0758542	-22.1023	2.28859	305.853	368.564	700.202	441.097	441.097	441.097	6.65584	-85.2555	11.2832	450.076	378.49	209.662	204.096	204.096	204.096	-85.243	3.46493	-11.4112	29.8794	-4.62896	-2.84128	-0.267524	0.307714	0.954352	269.971	191.912	-31.346	0	0	0.610615	21.4748
0	-2.8171	0	0	-2.90984	0.431712	-14.4985	-0.245289	0.0791161	-0.0844682	-30.5295	-1.31E-15	8.55433	0	0	0.156683	0.0262854	-21.7169	1.89791	304.917	367.588	696.421	441.123	441.123	441.123	6.83401	-84.8506	11.4127	430.756	376.752	207.066	204.096	204.096	204.096	-84.839	3.48633	-11.6086	28.7917	-4.48546	-2.45818	0.0655938	0.396334	0.987899	-77.9022	228.365	-32.0332	0	0	-0.180509	23.2994
0	-0.84166	0	0	-0.878611	0.498433	-16.6741	-0.236236	0.0593432	0.0148361	-27.3345	-5.55E-15	5.77006	0	0	0.137621	-0.0558347	-21.4314	1.69459	304.109	366.747	692.576	440.485	440.485	440.485	6.91095	-84.5212	11.6435	411.061	375.338	204.991	204.096	204.096	204.096	-84.4999	3.63267	-11.8004	27.8958	-4.34902	-2.26333	0.111621	0.443836	1.05631	-267.483	247.171	-30.8143	0	0	-0.452838	25.3187
0	1.17427	0	0	1.23933	0.56031	-18.6487	-0.219772	0.0411844	0.070585	-24.0051	2.78E-15	3.46377	0	0	0.114255	-0.173923	-21.2688	1.74451	303.393	366.095	688.739	439.207	439.207	439.207	6.88533	-84.2324	11.9826	391.464	374.247	203.329	204.096	204.096	204.096	-84.1895	3.91348	-11.9886	27.2663	-4.2264	-2.31524	-0.118166	0.452475	1.15094	-287.279	250.164	-28.2918	0	0	-0.326545	27.4941
0	3.15315	0	0	3.36373	0.615443	-20.3703	-0.199735	0.0257745	0.0902199	-20.9788	-8.17E-16	1.48445	0	0	0.0914343	-0.313083	-21.2274	2.02916	302.573	365.679	684.897	437.373	437.373	437.373	6.77183	-83.9641	12.4145	372.237	373.457	201.972	204.096	204.096	204.096	-83.8888	4.31145	-12.1727	26.9505	-4.12827	-2.58775	-0.515774	0.433262	1.26112	-175.001	244.62	-25.5783	0	0	-0.105063	29.7604
0	5.03652	0	0	5.42748	0.663841	-21.8507	-0.180532	0.0152011	0.0861701	-18.5431	2.90E-15	-0.0230394	0	0	0.0726539	-0.445412	-21.2799	2.46454	301.331	365.533	680.961	435.118	435.118	435.118	6.58446	-83.7063	12.9106	353.487	372.916	200.817	204.096	204.096	204.096	-83.5901	4.79949	-12.3439	26.9615	-4.06839	-2.99126	-0.924318	0.397771	1.3891	3.08639	236.815	-23.6912	0	0	-0.0366656	32.0313
0	6.78357	0	0	7.38004	0.7067	-23.1365	-0.16569	0.00916869	0.0704128	-16.853	3.38E-15	-0.98801	0	0	0.059012	-0.538082	-21.379	2.93706	299.314	365.674	676.811	432.613	432.613	432.613	6.33235	-83.4549	13.4423	335.207	372.572	199.778	204.096	204.096	204.096	-83.2915	5.35278	-12.4904	27.2783	-4.06077	-3.41052	-1.192	0.343302	1.54221	176.628	224.918	-22.6886	0	0	-0.167692	34.2129
0	8.37164	0	0	9.19083	0.745564	-24.2817	-0.156625	0.00537847	0.0513629	-15.9055	3.65E-15	-1.49189	0	0	0.0498659	-0.561769	-21.4675	3.34144	296.22	366.094	672.341	430.036	430.036	430.036	6.02187	-83.2081	13.9891	317.332	372.381	198.797	204.096	204.096	204.096	-82.9934	5.95305	-12.6038	27.8489	-4.11675	-3.74261	-1.21807	0.262512	1.73312	292.615	202.645	-21.6769	0	0	-0.369728	36.2198
0	9.79545	0	0	10.8491	0.781649	-25.3267	-0.153035	0.0013934	0.0341626	-15.6012	5.92E-16	-1.69248	0	0	0.0440274	-0.497937	-21.489	3.60793	291.871	366.757	667.515	427.555	427.555	427.555	5.66048	-82.9651	14.5382	299.778	372.311	197.842	204.096	204.096	204.096	-82.6967	6.58676	-12.681	28.5962	-4.24151	-3.92334	-0.972281	0.149231	1.96424	324.388	164.363	-19.4114	0	0	-0.475323	37.988
0	11.0647	0	0	12.3602	0.81541	-26.2884	-0.152941	-0.00423739	0.0214338	-15.7186	-2.82E-15	-1.75717	0	0	0.0401392	-0.342985	-21.3975	3.71387	286.253	367.603	662.389	425.31	425.31	425.31	5.26069	-82.725	15.0822	282.468	372.337	196.909	204.096	204.096	204.096	-82.4022	7.24075	-12.726	29.4252	-4.43209	-3.93693	-0.501369	0.0101754	2.222	274.657	109.781	-15.0069	0	0	-0.408834	39.4812
0	12.1994	0	0	13.7388	0.846395	-27.1572	-0.153854	-0.0117668	0.013796	-15.9983	-3.69E-15	-1.82407	0	0	0.0370914	-0.108635	-21.1631	3.67956	279.501	368.55	657.112	423.412	423.412	423.412	4.84307	-82.4869	15.6141	265.348	372.437	196.01	204.096	204.096	204.096	-82.111	7.89756	-12.7487	30.2299	-4.67602	-3.80997	0.0903708	-0.13918	2.48124	169.491	43.5229	-8.39082	0	0	-0.227745	40.6902
0	13.2232	0	0	15.0012	0.873396	-27.9035	-0.154165	-0.0201612	0.00985007	-16.26	-5.54E-15	-1.95247	0	0	0.0343246	0.18162	-20.7718	3.55333	271.854	369.499	651.89	421.945	421.945	421.945	4.43634	-82.25	16.1241	248.387	372.596	195.161	204.096	204.096	204.096	-81.8242	8.5328	-12.7629	30.9014	-4.95222	-3.59502	0.668602	-0.276976	2.7122	49.0371	-26.0916	-0.511201	0	0	-0.065765	41.6261
0	14.1586	0	0	16.1595	0.894906	-28.4907	-0.153289	-0.0278763	0.00678436	-16.3978	4.65E-15	-2.1574	0	0	0.0315839	0.498592	-20.2213	3.39171	263.575	370.347	646.935	420.975	420.975	420.975	4.07391	-82.0145	16.5981	231.571	372.794	194.378	204.096	204.096	204.096	-81.5439	9.11626	-12.7838	31.3372	-5.23375	-3.34977	1.10427	-0.383913	2.8938	-44.4064	-90.4244	6.99087	0	0	-0.0240145	42.309
0	15.0216	0	0	17.2195	0.909789	-28.8932	-0.151577	-0.0334734	0.00186978	-16.3701	2.67E-15	-2.4249	0	0	0.0287725	0.813766	-19.5141	3.24005	254.879	370.993	642.42	420.544	420.545	420.545	3.78719	-81.782	17.0189	214.892	373.019	193.671	204.096	204.096	204.096	-81.2728	9.61691	-12.8232	31.4513	-5.49236	-3.11747	1.3138	-0.446266	3.00909	-81.0573	-142.585	12.4687	0	0	-0.0862883	42.7569
0	15.8187	0	0	18.1801	0.917839	-29.1097	-0.149867	-0.0365985	-0.00622631	-16.1658	2.14E-16	-2.77288	0	0	0.0257878	1.10338	-18.6518	3.1202	245.874	371.347	638.45	420.671	420.671	420.671	3.59834	-81.5541	17.3696	198.332	373.256	193.047	204.096	204.096	204.096	-81.0139	10.0094	-12.8875	31.1823	-5.70292	-2.91585	1.28963	-0.459162	3.05025	-54.4809	-178.977	15.05	0	0	-0.131094	42.976
0	16.5467	0	0	19.0352	0.919931	-29.1658	-0.148785	-0.0377173	-0.0170517	-15.7516	3.82E-15	-3.20858	0	0	0.0224982	1.34919	-17.6312	3.02995	236.548	371.338	635.065	421.328	421.328	421.328	3.51569	-81.332	17.6371	181.861	373.487	192.507	204.096	204.096	204.096	-80.7684	10.2793	-12.9752	30.499	-5.84744	-2.73924	1.08053	-0.428944	3.01796	21.5849	-199.049	14.7675	0	0	-0.0271362	42.9578
0	17.1935	0	0	19.7748	0.917724	-29.1066	-0.148827	-0.0379646	-0.0288443	-15.1029	-3.63E-15	-3.7276	0	0	0.0188162	1.53826	-16.4453	2.95011	226.793	370.919	632.254	422.445	422.445	422.445	3.5338	-81.1135	17.8129	165.434	373.694	192.055	204.096	204.096	204.096	-80.5345	10.4241	-13.0785	29.4027	-5.9183	-2.56819	0.765117	-0.371882	2.92916	121.222	-205.306	12.6568	0	0	0.271237	42.6839
0	17.7414	0	0	20.3859	0.913067	-28.9815	-0.150216	-0.0381499	-0.039301	-14.1989	-3.47E-15	-4.25254	0	0	0.0147168	1.66231	-15.0891	2.85434	216.458	370.067	629.983	423.915	423.915	423.915	3.63828	-80.8918	17.893	149.003	373.855	191.693	204.096	204.096	204.096	-80.3053	10.4502	-13.185	27.9285	-5.91942	-2.38104	0.433253	-0.304552	2.80951	214.522	-200.473	10.0512	0	0	0.687334	42.1365
0	18.17	0	0	20.8518	0.907396	-28.8287	-0.15298	-0.0386761	-0.0467399	-13.0264	-3.27E-16	-4.67445	0	0	0.0103062	1.71683	-13.5647	2.72004	205.406	368.784	628.229	425.609	425.609	425.609	3.81302	-80.6541	17.875	132.525	373.947	191.425	204.096	204.096	204.096	-80.0682	10.367	-13.282	26.1406	-5.86523	-2.1654	0.162761	-0.236643	2.68622	277.128	-185.932	8.01498	0	0	1.0661	41.3081
0	18.4588	0	0	21.1525	0.901373	-28.666	-0.157281	-0.0391514	-0.0505553	-11.6097	-3.68E-15	-4.85219	0	0	0.00588559	1.70087	-11.8848	2.53729	193.563	367.097	626.997	427.39	427.39	427.39	4.04667	-80.3814	17.7555	115.968	373.952	191.258	204.096	204.096	204.096	-79.8041	10.1813	-13.3592	24.1218	-5.77768	-1.92589	-0.0109615	-0.175275	2.58477	299.303	-162.02	6.79109	0	0	1.27676	40.2089
0	18.5876	0	0	21.2645	0.894878	-28.49	-0.163159	-0.0391012	-0.0510574	-9.98359	4.98E-15	-4.70061	0	0	0.00188015	1.61844	-10.0716	2.31082	180.935	365.056	626.321	429.133	429.133	429.133	4.33542	-80.0477	17.53	99.3148	373.86	191.197	204.096	204.096	204.096	-79.4873	9.8951	-13.4105	21.9609	-5.68246	-1.68168	-0.0866664	-0.121069	2.52023	283.676	-128.813	6.21451	0	0	1.27237	38.8665
0	18.5364	0	0	21.1617	0.887235	-28.282	-0.170477	-0.0379952	-0.0488649	-8.19967	5.15E-15	-4.18559	0	0	-0.00130096	1.47997	-8.15439	2.05633	167.607	362.739	626.257	430.736	430.736	430.736	4.68207	-79.6203	17.1935	82.5601	373.671	191.253	204.096	204.096	204.096	-79.0852	9.50742	-13.4346	19.7405	-5.6052	-1.45834	-0.0809571	-0.0704507	2.49642	239.046	-86.4415	5.84185	0	0	1.08416	37.3227
0	18.2838	0	0	20.8161	0.877519	-28.0166	-0.178716	-0.0354811	-0.0446698	-6.31796	-1.72E-15	-3.32741	0	0	-0.003386	1.3028	-6.1648	1.79436	153.722	360.244	626.867	432.127	432.127	432.127	5.09247	-79.0598	16.7434	65.7078	373.394	191.432	204.096	204.096	204.096	-78.5586	9.01733	-13.434	17.5272	-5.56927	-1.27862	-0.0166197	-0.0190619	2.50825	175.709	-36.6251	5.39723	0	0	0.784855	35.6273
0	17.8075	0	0	20.2004	0.864851	-27.6684	-0.186932	-0.0312342	-0.0390967	-4.40224	-4.49E-16	-2.16486	0	0	-0.00429362	1.10974	-4.13383	1.54439	139.459	357.689	628.206	433.268	433.268	433.268	5.57153	-78.3225	16.1813	48.7696	373.046	191.743	204.096	204.096	204.096	-77.8637	8.42816	-13.4147	15.3678	-5.59488	-1.1557	0.0908254	0.0358005	2.54457	100.849	17.3675	4.77588	0	0	0.442509	33.8318
0	17.0849	0	0	19.2913	0.8486	-27.2186	-0.193776	-0.0251775	-0.0328601	-2.50579	-3.51E-15	-0.766163	0	0	-0.00407353	0.926258	-2.08973	1.32146	125.02	355.194	630.309	434.151	434.151	434.151	6.11983	-77.364	15.516	31.7623	372.654	192.19	204.096	204.096	204.096	-76.9553	7.75032	-13.3848	13.2887	-5.69863	-1.09177	0.231768	0.0954106	2.59114	18.8094	71.302	4.0124	0	0	0.104092	31.9858
0	16.0958	0	0	18.0723	0.828486	-26.6567	-0.197886	-0.0174983	-0.0269156	-0.685091	3.06E-15	0.769107	0	0	-0.00283919	0.776987	-0.0571756	1.1355	110.616	352.877	633.187	434.797	434.797	434.797	6.73162	-76.1423	14.7637	14.7051	372.247	192.77	204.096	204.096	204.096	-75.7904	7.00274	-13.3544	11.2989	-5.89265	-1.08131	0.398506	0.16023	2.63242	-67.5165	120.911	3.17699	0	0	-0.205762	30.1342
0	14.8243	0	0	16.5363	0.804604	-25.9823	-0.198348	-0.00857435	-0.0222954	0.97885	2.21E-15	2.31676	0	0	-0.0007762	0.682362	1.94292	0.991963	96.4592	350.839	636.827	435.246	435.246	435.246	7.39409	-74.6226	13.9474	-2.38402	371.857	193.471	204.096	204.096	204.096	-74.3321	6.21244	-13.3338	9.39423	-6.1827	-1.11682	0.581204	0.230122	2.65413	-155.356	162.987	2.26284	0	0	-0.479353	28.3163
0	13.2614	0	0	14.6867	0.77742	-25.2051	-0.19503	0.000885752	-0.0199406	2.36482	-5.39E-15	3.7156	0	0	0.00180118	0.656177	3.89308	0.892995	82.7579	349.155	641.182	435.559	435.559	435.559	8.08788	-72.7793	13.0946	-19.4926	371.515	194.273	204.096	204.096	204.096	-72.5524	5.41279	-13.3317	7.56204	-6.56575	-1.19332	0.768239	0.303372	2.64492	-242.303	195.573	1.21304	0	0	-0.722303	26.5661
0	11.4066	0	0	12.5371	0.747745	-24.3453	-0.188829	0.00999676	-0.0202874	3.29708	-4.90E-15	4.79283	0	0	0.00424038	0.704585	5.77827	0.83832	69.7063	347.876	646.175	435.811	435.811	435.811	8.78861	-70.5986	12.2347	-36.617	371.248	195.149	204.096	204.096	204.096	-70.4342	4.64048	-13.3536	5.78642	-7.02869	-1.30974	0.948464	0.374926	2.59573	-327.341	217.651	-0.0590313	0	0	-0.949488	24.9136
0	9.26966	0	0	10.1112	0.716655	-23.4318	-0.181353	0.0181538	-0.0231026	3.58598	3.27E-15	5.42826	0	0	0.00540858	0.826458	7.58406	0.826108	57.4843	347.021	651.7	436.086	436.086	436.086	9.46923	-68.0795	11.3947	-53.7621	371.074	196.074	204.096	204.096	204.096	-67.9731	3.93113	-13.3994	4.0538	-7.54899	-1.46768	1.1183	0.437688	2.50442	-412.53	229.069	-1.62849	0	0	-1.18196	23.3869
0	6.87247	0	0	7.44173	0.685341	-22.4987	-0.174347	0.0250669	-0.0273086	3.09097	-9.80E-16	5.56898	0	0	0.00390399	1.01471	9.2941	0.854435	46.2602	346.589	657.619	436.471	436.472	436.472	10.1035	-65.2338	10.5948	-70.9362	371.005	197.032	204.096	204.096	204.096	-65.1771	3.31394	-13.4627	2.35815	-8.09732	-1.66944	1.28134	0.484168	2.37007	-502.489	230.142	-3.50121	0	0	-1.43756	22.0164
0	4.24883	0	0	4.56976	0.654912	-21.5798	-0.169333	0.0310118	-0.0315755	1.75205	3.59E-15	5.25902	0	0	-0.00164461	1.25797	10.8877	0.923014	36.1988	346.55	663.768	437.045	437.045	437.045	10.6691	-62.0852	9.84542	-88.1422	371.045	198.024	204.096	204.096	204.096	-62.0671	2.80652	-13.5308	0.705172	-8.64071	-1.9164	1.44389	0.510244	2.19778	-601.448	222.314	-5.662	0	0	-1.71533	20.838
0	1.4433	0	0	1.54294	0.626198	-20.7018	-0.167605	0.0359936	-0.0348693	-0.427839	-4.90E-15	4.54881	0	0	-0.0121106	1.54226	12.3385	1.03424	27.4676	346.86	669.955	437.871	437.871	437.871	11.1498	-58.6662	9.14499	-105.368	371.196	199.07	204.096	204.096	204.096	-58.6744	2.41181	-13.5865	-0.885713	-9.14563	-2.20759	1.60806	0.512236	1.99286	-710.143	206.418	-7.94214	0	0	-1.98696	19.895
0	-1.49188	0	0	-1.58642	0.599593	-19.8791	-0.170376	0.0399038	-0.0375669	-3.42621	2.45E-15	3.50612	0	0	-0.0278204	1.85239	13.6146	1.1926	20.2365	347.458	675.97	438.99	438.99	438.99	11.5342	-55.016	8.48066	-122.577	371.461	200.205	204.096	204.096	204.096	-55.0382	2.11806	-13.6087	-2.38212	-9.58136	-2.53837	1.76408	0.489782	1.7673	-821.957	183.684	-10.1594	0	0	-2.18976	19.2379
0	-4.50055	0	0	-4.7637	0.575044	-19.1124	-0.178524	0.0423592	-0.0408684	-7.21003	-4.74E-15	2.20048	0	0	-0.048406	2.17292	14.6822	1.40202	14.666	348.272	681.592	440.419	440.419	440.419	11.8126	-51.1775	7.83078	-139.704	371.841	201.48	204.096	204.096	204.096	-51.2033	1.90168	-13.5732	-3.74292	-9.92279	-2.89874	1.89325	0.444643	1.53327	-925.14	155.346	-12.0659	0	0	-2.25057	18.9191
0	-7.52689	0	0	-7.93459	0.552182	-18.3918	-0.192584	0.0429465	-0.0462937	-11.7661	8.98E-16	0.734763	0	0	-0.0730582	2.48897	15.5096	1.66165	10.8874	349.228	686.608	442.145	442.145	442.145	11.974	-47.1957	7.16882	-156.657	372.331	202.959	204.096	204.096	204.096	-47.2184	1.7312	-13.4536	-4.92463	-10.1527	-3.27138	1.97299	0.382069	1.30418	-1005.88	123.997	-13.451	0	0	-2.11625	18.9858
0	-10.5187	0	0	-11.048	0.530529	-17.7038	-0.212511	0.0411369	-0.0549143	-17.0999	4.25E-15	-0.757634	0	0	-0.100662	2.7872	16.0734	1.96146	8.97908	350.259	690.826	444.135	444.135	444.135	12.0052	-43.1173	6.46772	-173.313	372.919	204.721	204.096	204.096	204.096	-43.1341	1.57116	-13.2239	-5.88878	-10.2644	-3.63056	1.98754	0.311334	1.09367	-1053.45	92.9918	-13.987	0	0	-1.78463	19.4711
0	-13.4292	0	0	-14.058	0.509731	-17.0379	-0.238205	0.0367616	-0.0672183	-23.2937	-1.96E-15	-2.07468	0	0	-0.130349	3.05703	16.3625	2.2795	8.94903	351.315	694.103	446.336	446.336	446.336	11.8916	-38.9902	5.70384	-189.523	373.579	206.852	204.096	204.096	204.096	-39.0031	1.38552	-12.8613	-6.60886	-10.2624	-3.9422	1.9322	0.243352	0.912947	-1063.12	66.2627	-13.2966	0	0	-1.30936	20.3864
0	-16.2166	0	0	-16.924	0.489709	-16.3923	-0.269654	0.030222	-0.0819082	-30.4933	-7.84E-15	-2.94923	0	0	-0.161286	3.29178	16.3809	2.58208	10.7274	352.372	696.348	448.682	448.682	448.682	11.6206	-34.8647	4.85975	-205.11	374.276	209.448	204.096	204.096	204.096	-34.8798	1.14023	-12.3498	-7.07457	-10.1618	-4.16591	1.8231	0.187808	0.76907	-1040.91	46.9159	-10.9184	0	0	-0.782284	21.7185
0	-18.8394	0	0	-19.6062	0.470679	-15.7747	-0.306896	0.022441	-0.0961579	-38.8427	-2.61E-15	-3.09004	0	0	-0.19176	3.48982	16.1464	2.82862	14.1758	353.434	697.531	451.101	451.101	451.101	11.184	-30.7971	3.92682	-219.861	374.968	212.603	204.096	204.096	204.096	-30.8233	0.806456	-11.6831	-7.29307	-9.9858	-4.26023	1.69056	0.151341	0.66221	-1001.28	36.44	-6.5085	0	0	-0.289702	23.4323
0	-21.2502	0	0	-22.0602	0.453073	-15.2	-0.349195	0.0145241	-0.106327	-48.3128	-1.31E-15	-2.2543	0	0	-0.217594	3.6554	15.6872	2.98003	19.1107	354.53	697.671	453.519	453.52	453.52	10.5821	-26.8535	2.9086	-233.518	375.611	216.398	204.096	204.096	204.096	-26.9003	0.365178	-10.8679	-7.28655	-9.7622	-4.19029	1.57129	0.132689	0.586339	-962.616	32.9374	0.0850605	0	0	0.120897	25.4771
0	-23.391	0	0	-24.2308	0.437434	-14.6869	-0.394047	0.00805393	-0.109309	-58.5141	-1.05E-14	-0.245932	0	0	-0.231309	3.79839	15.0365	3.0086	25.3328	355.71	696.825	455.863	455.863	455.863	9.82665	-23.1127	1.8239	-245.778	376.17	220.877	204.096	204.096	204.096	-23.1872	-0.187348	-9.9249	-7.08799	-9.51947	-3.9365	1.49166	0.125281	0.53337	-939.22	32.5739	8.65649	0	0	0.446333	27.7955
0	-25.1933	0	0	-26.0528	0.424383	-14.2568	-0.437478	0.00563058	-0.103246	-68.6832	7.84E-15	3.117	0	0	-0.223528	3.93278	14.2278	2.90591	32.6566	357.03	695.07	458.059	458.059	458.059	8.94431	-19.6632	0.707889	-256.308	376.622	226.03	204.096	204.096	204.096	-19.7682	-0.835522	-8.88933	-6.73536	-9.28317	-3.50136	1.46146	0.119297	0.493941	-937.844	31.7645	18.4995	0	0	0.707934	30.3305
0	-26.5839	0	0	-27.4568	0.414688	-13.9362	-0.474805	0.00978717	-0.0881473	-77.7805	-5.23E-15	7.86682	0	0	-0.186047	4.07404	13.2902	2.68618	40.9306	358.536	692.495	460.039	460.039	460.039	7.98021	-16.5962	-0.389897	-264.771	376.973	231.778	204.096	204.096	204.096	-16.7284	-1.54358	-7.81166	-6.26565	-9.07329	-2.91205	1.47371	0.105321	0.462928	-957.163	28.1776	28.5222	0	0	0.931565	33.0312
0	-27.4958	0	0	-28.3805	0.409348	-13.7592	-0.501906	0.021737	-0.0657051	-84.7271	9.15E-15	13.7448	0	0	-0.115991	4.23588	12.2459	2.38441	50.0482	360.251	689.192	461.739	461.739	461.739	7.00006	-13.9935	-1.41101	-270.867	377.265	237.983	204.096	204.096	204.096	-14.1449	-2.25914	-6.7571	-5.70905	-8.90243	-2.21815	1.50752	0.0774572	0.43755	-989.734	21.4969	37.3714	0	0	1.13904	35.8551
0	-27.8798	0	0	-28.7801	0.409579	-13.7669	-0.515848	0.0402194	-0.0397661	-88.6533	6.53E-15	20.1023	0	0	-0.0188993	4.4277	11.1085	2.04925	59.9464	362.169	685.252	463.1	463.1	463.1	6.08681	-11.9164	-2.29612	-274.365	377.584	244.463	204.096	204.096	204.096	-12.0773	-2.92093	-5.80226	-5.0834	-8.77604	-1.48444	1.52999	0.0321359	0.42279	-1022.15	11.8785	43.8388	0	0	1.34609	38.7703
0	-27.7149	0	0	-28.6407	0.416699	-14.0027	-0.515096	0.0613558	-0.0144191	-89.1236	1.31E-14	25.9515	0	0	0.0911501	4.65298	9.88261	1.73167	70.5936	364.247	680.771	464.062	464.062	464.062	5.3308	-10.397	-2.99507	-275.126	378.052	251.02	204.096	204.096	204.096	-10.5593	-3.47034	-5.02722	-4.38971	-8.69415	-0.77932	1.50689	-0.0280362	0.426607	-1040.21	0.485538	47.0953	0	0	1.56578	41.7542
0	-27.0159	0	0	-27.9817	0.43186	-14.5034	-0.500115	0.0799872	0.00641806	-86.3389	-7.51E-15	30.2114	0	0	0.195502	4.90913	8.56558	1.47224	81.9699	366.419	675.854	464.562	464.562	464.562	4.8141	-9.43349	-3.47531	-273.111	378.8	257.472	204.096	204.096	204.096	-9.59389	-3.86333	-4.50323	-3.60986	-8.6538	-0.161396	1.40869	-0.098873	0.463322	-1030.73	-11.9269	46.9328	0	0	1.80338	44.791
0	-25.8316	0	0	-26.8538	0.45582	-15.2899	-0.475114	0.0920356	0.0211841	-81.2969	-1.05E-14	32.0761	0	0	0.278156	5.18852	7.14942	1.28963	94.0444	368.594	670.626	464.531	464.531	464.531	4.59452	-8.99337	-3.72708	-268.382	379.949	263.674	204.096	204.096	204.096	-9.15386	-4.07953	-4.27987	-2.70702	-8.65214	0.333122	1.22507	-0.171707	0.545828	-989.018	-23.5869	43.6812	0	0	2.05596	47.8675
0	-24.235	0	0	-25.3286	0.488816	-16.3634	-0.446213	0.095458	0.0302821	-75.4055	-4.57E-15	31.2143	0	0	0.331369	5.48075	5.62402	1.1733	106.757	370.675	665.241	463.892	463.892	463.892	4.69538	-9.02621	-3.76219	-261.068	381.575	269.526	204.096	204.096	204.096	-9.19215	-4.12407	-4.37618	-1.62929	-8.68889	0.699306	0.967762	-0.235605	0.685444	-918.763	-32.3609	38.2212	0	0	2.30803	50.9684
0	-22.3082	0	0	-23.482	0.530556	-17.7046	-0.418279	0.0897375	0.0360222	-69.8657	-1.05E-14	27.7527	0	0	0.355512	5.77545	3.97995	1.08246	120.008	372.571	659.879	462.568	462.569	462.569	5.10361	-9.48024	-3.60673	-251.328	383.701	274.97	204.096	204.096	204.096	-9.65749	-4.02128	-4.77839	-0.315837	-8.76787	0.966709	0.668809	-0.277633	0.885695	-830.316	-35.9739	31.8392	0	0	2.53725	54.0732
0	-20.1292	0	0	-21.3814	0.58022	-19.2746	-0.392769	0.0757757	0.0407729	-65.2062	5.88E-15	22.2271	0	0	0.355335	6.06564	2.21047	0.952079	133.663	374.203	654.744	460.503	460.503	460.503	5.77405	-10.3153	-3.29027	-239.319	386.289	279.974	204.096	204.096	204.096	-10.5077	-3.80289	-5.44315	1.29503	-8.89716	1.19596	0.372681	-0.285332	1.14266	-735.895	-32.7738	25.8322	0	0	2.7239	57.1554
0	-17.7664	0	0	-19.0796	0.63645	-21.0165	-0.368206	0.0561194	0.046535	-61.2457	4.57E-15	15.5167	0	0	0.33696	6.35062	0.312923	0.70557	147.56	375.522	650.046	457.683	457.683	457.683	6.63847	-11.5075	-2.83592	-225.182	389.25	284.518	204.096	204.096	204.096	-11.7153	-3.49627	-6.30572	3.25651	-9.0878	1.4688	0.128676	-0.248049	1.44227	-647.741	-22.0359	21.0902	0	0	2.86739	60.1836
0	-15.2763	0	0	-16.6142	0.697338	-22.8577	-0.341795	0.0337608	0.0538073	-57.3473	-4.57E-15	8.6037	0	0	0.306227	6.63732	-1.71086	0.27259	161.537	376.516	645.984	454.166	454.166	454.166	7.61769	-13.047	-2.25416	-209.045	392.462	288.579	204.096	204.096	204.096	-13.2665	-3.11648	-7.29231	5.60371	-9.3498	1.87225	-0.0141799	-0.163098	1.76518	-576.238	-5.84203	18.315	0	0	2.99222	63.1236
0	-12.7062	0	0	-14.0122	0.760411	-24.7138	-0.310742	0.011252	0.0617528	-52.7482	3.92E-15	2.36789	0	0	0.267877	6.93903	-3.85431	-0.390535	175.452	377.21	642.728	450.106	450.106	450.106	8.63359	-14.9304	-1.5427	-191.042	395.796	292.127	204.096	204.096	204.096	-15.1537	-2.66475	-8.33262	8.34386	-9.68643	2.47797	-0.015204	-0.0348961	2.08564	-528.532	11.8755	18.0573	0	0	3.13836	65.941
0	-10.0981	0	0	-11.2976	0.822638	-26.4923	-0.272994	-0.00951535	0.068529	-46.839	0	-2.54258	0	0	0.225056	7.2708	-6.10593	-1.28217	189.214	377.658	640.399	445.757	445.757	445.757	9.61809	-17.1515	-0.692869	-171.325	399.131	295.129	204.096	204.096	204.096	-17.3668	-2.13378	-9.36915	11.4471	-10.0877	3.32012	0.142076	0.12403	2.37989	-504.96	26.469	20.6141	0	0	3.31882	68.6029
0	-7.49473	0	0	-8.50319	0.880576	-28.1002	-0.228344	-0.0272244	0.071942	-39.4176	-3.92E-15	-5.79107	0	0	0.179636	7.64204	-8.44877	-2.34496	202.794	377.933	639.068	441.448	441.448	441.448	10.519	-19.6908	0.298275	-150.078	402.371	297.55	204.096	204.096	204.096	-19.8838	-1.51895	-10.3618	14.8406	-10.5256	4.37787	0.442224	0.295171	2.63069	-498.719	34.4834	25.7711	0	0	3.48839	71.0774
0	-4.94511	0	0	-5.68146	0.930766	-29.4553	-0.17904	-0.0408229	0.0705993	-30.807	2.61E-15	-7.35339	0	0	0.133354	8.04859	-10.8597	-3.46904	216.226	378.099	638.774	437.535	437.535	437.535	11.3033	-22.5088	1.41466	-127.525	405.449	299.362	204.096	204.096	204.096	-22.6648	-0.83135	-11.2879	18.4079	-10.9542	5.56889	0.833059	0.458248	2.82595	-497.871	35.3038	32.6278	0	0	3.55145	73.3323
0	-2.50668	0	0	-2.90955	0.97037	-30.4997	-0.12957	-0.0493565	0.0638989	-21.8096	1.31E-15	-7.44916	0	0	0.089176	8.46757	-13.3096	-4.51064	229.576	378.199	639.537	434.33	434.33	434.33	11.9587	-25.5445	2.6139	-103.918	408.324	300.541	204.096	204.096	204.096	-25.6523	-0.1056	-12.139	21.9982	-11.3163	6.75837	1.23994	0.594067	2.96171	-489.746	31.5808	39.567	0	0	3.4172	75.3323
0	-0.242734	0	0	-0.283821	0.997908	-31.2129	-0.0859054	-0.0523352	0.0527462	-13.5405	-2.61E-15	-6.45441	0	0	0.051603	8.85831	-15.7648	-5.32009	242.911	378.243	641.375	432.034	432.034	432.034	12.4937	-28.7215	3.83158	-79.5179	410.98	301.074	204.096	204.096	204.096	-28.7768	0.602974	-12.9171	25.4464	-11.5567	7.7816	1.58208	0.684562	3.03196	-464.975	27.7864	44.8055	0	0	3.05585	77.0378
0	1.78595	0	0	2.0974	1.01372	-31.6177	-0.0542099	-0.0499877	0.0387253	-7.1625	-1.96E-15	-4.77977	0	0	0.0250933	9.17056	-18.1903	-5.77096	256.254	378.216	644.314	430.696	430.696	430.696	12.9342	-31.9604	4.99793	-54.5709	413.425	300.959	204.096	204.096	204.096	-31.9675	1.23274	-13.6316	28.601	-11.6386	8.47559	1.79277	0.714001	3.03103	-418.851	28.3044	46.925	0	0	2.50978	78.408
0	3.53375	0	0	4.15777	1.01991	-31.7751	-0.0388983	-0.0429975	0.0240835	-3.53037	1.31E-15	-2.75079	0	0	0.0113254	9.3579	-20.5536	-5.78218	269.561	378.096	648.368	430.213	430.213	430.213	13.3163	-35.1948	6.05992	-29.2763	415.679	300.213	204.096	204.096	204.096	-35.1659	1.73553	-14.2971	31.3538	-11.5579	8.71292	1.83365	0.675227	2.95567	-351.212	36.1745	45.1922	0	0	1.86802	79.4071
0	4.98153	0	0	5.86225	1.01967	-31.7692	-0.0400709	-0.0338771	0.011144	-2.7967	-1.31E-15	-0.747945	0	0	0.00770822	9.39152	-22.8266	-5.32991	282.719	377.877	653.523	430.367	430.367	430.367	13.6767	-38.3852	6.99763	-3.76575	417.781	298.878	204.096	204.096	204.096	-38.3376	2.09104	-14.9328	33.6599	-11.3483	8.43	1.69889	0.577651	2.81225	-264.427	51.511	40.4733	0	0	1.22488	80.0124
0	6.14018	0	0	7.22099	1.01636	-31.685	-0.0539081	-0.0249494	0.00183475	-4.40613	-5.92E-16	0.94906	0	0	0.00943916	9.2686	-24.9864	-4.44959	295.545	377.573	659.714	430.884	430.884	430.884	14.0445	-41.5236	7.82554	21.9025	419.769	297.027	204.096	204.096	204.096	-41.4756	2.30833	-15.5591	35.541	-11.0714	7.64259	1.41009	0.448395	2.61587	-161.508	72.406	34.0306	0	0	0.652734	80.2172
0	7.04444	0	0	8.27769	1.01257	-31.5884	-0.0745338	-0.0176975	-0.00298424	-7.35015	1.31E-15	2.17469	0	0	0.0122189	9.01322	-27.013	-3.23057	307.813	377.226	666.804	431.5	431.5	431.5	14.4354	-44.6268	8.58044	47.7302	421.683	294.754	204.096	204.096	204.096	-44.5955	2.41558	-16.1938	37.0689	-10.7977	6.44445	1.0092	0.322814	2.38903	-46.1625	94.9017	27.068	0	0	0.191218	80.0276
0	7.74039	0	0	9.09024	1.00975	-31.5165	-0.0962735	-0.0124056	-0.0035781	-10.5476	-1.55E-15	2.88644	0	0	0.0136831	8.67045	-28.8878	-1.80424	319.273	376.888	674.589	432.005	432.005	432.005	14.8527	-47.7241	9.30435	73.7556	423.554	292.163	204.096	204.096	204.096	-47.7244	2.44587	-16.848	38.3398	-10.587	4.98901	0.552609	0.229321	2.15392	75.8	113.737	20.2235	0	0	-0.154768	79.4553
0	8.27172	0	0	9.71188	1.00827	-31.4786	-0.115485	-0.00864747	-0.00114359	-13.1956	3.27E-15	3.11377	0	0	0.0132258	8.29661	-30.5911	-0.325939	329.671	376.602	682.802	432.261	432.261	432.261	15.2906	-50.8439	10.0306	100.028	425.405	289.35	204.096	204.096	204.096	-50.8888	2.42565	-17.5252	39.4473	-10.4763	3.45955	0.109902	0.1855	1.93096	194.039	124.998	13.5125	0	0	-0.403482	78.5097
0	8.66987	0	0	10.1792	1.00775	-31.4652	-0.130965	-0.0061516	0.00269369	-14.908	1.45E-15	2.87265	0	0	0.0111058	7.94767	-32.1016	1.0491	338.78	376.393	691.145	432.203	432.203	432.203	15.7384	-54.0043	10.7768	126.589	427.253	286.401	204.096	204.096	204.096	-54.1062	2.3693	-18.2206	40.4625	-10.476	2.03321	-0.255494	0.192049	1.73469	296.847	126.254	6.91412	0	0	-0.578107	77.1937
0	8.9498	0	0	10.5079	1.00742	-31.4567	-0.14347	-0.00484571	0.00625839	-15.6773	2.37E-15	2.16297	0	0	0.00781592	7.66881	-33.3971	2.18886	346.426	376.258	699.316	431.827	431.827	431.827	16.1841	-57.2091	11.5434	153.464	429.109	283.382	204.096	204.096	204.096	-57.3811	2.27948	-18.9223	41.4232	-10.5723	0.849014	-0.499939	0.238923	1.57427	374.643	117.961	0.418347	0	0	-0.68592	75.5033
0	9.11129	0	0	10.6952	1.00641	-31.431	-0.154526	-0.00501311	0.00791031	-15.6986	1.55E-15	0.956979	0	0	0.00386141	7.48687	-34.4553	3.00151	352.495	376.176	707.04	431.168	431.168	431.168	16.6146	-60.4486	12.3172	180.66	430.974	280.348	204.096	204.096	204.096	-60.7049	2.15087	-19.6116	42.3318	-10.7349	-0.0123318	-0.60573	0.305552	1.45509	422.589	101.54	-5.44643	0	0	-0.715361	73.4287
0	9.14264	0	0	10.7245	1.00386	-31.3657	-0.165627	-0.0068536	0.00635023	-15.2174	3.76E-15	-0.747738	0	0	-0.000222424	7.40746	-35.256	3.44287	356.945	376.109	714.097	430.282	430.282	430.282	17.016	-63.7028	13.075	208.169	432.839	277.352	204.096	204.096	204.096	-64.0584	1.97496	-20.2644	43.1606	-10.924	-0.532953	-0.58098	0.369199	1.37677	441.1	79.4231	-9.97696	0	0	-0.654552	70.9571
0	9.02516	0	0	10.5717	0.998844	-31.237	-0.177843	-0.0105065	8.54E-05	-14.4394	9.80E-16	-2.91923	0	0	-0.00380853	7.41671	-35.7832	3.51481	359.8	376.021	720.33	429.237	429.237	429.237	17.3734	-66.9438	13.7872	235.965	434.675	274.444	204.096	204.096	204.096	-67.4138	1.74369	-20.852	43.8605	-11.098	-0.747805	-0.458739	0.406866	1.33606	436.626	53.1419	-12.212	0	0	-0.511444	68.0758
0	8.73733	0	0	10.2096	0.990315	-31.0173	-0.191578	-0.015631	-0.0121213	-13.489	6.53E-15	-5.4387	0	0	-0.00613261	7.48683	-36.0268	3.2563	361.136	375.874	725.646	428.102	428.102	428.102	17.671	-70.1384	14.42	264.006	436.437	271.685	204.096	204.096	204.096	-70.7357	1.4521	-21.3425	44.3729	-11.2182	-0.724739	-0.280127	0.406802	1.3296	417.457	24.8612	-11.6626	0	0	-0.311276	64.7768
0	8.25777	0	0	9.61278	0.976992	-30.6722	-0.206815	-0.0212958	-0.0318424	-12.4485	-1.31E-15	-8.078	0	0	-0.00635238	7.5833	-35.9855	2.73183	361.07	375.64	730.003	426.956	426.956	426.956	17.8925	-73.2491	14.938	292.227	438.06	269.14	204.096	204.096	204.096	-73.9821	1.09988	-21.7029	44.6434	-11.254	-0.544637	-0.0856173	0.369583	1.35146	392.672	-2.99248	-8.48441	0	0	-0.0855341	61.0633
0	7.56823	0	0	8.76184	0.95739	-30.1598	-0.223023	-0.0257794	-0.0604714	-11.3745	-5.23E-15	-10.4743	0	0	-0.0038506	7.67172	-35.668	2.02006	359.753	375.3	733.406	425.888	425.888	425.888	18.0218	-76.2353	15.3069	320.53	439.46	266.882	204.096	204.096	204.096	-77.1054	0.693049	-21.9017	44.6315	-11.1849	-0.285992	0.0930114	0.304743	1.39707	370.116	-27.8982	-3.69297	0	0	0.142498	56.9566
0	6.65592	0	0	7.64788	0.929961	-29.4338	-0.239548	-0.0272893	-0.0996611	-10.3596	3.27E-16	-12.2106	0	0	0.00119442	7.72319	-35.0937	1.20499	357.361	374.852	735.888	424.999	424.999	424.999	18.0434	-79.0547	15.4987	348.769	440.543	264.982	204.096	204.096	204.096	-80.0539	0.245718	-21.9132	44.3182	-11.0027	-0.0153225	0.233054	0.226418	1.46221	357.2	-48.165	1.32379	0	0	0.364979	52.503
0	5.51667	0	0	6.27716	0.89334	-28.4482	-0.255253	-0.0241306	-0.150293	-9.49319	-3.27E-15	-12.855	0	0	0.00720454	7.71769	-34.2923	0.36909	354.085	374.308	737.508	424.4	424.4	424.4	17.9429	-81.6663	15.4979	376.745	441.21	263.509	204.096	204.096	204.096	-82.7754	-0.218501	-21.7211	43.7078	-10.7112	0.216315	0.32661	0.146298	1.54245	358.439	-63.5577	5.12645	0	0	0.587988	47.7764
0	4.15823	0	0	4.67483	0.846654	-27.1644	-0.268685	-0.015032	-0.212853	-8.84165	-1.96E-15	-12.0442	0	0	0.0109683	7.645	-33.3024	-0.410132	350.132	373.695	738.346	424.191	424.191	424.191	17.7057	-84.0341	15.3058	404.194	441.368	262.517	204.096	204.096	204.096	-85.2226	-0.666311	-21.3215	42.8264	-10.3265	0.371663	0.364641	0.0717387	1.63747	379.758	-75.0023	6.53972	0	0	0.830141	42.8773
0	2.60343	0	0	2.88611	0.789835	-25.5613	-0.277542	0.000334754	-0.286342	-8.33322	-4.25E-15	-9.60125	0	0	0.00866566	7.50435	-32.1692	-1.06404	345.712	373.053	738.503	424.451	424.451	424.451	17.3183	-86.1308	14.9445	430.78	440.942	262.035	204.096	204.096	204.096	-87.3584	-1.05684	-20.7253	41.7164	-9.87521	0.425485	0.338311	0.00370115	1.74166	426.804	-84.7169	5.08298	0	0	1.11665	37.9248
0	0.892048	0	0	0.973786	0.723833	-23.6438	-0.278604	0.0211025	-0.368125	-7.68352	1.77E-15	-5.62451	0	0	-0.00201993	7.30286	-30.9412	-1.53674	341.026	372.418	738.097	425.22	425.22	425.22	16.7706	-87.9403	14.4552	456.107	439.881	262.064	204.096	204.096	204.096	-89.161	-1.34669	-19.9587	40.4309	-9.39167	0.362692	0.245385	-0.0573256	1.84754	502.799	-94.7273	1.03282	0	0	1.46431	33.0462
0	-0.920893	0	0	-0.989445	0.650634	-21.4496	-0.268103	0.0447627	-0.453615	-6.40327	6.77E-15	-0.566885	0	0	-0.0195368	7.05272	-29.6669	-1.78834	336.256	371.823	737.257	426.491	426.491	426.491	16.0602	-89.4578	13.8931	479.726	438.169	262.556	204.096	204.096	204.096	-90.625	-1.49735	-19.0613	39.027	-8.91381	0.175978	0.085919	-0.112103	1.93611	608.224	-106.936	-4.77613	0	0	1.87185	28.3647
0	-2.77065	0	0	-2.93129	0.573031	-19.0491	-0.242875	0.0683372	-0.536636	-3.94705	5.57E-15	4.90208	0	0	-0.038446	6.7683	-28.3906	-1.7983	331.551	371.283	736.117	428.213	428.213	428.213	15.1974	-90.6852	13.3184	501.169	435.827	263.404	204.096	204.096	204.096	-91.7581	-1.48263	-18.0822	37.5602	-8.4781	-0.135065	-0.125205	-0.157778	1.98873	736.92	-121.325	-11.4874	0	0	2.30431	23.9903
0	-4.59119	0	0	-4.78977	0.494211	-16.5378	-0.201554	0.0886743	-0.610566	0.0684239	3.19E-15	9.99148	0	0	-0.0514067	6.46336	-27.1494	-1.56685	327.023	370.799	734.798	430.292	430.292	430.292	14.2077	-91.6267	12.7868	519.987	432.907	264.432	204.096	204.096	204.096	-92.5747	-1.29354	-17.075	36.0802	-8.1145	-0.564655	-0.367398	-0.191159	1.98711	878.681	-136.743	-18.5145	0	0	2.70627	20.0141
0	-6.32491	0	0	-6.52002	0.417327	-14.0235	-0.145828	0.103456	-0.669679	5.60474	-3.76E-15	13.9904	0	0	-0.0529939	6.1493	-25.9716	-1.11554	322.745	370.353	733.408	432.61	432.61	432.61	13.1299	-92.283	12.3409	535.783	429.485	265.391	204.096	204.096	204.096	-93.0886	-0.939149	-16.0906	34.6279	-7.843	-1.09996	-0.615499	-0.210652	1.92515	1020.02	-151.265	-25.6482	0	0	3.01726	16.507
0	-7.92966	0	0	-8.09644	0.345154	-11.6119	-0.0806549	0.111388	-0.709798	12.0731	1.96E-15	16.3914	0	0	-0.0422998	5.8348	-24.8757	-0.48623	318.757	369.916	732.026	435.037	435.037	435.037	12.0097	-92.6494	12.0043	548.25	425.641	265.974	204.096	204.096	204.096	-93.3073	-0.443931	-15.1698	33.2342	-7.67194	-1.71911	-0.845703	-0.215081	1.80552	1146.57	-162.396	-32.8928	0	0	3.19191	13.5195
0	-9.38151	0	0	-9.51021	0.279878	-9.39388	-0.0142123	0.112409	-0.729417	18.3144	-2.45E-15	16.9995	0	0	-0.0235991	5.52616	-23.871	0.261537	315.066	369.45	730.703	437.444	437.444	437.444	10.8923	-92.7167	11.7788	557.193	421.445	265.846	204.096	204.096	204.096	-93.2313	0.156887	-14.3367	31.9195	-7.59798	-2.38951	-1.04007	-0.207367	1.6384	1245.99	-168.531	-40.1601	0	0	3.21609	11.0825
0	-10.6705	0	0	-10.7621	0.223042	-7.439	0.0427792	0.107294	-0.728646	22.7509	2.29E-15	15.9484	0	0	-0.00452732	5.2283	-22.9595	1.05554	311.661	368.918	729.454	439.72	439.72	439.72	9.81537	-92.4775	11.6448	562.524	416.945	264.693	204.096	204.096	204.096	-92.8599	0.821695	-13.5953	30.694	-7.60851	-3.06811	-1.18232	-0.187641	1.44166	1306.78	-167.901	-46.9921	0	0	3.10178	9.20729
0	-11.7904	0	0	-11.8518	0.175593	-5.79336	0.079463	0.0978314	-0.709545	23.8071	1.63E-16	13.7299	0	0	0.00718662	4.94512	-22.1365	1.81854	308.516	368.288	728.255	441.782	441.782	441.782	8.8051	-91.9372	11.5642	564.263	412.161	262.275	204.096	204.096	204.096	-92.202	1.50537	-12.9305	29.5579	-7.68384	-3.70527	-1.26883	-0.15957	1.23346	1323.38	-160.121	-52.5415	0	0	2.88968	7.88583
0	-12.7258	0	0	-12.7656	0.138054	-4.48446	0.0873576	0.0866819	-0.674335	20.3787	3.88E-15	11.1352	0	0	0.00754289	4.67987	-21.3936	2.47614	305.599	367.539	727.047	443.581	443.581	443.581	7.87742	-91.1256	11.4868	562.517	407.097	258.493	204.096	204.096	204.096	-91.2896	2.16014	-12.3136	28.5036	-7.80022	-4.2492	-1.2946	-0.12526	1.03398	1291.4	-144.618	-55.6613	0	0	2.62098	7.09215
0	-13.4425	0	0	-13.4685	0.110736	-3.52889	0.0631149	0.0773484	-0.625661	12.2805	-2.74E-15	9.13413	0	0	-0.000519381	4.43504	-20.7198	2.96474	302.877	366.659	725.735	445.104	445.104	445.104	7.04233	-90.1042	11.3595	557.468	401.761	253.418	204.096	204.096	204.096	-90.1858	2.73684	-11.7125	27.5166	-7.93279	-4.65147	-1.26139	-0.0866705	0.859567	1211.47	-120.939	-55.343	0	0	2.3307	6.78505
0	-13.8851	0	0	-13.9038	0.0939769	-2.94167	0.00947413	0.0736254	-0.565565	0.396834	4.49E-16	8.63979	0	0	-0.00641085	4.21178	-20.1036	3.23789	300.321	365.646	724.2	446.372	446.372	446.372	6.30947	-88.9656	11.138	549.365	396.19	247.301	204.096	204.096	204.096	-88.9848	3.18848	-11.1045	26.5795	-8.05771	-4.87239	-1.16606	-0.0446872	0.724483	1085.03	-88.2954	-51.1083	0	0	2.02897	6.91257
0	-13.9843	0	0	-14.0006	0.0883193	-2.74328	-0.0645953	0.0781954	-0.496254	-13.3931	8.17E-16	10.1646	0	0	0.0046792	4.00884	-19.5352	3.27219	297.91	364.503	722.315	447.422	447.422	447.422	5.69242	-87.8227	10.7988	538.513	390.473	240.537	204.096	204.096	204.096	-87.7998	3.47778	-10.4867	25.6738	-8.15325	-4.8877	-1.00934	0.000197631	0.639982	917.386	-46.9812	-43.4286	0	0	1.70652	7.41767
0	-13.6731	0	0	-13.6917	0.0945548	-2.96192	-0.146173	0.091543	-0.419437	-26.675	0	13.5768	0	0	0.0438965	3.82107	-19.0073	3.07192	295.635	363.231	719.969	448.297	448.297	448.297	5.20883	-86.7889	10.3496	525.271	384.763	233.596	204.096	204.096	204.096	-86.7432	3.58723	-9.88132	24.7837	-8.19923	-4.69525	-0.7959	0.0507081	0.611974	715.596	2.60167	-33.7237	0	0	1.34085	8.24442
0	-12.9064	0	0	-12.9328	0.113533	-3.62683	-0.221191	0.110429	-0.336882	-37.0887	-1.80E-15	17.9681	0	0	0.110056	3.63859	-18.5184	2.67209	293.502	361.83	717.09	449.023	449.023	449.023	4.87572	-85.9556	9.83293	510.033	379.263	226.941	204.096	204.096	204.096	-85.903	3.5282	-9.33232	23.9002	-8.17673	-4.32043	-0.534763	0.107523	0.642917	488.144	56.9676	-23.9662	0	0	0.912899	9.34435
0	-11.6786	0	0	-11.7195	0.145711	-4.75185	-0.277736	0.128203	-0.250934	-42.9596	-3.27E-16	21.8822	0	0	0.185928	3.44685	-18.0741	2.13872	291.544	360.294	713.664	449.596	449.596	449.596	4.70064	-85.3721	9.32025	493.215	374.19	220.947	204.096	204.096	204.096	-85.3238	3.344	-8.89339	23.0264	-8.06801	-3.818	-0.246432	0.165008	0.726406	246.781	109.029	-16.0257	0	0	0.432131	10.6819
0	-10.0328	0	0	-10.0946	0.190572	-6.31405	-0.309142	0.136917	-0.165268	-43.7927	3.92E-15	23.8215	0	0	0.24461	3.22857	-17.6888	1.56389	289.812	358.619	709.745	449.974	449.974	449.974	4.67302	-85.0358	8.8952	475.233	369.732	215.843	204.096	204.096	204.096	-84.9978	3.10269	-8.61038	22.1824	-7.85803	-3.2672	0.0375906	0.217302	0.852041	7.55014	150.83	-11.0313	0	0	-0.0459086	12.2375
0	-8.05767	0	0	-8.14225	0.246198	-8.23784	-0.315938	0.131369	-0.0853414	-40.4353	4.25E-15	22.9025	0	0	0.264703	2.96676	-17.385	1.05382	288.378	356.807	705.451	450.079	450.079	450.078	4.76056	-84.8954	8.62941	456.486	365.995	211.698	204.096	204.096	204.096	-84.8691	2.88036	-8.5049	21.4072	-7.53641	-2.76004	0.27766	0.260989	1.00496	-208.703	177.716	-9.14526	0	0	-0.424714	14.0062
0	-5.87089	0	0	-5.96923	0.309249	-10.3958	-0.304649	0.112916	-0.0180625	-34.6958	6.21E-15	19.3388	0	0	0.243788	2.64844	-17.1897	0.710489	287.305	354.874	700.948	449.801	449.801	449.801	4.91419	-84.8691	8.56075	437.341	362.985	208.447	204.096	204.096	204.096	-84.8522	2.74102	-8.56591	20.7566	-7.09957	-2.38399	0.427525	0.299697	1.16806	-375.467	192.471	-9.92259	0	0	-0.604949	15.9914
0	-3.5922	0	0	-3.68142	0.375521	-12.6322	-0.283093	0.0886704	0.0300048	-28.473	8.17E-16	14.2842	0	0	0.197605	2.26816	-17.1283	0.609337	286.631	352.858	696.414	449.029	449.029	449.029	5.08047	-84.8715	8.68517	418.109	360.624	205.947	204.096	204.096	204.096	-84.859	2.72213	-8.75418	20.2968	-6.55256	-2.20194	0.448918	0.341902	1.32265	-466.095	203.968	-12.7926	0	0	-0.554296	18.1951
0	-1.31935	0	0	-1.36463	0.440904	-14.8009	-0.256852	0.0665665	0.0555092	-23.0518	-4.90E-16	9.14376	0	0	0.146903	1.83027	-17.218	0.779199	286.328	350.824	692.004	447.673	447.673	447.673	5.21412	-84.8382	8.96564	399.018	358.788	204.031	204.096	204.096	204.096	-84.8229	2.83211	-9.01621	20.0932	-5.90984	-2.23499	0.320638	0.395319	1.45022	-461.675	222.059	-17.2782	0	0	-0.358435	20.6063
0	0.881918	0	0	0.921233	0.502285	-16.7983	-0.229299	0.0516025	0.0607224	-18.9626	-3.19E-15	4.99436	0	0	0.105787	1.3503	-17.461	1.18999	286.281	348.861	687.814	445.701	445.701	445.701	5.28341	-84.7356	9.3501	380.202	357.355	202.546	204.096	204.096	204.096	-84.7097	3.05878	-9.2983	20.1987	-5.19561	-2.45223	0.0581197	0.463809	1.53984	-362.978	253.259	-22.8836	0	0	-0.202827	23.1926
0	2.9733	0	0	3.13689	0.558046	-18.5772	-0.203258	0.0451791	0.0516154	-16.2458	-7.35E-16	2.37923	0	0	0.0789405	0.854989	-17.8408	1.75343	286.279	347.079	683.851	443.156	443.156	443.156	5.26849	-84.5574	9.78861	361.7	356.233	201.36	204.096	204.096	204.096	-84.5132	3.38195	-9.55581	20.641	-4.44342	-2.77184	-0.288083	0.542903	1.59592	-190.731	297.127	-29.0238	0	0	-0.265596	25.8967
0	4.93415	0	0	5.25648	0.608118	-20.1437	-0.181543	0.0452461	0.0359171	-14.7344	3.02E-15	1.26554	0	0	0.0644798	0.380968	-18.3207	2.33868	286.029	345.59	680.036	440.164	440.164	440.164	5.15821	-84.3145	10.2454	343.481	355.365	200.365	204.096	204.096	204.096	-84.2448	3.78381	-9.75843	21.4139	-3.69505	-3.07527	-0.634665	0.616558	1.63683	16.4987	344.559	-34.8194	0	0	-0.590455	28.6404
0	6.75418	0	0	7.26393	0.653603	-21.54	-0.165607	0.0474955	0.0197059	-14.1293	3.92E-15	1.18544	0	0	0.0578346	-0.0290197	-18.8466	2.80041	285.196	344.497	676.218	436.921	436.921	436.921	4.94813	-84.0255	10.7047	325.476	354.731	199.476	204.096	204.096	204.096	-83.9243	4.25464	-9.8926	22.4713	-2.99791	-3.23263	-0.891748	0.663107	1.69236	216.096	381.378	-39.2158	0	0	-1.04404	31.3338
0	8.42927	0	0	9.15119	0.696181	-22.8232	-0.155542	0.0472731	0.00635348	-14.1258	4.08E-16	1.49983	0	0	0.0548308	-0.33259	-19.3522	3.01174	283.456	343.879	672.224	433.654	433.654	433.654	4.63929	-83.7095	11.1687	307.611	354.33	198.636	204.096	204.096	204.096	-83.5718	4.79324	-9.95952	23.7268	-2.40045	-3.13265	-0.990642	0.658995	1.78681	372.576	392.936	-41.0129	0	0	-1.39283	33.885
0	9.95975	0	0	10.9173	0.737503	-24.0458	-0.150692	0.0413599	-0.00250717	-14.5004	2.45E-15	1.66246	0	0	0.0527867	-0.496394	-19.7655	2.89376	280.552	343.779	667.911	430.584	430.584	430.584	4.23681	-83.3819	11.651	289.821	354.157	197.813	204.096	204.096	204.096	-83.2038	5.40384	-9.9703	25.0573	-1.946	-2.70959	-0.89368	0.592417	1.93371	461.174	371.219	-39.2724	0	0	-1.44064	36.2063
0	11.3505	0	0	12.5671	0.778635	-25.2401	-0.149199	0.0290846	-0.00611939	-15.0284	1.14E-15	1.40172	0	0	0.0501415	-0.505305	-20.0173	2.43629	276.33	344.198	663.209	427.896	427.896	427.896	3.74986	-83.0532	12.1681	272.071	354.192	196.994	204.096	204.096	204.096	-82.8318	6.09076	-9.94061	26.3144	-1.66502	-1.96288	-0.60775	0.459561	2.12277	471.517	314.949	-33.4378	0	0	-1.14485	38.2215
0	12.6102	0	0	14.1082	0.819667	-26.4086	-0.148959	0.0117102	-0.00421243	-15.5344	-2.90E-15	0.688859	0	0	0.0462999	-0.368717	-20.0513	1.70418	270.764	345.091	658.143	425.731	425.731	425.731	3.19408	-82.7289	12.7315	254.351	354.396	196.18	204.096	204.096	204.096	-82.4628	6.8515	-9.88756	27.3432	-1.56867	-0.963109	-0.17413	0.274924	2.3335	406.146	230.802	-23.5919	0	0	-0.643403	39.8733
0	13.7517	0	0	15.548	0.859514	-27.5211	-0.148419	-0.00797653	0.00197592	-15.9227	-2.86E-15	-0.310548	0	0	0.0415963	-0.121347	-19.8331	0.827843	263.961	346.363	652.827	424.187	424.188	424.187	2.5952	-82.4114	13.3412	236.684	354.712	195.383	204.096	204.096	204.096	-82.1009	7.67005	-9.82843	28.0058	-1.64382	0.156395	0.331688	0.062212	2.53493	282.812	129.573	-10.6247	0	0	-0.185017	41.1345
0	14.7903	0	0	16.8905	0.896048	-28.5217	-0.14661	-0.0269145	0.00996195	-16.135	1.29E-15	-1.3898	0	0	0.0367302	0.183467	-19.3556	-0.0226021	256.132	347.87	647.442	423.33	423.33	423.33	1.99099	-82.1023	13.9826	219.112	355.086	194.612	204.096	204.096	204.096	-81.7495	8.51344	-9.78046	28.2048	-1.8531	1.22418	0.814593	-0.144699	2.69877	131.211	24.4959	3.63934	0	0	0.0196958	42.0139
0	15.7431	0	0	18.135	0.926548	-29.3428	-0.143789	-0.0421783	0.016621	-16.1932	-1.63E-15	-2.3575	0	0	0.0324998	0.486154	-18.6388	-0.674087	247.549	349.434	642.194	423.184	423.184	423.184	1.4287	-81.8037	14.6273	201.685	355.469	193.877	204.096	204.096	204.096	-81.4122	9.33344	-9.75963	27.8994	-2.13982	2.06674	1.17836	-0.313242	2.80051	-12.7896	-71.6339	16.5492	0	0	-0.0710855	42.555
0	16.6256	0	0	19.2763	0.948399	-29.923	-0.140694	-0.0519594	0.0193586	-16.1133	4.29E-15	-3.12676	0	0	0.0291734	0.734749	-17.7227	-0.989323	238.484	350.877	637.273	423.724	423.724	423.724	0.957557	-81.5185	15.2377	184.446	355.827	193.184	204.096	204.096	204.096	-81.0929	10.0742	-9.77842	27.111	-2.43883	2.54745	1.35362	-0.419495	2.82746	-116.831	-148.603	25.5153	0	0	-0.314308	42.8229
0	17.4496	0	0	20.3063	0.959796	-30.223	-0.138448	-0.0555668	0.0165538	-15.9082	1.90E-15	-3.68655	0	0	0.02658	0.895117	-16.6562	-0.895701	229.149	352.043	632.83	424.86	424.86	424.86	0.618703	-81.2503	15.7739	167.415	356.144	192.535	204.096	204.096	204.096	-80.7952	10.683	-9.84294	25.9163	-2.6905	2.59568	1.31039	-0.452783	2.78288	-157.969	-199.169	28.7337	0	0	-0.485712	42.8837
0	18.2194	0	0	21.216	0.960259	-30.2351	-0.138038	-0.0536465	0.00792306	-15.565	2.25E-15	-4.09428	0	0	0.024281	0.954829	-15.4839	-0.398032	219.659	352.832	628.959	426.436	426.436	426.436	0.436169	-81.0007	16.2013	150.586	356.415	191.934	204.096	204.096	204.096	-80.5213	11.1213	-9.95081	24.4293	-2.85305	2.21946	1.06318	-0.422252	2.6864	-127.451	-221.244	26.0216	0	0	-0.420285	42.7866
0	18.9301	0	0	21.9964	0.950781	-29.9859	-0.139875	-0.0474709	-0.00549756	-15.0302	-2.98E-15	-4.39185	0	0	0.0218072	0.92113	-14.2378	0.425932	210.006	353.2	625.702	428.241	428.241	428.241	0.412434	-80.768	16.4961	133.923	356.643	191.384	204.096	204.096	204.096	-80.2696	11.3709	-10.0909	22.7779	-2.91007	1.50071	0.665594	-0.347827	2.56781	-32.1569	-216.315	18.5909	0	0	-0.0933403	42.5526
0	19.5666	0	0	22.6376	0.933562	-29.5298	-0.143881	-0.0389662	-0.0217505	-14.2505	3.96E-15	-4.62097	0	0	0.0188249	0.814759	-12.9323	1.44405	200.074	353.156	623.064	430.047	430.047	430.047	0.529902	-80.5448	16.6469	117.365	356.838	190.893	204.096	204.096	204.096	-80.0336	11.4347	-10.2449	21.0801	-2.86996	0.575974	0.198739	-0.257025	2.46021	106.712	-189.923	8.69082	0	0	0.389966	42.1753
0	20.1042	0	0	23.1268	0.911439	-28.9377	-0.149693	-0.0299436	-0.0382716	-13.2065	-1.39E-15	-4.7751	0	0	0.0151839	0.662696	-11.5655	2.4976	189.666	352.738	621.029	431.647	431.646	431.647	0.757066	-80.3169	16.6531	100.838	357.008	190.473	204.096	204.096	204.096	-79.8002	11.332	-10.3903	19.4256	-2.76046	-0.391716	-0.250527	-0.174023	2.38731	259.611	-148.983	-1.37262	0	0	0.875913	41.6303
0	20.5121	0	0	23.4473	0.887231	-28.2819	-0.156567	-0.0220752	-0.0525539	-11.8952	2.12E-15	-4.83235	0	0	0.0109512	0.491733	-10.124	3.43161	178.561	351.998	619.58	432.882	432.882	432.882	1.05696	-80.0636	16.5207	84.2634	357.159	190.138	204.096	204.096	204.096	-79.5494	11.0906	-10.5043	17.8655	-2.62143	-1.24294	-0.604905	-0.1151	2.36493	395.025	-100.888	-9.63405	0	0	1.24306	40.8872
0	20.7567	0	0	23.5777	0.863201	-27.6229	-0.163981	-0.0165635	-0.062332	-10.3757	7.35E-16	-4.7535	0	0	0.00646647	0.324191	-8.59017	4.1219	166.568	350.996	618.715	433.671	433.671	433.671	1.39539	-79.7584	16.2583	67.5743	357.296	189.902	204.096	204.096	204.096	-79.2548	10.7394	-10.5667	16.4111	-2.49858	-1.84894	-0.808786	-0.0860518	2.39465	485.49	-51.9057	-14.8314	0	0	1.43882	39.9207
0	20.8053	0	0	23.493	0.840695	-26.9984	-0.171417	-0.0142065	-0.0661569	-8.72125	-2.70E-15	-4.51003	0	0	0.00227819	0.175929	-6.94854	4.49508	153.575	349.796	618.452	434.01	434.01	434.01	1.74762	-79.3696	15.8735	50.7228	357.421	189.781	204.096	204.096	204.096	-78.8843	10.3013	-10.5638	15.0403	-2.43887	-2.13215	-0.830921	-0.0828769	2.47345	511.98	-6.83677	-16.3891	0	0	1.46533	38.7176
0	20.63	0	0	23.1672	0.820006	-26.4181	-0.178401	-0.0149988	-0.0634502	-7.00152	4.41E-15	-4.0558	0	0	-0.00103516	0.0566758	-5.19153	4.53886	139.589	348.472	618.828	433.97	433.97	433.97	2.10203	-78.8623	15.3719	33.6889	357.535	189.786	204.096	204.096	204.096	-78.4023	9.78977	-10.4899	13.7089	-2.48637	-2.07828	-0.674713	-0.0937304	2.58879	468.491	31.2895	-14.4393	0	0	1.34704	37.2813
0	20.209	0	0	22.5753	0.800417	-25.8633	-0.18441	-0.0183075	-0.0546091	-5.25782	3.68E-15	-3.35138	0	0	-0.00301301	-0.0279102	-3.32259	4.30078	124.743	347.106	619.894	433.675	433.675	433.675	2.46096	-78.1996	14.7575	16.483	357.637	189.926	204.096	204.096	204.096	-77.7709	9.20891	-10.3492	12.3628	-2.67747	-1.73723	-0.369613	-0.104655	2.7254	360.915	60.3198	-9.65311	0	0	1.09571	35.6328
0	19.5278	0	0	21.6971	0.780396	-25.2907	-0.188699	-0.0228276	-0.0410647	-3.47725	2.70E-15	-2.35773	0	0	-0.00343036	-0.0736098	-1.35692	3.8762	109.286	345.788	621.699	433.288	433.288	433.288	2.83812	-77.345	14.035	-0.856128	357.726	190.204	204.096	204.096	204.096	-76.9527	8.55587	-10.1557	10.9499	-3.03511	-1.21263	0.025536	-0.103574	2.86063	207.49	78.8762	-3.12138	0	0	0.713734	33.8105
0	18.578	0	0	20.519	0.757945	-24.6422	-0.190531	-0.026745	-0.0253081	-1.61997	-3.23E-15	-1.04221	0	0	-0.00235627	-0.0756413	0.680083	3.3865	93.5462	344.602	624.271	432.983	432.983	432.983	3.2528	-76.2633	13.2137	-18.269	357.802	190.61	204.096	204.096	204.096	-75.9118	7.82688	-9.93149	9.42881	-3.56361	-0.639841	0.442082	-0.0815332	2.97065	32.7915	87.3785	3.74495	0	0	0.21095	31.867
0	17.355	0	0	19.0358	0.73106	-23.8567	-0.189329	-0.0283106	-0.0105082	0.348409	-5.10E-15	0.58221	0	0	-8.76E-05	-0.0280226	2.75586	2.95329	77.8854	343.613	627.608	432.926	432.926	432.926	3.72193	-74.9223	12.3107	-35.6879	357.87	191.121	204.096	204.096	204.096	-74.6153	7.02488	-9.70391	7.77485	-4.24596	-0.157963	0.813771	-0.0345017	3.03252	-137.31	88.0525	9.58156	0	0	-0.368801	29.8632
0	15.8553	0	0	17.2506	0.698265	-22.8853	-0.184944	-0.0262731	-0.000110657	2.40368	-5.23E-15	2.44071	0	0	0.00295999	0.0754273	4.83453	2.67438	62.6462	342.867	631.667	433.252	433.252	433.252	4.25217	-73.2933	11.3544	-53.0534	357.937	191.701	204.096	204.096	204.096	-73.0333	6.16684	-9.50069	5.98212	-5.04555	0.118052	1.09052	0.0341117	3.03116	-281.077	83.9103	13.4444	0	0	-0.943716	27.8619
0	14.0744	0	0	15.1734	0.659077	-21.7062	-0.177629	-0.0201931	0.00335794	4.44028	-8.17E-16	4.39253	0	0	0.00646698	0.23891	6.88041	2.60726	48.1157	342.387	636.374	434.047	434.047	434.047	4.83498	-71.3512	10.3843	-70.3312	358.011	192.297	204.096	204.096	204.096	-71.1394	5.28753	-9.34552	4.06355	-5.91209	0.118343	1.25151	0.115397	2.95974	-386.85	77.9038	15.0036	0	0	-1.42613	25.9213
0	12.0071	0	0	12.8181	0.614242	-20.3332	-0.168233	-0.0108627	-0.00114053	6.23651	-1.63E-15	6.20746	0	0	0.0102816	0.462217	8.86063	2.764	34.5068	342.179	641.626	435.336	435.336	435.336	5.44741	-69.0761	9.44786	-87.5237	358.106	192.854	204.096	204.096	204.096	-68.9113	4.43711	-9.2547	2.04916	-6.79021	-0.173418	1.31051	0.197462	2.82056	-455.709	71.7354	14.5267	0	0	-1.76618	24.0915
0	9.65002	0	0	10.2005	0.565619	-18.816	-0.158335	9.06E-05	-0.0128426	7.44874	3.27E-15	7.61171	0	0	0.0139566	0.739057	10.7463	3.11777	21.9636	342.235	647.307	437.086	437.086	437.086	6.05829	-66.4545	8.59385	-104.673	358.239	193.325	204.096	204.096	204.096	-66.3326	3.67295	-9.23559	-0.0167456	-7.6281	-0.725771	1.30209	0.266982	2.62436	-498.127	65.2158	12.6018	0	0	-1.96669	22.4138
0	7.00628	0	0	7.33733	0.515791	-17.2324	-0.149979	0.0106603	-0.0295998	7.67365	0	8.33128	0	0	0.016127	1.057	12.5123	3.61596	10.5822	342.537	653.291	439.209	439.209	439.209	6.63688	-63.4824	7.86377	-121.85	358.423	193.689	204.096	204.096	204.096	-63.3957	3.04829	-9.28694	-2.07892	-8.38402	-1.47394	1.27117	0.313172	2.38739	-529.883	57.0768	9.81007	0	0	-2.07103	20.9225
0	4.09102	0	0	4.24927	0.467531	-15.6722	-0.145675	0.0188699	-0.0486737	6.49993	1.31E-15	8.13125	0	0	0.0138914	1.39896	14.1362	4.19536	0.43791	343.055	659.441	441.581	441.581	441.581	7.15994	-60.168	7.28425	-139.136	358.671	193.961	204.096	204.096	204.096	-60.1053	2.60156	-9.39941	-4.07549	-9.02964	-2.33763	1.2554	0.326264	2.12891	-565.638	44.6906	6.63175	0	0	-2.12596	19.6489
0	0.936261	0	0	0.965857	0.423284	-14.2205	-0.147864	0.0233856	-0.0676993	3.61464	3.92E-15	6.88468	0	0	0.00314946	1.74572	15.5964	4.79452	-8.39288	343.752	665.607	444.066	444.066	444.066	7.61451	-56.5346	6.86147	-156.596	358.983	194.204	204.096	204.096	204.096	-56.4823	2.34894	-9.55602	-5.9426	-9.55071	-3.23649	1.27779	0.303628	1.87098	-614.378	26.674	3.31956	0	0	-2.14676	18.624
0	-2.40668	0	0	-2.46946	0.384813	-12.9428	-0.15807	0.0236951	-0.0853028	-1.07794	-9.80E-16	4.61644	0	0	-0.0196612	2.07843	16.8723	5.36138	-15.8217	344.587	671.625	446.53	446.53	446.53	7.9955	-52.622	6.5789	-174.248	359.349	194.527	204.096	204.096	204.096	-52.5654	2.28157	-9.73163	-7.6201	-9.9449	-4.10089	1.34066	0.246673	1.63162	-676.776	2.62359	0.0652917	0	0	-2.10858	17.8794
0	-5.86851	0	0	-5.99739	0.353068	-11.8785	-0.176453	0.0203082	-0.101286	-7.41861	-1.35E-15	1.55456	0	0	-0.0556076	2.38062	17.944	5.85514	-21.7515	345.515	677.322	448.862	448.862	448.862	8.30067	-48.4862	6.39896	-192.047	359.74	195.08	204.096	204.096	204.096	-48.4121	2.36661	-9.89351	-9.05704	-10.219	-4.87621	1.42484	0.159688	1.42319	-744.548	-26.3784	-2.93669	0	0	-1.96241	17.4468
0	-9.36718	0	0	-9.54549	0.32829	-11.0419	-0.201944	0.0145411	-0.116613	-15.0483	4.25E-15	-1.87027	0	0	-0.10219	2.63908	18.795	6.243	-26.093	346.487	682.523	450.984	450.984	450.984	8.52574	-44.1959	6.2675	-209.875	360.116	196.032	204.096	204.096	204.096	-44.095	2.55091	-10.0034	-10.2162	-10.3864	-5.52067	1.50208	0.0525952	1.25335	-804.593	-57.1655	-5.43342	0	0	-1.67476	17.3545
0	-12.8152	0	0	-13.0343	0.310271	-10.4305	-0.232481	0.00867428	-0.132475	-23.4892	7.19E-15	-5.01338	0	0	-0.153704	2.84395	19.4139	6.49507	-28.7858	347.458	687.066	452.85	452.85	452.85	8.66187	-39.8282	6.11958	-227.547	360.436	197.557	204.096	204.096	204.096	-39.697	2.76556	-10.0217	-11.0774	-10.4645	-6.00047	1.54856	-0.0610802	1.12252	-845.189	-84.4594	-7.1847	0	0	-1.25884	17.6236
0	-16.1266	0	0	-16.3842	0.298658	-10.0352	-0.265872	0.00532678	-0.149208	-32.2804	-2.61E-15	-7.13756	0	0	-0.202816	2.98869	19.7976	6.58069	-29.8167	348.382	690.817	454.45	454.45	454.45	8.69683	-35.4624	5.88591	-244.827	360.663	199.817	204.096	204.096	204.096	-35.3058	2.9314	-9.91385	-11.6392	-10.4738	-6.28591	1.55292	-0.163704	1.02505	-861.075	-101.677	-8.04184	0	0	-0.774551	18.2641
0	-19.2206	0	0	-19.5196	0.29316	-9.8477	-0.300472	0.00622523	-0.165352	-41.0578	-2.61E-15	-7.64571	0	0	-0.242032	3.07048	19.951	6.46785	-29.2267	349.221	693.674	455.8	455.8	455.8	8.61863	-31.1773	5.50028	-261.446	360.785	202.945	204.096	204.096	204.096	-31.0084	2.96638	-9.65692	-11.9177	-10.4363	-6.34897	1.52717	-0.243531	0.950041	-858.074	-105.147	-7.92384	0	0	-0.300468	19.2736
0	-22.0214	0	0	-22.3694	0.293568	-9.86164	-0.335511	0.0119488	-0.178172	-49.5687	-2.61E-15	-6.22484	0	0	-0.264635	3.09136	19.8866	6.12796	-27.102	349.95	695.566	456.937	456.937	456.937	8.41927	-27.0504	4.90856	-277.114	360.819	207.04	204.096	204.096	204.096	-26.8889	2.79645	-9.24499	-11.9434	-10.3748	-6.16623	1.50048	-0.284468	0.889133	-850.155	-91.8519	-7.04105	0	0	0.109065	20.64
0	-24.4567	0	0	-24.8651	0.299661	-10.0694	-0.369777	0.0219783	-0.185096	-57.5039	2.61E-15	-2.92491	0	0	-0.264508	3.05939	19.6208	5.54466	-23.5531	350.565	696.45	457.913	457.913	457.913	8.09769	-23.1579	4.07982	-291.53	360.811	212.151	204.096	204.096	204.096	-23.0258	2.36986	-8.69071	-11.7559	-10.3109	-5.72614	1.50143	-0.278209	0.834383	-850.968	-62.5994	-5.7789	0	0	0.44173	22.3445
0	-26.4584	0	0	-26.9413	0.311146	-10.4603	-0.401165	0.0347751	-0.184631	-64.4194	6.53E-15	1.83539	0	0	-0.237171	2.9893	19.1719	4.72323	-18.6915	351.085	696.299	458.786	458.786	458.786	7.66279	-19.5732	3.01676	-304.393	360.829	218.271	204.096	204.096	204.096	-19.4896	1.6708	-8.02418	-11.3996	-10.2631	-5.03764	1.54296	-0.225411	0.779276	-867.514	-21.7961	-4.46947	0	0	0.713165	24.3656
0	-27.967	0	0	-28.5402	0.327677	-11.0212	-0.427063	0.0489676	-0.176599	-69.7737	1.31E-15	7.45541	0	0	-0.18177	2.90148	18.5574	3.69563	-12.6128	351.554	695.102	459.61	459.61	459.61	7.13619	-16.3612	1.7607	-315.427	360.948	225.329	204.096	204.096	204.096	-16.3373	0.727376	-7.28919	-10.9184	-10.2437	-4.13468	1.61268	-0.135753	0.722067	-896.676	24.1662	-3.2301	0	0	0.940035	26.6807
0	-28.94	0	0	-29.6193	0.348985	-11.741	-0.445068	0.0633592	-0.161719	-73.0417	6.53E-16	13.2593	0	0	-0.10295	2.81916	17.793	2.51873	-5.39133	352.03	692.862	460.43	460.431	460.43	6.55477	-13.5701	0.388063	-324.4	361.241	233.2	204.096	204.096	204.096	-13.6073	-0.3907	-6.53928	-10.3518	-10.2582	-3.07384	1.6854	-0.0268289	0.663642	-929.735	68.3665	-1.90215	0	0	1.12722	29.2666
0	-29.3607	0	0	-30.1611	0.374983	-12.6142	-0.453463	0.0765345	-0.141224	-73.8594	5.88E-15	18.5618	0	0	-0.011366	2.76485	16.8925	1.26672	2.91464	352.572	689.6	461.272	461.272	461.272	5.97084	-11.2237	-1.00192	-331.151	361.774	241.721	204.096	204.096	204.096	-11.3149	-1.58448	-5.83402	-9.73065	-10.3045	-1.92746	1.72847	0.0855542	0.611755	-955.287	105.833	-0.152853	0	0	1.27047	32.0989
0	-29.2455	0	0	-30.1807	0.40572	-13.6388	-0.451773	0.0868564	-0.117127	-72.2094	-7.84E-15	22.7537	0	0	0.0783378	2.75658	15.8681	0.0196232	12.2517	353.232	685.374	462.131	462.131	462.131	5.44682	-9.31615	-2.30539	-335.598	362.602	250.707	204.096	204.096	204.096	-9.44991	-2.74511	-5.23363	-9.07408	-10.3736	-0.773094	1.7133	0.183566	0.576613	-963.037	132.753	2.3455	0	0	1.36806	35.1499
0	-28.646	0	0	-29.7275	0.441253	-14.8124	-0.441044	0.0927532	-0.0915401	-68.5421	-5.23E-15	25.3784	0	0	0.152168	2.80569	14.7304	-1.14867	22.5583	354.043	680.276	462.963	462.963	462.963	5.04498	-7.8126	-3.43381	-337.734	363.768	259.972	204.096	204.096	204.096	-7.97803	-3.77572	-4.79191	-8.38718	-10.4524	0.316907	1.61957	0.256095	0.568931	-946.207	148.15	5.63692	0	0	1.42971	38.3883
0	-27.6429	0	0	-28.8791	0.481484	-16.1259	-0.424662	0.0936271	-0.0663506	-63.8383	0	26.2425	0	0	0.202148	2.91585	13.4883	-2.18084	33.7535	355.019	674.449	463.683	463.683	463.683	4.81557	-6.65721	-4.3288	-337.619	365.296	269.332	204.096	204.096	204.096	-6.84741	-4.60849	-4.54836	-7.65933	-10.5259	1.28481	1.44305	0.296163	0.598171	-904.72	153.066	9.33463	0	0	1.47868	41.7785
0	-26.3316	0	0	-27.7264	0.526076	-17.5616	-0.407768	0.0900559	-0.0419126	-59.3863	7.51E-15	25.4336	0	0	0.228763	3.08397	12.1485	-3.04273	45.7325	356.155	668.076	464.165	464.165	464.165	4.78802	-5.78814	-4.96768	-335.345	367.188	278.622	204.096	204.096	204.096	-6.00109	-5.21198	-4.52262	-6.86328	-10.5815	2.09351	1.20191	0.30292	0.66778	-847.743	150.206	12.8414	0	0	1.54856	45.2806
0	-24.8041	0	0	-26.3554	0.574419	-19.0927	-0.394327	0.0830281	-0.0179217	-56.2367	-1.31E-15	23.2116	0	0	0.238206	3.30233	10.7143	-3.72509	58.371	357.426	661.379	464.25	464.25	464.25	4.96859	-5.15469	-5.35707	-331.005	369.422	287.689	204.096	204.096	204.096	-5.39177	-5.5861	-4.71327	-5.95584	-10.6117	2.72847	0.924009	0.280598	0.777931	-786.466	142.734	15.5994	0	0	1.66784	48.852
0	-23.1351	0	0	-24.8329	0.625646	-20.6848	-0.385038	0.0731728	0.00642397	-54.7805	9.15E-15	19.8915	0	0	0.237488	3.561	9.18439	-4.24204	71.5359	358.8	654.602	463.771	463.771	463.771	5.3426	-4.72979	-5.52106	-324.663	371.958	296.384	204.096	204.096	204.096	-4.99321	-5.75071	-5.09986	-4.88009	-10.6167	3.19692	0.641662	0.236628	0.923691	-730.657	133.298	17.338	0	0	1.85573	52.4491
0	-21.3766	0	0	-23.2007	0.678622	-22.2968	-0.377677	0.0609978	0.0313628	-54.7179	1.96E-15	15.828	0	0	0.231689	3.85029	7.5533	-4.62749	85.0961	360.233	647.998	462.57	462.57	462.57	5.87893	-4.5128	-5.48906	-316.351	374.736	304.563	204.096	204.096	204.096	-4.80325	-5.73375	-5.64702	-3.57067	-10.6063	3.5257	0.382281	0.18319	1.1015	-684.628	124.262	17.9538	0	0	2.11717	56.0293
0	-19.5603	0	0	-21.4786	0.731988	-23.8839	-0.368664	0.047125	0.0568243	-55.3035	-8.49E-15	11.4051	0	0	0.223677	4.16265	5.81204	-4.93042	98.932	361.681	641.806	460.537	460.537	460.537	6.5357	-4.52451	-5.288	-306.081	377.689	312.079	204.096	204.096	204.096	-4.83954	-5.56341	-6.30994	-1.96155	-10.6	3.75847	0.173578	0.132326	1.30608	-650.209	116.55	17.589	0	0	2.44918	59.5535
0	-17.7032	0	0	-19.6714	0.784205	-25.4001	-0.3545	0.032527	0.0818754	-55.6623	3.92E-15	7.03523	0	0	0.214802	4.49403	3.95025	-5.2079	112.943	363.105	636.244	457.643	457.643	457.643	7.26632	-4.79791	-4.93861	-293.867	380.743	318.785	204.096	204.096	204.096	-5.13141	-5.26402	-7.04087	0.00355825	-10.6251	3.95134	0.042098	0.0988709	1.53147	-627.255	110.466	16.5173	0	0	2.84016	62.9876
0	-15.8143	0	0	-17.7773	0.833624	-26.8007	-0.333181	0.0179467	0.105277	-55.1079	2.61E-15	3.0713	0	0	0.205432	4.84404	1.95889	-5.51499	127.057	364.473	631.481	453.967	453.967	453.967	8.02584	-5.36816	-4.45516	-279.744	383.837	324.542	204.096	204.096	204.096	-5.71067	-4.85515	-7.79576	2.35956	-10.7126	4.16545	0.0140258	0.0930505	1.77087	-615.582	104.299	15.4317	0	0	3.27199	66.3029
0	-13.8999	0	0	-15.7944	0.878553	-28.0449	-0.304566	0.00403926	0.125244	-53.2916	2.61E-15	-0.211113	0	0	0.195352	5.21472	-0.166601	-5.89131	141.234	365.764	627.64	449.713	449.713	449.713	8.77562	-6.26445	-3.84761	-263.783	386.919	329.23	204.096	204.096	204.096	-6.6042	-4.3526	-8.53928	5.10797	-10.8895	4.45538	0.103419	0.122317	2.01466	-612.845	96.253	15.035	0	0	3.70428	69.4756
0	-11.9662	0	0	-13.7261	0.917381	-29.0974	-0.27013	-0.008382	0.139707	-50.2107	1.31E-15	-2.62056	0	0	0.184024	5.60751	-2.42287	-6.34818	155.469	366.962	624.785	445.203	445.203	445.204	9.4863	-7.50514	-3.12553	-246.091	389.954	332.754	204.096	204.096	204.096	-7.8293	-3.77137	-9.24751	8.20741	-11.17	4.85584	0.307136	0.185577	2.25588	-614.259	84.6004	15.7524	0	0	4.06456	72.4827
0	-10.0228	0	0	-11.5855	0.948816	-29.934	-0.232427	-0.0185827	0.14679	-46.125	6.53E-15	-4.09463	0	0	0.170771	6.01872	-4.7958	-6.86029	169.789	368.058	622.945	440.829	440.829	440.829	10.1388	-9.09573	-2.30309	-226.805	392.924	335.059	204.096	204.096	204.096	-9.39211	-3.12994	-9.90827	11.5693	-11.5474	5.36919	0.595524	0.275555	2.48765	-611.958	69.3443	17.4642	0	0	4.25045	75.2974
0	-8.08256	0	0	-9.39613	0.972211	-30.5477	-0.194457	-0.0258348	0.144922	-41.4265	2.61E-15	-4.68689	0	0	0.155122	6.43514	-7.25941	-7.36711	184.23	369.036	622.129	436.984	436.984	436.984	10.7242	-11.0297	-1.40255	-206.078	395.822	336.131	204.096	204.096	204.096	-11.2884	-2.45358	-10.5195	15.0632	-11.9901	5.9591	0.918479	0.37804	2.70313	-597.171	52.3288	19.4756	0	0	4.16826	77.8835
0	-6.16312	0	0	-7.19168	0.987881	-30.9545	-0.159164	-0.0298809	0.133998	-36.52	3.92E-15	-4.57515	0	0	0.13713	6.83195	-9.77719	-7.78408	198.82	369.876	622.355	433.99	433.99	433.99	11.2414	-13.2907	-0.454449	-184.073	398.651	336.005	204.096	204.096	204.096	-13.5057	-1.77469	-11.0859	18.5325	-12.4454	6.5525	1.21754	0.475835	2.88941	-563.895	37.1206	21.0275	0	0	3.79163	80.1934
0	-4.2856	0	0	-5.01168	0.997177	-31.1941	-0.128914	-0.0308914	0.115433	-31.7337	0	-3.99552	0	0	0.11754	7.17479	-12.3062	-8.01991	213.551	370.555	623.655	432.031	432.031	432.031	11.6956	-15.8554	0.507118	-160.952	401.418	334.762	204.096	204.096	204.096	-16.0254	-1.12836	-11.6152	21.8188	-12.8494	7.04928	1.44048	0.544965	3.02342	-510.584	26.6981	21.6849	0	0	3.18103	82.1716
0	-2.47392	0	0	-2.89638	1.00224	-31.3241	-0.105207	-0.0299406	0.0923576	-27.295	1.31E-15	-3.23246	0	0	0.0976227	7.42668	-14.8026	-7.99462	228.364	371.05	626.076	431.121	431.121	431.121	12.0947	-18.6954	1.45177	-136.869	404.13	332.519	204.096	204.096	204.096	-18.8237	-0.545221	-12.1152	24.7898	-13.1448	7.33949	1.55045	0.564194	3.07923	-439.818	23.0975	21.6719	0	0	2.45633	83.7624
0	-0.753373	0	0	-0.882702	1.00543	-31.4059	-0.0886755	-0.0286297	0.0689147	-23.3587	-3.92E-15	-2.54919	0	0	0.0788413	7.55768	-17.2277	-7.65458	243.144	371.355	629.661	431.118	431.118	431.118	12.4472	-21.7784	2.35908	-111.97	406.791	329.411	204.096	204.096	204.096	-21.8719	-0.0450381	-12.5922	27.3636	-13.2989	7.32645	1.52595	0.51981	3.03846	-355.278	26.0635	21.7645	0	0	1.73654	84.921
0	0.850444	0	0	0.997322	1.00868	-31.4892	-0.0795051	-0.0281261	0.0488918	-20.0733	0	-2.09315	0	0	0.062514	7.55378	-19.5512	-6.98386	257.724	371.484	634.421	431.759	431.759	431.759	12.7589	-25.0682	3.22048	-86.3863	409.394	325.573	204.096	204.096	204.096	-25.1361	0.365641	-13.0487	29.5225	-13.3125	6.95167	1.36302	0.420207	2.90145	-259.859	34.6929	22.6339	0	0	1.10385	85.6222
0	2.31414	0	0	2.71728	1.01302	-31.6	-0.0778869	-0.0289685	0.0347292	-17.6197	-2.61E-15	-1.89982	0	0	0.0495518	7.42131	-21.7517	-6.011	271.897	371.475	640.311	432.732	432.732	432.732	13.0323	-28.5265	4.03663	-60.2256	411.924	321.124	204.096	204.096	204.096	-28.5787	0.691115	-13.4845	31.3103	-13.2175	6.2131	1.0769	0.291375	2.68597	-155.619	47.0196	24.4686	0	0	0.593187	85.8622
0	3.62043	0	0	4.25806	1.0184	-31.7368	-0.0836416	-0.0310222	0.0269335	-16.1255	6.53E-16	-1.91346	0	0	0.0401416	7.18626	-23.8147	-4.80992	285.428	371.379	647.215	433.738	433.738	433.738	13.2668	-32.1164	4.81274	-33.5613	414.363	316.159	204.096	204.096	204.096	-32.1625	0.94166	-13.8964	32.8139	-13.0637	5.17052	0.707061	0.166473	2.42022	-46.1355	60.1185	26.8831	0	0	0.202459	85.6543
0	4.761	0	0	5.60896	1.02386	-31.8754	-0.0954457	-0.0339563	0.0243296	-15.5308	1.31E-15	-2.04483	0	0	0.0336328	6.88965	-25.7284	-3.49209	298.074	371.252	654.938	434.542	434.542	434.542	13.46	-35.8065	5.5539	-6.42582	416.689	310.757	204.096	204.096	204.096	-35.8553	1.12829	-14.2799	34.1367	-12.9038	3.93584	0.304941	0.0735225	2.13688	64.1577	70.5115	29.2792	0	0	-0.0992784	85.0201
0	5.73572	0	0	6.76631	1.02795	-31.9789	-0.111827	-0.0366926	0.0247118	-15.665	1.31E-15	-2.11153	0	0	0.0290682	6.58044	-27.4798	-2.19148	309.596	371.144	663.219	434.996	434.996	434.996	13.6088	-39.5713	6.26157	21.1842	418.884	304.99	204.096	204.096	204.096	-39.6313	1.25892	-14.6294	35.3707	-12.7804	2.65262	-0.0732065	0.0285404	1.86714	168.794	75.7599	30.8833	0	0	-0.347838	83.9798
0	6.54949	0	0	7.73054	1.02921	-32.0108	-0.13085	-0.038013	0.0257415	-16.2303	-2.29E-15	-1.90103	0	0	0.0252828	6.30756	-29.0525	-1.04429	319.785	371.087	671.756	435.044	435.044	435.044	13.7121	-43.3913	6.93262	49.2954	420.936	298.935	204.096	204.096	204.096	-43.4704	1.33697	-14.9395	36.5779	-12.7178	1.47007	-0.375919	0.0369385	1.63775	259.835	75.9524	31.0449	0	0	-0.560604	82.5464
0	7.20687	0	0	8.50197	1.02664	-31.9458	-0.150726	-0.0369911	0.0255311	-16.9216	1.96E-15	-1.22963	0	0	0.0211794	6.11223	-30.4262	-0.16758	328.473	371.101	680.236	434.699	434.699	434.699	13.772	-47.2492	7.56083	77.9377	422.843	292.684	204.096	204.096	204.096	-47.3556	1.36217	-15.2069	37.7807	-12.7194	0.516982	-0.57215	0.0910173	1.46285	331.134	72.432	29.6538	0	0	-0.727502	80.7234
0	7.70751	0	0	9.07696	1.0199	-31.775	-0.170666	-0.0328189	0.02239	-17.5774	-4.25E-15	0.0403612	0	0	0.0159659	6.0222	-31.5774	0.357084	335.546	371.195	688.367	434.026	434.026	434.026	13.7968	-51.1267	8.13989	107.126	424.612	286.343	204.096	204.096	204.096	-51.2685	1.33259	-15.4329	38.9627	-12.7705	-0.117253	-0.650036	0.1781	1.35047	379.121	68.0012	26.8374	0	0	-0.819034	78.5058
0	8.04424	0	0	9.44697	1.00937	-31.5067	-0.191165	-0.024969	0.0151826	-18.241	4.66E-15	1.94073	0	0	0.00924919	6.0485	-32.4824	0.49242	340.951	371.377	695.907	433.113	433.113	433.113	13.8012	-55.0025	8.66734	136.847	426.268	280.033	204.096	204.096	204.096	-55.1881	1.24713	-15.6252	40.077	-12.8445	-0.392403	-0.620558	0.281822	1.29904	404.416	65.0909	22.8582	0	0	-0.811094	75.8827
0	8.20522	0	0	9.60086	0.995897	-31.1612	-0.213512	-0.0138571	0.00284509	-19.1002	3.35E-15	4.3001	0	0	0.00102437	6.18499	-33.12	0.245203	344.687	371.661	702.676	432.053	432.053	432.053	13.8061	-58.8531	9.14806	167.051	427.849	273.888	204.096	204.096	204.096	-59.091	1.10718	-15.7999	41.0572	-12.9091	-0.316521	-0.515058	0.383921	1.30339	412.637	64.1911	18.2074	0	0	-0.705109	72.8401
0	8.17868	0	0	9.52958	0.980512	-30.7636	-0.239051	-0.000321696	-0.016	-20.3647	-5.88E-15	6.80623	0	0	-0.00849634	6.4107	-33.4748	-0.341913	346.796	372.061	708.558	430.935	430.935	430.935	13.8364	-62.6553	9.59577	197.653	429.403	268.059	204.096	204.096	204.096	-62.9545	0.917399	-15.9793	41.8318	-12.9325	0.0639326	-0.376241	0.470542	1.35724	413.239	64.9448	13.0711	0	0	-0.525854	69.3652
0	7.95847	0	0	9.23136	0.964133	-30.3367	-0.268233	0.0145052	-0.0430894	-22.1155	5.23E-15	9.07355	0	0	-0.0190231	6.69418	-33.539	-1.20291	347.352	372.592	713.496	429.837	429.837	429.837	13.9148	-66.389	10.0317	228.527	430.979	262.716	204.096	204.096	204.096	-66.7588	0.685835	-16.1882	42.3362	-12.8862	0.678771	-0.246549	0.528424	1.45085	416.749	65.5589	7.49038	0	0	-0.300459	65.4505
0	7.54865	0	0	8.71582	0.947418	-29.8971	-0.299913	0.0296112	-0.0799635	-24.2001	-9.80E-16	10.7666	0	0	-0.0301039	6.99921	-33.314	-2.26101	346.445	373.257	717.473	428.831	428.831	428.831	14.0554	-70.0388	10.4807	259.504	432.617	258.044	204.096	204.096	204.096	-70.4887	0.423942	-16.4467	42.5227	-12.7487	1.44957	-0.154437	0.550415	1.57172	430.811	64.2789	1.63907	0	0	-0.0397633	61.1007
0	6.9652	0	0	8.00542	0.930726	-29.4543	-0.331383	0.044377	-0.127057	-26.242	5.55E-15	11.7063	0	0	-0.0408958	7.2901	-32.811	-3.43762	344.18	374.053	720.501	427.988	427.988	427.988	14.2582	-73.5928	10.9654	290.365	434.331	254.236	204.096	204.096	204.096	-74.1324	0.146213	-16.7643	42.3666	-12.5077	2.30067	-0.106106	0.532157	1.69983	456.476	59.3349	-4.04882	0	0	0.258873	56.34
0	6.23571	0	0	7.13459	0.914091	-29.009	-0.358869	0.0587889	-0.183112	-27.7268	4.57E-15	11.9305	0	0	-0.0500985	7.53602	-32.0522	-4.65566	340.689	374.966	722.612	427.383	427.383	427.383	14.5075	-77.0406	11.5003	320.83	436.11	251.47	204.096	204.096	204.096	-77.6778	-0.130921	-17.1359	41.8697	-12.1628	3.16415	-0.0837704	0.476844	1.81518	487.229	49.9454	-9.00128	0	0	0.587955	51.2218
0	5.39729	0	0	6.14721	0.897118	-28.5507	-0.378455	0.0730376	-0.245274	-28.1418	9.80E-15	11.6367	0	0	-0.0562141	7.71316	-31.0729	-5.83788	336.146	375.981	723.862	427.099	427.099	427.099	14.7747	-80.3693	12.0875	350.564	437.911	249.884	204.096	204.096	204.096	-81.1094	-0.391101	-17.5427	41.0599	-11.7266	3.97805	-0.0572104	0.390658	1.90032	511.981	35.6854	-12.9883	0	0	0.911092	45.8376
0	4.49396	0	0	5.09367	0.878819	-28.0521	-0.386986	0.0876325	-0.309823	-27.1078	-1.23E-14	11.1319	0	0	-0.0581772	7.80584	-29.9234	-6.90296	330.792	377.075	724.339	427.212	427.212	427.212	15.0248	-83.561	12.7152	379.191	439.676	249.545	204.096	204.096	204.096	-84.4046	-0.620108	-17.956	39.9899	-11.2255	4.68109	0.00223633	0.285032	1.94711	520.633	17.0953	-16.5057	0	0	1.16966	40.3205
0	3.57343	0	0	4.02806	0.857493	-27.4652	-0.382394	0.103022	-0.373822	-24.4319	2.53E-15	10.7103	0	0	-0.0559627	7.80639	-28.6682	-7.76357	324.941	378.224	724.168	427.783	427.783	427.783	15.2245	-86.5907	13.3605	406.317	441.336	250.433	204.096	204.096	204.096	-87.5331	-0.807066	-18.3441	38.7324	-10.6969	5.20712	0.0998323	0.170091	1.95599	512.437	-5.40295	-20.6211	0	0	1.32173	34.8406
0	2.68374	0	0	3.00497	0.830871	-26.7236	-0.36362	0.119351	-0.43556	-20.0997	-1.26E-14	10.5584	0	0	-0.0508764	7.71467	-27.3825	-8.33018	318.965	379.396	723.514	428.83	428.83	428.83	15.3477	-89.4266	13.9946	431.548	442.831	252.429	204.096	204.096	204.096	-90.4575	-0.944429	-18.6783	37.3723	-10.1849	5.48472	0.216045	0.0553218	1.93239	497.601	-31.3503	-26.2077	0	0	1.36923	29.5884
0	1.86887	0	0	2.07507	0.796593	-25.7543	-0.330821	0.136106	-0.494959	-14.2792	1.50E-14	10.6876	0	0	-0.0452267	7.53701	-26.1442	-8.52094	313.258	380.549	722.565	430.314	430.314	430.314	15.3782	-92.0314	14.5877	454.511	444.112	255.317	204.096	204.096	204.096	-93.1347	-1.02779	-18.9368	35.9968	-9.73415	5.44331	0.304609	-0.0544759	1.87918	497.303	-60.9697	-33.3007	0	0	1.36102	24.7506
0	1.16527	0	0	1.28052	0.752912	-24.4959	-0.285513	0.152045	-0.552046	-7.29765	4.41E-15	10.9487	0	0	-0.04125	7.28475	-25.0243	-8.27709	308.19	381.638	721.508	432.144	432.144	432.143	15.3105	-94.3648	15.111	474.866	445.145	258.793	204.096	204.096	204.096	-95.5202	-1.05639	-19.1044	34.6854	-9.38413	5.02719	0.314683	-0.154979	1.79594	534.282	-93.7662	-40.9979	0	0	1.34965	20.4872
0	0.599618	0	0	0.651024	0.699377	-22.9185	-0.230381	0.165287	-0.606576	0.421467	4.08E-15	11.1007	0	0	-0.0398268	6.97294	-24.0771	-7.57933	304.051	382.619	720.503	434.186	434.186	434.186	15.1475	-96.3877	15.5365	492.318	445.901	262.481	204.096	204.096	204.096	-97.5725	-1.03444	-19.1713	33.4999	-9.16429	4.21297	0.203913	-0.241508	1.67896	626.615	-128.448	-48.0322	0	0	1.36006	16.9157
0	0.187643	0	0	0.201056	0.637269	-21.0415	-0.169443	0.17362	-0.656928	8.37382	4.57E-15	10.9127	0	0	-0.0400518	6.61896	-23.333	-6.46052	301.006	383.463	719.651	436.294	436.294	436.294	14.8995	-98.0664	15.8365	506.62	446.355	265.965	204.096	204.096	204.096	-99.257	-0.972177	-19.1294	32.4783	-9.09112	3.02501	-0.0439566	-0.307391	1.5279	779.162	-162.382	-53.4065	0	0	1.37568	14.1044
0	-0.067571	0	0	-0.0714457	0.569635	-18.9424	-0.107961	0.174899	-0.699541	15.9892	-8.82E-15	10.2453	0	0	-0.0399106	6.24169	-22.7949	-5.00943	299.067	384.157	718.982	438.332	438.332	438.332	14.581	-99.3745	15.9837	517.577	446.47	268.814	204.096	204.096	204.096	-100.548	-0.884957	-18.9717	31.6306	-9.16684	1.54163	-0.408151	-0.345084	1.34764	978.982	-192.018	-56.6007	0	0	1.36236	12.0718
0	-0.177114	0	0	-0.18498	0.500924	-16.7545	-0.0525458	0.16822	-0.729718	22.5853	-6.53E-15	9.15546	0	0	-0.0378156	5.86075	-22.4397	-3.36181	298.104	384.703	718.443	440.2	440.2	440.2	14.2074	-100.293	15.9558	525.062	446.2	270.622	204.096	204.096	204.096	-101.429	-0.789442	-18.692	30.9395	-9.37933	-0.112521	-0.845594	-0.351009	1.14986	1200.23	-213.955	-57.3879	0	0	1.31534	10.7894
0	-0.167093	0	0	-0.172706	0.436453	-14.6546	-0.0100883	0.154394	-0.741867	27.4172	-1.63E-16	7.87869	0	0	-0.0332946	5.4962	-22.2237	-1.68154	297.864	385.115	717.908	441.841	441.841	441.841	13.7913	-100.808	15.7413	529.011	445.492	271.044	204.096	204.096	204.096	-101.889	-0.69798	-18.2888	30.3644	-9.7038	-1.78424	-1.29037	-0.323456	0.952687	1405.84	-223.977	-55.578	0	0	1.2734	10.1872
0	-0.0771476	0	0	-0.0791203	0.38178	-12.8415	0.0138238	0.135915	-0.731241	29.7821	9.80E-16	6.74769	0	0	-0.0266283	5.16803	-22.0915	-0.135536	298.022	385.41	717.191	443.243	443.243	443.243	13.34	-100.915	15.3459	529.435	444.297	269.84	204.096	204.096	204.096	-101.926	-0.613828	-17.7678	29.8508	-10.1064	-3.31598	-1.66806	-0.262524	0.776853	1555.34	-217.972	-51.1379	0	0	1.29633	10.164
0	0.0439274	0	0	0.0448197	0.342034	-11.5066	0.0153728	0.116503	-0.694408	29.0444	-3.43E-15	6.11066	0	0	-0.0181945	4.89469	-21.9866	1.13116	298.248	385.612	716.082	444.425	444.425	444.425	12.8548	-100.613	14.7937	526.424	442.588	266.902	204.096	204.096	204.096	-101.54	-0.530285	-17.1435	29.342	-10.5486	-4.56978	-1.90069	-0.172321	0.648497	1609.02	-192.247	-44.5631	0	0	1.40309	10.6037
0	0.147458	0	0	0.150113	0.32118	-10.801	-0.00688181	0.100003	-0.63089	24.7386	-1.47E-15	6.25558	0	0	-0.00813571	4.69056	-21.8635	2.01587	298.268	385.751	714.394	445.422	445.422	445.422	12.3351	-99.9089	14.1225	520.147	440.378	262.278	204.096	204.096	204.096	-100.743	-0.435319	-16.4374	28.7915	-10.9918	-5.446	-1.92806	-0.0589609	0.593078	1538.31	-145.023	-37.0297	0	0	1.52786	11.3957
0	0.198247	0	0	0.201823	0.321318	-10.8057	-0.0518391	0.0890131	-0.543082	16.6912	-1.63E-16	7.34471	0	0	0.00365101	4.5627	-21.697	2.47147	297.922	385.865	712.006	446.258	446.258	446.258	11.7834	-98.8254	13.3743	510.859	437.73	256.182	204.096	204.096	204.096	-99.5608	-0.319993	-15.675	28.1759	-11.4013	-5.89509	-1.71689	0.0673476	0.628814	1330.8	-78.1059	-29.9904	0	0	1.53102	12.4531
0	0.188362	0	0	0.192229	0.34215	-11.5105	-0.115155	0.0843409	-0.436183	5.24315	-4.90E-16	9.39276	0	0	0.0177531	4.50797	-21.4883	2.51315	297.193	386.001	708.91	446.923	446.923	446.923	11.2106	-97.4048	12.5876	498.9	434.764	248.977	204.096	204.096	204.096	-98.0406	-0.185136	-14.8826	27.5016	-11.7478	-5.92354	-1.27709	0.198191	0.755721	996.738	3.13985	-24.499	0	0	1.28572	13.725
0	0.146456	0	0	0.150183	0.380777	-12.808	-0.18869	0.0848411	-0.31818	-8.55374	-1.47E-15	12.1844	0	0	0.0356431	4.51188	-21.2655	2.2172	296.211	386.203	705.22	447.364	447.364	447.364	10.635	-95.7168	11.7973	484.694	431.643	241.147	204.096	204.096	204.096	-96.2577	-0.0402567	-14.0878	26.8069	-12.0075	-5.59369	-0.666939	0.323096	0.951882	571.892	88.2556	-20.6979	0	0	0.785997	15.1993
0	0.137764	0	0	0.142312	0.432	-14.508	-0.2608	0.0879954	-0.200342	-22.9255	-2.29E-15	15.2224	0	0	0.0589657	4.55021	-21.0786	1.70977	295.224	386.505	701.156	447.491	447.491	447.491	10.0774	-93.8595	11.0418	468.738	428.559	233.235	204.096	204.096	204.096	-94.3148	0.106778	-13.3228	26.1574	-12.1609	-5.01519	0.00218099	0.431235	1.17593	120.115	163.602	-17.9442	0	0	0.201723	16.8967
0	0.252089	0	0	0.262743	0.489205	-16.376	-0.317839	0.0907965	-0.096857	-35.6376	2.61E-15	17.7878	0	0	0.087384	4.59324	-20.9878	1.14332	294.53	386.923	696.994	447.194	447.194	447.194	9.55406	-91.9514	10.3726	451.569	425.705	225.759	204.096	204.096	204.096	-92.3322	0.262514	-12.6263	25.6338	-12.1913	-4.32601	0.575773	0.510251	1.38134	-272.307	216.325	-15.4683	0	0	-0.198893	18.8557
0	0.578825	0	0	0.609254	0.545818	-18.1901	-0.3481	0.0905735	-0.0203788	-44.6142	8.37E-15	19.1321	0	0	0.116661	4.61208	-21.0475	0.661745	294.379	387.452	692.992	446.383	446.383	446.383	9.07362	-90.1117	9.85158	433.702	423.24	219.125	204.096	204.096	204.096	-90.4281	0.45156	-12.0403	25.3158	-12.0857	-3.663	0.898824	0.553495	1.52917	-520.385	241.357	-13.1102	0	0	-0.250317	21.1093
0	1.17747	0	0	1.25142	0.596875	-19.7946	-0.34851	0.085643	0.0224959	-48.8709	1.08E-14	18.742	0	0	0.139939	4.58546	-21.2882	0.364246	294.87	388.077	689.323	445.017	445.018	445.017	8.63866	-88.4367	9.53207	415.563	421.268	213.561	204.096	204.096	204.096	-88.696	0.705025	-11.598	25.2635	-11.8372	-3.12996	0.875442	0.558344	1.60404	-572.57	242.211	-11.3535	0	0	-0.0488078	23.6595
0	2.06091	0	0	2.20951	0.640139	-21.1293	-0.326736	0.0759067	0.0349117	-48.8978	3.27E-16	16.5712	0	0	0.152128	4.50528	-21.7045	0.281782	295.884	388.788	686.016	443.136	443.136	443.136	8.24717	-86.9864	9.43681	397.432	419.821	209.111	204.096	204.096	204.096	-87.1932	1.0431	-11.311	25.5046	-11.4512	-2.77461	0.515374	0.526467	1.61584	-434.928	228.21	-10.8374	0	0	0.108981	26.4572
0	3.19918	0	0	3.45625	0.676242	-22.2252	-0.292776	0.0623135	0.0267274	-45.7955	-5.55E-15	13.0164	0	0	0.151651	4.37966	-22.2525	0.375385	297.077	389.588	682.951	440.852	440.852	440.852	7.88989	-85.788	9.55141	379.448	418.863	205.686	204.096	204.096	204.096	-85.9443	1.4683	-11.1638	26.0301	-10.9506	-2.58224	-0.0683515	0.45983	1.59223	-165.392	207.04	-11.785	0	0	-0.02817	29.4001
0	4.53199	0	0	4.93057	0.707856	-23.1709	-0.253929	0.0468018	0.00960988	-40.6493	-4.90E-15	8.80767	0	0	0.13958	4.23235	-22.8579	0.555379	297.953	390.489	679.884	438.332	438.332	438.332	7.54702	-84.8419	9.8362	361.635	418.309	203.124	204.096	204.096	204.096	-84.9475	1.97239	-11.1199	26.7987	-10.3782	-2.48648	-0.705599	0.362802	1.5668	151.768	182.217	-13.9635	0	0	-0.475605	32.349
0	5.98078	0	0	6.55282	0.738396	-24.072	-0.217783	0.0317965	-0.00707807	-34.7183	3.10E-15	4.78694	0	0	0.119727	4.09789	-23.432	0.712415	297.976	391.504	676.523	435.756	435.756	435.756	7.18998	-84.1241	10.2451	343.959	418.046	201.228	204.096	204.096	204.096	-84.1772	2.54731	-11.1332	27.7459	-9.79286	-2.39168	-1.20776	0.252249	1.57676	429.536	155.686	-16.7873	0	0	-1.01615	35.1564
0	7.46627	0	0	8.24419	0.770782	-25.0138	-0.189925	0.0181031	-0.0168815	-29.0838	3.84E-15	1.52111	0	0	0.0970639	4.01137	-23.8892	0.753478	296.688	392.641	672.61	433.287	433.287	433.287	6.78815	-83.594	10.7411	326.364	417.965	199.801	204.096	204.096	204.096	-83.5912	3.19154	-11.1623	28.7917	-9.25845	-2.20632	-1.4057	0.152852	1.64838	595.481	128.779	-19.1312	0	0	-1.34602	37.6955
0	8.92453	0	0	9.94208	0.806448	-26.0347	-0.170981	0.00586126	-0.0169911	-24.271	1.47E-15	-0.704418	0	0	0.0758469	3.99476	-24.162	0.635785	293.816	393.895	668.003	431.053	431.053	431.053	6.31737	-83.205	11.2999	308.813	417.976	198.684	204.096	204.096	204.096	-83.1422	3.90793	-11.1776	29.8446	-8.82728	-1.88215	-1.2024	0.0923039	1.79862	610.011	104.197	-19.603	0	0	-1.27203	39.881
0	10.3131	0	0	11.6031	0.844852	-27.1143	-0.160006	-0.00471561	-0.00820472	-20.5591	3.08E-15	-1.84088	0	0	0.0592879	4.04549	-24.2113	0.38646	289.331	395.249	662.729	429.149	429.149	429.149	5.76942	-82.9098	11.9051	291.306	418.016	197.754	204.096	204.096	204.096	-82.7838	4.69445	-11.1644	30.8048	-8.52318	-1.44294	-0.626375	0.0802669	2.01618	479.212	83.4034	-17.0857	0	0	-0.843168	41.678
0	11.6118	0	0	13.2001	0.883609	-28.1831	-0.155113	-0.0136221	0.00551471	-17.9914	3.06E-15	-2.07646	0	0	0.0483684	4.13554	-24.0295	0.095824	283.446	396.674	656.981	427.647	427.647	427.647	5.15907	-82.666	12.5412	273.876	418.054	196.935	204.096	204.096	204.096	-82.4758	5.53521	-11.1236	31.5712	-8.33558	-0.982328	0.17412	0.103578	2.26729	250.671	65.1208	-11.304	0	0	-0.32265	43.1012
0	12.8185	0	0	14.7159	0.919162	-29.1452	-0.153346	-0.020688	0.0193883	-16.3496	2.37E-15	-1.71896	0	0	0.0417886	4.2224	-23.6375	-0.113933	276.543	398.13	651.068	426.596	426.596	426.596	4.52358	-82.4397	13.1887	256.578	418.088	196.182	204.096	204.096	204.096	-82.1876	6.39739	-11.0689	32.0547	-8.22766	-0.629624	0.989444	0.138119	2.50413	-6.58773	47.2281	-3.34341	0	0	-0.00699572	44.2034
0	13.9418	0	0	16.1377	0.947766	-29.9063	-0.153042	-0.0253667	0.0286388	-15.4349	3.19E-15	-1.0809	0	0	0.0376681	4.26579	-23.0747	-0.130637	269.068	399.569	645.331	426.021	426.021	426.021	3.9149	-82.2069	13.8236	239.466	418.131	195.478	204.096	204.096	204.096	-81.8984	7.23538	-11.0212	32.193	-8.15299	-0.50094	1.61115	0.165831	2.68558	-221.559	29.3228	4.53423	0	0	-0.0276166	45.0581
0	14.993	0	0	17.4543	0.966625	-30.4019	-0.152843	-0.0272871	0.0300901	-14.996	-2.18E-15	-0.442977	0	0	0.0342519	4.24142	-22.3872	0.110601	261.413	400.953	640.059	425.919	425.919	425.919	3.3859	-81.9539	14.4209	222.577	418.21	194.82	204.096	204.096	204.096	-81.5963	8.00157	-11.0018	31.9631	-8.07117	-0.655744	1.90067	0.175944	2.78306	-342.129	11.9805	10.0475	0	0	-0.274292	45.737
0	15.9799	0	0	18.6562	0.97478	-30.6146	-0.152036	-0.0265954	0.0228318	-14.8116	-5.31E-16	-0.0159413	0	0	0.0307015	4.14617	-21.6142	0.608122	253.822	402.255	635.433	426.25	426.25	426.25	2.97599	-81.6752	14.9597	205.913	418.345	194.209	204.096	204.096	204.096	-81.276	8.65862	-11.0254	31.3825	-7.95726	-1.07598	1.81681	0.163643	2.78768	-345.712	-3.8066	11.8885	0	0	-0.494619	46.2911
0	16.902	0	0	19.7366	0.97338	-30.5782	-0.150755	-0.0241182	0.00828371	-14.7553	1.10E-15	0.07014	0	0	0.0270844	3.99546	-20.7789	1.29516	246.345	403.465	631.503	426.943	426.943	426.943	2.70197	-81.3708	15.4274	189.44	418.55	193.648	204.096	204.096	204.096	-80.9371	9.18817	-11.0967	30.5011	-7.8051	-1.67252	1.40891	0.128589	2.70955	-240.272	-17.3649	10.164	0	0	-0.468241	46.7391
0	17.7504	0	0	20.6918	0.965213	-30.3649	-0.148797	-0.0210451	-0.0104436	-14.6929	3.35E-15	-0.219803	0	0	0.0236184	3.81568	-19.8852	2.05809	238.84	404.571	628.205	427.905	427.905	427.905	2.55687	-81.0442	15.8213	173.094	418.825	193.141	204.096	204.096	204.096	-80.5816	9.59258	-11.2103	29.3875	-7.6248	-2.31163	0.801939	0.0725861	2.57911	-60.9482	-28.8186	6.10819	0	0	-0.135848	47.0687
0	18.5105	0	0	21.5202	0.953756	-30.0642	-0.146467	-0.0186348	-0.029498	-14.5779	-2.90E-15	-0.848799	0	0	0.0204072	3.63498	-18.9215	2.76691	231.026	405.556	625.405	429.023	429.023	429.023	2.51697	-80.7001	16.1465	156.795	419.158	192.687	204.096	204.096	204.096	-80.2132	9.88922	-11.3539	28.115	-7.43662	-2.85234	0.153008	-0.00392523	2.43668	142.743	-39.3029	1.29057	0	0	0.391557	47.2466
0	19.1658	0	0	22.2205	0.942141	-29.7575	-0.144082	-0.0177409	-0.0455849	-14.3837	1.51E-15	-1.71606	0	0	0.017229	3.4756	-17.8676	3.30905	222.573	406.383	622.962	430.181	430.181	430.181	2.55204	-80.3438	16.4101	140.463	419.527	192.286	204.096	204.096	204.096	-79.8363	10.1006	-11.5117	26.7502	-7.26476	-3.18391	-0.392584	-0.100258	2.32258	322.168	-50.4841	-2.93743	0	0	0.921388	47.2318
0	19.7024	0	0	22.7898	0.932423	-29.4995	-0.141772	-0.0186302	-0.0565694	-14.0556	2.98E-15	-2.67987	0	0	0.0137531	3.3493	-16.7037	3.61715	213.188	407.005	620.775	431.266	431.266	431.266	2.6353	-79.9802	16.6156	124.034	419.905	191.939	204.096	204.096	204.096	-79.4555	10.2442	-11.6679	25.3455	-7.13193	-3.25328	-0.741112	-0.211941	2.26317	443.077	-63.3776	-5.72861	0	0	1.29053	46.9873
0	20.11	0	0	23.222	0.925277	-29.3088	-0.140285	-0.021034	-0.0619561	-13.5831	-2.86E-15	-3.58747	0	0	0.00992274	3.25657	-15.4162	3.68254	202.674	407.368	618.822	432.182	432.182	432.182	2.75053	-79.6121	16.7581	107.466	420.265	191.645	204.096	204.096	204.096	-79.0742	10.3255	-11.809	23.9365	-7.05602	-3.07482	-0.864269	-0.328473	2.26741	492.179	-77.6362	-6.74937	0	0	1.42876	46.4883
0	20.3818	0	0	23.5068	0.920078	-29.1697	-0.140294	-0.0245935	-0.0621559	-12.9298	-4.49E-15	-4.32719	0	0	0.0059679	3.18899	-14.0012	3.55248	190.971	407.425	617.153	432.856	432.856	432.856	2.89467	-79.2383	16.8231	90.7454	420.588	191.406	204.096	204.096	204.096	-78.6923	10.3356	-11.9249	22.5428	-7.04784	-2.72124	-0.785102	-0.431031	2.33115	473.682	-90.9826	-6.02187	0	0	1.35129	45.7257
0	20.5134	0	0	23.6291	0.915212	-29.0391	-0.142315	-0.0284337	-0.0582596	-12.0461	-2.70E-15	-4.78728	0	0	0.00228991	3.13352	-12.4644	3.31452	178.143	407.139	615.877	433.25	433.25	433.25	3.0771	-78.8514	16.788	73.878	420.856	191.227	204.096	204.096	204.096	-78.3043	10.2531	-12.0092	21.1696	-7.10994	-2.30149	-0.559443	-0.500569	2.43801	404.195	-99.8289	-4.1284	0	0	1.12492	44.7076
0	20.4993	0	0	23.5691	0.908521	-28.8591	-0.146822	-0.0316641	-0.0516397	-10.9146	2.12E-15	-4.90599	0	0	-0.000722106	3.07769	-10.8185	3.07371	164.356	406.494	615.126	433.366	433.366	433.366	3.31609	-78.4359	16.6265	56.8877	421.062	191.112	204.096	204.096	204.096	-77.8964	10.0495	-12.0599	19.8098	-7.238	-1.93274	-0.256704	-0.523517	2.56947	306.234	-100.876	-1.87056	0	0	0.829631	43.4569
0	20.331	0	0	23.304	0.897772	-28.5685	-0.15375	-0.0336208	-0.0437783	-9.51842	-8.17E-16	-4.68305	0	0	-0.00283924	3.01427	-9.07994	2.92828	149.835	405.493	615.029	433.249	433.249	433.249	3.63312	-77.9667	16.3146	39.8077	421.208	191.071	204.096	204.096	204.096	-77.4458	9.69735	-12.0785	18.4458	-7.42351	-1.71484	0.0592396	-0.495949	2.70604	201.388	-92.129	-0.0198196	0	0	0.530186	42.0064
0	19.9949	0	0	22.8102	0.881095	-28.1144	-0.162411	-0.0338362	-0.0358557	-7.8442	6.53E-16	-4.15322	0	0	-0.00396085	2.94386	-7.26498	2.94978	134.825	404.166	615.687	432.975	432.975	432.975	4.04581	-77.4101	15.8365	22.6738	421.301	191.115	204.096	204.096	204.096	-76.9201	9.17813	-12.0689	17.0515	-7.65716	-1.7134	0.34351	-0.421074	2.8338	104.737	-72.9011	0.939983	0	0	0.262972	40.3927
0	19.4722	0	0	22.066	0.857288	-27.4595	-0.171747	-0.0323181	-0.0287301	-5.90331	4.17E-15	-3.38534	0	0	-0.00399545	2.87491	-5.38819	3.17182	119.559	402.572	617.161	432.65	432.65	432.65	4.56154	-76.7253	15.1896	5.52068	421.35	191.253	204.096	204.096	204.096	-76.2793	8.48929	-12.0365	15.5963	-7.93034	-1.95287	0.573565	-0.309571	2.93837	22.9661	-44.7464	1.0414	0	0	0.0373923	38.6505
0	18.7393	0	0	21.054	0.825954	-26.5855	-0.180133	-0.0292366	-0.0228821	-3.69405	-4.33E-15	-2.42893	0	0	-0.00274878	2.8212	-3.46223	3.58837	104.24	400.791	619.478	432.391	432.391	432.391	5.17352	-75.8671	14.3861	-11.6219	421.364	191.489	204.096	204.096	204.096	-75.4777	7.64751	-11.9867	14.0501	-8.23497	-2.41843	0.747431	-0.179664	3.00914	-44.8994	-11.9449	0.780218	0	0	-0.158351	36.811
0	17.7695	0	0	19.7616	0.787449	-25.493	-0.185898	-0.024542	-0.0186735	-1.23707	2.12E-15	-1.27485	0	0	-3.13E-05	2.79797	-1.49922	4.16046	89.0456	398.919	622.624	432.316	432.316	432.316	5.86112	-74.7895	13.4528	-28.7309	421.352	191.821	204.096	204.096	204.096	-74.4676	6.68767	-11.9246	12.3884	-8.56279	-3.06458	0.874704	-0.0450661	3.03707	-103.898	22.1601	0.502342	0	0	-0.344945	34.9021
0	16.5347	0	0	18.1807	0.742756	-24.1996	-0.187981	-0.0179761	-0.0164048	1.36998	-1.86E-15	0.120779	0	0	0.00410232	2.81793	0.487403	4.8279	74.1267	397.058	626.561	432.529	432.529	432.529	6.59322	-73.4481	12.4282	-45.7935	421.318	192.233	204.096	204.096	204.096	-73.2016	5.65875	-11.8561	10.5977	-8.90436	-3.82765	0.968574	0.0825683	3.01693	-159.789	54.874	0.331503	0	0	-0.544048	32.9521
0	15.0081	0	0	16.3066	0.693317	-22.7376	-0.185845	-0.00937404	-0.0165065	3.96984	-1.63E-15	1.76875	0	0	0.00940436	2.88856	2.48152	5.52251	59.6221	395.302	631.227	433.108	433.108	433.108	7.33363	-71.8032	11.359	-62.8102	421.272	192.695	204.096	204.096	204.096	-71.6356	4.61818	-11.7883	8.67794	-9.24967	-4.63856	1.04045	0.19635	2.94514	-216.436	84.9852	0.132596	0	0	-0.768452	30.9917
0	13.167	0	0	14.1373	0.64089	-21.1523	-0.179755	0.00122317	-0.0195764	6.32171	-2.29E-15	3.60211	0	0	0.0153882	3.01118	4.46391	6.17974	45.6629	393.736	636.543	434.099	434.099	434.099	8.04667	-69.8223	10.2962	-79.7987	421.227	193.168	204.096	204.096	204.096	-69.7319	3.62581	-11.7299	6.64366	-9.58995	-5.43369	1.09544	0.290686	2.82339	-274.264	111.866	-0.341269	0	0	-1.01357	29.0549
0	10.9948	0	0	11.673	0.587427	-19.5	-0.170957	0.0131357	-0.0261128	8.08954	-2.29E-15	5.41843	0	0	0.0212379	3.18157	6.41309	6.74627	32.3742	392.425	642.411	435.505	435.505	435.505	8.70173	-67.4818	9.28958	-96.7963	421.207	193.61	204.096	204.096	204.096	-67.4614	2.73812	-11.6902	4.52263	-9.91979	-6.16169	1.13467	0.359588	2.6552	-331.64	134.519	-1.28496	0	0	-1.26076	27.1777
0	8.4855	0	0	8.91779	0.53496	-17.845	-0.161566	0.0252043	-0.0362896	8.87257	-5.55E-15	6.91418	0	0	0.025369	3.39161	8.3066	7.18313	19.8734	391.418	648.722	437.295	437.295	437.295	9.27626	-64.7697	8.38264	-113.858	421.241	193.992	204.096	204.096	204.096	-64.807	2.00253	-11.6765	2.35289	-10.2391	-6.78593	1.15898	0.395012	2.45121	-386.952	150.582	-2.75068	0	0	-1.488	25.3959
0	5.64693	0	0	5.88285	0.485454	-16.2546	-0.154145	0.0359709	-0.0493855	8.27529	0	7.75182	0	0	0.0250356	3.63112	10.1217	7.46572	8.26986	390.737	655.352	439.406	439.406	439.406	9.75724	-61.6882	7.60603	-131.048	421.358	194.309	204.096	204.096	204.096	-61.7666	1.4517	-11.6915	0.179713	-10.5539	-7.28417	1.17577	0.390434	2.22277	-441.601	156.902	-4.67776	0	0	-1.6856	23.7437
0	2.50484	0	0	2.59075	0.440613	-14.7914	-0.151306	0.0438667	-0.0641961	5.9834	-1.31E-15	7.64376	0	0	0.0163813	3.88898	11.8359	7.58305	-2.33162	390.379	662.164	441.755	441.755	441.755	10.1407	-58.2562	6.97188	-148.423	421.583	194.596	204.096	204.096	204.096	-58.3569	1.09827	-11.73	-1.94771	-10.8745	-7.64733	1.1943	0.342513	1.98428	-498.54	150.1	-6.91721	0	0	-1.85135	22.2533
0	-0.894391	0	0	-0.919823	0.401672	-13.5044	-0.155065	0.0475118	-0.0789075	1.86017	3.27E-15	6.44322	0	0	-0.00443522	4.15425	13.4258	7.53675	-11.8257	390.311	669.008	444.249	444.249	444.249	10.4291	-54.5108	6.46983	-166.01	421.925	194.932	204.096	204.096	204.096	-54.6148	0.931494	-11.777	-3.97871	-11.2126	-7.87764	1.22859	0.256419	1.74816	-562.916	128.135	-9.20127	0	0	-1.98987	20.957
0	-4.48362	0	0	-4.5913	0.369199	-12.4204	-0.16648	0.046134	-0.092124	-4.01062	-2.29E-15	4.22157	0	0	-0.0394317	4.4164	14.8674	7.34083	-20.1007	390.474	675.723	446.793	446.793	446.793	10.626	-50.5071	6.06709	-183.786	422.377	195.438	204.096	204.096	204.096	-50.5977	0.917144	-11.8069	-5.86342	-11.5772	-7.98698	1.2859	0.146114	1.5251	-637.044	91.6964	-11.1987	0	0	-2.08781	19.8886
0	-8.17729	0	0	-8.34719	0.343023	-11.54	-0.185222	0.0398586	-0.103255	-11.3055	8.17E-16	1.29102	0	0	-0.0868539	4.66578	16.1355	7.02065	-27.0385	390.787	682.137	449.298	449.298	449.298	10.731	-46.3166	5.71343	-201.656	422.907	196.256	204.096	204.096	204.096	-46.3821	1.00162	-11.7856	-7.55435	-11.9704	-7.99492	1.36671	0.028596	1.32313	-719.434	43.5632	-12.4597	0	0	-2.11382	19.0846
0	-11.8773	0	0	-12.0963	0.322318	-10.8396	-0.209411	0.0300254	-0.11274	-19.5027	-1.31E-15	-1.80847	0	0	-0.140634	4.89393	17.2054	6.6107	-32.5208	391.161	688.075	451.683	451.683	451.683	10.7367	-42.0223	5.34998	-219.456	423.468	197.534	204.096	204.096	204.096	-42.0579	1.11929	-11.6748	-9.00914	-12.3858	-7.92561	1.45775	-0.0737533	1.14745	-802.318	-9.71575	-12.5872	0	0	-2.01903	18.5832
0	-15.4812	0	0	-15.7403	0.305863	-10.2806	-0.236486	0.0187672	-0.121655	-28.0421	-5.88E-15	-4.42695	0	0	-0.192251	5.09347	18.0547	6.14974	-36.4432	391.509	693.368	453.881	453.881	453.881	10.6285	-37.7126	4.91959	-236.962	424.001	199.4	204.096	204.096	204.096	-37.7212	1.2016	-11.4386	-10.193	-12.8074	-7.80277	1.54113	-0.144267	0.99741	-875.164	-60.5488	-11.2431	0	0	-1.7691	18.4216
0	-18.8889	0	0	-19.1808	0.292401	-9.82181	-0.264326	0.00826903	-0.130616	-36.4887	1.31E-15	-5.97393	0	0	-0.233621	5.25838	18.6664	5.67459	-38.7332	391.758	697.864	455.844	455.844	455.844	10.3902	-33.4752	4.37635	-253.922	424.449	201.949	204.096	204.096	204.096	-33.467	1.1861	-11.0513	-11.0822	-13.2121	-7.64415	1.59628	-0.171787	0.870622	-927.236	-101.081	-8.24271	0	0	-1.36459	18.631
0	-22.007	0	0	-22.3248	0.281019	-9.43291	-0.291743	0.000352843	-0.139224	-44.584	3.92E-15	-6.0362	0	0	-0.258849	5.38414	19.0315	5.21335	-39.3662	391.863	701.437	457.547	457.547	457.547	10.0109	-29.394	3.69182	-270.07	424.763	205.243	204.096	204.096	204.096	-29.3841	1.02366	-10.5037	-11.6661	-13.5736	-7.45611	1.60974	-0.155153	0.762981	-952.027	-125.382	-3.58207	0	0	-0.85274	19.2319
0	-24.7501	0	0	-25.0876	0.271418	-9.10416	-0.318358	-0.0040945	-0.146023	-52.182	-5.23E-15	-4.476	0	0	-0.264059	5.46835	19.1507	4.7803	-38.3764	391.817	703.996	458.995	458.996	458.996	9.49197	-25.5482	2.85749	-285.146	424.92	209.308	204.096	204.096	204.096	-25.5528	0.68359	-9.80703	-11.9498	-13.8673	-7.23087	1.58222	-0.0997801	0.673024	-949.617	-130.467	2.57464	0	0	-0.31299	20.2292
0	-27.0419	0	0	-27.3949	0.264012	-8.85018	-0.343913	-0.0055067	-0.149586	-59.0995	-5.23E-15	-1.47192	0	0	-0.246337	5.51124	19.035	4.37494	-35.8566	391.648	705.485	460.22	460.22	460.22	8.85169	-22.0117	1.88443	-298.899	424.913	214.136	204.096	204.096	204.096	-22.0449	0.156627	-8.99301	-11.9546	-14.0743	-6.9493	1.52241	-0.0187177	0.600213	-924.527	-117.823	9.93459	0	0	0.171849	21.6108
0	-28.818	0	0	-29.1862	0.259852	-8.70736	-0.367829	-0.00377999	-0.148761	-65.0141	1.31E-15	2.70601	0	0	-0.203893	5.51625	18.7053	3.9844	-31.9482	391.419	705.888	461.27	461.27	461.27	8.12443	-18.8519	0.800651	-311.096	424.76	219.688	204.096	204.096	204.096	-18.9223	-0.544166	-8.10882	-11.7174	-14.1833	-6.58664	1.44519	0.0702215	0.547145	-884.785	-91.4876	17.9242	0	0	0.542414	23.3482
0	-30.031	0	0	-30.4198	0.26045	-8.72791	-0.388479	0.00184456	-0.14292	-69.4032	1.18E-14	7.74253	0	0	-0.137318	5.49049	18.1897	3.58817	-26.8238	391.212	705.224	462.2	462.2	462.2	7.35902	-16.125	-0.351406	-321.522	424.489	225.895	204.096	204.096	204.096	-16.2344	-1.38421	-7.21213	-11.2874	-14.192	-6.11972	1.36548	0.151304	0.514818	-839.594	-56.5459	25.7093	0	0	0.776803	25.3999
0	-30.6587	0	0	-31.0804	0.267569	-8.97222	-0.403596	0.0118886	-0.131943	-71.6886	-1.96E-15	13.2167	0	0	-0.0517537	5.44442	17.52	3.16415	-20.6651	391.115	703.543	463.06	463.06	463.06	6.6165	-13.8681	-1.51768	-330.003	424.148	232.661	204.096	204.096	204.096	-14.0129	-2.31016	-6.36724	-10.7211	-14.1067	-5.53331	1.29884	0.207756	0.503299	-798.877	-19.4683	32.3203	0	0	0.890895	27.716
0	-30.7113	0	0	-31.1855	0.282922	-9.49798	-0.411291	0.0255236	-0.116488	-71.504	9.15E-15	18.5344	0	0	0.0423172	5.39119	16.7277	2.69495	-13.6398	391.207	700.919	463.874	463.874	463.874	5.96593	-12.0919	-2.63583	-336.42	423.8	239.875	204.096	204.096	204.096	-12.2653	-3.25467	-5.64123	-10.0747	-13.9418	-4.82512	1.25339	0.230442	0.510052	-770.406	13.6237	36.9977	0	0	0.925073	30.244
0	-30.2331	0	0	-30.7866	0.307828	-10.3474	-0.41112	0.0402714	-0.0977138	-68.9504	-1.63E-15	22.9631	0	0	0.131135	5.34526	15.8397	2.1729	-5.88172	391.539	697.442	464.641	464.641	464.641	5.47676	-10.7747	-3.64074	-340.716	423.522	247.412	204.096	204.096	204.096	-10.9711	-4.14423	-5.09834	-9.39616	-13.7178	-4.00732	1.23343	0.213009	0.530298	-760.05	36.4967	39.5734	0	0	0.929148	32.9337
0	-29.2968	0	0	-29.9618	0.342894	-11.5356	-0.40502	0.053001	-0.0768154	-64.7365	2.94E-15	25.8106	0	0	0.202257	5.32077	14.8745	1.6036	2.52285	392.131	693.211	465.323	465.323	465.323	5.20838	-9.86641	-4.47216	-342.901	423.393	255.149	204.096	204.096	204.096	-10.0838	-4.90938	-4.7922	-8.71735	-13.4591	-3.10625	1.23785	0.162947	0.557898	-771.152	46.9206	40.3969	0	0	0.948363	35.7425
0	-27.9908	0	0	-28.8003	0.387807	-13.0427	-0.397052	0.0611392	-0.0550498	-60.0524	-1.63E-15	26.6168	0	0	0.249074	5.32973	13.8399	1.00696	11.5401	392.968	688.328	465.861	465.861	465.861	5.1997	-9.29834	-5.08253	-343.028	423.474	262.962	204.096	204.096	204.096	-9.53924	-5.4944	-4.7575	-8.04776	-13.1903	-2.1607	1.25725	0.0911475	0.591142	-802.488	45.4993	40.1169	0	0	1.01817	38.6394
0	-26.4017	0	0	-27.3841	0.441361	-14.816	-0.391738	0.0637234	-0.0331535	-56.1774	1.11E-14	25.2935	0	0	0.272332	5.38093	12.7327	0.414653	21.1817	394.004	682.895	466.176	466.176	466.176	5.4623	-9.00113	-5.44255	-341.164	423.799	270.733	204.096	204.096	204.096	-9.27116	-5.86389	-5.0038	-7.37209	-12.9329	-1.21788	1.27142	0.0137191	0.629422	-847.807	36.5773	39.2304	0	0	1.16742	41.606
[truncated: 2,874 more rows]
[truncated: 122 more columns]
