# Supplementary material for: The impact of wide step width on lower limb coordination and its variability in individuals with flat feet
Source: PLoS One. 2025 Apr 24;20(4):e0321901. doi: 10.1371/journal.pone.0321901 (PMC12021241; doi:10.1371/journal.pone.0321901)
Supplement: S2 file — (ZIP) [file pone.0321901.s002.zip › Run-Wide7.csv]

	sdk:LAbsAnkleAngle			sdk:LAnkleAngles			sdk:LAnkleForce			sdk:LAnkleMoment			sdk:LAnklePower			sdk:LFE									sdk:LFO									sdk:LFootProgressAngles			sdk:LHipAngles			sdk:LHipForce			sdk:LHipMoment			sdk:LHipPower			sdk:LKneeAngles
Sub Frame	X	Y	Z	X	Y	Z	X	Y	Z	X	Y	Z	X	Y	Z	RX	RY	RZ	TX	TY	TZ	SX	SY	SZ	RX	RY	RZ	TX	TY	TZ	SX	SY	SZ	X	Y	Z	X	Y	Z	X	Y	Z	X	Y	Z	X	Y	Z	X
	deg	deg	deg	deg	deg	deg	N/kg	N/kg	N/kg	N.mm/kg	N.mm/kg	N.mm/kg	W/kg	W/kg	W/kg	deg	deg	deg	mm	mm	mm	mm	mm	mm	deg	deg	deg	mm	mm	mm	mm	mm	mm	deg	deg	deg	deg	deg	deg	N/kg	N/kg	N/kg	N.mm/kg	N.mm/kg	N.mm/kg	W/kg	W/kg	W/kg	deg
0	17.3498	0	0	20.0797	0.940237	-29.7071										4.56064	-18.1758	0.864646	238.364	419.957	634.332	428.135	428.135	428.135	4.77928	-81.9856	13.8863	178.086	452.078	194.218	203.647	203.647	203.647	-81.6999	6.78415	-11.6494	29.0563	-6.73229	-0.224394										44.1388
0	18.0927	0	0	20.8839	0.928817	-29.4034										4.56928	-16.9231	1.13133	229.325	419.873	631.746	429.256	429.256	429.256	4.79105	-81.7827	14.0631	161.523	452.286	193.728	203.647	203.647	203.647	-81.4848	6.92559	-11.7564	27.3696	-6.85196	-0.553566										43.8734
0	18.7072	0	0	21.5497	0.920008	-29.1678										4.61414	-15.525	1.18345	219.252	419.706	629.425	430.192	430.192	430.192	4.8403	-81.5667	14.2064	144.844	452.491	193.32	203.647	203.647	203.647	-81.2595	7.02298	-11.8685	25.5973	-7.0938	-0.662008										43.3404
0	19.1895	0	0	22.0718	0.913291	-28.9875										4.67884	-13.9785	1.07399	208.085	419.473	627.352	431.021	431.021	431.021	4.92633	-81.3364	14.3172	128.044	452.684	192.995	203.647	203.647	203.647	-81.0227	7.07758	-11.9862	23.7556	-7.41212	-0.618588										42.5346
0	19.5383	0	0	22.4406	0.907149	-28.8221	-0.151377	-0.019251	-0.0408683	-13.4372	-1.51E-15	-1.13119	0	0	0.00725555	4.74453	-12.2955	0.884587	195.861	419.171	625.574	431.793	431.793	431.793	5.06115	-81.0877	14.3848	111.137	452.862	192.75	203.647	203.647	203.647	-80.7715	7.07514	-12.1117	21.8661	-7.76638	-0.513491	-0.475562	0.0780843	2.30395	367.45	14.5021	0.158876	0	0	1.44628	41.4695
0	19.7509	0	0	22.6414	0.899609	-28.6182	-0.151668	-0.0213633	-0.0356072	-12.3864	-4.37E-15	-1.23743	0	0	0.00290095	4.79467	-10.4982	0.7056	182.694	418.783	624.182	432.531	432.531	432.531	5.2644	-80.8108	14.3902	94.1444	453.024	192.58	203.647	203.647	203.647	-80.4982	6.9916	-12.2475	19.9512	-8.1222	-0.43905	-0.35642	0.0703715	2.38749	306.229	8.1112	1.88641	0	0	1.21261	40.1731
0	19.8207	0	0	22.6557	0.888764	-28.3237	-0.154197	-0.0225644	-0.0312053	-11.1034	-1.75E-15	-1.32372	0	0	-0.000977288	4.81917	-8.61231	0.615821	168.739	418.289	623.292	433.241	433.241	433.241	5.55636	-80.489	14.3118	77.0902	453.172	192.481	203.647	203.647	203.647	-80.1883	6.80132	-12.3952	18.0297	-8.4527	-0.471183	-0.2301	0.0756106	2.4825	244.488	4.80346	2.45025	0	0	0.968915	38.6803
0	19.736	0	0	22.4631	0.873149	-27.8967	-0.159132	-0.0226712	-0.0280193	-9.60447	3.31E-15	-1.40975	0	0	-0.0040225	4.81622	-6.66139	0.667735	154.162	417.676	623.011	433.916	433.916	433.916	5.95137	-80.0977	14.1307	59.9938	453.309	192.453	203.647	203.647	203.647	-79.8196	6.48526	-12.5543	16.1121	-8.7395	-0.6572	-0.110061	0.0987114	2.57573	189.769	7.38985	1.57938	0	0	0.753936	37.0267
0	19.48	0	0	22.0437	0.851925	-27.3109	-0.165987	-0.0217347	-0.0259222	-7.91659	-9.60E-16	-1.50627	0	0	-0.00584352	4.79124	-4.66371	0.881231	139.123	416.947	623.426	434.555	434.555	434.555	6.45308	-79.6052	13.8354	42.8691	453.433	192.5	203.647	203.647	203.647	-79.3616	6.0366	-12.7218	14.1995	-8.97218	-1.01237	0.00269566	0.137714	2.65596	142.69	16.3841	-0.452541	0	0	0.572326	35.2441
0	19.032	0	0	21.3802	0.824878	-26.5553	-0.173658	-0.0200221	-0.0245781	-6.07513	-2.53E-15	-1.6116	0	0	-0.00607217	4.75404	-2.63218	1.24572	123.774	416.121	624.595	435.171	435.171	435.172	7.05285	-78.9739	13.4235	25.7255	453.542	192.627	203.647	203.647	203.647	-78.7777	5.46307	-12.8923	12.284	-9.14617	-1.52399	0.117404	0.182565	2.71555	97.9112	29.6297	-3.02198	0	0	0.400757	33.3601
0	18.3698	0	0	20.4597	0.792314	-25.6322	-0.180513	-0.0177196	-0.0235734	-4.11378	-3.27E-16	-1.68613	0	0	-0.00447086	4.71566	-0.576791	1.7278	108.268	415.227	626.545	435.789	435.789	435.789	7.7304	-78.1636	12.9024	8.57023	453.63	192.84	203.647	203.647	203.647	-78.0267	4.78631	-13.0591	10.3537	-9.26126	-2.15922	0.243464	0.219407	2.74945	48.4039	43.3022	-5.42844	0	0	0.207648	31.4007
0	17.4724	0	0	19.2746	0.754904	-24.5538	-0.18537	-0.0148267	-0.0229035	-2.13782	-1.27E-15	-1.6568	0	0	-0.00120301	4.68573	1.49212	2.28155	92.7661	414.298	629.273	436.443	436.443	436.443	8.45671	-77.1344	12.2875	-8.59052	453.688	193.139	203.647	203.647	203.647	-77.0664	4.03886	-13.2155	8.39757	-9.3205	-2.87428	0.384138	0.23795	2.75211	-10.6488	54.2653	-7.22241	0	0	-0.0297452	29.3942
0	16.3229	0	0	17.8244	0.713578	-23.3406	-0.187568	-0.0109623	-0.0230567	-0.296752	-3.06E-15	-1.41756	0	0	0.00299125	4.67096	3.56145	2.85795	77.4459	413.365	632.748	437.169	437.169	437.169	9.1977	-75.8509	11.6011	-25.7519	453.708	193.516	203.647	203.647	203.647	-75.8578	3.26043	-13.3555	6.40979	-9.32946	-3.6225	0.533127	0.232461	2.71966	-79.6081	61.1158	-8.32851	0	0	-0.315004	27.3738
0	14.9118	0	0	16.1161	0.669483	-22.0213	-0.187006	-0.00577039	-0.0247624	1.24233	-1.35E-15	-0.890117	0	0	0.00694522	4.67502	5.61418	3.41172	62.4977	412.45	636.908	438.003	438.003	438.003	9.91795	-74.2857	10.8707	-42.9133	453.681	193.955	203.647	203.647	203.647	-74.3684	2.49397	-13.4752	4.39274	-9.29691	-4.35994	0.679923	0.205988	2.64809	-155.704	64.7014	-8.8619	0	0	-0.634917	25.378
0	13.2382	0	0	14.164	0.62401	-20.6345	-0.183809	0.000829532	-0.0286323	2.34991	5.19E-15	-0.0653714	0	0	0.00952342	4.69906	7.62962	3.90519	48.1156	411.572	641.66	438.977	438.977	438.977	10.5847	-72.4211	10.1263	-60.0826	453.609	194.438	203.647	203.647	203.647	-72.5752	1.78167	-13.5726	2.35779	-9.23486	-5.04866	0.814181	0.163237	2.53652	-235.092	66.0874	-8.94776	0	0	-0.965979	23.4497
0	11.3107	0	0	11.9887	0.578792	-19.2299	-0.178589	0.00852798	-0.034382	2.91824	-2.00E-15	0.981973	0	0	0.00989138	4.74269	9.58413	4.30995	34.4879	410.742	646.879	440.116	440.116	440.116	11.1718	-70.2505	9.39749	-77.2784	453.497	194.949	203.647	203.647	203.647	-70.4661	1.16031	-13.6476	0.325361	-9.15869	-5.65846	0.934825	0.112144	2.38671	-316.832	66.5301	-8.68355	0	0	-1.29038	21.6344
0	9.14822	0	0	9.61602	0.53561	-17.8657	-0.172112	0.0166878	-0.0410964	2.89884	4.90E-16	2.10856	0	0	0.00778976	4.80466	11.4518	4.60792	21.7915	409.97	652.413	441.436	441.436	441.436	11.6631	-67.7777	8.70905	-94.5276	453.36	195.479	203.647	203.647	203.647	-68.0406	0.656244	-13.7015	-1.67611	-9.0859	-6.16841	1.04722	0.0582484	2.20385	-402.219	65.8776	-8.11563	0	0	-1.59401	19.9789
0	6.77921	0	0	7.07559	0.496207	-16.6023	-0.165447	0.0242427	-0.0471373	2.28509	-1.63E-15	3.10856	0	0	0.00343273	4.88335	13.2046	4.79213	10.1922	409.262	658.087	442.944	442.944	442.944	12.0547	-65.0158	8.07655	-111.858	453.221	196.03	203.647	203.647	203.647	-65.3096	0.281146	-13.7368	-3.61082	-9.03447	-6.56827	1.16173	0.00658783	1.99655	-494.459	63.3315	-7.31738	0	0	-1.86478	18.5305
0	4.24065	0	0	4.40086	0.462027	-15.4927	-0.159965	0.030337	-0.0511318	1.10219	3.59E-15	3.79965	0	0	-0.00294614	4.97712	14.8127	4.86691	-0.152232	408.62	663.708	444.631	444.631	444.631	12.3542	-61.9858	7.50299	-129.287	453.106	196.617	203.647	203.647	203.647	-62.2939	0.0300098	-13.7552	-5.43693	-9.02071	-6.85914	1.28556	-0.0370065	1.77646	-594.739	58.3825	-6.42467	0	0	-2.07654	17.3369
0	1.57576	0	0	1.62815	0.433984	-14.5733	-0.156943	0.0342636	-0.0523598	-0.577529	-1.96E-15	4.0351	0	0	-0.01111	5.08424	16.2455	4.84683	-9.09107	408.042	669.078	446.47	446.47	446.47	12.576	-58.7143	6.97797	-146.81	453.038	197.265	203.647	203.647	203.647	-59.0226	-0.117489	-13.7569	-7.10896	-9.05666	-7.0525	1.41533	-0.0697679	1.55488	-699.511	50.4086	-5.5882	0	0	-2.1846	16.4449
0	-1.17012	0	0	-1.20521	0.412356	-13.8589	-0.157036	0.0358943	-0.0516538	-2.62024	-2.61E-15	3.76481	0	0	-0.0207441	5.20278	17.4732	4.75307	-16.4862	407.522	673.998	448.418	448.418	448.417	12.7361	-55.2313	6.47944	-164.392	453.038	198.008	203.647	203.647	203.647	-55.5294	-0.192793	-13.7381	-8.58143	-9.14858	-7.16631	1.53608	-0.0887005	1.34331	-799.084	39.8633	-4.96077	0	0	-2.1358	15.8977
0	-3.95502	0	0	-4.06496	0.396867	-13.3446	-0.160488	0.035314	-0.0509319	-4.90686	-1.31E-15	3.0146	0	0	-0.0316141	5.32989	18.4702	4.60764	-22.2254	407.046	678.285	450.418	450.418	450.418	12.8461	-51.567	5.97749	-181.973	453.116	198.882	203.647	203.647	203.647	-51.8487	-0.233155	-13.6906	-9.81357	-9.29599	-7.21878	1.62467	-0.0963021	1.15398	-879.841	26.6082	-4.58114	0	0	-1.89837	15.7306
0	-6.74575	0	0	-6.92442	0.386918	-13.0131	-0.167383	0.0328215	-0.0524282	-7.4121	-4.02E-15	1.89612	0	0	-0.0439139	5.46085	19.2184	4.42667	-26.2392	406.598	681.783	452.409	452.409	452.409	12.91	-47.748	5.43819	-199.471	453.269	199.925	203.647	203.647	203.647	-48.0121	-0.277505	-13.6017	-10.7748	-9.49182	-7.22111	1.66118	-0.0972084	0.995032	-929.604	10.7223	-4.35313	0	0	-1.49011	15.9658
0	-9.52017	0	0	-9.76684	0.381845	-12.8437	-0.178203	0.0289111	-0.0577893	-10.2877	3.27E-15	0.599492	0	0	-0.058674	5.58835	19.7105	4.21478	-28.5161	406.153	684.379	454.333	454.333	454.333	12.9242	-43.7973	4.82652	-216.791	453.483	201.181	203.647	203.647	203.647	-44.0469	-0.3647	-13.4558	-11.4495	-9.72326	-7.17171	1.63667	-0.0975887	0.870186	-942.244	-7.27366	-4.06054	0	0	-0.979947	16.6082
0	-12.2659	0	0	-12.5845	0.381105	-12.819	-0.193942	0.0242783	-0.0674057	-13.8642	1.96E-15	-0.630161	0	0	-0.0776667	5.70268	19.9511	3.96268	-29.109	405.681	686.003	456.145	456.145	456.145	12.8791	-39.7354	4.10821	-233.829	453.73	202.703	203.647	203.647	203.647	-39.9783	-0.533426	-13.2372	-11.8389	-9.97392	-7.05451	1.56251	-0.0970436	0.782662	-922.019	-24.4072	-3.48726	0	0	-0.460748	17.6434
0	-14.9745	0	0	-15.3733	0.384275	-12.9248	-0.216243	0.0195318	-0.0806192	-18.6157	-5.23E-15	-1.55702	0	0	-0.10297	5.79348	19.9558	3.64949	-28.128	405.154	686.629	457.821	457.821	457.821	12.7616	-35.5855	3.2522	-250.463	453.976	204.561	203.647	203.647	203.647	-35.8331	-0.821515	-12.9321	-11.9621	-10.2261	-6.84234	1.46299	-0.0954356	0.729937	-881.219	-38.2508	-2.41449	0	0	-0.00859729	19.04
0	-17.6323	0	0	-18.1231	0.390905	-13.146	-0.246845	0.0143472	-0.0950002	-25.0226	-5.23E-15	-2.08298	0	0	-0.135787	5.85221	19.7487	3.24877	-25.7218	404.55	686.266	459.352	459.352	459.352	12.5561	-31.3801	2.23433	-266.534	454.179	206.839	203.647	203.647	203.647	-31.6471	-1.26318	-12.5313	-11.8515	-10.4632	-6.50446	1.37321	-0.0934295	0.703965	-839.362	-48.4364	-0.550638	0	0	0.343215	20.7552
0	-20.2106	0	0	-20.8072	0.400238	-13.4567	-0.286726	0.00747276	-0.107823	-33.3927	5.23E-15	-2.2771	0	0	-0.174822	5.87463	19.3576	2.73697	-22.0523	403.858	684.942	460.746	460.746	460.746	12.244	-27.1693	1.04375	-281.83	454.292	209.626	203.647	203.647	203.647	-27.4711	-1.88247	-12.0288	-11.5491	-10.6717	-6.01626	1.32566	-0.0881766	0.694988	-816.056	-55.4065	2.42999	0	0	0.608379	22.7415
0	-22.6595	0	0	-23.3738	0.410988	-13.8136	-0.335537	-0.00124358	-0.117366	-43.7163	1.31E-15	-2.16734	0	0	-0.214626	5.86275	18.8096	2.10196	-17.2667	403.086	682.692	462.021	462.021	462.021	11.8023	-23.0249	-0.308468	-296.07	454.251	212.987	203.647	203.647	203.647	-23.3744	-2.68357	-11.4197	-11.0984	-10.8427	-5.3689	1.34291	-0.0796328	0.695505	-825.211	-61.0802	6.99425	0	0	0.825754	24.9541
0	-24.9053	0	0	-25.7416	0.421425	-14.1591	-0.390625	-0.0102269	-0.12372	-55.4942	7.84E-15	-1.64699	0	0	-0.244408	5.82529	18.1266	1.34965	-11.4744	402.257	679.552	463.191	463.191	463.191	11.2071	-19.0415	-1.78147	-308.91	453.971	216.948	203.647	203.647	203.647	-19.4448	-3.64225	-10.6993	-10.5392	-10.9723	-4.57625	1.42256	-0.0686376	0.701181	-868.363	-66.5539	13.5032	0	0	1.03147	27.357
0	-26.8545	0	0	-27.8043	0.429804	-14.4356	-0.446373	-0.0168056	-0.128341	-67.6427	-2.61E-15	-0.475723	0	0	-0.249525	5.77624	17.323	0.505489	-4.73387	401.405	675.556	464.26	464.26	464.26	10.4428	-15.3294	-3.30364	-319.97	453.353	221.485	203.647	203.647	203.647	-15.7823	-4.70362	-9.86631	-9.90087	-11.0619	-3.67617	1.54043	-0.060667	0.71462	-934.688	-72.864	22.138	0	0	1.2446	29.9259
0	-28.4042	0	0	-29.4441	0.43497	-14.6058	-0.495501	-0.0178991	-0.13295	-78.6701	-5.23E-15	1.70625	0	0	-0.217254	5.73202	16.4048	-0.388998	2.94457	400.566	670.744	465.209	465.209	465.209	9.51243	-12.0012	-4.78244	-328.878	452.303	226.531	203.647	203.647	203.647	-12.4881	-5.7898	-8.92709	-9.19894	-11.1177	-2.72573	1.65447	-0.0598868	0.741441	-1004.58	-78.6489	32.4079	0	0	1.47117	32.6491
0	-29.4583	0	0	-30.5545	0.436854	-14.6678	-0.531257	-0.0114256	-0.138662	-87.0407	5.23E-15	5.21459	0	0	-0.144213	5.70811	15.3707	-1.28495	11.5833	399.76	665.172	465.995	465.995	465.995	8.44639	-9.15506	-6.12297	-335.311	450.754	231.999	203.647	203.647	203.647	-9.6517	-6.8154	-7.90226	-8.43262	-11.1497	-1.79049	1.71823	-0.0703934	0.793233	-1056.21	-81.6411	43.0684	0	0	1.71201	35.5251
0	-29.9448	0	0	-31.0621	0.43666	-14.6614	-0.549215	0.00360117	-0.145152	-91.5888	-1.31E-15	10.208	0	0	-0.0401893	5.71606	14.2144	-2.13749	21.2126	398.988	658.931	466.542	466.542	466.542	7.30336	-6.85893	-7.24878	-339.036	448.695	237.804	203.647	203.647	203.647	-7.33799	-7.70582	-6.83075	-7.5847	-11.1713	-0.931044	1.69698	-0.0926984	0.880311	-1073.35	-78.521	52.0747	0	0	1.96727	38.5581
0	-29.8302	0	0	-30.9425	0.436713	-14.6631	-0.548258	0.0264786	-0.150671	-91.8589	-5.23E-15	16.4808	0	0	0.07536	5.76192	12.9269	-2.91629	31.8454	398.224	652.158	466.743	466.743	466.743	6.16553	-5.1417	-8.11583	-339.92	446.189	243.886	203.647	203.647	203.647	-5.58003	-8.41062	-5.77161	-6.6232	-11.1984	-0.190563	1.57552	-0.119338	1.01361	-1049.44	-65.547	57.0923	0	0	2.23081	41.7521
0	-29.128	0	0	-30.2255	0.44007	-14.7735	-0.530359	0.0542454	-0.153085	-88.2296	2.61E-15	23.3097	0	0	0.1824	5.84637	11.4986	-3.61243	43.4587	397.423	645.04	466.474	466.474	466.474	5.12901	-3.99172	-8.71552	-337.937	443.373	250.209	203.647	203.647	203.647	-4.37634	-8.90842	-4.80121	-5.50457	-11.2481	0.414064	1.3621	-0.137932	1.19948	-987.654	-40.5907	56.3479	0	0	2.4854	45.1051
0	-27.8969	0	0	-28.9872	0.450017	-15.0999	-0.500846	0.0822425	-0.14992	-81.8949	3.27E-15	29.5618	0	0	0.268451	5.96642	9.92083	-4.23962	55.9843	396.533	637.814	465.604	465.604	465.604	4.28995	-3.36397	-9.06782	-333.152	440.441	256.754	203.647	203.647	203.647	-3.69496	-9.20385	-4.00343	-4.17852	-11.3379	0.894948	1.08465	-0.131602	1.43558	-900.355	-3.45455	49.3919	0	0	2.71391	48.6049
0	-26.2279	0	0	-27.3324	0.469496	-15.7362	-0.466411	0.105407	-0.138186	-74.427	-8.49E-15	34.02	0	0	0.329909	6.11838	8.18692	-4.82972	69.3116	395.51	630.753	464.022	464.022	464.022	3.72898	-3.1946	-9.20709	-325.699	437.607	263.5	203.647	203.647	203.647	-3.48423	-9.31782	-3.45452	-2.5932	-11.4842	1.29047	0.794316	-0.0873519	1.70861	-808.114	42.6186	37.6008	0	0	2.92695	52.2281
0	-24.2258	0	0	-25.3721	0.500518	-16.7414	-0.431911	0.119105	-0.115742	-67.1467	-7.51E-15	35.7044	0	0	0.366668	6.30086	6.29162	-5.42146	83.3038	394.334	624.144	461.672	461.672	461.672	3.49778	-3.41757	-9.16557	-315.748	435.056	270.399	203.647	203.647	203.647	-3.6862	-9.27438	-3.20772	-0.70109	-11.7015	1.65557	0.547183	0.00382873	1.99582	-730.285	92.0371	23.9455	0	0	3.16463	55.9408
0	-21.9922	0	0	-23.205	0.543644	-18.1211	-0.398543	0.120146	-0.0817693	-60.7091	2.29E-15	34.1528	0	0	0.377308	6.51602	4.23108	-6.0455	97.8203	393.015	618.255	458.579	458.579	458.579	3.61037	-3.97737	-8.96135	-303.481	432.905	277.36	203.647	203.647	203.647	-4.24777	-9.08965	-3.28201	1.53476	-11.9989	2.04692	0.389001	0.138474	2.26707	-678.369	137.028	12.1281	0	0	3.47272	59.7028
0	-19.6168	0	0	-20.9078	0.597658	-19.8189	-0.364041	0.108359	-0.0382235	-55.0684	-1.96E-15	29.6234	0	0	0.360326	6.76797	2.0036	-6.7105	112.738	391.593	613.31	454.879	454.879	454.879	4.0407	-4.83424	-8.59498	-289.083	431.186	284.238	203.647	203.647	203.647	-5.12588	-8.76746	-3.65838	4.13323	-12.3762	2.50739	0.337262	0.303749	2.499	-650.092	170.854	4.87725	0	0	3.84473	63.4703
0	-17.1753	0	0	-18.5343	0.659651	-21.7237	-0.325669	0.0867003	0.0106221	-49.8754	7.51E-15	23.0063	0	0	0.319131	7.0589	-0.387608	-7.39573	127.959	390.123	609.474	450.814	450.814	450.814	4.72922	-5.96347	-8.05618	-272.746	429.854	290.84	203.647	203.647	203.647	-6.28795	-8.30355	-4.28583	7.08652	-12.8193	3.05474	0.38468	0.47903	2.67851	-634.684	189.315	3.04946	0	0	4.2055	67.1962
0	-14.7301	0	0	-16.1212	0.7255	-23.693	-0.28246	0.0595934	0.0594697	-44.8461	-6.53E-16	15.4672	0	0	0.263479	7.38405	-2.93091	-8.05204	143.408	388.658	606.846	446.702	446.702	446.703	5.59612	-7.35206	-7.33533	-254.667	428.807	296.937	203.647	203.647	203.647	-7.7108	-7.69479	-5.09441	10.3528	-13.2985	3.67644	0.508823	0.640595	2.80436	-620.159	191.318	5.80765	0	0	4.44272	70.8278
0	-12.3316	0	0	-13.6966	0.790539	-25.5815	-0.235692	0.031681	0.102614	-39.9069	1.31E-15	8.12939	0	0	0.205858	7.72778	-5.60352	-8.60949	159.022	387.234	605.479	442.886	442.886	442.886	6.55627	-8.99512	-6.43443	-235.052	427.931	302.296	203.647	203.647	203.647	-9.37958	-6.94816	-6.00943	13.8536	-13.7701	4.32982	0.680314	0.766895	2.88351	-597.626	179.059	11.1192	0	0	4.46047	74.3034
0	-10.0198	0	0	-11.2878	0.850329	-27.2666	-0.188404	0.0066587	0.135545	-35.1699	2.61E-15	1.8305	0	0	0.156213	8.0626	-8.37149	-8.98915	174.741	385.859	605.397	439.656	439.656	439.656	7.53125	-10.8924	-5.37375	-214.098	427.118	306.698	203.647	203.647	203.647	-11.2867	-6.08661	-6.96236	17.4786	-14.183	4.94649	0.862572	0.846649	2.92473	-562.04	158.287	16.6135	0	0	4.21942	77.5508
0	-7.82507	0	0	-8.92655	0.901382	-28.6662	-0.144236	-0.0130357	0.155359	-30.797	2.61E-15	-2.9373	0	0	0.118987	8.35184	-11.1927	-9.11659	190.489	384.518	606.616	437.195	437.195	437.195	8.45712	-13.0449	-4.192	-191.985	426.285	309.971	203.647	203.647	203.647	-13.43	-5.14916	-7.89715	21.1009	-14.49	5.44146	1.01712	0.87313	2.93151	-511.621	135.15	20.5763	0	0	3.74374	80.4896
0	-5.76979	0	0	-6.64909	0.941684	-29.7454	-0.106616	-0.0266734	0.161381	-26.91	0	-6.02251	0	0	0.0934817	8.55578	-14.0218	-8.9348	206.169	383.178	609.152	435.541	435.541	435.541	9.28812	-15.4523	-2.9399	-168.871	425.377	312.008	203.647	203.647	203.647	-15.8106	-4.18488	-8.77272	24.5973	-14.6595	5.72742	1.1093	0.847549	2.90291	-446.694	115.177	22.5533	0	0	3.1032	83.0398
0	-3.86907	0	0	-4.49216	0.970842	-30.512	-0.0777828	-0.0346667	0.154995	-23.5201	-2.61E-15	-7.47628	0	0	0.0762248	8.63964	-16.8155	-8.41471	221.65	381.807	613.013	434.598	434.599	434.598	9.99701	-18.1104	-1.66945	-144.884	424.362	312.772	203.647	203.647	203.647	-18.4288	-3.24271	-9.5632	27.8706	-14.6847	5.73253	1.1145	0.774176	2.8342	-368.268	101.319	23.1509	0	0	2.38036	85.1325
0	-2.13202	0	0	-2.48762	0.989833	-31.0049	-0.058439	-0.0381302	0.139232	-20.5454	-6.53E-16	-7.45321	0	0	0.0633647	8.58168	-19.5362	-7.56169	236.768	380.389	618.185	434.171	434.171	434.172	10.5739	-21.0093	-0.42314	-120.128	423.226	312.296	203.647	203.647	203.647	-21.2808	-2.36129	-10.2575	30.8647	-14.5857	5.41884	1.02816	0.665496	2.72793	-278.639	94.3007	23.7203	0	0	1.65591	86.7206
0	-0.563851	0	0	-0.659739	1.00045	-31.2783	-0.0479142	-0.0380438	0.117729	-17.8772	6.53E-16	-6.11761	0	0	0.052156	8.37804	-22.1527	-6.41623	251.333	378.927	624.61	434.024	434.024	434.024	11.0243	-24.1314	0.772582	-94.6913	421.968	310.671	203.647	203.647	203.647	-24.3545	-1.56329	-10.859	33.5673	-14.4022	4.79342	0.865423	0.544894	2.59173	-180.347	94.0775	25.4051	0	0	0.988082	87.783
0	0.831956	0	0	0.974612	1.00478	-31.3892	-0.0452802	-0.0348479	0.0936075	-15.5114	-1.31E-15	-3.62632	0	0	0.0415117	8.04274	-24.6387	-5.04881	265.137	377.45	632.174	433.933	433.934	433.934	11.368	-27.4504	1.90835	-68.6549	420.596	308.026	203.647	203.647	203.647	-27.6276	-0.855719	-11.385	35.9983	-14.1792	3.90643	0.662299	0.443489	2.43763	-78.1184	101.111	28.5701	0	0	0.415792	88.3209
0	2.0526	0	0	2.40477	1.00489	-31.3921	-0.0495888	-0.0288587	0.069451	-13.5437	-3.27E-16	-0.204748	0	0	0.0315533	7.60321	-26.9696	-3.54917	277.976	375.998	640.705	433.726	433.726	433.726	11.6366	-30.9324	2.98982	-42.0938	419.133	304.515	203.647	203.647	203.647	-31.0689	-0.233841	-11.8662	38.1906	-13.9528	2.83623	0.458391	0.382339	2.27376	22.3699	114.908	32.7719	0	0	-0.0451471	88.3494
0	3.09634	0	0	3.62579	1.00271	-31.3363	-0.0602018	-0.0203256	0.0470697	-12.1461	1.58E-15	3.83332	0	0	0.0230446	7.09481	-29.1207	-2.01382	289.66	374.624	649.978	433.286	433.286	433.286	11.8709	-34.5394	4.035	-15.0802	417.614	300.301	203.647	203.647	203.647	-34.6414	0.314246	-12.3441	40.1725	-13.7427	1.67077	0.282427	0.36574	2.1046	115.76	133.842	36.9622	0	0	-0.394205	87.8886
0	3.9644	0	0	4.63939	0.999993	-31.2665	-0.0764901	-0.0096018	0.0278589	-11.4737	1.96E-15	8.07837	0	0	0.0166959	6.55636	-31.0664	-0.535197	300.032	373.383	659.737	432.56	432.56	432.56	12.1165	-38.2338	5.07228	12.3201	416.092	295.55	203.647	203.647	203.647	-38.3077	0.804225	-12.8671	41.957	-13.5526	0.492835	0.145265	0.382833	1.93114	198.149	155.248	39.8298	0	0	-0.636585	86.9571
0	4.66308	0	0	5.45491	0.99816	-31.2194	-0.0970332	0.00239837	0.0124513	-11.5381	-6.53E-16	12.0118	0	0	0.0126082	6.02742	-32.7807	0.805347	308.977	372.328	669.698	431.545	431.545	431.545	12.4181	-41.9826	6.13782	40.0515	414.633	290.424	203.647	203.647	203.647	-42.0347	1.253	-13.4856	43.5402	-13.3761	-0.627033	0.0367108	0.414518	1.75329	268.991	175.702	40.1541	0	0	-0.781718	85.5702
0	5.20382	0	0	6.08808	0.998153	-31.2192	-0.120172	0.0143188	0.00111613	-12.2519	0	15.076	0	0	0.0102055	5.54716	-34.2395	1.93943	316.42	371.507	679.571	430.278	430.278	430.278	12.8118	-45.7598	7.27097	68.0681	413.306	285.075	203.647	203.647	203.647	-45.796	1.67623	-14.244	44.9057	-13.2041	-1.62968	-0.064223	0.442273	1.57323	329.962	191.671	36.9407	0	0	-0.836975	83.74
0	5.60193	0	0	6.55804	1.00021	-31.272	-0.144623	0.0249251	-0.00678548	-13.5014	-3.92E-15	16.8085	0	0	0.00839514	5.15346	-35.4211	2.81055	322.321	370.955	689.063	428.831	428.831	428.831	13.3186	-49.5456	8.5076	96.334	412.174	279.646	203.647	203.647	203.647	-49.5725	2.08592	-15.1731	46.0319	-13.0319	-2.46282	-0.173578	0.453708	1.39773	383.076	200.437	29.2742	0	0	-0.805113	81.4764
0	5.87453	0	0	6.88431	1.00378	-31.3636	-0.169535	0.0336211	-0.0124753	-15.1693	-2.61E-15	16.9757	0	0	0.0060407	4.88092	-36.3078	3.37283	326.664	370.696	697.893	427.295	427.295	427.295	13.9392	-53.3265	9.873	124.821	411.287	274.265	203.647	203.647	203.647	-53.3518	2.48866	-16.2824	46.8977	-12.862	-3.07759	-0.29532	0.445313	1.23797	429.749	201.033	16.4138	0	0	-0.685432	78.7871
0	6.03841	0	0	7.08404	1.00761	-31.4617	-0.194513	0.0408623	-0.0182482	-17.1495	5.23E-15	15.6762	0	0	0.00259032	4.75699	-36.8855	3.59198	329.45	370.727	705.797	425.772	425.772	425.772	14.6519	-57.0945	11.3756	153.508	410.67	269.053	203.647	203.647	203.647	-57.128	2.88474	-17.5558	47.4851	-12.7024	-3.42994	-0.420018	0.418283	1.10951	471.145	194.115	-1.87389	0	0	-0.476036	75.6764
0	6.10755	0	0	7.17014	1.01007	-31.5246	-0.219272	0.0479461	-0.0267312	-19.3169	4.57E-15	13.3359	0	0	-0.00170951	4.79687	-37.1428	3.44896	330.688	371.025	712.55	424.362	424.362	424.362	15.4151	-60.8456	13.0034	182.369	410.327	264.128	203.647	203.647	203.647	-60.9002	3.26832	-18.9522	47.779	-12.5634	-3.48694	-0.527771	0.377884	1.02826	507.405	181.915	-24.6801	0	0	-0.17527	72.1428
0	6.09146	0	0	7.15028	1.00958	-31.5121	-0.243744	0.0568489	-0.0409556	-21.5401	-3.92E-15	10.6505	0	0	-0.00626755	4.99809	-37.0722	2.94629	330.398	371.539	717.972	423.157	423.157	423.157	16.1732	-64.5784	14.7238	211.364	410.244	259.612	203.647	203.647	203.647	-64.6703	3.62835	-20.4099	47.7657	-12.4516	-3.23727	-0.595462	0.326612	1.00749	538.081	166.468	-49.6251	0	0	0.210365	68.1772
0	5.99457	0	0	7.02753	1.00501	-31.3952	-0.267786	0.0693343	-0.0632923	-23.6556	-1.96E-15	8.40146	0	0	-0.0108929	5.33674	-36.6713	2.115	328.615	372.195	721.955	422.233	422.233	422.233	16.8673	-68.2923	16.4869	240.418	410.402	255.64	203.647	203.647	203.647	-68.4408	3.94995	-21.8561	47.4337	-12.3673	-2.70177	-0.602889	0.268229	1.05363	561.084	149.264	-73.0036	0	0	0.654999	63.7664
0	5.8174	0	0	6.8025	0.995853	-31.1601	-0.291248	0.0866608	-0.0949983	-25.4839	-3.27E-16	7.30051	0	0	-0.0161252	5.76682	-35.9479	1.02013	325.406	372.898	724.473	421.653	421.653	421.653	17.445	-71.9844	18.2314	269.398	410.783	252.351	203.647	203.647	203.647	-72.2109	4.21567	-23.2178	46.7772	-12.3023	-1.94047	-0.535203	0.204072	1.16406	571.944	130.023	-90.9029	0	0	1.1041	58.9036
0	5.56025	0	0	6.47721	0.982108	-30.805	-0.313734	0.109277	-0.135916	-26.8186	-6.21E-15	7.82964	0	0	-0.0228874	6.22439	-34.9251	-0.237661	320.89	373.539	725.592	421.462	421.463	421.463	17.8723	-75.6469	19.8932	298.104	411.374	249.887	203.647	203.647	203.647	-75.9739	4.40658	-24.4333	45.8013	-12.2416	-1.05232	-0.392773	0.139272	1.32529	566.147	108.192	-100.706	0	0	1.48222	53.6076
0	5.22766	0	0	6.05956	0.963896	-30.3305	-0.334276	0.136691	-0.184716	-27.4156	-1.63E-15	10.1282	0	0	-0.0318664	6.63664	-33.6455	-1.5271	315.254	374.004	725.473	421.697	421.697	421.697	18.1405	-79.2637	21.4134	326.254	412.176	248.375	203.647	203.647	203.647	-79.7141	4.50362	-25.4621	44.5283	-12.1665	-0.166178	-0.190834	0.0802958	1.51767	541.441	83.8676	-102.249	0	0	1.72005	47.9476
0	4.83209	0	0	5.56668	0.941079	-29.7294	-0.351282	0.167489	-0.239524	-27.021	0	13.9569	0	0	-0.0432507	6.93453	-32.1716	-2.69839	308.759	374.186	724.351	422.378	422.378	422.378	18.2694	-82.8075	22.748	353.492	413.2	247.905	203.647	203.647	203.647	-83.4038	4.49012	-26.2898	43.0013	-12.0607	0.576233	0.0380289	0.0394666	1.71617	501.991	60.0538	-97.8645	0	0	1.79065	42.0613
0	4.39551	0	0	5.02628	0.913084	-28.9819	-0.362624	0.199496	-0.298473	-25.4186	5.55E-15	18.7427	0	0	-0.0569109	7.06568	-30.5814	-3.60046	301.736	374.001	722.506	423.512	423.512	423.512	18.3012	-86.2379	23.8744	379.401	414.462	248.507	203.647	203.647	203.647	-87.0015	4.35641	-26.9286	41.2835	-11.9156	1.04058	0.254602	0.025544	1.89593	458.365	40.7757	-90.9205	0	0	1.72383	36.152
0	3.94864	0	0	4.47551	0.879017	-28.0576	-0.365652	0.23015	-0.36024	-22.4521	-6.64E-15	23.7021	0	0	-0.0725362	7.00351	-28.961	-4.09913	294.561	373.411	720.236	425.09	425.09	425.09	18.2902	-89.5026	24.7952	403.531	415.977	250.133	203.647	203.647	203.647	-90.4526	4.10473	-27.4116	39.4537	-11.7356	1.11813	0.417572	0.0448617	2.03236	427.411	30.6337	-84.4176	0	0	1.59932	30.4585
0	3.52721	0	0	3.95662	0.838004	-26.9233	-0.357693	0.256897	-0.423534	-18.0647	-3.59E-15	27.9978	0	0	-0.0893596	6.75012	-27.3942	-4.09283	287.625	372.438	717.818	427.071	427.071	427.071	18.2876	-92.5411	25.5347	425.431	417.739	252.642	203.647	203.647	203.647	-93.6926	3.7519	-27.7829	37.5992	-11.5405	0.737755	0.496705	0.0962867	2.10594	426.295	31.9105	-79.7922	0	0	1.50495	25.2086
0	3.1667	0	0	3.51046	0.789576	-25.5539	-0.336543	0.277094	-0.486356	-12.2993	-1.44E-14	30.8467	0	0	-0.105446	6.33242	-25.954	-3.52321	281.299	371.171	715.486	429.387	429.388	429.387	18.3302	-95.29	26.1296	444.678	419.714	255.799	203.647	203.647	203.647	-96.6524	3.32746	-28.0865	35.8055	-11.3632	-0.129928	0.479077	0.171162	2.10469	466.777	43.655	-76.9868	0	0	1.49267	20.582
0	2.89683	0	0	3.16977	0.733912	-23.9404	-0.301686	0.288753	-0.545964	-5.3539	7.19E-15	31.7004	0	0	-0.11754	5.79365	-24.6952	-2.38106	275.884	369.753	713.418	431.936	431.935	431.935	18.4348	-97.6897	26.6145	460.914	421.827	259.287	203.647	203.647	203.647	-99.2645	2.8679	-28.3553	34.1462	-11.2432	-1.47352	0.362188	0.254102	2.02605	554.06	61.4837	-75.2562	0	0	1.56353	16.6951
0	2.73678	0	0	2.95392	0.671982	-22.0967	-0.254522	0.290714	-0.599633	2.44499	8.49E-15	30.342	0	0	-0.12166	5.18355	-23.65	-0.70986	271.582	368.358	711.724	434.587	434.587	434.587	18.5979	-99.6894	27.0096	473.867	423.961	262.726	203.647	203.647	203.647	-101.469	2.40945	-28.6039	32.6747	-11.2173	-3.24201	0.142976	0.328243	1.88077	688.994	79.3492	-74.051	0	0	1.67846	13.6067
0	2.69128	0	0	2.8654	0.605713	-20.0691	-0.198588	0.282814	-0.644149	10.6255	-1.31E-15	26.9464	0	0	-0.11473	4.55082	-22.8256	1.39155	268.458	367.157	710.44	437.204	437.204	437.204	18.7994	-101.25	27.313	483.365	425.962	265.704	203.647	203.647	203.647	-103.215	1.9833	-28.8254	31.4182	-11.3111	-5.34281	-0.178198	0.378345	1.68409	865.897	91.4311	-73.1436	0	0	1.77162	11.3291
0	2.74682	0	0	2.88742	0.538134	-17.946	-0.139924	0.265222	-0.676127	18.4831	-5.23E-15	21.9909	0	0	-0.0961758	3.93931	-22.205	3.77002	266.422	366.281	709.525	439.654	439.654	439.654	19.0065	-102.346	27.5016	489.34	427.647	267.812	203.647	203.647	203.647	-104.462	1.61504	-28.9928	30.376	-11.5336	-7.64008	-0.589006	0.395606	1.45659	1070.25	92.9386	-72.2618	0	0	1.78291	9.83508
0	2.86998	0	0	2.98371	0.473409	-15.8636	-0.0864839	0.238737	-0.691251	25.0646	1.96E-15	16.1854	0	0	-0.0689849	3.38682	-21.7507	6.22682	265.243	365.795	708.861	441.832	441.832	441.832	19.1765	-102.96	27.5401	491.819	428.822	268.68	203.647	203.647	203.647	-105.18	1.32817	-29.0661	29.5226	-11.8758	-9.95937	-1.04628	0.381816	1.22514	1273.11	82.7908	-70.7414	0	0	1.69031	9.05978
0	3.00988	0	0	3.10208	0.416545	-13.9977	-0.0471202	0.205539	-0.684878	29.2165	3.43E-15	10.39	0	0	-0.0392826	2.92503	-21.4116	8.53797	264.585	365.69	708.274	443.671	443.671	443.671	19.2601	-103.087	27.3946	490.912	429.302	268.024	203.647	203.647	203.647	-105.345	1.14779	-29.0013	28.8134	-12.3125	-12.103	-1.47655	0.348757	1.01892	1433.83	64.337	-67.581	0	0	1.53161	8.90509
0	3.10732	0	0	3.18333	0.372792	-12.5408	-0.0295254	0.169888	-0.653131	29.8121	1.51E-15	5.5295	0	0	-0.0142934	2.57878	-21.1335	10.484	264.08	365.89	707.555	445.143	445.143	445.143	19.2076	-102.732	27.0461	486.797	428.938	265.684	203.647	203.647	203.647	-104.95	1.09957	-28.7614	28.1964	-12.8068	-13.8757	-1.78525	0.31084	0.870126	1507.07	44.9896	-62.0264	0	0	1.37331	9.25135
0	3.10983	0	0	3.17549	0.346788	-11.6669	-0.0380079	0.137309	-0.594537	26.0869	3.06E-15	2.43228	0	0	0.000930303	2.36434	-20.8696	11.8835	263.411	366.29	706.513	446.251	446.251	446.251	18.9813	-101.915	26.4965	479.704	427.652	261.666	203.647	203.647	203.647	-104.011	1.2006	-28.3246	27.6228	-13.3167	-15.1143	-1.88744	0.285908	0.804777	1456.39	35.3078	-54.2224	0	0	1.25092	9.9774
0	2.98896	0	0	3.05017	0.341654	-11.4938	-0.0721152	0.112422	-0.509951	17.9438	-3.88E-16	1.61986	0	0	0.00643938	2.28673	-20.5909	12.6227	262.372	366.795	705.018	447.009	447.009	447.009	18.5689	-100.677	25.7653	469.904	425.463	256.153	203.647	203.647	203.647	-102.577	1.44609	-27.6887	27.0587	-13.8005	-15.7141	-1.72759	0.284185	0.833084	1262.41	44.1656	-45.2012	0	0	1.12503	10.9822
0	2.75357	0	0	2.81565	0.358142	-12.0492	-0.126362	0.0972978	-0.402764	6.1261	-2.45E-16	3.17379	0	0	0.00792052	2.33775	-20.2926	12.675	260.92	367.351	703.039	447.424	447.424	447.424	17.9913	-99.0801	24.8829	457.715	422.501	249.502	203.647	203.647	203.647	-100.733	1.80127	-26.8723	26.4928	-14.2223	-15.6473	-1.30221	0.31236	0.944522	931.366	76.1411	-36.264	0	0	0.913396	12.2008
0	2.45405	0	0	2.52122	0.394041	-13.2505	-0.190849	0.0904443	-0.280467	-7.81512	2.45E-15	6.62433	0	0	0.0136429	2.49567	-19.9964	12.1097	259.176	367.957	700.659	447.483	447.483	447.483	17.2988	-97.2153	23.8868	443.51	419.005	242.193	203.647	203.647	203.647	-98.6015	2.20774	-25.9136	25.9405	-14.5545	-14.9712	-0.678295	0.366519	1.10396	502.939	126.274	-28.1841	0	0	0.575928	13.609
0	2.17362	0	0	2.24939	0.444203	-14.9093	-0.252512	0.0884036	-0.156939	-21.7619	2.61E-15	11.0859	0	0	0.0292136	2.72786	-19.7455	11.0823	257.395	368.657	698.046	447.155	447.155	447.155	16.5548	-95.1943	22.8269	427.734	415.286	234.762	203.647	203.647	203.647	-96.323	2.60534	-24.8706	25.4414	-14.7779	-13.822	0.00277798	0.431459	1.26537	53.8847	180.797	-20.992	0	0	0.18968	15.2172
0	2.00711	0	0	2.09636	0.501533	-16.7741	-0.297934	0.0874494	-0.0510697	-33.5121	-1.96E-15	15.4582	0	0	0.0538188	2.99651	-19.5929	9.80402	255.878	369.503	695.404	446.404	446.404	446.404	15.8195	-93.1378	21.7726	410.874	411.673	227.699	203.647	203.647	203.647	-94.0389	2.9577	-23.8178	25.0497	-14.8808	-12.3896	0.547847	0.486985	1.38406	-313.935	223.646	-14.4815	0	0	-0.0806827	17.0528
0	2.03337	0	0	2.14552	0.558881	-18.6036	-0.319325	0.0852999	0.0202982	-41.5858	-3.02E-15	18.7338	0	0	0.0810956	3.26605	-19.584	8.49362	254.859	370.529	692.899	445.215	445.215	445.215	15.1395	-91.1542	20.8085	393.397	408.445	221.36	203.647	203.647	203.647	-91.8653	3.26383	-22.837	24.8185	-14.8589	-10.8774	0.783828	0.513348	1.43837	-510.053	244.35	-8.82712	0	0	-0.131067	19.1367
0	2.29618	0	0	2.44731	0.611116	-20.2365	-0.318796	0.0807527	0.0512407	-45.787	1.35E-14	20.1843	0	0	0.103846	3.5101	-19.7387	7.32677	254.39	371.738	690.598	443.609	443.609	443.609	14.545	-89.3242	20.0141	375.662	405.787	215.928	203.647	203.647	203.647	-89.8809	3.54756	-22	24.7842	-14.7172	-9.45788	0.636307	0.497181	1.4306	-496.861	241.821	-4.65269	0	0	-0.0358566	21.4595
0	2.80374	0	0	3.01617	0.656333	-21.6229	-0.303302	0.0725056	0.0485591	-46.7004	-4.17E-15	19.4455	0	0	0.118044	3.71618	-20.0414	6.40289	254.289	373.104	688.438	441.659	441.659	441.659	14.0505	-87.7022	19.4411	357.886	403.767	211.443	203.647	203.647	203.647	-88.1332	3.8374	-21.3509	24.9569	-14.4745	-8.24119	0.171062	0.435742	1.38355	-306.761	221.52	-2.48702	0	0	0.0143354	23.9667
0	3.53757	0	0	3.83801	0.695598	-22.8057	-0.278388	0.05972	0.0263289	-44.9897	-5.39E-15	16.648	0	0	0.1228	3.88682	-20.4436	5.741	254.171	374.591	686.238	439.474	439.474	439.474	13.6505	-86.3221	19.1035	340.146	402.35	207.85	203.647	203.647	203.647	-86.6479	4.15492	-20.8975	25.3208	-14.1664	-7.26793	-0.455789	0.332071	1.32428	-17.9598	189.672	-2.40542	0	0	-0.11343	26.5625
0	4.45911	0	0	4.87732	0.73168	-23.8749	-0.248931	0.0440126	-0.00104857	-41.3994	-1.14E-15	12.5376	0	0	0.118938	4.03787	-20.8747	5.29818	253.544	376.158	683.751	437.183	437.183	437.183	13.3189	-85.1973	18.9832	322.436	401.427	205.039	203.647	203.647	203.647	-85.4304	4.51477	-20.6131	25.8428	-13.8441	-6.51915	-1.04814	0.204727	1.2811	275.623	153.46	-4.11968	0	0	-0.397826	29.1277
0	5.51769	0	0	6.08626	0.767591	-24.9217	-0.22094	0.0288456	-0.0226369	-36.8785	-1.63E-15	8.21254	0	0	0.108647	4.19281	-21.26	5.0006	251.941	377.77	680.727	434.914	434.914	434.914	13.015	-84.3197	19.0454	304.715	400.85	202.872	203.647	203.647	203.647	-84.465	4.92918	-20.4511	26.4824	-13.5667	-5.9405	-1.42522	0.0796536	1.277	491.128	118.796	-7.01984	0	0	-0.697246	31.5473
0	6.66329	0	0	7.41809	0.805492	-26.0075	-0.197893	0.0161357	-0.0322048	-32.1611	-7.27E-15	4.53596	0	0	0.0946822	4.37391	-21.5366	4.77706	249.035	379.396	676.988	432.78	432.78	432.781	12.6963	-83.6645	19.2548	286.946	400.482	201.203	203.647	203.647	203.647	-83.7206	5.41006	-20.3626	27.1983	-13.3876	-5.47306	-1.46315	-0.0131809	1.32854	574.468	89.7999	-10.0538	0	0	-0.849306	33.7351
0	7.85571	0	0	8.83538	0.845935	-27.1444	-0.179738	0.00579351	-0.0282174	-27.6312	4.90E-15	1.91177	0	0	0.0797888	4.59261	-21.6655	4.58606	244.714	381.008	672.476	430.875	430.875	430.875	12.3316	-83.1957	19.582	269.122	400.222	199.903	203.647	203.647	203.647	-83.1571	5.96583	-20.3095	27.9507	-13.3405	-5.08178	-1.1268	-0.0548002	1.43919	510.618	66.8083	-11.6499	0	0	-0.761839	35.6498
0	9.06669	0	0	10.3091	0.887526	-28.29	-0.166247	-0.00263658	-0.0137677	-23.6268	4.66E-15	0.384256	0	0	0.0665656	4.84326	-21.6365	4.42911	239.111	382.583	667.276	429.277	429.277	429.277	11.9095	-82.8691	20.001	251.276	400.017	198.858	203.647	203.647	203.647	-82.7291	6.59445	-20.2692	28.699	-13.4282	-4.77152	-0.488238	-0.0412823	1.60424	327.343	48.5448	-10.6402	0	0	-0.465996	37.2986
0	10.2799	0	0	11.8153	0.927205	-29.3603	-0.157082	-0.0094017	0.00497287	-20.3836	8.78E-16	-0.261891	0	0	0.0563235	5.1038	-21.4658	4.34523	232.549	384.1	661.6	428.043	428.043	428.043	11.4432	-82.6378	20.4844	233.471	399.854	197.974	203.647	203.647	203.647	-82.3922	7.27741	-20.2351	29.3993	-13.6219	-4.58265	0.295447	0.0158771	1.80821	84.4234	32.9592	-6.93094	0	0	-0.101368	38.7275
0	11.4884	0	0	13.3314	0.961134	-30.2581	-0.151024	-0.01474	0.0209585	-17.922	3.47E-16	-0.40061	0	0	0.0486693	5.34325	-21.1854	4.38985	225.453	385.539	655.736	427.206	427.205	427.205	10.9678	-82.4595	21.0013	215.782	399.748	197.186	203.647	203.647	203.647	-82.1088	7.97928	-20.2128	30.0027	-13.8696	-4.56839	1.03251	0.0969631	2.03011	-146.013	18.2635	-1.60133	0	0	0.15963	40.0015
0	12.688	0	0	14.832	0.985959	-30.9048	-0.147543	-0.0183733	0.0287957	-16.218	1.33E-15	-0.368082	0	0	0.0428776	5.53167	-20.8292	4.60765	218.225	386.88	649.982	426.764	426.764	426.764	10.5293	-82.299	21.5173	198.267	399.724	196.449	203.647	203.647	203.647	-81.85	8.65398	-20.2134	30.4561	-14.1096	-4.76468	1.55279	0.179009	2.24377	-301.471	3.94836	3.4172	0	0	0.211489	41.1794
0	13.8715	0	0	16.2893	1.00008	-31.2687	-0.146434	-0.0199417	0.0256845	-15.1878	-6.13E-17	-0.387672	0	0	0.0384232	5.64868	-20.4192	5.00919	211.136	388.109	644.584	426.687	426.687	426.687	10.1694	-82.1318	21.999	180.953	399.802	195.742	203.647	203.647	203.647	-81.5964	9.25703	-20.2456	30.7054	-14.2842	-5.16598	1.74825	0.243242	2.42221	-344.165	-9.25303	6.29685	0	0	0.0807382	42.2921
0	15.025	0	0	17.6771	1.00437	-31.3788	-0.146942	-0.0198312	0.0125519	-14.6499	-1.45E-15	-0.592899	0	0	0.0348888	5.68784	-19.9575	5.55857	204.263	389.208	639.692	426.923	426.923	426.923	9.91132	-81.9437	22.4215	163.822	399.984	195.058	203.647	203.647	203.647	-81.3364	9.75964	-20.3104	30.7022	-14.3508	-5.71484	1.60503	0.276515	2.54036	-272.256	-20.3021	6.23142	0	0	-0.0822836	43.3321
0	16.127	0	0	18.974	1.00198	-31.3175	-0.148423	-0.0189335	-0.00641913	-14.4553	5.31E-16	-1.01041	0	0	0.0320268	5.65668	-19.4263	6.17699	197.486	390.156	635.345	427.408	427.408	427.408	9.7525	-81.7286	22.7748	146.821	400.252	194.405	203.647	203.647	203.647	-81.0636	10.1578	-20.4004	30.4134	-14.2883	-6.30829	1.1961	0.271836	2.58196	-116.321	-28.8026	3.70239	0	0	-0.0984935	44.2577
0	17.1522	0	0	20.1668	0.997144	-31.1933	-0.149724	-0.018152	-0.0253668	-14.4447	-2.31E-15	-1.57467	0	0	0.0293852	5.57314	-18.7958	6.76019	190.54	390.927	631.49	428.078	428.078	428.078	9.66843	-81.4862	23.065	129.872	400.571	193.794	203.647	203.647	203.647	-80.7745	10.4711	-20.5024	29.8294	-14.0997	-6.81927	0.650921	0.228413	2.54582	73.6756	-35.1017	0.0137188	0	0	0.119261	45.0106
0	18.0776	0	0	21.2485	0.993737	-31.1056	-0.149754	-0.0179208	-0.039382	-14.4955	-8.17E-16	-2.16276	0	0	0.0265062	5.45936	-18.0359	7.20455	183.105	391.486	628.015	428.87	428.87	428.87	9.62531	-81.2201	23.3077	112.902	400.903	193.234	203.647	203.647	203.647	-80.4683	10.7308	-20.6027	28.9692	-13.8085	-7.12681	0.1135	0.153567	2.4501	246.372	-39.4306	-3.45316	0	0	0.507495	45.5353
0	18.8871	0	0	22.2165	0.994168	-31.1167	-0.148246	-0.0183004	-0.0461741	-14.5624	-1.51E-15	-2.6632	0	0	0.0232477	5.33487	-17.1258	7.43384	174.892	391.798	624.802	429.732	429.732	429.732	9.59453	-80.9362	23.5181	95.861	401.213	192.732	203.647	203.647	203.647	-80.1474	10.9641	-20.6907	27.8773	-13.4509	-7.14656	-0.301424	0.0585877	2.32883	364.905	-41.6818	-5.83308	0	0	0.901291	45.7937
0	19.5746	0	0	23.0696	0.998943	-31.2395	-0.14538	-0.0189904	-0.0465295	-14.5941	-3.06E-15	-2.99622	0	0	0.0197103	5.21195	-16.0596	7.41854	165.707	391.835	621.765	430.617	430.617	430.617	9.56237	-80.6421	23.7025	78.7254	401.485	192.288	203.647	203.647	203.647	-79.818	11.1821	-20.761	26.6144	-13.0665	-6.85255	-0.536371	-0.0390859	2.22301	415.794	-40.5137	-6.94785	0	0	1.14809	45.7711
0	20.1428	0	0	23.8056	1.00691	-31.4438	-0.142165	-0.0197486	-0.0430107	-14.5667	4.98E-15	-3.14253	0	0	0.0161386	5.09459	-14.8462	7.18196	155.475	391.582	618.88	431.485	431.485	431.485	9.5322	-80.3449	23.8546	61.4992	401.715	191.895	203.647	203.647	203.647	-79.4887	11.3764	-20.8125	25.2462	-12.6899	-6.28339	-0.59879	-0.12559	2.16388	408.407	-35.5105	-7.00362	0	0	1.19485	45.4741
0	20.5992	0	0	24.4186	1.01589	-31.6729	-0.139653	-0.0202841	-0.0384104	-14.4234	-3.35E-15	-3.10332	0	0	0.0126348	4.98102	-13.5048	6.79151	144.226	391.045	616.184	432.292	432.292	432.292	9.52047	-80.0495	23.957	44.2008	401.912	191.548	203.647	203.647	203.647	-79.1678	11.523	-20.8474	23.8323	-12.3456	-5.53047	-0.538808	-0.189445	2.16626	365.602	-26.8166	-6.40065	0	0	1.08889	44.9246
0	20.9508	0	0	24.8983	1.02339	-31.8635	-0.138781	-0.0203871	-0.0346773	-14.0953	-3.10E-15	-2.89184	0	0	0.00913996	4.86759	-12.0577	6.33919	132.058	390.238	613.766	432.996	432.996	432.996	9.55044	-79.7565	23.9864	26.8514	402.091	191.24	203.647	203.647	203.647	-78.8601	11.5902	-20.869	22.4183	-12.0461	-4.71335	-0.422553	-0.225981	2.2233	313.031	-15.2779	-5.67021	0	0	0.923521	44.151
0	21.2001	0	0	25.2289	1.0272	-31.9599	-0.140317	-0.0198949	-0.0326076	-13.5358	-1.20E-15	-2.52071	0	0	0.00552751	4.75272	-10.5247	5.91795	119.091	389.188	611.74	433.562	433.562	433.562	9.64608	-79.4598	23.9186	9.46654	402.269	190.971	203.647	203.647	203.647	-78.5638	11.5469	-20.8806	21.0316	-11.7946	-3.95036	-0.301087	-0.235277	2.31832	269.356	-1.9892	-5.19785	0	0	0.776401	43.1811
0	21.3424	0	0	25.3904	1.02568	-31.9215	-0.144519	-0.0188835	-0.0322174	-12.7027	1.01E-15	-2.02401	0	0	0.00170181	4.63893	-8.91842	5.60246	105.439	387.925	610.215	433.97	433.97	433.97	9.82792	-79.1458	23.7331	-7.94705	402.46	190.745	203.647	203.647	203.647	-78.2688	11.368	-20.8851	19.6782	-11.5888	-3.33467	-0.199149	-0.221349	2.43277	242.531	11.8949	-5.09366	0	0	0.683997	42.0365
0	21.3648	0	0	25.3596	1.01792	-31.7246	-0.151128	-0.0176643	-0.0328324	-11.5669	-3.32E-16	-1.4639	0	0	-0.00224725	4.53278	-7.24339	5.43871	91.1911	386.479	609.287	434.226	434.226	434.226	10.111	-78.7929	23.4156	-25.3914	402.675	190.573	203.647	203.647	203.647	-77.9553	11.0383	-20.885	18.3446	-11.4257	-2.92173	-0.113248	-0.187582	2.55211	229.171	25.8517	-5.20657	0	0	0.643015	40.7298
0	21.2469	0	0	25.1115	1.0036	-31.3591	-0.159679	-0.0167321	-0.0335406	-10.1418	-3.06E-15	-0.926614	0	0	-0.00596057	4.44323	-5.4977	5.44368	76.422	384.884	609.03	434.367	434.367	434.367	10.5038	-78.3707	22.9593	-42.8734	402.923	190.472	203.647	203.647	203.647	-77.5939	10.5533	-20.8824	16.9999	-11.3037	-2.7297	-0.020566	-0.137202	2.66831	218.016	39.6214	-5.30028	0	0	0.626044	39.267
0	20.9635	0	0	24.6214	0.982818	-30.8234	-0.169262	-0.0163525	-0.0334017	-8.44459	-1.57E-15	-0.476596	0	0	-0.00885176	4.37966	-3.67661	5.61242	61.2064	383.179	609.498	434.451	434.451	434.451	11.0078	-77.8422	22.3642	-60.3993	403.208	190.46	203.647	203.647	203.647	-77.147	9.91943	-20.8794	15.6026	-11.2236	-2.74987	0.101488	-0.0727034	2.77611	196.395	52.9015	-5.20922	0	0	0.596632	37.6522
0	20.4865	0	0	23.8672	0.955863	-30.1197	-0.178907	-0.0163246	-0.0319492	-6.52094	-4.49E-16	-0.125664	0	0	-0.0102843	4.35009	-1.77692	5.92728	45.6426	381.404	610.728	434.558	434.558	434.558	11.6169	-77.1649	21.6376	-77.9694	403.526	190.557	203.647	203.647	203.647	-76.5704	9.15316	-20.8777	14.1068	-11.1867	-2.9595	0.261913	-0.000327973	2.8712	155.743	64.5079	-4.97824	0	0	0.517208	35.893
0	19.7884	0	0	22.8318	0.923135	-29.2516	-0.187494	-0.0159469	-0.0290934	-4.41634	1.76E-15	0.175401	0	0	-0.00976164	4.36017	0.199218	6.3651	29.8673	379.603	612.746	434.77	434.77	434.77	12.3174	-76.2946	20.793	-95.5754	403.87	190.777	203.647	203.647	203.647	-75.8167	8.28082	-20.8786	12.4716	-11.1934	-3.33153	0.458105	0.0732045	2.94457	92.0863	73.1691	-4.80063	0	0	0.34844	34.0056
0	18.8444	0	0	21.5052	0.885117	-28.2243	-0.193813	-0.0143493	-0.0253929	-2.16499	3.02E-15	0.503605	0	0	-0.00699482	4.41244	2.24188	6.90124	14.0603	377.818	615.561	435.165	435.165	435.165	13.0872	-75.1879	19.8505	-113.201	404.233	191.126	203.647	203.647	203.647	-74.8381	7.33747	-20.883	10.6681	-11.2409	-3.83972	0.675416	0.138294	2.98527	7.1634	77.252	-4.88726	0	0	0.0619012	32.0171
0	17.6343	0	0	19.8854	0.84243	-27.0468	-0.196874	-0.0108081	-0.0218801	0.182623	9.80E-16	0.929063	0	0	-0.00195685	4.50604	4.3326	7.51038	-1.56048	376.085	619.158	435.808	435.808	435.808	13.8974	-73.8055	18.8356	-130.827	404.606	191.6	203.647	203.647	203.647	-73.5888	6.36557	-20.8912	8.68447	-11.323	-4.45911	0.893081	0.185438	2.98213	-93.2332	75.7971	-5.3836	0	0	-0.348182	29.9666
0	16.143	0	0	17.9781	0.795953	-25.7361	-0.196087	-0.00520498	-0.0200073	2.54041	-4.08E-15	1.46576	0	0	0.00516604	4.63694	6.44526	8.16514	-16.7535	374.433	623.489	436.746	436.746	436.746	14.713	-72.114	17.7778	-148.437	404.985	192.18	203.647	203.647	203.647	-72.0278	5.41292	-20.9014	6.52888	-11.4307	-5.16348	1.09029	0.208216	2.92952	-201.261	68.7738	-6.21427	0	0	-0.85696	27.9027
0	14.3612	0	0	15.7947	0.746939	-24.3218	-0.191291	0.00215991	-0.0208569	4.77958	3.27E-16	2.09368	0	0	0.0138984	4.79827	8.54793	8.8344	-31.2708	372.876	628.471	438.002	438.002	438.002	15.4956	-70.0875	16.7084	-166.026	405.369	192.837	203.647	203.647	203.647	-70.1202	4.52936	-20.9093	4.22931	-11.5544	-5.92225	1.25318	0.201284	2.82516	-310.577	56.5778	-7.09745	0	0	-1.41888	25.8802
0	12.2855	0	0	13.3502	0.697053	-22.8492	-0.183159	0.0103322	-0.0244999	6.68781	-2.45E-15	2.73787	0	0	0.0233035	4.98105	10.6048	9.48315	-44.8721	371.421	633.988	439.572	439.572	439.572	16.2071	-67.7083	15.6571	-183.605	405.759	193.535	203.647	203.647	203.647	-67.8389	3.76142	-20.9067	1.83167	-11.6867	-6.69912	1.38113	0.164654	2.67024	-419.446	40.2567	-7.61954	0	0	-1.98792	23.9576
0	9.92011	0	0	10.6612	0.64821	-21.3758	-0.173371	0.0180907	-0.0299517	7.96189	1.96E-15	3.30755	0	0	0.0315982	5.17525	12.5775	10.075	-57.3323	370.067	639.888	441.422	441.422	441.422	16.816	-64.9675	14.6472	-201.2	406.157	194.238	203.647	203.647	203.647	-65.167	3.14519	-20.8831	-0.602892	-11.8246	-7.45419	1.48622	0.105761	2.46955	-530.454	22.2157	-7.52447	0	0	-2.52511	22.1945
0	7.27836	0	0	7.74638	0.602275	-19.9624	-0.164389	0.0244184	-0.03586	8.2434	3.27E-15	3.73781	0	0	0.0359386	5.37151	14.4256	10.5773	-68.4417	368.812	645.995	443.492	443.492	443.492	17.3011	-61.8655	13.6923	-218.845	406.566	194.924	203.647	203.647	203.647	-62.0999	2.70027	-20.8259	-3.00187	-11.9712	-8.14932	1.58147	0.0372353	2.23258	-645.712	5.12791	-6.73806	0	0	-2.98182	20.6506
0	4.38471	0	0	4.62855	0.560738	-18.6622	-0.159039	0.0287924	-0.0411344	7.17339	6.53E-16	4.00111	0	0	0.0326778	5.56289	16.1083	10.9662	-78.0076	367.664	652.107	445.698	445.698	445.698	17.6539	-58.4132	12.7941	-236.565	406.99	195.592	203.647	203.647	203.647	-58.6473	2.42663	-20.7222	-5.28654	-12.1348	-8.75405	1.67277	-0.0289161	1.97318	-763.307	-9.39079	-5.35823	0	0	-3.29043	19.385
0	1.27512	0	0	1.33709	0.524509	-17.5115	-0.160304	0.0308787	-0.0461125	4.42308	5.88E-15	4.06065	0	0	0.0180594	5.74575	17.5857	11.2299	-85.8615	366.642	658.007	447.944	447.944	447.944	17.8761	-54.633	11.9438	-254.364	407.431	196.273	203.647	203.647	203.647	-54.8352	2.3055	-20.5596	-7.37878	-12.3265	-9.24926	1.75195	-0.0839577	1.70868	-874.151	-21.6023	-3.56936	0	0	-3.36847	18.4525
0	-2.00292	0	0	-2.08929	0.493916	-16.5283	-0.170798	0.0308592	-0.0522874	-0.241013	9.80E-16	3.90651	0	0	-0.010806	5.91938	18.8233	11.3678	-91.8746	365.769	663.48	450.133	450.133	450.133	17.9756	-50.5609	11.1244	-272.204	407.891	197.031	203.647	203.647	203.647	-50.7066	2.3033	-20.3266	-9.20896	-12.5557	-9.62632	1.80036	-0.120217	1.45611	-964.532	-31.3345	-1.71528	0	0	-3.15711	17.899
0	-5.39063	0	0	-5.60064	0.468877	-15.7161	-0.191862	0.0288103	-0.0619383	-6.85395	4.41E-15	3.51993	0	0	-0.0543144	6.0846	19.7956	11.3858	-95.9769	365.071	668.322	452.184	452.184	452.184	17.9618	-46.2486	10.3142	-290	408.364	197.974	203.647	203.647	203.647	-46.3228	2.37636	-20.0128	-10.7229	-12.8266	-9.88178	1.80125	-0.136886	1.23423	-1021.59	-40.0659	0.0248555	0	0	-2.66658	17.7563
0	-8.81866	0	0	-9.13542	0.449133	-15.071	-0.222502	0.0250476	-0.0768444	-15.1414	3.10E-15	2.94488	0	0	-0.109089	6.24186	20.4893	11.2903	-98.1696	364.565	672.361	454.045	454.045	454.045	17.8422	-41.7635	9.48877	-307.609	408.836	199.242	203.647	203.647	203.647	-41.7625	2.47446	-19.6092	-11.8877	-13.1364	-10.011	1.75074	-0.137982	1.05527	-1039.72	-49.5963	1.70064	0	0	-1.98607	18.0384
0	-12.2087	0	0	-12.622	0.434399	-14.587	-0.260084	0.0196649	-0.097312	-24.6085	-7.84E-15	2.25467	0	0	-0.168389	6.38966	20.9044	11.0847	-98.5247	364.257	675.463	455.699	455.699	455.699	17.6213	-37.1868	8.62214	-324.831	409.285	201.004	203.647	203.647	203.647	-37.1183	2.54349	-19.1089	-12.6932	-13.4741	-10.004	1.6633	-0.128798	0.925956	-1023.79	-61.423	3.64516	0	0	-1.24652	18.7416
0	-15.4767	0	0	-15.9813	0.424347	-14.2556	-0.301408	0.012163	-0.120721	-34.6852	-6.53E-15	1.48885	0	0	-0.223604	6.52445	21.0524	10.7686	-97.1668	364.139	677.541	457.166	457.166	457.166	17.3001	-32.6081	7.6892	-341.413	409.674	203.429	203.647	203.647	203.647	-32.4909	2.52995	-18.5086	-13.15	-13.8219	-9.84642	1.57315	-0.114518	0.843223	-990.746	-76.2565	6.39308	0	0	-0.562719	19.8486
0	-18.5355	0	0	-19.1298	0.418419	-14.0597	-0.344094	0.00179223	-0.143212	-44.8952	-9.15E-15	0.643853	0	0	-0.266309	6.64257	20.9522	10.3425	-94.2447	364.198	678.541	458.487	458.487	458.487	16.8755	-28.1214	6.67241	-357.063	409.956	206.662	203.647	203.647	203.647	-27.9815	2.38964	-17.8088	-13.2849	-14.1593	-9.52567	1.51052	-0.0977415	0.797245	-959.04	-93.9391	10.5755	0	0	0.0145189	21.3346
0	-21.2995	0	0	-21.9819	0.415701	-13.9697	-0.386584	-0.0113429	-0.161297	-54.8607	2.61E-15	-0.223622	0	0	-0.289206	6.74278	20.6259	9.81239	-89.9037	364.428	678.444	459.714	459.714	459.714	16.3403	-23.8207	5.57057	-371.456	410.071	210.792	203.647	203.647	203.647	-23.687	2.09854	-17.0134	-13.1342	-14.4664	-9.0378	1.49049	-0.0791973	0.77809	-941.117	-113.092	16.7601	0	0	0.490258	23.1726
0	-23.6869	0	0	-24.4528	0.41506	-13.9485	-0.427113	-0.0255833	-0.173244	-64.1652	0	-0.892124	0	0	-0.286388	6.82812	20.0956	9.19242	-84.2698	364.832	677.255	460.893	460.893	460.893	15.6876	-19.7971	4.40534	-384.255	409.943	215.843	203.647	203.647	203.647	-19.6956	1.66004	-16.1299	-12.7387	-14.728	-8.39265	1.5001	-0.0612251	0.777858	-936.913	-132.132	25.3576	0	0	0.887846	25.3351
0	-25.6245	0	0	-26.4646	0.415574	-13.9655	-0.462576	-0.0382413	-0.178773	-72.1992	5.23E-15	-0.996073	0	0	-0.254305	6.90575	19.3823	8.5043	-77.4479	365.424	675.012	462.047	462.047	462.047	14.9174	-16.1348	3.21947	-395.132	409.497	221.769	203.647	203.647	203.647	-16.0835	1.10373	-15.171	-12.1393	-14.9352	-7.61408	1.50813	-0.0490396	0.794418	-936.77	-149.599	36.3792	0	0	1.21818	27.7944
0	-27.0551	0	0	-27.9563	0.417015	-14.0132	-0.489745	-0.0457356	-0.178159	-78.289	-1.05E-14	-0.0601843	0	0	-0.194397	6.98513	18.5054	7.77322	-69.5315	366.219	671.791	463.167	463.167	463.167	14.0451	-12.9032	2.06602	-403.802	408.667	228.473	203.647	203.647	203.647	-12.9105	0.475285	-14.1582	-11.3728	-15.0856	-6.73552	1.48239	-0.0445533	0.832192	-929.484	-162.284	48.9449	0	0	1.48041	30.5196
0	-27.9446	0	0	-28.8953	0.420151	-14.1169	-0.506193	-0.0452235	-0.171404	-81.8699	-5.23E-15	2.235	0	0	-0.114073	7.07572	17.4834	7.0231	-60.6137	367.219	667.71	464.202	464.202	464.202	13.1057	-10.1496	0.994665	-410.043	407.422	235.823	203.647	203.647	203.647	-10.2146	-0.176506	-13.1249	-10.4687	-15.182	-5.79361	1.40313	-0.0481116	0.896006	-908.733	-166.951	61.2567	0	0	1.67742	33.4751
0	-28.2896	0	0	-29.2851	0.426703	-14.3333	-0.510695	-0.0361016	-0.157721	-82.6637	-2.61E-15	5.79452	0	0	-0.0250226	7.18517	16.3322	6.273	-50.7923	368.41	662.938	465.056	465.056	465.056	12.1543	-7.89374	0.0420751	-413.716	405.782	243.676	203.647	203.647	203.647	-8.00935	-0.809229	-12.1181	-9.44497	-15.2313	-4.82256	1.27262	-0.0540033	0.986746	-877.13	-160.848	71.1031	0	0	1.83172	36.6201
0	-28.1206	0	0	-29.1669	0.438886	-14.7346	-0.503001	-0.0204606	-0.136695	-80.7826	-1.05E-14	10.0385	0	0	0.0602812	7.31844	15.0642	5.53614	-40.1669	369.757	657.682	465.598	465.598	465.598	11.2589	-6.12638	-0.769337	-414.763	403.823	251.881	203.647	203.647	203.647	-6.28238	-1.38888	-11.195	-8.30432	-15.2426	-3.8515	1.10487	-0.0544848	1.10158	-840.567	-142.906	76.6157	0	0	1.97699	39.9112
0	-27.5001	0	0	-28.6146	0.458778	-15.3866	-0.484887	-0.00229864	-0.108571	-76.8659	2.61E-15	14.0747	0	0	0.131914	7.47809	13.6855	4.82088	-28.8316	371.212	652.18	465.675	465.675	465.675	10.4885	-4.81302	-1.42725	-413.211	401.659	260.282	203.647	203.647	203.647	-4.99882	-1.88794	-10.4142	-7.03273	-15.2257	-2.90405	0.91888	-0.0406181	1.23453	-805.643	-113.83	77.0488	0	0	2.14843	43.3046
0	-26.5137	0	0	-27.7213	0.487712	-16.3277	-0.460229	0.0145255	-0.0742244	-71.9798	2.61E-15	17.0734	0	0	0.18466	7.66514	12.1957	4.1322	-16.8699	372.725	646.677	465.143	465.143	465.143	9.89976	-3.90349	-1.92401	-409.149	399.42	268.709	203.647	203.647	203.647	-4.10982	-2.2829	-9.82381	-5.60041	-15.191	-1.99841	0.736134	-0.00830379	1.37794	-777.813	-76.2236	72.905	0	0	2.37587	46.7594
0	-25.2528	0	0	-26.5805	0.525911	-17.5563	-0.433699	0.0274316	-0.035384	-67.2737	-5.23E-15	18.5291	0	0	0.218057	7.88027	10.5889	3.47316	-4.35371	374.25	641.417	463.894	463.894	463.894	9.5274	-3.34678	-2.25236	-402.706	397.225	276.978	203.647	203.647	203.647	-3.56607	-2.55315	-9.45292	-3.96679	-15.1504	-1.14764	0.573674	0.0436053	1.52589	-758.695	-33.453	65.5958	0	0	2.67414	50.2379
0	-23.7989	0	0	-25.2681	0.572405	-19.0295	-0.408272	0.0352078	0.00594524	-63.5127	1.05E-14	18.3278	0	0	0.234662	8.12416	8.85576	2.84544	8.65227	375.757	636.618	461.887	461.887	461.887	9.38078	-3.10562	-2.40348	-394.018	395.165	284.889	203.647	203.647	203.647	-3.33129	-2.68071	-9.30752	-2.08783	-15.1177	-0.358641	0.445998	0.110464	1.67139	-746.251	9.85315	56.958	0	0	3.03789	53.7056
0	-22.2121	0	0	-23.8312	0.625148	-20.6695	-0.384578	0.0379981	0.0473553	-60.892	2.61E-15	16.7105	0	0	0.238541	8.39735	6.98749	2.24949	22.084	377.228	632.462	459.169	459.169	459.169	9.44618	-3.16506	-2.3656	-383.204	393.295	292.234	203.647	203.647	203.647	-3.38993	-2.64954	-9.37255	0.0741193	-15.108	0.368728	0.361157	0.185634	1.81067	-734.704	49.1033	48.4626	0	0	3.43091	57.1293
0	-20.5295	0	0	-22.287	0.681267	-22.3763	-0.361394	0.036932	0.0863761	-59.0988	-6.53E-15	14.146	0	0	0.234308	8.69935	4.98001	1.68478	35.8714	378.655	629.084	455.883	455.883	455.884	9.69264	-3.53244	-2.12453	-370.367	391.644	298.803	203.647	203.647	203.647	-3.74708	-2.44563	-9.61794	2.53979	-15.1358	1.04222	0.3241	0.26201	1.94	-717.942	80.0784	40.9039	0	0	3.78992	60.4749
0	-18.7701	0	0	-20.6304	0.737366	-24.0418	-0.337266	0.0337001	0.120403	-57.595	6.53E-15	11.1893	0	0	0.22639	9.02736	2.83769	1.15168	49.9348	380.034	626.571	452.262	452.262	452.262	10.0798	-4.23042	-1.66629	-355.594	390.223	304.407	203.647	203.647	203.647	-4.42192	-2.05869	-10.0068	5.30326	-15.2107	1.67565	0.340743	0.333551	2.05911	-692.717	100.056	34.1755	0	0	4.04398	63.7049
0	-16.9419	0	0	-18.8457	0.789892	-25.563	-0.311165	0.0294887	0.146989	-55.8318	5.23E-15	8.29545	0	0	0.217635	9.37515	0.575709	0.655666	64.188	381.356	624.964	448.594	448.594	448.594	10.5649	-5.28739	-0.982138	-338.969	389.035	308.886	203.647	203.647	203.647	-5.43914	-1.48594	-10.5032	8.32485	-15.3334	2.28326	0.416172	0.395827	2.16776	-659.631	107.627	27.9613	0	0	4.13964	66.7765
0	-15.0492	0	0	-16.9197	0.835493	-26.8531	-0.282784	0.0252663	0.163719	-53.3932	-1.31E-15	5.80181	0	0	0.208717	9.73176	-1.78019	0.213201	78.5472	382.604	624.271	445.178	445.178	445.178	11.1069	-6.728	-0.0752974	-320.58	388.087	312.13	203.647	203.647	203.647	-6.82067	-0.737747	-11.0765	11.5302	-15.4911	2.87015	0.551108	0.448193	2.26745	-621.862	104.5	21.5618	0	0	4.05884	69.6413
0	-13.0996	0	0	-14.8527	0.871444	-27.8499	-0.252637	0.0216758	0.168977	-50.0589	-6.53E-15	3.90333	0	0	0.198303	10.0803	-4.19676	-0.143533	92.943	383.748	624.487	442.268	442.268	442.268	11.6683	-8.56561	1.03197	-300.525	387.389	314.088	203.647	203.647	203.647	-8.57948	0.156696	-11.7018	14.8161	-15.6576	3.42152	0.729997	0.494773	2.35656	-581.8	95.432	14.3493	0	0	3.8122	72.2471
0	-11.108	0	0	-12.6663	0.896095	-28.523	-0.221692	0.0193729	0.162416	-45.776	3.92E-15	2.70282	0	0	0.184084	10.3977	-6.63845	-0.367112	107.326	384.747	625.608	440.026	440.026	440.026	12.2159	-10.7973	2.29485	-278.912	386.954	314.774	203.647	203.647	203.647	-10.7156	1.14691	-12.3588	18.0655	-15.7956	3.89655	0.92561	0.536045	2.42742	-540.808	86.0745	5.9831	0	0	3.4343	74.5419
0	-9.09907	0	0	-10.4046	0.909207	-28.8776	-0.191286	0.0188546	0.14527	-40.6504	-2.61E-15	2.22773	0	0	0.164247	10.6561	-9.07302	-0.401283	121.663	385.558	627.649	438.493	438.493	438.493	12.7222	-13.4015	3.64901	-255.87	386.794	314.268	203.647	203.647	203.647	-13.214	2.16537	-13.0293	21.166	-15.8654	4.2306	1.10023	0.572673	2.46713	-497.84	82.5276	-3.39698	0	0	2.96336	76.4797
0	-7.10732	0	0	-8.12905	0.912068	-28.9546	-0.162989	0.0204697	0.120513	-34.9422	2.61E-15	2.46851	0	0	0.138757	10.8268	-11.4755	-0.192801	135.928	386.149	630.635	437.597	437.597	437.597	13.1682	-16.3378	5.02096	-231.546	386.914	312.701	203.647	203.647	203.647	-16.0433	3.13854	-13.6967	24.03	-15.8361	4.34755	1.21402	0.599094	2.462	-449.728	88.5741	-13.1237	0	0	2.43006	78.0262
0	-5.17423	0	0	-5.90838	0.907227	-28.8242	-0.138707	0.0244973	0.092237	-29.0785	-3.92E-15	3.40446	0	0	0.109884	10.8861	-13.8292	0.294364	150.084	386.505	634.589	437.176	437.176	437.176	13.5458	-19.5505	6.34292	-206.109	387.318	310.238	203.647	203.647	203.647	-19.1577	4.00184	-14.348	26.6084	-15.6947	4.17988	1.23658	0.61117	2.40427	-392.543	105.916	-22.3246	0	0	1.86098	79.1642
0	-3.34287	0	0	-3.80713	0.897961	-28.5736	-0.1202	0.0304159	0.0646355	-23.5759	9.80E-16	4.9192	0	0	0.0814708	10.8212	-16.1234	1.0666	164.067	386.644	639.513	437.029	437.029	437.029	13.8596	-22.975	7.5668	-179.742	388.008	307.056	203.647	203.647	203.647	-22.5006	4.71255	-14.9766	28.8964	-15.4511	3.68981	1.1517	0.607318	2.29858	-321.868	133.184	-29.9647	0	0	1.27976	79.8944
0	-1.65183	0	0	-1.876	0.887586	-28.2916	-0.10868	0.0370913	0.0410486	-18.9244	1.23E-15	6.8024	0	0	0.0574278	10.6341	-18.349	2.09276	177.771	386.611	645.37	436.96	436.96	436.96	14.1257	-26.5466	8.6718	-152.628	388.987	303.319	203.647	203.647	203.647	-26.0116	5.25543	-15.5847	30.9265	-15.134	2.88482	0.966386	0.592433	2.15824	-235.778	166.958	-35.195	0	0	0.717902	80.2317
0	-0.130044	0	0	-0.147365	0.878832	-28.0525	-0.10424	0.0432019	0.0232121	-15.4391	1.31E-15	8.78842	0	0	0.0400736	10.3425	-20.4941	3.30347	191.042	386.475	652.063	436.815	436.815	436.815	14.3664	-30.2077	9.66306	-124.931	390.265	299.167	203.647	203.647	203.647	-29.6341	5.63936	-16.1826	32.7535	-14.7821	1.82156	0.705887	0.572512	2.00046	-135.285	201.873	-37.5306	0	0	0.20601	80.1982
0	1.20533	0	0	1.36395	0.873463	-27.9053	-0.105965	0.047785	0.0115521	-13.202	2.29E-15	10.6305	0	0	0.0294932	9.9782	-22.5407	4.59799	203.69	386.311	659.439	436.497	436.497	436.497	14.6047	-33.9132	10.5634	-96.7812	391.852	294.712	203.647	203.647	203.647	-33.3212	5.88788	-16.7854	34.4359	-14.4331	0.59765	0.411979	0.552204	1.83975	-26.5302	232.314	-37.1327	0	0	-0.228377	79.8146
0	2.34778	0	0	2.65603	0.872162	-27.8696	-0.11251	0.0510762	0.00525394	-12.1102	1.31E-15	12.221	0	0	0.0240693	9.5823	-24.464	5.85803	215.501	386.181	667.294	435.967	435.967	435.967	14.8602	-37.6312	11.4022	-68.2721	393.761	290.038	203.647	203.647	203.647	-37.0388	6.02824	-17.4086	36.0196	-14.1163	-0.666248	0.127388	0.533787	1.68713	81.7916	254.039	-35.0412	0	0	-0.571325	79.094
0	3.29814	0	0	3.73386	0.874694	-27.9391	-0.122668	0.0537106	0.00326555	-11.9728	2.61E-15	13.5288	0	0	0.0216077	9.20022	-26.2344	6.96431	226.267	386.129	675.387	435.227	435.227	435.227	15.1474	-41.3411	12.2068	-39.4605	396.003	285.215	203.647	203.647	203.647	-40.7644	6.08313	-18.0655	37.529	-13.8494	-1.84689	-0.11668	0.515331	1.5474	180.647	264.388	-32.6478	0	0	-0.816348	78.0392
0	4.06115	0	0	4.60446	0.880181	-28.0894	-0.135668	0.0565443	0.00377834	-12.6016	1.96E-15	14.5741	0	0	0.020171	8.87621	-27.8202	7.81155	235.806	386.172	683.465	434.308	434.308	434.308	15.4776	-45.0306	12.9977	-10.3754	398.595	280.302	203.647	203.647	203.647	-44.4853	6.0667	-18.7662	38.9657	-13.6396	-2.83515	-0.299918	0.497055	1.42739	262.702	263.22	-31.3051	0	0	-0.959149	76.6436
0	4.64287	0	0	5.27421	0.887453	-28.288	-0.151166	0.0599896	0.00464231	-13.8584	0	15.339	0	0	0.0183995	8.64782	-29.1908	8.31967	243.977	386.308	691.283	433.253	433.253	433.253	15.8598	-48.6933	13.7882	18.9708	401.558	275.362	203.647	203.647	203.647	-48.1963	5.98443	-19.5179	40.312	-13.4858	-3.54763	-0.419284	0.48124	1.33221	325.264	252.089	-31.7497	0	0	-1.00107	74.8937
0	5.04977	0	0	5.74843	0.89534	-28.5025	-0.169351	0.0638287	0.00339357	-15.6827	0	15.727	0	0	0.0154982	8.54101	-30.32	8.43926	250.689	386.517	698.623	432.106	432.106	432.106	16.3015	-52.3261	14.5861	48.5711	404.914	270.471	203.647	203.647	203.647	-51.8971	5.83548	-20.3245	41.5372	-13.3806	-3.93159	-0.477065	0.470385	1.26817	368.815	233.453	-34.0226	0	0	-0.947901	72.7717
0	5.28958	0	0	6.03341	0.902884	-28.7069	-0.190609	0.06705	-0.00245675	-18.0416	1.31E-15	15.5519	0	0	0.0110792	8.56638	-31.1869	8.15347	255.894	386.771	705.303	430.909	430.909	430.909	16.8069	-55.9298	15.3964	78.413	408.683	265.722	203.647	203.647	203.647	-55.5921	5.61629	-21.1865	42.6035	-13.3112	-3.96678	-0.479961	0.464757	1.23937	397	209.327	-37.2929	0	0	-0.813594	70.2578
0	5.37352	0	0	6.13959	0.909387	-28.8824	-0.214922	0.0683905	-0.0151178	-20.8333	6.53E-16	14.6287	0	0	0.00513305	8.71713	-31.7768	7.47737	259.588	387.036	711.185	429.699	429.699	429.699	17.374	-59.5089	16.2229	108.469	412.867	261.234	203.647	203.647	203.647	-59.2899	5.32391	-22.098	43.4698	-13.2593	-3.66517	-0.441558	0.460198	1.2465	416.344	180.741	-40.257	0	0	-0.619676	67.3312
0	5.31823	0	0	6.08425	0.914343	-29.0158	-0.241373	0.0669682	-0.0366885	-23.8085	-8.49E-15	12.8868	0	0	-0.00189122	8.96957	-32.0809	6.45462	261.796	387.275	716.172	428.509	428.509	428.509	17.9911	-63.0723	17.0681	138.687	417.443	257.155	203.647	203.647	203.647	-63.0031	4.9583	-23.0449	44.0954	-13.202	-3.06731	-0.385854	0.448943	1.28856	436.282	147.682	-41.568	0	0	-0.387527	63.9718
0	5.14608	0	0	5.89176	0.917345	-29.0964	-0.268073	0.0629409	-0.0683273	-26.5587	9.80E-16	10.4821	0	0	-0.00907118	9.28666	-32.0967	5.15121	262.568	387.451	720.203	427.373	427.373	427.373	18.6346	-66.6321	17.9309	168.978	422.345	253.648	203.647	203.647	203.647	-66.7461	4.52321	-24.0023	44.4437	-13.1141	-2.23575	-0.332656	0.422784	1.3596	463.296	109.77	-40.2694	0	0	-0.121579	60.1645
0	4.8829	0	0	5.59115	0.917973	-29.1133	-0.292352	0.0575905	-0.109991	-28.5719	7.84E-15	7.81102	0	0	-0.0152294	9.62345	-31.8283	3.64916	261.967	387.528	723.244	426.328	426.328	426.328	19.2702	-70.199	18.8036	199.203	427.468	250.887	203.647	203.647	203.647	-70.5297	4.02611	-24.9347	44.4862	-12.9726	-1.24729	-0.287322	0.378623	1.44937	497.417	67.5129	-36.1239	0	0	0.187567	55.9069
0	4.55469	0	0	5.21192	0.915672	-29.0515	-0.311595	0.0532314	-0.160175	-29.3804	1.31E-15	5.45494	0	0	-0.0193855	9.93301	-31.2885	2.04219	260.084	387.48	725.291	425.428	425.428	425.428	19.8578	-73.7773	19.6703	229.166	432.667	249.026	203.647	203.647	203.647	-74.3543	3.47797	-25.8	44.2071	-12.7602	-0.186419	-0.244227	0.319252	1.54757	533.092	22.6624	-29.8495	0	0	0.543484	51.2228
0	4.18427	0	0	4.78028	0.909619	-28.8887	-0.324039	0.052639	-0.216529	-28.7039	3.19E-15	4.02976	0	0	-0.0212848	10.1721	-30.5018	0.432553	257.048	387.294	726.369	424.739	424.739	424.739	20.3593	-77.3572	20.5089	258.607	437.779	248.177	203.647	203.647	203.647	-78.2029	2.89332	-26.5566	43.6077	-12.4691	0.859883	-0.192891	0.250987	1.64455	562.639	-21.9145	-23.2047	0	0	0.926778	46.1751
0	3.7904	0	0	4.31775	0.898645	-28.5921	-0.329198	0.0584123	-0.27644	-26.524	-4.98E-15	4.0138	0	0	-0.0218059	10.3063	-29.5064	-1.07228	253.039	386.976	726.544	424.349	424.349	424.349	20.7467	-80.9122	21.2951	287.206	442.641	248.389	203.647	203.647	203.647	-82.0377	2.29036	-27.1723	42.7099	-12.1033	1.80626	-0.124831	0.180398	1.7346	580.851	-63.0416	-18.5338	0	0	1.29566	40.8756
0	3.38878	0	0	3.84295	0.881295	-28.1199	-0.327527	0.0723609	-0.338171	-23.0379	-1.01E-14	5.60558	0	0	-0.0230181	10.3135	-28.3539	-2.36403	248.296	386.547	725.926	424.343	424.343	424.343	21.0078	-84.3978	22.0095	314.599	447.112	249.636	203.647	203.647	203.647	-85.8013	1.69056	-27.6325	41.5562	-11.6782	2.57192	-0.0486974	0.11466	1.8157	591.372	-97.5136	-18.0296	0	0	1.61274	35.4813
0	2.99525	0	0	3.375	0.856145	-27.4279	-0.319333	0.094635	-0.400656	-18.4982	-1.63E-15	8.61222	0	0	-0.0274875	10.1863	-27.1063	-3.34125	243.106	386.037	724.659	424.796	424.796	424.796	21.1473	-87.7567	22.6426	340.386	451.089	251.814	203.647	203.647	203.647	-89.4236	1.11711	-27.943	40.2058	-11.2189	3.0846	0.0154647	0.0567674	1.88492	605.02	-124.087	-22.5631	0	0	1.86746	30.1766
0	2.62704	0	0	2.93525	0.82228	-26.4822	-0.303858	0.123371	-0.462665	-13.0654	-3.92E-15	12.4558	0	0	-0.0368323	9.93038	-25.8293	-3.91854	237.777	385.479	722.914	425.743	425.743	425.743	21.1831	-90.9246	23.1961	364.154	454.515	254.743	203.647	203.647	203.647	-92.8302	0.592265	-28.1273	38.7274	-10.7563	3.28476	0.0454503	0.00617142	1.92896	634.623	-143.35	-31.323	0	0	2.074	25.1452
0	2.30173	0	0	2.54545	0.77968	-25.2701	-0.279788	0.155039	-0.52231	-6.81755	-7.51E-15	16.305	0	0	-0.0502732	9.56272	-24.585	-4.03545	232.611	384.901	720.868	427.171	427.171	427.171	21.1404	-93.8359	23.6782	385.5	457.366	258.171	203.647	203.647	203.647	-95.9489	0.133917	-28.2181	37.1908	-10.3225	3.12925	0.0282273	-0.0354418	1.93222	688.638	-156.119	-42.2894	0	0	2.24792	20.5446
0	2.0337	0	0	2.22293	0.729362	-23.8067	-0.246368	0.184987	-0.57705	0.150701	7.84E-15	19.2534	0	0	-0.0641325	9.1068	-23.4249	-3.66365	227.872	384.327	718.683	429.014	429.014	429.014	21.0453	-96.4271	24.096	404.056	459.641	261.783	203.647	203.647	203.647	-98.7131	-0.246762	-28.2472	35.6585	-9.94711	2.59443	-0.0405209	-0.0658426	1.8804	768.727	-163.32	-53.2423	0	0	2.39264	16.4934
0	1.83035	0	0	1.97605	0.673263	-22.1354	-0.204686	0.208434	-0.624018	7.58936	3.27E-15	20.5372	0	0	-0.0730193	8.58896	-22.3851	-2.81266	223.764	383.777	716.492	431.163	431.163	431.163	20.9187	-98.6402	24.4471	419.523	461.345	265.208	203.647	203.647	203.647	-101.063	-0.545475	-28.236	34.1795	-9.65374	1.68076	-0.160064	-0.0815909	1.77183	870.039	-165.057	-62.7307	0	0	2.49817	13.0694
0	1.68962	0	0	1.80183	0.613972	-20.3248	-0.158042	0.221067	-0.660472	15.0371	-5.88E-15	19.6814	0	0	-0.072104	8.03597	-21.4847	-1.5339	220.418	383.272	714.386	433.492	433.492	433.492	20.7719	-100.425	24.7156	431.691	462.469	268.051	203.647	203.647	203.647	-102.946	-0.762427	-28.189	32.7872	-9.45758	0.419635	-0.326427	-0.0869137	1.6168	982.299	-163.356	-70.2077	0	0	2.54814	10.3165
0	1.59937	0	0	1.68618	0.554436	-18.4631	-0.111628	0.220371	-0.683366	21.8292	-4.57E-15	16.6673	0	0	-0.0597256	7.47409	-20.7268	0.0786321	217.884	382.833	712.405	435.868	435.868	435.868	20.6022	-101.741	24.8714	440.453	462.976	269.93	203.647	203.647	203.647	-104.318	-0.898663	-28.0916	31.4996	-9.36532	-1.12034	-0.524035	-0.0840669	1.43466	1089.65	-159.056	-75.7561	0	0	2.52136	8.25017
0	1.5385	0	0	1.60583	0.49769	-16.6502	-0.0717153	0.206297	-0.690087	27.1514	-1.31E-15	11.9785	0	0	-0.0385968	6.92806	-20.1024	1.89474	216.136	382.476	710.542	438.177	438.177	438.177	20.3919	-102.562	24.8736	445.809	462.803	270.51	203.647	203.647	203.647	-105.143	-0.953196	-27.9113	30.3219	-9.37525	-2.83445	-0.727235	-0.0762836	1.25101	1173.57	-152.888	-79.361	0	0	2.40582	6.86228
0	1.47981	0	0	1.53196	0.446675	-14.9904	-0.0445394	0.182041	-0.678974	30.1337	1.31E-15	6.60571	0	0	-0.0152454	6.41967	-19.5942	3.76232	215.086	382.209	708.752	440.322	440.322	440.322	20.1104	-102.874	24.6786	447.848	461.863	269.553	203.647	203.647	203.647	-105.402	-0.922633	-27.6042	29.249	-9.47816	-4.59238	-0.911879	-0.062864	1.0931	1218.4	-142.913	-80.5681	0	0	2.2116	6.12254
0	1.39521	0	0	1.4354	0.404149	-13.5867	-0.0352769	0.153467	-0.64907	29.9606	-9.80E-16	1.87966	0	0	0.00264396	5.96672	-19.1823	5.52537	214.612	382.023	706.967	442.227	442.227	442.227	19.7212	-102.682	24.2482	446.729	460.073	266.941	203.647	203.647	203.647	-105.089	-0.80409	-27.1233	28.2703	-9.65875	-6.25349	-1.04667	-0.0373121	0.984743	1209.15	-123.58	-78.4789	0	0	1.95703	5.98182
0	1.26301	0	0	1.29385	0.372569	-12.5334	-0.0473396	0.128453	-0.599926	26.0009	-5.23E-15	-0.730479	0	0	0.00979612	5.58234	-18.8493	7.04394	214.58	381.904	705.115	443.834	443.834	443.834	19.1918	-102.006	23.5605	442.649	457.384	262.702	203.647	203.647	203.647	-104.227	-0.600766	-26.4307	27.375	-9.89772	-7.68511	-1.0931	0.0123138	0.945138	1131.55	-86.1439	-72.31	0	0	1.65642	6.37914
0	1.07748	0	0	1.10115	0.353835	-11.9043	-0.0813845	0.114453	-0.531609	18.0223	9.80E-16	-0.0276701	0	0	0.00705521	5.27447	-18.5856	8.21277	214.887	381.838	703.146	445.088	445.088	445.088	18.507	-100.884	22.6176	435.827	453.822	257.017	203.647	203.647	203.647	-102.866	-0.328112	-25.5092	26.5583	-10.1737	-8.78098	-1.01403	0.0971418	0.981809	974.73	-22.8764	-62.155	0	0	1.31498	7.25245
0	0.858315	0	0	0.876622	0.3489	-11.7381	-0.134171	0.116186	-0.444919	6.4455	5.31E-15	4.50319	0	0	0.00247842	5.04534	-18.3936	8.97586	215.482	381.827	701.056	445.936	445.936	445.936	17.6795	-99.3812	21.4525	426.493	449.524	250.213	203.647	203.647	203.647	-101.09	-0.016246	-24.3742	25.8258	-10.4647	-9.47704	-0.785026	0.218764	1.08778	735.982	66.7624	-49.3083	0	0	0.938092	8.54963
0	0.655265	0	0	0.66994	0.357345	-12.0224	-0.197746	0.132762	-0.343431	-7.48104	-6.53E-16	12.2631	0	0	0.00787544	4.89052	-18.2885	9.33586	216.39	381.893	698.901	446.313	446.313	446.313	16.754	-97.5847	20.1315	414.903	444.752	242.737	203.647	203.647	203.647	-99.016	0.295617	-23.0809	25.1959	-10.7489	-9.764	-0.422751	0.367324	1.23729	433.155	172.412	-36.0866	0	0	0.560377	10.2347
0	0.543296	0	0	0.556898	0.377174	-12.6875	-0.260024	0.15702	-0.235626	-21.7679	3.27E-16	21.4875	0	0	0.0312909	4.7984	-18.2953	9.35318	217.689	382.075	696.785	446.148	446.148	446.148	15.7999	-95.6066	18.7528	401.365	439.879	235.101	203.647	203.647	203.647	-96.7831	0.573102	-21.7227	24.6971	-11.0033	-9.69056	-0.0198027	0.517781	1.39096	117.501	273.288	-24.9383	0	0	0.25646	12.2848
0	0.605104	0	0	0.62259	0.405177	-13.6208	-0.307246	0.17758	-0.135925	-34.0956	-1.01E-14	29.6913	0	0	0.0707554	4.75205	-18.4399	9.12794	219.465	382.413	694.83	445.382	445.382	445.382	14.8959	-93.5713	17.4354	386.252	435.321	227.802	203.647	203.647	203.647	-94.5328	0.801671	-20.4175	24.3627	-11.2024	-9.34621	0.267483	0.643221	1.5064	-130.32	347.336	-17.3912	0	0	0.0935926	14.6778
0	0.904325	0	0	0.934955	0.437906	-14.7024	-0.32923	0.183963	-0.0603882	-42.5848	-4.74E-15	34.5747	0	0	0.114883	4.73372	-18.737	8.76752	221.718	382.939	693.114	444.003	444.003	444.003	14.1107	-91.5958	16.2959	369.972	431.441	221.229	203.647	203.647	203.647	-92.3881	0.991644	-19.2807	24.2207	-11.3187	-8.82858	0.288917	0.733214	1.55485	-231.154	383.641	-13.4711	0	0	0.048571	17.3726
0	1.46346	0	0	1.52129	0.472909	-15.8473	-0.32644	0.171901	-0.0187286	-46.7326	-6.94E-15	34.9478	0	0	0.150497	4.72945	-19.1752	8.35294	224.278	383.666	691.616	442.067	442.067	442.067	13.4871	-89.7706	15.419	352.907	428.462	215.599	203.647	203.647	203.647	-90.4352	1.16919	-18.3944	24.2807	-11.3252	-8.21456	-0.0283832	0.79135	1.5359	-147.073	386.464	-12.1486	0	0	-0.00750226	20.2913
0	2.26127	0	0	2.36506	0.509568	-17.0326	-0.308081	0.144188	-0.00867067	-47.3123	4.57E-15	31.0387	0	0	0.169707	4.7332	-19.7089	7.91821	226.763	384.596	690.183	439.703	439.703	439.703	13.0325	-88.1546	14.8387	335.348	426.424	210.965	203.647	203.647	203.647	-88.7236	1.36272	-17.7877	24.5258	-11.2003	-7.54403	-0.622827	0.817886	1.48017	91.1955	366.908	-12.2366	0	0	-0.201393	23.313
0	3.24936	0	0	3.42246	0.54899	-18.2907	-0.282024	0.107302	-0.0175328	-45.2822	-2.45E-15	24.1169	0	0	0.170126	4.74846	-20.2627	7.45213	228.625	385.725	688.549	437.09	437.09	437.09	12.7174	-86.7824	14.5437	317.475	425.211	207.271	203.647	203.647	203.647	-87.2769	1.59727	-17.4362	24.9134	-10.9353	-6.82127	-1.31897	0.800943	1.42049	396.612	333.47	-13.0592	0	0	-0.526984	26.2862
0	4.36765	0	0	4.63899	0.592988	-19.6735	-0.251862	0.0688036	-0.0303593	-41.3581	1.96E-15	15.9833	0	0	0.15325	4.7862	-20.7476	6.91907	229.271	387.045	686.399	434.416	434.416	434.416	12.4826	-85.6675	14.4949	299.384	424.606	204.4	203.647	203.647	203.647	-86.0969	1.8966	-17.2783	25.3893	-10.5399	-6.03059	-1.90135	0.721672	1.38358	665.921	289.474	-14.441	0	0	-0.849281	29.0572
0	5.55359	0	0	5.95863	0.642861	-21.2126	-0.22236	0.0356739	-0.036211	-36.4736	-5.88E-15	8.46458	0	0	0.125488	4.85984	-21.083	6.28626	228.211	388.543	683.459	431.848	431.848	431.848	12.2554	-84.7997	14.6438	281.136	424.368	202.198	203.647	203.647	203.647	-85.1629	2.28393	-17.2367	25.905	-10.0453	-5.15633	-2.18572	0.570635	1.38354	815.091	236.994	-16.2173	0	0	-1.0238	31.5016
0	6.75394	0	0	7.33456	0.698572	-22.8945	-0.198334	0.011472	-0.0303261	-31.5907	2.21E-15	2.80853	0	0	0.0961851	4.97894	-21.2166	5.54774	225.182	390.189	679.571	429.511	429.511	429.511	11.9715	-84.1495	14.9448	262.79	424.292	200.502	203.647	203.647	203.647	-84.4376	2.77728	-17.2409	26.4305	-9.50077	-4.20154	-2.06399	0.360925	1.42881	799.697	179.124	-17.4967	0	0	-0.988204	33.5491
0	7.9359	0	0	8.7378	0.758346	-24.6538	-0.180088	-0.00452555	-0.013281	-27.1715	-4.25E-15	-0.599628	0	0	0.0724932	5.14369	-21.1357	4.73956	220.221	391.939	674.745	427.482	427.482	427.482	11.5922	-83.6779	15.3601	244.421	424.246	199.164	203.647	203.647	203.647	-83.8782	3.3822	-17.2427	26.958	-8.96531	-3.2028	-1.53267	0.126491	1.5207	622.933	119.945	-16.6907	0	0	-0.761299	35.1951
0	9.08761	0	0	10.1544	0.81859	-26.3782	-0.166477	-0.0147915	0.0103618	-23.4509	2.04E-16	-2.01842	0	0	0.0573633	5.34282	-20.8667	3.94185	213.651	393.731	669.16	425.803	425.803	425.803	11.1138	-83.3415	15.8576	226.125	424.172	198.068	203.647	203.647	203.647	-83.4426	4.08537	-17.221	27.4941	-8.49585	-2.2356	-0.691487	-0.0869358	1.66095	330.996	64.3779	-12.554	0	0	-0.403382	36.4974
0	10.2132	0	0	11.577	0.874283	-27.9278	-0.156926	-0.0211375	0.0336809	-20.5931	2.16E-15	-2.01574	0	0	0.0497808	5.55557	-20.4639	3.26558	206.005	395.493	663.117	424.486	424.486	424.486	10.5675	-83.0968	16.4064	208.007	424.071	197.122	203.647	203.647	203.647	-83.0932	4.852	-17.1797	28.0446	-8.13485	-1.4053	0.275821	-0.237837	1.85029	0.651086	17.3573	-5.39721	0	0	-0.00593461	37.5577
0	11.3266	0	0	12.9982	0.919971	-29.1668	-0.150198	-0.0244857	0.0499874	-18.5424	-1.52E-15	-1.26785	0	0	0.046123	5.75684	-19.9903	2.82535	197.886	397.149	656.978	423.524	423.524	423.524	10.0116	-82.9063	16.9745	190.156	423.979	196.263	203.647	203.647	203.647	-82.8003	5.62911	-17.14	28.5983	-7.90094	-0.82247	1.15896	-0.305119	2.07886	-284.474	-17.9982	2.8517	0	0	0.306487	38.4911
0	12.4411	0	0	14.404	0.951213	-29.9973	-0.145896	-0.0250426	0.0543323	-17.2127	1.94E-15	-0.367652	0	0	0.0432831	5.92335	-19.4968	2.70682	189.824	398.631	651.085	422.901	422.901	422.901	9.51505	-82.7414	17.5277	172.629	423.942	195.453	203.647	203.647	203.647	-82.5433	6.35442	-17.1295	29.1158	-7.78646	-0.571388	1.76608	-0.298412	2.3213	-453.737	-41.7117	9.45518	0	0	0.409825	39.3914
0	13.5615	0	0	15.7732	0.966069	-30.3874	-0.144261	-0.022945	0.0450798	-16.4993	7.35E-16	0.284062	0	0	0.0400786	6.0397	-19.0056	2.9385	182.143	399.89	645.698	422.601	422.6	422.6	9.13768	-82.5837	18.0313	155.427	423.999	194.674	203.647	203.647	203.647	-82.3099	6.97019	-17.169	29.5284	-7.76401	-0.680699	1.9796	-0.245819	2.54015	-470.036	-55.2	12.1238	0	0	0.273939	40.3008
0	14.6781	0	0	17.0812	0.965894	-30.3828	-0.144941	-0.0190884	0.0242744	-16.1977	3.47E-15	0.484046	0	0	0.0366739	6.10262	-18.5024	3.47764	174.894	400.896	640.955	422.603	422.603	422.603	8.91217	-82.4248	18.4576	138.502	424.168	193.925	203.647	203.647	203.647	-82.0945	7.43842	-17.265	29.7491	-7.79879	-1.10755	1.78865	-0.178497	2.69863	-339.647	-60.896	10.2337	0	0	0.0338286	41.1966
0	15.7671	0	0	18.3045	0.954941	-30.0954	-0.147529	-0.0151738	-0.00269268	-16.1258	1.55E-15	0.203599	0	0	0.0336305	6.12175	-17.9416	4.21644	167.863	401.633	636.865	422.888	422.889	422.889	8.83663	-82.2622	18.7925	121.758	424.439	193.221	203.647	203.647	203.647	-81.8944	7.75118	-17.4088	29.6911	-7.86073	-1.74271	1.29602	-0.121328	2.77823	-110.601	-62.6046	5.19429	0	0	-0.0632153	42.0015
0	16.7954	0	0	19.4242	0.938868	-29.6708	-0.150681	-0.0128471	-0.0289059	-16.0648	1.84E-15	-0.429636	0	0	0.0307861	6.11544	-17.2601	5.00835	160.656	402.086	633.338	423.429	423.429	423.429	8.8803	-82.0964	19.0391	105.082	424.779	192.579	203.647	203.647	203.647	-81.7071	7.92942	-17.5815	29.2882	-7.93132	-2.43761	0.671193	-0.0905243	2.78064	147.419	-65.1316	-0.414959	0	0	0.167286	42.6114
0	17.7281	0	0	20.4252	0.92292	-29.2458	-0.15297	-0.0131091	-0.0484614	-15.8411	3.29E-15	-1.21188	0	0	0.0274449	6.10305	-16.3966	5.70508	152.828	402.231	630.244	424.187	424.187	424.187	9.00021	-81.928	19.2125	88.3642	425.144	192.019	203.647	203.647	203.647	-81.5286	8.00999	-17.7631	28.509	-8.00375	-3.04395	0.0929553	-0.0910662	2.7298	366.807	-71.9936	-4.19474	0	0	0.69895	42.928
0	18.5357	0	0	21.2948	0.910579	-28.9145	-0.153746	-0.0159609	-0.0585178	-15.3726	5.16E-15	-1.9316	0	0	0.0230954	6.09642	-15.3075	6.1932	144	402.026	627.473	425.118	425.118	425.118	9.15973	-81.7559	19.3293	71.5286	425.488	191.552	203.647	203.647	203.647	-81.354	8.0272	-17.9383	27.3606	-8.07843	-3.45316	-0.312163	-0.118988	2.65755	503.9	-83.9132	-4.89355	0	0	1.31147	42.8817
0	19.1977	0	0	22.0199	0.903076	-28.7121	-0.153107	-0.0208099	-0.0597508	-14.6163	-1.12E-15	-2.4501	0	0	0.0177946	6.09512	-13.9754	6.41756	133.943	401.428	624.976	426.17	426.17	426.17	9.34102	-81.5767	19.3984	54.538	425.773	191.185	203.647	203.647	203.647	-81.1777	7.99863	-18.1002	25.8825	-8.15708	-3.62092	-0.497955	-0.16253	2.59391	547.306	-98.3689	-2.54567	0	0	1.75008	42.4419
0	19.7025	0	0	22.5856	0.89968	-28.6202	-0.152176	-0.0268066	-0.0549926	-13.5861	-4.74E-15	-2.71922	0	0	0.0120973	6.08777	-12.409	6.38603	122.603	400.402	622.781	427.292	427.292	427.292	9.54808	-81.3825	19.416	37.3926	425.977	190.913	203.647	203.647	203.647	-80.9926	7.92048	-18.2493	24.1342	-8.23906	-3.57001	-0.489235	-0.206034	2.55936	512.186	-110.859	1.87969	0	0	1.87657	41.6141
0	20.0432	0	0	22.9734	0.898397	-28.5854	-0.152382	-0.0329458	-0.047714	-12.3036	4.08E-17	-2.74591	0	0	0.00662491	6.05809	-10.6371	6.15722	110.075	398.932	620.974	428.44	428.44	428.44	9.80182	-81.1591	19.3681	20.1166	426.087	190.732	203.647	203.647	203.647	-80.787	7.77239	-18.3918	22.1817	-8.32031	-3.37364	-0.358965	-0.235152	2.55756	429.502	-117.181	7.06978	0	0	1.71644	40.432
0	20.2139	0	0	23.1616	0.896763	-28.5411	-0.154871	-0.0380878	-0.0407395	-10.7856	2.86E-15	-2.55241	0	0	0.00184445	5.99229	-8.69915	5.81686	96.5502	397.031	619.67	429.58	429.58	429.58	10.1312	-80.8844	19.2364	2.74324	426.095	190.635	203.647	203.647	203.647	-80.5429	7.5273	-18.5371	20.0872	-8.39469	-3.12681	-0.186158	-0.236712	2.58256	330.866	-113.005	11.5281	0	0	1.39309	38.9479
0	20.2061	0	0	23.1259	0.892536	-28.4263	-0.160275	-0.041092	-0.0356345	-9.06664	3.59E-15	-2.1595	0	0	-0.00194443	5.88463	-6.63699	5.45255	82.2606	394.739	618.98	430.698	430.698	430.698	10.5633	-80.5277	19.0051	-14.698	426	190.622	203.647	203.647	203.647	-80.2328	7.16267	-18.6953	17.903	-8.45742	-2.91706	-0.02697	-0.201653	2.62069	238.392	-95.0899	14.104	0	0	1.03365	37.2222
0	20.0061	0	0	22.8418	0.884122	-28.1971	-0.168127	-0.0411572	-0.0324994	-7.1632	-1.23E-16	-1.60379	0	0	-0.00452795	5.73946	-4.48921	5.13486	67.4379	392.126	618.992	431.795	431.795	431.795	11.1158	-80.0497	18.6664	-32.188	425.801	190.697	203.647	203.647	203.647	-79.8199	6.66917	-18.8755	15.6691	-8.50828	-2.80469	0.102903	-0.130089	2.65831	159.351	-62.5835	14.2537	0	0	0.702773	35.317
0	19.5957	0	0	22.287	0.870713	-27.8298	-0.177356	-0.0378165	-0.0307027	-5.1274	2.84E-15	-0.927764	0	0	-0.00570392	5.57019	-2.28912	4.90949	52.2977	389.286	619.757	432.891	432.891	432.891	11.7921	-79.4051	18.2236	-49.7185	425.502	190.867	203.647	203.647	203.647	-79.259	6.05488	-19.0846	13.4132	-8.5547	-2.81766	0.215994	-0.0246126	2.68966	90.1753	-16.1374	11.9761	0	0	0.405699	33.2917
0	18.9541	0	0	21.4436	0.852211	-27.3188	-0.186465	-0.0312746	-0.029357	-3.04559	1.14E-15	-0.20565	0	0	-0.00528619	5.39613	-0.0650782	4.7985	37.0423	386.338	621.298	434.01	434.01	434.01	12.5802	-78.5451	17.6897	-67.2889	425.112	191.141	203.647	203.647	203.647	-78.4994	5.3454	-19.3264	11.1533	-8.61101	-2.95839	0.33675	0.103667	2.71351	21.9153	39.8611	7.84653	0	0	0.114798	31.2017
0	18.061	0	0	20.3008	0.829046	-26.6724	-0.193933	-0.022001	-0.0279996	-1.04151	-3.43E-15	0.501109	0	0	-0.00325476	5.23843	2.1578	4.80636	21.8728	383.411	623.613	435.18	435.18	435.18	13.4543	-77.4226	17.0852	-84.901	424.645	191.524	203.647	203.647	203.647	-77.4894	4.58032	-19.6007	8.89995	-8.69491	-3.21514	0.481381	0.238194	2.72811	-52.9202	98.3828	2.66763	0	0	-0.194557	29.099
0	16.9004	0	0	18.8561	0.801994	-25.9081	-0.198779	-0.0106063	-0.0266359	0.714681	4.37E-15	1.15608	0	0	2.94E-07	5.11616	4.35582	4.92599	6.99934	380.625	626.678	436.419	436.419	436.419	14.3775	-75.9973	16.4342	-102.556	424.12	192.017	203.647	203.647	203.647	-76.1815	3.80763	-19.9024	6.66044	-8.82183	-3.5713	0.652321	0.360332	2.72612	-137.805	151.597	-2.78323	0	0	-0.532221	27.0332
0	15.4648	0	0	17.1177	0.772079	-25.0513	-0.200512	0.00219605	-0.02577	2.06091	-2.86E-15	1.74742	0	0	0.00365606	5.04312	6.50557	5.14281	-7.35702	378.083	630.448	437.736	437.736	437.736	15.307	-74.2401	15.76	-120.254	423.561	192.616	203.647	203.647	203.647	-74.5378	3.07735	-20.2214	4.4425	-9.00013	-4.00963	0.83658	0.453879	2.69416	-231.167	193.005	-7.89574	0	0	-0.889113	25.0526
0	13.7567	0	0	15.1044	0.740554	-24.1352	-0.199152	0.0154669	-0.02567	2.87781	-4.08E-15	2.26401	0	0	0.00666506	5.02628	8.58314	5.43603	-20.9714	375.852	634.844	439.139	439.139	439.139	16.199	-72.1362	15.0828	-137.992	422.997	193.316	203.647	203.647	203.647	-72.534	2.43517	-20.543	2.25795	-9.22937	-4.51154	1.01967	0.508927	2.61961	-330.6	218.6	-12.186	0	0	-1.25341	23.2042
0	11.7893	0	0	12.8436	0.708875	-23.2011	-0.195226	0.0280753	-0.0260047	3.10266	-2.94E-15	2.68933	0	0	0.00802394	5.06521	10.5638	5.77965	-33.6248	373.966	639.753	440.63	440.63	440.63	17.0145	-69.6856	14.416	-155.77	422.456	194.111	203.647	203.647	203.647	-70.1607	1.91599	-20.8481	0.125542	-9.50072	-5.05503	1.19337	0.522909	2.49457	-435.387	227.368	-15.3391	0	0	-1.61487	21.5338
0	9.58561	0	0	10.3684	0.678592	-22.2959	-0.189835	0.0390325	-0.0260515	2.71124	4.41E-15	3.02161	0	0	0.00686087	5.15289	12.4214	6.14441	-45.1108	372.423	645.02	442.211	442.211	442.211	17.7241	-66.9006	13.7638	-173.582	421.969	194.999	203.647	203.647	203.647	-67.4233	1.53832	-21.116	-1.92766	-9.7995	-5.61379	1.35803	0.497786	2.32062	-546.774	220.109	-17.161	0	0	-1.95997	20.0862
0	7.17676	0	0	7.71482	0.651159	-21.4656	-0.184508	0.0475304	-0.0248275	1.7002	-2.45E-15	3.25613	0	0	0.00252062	5.27739	14.1276	6.5011	-55.2371	371.198	650.455	443.88	443.88	443.88	18.3121	-63.8023	13.12	-191.417	421.565	195.983	203.647	203.647	203.647	-64.3404	1.30079	-21.3264	-3.86582	-10.1081	-6.15852	1.52046	0.437772	2.10973	-666.565	198.674	-17.6112	0	0	-2.26285	18.9058
0	4.59982	0	0	4.91956	0.627692	-20.7477	-0.181224	0.0531105	-0.0225166	0.0373913	-4.57E-15	3.3795	0	0	-0.00562412	5.42409	15.6521	6.82453	-63.8227	370.246	655.842	445.625	445.625	445.625	18.7756	-60.418	12.468	-209.247	421.276	197.075	203.647	203.647	203.647	-60.9411	1.18209	-21.4623	-5.64619	-10.4091	-6.66003	1.67782	0.351006	1.87585	-790.68	166.265	-16.8773	0	0	-2.46428	18.0368
0	1.89504	0	0	2.01884	0.608814	-20.1652	-0.18224	0.0558137	-0.0203466	-2.36875	5.06E-15	3.36962	0	0	-0.0183478	5.57806	16.9637	7.09504	-70.7033	369.515	660.953	447.42	447.42	447.42	19.1215	-56.7773	11.7835	-227.026	421.129	198.295	203.647	203.647	203.647	-57.2617	1.14539	-21.5105	-7.22276	-10.6873	-7.09113	1.81748	0.251644	1.63585	-909.17	128.317	-15.3901	0	0	-2.49032	17.5217
0	-0.896083	0	0	-0.951946	0.59465	-19.7253	-0.189674	0.0556951	-0.0207091	-5.65986	2.29E-15	3.15541	0	0	-0.0364501	5.72586	18.0336	7.29719	-75.7445	368.952	665.559	449.229	449.229	449.229	19.3597	-52.9124	11.0385	-244.683	421.141	199.678	203.647	203.647	203.647	-53.3435	1.14527	-21.4615	-8.55187	-10.9313	-7.42662	1.91832	0.151514	1.40529	-1007.57	89.4095	-13.5652	0	0	-2.28742	17.3974
0	-3.73215	0	0	-3.95769	0.584936	-19.4222	-0.205044	0.0526664	-0.0258658	-9.99564	4.14E-15	2.64215	0	0	-0.0605434	5.85651	18.8395	7.41598	-78.8592	368.512	669.454	451.011	451.011	451.011	19.4972	-48.8581	10.2053	-262.126	421.319	201.279	203.647	203.647	203.647	-49.2319	1.13443	-21.3075	-9.59871	-11.1334	-7.64151	1.96171	0.0644321	1.19805	-1072.94	54.4304	-11.7171	0	0	-1.85928	17.691
0	-6.57168	0	0	-6.96237	0.579151	-19.2411	-0.228862	0.0463966	-0.0373614	-15.5061	-8.17E-15	1.76052	0	0	-0.0906484	5.96157	19.3692	7.43289	-80.0252	368.161	672.466	452.731	452.731	452.731	19.533	-44.655	9.25951	-279.232	421.645	203.179	203.647	203.647	203.647	-44.9773	1.06844	-21.0401	-10.3427	-11.2892	-7.70896	1.94056	0.00171197	1.0252	-1098.66	27.0307	-9.86997	0	0	-1.27467	18.4148
0	-9.37169	0	0	-9.9268	0.576631	-19.1621	-0.260673	0.0364841	-0.055025	-22.2715	-5.88E-15	0.524125	0	0	-0.125819	6.03543	19.6226	7.32431	-79.2916	367.883	674.47	454.363	454.363	454.363	19.4557	-40.351	8.18278	-295.842	422.073	205.483	203.647	203.647	203.647	-40.6364	0.90871	-20.6481	-10.7809	-11.3959	-7.6004	1.86919	-0.0293153	0.893154	-1089.28	9.0532	-7.66668	0	0	-0.641996	19.5649
0	-12.0851	0	0	-12.8054	0.576544	-19.1594	-0.299544	0.0226379	-0.0762393	-30.3312	3.92E-15	-0.957287	0	0	-0.163778	6.07639	19.6113	7.06463	-76.7696	367.684	675.394	455.898	455.898	455.898	19.244	-36.0046	6.96621	-311.759	422.529	208.309	203.647	203.647	203.647	-36.2736	0.625697	-20.1174	-10.9281	-11.4528	-7.28981	1.77915	-0.0289961	0.80235	-1059.93	-0.764097	-4.37216	0	0	-0.0594455	21.1226
0	-14.6578	0	0	-15.5422	0.577781	-19.1982	-0.344309	0.0055983	-0.0970668	-39.644	-6.53E-15	-2.43133	0	0	-0.200311	6.08794	19.3555	6.63335	-72.61	367.591	675.211	457.344	457.344	457.344	18.869	-31.6866	5.61664	-326.733	422.906	211.769	203.647	203.647	203.647	-31.9622	0.203872	-19.4333	-10.8144	-11.4601	-6.76132	1.70145	-0.00406014	0.747342	-1027.72	-5.36317	0.796928	0	0	0.421935	23.0585
0	-17.0264	0	0	-18.0669	0.579008	-19.2366	-0.392906	-0.0123577	-0.113666	-49.9402	7.84E-15	-3.50089	0	0	-0.22851	6.07946	18.8806	6.02236	-66.9802	367.654	673.931	458.718	458.718	458.718	18.3017	-27.4812	4.16324	-340.47	423.08	215.948	203.647	203.647	203.647	-27.7844	-0.352409	-18.5848	-10.48	-11.4199	-6.01671	1.64716	0.0337189	0.720762	-1002.66	-8.17641	8.39169	0	0	0.793664	25.3356
0	-19.1185	0	0	-20.2971	0.578979	-19.2358	-0.441426	-0.027808	-0.12347	-60.5572	2.61E-15	-3.68352	0	0	-0.23928	6.06541	18.2151	5.2398	-60.0484	367.929	671.599	460.034	460.034	460.034	17.5233	-23.4847	2.65971	-352.634	422.927	220.881	203.647	203.647	203.647	-23.8292	-1.01616	-17.5706	-9.97118	-11.3366	-5.07898	1.60567	0.0715674	0.714982	-984.792	-11.5377	18.503	0	0	1.06409	27.9105
0	-20.8589	0	0	-22.147	0.577049	-19.1752	-0.48448	-0.0374749	-0.125298	-70.4602	-1.05E-14	-2.53934	0	0	-0.22438	6.06279	17.3882	4.30927	-51.9792	368.469	668.289	461.296	461.296	461.296	16.5362	-19.7965	1.17784	-362.884	422.342	226.548	203.647	203.647	203.647	-20.186	-1.74151	-16.4054	-9.33429	-11.2174	-3.99064	1.55062	0.0957369	0.727852	-966.736	-16.6726	30.6237	0	0	1.24193	30.7333
0	-22.1813	0	0	-23.5439	0.573572	-19.0661	-0.517207	-0.0384034	-0.119215	-78.5294	7.84E-15	0.296649	0	0	-0.180867	6.08818	16.4286	3.26501	-42.9346	369.304	664.115	462.476	462.476	462.475	15.3711	-16.5066	-0.206932	-370.905	421.266	232.873	203.647	203.647	203.647	-16.9343	-2.47375	-15.1227	-8.61009	-11.0727	-2.80732	1.46258	0.09789	0.762912	-942.554	-22.3758	43.4458	0	0	1.34334	33.748
0	-23.0396	0	0	-24.4442	0.570038	-18.9551	-0.536457	-0.029099	-0.106331	-83.8581	-1.31E-14	4.93534	0	0	-0.113113	6.15524	15.3626	2.14703	-33.0709	370.432	659.229	463.506	463.506	463.506	14.0887	-13.6818	-1.43081	-376.446	419.7	239.736	203.647	203.647	203.647	-14.1337	-3.16095	-13.7762	-7.82732	-10.917	-1.59075	1.33676	0.0752396	0.827467	-911.463	-26.2218	55.0107	0	0	1.40106	36.8965
0	-23.4173	0	0	-24.8419	0.568841	-18.9174	-0.540876	-0.0102925	-0.0878284	-85.9711	2.61E-15	11.0741	0	0	-0.0310189	6.27394	14.2103	0.997988	-22.5294	371.816	653.816	464.277	464.277	464.277	12.7745	-11.3582	-2.45113	-379.337	417.719	246.995	203.647	203.647	203.647	-11.8172	-3.76176	-12.4383	-6.99631	-10.7685	-0.403063	1.1868	0.0320143	0.925963	-879.36	-25.6144	63.3004	0	0	1.46532	40.1236
0	-23.3302	0	0	-24.7685	0.572781	-19.0413	-0.53106	0.0141744	-0.0652008	-84.9814	-2.61E-15	17.8721	0	0	0.0539959	6.45092	12.9817	-0.137376	-11.4211	373.392	648.089	464.646	464.646	464.646	11.5284	-9.53926	-3.24674	-379.5	415.464	254.498	203.647	203.647	203.647	-9.99047	-4.24683	-11.1941	-6.10478	-10.6492	0.696486	1.03304	-0.0204095	1.05637	-853.749	-18.8743	67.14	0	0	1.58916	43.3848
0	-22.8228	0	0	-24.2832	0.584438	-19.4066	-0.50982	0.0392979	-0.0392049	-81.6038	7.84E-15	24.2113	0	0	0.13246	6.6906	11.6748	-1.21211	0.186885	375.078	642.272	464.461	464.461	464.461	10.4507	-8.20162	-3.81197	-376.944	413.117	262.088	203.647	203.647	203.647	-8.63506	-4.59598	-10.1308	-5.11645	-10.584	1.65401	0.898702	-0.0677072	1.20992	-841.917	-5.76207	66.6515	0	0	1.82136	46.6507
0	-21.9564	0	0	-23.4572	0.605606	-20.0658	-0.481292	0.0605258	-0.0106499	-76.8976	-1.18E-14	29.0017	0	0	0.197982	6.99585	10.2745	-2.17763	12.277	376.792	636.586	463.59	463.59	463.59	9.62749	-7.30694	-4.14795	-371.747	410.869	269.604	203.647	203.647	203.647	-7.71859	-4.79388	-9.32559	-3.97461	-10.599	2.42348	0.791952	-0.0931172	1.37561	-843.37	13.5694	62.8894	0	0	2.19006	49.9088
0	-20.7953	0	0	-22.3566	0.636965	-21.0322	-0.449245	0.074337	0.0197014	-71.8568	2.61E-15	31.402	0	0	0.246212	7.36713	8.75628	-2.98856	24.8706	378.46	631.235	461.958	461.957	461.957	9.1194	-6.81616	-4.25619	-364.031	408.887	276.882	203.647	203.647	203.647	-7.20685	-4.82766	-8.83389	-2.61006	-10.7182	2.97264	0.708137	-0.0833826	1.54409	-850.445	37.5403	57.4731	0	0	2.6926	53.1594
0	-19.3959	0	0	-21.0314	0.677957	-22.2768	-0.415589	0.0784601	0.0504569	-67.074	-2.61E-15	30.9636	0	0	0.273845	7.80074	7.09114	-3.61116	38.0035	380.028	626.395	459.57	459.57	459.57	8.95448	-6.70074	-4.13552	-353.938	407.287	283.754	203.647	203.647	203.647	-7.07327	-4.68633	-8.68222	-0.952848	-10.9599	3.29129	0.633286	-0.0290253	1.71036	-849.68	63.9213	51.7988	0	0	3.27511	56.4071
0	-17.804	0	0	-19.5119	0.726782	-23.7308	-0.380586	0.072795	0.0799134	-62.6977	9.15E-15	27.7804	0	0	0.279723	8.28707	5.25393	-4.03191	51.6944	381.465	622.216	456.531	456.531	456.531	9.12469	-6.94705	-3.78249	-341.619	406.126	290.051	203.647	203.647	203.647	-7.30254	-4.36194	-8.86413	1.05368	-11.3315	3.39877	0.55803	0.0705599	1.87623	-828.555	89.5509	46.5518	0	0	3.82921	59.6494
0	-16.0573	0	0	-17.8143	0.780544	-25.295	-0.3439	0.0595081	0.106408	-58.5875	9.15E-15	22.4786	0	0	0.266638	8.81005	3.23108	-4.26102	65.9185	382.759	618.813	453.042	453.042	453.042	9.58809	-7.55441	-3.19453	-327.23	405.393	295.611	203.647	203.647	203.647	-7.88892	-3.85228	-9.34237	3.43828	-11.8251	3.34469	0.487662	0.20804	2.04563	-781.506	111.246	41.6879	0	0	4.221	62.868
0	-14.19	0	0	-15.9483	0.83553	-26.8541	-0.305741	0.0417518	0.128305	-54.5333	0	15.9943	0	0	0.241235	9.34798	1.02671	-4.32718	80.5954	383.915	616.278	449.378	449.378	449.378	10.2772	-8.52942	-2.37473	-310.93	405.037	300.286	203.647	203.647	203.647	-8.83205	-3.16421	-10.057	6.18989	-12.4131	3.19919	0.443101	0.366674	2.22013	-712.092	125.73	36.989	0	0	4.34667	66.0232
0	-12.2359	0	0	-13.9272	0.887604	-28.2921	-0.267063	0.0228886	0.143924	-50.3664	3.92E-15	9.36052	0	0	0.211611	9.87572	-1.33499	-4.26469	95.5962	384.944	614.681	445.843	445.843	445.843	11.1104	-9.87977	-1.33661	-292.879	404.979	303.951	203.647	203.647	203.647	-10.1331	-2.31674	-10.9368	9.25114	-13.0487	3.03336	0.446104	0.528287	2.39652	-629.208	131.777	32.2486	0	0	4.17448	69.0546
0	-10.2295	0	0	-11.7746	0.93275	-29.5082	-0.229288	0.00580259	0.151543	-45.9849	3.92E-15	3.49073	0	0	0.183952	10.3665	-3.81212	-4.09898	110.763	385.854	614.078	442.716	442.716	442.716	12.0045	-11.6087	-0.108698	-273.234	405.138	306.514	203.647	203.647	203.647	-11.7914	-1.34373	-11.9099	12.5211	-13.6682	2.89657	0.506948	0.674145	2.56307	-542.99	130.434	27.3947	0	0	3.75307	71.886
0	-8.20614	0	0	-9.52859	0.967739	-30.431	-0.193914	-0.00748123	0.15018	-41.3351	-3.92E-15	-0.969283	0	0	0.160439	10.7936	-6.35188	-3.83655	125.933	386.644	614.515	440.193	440.193	440.193	12.8853	-13.7105	1.2639	-252.147	405.443	307.931	203.647	203.647	203.647	-13.8022	-0.294051	-12.9128	15.8683	-14.2003	2.79878	0.61673	0.790498	2.70208	-461.36	125.675	22.396	0	0	3.18163	74.435
0	-6.20167	0	0	-7.24237	0.990742	-31.0284	-0.161976	-0.015862	0.139755	-36.379	-3.92E-15	-3.68788	0	0	0.139517	11.1313	-8.89958	-3.46292	140.956	387.306	616.038	438.355	438.355	438.355	13.6956	-16.167	2.72227	-229.758	405.843	308.211	203.647	203.647	203.647	-16.1531	0.772318	-13.896	19.1515	-14.5792	2.70473	0.748056	0.866961	2.79199	-387.844	122.708	17.2529	0	0	2.55811	76.6229
0	-4.25286	0	0	-4.9795	1.0017	-31.3104	-0.134338	-0.0191748	0.121862	-31.1629	1.31E-15	-4.63039	0	0	0.118321	11.3578	-11.407	-2.9489	155.704	387.831	618.678	437.163	437.163	437.163	14.3998	-18.9459	4.20207	-206.212	406.307	307.415	203.647	203.647	203.647	-18.8209	1.79287	-14.8261	22.2441	-14.76	2.54319	0.862773	0.891434	2.81099	-322.321	125.18	12.1605	0	0	1.94992	78.386
0	-2.39715	0	0	-2.8065	1.00225	-31.3244	-0.111693	-0.0175538	0.0990173	-25.8558	2.61E-15	-3.95027	0	0	0.0952035	11.4587	-13.8378	-2.26248	170.071	388.217	622.449	436.486	436.486	436.486	14.9846	-22.0007	5.64491	-181.655	406.822	305.65	203.647	203.647	203.647	-21.77	2.71388	-15.6865	25.0571	-14.7324	2.22997	0.922364	0.858541	2.75117	-260.782	135.21	7.12076	0	0	1.38294	79.684
0	-0.671193	0	0	-0.784219	0.995196	-31.1432	-0.0951225	-0.011325	0.0747173	-20.812	0	-1.93335	0	0	0.0710819	11.4316	-16.1686	-1.38325	183.962	388.482	627.326	436.137	436.137	436.137	15.4569	-25.2742	7.00895	-156.246	407.387	303.049	203.647	203.647	203.647	-24.952	3.49985	-16.4758	27.5519	-14.5262	1.69719	0.894309	0.774341	2.61582	-196.922	153.048	1.9362	0	0	0.859523	80.5038
0	0.892363	0	0	1.03946	0.983884	-30.851	-0.0862141	-0.000928005	0.0520124	-16.5358	6.53E-16	1.04249	0	0	0.0488843	11.2897	-18.3858	-0.316148	197.279	388.667	633.234	435.926	435.926	435.926	15.8395	-28.7046	8.27519	-130.143	408.023	299.756	203.647	203.647	203.647	-28.3103	4.1379	-17.2069	29.7415	-14.2061	0.919645	0.772042	0.65758	2.42672	-126.46	177.007	-3.76327	0	0	0.388771	80.8574
0	2.26929	0	0	2.63477	0.971534	-30.5301	-0.0855881	0.0113127	0.0335089	-13.4371	-3.27E-16	4.36209	0	0	0.0315818	11.0614	-20.4809	0.900243	209.912	388.828	640.046	435.696	435.696	435.696	16.1654	-32.2331	9.44753	-103.494	408.764	295.912	203.647	203.647	203.647	-31.7878	4.63533	-17.9038	31.676	-13.8562	-0.0712995	0.569292	0.532622	2.20855	-47.9717	202.434	-9.59039	0	0	-0.0118744	80.7742
0	3.44658	0	0	3.99053	0.96068	-30.2462	-0.0925235	0.0225708	0.0204275	-11.6996	1.63E-15	7.37849	0	0	0.0205315	10.7877	-22.445	2.1925	221.729	389.025	647.575	435.347	435.347	435.347	16.4688	-35.8108	10.5463	-76.4177	409.659	291.641	203.647	203.647	203.647	-35.3345	5.01218	-18.5952	33.4211	-13.5598	-1.18888	0.323661	0.421063	1.99182	35.1868	222.831	-14.8082	0	0	-0.321971	80.29
0	4.42212	0	0	5.11003	0.952871	-30.0409	-0.105292	0.0307888	0.0132968	-11.2633	-1.31E-15	9.61825	0	0	0.0149551	10.5158	-24.265	3.46098	232.591	389.307	655.592	434.843	434.843	434.843	16.7771	-39.4019	11.5981	-48.9932	410.756	287.055	203.647	203.647	203.647	-38.9125	5.2917	-19.3058	35.0351	-13.3806	-2.30729	0.0794593	0.338381	1.79879	116.423	232.609	-18.9096	0	0	-0.535318	79.4368
0	5.20205	0	0	6.00527	0.948627	-29.9291	-0.121896	0.0354972	0.0108806	-11.9009	-3.27E-15	10.9155	0	0	0.0127	10.2912	-25.9221	4.59568	242.356	389.694	663.841	434.207	434.207	434.207	17.1066	-42.9841	12.6262	-21.2588	412.093	282.246	203.647	203.647	203.647	-42.4982	5.49285	-20.0509	36.5528	-13.3485	-3.28781	-0.125431	0.288854	1.64777	189.218	228.36	-21.87	0	0	-0.663239	78.2349
0	5.79712	0	0	6.69124	0.947667	-29.9037	-0.140618	0.0375231	0.0112858	-13.3181	0	11.3908	0	0	0.0114812	10.1501	-27.3921	5.49495	250.897	390.173	672.064	433.503	433.503	433.503	17.463	-46.5467	13.6456	6.78161	413.694	277.301	203.647	203.647	203.647	-46.0809	5.62622	-20.8352	37.9798	-13.4562	-4.00711	-0.268046	0.267839	1.5466	248.507	210.091	-24.0753	0	0	-0.720301	76.6899
0	6.21884	0	0	7.1816	0.949225	-29.9448	-0.160618	0.0383344	0.0119189	-15.2706	6.53E-16	11.3367	0	0	0.00972931	10.1138	-28.6484	6.08102	258.115	390.698	680.024	432.805	432.805	432.805	17.8453	-50.0873	14.6608	35.1445	415.576	272.301	203.647	203.647	203.647	-49.6602	5.6936	-21.6542	39.2955	-13.6655	-4.37932	-0.347032	0.263603	1.49069	293.196	180.382	-25.9218	0	0	-0.71813	74.7929
0	6.47733	0	0	7.48686	0.952382	-30.0281	-0.181875	0.0392441	0.0106326	-17.6011	1.96E-15	11.0633	0	0	0.00667859	10.1878	-29.6655	6.30841	263.94	391.2	687.523	432.179	432.179	432.179	18.2496	-53.6082	15.6691	63.8493	417.746	267.343	203.647	203.647	203.647	-53.2414	5.69021	-22.4987	40.464	-13.9219	-4.36497	-0.37242	0.264892	1.46693	324.261	143.872	-27.5944	0	0	-0.660315	72.5245
0	6.58104	0	0	7.61478	0.95625	-30.1299	-0.204907	0.0411735	0.00558803	-20.2317	1.96E-15	10.8123	0	0	0.00208678	10.3627	-30.4233	6.16506	268.334	391.601	694.411	431.657	431.657	431.657	18.6723	-57.114	16.6639	92.9037	420.209	262.536	203.647	203.647	203.647	-56.833	5.60802	-23.3575	41.445	-14.1702	-3.96795	-0.354255	0.269618	1.45918	343.452	106.725	-29.0257	0	0	-0.548164	69.8593
0	6.53856	0	0	7.57321	0.960028	-30.2291	-0.230036	0.0443362	-0.0044313	-23.0811	6.53E-16	10.6912	0	0	-0.00401649	10.6171	-30.9093	5.67003	271.295	391.829	700.582	431.242	431.242	431.242	19.1118	-60.6101	17.639	122.292	422.966	258.013	203.647	203.647	203.647	-60.4444	5.43929	-24.2209	42.2029	-14.3653	-3.22762	-0.304258	0.280645	1.45398	354.079	74.2807	-29.9877	0	0	-0.390745	66.7718
0	6.36144	0	0	7.3735	0.96292	-30.3049	-0.257236	0.0486879	-0.0208707	-26.0292	5.23E-15	10.7254	0	0	-0.01137	10.9201	-31.1201	4.86854	272.848	391.83	705.964	430.91	430.91	430.91	19.5676	-64.1021	18.5921	151.964	426.013	253.928	203.647	203.647	203.647	-64.0848	5.17925	-25.0813	42.7108	-14.4769	-2.20922	-0.242349	0.300008	1.44552	363.124	49.3317	-30.3623	0	0	-0.205662	63.2406
0	6.0664	0	0	7.03328	0.96409	-30.3356	-0.285515	0.0541975	-0.0450493	-28.8339	-6.21E-15	10.9133	0	0	-0.0194269	11.235	-31.0601	3.82452	273.048	391.567	710.511	430.63	430.63	430.63	20.0381	-67.5957	19.5252	181.829	429.336	250.452	203.647	203.647	203.647	-67.7623	4.82812	-25.9322	42.9512	-14.489	-0.993192	-0.18957	0.325472	1.43626	378.267	31.74	-30.3055	0	0	-0.0035691	59.2549
0	5.67557	0	0	6.57714	0.962674	-30.2985	-0.313036	0.0611307	-0.0779989	-31.1459	4.90E-15	11.2826	0	0	-0.0273761	11.5233	-30.7404	2.61306	271.965	391.031	714.189	430.381	430.381	430.381	20.5186	-71.095	20.4449	211.743	432.9	247.765	203.647	203.647	203.647	-71.4823	4.39218	-26.7672	42.9166	-14.3976	0.334421	-0.152861	0.353316	1.43386	402.987	19.4481	-30.106	0	0	0.218287	54.8213
0	5.21478	0	0	6.03477	0.957831	-30.1714	-0.337345	0.0701915	-0.119886	-32.5596	-3.27E-16	11.9138	0	0	-0.0343847	11.7477	-30.1784	1.31617	269.693	390.231	716.974	430.163	430.163	430.163	20.9996	-74.5999	21.3598	241.502	436.651	246.038	203.647	203.647	203.647	-75.2434	3.88373	-27.5785	42.6082	-14.2068	1.68657	-0.125264	0.377481	1.44645	435.722	9.28877	-30.1852	0	0	0.466489	49.9729
0	4.71046	0	0	5.43759	0.94881	-29.9339	-0.356123	0.0824427	-0.169721	-32.7319	4.90E-15	12.9119	0	0	-0.0399926	11.874	-29.3987	0.0215368	266.354	389.19	718.865	430.006	430.006	430.006	21.4682	-78.1011	22.2778	270.835	440.515	245.406	203.647	203.647	203.647	-79.0332	3.31989	-28.3571	42.0354	-13.9254	2.97575	-0.0905305	0.394061	1.47984	470.51	-0.765538	-31.2162	0	0	0.737761	44.7791
0	4.1874	0	0	4.81572	0.934963	-29.567	-0.367442	0.0984948	-0.225522	-31.444	-4.57E-15	14.2896	0	0	-0.0442939	11.8733	-28.4337	-1.17708	262.109	387.941	719.893	429.96	429.96	429.96	21.9106	-81.5769	23.2033	299.41	444.402	245.952	203.647	203.647	203.647	-82.8245	2.72089	-29.0943	41.2161	-13.5639	4.1128	-0.0338636	0.400984	1.53412	500.596	-11.8311	-33.7183	0	0	1.0118	39.3506
0	3.66793	0	0	4.19676	0.915719	-29.0528	-0.369958	0.118377	-0.28486	-28.6322	-4.25E-15	15.9246	0	0	-0.0478249	11.7243	-27.3253	-2.18093	257.172	386.524	720.132	430.089	430.089	430.089	22.3148	-84.9919	24.1358	326.849	448.217	247.682	203.647	203.647	203.647	-86.5742	2.10814	-29.7829	40.1769	-13.1337	5.007	0.0481376	0.398083	1.60435	522.594	-23.6824	-38.0871	0	0	1.25924	33.8376
0	3.17214	0	0	3.60575	0.890572	-28.3729	-0.362303	0.140838	-0.345526	-24.3154	4.43E-15	17.49	0	0	-0.0510398	11.4151	-26.123	-2.8908	251.805	384.975	719.705	430.456	430.456	430.456	22.6723	-88.2977	25.0692	352.75	451.865	250.515	203.647	203.647	203.647	-90.2249	1.50265	-30.4179	38.9532	-12.6456	5.56981	0.144821	0.385518	1.67739	538.238	-35.9671	-44.215	0	0	1.45656	28.4144
0	2.71839	0	0	3.06525	0.85909	-27.5093	-0.34328	0.163437	-0.4057	-18.5926	-2.78E-15	18.5013	0	0	-0.0538328	10.9459	-24.8817	-3.21469	246.309	383.334	718.774	431.11	431.11	431.11	22.9774	-91.4365	25.9894	376.712	455.253	254.277	203.647	203.647	203.647	-93.7083	0.923912	-30.9945	37.5889	-12.1105	5.72178	0.235925	0.363719	1.73318	553.342	-48.5398	-51.5321	0	0	1.59614	23.2568
0	2.32301	0	0	2.59467	0.820943	-26.4445	-0.312351	0.183058	-0.463951	-11.6649	1.31E-15	18.435	0	0	-0.0552747	10.3293	-23.6575	-3.07764	241.009	381.647	717.518	432.076	432.076	432.076	23.2245	-94.3456	26.8731	398.368	458.284	258.701	203.647	203.647	203.647	-96.9496	0.389693	-31.5041	36.1342	-11.5399	5.40153	0.298783	0.332587	1.75148	575.125	-61.7847	-59.2243	0	0	1.68566	18.5199
0	1.99921	0	0	2.20893	0.77593	-25.1623	-0.270394	0.19641	-0.51856	-3.88655	-3.59E-15	16.8533	0	0	-0.0536151	9.58953	-22.5031	-2.43208	236.224	379.968	716.119	433.349	433.349	433.349	23.405	-96.9618	27.6856	417.412	460.85	263.443	203.647	203.647	203.647	-99.8713	-0.0837779	-31.9311	34.6438	-10.9468	4.57499	0.316309	0.293462	1.71864	608.766	-75.8728	-66.5525	0	0	1.73609	14.3269
0	1.75662	0	0	1.91773	0.723998	-23.6487	-0.220552	0.201169	-0.567968	4.18474	2.61E-15	13.5771	0	0	-0.0467993	8.75919	-21.464	-1.26697	232.243	378.365	714.733	434.895	434.895	434.895	23.5056	-99.2279	28.3801	433.616	462.826	268.106	203.647	203.647	203.647	-102.399	-0.481378	-32.25	33.1725	-10.3457	3.24332	0.272049	0.245948	1.63313	659.1	-91.0048	-73.1748	0	0	1.76182	10.7682
0	1.60165	0	0	1.72622	0.665345	-21.8962	-0.167475	0.196128	-0.610277	11.9118	6.53E-16	8.72886	0	0	-0.0331073	7.87506	-20.5752	0.384265	229.292	376.912	713.485	436.649	436.649	436.649	23.5064	-101.098	28.9002	446.846	464.063	272.268	203.647	203.647	203.647	-104.467	-0.789433	-32.4242	31.7711	-9.75225	1.44981	0.15054	0.191019	1.50528	729.895	-107.121	-78.9871	0	0	1.77479	7.90786
0	1.53766	0	0	1.63544	0.600624	-19.9112	-0.116553	0.181573	-0.643532	18.6942	-2.46E-15	2.76947	0	0	-0.0123901	6.97364	-19.8579	2.43865	227.507	375.678	712.448	438.523	438.523	438.523	23.3811	-102.543	29.1827	457.053	464.401	275.532	203.647	203.647	203.647	-106.027	-0.996978	-32.4078	30.4813	-9.181	-0.716042	-0.0600963	0.127467	1.35134	823.244	-124.466	-83.8665	0	0	1.78334	5.78705
0	1.56391	0	0	1.64187	0.531225	-17.726	-0.0727003	0.159159	-0.665402	24.097	3.27E-15	-3.54702	0	0	0.0126995	6.08736	-19.318	4.76426	226.904	374.71	711.643	440.414	440.414	440.414	23.0988	-103.551	29.1643	464.261	463.67	277.556	203.647	203.647	203.647	-107.047	-1.09757	-32.1486	29.3306	-8.64299	-3.11922	-0.358819	0.056515	1.18681	936.346	-142.723	-87.2944	0	0	1.78836	4.4215
0	1.67247	0	0	1.73486	0.459524	-15.411	-0.0397868	0.131857	-0.673111	27.8488	1.05E-14	-9.24043	0	0	0.0361984	5.24199	-18.9462	7.18927	227.383	374.01	711.032	442.222	442.223	442.223	22.627	-104.124	28.7894	468.543	461.714	278.08	203.647	203.647	203.647	-107.522	-1.09044	-31.5946	28.3301	-8.14274	-5.5882	-0.723889	-0.01699	1.02673	1058.6	-159.235	-88.1771	0	0	1.78514	3.79438
0	1.84335	0	0	1.89249	0.388964	-13.0813	-0.020546	0.10471	-0.663883	29.7293	0	-13.1232	0	0	0.0498706	4.4561	-18.7198	9.51968	228.733	373.529	710.52	443.862	443.862	443.862	21.9341	-104.276	28.0206	470.005	458.409	276.941	203.647	203.647	203.647	-107.46	-0.979397	-30.7019	27.4744	-7.67724	-7.93173	-1.11099	-0.0788513	0.884861	1171.41	-166.575	-85.0218	0	0	1.76767	3.85068
0	2.0407	0	0	2.07818	0.323923	-10.894	-0.0169665	0.084732	-0.634861	29.4056	1.31E-15	-13.9408	0	0	0.0471247	3.74215	-18.6075	11.5626	230.678	373.167	709.971	445.271	445.271	445.271	20.9946	-104.017	26.8493	468.764	453.696	274.079	203.647	203.647	203.647	-106.884	-0.7702	-29.4456	26.7455	-7.2364	-9.96127	-1.45162	-0.109203	0.777604	1246.73	-152.647	-76.6301	0	0	1.71833	4.49977
0	2.21434	0	0	2.24215	0.2693	-9.03156	-0.0308131	0.0799321	-0.584587	26.3384	-2.61E-15	-10.6058	0	0	0.028397	3.10822	-18.5752	13.1515	232.92	372.799	709.23	446.409	446.409	446.409	19.7968	-103.356	25.3059	464.934	447.618	269.534	203.647	203.647	203.647	-105.823	-0.469665	-27.8301	26.1186	-6.80615	-11.5155	-1.66775	-0.0913545	0.720773	1252.87	-105.13	-63.1889	0	0	1.60003	5.62943
0	2.3111	0	0	2.33199	0.229856	-7.67439	-0.063564	0.0967761	-0.513036	19.9023	3.10E-15	-2.56393	0	0	0.00447917	2.55925	-18.5945	14.1696	235.204	372.314	708.164	447.243	447.243	447.243	18.3553	-102.297	23.4621	458.619	440.359	263.454	203.647	203.647	203.647	-104.319	-0.090569	-25.8985	25.5706	-6.3732	-12.4826	-1.68199	-0.0173022	0.73064	1158.62	-16.7136	-46.8148	0	0	1.35263	7.12804
0	2.29535	0	0	2.31242	0.209311	-6.96395	-0.115307	0.136325	-0.422408	9.73872	-5.23E-15	9.74662	0	0	-0.00645933	2.09666	-18.6489	14.57	237.361	371.645	706.697	447.727	447.727	447.727	16.726	-100.853	21.4237	449.925	432.269	256.112	203.647	203.647	203.647	-102.427	0.338974	-23.7364	25.0892	-5.92946	-12.8205	-1.44932	0.106836	0.81133	946.64	108.738	-31.1864	0	0	0.93303	8.90668
0	2.17163	0	0	2.18779	0.209348	-6.96521	-0.182203	0.190842	-0.318192	-3.73555	-1.96E-15	24.5444	0	0	0.0111082	1.71665	-18.7398	14.3868	239.347	370.792	704.845	447.783	447.783	447.783	15.0115	-99.0662	19.3165	438.983	423.862	247.91	203.647	203.647	203.647	-100.233	0.770608	-21.4688	24.6803	-5.47481	-12.5682	-1.00578	0.259129	0.957997	633.03	251.869	-20.0908	0	0	0.388628	10.9127
0	1.99616	0	0	2.01406	0.228914	-7.64186	-0.254083	0.244222	-0.2103	-18.9615	-6.53E-15	38.849	0	0	0.0590464	1.4095	-18.8868	13.7301	241.24	369.821	702.721	447.304	447.304	447.304	13.3478	-97.0179	17.2706	426.006	415.751	239.36	203.647	203.647	203.647	-97.8506	1.14607	-19.2471	24.3738	-5.01648	-11.8391	-0.46064	0.406361	1.13699	272.236	382.324	-15.5824	0	0	-0.11562	13.1294
0	1.86613	0	0	1.88867	0.264262	-8.85877	-0.315415	0.277769	-0.113323	-33.4192	3.27E-15	49.3245	0	0	0.122962	1.16081	-19.1215	12.7614	243.185	368.832	700.493	446.182	446.182	446.182	11.869	-94.8318	15.4088	411.312	408.533	231.019	203.647	203.647	203.647	-95.4169	1.4225	-17.2263	24.2194	-4.56622	-10.7966	0.0124026	0.517307	1.30101	-45.6647	471.567	-16.8568	0	0	-0.377391	15.5616
0	1.88651	0	0	1.91815	0.310006	-10.4215	-0.351917	0.279728	-0.0426798	-44.567	-8.82E-15	53.6278	0	0	0.181253	0.956149	-19.4724	11.6529	245.301	367.933	698.324	444.343	444.343	444.343	10.6689	-92.6483	13.8341	395.314	402.65	223.375	203.647	203.647	203.647	-93.0647	1.59524	-15.5334	24.2722	-4.13723	-9.61379	0.229069	0.582123	1.41138	-223.523	509.055	-20.7166	0	0	-0.345415	18.2103
0	2.13194	0	0	2.18075	0.36094	-12.1432	-0.359756	0.250824	-0.00717328	-51.1122	-3.10E-15	51.3166	0	0	0.218048	0.787947	-19.947	10.5395	247.562	367.217	696.286	441.792	441.792	441.792	9.77962	-90.5917	12.6156	378.429	398.292	216.748	203.647	203.647	203.647	-90.8995	1.69853	-14.2409	24.5714	-3.74266	-8.42517	0.0739097	0.610912	1.46148	-201.65	504.839	-23.5657	0	0	-0.224534	21.0458
0	2.62843	0	0	2.70783	0.413764	-13.9056	-0.345983	0.201726	-0.00341354	-53.2826	-8.17E-15	43.7437	0	0	0.229194	0.661881	-20.5179	9.48233	249.72	366.751	694.308	438.632	438.632	438.632	9.17456	-88.7525	11.7756	360.994	395.393	211.268	203.647	203.647	203.647	-88.9909	1.78545	-13.354	25.1221	-3.39615	-7.29107	-0.427049	0.615898	1.4768	6.00004	477.357	-23.6197	0	0	-0.317745	23.9907
0	3.35907	0	0	3.48904	0.467735	-15.6789	-0.319333	0.145875	-0.0183587	-51.9242	4.25E-15	33.2142	0	0	0.218302	0.598924	-21.1211	8.46383	251.309	366.585	692.179	435.051	435.051	435.051	8.78473	-87.1866	11.292	343.22	393.701	206.921	203.647	203.647	203.647	-87.3776	1.90759	-12.8195	25.8878	-3.11317	-6.19113	-1.1108	0.595352	1.49851	318.18	438.576	-21.6435	0	0	-0.729556	26.9213
0	4.27783	0	0	4.48581	0.524086	-17.498	-0.285788	0.0942774	-0.0367228	-47.9453	-1.96E-15	22.1353	0	0	0.191025	0.63018	-21.6677	7.41402	251.747	366.753	689.6	431.289	431.289	431.289	8.51806	-85.9187	11.114	325.216	392.88	203.598	203.647	203.647	203.647	-86.0709	2.10725	-12.5475	26.7969	-2.91038	-5.05067	-1.74393	0.53472	1.561	623.144	390.635	-19.967	0	0	-1.25547	29.6887
0	5.3222	0	0	5.64412	0.584729	-19.4157	-0.251389	0.0525346	-0.0467271	-42.4638	2.12E-15	12.3439	0	0	0.153973	0.785606	-22.065	6.25607	250.493	367.269	686.286	427.595	427.595	427.595	8.27884	-84.9422	11.1825	307.032	392.599	201.136	203.647	203.647	203.647	-85.0543	2.4176	-12.4382	27.7603	-2.80328	-3.78667	-2.09914	0.420339	1.68308	817.786	330.057	-20.181	0	0	-1.55585	32.1499
0	6.42892	0	0	6.90986	0.650826	-21.4555	-0.221221	0.0213967	-0.0418648	-36.5729	-4.90E-15	4.88374	0	0	0.115254	1.07953	-22.2406	4.95245	247.205	368.12	682.066	424.198	424.198	424.198	7.98488	-84.2253	11.4429	288.712	392.589	199.348	203.647	203.647	203.647	-84.2896	2.86218	-12.4032	28.6913	-2.8017	-2.35626	-2.01612	0.251806	1.86184	834.544	254.028	-21.3935	0	0	-1.42476	34.2
0	7.54934	0	0	8.24159	0.721608	-23.5782	-0.196347	-0.00118972	-0.0215706	-30.9358	-4.08E-15	0.0576378	0	0	0.0824029	1.49855	-22.1605	3.5382	241.849	369.257	676.954	421.293	421.293	421.293	7.58252	-83.7218	11.8494	270.33	392.665	198.054	203.647	203.647	203.647	-83.7274	3.45001	-12.3781	29.5213	-2.90464	-0.792681	-1.45385	0.0521046	2.07288	659.739	165.487	-20.6137	0	0	-0.932618	35.7967
0	8.65561	0	0	9.61212	0.793698	-25.6717	-0.176607	-0.0182228	0.00953939	-26.0096	-3.80E-15	-2.42511	0	0	0.0598992	1.99829	-21.8377	2.12932	234.73	370.582	671.156	419.03	419.03	419.03	7.05836	-83.3789	12.3615	251.998	392.722	197.097	203.647	203.647	203.647	-83.3162	4.16746	-12.3298	30.2063	-3.09653	0.784215	-0.50288	-0.134546	2.28709	333.303	73.536	-14.9163	0	0	-0.346474	36.9718
0	9.74069	0	0	11.0029	0.861189	-27.5674	-0.161615	-0.0316667	0.04282	-22.0745	-4.21E-15	-3.18144	0	0	0.0477039	2.51188	-21.3262	0.902113	226.428	371.956	665.027	417.506	417.506	417.506	6.44419	-83.1445	12.9387	233.857	392.726	196.35	203.647	203.647	203.647	-83.0091	4.97263	-12.2563	30.7227	-3.34676	2.18871	0.622121	-0.266104	2.48008	-59.8959	-11.19	-3.81291	0	0	0.0561787	37.8244
0	10.8134	0	0	12.3962	0.916724	-29.0797	-0.150391	-0.0414963	0.0686429	-19.1596	-3.27E-15	-2.89406	0	0	0.0422601	2.96758	-20.7035	0.0462912	217.649	373.219	658.982	416.754	416.754	416.754	5.81009	-82.9743	13.538	216.047	392.682	195.717	203.647	203.647	203.647	-82.7689	5.79738	-12.1802	31.058	-3.61448	3.21873	1.64843	-0.323938	2.63135	-416.289	-80.2398	9.84628	0	0	0.145112	38.4934
0	11.8883	0	0	13.7694	0.953555	-30.059	-0.142568	-0.0458452	0.0795871	-17.1908	-3.10E-15	-2.09765	0	0	0.0395548	3.30769	-20.0457	-0.291061	209.05	374.222	653.397	416.734	416.734	416.734	5.24498	-82.8357	14.1125	198.667	392.621	195.135	203.647	203.647	203.647	-82.5694	6.55873	-12.1347	31.2013	-3.85912	3.71592	2.32142	-0.313105	2.72514	-642.254	-127.199	21.1138	0	0	-0.0296608	39.114
0	12.9751	0	0	15.0949	0.967983	-30.4374	-0.13818	-0.0434279	0.0726565	-16.009	-2.13E-15	-1.19831	0	0	0.036856	3.5018	-19.4044	-0.0517536	201.068	374.865	648.533	417.345	417.345	417.345	4.82949	-82.7091	14.6161	181.754	392.578	194.571	203.647	203.647	203.647	-82.395	7.17825	-12.1479	31.1402	-4.05139	3.61503	2.49008	-0.256272	2.74766	-682.777	-148.625	25.7535	0	0	-0.298298	39.7726
0	14.0695	0	0	16.3455	0.960961	-30.2536	-0.137084	-0.0352793	0.0496892	-15.3768	-2.06E-15	-0.509597	0	0	0.0333776	3.55156	-18.7911	0.712255	193.82	375.12	644.491	418.446	418.446	418.446	4.61057	-82.5855	15.0127	165.262	392.585	194.011	203.647	203.647	203.647	-82.2384	7.60374	-12.2309	30.8616	-4.18248	2.96664	2.15204	-0.177014	2.69738	-536.835	-145.262	22.7502	0	0	-0.454115	40.4781
0	15.1496	0	0	17.4993	0.937835	-29.6433	-0.139033	-0.0249215	0.0168338	-15.0703	1.18E-15	-0.268606	0	0	0.0298504	3.48642	-18.1765	1.84819	187.093	375.019	641.219	419.877	419.877	419.878	4.58931	-82.4614	15.2854	149.083	392.657	193.459	203.647	203.647	203.647	-82.0955	7.82344	-12.375	30.3559	-4.26472	1.9262	1.4561	-0.0948294	2.58976	-258.116	-123.327	14.6103	0	0	-0.332177	41.1655
0	16.1799	0	0	18.541	0.9063	-28.7991	-0.14285	-0.0162419	-0.0175869	-14.8505	3.06E-16	-0.542038	0	0	0.0269244	3.35236	-17.5018	3.14055	180.43	374.619	638.551	421.483	421.483	421.483	4.72671	-82.3348	15.4405	133.065	392.789	192.93	203.647	203.647	203.647	-81.9626	7.86558	-12.5578	29.6191	-4.32485	0.712206	0.632336	-0.0241203	2.45413	68.2149	-92.9697	5.42516	0	0	0.113464	41.7262
0	17.1196	0	0	19.4589	0.873838	-27.9156	-0.147127	-0.0115354	-0.0461588	-14.5472	2.75E-15	-1.2004	0	0	0.0242509	3.1974	-16.6987	4.36524	173.279	373.971	636.285	423.115	423.115	423.115	4.96343	-82.2022	15.5021	117.053	392.959	192.443	203.647	203.647	203.647	-81.833	7.7832	-12.753	28.6562	-4.39363	-0.452134	-0.100426	0.0243381	2.33012	358.817	-64.672	-1.57339	0	0	0.773863	42.0473
0	17.9316	0	0	20.242	0.845899	-27.1434	-0.150685	-0.011055	-0.0645492	-14.0612	-4.25E-15	-2.00202	0	0	0.0208852	3.05822	-15.708	5.34039	165.141	373.097	634.258	424.65	424.65	424.65	5.24172	-82.0584	15.5001	100.922	393.129	192.014	203.647	203.647	203.647	-81.6981	7.63272	-12.939	27.4807	-4.49542	-1.39256	-0.607384	0.043685	2.24527	558.568	-45.5911	-5.07296	0	0	1.43798	42.0423
0	18.5878	0	0	20.8783	0.825258	-26.566	-0.152927	-0.0138792	-0.0720582	-13.3403	-1.72E-15	-2.72963	0	0	0.0163321	2.95268	-14.4934	5.95724	155.676	371.999	632.39	425.997	425.997	425.998	5.52085	-81.8964	15.4583	84.5947	393.262	191.657	203.647	203.647	203.647	-81.5479	7.4563	-13.1016	26.1156	-4.64251	-2.01437	-0.848407	0.0342782	2.21567	648.094	-37.8682	-5.17503	0	0	1.90145	41.6636
0	19.0709	0	0	21.3551	0.812234	-26.1986	-0.154186	-0.0185663	-0.0706349	-12.3822	-3.02E-15	-3.23271	0	0	0.0109376	2.87917	-13.0457	6.18693	144.746	370.669	630.694	427.11	427.11	427.11	5.78336	-81.7065	15.3869	68.04	393.326	191.38	203.647	203.647	203.647	-81.3712	7.27283	-13.2345	24.5901	-4.83327	-2.30612	-0.854997	0.00741241	2.23924	637.568	-37.733	-2.84464	0	0	2.05612	40.9024
0	19.3722	0	0	21.6578	0.805326	-26.0028	-0.155418	-0.0238502	-0.0633165	-11.2099	-2.25E-15	-3.44676	0	0	0.00554019	2.82239	-11.3805	6.06863	132.402	369.105	629.26	427.986	427.986	427.986	6.03352	-81.4754	15.2813	51.2682	393.301	191.181	203.647	203.647	203.647	-81.1546	7.07823	-13.3379	22.9367	-5.05487	-2.32293	-0.691803	-0.0230276	2.30468	553.317	-39.2315	0.802112	0	0	1.9076	39.7817
0	19.4882	0	0	21.7702	0.801954	-25.907	-0.157869	-0.0284763	-0.0532352	-9.87381	6.53E-16	-3.34022	0	0	0.000923255	2.76244	-9.53171	5.68804	118.842	367.322	628.218	428.662	428.662	428.662	6.29142	-81.184	15.1265	34.3137	393.176	191.061	203.647	203.647	203.647	-80.8806	6.85217	-13.4164	21.1864	-5.28917	-2.15985	-0.437258	-0.0404012	2.39359	428.219	-35.3954	4.51502	0	0	1.54731	38.3483
0	19.417	0	0	21.6745	0.79916	-25.8275	-0.16238	-0.0312536	-0.042906	-8.42244	7.35E-16	-2.89903	0	0	-0.00250944	2.68369	-7.54231	5.15211	104.35	365.359	627.7	429.198	429.198	429.198	6.58468	-80.8069	14.9039	17.2212	392.952	191.016	203.647	203.647	203.647	-80.5261	6.56809	-13.4784	19.365	-5.51914	-1.92336	-0.15583	-0.0342373	2.49114	291.028	-21.8433	7.30088	0	0	1.08956	36.6644
0	19.1549	0	0	21.3525	0.794208	-25.6863	-0.168912	-0.0313941	-0.0340253	-6.87965	-2.04E-16	-2.15563	0	0	-0.00474881	2.58047	-5.45699	4.56665	89.2366	363.277	627.815	429.664	429.664	429.664	6.94002	-80.3124	14.5988	0.0339096	392.639	191.049	203.647	203.647	203.647	-80.0615	6.20318	-13.5342	17.4913	-5.73384	-1.70944	0.106431	0.00144085	2.58251	162.693	3.13915	8.51534	0	0	0.631577	34.7986
0	18.6952	0	0	20.7874	0.785017	-25.4233	-0.176568	-0.0285055	-0.0275322	-5.25789	-1.69E-15	-1.1791	0	0	-0.00598746	2.45832	-3.31601	4.0195	73.8045	361.158	628.633	430.137	430.136	430.136	7.37619	-79.6638	14.205	-17.2134	392.253	191.168	203.647	203.647	203.647	-79.4515	5.74626	-13.5952	15.5751	-5.93019	-1.59007	0.326686	0.0639208	2.65781	54.1994	37.6806	8.0075	0	0	0.230142	32.8184
0	18.0265	0	0	19.9656	0.770396	-25.0027	-0.183958	-0.0227121	-0.0238004	-3.58545	6.25E-16	-0.0707114	0	0	-0.00638901	2.33166	-1.15244	3.57112	58.3197	359.096	630.185	430.683	430.683	430.683	7.89892	-78.8211	13.7274	-34.4983	391.817	191.377	203.647	203.647	203.647	-78.6564	5.20198	-13.6709	13.619	-6.1119	-1.6081	0.499353	0.145014	2.70991	-31.9361	77.347	6.1008	0	0	-0.096527	30.7846
0	17.1353	0	0	18.8784	0.750099	-24.4139	-0.18958	-0.0147141	-0.0228416	-1.92016	3.68E-16	1.03967	0	0	-0.0059502	2.21891	1.00797	3.25193	43.0067	357.187	632.463	431.364	431.364	431.364	8.49936	-77.745	13.1808	-51.8112	391.358	191.681	203.647	203.647	203.647	-77.6358	4.59102	-13.7685	11.6206	-6.28615	-1.77825	0.63084	0.230622	2.73284	-99.395	115.915	3.39752	0	0	-0.359038	28.7483
0	16.0077	0	0	17.5235	0.724723	-23.6701	-0.192571	-0.00521176	-0.0246498	-0.391122	-4.41E-15	2.05505	0	0	-0.00471825	2.13742	3.145	3.06511	28.0532	355.513	635.437	432.22	432.22	432.22	9.15543	-76.4007	12.5877	-69.1543	390.897	192.079	203.647	203.647	203.647	-76.3521	3.94688	-13.8904	9.57711	-6.46005	-2.09161	0.730858	0.307638	2.72234	-154.293	148.137	0.439419	0	0	-0.579617	26.752
0	14.6343	0	0	15.9067	0.695557	-22.8045	-0.192694	0.00492816	-0.0289894	0.84143	-1.47E-15	2.88681	0	0	-0.00292409	2.09935	5.24151	2.99257	13.6198	354.133	639.05	433.277	433.277	433.277	9.83595	-74.7616	11.974	-86.5403	390.457	192.563	203.647	203.647	203.647	-74.775	3.31044	-14.035	7.48917	-6.6382	-2.52178	0.809996	0.366749	2.67464	-203.786	170.933	-2.42	0	0	-0.785452	24.8316
0	13.0126	0	0	14.0414	0.664392	-21.8673	-0.190208	0.0149469	-0.0350868	1.63228	3.27E-15	3.46972	0	0	-0.00106385	2.10987	7.28084	3.00249	-0.148417	353.08	643.23	434.541	434.541	434.541	10.5062	-72.8129	11.3652	-103.99	390.056	193.129	203.647	203.647	203.647	-72.8846	2.72329	-14.1962	5.36521	-6.82192	-3.03131	0.881971	0.405659	2.58795	-256.14	184.088	-5.032	0	0	-1.00728	23.02
0	11.1504	0	0	11.9484	0.633281	-20.9193	-0.185722	0.0240805	-0.0413602	1.88495	-1.14E-15	3.74587	0	0	0.000180951	2.16701	9.24466	3.0575	-13.1105	352.361	647.881	436.003	436.003	436.003	11.1338	-70.5516	10.7815	-121.529	389.708	193.772	203.647	203.647	203.647	-70.6729	2.22033	-14.3642	3.22369	-7.00904	-3.57846	0.961775	0.424434	2.46005	-320.207	188.805	-7.3717	0	0	-1.27442	21.3507
0	9.06646	0	0	9.65516	0.604231	-20.0232	-0.18008	0.0317891	-0.0458597	1.56713	4.74E-15	3.68924	0	0	2.40E-05	2.26321	11.111	3.12211	-25.1189	351.964	652.882	437.644	437.644	437.644	11.6942	-67.986	10.2331	-139.176	389.425	194.493	203.647	203.647	203.647	-68.1445	1.82297	-14.526	1.09479	-7.19491	-4.1231	1.0651	0.425834	2.29269	-404.037	187.135	-9.45851	0	0	-1.60283	19.8604
0	6.7908	0	0	7.19428	0.578887	-19.2328	-0.174339	0.0378124	-0.0467719	0.696129	2.78E-15	3.31144	0	0	-0.00230485	2.38767	12.8527	3.16851	-36.0101	351.861	658.082	439.436	439.436	439.436	12.1725	-65.1346	9.71727	-156.935	389.221	195.3	203.647	203.647	203.647	-65.3154	1.53491	-14.6661	-0.979306	-7.37354	-4.63145	1.20365	0.411503	2.08769	-512.518	180.822	-11.3044	0	0	-1.97837	18.5916
0	4.36247	0	0	4.60294	0.558248	-18.5836	-0.169905	0.042316	-0.0435828	-0.709231	7.19E-15	2.67145	0	0	-0.00753442	2.52878	14.4373	3.17981	-45.6015	352.017	663.299	441.342	441.342	441.342	12.563	-62.0223	9.21768	-174.784	389.109	196.205	203.647	203.647	203.647	-62.2113	1.34154	-14.7675	-2.94589	-7.53909	-5.07875	1.37595	0.38111	1.85431	-642.715	170.591	-12.8606	0	0	-2.33584	17.5933
0	1.82614	0	0	1.92108	0.54256	-18.0867	-0.1686	0.0454234	-0.0376456	-2.68075	7.35E-16	1.81996	0	0	-0.0163007	2.6759	15.8283	3.14977	-53.6985	352.391	668.322	443.32	443.32	443.32	12.8657	-58.6785	8.70739	-192.673	389.105	197.219	203.647	203.647	203.647	-58.8641	1.21349	-14.812	-4.74552	-7.68711	-5.44918	1.56235	0.337378	1.60191	-781.963	157.545	-14.1443	0	0	-2.56514	16.9187
0	-0.772037	0	0	-0.810557	0.531393	-17.7313	-0.172461	0.0471256	-0.031951	-5.32432	-1.25E-16	0.796259	0	0	-0.029187	2.82025	16.9891	3.07855	-60.1149	352.937	672.922	445.321	445.321	445.321	13.0806	-55.1343	8.15361	-210.524	389.224	198.36	203.647	203.647	203.647	-55.3095	1.11285	-14.7809	-6.31825	-7.81502	-5.73242	1.72981	0.284614	1.34836	-910.273	142.829	-15.2267	0	0	-2.55469	16.6209
0	-3.38818	0	0	-3.55266	0.5239	-17.492	-0.183431	0.0474284	-0.0302807	-8.82301	-3.27E-15	-0.329848	0	0	-0.046771	2.95502	17.8881	2.96626	-64.7033	353.609	676.873	447.302	447.302	447.302	13.2034	-51.422	7.52296	-228.237	389.477	199.655	203.647	203.647	203.647	-51.5849	0.999586	-14.6546	-7.61154	-7.92223	-5.91837	1.84292	0.231882	1.11113	-1006.42	129.044	-16.2411	0	0	-2.25015	16.7444
0	-5.98231	0	0	-6.26823	0.519126	-17.3393	-0.202545	0.0464043	-0.0355627	-13.3614	-2.61E-15	-1.41253	0	0	-0.0692307	3.07493	18.5045	2.80607	-67.383	354.369	679.968	449.23	449.23	449.23	13.2224	-47.5758	6.78562	-245.697	389.861	201.156	203.647	203.647	203.647	-47.7295	0.835827	-14.4122	-8.58759	-8.00961	-5.99157	1.87939	0.185567	0.912414	-1055.89	117.81	-17.1044	0	0	-1.69344	17.3182
0	-8.51799	0	0	-8.92227	0.516267	-17.2476	-0.229878	0.0446022	-0.0492044	-19.0993	-7.19E-15	-2.16476	0	0	-0.0961697	3.17589	18.8315	2.58073	-68.1563	355.186	682.049	451.085	451.085	451.085	13.1198	-43.6337	5.9179	-262.771	390.358	202.945	203.647	203.647	203.647	-43.7855	0.587621	-14.0332	-9.22877	-8.07879	-5.92879	1.8377	0.153479	0.768061	-1055.26	111.345	-17.5314	0	0	-1.00486	18.3501
0	-10.9593	0	0	-11.4793	0.514829	-17.2016	-0.265007	0.0424188	-0.0695495	-26.1666	1.96E-15	-2.24815	0	0	-0.12633	3.25532	18.8775	2.26341	-67.1074	356.046	683.018	452.864	452.864	452.864	12.8749	-39.6396	4.90468	-279.307	390.936	205.142	203.647	203.647	203.647	-39.8003	0.225904	-13.5009	-9.53964	-8.1312	-5.70091	1.7392	0.142002	0.685012	-1014.89	111.114	-17.0157	0	0	-0.328605	19.826
0	-13.266	0	0	-13.8988	0.514631	-17.1952	-0.30744	0.0402805	-0.0921165	-34.6234	3.27E-15	-1.33683	0	0	-0.15697	3.31335	18.6644	1.82374	-64.3859	356.953	682.84	454.57	454.57	454.57	12.4699	-35.6474	3.74309	-295.118	391.557	207.892	203.647	203.647	203.647	-35.829	-0.270792	-12.8067	-9.54549	-8.16751	-5.27961	1.62246	0.156908	0.657145	-956.351	118.498	-15.1103	0	0	0.233217	21.7119
0	-15.3882	0	0	-16.1304	0.515693	-17.2292	-0.355804	0.0388275	-0.110975	-44.2951	5.23E-15	0.799814	0	0	-0.182704	3.35487	18.2234	1.23745	-60.1801	357.933	681.538	456.213	456.213	456.213	11.8955	-31.724	2.448	-309.97	392.183	211.347	203.647	203.647	203.647	-31.9368	-0.910546	-11.9554	-9.28796	-8.18807	-4.64753	1.52516	0.19572	0.668037	-903.468	132.219	-11.5092	0	0	0.652907	23.96
0	-17.2654	0	0	-18.112	0.518157	-17.3082	-0.406942	0.0389675	-0.120753	-54.6256	6.53E-15	4.22387	0	0	-0.195351	3.39059	17.5903	0.496422	-54.6875	359.034	679.17	457.8	457.8	457.8	11.1572	-27.9495	1.05724	-323.572	392.786	215.633	203.647	203.647	203.647	-28.1994	-1.68096	-10.9695	-8.81824	-8.1938	-3.80839	1.46943	0.249732	0.69878	-873.681	149.044	-6.12029	0	0	0.960625	26.5137
0	-18.8301	0	0	-19.7744	0.522306	-17.4411	-0.455531	0.0414263	-0.118259	-64.6469	-1.31E-15	8.76573	0	0	-0.185928	3.43632	16.8006	-0.38425	-48.0906	360.316	675.824	459.325	459.325	459.325	10.2816	-24.412	-0.367274	-335.586	393.356	220.816	203.647	203.647	203.647	-24.6974	-2.54457	-9.89133	-8.18938	-8.18658	-2.79321	1.45421	0.302482	0.730127	-872.761	164.165	0.984019	0	0	1.20402	29.3137
0	-20.0197	0	0	-21.0535	0.528605	-17.6424	-0.495846	0.04711	-0.103081	-73.2508	9.15E-15	14.1123	0	0	-0.148954	3.51064	15.8851	-1.36468	-40.5413	361.836	671.605	460.762	460.762	460.762	9.31803	-21.1955	-1.74548	-345.664	393.905	226.877	203.647	203.647	203.647	-21.5079	-3.44052	-8.78094	-7.44773	-8.17027	-1.66054	1.46222	0.338053	0.754255	-896.533	173.974	9.51404	0	0	1.42193	32.3024
0	-20.7885	0	0	-21.9035	0.537743	-17.9336	-0.523835	0.0560502	-0.0773736	-79.5563	8.49E-15	19.7675	0	0	-0.0859682	3.63174	14.8665	-2.38418	-32.1532	363.632	666.635	462.053	462.053	462.053	8.33803	-18.3673	-2.99077	-353.487	394.472	233.707	203.647	203.647	203.647	-18.6933	-4.29326	-7.71205	-6.62542	-8.15128	-0.490166	1.46708	0.342211	0.775154	-934.327	175.974	18.9714	0	0	1.64071	35.4289
0	-21.117	0	0	-22.3062	0.550589	-18.3414	-0.53788	0.0671995	-0.0450399	-83.152	-7.19E-15	25.0975	0	0	-0.00565835	3.81443	13.7579	-3.36984	-23.002	365.712	661.054	463.11	463.11	463.11	7.4278	-15.9698	-4.02483	-358.807	395.122	241.123	203.647	203.647	203.647	-16.296	-5.02646	-6.76474	-5.73434	-8.13918	0.627839	1.44393	0.308832	0.807011	-973.635	169.955	28.5148	0	0	1.88275	38.6522
0	-21.0139	0	0	-22.2726	0.568074	-18.8933	-0.538649	0.078338	-0.0105268	-84.1749	-1.31E-15	29.3806	0	0	0.0793801	4.06817	12.5611	-4.24805	-13.1327	368.049	655.03	463.81	463.81	463.81	6.67625	-14.0196	-4.79061	-361.459	395.94	248.897	203.647	203.647	203.647	-14.3369	-5.57745	-6.01596	-4.76332	-8.14696	1.60676	1.37687	0.240521	0.869922	-1003.73	157.141	37.1119	0	0	2.17081	41.9426
0	-20.511	0	0	-21.8369	0.591011	-19.6119	-0.528611	0.0865573	0.0226976	-83.2251	-2.94E-15	31.9095	0	0	0.157132	4.39612	11.2682	-4.95591	-2.57045	370.582	648.756	464.011	464.011	464.011	6.16064	-12.5136	-5.25995	-361.363	397.013	256.783	203.647	203.647	203.647	-12.8199	-5.90767	-5.52879	-3.67935	-8.19053	2.37647	1.26174	0.149932	0.976992	-1018.06	140.344	43.7089	0	0	2.52334	45.2799
0	-19.6537	0	0	-21.0445	0.619907	-20.508	-0.510897	0.0894199	0.0526809	-81.0912	3.59E-15	32.1772	0	0	0.219301	4.79522	9.86344	-5.45163	8.6674	373.227	642.454	463.572	463.572	463.572	5.93328	-11.4398	-5.43306	-358.51	398.414	264.547	203.647	203.647	203.647	-11.739	-6.00569	-5.34257	-2.43209	-8.28749	2.89478	1.10483	0.0571084	1.13599	-1013.62	123.388	47.4651	0	0	2.94246	48.6488
0	-18.4907	0	0	-19.941	0.654838	-21.5775	-0.48771	0.0851658	0.0794253	-78.376	5.88E-15	29.9645	0	0	0.261667	5.25698	8.32647	-5.72174	20.5581	375.894	636.363	462.373	462.373	462.373	6.01323	-10.7887	-5.3318	-352.939	400.184	271.975	203.647	203.647	203.647	-11.0875	-5.88353	-5.46673	-0.961592	-8.45561	3.1553	0.92412	-0.0156619	1.33922	-991.789	109.645	48.2535	0	0	3.41237	52.0327
0	-17.0677	0	0	-18.5646	0.695318	-22.7974	-0.459452	0.0732243	0.103576	-75.2624	1.96E-15	25.4259	0	0	0.28301	5.76878	6.6369	-5.78377	33.064	378.498	630.728	460.356	460.356	460.356	6.38443	-10.5589	-4.98879	-344.726	402.321	278.878	203.647	203.647	203.647	-10.8627	-5.5677	-5.87986	0.792194	-8.71052	3.18999	0.743268	-0.0481201	1.57135	-955.163	101.448	46.5897	0	0	3.89615	55.4088
0	-15.4272	0	0	-16.9459	0.740167	-24.1238	-0.425364	0.0545257	0.125979	-71.5713	-9.15E-15	19.1099	0	0	0.284441	6.31569	4.77845	-5.68289	46.1282	380.975	625.772	457.547	457.547	457.547	6.99938	-10.7561	-4.43778	-333.978	404.778	285.089	203.647	203.647	203.647	-11.0656	-5.08999	-6.53359	2.87924	-9.06254	3.06536	0.589032	-0.030421	1.80955	-907.041	98.4174	43.567	0	0	4.34185	58.7466
0	-13.6114	0	0	-15.1127	0.787434	-25.4926	-0.384781	0.0318497	0.146362	-67.001	-7.84E-15	11.9204	0	0	0.269538	6.8824	2.74316	-5.4822	59.6731	383.284	621.679	454.08	454.08	454.08	7.78807	-11.3864	-3.70775	-320.834	407.474	290.457	203.647	203.647	203.647	-11.6963	-4.48078	-7.36136	5.32873	-9.51336	2.8717	0.483746	0.0400104	2.03354	-849.153	99.1774	40.0975	0	0	4.68184	62.0078
0	-11.6656	0	0	-13.0959	0.834482	-26.8248	-0.338565	0.0085635	0.163456	-61.4292	6.53E-15	4.86459	0	0	0.243959	7.45475	0.535187	-5.24776	73.603	385.414	618.575	450.201	450.201	450.201	8.67064	-12.4492	-2.82269	-305.467	410.312	294.847	203.647	203.647	203.647	-12.7486	-3.76702	-8.29028	8.13892	-10.0519	2.70568	0.448301	0.152134	2.22934	-784.211	100.085	37.0356	0	0	4.85261	65.1486
0	-9.63751	0	0	-10.9336	0.878228	-28.036	-0.289679	-0.012448	0.174773	-55.0701	-6.53E-15	-1.19219	0	0	0.214116	8.02013	-1.82667	-5.03035	87.8105	387.376	616.524	446.24	446.24	446.24	9.5698	-13.9325	-1.80516	-288.08	413.198	298.148	203.647	203.647	203.647	-14.2068	-2.97384	-9.25231	11.269	-10.6516	2.64837	0.491732	0.288272	2.39231	-714.129	97.6539	34.9066	0	0	4.80328	68.1207
0	-7.57381	0	0	-8.67148	0.915564	-29.0486	-0.241898	-0.0290823	0.177753	-48.342	0	-5.66588	0	0	0.185015	8.56601	-4.30878	-4.85048	102.185	389.191	615.541	442.555	442.555	442.555	10.4203	-15.8135	-0.681571	-268.886	416.054	300.285	203.647	203.647	203.647	-16.047	-2.12819	-10.1918	14.6366	-11.2696	2.74415	0.608191	0.430189	2.52742	-640.361	90.5276	33.7852	0	0	4.51517	70.8713
0	-5.51741	0	0	-6.36176	0.943945	-29.8053	-0.198571	-0.0402071	0.170677	-41.6755	-2.61E-15	-8.31478	0	0	0.158802	9.07707	-6.86536	-4.69182	116.618	390.879	615.614	439.463	439.463	439.463	11.1745	-18.0602	0.513888	-248.097	418.828	301.232	203.647	203.647	203.647	-18.2398	-1.26246	-11.069	18.1232	-11.8498	2.98633	0.770471	0.559777	2.63753	-562.936	79.7344	33.3715	0	0	4.00579	73.3432
0	-3.50639	0	0	-4.06122	0.961979	-30.2803	-0.162211	-0.0458958	0.153546	-35.4047	-2.61E-15	-9.23196	0	0	0.135093	9.53266	-9.44412	-4.50609	131.004	392.451	616.73	437.164	437.164	437.164	11.8051	-20.6345	1.73903	-225.914	421.489	301.02	203.647	203.647	203.647	-20.752	-0.414826	-11.8607	21.5899	-12.3324	3.31515	0.941012	0.6627	2.72152	-482.768	68.5068	33.3889	0	0	3.34164	75.477
0	-1.57538	0	0	-1.82818	0.969801	-30.4849	-0.133989	-0.0470173	0.128067	-29.7021	-2.61E-15	-8.72274	0	0	0.112475	9.9072	-11.9937	-4.22676	145.233	393.906	618.888	435.707	435.707	435.707	12.3049	-23.4936	2.94878	-202.521	424.024	299.736	203.647	203.647	203.647	-23.5475	0.374821	-12.5589	24.8997	-12.6671	3.63024	1.07677	0.724656	2.76995	-400.538	60.3203	33.6235	0	0	2.61018	77.2165
0	0.243146	0	0	0.282085	0.969026	-30.4646	-0.114144	-0.0449467	0.0975104	-24.6554	2.61E-15	-7.18534	0	0	0.090241	10.1747	-14.4706	-3.78742	159.191	395.235	622.101	434.984	434.984	434.984	12.6836	-26.5903	4.10364	-178.093	426.434	297.516	203.647	203.647	203.647	-26.5859	1.07237	-13.1682	27.9422	-12.8273	3.81572	1.14426	0.734987	2.77133	-317.839	57.7344	34.1272	0	0	1.90069	78.5176
0	1.91824	0	0	2.22161	0.96227	-30.2879	-0.102166	-0.0410108	0.065913	-20.3298	1.96E-15	-4.99461	0	0	0.068993	10.3157	-16.8435	-3.13897	172.751	396.434	626.374	434.774	434.774	434.774	12.9634	-29.875	5.17786	-152.799	428.723	294.522	203.647	203.647	203.647	-29.8225	1.65669	-13.7028	30.6534	-12.8202	3.7709	1.1209	0.692625	2.71809	-234.842	62.0058	35.0458	0	0	1.26991	79.3548
0	3.42141	0	0	3.95267	0.95243	-30.0293	-0.0977316	-0.0361834	0.0372946	-16.8741	1.96E-15	-2.44919	0	0	0.0503501	10.324	-19.0932	-2.26269	185.777	397.514	631.689	434.809	434.809	434.809	13.173	-33.2961	6.16346	-126.799	430.899	290.923	203.647	203.647	203.647	-33.2089	2.12275	-14.1837	33.0224	-12.6847	3.43706	1.00403	0.609642	2.61349	-151.453	73.0126	36.493	0	0	0.744378	79.7253
0	4.72969	0	0	5.44997	0.942023	-29.7544	-0.100892	-0.0302782	0.0141931	-14.5005	1.31E-15	0.302612	0	0	0.0358014	10.2099	-21.2089	-1.1773	198.123	398.502	637.976	434.842	434.842	434.842	13.3433	-36.8044	7.06937	-100.236	432.972	286.874	203.647	203.647	203.647	-36.696	2.47995	-14.6362	35.0834	-12.4792	2.81194	0.806343	0.511409	2.47013	-66.448	90.5239	37.7602	0	0	0.318994	79.6453
0	5.82982	0	0	6.70262	0.932842	-29.5106	-0.110745	-0.0234044	-0.00232792	-13.2833	2.65E-15	3.09109	0	0	0.025652	9.99918	-23.1828	0.0603049	209.634	399.444	645.105	434.693	434.693	434.693	13.5051	-40.3579	7.91751	-73.2248	434.964	282.514	203.647	203.647	203.647	-40.2407	2.74686	-15.0886	36.8965	-12.2644	1.95013	0.550499	0.416621	2.30348	21.3992	110.841	38.2531	0	0	-0.0258791	79.1422
0	6.72015	0	0	7.71343	0.925857	-29.3243	-0.1253	-0.0157978	-0.0130049	-13.0932	-6.53E-16	5.73118	0	0	0.0190343	9.73068	-25.0052	1.36012	220.152	400.389	652.883	434.271	434.271	434.271	13.686	-43.9253	8.73652	-45.8449	436.904	277.966	203.647	203.647	203.647	-43.8102	2.9446	-15.5697	38.5266	-12.0904	0.952769	0.266052	0.336845	2.12689	111.817	128.906	37.3877	0	0	-0.310978	78.2461
0	7.40882	0	0	8.49508	0.921315	-29.2028	-0.142188	-0.00751634	-0.0194522	-13.6616	2.61E-15	8.05633	0	0	0.0145559	9.45121	-26.6618	2.60985	229.518	401.38	661.064	433.566	433.566	433.566	13.909	-47.486	9.55525	-18.1488	438.831	273.34	203.647	203.647	203.647	-47.3829	3.0911	-16.1058	40.0264	-11.9898	-0.0500702	-0.0167763	0.275311	1.95307	202.127	139.943	34.5564	0	0	-0.550382	76.982
0	7.91007	0	0	9.0653	0.918952	-29.1395	-0.159628	0.00154331	-0.0241566	-14.7057	3.92E-15	9.92518	0	0	0.0109653	9.20964	-28.1334	3.68996	237.592	402.44	669.369	432.634	432.634	432.634	14.1915	-51.0282	10.398	9.82777	440.79	268.74	203.647	203.647	203.647	-50.9469	3.19786	-16.7176	41.4272	-11.9761	-0.920202	-0.272947	0.231232	1.79568	288.627	141.455	29.0443	0	0	-0.749184	75.3665
0	8.24048	0	0	9.44306	0.918266	-29.1211	-0.176777	0.0114338	-0.0296268	-16.0065	-4.57E-15	11.2161	0	0	0.00743906	9.0505	-29.3973	4.48986	244.257	403.569	677.505	431.57	431.57	431.57	14.544	-54.5456	11.2827	38.0511	442.827	264.264	203.647	203.647	203.647	-54.4972	3.2697	-17.4183	42.7371	-12.046	-1.5313	-0.476597	0.205595	1.66603	365.449	134.395	20.1925	0	0	-0.892737	73.4069
0	8.41633	0	0	9.6462	0.918723	-29.1334	-0.193616	0.0218182	-0.0378252	-17.4257	0	11.8189	0	0	0.00357693	9.0075	-30.4307	4.92392	249.432	404.746	685.202	430.481	430.481	430.481	14.9695	-58.0358	12.2198	66.4771	444.984	260.011	203.647	203.647	203.647	-58.0336	3.30656	-18.2116	43.9447	-12.1836	-1.78726	-0.611689	0.195548	1.57123	428.332	120.923	7.97267	0	0	-0.956806	71.1021
0	8.45244	0	0	9.69062	0.919871	-29.1642	-0.210556	0.0322591	-0.0502137	-18.8705	0	11.6957	0	0	-0.000740002	9.09833	-31.2127	4.94287	253.08	405.935	692.227	429.467	429.466	429.466	15.4609	-61.4976	13.2126	95.043	447.291	256.083	203.647	203.647	203.647	-61.558	3.3058	-19.09	45.024	-12.3659	-1.63447	-0.671254	0.197671	1.51326	475.484	104.079	-6.93803	0	0	-0.919522	68.444
0	8.36203	0	0	9.59048	0.921364	-29.2041	-0.227742	0.042075	-0.0673211	-20.2183	4.57E-15	10.895	0	0	-0.00546321	9.32159	-31.7277	4.53948	255.205	407.093	698.407	428.601	428.601	428.601	16.0003	-64.9307	14.2558	123.663	449.762	252.583	203.647	203.647	203.647	-65.0726	3.26409	-20.033	45.941	-12.5675	-1.06724	-0.658804	0.206989	1.48727	507.613	86.2036	-22.9877	0	0	-0.774542	65.4188
0	8.15699	0	0	9.35858	0.922882	-29.2448	-0.244617	0.0511441	-0.0890192	-21.2762	-6.53E-15	9.64368	0	0	-0.0104089	9.65653	-31.9677	3.74826	255.854	408.177	703.632	427.926	427.926	427.926	16.5597	-68.3335	15.334	152.227	452.392	249.616	203.647	203.647	203.647	-68.578	3.17825	-21.0074	46.6598	-12.7646	-0.126609	-0.584776	0.215596	1.48226	526.624	67.9405	-38.1119	0	0	-0.536973	62.0105
0	7.84786	0	0	9.00585	0.924009	-29.2749	-0.259829	0.0598863	-0.114796	-21.7955	-6.86E-15	8.30841	0	0	-0.0152494	10.0657	-31.9337	2.64039	255.114	409.142	707.853	427.457	427.457	427.457	17.1053	-71.701	16.4213	180.598	455.152	247.281	203.647	203.647	203.647	-72.0698	3.04488	-21.9707	47.1472	-12.9372	1.10656	-0.463077	0.216216	1.48585	534.395	48.8307	-50.3653	0	0	-0.24001	58.2085
0	7.44293	0	0	8.54056	0.924124	-29.278	-0.27213	0.0691554	-0.14425	-21.5997	1.63E-15	7.31334	0	0	-0.0196019	10.5003	-31.6379	1.3153	253.112	409.946	711.071	427.192	427.192	427.192	17.6054	-75.0211	17.4831	208.609	458.002	245.657	203.647	203.647	203.647	-75.5352	2.85984	-22.878	47.3778	-13.0709	2.52227	-0.308564	0.205049	1.49157	531.993	28.1882	-58.5041	0	0	0.0748536	54.0195
0	6.94827	0	0	7.9683	0.922335	-29.2301	-0.281081	0.0799803	-0.177244	-20.6883	1.47E-15	7.03217	0	0	-0.0232562	10.9065	-31.1049	-0.109816	250.021	410.547	713.327	427.129	427.129	427.129	18.0378	-78.2716	18.4801	236.062	460.896	244.798	203.647	203.647	203.647	-78.9494	2.61851	-23.6896	47.3384	-13.1562	3.99418	-0.129601	0.185022	1.50064	518.572	6.55155	-62.4057	0	0	0.367688	49.4818
0	6.36998	0	0	7.29491	0.91749	-29.1003	-0.28711	0.0928843	-0.213757	-19.2457	4.90E-16	7.65138	0	0	-0.0264156	11.2335	-30.3716	-1.51038	246.061	410.909	714.701	427.273	427.273	427.273	18.3952	-81.4203	19.3763	262.726	463.789	244.722	203.647	203.647	203.647	-82.2766	2.31757	-24.3787	47.0309	-13.188	5.39229	0.0670143	0.16655	1.51937	493.674	-13.7404	-62.9829	0	0	0.604617	44.6785
0	5.71816	0	0	6.53181	0.908231	-28.8512	-0.290909	0.107999	-0.25353	-17.5437	-6.04E-15	9.15626	0	0	-0.0297854	11.4392	-29.486	-2.76401	241.49	411.007	715.308	427.639	427.639	427.639	18.6851	-84.4283	20.1469	288.342	466.646	245.414	203.647	203.647	203.647	-85.4734	1.95795	-24.936	46.4734	-13.1655	6.59368	0.271232	0.160131	1.55322	459.903	-29.4818	-61.9148	0	0	0.764952	39.7402
0	5.01184	0	0	5.70193	0.893113	-28.442	-0.292432	0.12481	-0.296059	-15.7717	-3.80E-15	11.3096	0	0	-0.0342717	11.4957	-28.5034	-3.75884	236.598	410.833	715.296	428.244	428.244	428.244	18.9249	-87.2562	20.7852	312.63	469.439	246.824	203.647	203.647	203.647	-88.4955	1.54782	-25.37	45.6977	-13.0914	7.49101	0.463607	0.175777	1.60142	424.938	-37.1313	-60.9652	0	0	0.84947	34.8326
0	4.28162	0	0	4.84297	0.870791	-27.8319	-0.290183	0.142352	-0.340732	-13.8922	1.96E-15	13.6975	0	0	-0.0403342	11.3916	-27.4807	-4.40109	231.686	410.407	714.835	429.096	429.096	429.096	19.1347	-89.8702	21.3039	335.3	472.144	248.873	203.647	203.647	203.647	-91.3039	1.10423	-25.7032	44.7447	-12.9716	7.99893	0.614453	0.215331	1.6571	401.807	-35.2584	-61.3827	0	0	0.886228	30.1312
0	3.5688	0	0	4.00555	0.840272	-26.9866	-0.281258	0.15907	-0.386962	-11.5985	5.55E-15	15.7644	0	0	-0.0472797	11.1317	-26.4705	-4.62181	227.04	409.775	714.102	430.191	430.191	430.191	19.3286	-92.2464	21.7311	356.06	474.738	251.443	203.647	203.647	203.647	-93.8694	0.652108	-25.965	43.6581	-12.8151	8.05936	0.69216	0.270889	1.70352	405.061	-25.8863	-63.5259	0	0	0.923512	25.7916
0	2.91942	0	0	3.2453	0.801149	-25.8841	-0.262414	0.172718	-0.433926	-8.43179	-5.88E-15	16.8801	0	0	-0.0530294	10.7335	-25.5158	-4.38196	222.902	409.014	713.26	431.51	431.51	431.51	19.511	-94.3699	22.0988	374.635	477.187	254.376	203.647	203.647	203.647	-96.1719	0.219875	-26.1822	42.4788	-12.6325	7.64475	0.673227	0.325316	1.72338	446.105	-14.9458	-66.9571	0	0	1.0134	21.9298
0	2.37549	0	0	2.61112	0.753742	-24.52	-0.231651	0.180887	-0.480354	-3.99977	5.88E-15	16.4998	0	0	-0.0546975	10.2228	-24.6463	-3.67543	219.452	408.215	712.439	433.021	433.021	433.021	19.6752	-96.2311	22.4289	390.779	479.436	257.459	203.647	203.647	203.647	-98.1959	-0.166829	-26.3693	41.2406	-12.4343	6.75941	0.546907	0.359672	1.70024	530.039	-9.45052	-70.9931	0	0	1.19458	18.6164
0	1.96522	0	0	2.13361	0.699126	-22.911	-0.189918	0.181987	-0.524691	1.76956	8.17E-15	14.3787	0	0	-0.0498992	9.62933	-23.8776	-2.53014	216.784	407.469	711.717	434.684	434.684	434.684	19.8053	-97.8194	22.7203	404.291	481.401	260.423	203.647	203.647	203.647	-99.9236	-0.490435	-26.5216	39.968	-12.2297	5.43974	0.314779	0.361157	1.62655	655.441	-15.0059	-75.0088	0	0	1.48519	15.883
0	1.69628	0	0	1.81822	0.639141	-21.0988	-0.141478	0.175861	-0.565387	8.51962	5.23E-15	10.7092	0	0	-0.038085	8.98261	-23.2109	-1.00861	214.903	406.852	711.119	436.454	436.454	436.454	19.8786	-99.1183	22.944	415.028	482.965	262.953	203.647	203.647	203.647	-101.33	-0.743132	-26.6125	38.6758	-12.0249	3.75418	-0.0115901	0.328628	1.50358	815.036	-32.8663	-78.5583	0	0	1.88246	13.7313
0	1.55423	0	0	1.64536	0.576435	-19.156	-0.0926632	0.163672	-0.599978	15.5482	-2.61E-15	6.10548	0	0	-0.0212697	8.31029	-22.6349	0.792841	213.727	406.406	710.607	438.284	438.284	438.284	19.8681	-100.105	23.048	422.902	483.987	264.715	203.647	203.647	203.647	-102.383	-0.924081	-26.598	37.3699	-11.8223	1.80236	-0.404874	0.271088	1.34118	993.212	-59.371	-81.0937	0	0	2.3576	12.1419
0	1.50501	0	0	1.57538	0.514407	-17.188	-0.050365	0.147672	-0.625608	21.9333	-2.47E-15	1.48364	0	0	-0.00383698	7.63761	-22.1287	2.74807	213.101	406.14	710.091	440.127	440.127	440.127	19.7439	-100.751	22.9708	427.878	484.315	265.392	203.647	203.647	203.647	-103.043	-1.03426	-26.4258	36.0513	-11.6212	-0.288329	-0.82315	0.20694	1.1585	1167.39	-86.5893	-81.882	0	0	2.85712	11.0791
0	1.50094	0	0	1.55634	0.457046	-15.33	-0.0206121	0.131177	-0.638321	26.6643	2.29E-15	-2.10095	0	0	0.00897475	6.9872	-21.6671	4.70996	212.832	406.025	709.444	441.939	441.939	441.939	19.4762	-101.027	22.6586	429.956	483.809	264.719	203.647	203.647	203.647	-103.272	-1.07225	-26.0476	34.7193	-11.4178	-2.37108	-1.20562	0.153628	0.98016	1306.83	-104.542	-80.0536	0	0	3.29224	10.4951
0	1.48912	0	0	1.53295	0.408547	-13.7327	-0.00819992	0.118032	-0.634202	28.7017	-6.04E-15	-3.67381	0	0	0.0137743	6.37866	-21.2265	6.52557	212.72	406.008	708.529	443.673	443.673	443.673	19.0409	-100.904	22.0801	429.163	482.376	262.521	203.647	203.647	203.647	-103.036	-1.0344	-25.431	33.3775	-11.2072	-4.294	-1.48258	0.125115	0.836054	1378.01	-103.672	-74.9597	0	0	3.5448	10.3371
0	1.42274	0	0	1.45753	0.372773	-12.5402	-0.0166576	0.111984	-0.60947	27.0661	-3.59E-15	-2.52276	0	0	0.0111841	5.82728	-20.7919	8.05619	212.614	406.029	707.234	445.271	445.271	445.271	18.4282	-100.363	21.2348	425.541	479.994	258.741	203.647	203.647	203.647	-102.32	-0.920318	-24.5687	32.0388	-10.985	-5.91937	-1.58854	0.126936	0.753883	1350.14	-77.3473	-66.5242	0	0	3.4867	10.5575
0	1.27561	0	0	1.30343	0.352577	-11.862	-0.0478358	0.115348	-0.56135	21.0514	1.74E-15	1.60465	0	0	0.00611814	5.3423	-20.3635	9.19854	212.445	406.035	705.506	446.66	446.66	446.66	17.6519	-99.3988	20.1527	419.153	476.739	253.469	203.647	203.647	203.647	-101.135	-0.741283	-23.4825	30.7294	-10.749	-7.14428	-1.48345	0.154455	0.75188	1204.4	-24.824	-55.4621	0	0	3.03324	11.1242
0	1.05613	0	0	1.07873	0.349119	-11.7455	-0.100404	0.127757	-0.488319	10.5986	-9.80E-16	8.3303	0	0	0.0057266	4.92573	-19.9594	9.902	212.253	405.998	703.369	447.742	447.742	447.742	16.7547	-98.0375	18.89	410.105	472.801	246.957	203.647	203.647	203.647	-99.53	-0.525205	-22.2243	29.4907	-10.5007	-7.91734	-1.16792	0.196544	0.832541	941.144	47.4544	-43.1613	0	0	2.20807	12.0272
0	0.815299	0	0	0.833996	0.361347	-12.1569	-0.168391	0.145732	-0.392482	-3.37948	-3.59E-15	16.5745	0	0	0.0162561	4.57228	-19.6146	10.1766	212.175	405.918	700.932	448.403	448.403	448.403	15.8039	-96.3446	17.5236	398.578	468.474	239.619	203.647	203.647	203.647	-97.5985	-0.31141	-20.8721	28.3778	-10.2449	-8.24661	-0.698828	0.240473	0.978414	589.617	127.191	-31.4211	0	0	1.19532	13.2774
0	0.641512	0	0	0.658335	0.385989	-12.982	-0.240207	0.163281	-0.282409	-18.8786	4.57E-15	24.6853	0	0	0.0404908	4.27158	-19.374	10.0874	212.413	405.819	698.363	448.521	448.521	448.521	14.8773	-94.4291	16.148	384.868	464.119	231.982	203.647	203.647	203.647	-95.4717	-0.134317	-19.5233	27.4536	-9.98887	-8.19445	-0.197199	0.279115	1.15239	214.257	200.72	-21.9572	0	0	0.307633	14.8939
0	0.639321	0	0	0.659055	0.418344	-14.0572	-0.300194	0.173977	-0.175277	-33.1412	-3.27E-16	30.873	0	0	0.0763717	4.01259	-19.2809	9.73345	213.148	405.742	695.841	447.994	447.994	447.994	14.0443	-92.4303	14.8687	369.391	460.105	224.6	203.647	203.647	203.647	-93.3009	-0.00549766	-18.282	26.7789	-9.74115	-7.85661	0.166424	0.314702	1.31356	-90.1897	259.556	-15.916	0	0	-0.173415	16.8858
0	0.895389	0	0	0.927966	0.453883	-15.2265	-0.334967	0.173203	-0.0907174	-43.627	-9.80E-16	33.756	0	0	0.116834	3.7895	-19.3612	9.2135	214.441	405.732	693.499	446.769	446.769	446.769	13.3516	-90.489	13.7852	352.631	456.732	217.938	203.647	203.647	203.647	-91.2281	0.0913757	-17.2385	26.3985	-9.5113	-7.32956	0.234574	0.355325	1.43172	-233.184	303.518	-13.4664	0	0	-0.21824	19.2298
0	1.44874	0	0	1.51019	0.489908	-16.3987	-0.342716	0.159932	-0.0401468	-49.308	-1.23E-16	32.8259	0	0	0.152366	3.60683	-19.609	8.59294	216.142	405.84	691.369	444.871	444.871	444.871	12.8166	-88.7167	12.9651	335.042	454.169	212.285	203.647	203.647	203.647	-89.3584	0.188125	-16.4464	26.3277	-9.31003	-6.67823	-0.048926	0.402543	1.50408	-177.505	336.124	-13.8524	0	0	-0.0896762	21.8553
0	2.28543	0	0	2.39731	0.5263	-17.5688	-0.330786	0.136548	-0.0204058	-50.6082	1.06E-14	28.5421	0	0	0.174911	3.48135	-19.9807	7.88786	217.87	406.12	689.349	442.404	442.404	442.404	12.4259	-87.1844	12.4289	316.968	452.441	207.746	203.647	203.647	203.647	-87.7534	0.315912	-15.911	26.5454	-9.1505	-5.92085	-0.590773	0.440048	1.54389	35.8966	356.74	-16.0001	0	0	-0.10085	24.6427
0	3.35389	0	0	3.543	0.564917	-18.7939	-0.30537	0.106869	-0.0197294	-48.3109	-6.53E-15	22.0192	0	0	0.179036	3.43846	-20.4011	7.0756	219.074	406.62	687.23	439.535	439.535	439.535	12.1383	-85.9276	12.1572	298.629	451.447	204.287	203.647	203.647	203.647	-86.4383	0.500099	-15.5938	26.9974	-9.04831	-5.03958	-1.22189	0.436541	1.57277	321.436	357.35	-18.9494	0	0	-0.350638	27.439
0	4.58079	0	0	4.88005	0.60822	-20.1468	-0.271083	0.0753078	-0.0251275	-43.3599	3.27E-16	14.6853	0	0	0.163606	3.50468	-20.7796	6.11929	219.161	407.372	684.746	436.468	436.468	436.468	11.8926	-84.9489	12.1101	280.143	451.014	201.783	203.647	203.647	203.647	-85.4058	0.763652	-15.4304	27.6102	-9.01977	-4.00364	-1.74959	0.368214	1.60397	582.743	330.702	-21.9909	0	0	-0.700223	30.0847
0	5.88516	0	0	6.33457	0.657951	-21.6721	-0.235075	0.0459322	-0.0277344	-37.1081	1.80E-15	7.90496	0	0	0.134112	3.69803	-21.0301	4.99624	217.636	408.381	681.65	433.416	433.416	433.416	11.6225	-84.222	12.2433	261.573	450.946	200.042	203.647	203.647	203.647	-84.6205	1.12852	-15.3501	28.3062	-9.07928	-2.79623	-2.01997	0.234733	1.64925	744.154	276.743	-24.3499	0	0	-0.93663	32.4423
0	7.19593	0	0	7.84251	0.71435	-23.3635	-0.202941	0.021026	-0.0229833	-30.7459	-6.53E-16	2.60526	0	0	0.0999572	4.01991	-21.0892	3.71929	214.211	409.619	677.776	430.585	430.584	430.585	11.2725	-83.7021	12.5174	242.965	451.066	198.856	203.647	203.647	203.647	-84.0312	1.61137	-15.2926	29.0177	-9.23562	-1.43535	-1.94168	0.0591735	1.71613	762.7	203.257	-24.8929	0	0	-0.933424	34.4193
0	8.46421	0	0	9.35892	0.775809	-25.1588	-0.176637	0.00102532	-0.00978997	-25.0028	3.74E-15	-0.842646	0	0	0.0698314	4.4512	-20.9282	2.34739	208.871	411.024	673.089	428.156	428.156	428.156	10.8114	-83.3374	12.8983	224.37	451.243	198.032	203.647	203.647	203.647	-83.584	2.21595	-15.2173	29.6946	-9.48904	0.0160809	-1.49931	-0.118007	1.80818	632.331	123.001	-22.2818	0	0	-0.705885	35.9837
0	9.66512	0	0	10.8558	0.838835	-26.9465	-0.157377	-0.014269	0.00987577	-20.3961	-3.23E-15	-2.50542	0	0	0.0490948	4.95404	-20.5581	0.983898	201.87	412.509	667.7	426.281	426.281	426.281	10.2408	-83.075	13.3535	205.861	451.396	197.408	203.647	203.647	203.647	-83.2281	2.92583	-15.107	30.306	-9.82923	1.45185	-0.757215	-0.250266	1.92463	382.491	50.1277	-15.873	0	0	-0.368172	37.1679
0	10.7956	0	0	12.3162	0.898391	-28.5852	-0.145095	-0.0255323	0.0312891	-17.1317	-2.21E-15	-2.79926	0	0	0.038062	5.47916	-20.0237	-0.238633	193.681	413.969	661.84	425.055	425.055	425.055	9.59659	-82.8674	13.8497	187.521	451.498	196.869	203.647	203.647	203.647	-82.9225	3.70167	-14.967	30.8338	-10.2353	2.73715	0.146899	-0.301565	2.06266	72.0545	-5.08312	-6.27403	0	0	-0.0599046	38.0588
0	11.8682	0	0	13.728	0.948726	-29.9317	-0.13826	-0.0327638	0.0484052	-15.1007	-6.94E-16	-2.23941	0	0	0.0335973	5.9761	-19.3883	-1.18467	184.885	415.298	655.818	424.506	424.506	424.506	8.94105	-82.6768	14.352	169.436	451.555	196.34	203.647	203.647	203.647	-82.6376	4.48542	-14.8193	31.2613	-10.6783	3.73401	1.03012	-0.258232	2.21026	-224.632	-37.8709	4.3137	0	0	0.111703	38.7735
0	12.9015	0	0	15.0781	0.984731	-30.873	-0.135884	-0.0353679	0.0559808	-14.1341	-2.22E-15	-1.29157	0	0	0.0320789	6.40286	-18.7141	-1.74647	176.037	416.41	649.954	424.585	424.585	424.585	8.34736	-82.4772	14.8247	151.67	451.597	195.783	203.647	203.647	203.647	-82.355	5.21079	-14.6931	31.5628	-11.1254	4.3311	1.71054	-0.134729	2.34818	-437.332	-49.2772	12.8317	0	0	0.0992587	39.4257
0	13.9117	0	0	16.3524	1.00347	-31.3556	-0.136498	-0.0330757	0.0514944	-13.931	3.90E-15	-0.322946	0	0	0.0308134	6.73237	-18.0424	-1.87021	167.547	417.257	644.517	425.185	425.185	425.185	7.87964	-82.2547	15.2358	134.245	451.66	195.193	203.647	203.647	203.647	-82.0661	5.81833	-14.6134	31.697	-11.5462	4.46945	2.05957	0.0369524	2.45359	-519.842	-43.5601	16.6876	0	0	-0.066356	40.0917
0	14.9046	0	0	17.5381	1.00518	-31.3995	-0.13856	-0.0270787	0.0356403	-14.1518	-2.94E-15	0.373224	0	0	0.0287908	6.95442	-17.3823	-1.56902	159.592	417.835	639.679	426.161	426.161	426.161	7.57546	-82.0059	15.5623	117.133	451.773	194.578	203.647	203.647	203.647	-81.7692	6.27014	-14.5932	31.6101	-11.9178	4.15569	2.03167	0.214556	2.50687	-460.696	-27.9886	15.1311	0	0	-0.26649	40.7885
0	15.873	0	0	18.626	0.993207	-31.0919	-0.141126	-0.0196263	0.0122268	-14.539	8.98E-16	0.623595	0	0	0.0264171	7.0742	-16.7091	-0.919711	152.094	418.181	635.499	427.366	427.366	427.366	7.4377	-81.7338	15.7956	100.261	451.954	193.96	203.647	203.647	203.647	-81.4664	6.55848	-14.6304	31.2456	-12.227	3.45971	1.6778	0.361681	2.50316	-285.984	-10.1468	9.45976	0	0	-0.321078	41.4723
0	16.7984	0	0	19.6108	0.972742	-30.5616	-0.143058	-0.0129711	-0.0132169	-14.858	1.59E-15	0.40886	0	0	0.024189	7.10759	-15.9738	-0.0434827	144.768	418.348	631.931	428.675	428.675	428.675	7.43904	-81.4452	15.9423	83.5258	452.197	193.358	203.647	203.647	203.647	-81.1615	6.70396	-14.7112	30.558	-12.4693	2.49682	1.11499	0.45397	2.4552	-46.4317	3.50067	2.12381	0	0	-0.0781525	42.0571
0	17.6555	0	0	20.4879	0.949139	-29.9425	-0.144202	-0.00833669	-0.0353256	-15.0209	-1.23E-16	-0.140322	0	0	0.0221159	7.07493	-15.1177	0.922893	137.205	418.376	628.866	429.994	429.994	429.994	7.53632	-81.1474	16.0189	66.8194	452.483	192.789	203.647	203.647	203.647	-80.8579	6.74342	-14.8167	29.5248	-12.6463	1.40024	0.488347	0.484678	2.39004	199.174	10.0306	-4.64772	0	0	0.482668	42.4425
0	18.4182	0	0	21.2507	0.926536	-29.3425	-0.144769	-0.00580521	-0.0506914	-14.9863	-7.25E-16	-0.824331	0	0	0.0196705	6.99478	-14.0882	1.85722	128.977	418.279	626.185	431.264	431.264	431.264	7.68727	-80.847	16.043	50.0494	452.788	192.267	203.647	203.647	203.647	-80.5588	6.71399	-14.9286	28.152	-12.7615	0.291841	-0.0816078	0.460577	2.33537	403.566	9.99683	-9.66399	0	0	1.22555	42.5396
0	19.0637	0	0	21.8889	0.907211	-28.8237	-0.14514	-0.00498363	-0.058312	-14.7054	-4.90E-16	-1.48382	0	0	0.0163803	6.87998	-12.8507	2.67306	119.728	418.035	623.804	432.449	432.449	432.449	7.86237	-80.5489	16.0248	33.1542	453.088	191.801	203.647	203.647	203.647	-80.2665	6.63985	-15.0329	26.4746	-12.8182	-0.738179	-0.517915	0.394365	2.31017	539.111	5.79965	-12.6659	0	0	1.92846	42.2879
0	19.5737	0	0	22.3868	0.891588	-28.4005	-0.146156	-0.00511857	-0.0592642	-14.148	1.49E-15	-2.00188	0	0	0.0121862	6.73715	-11.3938	3.32827	109.223	417.603	621.708	433.527	433.527	433.526	8.04965	-80.2532	15.9615	16.1056	453.369	191.397	203.647	203.647	203.647	-79.9809	6.52595	-15.1199	24.551	-12.8192	-1.63934	-0.793342	0.305289	2.32363	599.723	1.87437	-14.136	0	0	2.39915	41.6607
0	19.9329	0	0	22.7237	0.878671	-28.0481	-0.14838	-0.00578112	-0.0556506	-13.2478	-1.88E-15	-2.33812	0	0	0.00740468	6.56923	-9.72878	3.82097	97.3725	416.939	619.948	434.482	434.482	434.482	8.25267	-79.9535	15.8376	-1.09611	453.626	191.061	203.647	203.647	203.647	-79.6969	6.35964	-15.1829	22.454	-12.7684	-2.39699	-0.916383	0.213852	2.37412	594.906	2.38846	-14.624	0	0	2.54986	40.6632
0	20.1269	0	0	22.8739	0.866635	-27.7176	-0.152349	-0.00651148	-0.0494951	-11.9743	-7.35E-16	-2.46142	0	0	0.00258679	6.37921	-7.88421	4.17748	84.2185	416.013	618.631	435.304	435.304	435.304	8.48503	-79.6337	15.6289	-18.4323	453.862	190.798	203.647	203.647	203.647	-79.4007	6.1174	-15.2176	20.2602	-12.6717	-3.02128	-0.912042	0.138892	2.45452	541.565	10.5131	-14.5776	0	0	2.40162	39.3263
0	20.14	0	0	22.8084	0.853364	-27.3508	-0.158428	-0.00704402	-0.0423508	-10.3507	-8.17E-16	-2.35826	0	0	-0.0016495	6.17297	-5.8983	4.43809	69.9055	414.826	617.887	435.981	435.981	435.981	8.76415	-79.2672	15.3095	-35.8753	454.086	190.615	203.647	203.647	203.647	-79.0684	5.77356	-15.2213	18.0393	-12.5374	-3.5351	-0.808719	0.094333	2.55525	457.56	27.5231	-14.1907	0	0	2.04278	37.6981
0	19.9546	0	0	22.4981	0.836869	-26.8915	-0.166378	-0.00694595	-0.035164	-8.42007	-1.59E-15	-1.9979	0	0	-0.00479536	5.96025	-3.81144	4.64464	54.6487	413.408	617.848	436.513	436.513	436.513	9.10581	-78.8176	14.859	-53.3949	454.306	190.517	203.647	203.647	203.647	-78.666	5.30844	-15.1939	15.8443	-12.3755	-3.96473	-0.632782	0.0866414	2.66471	357.862	53.038	-13.5739	0	0	1.57758	35.8361
0	19.5508	0	0	21.9168	0.815576	-26.2931	-0.175544	-0.00609281	-0.0286954	-6.25755	-3.19E-15	-1.38738	0	0	-0.00649595	5.75407	-1.66035	4.83194	38.702	411.817	618.619	436.914	436.914	436.914	9.51993	-78.2412	14.2677	-70.9625	454.533	190.514	203.647	203.647	203.647	-78.1505	4.71458	-15.1388	13.7068	-12.1961	-4.33433	-0.4074	0.113063	2.77344	253.246	84.6418	-12.7131	0	0	1.09041	33.7994
0	18.9073	0	0	21.0437	0.788507	-25.5233	-0.184809	-0.00428703	-0.0235971	-3.94797	4.33E-15	-0.531935	0	0	-0.00662136	5.56921	0.524993	5.02319	22.333	410.137	620.273	437.224	437.224	437.224	10.0071	-77.4895	13.541	-88.5537	454.777	190.613	203.647	203.647	203.647	-77.4728	4.00079	-15.063	11.6353	-12.009	-4.6635	-0.156904	0.160205	2.86931	151.006	117.882	-11.5519	0	0	0.634328	31.6445
0	18.0022	0	0	19.8656	0.755373	-24.5675	-0.192599	-0.00170487	-0.0205498	-1.5639	-2.12E-15	0.52147	0	0	-0.00511853	5.42061	2.72154	5.22839	5.80607	408.462	622.836	437.501	437.501	437.501	10.5569	-76.513	12.6993	-106.151	455.043	190.817	203.647	203.647	203.647	-76.5809	3.19326	-14.9761	9.61971	-11.8239	-4.96597	0.0993742	0.209186	2.93937	54.1525	146.937	-9.95481	0	0	0.226682	29.4229
0	16.8147	0	0	18.3773	0.716596	-23.43	-0.197545	0.00168441	-0.0204968	0.784681	1.31E-15	1.74514	0	0	-0.00215943	5.32144	4.91154	5.44576	-10.6278	406.886	626.291	437.823	437.823	437.823	11.1482	-75.265	11.7772	-123.746	455.336	191.125	203.647	203.647	203.647	-75.4239	2.33372	-14.8896	7.63861	-11.6515	-5.2498	0.346018	0.241834	2.97245	-36.6397	166.553	-7.923	0	0	-0.136157	27.1811
0	15.3277	0	0	16.5812	0.673266	-22.1355	-0.198742	0.00567715	-0.0237965	2.94499	-3.27E-16	3.08085	0	0	0.00188795	5.2816	7.07987	5.66539	-26.7335	405.486	630.582	438.27	438.27	438.27	11.7522	-73.705	10.8186	-141.344	455.654	191.525	203.647	203.647	203.647	-73.9555	1.47484	-14.8155	5.66746	-11.5045	-5.51921	0.575413	0.246364	2.95792	-123.976	172.842	-5.49822	0	0	-0.475445	24.9627
0	13.5305	0	0	14.4866	0.627014	-20.7269	-0.195813	0.010186	-0.0302561	4.73895	4.25E-15	4.46028	0	0	0.00639578	5.30631	9.21116	5.87422	-42.2899	404.313	635.616	438.916	438.916	438.916	12.338	-71.8021	9.87241	-158.967	455.993	192	203.647	203.647	203.647	-72.1383	0.673311	-14.7655	3.68666	-11.3968	-5.77757	0.78656	0.219477	2.89185	-212.037	164.597	-2.90055	0	0	-0.817422	22.8097
0	11.422	0	0	12.1092	0.579814	-19.2619	-0.189246	0.0148131	-0.0386857	5.95455	5.23E-15	5.74969	0	0	0.0104893	5.39563	11.2873	6.06089	-57.0845	403.39	641.266	439.821	439.821	439.821	12.8787	-69.5374	8.98532	-176.652	456.349	192.533	203.647	203.647	203.647	-69.9467	-0.01819	-14.7506	1.68778	-11.3421	-6.03022	0.982903	0.16308	2.7725	-305.973	142.237	-0.372693	0	0	-1.1868	20.7653
0	9.0134	0	0	9.47097	0.533739	-17.8061	-0.180612	0.0190038	-0.0471156	6.34729	-2.94E-15	6.76577	0	0	0.0128058	5.54491	13.2854	6.21879	-70.9093	402.707	647.376	441.019	441.019	441.019	13.3569	-66.9052	8.19578	-194.445	456.72	193.108	203.647	203.647	203.647	-67.3697	-0.558342	-14.7792	-0.322076	-11.3518	-6.28583	1.17146	0.0891998	2.60655	-410.777	109.211	1.79188	0	0	-1.59643	18.8754
0	6.33029	0	0	6.60077	0.490712	-16.4247	-0.172265	0.0218839	-0.0537691	5.68945	-3.27E-15	7.27646	0	0	0.0115529	5.74564	15.1776	6.34727	-83.5571	402.232	653.762	442.519	442.519	442.519	13.7667	-63.9142	7.52869	-212.385	457.105	193.724	203.647	203.647	203.647	-64.4123	-0.922347	-14.8562	-2.31894	-11.433	-6.55585	1.35769	0.00835095	2.40656	-528.783	68.9494	3.39999	0	0	-2.03231	17.1887
0	3.41293	0	0	3.53636	0.452274	-15.1739	-0.166654	0.0223419	-0.0567903	3.84384	1.31E-15	7.04659	0	0	0.00486783	5.98689	16.9308	6.45081	-94.8217	401.919	660.221	444.293	444.293	444.293	14.1119	-60.5878	6.99175	-230.491	457.503	194.397	203.647	203.647	203.647	-61.0961	-1.10422	-14.9805	-4.26358	-11.587	-6.85231	1.54488	-0.0677872	2.18458	-660	25.1849	4.3819	0	0	-2.4524	15.7563
0	0.314605	0	0	0.324365	0.419396	-14.092	-0.165927	0.0199138	-0.0558958	0.791055	-2.29E-15	5.97522	0	0	-0.00889219	6.25637	18.5093	6.53708	-104.503	401.716	666.54	446.282	446.282	446.282	14.4011	-56.9624	6.57418	-248.742	457.906	195.161	203.647	203.647	203.647	-57.4581	-1.11632	-15.1419	-6.10515	-11.8084	-7.18449	1.72707	-0.131644	1.95117	-798.208	-18.8979	4.77669	0	0	-2.77783	14.6295
0	-2.90241	0	0	-2.9812	0.392413	-13.1963	-0.171611	0.0145522	-0.0520256	-3.37409	1.96E-15	4.10911	0	0	-0.030371	6.54118	19.8768	6.61404	-112.416	401.574	672.499	448.404	448.404	448.404	14.6416	-53.0856	6.24874	-267.068	458.296	196.064	203.647	203.647	203.647	-53.5477	-0.986404	-15.3208	-7.78737	-12.0859	-7.55541	1.89101	-0.179717	1.71471	-932.5	-60.8105	4.72726	0	0	-2.91797	13.8569
0	-6.17242	0	0	-6.32251	0.371102	-12.4842	-0.183924	0.00728681	-0.0483988	-8.43208	-1.08E-15	1.72825	0	0	-0.0586349	6.82831	21.0014	6.68686	-118.414	401.45	677.881	450.565	450.565	450.565	14.8341	-49.0114	5.97616	-285.346	458.642	197.162	203.647	203.647	203.647	-49.4229	-0.753582	-15.488	-9.2555	-12.4036	-7.95849	2.01459	-0.21056	1.48413	-1046.43	-97.9898	4.41908	0	0	-2.79649	13.4791
0	-9.43194	0	0	-9.6425	0.354901	-11.9402	-0.201536	0.000130987	-0.0491586	-14.0831	-3.92E-15	-0.677942	0	0	-0.0912014	7.10483	21.8587	6.75461	-122.4	401.309	682.486	452.679	452.679	452.679	14.9717	-44.7968	5.71079	-303.418	458.905	198.517	203.647	203.647	203.647	-45.1458	-0.46451	-15.609	-10.4632	-12.7436	-8.37481	2.07616	-0.2248	1.26896	-1123.13	-127.704	4.06839	0	0	-2.39551	13.5248
0	-12.6239	0	0	-12.8891	0.343229	-11.5469	-0.222816	-0.0051972	-0.057139	-20.1339	-6.53E-16	-2.59531	0	0	-0.125369	7.35802	22.4354	6.8079	-124.347	401.129	686.145	454.681	454.681	454.681	15.0416	-40.4969	5.40593	-321.105	459.043	200.196	203.647	203.647	203.647	-40.7784	-0.170657	-15.6495	-11.3786	-13.0873	-8.77274	2.06356	-0.224154	1.07986	-1152.16	-148.296	4.01754	0	0	-1.77909	14.0073
0	-15.6989	0	0	-16.017	0.335683	-11.2921	-0.247521	-0.00809175	-0.0723047	-26.6772	2.61E-15	-3.64253	0	0	-0.15962	7.57551	22.7308	6.82787	-124.302	400.894	688.727	456.538	456.538	456.539	15.0312	-36.1634	5.01818	-338.228	459.022	202.277	203.647	203.647	203.647	-36.3809	0.0742033	-15.5829	-11.9876	-13.4165	-9.10952	1.98194	-0.213239	0.92655	-1134.25	-159.408	4.66363	0	0	-1.07163	14.9234
0	-18.6117	0	0	-18.9847	0.332101	-11.1709	-0.276851	-0.00882367	-0.0920502	-34.032	-2.61E-15	-3.62477	0	0	-0.192985	7.74632	22.7572	6.78738	-122.382	400.597	690.151	458.247	458.247	458.247	14.9311	-31.8478	4.5114	-354.602	458.814	204.848	203.647	203.647	203.647	-32.0135	0.217711	-15.3948	-12.2959	-13.7148	-9.33579	1.84829	-0.194589	0.815796	-1079.69	-161.365	6.38244	0	0	-0.403437	16.2528
0	-21.3152	0	0	-21.7487	0.332514	-11.1849	-0.312574	-0.00787342	-0.113049	-42.5275	0	-2.5195	0	0	-0.223067	7.86211	22.5387	6.65344	-118.761	400.238	690.388	459.828	459.828	459.828	14.7382	-27.6082	3.86071	-370.018	458.406	208.008	203.647	203.647	203.647	-27.7418	0.214013	-15.086	-12.3277	-13.9682	-9.40106	1.68739	-0.167794	0.750685	-1004.02	-154.284	9.2732	0	0	0.134766	17.96
0	-23.7531	0	0	-24.2561	0.337112	-11.3404	-0.354941	-0.00585165	-0.131502	-52.1433	-1.31E-14	-0.48668	0	0	-0.243758	7.91895	22.1081	6.39148	-113.654	399.827	689.461	461.31	461.311	461.311	14.457	-23.5162	3.05591	-384.221	457.798	211.845	203.647	203.647	203.647	-23.6425	0.0294032	-14.6723	-12.1234	-14.1657	-9.26094	1.53117	-0.129501	0.725993	-926.827	-138.682	13.1519	0	0	0.510843	19.9974
0	-25.8564	0	0	-26.4415	0.346168	-11.6461	-0.401192	-0.00365777	-0.144465	-62.2686	-1.31E-14	2.13839	0	0	-0.245386	7.91875	21.5033	5.97167	-107.29	399.388	687.435	462.718	462.718	462.718	14.0998	-19.659	2.10503	-396.907	456.994	216.421	203.647	203.647	203.647	-19.8041	-0.351051	-14.1815	-11.7342	-14.3004	-8.88511	1.41179	-0.082753	0.731563	-866.495	-118.231	17.7485	0	0	0.745457	22.3106
0	-27.5488	0	0	-28.231	0.359904	-12.1084	-0.446019	-0.00129002	-0.150059	-71.7741	7.84E-15	5.03311	0	0	-0.218491	7.86965	20.7614	5.37655	-99.8807	398.958	684.401	464.055	464.054	464.054	13.6849	-16.133	1.03698	-407.735	456.004	221.744	203.647	203.647	203.647	-16.3201	-0.917242	-13.6484	-11.2145	-14.3691	-8.26516	1.35118	-0.0363044	0.753578	-835.612	-98.0875	22.8459	0	0	0.887952	24.846
0	-28.7592	0	0	-29.5545	0.37842	-12.7292	-0.482921	0.00213637	-0.148272	-79.2944	-2.61E-15	7.96637	0	0	-0.159258	7.78475	19.9128	4.60714	-91.5893	398.574	680.464	465.296	465.296	465.296	13.2374	-13.0292	-0.0977803	-416.378	454.832	227.754	203.647	203.647	203.647	-13.2747	-1.63076	-13.1098	-10.6135	-14.3726	-7.41922	1.35002	-0.00252035	0.78196	-835.967	-82.7381	28.2186	0	0	0.986721	27.5565
0	-29.4365	0	0	-30.3603	0.401715	-13.5058	-0.506433	0.00792238	-0.140884	-83.6756	-2.61E-15	10.8097	0	0	-0.0735602	7.67991	18.9781	3.68505	-82.5164	398.265	675.731	466.387	466.387	466.387	12.7892	-10.4156	-1.23188	-422.566	453.481	234.337	203.647	203.647	203.647	-10.7276	-2.42846	-12.6025	-9.96676	-14.3157	-6.39182	1.38457	0.0100847	0.813832	-858.053	-73.7956	33.5085	0	0	1.0743	30.4059
0	-29.5633	0	0	-30.6285	0.429809	-14.4358	-0.513824	0.0167732	-0.130411	-84.3654	0	13.448	0	0	0.023759	7.57077	17.966	2.64909	-72.7002	398.038	670.308	467.247	467.247	467.247	12.3799	-8.32379	-2.29226	-426.132	451.964	241.35	203.647	203.647	203.647	-8.70208	-3.23419	-12.1629	-9.29153	-14.207	-5.24707	1.41607	-0.00190625	0.854525	-885.907	-69.5973	37.9797	0	0	1.17177	33.3693
0	-29.1598	0	0	-30.3769	0.462849	-15.5195	-0.505546	0.0278991	-0.118756	-81.5797	-5.23E-15	15.6602	0	0	0.114501	7.47082	16.875	1.54765	-62.1352	397.868	664.31	467.774	467.774	467.774	12.0532	-6.74488	-3.21511	-427.024	450.314	248.649	203.647	203.647	203.647	-7.18356	-3.97573	-11.826	-8.58348	-14.0598	-4.05788	1.40651	-0.0346955	0.913889	-904.164	-66.8896	40.7736	0	0	1.29789	36.4324
0	-28.2816	0	0	-29.6583	0.501113	-16.7605	-0.485011	0.0390064	-0.106683	-76.2556	0	17.0852	0	0	0.184273	7.39043	15.6955	0.429563	-50.798	397.705	657.865	467.855	467.855	467.855	11.8496	-5.63474	-3.95798	-425.293	448.577	256.113	203.647	203.647	203.647	-6.12552	-4.59939	-11.6228	-7.81724	-13.8917	-2.89376	1.3283	-0.0794851	1.00043	-902.385	-62.125	41.1147	0	0	1.468	39.5878
0	-27.0085	0	0	-28.5502	0.544877	-18.1603	-0.45773	0.0476467	-0.0930751	-69.7886	-2.61E-15	17.3721	0	0	0.227188	7.33702	14.4127	-0.664201	-38.6731	397.484	651.128	467.375	467.375	467.375	11.7976	-4.92782	-4.50454	-421.065	446.811	263.643	203.647	203.647	203.647	-5.46275	-5.07735	-11.5736	-6.9485	-13.7249	-1.81004	1.17629	-0.121729	1.12	-879.247	-51.9155	38.6387	0	0	1.69111	42.8316
0	-25.4314	0	0	-27.1395	0.594203	-19.7114	-0.429452	0.0520474	-0.0759281	-63.5836	1.31E-14	16.3155	0	0	0.245525	7.31578	13.009	-1.70554	-25.7701	397.138	644.279	466.235	466.235	466.235	11.9063	-4.55469	-4.86014	-414.499	445.063	271.15	203.647	203.647	203.647	-5.1273	-5.40517	-11.6827	-5.91878	-13.5845	-0.84123	0.964722	-0.145645	1.27289	-840.115	-33.9591	33.5375	0	0	1.9662	46.1591
0	-23.6382	0	0	-25.5071	0.648704	-21.3908	-0.403573	0.0512242	-0.0536272	-58.5605	6.53E-15	13.9186	0	0	0.245581	7.33048	11.4665	-2.68051	-12.1319	396.614	637.522	464.369	464.368	464.368	12.1635	-4.45838	-5.04105	-405.752	443.363	278.534	203.647	203.647	203.647	-5.06315	-5.59225	-11.9355	-4.66198	-13.4954	0.00122211	0.720454	-0.137035	1.45757	-791.714	-7.74069	26.5668	0	0	2.28077	49.5607
0	-21.7048	0	0	-23.7177	0.707356	-23.156	-0.379905	0.0448735	-0.0256127	-54.9147	0	10.4025	0	0	0.233707	7.38387	9.76892	-3.58746	2.16525	395.884	631.071	461.764	461.764	461.764	12.538	-4.60382	-5.06396	-394.96	441.711	285.672	203.647	203.647	203.647	-5.23477	-5.65147	-12.3004	-3.11334	-13.4796	0.727133	0.474955	-0.0858375	1.67022	-738.856	25.0614	18.9401	0	0	2.61118	53.0193
0	-19.6924	0	0	-21.8168	0.768389	-24.9447	-0.356149	0.033936	0.00711119	-52.3018	1.31E-15	6.23071	0	0	0.215361	7.47764	7.90422	-4.43262	17.0177	394.949	625.139	458.483	458.483	458.483	12.9846	-4.97865	-4.93898	-382.236	440.086	292.41	203.647	203.647	203.647	-5.62755	-5.59173	-12.7326	-1.21969	-13.551	1.3624	0.266046	0.00760738	1.90323	-685.636	60.3918	11.9293	0	0	2.92948	56.5087
0	-17.6479	0	0	-19.8336	0.829293	-26.6793	-0.329796	0.0205382	0.0421657	-50.1577	5.23E-15	2.03148	0	0	0.195311	7.61174	5.86747	-5.22304	32.3049	393.833	619.924	454.675	454.675	454.675	13.4522	-5.58806	-4.66819	-367.682	438.452	298.572	203.647	203.647	203.647	-6.24322	-5.4156	-13.1827	1.04916	-13.7127	1.93958	0.130072	0.139059	2.14726	-635.333	94.3851	6.46043	0	0	3.2064	59.9927
0	-15.6056	0	0	-17.7861	0.88703	-28.2765	-0.299602	0.00711158	0.0762353	-47.9869	-6.53E-15	-1.57871	0	0	0.177283	7.78324	3.66308	-5.95833	47.9052	392.58	615.59	450.569	450.569	450.569	13.8926	-6.44773	-4.24884	-351.404	436.77	303.973	203.647	203.647	203.647	-7.09382	-5.12158	-13.605	3.69037	-13.9541	2.48627	0.0941909	0.29304	2.38735	-590.565	122.823	3.03771	0	0	3.41458	63.4263
0	-13.5887	0	0	-15.6864	0.938393	-29.6581	-0.265791	-0.00418929	0.105656	-45.4786	-6.53E-15	-4.12736	0	0	0.163064	7.98511	1.30641	-6.62422	63.7101	391.235	612.265	446.453	446.453	446.452	14.2671	-7.577	-3.67912	-333.513	435.017	308.439	203.647	203.647	203.647	-8.19609	-4.70921	-13.9654	6.66108	-14.2514	3.01461	0.165709	0.453012	2.60529	-551.57	144.133	1.43749	0	0	3.52394	66.7567
0	-11.612	0	0	-13.5471	0.980499	-30.7633	-0.229917	-0.0119371	0.127322	-42.5282	-6.53E-15	-5.37236	0	0	0.152073	8.20549	-1.17618	-7.18982	79.6344	389.842	610.038	442.631	442.631	442.631	14.5508	-8.99315	-2.96455	-314.132	433.187	311.831	203.647	203.647	203.647	-9.56691	-4.1849	-14.2445	9.87798	-14.5709	3.51419	0.333955	0.602371	2.78542	-517.748	158.784	1.11414	0	0	3.51297	69.924
0	-9.68492	0	0	-11.3864	1.01133	-31.5567	-0.19424	-0.0154244	0.139054	-39.1759	1.31E-15	-5.30391	0	0	0.141981	8.4273	-3.74892	-7.60948	95.6174	388.437	608.969	439.371	439.371	439.371	14.7323	-10.707	-2.12251	-293.387	431.296	314.057	203.647	203.647	203.647	-11.2193	-3.56615	-14.4378	13.2243	-14.8744	3.94994	0.558621	0.725382	2.91335	-484.423	168.904	1.15308	0	0	3.35189	72.8639
0	-7.81541	0	0	-9.23064	1.03018	-32.0354	-0.161147	-0.0145978	0.140149	-35.5419	2.61E-15	-4.10165	0	0	0.13015	8.6293	-6.37023	-7.83092	111.614	387.043	609.098	436.853	436.853	436.853	14.8135	-12.72	-1.18286	-271.406	429.378	315.087	203.647	203.647	203.647	-13.1597	-2.8821	-14.5534	16.5665	-15.1281	4.26802	0.784993	0.810807	2.98035	-445.769	177.321	0.697944	0	0	3.02454	75.5107
0	-6.01286	0	0	-7.1134	1.03793	-32.2307	-0.13242	-0.0101604	0.13143	-31.7533	2.61E-15	-2.09112	0	0	0.115001	8.7889	-8.99709	-7.80688	127.575	385.68	610.455	435.141	435.141	435.141	14.8065	-15.0236	-0.183573	-248.316	427.475	314.949	203.647	203.647	203.647	-15.3856	-2.16947	-14.6082	19.7765	-15.3104	4.40848	0.953895	0.851283	2.98168	-395.621	185.871	-0.684233	0	0	2.53901	77.8024
0	-4.28973	0	0	-5.0715	1.03682	-32.2028	-0.109384	-0.00353642	0.115374	-27.9692	-1.31E-15	0.315928	0	0	0.096931	8.88634	-11.5896	-7.50773	143.429	384.365	613.053	434.175	434.175	434.175	14.7311	-17.5991	0.837102	-224.241	425.634	313.726	203.647	203.647	203.647	-17.8846	-1.46505	-14.6249	22.7538	-15.4178	4.32259	1.02164	0.843713	2.91611	-331.065	194.561	-2.77789	0	0	1.94758	79.6882
0	-2.66154	0	0	-3.13985	1.02992	-32.0287	-0.0928541	0.00355518	0.0954957	-24.3801	-6.53E-16	2.71519	0	0	0.0779499	8.90957	-14.1143	-6.93108	159.065	383.119	616.883	433.798	433.798	433.798	14.611	-20.4197	1.84905	-199.304	423.901	311.535	203.647	203.647	203.647	-20.6345	-0.797767	-14.628	25.4428	-15.4665	3.99003	0.96969	0.797064	2.79194	-252.383	202.598	-4.81112	0	0	1.32835	81.1341
0	-1.14583	0	0	-1.34803	1.02032	-31.7856	-0.0832309	0.00958287	0.0753797	-21.2119	-1.31E-15	4.79459	0	0	0.0605441	8.85673	-16.5457	-6.1062	174.333	381.972	621.893	433.803	433.803	433.803	14.4698	-23.4516	2.83467	-173.623	422.309	308.512	203.647	203.647	203.647	-23.6045	-0.184539	-14.6403	27.8363	-15.4849	3.42935	0.811639	0.731286	2.6269	-163.753	209.472	-6.10272	0	0	0.759557	82.1263
0	0.239365	0	0	0.280854	1.01054	-31.5366	-0.0806463	0.0134308	0.0581111	-18.7077	3.27E-15	6.37416	0	0	0.0465356	8.73614	-18.8642	-5.09126	189.051	380.957	627.988	433.979	433.979	433.979	14.3267	-26.6578	3.7883	-147.303	420.881	304.788	203.647	203.647	203.647	-26.7582	0.369058	-14.6803	29.966	-15.5018	2.69647	0.588323	0.667713	2.44087	-72.7012	214.376	-6.15965	0	0	0.293664	82.6674
0	1.47771	0	0	1.72987	1.00213	-31.3212	-0.0850533	0.0155498	0.0454501	-17.0849	1.69E-15	7.5212	0	0	0.0364701	8.5637	-21.054	-3.9639	203.021	380.106	635.02	434.148	434.148	434.148	14.1943	-30.0006	4.71187	-120.427	419.626	300.483	203.647	203.647	203.647	-30.0577	0.864857	-14.7598	31.8837	-15.536	1.87113	0.351492	0.624701	2.25356	12.4517	217.632	-5.45232	0	0	-0.05594	82.7699
0	2.55713	0	0	2.98846	0.99566	-31.1551	-0.0964257	0.0173211	0.0381295	-16.4989	9.80E-16	8.46155	0	0	0.0298252	8.35908	-23.0998	-2.80859	216.047	379.444	642.805	434.183	434.183	434.183	14.0795	-33.4466	5.61051	-93.044	418.547	295.699	203.647	203.647	203.647	-33.4688	1.30751	-14.8844	33.6407	-15.5899	1.03796	0.146279	0.60737	2.07757	84.4702	219.065	-4.73044	0	0	-0.300289	82.448
0	3.47227	0	0	4.05326	0.991003	-31.0351	-0.113243	0.0199445	0.0355445	-16.8485	-1.96E-15	9.42196	0	0	0.0252246	8.14209	-24.9847	-1.70488	227.957	378.986	651.137	434.011	434.011	434.011	13.9867	-36.9706	6.49015	-65.1676	417.648	290.53	203.647	203.647	203.647	-36.9658	1.70118	-15.0575	35.2727	-15.6502	0.269914	-0.00596767	0.608697	1.91992	141.033	218.232	-4.76794	0	0	-0.464028	81.7122
0	4.22406	0	0	4.92677	0.987562	-30.9462	-0.133048	0.023724	0.036054	-17.8347	-2.61E-15	10.5177	0	0	0.021188	7.93071	-26.6902	-0.719932	238.605	378.734	659.798	433.601	433.601	433.601	13.9215	-40.5564	7.35632	-36.7822	416.948	285.071	203.647	203.647	203.647	-40.5324	2.04746	-15.2832	36.7927	-15.6936	-0.380171	-0.110149	0.613377	1.78201	184.977	213.822	-5.68358	0	0	-0.571007	80.5663
0	4.81663	0	0	5.61382	0.984511	-30.8673	-0.153678	0.0290076	0.0376793	-19.1273	6.53E-16	11.8234	0	0	0.0166273	7.74062	-28.1971	0.093388	247.884	378.675	668.572	432.955	432.955	432.955	13.8919	-44.1933	8.21322	-7.85922	416.474	279.421	203.647	203.647	203.647	-44.1586	2.34427	-15.5669	38.1938	-15.6947	-0.87876	-0.185253	0.606353	1.65957	221.4	205.276	-7.637	0	0	-0.63683	79.0079
0	5.25459	0	0	6.11887	0.980955	-30.7751	-0.174208	0.0364466	0.0378928	-20.5181	-2.61E-15	13.3872	0	0	0.0109824	7.5859	-29.4866	0.695415	255.713	378.788	677.248	432.095	432.095	432.095	13.9086	-47.8733	9.064	21.6246	416.267	273.687	203.647	203.647	203.647	-47.8377	2.58618	-15.9153	39.4561	-15.6341	-1.20562	-0.248745	0.584188	1.55181	255.138	194.271	-11.0398	0	0	-0.667572	77.0316
0	5.54231	0	0	6.44577	0.976079	-30.6484	-0.194678	0.0464105	0.0343847	-21.9348	1.96E-15	15.1722	0	0	0.00407582	7.47912	-30.5425	1.05835	262.04	379.046	685.624	431.056	431.056	431.056	13.9848	-51.588	9.91261	51.6719	416.375	267.986	203.647	203.647	203.647	-51.5634	2.76616	-16.3373	40.555	-15.5027	-1.34809	-0.311048	0.548309	1.45569	289.935	182.595	-16.2798	0	0	-0.662067	74.6316
0	5.68495	0	0	6.59964	0.969233	-30.47	-0.215985	0.058906	0.0245086	-23.4366	-2.61E-15	17.0563	0	0	-0.00399461	7.43053	-31.3519	1.16623	266.842	379.422	693.508	429.89	429.889	429.889	14.1354	-55.3283	10.7661	82.253	416.855	262.452	203.647	203.647	203.647	-55.329	2.87791	-16.8427	41.4664	-15.3023	-1.29817	-0.374571	0.506756	1.37541	329.246	172.383	-23.7384	0	0	-0.616238	71.804
0	5.69045	0	0	6.58964	0.959991	-30.2281	-0.238988	0.0736374	0.00580146	-25.0968	1.31E-15	18.8565	0	0	-0.0129215	7.44625	-31.9048	1.01563	270.113	379.888	700.716	428.658	428.658	428.658	14.373	-59.0848	11.6359	113.296	417.763	257.238	203.647	203.647	203.647	-59.128	2.91826	-17.441	42.1697	-15.0432	-1.05295	-0.438278	0.463997	1.31757	376.894	163.907	-33.4504	0	0	-0.522049	68.5482
0	5.5716	0	0	6.43161	0.948216	-29.9182	-0.264116	0.089883	-0.0239645	-26.9202	5.23E-15	20.3503	0	0	-0.0221144	7.52589	-32.1934	0.617051	271.87	380.421	707.081	427.433	427.433	427.433	14.7044	-62.8492	12.5378	144.678	419.148	252.516	203.647	203.647	203.647	-62.9546	2.88847	-18.1384	42.646	-14.7395	-0.618262	-0.498474	0.421737	1.29219	436.076	155.714	-44.7089	0	0	-0.364536	64.866
0	5.34699	0	0	6.149	0.934092	-29.5439	-0.290665	0.106809	-0.0660531	-28.7401	0	21.353	0	0	-0.0306927	7.66028	-32.2112	-0.00375543	272.14	380.994	712.453	426.289	426.289	426.289	15.1264	-66.6145	13.4882	176.213	421.036	248.479	203.647	203.647	203.647	-66.8047	2.79411	-18.9336	42.8766	-14.4049	-0.0138024	-0.548118	0.377463	1.30759	507.296	145.089	-56.1453	0	0	-0.123321	60.7631
0	5.04017	0	0	5.77151	0.918093	-29.1165	-0.316777	0.123404	-0.120392	-30.2119	0	21.7527	0	0	-0.0376417	7.83013	-31.955	-0.803935	270.969	381.577	716.718	425.303	425.303	425.303	15.6239	-70.3741	14.4993	207.647	423.429	245.325	203.647	203.647	203.647	-70.6739	2.64338	-19.8148	42.8426	-14.0496	0.721664	-0.57481	0.329819	1.36837	586.093	129.187	-65.6883	0	0	0.216988	56.2533
0	4.67737	0	0	5.3318	0.900836	-28.6515	-0.339643	0.138775	-0.184726	-30.8634	0	21.557	0	0	-0.0421836	8.00581	-31.4273	-1.72113	268.43	382.132	719.808	424.549	424.549	424.549	16.1699	-74.119	15.5728	238.655	426.287	243.234	203.647	203.647	203.647	-74.5545	2.44471	-20.7576	42.5269	-13.6787	1.52632	-0.558521	0.277515	1.4704	660.944	105.871	-71.3144	0	0	0.648465	51.3675
0	4.28482	0	0	4.86141	0.882771	-28.1602	-0.356263	0.152263	-0.254932	-30.2315	-1.05E-14	20.8799	0	0	-0.0441389	8.14973	-30.6423	-2.67155	264.647	382.615	721.722	424.099	424.099	424.099	16.7306	-77.8328	16.696	268.847	429.531	242.343	203.647	203.647	203.647	-78.4302	2.2046	-21.7263	41.9202	-13.2927	2.31475	-0.481656	0.221439	1.59982	716.826	74.89	-71.9733	0	0	1.12295	46.1686
0	3.88615	0	0	4.38763	0.863769	-27.6386	-0.36394	0.163834	-0.325837	-27.9783	4.57E-15	19.9224	0	0	-0.0440765	8.22138	-29.6314	-3.55056	259.816	382.98	722.541	424.023	424.023	424.023	17.2711	-81.4863	17.8407	297.793	433.049	242.713	203.647	203.647	203.647	-82.2698	1.92714	-22.6782	41.0277	-12.8904	2.98233	-0.336084	0.166288	1.73623	740.172	39.2605	-68.4166	0	0	1.55348	40.7646
0	3.50144	0	0	3.93241	0.842817	-27.0576	-0.361014	0.173872	-0.392806	-24.0113	-1.31E-15	18.8717	0	0	-0.0431444	8.18478	-28.4463	-4.23799	254.221	383.191	722.426	424.384	424.384	424.384	17.7631	-85.0347	18.9674	325.052	436.705	244.306	203.647	203.647	203.647	-86.0243	1.6155	-23.5708	39.8763	-12.473	3.41476	-0.138624	0.116041	1.85445	727.796	4.49223	-63.116	0	0	1.84956	35.3125
0	3.14777	0	0	3.51354	0.817994	-26.3614	-0.346791	0.182681	-0.453294	-18.4801	-1.39E-15	17.7943	0	0	-0.0426336	8.01729	-27.1569	-4.60994	248.228	383.23	721.601	425.221	425.222	425.221	18.1884	-88.4181	20.0333	350.206	440.359	246.979	203.647	203.647	203.647	-89.6265	1.27506	-24.3687	38.5174	-12.0505	3.50341	0.074715	0.0762168	1.93164	689.163	-22.9967	-58.8872	0	0	1.96212	30.0058
0	2.84092	0	0	3.14719	0.786821	-25.4751	-0.321356	0.190173	-0.506665	-11.7152	-4.90E-15	16.5994	0	0	-0.0433902	7.71572	-25.8454	-4.55472	242.263	383.107	720.325	426.546	426.546	426.546	18.5391	-91.5668	20.9991	372.885	443.876	250.491	203.647	203.647	203.647	-92.9972	0.916283	-25.0474	37.0249	-11.6455	3.16112	0.256777	0.0461686	1.94919	644.667	-39.6322	-57.484	0	0	1.91409	25.0464
0	2.59625	0	0	2.84926	0.746879	-24.32	-0.285194	0.195567	-0.553613	-4.11543	-3.59E-15	15.0628	0	0	-0.0450774	7.2975	-24.5958	-3.98999	236.76	382.87	718.853	428.319	428.319	428.319	18.8126	-94.4098	21.8323	392.784	447.131	254.517	203.647	203.647	203.647	-96.0538	0.555218	-25.592	35.4863	-11.2942	2.33562	0.357549	0.024341	1.90002	620.77	-45.529	-58.9828	0	0	1.79082	20.6158
0	2.42738	0	0	2.63391	0.696512	-22.833	-0.239387	0.19785	-0.595061	3.90963	2.94E-15	12.9755	0	0	-0.0459181	6.79608	-23.4823	-2.87894	232.108	382.6	717.403	430.45	430.45	430.45	19.0067	-96.8827	22.5048	409.678	450.008	258.68	203.647	203.647	203.647	-98.7189	0.211089	-25.9918	33.991	-11.0415	1.01933	0.337928	0.00510002	1.78739	641.75	-45.2841	-62.1844	0	0	1.6878	16.8537
0	2.34311	0	0	2.50968	0.635463	-20.9862	-0.186499	0.196345	-0.631665	11.9034	-5.55E-15	10.3076	0	0	-0.043504	6.2523	-22.5586	-1.24272	228.581	382.391	716.13	432.804	432.804	432.804	19.1158	-98.9343	22.9876	423.415	452.393	262.567	203.647	203.647	203.647	-100.928	-0.0978855	-26.2339	32.6143	-10.9306	-0.745125	0.171497	-0.0119028	1.62749	725.005	-43.8225	-65.7267	0	0	1.65698	13.851
0	2.34309	0	0	2.47531	0.565294	-18.8058	-0.131011	0.19024	-0.663614	19.3288	-1.80E-15	7.21993	0	0	-0.0362182	5.70585	-21.8491	0.832052	226.29	382.329	715.113	435.218	435.218	435.218	19.1295	-100.529	23.2488	433.91	454.172	265.765	203.647	203.647	203.647	-102.634	-0.357665	-26.3	31.4053	-10.9906	-2.86235	-0.148698	-0.0278032	1.43759	875.596	-46.1833	-68.6042	0	0	1.68199	11.6474
0	2.4148	0	0	2.51712	0.489538	-16.3868	-0.0792664	0.178972	-0.689786	25.5356	-1.43E-15	4.07382	0	0	-0.0248355	5.19003	-21.3453	3.19408	225.153	382.466	714.34	437.533	437.533	437.533	19.0333	-101.649	23.2565	441.133	455.232	267.886	203.647	203.647	203.647	-103.808	-0.558424	-26.1676	30.379	-11.2271	-5.18627	-0.604124	-0.0395687	1.23876	1082.07	-54.0995	-70.2043	0	0	1.7041	10.23
0	2.53244	0	0	2.60885	0.413523	-13.8976	-0.0384783	0.162475	-0.706665	29.7922	-3.59E-15	1.33212	0	0	-0.0125246	4.73092	-21.009	5.6397	224.909	382.8	713.712	439.619	439.619	439.619	18.8087	-102.29	22.988	445.087	455.462	268.601	203.647	203.647	203.647	-104.438	-0.691672	-25.8154	29.5177	-11.6194	-7.52954	-1.13769	-0.0434486	1.04885	1311.91	-65.7844	-69.878	0	0	1.67853	9.53401
0	2.65883	0	0	2.71397	0.343797	-11.5661	-0.0150252	0.142661	-0.707755	31.3882	-3.27E-15	-0.454952	0	0	-0.0034539	4.34873	-20.7819	7.93884	225.172	383.272	713.056	441.398	441.398	441.398	18.4355	-102.458	22.4402	445.804	454.77	267.679	203.647	203.647	203.647	-104.528	-0.747	-25.2316	28.7801	-12.1242	-9.68411	-1.64298	-0.0270237	0.887504	1510.8	-73.6071	-66.8789	0	0	1.61687	9.45048
0	2.75166	0	0	2.79113	0.287166	-9.64304	-0.0131609	0.123354	-0.685901	29.7361	-3.43E-15	-0.770646	0	0	0.000147382	4.05798	-20.5995	9.87337	225.53	383.787	712.162	442.839	442.839	442.839	17.8976	-102.171	21.6369	443.341	453.101	265.013	203.647	203.647	203.647	-104.098	-0.712536	-24.4209	28.1148	-12.6845	-11.4553	-1.9898	0.0191454	0.776556	1616.2	-68.6416	-60.8716	0	0	1.5655	9.84727
0	2.77395	0	0	2.8037	0.249476	-8.35066	-0.0344235	0.109224	-0.636429	24.4725	1.76E-15	0.760115	0	0	2.08E-05	3.86553	-20.4074	11.277	225.638	384.247	710.837	443.944	443.944	443.944	17.1916	-101.451	20.626	437.795	450.471	260.65	203.647	203.647	203.647	-103.183	-0.58121	-23.4078	27.4755	-13.2403	-12.6986	-2.07847	0.0951316	0.739729	1580.28	-44.4885	-52.4996	0	0	1.53008	10.5974
0	2.70752	0	0	2.73303	0.234452	-7.833	-0.0774539	0.10363	-0.558754	15.5905	-2.94E-15	4.23941	0	0	0.00160956	3.76821	-20.1744	12.0632	225.305	384.585	708.962	444.721	444.72	444.72	16.3359	-100.334	19.4688	429.323	446.992	254.803	203.647	203.647	203.647	-101.836	-0.360456	-22.2336	26.8342	-13.738	-13.3436	-1.86993	0.190706	0.795081	1383.7	-0.518045	-43.1551	0	0	1.42942	11.6056
0	2.56516	0	0	2.59116	0.242803	-8.12089	-0.137535	0.106785	-0.45551	3.63208	-3.27E-16	9.37482	0	0	0.0113022	3.75167	-19.9005	12.235	224.522	384.783	706.533	445.16	445.16	445.16	15.374	-98.8719	18.2276	418.16	442.871	247.841	203.647	203.647	203.647	-100.131	-0.0781139	-20.9522	26.191	-14.1354	-13.3995	-1.39275	0.28898	0.938981	1039.48	56.9567	-34.1666	0	0	1.1532	12.8228
0	2.39586	0	0	2.42653	0.271832	-9.11835	-0.205945	0.115759	-0.333772	-10.151	-2.61E-15	15.4504	0	0	0.0327396	3.7915	-19.6176	11.8794	223.454	384.871	703.67	445.227	445.227	445.227	14.3695	-97.1408	16.9615	404.641	438.404	240.254	203.647	203.647	203.647	-98.1688	0.223063	-19.6268	25.578	-14.4038	-12.9449	-0.7377	0.37567	1.1428	594.712	116.509	-26.1946	0	0	0.687248	14.2467
0	2.27823	0	0	2.31795	0.315828	-10.6194	-0.270265	0.125124	-0.207161	-23.8535	-5.88E-15	21.3369	0	0	0.0641717	3.85689	-19.3819	11.1465	222.391	384.904	700.585	444.862	444.862	444.862	13.3928	-95.243	15.7323	389.21	433.931	232.591	203.647	203.647	203.647	-96.0691	0.502828	-18.3302	25.0539	-14.5248	-12.1095	-0.058411	0.440762	1.3575	132.524	164.693	-19.2781	0	0	0.185718	15.9073
0	2.30091	0	0	2.35555	0.367458	-12.362	-0.316674	0.129431	-0.0952301	-35.2953	1.11E-14	25.778	0	0	0.0986688	3.91652	-19.2576	10.2152	221.643	384.936	697.518	444.01	444.01	444.01	12.5055	-93.2949	14.6117	372.39	429.784	225.361	203.647	203.647	203.647	-93.9563	0.742869	-17.1412	24.6896	-14.4876	-11.0457	0.455747	0.486002	1.52917	-240.964	194.011	-13.4033	0	0	-0.12149	17.8425
0	2.5346	0	0	2.61347	0.41987	-14.1077	-0.33638	0.125123	-0.0162064	-42.8764	2.12E-15	27.7547	0	0	0.127512	3.94506	-19.2958	9.25043	221.423	385.008	694.661	442.648	442.648	442.648	11.7503	-91.4048	13.6741	354.703	426.219	218.937	203.647	203.647	203.647	-91.9386	0.952936	-16.1337	24.5469	-14.2869	-9.89692	0.646642	0.524286	1.62488	-433.897	207.469	-8.90781	0	0	-0.149297	20.07
0	3.01114	0	0	3.12809	0.468656	-15.7089	-0.332164	0.112357	0.0231152	-46.4233	4.22E-15	26.9133	0	0	0.145448	3.92823	-19.5142	8.36709	221.736	385.146	692.086	440.815	440.815	440.815	11.1455	-89.6553	12.9749	336.582	423.369	213.51	203.647	203.647	203.647	-90.092	1.15921	-15.3562	24.6581	-13.9234	-8.77122	0.467448	0.562285	1.63952	-414.016	213.638	-6.24698	0	0	-0.0631607	22.5633
0	3.72369	0	0	3.89687	0.512698	-17.1332	-0.312989	0.0941377	0.0298197	-46.7029	3.02E-15	23.6401	0	0	0.152215	3.86481	-19.8881	7.61321	222.34	385.372	689.715	438.623	438.623	438.623	10.684	-88.1011	12.5328	318.309	421.242	209.107	203.647	203.647	203.647	-88.4628	1.38796	-14.8186	25.0144	-13.4074	-7.73061	0.00641973	0.591373	1.5977	-222.084	218.743	-5.7215	0	0	-0.111504	25.2417
0	4.6396	0	0	4.89123	0.553615	-18.4372	-0.284778	0.0736642	0.0180001	-44.4316	-8.49E-15	18.7609	0	0	0.148916	3.7656	-20.3536	6.97848	222.796	385.707	687.342	436.237	436.238	436.238	10.3357	-86.7753	12.3328	300.026	419.749	205.659	203.647	203.647	203.647	-87.0758	1.65928	-14.4936	25.5685	-12.7624	-6.79486	-0.574779	0.581043	1.53252	58.8606	219.56	-7.21234	0	0	-0.380456	27.9818
0	5.70932	0	0	6.06613	0.594342	-19.7157	-0.251393	0.0533129	0.00113199	-40.2895	-8.17E-16	13.2537	0	0	0.136359	3.65085	-20.8247	6.41687	222.583	386.167	684.689	433.849	433.849	433.849	10.0536	-85.6891	12.3407	281.775	418.751	203.033	203.647	203.647	203.647	-85.9346	1.98951	-14.3305	26.2502	-12.0276	-5.95137	-1.09385	0.511703	1.4786	336.502	211.001	-10.2654	0	0	-0.740652	30.6425
0	6.87369	0	0	7.36797	0.63765	-21.0532	-0.219143	0.0351052	-0.0118076	-35.3094	7.02E-15	8.07318	0	0	0.117166	3.5449	-21.2131	5.87424	221.225	386.754	681.484	431.633	431.633	431.633	9.78462	-84.8296	12.5172	263.553	418.093	201.059	203.647	203.647	203.647	-85.0199	2.39389	-14.2708	26.9822	-11.2549	-5.1724	-1.39815	0.382573	1.46337	534.951	190.26	-14.0461	0	0	-0.980884	33.0946
0	8.078	0	0	8.74809	0.685116	-22.4919	-0.192711	0.0199503	-0.0160812	-30.3872	-4.08E-16	3.88482	0	0	0.095524	3.4695	-21.4466	5.31336	218.399	387.452	677.54	429.725	429.725	429.725	9.48068	-84.1681	12.8274	245.347	417.642	199.564	203.647	203.647	203.647	-84.298	2.88566	-14.2619	27.6941	-10.5022	-4.43664	-1.39093	0.211685	1.50243	607.061	158.537	-17.3639	0	0	-0.968433	35.2438
0	9.28286	0	0	10.1717	0.736547	-24.0178	-0.172499	0.00766866	-0.010414	-25.9537	4.12E-15	0.972187	0	0	0.0754369	3.43701	-21.4824	4.73226	214.005	388.229	672.804	428.208	428.208	428.208	9.1092	-83.6688	13.2426	227.167	417.297	198.394	203.647	203.647	203.647	-83.7306	3.47106	-14.265	28.3291	-9.82479	-3.74878	-1.05415	0.0260358	1.5958	541.474	119.353	-18.8159	0	0	-0.720444	37.0453
0	10.4652	0	0	11.6156	0.789797	-25.5602	-0.158417	-0.00183709	0.0030849	-22.3142	2.97E-15	-0.650609	0	0	0.060091	3.44676	-21.3114	4.17077	208.176	389.039	667.378	427.121	427.121	427.121	8.66083	-83.2928	13.7355	209.048	416.997	197.428	203.647	203.647	203.647	-83.2792	4.14227	-14.2579	28.8463	-9.26576	-3.14913	-0.453793	-0.139743	1.73747	362.934	78.9672	-17.5324	0	0	-0.374087	38.505
0	11.6164	0	0	13.0623	0.841096	-27.0096	-0.150126	-0.00868585	0.0196136	-19.6198	-2.63E-15	-1.20895	0	0	0.0503732	3.48618	-20.9543	3.70193	201.232	389.83	661.49	426.463	426.464	426.463	8.15326	-83.0023	14.2772	191.054	416.72	196.575	203.647	203.647	203.647	-82.9095	4.87284	-14.2359	29.2177	-8.85007	-2.70805	0.274135	-0.256472	1.91864	124.763	43.4419	-13.6839	0	0	-0.0940264	39.6708
0	12.738	0	0	14.4951	0.885905	-28.2458	-0.146078	-0.0129307	0.0331477	-17.7659	3.11E-16	-1.06776	0	0	0.0447334	3.53665	-20.4507	3.40943	193.599	390.555	655.443	426.203	426.203	426.203	7.6275	-82.7649	14.8352	173.25	416.477	195.78	203.647	203.647	203.647	-82.5942	5.61898	-14.2079	29.4232	-8.58238	-2.50391	0.953431	-0.309354	2.12352	-104.337	16.6369	-8.53856	0	0	0.0143668	40.6131
0	13.8337	0	0	15.8929	0.920189	-29.1727	-0.145398	-0.0143242	0.0387411	-16.6293	-2.02E-15	-0.590607	0	0	0.0411021	3.58155	-19.8436	3.35665	185.683	391.175	649.553	426.286	426.286	426.286	7.13645	-82.5546	15.3747	155.689	416.293	195.015	203.647	203.647	203.647	-82.3127	6.32732	-14.1901	29.4459	-8.45016	-2.5898	1.42208	-0.298901	2.329	-261.855	0.744236	-4.15215	0	0	-0.0484173	41.4021
0	14.9032	0	0	17.2308	0.941731	-29.7467	-0.146986	-0.0132566	0.0342529	-16.0063	7.55E-16	-0.121381	0	0	0.0377684	3.61288	-19.1661	3.55882	177.773	391.672	644.081	426.64	426.64	426.64	6.72872	-82.3532	15.8632	138.386	416.2	194.273	203.647	203.647	203.647	-82.0507	6.94791	-14.1965	29.2704	-8.43001	-2.96314	1.57935	-0.241187	2.50412	-309.434	-5.39771	-2.02596	0	0	-0.183916	42.0848
0	15.9375	0	0	18.4834	0.95087	-29.9882	-0.149612	-0.0108623	0.0205932	-15.6656	-2.29E-15	0.0832226	0	0	0.0340667	3.63316	-18.432	3.96975	169.97	392.041	639.191	427.192	427.192	427.192	6.43402	-82.1489	16.2758	121.317	416.218	193.565	203.647	203.647	203.647	-81.7984	7.44715	-14.2333	28.8844	-8.4946	-3.5532	1.4132	-0.162192	2.62041	-242.422	-5.50744	-2.48672	0	0	-0.249526	42.6735
0	16.9176	0	0	19.6286	0.950293	-29.973	-0.152371	-0.00884301	0.00147628	-15.4366	-2.53E-15	-0.11917	0	0	0.0301639	3.65309	-17.6341	4.48877	162.178	392.283	634.936	427.872	427.872	427.872	6.25636	-81.9342	16.6003	104.417	416.35	192.904	203.647	203.647	203.647	-81.5479	7.81523	-14.2964	28.2819	-8.61878	-4.23239	1.00094	-0.0900874	2.6625	-89.2538	-5.12385	-4.55098	0	0	-0.134859	43.1453
0	17.8185	0	0	20.6497	0.943958	-29.8056	-0.154219	-0.00835657	-0.0183614	-15.1677	-5.92E-16	-0.696546	0	0	0.0262156	3.68594	-16.7487	4.98705	154.149	392.391	631.276	428.622	428.622	428.622	6.17782	-81.7043	16.8371	87.605	416.577	192.307	203.647	203.647	203.647	-81.293	8.06407	-14.3743	27.4663	-8.78312	-4.84846	0.474534	-0.0401634	2.64081	102.287	-7.48652	-6.91336	0	0	0.179917	43.4544
0	18.6138	0	0	21.5339	0.935762	-29.5883	-0.154853	-0.00965624	-0.034878	-14.8063	-4.27E-15	-1.48815	0	0	0.0221415	3.74081	-15.7449	5.34301	145.568	392.342	628.116	429.397	429.397	429.397	6.16965	-81.4564	16.9947	70.7983	416.869	191.786	203.647	203.647	203.647	-81.0284	8.21748	-14.4525	26.4508	-8.97347	-5.26591	-0.0247825	-0.0159778	2.58463	281.859	-12.9269	-8.67342	0	0	0.616332	43.5479
0	19.2808	0	0	22.2713	0.92853	-29.3957	-0.154417	-0.012268	-0.0457079	-14.3394	-8.17E-17	-2.28925	0	0	0.0177305	3.81794	-14.5943	5.47486	136.136	392.103	625.362	430.167	430.167	430.167	6.20461	-81.1882	17.0827	53.9311	417.187	191.348	203.647	203.647	203.647	-80.7499	8.29877	-14.5182	25.2554	-9.17887	-5.40213	-0.391447	-0.0143255	2.52684	411.758	-20.2532	-9.35122	0	0	1.04377	43.3791
0	19.8036	0	0	22.8522	0.923548	-29.2626	-0.153233	-0.0155348	-0.0504376	-13.7387	7.76E-16	-2.9364	0	0	0.0129531	3.90738	-13.2782	5.35931	125.643	391.637	622.96	430.909	430.909	430.909	6.26599	-80.8976	17.1049	36.9629	417.498	190.996	203.647	203.647	203.647	-80.4544	8.32083	-14.5622	23.9037	-9.38871	-5.24621	-0.576084	-0.028622	2.49421	474.028	-27.4446	-8.83105	0	0	1.34268	42.9169
0	20.1727	0	0	23.2654	0.920598	-29.1836	-0.152159	-0.0189401	-0.0500197	-13.0004	2.04E-15	-3.33829	0	0	0.00809358	3.99198	-11.7925	5.0325	114.003	390.918	620.915	431.613	431.612	431.613	6.35145	-80.5805	17.0557	19.8794	417.777	190.728	203.647	203.647	203.647	-80.138	8.28135	-14.58	22.4198	-9.59137	-4.85609	-0.588904	-0.0493279	2.49755	470.988	-31.9833	-7.26762	0	0	1.45164	42.1505
0	20.3835	0	0	23.4971	0.918289	-29.1217	-0.152042	-0.0220289	-0.0461595	-12.1051	-8.98E-16	-3.44906	0	0	0.00352045	4.05352	-10.1472	4.57464	101.253	389.933	619.29	432.27	432.27	432.27	6.47163	-80.2291	16.9207	2.68729	418.014	190.541	203.647	203.647	203.647	-79.7944	8.16432	-14.5706	20.8276	-9.77524	-4.33656	-0.480446	-0.0665879	2.53309	419.427	-31.7339	-4.98752	0	0	1.37794	41.09
0	20.4327	0	0	23.5305	0.914566	-29.0218	-0.15367	-0.0242303	-0.0405253	-11.0451	2.61E-15	-3.2371	0	0	-0.000493279	4.07937	-8.36385	4.08518	87.5286	388.69	618.18	432.882	432.882	432.882	6.64576	-79.8301	16.6802	-14.5932	418.203	190.431	203.647	203.647	203.647	-79.4126	7.94574	-14.5365	19.1503	-9.93169	-3.80739	-0.315992	-0.0680541	2.58761	342.371	-24.0514	-2.59735	0	0	1.18053	39.764
0	20.3158	0	0	23.3468	0.907238	-28.8245	-0.1575	-0.0250894	-0.0346172	-9.82082	4.70E-15	-2.70248	0	0	-0.00388067	4.06704	-6.4702	3.6565	73.0199	387.219	617.687	433.455	433.455	433.455	6.89554	-79.3635	16.3163	-31.9365	418.349	190.398	203.647	203.647	203.647	-78.9749	7.60188	-14.4831	17.4094	-10.058	-3.37218	-0.148965	-0.0470306	2.64834	260.925	-8.01853	-0.606589	0	0	0.93494	38.2138
0	20.0246	0	0	22.9272	0.89445	-28.4783	-0.163195	-0.0243512	-0.0292046	-8.40493	2.16E-15	-1.88133	0	0	-0.00670226	4.02491	-4.4946	3.35474	57.9338	385.571	617.9	434	434	434	7.23904	-78.8031	15.8184	-49.3176	418.463	190.446	203.647	203.647	203.647	-78.4565	7.11728	-14.4182	15.6228	-10.1593	-3.0983	-0.00546592	-0.00219659	2.70491	187.941	15.5383	0.74886	0	0	0.698355	36.4849
0	19.5455	0	0	22.2544	0.874969	-27.9466	-0.169975	-0.0219281	-0.0249112	-6.78075	1.28E-15	-0.836062	0	0	-0.00897821	3.96941	-2.46153	3.21184	42.4644	383.818	618.879	434.54	434.54	434.54	7.68611	-78.1166	15.1872	-66.7156	418.558	190.577	203.647	203.647	203.647	-77.8258	6.49014	-14.3518	13.8007	-10.247	-3.01222	0.110008	0.062922	2.75211	128.375	44.5348	1.42821	0	0	0.500539	34.6199
0	18.86	0	0	21.3143	0.848327	-27.211	-0.176657	-0.0179237	-0.0220958	-4.94084	-1.51E-15	0.355622	0	0	-0.0105347	3.92045	-0.389501	3.22747	26.7812	382.042	620.657	435.103	435.103	435.103	8.23543	-77.2678	14.4366	-84.1159	418.648	190.797	203.647	203.647	203.647	-77.0461	5.7349	-14.2945	11.9442	-10.3362	-3.10622	0.204798	0.1395	2.78735	80.6951	75.3999	1.60006	0	0	0.343533	32.6543
0	17.9453	0	0	20.0964	0.814804	-26.2713	-0.181889	-0.0127201	-0.0209423	-2.90084	-4.08E-16	1.60155	0	0	-0.0109338	3.89669	1.70852	3.37746	11.03	380.325	623.241	435.726	435.726	435.726	8.87382	-76.2181	13.5917	-101.511	418.745	191.103	203.647	203.647	203.647	-76.0769	4.88164	-14.2566	10.0459	-10.4416	-3.35038	0.294056	0.216632	2.80793	38.1699	104.084	1.48692	0	0	0.204408	30.6166
0	16.7773	0	0	18.5945	0.775295	-25.144	-0.184756	-0.00660775	-0.0214808	-0.750468	1.63E-16	2.83587	0	0	-0.00975646	3.91209	3.82261	3.62537	-4.65519	378.74	626.617	436.448	436.448	436.448	9.57784	-74.9294	12.6869	-118.902	418.861	191.489	203.647	203.647	203.647	-74.8767	3.97297	-14.2471	8.09429	-10.5745	-3.70559	0.390753	0.281995	2.80811	-7.30785	126.576	1.2551	0	0	0.0485848	28.5312
0	15.3336	0	0	16.8068	0.731115	-23.8583	-0.184802	0.000172692	-0.0236654	1.36002	-4.90E-16	4.00733	0	0	-0.00684324	3.97437	5.94254	3.93357	-20.137	377.344	630.752	437.308	437.308	437.308	10.3171	-73.3668	11.7615	-136.299	419.003	191.939	203.647	203.647	203.647	-73.4063	3.05937	-14.2734	6.07927	-10.7407	-4.13427	0.504913	0.32723	2.7826	-63.2198	140.309	0.966342	0	0	-0.16123	26.4236
0	13.5977	0	0	14.7373	0.683825	-22.4532	-0.181799	0.00734005	-0.027423	3.25913	-1.96E-15	5.05608	0	0	-0.00236393	4.08503	8.05465	4.27169	-35.2612	376.171	635.591	438.339	438.339	438.339	11.0587	-71.5017	10.8559	-153.719	419.176	192.431	203.647	203.647	203.647	-71.6314	2.19384	-14.3404	3.9982	-10.9407	-4.60752	0.638928	0.347518	2.72287	-133.909	144.162	0.613494	0	0	-0.450633	24.324
0	11.5625	0	0	12.3956	0.635075	-20.9743	-0.176111	0.0144371	-0.0327344	4.73206	3.92E-15	5.89468	0	0	0.0029688	4.24072	10.1399	4.62069	-49.8513	375.228	641.053	439.563	439.563	439.563	11.7714	-69.314	10.0081	-171.188	419.386	192.942	203.647	203.647	203.647	-69.5259	1.42656	-14.4507	1.86036	-11.1697	-5.10759	0.789564	0.343074	2.62508	-220.233	138.568	0.185435	0	0	-0.824059	22.2701
0	9.23243	0	0	9.79783	0.586509	-19.4713	-0.168899	0.0207708	-0.0392828	5.51613	1.31E-15	6.40463	0	0	0.00768482	4.43497	12.1729	4.97234	-63.7091	374.507	647.024	440.991	440.991	440.991	12.4283	-66.7935	9.24904	-188.738	419.637	193.453	203.647	203.647	203.647	-67.0735	0.800155	-14.6024	-0.310755	-11.4201	-5.62621	0.951816	0.315289	2.48718	-321.226	124.503	-0.29898	0	0	-1.265	20.3074
0	6.62556	0	0	6.96797	0.53966	-17.9946	-0.161905	0.0255612	-0.0463483	5.34404	2.61E-15	6.46533	0	0	0.00956798	4.66014	14.1225	5.32616	-76.6209	373.982	653.36	442.611	442.611	442.611	13.0096	-63.9419	8.59967	-206.401	419.93	193.955	203.647	203.647	203.647	-64.2704	0.34541	-14.7887	-2.477	-11.6833	-6.16078	1.12278	0.267706	2.31402	-435.341	103.286	-0.784765	0	0	-1.7376	18.4888
0	3.77517	0	0	3.93939	0.495843	-16.5906	-0.157301	0.0283429	-0.0531208	3.98134	6.53E-16	6.01256	0	0	0.00583954	4.90866	15.9529	5.68544	-88.3657	373.624	659.883	444.396	444.396	444.396	13.5025	-60.7742	8.06816	-224.201	420.26	194.457	203.647	203.647	203.647	-61.1271	0.0779259	-14.9969	-4.58788	-11.9517	-6.71007	1.29444	0.205013	2.10951	-558.324	76.6688	-1.27166	0	0	-2.17868	16.8728
0	0.729353	0	0	0.756154	0.456077	-15.2983	-0.157051	0.0287095	-0.0588414	1.30974	4.57E-15	5.02374	0	0	-0.00576624	5.1738	17.6254	6.05322	-98.7275	373.398	666.387	446.299	446.299	446.299	13.9016	-57.3186	7.64902	-242.137	420.616	194.993	203.647	203.647	203.647	-57.6699	-0.00379799	-15.2088	-6.58413	-12.2202	-7.27032	1.46143	0.132979	1.88463	-685.33	46.2093	-1.74259	0	0	-2.51529	15.52
0	-2.45049	0	0	-2.52717	0.421011	-14.1454	-0.162585	0.0266406	-0.0630994	-2.63766	1.63E-16	3.55741	0	0	-0.0261271	5.44961	19.1016	6.42983	-107.509	373.278	672.645	448.264	448.264	448.264	14.2062	-53.6166	7.32353	-260.176	420.98	195.622	203.647	203.647	203.647	-53.9407	0.0815414	-15.4014	-8.40337	-12.4866	-7.8332	1.61456	0.0585184	1.64978	-809.233	13.5862	-2.17305	0	0	-2.67152	14.49
0	-5.69397	0	0	-5.84774	0.390903	-13.146	-0.174124	0.0224788	-0.0665962	-7.63433	-5.89E-15	1.75194	0	0	-0.0538445	5.7303	20.3459	6.81111	-114.542	373.24	678.424	450.23	450.23	450.23	14.4179	-49.7204	7.06206	-278.238	421.328	196.423	203.647	203.647	203.647	-49.995	0.300031	-15.5489	-9.98582	-12.7503	-8.38451	1.73941	-0.0133642	1.41867	-919.132	-19.9125	-2.51827	0	0	-2.58493	13.8362
0	-8.92739	0	0	-9.13901	0.3657	-12.303	-0.190667	0.0171961	-0.0712827	-13.3105	3.59E-15	-0.148883	0	0	-0.0855596	6.00927	21.3293	7.18683	-119.709	373.268	683.497	452.14	452.14	452.14	14.5382	-45.6885	6.82753	-296.201	421.63	197.486	203.647	203.647	203.647	-45.8973	0.606002	-15.6247	-11.2806	-13.0117	-8.90318	1.81606	-0.0785037	1.20509	-1000.94	-52.7277	-2.69844	0	0	-2.23278	13.6014
0	-12.0803	0	0	-12.3367	0.345221	-11.6141	-0.210374	0.0119465	-0.0791381	-19.2603	-1.31E-15	-1.85021	0	0	-0.117062	6.27794	22.0327	7.53869	-122.951	373.347	687.667	453.95	453.95	453.95	14.5674	-41.5813	6.57889	-313.911	421.858	198.903	203.647	203.647	203.647	-41.7163	0.945698	-15.605	-12.252	-13.2694	-9.35988	1.83151	-0.134822	1.02152	-1043.57	-83.1292	-2.54666	0	0	-1.66184	13.8124
0	-15.091	0	0	-15.3846	0.329343	-11.0776	-0.231866	0.00762722	-0.0911027	-25.2363	-2.61E-15	-3.07173	0	0	-0.145115	6.52529	22.4497	7.83957	-124.277	373.458	690.781	455.634	455.634	455.634	14.5052	-37.4559	6.27395	-331.193	421.986	200.762	203.647	203.647	203.647	-37.5188	1.26077	-15.4718	-12.8835	-13.5198	-9.71714	1.78329	-0.178114	0.879284	-1042.63	-108.217	-1.83335	0	0	-0.978588	14.4773
0	-17.9091	0	0	-18.2368	0.318074	-10.6956	-0.255047	0.00411855	-0.106077	-31.2547	0	-3.66156	0	0	-0.168152	6.73862	22.5878	8.05472	-123.766	373.582	692.743	457.185	457.185	457.185	14.3519	-33.3641	5.87238	-347.87	421.993	203.15	203.647	203.647	203.647	-33.3664	1.49251	-15.2158	-13.1804	-13.756	-9.93143	1.68916	-0.202799	0.781862	-1005.53	-124.915	-0.269421	0	0	-0.312677	15.5843
0	-20.4937	0	0	-20.8569	0.311483	-10.4717	-0.281232	0.001102	-0.121928	-37.5751	1.31E-15	-3.54864	0	0	-0.185751	6.9062	22.4671	8.1463	-121.553	373.701	693.511	458.617	458.617	458.617	14.1081	-29.3536	5.34034	-363.755	421.866	206.142	203.647	203.647	203.647	-29.3153	1.58795	-14.8366	-13.1696	-13.9685	-9.95902	1.57297	-0.203784	0.726886	-945.821	-130.836	2.37846	0	0	0.237511	17.1036
0	-22.8087	0	0	-23.2124	0.309613	-10.4081	-0.311852	-0.00186488	-0.136045	-44.4798	1.31E-15	-2.75244	0	0	-0.196697	7.02039	22.1177	8.07953	-117.818	373.807	693.096	459.958	459.958	459.958	13.7748	-25.4732	4.65622	-378.64	421.594	209.801	203.647	203.647	203.647	-25.4198	1.50684	-14.343	-12.8959	-14.1476	-9.76347	1.45972	-0.177838	0.70533	-880.052	-125.202	6.22636	0	0	0.629143	18.992
0	-24.8158	0	0	-25.2683	0.312449	-10.5046	-0.347397	-0.00495505	-0.14663	-52.0572	-5.23E-15	-1.34139	0	0	-0.197771	7.08053	21.5755	7.82948	-112.759	373.916	691.548	461.238	461.238	461.239	13.3557	-21.7784	3.81644	-392.287	421.168	214.166	203.647	203.647	203.647	-21.7368	1.22818	-13.7527	-12.4166	-14.2848	-9.3235	1.36694	-0.125615	0.706856	-822.297	-109.119	11.2168	0	0	0.87092	21.1979
0	-26.4708	0	0	-26.9824	0.319938	-10.7588	-0.385834	-0.00825831	-0.152139	-59.9602	5.23E-15	0.571591	0	0	-0.183626	7.09416	20.878	7.38675	-106.578	374.063	688.944	462.486	462.486	462.486	12.8584	-18.3337	2.8387	-404.428	420.581	219.246	203.647	203.647	203.647	-18.3278	0.754704	-13.0903	-11.7939	-14.375	-8.63849	1.30398	-0.0578581	0.719954	-782.807	-87.3037	17.3321	0	0	1.00182	23.6673
0	-27.7254	0	0	-28.3082	0.33203	-11.1685	-0.423383	-0.0102101	-0.15212	-67.4721	5.23E-15	3.01567	0	0	-0.149087	7.07629	20.0587	6.76086	-99.4557	374.304	685.377	463.704	463.704	463.704	12.297	-15.2088	1.76241	-414.775	419.819	225.007	203.647	203.647	203.647	-15.256	0.114598	-12.3856	-11.0854	-14.4177	-7.73123	1.26702	0.0125779	0.740087	-764.681	-64.0312	24.3661	0	0	1.06661	26.3486
0	-28.535	0	0	-29.2021	0.348782	-11.7341	-0.455826	-0.0086599	-0.146475	-73.7186	-2.61E-15	6.05124	0	0	-0.0921648	7.04648	19.1442	5.98005	-91.5394	374.7	680.951	464.867	464.867	464.867	11.696	-12.4693	0.645619	-423.058	418.875	231.369	203.647	203.647	203.647	-12.5783	-0.640477	-11.6733	-10.3351	-14.4164	-6.64581	1.24384	0.0714149	0.767091	-765.759	-42.7459	31.8402	0	0	1.10494	29.1963
0	-28.8687	0	0	-29.6338	0.370457	-12.4626	-0.479237	-0.00201293	-0.136182	-77.8874	-2.61E-15	9.63371	0	0	-0.0163348	7.02529	18.1511	5.08726	-82.9314	375.301	675.783	465.914	465.914	465.914	11.0936	-10.1658	-0.441766	-429.047	417.756	238.225	203.647	203.647	203.647	-10.3364	-1.44181	-10.9948	-9.56694	-14.3777	-5.44174	1.21143	0.109158	0.808305	-777.465	-24.8504	38.9288	0	0	1.14675	32.173
0	-28.7179	0	0	-29.596	0.397582	-13.3684	-0.491203	0.00959934	-0.121723	-79.5152	-7.84E-15	13.4817	0	0	0.069193	7.03082	17.0861	4.13289	-73.6945	376.133	670.003	466.749	466.749	466.749	10.5413	-8.32479	-1.42837	-432.585	416.493	245.445	203.647	203.647	203.647	-8.55026	-2.21434	-10.3976	-8.78089	-14.3104	-4.1851	1.15478	0.122388	0.869703	-792.926	-10.2649	44.6801	0	0	1.22437	35.2497
0	-28.1021	0	0	-29.109	0.430805	-14.4686	-0.491574	0.0239837	-0.103736	-78.6782	-1.44E-14	17.0519	0	0	0.152103	7.07673	15.9462	3.16766	-63.8598	377.19	663.764	467.245	467.245	467.245	10.0981	-6.94505	-2.25123	-433.594	415.148	252.902	203.647	203.647	203.647	-7.21493	-2.88761	-9.93242	-7.95258	-14.2243	-2.94002	1.06383	0.114339	0.958079	-805.981	2.13908	48.2837	0	0	1.36777	38.4048
0	-27.0666	0	0	-28.2182	0.470646	-15.7737	-0.482257	0.0381963	-0.0823887	-75.9693	-3.92E-15	19.729	0	0	0.221353	7.17163	14.7207	2.23653	-53.4383	378.436	657.238	467.265	467.265	467.265	9.81898	-6.00117	-2.86335	-432.072	413.802	260.467	203.647	203.647	203.647	-6.30454	-3.40544	-9.6451	-7.03598	-14.1301	-1.76203	0.9411	0.0950183	1.07698	-814.123	14.9344	49.1403	0	0	1.60236	41.6234
0	-25.6742	0	0	-26.9831	0.517204	-17.2777	-0.466783	0.0497879	-0.0572534	-72.3306	-1.31E-14	21.0399	0	0	0.270739	7.31971	13.3925	1.37488	-42.4315	379.817	650.618	466.674	466.674	466.674	9.74331	-5.45442	-3.23666	-428.07	412.538	268.012	203.647	203.647	203.647	-5.78141	-3.73118	-9.56746	-5.96905	-14.04	-0.693754	0.800962	0.0789219	1.22618	-818.755	31.4691	46.982	0	0	1.9457	44.8943
0	-23.9935	0	0	-25.4639	0.569961	-18.9527	-0.4482	0.0572392	-0.0279517	-68.6394	2.61E-15	20.7661	0	0	0.29937	7.52208	11.9412	0.606894	-30.8392	381.269	644.112	465.364	465.364	465.364	9.88712	-5.26642	-3.35966	-421.671	411.429	275.405	203.647	203.647	203.647	-5.60798	-3.84717	-9.71117	-4.68144	-13.9676	0.23711	0.660874	0.0796465	1.40116	-820.626	54.1734	41.9035	0	0	2.39812	48.2077
0	-22.0888	0	0	-23.7109	0.627712	-20.7484	-0.427838	0.0597378	0.00508402	-65.3978	3.92E-15	18.9458	0	0	0.30985	7.77792	10.3459	-0.0548337	-18.6678	382.739	637.93	463.285	463.285	463.285	10.2416	-5.41039	-3.23236	-412.969	410.524	282.499	203.647	203.647	203.647	-5.75673	-3.75084	-10.0662	-3.10417	-13.9291	1.01899	0.539919	0.106036	1.59584	-819.227	82.7175	34.5734	0	0	2.93965	51.5511
0	-20.0147	0	0	-21.7599	0.688574	-22.5956	-0.405375	0.0572955	0.0406388	-62.6543	5.23E-15	15.8577	0	0	0.30639	8.08501	8.58838	-0.608231	-5.93602	384.186	632.272	460.466	460.466	460.466	10.7761	-5.87572	-2.86106	-402.053	409.853	289.132	203.647	203.647	203.647	-6.21452	-3.44932	-10.6037	-1.18033	-13.9423	1.65634	0.455798	0.157661	1.79951	-812.455	113.514	25.9696	0	0	3.52502	54.906
0	-17.8157	0	0	-19.6332	0.750064	-24.4129	-0.379693	0.0505341	0.0765168	-60.1201	2.61E-15	11.9336	0	0	0.29346	8.43981	6.65759	-1.05889	7.32037	385.588	627.312	457.033	457.033	457.033	11.4445	-6.66676	-2.25508	-389.013	409.425	295.137	203.647	203.647	203.647	-6.98188	-2.95564	-11.2821	1.12406	-14.0248	2.16747	0.424173	0.2312	2.00145	-798.265	141.471	17.2931	0	0	4.08611	58.2458
0	-15.5271	0	0	-17.3452	0.809254	-26.1142	-0.349871	0.0405343	0.109826	-57.379	-9.15E-15	7.66662	0	0	0.274985	8.83648	4.55266	-1.41497	21.0485	386.935	623.188	453.207	453.207	453.207	12.1929	-7.79683	-1.42673	-373.944	409.235	300.344	203.647	203.647	203.647	-8.06834	-2.28766	-12.0546	3.81014	-14.1895	2.5797	0.454516	0.319731	2.19412	-774.941	161.607	9.52158	0	0	4.53789	61.5341
0	-13.1789	0	0	-14.9106	0.863023	-27.618	-0.31583	0.0283176	0.137426	-54.0745	-9.15E-15	3.48567	0	0	0.253605	9.26571	2.28541	-1.6809	35.1817	388.224	619.996	449.282	449.282	449.282	12.9663	-9.28034	-0.394904	-356.952	409.274	304.604	203.647	203.647	203.647	-9.48604	-1.47027	-12.8758	6.83959	-14.4403	2.92169	0.549464	0.416154	2.3693	-742.679	170.575	3.49357	0	0	4.80266	64.724
0	-10.8	0	0	-12.3537	0.908421	-28.8564	-0.278312	0.0151823	0.156282	-49.9942	6.53E-15	-0.261539	0	0	0.230486	9.71291	-0.119148	-1.85156	49.6455	389.447	617.803	445.572	445.572	445.572	13.713	-11.1249	0.809749	-338.158	409.526	307.798	203.647	203.647	203.647	-11.2432	-0.539172	-13.7048	10.1335	-14.7659	3.21409	0.696671	0.512349	2.52244	-701.297	167.846	-0.577682	0	0	4.82085	67.7587
0	-8.42106	0	0	-9.71433	0.943138	-29.7839	-0.239198	0.00235599	0.164179	-45.1406	3.92E-15	-3.35986	0	0	0.20572	10.1569	-2.62505	-1.91051	64.3627	390.59	616.649	442.359	442.359	442.359	14.3884	-13.3253	2.14072	-317.697	409.974	309.856	203.647	203.647	203.647	-13.339	0.456548	-14.5068	13.5798	-15.1379	3.46184	0.868138	0.602522	2.64902	-650.281	156.199	-2.95896	0	0	4.57107	70.5737
0	-6.07685	0	0	-7.04908	0.966018	-30.386	-0.200753	-0.008869	0.160138	-39.6646	1.31E-15	-5.68705	0	0	0.178957	10.5701	-5.18975	-1.83341	79.2532	391.624	616.569	439.832	439.832	439.832	14.9565	-15.8608	3.53644	-295.72	410.592	310.76	203.647	203.647	203.647	-15.7612	1.45631	-15.2518	17.0491	-15.5137	3.65105	1.02669	0.678008	2.74295	-588.745	140.022	-4.40164	0	0	4.07769	73.1018
0	-3.8063	0	0	-4.42705	0.977404	-30.6829	-0.165431	-0.017607	0.145228	-33.8512	-2.61E-15	-7.20662	0	0	0.150333	10.9216	-7.76981	-1.59541	94.2282	392.515	617.599	438.059	438.059	438.059	15.3914	-18.6954	4.92721	-272.386	411.347	310.547	203.647	203.647	203.647	-18.4847	2.39596	-15.914	20.4155	-15.8454	3.75213	1.13501	0.731721	2.7977	-516.671	124.216	-5.46806	0	0	3.41114	75.2797
0	-1.65112	0	0	-1.92088	0.979116	-30.7274	-0.135551	-0.0232865	0.122326	-28.0933	2.61E-15	-7.9071	0	0	0.121058	11.1822	-10.3262	-1.17997	109.184	393.23	619.77	436.981	436.981	436.981	15.6781	-21.7807	6.24718	-247.867	412.196	309.305	203.647	203.647	203.647	-21.4722	3.21993	-16.4714	23.5785	-16.0913	3.72952	1.17001	0.752915	2.80328	-436.238	111.618	-6.25442	0	0	2.67089	77.0564
0	0.34752	0	0	0.403721	0.974015	-30.5947	-0.113256	-0.0258035	0.0955952	-22.8718	1.31E-15	-7.79795	0	0	0.0933558	11.3304	-12.8275	-0.58569	123.997	393.748	623.101	436.444	436.444	436.444	15.8125	-25.0613	7.44636	-222.336	413.093	307.151	203.647	203.647	203.647	-24.6768	3.89252	-16.9083	26.4777	-16.2273	3.55471	1.12354	0.741372	2.75601	-350.219	104.566	-6.4082	0	0	1.94779	78.3993
0	2.15397	0	0	2.49669	0.965313	-30.3676	-0.0998671	-0.0258632	0.0694624	-18.634	-1.31E-15	-6.96003	0	0	0.0695551	11.3566	-15.2506	0.169908	138.525	394.063	627.58	436.245	436.245	436.245	15.8012	-28.4813	8.49783	-195.96	413.996	304.222	203.647	203.647	203.647	-28.0464	4.40317	-17.2178	29.0971	-16.2491	3.21757	1.00827	0.704363	2.65746	-262.601	103.78	-5.15455	0	0	1.30761	79.2968
0	3.74293	0	0	4.3282	0.955835	-30.119	-0.0957013	-0.0245906	0.0473281	-15.6902	3.27E-15	-5.52861	0	0	0.0511608	11.264	-17.5782	1.05141	152.613	394.193	633.148	436.184	436.184	436.184	15.6594	-31.9913	9.39775	-168.882	414.869	300.653	203.647	203.647	203.647	-31.5312	4.76365	-17.4036	31.457	-16.1681	2.73013	0.853456	0.652494	2.51532	-177.787	108.229	-1.74129	0	0	0.782431	79.755
0	5.10243	0	0	5.88839	0.947496	-29.8992	-0.099554	-0.0229859	0.0309722	-14.0822	6.53E-16	-3.64725	0	0	0.038141	11.067	-19.7951	2.01072	166.097	394.171	639.694	436.099	436.099	436.099	15.4086	-35.5532	10.1592	-141.213	415.692	296.572	203.647	203.647	203.647	-35.0888	4.99935	-17.4792	33.5971	-16.0029	2.12186	0.687583	0.597932	2.34418	-97.8843	116.141	4.07685	0	0	0.368104	79.7903
0	6.23316	0	0	7.18262	0.941095	-29.7298	-0.109172	-0.0214494	0.0204923	-13.6011	-1.96E-15	-1.41064	0	0	0.029238	10.7874	-21.8849	2.99316	178.82	394.042	647.061	435.882	435.882	435.882	15.0742	-39.1406	10.8037	-113.025	416.462	292.095	203.647	203.647	203.647	-38.6879	5.13899	-17.466	35.5575	-15.7713	1.43173	0.531181	0.547641	2.16086	-23.115	124.999	11.9076	0	0	0.0439703	79.4216
0	7.1446	0	0	8.22435	0.936421	-29.6058	-0.122161	-0.0194315	0.014817	-13.9112	1.63E-16	1.18622	0	0	0.0227443	10.4513	-23.8274	3.94266	190.633	393.853	655.051	435.478	435.478	435.478	14.6847	-42.7367	11.3538	-84.3575	417.186	287.33	203.647	203.647	203.647	-42.307	5.20661	-17.3907	37.3653	-15.487	0.701189	0.39109	0.503464	1.98083	47.7668	132.352	20.7995	0	0	-0.212481	78.6638
0	7.85008	0	0	9.02887	0.932587	-29.5038	-0.136642	-0.0156917	0.0123587	-14.6809	1.23E-15	4.21173	0	0	0.0171001	10.0864	-25.5991	4.80492	201.398	393.646	663.445	434.871	434.871	434.871	14.2729	-46.3306	11.83	-55.2341	417.887	282.378	203.647	203.647	203.647	-45.9321	5.21757	-17.2848	39.0278	-15.1587	-0.0289374	0.260997	0.465265	1.81517	116.803	136.88	29.3033	0	0	-0.41769	77.5249
0	8.36296	0	0	9.60944	0.928419	-29.3927	-0.151743	-0.0088597	0.0108957	-15.6938	3.92E-15	7.71169	0	0	0.0111339	9.7207	-27.1744	5.52866	210.993	393.455	672.009	434.072	434.072	434.072	13.8774	-49.9145	12.2509	-25.6726	418.609	277.335	203.647	203.647	203.647	-49.5536	5.17834	-17.1849	40.5345	-14.7934	-0.718098	0.134162	0.436907	1.67393	184.786	139.545	35.6129	0	0	-0.57585	76.0059
0	8.69446	0	0	9.97654	0.922831	-29.2434	-0.167445	0.00218903	0.00855208	-16.8675	-3.27E-15	11.6375	0	0	0.00402265	9.38104	-28.529	6.06711	219.315	393.302	680.516	433.106	433.106	433.106	13.542	-53.4813	12.6366	4.29952	419.413	272.301	203.647	203.647	203.647	-53.1644	5.08896	-17.1322	41.8637	-14.3982	-1.32541	0.00579644	0.420202	1.55967	251.517	141.672	38.0276	0	0	-0.681166	74.1038
0	8.85414	0	0	10.1394	0.915045	-29.0346	-0.184515	0.017844	0.00315355	-18.2388	1.31E-15	15.776	0	0	-0.00468468	9.0914	-29.6415	6.38007	226.277	393.203	688.748	432.011	432.01	432.011	13.313	-57.0245	13.0117	34.6363	420.381	267.38	203.647	203.647	203.647	-56.7592	4.94638	-17.1715	42.9886	-13.9822	-1.81005	-0.123605	0.420414	1.47584	316.814	145.928	34.9314	0	0	-0.724911	71.8139
0	8.85158	0	0	10.1089	0.904679	-28.7554	-0.203777	0.0375664	-0.00717118	-19.8602	0	19.7504	0	0	-0.0149516	8.87071	-30.4952	6.43665	231.818	393.167	696.503	430.832	430.832	430.832	13.2343	-60.5388	13.407	65.2661	421.61	262.688	203.647	203.647	203.647	-60.3349	4.74795	-17.3468	43.8823	-13.5552	-2.13391	-0.256517	0.432328	1.42007	382.719	152.753	25.4327	0	0	-0.696173	69.1319
0	8.69877	0	0	9.90056	0.891733	-28.4045	-0.225758	0.0601867	-0.0249003	-21.7295	2.61E-15	23.1038	0	0	-0.0260856	8.73114	-31.0772	6.21697	235.89	393.196	703.598	429.626	429.626	429.626	13.3399	-64.0206	13.8587	96.0861	423.202	258.352	203.647	203.647	203.647	-63.8912	4.49394	-17.6961	44.5206	-13.1258	-2.26384	-0.395278	0.449662	1.39283	453.458	162.476	9.2078	0	0	-0.580072	66.0533
0	8.41184	0	0	9.53599	0.876593	-27.9912	-0.24985	0.0838884	-0.0522281	-23.6875	-1.31E-15	25.3813	0	0	-0.0366933	8.67666	-31.3771	5.71393	238.461	393.287	709.862	428.46	428.46	428.46	13.6464	-67.4683	14.4039	126.954	425.25	254.518	203.647	203.647	203.647	-67.431	4.18898	-18.2436	44.8826	-12.6999	-2.17509	-0.535484	0.458571	1.39295	532.122	172.978	-12.6457	0	0	-0.350513	62.5729
0	8.0109	0	0	9.04231	0.860018	-27.535	-0.274448	0.106857	-0.0905592	-25.4449	9.15E-15	26.2816	0	0	-0.0450298	8.70211	-31.3874	4.93622	239.514	393.425	715.147	427.406	427.406	427.406	14.1472	-70.8815	15.0738	157.68	427.816	251.34	203.647	203.647	203.647	-70.9587	3.84172	-18.9931	44.9503	-12.2792	-1.85595	-0.670371	0.446717	1.41866	619.821	181.354	-37.6585	0	0	0.0180321	58.685
0	7.51816	0	0	8.44914	0.8431	-27.0655	-0.297237	0.127386	-0.13949	-26.6449	6.53E-15	25.7243	0	0	-0.049682	8.79287	-31.104	3.91147	239.052	393.588	719.329	426.538	426.538	426.538	14.8108	-74.258	15.885	188.016	430.919	248.967	203.647	203.647	203.647	-74.4769	3.46303	-19.9236	44.7101	-11.8624	-1.3126	-0.783067	0.407288	1.46507	711.239	184.048	-62.0108	0	0	0.531771	54.389
0	6.95576	0	0	7.78524	0.827113	-26.6181	-0.315847	0.144343	-0.196259	-26.963	-6.53E-16	23.9045	0	0	-0.0502446	8.92512	-30.5311	2.69006	237.117	393.747	722.331	425.932	425.931	425.931	15.5848	-77.591	16.8327	217.665	434.524	247.525	203.647	203.647	203.647	-77.9815	3.0633	-20.9889	44.157	-11.4472	-0.57413	-0.843129	0.339729	1.52431	792.21	177.393	-81.4901	0	0	1.14692	49.6999
0	6.34514	0	0	7.07671	0.813139	-26.2242	-0.328264	0.157239	-0.256251	-26.1652	2.61E-15	21.2398	0	0	-0.0473941	9.06715	-29.6875	1.34916	233.818	393.868	724.138	425.659	425.659	425.659	16.4045	-80.866	17.8874	246.288	438.543	247.09	203.647	203.647	203.647	-81.4582	2.64981	-22.1234	43.3006	-11.034	0.302744	-0.820259	0.255587	1.58684	844.226	159.983	-93.0603	0	0	1.75504	44.6657
0	5.70789	0	0	6.34746	0.801553	-25.8956	-0.332934	0.166799	-0.314481	-24.1167	7.51E-15	18.3183	0	0	-0.0423812	9.18256	-28.6117	-0.00659108	229.353	393.92	724.816	425.782	425.782	425.782	17.2057	-84.0596	18.9968	273.538	442.848	247.676	203.647	203.647	203.647	-84.8803	2.22514	-23.2518	42.1707	-10.6287	1.23214	-0.695811	0.170259	1.64368	851.386	133.202	-96.2842	0	0	2.21153	39.3848
0	5.06723	0	0	5.62101	0.791567	-25.6108	-0.328566	0.17443	-0.36783	-20.7558	-4.41E-15	15.7143	0	0	-0.0363729	9.23612	-27.365	-1.2504	224.023	393.881	724.516	426.347	426.346	426.346	17.9364	-87.1388	20.095	299.077	447.291	249.222	203.647	203.647	203.647	-88.2079	1.78773	-24.3017	40.8197	-10.2443	2.10425	-0.484101	0.0996915	1.68619	811.821	101.181	-93.4179	0	0	2.41046	34.0141
0	4.44817	0	0	4.92169	0.781124	-25.3116	-0.314338	0.181357	-0.415592	-16.1166	6.21E-15	13.7913	0	0	-0.0303931	9.2013	-26.0268	-2.24665	218.221	393.738	723.458	427.369	427.369	427.369	18.5653	-90.0605	21.1146	322.595	451.728	251.591	203.647	203.647	203.647	-91.3883	1.33509	-25.216	39.3205	-9.90107	2.79819	-0.218165	0.0565797	1.70557	737.042	69.2301	-87.9912	0	0	2.33508	28.7573
0	3.87616	0	0	4.27447	0.767211	-24.9107	-0.290112	0.187703	-0.458883	-10.3532	6.53E-16	12.5618	0	0	-0.0256049	9.06537	-24.6864	-2.86696	212.397	393.499	721.899	428.827	428.827	428.827	19.0823	-92.7727	22	343.821	456.031	254.573	203.647	203.647	203.647	-94.3582	0.868479	-25.9599	37.7577	-9.62511	3.19593	0.0579363	0.0463368	1.69243	649.092	41.1487	-82.9808	0	0	2.06224	23.835
0	3.37525	0	0	3.70403	0.746473	-24.3082	-0.256913	0.192517	-0.499218	-3.77156	2.94E-15	11.7204	0	0	-0.0231667	8.82986	-23.4307	-3.00544	207.016	393.191	720.097	430.656	430.656	430.656	19.4923	-95.2186	22.7141	362.521	460.09	257.893	203.647	203.647	203.647	-97.049	0.39629	-26.521	36.2164	-9.44407	3.19398	0.292554	0.060753	1.63894	575.187	17.3134	-79.8627	0	0	1.71964	19.4478
0	2.96686	0	0	3.2333	0.715988	-23.412	-0.216508	0.194301	-0.537479	3.25603	-5.55E-15	10.797	0	0	-0.0232242	8.50756	-22.3334	-2.59165	202.499	392.866	718.28	432.751	432.751	432.751	19.806	-97.3429	23.2385	378.505	463.807	261.227	203.647	203.647	203.647	-99.3937	-0.0658073	-26.9034	34.7706	-9.38271	2.71549	0.432822	0.0828674	1.54309	542.015	-4.35829	-78.6952	0	0	1.4236	15.7496
0	2.66745	0	0	2.88031	0.673995	-22.1575	-0.171365	0.191733	-0.573711	10.3437	-3.59E-15	9.37558	0	0	-0.0241254	8.11799	-21.4458	-1.60139	199.169	392.588	716.61	434.989	434.989	434.989	20.0318	-99.0991	23.5658	391.629	467.084	264.223	203.647	203.647	203.647	-101.334	-0.498268	-27.117	33.4751	-9.45877	1.72342	0.432928	0.0966494	1.40881	570.699	-26.5655	-78.7287	0	0	1.23378	12.8372
0	2.48457	0	0	2.65313	0.620518	-20.5269	-0.124638	0.183915	-0.607374	17.1091	4.25E-15	7.25905	0	0	-0.0229269	7.68294	-20.7917	-0.0656544	197.201	392.429	715.176	437.24	437.24	437.24	20.1708	-100.452	23.6905	401.795	469.818	266.53	203.647	203.647	203.647	-102.826	-0.882218	-27.1683	32.3595	-9.67974	0.232479	0.259943	0.0957878	1.24798	673.653	-50.1998	-79.1182	0	0	1.14795	10.7505
0	2.41181	0	0	2.54432	0.557734	-18.5674	-0.0805106	0.170467	-0.637257	23.0956	1.06E-15	4.5584	0	0	-0.0173641	7.22416	-20.364	1.92291	196.588	392.446	713.974	439.391	439.391	439.391	20.215	-101.377	23.6025	408.948	471.894	267.813	203.647	203.647	203.647	-103.835	-1.20203	-27.0542	31.4251	-10.0405	-1.68215	-0.0934254	0.0825087	1.07689	849.207	-74.2705	-79.0375	0	0	1.12643	9.47552
0	2.42467	0	0	2.5276	0.490007	-16.402	-0.0444987	0.151837	-0.660865	27.6496	4.37E-15	1.69644	0	0	-0.00795974	6.76332	-20.1257	4.20972	197.13	392.673	712.917	441.35	441.35	441.35	20.1469	-101.861	23.2888	413.065	473.186	267.783	203.647	203.647	203.647	-104.34	-1.4441	-26.7625	30.6447	-10.5227	-3.88276	-0.596488	0.0673945	0.918175	1076.64	-95.0182	-77.541	0	0	1.13754	8.94738
0	2.48052	0	0	2.55906	0.423491	-14.2273	-0.0227905	0.13022	-0.673056	29.9044	1.80E-15	-0.635327	0	0	0.00150088	6.32325	-20.0168	6.58961	198.464	393.099	711.843	443.055	443.055	443.055	19.9416	-101.895	22.7422	414.147	473.571	266.223	203.647	203.647	203.647	-104.327	-1.59349	-26.2785	29.9694	-11.0954	-6.17898	-1.16336	0.0667841	0.797036	1310.26	-104.878	-73.5479	0	0	1.18601	9.05696
0	2.52533	0	0	2.58457	0.365258	-12.2882	-0.0209465	0.109762	-0.666278	28.905	-1.47E-15	-1.62598	0	0	0.00634316	5.92802	-19.9669	8.83422	200.139	393.672	710.552	444.47	444.47	444.47	19.5726	-101.481	21.9727	412.213	472.951	263.02	203.647	203.647	203.647	-103.794	-1.63327	-25.5949	29.3404	-11.7174	-8.35336	-1.6637	0.0963392	0.740095	1485	-94.4341	-66.4137	0	0	1.29484	9.66749
0	2.50791	0	0	2.55342	0.322031	-10.8299	-0.0423498	0.0961336	-0.632979	23.8775	1.31E-15	-0.503916	0	0	0.00482039	5.60039	-19.9119	10.7317	201.722	394.316	708.854	445.573	445.573	445.573	19.0236	-100.63	21.0132	407.308	471.293	258.203	203.647	203.647	203.647	-102.759	-1.55103	-24.7202	28.7058	-12.3429	-10.1986	-1.95694	0.164106	0.768978	1533.61	-56.1323	-56.6429	0	0	1.43654	10.6422
0	2.39941	0	0	2.43673	0.298784	-10.0395	-0.0869384	0.0939327	-0.568803	14.5661	-6.62E-15	3.16048	0	0	0.00117766	5.35675	-19.8117	12.1274	202.901	394.96	706.633	446.342	446.342	446.342	18.3025	-99.372	19.9145	399.527	468.662	251.968	203.647	203.647	203.647	-101.268	-1.351	-23.6834	28.0377	-12.9267	-11.5556	-1.94422	0.263948	0.892988	1411.4	10.0424	-45.8949	0	0	1.49049	11.8743
0	2.21113	0	0	2.24524	0.297538	-9.99704	-0.150128	0.104314	-0.474162	1.55811	4.90E-15	9.20093	0	0	0.00451308	5.20202	-19.6608	12.9522	203.559	395.569	703.891	446.739	446.739	446.739	17.4501	-97.7635	18.7354	389.041	465.251	244.686	203.647	203.647	203.647	-99.4016	-1.06307	-22.5325	27.3439	-13.4296	-12.3403	-1.60692	0.378346	1.09763	1114.24	94.8408	-36.0504	0	0	1.3093	13.3068
0	2.00193	0	0	2.03705	0.316753	-10.6508	-0.221952	0.123427	-0.355703	-13.5405	4.57E-15	16.6683	0	0	0.0232346	5.12769	-19.4897	13.2295	203.786	396.15	700.765	446.699	446.699	446.699	16.5361	-95.8967	17.5374	376.131	461.375	236.87	203.647	203.647	203.647	-97.2807	-0.737499	-21.3332	26.6698	-13.8215	-12.5507	-1.02954	0.484717	1.34248	689.393	181.229	-28.2259	0	0	0.869643	14.9332
0	1.86732	0	0	1.90785	0.351627	-11.83	-0.287651	0.143547	-0.228487	-28.2747	2.94E-15	23.9699	0	0	0.0584279	5.11448	-19.3561	13.0579	203.826	396.747	697.486	446.146	446.146	446.146	15.6421	-93.8941	16.3883	361.208	457.426	229.098	203.647	203.647	203.647	-95.0512	-0.423626	-20.1659	26.0913	-14.0815	-12.2537	-0.384454	0.567413	1.56803	232.216	251.949	-22.5736	0	0	0.354632	16.7816
0	1.91015	0	0	1.96282	0.39552	-13.2998	-0.331682	0.156137	-0.114325	-40.0044	-2.78E-15	29.3284	0	0	0.10163	5.13914	-19.3248	12.5751	203.968	397.415	694.304	445.017	445.017	445.017	14.8408	-91.8904	15.3659	344.782	453.799	221.898	203.647	203.647	203.647	-92.8606	-0.146315	-19.1179	25.6961	-14.1969	-11.5552	0.105189	0.621496	1.71955	-134.55	297.734	-18.8147	0	0	0.0301761	18.8861
0	2.20439	0	0	2.28049	0.442113	-14.8407	-0.34626	0.155382	-0.0331143	-47.0755	-4.08E-16	31.4011	0	0	0.139591	5.18303	-19.445	11.9127	204.402	398.2	691.395	443.305	443.305	443.305	14.1808	-90.0028	14.5453	327.381	450.807	215.635	203.647	203.647	203.647	-90.8277	0.100715	-18.2662	25.5597	-14.1631	-10.5643	0.264489	0.654453	1.76824	-311.432	321.13	-16.6563	0	0	-0.0202459	21.2563
0	2.77349	0	0	2.88996	0.48736	-16.3163	-0.33684	0.140682	0.0082086	-49.5971	-1.14E-14	29.8068	0	0	0.162889	5.23883	-19.7287	11.1604	205.104	399.13	688.791	441.082	441.082	441.082	13.6801	-88.3117	13.9754	309.448	448.612	210.47	203.647	203.647	203.647	-89.0267	0.341182	-17.6547	25.7226	-13.9859	-9.3658	0.0473067	0.668639	1.72676	-269.485	329.498	-15.7902	0	0	0.00658269	23.8534
0	3.59604	0	0	3.77487	0.530245	-17.6947	-0.312804	0.115601	0.0167768	-48.5175	-5.23E-15	25.1443	0	0	0.169085	5.31294	-20.142	10.3522	205.799	400.221	686.358	438.504	438.504	438.504	13.3257	-86.8632	13.664	291.281	447.219	206.396	203.647	203.647	203.647	-87.4941	0.599321	-17.2824	26.1792	-13.6851	-8.01009	-0.449224	0.650768	1.63671	-56.4483	325.442	-15.8364	0	0	-0.154029	26.5845
0	4.62143	0	0	4.889	0.572197	-19.0229	-0.279956	0.0850979	0.0069795	-44.7434	-5.72E-15	18.6102	0	0	0.159398	5.42347	-20.6123	9.47778	206.023	401.477	683.831	435.772	435.772	435.772	13.0772	-85.6764	13.5854	273.04	446.508	203.306	203.647	203.647	203.647	-86.239	0.895056	-17.1091	26.8817	-13.2988	-6.51999	-1.03328	0.580554	1.54681	233.034	305.489	-16.4661	0	0	-0.5638	29.316
0	5.78111	0	0	6.16852	0.615689	-20.3779	-0.244077	0.0543746	-0.00777062	-39.3619	6.86E-15	11.6386	0	0	0.137401	5.59361	-21.0458	8.50958	205.242	402.891	680.9	433.089	433.089	433.089	12.8762	-84.7445	13.6977	254.788	446.29	201.029	203.647	203.647	203.647	-85.2444	1.24745	-17.0719	27.7545	-12.8825	-4.91041	-1.49522	0.454666	1.50151	497.811	267.308	-17.4921	0	0	-1.03717	31.9008
0	7.00269	0	0	7.54623	0.662887	-21.8218	-0.212119	0.027471	-0.0180785	-33.6297	-5.88E-15	5.48777	0	0	0.109258	5.84136	-21.3496	7.43446	203	404.444	677.306	430.611	430.611	430.611	12.6609	-84.0383	13.9591	236.54	446.365	199.37	203.647	203.647	203.647	-84.4723	1.67629	-17.1056	28.7095	-12.5013	-3.21324	-1.66434	0.288116	1.52697	656.451	212.683	-18.4522	0	0	-1.30351	34.2075
0	8.22662	0	0	8.96782	0.714664	-23.3728	-0.186947	0.00595761	-0.018808	-28.344	3.14E-15	0.900193	0	0	0.0815195	6.16919	-21.4531	6.27881	199.037	406.098	672.917	428.443	428.443	428.443	12.3804	-83.5182	14.3354	218.305	446.56	198.144	203.647	203.647	203.647	-83.8764	2.19791	-17.1564	29.6603	-12.2164	-1.49867	-1.4499	0.11673	1.62808	663.656	148.893	-18.2372	0	0	-1.20662	36.1461
0	9.41494	0	0	10.3978	0.769986	-24.9909	-0.168146	-0.010206	-0.00904922	-23.8745	-4.08E-15	-1.89562	0	0	0.0593844	6.55718	-21.3221	5.11997	193.356	407.8	667.769	426.644	426.644	426.644	12.0075	-83.1407	14.7983	200.113	446.758	197.199	203.647	203.647	203.647	-83.4107	2.81658	-17.1899	30.5307	-12.0689	0.114687	-0.871057	-0.0242246	1.78877	519.617	84.5884	-15.4109	0	0	-0.803557	37.6848
0	10.5511	0	0	11.8151	0.825781	-26.5807	-0.155343	-0.0216118	0.00808515	-20.4583	-1.92E-15	-3.0663	0	0	0.0454946	6.96486	-20.964	4.07758	186.228	409.473	662.058	425.247	425.247	425.247	11.5471	-82.8625	15.3195	182.018	446.898	196.418	203.647	203.647	203.647	-83.0342	3.51582	-17.1937	31.2575	-12.0692	1.471	-0.0529881	-0.108694	1.98543	267.146	28.081	-9.38543	0	0	-0.316174	38.8536
0	11.6366	0	0	13.207	0.877368	-28.0124	-0.147366	-0.028987	0.0268988	-18.0838	1.47E-15	-3.04958	0	0	0.0388484	7.34167	-20.4212	3.28663	178.118	411.029	656.089	424.27	424.27	424.27	11.0366	-82.6449	15.8673	164.095	446.969	195.722	203.647	203.647	203.647	-82.7146	4.25546	-17.1749	31.792	-12.1962	2.40951	0.822121	-0.129474	2.19405	-25.2401	-15.6974	-1.09571	0	0	0.0171954	39.7328
0	12.684	0	0	14.5619	0.919465	-29.1533	-0.142741	-0.0325024	0.0410483	-16.5715	1.31E-15	-2.35438	0	0	0.0362986	7.64115	-19.7549	2.86359	169.567	412.382	650.2	423.721	423.721	423.721	10.5372	-82.4568	16.4055	146.417	446.999	195.063	203.647	203.647	203.647	-82.4297	4.97672	-17.1547	32.0972	-12.4055	2.80523	1.55709	-0.0959899	2.39192	-280.84	-44.8484	6.99451	0	0	0.0726745	40.4263
0	13.7078	0	0	15.8646	0.947661	-29.9035	-0.140927	-0.0318767	0.0456495	-15.7474	3.68E-15	-1.42502	0	0	0.0348734	7.83269	-19.0247	2.87512	161.063	413.465	644.696	423.591	423.591	423.591	10.117	-82.2759	16.8964	129.033	447.03	194.419	203.647	203.647	203.647	-82.1657	5.61438	-17.1582	32.1461	-12.6425	2.60407	1.99237	-0.0344531	2.55724	-435.678	-60.8943	12.072	0	0	-0.10734	41.0281
0	14.7159	0	0	17.0973	0.959897	-30.2256	-0.141142	-0.0275346	0.0385427	-15.3564	4.07E-15	-0.62737	0	0	0.0327632	7.90722	-18.2707	3.31791	152.914	414.243	639.789	423.852	423.852	423.852	9.83149	-82.0887	17.3062	111.949	447.103	193.785	203.647	203.647	203.647	-81.9152	6.11277	-17.2038	31.9214	-12.858	1.84259	2.04164	0.0256088	2.66902	-453.631	-67.1904	12.4881	0	0	-0.351014	41.593
0	15.7038	0	0	18.2419	0.957263	-30.1565	-0.142944	-0.0209864	0.0208911	-15.1773	1.23E-16	-0.216402	0	0	0.0298093	7.87667	-17.502	4.11402	145.192	414.712	635.575	424.459	424.459	424.459	9.70788	-81.8885	17.6113	95.1236	447.245	193.17	203.647	203.647	203.647	-81.6744	6.43995	-17.2971	31.4157	-13.0189	0.647093	1.71533	0.0665586	2.71429	-335.952	-66.3947	8.44419	0	0	-0.443399	42.1212
0	16.6528	0	0	19.2827	0.94362	-29.7967	-0.145853	-0.0144465	-0.00332802	-15.0261	3.39E-15	-0.307507	0	0	0.0266252	7.76833	-16.6975	5.12348	137.718	414.879	632.03	425.352	425.352	425.352	9.73959	-81.6731	17.8035	78.475	447.463	192.588	203.647	203.647	203.647	-81.4401	6.59467	-17.4298	30.6326	-13.1129	-0.788483	1.11633	0.0825225	2.69649	-119.514	-61.0504	1.82074	0	0	-0.230718	42.5645
0	17.5339	0	0	20.2064	0.924251	-29.2814	-0.148948	-0.00959392	-0.0287178	-14.7345	-4.84E-15	-0.830835	0	0	0.0234534	7.61631	-15.8144	6.17287	130.134	414.745	629.051	426.464	426.464	426.464	9.89272	-81.4415	17.8899	61.897	447.734	192.056	203.647	203.647	203.647	-81.2081	6.60287	-17.5834	29.587	-13.1452	-2.24172	0.405107	0.08003	2.63499	136.812	-52.6418	-5.02313	0	0	0.300149	42.8474
0	18.3134	0	0	21.0005	0.904282	-28.7446	-0.151756	-0.00704109	-0.0502093	-14.2389	3.76E-15	-1.58387	0	0	0.0199693	7.45189	-14.8036	7.09302	122.004	414.298	626.503	427.721	427.721	427.721	10.1209	-81.1921	17.8877	45.2826	448.024	191.591	203.647	203.647	203.647	-80.9715	6.50527	-17.7366	28.3044	-13.1315	-3.50831	-0.250613	0.0688095	2.55955	371.303	-41.7167	-10.4617	0	0	1.00955	42.8926
0	18.9587	0	0	21.651	0.8875	-28.2893	-0.153984	-0.0066494	-0.0645868	-13.5217	-4.37E-15	-2.34185	0	0	0.0157154	7.29562	-13.6243	7.75562	112.927	413.514	624.276	429.049	429.049	429.049	10.3804	-80.9205	17.8154	28.5437	448.289	191.205	203.647	203.647	203.647	-80.7209	6.34231	-17.8703	26.8188	-13.0897	-4.44336	-0.724982	0.0549123	2.49646	537.25	-28.6035	-13.8541	0	0	1.67589	42.6409
0	19.4436	0	0	22.1421	0.875849	-27.9708	-0.155836	-0.00772653	-0.0706352	-12.6112	-2.33E-15	-2.90829	0	0	0.0106892	7.15444	-12.2534	8.09683	102.626	412.369	622.326	430.378	430.377	430.378	10.641	-80.6187	17.6849	11.6237	448.495	190.904	203.647	203.647	203.647	-80.4443	6.14228	-17.971	25.1696	-13.0347	-4.98492	-0.959681	0.0404186	2.46	611.977	-13.3698	-15.2658	0	0	2.10027	42.0608
0	19.7494	0	0	22.4562	0.869436	-27.7947	-0.157937	-0.00964456	-0.0690756	-11.5593	3.59E-15	-3.16976	0	0	0.00541733	7.02391	-10.6905	8.12208	90.9899	410.86	620.679	431.649	431.649	431.649	10.8907	-80.2739	17.4973	-5.4989	448.618	190.694	203.647	203.647	203.647	-80.1273	5.91524	-18.0308	23.3991	-12.9773	-5.15458	-0.96163	0.0261534	2.45499	596.989	3.7565	-14.9459	0	0	2.18358	41.1508
0	19.8649	0	0	22.574	0.8669	-27.7249	-0.160833	-0.0116891	-0.0614547	-10.3931	1.47E-15	-3.05676	0	0	0.00058123	6.8944	-8.95493	7.89391	78.0799	409.008	619.423	432.821	432.821	432.821	11.135	-79.8679	17.2428	-22.814	448.651	190.575	203.647	203.647	203.647	-79.7524	5.65343	-18.0482	21.5499	-12.9247	-5.03842	-0.779888	0.0162889	2.4752	509.928	23.1545	-13.2939	0	0	1.93838	39.9361
0	19.7845	0	0	22.4753	0.865889	-27.697	-0.165075	-0.0131596	-0.0501297	-9.14494	5.06E-15	-2.53997	0	0	-0.00333308	6.75808	-7.08105	7.50973	64.0948	406.864	618.672	433.868	433.868	433.868	11.3931	-79.3768	16.9043	-40.2873	448.601	190.55	203.647	203.647	203.647	-79.2981	5.33636	-18.0273	19.6613	-12.8834	-4.75781	-0.48751	0.0208529	2.51263	378.473	45.9903	-10.849	0	0	1.46777	38.4638
0	19.5049	0	0	22.1406	0.863634	-27.6348	-0.170667	-0.0133909	-0.0376392	-7.81586	2.04E-16	-1.63041	0	0	-0.00624354	6.6139	-5.11019	7.07573	49.3224	404.504	618.539	434.789	434.789	434.789	11.6918	-78.7715	16.4646	-57.8712	448.487	190.621	203.647	203.647	203.647	-78.739	4.93942	-17.9782	17.767	-12.8594	-4.43824	-0.15641	0.0478178	2.55739	231.457	72.7637	-8.21613	0	0	0.909413	36.7951
0	19.0229	0	0	21.5523	0.857505	-27.4655	-0.176964	-0.0118601	-0.0262851	-6.38013	-3.71E-15	-0.385611	0	0	-0.00837842	6.46918	-3.08353	6.68397	34.0843	402.022	619.11	435.597	435.597	435.597	12.0571	-78.0191	15.9131	-75.5147	448.339	190.795	203.647	203.647	203.647	-78.0448	4.44354	-17.9158	15.8905	-12.8589	-4.18411	0.156397	0.10327	2.60422	92.9301	103.505	-5.919	0	0	0.385182	34.9959
0	18.3326	0	0	20.6969	0.845502	-27.1324	-0.182941	-0.00855074	-0.0177789	-4.82021	7.35E-16	1.06486	0	0	-0.0099966	6.33774	-1.03646	6.39731	18.6888	399.522	620.434	436.325	436.325	436.325	12.5069	-77.084	15.2511	-93.174	448.187	191.075	203.647	203.647	203.647	-77.1819	3.84348	-17.8578	14.0434	-12.8867	-4.0641	0.419732	0.18009	2.64368	-22.7396	135.488	-4.19308	0	0	-0.0356557	33.128
0	17.4243	0	0	19.5663	0.826534	-26.6019	-0.187286	-0.0037625	-0.0131917	-3.13104	-1.63E-16	2.56169	0	0	-0.0110706	6.23635	1.00442	6.24423	3.40139	397.11	622.521	437.014	437.014	437.014	13.0458	-75.9311	14.4943	-110.818	448.06	191.461	203.647	203.647	203.647	-76.1144	3.15233	-17.8221	12.2241	-12.9461	-4.10805	0.618661	0.26521	2.6692	-108.982	164.528	-2.98763	0	0	-0.331078	31.243
0	16.2855	0	0	18.1584	0.800511	-25.8659	-0.188981	0.00191295	-0.0130474	-1.37033	2.61E-15	3.94286	0	0	-0.0112559	6.18029	3.02174	6.22124	-11.569	394.881	625.347	437.714	437.714	437.714	13.6632	-74.5277	13.6707	-128.434	447.98	191.945	203.647	203.647	203.647	-74.8066	2.4012	-17.8241	10.4199	-13.0378	-4.31176	0.755132	0.340787	2.67288	-167.039	185.603	-2.11864	0	0	-0.518345	29.3794
0	14.9022	0	0	16.4764	0.768271	-24.9413	-0.187738	0.00796028	-0.0172546	0.312036	-1.96E-15	5.09095	0	0	-0.0102447	6.17978	5.00591	6.30088	-26.0684	392.91	628.867	438.474	438.474	438.474	14.3352	-72.8465	12.8163	-146.026	447.957	192.514	203.647	203.647	203.647	-73.2259	1.63518	-17.8743	8.61161	-13.1603	-4.64676	0.838809	0.39537	2.65036	-202.915	195.846	-1.52009	0	0	-0.632219	27.5633
0	13.2621	0	0	14.5282	0.7314	-23.8666	-0.183942	0.0139757	-0.0251493	1.70021	-4.25E-15	5.93453	0	0	-0.00814776	6.23785	6.95237	6.44173	-39.9872	391.239	633.015	439.337	439.337	439.337	15.0292	-70.8679	11.9702	-163.616	447.993	193.15	203.647	203.647	203.647	-71.3455	0.906616	-17.9774	6.77821	-13.3094	-5.071	0.885616	0.420399	2.59838	-225.984	193.717	-1.18428	0	0	-0.715252	25.8122
0	11.3582	0	0	12.3261	0.692012	-22.6986	-0.178463	0.0196068	-0.0354952	2.55856	-1.63E-15	6.42881	0	0	-0.00569587	6.34997	8.85838	6.5982	-53.2436	389.88	637.713	440.339	440.339	440.339	15.7102	-68.5819	11.1691	-181.242	448.078	193.837	203.647	203.647	203.647	-69.1473	0.267179	-18.1317	4.9029	-13.4782	-5.53859	0.913355	0.41591	2.51593	-247.023	180.381	-1.1983	0	0	-0.809342	24.1385
0	9.19254	0	0	9.88713	0.652506	-21.5066	-0.17252	0.0244938	-0.0464749	2.67163	-1.63E-15	6.54097	0	0	-0.00426194	6.50516	10.7197	6.72844	-65.765	388.814	642.868	441.506	441.506	441.506	16.3476	-65.9896	10.4416	-198.944	448.201	194.568	203.647	203.647	203.647	-66.624	-0.24029	-18.3303	2.97792	-13.6574	-6.00676	0.943187	0.382657	2.40442	-277.924	157.35	-1.56128	0	0	-0.957456	22.5546
0	6.77928	0	0	7.23363	0.615278	-20.3652	-0.167615	0.0281514	-0.0556729	1.87397	-4.90E-15	6.24223	0	0	-0.00569164	6.68803	12.5273	6.80032	-77.4695	388.001	648.371	442.854	442.854	442.854	16.9193	-63.1028	9.803	-216.759	448.346	195.353	203.647	203.647	203.647	-63.7814	-0.589349	-18.5609	1.00849	-13.836	-6.44067	1.00039	0.324037	2.26552	-331.674	126.701	-2.16584	0	0	-1.20301	21.077
0	4.14697	0	0	4.39552	0.582389	-19.3425	-0.165136	0.0300279	-0.0607219	0.103216	5.23E-15	5.52054	0	0	-0.0117668	6.88139	14.2648	6.79577	-88.247	387.379	654.091	444.382	444.382	444.382	17.4145	-59.9442	9.2517	-234.699	448.499	196.217	203.647	203.647	203.647	-60.6387	-0.775228	-18.8069	-0.984559	-14.0023	-6.8168	1.10772	0.246122	2.10171	-418.921	91.1455	-2.85406	0	0	-1.57094	19.7309
0	1.33871	0	0	1.41157	0.555216	-18.4878	-0.166321	0.0298512	-0.0602774	-2.60187	2.94E-15	4.41921	0	0	-0.0237057	7.06934	15.9063	6.71327	-97.9466	386.885	659.87	446.074	446.074	446.074	17.8319	-56.5457	8.76833	-252.739	448.65	197.201	203.647	203.647	203.647	-57.2283	-0.815814	-19.0484	-2.96427	-14.1458	-7.12472	1.27491	0.156028	1.91377	-543.196	53.3777	-3.42589	0	0	-2.03967	18.5534
0	-1.58995	0	0	-1.67012	0.534225	-17.8216	-0.17237	0.0279437	-0.0552002	-6.13543	-2.45E-15	3.06021	0	0	-0.0417221	7.2399	17.4165	6.56721	-106.377	386.456	665.517	447.897	447.897	447.897	18.1747	-52.946	8.31922	-270.808	448.79	198.348	203.647	203.647	203.647	-53.5932	-0.747465	-19.2623	-4.87939	-14.259	-7.3666	1.48958	0.0638572	1.70462	-696.133	16.7784	-3.79614	0	0	-2.51768	17.5948
0	-4.57504	0	0	-4.79325	0.519	-17.3352	-0.183451	0.0249942	-0.0482106	-10.2661	-4.90E-16	1.59986	0	0	-0.0641682	7.38661	18.754	6.38329	-113.321	386.043	670.81	449.807	449.807	449.807	18.4445	-49.1891	7.8635	-288.784	448.913	199.704	203.647	203.647	203.647	-49.784	-0.616976	-19.424	-6.66917	-14.3381	-7.55363	1.72029	-0.0208883	1.47866	-859.076	-16.2749	-3.92528	0	0	-2.8657	16.9151
0	-7.55	0	0	-7.89702	0.50847	-16.9973	-0.198359	0.0222479	-0.0437264	-14.6608	6.53E-16	0.227848	0	0	-0.0878365	7.50792	19.8761	6.19076	-118.57	385.607	675.509	451.753	451.753	451.753	18.6378	-45.3207	7.36116	-306.514	449.011	201.309	203.647	203.647	203.647	-45.8549	-0.473024	-19.5088	-8.27034	-14.3834	-7.6996	1.92126	-0.0924367	1.24485	-1005.12	-44.3317	-3.92694	0	0	-2.94171	16.5779
0	-10.4525	0	0	-10.9222	0.501341	-16.7679	-0.215287	0.0206194	-0.0457901	-19.0266	5.23E-15	-0.931242	0	0	-0.109414	7.60515	20.7453	6.01303	-121.956	385.127	679.369	453.685	453.685	453.685	18.7453	-41.3853	6.77871	-323.834	449.077	203.199	203.647	203.647	203.647	-41.8585	-0.360159	-19.4945	-9.62538	-14.3973	-7.81327	2.04695	-0.14237	1.01569	-1107.68	-65.1669	-3.99919	0	0	-2.67409	16.6407
0	-13.2301	0	0	-13.8176	0.496503	-16.6119	-0.233272	0.0197933	-0.0559416	-23.3048	3.92E-15	-1.90419	0	0	-0.127255	7.67962	21.3358	5.85861	-123.387	384.592	682.177	455.565	455.565	455.565	18.7542	-37.4222	6.09141	-340.588	449.097	205.417	203.647	203.647	203.647	-37.8419	-0.31632	-19.3634	-10.6907	-14.3832	-7.89086	2.07015	-0.166594	0.80828	-1150.6	-77.7169	-4.17954	0	0	-2.10931	17.1446
0	-15.8431	0	0	-16.5432	0.493223	-16.5059	-0.253194	0.0179224	-0.0723099	-27.7693	-2.61E-15	-2.87898	0	0	-0.141901	7.73034	21.6387	5.71561	-122.869	384.005	683.768	457.367	457.367	457.367	18.6495	-33.4663	5.28242	-356.635	449.05	208.01	203.647	203.647	203.647	-33.8464	-0.373085	-19.1022	-11.443	-14.3435	-7.91216	1.99397	-0.166116	0.638931	-1134.96	-83.0714	-4.13969	0	0	-1.39166	18.1062
0	-18.2621	0	0	-19.0695	0.491043	-16.4354	-0.277366	0.0133439	-0.0916136	-32.9205	-2.61E-15	-4.00039	0	0	-0.154829	7.75322	21.663	5.55198	-120.508	383.375	684.049	459.082	459.082	459.082	18.4135	-29.5512	4.34159	-371.833	448.9	211.036	203.647	203.647	203.647	-29.9106	-0.556065	-18.6991	-11.8819	-14.2778	-7.84203	1.8467	-0.143861	0.523053	-1075.69	-82.975	-3.34772	0	0	-0.683943	19.5144
0	-20.4624	0	0	-21.3706	0.489594	-16.3886	-0.308264	0.00529194	-0.110291	-39.246	-1.31E-15	-5.26557	0	0	-0.166356	7.74212	21.4338	5.32152	-116.485	382.721	683.003	460.707	460.707	460.707	18.025	-25.7167	3.26669	-386.015	448.589	214.55	203.647	203.647	203.647	-26.0769	-0.88399	-18.1429	-12.029	-14.1824	-7.63748	1.66999	-0.105731	0.467637	-995.864	-80.0178	-1.20857	0	0	-0.0986302	21.3322
0	-22.4151	0	0	-23.4151	0.488474	-16.3524	-0.346531	-0.0054889	-0.125872	-46.8978	7.84E-15	-6.43812	0	0	-0.173819	7.69149	20.9873	4.97396	-111.026	382.065	680.682	462.233	462.233	462.233	17.4609	-22.0153	2.06646	-398.968	448.039	218.592	203.647	203.647	203.647	-22.3978	-1.36614	-17.4219	-11.9226	-14.051	-7.25833	1.5045	-0.05987	0.47216	-918.595	-76.9402	2.75579	0	0	0.329989	23.5048
0	-24.0816	0	0	-25.1603	0.487242	-16.3125	-0.38965	-0.0171032	-0.136898	-55.4769	-1.05E-14	-7.07891	0	0	-0.17139	7.59907	20.3636	4.46643	-104.364	381.431	677.191	463.64	463.64	463.639	16.6998	-18.5149	0.763659	-410.428	447.162	223.18	203.647	203.647	203.647	-18.937	-1.99909	-16.5268	-11.6095	-13.8764	-6.67826	1.37713	-0.016291	0.528476	-860.692	-75.7923	8.7887	0	0	0.628418	25.9691
0	-25.4142	0	0	-26.5536	0.48554	-16.2574	-0.432885	-0.0257203	-0.143044	-64.1252	7.84E-15	-6.49396	0	0	-0.152464	7.4677	19.5999	3.77307	-96.7011	380.842	672.676	464.876	464.876	464.876	15.7287	-15.293	-0.604089	-420.103	445.863	228.29	203.647	203.647	203.647	-15.7647	-2.76396	-15.454	-11.1351	-13.6535	-5.8931	1.29503	0.0174844	0.624287	-829.358	-75.4827	16.5918	0	0	0.847487	28.6635
0	-26.3623	0	0	-27.5404	0.483352	-16.1864	-0.470641	-0.0264878	-0.144755	-71.7406	1.31E-14	-3.91614	0	0	-0.112915	7.30584	18.7252	2.89037	-88.1896	380.315	667.305	465.867	465.867	465.867	14.5529	-12.4266	-1.98612	-427.706	444.07	233.871	203.647	203.647	203.647	-12.9471	-3.62571	-14.2129	-10.5349	-13.3817	-4.92381	1.24664	0.037858	0.74932	-821.955	-71.6401	25.0586	0	0	1.03485	31.5341
0	-26.8821	0	0	-28.0774	0.48133	-16.1209	-0.497602	-0.0157118	-0.142361	-77.2386	5.23E-15	1.14456	0	0	-0.0535759	7.12689	17.7563	1.83769	-78.9244	379.86	661.256	466.512	466.512	466.512	13.2057	-9.9789	-3.32422	-432.99	441.756	239.849	203.647	203.647	203.647	-10.5365	-4.53597	-12.8351	-9.82752	-13.0678	-3.81401	1.20731	0.0449845	0.894246	-829.157	-59.06	32.4679	0	0	1.22661	34.5383
0	-26.9477	0	0	-28.1448	0.481007	-16.1104	-0.509964	0.00714061	-0.135748	-79.8566	0	8.57227	0	0	0.019659	6.94809	16.6979	0.653403	-68.9513	379.473	654.718	466.696	466.696	466.696	11.7558	-7.98869	-4.56039	-435.78	438.971	246.156	203.647	203.647	203.647	-8.56346	-5.43886	-11.3818	-9.01097	-12.7277	-2.62277	1.15209	0.0421004	1.05294	-839.513	-34.1884	36.9546	0	0	1.45001	37.6451
0	-26.5606	0	0	-27.7557	0.484688	-16.2297	-0.506634	0.0385171	-0.124157	-79.4245	-2.61E-15	17.495	0	0	0.0983838	6.78894	15.5439	-0.611299	-58.2838	379.142	647.882	466.307	466.307	466.307	10.3032	-6.46431	-5.64439	-435.986	435.849	252.723	203.647	203.647	203.647	-7.03367	-6.27824	-9.94228	-8.06277	-12.3864	-1.41526	1.06139	0.0326012	1.21798	-842.917	2.32841	37.3306	0	0	1.72414	40.8346
0	-25.7529	0	0	-26.9557	0.495025	-16.5642	-0.489933	0.0727819	-0.10659	-76.4897	1.31E-15	26.5562	0	0	0.175015	6.66954	14.2801	-1.90023	-46.9245	378.849	640.942	465.252	465.252	465.252	8.96594	-5.38568	-6.53816	-433.601	432.592	259.485	203.647	203.647	203.647	-5.93129	-7.00395	-8.62327	-6.94334	-12.0768	-0.252816	0.929446	0.0237093	1.38651	-834.042	47.1487	33.3851	0	0	2.05771	44.0946
0	-24.5811	0	0	-25.8125	0.514416	-17.1883	-0.464909	0.104017	-0.0822935	-72.1619	-7.84E-15	34.2718	0	0	0.244295	6.60862	12.8882	-3.15997	-34.884	378.575	634.091	463.48	463.48	463.48	7.85977	-4.71433	-7.2161	-428.687	429.436	266.359	203.647	203.647	203.647	-5.22735	-7.57581	-7.5314	-5.60247	-11.8361	0.816225	0.764526	0.0261992	1.5579	-812.49	95.7787	25.8513	0	0	2.44581	47.417
0	-23.1129	0	0	-24.3991	0.544444	-18.1465	-0.437185	0.127356	-0.0517414	-67.6898	-1.31E-15	39.3852	0	0	0.302063	6.62142	11.3498	-4.34687	-22.1939	378.306	627.516	460.995	460.995	460.995	7.0788	-4.40833	-7.66208	-421.346	426.604	273.234	203.647	203.647	203.647	-4.89131	-7.96445	-6.75463	-3.98775	-11.7008	1.76349	0.588843	0.0542971	1.73898	-781.459	143.799	16.2095	0	0	2.87021	50.7932
0	-21.4121	0	0	-22.7768	0.585484	-19.4393	-0.410447	0.139644	-0.0163553	-63.9681	2.61E-15	41.1192	0	0	0.343429	6.71772	9.65019	-5.43081	-8.91187	378.039	621.399	457.875	457.875	457.875	6.6804	-4.43674	-7.86555	-411.693	424.271	279.967	203.647	203.647	203.647	-4.90144	-8.15033	-6.3471	-2.05512	-11.7006	2.58333	0.433542	0.11832	1.93459	-745.603	186.506	6.26171	0	0	3.30159	54.2082
0	-19.529	0	0	-20.9842	0.636518	-21.0185	-0.385651	0.139746	0.0216886	-61.2941	-1.11E-14	39.3022	0	0	0.36352	6.90006	7.78199	-6.39481	4.88225	377.78	615.907	454.275	454.275	454.275	6.67727	-4.78843	-7.81802	-399.837	422.535	286.39	203.647	203.647	203.647	-5.25051	-8.12155	-6.32094	0.219867	-11.8507	3.29029	0.327705	0.220914	2.14511	-708.576	219.335	-2.38988	0	0	3.69675	57.637
0	-17.4985	0	0	-19.035	0.695131	-22.7918	-0.36152	0.128705	0.0600453	-59.3938	4.57E-15	34.381	0	0	0.360522	7.16263	5.74823	-7.23119	19.094	377.541	611.19	450.419	450.419	450.419	7.03786	-5.47265	-7.51202	-385.877	421.414	292.317	203.647	203.647	203.647	-5.9453	-7.87275	-6.64677	2.83221	-12.1466	3.91245	0.295264	0.353306	2.36266	-673.51	238.253	-8.77263	0	0	4.00612	61.0409
0	-15.3449	0	0	-16.9255	0.757715	-24.6355	-0.335745	0.109204	0.0962262	-57.6388	-9.15E-15	27.2769	0	0	0.33782	7.49074	3.56397	-7.93471	33.6251	377.329	607.373	446.579	446.579	446.579	7.69429	-6.51322	-6.94333	-369.909	420.856	297.562	203.647	203.647	203.647	-7.00167	-7.40615	-7.26218	5.74017	-12.5607	4.48042	0.348434	0.502685	2.57273	-642.542	241.864	-12.6761	0	0	4.1842	64.3674
0	-13.0899	0	0	-14.6478	0.819814	-26.4127	-0.306386	0.0847261	0.127236	-55.3488	3.92E-15	19.1423	0	0	0.302918	7.86068	1.25603	-8.49529	48.3848	377.138	604.563	443.038	443.038	443.038	8.55533	-7.93816	-6.11704	-352.033	420.766	301.95	203.647	203.647	203.647	-8.43708	-6.73561	-8.08504	8.86435	-13.0414	5.01359	0.480725	0.652014	2.75752	-615.518	231.734	-14.7349	0	0	4.19595	67.5504
0	-10.7595	0	0	-12.2058	0.876695	-27.994	-0.27246	0.0589916	0.149977	-51.9962	0	11.1238	0	0	0.263715	8.24076	-1.13956	-8.89311	63.2964	376.944	602.841	440.036	440.036	440.036	9.52045	-9.76867	-5.05612	-332.361	421.033	305.334	203.647	203.647	203.647	-10.2631	-5.89245	-9.02708	12.0947	-13.5197	5.50794	0.666148	0.784926	2.902	-589.88	212.342	-16.0984	0	0	4.02596	70.5145
0	-8.38921	0	0	-9.62872	0.924116	-29.2778	-0.234646	0.03537	0.16168	-47.365	0	4.14683	0	0	0.22521	8.59385	-3.58235	-9.09853	78.2991	376.708	602.28	437.726	437.726	437.726	10.4931	-12.0091	-3.80855	-311.024	421.55	307.612	203.647	203.647	203.647	-12.4789	-4.92993	-10.0048	15.3062	-13.9203	5.93017	0.863505	0.883544	2.99438	-561.516	188.954	-17.8376	0	0	3.68371	73.181
0	-6.02453	0	0	-6.97547	0.959179	-30.2068	-0.195322	0.0161216	0.161173	-41.5834	2.61E-15	-1.24428	0	0	0.188701	8.88175	-6.03367	-9.07687	93.342	376.383	602.943	436.144	436.144	436.144	11.3915	-14.6411	-2.44745	-288.171	422.229	308.739	203.647	203.647	203.647	-15.0675	-3.92111	-10.9467	18.3807	-14.1776	6.22163	1.03175	0.931669	3.02472	-527.744	166.515	-20.4142	0	0	3.21448	75.4772
0	-3.71819	0	0	-4.32864	0.98093	-30.7745	-0.157709	0.002599	0.148959	-35.0328	-3.92E-15	-4.84679	0	0	0.153552	9.07101	-8.46236	-8.79581	108.377	375.923	604.882	435.213	435.213	435.213	12.1562	-17.6232	-1.06084	-263.971	423.005	308.731	203.647	203.647	203.647	-17.9943	-2.94761	-11.7966	21.2297	-14.2515	6.31145	1.13464	0.918568	2.98799	-485.976	148.694	-23.663	0	0	2.6746	77.347
0	-1.52441	0	0	-1.7789	0.990462	-31.0211	-0.125106	-0.0052176	0.127667	-28.261	0	-6.75671	0	0	0.119558	9.13882	-10.8483	-8.23422	123.351	375.301	608.128	434.765	434.765	434.765	12.7528	-20.8952	0.265996	-238.606	423.828	307.662	203.647	203.647	203.647	-21.2097	-2.0822	-12.5154	23.8119	-14.1382	6.13707	1.15006	0.848519	2.88832	-434.347	138.385	-26.7972	0	0	2.11899	78.76
0	0.507106	0	0	0.59174	0.990421	-31.0201	-0.100264	-0.00872478	0.10138	-21.9011	-1.31E-15	-7.26654	0	0	0.0881584	9.07677	-13.1819	-7.39092	138.196	374.518	612.675	434.598	434.598	434.598	13.1707	-24.3867	1.46793	-212.268	424.664	305.647	203.647	203.647	203.647	-24.6525	-1.37311	-13.0813	26.1375	-13.869	5.66526	1.07201	0.739415	2.73889	-370.88	136.686	-28.5648	0	0	1.58476	79.7148
0	2.33619	0	0	2.72169	0.98411	-30.8569	-0.0849147	-0.00982771	0.0745023	-16.5664	-6.53E-16	-6.71134	0	0	0.061762	8.89149	-15.4601	-6.29188	152.822	373.607	618.472	434.521	434.521	434.521	13.4174	-28.0254	2.50936	-185.141	425.487	302.818	203.647	203.647	203.647	-28.2561	-0.837045	-13.4881	28.2578	-13.4977	4.90678	0.911485	0.617786	2.56029	-294.088	142.941	-27.9116	0	0	1.08961	80.2345
0	3.93531	0	0	4.57373	0.974601	-30.61	-0.0800888	-0.00947318	0.0512515	-12.7864	0	-5.30606	0	0	0.042264	8.60279	-17.6799	-4.99405	167.105	372.626	625.412	434.391	434.391	434.391	13.5114	-31.7453	3.38323	-157.39	426.274	299.311	203.647	203.647	203.647	-31.9559	-0.462976	-13.7424	30.2431	-13.0841	3.91983	0.693047	0.50656	2.36954	-204.624	154.145	-24.4998	0	0	0.637373	80.3553
0	5.29147	0	0	6.13409	0.964199	-30.3384	-0.0859102	-0.00736665	0.0340846	-10.8805	1.31E-15	-3.14718	0	0	0.0298151	8.24032	-19.8319	-3.58365	180.885	371.646	633.337	434.125	434.125	434.125	13.4789	-35.4937	4.10354	-129.138	427.013	295.252	203.647	203.647	203.647	-35.6973	-0.222782	-13.8624	32.1587	-12.6784	2.80263	0.448701	0.421037	2.18521	-105.205	166.054	-18.9079	0	0	0.219895	80.1133
0	6.40643	0	0	7.40867	0.954339	-30.0796	-0.100396	-0.00434813	0.0240069	-10.7606	0	-0.493046	0	0	0.022732	7.84001	-21.8969	-2.16837	193.966	370.736	642.041	433.695	433.695	433.695	13.3528	-39.2363	4.69658	-100.456	427.708	290.76	203.647	203.647	203.647	-39.4426	-0.0834737	-13.8778	34.0462	-12.312	1.67784	0.207388	0.362999	2.01753	-0.249208	172.56	-11.4106	0	0	-0.168649	79.5333
0	7.29245	0	0	8.41547	0.945644	-29.8502	-0.12043	-0.00131375	0.0199958	-12.0304	-1.23E-15	2.34213	0	0	0.0186015	7.44025	-23.8453	-0.864999	206.13	369.945	651.284	433.106	433.106	433.106	13.1713	-42.9567	5.19259	-71.3662	428.383	285.952	203.647	203.647	203.647	-43.1725	-0.0170285	-13.8267	35.9138	-11.9944	0.672981	-0.00384774	0.331759	1.87635	103.986	169.809	-2.57943	0	0	-0.521269	78.6227
0	7.9661	0	0	9.17598	0.938088	-29.6501	-0.143572	0.000947067	0.019948	-14.2335	8.17E-16	5.02753	0	0	0.015356	7.07748	-25.6391	0.216262	217.157	369.295	660.811	432.376	432.376	432.376	12.9753	-46.6517	5.61982	-41.8549	429.069	280.944	203.647	203.647	203.647	-46.8827	-0.00556476	-13.7504	37.7366	-11.7147	-0.100894	-0.165154	0.323815	1.76282	200.34	156.567	6.85621	0	0	-0.811686	77.3708
0	8.44339	0	0	9.70926	0.931211	-29.4672	-0.168315	0.00217744	0.0212454	-16.9643	6.53E-16	7.29563	0	0	0.0115408	6.78175	-27.2359	0.986123	226.839	368.786	670.372	431.519	431.519	431.519	12.8044	-50.3261	6.00259	-11.8918	429.803	275.856	203.647	203.647	203.647	-50.5782	-0.0413558	-13.6886	39.4622	-11.4474	-0.566643	-0.271087	0.337251	1.67578	283.963	135.113	15.8396	0	0	-1.00827	75.7527
0	8.73722	0	0	10.0297	0.924327	-29.2834	-0.19412	0.00257547	0.0209274	-19.94	5.23E-15	8.9671	0	0	0.00635878	6.5729	-28.5929	1.38524	235.002	368.403	679.73	430.537	430.537	430.537	12.6938	-53.9881	6.36209	18.5543	430.612	270.816	203.647	203.647	203.647	-54.2687	-0.123408	-13.6758	41.0217	-11.1592	-0.689905	-0.330585	0.366816	1.61003	353.612	109.257	23.2403	0	0	-1.08618	73.7348
0	8.85768	0	0	10.148	0.916732	-29.08	-0.22094	0.00238245	0.0160132	-22.9751	-9.80E-16	9.92089	0	0	-0.000410663	6.45898	-29.6708	1.38643	241.51	368.126	688.673	429.421	429.421	429.421	12.6712	-57.6468	6.71894	49.4996	431.517	265.965	203.647	203.647	203.647	-57.965	-0.252446	-13.7392	42.3412	-10.8176	-0.476659	-0.367221	0.405482	1.56168	412.925	83.2836	28.0831	0	0	-1.03913	71.2801
0	8.81384	0	0	10.0741	0.907848	-28.8409	-0.248545	0.00215971	0.00305592	-25.8924	-2.61E-15	10.1306	0	0	-0.00849326	6.43692	-30.4369	0.990674	246.267	367.944	697.011	428.162	428.162	428.162	12.7527	-61.3101	7.09535	80.9293	432.518	261.458	203.647	203.647	203.647	-61.6768	-0.426094	-13.8967	43.3537	-10.3969	0.0385181	-0.410424	0.442256	1.52964	469.426	60.4372	29.6588	0	0	-0.874125	68.3532
0	8.61645	0	0	9.82102	0.897366	-28.5575	-0.276096	0.00240883	-0.0216777	-28.448	-1.31E-15	9.64233	0	0	-0.0171579	6.49497	-30.8665	0.220638	249.213	367.86	704.576	426.77	426.77	426.77	12.9397	-64.9845	7.5158	112.78	433.598	257.471	203.647	203.647	203.647	-65.4118	-0.635243	-14.1557	44.0084	-9.8828	0.808074	-0.484407	0.465433	1.51874	531.791	42.4466	27.8693	0	0	-0.597467	64.9241
0	8.27991	0	0	9.40738	0.885374	-28.2313	-0.30176	0.0038032	-0.0612429	-30.2784	2.94E-15	8.6273	0	0	-0.0253518	6.61569	-30.9453	-0.884623	250.323	367.89	711.213	425.286	425.286	425.286	13.2162	-68.6733	8.00528	144.92	434.716	254.186	203.647	203.647	203.647	-69.1729	-0.862322	-14.512	44.2772	-9.27338	1.78417	-0.596901	0.462285	1.53139	605.315	28.4854	23.5568	0	0	-0.206692	60.9732
0	7.82309	0	0	8.85776	0.872375	-27.8755	-0.32287	0.00723173	-0.11689	-30.9375	7.84E-15	7.40613	0	0	-0.0319283	6.77801	-30.6715	-2.27102	249.614	368.064	716.797	423.792	423.793	423.792	13.5486	-72.3745	8.58475	177.128	435.806	251.785	203.647	203.647	203.647	-72.9558	-1.08247	-14.9483	44.1573	-8.57849	2.92347	-0.73531	0.421237	1.56427	689.003	14.9266	18.5236	0	0	0.296846	56.4985
0	7.26831	0	0	8.20092	0.859129	-27.5104	-0.336476	0.0142004	-0.187273	-30.0066	-7.02E-15	6.47036	0	0	-0.0359313	6.95819	-30.0587	-3.86686	247.161	368.42	721.231	422.416	422.416	422.416	13.8896	-76.0759	9.26501	209.085	436.782	250.417	203.647	203.647	203.647	-76.744	-1.26776	-15.4364	43.671	-7.81768	4.18382	-0.866876	0.334922	1.6057	773.741	-3.52067	14.6066	0	0	0.884886	51.5269
0	6.64006	0	0	7.46708	0.846331	-27.1554	-0.34045	0.0267607	-0.267995	-27.2688	-1.72E-15	6.39938	0	0	-0.036852	7.13015	-29.1404	-5.57787	243.119	368.985	724.473	421.319	421.319	421.319	14.1881	-79.7503	10.042	240.378	437.546	250.167	203.647	203.647	203.647	-80.5046	-1.39318	-15.9421	42.8633	-7.01873	5.51506	-0.943757	0.204784	1.63861	842.762	-31.6187	12.5492	0	0	1.48346	46.1302
0	5.96461	0	0	6.68638	0.834142	-26.8152	-0.334388	0.0469361	-0.352782	-22.8383	-6.45E-15	7.68236	0	0	-0.0349923	7.26627	-27.9724	-7.28271	237.748	369.768	726.543	420.675	420.675	420.675	14.4021	-83.3528	10.8962	270.521	438.018	251.031	203.647	203.647	203.647	-84.1867	-1.4427	-16.4333	41.799	-6.21639	6.84728	-0.91916	0.0437519	1.64689	877.723	-70.6879	11.2035	0	0	1.98079	40.439
0	5.27106	0	0	5.8903	0.821767	-26.4677	-0.319725	0.0758312	-0.435434	-17.1606	-3.59E-15	10.5091	0	0	-0.0320277	7.3392	-26.6345	-8.83307	231.426	370.74	727.537	420.634	420.634	420.634	14.511	-86.8215	11.7989	298.991	438.15	252.903	203.647	203.647	203.647	-87.7241	-1.41287	-16.8899	40.5584	-5.45055	8.08213	-0.769798	-0.126662	1.62592	868.566	-117.645	8.16581	0	0	2.27253	34.6491
0	4.59378	0	0	5.11494	0.8073	-26.0588	-0.298721	0.112442	-0.511556	-10.8428	-4.00E-15	14.5823	0	0	-0.0311842	7.32487	-25.2254	-10.062	224.639	371.828	727.625	421.288	421.288	421.288	14.5216	-90.0838	12.7208	325.272	437.951	255.581	203.647	203.647	203.647	-91.0431	-1.31251	-17.3099	39.2308	-4.76269	9.09258	-0.512919	-0.281331	1.57756	821.759	-165.265	1.24211	0	0	2.31551	29.0074
0	3.97341	0	0	4.40339	0.788004	-25.5089	-0.272751	0.153287	-0.578618	-4.38088	-2.12E-15	19.101	0	0	-0.0361317	7.20562	-23.8526	-10.8011	217.938	372.918	727.027	422.64	422.64	422.64	14.4644	-93.0657	13.641	348.882	437.482	258.789	203.647	203.647	203.647	-94.0718	-1.15873	-17.7083	37.9045	-4.19129	9.73351	-0.20229	-0.397436	1.50413	759.094	-204.484	-9.93603	0	0	2.14394	23.7779
0	3.45438	0	0	3.80364	0.760941	-24.7291	-0.241496	0.19307	-0.634815	2.0195	5.88E-15	22.9431	0	0	-0.0485697	6.97204	-22.6172	-10.9026	211.884	373.877	725.983	424.605	424.606	424.605	14.3816	-95.701	14.5466	369.406	436.837	262.199	203.647	203.647	203.647	-96.748	-0.972044	-18.1086	36.6559	-3.76652	9.86086	0.0891797	-0.462081	1.39963	709.511	-226.934	-23.7009	0	0	1.84478	19.1993
0	3.07863	0	0	3.36099	0.723748	-23.6413	-0.203645	0.226023	-0.678632	8.42879	4.57E-15	24.9947	0	0	-0.0659324	6.62312	-21.5999	-10.2633	206.972	374.586	724.714	427.031	427.031	427.031	14.3132	-97.9371	15.4252	386.517	436.115	265.451	203.647	203.647	203.647	-99.0234	-0.773738	-18.5287	35.5392	-3.50694	9.35679	0.287412	-0.470684	1.25586	700.432	-226.556	-37.433	0	0	1.52111	15.4527
0	2.87615	0	0	3.10661	0.675371	-22.1989	-0.158769	0.24721	-0.709313	14.9892	1.31E-15	24.5019	0	0	-0.0812725	6.16565	-20.8488	-8.84583	203.568	374.978	723.385	429.733	429.733	429.733	14.2874	-99.7359	16.2511	399.992	435.383	268.171	203.647	203.647	203.647	-100.862	-0.585555	-18.9672	34.5796	-3.41853	8.15647	0.326222	-0.42918	1.06917	752.97	-201.9	-49.1174	0	0	1.2661	12.6472
0	2.8552	0	0	3.04659	0.616665	-20.408	-0.109107	0.253209	-0.727229	21.6403	3.92E-15	21.3148	0	0	-0.0862615	5.61472	-20.3736	-6.6969	201.85	375.053	722.079	432.529	432.529	432.529	14.3135	-101.071	16.9764	409.723	434.653	269.988	203.647	203.647	203.647	-102.238	-0.428872	-19.396	33.7708	-3.49622	6.27369	0.158615	-0.352709	0.849041	877.084	-157.81	-57.9004	0	0	1.14239	10.8172
0	2.995	0	0	3.15555	0.550738	-18.3461	-0.060479	0.242646	-0.733327	27.8761	7.19E-15	15.9719	0	0	-0.0761502	4.99559	-20.1445	-3.9579	201.764	374.884	720.781	435.267	435.267	435.267	14.3786	-101.923	17.5335	415.712	433.872	270.556	203.647	203.647	203.647	-103.126	-0.319494	-19.7606	33.0774	-3.72698	3.81889	-0.225537	-0.258543	0.619978	1065.71	-103.608	-63.4951	0	0	1.17812	9.92378
0	3.24383	0	0	3.37761	0.482874	-16.1709	-0.0215538	0.216904	-0.726816	32.6633	-4.25E-15	9.60725	0	0	-0.0534389	4.34554	-20.1	-0.85984	203.024	374.583	719.379	437.826	437.826	437.826	14.445	-102.279	17.851	418.045	432.918	269.585	203.647	203.647	203.647	-103.505	-0.258075	-19.9917	32.4435	-4.09239	0.999918	-0.778459	-0.160125	0.417729	1287.32	-48.5066	-65.2599	0	0	1.37327	9.8593
0	3.52487	0	0	3.63462	0.419861	-14.1074	-0.00170058	0.181314	-0.704299	34.5855	-4.08E-15	3.76281	0	0	-0.0273435	3.71289	-20.1612	2.30471	205.154	374.258	717.686	440.111	440.111	440.111	14.4534	-102.131	17.878	416.879	431.63	266.879	203.647	203.647	203.647	-103.352	-0.222319	-20.0232	31.8079	-4.57093	-1.90219	-1.3837	-0.051747	0.288134	1484.99	5.32894	-62.3222	0	0	1.68981	10.464
0	3.7518	0	0	3.84164	0.368815	-12.4075	-0.00822726	0.145153	-0.660801	32.2117	-1.23E-15	0.0687583	0	0	-0.00831841	3.15045	-20.2518	5.23237	207.605	373.982	715.494	442.038	442.038	442.038	14.3365	-101.48	17.6044	412.409	429.852	262.383	203.647	203.647	203.647	-102.656	-0.169914	-19.8111	31.1238	-5.13792	-4.58324	-1.8775	0.0773677	0.274019	1588.35	61.5295	-54.8262	0	0	2.01337	11.5587
0	3.85291	0	0	3.92913	0.335784	-11.2955	-0.0445542	0.118648	-0.593331	24.5588	-1.43E-15	-0.246712	0	0	-0.000586308	2.70471	-20.3173	7.66762	209.877	373.79	712.65	443.523	443.523	443.523	14.0425	-100.344	17.0656	404.864	427.491	256.217	203.647	203.647	203.647	-101.432	-0.0563721	-19.3475	30.3749	-5.76521	-6.77637	-2.11228	0.235604	0.403915	1540.56	124.831	-44.8322	0	0	2.16022	12.9858
0	3.79844	0	0	3.86851	0.324547	-10.9151	-0.10848	0.108058	-0.501799	11.6346	2.94E-15	3.11418	0	0	0.00161543	2.40454	-20.3369	9.44703	211.638	373.697	709.114	444.467	444.467	444.467	13.5613	-98.7721	16.3311	394.503	424.576	248.7	203.647	203.647	203.647	-99.732	0.140653	-18.6645	29.5854	-6.4196	-8.29989	-2.00864	0.412224	0.673997	1318.92	192.989	-35.4333	0	0	1.96988	14.64
0	3.61964	0	0	3.69121	0.33578	-11.2953	-0.191002	0.112483	-0.389752	-5.20054	-4.90E-16	9.26561	0	0	0.0103373	2.25469	-20.3257	10.5157	212.779	373.722	705.001	444.765	444.765	444.765	12.934	-96.8516	15.486	381.637	421.275	240.341	203.647	203.647	203.647	-97.6627	0.407854	-17.8295	28.8191	-7.06195	-9.07809	-1.58461	0.584608	1.04253	947.21	255.962	-28.8837	0	0	1.44536	16.4766
0	3.40826	0	0	3.48896	0.3668	-12.34	-0.275487	0.12383	-0.266193	-23.1921	-2.61E-15	16.2869	0	0	0.034855	2.23592	-20.3277	10.9169	213.398	373.895	700.555	444.321	444.321	444.321	12.2403	-94.7151	14.6192	366.663	417.872	231.776	203.647	203.647	203.647	-95.3783	0.706638	-16.9343	28.1674	-7.6466	-9.13636	-0.955191	0.728499	1.434	496.541	300.311	-25.3803	0	0	0.802714	18.4964
0	3.2894	0	0	3.38803	0.412134	-13.8516	-0.341197	0.131632	-0.147854	-38.8509	-1.96E-15	21.9547	0	0	0.073963	2.31242	-20.3992	10.7631	213.723	374.249	696.082	443.075	443.075	443.075	11.567	-92.5226	13.8197	350.079	414.697	223.651	203.647	203.647	203.647	-93.0553	1.00224	-16.0796	27.7289	-8.12299	-8.57825	-0.315563	0.835048	1.76826	76.3322	319.64	-23.5611	0	0	0.347449	20.7196
0	3.37572	0	0	3.50485	0.465097	-15.5929	-0.373738	0.128355	-0.054899	-49.4506	-9.07E-15	24.5792	0	0	0.116017	2.4433	-20.5882	10.1966	213.983	374.809	691.852	441.047	441.047	441.047	10.9773	-90.4255	13.1713	332.437	412.033	216.469	203.647	203.647	203.647	-90.8515	1.28769	-15.3549	27.5843	-8.44081	-7.55262	0.127434	0.909396	1.99303	-202.492	318.563	-21.9658	0	0	0.215137	23.1548
0	3.73106	0	0	3.90947	0.519886	-17.3636	-0.374349	0.112863	0.00112042	-54.343	-6.78E-15	23.6258	0	0	0.147537	2.59387	-20.914	9.35217	214.282	375.589	688.009	438.363	438.363	438.363	10.4978	-88.5354	12.7363	314.241	410.038	210.504	203.647	203.647	203.647	-88.8762	1.58311	-14.8171	27.7738	-8.55864	-6.22063	0.256519	0.952484	2.0999	-282.039	306.64	-20.1072	0	0	0.23907	25.7759
0	4.36552	0	0	4.61901	0.573082	-19.0507	-0.352345	0.0890704	0.0223266	-54.3023	5.23E-15	19.6957	0	0	0.161287	2.74255	-21.3542	8.33409	214.516	376.599	684.525	435.252	435.252	435.252	10.1186	-86.918	12.5408	295.867	408.728	205.812	203.647	203.647	203.647	-87.188	1.91807	-14.4782	28.2843	-8.45516	-4.73235	0.0886415	0.948123	2.11537	-178.528	288.524	-18.4529	0	0	0.130293	28.5094
0	5.24807	0	0	5.60883	0.62392	-20.6317	-0.315604	0.0625728	0.0202399	-50.4485	1.47E-15	14.0688	0	0	0.156737	2.88177	-21.8464	7.21315	214.394	377.835	681.214	432.008	432.008	432.008	9.80301	-85.5997	12.5733	277.532	408.006	202.299	203.647	203.647	203.647	-85.8056	2.31764	-14.3087	29.0527	-8.13913	-3.21485	-0.25409	0.870263	2.0786	37.3684	261.414	-17.7283	0	0	-0.230923	31.2402
0	6.31871	0	0	6.82408	0.673472	-22.1417	-0.272439	0.0379694	0.00802752	-44.2494	-7.68E-15	8.1586	0	0	0.137987	3.01432	-22.3012	6.03699	213.513	379.282	677.8	428.927	428.927	428.927	9.50009	-84.5724	12.7975	259.325	407.713	199.775	203.647	203.647	203.647	-84.7144	2.79875	-14.2539	29.9808	-7.65303	-1.76803	-0.607617	0.70394	2.03025	275.763	220.852	-18.2187	0	0	-0.695647	33.8316
0	7.50378	0	0	8.19512	0.7234	-23.6311	-0.231727	0.0174687	-0.00345729	-37.3204	2.29E-15	3.07088	0	0	0.111921	3.14681	-22.624	4.8461	211.478	380.907	674.009	426.241	426.241	426.241	9.15909	-83.8012	13.1695	241.257	407.684	198.011	203.647	203.647	203.647	-83.8743	3.37157	-14.2542	30.9545	-7.06668	-0.4655	-0.805824	0.461682	2.00461	451.317	166.544	-19.1269	0	0	-0.983088	36.1527
0	8.73475	0	0	9.65601	0.774691	-25.1266	-0.197706	0.000768108	-0.00744885	-30.7349	-2.22E-15	-0.633777	0	0	0.0851924	3.28195	-22.7371	3.69127	208.019	382.649	669.656	424.097	424.097	424.097	8.7421	-83.2371	13.6491	223.311	407.777	196.782	203.647	203.647	203.647	-83.2341	4.0395	-14.2608	31.8615	-6.45977	0.635793	-0.734498	0.177399	2.02247	506.244	102.866	-18.6407	0	0	-0.916199	38.1073
0	9.95911	0	0	11.153	0.826709	-26.6068	-0.171736	-0.0129956	-0.00209319	-25.1451	1.35E-15	-2.83043	0	0	0.0630464	3.41332	-22.5978	2.64483	203.07	384.427	664.705	422.561	422.561	422.561	8.23444	-82.827	14.2013	205.482	407.893	195.896	203.647	203.647	203.647	-82.7413	4.79411	-14.2438	32.6048	-5.9022	1.48367	-0.382292	-0.11128	2.08588	427.729	36.2271	-14.9774	0	0	-0.562053	39.6535
0	11.1443	0	0	12.6446	0.876898	-27.9995	-0.154048	-0.0240437	0.0100368	-20.9055	-1.63E-15	-3.6845	0	0	0.0481657	3.52694	-22.2057	1.79624	196.792	386.14	659.28	421.639	421.639	421.639	7.65158	-82.5204	14.793	187.792	407.977	195.203	203.647	203.647	203.647	-82.3487	5.60873	-14.1947	33.1141	-5.44365	2.02911	0.165647	-0.368542	2.1874	246.555	-26.3214	-7.74497	0	0	-0.1659	40.8104
0	12.2768	0	0	14.0986	0.921249	-29.2011	-0.14309	-0.0323197	0.0235549	-17.9793	1.35E-15	-3.58362	0	0	0.0397741	3.60843	-21.5978	1.23349	189.523	387.685	653.627	421.291	421.291	421.291	7.03841	-82.2748	15.3893	170.286	408.013	194.601	203.647	203.647	203.647	-82.0197	6.43665	-14.1241	33.3507	-5.11306	2.23577	0.767191	-0.557473	2.31937	22.5622	-77.7612	1.65156	0	0	0.0367917	41.6459
0	13.3554	0	0	15.4866	0.955389	-30.1072	-0.13778	-0.0367439	0.0324647	-16.2127	-3.39E-15	-2.90946	0	0	0.0355677	3.64982	-20.8319	1.01863	181.675	388.973	648.055	421.441	421.441	421.441	6.45883	-82.0582	15.9532	153.01	408.012	194.032	203.647	203.647	203.647	-81.7282	7.21702	-14.0542	33.3037	-4.92142	2.09353	1.26034	-0.652375	2.4685	-173.414	-112.505	10.306	0	0	-0.0274545	42.2505
0	14.3838	0	0	16.7831	0.976062	-30.648	-0.136871	-0.036593	0.0324845	-15.3159	6.02E-16	-2.02737	0	0	0.0328682	3.65314	-19.9659	1.16459	173.619	389.946	642.861	421.987	421.987	421.987	5.97784	-81.85	16.449	135.991	408.004	193.468	203.647	203.647	203.647	-81.4581	7.88824	-14.0093	32.9807	-4.86535	1.63167	1.51462	-0.645753	2.6082	-282.52	-127.657	15.3257	0	0	-0.245698	42.7056
0	15.3624	0	0	17.9666	0.982387	-30.8122	-0.139089	-0.0321713	0.022257	-14.9428	-3.41E-15	-1.23686	0	0	0.0299491	3.62971	-19.04	1.62249	165.578	390.589	638.264	422.811	422.811	422.811	5.64234	-81.6391	16.8488	119.22	408.018	192.908	203.647	203.647	203.647	-81.2006	8.40409	-14.0057	32.3977	-4.93107	0.925332	1.46737	-0.551262	2.7065	-275	-124.071	15.3065	0	0	-0.40932	43.0578
0	16.2829	0	0	19.0215	0.976281	-30.6537	-0.143338	-0.025269	0.00388972	-14.7854	-1.84E-15	-0.770197	0	0	0.0264157	3.59591	-18.0659	2.28519	157.574	390.917	634.372	423.8	423.8	423.8	5.4686	-81.4199	17.1378	102.645	408.08	192.368	203.647	203.647	203.647	-80.9497	8.74557	-14.0467	31.5721	-5.09797	0.0894857	1.14705	-0.398052	2.73957	-159.752	-105.938	10.8706	0	0	-0.342088	43.3085
0	17.1276	0	0	19.9384	0.961781	-30.2751	-0.148072	-0.0181587	-0.0180747	-14.5568	4.90E-15	-0.722159	0	0	0.0225222	3.5675	-17.0288	3.00908	149.439	390.964	631.174	424.863	424.863	424.863	5.44129	-81.1883	17.3169	86.1809	408.196	191.868	203.647	203.647	203.647	-80.6997	8.92327	-14.1231	30.5198	-5.34171	-0.740984	0.658939	-0.223754	2.70373	21.8523	-79.7148	4.01184	0	0	0.0088663	43.4215
0	17.8721	0	0	20.7109	0.943679	-29.7983	-0.152326	-0.0126144	-0.0386579	-14.1219	-1.53E-15	-1.03726	0	0	0.0185442	3.55458	-15.8969	3.64803	140.886	390.764	628.578	425.938	425.938	425.938	5.52344	-80.9383	17.3991	69.7297	408.36	191.428	203.647	203.647	203.647	-80.4421	8.96937	-14.2173	29.2573	-5.63733	-1.43962	0.143275	-0.0624511	2.6205	213.738	-51.4091	-3.14556	0	0	0.555895	43.3425
0	18.491	0	0	21.3337	0.926167	-29.3326	-0.155577	-0.00953834	-0.0538191	-13.459	3.59E-15	-1.56813	0	0	0.014439	3.55882	-14.6364	4.08813	131.606	390.346	626.465	426.99	426.99	426.99	5.67119	-80.6621	17.4025	53.202	408.552	191.067	203.647	203.647	203.647	-80.1659	8.92413	-14.3099	27.8053	-5.96144	-1.91553	-0.277686	0.0593353	2.5233	365.789	-26.2074	-8.90967	0	0	1.12185	43.0203
0	18.9629	0	0	21.7997	0.911931	-28.9509	-0.157547	-0.00884438	-0.0612996	-12.5941	-2.82E-15	-2.13033	0	0	0.0100905	3.57328	-13.2242	4.27081	121.362	389.728	624.741	428.005	428.005	428.005	5.84774	-80.3491	17.3421	36.5334	408.75	190.793	203.647	203.647	203.647	-79.858	8.82163	-14.3838	26.1919	-6.29355	-2.13011	-0.531635	0.130442	2.44184	447.32	-6.28853	-12.464	0	0	1.52362	42.423
0	19.2728	0	0	22.0995	0.901818	-28.678	-0.158818	-0.010031	-0.0611458	-11.6262	-3.51E-15	-2.58292	0	0	0.00567339	3.58527	-11.6567	4.19895	110.046	388.928	623.368	428.982	428.982	428.982	6.03215	-79.9866	17.2231	19.6941	408.937	190.609	203.647	203.647	203.647	-79.5043	8.67957	-14.4273	24.4539	-6.61693	-2.09912	-0.604421	0.153745	2.39503	451.98	8.40259	-13.6309	0	0	1.65031	41.546
0	19.4125	0	0	22.2205	0.894989	-28.493	-0.15985	-0.0124505	-0.0549994	-10.6056	-1.23E-15	-2.84487	0	0	0.00153766	3.58103	-9.94967	3.92747	97.6936	387.965	622.37	429.925	429.925	429.925	6.22209	-79.56	17.0386	2.68826	409.101	190.515	203.647	203.647	203.647	-79.0904	8.49615	-14.4347	22.6346	-6.91915	-1.88145	-0.526424	0.140668	2.38561	393.152	18.9761	-12.6831	0	0	1.49651	40.4117
0	19.3785	0	0	22.1474	0.889362	-28.34	-0.161094	-0.0153488	-0.0451692	-9.55473	-8.98E-16	-2.87442	0	0	-0.00196501	3.55107	-8.13415	3.54443	84.4581	386.863	621.817	430.833	430.833	430.833	6.4308	-79.0524	16.772	-14.4537	409.244	190.507	203.647	203.647	203.647	-78.6009	8.2533	-14.4057	20.7788	-7.19355	-1.5602	-0.353126	0.109275	2.40682	295.918	27.5157	-10.256	0	0	1.14905	39.0638
0	19.1692	0	0	21.8631	0.882195	-28.1445	-0.163076	-0.0178297	-0.0342127	-8.49635	-4.49E-15	-2.64134	0	0	-0.00469299	3.49373	-6.24727	3.14825	70.5638	385.649	621.794	431.701	431.701	431.702	6.68062	-78.4443	16.4024	-31.6851	409.369	190.581	203.647	203.647	203.647	-78.0186	7.92457	-14.3446	18.9265	-7.44027	-1.22293	-0.148157	0.0821121	2.44794	189.537	37.2736	-7.26939	0	0	0.742592	37.5565
0	18.7815	0	0	21.3503	0.870713	-27.8298	-0.165696	-0.018952	-0.0245053	-7.39415	1.47E-15	-2.11911	0	0	-0.00676265	3.41612	-4.32359	2.82638	56.2506	384.364	622.385	432.516	432.516	432.516	6.99424	-77.7147	15.912	-48.9546	409.487	190.732	203.647	203.647	203.647	-77.3247	7.48552	-14.2591	17.1063	-7.6656	-0.945851	0.035058	0.0728629	2.49693	99.4509	49.8438	-4.48914	0	0	0.398648	35.9426
0	18.2086	0	0	20.5942	0.852699	-27.3324	-0.168421	-0.0178908	-0.017837	-6.18363	-4.49E-16	-1.28826	0	0	-0.0084432	3.33236	-2.38784	2.63971	41.7254	383.051	623.649	433.266	433.266	433.266	7.38681	-76.8414	15.2934	-66.2168	409.61	190.957	203.647	203.647	203.647	-76.4985	6.92323	-14.1585	15.3302	-7.88012	-0.783126	0.160869	0.0877436	2.54215	42.3085	65.9254	-2.4587	0	0	0.189495	34.2628
0	17.4377	0	0	19.5834	0.826921	-26.6127	-0.170671	-0.014546	-0.0152217	-4.81745	2.10E-15	-0.189481	0	0	-0.00993956	3.26	-0.451223	2.6149	27.1314	381.764	625.623	433.948	433.948	433.948	7.86069	-75.8017	14.5532	-83.4413	409.749	191.248	203.647	203.647	203.647	-75.5171	6.24255	-14.0526	13.5917	-8.09616	-0.761935	0.221319	0.125676	2.57886	21.6052	84.6054	-1.2435	0	0	0.123947	32.5384
0	16.4503	0	0	18.3108	0.793325	-25.6611	-0.171475	-0.00946043	-0.0165341	-3.23251	7.76E-16	1.08997	0	0	-0.01104	3.21602	1.48795	2.74577	12.5428	380.555	628.318	434.574	434.574	434.574	8.40393	-74.573	13.7133	-100.617	409.913	191.593	203.647	203.647	203.647	-74.3563	5.46782	-13.9506	11.8673	-8.32436	-0.884017	0.233606	0.17534	2.6002	27.6352	102.495	-0.5006	0	0	0.160308	30.772
0	15.224	0	0	16.7722	0.752914	-24.4959	-0.170201	-0.00367213	-0.0210354	-1.4324	2.29E-15	2.42702	0	0	-0.0111132	3.21331	3.43992	3.00176	-2.01569	379.476	631.727	435.178	435.178	435.178	8.99321	-73.1331	12.8083	-117.753	410.11	191.979	203.647	203.647	203.647	-72.9906	4.63919	-13.8608	10.1223	-8.57125	-1.13214	0.231404	0.224146	2.60524	42.0762	115.638	0.218709	0	0	0.230272	28.9535
0	13.7347	0	0	14.9653	0.707416	-23.1578	-0.166865	0.00188164	-0.0273593	0.476786	1.63E-16	3.70925	0	0	-0.00950626	3.25859	5.41678	3.34065	-16.5325	378.56	635.832	435.814	435.814	435.814	9.59939	-71.4603	11.8798	-134.874	410.341	192.381	203.647	203.647	203.647	-71.3937	3.80605	-13.7904	8.31965	-8.83718	-1.47954	0.25473	0.261597	2.59184	43.0503	121.292	1.10262	0	0	0.250657	27.0708
0	11.9624	0	0	12.8899	0.658882	-21.7003	-0.161882	0.00686719	-0.0345422	2.31248	-1.96E-15	4.86574	0	0	-0.00602306	3.35216	7.42531	3.72141	-30.9679	377.826	640.597	436.55	436.55	436.55	10.1934	-69.5344	10.9713	-152.019	410.605	192.775	203.647	203.647	203.647	-69.5402	3.01975	-13.7463	6.42844	-9.11597	-1.89953	0.333069	0.28142	2.55894	13.3324	118.361	2.07228	0	0	0.14328	25.1206
0	9.89524	0	0	10.5497	0.609356	-20.182	-0.155968	0.0113149	-0.041581	3.83307	-1.96E-15	5.82509	0	0	-0.00120685	3.48902	9.46115	4.1136	-45.2217	377.276	645.966	437.459	437.459	437.459	10.7514	-67.3377	10.1236	-169.229	410.898	193.138	203.647	203.647	203.647	-67.4072	2.32747	-13.735	4.43259	-9.39587	-2.37218	0.482594	0.279882	2.50156	-57.8345	106.992	2.91557	0	0	-0.156691	23.1174
0	7.53437	0	0	7.95497	0.560631	-18.6588	-0.150308	0.0153517	-0.0484886	4.73826	3.92E-15	6.48683	0	0	0.00341325	3.66081	11.5053	4.5015	-59.1154	376.897	651.855	438.607	438.607	438.607	11.2572	-64.8573	9.37019	-186.547	411.22	193.45	203.647	203.647	203.647	-64.9771	1.76751	-13.7615	2.33653	-9.66198	-2.88654	0.700491	0.256413	2.41775	-171.134	88.7274	3.3425	0	0	-0.66862	21.0986
0	4.89713	0	0	5.12641	0.514131	-17.1791	-0.14643	0.0188745	-0.0554332	4.70966	2.61E-15	6.71057	0	0	0.00542113	3.85833	13.5234	4.88298	-72.3942	376.664	658.143	440.034	440.034	440.034	11.7019	-62.0872	8.73435	-204.009	411.568	193.712	203.647	203.647	203.647	-62.2401	1.36673	-13.8277	0.167694	-9.90034	-3.43908	0.966978	0.2143	2.30104	-318.82	66.0161	3.15239	0	0	-1.34939	19.1255
0	2.01943	0	0	2.09856	0.470877	-15.7812	-0.145848	0.0216858	-0.0627874	3.48096	-2.94E-15	6.37397	0	0	0.00196026	4.07334	15.4686	5.26415	-84.747	376.551	664.663	441.748	441.748	441.748	12.0816	-59.0323	8.22652	-221.638	411.94	193.942	203.647	203.647	203.647	-59.1985	1.13908	-13.9289	-2.02447	-10.1015	-4.02888	1.2542	0.157282	2.14826	-487.563	41.2034	2.28946	0	0	-2.09375	17.2785
0	-1.04454	0	0	-1.07886	0.431525	-14.4923	-0.149701	0.0235681	-0.0706626	0.909767	-4.90E-15	5.426	0	0	-0.00930822	4.29965	17.2861	5.65277	-95.8392	376.534	671.208	443.717	443.717	443.717	12.394	-55.7106	7.84294	-239.434	412.328	194.189	203.647	203.647	203.647	-55.8688	1.08446	-14.0516	-4.1735	-10.2638	-4.65303	1.53045	0.0930147	1.95671	-661.145	17.0239	0.835292	0	0	-2.75447	15.6505
0	-4.22531	0	0	-4.34253	0.396434	-13.3302	-0.158951	0.0241915	-0.0790263	-3.02351	3.27E-16	3.9038	0	0	-0.0293703	4.53299	18.9193	6.05225	-105.35	376.596	677.534	445.873	445.873	445.873	12.6366	-52.1541	7.56551	-257.369	412.72	194.532	203.647	203.647	203.647	-52.2836	1.18798	-14.1731	-6.2031	-10.3938	-5.30267	1.7683	0.0256898	1.73132	-823.468	-5.54834	-0.969129	0	0	-3.18491	14.3364
0	-7.44315	0	0	-7.61918	0.365732	-12.3041	-0.1739	0.0235244	-0.0877102	-8.16959	-4.00E-15	1.97357	0	0	-0.0570354	4.77006	20.3161	6.45761	-113.008	376.73	683.375	448.126	448.126	448.126	12.805	-48.4082	7.36324	-275.37	413.095	195.073	203.647	203.647	203.647	-48.4908	1.41961	-14.2638	-8.03604	-10.5053	-5.96109	1.94567	-0.0390852	1.48604	-959.895	-25.8777	-2.8131	0	0	-3.27893	13.4233
0	-10.6145	0	0	-10.8313	0.339421	-11.4184	-0.194034	0.0219412	-0.0973209	-14.2295	-3.59E-15	-0.0890814	0	0	-0.0889427	5.00693	21.4346	6.85347	-118.619	376.936	688.47	450.377	450.377	450.377	12.8937	-44.5287	7.19539	-293.324	413.435	195.931	203.647	203.647	203.647	-44.5517	1.73533	-14.2915	-9.60321	-10.616	-6.60278	2.04651	-0.0966677	1.23828	-1057.36	-43.3401	-4.41857	0	0	-3.00109	12.9807
0	-13.6589	0	0	-13.9043	0.317511	-10.6765	-0.218071	0.0199144	-0.108812	-20.8233	6.53E-16	-1.97339	0	0	-0.120467	5.23788	22.2472	7.21366	-122.081	377.217	692.582	452.538	452.538	452.538	12.8971	-40.5771	7.01527	-311.076	413.719	197.231	203.647	203.647	203.647	-40.5355	2.07981	-14.2266	-10.8517	-10.7435	-7.19354	2.06335	-0.141112	1.0105	-1106.86	-56.8616	-5.51733	0	0	-2.4058	13.0539
0	-16.5056	0	0	-16.7722	0.300133	-10.0855	-0.244749	0.0179681	-0.122777	-27.6341	-3.92E-15	-3.37296	0	0	-0.147427	5.4548	22.7435	7.50229	-123.396	377.577	695.525	454.545	454.545	454.545	12.8105	-36.6152	6.77386	-328.44	413.935	199.093	203.647	203.647	203.647	-36.5131	2.39048	-14.0464	-11.7507	-10.901	-7.69128	2.00041	-0.166955	0.823838	-1106.21	-65.1401	-5.83141	0	0	-1.62496	13.6603
0	-19.0966	0	0	-19.3821	0.287606	-9.65807	-0.273528	0.0163361	-0.138159	-34.5181	5.23E-15	-4.04484	0	0	-0.167033	5.64749	22.9305	7.67652	-122.658	378.015	697.178	456.37	456.37	456.37	12.6311	-32.701	6.4233	-345.212	414.075	201.631	203.647	203.647	203.647	-32.5524	2.60255	-13.7381	-12.2949	-11.0939	-8.04838	1.87626	-0.172486	0.692734	-1063.14	-67.6389	-5.06442	0	0	-0.823464	14.7897
0	-21.3869	0	0	-21.6934	0.280405	-9.4119	-0.305066	0.0150411	-0.152822	-41.5369	5.23E-15	-3.82386	0	0	-0.177685	5.80545	22.8311	7.69161	-120.04	378.529	697.489	458.019	458.019	458.019	12.3579	-28.8888	5.92145	-361.169	414.14	204.941	203.647	203.647	203.647	-28.7158	2.65557	-13.3	-12.5037	-11.3183	-8.21703	1.71981	-0.154541	0.620718	-993.763	-63.4484	-3.04852	0	0	-0.13471	16.4074
0	-23.34	0	0	-23.6744	0.279057	-9.36579	-0.340229	0.0144171	-0.16397	-48.7952	-1.31E-15	-2.60004	0	0	-0.177511	5.92048	22.4802	7.50793	-115.765	379.114	696.471	459.522	459.522	459.522	11.9923	-25.2316	5.2378	-376.068	414.139	209.095	203.647	203.647	203.647	-25.0615	2.50112	-12.741	-12.4167	-11.5621	-8.15689	1.5606	-0.116257	0.599758	-917.586	-52.9237	0.132007	0	0	0.379533	18.4604
0	-24.9235	0	0	-25.2971	0.284037	-9.53612	-0.379048	0.0153192	-0.168229	-56.2621	-5.23E-15	-0.324449	0	0	-0.163518	5.9895	21.9186	7.09871	-110.079	379.768	694.187	460.917	460.917	460.917	11.539	-21.7847	4.36005	-389.639	414.087	214.131	203.647	203.647	203.647	-21.6453	2.11087	-12.0804	-12.0863	-11.8077	-7.84363	1.42703	-0.0619046	0.614508	-855.291	-36.7202	4.13108	0	0	0.731578	20.8845
0	-26.1067	0	0	-26.5349	0.295694	-9.93414	-0.419307	0.0186293	-0.163349	-63.5912	-2.61E-15	2.92501	0	0	-0.132045	6.01639	21.1878	6.45713	-103.223	380.499	690.737	462.236	462.236	462.236	11.0101	-18.6066	3.30084	-401.585	414.006	220.038	203.647	203.647	203.647	-18.5214	1.4843	-11.3482	-11.568	-12.0363	-7.27584	1.32894	-0.00325265	0.647616	-818.95	-17.6119	8.47909	0	0	0.975164	23.6123
0	-26.864	0	0	-27.3656	0.314233	-10.5652	-0.457343	0.0242251	-0.148622	-70.225	-7.84E-15	6.85747	0	0	-0.0812531	6.0119	20.3236	5.59934	-95.4059	381.318	686.242	463.486	463.486	463.486	10.4283	-15.7535	2.10031	-411.607	413.932	226.751	203.647	203.647	203.647	-15.7383	0.652566	-10.5843	-10.9102	-12.2316	-6.47739	1.2616	0.0497816	0.690049	-811.804	1.96572	12.7869	0	0	1.17004	26.5781
0	-27.1817	0	0	-27.7784	0.339693	-11.4276	-0.489524	0.0320888	-0.125035	-75.6132	5.23E-15	11.1369	0	0	-0.0131344	5.99214	19.3527	4.56294	-86.7952	382.24	680.841	464.636	464.636	464.636	9.82762	-13.2722	0.822912	-419.426	413.903	234.139	203.647	203.647	203.647	-13.3328	-0.323592	-9.83464	-10.1467	-12.3831	-5.49454	1.20582	0.087051	0.740738	-827.939	19.7588	16.8994	0	0	1.3615	29.7219
0	-27.0637	0	0	-27.7784	0.371979	-12.5136	-0.513161	0.0421034	-0.0949086	-79.3839	-1.18E-14	15.4108	0	0	0.066278	5.97589	18.2913	3.4009	-77.5097	383.272	674.694	465.612	465.612	465.612	9.25238	-11.1933	-0.451407	-424.811	413.963	242.025	203.647	203.647	203.647	-11.3268	-1.363	-9.14851	-9.29059	-12.4884	-4.38852	1.13948	0.104912	0.810207	-856.451	35.5422	20.7062	0	0	1.58106	32.991
0	-26.5326	0	0	-27.3876	0.410929	-13.8117	-0.526971	0.052865	-0.0607713	-81.4338	-1.31E-14	19.2211	0	0	0.148127	5.98196	17.145	2.17305	-67.6271	384.413	667.99	466.297	466.297	466.297	8.75456	-9.5304	-1.64014	-427.595	414.16	250.202	203.647	203.647	203.647	-9.72794	-2.37822	-8.57529	-8.33341	-12.5537	-3.22594	1.05079	0.103511	0.909539	-887.764	48.8239	24.3759	0	0	1.85562	36.3401
0	-25.6259	0	0	-26.641	0.456306	-15.3058	-0.530405	0.062025	-0.0252611	-81.8526	-6.53E-15	22.0587	0	0	0.222868	6.027	15.9101	0.938197	-57.1912	385.646	660.945	466.537	466.537	466.537	8.38723	-8.28313	-2.66959	-427.677	414.543	258.45	203.647	203.647	203.647	-8.53412	-3.28895	-8.16047	-7.24626	-12.5925	-2.07029	0.939462	0.0911752	1.04753	-914.326	60.456	28.042	0	0	2.20615	39.732
0	-24.3902	0	0	-25.5789	0.507696	-16.9725	-0.523987	0.0672577	0.00988849	-80.9053	3.92E-15	23.4799	0	0	0.282508	6.12395	14.5756	-0.252106	-46.2197	386.944	653.805	466.17	466.17	466.17	8.19568	-7.44405	-3.48252	-425.016	415.154	266.551	203.647	203.647	203.647	-7.73893	-4.03128	-7.93967	-5.98442	-12.6237	-0.975413	0.817412	0.0799665	1.22332	-932.534	71.715	31.7285	0	0	2.64581	43.1363
0	-22.8739	0	0	-24.2398	0.564394	-18.7774	-0.508264	0.067081	0.0436427	-78.8558	0	23.2225	0	0	0.321995	6.28128	13.1253	-1.35791	-34.7134	388.274	646.827	465.053	465.053	465.053	8.20943	-7.00541	-4.03986	-419.626	416.019	274.302	203.647	203.647	203.647	-7.33678	-4.56128	-7.93337	-4.4943	-12.6691	0.0190275	0.697816	0.0843529	1.42793	-939.497	84.1449	35.2117	0	0	3.16629	46.5293
0	-21.1232	0	0	-22.6547	0.625282	-20.6736	-0.483661	0.0611008	0.0750146	-75.8939	-1.31E-14	21.2667	0	0	0.339743	6.50214	11.5407	-2.35433	-22.6668	389.606	640.263	463.103	463.103	463.103	8.43726	-6.96345	-4.31869	-411.567	417.138	281.514	203.647	203.647	203.647	-7.32512	-4.85403	-8.14401	-2.7218	-12.7497	0.891792	0.592861	0.114908	1.6473	-931.906	98.2827	37.9958	0	0	3.72733	49.8905
0	-19.181	0	0	-20.8476	0.688758	-22.6011	-0.450819	0.0500314	0.103026	-72.1412	-1.18E-14	17.8578	0	0	0.337641	6.78396	9.80533	-3.23325	-10.0828	390.914	634.335	460.33	460.33	460.33	8.86587	-7.31859	-4.30925	-400.941	418.492	288.015	203.647	203.647	203.647	-7.70351	-4.90087	-8.55578	-0.62296	-12.8821	1.64258	0.509581	0.177398	1.86808	-905.876	113.214	39.5319	0	0	4.25049	53.1994
0	-17.087	0	0	-18.8366	0.752705	-24.4898	-0.411495	0.03583	0.126681	-67.7342	-5.23E-15	13.5041	0	0	0.320737	7.11858	7.90948	-4.0022	3.01411	392.182	629.222	456.855	456.855	456.855	9.46194	-8.07402	-4.0124	-387.89	420.04	293.659	203.647	203.647	203.647	-8.47201	-4.70643	-9.13729	1.82485	-13.0751	2.29163	0.460809	0.271254	2.07876	-861.566	127.049	39.3059	0	0	4.64583	56.4317
0	-14.8769	0	0	-16.6365	0.814536	-26.2637	-0.368048	0.0209381	0.144902	-62.7813	1.31E-15	8.84923	0	0	0.295338	7.49307	5.85435	-4.67759	16.5712	393.401	625.049	452.916	452.916	452.916	10.1777	-9.23362	-3.4378	-372.581	421.733	298.325	203.647	203.647	203.647	-9.63012	-4.28591	-9.84717	4.61182	-13.325	2.87271	0.460704	0.388425	2.27009	-802.517	137.28	37.0193	0	0	4.83613	59.5558
0	-12.5816	0	0	-14.2622	0.871356	-27.8475	-0.322527	0.00760612	0.156484	-57.295	-2.61E-15	4.52836	0	0	0.266528	7.89095	3.65481	-5.27344	30.5111	394.569	621.88	448.836	448.836	448.836	10.9585	-10.7994	-2.60441	-355.2	423.525	301.927	203.647	203.647	203.647	-11.1756	-3.66419	-10.6406	7.68818	-13.6141	3.41977	0.521032	0.517296	2.43827	-734.37	142.345	32.5917	0	0	4.78147	62.5322
0	-10.2294	0	0	-11.7354	0.920271	-29.1749	-0.276238	-0.00266214	0.160335	-51.1899	-9.15E-15	1.02948	0	0	0.236409	8.29304	1.33963	-5.789	44.7438	395.685	619.737	444.971	444.971	444.971	11.7494	-12.7673	-1.54338	-335.937	425.383	304.414	203.647	203.647	203.647	-13.1021	-2.87744	-11.4752	10.9625	-13.91	3.9507	0.641235	0.639889	2.57917	-662.485	141.496	26.1575	0	0	4.48584	65.313
0	-7.85033	0	0	-9.09266	0.958834	-30.1978	-0.229945	-0.00906364	0.155875	-44.3656	0	-1.36734	0	0	0.204269	8.67783	-1.05175	-6.20095	59.1807	396.745	618.614	441.643	441.643	441.643	12.5016	-15.1207	-0.30261	-314.989	427.288	305.783	203.647	203.647	203.647	-15.3939	-1.97613	-12.3137	14.3098	-14.1706	4.45458	0.801773	0.739129	2.69029	-589.846	135.873	18.0753	0	0	3.98736	67.8449
0	-5.48198	0	0	-6.39197	0.985598	-30.8954	-0.18479	-0.0114007	0.143571	-36.8736	1.31E-15	-2.60621	0	0	0.168661	9.02186	-3.47505	-6.46368	73.7438	397.738	618.501	439.076	439.076	439.076	13.1765	-17.8247	1.05146	-292.563	429.237	306.071	203.647	203.647	203.647	-18.0218	-1.02559	-13.1255	17.5896	-14.3523	4.88753	0.971681	0.798746	2.76385	-518.614	127.85	8.90594	0	0	3.35678	70.0734
0	-3.17232	0	0	-3.71263	1.00056	-31.2811	-0.142691	-0.00997284	0.125161	-29.0165	0	-2.81407	0	0	0.129852	9.30095	-5.88842	-6.51713	88.3674	398.644	619.396	437.357	437.357	437.357	13.7497	-20.8246	2.43875	-268.881	431.239	305.351	203.647	203.647	203.647	-20.9399	-0.10037	-13.8867	20.6701	-14.4212	5.1792	1.11318	0.808925	2.78934	-449.72	120.753	-0.521702	0	0	2.67476	71.9491
0	-0.978235	0	0	-1.14612	1.00529	-31.4024	-0.106492	-0.00573652	0.103501	-21.3839	-3.27E-15	-2.25557	0	0	0.0911109	9.4931	-8.25853	-6.30034	102.993	399.44	621.311	436.432	436.432	436.432	14.2127	-24.0483	3.7783	-244.174	433.308	303.719	203.647	203.647	203.647	-24.0869	0.728175	-14.5801	23.4531	-14.3637	5.2493	1.193	0.766442	2.75335	-383.584	117.583	-9.18603	0	0	2.01448	73.4357
0	1.04107	0	0	1.21883	1.00253	-31.3315	-0.0795432	-0.000153808	0.0820318	-14.7621	0	-1.25732	0	0	0.0576486	9.58236	-10.5634	-5.76677	117.558	400.113	624.254	436.136	436.135	436.136	14.5719	-27.4155	5.00402	-218.671	435.46	301.275	203.647	203.647	203.647	-27.3924	1.40622	-15.1962	25.8905	-14.1919	5.0296	1.18585	0.679391	2.65304	-318.705	120.659	-16.1344	0	0	1.4213	74.515
0	2.8339	0	0	3.31183	0.995453	-31.1498	-0.0648072	0.00524736	0.0639524	-9.92659	0	-0.12324	0	0	0.0338356	9.56249	-12.7915	-4.89863	131.982	400.663	628.215	436.24	436.24	436.24	14.844	-30.8498	6.07634	-192.578	437.707	298.11	203.647	203.647	203.647	-30.7864	1.90686	-15.7328	27.9889	-13.9408	4.48543	1.07638	0.564224	2.49832	-251.221	130.391	-20.7393	0	0	0.911847	75.1883
0	4.36591	0	0	5.09142	0.986893	-30.9289	-0.0634325	0.00896861	0.0510669	-7.35115	1.47E-15	0.882212	0	0	0.0206989	9.43936	-14.9369	-3.71871	146.153	401.111	633.147	436.516	436.516	436.516	15.0505	-34.291	6.98522	-166.041	440.062	294.306	203.647	203.647	203.647	-34.211	2.23058	-16.1951	29.8004	-13.6587	3.63183	0.863217	0.441175	2.30875	-175.62	144.297	-22.6072	0	0	0.48436	75.4713
0	5.62555	0	0	6.5474	0.978739	-30.7176	-0.073841	0.00966629	0.0437393	-7.00602	3.27E-16	1.54724	0	0	0.0157121	9.23146	-16.994	-2.29601	159.912	401.496	638.95	436.771	436.771	436.771	15.2116	-37.7028	7.74409	-139.142	442.529	289.936	203.647	203.647	203.647	-37.6284	2.39745	-16.5929	31.4031	-13.3941	2.53917	0.567746	0.330323	2.10854	-89.2201	157.788	-21.5057	0	0	0.13401	75.3861
0	6.62194	0	0	7.69413	0.971716	-30.5348	-0.0924587	0.0069185	0.0408968	-8.41571	-1.02E-15	1.79941	0	0	0.0147687	8.96831	-18.9518	-0.742115	173.058	401.862	645.467	436.878	436.878	436.878	15.3429	-41.0723	8.37813	-111.888	445.108	285.078	203.647	203.647	203.647	-41.0229	2.43562	-16.9369	32.8791	-13.1844	1.32605	0.225272	0.245827	1.91796	7.22896	165.432	-17.4513	0	0	-0.154803	74.9516
0	7.37699	0	0	8.55869	0.965506	-30.3726	-0.115477	0.00167393	0.0405173	-10.9172	-2.12E-15	1.75629	0	0	0.0144092	8.68688	-20.7922	0.802176	185.355	402.244	652.496	436.769	436.769	436.769	15.4539	-44.4037	8.91308	-84.2385	447.786	279.82	203.647	203.647	203.647	-44.3956	2.3713	-17.2353	34.2956	-13.0491	0.140886	-0.112676	0.198127	1.75489	106.541	164.207	-11.087	0	0	-0.399074	74.1774
0	7.91607	0	0	9.16976	0.959152	-30.2061	-0.14028	-0.00435879	0.0401511	-13.928	-1.14E-15	1.6524	0	0	0.0127628	8.42633	-22.4904	2.18913	196.559	402.66	659.8	436.428	436.428	436.428	15.551	-47.7094	9.36894	-56.1266	450.543	274.261	203.647	203.647	203.647	-47.7564	2.22367	-17.4938	35.6938	-12.9875	-0.865776	-0.394801	0.19142	1.63061	198.072	154.073	-3.50061	0	0	-0.60758	73.0625
0	8.26152	0	0	9.55136	0.951562	-30.0065	-0.16607	-0.00921313	0.0372048	-17.1112	-2.45E-15	1.75577	0	0	0.00921856	8.2218	-24.0187	3.28891	206.455	403.109	667.143	435.869	435.869	435.869	15.641	-51.0029	9.76008	-27.4879	453.356	268.517	203.647	203.647	203.647	-51.1173	2.00502	-17.7181	37.0857	-12.9816	-1.57073	-0.578109	0.226276	1.55337	270.761	138.582	3.79904	0	0	-0.769135	71.5975
0	8.43042	0	0	9.72202	0.94193	-29.7519	-0.193144	-0.0115632	0.0297964	-20.3429	4.82E-15	2.23538	0	0	0.00370933	8.09831	-25.3505	4.01068	214.882	403.582	674.309	435.12	435.12	435.12	15.7328	-54.2954	10.0992	1.72139	456.205	262.726	203.647	203.647	203.647	-54.4886	1.72419	-17.9165	38.4564	-13.0015	-1.90135	-0.64404	0.296204	1.52133	318.089	122.205	9.60062	0	0	-0.861013	69.7699
0	8.43635	0	0	9.69791	0.929944	-29.4334	-0.22209	-0.0105857	0.0167868	-23.6103	5.47E-15	3.14526	0	0	-0.00365921	8.06686	-26.4636	4.31326	221.75	404.076	681.126	434.214	434.214	434.214	15.8377	-57.595	10.402	31.5108	459.075	257.049	203.647	203.647	203.647	-57.8774	1.39085	-18.1006	39.7711	-13.0122	-1.84492	-0.602577	0.387933	1.52854	341.201	108.536	13.1261	0	0	-0.87158	67.5672
0	8.29267	0	0	9.49683	0.915789	-29.0546	-0.25286	-0.00630808	-0.00229052	-26.8683	1.04E-15	4.38558	0	0	-0.0125479	8.12347	-27.3426	4.20386	227.036	404.594	687.468	433.177	433.177	433.177	15.9665	-60.9077	10.6902	61.8489	461.954	251.672	203.647	203.647	203.647	-61.2888	1.018	-18.2859	40.9817	-12.9795	-1.44218	-0.489783	0.482414	1.56262	348.711	98.6424	14.2513	0	0	-0.812887	64.9799
0	8.01574	0	0	9.14117	0.899987	-28.6285	-0.284261	0.000766623	-0.0276115	-29.9449	2.61E-15	5.7669	0	0	-0.0222243	8.25145	-27.9783	3.72788	230.773	405.153	693.255	432.039	432.039	432.039	16.1272	-64.2383	10.9903	92.6579	464.838	246.8	203.647	203.647	203.647	-64.7262	0.622082	-18.4886	42.0355	-12.8749	-0.769906	-0.348488	0.560629	1.61117	352.117	91.4187	13.3256	0	0	-0.70905	62.0029
0	7.62626	0	0	8.65843	0.883165	-28.171	-0.314001	0.0100045	-0.0591002	-32.5304	4.90E-16	7.0899	0	0	-0.0315824	8.42537	-28.3671	2.95563	233.034	405.767	698.429	430.828	430.828	430.828	16.3217	-67.5899	11.3298	123.81	467.716	242.647	203.647	203.647	203.647	-68.1917	0.221215	-18.7224	42.8813	-12.6769	0.0789654	-0.215231	0.604937	1.66111	361.174	84.0567	10.9303	0	0	-0.576645	58.6373
0	7.14857	0	0	8.07934	0.865822	-27.6952	-0.339385	0.0208562	-0.0962024	-34.2643	4.57E-15	8.21572	0	0	-0.0394367	8.61529	-28.5109	1.97061	233.918	406.45	702.946	429.589	429.589	429.589	16.5443	-70.9619	11.7316	155.122	470.574	239.412	203.647	203.647	203.647	-71.6835	-0.167669	-18.9944	43.4758	-12.3731	1.01134	-0.106432	0.606087	1.70057	379.085	74.2309	7.64441	0	0	-0.413093	54.8939
0	6.60846	0	0	7.43479	0.8481	-27.2046	-0.3582	0.0330618	-0.13796	-34.8566	-1.06E-14	9.11612	0	0	-0.0449498	8.79043	-28.4178	0.862356	233.553	407.203	706.769	428.386	428.386	428.386	16.7824	-74.3471	12.2087	186.36	473.387	237.266	203.647	203.647	203.647	-75.1927	-0.531269	-19.3033	43.7887	-11.9606	1.94243	-0.0199159	0.56216	1.72252	402.805	60.7466	3.85557	0	0	-0.208582	50.7993
0	6.03132	0	0	6.75369	0.829619	-26.6885	-0.369372	0.0469139	-0.182883	-34.1806	-1.31E-15	9.89594	0	0	-0.0479733	8.92204	-28.1043	-0.276407	232.103	408.018	709.866	427.303	427.303	427.303	17.0187	-77.729	12.7615	217.237	476.125	236.323	203.647	203.647	203.647	-78.7016	-0.861182	-19.6394	43.8061	-11.4459	2.79831	0.060872	0.481066	1.72647	424.46	45.1232	-0.595862	0	0	0.0340072	46.4043
0	5.4415	0	0	6.0625	0.80938	-26.1178	-0.372552	0.0630198	-0.229517	-32.2383	6.37E-15	10.7311	0	0	-0.0490713	8.98582	-27.5975	-1.35008	229.776	408.876	712.228	426.44	426.44	426.44	17.235	-81.0819	13.3787	247.436	478.754	236.636	203.647	203.647	203.647	-82.1819	-1.15383	-19.9873	43.5341	-10.8458	3.51426	0.14913	0.37499	1.71728	438.141	30.0822	-6.16039	0	0	0.288429	41.7903
0	4.86215	0	0	5.38599	0.785826	-25.4466	-0.367614	0.0818731	-0.277082	-29.0987	-4.25E-15	11.7651	0	0	-0.0493603	8.96425	-26.937	-2.2615	226.83	409.755	713.878	425.897	425.897	425.897	17.4168	-84.3707	14.0406	276.613	481.245	238.185	203.647	203.647	203.647	-85.5966	-1.40937	-20.3305	42.9983	-10.1869	4.03277	0.244995	0.258252	1.70392	444.544	18.6858	-13.3254	0	0	0.51964	37.0706
0	4.31549	0	0	4.74792	0.757133	-24.6186	-0.354228	0.103225	-0.326114	-24.8332	-7.02E-15	12.9955	0	0	-0.0501059	8.84871	-26.1722	-2.91651	223.557	410.631	714.881	425.754	425.754	425.754	17.5556	-87.5537	14.724	304.418	483.582	240.874	203.647	203.647	203.647	-88.9017	-1.6301	-20.6552	42.2407	-9.50463	4.30331	0.325072	0.140612	1.69257	454.858	11.5097	-22.0196	0	0	0.716179	32.3832
0	3.82166	0	0	4.17043	0.721694	-23.5807	-0.331697	0.126024	-0.377885	-19.4773	1.14E-15	14.2533	0	0	-0.0521159	8.64063	-25.3579	-3.23328	220.258	411.483	715.337	426.05	426.05	426.05	17.649	-90.5844	15.405	330.497	485.761	244.536	203.647	203.647	203.647	-92.0484	-1.81925	-20.9514	41.3141	-8.8416	4.28603	0.356829	0.029248	1.68108	485.465	6.92714	-31.4898	0	0	0.902007	27.8737
0	3.3975	0	0	3.67245	0.678658	-22.2979	-0.299508	0.148215	-0.433568	-13.0653	6.04E-15	15.2128	0	0	-0.0550102	8.35094	-24.5469	-3.15374	217.208	412.291	715.371	426.771	426.771	426.771	17.6993	-93.4138	16.0595	354.506	487.779	248.931	203.647	203.647	203.647	-94.9855	-1.98038	-21.2116	40.2744	-8.24304	3.95731	0.30872	-0.0741482	1.65834	552.19	0.855623	-40.4909	0	0	1.12276	23.6772
0	3.05488	0	0	3.26736	0.628307	-20.7666	-0.257973	0.167155	-0.493194	-5.68238	-4.25E-15	15.4959	0	0	-0.0569858	7.99813	-23.7833	-2.65412	214.628	413.042	715.106	427.862	427.862	427.862	17.7104	-95.9925	16.6616	376.115	489.627	253.746	203.647	203.647	203.647	-97.6614	-2.11733	-21.4275	39.1732	-7.7522	3.31636	0.16592	-0.165248	1.60834	663.003	-10.1674	-47.9331	0	0	1.40864	19.9039
0	2.79908	0	0	2.96088	0.572144	-19.0213	-0.208876	0.180205	-0.554882	2.46843	-6.53E-16	14.7997	0	0	-0.055505	7.605	-23.0979	-1.7515	212.66	413.731	714.644	429.231	429.231	429.231	17.6846	-98.2728	17.1814	395.019	491.273	258.606	203.647	203.647	203.647	-100.025	-2.23385	-21.5869	38.0536	-7.40505	2.38909	-0.0674194	-0.236509	1.52087	815.052	-26.8479	-53.4527	0	0	1.75006	16.6336
0	2.62709	0	0	2.74917	0.512687	-17.1328	-0.155609	0.185599	-0.614911	11.0267	5.55E-15	13.026	0	0	-0.0487531	7.19542	-22.5064	-0.503893	211.363	414.357	714.053	430.777	430.777	430.777	17.6205	-100.209	17.5852	410.96	492.656	263.094	203.647	203.647	203.647	-102.026	-2.33223	-21.6716	36.9477	-7.22599	1.22803	-0.367708	-0.278533	1.39434	994.747	-46.618	-57.3948	0	0	2.09844	13.9176
0	2.52579	0	0	2.61741	0.453101	-15.2009	-0.102687	0.182908	-0.668117	19.4693	-4.25E-15	10.3271	0	0	-0.036774	6.79156	-22.011	0.99668	210.722	414.93	713.354	432.4	432.4	432.4	17.5107	-101.757	17.8372	423.732	493.683	266.776	203.647	203.647	203.647	-103.614	-2.41111	-21.659	35.8767	-7.2248	-0.092818	-0.700283	-0.284148	1.23852	1180.71	-64.3198	-60.3839	0	0	2.38851	11.7825
0	2.47066	0	0	2.53925	0.396824	-13.3432	-0.0554699	0.172904	-0.70907	27.0692	-4.41E-15	7.05332	0	0	-0.0214471	6.41253	-21.603	2.63655	210.657	415.459	712.527	434.016	434.016	434.016	17.3409	-102.874	17.9052	433.197	494.244	269.238	203.647	203.647	203.647	-104.741	-2.46322	-21.5243	34.8523	-7.39629	-1.4865	-1.02658	-0.249885	1.07284	1348.14	-74.2683	-62.7658	0	0	2.56671	10.2346
0	2.42685	0	0	2.47821	0.347238	-11.6821	-0.0197544	0.157217	-0.73302	32.8782	8.17E-16	3.6664	0	0	-0.00562837	6.07354	-21.2676	4.29503	211.053	415.963	711.52	435.557	435.557	435.557	17.0903	-103.521	17.7653	439.28	494.222	270.124	203.647	203.647	203.647	-105.358	-2.47473	-21.2446	33.8795	-7.72152	-2.8631	-1.30453	-0.180832	0.921909	1470.83	-72.5532	-64.3724	0	0	2.60167	9.26304
0	2.35382	0	0	2.39263	0.307377	-10.3321	-0.00119205	0.137953	-0.735997	35.7805	-3.27E-15	0.667814	0	0	0.00764239	5.78603	-20.9889	5.85884	211.782	416.457	710.266	436.972	436.972	436.972	16.7336	-103.664	17.4055	441.973	493.515	269.18	203.647	203.647	203.647	-105.428	-2.42808	-20.8008	32.9603	-8.17121	-4.13897	-1.48545	-0.0897885	0.813347	1521.45	-58.3793	-64.5937	0	0	2.47619	8.84461
0	2.21532	0	0	2.24538	0.279543	-9.38239	-0.00415668	0.117752	-0.714618	34.6898	1.14E-15	-1.39797	0	0	0.015454	5.5572	-20.7559	7.23558	212.741	416.962	708.706	438.217	438.217	438.217	16.2475	-103.281	16.8256	441.321	492.05	266.297	203.647	203.647	203.647	-104.925	-2.30895	-20.1798	32.0987	-8.70925	-5.24519	-1.51957	0.00386018	0.773369	1474.51	-34.4414	-62.6939	0	0	2.18048	8.9512
0	1.99286	0	0	2.01704	0.264853	-8.87906	-0.0310213	0.0994394	-0.666632	28.8055	-1.47E-15	-1.98496	0	0	0.0158874	5.38908	-20.5687	8.36461	213.888	417.49	706.817	439.244	439.244	439.244	15.6182	-102.374	16.0359	437.424	489.804	261.535	203.647	203.647	203.647	-103.857	-2.1154	-19.3757	31.3059	-9.29572	-6.13483	-1.37183	0.0788304	0.8174	1313.86	-6.68104	-58.1497	0	0	1.72153	9.55889
0	1.69979	0	0	1.72009	0.262821	-8.80929	-0.0812155	0.0857159	-0.590864	17.9626	2.90E-15	-0.651586	0	0	0.00988842	5.27685	-20.442	9.22411	215.266	418.045	704.638	439.996	439.996	439.996	14.8498	-100.977	15.0567	430.447	486.817	255.153	203.647	203.647	203.647	-102.27	-1.86422	-18.3934	30.6051	-9.88894	-6.78808	-1.04003	0.121561	0.94884	1040.84	18.0271	-50.8518	0	0	1.14866	10.6541
0	1.39065	0	0	1.40837	0.271171	-9.0957	-0.149848	0.0788156	-0.489915	2.98371	-1.72E-15	2.759	0	0	0.00311661	5.20772	-20.4048	9.83141	217	418.614	702.275	440.398	440.398	440.398	13.9667	-99.1707	13.9231	420.635	483.206	247.594	203.647	203.647	203.647	-100.261	-1.58835	-17.255	30.0313	-10.4461	-7.2134	-0.585254	0.129453	1.14659	688.123	33.2168	-41.1923	0	0	0.580496	12.2323
0	1.15822	0	0	1.17472	0.286244	-9.61155	-0.226087	0.0797936	-0.372024	-14.1249	1.80E-15	7.93291	0	0	0.00513459	5.1618	-20.4944	10.233	219.251	419.158	699.888	440.364	440.364	440.364	13.0103	-97.0824	12.6924	408.341	479.163	239.445	203.647	203.647	203.647	-97.9787	-1.32395	-16.0068	29.6284	-10.9241	-7.44006	-0.121246	0.117176	1.36829	319.436	37.1042	-30.0149	0	0	0.17305	14.2871
0	1.11294	0	0	1.13089	0.304065	-10.2194	-0.293021	0.0879568	-0.253693	-30.3463	-3.92E-15	14.061	0	0	0.0242667	5.11519	-20.7438	10.4862	222.141	419.621	697.64	439.82	439.82	439.82	12.0326	-94.8742	11.4471	394.022	474.944	231.345	203.647	203.647	203.647	-95.5981	-1.09414	-14.7213	29.438	-11.2799	-7.50576	0.19335	0.11788	1.56087	25.9658	37.1971	-18.8225	0	0	0.0221784	16.7924
0	1.34595	0	0	1.37036	0.321949	-10.8271	-0.334595	0.100022	-0.155528	-42.7156	1.31E-15	19.9349	0	0	0.0610078	5.0455	-21.1659	10.635	225.649	419.937	695.642	438.733	438.733	438.733	11.0897	-92.7088	10.2834	378.195	470.826	223.855	203.647	203.647	203.647	-93.2899	-0.901291	-13.4879	29.4849	-11.4735	-7.44052	0.209855	0.170763	1.68624	-105.049	49.3905	-9.84729	0	0	0.0439124	19.6827
0	1.89524	0	0	1.93364	0.339873	-11.4336	-0.34754	0.111251	-0.0907824	-49.9275	2.78E-15	24.3163	0	0	0.107401	4.9394	-21.7391	10.689	229.539	420.058	693.885	437.138	437.138	437.138	10.2337	-90.7139	9.28609	361.338	467.057	217.345	203.647	203.647	203.647	-91.183	-0.732685	-12.3916	29.7627	-11.4725	-7.25196	-0.121788	0.298046	1.741	-40.1887	88.4468	-5.45278	0	0	0.00225605	22.8431
0	2.74035	0	0	2.80299	0.360601	-12.1318	-0.3394	0.11726	-0.0573755	-52.3597	6.53E-15	26.334	0	0	0.152216	4.79841	-22.4034	10.6189	233.342	419.973	692.216	435.145	435.145	435.145	9.50097	-88.9695	8.50997	343.822	463.817	211.979	203.647	203.647	203.647	-89.3536	-0.569231	-11.4922	30.2294	-11.2595	-6.9212	-0.702288	0.481845	1.74728	174.688	154.767	-7.04582	0	0	-0.272515	26.116
0	3.82132	0	0	3.92291	0.388261	-13.0579	-0.31652	0.115541	-0.0425002	-50.8262	-1.16E-14	25.7304	0	0	0.184154	4.63958	-23.0702	10.371	236.44	419.717	690.359	432.921	432.921	432.921	8.90044	-87.5139	7.97839	325.884	461.194	207.762	203.647	203.647	203.647	-87.8338	-0.387018	-10.8132	30.8159	-10.8381	-6.41407	-1.34154	0.665186	1.72915	445.558	230.831	-14.1829	0	0	-0.715955	29.3252
0	5.05794	0	0	5.22057	0.426281	-14.3194	-0.283231	0.106125	-0.0327481	-46.3165	8.17E-16	22.8922	0	0	0.194822	4.49006	-23.6417	9.89309	238.206	419.364	687.993	430.659	430.659	430.659	8.41022	-86.3498	7.69203	307.672	459.194	204.586	203.647	203.647	203.647	-86.6188	-0.156283	-10.3441	31.4432	-10.2359	-5.69964	-1.83983	0.782488	1.70962	675.304	292.542	-24.5442	0	0	-1.09959	32.3055
0	6.36467	0	0	6.62045	0.475915	-15.945	-0.247324	0.0908163	-0.0205833	-40.3272	-2.12E-15	18.6332	0	0	0.18339	4.37841	-24.0322	9.15714	238.144	419	684.834	428.542	428.542	428.542	7.98772	-85.449	7.63583	289.288	457.762	202.265	203.647	203.647	203.647	-85.6731	0.153571	-10.0499	32.0414	-9.50318	-4.76715	-2.048	0.790001	1.70914	794.359	321.935	-34.6685	0	0	-1.23095	34.9277
0	7.66948	0	0	8.06095	0.535865	-17.8738	-0.216279	0.0716978	-0.00422546	-34.2819	-4.90E-16	13.845	0	0	0.156295	4.32577	-24.1853	8.17309	235.991	418.705	680.723	426.715	426.715	426.715	7.58581	-84.7668	7.78241	270.828	456.808	200.588	203.647	203.647	203.647	-84.9464	0.564357	-9.88445	32.5612	-8.70742	-3.63727	-1.88987	0.679236	1.74859	770.162	313.005	-41.164	0	0	-1.07496	37.115
0	8.92775	0	0	9.50436	0.602685	-19.9752	-0.191942	0.0507327	0.0148837	-28.8826	-4.90E-16	9.27929	0	0	0.122657	4.33987	-24.0826	6.99414	231.765	418.532	675.675	425.272	425.272	425.272	7.16727	-84.2561	8.09419	252.394	456.23	199.36	203.647	203.647	203.647	-84.3883	1.08148	-9.80128	32.9792	-7.92362	-2.36805	-1.37006	0.473877	1.83683	607.099	270.775	-41.8821	0	0	-0.734937	38.849
0	10.1215	0	0	10.9321	0.671458	-22.0809	-0.173697	0.0300032	0.0337263	-24.4066	3.35E-15	5.45943	0	0	0.0909486	4.41338	-23.7443	5.71448	225.753	418.497	669.887	424.25	424.25	424.25	6.7147	-83.8726	8.52647	234.094	455.929	198.427	203.647	203.647	203.647	-83.954	1.69065	-9.76268	33.2924	-7.22332	-1.05479	-0.577585	0.220791	1.97293	343.062	207.57	-36.5846	0	0	-0.364607	40.1675
0	11.2516	0	0	12.3342	0.736596	-24.0192	-0.161211	0.0108567	0.048885	-20.9951	3.76E-15	2.56174	0	0	0.0662821	4.52717	-23.2196	4.45726	218.439	418.575	663.697	423.631	423.631	423.631	6.23554	-83.5753	9.03137	216.025	455.821	197.67	203.647	203.647	203.647	-83.6045	2.35864	-9.74565	33.5071	-6.66444	0.180381	0.330873	-0.0311591	2.1442	39.9441	136.387	-26.6742	0	0	-0.0913752	41.1514
0	12.3308	0	0	13.7028	0.792681	-25.6427	-0.153205	-0.00530652	0.0570927	-18.5589	-2.06E-15	0.556002	0	0	0.0497861	4.65737	-22.5704	3.35254	210.396	418.7	657.505	423.357	423.357	423.357	5.75854	-83.3303	9.56112	198.265	455.841	197.01	203.647	203.647	203.647	-83.309	3.0381	-9.74169	33.626	-6.28468	1.21096	1.16647	-0.242199	2.32649	-230.438	68.2035	-14.7	0	0	0.0114287	41.9022
0	13.3744	0	0	15.0267	0.835477	-26.8526	-0.148147	-0.0169308	0.0559712	-16.8964	1.13E-15	-0.677332	0	0	0.0400048	4.78297	-21.8528	2.50937	202.145	418.788	651.684	423.35	423.35	423.35	5.3245	-83.1124	10.0711	180.856	455.94	196.403	203.647	203.647	203.647	-83.0458	3.67564	-9.75232	33.6356	-6.0995	1.93514	1.75193	-0.388795	2.49094	-403.521	11.1098	-3.70634	0	0	-0.0640358	42.5135
0	14.3911	0	0	16.2897	0.862931	-27.6155	-0.145738	-0.0235296	0.0449315	-15.8788	-3.01E-15	-1.35413	0	0	0.0345634	4.89174	-21.0996	1.98921	194.046	418.751	646.501	423.54	423.54	423.54	4.97322	-82.9043	10.5234	163.792	456.085	195.825	203.647	203.647	203.647	-82.8004	4.22237	-9.78241	33.502	-6.10516	2.30235	1.97365	-0.461078	2.61234	-441.301	-29.9892	3.9341	0	0	-0.243269	43.0453
0	15.3784	0	0	17.473	0.875709	-27.9669	-0.145531	-0.0255816	0.0258777	-15.3272	-4.98E-15	-1.68213	0	0	0.0311995	4.98226	-20.3128	1.79007	186.214	418.523	642.074	423.883	423.883	423.883	4.73021	-82.6965	10.8914	147.028	456.253	195.274	203.647	203.647	203.647	-82.5642	4.64525	-9.834	33.1745	-6.28331	2.32713	1.81783	-0.463843	2.67277	-345.007	-53.8517	7.18907	0	0	-0.372595	43.5074
0	16.3215	0	0	18.5588	0.876862	-27.9985	-0.14633	-0.0243777	0.00295715	-14.9829	4.51E-15	-1.8253	0	0	0.0282473	5.06219	-19.4645	1.84935	178.525	418.067	638.373	424.374	424.374	424.374	4.59995	-82.4844	11.1633	130.478	456.423	194.758	203.647	203.647	203.647	-82.3328	4.93396	-9.90386	32.597	-6.60683	2.08354	1.37766	-0.407404	2.67329	-155.222	-61.8339	6.56875	0	0	-0.284835	43.8625
0	17.1959	0	0	19.5303	0.870703	-27.8295	-0.147794	-0.0218149	-0.0187979	-14.7037	-3.49E-15	-1.9212	0	0	0.025001	5.14279	-18.5095	2.06657	170.677	417.373	635.266	425.027	425.027	425.027	4.56884	-82.2648	11.3418	114.039	456.578	194.287	203.647	203.647	203.647	-82.1016	5.09887	-9.98491	31.7244	-7.04375	1.67974	0.810711	-0.310314	2.62943	65.3227	-58.2511	3.624	0	0	0.0900529	44.0438
0	17.9742	0	0	20.3728	0.861377	-27.5725	-0.149806	-0.0190599	-0.0353708	-14.3938	1.74E-15	-2.00406	0	0	0.021231	5.23204	-17.402	2.3364	162.303	416.445	632.593	425.864	425.864	425.864	4.61457	-82.034	11.4382	97.6156	456.706	193.873	203.647	203.647	203.647	-81.8659	5.16157	-10.0691	30.5359	-7.56048	1.22369	0.275532	-0.189682	2.56805	256.688	-47.317	-0.039377	0	0	0.661806	43.9818
0	18.632	0	0	21.0731	0.8518	-27.3074	-0.151681	-0.0168675	-0.0449869	-13.9015	2.80E-15	-2.08881	0	0	0.0168446	5.32934	-16.1107	2.57827	153.082	415.293	630.231	426.885	426.885	426.885	4.71702	-81.788	11.464	81.1324	456.795	193.527	203.647	203.647	203.647	-81.6202	5.14258	-10.1499	29.0426	-8.12306	0.792658	-0.116737	-0.0628853	2.5132	379.712	-32.6908	-3.26932	0	0	1.22387	43.6256
0	19.1504	0	0	21.6174	0.843251	-27.0697	-0.153698	-0.0153299	-0.0481298	-13.172	-2.65E-15	-2.16003	0	0	0.0120606	5.42438	-14.6269	2.7527	142.816	413.925	628.135	428.067	428.067	428.067	4.86529	-81.5199	11.4236	64.546	456.844	193.257	203.647	203.647	203.647	-81.3571	5.05201	-10.2228	27.2851	-8.69816	0.417821	-0.325826	0.0578566	2.48157	423.328	-15.8291	-5.61976	0	0	1.5794	42.955
0	19.5162	0	0	21.9908	0.835553	-26.8547	-0.156529	-0.0142179	-0.0465313	-12.1953	-1.31E-15	-2.19475	0	0	0.0072302	5.50086	-12.9653	2.8614	131.454	412.347	626.344	429.36	429.36	429.36	5.05902	-81.2185	11.3115	47.8422	456.855	193.069	203.647	203.647	203.647	-81.0658	4.88715	-10.2845	25.3249	-9.25397	0.0874315	-0.37303	0.163523	2.4774	399.42	3.50011	-7.23639	0	0	1.64218	41.9813
0	19.7198	0	0	22.1767	0.827566	-26.6308	-0.160155	-0.0130577	-0.0424193	-10.9207	2.45E-15	-2.15052	0	0	0.0027221	5.54355	-11.1577	2.93433	119.079	410.577	624.954	430.703	430.703	430.703	5.30503	-80.8671	11.1147	31.0279	456.833	192.968	203.647	203.647	203.647	-80.7305	4.6362	-10.3324	23.2323	-9.76303	-0.235211	-0.315118	0.251526	2.49748	332.72	26.9832	-8.56541	0	0	1.45632	40.7413
0	19.7515	0	0	22.1568	0.81779	-26.3556	-0.164728	-0.0112551	-0.0374617	-9.38346	-3.06E-15	-1.96258	0	0	-0.00106892	5.5451	-9.24521	3.0112	105.863	408.645	624.082	432.033	432.033	432.033	5.6121	-80.4413	10.818	14.1203	456.787	192.957	203.647	203.647	203.647	-80.3282	4.28517	-10.3645	21.0771	-10.2064	-0.58867	-0.207643	0.323271	2.52881	247.583	56.2357	-10.014	0	0	1.13057	39.2877
0	19.5994	0	0	21.9118	0.804844	-25.9891	-0.170454	-0.00855878	-0.032801	-7.70493	2.25E-15	-1.58739	0	0	-0.00390434	5.50953	-7.27016	3.1254	92.0217	406.605	623.838	433.299	433.299	433.299	5.98615	-79.9093	10.4099	-2.86036	456.729	193.036	203.647	203.647	203.647	-79.8281	3.82496	-10.3796	18.9207	-10.5777	-0.996137	-0.089661	0.380657	2.56013	162.349	90.7474	-11.572	0	0	0.774188	37.6796
0	19.2494	0	0	21.4242	0.787763	-25.502	-0.176643	-0.00496492	-0.0289347	-5.9762	-5.57E-15	-0.993427	0	0	-0.00577487	5.45142	-5.27022	3.29389	77.7785	404.533	624.302	434.468	434.468	434.468	6.42667	-79.2351	9.88765	-19.8961	456.67	193.206	203.647	203.647	203.647	-79.1944	3.2564	-10.3781	16.8105	-10.8843	-1.45833	0.0206798	0.423245	2.57895	86.682	127.171	-12.8406	0	0	0.456494	35.9748
0	18.6861	0	0	20.6805	0.766105	-24.8787	-0.181916	-0.00094365	-0.0261151	-4.24623	-2.25E-15	-0.186919	0	0	-0.00676763	5.39176	-3.27526	3.51416	63.3382	402.516	625.51	435.529	435.529	435.529	6.92592	-78.3816	9.2587	-36.9722	456.622	193.469	203.647	203.647	203.647	-78.3896	2.59172	-10.3628	14.778	-11.145	-1.95579	0.12243	0.448533	2.5798	22.9507	159.849	-13.1993	0	0	0.202802	34.224
0	17.8941	0	0	19.6724	0.739923	-24.1167	-0.185183	0.00297901	-0.024559	-2.58183	-3.31E-15	0.825185	0	0	-0.00709018	5.35232	-1.30658	3.76713	48.88	400.639	627.464	436.486	436.486	436.486	7.47024	-77.314	8.54043	-54.0783	456.595	193.82	203.647	203.647	203.647	-77.3777	1.8531	-10.3391	12.838	-11.3846	-2.45758	0.221875	0.453817	2.56081	-30.6151	182.949	-12.2012	0	0	0.00921852	32.4687
0	16.8595	0	0	18.3971	0.709686	-23.2252	-0.185612	0.00633881	-0.0246745	-1.03833	3.76E-15	2.03295	0	0	-0.00699999	5.35075	0.622325	4.02353	34.5569	398.969	630.133	437.36	437.36	437.36	8.04252	-76.0031	7.75832	-71.2094	456.598	194.253	203.647	203.647	203.647	-76.1278	1.06991	-10.3157	10.9904	-11.6276	-2.93127	0.323798	0.437642	2.52285	-76.4632	191.81	-9.64953	0	0	-0.140173	30.7408
0	15.5719	0	0	16.8574	0.67622	-22.2245	-0.182668	0.00917604	-0.0268999	0.338942	-9.80E-16	3.44478	0	0	-0.00678225	5.39727	2.50433	4.25117	20.4995	397.552	633.463	438.178	438.178	438.178	8.62544	-74.4271	6.94398	-88.3678	456.633	194.752	203.647	203.647	203.647	-74.6158	0.275656	-10.3047	9.22374	-11.8915	-3.3507	0.42807	0.401291	2.46781	-116.469	184.817	-5.7751	0	0	-0.264343	29.0634
0	14.0246	0	0	15.0603	0.640681	-21.1459	-0.176715	0.0115501	-0.0313442	1.43999	-6.53E-16	5.00646	0	0	-0.00677127	5.49364	4.33685	4.42094	6.82084	396.398	637.386	438.973	438.973	438.973	9.20518	-72.5717	6.13308	-105.567	456.705	195.298	203.647	203.647	203.647	-72.8251	-0.495063	-10.3223	7.51864	-12.1842	-3.69999	0.534253	0.348695	2.39605	-153.165	162.993	-1.02841	0	0	-0.384997	27.4523
0	12.216	0	0	13.016	0.6045	-20.0315	-0.169373	0.0134372	-0.0380207	2.045	3.27E-15	6.56837	0	0	-0.00755509	5.634	6.11979	4.51121	-6.37801	395.492	641.82	439.782	439.782	439.782	9.7742	-70.4301	5.36276	-122.833	456.815	195.867	203.647	203.647	203.647	-70.7467	-1.20914	-10.3882	5.85248	-12.5034	-3.97454	0.639794	0.287745	2.31053	-188.821	130.427	3.88164	0	0	-0.517071	25.9179
0	10.1519	0	0	10.7392	0.569314	-18.9323	-0.162785	0.0146476	-0.046691	1.90378	-9.80E-16	7.88109	0	0	-0.00991066	5.8069	7.85331	4.50961	-19.0029	394.797	646.674	440.643	440.643	440.643	10.3317	-68.0036	4.66838	-140.2	456.966	196.447	203.647	203.647	203.647	-68.3803	-1.83684	-10.5239	4.20345	-12.8379	-4.1791	0.744267	0.223988	2.21483	-226.567	91.5456	8.25251	0	0	-0.671609	24.4685
0	7.84928	0	0	8.25152	0.536851	-17.9052	-0.158771	0.0146752	-0.0564805	0.841621	1.31E-15	8.61875	0	0	-0.0145896	5.99781	9.53554	4.41312	-30.9598	394.262	651.846	441.591	441.591	441.591	10.8821	-65.3038	4.07914	-157.703	457.155	197.044	203.647	203.647	203.647	-65.7358	-2.35394	-10.7484	2.55434	-13.1703	-4.32467	0.8529	0.162688	2.11342	-271.815	50.8293	11.4409	0	0	-0.860403	23.1131
0	5.33875	0	0	5.58366	0.508765	-17.0068	-0.158424	0.013091	-0.0663032	-1.16968	2.61E-15	8.49318	0	0	-0.022271	6.19146	11.1604	4.22745	-42.1469	393.832	657.227	442.659	442.659	442.66	11.4326	-62.3527	3.61252	-175.367	457.372	197.689	203.647	203.647	203.647	-62.834	-2.7446	-11.0735	0.895861	-13.4803	-4.42566	0.971824	0.106035	2.0067	-330.038	11.6143	13.0048	0	0	-1.09123	21.8652
0	2.66456	0	0	2.77605	0.486427	-16.2861	-0.162147	0.00975565	-0.0745794	-3.99838	-2.29E-15	7.35511	0	0	-0.0334224	6.37381	12.7154	3.96594	-52.4456	393.452	662.694	443.87	443.87	443.87	11.9894	-59.1821	3.26946	-193.189	457.591	198.44	203.647	203.647	203.647	-59.7056	-3.00446	-11.4987	-0.770385	-13.7468	-4.49755	1.10869	0.0531043	1.89112	-406.856	-23.94	12.7662	0	0	-1.3687	20.7464
0	-0.117269	0	0	-0.121858	0.470718	-15.776	-0.169629	0.00525055	-0.0799878	-7.36475	-2.61E-15	5.29453	0	0	-0.0478877	6.53344	14.1811	3.64807	-61.7159	393.072	668.112	445.234	445.234	445.234	12.5538	-55.8314	3.03149	-211.134	457.775	199.372	203.647	203.647	203.647	-56.3885	-3.14286	-12.0087	-2.42983	-13.9508	-4.55493	1.26634	0.00154375	1.75956	-504.797	-54.3563	10.8536	0	0	-1.68088	19.7884
0	-2.94385	0	0	-3.05489	0.461873	-15.4877	-0.179356	0.00112976	-0.0818648	-10.84	-3.23E-15	2.67134	0	0	-0.0641068	6.66237	15.5301	3.29731	-69.7957	392.645	673.323	446.745	446.745	446.745	13.1195	-52.3429	2.86196	-229.12	457.875	200.562	203.647	203.647	203.647	-52.9246	-3.18323	-12.5731	-4.05395	-14.0775	-4.60972	1.44271	-0.050283	1.60467	-622.056	-78.1361	7.6585	0	0	-1.99157	19.0341
0	-5.75339	0	0	-5.96866	0.459452	-15.4086	-0.18971	-0.000961222	-0.0804546	-14.036	6.53E-16	-0.0336563	0	0	-0.0796766	6.75647	16.7291	2.93846	-76.5077	392.126	678.145	448.387	448.387	448.387	13.672	-48.7558	2.71121	-247.033	457.842	202.075	203.647	203.647	203.647	-49.3534	-3.16073	-13.1511	-5.60158	-14.1186	-4.66974	1.62835	-0.104141	1.42269	-751.571	-94.4657	3.76475	0	0	-2.23872	18.5361
0	-8.49348	0	0	-8.81678	0.46242	-15.5055	-0.199995	-0.000114746	-0.0771266	-16.7929	3.27E-15	-2.40093	0	0	-0.0927214	6.81521	17.7415	2.59441	-81.6729	391.476	682.378	450.129	450.129	450.129	14.19	-45.1	2.52463	-264.736	457.643	203.951	203.647	203.647	203.647	-45.7065	-3.11734	-13.6977	-7.02262	-14.0738	-4.73779	1.80502	-0.156407	1.21867	-880.444	-102.59	-0.22712	0	0	-2.34362	18.3524
0	-11.126	0	0	-11.5648	0.469323	-15.7306	-0.210979	0.00356755	-0.073592	-19.2797	-2.61E-15	-4.19246	0	0	-0.103076	6.84083	18.5317	2.28218	-85.1317	390.663	685.813	451.934	451.934	451.934	14.6481	-41.3951	2.25162	-282.089	457.259	206.206	203.647	203.647	203.647	-42.0062	-3.09546	-14.1704	-8.2646	-13.9512	-4.81012	1.94723	-0.202107	1.00216	-992.569	-102.282	-3.88681	0	0	-2.24143	18.5392
0	-13.6274	0	0	-14.19	0.478541	-16.0304	-0.224257	0.00905882	-0.0717253	-21.9274	3.92E-15	-5.38366	0	0	-0.112168	6.83716	19.0711	2.00817	-86.7702	389.663	688.253	453.762	453.762	453.762	15.0189	-37.6528	1.85272	-298.95	456.692	208.842	203.647	203.647	203.647	-38.2679	-3.13215	-14.5335	-9.28067	-13.7659	-4.87457	2.02811	-0.228471	0.789782	-1071.41	-92.121	-7.06016	0	0	-1.91368	19.1411
0	-15.9849	0	0	-16.6783	0.488547	-16.3547	-0.241969	0.013702	-0.072401	-25.3364	-5.23E-15	-6.20518	0	0	-0.122272	6.80839	19.3437	1.7643	-86.5467	388.471	689.534	455.578	455.578	455.578	15.2749	-33.8839	1.30335	-315.181	455.949	211.857	203.647	203.647	203.647	-34.5057	-3.25569	-14.7594	-10.0379	-13.5379	-4.90907	2.03237	-0.225982	0.598111	-1107.38	-73.1716	-9.54185	0	0	-1.41174	20.182
0	-18.1897	0	0	-19.0168	0.498047	-16.6617	-0.265761	0.0148812	-0.0763015	-30.0562	5.23E-15	-6.89048	0	0	-0.134742	6.75811	19.3495	1.52715	-84.5066	387.106	689.55	457.358	457.358	457.358	15.3874	-30.1073	0.594123	-330.626	455.033	215.253	203.647	203.647	203.647	-30.7409	-3.48468	-14.826	-10.5231	-13.2881	-4.8823	1.96071	-0.189365	0.445976	-1099.14	-48.3139	-10.9612	0	0	-0.83484	21.659
0	-20.2282	0	0	-21.1865	0.506053	-16.9196	-0.29679	0.0119753	-0.0828399	-36.4595	-3.92E-15	-7.40173	0	0	-0.148815	6.68903	19.1049	1.26152	-80.7802	385.608	688.26	459.082	459.081	459.081	15.3256	-26.3576	-0.270447	-345.102	453.92	219.041	203.647	203.647	203.647	-27.0087	-3.82886	-14.7129	-10.7444	-13.0342	-4.75812	1.83487	-0.118978	0.346046	-1056.92	-20.7832	-10.8234	0	0	-0.290343	23.5416
0	-22.0739	0	0	-23.1538	0.511917	-17.1081	-0.334422	0.00690433	-0.0909796	-44.4961	-5.23E-15	-7.36313	0	0	-0.160472	6.6036	18.6397	0.928465	-75.5604	384.041	685.693	460.731	460.731	460.731	15.06	-22.6903	-1.27188	-358.384	452.561	223.226	203.647	203.647	203.647	-23.364	-4.2893	-14.4022	-10.7285	-12.7871	-4.50359	1.68534	-0.0226152	0.30621	-996.564	6.41313	-8.77614	0	0	0.152067	25.778
0	-23.6828	0	0	-24.8676	0.515398	-17.2198	-0.375936	0.00326934	-0.0990879	-53.5985	1.31E-14	-6.20513	0	0	-0.162848	6.50481	17.9909	0.495036	-69.0688	382.474	681.936	462.278	462.278	462.278	14.5694	-19.1823	-2.37712	-370.21	450.892	227.809	203.647	203.647	203.647	-19.8803	-4.85741	-13.8833	-10.5134	-12.5493	-4.09822	1.53936	0.0839144	0.324204	-934.113	30.4822	-4.84172	0	0	0.47478	28.3047
0	-24.9954	0	0	-26.2621	0.516766	-17.2637	-0.41658	0.0050524	-0.10596	-62.7057	-1.31E-14	-3.3925	0	0	-0.148135	6.39659	17.1959	-0.0577886	-61.5215	380.975	677.12	463.673	463.673	463.673	13.8516	-15.9243	-3.53917	-380.297	448.858	232.773	203.647	203.647	203.647	-16.6436	-5.51317	-13.1611	-10.1396	-12.3159	-3.5408	1.40758	0.180309	0.394533	-878.784	49.5648	0.369923	0	0	0.698015	31.0562
0	-25.946	0	0	-27.2697	0.516945	-17.2694	-0.450646	0.0148645	-0.110819	-70.4859	-1.05E-14	1.31191	0	0	-0.111024	6.28339	16.2872	-0.732158	-53.1055	379.592	671.41	464.843	464.843	464.843	12.9325	-13.0076	-4.70183	-388.37	446.436	238.087	203.647	203.647	203.647	-13.7398	-6.22541	-12.2629	-9.64162	-12.0774	-2.85082	1.2846	0.247949	0.508694	-832.452	63.1437	5.76662	0	0	0.85679	33.9722
0	-26.4779	0	0	-27.8366	0.517573	-17.2895	-0.472599	0.0329155	-0.113211	-75.6487	1.57E-14	7.69566	0	0	-0.0520278	6.16971	15.2884	-1.5155	-43.9688	378.343	664.989	465.69	465.69	465.69	11.8696	-10.5085	-5.808	-394.193	443.657	243.709	203.647	203.647	203.647	-11.2406	-6.95514	-11.2417	-9.04064	-11.8248	-2.06393	1.1564	0.271917	0.656354	-791.903	71.5718	10.0029	0	0	0.986621	37.0026
0	-26.5589	0	0	-27.94	0.520863	-17.3949	-0.47874	0.056907	-0.112952	-77.35	-7.84E-15	15.0837	0	0	0.021409	6.06006	14.2127	-2.38547	-34.2217	377.214	658.056	466.094	466.094	466.094	10.7472	-8.47316	-6.80889	-397.603	440.616	249.591	203.647	203.647	203.647	-9.19105	-7.66127	-10.173	-8.34008	-11.5545	-1.22407	1.0105	0.248768	0.831425	-752.708	76.4836	11.8893	0	0	1.11749	40.1084
0	-26.1932	0	0	-27.5965	0.529296	-17.6644	-0.468914	0.0829298	-0.109492	-75.5468	-9.15E-15	22.4791	0	0	0.0975485	5.95945	13.0625	-3.31529	-23.9432	376.157	650.82	465.929	465.929	465.929	9.66474	-6.90977	-7.67062	-398.532	437.453	255.685	203.647	203.647	203.647	-7.60214	-8.3071	-9.1455	-7.52378	-11.273	-0.374907	0.846277	0.186053	1.02567	-714.251	80.3737	10.723	0	0	1.27495	43.2628
0	-25.422	0	0	-26.8598	0.545168	-18.1695	-0.446871	0.106385	-0.101588	-71.064	1.31E-15	28.7609	0	0	0.165237	5.87428	11.8304	-4.27709	-13.1874	375.11	643.49	465.074	465.074	465.074	8.72111	-5.79086	-8.37503	-397.004	434.343	261.943	203.647	203.647	203.647	-6.4529	-8.8642	-8.24892	-6.55708	-10.9987	0.446434	0.677519	0.103387	1.23468	-680.697	86.3322	6.66297	0	0	1.48256	46.4499
0	-24.3137	0	0	-25.8074	0.570138	-18.9582	-0.418561	0.123329	-0.0879986	-65.2672	-2.61E-15	32.9625	0	0	0.217236	5.81326	10.5007	-5.24346	-1.98702	374.009	636.274	463.443	463.443	463.443	7.99957	-5.065	-8.91545	-393.115	431.452	268.304	203.647	203.647	203.647	-5.70021	-9.31272	-7.5606	-5.39147	-10.7615	1.21321	0.521207	0.0262658	1.4514	-656.28	97.062	0.676836	0	0	1.7596	49.6622
0	-22.9479	0	0	-24.5213	0.604875	-20.0431	-0.389323	0.13082	-0.0683207	-59.5011	-1.11E-14	34.4367	0	0	0.250066	5.78725	9.05232	-6.18876	9.64108	372.804	629.367	461	461	461	7.55588	-4.67449	-9.29033	-387.003	428.919	274.689	203.647	203.647	203.647	-5.29383	-9.63918	-7.13368	-3.97132	-10.5992	1.91199	0.392564	-0.0208291	1.67449	-641.333	113.445	-5.69253	0	0	2.11466	52.8981
0	-21.3991	0	0	-23.0708	0.648861	-21.3956	-0.361777	0.127842	-0.0431922	-54.6142	-2.61E-15	33.0279	0	0	0.262613	5.8081	7.46268	-7.09059	21.6876	371.476	622.949	457.789	457.789	457.789	7.41099	-4.57133	-9.49802	-378.816	426.817	280.988	203.647	203.647	203.647	-5.19018	-9.83346	-6.98869	-2.24408	-10.5511	2.54471	0.298166	-0.0171327	1.90245	-630.451	134.637	-10.9882	0	0	2.52958	56.1561
0	-19.7276	0	0	-21.5036	0.700382	-22.9485	-0.335565	0.11537	-0.0137719	-50.8022	3.92E-15	29.0804	0	0	0.255886	5.88586	5.71329	-7.93201	34.1378	370.034	617.173	453.947	453.947	453.947	7.55011	-4.72621	-9.53439	-368.695	425.156	287.066	203.647	203.647	203.647	-5.35994	-9.88693	-7.11173	-0.171917	-10.6479	3.12944	0.24146	0.0439122	2.13384	-616.046	156.847	-14.3116	0	0	2.95013	59.4291
0	-17.9792	0	0	-19.8464	0.756669	-24.6051	-0.309011	0.0958489	0.0182508	-47.8061	2.61E-15	23.3213	0	0	0.233834	6.02577	3.79532	-8.70197	46.9584	368.514	612.17	449.708	449.708	449.708	7.9283	-5.129	-9.39341	-356.773	423.882	292.76	203.647	203.647	203.647	-5.78867	-9.79238	-7.4596	2.25599	-10.9026	3.69717	0.225852	0.159692	2.36348	-592.499	175.404	-15.3568	0	0	3.29391	62.6989
0	-16.1885	0	0	-18.1114	0.814165	-26.2532	-0.280442	0.0725069	0.050752	-45.1816	-5.88E-15	16.6817	0	0	0.203074	6.22536	1.71436	-9.39289	60.0906	366.961	608.039	445.384	445.384	445.384	8.4807	-5.78344	-9.07028	-343.182	422.902	297.893	203.647	203.647	203.647	-6.47274	-9.546	-7.97021	5.01335	-11.3011	4.28308	0.257355	0.312681	2.58422	-558.659	185.253	-14.3825	0	0	3.47884	65.9311
0	-14.3839	0	0	-16.3067	0.868905	-27.7801	-0.249359	0.048534	0.0809631	-42.5668	-3.92E-15	10.0917	0	0	0.171037	6.47269	-0.50756	-9.99468	73.4525	365.417	604.859	441.32	441.321	441.321	9.1341	-6.69989	-8.56694	-328.054	422.11	302.284	203.647	203.647	203.647	-7.41419	-9.15151	-8.57449	8.03246	-11.8	4.91233	0.342822	0.482208	2.78631	-518.269	184.247	-11.9223	0	0	3.46483	69.0733
0	-12.5914	0	0	-14.4455	0.917015	-29.0875	-0.216659	0.0267791	0.105935	-39.8029	-6.53E-15	4.34142	0	0	0.143516	6.74589	-2.83368	-10.488	86.9513	363.907	602.693	437.833	437.833	437.833	9.81792	-7.88876	-7.8974	-311.526	421.408	305.767	203.647	203.647	203.647	-8.61642	-8.62442	-9.20707	11.208	-12.3294	5.58407	0.476685	0.642888	2.95638	-475.778	173.346	-8.87447	0	0	3.26026	72.0577
0	-10.8358	0	0	-12.5511	0.955334	-30.1058	-0.184501	0.00939626	0.122859	-36.9421	-6.53E-15	-0.0226653	0	0	0.123052	7.0147	-5.21806	-10.8411	100.495	362.435	601.6	435.145	435.145	435.145	10.4723	-9.35632	-7.09109	-293.729	420.718	308.204	203.647	203.647	203.647	-10.0819	-7.99454	-9.81377	14.4112	-12.8066	6.26131	0.643653	0.772353	3.08063	-435.543	156.583	-6.11678	0	0	2.92129	74.8064
0	-9.14003	0	0	-10.6573	0.982006	-30.8024	-0.155388	-0.00234884	0.129841	-34.1304	1.31E-15	-2.73662	0	0	0.108855	7.24417	-7.61334	-11.0113	114.004	360.979	601.645	433.344	433.344	433.344	11.0536	-11.1035	-6.19114	-274.786	419.993	309.509	203.647	203.647	203.647	-11.8117	-7.30411	-10.3557	17.5106	-13.1533	6.87082	0.813248	0.848698	3.14652	-398.47	138.583	-4.40918	0	0	2.50992	77.2412
0	-7.52274	0	0	-8.80286	0.996871	-31.1863	-0.131557	-0.00816812	0.126522	-31.5115	3.92E-15	-3.80706	0	0	0.0982504	7.40069	-9.97837	-10.9522	127.405	359.511	602.893	432.374	432.374	432.374	11.5367	-13.1265	-5.24732	-254.803	419.21	309.651	203.647	203.647	203.647	-13.8054	-6.60095	-10.8106	20.3964	-13.3156	7.31654	0.951975	0.852802	3.14371	-363.73	122.342	-3.84866	0	0	2.07986	79.2939
0	-5.99706	0	0	-7.02351	1.0014	-31.3026	-0.114211	-0.00876928	0.114282	-29.1364	1.31E-15	-3.46953	0	0	0.0884694	7.45881	-12.2836	-10.6228	140.634	358.001	605.4	432.057	432.057	432.057	11.9148	-15.4174	-4.30547	-233.866	418.372	308.666	203.647	203.647	203.647	-16.0607	-5.9286	-11.1726	23.0017	-13.2784	7.50235	1.03369	0.789868	3.07006	-329.03	111.925	-4.13799	0	0	1.66735	80.9166
0	-4.56992	0	0	-5.34593	0.99822	-31.221	-0.103789	-0.0056589	0.0955897	-27.0013	1.31E-15	-2.11873	0	0	0.0780986	7.40555	-14.5122	-9.99744	153.626	356.435	609.194	432.151	432.151	432.151	12.1973	-17.9643	-3.39808	-212.051	417.496	306.647	203.647	203.647	203.647	-18.5709	-5.31748	-11.4502	25.3112	-13.066	7.35523	1.04403	0.683626	2.93147	-290.992	110.476	-4.5504	0	0	1.28666	82.0875
0	-3.24279	0	0	-3.78466	0.990399	-31.0195	-0.099801	-0.00104154	0.074016	-25.0506	-2.61E-15	-0.254388	0	0	0.0671872	7.24133	-16.657	-9.07394	166.305	354.827	614.257	432.407	432.407	432.407	12.4043	-20.7512	-2.53898	-189.427	416.61	303.726	203.647	203.647	203.647	-21.324	-4.7804	-11.663	27.356	-12.7305	6.84217	0.978378	0.564373	2.73709	-245.342	118.637	-4.24572	0	0	0.936533	82.8103
0	-2.01357	0	0	-2.34359	0.980694	-30.7683	-0.101073	0.00301252	0.0525549	-23.2165	1.31E-15	1.64761	0	0	0.0565573	6.97866	-18.7149	-7.88021	178.58	353.217	620.509	432.622	432.622	432.622	12.561	-23.7565	-1.72419	-166.055	415.737	300.06	203.647	203.647	203.647	-24.3005	-4.31362	-11.8367	29.196	-12.3359	5.97889	0.842473	0.455009	2.50432	-187.79	133.269	-2.57453	0	0	0.611624	83.1074
0	-0.879313	0	0	-1.02073	0.971092	-30.5185	-0.10619	0.00499443	0.0337558	-21.4705	-1.63E-15	3.21929	0	0	0.046989	6.64024	-20.6809	-6.47779	190.339	351.668	627.802	432.66	432.66	432.66	12.6904	-26.9528	-0.937911	-141.999	414.895	295.807	203.647	203.647	203.647	-27.4731	-3.90254	-11.9976	30.8991	-11.9437	4.83048	0.649639	0.367724	2.25515	-116.14	148.911	0.678133	0	0	0.309047	83.0101
0	0.160875	0	0	0.186325	0.962663	-30.2982	-0.113832	0.00429626	0.0190462	-19.8475	2.94E-15	4.26405	0	0	0.038808	6.25712	-22.5439	-4.96002	201.44	350.248	635.926	432.46	432.46	432.46	12.8096	-30.3069	-0.160534	-117.32	414.089	291.109	203.647	203.647	203.647	-30.8082	-3.52906	-12.167	32.5218	-11.6032	3.50495	0.42271	0.306815	2.01447	-32.5178	160.028	5.27046	0	0	0.0288683	82.5483
0	1.10389	0	0	1.27617	0.955682	-30.1149	-0.12324	0.00148384	0.00903414	-18.4671	-3.76E-15	4.79679	0	0	0.0319866	5.86627	-24.2859	-3.44342	211.722	349.018	644.628	432.02	432.02	432.02	12.9276	-33.7821	0.624327	-92.0697	413.308	286.089	203.647	203.647	203.647	-34.2681	-3.17773	-12.3592	34.0969	-11.3447	2.13939	0.19267	0.273391	1.80417	55.9692	163.043	10.551	0	0	-0.223994	81.743
0	1.9424	0	0	2.24218	0.949898	-29.9626	-0.134302	-0.00208166	0.00356889	-17.5027	3.51E-15	4.98979	0	0	0.0263498	5.50659	-25.8827	-2.05221	221.02	348.021	653.635	431.384	431.384	431.384	13.0473	-37.3414	1.42617	-66.2935	412.533	280.842	203.647	203.647	203.647	-37.8151	-2.83915	-12.5815	35.6301	-11.1767	0.878552	-0.0073209	0.268009	1.63665	139.268	157.45	15.5203	0	0	-0.436419	80.6039
0	2.66644	0	0	3.07401	0.944821	-29.8285	-0.147194	-0.00495529	0.00149256	-17.1053	-2.38E-15	5.0664	0	0	0.0216156	5.2135	-27.3074	-0.899719	229.181	347.274	662.677	430.617	430.617	430.617	13.1688	-40.952	2.24782	-40.0189	411.746	275.446	203.647	203.647	203.647	-41.4161	-2.5102	-12.8362	37.101	-11.0869	-0.149653	-0.155903	0.288207	1.51747	209.346	144.895	19.2468	0	0	-0.591219	79.1292
0	3.26564	0	0	3.76015	0.939926	-29.6988	-0.161748	-0.00601156	0.00130728	-17.3159	-8.17E-17	5.22278	0	0	0.0173225	5.01364	-28.5325	-0.072869	236.076	346.773	671.517	429.784	429.784	429.784	13.2921	-44.5881	3.08795	-13.2584	410.931	269.975	203.647	203.647	203.647	-45.0459	-2.19236	-13.1237	38.4711	-11.0471	-0.853757	-0.247143	0.328979	1.44163	262.402	128.591	20.983	0	0	-0.673178	77.3088
0	3.73065	0	0	4.28989	0.934725	-29.5607	-0.177734	-0.00464651	0.00121196	-18.1008	-4.33E-15	5.57658	0	0	0.0129395	4.9216	-29.5334	0.376197	241.611	346.501	679.957	428.938	428.938	428.938	13.4182	-48.2321	3.94381	13.9851	410.087	264.503	203.647	203.647	203.647	-48.6873	-1.88956	-13.4444	39.6923	-11.0206	-1.18803	-0.291349	0.381052	1.39934	299.972	111.569	20.4071	0	0	-0.677954	75.1271
0	4.05381	0	0	4.65437	0.928755	-29.4017	-0.195112	-0.000484285	-0.000760231	-19.3994	9.80E-16	6.17921	0	0	0.0079642	4.93912	-30.2889	0.430366	245.722	346.437	687.844	428.111	428.111	428.111	13.5497	-51.8733	4.81336	41.7085	409.222	259.116	203.647	203.647	203.647	-52.3305	-1.6063	-13.7989	40.7152	-10.9707	-1.15007	-0.310337	0.432936	1.37978	328.276	95.9581	17.492	0	0	-0.613821	72.5652
0	4.23044	0	0	4.84814	0.921578	-29.2099	-0.21431	0.00661713	-0.00699087	-21.1721	2.78E-15	7.01168	0	0	0.00202806	5.05668	-30.7825	0.101316	248.367	346.56	695.059	427.317	427.317	427.317	13.6903	-55.5062	5.69675	69.8971	408.357	253.918	203.647	203.647	203.647	-55.9712	-1.34624	-14.1891	41.4952	-10.8677	-0.76999	-0.324277	0.473062	1.37501	354.516	82.7439	12.3642	0	0	-0.490195	69.6016
0	4.2606	0	0	4.87154	0.9128	-28.9743	-0.23586	0.0165648	-0.0201927	-23.3653	4.25E-15	7.99797	0	0	-0.00503893	5.25595	-31.0016	-0.577926	249.519	346.847	701.511	426.561	426.561	426.561	13.8432	-59.1299	6.59726	98.5123	407.521	249.034	203.647	203.647	203.647	-59.6092	-1.11111	-14.6175	41.9969	-10.6919	-0.0979527	-0.347438	0.491175	1.3814	385.165	71.7067	5.35207	0	0	-0.310652	66.2145
0	4.15144	0	0	4.73354	0.902136	-28.6866	-0.259902	0.02891	-0.0429547	-25.8471	-6.53E-16	9.02278	0	0	-0.0130803	5.51221	-30.9386	-1.55933	249.167	347.278	707.121	425.845	425.845	425.845	14.0092	-62.7471	7.52122	127.477	406.747	244.617	203.647	203.647	203.647	-63.2481	-0.899788	-15.0859	42.1961	-10.4346	0.806203	-0.384791	0.479708	1.3992	423.984	61.7966	-2.89827	0	0	-0.0711423	62.3838
0	3.91885	0	0	4.45363	0.889469	-28.3429	-0.285502	0.0430575	-0.0769968	-28.3276	5.88E-15	9.99198	0	0	-0.0215057	5.79658	-30.5919	-2.78316	247.323	347.826	711.825	425.189	425.189	425.189	14.1838	-66.3631	8.47637	156.663	406.061	240.843	203.647	203.647	203.647	-66.8932	-0.70799	-15.5926	42.0814	-10.0969	1.87944	-0.431563	0.43456	1.43123	470.829	51.3507	-11.3116	0	0	0.232581	58.0984
0	3.58716	0	0	4.06131	0.874848	-27.9433	-0.310649	0.0583833	-0.122401	-30.374	9.80E-16	10.8748	0	0	-0.0293435	6.07783	-29.9684	-4.17783	244.028	348.464	715.569	424.639	424.639	424.639	14.3555	-69.9824	9.4685	185.872	405.478	237.904	203.647	203.647	203.647	-70.5486	-0.529178	-16.1304	41.6557	-9.6876	3.05703	-0.467914	0.356911	1.47583	519.579	38.285	-18.4078	0	0	0.590197	53.3667
0	3.18689	0	0	3.593	0.858368	-27.4894	-0.332326	0.0745792	-0.177235	-31.4632	-5.23E-15	11.7381	0	0	-0.0355795	6.32331	-29.0865	-5.65669	239.381	349.156	718.328	424.269	424.269	424.269	14.5066	-73.604	10.4972	214.834	404.997	235.98	203.647	203.647	203.647	-74.2124	-0.356665	-16.6855	40.9361	-9.2213	4.2685	-0.468734	0.253485	1.52715	559.977	21.025	-23.0739	0	0	0.964292	48.2297
0	2.75156	0	0	3.08783	0.839937	-26.9773	-0.347477	0.0916491	-0.237953	-31.1357	5.23E-15	12.7106	0	0	-0.0396772	6.50069	-27.9799	-7.11444	233.548	349.863	720.116	424.175	424.175	424.175	14.6174	-77.2164	11.5534	243.208	404.602	235.213	203.647	203.647	203.647	-77.8713	-0.185947	-17.2393	39.9546	-8.71735	5.43197	-0.409615	0.135619	1.57621	580.236	-0.826783	-25.1784	0	0	1.29154	42.7755
0	2.31449	0	0	2.58391	0.818999	-26.3897	-0.353793	0.10957	-0.300614	-29.1182	4.57E-15	13.8855	0	0	-0.041986	6.58087	-26.6991	-8.42682	226.787	350.533	720.993	424.458	424.458	424.458	14.6727	-80.7929	12.6193	270.599	404.268	235.676	203.647	203.647	203.647	-81.4971	-0.0160404	-17.7727	38.7578	-8.19941	6.45092	-0.279442	0.018434	1.61307	572.818	-25.7051	-25.7895	0	0	1.50421	37.1468
0	1.90753	0	0	2.11686	0.794362	-25.6907	-0.349868	0.128201	-0.362183	-25.3449	-4.25E-15	15.2535	0	0	-0.0438331	6.54219	-25.3112	-9.45609	219.443	351.115	721.076	425.206	425.206	425.206	14.6656	-84.2906	13.6722	296.581	403.969	237.349	203.647	203.647	203.647	-85.0456	0.150931	-18.2703	37.406	-7.69473	7.21624	-0.0902849	-0.0833182	1.63117	540.537	-50.4558	-26.6995	0	0	1.56678	31.5344
0	1.56051	0	0	1.71943	0.764282	-24.826	-0.33481	0.147274	-0.421072	-19.8904	-5.72E-16	16.6806	0	0	-0.0471333	6.37431	-23.8951	-10.063	211.937	351.551	720.526	426.465	426.465	426.465	14.5992	-87.6537	14.6878	320.728	403.684	240.113	203.647	203.647	203.647	-88.4596	0.311102	-18.7225	35.9698	-7.23294	7.61458	0.12404	-0.157195	1.62426	497.725	-71.0156	-29.3824	0	0	1.4972	26.1535
0	1.29992	0	0	1.42004	0.726874	-23.7335	-0.307904	0.166013	-0.476998	-12.8923	3.35E-15	17.8977	0	0	-0.0534473	6.08014	-22.5327	-10.1235	204.728	351.798	719.528	428.226	428.226	428.226	14.4845	-90.8171	15.6428	342.636	403.398	243.748	203.647	203.647	203.647	-91.6732	0.460011	-19.1244	34.5234	-6.84391	7.54125	0.310953	-0.198381	1.5875	468.1	-84.296	-34.1586	0	0	1.36346	21.2096
0	1.14596	0	0	1.23912	0.680684	-22.3588	-0.268943	0.183115	-0.529855	-4.54951	4.90E-16	18.5773	0	0	-0.0628973	5.67527	-21.2989	-9.5481	198.257	351.834	718.27	430.42	430.42	430.42	14.3371	-93.7122	16.5134	361.946	403.094	247.942	203.647	203.647	203.647	-94.6161	0.592887	-19.4726	33.1373	-6.55507	6.91748	0.417172	-0.208855	1.51545	475.929	-88.4359	-40.1852	0	0	1.24277	16.8705
0	1.1079	0	0	1.18415	0.625222	-20.6718	-0.219036	0.196925	-0.579104	4.80714	2.29E-15	18.4558	0	0	-0.0735482	5.18508	-20.2518	-8.30016	192.894	351.671	716.92	432.925	432.925	432.925	14.1723	-96.2694	17.2726	378.358	402.748	252.307	203.647	203.647	203.647	-97.2173	0.70467	-19.7601	31.8702	-6.38914	5.70862	0.398791	-0.193452	1.40504	539.503	-82.6952	-46.1895	0	0	1.18478	13.2539
0	1.18045	0	0	1.24611	0.561306	-18.6801	-0.161525	0.205715	-0.623493	14.6113	-5.88E-15	17.4476	0	0	-0.0818316	4.64056	-19.4256	-6.41054	188.884	351.364	715.599	435.591	435.591	435.591	14.0018	-98.4225	17.8886	391.642	402.322	256.399	203.647	203.647	203.647	-99.4078	0.791071	-19.9733	30.7627	-6.3617	3.93994	0.235169	-0.156356	1.26076	664.838	-66.9883	-51.2859	0	0	1.18951	10.4286
0	1.34169	0	0	1.39889	0.491159	-16.4392	-0.102017	0.207916	-0.661165	24.0342	-4.25E-15	15.6928	0	0	-0.0839943	4.07419	-18.8279	-3.98405	186.308	350.993	714.373	438.255	438.255	438.255	13.8292	-100.112	18.3279	401.639	401.757	259.752	203.647	203.647	203.647	-101.124	0.851531	-20.0925	29.8321	-6.47943	1.70431	-0.0694903	-0.103058	1.09325	844.562	-43.4323	-55.1663	0	0	1.22027	8.41881
0	1.55387	0	0	1.60185	0.418336	-14.0569	-0.0479245	0.202507	-0.689393	32.0061	6.53E-15	13.529	0	0	-0.0778313	3.51682	-18.4395	-1.19444	185.067	350.651	713.241	440.769	440.769	440.768	13.6484	-101.288	18.5621	408.263	400.977	261.924	203.647	203.647	203.647	-102.31	0.893014	-20.0956	29.0712	-6.73852	-0.841812	-0.483498	-0.042493	0.921929	1057.4	-16.4548	-57.7134	0	0	1.2325	7.20668
0	1.76735	0	0	1.8048	0.347495	-11.6908	-0.00713173	0.189815	-0.704586	37.3431	4.25E-15	11.4226	0	0	-0.0637787	2.99631	-18.2204	1.73444	184.905	350.405	712.14	443.006	443.006	443.006	13.4428	-101.917	18.5775	411.486	399.893	262.542	203.647	203.647	203.647	-102.927	0.932356	-19.9645	28.4508	-7.12414	-3.49552	-0.952586	0.0192092	0.770088	1271.36	9.90385	-58.4986	0	0	1.21015	6.73206
0	1.9277	0	0	1.95474	0.284062	-9.53697	0.0131771	0.171925	-0.702421	38.8903	-4.90E-15	9.84078	0	0	-0.0446329	2.53708	-18.1175	4.5584	185.451	350.283	710.955	444.876	444.876	444.876	13.1896	-101.981	18.382	411.327	398.419	261.35	203.647	203.647	203.647	-102.951	0.994793	-19.6916	27.9273	-7.61094	-6.03451	-1.40111	0.0790017	0.664604	1445.9	33.6329	-56.7286	0	0	1.17312	6.89723
0	1.98647	0	0	2.00507	0.233696	-7.80693	0.0080215	0.152486	-0.678393	35.7551	-3.27E-15	9.13349	0	0	-0.0244363	2.15984	-18.076	7.04724	186.3	350.267	709.546	446.321	446.321	446.321	12.8681	-101.486	18.0065	407.846	396.492	258.257	203.647	203.647	203.647	-102.388	1.10718	-19.284	27.4534	-8.16596	-8.2482	-1.74422	0.141645	0.628926	1538.4	56.6743	-51.9021	0	0	1.15042	7.58139
0	1.91479	0	0	1.92794	0.20153	-6.69429	-0.024591	0.135373	-0.629491	27.5308	3.27E-15	9.43238	0	0	-0.00691872	1.8804	-18.0502	9.01585	187.09	350.312	707.782	447.31	447.31	447.31	12.4706	-100.465	17.4985	401.146	394.097	253.36	203.647	203.647	203.647	-101.272	1.28667	-18.7642	26.9906	-8.7522	-9.96568	-1.90384	0.209583	0.68258	1513.27	81.3146	-44.5004	0	0	1.13321	8.66316
0	1.71788	0	0	1.72845	0.191233	-6.33699	-0.0823481	0.122675	-0.554465	14.6025	2.61E-15	10.5794	0	0	0.00636721	1.70698	-18.0124	10.3462	187.565	350.37	705.587	447.824	447.824	447.824	12.0111	-98.9826	16.9082	391.395	391.287	246.961	203.647	203.647	203.647	-99.6774	1.52932	-18.1654	26.5195	-9.33198	-11.076	-1.82964	0.28138	0.826954	1351.33	108.323	-36.0334	0	0	1.06157	10.0426
0	1.44457	0	0	1.45475	0.204077	-6.78259	-0.157688	0.114177	-0.454852	-1.65139	2.94E-15	12.1974	0	0	0.0176448	1.63753	-17.9583	10.9988	187.619	350.415	702.966	447.841	447.841	447.841	11.5238	-97.1422	16.2763	378.851	388.184	239.547	203.647	203.647	203.647	-97.7203	1.80667	-17.5244	26.0461	-9.86922	-11.5388	-1.51564	0.351722	1.04393	1058.29	135.372	-28.2719	0	0	0.870575	11.6547
0	1.18466	0	0	1.1962	0.23832	-7.96642	-0.237235	0.107421	-0.336469	-18.8666	-2.29E-15	13.7485	0	0	0.0325183	1.65794	-17.9067	11.014	187.296	350.447	700.013	447.333	447.333	447.333	11.0504	-95.0818	15.6304	363.904	384.963	231.729	203.647	203.647	203.647	-95.5504	2.07651	-16.8758	25.6029	-10.3295	-11.3874	-1.01455	0.414064	1.28886	671.528	157.452	-22.3446	0	0	0.564926	13.4699
0	1.04913	0	0	1.0644	0.289292	-9.71567	-0.303789	0.0994232	-0.212312	-34.1377	6.21E-15	14.703	0	0	0.0556966	1.74274	-17.8941	10.5028	186.76	350.486	696.893	446.268	446.268	446.268	10.6218	-92.9582	14.9954	347.073	381.826	224.137	203.647	203.647	203.647	-93.3327	2.30539	-16.2501	25.2428	-10.6802	-10.7225	-0.448406	0.467096	1.50866	264.199	170.154	-18.3711	0	0	0.252801	15.4839
0	1.13694	0	0	1.16145	0.350439	-11.79	-0.342798	0.0881929	-0.101673	-44.9847	-9.07E-15	14.6824	0	0	0.0856994	1.85887	-17.962	9.6233	186.218	350.556	693.784	444.638	444.638	444.638	10.2471	-90.9175	14.405	328.967	378.954	217.286	203.647	203.647	203.647	-91.2153	2.48816	-15.6743	25.0265	-10.8896	-9.69414	0.00945563	0.510494	1.65838	-67.5649	172.098	-15.8435	0	0	0.0726114	17.6996
0	1.50509	0	0	1.55084	0.415116	-13.9503	-0.351565	0.0741936	-0.0214797	-50.5419	2.41E-15	13.6333	0	0	0.115126	1.97207	-18.1417	8.54573	185.812	350.669	690.817	442.483	442.483	442.483	9.91599	-89.0677	13.9018	310.174	376.469	211.487	203.647	203.647	203.647	-89.303	2.64871	-15.1705	25.0058	-10.9298	-8.4697	0.212153	0.543065	1.72912	-246.063	166.472	-14.2131	0	0	0.0556413	20.1067
0	2.16144	0	0	2.24888	0.478351	-16.0242	-0.337796	0.0595387	0.022735	-51.4851	-6.37E-15	11.7953	0	0	0.136194	2.05389	-18.4402	7.41598	185.538	350.823	688.02	439.915	439.915	439.915	9.60943	-87.4711	13.5242	291.164	374.421	206.836	203.647	203.647	203.647	-87.6529	2.82337	-14.7521	25.209	-10.7808	-7.19921	0.11716	0.558092	1.73969	-250.273	158.696	-13.3279	0	0	0.0818085	22.6663
0	3.07725	0	0	3.23453	0.537705	-17.9324	-0.309247	0.0458511	0.0374337	-48.863	4.66E-15	9.50021	0	0	0.144156	2.08693	-18.8341	6.33423	185.207	351.008	685.31	437.11	437.11	437.11	9.30747	-86.1541	13.2947	272.232	372.797	203.277	203.647	203.647	203.647	-86.2864	3.04414	-14.4208	25.6343	-10.4376	-5.99163	-0.20038	0.540998	1.72155	-118.877	151.186	-13.2223	0	0	-0.00527041	25.3058
0	4.19845	0	0	4.45919	0.592945	-19.6722	-0.271833	0.0336194	0.0348651	-43.7483	-4.00E-15	7.0685	0	0	0.138227	2.06684	-19.2741	5.3535	184.493	351.219	682.514	434.285	434.285	434.285	8.99091	-85.1145	13.2167	253.516	371.539	200.662	203.647	203.647	203.647	-85.1976	3.33218	-14.1663	26.2522	-9.91684	-4.90871	-0.595261	0.477653	1.70368	75.8646	143.071	-13.81	0	0	-0.25189	27.9281
0	5.4545	0	0	5.8549	0.645015	-21.2783	-0.233825	0.0237083	0.0258933	-37.5412	-4.08E-15	4.90034	0	0	0.122524	2.00144	-19.6969	4.4924	183.023	351.458	679.434	431.654	431.654	431.654	8.64218	-84.3242	13.278	235.049	370.57	198.79	203.647	203.647	203.647	-84.3559	3.69845	-13.9697	27.0134	-9.25871	-3.97225	-0.914862	0.36508	1.71071	260.125	133.19	-14.8274	0	0	-0.562926	30.4289
0	6.77358	0	0	7.35015	0.695038	-22.789	-0.201528	0.016007	0.0175063	-31.4185	-6.45E-15	3.25085	0	0	0.102732	1.90748	-20.0396	3.7526	180.476	351.731	675.904	429.389	429.389	429.389	8.24873	-83.74	13.4596	216.807	369.818	197.451	203.647	203.647	203.647	-83.7164	4.1461	-13.8115	27.8583	-8.52348	-3.17759	-1.04029	0.212222	1.75311	378.141	120.196	-15.6727	0	0	-0.779879	32.7173
0	8.09592	0	0	8.8836	0.743565	-24.2232	-0.176551	0.00932462	0.0133268	-26.0037	2.86E-15	2.15129	0	0	0.0831548	1.80584	-20.2526	3.13525	176.663	352.044	671.843	427.599	427.599	427.599	7.80649	-83.3129	13.7416	198.753	369.226	196.465	203.647	203.647	203.647	-83.2303	4.67167	-13.6775	28.723	-7.78341	-2.50968	-0.912501	0.0393742	1.82952	401.224	102.839	-15.3565	0	0	-0.788658	34.7318
0	9.37907	0	0	10.4081	0.790101	-25.5689	-0.159353	0.00304453	0.0142421	-21.7043	2.45E-15	1.55	0	0	0.0667713	1.71588	-20.3072	2.65194	171.569	352.398	667.277	426.325	426.325	426.325	7.32268	-82.9945	14.1032	180.862	368.754	195.685	203.647	203.647	203.647	-82.8502	5.26317	-13.5606	29.5445	-7.11089	-1.95792	-0.542806	-0.129157	1.93335	329.994	80.8442	-13.0996	0	0	-0.588283	36.4486
0	10.5994	0	0	11.8908	0.833005	-26.7834	-0.14902	-0.00306385	0.0186787	-18.6414	-9.80E-16	1.29746	0	0	0.0544695	1.65065	-20.1971	2.32723	165.346	352.782	662.339	425.55	425.55	425.55	6.81821	-82.7421	14.5214	163.126	368.38	195.008	203.647	203.647	203.647	-82.5354	5.89774	-13.4613	30.2628	-6.56676	-1.52547	-0.0122384	-0.267157	2.05775	192.993	55.706	-8.83588	0	0	-0.291041	37.8792
0	11.7497	0	0	13.31	0.869845	-27.8059	-0.143406	-0.0087178	0.0234386	-16.6603	1.14E-15	1.20886	0	0	0.045546	1.61512	-19.933	2.19164	158.26	353.174	657.235	425.22	425.22	425.22	6.3263	-82.5223	14.9707	145.556	368.098	194.372	203.647	203.647	203.647	-82.2557	6.54174	-13.3872	30.8226	-6.19114	-1.22899	0.55285	-0.356646	2.19252	36.5588	29.5054	-3.33427	0	0	-0.0496684	39.0591
0	12.8323	0	0	14.6499	0.898136	-28.5783	-0.141286	-0.0130798	0.0250513	-15.5862	3.68E-15	1.13923	0	0	0.0391103	1.60757	-19.5333	2.26767	150.615	353.547	652.201	425.259	425.259	425.259	5.88651	-82.3126	15.4229	128.166	367.908	193.743	203.647	203.647	203.647	-81.9912	7.15468	-13.3485	31.1736	-5.99969	-1.08884	1.0167	-0.387874	2.32594	-89.852	5.7879	1.84364	0	0	0.0361351	40.0303
0	13.8526	0	0	15.8979	0.916243	-29.0668	-0.141294	-0.0155292	0.021193	-15.1418	-9.39E-16	0.973232	0	0	0.0342004	1.62317	-19.0136	2.55408	142.658	353.868	647.449	425.583	425.583	425.583	5.53501	-82.1006	15.8502	110.962	367.814	193.112	203.647	203.647	203.647	-81.7318	7.69716	-13.3535	31.2726	-5.98531	-1.11432	1.27808	-0.364457	2.4405	-150.117	-12.985	5.24384	0	0	-0.018967	40.8237
0	14.8127	0	0	17.0435	0.924071	-29.2766	-0.142506	-0.0160706	0.0114626	-15.0582	-1.23E-16	0.634644	0	0	0.0302115	1.65725	-18.3804	3.01639	134.52	354.114	643.133	426.108	426.108	426.108	5.29488	-81.8815	16.2292	93.926	367.816	192.486	203.647	203.647	203.647	-81.4741	8.13967	-13.4047	31.0864	-6.12371	-1.29229	1.29138	-0.299758	2.51886	-129.981	-25.6368	6.05214	0	0	-0.101043	41.4491
0	15.7083	0	0	18.078	0.923175	-29.2526	-0.144464	-0.0154242	-0.00234471	-15.1286	-3.31E-15	0.0923887	0	0	0.0268376	1.70691	-17.628	3.58729	126.192	354.263	639.327	426.762	426.762	426.762	5.1707	-81.6553	16.5439	77.0202	367.907	191.879	203.647	203.647	203.647	-81.218	8.46851	-13.4962	30.5969	-6.38058	-1.58372	1.0821	-0.214884	2.54979	-41.2661	-33.3163	4.53279	0	0	-0.0737386	41.8928
0	16.5286	0	0	18.9951	0.91623	-29.0665	-0.146357	-0.0144879	-0.0171619	-15.1455	-1.39E-15	-0.614446	0	0	0.0237153	1.77008	-16.7426	4.17945	117.542	354.291	636.034	427.482	427.482	427.482	5.14991	-81.4234	16.7868	60.1893	368.07	191.307	203.647	203.647	203.647	-80.9647	8.68594	-13.6157	29.8046	-6.71822	-1.9315	0.726025	-0.131551	2.53469	86.7415	-38.1449	1.65961	0	0	0.134116	42.1254
0	17.259	0	0	19.7888	0.906144	-28.7949	-0.147915	-0.0140775	-0.0300469	-15.0004	2.98E-15	-1.40461	0	0	0.020517	1.84341	-15.7078	4.70594	108.369	354.17	633.21	428.223	428.223	428.223	5.21029	-81.1868	16.957	43.3748	368.283	190.786	203.647	203.647	203.647	-80.7144	8.80441	-13.7478	28.7302	-7.09994	-2.27526	0.322553	-0.0698644	2.48638	218.441	-42.6719	-1.35642	0	0	0.488141	42.1129
0	17.8838	0	0	20.4526	0.89524	-28.4998	-0.148971	-0.0145179	-0.0390708	-14.6202	-1.06E-15	-2.16367	0	0	0.0169439	1.92045	-14.5111	5.10156	98.4655	353.866	630.793	428.956	428.956	428.956	5.32885	-80.945	17.0553	26.5267	368.523	190.326	203.647	203.647	203.647	-80.4655	8.83825	-13.8776	27.4119	-7.49296	-2.567	-0.0399304	-0.0384343	2.42859	324.158	-47.5293	-3.60522	0	0	0.878471	41.8281
0	18.389	0	0	20.9779	0.884794	-28.2155	-0.14959	-0.0157927	-0.043898	-13.9598	1.27E-15	-2.7903	0	0	0.0129179	1.99165	-13.1492	5.33678	87.6704	353.344	628.742	429.666	429.666	429.666	5.48907	-80.6942	17.0803	9.61121	368.767	189.937	203.647	203.647	203.647	-80.2143	8.79655	-13.993	25.8995	-7.8696	-2.78198	-0.305977	-0.0351992	2.38526	387.47	-51.5784	-4.66619	0	0	1.18717	41.2574
0	18.7622	0	0	21.3523	0.874985	-27.9471	-0.150546	-0.0176313	-0.0451791	-13.0498	-2.57E-15	-3.20962	0	0	0.00866062	2.04642	-11.6296	5.42032	75.9013	352.577	627.051	430.342	430.342	430.342	5.68401	-80.4267	17.0259	-7.38825	368.998	189.619	203.647	203.647	203.647	-79.953	8.6799	-14.0856	24.2487	-8.20821	-2.92108	-0.454033	-0.0459663	2.37544	404.873	-51.6396	-4.62035	0	0	1.34063	40.4042
0	18.992	0	0	21.5602	0.865113	-27.6756	-0.152466	-0.0195606	-0.0439654	-11.9127	4.49E-16	-3.36694	0	0	0.00449312	2.07634	-9.97029	5.39188	63.1631	351.557	625.756	430.981	430.981	430.98	5.91569	-80.1288	16.8818	-24.4744	369.203	189.374	203.647	203.647	203.647	-79.669	8.48137	-14.1507	22.5142	-8.49376	-3.00592	-0.495083	-0.0575066	2.40329	384.122	-45.5667	-3.75462	0	0	1.33085	39.2882
0	19.0669	0	0	21.5825	0.853956	-27.3672	-0.156007	-0.0208918	-0.0411914	-10.5996	2.37E-15	-3.2142	0	0	0.000708436	2.07831	-8.19628	5.30769	49.5365	350.301	624.932	431.575	431.575	431.575	6.19222	-79.781	16.6364	-41.6406	369.376	189.202	203.647	203.647	203.647	-79.3437	8.1901	-14.1873	20.7438	-8.71937	-3.0687	-0.454183	-0.0549021	2.46321	337.676	-31.0417	-2.60435	0	0	1.19732	37.9416
0	18.9736	0	0	21.3983	0.840137	-26.9828	-0.161482	-0.0211569	-0.0374476	-9.16378	-4.08E-16	-2.74749	0	0	-0.00254019	2.05633	-6.33494	5.22496	35.1555	348.85	624.666	432.119	432.119	432.119	6.52421	-79.3571	16.2802	-58.8756	369.516	189.106	203.647	203.647	203.647	-78.9519	7.79622	-14.1974	18.9737	-8.88672	-3.14165	-0.357208	-0.0337498	2.54192	277.743	-8.70723	-1.51575	0	0	0.994553	36.4034
0	18.6966	0	0	20.9863	0.822394	-26.4854	-0.168249	-0.0199381	-0.0331686	-7.59862	-1.31E-15	-1.98431	0	0	-0.0052122	2.02134	-4.41174	5.18955	20.1831	347.269	625.044	432.613	432.613	432.613	6.92101	-78.8257	15.8096	-76.1652	369.629	189.092	203.647	203.647	203.647	-78.4627	7.29522	-14.1864	17.2249	-9.00606	-3.24918	-0.224809	0.00571334	2.62364	213.547	19.4517	-0.701066	0	0	0.770142	34.7139
0	18.2177	0	0	20.3269	0.79978	-25.8451	-0.175248	-0.0172072	-0.0287369	-5.89276	-1.92E-15	-0.992395	0	0	-0.00722549	1.98915	-2.44718	5.22901	4.79236	345.638	626.135	433.065	433.065	433.065	7.38781	-78.151	15.229	-93.4948	369.726	189.165	203.647	203.647	203.647	-77.8404	6.69115	-14.1624	15.5016	-9.09436	-3.40478	-0.0697399	0.0586021	2.69693	150.021	50.1446	-0.200697	0	0	0.551959	32.91
0	17.5167	0	0	19.4031	0.771761	-25.0421	-0.18115	-0.0131993	-0.0247644	-4.03921	4.14E-15	0.134492	0	0	-0.0083523	1.97708	-0.455775	5.35117	-10.8458	344.041	627.98	433.499	433.499	433.499	7.92306	-77.2956	14.5514	-110.85	369.824	189.33	203.647	203.647	203.647	-77.0464	5.99841	-14.1348	13.7922	-9.17198	-3.61183	0.0973284	0.1154	2.7526	89.4099	78.9037	0.0979412	0	0	0.351136	31.0228
0	16.5722	0	0	18.2028	0.738268	-24.0682	-0.184741	-0.00833966	-0.0220978	-2.06388	-5.72E-16	1.29519	0	0	-0.00821918	2.00061	1.55332	5.54634	-26.5684	342.559	630.593	433.952	433.953	433.953	8.51668	-76.2219	13.7983	-128.219	369.938	189.582	203.647	203.647	203.647	-76.0412	5.24228	-14.1133	12.073	-9.25893	-3.86566	0.267437	0.165602	2.78439	31.8657	101.522	0.301016	0	0	0.164575	29.0778
0	15.3636	0	0	16.7187	0.699727	-22.929	-0.185474	-0.0029805	-0.0215784	-0.0729053	2.21E-15	2.4107	0	0	-0.00657382	2.07073	3.57429	5.79196	-42.2204	341.255	633.962	434.474	434.474	434.474	9.14982	-74.8953	12.9983	-145.598	370.081	189.91	203.647	203.647	203.647	-74.7872	4.45814	-14.1061	10.3142	-9.37212	-4.15608	0.434427	0.201897	2.78858	-24.318	115.183	0.483168	0	0	-0.0226589	27.0964
0	13.874	0	0	14.9501	0.657058	-21.645	-0.183472	0.00269028	-0.0238218	1.76222	-3.27E-15	3.42654	0	0	-0.00352717	2.19234	5.60215	6.05879	-57.6521	340.17	638.048	435.117	435.117	435.117	9.79639	-73.2865	12.1855	-162.99	370.258	190.292	203.647	203.647	203.647	-73.2511	3.68917	-14.1191	8.4864	-9.52288	-4.47016	0.591991	0.220978	2.76281	-81.2085	119.179	0.60375	0	0	-0.229161	25.099
0	12.0925	0	0	12.9028	0.611654	-20.2531	-0.179044	0.00848471	-0.029109	3.26923	-3.10E-15	4.28546	0	0	0.000510839	2.36386	7.6301	6.31674	-72.7139	339.325	642.794	435.936	435.936	435.936	10.4264	-71.3746	11.3961	-180.411	370.474	190.704	203.647	203.647	203.647	-71.4066	2.98233	-14.1555	6.56751	-9.71627	-4.79498	0.736771	0.227128	2.70541	-141.608	115.358	0.56351	0	0	-0.474329	23.1079
0	10.0178	0	0	10.5891	0.565306	-18.8062	-0.172827	0.0139861	-0.0370031	4.27359	-2.29E-15	4.90135	0	0	0.00480465	2.57804	9.64697	6.5401	-87.2515	338.718	648.12	436.975	436.975	436.975	11.0107	-69.1478	10.6652	-197.892	370.727	191.125	203.647	203.647	203.647	-69.2365	2.38272	-14.2153	4.54824	-9.95048	-5.12017	0.871269	0.225065	2.61486	-209.921	106.037	0.304666	0	0	-0.779057	21.1496
0	7.6593	0	0	8.02758	0.520041	-17.3686	-0.165952	0.0185715	-0.0462684	4.597	3.59E-15	5.1746	0	0	0.00811338	2.82354	11.6352	6.71164	-101.1	338.332	653.922	438.265	438.265	438.265	11.5255	-66.6042	10.0207	-215.47	371.013	191.542	203.647	203.647	203.647	-66.7334	1.92687	-14.2949	2.43632	-10.2177	-5.43988	1.00594	0.216161	2.48885	-292.728	92.6637	-0.14785	0	0	-1.16616	19.2584
0	5.04013	0	0	5.24402	0.477855	-16.0081	-0.159882	0.0217096	-0.0550958	4.09072	-1.63E-15	5.04526	0	0	0.00863309	3.08744	13.5688	6.82546	-114.073	338.147	660.073	439.813	439.813	439.813	11.9561	-63.752	9.47827	-233.183	371.324	191.958	203.647	203.647	203.647	-63.9018	1.63618	-14.3864	0.2592	-10.506	-5.75378	1.15708	0.198683	2.32913	-397.457	75.5575	-0.686763	0	0	-1.65036	17.4783
0	2.19817	0	0	2.27348	0.440388	-14.784	-0.156098	0.0230909	-0.061483	2.67724	3.27E-16	4.51898	0	0	0.00441572	3.35771	15.4126	6.8888	-125.96	338.135	666.412	441.601	441.601	441.601	12.2979	-60.6094	9.03771	-251.053	371.654	192.394	203.647	203.647	203.647	-60.7583	1.51258	-14.4781	-1.93562	-10.802	-6.06752	1.33906	0.169421	2.1375	-529.245	54.3275	-1.15625	0	0	-2.21564	15.8657
0	-0.814392	0	0	-0.838376	0.408622	-13.7351	-0.155907	0.0229243	-0.0644071	0.368655	2.61E-15	3.68982	0	0	-0.00594967	3.62532	17.1224	6.92143	-136.518	338.271	672.745	443.582	443.582	443.582	12.555	-57.2041	8.68264	-269.073	371.991	192.889	203.647	203.647	203.647	-57.3316	1.53817	-14.5552	-4.08296	-11.0929	-6.39188	1.55376	0.125563	1.91684	-685.963	28.6956	-1.4101	0	0	-2.78574	14.489
0	-3.93461	0	0	-4.03622	0.38273	-12.8733	-0.160373	0.0215821	-0.0641514	-2.75237	4.90E-16	2.67222	0	0	-0.0226202	3.88556	18.6476	6.95229	-145.486	338.53	678.842	445.685	445.685	445.685	12.7361	-53.5706	8.38447	-287.198	372.329	193.497	203.647	203.647	203.647	-53.66	1.67975	-14.6008	-6.10534	-11.3686	-6.74008	1.78407	0.0704089	1.67561	-855.644	-0.30706	-1.36126	0	0	-3.22126	13.4261
0	-7.09459	0	0	-7.25894	0.362145	-12.1837	-0.169968	0.0194168	-0.0626956	-6.54459	-1.57E-15	1.55136	0	0	-0.0442626	4.13749	19.9364	7.0124	-152.609	338.891	684.447	447.827	447.827	447.827	12.8489	-49.7485	8.10935	-305.343	372.662	194.276	203.647	203.647	203.647	-49.7881	1.89653	-14.5979	-7.9211	-11.623	-7.12198	1.99479	0.00897261	1.42566	-1016.75	-30.9553	-1.04553	0	0	-3.35986	12.7565
0	-10.2289	0	0	-10.4458	0.345843	-11.6351	-0.184282	0.0167212	-0.0630632	-10.8371	3.10E-15	0.375977	0	0	-0.068555	4.38198	20.9421	7.12521	-157.674	339.337	689.298	449.925	449.925	449.925	12.897	-45.7792	7.82464	-323.39	372.983	195.292	203.647	203.647	203.647	-45.7632	2.14743	-14.5298	-9.45439	-11.8534	-7.53681	2.14285	-0.0490429	1.18532	-1143.24	-60.2141	-0.589051	0	0	-3.09317	12.5506
0	-13.2812	0	0	-13.5436	0.332772	-11.1936	-0.202543	0.0139702	-0.0688171	-15.5324	4.25E-15	-0.79012	0	0	-0.0934819	4.61848	21.6309	7.29662	-160.55	339.853	693.16	451.908	451.908	451.908	12.879	-41.7035	7.50252	-341.199	373.285	196.612	203.647	203.647	203.647	-41.6319	2.39486	-14.382	-10.6457	-12.0594	-7.96602	2.1899	-0.0937571	0.973877	-1211.22	-83.9695	-0.16315	0	0	-2.43428	12.8574
0	-16.2084	0	0	-16.5111	0.322275	-10.8381	-0.224292	0.0116123	-0.082499	-20.6901	-5.23E-15	-1.84216	0	0	-0.118206	4.84224	21.9876	7.50766	-161.213	340.431	695.855	453.732	453.732	453.732	12.7896	-37.5602	7.11846	-358.622	373.555	198.314	203.647	203.647	203.647	-37.4384	2.60329	-14.142	-11.4604	-12.2404	-8.3689	2.12098	-0.118311	0.810162	-1208.72	-98.9328	0.254503	0	0	-1.53622	13.6954
0	-18.9792	0	0	-19.3196	0.314327	-10.5684	-0.250129	0.00967468	-0.103476	-26.5652	-2.61E-15	-2.651	0	0	-0.143051	5.0433	22.0188	7.71321	-159.754	341.064	697.281	455.382	455.382	455.382	12.6229	-33.3869	6.64715	-375.505	373.779	200.494	203.647	203.647	203.647	-33.2265	2.73478	-13.8007	-11.8937	-12.3938	-8.6838	1.95528	-0.121006	0.707897	-1143.27	-103.744	0.954744	0	0	-0.625545	15.0491
0	-21.5677	0	0	-21.9466	0.309448	-10.4025	-0.281647	0.00771034	-0.128543	-33.5143	0	-3.08761	0	0	-0.168217	5.20833	21.7514	7.84861	-156.369	341.747	697.419	456.874	456.874	456.874	12.373	-29.2255	6.06008	-391.675	373.941	203.266	203.647	203.647	203.647	-29.0438	2.74636	-13.3531	-11.9706	-12.5137	-8.83681	1.74065	-0.101216	0.670202	-1039.58	-98.5281	2.32086	0	0	0.112957	16.8727
0	-23.9445	0	0	-24.3674	0.308367	-10.3658	-0.32026	0.00542916	-0.1526	-41.774	7.84E-15	-3.00965	0	0	-0.191789	5.32474	21.2274	7.84312	-151.314	342.478	696.321	458.239	458.239	458.24	12.0338	-25.128	5.32847	-406.917	374.024	206.753	203.647	203.647	203.647	-24.9471	2.5934	-12.7991	-11.7403	-12.5917	-8.7568	1.53692	-0.0626591	0.68545	-931.596	-85.5784	4.64241	0	0	0.611108	19.1005
0	-26.0689	0	0	-26.5451	0.311615	-10.4762	-0.365467	0.00284776	-0.171089	-51.2037	-3.92E-15	-2.30884	0	0	-0.208269	5.38547	20.4953	7.63637	-144.867	343.263	694.084	459.513	459.513	459.513	11.5987	-21.162	4.43268	-420.957	374.015	211.057	203.647	203.647	203.647	-21.0064	2.23967	-12.1443	-11.2667	-12.6182	-8.39256	1.38979	-0.0130521	0.732928	-848.514	-68.7519	7.97679	0	0	0.910295	21.659
0	-27.8862	0	0	-28.4277	0.319285	-10.7367	-0.413801	0.000676753	-0.18116	-61.1519	7.84E-15	-0.900323	0	0	-0.209119	5.39232	19.6022	7.19268	-137.281	344.118	690.826	460.718	460.719	460.718	11.0622	-17.4102	3.37307	-433.461	373.9	216.23	203.647	203.647	203.647	-17.3026	1.66978	-11.4004	-10.6171	-12.5864	-7.72616	1.31638	0.0352887	0.791171	-805.874	-52.5613	12.2501	0	0	1.09701	24.478
0	-29.3331	0	0	-29.9528	0.331068	-11.136	-0.459889	0.00102911	-0.182444	-70.6106	1.18E-14	1.36318	0	0	-0.185914	5.3562	18.5866	6.50886	-128.754	345.067	686.67	461.856	461.856	461.856	10.4242	-13.9625	2.17716	-444.068	373.668	222.254	203.647	203.647	203.647	-13.9194	0.898331	-10.585	-9.85104	-12.4941	-6.77817	1.30039	0.0720065	0.84797	-802.09	-38.7832	17.1115	0	0	1.24264	27.4979
0	-30.349	0	0	-31.0583	0.346557	-11.6592	-0.498321	0.00605388	-0.176026	-78.5075	-2.61E-15	4.57541	0	0	-0.134453	5.29499	17.4751	5.61343	-119.427	346.133	681.738	462.896	462.896	462.896	9.69694	-10.9035	0.898505	-452.435	373.313	229.042	203.647	203.647	203.647	-10.9323	-0.0293106	-9.7237	-9.01043	-12.3462	-5.60336	1.30556	0.089729	0.903056	-824.201	-27.0703	21.9675	0	0	1.38732	30.6715
0	-30.8878	0	0	-31.6965	0.365598	-12.2996	-0.524592	0.0170145	-0.163254	-83.937	0	8.69385	0	0	-0.0575311	5.22983	16.2814	4.55867	-109.382	347.33	676.158	463.773	463.773	463.773	8.91095	-8.29992	-0.392339	-458.279	372.85	236.453	203.647	203.647	203.647	-8.39758	-1.04488	-8.85079	-8.11403	-12.1542	-4.2792	1.29247	0.0833463	0.964121	-855.085	-16.4709	26.0467	0	0	1.55346	33.9637
0	-30.93	0	0	-31.8468	0.388491	-13.0656	-0.53609	0.0336601	-0.145473	-86.4015	2.61E-15	13.4699	0	0	0.0349953	5.18142	15.008	3.40879	-98.6632	348.651	670.077	464.385	464.385	464.385	8.11552	-6.19022	-1.62169	-461.407	372.321	244.318	203.647	203.647	203.647	-6.34601	-2.07077	-8.01028	-7.15521	-11.9358	-2.89122	1.23213	0.0551727	1.04403	-879.617	-5.21739	28.4691	0	0	1.75882	37.3481
0	-30.4876	0	0	-31.5225	0.415946	-13.9778	-0.533056	0.0537018	-0.123238	-85.9985	-3.92E-15	18.3897	0	0	0.129446	5.16713	13.6484	2.22807	-87.2951	350.067	663.671	464.604	464.604	464.604	7.3739	-4.58154	-2.72531	-461.73	371.803	252.462	203.647	203.647	203.647	-4.78108	-3.03375	-7.25357	-6.10327	-11.7129	-1.51943	1.11734	0.0128666	1.15167	-890.09	7.98069	28.6442	0	0	2.02167	40.8046
0	-29.6024	0	0	-30.7671	0.448815	-15.0606	-0.517629	0.0733218	-0.0972939	-83.3092	-6.53E-15	22.7512	0	0	0.213125	5.19956	12.1895	1.07189	-75.2987	351.529	657.144	464.287	464.287	464.287	6.753	-3.45459	-3.6558	-459.249	371.397	260.716	203.647	203.647	203.647	-3.6844	-3.87475	-6.63351	-4.90847	-11.5091	-0.228719	0.95496	-0.0283932	1.29277	-883.202	24.5958	26.5087	0	0	2.34683	44.3166
0	-28.3367	0	0	-29.6437	0.487774	-16.3297	-0.493822	0.0892166	-0.0678286	-79.2709	-3.92E-15	25.9356	0	0	0.278129	5.2865	10.6146	-0.0193057	-62.7021	352.982	650.726	463.301	463.301	463.301	6.31113	-2.77483	-4.3841	-454.037	371.209	268.917	203.647	203.647	203.647	-3.02555	-4.55319	-6.19585	-3.5093	-11.3484	0.937079	0.767575	-0.0502245	1.46523	-861.742	46.3509	22.433	0	0	2.72885	47.8681
0	-26.7599	0	0	-28.2194	0.533049	-17.7841	-0.465511	0.0994848	-0.035339	-74.7733	6.53E-15	27.5647	0	0	0.321858	5.43161	8.9064	-1.02248	-49.5476	354.377	644.659	461.556	461.556	461.556	6.08899	-2.50652	-4.89505	-446.212	371.333	276.903	203.647	203.647	203.647	-2.77375	-5.04517	-5.97212	-1.84183	-11.2535	1.95772	0.584074	-0.0366579	1.66198	-830.209	74.1751	17.0353	0	0	3.14995	51.4406
0	-24.9366	0	0	-26.5513	0.584272	-19.4014	-0.434695	0.103269	-0.000676388	-70.3083	-1.18E-14	27.5075	0	0	0.344757	5.6356	7.04983	-1.93121	-35.8936	355.684	639.175	459.031	459.031	459.031	6.10604	-2.6239	-5.18035	-435.911	371.836	284.515	203.647	203.647	203.647	-2.90704	-5.33795	-5.97648	0.149777	-11.2452	2.83625	0.433499	0.021132	1.87071	-792.298	106.65	11.1819	0	0	3.57917	55.0113
0	-22.9205	0	0	-24.6798	0.640388	-21.137	-0.401097	0.100416	0.0346202	-65.8683	6.53E-15	25.8558	0	0	0.348154	5.89702	5.03569	-2.7515	-21.8136	356.902	634.476	455.81	455.81	455.81	6.36063	-3.11538	-5.23215	-423.28	372.752	291.593	203.647	203.647	203.647	-3.415	-5.424	-6.20578	2.50218	-11.3387	3.59544	0.340076	0.120082	2.07659	-749.616	139.085	5.87147	0	0	3.9674	58.5505
0	-20.7555	0	0	-22.6295	0.69959	-22.9249	-0.363545	0.0916898	0.0683731	-61.156	1.31E-15	22.919	0	0	0.334035	6.21222	2.86401	-3.49442	-7.39267	358.049	630.715	452.085	452.085	452.085	6.83255	-3.97975	-5.04065	-408.477	374.083	297.982	203.647	203.647	203.647	-4.29471	-5.298	-6.6423	5.22153	-11.5401	4.26989	0.319649	0.249145	2.26742	-702.199	165.648	1.81576	0	0	4.2474	62.0217
0	-18.4802	0	0	-20.4172	0.75938	-24.6839	-0.321496	0.0787922	0.0979431	-55.8799	-1.96E-15	19.1732	0	0	0.305663	6.57434	0.547286	-4.16689	7.27766	359.156	627.988	448.145	448.145	448.145	7.48726	-5.21863	-4.59779	-391.678	375.808	303.54	203.647	203.647	203.647	-5.54361	-4.95941	-7.25819	8.2739	-11.841	4.89453	0.379348	0.389857	2.43425	-650.457	181.147	-0.88638	0	0	4.35127	65.3798
0	-16.1329	0	0	-18.0607	0.816804	-26.3278	-0.27615	0.0636998	0.121013	-49.9901	3.27E-15	15.1211	0	0	0.267675	6.97185	-1.88808	-4.76275	22.1068	360.255	626.338	444.332	444.332	444.332	8.28098	-6.82931	-3.90491	-373.076	377.89	308.149	203.647	203.647	203.647	-7.15379	-4.41854	-8.02046	11.581	-12.2153	5.49063	0.517391	0.526046	2.57032	-597.24	183.803	-2.58358	0	0	4.24667	68.5709
0	-13.7538	0	0	-15.588	0.868828	-27.7779	-0.229808	0.0483774	0.135699	-43.663	-3.27E-15	11.1887	0	0	0.225136	7.3867	-4.40326	-5.25678	37.0136	361.362	625.776	440.972	440.973	440.972	9.16597	-8.80031	-2.98068	-352.879	380.29	311.725	203.647	203.647	203.647	-9.1092	-3.70292	-8.89468	15.0239	-12.6188	6.05276	0.713297	0.642037	2.66941	-544.573	175.095	-4.03479	0	0	3.93717	71.533
0	-11.3858	0	0	-13.0419	0.912862	-28.9759	-0.185389	0.0345902	0.141116	-37.22	5.23E-15	7.66565	0	0	0.182548	7.7934	-6.95188	-5.60541	51.9306	362.475	626.293	438.312	438.312	438.312	10.095	-11.1097	-1.86614	-331.295	382.969	314.219	203.647	203.647	203.647	-11.386	-2.8609	-9.84663	18.458	-12.9951	6.54178	0.930978	0.726127	2.72542	-493.626	159.593	-6.11398	0	0	3.46577	74.1997
0	-9.07354	0	0	-10.4807	0.947285	-29.8936	-0.145452	0.0233969	0.137387	-30.9701	6.53E-16	4.66109	0	0	0.142971	8.16044	-9.48728	-5.75367	66.8019	363.57	627.884	436.465	436.465	436.465	11.0253	-13.7256	-0.623037	-308.525	385.893	315.624	203.647	203.647	203.647	-13.954	-1.95883	-10.8429	21.736	-13.2872	6.88761	1.12385	0.767732	2.73074	-443.368	142.539	-9.38668	0	0	2.89142	76.5061
0	-6.86067	0	0	-7.9721	0.971783	-30.5366	-0.112052	0.0149592	0.126088	-25.1656	-3.27E-15	2.14591	0	0	0.108193	8.45464	-11.9697	-5.64699	81.5744	364.615	630.549	435.402	435.402	435.402	11.9213	-16.6074	0.675057	-284.752	389.029	315.969	203.647	203.647	203.647	-16.7787	-1.07152	-11.8508	24.7353	-13.4516	7.00347	1.24797	0.756223	2.67905	-391.901	127.71	-13.7535	0	0	2.27729	78.398
0	-4.78784	0	0	-5.58443	0.987286	-30.9391	-0.0860296	0.00856282	0.109971	-19.9545	-1.96E-15	0.0296293	0	0	0.078973	8.64777	-14.3709	-5.24448	96.1861	365.573	634.284	434.969	434.969	434.97	12.7551	-19.7087	1.95578	-260.141	392.346	315.318	203.647	203.647	203.647	-19.8221	-0.26861	-12.8376	27.3803	-13.4721	6.80896	1.26815	0.688432	2.56996	-335.725	116.957	-18.3632	0	0	1.67313	79.8402
0	-2.89074	0	0	-3.37835	0.995522	-31.1516	-0.0676987	0.00326966	0.0922285	-15.4949	-6.53E-16	-1.73577	0	0	0.0557692	8.72315	-16.6748	-4.53166	110.555	366.422	639.067	434.944	434.944	434.944	13.506	-22.9793	3.15945	-234.838	395.805	313.749	203.647	203.647	203.647	-23.0433	0.397365	-13.7717	29.6541	-13.3638	6.25587	1.16717	0.576545	2.41305	-270.989	111.295	-22.2038	0	0	1.1168	80.8208
0	-1.19901	0	0	-1.40218	0.99842	-31.2261	-0.0579343	-0.00107595	0.0759182	-12.0838	6.53E-16	-3.05917	0	0	0.0390791	8.67968	-18.8749	-3.5307	124.569	367.154	644.837	435.086	435.086	435.086	14.1584	-26.3676	4.24502	-208.967	399.363	311.344	203.647	203.647	203.647	-26.3981	0.89692	-14.6233	31.5952	-13.1671	5.34856	0.947325	0.446235	2.22408	-194.715	110.91	-24.5895	0	0	0.6322	81.3505
0	0.267105	0	0	0.312287	0.997651	-31.2063	-0.058125	-0.00356636	0.0629144	-10.1074	6.53E-16	-3.72912	0	0	0.0288871	8.53266	-20.9683	-2.30597	138.08	367.785	651.483	435.192	435.192	435.192	14.7035	-29.8258	5.19125	-182.619	402.978	308.181	203.647	203.647	203.647	-29.8437	1.22343	-15.3688	33.2804	-12.9332	4.15235	0.638104	0.32574	2.02242	-107.665	114.521	-25.4217	0	0	0.230904	81.4552
0	1.50124	0	0	1.75376	0.994486	-31.1249	-0.0680661	-0.00459823	0.0534085	-9.72816	-1.31E-15	-3.71251	0	0	0.0238371	8.31156	-22.9508	-0.960994	150.909	368.339	658.838	435.124	435.124	435.124	15.1412	-33.3183	5.99512	-155.843	406.617	304.341	203.647	203.647	203.647	-33.3455	1.38825	-15.996	34.8007	-12.7098	2.78642	0.287214	0.236112	1.82674	-13.9909	118.752	-24.2968	0	0	-0.0911576	81.166
0	2.51212	0	0	2.93115	0.989754	-31.0028	-0.0855704	-0.00511672	0.0465896	-10.763	-2.61E-15	-3.0928	0	0	0.0217027	8.05538	-24.813	0.374367	162.86	368.841	666.683	434.815	434.815	434.815	15.4798	-36.8251	6.66727	-128.641	410.266	299.911	203.647	203.647	203.647	-36.8824	1.41326	-16.5048	36.239	-12.5294	1.40327	-0.0467159	0.186691	1.65185	78.3198	119.615	-20.6589	0	0	-0.344567	80.5103
0	3.31981	0	0	3.86775	0.983893	-30.8513	-0.107866	-0.00556751	0.040992	-12.8027	-1.31E-15	-1.95191	0	0	0.020407	7.80622	-26.5397	1.56451	173.741	369.313	674.773	434.26	434.26	434.26	15.7339	-40.3418	7.22618	-100.983	413.919	294.997	203.647	203.647	203.647	-40.4472	1.32356	-16.9051	37.6527	-12.4041	0.159374	-0.31006	0.179008	1.50913	159.818	115.535	-14.5598	0	0	-0.539757	79.5056
0	3.9494	0	0	4.5932	0.977088	-30.6747	-0.132392	-0.00558018	0.0351642	-15.3427	0	-0.322073	0	0	0.0185436	7.60234	-28.1099	2.49091	183.387	369.763	682.854	433.494	433.494	433.494	15.9223	-43.8734	7.69382	-72.8241	417.575	289.724	203.647	203.647	203.647	-44.0417	1.14271	-17.2141	39.0667	-12.3254	-0.814697	-0.470415	0.208189	1.40327	223.341	107.638	-6.66039	0	0	-0.679836	78.1585
0	4.42487	0	0	5.13594	0.969435	-30.4753	-0.157353	-0.00444873	0.0279574	-17.9308	8.17E-16	1.77028	0	0	0.0154671	7.47277	-29.5002	3.0694	191.68	370.201	690.693	432.572	432.572	432.572	16.0683	-47.4289	8.09396	-44.1257	421.238	284.233	203.647	203.647	203.647	-47.6722	0.890929	-17.4555	40.4734	-12.2703	-1.43517	-0.519848	0.26626	1.33438	265.645	99.1133	2.002	0	0	-0.759624	76.4659
0	4.76453	0	0	5.51807	0.961051	-30.2559	-0.181918	-0.00152369	0.0185307	-20.2708	-5.31E-16	4.24591	0	0	0.0110841	7.43412	-30.6869	3.25848	198.551	370.639	698.096	431.551	431.551	431.551	16.1985	-51.0148	8.4523	-14.8733	424.919	278.681	203.647	203.647	203.647	-51.3433	0.585365	-17.6583	41.8396	-12.2091	-1.6724	-0.47854	0.341351	1.29757	289.644	92.981	10.3646	0	0	-0.779839	74.4183
0	4.97932	0	0	5.75325	0.952103	-30.0207	-0.206159	0.00340715	0.00614547	-22.259	9.80E-16	6.9153	0	0	0.00559777	7.49072	-31.6484	3.05721	203.977	371.104	704.913	430.477	430.477	430.477	16.3423	-54.6322	8.79753	14.9138	428.634	273.232	203.647	203.647	203.647	-55.0551	0.241102	-17.8561	43.1154	-12.1142	-1.54423	-0.380546	0.422136	1.2877	302.251	91.4256	17.345	0	0	-0.750631	72.0029
0	5.07374	0	0	5.84791	0.942779	-29.7744	-0.230462	0.00984724	-0.0102533	-23.922	2.29E-15	9.46352	0	0	-0.000688753	7.63672	-32.3665	2.49691	207.966	371.636	711.034	429.385	429.385	429.385	16.5281	-58.2752	9.16169	45.1779	432.4	268.057	203.647	203.647	203.647	-58.802	-0.127631	-18.0846	44.2435	-11.966	-1.10155	-0.264819	0.494949	1.29971	312.96	93.7743	22.2568	0	0	-0.687391	69.2051
0	5.04878	0	0	5.80443	0.93323	-29.5209	-0.254978	0.0171673	-0.0321055	-25.3303	-7.51E-15	11.5581	0	0	-0.00747694	7.85914	-32.8265	1.63047	210.545	372.286	716.379	428.297	428.297	428.297	16.7789	-61.9327	9.57889	75.822	436.236	263.325	203.647	203.647	203.647	-62.5737	-0.506531	-18.3769	45.1666	-11.7567	-0.412054	-0.163202	0.54797	1.33009	330.754	97.6294	24.5827	0	0	-0.596391	66.0107
0	4.90552	0	0	5.62522	0.923525	-29.262	-0.279279	0.0246798	-0.0611108	-26.5196	3.27E-15	12.9273	0	0	-0.0144479	8.14037	-33.0174	0.52304	211.747	373.105	720.888	427.233	427.233	427.233	17.1062	-65.5902	10.0821	106.708	440.142	259.205	203.647	203.647	203.647	-66.3569	-0.880659	-18.7576	45.8326	-11.4902	0.452384	-0.0946472	0.571172	1.37478	361.609	98.8906	24.4213	0	0	-0.465186	62.4077
0	4.64848	0	0	5.3165	0.913641	-28.9969	-0.302462	0.0327541	-0.0985078	-27.4628	9.15E-15	13.5329	0	0	-0.0212443	8.45935	-32.9314	-0.754103	211.613	374.135	724.509	426.215	426.215	426.215	17.5058	-69.2316	10.6986	137.652	444.102	255.86	203.647	203.647	203.647	-70.136	-1.23442	-19.2379	46.1981	-11.179	1.42211	-0.0598717	0.558416	1.43182	405.489	93.8732	22.0188	0	0	-0.265513	58.39
0	4.28834	0	0	4.89141	0.903472	-28.7228	-0.323035	0.0420776	-0.144207	-28.0336	4.57E-15	13.5125	0	0	-0.0273828	8.79189	-32.567	-2.12565	210.199	375.4	727.204	425.275	425.275	425.275	17.9577	-72.8408	11.4455	168.423	448.073	253.436	203.647	203.647	203.647	-73.8943	-1.55227	-19.8133	46.2322	-10.8405	2.43057	-0.0462634	0.508131	1.49741	456.429	79.9855	17.9128	0	0	0.0254197	53.9652
0	3.84357	0	0	4.37174	0.89275	-28.4321	-0.339343	0.0536432	-0.196599	-28.0416	-6.21E-15	13.1481	0	0	-0.032312	9.11117	-31.9325	-3.51182	207.593	376.902	728.956	424.466	424.466	424.466	18.4291	-76.4012	12.3266	198.737	451.992	252.049	203.647	203.647	203.647	-77.6128	-1.82025	-20.4655	45.9209	-10.4935	3.41252	-0.0297565	0.42309	1.56736	503.141	56.2868	12.6199	0	0	0.399486	49.1652
0	3.34066	0	0	3.78795	0.880868	-28.1082	-0.349498	0.068197	-0.253189	-27.237	-9.31E-15	12.7442	0	0	-0.0355511	9.3887	-31.0509	-4.82645	203.941	378.614	729.783	423.861	423.861	423.861	18.8816	-79.8948	13.3308	228.27	455.787	251.773	203.647	203.647	203.647	-81.2698	-2.0282	-21.166	45.2717	-10.1558	4.30065	0.010238	0.312988	1.63924	535.315	24.2624	6.2293	0	0	0.806366	44.0588
0	2.81255	0	0	3.1775	0.866695	-27.7192	-0.351783	0.0863718	-0.3114	-25.3744	1.63E-16	12.5667	0	0	-0.0370294	9.59682	-29.9635	-5.97736	199.459	380.484	729.756	423.544	423.544	423.544	19.2784	-83.2996	14.4322	256.664	459.385	252.624	203.647	203.647	203.647	-84.8381	-2.17157	-21.8812	44.3164	-9.8422	5.02433	0.0808879	0.190375	1.70926	548.588	-12.7179	-1.74018	0	0	1.17354	38.7592
0	2.29546	0	0	2.58145	0.848551	-27.2172	-0.344545	0.107933	-0.369834	-22.2344	-4.49E-15	12.7115	0	0	-0.0372871	9.71259	-28.7297	-6.87072	194.434	382.437	728.994	423.6	423.6	423.6	19.5911	-86.5866	15.5935	283.544	462.724	254.543	203.647	203.647	203.647	-88.2837	-2.25219	-22.5778	43.1107	-9.56516	5.51255	0.167599	0.0699042	1.77536	549.298	-50.9478	-11.6762	0	0	1.44885	33.4226
0	1.82467	0	0	2.03976	0.824479	-26.5441	-0.326577	0.131862	-0.427906	-17.6925	-3.35E-15	13.0951	0	0	-0.0374483	9.72178	-27.4221	-7.42061	189.199	384.387	727.665	424.086	424.086	424.086	19.803	-89.7182	16.7686	308.532	465.756	257.393	203.647	203.647	203.647	-91.564	-2.27753	-23.2256	41.7288	-9.33454	5.70145	0.240449	-0.0404633	1.82861	551.772	-88.5245	-23.3692	0	0	1.62728	28.232
0	1.43008	0	0	1.58636	0.792714	-25.6436	-0.297256	0.156021	-0.48563	-11.7492	6.53E-16	13.4454	0	0	-0.0385522	9.62153	-26.1187	-7.56106	184.108	386.247	725.961	425.017	425.017	425.017	19.9095	-92.648	17.9063	331.261	468.446	260.946	203.647	203.647	203.647	-94.6278	-2.25935	-23.7985	40.255	-9.1586	5.54447	0.265701	-0.136668	1.85493	573.277	-125.202	-35.867	0	0	1.74251	23.3735
0	1.13281	0	0	1.24465	0.752192	-24.4749	-0.257245	0.177781	-0.542348	-4.5989	1.01E-14	13.4209	0	0	-0.0407646	9.42021	-24.892	-7.25754	179.488	387.945	724.075	426.354	426.354	426.354	19.9162	-95.3225	18.9522	351.395	470.763	264.896	203.647	203.647	203.647	-97.4174	-2.21183	-24.2734	38.7728	-9.04441	5.02215	0.217126	-0.218129	1.84034	627.409	-161.341	-47.9338	0	0	1.83141	19.012
0	0.943487	0	0	1.02516	0.702909	-23.0237	-0.208633	0.19426	-0.596648	3.38116	-2.94E-15	12.7035	0	0	-0.0428513	9.13501	-23.801	-6.51458	175.61	389.43	722.174	428.016	428.016	428.016	19.8345	-97.6858	19.8513	368.64	472.668	268.866	203.647	203.647	203.647	-99.8726	-2.14955	-24.6283	37.3559	-8.99785	4.14861	0.0794484	-0.284708	1.77184	721.314	-196.871	-58.5851	0	0	1.90888	15.2761
0	0.862022	0	0	0.925291	0.646065	-21.3104	-0.155202	0.202853	-0.645943	11.6376	-3.59E-15	11.1075	0	0	-0.0426289	8.78824	-22.884	-5.37808	172.647	390.68	720.377	429.89	429.89	429.89	19.6771	-99.6841	20.5509	382.763	474.109	272.435	203.647	203.647	203.647	-101.935	-2.08485	-24.8413	36.0593	-9.02321	2.97342	-0.149645	-0.333441	1.64823	853.756	-230.341	-67.3335	0	0	1.96213	12.2511
0	0.878033	0	0	0.930854	0.584013	-19.3933	-0.102024	0.201543	-0.686493	19.5049	1.31E-15	8.63162	0	0	-0.0381195	8.40368	-22.1555	-3.93188	170.661	391.702	718.74	431.857	431.857	431.857	19.4525	-101.271	21.0049	393.603	475.012	275.174	203.647	203.647	203.647	-103.552	-2.02494	-24.8907	34.9145	-9.12195	1.57779	-0.457784	-0.361787	1.47538	1014.38	-259.339	-74.0115	0	0	1.9672	9.97777
0	0.971092	0	0	1.01749	0.520033	-17.3683	-0.0547999	0.189775	-0.713564	26.2686	2.12E-15	5.52845	0	0	-0.0290044	8.00401	-21.6061	-2.28859	169.593	392.522	717.241	433.809	433.809	433.809	19.1607	-102.412	21.1784	401.075	475.284	276.683	203.647	203.647	203.647	-104.683	-1.96923	-24.7555	33.9278	-9.29187	0.065646	-0.813606	-0.364217	1.27053	1183.3	-279.698	-78.3455	0	0	1.91327	8.45285
0	1.11051	0	0	1.15166	0.458032	-15.3622	-0.0192086	0.168936	-0.722408	31.1903	6.70E-15	2.29422	0	0	-0.0171575	7.60937	-21.2062	-0.57575	169.274	393.176	715.792	435.665	435.665	435.665	18.7909	-103.084	21.0527	405.172	474.823	276.634	203.647	203.647	203.647	-105.299	-1.90786	-24.4182	33.0814	-9.52594	-1.44972	-1.17451	-0.338219	1.05974	1334.57	-286.971	-79.7445	0	0	1.82161	7.63123
0	1.25584	0	0	1.29166	0.402217	-13.5225	-0.000150507	0.142746	-0.708779	33.5347	-2.70E-15	-0.366126	0	0	-0.00598822	7.23697	-20.9128	1.07941	169.46	393.706	714.245	437.376	437.376	437.376	18.3225	-103.276	20.6288	405.957	473.538	274.809	203.647	203.647	203.647	-105.384	-1.82253	-23.868	32.3398	-9.81197	-2.85901	-1.48129	-0.281091	0.875613	1436.58	-275.531	-77.5057	0	0	1.72985	7.433
0	1.36043	0	0	1.39083	0.35669	-12.0004	-0.00135289	0.116735	-0.66974	32.5909	5.39E-15	-1.65522	0	0	0.00134501	6.9007	-20.679	2.5657	169.877	394.145	712.433	438.916	438.916	438.916	17.732	-102.986	19.9295	403.559	471.37	271.124	203.647	203.647	203.647	-104.938	-1.691	-23.1048	31.6588	-10.1329	-4.06989	-1.66105	-0.188607	0.754262	1454.53	-239.344	-71.2984	0	0	1.65564	7.75672
0	1.37998	0	0	1.40548	0.32493	-10.9281	-0.025155	0.0973889	-0.604569	27.7488	5.72E-16	-0.810114	0	0	0.00376999	6.60972	-20.4652	3.80357	170.288	394.525	710.207	440.271	440.271	440.271	17.0032	-102.225	18.9979	398.16	468.325	265.651	203.647	203.647	203.647	-103.975	-1.4956	-22.143	30.9967	-10.467	-5.02048	-1.64702	-0.0612275	0.725604	1358.6	-174.396	-61.6265	0	0	1.56458	8.49848
0	1.28685	0	0	1.30833	0.309196	-10.394	-0.0717861	0.0901256	-0.515629	18.7041	4.08E-15	2.65995	0	0	0.00356596	6.36651	-20.2493	4.75741	170.549	394.876	707.494	441.41	441.41	441.41	16.1407	-101.018	17.8919	389.991	464.501	258.624	203.647	203.647	203.647	-102.537	-1.2338	-21.0144	30.3265	-10.7882	-5.68871	-1.40388	0.0949008	0.807793	1134.24	-81.8533	-49.8348	0	0	1.37276	9.57239
0	1.08598	0	0	1.10418	0.309959	-10.4199	-0.13791	0.0970486	-0.407834	5.7772	2.29E-15	8.68556	0	0	0.00592909	6.16556	-20.035	5.44105	170.653	395.231	704.328	442.28	442.28	442.28	15.179	-99.4161	16.679	379.334	460.1	250.443	203.647	203.647	203.647	-100.693	-0.924501	-19.7703	29.6469	-11.0661	-6.0943	-0.936037	0.26544	0.996499	787.62	29	-37.6091	0	0	1.00017	10.9268
0	0.825414	0	0	0.840706	0.325477	-10.9467	-0.215102	0.115179	-0.289827	-9.79861	4.90E-15	16.3773	0	0	0.0164758	5.99313	-19.8537	5.91494	170.739	395.623	700.864	442.796	442.796	442.796	14.1813	-97.5028	15.4336	366.528	455.426	241.637	203.647	203.647	203.647	-98.5505	-0.603445	-18.4827	28.9878	-11.2669	-6.29416	-0.309574	0.428253	1.25861	356.821	139.672	-26.4936	0	0	0.467562	12.5504
0	0.594649	0	0	0.607578	0.351813	-11.8363	-0.289999	0.136759	-0.174825	-25.8809	-4.90E-15	24.0653	0	0	0.0378513	5.82896	-19.7586	6.27184	171.065	396.081	697.353	442.849	442.85	442.85	13.225	-95.3943	14.2371	351.979	450.843	232.805	203.647	203.647	203.647	-96.2433	-0.306574	-17.2396	28.4075	-11.3546	-6.36977	0.342991	0.557791	1.54009	-83.4892	227.281	-17.5811	0	0	-0.054567	14.4649
0	0.506731	0	0	0.519862	0.383619	-12.9029	-0.347066	0.152396	-0.0793245	-39.8484	5.23E-15	29.8114	0	0	0.0680721	5.65032	-19.8105	6.61055	171.916	396.624	694.079	442.339	442.339	442.339	12.3811	-93.2296	13.1752	336.143	446.71	224.517	203.647	203.647	203.647	-93.9193	-0.0509587	-16.1333	27.9806	-11.2939	-6.40671	0.833822	0.637869	1.77734	-429.51	275.956	-11.4604	0	0	-0.336716	16.7033
0	0.666196	0	0	0.686501	0.415718	-13.9703	-0.374177	0.154892	-0.0174564	-49.4297	-1.03E-14	32.1112	0	0	0.101469	5.43792	-20.0561	7.0013	173.487	397.257	691.276	441.208	441.208	441.208	11.6963	-91.1463	12.325	319.47	443.299	217.215	203.647	203.647	203.647	-91.7157	0.171647	-15.2413	27.7765	-11.0552	-6.4682	0.977068	0.66616	1.91901	-581.048	285.445	-8.19127	0	0	-0.307817	19.2787
0	1.13498	0	0	1.17468	0.444934	-14.9333	-0.370266	0.142661	0.00538328	-53.7637	2.08E-15	30.518	0	0	0.131409	5.18335	-20.506	7.45346	175.749	397.975	689.034	439.484	439.484	439.484	11.1869	-89.2543	11.7317	302.332	440.743	211.137	203.647	203.647	203.647	-89.7357	0.382942	-14.6043	27.8374	-10.6212	-6.56927	0.674567	0.659895	1.95025	-487.656	272.022	-7.35096	0	0	-0.178093	22.1526
0	1.91668	0	0	1.99193	0.4713	-15.795	-0.345308	0.119763	-0.00384836	-53.5723	-3.43E-15	25.7425	0	0	0.152528	4.89561	-21.1202	7.90109	178.377	398.766	687.244	437.295	437.295	437.295	10.8392	-87.6228	11.3945	284.957	439.019	206.325	203.647	203.647	203.647	-88.0399	0.60157	-14.2157	28.1622	-9.9946	-6.66374	-0.0150577	0.638232	1.89379	-181.252	255.66	-8.34096	0	0	-0.267577	25.2194
0	2.96546	0	0	3.09546	0.497894	-16.6567	-0.309602	0.0921765	-0.0292834	-50.0489	5.88E-15	19.1395	0	0	0.160164	4.60373	-21.811	8.21674	180.781	399.619	685.607	434.849	434.849	434.849	10.6128	-86.2842	11.276	267.434	437.989	202.686	203.647	203.647	203.647	-86.6523	0.839917	-14.0287	28.705	-9.2021	-6.65231	-0.893145	0.602761	1.79544	236.491	244.897	-10.8433	0	0	-0.683246	28.3179
0	4.20333	0	0	4.41176	0.529347	-17.666	-0.269596	0.0647186	-0.0542689	-44.309	-2.94E-15	12.1365	0	0	0.151063	4.35274	-22.4609	8.249	182.24	400.52	683.704	432.373	432.373	432.373	10.4468	-85.2389	11.3277	249.758	437.455	200.048	203.647	203.647	203.647	-85.5648	1.11378	-13.9749	29.3885	-8.29608	-6.40962	-1.70445	0.538996	1.70065	639.402	235.346	-15.0285	0	0	-1.2164	31.2654
0	5.53715	0	0	5.85554	0.569894	-18.9506	-0.232082	0.041151	-0.0671552	-37.6857	-3.76E-15	6.00437	0	0	0.127711	4.19226	-22.9508	7.86907	182.07	401.457	681.12	430.058	430.058	430.058	10.2689	-84.4578	11.5095	231.893	437.213	198.2	203.647	203.647	203.647	-84.74	1.44979	-13.9833	30.1241	-7.35022	-5.8208	-2.2093	0.431954	1.64703	915.547	218.745	-20.9221	0	0	-1.53766	33.8957
0	6.88022	0	0	7.35119	0.621875	-20.5687	-0.201905	0.0227822	-0.0623577	-31.347	-5.82E-15	1.53076	0	0	0.0982119	4.15989	-23.1874	7.01434	179.801	402.427	677.566	428.024	428.024	428.024	10.0111	-83.8931	11.7968	213.826	437.095	196.922	203.647	203.647	203.647	-84.1226	1.88138	-13.9944	30.831	-6.44878	-4.8218	-2.23502	0.281007	1.65882	990.769	190.017	-27.0801	0	0	-1.44941	36.0877
0	8.17074	0	0	8.8481	0.684848	-22.4839	-0.179289	0.00841387	-0.0399032	-25.9027	4.19E-16	-1.08767	0	0	0.0714562	4.26456	-23.1227	5.72092	175.291	403.428	672.966	426.328	426.328	426.328	9.62641	-83.4911	12.1758	195.601	436.991	196.026	203.647	203.647	203.647	-83.6545	2.43514	-13.9689	31.4464	-5.66929	-3.43675	-1.72983	0.102242	1.73887	845.268	149.694	-30.3736	0	0	-1.00191	37.7838
0	9.37811	0	0	10.3212	0.755294	-24.5652	-0.163245	-0.00380464	-0.00538994	-21.6734	4.33E-15	-2.08188	0	0	0.0532387	4.47892	-22.7625	4.1337	168.768	404.455	667.486	424.987	424.987	424.987	9.10349	-83.1999	12.6334	177.324	436.852	195.357	203.647	203.647	203.647	-83.2837	3.11517	-13.892	31.9279	-5.06636	-1.79605	-0.798698	-0.0826604	1.8713	521.495	101.544	-27.5487	0	0	-0.438765	38.9981
0	10.501	0	0	11.7624	0.826974	-26.6142	-0.152404	-0.0153456	0.0318319	-18.7149	4.31E-15	-1.97327	0	0	0.0439069	4.74738	-22.161	2.48273	160.772	405.472	661.475	424.002	424.002	424.002	8.47383	-82.9744	13.1505	159.144	436.678	194.804	203.647	203.647	203.647	-82.9708	3.89367	-13.7741	32.2521	-4.66524	-0.116908	0.326953	-0.255503	2.03091	110.37	49.6272	-17.5651	0	0	-0.036683	39.8147
0	11.5592	0	0	13.1688	0.89199	-28.4115	-0.144942	-0.0258609	0.0616114	-16.8254	4.34E-15	-1.31351	0	0	0.0400261	5.00667	-21.4027	1.02906	152.013	406.407	655.368	423.366	423.366	423.366	7.80672	-82.7806	13.6983	141.215	436.497	194.294	203.647	203.647	203.647	-82.6899	4.7118	-13.6456	32.4096	-4.46633	1.35162	1.37107	-0.397074	2.1945	-278.248	-0.684423	-3.0461	0	0	0.0506838	40.3677
0	12.5799	0	0	14.5316	0.942618	-29.7702	-0.140288	-0.0332638	0.076578	-15.794	1.95E-15	-0.519171	0	0	0.0379773	5.20742	-20.5763	-0.000837418	143.186	407.163	649.573	423.064	423.064	423.064	7.19161	-82.5956	14.2388	123.661	436.347	193.786	203.647	203.647	203.647	-82.4267	5.49119	-13.5453	32.3971	-4.45399	2.39613	2.09441	-0.490452	2.34468	-547.887	-43.0909	10.8389	0	0	-0.142051	40.8043
0	13.5857	0	0	15.8342	0.973538	-30.5823	-0.138285	-0.0354975	0.0740342	-15.3726	-1.90E-15	0.136706	0	0	0.0355629	5.32678	-19.7482	-0.470382	134.795	407.653	644.383	423.072	423.072	423.072	6.71232	-82.4078	14.7304	106.541	436.26	193.265	203.647	203.647	203.647	-82.1758	6.15342	-13.5062	32.2087	-4.60437	2.89415	2.3607	-0.523647	2.46525	-641.953	-71.775	19.2919	0	0	-0.441106	41.2374
0	14.5851	0	0	17.0553	0.983555	-30.8425	-0.138684	-0.0326833	0.0560074	-15.2893	2.94E-15	0.440089	0	0	0.0322804	5.36924	-18.9456	-0.360876	127.046	407.83	639.938	423.365	423.365	423.365	6.42282	-82.2141	15.1363	89.8399	436.256	192.735	203.647	203.647	203.647	-81.9369	6.64095	-13.5446	31.8316	-4.88986	2.83931	2.16603	-0.49441	2.54224	-556.839	-84.3058	20.4488	0	0	-0.634395	41.7112
0	15.568	0	0	18.1759	0.975787	-30.6408	-0.141094	-0.0269304	0.0279174	-15.3038	6.53E-16	0.277169	0	0	0.0288267	5.35874	-18.1535	0.233852	119.832	407.697	636.231	423.918	423.918	423.918	6.33447	-82.0152	15.434	73.4767	436.336	192.211	203.647	203.647	203.647	-81.7107	6.93151	-13.6558	31.2478	-5.28098	2.33194	1.62469	-0.408465	2.56966	-337.008	-81.962	15.6714	0	0	-0.559542	42.1938
0	16.5092	0	0	19.1811	0.956192	-30.1283	-0.144403	-0.0209449	-0.00316407	-15.186	-2.80E-15	-0.314151	0	0	0.0257398	5.32682	-17.3247	1.1416	112.803	407.289	633.145	424.702	424.702	424.702	6.41918	-81.8119	15.6197	57.3293	436.482	191.714	203.647	203.647	203.647	-81.4963	7.03951	-13.8193	30.4398	-5.74683	1.54158	0.921219	-0.283249	2.55304	-55.6587	-70.0229	8.22981	0	0	-0.167415	42.5992
0	17.3747	0	0	20.0598	0.931345	-29.4707	-0.147683	-0.0164483	-0.0308605	-14.8157	2.96E-16	-1.13591	0	0	0.0227769	5.30083	-16.3987	2.16281	105.49	406.642	630.524	425.678	425.677	425.678	6.62624	-81.6026	15.7052	41.2636	436.663	191.265	203.647	203.647	203.647	-81.2886	7.00426	-14.0079	29.3986	-6.25633	0.655131	0.240206	-0.138494	2.51054	213.403	-53.6014	1.09344	0	0	0.457121	42.8236
0	18.1302	0	0	20.8012	0.906612	-28.8076	-0.150058	-0.0139115	-0.0511963	-14.1311	-6.13E-16	-1.93541	0	0	0.0192011	5.29555	-15.3203	3.12096	97.4383	405.776	628.232	426.786	426.786	426.786	6.90241	-81.3822	15.7101	25.1607	436.84	190.88	203.647	203.647	203.647	-81.0792	6.87207	-14.1967	28.1296	-6.77966	-0.171409	-0.291071	0.00157024	2.46325	418.307	-37.006	-4.08475	0	0	1.13567	42.778
0	18.7464	0	0	21.393	0.88528	-28.2287	-0.151419	-0.0130499	-0.0630633	-13.1518	-3.88E-15	-2.51612	0	0	0.0146883	5.31076	-14.0528	3.89623	88.3052	404.694	626.198	427.954	427.954	427.954	7.20709	-81.1429	15.6514	8.93279	436.979	190.567	203.647	203.647	203.647	-80.857	6.68051	-14.3678	26.6541	-7.29018	-0.841146	-0.61723	0.120296	2.4307	536.095	-21.3541	-6.953	0	0	1.68113	42.4061
0	19.2007	0	0	21.8196	0.868528	-27.7697	-0.152507	-0.0133662	-0.0672455	-11.9579	9.80E-16	-2.78307	0	0	0.00959008	5.33438	-12.5835	4.43676	77.9079	403.392	624.427	429.109	429.109	429.109	7.51864	-80.8723	15.5373	-7.47176	437.055	190.33	203.647	203.647	203.647	-80.6079	6.45006	-14.511	25.0067	-7.76556	-1.32107	-0.743717	0.206855	2.42242	568.441	-6.12895	-7.81913	0	0	1.97223	41.6883
0	19.4769	0	0	22.0631	0.855856	-27.4199	-0.154329	-0.014244	-0.0654894	-10.6296	2.45E-15	-2.70439	0	0	0.00455487	5.3495	-10.9223	4.75112	66.2262	401.875	622.989	430.193	430.193	430.193	7.83381	-80.5537	15.3659	-24.0723	437.056	190.165	203.647	203.647	203.647	-80.3145	6.18346	-14.6231	23.2282	-8.18945	-1.62841	-0.706601	0.262862	2.44203	530.89	11.0826	-7.29839	0	0	1.97829	40.6373
0	19.5639	0	0	22.1034	0.845677	-27.1372	-0.157855	-0.015278	-0.0594605	-9.24183	1.76E-15	-2.30311	0	0	0.000146979	5.34184	-9.09602	4.89063	53.3761	400.163	621.99	431.177	431.177	431.177	8.16336	-80.1645	15.1277	-40.863	436.981	190.071	203.647	203.647	203.647	-79.9554	5.8704	-14.7061	21.3599	-8.55327	-1.81021	-0.553714	0.295169	2.48402	444.335	31.6983	-5.90963	0	0	1.74131	39.291
0	19.4528	0	0	21.9201	0.835841	-26.8628	-0.163417	-0.0157498	-0.0508077	-7.82585	-1.14E-15	-1.58522	0	0	-0.00340988	5.30521	-7.14203	4.92865	39.5704	398.304	621.545	432.061	432.061	432.061	8.52628	-79.6768	14.8107	-57.82	436.839	190.05	203.647	203.647	203.647	-79.5043	5.49445	-14.7669	19.4379	-8.85772	-1.92368	-0.330858	0.310256	2.54085	329.717	55.3639	-4.18873	0	0	1.34309	37.7035
0	19.1359	0	0	21.4939	0.824112	-26.5338	-0.170406	-0.0151685	-0.0410694	-6.34993	-2.98E-15	-0.594448	0	0	-0.00612608	5.24392	-5.10105	4.94172	25.0787	396.361	621.752	432.871	432.871	432.871	8.94392	-79.0581	14.4057	-74.9088	436.646	190.109	203.647	203.647	203.647	-78.9306	5.04015	-14.8168	17.4896	-9.11405	-2.02163	-0.0762222	0.312872	2.60126	205.144	79.5014	-2.46176	0	0	0.873016	35.9379
0	18.6041	0	0	20.8078	0.808546	-26.0942	-0.17772	-0.0131146	-0.0319216	-4.77206	5.59E-15	0.602113	0	0	-0.00807688	5.17171	-3.01182	4.99496	10.1902	394.41	622.679	433.645	433.645	433.645	9.43462	-78.272	13.9105	-92.0909	436.425	190.255	203.647	203.647	203.647	-78.1993	4.49942	-14.8701	15.5326	-9.34253	-2.14452	0.179057	0.310346	2.65699	85.3722	101.528	-0.999087	0	0	0.409615	34.0581
0	17.8462	0	0	19.8493	0.787803	-25.5032	-0.183737	-0.00979372	-0.0248005	-3.03499	5.88E-15	1.87051	0	0	-0.0090874	5.1077	-0.907178	5.13237	-4.81522	392.527	624.363	434.426	434.426	434.426	10.0085	-77.2804	13.3328	-109.331	436.201	190.495	203.647	203.647	203.647	-77.2731	3.87645	-14.943	13.5735	-9.56779	-2.3181	0.412391	0.304767	2.69955	-19.7484	117.719	0.198969	0	0	0.00278904	32.1224
0	16.8485	0	0	18.6106	0.761337	-24.7406	-0.187243	-0.00576233	-0.0211641	-1.15714	-5.06E-15	3.06014	0	0	-0.00872388	5.0712	1.18777	5.37219	-19.6878	390.777	626.806	435.255	435.255	435.255	10.6638	-76.046	12.6909	-126.604	435.994	190.828	203.647	203.647	203.647	-76.1135	3.19022	-15.0503	11.61	-9.81326	-2.55354	0.609222	0.296212	2.72156	-104.998	125.267	1.1916	0	0	-0.32647	30.1797
0	15.5957	0	0	17.0891	0.729467	-23.8098	-0.187938	-0.00157242	-0.0219725	0.720915	-2.61E-15	4.06269	0	0	-0.00666092	5.07698	3.25567	5.70732	-34.2172	389.206	629.984	436.165	436.165	436.165	11.385	-74.5345	12.0115	-143.898	435.817	191.243	203.647	203.647	203.647	-74.6836	2.47437	-15.2032	9.63377	-10.0954	-2.84873	0.764587	0.285291	2.72137	-170.491	123.395	2.04245	0	0	-0.584454	28.2679
0	14.0738	0	0	15.2876	0.69336	-22.7389	-0.186298	0.00256038	-0.0275004	2.36875	-4.41E-15	4.85017	0	0	-0.00314624	5.13218	5.28522	6.11	-48.2322	387.836	633.849	437.181	437.181	437.181	12.1449	-72.7175	11.3274	-161.222	435.67	191.725	203.647	203.647	203.647	-72.9505	1.77417	-15.4072	7.63399	-10.4201	-3.19062	0.882418	0.27142	2.69529	-221.522	113.225	2.74572	0	0	-0.797928	26.4158
0	12.2733	0	0	13.2146	0.654904	-21.5795	-0.182996	0.00666914	-0.0366876	3.54971	2.94E-15	5.44915	0	0	0.000897744	5.23541	7.26796	6.53979	-61.59	386.669	638.335	438.322	438.322	438.322	12.9093	-70.5757	10.673	-178.6	435.542	192.259	203.647	203.647	203.647	-70.8881	1.14042	-15.6623	5.60291	-10.7819	-3.5588	0.979463	0.2576	2.64171	-269.15	98.0785	3.22966	0	0	-1.01123	24.6473
0	10.1938	0	0	10.8841	0.616444	-20.4012	-0.179029	0.010846	-0.0474296	4.03696	-3.92E-15	5.89335	0	0	0.00389762	5.37809	9.19422	6.95379	-74.1578	385.695	643.359	439.598	439.598	439.598	13.6459	-68.1002	10.0802	-196.071	435.416	192.839	203.647	203.647	203.647	-68.4802	0.620908	-15.9644	3.54088	-11.1662	-3.93038	1.07648	0.242665	2.55346	-326.484	80.7349	3.43615	0	0	-1.27144	22.9865
0	7.84705	0	0	8.31652	0.580406	-19.2804	-0.175396	0.0149556	-0.0570806	3.67129	-2.29E-15	6.16914	0	0	0.00410197	5.5474	11.0493	7.31618	-85.794	384.899	648.813	441.015	441.015	441.015	14.3316	-65.2934	9.57221	-213.675	435.279	193.474	203.647	203.647	203.647	-65.7223	0.251669	-16.3071	1.46084	-11.5525	-4.28516	1.19404	0.223445	2.42413	-405.541	62.7917	3.35221	0	0	-1.61368	21.4626
0	5.25943	0	0	5.54005	0.548882	-18.2873	-0.173309	0.0187466	-0.0630993	2.35083	-9.80E-16	6.21594	0	0	-0.000208769	5.72949	12.8105	7.6053	-96.3345	384.265	654.556	442.57	442.57	442.57	14.9562	-62.1688	9.15915	-231.435	435.12	194.194	203.647	203.647	203.647	-62.6229	0.0503727	-16.6826	-0.608947	-11.9195	-4.60973	1.34732	0.19425	2.25139	-513.986	44.2561	3.00025	0	0	-2.04228	20.1139
0	2.47175	0	0	2.59138	0.523257	-17.4715	-0.174279	0.0218428	-0.0643981	0.0167317	-3.59E-15	5.93081	0	0	-0.0105044	5.9124	14.4464	7.81692	-105.587	383.781	660.409	444.25	444.25	444.25	15.5218	-58.7502	8.83508	-249.347	434.938	195.041	203.647	203.647	203.647	-59.2034	0.0141098	-17.0808	-2.62509	-12.2474	-4.8997	1.53537	0.150209	2.04037	-650.06	24.428	2.38947	0	0	-2.50342	18.9887
0	-0.463267	0	0	-0.484052	0.504016	-16.8541	-0.179978	0.0240473	-0.0614377	-3.3504	6.53E-16	5.21724	0	0	-0.0277425	6.08784	15.9183	7.96258	-113.342	383.435	666.156	446.035	446.035	446.035	16.0365	-55.0699	8.5789	-267.359	434.738	196.071	203.647	203.647	203.647	-55.4967	0.12205	-17.4878	-4.53229	-12.5214	-5.15856	1.74106	0.0876773	1.80038	-802.56	2.32566	1.52016	0	0	-2.89059	18.1435
0	-3.48512	0	0	-3.63362	0.490788	-16.4272	-0.191619	0.0249995	-0.0566747	-7.69353	1.47E-15	3.9723	0	0	-0.0517096	6.25157	17.1845	8.06317	-119.389	383.213	671.555	447.893	447.893	447.893	16.5065	-51.1683	8.35851	-285.375	434.529	197.349	203.647	203.647	203.647	-51.546	0.341031	-17.8841	-6.26979	-12.7326	-5.39322	1.93049	0.0108652	1.54811	-951.267	-21.5981	0.33346	0	0	-3.0704	17.6373
0	-6.53098	0	0	-6.80093	0.482586	-16.1616	-0.209327	0.0245823	-0.053407	-12.8485	-2.29E-15	2.16042	0	0	-0.0806991	6.40197	18.2068	8.13936	-123.555	383.094	676.356	449.788	449.788	449.787	16.9304	-47.0917	8.13557	-303.252	434.315	198.943	203.647	203.647	203.647	-47.4022	0.631132	-18.2433	-7.77914	-12.8776	-5.60714	2.06731	-0.0717145	1.29844	-1073.84	-45.4687	-1.2576	0	0	-2.94711	17.523
0	-9.54134	0	0	-9.93058	0.478166	-16.0182	-0.232094	0.02269	-0.0547803	-18.5772	1.63E-15	-0.18727	0	0	-0.111827	6.53815	18.9559	8.20208	-125.727	383.053	680.33	451.679	451.679	451.679	17.2949	-42.8907	7.86991	-320.812	434.09	200.923	203.647	203.647	203.647	-43.1221	0.949188	-18.5325	-9.01234	-12.9587	-5.794	2.1234	-0.143755	1.0672	-1151.9	-65.4063	-3.27993	0	0	-2.51	17.8395
0	-12.4645	0	0	-12.9726	0.476341	-15.9589	-0.258307	0.0189226	-0.0623866	-24.6558	1.96E-15	-2.99173	0	0	-0.142	6.6579	19.4167	8.24583	-125.88	383.064	683.286	453.533	453.533	453.533	17.5761	-38.6175	7.52221	-337.854	433.835	203.361	203.647	203.647	203.647	-38.7656	1.24986	-18.7141	-9.93837	-12.9818	-5.93395	2.09154	-0.194013	0.868661	-1177.85	-79.0704	-5.48548	0	0	-1.84678	18.605
0	-15.2579	0	0	-15.8848	0.476121	-15.9517	-0.286865	0.0123863	-0.0754234	-31.0082	3.92E-15	-6.14608	0	0	-0.169011	6.75717	19.5898	8.24788	-124.076	383.106	685.095	455.324	455.324	455.324	17.7405	-34.3243	7.05581	-354.166	433.515	206.323	203.647	203.647	203.647	-34.3943	1.48598	-18.7481	-10.5466	-12.9544	-5.99477	1.992	-0.214966	0.712726	-1158.96	-85.7246	-7.27446	0	0	-1.10205	19.8143
0	-17.8869	0	0	-18.6306	0.476629	-15.9683	-0.317456	0.00178013	-0.0908168	-37.7165	0	-9.52102	0	0	-0.191399	6.83135	19.4906	8.17389	-120.451	383.17	685.689	457.038	457.038	457.038	17.7475	-30.064	6.44024	-369.522	433.073	209.862	203.647	203.647	203.647	-30.0714	1.61117	-18.5945	-10.8472	-12.8848	-5.93816	1.86073	-0.206399	0.602628	-1113.06	-87.2032	-7.74957	0	0	-0.406427	21.442
0	-20.319	0	0	-21.1738	0.476892	-15.9768	-0.350315	-0.0127522	-0.105478	-44.9368	-5.23E-15	-12.7847	0	0	-0.207556	6.87753	19.145	7.98766	-115.187	383.261	685.061	458.671	458.671	458.671	17.5504	-25.8942	5.65693	-383.677	432.428	214.008	203.647	203.647	203.647	-25.8635	1.58563	-18.2149	-10.8672	-12.781	-5.72959	1.73043	-0.173523	0.538444	-1058.68	-86.5524	-5.97127	0	0	0.168868	23.4478
0	-22.5176	0	0	-23.471	0.475806	-15.9415	-0.38524	-0.0288394	-0.116847	-52.7171	2.61E-15	-15.3351	0	0	-0.214666	6.8962	18.5847	7.66121	-108.485	383.4	683.252	460.217	460.217	460.218	17.1019	-21.8807	4.7053	-396.367	431.484	218.754	203.647	203.647	203.647	-21.8421	1.38243	-17.5762	-10.6461	-12.6493	-5.34804	1.61761	-0.127465	0.513939	-1008.74	-86.3724	-1.37905	0	0	0.609051	25.783
0	-24.4373	0	0	-25.4678	0.472371	-15.8298	-0.420714	-0.0424753	-0.123224	-60.8274	-1.05E-14	-16.3894	0	0	-0.208716	6.8917	17.843	7.18139	-100.542	383.612	680.343	461.668	461.668	461.668	16.364	-18.1	3.60587	-407.312	430.14	224.052	203.647	203.647	203.647	-18.0842	0.992149	-16.6577	-10.229	-12.4941	-4.7921	1.52273	-0.0807273	0.523989	-969.236	-87.6078	5.95251	0	0	0.931749	28.3949
0	-26.0237	0	0	-27.1021	0.466065	-15.6244	-0.453728	-0.0493049	-0.123661	-68.7058	-2.61E-15	-15.1742	0	0	-0.185891	6.8713	16.9508	6.55189	-91.5354	383.918	676.446	462.994	462.994	462.994	15.3197	-14.6349	2.39817	-416.237	428.317	229.82	203.647	203.647	203.647	-14.6669	0.424512	-15.4582	-9.65975	-12.3183	-4.08096	1.43506	-0.0429772	0.563726	-940.622	-88.7646	15.145	0	0	1.16696	31.2306
0	-27.2205	0	0	-28.314	0.457189	-15.3347	-0.481405	-0.0449219	-0.118209	-75.6571	1.31E-14	-11.0509	0	0	-0.144795	6.84367	15.934	5.79127	-81.6201	384.327	671.705	464.141	464.141	464.141	13.9843	-11.5647	1.13437	-422.89	425.982	235.949	203.647	203.647	203.647	-11.6586	-0.292784	-14.0033	-8.97333	-12.1236	-3.25084	1.3405	-0.0192456	0.632585	-920.221	-85.7461	24.3809	0	0	1.34823	34.2385
0	-27.9792	0	0	-29.0589	0.447081	-15.0037	-0.501238	-0.0267322	-0.107152	-80.9786	-1.57E-14	-3.81922	0	0	-0.0868376	6.81779	14.8111	4.92852	-70.9218	384.827	666.29	465.022	465.022	465.022	12.412	-8.95474	-0.129223	-427.069	423.169	242.321	203.647	203.647	203.647	-9.11083	-1.11781	-12.3503	-8.18991	-11.913	-2.34889	1.23066	-0.00961781	0.732882	-905.709	-74.018	31.3861	0	0	1.51308	37.371
0	-28.2688	0	0	-29.3177	0.438051	-14.7072	-0.510784	0.00440261	-0.0909167	-84.0733	-1.05E-14	6.0363	0	0	-0.0153306	6.80264	13.5919	3.99857	-59.5391	385.39	660.394	465.524	465.524	465.524	10.6965	-6.8486	-1.33883	-428.63	420	248.819	203.647	203.647	203.647	-7.05411	-1.99884	-10.5887	-7.31083	-11.693	-1.42656	1.10265	-0.0110324	0.862238	-894.524	-51.3186	34.349	0	0	1.69828	40.5858
0	-28.0851	0	0	-29.1019	0.433034	-14.5421	-0.508436	0.043731	-0.0699876	-84.6569	-1.44E-14	17.3109	0	0	0.065407	6.80725	12.2772	3.03841	-47.5451	385.978	654.232	465.517	465.517	465.517	8.96276	-5.2637	-2.44743	-427.493	416.674	255.331	203.647	203.647	203.647	-5.4977	-2.87915	-8.83382	-6.31713	-11.4754	-0.533425	0.962275	-0.0190778	1.01715	-884.823	-18.9765	32.7688	0	0	1.93588	43.8478
0	-27.4538	0	0	-28.4528	0.435022	-14.6075	-0.49493	0.0843766	-0.0449407	-82.9652	7.84E-15	28.3768	0	0	0.150352	6.84085	10.8596	2.08432	-34.9905	386.546	648.028	464.878	464.878	464.878	7.34998	-4.19223	-3.41555	-423.649	413.445	261.741	203.647	203.647	203.647	-4.43262	-3.70131	-7.2133	-5.1719	-11.2786	0.287477	0.815962	-0.0259418	1.18951	-874.047	19.5697	27.5679	0	0	2.24494	47.13
0	-26.4252	0	0	-27.4319	0.446486	-14.9842	-0.473592	0.119322	-0.0171547	-79.7212	-5.23E-15	37.5852	0	0	0.233555	6.91227	9.32579	1.16811	-21.913	387.057	642.007	463.511	463.511	463.511	5.99136	-3.60811	-4.21066	-417.146	410.579	267.925	203.647	203.647	203.647	-3.83853	-4.41206	-5.84891	-3.82528	-11.1263	1.00502	0.669543	-0.024046	1.37159	-858.359	59.471	20.7098	0	0	2.62393	50.4115
0	-25.061	0	0	-26.1062	0.46893	-15.7178	-0.448342	0.143491	0.011208	-75.7732	-6.53E-16	43.6959	0	0	0.307617	7.02886	7.6604	0.312051	-8.35078	387.483	636.38	461.376	461.376	461.376	4.99422	-3.47902	-4.80578	-408.076	408.306	273.752	203.647	203.647	203.647	-3.69325	-4.96641	-4.83905	-2.22263	-11.0462	1.60615	0.527514	-0.00293377	1.55872	-832.807	97.0939	14.1702	0	0	3.04319	53.6746
0	-23.4198	0	0	-24.5324	0.502664	-16.8105	-0.421546	0.154364	0.0378795	-71.6994	4.90E-15	46.096	0	0	0.36402	7.19501	5.85058	-0.476247	5.64159	387.808	631.334	458.51	458.51	458.51	4.42579	-3.7782	-5.17811	-396.549	406.786	279.088	203.647	203.647	203.647	-3.98037	-5.33016	-4.24559	-0.314514	-11.0643	2.1018	0.397663	0.0446445	1.74799	-793.235	129.248	9.3512	0	0	3.44442	56.9003
0	-21.5492	0	0	-22.7485	0.546742	-18.2194	-0.393542	0.152489	0.0607744	-67.6454	-6.21E-15	44.9038	0	0	0.395482	7.41146	3.89047	-1.20555	19.9833	388.033	627.022	455.036	455.036	455.036	4.30746	-4.49054	-5.30709	-382.687	406.093	283.816	203.647	203.647	203.647	-4.69163	-5.47988	-4.0887	1.93237	-11.2004	2.52873	0.294657	0.12382	1.93915	-738.59	154.122	6.52688	0	0	3.75316	60.0643
0	-19.4853	0	0	-20.773	0.599091	-19.8635	-0.363306	0.14038	0.078517	-63.3882	-1.01E-14	40.8014	0	0	0.398766	7.67512	1.78492	-1.89673	34.5669	388.17	623.556	451.165	451.165	451.165	4.61777	-5.61186	-5.17407	-366.62	406.22	287.843	203.647	203.647	203.647	-5.82407	-5.40243	-4.35044	4.52434	-11.4616	2.94404	0.240118	0.231006	2.13217	-672.332	169.459	5.2954	0	0	3.90431	63.1348
0	-17.2584	0	0	-18.6126	0.656741	-21.6353	-0.329464	0.121401	0.0901907	-58.5374	1.08E-14	34.7835	0	0	0.375861	7.9793	-0.448608	-2.57215	49.2696	388.237	621.009	447.17	447.17	447.17	5.30205	-7.143	-4.76469	-348.495	407.099	291.111	203.647	203.647	203.647	-7.37417	-5.09571	-4.98472	7.432	-11.8364	3.41101	0.256582	0.356652	2.32644	-601.33	173.545	4.93015	0	0	3.86686	66.0707
0	-14.9005	0	0	-16.2734	0.71615	-23.4168	-0.291329	0.0989346	0.0953328	-52.7761	-1.63E-15	27.8947	0	0	0.332878	8.31321	-2.78054	-3.24158	63.9715	388.25	619.423	443.349	443.349	443.349	6.28463	-9.08206	-4.075	-328.483	408.626	293.595	203.647	203.647	203.647	-9.3319	-4.57202	-5.92925	10.5864	-12.2919	3.97831	0.357301	0.486514	2.5161	-533.639	165.962	4.71854	0	0	3.65629	68.823
0	-12.4519	0	0	-13.7741	0.773599	-25.0951	-0.24929	0.0757026	0.0939336	-46.0072	-6.53E-16	20.9918	0	0	0.277519	8.66063	-5.17275	-3.89052	78.5752	388.215	618.828	439.967	439.967	439.967	7.48102	-11.4167	-3.11944	-306.783	410.685	295.305	203.647	203.647	203.647	-11.676	-3.86277	-7.11582	13.883	-12.7749	4.65926	0.534279	0.60446	2.68842	-474.89	148.102	4.27453	0	0	3.31851	71.3362
0	-9.96527	0	0	-11.157	0.825667	-26.5775	-0.205334	0.0534246	0.0865684	-38.4463	-9.80E-16	14.602	0	0	0.217253	8.99832	-7.58439	-4.47654	93.0165	388.118	619.251	437.208	437.208	437.208	8.80819	-14.1185	-1.93755	-283.617	413.165	296.272	203.647	203.647	203.647	-14.3716	-3.02198	-8.47708	17.1949	-13.2183	5.41894	0.755536	0.694766	2.82621	-426.441	123.264	3.56904	0	0	2.90583	73.5539
0	-7.50472	0	0	-8.491	0.869754	-27.8034	-0.162505	0.0331106	0.0740294	-30.5446	3.27E-16	8.94559	0	0	0.158518	9.29605	-9.97813	-4.93574	107.261	387.923	620.727	435.142	435.142	435.142	10.1918	-17.1407	-0.594889	-259.228	415.958	296.546	203.647	203.647	203.647	-17.3709	-2.12452	-9.94892	20.3928	-13.5539	6.17513	0.975626	0.745221	2.91101	-386.18	96.5383	2.64198	0	0	2.46499	75.4232
0	-5.14114	0	0	-5.86646	0.904513	-28.7509	-0.124088	0.0154638	0.0580107	-22.8622	3.27E-16	4.06133	0	0	0.106527	9.51989	-12.3251	-5.19646	121.291	387.584	623.298	433.721	433.721	433.721	11.5703	-20.4201	0.824976	-233.86	418.965	296.182	203.647	203.647	203.647	-20.6158	-1.25623	-11.4704	23.3667	-13.7278	6.81371	1.14823	0.749232	2.92559	-350.279	73.8693	1.43363	0	0	2.03169	76.9021
0	-2.94463	0	0	-3.38156	0.930016	-29.4353	-0.0933763	0.000718736	0.0407236	-16.0079	1.96E-15	-0.10295	0	0	0.0651189	9.63855	-14.6071	-5.19543	135.09	387.057	626.993	432.807	432.807	432.807	12.8964	-23.8822	2.23611	-207.747	422.09	295.233	203.647	203.647	203.647	-24.0423	-0.497396	-12.9844	26.0455	-13.7133	7.21469	1.23896	0.70811	2.86121	-314.536	60.4672	0.0130601	0	0	1.62562	77.9661
0	-0.975362	0	0	-1.12514	0.947518	-29.8998	-0.0732068	-0.0110068	0.0244774	-10.5626	1.31E-15	-3.57671	0	0	0.0362783	9.63085	-16.8156	-4.89221	148.626	386.322	631.811	432.216	432.216	432.216	14.1357	-27.4497	3.56767	-181.092	425.242	293.744	203.647	203.647	203.647	-27.585	0.0943426	-14.4387	28.4077	-13.5177	7.28118	1.22973	0.633302	2.72454	-274.233	59.9158	-1.57461	0	0	1.24648	78.6119
0	0.72526	0	0	0.839166	0.958948	-30.2007	-0.0651802	-0.0194145	0.0112644	-6.95551	-1.31E-15	-6.31922	0	0	0.0195709	9.4911	-18.9476	-4.27945	161.847	385.397	637.705	431.769	431.769	431.769	15.2642	-31.053	4.77619	-154.054	428.334	291.749	203.647	203.647	203.647	-31.1846	0.494555	-15.7899	30.4788	-13.1786	6.96281	1.12165	0.545594	2.53237	-225.346	73.3393	-3.28494	0	0	0.886058	78.8564
0	2.14067	0	0	2.48193	0.966286	-30.393	-0.0684345	-0.0256344	0.00203059	-5.2779	0	-8.41632	0	0	0.0121565	9.23088	-21.0012	-3.38797	174.669	384.338	644.567	431.328	431.328	431.328	16.2653	-34.6404	5.84834	-126.729	431.295	289.281	203.647	203.647	203.647	-34.7942	0.711864	-17.0059	32.3181	-12.7529	6.26698	0.929547	0.461667	2.30768	-164.44	96.8443	-4.48094	0	0	0.538308	78.7305
0	3.27872	0	0	3.80663	0.971019	-30.5166	-0.0800162	-0.0312722	-0.00295837	-5.27259	6.53E-16	-10.0061	0	0	0.0103079	8.87761	-22.9709	-2.28635	186.979	383.23	652.234	430.813	430.813	430.814	17.1256	-38.182	6.79377	-99.153	434.069	286.376	203.647	203.647	203.647	-38.3832	0.778361	-18.0653	33.9975	-12.3039	5.25866	0.679257	0.392869	2.07167	-90.5962	123.549	-4.39505	0	0	0.209548	78.2694
0	4.16506	0	0	4.83989	0.973815	-30.5895	-0.0960808	-0.0367984	-0.00420389	-6.45086	0	-11.1125	0	0	0.0108824	8.47086	-24.8445	-1.07429	198.636	382.171	660.489	430.202	430.202	430.202	17.8323	-41.6676	7.63274	-71.3113	436.609	283.077	203.647	203.647	203.647	-41.9366	0.736182	-18.954	35.5818	-11.8895	4.04995	0.401592	0.344979	1.84421	-5.65429	146.441	-2.83643	0	0	-0.0914553	77.5027
0	4.83338	0	0	5.61823	0.974563	-30.609	-0.113269	-0.0413037	-0.00300764	-8.28151	-2.61E-15	-11.6112	0	0	0.011952	8.057	-26.6021	0.129959	209.479	381.245	669.077	429.514	429.514	429.514	18.3739	-45.1005	8.385	-43.1578	438.88	279.435	203.647	203.647	203.647	-45.4501	0.625698	-19.6635	37.1138	-11.5536	2.78096	0.129222	0.321482	1.64535	85.7926	161.022	-0.316186	0	0	-0.359561	76.448
0	5.31554	0	0	6.17606	0.972666	-30.5596	-0.129849	-0.0431392	-0.00113011	-10.386	-1.31E-15	-11.2931	0	0	0.0125325	7.68271	-28.2174	1.20612	219.342	380.517	677.73	428.791	428.791	428.791	18.7442	-48.4894	9.06346	-14.6372	440.856	275.512	203.647	203.647	203.647	-48.9255	0.478162	-20.1913	38.6068	-11.3206	1.59569	-0.106502	0.323346	1.48978	176.783	166.181	2.15016	0	0	-0.587046	75.108
0	5.63548	0	0	6.53896	0.967411	-30.4224	-0.145724	-0.0406642	-0.000377124	-12.5979	1.31E-15	-9.96147	0	0	0.0118773	7.38832	-29.6593	2.04923	228.067	380.019	686.187	428.078	428.078	428.079	18.9459	-51.8437	9.67324	14.2956	442.535	271.381	203.647	203.647	203.647	-52.3658	0.313407	-20.5423	40.0453	-11.1936	0.617671	-0.282766	0.349089	1.38581	260.453	163.777	3.39497	0	0	-0.758453	73.4716
0	5.80783	0	0	6.72265	0.958277	-30.1831	-0.162076	-0.032385	-0.00240029	-14.9452	2.61E-15	-7.48322	0	0	0.00908615	7.20242	-30.8955	2.58311	235.513	379.758	694.218	427.406	427.406	427.406	18.9927	-55.1705	10.2151	43.6631	443.936	267.132	203.647	203.647	203.647	-55.7745	0.141232	-20.7303	41.3906	-11.1577	-0.0680547	-0.390877	0.392382	1.32956	332.289	156.959	2.37838	0	0	-0.8519	71.5174
0	5.84047	0	0	6.73682	0.94514	-29.8369	-0.180439	-0.0178224	-0.00870757	-17.5326	-3.27E-15	-3.9129	0	0	0.00325133	7.13885	-31.8945	2.767	241.571	379.723	701.634	426.781	426.781	426.781	18.9102	-58.4761	10.6908	73.4562	445.107	262.879	203.647	203.647	203.647	-59.1561	-0.0353834	-20.7796	42.5889	-11.1858	-0.422631	-0.437514	0.442698	1.31239	391.573	148.516	-1.37911	0	0	-0.848195	69.2175
0	5.73951	0	0	6.59082	0.928314	-29.3899	-0.201748	0.00231839	-0.0208984	-20.3956	2.29E-15	0.479378	0	0	-0.00601569	7.19634	-32.6281	2.59477	246.163	379.893	708.291	426.192	426.192	426.192	18.7334	-61.7673	11.1079	103.629	446.12	258.764	203.647	203.647	203.647	-62.5177	-0.216897	-20.7242	43.5808	-11.2463	-0.450288	-0.440851	0.486528	1.32175	441.187	139.55	-7.52687	0	0	-0.739011	66.5413
0	5.51379	0	0	6.29853	0.908477	-28.8579	-0.22606	0.0260873	-0.0406888	-23.4302	2.86E-15	5.22409	0	0	-0.0180716	7.3601	-33.0735	2.08926	249.245	380.238	714.081	425.614	425.614	425.614	18.502	-65.053	11.4815	134.092	447.066	254.956	203.647	203.647	203.647	-65.8699	-0.404688	-20.6045	44.3089	-11.3096	-0.188436	-0.42125	0.507477	1.34916	485.341	128.743	-14.8727	0	0	-0.526732	63.4603
0	5.1776	0	0	5.8807	0.886521	-28.2626	-0.252356	0.050734	-0.0695777	-26.3571	-7.19E-15	9.75449	0	0	-0.031193	7.60473	-33.2155	1.29511	250.809	380.723	718.927	425.03	425.03	425.03	18.2544	-68.3427	11.8327	164.706	448.04	251.644	203.647	203.647	203.647	-69.225	-0.599626	-20.4615	44.7253	-11.352	0.305115	-0.394168	0.495916	1.39026	527.452	114.258	-21.6767	0	0	-0.22106	59.9534
0	4.75125	0	0	5.36438	0.863367	-27.6275	-0.278566	0.0735841	-0.108337	-28.747	5.23E-15	13.5717	0	0	-0.0431266	7.89706	-33.0487	0.273089	250.886	381.306	722.779	424.443	424.443	424.443	18.0212	-71.6441	12.1842	195.277	449.119	249.026	203.647	203.647	203.647	-72.5934	-0.801462	-20.33	44.7973	-11.3563	0.962212	-0.363616	0.446776	1.44361	567.476	93.8734	-26.0999	0	0	0.162007	56.0139
0	4.25889	0	0	4.77987	0.839791	-26.9732	-0.301942	0.0924339	-0.156237	-30.1161	8.82E-15	16.345	0	0	-0.051924	8.1993	-32.5799	-0.902589	249.558	381.939	725.612	423.885	423.885	423.885	17.8215	-74.9582	12.5551	225.552	450.351	247.283	203.647	203.647	203.647	-75.9782	-1.00877	-20.2337	44.5111	-11.3125	1.71027	-0.322117	0.368014	1.50691	601.001	67.4119	-26.8767	0	0	0.592974	51.6588
0	3.72562	0	0	4.15689	0.816195	-26.3106	-0.319674	0.106292	-0.210851	-30.059	1.05E-14	18.0081	0	0	-0.0567254	8.47214	-31.8312	-2.14481	246.962	382.57	727.438	423.427	423.427	423.427	17.6618	-78.274	12.957	255.222	451.742	246.558	203.647	203.647	203.647	-79.3697	-1.2189	-20.1832	43.8748	-11.2168	2.47311	-0.252011	0.274627	1.57518	619.599	36.4877	-23.9652	0	0	1.01932	46.9387
0	3.17487	0	0	3.52187	0.792366	-25.6337	-0.329522	0.11551	-0.268757	-28.3663	-5.88E-15	18.7381	0	0	-0.0579682	8.67839	-30.8415	-3.35354	243.306	383.159	728.315	423.161	423.161	423.161	17.5385	-81.5656	13.3925	283.934	453.256	246.925	203.647	203.647	203.647	-82.7414	-1.4275	-20.1776	42.9186	-11.0721	3.16963	-0.142571	0.186207	1.64107	616.66	4.7224	-18.8242	0	0	1.37273	41.947
0	2.62776	0	0	2.89759	0.767326	-24.914	-0.330192	0.12163	-0.326968	-25.079	8.17E-16	18.8658	0	0	-0.057048	8.78765	-29.6668	-4.41921	238.868	383.677	728.352	423.194	423.194	423.194	17.4422	-84.7915	13.8584	311.316	454.829	248.38	203.647	203.647	203.647	-86.0502	-1.62747	-20.2099	41.6934	-10.8881	3.71453	0.00251102	0.117284	1.69882	592.397	-23.9157	-13.9707	0	0	1.59886	36.8208
0	2.10403	0	0	2.30508	0.739434	-24.1024	-0.321262	0.126662	-0.384069	-20.4467	6.41E-15	18.7208	0	0	-0.0556933	8.78083	-28.3768	-5.23079	233.99	384.115	727.706	423.617	423.617	423.617	17.3614	-87.8979	14.3503	336.996	456.379	250.823	203.647	203.647	203.647	-89.2393	-1.808	-20.273	40.2667	-10.6816	4.02325	0.157084	0.0748091	1.74364	558.02	-46.7078	-11.794	0	0	1.69406	31.7301
0	1.62404	0	0	1.76617	0.70677	-23.1386	-0.302751	0.132194	-0.439961	-14.8135	-7.02E-15	18.4818	0	0	-0.0553141	8.65283	-27.048	-5.68783	229.045	384.483	726.565	424.487	424.487	424.487	17.2851	-90.8248	14.8654	360.619	457.826	254.075	203.647	203.647	203.647	-92.2452	-1.95489	-20.3629	38.7164	-10.4747	4.02007	0.284061	0.0528049	1.76985	531.927	-63.97	-13.5054	0	0	1.70811	26.8562
0	1.20976	0	0	1.30449	0.667699	-21.9674	-0.274658	0.139024	-0.494617	-8.48849	-1.31E-15	18.1354	0	0	-0.0564637	8.41209	-25.755	-5.71352	224.4	384.804	725.128	425.811	425.811	425.811	17.2035	-93.5134	15.4021	381.86	459.092	257.882	203.647	203.647	203.647	-95.0053	-2.05305	-20.4782	37.122	-10.2917	3.64774	0.342805	0.0377313	1.77019	534.5	-78.3261	-18.7967	0	0	1.71507	22.3666
[truncated: 2,780 more rows]
[truncated: 122 more columns]
