# Supplementary material for: The impact of wide step width on lower limb coordination and its variability in individuals with flat feet
Source: PLoS One. 2025 Apr 24;20(4):e0321901. doi: 10.1371/journal.pone.0321901 (PMC12021241; doi:10.1371/journal.pone.0321901)
Supplement: S2 file — (ZIP) [file pone.0321901.s002.zip › Run-Wide8.csv]

	sdk:LAbsAnkleAngle			sdk:LAnkleAngles			sdk:LAnkleForce			sdk:LAnkleMoment			sdk:LAnklePower			sdk:LFE									sdk:LFO									sdk:LFootProgressAngles			sdk:LHipAngles			sdk:LHipForce			sdk:LHipMoment			sdk:LHipPower			sdk:LKneeAngles
Sub Frame	X	Y	Z	X	Y	Z	X	Y	Z	X	Y	Z	X	Y	Z	RX	RY	RZ	TX	TY	TZ	SX	SY	SZ	RX	RY	RZ	TX	TY	TZ	SX	SY	SZ	X	Y	Z	X	Y	Z	X	Y	Z	X	Y	Z	X	Y	Z	X
	deg	deg	deg	deg	deg	deg	N/kg	N/kg	N/kg	N.mm/kg	N.mm/kg	N.mm/kg	W/kg	W/kg	W/kg	deg	deg	deg	mm	mm	mm	mm	mm	mm	deg	deg	deg	mm	mm	mm	mm	mm	mm	deg	deg	deg	deg	deg	deg	N/kg	N/kg	N/kg	N.mm/kg	N.mm/kg	N.mm/kg	W/kg	W/kg	W/kg	deg
0	0.321902	0	0	0.327568	0.317455	-10.6746	-0.36452	0.180809	-0.0274654	-44.9825	8.98E-15	27.7574	0	0	0.128217	4.4287	-19.5497	7.17078	230.258	395.633	697.955	444.221	444.221	444.221	9.73496	-92.3176	8.57933	388.807	443.478	223.364	204.096	204.096	204.096	-92.7681	-1.01433	-11.5673	24.6436	-11.3789	-9.31822	0.963851	0.476716	1.49203	-609.682	327.224	-23.9055	0	0	-0.074473	17.4232
0	1.09495	0	0	1.11878	0.352124	-11.8467	-0.360793	0.184977	-0.00631606	-48.3849	-3.92E-15	31.9202	0	0	0.170235	4.17424	-20.1894	6.64477	233.799	394.977	696.004	442.799	442.799	442.799	9.01824	-90.5621	7.63819	371.557	439.991	217.13	204.096	204.096	204.096	-90.9357	-0.966171	-10.5779	25.024	-10.895	-8.2387	0.644893	0.516885	1.53594	-477.569	336.397	-23.1512	0	0	0.0337992	20.6199
0	2.13222	0	0	2.1884	0.386738	-13.0071	-0.334042	0.169125	-0.0141103	-47.7899	-8.17E-17	31.8938	0	0	0.197354	3.89702	-21.0095	6.21687	237.826	394.372	694.307	440.907	440.907	440.907	8.42748	-88.997	6.92743	354.001	437.468	212.075	204.096	204.096	204.096	-89.3131	-0.900365	-9.80088	25.6602	-10.3217	-7.23731	-0.0852649	0.552798	1.51205	-129.684	336.315	-21.836	0	0	-0.269005	24.0622
0	3.36816	0	0	3.47552	0.424794	-14.2703	-0.298143	0.137868	-0.0374227	-44.7306	5.72E-15	27.9506	0	0	0.205802	3.61757	-21.9074	5.83354	241.637	393.86	692.591	438.667	438.666	438.667	7.96727	-87.6451	6.48169	336.192	435.851	208.094	204.096	204.096	204.096	-87.9179	-0.784269	-9.26269	26.4777	-9.67138	-6.30913	-1.03011	0.577302	1.46094	331.393	332.722	-20.2677	0	0	-0.969078	27.5635
0	4.71492	0	0	4.8998	0.470554	-15.7707	-0.261365	0.0984828	-0.0591283	-40.3877	-3.10E-15	21.3083	0	0	0.193787	3.37392	-22.7512	5.39253	244.385	393.503	690.465	436.221	436.221	436.22	7.60446	-86.5108	6.30012	318.113	434.968	205.017	204.096	204.096	204.096	-86.748	-0.584621	-8.94215	27.3776	-8.97544	-5.39461	-1.90203	0.562679	1.41645	764.587	319.757	-19.6332	0	0	-1.68815	30.9085
0	6.08617	0	0	6.38608	0.527098	-17.5943	-0.227464	0.0590578	-0.0671149	-35.5563	2.78E-15	13.7186	0	0	0.16368	3.21014	-23.41	4.79026	245.289	393.364	687.524	433.695	433.695	433.695	7.27631	-85.5838	6.36069	299.745	434.582	202.655	204.096	204.096	204.096	-85.7862	-0.266503	-8.78456	28.2613	-8.28216	-4.41734	-2.43496	0.480444	1.40165	1045.86	288.046	-20.7876	0	0	-2.01103	33.9007
0	7.41394	0	0	7.87956	0.595041	-19.7375	-0.20081	0.0266387	-0.0567479	-31.0726	-3.84E-15	6.94171	0	0	0.125416	3.15932	-23.7856	3.966	243.832	393.48	683.481	431.191	431.191	431.191	6.91223	-84.8407	6.62913	281.112	434.457	200.821	204.096	204.096	204.096	-85.003	0.198437	-8.72163	29.0539	-7.64711	-3.32537	-2.44856	0.321858	1.43404	1098.46	234.004	-23.087	0	0	-1.79279	36.4022
0	8.66301	0	0	9.35604	0.672156	-22.102	-0.182755	0.00338524	-0.0300609	-27.3738	-6.53E-16	2.0146	0	0	0.0908434	3.22834	-23.8338	2.93112	239.894	393.845	678.258	428.789	428.789	428.789	6.45881	-84.2524	7.06536	262.306	434.412	199.36	204.096	204.096	204.096	-84.3663	0.820941	-8.69272	29.7165	-7.12087	-2.12497	-1.89459	0.114016	1.5265	909.576	163.253	-24.0885	0	0	-1.20127	38.3587
0	9.83361	0	0	10.819	0.753518	-24.5135	-0.170843	-0.0123354	0.00638216	-24.4119	-7.76E-16	-0.847476	0	0	0.067165	3.39156	-23.5716	1.77696	233.784	394.396	672.027	426.572	426.572	426.572	5.8969	-83.7902	7.62714	243.475	434.339	198.154	204.096	204.096	204.096	-83.848	1.58698	-8.65921	30.2444	-6.73575	-0.896652	-0.872699	-0.0939002	1.6802	530.309	87.7624	-21.2172	0	0	-0.534781	39.806
0	10.9511	0	0	12.2836	0.832026	-26.756	-0.163229	-0.022448	0.0431464	-22.1223	-1.12E-15	-1.93991	0	0	0.0554752	3.59816	-23.068	0.657414	226.158	395.024	665.162	424.627	424.627	424.627	5.24775	-83.4252	8.27112	224.798	434.198	197.123	204.096	204.096	204.096	-83.4234	2.45589	-8.60969	30.6535	-6.49884	0.216783	0.387419	-0.250814	1.88882	61.6254	21.0979	-13.9071	0	0	-0.0302784	40.8569
0	12.0536	0	0	13.7619	0.899579	-28.6174	-0.158104	-0.028123	0.0708271	-20.3578	3.72E-15	-1.85415	0	0	0.0514916	3.78976	-22.4209	-0.252416	217.851	395.593	658.148	423.034	423.034	423.034	4.56778	-83.1307	8.95333	206.442	434.002	196.212	204.096	204.096	204.096	-83.0712	3.36471	-8.55695	30.9609	-6.39335	1.05029	1.59112	-0.328894	2.13152	-374.655	-27.2883	-4.2767	0	0	0.205608	41.6699
0	13.1771	0	0	15.2519	0.948981	-29.9384	-0.154163	-0.0290252	0.082378	-18.9603	8.42E-17	-1.16688	0	0	0.0498497	3.91996	-21.7257	-0.808889	209.669	395.98	651.453	421.851	421.85	421.851	3.93224	-82.884	9.62846	188.525	433.789	195.385	204.096	204.096	204.096	-82.7734	4.23803	-8.52621	31.1668	-6.38763	1.47107	2.45172	-0.32894	2.37357	-666.578	-53.3375	3.95961	0	0	0.162816	42.4019
0	14.3424	0	0	16.7352	0.976222	-30.6522	-0.151467	-0.0251179	0.0750918	-17.8711	4.70E-15	-0.375364	0	0	0.0472517	3.96689	-21.0454	-0.945582	202.176	396.109	645.427	421.109	421.109	421.109	3.41192	-82.6683	10.2514	171.089	433.608	194.624	204.096	204.096	204.096	-82.5158	5.00316	-8.54002	31.2428	-6.44619	1.42569	2.77942	-0.269535	2.57496	-745.53	-57.4606	7.67656	0	0	-0.0873069	43.158
0	15.5465	0	0	18.1822	0.982029	-30.803	-0.150182	-0.0179022	0.0512253	-17.0083	1.23E-15	0.142571	0	0	0.0430959	3.93603	-20.391	-0.695189	195.558	395.964	640.233	420.823	420.823	420.823	3.04998	-82.4725	10.7845	154.094	433.499	193.92	204.096	204.096	204.096	-82.2879	5.60905	-8.60657	31.1305	-6.53802	0.961203	2.53262	-0.174144	2.7027	-605.065	-43.6816	5.99029	0	0	-0.357829	43.9578
0	16.761	0	0	19.5604	0.971607	-30.532	-0.150508	-0.0105411	0.0175095	-16.3055	6.13E-16	0.147469	0	0	0.0385002	3.85439	-19.7203	-0.179764	189.599	395.59	635.836	420.988	420.988	420.988	2.84895	-82.289	11.2079	137.426	433.485	193.276	204.096	204.096	204.096	-82.0809	6.0412	-8.71665	30.7542	-6.64033	0.213087	1.83854	-0.0639792	2.74892	-303.988	-19.4406	0.598015	0	0	-0.365025	44.7358
0	17.9388	0	0	20.8406	0.952589	-30.0335	-0.152038	-0.00607257	-0.0171537	-15.6855	-4.57E-15	-0.382534	0	0	0.0343362	3.759	-18.9566	0.428141	183.778	395.062	632.059	421.584	421.584	421.584	2.77406	-82.1105	11.5252	120.931	433.561	192.697	204.096	204.096	204.096	-81.8858	6.32374	-8.84919	30.0436	-6.73868	-0.635929	0.931957	0.0391329	2.73029	59.9542	5.17463	-5.51131	0	0	0.107129	45.3725
0	19.027	0	0	21.9977	0.932388	-29.4985	-0.153677	-0.00582915	-0.0452481	-15.0559	3.13E-15	-1.25161	0	0	0.0302335	3.68316	-18.0166	0.95676	177.441	394.448	628.674	422.56	422.56	422.56	2.77127	-81.9288	11.7589	104.452	433.698	192.192	204.096	204.096	204.096	-81.6923	6.50555	-8.98073	28.9568	-6.82568	-1.40846	0.0580136	0.111626	2.678	389.406	20.3298	-9.79978	0	0	1.01493	45.7401
0	19.9775	0	0	23.0098	0.916314	-29.0687	-0.154729	-0.0093752	-0.0625614	-14.3809	-8.58E-16	-2.1697	0	0	0.0253905	3.64542	-16.8364	1.27837	169.987	393.782	625.507	423.831	423.831	423.831	2.78988	-81.7353	11.937	87.8656	433.854	191.767	204.096	204.096	204.096	-81.4895	6.6373	-9.09293	27.4953	-6.90011	-1.97536	-0.603304	0.13397	2.62271	616.215	19.8312	-10.9548	0	0	2.03732	45.7388
0	20.7551	0	0	23.8567	0.906862	-28.8143	-0.154942	-0.0154547	-0.0685962	-13.6201	-2.04E-16	-2.90286	0	0	0.0195235	3.64499	-15.3872	1.33189	161.003	393.06	622.489	425.287	425.287	425.287	2.79992	-81.5216	12.0787	71.0956	433.987	191.429	204.096	204.096	204.096	-81.2677	6.75099	-9.17626	25.7041	-6.96523	-2.27688	-0.968892	0.100317	2.58861	712.833	3.2936	-8.75137	0	0	2.76922	45.3158
0	21.3391	0	0	24.5186	0.903899	-28.7343	-0.154787	-0.0230332	-0.0652338	-12.7248	5.31E-16	-3.36016	0	0	0.0131171	3.66471	-13.6779	1.12402	150.325	392.244	619.677	426.816	426.816	426.816	2.79971	-81.2796	12.1848	54.1186	434.064	191.179	204.096	204.096	204.096	-81.0187	6.84893	-9.22982	23.6606	-7.02559	-2.32178	-1.03956	0.0223725	2.58706	686.823	-24.3845	-3.62857	0	0	2.95177	44.468
0	21.7212	0	0	24.9746	0.905286	-28.7718	-0.155257	-0.0312613	-0.0557031	-11.6345	-1.39E-15	-3.54235	0	0	0.00695751	3.67938	-11.7484	0.71552	138.035	391.281	617.22	428.322	428.322	428.322	2.81434	-80.999	12.237	36.9528	434.065	191.021	204.096	204.096	204.096	-80.7337	6.90397	-9.25978	21.4559	-7.08474	-2.17183	-0.877524	-0.0691902	2.61937	570.404	-53.647	3.28044	0	0	2.58438	43.2344
0	21.9009	0	0	25.2016	0.907702	-28.837	-0.157442	-0.039353	-0.0435533	-10.2931	-8.98E-16	-3.48686	0	0	0.00174506	3.66571	-9.65613	0.198703	124.397	390.122	615.306	429.733	429.733	429.732	2.8868	-80.6647	12.2035	19.6435	433.978	190.955	204.096	204.096	204.096	-80.3994	6.86936	-9.27717	19.1771	-7.14475	-1.9187	-0.573979	-0.139071	2.67568	406.271	-74.2018	10.4151	0	0	1.86708	41.6831
0	21.8786	0	0	25.1742	0.907512	-28.8319	-0.162255	-0.0460909	-0.0319511	-8.69409	-3.51E-15	-3.18609	0	0	-0.00205008	3.61025	-7.46231	-0.327609	109.781	388.741	614.117	431.003	431.003	431.003	3.06495	-80.2531	12.0502	2.24645	433.799	190.985	204.096	204.096	204.096	-79.9948	6.69436	-9.29536	16.893	-7.20828	-1.65962	-0.221848	-0.159373	2.74097	235.349	-77.8401	16.184	0	0	1.06145	39.8961
0	21.6513	0	0	24.8675	0.901609	-28.6724	-0.169778	-0.0501004	-0.0232855	-6.86158	-5.31E-16	-2.59906	0	0	-0.00427159	3.51299	-5.22058	-0.780075	94.5796	387.156	613.788	432.114	432.114	432.114	3.38796	-79.7304	11.752	-15.1867	433.524	191.116	204.096	204.096	204.096	-79.4883	6.34086	-9.32819	14.6477	-7.28163	-1.47699	0.10359	-0.120286	2.79994	88.2018	-61.2995	19.5881	0	0	0.371446	37.9556
0	21.2087	0	0	24.261	0.888069	-28.3048	-0.179162	-0.0503611	-0.0187473	-4.8534	1.23E-15	-1.69302	0	0	-0.0050694	3.3864	-2.97087	-1.10558	79.1499	385.425	614.392	433.069	433.069	433.069	3.8758	-79.053	11.3031	-32.6194	433.152	191.356	204.096	204.096	204.096	-78.838	5.79619	-9.38858	12.4608	-7.37622	-1.42496	0.363067	-0.027967	2.84558	-21.7037	-26.3274	20.4973	0	0	-0.116851	35.9331
0	20.534	0	0	23.3417	0.866461	-27.7128	-0.188801	-0.0467032	-0.0182813	-2.75587	-8.68E-16	-0.493202	0	0	-0.0047341	3.25095	-0.738973	-1.2856	63.7839	383.644	615.945	433.893	433.893	433.893	4.52454	-78.1706	10.7198	-50.0357	432.685	191.709	204.096	204.096	204.096	-77.9945	5.07845	-9.48784	10.332	-7.50642	-1.52532	0.550456	0.0988481	2.87341	-96.973	20.7804	19.4937	0	0	-0.418156	33.8855
0	19.6062	0	0	22.106	0.837751	-26.9162	-0.196646	-0.0397762	-0.0210081	-0.666144	-3.76E-15	0.907012	0	0	-0.0034201	3.12934	1.45917	-1.33096	48.7109	381.933	618.417	434.633	434.633	434.633	5.30824	-77.0318	10.0389	-67.4392	432.126	192.18	204.096	204.096	204.096	-76.9059	4.23358	-9.63579	8.24991	-7.68473	-1.77185	0.690069	0.239731	2.87949	-152.696	71.6908	17.4244	0	0	-0.610227	31.8568
0	18.4057	0	0	20.5597	0.803892	-25.9621	-0.201019	-0.0306225	-0.0257301	1.28106	-3.92E-15	2.37069	0	0	-0.00112685	3.04084	3.61161	-1.26926	34.1205	380.41	621.741	435.348	435.348	435.348	6.18645	-75.5902	9.31023	-84.8484	431.485	192.765	204.096	204.096	204.096	-75.5243	3.32565	-9.84072	6.20003	-7.91542	-2.14182	0.810215	0.373996	2.85619	-206.042	117.574	14.951	0	0	-0.778462	29.8842
0	16.9192	0	0	18.7164	0.767342	-24.9145	-0.201441	-0.0201498	-0.0314972	2.8764	-3.10E-15	3.75186	0	0	0.00191084	2.99747	5.70501	-1.13177	20.1871	379.172	625.823	436.108	436.108	436.108	7.11392	-73.8095	8.587	-102.292	430.773	193.456	204.096	204.096	204.096	-73.8101	2.42456	-10.1094	4.17314	-8.19018	-2.60754	0.929019	0.482229	2.79037	-269.389	150.963	12.3491	0	0	-0.985142	28.0041
0	15.1446	0	0	16.597	0.730686	-23.8456	-0.198319	-0.00899146	-0.0374283	3.90204	1.31E-15	4.90078	0	0	0.00505792	3.0026	7.72083	-0.945192	7.08706	378.281	630.537	436.982	436.982	436.982	8.0495	-71.6675	7.91684	-119.801	430.007	194.245	204.096	204.096	204.096	-71.7369	1.59452	-10.4463	2.17143	-8.48813	-3.14243	1.0509	0.550136	2.67207	-348.043	167.65	9.55123	0	0	-1.25495	26.2575
0	13.0934	0	0	14.2287	0.696396	-22.8296	-0.193076	0.00233845	-0.0427561	4.12955	5.23E-15	5.65846	0	0	0.00704813	3.05153	9.63381	-0.729941	-4.99759	377.754	635.724	438.03	438.03	438.03	8.96209	-69.1575	7.33416	-137.405	429.208	195.123	204.096	204.096	204.096	-69.293	0.885063	-10.852	0.212417	-8.77999	-3.72024	1.17208	0.569024	2.49745	-441.578	166.524	6.41797	0	0	-1.57267	24.6915
0	10.7905	0	0	11.6441	0.666707	-21.9374	-0.187941	0.0132927	-0.0464859	3.33727	4.90E-15	5.86991	0	0	0.00591097	3.13292	11.4123	-0.503139	-15.8829	377.562	641.191	439.291	439.291	439.291	9.83322	-66.2873	6.85455	-155.126	428.402	196.096	204.096	204.096	204.096	-66.482	0.324931	-11.3218	-1.66987	-9.03426	-4.31061	1.29399	0.538055	2.27464	-548.289	149.813	2.81829	0	0	-1.89598	23.3586
0	8.27353	0	0	8.88067	0.643465	-21.231	-0.185651	0.0230677	-0.0477081	1.33413	6.53E-16	5.40185	0	0	-0.000827143	3.23061	13.0201	-0.2822	-25.3891	377.637	646.722	440.774	440.774	440.774	10.656	-63.0788	6.47111	-172.963	427.618	197.185	204.096	204.096	204.096	-63.3224	-0.0813014	-11.8438	-3.42816	-9.22331	-4.87578	1.41959	0.463879	2.01925	-664.814	121.897	-1.24873	0	0	-2.15901	22.3138
0	5.5914	0	0	5.98083	0.627937	-20.7553	-0.188982	0.0306973	-0.046147	-2.00674	-3.27E-15	4.19077	0	0	-0.0155833	3.32551	14.42	-0.0870605	-33.3467	377.882	652.084	442.455	442.455	442.455	11.4304	-59.5658	6.15377	-190.881	426.881	198.433	204.096	204.096	204.096	-59.8467	-0.353442	-12.3971	-5.00792	-9.32735	-5.37084	1.55384	0.359349	1.75279	-786.382	88.3548	-5.63789	0	0	-2.28838	21.6109
0	2.80104	0	0	2.99118	0.620625	-20.5302	-0.200162	0.0354775	-0.042885	-6.71021	2.86E-15	2.30963	0	0	-0.0397767	3.39767	15.5776	0.0600464	-39.6046	378.183	657.044	444.287	444.287	444.287	12.1565	-55.7928	5.85236	-208.8	426.212	199.908	204.096	204.096	204.096	-56.1003	-0.532245	-12.9516	-6.35599	-9.33583	-5.74797	1.68981	0.239825	1.49308	-903.394	55.1187	-10.138	0	0	-2.21543	21.2971
0	-0.0360834	0	0	-0.0385341	0.621192	-20.5477	-0.219934	0.0372182	-0.0399619	-12.6425	5.88E-15	-0.00721646	0	0	-0.072647	3.42883	16.4654	0.135256	-44.043	378.429	661.382	446.208	446.208	446.208	12.827	-51.8123	5.5039	-226.584	425.616	201.693	204.096	204.096	204.096	-52.139	-0.6726	-13.468	-7.42853	-9.24754	-5.96139	1.81436	0.122459	1.2539	-1004.36	27.7913	-14.4348	0	0	-1.91125	21.4088
0	-2.85852	0	0	-3.05746	0.628537	-20.7737	-0.247853	0.0361042	-0.0398204	-19.597	9.15E-15	-2.40753	0	0	-0.111328	3.405	17.066	0.114271	-46.5864	378.522	664.903	448.16	448.16	448.16	13.422	-47.6826	5.04327	-244.048	425.082	203.885	204.096	204.096	204.096	-48.0261	-0.834689	-13.9009	-8.1975	-9.06924	-5.97212	1.91421	0.0270011	1.04252	-1079.25	12.093	-18.2011	0	0	-1.40641	21.9678
0	-5.60805	0	0	-6.01474	0.640969	-21.1547	-0.28257	0.0327739	-0.0439782	-27.3666	-1.31E-15	-4.46794	0	0	-0.151549	3.31906	17.3742	-0.025637	-47.2154	378.399	667.447	450.097	450.097	450.097	13.9087	-43.4651	4.41514	-260.97	424.58	206.581	204.096	204.096	204.096	-43.8286	-1.07416	-14.2033	-8.65465	-8.81382	-5.75268	1.97929	-0.0283235	0.863859	-1122.72	12.3696	-21.0203	0	0	-0.785357	22.9797
0	-8.2301	0	0	-8.85817	0.65646	-21.6268	-0.322687	0.0279953	-0.0524988	-35.8352	7.84E-15	-5.79886	0	0	-0.188755	3.17269	17.3973	-0.303118	-45.9705	378.044	668.895	451.995	451.995	451.995	14.2451	-39.2248	3.58571	-277.093	424.062	209.877	204.096	204.096	204.096	-39.6162	-1.43274	-14.3324	-8.81178	-8.49794	-5.29024	2.00902	-0.0335511	0.719579	-1136.36	29.7489	-22.3925	0	0	-0.154624	24.434
0	-10.6707	0	0	-11.5302	0.672937	-22.1256	-0.366743	0.0226894	-0.0633115	-44.9236	6.53E-15	-6.10427	0	0	-0.218264	2.97716	17.1538	-0.7296	-42.947	377.492	669.177	453.85	453.85	453.85	14.3868	-35.032	2.55169	-292.142	423.467	213.852	204.096	204.096	204.096	-35.461	-1.93041	-14.2559	-8.6984	-8.14025	-4.58844	2.00994	0.00714057	0.61142	-1127.79	60.6749	-21.7699	0	0	0.39883	26.305
0	-12.8728	0	0	-13.9639	0.688591	-22.5961	-0.412302	0.0179651	-0.0734255	-54.394	5.23E-15	-5.20848	0	0	-0.23458	2.75225	16.6703	-1.30635	-38.2825	376.826	668.268	455.665	455.665	455.665	14.298	-30.9653	1.34466	-305.822	422.723	218.568	204.096	204.096	204.096	-31.4395	-2.56062	-13.9575	-8.35722	-7.76045	-3.66839	1.98832	0.0797786	0.539858	-1105.47	98.5222	-18.7629	0	0	0.829919	28.5541
0	-14.7747	0	0	-16.0842	0.702217	-23.0031	-0.455804	0.0150239	-0.0795162	-63.7311	2.61E-15	-3.0553	0	0	-0.231621	2.52304	15.9801	-2.02307	-32.1426	376.156	666.195	457.438	457.438	457.438	13.961	-27.1104	0.0283952	-317.826	421.766	224.049	204.096	204.096	204.096	-27.6317	-3.29051	-13.4407	-7.83864	-7.37733	-2.56756	1.94557	0.159794	0.502742	-1076.25	134.641	-13.2707	0	0	1.13302	31.1312
0	-16.3149	0	0	-17.8152	0.713504	-23.3385	-0.49315	0.015843	-0.0788476	-72.158	2.61E-15	0.388741	0	0	-0.204483	2.31563	15.1194	-2.85887	-24.7076	375.596	663.033	459.143	459.143	459.143	13.3851	-23.555	-1.31152	-327.853	420.546	230.276	204.096	204.096	204.096	-24.1167	-4.06676	-12.7306	-7.19437	-7.00787	-1.33644	1.87729	0.225597	0.499665	-1044.13	163.517	-5.91161	0	0	1.32678	33.9763
0	-17.44	0	0	-19.0942	0.723174	-23.6244	-0.520567	0.0222562	-0.0699095	-78.7903	7.84E-15	5.04914	0	0	-0.152254	2.15298	14.1241	-3.78568	-16.1597	375.238	658.907	460.72	460.72	460.72	12.6109	-20.3776	-2.5828	-335.629	419.049	237.179	204.096	204.096	204.096	-20.9654	-4.82585	-11.8745	-6.46977	-6.6664	-0.0325712	1.78246	0.260576	0.528977	-1013.33	182.923	2.08298	0	0	1.44871	37.0236
0	-18.1158	0	0	-19.8845	0.732843	-23.909	-0.535264	0.0347875	-0.0526052	-82.8739	-1.05E-14	10.615	0	0	-0.0799472	2.05216	13.0253	-4.77147	-6.66791	375.136	653.983	462.069	462.069	462.069	11.709	-17.6372	-3.70204	-340.931	417.307	244.637	204.096	204.096	204.096	-18.2322	-5.50532	-10.9395	-5.69537	-6.36459	1.28513	1.662	0.256878	0.587616	-987.567	194.02	9.08912	0	0	1.54893	40.208
0	-18.336	0	0	-20.1846	0.744618	-24.254	-0.536333	0.0517236	-0.0288021	-84.0816	-1.18E-14	16.4421	0	0	0.00204447	2.02388	11.8441	-5.78344	3.62658	375.298	648.459	463.051	463.051	463.051	10.7705	-15.3641	-4.60601	-343.608	415.41	252.491	204.096	204.096	204.096	-15.9481	-6.05281	-10.0066	-4.87875	-6.11295	2.56144	1.51739	0.215274	0.674404	-968.355	199.427	13.7225	0	0	1.68082	43.4718
0	-18.1255	0	0	-20.028	0.76057	-24.7184	-0.525118	0.0693385	-0.00123846	-82.6772	-6.53E-15	21.6201	0	0	0.0812434	2.07378	10.5889	-6.79082	14.6195	375.693	642.557	463.505	463.505	463.505	9.89245	-13.5594	-5.25732	-343.586	413.485	260.555	204.096	204.096	204.096	-14.1183	-6.43186	-9.15956	-3.99962	-5.92322	3.74928	1.35322	0.144584	0.790156	-955.548	202.067	15.3215	0	0	1.89364	46.7709
0	-17.5358	0	0	-19.4744	0.782208	-25.3428	-0.505099	0.0835166	0.0276272	-79.4709	2.61E-15	25.2464	0	0	0.147248	2.20482	9.25401	-7.76671	26.2446	376.26	636.514	463.263	463.263	463.263	9.15993	-12.2002	-5.64383	-340.868	411.676	268.627	204.096	204.096	204.096	-12.7272	-6.62387	-8.47135	-3.01037	-5.8104	4.81286	1.17722	0.0598181	0.937443	-947.555	204.475	14.0892	0	0	2.22461	50.0768
0	-16.6341	0	0	-18.5946	0.810136	-26.1392	-0.480047	0.0912551	0.0560654	-75.4499	-1.31E-14	26.7118	0	0	0.19422	2.41929	7.82211	-8.68909	38.4664	376.928	630.569	462.186	462.186	462.186	8.63175	-11.2529	-5.77321	-335.509	410.108	276.506	204.096	204.096	204.096	-11.7471	-6.62631	-7.99169	-1.84258	-5.79383	5.72993	1.00447	-0.0187504	1.11967	-942.3	208.778	10.8653	0	0	2.69364	53.3745
0	-15.4894	0	0	-17.4554	0.843912	-27.0881	-0.452366	0.0904716	0.0834635	-71.3781	2.61E-15	25.7729	0	0	0.220727	2.7199	6.26825	-9.53983	51.2688	377.629	624.955	460.188	460.188	460.188	8.3336	-10.6862	-5.66448	-327.603	408.865	283.998	204.096	204.096	204.096	-11.1505	-6.44778	-7.7408	-0.418592	-5.8964	6.49206	0.850483	-0.0721068	1.33516	-936.483	214.952	7.13731	0	0	3.29305	56.6573
0	-14.1632	0	0	-16.1101	0.882023	-28.1398	-0.421953	0.0810828	0.109454	-67.5239	1.05E-14	22.6784	0	0	0.22868	3.10963	4.56492	-10.3036	64.6436	378.313	619.892	457.273	457.273	457.273	8.25807	-10.4805	-5.3399	-317.256	407.979	290.916	204.096	204.096	204.096	-10.9178	-6.10198	-7.70915	1.33515	-6.14178	7.1052	0.726429	-0.0811463	1.577	-924.455	222.434	4.17881	0	0	3.97433	59.9218
0	-12.7058	0	0	-14.5968	0.921988	-29.2209	-0.387739	0.0652315	0.133426	-63.7948	-3.92E-15	18.1284	0	0	0.222614	3.59001	2.68741	-10.9665	78.5785	378.952	615.57	453.56	453.56	453.56	8.37073	-10.6283	-4.81994	-304.594	407.43	297.084	204.096	204.096	204.096	-11.0389	-5.60348	-7.8633	3.47452	-6.54844	7.58986	0.644865	-0.0297659	1.83521	-901.383	230.098	2.77547	0	0	4.65058	63.1618
0	-11.1571	0	0	-12.9434	0.960624	-30.2447	-0.349486	0.0462925	0.153891	-60.0029	-3.92E-15	13.0491	0	0	0.20855	4.15813	0.619231	-11.5137	93.0484	379.541	612.145	449.286	449.286	449.286	8.62142	-11.1314	-4.12209	-289.756	407.165	302.342	204.096	204.096	204.096	-11.5115	-4.96652	-8.15681	6.02478	-7.12071	7.97683	0.613597	0.0881367	2.09752	-863.466	236.017	3.04593	0	0	5.20241	66.3631
0	-9.54778	0	0	-11.1725	0.994461	-31.1243	-0.308523	0.0278695	0.16861	-56.0467	-3.92E-15	8.35676	0	0	0.192167	4.80306	-1.64281	-11.9258	108.009	380.097	609.729	444.796	444.796	444.796	8.95623	-11.9956	-3.26305	-272.899	407.115	306.553	204.096	204.096	204.096	-12.3375	-4.20667	-8.54193	8.97038	-7.83967	8.29908	0.635558	0.263688	2.35563	-809.152	237.433	4.64006	0	0	5.50418	69.4987
0	-7.90094	0	0	-9.30629	1.02028	-31.7846	-0.26719	0.0130038	0.175	-51.9248	-2.61E-15	4.77015	0	0	0.176824	5.50281	-4.08522	-12.1762	123.394	380.645	608.4	440.488	440.488	440.488	9.3272	-13.2272	-2.26259	-254.189	407.222	309.62	204.096	204.096	204.096	-13.5208	-3.34424	-8.97854	12.2495	-8.65693	8.58053	0.70665	0.473942	2.6012	-739.17	232.35	6.67212	0	0	5.46372	72.5248
0	-6.23368	0	0	-7.37063	1.03578	-32.1766	-0.227914	0.00359849	0.170995	-47.6638	-2.61E-15	2.69134	0	0	0.162704	6.22321	-6.67697	-12.2301	139.109	381.208	608.217	436.743	436.743	436.743	9.69881	-14.83	-1.14742	-233.792	407.446	311.5	204.096	204.096	204.096	-15.0647	-2.40762	-9.43963	15.7563	-9.49705	8.82325	0.813435	0.691466	2.8279	-656.115	221.282	8.12894	0	0	5.06137	75.3798
0	-4.56056	0	0	-5.39693	1.04017	-32.2868	-0.192684	-1.89E-05	0.156017	-43.2694	-3.92E-15	2.15843	0	0	0.147774	6.91924	-9.37244	-12.0471	155.036	381.802	609.234	433.843	433.843	433.843	10.051	-16.8023	0.0473734	-211.873	407.772	312.214	204.096	204.096	204.096	-16.9698	-1.43459	-9.91281	19.3526	-10.2682	8.99703	0.929661	0.881241	3.01965	-563.539	205.811	8.32234	0	0	4.35623	77.987
0	-2.89731	0	0	-3.42238	1.03445	-32.143	-0.162586	0.00141463	0.131452	-38.7017	5.88E-15	2.93966	0	0	0.129801	7.54005	-12.1183	-11.5877	171.029	382.427	611.511	431.914	431.914	431.914	10.3792	-19.1337	1.28149	-188.595	408.211	311.849	204.096	204.096	204.096	-19.2294	-0.469153	-10.3988	22.8895	-10.8829	9.0382	1.02485	1.01064	3.15608	-465.916	188.55	7.13915	0	0	3.4709	80.2637
0	-1.26425	0	0	-1.48775	1.02129	-31.8102	-0.137949	0.0064507	0.100795	-33.939	-1.31E-15	4.62944	0	0	0.108225	8.03701	-14.8622	-10.821	186.918	383.072	615.104	430.912	430.911	430.912	10.6921	-21.8023	2.51649	-164.127	408.788	310.549	204.096	204.096	204.096	-21.8263	0.44539	-10.9089	26.234	-11.282	8.86136	1.06614	1.05254	3.2138	-366.443	171.559	4.92873	0	0	2.53741	82.1356
0	0.312154	0	0	0.365625	1.00437	-31.3787	-0.118643	0.0128563	0.068713	-29.0614	2.94E-15	6.70301	0	0	0.0848277	8.37309	-17.5596	-9.73331	202.515	383.724	620.045	430.652	430.652	430.652	11.0088	-24.7729	3.72404	-138.645	409.537	308.491	204.096	204.096	204.096	-24.7295	1.27457	-11.4612	29.2933	-11.4525	8.38421	1.03424	1.00224	3.18244	-267.878	157.217	2.56577	0	0	1.66937	83.5499
0	1.79988	0	0	2.09873	0.987539	-30.9456	-0.104653	0.0185163	0.0399897	-24.3216	2.49E-16	8.66149	0	0	0.0628969	8.52991	-20.1769	-8.33422	217.622	384.375	626.319	430.874	430.874	430.874	11.3525	-27.9981	4.89145	-112.339	410.487	305.856	204.096	204.096	204.096	-27.8945	1.99832	-12.0765	32.0283	-11.4308	7.55467	0.927544	0.884081	3.06619	-171.869	148.761	0.863522	0	0	0.93486	84.4822
0	3.16483	0	0	3.67731	0.974021	-30.5949	-0.0966782	0.0221328	0.0182455	-20.1478	9.80E-16	10.14	0	0	0.0455422	8.5096	-22.6897	-6.66002	232.038	385.033	633.85	431.311	431.311	431.311	11.7444	-31.4219	6.02197	-85.3918	411.657	302.798	204.096	204.096	204.096	-31.2671	2.61202	-12.7727	34.4483	-11.287	6.36805	0.762403	0.737968	2.8808	-79.2892	148.482	0.14782	0	0	0.353947	84.9345
0	4.37706	0	0	5.07554	0.965862	-30.3819	-0.096165	0.0235916	0.00489277	-17.035	-1.96E-15	10.9718	0	0	0.0341989	8.33232	-25.0775	-4.77313	245.571	385.718	642.489	431.739	431.739	431.739	12.198	-34.9878	7.13084	-57.9638	413.054	299.436	204.096	204.096	204.096	-34.7914	3.12335	-13.5611	36.5932	-11.1007	4.86892	0.566232	0.598506	2.64841	9.46305	155.56	0.116512	0	0	-0.0851916	84.9248
0	5.41835	0	0	6.28064	0.963801	-30.328	-0.103263	0.0229984	-0.000406937	-15.2137	0	11.0979	0	0	0.0279175	8.03191	-27.3188	-2.75843	258.034	386.46	652.021	432.005	432.005	432.005	12.7168	-38.6478	8.23938	-30.1675	414.671	295.851	204.096	204.096	204.096	-38.4198	3.54694	-14.445	38.509	-10.9409	3.14191	0.364714	0.480258	2.38781	94.5263	165.003	0.375841	0	0	-0.405422	84.4753
0	6.28556	0	0	7.29407	0.967322	-30.4201	-0.115622	0.0202368	0.000278426	-14.4567	-3.92E-15	10.5157	0	0	0.0241613	7.65155	-29.3868	-0.716662	269.259	387.284	662.173	432.027	432.027	432.027	13.2947	-42.3688	9.36796	-2.05857	416.495	292.102	204.096	204.096	204.096	-42.1198	3.89801	-15.4192	40.2301	-10.8532	1.2981	0.174517	0.383531	2.11871	176.887	170.25	0.728408	0	0	-0.629374	83.6021
0	6.9868	0	0	8.12571	0.97487	-30.617	-0.129827	0.0159702	0.00434033	-14.2423	-2.61E-15	9.3648	0	0	0.0205425	7.23947	-31.2497	1.2441	279.098	388.197	672.63	431.778	431.778	431.778	13.9163	-46.1301	10.5287	26.3533	418.507	288.238	204.096	204.096	204.096	-45.8722	4.18638	-16.4692	41.7693	-10.8567	-0.539527	0.00144878	0.300674	1.85781	257.087	166.038	0.697247	0	0	-0.773035	82.3115
0	7.53322	0	0	8.78465	0.984182	-30.8588	-0.143129	0.0115302	0.00869805	-14.0118	3.27E-15	7.87975	0	0	0.0159047	6.84474	-32.8721	3.0178	287.427	389.184	683.057	431.278	431.278	431.278	14.5618	-49.9167	11.7204	55.0814	420.683	284.303	204.096	204.096	204.096	-49.6648	4.41286	-17.5723	43.1175	-10.9465	-2.24956	-0.158469	0.226046	1.6208	335.46	150.477	-0.431113	0	0	-0.844007	80.5994
0	7.93123	0	0	9.27146	0.992736	-31.0798	-0.154338	0.00817353	0.0104602	-13.3579	-3.27E-15	6.27983	0	0	0.0102892	6.5128	-34.2186	4.509	294.158	390.205	693.121	430.572	430.572	430.572	15.2109	-53.7123	12.9283	84.1377	422.999	280.344	204.096	204.096	204.096	-53.4853	4.5692	-18.7006	44.2495	-11.0993	-3.72323	-0.307438	0.15818	1.42222	410.206	125.018	-3.31147	0	0	-0.833844	78.4557
0	8.17719	0	0	9.57393	0.998161	-31.2194	-0.163556	0.00700062	0.00698235	-12.0769	-1.63E-16	4.7432	0	0	0.00439455	6.28104	-35.2579	5.64072	299.233	391.201	702.509	429.725	429.725	429.725	15.8467	-57.4931	14.126	113.513	425.43	276.406	204.096	204.096	204.096	-57.3149	4.64106	-19.823	45.1332	-11.2825	-4.87346	-0.445842	0.100533	1.2736	479.505	93.7731	-8.27999	0	0	-0.728168	75.8694
0	8.25502	0	0	9.66642	0.998595	-31.2306	-0.171732	0.00862188	-0.0037739	-10.1693	4.90E-16	3.37011	0	0	-0.000853721	6.17446	-35.9661	6.36023	302.629	392.101	710.95	428.812	428.812	428.812	16.4565	-61.2254	15.2799	143.164	427.954	272.54	204.096	204.096	204.096	-61.1243	4.61292	-20.9071	45.7389	-11.4629	-5.64119	-0.566647	0.0585495	1.18372	541.149	62.0604	-15.1547	0	0	-0.514791	72.8331
0	8.13638	0	0	9.51232	0.992908	-31.0842	-0.180037	0.0134784	-0.0228781	-7.79908	-4.08E-16	2.22911	0	0	-0.00454963	6.20246	-36.3297	6.64315	304.354	392.841	718.236	427.909	427.909	427.909	17.0305	-64.8646	16.3541	173.006	430.543	268.798	204.096	204.096	204.096	-64.8716	4.47384	-21.9206	46.0451	-11.6135	-5.99948	-0.651838	0.0362275	1.15221	591.667	34.7017	-23.2534	0	0	-0.194905	69.3453
0	7.7837	0	0	9.06882	0.980713	-30.7688	-0.189504	0.0218207	-0.0506659	-5.26835	-5.31E-15	1.37237	0	0	-0.00606377	6.35688	-36.3466	6.49701	304.451	393.368	724.228	427.088	427.088	427.088	17.5605	-68.3562	17.3147	202.91	433.168	265.233	204.096	204.096	204.096	-68.5018	4.22215	-22.8327	46.0415	-11.716	-5.95624	-0.685033	0.0331683	1.17298	628.881	14.5049	-31.5532	0	0	0.207363	65.4121
0	7.15585	0	0	8.29427	0.962197	-30.286	-0.20117	0.0336977	-0.0871636	-3.01467	1.16E-15	0.846198	0	0	-0.00550942	6.61244	-36.0268	5.96217	302.999	393.648	728.865	426.417	426.417	426.417	18.0387	-71.6398	18.1336	232.703	435.795	261.898	204.096	204.096	204.096	-71.9498	3.86814	-23.6166	45.7291	-11.7599	-5.55418	-0.657146	0.0478132	1.2383	652.218	2.3389	-39.0062	0	0	0.649975	61.0484
0	6.2169	0	0	7.15767	0.937846	-29.6436	-0.215764	0.0486081	-0.132506	-1.52241	-6.33E-16	0.665013	0	0	-0.0042136	6.92979	-35.3926	5.10942	300.119	393.669	732.163	425.955	425.955	425.955	18.4565	-74.6557	18.7919	262.175	438.384	258.849	204.096	204.096	204.096	-75.1468	3.43408	-24.2523	45.1188	-11.7394	-4.86763	-0.571854	0.0760243	1.34035	663.199	-3.3295	-44.7227	0	0	1.08479	56.2831
0	4.9465	0	0	5.64955	0.908152	-28.8491	-0.233332	0.0656195	-0.186455	-1.18414	-6.10E-15	0.829341	0	0	-0.00473989	7.26097	-34.478	4.03421	295.976	393.437	734.208	425.755	425.755	425.755	18.8029	-77.3531	19.281	291.076	440.891	256.147	204.096	204.096	204.096	-78.0298	2.95194	-24.7268	44.2314	-11.6516	-3.99584	-0.439398	0.111091	1.47065	663.238	-6.02304	-48.1585	0	0	1.46748	51.1675
0	3.35032	0	0	3.79165	0.873374	-27.9029	-0.25261	0.0836228	-0.248559	-2.11573	8.90E-15	1.34387	0	0	-0.0098739	7.55584	-33.3284	2.84865	290.776	392.969	735.149	425.86	425.86	425.86	19.0636	-79.6997	19.603	319.126	443.262	253.861	204.096	204.096	204.096	-80.5522	2.45964	-25.0343	43.0968	-11.4941	-3.05404	-0.27598	0.145056	1.61994	654.232	-9.52674	-49.4742	0	0	1.76659	45.785
0	1.46585	0	0	1.64224	0.833444	-26.7957	-0.270572	0.101387	-0.317317	-4.01934	4.41E-15	2.19491	0	0	-0.0206732	7.76897	-31.9985	1.67318	284.769	392.291	735.179	426.301	426.301	426.301	19.2198	-81.6867	19.7706	346.012	445.431	252.071	204.096	204.096	204.096	-82.6913	1.99726	-25.1743	41.7539	-11.2656	-2.16316	-0.0999156	0.169026	1.77642	638.355	-16.9277	-49.3977	0	0	1.96766	40.2574
0	-0.637313	0	0	-0.706155	0.788025	-25.5095	-0.282252	0.117722	-0.390065	-6.15005	5.64E-15	3.3285	0	0	-0.0348147	7.86563	-30.5501	0.6282	278.237	391.431	734.523	427.098	427.098	427.098	19.2497	-83.3297	19.806	371.4	447.322	250.85	204.096	204.096	204.096	-84.4503	1.60408	-25.1508	40.2494	-10.9679	-1.43919	0.065696	0.178898	1.92483	620.467	-28.6423	-49.0977	0	0	2.07846	34.7409
0	-2.86602	0	0	-3.13804	0.736684	-24.0218	-0.281608	0.131046	-0.463265	-7.48139	5.19E-15	4.57824	0	0	-0.0468281	7.82606	-29.048	-0.173906	271.486	390.423	733.42	428.251	428.251	428.251	19.1304	-84.6619	19.7387	394.935	448.848	250.243	204.096	204.096	204.096	-85.8527	1.31654	-24.9714	38.636	-10.6083	-0.98372	0.195585	0.17139	2.04696	608.146	-44.103	-49.4678	0	0	2.12541	29.4103
0	-5.11795	0	0	-5.53339	0.67912	-22.3118	-0.263266	0.139857	-0.533176	-7.02843	2.29E-15	5.71375	0	0	-0.0508994	7.64734	-27.5554	-0.63708	264.82	389.31	732.102	429.742	429.742	429.742	18.8409	-85.7223	19.6015	416.265	449.92	250.236	204.096	204.096	204.096	-86.931	1.16652	-24.6463	36.9694	-10.2023	-0.875161	0.259133	0.143179	2.12137	612.887	-62.64	-50.9149	0	0	2.15146	24.4356
0	-7.2978	0	0	-7.78745	0.615384	-20.3684	-0.224858	0.14339	-0.596296	-4.23635	-5.96E-15	6.54129	0	0	-0.0444942	7.34285	-26.1297	-0.691236	258.525	388.14	730.773	431.531	431.531	431.531	18.3652	-86.5426	19.4248	435.053	450.444	250.724	204.096	204.096	204.096	-87.7144	1.1788	-24.1869	35.3064	-9.77571	-1.15994	0.230223	0.0926389	2.13259	646.623	-83.5701	-53.3247	0	0	2.19565	19.9602
0	-9.32869	0	0	-9.82456	0.546049	-18.1975	-0.167986	0.141919	-0.649978	0.824543	-1.84E-15	6.98239	0	0	-0.0297065	6.9394	-24.8184	-0.30198	252.831	386.969	729.593	433.552	433.552	433.552	17.6962	-87.1401	19.2306	450.995	450.331	251.507	204.096	204.096	204.096	-88.2218	1.36731	-23.6037	33.7017	-9.36346	-1.84514	0.0892598	0.0235748	2.07475	719.92	-105.617	-56.2925	0	0	2.27834	16.0897
0	-11.1571	0	0	-11.6028	0.472359	-15.8294	-0.0981711	0.136324	-0.691899	7.44483	-7.76E-16	7.07405	0	0	-0.0118323	6.47254	-23.6551	0.520018	247.887	385.851	728.667	435.713	435.713	435.713	16.8382	-87.5167	19.0283	463.834	449.503	252.295	204.096	204.096	204.096	-88.4616	1.73056	-22.9055	32.2041	-9.00663	-2.89324	-0.161796	-0.0551017	1.95137	834.983	-126.748	-59.3084	0	0	2.37842	12.8891
0	-12.7519	0	0	-13.1108	0.396232	-13.3235	-0.0236952	0.128292	-0.720325	14.4406	2.76E-15	7.0138	0	0	0.00292964	5.98091	-22.6566	1.71385	243.742	384.828	728.04	437.902	437.902	437.902	15.81	-87.6638	18.8124	473.372	447.894	252.748	204.096	204.096	204.096	-88.4369	2.24814	-22.0991	30.8508	-8.74608	-4.22213	-0.499152	-0.12776	1.77699	984.231	-143.172	-61.9795	0	0	2.44561	10.3868
0	-14.1	0	0	-14.3581	0.320203	-10.7679	0.044957	0.119837	-0.733343	20.2918	-3.02E-15	7.1041	0	0	0.00937223	5.50073	-21.8209	3.17039	240.334	383.916	727.695	439.998	439.998	439.998	14.6455	-87.5703	18.5641	479.471	445.467	252.522	204.096	204.096	204.096	-88.1517	2.87995	-21.1904	29.6618	-8.61453	-5.7126	-0.875362	-0.178168	1.56911	1147.87	-150.124	-63.8876	0	0	2.42663	8.57744
0	-15.199	0	0	-15.3628	0.247282	-8.27516	0.096808	0.113096	-0.72939	23.4191	2.82E-15	7.70015	0	0	0.00476782	5.06176	-21.128	4.74349	237.506	383.105	727.557	441.891	441.891	441.891	13.3933	-87.2314	18.2563	482.057	442.215	251.322	204.096	204.096	204.096	-87.6189	3.56864	-20.1883	28.6362	-8.62964	-7.22359	-1.23	-0.192031	1.34786	1297.63	-142.675	-64.4295	0	0	2.30684	7.42315
0	-16.0477	0	0	-16.1377	0.180756	-5.97294	0.122385	0.109903	-0.707538	22.5133	-7.92E-15	9.1226	0	0	-0.00973024	4.68512	-20.543	6.2693	235.042	382.354	727.502	443.502	443.502	443.502	12.1145	-86.6595	17.8602	481.126	438.184	248.959	204.096	204.096	204.096	-86.8685	4.24455	-19.1082	27.7515	-8.79016	-8.61242	-1.51136	-0.16545	1.13075	1404.99	-118.574	-62.8369	0	0	2.13029	6.85598
0	-16.6361	0	0	-16.6778	0.123978	-3.99238	0.115723	0.111532	-0.667597	16.8824	-1.55E-15	11.5795	0	0	-0.027782	4.38347	-20.0228	7.5879	232.705	381.609	727.371	444.796	444.796	444.797	10.8792	-85.8927	17.3511	476.753	433.479	245.395	204.096	204.096	204.096	-85.9532	4.83201	-17.9764	26.9681	-9.07698	-9.75287	-1.67737	-0.09973	0.935646	1444.71	-77.6973	-58.454	0	0	1.96847	6.78372
0	-16.9377	0	0	-16.9537	0.0801053	-2.45514	0.0760748	0.11837	-0.610851	6.75325	-1.14E-15	15.0739	0	0	-0.0373612	4.16156	-19.5227	8.5639	230.279	380.811	726.983	445.786	445.787	445.786	9.76094	-84.9995	16.7146	469.097	428.272	240.761	204.096	204.096	204.096	-84.9515	5.25764	-16.8322	26.2356	-9.4572	-10.5498	-1.70945	-0.0042051	0.775918	1403.06	-23.2065	-51.2144	0	0	1.87424	7.10105
0	-16.9073	0	0	-16.9129	0.0518318	-1.46246	0.00911826	0.129891	-0.53985	-6.54806	3.27E-16	19.347	0	0	-0.0232446	4.01702	-19.0043	9.10179	227.599	379.917	726.166	446.52	446.52	446.52	8.82993	-84.0769	15.9505	458.414	422.799	235.352	204.096	204.096	204.096	-83.9642	5.46051	-15.7263	25.5015	-9.88961	-10.9472	-1.6068	0.108961	0.66356	1278.15	40.07	-41.843	0	0	1.8376	7.70336
0	-16.4875	0	0	-16.4905	0.041148	-1.0871	-0.0733013	0.14436	-0.457892	-20.7132	-4.57E-15	23.8232	0	0	0.0259821	3.94051	-18.4406	9.15603	224.568	378.909	724.773	447.065	447.065	447.065	8.14316	-83.2391	15.0787	445.049	417.337	229.575	204.096	204.096	204.096	-83.1028	5.40486	-14.7169	24.7193	-10.3293	-10.9314	-1.38416	0.22849	0.604577	1079.16	107.228	-31.7536	0	0	1.78301	8.49978
0	-15.6255	0	0	-15.6301	0.0490801	-1.3658	-0.155669	0.158208	-0.368713	-32.9701	6.53E-16	27.6122	0	0	0.10805	3.91592	-17.8205	8.73667	221.163	377.792	722.71	447.492	447.492	447.492	7.73312	-82.5951	14.1436	429.426	412.174	223.876	204.096	204.096	204.096	-82.4697	5.09322	-13.8611	23.8565	-10.7314	-10.5311	-1.06436	0.343043	0.599851	822.247	172.225	-22.5505	0	0	1.60225	9.42318
0	-14.2947	0	0	-14.3063	0.0753882	-2.28961	-0.222709	0.166375	-0.276292	-40.8595	-3.27E-15	29.7199	0	0	0.201381	3.9212	-17.1516	7.91148	217.444	376.599	719.947	447.857	447.857	447.857	7.59738	-82.2238	13.2152	412.011	407.561	218.652	204.096	204.096	204.096	-82.134	4.57421	-13.2039	22.9017	-11.0541	-9.81553	-0.677785	0.44467	0.644168	528.206	228.36	-15.4456	0	0	1.21355	10.4365
0	-12.5142	0	0	-12.5422	0.118302	-3.79378	-0.264342	0.163216	-0.184867	-43.0914	-6.53E-15	29.3409	0	0	0.272208	3.93022	-16.4597	6.80241	213.544	375.378	716.523	448.188	448.188	448.188	7.6942	-82.151	12.3792	393.277	403.672	214.167	204.096	204.096	204.096	-82.1119	3.9381	-12.7677	21.8689	-11.2611	-8.88961	-0.26591	0.523817	0.725607	221.286	266.998	-10.7845	0	0	0.616501	11.5345
0	-10.3569	0	0	-10.4099	0.174423	-5.75267	-0.279454	0.145306	-0.0990339	-40.0773	3.27E-15	26.2417	0	0	0.293913	3.91574	-15.7867	5.57333	209.655	374.18	712.54	448.477	448.477	448.477	7.94877	-82.3419	11.7186	373.672	400.569	210.52	204.096	204.096	204.096	-82.359	3.29718	-12.5468	20.7982	-11.3238	-7.88356	0.126041	0.574297	0.831929	-73.4599	281.462	-8.023	0	0	-0.0845298	12.7405
0	-7.93814	0	0	-8.01643	0.238962	-7.98852	-0.275037	0.114434	-0.0241339	-33.6885	-7.19E-15	20.9935	0	0	0.264139	3.85299	-15.1832	4.40832	205.995	373.048	708.141	448.68	448.68	448.68	8.27096	-82.7124	11.2897	353.601	398.211	207.656	204.096	204.096	204.096	-82.7825	2.75668	-12.5095	19.7511	-11.2231	-6.93691	0.445775	0.592998	0.951234	-328.115	270.312	-6.20186	0	0	-0.702345	14.0966
0	-5.38965	0	0	-5.47819	0.306411	-10.2993	-0.260415	0.0774955	0.0344382	-26.2702	2.29E-15	14.7748	0	0	0.203602	3.72316	-14.6996	3.4824	202.764	372.013	703.484	448.729	448.729	448.729	8.5795	-83.1568	11.1087	333.412	396.472	205.427	204.096	204.096	204.096	-83.2688	2.38862	-12.6091	18.8009	-10.9505	-6.17836	0.648319	0.582496	1.07355	-514.924	239.353	-4.5509	0	0	-1.05103	15.6498
0	-2.83156	0	0	-2.90034	0.371518	-12.4981	-0.242192	0.0421857	0.0722198	-19.6669	-2.29E-15	8.75286	0	0	0.139025	3.5157	-14.3759	2.93242	200.098	371.093	698.718	448.537	448.537	448.537	8.82158	-83.5756	11.1535	313.381	395.194	203.665	204.096	204.096	204.096	-83.7141	2.21995	-12.7981	18.0209	-10.5103	-5.70714	0.69386	0.546864	1.1877	-607.532	198.27	-2.82634	0	0	-1.04052	17.4351
0	-0.354321	0	0	-0.365892	0.430233	-14.4497	-0.223448	0.0142215	0.0874559	-14.8294	7.51E-15	3.72267	0	0	0.0883355	3.22958	-14.2334	2.8327	198.026	370.303	693.964	448.019	448.019	448.019	8.97791	-83.8966	11.3758	293.696	394.225	202.22	204.096	204.096	204.096	-84.0447	2.23708	-13.0369	17.474	-9.9202	-5.57733	0.560461	0.492164	1.28346	-589.184	158.726	-1.32701	0	0	-0.741958	19.4609
0	1.98465	0	0	2.0656	0.480444	-16.0921	-0.205665	-0.00284594	0.0812919	-11.9596	-1.97E-15	0.122016	0	0	0.0571806	2.87415	-14.2694	3.17998	196.44	369.658	689.296	447.104	447.104	447.104	9.05258	-84.0814	11.7167	274.442	393.438	200.984	204.096	204.096	204.096	-84.2237	2.40187	-13.294	17.2043	-9.21246	-5.78699	0.247344	0.428854	1.35853	-457.648	132.679	-0.860595	0	0	-0.366415	21.6992
0	4.15541	0	0	4.35607	0.522366	-17.443	-0.189754	-0.00792098	0.0583698	-10.7768	-3.27E-15	-1.92133	0	0	0.0424232	2.46993	-14.4565	3.88994	195.09	369.175	684.731	445.748	445.748	445.748	9.05714	-84.1235	12.121	255.61	392.74	199.886	204.096	204.096	204.096	-84.2475	2.67117	-13.5438	17.2329	-8.43233	-6.27318	-0.20467	0.368495	1.41946	-233.89	127.583	-2.30717	0	0	-0.163307	24.0843
0	6.14697	0	0	6.48671	0.558405	-18.5885	-0.17612	-0.00322686	0.0265146	-10.7655	4.53E-15	-2.61398	0	0	0.0375776	2.0477	-14.7466	4.80912	193.611	368.868	680.232	443.946	443.946	443.946	8.99742	-84.0399	12.5488	237.105	392.078	198.881	204.096	204.096	204.096	-84.1354	3.01307	-13.7651	17.5571	-7.63323	-6.9173	-0.71333	0.317831	1.47621	38.1246	143.006	-6.22477	0	0	-0.279186	26.5236
0	7.95896	0	0	8.45477	0.592329	-19.653	-0.165124	0.00705811	-0.00447868	-11.4359	-2.00E-15	-2.331	0	0	0.0375023	1.64584	-15.0791	5.74245	191.579	368.738	675.716	441.735	441.735	441.735	8.86748	-83.8607	12.9805	218.788	391.431	197.94	204.096	204.096	204.096	-83.9184	3.41485	-13.9408	18.1531	-6.87071	-7.5624	-1.15777	0.273401	1.54007	297.558	169.915	-12.4111	0	0	-0.666921	28.9164
0	9.59704	0	0	10.2702	0.627999	-20.7572	-0.15735	0.0183081	-0.0262826	-12.468	1.90E-15	-1.48286	0	0	0.0396727	1.30482	-15.3917	6.493	188.597	368.769	671.082	439.192	439.192	439.192	8.65263	-83.6188	13.4149	200.52	390.803	197.044	204.096	204.096	204.096	-83.6292	3.88078	-14.0589	18.9786	-6.19608	-8.04261	-1.41985	0.229398	1.62322	487.573	195.91	-19.9029	0	0	-1.11588	31.1727
0	11.0724	0	0	11.9527	0.668138	-21.9807	-0.152827	0.0266232	-0.0344447	-13.6468	1.76E-15	-0.436351	0	0	0.042948	1.05985	-15.6286	6.90276	184.376	368.934	666.243	436.436	436.436	436.436	8.33855	-83.3439	13.8623	182.197	390.219	196.182	204.096	204.096	204.096	-83.2972	4.42276	-14.1148	19.9747	-5.64925	-8.21767	-1.41903	0.171455	1.73337	571.946	207.834	-26.9154	0	0	-1.37329	33.225
0	12.4026	0	0	13.5281	0.713572	-23.3405	-0.150797	0.0291776	-0.0294204	-14.8021	-3.76E-15	0.487496	0	0	0.046254	0.933622	-15.7461	6.88463	178.788	369.206	661.153	433.62	433.62	433.62	7.92131	-83.0602	14.3362	163.778	389.711	195.346	204.096	204.096	204.096	-82.9472	5.04885	-14.1131	21.065	-5.25449	-8.00289	-1.13843	0.0931648	1.87318	544.305	198.08	-31.2186	0	0	-1.29254	35.0301
0	13.6103	0	0	15.0228	0.763046	-24.7901	-0.150163	0.024911	-0.0157729	-15.7982	-2.29E-15	1.06537	0	0	0.0483675	0.931134	-15.7141	6.43825	171.883	369.56	655.829	430.919	430.919	430.919	7.41389	-82.7842	14.8456	145.282	389.314	194.538	204.096	204.096	204.096	-82.5983	5.75452	-14.0676	22.1562	-5.01731	-7.38733	-0.636003	-0.00481762	2.04076	428.487	165.624	-30.9619	0	0	-0.916755	36.5653
0	14.7219	0	0	16.4584	0.813625	-26.238	-0.149599	0.014714	0.00020535	-16.5024	1.43E-15	1.20325	0	0	0.0482872	1.03838	-15.5158	5.6454	163.855	369.974	650.348	428.516	428.516	428.516	6.84692	-82.526	15.3903	126.773	389.049	193.761	204.096	204.096	204.096	-82.2643	6.51888	-13.9989	23.143	-4.92506	-6.43474	-0.0254345	-0.108627	2.22869	267.517	116.44	-25.6182	0	0	-0.444689	37.8245
0	15.7623	0	0	17.846	0.861483	-27.5755	-0.148227	0.000937598	0.0133577	-16.8368	-2.65E-15	0.923759	0	0	0.0457991	1.22556	-15.1451	4.6469	154.984	370.416	644.833	426.578	426.578	426.578	6.26459	-82.2902	15.9585	108.329	388.921	193.017	204.096	204.096	204.096	-81.9541	7.30586	-13.9306	23.9164	-4.95016	-5.26759	0.559959	-0.204124	2.42175	108.001	58.6694	-16.2593	0	0	-0.0968463	38.814
0	16.7507	0	0	19.1833	0.902824	-28.7052	-0.146099	-0.0133455	0.0207781	-16.8195	-4.66E-15	0.338984	0	0	0.0415563	1.45409	-14.6038	3.6077	145.559	370.835	639.43	425.235	425.235	425.236	5.71756	-82.0767	16.5274	90.0181	388.919	192.31	204.096	204.096	204.096	-81.6719	8.06868	-13.8844	24.3781	-5.05634	-4.03729	1.00676	-0.276227	2.59781	-12.9313	1.60176	-5.37016	0	0	0.0192197	39.5492
0	17.6967	0	0	20.4545	0.934691	-29.5598	-0.143785	-0.0255067	0.0218007	-16.5125	1.63E-16	-0.421469	0	0	0.0364743	1.68509	-13.8976	2.68058	135.806	371.167	634.277	424.566	424.566	424.566	5.25466	-81.8825	17.066	71.8855	389.018	191.641	204.096	204.096	204.096	-81.4178	8.75662	-13.8764	24.4524	-5.20555	-2.89063	1.24848	-0.317678	2.73447	-74.9624	-47.7457	4.31625	0	0	-0.0435982	40.0483
0	18.5992	0	0	21.635	0.955464	-30.1092	-0.142365	-0.0339029	0.0171781	-16.0141	1.27E-15	-1.24066	0	0	0.0313522	1.88661	-13.0328	1.97887	125.852	371.342	629.49	424.581	424.581	424.581	4.91536	-81.7025	17.5399	53.946	389.189	191.012	204.096	204.096	204.096	-81.189	9.32271	-13.9142	24.0978	-5.36484	-1.94293	1.27252	-0.326328	2.8145	-74.6885	-84.4626	10.7166	0	0	-0.131174	40.3253
0	19.4474	0	0	22.6965	0.964966	-30.3585	-0.142545	-0.0380499	0.00851129	-15.3636	-3.58E-15	-2.02797	0	0	0.0265147	2.03789	-12.0145	1.56355	115.712	371.299	625.153	425.222	425.222	425.222	4.72412	-81.5298	17.9171	36.1878	389.403	190.428	204.096	204.096	204.096	-80.98	9.73073	-13.9962	23.3112	-5.51145	-1.26471	1.11544	-0.306439	2.83353	-23.1116	-106.439	13.0234	0	0	-0.0960118	40.3856
0	20.2233	0	0	23.6113	0.964207	-30.3386	-0.144568	-0.0383108	-0.00241057	-14.5393	2.04E-15	-2.7048	0	0	0.0219107	2.13025	-10.8456	1.44481	105.315	370.997	621.323	426.371	426.371	426.371	4.68864	-81.3555	18.172	18.5782	389.635	189.894	204.096	204.096	204.096	-80.7828	9.95934	-14.1131	22.1265	-5.63543	-0.881597	0.836896	-0.263853	2.80103	62.0638	-113.136	11.5615	0	0	0.12641	40.2247
0	20.9035	0	0	24.3548	0.95492	-30.0949	-0.148333	-0.0358646	-0.0138911	-13.4875	-1.10E-15	-3.23568	0	0	0.0173568	2.1657	-9.5281	1.59186	94.5336	370.417	618.043	427.863	427.863	427.863	4.80184	-81.1669	18.2876	1.07202	389.869	189.423	204.096	204.096	204.096	-80.5854	10.0024	-14.2501	20.6058	-5.73982	-0.781278	0.50194	-0.208852	2.73735	161.405	-106.649	7.59068	0	0	0.504681	39.8323
0	21.4613	0	0	24.9043	0.939061	-29.6759	-0.15349	-0.0320014	-0.0243412	-12.1499	-4.45E-15	-3.58972	0	0	0.0127776	2.15438	-8.06434	1.94583	83.2254	369.563	615.346	429.526	429.526	429.526	5.04656	-80.9461	18.255	-16.3814	390.09	189.023	204.096	204.096	204.096	-80.3704	9.86625	-14.3898	18.8271	-5.83766	-0.923053	0.175133	-0.146646	2.66844	255.356	-89.1392	2.63744	0	0	0.940078	39.197
0	21.8677	0	0	25.2377	0.918402	-29.1248	-0.159831	-0.0277891	-0.032807	-10.5204	4.66E-15	-3.73478	0	0	0.00833256	2.11084	-6.45858	2.43375	71.2687	368.46	613.267	431.2	431.2	431.2	5.40109	-80.6693	18.0716	-33.8303	390.291	188.708	204.096	204.096	204.096	-80.1137	9.56506	-14.5154	16.8706	-5.94599	-1.24941	-0.096547	-0.0835648	2.61613	329.257	-63.5276	-1.98374	0	0	1.32463	38.3122
0	22.0924	0	0	25.332	0.894332	-28.4751	-0.16731	-0.0239094	-0.0388322	-8.65681	-4.49E-15	-3.63587	0	0	0.00435653	2.05107	-4.7182	2.98023	58.5888	367.147	611.847	432.767	432.767	432.767	5.84367	-80.3055	17.7396	-51.3161	390.467	188.486	204.096	204.096	204.096	-79.7841	9.11734	-14.6129	14.8075	-6.08128	-1.69503	-0.28378	-0.0246792	2.59448	373.349	-32.6081	-5.4379	0	0	1.57794	37.1804
0	22.1047	0	0	25.1638	0.867843	-27.7508	-0.175924	-0.020659	-0.04232	-6.67014	-4.49E-15	-3.2605	0	0	0.00121238	1.99061	-2.85471	3.51666	45.1741	365.677	611.131	434.156	434.156	434.156	6.35465	-79.8178	17.2654	-68.8705	390.616	188.37	204.096	204.096	204.096	-79.3432	8.54413	-14.6731	12.6941	-6.25753	-2.19382	-0.369034	0.0278969	2.61183	381.425	1.02708	-7.31285	0	0	1.65637	35.8161
0	21.8747	0	0	24.7108	0.839625	-26.9685	-0.185267	-0.0181898	-0.0431894	-4.6716	-7.35E-16	-2.60442	0	0	-0.000817454	1.9431	-0.884389	3.98914	31.0869	364.116	611.169	435.339	435.339	435.339	6.91708	-79.1639	16.6605	-86.5136	390.736	188.37	204.096	204.096	204.096	-78.747	7.86892	-14.6921	10.569	-6.48622	-2.68677	-0.342539	0.0754742	2.66552	349.326	34.8337	-7.52634	0	0	1.54446	34.2465
0	21.3756	0	0	23.954	0.810133	-26.1391	-0.194349	-0.0164275	-0.0413416	-2.7352	-9.80E-16	-1.68449	0	0	-0.00157815	1.91963	1.17152	4.36502	16.4667	362.539	612.009	436.329	436.329	436.329	7.51661	-78.2995	15.9423	-104.253	390.83	188.499	204.096	204.096	204.096	-77.9486	7.11748	-14.673	8.45539	-6.77597	-3.13125	-0.206651	0.11869	2.74495	276.273	65.1244	-6.17373	0	0	1.25	32.5112
0	20.5856	0	0	22.8806	0.779644	-25.2691	-0.201726	-0.0153048	-0.0372433	-0.887789	-8.17E-17	-0.563053	0	0	-0.000952332	1.92827	3.28695	4.63652	1.52747	361.025	613.689	437.164	437.164	437.164	8.1417	-77.181	15.1335	-122.084	390.9	188.767	204.096	204.096	204.096	-76.9017	6.31736	-14.6253	6.3641	-7.1308	-3.50849	0.0191343	0.158686	2.83082	167.15	88.1169	-3.58823	0	0	0.804289	30.6604
0	19.4901	0	0	21.4848	0.748304	-24.3616	-0.205907	-0.0144712	-0.0318345	0.869889	4.57E-15	0.687539	0	0	0.001125	1.97411	5.43157	4.81909	-13.4571	359.648	616.219	437.903	437.903	437.903	8.78282	-75.769	14.2618	-139.989	390.951	189.178	204.096	204.096	204.096	-75.5638	5.49736	-14.5639	4.29927	-7.54785	-3.82559	0.300217	0.194691	2.89774	32.2108	100.396	-0.24588	0	0	0.255188	28.752
0	18.0819	0	0	19.7696	0.716231	-23.4192	-0.205945	-0.0135689	-0.0266167	2.51477	7.11E-15	1.96756	0	0	0.00463363	2.05925	7.57186	4.94454	-28.1777	358.469	619.571	438.617	438.617	438.617	9.43118	-74.0311	13.3579	-157.946	390.986	189.726	204.096	204.096	204.096	-73.8995	4.68741	-14.5064	2.26362	-8.01545	-4.11029	0.593852	0.222929	2.92162	-114.596	99.7929	3.30587	0	0	-0.338226	26.8481
0	16.3613	0	0	17.7456	0.683675	-22.4487	-0.201722	-0.0123121	-0.0228945	3.97222	-4.57E-15	3.16098	0	0	0.00932382	2.18262	9.67234	5.05045	-42.3197	357.525	623.672	439.375	439.375	439.375	10.0769	-71.9435	12.4536	-175.932	391.007	190.393	204.096	204.096	204.096	-71.8818	3.91853	-14.4703	0.26349	-8.51317	-4.39972	0.865883	0.24019	2.88684	-261.189	86.6627	6.54761	0	0	-0.921098	25.0116
0	14.3358	0	0	15.4298	0.651156	-21.4655	-0.194058	-0.0105122	-0.0213104	5.10254	-4.41E-15	4.15214	0	0	0.0145192	2.33997	11.697	5.1701	-55.5893	356.83	628.4	440.236	440.236	440.236	10.7085	-69.4922	11.5798	-193.933	391.012	191.15	204.096	204.096	204.096	-69.4934	3.22199	-14.4695	-1.68801	-9.01385	-4.72798	1.09695	0.243995	2.78846	-399.919	63.7377	9.06087	0	0	-1.44699	23.3029
0	12.0188	0	0	12.8445	0.619526	-20.4963	-0.184662	-0.00807384	-0.0218732	5.70485	1.63E-15	4.83825	0	0	0.018932	2.52414	13.6102	5.32535	-67.7293	356.374	633.596	441.239	441.239	441.239	11.3132	-66.6737	10.7626	-211.944	390.996	191.966	204.096	204.096	204.096	-66.7273	2.62669	-14.5118	-3.5695	-9.48754	-5.11648	1.28355	0.23599	2.63196	-528.085	35.8006	10.5891	0	0	-1.87842	21.7782
0	9.43124	0	0	10.0157	0.589918	-19.5778	-0.175814	-0.00473348	-0.0238989	5.54761	1.63E-15	5.16405	0	0	0.0205812	2.72548	15.3776	5.52365	-78.5251	356.131	639.069	442.398	442.398	442.398	11.88	-63.4947	10.0205	-229.967	390.956	192.816	204.096	204.096	204.096	-63.5871	2.155	-14.5983	-5.35135	-9.90539	-5.56863	1.43371	0.218761	2.42747	-646.634	8.27372	11.003	0	0	-2.18656	20.4883
0	6.6011	0	0	6.97292	0.563583	-18.7519	-0.169832	-0.000282728	-0.0266593	4.41865	6.53E-16	5.09988	0	0	0.0171195	2.93283	16.9664	5.75852	-87.8019	356.07	644.61	443.707	443.707	443.707	12.4011	-59.972	9.36025	-248.002	390.89	193.692	204.096	204.096	204.096	-60.0873	1.81804	-14.7232	-6.99715	-10.2437	-6.06913	1.55753	0.195136	2.19061	-756.569	-14.1663	10.3059	0	0	-2.34552	19.4788
0	3.56401	0	0	3.74893	0.54168	-18.0588	-0.168852	0.00528725	-0.030317	2.13778	-9.80E-16	4.63333	0	0	0.0061361	3.13455	18.3462	6.01154	-95.4214	356.161	649.996	445.141	445.141	445.141	12.8733	-56.1318	8.77443	-266.036	390.803	194.612	204.096	204.096	204.096	-56.2532	1.61211	-14.8742	-8.46667	-10.4868	-6.58584	1.65902	0.167878	1.93678	-855.359	-28.0959	8.54223	0	0	-2.33012	18.7897
0	0.362185	0	0	0.379819	0.525086	-17.53	-0.174821	0.0114296	-0.0359694	-1.4583	1.63E-15	3.75166	0	0	-0.0145761	3.31942	19.4909	6.25433	-101.281	356.381	655.007	446.662	446.662	446.662	13.2952	-52.008	8.2406	-284.036	390.703	195.626	204.096	204.096	204.096	-52.1199	1.51734	-15.032	-9.72048	-10.629	-7.07305	1.73479	0.139575	1.6828	-937.122	-32.3007	5.85713	0	0	-2.12911	18.4542
0	-2.95617	0	0	-3.09443	0.514279	-17.1839	-0.189092	0.01737	-0.0451241	-6.48517	1.14E-15	2.50032	0	0	-0.0464781	3.47709	20.3806	6.45036	-105.321	356.712	659.433	448.232	448.232	448.232	13.6631	-47.6423	7.72242	-301.932	390.603	196.813	204.096	204.096	204.096	-47.7325	1.49859	-15.1708	-10.7254	-10.6735	-7.47581	1.77912	0.110394	1.44306	-995.236	-27.749	2.46963	0	0	-1.76009	18.4967
0	-6.33682	0	0	-6.62846	0.509281	-17.0234	-0.212291	0.0221127	-0.058861	-12.9975	-2.29E-15	1.00052	0	0	-0.0896543	3.59859	21.0039	6.55736	-107.525	357.146	663.088	449.821	449.821	449.821	13.9668	-43.0853	7.17352	-319.614	390.507	198.288	204.096	204.096	204.096	-43.1473	1.50816	-15.2587	-11.4601	-10.6312	-7.73565	1.7907	0.0823415	1.2308	-1026.62	-16.6355	-1.23628	0	0	-1.2746	18.9311
0	-9.71916	0	0	-10.1698	0.509644	-17.0351	-0.244216	0.0251398	-0.0771542	-20.9688	-4.57E-15	-0.503759	0	0	-0.14217	3.67732	21.359	6.53151	-107.927	357.676	665.817	451.411	451.411	451.411	14.1874	-38.3973	6.54389	-336.922	390.414	200.191	204.096	204.096	204.096	-38.432	1.49032	-15.2601	-11.9186	-10.5179	-7.79744	1.77726	0.0567368	1.05789	-1034.24	-1.61151	-4.76793	0	0	-0.743718	19.7597
0	-13.0357	0	0	-13.6568	0.514472	-17.1901	-0.284274	0.0266798	-0.0982131	-30.3196	-5.23E-15	-1.68867	0	0	-0.199866	3.71073	21.4537	6.33359	-106.601	358.304	667.507	452.996	452.996	452.996	14.297	-33.6498	5.78847	-353.64	390.306	202.671	204.096	204.096	204.096	-33.6665	1.38812	-15.1401	-12.1116	-10.3523	-7.61727	1.75587	0.038609	0.927998	-1028.04	15.8064	-7.6081	0	0	-0.233137	20.974
0	-16.2117	0	0	-17.0166	0.522463	-17.4461	-0.331387	0.0268746	-0.118373	-40.889	-2.61E-15	-2.32504	0	0	-0.256159	3.70188	21.3031	5.93612	-103.649	359.037	668.085	454.583	454.583	454.583	14.2625	-28.9262	4.87725	-369.487	390.161	205.87	204.096	204.096	204.096	-28.9416	1.15264	-14.8691	-12.064	-10.1546	-7.17029	1.74377	0.0321491	0.83958	-1021.4	33.5152	-9.1789	0	0	0.219623	22.5571
0	-19.1654	0	0	-20.1641	0.532036	-17.7518	-0.383729	0.0256556	-0.133454	-52.3807	-6.53E-15	-2.34838	0	0	-0.302202	3.66034	20.9277	5.32971	-99.1874	359.89	667.518	456.18	456.18	456.18	14.0511	-24.3223	3.80521	-384.125	389.948	209.891	204.096	204.096	204.096	-24.3574	0.753629	-14.4282	-11.8113	-9.94427	-6.45673	1.75067	0.040838	0.784029	-1025.7	49.7515	-8.9831	0	0	0.608785	24.4843
0	-21.8113	0	0	-23.0039	0.541541	-18.0543	-0.438493	0.0228626	-0.14052	-64.3016	1.31E-14	-1.81756	0	0	-0.327588	3.60154	20.3504	4.52655	-93.3338	360.888	665.81	457.787	457.787	457.787	13.637	-19.9433	2.59804	-397.166	389.635	214.773	204.096	204.096	204.096	-20.018	0.188308	-13.8106	-11.3933	-9.73908	-5.50427	1.77086	0.0651193	0.753855	-1044.9	63.0315	-6.58652	0	0	0.945196	26.7241
0	-24.0651	0	0	-25.437	0.549569	-18.309	-0.491792	0.0197333	-0.139048	-75.9152	-1.57E-14	-0.663855	0	0	-0.322087	3.54493	19.5943	3.56002	-86.2034	362.058	663.008	459.389	459.389	459.389	13.0078	-15.8981	1.31063	-408.199	389.187	220.469	204.096	204.096	204.096	-16.0261	-0.515991	-13.0215	-10.8479	-9.55401	-4.36612	1.78588	0.0975578	0.74607	-1074.21	71.8714	-1.69368	0	0	1.23925	29.2388
0	-25.8499	0	0	-27.3712	0.555362	-18.4924	-0.538814	0.018647	-0.12986	-86.2465	-7.84E-15	1.36717	0	0	-0.278848	3.51107	18.6812	2.48083	-77.9034	363.427	659.199	460.939	460.939	460.939	12.1708	-12.2905	0.0168763	-416.826	388.569	226.853	204.096	204.096	204.096	-12.4752	-1.30794	-12.0778	-10.2056	-9.40059	-3.11504	1.77476	0.125167	0.762549	-1104.85	75.5514	5.60191	0	0	1.49954	31.986
0	-27.1038	0	0	-28.7338	0.559092	-18.6102	-0.574501	0.0223671	-0.114654	-94.217	-2.61E-15	4.62876	0	0	-0.198271	3.51853	17.6288	1.35072	-68.5319	365.006	654.516	462.36	462.36	462.36	11.1581	-9.20791	-1.20512	-422.704	387.766	233.739	204.096	204.096	204.096	-9.44213	-2.12365	-11.0104	-9.48411	-9.28693	-1.8347	1.7229	0.133836	0.807436	-1128.23	74.7223	14.5154	0	0	1.74132	34.9219
0	-27.7885	0	0	-29.4845	0.561903	-18.6989	-0.594571	0.0332481	-0.0950716	-98.8997	-1.57E-14	9.38179	0	0	-0.089941	3.58182	16.4495	0.235657	-58.1744	366.784	649.132	463.54	463.54	463.54	10.0277	-6.71063	-2.28723	-425.578	386.794	240.912	204.096	204.096	204.096	-6.97896	-2.89884	-9.8664	-8.68394	-9.21893	-0.610587	1.62944	0.119512	0.886577	-1139.73	73.225	23.377	0	0	1.99462	38.0049
0	-27.8961	0	0	-29.6232	0.565711	-18.8189	-0.596768	0.0517334	-0.0726358	-99.8335	1.31E-14	15.5017	0	0	0.0296392	3.71053	15.1478	-0.800151	-46.8971	368.727	643.256	464.344	464.344	464.344	8.86143	-4.82497	-3.17917	-425.297	385.725	248.162	204.096	204.096	204.096	-5.10836	-3.57675	-8.71121	-7.7862	-9.20185	0.478347	1.50358	0.0885788	1.00284	-1138.5	76.2929	30.1365	0	0	2.29921	41.2008
0	-27.4519	0	0	-29.189	0.572821	-19.0425	-0.581155	0.0749965	-0.0486902	-97.1805	-2.61E-15	22.2694	0	0	0.142868	3.90995	13.719	-1.69944	-34.742	370.782	637.124	464.622	464.622	464.622	7.75705	-3.54231	-3.84971	-421.828	384.684	255.299	204.096	204.096	204.096	-3.82323	-4.11174	-7.62639	-6.75232	-9.24221	1.36661	1.35624	0.0560931	1.15297	-1124.38	88.2026	33.2934	0	0	2.68643	44.4842
0	-26.5115	0	0	-28.2525	0.585447	-19.4382	-0.551145	0.0981394	-0.024546	-91.8169	-6.53E-15	28.5581	0	0	0.23688	4.18162	12.1501	-2.41786	-21.7291	372.896	630.983	464.239	464.239	464.239	6.81554	-2.82525	-4.28377	-415.243	383.839	262.168	204.096	204.096	204.096	-3.09174	-4.47072	-6.70022	-5.52737	-9.34915	2.00953	1.19214	0.0401038	1.33065	-1095.72	110.984	32.3622	0	0	3.16091	47.8383
0	-25.1509	0	0	-26.9005	0.605298	-20.0563	-0.512558	0.116612	-0.000937047	-85.0626	7.84E-15	33.2557	0	0	0.306149	4.52376	10.4228	-2.9317	-7.87106	375.026	625.088	463.093	463.093	463.093	6.12429	-2.62066	-4.47823	-405.694	383.365	268.641	204.096	204.096	204.096	-2.86802	-4.63395	-6.01307	-4.04672	-9.53441	2.39199	1.01412	0.0541352	1.52669	-1050.81	143.395	27.8981	0	0	3.69402	51.2501
0	-23.4517	0	0	-25.2179	0.633303	-20.92	-0.471029	0.126967	0.0218358	-78.1585	-9.15E-15	35.5326	0	0	0.350476	4.93113	8.5182	-3.24515	6.80526	377.149	619.682	461.149	461.149	461.149	5.74383	-2.8763	-4.43658	-393.38	383.414	274.614	204.096	204.096	204.096	-3.1059	-4.59383	-5.62391	-2.24583	-9.81063	2.53624	0.826176	0.101641	1.72969	-988.302	180.245	21.3195	0	0	4.22125	54.7031
0	-21.4881	0	0	-23.2742	0.669447	-22.0202	-0.429582	0.1275	0.0435854	-71.8084	7.19E-15	35.0437	0	0	0.371318	5.39536	6.4227	-3.39341	22.2361	379.262	614.985	458.454	458.454	458.454	5.6998	-3.5537	-4.16369	-378.511	384.085	279.997	204.096	204.096	204.096	-3.76967	-4.35163	-5.56154	-0.0715737	-10.1879	2.50509	0.636753	0.179844	1.93168	-907.497	214.406	14.3295	0	0	4.64721	58.1716
0	-19.3212	0	0	-21.1175	0.712689	-23.3143	-0.388245	0.118618	0.0643056	-66.0675	-8.49E-15	32.0039	0	0	0.370206	5.90591	4.13369	-3.43829	38.306	381.377	611.184	455.151	455.151	455.151	5.98144	-4.63256	-3.66249	-361.296	385.414	284.711	204.096	204.096	204.096	-4.83746	-3.91396	-5.82223	2.50605	-10.6682	2.39634	0.463665	0.278138	2.12339	-811.005	238.074	8.42571	0	0	4.87253	61.617
0	-17.0016	0	0	-18.7792	0.760963	-24.7298	-0.346149	0.102664	0.0833701	-60.6312	-7.84E-15	27.1012	0	0	0.34996	6.4517	1.66358	-3.45428	54.848	383.506	608.419	451.469	451.469	451.469	6.54702	-6.10633	-2.93398	-341.936	387.378	288.683	204.096	204.096	204.096	-6.29763	-3.29102	-6.37471	5.4838	-11.24	2.32564	0.335043	0.386052	2.29874	-706.196	246.374	4.34886	0	0	4.83801	64.9871
0	-14.5737	0	0	-16.2824	0.81131	-26.1725	-0.30277	0.0827688	0.0992568	-55.1113	3.27E-15	21.248	0	0	0.315372	7.02236	-0.959113	-3.50752	71.6613	385.66	606.777	447.696	447.696	447.696	7.33365	-7.97398	-1.98099	-320.634	389.91	291.853	204.096	204.096	204.096	-8.14219	-2.49789	-7.16985	8.81878	-11.8741	2.39953	0.278728	0.495721	2.45455	-602.625	238.677	2.01243	0	0	4.54968	68.2196
0	-12.0802	0	0	-13.652	0.860177	-27.5394	-0.258912	0.0619952	0.109939	-49.2752	3.27E-15	15.3408	0	0	0.272608	7.60768	-3.69229	-3.63456	88.5401	387.839	606.302	444.133	444.133	444.133	8.26852	-10.2321	-0.815029	-297.593	392.924	294.172	204.096	204.096	204.096	-10.3611	-1.55886	-8.15079	12.4285	-12.5238	2.68601	0.313301	0.600201	2.58741	-510.059	218.221	0.728172	0	0	4.08319	71.2451
0	-9.56453	0	0	-10.9232	0.903904	-28.7344	-0.216001	0.0428633	0.113203	-43.0486	-6.53E-16	10.0887	0	0	0.227129	8.19523	-6.48621	-3.82839	105.304	390.03	607.005	441.039	441.039	441.039	9.27835	-12.869	0.536227	-273.017	396.331	295.617	204.096	204.096	204.096	-12.9387	-0.512637	-9.26019	16.1983	-13.13	3.19137	0.433953	0.693175	2.69448	-433.563	190.973	-0.522176	0	0	3.53435	73.993
0	-7.07291	0	0	-8.14806	0.939368	-29.684	-0.175627	0.0270998	0.108272	-36.4867	-2.61E-15	5.93132	0	0	0.182393	8.76692	-9.29139	-4.03748	121.817	392.212	608.883	438.582	438.582	438.582	10.2968	-15.8599	2.02378	-247.106	400.049	296.196	204.096	204.096	204.096	-15.8508	0.584436	-10.444	19.9965	-13.6321	3.85255	0.615008	0.76381	2.76852	-374.034	162.726	-2.42319	0	0	2.98566	76.3968
0	-4.65566	0	0	-5.39705	0.964632	-30.3497	-0.139416	0.0155851	0.0959916	-29.7657	-1.31E-15	3.04915	0	0	0.14015	9.29745	-12.0658	-4.17753	137.99	394.353	611.934	436.817	436.817	436.817	11.2707	-19.1643	3.57911	-220.056	404.008	295.949	204.096	204.096	204.096	-19.0626	1.66138	-11.6538	23.6933	-13.9828	4.54833	0.812226	0.799279	2.80015	-327.492	137.87	-5.10731	0	0	2.47312	78.3999
0	-2.3664	0	0	-2.75334	0.979366	-30.7339	-0.10908	0.0083878	0.0786102	-23.2005	-6.53E-16	1.42918	0	0	0.101705	9.75609	-14.7793	-4.15231	153.766	396.413	616.159	435.684	435.684	435.684	12.1647	-22.7255	5.12399	-192.062	408.153	294.945	204.096	204.096	204.096	-22.5282	2.64281	-12.8485	27.181	-14.1604	5.12758	0.978598	0.783818	2.78012	-287.647	117.773	-8.08775	0	0	1.99707	79.961
0	-0.258557	0	0	-0.301252	0.984876	-30.8767	-0.0863282	0.00510042	0.0592709	-17.2371	-1.31E-15	0.954544	0	0	0.0687974	10.1124	-17.4138	-3.87652	169.099	398.356	621.548	435.041	435.041	435.041	12.9633	-26.4757	6.58606	-163.317	412.441	293.273	204.096	204.096	204.096	-26.1919	3.4637	-13.9967	30.3895	-14.1769	5.44613	1.07249	0.71543	2.70607	-246.567	103.354	-10.7184	0	0	1.53854	81.0578
0	1.62015	0	0	1.88717	0.983677	-30.8457	-0.0726818	0.00512766	0.0410758	-12.3911	1.47E-15	1.46165	0	0	0.043345	10.3429	-19.9598	-3.29568	183.933	400.15	628.065	434.704	434.704	434.704	13.6699	-30.343	7.91351	-133.997	416.842	291.023	204.096	204.096	204.096	-29.9934	4.08214	-15.0796	33.2923	-14.0742	5.40078	1.07333	0.610123	2.58573	-197.642	95.7579	-12.4422	0	0	1.08688	81.6878
0	3.23456	0	0	3.76327	0.97885	-30.7205	-0.0695925	0.00801132	0.0264662	-9.16226	7.35E-16	2.76516	0	0	0.0265252	10.4362	-22.4101	-2.39806	198.182	401.78	635.633	434.489	434.489	434.489	14.3026	-34.2616	9.08406	-104.254	421.341	288.281	204.096	204.096	204.096	-33.8745	4.48522	-16.0927	35.9	-13.9114	4.94905	0.984202	0.496989	2.43294	-136.957	96.2054	-13.0508	0	0	0.645554	81.8643
0	4.56843	0	0	5.30828	0.97335	-30.5774	-0.0763678	0.0120029	0.0164718	-7.69545	-8.17E-16	4.48773	0	0	0.0174524	10.3946	-24.7536	-1.21762	211.724	403.248	644.123	434.242	434.242	434.242	14.8894	-38.1819	10.1056	-74.1976	425.94	285.129	204.096	204.096	204.096	-37.7891	4.68611	-17.0466	38.2437	-13.7468	4.1118	0.825725	0.400905	2.26158	-63.1995	103.174	-12.0553	0	0	0.227697	81.6082
0	5.62567	0	0	6.53108	0.969417	-30.4748	-0.090273	0.0148948	0.011219	-7.71101	-9.80E-16	6.14745	0	0	0.0136103	10.234	-26.9704	0.171577	224.407	404.572	653.349	433.858	433.858	433.858	15.4604	-42.0748	11.0083	-43.8895	430.656	281.648	204.096	204.096	204.096	-41.7077	4.71427	-17.9624	40.3561	-13.6239	2.96278	0.624264	0.330907	2.08029	22.4072	111.902	-8.91802	0	0	-0.146664	80.939
0	6.42561	0	0	7.45851	0.968169	-30.4422	-0.107875	0.0154478	0.00949699	-8.65254	1.63E-15	7.32928	0	0	0.01203	9.98203	-29.0306	1.66692	236.056	405.773	663.073	433.275	433.275	433.275	16.0419	-45.9291	11.8318	-13.3498	435.507	277.923	204.096	204.096	204.096	-45.6177	4.60353	-18.8638	42.257	-13.5642	1.6115	0.406122	0.285037	1.89748	116.417	117.152	-3.76824	0	0	-0.456493	79.8674
0	6.99478	0	0	8.12329	0.969531	-30.4778	-0.126029	0.013003	0.00963375	-9.87305	9.80E-16	7.68336	0	0	0.0103015	9.67444	-30.8962	3.1528	246.493	406.868	673.017	432.474	432.474	432.474	16.6515	-49.744	12.6134	17.4268	440.503	274.034	204.096	204.096	204.096	-49.5171	4.38279	-19.7702	43.9473	-13.5677	0.18309	0.190111	0.255079	1.71822	213.908	114.705	2.73415	0	0	-0.681727	78.393
0	7.35825	0	0	8.55272	0.972359	-30.5516	-0.143114	0.00739624	0.0095544	-10.8806	-3.59E-15	6.96172	0	0	0.00720255	9.35105	-32.5253	4.51624	255.557	407.867	682.874	431.464	431.464	431.464	17.298	-53.5205	13.3799	48.4543	445.639	270.06	204.096	204.096	204.096	-53.4072	4.07149	-20.6917	45.4098	-13.6183	-1.20118	-0.0110899	0.231745	1.55018	308.962	102.448	9.4805	0	0	-0.802609	76.5062
0	7.53274	0	0	8.76147	0.974687	-30.6122	-0.159354	-0.00107063	0.00709632	-11.4585	1.14E-15	5.05864	0	0	0.0028121	9.05032	-33.8772	5.65989	263.12	408.766	692.336	430.279	430.279	430.279	17.9793	-57.254	14.1429	79.7426	450.885	266.075	204.096	204.096	204.096	-57.285	3.67951	-21.6249	46.6161	-13.6909	-2.43916	-0.191964	0.208263	1.40058	396.64	80.7031	15.1373	0	0	-0.805394	74.1928
0	7.52397	0	0	8.74976	0.974067	-30.5961	-0.176014	-0.0115768	0.000185635	-11.6112	-1.92E-15	2.05742	0	0	-0.00167391	8.80449	-34.9171	6.51015	269.092	409.55	701.104	428.972	428.972	428.972	18.6818	-60.931	14.8982	111.291	456.186	262.149	204.096	204.096	204.096	-61.1382	3.21091	-22.5506	47.5353	-13.7589	-3.45561	-0.349117	0.182402	1.27878	473.352	52.0682	18.5556	0	0	-0.684807	71.4392
0	7.32646	0	0	8.5056	0.967969	-30.437	-0.194475	-0.0224376	-0.0133036	-11.4616	-2.12E-15	-1.7035	0	0	-0.00446935	8.63593	-35.6186	7.02017	273.425	410.2	708.914	427.608	427.608	427.608	19.3803	-64.5286	15.6276	143.083	461.461	258.355	204.096	204.096	204.096	-64.9436	2.66954	-23.4348	48.1412	-13.7992	-4.20373	-0.482547	0.157389	1.19656	538.636	21.102	19.0634	0	0	-0.448393	68.236
0	6.92521	0	0	8.0094	0.954267	-30.0777	-0.215493	-0.0313689	-0.03523	-11.1589	-1.96E-15	-5.65955	0	0	-0.00419688	8.55499	-35.9658	7.16931	276.109	410.699	715.544	426.265	426.265	426.265	20.0386	-68.0166	16.3036	175.078	466.604	254.776	204.096	204.096	204.096	-68.6661	2.06501	-24.2316	48.4175	-13.7947	-4.66314	-0.576634	0.137753	1.16369	590.306	-7.21734	16.7953	0	0	-0.110356	64.5803
0	6.29806	0	0	7.23935	0.931643	-29.4787	-0.238784	-0.0357723	-0.0669651	-10.8324	2.29E-15	-9.09695	0	0	-0.000995764	8.55862	-35.9541	6.96405	277.173	411.036	720.835	425.027	425.027	425.027	20.6136	-71.3588	16.8943	207.203	471.494	251.51	204.096	204.096	204.096	-72.2586	1.41724	-24.8906	48.3583	-13.734	-4.83925	-0.613551	0.128837	1.18583	626.347	-28.4964	12.6452	0	0	0.300025	60.4774
0	5.41941	0	0	6.17669	0.899791	-28.6232	-0.263223	-0.0333973	-0.109028	-10.6117	-1.63E-15	-11.31	0	0	0.00294473	8.63034	-35.5917	6.43918	276.688	411.216	724.705	423.983	423.983	423.983	21.0607	-74.5151	17.3707	239.328	476.01	248.663	204.096	204.096	204.096	-75.6647	0.75779	-25.366	47.9672	-13.6096	-4.763	-0.582277	0.133744	1.26204	645.603	-40.192	7.78715	0	0	0.738891	55.9441
0	4.26624	0	0	4.81158	0.859329	-27.516	-0.287452	-0.0227719	-0.160969	-10.6617	-2.61E-15	-11.75	0	0	0.00377931	8.74234	-34.9007	5.65725	274.778	411.262	727.156	423.223	423.223	423.223	21.3419	-77.4449	17.7129	271.261	480.039	246.346	204.096	204.096	204.096	-78.8229	0.127302	-25.6261	47.2575	-13.4163	-4.48903	-0.48301	0.150328	1.38501	647.938	-42.2868	2.97259	0	0	1.15425	51.0153
0	2.82672	0	0	3.15008	0.811462	-26.1768	-0.309898	-0.00362157	-0.2214	-11.1118	-1.63E-15	-10.1602	0	0	-0.00258611	8.86002	-33.9183	4.70548	271.624	411.212	728.276	422.837	422.837	422.837	21.4306	-80.1106	17.9149	302.737	483.494	244.667	204.096	204.096	204.096	-81.6752	-0.429901	-25.6601	46.2529	-13.1518	-4.09064	-0.331928	0.172119	1.54222	635.996	-37.0069	-1.75747	0	0	1.50055	45.7532
0	1.11025	0	0	1.22141	0.7576	-24.6322	-0.328019	0.0231906	-0.288463	-11.8868	-1.55E-15	-6.6297	0	0	-0.0184207	8.94807	-32.6961	3.68862	267.459	411.112	728.232	422.903	422.903	422.903	21.316	-82.4847	17.9888	333.426	486.318	243.718	204.096	204.096	204.096	-84.1783	-0.872049	-25.4804	44.9888	-12.818	-3.65132	-0.161351	0.19038	1.71826	617.159	-27.6222	-7.03845	0	0	1.75919	40.254
0	-0.845849	0	0	-0.918295	0.699098	-22.9102	-0.33742	0.0554342	-0.360236	-12.551	-8.17E-17	-1.62574	0	0	-0.0419773	8.97669	-31.2977	2.71855	262.566	411.008	727.245	423.478	423.478	423.478	21.002	-84.5542	17.9648	362.936	488.494	243.564	204.096	204.096	204.096	-86.311	-1.16476	-25.12	43.512	-12.4229	-3.25437	-0.0108986	0.193103	1.89269	603.224	-18.6042	-13.485	0	0	1.95026	34.6486
0	-2.977	0	0	-3.18986	0.637191	-21.0391	-0.33231	0.0893266	-0.434567	-12.3631	3.21E-15	4.03761	0	0	-0.0668259	8.92627	-29.7932	1.90262	257.247	410.934	725.569	424.588	424.588	424.588	20.5041	-86.3212	17.8866	390.839	490.034	244.225	204.096	204.096	204.096	-88.075	-1.28359	-24.6257	41.8784	-11.9833	-2.97321	0.0846716	0.170421	2.04198	606.914	-14.9406	-21.1014	0	0	2.12032	29.0929
0	-5.20065	0	0	-5.50285	0.573027	-19.049	-0.307746	0.120532	-0.508601	-10.5798	5.12E-15	9.40322	0	0	-0.084373	8.78957	-28.253	1.33273	251.804	410.905	723.463	426.211	426.211	426.211	19.8446	-87.7965	17.8018	416.688	490.975	245.643	204.096	204.096	204.096	-89.4872	-1.21484	-24.0483	40.1495	-11.5249	-2.86482	0.1081	0.119603	2.14244	637.055	-20.3501	-29.4431	0	0	2.30989	23.7504
0	-7.42892	0	0	-7.76927	0.507696	-16.9724	-0.26255	0.145093	-0.579075	-6.8547	2.31E-15	13.5931	0	0	-0.0882003	8.57093	-26.7422	1.07702	246.513	410.922	721.17	428.277	428.277	428.277	19.0482	-88.992	17.7511	440.048	491.355	247.661	204.096	204.096	204.096	-90.569	-0.955742	-23.4325	38.3873	-11.0809	-2.96754	0.0609859	0.0481799	2.17678	696.211	-36.0607	-37.9517	0	0	2.52628	18.774
0	-9.57821	0	0	-9.91216	0.442214	-14.844	-0.19987	0.160407	-0.642463	-1.3658	6.29E-15	16.0193	0	0	-0.076961	8.28328	-25.3151	1.17403	241.61	410.97	718.903	430.671	430.671	430.671	18.1389	-89.9167	17.7591	460.529	491.202	250.019	204.096	204.096	204.096	-91.3403	-0.515028	-22.8095	36.649	-10.6874	-3.30125	-0.0450062	-0.028759	2.14097	781.262	-59.9002	-46.4075	0	0	2.73983	14.2936
0	-11.5739	0	0	-11.8683	0.377487	-12.698	-0.125246	0.16561	-0.695218	5.35988	8.17E-16	16.4917	0	0	-0.0541858	7.94472	-24.0122	1.62821	237.279	411.031	716.833	433.244	433.244	433.244	17.1389	-90.5776	17.8279	477.805	490.519	252.378	204.096	204.096	204.096	-91.819	0.0860696	-22.1926	34.9838	-10.3768	-3.86665	-0.19527	-0.096205	2.03792	885.107	-87.5578	-54.9016	0	0	2.9002	10.4096
0	-13.3541	0	0	-13.5889	0.314309	-10.5678	-0.0458829	0.161799	-0.734499	12.5207	6.29E-15	15.2562	0	0	-0.0269741	7.57544	-22.8587	2.40685	233.643	411.086	715.086	435.832	435.832	435.832	16.0683	-90.98	17.9359	491.634	489.279	254.355	204.096	204.096	204.096	-92.0212	0.813305	-21.5765	33.4303	-10.1721	-4.64226	-0.379606	-0.143496	1.88155	999.001	-113.711	-63.5431	0	0	2.96172	7.19318
0	-14.8717	0	0	-15.0403	0.253456	-8.48757	0.0297881	0.151167	-0.758202	19.0919	-1.39E-15	12.8758	0	0	-0.00345104	7.19573	-21.8651	3.43985	230.759	411.124	713.729	438.284	438.284	438.284	14.9476	-91.1287	18.0406	501.862	487.432	255.56	204.096	204.096	204.096	-91.9621	1.62019	-20.9407	32.0154	-10.0836	-5.58021	-0.592784	-0.168542	1.68758	1113.4	-134.236	-72.047	0	0	2.90104	4.68689
0	-16.0953	0	0	-16.2023	0.195873	-6.49807	0.0918926	0.136407	-0.7652	23.8152	4.08E-16	10.1104	0	0	0.00956771	6.82464	-21.0286	4.62377	228.622	411.134	712.775	440.474	440.474	440.474	13.8002	-91.0293	18.0856	508.418	484.917	255.646	204.096	204.096	204.096	-91.658	2.4499	-20.2573	30.7549	-10.108	-6.60411	-0.820662	-0.173721	1.47417	1215.34	-146.504	-79.4386	0	0	2.71754	2.90499
0	-17.0058	0	0	-17.0637	0.142833	-4.65138	0.130257	0.120474	-0.754453	25.3626	1.02E-16	7.81167	0	0	0.00891483	6.47837	-20.3366	5.83408	227.168	411.106	712.172	442.32	442.32	442.32	12.6541	-90.693	18.0106	511.305	481.685	254.355	204.096	204.096	204.096	-91.1313	3.23843	-19.4986	29.653	-10.231	-7.61645	-1.02911	-0.159079	1.25641	1286.05	-147.992	-84.0045	0	0	2.43203	1.83264
0	-17.5895	0	0	-17.6146	0.0959987	-3.01254	0.136407	0.106908	-0.725202	22.6477	3.35E-15	6.84704	0	0	-0.00313546	6.16805	-19.7685	6.94454	226.293	411.025	711.813	443.784	443.784	443.784	11.5432	-90.1439	17.7623	510.596	477.717	251.57	204.096	204.096	204.096	-90.4167	3.91945	-18.6466	28.7014	-10.4307	-8.51677	-1.18418	-0.125829	1.05136	1307.9	-136.42	-83.7354	0	0	2.09409	1.42616
0	-17.8314	0	0	-17.8391	0.0574135	-1.65852	0.106084	0.0996585	-0.677215	15.2371	8.47E-16	7.94547	0	0	-0.0176346	5.89872	-19.2995	7.84629	225.876	410.869	711.543	444.875	444.875	444.875	10.5083	-89.4254	17.3066	506.428	473.058	247.348	204.096	204.096	204.096	-89.5666	4.43088	-17.7027	27.8801	-10.6805	-9.21996	-1.26016	-0.0749747	0.877215	1268.16	-109.587	-77.1637	0	0	1.76122	1.61662
0	-17.7101	0	0	-17.7114	0.0294536	-0.676118	0.0413305	0.101781	-0.611372	3.69955	-2.04E-15	11.4135	0	0	-0.0194444	5.6696	-18.9039	8.4613	225.789	410.615	711.181	445.636	445.636	445.636	9.59736	-88.6037	16.6387	499.01	467.838	241.936	204.096	204.096	204.096	-88.6528	4.72264	-16.6953	27.1598	-10.9521	-9.66822	-1.24777	-0.00766283	0.752051	1163.18	-66.469	-64.3557	0	0	1.47079	2.31714
0	-17.1992	0	0	-17.1993	0.0147216	-0.158295	-0.0482139	0.114145	-0.529653	-10.2336	-8.98E-16	16.8941	0	0	0.00803403	5.47521	-18.5579	8.74864	225.92	410.244	710.541	446.134	446.134	446.134	8.86302	-87.763	15.7888	488.622	462.28	235.74	204.096	204.096	204.096	-87.7608	4.76518	-15.6816	26.5072	-11.2166	-9.83467	-1.1513	0.0744142	0.689654	997.611	-7.90546	-47.2996	0	0	1.22015	3.43275
0	-16.276	0	0	-16.2761	0.0157462	-0.194312	-0.146316	0.133892	-0.435345	-23.9308	-3.27E-16	23.235	0	0	0.0729998	5.30661	-18.2442	8.7058	226.173	409.744	709.462	446.443	446.443	446.443	8.35508	-86.9929	14.8228	475.621	456.684	229.269	204.096	204.096	204.096	-86.9764	4.5587	-14.7411	25.8917	-11.445	-9.72135	-0.977848	0.169002	0.698634	781.165	62.1324	-29.4601	0	0	0.970542	4.87167
0	-14.9368	0	0	-14.9385	0.0343869	-0.849504	-0.233947	0.154412	-0.332882	-34.5864	-1.31E-15	28.7123	0	0	0.164533	5.15218	-17.9556	8.36855	226.485	409.115	707.839	446.62	446.621	446.621	8.1058	-86.3666	13.8349	460.433	451.381	223.03	204.096	204.096	204.096	-86.3656	4.14077	-13.9593	25.2938	-11.6082	-9.35667	-0.735766	0.272675	0.776422	526.833	136.881	-14.5774	0	0	0.676398	6.55668
0	-13.2137	0	0	-13.223	0.0710223	-2.13637	-0.29572	0.16645	-0.228361	-40.2596	1.63E-15	31.5154	0	0	0.251692	4.99845	-17.6984	7.80959	226.836	408.379	705.648	446.69	446.69	446.69	8.1136	-85.919	12.9323	443.534	446.664	217.436	204.096	204.096	204.096	-85.9541	3.58655	-13.4041	24.7117	-11.679	-8.79403	-0.43731	0.378877	0.913105	250.768	206.734	-5.30886	0	0	0.321828	8.43454
0	-11.1805	0	0	-11.208	0.123825	-3.98701	-0.325899	0.162674	-0.128802	-40.7014	1.05E-14	30.5505	0	0	0.299779	4.83127	-17.4937	7.13394	227.262	407.575	702.959	446.632	446.632	446.632	8.33398	-85.6351	12.2102	425.415	442.724	212.729	204.096	204.096	204.096	-85.7179	2.99599	-13.105	24.1656	-11.6344	-8.11019	-0.10931	0.479001	1.08815	-25.848	262.597	-2.26118	0	0	-0.0517535	10.4809
0	-8.9428	0	0	-8.99662	0.188573	-6.24461	-0.329045	0.142706	-0.042022	-37.3134	3.27E-15	26.0684	0	0	0.293965	4.63736	-17.3745	6.46676	227.846	406.766	699.927	446.382	446.382	446.382	8.68617	-85.4592	11.7271	406.557	439.618	208.968	204.096	204.096	204.096	-85.5923	2.46929	-13.0427	23.6955	-11.4575	-7.39951	0.202393	0.566256	1.2767	-274.546	300.898	-4.16207	0	0	-0.350772	12.6973
0	-6.61179	0	0	-6.68887	0.259288	-8.68797	-0.314146	0.114195	0.0240922	-32.1607	-1.14E-14	19.6141	0	0	0.247791	4.40676	-17.3781	5.93255	228.693	406.022	696.752	445.855	445.855	445.855	9.0759	-85.3203	11.4914	387.391	437.279	206.084	204.096	204.096	204.096	-85.498	2.08114	-13.1589	23.3543	-11.141	-6.76133	0.429162	0.634822	1.44753	-457.686	324.82	-8.9301	0	0	-0.479817	15.1004
0	-4.2784	0	0	-4.35991	0.32959	-11.0859	-0.288543	0.0866448	0.0644239	-26.8905	-3.27E-15	13.0547	0	0	0.18814	4.13604	-17.5355	5.62856	229.879	405.425	693.631	444.972	444.972	444.972	9.42322	-85.1602	11.4695	368.262	435.581	203.939	204.096	204.096	204.096	-85.3698	1.86701	-13.3797	23.1967	-10.69	-6.28051	0.500534	0.682722	1.56863	-538.047	341.238	-14.6123	0	0	-0.423889	17.7049
0	-2.00228	0	0	-2.05714	0.394236	-13.257	-0.25704	0.065697	0.0784508	-22.3571	8.98E-15	7.67153	0	0	0.135741	3.83148	-17.8608	5.59935	231.394	405.055	690.705	443.691	443.691	443.691	9.6791	-84.947	11.607	349.396	434.387	202.375	204.096	204.096	204.096	-85.1722	1.82564	-13.6388	23.2673	-10.125	-6.00651	0.36005	0.707331	1.61772	-489.853	356.315	-19.8755	0	0	-0.291786	20.504
0	0.181168	0	0	0.187661	0.450322	-15.1099	-0.223697	0.0527794	0.0699383	-18.8255	-6.45E-15	3.97277	0	0	0.0984266	3.51228	-18.3412	5.81865	233.086	404.992	688.005	442.026	442.026	442.026	9.82435	-84.6739	11.847	330.889	433.585	201.239	204.096	204.096	204.096	-84.8975	1.93227	-13.8878	23.591	-9.48536	-5.93362	-0.00506155	0.708156	1.59384	-311.686	373.329	-24.0713	0	0	-0.2717	23.4544
0	2.24827	0	0	2.34678	0.497887	-16.6565	-0.193019	0.0462269	0.0457767	-16.3286	-1.23E-16	1.83366	0	0	0.0749904	3.21224	-18.9344	6.18677	234.646	405.305	685.438	440.051	440.052	440.052	9.85774	-84.3499	12.1431	312.724	433.09	200.388	204.096	204.096	204.096	-84.556	2.15568	-14.0962	24.1674	-8.8277	-5.99047	-0.544505	0.67824	1.51763	-33.8087	389.068	-27.1554	0	0	-0.50426	26.4724
0	4.17944	0	0	4.39478	0.539655	-17.9944	-0.168426	0.042354	0.0150072	-14.7705	-2.90E-15	0.742115	0	0	0.0609213	2.97846	-19.5721	6.54785	235.632	406.039	682.796	437.884	437.884	437.884	9.78206	-83.9919	12.4683	294.802	432.836	199.703	204.096	204.096	204.096	-84.1664	2.4736	-14.248	24.9701	-8.22314	-6.04691	-1.13721	0.605828	1.42695	283.242	393.054	-29.2312	0	0	-0.964384	29.4457
0	5.95802	0	0	6.31279	0.579878	-19.2639	-0.151476	0.0372904	-0.012879	-14.0053	-1.81E-15	0.128719	0	0	0.0522646	2.86488	-20.1712	6.72637	235.554	407.199	679.807	435.652	435.652	435.652	9.59534	-83.6178	12.8172	276.99	432.767	199.093	204.096	204.096	204.096	-83.7475	2.88103	-14.3371	25.9511	-7.74977	-5.94333	-1.61774	0.480706	1.36183	563.751	372.393	-30.2669	0	0	-1.45526	32.2544
0	7.57323	0	0	8.09356	0.622693	-20.5939	-0.142036	0.0285203	-0.0301464	-13.8826	-6.83E-17	-0.399392	0	0	0.0465116	2.91964	-20.6474	6.57493	233.982	408.754	676.217	433.469	433.469	433.469	9.29041	-83.243	13.2019	259.168	432.825	198.495	204.096	204.096	204.096	-83.3145	3.38805	-14.3645	27.0439	-7.48089	-5.53782	-1.82192	0.310648	1.35759	738.074	319.984	-29.81	0	0	-1.7208	34.7903
0	9.02499	0	0	9.74426	0.670616	-22.0555	-0.138123	0.0154921	-0.0329314	-14.1748	-1.09E-15	-0.985453	0	0	0.0420798	3.16817	-20.9291	6.02139	230.648	410.633	671.859	431.431	431.431	431.431	8.86175	-82.8786	13.6409	241.271	432.952	197.877	204.096	204.096	204.096	-82.8787	4.00892	-14.3365	28.1662	-7.46793	-4.75925	-1.64108	0.124222	1.43456	762.839	238.907	-26.8741	0	0	-1.59571	36.9706
0	10.3263	0	0	11.2841	0.723687	-23.6395	-0.137145	-0.000510564	-0.0222525	-14.6399	-4.49E-15	-1.56947	0	0	0.0384149	3.59833	-20.9671	5.10001	225.523	412.744	666.713	429.623	429.623	429.623	8.31534	-82.5317	14.1485	223.298	433.098	197.23	204.096	204.096	204.096	-82.4491	4.74817	-14.2645	29.2211	-7.72326	-3.64691	-1.0749	-0.0397288	1.59254	636.156	141.07	-20.2984	0	0	-1.12051	38.7465
0	11.5017	0	0	12.7375	0.779439	-25.2632	-0.137143	-0.0173875	-0.00312121	-15.1046	1.63E-15	-2.04149	0	0	0.0356946	4.15599	-20.7429	3.95193	218.818	414.969	660.912	428.129	428.129	428.129	7.67656	-82.2053	14.7258	205.313	433.223	196.553	204.096	204.096	204.096	-82.0327	5.59005	-14.1658	30.1033	-8.21118	-2.35537	-0.237388	-0.150049	1.81209	395.93	41.1073	-9.53912	0	0	-0.539873	40.1115
0	12.5824	0	0	14.1261	0.833554	-26.7988	-0.136949	-0.032393	0.0176127	-15.4552	-3.47E-16	-2.29076	0	0	0.0342008	4.75557	-20.2713	2.79073	210.942	417.167	654.713	427.029	427.029	427.029	6.99227	-81.8989	15.3574	187.417	433.306	195.853	204.096	204.096	204.096	-81.635	6.49484	-14.0632	30.7109	-8.85179	-1.11695	0.676393	-0.190999	2.05939	106.716	-47.3083	4.0319	0	0	-0.160751	41.1063
0	13.601	0	0	15.4626	0.880972	-28.111	-0.136613	-0.0432855	0.0336884	-15.6801	9.60E-16	-2.31358	0	0	0.0337123	5.30208	-19.5955	1.84471	202.401	419.185	648.433	426.387	426.387	426.387	6.32543	-81.6099	16.0124	169.711	433.343	195.137	204.096	204.096	204.096	-81.2596	7.4028	-13.9818	30.9618	-9.53703	-0.174795	1.4633	-0.168446	2.29539	-163.457	-115.259	17.2199	0	0	-0.148268	41.812
0	14.5855	0	0	16.749	0.917158	-29.0914	-0.136758	-0.0484365	0.0408577	-15.8052	-1.23E-16	-2.17098	0	0	0.0335658	5.71547	-18.7754	1.2989	193.685	420.877	642.38	426.236	426.235	426.235	5.74302	-81.3347	16.6495	152.276	433.347	194.415	204.096	204.096	204.096	-80.908	8.24516	-13.9442	30.8095	-10.1549	0.284811	1.96244	-0.101884	2.48373	-357.779	-157.932	26.0888	0	0	-0.427947	42.3293
0	15.5551	0	0	17.9788	0.939296	-29.6821	-0.137859	-0.0476597	0.0375829	-15.8251	3.52E-15	-1.99852	0	0	0.032967	5.9478	-17.8717	1.2549	185.171	422.138	636.792	426.564	426.564	426.564	5.30037	-81.0704	17.2255	135.144	433.337	193.698	204.096	204.096	204.096	-80.5805	8.95909	-13.9646	30.2541	-10.6143	0.177704	2.09907	-0.0176372	2.59901	-443.512	-175.143	28.1441	0	0	-0.757954	42.7491
0	16.5168	0	0	19.1415	0.947005	-29.8862	-0.140246	-0.0418511	0.0246208	-15.722	4.71E-15	-1.91217	0	0	0.0315937	5.98835	-16.9314	1.71719	177.059	422.927	631.813	427.316	427.316	427.316	5.02821	-80.8138	17.7047	118.302	433.336	193	204.096	204.096	204.096	-80.275	9.50163	-14.0443	29.342	-10.8621	-0.466727	1.87722	0.0624586	2.63327	-411.395	-169.191	23.1059	0	0	-0.886371	43.1278
0	17.4638	0	0	20.225	0.942358	-29.7633	-0.143577	-0.0329271	0.00469838	-15.4358	-1.63E-15	-1.99165	0	0	0.0294426	5.85844	-15.9791	2.60042	169.342	423.259	627.489	428.392	428.392	428.392	4.92673	-80.5608	18.065	101.69	433.36	192.337	204.096	204.096	204.096	-79.9874	9.85795	-14.1719	28.1545	-10.8886	-1.52128	1.37421	0.123934	2.59753	-277.022	-144.759	12.9594	0	0	-0.684234	43.4764
0	18.3762	0	0	21.2171	0.929169	-29.4127	-0.147241	-0.0229049	-0.0182309	-14.9252	2.46E-15	-2.22704	0	0	0.0266144	5.60048	-15.0155	3.75182	161.834	423.191	623.786	429.663	429.663	429.663	4.96893	-80.305	18.3011	85.2176	433.416	191.724	204.096	204.096	204.096	-79.7101	10.0411	-14.3261	26.7886	-10.7215	-2.79408	0.709811	0.160474	2.51565	-74.0973	-107.386	0.615408	0	0	-0.184754	43.7661
0	19.224	0	0	22.1035	0.911879	-28.9495	-0.150709	-0.0135308	-0.0401799	-14.2035	3.49E-15	-2.55026	0	0	0.0231101	5.26598	-14.0218	4.9821	154.214	422.788	620.624	430.984	430.984	430.984	5.11087	-80.0377	18.4209	68.7806	433.501	191.177	204.096	204.096	204.096	-79.4327	10.084	-14.4813	25.3367	-10.413	-4.06826	0.0209202	0.171756	2.41935	153.272	-63.1119	-11.1555	0	0	0.458935	43.9457
0	19.9727	0	0	22.8672	0.894479	-28.4791	-0.153668	-0.00579567	-0.0580359	-13.3256	-1.31E-15	-2.85079	0	0	0.0188797	4.90485	-12.9687	6.10061	146.106	422.107	617.914	432.215	432.215	432.215	5.30459	-79.7484	18.4399	52.2784	433.608	190.706	204.096	204.096	204.096	-79.1421	10.0272	-14.6131	23.8721	-10.0259	-5.14187	-0.570617	0.162679	2.34008	362	-16.8784	-20.6621	0	0	1.06472	43.9592
0	20.5884	0	0	23.4884	0.879792	-28.0788	-0.156233	-0.000319512	-0.069862	-12.3734	2.74E-15	-3.05013	0	0	0.0140552	4.55759	-11.8245	6.94858	137.16	421.188	615.589	433.239	433.239	433.239	5.50935	-79.4253	18.3731	35.6294	433.729	190.32	204.096	204.096	204.096	-78.824	9.90716	-14.7012	22.441	-9.62039	-5.86155	-0.976984	0.137318	2.30142	518.06	26.5575	-27.0909	0	0	1.49974	43.7596
0	21.0422	0	0	23.9448	0.869157	-27.787	-0.158756	0.00245414	-0.075141	-11.4082	4.41E-15	-3.12502	0	0	0.00896709	4.25105	-10.5622	7.42427	127.111	420.064	613.626	433.979	433.979	433.978	5.69927	-79.055	18.2289	18.7791	433.859	190.023	204.096	204.096	204.096	-78.4635	9.7467	-14.7321	21.0612	-9.24593	-6.14463	-1.15549	0.102496	2.31827	602.346	63.9742	-30.2826	0	0	1.71513	43.3144
0	21.312	0	0	24.2127	0.86247	-27.6027	-0.1617	0.00235508	-0.0744304	-10.4508	-2.04E-15	-3.08143	0	0	0.00401163	3.9978	-9.16352	7.49567	115.824	418.77	612.056	434.404	434.404	434.404	5.86603	-78.6227	18.0066	1.70326	433.999	189.821	204.096	204.096	204.096	-78.0451	9.5517	-14.6989	19.7249	-8.93754	-5.98659	-1.1121	0.0652909	2.39326	612.364	93.1725	-30.3511	0	0	1.73325	42.6058
0	21.3824	0	0	24.268	0.858468	-27.4922	-0.165334	-0.000436013	-0.0690504	-9.4626	3.76E-15	-2.92761	0	0	-0.000459406	3.79848	-7.62015	7.1984	103.303	417.351	610.952	434.535	434.535	434.535	6.0175	-78.1112	17.6965	-15.5935	434.15	189.723	204.096	204.096	204.096	-77.5523	9.3121	-14.6016	18.4048	-8.71518	-5.45292	-0.888226	0.0333815	2.52017	558.509	113.07	-27.575	0	0	1.60529	41.63
0	21.2435	0	0	24.0865	0.85513	-27.3998	-0.169593	-0.00531115	-0.0604222	-8.35543	-4.08E-16	-2.65428	0	0	-0.00412156	3.64588	-5.93352	6.62188	89.6751	415.859	610.419	434.437	434.437	434.437	6.17372	-77.5004	17.2832	-33.0835	434.317	189.737	204.096	204.096	204.096	-76.9664	9.00671	-14.4455	17.0603	-8.58531	-4.66021	-0.54802	0.0124478	2.68224	459.135	123.212	-22.4201	0	0	1.37789	40.3956
0	20.8868	0	0	23.645	0.850107	-27.2604	-0.174075	-0.0112146	-0.0498708	-7.01511	3.14E-15	-2.22658	0	0	-0.00661041	3.52957	-4.11337	5.88732	75.1601	414.348	610.573	434.211	434.211	434.211	6.36138	-76.7661	16.7505	-50.7232	434.501	189.872	204.096	204.096	204.096	-76.2649	8.60982	-14.2415	15.6442	-8.54316	-3.75116	-0.156705	0.00283564	2.85803	333.77	123.67	-15.6904	0	0	1.07631	38.9233
0	20.3034	0	0	22.9216	0.841116	-27.0102	-0.178301	-0.0171689	-0.0384123	-5.34926	3.35E-15	-1.632	0	0	-0.00749544	3.44024	-2.17574	5.12367	60.0359	412.861	611.515	433.974	433.974	433.974	6.60789	-75.8796	16.0861	-68.4596	434.701	190.131	204.096	204.096	204.096	-75.4209	8.09841	-14.0042	14.1094	-8.57646	-2.86962	0.23161	0.00290052	3.0204	198.496	115.553	-8.37279	0	0	0.707221	37.2447
0	19.4808	0	0	21.8976	0.826262	-26.5942	-0.181685	-0.0220944	-0.0271317	-3.29648	-1.27E-15	-0.852031	0	0	-0.00630821	3.37274	-0.141002	4.44623	44.6018	411.429	613.323	433.852	433.852	433.852	6.935	-74.808	15.2859	-86.2367	434.915	190.512	204.096	204.096	204.096	-74.4021	7.45899	-13.7507	12.4143	-8.66897	-2.14026	0.580238	0.00921085	3.14893	64.3943	100.848	-1.46361	0	0	0.270971	35.3994
0	18.4024	0	0	20.5581	0.804306	-25.9738	-0.183736	-0.0250451	-0.0170301	-0.858931	-2.86E-15	0.123624	0	0	-0.00263844	3.3271	1.96725	3.94119	29.1541	410.067	616.034	433.961	433.961	433.961	7.35326	-73.5141	14.3577	-104.001	435.137	191	204.096	204.096	204.096	-73.1712	6.69341	-13.4986	10.5289	-8.80382	-1.65481	0.872142	0.0195072	3.22495	-63.6242	82.4821	4.2543	0	0	-0.233675	33.4326
0	17.0476	0	0	18.894	0.774852	-25.1312	-0.183936	-0.0252644	-0.00914602	1.90098	-2.25E-15	1.29517	0	0	0.00378776	3.30768	4.12231	3.65781	13.9734	408.785	619.645	434.395	434.395	434.395	7.85863	-71.958	13.3231	-121.71	435.361	191.569	204.096	204.096	204.096	-71.6869	5.82213	-13.2641	8.44073	-8.96562	-1.46568	1.10503	0.0315478	3.23836	-185.082	63.4365	8.34561	0	0	-0.803536	31.3928
0	15.3933	0	0	16.9016	0.738425	-24.0728	-0.181986	-0.0224062	-0.00473559	4.82625	-6.04E-15	2.62265	0	0	0.0129673	3.32107	6.29352	3.60755	-0.677677	407.587	624.11	435.213	435.213	435.213	8.43263	-70.0986	12.2165	-139.335	435.581	192.179	204.096	204.096	204.096	-69.905	4.884	-13.0616	6.16018	-9.14186	-1.58557	1.28713	0.0427548	3.18417	-302.235	46.1239	10.7261	0	0	-1.42764	29.3315
0	13.4173	0	0	14.5821	0.696432	-22.8307	-0.178001	-0.0166219	-0.00479793	7.63956	3.43E-15	4.00254	0	0	0.0244043	3.37368	8.4454	3.76877	-14.5487	406.477	629.344	436.433	436.433	436.433	9.04567	-67.8958	11.0829	-156.871	435.794	192.786	204.096	204.096	204.096	-67.7815	3.93227	-12.9023	3.72287	-9.32394	-1.99185	1.43138	0.0510098	3.06382	-418.22	32.0946	11.5819	0	0	-2.08162	27.3048
0	11.1019	0	0	11.9407	0.650981	-21.4602	-0.172874	-0.00864478	-0.010085	9.9165	2.94E-15	5.24925	0	0	0.0366623	3.46931	10.5372	4.09492	-27.3958	405.464	635.222	438.03	438.03	438.03	9.66297	-65.3137	9.97088	-174.339	436.003	193.345	204.096	204.096	204.096	-65.2753	3.02696	-12.7938	1.18914	-9.50735	-2.63419	1.54967	0.0529095	2.88011	-534.976	21.4462	11.2329	0	0	-2.71932	25.3743
0	8.43912	0	0	8.98706	0.604587	-20.0342	-0.168527	0.00050163	-0.0205058	11.0945	5.55E-15	6.13099	0	0	0.0466215	3.60763	12.5238	4.5244	-38.9806	404.56	641.579	439.939	439.939	439.939	10.251	-62.3251	8.92566	-191.786	436.213	193.829	204.096	204.096	204.096	-62.3535	2.22524	-12.7387	-1.36045	-9.69195	-3.44385	1.65192	0.0463612	2.64292	-652.848	13.6107	9.95668	0	0	-3.27384	23.6079
0	5.43614	0	0	5.73783	0.559823	-18.6333	-0.167653	0.00944445	-0.0350818	10.5613	-1.96E-15	6.39201	0	0	0.0492165	3.78359	14.3577	4.99057	-49.074	403.776	648.211	442.064	442.064	442.064	10.7825	-58.9163	7.98025	-209.272	436.43	194.248	204.096	204.096	204.096	-58.9974	1.57134	-12.7331	-3.83305	-9.88174	-4.34367	1.74395	0.0293798	2.36411	-770.347	6.89077	8.00254	0	0	-3.66623	22.0771
0	2.12009	0	0	2.221	0.518949	-17.3336	-0.173295	0.0168695	-0.0521815	7.77361	1.96E-15	5.83779	0	0	0.0378848	3.98786	15.9921	5.43018	-57.4672	403.123	654.88	444.298	444.298	444.298	11.2392	-55.093	7.14849	-226.846	436.66	194.658	204.096	204.096	204.096	-55.2094	1.08824	-12.7645	-6.13288	-10.0837	-5.2568	1.82704	0.00225664	2.06173	-883.628	-0.730473	5.58901	0	0	-3.81849	20.8526
0	-1.45885	0	0	-1.51914	0.483621	-16.1952	-0.188215	0.021634	-0.070056	2.3823	-4.90E-15	4.39599	0	0	0.00641255	4.2077	17.3844	5.78934	-63.9865	402.602	661.329	446.538	446.538	446.538	11.6098	-50.8855	6.42116	-244.519	436.898	195.179	204.096	204.096	204.096	-51.0184	0.772569	-12.8104	-8.17129	-10.3055	-6.11319	1.89493	-0.0327135	1.75445	-986.085	-10.5366	2.88623	0	0	-3.67182	19.9985
0	-5.22709	0	0	-5.41852	0.454708	-15.2535	-0.213849	0.0229949	-0.0871816	-5.64044	2.53E-15	2.1776	0	0	-0.0480644	4.42848	18.5004	6.0257	-68.5099	402.204	667.293	448.698	448.698	448.698	11.8857	-46.3513	5.76654	-262.229	437.13	195.98	204.096	204.096	204.096	-46.4841	0.594202	-12.8381	-9.87521	-10.5529	-6.85282	1.93866	-0.0683119	1.46283	-1070.26	-22.3253	0.180656	0	0	-3.21392	19.5656
0	-9.0913	0	0	-9.39378	0.432268	-14.5168	-0.249633	0.0209966	-0.10316	-15.9654	6.21E-15	-0.472919	0	0	-0.122626	4.63511	19.3172	6.10796	-70.9826	401.909	672.523	450.728	450.727	450.728	12.055	-41.5742	5.13551	-279.82	437.326	197.263	204.096	204.096	204.096	-41.6954	0.500019	-12.8067	-11.1934	-10.8276	-7.42625	1.94942	-0.0968122	1.20629	-1128.92	-34.3189	-2.15638	0	0	-2.49065	19.5864
0	-12.9448	0	0	-13.3465	0.415685	-13.9692	-0.293059	0.0165875	-0.117712	-27.9799	6.53E-16	-3.0052	0	0	-0.20812	4.81389	19.826	6.01429	-71.4227	401.692	676.81	452.609	452.609	452.609	12.0985	-36.6597	4.47039	-297.035	437.446	199.233	204.096	204.096	204.096	-36.7654	0.421305	-12.6711	-12.1003	-11.1262	-7.7944	1.92583	-0.107474	1.0007	-1159.08	-43.1381	-3.61659	0	0	-1.60518	20.0723
0	-16.6748	0	0	-17.1689	0.403914	-13.5789	-0.341056	0.0112248	-0.12982	-40.9947	6.53E-15	-4.80348	0	0	-0.291446	4.95447	20.0322	5.73152	-69.9175	401.527	680.002	454.356	454.356	454.356	11.991	-31.7279	3.71634	-313.529	437.443	202.057	204.096	204.096	204.096	-31.8226	0.284083	-12.3899	-12.597	-11.4401	-7.92931	1.87958	-0.0954503	0.852456	-1165.22	-46.239	-3.64767	0	0	-0.688071	21.0139
0	-20.1669	0	0	-20.7486	0.395735	-13.3069	-0.39062	0.00617794	-0.137073	-54.3375	0	-5.37076	0	0	-0.35812	5.05188	19.9537	5.25647	-66.6067	401.398	682.014	456.002	456.002	456.002	11.7064	-26.9073	2.83331	-328.9	437.276	205.841	204.096	204.096	204.096	-27.0034	0.0217305	-11.9335	-12.7093	-11.7569	-7.81684	1.83179	-0.0612383	0.759384	-1158.2	-42.8738	-1.72978	0	0	0.15048	22.3833
0	-23.3086	0	0	-23.9714	0.389997	-13.1158	-0.439148	0.00236872	-0.13741	-67.3695	-2.61E-15	-4.42255	0	0	-0.394552	5.10823	19.6183	4.59901	-61.6594	401.305	682.826	457.587	457.587	457.587	11.2265	-22.3299	1.80694	-342.711	436.913	210.605	204.096	204.096	204.096	-22.4435	-0.411077	-11.2915	-12.4837	-12.0631	-7.46052	1.79745	-0.0107895	0.709253	-1147.53	-34.1264	2.44812	0	0	0.847998	24.139
0	-25.9914	0	0	-26.726	0.385895	-12.9789	-0.483329	0.000728104	-0.130174	-79.3151	-1.31E-14	-1.85573	0	0	-0.389272	5.13306	19.0591	3.78389	-55.2528	401.266	682.474	459.144	459.144	459.144	10.549	-18.1258	0.654003	-354.53	436.336	216.276	204.096	204.096	204.096	-18.2713	-1.02775	-10.4753	-11.982	-12.3463	-6.88366	1.77723	0.0475429	0.686218	-1136.93	-21.9372	8.92354	0	0	1.37917	26.2292
0	-28.1171	0	0	-28.9115	0.383236	-12.8901	-0.519258	0.00320474	-0.116393	-89.2301	5.23E-15	2.3962	0	0	-0.335743	5.14177	18.3118	2.8503	-47.5578	401.312	681.037	460.689	460.689	460.689	9.69511	-14.4149	-0.579673	-363.96	435.542	222.7	204.096	204.096	204.096	-14.5998	-1.80624	-9.51844	-11.2738	-12.597	-6.12858	1.76124	0.103237	0.676907	-1124.64	-8.00081	17.2652	0	0	1.73855	28.5965
0	-29.6064	0	0	-30.4491	0.382671	-12.8713	-0.542923	0.0123495	-0.0980593	-96.0794	1.05E-14	8.33392	0	0	-0.235662	5.15272	17.4108	1.84881	-38.7313	401.479	678.625	462.216	462.216	462.216	8.71475	-11.2958	-1.82813	-370.686	434.551	229.665	204.096	204.096	204.096	-11.5182	-2.69393	-8.47511	-10.4291	-12.8095	-5.25243	1.73384	0.149276	0.673804	-1106.4	7.75084	26.3482	0	0	1.93591	31.182
0	-30.4099	0	0	-31.295	0.385754	-12.9742	-0.551297	0.029483	-0.0774493	-98.9866	1.31E-15	15.6724	0	0	-0.101033	5.18375	16.3867	0.836148	-28.9106	401.799	675.368	463.686	463.686	463.686	7.68804	-8.83395	-3.01732	-374.494	433.422	236.941	204.096	204.096	204.096	-9.08395	-3.61813	-7.42006	-9.5099	-12.981	-4.32004	1.68319	0.181318	0.676935	-1079.61	25.697	34.5596	0	0	2.00094	33.9297
0	-30.5188	0	0	-31.4504	0.39474	-13.2738	-0.542883	0.0534095	-0.0567725	-97.5113	-6.53E-15	23.6748	0	0	0.0474605	5.24929	15.2629	-0.130914	-18.2101	402.288	671.405	465.034	465.034	465.034	6.72047	-7.0522	-4.07595	-375.292	432.262	244.315	204.096	204.096	204.096	-7.3167	-4.49837	-6.44594	-8.56229	-13.1115	-3.39603	1.6003	0.198892	0.690038	-1043.18	45.839	40.2083	0	0	1.97973	36.7911
0	-29.9702	0	0	-30.9647	0.412113	-13.8509	-0.518375	0.0795236	-0.0379572	-91.9137	-9.15E-15	31.091	0	0	0.185712	5.35845	14.0542	-1.00185	-6.71984	402.942	666.886	466.166	466.166	466.166	5.92937	-5.92714	-4.94341	-373.108	431.223	251.613	204.096	204.096	204.096	-6.19602	-5.25857	-5.65499	-7.61014	-13.2028	-2.53757	1.48133	0.202861	0.718742	-997.599	66.2235	42.2963	0	0	1.92514	39.7276
0	-28.8436	0	0	-29.9276	0.439967	-14.7701	-0.482089	0.101465	-0.0219722	-83.3486	1.24E-14	36.4617	0	0	0.293356	5.51453	12.7659	-1.73784	5.49269	403.74	661.963	466.972	466.972	466.972	5.42333	-5.39405	-5.57437	-368.08	430.476	258.709	204.096	204.096	204.096	-5.66477	-5.83732	-5.1438	-6.65194	-13.2583	-1.78894	1.322	0.194688	0.76786	-944.164	83.4034	40.9745	0	0	1.8849	42.7122
0	-27.2468	0	0	-28.4516	0.479444	-16.0597	-0.441355	0.114323	-0.00834614	-73.6342	-6.53E-15	38.6537	0	0	0.359549	5.71521	11.394	-2.31707	18.3753	404.644	656.796	467.33	467.33	467.33	5.28044	-5.36223	-5.94094	-360.424	430.171	265.519	204.096	204.096	204.096	-5.64077	-6.19521	-4.98477	-5.66021	-13.283	-1.17663	1.12641	0.177672	0.840508	-886.941	94.9739	37.1701	0	0	1.89829	45.7272
0	-25.2949	0	0	-26.6481	0.530429	-17.7006	-0.403263	0.11534	0.0043009	-64.5844	8.49E-15	37.1116	0	0	0.383389	5.95366	9.92759	-2.73825	31.8811	405.605	651.554	467.12	467.12	467.12	5.53361	-5.73756	-6.03184	-350.387	430.404	271.987	204.096	204.096	204.096	-6.03508	-6.3165	-5.21152	-4.58485	-13.2842	-0.706745	0.904861	0.157479	0.939345	-830.087	100.111	32.3011	0	0	1.98857	48.7601
0	-23.0925	0	0	-24.6081	0.591476	-19.6264	-0.371142	0.103881	0.0175197	-57.3163	7.84E-15	31.9403	0	0	0.37055	6.21965	8.35191	-3.02174	45.9569	406.57	646.41	466.238	466.238	466.238	6.16495	-6.44292	-5.85008	-338.202	431.19	278.065	204.096	204.096	204.096	-6.77005	-6.20594	-5.8114	-3.35968	-13.2704	-0.364693	0.665773	0.138459	1.06606	-773.426	99.4155	27.5582	0	0	2.15302	51.7988
0	-20.7266	0	0	-22.3948	0.65992	-21.7318	-0.344137	0.081989	0.0321901	-52.0258	-7.19E-15	23.9351	0	0	0.330992	6.50139	6.65181	-3.20938	60.5325	407.486	641.546	464.608	464.608	464.608	7.10898	-7.42884	-5.41007	-324.062	432.461	283.695	204.096	204.096	204.096	-7.78994	-5.88311	-6.72626	-1.91113	-13.2527	-0.115102	0.420084	0.124188	1.22222	-714.271	94.6603	23.4619	0	0	2.36363	54.8265
0	-18.2671	0	0	-20.0485	0.732153	-23.8888	-0.318946	0.0541188	0.0487032	-48.1927	-4.57E-15	14.4246	0	0	0.277626	6.78794	4.81534	-3.36102	75.5123	408.302	637.14	462.202	462.202	462.202	8.2647	-8.67233	-4.73585	-308.121	434.083	288.802	204.096	204.096	204.096	-9.06216	-5.37727	-7.863	-0.16846	-13.2446	0.0966493	0.189887	0.119863	1.4054	-652.097	88.9492	19.616	0	0	2.5797	57.8196
0	-15.7724	0	0	-17.5979	0.804007	-25.9654	-0.292442	0.0252322	0.0661106	-45.0316	1.31E-15	4.8893	0	0	0.223577	7.07202	2.83643	-3.54571	90.7771	408.98	633.361	459.059	459.059	459.059	9.51449	-10.168	-3.85937	-290.505	435.889	293.292	204.096	204.096	204.096	-10.5718	-4.72324	-9.11167	1.92518	-13.2619	0.338185	0.00836587	0.130046	1.61067	-590.054	84.0107	15.6177	0	0	2.76566	60.7479
0	-13.2919	0	0	-15.0709	0.8712	-27.8432	-0.262918	-0.000681992	0.0824814	-41.8468	5.23E-15	-3.38669	0	0	0.178423	7.35189	0.716347	-3.8272	106.197	409.494	630.348	455.304	455.304	455.304	10.7438	-11.9171	-2.81933	-271.328	437.721	297.057	204.096	204.096	204.096	-12.3137	-3.95901	-10.3649	4.40218	-13.321	0.67806	-0.0823038	0.158732	1.82992	-535.236	80.0243	11.4573	0	0	2.91463	63.5774
0	-10.8668	0	0	-12.5011	0.929779	-29.429	-0.230436	-0.0210836	0.0953476	-38.2381	2.61E-15	-9.52245	0	0	0.145952	7.63139	-1.53595	-4.24571	121.655	409.836	628.201	451.151	451.151	451.151	11.8568	-13.9186	-1.66003	-250.703	439.452	299.998	204.096	204.096	204.096	-14.2849	-3.12424	-11.5328	7.26056	-13.435	1.16852	-0.0516692	0.207448	2.05115	-493.153	75.7138	7.64817	0	0	3.03592	66.2732
0	-8.5303	0	0	-9.92973	0.976577	-30.6614	-0.196282	-0.0346278	0.102886	-34.1124	-3.92E-15	-13.0971	0	0	0.124451	7.91688	-3.90415	-4.80237	137.066	410.012	626.978	446.889	446.889	446.889	12.7861	-16.1634	-0.430026	-228.748	441.002	302.036	204.096	204.096	204.096	-16.4792	-2.25953	-12.5522	10.4575	-13.6083	1.82857	0.110043	0.274311	2.26141	-466.008	69.8254	4.83952	0	0	3.13673	68.8017
0	-6.3075	0	0	-7.40439	1.00966	-31.5141	-0.162727	-0.0412212	0.103528	-29.6458	0	-14.154	0	0	0.109148	8.21179	-6.36508	-5.45179	152.391	410.038	626.702	442.84	442.84	442.84	13.497	-18.6331	0.819808	-205.594	442.333	303.132	204.096	204.096	204.096	-18.8846	-1.40573	-13.3898	13.9075	-13.8321	2.6321	0.378775	0.35655	2.45077	-448.977	62.5369	3.48807	0	0	3.18214	71.1302
0	-4.2176	0	0	-4.97495	1.02869	-31.9978	-0.132264	-0.0416751	0.0967165	-25.1529	0	-13.0835	0	0	0.0952134	8.5101	-8.88935	-6.10706	167.63	409.927	627.377	439.312	439.312	439.312	13.9866	-21.3012	2.03954	-181.376	443.449	303.287	204.096	204.096	204.096	-21.4833	-0.602567	-14.0401	17.4876	-14.0818	3.50529	0.702513	0.446874	2.61182	-433.26	55.3377	3.69483	0	0	3.10792	73.2247
0	-2.27594	0	0	-2.6887	1.0351	-32.1593	-0.106814	-0.0373401	0.0830103	-20.9613	1.31E-15	-10.4608	0	0	0.0799086	8.79257	-11.4429	-6.65642	182.795	409.688	629.011	436.534	436.534	436.534	14.278	-24.1368	3.18543	-156.236	444.38	302.551	204.096	204.096	204.096	-24.253	0.114725	-14.52	21.0521	-14.3195	4.33599	1.01289	0.532492	2.7371	-408.932	50.7296	5.16893	0	0	2.8559	75.0482
0	-0.496228	0	0	-0.58563	1.03182	-32.0766	-0.087826	-0.0302507	0.0647564	-17.3955	-2.61E-15	-6.93628	0	0	0.0634249	9.02809	-13.9896	-6.98628	197.887	409.32	631.62	434.621	434.62	434.621	14.4125	-27.1077	4.22632	-130.317	445.168	301.008	204.096	204.096	204.096	-27.1683	0.720265	-14.8617	24.4541	-14.5031	4.99325	1.25328	0.596763	2.81237	-371.528	51.1868	7.84067	0	0	2.43682	76.5618
0	1.10876	0	0	1.30527	1.0227	-31.846	-0.0763229	-0.0223371	0.0451583	-14.7545	1.31E-15	-3.06524	0	0	0.0479896	9.18019	-16.4947	-7.00207	212.87	408.825	635.225	433.552	433.552	433.552	14.4402	-30.1834	5.14923	-103.76	445.864	298.767	204.096	204.096	204.096	-30.2028	1.20227	-15.1063	27.5692	-14.5989	5.35134	1.38078	0.62194	2.82332	-319.671	58.1753	11.7502	0	0	1.90929	77.7286
0	2.52895	0	0	2.96847	1.01168	-31.5657	-0.0731361	-0.0150728	0.0278881	-13.291	1.96E-15	0.758403	0	0	0.0361153	9.217	-18.9274	-6.6447	227.655	408.213	639.839	433.188	433.188	433.188	14.4127	-33.338	5.96182	-76.6906	446.511	295.942	204.096	204.096	204.096	-33.3317	1.56496	-15.2984	30.3177	-14.5944	5.31504	1.36977	0.597525	2.75915	-253.759	71.9231	16.9318	0	0	1.35104	78.5201
0	3.76091	0	0	4.40351	1.00198	-31.3175	-0.0786954	-0.00891569	0.0153981	-13.1298	2.78E-15	4.34011	0	0	0.0290308	9.12111	-21.263	-5.90135	242.105	407.513	645.443	433.31	433.31	433.31	14.377	-36.5544	6.69087	-49.2042	447.151	292.646	204.096	204.096	204.096	-36.5363	1.82669	-15.4833	32.6761	-14.5039	4.84113	1.2158	0.527773	2.62402	-173.945	91.3926	23.0854	0	0	0.826164	78.9201
0	4.81171	0	0	5.62507	0.99564	-31.1546	-0.0914377	-0.00427255	0.00863667	-14.0497	-2.61E-15	7.54322	0	0	0.0260047	8.896	-23.4814	-4.81017	256.036	406.777	651.965	433.67	433.67	433.67	14.3738	-39.8265	7.3773	-21.3569	447.822	288.983	204.096	204.096	204.096	-39.8082	2.01454	-15.7051	34.676	-14.3657	3.9509	0.936667	0.433663	2.43757	-80.1371	114.158	29.9035	0	0	0.372961	78.9255
0	5.69798	0	0	6.65825	0.993407	-31.0971	-0.108572	-0.00138154	0.00651961	-15.5581	-1.31E-15	10.2663	0	0	0.0251886	8.56691	-25.565	-3.4578	269.225	406.071	659.265	434.041	434.041	434.041	14.4356	-43.1585	8.06833	6.83398	448.562	285.055	204.096	204.096	204.096	-43.1487	2.15708	-16.0051	36.3865	-14.2292	2.72934	0.569984	0.339851	2.22677	26.7971	135.833	37.001	0	0	0.00219814	78.5412
0	6.44062	0	0	7.53041	0.994908	-31.1358	-0.127117	0.00027604	0.00684315	-17.0498	-3.27E-15	12.4829	0	0	0.0245721	8.17703	-27.4948	-1.96937	281.425	405.464	667.141	434.251	434.251	434.251	14.5872	-46.5588	8.80901	35.3761	449.401	280.956	204.096	204.096	204.096	-46.565	2.27746	-16.4188	37.8902	-14.1414	1.31176	0.165949	0.267609	2.01818	143.268	152.017	43.5449	0	0	-0.299063	77.7718
0	7.05783	0	0	8.26266	0.999035	-31.2419	-0.144834	0.00166804	0.00700311	-17.9918	4.57E-15	14.1954	0	0	0.022645	7.78027	-29.248	-0.491446	292.383	405.01	675.33	434.191	434.191	434.19	14.8456	-50.0334	9.63585	64.2808	450.366	276.782	204.096	204.096	204.096	-50.0632	2.38909	-16.974	39.2595	-14.1354	-0.139339	-0.217725	0.229766	1.83058	261.257	159.773	48.3121	0	0	-0.551361	76.617
0	7.55859	0	0	8.86319	1.0044	-31.3796	-0.16054	0.00384041	0.00482101	-18.0438	1.31E-15	15.3822	0	0	0.0186474	7.43226	-30.7979	0.829975	301.868	404.741	683.539	433.816	433.816	433.816	15.2217	-53.5787	10.5737	93.5433	451.48	272.626	204.096	204.096	204.096	-53.6419	2.49441	-17.6897	40.5406	-14.2249	-1.46262	-0.529218	0.228502	1.6752	370.498	158.058	49.8991	0	0	-0.764156	75.0685
0	7.93909	0	0	9.32411	1.00974	-31.5161	-0.174181	0.00731188	-0.00111316	-17.1155	-2.61E-15	15.9268	0	0	0.0126356	7.18098	-32.1151	1.87075	309.689	404.667	691.463	433.135	433.135	433.135	15.7214	-57.1771	11.6352	123.128	452.758	268.574	204.096	204.096	204.096	-57.2878	2.58686	-18.5752	41.7467	-14.4047	-2.52473	-0.733908	0.258762	1.55632	461.756	147.883	47.0674	0	0	-0.921162	73.1117
0	8.18211	0	0	9.6219	1.01412	-31.6279	-0.186481	0.0117618	-0.0113279	-15.3364	6.53E-16	15.5964	0	0	0.00542715	7.05882	-33.1689	2.54405	315.721	404.772	698.822	432.189	432.189	432.189	16.3434	-60.7958	12.8225	152.964	454.208	264.704	204.096	204.096	204.096	-60.9733	2.65498	-19.6285	42.8588	-14.6524	-3.23967	-0.822286	0.306543	1.47634	530.221	130.435	39.3371	0	0	-0.98628	70.7277
0	8.25942	0	0	9.72084	1.01701	-31.7014	-0.198306	0.0162818	-0.0261597	-12.9658	2.61E-15	14.1123	0	0	-0.00163256	7.07774	-33.9299	2.8067	319.906	405.029	705.375	431.047	431.047	431.047	17.0767	-64.3878	14.1272	182.95	455.824	261.084	204.096	204.096	204.096	-64.6573	2.6875	-20.8337	43.8316	-14.9337	-3.57599	-0.807898	0.355555	1.43623	576.49	107.24	27.1209	0	0	-0.924525	67.8945
0	8.13568	0	0	9.57788	1.01817	-31.731	-0.210175	0.0198069	-0.0453607	-10.3119	1.96E-15	11.2636	0	0	-0.00707063	7.22833	-34.372	2.65732	322.249	405.393	710.936	429.787	429.787	429.787	17.8955	-67.8961	15.5294	212.963	457.579	257.766	204.096	204.096	204.096	-68.287	2.67791	-22.1568	44.6018	-15.2076	-3.55234	-0.716446	0.389531	1.4339	603.359	79.6149	11.7862	0	0	-0.717882	64.5887
0	7.77284	0	0	9.14781	1.01744	-31.7123	-0.222202	0.0217275	-0.0687925	-7.70084	-1.96E-15	7.03961	0	0	-0.00973598	7.48224	-34.477	2.12995	322.813	405.815	715.383	428.499	428.499	428.499	18.7568	-71.258	16.9953	242.871	459.414	254.788	204.096	204.096	204.096	-71.8008	2.6271	-23.5441	45.1013	-15.4316	-3.22515	-0.572956	0.398395	1.46668	613.149	49.436	-4.7353	0	0	-0.376249	60.7897
0	7.13509	0	0	8.38872	1.01442	-31.6356	-0.234361	0.0226101	-0.0962505	-5.4811	-2.45E-16	1.75286	0	0	-0.00915564	7.79704	-34.2387	1.28714	321.715	406.236	718.661	427.277	427.277	427.277	19.6019	-74.4108	18.4734	272.541	461.241	252.176	204.096	204.096	204.096	-75.1316	2.54348	-24.9223	45.2699	-15.5673	-2.6739	-0.397095	0.379569	1.52696	606.222	19.143	-20.5316	0	0	0.0581342	56.4881
0	6.19447	0	0	7.26874	1.00828	-31.4788	-0.246773	0.024235	-0.128167	-4.01829	-9.80E-16	-3.94436	0	0	-0.00571129	8.12225	-33.6682	0.213876	319.128	406.598	720.787	426.222	426.222	426.222	20.3623	-77.2978	19.8948	301.848	462.947	249.95	204.096	204.096	204.096	-78.2113	2.44046	-26.204	45.0693	-15.585	-1.9881	-0.198645	0.339916	1.6082	581.245	-8.12536	-34.2553	0	0	0.512833	51.7001
0	4.93727	0	0	5.77492	0.997501	-31.2025	-0.259549	0.0293692	-0.165697	-3.61745	-3.27E-16	-9.11513	0	0	-0.000683103	8.4059	-32.7974	-0.987041	315.282	406.846	721.849	425.438	425.438	425.438	20.9697	-79.8748	21.1771	330.662	464.41	248.135	204.096	204.096	204.096	-80.9786	2.33262	-27.2966	44.4921	-15.4666	-1.25915	0.0138892	0.289445	1.70141	538.75	-29.8518	-45.4673	0	0	0.901275	46.4853
0	3.37115	0	0	3.92339	0.979932	-30.7486	-0.272185	0.0410251	-0.211246	-4.38149	3.92E-15	-12.7027	0	0	0.00376952	8.6013	-31.6796	-2.20036	310.468	406.934	721.998	425.018	425.018	425.018	21.3657	-82.1161	22.2361	358.833	465.515	246.765	204.096	204.096	204.096	-83.3875	2.23264	-28.1152	43.566	-15.209	-0.575436	0.225201	0.239487	1.80163	485.591	-44.9598	-54.4921	0	0	1.16064	40.9609
0	1.53074	0	0	1.76845	0.953078	-30.0464	-0.282849	0.0613296	-0.267328	-6.06989	-3.92E-15	-13.7945	0	0	0.00478617	8.67284	-30.3855	-3.30569	305.023	406.831	721.44	425.03	425.03	425.03	21.5087	-84.0186	23.0019	386.161	466.165	245.888	204.096	204.096	204.096	-85.4155	2.1513	-28.5949	42.3498	-14.8238	-0.0196465	0.414099	0.195438	1.90416	434.386	-55.1224	-61.8964	0	0	1.28584	35.3026
0	-0.519447	0	0	-0.59406	0.914709	-29.0256	-0.28782	0.0904292	-0.335602	-8.01522	6.13E-15	-11.9108	0	0	-0.000372627	8.5998	-28.9964	-4.18684	299.318	406.518	720.409	425.508	425.508	425.508	21.3754	-85.6023	23.4357	412.374	466.293	245.551	204.096	204.096	204.096	-87.0676	2.10049	-28.7004	40.924	-14.3359	0.333504	0.553067	0.155734	2.0007	402.515	-64.3956	-68.0494	0	0	1.33627	29.7272
0	-2.68748	0	0	-3.03382	0.863611	-27.6342	-0.281731	0.126022	-0.414617	-9.18962	-8.58E-16	-7.19425	0	0	-0.0128719	8.37756	-27.5948	-4.74186	293.725	405.993	719.148	426.437	426.437	426.437	20.96	-86.905	23.5394	437.11	465.858	245.777	204.096	204.096	204.096	-88.3736	2.09625	-28.4317	39.378	-13.7791	0.419955	0.618976	0.118543	2.0749	405.472	-75.7208	-73.0606	0	0	1.39252	24.459
0	-4.86344	0	0	-5.40585	0.80005	-25.8528	-0.258751	0.163635	-0.499396	-8.44257	1.95E-15	-0.419064	0	0	-0.0312277	8.01578	-26.2555	-4.89189	288.591	405.273	717.882	427.763	427.763	427.763	20.2743	-87.9702	23.3539	459.929	464.848	246.529	204.096	204.096	204.096	-89.3768	2.1584	-27.8226	37.7977	-13.1913	0.188914	0.604078	0.08262	2.10777	451.26	-89.6096	-76.7011	0	0	1.50239	19.6947
0	-6.93561	0	0	-7.57806	0.725759	-23.7006	-0.214946	0.198011	-0.581868	-4.92542	7.60E-15	7.23595	0	0	-0.0521966	7.53459	-25.0385	-4.58723	284.21	404.392	716.796	429.397	429.397	429.397	19.3479	-88.8309	22.947	480.345	463.278	247.676	204.096	204.096	204.096	-90.118	2.30643	-26.9347	36.2557	-12.6093	-0.394836	0.508401	0.0525835	2.08093	540.334	-101.797	-78.7657	0	0	1.66311	15.5817
0	-8.80949	0	0	-9.45663	0.643467	-21.2311	-0.150943	0.224453	-0.653848	1.43024	-5.64E-15	14.5001	0	0	-0.0727153	6.96058	-23.9852	-3.81251	280.806	403.402	716.027	431.233	431.233	431.233	18.2265	-89.4966	22.3957	497.88	461.182	248.974	204.096	204.096	204.096	-90.6195	2.55451	-25.8457	34.8057	-12.065	-1.34635	0.33401	0.0327589	1.98639	668.097	-106.91	-79.1326	0	0	1.84456	12.2134
0	-10.4221	0	0	-10.9984	0.556342	-18.5234	-0.0733633	0.240009	-0.70908	9.6345	-5.06E-15	20.3373	0	0	-0.0907509	6.32358	-23.1165	-2.59177	278.507	402.373	715.651	433.162	433.162	433.162	16.9667	-89.9494	21.7703	512.117	458.61	250.072	204.096	204.096	204.096	-90.8793	2.90748	-24.6353	33.48	-11.5835	-2.65289	0.0776587	0.0271083	1.82697	827.83	-100.35	-77.988	0	0	2.01907	9.63492
0	-11.7459	0	0	-12.2065	0.467639	-15.6757	0.00572886	0.243923	-0.744577	17.7381	-2.37E-15	24.1678	0	0	-0.104677	5.65465	-22.433	-0.993152	277.332	401.379	715.675	435.084	435.084	435.084	15.6272	-90.1538	21.1226	522.744	455.612	250.554	204.096	204.096	204.096	-90.8773	3.35781	-23.3712	32.2905	-11.1819	-4.26503	-0.261864	0.0330132	1.61623	1010.2	-81.9688	-75.6934	0	0	2.17535	7.8503
0	-12.7806	0	0	-13.1122	0.380664	-12.8042	0.070782	0.237169	-0.759672	23.2799	2.21E-15	25.9226	0	0	-0.112885	4.98487	-21.9159	0.870293	277.174	400.489	716.031	436.92	436.92	436.92	14.2642	-90.0756	20.4791	529.568	452.232	250.021	204.096	204.096	204.096	-90.5937	3.88228	-22.1016	31.2291	-10.8693	-6.09206	-0.669599	0.0469049	1.37526	1199.04	-54.8816	-72.4541	0	0	2.31249	6.82633
0	-13.5347	0	0	-13.7495	0.298932	-10.0445	0.106703	0.22211	-0.754758	24.0614	-6.15E-15	26.0162	0	0	-0.114204	4.34429	-21.5298	2.84745	277.814	399.748	716.573	438.618	438.618	438.618	12.9298	-89.7041	19.8406	532.515	448.501	248.18	204.096	204.096	204.096	-90.0311	4.43877	-20.8539	30.2708	-10.6464	-8.00594	-1.11119	0.0622763	1.12801	1371.34	-24.8205	-68.0054	0	0	2.43941	6.49358
0	-14.0072	0	0	-14.1322	0.226294	-7.55139	0.103689	0.202069	-0.729997	18.9725	1.18E-15	25.2029	0	0	-0.107156	3.76074	-21.2284	4.76402	278.944	399.161	717.087	440.161	440.161	440.161	11.6763	-89.07	19.1868	531.621	444.454	244.928	204.096	204.096	204.096	-89.2324	4.96516	-19.6423	29.3787	-10.5052	-9.85359	-1.53038	0.0764148	0.903498	1498.04	3.38973	-61.6565	0	0	2.56135	6.75004
0	-14.1752	0	0	-14.242	0.166915	-5.49129	0.0611074	0.181397	-0.685451	8.52658	-3.59E-15	24.3846	0	0	-0.0877132	3.25805	-20.9616	6.44353	280.219	398.694	717.318	441.559	441.559	441.559	10.5598	-88.2498	18.4862	527.023	440.144	240.398	204.096	204.096	204.096	-88.2845	5.38424	-18.4795	28.5111	-10.4302	-11.4757	-1.86069	0.0873368	0.725932	1551.03	26.8479	-52.8824	0	0	2.66294	7.47141
0	-13.9971	0	0	-14.0325	0.12503	-4.02917	-0.0118878	0.164084	-0.622021	-5.19794	0	24.2224	0	0	-0.0482424	2.85348	-20.6838	7.73048	281.312	398.277	717.007	442.839	442.839	442.839	9.63848	-87.3548	17.7099	518.962	435.67	234.936	204.096	204.096	204.096	-87.3053	5.61776	-17.3867	27.6308	-10.4	-12.728	-2.04467	0.0979865	0.617412	1511.19	46.123	-42.0879	0	0	2.69363	8.52768
0	-13.4272	0	0	-13.45	0.10448	-3.30975	-0.0995357	0.152331	-0.541742	-19.2324	1.63E-15	24.8307	0	0	0.0172235	2.55515	-20.3618	8.51104	281.962	397.832	715.943	444.026	444.026	444.026	8.96378	-86.506	16.8489	507.773	431.179	229.022	204.096	204.096	204.096	-86.4169	5.60915	-16.3978	26.7137	-10.389	-13.5008	-2.04587	0.114737	0.587695	1372.33	64.6925	-30.8051	0	0	2.57556	9.8021
0	-12.4382	0	0	-12.461	0.108031	-3.43417	-0.184003	0.145221	-0.447106	-30.6424	-6.53E-16	25.6909	0	0	0.103456	2.35989	-19.9802	8.72946	282.011	397.291	714.003	445.12	445.12	445.12	8.56311	-85.8043	15.9278	493.879	426.85	223.166	204.096	204.096	204.096	-85.7149	5.34794	-15.5538	25.7552	-10.3712	-13.7346	-1.84908	0.146237	0.638716	1138.89	86.6752	-21.0314	0	0	2.23433	11.2066
0	-11.0419	0	0	-11.0754	0.136537	-4.43144	-0.250473	0.138239	-0.340924	-37.4421	1.31E-15	25.8463	0	0	0.189468	2.25234	-19.5449	8.39972	281.425	396.622	711.182	446.083	446.083	446.083	8.42384	-85.3051	15.0099	477.765	422.856	217.794	204.096	204.096	204.096	-85.2446	4.88437	-14.8899	24.774	-10.3217	-13.4325	-1.46989	0.198071	0.758202	826.35	113.321	-14.2339	0	0	1.64972	12.69
0	-9.2983	0	0	-9.35404	0.188174	-6.23077	-0.291406	0.126033	-0.227431	-39.1937	8.82E-15	24.457	0	0	0.247472	2.20602	-19.0825	7.60858	280.289	395.834	707.593	446.84	446.84	446.84	8.4876	-85.006	14.1837	459.964	419.327	213.178	204.096	204.096	204.096	-84.9903	4.32267	-14.4227	23.8116	-10.2185	-12.6655	-0.95205	0.269091	0.928831	460.371	141.842	-10.6022	0	0	0.891311	14.2385
0	-7.30923	0	0	-7.39382	0.258212	-8.65102	-0.308064	0.106384	-0.115115	-37.016	-3.27E-15	21.3218	0	0	0.261228	2.18686	-18.6359	6.50572	278.794	394.969	703.45	447.286	447.286	447.286	8.66358	-84.8548	13.5366	441.028	416.324	209.417	204.096	204.096	204.096	-84.8859	3.791	-14.1433	22.9266	-10.0417	-11.5661	-0.381689	0.350774	1.1274	83.9355	167.76	-9.32252	0	0	0.134902	15.8676
0	-5.19295	0	0	-5.29825	0.339648	-11.426	-0.306413	0.0818326	-0.0167054	-32.7667	2.29E-15	16.9714	0	0	0.235845	2.15904	-18.2559	5.27693	277.181	394.084	699.021	447.305	447.305	447.305	8.85782	-84.774	13.1268	421.497	413.842	206.475	204.096	204.096	204.096	-84.8423	3.40007	-14.0225	22.1865	-9.77397	-10.3055	0.131203	0.430401	1.32899	-246.638	187.95	-9.3567	0	0	-0.399466	17.6104
0	-3.05344	0	0	-3.15068	0.424603	-14.264	-0.291862	0.0577069	0.0546535	-28.0377	-4.74E-15	12.3023	0	0	0.190303	2.09184	-17.9895	4.10578	275.681	393.236	694.576	446.797	446.797	446.797	9.00186	-84.6927	12.9689	401.848	411.834	204.249	204.096	204.096	204.096	-84.7806	3.21266	-14.0228	21.6566	-9.40136	-9.05925	0.476518	0.494622	1.50501	-473.217	202.442	-10.1615	0	0	-0.569592	19.5019
0	-0.961739	0	0	-1.00525	0.505952	-16.9164	-0.267954	0.038726	0.0928655	-23.7073	-4.41E-15	8.10297	0	0	0.143226	1.96581	-17.8689	3.13449	274.443	392.47	690.33	445.706	445.706	445.706	9.06381	-84.5654	13.0371	382.433	410.239	202.611	204.096	204.096	204.096	-84.653	3.23737	-14.1067	21.3892	-8.91778	-7.97023	0.587838	0.53325	1.62905	-559.965	214.645	-11.7221	0	0	-0.424166	21.5633
0	1.04281	0	0	1.10438	0.578629	-19.2248	-0.238398	0.0278119	0.10103	-20.1216	-6.45E-15	4.89441	0	0	0.105478	1.77731	-17.9031	2.43689	273.483	391.83	686.4	444.043	444.043	444.043	9.04047	-84.3749	13.2786	363.453	408.993	201.43	204.096	204.096	204.096	-84.4436	3.44313	-14.2393	21.4159	-8.3311	-7.1221	0.460524	0.536257	1.68521	-505.05	228.349	-14.239	0	0	-0.179761	23.7884
0	2.94066	0	0	3.15296	0.640349	-21.1358	-0.207942	0.0248334	0.0879131	-17.3875	-8.58E-16	2.8144	0	0	0.0796296	1.54073	-18.0749	2.00968	272.675	391.363	682.782	441.894	441.894	441.894	8.9424	-84.123	13.6316	344.965	408.041	200.577	204.096	204.096	204.096	-84.1582	3.78151	-14.3888	21.7422	-7.66925	-6.529	0.15234	0.496184	1.67642	-338.945	243.817	-17.6696	0	0	-0.0751479	26.1372
0	4.72222	0	0	5.11924	0.691624	-22.6869	-0.18083	0.0264306	0.0634061	-15.4753	6.17E-15	1.62207	0	0	0.0632403	1.28761	-18.3434	1.78273	271.765	391.117	679.363	439.406	439.406	439.406	8.78112	-83.8222	14.0423	326.919	407.345	199.932	204.096	204.096	204.096	-83.8134	4.2071	-14.5288	22.3468	-6.98284	-6.14138	-0.243643	0.408624	1.62601	-110.348	255.309	-21.4261	0	0	-0.218514	28.5392
0	6.38205	0	0	6.9875	0.735069	-23.9744	-0.159814	0.0279941	0.0358391	-14.3105	-1.04E-15	0.909403	0	0	0.0529852	1.06232	-18.6511	1.64261	270.433	391.136	675.951	436.76	436.76	436.76	8.56141	-83.4889	14.4756	309.209	406.876	199.394	204.096	204.096	204.096	-83.4286	4.69074	-14.6403	23.1826	-6.34171	-5.86384	-0.618298	0.27753	1.57045	126.154	253.965	-24.4416	0	0	-0.538803	30.9054
0	7.91773	0	0	8.75051	0.774243	-25.1137	-0.146071	0.0259499	0.0118561	-13.8236	2.94E-15	0.327589	0	0	0.0465257	0.913596	-18.9328	1.46476	268.349	391.445	672.335	434.131	434.131	434.131	8.27945	-83.1389	14.918	291.709	406.598	198.887	204.096	204.096	204.096	-83.0209	5.22309	-14.7116	24.1792	-5.82435	-5.58285	-0.865742	0.120539	1.54985	319.367	233.624	-25.6122	0	0	-0.849704	33.1437
0	9.33103	0	0	10.4109	0.812326	-26.2012	-0.138531	0.0190501	-0.00388205	-13.8401	-3.51E-15	-0.284132	0	0	0.0422166	0.88233	-19.1246	1.14936	265.246	392.044	668.344	431.672	431.672	431.672	7.92715	-82.7857	15.3732	274.318	406.472	198.362	204.096	204.096	204.096	-82.6041	5.80924	-14.7389	25.2454	-5.50068	-5.20207	-0.901697	-0.0313566	1.59791	429.92	194.586	-24.168	0	0	-0.967305	35.1718
0	10.6289	0	0	11.9783	0.851072	-27.2872	-0.135073	0.00811097	-0.00960775	-14.1439	-3.38E-15	-0.924897	0	0	0.0390179	0.988315	-19.1719	0.653749	260.967	392.903	663.888	429.506	429.507	429.507	7.50057	-82.4398	15.8522	256.972	406.45	197.799	204.096	204.096	204.096	-82.1891	6.45736	-14.7257	26.2735	-5.41163	-4.67779	-0.70373	-0.149893	1.72624	442.868	141.97	-19.8226	0	0	-0.824957	36.927
0	11.8226	0	0	13.4644	0.890361	-28.3672	-0.133885	-0.00463327	-0.00725561	-14.5619	-1.40E-15	-1.4958	0	0	0.0365246	1.22201	-19.0355	0.00744777	255.497	393.964	658.991	427.737	427.737	427.737	7.00816	-82.1085	16.3634	239.659	406.487	197.193	204.096	204.096	204.096	-81.7845	7.16663	-14.6823	27.1492	-5.55603	-4.03712	-0.327416	-0.219923	1.9215	372.839	83.3882	-12.9812	0	0	-0.514439	38.3724
0	12.926	0	0	14.877	0.928469	-29.3941	-0.133578	-0.016602	-0.000691218	-14.9422	1.79E-15	-1.89943	0	0	0.0345228	1.54647	-18.6969	-0.698446	248.947	395.145	653.773	426.445	426.445	426.445	6.47404	-81.7956	16.9048	222.401	406.55	196.548	204.096	204.096	204.096	-81.397	7.92007	-14.6243	27.7667	-5.8912	-3.36715	0.123583	-0.240104	2.15159	253.303	26.6028	-4.77641	0	0	-0.210148	39.4998
0	13.9528	0	0	16.2171	0.962805	-30.3019	-0.133823	-0.0256305	0.0058432	-15.2191	3.91E-15	-2.09598	0	0	0.0328404	1.90846	-18.1586	-1.34183	241.511	396.346	648.426	425.686	425.686	425.686	5.93563	-81.5025	17.4616	205.237	406.619	195.874	204.096	204.096	204.096	-81.0315	8.68419	-14.569	28.0447	-6.34538	-2.78154	0.535217	-0.219125	2.37812	123.864	-22.0857	2.99376	0	0	-0.0489176	40.3286
0	14.913	0	0	17.4774	0.990795	-31.0297	-0.134932	-0.030686	0.00936891	-15.378	-2.91E-15	-2.13856	0	0	0.031128	2.25352	-17.4407	-1.80713	233.408	397.464	643.162	425.474	425.474	425.474	5.43625	-81.2282	18.0082	188.204	406.691	195.185	204.096	204.096	204.096	-80.6907	9.4148	-14.5316	27.9384	-6.83603	-2.38107	0.823673	-0.171767	2.56377	16.5375	-58.8969	8.42801	0	0	-0.0516205	40.8976
0	15.8123	0	0	18.6454	1.0106	-31.5382	-0.137228	-0.0318403	0.00842173	-15.4069	2.43E-15	-2.13178	0	0	0.029007	2.53926	-16.5738	-2.01509	224.835	398.408	638.18	425.778	425.778	425.778	5.01559	-80.9699	18.5129	171.323	406.775	194.494	204.096	204.096	204.096	-80.3744	10.0663	-14.5219	27.4451	-7.28887	-2.22497	0.947142	-0.112442	2.68265	-48.4262	-82.3217	10.1845	0	0	-0.136877	41.2531
0	16.6503	0	0	19.706	1.02151	-31.8159	-0.14093	-0.0299707	0.00301262	-15.3005	9.92E-16	-2.17735	0	0	0.0263335	2.74219	-15.5908	-1.93818	215.93	399.115	633.634	426.518	426.518	426.518	4.70133	-80.7223	18.9444	154.592	406.885	193.819	204.096	204.096	204.096	-80.0794	10.6008	-14.5415	26.6019	-7.65094	-2.3199	0.90897	-0.052655	2.72543	-64.4193	-93.2457	8.11821	0	0	-0.191131	41.4365
0	17.4216	0	0	20.6451	1.02396	-31.8779	-0.145522	-0.0261131	-0.00588137	-15.0017	-7.50E-16	-2.311	0	0	0.0231164	2.85753	-14.5195	-1.60062	206.758	399.552	629.621	427.576	427.576	427.576	4.50498	-80.4777	19.277	137.987	407.034	193.18	204.096	204.096	204.096	-79.7989	10.9942	-14.5838	25.4753	-7.89496	-2.62455	0.744953	-0.000543823	2.70058	-35.7399	-94.1523	3.15912	0	0	-0.136506	41.4752
0	18.116	0	0	21.4503	1.01924	-31.7582	-0.150307	-0.0212015	-0.0168015	-14.4599	-8.17E-16	-2.50364	0	0	0.0194677	2.8936	-13.3785	-1.06665	197.318	399.712	626.185	428.817	428.817	428.816	4.42294	-80.2258	19.4928	121.469	407.232	192.594	204.096	204.096	204.096	-79.5229	11.2374	-14.636	24.1469	-8.01622	-3.06489	0.510676	0.0387144	2.6303	25.1929	-88.0937	-3.18589	0	0	0.0378761	41.3806
0	18.7194	0	0	22.1109	1.00912	-31.5004	-0.154727	-0.0160983	-0.0282613	-13.6591	-6.74E-16	-2.70291	0	0	0.0155132	2.865	-12.1759	-0.422194	187.552	399.601	623.329	430.102	430.102	430.102	4.44121	-79.9535	19.5819	104.988	407.483	192.081	204.096	204.096	204.096	-79.2383	11.3333	-14.6827	22.697	-8.02571	-3.55502	0.258634	0.0648728	2.54406	103.386	-76.9177	-9.53145	0	0	0.29101	41.1501
0	19.2146	0	0	22.6159	0.99544	-31.1495	-0.158504	-0.01168	-0.0390614	-12.6221	-2.31E-15	-2.8732	0	0	0.0114001	2.78734	-10.9103	0.243409	177.373	399.236	621.039	431.311	431.311	431.311	4.54082	-79.6455	19.5406	88.493	407.79	191.652	204.096	204.096	204.096	-78.9294	11.2925	-14.7082	21.1927	-7.94327	-4.01521	0.0223952	0.0751946	2.46774	185.668	-62.7616	-14.7433	0	0	0.565208	40.772
0	19.5821	0	0	22.9525	0.979801	-30.7452	-0.161931	-0.0088542	-0.0483208	-11.437	-8.17E-17	-3.01097	0	0	0.00735291	2.675	-9.57434	0.850601	166.684	398.633	619.295	432.352	432.352	432.352	4.70255	-79.2836	19.3694	71.9331	408.148	191.319	204.096	204.096	204.096	-78.5774	11.1288	-14.699	19.6821	-7.79328	-4.38099	-0.178022	0.068203	2.42111	260.559	-47.1826	-18.0647	0	0	0.808274	40.2316
0	19.801	0	0	23.1053	0.9634	-30.3175	-0.165538	-0.00832821	-0.0553304	-10.2157	-1.55E-15	-3.12069	0	0	0.00359532	2.54084	-8.15964	1.33774	155.399	397.816	618.09	433.169	433.169	433.169	4.90982	-78.8477	19.0706	55.2667	408.549	191.088	204.096	204.096	204.096	-78.1614	10.856	-14.6446	18.1926	-7.60241	-4.60574	-0.321533	0.0475059	2.413	316.259	-30.7158	-19.0999	0	0	0.977582	39.5167
0	19.8511	0	0	23.0573	0.9469	-29.8834	-0.169646	-0.0103491	-0.0593137	-9.04177	-2.37E-15	-3.1844	0	0	0.000278348	2.39647	-6.66045	1.667	143.467	396.815	617.431	433.743	433.743	433.743	5.15052	-78.3162	18.6478	38.4648	408.979	190.968	204.096	204.096	204.096	-77.6589	10.486	-14.5388	16.7345	-7.39886	-4.66321	-0.384272	0.0180311	2.44162	341.419	-14.1982	-17.7202	0	0	1.04349	38.6225
0	19.7144	0	0	22.7908	0.93037	-29.4448	-0.174196	-0.0143292	-0.0598075	-7.94485	-1.88E-15	-3.12548	0	0	-0.00254577	2.25237	-5.07623	1.82826	130.892	395.674	617.343	434.091	434.091	434.091	5.41849	-77.6665	18.1047	21.5147	409.42	190.969	204.096	204.096	204.096	-77.0463	10.0271	-14.38	15.3033	-7.211	-4.55141	-0.353306	-0.0159513	2.49868	329.959	0.995093	-14.1804	0	0	0.998822	37.5546
0	19.3765	0	0	22.2899	0.913327	-28.9885	-0.178628	-0.0193303	-0.0567775	-6.88012	4.82E-15	-2.86487	0	0	-0.00482249	2.11813	-3.41239	1.83867	117.742	394.439	617.862	434.256	434.256	434.256	5.71418	-76.8757	17.446	4.4222	409.854	191.103	204.096	204.096	204.096	-76.3001	9.48393	-14.1726	13.8835	-7.06508	-4.2941	-0.230161	-0.0483075	2.57176	282.075	13.7369	-9.05512	0	0	0.853008	36.3289
0	18.8266	0	0	21.5411	0.894875	-28.4899	-0.181981	-0.0241179	-0.050851	-5.73851	5.88E-15	-2.33009	0	0	-0.00642398	2.0027	-1.67945	1.73757	104.148	393.165	619.026	434.302	434.302	434.302	6.04364	-75.9214	16.678	-12.7904	410.263	191.379	204.096	204.096	204.096	-75.3972	8.85842	-13.9271	12.4532	-6.98187	-3.93823	-0.0371777	-0.0754674	2.64568	205.621	22.9948	-3.1856	0	0	0.629547	34.9698
0	18.0562	0	0	20.5347	0.873927	-27.9181	-0.183318	-0.027602	-0.0431982	-4.401	3.31E-15	-1.49357	0	0	-0.00711899	1.91456	0.108579	1.57704	90.2896	391.898	620.86	434.309	434.309	434.309	6.41552	-74.7814	15.8102	-30.0887	410.637	191.797	204.096	204.096	204.096	-74.3146	8.15294	-13.6586	10.9876	-6.97485	-3.54598	0.194156	-0.0945399	2.70494	112.034	28.4062	2.57357	0	0	0.353443	33.5075
0	17.0577	0	0	19.2646	0.849463	-27.2425	-0.181999	-0.0288552	-0.0350716	-2.78321	-5.10E-17	-0.360381	0	0	-0.006642	1.86171	1.93597	1.41102	76.3712	390.682	623.372	434.361	434.361	434.361	6.83704	-73.4335	14.8562	-47.4334	410.97	192.347	204.096	204.096	204.096	-73.0294	7.37363	-13.3851	9.46321	-7.04939	-3.18419	0.431996	-0.106068	2.73835	12.5516	30.0692	7.4804	0	0	0.04523	31.9741
0	15.8221	0	0	17.7283	0.820794	-26.4403	-0.177886	-0.0271279	-0.0278325	-0.874873	-4.41E-15	1.04275	0	0	-0.00480404	1.85135	3.78659	1.28581	62.6024	389.542	626.544	434.539	434.539	434.539	7.31032	-71.8555	13.8352	-64.7881	411.263	193.002	204.096	204.096	204.096	-71.5185	6.53361	-13.1246	7.86038	-7.20441	-2.91345	0.652513	-0.107914	2.73997	-84.5586	29.7187	10.9558	0	0	-0.28007	30.4012
0	14.3394	0	0	15.9263	0.787775	-25.5024	-0.17147	-0.0220266	-0.0225659	1.2302	-5.06E-15	2.65288	0	0	-0.00159746	1.88938	5.64413	1.23396	49.1821	388.495	630.335	434.917	434.917	434.917	7.8305	-70.0255	12.7718	-82.1269	411.523	193.72	204.096	204.096	204.096	-69.7583	5.65472	-12.894	6.16616	-7.43382	-2.77989	0.843588	-0.0975489	2.70863	-175.82	29.6687	12.6897	0	0	-0.614661	28.8188
0	12.5983	0	0	13.8616	0.750902	-24.4373	-0.163656	-0.0137442	-0.0203796	3.34382	-6.53E-16	4.34592	0	0	0.00280859	1.97954	7.49144	1.27204	36.2932	387.548	634.681	435.555	435.555	435.555	8.38598	-67.922	11.6956	-99.4404	411.765	194.451	204.096	204.096	204.096	-67.7256	4.76695	-12.7076	4.37671	-7.728	-2.81065	1.00102	-0.0720237	2.64525	-260.844	31.7228	12.7175	0	0	-0.952151	27.2562
0	10.5892	0	0	11.5395	0.711287	-23.2727	-0.155536	-0.00330398	-0.0219073	5.20403	-2.94E-15	5.91079	0	0	0.00808118	2.12244	9.30892	1.4014	24.1053	386.703	639.497	436.496	436.496	436.496	8.96037	-65.5257	10.6382	-116.739	412.015	195.145	204.096	204.096	204.096	-65.3981	3.90568	-12.576	2.5003	-8.07401	-3.01286	1.12982	-0.0318272	2.549	-342.747	36.0155	11.3598	0	0	-1.29145	25.745
0	8.30686	0	0	8.9677	0.670488	-22.0516	-0.148679	0.0077314	-0.0273873	6.45116	3.27E-15	7.08424	0	0	0.0132181	2.31474	11.0729	1.61128	12.7814	385.955	644.675	437.76	437.76	437.76	9.53501	-62.8206	9.62907	-134.05	412.3	195.768	204.096	204.096	204.096	-62.7572	3.10682	-12.5048	0.559725	-8.45616	-3.37552	1.23852	0.020063	2.41962	-425.401	41.3225	9.04773	0	0	-1.62794	24.3213
0	5.75462	0	0	6.15839	0.630248	-20.8263	-0.145049	0.0178462	-0.0365137	6.66098	1.96E-15	7.62387	0	0	0.0159914	2.54872	12.7547	1.8827	2.48536	385.301	650.087	439.345	439.345	439.345	10.0911	-59.7972	8.69028	-151.415	412.646	196.305	204.096	204.096	204.096	-59.7905	2.40123	-12.4929	-1.40646	-8.85663	-3.87297	1.33676	0.0764866	2.25695	-512.271	45.1474	6.21133	0	0	-1.94885	23.0287
0	2.94869	0	0	3.1312	0.592235	-19.6501	-0.146543	0.0259262	-0.0489726	5.43547	-2.61E-15	7.36041	0	0	0.0129948	2.81239	14.3205	2.19242	-6.61443	384.73	655.581	441.214	441.214	441.214	10.6111	-56.456	7.83253	-168.868	413.071	196.783	204.096	204.096	204.096	-56.4959	1.80943	-12.5311	-3.34483	-9.25658	-4.46881	1.4323	0.127817	2.06608	-604.058	44.7022	3.1627	0	0	-2.22298	21.9181
0	-0.078783	0	0	-0.0831025	0.557843	-18.5708	-0.15503	0.0307602	-0.0638874	2.4448	-1.31E-15	6.16538	0	0	0.000306549	3.09046	15.7336	2.51615	-14.3476	384.229	660.985	443.303	443.303	443.303	11.0799	-52.811	7.05243	-186.428	413.58	197.269	204.096	204.096	204.096	-52.886	1.33743	-12.602	-5.19144	-9.63778	-5.11991	1.52608	0.163295	1.8549	-698.383	37.1487	0.171876	0	0	-2.40313	21.0452
0	-3.27787	0	0	-3.43949	0.528029	-17.624	-0.17184	0.031546	-0.0807337	-2.48254	-2.61E-15	4.03061	0	0	-0.0252008	3.3656	16.9569	2.82991	-20.552	383.778	666.111	445.524	445.524	445.524	11.4825	-48.8931	6.33151	-204.073	414.159	197.879	204.096	204.096	204.096	-48.9916	0.974417	-12.6794	-6.87822	-9.98446	-5.7792	1.61246	0.174139	1.63549	-788.904	20.8925	-2.55467	0	0	-2.4328	20.467
0	-6.58168	0	0	-6.87757	0.503255	-16.8296	-0.197243	0.0283373	-0.0988654	-9.29448	5.47E-15	1.14133	0	0	-0.064235	3.61997	17.9575	3.10989	-25.0895	383.35	670.764	447.778	447.778	447.778	11.8016	-44.7514	5.63719	-221.723	414.775	198.766	204.096	204.096	204.096	-44.8635	0.692279	-12.7287	-8.34122	-10.2846	-6.39754	1.68073	0.157942	1.42057	-867.591	-3.12809	-4.78584	0	0	-2.27024	20.2349
0	-9.91002	0	0	-10.3237	0.483519	-16.1919	-0.230148	0.0219704	-0.117601	-17.7023	5.23E-15	-2.12338	0	0	-0.113862	3.83653	18.7099	3.33095	-27.865	382.912	674.757	449.971	449.971	449.971	12.0149	-40.452	4.92594	-239.228	415.372	200.107	204.096	204.096	204.096	-40.5719	0.447173	-12.7084	-9.52828	-10.5303	-6.92458	1.72165	0.117847	1.21864	-927.484	-31.5039	-6.25438	0	0	-1.91151	20.3895
0	-13.1748	0	0	-13.6953	0.468446	-15.702	-0.268707	0.0138315	-0.135738	-27.2785	-5.23E-15	-5.24104	0	0	-0.167849	4.00078	19.1998	3.46565	-28.8398	382.43	677.921	452.031	452.031	452.031	12.0949	-36.0748	4.14908	-256.37	415.883	202.078	204.096	204.096	204.096	-36.2021	0.183615	-12.5742	-10.4049	-10.7185	-7.31061	1.73326	0.0657109	1.03686	-966.007	-58.5188	-6.6478	0	0	-1.39898	20.9562
0	-16.2848	0	0	-16.9044	0.457417	-15.3421	-0.310953	0.00519836	-0.150867	-37.5641	1.05E-14	-7.67724	0	0	-0.217932	4.10249	19.424	3.48539	-28.0382	381.877	680.112	453.921	453.921	453.921	12.0103	-31.7093	3.26074	-272.867	416.232	204.833	204.096	204.096	204.096	-31.8497	-0.158306	-12.2851	-10.9575	-10.8499	-7.50986	1.72387	0.0159077	0.878625	-987.143	-78.6686	-5.65298	0	0	-0.807483	21.9433
0	-19.149	0	0	-19.8609	0.449662	-15.0883	-0.355043	-0.00291719	-0.159887	-48.1247	2.61E-15	-8.97852	0	0	-0.255325	4.13756	19.3908	3.3641	-25.54	381.241	681.225	455.638	455.638	455.638	11.7304	-27.4513	2.22764	-288.388	416.35	208.476	204.096	204.096	204.096	-27.6154	-0.632505	-11.809	-11.193	-10.9284	-7.48577	1.71044	-0.0233801	0.745736	-1000.19	-89.7975	-2.9793	0	0	-0.212396	23.3429
0	-21.6798	0	0	-22.476	0.444336	-14.9136	-0.399121	-0.00937003	-0.160868	-58.5382	0	-8.78542	0	0	-0.271932	4.10917	19.117	3.08409	-21.4655	380.528	681.189	457.209	457.209	457.209	11.2302	-23.3993	1.03863	-302.573	416.173	213.043	204.096	204.096	204.096	-23.5987	-1.27482	-11.1277	-11.1368	-10.9598	-7.21767	1.70276	-0.0445795	0.640793	-1012.05	-91.1277	1.36453	0	0	0.336353	25.1332
0	-23.7962	0	0	-24.6655	0.440705	-14.7944	-0.441134	-0.0119163	-0.153561	-68.3446	1.05E-14	-6.75609	0	0	-0.261326	4.02761	18.6253	2.64102	-15.9564	379.76	679.981	458.671	458.671	458.671	10.4974	-19.6497	-0.289041	-315.053	415.656	218.495	204.096	204.096	204.096	-19.8922	-2.09311	-10.2404	-10.8273	-10.9501	-6.7057	1.69768	-0.0484043	0.566147	-1024.16	-83.8977	7.01277	0	0	0.811085	27.2802
0	-25.4267	0	0	-26.3547	0.438451	-14.7203	-0.478626	-0.00762071	-0.139101	-76.9743	2.61E-15	-2.62888	0	0	-0.219669	3.90878	17.9417	2.04605	-9.16221	378.974	677.623	460.055	460.055	460.055	9.54223	-16.2922	-1.70956	-325.483	414.774	224.725	204.096	204.096	204.096	-16.5767	-3.06344	-9.16728	-10.3102	-10.9049	-5.9723	1.68266	-0.0366616	0.526873	-1033.77	-68.8755	13.1496	0	0	1.19844	29.7406
0	-26.5143	0	0	-27.4863	0.437957	-14.7041	-0.508409	0.00593657	-0.118909	-83.6978	7.84E-15	3.61875	0	0	-0.147028	3.7711	17.0931	1.32453	-1.22974	378.205	674.186	461.364	461.363	461.363	8.40463	-13.4031	-3.15525	-333.561	413.544	231.579	204.096	204.096	204.096	-13.718	-4.13359	-7.95292	-9.63187	-10.828	-5.05959	1.6428	-0.0152951	0.52924	-1037.08	-47.1806	18.6563	0	0	1.49839	32.4636
0	-27.0241	0	0	-28.0294	0.440424	-14.7851	-0.527148	0.029207	-0.0944355	-87.7543	-1.05E-14	11.5876	0	0	-0.0491196	3.63243	16.1042	0.512055	7.70489	377.483	669.799	462.555	462.555	462.555	7.15817	-11.038	-4.54799	-339.051	412.036	238.877	204.096	204.096	204.096	-11.3631	-5.2321	-6.66707	-8.83109	-10.7217	-4.02349	1.56801	0.0117275	0.575481	-1031.78	-19.2721	22.2858	0	0	1.72733	35.3942
0	-26.9531	0	0	-27.9891	0.447704	-15.0241	-0.531973	0.0590254	-0.067268	-88.5742	-7.84E-15	20.2922	0	0	0.0620908	3.50772	14.9947	-0.351149	17.5223	376.822	664.636	463.539	463.539	463.539	5.90517	-9.22324	-5.81135	-341.797	410.378	246.432	204.096	204.096	204.096	-9.53585	-6.27995	-5.40127	-7.93239	-10.5875	-2.92608	1.45372	0.0384551	0.664632	-1016.5	12.562	23.334	0	0	1.91395	38.4767
0	-26.3368	0	0	-27.4107	0.461882	-15.488	-0.521878	0.0889784	-0.0395714	-86.0965	-3.27E-15	28.2852	0	0	0.170182	3.40795	13.7774	-1.22606	28.1234	376.222	658.916	464.183	464.183	464.183	4.76186	-7.95168	-6.88175	-341.733	408.743	254.061	204.096	204.096	204.096	-8.23395	-7.20339	-4.25771	-6.94075	-10.4284	-1.82764	1.30096	0.06159	0.792711	-990.212	45.3268	21.9349	0	0	2.0897	41.6593
0	-25.2477	0	0	-26.3745	0.48471	-16.2305	-0.499078	0.112355	-0.0130672	-80.9905	-9.80E-16	34.1275	0	0	0.259086	3.34029	12.4565	-2.08023	39.4281	375.671	652.883	464.328	464.328	464.328	3.83621	-7.18423	-7.71608	-338.888	407.315	261.591	204.096	204.096	204.096	-7.42922	-7.94543	-3.33141	-5.84004	-10.2502	-0.779386	1.11328	0.0785584	0.951715	-952.503	75.895	18.9162	0	0	2.2799	44.8966
0	-23.7828	0	0	-24.9815	0.517168	-17.2765	-0.468699	0.12504	0.011364	-74.5233	-3.10E-15	36.8785	0	0	0.318487	3.30906	11.0289	-2.8927	51.3682	375.157	646.799	463.815	463.815	463.815	3.20695	-6.86148	-8.29415	-333.366	406.245	268.869	204.096	204.096	204.096	-7.07474	-8.47271	-2.69239	-4.59487	-10.0643	0.183022	0.902945	0.0907214	1.13273	-905.748	103.004	15.1976	0	0	2.50242	48.1509
0	-22.045	0	0	-23.3318	0.55924	-18.6149	-0.435832	0.125757	0.0340938	-68.0059	2.61E-15	36.2558	0	0	0.345611	3.31704	9.48604	-3.65703	63.8778	374.667	640.919	462.515	462.515	462.515	2.91165	-6.92067	-8.61482	-325.323	405.625	275.756	204.096	204.096	204.096	-7.11743	-8.77485	-2.3745	-3.15639	-9.88838	1.04388	0.685791	0.102733	1.32281	-853.276	126.586	11.6594	0	0	2.76234	51.3907
0	-20.1262	0	0	-21.5082	0.609864	-20.1977	-0.403483	0.115096	0.0558201	-62.3195	-8.66E-15	32.5615	0	0	0.343599	3.36677	7.81682	-4.38222	76.8845	374.201	635.479	460.356	460.355	460.356	2.94466	-7.3109	-8.68806	-314.927	405.474	282.13	204.096	204.096	204.096	-7.51031	-8.85751	-2.37244	-1.47006	-9.74651	1.80961	0.481872	0.119311	1.50989	-798.224	146.366	9.10939	0	0	3.05032	54.5888
0	-18.0979	0	0	-19.5668	0.66694	-21.9444	-0.371963	0.0959746	0.077067	-57.7028	-1.23E-15	26.6558	0	0	0.319689	3.46167	6.01095	-5.09005	90.3041	373.768	630.673	457.354	457.354	457.354	3.26249	-8.00069	-8.52658	-302.346	405.741	287.875	204.096	204.096	204.096	-8.21971	-8.73291	-2.64598	0.514303	-9.66685	2.50742	0.310538	0.14759	1.68655	-742.019	162.452	7.827	0	0	3.33916	57.7203
0	-16.0104	0	0	-17.5376	0.727441	-23.7502	-0.340364	0.0726681	0.0975071	-53.9232	2.94E-15	19.7141	0	0	0.283643	3.60648	4.06238	-5.80908	104.041	373.392	626.643	453.635	453.635	453.635	3.7957	-8.97741	-8.14053	-287.74	406.324	292.881	204.096	204.096	204.096	-9.22616	-8.41291	-3.13111	2.83153	-9.6766	3.18041	0.194314	0.189189	1.84992	-686.272	173.555	7.55128	0	0	3.5923	60.7607
0	-13.8962	0	0	-15.4311	0.787629	-25.4982	-0.307784	0.0495931	0.115722	-50.5406	-1.63E-15	12.9385	0	0	0.245368	3.80691	1.97277	-6.56479	117.995	373.102	623.471	449.432	449.432	449.432	4.46388	-10.2419	-7.5371	-271.258	407.102	297.044	204.096	204.096	204.096	-10.5215	-7.90692	-3.75497	5.48967	-9.79631	3.87772	0.157215	0.245271	2.006	-633.408	178.297	7.62866	0	0	3.77327	63.6843
0	-11.7743	0	0	-13.2482	0.84341	-27.0741	-0.273877	0.0303708	0.129352	-47.126	1.31E-15	7.31665	0	0	0.211944	4.06784	-0.245901	-7.36714	132.073	372.927	621.187	445.067	445.067	445.067	5.1896	-11.8016	-6.72465	-253.046	407.964	300.272	204.096	204.096	204.096	-12.1043	-7.22516	-4.4497	8.46055	-10.0326	4.64033	0.217768	0.315939	2.16359	-585.656	175.988	7.15685	0	0	3.85118	66.4624
0	-9.65633	0	0	-10.9909	0.890866	-28.3809	-0.238913	0.0176314	0.135794	-43.3756	-6.53E-16	3.49447	0	0	0.185633	4.38973	-2.57016	-8.19935	146.201	372.883	619.787	440.904	440.904	440.904	5.90888	-13.6634	-5.72024	-233.245	408.832	302.503	204.096	204.096	204.096	-13.975	-6.38574	-5.1622	11.6749	-10.3719	5.48421	0.374399	0.400902	2.3292	-542.563	167.927	4.99944	0	0	3.79581	69.0616
0	-7.55258	0	0	-8.67311	0.926958	-29.3537	-0.204236	0.0123993	0.133139	-39.1985	-6.53E-15	1.67089	0	0	0.164257	4.7643	-4.96627	-9.01352	160.337	372.966	619.26	437.282	437.282	437.282	6.57755	-15.8277	-4.55684	-211.995	409.675	303.714	204.096	204.096	204.096	-16.131	-5.42207	-5.85882	15.0257	-10.7794	6.38779	0.603546	0.495106	2.50144	-501.867	156.592	0.300063	0	0	3.58798	71.4426
0	-5.47671	0	0	-6.32533	0.950216	-29.971	-0.171582	0.0142667	0.121008	-34.6458	0	1.65008	0	0	0.143627	5.17163	-7.39392	-9.7352	174.457	373.154	619.615	434.454	434.454	434.454	7.17306	-18.2849	-3.28579	-189.441	410.508	303.938	204.096	204.096	204.096	-18.5638	-4.38579	-6.52456	18.3804	-11.2031	7.28819	0.861328	0.587743	2.66409	-460.232	144.952	-7.14039	0	0	3.22793	73.5609
0	-3.44899	0	0	-3.99382	0.961149	-30.2585	-0.142628	0.0216803	0.100842	-29.8593	9.80E-16	2.96294	0	0	0.120725	5.58046	-9.81203	-10.2761	188.549	373.402	620.888	432.536	432.536	432.536	7.69295	-21.0137	-1.97143	-165.734	411.383	303.255	204.096	204.096	204.096	-21.2563	-3.34199	-7.15905	21.6023	-11.5854	8.08846	1.09375	0.662777	2.79307	-414.424	135.745	-16.7556	0	0	2.74109	75.3705
0	-1.49732	0	0	-1.73403	0.962156	-30.2849	-0.118592	0.0323567	0.0757358	-25.0416	3.27E-16	5.02296	0	0	0.0955393	5.95284	-12.185	-10.5511	202.59	373.659	623.137	431.498	431.498	431.498	8.15065	-23.981	-0.679398	-141.039	412.373	301.79	204.096	204.096	204.096	-24.1816	-2.35788	-7.77151	24.5743	-11.8779	8.6746	1.2591	0.698142	2.85982	-364.191	129.948	-27.2075	0	0	2.18474	76.8297
0	0.344357	0	0	0.398227	0.956916	-30.1474	-0.100395	0.0434156	0.0500684	-20.4789	-2.78E-15	7.23665	0	0	0.0708488	6.25223	-14.4868	-10.4923	216.539	373.879	626.42	431.184	431.184	431.184	8.57012	-27.1434	0.536966	-115.528	413.556	299.687	204.096	204.096	204.096	-27.3029	-1.48951	-8.3762	27.2201	-12.0565	8.93945	1.32642	0.681586	2.84509	-309.709	128.102	-36.5935	0	0	1.62	77.9089
0	2.04005	0	0	2.35463	0.949437	-29.9504	-0.0886864	0.0523794	0.0280029	-16.5188	6.53E-16	9.1574	0	0	0.0502499	6.4515	-16.7027	-10.0617	230.324	374.03	630.773	431.36	431.36	431.36	8.97897	-30.452	1.6461	-89.3763	415.001	297.084	204.096	204.096	204.096	-30.5763	-0.772081	-8.98845	29.5168	-12.127	8.80682	1.28353	0.618507	2.74386	-251.091	130.976	-43.2011	0	0	1.09911	78.5957
0	3.55756	0	0	4.09988	0.943137	-29.7839	-0.0838827	0.0574065	0.0126425	-13.5021	6.53E-16	10.5137	0	0	0.0360083	6.53779	-18.8266	-9.25787	243.844	374.11	636.185	431.762	431.762	431.762	9.40234	-33.8573	2.6406	-62.7431	416.756	294.097	204.096	204.096	204.096	-33.9564	-0.217356	-9.62179	31.493	-12.1216	8.24868	1.13262	0.527921	2.5709	-187.075	138.394	-45.8272	0	0	0.652613	78.8959
0	4.87457	0	0	5.61436	0.940213	-29.7064	-0.0858763	0.0580858	0.00525745	-11.6385	6.53E-16	11.2684	0	0	0.028011	6.51393	-20.8568	-8.12034	256.97	374.139	642.582	432.156	432.156	432.156	9.85876	-37.3173	3.53261	-35.7515	418.843	290.81	204.096	204.096	204.096	-37.4029	0.182232	-10.2862	33.215	-12.0862	7.29319	0.89337	0.435499	2.35131	-116.504	149.149	-44.2594	0	0	0.292766	78.8273
0	5.98246	0	0	6.89404	0.941451	-29.7392	-0.0935887	0.0550539	0.00481987	-10.8919	0	11.5407	0	0	0.0242546	6.39701	-22.7912	-6.72748	269.542	374.159	649.828	432.365	432.365	432.365	10.3597	-40.8018	4.34616	-8.47525	421.262	287.277	204.096	204.096	204.096	-40.8868	0.445763	-10.9888	34.7649	-12.0659	6.0218	0.596469	0.361643	2.11544	-38.4502	160.37	-39.0927	0	0	0.010546	78.4124
0	6.8859	0	0	7.94717	0.946408	-29.8704	-0.104438	0.0492095	0.00898288	-10.9142	-2.61E-15	11.4857	0	0	0.0220905	6.21544	-24.6225	-5.18884	281.379	374.223	657.726	432.289	432.289	432.29	10.9115	-44.2942	5.10937	19.0604	424.001	283.537	204.096	204.096	204.096	-44.3921	0.595615	-11.7345	36.2181	-12.0947	4.55747	0.276822	0.320628	1.88801	46.6732	168.959	-31.1813	0	0	-0.217532	77.669
0	7.59715	0	0	8.78685	0.953772	-30.0647	-0.116059	0.0420476	0.0148057	-11.2775	0	11.2938	0	0	0.0196406	6.00454	-26.3361	-3.63153	292.288	374.382	666.034	431.899	431.899	431.899	11.5176	-47.7873	5.84787	46.8623	427.033	279.625	204.096	204.096	204.096	-47.9123	0.650854	-12.5276	37.6276	-12.1892	3.04519	-0.0293328	0.318562	1.68989	135.959	173.084	-21.795	0	0	-0.417248	76.6058
0	8.12879	0	0	9.42346	0.961807	-30.2757	-0.127562	0.0350484	0.019755	-11.6854	-2.61E-15	11.0943	0	0	0.0161363	5.8014	-27.9106	-2.1833	302.08	374.677	674.488	431.215	431.215	431.215	12.1819	-51.2763	6.58163	74.9476	430.333	275.573	204.096	204.096	204.096	-51.4442	0.623911	-13.3719	39.0157	-12.3478	1.62889	-0.292495	0.35115	1.5302	224.458	172.01	-12.3358	0	0	-0.601688	75.2202
0	8.48903	0	0	9.86061	0.968754	-30.4575	-0.139525	0.029378	0.0216305	-12.0376	-1.31E-15	10.9044	0	0	0.0115073	5.63975	-29.3191	-0.955842	310.584	375.134	682.817	430.296	430.296	430.296	12.9102	-54.7546	7.32548	103.328	433.875	271.423	204.096	204.096	204.096	-54.9837	0.520926	-14.2724	40.3749	-12.5528	0.429867	-0.490039	0.40947	1.41639	306.624	166.736	-4.3524	0	0	-0.762226	73.5012
0	8.68023	0	0	10.0953	0.973152	-30.5722	-0.153253	0.0253693	0.0186175	-12.3754	6.53E-16	10.5755	0	0	0.00593796	5.54565	-30.5314	-0.0320128	317.657	375.77	690.768	429.21	429.21	429.211	13.7096	-58.2113	8.09204	131.996	437.636	267.229	204.096	204.096	204.096	-58.5233	0.344963	-15.2349	41.6722	-12.7757	-0.469527	-0.616337	0.478413	1.34701	379.59	158.318	0.815846	0	0	-0.875272	71.4313
0	8.70004	0	0	10.1208	0.97402	-30.5948	-0.169864	0.0229099	0.00940913	-12.7778	5.88E-15	9.86175	0	0	-0.000259407	5.53508	-31.5164	0.539886	323.194	376.596	698.116	428.03	428.03	428.03	14.5844	-61.6319	8.89432	160.926	441.594	263.062	204.096	204.096	204.096	-62.0519	0.100306	-16.2637	42.856	-12.984	-1.03222	-0.681152	0.539323	1.31727	443.971	147.234	2.16483	0	0	-0.912639	68.9898
0	8.54364	0	0	9.93002	0.970908	-30.5137	-0.189666	0.0214708	-0.00720958	-13.2781	-3.27E-16	8.48572	0	0	-0.00661561	5.61368	-32.2434	0.744498	327.122	377.614	704.667	426.82	426.82	426.82	15.5303	-64.9988	9.74563	190.061	445.715	259.014	204.096	204.096	204.096	-65.5546	-0.203959	-17.3569	43.864	-13.1474	-1.26183	-0.706053	0.57357	1.31943	503.49	132.865	-0.46378	0	0	-0.84944	66.1539
0	8.20558	0	0	9.51805	0.963896	-30.3305	-0.211727	0.0204724	-0.0320772	-13.8209	-1.96E-15	6.2561	0	0	-0.0125182	5.7781	-32.684	0.592823	329.396	378.825	710.26	425.638	425.638	425.637	16.5279	-68.2922	10.6567	219.317	449.952	255.192	204.096	204.096	204.096	-69.0128	-0.551917	-18.5014	44.6308	-13.2436	-1.19033	-0.71075	0.570372	1.3443	561.333	114.776	-6.25893	0	0	-0.66319	62.9008
0	7.68057	0	0	8.88295	0.953516	-30.0579	-0.234393	0.0194972	-0.065144	-14.3354	3.43E-15	3.16602	0	0	-0.0174189	6.01744	-32.8143	0.115294	330.003	380.22	714.767	424.537	424.537	424.537	17.5396	-71.4904	11.6296	248.577	454.229	251.71	204.096	204.096	204.096	-72.402	-0.920987	-19.6685	45.0966	-13.2608	-0.865404	-0.696757	0.525392	1.38022	614.849	92.4235	-13.3575	0	0	-0.338616	59.2118
0	6.96502	0	0	8.02608	0.940549	-29.7153	-0.255917	0.0188573	-0.105362	-14.8099	-2.12E-15	-0.511406	0	0	-0.0211539	6.31401	-32.6194	-0.641138	328.971	381.785	718.094	423.579	423.579	423.579	18.5104	-74.57	12.652	277.689	458.442	248.681	204.096	204.096	204.096	-75.6913	-1.28434	-20.8121	45.2149	-13.198	-0.343128	-0.650207	0.443775	1.41974	655.52	66.29	-19.459	0	0	0.108643	55.0785
0	6.05959	0	0	6.95395	0.925674	-29.3194	-0.275255	0.0199659	-0.150689	-15.3448	7.02E-15	-4.21017	0	0	-0.0240673	6.64371	-32.0991	-1.61206	326.393	383.495	720.198	422.832	422.832	422.832	19.3752	-77.5073	13.6929	306.475	462.464	246.201	204.096	204.096	204.096	-78.8443	-1.61522	-21.8728	44.9606	-13.0646	0.313552	-0.545019	0.334348	1.45957	670.135	37.6225	-22.9617	0	0	0.611501	50.5146
0	4.97467	0	0	5.68299	0.909025	-28.8726	-0.292029	0.0248648	-0.198827	-16.0782	-2.45E-15	-7.20157	0	0	-0.0266396	6.97722	-31.2741	-2.7121	322.45	385.321	721.105	422.381	422.381	422.381	20.0707	-80.2813	14.704	334.73	466.161	244.348	204.096	204.096	204.096	-81.8236	-1.89214	-22.7861	44.3352	-12.8789	1.03243	-0.359518	0.211109	1.50271	646.941	8.53274	-23.6309	0	0	1.05475	45.5698
0	3.73644	0	0	4.24658	0.889782	-28.3514	-0.305836	0.0356419	-0.248111	-17.0298	4.25E-15	-8.77615	0	0	-0.0289932	7.28243	-30.1893	-3.83284	317.424	387.224	720.924	422.314	422.313	422.313	20.548	-82.8772	15.628	362.228	469.416	243.185	204.096	204.096	204.096	-84.5978	-2.1029	-23.4942	43.3696	-12.666	1.72869	-0.0918371	0.0884386	1.55447	582.758	-18.5863	-22.8889	0	0	1.32073	40.3429
0	2.39121	0	0	2.70096	0.86603	-27.7009	-0.315213	0.0533437	-0.298822	-17.9518	2.37E-15	-8.48142	0	0	-0.0308316	7.52862	-28.914	-4.84625	311.695	389.157	719.839	422.707	422.707	422.707	20.7812	-85.2896	16.4109	388.72	472.144	242.757	204.096	204.096	204.096	-87.1474	-2.24464	-23.9571	42.1215	-12.4562	2.30521	0.225093	-0.0223433	1.62161	490.529	-42.7966	-22.773	0	0	1.36228	34.9857
0	1.00391	0	0	1.12514	0.835104	-26.8422	-0.317263	0.0771972	-0.352716	-18.3161	7.21E-15	-6.28934	0	0	-0.0321	7.6915	-27.5352	-5.61669	305.712	391.061	718.097	423.603	423.603	423.603	20.7678	-87.5203	17.016	413.918	474.304	243.084	204.096	204.096	204.096	-89.466	-2.31942	-24.1589	40.6688	-12.2817	2.65978	0.531381	-0.115785	1.70314	397.071	-65.5323	-24.7011	0	0	1.23973	29.6919
0	-0.349016	0	0	-0.387318	0.79439	-25.6915	-0.308701	0.104674	-0.411749	-17.4988	-9.61E-15	-2.60829	0	0	-0.0337639	7.75736	-26.1467	-6.01934	299.94	392.868	715.974	424.995	424.995	424.995	20.5232	-89.5741	17.4303	437.497	475.895	244.138	204.096	204.096	204.096	-91.5548	-2.3285	-24.1086	39.0989	-12.1736	2.69807	0.757746	-0.191502	1.78878	335.37	-90.0167	-28.7555	0	0	1.0885	24.6711
0	-1.58991	0	0	-1.74296	0.742304	-24.1864	-0.28705	0.132047	-0.476347	-14.9839	9.99E-15	1.83639	0	0	-0.0373981	7.72426	-24.8363	-5.96074	294.808	394.516	713.735	426.815	426.815	426.815	20.0738	-91.4525	17.6627	459.092	476.937	245.821	204.096	204.096	204.096	-93.4167	-2.27048	-23.834	37.4977	-12.1566	2.34929	0.846966	-0.250894	1.85826	333.573	-118.948	-33.9763	0	0	1.03693	20.1159
0	-2.65006	0	0	-2.86463	0.679008	-22.3084	-0.251863	0.155397	-0.544598	-10.5428	1.39E-15	6.22208	0	0	-0.043859	7.60053	-23.6736	-5.39603	290.648	395.955	711.607	428.952	428.952	428.952	19.4529	-93.1481	17.7332	478.316	477.461	247.948	204.096	204.096	204.096	-95.0498	-2.14546	-23.373	35.94	-12.246	1.58038	0.768286	-0.29356	1.89017	406.858	-152.418	-39.2025	0	0	1.13829	16.1782
0	-3.4781	0	0	-3.70391	0.60661	-20.0969	-0.20495	0.17159	-0.612471	-4.28531	3.10E-15	9.85376	0	0	-0.0521874	7.40128	-22.7035	-4.33893	287.666	397.158	709.751	431.264	431.264	431.264	18.7001	-94.6428	17.6601	494.789	477.488	250.253	204.096	204.096	204.096	-96.4448	-1.96162	-22.7651	34.4829	-12.4446	0.405172	0.520009	-0.315322	1.86894	554.357	-186.903	-43.7939	0	0	1.35682	12.9581
0	-4.04663	0	0	-4.24691	0.528869	-17.6508	-0.150846	0.17905	-0.674244	3.2704	-1.63E-15	12.3267	0	0	-0.0600238	7.14493	-21.9428	-2.86285	285.918	398.123	708.254	433.604	433.604	433.604	17.8607	-95.9064	17.4525	508.161	477.025	252.396	204.096	204.096	204.096	-97.5827	-1.73845	-22.0452	33.1633	-12.7424	-1.11281	0.126588	-0.310416	1.79048	759.706	-216.113	-47.6808	0	0	1.60096	10.5049
0	-4.35573	0	0	-4.5123	0.450667	-15.1212	-0.0962249	0.177607	-0.723949	11.2314	-6.53E-15	13.5323	0	0	-0.0645828	6.85089	-21.3831	-1.09278	285.315	398.868	707.125	435.838	435.838	435.838	16.9824	-96.8992	17.1106	518.147	476.065	254.004	204.096	204.096	204.096	-98.4358	-1.50351	-21.2421	31.9986	-13.1177	-2.86513	-0.365696	-0.272862	1.66547	994.681	-233.398	-50.8645	0	0	1.77638	8.82284
0	-4.43279	0	0	-4.54413	0.377436	-12.6963	-0.0490851	0.168436	-0.755649	18.3931	-4.57E-15	13.627	0	0	-0.0638208	6.53795	-20.9967	0.811116	285.649	399.42	706.302	437.859	437.859	437.859	16.1088	-97.5765	16.6323	524.544	474.591	254.71	204.096	204.096	204.096	-98.9693	-1.28448	-20.379	30.9909	-13.54	-4.71047	-0.8947	-0.198399	1.51254	1223.05	-232.945	-52.9824	0	0	1.82592	7.8776
0	-4.32744	0	0	-4.40242	0.314626	-10.5785	-0.0172171	0.153947	-0.764188	23.4096	1.31E-15	12.9795	0	0	-0.0570892	6.22324	-20.7449	2.67582	286.636	399.809	705.662	439.591	439.591	439.591	15.2722	-97.8951	16.0203	527.241	472.583	254.207	204.096	204.096	204.096	-99.1469	-1.10072	-19.4743	30.1327	-13.9726	-6.49271	-1.37482	-0.0886496	1.35823	1402.13	-211.308	-53.2534	0	0	1.73652	7.60496
0	-4.10153	0	0	-4.15223	0.267101	-8.95615	-0.0070586	0.137565	-0.745837	24.9884	-2.94E-15	12.1231	0	0	-0.0451464	5.92096	-20.5884	4.34165	287.975	400.056	705.054	440.997	440.997	440.997	14.4883	-97.8204	15.2856	526.233	470.036	252.3	204.096	204.096	204.096	-98.9379	-0.958977	-18.5419	29.4127	-14.3755	-8.06418	-1.71562	0.0480444	1.23113	1490.83	-168.168	-50.9451	0	0	1.52997	7.9233
0	-3.81319	0	0	-3.85044	0.238455	-7.97107	-0.0223121	0.123435	-0.698482	22.186	-2.94E-15	11.7119	0	0	-0.0293462	5.6407	-20.4955	5.68593	289.413	400.185	704.328	442.064	442.064	442.064	13.7572	-97.3371	14.4474	521.615	466.969	248.948	204.096	204.096	204.096	-98.3278	-0.855431	-17.5913	28.8212	-14.7087	-9.30778	-1.83927	0.195834	1.15766	1457.17	-106.208	-45.9557	0	0	1.23665	8.74938
0	-3.49886	0	0	-3.53067	0.230351	-7.69149	-0.062432	0.115145	-0.622408	14.7688	-8.17E-16	12.3481	0	0	-0.00986423	5.38565	-20.45	6.63983	290.795	400.217	703.375	442.792	442.792	442.792	13.0703	-96.4591	13.5302	513.59	463.451	244.291	204.096	204.096	204.096	-97.3311	-0.782523	-16.63	28.3545	-14.9344	-10.1527	-1.71285	0.332157	1.15304	1290.53	-32.4266	-39.0902	0	0	0.884162	10.013
0	-3.15962	0	0	-3.19146	0.242105	-8.09686	-0.121556	0.114394	-0.519803	3.4973	-3.10E-15	14.3366	0	0	0.015359	5.15146	-20.4534	7.19478	292.089	400.175	702.155	443.183	443.183	443.183	12.419	-95.2376	12.5638	502.473	459.608	238.646	204.096	204.096	204.096	-96.0002	-0.7347	-15.6681	28.0171	-15.0195	-10.5797	-1.35446	0.435653	1.21258	1004.42	43.8927	-31.7918	0	0	0.505287	11.6648
0	-2.75894	0	0	-2.79396	0.270672	-9.07861	-0.188368	0.119875	-0.396643	-9.83476	-3.27E-15	17.4478	0	0	0.0489239	4.92646	-20.5227	7.39899	293.368	400.076	700.703	443.23	443.23	443.23	11.8012	-93.7625	11.5881	488.692	455.625	232.467	204.096	204.096	204.096	-94.4267	-0.707359	-14.7251	27.8199	-14.9377	-10.6181	-0.840334	0.495509	1.30962	641.227	113.055	-25.5526	0	0	0.157804	13.6731
0	-2.23647	0	0	-2.27428	0.311158	-10.4607	-0.247824	0.127263	-0.264858	-22.7437	5.23E-15	20.8679	0	0	0.0896169	4.69414	-20.6823	7.34476	294.766	399.935	699.114	442.918	442.918	442.918	11.2221	-92.1507	10.6587	472.787	451.735	226.258	204.096	204.096	204.096	-92.7293	-0.689606	-13.835	27.774	-14.6723	-10.3351	-0.298538	0.510321	1.40022	270.873	167.278	-21.3377	0	0	-0.0879257	16.0117
0	-1.5347	0	0	-1.56923	0.357859	-12.0397	-0.285579	0.130883	-0.142993	-32.7845	-2.12E-15	23.4579	0	0	0.129722	4.43798	-20.9519	7.1473	296.397	399.759	697.489	442.243	442.243	442.243	10.6921	-90.5238	9.8431	455.37	448.173	220.465	204.096	204.096	204.096	-91.0295	-0.659523	-13.0432	27.8815	-14.2207	-9.81953	0.11204	0.491423	1.44648	-19.7449	204.726	-19.3401	0	0	-0.205286	18.6421
0	-0.626455	0	0	-0.644631	0.405674	-13.6373	-0.297141	0.127472	-0.0495425	-38.7632	4.70E-15	24.3396	0	0	0.159421	4.14787	-21.3324	6.9173	298.27	399.569	695.888	441.225	441.225	441.225	10.2228	-88.981	9.20426	437.041	445.13	215.386	204.096	204.096	204.096	-89.4255	-0.589827	-12.394	28.1247	-13.5989	-9.15847	0.26042	0.457405	1.43647	-159.844	231.592	-19.214	0	0	-0.255699	21.4977
0	0.476842	0	0	0.494008	0.451426	-15.1461	-0.289642	0.117231	0.0069286	-41.0715	-1.63E-16	23.2251	0	0	0.173604	3.82616	-21.7963	6.73506	300.226	399.397	694.281	439.913	439.913	439.913	9.82342	-87.5886	8.77981	418.293	442.711	211.141	204.096	204.096	204.096	-87.9813	-0.459675	-11.9146	28.4609	-12.8459	-8.41364	0.104981	0.425356	1.38601	-130.269	256.982	-20.4587	0	0	-0.332739	24.4766
0	1.73767	0	0	1.81273	0.494362	-16.5427	-0.270839	0.101132	0.0312794	-40.518	4.57E-15	20.2572	0	0	0.172039	3.49071	-22.2883	6.63551	301.938	399.303	692.538	438.383	438.383	438.383	9.49348	-86.3861	8.57499	399.461	440.932	207.724	204.096	204.096	204.096	-86.7339	-0.25963	-11.607	28.8279	-12.0249	-7.60499	-0.275659	0.394222	1.32128	25.9086	282.39	-22.4244	0	0	-0.443749	27.4492
0	3.10495	0	0	3.26233	0.535458	-17.8608	-0.244739	0.0807469	0.035235	-37.7567	6.53E-15	15.9583	0	0	0.157124	3.17285	-22.7367	6.61119	302.97	399.357	690.456	436.718	436.718	436.718	9.21715	-85.3909	8.56935	380.729	439.734	205.047	204.096	204.096	204.096	-85.6979	0.0130772	-11.4476	29.1592	-11.2193	-6.71386	-0.736191	0.353012	1.26718	232.94	301.936	-24.3914	0	0	-0.496561	30.279
0	4.52044	0	0	4.78576	0.576174	-19.1478	-0.217788	0.0598505	0.0299787	-33.8188	8.17E-15	11.2607	0	0	0.134339	2.91079	-23.0704	6.62695	302.889	399.623	687.813	435.002	435.002	435.002	8.96454	-84.5968	8.72836	362.175	439.004	202.975	204.096	204.096	204.096	-84.8634	0.360011	-11.3956	29.4028	-10.5234	-5.70327	-1.12583	0.290947	1.24999	415.162	308.466	-25.9244	0	0	-0.408008	32.8476
0	5.93051	0	0	6.33034	0.617522	-20.4345	-0.195641	0.0414266	0.0232766	-29.679	4.57E-15	7.01123	0	0	0.109506	2.74076	-23.2352	6.63775	301.362	400.145	684.438	433.308	433.308	433.308	8.70179	-83.9803	9.01561	343.817	438.616	201.356	204.096	204.096	204.096	-84.2038	0.782807	-11.407	29.5364	-10.0264	-4.5468	-1.32307	0.203189	1.28641	516.594	295.927	-26.5719	0	0	-0.197275	35.0753
0	7.2969	0	0	7.858	0.659582	-21.7216	-0.178906	0.0258815	0.0195074	-25.7696	2.45E-16	3.63761	0	0	0.086312	2.68857	-23.204	6.60571	298.234	400.93	680.26	431.704	431.704	431.704	8.40186	-83.5095	9.39917	325.649	438.459	200.061	204.096	204.096	204.096	-83.6852	1.28072	-11.4451	29.5738	-9.79537	-3.25645	-1.25939	0.086308	1.37894	510.546	259.628	-25.6459	0	0	0.024701	36.9312
0	8.5976	0	0	9.34484	0.701331	-22.9768	-0.167583	0.0134035	0.0194947	-22.4243	-3.80E-15	1.32987	0	0	0.0675365	2.76407	-22.9795	6.51321	293.55	401.948	675.334	430.247	430.247	430.247	8.05158	-83.1482	9.85024	307.669	438.447	198.984	204.096	204.096	204.096	-83.2712	1.84596	-11.4846	29.5594	-9.86059	-1.898	-0.943549	-0.0428049	1.52989	405.147	202.032	-22.7373	0	0	0.14769	38.4322
0	9.82522	0	0	10.7779	0.740858	-24.144	-0.160628	0.00383929	0.0214835	-19.7801	-3.96E-15	0.0285521	0	0	0.0540517	2.95933	-22.5893	6.36524	287.539	403.135	669.836	428.982	428.982	428.982	7.65531	-82.8601	10.3417	289.881	438.522	198.05	204.096	204.096	204.096	-82.9269	2.4606	-11.513	29.5507	-10.206	-0.585013	-0.453123	-0.148308	1.74041	236.538	132.547	-17.9943	0	0	0.149985	39.6321
0	10.9827	0	0	12.1508	0.775894	-25.1612	-0.156124	-0.00333361	0.0228054	-17.7802	-1.11E-15	-0.515728	0	0	0.044957	3.25015	-22.0758	6.18171	280.545	404.407	664.032	427.939	427.939	427.939	7.23391	-82.6128	10.8477	272.293	438.654	197.209	204.096	204.096	204.096	-82.6226	3.09711	-11.5296	29.5949	-10.7673	0.545325	0.0991339	-0.191633	2.00038	53.9772	63.6401	-12.0465	0	0	0.09058	40.6045
0	12.0772	0	0	13.4588	0.804453	-25.978	-0.153398	-0.00835184	0.0208926	-16.4097	-5.18E-16	-0.587316	0	0	0.039001	3.59971	-21.483	5.98584	272.936	405.669	658.223	427.134	427.134	427.134	6.81887	-82.3802	11.3442	254.906	438.831	196.432	204.096	204.096	204.096	-82.3356	3.72203	-11.542	29.7067	-11.44	1.36409	0.594557	-0.153868	2.284	-94.0828	6.61646	-6.00535	0	0	0.0331128	41.4214
0	13.1151	0	0	14.6969	0.825455	-26.5715	-0.151641	-0.0116412	0.0143729	-15.5504	-1.89E-16	-0.480276	0	0	0.0347619	3.96412	-20.8432	5.79378	265.016	406.831	652.688	426.578	426.578	426.578	6.44353	-82.1447	11.8104	237.706	439.05	195.704	204.096	204.096	204.096	-82.051	4.30245	-11.5608	29.856	-12.0968	1.78139	0.944118	-0.046304	2.55389	-174.296	-31.9079	-1.03718	0	0	-0.00672053	42.1345
0	14.0977	0	0	15.8583	0.839098	-26.9538	-0.150667	-0.0137576	0.0033354	-15.0878	2.52E-15	-0.429307	0	0	0.0313543	4.29931	-20.1673	5.60976	256.964	407.816	647.639	426.277	426.276	426.276	6.13408	-81.8969	12.2307	220.662	439.308	195.021	204.096	204.096	204.096	-81.7609	4.8127	-11.595	29.9716	-12.6115	1.76761	1.09614	0.0804347	2.76451	-173.155	-53.6976	2.06273	0	0	-0.0416097	42.762
0	15.0192	0	0	16.9348	0.84683	-27.1693	-0.150374	-0.0153454	-0.0103374	-14.8878	3.72E-15	-0.575048	0	0	0.0283001	4.57024	-19.4424	5.42615	248.807	408.564	643.184	426.244	426.244	426.244	5.90359	-81.633	12.5964	203.724	439.597	194.388	204.096	204.096	204.096	-81.4621	5.23926	-11.6488	29.9597	-12.8881	1.36218	1.05054	0.15469	2.87491	-100.501	-67.4868	3.12964	0	0	-0.0508191	43.2864
0	15.8683	0	0	17.9175	0.850853	-27.2811	-0.150296	-0.0168867	-0.0240457	-14.7747	-3.05E-15	-0.94744	0	0	0.0252309	4.75932	-18.6371	5.22757	240.437	409.036	639.331	426.491	426.491	426.491	5.75113	-81.3532	12.9054	186.834	439.902	193.81	204.096	204.096	204.096	-81.1544	5.58139	-11.7209	29.7313	-12.8853	0.665107	0.852677	0.152036	2.87641	16.6593	-77.6824	2.61532	0	0	0.0345665	43.6639
0	16.6302	0	0	18.7971	0.85342	-27.3524	-0.150453	-0.0184795	-0.0353262	-14.6412	2.57E-15	-1.47721	0	0	0.0219146	4.86668	-17.7121	4.99667	231.661	409.21	636.014	427.013	427.013	427.013	5.66627	-81.0588	13.1598	169.937	440.201	193.297	204.096	204.096	204.096	-80.8378	5.84675	-11.8058	29.2222	-12.6231	-0.186385	0.574391	0.088142	2.79077	144.073	-84.9582	1.29723	0	0	0.260027	43.8403
0	17.2897	0	0	19.5632	0.856189	-27.4291	-0.150751	-0.0202015	-0.0426934	-14.3805	-1.41E-15	-2.07534	0	0	0.0181406	4.90366	-16.6334	4.72012	222.267	409.073	633.139	427.773	427.773	427.773	5.63615	-80.7505	13.3613	152.989	440.472	192.856	204.096	204.096	204.096	-80.5124	6.04427	-11.8962	28.4037	-12.1696	-1.04952	0.295482	-0.00335848	2.66255	249.747	-88.4926	-0.0152321	0	0	0.585138	43.7674
0	17.8336	0	0	20.2038	0.859844	-27.5302	-0.151341	-0.0219444	-0.0460034	-13.9194	-2.90E-15	-2.64718	0	0	0.0139066	4.88451	-15.3818	4.39492	212.084	408.62	630.638	428.705	428.705	428.705	5.65186	-80.4267	13.5073	135.963	440.696	192.491	204.096	204.096	204.096	-80.1764	6.17739	-11.9846	27.2823	-11.617	-1.80872	0.0747286	-0.0899396	2.54105	314.089	-87.0191	-0.864388	0	0	0.899582	43.4153
0	18.2508	0	0	20.7042	0.864058	-27.6466	-0.15273	-0.0237445	-0.0460472	-13.2325	2.94E-15	-3.14058	0	0	0.00943901	4.82088	-13.9571	4.03211	201.019	407.85	628.488	429.723	429.723	429.723	5.7118	-80.0822	13.588	118.851	440.86	192.207	204.096	204.096	204.096	-79.8247	6.24069	-12.0646	25.8946	-11.0541	-2.3982	-0.0550788	-0.149306	2.46343	330.955	-79.1961	-1.17105	0	0	1.08945	42.7782
0	18.5316	0	0	21.0464	0.867724	-27.7476	-0.155175	-0.0252789	-0.0440397	-12.2894	3.35E-15	-3.49184	0	0	0.00507568	4.72053	-12.3759	3.65736	189.069	406.775	626.726	430.741	430.741	430.741	5.82108	-79.7061	13.5877	101.658	440.956	192.009	204.096	204.096	204.096	-79.4478	6.22093	-12.1308	24.2961	-10.5471	-2.80822	-0.0944151	-0.171694	2.44334	307.49	-63.7433	-1.23374	0	0	1.10404	41.8729
0	18.6657	0	0	21.2094	0.869333	-27.7918	-0.158958	-0.0260493	-0.0412198	-11.1078	2.29E-15	-3.63546	0	0	0.00119147	4.58977	-10.6658	3.30584	176.315	405.421	625.43	431.691	431.691	431.691	5.98873	-79.281	13.4881	84.3964	440.982	191.902	204.096	204.096	204.096	-79.0299	6.1013	-12.1794	22.5499	-10.1325	-3.07255	-0.074043	-0.161614	2.46965	260.375	-40.9924	-1.40618	0	0	0.977927	40.7324
0	18.6406	0	0	21.1696	0.867384	-27.7382	-0.164148	-0.0254957	-0.0385297	-9.7427	-2.21E-15	-3.5056	0	0	-0.00196526	4.43725	-8.85849	3.01184	162.885	403.836	624.695	432.522	432.522	432.522	6.22387	-78.7827	13.2727	67.0801	440.94	191.889	204.096	204.096	204.096	-78.5478	5.86682	-12.2076	20.717	-9.82257	-3.24341	-0.030051	-0.126552	2.52285	207.218	-11.5947	-1.96021	0	0	0.789744	39.3988
0	18.4409	0	0	20.9037	0.860724	-27.5545	-0.170239	-0.0231247	-0.0364982	-8.24595	1.55E-15	-3.0414	0	0	-0.00435361	4.27613	-6.98394	2.79799	148.93	402.083	624.61	433.211	433.211	433.211	6.53193	-78.1811	12.9308	49.7215	440.834	191.977	204.096	204.096	204.096	-77.9725	5.50956	-12.2147	18.8488	-9.6155	-3.36763	0.0119823	-0.0713365	2.58285	160.476	23.7192	-2.94281	0	0	0.611964	37.9148
0	18.0481	0	0	20.3898	0.848741	-27.2225	-0.176494	-0.0190813	-0.0349215	-6.68691	4.98E-15	-2.2439	0	0	-0.00609792	4.12333	-5.06671	2.66929	134.592	400.243	625.243	433.752	433.752	433.752	6.91253	-77.4427	12.4613	32.3281	440.676	192.172	204.096	204.096	204.096	-77.2706	5.0317	-12.2017	16.9824	-9.5047	-3.47437	0.0558692	-0.0033517	2.63562	121.569	62.1088	-3.98306	0	0	0.469302	36.3186
0	17.4422	0	0	19.6107	0.831336	-26.7366	-0.1818	-0.0138986	-0.0333474	-5.10738	1.72E-15	-1.15171	0	0	-0.00735398	3.99673	-3.1243	2.61565	120.002	398.4	626.63	434.164	434.164	434.164	7.35941	-76.5332	11.8727	14.9044	440.481	192.478	204.096	204.096	204.096	-76.4073	4.44572	-12.1726	15.1368	-9.48377	-3.57646	0.119344	0.068937	2.6753	85.0352	99.181	-4.55008	0	0	0.349056	34.6411
0	16.6037	0	0	18.5541	0.808764	-26.1003	-0.184901	-0.00846745	-0.03124	-3.51644	-1.88E-15	0.156123	0	0	-0.00814345	3.91196	-1.16749	2.61978	105.284	396.64	628.784	434.489	434.489	434.489	7.86207	-75.4206	11.1824	-2.54567	440.267	192.895	204.096	204.096	204.096	-75.349	3.7725	-12.1343	13.312	-9.54706	-3.67895	0.217356	0.136033	2.69739	43.489	129.568	-4.17365	0	0	0.2221	32.9054
0	15.5158	0	0	17.2137	0.781447	-25.3209	-0.185069	-0.00349249	-0.028443	-1.9438	-4.33E-15	1.60537	0	0	-0.00845005	3.88025	0.797775	2.66516	90.5592	395.032	631.687	434.791	434.791	434.791	8.40781	-74.077	10.4147	-20.0161	440.052	193.414	204.096	204.096	204.096	-74.0663	3.03859	-12.0971	11.4921	-9.68815	-3.78813	0.353758	0.191153	2.70056	-8.46743	148.851	-2.67412	0	0	0.0591473	31.1291
0	14.1654	0	0	15.5892	0.74986	-24.407	-0.182166	0.000823814	-0.0251713	-0.441423	2.12E-15	3.14383	0	0	-0.00834868	3.90716	2.76739	2.74116	75.9588	393.629	635.304	435.149	435.149	435.149	8.98347	-72.4802	9.59897	-37.4985	439.853	194.018	204.096	204.096	204.096	-72.5345	2.2743	-12.0744	9.6517	-9.89743	-3.91672	0.517471	0.229226	2.67994	-71.9208	154.495	-0.240904	0	0	-0.159041	29.3271
0	12.5444	0	0	13.6862	0.714528	-23.3688	-0.176498	0.00462968	-0.0222972	0.918862	8.17E-16	4.70794	0	0	-0.00800044	3.99262	4.73608	2.84386	61.6253	392.456	639.578	435.648	435.648	435.648	9.57649	-70.6141	8.76875	-54.9838	439.684	194.678	204.096	204.096	204.096	-70.7353	1.51275	-12.0815	7.7645	-10.1611	-4.08392	0.690344	0.251168	2.63249	-144.205	147.024	2.66548	0	0	-0.438006	27.5149
0	10.6501	0	0	11.5158	0.676115	-22.2214	-0.168963	0.00832932	-0.021118	2.00876	1.63E-15	6.20086	0	0	-0.00774913	4.13141	6.69519	2.97408	47.7092	391.515	644.436	436.364	436.364	436.364	10.1753	-68.4691	7.9604	-72.4668	439.556	195.361	204.096	204.096	204.096	-68.6564	0.78956	-12.1352	5.81114	-10.4604	-4.31192	0.850787	0.259757	2.55559	-219.684	129.183	5.43336	0	0	-0.764289	25.7111
0	8.4861	0	0	9.09413	0.635559	-20.9892	-0.160931	0.0120931	-0.0232516	2.63786	-1.31E-15	7.44629	0	0	-0.00809032	4.31416	8.63182	3.13361	34.3632	390.786	649.788	437.351	437.351	437.351	10.7693	-66.0418	7.2113	-89.9514	439.48	196.032	204.096	204.096	204.096	-66.2912	0.141967	-12.2509	3.7848	-10.7729	-4.62005	0.982605	0.256263	2.4477	-292.466	104.257	7.51074	0	0	-1.11047	23.9387
0	6.06327	0	0	6.44217	0.594157	-19.71	-0.153961	0.0157493	-0.029653	2.57899	-3.92E-15	8.20735	0	0	-0.00973425	4.5286	10.529	3.32186	21.7336	390.234	655.53	438.639	438.639	438.639	11.3487	-63.3356	6.55611	-107.454	439.462	196.668	204.096	204.096	204.096	-63.6395	-0.393527	-12.4398	1.69357	-11.0741	-5.01897	1.08006	0.242758	2.31136	-359.657	75.9268	8.45557	0	0	-1.44755	22.2252
0	3.40261	0	0	3.58689	0.553549	-18.4351	-0.149681	0.0186339	-0.0403995	1.59754	-3.27E-15	8.22445	0	0	-0.0137933	4.76096	12.3662	3.53418	9.95811	389.814	661.54	440.227	440.228	440.227	11.9049	-60.3618	6.02128	-125	439.5	197.268	204.096	204.096	204.096	-60.7085	-0.785823	-12.7055	-0.439132	-11.3407	-5.50697	1.14864	0.217627	2.15074	-422.602	46.2146	8.08524	0	0	-1.75679	20.6033
0	0.537558	0	0	0.5628	0.51556	-17.225	-0.149553	0.0202129	-0.0542697	-0.491815	-6.53E-16	7.34143	0	0	-0.0219939	4.99715	14.1193	3.7617	-0.831872	389.476	667.682	442.089	442.089	442.089	12.4302	-57.1412	5.61863	-142.615	439.581	197.865	204.096	204.096	204.096	-57.5154	-1.01563	-13.041	-2.57528	-11.5537	-6.06914	1.20158	0.178979	1.97124	-486.368	16.3502	6.42649	0	0	-2.03092	19.1114
0	-2.4838	0	0	-2.58579	0.481941	-16.1407	-0.154483	0.0202623	-0.0693491	-3.74239	6.53E-16	5.56828	0	0	-0.0360797	5.22387	15.7606	3.99235	-10.5038	389.169	673.804	444.167	444.167	444.167	12.9182	-53.705	5.33983	-160.307	439.682	198.523	204.096	204.096	204.096	-54.0886	-1.08196	-13.4266	-4.66371	-11.7007	-6.67888	1.25595	0.124311	1.77625	-557.674	-13.4897	3.75737	0	0	-2.26515	17.7947
0	-5.59919	0	0	-5.80378	0.454098	-15.2336	-0.164574	0.0189669	-0.0835441	-8.02891	1.47E-15	3.09185	0	0	-0.056687	5.42937	17.2581	4.21231	-18.9173	388.845	679.737	446.383	446.383	446.383	13.3624	-50.0944	5.15432	-178.05	439.767	199.339	204.096	204.096	204.096	-50.4689	-1.00631	-13.8316	-6.64293	-11.7787	-7.30118	1.32377	0.0540273	1.56842	-640.812	-42.9389	0.50426	0	0	-2.4362	16.7058
0	-8.73507	0	0	-9.0263	0.432851	-14.536	-0.179126	0.0164439	-0.0953426	-13.0609	2.12E-15	0.184452	0	0	-0.0823097	5.60395	18.5768	4.40683	-25.9216	388.459	685.294	448.641	448.641	448.641	13.7549	-46.3585	5.01193	-195.77	439.794	200.425	204.096	204.096	204.096	-46.7078	-0.832345	-14.2171	-8.44489	-11.794	-7.89612	1.41176	-0.0299156	1.35446	-735.707	-72.1682	-2.77726	0	0	-2.49729	15.9032
0	-11.8125	0	0	-12.1826	0.418328	-14.0567	-0.196712	0.0133605	-0.104349	-18.4385	1.96E-15	-2.80207	0	0	-0.10939	5.74009	19.6804	4.56065	-31.3628	387.97	690.274	450.836	450.836	450.836	14.0843	-42.5505	4.85001	-213.345	439.724	201.893	204.096	204.096	204.096	-42.8643	-0.620566	-14.5408	-10.0018	-11.7612	-8.42205	1.51286	-0.121698	1.14268	-834.532	-100.148	-5.63536	0	0	-2.38082	15.4484
0	-14.7552	0	0	-15.2031	0.410036	-13.7821	-0.216114	0.0103878	-0.111729	-23.821	-3.92E-15	-5.55631	0	0	-0.133796	5.8318	20.5355	4.65656	-35.1006	387.344	694.472	452.875	452.875	452.875	14.3339	-38.7231	4.60273	-230.615	439.518	203.834	204.096	204.096	204.096	-38.9993	-0.439897	-14.7616	-11.2543	-11.6994	-8.8376	1.60634	-0.209888	0.946294	-922.479	-124.059	-7.82833	0	0	-2.0348	15.3985
0	-17.4972	0	0	-18.0257	0.407096	-13.6845	-0.23699	0.00803928	-0.11841	-29.0518	6.53E-15	-7.85936	0	0	-0.152478	5.87381	21.1167	4.6724	-37.0341	386.55	697.695	454.69	454.69	454.69	14.4823	-34.9245	4.20968	-247.396	439.146	206.316	204.096	204.096	204.096	-35.1705	-0.358884	-14.8435	-12.1604	-11.628	-9.10096	1.67053	-0.282128	0.776603	-985.318	-140.276	-9.28693	0	0	-1.47353	15.7989
0	-19.9862	0	0	-20.6004	0.408491	-13.7308	-0.260189	0.00570675	-0.124653	-34.21	1.31E-15	-9.67577	0	0	-0.164188	5.86111	21.4114	4.5783	-37.1257	385.569	699.785	456.252	456.252	456.252	14.5035	-31.1978	3.6221	-263.491	438.583	209.383	204.096	204.096	204.096	-31.4302	-0.438582	-14.7573	-12.7017	-11.5623	-9.16862	1.69314	-0.32655	0.645394	-1015.42	-146.429	-9.94114	0	0	-0.785302	16.6746
0	-22.1828	0	0	-22.8882	0.413241	-13.8883	-0.287028	0.00242358	-0.129683	-39.5098	-5.23E-15	-11.0302	0	0	-0.168735	5.78925	21.4221	4.33711	-35.414	384.391	700.629	457.58	457.58	457.58	14.3684	-27.5844	2.80689	-278.693	437.804	213.056	204.096	204.096	204.096	-27.8261	-0.727135	-14.4803	-12.8869	-11.51	-8.99665	1.68009	-0.334282	0.556511	-1015.96	-141.513	-9.71118	0	0	-0.0941731	18.0263
0	-24.0581	0	0	-24.8582	0.420416	-14.1257	-0.318141	-0.00282827	-0.133123	-45.1299	-2.61E-15	-11.9126	0	0	-0.165602	5.65587	21.1664	3.90974	-32.0098	383.026	700.173	458.729	458.729	458.729	14.0456	-24.1266	1.75031	-292.78	436.776	217.332	204.096	204.096	204.096	-24.4029	-1.25468	-13.9943	-12.7504	-11.4701	-8.54666	1.64805	-0.300279	0.513186	-996.864	-126.448	-8.44964	0	0	0.498409	19.8299
0	-25.5889	0	0	-26.4838	0.429087	-14.412	-0.35342	-0.0093619	-0.134526	-51.1443	7.84E-15	-12.0497	0	0	-0.153358	5.46276	20.6734	3.26429	-27.0746	381.497	698.416	459.774	459.774	459.774	13.5026	-20.8699	0.461328	-305.514	435.447	222.186	204.096	204.096	204.096	-21.2027	-2.0285	-13.2843	-12.3467	-11.4327	-7.79529	1.61759	-0.230191	0.509584	-972.092	-103.954	-5.98692	0	0	0.945504	22.0413
0	-26.7536	0	0	-27.7374	0.43831	-14.7157	-0.391029	-0.013937	-0.133843	-57.3573	2.61E-15	-10.8314	0	0	-0.129411	5.21758	19.9782	2.38592	-20.7904	379.851	695.411	460.786	460.786	460.786	12.7115	-17.8638	-1.02458	-316.648	433.754	227.568	204.096	204.096	204.096	-18.2651	-3.02855	-12.3403	-11.741	-11.3825	-6.74354	1.5982	-0.137499	0.539726	-951.904	-76.877	-2.31615	0	0	1.25054	24.604
0	-27.5304	0	0	-28.5907	0.447316	-15.0114	-0.42736	-0.0114697	-0.131477	-63.2553	-2.61E-15	-7.47913	0	0	-0.0912171	4.93389	19.1155	1.28347	-13.3299	378.139	691.25	461.806	461.806	461.806	11.6604	-15.1588	-2.64464	-325.939	431.634	233.417	204.096	204.096	204.096	-15.6252	-4.20615	-11.165	-10.9982	-11.3022	-5.42127	1.58492	-0.039455	0.597728	-939.434	-46.407	2.0676	0	0	1.44187	27.4564
0	-27.8997	0	0	-29.0191	0.455894	-15.2923	-0.45797	0.00244091	-0.127688	-68.1106	-2.61E-15	-1.45266	0	0	-0.0382307	4.62992	18.1152	-0.0093296	-4.83805	376.413	686.059	462.826	462.826	462.826	10.3688	-12.7994	-4.31374	-333.172	429.061	239.666	204.096	204.096	204.096	-13.3106	-5.48829	-9.78609	-10.1724	-11.1783	-3.88595	1.56296	0.0510021	0.681497	-931.961	-11.6349	6.09746	0	0	1.55518	30.5381
0	-27.8498	0	0	-29.0111	0.464751	-15.5816	-0.478251	0.0286226	-0.122037	-71.1343	-2.61E-15	7.12177	0	0	0.026845	4.3264	16.9993	-1.43747	4.57514	374.715	679.999	463.785	463.785	463.785	8.89824	-10.8166	-5.93611	-338.172	426.082	246.263	204.096	204.096	204.096	-11.3391	-6.78783	-8.26566	-9.29935	-11.0044	-2.21604	1.51442	0.123629	0.790398	-923.569	27.4958	8.59764	0	0	1.6278	33.7939
0	-27.3864	0	0	-28.5788	0.475562	-15.9336	-0.484857	0.063282	-0.113496	-71.7762	9.15E-15	17.2934	0	0	0.0982086	4.04408	15.781	-2.93185	14.8308	373.068	673.257	464.57	464.57	464.57	7.35131	-9.22091	-7.42057	-340.824	422.823	253.163	204.096	204.096	204.096	-9.71655	-8.017	-6.70015	-8.39133	-10.7822	-0.501463	1.42568	0.176359	0.92038	-908.627	70.6216	8.70419	0	0	1.69704	37.1772
0	-26.5405	0	0	-27.7641	0.490618	-16.4217	-0.478005	0.0998402	-0.100607	-70.1151	1.24E-14	27.5501	0	0	0.168855	3.80182	14.465	-4.4178	25.8709	371.483	666.051	465.032	465.032	465.032	5.85681	-7.99806	-8.69421	-341.071	419.484	260.32	204.096	204.096	204.096	-8.4352	-9.10028	-5.20828	-7.4358	-10.5221	1.16644	1.29038	0.209729	1.06781	-884.508	115.656	6.32225	0	0	1.79773	40.6508
0	-25.3687	0	0	-26.6347	0.512222	-17.1179	-0.462013	0.13178	-0.0824577	-66.9564	3.27E-16	36.2959	0	0	0.232879	3.61547	13.0488	-5.82438	37.6459	369.961	658.618	465.006	465.006	465.006	4.54639	-7.11414	-9.70941	-338.919	416.297	267.665	204.096	204.096	204.096	-7.47667	-9.98263	-3.91105	-6.3971	-10.2426	2.70533	1.11103	0.229964	1.22605	-852.235	160.938	1.99668	0	0	1.95774	44.1863
0	-23.9413	0	0	-25.2683	0.542086	-18.0716	-0.442407	0.154202	-0.0590045	-63.4056	2.36E-16	42.2388	0	0	0.285653	3.49768	11.5239	-7.09319	50.1026	368.505	651.206	464.333	464.333	464.333	3.53127	-6.52891	-10.4426	-334.41	413.48	275.099	204.096	204.096	204.096	-6.81997	-10.6306	-2.91067	-5.22033	-9.96939	4.05213	0.899812	0.243622	1.39173	-814.646	204.309	-3.1909	0	0	2.19323	47.7617
0	-22.3261	0	0	-23.7338	0.580906	-19.2961	-0.422357	0.164166	-0.030794	-60.2686	2.61E-15	44.6157	0	0	0.322309	3.45797	9.87852	-8.18513	63.1766	367.131	644.063	462.891	462.891	462.891	2.88505	-6.21122	-10.8875	-327.603	411.194	282.49	204.096	204.096	204.096	-6.45083	-11.0286	-2.27381	-3.83865	-9.73357	5.17125	0.677029	0.260994	1.56275	-774.278	244.008	-8.04248	0	0	2.50533	51.3572
0	-20.5774	0	0	-22.0787	0.628126	-20.7611	-0.40156	0.161267	0.000963032	-57.7393	6.53E-16	43.3438	0	0	0.337974	3.50287	8.09943	-9.08385	76.7884	365.868	637.422	460.623	460.623	460.623	2.63468	-6.14785	-11.0472	-318.562	409.519	289.682	204.096	204.096	204.096	-6.36589	-11.1723	-2.02267	-2.18357	-9.56879	6.05853	0.46361	0.28952	1.74034	-731.15	277.096	-11.6299	0	0	2.87181	54.952
0	-18.7351	0	0	-20.3282	0.681932	-22.3964	-0.377605	0.147633	0.0352653	-55.4927	1.63E-15	38.9976	0	0	0.3305	3.6354	6.17571	-9.79576	90.8431	364.758	631.487	457.562	457.562	457.562	2.76165	-6.34297	-10.9289	-307.362	408.448	296.497	204.096	204.096	204.096	-6.57045	-11.0649	-2.13636	-0.197021	-9.50555	6.74105	0.284046	0.33336	1.92206	-685.893	300.081	-13.6252	0	0	3.25158	58.5201
0	-16.829	0	0	-18.4916	0.73941	-24.1017	-0.348449	0.126801	0.0706772	-53.0425	9.80E-16	32.5801	0	0	0.302858	3.85406	4.1019	-10.3455	105.234	363.843	626.421	453.846	453.846	453.846	3.21164	-6.81129	-10.5424	-294.101	407.913	302.75	204.096	204.096	204.096	-7.07261	-10.7159	-2.56122	2.15584	-9.56446	7.2705	0.164678	0.39248	2.1056	-640.772	309.497	-14.1769	0	0	3.59209	62.0294
0	-14.886	0	0	-16.5736	0.79684	-25.7614	-0.31351	0.102455	0.105282	-50.0282	4.74E-15	25.2246	0	0	0.262483	4.15201	1.88103	-10.7659	119.852	363.153	622.34	449.72	449.72	449.72	3.90894	-7.56952	-9.90239	-278.906	407.812	308.256	204.096	204.096	204.096	-7.87768	-10.1428	-3.22558	4.87531	-9.74964	7.70967	0.130612	0.464894	2.28636	-599.789	303.511	-13.6981	0	0	3.84565	65.4401
0	-12.9337	0	0	-14.5834	0.850107	-27.2604	-0.274147	0.0779683	0.136273	-46.3998	3.27E-16	17.9716	0	0	0.218552	4.51595	-0.47325	-11.0848	134.599	362.696	619.309	445.511	445.511	445.511	4.77063	-8.62951	-9.03348	-261.932	408.036	312.834	204.096	204.096	204.096	-8.98491	-9.37444	-4.05362	7.91942	-10.0436	8.1132	0.19751	0.545938	2.45985	-566.376	283.042	-12.9292	0	0	3.97871	68.706
0	-11.0024	0	0	-12.5428	0.895279	-28.5008	-0.233201	0.0562291	0.160081	-42.4101	4.90E-15	11.6145	0	0	0.178715	4.92543	-2.93629	-11.3124	149.397	362.45	617.361	441.574	441.574	441.574	5.71843	-9.9948	-7.97456	-243.348	408.493	316.326	204.096	204.096	204.096	-10.3873	-8.45404	-4.9758	11.203	-10.4073	8.50789	0.36088	0.629282	2.62276	-540.525	252.174	-12.9245	0	0	3.96761	71.7739
0	-9.12246	0	0	-10.4871	0.929372	-29.4181	-0.194555	0.0390136	0.173487	-38.5102	-2.61E-15	6.57669	0	0	0.147125	5.35258	-5.47412	-11.4341	164.198	362.369	616.511	438.233	438.233	438.233	6.68677	-11.6609	-6.78042	-223.323	409.12	318.612	204.096	204.096	204.096	-12.074	-7.43986	-5.93468	14.6056	-10.7851	8.88061	0.600233	0.70289	2.76894	-520.798	216.067	-14.3675	0	0	3.81095	74.5852
0	-7.32049	0	0	-8.46008	0.951044	-29.9928	-0.161984	0.0267625	0.174191	-35.1286	-3.92E-15	2.92037	0	0	0.124335	5.76323	-8.04737	-11.4109	178.98	362.385	616.781	435.713	435.713	435.713	7.62669	-13.6186	-5.51685	-202.009	409.878	319.631	204.096	204.096	204.096	-14.0347	-6.39989	-6.88648	17.9886	-11.1162	9.17669	0.871227	0.753899	2.88728	-502.22	180.546	-17.324	0	0	3.51206	77.0788
0	-5.61522	0	0	-6.50413	0.960961	-30.2536	-0.138105	0.0187255	0.161903	-32.4831	-1.31E-15	0.455908	0	0	0.108519	6.11976	-10.6168	-11.1879	193.727	362.426	618.21	434.1	434.1	434.1	8.50573	-15.8579	-4.2499	-179.532	410.749	319.387	204.096	204.096	204.096	-16.2627	-5.40131	-7.79989	21.219	-11.348	9.30984	1.12082	0.768339	2.96016	-479.297	150.503	-21.0796	0	0	3.09065	79.1965
0	-4.01547	0	0	-4.65068	0.961599	-30.2703	-0.123346	0.0132257	0.13899	-30.4691	-2.61E-15	-1.11527	0	0	0.0968332	6.38647	-13.1482	-10.7085	208.415	362.425	620.849	433.326	433.326	433.326	9.30499	-18.3701	-3.03331	-155.99	411.721	317.957	204.096	204.096	204.096	-18.7552	-4.49815	-8.65359	24.1937	-11.4502	9.1821	1.29277	0.735768	2.96974	-445.638	129.01	-24.2165	0	0	2.5747	80.8913
0	-2.5218	0	0	-2.91623	0.956481	-30.1359	-0.116175	0.0087384	0.109949	-28.7535	1.31E-15	-2.00922	0	0	0.0866043	6.53625	-15.6159	-9.93146	222.99	362.337	624.744	433.204	433.204	433.204	10.015	-21.1467	-1.8995	-131.462	412.777	315.481	204.096	204.096	204.096	-21.5095	-3.72217	-9.43401	26.8581	-11.4243	8.71114	1.34548	0.654134	2.90602	-396.189	117.17	-25.2845	0	0	2.00848	82.1348
0	-1.13141	0	0	-1.30572	0.949169	-29.9433	-0.113994	0.00438435	0.0803662	-26.9687	6.53E-16	-2.29544	0	0	0.0760254	6.55697	-18.0029	-8.84678	237.353	362.154	629.905	433.473	433.473	433.473	10.6322	-24.1741	-0.857713	-106.024	413.893	312.133	204.096	204.096	204.096	-24.5168	-3.08065	-10.1343	29.2126	-11.3037	7.85805	1.25567	0.536126	2.77233	-326.472	114.471	-23.3129	0	0	1.4372	82.9205
0	0.156357	0	0	0.18012	0.942403	-29.7645	-0.114973	0.000786569	0.0549782	-24.9708	-1.31E-15	-1.85855	0	0	0.0646855	6.45488	-20.2979	-7.48695	251.357	361.901	636.283	433.869	433.869	433.869	11.158	-27.4302	0.101156	-79.7553	415.035	308.094	204.096	204.096	204.096	-27.7573	-2.56111	-10.7545	31.3036	-11.1436	6.6475	1.03455	0.409077	2.58436	-236.334	119.761	-18.5457	0	0	0.905291	83.2612
0	1.3373	0	0	1.53867	0.937701	-29.6398	-0.118593	-0.00071597	0.0364842	-22.8937	-1.31E-15	-0.558966	0	0	0.0533865	6.25452	-22.4912	-5.93018	264.809	361.634	643.756	434.174	434.174	434.174	11.5995	-30.8825	0.996779	-52.7399	416.176	303.531	204.096	204.096	204.096	-31.1995	-2.14003	-11.3031	33.2032	-11.0033	5.17129	0.719363	0.30455	2.36677	-129.412	130.648	-12.1241	0	0	0.433443	83.1806
0	2.40307	0	0	2.76348	0.935462	-29.5803	-0.125202	0.000882645	0.0255112	-21.0348	3.27E-16	1.60017	0	0	0.0433438	5.99478	-24.5697	-4.29387	277.485	361.418	652.126	434.247	434.247	434.247	11.972	-34.4928	1.85212	-25.0573	417.306	298.581	204.096	204.096	204.096	-34.8047	-1.79221	-11.7981	34.9842	-10.9299	3.5742	0.369932	0.246359	2.14459	-14.8681	143.585	-5.50889	0	0	0.0257565	82.7031
0	3.34393	0	0	3.84563	0.935308	-29.5762	-0.135089	0.00568889	0.020547	-19.669	-2.37E-15	4.40218	0	0	0.0352416	5.72242	-26.5152	-2.71757	289.151	361.313	661.133	434.026	434.026	434.026	12.2996	-38.222	2.6889	3.22787	418.441	293.361	204.096	204.096	204.096	-38.5341	-1.49779	-12.2671	36.7	-10.9456	2.02563	0.0476478	0.243061	1.94024	96.353	154.749	-0.124549	0	0	-0.32365	81.8452
0	4.151	0	0	4.77575	0.936483	-29.6074	-0.148156	0.0129859	0.0194068	-18.9485	1.63E-15	7.46319	0	0	0.0288938	5.48433	-28.3034	-1.34008	299.59	361.363	670.486	433.518	433.518	433.518	12.6131	-42.0356	3.5256	32.0698	419.62	287.969	204.096	204.096	204.096	-42.3537	-1.24566	-12.7436	38.3727	-11.0456	0.685776	-0.200842	0.287997	1.76741	194.607	161.373	2.77405	0	0	-0.612343	80.6131
0	4.81724	0	0	5.54521	0.938127	-29.6511	-0.164351	0.0219761	0.0195588	-18.9283	-1.31E-15	10.3738	0	0	0.0235631	5.32034	-29.9047	-0.277474	308.622	361.588	679.883	432.776	432.776	432.776	12.9449	-45.9049	4.37717	61.438	420.901	282.503	204.096	204.096	204.096	-46.2368	-1.03333	-13.2609	39.9902	-11.2011	-0.322607	-0.356898	0.366518	1.63062	275.03	162.936	2.15315	0	0	-0.825266	79.0018
0	5.33756	0	0	6.14683	0.939443	-29.686	-0.183682	0.031734	0.0188285	-19.5849	0	12.7494	0	0	0.0183881	5.25818	-31.2862	0.390908	316.115	361.995	689.037	431.879	431.879	431.879	13.3242	-49.8075	5.25598	91.31	422.347	277.066	204.096	204.096	204.096	-50.1637	-0.864267	-13.8475	41.5105	-11.3694	-0.930069	-0.430086	0.456798	1.52854	338.595	159.613	-2.42545	0	0	-0.941801	76.9976
0	5.70883	0	0	6.57544	0.939779	-29.6949	-0.206167	0.0413742	0.0149455	-20.8378	-5.88E-15	14.285	0	0	0.0127183	5.31126	-32.4131	0.626243	321.979	362.578	697.691	430.908	430.908	430.908	13.7719	-53.7267	6.17246	121.662	424.016	271.774	204.096	204.096	204.096	-54.1207	-0.744434	-14.5227	42.8697	-11.5053	-1.12136	-0.446966	0.539861	1.45727	390.519	152.682	-10.8165	0	0	-0.945067	74.5791
0	5.92977	0	0	6.82825	0.938686	-29.6659	-0.231591	0.049951	0.00555358	-22.5396	-3.92E-15	14.7613	0	0	0.00626344	5.47876	-33.2505	0.425925	326.157	363.326	705.619	429.932	429.932	429.932	14.2971	-57.6497	7.13496	152.457	425.953	266.762	204.096	204.096	204.096	-58.0986	-0.679166	-15.2933	43.9924	-11.5713	-0.925314	-0.4381	0.595887	1.41512	437.54	142.297	-22.0029	0	0	-0.824614	71.7188
0	6.00075	0	0	6.9051	0.935979	-29.594	-0.259265	0.0568402	-0.01195	-24.4532	3.27E-15	14.0964	0	0	-0.000914708	5.74761	-33.7668	-0.184103	328.615	364.225	712.629	429.003	429.003	429.002	14.8941	-61.5667	8.14849	183.635	428.18	262.185	204.096	204.096	204.096	-62.0904	-0.670769	-16.152	44.803	-11.5437	-0.398912	-0.427604	0.610808	1.40135	485.441	128.467	-34.3019	0	0	-0.574406	68.3843
0	5.92362	0	0	6.8087	0.931786	-29.4825	-0.287669	0.0613954	-0.0398357	-26.2166	3.27E-15	12.3291	0	0	-0.0085055	6.09499	-33.9363	-1.15677	329.338	365.254	718.568	428.155	428.155	428.155	15.5413	-65.4691	9.21219	215.096	430.683	258.215	204.096	204.096	204.096	-66.0893	-0.717117	-17.0758	45.2371	-11.4145	0.387747	-0.427757	0.577199	1.41588	536.819	110.471	-45.0341	0	0	-0.193484	64.5435
0	5.70168	0	0	6.54421	0.926519	-29.342	-0.314306	0.0631991	-0.0791675	-27.348	3.27E-15	9.6545	0	0	-0.0160295	6.49101	-33.7443	-2.42858	328.34	366.387	723.324	427.42	427.42	427.42	16.2018	-69.3465	10.3164	246.683	433.414	255.029	204.096	204.096	204.096	-70.0845	-0.811209	-18.0266	45.251	-11.1903	1.36148	-0.43226	0.49614	1.45356	588.153	87.4901	-51.18	0	0	0.303262	60.1737
0	5.3386	0	0	6.11766	0.920659	-29.1853	-0.335967	0.0626477	-0.128937	-27.3211	-1.96E-15	6.46899	0	0	-0.0227752	6.90117	-33.192	-3.92002	325.679	367.598	726.834	426.838	426.838	426.838	16.8269	-73.1824	11.439	278.18	436.277	252.792	204.096	204.096	204.096	-74.0559	-0.942156	-18.9533	44.8295	-10.8895	2.44841	-0.419596	0.37663	1.50346	629.449	58.6598	-50.3564	0	0	0.863755	55.2757
0	4.83778	0	0	5.53418	0.914352	-29.016	-0.349848	0.0613057	-0.186443	-25.7456	-1.27E-15	3.34892	0	0	-0.0276468	7.28877	-32.3012	-5.53309	321.49	368.863	729.1	426.471	426.471	426.471	17.3642	-76.9489	12.5433	309.305	439.142	251.623	204.096	204.096	204.096	-77.9688	-1.09743	-19.7975	43.9896	-10.5397	3.57043	-0.360632	0.235674	1.5528	647.084	24.3836	-42.3944	0	0	1.38946	49.8925
0	4.20254	0	0	4.7978	0.906939	-28.8164	-0.354235	0.0618093	-0.248233	-22.4996	1.56E-15	0.956495	0	0	-0.02926	7.61812	-31.1184	-7.14914	316.003	370.159	730.191	426.408	426.408	426.408	17.7683	-80.6024	13.5806	339.724	441.862	251.574	204.096	204.096	204.096	-81.7694	-1.26516	-20.5026	42.7809	-10.1733	4.63986	-0.23011	0.095505	1.59205	628.931	-13.0676	-29.9634	0	0	1.75746	44.1272
0	3.43835	0	0	3.91454	0.896622	-28.5373	-0.349011	0.0669719	-0.311804	-17.8122	7.54E-15	-0.12753	0	0	-0.0267878	7.8587	-29.7152	-8.63001	309.561	371.468	730.25	426.747	426.747	426.747	18.0112	-84.0823	14.4981	369.07	444.292	252.612	204.096	204.096	204.096	-85.3862	-1.43503	-21.0253	41.2824	-9.82565	5.55592	-0.0231981	-0.0236098	1.62048	573.098	-50.4185	-17.71	0	0	1.88092	38.1517
0	2.55685	0	0	2.89875	0.880524	-28.0988	-0.335246	0.0788272	-0.376455	-12.1984	3.99E-15	0.456485	0	0	-0.0213714	7.98983	-28.1845	-9.82586	302.613	372.77	729.486	427.577	427.577	427.577	18.087	-87.3158	15.2522	396.952	446.321	254.621	204.096	204.096	204.096	-88.7358	-1.59637	-21.3448	39.5952	-9.53221	6.20766	0.232234	-0.107097	1.64488	493.593	-84.4793	-10.146	0	0	1.76922	32.1949
0	1.5808	0	0	1.78065	0.855243	-27.4029	-0.313939	0.097992	-0.442922	-6.25473	3.76E-15	2.77192	0	0	-0.016883	8.00379	-26.6319	-10.5904	295.674	374.043	728.151	428.94	428.94	428.94	18.008	-90.2275	15.8218	422.974	447.881	257.406	204.096	204.096	204.096	-91.7341	-1.734	-21.4659	37.8316	-9.32578	6.48414	0.483256	-0.153606	1.6737	417.846	-114.565	-9.44569	0	0	1.53012	26.5093
0	0.547269	0	0	0.610763	0.817796	-26.3558	-0.285029	0.123551	-0.511517	-0.446455	5.47E-15	6.576	0	0	-0.0188431	7.90574	-25.1622	-10.8003	289.274	375.261	726.518	430.814	430.814	430.814	17.7948	-92.7523	16.2146	446.737	448.947	260.715	204.096	204.096	204.096	-94.31	-1.82528	-21.4167	36.1021	-9.23302	6.28972	0.662377	-0.170916	1.70678	379.414	-141.016	-14.9122	0	0	1.30744	21.33
0	-0.492788	0	0	-0.543245	0.766581	-24.8925	-0.247391	0.153383	-0.5808	5.00248	-1.14E-15	11.3671	0	0	-0.0315659	7.71038	-23.8667	-10.3756	283.881	376.403	724.851	433.104	433.104	433.104	17.4678	-94.8448	16.4651	467.849	449.537	264.245	204.096	204.096	204.096	-96.4152	-1.84191	-21.2395	34.5024	-9.27107	5.56207	0.70853	-0.170459	1.73405	407.219	-163.81	-23.8087	0	0	1.1969	16.8428
0	-1.47981	0	0	-1.6076	0.702013	-22.9971	-0.200274	0.184264	-0.647197	10.0302	5.55E-15	16.4329	0	0	-0.0550133	7.43697	-22.8101	-9.29838	279.835	377.45	723.378	435.654	435.654	435.654	17.0458	-96.4839	16.6215	485.937	449.7	267.661	204.096	204.096	204.096	-98.0291	-1.75809	-20.9822	33.1032	-9.44512	4.28982	0.580169	-0.160831	1.73627	517.835	-180.879	-33.1978	0	0	1.20459	13.1733
0	-2.35394	0	0	-2.51675	0.626648	-20.7156	-0.144989	0.212034	-0.70652	14.5728	-3.92E-15	20.9481	0	0	-0.0833359	7.10569	-22.0234	-7.62589	277.296	378.4	722.263	438.277	438.277	438.277	16.5505	-97.6705	16.7299	500.667	449.503	270.601	204.096	204.096	204.096	-99.157	-1.56153	-20.689	31.9427	-9.7481	2.52686	0.259192	-0.145117	1.69601	713.634	-190.286	-41.2748	0	0	1.26747	10.3882
0	-3.06392	0	0	-3.22476	0.54496	-18.1629	-0.0864104	0.232243	-0.754372	18.3681	-4.57E-15	24.1364	0	0	-0.106634	6.73649	-21.5001	-5.49595	276.215	379.255	721.585	440.784	440.784	440.784	16.0123	-98.4228	16.8196	511.76	449.018	272.702	204.096	204.096	204.096	-99.8257	-1.26225	-20.3944	31.0242	-10.1614	0.399175	-0.237097	-0.125927	1.60139	978.994	-192.325	-47.644	0	0	1.298	8.498
0	-3.57381	0	0	-3.70925	0.462911	-15.5216	-0.032352	0.240557	-0.785821	20.9561	-6.53E-16	25.3765	0	0	-0.114933	6.3501	-21.1988	-3.11744	276.336	380.018	721.32	443.017	443.017	443.017	15.4715	-98.7723	16.8958	519.018	448.302	273.632	204.096	204.096	204.096	-100.078	-0.894401	-20.1192	30.3183	-10.6574	-1.90277	-0.850169	-0.102245	1.45206	1279.38	-189.245	-52.4389	0	0	1.25366	7.45632
0	-3.86662	0	0	-3.96893	0.387354	-13.0276	0.00829161	0.234015	-0.794783	21.8092	1.96E-15	24.3415	0	0	-0.103233	5.96913	-21.0513	-0.742571	277.241	380.681	721.336	444.869	444.869	444.869	14.9733	-98.7606	16.9416	522.331	447.378	273.131	204.096	204.096	204.096	-99.9665	-0.50952	-19.8706	29.7685	-11.2022	-4.15069	-1.48072	-0.071516	1.25642	1563.05	-183.165	-55.3184	0	0	1.18711	7.16009
0	-3.94583	0	0	-4.01896	0.325215	-10.9378	0.028489	0.212399	-0.775434	20.5718	-3.27E-15	21.1121	0	0	-0.0748226	5.61774	-20.9752	1.37493	278.432	381.221	721.409	446.293	446.293	446.293	14.5562	-98.4358	16.927	521.706	446.233	271.051	204.096	204.096	204.096	-99.5498	-0.16217	-19.6435	29.3002	-11.7594	-6.11923	-2.01612	-0.0301878	1.03618	1773.85	-173.933	-55.4809	0	0	1.22593	7.45988
0	-3.83458	0	0	-3.8878	0.282504	-9.48371	0.0245294	0.178776	-0.724988	17.1448	-3.27E-15	16.217	0	0	-0.0403909	5.31941	-20.8884	3.02189	279.418	381.611	721.253	447.309	447.309	447.309	14.2377	-97.8486	16.8201	517.28	444.817	267.386	204.096	204.096	204.096	-98.8837	0.106577	-19.4216	28.8319	-12.294	-7.62574	-2.35815	0.0211065	0.820835	1865.01	-159.516	-52.5361	0	0	1.46298	8.18258
0	-3.5709	0	0	-3.61376	0.263368	-8.82807	-0.00315889	0.138943	-0.645288	11.7123	-5.55E-15	10.5847	0	0	-0.0123984	5.09308	-20.7221	4.05607	279.803	381.843	720.573	447.986	447.985	447.986	14.0058	-97.0477	16.5964	509.331	443.062	262.272	204.096	204.096	204.096	-98.017	0.280559	-19.1787	28.2876	-12.7768	-8.557	-2.44174	0.0771754	0.64609	1809.1	-136.388	-47.1825	0	0	1.8488	9.16108
0	-3.19893	0	0	-3.23918	0.269425	-9.03586	-0.0508192	0.0998234	-0.541972	4.62875	1.72E-15	5.38178	0	0	0.00255464	4.94835	-20.4321	4.42238	279.343	381.936	719.126	448.419	448.419	448.419	13.8204	-96.0772	16.2423	498.262	440.908	255.973	204.096	204.096	204.096	-96.9889	0.369677	-18.8816	27.6093	-13.1854	-8.88129	-2.23766	0.133449	0.543113	1598.39	-100.313	-40.7997	0	0	2.17307	10.2609
0	-2.75809	0	0	-2.80124	0.299537	-10.0652	-0.112155	0.0678066	-0.422064	-3.63949	-4.49E-16	1.76866	0	0	0.00811906	4.88108	-20.0056	4.15847	277.984	381.94	716.77	448.705	448.706	448.705	13.6265	-94.9753	15.7582	484.576	438.328	248.847	204.096	204.096	204.096	-95.8304	0.401983	-18.4974	26.768	-13.5038	-8.65035	-1.75368	0.187697	0.531953	1242.4	-48.0982	-34.5323	0	0	2.15491	11.3981
0	-2.27341	0	0	-2.32228	0.349909	-11.7721	-0.179452	0.0466293	-0.292977	-12.5534	-1.65E-15	0.508346	0	0	0.0151963	4.87158	-19.465	3.39266	275.874	381.922	713.498	448.91	448.91	448.91	13.3728	-93.7743	15.161	468.839	435.358	241.305	204.096	204.096	204.096	-94.5674	0.412732	-18.0056	25.7719	-13.7212	-7.99394	-1.035	0.243209	0.61388	766.974	18.9533	-28.643	0	0	1.59681	12.5479
0	-1.74923	0	0	-1.80222	0.414384	-13.9261	-0.244524	0.036511	-0.164326	-21.4913	-6.25E-15	1.67566	0	0	0.0330627	4.88653	-18.8678	2.33245	273.354	381.943	709.444	449.055	449.055	449.055	13.0287	-92.503	14.4888	451.645	432.105	233.764	204.096	204.096	204.096	-93.2253	0.43633	-17.4107	24.6716	-13.8288	-7.10636	-0.175123	0.298367	0.773526	221.076	90.962	-22.6709	0	0	0.548618	13.7451
0	-1.16658	0	0	-1.21507	0.484975	-16.239	-0.299114	0.0349488	-0.0487064	-29.6952	5.02E-15	4.63249	0	0	0.0621423	4.88533	-18.2986	1.23746	270.903	382.039	704.856	449.104	449.104	449.104	12.5923	-91.1907	13.8028	433.574	428.736	226.609	204.096	204.096	204.096	-91.8341	0.503211	-16.7481	23.5557	-13.8193	-6.21998	0.67886	0.349165	0.981191	-318.972	153.085	-16.2155	0	0	-0.622824	15.0755
0	-0.485593	0	0	-0.511805	0.552838	-18.4126	-0.335421	0.0384731	0.0402941	-36.2747	6.43E-15	8.29474	0	0	0.0942847	4.82875	-17.8539	0.373853	269.049	382.208	700.046	448.975	448.975	448.974	12.0873	-89.872	13.1804	415.15	425.447	220.155	204.096	204.096	204.096	-90.4315	0.639124	-16.0782	22.5383	-13.6869	-5.56419	1.35388	0.391728	1.20221	-760.354	193.566	-9.70487	0	0	-1.39323	16.6538
0	0.344514	0	0	0.367082	0.609805	-20.1959	-0.34789	0.0451471	0.0930412	-40.3968	-1.31E-15	11.6461	0	0	0.119547	4.68692	-17.6216	-0.0404527	268.236	382.429	695.325	448.557	448.557	448.557	11.5519	-88.5879	12.6964	396.787	422.419	214.61	204.096	204.096	204.096	-89.0626	0.862242	-15.4692	21.7376	-13.4296	-5.3184	1.69029	0.426042	1.40362	-1015.81	211.617	-4.44632	0	0	-1.42692	18.5905
0	1.36766	0	0	1.46935	0.650343	-21.4408	-0.33663	0.0548229	0.107028	-41.7053	-1.55E-15	14.0565	0	0	0.132513	4.44444	-17.6583	0.115139	268.699	382.686	690.944	447.746	447.746	447.746	11.0285	-87.3807	12.3998	378.75	419.792	210.058	204.096	204.096	204.096	-87.7733	1.17561	-14.9759	21.2525	-13.052	-5.57196	1.58703	0.454715	1.56126	-1029.64	218.344	-2.04374	0	0	-0.855209	20.9505
0	2.60218	0	0	2.80941	0.67332	-22.1371	-0.30825	0.0664486	0.0870866	-40.5227	1.63E-16	15.1864	0	0	0.13389	4.10325	-17.9736	0.835191	270.362	382.995	687.042	446.481	446.481	446.481	10.5558	-86.2867	12.299	361.13	417.657	206.471	204.096	204.096	204.096	-86.6031	1.56124	-14.627	21.143	-12.5684	-6.30195	1.04129	0.480574	1.66612	-798.691	228.599	-3.43893	0	0	-0.218908	23.7186
0	4.03133	0	0	4.36142	0.68255	-22.4149	-0.27138	0.0757069	0.0445918	-37.4907	-8.00E-15	14.7572	0	0	0.1279	3.68486	-18.5242	1.9877	272.814	383.405	683.603	444.764	444.764	444.764	10.1594	-85.3327	12.3657	343.866	416.057	203.739	204.096	204.096	204.096	-85.5808	1.98687	-14.4219	21.418	-12.0041	-7.37485	0.161711	0.497809	1.71507	-379.943	249.41	-8.1994	0	0	-0.0766513	26.787
0	5.60346	0	0	6.06698	0.68551	-22.5038	-0.233095	0.078081	-0.0054103	-33.2723	-6.53E-15	12.7565	0	0	0.118367	3.23201	-19.2205	3.3427	275.374	383.974	680.45	442.67	442.67	442.67	9.83782	-84.5321	12.5556	326.789	414.975	201.708	204.096	204.096	204.096	-84.7194	2.42637	-14.3335	22.0366	-11.3963	-8.57208	-0.846558	0.494237	1.71866	122.117	276.13	-14.8225	0	0	-0.596009	29.9777
0	7.24137	0	0	7.85095	0.690822	-22.6629	-0.199817	0.0726196	-0.0486021	-28.6815	-2.29E-15	9.67353	0	0	0.106696	2.80616	-19.9466	4.62495	277.229	384.746	677.282	440.322	440.322	440.322	9.55694	-83.8807	12.8319	309.696	414.337	200.206	204.096	204.096	204.096	-84.0116	2.87971	-14.3182	22.9193	-10.7939	-9.63612	-1.74731	0.455533	1.69658	589.464	296.259	-21.9433	0	0	-1.47323	33.0896
0	8.86209	0	0	9.64225	0.70575	-23.1083	-0.175598	0.0607122	-0.0745093	-24.4689	4.57E-15	6.22233	0	0	0.0926067	2.47748	-20.5835	5.57644	277.62	385.73	673.746	437.864	437.864	437.864	9.25846	-83.3595	13.1807	292.411	414.03	199.069	204.096	204.096	204.096	-83.4317	3.37738	-14.3296	23.9653	-10.254	-10.3262	-2.32518	0.373287	1.67897	919.878	296.053	-28.5767	0	0	-2.18972	35.947
0	10.3979	0	0	11.3907	0.734475	-23.957	-0.16013	0.044318	-0.0782906	-21.0144	4.17E-15	3.04443	0	0	0.0763634	2.30716	-21.0313	6.01544	275.999	386.906	669.539	435.442	435.442	435.442	8.8797	-82.9414	13.6073	274.835	413.934	198.162	204.096	204.096	204.096	-82.9464	3.96582	-14.3287	25.0679	-9.8337	-10.474	-2.42915	0.254759	1.69911	1048.19	268.163	-33.508	0	0	-2.35225	38.4275
0	11.8082	0	0	13.0714	0.777332	-25.2026	-0.151522	0.0256795	-0.0614982	-18.4992	-4.08E-15	0.601289	0	0	0.0605745	2.32686	-21.2249	5.87927	272.14	388.238	664.5	433.196	433.196	433.196	8.37542	-82.5972	14.1209	256.969	413.945	197.384	204.096	204.096	204.096	-82.5224	4.68292	-14.2899	26.1252	-9.57673	-10.0295	-2.01216	0.121141	1.78424	959.631	214.336	-34.7897	0	0	-1.89446	40.468
0	13.082	0	0	14.6801	0.831026	-26.7279	-0.147514	0.00648908	-0.0312604	-16.9205	-2.63E-15	-0.953656	0	0	0.0483426	2.5247	-21.1395	5.23946	266.173	389.682	658.661	431.264	431.264	431.264	7.73529	-82.2997	14.7207	238.905	413.994	196.669	204.096	204.096	204.096	-82.1337	5.53744	-14.2051	27.0442	-9.49751	-9.081	-1.16424	0.0024343	1.94454	694.39	144.347	-30.468	0	0	-1.08037	42.0596
0	14.233	0	0	16.2219	0.88953	-28.3446	-0.145242	-0.0116174	0.00269113	-16.0311	-1.14E-15	-1.70216	0	0	0.0407852	2.8463	-20.7903	4.28065	258.524	391.186	652.243	429.769	429.769	429.769	6.9903	-82.0273	15.389	220.79	414.049	195.981	204.096	204.096	204.096	-81.764	6.50036	-14.0841	27.7449	-9.57301	-7.83522	-0.0900779	-0.0785088	2.16052	332.651	70.1898	-19.9925	0	0	-0.329602	43.2415
0	15.2891	0	0	17.6986	0.945458	-29.8453	-0.143441	-0.0267643	0.0309279	-15.6124	3.32E-15	-1.85872	0	0	0.0370807	3.21161	-20.2237	3.24802	249.803	392.676	645.592	428.808	428.808	428.808	6.20724	-81.7637	16.0914	202.784	414.109	195.301	204.096	204.096	204.096	-81.4052	7.50849	-13.9521	28.1644	-9.74658	-6.55864	0.950939	-0.113772	2.39567	-29.7183	2.73418	-5.55237	0	0	0.0285605	44.0925
0	16.281	0	0	19.102	0.991749	-31.0543	-0.141844	-0.0371725	0.0468454	-15.4691	-1.87E-16	-1.69078	0	0	0.0351992	3.53988	-19.5027	2.37986	240.639	394.063	639.088	428.424	428.424	428.424	5.47143	-81.4994	16.7814	185.019	414.188	194.628	204.096	204.096	204.096	-81.0553	8.47868	-13.8403	28.2623	-9.94368	-5.50126	1.72283	-0.111504	2.60374	-307.785	-50.4365	8.54106	0	0	-0.0611839	44.7122
0	17.2328	0	0	20.4153	1.02341	-31.8639	-0.140754	-0.0419138	0.0481511	-15.4411	4.66E-15	-1.46256	0	0	0.0333195	3.77187	-18.6887	1.84829	231.538	395.256	633.053	428.6	428.6	428.6	4.86279	-81.2303	17.4096	167.569	414.307	193.964	204.096	204.096	204.096	-80.715	9.32895	-13.7756	28.0249	-10.0935	-4.83158	2.07784	-0.0911008	2.74232	-447.893	-85.6381	17.9757	0	0	-0.383401	45.1942
0	18.1556	0	0	21.6193	1.03869	-32.2497	-0.140962	-0.041314	0.0364486	-15.4421	4.70E-16	-1.37749	0	0	0.0307806	3.88168	-17.8257	1.72574	222.779	396.193	627.694	429.258	429.258	429.258	4.43392	-80.9562	17.9352	150.442	414.482	193.317	204.096	204.096	204.096	-80.3856	9.99954	-13.7716	27.4675	-10.1486	-4.60368	1.98257	-0.0704325	2.78909	-435.225	-102.146	20.5033	0	0	-0.621539	45.5992
0	19.0451	0	0	22.6992	1.03924	-32.2636	-0.142365	-0.0368414	0.0157225	-15.3423	-4.47E-15	-1.53687	0	0	0.0276664	3.8762	-16.9319	1.98135	214.379	396.85	623.084	430.278	430.278	430.278	4.19837	-80.6781	18.335	133.589	414.715	192.701	204.096	204.096	204.096	-80.0674	10.4664	-13.8258	26.6317	-10.095	-4.75972	1.51826	-0.0585463	2.74734	-293.026	-101.948	16.7297	0	0	-0.55388	45.9413
0	19.8836	0	0	23.6466	1.02916	-32.0095	-0.14474	-0.0303935	-0.00899494	-15.0732	-4.59E-17	-1.91988	0	0	0.0243139	3.78538	-16.0004	2.50354	206.124	397.238	619.181	431.516	431.516	431.516	4.13318	-80.3957	18.6064	116.92	414.997	192.129	204.096	204.096	204.096	-79.7582	10.7416	-13.9219	25.577	-9.94892	-5.15963	0.838378	-0.0533662	2.64673	-70.697	-88.1654	9.01833	0	0	-0.151386	46.1929
0	20.6451	0	0	24.4567	1.01346	-31.6111	-0.147358	-0.0238596	-0.0329052	-14.5843	-2.68E-15	-2.43748	0	0	0.0207249	3.64901	-15.0076	3.13759	197.657	397.383	615.874	432.828	432.828	432.827	4.1922	-80.1064	18.7633	100.329	415.308	191.614	204.096	204.096	204.096	-79.4529	10.8627	-14.037	24.3694	-9.7454	-5.62519	0.120335	-0.0499743	2.52803	171.553	-65.3905	0.171358	0	0	0.445231	46.3021
0	21.3003	0	0	25.125	0.996667	-31.181	-0.149498	-0.0183126	-0.0521285	-13.8643	-3.06E-15	-2.94509	0	0	0.0166903	3.50449	-13.9239	3.72732	188.578	397.314	613.045	434.079	434.079	434.079	4.32339	-79.8045	18.8265	83.7103	415.626	191.167	204.096	204.096	204.096	-79.1431	10.8762	-14.1471	23.072	-9.52585	-5.98689	-0.480005	-0.044115	2.43025	378.813	-38.231	-7.75984	0	0	1.02604	46.2144
0	21.8226	0	0	25.6431	0.981841	-30.7981	-0.151241	-0.0143692	-0.0645449	-12.9835	-3.72E-15	-3.33525	0	0	0.0121999	3.37857	-12.7243	4.15097	178.55	397.05	610.612	435.162	435.162	435.162	4.48391	-79.4814	18.8135	66.9802	415.931	190.797	204.096	204.096	204.096	-78.8182	10.8209	-14.2324	21.7373	-9.32728	-6.12296	-0.861695	-0.0363112	2.37972	514.355	-11.1873	-13.6444	0	0	1.42281	45.8876
0	22.1908	0	0	25.9977	0.970279	-30.4973	-0.153043	-0.0121576	-0.0698765	-12.0139	-9.39E-16	-3.53966	0	0	0.00749019	3.28389	-11.3944	4.34342	167.364	396.613	608.554	436.004	436.004	436.004	4.6489	-79.1258	18.7314	50.0834	416.213	190.507	204.096	204.096	204.096	-78.4657	10.7176	-14.2791	20.4021	-9.17614	-5.98151	-0.990805	-0.0257754	2.39189	565.118	13.1048	-17.1077	0	0	1.56966	45.2996
0	22.3903	0	0	26.1712	0.961667	-30.2721	-0.1556	-0.0117094	-0.0691128	-11.0094	4.41E-15	-3.54691	0	0	0.00294843	3.22015	-9.93139	4.30155	154.969	396.022	606.919	436.572	436.572	436.572	4.81328	-78.7233	18.5739	32.9958	416.47	190.303	204.096	204.096	204.096	-78.0715	10.5665	-14.2795	19.0843	-9.08529	-5.58244	-0.895167	-0.0102299	2.46378	539.304	33.9029	-18.251	0	0	1.49642	44.4476
0	22.4115	0	0	26.1429	0.95452	-30.0844	-0.159633	-0.0128241	-0.0638553	-9.99978	-1.23E-15	-3.36317	0	0	-0.00109826	3.17884	-8.34248	4.07398	141.456	395.303	605.799	436.876	436.876	436.876	4.98842	-78.2562	18.3242	15.7207	416.708	190.191	204.096	204.096	204.096	-77.619	10.3506	-14.2317	17.7832	-9.05527	-5.00094	-0.63863	0.00968875	2.5823	457.845	50.8204	-17.3776	0	0	1.27836	43.3459
0	22.2478	0	0	25.8904	0.946713	-29.8785	-0.165104	-0.0149777	-0.0557556	-8.93157	3.84E-15	-2.98654	0	0	-0.00445864	3.14936	-6.6417	3.74163	127.02	394.487	605.305	436.965	436.965	436.965	5.196	-77.7024	17.9605	-1.71695	416.939	190.178	204.096	204.096	204.096	-77.0881	10.0436	-14.1384	16.4817	-9.07864	-4.34183	-0.299579	0.0302782	2.7234	346.142	63.3542	-14.9312	0	0	0.990351	42.0211
0	21.8926	0	0	25.392	0.935992	-29.5944	-0.171447	-0.0174798	-0.0463271	-7.71409	-6.53E-16	-2.41771	0	0	-0.00698708	3.1243	-4.84619	3.39542	111.92	393.61	605.544	436.917	436.917	436.917	5.46144	-77.0358	17.4626	-19.2788	417.173	190.279	204.096	204.096	204.096	-76.4545	9.61824	-14.007	15.1508	-9.14498	-3.71335	0.050964	0.0446643	2.86228	226.959	70.3721	-11.3754	0	0	0.683608	40.508
0	21.3366	0	0	24.6279	0.920378	-29.1777	-0.177591	-0.0198412	-0.0367456	-6.23393	-3.84E-15	-1.69219	0	0	-0.0084301	3.10237	-2.97346	3.1168	96.4248	392.703	606.595	436.831	436.831	436.831	5.80756	-76.2264	16.8179	-36.9199	417.424	190.502	204.096	204.096	204.096	-75.6896	9.05474	-13.8488	13.7561	-9.24518	-3.20658	0.363371	0.0504611	2.97633	115.757	71.8975	-7.27279	0	0	0.383586	38.844
0	20.5662	0	0	23.5819	0.898448	-28.5868	-0.182181	-0.0216062	-0.0278038	-4.38252	5.02E-15	-0.849485	0	0	-0.00830897	3.08865	-1.03987	2.96481	80.7891	391.796	608.5	436.809	436.809	436.809	6.24862	-75.2409	16.0252	-54.5943	417.698	190.852	204.096	204.096	204.096	-74.7604	8.34632	-13.6767	12.2642	-9.37368	-2.88409	0.615463	0.0498243	3.05046	18.8694	68.7032	-3.08939	0	0	0.0949155	37.0659
0	19.5629	0	0	22.2417	0.869456	-27.7952	-0.184241	-0.0222396	-0.0200029	-2.12649	2.44E-15	0.0890487	0	0	-0.00604149	3.09251	0.939498	2.9706	65.2343	390.912	611.266	436.944	436.944	436.944	6.78665	-74.0433	15.0958	-72.2604	417.997	191.321	204.096	204.096	204.096	-73.6306	7.50264	-13.5043	10.6483	-9.52768	-2.77774	0.806736	0.0458644	3.07632	-64.5938	62.2041	0.694477	0	0	-0.190551	35.2067
0	18.3037	0	0	20.5991	0.833355	-26.7932	-0.18338	-0.0210829	-0.0140378	0.468691	2.98E-15	1.12834	0	0	-0.00121394	3.12485	2.94992	3.13817	49.9494	390.074	614.867	437.316	437.316	437.316	7.41026	-72.5965	14.0538	-89.8843	418.315	191.885	204.096	204.096	204.096	-72.2615	6.55027	-13.3439	8.89256	-9.7054	-2.89155	0.948524	0.0456208	3.05445	-139.012	55.1043	3.59938	0	0	-0.484911	33.296
0	16.7635	0	0	18.6499	0.790771	-25.5881	-0.17954	-0.0174449	-0.0104848	3.25887	0	2.28075	0	0	0.00623826	3.19516	4.9755	3.44884	35.0996	389.3	619.251	437.98	437.98	437.98	8.09571	-70.8644	12.9345	-107.445	418.648	192.505	204.096	204.096	204.096	-70.6139	5.53112	-13.2062	6.99523	-9.90393	-3.20709	1.0541	0.0528042	2.98664	-209.529	49.5545	5.30812	0	0	-0.798742	31.3622
0	14.9172	0	0	16.3936	0.742916	-24.2043	-0.17306	-0.0110152	-0.0101437	6.0063	-4.90E-16	3.50368	0	0	0.0159226	3.30919	6.99752	3.86704	20.8371	388.609	624.345	438.961	438.961	438.961	8.81057	-68.8133	11.7814	-124.941	418.99	193.132	204.096	204.096	204.096	-68.6503	4.49833	-13.0997	4.97067	-10.1181	-3.68912	1.13612	0.0668658	2.87775	-280.172	47.1675	5.5927	0	0	-1.1343	29.4349
0	12.7438	0	0	13.8325	0.691472	-22.6824	-0.164796	-0.0021063	-0.0138089	8.36449	3.59E-15	4.66515	0	0	0.0267998	3.46789	8.99352	4.34698	7.3115	388.014	630.056	440.256	440.256	440.256	9.51806	-66.4145	10.6414	-142.389	419.345	193.712	204.096	204.096	204.096	-66.3365	3.51049	-13.0297	2.84931	-10.342	-4.2908	1.2027	0.0796428	2.7302	-352.701	47.0642	4.54604	0	0	-1.48062	27.5479
0	10.2297	0	0	10.972	0.638442	-21.0774	-0.156441	0.00811486	-0.0220505	9.85762	0	5.52696	0	0	0.036729	3.66765	10.9373	4.83909	-5.32684	387.528	636.27	441.834	441.834	441.834	10.1818	-63.647	9.55925	-159.832	419.72	194.202	204.096	204.096	204.096	-63.6458	2.62458	-12.997	0.675508	-10.5716	-4.9582	1.25913	0.084582	2.54872	-427.244	47.5542	2.43124	0	0	-1.81415	25.7401
0	7.3742	0	0	7.82344	0.585984	-19.4549	-0.150516	0.0180803	-0.0346874	9.9234	-1.63E-15	5.82223	0	0	0.0418217	3.90069	12.8	5.29594	-16.9269	387.152	642.85	443.643	443.643	443.643	10.7695	-60.5014	8.57076	-177.325	420.126	194.583	204.096	204.096	204.096	-60.5629	1.88817	-12.9956	-1.4965	-10.8059	-5.63554	1.31124	0.0769859	2.34009	-504.144	46.0052	-0.369114	0	0	-2.10881	24.0546
0	4.1948	0	0	4.4082	0.536191	-17.8842	-0.150054	0.0261039	-0.0507543	8.01658	1.96E-15	5.33468	0	0	0.0364471	4.15588	14.5508	5.67738	-27.3392	386.881	649.635	445.621	445.621	445.621	11.2558	-56.9844	7.69623	-194.928	420.569	194.882	204.096	204.096	204.096	-57.0898	1.3313	-13.0106	-3.60704	-11.0476	-6.27104	1.36712	0.0550892	2.11369	-584.751	39.4196	-3.43288	0	0	-2.34209	22.5382
0	0.73262	0	0	0.763814	0.490865	-16.4297	-0.157854	0.0307731	-0.0685323	3.76465	-2.29E-15	3.98648	0	0	0.0146242	4.41972	16.1577	5.95483	-36.4175	386.695	656.438	447.698	447.698	447.698	11.6235	-53.1237	6.93541	-212.673	421.046	195.176	204.096	204.096	204.096	-53.252	0.959507	-13.0184	-5.59546	-11.3002	-6.8228	1.43503	0.0190332	1.88032	-670.907	24.6878	-6.26526	0	0	-2.49397	21.2397
0	-2.94455	0	0	-3.05056	0.451286	-15.1415	-0.175792	0.0313984	-0.0864398	-2.90512	-1.80E-15	1.91332	0	0	-0.027365	4.67736	17.5889	6.11365	-44.0203	386.563	663.055	449.804	449.804	449.804	11.8627	-48.9709	6.26563	-230.539	421.539	195.601	204.096	204.096	204.096	-49.1023	0.750033	-12.9876	-7.4041	-11.5653	-7.26302	1.51517	-0.0272678	1.65039	-761.43	1.13252	-8.48624	0	0	-2.53287	20.2088
0	-6.74332	0	0	-6.95223	0.418077	-14.0483	-0.203529	0.0283207	-0.103356	-11.6363	-7.19E-15	-0.509564	0	0	-0.0876267	4.91397	18.8135	6.15208	-50.0174	386.444	669.268	451.872	451.872	451.872	11.9672	-44.6014	5.64415	-248.429	422.019	196.336	204.096	204.096	204.096	-44.7209	0.652988	-12.8819	-8.98103	-11.8401	-7.57775	1.60379	-0.0770173	1.43201	-852.649	-29.0914	-9.73118	0	0	-2.42486	19.4944
0	-10.5511	0	0	-10.8389	0.391202	-13.1559	-0.238366	0.022976	-0.119502	-21.6949	-5.23E-15	-2.71095	0	0	-0.157605	5.11637	19.8038	6.07766	-54.2991	386.292	674.86	453.842	453.842	453.842	11.9316	-40.1092	5.0153	-266.155	422.445	197.577	204.096	204.096	204.096	-40.2101	0.598333	-12.6649	-10.2834	-12.1168	-7.76346	1.68755	-0.119883	1.23091	-935.759	-60.442	-9.73432	0	0	-2.13876	19.1422
0	-14.2465	0	0	-14.5973	0.370151	-12.4523	-0.27641	0.0172648	-0.13515	-32.1921	2.61E-15	-4.07718	0	0	-0.224493	5.27435	20.5381	5.90153	-56.7898	386.069	679.625	455.669	455.669	455.669	11.7494	-35.5981	4.32128	-283.46	422.777	199.506	204.096	204.096	204.096	-35.6829	0.507324	-12.3072	-11.2806	-12.384	-7.82108	1.75362	-0.148826	1.05159	-1001.69	-87.005	-8.22862	0	0	-1.67889	19.191
0	-17.7101	0	0	-18.1136	0.354216	-11.9172	-0.314342	0.0125068	-0.149406	-42.3578	-5.23E-15	-4.16904	0	0	-0.275664	5.38182	21.0028	5.63298	-57.4598	385.752	683.383	457.331	457.331	457.331	11.4154	-31.1722	3.51356	-300.042	422.981	202.268	204.096	204.096	204.096	-31.2523	0.306121	-11.7926	-11.9566	-12.6294	-7.75032	1.79745	-0.159606	0.896557	-1046	-104.236	-4.95002	0	0	-1.09546	19.669
0	-20.8326	0	0	-21.2824	0.342745	-11.5306	-0.350263	0.00904402	-0.160117	-51.6743	7.84E-15	-2.84444	0	0	-0.302014	5.43741	21.1953	5.2766	-56.3309	385.34	685.992	458.83	458.83	458.83	10.9304	-26.9296	2.56339	-315.581	423.035	205.954	204.096	204.096	204.096	-27.0211	-0.0607809	-11.1233	-12.3129	-12.8421	-7.54709	1.81962	-0.151973	0.768236	-1068.93	-110.249	0.283779	0	0	-0.465859	20.59
0	-23.5203	0	0	-24.0125	0.335341	-11.2805	-0.383383	0.00644631	-0.16503	-59.8352	-3.92E-15	-0.256793	0	0	-0.298895	5.44508	21.1238	4.83206	-53.4759	384.855	687.356	460.196	460.196	460.196	10.3056	-22.9584	1.46898	-329.764	422.93	210.592	204.096	204.096	204.096	-23.0772	-0.619633	-10.3217	-12.368	-13.0147	-7.20387	1.82666	-0.125384	0.665036	-1074.81	-104.827	7.46117	0	0	0.13165	21.9502
0	-25.6997	0	0	-26.2331	0.33199	-11.1672	-0.41285	0.00394867	-0.162647	-66.5879	-3.92E-15	3.23319	0	0	-0.265583	5.41454	20.8069	4.29727	-49.0106	384.347	687.429	461.476	461.476	461.476	9.56638	-19.3333	0.257931	-342.297	422.667	216.147	204.096	204.096	204.096	-19.4904	-1.36165	-9.42745	-12.1566	-13.1446	-6.71422	1.82057	-0.0782481	0.587907	-1067.82	-89.1892	16.4082	0	0	0.638023	23.7281
0	-27.3224	0	0	-27.899	0.333082	-11.2041	-0.437609	0.0021198	-0.152334	-71.6893	-3.92E-15	7.30858	0	0	-0.205343	5.36088	20.2717	3.67297	-43.0823	383.892	686.219	462.72	462.72	462.72	8.75234	-16.1123	-1.0161	-352.917	422.243	222.526	204.096	204.096	204.096	-16.3107	-2.24411	-8.49267	-11.7256	-13.2335	-6.07859	1.80226	-0.0141603	0.53598	-1052.7	-65.6635	26.6956	0	0	1.02149	25.8847
0	-28.3699	0	0	-28.9962	0.339359	-11.4163	-0.456572	0.00288128	-0.134361	-74.9354	-1.05E-14	11.7537	0	0	-0.125153	5.30335	19.5506	2.96761	-35.8537	383.578	683.781	463.962	463.962	463.962	7.91751	-13.3319	-2.28096	-361.412	421.664	229.585	204.096	204.096	204.096	-13.5667	-3.19762	-7.5775	-11.128	-13.2866	-5.3101	1.76708	0.0611383	0.511337	-1032.88	-36.3385	37.5037	0	0	1.27888	28.3671
0	-28.8559	0	0	-29.544	0.351801	-11.8359	-0.468972	0.00804683	-0.110202	-76.2567	5.23E-15	16.3219	0	0	-0.0347368	5.26305	18.6771	2.2003	-27.4893	383.497	680.222	465.204	465.203	465.204	7.12893	-11.0046	-3.45621	-367.627	420.944	237.147	204.096	204.096	204.096	-11.2662	-4.1377	-6.74779	-10.4165	-13.3114	-4.43713	1.70507	0.136478	0.514704	-1009.8	-4.09203	47.679	0	0	1.42942	31.1121
0	-28.8237	0	0	-29.5915	0.371442	-12.4956	-0.474548	0.0176228	-0.0819425	-75.806	1.24E-14	20.5749	0	0	0.055113	5.26002	17.6822	1.40019	-18.1444	383.725	675.692	466.401	466.401	466.401	6.46185	-9.11987	-4.46518	-371.462	420.125	245.016	204.096	204.096	204.096	-9.39839	-4.97896	-6.07173	-9.63434	-13.3166	-3.50169	1.60738	0.198638	0.549979	-984.367	27.2254	56.0639	0	0	1.50911	34.0515
0	-28.3391	0	0	-29.2099	0.399093	-13.4187	-0.473669	0.0291836	-0.0518427	-73.9977	-6.53E-16	23.8553	0	0	0.134418	5.31048	16.5908	0.603257	-7.95779	384.312	670.377	467.464	467.464	467.464	5.98966	-7.64907	-5.24604	-372.875	419.267	252.996	204.096	204.096	204.096	-7.93848	-5.64839	-5.61254	-8.80865	-13.312	-2.55435	1.46976	0.234586	0.616438	-957.835	52.8243	61.917	0	0	1.56369	37.1184
0	-27.479	0	0	-28.4791	0.435029	-14.6077	-0.468289	0.0396785	-0.0219023	-71.5505	-6.53E-16	25.5455	0	0	0.196124	5.42496	15.4188	-0.152722	2.95224	385.265	664.493	468.258	468.258	468.259	5.76979	-6.55407	-5.75911	-371.862	418.444	260.893	204.096	204.096	204.096	-6.85377	-6.09493	-5.41737	-7.9451	-13.3076	-1.64701	1.29375	0.237008	0.713809	-932.081	69.4239	64.8803	0	0	1.64064	40.2529
0	-26.3196	0	0	-27.4732	0.478771	-16.0378	-0.461245	0.0472519	0.00698189	-69.2764	9.80E-15	25.3403	0	0	0.237709	5.60765	14.1713	-0.833943	14.4899	386.554	658.273	468.628	468.628	468.628	5.83188	-5.79841	-5.98842	-368.446	417.716	268.525	204.096	204.096	204.096	-6.1117	-6.29297	-5.50754	-7.02486	-13.3144	-0.825018	1.09328	0.208478	0.837092	-911.618	76.9425	64.8649	0	0	1.78717	43.4067
0	-24.9246	0	0	-26.248	0.52903	-17.6559	-0.454379	0.0512178	0.0343103	-67.7247	1.31E-15	23.2956	0	0	0.260847	5.85675	12.8424	-1.41505	26.5827	388.107	651.954	468.409	468.409	468.409	6.17345	-5.35814	-5.93736	-362.655	417.122	275.722	204.096	204.096	204.096	-5.68863	-6.23959	-5.87489	-6.00563	-13.3427	-0.120924	0.885312	0.162159	0.981498	-898.993	78.8605	61.8836	0	0	2.03944	46.5445
0	-23.3409	0	0	-24.8356	0.583806	-19.3869	-0.447108	0.0512727	0.0595251	-66.9307	6.53E-15	19.7382	0	0	0.269671	6.16564	11.4164	-1.88271	39.1807	389.834	645.767	467.462	467.461	467.461	6.76259	-5.22733	-5.62155	-354.508	416.674	282.326	204.096	204.096	204.096	-5.57488	-5.94807	-6.48479	-4.82577	-13.4027	0.450122	0.690205	0.1193	1.14459	-893.499	80.6142	56.1746	0	0	2.41779	49.6441
0	-21.6011	0	0	-23.248	0.640568	-21.1425	-0.437215	0.0479953	0.0818572	-66.4982	1.18E-14	15.2551	0	0	0.269531	6.5245	9.87071	-2.2372	52.2541	391.633	639.923	465.69	465.69	465.69	7.54486	-5.41615	-5.06263	-344.021	416.368	288.196	204.096	204.096	204.096	-5.7741	-5.44153	-7.28306	-3.41257	-13.5041	0.892521	0.525502	0.101194	1.32515	-890.671	87.5002	48.0231	0	0	2.91924	52.6927
0	-19.7286	0	0	-21.4856	0.696517	-22.8332	-0.422376	0.042861	0.0999372	-65.8508	5.23E-15	10.5974	0	0	0.26562	6.92205	8.17982	-2.49232	65.788	393.42	634.61	463.071	463.071	463.071	8.45326	-5.94408	-4.28469	-331.219	416.185	293.209	204.096	204.096	204.096	-6.29849	-4.7486	-8.20613	-1.69278	-13.6559	1.23052	0.409612	0.124007	1.52616	-884.611	102.661	37.8111	0	0	3.51151	55.6839
0	-17.7426	0	0	-19.5468	0.748944	-24.3803	-0.401321	0.037314	0.112606	-64.47	-6.53E-15	6.47848	0	0	0.261227	7.34726	6.32038	-2.67199	79.7764	395.133	629.987	459.674	459.674	459.674	9.41951	-6.83241	-3.31309	-316.145	416.113	297.276	204.096	204.096	204.096	-7.16347	-3.90114	-9.19224	0.394612	-13.866	1.50499	0.360074	0.193936	1.74511	-870.681	125.191	26.4158	0	0	4.13249	58.6132
0	-15.6594	0	0	-17.4343	0.795543	-25.7244	-0.373701	0.0325703	0.118752	-61.9753	1.18E-14	3.45845	0	0	0.256664	7.79027	4.27614	-2.80306	94.216	396.742	626.181	455.672	455.672	455.672	10.3842	-8.09823	-2.17384	-298.874	416.148	300.346	204.096	204.096	204.096	-8.38296	-2.9323	-10.1913	2.88504	-14.1391	1.76625	0.388523	0.304473	1.979	-844.884	150.296	15.0154	0	0	4.68707	61.4742
0	-13.4941	0	0	-15.1588	0.834686	-26.8305	-0.340116	0.0293462	0.117986	-58.17	1.31E-15	1.84489	0	0	0.249505	8.24234	2.04258	-2.90559	109.099	398.248	623.285	451.333	451.333	451.332	11.3039	-9.75017	-0.893625	-279.514	416.306	302.416	204.096	204.096	204.096	-9.96553	-1.87574	-11.171	5.77601	-14.4727	2.06263	0.496654	0.441598	2.21594	-805.159	171.764	4.87455	0	0	5.06478	64.255
0	-11.2621	0	0	-12.7415	0.865578	-27.6885	-0.301558	0.0280458	0.11023	-52.9966	-7.84E-15	1.67864	0	0	0.235921	8.69419	-0.369579	-2.98308	124.406	399.669	621.363	446.989	446.989	446.989	12.1544	-11.7851	0.499595	-258.214	416.616	303.53	204.096	204.096	204.096	-11.9108	-0.765683	-12.1194	9.01823	-14.8518	2.42676	0.672528	0.586058	2.44455	-750.464	184.441	-3.2587	0	0	5.16191	66.934
0	-8.98331	0	0	-10.2163	0.888348	-28.3123	-0.259466	0.0284982	0.0965119	-46.5546	-6.53E-15	2.72029	0	0	0.212792	9.13333	-2.93316	-3.01598	140.101	401.028	620.457	442.989	442.989	442.989	12.9306	-14.1855	1.97518	-235.158	417.118	303.776	204.096	204.096	204.096	-14.2059	0.361749	-13.0421	12.5138	-15.2454	2.86211	0.888297	0.71822	2.64762	-681.628	186.126	-9.11486	0	0	4.92182	69.4766
0	-6.68704	0	0	-7.6316	0.904018	-28.7375	-0.215694	0.0304183	0.0780293	-39.1187	3.92E-15	4.55345	0	0	0.179742	9.54122	-5.60666	-2.96192	156.125	402.342	620.6	439.627	439.627	439.627	13.6428	-16.9174	3.49921	-210.572	417.855	303.272	204.096	204.096	204.096	-16.823	1.46779	-13.9576	16.1251	-15.6077	3.33423	1.1027	0.826567	2.81074	-599.989	179.677	-13.1984	0	0	4.35582	71.8349
0	-4.41507	0	0	-5.05041	0.914421	-29.0179	-0.172735	0.0332784	0.0569664	-31.1767	-4.57E-15	6.66115	0	0	0.140112	9.8919	-8.34005	-2.76365	172.393	403.61	621.824	437.091	437.091	437.091	14.3111	-19.9299	5.03543	-184.712	418.865	302.145	204.096	204.096	204.096	-19.7182	2.51208	-14.8885	19.6946	-15.8845	3.76951	1.26954	0.898809	2.91684	-508.412	169.877	-16.1898	0	0	3.55098	73.9516
0	-2.22146	0	0	-2.54557	0.921961	-29.2201	-0.134132	0.0363906	0.0359107	-23.456	3.27E-15	8.53464	0	0	0.100325	10.1542	-11.0823	-2.36277	188.789	404.82	624.159	435.419	435.419	435.419	14.9592	-23.1586	6.54944	-157.859	420.171	300.52	204.096	204.096	204.096	-22.8338	3.45715	-15.8552	23.0721	-16.0276	4.06592	1.34963	0.921056	2.95412	-410.868	161.533	-18.727	0	0	2.63997	75.7676
0	-0.166078	0	0	-0.190647	0.929241	-29.4147	-0.104002	0.0387634	0.0179257	-16.8064	-2.29E-15	9.74262	0	0	0.0671953	10.2985	-13.7886	-1.71531	205.167	405.95	627.628	434.514	434.514	434.514	15.6087	-26.5326	8.01465	-130.287	421.784	298.494	204.096	204.096	204.096	-26.1054	4.27483	-16.8704	26.1437	-16.0109	4.11676	1.32191	0.878222	2.91452	-312.497	157.006	-20.9986	0	0	1.75939	77.232
0	1.69618	0	0	1.95207	0.938537	-29.662	-0.0851932	0.0387212	0.00578035	-11.9056	-1.31E-15	9.93942	0	0	0.0444817	10.3054	-16.4245	-0.804361	221.353	406.982	632.227	434.176	434.176	434.176	16.274	-29.9856	9.41711	-102.234	423.692	296.134	204.096	204.096	204.096	-29.472	4.95127	-17.9369	28.8529	-15.8424	3.84098	1.18339	0.764645	2.80015	-216.736	155.905	-22.604	0	0	1.00164	78.311
0	3.32563	0	0	3.84075	0.951251	-29.9983	-0.0780951	0.0348815	0.000990528	-9.03368	1.63E-15	8.976	0	0	0.0315038	10.1738	-18.9658	0.351709	237.152	407.907	637.908	434.165	434.165	434.165	16.9576	-33.4663	10.7552	-73.8701	425.871	293.471	204.096	204.096	204.096	-32.8859	5.48697	-19.0466	31.2078	-15.5641	3.21008	0.948536	0.595113	2.6234	-124.205	156.62	-23.0244	0	0	0.402331	78.9903
0	4.70317	0	0	5.45638	0.967516	-30.4252	-0.0807974	0.0266122	0.00351029	-8.03745	-1.31E-15	6.92664	0	0	0.0246666	9.92287	-21.3955	1.69687	252.353	408.726	644.565	434.255	434.255	434.255	17.6492	-36.9429	12.034	-45.2824	428.279	290.513	204.096	204.096	204.096	-36.3183	5.89158	-20.1803	33.2676	-15.2397	2.25957	0.645881	0.40028	2.40446	-33.5269	156.665	-21.9346	0	0	-0.0469903	79.2722
0	5.8292	0	0	6.79834	0.986145	-30.9096	-0.0901486	0.01488	0.0115307	-8.45778	2.78E-15	4.13619	0	0	0.0203083	9.58937	-23.6979	3.14145	266.735	409.445	652.025	434.275	434.275	434.275	18.327	-40.4025	13.2575	-16.4779	430.866	287.255	204.096	204.096	204.096	-39.7589	6.17662	-21.3095	35.1174	-14.9371	1.08324	0.317861	0.213328	2.16767	55.6448	153.092	-19.618	0	0	-0.37612	79.1661
0	6.71746	0	0	7.87623	1.00494	-31.3934	-0.10326	0.00186659	0.0223078	-9.76044	8.17E-16	1.12541	0	0	0.0165768	9.22139	-25.8544	4.57377	280.081	410.063	660.059	434.118	434.118	434.118	18.9638	-43.8455	14.4227	12.5973	433.576	283.689	204.096	204.096	204.096	-43.2107	6.34961	-22.4003	36.8384	-14.7125	-0.186181	0.00867393	0.0624575	1.93479	141.492	143.919	-16.8806	0	0	-0.622184	78.6801
0	7.38726	0	0	8.70225	1.02127	-31.8096	-0.118355	-0.00966048	0.0322788	-11.5125	-2.29E-15	-1.54068	0	0	0.0132449	8.87	-27.8413	5.87669	292.192	410.569	668.398	433.736	433.737	433.736	19.5334	-47.2781	15.5182	42.0291	436.359	279.824	204.096	204.096	204.096	-46.6827	6.41214	-23.4183	38.4879	-14.6005	-1.40338	-0.244516	-0.0304147	1.7281	220.6	129.907	-14.9001	0	0	-0.815713	77.8146
0	7.85721	0	0	9.28673	1.03274	-32.0998	-0.135045	-0.0172199	0.0383157	-13.4779	1.31E-15	-3.40127	0	0	0.0104352	8.58093	-29.6308	6.94503	302.9	410.941	676.759	433.126	433.126	433.126	20.0169	-50.7069	16.5276	71.9064	439.176	275.693	204.096	204.096	204.096	-50.184	6.3618	-24.3339	40.0889	-14.61	-2.4371	-0.412683	-0.0577721	1.56425	287.554	113.055	-14.6239	0	0	-0.959964	76.5617
0	8.1421	0	0	9.63786	1.03776	-32.2263	-0.153727	-0.0194054	0.0382633	-15.5802	0	-4.22345	0	0	0.00764652	8.38736	-31.1933	7.70084	312.085	411.152	684.87	432.31	432.31	432.31	20.4053	-54.1358	17.4348	102.296	442.008	271.362	204.096	204.096	204.096	-53.7195	6.19634	-25.1264	41.6314	-14.7252	-3.19167	-0.483903	-0.0176808	1.45193	338.275	97.2398	-16.4408	0	0	-1.03741	74.9073
0	8.25307	0	0	9.76423	1.0358	-32.1771	-0.174964	-0.0160025	0.030841	-17.8232	-1.96E-15	-4.02598	0	0	0.00385014	8.30454	-32.5018	8.10254	319.68	411.179	692.497	431.322	431.322	431.322	20.6992	-57.5658	18.2292	133.227	444.848	266.939	204.096	204.096	204.096	-57.2894	5.9178	-25.7857	43.0785	-14.9102	-3.62096	-0.460539	0.0798391	1.3917	371.377	85.479	-20.0714	0	0	-1.02514	72.8354
0	8.19975	0	0	9.67798	1.02729	-31.9622	-0.198897	-0.00803336	0.0159249	-20.1939	-9.80E-16	-3.06308	0	0	-0.00179958	8.32775	-33.5336	8.1465	325.678	411.012	699.458	430.208	430.208	430.208	20.906	-60.9959	18.9092	164.678	447.703	262.564	204.096	204.096	204.096	-60.8893	5.53451	-26.3108	44.375	-15.1151	-3.73158	-0.361418	0.213696	1.37403	389.15	78.5043	-24.6192	0	0	-0.916273	70.3317
0	7.99313	0	0	9.39668	1.01318	-31.6039	-0.225151	0.00298566	-0.00633435	-22.6102	1.96E-15	-1.69994	0	0	-0.00939585	8.43395	-34.2734	7.86209	330.118	410.656	705.622	429.017	429.017	429.016	21.0359	-64.4242	19.4802	196.581	450.582	258.408	204.096	204.096	204.096	-64.5122	5.06032	-26.7075	45.4566	-15.2844	-3.57501	-0.218154	0.356797	1.38938	397.909	75.1825	-29.1504	0	0	-0.72851	67.3873
0	7.64731	0	0	8.94325	0.99454	-31.1263	-0.252732	0.0153484	-0.0356358	-24.8894	3.76E-15	-0.311939	0	0	-0.0182291	8.58709	-34.7132	7.3016	333.083	410.124	710.903	427.804	427.804	427.804	21.0979	-67.8473	19.9507	228.814	453.489	254.658	204.096	204.096	204.096	-68.1484	4.51209	-26.9826	46.2591	-15.3646	-3.23067	-0.0663846	0.48107	1.42618	405.171	72.9824	-32.8207	0	0	-0.487982	64.0017
0	7.17963	0	0	8.34415	0.972108	-30.545	-0.280067	0.0280673	-0.0717395	-26.7615	-1.84E-15	0.878425	0	0	-0.0272093	8.7454	-34.8537	6.52936	334.686	409.435	715.252	426.638	426.638	426.638	21.0963	-71.2594	20.3271	261.211	456.41	251.505	204.096	204.096	204.096	-71.7852	3.90713	-27.1396	46.7276	-15.3119	-2.78587	0.0674147	0.565614	1.47885	416.718	70.0228	-35.3091	0	0	-0.211043	60.187
0	6.60871	0	0	7.6262	0.946132	-29.8631	-0.305182	0.0408365	-0.114237	-27.9283	-2.51E-15	1.84611	0	0	-0.0353369	8.86854	-34.7036	5.61381	335.059	408.608	718.647	425.599	425.599	425.599	21.0301	-74.6493	20.6088	293.557	459.312	249.127	204.096	204.096	204.096	-75.4036	3.26176	-27.1753	46.825	-15.0976	-2.31945	0.172935	0.60003	1.54093	433.861	65.6811	-36.5996	0	0	0.0987132	55.973
0	5.95185	0	0	6.81346	0.916345	-29.0696	-0.32619	0.0541415	-0.162476	-28.1693	-5.59E-15	2.7813	0	0	-0.0421539	8.92299	-34.2811	4.62451	334.359	407.664	721.095	424.772	424.772	424.772	20.8938	-77.9976	20.7869	325.591	462.141	247.671	204.096	204.096	204.096	-78.9754	2.59126	-27.0803	46.5369	-14.7122	-1.89365	0.253328	0.587078	1.60756	454.31	61.2887	-36.9877	0	0	0.434959	51.4125
0	5.22353	0	0	5.92622	0.882111	-28.1422	-0.341712	0.0690987	-0.215583	-27.4286	2.70E-15	4.03274	0	0	-0.048044	8.88533	-33.6142	3.63205	332.761	406.628	722.633	424.245	424.245	424.245	20.681	-81.2742	20.8469	357.009	464.829	247.237	204.096	204.096	204.096	-82.4611	1.91119	-26.8433	45.874	-14.1676	-1.55403	0.315059	0.537767	1.67819	474.86	58.8577	-36.8616	0	0	0.777388	46.5864
0	4.43677	0	0	4.98316	0.84266	-27.0532	-0.351025	0.086627	-0.272842	-25.8367	-6.53E-16	5.94549	0	0	-0.0541889	8.74388	-32.742	2.70826	330.469	405.535	723.342	424.093	424.093	424.093	20.3888	-84.4402	20.7759	387.465	467.308	247.866	204.096	204.096	204.096	-85.8117	1.23875	-26.4582	44.8721	-13.497	-1.33394	0.358119	0.462889	1.75186	495.139	59.29	-36.6016	0	0	1.10113	41.6045
0	3.60738	0	0	4.0066	0.797385	-25.7769	-0.353581	0.106866	-0.333459	-23.6152	3.37E-15	8.70858	0	0	-0.0620973	8.49947	-31.7136	1.92412	327.715	404.427	723.34	424.372	424.372	424.372	20.0203	-87.4516	20.5706	416.585	469.52	249.534	204.096	204.096	204.096	-88.9745	0.593824	-25.9308	43.5881	-12.751	-1.25871	0.379713	0.373724	1.82529	517.186	62.0327	-36.3274	0	0	1.39058	36.6005
0	2.75932	0	0	3.02773	0.746106	-24.2975	-0.348588	0.128795	-0.39652	-20.9487	-7.92E-15	12.2346	0	0	-0.0726822	8.16443	-30.5861	1.34613	324.744	403.358	722.783	425.105	425.105	425.105	19.5857	-90.2659	20.2443	443.972	471.428	252.155	204.096	204.096	204.096	-91.9016	-0.00156062	-25.283	42.0935	-11.992	-1.3498	0.368839	0.280026	1.88916	547.133	64.852	-35.9328	0	0	1.65355	31.7198
0	1.92832	0	0	2.08902	0.689258	-22.6161	-0.334794	0.150389	-0.460366	-17.8659	-3.27E-15	16.1311	0	0	-0.0852287	7.75965	-29.4189	1.0301	321.808	402.382	721.846	426.273	426.273	426.273	19.1006	-92.8489	19.8284	469.225	473.017	255.579	204.096	204.096	204.096	-94.5568	-0.525501	-24.5517	40.4669	-11.2855	-1.62635	0.311187	0.186226	1.93324	592.593	63.8283	-35.1741	0	0	1.91306	27.1048
0	1.16102	0	0	1.24161	0.627944	-20.7555	-0.310662	0.168875	-0.522536	-14.1928	4.25E-15	19.7411	0	0	-0.0968378	7.31088	-28.2692	1.01356	319.137	401.547	720.706	427.819	427.82	427.82	18.5839	-95.1775	19.3665	491.956	474.286	259.595	204.096	204.096	204.096	-96.9202	-0.9602	-23.7836	38.7859	-10.6907	-2.10207	0.192926	0.0971886	1.94568	660.807	55.5568	-33.9506	0	0	2.1862	22.8805
0	0.508961	0	0	0.537531	0.563841	-18.76	-0.274953	0.181527	-0.579722	-9.60961	2.61E-15	22.3035	0	0	-0.103271	6.84437	-27.1856	1.30854	316.919	400.886	719.522	429.654	429.654	429.654	18.0561	-97.2393	18.9037	511.817	475.244	263.935	204.096	204.096	204.096	-98.9856	-1.29633	-23.0257	37.1207	-10.2522	-2.77954	0.00972723	0.0186898	1.92039	755.075	38.2503	-32.4409	0	0	2.46147	19.1466
0	0.0183729	0	0	0.0191727	0.499046	-16.6939	-0.228047	0.186211	-0.628553	-3.85109	-1.96E-15	23.1386	0	0	-0.100958	6.38293	-26.2042	1.89645	315.274	400.41	718.416	431.664	431.664	431.664	17.5372	-99.0275	18.4734	528.526	475.891	268.281	204.096	204.096	204.096	-100.755	-1.53603	-22.3154	35.5279	-9.99308	-3.64449	-0.239329	-0.0433781	1.85288	875.43	12.3974	-31.1698	0	0	2.70559	15.9741
0	-0.281214	0	0	-0.290641	0.435918	-14.637	-0.17231	0.181361	-0.665694	3.14426	-1.31E-15	21.7855	0	0	-0.0887657	5.9438	-25.3448	2.72553	314.241	400.106	717.465	433.728	433.728	433.728	17.0438	-100.535	18.0871	541.883	476.211	272.269	204.096	204.096	204.096	-102.228	-1.69257	-21.672	34.0471	-9.91287	-4.66015	-0.542932	-0.0835664	1.74275	1015.29	-19.6105	-30.7364	0	0	2.87266	13.4037
0	-0.385927	0	0	-0.395576	0.376936	-12.6795	-0.112383	0.166577	-0.688464	11.083	5.23E-15	18.1726	0	0	-0.0689327	5.53839	-24.6103	3.71298	313.767	399.938	716.689	435.734	435.734	435.734	16.5841	-101.748	17.7301	551.79	476.157	275.514	204.096	204.096	204.096	-103.396	-1.78576	-21.0915	32.6988	-9.98926	-5.76527	-0.876333	-0.0982293	1.59007	1161.2	-53.7176	-31.529	0	0	2.9299	11.4455
0	-0.322571	0	0	-0.328499	0.324572	-10.916	-0.0547077	0.142849	-0.694976	19.2663	-2.29E-15	12.6827	0	0	-0.046112	5.17322	-23.9882	4.75311	313.725	399.855	716.049	437.587	437.587	437.587	16.1523	-102.642	17.3647	558.255	475.654	277.636	204.096	204.096	204.096	-104.237	-1.83413	-20.5464	31.4847	-10.1836	-6.87886	-1.19926	-0.0863298	1.40189	1293.09	-85.1762	-33.3871	0	0	2.87508	10.0801
0	-0.146809	0	0	-0.148812	0.281156	-9.43758	-0.00667256	0.113228	-0.684461	26.6267	8.17E-16	6.18572	0	0	-0.0254265	4.85128	-23.4539	5.73106	313.938	399.803	715.453	439.22	439.22	439.22	15.7243	-103.186	16.9393	561.382	474.599	278.296	204.096	204.096	204.096	-104.714	-1.84733	-19.9901	30.3904	-10.4476	-7.91221	-1.46982	-0.0537206	1.19303	1388.65	-109.407	-35.553	0	0	2.73854	9.26114
0	0.0655153	0	0	0.0662092	0.248737	-8.32523	0.0243006	0.0823373	-0.657464	31.8409	-2.12E-15	-0.110022	0	0	-0.0103229	4.57356	-22.9775	6.53813	314.215	399.732	714.768	440.602	440.602	440.602	15.2601	-103.34	16.4008	561.349	472.88	277.235	204.096	204.096	204.096	-104.781	-1.82307	-19.3665	29.3912	-10.7313	-8.78105	-1.65329	-0.0109472	0.989218	1427.79	-122.599	-36.9418	0	0	2.55766	8.92434
0	0.233491	0	0	0.235582	0.22894	-7.64276	0.0322616	0.0563604	-0.615262	33.5798	-6.21E-15	-4.78817	0	0	-0.00187648	4.34008	-22.5319	7.08606	314.398	399.607	713.843	441.731	441.731	441.731	14.7117	-103.069	15.7053	558.375	470.405	274.316	204.096	204.096	204.096	-104.397	-1.75165	-18.6204	28.4615	-10.9894	-9.41484	-1.71486	0.0336554	0.823263	1391.97	-120.538	-36.5518	0	0	2.33771	9.00037
0	0.290109	0	0	0.292564	0.222764	-7.4294	0.0136924	0.0415879	-0.559356	30.7792	-3.27E-16	-6.51329	0	0	0.00125462	4.14921	-22.1012	7.32065	314.392	399.413	712.543	442.625	442.625	442.625	14.0401	-102.352	14.8263	552.688	467.134	269.549	204.096	204.096	204.096	-103.537	-1.62716	-17.71	27.5843	-11.1859	-9.7658	-1.62614	0.0803524	0.729619	1267.71	-98.4679	-33.892	0	0	2.04367	9.42998
0	0.200675	0	0	0.202482	0.230371	-7.69216	-0.0315183	0.0428562	-0.490907	22.9466	4.90E-16	-4.34663	0	0	0.00265659	3.99516	-21.6865	7.23342	314.199	399.149	710.788	443.307	443.307	443.307	13.2314	-101.19	13.7602	544.505	463.114	263.12	204.096	204.096	204.096	-102.21	-1.45907	-16.6189	26.7587	-11.2941	-9.81877	-1.37191	0.137414	0.736373	1049.63	-52.8695	-29.1566	0	0	1.62358	10.1763
0	-0.0234907	0	0	-0.0237529	0.250875	-8.39879	-0.0994386	0.0613802	-0.410966	10.4158	2.33E-15	1.8461	0	0	0.00788914	3.86525	-21.3094	6.86868	313.927	398.829	708.579	443.781	443.781	443.781	12.3082	-99.6213	12.5313	534.028	458.502	255.384	204.096	204.096	204.096	-100.468	-1.27615	-15.3657	26.0038	-11.2935	-9.60002	-0.968291	0.208038	0.847076	747.092	13.8717	-23.2251	0	0	1.06522	11.2307
0	-0.319986	0	0	-0.324419	0.282212	-9.47372	-0.181202	0.093	-0.321394	-5.46027	-9.80E-16	11.0601	0	0	0.0229283	3.73943	-21.0095	6.32088	313.768	398.473	706.011	444.022	444.022	444.022	11.327	-97.7245	11.1966	521.476	453.571	246.848	204.096	204.096	204.096	-98.4086	-1.11698	-14.0093	25.3588	-11.1684	-9.17865	-0.464667	0.284498	1.03988	387.661	90.63	-17.3813	0	0	0.446348	12.6104
0	-0.583645	0	0	-0.594169	0.321197	-10.8016	-0.263001	0.128415	-0.22771	-22.3565	2.94E-15	21.2005	0	0	0.0511829	3.59261	-20.8373	5.71983	313.967	398.092	703.258	443.966	443.966	443.966	10.3635	-95.6199	9.84666	507.121	448.676	238.112	204.096	204.096	204.096	-96.1652	-1.00979	-12.645	24.8773	-10.9062	-8.65779	0.0412304	0.353153	1.2696	25.0482	161.311	-12.9137	0	0	-0.0609004	14.3462
0	-0.690196	0	0	-0.706255	0.36399	-12.2457	-0.327959	0.155992	-0.140088	-37.3691	1.01E-14	29.6682	0	0	0.0904993	3.39972	-20.8417	5.20176	314.74	397.695	700.526	443.537	443.537	443.537	9.49006	-93.4541	8.59704	491.316	444.186	229.776	204.096	204.096	204.096	-93.8909	-0.953693	-11.3868	24.616	-10.498	-8.15261	0.411849	0.400501	1.48166	-264.487	212.311	-10.5619	0	0	-0.293082	16.4625
0	-0.533063	0	0	-0.548612	0.406986	-13.6809	-0.362457	0.166793	-0.0709598	-47.9625	1.96E-15	34.3389	0	0	0.132586	3.14307	-21.0527	4.87112	316.186	397.286	697.995	442.668	442.668	442.667	8.75807	-91.3708	7.56237	474.466	440.401	222.326	204.096	204.096	204.096	-91.728	-0.916889	-10.3391	24.6199	-9.94221	-7.75776	0.512943	0.423233	1.63158	-405.024	241.014	-10.2266	0	0	-0.256764	18.9528
0	-0.0567972	0	0	-0.0588337	0.447852	-15.029	-0.365166	0.158926	-0.0288837	-53.2022	4.90E-15	34.4055	0	0	0.166968	2.82023	-21.4681	4.76638	318.2	396.884	695.75	441.331	441.331	441.331	8.18938	-89.4813	6.82221	456.964	437.483	216.046	204.096	204.096	204.096	-89.7818	-0.854925	-9.56709	24.9087	-9.24982	-7.51568	0.278127	0.428786	1.70189	-356.768	256.705	-11.2811	0	0	-0.179107	21.76
0	0.733886	0	0	0.764548	0.48623	-16.2797	-0.346086	0.137408	-0.0126239	-53.826	9.31E-15	30.5149	0	0	0.1866	2.44986	-22.0458	4.84525	320.441	396.528	693.74	439.559	439.559	439.559	7.77651	-87.8539	6.39958	439.118	435.444	211.015	204.096	204.096	204.096	-88.1137	-0.732927	-9.08127	25.4692	-8.45067	-7.39897	-0.240045	0.421944	1.70333	-142.936	270.491	-13.1744	0	0	-0.332026	24.771
0	1.79027	0	0	1.87701	0.523666	-17.4846	-0.314104	0.109379	-0.0129734	-50.9056	8.00E-15	24.1303	0	0	0.188406	2.07261	-22.7093	4.99738	322.379	396.282	691.775	437.434	437.434	437.434	7.48681	-86.5212	6.26707	421.117	434.176	207.166	204.096	204.096	204.096	-86.7496	-0.533105	-8.84378	26.2572	-7.59646	-7.31586	-0.886969	0.397287	1.66014	161.191	284.755	-15.7608	0	0	-0.784287	27.8329
0	3.03653	0	0	3.20639	0.562709	-18.7243	-0.274912	0.0802233	-0.0182771	-45.4726	2.29E-15	16.815	0	0	0.172459	1.74521	-23.3626	5.07898	323.404	396.212	689.57	435.072	435.072	435.072	7.26961	-85.4846	6.37027	403.058	433.51	204.342	204.096	204.096	204.096	-85.6854	-0.24827	-8.78821	27.2061	-6.75802	-7.13662	-1.45834	0.345404	1.60751	457.991	292.585	-19.0456	0	0	-1.33572	30.7812
0	4.38432	0	0	4.66829	0.605643	-20.067	-0.236472	0.05387	-0.0202838	-38.9315	-5.72E-15	9.95478	0	0	0.143897	1.52748	-23.9093	4.95707	322.966	396.374	686.827	432.594	432.594	432.594	7.06623	-84.7158	6.64984	384.982	433.26	202.332	204.096	204.096	204.096	-84.8879	0.12634	-8.84007	28.2378	-6.01563	-6.73363	-1.77106	0.262643	1.58502	662.128	285.156	-22.7916	0	0	-1.67935	33.4695
0	5.75266	0	0	6.18611	0.653526	-21.5376	-0.204357	0.0320197	-0.0150064	-32.4481	7.35E-15	4.4525	0	0	0.110692	1.4655	-24.2698	4.54995	320.703	396.803	683.327	430.119	430.119	430.119	6.82203	-84.1679	7.05534	366.916	433.262	200.912	204.096	204.096	204.096	-84.3064	0.59611	-8.93326	29.2716	-5.44452	-6.0236	-1.69887	0.158293	1.63098	718.5	257.622	-25.9436	0	0	-1.60757	35.7902
0	7.08245	0	0	7.70373	0.705666	-23.1058	-0.179584	0.0144901	-0.00202873	-26.6635	-8.17E-16	0.665263	0	0	0.0802374	1.57507	-24.3931	3.85634	316.517	397.502	679.007	427.76	427.76	427.76	6.49807	-83.7873	7.54835	348.902	433.388	199.884	204.096	204.096	204.096	-83.8856	1.16314	-9.01958	30.2295	-5.09684	-5.0042	-1.21706	0.0516607	1.76382	615.341	211.202	-26.6994	0	0	-1.13994	37.6847
0	8.3398	0	0	9.18572	0.759527	-24.6881	-0.162628	0.000906643	0.0155795	-22.0543	-2.78E-15	-1.42131	0	0	0.057788	1.83351	-24.2625	2.96233	310.587	398.442	673.985	425.637	425.637	425.637	6.08094	-83.5206	8.0984	331	433.555	199.087	204.096	204.096	204.096	-83.5723	1.81849	-9.07275	31.0382	-4.98651	-3.76855	-0.424955	-0.036689	1.9789	387.454	152.333	-23.5403	0	0	-0.514292	39.147
0	9.51452	0	0	10.613	0.811153	-26.168	-0.152163	-0.00972231	0.0329759	-18.7302	-4.08E-17	-2.17509	0	0	0.0441181	2.18548	-23.8945	2.01791	303.316	399.553	668.537	423.87	423.87	423.87	5.58711	-83.3211	8.67867	313.287	433.72	198.407	204.096	204.096	204.096	-83.3226	2.53677	-9.08874	31.6337	-5.08517	-2.4836	0.474695	-0.0975793	2.24001	105.087	88.4754	-16.2361	0	0	-0.0431169	40.2196
0	10.6129	0	0	11.9752	0.856	-27.4239	-0.146422	-0.0177442	0.0451467	-16.5751	-1.84E-15	-2.06974	0	0	0.0370129	2.56211	-23.3307	1.18855	295.215	400.732	663.021	422.567	422.567	422.567	5.05877	-83.1529	9.26286	295.83	433.873	197.773	204.096	204.096	204.096	-83.1047	3.27659	-9.08094	31.9667	-5.33297	-1.33591	1.25364	-0.131259	2.49712	-152.142	27.2204	-6.48746	0	0	0.0853875	40.9804
0	11.6476	0	0	13.2633	0.890059	-28.3589	-0.144102	-0.0230557	0.0486342	-15.3837	9.60E-16	-1.56532	0	0	0.0333919	2.90327	-22.6235	0.602736	286.763	401.865	657.781	421.8	421.8	421.8	4.55197	-82.9919	9.82417	278.676	434.021	197.149	204.096	204.096	204.096	-82.8985	3.98712	-9.0717	32.0081	-5.65721	-0.471424	1.74075	-0.143715	2.70367	-321.507	-24.9774	2.87549	0	0	-0.0876579	41.5186
0	12.6295	0	0	14.4662	0.910973	-28.9251	-0.143732	-0.0254147	0.0425731	-14.8402	2.15E-15	-1.0111	0	0	0.0307655	3.17231	-21.8194	0.317725	278.299	402.85	653.075	421.591	421.591	421.591	4.12073	-82.8253	10.3372	261.834	434.176	196.527	204.096	204.096	204.096	-82.6934	4.61905	-9.08286	31.7494	-5.99055	0.0431306	1.86874	-0.140006	2.82518	-373.227	-63.1037	9.31038	0	0	-0.353511	41.9073
0	13.5604	0	0	15.5707	0.918683	-29.1323	-0.144756	-0.0252313	0.0284656	-14.691	1.18E-15	-0.643898	0	0	0.028053	3.359	-20.9456	0.313829	269.955	403.62	649.033	421.907	421.907	421.907	3.80324	-82.6477	10.7811	245.273	434.35	195.914	204.096	204.096	204.096	-82.4853	5.13548	-9.12838	31.1992	-6.28268	0.225321	1.6734	-0.123961	2.84882	-312.419	-85.2062	11.7807	0	0	-0.487942	42.1833
0	14.4326	0	0	16.564	0.915322	-29.0421	-0.146727	-0.0235158	0.0094174	-14.7082	-4.22E-15	-0.571266	0	0	0.0250932	3.47313	-20.0053	0.513054	261.662	404.143	645.663	422.675	422.675	422.675	3.61444	-82.458	11.1434	228.928	434.548	195.325	204.096	204.096	204.096	-82.2729	5.519	-9.2115	30.3761	-6.50424	0.155517	1.25997	-0.102141	2.78322	-171.137	-93.2123	10.8413	0	0	-0.36901	42.3429
0	15.2304	0	0	17.4355	0.90441	-28.7481	-0.149069	-0.0215352	-0.0107007	-14.6923	2.68E-15	-0.788048	0	0	0.0219663	3.53441	-18.9816	0.810145	253.205	404.419	642.883	423.786	423.786	423.786	3.54706	-82.2564	11.4213	212.715	434.763	194.779	204.096	204.096	204.096	-82.0555	5.77224	-9.32627	29.3055	-6.64609	-0.0569209	0.766118	-0.0791487	2.6576	3.58506	-91.173	8.0256	0	0	-0.0133539	42.3523
0	15.9348	0	0	18.1773	0.889743	-28.3503	-0.151483	-0.0202691	-0.0282328	-14.5217	-3.39E-15	-1.20391	0	0	0.0186567	3.56239	-17.8478	1.10557	244.305	404.456	640.575	425.117	425.117	425.117	3.57963	-82.0418	11.6203	196.546	434.982	194.292	204.096	204.096	204.096	-81.8309	5.91202	-9.46167	28.0173	-6.71465	-0.309918	0.315241	-0.0608481	2.51091	165.34	-83.8766	4.91035	0	0	0.456721	42.1658
0	16.5275	0	0	18.7829	0.874417	-27.9315	-0.153459	-0.020093	-0.0409349	-14.0864	-1.95E-15	-1.68531	0	0	0.0149792	3.57024	-16.5796	1.32941	234.702	404.268	638.637	426.538	426.539	426.538	3.68685	-81.811	11.7491	180.347	435.186	193.879	204.096	204.096	204.096	-81.5951	5.96004	-9.60597	26.5475	-6.726	-0.534737	-0.0209626	-0.0545766	2.37927	283.237	-75.7601	2.61392	0	0	0.890112	41.744
0	16.993	0	0	19.2452	0.860303	-27.5429	-0.155036	-0.0209698	-0.048158	-13.3508	2.51E-15	-2.11982	0	0	0.0109223	3.56346	-15.1637	1.4504	224.221	403.864	637.013	427.935	427.935	427.935	3.84855	-81.5575	11.8148	164.061	435.357	193.55	204.096	204.096	204.096	-81.3408	5.93402	-9.74981	24.9377	-6.70018	-0.703916	-0.21446	-0.0618772	2.28578	343.338	-68.823	1.58154	0	0	1.1664	41.0649
0	17.3193	0	0	19.555	0.847965	-27.2009	-0.156581	-0.0225677	-0.0504972	-12.3229	-1.67E-15	-2.43458	0	0	0.00671122	3.54186	-13.6017	1.47333	212.796	403.248	635.707	429.212	429.212	429.212	4.05414	-81.2704	11.8197	147.659	435.477	193.308	204.096	204.096	204.096	-81.0569	5.8427	-9.88724	23.2336	-6.65696	-0.825856	-0.274561	-0.0775731	2.23912	347.787	-62.6965	1.72668	0	0	1.23599	40.1291
0	17.4961	0	0	19.7	0.83689	-26.8921	-0.1587	-0.0244275	-0.0494566	-11.0497	-1.55E-15	-2.59692	0	0	0.00273068	3.50319	-11.9092	1.42884	200.467	402.43	634.767	430.309	430.309	430.309	4.30313	-80.9335	11.7596	131.132	435.535	193.154	204.096	204.096	204.096	-80.7275	5.68509	-10.0157	21.4788	-6.6135	-0.93141	-0.236721	-0.0955887	2.23722	310.652	-55.9616	2.55659	0	0	1.12601	38.9575
0	17.5141	0	0	19.6649	0.825904	-26.5842	-0.161946	-0.0259107	-0.0464989	-9.60548	-1.84E-15	-2.58436	0	0	-0.000651678	3.44729	-10.1103	1.35853	187.356	401.424	634.268	431.194	431.194	431.194	4.60204	-80.5251	11.6267	114.482	435.524	193.087	204.096	204.096	204.096	-80.3317	5.45373	-10.1354	19.7102	-6.58485	-1.05645	-0.142241	-0.107479	2.27011	249.745	-46.5608	3.45988	0	0	0.905706	37.5861
0	17.3624	0	0	19.4322	0.813599	-26.2372	-0.166342	-0.0264303	-0.0428267	-8.05268	1.02E-15	-2.38552	0	0	-0.00319202	3.37853	-8.23318	1.30065	173.634	400.257	634.288	431.864	431.864	431.864	4.95981	-80.0177	11.4124	97.7229	435.44	193.107	204.096	204.096	204.096	-79.8429	5.13968	-10.2482	17.9536	-6.5845	-1.22742	-0.02352	-0.107797	2.32482	180.383	-33.4394	3.99395	0	0	0.646396	36.0583
0	17.0283	0	0	18.984	0.798685	-25.814	-0.171466	-0.0255103	-0.0392029	-6.45465	-4.82E-15	-1.99163	0	0	-0.00480958	3.306	-6.30508	1.28046	159.491	398.965	634.891	432.344	432.344	432.344	5.38361	-79.3796	11.1109	80.8693	435.284	193.214	204.096	204.096	204.096	-79.2301	4.73746	-10.3571	16.2219	-6.62514	-1.45408	0.103341	-0.0916173	2.38892	111.733	-16.1762	3.95928	0	0	0.394623	34.4192
0	16.497	0	0	18.3039	0.78023	-25.286	-0.176507	-0.0230334	-0.0362418	-4.87008	-9.39E-16	-1.41259	0	0	-0.00556492	3.24135	-4.34949	1.30713	145.115	397.597	636.121	432.678	432.678	432.678	5.87548	-78.5767	10.7222	63.9357	435.063	193.409	204.096	204.096	204.096	-78.4597	4.24875	-10.4661	14.5151	-6.71749	-1.73077	0.232901	-0.0585884	2.45456	47.8083	3.84636	3.5029	0	0	0.170626	32.7103
0	15.7538	0	0	17.3794	0.757795	-24.6378	-0.180436	-0.0193636	-0.0343606	-3.34649	-4.17E-15	-0.688073	0	0	-0.00557852	3.1957	-2.38493	1.37587	130.684	396.201	637.998	432.923	432.923	432.923	6.43026	-77.5756	10.2534	46.9337	434.785	193.692	204.096	204.096	204.096	-77.4985	3.68452	-10.5794	12.8221	-6.86754	-2.04232	0.364918	-0.0132315	2.51243	-11.4344	23.9396	2.94271	0	0	-0.0274893	30.9675
0	14.7852	0	0	16.2043	0.731469	-23.8687	-0.182691	-0.0149826	-0.0338481	-1.96591	-1.24E-15	0.142562	0	0	-0.00510171	3.17721	-0.425425	1.47272	116.365	394.825	640.522	433.144	433.144	433.144	7.03521	-76.3466	9.71919	29.8711	434.457	194.06	204.096	204.096	204.096	-76.3156	3.06525	-10.7011	11.1244	-7.07483	-2.37083	0.49955	0.036883	2.55404	-68.0815	41.0167	2.59505	0	0	-0.214409	29.2211
0	13.5819	0	0	14.7796	0.701856	-22.9924	-0.183106	-0.0103001	-0.0347863	-0.816279	2.94E-15	1.04415	0	0	-0.00449421	3.18973	1.51793	1.58006	102.314	393.507	643.673	433.405	433.405	433.405	7.67166	-74.8659	9.14103	12.7504	434.089	194.506	204.096	204.096	204.096	-74.8858	2.41937	-10.8357	9.40142	-7.33176	-2.70076	0.636844	0.0867513	2.57289	-125.298	53.4595	2.58006	0	0	-0.410655	27.4971
0	12.1402	0	0	13.1135	0.670018	-22.0374	-0.181803	-0.00555181	-0.0370128	0.0298354	4.08E-16	1.97677	0	0	-0.00412691	3.23267	3.43498	1.68146	88.6811	392.277	647.412	433.769	433.769	433.769	8.31809	-73.1178	8.54529	-4.43088	433.685	195.021	204.096	204.096	204.096	-73.1908	1.78031	-10.9877	7.63496	-7.62428	-3.02193	0.774763	0.131634	2.56172	-186.17	60.4899	2.87136	0	0	-0.635671	25.8194
0	10.4635	0	0	11.2207	0.637389	-21.0452	-0.179166	-0.00082587	-0.0401357	0.513308	-3.76E-15	2.87922	0	0	-0.00430392	3.30176	5.31422	1.76478	75.6183	391.151	651.682	434.289	434.289	434.289	8.95433	-71.0946	7.96011	-21.6793	433.253	195.598	204.096	204.096	204.096	-71.2198	1.18207	-11.1623	5.81397	-7.93339	-3.33	0.914183	0.168558	2.51608	-254.439	62.4819	3.29157	0	0	-0.907217	24.213
0	8.56272	0	0	9.12069	0.605634	-20.0667	-0.175776	0.00391026	-0.0435018	0.586626	2.94E-15	3.66588	0	0	-0.00525886	3.39005	7.1408	1.82394	63.2807	390.135	656.398	435.014	435.014	435.014	9.56508	-68.7958	7.41107	-39.0033	432.798	196.233	204.096	204.096	204.096	-68.9695	0.654231	-11.3648	3.9382	-8.23713	-3.62572	1.05769	0.19594	2.43079	-333.969	60.7274	3.5678	0	0	-1.23647	22.7063
0	6.45662	0	0	6.83686	0.576452	-19.1565	-0.172496	0.00865498	-0.0464874	0.197372	-5.23E-15	4.22697	0	0	-0.00729444	3.48938	8.8946	1.85917	51.8339	389.228	661.451	435.977	435.977	435.977	10.1422	-66.2273	6.91637	-56.4087	432.329	196.93	204.096	204.096	204.096	-66.4432	0.217397	-11.599	2.02112	-8.51318	-3.9131	1.20863	0.209459	2.3037	-427.525	55.9713	3.4668	0	0	-1.62098	21.3343
0	4.17224	0	0	4.3966	0.551364	-18.3659	-0.170444	0.0134075	-0.0486026	-0.710173	1.96E-15	4.45693	0	0	-0.0109369	3.59173	10.5492	1.87608	41.4563	388.419	666.7	437.197	437.197	437.197	10.6847	-63.4008	6.483	-73.893	431.858	197.701	204.096	204.096	204.096	-63.6507	-0.120085	-11.8663	0.091463	-8.74242	-4.19737	1.36749	0.206864	2.13554	-535.298	49.3344	2.79233	0	0	-2.03419	20.1398
0	1.74445	0	0	1.83151	0.531502	-17.7348	-0.170822	0.0181031	-0.0497394	-2.17603	9.80E-16	4.27595	0	0	-0.0168753	3.6904	12.072	1.88361	32.3376	387.688	671.976	438.674	438.674	438.674	11.1964	-60.3327	6.10418	-91.4385	431.399	198.57	204.096	204.096	204.096	-60.608	-0.363439	-12.1631	-1.80711	-8.91179	-4.4826	1.53052	0.185029	1.93066	-653.995	41.2392	1.47123	0	0	-2.42143	19.1737
0	-0.785727	0	0	-0.822895	0.517453	-17.2857	-0.174455	0.0228137	-0.0503055	-4.18478	-3.27E-15	3.66926	0	0	-0.0256233	3.78057	13.4263	1.89123	24.6712	387.01	677.085	440.38	440.38	440.38	11.682	-57.0438	5.75918	-109.007	430.965	199.576	204.096	204.096	204.096	-57.3367	-0.530637	-12.4795	-3.61891	-9.01639	-4.76938	1.68702	0.144095	1.69871	-775.803	32.3967	-0.491867	0	0	-2.70171	18.4926
0	-3.37451	0	0	-3.52929	0.509203	-17.0209	-0.181888	0.027409	-0.0513769	-6.69779	-2.53E-15	2.65771	0	0	-0.0373628	3.85927	14.5742	1.90542	18.6395	386.355	681.816	442.27	442.27	442.27	12.1428	-53.5579	5.41567	-126.537	430.568	200.766	204.096	204.096	204.096	-53.862	-0.649747	-12.7983	-5.28179	-9.05998	-5.05233	1.81918	0.0895434	1.45482	-888.761	23.9994	-3.01997	0	0	-2.78707	18.1539
0	-5.98024	0	0	-6.25204	0.506214	-16.9248	-0.193329	0.0316008	-0.0542089	-9.68571	-1.63E-16	1.30083	0	0	-0.0519718	3.92469	15.4811	1.92571	14.3936	385.689	685.96	444.279	444.279	444.279	12.5732	-49.8997	5.03385	-143.944	430.215	202.199	204.096	204.096	204.096	-50.2112	-0.755211	-13.0958	-6.73414	-9.05331	-5.31749	1.90756	0.0306634	1.21491	-979.745	17.788	-5.99354	0	0	-2.61882	18.2096
0	-8.56749	0	0	-8.96059	0.507569	-16.9684	-0.208994	0.0345001	-0.0597433	-13.2004	5.55E-15	-0.353556	0	0	-0.0693814	3.97535	16.1208	1.94125	12.0322	384.98	689.325	446.339	446.339	446.339	12.958	-46.0935	4.57146	-161.126	429.909	203.941	204.096	204.096	204.096	-46.412	-0.884032	-13.3425	-7.92292	-9.01183	-5.54057	1.93546	-0.0214106	0.99703	-1037.56	14.9431	-9.14074	0	0	-2.19717	18.6978
0	-11.1091	0	0	-11.631	0.512163	-17.116	-0.22936	0.0351041	-0.0680674	-17.4189	-6.53E-16	-2.22238	0	0	-0.0898735	4.00927	16.4791	1.92884	11.5834	384.205	691.757	448.384	448.384	448.384	13.273	-42.1648	3.98869	-177.959	429.638	206.064	204.096	204.096	204.096	-42.493	-1.07267	-13.5053	-8.81063	-8.95235	-5.6865	1.90012	-0.0563434	0.816324	-1058.21	16.1785	-12.0264	0	0	-1.59237	19.637
0	-13.585	0	0	-14.2444	0.51883	-17.3298	-0.255193	0.0323715	-0.0783583	-22.6305	-8.49E-15	-4.18512	0	0	-0.113911	4.02398	16.5561	1.85442	12.9977	383.352	693.152	450.361	450.361	450.361	13.4852	-38.1424	3.25249	-194.294	429.373	208.646	204.096	204.096	204.096	-38.4866	-1.35464	-13.5494	-9.3803	-8.88967	-5.71218	1.81322	-0.067032	0.683376	-1045.95	21.3519	-14.0523	0	0	-0.91563	21.0219
0	-15.9772	0	0	-16.7818	0.526401	-17.572	-0.287346	0.0255765	-0.0886833	-29.1676	3.92E-15	-6.05766	0	0	-0.141512	4.01773	16.3661	1.67846	16.1537	382.427	693.466	452.238	452.238	452.238	13.5552	-34.0637	2.34118	-209.947	429.064	211.762	204.096	204.096	204.096	-34.4325	-1.75767	-13.4407	-9.63708	-8.83458	-5.5729	1.70127	-0.0504785	0.599239	-1013.68	29.4566	-14.5014	0	0	-0.274701	22.824
0	-18.2624	0	0	-19.2162	0.533702	-17.8049	-0.326073	0.0148768	-0.0965681	-37.2602	0	-7.55403	0	0	-0.171101	3.99148	15.9348	1.36458	20.8764	381.455	692.702	454.002	454.002	454.002	13.4408	-29.9804	1.24979	-224.686	428.639	215.472	204.096	204.096	204.096	-30.383	-2.29962	-13.1483	-9.60664	-8.79331	-5.23171	1.59227	-0.0113371	0.558003	-977.216	37.9362	-12.6246	0	0	0.266065	24.9958
0	-20.4051	0	0	-21.505	0.539581	-17.992	-0.370248	0.00186034	-0.100055	-46.8713	0	-8.25817	0	0	-0.198355	3.95057	15.2953	0.889077	26.9627	380.48	690.91	455.656	455.656	455.656	13.1022	-25.9628	-0.00463424	-238.229	428.003	219.809	204.096	204.096	204.096	-26.406	-2.9835	-12.6482	-9.33008	-8.76813	-4.66917	1.50676	0.0384538	0.547615	-950.048	43.5571	-7.83823	0	0	0.691867	27.477
0	-22.3533	0	0	-23.5857	0.543036	-18.1018	-0.417332	-0.00956867	-0.0984478	-57.6166	-2.61E-15	-7.56203	0	0	-0.216003	3.90509	14.4829	0.248589	34.2081	379.558	688.164	457.207	457.207	457.207	12.5106	-22.0996	-1.3801	-250.251	427.056	224.761	204.096	204.096	204.096	-22.5847	-3.79322	-11.9279	-8.85635	-8.75881	-3.89069	1.45077	0.0857217	0.559072	-938.816	45.2199	-0.156698	0	0	1.01954	30.2022
0	-24.0388	0	0	-25.3789	0.543505	-18.1167	-0.463596	-0.0146605	-0.0915619	-68.7407	2.61E-15	-4.86155	0	0	-0.214855	3.86868	13.5306	-0.536288	42.4287	378.744	684.565	458.653	458.653	458.653	11.6592	-18.4936	-2.81126	-260.406	425.705	230.268	204.096	204.096	204.096	-19.0129	-4.69222	-10.9929	-8.23375	-8.76423	-2.92927	1.41697	0.119896	0.586522	-943.963	44.0933	9.70873	0	0	1.27855	33.1072
0	-25.3828	0	0	-26.7973	0.541203	-18.0436	-0.504409	-0.00919088	-0.0798284	-79.1591	0	0.240221	0	0	-0.186268	3.85631	12.4647	-1.42244	51.4757	378.079	680.225	459.97	459.97	459.97	10.5741	-15.2516	-4.21648	-268.356	423.898	236.228	204.096	204.096	204.096	-15.7882	-5.62609	-9.8735	-7.50089	-8.78361	-1.84264	1.39219	0.134976	0.628697	-961.49	43.2998	20.2889	0	0	1.50353	36.1352
0	-26.3064	0	0	-27.76	0.537345	-17.9209	-0.53493	0.00871247	-0.0640932	-87.6394	7.84E-15	7.68499	0	0	-0.125687	3.88185	11.3028	-2.3499	61.2431	377.585	675.278	461.101	461.101	461.101	9.32092	-12.4718	-5.50944	-273.8	421.651	242.508	204.096	204.096	204.096	-13.0021	-6.52878	-8.62947	-6.6791	-8.81782	-0.705974	1.35918	0.131628	0.689828	-983.616	46.3881	29.7281	0	0	1.73025	39.2412
0	-26.7444	0	0	-28.2088	0.534127	-17.8184	-0.55083	0.0371349	-0.0455896	-93.0702	-1.18E-14	16.7735	0	0	-0.0356746	3.9559	10.0514	-3.25078	71.6654	377.258	669.877	461.955	461.955	461.955	8.00269	-10.2314	-6.61192	-276.5	419.057	248.963	204.096	204.096	204.096	-10.7309	-7.33158	-7.34962	-5.76773	-8.86968	0.398712	1.3005	0.114938	0.775115	-1000.27	55.4583	36.349	0	0	1.98946	42.3943
0	-26.6591	0	0	-28.1195	0.534402	-17.8272	-0.549284	0.0703963	-0.0259863	-94.7796	1.57E-14	26.1898	0	0	0.0732917	4.08435	8.70695	-4.06006	82.708	377.072	664.197	462.41	462.41	462.41	6.74719	-8.5774	-7.46507	-276.301	416.288	255.442	204.096	204.096	204.096	-9.02801	-7.97313	-6.14292	-4.74349	-8.94379	1.39445	1.20129	0.0956795	0.891757	-1000.74	71.0539	39.1384	0	0	2.29602	45.5759
0	-26.0494	0	0	-27.5068	0.541128	-18.0412	-0.531049	0.101502	-0.00638179	-92.8846	-6.53E-15	34.3654	0	0	0.185474	4.26748	7.25832	-4.7268	94.3488	376.982	658.442	462.328	462.328	462.328	5.68448	-7.52317	-8.03534	-273.149	413.56	261.805	204.096	204.096	204.096	-7.91843	-8.40822	-5.12163	-3.56422	-9.0455	2.22095	1.05432	0.0879158	1.04256	-978.038	92.7815	37.8488	0	0	2.64357	48.7757
0	-24.9499	0	0	-26.4176	0.556807	-18.5381	-0.500697	0.125253	0.0125791	-88.2756	-1.96E-15	39.9847	0	0	0.285041	4.50004	5.69048	-5.22445	106.558	376.943	652.834	461.576	461.576	461.576	4.92353	-7.05358	-8.31337	-267.087	411.09	267.922	204.096	204.096	204.096	-7.40047	-8.61254	-4.38224	-2.17591	-9.18006	2.84525	0.861045	0.100628	1.22445	-930.383	119.443	32.632	0	0	3.00244	51.984
0	-23.4195	0	0	-24.9162	0.583087	-19.3644	-0.463724	0.138362	0.0311904	-82.1101	1.31E-14	42.2046	0	0	0.359613	4.77309	3.98852	-5.5582	119.279	376.915	647.607	460.049	460.049	460.049	4.53479	-7.13774	-8.30657	-258.235	409.059	273.681	204.096	204.096	204.096	-7.45351	-8.58168	-3.99017	-0.521523	-9.35298	3.27057	0.639351	0.140369	1.42675	-862.642	148.921	24.4288	0	0	3.33179	55.1852
0	-21.5282	0	0	-23.0685	0.620453	-20.5249	-0.423637	0.139525	0.0501849	-75.2603	8.33E-15	40.8112	0	0	0.401022	5.07639	2.14144	-5.76499	132.421	376.876	642.98	457.706	457.706	457.706	4.54153	-7.74127	-8.02865	-246.763	407.584	278.987	204.096	204.096	204.096	-8.0471	-8.32453	-3.97096	1.44959	-9.56969	3.53802	0.423934	0.210602	1.63358	-784.243	178.198	14.7702	0	0	3.59713	58.3544
0	-19.3485	0	0	-20.9328	0.667978	-21.9758	-0.381361	0.129638	0.0700888	-68.1014	6.53E-16	36.271	0	0	0.406031	5.40077	0.145117	-5.90411	145.859	376.823	639.141	454.599	454.599	454.599	4.9196	-8.83181	-7.49076	-232.87	406.707	283.757	204.096	204.096	204.096	-9.14583	-7.85506	-4.3092	3.77131	-9.83348	3.71774	0.250434	0.305708	1.82872	-703.79	202.673	5.23888	0	0	3.77137	61.4575
0	-16.9534	0	0	-18.5583	0.723225	-23.6259	-0.336483	0.111878	0.0904882	-60.6485	-5.88E-15	29.636	0	0	0.37795	5.73983	-1.99538	-6.0416	159.453	376.77	636.215	450.89	450.89	450.89	5.60548	-10.3784	-6.69912	-216.78	406.399	287.907	204.096	204.096	204.096	-10.71	-7.18766	-4.95553	6.451	-10.1429	3.89353	0.151914	0.412375	2.00038	-628.184	217.44	-3.15631	0	0	3.83916	64.4535
0	-14.4156	0	0	-15.9904	0.782402	-25.3483	-0.289102	0.0902311	0.109491	-52.8657	-3.92E-15	22.1852	0	0	0.326472	6.08993	-4.26431	-6.23103	173.066	376.74	634.263	446.845	446.845	446.845	6.51092	-12.3479	-5.66042	-198.732	406.586	291.358	204.096	204.096	204.096	-12.6949	-6.33875	-5.83984	9.4607	-10.4887	4.14231	0.156194	0.51721	2.14721	-562.913	219.573	-10.093	0	0	3.80185	67.297
0	-11.8074	0	0	-13.2768	0.84082	-27.0019	-0.240698	0.0684439	0.124562	-44.8741	-6.21E-15	15.0831	0	0	0.26445	6.44785	-6.635	-6.49466	186.579	376.751	633.288	442.798	442.798	442.798	7.5393	-14.702	-4.39255	-178.972	407.177	294.028	204.096	204.096	204.096	-15.0515	-5.3339	-6.88508	12.7323	-10.8513	4.51136	0.277103	0.605797	2.27244	-511.829	208.393	-15.7156	0	0	3.67549	69.9401
0	-9.19777	0	0	-10.475	0.893599	-28.4552	-0.193802	0.0491997	0.133037	-36.9611	-3.27E-16	9.11056	0	0	0.20317	6.80666	-9.07154	-6.81134	199.918	376.807	633.257	439.092	439.092	439.092	8.60064	-17.3959	-2.93452	-157.742	408.085	295.85	204.096	204.096	204.096	-17.7279	-4.21537	-8.01842	16.1592	-11.2005	5.00084	0.500833	0.667266	2.37816	-474.703	186.422	-20.4484	0	0	3.47066	72.3326
0	-6.65131	0	0	-7.65588	0.936533	-29.6088	-0.151343	0.0340172	0.133205	-29.4938	-4.57E-15	4.60016	0	0	0.149563	7.15162	-11.5328	-7.11697	213.045	376.89	634.129	436.01	436.01	436.01	9.62232	-20.3784	-1.35079	-135.269	409.243	296.778	204.096	204.096	204.096	-20.6715	-3.04566	-9.17731	19.6079	-11.4988	5.55843	0.784489	0.696679	2.4627	-447.185	159.004	-24.6993	0	0	3.18546	74.4243
0	-4.22645	0	0	-4.90222	0.966957	-30.4106	-0.115888	0.0231919	0.124824	-22.8131	0	1.50481	0	0	0.106239	7.45852	-13.978	-7.31836	225.957	376.963	635.882	433.723	433.723	433.723	10.555	-23.5925	0.273795	-111.757	410.602	296.804	204.096	204.096	204.096	-23.8306	-1.90297	-10.3116	22.9383	-11.7093	6.08732	1.06521	0.696018	2.51966	-421.859	133.129	-28.6319	0	0	2.81106	76.1683
0	-1.97469	0	0	-2.30058	0.984296	-30.8617	-0.0895216	0.0163536	0.108883	-17.2186	6.53E-16	-0.407721	0	0	0.0734066	7.6961	-16.3726	-7.31633	238.657	376.974	638.514	432.26	432.26	432.26	11.3732	-26.9778	1.84837	-87.3875	412.128	295.956	204.096	204.096	204.096	-27.1546	-0.867993	-11.3832	26.0286	-11.8061	6.46607	1.28296	0.669066	2.54089	-391.295	115.073	-32.1816	0	0	2.35191	77.5261
0	0.061677	0	0	0.0719519	0.990093	-31.0116	-0.0738088	0.0129155	0.0880601	-12.977	-3.27E-16	-1.38403	0	0	0.0503319	7.83316	-18.6909	-7.02983	251.134	376.882	642.041	431.524	431.524	431.524	12.0713	-30.4748	3.29518	-62.3199	413.796	294.297	204.096	204.096	204.096	-30.5955	-0.00635574	-12.3653	28.7954	-11.7841	6.57713	1.39281	0.616236	2.51652	-349.758	108.119	-35.0168	0	0	1.83299	78.4733
0	1.85339	0	0	2.16106	0.987435	-30.9429	-0.0695787	0.0119203	0.0657734	-10.2906	1.31E-15	-1.65311	0	0	0.0357219	7.84815	-20.9158	-6.41514	263.342	376.665	646.471	431.327	431.327	431.327	12.6579	-34.031	4.56634	-36.6871	415.584	291.921	204.096	204.096	204.096	-34.1105	0.646312	-13.2429	31.2071	-11.6651	6.33783	1.37998	0.544246	2.44377	-294.976	113.112	-36.4988	0	0	1.3019	79.0029
0	3.38796	0	0	3.94302	0.979986	-30.7499	-0.0755565	0.0112614	0.0452438	-9.11364	2.61E-15	-1.5181	0	0	0.0274398	7.73674	-23.0359	-5.47557	275.191	376.342	651.78	431.445	431.445	431.445	13.1491	-37.6068	5.6509	-10.5904	417.474	288.939	204.096	204.096	204.096	-37.6655	1.08937	-14.0134	33.281	-11.4928	5.72196	1.25206	0.469724	2.32907	-225.884	128.437	-35.5679	0	0	0.805465	79.1239
0	4.66951	0	0	5.42238	0.970992	-30.5159	-0.0888038	0.00885802	0.0288797	-9.15162	1.96E-15	-1.25878	0	0	0.0230271	7.51427	-25.0411	-4.26252	286.552	375.963	657.892	431.667	431.667	431.667	13.5612	-41.1781	6.56901	15.904	419.445	285.472	204.096	204.096	204.096	-41.2369	1.35063	-14.6834	35.0688	-11.3198	4.76621	1.0338	0.409954	2.18456	-143.15	149.664	-31.2839	0	0	0.381995	78.8554
0	5.7143	0	0	6.62192	0.962589	-30.2962	-0.105851	0.00406471	0.0176693	-9.96398	-1.96E-15	-0.993072	0	0	0.0202746	7.21349	-26.918	-2.86868	297.259	375.608	664.673	431.827	431.827	431.827	13.9056	-44.7331	7.35799	42.7624	421.471	281.637	204.096	204.096	204.096	-44.8103	1.47295	-15.2637	36.6356	-11.1932	3.56196	0.76227	0.379832	2.02203	-50.0615	171.834	-23.7104	0	0	0.0515397	78.2175
0	6.54408	0	0	7.57062	0.955589	-30.1125	-0.123709	-0.00219509	0.0112571	-11.1019	-2.45E-15	-0.651527	0	0	0.0176555	6.87874	-28.6486	-1.41434	307.127	375.362	671.927	431.824	431.824	431.824	14.1889	-48.2677	8.05767	69.9754	423.518	277.542	204.096	204.096	204.096	-48.3772	1.50054	-15.7657	38.0392	-11.1435	2.23571	0.475593	0.383712	1.85515	48.2302	189.792	-13.7407	0	0	-0.189414	77.2245
0	7.17937	0	0	8.29369	0.949688	-29.957	-0.140772	-0.00776978	0.00839331	-12.2617	1.63E-16	-0.0161401	0	0	0.0144408	6.55856	-30.2094	-0.029405	315.97	375.303	679.412	431.616	431.616	431.616	14.4156	-51.7794	8.70072	97.5462	425.554	273.283	204.096	204.096	204.096	-51.9308	1.46937	-16.2012	39.3173	-11.1804	0.924327	0.209009	0.415121	1.69537	144.427	200.154	-3.30766	0	0	-0.356494	75.8817
0	7.6349	0	0	8.80729	0.94388	-29.8036	-0.15693	-0.0101894	0.00710892	-13.3432	1.55E-15	1.15705	0	0	0.010354	6.29875	-31.5738	1.1651	323.619	375.488	686.863	431.211	431.211	431.211	14.5938	-55.2637	9.30947	125.479	427.554	268.948	204.096	204.096	204.096	-55.4638	1.40295	-16.5836	40.4821	-11.2956	-0.247404	-0.0126762	0.459596	1.55569	231.746	201.36	5.32746	0	0	-0.464182	74.1854
0	7.91804	0	0	9.11774	0.936946	-29.6197	-0.173348	-0.00735129	0.00536322	-14.4373	1.63E-16	3.02415	0	0	0.00512361	6.13673	-32.7141	2.07188	329.94	375.949	694.013	430.652	430.652	430.652	14.7381	-58.7128	9.89797	153.766	429.519	264.621	204.096	204.096	204.096	-58.967	1.31266	-16.9304	41.5228	-11.469	-1.18216	-0.175736	0.504063	1.44655	305.08	194.631	9.94405	0	0	-0.514537	72.1268
0	8.03006	0	0	9.22471	0.927848	-29.3775	-0.191551	0.0018665	0.000554284	-15.7067	2.61E-15	5.55691	0	0	-0.00171509	6.09728	-33.6052	2.62642	334.839	376.691	700.621	429.996	429.995	429.995	14.8712	-62.1165	10.4768	182.384	431.472	260.396	204.096	204.096	204.096	-62.4305	1.20099	-17.2644	42.4115	-11.6751	-1.81764	-0.276877	0.541697	1.38124	363.092	183.265	8.95957	0	0	-0.499879	69.6938
0	7.96911	0	0	9.12609	0.916035	-29.0612	-0.212651	0.0172803	-0.0096807	-17.267	-3.59E-15	8.51288	0	0	-0.010554	6.18976	-34.2251	2.79987	338.264	377.699	706.489	429.3	429.3	429.3	15.0203	-65.4642	11.0574	211.28	433.469	256.384	204.096	204.096	204.096	-65.8456	1.06596	-17.6122	43.1097	-11.8869	-2.12781	-0.327112	0.567156	1.36476	408.861	170.404	1.87548	0	0	-0.410895	66.8732
0	7.73404	0	0	8.82289	0.901548	-28.6707	-0.236479	0.0374681	-0.0275929	-19.0661	3.27E-15	11.4794	0	0	-0.0212138	6.40753	-34.5577	2.59608	340.196	378.939	711.473	428.616	428.616	428.616	15.2113	-68.7469	11.6544	240.366	435.579	252.717	204.096	204.096	204.096	-69.2056	0.905231	-17.9999	43.5758	-12.0782	-2.11811	-0.346242	0.576636	1.39609	448.918	157.969	-10.3875	0	0	-0.241655	63.6514
0	7.32694	0	0	8.32194	0.884988	-28.2207	-0.26157	0.0601169	-0.0551172	-20.8816	6.53E-15	13.9705	0	0	-0.0326352	6.72961	-34.5933	2.04554	340.643	380.364	715.481	427.98	427.98	427.98	15.4626	-71.9571	12.2838	269.507	437.879	249.544	204.096	204.096	204.096	-72.5053	0.718628	-18.448	43.7727	-12.2257	-1.81842	-0.351243	0.566729	1.46729	489.377	146.13	-25.6107	0	0	0.0103749	60.0175
0	6.75448	0	0	7.63634	0.867364	-27.7377	-0.285344	0.0824258	-0.0932365	-22.3717	6.53E-15	15.5387	0	0	-0.0430927	7.12326	-34.3306	1.19954	339.643	381.912	718.471	427.425	427.425	427.425	15.7796	-75.0871	12.958	298.514	440.427	247.019	204.096	204.096	204.096	-75.739	0.508815	-18.9648	43.6734	-12.3095	-1.27738	-0.349285	0.534909	1.56472	532.403	133.287	-40.6221	0	0	0.339526	55.9678
0	6.02861	0	0	6.78469	0.849812	-27.2522	-0.304978	0.101818	-0.141309	-23.2105	4.90E-15	15.9009	0	0	-0.0509016	7.54759	-33.7795	0.12662	337.269	383.517	720.442	426.986	426.986	426.986	16.1521	-78.1262	13.6798	327.142	443.252	245.278	204.096	204.096	204.096	-78.8965	0.280467	-19.5425	43.2665	-12.3147	-0.559809	-0.330674	0.479591	1.66907	572.765	116.696	-52.23	0	0	0.719523	51.5163
0	5.16748	0	0	5.79076	0.833181	-26.7883	-0.318352	0.116659	-0.197141	-23.2149	4.57E-15	15.0293	0	0	-0.0551275	7.95744	-32.9636	-1.0881	333.65	385.111	721.443	426.706	426.706	426.706	16.5561	-81.0587	14.4372	355.096	446.336	244.42	204.096	204.096	204.096	-81.9607	0.0386269	-20.1562	42.5595	-12.2331	0.253937	-0.277668	0.403662	1.76333	600.076	94.2478	-58.4329	0	0	1.09342	46.7082
0	4.19769	0	0	4.68541	0.81759	-26.35	-0.324583	0.12648	-0.257305	-22.3894	6.04E-15	13.1506	0	0	-0.0557018	8.30847	-31.9238	-2.34341	328.986	386.633	721.568	426.644	426.644	426.644	16.9588	-83.864	15.2024	382.05	449.613	244.488	204.096	204.096	204.096	-84.9072	-0.212396	-20.7666	41.5826	-12.0648	1.06981	-0.17319	0.311836	1.83314	602.59	65.2889	-59.2393	0	0	1.38146	41.6346
0	3.15737	0	0	3.51061	0.802046	-25.9096	-0.323692	0.132133	-0.318953	-20.8446	3.27E-15	10.7007	0	0	-0.0529471	8.563	-30.7195	-3.52459	323.564	388.035	720.961	426.862	426.862	426.862	17.3243	-86.5191	15.9359	407.665	452.979	245.466	204.096	204.096	204.096	-87.7072	-0.468533	-21.3276	40.3891	-11.8204	1.78531	-0.0162619	0.212749	1.87477	576.127	31.5701	-56.6297	0	0	1.5185	36.4395
0	2.09814	0	0	2.32287	0.784384	-25.4052	-0.315755	0.13488	-0.3805	-18.6519	-5.46E-15	8.1542	0	0	-0.0470306	8.69578	-29.4262	-4.51057	317.75	389.288	719.809	427.416	427.416	427.416	17.619	-89.0032	16.5958	431.611	456.305	247.277	204.096	204.096	204.096	-90.3316	-0.723638	-21.7941	39.0535	-11.5223	2.29835	0.17004	0.1141	1.89053	529.217	-4.59377	-53.337	0	0	1.49602	31.313
0	1.08239	0	0	1.19189	0.761647	-24.7496	-0.299886	0.135979	-0.44186	-15.7033	-2.57E-15	5.91199	0	0	-0.0380852	8.69784	-28.1288	-5.18566	311.958	390.379	718.323	428.333	428.333	428.333	17.8131	-91.2995	17.1456	453.57	459.451	249.792	204.096	204.096	204.096	-92.7537	-0.966835	-22.1281	37.6632	-11.2049	2.51862	0.339774	0.0208827	1.88624	483.708	-41.7723	-51.5423	0	0	1.37493	26.4662
0	0.176418	0	0	0.1929	0.730852	-23.8505	-0.274711	0.136087	-0.502788	-11.7618	4.94E-15	4.19998	0	0	-0.0270573	8.57661	-26.9109	-5.45424	306.606	391.318	716.72	429.599	429.599	429.599	17.8815	-93.3946	17.559	473.243	462.277	252.825	204.096	204.096	204.096	-94.9498	-1.18229	-22.3024	36.3076	-10.9111	2.37914	0.44332	-0.0646435	1.86138	465.731	-80.1322	-51.927	0	0	1.23959	22.098
0	-0.559281	0	0	-0.605955	0.689867	-22.6343	-0.238982	0.135538	-0.562041	-6.55989	-4.70E-15	3.09844	0	0	-0.0163175	8.35187	-25.8442	-5.25443	302.056	392.126	715.193	431.152	431.152	431.152	17.8063	-95.2755	17.8188	490.348	464.652	256.136	204.096	204.096	204.096	-96.8974	-1.35318	-22.3007	35.0648	-10.6861	1.84457	0.440368	-0.141962	1.8136	497.661	-119.915	-53.9234	0	0	1.14287	18.3668
0	-1.08013	0	0	-1.15751	0.638101	-21.067	-0.193028	0.134382	-0.617386	-0.0125799	1.47E-15	2.58759	0	0	-0.00929819	8.04962	-24.9784	-4.5693	298.564	392.837	713.889	432.897	432.897	432.897	17.5807	-96.9241	17.9119	504.629	466.461	259.423	204.096	204.096	204.096	-98.5726	-1.46845	-22.1162	33.9905	-10.5694	0.917638	0.30319	-0.208981	1.73799	593.505	-160.28	-56.3461	0	0	1.08517	15.3761
0	-1.36594	0	0	-1.44617	0.576905	-19.1707	-0.139566	0.132477	-0.665822	7.62974	4.49E-16	2.61185	0	0	-0.00892298	7.69651	-24.3352	-3.43436	296.243	393.484	712.888	434.725	434.725	434.725	17.2124	-98.3135	17.826	515.861	467.611	262.338	204.096	204.096	204.096	-99.947	-1.52794	-21.7511	33.1109	-10.587	-0.356296	0.026493	-0.258842	1.63425	754.029	-197.706	-58.0841	0	0	1.02997	13.1734
0	-1.42602	0	0	-1.49147	0.509618	-17.0343	-0.0843306	0.129273	-0.703863	15.6553	3.59E-15	3.09087	0	0	-0.0155754	7.3168	-23.9063	-1.93952	295.044	394.092	712.192	436.535	436.535	436.535	16.7231	-99.4064	17.5507	523.868	468.04	264.499	204.096	204.096	204.096	-100.987	-1.54212	-21.2154	32.4199	-10.7454	-1.88812	-0.373037	-0.28315	1.50511	965.64	-227.241	-58.3273	0	0	0.951278	11.7527
0	-1.29924	0	0	-1.3439	0.441298	-14.8139	-0.0355009	0.124254	-0.727059	22.9214	7.27E-15	3.9534	0	0	-0.0261058	6.93215	-23.6552	-0.223784	294.762	394.673	711.717	438.25	438.25	438.25	16.1431	-100.158	17.0835	528.523	467.715	265.533	204.096	204.096	204.096	-101.654	-1.52587	-20.5278	31.882	-11.0306	-3.54924	-0.843562	-0.270966	1.3602	1196.97	-242.672	-56.5117	0	0	0.868525	11.06
0	-1.04798	0	0	-1.07434	0.378139	-12.7198	-0.0016649	0.117297	-0.729939	28.0841	3.10E-15	5.12502	0	0	-0.0346672	6.56238	-23.5254	1.54043	295.078	395.221	711.307	439.828	439.828	439.828	15.5027	-100.525	16.438	529.763	466.639	265.124	204.096	204.096	204.096	-101.913	-1.48987	-19.7153	31.4402	-11.4089	-5.18538	-1.30296	-0.216729	1.21019	1402.05	-238.476	-52.3684	0	0	0.848775	11.0004
0	-0.747051	0	0	-0.760997	0.326622	-10.9855	0.010446	0.109229	-0.707375	29.904	1.14E-15	6.55076	0	0	-0.0355521	6.22583	-23.4513	3.17219	295.625	395.717	710.753	441.255	441.255	441.255	14.8256	-100.473	15.6471	527.596	464.848	263.067	204.096	204.096	204.096	-101.736	-1.43529	-18.8128	31.0277	-11.8335	-6.63845	-1.65093	-0.121908	1.07261	1528.81	-211.583	-46.1327	0	0	0.952631	11.4534
0	-0.468674	0	0	-0.475668	0.292456	-9.8237	-0.00246361	0.101896	-0.656291	27.5224	-3.10E-15	8.23414	0	0	-0.0263229	5.93763	-23.3726	4.51146	296.067	396.138	709.84	442.539	442.539	442.539	14.128	-99.9833	14.7584	522.114	462.419	259.316	204.096	204.096	204.096	-101.114	-1.35588	-17.8583	30.5834	-12.251	-7.77266	-1.79809	7.53E-05	0.966023	1532.53	-162.317	-38.7769	0	0	1.15573	12.2932
0	-0.265962	0	0	-0.269556	0.27949	-9.3806	-0.0402702	0.0971332	-0.577197	20.6014	0	10.2189	0	0	-0.00876115	5.70691	-23.2473	5.44593	296.175	396.467	708.398	443.684	443.684	443.684	13.4228	-99.0646	13.8219	513.503	459.47	254.006	204.096	204.096	204.096	-100.06	-1.24638	-16.8881	30.0659	-12.6116	-8.49694	-1.6904	0.129924	0.912116	1388.22	-94.66	-31.7252	0	0	1.31762	13.4126
0	-0.157111	0	0	-0.159387	0.288824	-9.69967	-0.0991709	0.0960483	-0.473989	9.4997	-1.96E-15	12.5714	0	0	0.0131463	5.53395	-23.0618	5.92911	295.869	396.705	706.348	444.674	444.674	444.674	12.7251	-97.7558	12.8791	502.055	456.158	247.453	204.096	204.096	204.096	-98.6194	-1.11146	-15.9318	29.466	-12.8762	-8.77886	-1.32983	0.24751	0.923097	1098.98	-15.6592	-26.1797	0	0	1.2542	14.7403
0	-0.116048	0	0	-0.118116	0.318368	-10.7056	-0.171366	0.0984467	-0.354134	-4.59545	-1.96E-15	15.2623	0	0	0.0368523	5.40919	-22.8334	5.98615	295.232	396.874	703.73	445.449	445.449	445.449	12.0545	-96.1316	11.9593	488.169	452.673	240.126	204.096	204.096	204.096	-96.8739	-0.9669	-15.0126	28.8126	-13.0223	-8.6477	-0.77344	0.3375	0.991677	698.65	64.7823	-22.4972	0	0	0.881974	16.2477
0	-0.0738019	0	0	-0.0755205	0.363098	-12.2157	-0.244539	0.102663	-0.229706	-19.6456	1.96E-15	18.0147	0	0	0.0625659	5.31493	-22.6059	5.70637	294.472	397.003	700.7	445.907	445.907	445.907	11.4312	-94.3022	11.0898	472.34	449.225	232.579	204.096	204.096	204.096	-94.9383	-0.829646	-14.1533	28.1685	-13.0456	-8.18807	-0.143885	0.3914	1.09525	256.151	135.24	-20.2052	0	0	0.330314	17.9423
0	0.0644558	0	0	0.0664062	0.416142	-13.9843	-0.303324	0.106267	-0.117074	-33.0792	3.10E-15	20.3015	0	0	0.0906481	5.22996	-22.4356	5.2201	293.851	397.124	697.48	445.918	445.918	445.917	10.8701	-92.4002	10.3086	455.13	446.022	225.363	204.096	204.096	204.096	-92.9471	-0.702741	-13.3819	27.6178	-12.9584	-7.52057	0.389475	0.414538	1.20698	-133.563	188.518	-18.6849	0	0	-0.114405	19.849
0	0.388283	0	0	0.403458	0.470545	-15.7704	-0.335438	0.106576	-0.0323037	-42.6724	-1.23E-15	21.4602	0	0	0.118092	5.13639	-22.374	4.66234	293.578	397.264	694.292	445.353	445.353	445.353	10.378	-90.555	9.66625	437.09	443.238	218.912	204.096	204.096	204.096	-91.0283	-0.56882	-12.7314	27.2449	-12.7841	-6.77032	0.66322	0.417996	1.30812	-378.385	223.414	-17.7245	0	0	-0.240496	21.986
0	0.952199	0	0	0.997879	0.521107	-17.4027	-0.339983	0.102166	0.0166127	-47.6544	6.25E-15	21.0374	0	0	0.139608	5.02632	-22.4487	4.13425	293.709	397.447	691.289	444.132	444.133	444.132	9.95417	-88.8671	9.20914	418.682	440.987	213.477	204.096	204.096	204.096	-89.2792	-0.399929	-12.2288	27.114	-12.5517	-6.03192	0.597191	0.416963	1.39487	-430.833	245.597	-17.6037	0	0	-0.10694	24.3409
0	1.76636	0	0	1.86609	0.565507	-18.8125	-0.324605	0.0928283	0.0336283	-48.543	4.08E-16	18.9676	0	0	0.151159	4.90558	-22.6535	3.67895	294.086	397.705	688.503	442.258	442.258	442.258	9.59166	-87.3997	8.95866	400.217	439.307	209.128	204.096	204.096	204.096	-87.7592	-0.173579	-11.8817	27.254	-12.2912	-5.34688	0.238766	0.412012	1.47008	-310.598	258.883	-18.4243	0	0	0.0274086	26.8578
0	2.80516	0	0	2.98578	0.604217	-20.0227	-0.295955	0.0790864	0.0298154	-46.1256	7.51E-15	15.5622	0	0	0.150911	4.79279	-22.9492	3.28227	294.372	398.076	685.846	439.825	439.825	439.825	9.27488	-86.1847	8.90596	381.86	438.166	205.808	204.096	204.096	204.096	-86.4966	0.120487	-11.6741	27.655	-12.0319	-4.70362	-0.272582	0.393917	1.53952	-84.8665	262.495	-19.8909	0	0	-0.043403	29.4425
0	4.01661	0	0	4.30606	0.639488	-21.1094	-0.260107	0.0625861	0.0167027	-41.3915	-2.78E-15	11.4553	0	0	0.139553	4.71422	-23.2735	2.8935	294.131	398.602	683.132	437.008	437.008	437.008	8.97923	-85.2244	9.02088	363.66	437.481	203.376	204.096	204.096	204.096	-85.4902	0.484103	-11.5717	28.2739	-11.7999	-4.0566	-0.772707	0.348086	1.61068	165.214	252.201	-21.4021	0	0	-0.318301	31.9796
0	5.33355	0	0	5.76034	0.6741	-22.1606	-0.225145	0.045492	0.00284131	-35.6738	-8.17E-17	7.37784	0	0	0.120621	4.69639	-23.5559	2.4531	292.937	399.31	680.143	434.039	434.039	434.039	8.67529	-84.4947	9.26719	345.605	437.144	201.644	204.096	204.096	204.096	-84.7131	0.917469	-11.5339	29.0443	-11.6165	-3.35236	-1.11984	0.268866	1.69397	369.163	225.518	-22.3138	0	0	-0.631537	34.3564
0	6.69089	0	0	7.28506	0.710346	-23.2448	-0.195651	0.0284937	-0.00604771	-29.9582	-2.78E-15	3.79614	0	0	0.0981521	4.75834	-23.7314	1.91793	290.473	400.206	676.681	431.175	431.175	431.175	8.33473	-83.956	9.61465	327.656	437.043	200.417	204.096	204.096	204.096	-84.1234	1.42329	-11.5249	29.8873	-11.4963	-2.55366	-1.22127	0.161535	1.7942	480.03	182.725	-21.7943	0	0	-0.795373	36.4822
0	8.03699	0	0	8.8305	0.749259	-24.3895	-0.172394	0.0124098	-0.00735507	-24.7901	3.98E-15	1.0032	0	0	0.0759785	4.90516	-23.7526	1.27828	286.589	401.267	672.632	428.66	428.66	428.66	7.9362	-83.5629	10.041	309.784	437.076	199.523	204.096	204.096	204.096	-83.6742	2.00456	-11.5183	30.7213	-11.4456	-1.65605	-1.04601	0.0449473	1.91367	480.133	128.975	-19.2298	0	0	-0.724733	38.302
0	9.33653	0	0	10.3612	0.790269	-25.5737	-0.156101	-0.00154601	-0.00165964	-20.616	-3.04E-15	-0.86246	0	0	0.057647	5.1248	-23.5963	0.563824	281.324	402.441	667.991	426.704	426.704	426.704	7.47202	-83.2691	10.5274	291.986	437.163	198.823	204.096	204.096	204.096	-83.3197	2.65774	-11.4989	31.4697	-11.4606	-0.693969	-0.632685	-0.0545705	2.05232	382.074	72.8347	-14.5964	0	0	-0.476086	39.801
0	10.5709	0	0	11.8538	0.831371	-26.7376	-0.145905	-0.0125315	0.00779783	-17.5663	2.76E-15	-1.8583	0	0	0.0446935	5.38977	-23.2644	-0.163448	274.874	403.655	662.869	425.45	425.45	425.45	6.95265	-83.034	11.0545	274.286	437.249	198.212	204.096	204.096	204.096	-83.0209	3.36701	-11.4628	32.0649	-11.5275	0.266305	-0.0757415	-0.1125	2.20478	221.921	22.7757	-8.46676	0	0	-0.195131	41.0007
0	11.7342	0	0	13.2918	0.869685	-27.8015	-0.140241	-0.0201714	0.0169487	-15.5547	1.53E-15	-2.17668	0	0	0.0367354	5.66323	-22.7776	-0.826374	267.536	404.823	657.472	424.956	424.956	424.956	6.40583	-82.825	11.5992	256.723	437.311	197.627	204.096	204.096	204.096	-82.7486	4.10263	-11.4155	32.45	-11.6237	1.14357	0.504319	-0.115561	2.35644	45.8656	-15.2997	-1.95998	0	0	-0.0216929	41.9469
0	12.8277	0	0	14.6606	0.902269	-28.6902	-0.138422	-0.0242944	0.0219143	-14.4745	-2.06E-15	-2.05159	0	0	0.0325005	5.90747	-22.1654	-1.35346	259.624	405.859	652.05	425.192	425.192	425.192	5.87043	-82.6192	12.1351	239.332	437.342	197.032	204.096	204.096	204.096	-82.4836	4.82483	-11.3677	32.5789	-11.7217	1.86251	0.9937	-0.063881	2.484	-102.572	-38.2939	3.3906	0	0	-0.0158772	42.6931
0	13.8549	0	0	15.9465	0.926995	-29.3547	-0.139068	-0.0253749	0.0207014	-14.0627	2.27E-15	-1.73873	0	0	0.0301373	6.09138	-21.4547	-1.69637	251.401	406.696	646.849	426.035	426.035	426.035	5.38594	-82.4036	12.6357	222.131	437.355	196.419	204.096	204.096	204.096	-82.2157	5.49269	-11.3307	32.4162	-11.7947	2.3711	1.30927	0.0250734	2.56123	-193.076	-47.2347	6.38408	0	0	-0.137152	43.2838
0	14.818	0	0	17.1379	0.943126	-29.7836	-0.141136	-0.0240708	0.0132776	-14.0623	-3.79E-15	-1.42275	0	0	0.0283268	6.19566	-20.6621	-1.84011	243.03	407.294	642.07	427.303	427.303	427.303	4.98203	-82.1726	13.0794	205.115	437.365	195.797	204.096	204.096	204.096	-81.9408	6.07382	-11.3121	31.9405	-11.8216	2.65125	1.40916	0.126644	2.57122	-212.307	-45.1947	6.48471	0	0	-0.273856	43.7434
0	15.715	0	0	18.2258	0.951414	-30.0026	-0.143768	-0.0213683	0.00168798	-14.248	-2.44E-15	-1.22484	0	0	0.0263823	6.21446	-19.7917	-1.80499	234.56	407.645	637.831	428.786	428.786	428.786	4.67231	-81.9251	13.4529	188.249	437.385	195.18	204.096	204.096	204.096	-81.6581	6.551	-11.3137	31.1502	-11.7911	2.72163	1.29941	0.213909	2.51432	-165.186	-36.7447	4.07936	0	0	-0.304664	44.0741
0	16.5408	0	0	19.2048	0.953663	-30.0618	-0.145941	-0.0179291	-0.0112308	-14.4058	-1.32E-15	-1.15858	0	0	0.02402	6.15399	-18.8367	-1.64056	225.933	407.765	634.168	430.292	430.292	430.292	4.45434	-81.6623	13.7523	171.484	437.42	194.588	204.096	204.096	204.096	-81.3679	6.92299	-11.3322	30.0669	-11.702	2.63223	1.03116	0.270895	2.40697	-71.4614	-25.1552	0.102821	0	0	-0.164065	44.2602
0	17.2871	0	0	20.0716	0.95203	-30.0188	-0.147558	-0.0142825	-0.0230914	-14.4544	1.94E-16	-1.19193	0	0	0.0212712	6.02834	-17.7852	-1.41204	217.018	407.687	631.042	431.673	431.673	431.673	4.3154	-81.3855	13.9806	154.764	437.476	194.035	204.096	204.096	204.096	-81.0702	7.19952	-11.3613	28.7338	-11.5609	2.45076	0.678199	0.293746	2.27992	42.9242	-11.879	-4.46214	0	0	0.128539	44.2776
0	17.9449	0	0	20.8235	0.94841	-29.9233	-0.148655	-0.0108268	-0.0325146	-14.3448	2.40E-15	-1.27946	0	0	0.018162	5.8545	-16.625	-1.18434	207.653	407.448	628.378	432.843	432.843	432.843	4.23908	-81.0954	14.1435	138.037	437.552	193.533	204.096	204.096	204.096	-80.7648	7.39427	-11.3935	27.2093	-11.3789	2.24587	0.314637	0.283012	2.16584	153.385	2.00739	-8.79973	0	0	0.488154	44.1025
0	18.5057	0	0	21.4566	0.944062	-29.8084	-0.149231	-0.00785636	-0.0389429	-14.0292	-8.27E-16	-1.38159	0	0	0.0147025	5.64872	-15.3486	-1.00809	197.682	407.08	626.094	433.766	433.766	433.766	4.21095	-80.7915	14.2449	121.262	437.653	193.087	204.096	204.096	204.096	-80.4504	7.51853	-11.4215	25.5582	-11.169	2.07252	-0.0023746	0.242961	2.09088	241.973	15.9052	-12.3951	0	0	0.812848	43.7186
0	18.9608	0	0	21.9635	0.939511	-29.6878	-0.149858	-0.00588267	-0.0425388	-13.5242	-2.56E-15	-1.4997	0	0	0.0110024	5.42496	-13.9554	-0.910753	186.985	406.607	624.139	434.442	434.442	434.442	4.22194	-80.471	14.2835	104.412	437.78	192.701	204.096	204.096	204.096	-80.1238	7.57708	-11.4387	23.8431	-10.9446	1.96288	-0.234294	0.180516	2.06983	298.07	29.2347	-14.8832	0	0	1.02443	43.1201
0	19.3016	0	0	22.3333	0.934614	-29.5578	-0.150873	-0.00514118	-0.0435246	-12.8303	-8.88E-16	-1.61922	0	0	0.00717911	5.1949	-12.4528	-0.893374	175.501	406.049	622.503	434.891	434.891	434.891	4.26915	-80.127	14.2528	87.473	437.938	192.377	204.096	204.096	204.096	-79.7785	7.56743	-11.4394	22.1173	-10.72	1.92292	-0.362498	0.107275	2.10192	318.039	42.0715	-16.0929	0	0	1.08957	42.3128
0	19.5187	0	0	22.5509	0.928686	-29.3999	-0.15259	-0.00586148	-0.0422619	-11.963	-2.51E-15	-1.7382	0	0	0.00341821	4.96864	-10.8542	-0.932107	163.231	405.421	621.217	435.146	435.146	435.146	4.35569	-79.7487	14.1412	70.4409	438.129	192.115	204.096	204.096	204.096	-79.4041	7.48051	-11.4192	20.4199	-10.5096	1.93347	-0.386487	0.0357176	2.17723	304.506	53.947	-15.8718	0	0	1.02094	41.3127
0	19.6021	0	0	22.5983	0.920638	-29.1847	-0.155451	-0.00778878	-0.0392448	-10.974	-2.65E-15	-1.82164	0	0	-6.92E-05	4.75558	-9.17644	-0.98379	150.236	404.738	620.346	435.247	435.247	435.247	4.48974	-79.3203	13.9349	53.3241	438.352	191.918	204.096	204.096	204.096	-78.9861	7.3028	-11.3758	18.7722	-10.3278	1.9553	-0.325495	-0.0212601	2.28021	265.945	64.9372	-14.3995	0	0	0.864409	40.143
0	19.541	0	0	22.4559	0.909148	-28.876	-0.159366	-0.010474	-0.0350949	-9.87569	-9.80E-16	-1.83293	0	0	-0.00309878	4.5651	-7.43706	-0.99509	136.628	404.018	619.963	435.241	435.241	435.241	4.68244	-78.822	13.6199	36.1388	438.605	191.79	204.096	204.096	204.096	-78.5055	7.01942	-11.3097	17.1779	-10.1879	1.93775	-0.208482	-0.053662	2.39412	213.164	75.0577	-12.0009	0	0	0.672622	38.8304
0	19.3234	0	0	22.1046	0.89287	-28.4354	-0.164172	-0.0133725	-0.0304916	-8.68667	2.49E-15	-1.73937	0	0	-0.00552938	4.40702	-5.65163	-0.913132	122.541	403.281	620.139	435.184	435.184	435.184	4.94492	-78.2307	13.1859	18.9071	438.884	191.734	204.096	204.096	204.096	-77.9402	6.618	-11.2237	15.625	-10.1017	1.82907	-0.0671237	-0.0569025	2.50542	156.693	84.2697	-9.12608	0	0	0.487435	37.4016
0	18.9359	0	0	21.5274	0.870648	-27.828	-0.16931	-0.0160081	-0.0260247	-7.39479	-3.35E-15	-1.51718	0	0	-0.00726214	4.29151	-3.83266	-0.695607	108.122	402.554	620.932	435.14	435.14	435.14	5.28464	-77.5208	12.6286	1.65416	439.181	191.759	204.096	204.096	204.096	-77.265	6.09288	-11.1229	14.0907	-10.0787	1.58662	0.0757894	-0.0335967	2.60202	103.114	91.7143	-6.10061	0	0	0.327871	35.8802
0	18.363	0	0	20.7111	0.841694	-27.0263	-0.173776	-0.0180412	-0.0221104	-5.94861	1.63E-15	-1.14928	0	0	-0.0081697	4.22841	-1.98969	-0.31754	93.5101	401.866	622.377	435.17	435.17	435.17	5.70225	-76.665	11.9527	-15.595	439.486	191.868	204.096	204.096	204.096	-76.4528	5.44849	-11.0133	12.5461	-10.1254	1.18378	0.208679	0.00929227	2.67442	54.6295	96.1857	-3.13897	0	0	0.193038	34.286
0	17.5876	0	0	19.647	0.805693	-26.0132	-0.176775	-0.0188893	-0.0191458	-4.32882	-2.65E-15	-0.583362	0	0	-0.00824299	4.226	-0.13019	0.226221	78.8359	401.246	624.494	435.33	435.33	435.33	6.19003	-75.6356	11.1727	-32.818	439.786	192.059	204.096	204.096	204.096	-75.475	4.70105	-10.9022	10.9622	-10.2447	0.612689	0.327358	0.0639472	2.71647	10.7298	96.8703	-0.437523	0	0	0.071482	32.6349
0	16.5912	0	0	18.3314	0.76287	-24.785	-0.177646	-0.0179929	-0.0175627	-2.5407	1.56E-15	0.231582	0	0	-0.00758419	4.28939	1.73928	0.921802	64.2206	400.72	627.282	435.665	435.665	435.665	6.73223	-74.405	10.3129	-49.9987	440.07	192.321	204.096	204.096	204.096	-74.3027	3.87859	-10.7972	9.31457	-10.4339	-0.116096	0.429951	0.121693	2.72493	-29.6822	93.1535	1.81762	0	0	-0.049665	30.9416
0	15.3553	0	0	16.7642	0.714005	-23.3533	-0.175983	-0.0149806	-0.0179228	-0.626338	-4.49E-15	1.31189	0	0	-0.00631996	4.41928	3.61211	1.73921	49.777	400.305	630.721	436.21	436.21	436.21	7.30716	-72.9474	9.40729	-67.1307	440.328	192.633	204.096	204.096	204.096	-72.9075	3.01942	-10.7075	7.58623	-10.6836	-0.97582	0.518572	0.177908	2.70146	-68.4376	85.5992	3.43792	0	0	-0.183167	29.2202
0	13.862	0	0	14.948	0.660413	-21.7468	-0.171818	-0.00989868	-0.0206982	1.31348	5.72E-15	2.60322	0	0	-0.00447323	4.61083	5.48098	2.63716	35.6124	400.01	634.777	436.987	436.987	436.987	7.88986	-71.2389	8.49625	-84.2214	440.557	192.965	204.096	204.096	204.096	-71.2626	2.16902	-10.6431	5.76953	-10.9767	-1.92746	0.597804	0.225761	2.64883	-107.937	74.2693	4.37696	0	0	-0.340928	27.4864
0	12.0965	0	0	12.8867	0.603854	-20.0114	-0.165653	-0.00311933	-0.0263104	3.11527	2.12E-15	3.98308	0	0	-0.00196387	4.85338	7.33722	3.56871	21.8334	399.829	639.397	438.008	438.008	438.008	8.45531	-69.2597	7.62329	-101.294	440.76	193.284	204.096	204.096	204.096	-69.3444	1.37585	-10.6136	3.86685	-11.2888	-2.92452	0.672731	0.261186	2.56774	-150.837	60.0378	4.63926	0	0	-0.53145	25.7588
0	10.0495	0	0	10.5853	0.546421	-18.2093	-0.158191	0.00454291	-0.0348742	4.58217	-2.61E-15	5.25608	0	0	0.00137225	5.13102	9.16983	4.48661	8.55178	399.744	644.515	439.27	439.27	439.27	8.98169	-66.9944	6.83016	-118.389	440.948	193.559	204.096	204.096	204.096	-67.1334	0.686339	-10.6276	1.89149	-11.5915	-3.91781	0.746443	0.279264	2.45986	-199.56	43.5137	4.32457	0	0	-0.757627	24.0599
0	7.71974	0	0	8.0499	0.490401	-16.4147	-0.15059	0.0120059	-0.0457435	5.4696	-6.53E-16	6.19095	0	0	0.00520361	5.4242	10.9643	5.3475	-4.10997	399.726	650.043	440.756	440.756	440.756	9.45326	-64.4333	6.15148	-135.56	441.135	193.772	204.096	204.096	204.096	-64.6163	0.139404	-10.6905	-0.131436	-11.8572	-4.85968	0.828918	0.272643	2.3244	-259.204	24.7299	3.58104	0	0	-1.02778	22.4178
0	5.117	0	0	5.29079	0.438041	-14.7068	-0.144611	0.0179353	-0.0576804	5.49264	-3.59E-15	6.55071	0	0	0.00807648	5.71259	12.7013	6.11624	-16.0111	399.742	655.874	442.436	442.436	442.436	9.86215	-61.5742	5.6094	-152.865	441.333	193.924	204.096	204.096	204.096	-61.7874	-0.238948	-10.8031	-2.16496	-12.0651	-5.70799	0.929765	0.236968	2.16476	-334.747	3.67861	2.58323	0	0	-1.34189	20.8676
0	2.26497	0	0	2.32607	0.39127	-13.1582	-0.142116	0.0213683	-0.0689647	4.40602	2.61E-15	6.19019	0	0	0.00723694	5.97827	14.3552	6.76906	-26.9879	399.756	661.873	444.262	444.262	444.262	10.2081	-58.4239	5.20923	-170.352	441.551	194.042	204.096	204.096	204.096	-58.6517	-0.439705	-10.9598	-4.161	-12.2057	-6.42972	1.05833	0.172578	1.98338	-430.458	-19.2251	1.47974	0	0	-1.68474	19.4526
0	-0.796635	0	0	-0.813907	0.351419	-11.823	-0.144292	0.021845	-0.078632	2.10739	-6.53E-16	5.09539	0	0	-0.000321365	6.20838	15.8945	7.29556	-36.8532	399.744	667.876	446.179	446.179	446.179	10.4961	-55.0006	4.93791	-188.041	441.784	194.183	204.096	204.096	204.096	-55.2268	-0.472374	-11.1478	-6.0629	-12.2823	-7.00417	1.21325	0.0852441	1.78639	-544.705	-43.1612	0.388821	0	0	-2.00373	18.2249
0	-4.01378	0	0	-4.08531	0.319053	-10.7288	-0.151699	0.0193925	-0.0865631	-1.36824	-4.25E-15	3.39485	0	0	-0.0166761	6.39672	17.2825	7.6984	-45.4049	399.69	673.695	448.124	448.124	448.124	10.7322	-51.3337	4.76564	-205.912	442.015	194.43	204.096	204.096	204.096	-51.5431	-0.363297	-11.3466	-7.80907	-12.3103	-7.4242	1.38338	-0.0165098	1.57972	-669.736	-67.4074	-0.559089	0	0	-2.21738	17.2429
0	-7.32179	0	0	-7.43252	0.293972	-9.8754	-0.164313	0.014526	-0.0936145	-5.8793	6.13E-17	1.34755	0	0	-0.0419819	6.54386	18.4808	7.99054	-52.4436	399.592	679.119	450.029	450.029	450.03	10.9188	-47.4623	4.65123	-223.896	442.215	194.882	204.096	204.096	204.096	-47.6422	-0.150997	-11.5294	-9.33879	-12.3131	-7.69494	1.5468	-0.12155	1.37377	-791.545	-91.1828	-1.20686	0	0	-2.23764	16.5678
0	-10.6508	0	0	-10.7925	0.275398	-9.24052	-0.181657	0.00867124	-0.101275	-11.2353	-9.80E-16	-0.650317	0	0	-0.0743988	6.65563	19.4541	8.19015	-57.7975	399.457	683.935	451.837	451.837	451.837	11.0527	-43.4329	4.54927	-241.881	442.347	195.643	204.096	204.096	204.096	-43.5744	0.119501	-11.6664	-10.5991	-12.3173	-7.82921	1.67865	-0.217554	1.1807	-893.777	-112.914	-1.40786	0	0	-2.01293	16.2558
0	-13.9313	0	0	-14.1004	0.262323	-8.79222	-0.202853	0.00385749	-0.111034	-17.2457	-1.96E-15	-2.15155	0	0	-0.110621	6.74034	20.1752	8.3142	-61.3479	399.298	687.946	453.501	453.501	453.501	11.1266	-39.2973	4.41676	-259.716	442.37	196.823	204.096	204.096	204.096	-39.3962	0.401333	-11.7302	-11.5514	-12.3465	-7.8411	1.75694	-0.291808	1.01096	-961.931	-130.13	-1.03996	0	0	-1.55949	16.351
0	-17.0986	0	0	-17.2945	0.253889	-8.50246	-0.227362	0.00178932	-0.123312	-23.8123	-7.84E-15	-2.8216	0	0	-0.147074	6.8053	20.6294	8.37213	-63.0484	399.128	690.987	454.998	454.998	454.998	11.134	-35.1093	4.21697	-277.224	442.256	198.527	204.096	204.096	204.096	-35.1673	0.648374	-11.7019	-12.1769	-12.4168	-7.73945	1.77483	-0.335393	0.875495	-989.77	-141.072	0.0106062	0	0	-0.965513	16.8782
0	-20.0934	0	0	-20.3185	0.249647	-8.35653	-0.255519	0.00261598	-0.136873	-30.9666	-3.92E-15	-2.61319	0	0	-0.180581	6.85376	20.817	8.36238	-62.9316	398.953	692.941	456.331	456.331	456.331	11.0737	-30.9254	3.92005	-294.207	441.994	200.858	204.096	204.096	204.096	-30.9499	0.81607	-11.576	-12.4789	-12.5314	-7.52431	1.74108	-0.345925	0.781206	-981.754	-145.653	1.78111	0	0	-0.351148	17.8394
0	-22.8606	0	0	-23.1199	0.24957	-8.35388	-0.28802	0.00490695	-0.149146	-38.7728	3.92E-15	-1.77521	0	0	-0.207886	6.88373	20.753	8.27255	-61.1007	398.773	693.747	457.525	457.525	457.525	10.9512	-26.8058	3.50208	-310.435	441.597	203.909	204.096	204.096	204.096	-26.8093	0.862779	-11.3603	-12.4825	-12.6804	-7.18743	1.68104	-0.325216	0.72807	-952.697	-144.97	4.21042	0	0	0.185883	19.2141
0	-25.3465	0	0	-25.6484	0.25385	-8.50109	-0.325019	0.00604409	-0.157838	-47.1817	-7.84E-15	-0.766914	0	0	-0.225001	6.88933	20.4633	8.08388	-57.7076	398.58	693.394	458.614	458.614	458.614	10.7754	-22.8162	2.94555	-325.643	441.087	207.746	204.096	204.096	204.096	-22.8151	0.753469	-11.0715	-12.2299	-12.8422	-6.71697	1.62223	-0.282562	0.709541	-920.544	-142.141	7.2569	0	0	0.60469	20.9641
0	-27.4977	0	0	-27.8536	0.262585	-8.80122	-0.365952	0.00429494	-0.161605	-55.9753	-1.31E-15	0.0447603	0	0	-0.227462	6.86388	19.9798	7.77839	-52.9239	398.369	691.914	459.635	459.635	459.635	10.5517	-19.0277	2.24218	-339.53	440.482	212.391	204.096	204.096	204.096	-19.0401	0.465332	-10.7277	-11.7731	-12.9887	-6.10513	1.58518	-0.231313	0.715979	-900.692	-140.533	10.986	0	0	0.916305	23.0407
0	-29.2612	0	0	-29.6848	0.275587	-9.247	-0.408511	-6.81E-05	-0.159988	-64.6533	-9.15E-15	0.585881	0	0	-0.210645	6.80321	19.3344	7.34611	-46.9123	398.137	689.369	460.604	460.604	460.604	10.2791	-15.5147	1.39737	-351.763	439.778	217.81	204.096	204.096	204.096	-15.5577	-0.00676009	-10.3418	-11.1655	-13.0925	-5.35508	1.5757	-0.187117	0.736892	-901.358	-142.597	15.5122	0	0	1.15709	25.3936
0	-30.5882	0	0	-31.0932	0.292373	-9.82084	-0.448727	-0.00474113	-0.153784	-72.4699	6.53E-15	1.11463	0	0	-0.171316	6.70763	18.5532	6.78961	-39.8051	397.882	685.84	461.515	461.515	461.515	9.95111	-12.3501	0.433699	-362.014	438.947	223.907	204.096	204.096	204.096	-12.4374	-0.647165	-9.92036	-10.4526	-13.132	-4.48444	1.5815	-0.163401	0.765712	-920.406	-148.485	20.749	0	0	1.36154	27.9772
0	-31.4395	0	0	-32.0382	0.312378	-10.5021	-0.482104	-0.00658928	-0.143744	-78.6149	5.23E-15	2.06276	0	0	-0.109847	6.58226	17.6537	6.12442	-31.6965	397.604	681.423	462.328	462.328	462.328	9.56325	-9.59706	-0.609834	-369.982	437.947	230.543	204.096	204.096	204.096	-9.73711	-1.42084	-9.46637	-9.66535	-13.0965	-3.52403	1.58076	-0.164048	0.8024	-949.328	-155.231	26.2358	0	0	1.55489	30.7542
0	-31.7931	0	0	-32.4949	0.335226	-11.2766	-0.504919	-0.00295122	-0.130762	-82.4382	-1.31E-14	3.81494	0	0	-0.0316311	6.43594	16.6442	5.37556	-22.6464	397.292	676.234	462.975	462.975	462.975	9.12068	-7.30121	-1.68271	-375.435	436.746	237.55	204.096	204.096	204.096	-7.49625	-2.27847	-8.98626	-8.81598	-12.9863	-2.51296	1.55215	-0.183797	0.853386	-977.045	-157.811	31.0732	0	0	1.75513	33.6955
0	-31.6502	0	0	-32.4621	0.36094	-12.1432	-0.514926	0.00718813	-0.115529	-83.6172	2.61E-15	6.49798	0	0	0.0535845	6.27936	15.5249	4.57209	-12.6916	396.926	670.408	463.36	463.36	463.36	8.64428	-5.48445	-2.73078	-378.221	435.335	244.759	204.096	204.096	204.096	-5.73099	-3.16411	-8.49587	-7.89721	-12.8116	-1.49267	1.47915	-0.211018	0.928019	-992.972	-151.012	34.1377	0	0	1.97468	36.7778
0	-31.0385	0	0	-31.9666	0.389988	-13.1155	-0.511621	0.0221362	-0.0987992	-82.2483	-1.31E-15	9.82529	0	0	0.134365	6.12339	14.2905	3.74049	-1.86137	396.479	664.113	463.368	463.368	463.368	8.17069	-4.14281	-3.70458	-378.281	433.747	252.016	204.096	204.096	204.096	-4.43356	-4.02356	-8.02284	-6.88389	-12.5896	-0.499978	1.34782	-0.236207	1.03332	-987.236	-132.528	34.6154	0	0	2.21394	39.9797
0	-30.0103	0	0	-31.0613	0.42314	-14.2157	-0.496574	0.0387687	-0.0810447	-78.8737	-3.92E-15	13.2498	0	0	0.201417	5.978	12.9325	2.89713	9.8052	395.922	657.547	462.877	462.876	462.877	7.74556	-3.24977	-4.56591	-375.637	432.047	259.192	204.096	204.096	204.096	-3.57636	-4.81181	-7.60277	-5.73597	-12.3429	0.440838	1.15637	-0.251157	1.1726	-954.843	-102.545	32.2079	0	0	2.46147	43.2789
0	-28.6355	0	0	-29.8177	0.461216	-15.4662	-0.473601	0.054182	-0.0621913	-74.4052	-5.23E-15	16.208	0	0	0.25048	5.85202	11.4425	2.04268	22.2446	395.227	650.936	461.77	461.77	461.77	7.41347	-2.76496	-5.29023	-370.377	430.319	266.179	204.096	204.096	204.096	-3.12035	-5.49696	-7.27157	-4.40351	-12.0972	1.32465	0.919512	-0.24837	1.34603	-897.88	-62.9745	27.1047	0	0	2.69839	46.6493
0	-26.99	0	0	-28.3118	0.504815	-16.8798	-0.447065	0.0663826	-0.0414307	-69.7948	-6.53E-15	18.2806	0	0	0.282178	5.75374	9.81406	1.16079	35.3607	394.378	644.52	459.968	459.968	459.968	7.20974	-2.64655	-5.86374	-362.627	428.651	272.882	204.096	204.096	204.096	-3.02641	-6.05922	-7.05835	-2.83361	-11.8789	2.16805	0.667311	-0.224825	1.54625	-824.818	-18.1755	20.0719	0	0	2.90839	50.0592
0	-25.1435	0	0	-26.61	0.554081	-18.4519	-0.420011	0.073735	-0.0181928	-65.6924	-6.53E-15	19.1974	0	0	0.299301	5.69209	8.04511	0.222041	49.0251	393.375	638.535	457.447	457.447	457.447	7.15625	-2.86247	-6.27671	-352.524	427.114	279.213	204.096	204.096	204.096	-3.2651	-6.48541	-6.98127	-0.979096	-11.7127	3.00603	0.441351	-0.179003	1.76354	-747.402	25.8581	12.5327	0	0	3.08673	53.4715
0	-23.1516	0	0	-24.7595	0.608471	-20.1546	-0.393389	0.0752233	0.00762522	-62.2838	1.05E-14	18.8851	0	0	0.304539	5.67764	6.1394	-0.805712	63.089	392.232	633.19	454.267	454.267	454.267	7.25976	-3.39643	-6.5166	-340.203	425.757	285.073	204.096	204.096	204.096	-3.82146	-6.76259	-7.04561	1.19187	-11.619	3.88171	0.287901	-0.111523	1.9827	-678.288	62.6804	6.25837	0	0	3.24726	56.8433
0	-21.0533	0	0	-22.7846	0.66658	-21.9336	-0.366486	0.0712321	0.0350499	-59.3453	-3.92E-15	17.5265	0	0	0.300122	5.72232	4.10716	-1.94182	77.4054	390.978	628.65	450.58	450.58	450.58	7.51294	-4.24748	-6.56368	-325.789	424.601	290.359	204.096	204.096	204.096	-4.6939	-6.87343	-7.2449	3.68645	-11.6102	4.82969	0.247812	-0.0243971	2.18894	-627.517	87.6452	2.61004	0	0	3.41285	60.1291
0	-18.8735	0	0	-20.6896	0.726117	-23.7112	-0.338107	0.0629597	0.0617381	-56.4531	-3.92E-15	15.4513	0	0	0.288038	5.83683	1.96516	-3.17602	91.8565	389.65	625.021	446.623	446.623	446.623	7.89793	-5.42507	-6.39228	-309.403	423.639	294.962	204.096	204.096	204.096	-5.88923	-6.79692	-7.5652	6.47895	-11.6883	5.85695	0.341561	0.0815512	2.37054	-598.904	99.8042	2.05722	0	0	3.58926	63.2832
0	-16.6268	0	0	-18.4664	0.784108	-25.3973	-0.307167	0.0518643	0.0845162	-53.1479	-7.84E-15	13.0217	0	0	0.269887	6.02592	-0.263996	-4.45705	106.374	388.279	622.36	442.682	442.682	442.682	8.39053	-6.94305	-5.97792	-291.171	422.855	298.781	204.096	204.096	204.096	-7.41727	-6.51472	-7.99003	9.50617	-11.8421	6.92841	0.558642	0.202136	2.52085	-588.791	101.026	4.16487	0	0	3.74228	66.262
0	-14.324	0	0	-16.1069	0.837276	-26.9029	-0.272767	0.0395891	0.100281	-49.0323	-3.92E-15	10.5698	0	0	0.246433	6.28279	-2.55326	-5.69291	120.946	386.883	620.687	439.05	439.05	439.05	8.96297	-8.81262	-5.30809	-271.226	422.224	301.74	204.096	204.096	204.096	-9.28499	-6.02125	-8.50339	12.6689	-12.0477	7.96437	0.852694	0.330465	2.63715	-586.597	95.6308	7.54704	0	0	3.79551	69.0242
0	-11.9793	0	0	-13.616	0.882576	-28.1549	-0.23494	0.0277479	0.106841	-43.8986	-1.96E-15	8.3394	0	0	0.21771	6.5854	-4.87377	-6.76514	135.601	385.458	620.011	435.962	435.962	435.962	9.58578	-11.0354	-4.3935	-249.715	421.723	303.795	204.096	204.096	204.096	-11.491	-5.33401	-9.09029	15.8425	-12.271	8.85277	1.1517	0.455599	2.71927	-578.994	88.4442	10.4482	0	0	3.66734	71.5307
0	-9.61691	0	0	-11.0234	0.917815	-29.109	-0.194901	0.0177539	0.103634	-37.78	2.61E-15	6.46609	0	0	0.183793	6.89731	-7.19822	-7.55307	150.383	383.985	620.345	433.561	433.561	433.561	10.2298	-13.5974	-3.27434	-226.806	421.337	304.949	204.096	204.096	204.096	-14.0206	-4.49864	-9.73582	18.8964	-12.4736	9.47341	1.38008	0.565764	2.76366	-555.098	84.0427	11.2553	0	0	3.32384	73.7435
0	-7.27379	0	0	-8.38615	0.942178	-29.7585	-0.154898	0.0106133	0.0919332	-30.9497	-1.31E-15	4.98945	0	0	0.145928	7.17385	-9.50452	-7.95944	165.315	382.437	621.716	431.873	431.873	431.873	10.8693	-16.4652	-2.01675	-202.686	421.054	305.242	204.096	204.096	204.096	-16.8434	-3.58442	-10.4241	21.7195	-12.6216	9.72582	1.48012	0.647854	2.76387	-509.103	85.0643	9.16957	0	0	2.79739	75.6287
0	-4.99818	0	0	-5.78178	0.956461	-30.1354	-0.117766	0.00628491	0.0748231	-23.8891	-3.27E-15	3.8387	0	0	0.107121	7.37162	-11.7782	-7.92959	180.379	380.799	624.147	430.822	430.821	430.821	11.4844	-19.5871	-0.699847	-177.565	420.867	304.746	204.096	204.096	204.096	-19.9132	-2.67034	-11.1378	24.2429	-12.6937	9.55286	1.42837	0.687996	2.71224	-441.277	91.1	4.71398	0	0	2.17175	77.1617
0	-2.84424	0	0	-3.29477	0.962805	-30.3019	-0.0865352	0.00408264	0.0560174	-17.2461	-1.31E-15	2.91782	0	0	0.0717914	7.45803	-14.0124	-7.45989	195.503	379.072	627.649	430.258	430.258	430.258	12.0625	-22.8978	0.602131	-151.66	420.767	303.545	204.096	204.096	204.096	-23.172	-1.82706	-11.859	26.4527	-12.6863	8.95341	1.24244	0.68116	2.60956	-356.825	100.42	-0.836369	0	0	1.54525	78.3322
0	-0.864043	0	0	-1.00113	0.964072	-30.3351	-0.0639377	0.00277482	0.039272	-11.7342	-1.63E-15	2.12495	0	0	0.0441642	7.41733	-16.2046	-6.59487	210.562	377.282	632.195	430.005	430.005	430.005	12.5974	-26.3272	1.8344	-125.18	420.743	301.714	204.096	204.096	204.096	-26.5563	-1.10266	-12.5705	28.3864	-12.6128	7.97994	0.963905	0.632313	2.46464	-262.396	110.201	-5.86496	0	0	0.988277	79.1454
0	0.900749	0	0	1.04337	0.963076	-30.309	-0.0522753	0.00149068	0.0267294	-8.013	-1.63E-16	1.4236	0	0	0.0266149	7.25182	-18.3515	-5.41828	225.387	375.469	637.712	429.897	429.897	429.897	13.0864	-29.8116	2.96781	-98.2999	420.777	299.312	204.096	204.096	204.096	-30.0069	-0.517558	-13.2571	30.1141	-12.4971	6.72593	0.642563	0.558797	2.29667	-163.74	118.364	-9.3146	0	0	0.526636	79.6168
0	2.42639	0	0	2.81008	0.962063	-30.2825	-0.0530505	8.51E-05	0.0196107	-6.51783	-1.72E-15	0.841782	0	0	0.0187363	6.97896	-20.445	-4.0416	239.777	373.677	644.079	429.8	429.8	429.8	13.5279	-33.304	3.99669	-71.137	420.846	296.381	204.096	204.096	204.096	-33.4788	-0.068331	-13.9069	31.7156	-12.3638	5.30867	0.330538	0.481365	2.12642	-67.6367	123.284	-10.7721	0	0	0.158406	79.7639
0	3.71146	0	0	4.29939	0.962459	-30.2928	-0.0649512	-0.00211406	0.0174463	-7.14475	1.63E-15	0.310528	0	0	0.0174251	6.6262	-22.469	-2.59024	253.515	371.938	651.132	429.627	429.627	429.627	13.9212	-36.7818	4.93247	-43.7352	420.933	292.962	204.096	204.096	204.096	-36.949	0.263703	-14.5129	33.2574	-12.2298	3.85039	0.0662791	0.414751	1.96983	20.9546	123.08	-10.0336	0	0	-0.134539	79.598
0	4.77394	0	0	5.5346	0.964844	-30.3553	-0.0843146	-0.00598442	0.0191708	-9.28445	-1.31E-15	-0.300474	0	0	0.0187858	6.2255	-24.3987	-1.18906	266.383	370.27	658.675	429.335	429.335	429.335	14.2655	-40.2457	5.79491	-16.0711	421.02	289.105	204.096	204.096	204.096	-40.4172	0.502715	-15.0726	34.778	-12.0989	2.46184	-0.130476	0.363887	1.83437	98.7733	116.062	-7.01867	0	0	-0.366555	79.1192
0	5.64213	0	0	6.54953	0.969034	-30.4648	-0.106906	-0.0127947	0.0232311	-12.0909	-1.31E-15	-1.17907	0	0	0.0198703	5.80912	-26.2029	0.0501275	278.181	368.668	666.498	428.914	428.914	428.914	14.5594	-43.7119	6.60369	11.9236	421.089	284.878	204.096	204.096	204.096	-43.8976	0.670647	-15.5851	36.2847	-11.9628	1.23198	-0.262899	0.322128	1.72022	165.277	100.333	-1.42572	0	0	-0.54313	78.3151
0	6.34364	0	0	7.37524	0.974206	-30.5997	-0.129169	-0.0226914	0.0277879	-14.7492	2.94E-15	-2.38474	0	0	0.0192037	5.40698	-27.8471	1.03652	288.737	367.115	674.386	428.369	428.369	428.369	14.7992	-47.2	7.37196	40.3353	421.11	280.362	204.096	204.096	204.096	-47.4087	0.782978	-16.0477	37.7587	-11.8064	0.224919	-0.346954	0.283699	1.62462	221.712	76.4103	6.60357	0	0	-0.664987	77.1642
0	6.89639	0	0	8.02963	0.979131	-30.7278	-0.149282	-0.0350996	0.0309494	-16.7188	0	-3.87341	0	0	0.0165837	5.04521	-29.2975	1.70392	297.907	365.587	682.132	427.709	427.709	427.708	14.9799	-50.7237	8.10332	69.2441	421.044	275.641	204.096	204.096	204.096	-50.9632	0.847847	-16.4545	39.165	-11.6137	-0.517717	-0.394761	0.24419	1.54593	268.161	46.108	16.8127	0	0	-0.726072	75.6396
0	7.30423	0	0	8.51297	0.98241	-30.8128	-0.167209	-0.0486673	0.0309281	-17.8105	4.57E-15	-5.50429	0	0	0.0125487	4.74461	-30.5244	2.01248	305.586	364.062	689.547	426.938	426.938	426.938	15.0968	-54.2837	8.79241	98.7061	420.835	270.805	204.096	204.096	204.096	-54.5611	0.867693	-16.7969	40.4622	-11.3722	-0.973628	-0.411289	0.207702	1.48396	304.003	13.4746	28.4378	0	0	-0.723668	73.7139
0	7.55742	0	0	8.80934	0.98268	-30.8198	-0.184266	-0.0620461	0.026057	-18.1415	-3.27E-15	-7.13996	0	0	0.00792463	4.5188	-31.5046	1.94932	311.705	362.527	696.47	426.058	426.058	426.058	15.1475	-57.8666	9.42808	128.745	420.419	265.945	204.096	204.096	204.096	-58.1885	0.842295	-17.0662	41.6091	-11.0745	-1.13737	-0.393419	0.179822	1.44122	328.245	-17.7666	40.625	0	0	-0.660607	71.3636
0	7.63671	0	0	8.89233	0.978701	-30.7166	-0.202007	-0.0739776	0.0149462	-17.9781	3.92E-15	-8.66601	0	0	0.00348317	4.37202	-32.2221	1.52854	316.238	360.987	702.764	425.074	425.074	425.074	15.1321	-61.4468	9.99743	159.348	419.725	261.158	204.096	204.096	204.096	-61.8184	0.772062	-17.2548	42.5681	-10.7162	-1.02038	-0.344659	0.164336	1.41876	343.037	-44.7338	52.1423	0	0	-0.551128	68.5716
0	7.51872	0	0	8.7325	0.969353	-30.4732	-0.221767	-0.0829784	-0.00419761	-17.6377	6.53E-16	-9.94049	0	0	-0.000314703	4.29845	-32.6679	0.78851	319.202	359.46	708.327	424.005	424.005	424.005	15.0522	-64.99	10.4892	190.463	418.679	256.556	204.096	204.096	204.096	-65.4145	0.660822	-17.3571	43.3059	-10.2957	-0.650415	-0.274049	0.16185	1.42313	353.744	-65.9182	61.6175	0	0	-0.410726	65.3291
0	7.1812	0	0	8.30472	0.953694	-30.0626	-0.243916	-0.0872395	-0.033097	-17.3763	6.53E-15	-10.7458	0	0	-0.00361569	4.28276	-32.8399	-0.212513	320.648	357.979	713.082	422.889	422.889	422.889	14.9083	-68.4571	10.896	221.991	417.209	252.263	204.096	204.096	204.096	-68.9346	0.517805	-17.3688	43.7943	-9.81195	-0.0699265	-0.195899	0.166984	1.4586	367.378	-81.3027	67.682	0	0	-0.244343	61.6382
0	6.60751	0	0	7.59441	0.93107	-29.4634	-0.268004	-0.0844698	-0.0733937	-17.3826	-3.27E-15	-10.7424	0	0	-0.00746705	4.30198	-32.7408	-1.40126	320.66	356.583	716.977	421.784	421.784	421.784	14.6977	-71.8077	11.2154	253.779	415.247	248.416	204.096	204.096	204.096	-72.3342	0.358544	-17.2865	44.0102	-9.26458	0.666942	-0.123337	0.172495	1.52917	389.992	-91.3447	69.2868	0	0	-0.042309	57.5141
0	5.79064	0	0	6.60276	0.901279	-28.6635	-0.292703	-0.072431	-0.12556	-17.7515	-5.23E-15	-9.52466	0	0	-0.013845	4.32828	-32.3794	-2.69365	319.348	355.305	719.986	420.775	420.775	420.775	14.414	-75.0034	11.4508	285.608	412.741	245.164	204.096	204.096	204.096	-75.5699	0.204395	-17.1088	43.9361	-8.65363	1.49732	-0.0654054	0.167104	1.62979	423.833	-97.1939	65.9649	0	0	0.212985	52.9905
0	4.73793	0	0	5.35107	0.864636	-27.6625	-0.315936	-0.0494589	-0.18908	-18.4513	-1.63E-16	-6.72172	0	0	-0.0251175	4.33261	-31.7719	-3.99817	316.855	354.171	722.109	419.968	419.968	419.968	14.0497	-78.0111	11.612	317.183	409.668	242.65	204.096	204.096	204.096	-78.6038	0.0804633	-16.8387	43.5635	-7.98177	2.35388	-0.0220692	0.141332	1.74833	466.548	-99.6535	57.894	0	0	0.529181	48.1266
0	3.47627	0	0	3.88401	0.821909	-26.4718	-0.335036	-0.0149842	-0.262149	-19.2713	4.90E-16	-2.13225	0	0	-0.0428543	4.28856	-30.945	-5.21841	313.366	353.187	723.38	419.484	419.484	419.484	13.5998	-80.8071	11.7171	348.134	406.045	241.003	204.096	204.096	204.096	-81.4084	0.0124282	-16.4871	42.898	-7.25724	3.16884	0.00955504	0.0904172	1.86591	513.841	-98.6957	45.7001	0	0	0.890405	43.0145
0	2.05604	0	0	2.27075	0.774144	-25.1108	-0.346535	0.0299529	-0.342082	-19.7356	6.45E-15	4.13646	0	0	-0.0663046	4.17631	-29.939	-6.25636	309.118	352.344	723.867	419.45	419.45	419.45	13.0667	-83.3785	11.7929	378.022	401.945	240.319	204.096	204.096	204.096	-83.9694	0.0232052	-16.0761	41.9642	-6.49705	3.8774	0.0369297	0.0190159	1.96494	561.487	-93.0555	30.4234	0	0	1.25638	37.7823
0	0.551222	0	0	0.601559	0.72247	-23.6036	-0.345807	0.0825922	-0.425431	-19.059	-5.39E-15	11.6059	0	0	-0.091642	3.98529	-28.8086	-7.01721	304.403	351.611	723.68	419.968	419.968	419.968	12.4623	-85.723	11.8746	406.354	397.493	240.636	204.096	204.096	204.096	-86.2855	0.130183	-15.6395	40.8078	-5.72852	4.41937	0.059589	-0.0575692	2.02656	610.016	-80.382	13.4465	0	0	1.58241	32.5893
0	-0.948327	0	0	-1.02264	0.66798	-21.9759	-0.327533	0.138494	-0.507948	-16.2853	-7.35E-15	19.444	0	0	-0.113077	3.71512	-27.6198	-7.41717	299.558	350.948	722.966	421.092	421.092	421.092	11.8081	-87.8428	12.0011	432.608	392.863	241.907	204.096	204.096	204.096	-88.3626	0.342862	-15.219	39.4933	-4.98795	4.73986	0.0746898	-0.11755	2.03637	662.635	-58.3505	-3.46856	0	0	1.83661	27.612
0	-2.3525	0	0	-2.50763	0.611655	-20.2532	-0.28752	0.192184	-0.585115	-10.6493	4.70E-15	26.616	0	0	-0.125705	3.37411	-26.4431	-7.39365	294.939	350.308	721.9	422.806	422.806	422.806	11.1332	-89.7343	12.2062	456.266	388.258	243.973	204.096	204.096	204.096	-90.2015	0.66055	-14.8571	38.0966	-4.31581	4.79083	0.0697763	-0.142809	1.98343	725.815	-26.3104	-18.5652	0	0	2.01616	23.0263
0	-3.58942	0	0	-3.78443	0.55437	-18.461	-0.225736	0.238375	-0.652623	-2.07181	-1.96E-15	32.1395	0	0	-0.128036	2.97691	-25.3451	-6.91731	290.888	349.653	720.662	425.019	425.019	425.019	10.47	-91.3771	12.5086	476.855	383.876	246.535	204.096	204.096	204.096	-91.7866	1.07097	-14.5872	36.6957	-3.75023	4.53732	0.02978	-0.12743	1.8659	804.996	13.6213	-30.607	0	0	2.13655	18.9897
0	-4.61855	0	0	-4.82057	0.496983	-16.6273	-0.148004	0.272486	-0.707065	8.56325	4.90E-15	35.2714	0	0	-0.121544	2.5418	-24.3803	-6.00248	287.696	348.961	719.419	427.582	427.582	427.582	9.84972	-92.7302	12.9038	493.981	379.881	249.167	204.096	204.096	204.096	-93.0812	1.55084	-14.4254	35.3605	-3.321	3.96766	-0.0653806	-0.0765342	1.69301	903.779	57.0159	-39.3232	0	0	2.21596	15.6291
0	-5.43268	0	0	-5.61934	0.440463	-14.7864	-0.0649826	0.291152	-0.745736	19.5542	6.86E-15	35.6556	0	0	-0.108416	2.08877	-23.5855	-4.71355	285.562	348.228	718.294	430.317	430.317	430.317	9.29742	-93.7392	13.3625	507.358	376.377	251.359	204.096	204.096	204.096	-94.0331	2.06892	-14.3655	34.1449	-3.0445	3.10496	-0.223761	-0.00807781	1.4814	1018.97	96.2888	-45.2101	0	0	2.2536	13.0332
0	-6.05004	0	0	-6.20939	0.38604	-12.9838	0.0103005	0.292505	-0.767083	28.7939	-6.53E-16	33.3764	0	0	-0.0902697	1.63783	-22.9761	-3.16123	284.57	347.469	717.349	433.05	433.05	433.05	8.82832	-94.3498	13.8344	516.817	373.39	252.6	204.096	204.096	204.096	-94.5895	2.59046	-14.3794	33.0798	-2.92256	2.01127	-0.441901	0.058787	1.25352	1142.28	123.238	-49.0035	0	0	2.23783	11.2461
0	-6.50133	0	0	-6.63	0.335349	-11.2808	0.0650718	0.276548	-0.770858	34.2538	4.90E-15	28.9424	0	0	-0.0688266	1.2076	-22.5464	-1.48888	284.677	346.705	716.573	435.636	435.636	435.636	8.44624	-94.5245	14.2572	522.303	370.865	252.456	204.096	204.096	204.096	-94.7129	3.08131	-14.423	32.1701	-2.94347	0.78176	-0.710885	0.107064	1.035	1263.51	130.644	-50.9299	0	0	2.17131	10.2632
0	-6.81583	0	0	-6.91641	0.290596	-9.76018	0.0888824	0.245251	-0.757684	34.4019	3.92E-15	23.1727	0	0	-0.0469244	0.815205	-22.2709	0.146594	285.715	345.952	715.877	437.972	437.972	437.972	8.14518	-94.2557	14.5684	523.86	368.681	250.658	204.096	204.096	204.096	-94.3963	3.51043	-14.4464	31.395	-3.08502	-0.467871	-1.01577	0.130004	0.851691	1370.99	115.843	-50.4112	0	0	2.08275	10.0304
0	-7.00917	0	0	-7.08797	0.254672	-8.52936	0.0753453	0.203136	-0.728071	28.5325	3.92E-15	17.0897	0	0	-0.0280873	0.476786	-22.109	1.59416	287.414	345.22	715.108	440	440	440	7.91358	-93.5747	14.7171	521.606	366.678	247.152	204.096	204.096	204.096	-93.6718	3.85085	-14.405	30.7126	-3.31811	-1.61626	-1.32717	0.131305	0.727276	1448.23	83.0458	-46.5136	0	0	2.01305	10.45
0	-7.07482	0	0	-7.13981	0.231044	-7.7154	0.0242859	0.156437	-0.681233	17.0584	-1.80E-15	11.6701	0	0	-0.013569	0.207699	-22.0116	2.72549	289.435	344.51	714.066	441.704	441.704	441.704	7.73971	-92.5539	14.6742	515.728	364.69	242.124	204.096	204.096	204.096	-92.6138	4.08045	-14.2713	30.0699	-3.60989	-2.55064	-1.5944	0.12131	0.678584	1471.21	42.2004	-38.9356	0	0	1.97991	11.3951
0	-6.98122	0	0	-7.0409	0.223273	-7.44699	-0.0566488	0.112362	-0.61551	1.62846	-1.12E-15	7.66952	0	0	0.000467175	0.020782	-21.9307	3.44973	291.426	343.822	712.546	443.088	443.088	443.088	7.61511	-91.301	14.4389	506.488	362.582	235.984	204.096	204.096	204.096	-91.3325	4.18511	-14.0404	29.4161	-3.9259	-3.18107	-1.75345	0.10861	0.71113	1413.12	5.67407	-28.8598	0	0	1.944	12.7304
0	-6.678	0	0	-6.74104	0.234204	-7.82446	-0.151877	0.0768988	-0.529385	-15.0553	-2.49E-15	5.41803	0	0	0.0221202	-0.0773605	-21.8296	3.72635	293.086	343.157	710.386	444.162	444.162	444.162	7.53275	-89.945	14.041	494.236	360.281	229.295	204.096	204.096	204.096	-89.9586	4.16565	-13.7303	28.7179	-4.23191	-3.45451	-1.74568	0.100447	0.815875	1253.56	-14.8909	-18.8793	0	0	1.80823	14.3345
0	-6.11248	0	0	-6.18701	0.265017	-8.88467	-0.241638	0.0534771	-0.423671	-29.9291	-4.27E-15	4.82926	0	0	0.0575905	-0.0907776	-21.6923	3.57603	294.218	342.524	707.514	444.919	444.919	444.919	7.4798	-88.6127	13.5386	479.428	357.784	222.667	204.096	204.096	204.096	-88.618	4.04702	-13.3734	27.9718	-4.49587	-3.36853	-1.54377	0.100508	0.967603	990.187	-12.7918	-11.79	0	0	1.47583	16.1165
0	-5.25073	0	0	-5.34167	0.314457	-10.5728	-0.308149	0.0419701	-0.303478	-40.5023	5.47E-15	5.4796	0	0	0.104403	-0.0368588	-21.5279	3.0851	294.769	341.929	703.971	445.32	445.32	445.32	7.43077	-87.4039	13.0098	462.62	355.152	216.629	204.096	204.096	204.096	-87.4068	3.88299	-13.005	27.2102	-4.69022	-2.98021	-1.17044	0.111051	1.1336	646.137	11.2797	-9.06612	0	0	0.944018	18.0243
0	-4.09273	0	0	-4.19611	0.378581	-12.7346	-0.34171	0.039794	-0.179913	-45.6431	-7.84E-15	6.82449	0	0	0.151091	0.0547275	-21.3684	2.3968	294.824	341.374	699.913	445.295	445.295	445.295	7.34964	-86.3755	12.5407	444.426	352.493	211.534	204.096	204.096	204.096	-86.3752	3.74812	-12.6555	26.4989	-4.79372	-2.40349	-0.705864	0.131795	1.28387	272.769	49.6765	-10.2232	0	0	0.35962	20.0433
0	-2.67335	0	0	-2.76959	0.451322	-15.1427	-0.34307	0.0431976	-0.0691148	-45.7687	3.10E-15	8.3227	0	0	0.184037	0.147801	-21.2602	1.68406	294.558	340.85	695.561	444.763	444.763	444.763	7.20354	-85.5397	12.2088	425.454	349.94	207.52	204.096	204.096	204.096	-85.5295	3.71659	-12.3495	25.9237	-4.79241	-1.78788	-0.277781	0.160194	1.40313	-57.5264	91.4968	-13.5087	0	0	-0.0444943	22.1854
0	-1.04993	0	0	-1.10123	0.525869	-17.555	-0.320119	0.0482016	0.0140635	-42.2829	1.96E-15	9.47169	0	0	0.194826	0.209223	-21.2493	1.10651	294.155	340.342	691.146	443.657	443.657	443.657	6.97917	-84.8788	12.067	406.23	347.626	204.544	204.096	204.096	204.096	-84.8484	3.83799	-12.1081	25.5735	-4.68112	-1.27976	-0.00414168	0.188069	1.48623	-278.455	127.131	-17.1875	0	0	-0.130082	24.4698
0	0.712761	0	0	0.757427	0.59627	-19.7757	-0.282759	0.0509046	0.0634351	-36.7918	-4.57E-15	9.80639	0	0	0.183033	0.218273	-21.3665	0.769044	293.722	339.839	686.836	441.961	441.961	441.961	6.68771	-84.3626	12.1335	387.134	345.663	202.446	204.096	204.096	204.096	-84.3013	4.12419	-11.9481	25.52	-4.46698	-0.9822	0.0589977	0.205768	1.5346	-357.661	151.743	-20.2297	0	0	0.0214916	26.9017
0	2.55043	0	0	2.74494	0.658583	-21.6912	-0.240196	0.049383	0.0825283	-30.6636	3.59E-15	9.12816	0	0	0.155641	0.172206	-21.6169	0.699698	293.239	339.345	682.7	439.734	439.734	439.734	6.3547	-83.9594	12.39	368.385	344.115	201.011	204.096	204.096	204.096	-83.8585	4.55255	-11.8743	25.8044	-4.17284	-0.931006	-0.0611823	0.204283	1.55625	-306.2	165.065	-22.3204	0	0	0.176124	29.455
0	4.40234	0	0	4.79318	0.711335	-23.2742	-0.200636	0.044764	0.0793006	-24.9685	2.29E-15	7.67117	0	0	0.123343	0.0866918	-21.9778	0.853319	292.556	338.884	678.692	437.11	437.11	437.11	6.0054	-83.6399	12.7913	350.063	342.993	200.02	204.096	204.096	204.096	-83.4939	5.08109	-11.8756	26.4297	-3.83871	-1.09359	-0.282605	0.178026	1.56771	-163.883	168.312	-23.5994	0	0	0.131556	32.0699
0	6.21537	0	0	6.83692	0.755423	-24.5689	-0.169819	0.03774	0.0626518	-20.3822	4.57E-15	5.73928	0	0	0.0942836	-0.00808011	-22.4017	1.13359	291.439	338.488	674.681	434.286	434.286	434.286	5.65543	-83.3789	13.2847	332.15	342.261	199.276	204.096	204.096	204.096	-83.185	5.6675	-11.9305	27.3592	-3.51936	-1.38476	-0.498615	0.130609	1.59716	16.3089	161.12	-24.0074	0	0	-0.145443	34.6616
0	7.94832	0	0	8.82472	0.793363	-25.6622	-0.149642	0.0279609	0.0411062	-17.1266	2.53E-15	3.58013	0	0	0.0718262	-0.0752316	-22.8253	1.42378	289.625	338.182	670.497	431.476	431.476	431.476	5.3066	-83.1558	13.8269	314.569	341.855	198.635	204.096	204.096	204.096	-82.9128	6.28354	-12.0141	28.5175	-3.27489	-1.69244	-0.599033	0.0730834	1.67236	179.805	141.903	-23.036	0	0	-0.505621	37.137
0	9.57405	0	0	10.7243	0.828051	-26.6445	-0.139389	0.0158552	0.0217218	-15.1515	9.80E-16	1.48279	0	0	0.0561941	-0.0824784	-23.1784	1.62085	286.891	337.977	665.997	428.882	428.882	428.882	4.94896	-82.9544	14.3915	297.227	341.694	198.002	204.096	204.096	204.096	-82.6616	6.91876	-12.1033	29.7929	-3.15519	-1.91005	-0.496601	0.0288176	1.81761	281.952	112.779	-20.2357	0	0	-0.725861	39.4095
0	11.0792	0	0	12.5211	0.86159	-27.5785	-0.136495	0.00265853	0.00865962	-14.2156	4.08E-16	-0.298359	0	0	0.0460266	-0.0144189	-23.3934	1.66526	283.106	337.866	661.123	426.667	426.667	426.667	4.56986	-82.7622	14.9663	280.046	341.695	197.334	204.096	204.096	204.096	-82.419	7.57383	-12.1819	31.0419	-3.18096	-1.96976	-0.176313	0.0151235	2.03509	303.616	78.0176	-15.5326	0	0	-0.678949	41.4084
0	12.4616	0	0	14.2115	0.894655	-28.4839	-0.137682	-0.00998346	0.00240198	-13.9854	2.10E-15	-1.59919	0	0	0.0397051	0.120427	-23.4137	1.55458	278.249	337.823	655.923	424.946	424.946	424.946	4.16444	-82.5704	15.546	262.979	341.783	196.621	204.096	204.096	204.096	-82.1765	8.24901	-12.2431	32.1027	-3.33372	-1.86229	0.28136	0.0312284	2.29431	257.3	41.9076	-9.37727	0	0	-0.429686	43.0832
0	13.7259	0	0	15.7952	0.926549	-29.3428	-0.140664	-0.0205479	0.000647083	-14.1962	-1.80E-15	-2.37396	0	0	0.0360271	0.292732	-23.2005	1.33424	272.398	337.813	650.546	423.78	423.78	423.78	3.74175	-82.3737	16.1245	246.008	341.906	195.877	204.096	204.096	204.096	-81.9299	8.935	-12.2889	32.8196	-3.56297	-1.62935	0.747167	0.0640019	2.54847	174.092	7.92244	-2.63358	0	0	-0.15809	44.4056
0	14.8797	0	0	17.2697	0.955786	-30.1177	-0.143819	-0.0282374	9.29E-05	-14.6102	6.33E-16	-2.71309	0	0	0.0338078	0.463285	-22.7379	1.07311	265.683	337.794	645.197	423.181	423.181	423.181	3.3239	-82.1703	16.6909	229.134	342.035	195.127	204.096	204.096	204.096	-81.6787	9.61099	-12.3281	33.0727	-3.8043	-1.33576	1.09443	0.0950157	2.75228	89.3397	-22.0794	3.62023	0	0	-0.00795123	45.3694
0	15.9308	0	0	18.6298	0.980839	-30.7721	-0.14638	-0.0329699	-0.00179705	-15.052	1.34E-15	-2.78372	0	0	0.0320091	0.596107	-22.0323	0.835049	258.249	337.723	640.085	423.115	423.114	423.115	2.9395	-81.9606	17.23	212.36	342.159	194.398	204.096	204.096	204.096	-81.4249	10.2491	-12.3712	32.8022	-3.99953	-1.03782	1.24276	0.110268	2.87082	30.2157	-47.0625	8.37573	0	0	0.0121668	45.9888
0	16.885	0	0	19.8692	1.00073	-31.2855	-0.148115	-0.0354224	-0.00576013	-15.398	3.52E-15	-2.78873	0	0	0.0298743	0.668032	-21.1085	0.657477	250.21	337.562	635.379	423.51	423.51	423.51	2.61516	-81.7467	17.7256	195.683	342.276	193.712	204.096	204.096	204.096	-81.1713	10.8218	-12.4276	32.0189	-4.11109	-0.762115	1.18201	0.101512	2.89287	8.53663	-67.0597	11.1687	0	0	-0.000475826	46.2926
0	17.7456	0	0	20.9814	1.01521	-31.6556	-0.148869	-0.0362557	-0.0113702	-15.5414	-1.49E-15	-2.86058	0	0	0.0270595	0.671504	-20.0013	0.543986	241.633	337.28	631.186	424.265	424.265	424.265	2.36972	-81.5307	18.1635	179.089	342.39	193.089	204.096	204.096	204.096	-80.9207	11.3076	-12.5024	30.7962	-4.12684	-0.50287	0.956685	0.0675338	2.82781	23.455	-81.9004	11.9742	0	0	0.057969	46.3167
0	18.5127	0	0	21.9608	1.02457	-31.8935	-0.148986	-0.0360552	-0.017971	-15.441	-9.80E-16	-3.05369	0	0	0.0236283	0.611847	-18.7475	0.470217	232.532	336.856	627.549	425.265	425.265	425.265	2.21241	-81.3137	18.532	162.556	342.502	192.54	204.096	204.096	204.096	-80.6743	11.6926	-12.5956	29.2471	-4.05698	-0.233806	0.641585	0.012127	2.70666	65.8735	-91.3381	11.1645	0	0	0.225478	46.096
0	19.184	0	0	22.8022	1.02945	-32.0168	-0.14892	-0.0349542	-0.0250504	-15.0752	3.23E-15	-3.32039	0	0	0.0197755	0.501887	-17.3788	0.397744	222.876	336.276	624.464	426.385	426.385	426.385	2.1439	-81.0952	18.8217	146.057	342.609	192.071	204.096	204.096	204.096	-80.4321	11.9699	-12.7027	27.4965	-3.926	0.0743346	0.30891	-0.0575136	2.56778	124.476	-94.6552	9.12414	0	0	0.472181	45.6592
0	19.7545	0	0	23.4997	1.03054	-32.0444	-0.14912	-0.0330707	-0.0321519	-14.4258	-1.67E-15	-3.5772	0	0	0.0156617	0.357102	-15.9175	0.28879	212.607	335.533	621.904	427.511	427.511	427.511	2.15883	-80.8725	19.0245	129.562	342.708	191.685	204.096	204.096	204.096	-80.1916	12.1371	-12.8156	25.6573	-3.76442	0.43965	0.0187389	-0.131739	2.44572	186.456	-91.2129	6.31428	0	0	0.728422	45.0254
0	20.2164	0	0	24.045	1.0285	-31.9928	-0.150044	-0.030743	-0.0386843	-13.4861	2.08E-15	-3.75584	0	0	0.0114297	0.192394	-14.3763	0.118565	201.658	334.63	619.84	428.547	428.547	428.547	2.24932	-80.6386	19.1328	113.04	342.795	191.382	204.096	204.096	204.096	-79.9464	12.1943	-12.9244	23.8146	-3.60254	0.86048	-0.1869	-0.199669	2.36512	238.91	-80.8021	3.25598	0	0	0.923102	44.2056
0	20.5586	0	0	24.4258	1.02376	-31.8729	-0.152093	-0.0286212	-0.0436781	-12.2645	3.92E-15	-3.83174	0	0	0.00726966	0.0204379	-12.76	-0.116697	189.983	333.58	618.265	429.425	429.425	429.425	2.40805	-80.3812	19.1387	96.4621	342.868	191.162	204.096	204.096	204.096	-79.6849	12.1416	-13.0192	22.0206	-3.46655	1.31264	-0.284032	-0.252871	2.33502	269.801	-64.5741	0.619714	0	0	1.00841	43.2059
0	20.767	0	0	24.6253	1.01644	-31.687	-0.155688	-0.027319	-0.0463433	-10.8052	4.78E-15	-3.80161	0	0	0.00346575	-0.148636	-11.0697	-0.396937	177.576	332.406	617.191	430.113	430.113	430.113	2.63108	-80.0808	19.0331	79.8031	342.926	191.027	204.096	204.096	204.096	-79.3883	11.977	-13.0909	20.2955	-3.37691	1.75209	-0.270544	-0.285316	2.35251	271.793	-44.2794	-1.06999	0	0	0.974901	42.0327
0	20.8249	0	0	24.6221	1.00626	-31.4272	-0.161162	-0.0270628	-0.0461826	-9.18423	-3.27E-16	-3.65419	0	0	0.000334228	-0.306324	-9.3062	-0.681808	164.487	331.143	616.651	430.615	430.615	430.615	2.91912	-79.7107	18.8052	63.0482	342.971	190.978	204.096	204.096	204.096	-79.0308	11.6958	-13.1331	18.6353	-3.34929	2.12307	-0.163779	-0.293706	2.4049	243.592	-21.7111	-1.61714	0	0	0.842145	40.6981
0	20.7144	0	0	24.3922	0.992607	-31.0765	-0.168419	-0.0276052	-0.0434117	-7.47066	2.37E-15	-3.36014	0	0	-0.00187525	-0.443973	-7.47361	-0.919681	150.827	329.832	616.689	430.969	430.969	430.969	3.27687	-79.2377	18.445	46.1951	343.004	191.023	204.096	204.096	204.096	-78.5798	11.2918	-13.1423	17.0208	-3.39714	2.36949	0.00811711	-0.276778	2.47868	189.641	1.52782	-1.13877	0	0	0.642034	39.222
0	20.4161	0	0	23.9118	0.974725	-30.6132	-0.176727	-0.0282465	-0.0385643	-5.69761	1.72E-15	-2.87124	0	0	-0.00303351	-0.551332	-5.58094	-1.05929	136.759	328.524	617.348	431.229	431.229	431.229	3.71041	-78.6234	17.9454	29.2542	343.028	191.173	204.096	204.096	204.096	-77.9974	10.7606	-13.119	15.4257	-3.53371	2.44559	0.216102	-0.233875	2.56198	117.156	24.3915	0.00358517	0	0	0.401977	37.6333
0	19.9103	0	0	23.1598	0.951949	-30.0166	-0.184844	-0.02823	-0.032604	-3.86443	2.49E-15	-2.15669	0	0	-0.00309691	-0.616392	-3.64193	-1.06058	122.479	327.272	618.663	431.46	431.46	431.461	4.22362	-77.8262	17.3065	12.2456	343.048	191.438	204.096	204.096	204.096	-77.2421	10.1042	-13.0674	13.8231	-3.7714	2.32263	0.436532	-0.165043	2.6457	33.9319	45.7922	1.47429	0	0	0.14001	35.9667
0	19.1764	0	0	22.1211	0.923946	-29.2732	-0.191137	-0.0270618	-0.0268265	-1.93998	-1.67E-15	-1.22948	0	0	-0.00197274	-0.627061	-1.67377	-0.902234	108.202	326.134	620.657	431.727	431.727	431.727	4.81439	-76.8044	16.5382	-4.80527	343.067	191.826	204.096	204.096	204.096	-76.2715	9.33462	-12.9952	12.1884	-4.11778	1.99113	0.64679	-0.0735642	2.72107	-51.9503	64.2509	3.01845	0	0	-0.130077	34.2591
0	18.194	0	0	20.7869	0.890906	-28.382	-0.194377	-0.0244649	-0.0225462	0.0610026	-6.64E-16	-0.136943	0	0	0.000454967	-0.573737	0.304388	-0.585678	94.1435	325.163	623.335	432.088	432.088	432.088	5.47191	-75.5183	15.6616	-21.874	343.092	192.333	204.096	204.096	204.096	-75.0444	8.47606	-12.912	10.5024	-4.57159	1.4611	0.830109	0.034169	2.77592	-134.504	78.3305	4.43744	0	0	-0.400837	32.5469
0	16.9438	0	0	19.1556	0.853637	-27.3584	-0.194044	-0.0205539	-0.0208932	2.05253	-5.96E-15	1.02407	0	0	0.0042785	-0.452171	2.27257	-0.13464	80.503	324.409	626.685	432.59	432.589	432.59	6.17597	-73.9328	14.7076	-38.9442	343.123	192.945	204.096	204.096	204.096	-73.5234	7.56478	-12.8279	8.75286	-5.11939	0.760746	0.977126	0.149453	2.79985	-210.814	86.8832	5.59589	0	0	-0.670731	30.8639
0	15.4094	0	0	17.2314	0.813554	-26.2359	-0.190377	-0.015451	-0.0221347	3.88113	-4.82E-15	2.14624	0	0	0.00936596	-0.265485	4.21027	0.409551	67.4617	323.907	630.674	433.268	433.268	433.268	6.89916	-72.02	13.7136	-56.0128	343.161	193.636	204.096	204.096	204.096	-71.6771	6.64533	-12.7516	6.93693	-5.73486	-0.0669019	1.09087	0.264509	2.78181	-282.935	90.1537	6.29499	0	0	-0.948661	29.2417
0	13.5803	0	0	15.0235	0.772517	-25.0639	-0.18435	-0.00931274	-0.0259126	5.33779	-3.43E-15	3.10953	0	0	0.0151601	-0.0249565	6.09594	0.996092	55.1833	323.679	635.243	434.146	434.146	434.146	7.61169	-69.7604	12.7183	-73.091	343.205	194.377	204.096	204.096	204.096	-69.4822	5.76407	-12.6896	5.0625	-6.37972	-0.969251	1.18237	0.371834	2.71422	-355.711	89.3792	6.27887	0	0	-1.24606	27.712
0	11.4544	0	0	12.5455	0.732596	-23.9018	-0.17754	-0.00225778	-0.0312378	6.18233	2.78E-15	3.79332	0	0	0.0204556	0.250947	7.90595	1.5738	43.8217	323.729	640.305	435.239	435.239	435.239	8.28683	-67.1446	11.7553	-90.2015	343.255	195.142	204.096	204.096	204.096	-66.9255	4.96136	-12.6452	3.14935	-7.00748	-1.89019	1.26874	0.462917	2.59463	-435.864	86.0891	5.30705	0	0	-1.57339	26.3085
0	9.04062	0	0	9.81496	0.695766	-22.8108	-0.171867	0.00548563	-0.037001	6.17091	-3.27E-16	4.08202	0	0	0.0232976	0.539063	9.61337	2.09887	33.5321	324.047	645.738	436.552	436.552	436.552	8.90496	-64.1732	10.8463	-107.37	343.317	195.92	204.096	204.096	204.096	-64.0044	4.26426	-12.6173	1.2297	-7.56914	-2.77546	1.36506	0.526855	2.42482	-528.536	81.1373	3.26874	0	0	-1.92552	25.0695
0	6.36059	0	0	6.85489	0.663626	-21.8441	-0.16949	0.0137456	-0.0424978	5.05846	-3.59E-15	3.91617	0	0	0.0208709	0.814931	11.1871	2.53938	24.4779	324.608	651.386	438.077	438.077	438.077	9.45455	-60.857	9.9962	-124.615	343.405	196.722	204.096	204.096	204.096	-60.7283	3.68144	-12.5994	-0.651996	-8.02044	-3.57632	1.47914	0.551244	2.21197	-634.919	74.3364	0.273151	0	0	-2.2702	24.0388
0	3.44819	0	0	3.6948	0.637166	-21.0384	-0.172591	0.0217701	-0.0475984	2.60696	-9.80E-16	3.25881	0	0	0.00995497	1.0562	12.5923	2.87592	16.8324	325.372	657.06	439.792	439.792	439.792	9.93	-57.2165	9.19121	-141.932	343.534	197.585	204.096	204.096	204.096	-57.1179	3.20139	-12.578	-2.44118	-8.32874	-4.2514	1.60831	0.526483	1.96634	-751.039	65.0557	-3.36987	0	0	-2.54458	23.2657
0	0.348782	0	0	0.372145	0.616609	-20.4063	-0.183452	0.028751	-0.0532014	-1.43329	-4.90E-15	2.17446	0	0	-0.0127182	1.24555	13.7925	3.09899	10.7687	326.285	662.547	441.659	441.659	441.659	10.3262	-53.2823	8.40023	-159.284	343.726	198.58	204.096	204.096	204.096	-53.206	2.79449	-12.5315	-4.07773	-8.47819	-4.76729	1.73862	0.451612	1.703	-867.247	53.6191	-7.22989	0	0	-2.66516	22.8021
0	-2.88194	0	0	-3.06582	0.601423	-19.936	-0.203559	0.0338148	-0.0603691	-7.2338	-3.78E-15	0.829797	0	0	-0.0490312	1.37272	14.7534	3.20418	6.44151	327.286	667.622	443.632	443.632	443.632	10.6328	-49.0962	7.5813	-176.587	343.993	199.81	204.096	204.096	204.096	-49.0386	2.4188	-12.4315	-5.50279	-8.47187	-5.09789	1.8505	0.336882	1.43932	-971.484	41.7066	-10.7694	0	0	-2.56321	22.6972
0	-6.17915	0	0	-6.56061	0.590462	-19.5948	-0.233611	0.0365028	-0.0698963	-14.8803	-7.51E-15	-0.484854	0	0	-0.0986554	1.43531	15.4472	3.18712	3.96503	328.315	672.064	445.661	445.661	445.661	10.831	-44.7138	6.69112	-193.702	344.338	201.405	204.096	204.096	204.096	-44.6755	2.02778	-12.2448	-6.66618	-8.32987	-5.22334	1.92731	0.203508	1.1928	-1053.13	33.0014	-13.4774	0	0	-2.2193	22.9915
0	-9.46985	0	0	-10.0417	0.582236	-19.3377	-0.273052	0.0369267	-0.0818825	-24.3075	-3.92E-15	-1.39024	0	0	-0.15816	1.43876	15.8569	3.04027	3.39271	329.324	675.681	447.703	447.703	447.703	10.8937	-40.2059	5.6953	-210.427	344.752	203.515	204.096	204.096	204.096	-40.1919	1.5784	-11.9384	-7.53331	-8.085	-5.12948	1.9607	0.0813497	0.974477	-1106.19	32.922	-14.9562	0	0	-1.67759	23.7102
0	-12.6735	0	0	-13.4268	0.575237	-19.1184	-0.319892	0.0360462	-0.0946672	-35.2488	-5.88E-15	-1.46177	0	0	-0.220709	1.39612	15.9786	2.75293	4.70644	330.295	678.322	449.723	449.723	449.723	10.7898	-35.6587	4.57746	-226.496	345.211	206.291	204.096	204.096	204.096	-35.6767	1.03864	-11.4854	-8.08926	-7.77741	-4.80868	1.95396	-0.00390671	0.793103	-1131.76	44.8781	-14.7934	0	0	-1.02916	24.8595
0	-15.7026	0	0	-16.6226	0.568272	-18.8995	-0.370943	0.0353158	-0.104984	-47.2171	0	-0.335691	0	0	-0.276422	1.32688	15.8224	2.31472	7.81833	331.243	679.885	451.701	451.701	451.701	10.4939	-31.1728	3.34513	-241.584	345.687	209.866	204.096	204.096	204.096	-31.2303	0.393248	-10.8713	-8.33953	-7.44828	-4.26221	1.92196	-0.0401178	0.648392	-1137.49	68.5172	-12.6902	0	0	-0.370582	26.4249
0	-18.4643	0	0	-19.5294	0.560752	-18.6626	-0.42222	0.0362484	-0.109126	-59.4986	-1.31E-15	2.19967	0	0	-0.313424	1.25533	15.4105	1.72197	12.5845	332.221	680.325	453.627	453.627	453.627	9.99678	-26.8586	2.0314	-255.322	346.158	214.321	204.096	204.096	204.096	-26.9601	-0.352545	-10.1016	-8.30803	-7.13513	-3.50453	1.87573	-0.0267837	0.539344	-1131.19	100.492	-8.59803	0	0	0.230623	28.3727
0	-20.8639	0	0	-22.0472	0.552907	-18.4147	-0.468948	0.039984	-0.104292	-71.1269	7.84E-15	6.14941	0	0	-0.319782	1.20785	14.7744	0.983323	18.8239	333.304	679.649	455.493	455.494	455.494	9.3144	-22.8303	0.690666	-267.316	346.619	219.668	204.096	204.096	204.096	-22.975	-1.17289	-9.20436	-8.0325	-6.86773	-2.56631	1.81959	0.0230863	0.461741	-1117.94	135.01	-2.77941	0	0	0.740039	30.6523
0	-22.8133	0	0	-24.0872	0.54583	-18.1905	-0.5064	0.0479339	-0.089271	-81.0065	1.05E-14	11.3908	0	0	-0.287341	1.20951	13.9511	0.122869	26.338	334.576	677.913	457.286	457.286	457.286	8.49214	-19.1959	-0.610854	-277.184	347.091	225.835	204.096	204.096	204.096	-19.3768	-2.02526	-8.23038	-7.5586	-6.66627	-1.49522	1.7497	0.0911138	0.412079	-1099.42	167.012	4.01249	0	0	1.146	33.2011
0	-24.2417	0	0	-25.5842	0.541387	-18.0494	-0.530793	0.0607105	-0.0645147	-88.1274	0	17.5692	0	0	-0.215529	1.28065	12.979	-0.820341	34.9275	336.11	675.218	458.971	458.971	458.971	7.60331	-16.0456	-1.80666	-284.595	347.63	232.664	204.096	204.096	204.096	-16.2515	-2.85767	-7.24933	-6.93283	-6.54088	-0.35346	1.66	0.157302	0.39159	-1076.17	192.646	10.6745	0	0	1.45379	35.9495
0	-25.1077	0	0	-26.5082	0.541904	-18.0659	-0.540227	0.0774554	-0.0324158	-91.8516	5.23E-15	24.0393	0	0	-0.113164	1.43434	11.8932	-1.79616	44.4073	337.946	671.702	460.492	460.492	460.492	6.7419	-13.4417	-2.8397	-289.3	348.324	239.934	204.096	204.096	204.096	-13.6604	-3.61673	-6.34385	-6.1951	-6.49273	0.787911	1.54689	0.204111	0.399534	-1049.45	209.509	16.0179	0	0	1.68501	38.8282
0	-25.4069	0	0	-26.8677	0.549694	-18.313	-0.535044	0.0957649	0.00321378	-92.1298	1.18E-14	29.9051	0	0	0.00343542	1.6755	10.7206	-2.7493	54.6198	340.092	667.536	461.758	461.758	461.758	6.00968	-11.4121	-3.66764	-291.152	349.293	247.384	204.096	204.096	204.096	-11.6346	-4.25422	-5.6003	-5.37096	-6.51671	1.85653	1.41139	0.220526	0.440708	-1021.2	216.707	19.1035	0	0	1.87435	41.7753
0	-25.1715	0	0	-26.7065	0.56654	-18.845	-0.517826	0.111443	0.0380381	-89.5635	3.92E-15	34.097	0	0	0.11533	2.00159	9.47677	-3.62595	65.4429	342.514	662.911	462.653	462.653	462.653	5.49991	-9.95166	-4.26428	-290.112	350.664	254.746	204.096	204.096	204.096	-10.1746	-4.73235	-5.0966	-4.46589	-6.60448	2.78674	1.25681	0.201943	0.516533	-992.981	213.744	19.7693	0	0	2.06069	44.7414
0	-24.4626	0	0	-26.0907	0.593265	-19.6821	-0.493269	0.120344	0.0686405	-85.2823	-1.96E-15	35.7135	0	0	0.206686	2.40462	8.16421	-4.38071	76.7919	345.147	658.034	463.049	463.049	463.049	5.28062	-9.03073	-4.61814	-286.23	352.55	261.776	204.096	204.096	204.096	-9.25676	-5.02704	-4.88882	-3.46267	-6.74813	3.52745	1.08985	0.155077	0.630569	-966.063	202.195	18.4873	0	0	2.28076	47.6915
0	-23.3542	0	0	-25.0912	0.629511	-20.8036	-0.466546	0.120063	0.0932609	-80.5214	-4.57E-15	34.3405	0	0	0.268915	2.87343	6.77355	-4.98263	88.6135	347.904	653.12	462.815	462.815	462.815	5.38239	-8.60987	-4.72941	-279.614	355.016	268.27	204.096	204.096	204.096	-8.84519	-5.12881	-5.0003	-2.32336	-6.94278	4.04885	0.920369	0.0925481	0.782237	-941.096	184.915	16.0922	0	0	2.56311	50.6033
0	-21.9184	0	0	-23.7678	0.673759	-22.1503	-0.44076	0.109964	0.111577	-76.0839	-8.49E-15	30.1214	0	0	0.301196	3.39563	5.28669	-5.41944	100.877	350.694	648.379	461.846	461.846	461.846	5.79433	-8.65532	-4.60568	-270.393	358.071	274.071	204.096	204.096	204.096	-8.906	-5.04062	-5.41759	-0.994705	-7.18835	4.34706	0.760888	0.0338209	0.966594	-917.241	166.117	13.4775	0	0	2.92138	53.4629
0	-20.2166	0	0	-22.1608	0.723485	-23.6336	-0.41556	0.0917444	0.123898	-72.0454	0	23.7866	0	0	0.308491	3.95912	3.68113	-5.69912	113.56	353.434	644.015	460.083	460.083	460.083	6.46797	-9.14755	-4.25767	-258.697	361.658	279.065	204.096	204.096	204.096	-9.41572	-4.77359	-6.09375	0.583524	-7.4898	4.44573	0.621572	-0.00284013	1.1742	-890.272	149.72	11.048	0	0	3.34106	56.2597
0	-18.2989	0	0	-20.295	0.775465	-25.1489	-0.38795	0.0688133	0.130592	-67.8726	1.18E-14	16.471	0	0	0.298271	4.55311	1.93492	-5.84866	126.642	356.058	640.206	457.533	457.533	457.533	7.32816	-10.0799	-3.69774	-244.648	365.675	283.178	204.096	204.096	204.096	-10.3614	-4.34407	-6.95867	2.46849	-7.85624	4.39457	0.510484	-0.00214282	1.39264	-854.374	138.245	8.81216	0	0	3.77304	58.983
0	-16.2098	0	0	-18.1906	0.826177	-26.5918	-0.354765	0.0455153	0.131656	-62.8655	-3.92E-15	9.45483	0	0	0.277476	5.16843	0.0316234	-5.90916	140.088	358.528	637.099	454.291	454.291	454.291	8.28845	-11.4488	-2.94163	-228.382	369.998	286.371	204.096	204.096	204.096	-11.733	-3.77314	-7.93401	4.70359	-8.29741	4.26362	0.438125	0.0412391	1.60844	-805.441	131.407	6.55925	0	0	4.14038	61.6194
0	-13.9945	0	0	-15.8764	0.872242	-27.8718	-0.314876	0.0251144	0.126877	-56.6095	-9.15E-15	3.76218	0	0	0.250386	5.79728	-2.03539	-5.92623	153.85	360.831	634.797	450.543	450.543	450.543	9.26731	-13.2419	-2.01232	-210.063	374.509	288.64	204.096	204.096	204.096	-13.5139	-3.08811	-8.94836	7.30777	-8.8189	4.13136	0.421212	0.124342	1.81356	-744.093	126.281	4.56428	0	0	4.36562	64.1521
0	-11.702	0	0	-13.3984	0.910838	-28.9215	-0.270235	0.00978791	0.115825	-49.2209	2.61E-15	0.00734138	0	0	0.219088	6.43175	-4.26006	-5.9361	167.866	362.971	633.354	446.553	446.553	446.553	10.2004	-15.43	-0.943348	-189.891	379.119	290.013	204.096	204.096	204.096	-15.6734	-2.32416	-9.94763	10.266	-9.41603	4.06729	0.471976	0.232766	2.0068	-673.549	118.51	3.20676	0	0	4.3882	66.5606
0	-9.38391	0	0	-10.8194	0.940094	-29.7033	-0.224924	0.000254063	0.0985686	-41.2533	-3.92E-15	-1.7093	0	0	0.1848	7.0617	-6.62269	-5.95311	182.07	364.961	632.786	442.632	442.632	442.632	11.0476	-17.9658	0.220683	-168.103	383.773	290.554	204.096	204.096	204.096	-18.1669	-1.52454	-10.8996	13.5239	-10.0696	4.1153	0.5895	0.347857	2.19085	-597.652	104.829	2.86796	0	0	4.18048	68.82
0	-7.09132	0	0	-8.21321	0.959422	-30.2132	-0.183436	-0.00414595	0.0759478	-33.4254	5.23E-15	-1.74644	0	0	0.14917	7.67226	-9.09125	-5.96323	196.394	366.809	633.089	439.085	439.085	439.085	11.7953	-20.7897	1.42765	-144.954	388.445	290.353	204.096	204.096	204.096	-20.9403	-0.738135	-11.7933	16.9886	-10.7445	4.28245	0.76	0.450017	2.36756	-520.462	84.3816	3.77646	0	0	3.76252	70.8997
0	-4.8712	0	0	-5.65472	0.969637	-30.4806	-0.149094	-0.00515062	0.0497285	-26.3443	-6.53E-16	-0.757623	0	0	0.114634	8.24202	-11.6249	-5.92549	210.77	368.512	634.257	436.155	436.155	436.155	12.4521	-23.8375	2.62523	-120.698	393.132	289.525	204.096	204.096	204.096	-23.9366	-0.0139969	-12.6338	20.5374	-11.3924	4.53532	0.954321	0.526138	2.53307	-444.625	59.7136	6.00236	0	0	3.19388	72.7635
0	-2.76522	0	0	-3.21178	0.97275	-30.5618	-0.123423	-0.00518837	0.0227274	-20.3727	1.96E-15	0.508553	0	0	0.0839137	8.74327	-14.1791	-5.7811	225.121	370.053	636.296	433.984	433.984	433.984	13.0417	-27.0472	3.76914	-95.5755	397.839	288.195	204.096	204.096	204.096	-27.1017	0.605545	-13.4357	24.0342	-11.9596	4.80505	1.13409	0.564194	2.67322	-371.525	34.6138	9.55295	0	0	2.55568	74.3714
0	-0.810005	0	0	-0.94037	0.971458	-30.5281	-0.106081	-0.00641508	-0.00192499	-15.6041	-9.80E-16	1.43386	0	0	0.058977	9.14545	-16.7111	-5.4671	239.358	371.407	639.225	432.597	432.597	432.597	13.5927	-30.3632	4.82935	-69.8014	402.563	286.482	204.096	204.096	204.096	-30.3863	1.09098	-14.2149	27.3504	-12.3982	5.00149	1.26383	0.558218	2.76975	-301.769	13.3865	14.3812	0	0	1.92957	75.6838
0	0.962166	0	0	1.11615	0.968502	-30.4509	-0.0959487	-0.00977212	-0.0213591	-11.9945	-1.63E-15	1.69074	0	0	0.0405231	9.42107	-19.1842	-4.9304	253.373	372.548	643.064	431.905	431.905	431.905	14.1296	-33.7371	5.79204	-43.5588	407.286	284.49	204.096	204.096	204.096	-33.7469	1.42871	-14.9831	30.3849	-12.6785	5.03253	1.31618	0.512197	2.80318	-234.81	0.509671	20.0235	0	0	1.3725	76.6671
0	2.5242	0	0	2.92653	0.96609	-30.3879	-0.0922549	-0.0148996	-0.0339999	-9.50235	2.29E-15	1.24914	0	0	0.0280796	9.55197	-21.5693	-4.13949	267.036	373.467	647.821	431.738	431.738	431.738	14.6676	-37.1286	6.65784	-16.9917	411.973	282.291	204.096	204.096	204.096	-37.1458	1.62075	-15.7443	33.0786	-12.7963	4.8239	1.28437	0.440909	2.76223	-170.589	-0.321599	25.6402	0	0	0.913687	77.2977
0	3.85708	0	0	4.47187	0.965544	-30.3736	-0.0936589	-0.0214841	-0.0393101	-8.0039	-1.96E-15	0.192783	0	0	0.0201134	9.53405	-23.8447	-3.09161	280.202	374.176	653.471	431.884	431.884	431.884	15.211	-40.5065	7.43794	9.80085	416.579	279.927	204.096	204.096	204.096	-40.5526	1.68172	-16.4956	35.4175	-12.7741	4.33447	1.16956	0.363713	2.64777	-106.803	11.599	30.5982	0	0	0.54275	77.5639
0	4.95165	0	0	5.74434	0.96715	-30.4156	-0.098752	-0.0290675	-0.0380058	-7.34958	-1.96E-15	-1.31172	0	0	0.0149574	9.37938	-25.9935	-1.8164	292.717	374.715	659.941	432.129	432.129	432.129	15.7537	-43.8491	8.14844	36.7661	421.053	277.415	204.096	204.096	204.096	-43.9447	1.63388	-17.2276	37.4265	-12.6533	3.56568	0.983925	0.298813	2.47541	-40.6504	33.5042	34.5918	0	0	0.238066	77.464
0	5.80834	0	0	6.74486	0.970233	-30.4961	-0.106391	-0.0371258	-0.0316981	-7.40443	-3.27E-15	-3.06638	0	0	0.0114166	9.1154	-27.9997	-0.375821	304.419	375.148	667.099	432.298	432.298	432.298	16.2822	-47.1427	8.80479	63.8937	425.348	274.755	204.096	204.096	204.096	-47.3061	1.50172	-17.9266	39.1536	-12.4824	2.56307	0.740967	0.254136	2.26559	31.3451	59.2397	37.513	0	0	-0.0207446	77.0019
0	6.43565	0	0	7.48076	0.973405	-30.5788	-0.115846	-0.0450006	-0.0227392	-8.06845	-1.31E-15	-4.86257	0	0	0.00889099	8.78213	-29.8461	1.13989	315.147	375.548	674.755	432.275	432.275	432.275	16.7791	-50.3805	9.41797	91.2069	429.419	271.941	204.096	204.096	204.096	-50.627	1.30769	-18.5766	40.6537	-12.3058	1.41136	0.463046	0.230467	2.04072	109.813	81.7801	39.3914	0	0	-0.23928	76.1821
0	6.84756	0	0	7.96359	0.974912	-30.6181	-0.127092	-0.0516273	-0.0137011	-9.31452	-6.53E-16	-6.4652	0	0	0.00714986	8.4276	-31.5123	2.62136	324.744	375.978	682.665	432.007	432.007	432.007	17.2266	-53.561	9.99273	118.751	433.228	268.971	204.096	204.096	204.096	-53.9023	1.06974	-19.1607	41.974	-12.1561	0.222655	0.173822	0.223121	1.82044	192.84	95.5697	40.0211	0	0	-0.41859	75.0067
0	7.06113	0	0	8.20821	0.973033	-30.5691	-0.140803	-0.0555931	-0.00726025	-11.18	-6.53E-16	-7.62702	0	0	0.00586373	8.10195	-32.9748	3.95292	333.066	376.486	690.551	431.497	431.497	431.497	17.6093	-56.687	10.5286	146.579	436.746	265.862	204.096	204.096	204.096	-57.1317	0.800868	-19.6644	43.1463	-12.0505	-0.879706	-0.0985612	0.225445	1.62361	275.046	98.2158	38.8368	0	0	-0.554963	73.4737
0	7.09531	0	0	8.23341	0.966467	-30.3977	-0.157874	-0.0558475	-0.00585733	-13.6954	3.92E-15	-8.16588	0	0	0.00428612	7.85128	-34.2095	5.02716	339.995	377.087	698.12	430.786	430.786	430.786	17.9164	-59.7666	11.0229	174.738	439.956	262.661	204.096	204.096	204.096	-60.3197	0.510462	-20.0766	44.1847	-11.9922	-1.77886	-0.333605	0.229327	1.46383	351.172	89.9053	35.4412	0	0	-0.643037	71.579
0	6.97092	0	0	8.06305	0.954581	-30.086	-0.178935	-0.051544	-0.0117016	-16.806	1.31E-15	-7.9448	0	0	0.0013668	7.7123	-35.1936	5.75697	345.447	377.776	705.096	429.94	429.94	429.94	18.1416	-62.8127	11.4737	203.255	442.853	259.453	204.096	204.096	204.096	-63.476	0.206302	-20.3914	45.0883	-11.9734	-2.37828	-0.509375	0.228315	1.35283	415.507	73.393	29.6287	0	0	-0.671019	69.3177
0	6.71082	0	0	7.72652	0.937531	-29.6353	-0.203563	-0.0423888	-0.0260295	-20.2704	0	-6.89924	0	0	-0.00376554	7.708	-35.9081	6.08511	349.377	378.525	711.24	429.033	429.033	429.033	18.2819	-65.8427	11.8821	232.12	445.441	256.366	204.096	204.096	204.096	-66.6148	-0.103976	-20.6075	45.8461	-11.9803	-2.61139	-0.61289	0.22304	1.29289	464.615	53.4066	21.7757	0	0	-0.628348	66.6862
0	6.33939	0	0	7.2573	0.916159	-29.0646	-0.230206	-0.0285476	-0.0493404	-23.66	-1.63E-15	-5.02119	0	0	-0.0113041	7.84481	-36.3404	5.98923	351.789	379.299	716.369	428.134	428.134	428.134	18.3371	-68.8759	12.2518	261.275	447.734	253.564	204.096	204.096	204.096	-69.7524	-0.412529	-20.7273	46.4411	-11.9965	-2.44641	-0.639958	0.214582	1.28163	498.167	34.1328	12.8371	0	0	-0.512707	63.6828
0	5.88097	0	0	6.68934	0.89174	-28.4047	-0.255993	-0.0105974	-0.0812632	-26.3825	-3.27E-15	-2.35025	0	0	-0.0205748	8.11194	-36.4855	5.48287	352.729	380.064	720.371	427.31	427.31	427.31	18.31	-71.9285	12.5877	290.596	449.749	251.232	204.096	204.096	204.096	-72.9026	-0.712197	-20.7571	46.8549	-12.0057	-1.88733	-0.596292	0.210268	1.31229	518.707	19.3702	4.10061	0	0	-0.334077	60.3089
0	5.35685	0	0	6.05213	0.865643	-27.6902	-0.277767	0.0106297	-0.120914	-27.8626	4.57E-15	1.03293	0	0	-0.0303363	8.4826	-36.3483	4.61291	352.29	380.792	723.199	426.615	426.615	426.615	18.2076	-75.007	12.895	319.893	451.513	249.553	204.096	204.096	204.096	-76.0702	-0.997611	-20.7071	47.0712	-11.9935	-0.97333	-0.496555	0.213745	1.37599	530.98	10.3046	-3.22913	0	0	-0.112311	56.5721
0	4.78203	0	0	5.36631	0.839021	-26.9517	-0.292987	0.0343052	-0.167222	-27.7184	1.06E-15	5.01531	0	0	-0.0393189	8.9176	-35.9435	3.45367	350.607	381.464	724.876	426.102	426.102	426.102	18.0431	-78.1021	13.178	348.901	453.054	248.675	204.096	204.096	204.096	-79.2452	-1.26576	-20.5922	47.0781	-11.9499	0.224923	-0.354371	0.225222	1.4636	538.894	5.70938	-8.45464	0	0	0.131321	52.4917
0	4.1645	0	0	4.64273	0.812598	-26.2089	-0.30072	0.0594461	-0.218705	-25.919	-3.27E-16	9.41194	0	0	-0.0466626	9.37045	-35.2971	2.10034	347.855	382.072	725.484	425.812	425.812	425.813	17.8363	-81.1854	13.4421	377.297	454.406	248.685	204.096	204.096	204.096	-82.3996	-1.51535	-20.4334	46.8702	-11.8696	1.61089	-0.173225	0.240942	1.56854	542.371	2.43009	-11.5741	0	0	0.378614	48.1078
0	3.50767	0	0	3.88574	0.786544	-25.4671	-0.301506	0.084891	-0.274177	-22.7726	-3.59E-15	13.9427	0	0	-0.0521096	9.79242	-34.4449	0.663395	344.247	382.609	725.162	425.779	425.779	425.779	17.6132	-84.2108	13.6974	404.708	455.61	249.601	204.096	204.096	204.096	-85.4892	-1.74531	-20.259	46.448	-11.7518	3.06797	0.0375048	0.257331	1.68723	541.856	-2.93201	-13.2825	0	0	0.616792	43.4899
0	2.81574	0	0	3.09997	0.760492	-24.7161	-0.296676	0.108977	-0.332314	-18.7945	4.33E-15	18.1912	0	0	-0.0559352	10.1378	-33.431	-0.738502	340.024	383.069	724.096	426.016	426.016	426.016	17.4029	-87.1205	13.9612	430.739	456.705	251.363	204.096	204.096	204.096	-88.4587	-1.95265	-20.1038	45.8165	-11.5987	4.4669	0.261931	0.270763	1.81588	538.44	-13.1943	-14.6634	0	0	0.840614	38.7415
0	2.10036	0	0	2.29802	0.733638	-23.9324	-0.28725	0.129601	-0.392166	-14.4849	-4.90E-16	21.6188	0	0	-0.0586083	10.3684	-32.3052	-1.98698	335.453	383.442	722.511	426.52	426.52	426.52	17.2325	-89.8546	14.2599	454.99	457.726	253.846	204.096	204.096	204.096	-91.251	-2.13041	-20.0062	44.9846	-11.4148	5.67553	0.472441	0.27711	1.9471	536.845	-30.3777	-16.7764	0	0	1.05531	33.997
0	1.38483	0	0	1.5054	0.704921	-23.0836	-0.273069	0.144379	-0.452193	-10.1305	1.14E-15	23.6148	0	0	-0.0601395	10.4575	-31.1186	-2.97359	330.805	383.718	720.644	427.27	427.27	427.27	17.12	-92.3592	14.6251	477.082	458.685	256.873	204.096	204.096	204.096	-93.8146	-2.26668	-20.0016	43.965	-11.2059	6.57051	0.634487	0.270059	2.06372	544.135	-55.4671	-20.4075	0	0	1.275	29.4086
0	0.704411	0	0	0.760447	0.673226	-22.1343	-0.25273	0.15122	-0.510696	-5.72557	4.25E-15	23.6194	0	0	-0.0595099	10.3915	-29.9208	-3.60931	326.34	383.886	718.728	428.231	428.231	428.231	17.0692	-94.5929	15.0856	496.673	459.562	260.223	204.096	204.096	204.096	-96.1086	-2.34562	-20.1144	42.7753	-10.9781	7.04985	0.712448	0.240335	2.14431	569.187	-89.1748	-25.8474	0	0	1.52098	25.1264
0	0.100765	0	0	0.107977	0.637599	-21.0516	-0.224332	0.148875	-0.564948	-1.04765	5.23E-15	21.2666	0	0	-0.0546776	10.1709	-28.7554	-3.83309	322.284	383.94	716.96	429.365	429.365	429.365	17.0671	-96.5277	15.6549	513.473	460.287	263.643	204.096	204.096	204.096	-98.1033	-2.35109	-20.3489	41.4399	-10.7383	7.04474	0.681188	0.17851	2.16471	618.875	-131.43	-32.9572	0	0	1.81003	21.28
0	-0.386801	0	0	-0.41115	0.597463	-19.8129	-0.186897	0.137405	-0.61211	4.14027	1.63E-15	16.5262	0	0	-0.0435087	9.80906	-27.6578	-3.61796	318.813	383.881	715.484	430.628	430.628	430.628	17.086	-98.1465	16.3205	527.264	460.738	266.847	204.096	204.096	204.096	-99.7765	-2.27169	-20.6834	39.9916	-10.4947	6.52853	0.524678	0.0822927	2.10991	698.234	-180.601	-41.3077	0	0	2.14876	17.9669
0	-0.731572	0	0	-0.77107	0.552873	-18.4137	-0.141748	0.118446	-0.64907	9.86458	4.25E-15	9.79909	0	0	-0.025325	9.33059	-26.6526	-2.97587	316.03	383.721	714.37	431.973	431.973	431.973	17.0886	-99.4373	17.0363	537.909	460.747	269.524	204.096	204.096	204.096	-101.109	-2.10504	-21.0689	38.471	-10.2564	5.52296	0.240739	-0.0424949	1.97351	807.584	-233.065	-50.2915	0	0	2.52123	15.2492
0	-0.92685	0	0	-0.968575	0.50476	-16.878	-0.0932424	0.0945377	-0.673046	15.7871	1.02E-15	1.86414	0	0	-0.00207631	8.76843	-25.7521	-1.96047	313.952	383.472	713.61	433.349	433.349	433.349	17.0337	-100.39	17.7255	545.359	460.113	271.36	204.096	204.096	204.096	-102.079	-1.85873	-21.4325	36.9246	-10.0325	4.10089	-0.158079	-0.178373	1.76461	940.993	-282.599	-59.1436	0	0	2.88345	13.1542
0	-0.988776	0	0	-1.02496	0.455066	-15.2652	-0.0481594	0.0687719	-0.681417	21.2137	1.63E-15	-6.20683	0	0	0.0214044	8.16069	-24.9564	-0.66656	312.505	383.148	713.121	434.701	434.701	434.701	16.8789	-100.992	18.2923	549.649	458.63	272.056	204.096	204.096	204.096	-102.666	-1.54706	-21.6879	35.4017	-9.82938	2.384	-0.631469	-0.299584	1.50482	1081.91	-320.737	-66.8931	0	0	3.15852	11.6778
0	-0.954374	0	0	-0.9822	0.406643	-13.6695	-0.0141355	0.0448528	-0.672	25.2237	-1.31E-15	-13.1507	0	0	0.0385439	7.54617	-24.2553	0.777629	311.533	382.754	712.751	435.974	435.975	435.975	16.5835	-101.235	18.6399	550.883	456.114	271.373	204.096	204.096	204.096	-102.849	-1.18559	-21.7464	33.9509	-9.64567	0.531464	-1.11237	-0.379463	1.22564	1203.91	-338.019	-72.4314	0	0	3.25783	10.7875
0	-0.874468	0	0	-0.894707	0.362907	-12.2093	0.00222293	0.0278572	-0.64295	26.8654	-1.96E-15	-17.5796	0	0	0.0434848	6.95912	-23.6332	2.22685	310.839	382.283	712.307	437.118	437.118	437.118	16.1099	-101.11	18.6882	549.213	452.436	269.161	204.096	204.096	204.096	-102.614	-0.787228	-21.5314	32.6175	-9.46693	-1.28057	-1.50423	-0.394324	0.965261	1271.7	-324.182	-74.6979	0	0	3.10676	10.4288
0	-0.802577	0	0	-0.817619	0.327281	-11.0078	-0.00318743	0.0237447	-0.594147	25.3536	-1.96E-15	-18.1855	0	0	0.0346064	6.42379	-23.0751	3.54375	310.232	381.716	711.594	438.094	438.094	438.094	15.4314	-100.615	18.3899	544.821	447.554	265.389	204.096	204.096	204.096	-101.959	-0.363201	-20.991	31.4417	-9.2621	-2.88815	-1.70818	-0.332404	0.762142	1251.63	-271.902	-73.0458	0	0	2.68543	10.5364
0	-0.780568	0	0	-0.793037	0.302648	-10.1711	-0.0312523	0.0378251	-0.527108	20.2382	-1.31E-15	-14.0492	0	0	0.0171293	5.95014	-22.5732	4.62588	309.592	381.032	710.452	438.877	438.877	438.877	14.5434	-99.7573	17.7386	537.896	441.552	260.163	204.096	204.096	204.096	-100.902	0.0714233	-20.1102	30.4554	-8.98392	-4.16968	-1.65238	-0.194954	0.650011	1121.51	-178.966	-67.5989	0	0	2.03497	11.0476
0	-0.824457	0	0	-0.836598	0.290898	-9.77051	-0.0795098	0.0718509	-0.444958	11.5429	3.27E-16	-5.08157	0	0	0.00257586	5.53267	-22.1316	5.42611	308.911	380.216	708.8	439.453	439.453	439.453	13.4748	-98.5596	16.7711	528.627	434.662	253.723	204.096	204.096	204.096	-99.486	0.492212	-18.9203	29.6803	-8.57502	-5.06744	-1.32414	-0.00138176	0.644892	880.01	-52.3538	-59.3808	0	0	1.24245	11.9168
0	-0.914389	0	0	-0.928013	0.292615	-9.82911	-0.142493	0.121911	-0.351615	-0.151958	-2.78E-15	7.64893	0	0	0.00380609	5.153	-21.7679	5.95892	308.305	379.272	706.656	439.809	439.809	439.809	12.2928	-97.0643	15.5658	517.211	427.266	246.431	204.096	204.096	204.096	-97.7777	0.866328	-17.5018	29.1254	-7.98073	-5.59242	-0.766392	0.222644	0.746151	546.599	92.2437	-50.0651	0	0	0.412957	13.123
0	-0.992298	0	0	-1.0086	0.306873	-10.315	-0.211313	0.177431	-0.252471	-13.5908	-3.59E-15	21.8139	0	0	0.0278025	4.78468	-21.511	6.29265	307.995	378.225	704.133	439.937	439.937	439.937	11.0943	-95.3399	14.2356	503.884	419.864	238.736	204.096	204.096	204.096	-95.8679	1.16279	-15.9783	28.7846	-7.16256	-5.81553	-0.0790312	0.446832	0.932724	163.951	231.266	-41.5451	0	0	-0.334409	14.6682
0	-0.970891	0	0	-0.989545	0.331232	-11.1415	-0.274177	0.223501	-0.156137	-26.9083	-6.21E-15	34.289	0	0	0.0708309	4.39857	-21.3946	6.52904	308.244	377.122	701.418	439.827	439.827	439.827	9.98519	-93.4808	12.9162	488.949	412.992	231.118	204.096	204.096	204.096	-93.8636	1.36796	-14.4989	28.6369	-6.10822	-5.84781	0.589548	0.64898	1.17029	-200.754	340.793	-35.3501	0	0	-0.891569	16.5662
0	-0.754959	0	0	-0.772362	0.362149	-12.1838	-0.31891	0.246073	-0.0743694	-38.0152	9.64E-15	42.1289	0	0	0.119993	3.96776	-21.446	6.77308	309.276	376.023	698.724	439.485	439.485	439.485	9.05358	-91.5972	11.7441	472.78	407.115	224.022	204.096	204.096	204.096	-91.8761	1.4957	-13.2074	28.6453	-4.83174	-5.81288	1.06302	0.817071	1.41767	-464.69	406.086	-31.986	0	0	-1.22091	18.821
0	-0.270611	0	0	-0.278076	0.395865	-13.3113	-0.337695	0.238701	-0.0187411	-45.2968	4.48E-15	43.737	0	0	0.160691	3.47242	-21.6726	7.09948	311.17	375	696.226	438.947	438.947	438.947	8.34822	-89.7959	10.8259	455.777	402.523	217.775	204.096	204.096	204.096	-90.0049	1.5827	-12.2066	28.7598	-3.36575	-5.81529	1.18874	0.949594	1.63947	-554.415	429.63	-30.7278	0	0	-1.3875	21.4027
0	0.510856	0	0	0.527515	0.429583	-14.4283	-0.332137	0.206285	0.00518636	-48.3537	2.29E-15	39.5343	0	0	0.184498	2.90582	-22.0496	7.52588	313.774	374.129	693.998	438.291	438.29	438.29	7.87024	-88.1613	10.2122	438.298	399.278	212.543	204.096	204.096	204.096	-88.3242	1.67116	-11.5339	28.9197	-1.75393	-5.91189	0.904074	1.04654	1.81407	-440.843	428.516	-30.1508	0	0	-1.48531	24.2293
0	1.5683	0	0	1.62756	0.462461	-15.5069	-0.311271	0.161218	0.00225325	-47.9145	9.80E-16	31.5111	0	0	0.190623	2.28038	-22.5168	8.00395	316.679	373.488	691.98	437.627	437.627	437.627	7.5796	-86.7484	9.89311	420.588	397.24	208.345	204.096	204.096	204.096	-86.8792	1.79363	-11.1599	29.0578	-0.0485868	-6.09571	0.277913	1.09726	1.92995	-160.598	421.038	-29.2062	0	0	-1.51334	27.168
0	2.84396	0	0	2.96756	0.495773	-16.5883	-0.282571	0.114871	-0.0151288	-44.8691	3.92E-15	22.0119	0	0	0.180856	1.63113	-22.9871	8.43197	319.278	373.145	689.974	437.083	437.083	437.083	7.40903	-85.5848	9.82025	402.769	396.147	205.105	204.096	204.096	204.096	-85.6898	1.97174	-11.0119	29.1109	1.68685	-6.29815	-0.520185	1.08047	1.98104	200.774	413.407	-27.763	0	0	-1.36132	30.0571
0	4.25885	0	0	4.47223	0.532086	-17.7534	-0.250609	0.074492	-0.0338273	-40.0324	-3.43E-15	13.0017	0	0	0.157604	1.01173	-23.3655	8.6822	320.889	373.147	687.697	436.761	436.761	436.761	7.27937	-84.6718	9.93558	384.874	395.706	202.685	204.096	204.096	204.096	-84.7509	2.22413	-11.0019	29.0326	3.37734	-6.40843	-1.2874	0.982057	1.97403	544.546	401.613	-26.5174	0	0	-0.955014	32.7393
0	5.72656	0	0	6.06066	0.574021	-19.0802	-0.221074	0.0430758	-0.0447298	-34.473	-4.57E-15	5.74418	0	0	0.126137	0.482642	-23.571	8.63269	320.907	373.508	684.866	436.715	436.715	436.715	7.11421	-83.9845	10.1909	366.892	395.65	200.918	204.096	204.096	204.096	-84.0325	2.57162	-11.049	28.8035	4.94212	-6.30305	-1.8359	0.788702	1.9225	785.554	375.689	-26.1157	0	0	-0.372953	35.0917
0	7.17062	0	0	7.66371	0.623168	-20.6085	-0.19699	0.0198232	-0.0430903	-29.0289	-7.96E-16	0.710638	0	0	0.0933786	0.0960922	-23.5529	8.19936	318.923	374.208	681.274	436.942	436.942	436.942	6.8525	-83.4809	10.5538	348.819	395.776	199.634	204.096	204.096	204.096	-83.489	3.03495	-11.0921	28.4346	6.30216	-5.88233	-2.02482	0.497609	1.8411	866.863	326.639	-26.0681	0	0	0.172163	37.0417
0	8.53669	0	0	9.2337	0.679293	-22.317	-0.178531	0.00268436	-0.0282067	-24.2173	2.37E-15	-2.14731	0	0	0.065877	-0.117561	-23.2982	7.36618	314.814	375.2	676.855	437.388	437.388	437.388	6.45823	-83.112	11.0033	330.681	395.947	198.683	204.096	204.096	204.096	-83.07	3.62636	-11.0935	27.9621	7.38669	-5.10842	-1.79011	0.13225	1.75066	769.405	253.38	-24.8472	0	0	0.468396	38.5717
0	9.79664	0	0	10.7443	0.739967	-24.118	-0.165299	-0.0107796	-0.00294062	-20.395	-1.96E-15	-3.24744	0	0	0.0474515	-0.157968	-22.8309	6.20685	308.767	376.417	671.705	437.968	437.968	437.968	5.92825	-82.8281	11.5212	312.55	396.092	197.939	204.096	204.096	204.096	-82.7277	4.3398	-11.0403	27.4373	8.13889	-4.03346	-1.1573	-0.258352	1.67529	513.963	162.086	-20.4704	0	0	0.440101	39.7146
0	10.9484	0	0	12.1855	0.800651	-25.8699	-0.155875	-0.0226046	0.026347	-17.638	-2.90E-15	-3.2132	0	0	0.0376175	-0.0546323	-22.2024	4.88706	301.24	377.776	666.065	438.578	438.578	438.578	5.29523	-82.5863	12.0873	294.532	396.186	197.309	204.096	204.096	204.096	-82.4235	5.14497	-10.942	26.9118	8.52158	-2.80449	-0.257212	-0.610877	1.64248	163.032	63.5258	-11.7493	0	0	0.16986	40.5459
0	12.0098	0	0	13.5555	0.855395	-27.4071	-0.149194	-0.0329148	0.0514524	-15.8844	-3.86E-15	-2.60901	0	0	0.0335143	0.142363	-21.4777	3.63523	292.855	379.169	660.263	439.119	439.119	439.119	4.62238	-82.354	12.675	276.751	396.241	196.73	204.096	204.096	204.096	-82.1307	5.98809	-10.8257	26.4241	8.52287	-1.63352	0.692112	-0.869958	1.66912	-190.991	-30.1503	0.379653	0	0	-0.189852	41.1693
0	13.0083	0	0	14.8524	0.898278	-28.5822	-0.144578	-0.0402471	0.0649018	-14.9696	-3.00E-15	-1.84112	0	0	0.0319475	0.378101	-20.7183	2.68086	284.247	380.478	654.635	439.511	439.511	439.511	3.98888	-82.1118	13.2521	259.309	396.278	196.164	204.096	204.096	204.096	-81.8345	6.8008	-10.7261	25.989	8.15924	-0.734051	1.43934	-1.00138	1.75884	-449.84	-106.834	12.6553	0	0	-0.510606	41.6938
0	13.9689	0	0	16.0711	0.925262	-29.3084	-0.141501	-0.0427373	0.0632448	-14.6457	3.68E-15	-1.13921	0	0	0.0307143	0.608764	-19.9661	2.18112	275.895	381.585	649.448	439.704	439.704	439.704	3.46861	-81.8524	13.7844	242.261	396.321	195.596	204.096	204.096	204.096	-81.5301	7.51572	-10.6739	25.5941	7.4742	-0.247807	1.81486	-1.00478	1.88886	-551.015	-157.942	21.1186	0	0	-0.72446	42.2024
0	14.904	0	0	17.2028	0.935571	-29.5832	-0.140015	-0.0402815	0.0476061	-14.6861	6.94E-16	-0.681006	0	0	0.0289391	0.810757	-19.2328	2.17434	268.017	382.405	644.852	439.689	439.689	439.689	3.11045	-81.5772	14.2423	225.597	396.391	195.023	204.096	204.096	204.096	-81.2196	8.08323	-10.6861	25.2056	6.53186	-0.201848	1.78458	-0.907857	2.02835	-486.698	-181.338	23.6384	0	0	-0.80015	42.7257
0	15.8103	0	0	18.2391	0.931785	-29.4825	-0.139823	-0.034594	0.0229009	-14.8443	2.41E-15	-0.585762	0	0	0.0266715	0.980554	-18.4981	2.5799	260.548	382.89	640.874	439.484	439.484	439.484	2.9282	-81.2922	14.6078	209.247	396.495	194.454	204.096	204.096	204.096	-80.9081	8.4822	-10.7627	24.7777	5.40798	-0.513883	1.43479	-0.75534	2.14853	-297.69	-181.891	20.8222	0	0	-0.7204	43.2352
0	16.6708	0	0	19.1725	0.918646	-29.1313	-0.140654	-0.0283659	-0.00453037	-14.9323	-1.82E-15	-0.900998	0	0	0.0242705	1.12819	-17.7177	3.23702	253.206	383.026	637.447	439.126	439.126	439.126	2.90407	-81.0037	14.8764	193.104	396.634	193.902	204.096	204.096	204.096	-80.6007	8.71989	-10.8904	24.2639	4.17939	-1.03509	0.918869	-0.591828	2.23572	-50.4147	-168.214	15.0249	0	0	-0.483197	43.6576
0	17.4608	0	0	19.9965	0.901306	-28.6642	-0.142265	-0.0236523	-0.0292158	-14.8314	2.49E-15	-1.54969	0	0	0.021745	1.26895	-16.8361	3.96002	245.596	382.813	634.462	438.647	438.647	438.647	3.00142	-80.7157	15.055	177.049	396.792	193.384	204.096	204.096	204.096	-80.3004	8.82238	-11.0491	23.6255	2.91421	-1.60554	0.387976	-0.448399	2.29464	190.524	-148.564	8.74568	0	0	-0.116311	43.9032
0	18.1543	0	0	20.7024	0.883919	-28.1916	-0.144418	-0.0212449	-0.0479603	-14.4686	-2.84E-15	-2.36583	0	0	0.0187003	1.41617	-15.8011	4.58729	237.325	382.255	631.818	438.073	438.073	438.073	3.17964	-80.4287	15.1542	160.975	396.95	192.915	204.096	204.096	204.096	-80.0069	8.82133	-11.2176	22.8372	1.66559	-2.09891	-0.0521254	-0.336717	2.3427	380.101	-128.015	3.55844	0	0	0.316653	43.8906
0	18.7275	0	0	21.2785	0.868991	-27.7824	-0.147235	-0.0210309	-0.0598508	-13.8269	-2.74E-15	-3.18326	0	0	0.0148456	1.57684	-14.5746	5.01029	228.081	381.361	629.462	437.417	437.417	437.416	3.40536	-80.1387	15.183	144.802	397.082	192.51	204.096	204.096	204.096	-79.7153	8.74296	-11.3783	21.8889	0.469874	-2.44425	-0.354018	-0.249229	2.40091	497.854	-107.831	0.00716044	0	0	0.732097	43.5626
0	19.1596	0	0	21.7082	0.857377	-27.462	-0.150769	-0.0222855	-0.0656192	-12.8881	3.27E-15	-3.86268	0	0	0.0102543	1.75005	-13.1384	5.18128	217.678	380.152	627.407	436.687	436.687	436.687	3.65751	-79.8362	15.1436	128.484	397.166	192.182	204.096	204.096	204.096	-79.416	8.60222	-11.5177	20.7837	-0.65026	-2.62476	-0.520177	-0.168753	2.48447	544.627	-86.9768	-2.0022	0	0	1.05651	42.8918
0	19.4323	0	0	21.9702	0.848656	-27.2201	-0.15523	-0.0239667	-0.0669634	-11.6662	3.02E-15	-4.29248	0	0	0.0053901	1.92755	-11.4956	5.10397	206.06	378.663	625.726	435.9	435.9	435.9	3.92777	-79.5048	15.0309	111.998	397.184	191.944	204.096	204.096	204.096	-79.0928	8.40197	-11.6266	19.5347	-1.68041	-2.65957	-0.58683	-0.0743772	2.6004	536.127	-62.1492	-2.97019	0	0	1.25825	41.879
0	19.5272	0	0	22.0384	0.841676	-27.0258	-0.160861	-0.0250462	-0.0653462	-10.2167	-8.17E-16	-4.3893	0	0	0.000882906	2.09599	-9.66772	4.81445	193.28	376.945	624.536	435.085	435.085	435.085	4.21763	-79.1208	14.8343	95.339	397.125	191.805	204.096	204.096	204.096	-78.7226	8.13605	-11.6994	18.1611	-2.60912	-2.57778	-0.592393	0.0438011	2.74224	491.341	-30.3887	-3.47545	0	0	1.33988	40.5492
0	19.4248	0	0	21.8836	0.835017	-26.8397	-0.167615	-0.0247043	-0.0614864	-8.61411	-4.08E-16	-4.09736	0	0	-0.0027227	2.24028	-7.68973	4.36196	179.469	375.061	623.971	434.284	434.284	434.284	4.53436	-78.6533	14.541	78.516	396.986	191.775	204.096	204.096	204.096	-78.2751	7.79416	-11.7334	16.6839	-3.42686	-2.39684	-0.550467	0.174667	2.89056	423.118	8.42604	-3.9906	0	0	1.31001	38.9456
0	19.1051	0	0	21.4764	0.82725	-26.622	-0.174888	-0.0228323	-0.0548809	-6.9159	-4.17E-15	-3.43423	0	0	-0.00508173	2.34844	-5.60355	3.79877	164.818	373.087	624.159	433.547	433.547	433.547	4.88773	-78.0657	14.1398	61.5443	396.774	191.864	204.096	204.096	204.096	-77.7145	7.36607	-11.7294	15.1221	-4.13165	-2.1196	-0.432018	0.285816	3.01666	331.272	49.2046	-4.50843	0	0	1.14948	37.1228
0	18.5496	0	0	20.7906	0.81692	-26.331	-0.181803	-0.0194177	-0.0455328	-5.16655	-2.29E-15	-2.43022	0	0	-0.00610959	2.41657	-3.45079	3.18195	149.562	371.107	625.201	432.924	432.924	432.924	5.28815	-77.3189	13.624	44.45	396.509	192.077	204.096	204.096	204.096	-77.002	6.84402	-11.6922	13.4873	-4.73645	-1.75382	-0.222228	0.368317	3.10686	217.339	89.2996	-4.88455	0	0	0.858982	35.1404
0	17.7432	0	0	19.8067	0.802548	-25.9239	-0.187048	-0.0147798	-0.0341302	-3.35305	-1.23E-16	-1.15616	0	0	-0.00585341	2.45008	-1.26781	2.57498	133.97	369.207	627.158	432.469	432.469	432.468	5.74427	-76.374	12.9927	27.2706	396.218	192.417	204.096	204.096	204.096	-76.0991	6.22523	-11.6305	11.7801	-5.26684	-1.33045	0.0687808	0.431102	3.15649	86.5269	127.135	-4.92776	0	0	0.45548	33.0577
0	16.6752	0	0	18.5142	0.782734	-25.3579	-0.189477	-0.00901628	-0.0223478	-1.45568	-3.14E-15	0.330136	0	0	-0.00446641	2.46146	0.916117	2.04436	118.336	367.47	630.04	432.24	432.24	432.24	6.25954	-75.1951	12.2536	10.0518	395.932	192.874	204.096	204.096	204.096	-74.9698	5.51526	-11.5557	9.99071	-5.75083	-0.907934	0.403698	0.484302	3.16477	-51.0604	160.819	-4.63408	0	0	-0.0293398	30.9298
0	15.3382	0	0	16.9128	0.756412	-24.5977	-0.188421	-0.00207014	-0.0121702	0.513746	7.35E-16	1.97057	0	0	-0.00218993	2.46708	3.07789	1.65129	102.952	365.965	633.813	432.307	432.307	432.307	6.82871	-73.7504	11.4248	-7.1602	395.685	193.427	204.096	204.096	204.096	-73.5811	4.73171	-11.4808	8.10451	-6.20841	-0.561643	0.733503	0.530391	3.12662	-184.108	188.139	-4.17885	0	0	-0.557918	28.8069
0	13.728	0	0	15.0119	0.72315	-23.6237	-0.183831	0.00612615	-0.0058273	2.47923	-1.63E-16	3.68455	0	0	0.000670755	2.48426	5.19799	1.44134	88.0906	364.744	638.392	432.74	432.74	432.74	7.43621	-72.0132	10.5363	-24.3295	395.506	194.039	204.096	204.096	204.096	-71.9046	3.90631	-11.4187	6.11032	-6.64676	-0.364056	1.01068	0.56136	3.03431	-302.137	206.705	-3.79496	0	0	-1.08453	26.7343
0	11.843	0	0	12.8291	0.683417	-22.4409	-0.176443	0.0152388	-0.00486866	4.26609	-9.80E-16	5.32249	0	0	0.00377409	2.52918	7.25736	1.43583	73.9909	363.842	643.655	433.598	433.598	433.598	8.0571	-69.9633	9.62799	-41.4409	395.423	194.665	204.096	204.096	204.096	-69.9168	3.08382	-11.3804	4.01012	-7.06321	-0.364746	1.21045	0.568029	2.88266	-400.686	215.152	-3.64407	0	0	-1.56861	24.7539
0	9.6853	0	0	10.3876	0.638628	-21.0831	-0.167595	0.0243866	-0.00975582	5.6161	-3.27E-16	6.65764	0	0	0.00675287	2.61501	9.23466	1.62917	60.8501	363.274	649.448	434.914	434.914	434.914	8.66117	-67.5875	8.74539	-58.5065	395.456	195.259	204.096	204.096	204.096	-67.6002	2.31656	-11.3736	1.82593	-7.45148	-0.579614	1.33384	0.54365	2.67188	-481.901	212.656	-3.76673	0	0	-1.98234	22.9069
0	7.26383	0	0	7.71372	0.590949	-19.6099	-0.159204	0.0323626	-0.0197209	6.20705	-3.27E-15	7.4316	0	0	0.00883537	2.75032	11.1047	1.99243	48.8307	363.037	655.593	436.68	436.68	436.68	9.21859	-64.8812	7.93165	-75.5636	395.623	195.787	204.096	204.096	204.096	-64.9453	1.65557	-11.401	-0.397505	-7.80752	-0.991373	1.40233	0.486121	2.41379	-552.971	198.497	-4.11313	0	0	-2.31456	21.2363
0	4.59698	0	0	4.83678	0.542892	-18.0972	-0.153562	0.0378059	-0.0330274	5.70178	-2.61E-15	7.4023	0	0	0.00841217	2.93775	12.8383	2.48162	38.0733	363.107	661.897	438.843	438.843	438.843	9.70547	-61.8498	7.21911	-92.6634	395.929	196.243	204.096	204.096	204.096	-61.9529	1.14067	-11.4588	-2.59515	-8.13222	-1.55835	1.44835	0.4017	2.12887	-623.177	172.964	-4.64243	0	0	-2.5632	19.7887
0	1.7158	0	0	1.79065	0.496853	-16.6232	-0.15305	0.0398315	-0.0479898	3.81029	-6.53E-16	6.44013	0	0	0.00279713	3.17336	14.403	3.04733	28.7109	363.445	668.162	441.305	441.305	441.305	10.1061	-58.5101	6.62233	-109.853	396.367	196.655	204.096	204.096	204.096	-58.6366	0.792634	-11.5354	-4.68876	-8.43023	-2.22704	1.49574	0.299561	1.84077	-697.723	137.332	-5.37774	0	0	-2.70842	18.6137
0	-1.33503	0	0	-1.3838	0.454759	-15.2552	-0.159369	0.0382687	-0.0633513	0.38582	6.53E-16	4.57616	0	0	-0.0109076	3.44728	15.7659	3.64198	20.875	363.998	674.187	443.938	443.938	443.938	10.4123	-54.8914	6.13485	-127.152	396.915	197.094	204.096	204.096	204.096	-55.0246	0.609326	-11.6106	-6.59661	-8.70761	-2.94203	1.55304	0.190169	1.57021	-775.752	94.0374	-6.292	0	0	-2.70816	17.7617
0	-4.49848	0	0	-4.63735	0.417904	-14.0426	-0.173266	0.0333312	-0.0787797	-4.5537	-2.21E-15	1.98195	0	0	-0.0345085	3.74504	16.8967	4.22271	14.6903	364.705	679.778	446.6	446.6	446.6	10.6201	-51.035	5.73002	-144.54	397.537	197.671	204.096	204.096	204.096	-51.1593	0.565813	-11.657	-8.24343	-8.9695	-3.65092	1.61099	0.0824212	1.33058	-849.715	46.3774	-7.24275	0	0	-2.51243	17.2793
0	-7.70879	0	0	-7.91334	0.386986	-13.0153	-0.194514	0.0260138	-0.0945654	-10.8537	5.72E-15	-0.982769	0	0	-0.0679448	4.04937	17.7711	4.75001	10.2592	365.503	684.756	449.16	449.16	449.16	10.7256	-46.9928	5.36484	-161.938	398.182	198.524	204.096	204.096	204.096	-47.0964	0.61745	-11.6416	-9.5688	-9.2192	-4.30405	1.65015	-0.0156021	1.13043	-908.615	-1.00023	-7.96499	0	0	-2.0992	17.2037
0	-10.8959	0	0	-11.1503	0.362277	-12.1881	-0.222174	0.017876	-0.111096	-18.2875	-3.27E-15	-3.80095	0	0	-0.109033	4.34187	18.3739	5.18418	7.6414	366.335	688.963	451.514	451.514	451.514	10.7231	-42.8246	4.98543	-179.212	398.793	199.811	204.096	204.096	204.096	-42.902	0.704297	-11.5297	-10.5328	-9.45791	-4.85143	1.65574	-0.0959164	0.974715	-943.633	-42.4636	-8.09931	0	0	-1.50417	17.5586
0	-13.989	0	0	-14.2851	0.34383	-11.5672	-0.255103	0.0111547	-0.127865	-26.6312	-4.57E-15	-5.82793	0	0	-0.153866	4.60478	18.7012	5.48349	6.83902	367.153	692.275	453.595	453.595	453.595	10.6044	-38.5967	4.53324	-196.175	399.314	201.693	204.096	204.096	204.096	-38.6498	0.756508	-11.29	-11.1196	-9.68498	-5.2419	1.62629	-0.14973	0.865691	-952.847	-71.7511	-7.32383	0	0	-0.81554	18.3505
0	-16.9185	0	0	-17.2543	0.331627	-11.1549	-0.292537	0.00764976	-0.142628	-35.7137	-6.53E-15	-6.49054	0	0	-0.197072	4.82303	18.761	5.606	7.79235	367.921	694.61	455.383	455.383	455.383	10.3614	-34.3804	3.95227	-212.592	399.707	204.322	204.096	204.096	204.096	-34.4193	0.701202	-10.9011	-11.3377	-9.89761	-5.42587	1.57529	-0.172246	0.796771	-943.475	-84.2168	-5.52724	0	0	-0.136787	19.5681
0	-19.6143	0	0	-19.9935	0.325604	-10.951	-0.334108	0.00836879	-0.151731	-45.384	1.31E-15	-5.42494	0	0	-0.231913	4.98705	18.5719	5.51472	10.3873	368.621	695.922	456.898	456.899	456.898	9.98892	-30.2531	3.19786	-228.178	399.956	207.821	204.096	204.096	204.096	-30.2939	0.472458	-10.3558	-11.2183	-10.0922	-5.36118	1.52641	-0.16019	0.75775	-929.806	-77.6226	-2.91108	0	0	0.459773	21.1844
0	-22.0056	0	0	-22.4357	0.325596	-10.9507	-0.378665	0.0136436	-0.151481	-55.3457	1.31E-15	-2.54465	0	0	-0.250159	5.09546	18.1598	5.18527	14.4736	369.258	696.2	458.193	458.193	458.193	9.48816	-26.2997	2.24697	-242.605	400.075	212.265	204.096	204.096	204.096	-26.3607	0.0241544	-9.66494	-10.8094	-10.2652	-5.02053	1.50447	-0.118161	0.731977	-927.266	-54.1852	0.0917676	0	0	0.953775	23.1602
0	-24.021	0	0	-24.5125	0.331264	-11.1426	-0.423068	0.0226479	-0.140197	-65.0037	-7.84E-15	1.8852	0	0	-0.243157	5.15644	17.554	4.61409	19.8885	369.862	695.461	459.336	459.336	459.336	8.86975	-22.6102	1.10772	-255.509	400.105	217.658	204.096	204.096	204.096	-22.7067	-0.657067	-8.85648	-10.1699	-10.415	-4.3997	1.52295	-0.0527616	0.706817	-944.647	-19.1213	3.0547	0	0	1.36046	25.4491
0	-25.595	0	0	-26.1595	0.34211	-11.5091	-0.463177	0.0349257	-0.117949	-73.5701	5.23E-15	7.45816	0	0	-0.205105	5.18701	16.7835	3.8248	26.4793	370.481	693.736	460.398	460.399	460.399	8.15642	-19.2723	-0.175901	-266.521	400.105	223.919	204.096	204.096	204.096	-19.4123	-1.54371	-7.97271	-9.36214	-10.5409	-3.52424	1.58057	0.0238022	0.672064	-983.138	20.4435	5.82629	0	0	1.70132	28.0009
0	-26.6767	0	0	-27.325	0.35757	-12.03	-0.494526	0.050467	-0.0871935	-80.1791	1.05E-14	13.7184	0	0	-0.135931	5.20993	15.8736	2.86962	34.1211	371.175	691.076	461.432	461.432	461.432	7.38656	-16.3613	-1.52654	-275.305	400.141	230.886	204.096	204.096	204.096	-16.5435	-2.56786	-7.06718	-8.44497	-10.6433	-2.45131	1.65972	0.100621	0.629114	-1035.03	58.7526	8.44311	0	0	1.98342	30.7656
0	-27.2377	0	0	-27.9785	0.377202	-12.6884	-0.513387	0.0685913	-0.0514905	-84.0903	1.18E-14	20.1214	0	0	-0.0431126	5.24936	14.8443	1.82472	42.725	371.996	687.544	462.458	462.458	462.458	6.61679	-13.9302	-2.84455	-281.596	400.291	238.336	204.096	204.096	204.096	-14.1454	-3.63221	-6.20295	-7.46658	-10.7222	-1.26541	1.73302	0.163981	0.584035	-1087.68	90.599	11.122	0	0	2.20205	33.6961
0	-27.2778	0	0	-28.1173	0.400775	-13.4746	-0.51764	0.0874466	-0.0151765	-84.9062	-1.18E-14	26.0308	0	0	0.0592008	5.32622	13.7089	0.779974	52.2364	372.982	683.228	463.454	463.454	463.454	5.91943	-12.0025	-4.02622	-285.223	400.643	246.018	204.096	204.096	204.096	-12.2385	-4.62929	-5.44949	-6.45903	-10.7774	-0.0677714	1.76897	0.205351	0.551337	-1126.15	113.339	13.9074	0	0	2.35388	36.7514
0	-26.8265	0	0	-27.7683	0.428266	-14.3849	-0.507407	0.104025	0.0176888	-82.7485	1.31E-14	30.7344	0	0	0.154206	5.45474	12.4742	-0.175021	62.6226	374.142	678.241	464.353	464.353	464.353	5.37312	-10.5717	-4.98387	-286.117	401.294	253.682	204.096	204.096	204.096	-10.8189	-5.46375	-4.87612	-5.43479	-10.8089	1.03814	1.73876	0.217607	0.544321	-1137.51	125.335	16.6382	0	0	2.44926	39.8966
0	-25.9391	0	0	-26.9842	0.459742	-15.4181	-0.485306	0.115358	0.0442462	-78.3126	-5.88E-15	33.5845	0	0	0.228263	5.64052	11.1416	-0.965893	73.8545	375.456	672.732	465.046	465.046	465.046	5.04889	-9.60665	-5.66179	-284.307	402.337	261.109	204.096	204.096	204.096	-9.86169	-6.07087	-4.54248	-4.38507	-10.8186	1.96253	1.62508	0.203088	0.575576	-1114.52	127.864	18.8005	0	0	2.51349	43.1026
0	-24.6876	0	0	-25.8344	0.49527	-16.5721	-0.456449	0.11944	0.0635631	-72.7689	7.51E-15	34.1381	0	0	0.27529	5.88059	9.70858	-1.54625	85.8875	376.881	666.879	465.395	465.395	465.395	4.99696	-9.06221	-6.04297	-279.893	403.849	268.123	204.096	204.096	204.096	-9.32849	-6.42587	-4.48905	-3.28061	-10.8104	2.64337	1.42505	0.164901	0.650333	-1057.81	122.682	19.8882	0	0	2.57543	46.342
0	-23.1496	0	0	-24.3929	0.534815	-17.8404	-0.426105	0.115158	0.076167	-67.3133	5.88E-15	32.2116	0	0	0.296626	6.16531	8.17071	-1.90649	98.6469	378.354	660.888	465.244	465.244	465.244	5.23817	-8.89265	-6.14476	-273.016	405.868	274.594	204.096	204.096	204.096	-9.17785	-6.54129	-4.73015	-2.07412	-10.793	3.05752	1.15078	0.113461	0.771809	-973.649	112.892	19.6866	0	0	2.64997	49.5857
0	-21.3967	0	0	-22.7267	0.578172	-19.2105	-0.397486	0.102307	0.0837788	-62.7214	2.29E-15	27.935	0	0	0.297536	6.48166	6.5229	-2.0769	112.021	379.808	654.982	464.444	464.443	464.444	5.76066	-9.06305	-6.00749	-263.826	408.391	280.436	204.096	204.096	204.096	-9.37533	-6.45596	-5.25052	-0.704778	-10.7801	3.22695	0.830832	0.0612374	0.937309	-872.599	101.146	18.5636	0	0	2.73456	52.8017
0	-19.4896	0	0	-20.8895	0.624846	-20.6602	-0.371021	0.0823191	0.0885086	-59.1545	-1.11E-14	21.8351	0	0	0.284033	6.81687	4.76096	-2.12335	125.866	381.182	649.386	462.876	462.876	462.876	6.5218	-9.55372	-5.68031	-252.465	411.355	285.59	204.096	204.096	204.096	-9.89853	-6.22028	-6.00636	0.894699	-10.7896	3.21754	0.50625	0.0231502	1.14281	-766.423	90.0008	17.1063	0	0	2.81488	55.9551
0	-17.4774	0	0	-18.9216	0.673965	-22.1565	-0.345559	0.0578722	0.0921083	-56.3056	-5.23E-15	14.7409	0	0	0.261604	7.16175	2.88292	-2.13524	140.018	382.426	644.312	460.484	460.484	460.484	7.45617	-10.3585	-5.20904	-239.06	414.659	290.014	204.096	204.096	204.096	-10.7369	-5.88295	-6.93275	2.7884	-10.8419	3.12871	0.228791	0.0129949	1.38045	-667.779	80.9706	16.0172	0	0	2.88494	59.0111
0	-15.3987	0	0	-16.8516	0.724239	-23.6558	-0.319466	0.0323477	0.0953047	-53.6417	-1.31E-15	7.62561	0	0	0.235064	7.5126	0.890164	-2.2065	154.313	383.508	639.941	457.297	457.297	457.297	8.48742	-11.4795	-4.62818	-223.732	418.17	293.674	204.096	204.096	204.096	-11.8882	-5.48188	-7.95524	5.02578	-10.955	3.07435	0.0485723	0.0369923	1.64014	-586.787	73.6809	15.8187	0	0	2.9536	61.9378
0	-13.2835	0	0	-14.6991	0.773992	-25.1064	-0.291714	0.00874079	0.0978739	-50.6693	-3.92E-15	1.37193	0	0	0.208363	7.87139	-1.21162	-2.41364	168.61	384.416	636.41	453.452	453.452	453.452	9.54089	-12.9216	-3.95849	-206.602	421.755	296.539	204.096	204.096	204.096	-13.3536	-5.04062	-9.0026	7.6295	-11.1403	3.15941	0.00349497	0.0940468	1.90641	-529.813	66.4445	16.8785	0	0	3.04228	64.7072
0	-11.1544	0	0	-12.4787	0.821233	-26.4527	-0.261811	-0.0107671	0.0984461	-47.0394	-1.31E-15	-3.38189	0	0	0.183844	8.24349	-3.41169	-2.79564	182.813	385.157	633.802	449.19	449.19	449.19	10.5536	-14.687	-3.20906	-187.798	425.298	298.588	204.096	204.096	204.096	-15.1331	-4.5699	-10.0169	10.585	-11.3982	3.4566	0.111053	0.178598	2.16443	-497.34	57.8049	19.212	0	0	3.15983	67.2946
0	-9.02921	0	0	-10.2042	0.863873	-27.6414	-0.229938	-0.0250794	0.0955353	-42.6047	1.31E-15	-6.33888	0	0	0.161787	8.63295	-5.69345	-3.34036	196.877	385.745	632.157	444.833	444.833	444.833	11.4805	-16.7716	-2.38375	-167.459	428.715	299.813	204.096	204.096	204.096	-17.2211	-4.07356	-10.9595	13.8333	-11.7149	3.98695	0.354581	0.281308	2.39874	-482.808	47.1906	22.5386	0	0	3.27057	69.677
0	-6.92442	0	0	-7.89472	0.900024	-28.6295	-0.196995	-0.0341148	0.0879412	-37.4186	1.31E-15	-7.54713	0	0	0.140785	9.03653	-8.03401	-3.98396	210.812	386.199	631.478	440.734	440.734	440.734	12.296	-19.161	-1.48898	-145.741	431.953	300.233	204.096	204.096	204.096	-19.6036	-3.55649	-11.8114	17.27	-12.0622	4.71066	0.6843	0.390603	2.60133	-474.335	35.183	26.4441	0	0	3.29055	71.8293
0	-4.86001	0	0	-5.58015	0.9284	-29.3922	-0.164581	-0.038548	0.0754645	-31.7084	-3.92E-15	-7.32381	0	0	0.119063	9.43887	-10.4046	-4.62438	224.651	386.527	631.758	437.213	437.213	437.213	12.9931	-21.8285	-0.540154	-122.812	434.991	299.889	204.096	204.096	204.096	-22.256	-3.03143	-12.5708	20.7548	-12.4006	5.53217	1.03117	0.492876	2.7646	-459.882	23.5006	30.4776	0	0	3.13629	73.7223
0	-2.86246	0	0	-3.30338	0.948631	-29.9291	-0.134619	-0.0395683	0.0591194	-25.8185	0	-6.13573	0	0	0.095914	9.81151	-12.7728	-5.14404	238.43	386.724	632.993	434.497	434.497	434.497	13.5799	-24.735	0.436832	-98.855	437.831	298.85	204.096	204.096	204.096	-25.1432	-2.52098	-13.2476	24.1308	-12.6877	6.31816	1.32674	0.573896	2.8808	-431.058	14.6554	34.305	0	0	2.77892	75.3227
0	-0.965242	0	0	-1.11757	0.961366	-30.2642	-0.108909	-0.0385215	0.0408425	-20.1514	1.96E-15	-4.4491	0	0	0.0723976	10.1172	-15.1054	-5.43428	252.155	386.773	635.189	432.682	432.682	432.682	14.0752	-27.8314	1.40979	-74.0599	440.485	297.194	204.096	204.096	204.096	-28.2216	-2.05393	-13.8577	27.2503	-12.8884	6.92372	1.51951	0.618514	2.93813	-384.842	10.9892	37.7611	0	0	2.26445	76.5953
0	0.793545	0	0	0.920429	0.968088	-30.4401	-0.0891763	-0.0364842	0.0234759	-15.1465	0	-2.60515	0	0	0.0509358	10.3187	-17.3719	-5.41488	265.783	386.659	638.356	431.729	431.729	431.729	14.5036	-31.0634	2.34823	-48.6121	442.969	295	204.096	204.096	204.096	-31.4419	-1.65765	-14.419	30.0004	-12.985	7.2212	1.58166	0.615655	2.92162	-322.806	14.2124	40.81	0	0	1.68753	77.509
0	2.37674	0	0	2.75893	0.970693	-30.5081	-0.0770176	-0.0338615	0.00951029	-11.2289	-3.27E-16	-0.757275	0	0	0.0339799	10.3897	-19.5468	-5.04652	279.223	386.377	642.492	431.483	431.483	431.483	14.8913	-34.377	3.23188	-22.6798	445.297	292.34	204.096	204.096	204.096	-34.7545	-1.35025	-14.9493	32.3227	-12.9838	7.12617	1.50579	0.565029	2.8258	-247.468	25.0157	43.3351	0	0	1.13711	78.042
0	3.75517	0	0	4.36004	0.971007	-30.5163	-0.0735444	-0.0303957	0.000503959	-8.70929	1.47E-15	1.0917	0	0	0.0226756	10.3228	-21.6095	-4.33629	292.337	385.95	647.56	431.723	431.723	431.723	15.2638	-37.7259	4.05603	3.60323	447.481	289.269	204.096	204.096	204.096	-38.1157	-1.13635	-15.467	34.2184	-12.9137	6.61524	1.30255	0.483469	2.65768	-160.817	43.1408	45.1469	0	0	0.669464	78.1851
0	4.91371	0	0	5.7053	0.970427	-30.5012	-0.0778172	-0.0265222	-0.00341548	-7.56851	3.47E-16	2.88266	0	0	0.0161868	10.1323	-23.5429	-3.33781	304.945	385.427	653.47	432.207	432.207	432.207	15.6448	-41.0778	4.83215	30.1497	449.542	285.835	204.096	204.096	204.096	-41.494	-1.00784	-15.9919	35.7395	-12.8171	5.73097	0.996966	0.397896	2.43797	-63.8523	66.3544	46.2727	0	0	0.30372	77.9403
0	5.8514	0	0	6.79401	0.969728	-30.4829	-0.0876436	-0.0226197	-0.00335851	-7.52941	2.61E-15	4.53006	0	0	0.0126568	9.85181	-25.3305	-2.14526	316.845	384.877	660.073	432.721	432.721	432.72	16.0545	-44.4146	5.58305	56.9179	451.502	282.083	204.096	204.096	204.096	-44.8714	-0.949069	-16.5451	36.9675	-12.7372	4.57315	0.629111	0.334859	2.19543	40.8679	90.8564	46.7145	0	0	0.0349264	77.315
0	6.57734	0	0	7.6368	0.96909	-30.4663	-0.101041	-0.0190039	-0.00130865	-8.24335	2.94E-15	5.91068	0	0	0.0103122	9.52677	-26.9541	-0.881104	327.815	384.372	667.162	433.098	433.098	433.098	16.5091	-47.7288	6.33584	83.8999	453.387	278.06	204.096	204.096	204.096	-48.2402	-0.942976	-17.1465	37.9895	-12.7067	3.27853	0.24263	0.307454	1.95762	149.163	111.626	46.3546	0	0	-0.159881	76.317
0	7.10499	0	0	8.24873	0.968294	-30.4455	-0.116845	-0.015715	0.000562256	-9.41215	-1.96E-15	6.89953	0	0	0.00795415	9.20657	-28.3926	0.320704	337.639	383.975	674.489	433.236	433.236	433.236	17.0197	-51.0185	7.11619	111.106	455.222	273.823	204.096	204.096	204.096	-51.599	-0.975318	-17.8122	38.8783	-12.7419	1.9962	-0.113183	0.314741	1.74869	253.152	124.521	44.7831	0	0	-0.304794	74.9491
0	7.4478	0	0	8.64441	0.966969	-30.4109	-0.134914	-0.0126402	0.000284099	-10.8661	5.23E-15	7.38796	0	0	0.00501227	8.93649	-29.6228	1.33404	346.12	383.727	681.783	433.088	433.088	433.088	17.5916	-54.2835	7.94528	138.552	457.027	269.439	204.096	204.096	204.096	-54.9487	-1.03591	-18.5531	39.6805	-12.8401	0.86377	-0.402817	0.345318	1.58227	345.368	127.575	41.3254	0	0	-0.415601	73.2088
0	7.61682	0	0	8.83586	0.964816	-30.3546	-0.155518	-0.00948079	-0.00368181	-12.527	3.27E-16	7.31258	0	0	0.00130353	8.75179	-30.6202	2.0565	353.096	383.646	688.778	432.657	432.657	432.657	18.2232	-57.5229	8.83896	166.246	458.813	264.989	204.096	204.096	204.096	-58.2896	-1.11735	-19.3727	40.4129	-12.9838	-0.0103077	-0.604739	0.385379	1.46871	420.021	121.457	35.4618	0	0	-0.487137	71.088
0	7.6201	0	0	8.83238	0.96176	-30.2745	-0.178854	-0.00627893	-0.0122901	-14.3552	-2.29E-15	6.62438	0	0	-0.00318009	8.67384	-31.3612	2.41932	358.455	383.729	695.232	431.985	431.985	431.985	18.9043	-60.734	9.80783	194.182	460.579	260.575	204.096	204.096	204.096	-61.6199	-1.21276	-20.2662	41.0651	-13.1458	-0.556988	-0.709834	0.420237	1.40799	473.422	108.102	27.2596	0	0	-0.496927	68.5748
0	7.4632	0	0	8.64137	0.957975	-30.1752	-0.204649	-0.00311782	-0.0257267	-16.2905	-2.29E-15	5.34504	0	0	-0.00841963	8.70842	-31.8255	2.39222	362.14	383.963	700.945	431.136	431.136	431.137	19.6145	-63.912	10.8565	222.336	462.308	256.316	204.096	204.096	204.096	-64.9347	-1.31392	-21.2189	41.6054	-13.2965	-0.749838	-0.719151	0.439115	1.3948	503.937	90.0143	17.5488	0	0	-0.422293	65.654
0	7.15059	0	0	8.26939	0.953759	-30.0643	-0.231951	7.75E-06	-0.0436783	-18.2138	6.62E-15	3.59758	0	0	-0.0143859	8.84553	-31.9987	1.98391	364.152	384.323	705.774	430.197	430.197	430.197	20.3234	-67.0504	11.9821	250.661	463.969	252.345	204.096	204.096	204.096	-68.2249	-1.41081	-22.2055	41.9887	-13.4097	-0.602763	-0.641025	0.436079	1.42003	511.828	69.6065	7.67308	0	0	-0.258781	62.3099
0	6.68669	0	0	7.72291	0.949323	-29.9474	-0.258979	0.00362005	-0.0654985	-19.9281	8.09E-15	1.64757	0	0	-0.0209159	9.06096	-31.8748	1.23975	364.553	384.78	709.634	429.258	429.258	429.258	20.9923	-70.1402	13.1715	279.086	465.513	248.802	204.096	204.096	204.096	-71.4774	-1.49274	-23.1916	42.1655	-13.4658	-0.164793	-0.490596	0.414235	1.472	498.69	49.3334	-0.869094	0	0	-0.0285591	58.5303
0	6.07664	0	0	7.00843	0.944536	-29.8209	-0.283429	0.00891493	-0.0901751	-21.2031	1.05E-14	-0.112855	0	0	-0.0275447	9.31859	-31.4594	0.237176	363.464	385.303	712.505	428.415	428.415	428.415	21.58	-73.1696	14.4	307.513	466.881	245.826	204.096	204.096	204.096	-74.6733	-1.55073	-24.1361	42.091	-13.4522	0.48555	-0.284667	0.381755	1.53722	465.831	31.5726	-7.26729	0	0	0.223448	54.3148
0	5.32626	0	0	6.13253	0.938653	-29.665	-0.303258	0.0175569	-0.117166	-21.8788	6.45E-15	-1.24609	0	0	-0.0335713	9.57422	-30.772	-0.92007	361.065	385.855	714.423	427.759	427.76	427.76	22.0501	-76.121	15.6324	335.815	468.016	243.537	204.096	204.096	204.096	-77.7876	-1.57988	-24.9979	41.7342	-13.3627	1.24618	-0.0410586	0.347971	1.60701	415.019	18.2088	-11.7171	0	0	0.440816	49.687
0	4.44343	0	0	5.10388	0.930165	-29.4393	-0.317448	0.0314613	-0.146797	-21.9598	4.08E-15	-1.35812	0	0	-0.0385543	9.78086	-29.8483	-2.10974	357.596	386.396	715.481	427.376	427.376	427.376	22.3784	-78.9707	16.8274	363.829	468.876	242.03	204.096	204.096	204.096	-80.7888	-1.57987	-25.7421	41.0846	-13.1961	1.9995	0.213262	0.319904	1.67604	352.131	11.15	-15.6923	0	0	0.577442	44.7088
0	3.44124	0	0	3.93847	0.916855	-29.0833	-0.32606	0.0520123	-0.180471	-21.6117	6.41E-15	-0.226037	0	0	-0.0429381	9.89587	-28.7393	-3.20174	353.349	386.887	715.815	427.334	427.334	427.334	22.5555	-81.6902	17.9461	391.353	469.44	241.366	204.096	204.096	204.096	-83.6418	-1.55281	-26.346	40.1574	-12.9563	2.62402	0.450791	0.299707	1.74426	286.683	11.1803	-20.8953	0	0	0.617556	39.4893
0	2.34312	0	0	2.66703	0.896137	-28.5241	-0.329463	0.0795099	-0.220589	-21.0355	8.00E-15	2.12827	0	0	-0.0481654	9.88749	-27.5084	-4.07029	348.654	387.288	715.592	427.685	427.685	427.685	22.5852	-84.2517	18.9604	418.14	469.715	241.569	204.096	204.096	204.096	-86.3131	-1.49905	-26.8017	38.993	-12.652	3.00707	0.636747	0.283441	1.81274	234.513	17.371	-28.4381	0	0	0.593012	34.1824
0	1.18723	0	0	1.34083	0.865688	-27.6915	-0.327286	0.11267	-0.269133	-20.2886	-1.41E-14	5.40635	0	0	-0.0557532	9.73997	-26.225	-4.60757	343.853	387.568	714.991	428.45	428.45	428.45	22.4779	-86.634	19.8588	443.895	469.729	242.628	204.096	204.096	204.096	-88.7774	-1.41353	-27.1141	37.6523	-12.2976	3.058	0.74003	0.263597	1.87702	212.865	26.9002	-38.0906	0	0	0.571442	28.9685
0	0.0280097	0	0	0.0313	0.824118	-26.5339	-0.318096	0.148467	-0.326992	-19.1857	6.04E-15	9.07186	0	0	-0.0657878	9.45527	-24.9573	-4.73616	339.276	387.709	714.191	429.615	429.615	429.615	22.2436	-88.8276	20.644	468.276	469.519	244.49	204.096	204.096	204.096	-91.0211	-1.28608	-27.2956	36.2087	-11.9131	2.71887	0.737443	0.231762	1.92716	236.548	35.1157	-48.3611	0	0	0.626125	24.0281
0	-1.06799	0	0	-1.17874	0.771468	-25.0337	-0.29926	0.182761	-0.392749	-17.2646	3.02E-15	12.4889	0	0	-0.0760302	9.05139	-23.7654	-4.41883	335.209	387.71	713.352	431.133	431.132	431.132	21.89	-90.8339	21.3234	490.909	469.114	247.052	204.096	204.096	204.096	-93.0433	-1.10692	-27.3583	34.7385	-11.5231	1.97225	0.617172	0.184267	1.94548	313.813	37.5008	-57.4548	0	0	0.797334	19.517
0	-2.03131	0	0	-2.21036	0.709307	-23.214	-0.268259	0.211285	-0.462842	-13.9673	5.55E-15	15.0937	0	0	-0.0829604	8.5582	-22.6963	-3.66511	331.873	387.586	712.598	432.927	432.927	432.927	21.4247	-92.6589	21.897	511.4	468.521	250.147	204.096	204.096	204.096	-94.8498	-0.874974	-27.3088	33.3126	-11.155	0.845631	0.387567	0.122065	1.91549	442.37	30.8832	-64.228	0	0	1.06356	15.5538
0	-2.80197	0	0	-3.00431	0.640431	-21.1383	-0.22457	0.230873	-0.531843	-8.93487	-1.31E-15	16.5589	0	0	-0.0841777	8.01172	-21.7819	-2.53172	329.411	387.369	712.017	434.907	434.906	434.907	20.8601	-94.3042	22.3486	529.374	467.719	253.535	204.096	204.096	204.096	-96.4448	-0.603316	-27.1452	31.9906	-10.836	-0.589786	0.0766061	0.0516569	1.82694	609.515	14.8374	-68.602	0	0	1.34699	12.2195
0	-3.33988	0	0	-3.53049	0.568359	-18.9023	-0.170957	0.240216	-0.593861	-2.24839	9.80E-15	16.8561	0	0	-0.0800077	7.4482	-21.039	-1.11554	327.883	387.094	711.645	436.971	436.971	436.971	20.2162	-95.7591	22.6471	544.494	466.654	256.901	204.096	204.096	204.096	-97.8231	-0.317917	-26.8596	30.8156	-10.5901	-2.22761	-0.276943	-0.0173585	1.68169	796.157	-8.01768	-71.2382	0	0	1.5534	9.56263
0	-3.63021	0	0	-3.78878	0.496867	-16.6236	-0.113423	0.239446	-0.643574	5.50576	1.96E-15	16.1625	0	0	-0.0727654	6.89936	-20.4701	0.459836	327.27	386.795	711.478	439.027	439.027	439.027	19.5193	-96.9991	22.7549	556.5	465.253	259.875	204.096	204.096	204.096	-98.9663	-0.0499625	-26.4427	29.8116	-10.4345	-3.94112	-0.637445	-0.0759971	1.49242	982.781	-33.5119	-72.8043	0	0	1.62214	7.6041
0	-3.68393	0	0	-3.80416	0.429702	-14.4322	-0.0596147	0.229816	-0.676783	13.3801	2.94E-15	14.7745	0	0	-0.0648681	6.38971	-20.065	2.06041	327.485	386.493	711.461	440.997	440.997	440.997	18.796	-97.9883	22.6404	565.216	463.436	262.076	204.096	204.096	204.096	-99.8441	0.174005	-25.8883	28.9821	-10.3767	-5.60026	-0.976301	-0.117382	1.27871	1151.65	-56.8751	-73.4109	0	0	1.54991	6.33811
0	-3.53489	0	0	-3.62031	0.370444	-12.4621	-0.0170715	0.213176	-0.690666	20.2666	2.61E-15	13.0223	0	0	-0.0572335	5.93628	-19.8026	3.55693	328.385	386.194	711.501	442.825	442.825	442.825	18.0666	-98.6857	22.2863	570.558	461.124	263.151	204.096	204.096	204.096	-100.419	0.339853	-25.1956	28.3118	-10.4143	-7.0862	-1.27062	-0.136542	1.06265	1287.52	-73.4198	-72.6085	0	0	1.38605	5.73189
0	-3.23527	0	0	-3.29414	0.322414	-10.8428	0.00832835	0.192104	-0.683803	25.0939	-3.92E-15	11.2861	0	0	-0.049209	5.55003	-19.6534	4.83634	329.785	385.893	711.463	444.482	444.482	444.482	17.3394	-99.051	21.6945	572.531	458.259	262.83	204.096	204.096	204.096	-100.652	0.449306	-24.369	27.7696	-10.5351	-8.30103	-1.49612	-0.130114	0.867276	1375.37	-79.1047	-69.7176	0	0	1.20226	5.72753
0	-2.84856	0	0	-2.8898	0.288501	-9.68864	0.0127426	0.170003	-0.655893	26.9132	6.86E-15	10.0263	0	0	-0.0393496	5.2375	-19.584	5.80999	331.489	385.581	711.194	445.961	445.961	445.961	16.61	-99.0498	20.8844	571.217	454.813	260.958	204.096	204.096	204.096	-100.508	0.518176	-23.4178	27.315	-10.7199	-9.17351	-1.62328	-0.097088	0.715963	1399.43	-70.544	-64.3395	0	0	1.05675	6.24903
0	-2.43876	0	0	-2.46978	0.270884	-9.08587	-0.00532384	0.15078	-0.607672	25.0063	-1.31E-15	9.7624	0	0	-0.0261607	5.0015	-19.5624	6.4203	333.317	385.248	710.544	447.264	447.264	447.264	15.8651	-98.6596	19.8901	566.762	450.797	257.519	204.096	204.096	204.096	-99.9642	0.569459	-22.355	26.9063	-10.945	-9.66277	-1.62139	-0.0401953	0.628848	1344.9	-45.8333	-56.696	0	0	0.96538	7.21395
0	-2.05646	0	0	-2.08255	0.270675	-9.07871	-0.0449336	0.137895	-0.540437	19.017	4.74E-15	10.9537	0	0	-0.00827089	4.84057	-19.5647	6.64667	335.138	384.892	709.396	448.385	448.385	448.385	15.0929	-97.8769	18.7551	559.364	446.279	252.652	204.096	204.096	204.096	-99.0201	0.623402	-21.1996	26.5093	-11.1843	-9.76179	-1.46795	0.0398039	0.622307	1201.54	-3.7742	-47.6865	0	0	0.893844	8.54669
0	-1.72422	0	0	-1.74901	0.287574	-9.65698	-0.102218	0.133407	-0.456276	9.16288	0	13.8208	0	0	0.0157169	4.74715	-19.5803	6.51041	336.898	384.523	707.702	449.296	449.296	449.296	14.2927	-96.725	17.5298	549.273	441.394	246.643	204.096	204.096	204.096	-97.7048	0.689296	-19.9797	26.1061	-11.4103	-9.5007	-1.16451	0.13652	0.697618	970.56	53.0013	-38.6018	0	0	0.778943	10.1891
0	-1.42711	0	0	-1.45262	0.31966	-10.7494	-0.169862	0.136407	-0.358217	-3.57329	1.63E-15	18.0677	0	0	0.0468406	4.70621	-19.6148	6.07567	338.623	384.152	705.494	449.938	449.938	449.938	13.4813	-95.2612	16.2712	536.799	436.343	239.903	204.096	204.096	204.096	-96.0845	0.76417	-18.7365	25.6999	-11.5947	-8.94694	-0.744264	0.243868	0.837651	669.244	118.016	-30.6219	0	0	0.574826	12.1049
0	-1.11274	0	0	-1.13858	0.363426	-12.2267	-0.236845	0.143145	-0.252847	-17.3964	-6.21E-15	22.8241	0	0	0.084334	4.69525	-19.6883	5.44307	340.409	383.791	702.885	450.222	450.222	450.222	12.6902	-93.5775	15.0461	522.319	431.378	232.924	204.096	204.096	204.096	-94.2601	0.840714	-17.5259	25.3156	-11.7087	-8.19999	-0.287834	0.351256	1.00805	340.145	180.309	-24.3994	0	0	0.302512	14.2764
0	-0.705005	0	0	-0.726348	0.41427	-13.9223	-0.289902	0.148056	-0.151376	-29.9882	3.59E-15	26.8226	0	0	0.123992	4.68711	-19.8285	4.73202	342.367	383.443	700.038	450.048	450.048	450.048	11.9563	-91.7921	13.9306	506.282	426.768	226.195	204.096	204.096	204.096	-92.3553	0.919284	-16.4145	24.995	-11.7251	-7.37636	0.0804529	0.449949	1.16789	50.3058	229.625	-20.0272	0	0	0.0520426	16.6931
0	-0.130806	0	0	-0.135864	0.467473	-15.6703	-0.318096	0.146517	-0.0680387	-39.2289	6.78E-15	28.8841	0	0	0.158556	4.6557	-20.0586	4.0522	344.555	383.108	697.11	449.328	449.328	449.328	11.311	-90.0274	13.0005	489.169	422.743	220.114	204.096	204.096	204.096	-90.4935	1.01414	-15.4674	24.7853	-11.6213	-6.58454	0.223504	0.535357	1.28965	-125.285	261.726	-17.4308	0	0	-0.0920005	19.3334
0	0.652129	0	0	0.683213	0.519491	-17.351	-0.319777	0.137311	-0.0138069	-44.1826	-2.04E-15	28.4206	0	0	0.18125	4.58356	-20.3846	3.47238	346.896	382.792	694.2	448.015	448.015	448.015	10.7726	-88.3856	12.3129	471.423	419.451	214.921	204.096	204.096	204.096	-88.7736	1.14756	-14.7306	24.7263	-11.3851	-5.89588	0.0523103	0.60324	1.3681	-136.916	280.064	-16.839	0	0	-0.147055	22.1479
0	1.64378	0	0	1.73771	0.568947	-18.9208	-0.303151	0.122112	0.0105604	-45.3265	-4.90E-15	25.5617	0	0	0.189209	4.46851	-20.7863	2.99997	349.129	382.518	691.305	446.126	446.126	446.126	10.3418	-86.9356	11.889	453.384	416.935	210.682	204.096	204.096	204.096	-87.2598	1.33859	-14.2175	24.8407	-11.0199	-5.32348	-0.400362	0.651824	1.42011	4.95775	292.052	-18.5519	0	0	-0.232263	25.0496
0	2.81059	0	0	2.99898	0.616676	-20.4083	-0.276732	0.102886	0.0140686	-43.5594	-1.01E-14	20.8989	0	0	0.182584	4.32573	-21.2177	2.58462	350.834	382.332	688.312	443.741	443.741	443.741	9.99894	-85.7165	11.7156	435.26	415.145	207.345	204.096	204.096	204.096	-85.9855	1.599	-13.9069	25.13	-10.549	-4.82386	-0.989898	0.66823	1.4627	235.049	299.716	-22.4147	0	0	-0.442583	27.9212
0	4.09845	0	0	4.41712	0.66471	-21.877	-0.245744	0.0815422	0.00884578	-39.7191	-2.12E-15	15.313	0	0	0.163333	4.1842	-21.617	2.14357	351.521	382.297	685.039	440.991	440.991	440.991	9.70468	-84.7407	11.7568	417.154	413.968	204.788	204.096	204.096	204.096	-84.9576	1.93761	-13.751	25.5781	-10.0155	-4.31942	-1.52022	0.63937	1.51389	465.178	299.662	-27.4998	0	0	-0.746626	30.6362
0	5.44376	0	0	5.93243	0.714938	-23.3809	-0.216639	0.0609701	0.00399117	-34.9298	-1.63E-16	9.87263	0	0	0.136574	4.07834	-21.9218	1.59641	350.754	382.476	681.295	438.038	438.038	438.038	9.4085	-83.9948	11.9693	399.109	413.263	202.849	204.096	204.096	204.096	-84.1572	2.36383	-13.6901	26.1576	-9.47734	-3.7307	-1.81597	0.558305	1.59014	618.859	287.474	-32.4498	0	0	-1.00711	33.0835
0	6.78839	0	0	7.49019	0.76816	-24.9381	-0.193719	0.0423187	0.00450398	-30.1319	2.86E-15	5.33626	0	0	0.108237	4.03735	-22.0824	0.89706	348.26	382.916	676.95	435.049	435.049	435.049	9.06289	-83.4468	12.313	381.15	412.891	201.364	204.096	204.096	204.096	-83.5485	2.88635	-13.6687	26.8347	-8.99755	-3.0078	-1.75486	0.436578	1.70736	646.528	261.266	-35.4039	0	0	-1.0723	35.1884
0	8.09125	0	0	9.05025	0.823601	-26.5194	-0.177234	0.0252299	0.0114451	-25.8163	4.82E-15	2.03395	0	0	0.0830086	4.07466	-22.071	0.0569339	343.996	383.633	671.989	432.183	432.183	432.183	8.63639	-83.0555	12.7549	363.303	412.743	200.19	204.096	204.096	204.096	-83.0885	3.5075	-13.6462	27.5692	-8.63096	-2.15645	-1.31039	0.298	1.87338	538.098	222.286	-34.5094	0	0	-0.873554	36.9226
0	9.3306	0	0	10.5861	0.878813	-28.052	-0.166669	0.00968114	0.0235308	-22.3191	6.13E-17	0.0107952	0	0	0.0640275	4.18182	-21.8853	-0.848764	338.165	384.604	666.535	429.578	429.578	429.578	8.12242	-82.7761	13.265	345.614	412.739	199.218	204.096	204.096	204.096	-82.7337	4.21598	-13.601	28.3127	-8.41013	-1.24794	-0.547006	0.173092	2.08743	317.857	175.626	-28.8467	0	0	-0.470762	38.3055
0	10.5025	0	0	12.081	0.929989	-29.4346	-0.160068	-0.00451681	0.0368925	-19.6862	-1.18E-15	-0.99155	0	0	0.0513971	4.32942	-21.5445	-1.69382	331.166	385.762	660.832	427.351	427.351	427.351	7.54337	-82.5666	13.8138	328.14	412.831	198.374	204.096	204.096	204.096	-82.4459	4.98231	-13.5313	29.0045	-8.33506	-0.408389	0.366056	0.0763375	2.32982	44.8139	124.782	-18.8933	0	0	-0.0452488	39.3958
0	11.6145	0	0	13.5212	0.972737	-30.5614	-0.155496	-0.0166209	0.0470433	-17.8163	4.94E-15	-1.31089	0	0	0.0434839	4.4766	-21.0812	-2.33458	323.495	387.005	655.186	425.595	425.595	425.595	6.94638	-82.3915	14.3695	310.94	412.997	197.61	204.096	204.096	204.096	-82.195	5.75965	-13.4507	29.5739	-8.37426	0.216063	1.21083	0.0040333	2.56603	-207.757	72.0264	-6.83592	0	0	0.199927	40.2739
0	12.678	0	0	14.8914	1.00323	-31.3494	-0.151958	-0.025705	0.0499917	-16.5805	1.72E-15	-1.30177	0	0	0.0382356	4.58494	-20.5293	-2.65264	315.619	388.216	649.891	424.372	424.372	424.372	6.39151	-82.2252	14.8984	294.056	413.227	196.902	204.096	204.096	204.096	-81.961	6.49096	-13.3805	29.9481	-8.47722	0.505289	1.79309	-0.0556201	2.76143	-374.989	19.0691	4.33719	0	0	0.170184	41.0178
0	13.7001	0	0	16.174	1.01937	-31.7616	-0.148807	-0.0309607	0.0437966	-15.7868	1.80E-15	-1.24037	0	0	0.0340724	4.62972	-19.9123	-2.58959	307.863	389.284	645.17	423.711	423.711	423.711	5.93519	-82.0529	15.3681	277.497	413.519	196.237	204.096	204.096	204.096	-81.7325	7.12149	-13.3406	30.0621	-8.58996	0.402688	2.00304	-0.111368	2.88977	-420.016	-31.4138	12.0072	0	0	-0.0520983	41.6773
0	14.6789	0	0	17.3504	1.0216	-31.818	-0.146487	-0.0325984	0.0287452	-15.3102	2.35E-15	-1.32977	0	0	0.0303936	4.60456	-19.2349	-2.16237	300.337	390.126	641.13	423.602	423.602	423.602	5.6151	-81.8682	15.7529	261.234	413.864	195.612	204.096	204.096	204.096	-81.5049	7.61156	-13.3421	29.8667	-8.66749	-0.0690493	1.83246	-0.16138	2.94005	-340.134	-75.7271	15.0006	0	0	-0.254592	42.2584
0	15.6011	0	0	18.4047	1.01269	-31.5915	-0.145371	-0.0316496	0.00768677	-15.0194	1.26E-15	-1.66022	0	0	0.0270637	4.51902	-18.4808	-1.45823	292.931	390.689	637.771	424.003	424.003	424.003	5.44129	-81.6702	16.0385	245.2	414.248	195.029	204.096	204.096	204.096	-81.2774	7.94531	-13.3839	29.334	-8.6796	-0.815021	1.37132	-0.197307	2.91577	-166.586	-110.322	13.861	0	0	-0.222348	42.7237
0	16.4454	0	0	19.3251	0.996921	-31.1876	-0.145519	-0.0294878	-0.015255	-14.7856	-3.00E-15	-2.21081	0	0	0.0239112	4.39171	-17.6191	-0.611673	285.364	390.942	635.007	424.833	424.833	424.833	5.39806	-81.4606	16.2229	229.306	414.646	194.492	204.096	204.096	204.096	-81.0501	8.13089	-13.455	28.4612	-8.61165	-1.69382	0.765074	-0.212297	2.83409	49.7245	-133.185	10.2181	0	0	0.133022	43.0078
0	17.1869	0	0	20.1033	0.978719	-30.7171	-0.146874	-0.0272926	-0.0357775	-14.5172	-2.41E-15	-2.87741	0	0	0.020573	4.24201	-16.6153	0.228096	277.279	390.866	632.723	425.985	425.985	425.985	5.45372	-81.2406	16.3138	213.453	415.027	194.011	204.096	204.096	204.096	-80.8223	8.19251	-13.5386	27.2719	-8.46243	-2.55205	0.167524	-0.207661	2.72012	254.6	-144.29	5.85984	0	0	0.721951	43.0417
0	17.8025	0	0	20.7322	0.961588	-30.27	-0.14897	-0.0255938	-0.051156	-14.1105	9.39E-16	-3.50269	0	0	0.0166223	4.08374	-15.4428	0.929852	268.339	390.445	630.822	427.329	427.329	427.329	5.57355	-81.0095	16.322	197.556	415.361	193.599	204.096	204.096	204.096	-80.5912	8.15864	-13.6174	25.8142	-8.24137	-3.25809	-0.306485	-0.189991	2.60308	408.228	-144.608	2.04659	0	0	1.33964	42.7728
0	18.2735	0	0	21.2046	0.947547	-29.9005	-0.151769	-0.0244902	-0.0603745	-13.5198	1.47E-15	-3.94597	0	0	0.0119949	3.92235	-14.0898	1.40346	258.303	389.671	629.256	428.73	428.73	428.73	5.73014	-80.763	16.2552	181.55	415.623	193.266	204.096	204.096	204.096	-80.3511	8.05155	-13.6774	24.1537	-7.96515	-3.72555	-0.600962	-0.165507	2.50844	492.056	-134.683	-0.663957	0	0	1.78364	42.1761
0	18.5869	0	0	21.5104	0.93709	-29.6236	-0.155327	-0.0237317	-0.0639504	-12.7132	5.23E-15	-4.09879	0	0	0.00698951	3.75595	-12.562	1.60907	247.064	388.551	628.041	430.063	430.063	430.063	5.90844	-80.4919	16.1144	165.397	415.8	193.023	204.096	204.096	204.096	-80.0922	7.88194	-13.7085	22.3626	-7.65451	-3.92198	-0.71731	-0.136526	2.45064	508.409	-114.384	-2.20953	0	0	1.95009	41.2553
0	18.7331	0	0	21.6362	0.929497	-29.4215	-0.15969	-0.0229334	-0.0631485	-11.6707	-1.55E-15	-3.89541	0	0	0.00210917	3.57916	-10.8786	1.55324	234.642	387.114	627.241	431.232	431.232	431.232	6.10614	-80.1813	15.8939	149.083	415.888	192.882	204.096	204.096	204.096	-79.7995	7.64885	-13.7058	20.5089	-7.33176	-3.86338	-0.691592	-0.102446	2.43355	472.271	-83.6127	-2.76376	0	0	1.84907	40.0374
0	18.7036	0	0	21.5649	0.923286	-29.2556	-0.165063	-0.0216976	-0.0592903	-10.4217	1.14E-15	-3.31198	0	0	-0.00218229	3.38788	-9.06761	1.27715	221.16	385.417	626.949	432.173	432.173	432.173	6.33114	-79.8091	15.5845	132.609	415.892	192.851	204.096	204.096	204.096	-79.4516	7.34342	-13.6692	18.6481	-7.01982	-3.60004	-0.571715	-0.0607225	2.44967	402.684	-42.7305	-2.63308	0	0	1.56272	38.5648
0	18.4893	0	0	21.2761	0.916648	-29.0777	-0.17121	-0.0197665	-0.0533954	-8.99343	4.08E-17	-2.37461	0	0	-0.00563618	3.18326	-7.16011	0.842486	206.807	383.544	627.26	432.856	432.856	432.856	6.59731	-79.3469	15.1772	115.987	415.829	192.939	204.096	204.096	204.096	-79.0209	6.95429	-13.6036	16.8179	-6.74286	-3.2001	-0.397996	-0.00928914	2.4888	315.739	6.31558	-2.04818	0	0	1.18788	36.8878
0	18.0795	0	0	20.7489	0.907768	-28.8388	-0.177472	-0.0169352	-0.046135	-7.41227	2.63E-15	-1.1488	0	0	-0.00820991	2.97342	-5.18605	0.319205	191.805	381.598	628.254	433.289	433.289	433.289	6.92031	-78.7611	14.6679	99.2383	415.721	193.152	204.096	204.096	204.096	-78.4747	6.47266	-13.5187	15.0374	-6.52624	-2.73647	-0.194984	0.0518706	2.5401	221.366	59.8476	-1.1734	0	0	0.798604	35.0587
0	17.4615	0	0	19.9637	0.895039	-28.4943	-0.182904	-0.0132727	-0.0380068	-5.70666	-3.06E-16	0.241448	0	0	-0.00994195	2.77285	-3.17181	-0.222431	176.392	379.696	629.984	433.509	433.509	433.509	7.31397	-78.0151	14.0595	82.3872	415.594	193.494	204.096	204.096	204.096	-77.7766	5.89606	-13.428	13.3077	-6.3947	-2.27963	0.0253627	0.120319	2.59491	124.206	112.954	-0.178395	0	0	0.436382	33.1275
0	16.6222	0	0	18.9051	0.877161	-28.0067	-0.186303	-0.00903469	-0.0296408	-3.89102	-5.15E-15	1.63629	0	0	-0.0107571	2.6002	-1.13954	-0.716743	160.804	377.95	632.474	433.58	433.58	433.58	7.78663	-77.0722	13.3629	65.4618	415.479	193.959	204.096	204.096	204.096	-76.8897	5.23084	-13.3474	11.6159	-6.36888	-1.89443	0.252471	0.192447	2.6443	27.0542	160.289	0.77335	0	0	0.117395	31.1393
0	15.5487	0	0	17.5647	0.853201	-27.3463	-0.186804	-0.00437002	-0.0221276	-2.01491	-9.80E-16	2.89037	0	0	-0.0104661	2.47514	0.892309	-1.1068	145.274	376.461	635.718	433.585	433.585	433.585	8.33792	-75.898	12.5967	48.4917	415.402	194.536	204.096	204.096	204.096	-75.7791	4.49377	-13.2927	9.93995	-6.46061	-1.6375	0.472504	0.262144	2.67675	-66.7711	197.171	1.40603	0	0	-0.158968	29.134
0	14.2307	0	0	15.9425	0.822699	-26.494	-0.184207	0.000693809	-0.016745	-0.188884	2.78E-15	3.89349	0	0	-0.00893003	2.4153	2.90763	-1.34879	130.02	375.302	639.678	433.616	433.616	433.616	8.95607	-74.4631	11.7861	31.5033	415.383	195.198	204.096	204.096	204.096	-74.4136	3.71278	-13.2762	8.2549	-6.66997	-1.55312	0.670892	0.325188	2.68044	-153.933	221.031	1.42325	0	0	-0.405013	27.1466
0	12.6617	0	0	14.0484	0.785793	-25.4456	-0.178872	0.00634492	-0.0147514	1.43159	3.43E-15	4.59344	0	0	-0.00627608	2.43348	4.89124	-1.41602	115.24	374.518	644.291	433.772	433.772	433.772	9.61709	-72.746	10.9617	14.5148	415.433	195.912	204.096	204.096	204.096	-72.7688	2.92644	-13.3044	6.53937	-6.98382	-1.6679	0.835653	0.376795	2.64609	-231.855	231.061	0.618339	0	0	-0.635826	25.2093
0	10.841	0	0	11.9017	0.743332	-24.2164	-0.171612	0.0125954	-0.0167554	2.66112	-1.63E-15	4.95766	0	0	-0.00300532	2.53576	6.82731	-1.30133	101.11	374.118	649.464	434.142	434.142	434.142	10.2869	-70.7339	10.156	-2.46944	415.557	196.638	204.096	204.096	204.096	-70.8277	2.18072	-13.3762	4.7814	-7.37728	-1.98666	0.9656	0.416153	2.56851	-301.631	228.455	-0.996783	0	0	-0.868697	23.3534
0	8.77614	0	0	9.52973	0.696865	-22.8436	-0.163526	0.019346	-0.0227571	3.3117	3.59E-15	4.97333	0	0	-5.69E-05	2.72005	8.69777	-1.0166	87.7859	374.083	655.083	434.799	434.799	434.799	10.9268	-68.4248	9.40018	-19.4612	415.753	197.342	204.096	204.096	204.096	-68.5826	1.52262	-13.4833	2.98257	-7.81618	-2.49147	1.06531	0.443054	2.44813	-366.336	215.395	-3.26312	0	0	-1.11238	21.6123
0	6.48404	0	0	6.96575	0.648508	-21.3849	-0.155913	0.0261331	-0.0315866	3.21479	-3.27E-15	4.61766	0	0	0.0013065	2.97563	10.4809	-0.590077	75.4095	374.369	661.012	435.791	435.791	435.791	11.5	-65.8269	8.71822	-36.4858	416.016	198.001	204.096	204.096	204.096	-66.036	0.991707	-13.6104	1.16071	-8.26079	-3.14408	1.15131	0.456201	2.28829	-433.018	194.291	-5.9203	0	0	-1.37485	20.0236
0	3.99299	0	0	4.24732	0.60063	-19.9113	-0.150266	0.0323579	-0.0417334	2.23924	-1.31E-15	3.87749	0	0	-0.000405555	3.28423	12.1507	-0.0609804	64.1232	374.912	667.095	437.135	437.135	437.135	11.9785	-62.9581	8.12134	-53.5733	416.341	198.615	204.096	204.096	204.096	-63.2013	0.611458	-13.7372	-0.650067	-8.67086	-3.89133	1.2407	0.449528	2.09485	-508.169	166.446	-8.65948	0	0	-1.64919	18.6308
0	1.343	0	0	1.41615	0.555485	-18.4963	-0.148268	0.0373752	-0.0516004	0.302328	4.41E-15	2.75809	0	0	-0.00665085	3.62245	13.6768	0.526608	54.0771	375.638	673.16	438.811	438.811	438.811	12.3458	-59.8449	7.60402	-70.7454	416.726	199.207	204.096	204.096	204.096	-60.1026	0.38325	-13.8403	-2.40143	-9.01128	-4.67197	1.34651	0.419434	1.8787	-595.665	133.787	-11.2496	0	0	-1.90513	17.4832
0	-1.4154	0	0	-1.4817	0.514873	-17.203	-0.151326	0.0408234	-0.0601228	-2.58845	3.02E-15	1.32157	0	0	-0.0183302	3.9649	15.0261	1.12886	45.4323	376.465	679.019	440.766	440.766	440.766	12.5962	-56.5209	7.14263	-88.0008	417.167	199.828	204.096	204.096	204.096	-56.7744	0.284694	-13.8939	-4.03546	-9.25689	-5.42336	1.47034	0.361967	1.64952	-693.868	97.5649	-13.4386	0	0	-2.08539	16.6341
0	-4.22387	0	0	-4.39609	0.479934	-16.0756	-0.160322	0.0423868	-0.0674685	-6.33284	-8.17E-16	-0.333346	0	0	-0.035252	4.28719	16.1651	1.70495	38.3536	377.315	684.473	442.922	442.922	442.922	12.7305	-53.0247	6.69799	-105.304	417.661	200.553	204.096	204.096	204.096	-53.2599	0.272673	-13.8714	-5.49114	-9.39552	-6.087	1.59942	0.28224	1.4219	-794.083	60.7634	-15.0728	0	0	-2.11484	16.1366
0	-7.02164	0	0	-7.27533	0.451128	-15.1363	-0.175323	0.0418163	-0.0747928	-10.7577	-2.61E-15	-2.05798	0	0	-0.0560813	4.5681	17.0637	2.21679	32.9909	378.118	689.325	445.186	445.186	445.186	12.7506	-49.3978	6.22062	-122.579	418.202	201.472	204.096	204.096	204.096	-49.6074	0.28997	-13.7462	-6.71216	-9.42761	-6.61105	1.7084	0.187788	1.20513	-882.164	26.5731	-16.0143	0	0	-1.9346	16.0381
0	-9.75098	0	0	-10.07	0.428388	-14.3889	-0.196	0.0392469	-0.0839349	-15.7161	1.31E-15	-3.61453	0	0	-0.0791046	4.7911	17.6999	2.62623	29.4542	378.816	693.391	447.468	447.468	447.468	12.6549	-45.6821	5.65792	-139.714	418.776	202.688	204.096	204.096	204.096	-45.8668	0.273475	-13.493	-7.65439	-9.36462	-6.94985	1.77052	0.0930853	1.01057	-943.028	-0.162179	-16.15	0	0	-1.53917	16.3733
0	-12.3617	0	0	-12.7366	0.411364	-13.8261	-0.221698	0.0352862	-0.0959071	-21.1406	-1.31E-15	-4.67243	0	0	-0.102716	4.94573	18.0629	2.89233	27.7888	379.375	696.516	449.695	449.695	449.695	12.4365	-41.9183	4.96141	-156.569	419.364	204.311	204.096	204.096	204.096	-42.0864	0.16196	-13.0905	-8.292	-9.22651	-7.06201	1.77069	0.0118853	0.844773	-967.616	-15.1679	-15.241	0	0	-0.994952	17.1592
0	-14.8124	0	0	-15.2393	0.399634	-13.4367	-0.252174	0.0305378	-0.110201	-27.1293	3.92E-15	-4.88933	0	0	-0.125739	5.02863	18.155	2.97135	27.9617	379.788	698.588	451.818	451.818	451.818	12.0854	-38.1458	4.09388	-172.978	419.935	206.453	204.096	204.096	204.096	-38.3114	-0.0970132	-12.5241	-8.62079	-9.03898	-6.91003	1.71729	-0.0382906	0.716836	-957.608	-14.4596	-12.978	0	0	-0.415058	18.3926
0	-17.0682	0	0	-17.547	0.392808	-13.2094	-0.28783	0.0253045	-0.124091	-33.9233	-1.31E-15	-4.00181	0	0	-0.146868	5.04482	17.9923	2.82207	29.8646	380.082	699.544	453.815	453.815	453.815	11.5916	-34.4059	3.03627	-188.752	420.457	209.227	204.096	204.096	204.096	-34.5853	-0.540304	-11.7905	-8.65908	-8.82992	-6.46508	1.64161	-0.0445308	0.629549	-926.974	3.34422	-9.06365	0	0	0.0947493	20.0502
0	-19.0948	0	0	-19.6283	0.39049	-13.1322	-0.328836	0.0203883	-0.133929	-41.722	6.53E-15	-1.80695	0	0	-0.163357	5.00878	17.6018	2.41572	33.3323	380.322	699.37	455.69	455.69	455.69	10.9504	-30.7462	1.79472	-203.667	420.896	212.736	204.096	204.096	204.096	-30.9541	-1.18176	-10.9003	-8.44591	-8.62645	-5.7165	1.57571	-0.00315442	0.582554	-893.081	36.0066	-3.37092	0	0	0.482613	22.0918
0	-20.8534	0	0	-21.4462	0.392291	-13.1922	-0.373593	0.017312	-0.136214	-50.4066	1.31E-15	1.80716	0	0	-0.169811	4.94403	17.0182	1.74595	38.1692	380.605	698.094	457.46	457.46	457.46	10.1679	-27.2257	0.405871	-217.453	421.222	217.055	204.096	204.096	204.096	-27.4701	-2.00589	-9.88065	-8.03594	-8.45237	-4.6803	1.53977	0.0781862	0.566738	-870.391	78.3862	3.95012	0	0	0.751804	24.4636
0	-22.2989	0	0	-22.956	0.397919	-13.3796	-0.418135	0.0178233	-0.128883	-59.3897	-3.92E-15	6.78923	0	0	-0.158818	4.88087	16.2793	0.835295	44.1769	381.055	695.781	459.143	459.143	459.143	9.26785	-23.9142	-1.06226	-229.806	421.42	222.215	204.096	204.096	204.096	-24.1943	-2.9651	-8.7772	-7.49161	-8.32671	-3.40323	1.53168	0.180155	0.570911	-864.491	123.044	12.5863	0	0	0.931513	27.1021
0	-23.3846	0	0	-24.1113	0.40733	-13.6923	-0.457436	0.0235438	-0.111268	-67.7434	-4.57E-15	12.904	0	0	-0.123958	4.85219	15.4217	-0.264272	51.1752	381.793	692.522	460.743	460.743	460.743	8.29715	-20.8859	-2.51657	-240.406	421.495	228.18	204.096	204.096	204.096	-21.1921	-3.98314	-7.65339	-6.87328	-8.26333	-1.95998	1.53824	0.279129	0.583142	-875.014	163.131	22.0796	0	0	1.05216	29.9399
0	-24.0704	0	0	-24.8725	0.420829	-14.1394	-0.4868	0.0353218	-0.0846362	-74.444	7.84E-15	19.6986	0	0	-0.0634536	4.88872	14.4762	-1.47594	59.0169	382.926	688.43	462.237	462.237	462.237	7.327	-18.2094	-3.85127	-248.95	421.486	234.847	204.096	204.096	204.096	-18.5269	-4.96501	-6.58777	-6.22956	-8.27098	-0.445878	1.53787	0.35307	0.59843	-896.075	193.587	31.8019	0	0	1.1371	32.9118
0	-24.3317	0	0	-25.2166	0.439062	-14.7404	-0.503481	0.05204	-0.0522279	-78.7312	1.60E-14	26.4334	0	0	0.0173369	5.01466	13.464	-2.70687	67.5926	384.518	683.634	463.568	463.568	463.568	6.44823	-15.9374	-4.9645	-255.187	421.467	242.052	204.096	204.096	204.096	-16.2521	-5.81206	-5.66829	-5.58863	-8.35321	1.03399	1.51008	0.384488	0.617023	-919.729	211.057	40.9555	0	0	1.21042	35.9625
0	-24.1652	0	0	-25.1418	0.462837	-15.5191	-0.507299	0.0707514	-0.0179891	-80.3715	-8.66E-15	32.1741	0	0	0.106753	5.2451	12.3951	-3.85946	76.8279	386.579	678.278	464.653	464.653	464.653	5.7594	-14.0997	-5.77445	-258.94	421.546	249.588	204.096	204.096	204.096	-14.404	-6.43869	-4.98267	-4.9527	-8.50959	2.37658	1.43833	0.36593	0.645271	-938.198	214.482	48.5633	0	0	1.30421	39.0527
0	-23.5884	0	0	-24.6663	0.492807	-16.4925	-0.500296	0.0871676	0.0141203	-79.7188	4.98E-15	35.9463	0	0	0.190706	5.58512	11.2672	-4.84334	86.6741	389.066	672.515	465.381	465.381	465.381	5.34902	-12.704	-6.23065	-260.112	421.844	257.236	204.096	204.096	204.096	-12.9989	-6.7858	-4.60531	-4.29598	-8.7374	3.49269	1.31539	0.302944	0.692546	-945.818	205.02	53.6936	0	0	1.456	42.1612
0	-22.6341	0	0	-23.8208	0.529152	-17.6598	-0.485906	0.0978032	0.0420522	-77.5603	4.17E-15	37.0695	0	0	0.257719	6.03041	10.0665	-5.58604	97.096	391.887	666.512	465.631	465.631	465.631	5.27778	-11.7418	-6.31769	-258.679	422.474	264.784	204.096	204.096	204.096	-12.0356	-6.82785	-4.58377	-3.5667	-9.03313	4.31634	1.14405	0.212561	0.768691	-940.453	186.219	55.5731	0	0	1.6982	45.2818
0	-21.3429	0	0	-22.6384	0.571395	-18.9977	-0.467331	0.101165	0.0651086	-74.7409	-9.47E-15	35.3638	0	0	0.302089	6.56857	8.77088	-6.04123	108.062	394.922	660.443	465.283	465.283	465.283	5.56727	-11.1993	-6.051	-254.671	423.512	272.047	204.096	204.096	204.096	-11.5017	-6.57198	-4.93046	-2.6929	-9.39363	4.81171	0.938044	0.12139	0.884322	-922.648	164.292	53.5551	0	0	2.04602	48.4164
0	-19.756	0	0	-21.1481	0.618441	-20.4628	-0.445793	0.096898	0.0841608	-71.7484	-4.90E-15	31.0806	0	0	0.323458	7.18096	7.35331	-6.19382	119.538	398.038	654.497	464.23	464.23	464.23	6.1982	-11.0666	-5.46837	-248.148	424.993	278.874	204.096	204.096	204.096	-11.3832	-6.05155	-5.6218	-1.59143	-9.81678	4.97699	0.720207	0.0588308	1.04492	-894.836	145.736	47.6615	0	0	2.49096	51.566
0	-17.9137	0	0	-19.3741	0.668697	-21.9975	-0.420232	0.0854817	0.100164	-68.5547	-9.15E-15	24.8166	0	0	0.324676	7.84477	5.78594	-6.06055	131.484	401.114	648.869	462.403	462.404	462.403	7.11634	-11.3413	-4.61975	-239.194	426.906	285.138	204.096	204.096	204.096	-11.669	-5.31643	-6.60379	-0.178627	-10.3009	4.84436	0.522426	0.0475342	1.24958	-860.34	134.991	38.7111	0	0	3.00371	54.724
0	-15.858	0	0	-17.3406	0.72022	-23.5372	-0.388687	0.0686781	0.113705	-64.7868	6.53E-15	17.4503	0	0	0.309998	8.53515	4.04482	-5.68557	143.859	404.053	643.753	459.797	459.797	459.797	8.24283	-12.0253	-3.55917	-227.914	429.205	290.736	204.096	204.096	204.096	-12.3517	-4.42398	-7.80162	1.61712	-10.8437	4.47545	0.373404	0.0959651	1.49012	-820.716	133.236	27.9703	0	0	3.53351	57.8722
0	-13.6361	0	0	-15.0797	0.770893	-25.0171	-0.350363	0.0488892	0.124829	-60.0783	5.23E-15	9.94595	0	0	0.283977	9.22746	2.11433	-5.13209	156.62	406.793	639.328	456.49	456.49	456.49	9.48746	-13.1169	-2.3395	-214.445	431.82	295.58	204.096	204.096	204.096	-13.4228	-3.43201	-9.13175	3.84309	-11.4397	3.95378	0.29854	0.194148	1.74827	-777.518	137.276	17.1895	0	0	4.01656	60.9815
0	-11.3007	0	0	-12.6346	0.818587	-26.3781	-0.306413	0.0285611	0.132684	-54.3107	1.31E-15	3.16516	0	0	0.250916	9.89935	-0.00905607	-4.47045	169.719	409.304	635.741	452.665	452.665	452.665	10.7618	-14.6057	-1.00972	-198.958	434.672	299.594	204.096	204.096	204.096	-14.8693	-2.39399	-10.5136	6.51054	-12.0784	3.37357	0.314449	0.319521	2.00342	-731.588	141.304	8.20344	0	0	4.38205	64.0147
0	-8.90678	0	0	-10.0591	0.861341	-27.5716	-0.259505	0.00965299	0.136456	-47.6645	0	-2.2878	0	0	0.214507	10.532	-2.31403	-3.7638	183.104	411.584	633.091	448.597	448.598	448.597	11.9901	-16.4692	0.385757	-181.653	437.688	302.722	204.096	204.096	204.096	-16.6706	-1.35665	-11.8788	9.58589	-12.7412	2.8243	0.423323	0.446175	2.23411	-683.155	139.877	2.42372	0	0	4.56436	66.9288
0	-6.5084	0	0	-7.41497	0.89753	-28.5619	-0.212853	-0.00662854	0.135158	-40.5351	3.92E-15	-6.14723	0	0	0.177621	11.1099	-4.77351	-3.05487	196.721	413.643	631.435	444.624	444.624	444.624	13.1159	-18.6734	1.80645	-162.746	440.804	304.923	204.096	204.096	204.096	-18.798	-0.359733	-13.1761	12.987	-13.3992	2.37331	0.607519	0.55057	2.42689	-630.53	129.626	0.478366	0	0	4.50781	69.677
0	-4.15569	0	0	-4.7681	0.926103	-29.3309	-0.169574	-0.0197156	0.128154	-33.4245	0	-8.46401	0	0	0.142432	11.6193	-7.34579	-2.35841	210.506	415.498	630.783	441.084	441.084	441.084	14.1048	-21.1744	3.21446	-142.459	443.967	306.186	204.096	204.096	204.096	-21.2159	0.562745	-14.3729	16.5873	-14.0135	2.05084	0.828493	0.620511	2.57661	-570.486	111.513	1.95764	0	0	4.18272	72.2076
0	-1.89381	0	0	-2.18431	0.946813	-29.8811	-0.132513	-0.0296721	0.115485	-26.8606	0	-9.53409	0	0	0.110766	12.0462	-9.97841	-1.66212	224.382	417.157	631.128	438.253	438.253	438.253	14.9427	-23.9227	4.57427	-121.005	447.133	306.522	204.096	204.096	204.096	-23.8834	1.38167	-15.4529	20.2306	-14.5382	1.84258	1.04001	0.649299	2.68262	-501.394	88.8122	5.87387	0	0	3.61575	74.465
0	0.237301	0	0	0.274679	0.96031	-30.2365	-0.104077	-0.036947	0.0982895	-21.3235	0	-9.76815	0	0	0.0842497	12.3757	-12.6145	-0.934927	238.25	418.615	632.453	436.291	436.291	436.291	15.6315	-26.8668	5.85469	-98.5818	450.265	305.971	204.096	204.096	204.096	-26.7572	2.07397	-16.4112	23.7536	-14.9311	1.69265	1.19688	0.637429	2.74589	-423.636	66.1887	11.0568	0	0	2.89015	76.393
0	2.20397	0	0	2.55651	0.968006	-30.438	-0.0862318	-0.042108	0.0785423	-17.1931	-1.31E-15	-9.55977	0	0	0.0640936	12.5937	-15.2004	-0.14007	251.988	419.858	634.741	435.211	435.211	435.211	16.1825	-29.9579	7.03257	-75.3585	453.325	304.597	204.096	204.096	204.096	-29.7953	2.62543	-17.2497	27.0133	-15.1643	1.51809	1.26848	0.584542	2.76399	-340.254	46.8781	16.5148	0	0	2.12383	77.9412
0	3.9813	0	0	4.62363	0.971737	-30.5353	-0.0796499	-0.0459208	0.0584113	-14.6208	0	-9.22344	0	0	0.050341	12.6907	-17.6912	0.75124	265.451	420.863	637.976	434.895	434.895	434.895	16.6111	-33.1557	8.09626	-51.4689	456.278	302.483	204.096	204.096	204.096	-32.9614	3.0333	-17.9739	29.911	-15.2361	1.23199	1.24345	0.499765	2.73547	-254.892	33.6836	21.5881	0	0	1.42223	79.0719
0	5.5555	0	0	6.45624	0.973282	-30.5756	-0.0828255	-0.0497031	0.0402971	-13.4187	2.61E-15	-9.00098	0	0	0.0415766	12.6662	-20.0543	1.749	278.474	421.612	642.131	435.129	435.129	435.129	16.9308	-36.4312	9.04608	-27.0045	459.084	299.728	204.096	204.096	204.096	-36.2275	3.30645	-18.5891	32.405	-15.1728	0.768339	1.13554	0.396949	2.65931	-172.41	27.1817	26.4584	0	0	0.85749	79.7641
[truncated: 2,883 more rows]
[truncated: 122 more columns]
