# Supplementary material for: The impact of wide step width on lower limb coordination and its variability in individuals with flat feet
Source: PLoS One. 2025 Apr 24;20(4):e0321901. doi: 10.1371/journal.pone.0321901 (PMC12021241; doi:10.1371/journal.pone.0321901)
Supplement: S2 file — (ZIP) [file pone.0321901.s002.zip › Run-Wide9.csv]

	sdk:LAbsAnkleAngle			sdk:LAnkleAngles			sdk:LAnkleForce			sdk:LAnkleMoment			sdk:LAnklePower			sdk:LFE									sdk:LFO									sdk:LFootProgressAngles			sdk:LHipAngles			sdk:LHipForce			sdk:LHipMoment			sdk:LHipPower			sdk:LKneeAngles
Sub Frame	X	Y	Z	X	Y	Z	X	Y	Z	X	Y	Z	X	Y	Z	RX	RY	RZ	TX	TY	TZ	SX	SY	SZ	RX	RY	RZ	TX	TY	TZ	SX	SY	SZ	X	Y	Z	X	Y	Z	X	Y	Z	X	Y	Z	X	Y	Z	X
	deg	deg	deg	deg	deg	deg	N/kg	N/kg	N/kg	N.mm/kg	N.mm/kg	N.mm/kg	W/kg	W/kg	W/kg	deg	deg	deg	mm	mm	mm	mm	mm	mm	deg	deg	deg	mm	mm	mm	mm	mm	mm	deg	deg	deg	deg	deg	deg	N/kg	N/kg	N/kg	N.mm/kg	N.mm/kg	N.mm/kg	W/kg	W/kg	W/kg	deg
0	5.91997	0	0	6.8021	0.930454	-29.447	-0.233638	0.0473774	-0.0323108	-21.8159	6.53E-16	12.9082	0	0	0.00433019	8.91969	-31.0596	3.52945	240.566	403.691	682.476	430.087	430.087	430.087	17.4032	-57.5567	13.8471	70.5614	441.706	245.532	203.647	203.647	203.647	-57.5787	3.6371	-21.0046	44.7995	-14.9196	-0.453432	-0.0554974	0.543286	1.48045	365.25	181.487	-20.2941	0	0	-0.746943	69.3698
0	5.93557	0	0	6.82515	0.933284	-29.5224	-0.250162	0.0561718	-0.0415501	-22.7507	6.53E-16	12.7797	0	0	-0.00304672	8.81465	-31.7819	3.44952	244.835	404.391	689.508	429.112	429.112	429.112	17.7805	-61.267	14.8215	102.41	444.34	241.295	203.647	203.647	203.647	-61.385	3.5372	-21.7721	45.5319	-14.6563	-0.60171	-0.199259	0.511553	1.41199	435.665	178.302	-31.7405	0	0	-0.615191	66.3118
0	5.81127	0	0	6.68163	0.933035	-29.5157	-0.2695	0.0677266	-0.0586972	-24.0766	3.27E-15	12.4427	0	0	-0.0114683	8.78163	-32.1947	3.11479	247.588	405.169	695.698	428.116	428.116	428.117	18.1728	-64.9369	15.8071	134.391	447.235	237.66	203.647	203.647	203.647	-65.1721	3.38625	-22.5561	45.9596	-14.3684	-0.606732	-0.321959	0.465182	1.38187	498.478	170.242	-45.994	0	0	-0.365072	62.8186
0	5.55289	0	0	6.37712	0.928799	-29.4029	-0.290963	0.0819725	-0.0858628	-25.5945	6.53E-15	12.0457	0	0	-0.0204686	8.81876	-32.2934	2.5323	248.828	405.997	700.899	427.15	427.15	427.15	18.5615	-68.5597	16.7868	166.373	450.39	234.747	203.647	203.647	203.647	-68.9344	3.1804	-23.3298	46.0717	-14.0633	-0.460294	-0.396042	0.406516	1.39187	549.485	158.254	-60.8248	0	0	-0.0169588	58.8868
0	5.17228	0	0	5.9263	0.92027	-29.1748	-0.312554	0.098088	-0.123957	-26.921	1.63E-15	11.6894	0	0	-0.0292822	8.90908	-32.0853	1.7377	248.613	406.831	705.019	426.275	426.275	426.275	18.9244	-72.1302	17.7389	198.175	453.794	232.69	203.647	203.647	203.647	-72.6661	2.91781	-24.0611	45.867	-13.7445	-0.180902	-0.406228	0.335349	1.4399	586.037	141.75	-73.2107	0	0	0.386212	54.5308
0	4.68678	0	0	5.35193	0.907618	-28.8347	-0.331465	0.114842	-0.17248	-27.59	-4.90E-15	11.4464	0	0	-0.0369263	9.02163	-31.5921	0.797716	247.07	407.616	708.036	425.56	425.56	425.56	19.2389	-75.6407	18.6362	229.552	457.413	231.619	203.647	203.647	203.647	-76.3569	2.59846	-24.7156	45.3554	-13.4105	0.183078	-0.345942	0.25763	1.51981	605.029	120.528	-80.5223	0	0	0.784379	49.7943
0	4.11833	0	0	4.6825	0.891175	-28.3893	-0.344932	0.130753	-0.228966	-27.2035	5.23E-15	11.3588	0	0	-0.04247	9.11651	-30.8516	-0.19243	244.401	408.294	709.998	425.082	425.082	425.082	19.4851	-79.0754	19.447	260.196	461.192	231.634	203.647	203.647	203.647	-79.9861	2.22396	-25.259	44.5605	-13.0561	0.556499	-0.219422	0.179995	1.61901	602.714	94.5458	-81.5298	0	0	1.11004	44.7633
0	3.4928	0	0	3.95058	0.871001	-27.8377	-0.351007	0.144753	-0.290291	-25.5561	5.88E-15	11.4839	0	0	-0.0454803	9.15316	-29.9188	-1.11725	240.886	408.818	711.026	424.914	424.914	424.914	19.65	-82.4077	20.1377	289.753	465.052	232.78	203.647	203.647	203.647	-83.5202	1.79846	-25.6622	43.5229	-12.6762	0.847959	-0.0459435	0.111549	1.72183	579.052	65.6988	-77.1905	0	0	1.3097	39.5739
0	2.84036	0	0	3.19278	0.846574	-27.1622	-0.348594	0.156549	-0.35347	-22.6508	5.72E-15	11.9021	0	0	-0.0463772	9.10019	-28.864	-1.85469	236.875	409.163	711.301	425.124	425.124	425.124	19.7291	-85.5998	20.6795	317.836	468.895	235.027	203.647	203.647	203.647	-86.9122	1.33109	-25.9061	42.3021	-12.2717	0.966077	0.14514	0.0609472	1.81478	540.179	37.4518	-70.1074	0	0	1.36707	34.407
0	2.19645	0	0	2.45077	0.816745	-26.3261	-0.336932	0.166324	-0.416389	-18.6091	2.37E-15	12.6531	0	0	-0.0464406	8.94267	-27.7675	-2.29191	232.765	409.338	711.041	425.758	425.758	425.758	19.7252	-88.6063	21.0565	344.057	472.617	238.264	203.647	203.647	203.647	-90.1066	0.838519	-25.9858	40.9739	-11.8542	0.835548	0.314931	0.0312573	1.88546	500.305	13.0526	-63.2387	0	0	1.31569	29.4664
0	1.60123	0	0	1.77088	0.780042	-25.2806	-0.315096	0.174269	-0.477393	-13.5564	6.29E-15	13.6526	0	0	-0.047401	8.68466	-26.7127	-2.34027	228.966	409.388	710.481	426.832	426.832	426.832	19.6451	-91.3802	21.2698	368.042	476.114	242.299	203.647	203.647	203.647	-93.046	0.345569	-25.9116	39.6235	-11.4484	0.40952	0.426316	0.0209184	1.92231	478.08	-5.92025	-58.5527	0	0	1.21997	24.948
0	1.09676	0	0	1.20036	0.735149	-23.9767	-0.282053	0.180189	-0.534899	-7.55802	-2.61E-15	14.6437	0	0	-0.0506118	8.34558	-25.7756	-1.94608	225.856	409.392	709.844	428.312	428.312	428.312	19.497	-93.8778	21.3374	389.451	479.29	246.869	203.647	203.647	203.647	-95.6783	-0.118006	-25.7066	38.3351	-11.0902	-0.326026	0.448445	0.0225264	1.91727	492.515	-20.5961	-56.5557	0	0	1.14072	21.0147
0	0.721203	0	0	0.779962	0.681397	-22.3803	-0.237372	0.183681	-0.587377	-0.651629	3.92E-15	15.2643	0	0	-0.0561322	7.95225	-25.0161	-1.09689	223.73	409.439	709.323	430.118	430.118	430.118	19.2886	-96.0621	21.2851	407.992	482.059	251.645	203.647	203.647	203.647	-97.9603	-0.524304	-25.3998	37.1806	-10.8189	-1.35369	0.356055	0.026399	1.86422	560.376	-33.8218	-56.7054	0	0	1.10619	17.7817
0	0.500242	0	0	0.53402	0.619204	-20.4864	-0.182465	0.184147	-0.633851	7.01721	-1.31E-15	15.1598	0	0	-0.0621454	7.53059	-24.4692	0.175525	222.753	409.609	709.052	432.129	432.129	432.129	19.0279	-97.9013	21.1351	423.432	484.348	256.247	203.647	203.647	203.647	-99.8583	-0.854825	-25.0176	36.2085	-10.6683	-2.6279	0.129763	0.0284949	1.76641	693.59	-47.7142	-58.0873	0	0	1.1022	15.3134
0	0.439331	0	0	0.462832	0.550419	-18.336	-0.121445	0.180774	-0.673536	15.0601	3.92E-15	14.1139	0	0	-0.0653216	7.10057	-24.1395	1.79384	222.924	409.951	709.094	434.199	434.199	434.199	18.7226	-99.3675	20.8948	435.606	486.088	260.262	203.647	203.647	203.647	-101.345	-1.10468	-24.5759	35.4365	-10.6573	-4.07688	-0.237524	0.0290691	1.62898	894.335	-62.9139	-59.7808	0	0	1.09001	13.6222
0	0.519268	0	0	0.540291	0.478532	-16.0301	-0.0612655	0.17272	-0.705446	22.7596	0	12.15	0	0	-0.0623909	6.67617	-23.9989	3.63619	224.066	410.467	709.424	436.183	436.183	436.183	18.3782	-100.436	20.5542	444.413	487.213	263.273	203.647	203.647	203.647	-102.398	-1.28052	-24.0753	34.8479	-10.7844	-5.60268	-0.731733	0.0326603	1.46067	1150.38	-77.9784	-60.9088	0	0	1.05146	12.6681
0	0.696884	0	0	0.717403	0.408622	-13.7351	-0.010347	0.159722	-0.726447	29.1386	-1.96E-15	9.5664	0	0	-0.0521765	6.26942	-23.9903	5.54191	225.843	411.118	709.917	437.961	437.961	437.961	17.9931	-101.084	20.0919	449.806	487.652	264.901	203.647	203.647	203.647	-102.996	-1.39263	-23.5036	34.3951	-11.0278	-7.08216	-1.29623	0.0483315	1.27281	1427.06	-88.4988	-60.5441	0	0	1.02695	12.3609
0	0.910306	0	0	0.929537	0.346908	-11.671	0.0232913	0.142765	-0.731138	33.1046	0	6.88026	0	0	-0.036529	5.89467	-24.0383	7.32692	227.82	411.826	710.363	439.458	439.458	439.458	17.5551	-101.297	19.4887	451.788	487.336	264.845	203.647	203.647	203.647	-103.124	-1.44577	-22.8421	34.0083	-11.3507	-8.37618	-1.83231	0.0831862	1.08351	1669.5	-89.0605	-57.9544	0	0	1.1105	12.5721
0	1.0897	0	0	1.10677	0.299832	-10.0752	0.0334754	0.124837	-0.713449	33.612	-1.63E-16	4.77404	0	0	-0.0195607	5.56958	-24.0642	8.80925	229.553	412.503	710.496	440.649	440.648	440.648	17.0441	-101.064	18.7382	450.411	486.216	262.93	203.647	203.647	203.647	-102.772	-1.4357	-22.0744	33.6105	-11.7087	-9.34875	-2.21748	0.136845	0.916331	1813.67	-74.6413	-53.1547	0	0	1.36603	13.1576
0	1.17331	0	0	1.18844	0.272853	-9.15333	0.0166688	0.109965	-0.66935	29.8426	-2.37E-15	3.93718	0	0	-0.00506857	5.31192	-24.0042	9.84105	230.687	413.078	710.06	441.551	441.551	441.551	16.4403	-100.39	17.8504	445.776	484.285	259.142	203.647	203.647	203.647	-101.946	-1.35561	-21.193	33.135	-12.0593	-9.89231	-2.34403	0.201896	0.803492	1805.68	-42.5585	-47.1199	0	0	1.72207	13.9879
0	1.12726	0	0	1.14139	0.26921	-9.02849	-0.0275962	0.101403	-0.597299	21.4201	-7.35E-16	4.88518	0	0	0.00606698	5.13313	-23.825	10.338	231.039	413.515	708.871	442.207	442.207	442.207	15.7382	-99.2932	16.8451	438.051	481.605	253.656	203.647	203.647	203.647	-100.674	-1.20963	-20.2013	32.5427	-12.3668	-9.95149	-2.14578	0.263944	0.770543	1614.79	5.62115	-41.1983	0	0	1.9503	14.976
0	0.963037	0	0	0.97699	0.288942	-9.70372	-0.0952565	0.0996884	-0.498047	8.75054	-3.43E-15	7.72817	0	0	0.0168368	5.03218	-23.5339	10.3	230.644	413.827	706.877	442.66	442.66	442.66	14.9552	-97.8245	15.7467	427.481	478.319	246.837	203.647	203.647	203.647	-99.019	-1.02222	-19.1155	31.8346	-12.6063	-9.53956	-1.62224	0.31111	0.826854	1243.4	63.3241	-36.162	0	0	1.79285	16.0923
0	0.743694	0	0	0.75773	0.328384	-11.0451	-0.17675	0.102437	-0.376345	-6.76623	1.14E-15	12.0218	0	0	0.032226	4.99269	-23.1787	9.81635	229.754	414.066	704.18	442.926	442.926	442.926	14.1294	-96.0673	14.5863	414.413	474.648	239.213	203.647	203.647	203.647	-97.0803	-0.831674	-17.9673	31.0557	-12.7625	-8.74265	-0.852207	0.334148	0.956032	734.741	118.01	-31.658	0	0	1.17375	17.3641
0	0.573838	0	0	0.588453	0.380501	-12.7988	-0.257298	0.105542	-0.244233	-22.8104	1.14E-15	16.7858	0	0	0.0554147	4.98534	-22.8386	9.05105	228.779	414.297	701.011	442.986	442.986	442.986	13.306	-94.139	13.416	399.319	470.863	231.4	203.647	203.647	203.647	-94.9889	-0.667666	-16.8083	30.2871	-12.8266	-7.7081	6.50E-05	0.334174	1.12207	177.622	156.296	-26.6108	0	0	0.333437	18.8584
0	0.573372	0	0	0.592638	0.436322	-14.6503	-0.319696	0.105627	-0.12201	-36.6158	2.12E-15	20.8337	0	0	0.0849087	4.97464	-22.6039	8.20695	228.177	414.573	697.671	442.78	442.78	442.78	12.5234	-92.175	12.318	382.764	467.24	223.988	203.647	203.647	203.647	-92.8866	-0.529079	-15.7084	29.6293	-12.7934	-6.61523	0.708987	0.323955	1.28335	-303.742	172.15	-20.3511	0	0	-0.289662	20.6526
0	0.84219	0	0	0.877546	0.487393	-16.3174	-0.350949	0.101509	-0.0310542	-45.9085	-7.27E-15	23.1937	0	0	0.114621	4.92828	-22.5501	7.47368	228.3	414.921	694.438	442.24	442.24	442.24	11.8083	-90.3018	11.3906	365.331	464.004	217.432	203.647	203.647	203.647	-90.8996	-0.383362	-14.7439	29.1754	-12.6596	-5.63255	1.05615	0.326727	1.41276	-588.652	173.125	-13.56	0	0	-0.414098	22.799
0	1.43013	0	0	1.50066	0.528378	-17.6351	-0.351029	0.0942125	0.0173446	-50.056	8.09E-15	23.4339	0	0	0.137815	4.82592	-22.7138	6.97638	229.251	415.35	691.489	441.314	441.314	441.314	11.1779	-88.6124	10.7116	347.504	461.295	211.971	203.647	203.647	203.647	-89.1167	-0.190855	-13.9733	28.9882	-12.4258	-4.87363	0.936217	0.359458	1.50484	-616.226	174.521	-8.00821	0	0	-0.178454	25.2935
0	2.33036	0	0	2.45875	0.558537	-18.5927	-0.330108	0.0855284	0.0275792	-49.9102	9.15E-15	21.7056	0	0	0.151243	4.66491	-23.0798	6.74712	230.819	415.869	688.846	439.999	439.999	439.999	10.641	-87.1605	10.3076	329.595	459.159	207.653	203.647	203.647	203.647	-87.587	0.0693338	-13.4186	29.0851	-12.0993	-4.37111	0.414802	0.418468	1.56778	-415.205	187.011	-5.4324	0	0	0.0104348	28.0607
0	3.49341	0	0	3.70191	0.581289	-19.3081	-0.297139	0.0759324	0.0137804	-46.5812	0	18.4797	0	0	0.154008	4.46071	-23.585	6.73046	232.516	416.494	686.373	438.351	438.351	438.351	10.193	-85.9684	10.1552	311.739	457.569	204.393	203.647	203.647	203.647	-86.3286	0.396114	-13.0629	29.4394	-11.6962	-4.08019	-0.318447	0.477176	1.61002	-78.4841	208.145	-6.58651	0	0	-0.127638	30.965
0	4.84261	0	0	5.15299	0.602283	-19.9627	-0.258272	0.0647634	-0.00837569	-41.1393	-6.53E-16	14.3585	0	0	0.145902	4.24277	-24.1358	6.81501	233.708	417.24	683.818	436.476	436.476	436.476	9.81196	-85.032	10.2071	293.943	456.447	202.035	203.647	203.647	203.647	-85.3332	0.781986	-12.8641	29.9919	-11.2416	-3.90524	-1.03845	0.503749	1.64004	281.783	226.347	-10.9489	0	0	-0.544598	33.8419
0	6.28861	0	0	6.72588	0.627115	-20.73	-0.22131	0.0523367	-0.0271286	-34.9343	8.17E-16	10.0705	0	0	0.128956	4.04715	-24.6301	6.87302	233.778	418.109	680.882	434.508	434.508	434.508	9.45987	-84.3221	10.416	276.152	455.692	200.376	203.647	203.647	203.647	-84.5667	1.22805	-12.7701	30.6668	-10.7652	-3.73418	-1.55625	0.473277	1.66391	569.822	229.603	-17.1701	0	0	-0.975777	36.5344
0	7.75001	0	0	8.34656	0.659644	-21.7234	-0.191072	0.0391795	-0.0351605	-29.0004	-3.76E-15	6.21631	0	0	0.106754	3.90775	-24.9787	6.79514	232.257	419.084	677.302	432.596	432.596	432.596	9.09158	-83.796	10.7482	258.305	455.195	199.212	203.647	203.647	203.647	-83.9816	1.74716	-12.7322	31.3867	-10.2986	-3.46895	-1.73987	0.37939	1.69056	720.096	210.911	-23.143	0	0	-1.16643	38.9219
0	9.16775	0	0	9.96494	0.701083	-22.9694	-0.168191	0.0258246	-0.0298081	-23.8711	4.17E-15	3.16295	0	0	0.0835889	3.84651	-25.121	6.51723	228.921	420.132	672.92	430.88	430.88	430.88	8.6681	-83.4075	11.1819	240.379	454.862	198.363	203.647	203.647	203.647	-83.5281	2.35475	-12.7122	32.0839	-9.86951	-3.05164	-1.53304	0.233362	1.72823	705.562	170.803	-26.7032	0	0	-1.02825	40.9364
0	10.5086	0	0	11.5533	0.749824	-24.4059	-0.152908	0.0128702	-0.0130885	-19.9254	-5.10E-16	1.03975	0	0	0.0638955	3.86613	-25.0338	6.03682	223.824	421.205	667.731	429.481	429.481	429.481	8.16964	-83.1118	11.6978	222.404	454.625	197.687	203.647	203.647	203.647	-83.1606	3.05498	-12.6861	32.7055	-9.49841	-2.48243	-0.967498	0.0636997	1.79013	540.2	116.875	-26.305	0	0	-0.657157	42.5661
0	11.7636	0	0	13.0998	0.801886	-25.9051	-0.144182	0.000635301	0.00904746	-17.2431	1.38E-15	-0.263695	0	0	0.049909	3.94856	-24.7309	5.41468	217.271	422.25	661.893	428.481	428.481	428.481	7.60333	-82.8707	12.272	204.455	454.442	197.082	203.647	203.647	203.647	-82.8429	3.83131	-12.645	33.213	-9.19508	-1.82319	-0.160482	-0.0943948	1.88959	274.474	59.9546	-21.6342	0	0	-0.247616	43.8488
0	12.942	0	0	14.5995	0.85191	-27.3105	-0.139886	-0.00997368	0.0292083	-15.6347	1.58E-15	-0.936754	0	0	0.0414467	4.06092	-24.2534	4.75886	209.734	423.213	655.696	427.911	427.911	427.911	7.00216	-82.6548	12.8743	186.634	454.299	196.486	203.647	203.647	203.647	-82.5501	4.64559	-12.5933	33.5768	-8.95865	-1.18206	0.705092	-0.210894	2.02812	-17.2244	10.1564	-13.9315	0	0	0.0182407	44.8563
0	14.0606	0	0	16.0453	0.894535	-28.4806	-0.138891	-0.0178296	0.0411335	-14.9099	3.91E-15	-1.19328	0	0	0.0371474	4.16649	-23.6539	4.19288	201.724	424.044	649.491	427.745	427.745	427.745	6.41562	-82.4436	13.469	169.031	454.195	195.872	203.647	203.647	203.647	-82.2669	5.44504	-12.5437	33.7695	-8.77976	-0.681	1.43168	-0.272153	2.19159	-258.357	-26.1585	-5.67245	0	0	0.0534092	45.672
0	15.136	0	0	17.4269	0.925882	-29.325	-0.140044	-0.0220754	0.0414195	-14.8024	-5.07E-16	-1.2235	0	0	0.0351236	4.23627	-22.978	3.81813	193.669	424.702	643.606	427.912	427.912	427.912	5.89416	-82.2263	14.0208	151.699	454.139	195.236	203.647	203.647	203.647	-81.9867	6.17561	-12.5098	33.7606	-8.64532	-0.416569	1.8609	-0.2828	2.35128	-390.886	-47.6893	0.639111	0	0	-0.103107	46.3658
0	16.1773	0	0	18.732	0.944647	-29.8239	-0.142126	-0.0228006	0.0303438	-15.0162	-1.46E-15	-1.19036	0	0	0.0337731	4.25643	-22.2511	3.68318	185.81	425.163	638.281	428.32	428.32	428.32	5.47364	-82.0004	14.5017	134.644	454.137	194.592	203.647	203.647	203.647	-81.7092	6.79656	-12.5001	33.5167	-8.54358	-0.428229	1.91536	-0.259838	2.47233	-390.437	-57.0043	3.51573	0	0	-0.303748	46.974
0	17.1822	0	0	19.95	0.952304	-30.026	-0.144499	-0.021431	0.0115059	-15.3417	4.15E-15	-1.25155	0	0	0.032285	4.22978	-21.473	3.77016	178.164	425.414	633.619	428.883	428.883	428.883	5.16611	-81.7684	14.8975	117.82	454.186	193.959	203.647	203.647	203.647	-81.4367	7.2904	-12.5152	33.0075	-8.46797	-0.684861	1.62149	-0.22525	2.5288	-272.141	-59.6623	3.26031	0	0	-0.361321	47.4919
0	18.1385	0	0	21.0737	0.952296	-30.0258	-0.14627	-0.0193856	-0.00998954	-15.5874	-7.68E-16	-1.45788	0	0	0.0303277	4.17142	-20.6224	4.00315	170.548	425.45	629.591	429.542	429.542	429.542	4.96037	-81.5346	15.2088	101.146	454.276	193.361	203.647	203.647	203.647	-81.1722	7.66409	-12.5488	32.2158	-8.41799	-1.09452	1.09119	-0.194892	2.51648	-81.0231	-60.1457	1.04445	0	0	-0.15309	47.8821
0	19.0282	0	0	22.0991	0.948707	-29.9311	-0.14697	-0.0176336	-0.0293358	-15.6544	3.23E-15	-1.77568	0	0	0.0278013	4.10097	-19.6679	4.27412	162.652	425.262	626.075	430.266	430.266	430.266	4.83103	-81.3032	15.448	84.533	454.388	192.814	203.647	203.647	203.647	-80.9176	7.94095	-12.5914	31.1468	-8.39775	-1.5327	0.480719	-0.176793	2.45281	125.401	-61.2334	-1.73116	0	0	0.299327	48.0931
0	19.8326	0	0	23.0233	0.945024	-29.8338	-0.146952	-0.016476	-0.0433063	-15.554	-1.78E-15	-2.1247	0	0	0.0247244	4.03448	-18.5814	4.47646	154.141	424.833	622.917	431.04	431.04	431.04	4.75066	-81.0768	15.6306	67.8963	454.499	192.329	203.647	203.647	203.647	-80.6734	8.14806	-12.6339	29.8305	-8.41262	-1.87812	-0.0605977	-0.170876	2.3698	295.915	-62.767	-4.27458	0	0	0.837187	48.0779
0	20.5372	0	0	23.8432	0.943377	-29.7903	-0.146297	-0.0159746	-0.0505963	-15.2524	-7.15E-16	-2.44995	0	0	0.0210677	3.97897	-17.347	4.53365	144.741	424.138	619.999	431.852	431.852	431.852	4.69931	-80.8572	15.7675	51.177	454.595	191.911	203.647	203.647	203.647	-80.4399	8.30483	-12.6692	28.3181	-8.46607	-2.04274	-0.436576	-0.173685	2.29747	400.306	-63.3951	-6.18294	0	0	1.26439	47.8075
0	21.1328	0	0	24.553	0.944323	-29.8153	-0.145425	-0.0159558	-0.0518428	-14.7194	1.41E-15	-2.71841	0	0	0.0169401	3.93167	-15.965	4.41376	134.295	423.157	617.27	432.677	432.677	432.677	4.66948	-80.6437	15.8591	34.3445	454.666	191.561	203.647	203.647	203.647	-80.2161	8.41583	-12.6926	26.6738	-8.55821	-1.98737	-0.616572	-0.178843	2.25711	432.851	-60.5046	-7.49487	0	0	1.45717	47.2748
0	21.6142	0	0	25.1419	0.947074	-29.888	-0.145121	-0.0160174	-0.0488562	-13.9403	3.27E-16	-2.9001	0	0	0.0125644	3.8834	-14.4504	4.12862	122.774	421.88	614.755	433.481	433.481	433.481	4.66608	-80.4322	15.8933	17.394	454.712	191.278	203.647	203.647	203.647	-79.9989	8.46998	-12.7005	24.9639	-8.68653	-1.72173	-0.623406	-0.176567	2.25774	407.058	-50.606	-8.53173	0	0	1.41001	46.4931
0	21.9775	0	0	25.5935	0.949975	-29.9646	-0.145846	-0.0157053	-0.0438376	-12.8708	-2.25E-15	-2.96689	0	0	0.00817781	3.82425	-12.8273	3.72212	110.256	420.319	612.538	434.223	434.223	434.223	4.70282	-80.2132	15.849	0.33875	454.741	191.056	203.647	203.647	203.647	-79.7803	8.44497	-12.6899	23.2463	-8.84764	-1.29332	-0.512667	-0.156029	2.29809	346.994	-30.532	-9.67797	0	0	1.20896	45.4893
0	22.2165	0	0	25.8853	0.95106	-29.9932	-0.148298	-0.0145874	-0.0385661	-11.534	-2.57E-15	-2.88642	0	0	0.00408039	3.74853	-11.1213	3.25374	96.8857	418.51	610.73	434.867	434.867	434.867	4.79708	-79.9699	15.7007	-16.8009	454.764	190.892	203.647	203.647	203.647	-79.5458	8.31424	-12.658	21.5619	-9.03873	-0.770016	-0.345652	-0.107608	2.36846	276.886	1.77266	-11.2304	0	0	0.964	44.2963
0	22.3211	0	0	25.9907	0.948524	-29.9263	-0.153078	-0.0125168	-0.0343357	-10.0095	-1.88E-15	-2.63935	0	0	0.000525856	3.65743	-9.35384	2.78329	82.8318	416.516	609.441	435.399	435.399	435.399	4.96441	-79.678	15.4252	-34.0052	454.795	190.784	203.647	203.647	203.647	-79.2724	8.0546	-12.6015	19.9295	-9.25843	-0.222981	-0.17279	-0.0279988	2.45772	214.629	45.9809	-13.2088	0	0	0.757231	42.9462
0	22.2759	0	0	25.8821	0.941061	-29.7289	-0.159987	-0.00974086	-0.0314831	-8.36461	-2.04E-15	-2.22275	0	0	-0.00233238	3.55925	-7.53904	2.36059	68.2534	414.427	608.761	435.831	435.831	435.831	5.21374	-79.3064	15.0065	-51.2598	454.85	190.734	203.647	203.647	203.647	-78.9303	7.65265	-12.5176	18.3459	-9.50763	0.28589	-0.0180708	0.0810519	2.55455	166.317	99.3468	-15.2126	0	0	0.616017	41.4661
0	22.0614	0	0	25.5338	0.927982	-29.3811	-0.168245	-0.00700047	-0.029562	-6.6695	1.35E-15	-1.6582	0	0	-0.00440166	3.46752	-5.68437	2.02195	53.2888	412.348	608.752	436.208	436.208	436.208	5.54535	-78.8186	14.4393	-68.5563	454.942	190.748	203.647	203.647	203.647	-78.4832	7.10798	-12.404	16.7902	-9.78897	0.708984	0.119324	0.206367	2.64643	127.149	155.413	-16.4582	0	0	0.521832	39.8775
0	21.6554	0	0	24.924	0.909111	-28.875	-0.176702	-0.00505478	-0.0277531	-4.99421	-1.18E-15	-0.949747	0	0	-0.00568138	3.39847	-3.79404	1.79262	38.0642	410.397	609.451	436.59	436.59	436.59	5.95138	-78.1757	13.7294	-85.8891	455.079	190.837	203.647	203.647	203.647	-77.8912	6.43268	-12.2607	15.2316	-10.1069	1.01142	0.257451	0.330451	2.72259	85.7291	205.899	-16.1227	0	0	0.430519	38.1989
0	21.0357	0	0	24.0372	0.884582	-28.2097	-0.183941	-0.00451704	-0.0251748	-3.38468	4.45E-15	-0.0864169	0	0	-0.00628374	3.36847	-1.87336	1.69214	22.7122	408.682	610.877	437.047	437.047	437.047	6.41929	-77.3387	12.893	-103.251	455.264	191.011	203.647	203.647	203.647	-77.1137	5.64825	-12.0913	13.6388	-10.4662	1.16544	0.415573	0.433187	2.77085	30.724	241.578	-13.6057	0	0	0.292179	36.4504
0	20.1829	0	0	22.8651	0.854601	-27.3851	-0.188887	-0.0054941	-0.0218474	-1.89106	5.06E-15	0.967136	0	0	-0.00653629	3.39184	0.067898	1.73887	7.38902	407.297	613.026	437.641	437.641	437.641	6.93584	-76.2717	11.9542	-120.63	455.493	191.274	203.647	203.647	203.647	-76.1129	4.78154	-11.9058	11.9866	-10.87	1.14535	0.59912	0.496675	2.78184	-42.1937	254.504	-8.82157	0	0	0.0725669	34.6576
0	19.083	0	0	21.4078	0.819362	-26.4	-0.191172	-0.00758364	-0.0184749	-0.580905	2.70E-15	2.24322	0	0	-0.00703053	3.4793	2.01417	1.95035	-7.72032	406.297	615.876	438.415	438.415	438.415	7.48982	-74.9448	10.9447	-138.01	455.759	191.625	203.647	203.647	203.647	-74.8567	3.86246	-11.7205	10.2611	-11.3183	0.926504	0.795861	0.514588	2.75268	-128.839	241.03	-2.23622	0	0	-0.234148	32.8522
0	17.7284	0	0	19.675	0.779146	-25.2548	-0.190783	-0.00985653	-0.0169436	0.5036	1.47E-15	3.75194	0	0	-0.00839703	3.63648	3.94521	2.33895	-22.4134	405.703	619.381	439.394	439.394	439.394	8.07225	-73.336	9.90282	-155.373	456.048	192.055	203.647	203.647	203.647	-73.3211	2.92423	-11.5584	8.45997	-11.8042	0.490046	0.977931	0.487468	2.684	-217.008	202.142	5.21159	0	0	-0.595031	31.071
0	16.1171	0	0	17.6848	0.7346	-23.9606	-0.187877	-0.0116018	-0.0188766	1.34568	4.25E-15	5.4007	0	0	-0.0107895	3.86293	5.83892	2.90454	-36.4926	405.491	623.47	440.579	440.579	440.579	8.67482	-71.4315	8.8741	-172.711	456.347	192.549	203.647	203.647	203.647	-71.4899	2.0053	-11.4461	6.59131	-12.3145	-0.169012	1.12012	0.42443	2.58104	-294.704	143.05	12.5557	0	0	-0.960085	29.3521
0	14.2523	0	0	15.4603	0.687012	-22.5488	-0.183017	-0.0124555	-0.0256035	1.89788	4.57E-15	6.99638	0	0	-0.0137635	4.15136	7.67445	3.6285	-49.7863	405.604	628.052	441.95	441.95	441.95	9.28893	-69.2253	7.90866	-190.032	456.64	193.094	203.647	203.647	203.647	-69.3545	1.14958	-11.411	4.67033	-12.829	-1.0348	1.20643	0.33684	2.45064	-353.716	71.6718	18.8915	0	0	-1.27796	27.7312
0	12.1415	0	0	13.0268	0.638427	-21.077	-0.177124	-0.0123723	-0.0369441	2.06167	-1.31E-15	8.28463	0	0	-0.0165437	4.48771	9.43414	4.4718	-62.1607	405.961	633.019	443.474	443.474	443.474	9.90629	-66.7179	7.05637	-207.367	456.91	193.677	203.647	203.647	203.647	-66.9123	0.403455	-11.4771	2.71765	-13.324	-2.06795	1.24247	0.236411	2.29974	-395.426	-3.43977	23.5827	0	0	-1.52714	26.2392
0	9.79787	0	0	10.4088	0.591502	-19.6272	-0.171483	-0.0117547	-0.0514644	1.68328	0	8.9849	0	0	-0.0186994	4.85191	11.1034	5.37909	-73.5153	406.47	638.254	445.106	445.106	445.106	10.5215	-63.9159	6.35904	-224.761	457.137	194.304	203.647	203.647	203.647	-64.1667	-0.191055	-11.662	0.75848	-13.7734	-3.20888	1.2477	0.130039	2.13454	-428.275	-75.1415	26.2276	0	0	-1.71457	24.9032
0	7.24275	0	0	7.63058	0.549133	-18.2952	-0.167713	-0.0111446	-0.0664322	0.579803	-3.27E-15	8.87602	0	0	-0.0210487	5.22021	12.6688	6.28726	-83.7686	407.036	643.628	446.796	446.796	446.796	11.1344	-60.8329	5.84181	-242.266	457.301	195	203.647	203.647	203.647	-61.128	-0.604485	-11.9738	-1.1764	-14.1534	-4.38553	1.25231	0.0238698	1.95944	-465.965	-137.954	26.7006	0	0	-1.86943	23.7484
0	4.50799	0	0	4.71881	0.513925	-17.1725	-0.167423	-0.0108066	-0.0786747	-1.38781	1.31E-15	7.88075	0	0	-0.025812	5.56805	14.1158	7.13595	-92.8384	407.573	649.001	448.497	448.497	448.497	11.7493	-57.4899	5.50626	-259.916	457.377	195.814	203.647	203.647	203.647	-57.8145	-0.826807	-12.4083	-3.05018	-14.4444	-5.52346	1.28101	-0.0785306	1.77612	-520.631	-188.425	25.1063	0	0	-2.01305	22.8011
0	1.63716	0	0	1.70597	0.487687	-16.3269	-0.171584	-0.0105748	-0.0864156	-4.22663	1.96E-15	6.09603	0	0	-0.0354821	5.87336	15.4258	7.87588	-100.629	408.014	654.216	450.167	450.167	450.167	12.3725	-53.9164	5.32793	-277.702	457.341	196.819	203.647	203.647	203.647	-54.2539	-0.87026	-12.948	-4.81994	-14.6347	-6.55491	1.34385	-0.174371	1.58545	-596.525	-224.85	21.8065	0	0	-2.13248	22.0911
0	-1.31717	0	0	-1.36883	0.471145	-15.7899	-0.179746	-0.00981914	-0.0896144	-7.74626	4.57E-15	3.77873	0	0	-0.0510175	6.11901	16.5762	8.47313	-107.03	408.309	659.095	451.772	451.772	451.772	13.0061	-50.1482	5.25969	-295.565	457.167	198.096	203.647	203.647	203.647	-50.4819	-0.767124	-13.5619	-6.43859	-14.7209	-7.42448	1.4318	-0.259743	1.38733	-687.548	-246.153	17.2663	0	0	-2.17784	21.6523
0	-4.29943	0	0	-4.46322	0.463951	-15.5555	-0.191018	-0.00785338	-0.0901252	-11.7135	-2.29E-15	1.25532	0	0	-0.0716114	6.29425	17.5423	8.90835	-111.931	408.432	663.451	453.291	453.291	453.291	13.644	-46.2244	5.23999	-313.397	456.833	199.723	203.647	203.647	203.647	-46.5388	-0.563657	-14.209	-7.85965	-14.7093	-8.091	1.52009	-0.327697	1.18404	-778.792	-251.627	11.9847	0	0	-2.08673	21.5196
0	-7.25783	0	0	-7.53657	0.464961	-15.5884	-0.204817	-0.00415939	-0.0907799	-15.9918	3.27E-16	-1.16484	0	0	-0.0954854	6.3946	18.3007	9.17261	-115.243	408.377	667.092	454.717	454.717	454.717	14.2697	-42.1831	5.20293	-331.052	456.327	201.764	203.647	203.647	203.647	-42.4658	-0.312758	-14.8424	-9.04283	-14.6132	-8.52649	1.58409	-0.370575	0.983039	-853.674	-240.802	6.30848	0	0	-1.82777	21.7244
0	-10.1483	0	0	-10.5532	0.472583	-15.8367	-0.221574	0.000982828	-0.0931206	-20.6553	4.57E-15	-3.31303	0	0	-0.121205	6.42115	18.8343	9.26273	-116.925	408.154	669.841	456.056	456.056	456.056	14.8574	-38.0602	5.08731	-348.365	455.643	204.272	203.647	203.647	203.647	-38.3041	-0.0677632	-15.4148	-9.95996	-14.4506	-8.71444	1.60727	-0.382109	0.796128	-900.941	-214.828	0.532994	0	0	-1.42461	22.2895
0	-12.9343	0	0	-13.4819	0.485038	-16.2411	-0.242589	0.00620841	-0.0972503	-25.9634	-5.23E-15	-5.21696	0	0	-0.148125	6.37935	19.1356	9.17759	-116.992	407.785	671.553	457.323	457.323	457.323	15.3735	-33.8923	4.84301	-365.157	454.785	207.288	203.647	203.647	203.647	-34.0966	0.122014	-15.882	-10.599	-14.2414	-8.64826	1.58833	-0.360112	0.635023	-918.315	-177.296	-5.01353	0	0	-0.944659	23.2244
0	-15.5828	0	0	-16.2912	0.500477	-16.7401	-0.269328	0.00920758	-0.102054	-32.2309	2.61E-15	-7.06445	0	0	-0.17563	6.27778	19.2085	8.9167	-115.524	407.304	672.13	458.536	458.536	458.536	15.7789	-29.722	4.43538	-381.227	453.756	210.845	203.647	203.647	203.647	-29.893	0.214675	-16.2044	-10.9652	-14.0033	-8.33084	1.53802	-0.30971	0.509261	-912.18	-134.815	-9.79744	0	0	-0.46412	24.5221
0	-18.0593	0	0	-18.9436	0.516984	-17.2706	-0.302404	0.00742326	-0.106704	-39.6414	0	-9.06689	0	0	-0.20157	6.12711	19.0673	8.48081	-112.647	406.752	671.527	459.708	459.708	459.708	16.0293	-25.6034	3.84829	-396.338	452.545	214.959	203.647	203.647	203.647	-25.754	0.178947	-16.3459	-11.0793	-13.7508	-7.77509	1.47257	-0.241099	0.428273	-892.911	-95.3399	-13.0183	0	0	-0.0351549	26.1596
0	-20.3235	0	0	-21.3903	0.532582	-17.7692	-0.341204	0.000720232	-0.111211	-48.1209	-1.05E-14	-11.1016	0	0	-0.221095	5.9392	18.7341	7.87395	-108.519	406.171	669.753	460.835	460.835	460.835	16.076	-21.6056	3.08559	-410.216	451.118	219.619	203.647	203.647	203.647	-21.7532	-0.00329746	-16.2718	-10.9721	-13.4938	-7.00464	1.40472	-0.168793	0.398666	-870.475	-65.4354	-13.8253	0	0	0.323387	28.1015
0	-22.3264	0	0	-23.568	0.545419	-18.1775	-0.383523	-0.00829945	-0.11583	-57.2353	-7.84E-15	-12.6364	0	0	-0.226937	5.72633	18.2343	7.10573	-103.302	405.601	666.869	461.888	461.888	461.888	15.8711	-17.812	2.17094	-422.555	449.416	224.778	203.647	203.647	203.647	-17.9754	-0.335942	-15.9505	-10.6777	-13.2377	-6.05377	1.34245	-0.108838	0.423755	-852.711	-48.6843	-11.5894	0	0	0.618793	30.3053
0	-24.0115	0	0	-25.4027	0.554134	-18.4536	-0.425536	-0.0154727	-0.120769	-66.1723	-7.84E-15	-12.8875	0	0	-0.211826	5.50031	17.5917	6.19246	-97.1386	405.071	662.979	462.806	462.806	462.806	15.3784	-14.3144	1.14501	-433.04	447.367	230.361	203.647	203.647	203.647	-14.5102	-0.809008	-15.3599	-10.2262	-12.9852	-4.96562	1.28471	-0.0747586	0.502268	-842.831	-44.8761	-6.22915	0	0	0.872442	32.7278
0	-25.3193	0	0	-26.8201	0.558282	-18.5847	-0.462372	-0.0164417	-0.12578	-73.8651	1.05E-14	-11.0694	0	0	-0.172193	5.27206	16.8247	5.15679	-90.1389	404.588	658.224	463.498	463.498	463.498	14.5871	-11.2017	0.0590935	-441.376	444.91	236.277	203.647	203.647	203.647	-11.4406	-1.40037	-14.4978	-9.63733	-12.7381	-3.78866	1.22942	-0.0744142	0.627916	-841.616	-50.2325	1.55856	0	0	1.11234	35.3296
0	-26.1973	0	0	-27.7607	0.558617	-18.5952	-0.489141	-0.00854565	-0.13015	-79.2496	2.61E-15	-6.73659	0	0	-0.110898	5.05176	15.9436	4.02664	-82.3759	404.141	652.772	463.853	463.853	463.853	13.5212	-8.5454	-1.03297	-447.32	442.025	242.441	203.647	203.647	203.647	-8.82946	-2.07824	-13.3906	-8.91586	-12.5001	-2.57303	1.1725	-0.1042	0.793204	-846.62	-57.894	10.3244	0	0	1.36678	38.0785
0	-26.6116	0	0	-28.1954	0.557098	-18.5472	-0.501914	0.00854799	-0.132529	-81.5586	-1.05E-14	0.0255192	0	0	-0.036636	4.84962	14.9498	2.83434	-73.8847	403.697	646.81	463.75	463.75	463.75	12.2439	-6.38665	-2.08231	-450.706	438.753	248.785	203.647	203.647	203.647	-6.70895	-2.80415	-12.0972	-8.0498	-12.2794	-1.36747	1.1106	-0.152376	0.990352	-853.541	-60.5553	18.2018	0	0	1.66016	40.9514
0	-26.5576	0	0	-28.135	0.556628	-18.5324	-0.499366	0.0326779	-0.13118	-80.6488	-7.84E-15	8.53186	0	0	0.0399864	4.67667	13.8362	1.61551	-64.6704	403.217	640.534	463.079	463.079	463.079	10.8517	-4.72936	-3.04992	-451.455	435.198	255.265	203.647	203.647	203.647	-5.07618	-3.53678	-10.7063	-7.01158	-12.0902	-0.216901	1.0418	-0.198779	1.2127	-857.601	-51.9108	23.4168	0	0	2.00794	43.9335
0	-26.0634	0	0	-27.6283	0.560573	-18.657	-0.483558	0.0600508	-0.123976	-77.116	2.61E-15	17.642	0	0	0.111311	4.54493	12.5893	0.407566	-54.7194	402.663	634.153	461.756	461.756	461.756	9.46237	-3.54352	-3.90715	-449.584	431.525	261.853	203.647	203.647	203.647	-3.89863	-4.23545	-9.32676	-5.76201	-11.952	0.839933	0.965745	-0.224365	1.45215	-855.262	-29.4359	24.9018	0	0	2.41374	47.0167
0	-25.1844	0	0	-26.7509	0.572173	-19.0222	-0.459387	0.0862253	-0.109183	-72.1151	-5.23E-15	26.0145	0	0	0.174428	4.46637	11.1926	-0.753798	-44.0147	402.011	627.874	459.744	459.744	459.744	8.19871	-2.77783	-4.6326	-445.176	427.931	268.513	203.647	203.647	203.647	-3.12743	-4.86219	-8.07331	-4.25685	-11.8868	1.77425	0.885873	-0.213388	1.7002	-845.293	5.52434	22.6866	0	0	2.86832	50.1953
0	-23.9898	0	0	-25.5857	0.593956	-19.7037	-0.432067	0.106643	-0.0859143	-66.8735	-7.84E-15	32.3643	0	0	0.228391	4.45109	9.6303	-1.83931	-32.5517	401.255	621.903	457.07	457.07	457.07	7.17094	-2.37698	-5.20718	-438.357	424.615	275.188	203.647	203.647	203.647	-2.71351	-5.38192	-7.05033	-2.45534	-11.9154	2.57217	0.808107	-0.157252	1.94609	-827.544	48.0288	18.018	0	0	3.34526	53.4613
0	-22.5493	0	0	-24.2069	0.627227	-20.7334	-0.405178	0.117343	-0.0547669	-62.2699	9.80E-15	35.7225	0	0	0.270211	4.50497	7.89157	-2.83089	-20.3514	400.407	616.43	453.839	453.839	453.839	6.46075	-2.29638	-5.61009	-429.266	421.742	281.775	203.647	203.647	203.647	-2.61982	-5.76181	-6.33575	-0.329759	-12.0517	3.23918	0.744901	-0.0577297	2.17817	-803.182	90.4151	13.092	0	0	3.80269	56.7979
0	-20.9228	0	0	-22.6683	0.671696	-22.0881	-0.379247	0.116656	-0.0175832	-58.5732	-1.31E-15	35.7265	0	0	0.29444	4.628	5.97435	-3.72297	-7.46721	399.496	611.623	450.235	450.235	450.235	6.11003	-2.51031	-5.81683	-418.034	419.41	288.131	203.647	203.647	203.647	-2.82647	-5.97068	-5.96965	2.12471	-12.2968	3.80009	0.708297	0.075624	2.38535	-772.371	125.435	9.86559	0	0	4.1788	60.1759
0	-19.1583	0	0	-21.0006	0.725393	-23.6898	-0.352907	0.105862	0.0225019	-55.5822	-8.49E-15	32.7025	0	0	0.297208	4.81313	3.88843	-4.52003	6.01591	398.555	607.62	446.509	446.509	446.509	6.11783	-3.01194	-5.80103	-404.788	417.639	294.08	203.647	203.647	203.647	-3.32858	-5.98097	-5.9515	4.88201	-12.6352	4.29292	0.707025	0.227538	2.55795	-734.686	148.49	9.03645	0	0	4.4029	63.5503
0	-17.2939	0	0	-19.2166	0.784917	-25.4205	-0.324791	0.0878569	0.0620123	-52.9237	-3.27E-15	27.4451	0	0	0.27999	5.0464	1.65711	-5.23071	19.9881	397.613	604.526	442.942	442.942	442.942	6.44649	-3.80845	-5.5399	-389.65	416.382	299.427	203.647	203.647	203.647	-4.13074	-5.7733	-6.24679	7.88118	-13.0335	4.75747	0.745296	0.379004	2.68956	-691.021	157.765	10.1682	0	0	4.4243	66.8603
0	-15.3618	0	0	-17.3194	0.845888	-27.1431	-0.294454	0.0662854	0.0970467	-50.2574	-5.23E-15	20.983	0	0	0.249725	5.30801	-0.683772	-5.86075	34.3262	396.683	602.415	439.799	439.799	439.799	7.03265	-4.91494	-5.021	-372.747	415.553	303.982	203.647	203.647	203.647	-5.24181	-5.34197	-6.79854	11.0291	-13.444	5.22129	0.819636	0.512701	2.77712	-643.411	155.008	11.8131	0	0	4.23425	70.0322
0	-13.3903	0	0	-15.3125	0.903575	-28.7255	-0.262449	0.0446084	0.12419	-47.3569	-6.53E-16	14.3238	0	0	0.215317	5.57434	-3.0901	-6.4067	48.9073	395.763	601.344	437.276	437.276	437.276	7.79941	-6.34843	-4.24927	-354.206	415.051	307.577	203.647	203.647	203.647	-6.67103	-4.70025	-7.53934	14.2121	-13.8125	5.68818	0.921033	0.612924	2.81965	-595.255	144.004	12.2284	0	0	3.87482	72.9851
0	-11.4071	0	0	-13.2096	0.953614	-30.0605	-0.230101	0.0257463	0.140894	-44.1125	4.57E-15	8.29053	0	0	0.183623	5.8208	-5.51611	-6.85213	63.6218	394.834	601.361	435.462	435.461	435.462	8.66728	-8.12189	-3.25178	-334.155	414.779	310.085	203.647	203.647	203.647	-8.42491	-3.88336	-8.40118	17.3138	-14.0901	6.13287	1.02872	0.671013	2.81736	-548.27	129.836	9.94792	0	0	3.4096	75.6397
0	-9.43967	0	0	-11.0404	0.992769	-31.0807	-0.198968	0.0116676	0.145803	-40.4824	-5.23E-15	3.41916	0	0	0.157243	6.02476	-7.92164	-7.16884	78.3768	393.869	602.507	434.326	434.326	434.326	9.56296	-10.239	-2.0784	-312.712	414.664	311.436	203.647	203.647	203.647	-10.5043	-2.94764	-9.32217	20.2364	-14.2448	6.50564	1.11355	0.684054	2.77071	-501.544	116.935	4.28155	0	0	2.89621	77.9268
0	-7.5165	0	0	-8.85055	1.01951	-31.7651	-0.170489	0.00296075	0.139608	-36.4728	-3.92E-15	-0.0833123	0	0	0.135088	6.16815	-10.2774	-7.32301	93.093	392.84	604.817	433.734	433.734	433.734	10.4256	-12.6904	-0.796132	-289.995	414.657	311.623	203.647	203.647	203.647	-12.9018	-1.96364	-10.2501	22.9182	-14.2689	6.74636	1.14524	0.656527	2.68241	-452.27	107.884	-4.11928	0	0	2.37568	79.7962
0	-5.66649	0	0	-6.69614	1.0342	-32.1367	-0.145801	-0.000815173	0.124269	-32.1557	-3.92E-15	-2.2633	0	0	0.114763	6.23897	-12.5673	-7.28499	107.693	391.731	608.307	433.484	433.483	433.484	11.2103	-15.4517	0.521974	-266.119	414.729	310.702	203.647	203.647	203.647	-15.5991	-1.0043	-11.1438	25.3424	-14.1787	6.80336	1.10879	0.603445	2.56343	-397.932	104.607	-13.948	0	0	1.87791	81.2211
0	-3.91842	0	0	-4.63468	1.03874	-32.251	-0.125795	-0.000985444	0.103164	-27.7113	-2.61E-15	-3.34842	0	0	0.0947614	6.23152	-14.7861	-7.03841	122.096	390.539	612.962	433.364	433.364	433.364	11.8886	-18.4845	1.80925	-241.206	414.868	308.777	203.647	203.647	203.647	-18.5661	-0.132129	-11.9725	27.5339	-14.0053	6.64865	1.00834	0.542382	2.42629	-337.541	107.238	-23.4009	0	0	1.42279	82.1991
0	-2.29939	0	0	-2.71708	1.03599	-32.1817	-0.111277	0.00101961	0.0799565	-23.4521	2.61E-15	-3.61605	0	0	0.0753671	6.1458	-16.9353	-6.58653	136.207	389.277	618.727	433.199	433.199	433.199	12.4469	-21.7395	3.01516	-215.383	415.069	305.982	203.647	203.647	203.647	-21.7618	0.610217	-12.7154	29.5447	-13.7819	6.28445	0.863717	0.48463	2.28169	-271.602	114.064	-31.0384	0	0	1.01872	82.7482
0	-0.83272	0	0	-0.982	1.029	-32.0056	-0.103135	0.0032976	0.0577937	-19.8005	3.27E-15	-3.39185	0	0	0.0581366	5.98712	-19.0163	-5.95479	149.919	387.974	625.499	432.875	432.875	432.875	12.8831	-25.1628	4.10953	-188.778	415.328	302.46	203.647	203.647	203.647	-25.1382	1.2032	-13.3605	31.4341	-13.5353	5.7415	0.696308	0.433001	2.13682	-200.623	121.474	-35.5798	0	0	0.661004	82.8979
0	0.464896	0	0	0.546946	1.02048	-31.7898	-0.102042	0.00436204	0.0389432	-17.1678	-1.96E-15	-2.93101	0	0	0.0445764	5.76603	-21.0257	-5.19074	163.11	386.664	633.131	432.347	432.347	432.348	13.2027	-28.7025	5.08125	-161.505	415.637	298.348	203.647	203.647	203.647	-28.6465	1.64778	-13.903	33.2519	-13.2816	5.07344	0.525686	0.386259	1.99747	-126.13	125.948	-36.3906	0	0	0.342173	82.6802
0	1.58582	0	0	1.86165	1.0124	-31.584	-0.108122	0.00387186	0.0246333	-15.8163	-6.53E-16	-2.32257	0	0	0.0351122	5.4981	-22.9515	-4.3609	175.644	385.379	641.439	431.623	431.623	431.623	13.4141	-32.3157	5.93342	-133.653	415.985	293.769	203.647	203.647	203.647	-32.244	1.9592	-14.3425	35.0261	-13.026	4.34892	0.362066	0.340528	1.86619	-49.7709	124.58	-33.5141	0	0	0.0551297	82.1212
0	2.5326	0	0	2.96807	1.00589	-31.4178	-0.120762	0.00272613	0.0150553	-15.7685	0	-1.47682	0	0	0.0290044	5.20362	-24.7731	-3.54526	187.376	384.143	650.211	430.745	430.745	430.745	13.5277	-35.9726	6.6779	-105.273	416.357	288.833	203.647	203.647	203.647	-35.8994	2.15978	-14.6834	36.7602	-12.765	3.64353	0.209405	0.297539	1.74551	26.1352	116.998	-27.7092	0	0	-0.200305	81.2357
0	3.3169	0	0	3.8828	1.00142	-31.3032	-0.137606	0.00123616	0.00962803	-16.6889	-1.63E-15	-0.328996	0	0	0.0248238	4.90648	-26.4641	-2.82937	198.159	382.966	659.224	429.765	429.765	429.765	13.5565	-39.6586	7.33116	-76.3829	416.741	283.648	203.647	203.647	203.647	-39.5957	2.27302	-14.9358	38.4358	-12.4902	3.03167	0.0713392	0.264476	1.63769	98.2577	104.719	-19.5557	0	0	-0.413308	80.0264
0	3.9543	0	0	4.62617	0.998888	-31.2381	-0.15578	1.72E-05	0.00721785	-18.066	-3.27E-15	1.22681	0	0	0.0212736	4.63187	-27.9954	-2.29405	207.852	381.851	668.253	428.732	428.733	428.733	13.5172	-43.3699	7.91105	-46.9756	417.135	278.324	203.647	203.647	203.647	-43.3264	2.31947	-15.1153	40.0208	-12.1917	2.57782	-0.0475804	0.254439	1.54421	163.242	91.7366	-9.78692	0	0	-0.570611	78.485
0	4.45821	0	0	5.21454	0.997795	-31.21	-0.173241	0.00022665	0.00627478	-19.447	4.90E-16	3.32395	0	0	0.0175692	4.40265	-29.3398	-2.00443	216.335	380.803	677.09	427.679	427.679	427.679	13.4308	-47.1071	8.43524	-17.0418	417.545	272.968	203.647	203.647	203.647	-47.0902	2.3148	-15.2432	41.4765	-11.8594	2.32728	-0.1371	0.279925	1.46651	217.62	83.2546	0.591817	0	0	-0.661563	76.5963
0	4.83553	0	0	5.65572	0.997447	-31.2011	-0.189308	0.00290442	0.00536339	-20.5807	9.80E-16	6.00965	0	0	0.0133334	4.23526	-30.4737	-2.00015	223.515	379.838	685.555	426.622	426.622	426.622	13.3242	-50.8688	8.92224	13.4147	417.992	267.688	203.647	203.647	203.647	-50.8844	2.27003	-15.3472	42.7629	-11.484	2.29813	-0.190771	0.34342	1.40137	259.758	83.0401	10.4938	0	0	-0.685916	74.3414
0	5.08655	0	0	5.94896	0.997054	-31.191	-0.204847	0.00863977	0.00275048	-21.4837	-4.57E-15	9.17468	0	0	0.0083461	4.1369	-31.3785	-2.29	229.336	378.992	693.492	425.57	425.57	425.57	13.2304	-54.6486	9.39415	44.3662	418.508	262.59	203.647	203.647	203.647	-54.7024	2.1931	-15.4626	43.8423	-11.0579	2.47816	-0.215407	0.428911	1.34246	292.449	90.9049	18.6979	0	0	-0.655956	71.7011
0	5.20787	0	0	6.08889	0.995783	-31.1583	-0.221724	0.0175404	-0.00369644	-22.3754	3.27E-15	12.5369	0	0	0.00233032	4.10573	-32.04	-2.85358	233.769	378.317	700.769	424.532	424.532	424.532	13.1869	-58.4355	9.87927	75.7564	419.146	257.781	203.647	203.647	203.647	-58.5337	2.09076	-15.6309	44.6816	-10.5786	2.83051	-0.226877	0.510049	1.29002	321.847	103.457	23.894	0	0	-0.583837	68.659
0	5.19723	0	0	6.0715	0.992803	-31.0815	-0.241833	0.029296	-0.0168791	-23.5244	-6.53E-16	15.6777	0	0	-0.00502299	4.13297	-32.4472	-3.64761	236.813	377.874	707.268	423.527	423.527	423.527	13.2297	-62.2162	10.4126	107.498	419.965	253.378	203.647	203.647	203.647	-62.3663	1.97036	-15.8957	45.2544	-10.0513	3.30414	-0.247411	0.555898	1.25057	356.706	114.876	24.9323	0	0	-0.469461	65.2032
0	5.05763	0	0	5.89959	0.987407	-30.9422	-0.266167	0.0433349	-0.0394796	-25.093	-5.23E-15	18.1395	0	0	-0.0137503	4.20567	-32.5918	-4.61473	238.48	377.716	712.872	422.583	422.583	422.583	13.3855	-65.9775	11.0331	139.47	421.023	249.518	203.647	203.647	203.647	-66.1893	1.84076	-16.2949	45.5412	-9.49046	3.84554	-0.287737	0.544103	1.2355	402.463	119.802	21.2397	0	0	-0.292285	61.328
0	4.79976	0	0	5.58603	0.97914	-30.728	-0.294295	0.0587451	-0.0733675	-27.0349	-3.92E-15	19.5267	0	0	-0.0232534	4.30859	-32.4674	-5.68962	238.788	377.871	717.475	421.745	421.745	421.745	13.6638	-69.709	11.7768	171.502	422.368	246.357	203.647	203.647	203.647	-69.9945	1.71233	-16.8521	45.5289	-8.91898	4.40525	-0.346268	0.463543	1.25166	459.455	114.295	13.339	0	0	-0.0251234	57.0377
0	4.44284	0	0	5.15462	0.967861	-30.4342	-0.323898	0.0745754	-0.118848	-29.0303	7.84E-15	19.6328	0	0	-0.0322367	4.42534	-32.0726	-6.80177	237.769	378.336	720.981	421.075	421.074	421.075	14.0509	-73.403	12.6685	203.375	424.015	244.066	203.647	203.647	203.647	-73.7763	1.59582	-17.5684	45.2121	-8.36642	4.93955	-0.403659	0.319863	1.29822	520.927	96.8657	3.06104	0	0	0.341669	52.3531
0	4.01359	0	0	4.63862	0.953633	-30.061	-0.351078	0.0900327	-0.174354	-30.5309	-1.96E-15	18.5059	0	0	-0.0390769	4.53874	-31.4151	-7.87452	235.491	379.072	723.327	420.648	420.648	420.648	14.5104	-77.0531	13.7126	234.807	425.947	242.81	203.647	203.647	203.647	-77.5291	1.50003	-18.4185	44.5951	-7.8665	5.40665	-0.42843	0.133444	1.36651	574.44	68.428	-7.1435	0	0	0.775896	47.3218
0	3.54446	0	0	4.0775	0.936403	-29.6053	-0.371106	0.104681	-0.236789	-30.8759	-8.49E-15	16.4381	0	0	-0.0424089	4.63119	-30.5177	-8.82252	232.088	380.012	724.505	420.557	420.557	420.557	14.9886	-80.6502	14.8868	265.462	428.104	242.722	203.647	203.647	203.647	-81.2429	1.42898	-19.3521	43.6966	-7.45473	5.75953	-0.386648	-0.0629341	1.44498	605.843	32.0672	-15.2849	0	0	1.1968	42.0289
0	3.07062	0	0	3.513	0.915576	-29.0489	-0.379953	0.119014	-0.302731	-29.4979	6.37E-15	13.9326	0	0	-0.0417539	4.6856	-29.4233	-9.5507	227.787	381.068	724.581	420.891	420.891	420.89	15.4264	-84.1773	16.1414	294.963	430.396	243.864	203.647	203.647	203.647	-84.8979	1.38004	-20.3013	42.5534	-7.16553	5.93881	-0.26217	-0.233105	1.52309	607.553	-7.20719	-21.1179	0	0	1.50521	36.6042
0	2.62701	0	0	2.98531	0.889711	-28.3495	-0.375044	0.133903	-0.369747	-26.0492	-6.21E-15	11.5308	0	0	-0.037863	4.68774	-28.1957	-9.95908	222.918	382.145	723.707	421.718	421.718	421.718	15.7713	-87.6053	17.4046	322.907	432.714	246.205	203.647	203.647	203.647	-88.4593	1.34437	-21.1912	41.2217	-7.02937	5.8716	-0.0666808	-0.344656	1.59599	584.055	-43.4137	-25.87	0	0	1.63754	31.2172
0	2.24555	0	0	2.5304	0.856612	-27.4408	-0.355864	0.150227	-0.437169	-20.493	-1.54E-14	9.68698	0	0	-0.0328871	4.62937	-26.9151	-9.95464	217.899	383.159	722.108	423.063	423.063	423.063	15.9865	-90.8895	18.5933	348.889	434.942	249.602	203.647	203.647	203.647	-91.8754	1.31002	-21.952	39.7744	-7.06909	5.47916	0.151454	-0.383324	1.65874	555.227	-72.027	-31.16	0	0	1.61495	26.0609
0	1.95286	0	0	2.17745	0.813911	-26.2461	-0.323266	0.168161	-0.505524	-13.0399	1.63E-15	8.67146	0	0	-0.0299821	4.51112	-25.6684	-9.46942	213.19	384.055	720.061	424.886	424.887	424.887	16.0547	-93.9707	19.6251	372.516	436.977	253.801	203.647	203.647	203.647	-95.0783	1.26599	-22.5265	38.2935	-7.29735	4.69478	0.324815	-0.352519	1.70464	550.045	-91.3248	-37.5614	0	0	1.5311	21.3274
0	1.76819	0	0	1.94633	0.759976	-24.7012	-0.27902	0.18681	-0.574763	-4.08534	-8.00E-15	8.56672	0	0	-0.032311	4.34275	-24.5361	-8.4793	209.225	384.816	717.849	427.087	427.087	427.087	15.9765	-96.7796	20.4274	393.415	438.725	258.446	203.647	203.647	203.647	-97.9893	1.20522	-22.8751	36.8589	-7.71393	3.48496	0.384286	-0.274542	1.72015	596.884	-103.21	-44.4018	0	0	1.48771	17.1859
0	1.70068	0	0	1.84462	0.69477	-22.781	-0.225598	0.20436	-0.643174	5.84307	-3.76E-15	9.33972	0	0	-0.0417174	4.14059	-23.5806	-7.01761	206.347	385.468	715.72	429.517	429.517	429.517	15.7668	-99.2425	20.9453	411.249	440.108	263.101	203.647	203.647	203.647	-100.526	1.12524	-22.9765	35.5371	-8.30469	1.8674	0.281701	-0.177983	1.68858	713.293	-111.529	-50.4516	0	0	1.52371	13.7677
0	1.74644	0	0	1.8648	0.620322	-20.5208	-0.166489	0.21845	-0.706613	16.0789	-6.53E-16	10.9031	0	0	-0.0574938	3.92344	-22.8369	-5.17888	204.74	386.06	713.848	432.008	432.008	432.008	15.4497	-101.287	21.1468	425.727	441.066	267.279	203.647	203.647	203.647	-102.61	1.02776	-22.829	34.3711	-9.04141	-0.0812526	0.00308616	-0.0884053	1.60123	899.318	-119.946	-54.7523	0	0	1.59726	11.157
0	1.88507	0	0	1.98243	0.540727	-18.0285	-0.106878	0.226922	-0.7597	25.7489	1.63E-15	13.1397	0	0	-0.0755898	3.7093	-22.3079	-3.11094	204.398	386.646	712.304	434.4	434.4	434.4	15.0545	-102.848	21.0283	436.614	441.551	270.476	203.647	203.647	203.647	-104.172	0.919098	-22.4508	33.3753	-9.88352	-2.23025	-0.436582	-0.0199518	1.46347	1139.85	-130.602	-56.7969	0	0	1.64396	9.38377
0	2.07759	0	0	2.15591	0.461851	-15.487	-0.0536052	0.228114	-0.795519	33.7552	4.25E-15	15.8141	0	0	-0.0882376	3.51422	-21.9663	-0.998134	205.122	387.259	711.047	436.569	436.569	436.569	14.6105	-103.87	20.6199	443.743	441.543	272.216	203.647	203.647	203.647	-105.16	0.812108	-21.8809	32.535	-10.7807	-4.41009	-0.985247	0.0278344	1.29683	1402.59	-142.139	-56.2155	0	0	1.64164	8.41855
0	2.26715	0	0	2.32816	0.390826	-13.1434	-0.0146763	0.221298	-0.807261	38.8073	0	18.4952	0	0	-0.0856038	3.35313	-21.7598	0.962288	206.554	387.903	709.937	438.433	438.433	438.433	14.1425	-104.311	19.9857	447.024	441.044	272.111	203.647	203.647	203.647	-105.536	0.728398	-21.1772	31.8106	-11.6769	-6.43551	-1.56363	0.0659581	1.13264	1643.37	-149.889	-52.7205	0	0	1.64512	8.1742
0	2.3852	0	0	2.43222	0.335315	-11.2796	0.00185189	0.206572	-0.788172	39.5704	-6.53E-16	20.5432	0	0	-0.0610724	3.24098	-21.6225	2.58657	208.243	388.555	708.761	439.957	439.957	439.957	13.6678	-104.148	19.2164	446.447	440.084	269.911	203.647	203.647	203.647	-105.283	0.697233	-20.4101	31.1477	-12.5167	-8.13122	-2.05689	0.113949	1.00629	1805.01	-145.327	-46.5176	0	0	1.73005	8.51908
0	2.36647	0	0	2.4042	0.302354	-10.1611	-0.0103754	0.185136	-0.734026	34.9657	4.57E-15	21.3437	0	0	-0.0189907	3.19192	-21.4886	3.73207	209.738	389.191	707.286	441.141	441.141	441.141	13.1987	-103.382	18.4095	442.101	438.718	265.57	203.647	203.647	203.647	-104.409	0.747335	-19.6489	30.4902	-13.2511	-9.35846	-2.33792	0.183226	0.948915	1829.27	-120.923	-38.7773	0	0	1.88902	9.30302
0	2.17138	0	0	2.2047	0.296817	-9.97246	-0.0537592	0.158536	-0.644289	24.5912	-1.96E-15	20.5746	0	0	0.0236059	3.21563	-21.3098	4.32222	210.692	389.808	705.324	442.007	442.006	442.007	12.7471	-102.05	17.6414	434.185	437.018	259.282	203.647	203.647	203.647	-102.958	0.891683	-18.9456	29.7972	-13.8436	-10.0379	-2.30025	0.272878	0.981038	1672.35	-73.9958	-31.3262	0	0	1.96965	10.39
0	1.8095	0	0	1.84189	0.319922	-10.7583	-0.124281	0.128824	-0.523001	9.16123	-1.31E-15	18.4604	0	0	0.0477052	3.31191	-21.0691	4.36435	210.948	390.438	702.793	442.567	442.567	442.567	12.3287	-100.233	16.945	423.034	435.069	251.49	203.647	203.647	203.647	-101.021	1.11433	-18.3214	29.0581	-14.2734	-10.1656	-1.89844	0.371349	1.10351	1322.7	-8.90806	-25.5195	0	0	1.75129	11.6867
0	1.35125	0	0	1.38349	0.368355	-12.3921	-0.210324	0.098538	-0.37959	-9.30924	6.53E-16	15.6894	0	0	0.0489626	3.46642	-20.7881	3.9543	210.592	391.136	699.759	442.812	442.812	442.812	11.9575	-98.0637	16.3093	409.133	432.963	242.843	203.647	203.647	203.647	-98.7359	1.37309	-17.7667	28.3013	-14.5344	-9.81799	-1.18464	0.458741	1.28736	816.391	61.587	-21.2723	0	0	1.14374	13.1577
0	0.917998	0	0	0.948599	0.434523	-14.5911	-0.294035	0.0709403	-0.230503	-27.7906	4.90E-15	13.0901	0	0	0.0422212	3.65077	-20.5241	3.26175	209.925	391.957	696.426	442.699	442.699	442.699	11.6356	-95.7101	15.7087	393.11	430.804	234.083	203.647	203.647	203.647	-96.2779	1.62323	-17.2577	27.5916	-14.6311	-9.14011	-0.311433	0.519043	1.4839	240.275	120.619	-17.253	0	0	0.342668	14.8232
0	0.650896	0	0	0.680577	0.508055	-16.984	-0.35595	0.0492259	-0.0979534	-43.0208	-4.08E-15	11.2112	0	0	0.0471002	3.8274	-20.3543	2.4947	209.376	392.922	693.071	442.167	442.167	442.167	11.3471	-93.3524	15.1432	375.68	428.704	225.896	203.647	203.647	203.647	-93.8286	1.84807	-16.7802	27.0164	-14.5712	-8.31678	0.488195	0.543173	1.63911	-279.482	154.027	-12.3015	0	0	-0.250284	16.7397
0	0.669195	0	0	0.708666	0.578305	-19.2146	-0.383172	0.0350661	-0.00238818	-52.6777	-7.76E-16	10.0794	0	0	0.069845	3.95827	-20.3528	1.84838	209.35	394.012	689.958	441.172	441.171	441.172	11.0671	-91.145	14.6551	357.535	426.769	218.773	203.647	203.647	203.647	-91.5404	2.07011	-16.3444	26.6619	-14.3615	-7.52915	0.982242	0.534529	1.71904	-619.471	158.199	-6.58352	0	0	-0.355286	18.9669
0	1.03921	0	0	1.11343	0.63714	-21.0376	-0.376858	0.0283773	0.0475669	-56.3632	3.49E-15	9.35436	0	0	0.100937	4.01352	-20.5649	1.45572	210.073	395.178	687.245	439.721	439.721	439.721	10.778	-89.1921	14.3056	339.217	425.086	212.943	203.647	203.647	203.647	-89.513	2.33098	-15.9769	26.5894	-14.0065	-6.91125	1.0347	0.503582	1.72126	-710.392	142.412	-1.5473	0	0	-0.0791912	21.5296
0	1.76921	0	0	1.91319	0.680957	-22.367	-0.347131	0.0270937	0.0574919	-55.0979	-1.06E-15	8.56926	0	0	0.126362	3.978	-20.9909	1.35861	211.488	396.374	684.934	437.895	437.895	437.895	10.4779	-87.5465	14.1364	321.055	423.709	208.413	203.647	203.647	203.647	-87.7963	2.65952	-15.7016	26.8194	-13.5117	-6.52203	0.661281	0.462379	1.6674	-562.683	121.997	1.17385	0	0	0.182599	24.3895
0	2.82038	0	0	3.07025	0.711049	-23.2657	-0.304016	0.0274652	0.0409633	-50.2579	5.06E-15	7.31373	0	0	0.13724	3.8547	-21.5826	1.50925	213.255	397.572	682.86	435.844	435.844	435.844	10.1743	-86.2231	14.1487	303.169	422.65	205.045	203.647	203.647	203.647	-86.4039	3.05766	-15.5243	27.328	-12.8891	-6.34159	0.00145348	0.413345	1.59151	-249.459	106.957	0.81018	0	0	0.100003	27.4394
0	4.11854	0	0	4.50535	0.732305	-23.8932	-0.25654	0.0264438	0.0127762	-43.3222	-3.35E-15	5.48978	0	0	0.132516	3.66536	-22.2552	1.79477	214.834	398.765	680.739	433.753	433.753	433.753	9.87039	-85.2055	14.3116	285.535	421.883	202.623	203.647	203.647	203.647	-85.3192	3.51062	-15.4292	28.0556	-12.1613	-6.28673	-0.741797	0.35035	1.52732	126.794	98.5065	-2.27359	0	0	-0.346683	30.5238
0	5.56871	0	0	6.11893	0.751083	-24.4426	-0.214465	0.0232347	-0.0151149	-35.9224	5.88E-15	3.38688	0	0	0.116989	3.44692	-22.9065	2.07402	215.618	399.96	678.239	431.798	431.798	431.798	9.55509	-84.4523	14.5845	268.052	421.349	200.902	203.647	203.647	203.647	-84.4996	4.00708	-15.3859	28.9214	-11.3634	-6.23858	-1.36184	0.265285	1.50181	465.548	92.4361	-7.09139	0	0	-0.904382	33.4748
0	7.07663	0	0	7.81795	0.773221	-25.0842	-0.183152	0.0179212	-0.0343654	-29.2228	4.78E-15	1.40762	0	0	0.0966476	3.24335	-23.439	2.21608	215.074	401.165	675.067	430.112	430.112	430.112	9.20287	-83.9087	14.9386	250.603	420.972	199.653	203.647	203.647	203.647	-83.8877	4.55231	-15.3617	29.8382	-10.5399	-6.07596	-1.6972	0.153096	1.52281	689.984	82.9262	-12.3043	0	0	-1.26241	36.1488
0	8.56624	0	0	9.53318	0.802568	-25.9244	-0.162335	0.0107475	-0.0404042	-23.7318	-4.10E-15	-0.128911	0	0	0.076281	3.09417	-23.7786	2.13292	212.856	402.38	671.038	428.767	428.767	428.767	8.78311	-83.5182	15.3622	233.1	420.68	198.692	203.647	203.647	203.647	-83.4238	5.16565	-15.33	30.7248	-9.74001	-5.70807	-1.656	0.0174446	1.58496	757.265	66.2548	-16.2452	0	0	-1.25042	38.4511
0	9.98653	0	0	11.2215	0.840187	-26.9842	-0.150535	0.0026535	-0.0332081	-19.7	7.15E-16	-1.00609	0	0	0.0597859	3.02298	-23.8854	1.80154	208.871	403.59	666.129	427.778	427.778	427.778	8.27417	-83.2277	15.8522	215.513	420.417	197.883	203.647	203.647	203.647	-83.0529	5.86579	-15.2745	31.5136	-9.01077	-5.10208	-1.23849	-0.124906	1.67614	665.499	43.7351	-17.431	0	0	-0.915197	40.3458
0	11.3136	0	0	12.862	0.884297	-28.2019	-0.145654	-0.00550466	-0.0166449	-17.1199	-2.54E-15	-1.21134	0	0	0.049073	3.03102	-23.7564	1.26989	203.282	404.772	660.478	427.121	427.12	427.12	7.67619	-82.9924	16.4037	197.869	420.154	197.14	203.647	203.647	203.647	-82.7309	6.6554	-15.1924	32.1525	-8.39092	-4.29664	-0.538435	-0.248891	1.79085	451.251	20.2112	-15.0042	0	0	-0.456737	41.8516
0	12.5471	0	0	14.4478	0.930873	-29.4582	-0.144448	-0.0132651	0.00298106	-15.6723	-4.72E-15	-0.935544	0	0	0.0433252	3.0993	-23.4184	0.64346	196.452	405.891	654.353	426.743	426.743	426.743	7.01693	-82.7794	17.004	180.237	419.894	196.419	203.647	203.647	203.647	-82.4283	7.51308	-15.0943	32.6036	-7.90583	-3.3928	0.278538	-0.33605	1.9234	179.006	-0.215805	-9.17269	0	0	-0.0982479	43.0293
0	13.701	0	0	15.9749	0.974761	-30.6141	-0.145063	-0.0199328	0.0191608	-15.0522	-1.94E-15	-0.435549	0	0	0.0406109	3.19835	-22.9161	0.0548129	188.847	406.908	648.084	426.589	426.589	426.589	6.34733	-82.566	17.6304	162.699	419.658	195.705	203.647	203.647	203.647	-82.1276	8.39494	-15.0011	32.8403	-7.56543	-2.52312	1.03389	-0.377699	2.06723	-80.6405	-15.3317	-1.42421	0	0	0.027802	43.9628
0	14.7941	0	0	17.4361	1.01113	-31.5515	-0.14645	-0.0245269	0.0270758	-14.9658	-3.63E-15	0.0624575	0	0	0.0389415	3.29997	-22.2973	-0.37319	180.915	407.788	641.992	426.604	426.605	426.605	5.72823	-82.3394	18.2532	145.323	419.478	195	203.647	203.647	203.647	-81.8209	9.24519	-14.9362	32.8427	-7.3644	-1.81306	1.57822	-0.374935	2.20593	-268.647	-24.3091	5.74832	0	0	-0.0742715	44.7365
0	15.8424	0	0	18.8217	1.03685	-32.2035	-0.147725	-0.0265488	0.0249644	-15.1293	-3.02E-15	0.377666	0	0	0.0370185	3.38591	-21.5999	-0.558627	172.999	408.509	636.325	426.752	426.752	426.752	5.21289	-82.0946	18.8425	128.142	419.378	194.317	203.647	203.647	203.647	-81.5058	10.0119	-14.9187	32.596	-7.28548	-1.3479	1.82734	-0.338036	2.31796	-352.016	-28.4131	10.2037	0	0	-0.284773	45.4147
0	16.8537	0	0	20.122	1.05133	-32.5664	-0.148578	-0.0265758	0.0145367	-15.3636	-8.98E-16	0.370253	0	0	0.0346008	3.45093	-20.8437	-0.476993	165.27	409.069	631.222	427.015	427.015	427.015	4.8325	-81.8312	19.3758	111.149	419.374	193.671	203.647	203.647	203.647	-81.183	10.6609	-14.957	32.0904	-7.30383	-1.1553	1.77365	-0.283108	2.37989	-328.97	-30.9685	11.293	0	0	-0.440705	46.0279
0	17.8274	0	0	21.3317	1.05626	-32.6892	-0.148318	-0.0256928	-0.000610021	-15.5039	-2.00E-15	-0.00219121	0	0	0.0319103	3.5	-20.0294	-0.160022	157.721	409.474	626.705	427.397	427.397	427.397	4.59107	-81.5522	19.8423	94.3008	419.461	193.074	203.647	203.647	203.647	-80.8543	11.1825	-15.0485	31.3252	-7.39142	-1.20655	1.4692	-0.227004	2.38087	-221.721	-35.5596	9.68752	0	0	-0.414236	46.5713
0	18.7557	0	0	22.4497	1.05464	-32.6489	-0.146504	-0.0247613	-0.0165952	-15.4632	-8.98E-16	-0.660944	0	0	0.0291921	3.54287	-19.1429	0.319066	150.201	409.733	622.7	427.913	427.913	427.913	4.47054	-81.2623	20.2425	77.5373	419.622	192.533	203.647	203.647	203.647	-80.5229	11.5876	-15.182	30.3126	-7.52107	-1.43092	1.00543	-0.181297	2.32946	-66.5559	-44.2799	6.75079	0	0	-0.167124	47.0129
0	19.6265	0	0	23.4762	1.04967	-32.5249	-0.143326	-0.0240701	-0.0306189	-15.2505	3.02E-15	-1.44447	0	0	0.0264573	3.58836	-18.164	0.868152	142.465	409.843	619.08	428.58	428.58	428.58	4.44215	-80.9671	20.5833	60.7948	419.829	192.047	203.647	203.647	203.647	-80.1924	11.8976	-15.3428	29.0811	-7.66927	-1.73757	0.484361	-0.150934	2.25142	98.9745	-56.6481	3.57717	0	0	0.242673	47.3087
0	20.4267	0	0	24.4103	1.0439	-32.3805	-0.139165	-0.0238022	-0.0412476	-14.8931	-2.38E-15	-2.21392	0	0	0.0235167	3.64054	-17.0741	1.3993	134.241	409.783	615.719	429.392	429.392	429.392	4.47774	-80.6721	20.872	44.0182	420.053	191.609	203.647	203.647	203.647	-79.8674	12.1336	-15.5166	27.6755	-7.81831	-2.03839	0.00439057	-0.131476	2.18171	242.432	-69.988	0.943547	0	0	0.690813	47.416
0	21.1434	0	0	25.2468	1.03885	-32.2538	-0.135255	-0.0239486	-0.0481937	-14.4874	3.65E-15	-2.86994	0	0	0.0203333	3.69691	-15.8627	1.84741	125.287	409.52	612.535	430.315	430.315	430.315	4.55728	-80.3822	21.1113	27.1663	420.269	191.21	203.647	203.647	203.647	-79.5521	12.3083	-15.6918	26.1511	-7.95623	-2.26759	-0.372465	-0.121118	2.14811	345.529	-81.7806	-0.931286	0	0	1.05637	47.3032
0	21.7649	0	0	25.976	1.03504	-32.1579	-0.132818	-0.0245396	-0.051876	-14.0956	-2.72E-15	-3.37281	0	0	0.0169386	3.74975	-14.5291	2.17813	115.431	409.016	609.519	431.278	431.278	431.278	4.67146	-80.1003	21.2968	10.2136	420.459	190.837	203.647	203.647	203.647	-79.2499	12.4234	-15.86	24.5672	-8.07586	-2.38973	-0.61498	-0.115104	2.1641	402.204	-89.4431	-2.09467	0	0	1.26599	46.9539
0	22.2815	0	0	26.5842	1.03217	-32.0854	-0.132685	-0.0254563	-0.0529746	-13.7108	1.59E-15	-3.70583	0	0	0.0133681	3.78902	-13.0824	2.38708	104.586	408.239	606.731	432.193	432.193	432.193	4.82094	-79.8264	21.4171	-6.85175	420.612	190.487	203.647	203.647	203.647	-78.962	12.47	-16.0155	22.978	-8.17338	-2.39892	-0.723558	-0.110767	2.22632	417.445	-91.463	-2.76563	0	0	1.31404	46.366
0	22.6847	0	0	27.0542	1.02936	-32.0145	-0.135259	-0.0265031	-0.0521789	-13.2675	2.04E-16	-3.86741	0	0	0.00964434	3.8055	-11.5367	2.49268	92.7465	407.171	604.277	432.974	432.974	432.974	5.0141	-79.5562	21.4559	-24.0304	420.724	190.162	203.647	203.647	203.647	-78.6861	12.4314	-16.1549	21.4245	-8.24769	-2.31201	-0.71885	-0.104679	2.32176	402.526	-87.2131	-3.10069	0	0	1.24428	45.5486
0	22.9659	0	0	27.3656	1.0254	-31.9144	-0.140315	-0.0272895	-0.0501288	-12.6377	-3.68E-15	-3.85124	0	0	0.00579276	3.79307	-9.90635	2.52649	79.9725	405.81	602.283	433.56	433.56	433.56	5.26483	-79.2798	21.3934	-41.3155	420.798	189.874	203.647	203.647	203.647	-78.4145	12.2864	-16.2765	19.9275	-8.29917	-2.15952	-0.631176	-0.0946703	2.4354	370.581	-76.4481	-3.38691	0	0	1.11839	44.5169
0	23.1148	0	0	27.4946	1.01895	-31.7508	-0.147388	-0.0276516	-0.0475068	-11.6972	3.10E-15	-3.68357	0	0	0.00196158	3.75007	-8.20234	2.52403	66.3641	404.17	600.866	433.928	433.928	433.928	5.58974	-78.98	21.2091	-58.6959	420.841	189.641	203.647	203.647	203.647	-78.1323	12.0127	-16.3798	18.4847	-8.33067	-1.97712	-0.489353	-0.07578	2.55646	332.358	-58.597	-3.88222	0	0	0.987024	43.2875
0	23.1169	0	0	27.414	1.00875	-31.4909	-0.156109	-0.0273645	-0.0446419	-10.3856	3.27E-15	-3.38384	0	0	-0.00153239	3.6797	-6.4296	2.51831	52.0405	402.282	600.123	434.102	434.102	434.102	6.00442	-78.6304	20.8842	-76.1601	420.863	189.484	203.647	203.647	203.647	-77.8155	11.5912	-16.4646	17.0711	-8.3483	-1.79998	-0.311521	-0.0437594	2.67909	292.468	-33.2174	-4.78772	0	0	0.87263	41.8756
0	22.9528	0	0	27.0951	0.993813	-31.1075	-0.165947	-0.0261631	-0.0415501	-8.69113	-3.27E-16	-2.95587	0	0	-0.00423855	3.58963	-4.58771	2.53715	37.131	400.195	600.126	434.14	434.14	434.14	6.51938	-78.1958	20.405	-93.6967	420.874	189.423	203.647	203.647	203.647	-77.4308	11.0111	-16.53	15.6437	-8.36196	-1.6607	-0.106686	0.00351905	2.7991	249.662	-0.542358	-6.16838	0	0	0.771542	40.2945
0	22.5981	0	0	26.5098	0.973524	-30.5819	-0.176298	-0.0237105	-0.0381422	-6.66019	1.18E-15	-2.37816	0	0	-0.00567537	3.49135	-2.67348	2.60301	21.7749	397.973	600.927	434.125	434.125	434.125	7.13697	-77.6334	19.7656	-111.295	420.882	189.478	203.647	203.647	203.647	-76.9358	10.2728	-16.5752	14.1496	-8.3849	-1.58922	0.121439	0.0658925	2.91202	199.046	38.2495	-7.99184	0	0	0.660624	38.5579
0	22.0253	0	0	25.6338	0.947717	-29.905	-0.186326	-0.0195625	-0.0342786	-4.36363	-2.16E-15	-1.60262	0	0	-0.0054672	3.39917	-0.684781	2.73372	6.13071	395.695	602.564	434.149	434.15	434.15	7.84949	-76.8946	18.9706	-128.943	420.896	189.662	203.647	203.647	203.647	-76.2814	9.39077	-16.5993	12.5347	-8.43165	-1.61283	0.368133	0.137384	3.00848	134.823	79.9693	-10.0841	0	0	0.502685	36.683
0	21.2066	0	0	24.45	0.91665	-29.0777	-0.19454	-0.0134843	-0.0298725	-1.82829	2.55E-15	-0.600231	0	0	-0.00325002	3.32911	1.37539	2.94209	-9.61496	393.446	605.054	434.309	434.309	434.309	8.63941	-75.9289	18.0357	-146.628	420.928	189.983	203.647	203.647	203.647	-75.4152	8.39328	-16.603	10.754	-8.51556	-1.75456	0.626653	0.206205	3.07219	52.1714	119.325	-12.1204	0	0	0.251373	34.6947
0	20.1163	0	0	22.9496	0.880945	-28.1103	-0.199344	-0.00564349	-0.0253456	0.924517	-2.94E-15	0.605654	0	0	0.0014079	3.29706	3.49554	3.23436	-25.2418	391.307	608.389	434.692	434.692	434.692	9.48142	-74.6873	16.986	-164.338	420.992	190.437	203.647	203.647	203.647	-74.2841	7.31932	-16.5891	8.78062	-8.64681	-2.0302	0.885472	0.261941	3.08786	-50.4173	151.003	-13.7705	0	0	-0.133332	32.6288
0	18.733	0	0	21.1317	0.841532	-27.0217	-0.199632	0.00339196	-0.021801	3.82288	3.10E-15	1.93548	0	0	0.0089013	3.31653	5.65353	3.60797	-40.4973	389.347	612.524	435.374	435.374	435.374	10.3452	-73.1245	15.8538	-182.063	421.108	191.007	203.647	203.647	203.647	-72.8379	6.21471	-16.562	6.61195	-8.83086	-2.44515	1.13091	0.291745	3.04383	-170.747	169.307	-14.6581	0	0	-0.667825	30.5338
0	17.0407	0	0	19.0023	0.799602	-25.8401	-0.195051	0.0124787	-0.0203478	6.71343	-5.06E-15	3.24243	0	0	0.0193863	3.39606	7.81613	4.05017	-55.1049	387.611	617.372	436.41	436.41	436.41	11.1986	-71.2011	14.6735	-199.801	421.295	191.661	203.647	203.647	203.647	-71.0311	5.12718	-16.5265	4.27309	-9.06807	-2.99232	1.35474	0.286965	2.9362	-305.697	170.368	-14.4784	0	0	-1.33924	28.4704
0	15.0306	0	0	16.5723	0.756521	-24.6008	-0.186432	0.0202401	-0.0216053	9.30808	-5.23E-15	4.36131	0	0	0.0321146	3.53765	9.93999	4.53957	-68.7731	386.116	622.799	437.82	437.82	437.82	12.0107	-68.8854	13.4782	-217.563	421.569	192.358	203.647	203.647	203.647	-68.8256	4.10121	-16.4868	1.81591	-9.35429	-3.65254	1.5556	0.242891	2.76668	-452.153	152.461	-13.0683	0	0	-2.10062	26.5107
0	12.7029	0	0	13.857	0.71366	-23.3431	-0.175959	0.0255987	-0.0254536	11.1619	-5.23E-15	5.17032	0	0	0.0446012	3.73668	11.9738	5.05026	-81.2062	384.85	628.629	439.587	439.587	439.587	12.755	-66.1548	12.2948	-235.374	421.938	193.053	203.647	203.647	203.647	-66.1933	3.17309	-16.4444	-0.684967	-9.68279	-4.39763	1.73574	0.165592	2.54288	-606.366	117.704	-10.5409	0	0	-2.86601	24.7344
0	10.0685	0	0	10.8765	0.672197	-22.1032	-0.166964	0.0278689	-0.0313097	11.6962	1.63E-15	5.59092	0	0	0.0522641	3.98346	13.8614	5.55719	-92.115	383.78	634.646	441.653	441.653	441.652	13.4116	-62.9984	11.1429	-253.266	422.4	193.716	203.647	203.647	203.647	-63.1186	2.36774	-16.3984	-3.13892	-10.0462	-5.19496	1.89508	0.0697841	2.27581	-761.989	71.0953	-7.19672	0	0	-3.51154	23.2248
0	7.15169	0	0	7.65876	0.63295	-20.9092	-0.163693	0.0269025	-0.0391578	10.2329	-9.80E-16	5.5821	0	0	0.0485948	4.2654	15.5464	6.0401	-101.234	382.867	640.605	443.924	443.924	443.924	13.9671	-59.4208	10.0339	-271.266	422.94	194.347	203.647	203.647	203.647	-59.603	1.6981	-16.3451	-5.44853	-10.4378	-6.0113	2.02207	-0.0262038	1.98173	-906.599	18.8106	-3.39838	0	0	-3.8873	22.0623
0	3.99166	0	0	4.24236	0.596365	-19.7787	-0.170715	0.0229885	-0.0498113	6.08616	4.57E-15	5.12273	0	0	0.0263853	4.56876	16.978	6.48406	-108.348	382.072	646.246	446.29	446.29	446.29	14.413	-55.4451	8.97379	-289.379	423.529	194.99	203.647	203.647	203.647	-55.6685	1.16682	-16.2775	-7.52016	-10.8509	-6.8137	2.0939	-0.10752	1.6822	-1022.42	-33.8019	0.574108	0	0	-3.86924	21.3164
0	0.644808	0	0	0.680839	0.562693	-18.7238	-0.192034	0.0165651	-0.0645251	-1.27916	-3.59E-15	4.21309	0	0	-0.0198625	4.87916	18.117	6.87578	-113.321	381.363	651.315	448.64	448.64	448.64	14.7424	-51.1191	7.96461	-307.563	424.125	195.751	203.647	203.647	203.647	-51.3628	0.767976	-16.1838	-9.2751	-11.2778	-7.56681	2.08594	-0.160998	1.40192	-1091.94	-81.4227	4.52268	0	0	-3.42701	21.0369
0	-2.81251	0	0	-2.95337	0.532288	-17.7598	-0.229573	0.00828115	-0.0841704	-11.9999	3.34E-15	2.94883	0	0	-0.0905016	5.18108	18.9417	7.19787	-116.125	380.716	655.594	450.881	450.881	450.881	14.9483	-46.5192	7.00433	-325.709	424.666	196.806	203.647	203.647	203.647	-46.7645	0.48623	-16.0474	-10.6587	-11.7067	-8.22848	1.98706	-0.182106	1.1654	-1105.13	-120.482	8.46349	0	0	-2.6585	21.2467
0	-6.28115	0	0	-6.56638	0.50589	-16.9144	-0.281706	-0.000973203	-0.10726	-25.5785	-9.80E-16	1.57622	0	0	-0.177512	5.45787	19.4509	7.42462	-116.847	380.113	658.92	452.958	452.958	452.958	15.0253	-41.754	6.08447	-343.61	425.082	198.389	203.647	203.647	203.647	-41.9865	0.292926	-15.8488	-11.6464	-12.1212	-8.74757	1.81356	-0.173951	0.987734	-1067.82	-149.476	12.7059	0	0	-1.75738	21.9387
0	-9.64069	0	0	-10.0449	0.484671	-16.2292	-0.342902	-0.0101391	-0.129749	-40.823	2.61E-15	0.453736	0	0	-0.26394	5.69295	19.6634	7.52321	-115.68	379.54	661.194	454.851	454.851	454.851	14.9732	-36.9593	5.18717	-360.952	425.297	200.761	203.647	203.647	203.647	-37.1723	0.142585	-15.5703	-12.2439	-12.5002	-9.06772	1.61418	-0.141948	0.870119	-1003.01	-167.296	17.565	0	0	-0.913662	23.0803
0	-12.7574	0	0	-13.264	0.469945	-15.7509	-0.405539	-0.0187331	-0.146127	-56.1115	-9.15E-15	-0.144342	0	0	-0.328167	5.87282	19.6114	7.46171	-112.876	378.994	662.377	456.578	456.578	456.578	14.7988	-32.2864	4.28698	-377.327	425.247	204.15	203.647	203.647	203.647	-32.4823	-0.0228669	-15.2027	-12.4816	-12.8197	-9.13801	1.44862	-0.0948841	0.799492	-941.442	-174.532	23.2325	0	0	-0.225754	24.6224
0	-15.4991	0	0	-16.1008	0.462701	-15.5147	-0.461836	-0.0263031	-0.151932	-69.7573	-5.23E-15	-0.0926686	0	0	-0.351484	5.9909	19.3326	7.21995	-108.69	378.482	662.471	458.174	458.174	458.174	14.515	-27.8836	3.36055	-392.265	424.886	208.697	203.647	203.647	203.647	-28.0734	-0.259161	-14.7491	-12.4057	-13.0571	-8.92662	1.35843	-0.0416058	0.755569	-906.983	-172.56	29.6215	0	0	0.311145	26.5119
0	-17.7522	0	0	-18.4489	0.463263	-15.5331	-0.506122	-0.0319724	-0.145755	-80.4375	-2.61E-15	0.595736	0	0	-0.325724	6.04982	18.862	6.79773	-103.341	378.032	661.505	459.676	459.676	459.676	14.1385	-23.8788	2.40083	-405.305	424.183	214.415	203.647	203.647	203.647	-24.078	-0.599674	-14.2243	-12.067	-13.1957	-8.43108	1.34793	0.00852707	0.725888	-906.519	-163.321	36.419	0	0	0.750352	28.7
0	-19.4371	0	0	-20.2325	0.471326	-15.7958	-0.535207	-0.0352318	-0.12904	-87.3825	-1.57E-14	1.7592	0	0	-0.256028	6.06096	18.2275	6.21636	-96.9806	377.684	659.526	461.101	461.101	461.101	13.6903	-20.3659	1.42692	-416.05	423.127	221.191	203.647	203.647	203.647	-20.5885	-1.04199	-13.6528	-11.5133	-13.2271	-7.68036	1.38268	0.0451905	0.706888	-929.658	-149.835	43.3514	0	0	1.13555	31.1452
0	-20.5169	0	0	-21.4153	0.486252	-16.2804	-0.548821	-0.0354537	-0.104451	-90.4854	-1.57E-14	3.25373	0	0	-0.158444	6.04152	17.449	5.51262	-89.7055	377.477	656.609	462.431	462.431	462.431	13.1968	-17.3975	0.482543	-424.216	421.718	228.822	203.647	203.647	203.647	-17.652	-1.54875	-13.0648	-10.7836	-13.1528	-6.72813	1.41701	0.0570721	0.707141	-959.874	-135.604	50.1534	0	0	1.48602	33.8109
0	-20.9999	0	0	-22.0038	0.507411	-16.9633	-0.548729	-0.0323521	-0.075111	-90.1914	7.84E-15	4.96326	0	0	-0.053099	6.01062	16.5399	4.72949	-81.5722	377.436	652.866	463.6	463.6	463.6	12.691	-14.986	-0.375817	-429.638	419.972	237.052	203.647	203.647	203.647	-15.2731	-2.06125	-12.494	-9.90513	-12.9837	-5.64118	1.4093	0.0392961	0.739182	-981.365	-122.601	56.3537	0	0	1.80567	36.6606
0	-20.9343	0	0	-22.0441	0.534421	-17.8278	-0.53763	-0.0261942	-0.0434802	-87.2994	-5.23E-15	6.75899	0	0	0.0427207	5.98577	15.5092	3.90711	-72.6226	377.558	648.46	464.497	464.497	464.497	12.2111	-13.1097	-1.09464	-432.266	417.927	245.619	203.647	203.647	203.647	-13.424	-2.51802	-11.9751	-8.89125	-12.7385	-4.48739	1.34162	-0.00517727	0.81159	-986.469	-110.756	61.1607	0	0	2.10021	39.6549
0	-20.3969	0	0	-21.6112	0.567176	-18.8651	-0.518339	-0.0180601	-0.0110649	-82.752	1.05E-14	8.42475	0	0	0.118556	5.9812	14.3618	3.0775	-62.8996	377.81	643.596	464.973	464.973	464.973	11.7964	-11.7247	-1.635	-432.129	415.64	254.272	203.647	203.647	203.647	-12.0571	-2.86956	-11.5416	-7.74122	-12.4424	-3.32717	1.21855	-0.0652937	0.92407	-975.599	-98.4441	63.7486	0	0	2.38361	42.7507
0	-19.4792	0	0	-20.7947	0.605692	-20.0685	-0.493895	-0.0099615	0.0211806	-77.4999	-1.05E-14	9.62716	0	0	0.171075	6.00757	13.099	2.26339	-52.4522	378.142	638.513	464.869	464.869	464.869	11.4816	-10.7777	-1.97642	-429.315	413.185	262.785	203.647	203.647	203.647	-11.1181	-3.08467	-11.2222	-6.44031	-12.1257	-2.20913	1.06309	-0.124849	1.0679	-955.295	-83.4387	63.6965	0	0	2.67861	45.9042
0	-18.2726	0	0	-19.6827	0.649798	-21.4242	-0.46676	-0.00369304	0.0530692	-72.2811	0	10.0698	0	0	0.202017	6.07269	11.7175	1.4799	-41.3326	378.49	633.462	464.045	464.045	464.045	11.2903	-10.2192	-2.11303	-423.937	410.635	270.954	203.647	203.647	203.647	-10.5577	-3.14838	-11.0361	-4.96123	-11.822	-1.16934	0.905504	-0.165928	1.23026	-933.597	-63.6132	61.1903	0	0	3.01094	49.0741
0	-16.8577	0	0	-18.3494	0.698811	-22.9016	-0.437819	-0.000518603	0.0835988	-67.4369	5.23E-15	9.58191	0	0	0.215166	6.18217	10.2098	0.737175	-29.5894	378.801	628.678	462.412	462.412	462.412	11.2312	-10.0116	-2.04644	-416.119	408.058	278.592	203.647	203.647	203.647	-10.3389	-3.05555	-10.9898	-3.26816	-11.5666	-0.231412	0.768879	-0.175231	1.40118	-913.108	-38.2607	56.9185	0	0	3.38955	52.225
0	-15.2994	0	0	-16.8495	0.751358	-24.4506	-0.406526	-0.000679891	0.111774	-62.9229	0	8.20844	0	0	0.214557	6.33982	8.56553	0.0419278	-17.2656	379.034	624.365	459.966	459.966	459.966	11.2979	-10.1322	-1.78005	-405.986	405.501	285.525	203.647	203.647	203.647	-10.4381	-2.80545	-11.0768	-1.3235	-11.3942	0.593986	0.666485	-0.145224	1.57153	-891.337	-8.46667	51.7706	0	0	3.79627	55.3286
0	-13.6474	0	0	-15.2198	0.80535	-26.0035	-0.371946	-0.00380467	0.135808	-58.4865	-7.84E-15	6.1679	0	0	0.20397	6.54722	6.77504	-0.601967	-4.40206	379.172	620.682	456.8	456.8	456.8	11.4706	-10.5697	-1.31718	-393.67	402.996	291.599	203.647	203.647	203.647	-10.8426	-2.39937	-11.2805	0.902873	-11.3351	1.31051	0.603104	-0.0757647	1.73825	-861.961	22.587	46.5305	0	0	4.17518	58.3615
0	-11.9401	0	0	-13.4859	0.858137	-27.483	-0.334146	-0.00886111	0.154421	-53.9123	5.23E-15	3.81797	0	0	0.187198	6.80286	4.83363	-1.19284	8.95458	379.215	617.738	453.113	453.113	453.113	11.7214	-11.3188	-0.662942	-379.311	400.556	296.681	203.647	203.647	203.647	-11.5452	-1.84179	-11.5773	3.4226	-11.4099	1.9362	0.580004	0.0270709	1.89998	-819.931	50.4576	41.7051	0	0	4.44647	61.302
0	-10.2081	0	0	-11.6692	0.906748	-28.8113	-0.294217	-0.0144604	0.166264	-49.1114	-3.92E-15	1.56521	0	0	0.167658	7.1007	2.74617	-1.72933	22.7446	379.176	615.598	449.19	449.19	449.19	12.0178	-12.3746	0.172156	-363.067	398.185	300.668	203.647	203.647	203.647	-12.5396	-1.14326	-11.9418	6.21853	-11.6224	2.49999	0.598524	0.152446	2.05849	-763.472	70.807	37.4254	0	0	4.52933	64.1249
0	-8.47793	0	0	-9.79353	0.948276	-29.9198	-0.254109	-0.0189197	0.17086	-44.1482	-6.53E-15	-0.202868	0	0	0.147851	7.42877	0.530018	-2.20653	36.8927	379.066	614.292	445.359	445.359	445.359	12.3285	-13.729	1.16792	-345.102	395.883	303.494	203.647	203.647	203.647	-13.8176	-0.324027	-12.3497	9.23807	-11.954	3.03274	0.658645	0.290088	2.21294	-695.364	81.9033	33.3366	0	0	4.38019	66.7971
0	-6.77455	0	0	-7.89013	0.980338	-30.7591	-0.216148	-0.0210549	0.168107	-39.1943	3.92E-15	-1.24424	0	0	0.128866	7.76802	-1.78472	-2.61175	51.3107	378.891	613.832	441.934	441.934	441.934	12.6272	-15.3683	2.29184	-325.585	393.653	305.132	203.647	203.647	203.647	-15.3673	0.583635	-12.7817	12.3936	-12.3606	3.55417	0.750827	0.428184	2.35808	-619.937	84.4187	28.9164	0	0	4.00446	69.276
0	-5.12323	0	0	-5.99928	1.00156	-31.3066	-0.182352	-0.0200174	0.15833	-34.4425	-2.61E-15	-1.45351	0	0	0.110674	8.09241	-4.15835	-2.92295	65.9021	378.641	614.231	439.153	439.153	439.153	12.8962	-17.2722	3.49946	-304.679	391.508	305.598	203.647	203.647	203.647	-17.1725	1.53584	-13.2244	15.5718	-12.7761	4.06084	0.856212	0.556502	2.48648	-541.452	82.1946	23.4301	0	0	3.45672	71.5099
0	-3.55018	0	0	-4.16796	1.01192	-31.5718	-0.154216	-0.0157061	0.142343	-30.0682	1.31E-15	-0.875366	0	0	0.0928675	8.371	-6.5473	-3.11057	80.5653	378.293	615.514	437.136	437.136	437.136	13.1275	-19.415	4.73885	-282.54	389.465	304.949	203.647	203.647	203.647	-19.2135	2.48146	-13.6705	18.6512	-13.124	4.51978	0.949673	0.662207	2.58356	-463.611	79.8827	16.5326	0	0	2.82142	73.4431
0	-2.0816	0	0	-2.44406	1.01283	-31.595	-0.132768	-0.00851682	0.121587	-26.2324	6.53E-16	0.366341	0	0	0.0754683	8.57245	-8.91114	-3.14235	95.196	377.819	617.719	435.867	435.867	435.867	13.3224	-21.7672	5.95891	-259.315	387.552	303.275	203.647	203.647	203.647	-21.4674	3.37012	-14.1174	21.5234	-13.3346	4.87193	1.00827	0.7315	2.63312	-389.593	81.7484	8.37069	0	0	2.18441	75.0241
0	-0.741854	0	0	-0.869516	1.00676	-31.4401	-0.118521	0.000730615	0.0985586	-23.0775	-3.27E-15	2.1134	0	0	0.0591387	8.67094	-11.2182	-2.98995	109.689	377.199	620.885	435.212	435.212	435.212	13.4891	-24.2976	7.11839	-235.141	385.8	300.697	203.647	203.647	203.647	-23.9088	4.16104	-14.567	24.1138	-13.363	5.04562	1.01067	0.752555	2.62195	-320.325	90.2002	-0.329373	0	0	1.5996	76.2147
0	0.4493	0	0	0.525174	0.996688	-31.1816	-0.111558	0.0112988	0.0760669	-20.7284	-2.29E-15	4.22721	0	0	0.0448941	8.65195	-13.4485	-2.63661	123.937	376.427	625.035	434.964	434.964	434.964	13.6414	-26.9756	8.19279	-210.14	384.243	297.349	203.647	203.647	203.647	-26.5111	4.82936	-15.0248	26.3952	-13.2006	4.97791	0.94408	0.723829	2.54447	-254.564	106.15	-8.71779	0	0	1.08672	76.9965
0	1.4796	0	0	1.72425	0.985451	-30.8916	-0.111479	0.022289	0.0564852	-19.2613	4.08E-16	6.53902	0	0	0.0335983	8.51575	-15.5923	-2.0843	137.827	375.522	630.156	434.899	434.899	434.899	13.7971	-29.7734	9.17705	-184.421	382.917	293.372	203.647	203.647	203.647	-29.2487	5.36805	-15.5015	28.3891	-12.8755	4.63572	0.808117	0.655984	2.4098	-189.227	128.569	-15.9666	0	0	0.643225	77.3724
0	2.3465	0	0	2.72721	0.975311	-30.6285	-0.117404	0.0325538	0.0412688	-18.6647	-1.14E-15	8.8232	0	0	0.0255755	8.27747	-17.6458	-1.35835	151.239	374.529	636.183	434.824	434.824	434.824	13.9762	-32.6687	10.0837	-158.07	381.865	288.901	203.647	203.647	203.647	-32.0988	5.78513	-16.0123	30.1542	-12.4422	4.02866	0.617127	0.56864	2.23484	-121.476	154.799	-21.4577	0	0	0.263061	77.362
0	3.05752	0	0	3.54658	0.967693	-30.4298	-0.127794	0.0407741	0.0308033	-18.7904	-1.63E-15	10.8126	0	0	0.0204163	7.96405	-19.6062	-0.508006	164.037	373.503	642.991	434.608	434.608	434.608	14.1981	-35.646	10.9374	-131.15	381.129	284.06	203.647	203.647	203.647	-35.0447	6.09805	-16.5754	31.7648	-11.9643	3.20971	0.398144	0.480497	2.04057	-50.2278	180.508	-24.8183	0	0	-0.0566566	76.9925
0	3.62789	0	0	4.20332	0.963151	-30.311	-0.140935	0.0460369	0.0242451	-19.3974	3.27E-15	12.2954	0	0	0.0171717	7.6097	-21.466	0.397973	176.079	372.506	650.406	434.192	434.192	434.192	14.478	-38.6966	11.7682	-103.7	380.745	278.963	203.647	203.647	203.647	-38.0759	6.3274	-17.2079	33.2884	-11.4997	2.26476	0.182158	0.407079	1.84945	23.3943	201.765	-26.1337	0	0	-0.31903	76.2889
0	4.07605	0	0	4.72077	0.961509	-30.2679	-0.155312	0.0485142	0.0205921	-20.2192	1.31E-15	13.2266	0	0	0.014736	7.25107	-23.2105	1.27972	187.216	371.588	658.212	433.571	433.571	433.571	14.8241	-41.8159	12.6051	-75.7412	380.742	273.711	203.647	203.647	203.647	-41.1869	6.4918	-17.9217	34.7688	-11.0895	1.29576	-0.00380106	0.357404	1.676	95.9367	216.237	-26.0627	0	0	-0.526858	75.2666
0	4.41884	0	0	5.11885	0.962096	-30.2833	-0.170011	0.0494589	0.0184035	-21.0533	-6.53E-16	13.7398	0	0	0.0122441	6.92296	-24.8177	2.05677	197.303	370.783	666.174	432.784	432.784	432.784	15.2376	-45.0009	13.4712	-47.2842	381.133	268.398	203.647	203.647	203.647	-44.3745	6.60493	-18.7219	36.2188	-10.7551	0.402737	-0.144408	0.33459	1.53261	163.781	223.737	-25.7608	0	0	-0.682267	73.9279
0	4.66761	0	0	5.41007	0.964048	-30.3345	-0.184845	0.0504731	0.0167203	-21.8174	-2.61E-15	14.0479	0	0	0.00922429	6.65525	-26.2601	2.65812	206.213	370.111	674.058	431.881	431.881	431.882	15.7141	-48.2467	14.3821	-18.3405	381.923	263.112	203.647	203.647	203.647	-47.6354	6.67473	-19.6073	37.6222	-10.5005	-0.330519	-0.23469	0.338812	1.42231	222.988	225.918	-26.3987	0	0	-0.778596	72.2624
0	4.82652	0	0	5.59813	0.966529	-30.3994	-0.20046	0.0531309	0.0140543	-22.5801	5.88E-15	14.3547	0	0	0.00550772	6.47025	-27.5083	3.03028	213.841	369.579	681.647	430.915	430.915	430.915	16.2472	-51.5453	15.3474	11.0714	383.119	257.942	203.647	203.647	203.647	-50.9637	6.70423	-20.573	38.9415	-10.3185	-0.845801	-0.280218	0.368532	1.34903	272.145	225.259	-28.9574	0	0	-0.808534	70.2504
0	4.89365	0	0	5.67972	0.968925	-30.462	-0.217775	0.0580541	0.00928464	-23.4941	-5.88E-15	14.7169	0	0	0.00105195	6.38068	-28.5349	3.14141	220.113	369.184	688.756	429.923	429.923	429.923	16.8302	-54.8853	16.3718	40.9186	384.728	252.981	203.647	203.647	203.647	-54.3513	6.69335	-21.6125	40.1283	-10.1956	-1.11388	-0.294243	0.41621	1.31031	312.27	222.717	-33.6398	0	0	-0.767328	67.867
0	4.86423	0	0	5.64848	0.970869	-30.5127	-0.237736	0.0650972	0.000521352	-24.7331	3.92E-15	15.0486	0	0	-0.0041479	6.38816	-29.3164	2.98172	224.98	368.92	695.233	428.935	428.935	428.935	17.4567	-58.2542	17.458	71.1507	386.765	248.338	203.647	203.647	203.647	-57.789	6.64059	-22.7187	41.1311	-10.1161	-1.13308	-0.29188	0.46772	1.30444	347.093	217.101	-39.9279	0	0	-0.6583	65.0864
0	4.73477	0	0	5.50006	0.972227	-30.5481	-0.260573	0.0733109	-0.0138713	-26.3677	2.61E-15	15.1431	0	0	-0.0100483	6.48289	-29.8351	2.56144	228.419	368.769	700.959	427.973	427.973	427.973	18.1185	-61.6406	18.607	101.694	389.244	244.138	203.647	203.647	203.647	-61.2695	6.54427	-23.8827	41.9021	-10.064	-0.924905	-0.282342	0.506047	1.32758	379.918	205.904	-46.6677	0	0	-0.486728	61.8849
0	4.50659	0	0	5.23584	0.972973	-30.5676	-0.285759	0.0815908	-0.0354415	-28.3213	1.31E-15	14.7925	0	0	-0.016467	6.64429	-30.0795	1.90839	230.434	368.701	705.84	427.061	427.061	427.061	18.8033	-65.0364	19.8168	132.447	392.168	240.527	203.647	203.647	203.647	-64.7885	6.40269	-25.0908	42.4005	-10.0231	-0.52943	-0.265005	0.516008	1.37612	411.828	186.624	-52.3821	0	0	-0.258042	58.245
0	4.18758	0	0	4.86506	0.97305	-30.5696	-0.311774	0.0889918	-0.0649307	-30.3306	9.80E-15	13.8741	0	0	-0.0229928	6.84263	-30.0454	1.06676	231.057	368.671	709.813	426.234	426.234	426.234	19.492	-68.4372	21.08	163.272	395.519	237.665	203.647	203.647	203.647	-68.3454	6.21375	-26.3217	42.5942	-9.97681	-0.00173977	-0.232178	0.491014	1.44483	440.635	158.595	-55.7276	0	0	0.0193478	54.1618
0	3.79208	0	0	4.40429	0.972153	-30.5462	-0.336124	0.0951305	-0.101695	-31.9682	-6.86E-15	12.426	0	0	-0.0289247	7.04196	-29.7377	0.0965725	230.363	368.622	712.846	425.536	425.536	425.536	20.1584	-71.8403	22.3795	193.994	399.245	235.715	203.647	203.647	203.647	-71.9403	5.97428	-27.544	42.4633	-9.90864	0.590957	-0.173563	0.431641	1.52309	460.978	123.219	-56.0397	0	0	0.326129	49.6526
0	3.33898	0	0	3.87502	0.969476	-30.4764	-0.355992	0.100609	-0.144314	-32.7597	-3.27E-15	10.6801	0	0	-0.0333874	7.20461	-29.1736	-0.926887	228.476	368.498	714.945	425.026	425.026	425.026	20.7708	-75.2408	23.687	224.393	403.264	234.824	203.647	203.647	203.647	-75.5691	5.68032	-28.7164	42.0038	-9.8054	1.17266	-0.0828605	0.34835	1.60114	467.591	84.5429	-53.8359	0	0	0.626619	44.7693
0	2.84877	0	0	3.30066	0.963529	-30.3209	-0.36892	0.106612	-0.191388	-32.3187	-3.10E-15	8.97262	0	0	-0.035634	7.29695	-28.3851	-1.91518	225.59	368.248	716.159	424.773	424.773	424.773	21.2969	-78.6258	24.9631	254.214	407.462	235.097	203.647	203.647	203.647	-79.2163	5.32886	-29.7921	41.2323	-9.66124	1.66288	0.0395974	0.257986	1.67254	458.448	47.6172	-50.592	0	0	0.876325	39.6087
0	2.34161	0	0	2.70471	0.952163	-30.0223	-0.373331	0.114722	-0.242439	-30.452	-5.88E-15	7.66111	0	0	-0.0355284	7.29476	-27.4187	-2.77121	221.963	367.848	716.586	424.846	424.846	424.846	21.7084	-81.9703	26.1619	283.162	411.71	236.578	203.647	203.647	203.647	-82.8504	4.92121	-30.7242	40.1873	-9.48048	1.98175	0.17883	0.177349	1.73726	439.034	16.3311	-48.1876	0	0	1.04653	34.3122
0	1.83682	0	0	2.1108	0.932901	-29.5122	-0.368401	0.126039	-0.29783	-27.166	1.03E-14	6.98603	0	0	-0.0338544	7.18705	-26.3337	-3.39755	217.906	367.3	716.365	425.3	425.3	425.3	21.985	-85.2365	27.2367	310.915	415.87	239.236	203.647	203.647	203.647	-86.4212	4.46638	-31.4724	38.9271	-9.27775	2.05677	0.303926	0.115963	1.79424	423.199	-8.81994	-48.0407	0	0	1.14968	29.0529
0	1.35335	0	0	1.5433	0.903533	-28.7244	-0.353778	0.140776	-0.358002	-22.6131	-2.76E-15	7.02383	0	0	-0.0322128	6.97718	-25.1955	-3.70835	213.761	366.638	715.664	426.159	426.159	426.159	22.1146	-88.376	28.1463	337.125	419.803	242.958	203.647	203.647	203.647	-89.8631	3.9825	-32.0075	37.5234	-9.07563	1.83099	0.381856	0.0751177	1.84203	427.649	-30.316	-50.555	0	0	1.23166	24.0106
0	0.91063	0	0	1.02767	0.862752	-27.6105	-0.32934	0.158163	-0.422267	-17.0074	-6.21E-15	7.71248	0	0	-0.0324726	6.68079	-24.0687	-3.64155	209.859	365.914	714.666	427.406	427.406	427.406	22.0928	-91.3351	28.8571	361.433	423.376	247.549	203.647	203.647	203.647	-93.1025	3.49464	-32.3121	36.0526	-8.90057	1.27016	0.384547	0.0511266	1.873	466.61	-51.2231	-55.1695	0	0	1.3397	19.3465
0	0.52906	0	0	0.589388	0.810545	-26.1508	-0.295064	0.176989	-0.488201	-10.5455	-8.17E-16	8.95748	0	0	-0.0362411	6.32152	-23.0102	-3.1692	206.488	365.195	713.549	428.979	428.979	428.979	21.9218	-94.0608	29.3437	383.48	426.46	252.737	203.647	203.647	203.647	-96.0663	3.02978	-32.3798	34.5876	-8.77774	0.368261	0.296689	0.0402291	1.87767	547.605	-72.2378	-60.8474	0	0	1.48974	15.1882
0	0.22893	0	0	0.251293	0.748256	-24.3602	-0.251123	0.196007	-0.55173	-3.37485	-3.59E-15	10.7076	0	0	-0.0445879	5.92598	-22.0642	-2.30401	203.862	364.55	712.471	430.775	430.775	430.775	21.6097	-96.5051	29.5882	402.93	428.94	258.183	203.647	203.647	203.647	-98.6907	2.61081	-32.2132	33.1906	-8.72622	-0.848698	0.116641	0.0400706	1.8444	670.052	-91.2213	-66.4256	0	0	1.65914	11.6263
0	0.0273003	0	0	0.0295034	0.678366	-22.2891	-0.198643	0.214236	-0.608096	4.3306	3.92E-15	12.9843	0	0	-0.0578998	5.51964	-21.259	-1.10082	202.102	364.037	711.554	432.674	432.674	432.674	21.1722	-98.6264	29.5805	419.487	430.727	263.492	203.647	203.647	203.647	-100.924	2.25246	-31.8241	31.9084	-8.7555	-2.32141	-0.148166	0.0503224	1.76623	827.3	-104.047	-70.9036	0	0	1.80795	8.71825
0	-0.0666799	0	0	-0.0709848	0.604191	-20.0219	-0.140647	0.230674	-0.652897	12.2384	1.31E-15	15.8127	0	0	-0.0751827	5.12421	-20.6055	0.346695	201.221	363.698	710.872	434.549	434.549	434.549	20.6329	-100.389	29.3216	432.917	431.765	268.235	203.647	203.647	203.647	-102.728	1.9604	-31.2337	30.7697	-8.86393	-3.95941	-0.480847	0.0680071	1.63938	1007.56	-108.194	-73.4613	0	0	1.90282	6.49094
0	-0.0567435	0	0	-0.0595559	0.529665	-17.6762	-0.0826321	0.24429	-0.682968	19.7501	-4.57E-15	19.155	0	0	-0.0930921	4.7566	-20.0969	1.91458	201.13	363.551	710.438	436.292	436.292	436.292	20.0225	-101.759	28.8273	443.052	432.042	271.978	203.647	203.647	203.647	-104.076	1.73367	-30.4748	29.7829	-9.03925	-5.64793	-0.857657	0.0897207	1.46718	1196.11	-103.419	-73.5747	0	0	1.93827	4.9401
0	0.0381207	0	0	0.0395455	0.459236	-15.4016	-0.0319139	0.253676	-0.696204	26.0356	9.15E-15	22.8009	0	0	-0.105187	4.42921	-19.7102	3.46128	201.64	363.584	710.196	437.828	437.828	437.828	19.3757	-102.71	28.1313	449.798	431.598	274.315	203.647	203.647	203.647	-104.951	1.56878	-29.5919	28.9357	-9.26056	-7.25944	-1.24632	0.112181	1.25937	1374.53	-91.7104	-70.9952	0	0	1.94054	4.02727
0	0.184142	0	0	0.189273	0.397797	-13.3756	0.00396538	0.257506	-0.69096	30.1868	-5.88E-15	26.3555	0	0	-0.10325	4.15117	-19.4082	4.84286	202.499	363.758	710.014	439.126	439.126	439.126	18.7275	-103.22	27.2863	453.125	430.511	274.921	203.647	203.647	203.647	-105.342	1.46414	-28.6394	28.196	-9.5019	-8.66778	-1.60455	0.135024	1.03401	1520.03	-74.5174	-65.7675	0	0	1.95704	3.67986
0	0.336624	0	0	0.343882	0.350452	-11.7904	0.0191243	0.25422	-0.665494	31.4214	-6.53E-16	29.2031	0	0	-0.0807986	3.92994	-19.1455	5.9288	203.417	364.024	709.703	440.203	440.203	440.203	18.1085	-103.276	26.3599	453.066	428.895	273.591	203.647	203.647	203.647	-105.253	1.42283	-27.6785	27.5177	-9.73713	-9.76174	-1.87555	0.160798	0.821079	1603.55	-52.1948	-58.2695	0	0	2.02114	3.7985
0	0.447282	0	0	0.455387	0.321964	-10.8276	0.0102994	0.242747	-0.618732	29.2053	0	30.6716	0	0	-0.0385573	3.77211	-18.8767	6.61756	204.127	364.337	709.042	441.113	441.113	441.113	17.5434	-102.875	25.4252	449.715	426.881	270.275	203.647	203.647	203.647	-104.693	1.45177	-26.7687	26.8488	-9.94443	-10.4579	-1.99855	0.191369	0.655475	1595.07	-23.6165	-49.341	0	0	2.1126	4.27303
0	0.474653	0	0	0.482935	0.315929	-10.6228	-0.022695	0.222283	-0.550755	23.3298	3.27E-15	30.1946	0	0	0.0125077	3.68261	-18.5665	6.85104	204.433	364.677	707.83	441.924	441.924	441.924	17.0496	-102.031	24.5447	443.236	424.6	265.097	203.647	203.647	203.647	-103.683	1.55654	-25.9577	26.1441	-10.1104	-10.7117	-1.91975	0.228188	0.574016	1469.02	13.231	-40.1599	0	0	2.13199	5.00332
0	0.396974	0	0	0.404724	0.333832	-11.2295	-0.0769603	0.192895	-0.463458	13.9628	-1.96E-15	27.5807	0	0	0.0544115	3.66294	-18.2003	6.62712	204.258	365.062	705.94	442.688	442.688	442.688	16.6377	-100.774	23.7546	433.875	422.173	258.357	203.647	203.647	203.647	-102.262	1.73387	-25.2701	25.378	-10.2323	-10.5265	-1.60981	0.269492	0.601176	1212.57	59.3298	-31.8182	0	0	1.9335	5.91941
0	0.223901	0	0	0.229418	0.37426	-12.59	-0.146442	0.155651	-0.360657	1.73663	-1.96E-15	23.1327	0	0	0.0723802	3.70916	-17.7909	6.0087	203.683	365.547	703.359	443.412	443.412	443.412	16.3094	-99.1587	23.0566	421.975	419.695	250.507	203.647	203.647	203.647	-100.486	1.967	-24.702	24.5551	-10.3179	-9.96113	-1.0759	0.311283	0.740615	832.254	111.928	-24.8	0	0	1.41942	6.99575
0	0.0026758	0	0	0.00275544	0.43253	-14.5254	-0.222051	0.113704	-0.249851	-12.1736	5.88E-15	17.663	0	0	0.0655767	3.81062	-17.3814	5.12464	202.947	366.206	700.209	444.045	444.045	444.045	16.0544	-97.265	22.4248	407.98	417.237	242.102	203.647	203.647	203.647	-98.4395	2.2293	-24.2241	23.7155	-10.3824	-9.13039	-0.384065	0.345239	0.966308	365.735	162.432	-18.8512	0	0	0.662269	8.25575
0	-0.185122	0	0	-0.193341	0.501026	-16.7578	-0.292291	0.0723463	-0.142621	-26.0826	5.39E-15	12.2536	0	0	0.0487472	3.95028	-17.0396	4.15528	202.416	367.1	696.729	444.473	444.473	444.473	15.8479	-95.1996	21.8285	392.415	414.846	233.733	203.647	203.647	203.647	-96.2298	2.49666	-23.7958	22.9316	-10.4431	-8.19346	0.337046	0.361116	1.22892	-115.099	198.152	-13.2861	0	0	-0.0624533	9.76425
0	-0.237607	0	0	-0.251253	0.570394	-18.9663	-0.344683	0.0383915	-0.0529526	-38.0217	-4.08E-15	7.95923	0	0	0.0417467	4.10684	-16.8437	3.29928	202.498	368.257	693.215	444.551	444.551	444.551	15.6529	-93.086	21.257	375.836	412.559	225.933	203.647	203.647	203.647	-93.9801	2.76139	-23.3832	22.2949	-10.5132	-7.32581	0.912041	0.353881	1.46814	-512.897	208.73	-7.62619	0	0	-0.418077	11.607
0	-0.0569611	0	0	-0.0609457	0.631628	-20.8686	-0.368833	0.0176956	0.00743686	-46.2092	-6.90E-15	5.45255	0	0	0.0544153	4.25788	-16.8625	2.72656	203.517	369.654	689.943	444.142	444.142	444.142	15.4324	-91.0467	20.7309	358.755	410.409	219.095	203.647	203.647	203.647	-91.811	3.03598	-22.9731	21.8954	-10.5966	-6.67833	1.16646	0.328477	1.63417	-731.962	192.818	-2.16847	0	0	-0.273689	13.859
0	0.421862	0	0	0.455963	0.678628	-22.297	-0.362505	0.0124764	0.0333045	-49.8432	1.27E-14	4.78875	0	0	0.0805123	4.38329	-17.1337	2.53202	205.582	371.228	687.092	443.167	443.167	443.167	15.1662	-89.1804	20.2888	341.551	408.435	213.421	203.647	203.647	203.647	-89.8195	3.34019	-22.5739	21.7993	-10.6862	-6.33636	0.992218	0.299898	1.70892	-713.951	160.427	1.84929	0	0	0.135585	16.5466
0	1.21304	0	0	1.32017	0.710183	-23.24	-0.334243	0.0196327	0.0284545	-49.4985	-5.19E-15	5.37319	0	0	0.106114	4.4688	-17.6482	2.70862	208.496	372.901	684.688	441.642	441.642	441.642	14.8592	-87.5479	19.9607	324.427	406.678	208.924	203.647	203.647	203.647	-88.0674	3.68179	-22.2054	22.0318	-10.7645	-6.29603	0.404627	0.286047	1.71024	-467.096	126.862	2.93136	0	0	0.353227	19.6176
0	2.28267	0	0	2.49555	0.730202	-23.8314	-0.295352	0.0318633	0.00418011	-46.3235	6.37E-15	6.22365	0	0	0.121349	4.50936	-18.3458	3.15153	211.76	374.596	682.59	439.669	439.669	439.669	14.5326	-86.1776	19.7544	307.416	405.175	205.489	203.647	203.647	203.647	-86.5856	4.0514	-21.8862	22.5695	-10.8068	-6.4686	-0.447345	0.296041	1.67699	-67.1148	103.412	0.238978	0	0	0.0675644	22.9332
0	3.56133	0	0	3.90774	0.745868	-24.2905	-0.253467	0.0409627	-0.0251988	-41.3316	-2.70E-15	6.41356	0	0	0.123661	4.51137	-19.1256	3.69136	214.663	376.245	680.521	437.419	437.42	437.42	14.2028	-85.0732	19.6609	290.438	403.941	202.939	203.647	203.647	203.647	-85.3792	4.43663	-21.6227	23.3461	-10.7862	-6.71127	-1.33088	0.322334	1.64837	371.327	91.098	-5.71148	0	0	-0.637113	26.2919
0	4.95821	0	0	5.46515	0.764766	-24.84	-0.215234	0.043172	-0.0479149	-35.6096	-6.29E-15	5.67638	0	0	0.115607	4.49104	-19.867	4.14343	216.445	377.792	678.147	435.077	435.077	435.077	13.8653	-84.2166	19.6672	273.379	402.953	201.069	203.647	203.647	203.647	-84.4279	4.8393	-21.4062	24.2675	-10.6796	-6.87166	-2.01143	0.343147	1.65518	735.962	84.437	-13.4583	0	0	-1.36891	29.4759
0	6.3813	0	0	7.08171	0.792595	-25.6402	-0.186229	0.0396146	-0.0576845	-30.2123	-2.53E-15	4.41422	0	0	0.101712	4.46903	-20.456	4.35544	216.474	379.193	675.17	432.805	432.805	432.805	13.4955	-83.574	19.7657	256.149	402.161	199.679	203.647	203.647	203.647	-83.6919	5.27991	-21.2172	25.2311	-10.4732	-6.82911	-2.31784	0.335405	1.71101	946.931	77.7474	-21.1676	0	0	-1.73648	32.3004
0	7.75845	0	0	8.69568	0.832082	-26.7575	-0.166975	0.0316535	-0.0526853	-25.6549	2.78E-15	3.09684	0	0	0.0858209	4.46227	-20.8078	4.2424	214.369	380.421	671.407	430.73	430.73	430.73	13.0627	-83.105	19.9561	238.714	401.51	198.602	203.647	203.647	203.647	-83.1246	5.78753	-21.0359	26.1431	-10.1666	-6.52363	-2.16711	0.28434	1.80947	965.984	67.1143	-26.4439	0	0	-1.59175	34.6472
0	9.04682	0	0	10.2736	0.882689	-28.158	-0.155382	0.0204149	-0.0346429	-22.0972	-9.80E-16	2.07071	0	0	0.0711055	4.47668	-20.8815	3.80398	210.082	381.47	666.849	428.936	428.936	428.936	12.5474	-82.7683	20.2381	221.105	400.96	197.712	203.647	203.647	203.647	-82.6807	6.3833	-20.8498	26.9301	-9.77436	-5.96985	-1.58703	0.18961	1.9318	801.082	52.1281	-26.995	0	0	-1.07703	36.4773
0	10.2325	0	0	11.8034	0.940796	-29.7219	-0.14947	0.00705324	-0.008207	-19.5721	-4.82E-15	1.47945	0	0	0.0596817	4.5047	-20.6833	3.12197	203.885	382.348	661.652	427.481	427.481	427.481	11.9546	-82.5236	20.6032	203.406	400.493	196.925	203.647	203.647	203.647	-82.3204	7.06651	-20.6574	27.5436	-9.32419	-5.25322	-0.695441	0.069282	2.06191	498.758	35.7321	-21.679	0	0	-0.486229	37.8275
0	11.3258	0	0	13.284	1.00032	-31.275	-0.146551	-0.00700234	0.0198463	-17.8833	-3.80E-15	1.25883	0	0	0.0515064	4.52886	-20.2595	2.34059	196.299	383.069	656.103	426.397	426.397	426.397	11.3194	-82.335	21.0325	185.739	400.113	196.189	203.647	203.647	203.647	-82.0131	7.8089	-20.4717	27.9578	-8.85276	-4.51138	0.316418	-0.0526077	2.18605	135.626	20.959	-11.3731	0	0	-0.0830925	38.7939
0	12.3512	0	0	14.7138	1.05387	-32.6297	-0.14478	-0.0195253	0.0422084	-16.8078	-3.19E-15	1.25691	0	0	0.0454199	4.52999	-19.6787	1.63194	187.972	383.644	650.541	425.694	425.694	425.694	10.7028	-82.1723	21.4962	168.228	399.84	195.476	203.647	203.647	203.647	-81.7366	8.55765	-20.3171	28.163	-8.4003	-3.90197	1.2292	-0.153481	2.29765	-199.492	10.1636	0.946066	0	0	0.0180086	39.5059
0	13.3358	0	0	16.0828	1.09448	-33.6307	-0.143989	-0.0279088	0.052952	-16.2218	1.39E-15	1.3226	0	0	0.0403689	4.49606	-19.0109	1.15348	179.513	384.083	645.281	425.363	425.363	425.363	10.1768	-82.0124	21.9567	150.97	399.697	194.777	203.647	203.647	203.647	-81.4763	9.24652	-20.221	28.1559	-8.00513	-3.56248	1.84082	-0.222938	2.39092	-425.629	3.87037	11.2963	0	0	-0.130137	40.0914
0	14.2994	0	0	17.3738	1.11773	-34.1933	-0.144179	-0.0304627	0.0493631	-15.9703	-2.04E-15	1.32192	0	0	0.0356905	4.42825	-18.3071	1.00735	171.353	384.4	640.545	425.378	425.378	425.378	9.80337	-81.8409	22.3752	134.013	399.701	194.091	203.647	203.647	203.647	-81.2242	9.81346	-20.2034	27.9324	-7.69972	-3.57126	2.0264	-0.257522	2.45963	-493.318	1.84965	16.525	0	0	-0.358103	40.6418
0	15.2472	0	0	18.5683	1.12315	-34.3236	-0.14563	-0.0278809	0.0326258	-15.9252	2.04E-15	1.09746	0	0	0.0314013	4.34129	-17.5867	1.2145	163.646	384.615	636.436	425.7	425.7	425.7	9.61443	-81.6519	22.7214	117.341	399.855	193.429	203.647	203.647	203.647	-80.9773	10.2191	-20.2688	27.4854	-7.50691	-3.9238	1.77388	-0.261296	2.49669	-399.031	2.06483	15.8644	0	0	-0.459745	41.188
0	16.1681	0	0	19.6525	1.11426	-34.1099	-0.147959	-0.0224825	0.00739749	-15.9255	-2.53E-15	0.561552	0	0	0.0277967	4.25869	-16.8372	1.71241	156.26	384.749	632.933	426.285	426.285	426.285	9.60272	-81.4459	22.9809	100.885	400.142	192.806	203.647	203.647	203.647	-80.7355	10.4582	-20.4047	26.8095	-7.4369	-4.53263	1.18231	-0.241036	2.4964	-183.766	2.21954	10.7374	0	0	-0.286261	41.6995
0	17.0384	0	0	20.6194	1.09694	-33.6906	-0.14992	-0.0170393	-0.0197688	-15.7861	3.27E-16	-0.266002	0	0	0.02479	4.20536	-16.0244	2.37667	148.839	384.814	629.929	427.087	427.087	427.087	9.72793	-81.227	23.1584	84.5407	400.526	192.24	203.647	203.647	203.647	-80.499	10.558	-20.5869	25.9094	-7.48681	-5.25072	0.431084	-0.206739	2.4624	82.4781	-0.343887	3.79497	0	0	0.170239	42.1052
0	17.8284	0	0	21.465	1.07728	-33.2095	-0.150696	-0.013329	-0.0425606	-15.4328	3.45E-15	-1.23744	0	0	0.0218574	4.19969	-15.1085	3.05998	140.935	384.8	627.285	428.056	428.056	428.056	9.93454	-80.9994	23.2704	68.1992	400.96	191.745	203.647	203.647	203.647	-80.2664	10.5632	-20.7871	24.8079	-7.64276	-5.91242	-0.281995	-0.169115	2.40341	326.188	-7.22983	-2.56521	0	0	0.760722	42.3239
0	18.5105	0	0	22.185	1.05979	-32.7771	-0.149843	-0.0116103	-0.0571882	-14.8533	9.70E-16	-2.13119	0	0	0.0183559	4.24757	-14.0584	3.63458	132.134	384.671	624.884	429.133	429.134	429.133	10.172	-80.7656	23.3349	51.7699	401.395	191.325	203.647	203.647	203.647	-80.0348	10.517	-20.9811	23.5473	-7.88383	-6.37899	-0.804935	-0.134588	2.33958	494.947	-17.6317	-7.11082	0	0	1.26762	42.2908
0	19.0642	0	0	22.7718	1.04667	-32.4499	-0.147986	-0.0113663	-0.063047	-14.1206	-2.14E-15	-2.77345	0	0	0.0141672	4.34066	-12.8599	4.02285	122.159	384.373	622.67	430.25	430.25	430.25	10.4091	-80.525	23.3603	35.1957	401.796	190.981	203.647	203.647	203.647	-79.8004	10.4444	-21.1519	22.1828	-8.18567	-6.57185	-1.06841	-0.10354	2.29525	569.083	-28.7182	-9.65351	0	0	1.53423	41.9707
0	19.4772	0	0	23.2141	1.03791	-32.2301	-0.146432	-0.0119007	-0.0617396	-13.3256	3.31E-15	-3.08348	0	0	0.00965653	4.45921	-11.5163	4.20802	110.905	383.855	620.666	431.329	431.329	431.329	10.6379	-80.2732	23.3412	18.4544	402.145	190.704	203.647	203.647	203.647	-79.5584	10.3469	-21.2909	20.7715	-8.52231	-6.48373	-1.0764	-0.0718474	2.29003	556.17	-36.8118	-10.5332	0	0	1.52762	41.3592
0	19.7446	0	0	23.4969	1.03188	-32.0782	-0.146299	-0.0125216	-0.05574	-12.4908	-1.39E-15	-3.0499	0	0	0.00525151	4.57828	-10.0444	4.22689	98.4322	383.076	618.957	432.298	432.297	432.297	10.8706	-80.0011	23.2587	1.55236	402.441	190.488	203.647	203.647	203.647	-79.3023	10.2049	-21.3953	19.3597	-8.86685	-6.16937	-0.888939	-0.0328259	2.32705	481.76	-38.1665	-10.3667	0	0	1.32267	40.4759
0	19.865	0	0	23.603	1.02611	-31.9323	-0.148572	-0.0127233	-0.0477168	-11.6131	3.19E-15	-2.70811	0	0	0.00119888	4.67453	-8.46673	4.15063	84.9155	382.017	617.662	433.103	433.103	433.103	11.1317	-79.6935	23.0867	-15.4866	402.699	190.331	203.647	203.647	203.647	-79.0217	9.98716	-21.467	17.9739	-9.19273	-5.72226	-0.588619	0.0186394	2.39745	376.845	-30.1409	-9.80789	0	0	1.03197	39.3553
0	19.8379	0	0	23.5142	1.01796	-31.7257	-0.153273	-0.0123498	-0.039689	-10.615	1.96E-15	-2.13366	0	0	-0.0024695	4.73205	-6.80568	4.06201	70.5935	380.689	616.902	433.726	433.726	433.725	11.4494	-79.3298	22.7992	-32.6316	402.942	190.235	203.647	203.647	203.647	-78.7005	9.6614	-21.5109	16.6167	-9.47672	-5.247	-0.255749	0.0811597	2.4829	268.419	-12.6461	-9.26177	0	0	0.744963	38.0382
0	19.6597	0	0	23.2134	1.00519	-31.3998	-0.159649	-0.0114373	-0.0330043	-9.39327	-4.27E-15	-1.41549	0	0	-0.00571756	4.74533	-5.07867	4.03569	55.7158	379.125	616.773	434.185	434.185	434.185	11.8474	-78.8834	22.3772	-49.8528	403.195	190.208	203.647	203.647	203.647	-78.3157	9.20445	-21.5336	15.2696	-9.70292	-4.83585	0.0531113	0.147261	2.5659	173.421	12.1007	-8.8631	0	0	0.504076	36.5649
0	19.3227	0	0	22.6854	0.986249	-30.9123	-0.16681	-0.010334	-0.0282976	-7.90081	9.19E-17	-0.659643	0	0	-0.00832921	4.71982	-3.29727	4.12611	40.511	377.383	617.331	434.538	434.538	434.538	12.3395	-78.322	21.8138	-67.1259	403.477	190.26	203.647	203.647	203.647	-77.8366	8.60856	-21.542	13.8999	-9.8669	-4.55481	0.309148	0.205489	2.63592	98.1282	39.6074	-8.40041	0	0	0.314073	34.9709
0	18.8133	0	0	21.9179	0.960424	-30.2395	-0.173776	-0.00941576	-0.0256702	-6.14582	-1.43E-15	0.0463271	0	0	-0.00989587	4.66985	-1.4683	4.36298	25.1734	375.536	618.598	434.866	434.866	434.866	12.9269	-77.6093	21.1146	-84.4343	403.8	190.401	203.647	203.647	203.647	-77.2257	7.88406	-21.5432	12.4687	-9.97718	-4.43968	0.509893	0.244799	2.68878	39.6108	64.4274	-7.54957	0	0	0.157979	33.2856
0	18.1135	0	0	20.9023	0.9278	-29.3762	-0.179849	-0.00877655	-0.0249124	-4.21074	-1.49E-15	0.667798	0	0	-0.0100254	4.61525	0.403511	4.75297	9.86582	373.662	620.569	435.255	435.255	435.255	13.5975	-76.7072	20.298	-101.768	404.164	190.635	203.647	203.647	203.647	-76.4414	7.05826	-21.543	10.9393	-10.0533	-4.49985	0.665921	0.262578	2.72481	-9.51275	82.8259	-6.22697	0	0	0.0119016	31.5336
0	17.2031	0	0	19.6343	0.889125	-28.3335	-0.184706	-0.00812324	-0.0256922	-2.2396	-1.96E-15	1.23089	0	0	-0.00863992	4.57726	2.31241	5.28401	-5.26788	371.833	623.223	435.786	435.786	435.786	14.3283	-75.5787	19.392	-119.12	404.558	190.96	203.647	203.647	203.647	-75.4406	6.17219	-21.5467	9.28386	-10.1212	-4.72506	0.791579	0.261561	2.74314	-57.5636	92.6102	-4.57061	0	0	-0.151805	29.7379
0	16.0628	0	0	18.1144	0.84566	-27.1368	-0.187797	-0.00704631	-0.0279391	-0.346803	5.31E-15	1.78259	0	0	-0.00590801	4.57453	4.24887	5.92991	-20.0883	370.108	626.526	436.522	436.522	436.522	15.0886	-74.1908	18.4318	-136.492	404.963	191.372	203.647	203.647	203.647	-74.1825	5.27587	-21.5581	7.4887	-10.2065	-5.09179	0.896873	0.244608	2.74041	-110.498	92.0561	-2.74645	0	0	-0.358303	27.9234
0	14.6767	0	0	16.3482	0.799056	-25.8245	-0.188654	-0.00507895	-0.0317403	1.36694	-3.27E-16	2.3714	0	0	-0.00222655	4.61969	6.19778	6.65385	-34.45	368.53	630.434	437.503	437.503	437.503	15.8447	-72.517	17.4555	-153.887	405.359	191.862	203.647	203.647	203.647	-72.6315	4.42265	-21.5804	5.55719	-10.3289	-5.56739	0.987287	0.216295	2.70863	-171.504	81.5508	-1.03882	0	0	-0.623998	26.1202
0	13.0348	0	0	14.3448	0.751258	-24.4477	-0.187155	-0.00212694	-0.0371654	2.79292	-1.31E-15	2.9986	0	0	0.00189444	4.71714	8.13782	7.41159	-48.196	367.118	634.885	438.747	438.747	438.747	16.5641	-70.5379	16.5003	-171.316	405.725	192.419	203.647	203.647	203.647	-70.7586	3.66337	-21.6151	3.51075	-10.4986	-6.11254	1.06949	0.178142	2.64043	-242.963	61.9162	0.446982	0	0	-0.95698	24.3651
0	11.1346	0	0	12.1164	0.704384	-23.0677	-0.183489	0.00176291	-0.0438236	3.81803	-4.90E-16	3.64084	0	0	0.00580051	4.86258	10.0415	8.15558	-61.1549	365.875	639.795	440.246	440.246	440.246	17.2202	-68.2415	15.5974	-188.8	406.044	193.036	203.647	203.647	203.647	-68.5431	3.04041	-21.6617	1.38795	-10.7156	-6.68384	1.15424	0.133282	2.53083	-327.666	35.8262	1.63719	0	0	-1.35363	22.7022
0	8.98338	0	0	9.67834	0.660529	-21.7503	-0.178459	0.00615326	-0.0507247	4.29061	1.96E-15	4.22846	0	0	0.00855464	5.04434	11.8755	8.84086	-73.1389	364.787	645.051	441.971	441.971	441.971	17.7961	-65.6229	14.7681	-206.362	406.304	193.706	203.647	203.647	203.647	-65.9737	2.58202	-21.7175	-0.758022	-10.9715	-7.23794	1.25652	0.0825744	2.37772	-429.058	5.86796	2.58708	0	0	-1.79645	21.1829
0	6.59869	0	0	7.04965	0.621503	-20.5572	-0.173727	0.0108268	-0.0568555	3.99453	-6.53E-16	4.70776	0	0	0.00849196	5.2463	13.6017	9.43169	-83.9431	363.835	650.506	443.871	443.871	443.871	18.2862	-62.6843	14.0203	-224.027	406.501	194.437	203.647	203.647	203.647	-63.0493	2.29843	-21.7778	-2.86346	-11.253	-7.73716	1.38393	0.0303156	2.1887	-546.823	-24.3694	3.30992	0	0	-2.2333	19.865
0	4.00936	0	0	4.25474	0.588611	-19.537	-0.171736	0.015405	-0.0610526	2.66202	-5.23E-15	4.99146	0	0	0.00337434	5.45123	15.1787	9.90636	-93.3517	362.999	655.98	445.879	445.878	445.879	18.695	-59.4352	13.3476	-241.806	406.638	195.25	203.647	203.647	203.647	-59.7798	2.18092	-21.8357	-4.85955	-11.5442	-8.15422	1.53461	-0.0197913	1.97122	-676.708	-51.9958	3.84004	0	0	-2.58624	18.81
0	1.25494	0	0	1.32503	0.562516	-18.7183	-0.174943	0.0197029	-0.0631919	0.0560561	-6.53E-16	4.9869	0	0	-0.00905838	5.64376	16.5652	10.2582	-101.153	362.266	661.269	447.918	447.918	447.918	19.0336	-55.8944	12.7305	-259.686	406.725	196.189	203.647	203.647	203.647	-56.188	2.20396	-21.8822	-6.67867	-11.8296	-8.47396	1.69235	-0.0620567	1.73901	-808.098	-73.7711	4.08243	0	0	-2.76062	18.078
0	-1.61629	0	0	-1.70054	0.543253	-18.1087	-0.185306	0.0230234	-0.0639391	-3.97508	1.63E-15	4.53354	0	0	-0.0302326	5.81224	17.7235	10.4919	-107.164	361.627	666.154	449.914	449.914	449.914	19.3131	-52.0912	12.1401	-277.614	406.78	197.32	203.647	203.647	203.647	-52.3102	2.32969	-21.9047	-8.26103	-12.0949	-8.69123	1.83024	-0.0917023	1.50512	-926.164	-87.4741	3.89953	0	0	-2.68417	17.7225
0	-4.55024	0	0	-4.77685	0.530389	-17.6993	-0.203916	0.0242802	-0.0651006	-9.46082	1.67E-15	3.45063	0	0	-0.0602286	5.94918	18.6247	10.6164	-111.255	361.085	670.422	451.801	451.801	451.801	19.539	-48.0668	11.5413	-295.486	406.818	198.731	203.647	203.647	203.647	-48.1964	2.51279	-21.8865	-9.56093	-12.3289	-8.80526	1.9174	-0.105531	1.28533	-1014.7	-92.2991	3.17112	0	0	-2.34118	17.7826
0	-7.49001	0	0	-7.85449	0.523255	-17.4714	-0.230669	0.0221599	-0.0682641	-16.2816	-2.61E-15	1.6058	0	0	-0.0974334	6.05045	19.2525	10.6362	-113.376	360.645	673.885	453.537	453.537	453.537	19.706	-43.8744	10.8961	-313.145	406.844	200.526	203.647	203.647	203.647	-43.9101	2.70353	-21.8045	-10.5516	-12.5226	-8.81284	1.93789	-0.10701	1.09086	-1064.63	-90.1216	1.99456	0	0	-1.79586	18.2773
0	-10.3776	0	0	-10.8813	0.521102	-17.4025	-0.264145	0.0156036	-0.0739038	-24.174	-5.88E-15	-0.998616	0	0	-0.138548	6.11452	19.6048	10.5471	-113.565	360.316	676.4	455.103	455.103	455.103	19.7961	-39.5788	10.1658	-330.379	406.848	202.812	203.647	203.647	203.647	-39.5273	2.8494	-21.6294	-11.2274	-12.6706	-8.70467	1.89679	-0.100989	0.928916	-1077.6	-84.2072	0.791367	0	0	-1.16085	19.2039
0	-13.155	0	0	-13.8031	0.523086	-17.466	-0.302246	0.00392819	-0.0808721	-32.821	6.53E-15	-4.21311	0	0	-0.179127	6.14225	19.6934	10.3367	-111.937	360.11	677.87	456.512	456.512	456.512	19.7791	-35.2542	9.31439	-346.922	406.79	205.683	203.647	203.647	203.647	-35.1342	2.89743	-21.3275	-11.6027	-12.7701	-8.46605	1.81853	-0.0935647	0.799092	-1065.72	-78.6412	0.286252	0	0	-0.544854	20.54
0	-15.7647	0	0	-16.5631	0.528129	-17.6272	-0.343213	-0.0130162	-0.086425	-41.9749	2.61E-15	-7.75731	0	0	-0.21424	6.13752	19.5395	9.98968	-108.66	360.042	678.242	457.796	457.797	457.796	19.6146	-30.9821	8.31527	-362.466	406.607	209.201	203.647	203.647	203.647	-30.823	2.80021	-20.8634	-11.7066	-12.8217	-8.08183	1.73695	-0.0896126	0.696684	-1047.36	-77.2315	1.37932	0	0	-0.0106502	22.2497
0	-18.1493	0	0	-19.1003	0.534719	-17.8373	-0.385883	-0.0336539	-0.088266	-51.4758	-5.23E-15	-11.1348	0	0	-0.238503	6.10818	19.1696	9.49561	-103.922	360.132	677.498	459.003	459.003	459.003	19.2562	-26.8492	7.16011	-376.673	406.208	213.37	203.647	203.647	203.647	-26.6873	2.52557	-20.2037	-11.5771	-12.8292	-7.54332	1.67263	-0.0914435	0.618436	-1036.02	-82.0848	4.8737	0	0	0.431969	24.2903
0	-20.2512	0	0	-21.3477	0.540994	-18.037	-0.429361	-0.0540085	-0.0853086	-61.1635	-7.84E-15	-13.5848	0	0	-0.245988	6.06566	18.6105	8.85413	-97.9045	360.402	675.654	460.174	460.174	460.174	18.6588	-22.9464	5.86683	-389.192	405.488	218.133	203.647	203.647	203.647	-22.8183	2.06564	-19.3215	-11.2535	-12.799	-6.85294	1.62628	-0.0997986	0.565325	-1036.14	-92.7906	11.1912	0	0	0.799695	26.6164
0	-22.0115	0	0	-23.2323	0.545152	-18.169	-0.471623	-0.0685076	-0.0780646	-70.6559	2.61E-15	-14.1748	0	0	-0.230774	6.02324	17.8874	8.07625	-90.7693	360.866	672.753	461.327	461.327	461.327	17.7911	-19.3666	4.48155	-399.676	404.341	223.379	203.647	203.647	203.647	-19.302	1.44076	-18.2037	-10.7713	-12.7391	-6.02529	1.5837	-0.112397	0.544939	-1043.46	-105.915	20.0844	0	0	1.11154	29.182
0	-23.3715	0	0	-24.6819	0.546092	-18.1988	-0.509025	-0.0718131	-0.0682728	-79.2437	-1.83E-14	-12.0287	0	0	-0.189228	5.99361	17.0217	7.18233	-82.6512	361.529	668.881	462.445	462.445	462.445	16.6497	-16.1992	3.07181	-407.814	402.694	228.968	203.647	203.647	203.647	-16.2145	0.695754	-16.86	-10.1577	-12.657	-5.08554	1.52727	-0.123439	0.56767	-1049.77	-115.65	30.4769	0	0	1.38111	31.9408
0	-24.2786	0	0	-25.6364	0.543982	-18.1319	-0.536673	-0.0603923	-0.0575878	-85.9517	7.84E-15	-6.59451	0	0	-0.12247	5.98721	16.0305	6.19914	-73.6593	362.374	664.166	463.458	463.458	463.458	15.2702	-13.5194	1.71299	-413.348	400.535	234.759	203.647	203.647	203.647	-13.6156	-0.10961	-15.3297	-9.42851	-12.5596	-4.06669	1.44836	-0.128364	0.642444	-1048.36	-116.275	40.5491	0	0	1.6231	34.8477
0	-24.6953	0	0	-26.0621	0.540483	-18.0207	-0.550467	-0.0332267	-0.0471715	-89.8863	2.61E-15	2.13454	0	0	-0.0369256	6.01156	14.9251	5.15778	-63.8759	363.367	658.784	464.255	464.255	464.255	13.731	-11.3781	0.474044	-416.101	397.931	240.633	203.647	203.647	203.647	-11.5422	-0.91192	-13.6867	-8.5867	-12.4531	-3.00748	1.34577	-0.123539	0.76745	-1035.58	-103.499	48.0644	0	0	1.85679	37.8612
0	-24.6072	0	0	-25.9589	0.538594	-17.9607	-0.548209	0.00656333	-0.0370808	-90.5394	2.09E-14	13.3269	0	0	0.0585439	6.07156	13.7101	4.09243	-53.3581	364.461	652.945	464.69	464.69	464.69	12.1498	-9.79488	-0.591429	-415.984	395.047	246.509	203.647	203.647	203.647	-10.0061	-1.65281	-12.0381	-7.62117	-12.3447	-1.95051	1.22545	-0.10438	0.934764	-1011.35	-75.5962	51.1624	0	0	2.10396	40.9466
0	-24.0276	0	0	-25.3602	0.542106	-18.0723	-0.530534	0.0519088	-0.0261977	-88.0265	5.23E-15	25.3296	0	0	0.156025	6.17018	12.3832	3.03902	-42.1399	365.599	646.881	464.611	464.611	464.611	10.6708	-8.7594	-1.44633	-413	392.13	252.338	203.647	203.647	203.647	-8.99535	-2.28285	-10.5156	-6.50754	-12.2428	-0.939708	1.09559	-0.0689225	1.1258	-978.262	-34.7423	49.2489	0	0	2.38327	44.0782
0	-22.9968	0	0	-24.3246	0.554762	-18.4734	-0.5012	0.0943502	-0.0137396	-83.1253	-6.53E-15	36.0947	0	0	0.249199	6.30925	10.9359	2.03258	-30.2405	366.732	640.829	463.884	463.884	463.884	9.44258	-8.23738	-2.06509	-407.236	389.472	258.082	203.647	203.647	203.647	-8.48056	-2.76124	-9.25783	-5.21022	-12.1591	-0.0159656	0.960356	-0.0129016	1.32554	-937.704	15.3672	43.0548	0	0	2.69794	47.2391
0	-21.5731	0	0	-22.9213	0.579458	-19.2507	-0.465877	0.126585	0.000598503	-76.9961	4.57E-15	43.7226	0	0	0.330986	6.48973	9.35568	1.10213	-17.6773	367.823	635.013	462.425	462.425	462.425	8.59366	-8.18285	-2.42727	-398.837	387.353	263.701	203.647	203.647	203.647	-8.42347	-3.05472	-8.38704	-3.6868	-12.108	0.78999	0.820042	0.0647587	1.52116	-889.301	69.8409	34.1764	0	0	3.03096	50.4186
0	-19.8207	0	0	-21.2143	0.61764	-20.4381	-0.429269	0.143604	0.0159319	-70.6551	-1.18E-14	46.8838	0	0	0.391172	6.71166	7.63021	0.264102	-4.48412	368.858	629.635	460.222	460.222	460.222	8.21048	-8.55163	-2.51354	-387.98	385.994	269.145	203.647	203.647	203.647	-8.78677	-3.13728	-7.98836	-1.89487	-12.1058	1.46609	0.673878	0.161748	1.71099	-830.068	122.791	24.5571	0	0	3.3381	53.6056
0	-17.7998	0	0	-19.2514	0.66899	-22.0064	-0.393244	0.14335	0.0314994	-64.5982	-9.80E-16	45.1047	0	0	0.418179	6.97393	5.7519	-0.482946	9.27142	369.844	624.868	457.344	457.344	457.344	8.32263	-9.31147	-2.30513	-374.853	385.514	274.351	203.647	203.647	203.647	-9.5408	-2.99097	-8.09501	0.198933	-12.1682	2.02579	0.526799	0.269495	1.89475	-758.065	167.278	15.9193	0	0	3.55797	56.7831
0	-15.5643	0	0	-17.0618	0.731333	-23.8647	-0.356909	0.127182	0.0470672	-58.7535	-9.80E-16	38.8808	0	0	0.405333	7.27411	3.72217	-1.15871	23.4804	370.804	620.85	453.949	453.949	453.949	8.89856	-10.4445	-1.78703	-359.64	385.919	279.249	203.647	203.647	203.647	-10.6644	-2.60762	-8.68342	2.6093	-12.3055	2.50895	0.395398	0.374706	2.07442	-675.395	196.69	9.21216	0	0	3.63422	59.9229
0	-13.1667	0	0	-14.6646	0.800762	-25.8731	-0.317879	0.0993685	0.0627826	-52.6952	3.27E-15	29.5219	0	0	0.356285	7.60876	1.55421	-1.79418	37.9977	371.762	617.684	450.264	450.264	450.264	9.85291	-11.9422	-0.954281	-342.527	387.109	283.757	203.647	203.647	203.647	-12.1406	-1.99199	-9.68014	5.32333	-12.5186	2.97322	0.306797	0.467108	2.24903	-589.318	207.202	4.50064	0	0	3.54564	62.9838
0	-10.6649	0	0	-12.0835	0.871994	-27.865	-0.274516	0.0654743	0.078659	-46.0288	-6.53E-15	18.7411	0	0	0.284728	7.97282	-0.726828	-2.41819	52.6623	372.735	615.438	446.556	446.556	446.556	11.0637	-13.795	0.178476	-323.709	388.918	287.779	203.647	203.647	203.647	-13.95	-1.16713	-10.9772	8.29508	-12.795	3.47654	0.292446	0.538173	2.41046	-511.336	198.194	1.31614	0	0	3.32838	65.9135
0	-8.12629	0	0	-9.36307	0.938959	-29.6732	-0.226937	0.031358	0.0937415	-38.6405	-2.61E-15	8.23985	0	0	0.208338	8.35818	-3.08689	-3.04176	67.327	373.719	614.152	443.095	443.095	443.095	12.3944	-15.9821	1.56726	-303.389	391.152	291.203	203.647	203.647	203.647	-16.0651	-0.180176	-12.4511	11.4463	-13.107	4.05482	0.372544	0.589072	2.54941	-451.462	174.496	-1.42321	0	0	3.05522	68.6521
0	-5.62716	0	0	-6.5796	0.995748	-31.1574	-0.177812	0.00241715	0.105825	-30.842	-1.31E-15	-0.632383	0	0	0.141729	8.75145	-5.48827	-3.64665	81.8853	374.687	613.849	440.106	440.106	440.106	13.7161	-18.4641	3.13306	-281.776	393.628	293.906	203.647	203.647	203.647	-18.4473	0.894583	-13.9802	14.6738	-13.4147	4.70319	0.539537	0.624192	2.65586	-413.025	144.236	-5.07153	0	0	2.78637	71.1391
0	-3.24746	0	0	-3.83978	1.03787	-32.2292	-0.131866	-0.0175077	0.112354	-23.2971	2.61E-15	-7.10137	0	0	0.0923038	9.13248	-7.89562	-4.18382	96.2831	375.59	614.549	437.731	437.731	437.731	14.926	-21.1818	4.76657	-259.073	396.205	295.772	203.647	203.647	203.647	-21.0478	1.96091	-15.458	17.8643	-13.6732	5.36916	0.763178	0.649987	2.72148	-393.186	117.143	-10.8432	0	0	2.54737	73.3185
0	-1.06096	0	0	-1.26318	1.06342	-32.8671	-0.0948448	-0.0269264	0.111236	-16.8458	-1.31E-15	-10.9859	0	0	0.0606928	9.47515	-10.2811	-4.58182	110.513	376.373	616.273	436.013	436.013	436.013	15.9578	-24.0641	6.34721	-235.467	398.789	296.717	203.647	203.647	203.647	-23.8132	2.91764	-16.8025	20.9125	-13.8442	5.96034	0.995758	0.666236	2.74	-384.219	100.27	-18.9308	0	0	2.32059	75.1454
0	0.875641	0	0	1.04546	1.07344	-33.1149	-0.0710088	-0.0275122	0.102516	-12.1739	-1.31E-15	-12.6261	0	0	0.043175	9.75116	-12.6268	-4.76257	124.594	376.99	619.047	434.897	434.897	434.897	16.7817	-27.0414	7.77069	-211.114	401.339	296.707	203.647	203.647	203.647	-26.6938	3.68255	-17.9591	23.7394	-13.9064	6.36552	1.18624	0.665889	2.70414	-376.915	96.3551	-28.1498	0	0	2.07093	76.5909
0	2.53056	0	0	3.01995	1.07137	-33.0639	-0.0617637	-0.0225313	0.0876999	-9.61333	-1.31E-15	-12.5789	0	0	0.0347066	9.93598	-14.9246	-4.65967	138.546	377.412	622.891	434.252	434.252	434.252	17.3962	-30.0596	8.97166	-186.133	403.846	295.766	203.647	203.647	203.647	-29.65	4.21137	-18.9004	26.3054	-13.863	6.48291	1.28994	0.64298	2.61637	-361.224	104.382	-36.4823	0	0	1.7672	77.6455
0	3.89928	0	0	4.64164	1.0617	-32.8244	-0.06554	-0.0155606	0.0702684	-9.08082	-1.31E-15	-11.4128	0	0	0.0307489	10.0143	-17.1726	-4.23477	152.361	377.643	627.797	433.914	433.914	433.914	17.816	-33.0873	9.93095	-160.601	406.318	293.974	203.647	203.647	203.647	-32.6563	4.50241	-19.621	28.6142	-13.7401	6.24669	1.28194	0.599953	2.48413	-329.817	121.433	-41.962	0	0	1.41152	78.3186
0	5.00113	0	0	5.93279	1.04863	-32.499	-0.0785571	-0.00953795	0.0533782	-10.1275	1.31E-15	-9.59948	0	0	0.0281211	9.9832	-19.3702	-3.4885	165.986	377.722	633.718	433.725	433.726	433.726	18.0634	-36.1155	10.6676	-134.558	408.769	291.449	203.647	203.647	203.647	-35.7014	4.58724	-20.1332	30.7043	-13.5786	5.64379	1.15952	0.545734	2.32446	-277.607	142.73	-43.119	0	0	1.02639	78.6333
0	5.87118	0	0	6.94043	1.03529	-32.1641	-0.0960097	-0.00605086	0.0396156	-12.0747	-1.96E-15	-7.44127	0	0	0.0251473	9.85298	-21.5127	-2.46394	179.312	377.707	640.553	433.561	433.561	433.561	18.1625	-39.1516	11.223	-108.014	411.213	288.329	203.647	203.647	203.647	-38.7849	4.51447	-20.4604	32.6331	-13.4216	4.71733	0.943604	0.490312	2.15369	-203.964	162.527	-39.3152	0	0	0.643282	78.6174
0	6.54972	0	0	7.71824	1.02333	-31.8619	-0.113851	-0.00506845	0.029789	-14.2589	-1.31E-15	-5.04035	0	0	0.0213788	9.64473	-23.5874	-1.24177	192.177	377.67	648.151	433.343	433.343	433.343	18.1378	-42.2101	11.6442	-80.9621	413.656	284.755	203.647	203.647	203.647	-41.9118	4.33413	-20.6321	34.4566	-13.3039	3.55688	0.670897	0.442775	1.99066	-112.048	175.979	-30.8932	0	0	0.281352	78.2934
0	7.07268	0	0	8.31237	1.0132	-31.6044	-0.129716	-0.00517389	0.0236336	-16.2099	-1.96E-15	-2.32302	0	0	0.0169416	9.38704	-25.572	0.0716647	204.378	377.669	656.312	433.031	433.031	433.031	18.0152	-45.3048	11.9731	-53.3939	416.104	280.86	203.647	203.647	203.647	-45.0873	4.08715	-20.6815	36.2138	-13.2453	2.27945	0.384664	0.409398	1.84802	-9.02594	180.763	-19.1216	0	0	-0.0513243	77.6715
0	7.4653	0	0	8.75382	1.00451	-31.3824	-0.143294	-0.00446694	0.0200329	-17.7512	1.31E-15	0.846147	0	0	0.0120306	9.11201	-27.4356	1.36067	215.696	377.743	664.81	432.614	432.614	432.614	17.8249	-48.4436	12.2422	-25.3088	418.566	276.759	203.647	203.647	203.647	-48.3133	3.80082	-20.6448	37.9177	-13.2497	1.00706	0.125885	0.391824	1.73369	95.3902	177.023	-5.77647	0	0	-0.345665	76.7468
0	7.74054	0	0	9.05738	0.996504	-31.1768	-0.155704	-0.00130317	0.0177902	-18.9553	2.61E-15	4.5465	0	0	0.00662193	8.85145	-29.1425	2.51735	225.917	377.909	673.412	432.089	432.089	432.089	17.604	-51.627	12.4758	3.27832	421.063	272.556	203.647	203.647	203.647	-51.5874	3.48897	-20.5628	39.5555	-13.3084	-0.153571	-0.0789412	0.388236	1.64552	192.154	166.706	7.26933	0	0	-0.584966	75.5021
0	7.90147	0	0	9.22555	0.988362	-30.9669	-0.168828	0.00535663	0.0154263	-20.0486	5.23E-15	8.71666	0	0	0.000483114	8.63357	-30.6558	3.45459	234.856	378.161	681.89	431.452	431.452	431.452	17.3975	-54.8497	12.6955	32.3361	423.633	268.351	203.647	203.647	203.647	-54.9044	3.15504	-20.4817	41.0934	-13.4057	-1.12381	-0.216959	0.395636	1.57793	274.677	152.717	18.2233	0	0	-0.746297	73.9128
0	7.94595	0	0	9.25506	0.979432	-30.7356	-0.184326	0.015431	0.01132	-21.2595	2.61E-15	13.0672	0	0	-0.00663892	8.48009	-31.9414	4.11341	242.373	378.489	690.04	430.698	430.698	430.698	17.2558	-58.1039	12.9254	61.8161	426.334	264.246	203.647	203.647	203.647	-58.2588	2.79662	-20.4532	42.4846	-13.5237	-1.85771	-0.290207	0.412547	1.5238	340.81	137.875	25.7361	0	0	-0.812177	71.9519
0	7.87199	0	0	9.14358	0.969302	-30.4718	-0.203201	0.0278768	0.00327044	-22.7193	3.27E-15	17.1045	0	0	-0.0147383	8.40386	-32.9692	4.46425	248.375	378.879	697.677	429.827	429.827	429.827	17.2298	-61.3818	13.1967	91.6515	429.235	260.356	203.647	203.647	203.647	-61.647	2.41034	-20.531	43.6758	-13.6449	-2.33996	-0.316326	0.434941	1.47992	394.341	123.607	28.9346	0	0	-0.780075	69.5937
0	7.68169	0	0	8.89452	0.957832	-30.1714	-0.225412	0.0409883	-0.0114106	-24.3855	5.23E-15	20.2187	0	0	-0.0233117	8.40779	-33.7139	4.50287	252.811	379.319	704.636	428.845	428.845	428.845	17.3623	-64.6778	13.5478	121.753	432.407	256.813	203.647	203.647	203.647	-65.069	1.99559	-20.7642	44.6119	-13.751	-2.5788	-0.320856	0.455955	1.44888	442.999	109.746	27.5887	0	0	-0.653547	66.816
0	7.38307	0	0	8.5191	0.945138	-29.8369	-0.249789	0.0526822	-0.035239	-26.0271	-1.31E-15	21.8147	0	0	-0.0313198	8.48494	-34.1538	4.24382	255.663	379.798	710.77	427.778	427.778	427.778	17.6778	-67.9884	14.0204	152	435.897	253.763	203.647	203.647	203.647	-68.527	1.5568	-21.1886	45.2407	-13.8228	-2.59756	-0.328853	0.467769	1.43499	494.709	95.487	22.0611	0	0	-0.428008	63.5995
0	6.98963	0	0	8.0353	0.931544	-29.476	-0.274171	0.0614629	-0.069757	-27.2684	3.92E-15	21.5317	0	0	-0.0375093	8.62013	-34.2719	3.71429	256.937	380.304	715.941	426.67	426.67	426.67	18.1744	-71.3103	14.6509	182.23	439.713	251.36	203.647	203.647	203.647	-72.0234	1.10383	-21.817	45.5172	-13.8401	-2.42715	-0.351857	0.464531	1.44086	552.796	80.4395	13.2728	0	0	-0.0869477	59.9301
0	6.5177	0	0	7.46424	0.917455	-29.0993	-0.295716	0.0670912	-0.114958	-27.6788	1.31E-15	19.4031	0	0	-0.040932	8.79193	-34.0577	2.95113	256.665	380.828	720.035	425.593	425.593	425.593	18.8196	-74.6374	15.4604	212.235	443.806	249.745	203.647	203.647	203.647	-75.5552	0.650819	-22.6326	45.4092	-13.7842	-2.10201	-0.386089	0.44331	1.46701	614.527	65.0699	2.50601	0	0	0.378804	55.8034
0	5.98309	0	0	6.82584	0.9032	-28.7154	-0.311543	0.0706833	-0.168795	-26.9017	-5.55E-15	15.8873	0	0	-0.0412712	8.97528	-33.5125	2.00166	254.918	381.364	722.969	424.648	424.648	424.648	19.553	-77.9556	16.4457	241.759	448.067	249.028	203.647	203.647	203.647	-79.1077	0.214177	-23.5877	44.9045	-13.642	-1.65977	-0.412126	0.403815	1.51042	670.898	49.792	-8.63341	0	0	0.941805	51.2339
0	5.3986	0	0	6.13551	0.888801	-28.3247	-0.319723	0.0747102	-0.227831	-24.8003	6.53E-15	11.7982	0	0	-0.0388314	9.14371	-32.6545	0.926499	251.825	381.914	724.72	423.955	423.955	423.955	20.2963	-81.2398	17.5747	270.508	452.34	249.26	203.647	203.647	203.647	-82.6492	-0.189763	-24.61	44.0163	-13.4095	-1.14314	-0.408491	0.348073	1.56703	711.209	34.8329	-18.9353	0	0	1.52367	46.2682
0	4.77382	0	0	5.40411	0.87375	-27.9132	-0.3196	0.0823335	-0.288393	-21.4931	1.24E-14	8.09925	0	0	-0.0342955	9.27212	-31.5237	-0.198351	247.59	382.487	725.34	423.643	423.643	423.643	20.9683	-84.4516	18.7887	298.166	456.449	250.425	203.647	203.647	203.647	-86.1294	-0.546856	-25.6144	42.7872	-13.0955	-0.601983	-0.359982	0.278131	1.63096	727.487	19.5154	-27.9561	0	0	2.01624	40.9974
0	4.11758	0	0	4.64099	0.856892	-27.4486	-0.311808	0.0962257	-0.348188	-17.3166	-5.61E-17	5.6296	0	0	-0.0287021	9.33972	-30.1828	-1.28279	242.493	383.094	724.964	423.82	423.82	423.82	21.5012	-87.5413	20.0112	324.406	460.226	252.432	203.647	203.647	203.647	-89.4816	-0.846949	-26.5195	41.2882	-12.7218	-0.0939278	-0.267177	0.196607	1.69705	719.533	2.39711	-36.0049	0	0	2.33269	35.5634
0	3.44197	0	0	3.85954	0.836522	-26.8818	-0.297681	0.117379	-0.406563	-12.697	-2.00E-15	4.86674	0	0	-0.023647	9.33265	-28.7134	-2.22859	236.884	383.736	723.798	424.548	424.548	424.548	21.8528	-90.4521	21.1618	348.901	463.542	255.128	203.647	203.647	203.647	-92.6312	-1.08487	-27.2606	39.6124	-12.3216	0.31754	-0.147242	0.10728	1.7574	695.991	-18.2824	-43.6818	0	0	2.45006	30.1524
0	2.76632	0	0	3.08218	0.810701	-26.1552	-0.278496	0.144601	-0.463409	-8.00339	-8.66E-15	5.82705	0	0	-0.0212703	9.24545	-27.2073	-2.93907	231.156	384.4	722.099	425.824	425.824	425.824	22.01	-93.1268	22.17	371.323	466.314	258.31	203.647	203.647	203.647	-95.5053	-1.26044	-27.7989	37.8641	-11.9341	0.566952	-0.0217766	0.0186302	1.80331	669.742	-42.9124	-51.3242	0	0	2.40216	24.9751
0	2.11926	0	0	2.34253	0.777692	-25.213	-0.254637	0.174588	-0.518202	-3.41413	-1.14E-15	8.0872	0	0	-0.0235112	9.08004	-25.7555	-3.32928	225.709	385.058	720.14	427.574	427.574	427.574	21.9857	-95.5143	22.985	391.347	468.507	261.737	203.647	203.647	203.647	-98.0423	-1.37763	-28.1219	36.1445	-11.598	0.591043	0.0811845	-0.0616761	1.82179	655.748	-71.1595	-58.6241	0	0	2.25385	20.2382
0	1.53722	0	0	1.68291	0.736386	-24.013	-0.225655	0.20301	-0.569205	1.09704	1.31E-15	10.9495	0	0	-0.0310115	8.84354	-24.4371	-3.33633	220.911	385.673	718.169	429.669	429.669	429.669	21.8102	-97.5747	23.5796	408.667	470.119	265.137	203.647	203.647	203.647	-100.198	-1.44338	-28.2395	34.5399	-11.3437	0.33557	0.131745	-0.126839	1.79831	667.588	-100.773	-64.941	0	0	2.06442	16.1181
0	1.05924	0	0	1.14684	0.686656	-22.5381	-0.191028	0.225595	-0.613917	5.66675	2.61E-15	13.6329	0	0	-0.0422839	8.54616	-23.3111	-2.92883	217.06	386.211	716.388	431.955	431.955	431.955	21.5213	-99.2804	23.9468	423.01	471.166	268.218	203.647	203.647	203.647	-101.947	-1.46679	-28.1751	33.1132	-11.1902	-0.234723	0.098392	-0.174104	1.72315	716.096	-129.064	-69.6135	0	0	1.87142	12.7441
0	0.718887	0	0	0.769049	0.629601	-20.8064	-0.151415	0.238757	-0.649553	10.3714	4.57E-15	15.4308	0	0	-0.0537098	8.20001	-22.4103	-2.11509	214.343	386.651	714.916	434.279	434.279	434.279	21.1571	-100.615	24.0925	434.159	471.665	270.676	203.647	203.647	203.647	-103.278	-1.45861	-27.9568	31.9	-11.1444	-1.12451	-0.0423987	-0.202682	1.594	806.616	-153.306	-72.3426	0	0	1.6859	10.1907
0	0.535881	0	0	0.566349	0.56766	-18.8803	-0.109697	0.240168	-0.673591	15.0588	-1.96E-15	15.858	0	0	-0.0606963	7.81905	-21.7398	-0.947991	212.812	386.992	713.787	436.515	436.515	436.515	20.7499	-101.567	24.0272	441.972	471.622	272.211	203.647	203.647	203.647	-104.187	-1.42994	-27.6101	30.9075	-11.2034	-2.29894	-0.303722	-0.213131	1.42042	937.999	-171.72	-73.1895	0	0	1.50723	8.47597
0	0.509042	0	0	0.531936	0.504572	-16.8719	-0.0710333	0.228663	-0.683517	19.2748	-5.55E-15	14.7042	0	0	-0.0594668	7.41952	-21.277	0.474656	212.363	387.248	712.937	438.578	438.578	438.578	20.3206	-102.133	23.7611	446.394	471.024	272.546	203.647	203.647	203.647	-104.675	-1.38956	-27.152	30.1158	-11.3568	-3.67993	-0.674232	-0.209795	1.22174	1098.21	-183.923	-72.2529	0	0	1.33861	7.56253
0	0.613253	0	0	0.634719	0.445112	-14.9391	-0.0420416	0.205093	-0.676396	22.2931	-3.59E-15	12.1421	0	0	-0.0493061	7.02076	-20.9755	2.01732	212.745	387.441	712.215	440.424	440.424	440.424	19.874	-102.31	23.3025	447.452	469.836	271.464	203.647	203.647	203.647	-104.745	-1.33953	-26.5891	29.4814	-11.5892	-5.15092	-1.10425	-0.190488	1.0262	1260.08	-187.513	-69.358	0	0	1.203	7.36199
0	0.801607	0	0	0.823591	0.394545	-13.2673	-0.0287746	0.173099	-0.648754	23.2957	-6.53E-16	8.78627	0	0	-0.0335984	6.64456	-20.7736	3.52346	213.599	387.59	711.411	442.045	442.045	442.045	19.3967	-102.102	22.661	445.26	468.004	268.839	203.647	203.647	203.647	-104.399	-1.27174	-25.918	28.9446	-11.8813	-6.57232	-1.50992	-0.152112	0.863561	1383.2	-177.774	-64.2204	0	0	1.13937	7.74616
0	1.01329	0	0	1.03608	0.357844	-12.0392	-0.0352602	0.138996	-0.598005	21.54	-3.76E-15	5.63844	0	0	-0.0181249	6.3131	-20.6068	4.83989	214.531	387.702	710.292	443.451	443.451	443.451	18.8605	-101.517	21.8511	440.006	465.481	264.663	203.647	203.647	203.647	-103.645	-1.16909	-25.1299	28.4408	-12.2117	-7.80445	-1.78214	-0.0863395	0.766963	1419.86	-147.53	-56.9517	0	0	1.15994	8.56795
0	1.18786	0	0	1.21177	0.338776	-11.3966	-0.0624147	0.110655	-0.52394	16.5499	2.12E-15	3.91697	0	0	-0.00695484	6.04467	-20.4224	5.84562	215.198	387.784	708.668	444.652	444.652	444.652	18.2339	-100.571	20.8933	431.945	462.257	259.064	203.647	203.647	203.647	-102.499	-1.0136	-24.2163	27.9156	-12.5573	-8.73488	-1.82549	0.0107737	0.759051	1330.58	-91.212	-48.3963	0	0	1.20453	9.68938
0	1.28305	0	0	1.30891	0.339104	-11.4077	-0.108352	0.0948616	-0.429059	8.2244	-1.14E-15	4.68341	0	0	0.00141954	5.84871	-20.1932	6.47692	215.397	387.846	706.445	445.63	445.63	445.63	17.4988	-99.2934	19.8139	421.39	458.394	252.308	203.647	203.647	203.647	-100.996	-0.798953	-23.1771	27.3388	-12.8952	-9.30147	-1.58278	0.137776	0.846807	1094.77	-8.40441	-39.7442	0	0	1.14398	11.0085
0	1.29158	0	0	1.32065	0.357999	-12.0444	-0.168095	0.0943487	-0.31902	-2.9679	-4.41E-15	8.35739	0	0	0.0134201	5.72206	-19.9259	6.74236	215.118	387.915	703.667	446.332	446.332	446.332	16.665	-97.729	18.6467	408.697	454.056	244.781	203.647	203.647	203.647	-99.1935	-0.539211	-22.0305	26.7153	-13.2031	-9.50577	-1.06802	0.283518	1.01694	724.492	91.4786	-31.8646	0	0	0.869373	12.4769
0	1.25065	0	0	1.28448	0.391881	-13.1786	-0.23313	0.106245	-0.203016	-15.838	0	14.3553	0	0	0.034606	5.64828	-19.6615	6.72095	214.549	388.03	700.51	446.663	446.663	446.663	15.7744	-95.947	17.4386	394.266	449.507	236.953	203.647	203.647	203.647	-97.1803	-0.265159	-20.8212	26.0878	-13.4586	-9.41102	-0.371664	0.427109	1.23021	269.651	189.231	-24.91	0	0	0.408232	14.1013
0	1.23811	0	0	1.27942	0.434847	-14.6017	-0.291299	0.122623	-0.0951661	-28.489	-2.94E-15	21.085	0	0	0.0638793	5.60078	-19.465	6.5415	214.025	388.228	697.245	446.511	446.511	446.511	14.8912	-94.0419	16.2583	378.53	445.079	229.318	203.647	203.647	203.647	-95.0682	-0.0073215	-19.6234	25.5287	-13.6384	-9.12433	0.332419	0.547988	1.43499	-178.117	262.872	-18.6789	0	0	-0.0361293	15.9286
0	1.35144	0	0	1.40644	0.479925	-16.0753	-0.329242	0.13418	-0.0118569	-38.7186	-7.19E-15	26.5183	0	0	0.0937643	5.54943	-19.4068	6.34421	213.911	388.536	694.156	445.777	445.777	445.777	14.0832	-92.1238	15.1938	361.926	441.103	222.311	203.647	203.647	203.647	-92.9778	0.223069	-18.5301	25.1228	-13.717	-8.7644	0.824678	0.633688	1.57901	-504.474	299.342	-13.216	0	0	-0.227963	18.017
0	1.67436	0	0	1.75468	0.521001	-17.3993	-0.339172	0.134773	0.0342268	-44.9399	-8.98E-16	29.0432	0	0	0.116422	5.46878	-19.5375	6.23465	214.448	388.966	691.443	444.418	444.418	444.418	13.4027	-90.2961	14.3325	344.846	437.831	216.228	203.647	203.647	203.647	-91.0144	0.438277	-17.6285	24.9429	-13.6697	-8.42301	0.916335	0.689759	1.63782	-612.929	303.283	-9.05009	0	0	-0.138306	20.3983
0	2.24829	0	0	2.3705	0.554753	-18.4731	-0.325507	0.124334	0.0412747	-47.0756	9.23E-15	28.1437	0	0	0.129394	5.3459	-19.8667	6.24716	215.619	389.526	689.15	442.484	442.484	442.484	12.8759	-88.6365	13.729	327.565	435.376	211.187	203.647	203.647	203.647	-89.251	0.660042	-16.9707	25.0279	-13.4765	-8.13466	0.543517	0.731444	1.62365	-473.156	293.096	-6.87819	0	0	-0.0188415	23.0456
0	3.06703	0	0	3.25025	0.581672	-19.3201	-0.29918	0.10669	0.0195109	-46.0719	-3.92E-15	24.3488	0	0	0.134584	5.1857	-20.3524	6.33407	217.088	390.227	687.135	440.116	440.116	440.116	12.4987	-87.194	13.3887	310.217	433.711	207.161	203.647	203.647	203.647	-87.7288	0.904422	-16.5594	25.3701	-13.1293	-7.86753	-0.18864	0.764298	1.57586	-139.405	285.267	-7.11929	0	0	-0.167091	25.8614
0	4.08865	0	0	4.3533	0.60552	-20.0631	-0.267734	0.0856334	-0.0145034	-42.837	2.12E-15	18.721	0	0	0.132834	5.01163	-20.9082	6.38615	218.263	391.088	685.104	437.516	437.516	437.516	12.2377	-85.9943	13.2789	292.812	432.706	204.041	203.647	203.647	203.647	-86.4653	1.18142	-16.354	25.9189	-12.6382	-7.53977	-1.0522	0.771362	1.53783	276.215	282.43	-9.79544	0	0	-0.626557	28.6937
0	5.24775	0	0	5.61726	0.631574	-20.867	-0.235923	0.0640865	-0.0455828	-38.2088	-3.27E-15	12.5004	0	0	0.123032	4.86078	-21.4244	6.27349	218.444	392.128	682.696	434.898	434.898	434.898	12.0356	-85.0396	13.3525	275.29	432.182	201.681	203.647	203.647	203.647	-85.4538	1.50472	-16.2894	26.5962	-12.0353	-7.05178	-1.79121	0.724939	1.54075	651.011	276.742	-14.7054	0	0	-1.15543	31.3718
0	6.46934	0	0	6.9737	0.664662	-21.8755	-0.209203	0.0444659	-0.0634055	-33.2223	4.90E-15	6.85843	0	0	0.105959	4.77373	-21.795	5.89022	217.008	393.362	679.588	432.435	432.435	432.435	11.8232	-84.3085	13.5681	257.584	431.951	199.913	203.647	203.647	203.647	-84.6635	1.89791	-16.2953	27.3184	-11.3744	-6.32196	-2.18299	0.60438	1.59673	883.515	258.185	-20.9592	0	0	-1.44241	33.7457
0	7.68842	0	0	8.3673	0.707675	-23.1655	-0.189399	0.0274408	-0.062704	-28.5696	-2.04E-15	2.55283	0	0	0.0852505	4.78087	-21.9424	5.19252	213.565	394.789	675.596	430.243	430.243	430.243	11.5355	-83.7649	13.8978	239.664	431.859	198.582	203.647	203.647	203.647	-84.0504	2.39006	-16.312	28.013	-10.7236	-5.32049	-2.09022	0.408697	1.69428	914.207	220.529	-26.3973	0	0	-1.33253	35.7156
0	8.8633	0	0	9.76578	0.760621	-24.7199	-0.174596	0.0121933	-0.043679	-24.5135	-2.14E-15	-0.164347	0	0	0.0658824	4.88987	-21.8331	4.22276	208.064	396.383	670.722	428.387	428.387	428.387	11.1291	-83.367	14.3238	221.562	431.799	197.557	203.647	203.647	203.647	-83.5682	3.00232	-16.2999	28.6285	-10.152	-4.09317	-1.49747	0.166114	1.81269	737.748	164.486	-27.8563	0	0	-0.901124	37.249
0	9.97821	0	0	11.1566	0.820272	-26.4256	-0.163471	-0.00211058	-0.011729	-21.2561	4.27E-15	-1.42705	0	0	0.0519751	5.0801	-21.4822	3.11191	200.809	398.089	665.158	426.899	426.899	426.899	10.5969	-83.0721	14.8286	203.378	431.723	196.733	203.647	203.647	203.647	-83.1747	3.73289	-16.2445	29.1344	-9.71375	-2.76793	-0.522005	-0.071099	1.93895	402.899	98.091	-22.9511	0	0	-0.375006	38.3837
0	11.0405	0	0	12.5382	0.880518	-28.0986	-0.154617	-0.0158418	0.0236621	-18.8041	-3.37E-15	-1.66366	0	0	0.044028	5.30736	-20.9447	2.05556	192.382	399.816	659.232	425.799	425.799	425.799	9.97416	-82.8409	15.3887	185.254	431.627	196.03	203.647	203.647	203.647	-82.837	4.54849	-16.1562	29.5127	-9.43582	-1.53606	0.608197	-0.247145	2.07154	1.25597	32.1465	-11.6571	0	0	0.00602072	39.2177
0	12.0721	0	0	13.9083	0.933615	-29.5312	-0.147072	-0.0275671	0.0517385	-17.0427	-6.28E-16	-1.32766	0	0	0.0399362	5.51736	-20.2957	1.26521	183.489	401.448	653.317	425.098	425.098	425.098	9.33215	-82.6417	15.9718	167.344	431.536	195.389	203.647	203.647	203.647	-82.5331	5.38673	-16.0648	29.7478	-9.3117	-0.60667	1.61261	-0.331037	2.20872	-357.135	-23.3121	2.65669	0	0	0.105683	39.882
0	13.0961	0	0	15.2548	0.972341	-30.5511	-0.141586	-0.0344406	0.0644633	-15.9255	-2.81E-15	-0.743116	0	0	0.0374348	5.66276	-19.6068	0.90904	174.773	402.877	647.753	424.798	424.797	424.797	8.75779	-82.4514	16.5384	149.763	431.483	194.772	203.647	203.647	203.647	-82.2495	6.16966	-16.0066	29.8185	-9.30725	-0.14572	2.24959	-0.323471	2.34115	-578.958	-60.4598	14.6401	0	0	-0.0547686	40.5002
0	14.1268	0	0	16.5562	0.992451	-31.0725	-0.138783	-0.0346184	0.0590062	-15.335	2.43E-15	-0.157117	0	0	0.034908	5.71682	-18.9231	1.06384	166.647	404.032	642.772	424.883	424.883	424.883	8.32615	-82.2566	17.0478	132.559	431.499	194.158	203.647	203.647	203.647	-81.9795	6.82531	-16.0096	29.6962	-9.37507	-0.22452	2.38901	-0.253113	2.44601	-615.208	-76.2493	19.9843	0	0	-0.317931	41.1474
0	15.1609	0	0	17.7875	0.994212	-31.1178	-0.139008	-0.0287659	0.0380768	-15.1301	3.19E-15	0.22546	0	0	0.0319792	5.67909	-18.2516	1.69456	159.204	404.897	638.47	425.315	425.315	425.315	8.07658	-82.0516	17.4688	115.703	431.599	193.545	203.647	203.647	203.647	-81.72	7.30916	-16.0833	29.3501	-9.47174	-0.797386	2.04759	-0.153513	2.50373	-473.896	-71.9564	17.6543	0	0	-0.464238	41.8266
0	16.1775	0	0	18.9277	0.982062	-30.8038	-0.141766	-0.0199546	0.0084688	-15.1393	-4.04E-15	0.243372	0	0	0.0290654	5.57219	-17.5625	2.66657	152.225	405.501	634.812	426.034	426.034	426.034	8.00376	-81.8355	17.789	99.1003	431.783	192.943	203.647	203.647	203.647	-81.4691	7.61627	-16.2175	28.7562	-9.56815	-1.71545	1.36999	-0.0561721	2.50467	-211.872	-53.8754	9.88882	0	0	-0.314971	42.4748
0	17.1439	0	0	19.9622	0.962623	-30.2971	-0.14528	-0.0117042	-0.0217164	-15.1361	-2.31E-15	-0.140182	0	0	0.0263779	5.43245	-16.8022	3.78488	145.271	405.889	631.673	426.966	426.966	426.966	8.06632	-81.6099	18.0165	82.6188	432.034	192.369	203.647	203.647	203.647	-81.2243	7.7776	-16.3895	27.905	-9.65248	-2.76963	0.563836	0.0198888	2.46139	90.7306	-30.6427	0.440465	0	0	0.17105	42.9929
0	18.0233	0	0	20.8803	0.942296	-29.7616	-0.148053	-0.00619612	-0.0457804	-14.9895	2.31E-15	-0.807846	0	0	0.023584	5.29699	-15.9129	4.84609	137.82	406.09	628.896	428.03	428.03	428.03	8.20763	-81.3761	18.1729	66.128	432.325	191.843	203.647	203.647	203.647	-80.9817	7.84258	-16.5734	26.8063	-9.72505	-3.74721	-0.172986	0.0639926	2.3987	358.864	-10.2553	-7.67	0	0	0.864197	43.2813
0	18.7837	0	0	21.6721	0.925585	-29.3171	-0.149094	-0.00404684	-0.0602715	-14.6346	1.19E-15	-1.57313	0	0	0.020085	5.19237	-14.8483	5.68688	129.41	406.106	626.357	429.148	429.148	429.148	8.37651	-81.1349	18.2804	49.5258	432.623	191.377	203.647	203.647	203.647	-80.7372	7.85786	-16.7474	25.4886	-9.79143	-4.48314	-0.705701	0.0752793	2.34423	543.092	2.47936	-12.8948	0	0	1.53376	43.2656
0	19.4016	0	0	22.3263	0.914489	-29.0197	-0.148586	-0.00470619	-0.0651502	-14.0894	-2.59E-15	-2.25463	0	0	0.0156968	5.12816	-13.5836	6.21474	119.721	405.915	623.998	430.247	430.247	430.247	8.54093	-80.8857	18.3509	32.7528	432.901	190.978	203.647	203.647	203.647	-80.4867	7.85134	-16.8963	23.9939	-9.85596	-4.8913	-0.983073	0.0612539	2.32124	626.946	7.21201	-15.0966	0	0	1.97614	42.9057
0	19.8629	0	0	22.8285	0.908748	-28.8652	-0.14773	-0.00735181	-0.0625724	-13.4163	-1.55E-15	-2.74284	0	0	0.0107748	5.09733	-12.1173	6.41582	108.62	405.489	621.85	431.268	431.268	431.268	8.69196	-80.6246	18.3808	15.7922	433.143	190.645	203.647	203.647	203.647	-80.2264	7.82617	-17.0117	22.3701	-9.91833	-4.9697	-1.02294	0.0347253	2.34105	620.599	6.39375	-14.7033	0	0	2.10276	42.1937
0	20.1614	0	0	23.1619	0.906474	-28.8039	-0.147806	-0.0110205	-0.0554449	-12.6303	-3.31E-15	-2.97404	0	0	0.00583911	5.08197	-10.4665	6.34285	96.1395	404.806	620.011	432.171	432.171	432.171	8.84117	-80.3443	18.3523	-1.34029	433.341	190.375	203.647	203.647	203.647	-79.9508	7.76356	-17.091	20.6625	-9.9726	-4.7838	-0.889439	0.00663644	2.40191	550.779	3.13712	-12.4037	0	0	1.95084	41.1468
0	20.2944	0	0	23.3068	0.904889	-28.761	-0.149974	-0.0148944	-0.0463728	-11.7165	-4.08E-17	-2.93179	0	0	0.0013123	5.06141	-8.65984	6.09061	82.4413	403.855	618.616	432.937	432.937	432.937	9.01431	-80.0318	18.2391	-18.6098	433.499	190.167	203.647	203.647	203.647	-79.6509	7.6307	-17.137	18.9075	-10.0097	-4.43668	-0.660955	-0.0120002	2.49229	448.424	1.03707	-9.04634	0	0	1.6292	39.7996
0	20.2598	0	0	23.2416	0.900989	-28.6556	-0.154624	-0.0181752	-0.03734	-10.6022	-4.08E-16	-2.62052	0	0	-0.00259582	5.01966	-6.73031	5.76777	67.7556	402.644	617.807	433.569	433.569	433.569	9.24339	-79.6677	18.0133	-35.9743	433.624	190.025	203.647	203.647	203.647	-79.3115	7.39109	-17.156	17.1285	-10.0217	-4.03751	-0.406404	-0.0155933	2.59683	340.116	2.81488	-5.53907	0	0	1.25439	38.1966
0	20.0513	0	0	22.9436	0.892109	-28.4147	-0.161269	-0.0201933	-0.0296116	-9.181	1.51E-15	-2.06647	0	0	-0.00574603	4.94989	-4.7087	5.4729	52.3332	401.196	617.702	434.094	434.094	434.094	9.55845	-79.2251	17.6532	-53.3935	433.727	189.96	203.647	203.647	203.647	-78.9094	7.01469	-17.1573	15.3345	-10.0063	-3.6773	-0.168748	0.00175913	2.70143	242.324	11.1638	-2.67756	0	0	0.905421	36.3854
0	19.6567	0	0	22.3907	0.876314	-27.9835	-0.169078	-0.0205219	-0.0237939	-7.39731	-1.59E-15	-1.31352	0	0	-0.00792198	4.85552	-2.62015	5.27938	36.4133	399.556	618.389	434.56	434.56	434.56	9.98023	-78.6691	17.1482	-70.8346	433.819	189.982	203.647	203.647	203.647	-78.4123	6.48641	-17.1511	13.5211	-9.96938	-3.41759	0.0391574	0.0417673	2.795	159.77	27.2511	-0.892452	0	0	0.608702	34.4114
0	19.0569	0	0	21.5634	0.852593	-27.3294	-0.176786	-0.0190576	-0.0198923	-5.24355	-1.44E-15	-0.415109	0	0	-0.00875215	4.74832	-0.483586	5.23083	20.211	397.783	619.915	435.027	435.027	435.027	10.5151	-77.9579	16.5025	-88.2757	433.908	190.098	203.647	203.647	203.647	-77.7783	5.81128	-17.1473	11.6737	-9.92401	-3.29114	0.22159	0.100785	2.86949	88.9911	49.7048	-0.118413	0	0	0.352761	32.3155
0	18.2276	0	0	20.4469	0.820851	-26.4419	-0.183196	-0.0158118	-0.0178406	-2.79957	-1.39E-15	0.597709	0	0	-0.00786543	4.64482	1.6863	5.34306	3.92212	395.956	622.299	435.564	435.564	435.564	11.1534	-77.0453	15.7354	-105.705	433.998	190.309	203.647	203.647	203.647	-76.9591	5.01539	-17.155	9.77238	-9.88765	-3.30821	0.387704	0.167004	2.91649	23.1989	74.5591	-0.0527313	0	0	0.109935	30.1347
0	17.1428	0	0	19.0326	0.781769	-25.3302	-0.187646	-0.0106738	-0.017651	-0.255084	-6.21E-15	1.73571	0	0	-0.0052874	4.56259	3.87558	5.6094	-12.265	394.155	625.528	436.235	436.235	436.235	11.8706	-75.884	14.8789	-123.119	434.093	190.606	203.647	203.647	203.647	-75.9028	4.14316	-17.1814	7.79999	-9.87889	-3.46354	0.545092	0.226694	2.93091	-44.1493	97.0956	-0.348057	0	0	-0.148906	27.9056
0	15.7788	0	0	17.3198	0.736651	-24.0208	-0.189663	-0.00366273	-0.0198041	2.16396	-3.76E-15	3.0068	0	0	-0.00148557	4.51684	6.06794	6.00685	-28.1588	392.456	629.564	437.091	437.091	437.091	12.6317	-74.431	13.9752	-140.527	434.195	190.973	203.647	203.647	203.647	-74.5597	3.25213	-17.2329	5.74851	-9.9141	-3.74217	0.695639	0.26534	2.90746	-116.459	112.641	-0.694991	0	0	-0.441729	25.6671
0	14.1182	0	0	15.3153	0.687292	-22.5572	-0.188916	0.00497242	-0.0250796	4.23483	-4.90E-16	4.38102	0	0	0.00280116	4.51812	8.24292	6.50183	-43.5604	390.917	634.341	438.163	438.163	438.163	13.3965	-72.6512	13.0713	-157.949	434.307	191.389	203.647	203.647	203.647	-72.8863	2.40605	-17.3146	3.62315	-10.0054	-4.12332	0.833231	0.276083	2.84063	-193	119.039	-0.934072	0	0	-0.766118	23.4631
0	12.1533	0	0	13.0326	0.635898	-20.9995	-0.185577	0.0142794	-0.0338838	5.72692	6.53E-16	5.72378	0	0	0.00680727	4.5711	10.3759	7.05444	-58.2674	389.574	639.762	439.459	439.459	439.459	14.1263	-70.5207	12.2144	-175.419	434.437	191.837	203.647	203.647	203.647	-70.849	1.66767	-17.4295	1.44376	-10.1594	-4.58225	0.955086	0.256517	2.72668	-272.995	115.424	-0.933132	0	0	-1.1122	21.3421
0	9.88778	0	0	10.491	0.584955	-19.4228	-0.180379	0.0229614	-0.0452615	6.41692	-2.61E-15	6.83324	0	0	0.00963946	4.67481	12.4388	7.62253	-72.0804	388.444	645.699	440.971	440.971	440.971	14.7892	-68.0275	11.4455	-192.988	434.59	192.307	203.647	203.647	203.647	-68.4268	1.09084	-17.578	-0.756329	-10.3773	-5.09195	1.06849	0.209061	2.56567	-359.263	102.201	-0.65072	0	0	-1.4765	19.3563
0	7.33985	0	0	7.71582	0.536976	-17.9092	-0.174603	0.0294257	-0.0572579	6.10876	3.27E-15	7.46373	0	0	0.0100704	4.8236	14.4002	8.16646	-84.8036	387.526	651.988	442.673	442.673	442.673	15.3651	-65.1736	10.7936	-210.711	434.772	192.807	203.647	203.647	203.647	-65.6141	0.712673	-17.7574	-2.93208	-10.6562	-5.62574	1.18941	0.13814	2.36653	-457.375	79.8602	-0.135628	0	0	-1.85671	17.5605
0	4.54319	0	0	4.73963	0.494148	-16.5358	-0.170122	0.0324179	-0.067058	4.6396	3.92E-15	7.41766	0	0	0.00611815	5.009	16.2261	8.6543	-96.2416	386.81	658.435	444.526	444.526	444.526	15.8485	-61.9744	10.2699	-228.631	434.981	193.366	203.647	203.647	203.647	-62.4221	0.547683	-17.9603	-5.02943	-10.9898	-6.16073	1.33372	0.048769	2.14221	-572.642	48.9736	0.478571	0	0	-2.23458	16.0116
0	1.54666	0	0	1.60397	0.457965	-15.36	-0.169274	0.0315276	-0.0726044	1.89531	-1.63E-15	6.61947	0	0	-0.00474971	5.22145	17.8797	9.06588	-106.196	386.276	664.822	446.478	446.478	446.478	16.2448	-58.4588	9.86546	-246.761	435.206	194.032	203.647	203.647	203.647	-58.879	0.585842	-18.1744	-6.98883	-11.3692	-6.68061	1.50543	-0.0523102	1.90762	-704.58	10.7286	1.06183	0	0	-2.55219	14.7673
0	-1.58805	0	0	-1.63965	0.429033	-14.4102	-0.174137	0.0274905	-0.0733842	-2.12971	3.59E-15	5.1547	0	0	-0.0243928	5.45151	19.3238	9.39356	-114.473	385.903	670.916	448.465	448.465	448.465	16.5654	-54.6681	9.55298	-265.062	435.43	194.873	203.647	203.647	203.647	-55.0292	0.795465	-18.3811	-8.74996	-11.7834	-7.17568	1.6878	-0.151052	1.67778	-843.157	-30.3182	1.43674	0	0	-2.71006	13.8832
0	-4.79161	0	0	-4.93197	0.407128	-13.6856	-0.185915	0.0214167	-0.0710797	-7.3092	2.04E-15	3.19836	0	0	-0.0526521	5.69026	20.5241	9.63814	-120.897	385.664	676.481	450.424	450.424	450.424	16.8199	-50.654	9.29234	-283.438	435.632	195.966	203.647	203.647	203.647	-50.9308	1.12972	-18.5564	-10.2573	-12.2192	-7.63854	1.84991	-0.231517	1.46226	-970.852	-67.9534	1.483	0	0	-2.61231	13.4079
0	-7.9934	0	0	-8.21064	0.391492	-13.1656	-0.204334	0.0148063	-0.069083	-13.3787	4.25E-15	1.02556	0	0	-0.0870264	5.92937	21.4533	9.80184	-125.341	385.537	681.298	452.297	452.297	452.297	17.0112	-46.4759	9.03759	-301.733	435.785	197.392	203.647	203.647	203.647	-46.6519	1.53376	-18.6727	-11.4664	-12.6623	-8.05799	1.95511	-0.280486	1.27081	-1066.72	-96.4993	1.20793	0	0	-2.22078	13.3768
0	-11.1279	0	0	-11.4164	0.381236	-12.8233	-0.227836	0.00910665	-0.0710203	-20.0128	-1.96E-15	-1.03005	0	0	-0.123585	6.1602	22.0958	9.88069	-127.75	385.506	685.186	454.045	454.045	454.045	17.1342	-42.1961	8.74208	-319.752	435.865	199.232	203.647	203.647	203.647	-42.2649	1.94932	-18.7013	-12.349	-13.0979	-8.41294	1.97818	-0.294699	1.10939	-1114.77	-113.258	0.767775	0	0	-1.59351	13.8067
0	-14.1387	0	0	-14.4973	0.37568	-12.6375	-0.254749	0.00507974	-0.0786038	-26.9847	1.96E-15	-2.65491	0	0	-0.158658	6.37293	22.4505	9.86038	-128.157	385.556	688.015	455.646	455.646	455.647	17.1779	-37.8761	8.36094	-337.279	435.851	201.566	203.647	203.647	203.647	-37.8434	2.31636	-18.6164	-12.8972	-13.5108	-8.6701	1.91958	-0.278295	0.981013	-1112.12	-118.473	0.471024	0	0	-0.86631	14.6931
0	-16.9777	0	0	-17.4096	0.374439	-12.596	-0.284401	0.00233246	-0.0906445	-34.2754	6.53E-15	-3.64635	0	0	-0.189745	6.55717	22.5305	9.71734	-126.673	385.676	689.714	457.107	457.107	457.107	17.1293	-33.5757	7.8535	-354.088	435.727	204.469	203.647	203.647	203.647	-33.4592	2.57519	-18.3993	-13.1238	-13.8859	-8.78744	1.80432	-0.238414	0.886337	-1070.11	-114.472	0.725892	0	0	-0.185487	16.0112
0	-19.6018	0	0	-20.1136	0.377275	-12.6909	-0.317024	-0.0001803	-0.104014	-42.0036	-9.15E-15	-3.91498	0	0	-0.21476	6.70374	22.3605	9.42492	-123.474	385.857	690.261	458.452	458.452	458.452	16.9755	-29.3552	7.18737	-369.942	435.48	208.009	203.647	203.647	203.647	-29.1835	2.67152	-18.0411	-13.061	-14.2081	-8.72225	1.66889	-0.184287	0.821435	-1008.15	-104.88	1.94144	0	0	0.354445	17.7203
0	-21.9669	0	0	-22.5677	0.383874	-12.9114	-0.353516	-0.00263414	-0.115683	-50.2953	1.05E-14	-3.37546	0	0	-0.230786	6.80717	21.9732	8.96134	-118.769	386.095	689.677	459.72	459.72	459.72	16.7048	-25.2794	6.34509	-384.582	435.1	212.233	203.647	203.647	203.647	-25.0886	2.56455	-17.5426	-12.7557	-14.4632	-8.44141	1.54318	-0.12261	0.780961	-944.827	-92.3742	4.35547	0	0	0.72862	19.7701
0	-24.0227	0	0	-24.7223	0.393823	-13.2433	-0.393651	-0.00417539	-0.123766	-58.9938	2.61E-15	-1.95052	0	0	-0.232647	6.86759	21.4045	8.31623	-112.779	386.395	688.008	460.953	460.953	460.953	16.3107	-21.422	5.33027	-397.725	434.581	217.158	203.647	203.647	203.647	-21.2501	2.23467	-16.9162	-12.2644	-14.6397	-7.92959	1.44502	-0.0601378	0.761179	-893.473	-79.2531	7.99758	0	0	0.959845	22.1051
0	-25.7115	0	0	-26.5191	0.406787	-13.6743	-0.434301	-0.003332	-0.127346	-67.4267	2.61E-15	0.396268	0	0	-0.213531	6.89084	20.6899	7.49412	-105.71	386.768	685.325	462.177	462.177	462.178	15.7969	-17.8644	4.17004	-409.064	433.92	222.76	203.647	203.647	203.647	-17.7458	1.68795	-16.186	-11.6457	-14.7291	-7.19377	1.38043	-0.00465067	0.761175	-861.06	-67.4025	12.6545	0	0	1.09071	24.6701
0	-26.9747	0	0	-27.8979	0.422729	-14.2021	-0.470059	0.00064797	-0.126729	-74.5211	-7.84E-15	3.54751	0	0	-0.168762	6.88731	19.8602	6.51531	-97.7383	387.228	681.713	463.391	463.391	463.391	15.1828	-14.6867	2.91211	-418.301	433.127	228.979	203.647	203.647	203.647	-14.647	0.956113	-15.388	-10.9521	-14.7271	-6.26368	1.34492	0.0353023	0.781499	-848.237	-58.9359	18.0065	0	0	1.16454	27.4141
0	-27.7665	0	0	-28.8121	0.442009	-14.8372	-0.495733	0.00837959	-0.122529	-79.2207	7.84E-15	7.31964	0	0	-0.10009	6.86972	18.9384	5.41391	-88.9891	387.78	677.279	464.55	464.551	464.55	14.5039	-11.9529	1.61735	-425.179	432.221	235.716	203.647	203.647	203.647	-12.0061	0.0919739	-14.5669	-10.2214	-14.6348	-5.18835	1.32885	0.0512303	0.824779	-852.26	-55.2232	23.5519	0	0	1.22248	30.2939
0	-28.0669	0	0	-29.242	0.465336	-15.6007	-0.508047	0.0197989	-0.115568	-80.8664	1.57E-14	11.4215	0	0	-0.0168036	6.85075	17.9368	4.23417	-79.5324	388.415	672.145	465.565	465.565	465.565	13.81	-9.69719	0.350483	-429.522	431.239	242.857	203.647	203.647	203.647	-9.8457	-0.838949	-13.7729	-9.47001	-14.4584	-4.03004	1.31747	0.040889	0.89229	-867.619	-55.7173	28.5996	0	0	1.30352	33.2777
0	-27.8889	0	0	-29.2023	0.493622	-16.5188	-0.506159	0.0335034	-0.106611	-79.4173	0	15.3944	0	0	0.0672528	6.84113	16.8561	3.0252	-69.3837	389.098	666.453	466.307	466.307	466.307	13.1602	-7.91743	-0.828801	-431.249	430.23	250.286	203.647	203.647	203.647	-8.15498	-1.76872	-13.0585	-8.68896	-14.2098	-2.85632	1.2926	0.00807521	0.984869	-886.45	-58.5661	32.4612	0	0	1.44259	36.3459
0	-27.2778	0	0	-28.7412	0.527763	-17.6155	-0.492026	0.0468621	-0.095661	-75.521	-7.84E-15	18.6466	0	0	0.138981	6.8486	15.6862	1.83484	-58.5177	389.772	660.362	466.625	466.625	466.625	12.6144	-6.57838	-1.87335	-430.374	429.258	257.897	203.647	203.647	203.647	-6.89394	-2.63737	-12.4742	-7.84395	-13.9063	-1.73163	1.2398	-0.037505	1.10205	-901.854	-60.9152	34.7067	0	0	1.6682	39.4907
0	-26.3028	0	0	-27.9289	0.568375	-18.9028	-0.470038	0.0568968	-0.0821083	-70.3474	2.61E-15	20.5911	0	0	0.190525	6.87778	14.4088	0.703859	-46.8885	390.367	654.05	466.367	466.367	466.367	12.2237	-5.6233	-2.75206	-426.985	428.389	265.593	203.647	203.647	203.647	-6.00508	-3.39977	-12.0615	-6.87982	-13.57	-0.709686	1.15051	-0.0809423	1.24038	-908.521	-58.8674	35.2066	0	0	1.99308	42.7122
0	-25.0426	0	0	-26.8425	0.615546	-20.3735	-0.445231	0.0617106	-0.0651578	-65.1675	-2.61E-15	20.8592	0	0	0.220492	6.93087	13.0006	-0.339269	-34.4535	390.813	647.706	465.408	465.408	465.408	12.0212	-4.99128	-3.44901	-421.211	427.675	273.279	203.647	203.647	203.647	-5.42918	-4.02756	-11.8455	-5.72794	-13.228	0.173904	1.02136	-0.106351	1.39788	-901.496	-48.5013	33.9819	0	0	2.40264	46.0135
0	-23.5714	0	0	-25.5496	0.668719	-21.9982	-0.42074	0.0605893	-0.0444343	-60.8522	6.53E-15	19.3712	0	0	0.231735	7.00862	11.4382	-1.2828	-21.1969	391.056	641.531	463.674	463.674	463.674	12.0166	-4.6342	-3.95897	-413.186	427.142	280.85	203.647	203.647	203.647	-5.12029	-4.50658	-11.8306	-4.31623	-12.9113	0.907672	0.857693	-0.0986775	1.57453	-876.395	-27.0998	31.1111	0	0	2.85026	49.3936
0	-21.9504	0	0	-24.0991	0.726643	-23.7267	-0.396721	0.0537405	-0.0198336	-57.6242	5.23E-15	16.3337	0	0	0.228604	7.11111	9.70341	-2.13333	-7.14895	391.067	635.723	461.165	461.165	461.165	12.1949	-4.52654	-4.28196	-403.033	426.783	288.179	203.647	203.647	203.647	-5.05391	-4.83189	-11.9983	-2.58172	-12.6525	1.50685	0.673971	-0.0501027	1.76951	-830.685	4.25444	26.9362	0	0	3.26326	52.8407
0	-20.2264	0	0	-22.5207	0.787389	-25.4913	-0.371362	0.0425476	0.0082188	-55.1732	1.31E-15	12.2388	0	0	0.215873	7.23821	7.78749	-2.91353	7.60517	390.851	630.479	457.976	457.976	457.976	12.5209	-4.66546	-4.41846	-390.86	426.563	295.12	203.647	203.647	203.647	-5.22631	-5.00262	-12.3108	-0.483093	-12.4816	2.01093	0.495285	0.0363822	1.97708	-766.04	40.6209	21.8676	0	0	3.56415	56.3282
0	-18.4356	0	0	-20.8301	0.848403	-27.2131	-0.342816	0.0291965	0.0384198	-52.9759	-6.53E-15	7.75369	0	0	0.19842	7.38977	5.69483	-3.6549	22.9293	390.438	625.969	454.293	454.293	454.293	12.9455	-5.06415	-4.36748	-376.774	426.43	301.508	203.647	203.647	203.647	-5.64799	-5.01899	-12.7186	1.98816	-12.4198	2.4756	0.351602	0.147325	2.1877	-688.263	74.035	16.5369	0	0	3.69465	59.8132
0	-16.606	0	0	-19.0358	0.906691	-28.8097	-0.310403	0.0158486	0.0687098	-50.5767	-3.92E-15	3.53747	0	0	0.180473	7.56508	3.44415	-4.38689	38.6531	389.871	622.333	450.377	450.377	450.377	13.4165	-5.74311	-4.12805	-360.89	426.331	307.172	203.647	203.647	203.647	-6.336	-4.88269	-13.1704	4.80038	-12.4741	2.95973	0.275014	0.267978	2.38821	-607.327	97.7385	11.57	0	0	3.64357	63.2388
0	-14.7608	0	0	-17.146	0.959087	-30.2044	-0.274745	0.00420636	0.0963677	-47.7169	-2.61E-15	0.105124	0	0	0.16463	7.76124	1.06715	-5.12442	54.5985	389.189	619.668	446.531	446.531	446.531	13.8864	-6.72257	-3.70342	-343.335	426.226	311.949	203.647	203.647	203.647	-7.30769	-4.59992	-13.6217	7.8799	-12.632	3.50788	0.290359	0.388147	2.56207	-534.135	109.045	7.36406	0	0	3.4501	66.5385
0	-12.9188	0	0	-15.1737	1.00265	-31.3346	-0.237481	-0.00433418	0.11836	-44.3514	-2.61E-15	-2.21679	0	0	0.151428	7.97063	-1.39512	-5.85818	70.61	388.418	618.035	443.049	443.049	443.049	14.3177	-8.01692	-3.1064	-324.246	426.097	315.699	203.647	203.647	203.647	-8.57652	-4.18587	-14.0401	11.1167	-12.8599	4.13314	0.397405	0.500377	2.6966	-474.763	109.807	3.73056	0	0	3.16654	69.6412
0	-11.0971	0	0	-13.1415	1.03513	-32.1602	-0.201106	-0.00904965	0.132049	-40.6247	-1.31E-15	-3.34235	0	0	0.139707	8.17853	-3.89774	-6.55315	86.5726	387.563	617.463	440.161	440.161	440.161	14.685	-9.63131	-2.36407	-303.763	425.948	318.326	203.647	203.647	203.647	-10.1495	-3.6688	-14.4062	14.3784	-13.1064	4.80816	0.568968	0.596569	2.78246	-429.42	104.739	0.0981736	0	0	2.832	72.4771
0	-9.31225	0	0	-11.0828	1.05552	-32.6708	-0.168227	-0.00958642	0.135847	-36.7675	1.31E-15	-3.36099	0	0	0.127706	8.36345	-6.39775	-7.15589	102.414	386.611	617.971	437.997	437.997	437.997	14.9746	-11.5603	-1.51861	-282.023	425.801	319.782	203.647	203.647	203.647	-12.0261	-3.09068	-14.7116	17.5303	-13.3128	5.46822	0.75927	0.666044	2.81666	-393.657	99.2842	-4.258	0	0	2.46405	74.9822
0	-7.58132	0	0	-9.03954	1.06433	-32.8897	-0.141157	-0.0066173	0.130028	-33.0311	2.61E-15	-2.54114	0	0	0.114243	8.50054	-8.85927	-7.60708	118.093	385.537	619.569	436.567	436.567	436.567	15.1831	-13.7883	-0.622834	-259.15	425.688	320.079	203.647	203.647	203.647	-14.198	-2.50263	-14.9557	20.4582	-13.4283	6.02533	0.9208	0.690836	2.79666	-362.246	96.1417	-9.32482	0	0	2.07483	77.1042
0	-5.92202	0	0	-7.0561	1.06354	-32.87	-0.1212	-0.00136904	0.116478	-29.6021	3.92E-15	-1.22186	0	0	0.0993426	8.56804	-11.2568	-7.85442	133.577	384.322	622.267	435.772	435.772	435.772	15.3155	-16.2917	0.269729	-235.258	425.646	319.284	203.647	203.647	203.647	-16.649	-1.95526	-15.1432	23.0883	-13.4253	6.38949	1.02018	0.66191	2.72441	-331.09	96.902	-14.4139	0	0	1.6831	78.8074
0	-4.35123	0	0	-5.17193	1.0561	-32.6852	-0.108758	0.00435861	0.0980756	-26.6021	0	0.235123	0	0	0.0841114	8.55283	-13.576	-7.86189	148.828	382.958	626.064	435.439	435.439	435.439	15.3832	-19.0416	1.11563	-210.447	425.708	317.507	203.647	203.647	203.647	-19.3565	-1.48834	-15.2816	25.398	-13.3074	6.48943	1.03319	0.582343	2.6058	-295.33	101.722	-18.286	0	0	1.30306	80.0762
0	-2.88328	0	0	-3.41597	1.04522	-32.4135	-0.103202	0.00860938	0.0783227	-24.0701	-1.96E-15	1.52284	0	0	0.0699211	8.4536	-15.8117	-7.61742	163.788	381.455	630.933	435.363	435.363	435.363	15.4011	-22.0068	1.88891	-184.807	425.896	314.882	203.647	203.647	203.647	-22.2931	-1.12384	-15.3806	27.4151	-13.1065	6.29008	0.95212	0.469681	2.45357	-250.857	109.939	-19.5609	0	0	0.951359	80.9154
0	-1.52906	0	0	-1.80556	1.03367	-32.1233	-0.102827	0.00983481	0.0600108	-21.9497	1.96E-15	2.46143	0	0	0.0575637	8.28076	-17.9639	-7.13743	178.369	379.846	636.812	435.355	435.355	435.355	15.3838	-25.1561	2.58239	-158.415	426.215	311.552	203.647	203.647	203.647	-25.4285	-0.864973	-15.4495	29.2048	-12.8714	5.80184	0.782106	0.351962	2.28222	-193.865	120.949	-17.5425	0	0	0.636789	81.3451
0	-0.297101	0	0	-0.349803	1.0233	-31.8613	-0.105694	0.00796268	0.0451037	-20.1637	1.63E-15	3.10787	0	0	0.0471184	8.05466	-20.0333	-6.46817	192.45	378.184	643.593	435.268	435.268	435.268	15.3423	-28.4587	3.20328	-131.337	426.653	307.649	203.647	203.647	203.647	-28.7306	-0.700345	-15.4958	30.8495	-12.653	5.08059	0.544097	0.259305	2.10583	-123.44	134.577	-12.6467	0	0	0.358776	81.3936
0	0.805161	0	0	0.945839	1.01495	-31.649	-0.111186	0.00540686	0.0343443	-18.7594	2.61E-15	3.83475	0	0	0.038441	7.80296	-22.0171	-5.68187	205.878	376.537	651.129	435.008	435.008	435.008	15.283	-31.884	3.76658	-103.633	427.185	303.285	203.647	203.647	203.647	-32.1661	-0.610469	-15.5248	32.4287	-12.4936	4.21828	0.274036	0.214978	1.93649	-43.0858	151.037	-6.50874	0	0	0.107275	81.0881
0	1.772	0	0	2.0781	1.00863	-31.4877	-0.119323	0.00521602	0.0275322	-17.817	3.76E-15	5.07897	0	0	0.031298	7.55704	-23.9067	-4.867	218.484	374.984	659.232	434.538	434.538	434.538	15.2119	-35.4039	4.29046	-75.3468	427.787	298.557	203.647	203.647	203.647	-35.7041	-0.573755	-15.5429	34.003	-12.4197	3.32536	0.0150271	0.226726	1.78248	40.0255	169.578	-1.06268	0	0	-0.12751	80.4491
0	2.60046	0	0	3.04596	1.00391	-31.3671	-0.129295	0.00884098	0.0239514	-17.2831	8.17E-17	7.04164	0	0	0.0252481	7.34798	-25.6875	-4.11408	230.096	373.601	667.693	433.859	433.859	433.859	15.1398	-38.9951	4.79416	-46.5139	428.453	293.553	203.647	203.647	203.647	-39.3188	-0.571091	-15.5635	35.6053	-12.4405	2.50933	-0.197398	0.287211	1.64827	118.717	187.955	2.4696	0	0	-0.346584	79.4869
0	3.28905	0	0	3.84892	1.00021	-31.2722	-0.140373	0.0166062	0.0221342	-17.0714	-9.80E-16	9.68757	0	0	0.0198322	7.2022	-27.3388	-3.50175	240.56	372.455	676.292	433	433.001	433	15.0847	-42.6389	5.29647	-17.1609	429.207	288.358	203.647	203.647	203.647	-42.9907	-0.58913	-15.6075	37.2377	-12.5499	1.85583	-0.345308	0.377192	1.53583	188.829	203.029	3.36487	0	0	-0.542373	78.2003
0	3.83577	0	0	4.48504	0.996955	-31.1884	-0.152504	0.0279741	0.0204106	-17.1494	2.61E-15	12.7574	0	0	0.0146713	7.13846	-28.8358	-3.08779	249.747	371.597	684.815	432.001	432.001	432	15.0711	-46.3192	5.81514	12.6832	430.097	283.061	203.647	203.647	203.647	-46.7041	-0.621685	-15.7024	38.8746	-12.7311	1.41871	-0.433596	0.472924	1.44534	250.651	211.533	1.34234	0	0	-0.705522	76.5788
0	4.23764	0	0	4.95086	0.993696	-31.1045	-0.166295	0.0414402	0.0169913	-17.564	0	15.7851	0	0	0.00951047	7.16648	-30.1503	-2.90751	257.557	371.055	693.06	430.897	430.897	430.897	15.1275	-50.0214	6.36693	42.982	431.192	277.756	203.647	203.647	203.647	-50.4465	-0.66918	-15.8787	40.4687	-12.9608	1.22103	-0.481663	0.550593	1.37547	307.564	210.102	-3.30878	0	0	-0.827473	74.6042
0	4.49168	0	0	5.24281	0.990153	-31.0132	-0.182806	0.054985	0.00979703	-18.4327	2.61E-15	18.2041	0	0	0.00422455	7.28739	-31.2527	-2.97751	263.913	370.833	700.835	429.724	429.724	429.724	15.2814	-53.7318	6.96803	73.6863	432.566	272.548	203.647	203.647	203.647	-54.2075	-0.736571	-16.165	41.9586	-13.2134	1.2635	-0.505988	0.59586	1.32561	362.621	196.928	-9.89257	0	0	-0.893739	72.2534
0	4.59718	0	0	5.3603	0.986191	-30.9108	-0.203125	0.0663448	-0.00357561	-19.8758	-9.15E-15	19.4515	0	0	-0.00123741	7.4942	-32.1131	-3.30016	268.758	370.91	707.96	428.515	428.515	428.515	15.5527	-57.4391	7.63374	104.731	434.284	267.559	203.647	203.647	203.647	-57.9797	-0.830308	-16.5822	43.2761	-13.4623	1.53228	-0.515968	0.603994	1.29812	417.985	171.885	-17.2706	0	0	-0.884084	69.5003
0	4.55867	0	0	5.30902	0.981805	-30.7972	-0.227535	0.0733047	-0.0252358	-21.8892	7.84E-15	19.0862	0	0	-0.0068768	7.77218	-32.7027	-3.86658	272.051	371.244	714.268	427.3	427.3	427.3	15.9466	-61.1355	8.37697	136.032	436.379	262.928	203.647	203.647	203.647	-61.7592	-0.955034	-17.1369	44.3518	-13.6812	2.00279	-0.511178	0.578317	1.29461	473.096	136.717	-23.8699	0	0	-0.771442	66.3178
0	4.38765	0	0	5.10318	0.977052	-30.6737	-0.255333	0.07455	-0.0566437	-24.2963	3.27E-15	16.9582	0	0	-0.0125927	8.09941	-32.996	-4.65645	273.777	371.778	719.61	426.116	426.116	426.116	16.448	-64.8178	9.20511	167.474	438.837	258.818	203.647	203.647	203.647	-65.5454	-1.11084	-17.8159	45.1201	-13.8448	2.63945	-0.484887	0.529273	1.31608	525.052	95.057	-27.9502	0	0	-0.533059	62.682
0	4.10334	0	0	4.7657	0.971926	-30.5403	-0.284192	0.0698164	-0.0974254	-26.6806	6.53E-16	13.2696	0	0	-0.0179981	8.44762	-32.9744	-5.63566	273.953	372.457	723.868	425.006	425.006	425.006	17.0182	-68.4866	10.1157	198.908	441.582	255.403	203.647	203.647	203.647	-69.3388	-1.2919	-18.5837	45.5244	-13.9309	3.39306	-0.42454	0.468608	1.35759	566.84	51.023	-27.9036	0	0	-0.16525	58.5788
0	3.7306	0	0	4.32576	0.966081	-30.3877	-0.31116	0.060669	-0.145788	-28.5264	-4.57E-15	8.63513	0	0	-0.0222282	8.78401	-32.6304	-6.75221	272.645	373.232	726.969	424.032	424.032	424.032	17.5989	-72.1424	11.0927	230.146	444.482	252.855	203.647	203.647	203.647	-73.1366	-1.48695	-19.3846	45.5231	-13.9229	4.19856	-0.316779	0.406368	1.41522	589.407	8.51015	-23.2299	0	0	0.295823	54.0157
0	3.29716	0	0	3.81526	0.958514	-30.1894	-0.333081	0.0501169	-0.199021	-29.3207	-8.78E-16	3.94732	0	0	-0.0239567	9.07394	-31.9736	-7.93265	269.992	374.076	728.901	423.276	423.276	423.276	18.1213	-75.7811	12.1054	260.955	447.358	251.315	203.647	203.647	203.647	-76.9269	-1.68094	-20.1508	45.0969	-13.8124	4.97518	-0.159773	0.348012	1.48472	586.23	-29.8782	-15.1089	0	0	0.772477	49.0361
0	2.83068	0	0	3.26559	0.947348	-29.8953	-0.347471	0.0421759	-0.254886	-28.7012	-2.90E-15	0.187759	0	0	-0.0220901	9.28486	-31.034	-9.08236	266.208	374.976	729.724	422.839	422.839	422.839	18.5195	-79.3882	13.1121	291.063	450.016	250.879	203.647	203.647	203.647	-80.6839	-1.85704	-20.8149	44.2548	-13.601	5.63114	0.0347204	0.291036	1.56798	557.259	-63.6236	-6.3929	0	0	1.17534	43.731
0	2.35616	0	0	2.70557	0.929915	-29.4326	-0.352741	0.0408548	-0.312524	-26.5172	6.82E-15	-1.82074	0	0	-0.0171276	9.3909	-29.8639	-10.0908	261.589	375.929	729.569	422.822	422.822	422.822	18.7432	-82.9346	14.0674	320.161	452.274	251.573	203.647	203.647	203.647	-84.3659	-1.99853	-21.3227	43.0377	-13.3	6.07222	0.229785	0.225467	1.66382	514.381	-94.5826	-0.53505	0	0	1.45751	38.2417
0	1.89519	0	0	2.16112	0.903309	-28.7183	-0.348181	0.0491106	-0.372284	-22.8311	-2.67E-15	-1.61411	0	0	-0.0122388	9.37739	-28.5341	-10.8435	256.48	376.925	728.628	423.308	423.308	423.308	18.7661	-86.3762	14.9306	347.902	453.993	253.348	203.647	203.647	203.647	-87.9165	-2.09038	-21.6431	41.5162	-12.9315	6.21447	0.375513	0.141173	1.76703	478.844	-125.388	-0.0871037	0	0	1.6462	32.7477
0	1.46621	0	0	1.65574	0.865259	-27.6797	-0.33355	0.0678741	-0.434622	-17.8462	4.03E-15	0.802417	0	0	-0.0125855	9.24376	-27.1265	-11.2377	251.246	377.944	727.126	424.336	424.336	424.336	18.5884	-89.6562	15.6736	373.907	455.091	256.073	203.647	203.647	203.647	-91.2707	-2.12101	-21.7719	39.7838	-12.5264	5.99752	0.422116	0.0320612	1.86033	475.283	-158.604	-5.44977	0	0	1.8237	27.4408
0	1.08542	0	0	1.21052	0.814986	-26.2764	-0.30861	0.0957144	-0.498826	-11.8063	3.14E-15	4.98266	0	0	-0.0226156	9.00323	-25.7241	-11.1995	246.225	378.952	725.285	425.887	425.886	425.886	18.2335	-92.7114	16.2834	397.771	455.55	259.534	203.647	203.647	203.647	-94.3619	-2.08437	-21.7286	37.9457	-12.123	5.39521	0.342027	-0.0938845	1.91962	522.01	-193.916	-14.957	0	0	2.06017	22.4977
0	0.766905	0	0	0.842904	0.753621	-24.5165	-0.273565	0.129186	-0.562424	-4.97748	3.43E-15	10.1689	0	0	-0.0429389	8.67909	-24.4004	-10.697	241.691	379.908	723.305	427.879	427.879	427.879	17.7418	-95.4789	16.7608	419.086	455.406	263.439	203.647	203.647	203.647	-97.1291	-1.98177	-21.5493	36.1044	-11.7612	4.42019	0.136363	-0.217415	1.92309	625.051	-228.111	-25.9472	0	0	2.36251	18.0599
0	0.52213	0	0	0.564995	0.684078	-22.4608	-0.229478	0.163452	-0.621437	2.36073	-2.29E-15	15.4434	0	0	-0.0688725	8.29897	-23.2113	-9.74717	237.833	380.769	721.335	430.189	430.189	430.189	17.1633	-97.9022	17.1164	437.47	454.74	267.427	203.647	203.647	203.647	-99.5223	-1.82239	-21.2779	34.3469	-11.476	3.12275	-0.164265	-0.314445	1.85908	775.735	-255.995	-36.159	0	0	2.6684	14.2283
0	0.357898	0	0	0.381397	0.610493	-20.2172	-0.178737	0.19342	-0.671018	9.88879	7.84E-15	19.9023	0	0	-0.0919552	7.88915	-22.1891	-8.41528	234.738	381.5	719.465	432.668	432.668	432.668	16.551	-99.9345	17.3657	452.599	453.651	271.092	203.647	203.647	203.647	-101.504	-1.62171	-20.9582	32.7347	-11.2901	1.58401	-0.513401	-0.36659	1.73126	953.825	-272.766	-44.4954	0	0	2.88923	11.0649
0	0.273528	0	0	0.287477	0.537547	-17.9273	-0.125418	0.214148	-0.706549	17.1922	-7.19E-15	22.7347	0	0	-0.103269	7.4708	-21.3426	-6.80643	232.395	382.075	717.729	435.171	435.171	435.171	15.9535	-101.54	17.525	464.231	452.242	274.007	203.647	203.647	203.647	-103.046	-1.39803	-20.6281	31.2995	-11.2095	-0.0943662	-0.866348	-0.372573	1.55093	1134.22	-277.175	-50.9627	0	0	2.96572	8.59666
0	0.257433	0	0	0.267486	0.469908	-15.7497	-0.0748749	0.221951	-0.724153	23.7442	4.57E-15	23.37	0	0	-0.0974779	7.05951	-20.6592	-5.05168	230.715	382.481	716.102	437.574	437.574	437.574	15.4086	-102.693	17.607	472.235	450.59	275.77	203.647	203.647	203.647	-104.131	-1.16776	-20.3139	30.0449	-11.2248	-1.80057	-1.18166	-0.34167	1.33741	1290.16	-270.648	-55.9896	0	0	2.88768	6.81777
0	0.28528	0	0	0.293817	0.411846	-13.842	-0.0333427	0.215029	-0.721131	28.869	6.53E-16	21.5856	0	0	-0.0753677	6.66638	-20.1121	-3.29085	229.552	382.712	714.51	439.788	439.788	439.788	14.9358	-103.373	17.6165	476.591	448.737	276.039	203.647	203.647	203.647	-104.742	-0.941095	-20.0256	28.9524	-11.3155	-3.42423	-1.42548	-0.286746	1.11467	1397.32	-255.324	-59.8001	0	0	2.69125	5.69263
0	0.320683	0	0	0.328268	0.366943	-12.3448	-0.00688033	0.19455	-0.695881	31.7833	1.31E-15	17.6687	0	0	-0.0441268	6.29979	-19.6668	-1.65505	228.739	382.773	712.845	441.761	441.761	441.761	14.5329	-103.571	17.5471	477.39	446.674	274.574	203.647	203.647	203.647	-104.867	-0.719699	-19.7535	27.9893	-11.4562	-4.86748	-1.56183	-0.216997	0.91158	1432.74	-231.442	-62.0325	0	0	2.42384	5.16138
0	0.320719	0	0	0.327133	0.337793	-11.3634	-0.000869023	0.164427	-0.648188	31.6279	3.27E-15	12.4256	0	0	-0.0143707	5.96638	-19.2906	-0.250556	228.125	382.68	710.985	443.47	443.47	443.47	14.1765	-103.281	17.3808	474.822	444.351	271.273	203.647	203.647	203.647	-104.499	-0.498176	-19.4692	27.1186	-11.622	-6.05552	-1.55707	-0.134826	0.762095	1377.32	-196.617	-61.9443	0	0	2.11293	5.1509
0	0.246877	0	0	0.251447	0.325667	-10.9531	-0.0188807	0.131149	-0.579754	27.6453	-2.45E-15	7.1465	0	0	0.00462044	5.67079	-18.96	0.853625	227.613	382.461	708.828	444.907	444.907	444.907	13.83	-102.513	17.0902	469.156	441.701	266.193	203.647	203.647	203.647	-103.641	-0.270069	-19.1305	26.3092	-11.7914	-6.9447	-1.38718	-0.0394105	0.697183	1219.64	-147.038	-58.8714	0	0	1.75007	5.5896
0	0.0793858	0	0	0.0809037	0.330235	-11.1078	-0.0615478	0.101965	-0.494066	19.4343	2.45E-16	3.30495	0	0	0.00984984	5.41443	-18.6677	1.63378	227.192	382.155	706.325	446.055	446.055	446.055	13.4563	-101.294	16.6462	460.716	438.673	259.56	203.647	203.647	203.647	-102.318	-0.0361005	-18.6921	25.5446	-11.9469	-7.52741	-1.04494	0.0697834	0.737973	958.925	-80.7316	-52.6267	0	0	1.30509	6.4224
0	-0.168757	0	0	-0.172373	0.34944	-11.7563	-0.125231	0.0831554	-0.39576	7.26772	1.02E-15	2.14284	0	0	0.0065736	5.19368	-18.4267	2.11494	226.956	381.811	703.514	446.872	446.872	446.872	13.0305	-99.681	16.0296	449.864	435.268	251.764	203.647	203.647	203.647	-100.587	0.190988	-18.1202	24.8305	-12.0739	-7.8339	-0.551273	0.187886	0.883717	609.332	-0.485961	-43.6933	0	0	0.77617	7.62138
0	-0.444198	0	0	-0.455473	0.379554	-12.7671	-0.201448	0.0776116	-0.291401	-7.7031	2.78E-15	4.12854	0	0	0.00551843	4.99866	-18.2699	2.36823	227.094	381.475	700.522	447.282	447.282	447.282	12.5476	-97.7587	15.2466	436.989	431.573	243.317	203.647	203.647	203.647	-98.5422	0.390574	-17.4085	24.1973	-12.1582	-7.92948	0.0297965	0.304089	1.1081	207.317	83.8798	-33.2627	0	0	0.245042	9.18873
0	-0.656572	0	0	-0.676586	0.415591	-13.9661	-0.277028	0.0836294	-0.190254	-23.4437	-5.72E-15	8.65996	0	0	0.0165876	4.81353	-18.2457	2.49862	227.861	381.181	697.551	447.185	447.185	447.185	12.0219	-95.6441	14.3434	422.5	427.759	234.798	203.647	203.647	203.647	-96.3096	0.547474	-16.5884	23.6982	-12.1839	-7.90392	0.580677	0.400215	1.36007	-182.656	156.856	-22.9743	0	0	-0.123397	11.1491
0	-0.695794	0	0	-0.72092	0.452213	-15.1719	-0.336342	0.0956961	-0.103982	-37.3987	6.37E-15	14.2492	0	0	0.0431897	4.61882	-18.4054	2.62051	229.496	380.947	694.829	446.484	446.485	446.484	11.4805	-93.473	13.406	406.817	424.058	226.757	203.647	203.647	203.647	-94.0325	0.665518	-15.7274	23.3988	-12.1326	-7.85081	0.942456	0.465812	1.57855	-473.861	206.538	-14.4057	0	0	-0.188259	13.53
0	-0.462678	0	0	-0.481927	0.485136	-16.2443	-0.366321	0.106754	-0.0442202	-47.2386	3.84E-15	19.0916	0	0	0.0804539	4.3963	-18.7861	2.82332	232.115	380.772	692.534	445.131	445.131	445.131	10.9564	-91.3788	12.5418	390.337	420.704	219.631	203.647	203.647	203.647	-91.8481	0.769026	-14.9117	23.3602	-11.9839	-7.83955	0.952955	0.503117	1.71175	-579.345	232.203	-8.65753	0	0	-0.00224529	16.3332
0	0.0975302	0	0	0.102067	0.512623	-17.1308	-0.364321	0.111534	-0.0170813	-51.9285	-6.81E-15	21.7958	0	0	0.118635	4.1363	-19.3918	3.13697	235.597	380.657	690.72	443.156	443.156	443.156	10.4815	-89.4679	11.8431	373.38	417.879	213.664	203.647	203.647	203.647	-89.8627	0.88889	-14.219	23.6192	-11.7199	-7.8871	0.527922	0.529345	1.74288	-454.062	245.945	-6.17708	0	0	0.131596	19.5056
0	0.97949	0	0	1.02925	0.536281	-17.8871	-0.340207	0.108408	-0.0181276	-52.1328	-6.04E-15	21.8349	0	0	0.148991	3.84563	-20.1811	3.51358	239.527	380.62	689.263	440.69	440.69	440.69	10.0778	-87.807	11.3602	356.148	415.672	208.908	203.647	203.647	203.647	-88.1407	1.04737	-13.6947	24.1733	-11.3319	-7.94354	-0.271291	0.557426	1.693	-128.937	262.293	-6.9894	0	0	-0.13027	22.925
0	2.12832	0	0	2.24638	0.560467	-18.6536	-0.305062	0.0977907	-0.0335897	-49.0703	-4.57E-15	19.4229	0	0	0.165478	3.55263	-21.0695	3.83848	243.236	380.704	687.862	437.937	437.937	437.937	9.74642	-86.4283	11.1005	338.721	414.078	205.278	203.647	203.647	203.647	-86.7105	1.25794	-13.3447	24.9797	-10.8295	-7.90171	-1.2331	0.578578	1.60181	294.007	283.725	-10.796	0	0	-0.847348	26.4134
0	3.45974	0	0	3.67267	0.590416	-19.5933	-0.265238	0.0810353	-0.0482049	-43.7923	-4.74E-15	15.2647	0	0	0.164257	3.30407	-21.9466	3.96891	245.943	380.968	686.106	435.121	435.121	435.121	9.46077	-85.3351	11.0479	321.107	413.013	202.611	203.647	203.647	203.647	-85.5703	1.53655	-13.1421	25.9662	-10.2464	-7.63141	-2.08711	0.563416	1.50986	688.785	298.928	-16.9997	0	0	-1.71772	29.7741
0	4.87812	0	0	5.21994	0.630157	-20.8235	-0.227316	0.0616238	-0.0523364	-37.5536	1.47E-15	10.4777	0	0	0.146783	3.15352	-22.7005	3.78252	246.938	381.469	683.585	432.434	432.434	432.434	9.1717	-84.5038	11.1792	303.298	412.354	200.698	203.647	203.647	203.647	-84.6899	1.90795	-13.041	27.0505	-9.64147	-7.02257	-2.59565	0.484028	1.455	950.337	293.633	-24.4817	0	0	-2.3142	32.8311
0	6.29795	0	0	6.81317	0.681305	-22.3775	-0.196869	0.042369	-0.0429693	-31.5351	4.41E-15	6.07808	0	0	0.119883	3.14406	-23.2425	3.2185	245.744	382.245	680.003	430.005	430.005	430.005	8.82407	-83.8918	11.4725	285.314	411.968	199.325	203.647	203.647	203.647	-84.0212	2.39991	-12.9916	28.1578	-9.08892	-6.02296	-2.6045	0.338002	1.46908	1016.37	260.129	-30.986	0	0	-2.36136	35.4599
0	7.6615	0	0	8.40462	0.742699	-24.1979	-0.174533	0.0237851	-0.0215163	-26.3307	-4.57E-15	2.62851	0	0	0.0915361	3.29052	-23.5223	2.30374	242.223	383.294	675.269	427.902	427.902	427.902	8.37606	-83.4507	11.9063	267.221	411.747	198.304	203.647	203.647	203.647	-83.5123	3.0307	-12.9532	29.2288	-8.65956	-4.66629	-2.06666	0.153566	1.56752	873.126	200.579	-33.2561	0	0	-1.85246	37.6021
0	8.94286	0	0	9.97237	0.810475	-26.1488	-0.159169	0.0059936	0.00735286	-22.2155	1.92E-15	0.33381	0	0	0.068241	3.56882	-23.5348	1.15925	236.603	384.566	669.524	426.163	426.163	426.163	7.81424	-83.1328	12.4547	249.131	411.615	197.487	203.647	203.647	203.647	-83.1161	3.7965	-12.9016	30.2175	-8.39798	-3.08446	-1.07197	-0.0200333	1.74732	558.774	126.425	-28.7653	0	0	-1.02003	39.2701
0	10.1434	0	0	11.5102	0.878557	-28.045	-0.149418	-0.0106872	0.0367158	-19.2575	-2.19E-16	-0.918539	0	0	0.0527448	3.91929	-23.3151	-0.020823	229.413	385.956	663.114	424.812	424.812	424.812	7.1616	-82.895	13.0842	231.178	411.529	196.77	203.647	203.647	203.647	-82.7939	4.66466	-12.8328	31.0836	-8.30711	-1.49051	0.159562	-0.142465	1.98368	155.504	51.0648	-17.3952	0	0	-0.209544	40.5401
0	11.2828	0	0	13.0159	0.939635	-29.6911	-0.143207	-0.0251537	0.0592264	-17.2709	-1.20E-15	-1.41624	0	0	0.0439513	4.26458	-22.9257	-1.01717	221.35	387.32	656.495	423.866	423.866	423.866	6.47524	-82.7023	13.7535	213.496	411.475	196.088	203.647	203.647	203.647	-82.5178	5.57541	-12.7615	31.7865	-8.34928	-0.126838	1.34512	-0.195848	2.23966	-234.599	-14.4306	-2.08334	0	0	0.285066	41.5326
0	12.3866	0	0	14.4809	0.98677	-30.9257	-0.139759	-0.0351674	0.069243	-16.0865	-6.18E-16	-1.42975	0	0	0.0394898	4.53308	-22.4355	-1.64371	213.103	388.507	650.127	423.328	423.328	423.328	5.83215	-82.5294	14.4156	196.183	411.453	195.406	203.647	203.647	203.647	-82.2692	6.45198	-12.7126	32.2829	-8.46085	0.801241	2.22063	-0.187114	2.47609	-517.716	-62.6082	12.1235	0	0	0.351636	42.3774
0	13.4746	0	0	15.8878	1.01537	-31.6598	-0.138985	-0.0389885	0.0644023	-15.5337	3.88E-16	-1.20671	0	0	0.0369634	4.67788	-21.8989	-1.79558	205.192	389.394	644.374	423.181	423.181	423.181	5.30715	-82.361	15.0233	179.281	411.472	194.716	203.647	203.647	203.647	-82.0376	7.21823	-12.7098	32.5295	-8.57339	1.18027	2.61895	-0.140359	2.65815	-634.598	-90.2967	20.6285	0	0	0.0946037	43.173
0	14.5529	0	0	17.2155	1.02474	-31.8978	-0.140532	-0.0365922	0.0459311	-15.3942	-3.12E-15	-0.961068	0	0	0.0347681	4.68553	-21.34	-1.47133	197.857	389.926	639.443	423.383	423.383	423.383	4.95	-82.1903	15.5389	162.766	411.541	194.025	203.647	203.647	203.647	-81.8181	7.81882	-12.7654	32.489	-8.63357	1.0135	2.5014	-0.0824637	2.75939	-572.354	-98.3195	21.4646	0	0	-0.233833	43.9562
0	15.61	0	0	18.4444	1.01825	-31.7331	-0.14415	-0.0302753	0.0185818	-15.4999	2.86E-16	-0.8938	0	0	0.0324648	4.57414	-20.7474	-0.767753	191.024	390.112	635.372	423.877	423.877	423.877	4.77175	-82.0151	15.9426	146.554	411.664	193.354	203.647	203.647	203.647	-81.6083	8.23386	-12.876	32.1373	-8.61449	0.413276	1.96332	-0.0332511	2.77162	-366.924	-91.1959	16.0306	0	0	-0.358209	44.6965
0	16.6207	0	0	19.5612	1.00193	-31.3163	-0.148359	-0.0232611	-0.0107769	-15.627	-2.04E-15	-1.11509	0	0	0.0299998	4.38374	-20.0829	0.149401	184.37	390.001	632.048	424.593	424.593	424.593	4.74608	-81.8352	16.2364	130.523	411.831	192.725	203.647	203.647	203.647	-81.4056	8.48096	-13.0256	31.4705	-8.5165	-0.433647	1.19607	-0.00309865	2.70682	-88.7987	-75.7333	7.78072	0	0	-0.122892	45.317
0	17.5536	0	0	20.5579	0.982261	-30.809	-0.151547	-0.0180666	-0.0356017	-15.6081	-2.39E-15	-1.59861	0	0	0.0272213	4.16196	-19.2977	1.09039	177.435	389.655	629.283	425.462	425.462	425.462	4.82461	-81.6501	16.4396	114.544	412.025	192.163	203.647	203.647	203.647	-81.2069	8.60281	-13.1928	30.5066	-8.36009	-1.31714	0.41522	0.00329795	2.59539	183.749	-59.4358	0.21384	0	0	0.421641	45.7276
0	18.3798	0	0	21.4293	0.964266	-30.3402	-0.152648	-0.0156716	-0.0520305	-15.3597	-2.57E-15	-2.20925	0	0	0.0237863	3.94972	-18.3489	1.88862	169.762	389.115	626.879	426.415	426.415	426.415	4.95708	-81.4596	16.577	98.5085	412.221	191.683	203.647	203.647	203.647	-81.0086	8.64707	-13.358	29.2848	-8.17465	-2.0561	-0.207879	-0.0152499	2.47537	390.278	-47.8258	-4.6744	0	0	1.0578	45.8554
0	19.0784	0	0	22.1704	0.950666	-29.9828	-0.151457	-0.0156437	-0.0596641	-14.8557	-3.35E-15	-2.77158	0	0	0.0195236	3.77159	-17.2121	2.4356	161.007	388.394	624.701	427.388	427.388	427.388	5.10717	-81.2632	16.6674	82.3466	412.393	191.291	203.647	203.647	203.647	-80.8081	8.64873	-13.5074	27.8583	-7.9888	-2.53617	-0.592019	-0.0535749	2.3795	504.042	-42.3784	-6.60501	0	0	1.54715	45.659
0	19.6382	0	0	22.7747	0.941941	-29.7522	-0.149125	-0.0171824	-0.0604036	-14.1514	4.08E-15	-3.17186	0	0	0.0147402	3.63359	-15.8844	2.69415	150.991	387.487	622.701	428.325	428.325	428.325	5.25877	-81.0597	16.7166	66.027	412.523	190.984	203.647	203.647	203.647	-80.6032	8.6216	-13.6332	26.2862	-7.82411	-2.72278	-0.736834	-0.100811	2.32935	528.385	-41.1249	-6.22275	0	0	1.75542	45.1298
0	20.0551	0	0	23.2331	0.936947	-29.6198	-0.147206	-0.0192982	-0.057067	-13.292	-3.35E-15	-3.34102	0	0	0.00990851	3.52756	-14.3813	2.69138	139.696	386.384	620.917	429.184	429.184	429.184	5.41462	-80.8454	16.7173	49.5478	412.602	190.754	203.647	203.647	203.647	-80.3907	8.55919	-13.733	24.6246	-7.69294	-2.65053	-0.700263	-0.14128	2.33125	487.354	-39.5393	-4.59558	0	0	1.69179	44.2858
0	20.3289	0	0	23.5336	0.933677	-29.5328	-0.147069	-0.0212444	-0.0521483	-12.2945	8.58E-16	-3.26079	0	0	0.00541562	3.43896	-12.7302	2.49785	127.234	385.081	619.448	429.939	429.939	429.939	5.5902	-80.6117	16.6536	32.9245	412.627	190.589	203.647	203.647	203.647	-80.1639	8.44176	-13.8081	22.9192	-7.59952	-2.39711	-0.556899	-0.162596	2.37638	410.749	-33.7223	-2.60576	0	0	1.45341	43.1623
0	20.4586	0	0	23.6613	0.929925	-29.4329	-0.149533	-0.0224372	-0.0471678	-11.1556	-2.94E-15	-2.93345	0	0	0.00145055	3.35431	-10.9628	2.20299	113.788	383.588	618.412	430.585	430.585	430.585	5.80671	-80.3437	16.5064	16.1781	412.601	190.486	203.647	203.647	203.647	-79.9098	8.24497	-13.8621	21.2011	-7.54337	-2.05418	-0.37004	-0.157958	2.44475	323.446	-21.1582	-0.917123	0	0	1.14973	41.8038
0	20.44	0	0	23.5987	0.923721	-29.2672	-0.154379	-0.0226026	-0.0427615	-9.83044	-3.88E-15	-2.39016	0	0	-0.00193144	3.26627	-9.10947	1.89426	99.5682	381.933	617.918	431.141	431.141	431.141	6.08516	-80.0191	16.2594	-0.671784	412.532	190.444	203.647	203.647	203.647	-79.6081	7.94727	-13.8997	19.4853	-7.52367	-1.70552	-0.173802	-0.126048	2.51637	239.388	-1.28992	0.180301	0	0	0.851449	40.2575
0	20.2645	0	0	23.3273	0.913535	-28.9941	-0.160844	-0.021725	-0.0389066	-8.29615	-3.82E-15	-1.68357	0	0	-0.00465839	3.17546	-7.19524	1.64458	84.7895	380.164	618.046	431.649	431.649	431.649	6.44255	-79.6078	15.9018	-17.6098	412.431	190.47	203.647	203.647	203.647	-79.2302	7.53468	-13.9272	17.7719	-7.54244	-1.41716	0.0179253	-0.0694149	2.57546	163.452	24.9212	0.651943	0	0	0.58721	38.5686
0	19.9186	0	0	22.8281	0.898314	-28.5832	-0.167999	-0.019854	-0.0352507	-6.58348	2.56E-15	-0.866172	0	0	-0.00661147	3.08952	-5.23959	1.50688	69.6542	378.344	618.841	432.167	432.167	432.167	6.88942	-79.0736	15.4308	-34.6241	412.31	190.57	203.647	203.647	203.647	-78.7405	7.00315	-13.9512	16.0497	-7.60567	-1.236	0.207842	0.00375431	2.61661	93.4748	54.3359	0.749764	0	0	0.351818	36.7782
0	19.3856	0	0	22.0847	0.877428	-28.014	-0.174761	-0.0172162	-0.0316909	-4.75314	3.97E-15	0.00193466	0	0	-0.00763434	3.02059	-3.25742	1.5141	54.3543	376.542	620.312	432.765	432.765	432.765	7.42872	-78.3764	14.8513	-51.7045	412.181	190.75	203.647	203.647	203.647	-78.0989	6.35917	-13.979	14.3007	-7.7214	-1.19326	0.395472	0.082412	2.63762	26.7183	82.9085	0.721727	0	0	0.132265	34.9235
0	18.6476	0	0	21.0844	0.850629	-27.2749	-0.180419	-0.0136781	-0.0284803	-2.92467	-2.82E-15	0.911918	0	0	-0.00775237	2.9826	-1.26108	1.68076	39.0726	374.831	622.446	433.507	433.507	433.507	8.05489	-77.4753	14.176	-68.8405	412.056	191.013	203.647	203.647	203.647	-77.264	5.61972	-14.018	12.5062	-7.89738	-1.30736	0.575676	0.157164	2.64149	-38.2554	107.416	0.615192	0	0	-0.082992	33.0375
0	17.6868	0	0	19.8208	0.818082	-26.3639	-0.184464	-0.00912028	-0.0262359	-1.23143	-1.14E-15	1.86468	0	0	-0.00722567	2.9889	0.737767	2.00474	23.9837	373.275	625.214	434.443	434.443	434.443	8.75323	-76.3327	13.4256	-86.0223	411.944	191.355	203.647	203.647	203.647	-76.1966	4.81246	-14.0752	10.6513	-8.13881	-1.58487	0.737064	0.222537	2.62829	-100.511	125.908	0.384644	0	0	-0.297254	31.1506
0	16.4884	0	0	18.2951	0.780419	-25.2914	-0.186367	-0.00358189	-0.0259085	0.223126	-1.96E-15	2.84952	0	0	-0.00641809	3.05015	2.72707	2.46868	9.25061	371.924	628.576	435.604	435.604	435.604	9.5004	-74.9178	12.6281	-103.243	411.852	191.769	203.647	203.647	203.647	-74.8627	3.97491	-14.1566	8.72883	-8.44611	-2.01995	0.864773	0.27343	2.59555	-157.056	136.586	0.0764495	0	0	-0.504065	29.2913
0	15.042	0	0	16.5154	0.7388	-24.0838	-0.185768	0.0025543	-0.0281344	1.35521	1.63E-16	3.81777	0	0	-0.00564229	3.17242	4.69411	3.04143	-4.98158	370.814	632.484	436.997	436.997	436.997	10.2665	-73.2086	11.8175	-120.501	411.785	192.247	203.647	203.647	203.647	-73.2363	3.15203	-14.2667	6.74081	-8.81382	-2.59329	0.950987	0.307682	2.53636	-206.647	138.354	-0.179195	0	0	-0.699836	27.4856
0	13.3427	0	0	14.4957	0.694884	-22.7844	-0.182641	0.00832993	-0.0330892	2.08886	3.59E-15	4.65741	0	0	-0.00503094	3.35561	6.6254	3.68112	-18.5883	369.96	636.877	438.612	438.612	438.612	11.0195	-71.1936	11.0299	-137.807	411.748	192.776	203.647	203.647	203.647	-71.3004	2.39145	-14.4077	4.69876	-9.22976	-3.27272	1.00027	0.320741	2.44494	-251.629	129.532	-0.167994	0	0	-0.89314	25.7585
0	11.3932	0	0	12.2539	0.650699	-21.4516	-0.1774	0.0126603	-0.0400309	2.35067	-4.25E-15	5.24551	0	0	-0.00474379	3.59275	8.50623	4.34069	-31.4614	369.358	641.679	440.427	440.427	440.427	11.7302	-68.8715	10.2988	-155.181	411.738	193.349	203.647	203.647	203.647	-69.0481	1.73695	-14.5795	2.62337	-9.67604	-4.01648	1.02997	0.30923	2.31973	-298.718	108.901	0.287315	0	0	-1.10751	24.1344
0	9.20577	0	0	9.81183	0.608393	-20.1522	-0.171097	0.0147944	-0.0475913	2.05599	1.31E-15	5.49836	0	0	-0.00535114	3.87047	10.3194	4.97515	-43.4972	368.979	646.797	442.408	442.408	442.408	12.3774	-66.2513	9.64964	-172.644	411.748	193.964	203.647	203.647	203.647	-66.4828	1.22159	-14.7793	0.544217	-10.1309	-4.77896	1.06607	0.270485	2.16257	-357.202	76.2857	1.20513	0	0	-1.36998	22.6399
0	6.80336	0	0	7.19531	0.569942	-18.9521	-0.165296	0.014934	-0.0540366	1.12856	-4.90E-15	5.43191	0	0	-0.00800438	4.17085	12.0437	5.54927	-54.5803	368.776	652.113	444.512	444.512	444.512	12.9516	-63.3505	9.09577	-190.215	411.763	194.627	203.647	203.647	203.647	-63.6184	0.862262	-15.0026	-1.50072	-10.5711	-5.51777	1.13032	0.205796	1.98181	-434.606	33.6062	2.45126	0	0	-1.68533	21.3059
0	4.22034	0	0	4.43561	0.536892	-17.9065	-0.161737	0.0139269	-0.0581816	-0.474516	-1.63E-15	5.11686	0	0	-0.0139668	4.47418	13.6531	6.04284	-64.5713	368.689	657.487	446.683	446.683	446.683	13.4553	-60.1936	8.63616	-207.896	411.768	195.359	203.647	203.647	203.647	-60.4778	0.657486	-15.244	-3.46605	-10.9747	-6.19939	1.23332	0.122604	1.783	-533.143	-14.1917	3.71402	0	0	-2.01709	20.1699
0	1.5009	0	0	1.56995	0.510209	-17.0532	-0.161717	0.0125237	-0.0597637	-2.72477	-6.53E-16	4.59043	0	0	-0.0238308	4.76234	15.1169	6.45171	-73.3068	368.654	662.757	448.855	448.855	448.855	13.9002	-56.8106	8.25658	-225.664	411.749	196.193	203.647	203.647	203.647	-57.0919	0.589198	-15.4973	-5.30135	-11.3241	-6.80181	1.36669	0.0318921	1.5731	-646.918	-61.2561	4.73951	0	0	-2.28709	19.2755
0	-1.30519	0	0	-1.36062	0.490251	-16.4098	-0.16606	0.0112815	-0.0600613	-5.56201	4.74E-15	3.84989	0	0	-0.0375223	5.02121	16.4019	6.78388	-80.6132	368.612	667.736	450.962	450.962	450.962	14.3016	-53.2339	7.93205	-243.467	411.698	197.173	203.647	203.647	203.647	-53.4959	0.62737	-15.7554	-6.95484	-11.6076	-7.31295	1.50755	-0.0561798	1.36052	-762.581	-102.315	5.33189	0	0	-2.40143	18.67
0	-4.14783	0	0	-4.31477	0.476866	-15.976	-0.175378	0.0102538	-0.0614884	-8.96259	-1.80E-15	2.84392	0	0	-0.0547163	5.24152	17.4766	7.05204	-86.3312	368.52	672.227	452.939	452.939	452.939	14.6723	-49.496	7.63021	-261.222	411.609	198.352	203.647	203.647	203.647	-49.7262	0.735366	-16.0077	-8.37868	-11.8202	-7.72568	1.62321	-0.133951	1.15484	-862.179	-133.971	5.39185	0	0	-2.28988	18.3985
0	-6.98079	0	0	-7.2542	0.469619	-15.7402	-0.190046	0.00916649	-0.0663425	-12.9618	-9.80E-16	1.52818	0	0	-0.0751679	5.41817	18.3155	7.26448	-90.3447	368.346	676.039	454.737	454.737	454.737	15.0174	-45.6283	7.31452	-278.825	411.476	199.792	203.647	203.647	203.647	-45.8192	0.873886	-16.2396	-9.53473	-11.9634	-8.03112	1.68793	-0.194824	0.969141	-930.743	-154.102	4.88006	0	0	-1.94719	18.4979
0	-9.76337	0	0	-10.145	0.467972	-15.6866	-0.210185	0.00741914	-0.0759884	-17.6535	-4.57E-15	-0.105304	0	0	-0.0987343	5.54874	18.9032	7.41821	-92.6026	368.078	679.002	456.326	456.326	456.326	15.3323	-41.6627	6.94682	-296.151	411.284	201.571	203.647	203.647	203.647	-41.8122	1.00274	-16.4314	-10.3995	-12.0424	-8.2135	1.69345	-0.23767	0.816007	-961.906	-163.549	3.98437	0	0	-1.43862	18.9902
0	-12.4595	0	0	-12.9568	0.471365	-15.7971	-0.236005	0.00459488	-0.0900255	-23.2045	6.53E-15	-1.97055	0	0	-0.125282	5.63199	19.2363	7.49669	-93.1251	367.714	680.984	457.697	457.697	457.697	15.6023	-37.6334	6.48906	-313.052	411.009	203.777	203.647	203.647	203.647	-37.7452	1.08122	-16.5589	-10.9671	-12.0645	-8.24907	1.65085	-0.26343	0.705249	-960.353	-164.384	3.0507	0	0	-0.866508	19.8805
0	-15.0346	0	0	-15.6597	0.47913	-16.0495	-0.268227	0.0002217	-0.105756	-29.8528	-6.53E-15	-3.9387	0	0	-0.154221	5.66731	19.3229	7.47282	-91.9936	367.26	681.901	458.865	458.865	458.865	15.8032	-33.5801	5.90664	-329.348	410.612	206.509	203.647	203.647	203.647	-33.6646	1.06941	-16.595	-11.2491	-12.0361	-8.10945	1.5906	-0.272248	0.639299	-942.458	-159.053	2.55336	0	0	-0.323043	21.1576
0	-17.4516	0	0	-18.2182	0.490305	-16.4116	-0.30774	-0.00564238	-0.119883	-37.8093	-5.23E-15	-5.82841	0	0	-0.183433	5.65523	19.1791	7.31641	-89.3273	366.73	681.71	459.858	459.858	459.858	15.9029	-29.5522	5.17449	-344.815	410.045	209.858	203.647	203.647	203.647	-29.6256	0.932797	-16.5116	-11.2704	-11.9617	-7.76903	1.54506	-0.263657	0.615938	-927.554	-149.438	2.87639	0	0	0.148671	22.7989
0	-19.6653	0	0	-20.5852	0.50352	-16.8381	-0.354532	-0.0122405	-0.129875	-47.0809	2.61E-15	-7.41505	0	0	-0.20807	5.59895	18.8252	7.00329	-85.2548	366.145	680.408	460.708	460.708	460.708	15.8637	-25.613	4.28487	-359.174	409.249	213.894	203.647	203.647	203.647	-25.6954	0.649065	-16.2821	-11.0637	-11.8433	-7.2139	1.53363	-0.237342	0.629083	-929.579	-136.77	4.24585	0	0	0.55288	24.7755
0	-21.6199	0	0	-22.6967	0.517124	-17.2751	-0.40613	-0.0180796	-0.134533	-57.255	-1.05E-14	-8.41134	0	0	-0.220169	5.50528	18.2812	6.52244	-79.8928	365.531	678.025	461.438	461.438	461.438	15.6483	-21.8421	3.25342	-372.092	408.164	218.642	203.647	203.647	203.647	-21.9539	0.214313	-15.8842	-10.6632	-11.6823	-6.44837	1.55149	-0.197622	0.671435	-950.664	-122.529	6.77566	0	0	0.914	27.0566
0	-23.2509	0	0	-24.476	0.529571	-17.6732	-0.457176	-0.0216804	-0.134332	-67.4329	1.57E-14	-8.50148	0	0	-0.210633	5.38463	17.5647	5.87874	-73.3378	364.922	674.627	462.05	462.05	462.05	15.2273	-18.3305	2.11878	-383.204	406.736	224.081	203.647	203.647	203.647	-18.4884	-0.35549	-15.304	-10.0989	-11.4803	-5.49701	1.57472	-0.154982	0.739417	-981.796	-108.882	10.5434	0	0	1.25031	29.6111
0	-24.4936	0	0	-25.8447	0.539908	-18.0024	-0.501516	-0.0208864	-0.13009	-76.4803	0	-7.24508	0	0	-0.173563	5.24976	16.69	5.09166	-65.6692	364.342	670.317	462.514	462.514	462.514	14.5874	-15.1701	0.934376	-392.152	404.924	230.133	203.647	203.647	203.647	-15.3839	-1.02901	-14.5387	-9.39325	-11.2416	-4.40202	1.57328	-0.121012	0.83104	-1009.55	-96.919	15.3542	0	0	1.56685	32.4067
0	-25.2941	0	0	-26.7394	0.548163	-18.2645	-0.533737	-0.0134053	-0.122546	-83.288	-2.61E-15	-4.19202	0	0	-0.109828	5.11394	15.6684	4.19111	-56.9589	363.802	665.239	462.771	462.771	462.771	13.7385	-12.4401	-0.24334	-398.625	402.713	236.687	203.647	203.647	203.647	-12.7107	-1.76745	-13.6013	-8.5586	-10.9741	-3.21703	1.52722	-0.104445	0.945705	-1023.27	-85.7835	20.4142	0	0	1.86415	35.4091
0	-25.619	0	0	-27.1254	0.555517	-18.4973	-0.549877	0.00221436	-0.111441	-87.0016	1.05E-14	0.885858	0	0	-0.0276163	4.98962	14.5081	3.2133	-47.2781	363.293	659.573	462.729	462.729	462.729	12.7192	-10.195	-1.36471	-402.399	400.134	243.615	203.647	203.647	203.647	-10.5154	-2.53124	-12.526	-7.59546	-10.6909	-2.00064	1.43111	-0.104566	1.08204	-1018.41	-72.2981	24.3143	0	0	2.14729	38.5819
0	-25.4626	0	0	-27.0051	0.564148	-18.7697	-0.548032	0.0251642	-0.095991	-87.243	-1.31E-14	7.72457	0	0	0.0606142	4.8876	13.2131	2.19717	-36.7004	362.785	653.533	462.28	462.28	462.28	11.5971	-8.45841	-2.39102	-403.35	397.273	250.791	203.647	203.647	203.647	-8.81557	-3.28304	-11.3718	-6.49144	-10.41	-0.810214	1.29371	-0.112433	1.23373	-996.429	-52.8827	25.6079	0	0	2.42855	41.8884
0	-24.851	0	0	-26.4184	0.576776	-19.1667	-0.529083	0.0522094	-0.0755103	-84.2714	2.61E-15	15.5057	0	0	0.143042	4.81695	11.7833	1.18144	-25.2993	362.24	647.349	461.318	461.318	461.318	10.4633	-7.22141	-3.29275	-401.462	394.276	258.094	203.647	203.647	203.647	-7.60017	-3.98691	-10.2194	-5.22126	-10.1539	0.303566	1.12893	-0.112607	1.39417	-961.321	-24.7623	23.4731	0	0	2.72041	45.2936
0	-23.8388	0	0	-25.4343	0.596047	-19.7688	-0.497181	0.0787224	-0.04962	-78.993	1.05E-14	23.0444	0	0	0.212089	4.78505	10.2138	0.20112	-13.1464	361.624	641.255	459.759	459.759	459.759	9.4198	-6.44929	-4.04521	-396.819	391.327	265.407	203.647	203.647	203.647	-6.83587	-4.60702	-9.16198	-3.74865	-9.94805	1.30223	0.953213	-0.0887664	1.5576	-918.112	12.4946	18.2328	0	0	3.03152	48.7663
0	-22.4991	0	0	-24.1354	0.623931	-20.632	-0.458071	0.100228	-0.0194351	-72.623	-2.61E-15	29.1239	0	0	0.264441	4.79742	8.4968	-0.716587	-0.313211	360.921	635.472	457.568	457.568	457.568	8.5642	-6.09422	-4.6244	-389.574	388.619	272.601	203.647	203.647	203.647	-6.47933	-5.10751	-8.29076	-2.03143	-9.81704	2.16525	0.77946	-0.0319962	1.723	-868.906	55.9011	11.2344	0	0	3.35324	52.2784
0	-20.9088	0	0	-22.6003	0.661331	-21.7746	-0.417103	0.11275	0.0131932	-66.2665	3.92E-15	32.7236	0	0	0.298388	4.85713	6.62435	-1.55672	13.1221	360.136	630.203	454.779	454.779	454.779	7.97441	-6.10991	-5.00581	-379.916	386.321	279.537	203.647	203.647	203.647	-6.49011	-5.45478	-7.68042	-0.0299394	-9.78095	2.89516	0.619272	0.0583852	1.89169	-813.665	99.5355	4.52434	0	0	3.65396	55.8018
0	-19.1367	0	0	-20.8908	0.707863	-23.1711	-0.377279	0.113819	0.0459967	-60.5497	5.23E-15	33.2689	0	0	0.311962	4.96415	4.59298	-2.31888	27.0662	359.295	625.618	451.506	451.506	451.506	7.6967	-6.46305	-5.16543	-368.039	384.551	286.064	203.647	203.647	203.647	-6.83977	-5.62016	-7.37687	2.28227	-9.85004	3.51932	0.487144	0.172993	2.06399	-751.76	135.673	0.110545	0	0	3.87985	59.3043
0	-17.2383	0	0	-19.0463	0.761804	-24.7542	-0.338963	0.103555	0.0769957	-55.5433	-8.49E-15	30.8052	0	0	0.30413	5.11472	2.4081	-3.01477	41.4044	358.436	621.858	447.941	447.941	447.941	7.73915	-7.13755	-5.08251	-354.13	383.349	292.022	203.647	203.647	203.647	-7.51396	-5.58283	-7.39056	4.90684	-10.0197	4.08451	0.399845	0.297792	2.23668	-684.005	158.128	-1.02501	0	0	3.97084	62.7452
0	-15.2569	0	0	-17.0885	0.820215	-26.424	-0.301002	0.0847105	0.104613	-50.9482	7.84E-15	25.9656	0	0	0.277276	5.30109	0.087405	-3.66055	56.0032	357.596	619.024	444.332	444.332	444.332	8.07331	-8.13098	-4.74339	-338.361	382.689	297.259	203.647	203.647	203.647	-8.50816	-5.33275	-7.69831	7.81164	-10.2678	4.64388	0.374052	0.418797	2.4004	-613.851	164.458	0.638949	0	0	3.88978	66.073
0	-13.2301	0	0	-15.0318	0.879246	-28.0638	-0.262587	0.0612607	0.127248	-46.4159	4.57E-15	19.712	0	0	0.237844	5.51136	-2.33821	-4.26608	70.7205	356.798	617.189	440.941	440.941	440.941	8.64299	-9.44683	-4.14706	-320.902	382.491	301.633	203.647	203.647	203.647	-9.82074	-4.87456	-8.25191	10.9273	-10.5545	5.23854	0.419487	0.526047	2.54298	-546.605	156.565	3.56884	0	0	3.64482	69.2254
0	-11.1939	0	0	-12.8956	0.934624	-29.558	-0.223879	0.0373238	0.143241	-41.7298	-1.31E-15	13.0679	0	0	0.194196	5.72924	-4.82731	-4.82512	85.4219	356.049	616.399	437.997	437.997	437.997	9.37609	-11.0864	-3.31091	-301.917	382.65	305.021	203.647	203.647	203.647	-11.447	-4.23154	-8.9892	14.1522	-10.8276	5.8797	0.530592	0.612943	2.65144	-486.815	139.694	5.77946	0	0	3.28321	72.1327
0	-9.18641	0	0	-10.7125	0.982308	-30.8102	-0.18649	0.0164747	0.150973	-36.9104	-5.88E-15	6.9086	0	0	0.153669	5.93408	-7.33366	-5.31071	99.9942	355.338	616.686	435.65	435.65	435.65	10.1963	-13.0426	-2.27477	-281.57	383.062	307.336	203.647	203.647	203.647	-13.3758	-3.44778	-9.84359	17.3668	-11.0315	6.53811	0.686992	0.675132	2.71602	-437.155	120.819	5.50446	0	0	2.87037	74.724
0	-7.24675	0	0	-8.53155	1.01922	-31.7577	-0.152629	0.000912437	0.149674	-32.125	0	1.80158	0	0	0.120253	6.10199	-9.81363	-5.67716	114.354	354.639	618.075	433.941	433.941	433.941	11.0324	-15.2977	-1.09974	-260.014	383.637	308.528	203.647	203.647	203.647	-15.5888	-2.58566	-10.751	20.4539	-11.1188	7.14524	0.857615	0.704966	2.72902	-397.804	105.466	2.05096	0	0	2.45939	76.9353
0	-5.41292	0	0	-6.41329	1.04384	-32.379	-0.124624	-0.00880118	0.139874	-27.6114	-3.27E-15	-2.01444	0	0	0.0946209	6.20866	-12.2327	-5.86837	128.447	353.926	620.583	432.805	432.805	432.805	11.8254	-17.8225	0.13979	-237.391	384.307	308.596	203.647	203.647	203.647	-18.061	-1.71703	-11.6543	23.3206	-11.0617	7.60698	1.00336	0.693171	2.68475	-365.397	96.5391	-4.01361	0	0	2.0689	78.7184
0	-3.71779	0	0	-4.41888	1.05637	-32.6919	-0.103866	-0.0134831	0.123298	-23.5577	1.31E-15	-4.5435	0	0	0.0753453	6.23377	-14.569	-5.831	142.236	353.173	624.216	432.094	432.094	432.094	12.5318	-20.5804	1.36954	-213.827	385.025	307.586	203.647	203.647	203.647	-20.7629	-0.909818	-12.5059	25.9148	-10.8595	7.82743	1.0862	0.636804	2.58477	-333.403	94.8984	-11.271	0	0	1.68995	80.0472
0	-2.18576	0	0	-2.59901	1.0585	-32.7451	-0.0907786	-0.0148026	0.102771	-20.1131	1.31E-15	-5.91835	0	0	0.0605609	6.16589	-16.8131	-5.529	155.689	352.373	628.952	431.624	431.624	431.624	13.1239	-23.5304	2.52876	-189.434	385.761	305.582	203.647	203.647	203.647	-23.6618	-0.215114	-13.2694	28.2325	-10.5379	7.73514	1.08133	0.543591	2.43758	-294.897	99.6961	-17.9133	0	0	1.31307	80.92
0	-0.831669	0	0	-0.98725	1.0528	-32.603	-0.0848212	-0.0142667	0.0814916	-17.396	-1.96E-15	-6.27471	0	0	0.048825	6.00567	-18.9633	-4.95574	168.758	351.539	634.726	431.223	431.223	431.223	13.5884	-26.631	3.57858	-164.309	386.49	302.694	203.647	203.647	203.647	-26.7223	0.340197	-13.9207	30.3099	-10.1418	7.30318	0.98048	0.4307	2.25655	-243.791	108.705	-22.4391	0	0	0.937118	81.3571
0	0.338993	0	0	0.401191	1.04196	-32.3319	-0.0857022	-0.0122028	0.0622699	-15.5916	-6.53E-16	-5.65946	0	0	0.0394209	5.76641	-21.0204	-4.14148	181.367	350.705	641.418	430.766	430.766	430.766	13.9235	-29.8431	4.50309	-138.536	387.197	299.046	203.647	203.647	203.647	-29.9088	0.753038	-14.4484	32.207	-9.72276	6.55747	0.797442	0.322271	2.06124	-177.731	119.671	-24.3206	0	0	0.572028	81.3921
0	1.32987	0	0	1.56806	1.02841	-31.9906	-0.0936508	-0.00796599	0.0465223	-14.913	1.96E-15	-4.08105	0	0	0.031991	5.47193	-22.9818	-3.15368	193.409	349.912	648.855	430.19	430.19	430.19	14.1389	-33.1339	5.30593	-112.178	387.875	294.76	203.647	203.647	203.647	-33.1884	1.03818	-14.8553	33.9867	-9.32784	5.57212	0.562391	0.239844	1.87056	-98.7036	130.547	-24.0449	0	0	0.228158	81.0616
0	2.15413	0	0	2.53012	1.01413	-31.6281	-0.107722	-0.00198461	0.0347135	-15.3489	0	-1.72948	0	0	0.0261011	5.15315	-24.8379	-2.0896	204.744	349.202	656.819	429.49	429.49	429.49	14.2551	-36.4813	6.00531	-85.2758	388.535	289.965	203.647	203.647	203.647	-36.5375	1.22023	-15.1587	35.6967	-8.99148	4.4549	0.318461	0.196512	1.70267	-13.6914	139.221	-22.0071	0	0	-0.0797084	80.3948
0	2.83176	0	0	3.31394	1.00057	-31.2815	-0.125875	0.00471273	0.0266459	-16.6345	3.27E-15	1.10312	0	0	0.0213156	4.84364	-26.5716	-1.06119	215.22	348.607	665.066	428.698	428.698	428.698	14.2994	-39.8753	6.62756	-57.8426	389.208	284.793	203.647	203.647	203.647	-39.9434	1.32574	-15.3865	37.3596	-8.73201	3.32608	0.10428	0.194039	1.56735	68.835	144.147	-18.4701	0	0	-0.336123	79.4082
0	3.38448	0	0	3.9482	0.988636	-30.974	-0.145744	0.0116802	0.021649	-18.3548	-2.61E-15	4.18439	0	0	0.0172148	4.57508	-28.1596	-0.176693	224.687	348.143	673.352	427.867	427.867	427.867	14.3019	-43.3151	7.20117	-29.8774	389.934	279.376	203.647	203.647	203.647	-43.4027	1.37745	-15.5718	38.9712	-8.55217	2.29691	-0.0514126	0.228376	1.46784	141.169	146.065	-14.0877	0	0	-0.525435	78.104
0	3.83018	0	0	4.45633	0.978633	-30.7148	-0.165313	0.0191838	0.0188001	-20.0856	3.27E-16	7.37526	0	0	0.0133753	4.37339	-29.575	0.475958	233.012	347.818	681.452	427.045	427.045	427.045	14.2928	-46.8032	7.7528	-1.37516	390.761	273.847	203.647	203.647	203.647	-46.9168	1.39153	-15.7485	40.5045	-8.44253	1.45248	-0.141861	0.292115	1.39882	200.025	147.376	-9.78656	0	0	-0.63986	76.4719
0	4.17912	0	0	4.85176	0.9704	-30.5005	-0.183629	0.0277974	0.0166356	-21.551	3.27E-15	10.5716	0	0	0.00938339	4.25622	-30.7902	0.839225	240.092	347.64	689.174	426.263	426.263	426.263	14.3019	-50.341	8.30635	27.6596	391.743	268.336	203.647	203.647	203.647	-50.4869	1.37737	-15.9501	41.917	-8.38715	0.842565	-0.175551	0.373559	1.35047	246.317	150.349	-6.60824	0	0	-0.679125	74.4931
0	4.43299	0	0	5.13703	0.963394	-30.3173	-0.200869	0.0379429	0.0132283	-22.6808	3.92E-15	13.6133	0	0	0.00483897	4.23208	-31.7784	0.888346	245.851	347.621	696.358	425.532	425.532	425.532	14.3583	-53.925	8.8839	57.2027	392.938	262.963	203.647	203.647	203.647	-54.1106	1.33894	-16.2093	43.1579	-8.36952	0.481557	-0.171621	0.455688	1.31401	284.579	155.354	-5.56427	0	0	-0.649663	72.1434
0	4.58707	0	0	5.30639	0.956823	-30.1449	-0.218162	0.0492477	0.00576074	-23.5884	2.61E-15	16.193	0	0	-0.000556002	4.30102	-32.5147	0.627627	250.237	347.779	702.874	424.847	424.847	424.847	14.4898	-57.5463	9.50682	87.2033	394.409	257.851	203.647	203.647	203.647	-57.7811	1.27658	-16.5568	44.1743	-8.37632	0.356311	-0.156886	0.517868	1.28656	322.572	160.123	-7.34522	0	0	-0.559858	69.3966
0	4.63408	0	0	5.35078	0.949811	-29.9603	-0.236943	0.0608747	-0.00906832	-24.4654	-1.96E-15	17.9198	0	0	-0.00686917	4.45638	-32.9766	0.0826583	253.213	348.134	708.607	424.19	424.19	424.19	14.7179	-61.1916	10.1959	117.578	396.213	253.123	203.647	203.647	203.647	-61.4881	1.18926	-17.0176	44.9155	-8.39937	0.438052	-0.15582	0.545706	1.27486	368.295	161.779	-12.276	0	0	-0.406643	66.2265
0	4.56843	0	0	5.26341	0.94158	-29.7427	-0.258085	0.0716211	-0.0346529	-25.4329	6.53E-15	18.4205	0	0	-0.0137667	4.68615	-33.1436	-0.708	254.753	348.698	713.454	423.549	423.549	423.549	15.0514	-64.846	10.9685	148.205	398.389	248.916	203.647	203.647	203.647	-65.2197	1.07667	-17.6042	45.3369	-8.4346	0.692102	-0.18608	0.530158	1.28965	427.84	156.964	-19.7727	0	0	-0.16983	62.6103
0	4.38991	0	0	5.04432	0.931647	-29.4788	-0.28102	0.0805033	-0.0732014	-26.4089	-4.57E-15	17.5119	0	0	-0.0204791	4.97385	-32.9998	-1.69887	254.837	349.466	717.318	422.926	422.926	422.926	15.4797	-68.4945	11.8345	178.913	400.94	245.378	203.647	203.647	203.647	-68.9636	0.940885	-18.3099	45.4029	-8.48075	1.0834	-0.244967	0.469799	1.338	500.035	143.081	-28.185	0	0	0.18021	58.5328
0	4.10479	0	0	4.70201	0.919896	-29.1648	-0.303576	0.0870621	-0.124836	-27.0868	-6.53E-15	15.3064	0	0	-0.026002	5.29859	-32.537	-2.83831	253.471	350.419	720.125	422.351	422.351	422.351	15.9699	-72.1223	12.7895	209.476	403.82	242.662	203.647	203.647	203.647	-72.7055	0.786843	-19.1044	45.0924	-8.53856	1.57614	-0.312147	0.372087	1.41937	576.251	118.931	-35.0813	0	0	0.650647	53.9959
0	3.72616	0	0	4.25315	0.906446	-28.8031	-0.322481	0.0916984	-0.187293	-27.0209	5.88E-15	12.2417	0	0	-0.0294307	5.63532	-31.761	-4.06516	250.707	351.521	721.837	421.893	421.893	421.893	16.4698	-75.7125	13.8106	239.606	406.933	240.907	203.647	203.647	203.647	-76.4264	0.621596	-19.9347	44.4035	-8.60985	2.12928	-0.352635	0.249051	1.52312	640.834	84.1737	-38.1766	0	0	1.19279	49.0312
0	3.27266	0	0	3.72075	0.891282	-28.3922	-0.334357	0.0957573	-0.256653	-25.786	1.14E-15	8.99638	0	0	-0.0301906	5.95572	-30.698	-5.30325	246.682	352.728	722.474	421.655	421.655	421.655	16.9182	-79.2421	14.8553	268.963	410.143	240.208	203.647	203.647	203.647	-80.0975	0.452485	-20.7331	43.3592	-8.69794	2.69021	-0.335317	0.11922	1.63453	678.102	40.5277	-36.8478	0	0	1.69872	43.716
0	2.76789	0	0	3.13269	0.873803	-27.9146	-0.337081	0.101141	-0.328715	-23.165	9.15E-15	6.30854	0	0	-0.0282388	6.23091	-29.3993	-6.45893	241.639	353.992	722.13	421.762	421.762	421.762	17.2586	-82.678	15.8665	297.163	413.289	240.594	203.647	203.647	203.647	-83.6772	0.285713	-21.43	42.0113	-8.80807	3.19138	-0.243084	0.00183235	1.74171	678.392	-8.72295	-32.694	0	0	2.04179	38.1842
0	2.24007	0	0	2.52163	0.852509	-27.3271	-0.33021	0.109563	-0.400439	-19.2041	4.66E-15	4.76985	0	0	-0.0244362	6.43544	-27.9418	-7.4242	235.932	355.262	720.978	422.336	422.336	422.336	17.4512	-85.9757	16.7821	323.801	416.217	242.005	203.647	203.647	203.647	-87.1101	0.126244	-21.9669	40.439	-8.94738	3.55157	-0.0846928	-0.0870068	1.83462	645.127	-59.0604	-28.826	0	0	2.14777	32.6251
0	1.72275	0	0	1.92612	0.825113	-26.5619	-0.314551	0.122017	-0.470402	-14.1433	-4.85E-15	4.69318	0	0	-0.0210144	6.55153	-26.4219	-8.08633	230.008	356.492	719.25	423.456	423.456	423.456	17.4789	-89.081	17.5482	348.466	418.795	244.298	203.647	203.647	203.647	-90.3317	-0.0206862	-22.3073	38.7423	-9.12439	3.68262	0.102638	-0.138095	1.90923	596.543	-105.92	-28.0417	0	0	2.04272	27.2652
0	1.25443	0	0	1.39033	0.789094	-25.5401	-0.290688	0.138353	-0.538056	-8.21633	9.56E-15	6.06235	0	0	-0.021384	6.57148	-24.9435	-8.34241	224.355	357.641	717.214	425.131	425.131	425.131	17.3461	-91.9359	18.1288	370.755	420.93	247.25	203.647	203.647	203.647	-93.2754	-0.148265	-22.4396	37.0294	-9.34717	3.50094	0.258393	-0.155705	1.95766	562.144	-146.846	-31.2707	0	0	1.839	22.3353
0	0.874841	0	0	0.95909	0.742542	-24.1933	-0.258396	0.15731	-0.602172	-1.55286	-3.10E-15	8.58424	0	0	-0.0289413	6.49743	-23.6032	-8.11631	219.434	358.68	715.132	427.289	427.289	427.289	17.0735	-94.4835	18.5087	390.288	422.568	250.571	203.647	203.647	203.647	-95.8789	-0.249062	-22.375	35.4027	-9.62152	2.94249	0.323825	-0.149599	1.96804	571.012	-180.43	-37.2954	0	0	1.65338	18.0375
0	0.617613	0	0	0.668436	0.684949	-22.4869	-0.217292	0.17707	-0.660884	5.76571	-6.53E-16	11.8215	0	0	-0.045209	6.33825	-22.476	-7.37318	215.615	359.593	713.232	429.788	429.788	429.788	16.6928	-96.6709	18.69	406.718	423.694	253.918	203.647	203.647	203.647	-98.088	-0.318314	-22.1408	33.9447	-9.9485	1.9759	0.249472	-0.131158	1.92599	645.779	-205.507	-43.891	0	0	1.54814	14.5221
0	0.501598	0	0	0.5353	0.617768	-20.4421	-0.16843	0.195569	-0.711826	13.5133	2.29E-15	15.2968	0	0	-0.0680472	6.10635	-21.6048	-6.13112	213.108	360.386	711.667	432.445	432.445	432.445	16.2435	-98.4493	18.6865	419.749	424.321	256.904	203.647	203.647	203.647	-99.857	-0.356944	-21.7739	32.7076	-10.3234	0.614086	0.00864052	-0.10617	1.82327	795.638	-220.08	-49.112	0	0	1.50962	11.8766
0	0.523958	0	0	0.551381	0.544623	-18.1522	-0.115835	0.210018	-0.752273	21.1085	3.92E-15	18.4843	0	0	-0.0906482	5.81639	-20.9953	-4.46854	211.933	361.077	710.498	435.07	435.07	435.07	15.7683	-99.774	18.5194	429.145	424.487	259.121	203.647	203.647	203.647	-101.147	-0.371229	-21.3151	31.7075	-10.7356	-1.07742	-0.397616	-0.0776754	1.66387	1012.73	-222.914	-51.942	0	0	1.48208	10.1234
0	0.657775	0	0	0.683575	0.471135	-15.7896	-0.0666995	0.216855	-0.778157	27.5518	1.96E-15	20.7967	0	0	-0.102832	5.4864	-20.6167	-2.52469	211.906	361.696	709.684	437.503	437.503	437.503	15.3063	-100.607	18.217	434.745	424.24	260.177	203.647	203.647	203.647	-101.928	-0.367924	-20.8059	30.9251	-11.1693	-2.97722	-0.923809	-0.0444172	1.46596	1266.6	-213.417	-52.1243	0	0	1.42224	9.22095
0	0.855219	0	0	0.879874	0.40431	-13.592	-0.0298976	0.212908	-0.783123	31.5749	-3.27E-15	21.6867	0	0	-0.0958674	5.13963	-20.4105	-0.488037	212.677	362.273	709.082	439.632	439.632	439.632	14.8853	-100.921	17.8145	436.464	423.624	259.741	203.647	203.647	203.647	-102.179	-0.347335	-20.2845	30.3122	-11.6051	-4.91635	-1.47627	-0.00486538	1.25614	1504.5	-191.958	-49.6869	0	0	1.34345	9.07168
0	1.05648	0	0	1.0794	0.351454	-11.8242	-0.0139885	0.196909	-0.759695	31.9019	-1.31E-15	20.8304	0	0	-0.0688539	4.80442	-20.3042	1.43042	213.808	362.828	708.481	441.401	441.401	441.401	14.515	-100.707	17.3516	434.319	422.665	257.607	203.647	203.647	203.647	-101.892	-0.299648	-19.7809	29.8043	-12.022	-6.70175	-1.92423	0.0422586	1.06877	1659.81	-159.206	-44.8782	0	0	1.29759	9.53884
0	1.20538	0	0	1.2268	0.318759	-10.7189	-0.0244128	0.170622	-0.70253	27.6515	0	18.3467	0	0	-0.0317112	4.51075	-20.2289	3.03472	214.875	363.368	707.643	442.8	442.8	442.8	14.187	-99.9765	16.8636	428.441	421.372	253.746	203.647	203.647	203.647	-101.081	-0.208924	-19.3109	29.3364	-12.3991	-8.15084	-2.14242	0.0946315	0.933453	1672.94	-116.31	-38.5108	0	0	1.30057	10.4736
0	1.26829	0	0	1.28956	0.309904	-10.4181	-0.0618905	0.13835	-0.611113	18.6499	2.29E-15	14.8607	0	0	0.000207276	4.28412	-20.1356	4.18145	215.573	363.901	706.369	443.851	443.851	443.851	13.8813	-98.7754	16.37	419.097	419.743	248.337	203.647	203.647	203.647	-99.7912	-0.0640159	-18.8711	28.8592	-12.7183	-9.12651	-2.04834	0.148614	0.873972	1509.97	-64.91	-31.9187	0	0	1.27517	11.7452
0	1.25034	0	0	1.27347	0.325081	-10.9333	-0.12161	0.105838	-0.490297	5.64862	3.92E-15	11.3803	0	0	0.0175629	4.13905	-20.006	4.80731	215.786	364.441	704.55	444.577	444.577	444.577	13.5754	-97.1827	15.8698	406.698	417.792	241.759	203.647	203.647	203.647	-98.1018	0.131351	-18.4408	28.3515	-12.9657	-9.56346	-1.63507	0.201938	0.892598	1176.06	-7.58839	-26.2898	0	0	1.09684	13.2635
0	1.20141	0	0	1.22891	0.360826	-12.1394	-0.193206	0.0781747	-0.35046	-9.6355	-4.90E-15	8.88085	0	0	0.0245896	4.07466	-19.8545	4.93983	215.6	365.016	702.196	444.986	444.986	444.986	13.2522	-95.3123	15.3516	391.789	415.563	234.544	203.647	203.647	203.647	-96.1297	0.358796	-17.9933	27.8251	-13.1315	-9.48012	-0.977998	0.250949	0.969517	718.353	49.8997	-21.9236	0	0	0.714809	14.986
0	1.20696	0	0	1.24286	0.410696	-13.8039	-0.261649	0.0584184	-0.20772	-24.7306	-4.41E-15	7.88989	0	0	0.0342556	4.07421	-19.7226	4.69003	215.263	365.66	699.427	445.059	445.059	445.059	12.9016	-93.3024	14.8152	375.02	413.155	227.28	203.647	203.647	203.647	-94.0176	0.598069	-17.514	27.3205	-13.2088	-8.97457	-0.231343	0.291683	1.0678	223.748	98.7048	-18.1403	0	0	0.238659	16.9095
0	1.3637	0	0	1.41619	0.466757	-15.647	-0.310955	0.0469171	-0.0827722	-37.0241	-8.58E-16	8.26085	0	0	0.0553454	4.10889	-19.6633	4.22561	215.088	366.394	696.422	444.759	444.759	444.759	12.5228	-91.2952	14.2902	357.078	410.711	220.497	203.647	203.647	203.647	-91.912	0.842886	-17.0144	26.8954	-13.1908	-8.20325	0.395878	0.322691	1.15037	-194.762	131.239	-14.1458	0	0	-0.116215	19.0509
0	1.74853	0	0	1.83259	0.521606	-17.4187	-0.331539	0.0421595	0.00546216	-44.7605	-4.36E-15	9.33057	0	0	0.0849249	4.1451	-19.7224	3.72765	215.326	367.217	693.35	444.051	444.051	444.051	12.1238	-89.4109	13.8327	338.588	408.388	214.566	203.647	203.647	203.647	-89.9353	1.10536	-16.531	26.6062	-13.0708	-7.34359	0.709121	0.342522	1.19856	-434.638	145.403	-9.99052	0	0	-0.212335	21.4206
0	2.39661	0	0	2.53426	0.570356	-18.9651	-0.326007	0.0417875	0.0489392	-47.8003	-3.47E-15	10.2832	0	0	0.112942	4.15331	-19.919	3.34316	216.042	368.111	690.305	442.926	442.926	442.926	11.7215	-87.7303	13.5012	320.02	406.321	209.655	203.647	203.647	203.647	-88.1693	1.40483	-16.1091	26.4903	-12.8445	-6.55086	0.615326	0.354715	1.21749	-449.529	147.851	-6.87027	0	0	-0.121952	23.9974
0	3.30049	0	0	3.51829	0.611696	-20.2545	-0.303564	0.0427002	0.053885	-47.0633	1.80E-15	10.441	0	0	0.130896	4.11554	-20.2352	3.15148	217.049	369.055	687.266	441.414	441.414	441.414	11.3334	-86.2965	13.3317	301.634	404.593	205.762	203.647	203.647	203.647	-86.6564	1.75437	-15.7822	26.5562	-12.5156	-5.92441	0.165637	0.357666	1.22511	-269.342	146.968	-6.15678	0	0	-0.0502683	26.7149
0	4.42118	0	0	4.74779	0.647476	-21.3534	-0.271733	0.0419129	0.0358897	-43.5805	5.55E-15	9.49146	0	0	0.135357	4.02976	-20.6194	3.1568	217.943	370.037	684.105	439.582	439.582	439.582	10.9665	-85.1245	13.3299	283.509	403.226	202.783	203.647	203.647	203.647	-85.4101	2.15842	-15.5591	26.7868	-12.1018	-5.49435	-0.468565	0.345965	1.24081	17.831	147.55	-8.35763	0	0	-0.140281	29.466
0	5.69812	0	0	6.16368	0.681145	-22.3727	-0.237251	0.0385507	0.0111496	-38.4723	-2.61E-15	7.6647	0	0	0.127783	3.90959	-21.0007	3.30533	218.21	371.057	680.626	437.526	437.526	437.526	10.6101	-84.2044	13.4792	265.603	402.187	200.56	203.647	203.647	203.647	-84.4181	2.61941	-15.4239	27.1507	-11.6364	-5.23031	-1.07945	0.313569	1.28255	308.93	149.415	-12.89	0	0	-0.374493	32.1263
0	7.06113	0	0	7.69845	0.716081	-23.4148	-0.207318	0.0339482	-0.00900846	-32.9751	-3.68E-15	5.58916	0	0	0.11292	3.77992	-21.3088	3.51418	217.368	372.119	676.635	435.355	435.355	435.355	10.2399	-83.5055	13.7547	247.831	401.413	198.91	203.647	203.647	203.647	-83.6463	3.1433	-15.347	27.616	-11.1644	-5.06368	-1.48068	0.259806	1.36681	517.865	149.847	-18.4869	0	0	-0.628065	34.5837
0	8.44705	0	0	9.29295	0.754448	-24.5406	-0.184841	0.0277739	-0.0185139	-27.8663	4.90E-16	3.68925	0	0	0.095161	3.66906	-21.4904	3.70197	215.09	373.227	672.007	433.18	433.18	433.18	9.82924	-82.9856	14.1347	230.112	400.839	197.668	203.647	203.647	203.647	-83.0494	3.73921	-15.2988	28.157	-10.7348	-4.9167	-1.55165	0.186999	1.49943	593.543	143.082	-23.0481	0	0	-0.76573	36.7633
0	9.80968	0	0	10.904	0.796533	-25.7526	-0.169314	0.0199615	-0.0163206	-23.5157	-1.06E-15	2.23951	0	0	0.07803	3.59965	-21.5195	3.81345	211.274	374.375	666.731	431.109	431.109	431.109	9.36005	-82.5986	14.6008	212.405	400.41	196.697	203.647	203.647	203.647	-82.5797	4.41265	-15.2573	28.7552	-10.3892	-4.73032	-1.2608	0.103572	1.67562	527.345	125.496	-24.6723	0	0	-0.71199	38.6394
0	11.1218	0	0	12.5028	0.84066	-26.9974	-0.15965	0.0109521	-0.00545279	-20.1306	2.49E-15	1.32915	0	0	0.0639324	3.58157	-21.398	3.83273	206.06	375.544	660.923	429.242	429.242	429.242	8.83219	-82.2985	15.1343	194.716	400.091	195.895	203.647	203.647	203.647	-82.1923	5.15698	-15.2117	29.3918	-10.1536	-4.4825	-0.672338	0.0229765	1.88239	350.49	97.3182	-22.3329	0	0	-0.478083	40.2317
0	12.3737	0	0	14.0704	0.883671	-28.1848	-0.153641	0.00159292	0.00862815	-17.657	2.37E-15	0.874162	0	0	0.05333	3.60978	-21.1481	3.78208	199.774	376.709	654.805	427.663	427.663	427.663	8.26746	-82.0451	15.7125	177.09	399.868	195.191	203.647	203.647	203.647	-81.8496	5.94869	-15.1639	30.0384	-10.0325	-4.1907	0.0688804	-0.0419293	2.09864	123.031	62.4726	-16.4339	0	0	-0.16158	41.5912
0	13.5666	0	0	15.5911	0.921845	-29.217	-0.149817	-0.00692392	0.0201544	-15.9885	-2.61E-15	0.702407	0	0	0.045655	3.66802	-20.7996	3.70737	192.83	377.834	648.644	426.434	426.434	426.434	7.70597	-81.8059	16.3087	159.584	399.738	194.539	203.647	203.647	203.647	-81.5237	6.74903	-15.1254	30.6491	-10.0096	-3.89752	0.78929	-0.0791074	2.30593	-87.9479	27.5712	-8.64592	0	0	0.0937152	42.7779
0	14.7055	0	0	17.0484	0.952051	-30.0193	-0.147592	-0.0133743	0.0245783	-15.008	6.13E-16	0.625592	0	0	0.0400289	3.73532	-20.3758	3.65798	185.612	378.884	642.702	425.593	425.593	425.593	7.19524	-81.5583	16.8939	142.247	399.706	193.916	203.647	203.647	203.647	-81.1964	7.51212	-15.1116	31.1569	-10.0526	-3.64977	1.32889	-0.0849727	2.48628	-225.844	-1.12303	-1.34214	0	0	0.172975	43.8395
0	15.7925	0	0	18.4251	0.972795	-30.5629	-0.146404	-0.0171922	0.0200947	-14.5352	-4.08E-16	0.466369	0	0	0.0355992	3.79277	-19.8831	3.66727	178.377	379.827	637.176	425.154	425.154	425.154	6.77556	-81.29	17.4417	125.096	399.776	193.31	203.647	203.647	203.647	-80.858	8.19718	-15.1348	31.478	-10.1206	-3.47805	1.58282	-0.0672112	2.62229	-260.075	-20.6027	3.52534	0	0	0.0754811	44.7943
0	16.8223	0	0	19.705	0.9847	-30.8722	-0.146228	-0.0189477	0.00795519	-14.4311	2.86E-16	0.0722706	0	0	0.0319554	3.82815	-19.3078	3.74031	171.196	380.637	632.172	425.103	425.103	425.103	6.46803	-80.9964	17.9335	108.114	399.941	192.724	203.647	203.647	203.647	-80.5049	8.77943	-15.1989	31.5252	-10.1744	-3.38408	1.52914	-0.0444346	2.69845	-193.088	-32.1062	5.13117	0	0	-0.0640463	45.6264
0	17.7824	0	0	20.8756	0.990128	-31.0125	-0.146469	-0.0197375	-0.00817496	-14.5158	-3.41E-15	-0.619131	0	0	0.0287649	3.83792	-18.6212	3.85298	163.96	381.294	627.704	425.41	425.41	425.41	6.27012	-80.6787	18.3614	91.2545	400.182	192.166	203.647	203.647	203.647	-80.1376	9.25507	-15.2982	31.227	-10.1869	-3.33965	1.2294	-0.0338179	2.70781	-56.2819	-38.9082	3.90395	0	0	-0.0601854	46.293
0	18.6569	0	0	21.9292	0.992145	-31.0646	-0.146294	-0.0204642	-0.0240954	-14.6171	2.01E-15	-1.55408	0	0	0.0256497	3.82553	-17.7893	3.9631	156.437	381.776	623.717	426.027	426.027	426.027	6.16096	-80.3414	18.7268	74.4563	400.47	191.645	203.647	203.647	203.647	-79.7589	9.63716	-15.4197	30.5451	-10.1483	-3.29828	0.796257	-0.0456137	2.66045	105.259	-44.5664	1.06842	0	0	0.187627	46.7401
0	19.4309	0	0	22.8611	0.993388	-31.0966	-0.145229	-0.0214511	-0.0366705	-14.6205	1.72E-15	-2.5904	0	0	0.0222656	3.79717	-16.7847	4.02801	148.354	382.063	620.13	426.895	426.895	426.895	6.11281	-79.9907	19.0342	57.6604	400.77	191.173	203.647	203.647	203.647	-79.373	9.94459	-15.5476	29.4833	-10.0648	-3.21435	0.350483	-0.0810201	2.58012	249.233	-51.3715	-2.04541	0	0	0.623664	46.92
0	20.0937	0	0	23.667	0.995308	-31.1461	-0.143146	-0.0224919	-0.0445827	-14.4372	2.74E-15	-3.55535	0	0	0.0184398	3.75716	-15.5942	4.02097	139.472	382.126	616.874	427.95	427.95	427.95	6.10288	-79.6329	19.284	40.8232	401.051	190.754	203.647	203.647	203.647	-78.9856	10.19	-15.6669	28.0844	-9.95297	-3.06132	-0.0182543	-0.13066	2.49779	348.912	-59.0417	-4.57434	0	0	1.08537	46.8029
0	20.6392	0	0	24.3398	0.997968	-31.2145	-0.140901	-0.0233392	-0.0483763	-14.0566	6.53E-16	-4.31757	0	0	0.0143439	3.70545	-14.221	3.93982	129.635	381.935	613.926	429.123	429.123	429.123	6.12048	-79.2725	19.4669	23.9192	401.293	190.389	203.647	203.647	203.647	-78.6018	10.372	-15.7656	26.4199	-9.83077	-2.84178	-0.269374	-0.181695	2.44179	397.598	-65.6123	-6.26714	0	0	1.42003	46.3814
0	21.064	0	0	24.8672	1.00031	-31.2747	-0.139809	-0.0237353	-0.0495414	-13.4937	8.17E-17	-4.7843	0	0	0.0102754	3.63846	-12.6829	3.80584	118.786	381.461	611.316	430.341	430.341	430.341	6.16779	-78.9104	19.5636	6.93879	401.484	190.077	203.647	203.647	203.647	-78.2243	10.4744	-15.8344	24.574	-9.71237	-2.58548	-0.405767	-0.219879	2.43009	404.356	-67.9961	-7.27813	0	0	1.56564	45.6676
0	21.3641	0	0	25.2313	1.00068	-31.2843	-0.140943	-0.0234552	-0.049408	-12.7388	4.57E-15	-4.8918	0	0	0.00642458	3.55201	-11.0054	3.65461	106.948	380.687	609.125	431.53	431.53	431.531	6.25624	-78.5413	19.5474	-10.1185	401.623	189.817	203.647	203.647	203.647	-77.8505	10.4713	-15.8667	22.6281	-9.60499	-2.33778	-0.456653	-0.235927	2.46394	385.789	-63.432	-7.89772	0	0	1.55257	44.6864
0	21.5321	0	0	25.409	0.997352	-31.1987	-0.145135	-0.0224306	-0.0487761	-11.7878	1.39E-15	-4.61144	0	0	0.00281079	3.44498	-9.21558	3.52333	94.198	379.613	607.462	432.623	432.623	432.623	6.40179	-78.1523	19.3914	-27.2503	401.717	189.616	203.647	203.647	203.647	-77.4706	10.3348	-15.8586	20.65	-9.51071	-2.1432	-0.454194	-0.225779	2.53471	357.595	-50.0205	-8.32412	0	0	1.45189	43.4679
0	21.5549	0	0	25.3741	0.988902	-30.9808	-0.152245	-0.0205816	-0.047937	-10.5848	4.66E-15	-3.9348	0	0	-0.000677936	3.32154	-7.33649	3.44006	80.6383	378.261	606.442	433.564	433.564	433.564	6.62049	-77.7223	19.0739	-44.4544	401.779	189.484	203.647	203.647	203.647	-77.0655	10.0422	-15.8093	18.6862	-9.43074	-2.03154	-0.422091	-0.189307	2.62747	330.182	-27.1066	-8.54975	0	0	1.32817	42.0413
0	21.4124	0	0	25.0983	0.974465	-30.6064	-0.161285	-0.0181813	-0.0467337	-9.04762	-2.53E-15	-2.91718	0	0	-0.00401714	3.19145	-5.38445	3.41813	66.3747	376.679	606.17	434.326	434.326	434.326	6.92521	-77.2212	18.5836	-61.7302	401.824	189.44	203.647	203.647	203.647	-76.6062	9.58164	-15.722	16.7594	-9.36935	-2.01162	-0.363221	-0.131256	2.72932	304.693	3.7516	-8.28856	0	0	1.20723	40.4311
0	21.078	0	0	24.5534	0.953739	-30.0638	-0.170945	-0.0155023	-0.0448243	-7.12728	3.96E-15	-1.64042	0	0	-0.00685707	3.06852	-3.36857	3.45765	51.5144	374.94	606.729	434.911	434.911	434.911	7.32386	-76.6106	17.9215	-79.0779	401.872	189.501	203.647	203.647	203.647	-76.054	8.95398	-15.6042	14.8694	-9.33611	-2.07535	-0.269817	-0.0571139	2.83023	275.835	39.6298	-7.25834	0	0	1.08473	38.6561
0	20.5192	0	0	23.7124	0.926877	-29.3516	-0.179726	-0.0129202	-0.0419182	-4.81604	3.59E-15	-0.213526	0	0	-0.00847108	2.96809	-1.2929	3.55141	36.1722	373.128	608.179	435.355	435.355	435.355	7.81814	-75.8447	17.101	-96.496	401.939	189.681	203.647	203.647	203.647	-75.362	8.17354	-15.4669	12.997	-9.34428	-2.20767	-0.12785	0.0282466	2.92359	234.056	76.9288	-5.40027	0	0	0.93365	36.7323
0	19.701	0	0	22.551	0.894314	-28.4746	-0.186345	-0.0104106	-0.0379188	-2.17926	-1.96E-15	1.29275	0	0	-0.00803269	2.90496	0.839928	3.69234	20.4862	371.342	610.556	435.724	435.724	435.724	8.40276	-74.8731	16.1462	-113.98	402.036	189.986	203.647	203.647	203.647	-74.4772	7.26686	-15.3239	11.1108	-9.40717	-2.39772	0.0663069	0.116525	3.00197	171.465	110.647	-2.81452	0	0	0.721775	34.6769
0	18.5888	0	0	21.0502	0.856605	-27.4406	-0.190029	-0.00768545	-0.0330617	0.632343	3.76E-15	2.83751	0	0	-0.00500938	2.89138	3.02434	3.87835	4.6307	369.673	613.868	436.109	436.109	436.109	9.0655	-73.6442	15.0901	-131.522	402.173	190.406	203.647	203.647	203.647	-73.3447	6.27083	-15.1913	9.1766	-9.53363	-2.64503	0.307383	0.198542	3.05582	83.3065	136.081	0.155002	0	0	0.413053	32.513
0	17.1525	0	0	19.1991	0.814355	-26.2586	-0.190531	-0.00419609	-0.0281883	3.40076	4.08E-15	4.40368	0	0	0.000476558	2.93594	5.24804	4.11339	-11.1773	368.204	618.095	436.611	436.611	436.611	9.78773	-72.1088	13.9727	-149.111	402.354	190.919	203.647	203.647	203.647	-71.9115	5.23088	-15.0857	7.16633	-9.72505	-2.95988	0.575147	0.266399	3.07353	-28.567	150.182	2.98747	0	0	-0.0130496	30.2734
0	15.3706	0	0	16.997	0.768245	-24.9406	-0.187855	0.000424658	-0.0248733	5.88225	2.94E-15	5.94053	0	0	0.00767188	3.043	7.48973	4.40416	-26.6827	366.993	623.18	437.327	437.327	437.327	10.5451	-70.2255	12.8397	-166.738	402.585	191.495	203.647	203.647	203.647	-70.1313	4.19941	-15.0235	5.06677	-9.97461	-3.3576	0.844225	0.314124	3.04245	-157.299	151.671	5.25414	0	0	-0.551658	28.0028
0	13.2318	0	0	14.4541	0.719172	-23.5062	-0.18264	0.00601723	-0.0250113	7.77252	2.29E-15	7.31489	0	0	0.015154	3.21237	9.719	4.75489	-41.6073	366.073	629.03	438.335	438.335	438.335	11.3089	-67.9632	11.7399	-184.405	402.869	192.096	203.647	203.647	203.647	-67.967	3.23399	-15.0183	2.88401	-10.2689	-3.85042	1.08831	0.338583	2.9559	-292.692	141.164	6.69307	0	0	-1.16176	25.7565
0	10.7384	0	0	11.5921	0.6684	-21.9886	-0.176062	0.0117691	-0.030053	8.72222	4.57E-15	8.3008	0	0	0.0209005	3.43919	11.898	5.16194	-55.6693	365.455	635.508	439.679	439.679	439.679	12.0474	-65.3041	10.7221	-202.127	403.208	192.691	203.647	203.647	203.647	-65.394	2.39397	-15.0779	0.644773	-10.591	-4.43966	1.29126	0.339305	2.81107	-425.798	120.118	7.29945	0	0	-1.77954	23.5986
0	7.90783	0	0	8.44275	0.617602	-20.4369	-0.170176	0.016617	-0.0400434	8.31915	1.96E-15	8.64096	0	0	0.0218632	3.71372	13.9841	5.61125	-68.6012	365.125	642.441	441.364	441.364	441.364	12.7303	-62.2463	9.82885	-219.935	403.595	193.268	203.647	203.647	203.647	-62.4029	1.73394	-15.2017	-1.6059	-10.9231	-5.11165	1.45028	0.315718	2.60901	-551.82	90.2483	7.12698	0	0	-2.3382	21.5974
0	4.77573	0	0	5.04903	0.568755	-18.9148	-0.167792	0.0195172	-0.0536186	6.138	-5.23E-15	8.11129	0	0	0.0138841	4.02197	15.9331	6.07966	-80.1614	365.053	649.623	443.354	443.354	443.354	13.333	-58.8065	9.09003	-237.864	404.015	193.847	203.647	203.647	203.647	-59.0031	1.29471	-15.3794	-3.80894	-11.2499	-5.83875	1.57426	0.268886	2.35959	-670.166	53.3116	6.24118	0	0	-2.78051	19.8226
0	1.39871	0	0	1.46654	0.523863	-17.4909	-0.172116	0.0195325	-0.0684574	1.83108	3.92E-15	6.57604	0	0	-0.00754104	4.34679	17.7013	6.53919	-90.1395	365.199	656.818	445.577	445.577	445.577	13.8403	-55.0219	8.5154	-255.933	404.441	194.493	203.647	203.647	203.647	-55.2269	1.09391	-15.5907	-5.89679	-11.5599	-6.58406	1.67601	0.198673	2.0778	-782.157	10.0882	4.7772	0	0	-3.05986	18.3412
0	-2.14471	0	0	-2.23374	0.484618	-16.2275	-0.185746	0.0165923	-0.0822858	-4.72184	-6.53E-16	4.10333	0	0	-0.0453101	4.66946	19.2484	6.96229	-98.359	365.514	663.777	447.936	447.936	447.936	14.246	-50.9512	8.08988	-274.113	404.834	195.318	203.647	203.647	203.647	-51.1321	1.11921	-15.8055	-7.7996	-11.8458	-7.30738	1.76411	0.106829	1.78385	-887.428	-38.0448	2.91373	0	0	-3.1321	17.2148
0	-5.75599	0	0	-5.96454	0.452145	-15.1696	-0.209356	0.0114179	-0.0942259	-13.2645	-3.27E-15	0.975169	0	0	-0.0977662	4.97128	20.5391	7.32516	-104.681	365.94	670.24	450.322	450.322	450.322	14.5489	-46.6745	7.77305	-292.3	405.147	196.472	203.647	203.647	203.647	-46.8025	1.32649	-15.9857	-9.45188	-12.1038	-7.96924	1.83567	0.00170258	1.4978	-980.561	-87.5206	0.883734	0	0	-2.95555	16.4965
0	-9.3228	0	0	-9.62546	0.426929	-14.3408	-0.241303	0.00547878	-0.105149	-23.1596	-5.23E-15	-2.33104	0	0	-0.157504	5.23486	21.5466	7.6077	-109.014	366.414	675.962	452.632	452.632	452.632	14.7478	-42.2879	7.50375	-310.307	405.336	198.121	203.647	203.647	203.647	-42.3439	1.64367	-16.0894	-10.799	-12.3318	-8.53153	1.8777	-0.103959	1.2389	-1051.33	-132.938	-1.02972	0	0	-2.51565	16.2275
0	-12.729	0	0	-13.1109	0.408951	-13.7461	-0.277901	0.000249774	-0.116447	-33.4985	-5.23E-15	-5.26952	0	0	-0.212798	5.44502	22.2546	7.79052	-111.322	366.876	680.723	454.787	454.787	454.787	14.8376	-37.8961	7.2086	-327.87	405.362	200.426	203.647	203.647	203.647	-37.8747	1.9795	-16.0763	-11.8034	-12.5283	-8.95552	1.88006	-0.195635	1.01919	-1090.98	-168.345	-2.50342	0	0	-1.85895	16.4337
0	-15.8655	0	0	-16.3202	0.397876	-13.3782	-0.315373	-0.00340782	-0.128549	-43.3971	6.53E-15	-7.37002	0	0	-0.252053	5.5895	22.6595	7.8519	-111.636	367.271	684.351	456.737	456.737	456.737	14.8087	-33.602	6.81284	-344.683	405.199	203.516	203.647	203.647	203.647	-33.5139	2.236	-15.9139	-12.4485	-12.691	-9.20031	1.84533	-0.262813	0.848792	-1097.87	-189.58	-3.19135	0	0	-1.09082	17.1242
0	-18.6392	0	0	-19.1662	0.39316	-13.2212	-0.351167	-0.00551359	-0.14012	-52.2039	1.05E-14	-8.34713	0	0	-0.267505	5.65998	22.7701	7.76737	-110.044	367.561	686.723	458.475	458.475	458.475	14.647	-29.4985	6.25234	-360.428	404.836	207.476	203.647	203.647	203.647	-29.3694	2.32355	-15.5809	-12.7406	-12.8163	-9.2245	1.79108	-0.297902	0.727818	-1079.67	-194.831	-2.77107	0	0	-0.334321	18.2911
0	-20.9767	0	0	-21.5788	0.39408	-13.2518	-0.38414	-0.00604932	-0.149554	-59.5392	0	-8.05544	0	0	-0.256471	5.65334	22.6059	7.51279	-106.679	367.726	687.776	460.021	460.021	460.021	14.3372	-25.6647	5.48604	-374.799	404.267	212.342	203.647	203.647	203.647	-25.5298	2.17687	-15.0692	-12.7073	-12.899	-8.99177	1.73677	-0.296534	0.652878	-1047.21	-183.935	-1.13753	0	0	0.317847	19.9125
0	-22.8253	0	0	-23.5064	0.399833	-13.4433	-0.413622	-0.00446552	-0.155553	-65.1814	-5.23E-15	-6.43796	0	0	-0.22044	5.573	22.1942	7.06936	-101.702	367.772	687.495	461.423	461.423	461.422	13.8678	-22.1642	4.50583	-387.518	403.496	218.098	203.647	203.647	203.647	-22.0607	1.7675	-14.3841	-12.3935	-12.9326	-8.47846	1.697	-0.258318	0.616603	-1010.76	-158.303	1.56872	0	0	0.819711	21.9548
0	-24.1525	0	0	-24.9152	0.409715	-13.7714	-0.437919	7.93E-05	-0.157291	-68.8814	0	-3.51576	0	0	-0.163834	5.42939	21.5665	6.42897	-95.2803	367.732	685.915	462.726	462.726	462.726	13.2379	-19.0444	3.34014	-398.347	402.53	224.693	203.647	203.647	203.647	-19.0028	1.10916	-13.5452	-11.8563	-12.91	-7.68066	1.67392	-0.18787	0.612336	-976.407	-120.674	4.96303	0	0	1.16509	24.3763
0	-24.9486	0	0	-25.7943	0.423323	-14.2218	-0.454611	0.00840988	-0.154192	-70.3927	0	0.618647	0	0	-0.0938142	5.23908	20.7557	5.598	-87.5751	367.658	683.107	463.965	463.965	463.965	12.464	-16.3315	2.04901	-407.104	401.386	232.046	203.647	203.647	203.647	-16.3697	0.253828	-12.5859	-11.1566	-12.8247	-6.61851	1.66121	-0.0973144	0.63236	-947.041	-75.3758	8.52589	0	0	1.37408	27.1295
0	-25.2318	0	0	-26.161	0.440658	-14.7928	-0.462355	0.0216952	-0.145799	-69.7041	6.53E-15	5.84826	0	0	-0.0194598	5.02273	19.7928	4.59851	-78.728	367.611	679.184	465.137	465.137	465.137	11.5833	-14.0251	0.712522	-413.673	400.1	240.058	203.647	203.647	203.647	-14.146	-0.719832	-11.5541	-10.3513	-12.6723	-5.33652	1.64516	-0.00200791	0.673621	-923.21	-26.221	11.4561	0	0	1.48253	30.163
0	-25.0497	0	0	-26.0642	0.462145	-15.4966	-0.46119	0.0398786	-0.13217	-67.1336	7.84E-15	11.8513	0	0	0.0505911	4.80263	18.704	3.46685	-68.8562	367.647	674.288	466.199	466.199	466.199	10.6542	-12.0964	-0.58431	-418.011	398.742	248.621	203.647	203.647	203.647	-12.2899	-1.72305	-10.5116	-9.48475	-12.4526	-3.89972	1.60808	0.0827674	0.73323	-903.239	23.2271	12.8765	0	0	1.53317	33.424
0	-24.476	0	0	-25.5807	0.48853	-16.3542	-0.453214	0.0611111	-0.113293	-63.425	-1.05E-14	18.0333	0	0	0.110561	4.60037	17.5088	2.24957	-58.0532	367.809	668.593	467.063	467.063	467.063	9.75129	-10.4927	-1.76663	-420.13	397.414	257.622	203.647	203.647	203.647	-10.7419	-2.67406	-9.53148	-8.58213	-12.1718	-2.386	1.53456	0.143418	0.809674	-885.912	69.4766	12.1487	0	0	1.57326	36.8605
0	-23.6002	0	0	-24.8044	0.52063	-17.3874	-0.442193	0.0826205	-0.0892226	-59.6458	1.31E-15	23.6508	0	0	0.158707	4.43537	16.2192	0.998142	-46.3954	368.118	662.299	467.602	467.602	467.602	8.95448	-9.14988	-2.78064	-420.079	396.249	266.939	203.647	203.647	203.647	-9.43713	-3.51082	-8.68886	-7.64482	-11.8438	-0.87667	1.41536	0.174903	0.901868	-870.576	110.917	8.94696	0	0	1.6486	40.424
0	-22.5125	0	0	-23.8288	0.55904	-18.6086	-0.432475	0.101484	-0.0595981	-56.9167	9.80E-15	27.9717	0	0	0.19609	4.32414	14.839	-0.236719	-33.9514	368.573	655.63	467.671	467.671	467.671	8.33589	-8.00857	-3.59729	-417.91	395.386	276.433	203.647	203.647	203.647	-8.32073	-4.19605	-8.04998	-6.64935	-11.4911	0.553223	1.25226	0.180428	1.00791	-858.693	147.336	3.48696	0	0	1.80152	44.0712
0	-21.2889	0	0	-22.7307	0.603855	-20.0115	-0.4265	0.114968	-0.0246117	-55.9612	-2.61E-15	30.4135	0	0	0.223826	4.28021	13.3647	-1.41002	-20.7905	369.159	648.821	467.121	467.121	467.121	7.94851	-7.031	-4.20842	-413.649	394.95	285.941	203.647	203.647	203.647	-7.36129	-4.71406	-7.66147	-5.54967	-11.1434	1.84305	1.05503	0.169868	1.12662	-850.498	179.331	-3.47134	0	0	2.06173	47.7633
0	-19.9813	0	0	-21.5577	0.654478	-21.5666	-0.423486	0.120878	0.0151335	-56.8246	-7.84E-15	30.6638	0	0	0.241641	4.31415	11.787	-2.4862	-6.98794	369.855	642.112	465.826	465.826	465.826	7.81873	-6.21084	-4.61847	-407.283	395.027	295.27	203.647	203.647	203.647	-6.55783	-5.06296	-7.54299	-4.28273	-10.8353	2.95234	0.840362	0.15828	1.25978	-844.359	207.772	-10.8024	0	0	2.44222	51.4662
0	-18.6164	0	0	-20.3264	0.709507	-23.2199	-0.419876	0.118692	0.0580774	-58.8899	6.53E-16	28.8277	0	0	0.249131	4.43344	10.0925	-3.44132	7.37417	370.645	635.742	463.709	463.709	463.709	7.94382	-5.5733	-4.83556	-398.775	395.654	304.195	203.647	203.647	203.647	-5.93817	-5.24634	-7.68503	-2.77764	-10.603	3.86391	0.625716	0.160864	1.41016	-835.596	233.031	-17.5429	0	0	2.92932	55.1475
0	-17.2013	0	0	-19.0282	0.766795	-24.8987	-0.411453	0.109539	0.102006	-61.1891	-6.53E-15	25.389	0	0	0.247538	4.64202	8.26655	-4.26393	22.2072	371.519	629.928	460.767	460.767	460.767	8.29596	-5.1674	-4.86516	-388.08	396.822	312.471	203.647	203.647	203.647	-5.55067	-5.26804	-8.05361	-0.96652	-10.4797	4.58487	0.436391	0.188955	1.58049	-820.871	254.111	-23.0068	0	0	3.48514	58.7753
0	-15.732	0	0	-17.6392	0.823631	-26.5202	-0.39504	0.0954514	0.144144	-62.7445	-1.31E-15	21.0478	0	0	0.239804	4.93961	6.29703	-4.95317	37.4207	372.476	624.862	457.093	457.093	457.093	8.83158	-5.05419	-4.70759	-375.181	398.486	319.845	203.647	203.647	203.647	-5.45311	-5.13035	-8.60062	1.20296	-10.4912	5.14363	0.302103	0.246041	1.76987	-799.453	267.973	-26.5804	0	0	4.04982	62.3162
0	-14.2011	0	0	-16.1322	0.876992	-28.0021	-0.369422	0.0786592	0.181409	-62.8341	-6.53E-15	16.5419	0	0	0.229076	5.32065	4.17718	-5.51383	52.9303	373.522	620.694	452.883	452.883	452.883	9.50215	-5.29457	-4.35983	-360.104	400.591	326.077	203.647	203.647	203.647	-5.70184	-4.8359	-9.27577	3.75556	-10.6495	5.58246	0.252001	0.328291	1.97105	-773.024	270.816	-27.6907	0	0	4.54917	65.7339
0	-12.6043	0	0	-14.4868	0.923852	-29.2707	-0.335398	0.0611464	0.210275	-61.1138	0	12.4955	0	0	0.217036	5.7729	1.90924	-5.94924	68.666	374.656	617.528	448.43	448.43	448.43	10.2632	-5.93889	-3.82109	-342.926	403.085	330.967	203.647	203.647	203.647	-6.3429	-4.39232	-10.0365	6.67788	-10.9478	5.94589	0.303712	0.426235	2.17704	-742.95	259.991	-26.0947	0	0	4.90007	68.9882
0	-10.9445	0	0	-12.699	0.961602	-30.2704	-0.295207	0.0447485	0.227452	-57.6001	3.92E-15	9.34943	0	0	0.203334	6.27594	-0.492775	-6.25452	84.5767	375.866	615.426	444.08	444.08	444.08	11.0797	-7.01987	-3.1006	-323.768	405.927	334.367	203.647	203.647	203.647	-7.40644	-3.81879	-10.8535	9.91164	-11.3562	6.26714	0.452063	0.530079	2.37719	-708.226	236.347	-22.3074	0	0	5.02194	72.0324
0	-9.23381	0	0	-10.7864	0.988566	-30.9722	-0.251861	0.0311589	0.230588	-52.5779	-3.92E-15	7.32156	0	0	0.186315	6.80029	-3.00205	-6.41343	100.626	377.121	614.424	440.176	440.176	440.176	11.9278	-8.54907	-2.22386	-302.787	409.095	336.209	203.647	203.647	203.647	-8.90437	-3.15112	-11.7112	13.3547	-11.8225	6.5563	0.66955	0.629373	2.56192	-666.38	204.233	-17.6242	0	0	4.86472	74.8125
0	-7.49486	0	0	-8.78858	1.00452	-31.3826	-0.208819	0.0215006	0.218722	-46.5157	2.61E-15	6.37106	0	0	0.164632	7.30867	-5.58072	-6.39971	116.785	378.374	614.549	436.986	436.986	436.986	12.7949	-10.5164	-1.23365	-280.163	412.578	336.503	203.647	203.647	203.647	-10.8304	-2.44206	-12.6055	16.872	-12.2788	6.79317	0.909961	0.714448	2.72128	-614.104	170.323	-13.5085	0	0	4.4274	77.2684
0	-5.75922	0	0	-6.76236	1.01099	-31.5481	-0.169436	0.0159695	0.193385	-39.9576	-3.92E-15	6.22762	0	0	0.138715	7.75973	-8.18459	-6.18264	133.014	379.57	615.835	434.649	434.649	434.649	13.6784	-12.8919	-0.183711	-256.089	416.373	335.343	203.647	203.647	203.647	-13.1616	-1.75457	-13.5395	20.3165	-12.6544	6.92806	1.12302	0.77064	2.84048	-550.221	140.542	-10.803	0	0	3.77122	79.3395
0	-4.06516	0	0	-4.7718	1.01108	-31.5504	-0.136628	0.0133907	0.158349	-33.4556	0	6.43926	0	0	0.111142	8.1145	-10.7694	-5.73486	149.251	380.66	618.32	433.157	433.157	433.157	14.5828	-15.6301	0.87393	-230.766	420.475	332.893	203.647	203.647	203.647	-15.8614	-1.14907	-14.519	23.5546	-12.8937	6.89204	1.26504	0.782784	2.90453	-475.452	118.471	-9.13952	0	0	2.99547	80.9736
0	-2.45376	0	0	-2.87788	1.00875	-31.4909	-0.112723	0.0114696	0.119349	-27.5375	3.92E-15	6.48697	0	0	0.0855615	8.34382	-13.2968	-5.04111	165.402	381.607	622.042	432.367	432.367	432.367	15.5162	-18.6746	1.90199	-204.397	424.87	329.355	203.647	203.647	203.647	-18.8822	-0.670093	-15.5487	26.4907	-12.972	6.61568	1.3036	0.739226	2.89813	-391.267	104.528	-7.22543	0	0	2.20233	82.1356
0	-0.963431	0	0	-1.12955	1.00779	-31.4664	-0.0990839	0.00785694	0.082671	-22.6449	1.31E-15	5.94932	0	0	0.06473	8.43435	-15.737	-4.10697	181.338	382.401	627.009	432.054	432.054	432.054	16.4838	-21.9652	2.88556	-177.174	429.52	324.945	203.647	203.647	203.647	-22.1709	-0.337952	-16.6279	29.0815	-12.9021	6.05259	1.22682	0.642121	2.81569	-299.745	97.0556	-3.62859	0	0	1.47664	82.8125
0	0.375455	0	0	0.440542	1.01078	-31.5428	-0.0959083	0.00114297	0.0529648	-19.08	-6.53E-16	4.61567	0	0	0.0493265	8.39115	-18.0683	-2.96584	196.891	383.055	633.176	431.968	431.968	431.968	17.4823	-25.4443	3.83074	-149.259	434.366	319.855	203.647	203.647	203.647	-25.6744	-0.149233	-17.7484	31.3362	-12.7276	5.19953	1.04142	0.512019	2.66453	-201.714	94.1011	2.07897	0	0	0.863462	83.0118
0	1.5444	0	0	1.81609	1.01854	-31.7405	-0.102356	-0.00891974	0.0325413	-16.9716	0	2.49212	0	0	0.0383521	8.23644	-20.2734	-1.68225	211.863	383.6	640.428	431.898	431.898	431.898	18.4972	-29.0623	4.75556	-120.767	439.325	314.238	203.647	203.647	203.647	-29.345	-0.0845833	-18.8922	33.3014	-12.5064	4.10553	0.775144	0.375638	2.45972	-99.0787	92.7509	9.29782	0	0	0.376254	82.7546
0	2.53797	0	0	2.99418	1.03009	-32.0331	-0.116849	-0.0212439	0.0209928	-16.2661	6.53E-16	-0.207306	0	0	0.0304447	8.00584	-22.3347	-0.3491	226.037	384.074	648.576	431.696	431.696	431.696	19.5021	-32.7805	5.67881	-91.7556	444.302	308.208	203.647	203.647	203.647	-33.1434	-0.118917	-20.0324	35.038	-12.2936	2.86654	0.467639	0.260466	2.22505	5.19993	90.8084	16.4885	0	0	0.000552803	82.0652
0	3.36187	0	0	3.9809	1.04311	-32.3606	-0.137368	-0.0337663	0.0162274	-16.7439	-6.53E-16	-3.11792	0	0	0.0248492	7.74277	-24.231	0.921821	239.188	384.515	657.361	431.291	431.291	431.291	20.463	-36.5711	6.61122	-62.2246	449.2	301.85	203.647	203.647	203.647	-37.0403	-0.229642	-21.135	36.5997	-12.1287	1.60746	0.164966	0.185576	1.98676	105.638	87.2422	21.8279	0	0	-0.284557	80.9635
0	4.02874	0	0	4.78644	1.05468	-32.6499	-0.161095	-0.0448611	0.0153734	-18.0044	3.92E-15	-5.88963	0	0	0.0212844	7.49245	-25.9362	2.01483	251.103	384.95	666.479	430.676	430.676	430.676	21.3434	-40.4161	7.55204	-32.1285	453.931	295.239	203.647	203.647	203.647	-41.0151	-0.400363	-22.163	38.0179	-12.0297	0.457666	-0.0965362	0.156092	1.76549	196.536	81.8038	24.1488	0	0	-0.492537	79.4602
0	4.55191	0	0	5.4197	1.06205	-32.8332	-0.185462	-0.0532646	0.0154202	-19.6292	3.92E-15	-8.19297	0	0	0.0195107	7.29642	-27.4209	2.82668	261.602	385.399	675.611	429.889	429.89	429.889	22.1093	-44.3027	8.48989	-1.40023	458.421	288.46	203.647	203.647	203.647	-45.0516	-0.620533	-23.08	39.2969	-11.9954	-0.470476	-0.296344	0.170019	1.57744	273.741	76.0488	23.075	0	0	-0.622483	77.5562
0	4.94018	0	0	5.88432	1.06318	-32.8613	-0.20899	-0.0575882	0.0136969	-21.3322	-3.92E-15	-9.68077	0	0	0.0187877	7.18812	-28.6548	3.27949	270.546	385.88	684.45	428.993	428.993	428.993	22.7322	-48.2194	9.40594	30.0234	462.614	281.611	203.647	203.647	203.647	-49.1333	-0.882518	-23.8533	40.4178	-12.0108	-1.09558	-0.433441	0.217626	1.43006	336.473	71.9452	18.954	0	0	-0.665802	75.2448
0	5.19528	0	0	6.17789	1.05705	-32.709	-0.231516	-0.0563368	0.00795005	-23.0249	2.61E-15	-10.0178	0	0	0.0176124	7.1897	-29.6102	3.32792	277.842	386.419	692.723	428.055	428.055	428.055	23.1913	-52.1529	10.279	62.1796	466.47	274.81	203.647	203.647	203.647	-53.2405	-1.17816	-24.4572	41.3471	-12.0549	-1.37208	-0.516958	0.28726	1.32829	386.894	71.3455	12.6489	0	0	-0.615188	72.515
0	5.3132	0	0	6.29471	1.04368	-32.375	-0.253998	-0.0482146	-0.00395625	-24.7975	-1.31E-15	-8.94588	0	0	0.0139826	7.30992	-30.2644	2.96101	283.438	387.045	700.203	427.142	427.142	427.142	23.4765	-56.0888	11.0908	95.0626	469.972	268.2	203.647	203.647	203.647	-57.3511	-1.49652	-24.8775	42.0447	-12.1062	-1.28928	-0.560011	0.364117	1.27384	429.169	74.5004	5.2811	0	0	-0.470945	69.3532
0	5.28792	0	0	6.23063	1.02399	-31.8788	-0.277773	-0.0325421	-0.0237965	-26.7998	-1.31E-15	-6.36636	0	0	0.00607453	7.54314	-30.6011	2.20037	287.321	387.797	706.719	426.31	426.31	426.31	23.5902	-60.0136	11.8311	128.611	473.123	261.953	203.647	203.647	203.647	-61.4434	-1.82358	-25.1146	42.4715	-12.1456	-0.86729	-0.576642	0.431506	1.26554	468.464	79.7562	-2.03998	0	0	-0.2405	65.7444
0	5.11668	0	0	5.98821	0.999488	-31.2536	-0.303789	-0.00967226	-0.0533554	-29.0987	-7.84E-15	-2.40474	0	0	-0.00690192	7.86999	-30.612	1.09586	289.509	388.708	712.149	425.611	425.611	425.611	23.5469	-63.9172	12.5003	162.699	475.949	256.269	203.647	203.647	203.647	-65.5006	-2.14385	-25.185	42.594	-12.1584	-0.152007	-0.576272	0.474731	1.30348	508.914	84.0046	-8.19443	0	0	0.0668597	61.6747
0	4.8042	0	0	5.5803	0.971921	-30.5402	-0.331857	0.019238	-0.0939529	-31.5516	1.63E-15	2.62725	0	0	-0.0241465	8.25922	-30.2978	-0.279196	290.051	389.8	716.426	425.097	425.097	425.097	23.3713	-67.7936	13.1096	197.124	478.492	251.375	203.647	203.647	203.647	-69.512	-2.44281	-25.1183	42.3889	-12.1336	0.789495	-0.565267	0.481596	1.38519	552.806	83.0909	-12.1826	0	0	0.441413	57.1379
0	4.36549	0	0	5.03133	0.943001	-29.7803	-0.360192	0.0520615	-0.145619	-33.7527	-3.76E-15	8.26101	0	0	-0.043223	8.67092	-29.6705	-1.83289	289.035	391.077	719.53	424.82	424.82	424.82	23.0934	-71.6391	13.6773	231.602	480.802	247.508	203.647	203.647	203.647	-73.4728	-2.70906	-24.9527	41.8462	-12.0648	1.87382	-0.541698	0.446784	1.50192	597.497	73.2328	-13.3259	0	0	0.866952	52.1455
0	3.82595	0	0	4.3758	0.914076	-29.0086	-0.385416	0.0863922	-0.206908	-35.0851	-8.17E-15	14.0006	0	0	-0.0608803	9.06089	-28.7564	-3.45855	286.592	392.517	721.494	424.84	424.84	424.84	22.7447	-75.4482	14.2247	265.768	482.927	244.887	203.647	203.647	203.647	-77.3788	-2.93572	-24.7285	40.974	-11.9493	3.00518	-0.495516	0.373439	1.63949	635.524	52.1714	-11.6396	0	0	1.30748	46.7429
0	3.21903	0	0	3.65464	0.885824	-28.2436	-0.403444	0.120013	-0.274887	-34.9067	4.25E-15	19.4097	0	0	-0.0744071	9.38579	-27.5989	-5.03771	282.922	394.075	722.404	425.221	425.221	425.221	22.3553	-79.2065	14.771	299.18	484.905	243.681	203.647	203.647	203.647	-81.219	-3.12037	-24.4834	39.8019	-11.7894	4.07864	-0.415399	0.270926	1.77683	657.739	20.0664	-8.23789	0	0	1.70324	41.0249
0	2.58236	0	0	2.91104	0.858021	-27.4798	-0.410569	0.151458	-0.346454	-32.7574	1.01E-14	24.1728	0	0	-0.0828787	9.60903	-26.2603	-6.44419	278.303	395.689	722.395	426.023	426.023	426.023	21.9518	-82.8849	15.3312	331.342	486.761	243.969	203.647	203.647	203.647	-84.9685	-3.26374	-24.2504	38.3825	-11.5934	4.98483	-0.298431	0.152865	1.89485	659.072	-20.7108	-5.02767	0	0	1.98903	35.1438
0	1.95448	0	0	2.1876	0.829542	-26.6863	-0.404587	0.179801	-0.41878	-28.5265	-6.29E-15	28.0408	0	0	-0.0874673	9.70646	-24.82	-7.55099	273.097	397.287	721.649	427.292	427.293	427.293	21.5581	-86.4367	15.9162	361.734	488.508	245.713	203.647	203.647	203.647	-88.5845	-3.36729	-24.0577	36.791	-11.3774	5.61676	-0.155232	0.032891	1.97526	642.238	-66.1657	-4.12992	0	0	2.12388	29.3017
0	1.37311	0	0	1.52533	0.798624	-25.8122	-0.384627	0.204023	-0.489333	-22.4102	-1.96E-15	30.723	0	0	-0.0904847	9.66991	-23.3695	-8.24048	267.735	398.8	720.38	429.037	429.037	429.037	21.1938	-89.8005	16.5348	389.84	490.148	248.743	203.647	203.647	203.647	-92.0089	-3.43095	-23.9299	35.1189	-11.1655	5.8787	-0.00298096	-0.0778163	2.00624	616.113	-112.011	-6.84656	0	0	2.10214	23.7246
0	0.874472	0	0	0.963301	0.763238	-24.7957	-0.350588	0.222729	-0.555681	-14.7652	1.44E-14	31.8393	0	0	-0.0937486	9.5072	-22.0036	-8.41587	262.684	400.169	718.815	431.215	431.215	431.215	20.8731	-92.9074	17.1929	415.189	491.666	252.77	203.647	203.647	203.647	-95.175	-3.45256	-23.8851	33.4656	-10.9887	5.69503	0.131013	-0.170818	1.98065	595.836	-154.432	-13.2809	0	0	1.95738	18.6304
0	0.491402	0	0	0.536152	0.721523	-23.5756	-0.302962	0.234333	-0.615035	-5.97984	0	30.9743	0	0	-0.0970239	9.238	-20.8097	-8.01326	258.408	401.356	717.175	433.725	433.725	433.725	20.6023	-95.6893	17.8882	437.386	493.031	257.403	203.647	203.647	203.647	-98.0151	-3.42975	-23.9311	31.9264	-10.88	5.01869	0.215806	-0.242749	1.89444	598.263	-190.469	-22.5522	0	0	1.73793	14.2026
0	0.249088	0	0	0.268844	0.672152	-22.1019	-0.243088	0.237726	-0.664923	3.57886	-1.96E-15	27.8523	0	0	-0.0974371	8.88759	-19.857	-7.01277	255.302	402.345	715.652	436.421	436.421	436.421	20.3787	-98.0852	18.6005	456.137	494.182	262.178	203.647	203.647	203.647	-100.466	-3.36333	-24.0575	30.5802	-10.8692	3.83988	0.213285	-0.292322	1.7511	641.437	-217.971	-33.4412	0	0	1.48882	10.5787
0	0.159021	0	0	0.169603	0.614748	-20.3488	-0.174356	0.232012	-0.70375	13.4604	-1.96E-15	22.4601	0	0	-0.090294	8.48107	-19.1876	-5.44885	253.641	403.145	714.392	439.125	439.125	439.125	20.191	-100.044	19.2846	471.268	495.029	266.591	203.647	203.647	203.647	-102.472	-3.2601	-24.2312	29.4798	-10.9777	2.19541	0.0817098	-0.322362	1.55877	741.312	-237.002	-44.9537	0	0	1.22942	7.84752
0	0.212967	0	0	0.224339	0.550326	-18.333	-0.102781	0.216881	-0.730994	23.0229	-5.23E-15	15.2159	0	0	-0.0719201	8.04035	-18.8095	-3.41798	253.519	403.782	713.469	441.66	441.66	441.66	20.0181	-101.526	19.8677	482.721	495.448	270.135	203.647	203.647	203.647	-103.985	-3.13198	-24.3939	28.645	-11.2148	0.176835	-0.207321	-0.335386	1.33218	905.269	-248.909	-56.3796	0	0	0.946115	6.0453
0	0.379767	0	0	0.395326	0.481653	-16.1313	-0.0370553	0.192534	-0.746445	31.3334	2.61E-15	6.98075	0	0	-0.0430508	7.58433	-18.6944	-1.07835	254.818	404.291	712.868	443.876	443.876	443.876	19.8271	-102.501	20.2579	490.544	495.285	272.345	203.647	203.647	203.647	-104.961	-2.99054	-24.4671	28.0595	-11.5751	-2.06868	-0.649814	-0.330824	1.09001	1124.25	-254.514	-66.7044	0	0	0.625351	5.14957
0	0.606778	0	0	0.62506	0.413266	-13.8891	0.0129591	0.161214	-0.747845	37.2176	1.80E-15	-0.930131	0	0	-0.0108797	7.13133	-18.782	1.3635	257.216	404.698	712.478	445.672	445.672	445.672	19.5706	-102.954	20.3642	494.856	494.367	272.838	203.647	203.647	203.647	-105.37	-2.83837	-24.3636	27.6738	-12.0382	-4.35068	-1.18265	-0.295571	0.857844	1363.03	-248.872	-73.9885	0	0	0.310644	5.07408
0	0.826662	0	0	0.844523	0.350941	-11.8069	0.0385409	0.128595	-0.731088	39.4433	3.27E-15	-6.87913	0	0	0.0132602	6.70101	-18.991	3.68263	260.252	405.015	712.096	447.008	447.008	447.008	19.1894	-102.882	20.1201	495.822	492.526	271.362	203.647	203.647	203.647	-105.194	-2.66376	-24.0051	27.4147	-12.5696	-6.46433	-1.69179	-0.215196	0.666781	1564.41	-222.497	-75.9052	0	0	0.119981	5.67688
0	0.970525	0	0	0.985803	0.300718	-10.1054	0.0342163	0.103879	-0.692307	36.9945	-6.53E-16	-9.18325	0	0	0.0206659	6.31399	-19.237	5.67561	263.426	405.24	711.473	447.894	447.894	447.894	18.6253	-102.298	19.5039	493.619	489.647	267.831	203.647	203.647	203.647	-104.438	-2.44515	-23.3405	27.2016	-13.125	-8.2275	-2.0497	-0.0813775	0.554876	1666.92	-165.261	-71.3533	0	0	0.159842	6.78742
0	0.986694	0	0	0.998934	0.267843	-8.98162	-0.00127167	0.0962062	-0.6301	29.3499	-3.27E-16	-6.66736	0	0	0.013176	5.98818	-19.4526	7.19743	266.324	405.376	710.373	448.377	448.377	448.377	17.8441	-101.231	18.5443	488.424	485.723	262.357	203.647	203.647	203.647	-103.136	-2.16689	-22.3608	26.9667	-13.6559	-9.51258	-2.15149	0.100387	0.552675	1623.17	-72.8601	-61.6111	0	0	0.400403	8.24536
0	0.860938	0	0	0.870656	0.255845	-8.56968	-0.0648142	0.110111	-0.544785	16.7246	2.35E-16	0.807486	0	0	0.00492082	5.73293	-19.6024	8.18587	268.699	405.445	708.65	448.505	448.505	448.505	16.8581	-99.7322	17.3123	480.405	480.9	255.252	203.647	203.647	203.647	-101.361	-1.83708	-21.1059	26.6726	-14.1151	-10.267	-1.94296	0.313152	0.67104	1411.45	49.5734	-49.7608	0	0	0.651076	9.93505
0	0.630865	0	0	0.638564	0.265734	-8.90928	-0.148144	0.141865	-0.438409	0.311365	9.80E-16	11.9757	0	0	0.0143954	5.54382	-19.6901	8.66817	270.525	405.489	706.291	448.301	448.301	448.301	15.7344	-97.881	15.9073	469.755	475.494	247.02	203.647	203.647	203.647	-99.2261	-1.493	-19.6621	26.3222	-14.4604	-10.5182	-1.45032	0.527487	0.891084	1046.61	184.354	-39.0667	0	0	0.683984	11.8019
0	0.385673	0	0	0.391537	0.295446	-9.9257	-0.237242	0.179658	-0.316181	-17.6541	6.53E-16	24.2735	0	0	0.0509249	5.40203	-19.7553	8.74727	271.971	405.564	703.43	447.752	447.752	447.752	14.579	-95.7919	14.4455	456.747	469.953	238.297	203.647	203.647	203.647	-96.8799	-1.18483	-18.1523	25.9598	-14.6556	-10.3602	-0.776619	0.70975	1.16415	581.984	304.534	-31.4137	0	0	0.421454	13.8474
0	0.246601	0	0	0.251611	0.339839	-11.4325	-0.314074	0.207923	-0.191425	-34.2356	4.25E-15	34.5371	0	0	0.106557	5.27865	-19.8618	8.57163	273.334	405.722	700.298	446.821	446.821	446.821	13.503	-93.6072	13.0535	441.785	464.773	229.761	203.647	203.647	203.647	-94.4851	-0.944906	-16.7159	25.6618	-14.6717	-9.92641	-0.0958473	0.833636	1.42657	112.426	383.891	-26.8373	0	0	0.0265526	16.1071
0	0.331618	0	0	0.340581	0.391767	-13.1748	-0.362257	0.21485	-0.0842937	-46.644	1.63E-15	40.1797	0	0	0.161318	5.14283	-20.0767	8.29413	274.916	406.005	697.156	445.473	445.473	445.473	12.5898	-91.4737	11.8571	425.388	460.376	221.994	203.647	203.647	203.647	-92.1931	-0.765448	-15.4825	25.5166	-14.4876	-9.35562	0.382776	0.893035	1.62528	-244.357	412.494	-24.1544	0	0	-0.234405	18.6189
0	0.718305	0	0	0.743332	0.44418	-14.9085	-0.375562	0.198156	-0.0135244	-53.399	-1.29E-15	40.1912	0	0	0.197544	4.97179	-20.4461	8.02879	276.888	406.438	694.198	443.707	443.707	443.707	11.8771	-89.5121	10.9561	408.102	457.012	215.373	203.647	203.647	203.647	-90.1174	-0.604746	-14.5413	25.6002	-14.0948	-8.75739	0.490908	0.903182	1.74179	-391.436	403.125	-22.1689	0	0	-0.276003	21.3899
0	1.4257	0	0	1.48678	0.49241	-16.4797	-0.361728	0.165485	0.0155185	-54.9265	1.47E-15	35.4089	0	0	0.210412	4.75984	-20.9757	7.81946	279.176	407.042	691.492	441.581	441.581	441.581	11.3599	-87.8005	10.3946	390.379	454.722	210.038	203.647	203.647	203.647	-88.3236	-0.415789	-13.9195	25.9537	-13.5026	-8.18568	0.194462	0.880962	1.7894	-304.871	379.906	-20.491	0	0	-0.302212	24.3736
0	2.42214	0	0	2.54487	0.535472	-17.8613	-0.331862	0.12731	0.0122979	-52.4762	4.41E-15	27.7043	0	0	0.204289	4.52342	-21.6236	7.63375	281.439	407.843	688.944	439.211	439.211	439.211	11	-86.377	10.1543	372.504	453.377	205.95	203.647	203.647	203.647	-86.8379	-0.168718	-13.5829	26.5733	-12.7451	-7.63103	-0.387112	0.825353	1.79392	-42.1998	357.939	-19.5725	0	0	-0.568297	27.4663
0	3.64214	0	0	3.85539	0.575697	-19.1328	-0.293053	0.0903712	-0.00642697	-47.217	-6.21E-15	18.9682	0	0	0.183757	4.29951	-22.3082	7.38422	283.139	408.864	686.326	436.746	436.746	436.746	10.7374	-85.2485	10.1759	354.598	452.758	202.963	203.647	203.647	203.647	-85.6569	0.149468	-13.4573	27.4132	-11.8825	-7.03422	-1.04338	0.717786	1.77933	291.425	334.649	-19.9986	0	0	-1.08372	30.5249
0	4.99975	0	0	5.33595	0.617066	-20.4204	-0.252681	0.0581458	-0.0257404	-40.5185	2.12E-15	10.7773	0	0	0.152973	4.13687	-22.9285	6.96532	283.683	410.114	683.349	434.334	434.334	434.333	10.5011	-84.3921	10.3899	336.681	452.622	200.87	203.647	203.647	203.647	-84.749	0.5477	-13.4541	28.3976	-10.9963	-6.3137	-1.55854	0.546661	1.766	587.46	300.044	-21.9562	0	0	-1.59395	33.3965
0	6.40716	0	0	6.90458	0.663275	-21.8335	-0.216922	0.0318006	-0.0353544	-33.6503	-2.45E-15	4.19449	0	0	0.117414	4.08181	-23.3866	6.29291	282.577	411.579	679.745	432.093	432.093	432.093	10.2206	-83.7636	10.7393	318.732	452.749	199.445	203.647	203.647	203.647	-84.0627	1.03978	-13.493	29.4366	-10.1765	-5.3985	-1.75117	0.322417	1.77272	757.849	247.542	-24.6192	0	0	-1.78484	35.9479
0	7.793	0	0	8.4975	0.716199	-23.4183	-0.18769	0.0108436	-0.0306086	-27.3836	4.07E-15	-0.311998	0	0	0.0835444	4.16146	-23.6087	5.34033	279.551	413.222	675.354	430.109	430.109	430.109	9.84036	-83.3102	11.1868	300.746	452.969	198.474	203.647	203.647	203.647	-83.5402	1.64153	-13.5154	30.4384	-9.503	-4.26462	-1.52127	0.0748713	1.81283	754.534	178.165	-25.9538	0	0	-1.5136	38.088
0	9.11097	0	0	10.0734	0.774992	-25.1352	-0.165751	-0.00557692	-0.0126749	-22.2641	1.76E-15	-2.74788	0	0	0.0575685	4.37064	-23.5591	4.16182	274.629	414.975	670.182	428.447	428.447	428.447	9.33379	-82.9774	11.707	282.757	453.172	197.778	203.647	203.647	203.647	-83.1258	2.35813	-13.4892	31.3172	-9.02815	-2.9642	-0.884638	-0.156629	1.89756	579.883	100.038	-23.5402	0	0	-0.908459	39.7815
0	10.342	0	0	11.6099	0.836045	-26.8685	-0.150772	-0.0187302	0.012315	-18.5389	2.70E-15	-3.53413	0	0	0.0419813	4.66971	-23.2449	2.89237	268.124	416.748	664.405	427.163	427.163	427.163	8.71295	-82.7163	12.2777	264.846	453.308	197.218	203.647	203.647	203.647	-82.7744	3.17167	-13.4102	32.0002	-8.76584	-1.63097	0.0159573	-0.335991	2.02981	286.959	24.0809	-16.0204	0	0	-0.290793	41.0536
0	11.4897	0	0	13.0953	0.893737	-28.459	-0.141323	-0.029132	0.0362226	-16.1335	-1.67E-15	-3.25861	0	0	0.0349925	4.99639	-22.7096	1.71774	260.551	418.425	658.331	426.307	426.307	426.307	8.02777	-82.4881	12.8722	247.116	453.372	196.699	203.647	203.647	203.647	-82.4541	4.03688	-13.2969	32.4316	-8.6925	-0.451181	0.961402	-0.447092	2.19845	-41.2516	-41.366	-4.34319	0	0	0.0361119	41.982
0	12.5711	0	0	14.5185	0.941836	-29.7495	-0.136576	-0.0360972	0.051541	-14.8735	3.02E-15	-2.46318	0	0	0.0329503	5.28621	-22.0184	0.824322	252.494	419.883	652.317	425.909	425.909	425.909	7.35357	-82.2661	13.4568	229.662	453.386	196.171	203.647	203.647	203.647	-82.1465	4.88717	-13.1812	32.5753	-8.75912	0.390363	1.71767	-0.491404	2.37589	-315.677	-90.6451	7.99758	0	0	-0.0282594	42.6748
0	13.606	0	0	15.8657	0.975306	-30.6283	-0.135322	-0.0384446	0.0539595	-14.4365	-1.29E-15	-1.54839	0	0	0.0323058	5.49257	-21.2372	0.346108	244.454	421.015	646.686	425.966	425.966	425.966	6.76969	-82.0357	13.9944	212.543	453.383	195.612	203.647	203.647	203.647	-81.8435	5.64999	-13.0957	32.4158	-8.90968	0.767965	2.11596	-0.483297	2.52751	-469.676	-121.204	16.8081	0	0	-0.338472	43.2367
0	14.607	0	0	17.1211	0.991907	-31.0584	-0.136587	-0.0360498	0.0433617	-14.484	-1.74E-16	-0.806216	0	0	0.0310402	5.59764	-20.4134	0.329555	236.733	421.753	641.662	426.437	426.437	426.437	6.33686	-81.7921	14.4507	195.764	453.394	195.03	203.647	203.647	203.647	-81.5437	6.26549	-13.0627	31.9572	-9.09853	0.651096	2.09824	-0.437119	2.62167	-476.273	-132.758	19.5659	0	0	-0.623784	43.7367
0	15.5742	0	0	18.2699	0.992814	-31.0818	-0.13957	-0.0302213	0.0229328	-14.7175	2.98E-15	-0.414837	0	0	0.0287884	5.61144	-19.5652	0.726301	229.383	422.085	637.338	427.243	427.243	427.243	6.08224	-81.5361	14.8023	179.275	453.437	194.441	203.647	203.647	203.647	-81.2484	6.70128	-13.0882	31.2192	-9.29875	0.107227	1.72044	-0.364156	2.64333	-350.654	-127.53	16.4738	0	0	-0.655403	44.1906
0	16.4941	0	0	19.3015	0.981953	-30.801	-0.143154	-0.0230905	-0.00222529	-14.8684	1.18E-15	-0.425038	0	0	0.0259283	5.56222	-18.6809	1.41225	222.22	422.037	633.687	428.283	428.283	428.283	5.9975	-81.2702	15.0418	162.987	453.52	193.871	203.647	203.647	203.647	-80.9587	6.95721	-13.1634	30.2318	-9.50104	-0.723913	1.12021	-0.269675	2.60356	-140.022	-109.039	9.72721	0	0	-0.352582	44.5644
0	17.3437	0	0	20.2082	0.964495	-30.3462	-0.146865	-0.0165326	-0.0271231	-14.8162	-1.95E-15	-0.757781	0	0	0.0228322	5.48366	-17.7283	2.224	214.907	421.656	630.603	429.454	429.454	429.454	6.04854	-80.9954	15.1767	146.788	453.634	193.344	203.647	203.647	203.647	-80.6731	7.05897	-13.2701	29.0307	-9.70544	-1.67171	0.454306	-0.164467	2.53105	97.8837	-82.539	1.88072	0	0	0.211719	44.7957
0	18.0962	0	0	20.9834	0.945329	-29.8419	-0.150118	-0.0114416	-0.047685	-14.4905	8.61E-17	-1.24019	0	0	0.0193592	5.40457	-16.6684	2.9988	207.053	420.99	627.957	430.659	430.659	430.659	6.19045	-80.7104	15.2231	130.572	453.761	192.879	203.647	203.647	203.647	-80.3867	7.04527	-13.3877	27.6543	-9.91378	-2.57495	-0.136328	-0.0625096	2.46016	309.54	-53.4869	-5.13557	0	0	0.864531	44.8177
0	18.7258	0	0	21.6191	0.928043	-29.3827	-0.152705	-0.00804544	-0.0615789	-13.8861	2.12E-15	-1.71039	0	0	0.0152889	5.34253	-15.4679	3.60858	198.307	420.071	625.648	431.817	431.817	431.817	6.38181	-80.4102	15.1985	114.248	453.883	192.493	203.647	203.647	203.647	-80.0922	6.95369	-13.498	26.1422	-10.1247	-3.31312	-0.55764	0.0256563	2.41636	458.426	-25.4926	-10.3922	0	0	1.41994	44.579
0	19.2106	0	0	22.1039	0.914532	-29.0209	-0.154992	-0.00618414	-0.0683327	-13.0546	1.02E-15	-2.06273	0	0	0.0106854	5.30216	-14.1078	3.98016	188.431	418.925	623.636	432.867	432.867	432.867	6.594	-80.0864	15.114	97.7575	453.984	192.195	203.647	203.647	203.647	-79.7787	6.81023	-13.5876	24.5319	-10.3312	-3.82269	-0.774045	0.0969165	2.41174	529.931	0.560397	-13.7722	0	0	1.75248	44.0513
0	19.5341	0	0	22.4229	0.905078	-28.7662	-0.157346	-0.00560465	-0.0689085	-12.0316	-3.92E-15	-2.2549	0	0	0.00587673	5.27741	-12.5857	4.09869	177.327	417.575	621.952	433.769	433.769	433.769	6.81415	-79.7264	14.9708	81.071	454.055	191.991	203.647	203.647	203.647	-79.4329	6.62488	-13.6483	22.8575	-10.5215	-4.09668	-0.802265	0.152968	2.44581	529.234	25.2024	-15.4909	0	0	1.82715	43.2308
0	19.6834	0	0	22.5576	0.898717	-28.5941	-0.160376	-0.00587383	-0.064897	-10.8749	-3.96E-15	-2.26521	0	0	0.0013159	5.25692	-10.9143	3.99679	165.031	416.05	620.678	434.508	434.508	434.508	7.04354	-79.3126	14.7606	64.1865	454.097	191.884	203.647	203.647	203.647	-79.0377	6.39279	-13.6762	21.1469	-10.6815	-4.1707	-0.686185	0.197013	2.50981	472.743	49.2244	-15.8628	0	0	1.6791	42.1351
0	19.6491	0	0	22.487	0.8937	-28.458	-0.164498	-0.00659218	-0.0578476	-9.63531	-8.17E-17	-2.09016	0	0	-0.00261758	5.2297	-9.11732	3.73696	151.692	414.391	619.925	435.09	435.09	435.09	7.29339	-78.8226	14.4685	47.1223	454.114	191.878	203.647	203.647	203.647	-78.5717	6.09901	-13.6708	19.421	-10.7993	-4.10403	-0.476673	0.233398	2.58851	380.284	73.1491	-15.1785	0	0	1.37758	40.7975
0	19.4228	0	0	22.1901	0.88792	-28.3007	-0.169497	-0.00713462	-0.0492136	-8.31896	-3.14E-15	-1.71009	0	0	-0.00570316	5.18935	-7.2237	3.39346	137.529	412.647	619.803	435.542	435.542	435.542	7.58005	-78.2298	14.0781	29.9106	454.115	191.976	203.647	203.647	203.647	-78.0102	5.72474	-13.6351	17.6916	-10.8681	-3.96291	-0.219468	0.266174	2.66819	270.466	97.3249	-13.8421	0	0	0.997012	39.2622
0	18.9972	0	0	21.6476	0.879272	-28.0645	-0.174637	-0.00714626	-0.0400511	-6.90201	3.25E-15	-1.13916	0	0	-0.007826	5.13617	-5.26316	3.03759	122.8	410.877	620.402	435.91	435.91	435.91	7.92001	-77.5046	13.5765	12.5905	454.113	192.182	203.647	203.647	203.647	-77.3251	5.25367	-13.5752	15.9606	-10.8884	-3.80927	0.0502753	0.295699	2.73355	157.628	120.732	-12.1241	0	0	0.59627	37.5776
0	18.3639	0	0	20.844	0.865932	-27.6982	-0.178967	-0.00625255	-0.0313538	-5.35931	2.19E-15	-0.395104	0	0	-0.00893866	5.07708	-3.26233	2.72758	107.766	409.141	621.777	436.251	436.251	436.251	8.32554	-76.6159	12.9586	-4.79653	454.122	192.499	203.647	203.647	203.647	-76.4864	4.67729	-13.4999	14.2209	-10.8681	-3.69406	0.304817	0.319018	2.77385	52.4537	141.708	-10.3057	0	0	0.21732	35.7914
0	17.5136	0	0	19.7692	0.846559	-27.1618	-0.181312	-0.00441009	-0.0239784	-3.65757	4.39E-15	0.472437	0	0	-0.00892885	5.02411	-1.24273	2.50285	92.6723	407.5	623.945	436.628	436.628	436.628	8.80083	-75.5327	12.229	-22.2114	454.155	192.922	203.647	203.647	203.647	-75.4633	3.99867	-13.4197	12.458	-10.8213	-3.6536	0.523823	0.332101	2.78011	-38.3096	158.061	-8.51254	0	0	-0.115471	33.9459
0	16.4352	0	0	18.4186	0.820444	-26.4305	-0.181046	-0.00151693	-0.0189147	-1.83408	3.80E-15	1.42999	0	0	-0.0077593	4.99169	0.779662	2.38187	77.7314	406.005	626.883	437.104	437.104	437.104	9.33979	-74.2258	11.403	-39.6221	454.223	193.435	203.647	203.647	203.647	-74.2258	3.23419	-13.3449	10.6538	-10.7666	-3.70832	0.695802	0.331718	2.7502	-111.744	168.181	-6.87889	0	0	-0.39232	32.0757
0	15.1166	0	0	16.7936	0.787622	-25.498	-0.178211	0.00244811	-0.0167402	-0.00468924	1.23E-15	2.44446	0	0	-0.00560252	4.99375	2.79338	2.36374	63.1161	404.698	630.542	437.736	437.736	437.736	9.92576	-72.6692	10.5056	-57.0083	454.33	194.013	203.647	203.647	203.647	-72.7456	2.41336	-13.2844	8.79163	-10.7239	-3.86372	0.820824	0.316864	2.68462	-169.837	171.251	-5.48946	0	0	-0.620567	30.208
0	13.5461	0	0	14.9014	0.748882	-24.3785	-0.173248	0.00765913	-0.0178261	1.67195	3.43E-15	3.49665	0	0	-0.00290675	5.0411	4.78951	2.43239	48.9644	403.6	634.845	438.568	438.568	438.568	10.5338	-70.8424	9.57014	-74.3649	454.482	194.624	203.647	203.647	203.647	-70.9986	1.57617	-13.2457	6.85999	-10.7114	-4.11294	0.907476	0.29055	2.58733	-217.778	168.103	-4.5096	0	0	-0.818502	28.364
0	11.7159	0	0	12.7543	0.705704	-23.1069	-0.166863	0.0138883	-0.022087	3.01623	-1.96E-15	4.51121	0	0	-0.000223225	5.13979	6.75914	2.56241	35.3904	402.717	639.7	439.634	439.634	439.634	11.135	-68.7314	8.63433	-91.7032	454.682	195.233	203.647	203.647	203.647	-68.9663	0.768253	-13.2341	4.85687	-10.7431	-4.44049	0.970926	0.256834	2.46452	-263.155	159.739	-4.0031	0	0	-1.01337	26.5636
0	9.62422	0	0	10.3688	0.660082	-21.7367	-0.160128	0.0204982	-0.0289137	3.82718	4.57E-15	5.35156	0	0	0.0017779	5.29052	8.69071	2.72486	22.5004	402.039	645.001	440.951	440.951	440.951	11.702	-66.3296	7.73554	-109.049	454.933	195.813	203.647	203.647	203.647	-66.6371	0.0343885	-13.253	2.7923	-10.8267	-4.82602	1.0289	0.218193	2.32038	-314.435	146.754	-3.96959	0	0	-1.23514	24.8288
0	7.27883	0	0	7.76543	0.614243	-20.3332	-0.154366	0.0265764	-0.0372988	3.90618	-3.27E-15	5.84901	0	0	0.00218385	5.48886	10.5678	2.89237	10.4084	401.541	650.628	442.523	442.523	442.523	12.2127	-63.6384	6.90451	-126.437	455.243	196.352	203.647	203.647	203.647	-64.0076	-0.588543	-13.3025	0.689955	-10.9634	-5.24759	1.09842	0.177116	2.16007	-379.413	129.412	-4.32534	0	0	-1.50669	23.1881
0	4.69957	0	0	4.96994	0.57031	-18.9636	-0.150911	0.0314018	-0.0460257	3.09097	3.59E-15	5.87675	0	0	-0.000357613	5.72603	12.3673	3.04279	-0.750759	401.189	656.445	444.331	444.331	444.331	12.6531	-60.6677	6.15968	-143.899	455.614	196.859	203.647	203.647	203.647	-61.084	-1.07765	-13.3782	-1.41243	-11.1478	-5.68411	1.19257	0.133691	1.98643	-463.516	107.451	-4.93454	0	0	-1.83044	21.6788
0	1.91934	0	0	2.01461	0.53	-17.6869	-0.151296	0.0342858	-0.0540309	1.24823	-2.29E-15	5.35731	0	0	-0.0075971	5.98995	14.0595	3.16151	-10.8142	400.937	662.298	446.336	446.336	446.336	13.0167	-57.4356	5.50344	-161.45	456.046	197.364	203.647	203.647	203.647	-57.8827	-1.42775	-13.4706	-3.46454	-11.3697	-6.11697	1.3162	0.0871354	1.80012	-567.876	80.5901	-5.62888	0	0	-2.17452	20.3483
0	-1.01584	0	0	-1.05972	0.494381	-16.5433	-0.156795	0.0347787	-0.0609007	-1.6753	6.53E-16	4.29398	0	0	-0.0210266	6.26681	15.6084	3.24198	-19.5945	400.736	668.012	448.478	448.478	448.478	13.3022	-53.9687	4.92185	-179.079	456.532	197.924	203.647	203.647	203.647	-54.4302	-1.65153	-13.5637	-5.40657	-11.6155	-6.53036	1.464	0.0380234	1.60195	-687.859	49.1618	-6.21726	0	0	-2.46829	19.2526
0	-4.04882	0	0	-4.20292	0.463792	-15.5503	-0.168023	0.0327993	-0.0673852	-5.62706	-3.76E-15	2.78007	0	0	-0.04105	6.54262	16.9749	3.2843	-26.8927	400.533	673.39	450.68	450.68	450.68	13.5089	-50.3017	4.388	-196.733	457.054	198.616	203.647	203.647	203.647	-50.7634	-1.77606	-13.6362	-7.17438	-11.8707	-6.91029	1.61664	-0.00986286	1.39649	-811.157	15.0004	-6.57373	0	0	-2.61097	18.4531
0	-7.11517	0	0	-7.35739	0.437959	-14.7041	-0.184674	0.0286809	-0.0753682	-10.4575	4.57E-15	0.997677	0	0	-0.0665346	6.80437	18.1205	3.29152	-32.5235	400.28	678.22	452.862	452.862	452.862	13.6332	-46.4766	3.86796	-214.323	457.582	199.531	203.647	203.647	203.647	-46.9273	-1.83746	-13.663	-8.7065	-12.121	-7.24215	1.74612	-0.0550007	1.19157	-920.309	-20.364	-6.51499	0	0	-2.51496	18.0099
0	-10.1488	0	0	-10.4625	0.416293	-13.9893	-0.205926	0.0234741	-0.0874923	-16.0093	5.23E-15	-0.752098	0	0	-0.0954167	7.04035	19.0134	3.26449	-36.3436	399.938	682.29	454.953	454.953	454.953	13.6674	-42.5394	3.32612	-231.722	458.077	200.771	203.647	203.647	203.647	-42.9725	-1.8761	-13.6174	-9.95164	-12.354	-7.50782	1.82176	-0.091519	1.00183	-996.149	-53.0523	-5.96672	0	0	-2.14791	17.9744
0	-13.0866	0	0	-13.4592	0.398264	-13.3911	-0.231247	0.01839	-0.105288	-22.2315	1.96E-15	-2.1106	0	0	-0.125578	7.2402	19.6325	3.19674	-38.2784	399.475	685.414	456.896	456.896	456.896	13.6011	-38.5387	2.72882	-248.783	458.489	202.447	203.647	203.647	203.647	-38.9522	-1.93404	-13.475	-10.8757	-12.5592	-7.68315	1.82754	-0.114191	0.839768	-1027.27	-78.8527	-4.76996	0	0	-1.56874	18.382
0	-15.8694	0	0	-16.2919	0.383658	-12.9042	-0.261046	0.0141994	-0.127634	-29.229	-6.53E-15	-2.74581	0	0	-0.155115	7.39514	19.9715	3.07181	-38.3362	398.878	687.443	458.663	458.663	458.663	13.424	-34.5244	2.04616	-265.34	458.77	204.683	203.647	203.647	203.647	-34.922	-2.05376	-13.2176	-11.4667	-12.7281	-7.73803	1.76974	-0.118796	0.71985	-1015.47	-94.3483	-2.63093	0	0	-0.902977	19.2471
0	-18.4398	0	0	-18.907	0.372642	-12.5358	-0.29631	0.0115002	-0.151302	-37.1514	-6.53E-15	-2.37709	0	0	-0.181311	7.49875	20.0387	2.86465	-36.6043	398.148	688.284	460.251	460.251	460.251	13.1298	-30.5518	1.25408	-281.198	458.871	207.611	203.647	203.647	203.647	-30.9415	-2.276	-12.8361	-11.7356	-12.8538	-7.64005	1.67542	-0.104642	0.646794	-975.108	-98.0388	0.742775	0	0	-0.279523	20.5625
0	-20.7375	0	0	-21.2482	0.365691	-12.3027	-0.337475	0.0109825	-0.172493	-45.9795	-5.23E-15	-0.813019	0	0	-0.199101	7.54843	19.8553	2.54702	-33.2297	397.304	687.9	461.678	461.678	461.677	12.7186	-26.6844	0.338166	-296.124	458.758	211.36	203.647	203.647	203.647	-27.0782	-2.63496	-12.3338	-11.714	-12.9315	-7.36138	1.57517	-0.0732833	0.622069	-924.682	-90.0829	5.34353	0	0	0.224237	22.3022
0	-22.6969	0	0	-23.2544	0.363494	-12.229	-0.382845	0.0132076	-0.187432	-55.29	-5.23E-15	1.97043	0	0	-0.20058	7.5466	19.4504	2.09469	-28.3915	396.381	686.308	462.966	462.966	462.966	12.2004	-22.997	-0.701759	-309.832	458.409	216.036	203.647	203.647	203.647	-23.4076	-3.15178	-11.7279	-11.4481	-12.958	-6.88608	1.49418	-0.031628	0.635753	-881.685	-73.3093	10.8547	0	0	0.593256	24.427
0	-24.2502	0	0	-24.8624	0.366875	-12.3425	-0.427922	0.0180861	-0.193426	-64.1915	-1.18E-14	5.75038	0	0	-0.177375	7.50109	18.8563	1.49448	-22.2733	395.421	683.567	464.136	464.136	464.136	11.5971	-19.5709	-1.8477	-321.996	457.823	221.7	203.647	203.647	203.647	-20.0097	-3.82757	-11.0497	-10.9911	-12.9332	-6.21622	1.44056	0.0105675	0.676606	-855.998	-51.9751	16.6985	0	0	0.854815	26.8904
0	-25.3384	0	0	-26.0176	0.376678	-12.6709	-0.467746	0.0255782	-0.188602	-71.6669	-1.05E-14	10.1583	0	0	-0.125699	7.42456	18.1033	0.748777	-15.0419	394.466	679.773	465.183	465.183	465.183	10.9429	-16.4835	-3.06218	-332.283	457.015	228.344	203.647	203.647	203.647	-16.9575	-4.63872	-10.3416	-10.3933	-12.8603	-5.37431	1.41175	0.0463502	0.734902	-852.072	-29.1812	22.1917	0	0	1.05362	29.6431
0	-25.9247	0	0	-26.6874	0.39364	-13.2372	-0.497905	0.0353331	-0.172562	-76.8389	1.05E-14	14.7094	0	0	-0.0496159	7.33313	17.2162	-0.122906	-6.83282	393.55	675.052	466.074	466.074	466.074	10.2835	-13.7943	-4.28945	-340.392	456.013	235.889	203.647	203.647	203.647	-14.3057	-5.53625	-9.6535	-9.69443	-12.7473	-4.40205	1.39288	0.0706593	0.806663	-867.285	-7.07007	26.8008	0	0	1.23296	32.6366
0	-26.0055	0	0	-26.8711	0.418232	-14.0535	-0.515782	0.0460063	-0.146711	-79.2568	1.44E-14	18.8183	0	0	0.0389279	7.2446	16.2113	-1.08538	2.25503	392.697	669.56	466.736	466.736	466.736	9.67305	-11.5355	-5.46118	-346.09	454.863	244.186	203.647	203.647	203.647	-12.0821	-6.45134	-9.03885	-8.91621	-12.6077	-3.35557	1.36467	0.0803155	0.892623	-894.37	12.5656	30.4448	0	0	1.42904	35.8243
0	-25.6135	0	0	-26.6022	0.450515	-15.1163	-0.520296	0.0555222	-0.113806	-78.9574	1.05E-14	21.9096	0	0	0.124105	7.17662	15.0953	-2.09164	12.1562	391.91	663.483	467.064	467.064	467.064	9.16768	-9.70791	-6.50662	-349.229	453.614	253.039	203.647	203.647	203.647	-10.286	-7.30706	-8.54888	-8.05837	-12.4604	-2.29831	1.30519	0.0788484	0.996658	-921.851	29.6754	33.3092	0	0	1.66758	39.1637
0	-24.812	0	0	-25.9413	0.49008	-16.4043	-0.512258	0.0617443	-0.0770676	-76.4696	9.15E-15	23.5363	0	0	0.191967	7.14514	13.8663	-3.08863	22.8278	391.182	657.033	466.932	466.932	466.932	8.81714	-8.287	-7.365	-349.755	452.319	262.22	203.647	203.647	203.647	-8.89345	-8.03326	-8.22591	-7.09802	-12.3294	-1.29247	1.20139	0.0713218	1.12185	-939.373	44.6695	35.6467	0	0	1.96655	42.6162
0	-23.6823	0	0	-24.9641	0.53607	-17.8803	-0.494149	0.0630883	-0.0388112	-72.6543	2.61E-15	23.4627	0	0	0.234947	7.16304	12.5149	-4.02379	34.2364	390.494	650.445	466.212	466.212	466.212	8.65591	-7.23384	-7.99546	-347.69	451.02	271.493	203.647	203.647	203.647	-7.86775	-8.57908	-8.09678	-5.99254	-12.2422	-0.390811	1.05443	0.0699149	1.26951	-941.217	59.4793	37.5286	0	0	2.33453	46.1476
0	-22.3089	0	0	-23.746	0.58724	-19.4942	-0.468917	0.059394	-0.000407387	-68.3874	-1.31E-15	21.7503	0	0	0.252928	7.23873	11.0275	-4.85146	46.3457	389.824	643.968	464.8	464.8	464.8	8.69749	-6.50937	-8.38004	-343.113	449.74	280.621	203.647	203.647	203.647	-7.17164	-8.91796	-8.16849	-4.68548	-12.227	0.370518	0.874959	0.086456	1.43638	-925.049	76.0881	38.6018	0	0	2.76173	49.7269
0	-20.7679	0	0	-22.3515	0.642017	-21.1868	-0.438764	0.0513997	0.0373552	-64.2717	5.23E-15	18.6854	0	0	0.250845	7.37493	9.38884	-5.53925	59.1066	389.155	637.844	462.642	462.642	462.642	8.93304	-6.08548	-8.51982	-336.137	448.483	289.371	203.647	203.647	203.647	-6.77691	-9.04503	-8.42746	-3.11525	-12.3082	0.978315	0.679766	0.129082	1.61833	-890.533	95.0015	38.3988	0	0	3.21236	53.3243
0	-19.1207	0	0	-20.8283	0.698549	-22.8938	-0.404967	0.0405478	0.0736561	-60.5424	3.92E-15	14.7284	0	0	0.235674	7.56802	7.58611	-6.07308	72.4484	388.478	632.295	459.766	459.766	459.766	9.33446	-5.94972	-8.42814	-326.894	447.237	297.519	203.647	203.647	203.647	-6.66873	-8.97063	-8.8426	-1.22611	-12.502	1.44675	0.489632	0.20124	1.81024	-838.699	115.094	36.525	0	0	3.62414	56.9079
0	-17.4139	0	0	-19.2088	0.754725	-24.5486	-0.368357	0.0286265	0.107598	-57.1469	-3.92E-15	10.4381	0	0	0.214257	7.80824	5.61334	-6.45854	86.2743	387.792	627.513	456.293	456.293	456.293	9.85981	-6.10402	-8.12394	-315.527	445.978	304.853	203.647	203.647	203.647	-6.84495	-8.71343	-9.37094	1.01969	-12.8115	1.81691	0.335367	0.301399	2.0071	-774.38	133.901	32.9216	0	0	3.931	60.4401
0	-15.6807	0	0	-17.5133	0.808225	-26.085	-0.330006	0.0175505	0.137736	-53.9147	6.53E-15	6.39799	0	0	0.192151	8.08082	3.47527	-6.71527	100.465	387.104	623.641	452.44	452.44	452.44	10.4607	-6.5597	-7.62741	-302.183	444.686	311.177	203.647	203.647	203.647	-7.3122	-8.29539	-9.96508	3.62914	-13.2222	2.14716	0.248691	0.422875	2.2013	-704.362	148.549	27.8495	0	0	4.08211	63.8762
0	-13.9442	0	0	-15.7553	0.85663	-27.4413	-0.291177	0.00887139	0.162199	-50.6615	2.61E-15	3.10766	0	0	0.17274	8.36751	1.19014	-6.86609	114.891	386.423	620.776	448.496	448.496	448.496	11.0901	-7.33158	-6.95866	-287.016	443.352	316.326	203.647	203.647	203.647	-8.0814	-7.7396	-10.5811	6.56846	-13.6995	2.4954	0.256184	0.555223	2.38303	-636.463	157.112	21.763	0	0	4.06259	67.1628
0	-12.2205	0	0	-13.9463	0.897663	-28.5655	-0.253329	0.00351195	0.178864	-47.2676	1.31E-15	0.89991	0	0	0.156936	8.64758	-1.21004	-6.92364	129.427	385.755	618.97	444.774	444.774	444.774	11.7081	-8.43303	-6.13911	-270.173	441.984	320.171	203.647	203.647	203.647	-9.1638	-7.0709	-11.1844	9.7588	-14.19	2.89672	0.36421	0.684671	2.54249	-575.841	159.306	15.1681	0	0	3.88454	70.2396
0	-10.5209	0	0	-12.1009	0.929562	-29.4232	-0.217541	0.00201394	0.185834	-43.6489	2.61E-15	-0.0746803	0	0	0.143482	8.89809	-3.68231	-6.88049	143.967	385.099	618.252	441.551	441.551	441.551	12.2864	-9.8721	-5.19466	-251.796	440.608	322.639	203.647	203.647	203.647	-10.5679	-6.31843	-11.7532	13.0813	-14.6272	3.34482	0.552435	0.796052	2.66832	-523.615	157.456	8.17135	0	0	3.572	73.0412
0	-8.85585	0	0	-10.2402	0.951522	-30.0054	-0.185066	0.00421008	0.182247	-39.8128	-2.61E-15	0.110342	0	0	0.130187	9.09436	-6.17857	-6.70658	158.433	384.445	618.636	439.007	439.007	439.007	12.8097	-11.6484	-4.15803	-232.017	439.267	323.714	203.647	203.647	203.647	-12.2962	-5.51765	-12.279	16.3933	-14.944	3.78452	0.781645	0.87384	2.74711	-478.867	155.338	0.877308	0	0	3.15909	75.5022
0	-7.23714	0	0	-8.3927	0.963988	-30.3329	-0.156996	0.0090971	0.168781	-35.8111	-3.92E-15	1.17212	0	0	0.115262	9.21171	-8.65289	-6.35458	172.77	383.776	620.139	437.192	437.192	437.192	13.2752	-13.7515	-3.06718	-210.965	438.016	323.447	203.647	203.647	203.647	-14.3434	-4.70869	-12.7648	19.5536	-15.0879	4.11958	1.00135	0.900387	2.76372	-438.799	155.959	-6.33918	0	0	2.67798	77.5649
0	-5.67822	0	0	-6.5907	0.968596	-30.4534	-0.134121	0.015467	0.147256	-31.7208	0	2.73701	0	0	0.0983368	9.22937	-11.0681	-5.77213	186.938	383.077	622.773	436.031	436.031	436.031	13.6904	-16.1608	-1.95944	-188.764	436.908	321.944	203.647	203.647	203.647	-16.6951	-3.93062	-13.222	22.4497	-15.0363	4.23598	1.15728	0.864702	2.70996	-397.803	161.404	-13.0329	0	0	2.14944	79.1877
0	-4.19361	0	0	-4.86518	0.967784	-30.4322	-0.116538	0.0218695	0.121125	-27.6181	-1.96E-15	4.39857	0	0	0.0803484	9.13577	-13.3996	-4.91883	200.898	382.348	626.534	435.355	435.355	435.355	14.0691	-18.8469	-0.864226	-165.54	435.99	319.35	203.647	203.647	203.647	-19.3273	-3.21436	-13.6658	25.0207	-14.8049	4.03502	1.20432	0.768895	2.58655	-348.834	172.106	-18.5994	0	0	1.59486	80.3517
0	-2.7983	0	0	-3.24273	0.964166	-30.3375	-0.104009	0.0267357	0.0939604	-23.6363	-3.27E-15	5.77856	0	0	0.0629871	8.93319	-15.6344	-3.78396	214.593	381.608	631.385	434.958	434.958	434.958	14.427	-21.7725	0.201876	-141.421	435.295	315.836	203.647	203.647	203.647	-22.2066	-2.57768	-14.1124	27.2652	-14.445	3.46593	1.11809	0.630669	2.40914	-284.619	186.508	-22.349	0	0	1.04347	81.063
0	-1.50812	0	0	-1.74549	0.959925	-30.2264	-0.0966076	0.02875	0.069447	-20.036	-1.63E-15	6.59766	0	0	0.0479791	8.64007	-17.7666	-2.40077	227.934	380.898	637.236	434.652	434.652	434.652	14.7774	-24.893	1.23482	-116.538	434.837	311.566	203.647	203.647	203.647	-25.2906	-2.02502	-14.5748	29.2308	-14.0296	2.54745	0.90233	0.480525	2.20064	-201.273	201.877	-23.893	0	0	0.534229	81.3465
0	-0.339142	0	0	-0.392142	0.956389	-30.1335	-0.0951772	0.0275004	0.0500843	-17.2131	-8.17E-16	6.75725	0	0	0.0365093	8.29	-19.7911	-0.852605	240.782	380.271	643.94	434.3	434.3	434.3	15.1268	-28.1602	2.2386	-91.0098	434.608	306.684	203.647	203.647	203.647	-28.5315	-1.55118	-15.0592	30.9919	-13.6346	1.37192	0.59182	0.346973	1.98495	-101.3	213.653	-23.2218	0	0	0.102364	81.236
0	0.694888	0	0	0.802958	0.953928	-30.0688	-0.100891	0.0241046	0.0368476	-15.5745	1.10E-15	6.40218	0	0	0.028853	7.92771	-21.6982	0.733218	252.956	379.78	651.289	433.831	433.831	433.831	15.4738	-31.5277	3.21956	-64.9304	434.583	301.305	203.647	203.647	203.647	-31.8828	-1.14664	-15.5639	32.6231	-13.322	0.0909083	0.241713	0.253243	1.78389	6.56095	218.258	-21.2454	0	0	-0.240136	80.7634
0	1.5865	0	0	1.83244	0.95217	-30.0225	-0.114019	0.0203329	0.0289008	-15.3212	-2.94E-15	5.8151	0	0	0.024323	7.60263	-23.4713	2.20407	264.25	379.455	659.035	433.234	433.234	433.234	15.811	-34.9591	4.18251	-38.3496	434.726	295.524	203.647	203.647	203.647	-35.3073	-0.802021	-16.0809	34.1798	-13.1283	-1.1138	-0.0847769	0.208264	1.61786	109.405	213.122	-19.1272	0	0	-0.496568	79.9503
0	2.33606	0	0	2.69703	0.950391	-29.9756	-0.133253	0.0176286	0.0243333	-16.326	4.08E-17	5.28702	0	0	0.0216077	7.36086	-25.0877	3.40965	274.455	379.298	666.913	432.543	432.543	432.543	16.1294	-38.4322	5.12905	-11.2714	435.005	289.428	203.647	203.647	203.647	-38.7822	-0.510958	-16.5994	35.6883	-13.0604	-2.06692	-0.332781	0.212053	1.50013	194.253	198.857	-17.9488	0	0	-0.669459	78.8058
0	2.94923	0	0	3.40289	0.947883	-29.9094	-0.156395	0.0168074	0.0214313	-18.2227	2.12E-15	5.05422	0	0	0.0193249	7.23712	-26.5215	4.22985	283.397	379.288	674.673	431.81	431.81	431.81	16.4206	-41.9376	6.05755	16.3334	435.398	283.117	203.647	203.647	203.647	-42.2987	-0.270897	-17.1086	37.1457	-13.0987	-2.63391	-0.467665	0.2572	1.43357	251.174	178.747	-18.1768	0	0	-0.748713	77.3272
0	3.43272	0	0	3.95707	0.944192	-29.8118	-0.181336	0.0183469	0.0187076	-20.5798	1.31E-15	5.29593	0	0	0.0163794	7.24869	-27.747	4.5946	290.951	379.387	682.107	431.084	431.085	431.085	16.6798	-45.4745	6.96453	44.5067	435.892	276.709	203.647	203.647	203.647	-45.8561	-0.0821815	-17.6	38.5251	-13.2036	-2.74382	-0.484116	0.32956	1.41087	277.188	157.174	-19.5685	0	0	-0.727846	75.5027
0	3.79051	0	0	4.36389	0.939176	-29.6789	-0.206673	0.0225064	0.0148605	-23.0517	1.61E-15	6.11689	0	0	0.0120967	7.39304	-28.7425	4.49037	297.053	379.557	689.063	430.4	430.4	430.4	16.907	-49.0444	7.84685	73.2825	436.493	270.337	203.647	203.647	203.647	-49.4569	0.053564	-18.0694	39.7845	-13.3268	-2.39482	-0.408172	0.414576	1.41858	277.664	138.88	-21.516	0	0	-0.624276	73.3137
0	4.0228	0	0	4.62386	0.932949	-29.5134	-0.232139	0.0291884	0.00876928	-25.478	3.27E-15	7.51108	0	0	0.00624116	7.65003	-29.4927	3.95318	301.69	379.767	695.448	429.763	429.763	429.763	17.1083	-52.6473	8.70403	102.671	437.218	264.152	203.647	203.647	203.647	-53.1022	0.135012	-18.5193	40.8764	-13.4219	-1.64256	-0.284824	0.494292	1.44033	263.715	126.316	-23.3291	0	0	-0.47792	70.7383
0	4.12824	0	0	4.73608	0.925706	-29.3203	-0.258034	0.0381108	-0.000943205	-27.8238	0	9.37062	0	0	-0.00110007	7.98787	-29.9902	3.0534	304.89	380	701.212	429.161	429.161	429.161	17.2955	-56.2808	9.54035	132.651	438.095	258.316	203.647	203.647	203.647	-56.7906	0.162376	-18.9581	41.7581	-13.4544	-0.577148	-0.163304	0.553271	1.46199	248.967	119.586	-24.6316	0	0	-0.331987	67.7547
0	4.10749	0	0	4.70225	0.917584	-29.1028	-0.284547	0.0489855	-0.0161107	-30.0696	3.27E-15	11.5114	0	0	-0.00959549	8.37021	-30.2351	1.87885	306.702	380.247	706.325	428.572	428.572	428.572	17.484	-59.9405	10.3663	163.16	439.159	253.007	203.647	203.647	203.647	-60.5187	0.138279	-19.4003	42.3987	-13.4078	0.70153	-0.0768907	0.582606	1.47703	244.937	117.284	-25.6676	0	0	-0.207347	64.3456
0	3.96678	0	0	4.53047	0.908606	-28.8614	-0.311119	0.0614446	-0.0390033	-32.0974	1.31E-15	13.6977	0	0	-0.0186662	8.7619	-30.2339	0.52167	307.186	380.506	710.76	427.976	427.976	427.977	17.6895	-63.6212	11.1985	194.092	440.441	248.412	203.647	203.647	203.647	-64.2827	0.0683039	-19.8636	42.7824	-13.2841	2.10086	-0.0374774	0.581779	1.48716	258.936	117.073	-26.9114	0	0	-0.0963988	60.5032
0	3.71946	0	0	4.23703	0.898729	-28.5944	-0.33612	0.0752001	-0.0717549	-33.6325	7.19E-15	15.7033	0	0	-0.0274691	9.13158	-29.9973	-0.928405	306.41	380.782	714.481	427.372	427.372	427.372	17.9232	-67.3172	12.0578	225.282	441.967	244.722	203.647	203.647	203.647	-68.0775	-0.0388636	-20.3641	42.9065	-13.0999	3.54096	-0.0332478	0.558964	1.50026	292.004	116.37	-28.5908	0	0	0.0265404	56.2355
0	3.38553	0	0	3.84577	0.887912	-28.3005	-0.356932	0.0899511	-0.115036	-34.2647	6.53E-15	17.3435	0	0	-0.0349799	9.45135	-29.5398	-2.38465	304.456	381.08	717.45	426.778	426.778	426.777	18.1883	-71.0195	12.9646	256.498	443.741	242.119	203.647	203.647	203.647	-71.8949	-0.172144	-20.9127	42.7766	-12.8779	4.94952	-0.0418543	0.524484	1.5234	339.624	112.539	-30.6016	0	0	0.18587	51.5726
0	2.98911	0	0	3.3851	0.876092	-27.9774	-0.370553	0.105444	-0.168007	-33.5557	-1.31E-15	18.5068	0	0	-0.0403058	9.69552	-28.8806	-3.76139	301.437	381.402	719.638	426.241	426.241	426.241	18.4777	-74.7128	13.9332	287.436	445.745	240.748	203.647	203.647	203.647	-75.7191	-0.319597	-21.5105	42.4021	-12.639	6.25387	-0.0421797	0.486721	1.55784	393.672	103.152	-32.5775	0	0	0.389673	46.5752
0	2.55543	0	0	2.88431	0.863041	-27.6185	-0.374108	0.121353	-0.228022	-31.149	-7.84E-15	19.1411	0	0	-0.0430475	9.84076	-28.0458	-4.97287	297.51	381.748	721.039	425.832	425.832	425.832	18.7754	-78.371	14.967	317.725	447.934	240.692	203.647	203.647	203.647	-79.5225	-0.470094	-22.1482	41.7971	-12.398	7.37689	-0.0142659	0.449543	1.59896	442.937	86.7091	-34.336	0	0	0.621166	41.3407
0	2.10828	0	0	2.37065	0.848115	-27.2051	-0.365788	0.137297	-0.291994	-26.9071	-3.27E-15	19.2327	0	0	-0.043543	9.86776	-27.0727	-5.93325	292.896	382.11	721.691	425.638	425.638	425.638	19.06	-81.9545	16.0548	346.948	450.243	241.943	203.647	203.647	203.647	-83.2624	-0.614452	-22.8063	40.9839	-12.1618	8.23746	0.0529144	0.416584	1.63967	478.21	64.0232	-36.2945	0	0	0.84175	36.0055
0	1.66925	0	0	1.86855	0.830042	-26.7004	-0.345264	0.153001	-0.357051	-20.9605	2.45E-15	18.7963	0	0	-0.042799	9.7637	-26.011	-6.55918	287.885	382.481	721.683	425.742	425.742	425.742	19.3091	-85.4097	17.171	374.671	452.586	244.386	203.647	203.647	203.647	-86.8804	-0.745364	-23.4588	39.9977	-11.9309	8.75496	0.155423	0.3883	1.6718	496.678	37.5465	-39.4024	0	0	1.00871	30.7374
0	1.25832	0	0	1.4006	0.806879	-26.0469	-0.313541	0.167952	-0.421509	-13.6611	-6.85E-15	17.8243	0	0	-0.0420039	9.52476	-24.9229	-6.77527	282.833	382.85	721.153	426.207	426.207	426.207	19.5017	-88.673	18.2785	400.472	454.872	247.799	203.647	203.647	203.647	-90.3059	-0.856471	-24.0751	38.888	-11.7011	8.85724	0.271367	0.363032	1.68828	505.073	10.4436	-44.5286	0	0	1.09921	25.7195
0	0.895013	0	0	0.98894	0.776262	-25.1718	-0.27235	0.181493	-0.484443	-5.4618	2.29E-15	16.3083	0	0	-0.0418732	9.15726	-23.8771	-6.52219	278.13	383.214	720.278	427.056	427.056	427.056	19.6203	-91.6761	19.3315	423.967	456.998	251.87	203.647	203.647	203.647	-93.4619	-0.941376	-24.623	37.7176	-11.4672	8.4901	0.362957	0.33143	1.67741	518.965	-15.878	-51.7536	0	0	1.12435	21.1308
0	0.597977	0	0	0.654568	0.735926	-23.9995	-0.223793	0.19279	-0.545701	3.17823	-6.86E-15	14.2737	0	0	-0.0421295	8.67679	-22.9421	-5.76632	274.162	383.577	719.247	428.267	428.267	428.267	19.6505	-94.3535	20.2789	444.824	458.86	256.216	203.647	203.647	203.647	-96.2719	-0.993916	-25.069	36.5555	-11.2249	7.62729	0.382829	0.285371	1.63038	559.698	-40.8943	-60.2236	0	0	1.12106	17.1281
0	0.3826	0	0	0.414048	0.684411	-22.4708	-0.170258	0.201168	-0.604791	11.8385	-3.27E-15	11.8629	0	0	-0.0416834	8.10531	-22.1753	-4.50947	271.252	383.955	718.228	429.77	429.77	429.77	19.5804	-96.6469	21.0653	462.769	460.346	260.41	203.647	203.647	203.647	-98.6664	-1.00965	-25.3782	35.4679	-10.9725	6.27918	0.283965	0.216676	1.53789	648.466	-65.3494	-68.4855	0	0	1.12638	13.8344
0	0.257204	0	0	0.274706	0.62177	-20.5655	-0.115092	0.205913	-0.660911	20.0697	-3.43E-15	9.35107	0	0	-0.0395093	7.46796	-21.6147	-2.79756	269.61	384.368	717.336	431.466	431.466	431.466	19.4016	-98.5085	21.6338	477.586	461.34	264.014	203.647	203.647	203.647	-100.587	-0.987539	-25.5149	34.508	-10.7115	4.49979	0.0324352	0.128147	1.40119	799.953	-88.8723	-75.104	0	0	1.15312	11.3318
0	0.219064	0	0	0.230749	0.550094	-18.3257	-0.0630452	0.206008	-0.711749	27.3093	-4.57E-15	7.09955	0	0	-0.0356013	6.79066	-21.271	-0.725425	269.281	384.84	716.614	433.242	433.242	433.242	19.1085	-99.9022	21.9322	489.103	461.727	266.599	203.647	203.647	203.647	-101.989	-0.929931	-25.4463	33.7061	-10.4457	2.38976	-0.376024	0.0296612	1.22853	1013.81	-109.799	-78.9403	0	0	1.18706	9.65478
0	0.251922	0	0	0.261905	0.473653	-15.8715	-0.0202801	0.200467	-0.753054	32.8148	-3.92E-15	5.4933	0	0	-0.0311566	6.0996	-21.1251	1.56507	270.13	385.379	716.011	434.989	434.989	434.989	18.6985	-100.803	21.9234	497.187	461.397	267.785	203.647	203.647	203.647	-102.842	-0.839881	-25.1481	33.0639	-10.1795	0.0934286	-0.90665	-0.0592018	1.03662	1270	-123.189	-79.1366	0	0	1.21498	8.78407
0	0.325909	0	0	0.335048	0.398554	-13.4007	0.00655629	0.189389	-0.777432	35.6962	5.23E-15	4.89664	0	0	-0.0276171	5.42213	-21.1317	3.89677	271.855	385.975	715.393	436.613	436.613	436.613	18.1703	-101.197	21.5961	501.74	460.259	267.274	203.647	203.647	203.647	-103.134	-0.717031	-24.6115	32.5556	-9.91654	-2.21318	-1.46868	-0.116159	0.84915	1522.71	-121.181	-74.9449	0	0	1.24691	8.64639
0	0.401034	0	0	0.408779	0.331945	-11.1657	0.0114683	0.175102	-0.775531	35.0182	1.23E-15	5.63277	0	0	-0.0251721	4.78735	-21.2277	6.08151	274.048	386.598	714.563	438.034	438.034	438.034	17.5246	-101.083	20.9735	502.703	458.256	264.893	203.647	203.647	203.647	-102.867	-0.555164	-23.8492	32.1344	-9.65925	-4.34589	-1.93242	-0.123276	0.69223	1707.98	-94.7131	-66.2559	0	0	1.30602	9.12515
0	0.436394	0	0	0.442379	0.280843	-9.42689	-0.0092312	0.161673	-0.73923	30.0435	8.17E-16	7.89918	0	0	-0.0216936	4.22443	-21.3477	7.95323	276.293	387.215	713.308	439.177	439.177	439.177	16.7691	-100.473	20.1128	500.086	455.396	260.636	203.647	203.647	203.647	-102.065	-0.345109	-22.8972	31.7459	-9.41082	-6.14419	-2.15717	-0.074869	0.594338	1758.26	-38.5469	-54.3349	0	0	1.37248	10.0843
0	0.405234	0	0	0.409623	0.250744	-8.3943	-0.056182	0.15318	-0.664746	20.4701	-3.92E-15	11.6746	0	0	-0.0133112	3.75792	-21.4394	9.40257	278.267	387.808	711.461	439.962	439.961	439.962	15.9246	-99.3991	19.0937	493.987	451.779	254.691	203.647	203.647	203.647	-100.775	-0.0833554	-21.8112	31.345	-9.1771	-7.5043	-2.03987	0.0165797	0.581068	1624.88	43.9946	-41.8761	0	0	1.34984	11.3987
0	0.312456	0	0	0.315662	0.244292	-8.17218	-0.12544	0.151404	-0.554201	6.78435	-3.59E-15	16.5952	0	0	0.00388345	3.401	-21.4775	10.4026	279.821	388.392	708.965	440.282	440.282	440.282	15.0302	-97.9206	18.0003	484.631	447.604	247.446	203.647	203.647	203.647	-99.0757	0.218827	-20.6577	30.9107	-8.96795	-8.40383	-1.5495	0.125568	0.662952	1295.43	139.703	-31.8183	0	0	1.11916	12.9802
0	0.206453	0	0	0.208862	0.260343	-8.72423	-0.207095	0.154543	-0.416081	-9.486	1.31E-15	21.8793	0	0	0.031812	3.1501	-21.4698	11.0178	281.021	389.019	705.909	440.007	440.007	440.007	14.1397	-96.132	16.9094	472.395	443.165	239.457	203.647	203.647	203.647	-97.0807	0.535431	-19.507	30.4546	-8.79595	-8.9106	-0.752158	0.219749	0.827749	805.684	227.204	-25.7454	0	0	0.66584	14.7883
0	0.175854	0	0	0.178504	0.293874	-9.87209	-0.28525	0.157618	-0.266549	-25.8364	-4.90E-15	26.3944	0	0	0.0685328	2.98429	-21.4549	11.3911	282.121	389.76	702.517	439	439.001	439.001	13.3095	-94.1601	15.8901	457.809	438.802	231.366	203.647	203.647	203.647	-94.9296	0.839463	-18.4284	30.0195	-8.67355	-9.16971	0.177663	0.273959	1.04274	245.926	283.641	-23.0826	0	0	0.158125	16.8248
0	0.326746	0	0	0.333253	0.337076	-11.3391	-0.341588	0.154448	-0.12877	-39.362	-3.27E-15	28.9248	0	0	0.107323	2.87054	-21.4894	11.7054	283.476	390.682	699.092	437.153	437.153	437.153	12.5836	-92.1477	15.0103	441.523	434.849	223.776	203.647	203.647	203.647	-92.7704	1.1214	-17.4876	29.6665	-8.60832	-9.36601	0.979937	0.279691	1.26737	-251.332	295.541	-21.7675	0	0	-0.146165	19.1131
0	0.746292	0	0	0.765416	0.381588	-12.8351	-0.36455	0.141461	-0.0259348	-47.9753	1.23E-16	28.6933	0	0	0.139308	2.77433	-21.6282	12.1269	285.393	391.819	695.917	434.439	434.439	434.439	11.9857	-90.2241	14.332	424.206	431.554	217.129	203.647	203.647	203.647	-90.7307	1.39455	-16.7378	29.4552	-8.60028	-9.66712	1.38956	0.257231	1.4723	-554.165	269.84	-19.8763	0	0	-0.128425	21.6679
0	1.47431	0	0	1.52046	0.421119	-14.1489	-0.357276	0.12046	0.0296548	-51.4471	1.14E-14	25.8003	0	0	0.159286	2.67136	-21.9017	12.748	287.979	393.173	693.151	430.962	430.962	430.962	11.5205	-88.4837	13.8908	406.424	429.038	211.637	203.647	203.647	203.647	-88.8985	1.67999	-16.206	29.4214	-8.64127	-10.1663	1.2546	0.239412	1.64834	-591.133	229.964	-16.8352	0	0	0.0619022	24.4647
0	2.50023	0	0	2.59103	0.453308	-15.2077	-0.33038	0.095892	0.0415298	-50.7286	3.27E-16	21.0036	0	0	0.166845	2.55613	-22.301	13.555	291.043	394.706	690.765	426.975	426.975	426.975	11.1781	-86.984	13.6813	388.555	427.288	207.315	203.647	203.647	203.647	-87.3253	1.98747	-15.8841	29.5639	-8.71726	-10.85	0.607797	0.253774	1.7947	-382.165	200.519	-13.4326	0	0	0.152543	27.4236
0	3.77443	0	0	3.92825	0.479898	-16.0744	-0.292156	0.0708414	0.0253854	-46.8659	8.17E-15	15.2081	0	0	0.162324	2.44457	-22.7764	14.4362	294.11	396.349	688.533	422.845	422.845	422.845	10.9345	-85.7532	13.6637	370.774	426.19	204.055	203.647	203.647	203.647	-86.0337	2.31358	-15.7339	29.8461	-8.81264	-11.6061	-0.3477	0.299504	1.90196	-23.4611	190.534	-10.8437	0	0	0.00995619	30.4177
0	5.21907	0	0	5.45513	0.505215	-16.8926	-0.250445	0.0476509	-0.00149436	-41.0801	3.27E-16	9.35233	0	0	0.146505	2.36961	-23.2485	15.2228	296.532	398.009	686.099	418.971	418.97	418.971	10.7504	-84.7901	13.7856	353.105	425.577	201.674	203.647	203.647	203.647	-85.0177	2.65542	-15.6993	30.2104	-8.91569	-12.2659	-1.34694	0.359179	1.9765	365.322	195.03	-10.2128	0	0	-0.274327	33.3008
0	6.74308	0	0	7.08453	0.53412	-17.8182	-0.214132	0.0285601	-0.0259573	-34.8164	4.00E-15	4.29969	0	0	0.122726	2.37163	-23.6291	15.7393	297.647	399.584	683.079	415.69	415.69	415.69	10.5749	-84.0672	14.0041	335.495	425.268	199.959	203.647	203.647	203.647	-84.244	3.02325	-15.7223	30.597	-9.02173	-12.6546	-2.14885	0.40391	2.04132	680.444	201.274	-12.2647	0	0	-0.515415	35.9409
0	8.26292	0	0	8.74081	0.570367	-18.9654	-0.187084	0.0138551	-0.0397665	-29.027	4.76E-15	0.530339	0	0	0.0957752	2.48649	-23.8435	15.8452	296.924	400.983	679.173	413.23	413.23	413.23	10.3548	-83.5425	14.2957	317.872	425.105	198.71	203.647	203.647	203.647	-83.6647	3.44138	-15.754	30.9607	-9.13329	-12.6313	-2.57946	0.401945	2.11984	852.726	194.343	-16.3076	0	0	-0.598387	38.2439
0	9.71549	0	0	10.3708	0.61558	-20.3745	-0.168936	0.00327069	-0.0395829	-24.1903	4.53E-15	-1.75604	0	0	0.071179	2.73435	-23.8486	15.461	294.073	402.146	674.247	411.693	411.694	411.694	10.0466	-83.1686	14.651	300.191	424.974	197.764	203.647	203.647	203.647	-83.2275	3.93719	-15.7603	31.2808	-9.25731	-12.1148	-2.55363	0.336027	2.22897	854.085	165.535	-20.4164	0	0	-0.529442	40.1659
0	11.0626	0	0	11.9441	0.66891	-22.004	-0.15851	-0.00414832	-0.0264482	-20.5822	4.82E-15	-2.65845	0	0	0.0534396	3.1121	-23.6417	14.5814	289.099	403.048	668.375	411.08	411.08	411.08	9.62884	-82.8978	15.0636	282.459	424.811	197.001	203.647	203.647	203.647	-82.8829	4.52608	-15.723	31.5623	-9.40027	-11.0956	-2.07859	0.219834	2.36953	695.981	116.97	-22.2164	0	0	-0.375219	41.7136
0	12.2918	0	0	13.4489	0.727248	-23.7445	-0.153073	-0.0099924	-0.00549721	-18.1292	3.68E-16	-2.54504	0	0	0.0433896	3.59211	-23.2579	13.2762	282.288	403.697	661.823	411.319	411.319	411.319	9.11025	-82.6885	15.5228	264.728	424.603	196.341	203.647	203.647	203.647	-82.5911	5.2007	-15.642	31.8263	-9.56284	-9.63943	-1.25138	0.0906128	2.52651	425.147	58.9553	-19.9314	0	0	-0.192427	42.9358
0	13.4112	0	0	14.8839	0.785881	-25.4481	-0.150099	-0.0153268	0.0161496	-16.6071	-1.61E-15	-1.87696	0	0	0.0389503	4.12767	-22.7558	11.6802	274.137	404.119	654.98	412.29	412.29	412.29	8.52931	-82.5074	16.0104	247.081	424.372	195.737	203.647	203.647	203.647	-82.3243	5.92886	-15.5325	32.0929	-9.73663	-7.87896	-0.235133	-0.00269482	2.66797	110.454	5.89799	-13.5132	0	0	-0.0173413	43.9088
0	14.4421	0	0	16.2498	0.839544	-26.9663	-0.148275	-0.0199831	0.0314164	-15.789	1.48E-15	-1.05355	0	0	0.0371711	4.66236	-22.1967	9.97035	265.232	404.342	648.275	413.842	413.842	413.841	7.94465	-82.3313	16.5012	229.604	424.157	195.166	203.647	203.647	203.647	-82.0659	6.66016	-15.4196	32.3608	-9.90325	-5.9942	0.770518	-0.0270909	2.75758	-172.306	-30.8408	-4.84823	0	0	0.0996072	44.716
0	15.409	0	0	17.5452	0.883758	-28.1872	-0.146708	-0.0231299	0.0360256	-15.4116	1.63E-15	-0.363528	0	0	0.0356349	5.14047	-21.6231	8.33197	256.109	404.383	642.076	415.795	415.795	415.795	7.41883	-82.1472	16.9672	212.355	423.997	194.618	203.647	203.647	203.647	-81.8087	7.33873	-15.3298	32.5926	-10.0381	-4.18144	1.57471	0.0209725	2.76456	-360.28	-46.9105	3.13272	0	0	0.095118	45.4245
0	16.3303	0	0	18.7641	0.916042	-29.0614	-0.145614	-0.024167	0.0290306	-15.3105	1.55E-15	0.0220796	0	0	0.0334264	5.51615	-21.0434	6.92147	247.133	404.244	636.627	417.955	417.955	417.955	7.00131	-81.9501	17.3832	195.351	423.913	194.094	203.647	203.647	203.647	-81.5512	7.91769	-15.2823	32.713	-10.1174	-2.61594	2.02496	0.110408	2.68781	-415.577	-46.4243	7.88497	0	0	-0.0406957	46.0645
0	17.212	0	0	19.8984	0.936539	-29.6089	-0.145265	-0.0232446	0.0128716	-15.3525	3.51E-15	0.0446591	0	0	0.0306352	5.76115	-20.4312	5.83168	238.425	403.921	632.013	420.131	420.131	420.131	6.71607	-81.7406	17.732	178.56	423.911	193.598	203.647	203.647	203.647	-81.2951	8.37082	-15.2841	32.6271	-10.1253	-1.41271	2.0446	0.188296	2.55857	-334.584	-39.2261	8.38689	0	0	-0.195801	46.6203
0	18.0473	0	0	20.9398	0.947701	-29.9046	-0.145412	-0.0215792	-0.00733183	-15.401	-1.63E-16	-0.295183	0	0	0.0275452	5.87016	-19.7359	5.07335	229.867	403.404	628.174	422.168	422.168	422.168	6.5588	-81.5222	18.0085	161.914	423.979	193.141	203.647	203.647	203.647	-81.0426	8.69687	-15.33	32.2521	-10.0603	-0.599633	1.71551	0.216591	2.4206	-161.034	-33.9386	5.70425	0	0	-0.187301	47.0384
0	18.8201	0	0	21.8809	0.953083	-30.0465	-0.145565	-0.0204568	-0.0261957	-15.347	2.35E-15	-0.911138	0	0	0.0242671	5.858	-18.9017	4.59007	221.175	402.681	624.965	423.976	423.976	423.976	6.50527	-81.299	18.2174	145.329	424.088	192.731	203.647	203.647	203.647	-80.7955	8.91346	-15.4068	31.5414	-9.93416	-0.128302	1.20322	0.181264	2.30772	41.1815	-35.4122	2.06297	0	0	0.0821872	47.2483
0	19.5114	0	0	22.7144	0.955951	-30.122	-0.144971	-0.0207282	-0.0401189	-15.0787	-3.25E-16	-1.6683	0	0	0.0206219	5.75108	-17.8833	4.29338	212.015	401.738	622.221	425.523	425.523	425.523	6.52566	-81.0741	18.367	128.728	424.207	192.377	203.647	203.647	203.647	-80.5546	9.04408	-15.4996	30.4937	-9.76754	0.0902412	0.671804	0.093632	2.23859	216.177	-43.5478	-0.565727	0	0	0.53864	47.1862
0	20.104	0	0	23.4309	0.95835	-30.185	-0.143657	-0.0224426	-0.0480357	-14.5633	1.74E-15	-2.40687	0	0	0.016535	5.57792	-16.6578	4.09714	202.104	400.554	619.824	426.819	426.819	426.819	6.59721	-80.8484	18.4613	112.057	424.304	192.082	203.647	203.647	203.647	-80.3197	9.10492	-15.5952	29.1482	-9.58422	0.147862	0.230154	-0.022335	2.2177	332.864	-55.3316	-1.23998	0	0	1.00147	46.8125
0	20.5842	0	0	24.0169	0.960851	-30.2507	-0.14231	-0.025093	-0.0506327	-13.8143	3.02E-15	-2.98854	0	0	0.0121564	5.36283	-15.2268	3.93874	191.263	399.104	617.726	427.9	427.9	427.9	6.71099	-80.6196	18.4951	95.2865	424.356	191.846	203.647	203.647	203.647	-80.0882	9.09787	-15.6845	27.571	-9.40665	0.115047	-0.0707791	-0.13564	2.23859	384.13	-65.322	-0.178947	0	0	1.30681	46.1182
0	20.9412	0	0	24.4542	0.962797	-30.3017	-0.142097	-0.0278437	-0.0495081	-12.8748	9.39E-16	-3.30923	0	0	0.00780147	5.12365	-13.6122	3.78664	179.435	397.373	615.953	428.802	428.802	428.802	6.87194	-80.38	18.4541	78.4091	424.345	191.664	203.647	203.647	203.647	-79.854	9.01065	-15.7628	25.838	-9.25301	0.0311359	-0.226088	-0.217377	2.29458	380.467	-67.7103	1.74454	0	0	1.39107	45.1213
0	21.1651	0	0	24.7202	0.962779	-30.3012	-0.144403	-0.0297647	-0.0463029	-11.8125	-4.08E-17	-3.30081	0	0	0.00375063	4.87267	-11.8473	3.63691	166.667	395.361	614.583	429.557	429.557	429.557	7.09471	-80.1158	18.3186	61.4319	424.264	191.535	203.647	203.647	203.647	-79.6054	8.82221	-15.8286	24.0179	-9.13545	-0.0929956	-0.262617	-0.248533	2.37729	341.624	-58.1154	3.53361	0	0	1.29449	43.8574
0	21.2453	0	0	24.79	0.959163	-30.2064	-0.149824	-0.0299295	-0.0423932	-10.637	-3.80E-15	-2.92357	0	0	6.62E-05	4.61932	-9.96729	3.50303	153.071	393.098	613.718	430.197	430.197	430.197	7.3976	-79.8065	18.0693	44.3689	424.113	191.462	203.647	203.647	203.647	-79.3244	8.51063	-15.8836	22.1598	-9.05995	-0.26415	-0.218682	-0.219992	2.47902	287.888	-33.8101	4.36988	0	0	1.10646	42.3692
0	21.1684	0	0	24.6383	0.950546	-29.9797	-0.158094	-0.0277928	-0.038728	-9.31467	3.80E-15	-2.19245	0	0	-0.00331999	4.3728	-8.0021	3.40409	138.793	390.638	613.459	430.756	430.756	430.756	7.79656	-79.4242	17.6931	27.2344	423.903	191.455	203.647	203.647	203.647	-78.9853	8.06086	-15.9318	20.2881	-9.02715	-0.494408	-0.127906	-0.135705	2.58982	233.613	4.88564	3.92461	0	0	0.906215	40.6979
0	20.9165	0	0	24.241	0.936056	-29.5961	-0.16818	-0.023537	-0.0354189	-7.79232	3.59E-15	-1.20254	0	0	-0.00637407	4.14365	-5.9731	3.35591	123.981	388.069	613.891	431.281	431.281	431.281	8.30053	-78.9345	17.1873	10.0392	423.652	191.531	203.647	203.647	203.647	-78.5543	7.47036	-15.979	18.4031	-9.03436	-0.792562	-0.00775645	-0.0104868	2.69744	183.054	54.5224	2.36801	0	0	0.726492	38.8786
0	20.4675	0	0	23.5767	0.915411	-29.0445	-0.178275	-0.0178323	-0.0322914	-5.99947	5.11E-15	-0.0907494	0	0	-0.00871183	3.94407	-3.89356	3.36704	108.783	385.497	615.075	431.83	431.83	431.83	8.90847	-78.2971	16.5601	-7.20923	423.382	191.707	203.647	203.647	203.647	-77.9909	6.75128	-16.0316	16.4871	-9.07814	-1.16124	0.132073	0.134803	2.78909	134.05	108.829	0.256391	0	0	0.563249	36.9398
0	19.7963	0	0	22.6278	0.888822	-28.3253	-0.186619	-0.0112694	-0.029147	-3.92781	1.02E-15	1.03281	0	0	-0.00966891	3.78688	-1.77201	3.43828	93.3444	383.038	617.047	432.467	432.467	432.467	9.60885	-77.468	15.8298	-24.505	423.115	191.996	203.647	203.647	203.647	-77.2495	5.92945	-16.0958	14.5136	-9.15533	-1.59735	0.290735	0.276839	2.85336	80.1807	160.303	-1.90211	0	0	0.384983	34.9063
0	18.8768	0	0	21.3813	0.856847	-27.4473	-0.192122	-0.00427802	-0.0263479	-1.67623	2.78E-15	2.09741	0	0	-0.00865231	3.68384	0.383577	3.56447	77.8213	380.806	619.82	433.253	433.253	433.253	10.3808	-76.4029	15.0216	-41.8426	422.871	192.4	203.647	203.647	203.647	-76.2825	5.04157	-16.1767	12.4574	-9.26357	-2.09441	0.461495	0.397585	2.88276	17.2893	202.387	-3.82542	0	0	0.161119	32.8036
0	17.6857	0	0	19.8309	0.820311	-26.4267	-0.194174	0.00301638	-0.0245068	0.595843	3.10E-15	3.08251	0	0	-0.00545465	3.64379	2.56212	3.73598	62.387	378.892	623.383	434.24	434.24	434.24	11.196	-75.0605	14.166	-59.2174	422.665	192.91	203.647	203.647	203.647	-75.044	4.13216	-16.2783	10.3019	-9.40045	-2.64372	0.636972	0.483787	2.87017	-56.767	230.066	-5.41695	0	0	-0.133885	30.6613
0	16.2051	0	0	17.9782	0.780306	-25.2881	-0.192788	0.0105346	-0.0245451	2.6813	-2.78E-15	3.97658	0	0	-0.000431138	3.67089	4.7473	3.93963	47.2339	377.359	627.696	435.465	435.465	435.465	12.0212	-73.4066	13.296	-76.6291	422.509	193.506	203.647	203.647	203.647	-73.4941	3.24997	-16.4025	8.04529	-9.56266	-3.23459	0.80628	0.528249	2.81207	-140.753	240.536	-6.66997	0	0	-0.506788	28.5155
0	14.4258	0	0	15.8336	0.738227	-24.067	-0.188467	0.0180147	-0.0270574	4.35957	-9.80E-16	4.74129	0	0	0.00554841	3.76336	6.91688	4.15922	32.5692	376.234	632.691	436.942	436.942	436.943	12.8219	-71.4168	12.4444	-94.0851	422.413	194.164	203.647	203.647	203.647	-71.6013	2.44361	-16.5488	5.70184	-9.74545	-3.85374	0.962826	0.529184	2.70511	-233.381	233.057	-7.55107	0	0	-0.952509	26.4091
0	12.3489	0	0	13.4154	0.695778	-22.8111	-0.181966	0.0249154	-0.0322247	5.43321	1.96E-15	5.29815	0	0	0.0112724	3.91304	9.04286	4.3765	18.6097	375.501	638.265	438.67	438.67	438.67	13.5668	-69.0781	11.6399	-111.603	422.38	194.86	203.647	203.647	203.647	-69.3455	1.75599	-16.7137	3.30261	-9.94213	-4.48484	1.10761	0.486991	2.55117	-334.639	208.133	-7.99197	0	0	-1.45643	24.3915
0	9.98791	0	0	10.7493	0.654887	-21.579	-0.174575	0.0303412	-0.0390656	5.70264	3.59E-15	5.5243	0	0	0.0151104	4.10618	11.0916	4.57347	5.57981	375.113	644.277	440.622	440.622	440.622	14.2325	-66.3892	10.9028	-129.208	422.415	195.581	203.647	203.647	203.647	-66.7192	1.21789	-16.8907	0.893825	-10.1448	-5.10943	1.2534	0.404711	2.35402	-448.28	167.25	-7.91216	0	0	-2.00424	22.5181
0	7.36993	0	0	7.86775	0.617441	-20.432	-0.168391	0.0333129	-0.046102	4.93494	-1.96E-15	5.28733	0	0	0.0147328	4.32525	13.0243	4.73608	-6.28637	374.992	650.551	442.751	442.751	442.751	14.8065	-63.3598	10.2398	-146.925	422.514	196.326	203.647	203.647	203.647	-63.728	0.841929	-17.0705	-1.46546	-10.3454	-5.70935	1.41358	0.290123	2.12366	-577.589	113.349	-7.31694	0	0	-2.5585	20.8507
0	4.53637	0	0	4.81073	0.584957	-19.4229	-0.166134	0.0334602	-0.0518936	2.87654	9.80E-16	4.51905	0	0	0.00713484	4.55132	14.7971	4.85758	-16.7438	375.042	656.875	444.989	444.989	444.989	15.2877	-60.0106	9.64143	-164.765	422.67	197.121	203.647	203.647	203.647	-60.3919	0.619494	-17.2406	-3.70663	-10.5364	-6.26915	1.59503	0.155197	1.86963	-722.141	51.3126	-6.36405	0	0	-3.04393	19.4569
0	1.54268	0	0	1.62759	0.558329	-18.5861	-0.170598	0.0308879	-0.0563583	-0.698943	-4.90E-15	3.20364	0	0	-0.0104699	4.76684	16.3636	4.93927	-25.5445	375.163	663.007	447.253	447.253	447.253	15.6816	-56.3736	9.08314	-182.705	422.868	198.013	203.647	203.647	203.647	-56.7456	0.522326	-17.3855	-5.75716	-10.7118	-6.77669	1.78297	0.0193485	1.60586	-871.735	-11.5613	-5.33093	0	0	-3.3363	18.407
0	-1.54405	0	0	-1.62294	0.537765	-17.9343	-0.184208	0.0258065	-0.0603119	-5.95371	3.06E-17	1.35496	0	0	-0.0395418	4.95723	17.6789	4.98685	-32.4603	375.262	668.686	449.457	449.457	449.457	15.994	-52.4924	8.52913	-200.678	423.086	199.081	203.647	203.647	203.647	-52.838	0.507848	-17.4855	-7.54734	-10.867	-7.21984	1.95059	-0.100738	1.34652	-1010.23	-68.5686	-4.41943	0	0	-3.31956	17.7691
0	-4.64879	0	0	-4.87387	0.52291	-17.4604	-0.208311	0.0186222	-0.0653696	-12.9141	1.31E-15	-0.941438	0	0	-0.0791395	5.11115	18.7049	5.00372	-37.313	375.268	673.651	451.526	451.526	451.526	16.2238	-48.4226	7.93778	-218.56	423.29	200.427	203.647	203.647	203.647	-48.7322	0.52544	-17.5161	-9.0182	-10.9986	-7.58092	2.06493	-0.191894	1.10959	-1118.73	-114.165	-3.69523	0	0	-2.9393	17.6006
0	-7.69206	0	0	-8.05213	0.513091	-17.1458	-0.242637	0.00978106	-0.0727805	-21.4087	1.96E-15	-3.504	0	0	-0.125312	5.21954	19.4158	4.9834	-40.0045	375.128	677.665	453.408	453.408	453.408	16.3592	-44.2323	7.26674	-236.166	423.433	202.177	203.647	203.647	203.647	-44.5048	0.521353	-17.4476	-10.1287	-11.1027	-7.83108	2.10434	-0.243632	0.910546	-1183.54	-143.675	-3.06381	0	0	-2.24625	17.9393
0	-10.5935	0	0	-11.0816	0.507558	-16.968	-0.28521	-7.22E-05	-0.0828278	-31.0522	-2.61E-15	-6.0188	0	0	-0.171449	5.2749	19.8021	4.90499	-40.5351	374.82	680.545	455.087	455.087	455.087	16.377	-40.0012	6.47761	-253.252	423.457	204.463	203.647	203.647	203.647	-40.2442	0.442383	-17.2473	-10.8608	-11.174	-7.92824	2.06637	-0.253114	0.758934	-1200.6	-154.923	-2.21148	0	0	-1.3809	18.7979
0	-13.275	0	0	-13.8864	0.505666	-16.9072	-0.33278	-0.0100171	-0.0942584	-41.283	3.92E-15	-8.05922	0	0	-0.209453	5.27177	19.8717	4.73363	-39.0037	374.351	682.17	456.58	456.58	456.58	16.2468	-35.8172	5.54066	-269.52	423.295	207.414	203.647	203.647	203.647	-36.0466	0.239752	-16.8833	-11.2219	-11.2057	-7.82104	1.97292	-0.222371	0.659052	-1178.21	-148.128	-0.674433	0	0	-0.514472	20.1625
0	-15.6628	0	0	-16.3934	0.506891	-16.9466	-0.381554	-0.0189031	-0.104423	-51.436	-1.05E-14	-9.1627	0	0	-0.231322	5.2084	19.6483	4.42733	-35.5875	373.753	682.491	457.932	457.932	457.932	15.9362	-31.7725	4.44037	-284.64	422.874	211.126	203.647	203.647	203.647	-32.0095	-0.124856	-16.3299	-11.2428	-11.1897	-7.45907	1.86024	-0.161554	0.604577	-1133.53	-126.598	1.96979	0	0	0.222529	21.9963
0	-17.6906	0	0	-18.535	0.510781	-17.0716	-0.42748	-0.0247457	-0.11024	-60.7839	0	-8.85154	0	0	-0.230654	5.08879	19.1659	3.94781	-30.5078	373.085	681.522	459.199	459.199	459.199	15.4186	-27.9577	3.18237	-298.266	422.126	215.655	203.647	203.647	203.647	-28.2245	-0.670509	-15.5727	-10.9726	-11.118	-6.80652	1.75982	-0.0799748	0.584342	-1083.96	-93.5743	5.73238	0	0	0.775544	24.2466
0	-19.3019	0	0	-20.2521	0.516949	-17.2695	-0.46641	-0.0251707	-0.109659	-68.5755	7.84E-15	-6.73992	0	0	-0.204172	4.924	18.4644	3.27135	-23.9961	372.416	679.323	460.431	460.431	460.431	14.6821	-24.4556	1.79918	-310.071	421.002	220.993	203.647	203.647	203.647	-24.7692	-1.38851	-14.6148	-10.4705	-10.9845	-5.85434	1.68294	0.00962027	0.58785	-1039.58	-53.1173	10.1993	0	0	1.15063	26.8516
0	-20.456	0	0	-21.5009	0.525204	-17.5337	-0.494166	-0.0183085	-0.10165	-74.0844	1.05E-14	-2.65749	0	0	-0.153151	4.73162	17.5835	2.39579	-16.2683	371.825	675.996	461.648	461.648	461.648	13.7381	-21.3337	0.350675	-319.769	419.483	227.082	203.647	203.647	203.647	-21.7005	-2.23904	-13.4816	-9.79779	-10.787	-4.62668	1.62144	0.0953648	0.610069	-1002.71	-8.76975	14.6435	0	0	1.38286	29.7451
0	-21.1353	0	0	-22.2622	0.535695	-17.8684	-0.508091	-0.00324093	-0.0867061	-76.8399	2.61E-15	3.29587	0	0	-0.0842365	4.53355	16.5601	1.34244	-7.51097	371.378	671.681	462.83	462.83	462.83	12.6281	-18.6349	-1.08343	-327.151	417.599	233.812	203.647	203.647	203.647	-19.0488	-3.15605	-12.2236	-9.00902	-10.5287	-3.18006	1.55733	0.163518	0.650954	-970.945	35.6922	18.2854	0	0	1.51715	32.8587
0	-21.3522	0	0	-22.5491	0.549003	-18.2911	-0.507621	0.0194783	-0.0663521	-76.7716	-7.84E-15	10.691	0	0	-0.00768323	4.35309	15.4243	0.153608	2.12337	371.125	666.548	463.901	463.901	463.901	11.4238	-16.3716	-2.41701	-332.096	415.433	241.045	203.647	203.647	203.647	-16.8163	-4.05991	-10.9149	-8.14396	-10.2195	-1.59611	1.47019	0.201662	0.71297	-940.028	76.9165	20.4231	0	0	1.60015	36.1257
0	-21.1495	0	0	-22.4084	0.566075	-18.8304	-0.494657	0.0468888	-0.0428585	-74.314	1.31E-14	18.6856	0	0	0.0660434	4.21224	14.1977	-1.11356	12.5143	371.087	660.8	464.741	464.741	464.741	10.2216	-14.5261	-3.57299	-334.572	413.13	248.626	203.647	203.647	203.647	-14.9809	-4.87343	-9.64844	-7.22121	-9.87643	0.0302315	1.348	0.20464	0.798038	-907.128	112.871	20.5977	0	0	1.67777	39.485
0	-20.5937	0	0	-21.9121	0.58802	-19.5185	-0.473298	0.0743507	-0.0180571	-70.3723	6.53E-15	26.1593	0	0	0.129512	4.1303	12.8919	-2.39457	23.5682	371.258	654.661	465.19	465.19	465.19	9.12835	-13.0584	-4.49531	-334.614	410.872	256.396	203.647	203.647	203.647	-13.5057	-5.53571	-8.52457	-6.2349	-9.52416	1.60353	1.18882	0.174431	0.907582	-872.06	142.169	18.8811	0	0	1.79108	42.8856
0	-19.7619	0	0	-21.1427	0.615784	-20.3808	-0.448712	0.0973834	0.00684104	-66.0954	-3.27E-15	32.0157	0	0	0.179422	4.1232	11.5082	-3.62557	35.2106	371.61	648.366	465.079	465.079	465.079	8.24417	-11.9207	-5.15419	-332.301	408.853	264.196	203.647	203.647	203.647	-12.3506	-6.00917	-7.63509	-5.15513	-9.19377	3.03971	1.0018	0.123343	1.03918	-836.977	165.367	15.6933	0	0	1.97097	46.2897
0	-18.7262	0	0	-20.1743	0.649821	-21.4249	-0.42499	0.112874	0.0311317	-62.4636	6.53E-15	35.444	0	0	0.215133	4.20286	10.039	-4.75047	47.3794	372.103	642.152	464.254	464.254	464.254	7.64555	-11.0726	-5.54319	-327.72	407.241	271.869	203.647	203.647	203.647	-11.4848	-6.2785	-7.04862	-3.93236	-8.91966	4.27523	0.804097	0.0716672	1.19248	-804.199	184.695	11.5669	0	0	2.23405	49.6721
0	-17.5421	0	0	-19.06	0.68988	-22.6347	-0.403516	0.11933	0.0543525	-59.9377	7.84E-15	36.0578	0	0	0.236628	4.37672	8.46989	-5.7265	60.0191	372.699	636.247	462.607	462.607	462.607	7.37532	-10.493	-5.6713	-320.951	406.154	279.259	203.647	203.647	203.647	-10.8935	-6.34434	-6.80113	-2.50556	-8.73564	5.27284	0.612909	0.0451136	1.36513	-773.405	203.751	6.75832	0	0	2.57722	53.0176
0	-16.2442	0	0	-17.8263	0.734899	-23.9694	-0.383164	0.116658	0.0761446	-58.3886	-9.15E-15	33.9258	0	0	0.244119	4.64736	6.78274	-6.52821	73.0766	373.367	630.852	460.104	460.104	460.104	7.43908	-10.1833	-5.554	-312.058	405.648	286.216	203.647	203.647	203.647	-10.5803	-6.21553	-6.89299	-0.812151	-8.67095	6.02469	0.448177	0.065346	1.55648	-742.962	224.333	1.54771	0	0	2.97901	56.3163
0	-14.8491	0	0	-16.4762	0.783016	-25.366	-0.361214	0.106316	0.0962451	-57.2293	7.19E-15	29.568	0	0	0.239022	5.01214	4.96008	-7.14801	86.4991	374.097	626.142	456.808	456.808	456.808	7.80797	-10.1636	-5.20673	-301.102	405.718	292.596	203.647	203.647	203.647	-10.5629	-5.90356	-7.29244	1.20017	-8.74569	6.55107	0.328879	0.143095	1.76101	-710.57	245.731	-3.94764	0	0	3.39682	59.5586
0	-13.3628	0	0	-14.9992	0.831666	-26.7459	-0.335019	0.091012	0.11411	-55.725	-6.53E-15	23.8379	0	0	0.224579	5.46277	2.98929	-7.59296	100.233	374.897	622.251	452.89	452.89	452.89	8.42687	-10.4638	-4.64258	-288.153	406.313	298.265	203.647	203.647	203.647	-10.8651	-5.42068	-7.94436	3.56128	-8.96639	6.8946	0.273356	0.27419	1.96973	-674.908	264.264	-9.53579	0	0	3.76897	62.7308
0	-11.7892	0	0	-13.3824	0.877813	-28.0246	-0.303315	0.0738291	0.128765	-53.2941	-7.19E-15	17.7015	0	0	0.204937	5.98472	0.867053	-7.87736	114.226	375.787	619.268	448.62	448.62	448.62	9.22606	-11.1134	-3.87455	-273.305	407.358	303.102	203.647	203.647	203.647	-11.5091	-4.78196	-8.78238	6.26757	-9.3218	7.10898	0.295177	0.443023	2.17306	-635.902	275.393	-14.9965	0	0	4.024	65.8117
0	-10.136	0	0	-11.622	0.918328	-29.1228	-0.266426	0.0576032	0.138617	-49.6529	9.15E-15	12.0275	0	0	0.183419	6.55645	-1.39735	-8.01319	128.426	376.784	617.242	444.341	444.341	444.341	10.1334	-12.1325	-2.92121	-256.685	408.775	307.006	203.647	203.647	203.647	-12.5087	-4.00994	-9.74056	9.27425	-9.77966	7.24387	0.395498	0.62382	2.36052	-593.398	275.141	-20.1739	0	0	4.0924	68.7702
0	-8.41937	0	0	-9.73156	0.950517	-29.9789	-0.226243	0.0441607	0.142078	-44.8598	-5.23E-15	7.38387	0	0	0.161449	7.14908	-3.78065	-8.00211	142.787	377.895	616.195	440.408	440.408	440.408	11.0844	-13.526	-1.81305	-238.448	410.504	309.909	203.647	203.647	203.647	-13.8652	-3.13963	-10.7621	12.4942	-10.2878	7.32982	0.556697	0.788963	2.52254	-546.442	262.255	-25.0205	0	0	3.92733	71.5633
0	-6.66481	0	0	-7.74615	0.972734	-30.5613	-0.185525	0.0340827	0.137742	-39.2235	6.53E-15	3.95734	0	0	0.138893	7.72719	-6.24712	-7.8325	157.257	379.106	616.131	437.124	437.124	437.124	12.0283	-15.2809	-0.596087	-218.773	412.503	311.78	203.647	203.647	203.647	-15.5668	-2.22082	-11.803	15.8065	-10.7806	7.36784	0.746157	0.914671	2.65286	-493.799	238.757	-29.4985	0	0	3.52794	74.1375
0	-4.90689	0	0	-5.71966	0.984866	-30.8765	-0.147132	0.026914	0.125969	-33.1711	2.61E-15	1.6056	0	0	0.115424	8.25139	-8.75322	-7.48167	171.781	380.38	617.06	434.677	434.677	434.677	12.9293	-17.367	0.67073	-197.851	414.747	312.631	203.647	203.647	203.647	-17.5887	-1.31434	-12.831	19.074	-11.1901	7.32669	0.924429	0.981074	2.73877	-436.029	208.672	-33.3264	0	0	2.95442	76.4331
0	-3.18652	0	0	-3.71698	0.988446	-30.9691	-0.113498	0.0214959	0.108125	-27.1542	1.96E-15	-0.0105382	0	0	0.0916765	8.68322	-11.2548	-6.92219	186.288	381.668	618.998	433.112	433.112	433.111	13.7661	-19.7408	1.92498	-175.879	417.219	312.513	203.647	203.647	203.647	-19.8961	-0.482061	-13.8227	22.1683	-11.4622	7.14975	1.0565	0.977251	2.77186	-374.825	177.064	-35.9455	0	0	2.30403	78.3924
0	-1.5472	0	0	-1.80345	0.986282	-30.9131	-0.0865618	0.0164604	0.0872362	-21.6235	0	-1.25508	0	0	0.0694047	8.99126	-13.714	-6.13026	200.695	382.914	621.963	432.332	432.332	432.332	14.5272	-22.3506	3.11293	-153.049	419.892	311.501	203.647	203.647	203.647	-22.4465	0.22575	-14.7606	24.9947	-11.5704	6.77081	1.11331	0.903676	2.74253	-311.624	148.993	-36.7378	0	0	1.67009	79.9701
0	-0.0302421	0	0	-0.0351974	0.981693	-30.7942	-0.0679186	0.0104511	0.0665988	-17.0249	-1.96E-15	-2.40715	0	0	0.0506787	9.15711	-16.1034	-5.09545	214.9	384.076	625.966	432.139	432.139	432.139	15.2069	-25.1423	4.19925	-129.538	422.732	309.682	203.647	203.647	203.647	-25.1938	0.780223	-15.6299	27.5086	-11.5233	6.13599	1.08228	0.774894	2.65187	-247.279	128.257	-35.0344	0	0	1.11607	81.1404
0	1.33046	0	0	1.54717	0.977622	-30.6886	-0.0587465	0.00298048	0.0499592	-13.7506	6.53E-16	-3.53807	0	0	0.0368045	9.17901	-18.406	-3.82937	228.786	385.131	630.986	432.291	432.291	432.291	15.8005	-28.0658	5.17013	-105.491	425.686	307.135	203.647	203.647	203.647	-28.0922	1.17694	-16.4168	29.7182	-11.3607	5.22358	0.964771	0.618394	2.50529	-181.571	117.109	-30.6065	0	0	0.666568	81.899
0	2.51365	0	0	2.922	0.975931	-30.6446	-0.0598023	-0.00523583	0.0393093	-12.0756	1.96E-15	-4.49483	0	0	0.0278918	9.07211	-20.6109	-2.37227	242.218	386.086	636.959	432.558	432.558	432.558	16.3016	-31.0808	6.03001	-81.0056	428.693	303.928	203.647	203.647	203.647	-31.1024	1.43172	-17.1089	31.6716	-11.1406	4.05599	0.778161	0.462949	2.31544	-113.476	114.7	-23.7807	0	0	0.31607	82.2578
0	3.51469	0	0	4.08741	0.977103	-30.6751	-0.0697451	-0.0134366	0.0349454	-11.924	1.31E-15	-5.06701	0	0	0.0228382	8.86607	-22.7079	-0.794606	255.04	386.968	643.761	432.767	432.767	432.767	16.7047	-34.1623	6.79473	-56.1218	431.695	300.116	203.647	203.647	203.647	-34.1973	1.57188	-17.6977	33.4357	-10.923	2.70012	0.54957	0.329175	2.09914	-41.8075	116.687	-14.923	0	0	0.0447597	82.2361
0	4.34399	0	0	5.05683	0.980329	-30.7589	-0.0856339	-0.0206934	0.0354229	-12.904	-1.31E-15	-5.01923	0	0	0.0201628	8.60067	-24.6816	0.807635	267.084	387.812	651.207	432.818	432.818	432.818	17.0069	-37.2995	7.48343	-30.8223	434.646	295.756	203.647	203.647	203.647	-37.3626	1.62633	-18.1806	35.0729	-10.7562	1.25695	0.309526	0.229105	1.87932	33.5785	117.877	-4.55835	0	0	-0.171194	81.8508
0	5.02019	0	0	5.85035	0.98392	-30.852	-0.104279	-0.0259037	0.0384314	-14.4894	-6.53E-16	-4.13433	0	0	0.0185471	8.32053	-26.5098	2.32359	278.172	388.649	659.062	432.674	432.674	432.674	17.2123	-40.4913	8.11254	-5.05435	437.516	290.91	203.647	203.647	203.647	-40.5937	1.61809	-18.5626	36.6245	-10.6687	-0.156334	0.0899056	0.166285	1.67805	109.509	114.438	6.52611	0	0	-0.347805	81.1093
0	5.56241	0	0	6.48637	0.985887	-30.9029	-0.12338	-0.0277818	0.0410927	-16.2119	-1.31E-15	-2.2505	0	0	0.0168047	8.06944	-28.1628	3.64274	288.135	389.494	667.067	432.347	432.347	432.347	17.3351	-43.7396	8.69402	21.2455	440.297	285.656	203.647	203.647	203.647	-43.8903	1.56109	-18.8581	38.1032	-10.6675	-1.42698	-0.0853705	0.138688	1.51652	181.313	105.316	17.2	0	0	-0.491643	80.0078
0	5.98404	0	0	6.9761	0.984536	-30.8679	-0.1421	-0.0250028	0.0408079	-17.8018	-3.27E-15	0.691461	0	0	0.0137684	7.88513	-29.6082	4.67042	296.824	390.346	674.964	431.868	431.868	431.868	17.4016	-47.0444	9.23743	48.1265	443.003	280.092	203.647	203.647	203.647	-47.2518	1.46082	-19.0926	39.495	-10.7419	-2.46376	-0.203011	0.142095	1.40811	243.913	92.5041	25.9976	0	0	-0.595687	78.533
0	6.29033	0	0	7.32255	0.978942	-30.7229	-0.160929	-0.0167424	0.0354234	-19.2191	1.47E-15	4.56136	0	0	0.00850315	7.79539	-30.8142	5.33913	304.123	391.196	682.527	431.271	431.271	431.271	17.4502	-50.4011	9.75478	75.6052	445.67	274.338	203.647	203.647	203.647	-50.6745	1.31758	-19.3025	40.7667	-10.8704	-3.20623	-0.263874	0.170667	1.35681	294.795	79.2497	31.6082	0	0	-0.646929	76.6673
0	6.4796	0	0	7.52329	0.96916	-30.4681	-0.181205	-0.00351999	0.0235644	-20.6013	4.90E-15	8.94317	0	0	0.000845116	7.81548	-31.7543	5.61381	309.951	392.03	689.576	430.578	430.578	430.578	17.5279	-53.8006	10.2656	103.654	448.359	268.535	203.647	203.647	203.647	-54.1514	1.13067	-19.5343	41.8745	-11.0269	-3.6261	-0.275128	0.219611	1.36126	333.61	68.7401	33.2195	0	0	-0.631844	74.3933
0	6.54711	0	0	7.57523	0.956131	-30.1267	-0.204283	0.0127928	0.00436326	-22.1404	-3.27E-15	13.1645	0	0	-0.00828056	7.94703	-32.4091	5.4914	314.263	392.84	695.983	429.806	429.806	429.806	17.6832	-57.2311	10.7997	132.2	451.139	262.851	203.647	203.647	203.647	-57.6737	0.901943	-19.8392	42.7725	-11.1851	-3.72322	-0.259266	0.278465	1.41144	365.468	61.5016	30.7278	0	0	-0.549499	71.6968
0	6.49018	0	0	7.47973	0.941362	-29.7369	-0.230872	0.0291805	-0.0228326	-23.9581	3.27E-15	16.3991	0	0	-0.0171639	8.17912	-32.7665	4.99471	317.043	393.624	701.663	428.965	428.965	428.965	17.9565	-60.6804	11.3959	161.126	454.08	257.472	203.647	203.647	203.647	-61.2331	0.637963	-20.2648	43.4176	-11.3207	-3.51732	-0.239559	0.334912	1.49662	397.502	55.6152	24.84	0	0	-0.401137	68.5671
0	6.31266	0	0	7.2464	0.926533	-29.3424	-0.260233	0.0424086	-0.0586384	-25.9737	3.27E-15	17.8889	0	0	-0.0241539	8.49031	-32.8211	4.16481	318.292	394.381	706.559	428.077	428.077	428.077	18.369	-64.1387	12.0957	190.273	457.22	252.6	203.647	203.647	203.647	-64.8236	0.350416	-20.8447	43.7734	-11.4112	-3.03989	-0.234962	0.372804	1.60372	436.653	46.758	17.0082	0	0	-0.182327	64.997
0	6.02702	0	0	6.89387	0.91315	-28.9837	-0.290146	0.0498459	-0.102723	-27.8806	3.27E-15	17.1666	0	0	-0.0284198	8.85111	-32.5724	3.0547	318.031	395.104	710.631	427.176	427.176	427.176	18.9143	-67.599	12.9334	219.447	460.552	248.438	203.647	203.647	203.647	-68.4406	0.0547667	-21.5876	43.8115	-11.4344	-2.32822	-0.251591	0.377807	1.71801	484.891	29.9961	9.29295	0	0	0.119564	60.983
0	5.65343	0	0	6.4478	0.902261	-28.69	-0.317129	0.0504393	-0.153597	-29.186	-6.86E-15	14.2522	0	0	-0.0301277	9.22634	-32.0266	1.72647	316.3	395.781	713.847	426.324	426.324	426.324	19.5544	-71.0556	13.9248	248.42	463.997	245.175	203.647	203.647	203.647	-72.0786	-0.232206	-22.4707	43.5145	-11.369	-1.42363	-0.279932	0.339991	1.82147	536.901	1.49415	3.70379	0	0	0.509516	56.5303
0	5.21603	0	0	5.93611	0.894206	-28.4717	-0.337366	0.0452865	-0.207565	-29.3621	2.45E-15	9.7165	0	0	-0.0298624	9.57769	-31.1991	0.252476	313.182	396.389	716.19	425.605	425.605	425.605	20.2243	-74.4995	15.0578	276.935	467.414	242.961	203.647	203.647	203.647	-75.725	-0.495154	-23.4389	42.8797	-11.1971	-0.374084	-0.283408	0.262605	1.89673	576.191	-38.7453	1.32476	0	0	0.952834	51.6633
0	4.73798	0	0	5.38354	0.888322	-28.3116	-0.347919	0.0377388	-0.260254	-28.0359	5.31E-16	4.57904	0	0	-0.0277739	9.86613	-30.1201	-1.27918	308.826	396.902	717.671	425.128	425.127	425.127	20.8445	-77.9131	16.2899	304.724	470.607	241.881	203.647	203.647	203.647	-79.3534	-0.722394	-24.4138	41.9245	-10.9088	0.758598	-0.225897	0.162095	1.93105	584.856	-85.7637	1.3272	0	0	1.36133	46.4422
0	4.23791	0	0	4.80809	0.882717	-28.1587	-0.347978	0.032288	-0.307719	-25.1661	-5.64E-15	0.00140465	0	0	-0.0233382	10.0554	-28.8389	-2.76069	303.474	397.298	718.349	425.003	425.003	425.003	21.3387	-81.265	17.5537	331.516	473.367	241.938	203.647	203.647	203.647	-82.9196	-0.906692	-25.3092	40.6896	-10.5063	1.89322	-0.0810626	0.0672084	1.92587	549.709	-130.148	1.23693	0	0	1.61671	40.9777
0	3.72925	0	0	4.22163	0.874257	-27.9271	-0.338722	0.0333319	-0.348825	-21.0381	-1.05E-14	-3.04316	0	0	-0.016306	10.1162	-27.4253	-4.06574	297.465	397.558	718.341	425.327	425.326	425.327	21.6507	-84.5085	18.7704	357.051	475.512	243.056	203.647	203.647	203.647	-86.3612	-1.0445	-26.0499	39.2396	-10.005	2.92742	0.139246	0.00197857	1.89363	475.231	-162.805	-1.90771	0	0	1.64838	35.4368
0	3.22334	0	0	3.63469	0.859013	-27.5072	-0.321937	0.0434647	-0.385207	-16.0877	-5.00E-16	-4.07691	0	0	-0.00804896	10.0299	-25.9637	-5.05954	291.219	397.674	717.817	426.149	426.149	426.149	21.7536	-87.5856	19.8666	381.081	476.913	245.092	203.647	203.647	203.647	-89.6056	-1.13402	-26.5855	37.6574	-9.43185	3.74423	0.382782	-0.0238481	1.85118	385.055	-178.876	-9.85691	0	0	1.49139	30.0276
0	2.73276	0	0	3.06158	0.833155	-26.7876	-0.298677	0.0627392	-0.419882	-10.7033	1.00E-15	-3.21003	0	0	-0.00175831	9.79211	-24.543	-5.61704	285.185	397.645	716.979	427.459	427.459	427.459	21.6493	-90.4346	20.7882	403.358	477.514	247.849	203.647	203.647	203.647	-92.5791	-1.17332	-26.8961	36.0352	-8.82083	4.22754	0.576717	-0.0221061	1.80988	313.986	-180.3	-22.1845	0	0	1.27023	24.9668
0	2.27275	0	0	2.522	0.794004	-25.6805	-0.268918	0.0886158	-0.455291	-5.11829	5.18E-15	-1.05296	0	0	-0.000644884	9.41267	-23.2436	-5.64354	279.781	397.48	716.032	429.184	429.184	429.184	21.3593	-92.9982	21.504	423.638	477.315	251.09	203.647	203.647	203.647	-95.2172	-1.15973	-26.9868	34.4625	-8.20743	4.28249	0.656084	-0.0141068	1.76617	294.49	-173.188	-36.6147	0	0	1.11385	20.4416
0	1.86008	0	0	2.03845	0.740814	-24.1428	-0.232433	0.117176	-0.492337	0.559481	-4.78E-15	1.56789	0	0	-0.00555744	8.91246	-22.1257	-5.09247	275.33	397.194	715.152	431.198	431.198	431.198	20.9136	-95.2298	22.0016	441.675	476.36	254.538	203.647	203.647	203.647	-97.4707	-1.09152	-26.8759	33.0148	-7.62424	3.85424	0.58262	-0.0128779	1.70842	346.792	-162.301	-50.4972	0	0	1.0797	16.5843
0	1.50995	0	0	1.63075	0.675025	-22.1885	-0.189818	0.143637	-0.530221	6.26947	-1.88E-15	3.83113	0	0	-0.0137994	8.31863	-21.2221	-3.9773	272.02	396.81	714.466	433.349	433.349	433.349	20.3409	-97.0969	22.2767	457.241	474.707	257.89	203.647	203.647	203.647	-99.308	-0.970448	-26.5828	31.7449	-7.09683	2.94093	0.351273	-0.0224168	1.62277	473.838	-150.017	-61.9442	0	0	1.13948	13.4652
0	1.23232	0	0	1.31049	0.599958	-19.8905	-0.143127	0.163613	-0.56701	11.9106	2.45E-15	5.17125	0	0	-0.0206572	7.6607	-20.5361	-2.37622	269.88	396.353	714.03	435.485	435.485	435.485	19.6634	-98.5811	22.324	470.134	472.41	260.821	203.647	203.647	203.647	-100.714	-0.803414	-26.1184	30.6777	-6.64212	1.60051	-0.0162375	-0.0369123	1.5007	663.023	-135.784	-70.3059	0	0	1.22152	11.0989
0	1.02777	0	0	1.0769	0.520215	-17.3741	-0.0960297	0.174148	-0.599466	17.2505	-2.45E-16	5.42502	0	0	-0.0225064	6.96866	-20.0448	-0.427808	268.788	395.847	713.829	437.479	437.479	437.479	18.8945	-99.6743	22.1331	480.196	469.503	263.004	203.647	203.647	203.647	-101.686	-0.601333	-25.4821	29.8107	-6.26816	-0.0511884	-0.46487	-0.0483662	1.34321	885.611	-117.86	-75.6248	0	0	1.2591	9.45439
0	0.885209	0	0	0.915579	0.440963	-14.8029	-0.0537041	0.174751	-0.623382	21.8384	-2.45E-16	4.89234	0	0	-0.0192993	6.27217	-19.7069	1.68568	268.513	395.307	713.78	439.243	439.243	439.243	18.0382	-100.375	21.691	487.319	465.993	264.136	203.647	203.647	203.647	-102.226	-0.375938	-24.6641	29.1186	-5.97502	-1.85434	-0.922308	-0.0506024	1.15964	1103.7	-94.236	-77.9657	0	0	1.23296	8.46624
0	0.782124	0	0	0.800661	0.367296	-12.3566	-0.022	0.167773	-0.6346	25.0078	-1.39E-15	4.27024	0	0	-0.0143864	5.59976	-19.4733	3.76512	268.768	394.735	713.745	440.736	440.736	440.736	17.0915	-100.683	20.9899	491.445	461.872	263.961	203.647	203.647	203.647	-102.341	-0.136343	-23.6527	28.5611	-5.75652	-3.62936	-1.3114	-0.0401542	0.969334	1277.95	-63.154	-77.1107	0	0	1.17023	8.04759
0	0.689713	0	0	0.700791	0.303735	-10.2082	-0.00639324	0.157544	-0.629665	25.9632	1.14E-15	4.4446	0	0	-0.0116511	4.97732	-19.2975	5.62531	269.276	394.121	713.555	441.957	441.958	441.958	16.0496	-100.601	20.0349	492.561	457.139	262.31	203.647	203.647	203.647	-102.041	0.111931	-22.4428	28.0929	-5.60233	-5.20574	-1.56612	-0.0175423	0.798154	1374.8	-23.7828	-72.7509	0	0	1.10827	8.10546
0	0.581408	0	0	0.587847	0.253836	-8.50064	-0.0111003	0.149168	-0.607077	23.9278	3.76E-15	6.25495	0	0	-0.0123628	4.42591	-19.1451	7.12191	269.827	393.454	713.048	442.929	442.929	442.929	14.9131	-100.131	18.8501	490.699	451.826	259.124	203.647	203.647	203.647	-101.339	0.364543	-21.0442	27.6726	-5.5003	-6.44774	-1.64697	0.0174456	0.674655	1374.48	23.9543	-64.984	0	0	1.05736	8.55696
0	0.443804	0	0	0.447466	0.219933	-7.33153	-0.0380177	0.146908	-0.5664	18.376	-4.57E-15	10.2281	0	0	-0.0135676	3.9594	-18.9978	8.16824	270.307	392.728	712.098	443.678	443.678	443.678	13.6971	-99.2887	17.4808	485.921	446.024	254.479	203.647	203.647	203.647	-100.264	0.614081	-19.4875	27.2701	-5.43752	-7.27144	-1.54728	0.0646209	0.623539	1272.23	79.0443	-54.537	0	0	0.987852	9.34133
0	0.286474	0	0	0.288478	0.202989	-6.74489	-0.0855049	0.152939	-0.50797	9.3089	-3.27E-15	16.36	0	0	-0.00894732	3.58279	-18.8548	8.74088	270.704	391.955	710.637	444.216	444.216	444.216	12.4367	-98.1031	15.993	478.329	439.905	248.597	203.647	203.647	203.647	-98.8606	0.847593	-17.8286	26.871	-5.40094	-7.65093	-1.29157	0.122597	0.654677	1077.97	138.399	-42.7165	0	0	0.854561	10.4247
0	0.14642	0	0	0.147439	0.202571	-6.7304	-0.147422	0.165632	-0.432233	-2.5201	4.25E-15	23.8784	0	0	0.00832039	3.29171	-18.7309	8.87656	271.093	391.16	708.673	444.528	444.528	444.528	11.1886	-96.6287	14.4721	468.085	433.718	241.836	203.647	203.647	203.647	-97.1969	1.04936	-16.149	26.4788	-5.37739	-7.61625	-0.92386	0.189601	0.762232	812.079	196.017	-31.0694	0	0	0.634413	11.7967
0	0.0844362	0	0	0.0851061	0.216882	-7.22599	-0.213535	0.179529	-0.342047	-15.5982	-5.55E-15	31.277	0	0	0.0412219	3.07271	-18.6517	8.66313	271.595	390.378	706.282	444.563	444.563	444.563	10.0228	-94.946	13.0174	455.438	427.773	234.654	203.647	203.647	203.647	-95.3619	1.20893	-14.5506	26.1138	-5.35257	-7.24597	-0.512788	0.25989	0.921447	509.852	242.702	-20.9812	0	0	0.359212	13.4608
0	0.172363	0	0	0.174101	0.242992	-8.12742	-0.271545	0.186917	-0.24526	-27.9455	3.59E-15	36.6776	0	0	0.0856791	2.9051	-18.647	8.22338	272.338	389.643	703.591	444.246	444.246	444.246	9.00763	-93.1555	11.7313	440.745	422.381	227.539	203.647	203.647	203.647	-93.4577	1.32953	-13.1394	25.8092	-5.31043	-6.6531	-0.157096	0.327192	1.09811	225.364	269.594	-13.2466	0	0	0.11075	15.4203
0	0.473565	0	0	0.479879	0.27744	-9.31044	-0.310216	0.18142	-0.15523	-37.631	-3.76E-15	38.5181	0	0	0.131228	2.76457	-18.7414	7.68967	273.387	388.98	700.74	443.495	443.495	443.495	8.1928	-91.3641	10.7014	424.459	417.794	220.925	203.647	203.647	203.647	-91.5861	1.43015	-12.0039	25.603	-5.233	-5.96216	0.0263302	0.388735	1.2586	25.0944	274.455	-8.08996	0	0	-0.035591	17.662
0	1.02228	0	0	1.04025	0.317172	-10.665	-0.323994	0.161201	-0.0867338	-43.4638	-7.92E-15	36.1842	0	0	0.165889	2.62872	-18.9431	7.17197	274.683	388.401	697.836	442.25	442.25	442.25	7.59729	-89.6664	9.98	407.062	414.143	215.121	203.647	203.647	203.647	-89.8335	1.53854	-11.1922	25.5263	-5.10244	-5.27895	-0.0592405	0.445926	1.38611	-34.2716	263.7	-5.57402	0	0	-0.0847061	20.1415
0	1.81218	0	0	1.85356	0.36053	-12.1295	-0.316808	0.130844	-0.0471578	-45.53	4.08E-15	30.3536	0	0	0.182406	2.48313	-19.2354	6.72901	275.986	387.913	694.909	440.497	440.497	440.497	7.20437	-88.1302	9.57146	388.98	411.409	210.27	203.647	203.647	203.647	-88.2589	1.6806	-10.6992	25.5934	-4.90443	-4.66227	-0.416739	0.5003	1.48178	56.06	249.634	-6.04463	0	0	-0.130623	22.7749
0	2.80351	0	0	2.8857	0.407606	-13.7014	-0.297395	0.0981755	-0.0313653	-44.7218	5.39E-15	22.6016	0	0	0.180057	2.32529	-19.5748	6.35759	276.895	387.52	691.892	438.284	438.284	438.284	6.96481	-86.7964	9.43808	370.517	409.46	206.378	203.647	203.647	203.647	-86.8956	1.87529	-10.471	25.7966	-4.63197	-4.11256	-0.929926	0.541156	1.55671	243.364	240.281	-9.87915	0	0	-0.259796	25.4456
0	3.94061	0	0	4.08786	0.459598	-15.4134	-0.271132	0.069108	-0.0260228	-41.7969	-1.63E-16	14.6075	0	0	0.16178	2.16423	-19.9013	6.0064	276.929	387.229	688.643	435.725	435.725	435.725	6.80711	-85.6848	9.52105	351.862	408.102	203.368	203.647	203.647	203.647	-85.757	2.13775	-10.4251	26.1119	-4.2883	-3.58387	-1.40205	0.549936	1.6204	436.783	234.695	-16.6931	0	0	-0.456366	28.0249
0	5.16393	0	0	5.4089	0.517444	-17.2854	-0.241407	0.046788	-0.0192461	-37.4251	-6.53E-16	7.74771	0	0	0.133533	2.01554	-20.1544	5.60739	275.662	387.043	684.999	432.98	432.98	432.98	6.6529	-84.7947	9.7606	333.129	407.142	201.108	203.647	203.647	203.647	-84.8371	2.48263	-10.4724	26.5087	-3.88692	-3.01425	-1.65094	0.510533	1.685	554.048	226.904	-24.9975	0	0	-0.620699	30.4004
0	6.4184	0	0	6.80188	0.580691	-19.2894	-0.213866	0.0318052	-0.00561166	-32.5665	-2.21E-15	2.85095	0	0	0.104007	1.89457	-20.2891	5.10787	272.841	386.96	680.843	430.239	430.239	430.239	6.43577	-84.1047	10.1066	314.405	406.428	199.435	203.647	203.647	203.647	-84.1113	2.92118	-10.5375	26.9597	-3.44987	-2.35766	-1.56996	0.41792	1.76611	549.717	210.87	-32.3122	0	0	-0.655594	32.498
0	7.66316	0	0	8.23111	0.647097	-21.3418	-0.191792	0.0214308	0.0138277	-27.9367	-3.98E-15	-0.0282946	0	0	0.0796714	1.81066	-20.2849	4.49223	268.453	386.97	676.151	427.694	427.694	427.694	6.11716	-83.5802	10.5216	295.779	405.867	198.185	203.647	203.647	203.647	-83.544	3.45479	-10.5715	27.4437	-3.00376	-1.60554	-1.14664	0.280564	1.87458	422.176	183.227	-35.9602	0	0	-0.526615	34.2923
0	8.87599	0	0	9.67276	0.712833	-23.3186	-0.175748	0.0127801	0.0347164	-23.939	7.78E-16	-1.27235	0	0	0.0629702	1.76426	-20.1466	3.79071	262.719	387.056	671.016	425.512	425.512	425.512	5.69232	-83.1809	10.9769	277.345	405.417	197.219	203.647	203.647	203.647	-83.0964	4.06987	-10.5538	27.9418	-2.57598	-0.795131	-0.457707	0.118418	2.01315	206.036	145.021	-34.3409	0	0	-0.274106	35.8042
0	10.0505	0	0	11.1096	0.773157	-25.0824	-0.165079	0.00451605	0.0515546	-20.7779	-2.87E-15	-1.41427	0	0	0.0529351	1.74743	-19.8974	3.07452	256.034	387.189	665.63	423.812	423.812	423.812	5.18782	-82.8656	11.4484	259.191	405.069	196.429	203.647	203.647	203.647	-82.7309	4.73667	-10.4882	28.4294	-2.19119	-0.00356977	0.35028	-0.0441026	2.17087	-40.1151	101.041	-27.7943	0	0	0.000820024	37.0879
0	11.1902	0	0	12.5257	0.823439	-26.5148	-0.157866	-0.00340122	0.0601324	-18.413	-3.72E-15	-0.999875	0	0	0.0466645	1.74752	-19.567	2.43785	248.86	387.334	660.243	422.655	422.655	422.655	4.65241	-82.5973	11.9134	241.382	404.828	195.742	203.647	203.647	203.647	-82.4148	5.41292	-10.3946	28.8685	-1.86991	0.67133	1.10063	-0.184682	2.32766	-251.704	57.1716	-18.1867	0	0	0.174555	38.2108
0	12.301	0	0	13.9029	0.860262	-27.5418	-0.152778	-0.0100397	0.0584103	-16.7584	3.47E-15	-0.449722	0	0	0.041828	1.75196	-19.1783	1.97188	241.611	387.451	655.101	422.039	422.039	422.039	4.14319	-82.3471	12.3496	223.945	404.698	195.113	203.647	203.647	203.647	-82.1224	6.05119	-10.2988	29.2031	-1.62822	1.13751	1.63218	-0.290905	2.45476	-375.135	18.2066	-8.08741	0	0	0.16486	39.2296
0	13.385	0	0	15.221	0.882312	-28.1477	-0.149004	-0.014536	0.0466056	-15.6883	2.25E-15	-0.0487748	0	0	0.0373351	1.75275	-18.7365	1.73859	234.55	387.5	650.39	421.919	421.919	421.919	3.71075	-82.0961	12.7365	206.863	404.681	194.517	203.647	203.647	203.647	-81.8366	6.60868	-10.2238	29.3619	-1.47892	1.33517	1.84276	-0.354414	2.5311	-381.629	-11.7685	0.111395	0	0	-0.000197567	40.1707
0	14.4359	0	0	16.4598	0.890729	-28.3772	-0.146113	-0.016759	0.0269821	-15.0474	-3.63E-15	0.0424214	0	0	0.0330894	1.74894	-18.2244	1.75328	227.728	387.453	646.198	422.223	422.223	422.223	3.38693	-81.8357	13.0593	190.079	404.767	193.943	203.647	203.647	203.647	-81.549	7.05693	-10.1828	29.2667	-1.43179	1.25405	1.71453	-0.373585	2.54779	-274.576	-30.9112	4.96373	0	0	-0.16361	41.0195
0	15.4381	0	0	17.6017	0.888741	-28.3231	-0.144213	-0.0174715	0.003373	-14.7143	1.23E-15	-0.237481	0	0	0.0293905	1.74666	-17.6061	1.98119	220.986	387.292	642.511	422.873	422.873	422.873	3.17887	-81.564	13.312	173.505	404.937	193.391	203.647	203.647	203.647	-81.2572	7.38791	-10.178	28.8471	-1.49353	0.93567	1.31729	-0.353433	2.51489	-88.3567	-40.4916	6.36766	0	0	-0.120241	41.7244
0	16.3698	0	0	18.6328	0.880649	-28.1022	-0.143123	-0.0177395	-0.0195312	-14.5527	-2.47E-15	-0.84938	0	0	0.0262206	1.75597	-16.8367	2.34938	214.016	387.01	639.239	423.794	423.794	423.794	3.07136	-81.2828	13.4982	157.038	405.162	192.864	203.647	203.647	203.647	-80.9614	7.61325	-10.2018	28.0566	-1.66636	0.45969	0.77598	-0.303186	2.45009	124.811	-43.8106	5.23215	0	0	0.238825	42.2151
0	17.2075	0	0	19.5429	0.870573	-27.8259	-0.142614	-0.0184162	-0.0376157	-14.4532	-2.38E-15	-1.67897	0	0	0.0232046	1.78566	-15.8772	2.76818	206.457	386.601	636.275	424.915	424.915	424.915	3.03638	-80.9949	13.6272	140.581	405.409	192.37	203.647	203.647	203.647	-80.6632	7.75602	-10.241	26.8863	-1.94543	-0.0796183	0.225993	-0.237401	2.37486	313.074	-45.4666	2.9752	0	0	0.83388	42.4242
0	17.9316	0	0	20.3243	0.861427	-27.5739	-0.142532	-0.0196038	-0.0485753	-14.3304	2.74E-15	-2.55044	0	0	0.019887	1.8383	-14.7055	3.15387	197.988	386.049	633.531	426.174	426.174	426.174	3.0454	-80.7026	13.7073	124.06	405.644	191.915	203.647	203.647	203.647	-80.3638	7.83879	-10.2813	25.3696	-2.31663	-0.596967	-0.228675	-0.167749	2.30924	441.314	-47.9381	0.733607	0	0	1.44387	42.3067
0	18.5294	0	0	20.9703	0.854428	-27.3803	-0.142843	-0.0210154	-0.0526107	-14.0956	-3.76E-15	-3.30024	0	0	0.016066	1.90772	-13.3221	3.44527	188.4	385.335	630.978	427.518	427.518	427.518	3.07939	-80.4078	13.7394	107.434	405.844	191.507	203.647	203.647	203.647	-80.0648	7.87316	-10.3104	23.5765	-2.75569	-1.03182	-0.538665	-0.104569	2.26877	499.348	-51.5496	-0.825428	0	0	1.85601	41.8488
0	18.9946	0	0	21.473	0.849202	-27.2353	-0.144009	-0.0221563	-0.0516511	-13.6838	1.63E-16	-3.80222	0	0	0.0118978	1.98071	-11.7483	3.6101	177.613	384.432	628.651	428.89	428.89	428.89	3.13303	-80.11	13.7141	90.6909	405.992	191.151	203.647	203.647	203.647	-79.7663	7.85542	-10.3193	21.5991	-3.23121	-1.35195	-0.703318	-0.0475629	2.26487	497.9	-52.6137	-1.67146	0	0	1.98538	41.0652
0	19.3238	0	0	21.8212	0.844287	-27.0985	-0.146494	-0.0226761	-0.0483497	-13.018	3.19E-15	-3.98961	0	0	0.00766225	2.04145	-10.0185	3.6426	165.665	383.326	626.639	430.232	430.232	430.232	3.213	-79.8049	13.6136	73.8407	406.085	190.855	203.647	203.647	203.647	-79.4649	7.76908	-10.3024	19.5327	-3.70979	-1.54845	-0.754774	0.00810539	2.30157	459.515	-46.1159	-2.085	0	0	1.88716	39.9908
0	19.512	0	0	21.9988	0.83779	-26.9173	-0.150729	-0.0223272	-0.0447714	-12.0474	1.80E-15	-3.83201	0	0	0.00359302	2.07684	-8.1709	3.55591	152.664	382.023	625.061	431.484	431.484	431.484	3.33265	-79.481	13.417	56.9014	406.128	190.626	203.647	203.647	203.647	-79.1505	7.59209	-10.2569	17.4594	-4.16268	-1.62677	-0.730394	0.0691606	2.37519	406.158	-27.6412	-2.39388	0	0	1.67507	38.6688
0	19.5493	0	0	21.9852	0.827973	-26.6423	-0.156833	-0.0210213	-0.0417165	-10.7584	0	-3.32882	0	0	-0.000185513	2.0806	-6.23949	3.37421	138.757	380.559	624.045	432.591	432.591	432.591	3.50613	-79.1181	13.1065	39.8893	406.13	190.474	203.647	203.647	203.647	-78.8039	7.30515	-10.1826	15.4371	-4.57138	-1.59955	-0.659003	0.13566	2.47526	352.018	3.64263	-2.71916	0	0	1.44078	37.1417
0	19.4186	0	0	21.7559	0.813582	-26.2367	-0.164349	-0.0189649	-0.0388896	-9.16506	-4.04E-15	-2.51902	0	0	-0.00357485	2.05519	-4.24982	3.12689	124.098	379	623.709	433.518	433.518	433.518	3.74425	-78.6868	12.673	22.8161	406.104	190.408	203.647	203.647	203.647	-78.3964	6.89767	-10.0818	13.4955	-4.93132	-1.48305	-0.551714	0.205397	2.58847	300.711	44.8346	-2.81741	0	0	1.22024	35.4464
0	19.097	0	0	21.2857	0.793912	-25.6778	-0.172353	-0.0163311	-0.0356844	-7.31028	-4.17E-15	-1.45009	0	0	-0.00641714	2.01081	-2.21853	2.84648	108.84	377.437	624.146	434.263	434.263	434.263	4.05285	-78.15	12.1181	5.68957	406.066	190.437	203.647	203.647	203.647	-77.8906	6.37011	-9.96025	11.6376	-5.25039	-1.29876	-0.407415	0.272329	2.7023	248.36	90.2011	-2.44253	0	0	1.00894	33.6132
0	18.558	0	0	20.5506	0.768701	-24.9538	-0.179704	-0.0133445	-0.0315689	-5.25974	-1.86E-15	-0.189233	0	0	-0.00846067	1.96314	-0.155289	2.56881	93.1427	375.973	625.42	434.858	434.858	434.858	4.43268	-77.4652	11.4537	-11.4823	406.03	190.566	203.647	203.647	203.647	-77.2435	5.73381	-9.82725	9.84546	-5.54523	-1.07696	-0.224924	0.33054	2.80504	188.506	132.815	-1.44478	0	0	0.787629	31.6672
0	17.7747	0	0	19.5311	0.737959	-24.0591	-0.185001	-0.010153	-0.0262703	-3.06081	3.96E-15	1.19064	0	0	-0.00935485	1.93021	1.93337	2.33283	77.1763	374.707	627.561	435.371	435.371	435.371	4.87978	-76.5884	10.7016	-28.6882	406.011	190.795	203.647	203.647	203.647	-76.41	5.00927	-9.69547	8.08847	-5.83549	-0.858236	-0.00469575	0.372027	2.88655	114.634	165.609	0.126244	0	0	0.530762	29.6321
0	16.723	0	0	18.2145	0.701822	-22.9914	-0.187268	-0.00656689	-0.0203097	-0.784515	-3.43E-15	2.6391	0	0	-0.00884386	1.92967	4.04004	2.17924	61.1348	373.721	630.57	435.891	435.891	435.891	5.38597	-75.4774	9.89024	-45.9127	406.023	191.112	203.647	203.647	203.647	-75.3467	4.22426	-9.58003	6.33248	-6.13904	-0.691671	0.241452	0.390305	2.93514	24.995	183.542	1.99416	0	0	0.221437	27.5338
0	15.384	0	0	16.596	0.660535	-21.7505	-0.186054	-0.00219971	-0.0150251	1.4731	3.43E-15	4.11506	0	0	-0.00688145	1.97654	6.15317	2.14642	45.235	373.06	634.413	436.512	436.512	436.512	5.93876	-74.0945	9.05356	-63.1383	406.081	191.494	203.647	203.647	203.647	-74.0144	3.41276	-9.49698	4.54842	-6.46856	-0.628639	0.493205	0.384196	2.94366	-76.944	185.452	3.70455	0	0	-0.143869	25.4041
0	13.7459	0	0	14.6802	0.614563	-20.3431	-0.181427	0.00330012	-0.0123913	3.58369	2.94E-15	5.56011	0	0	-0.00364305	2.08184	8.25519	2.26453	29.71	372.74	639.026	437.32	437.32	437.32	6.52075	-72.409	8.22969	-80.3529	406.197	191.906	203.647	203.647	203.647	-72.3802	2.61488	-9.46134	2.7188	-6.83023	-0.713792	0.7264	0.35698	2.90534	-183.784	173.676	4.83487	0	0	-0.549938	23.2815
0	11.8044	0	0	12.4793	0.564769	-18.7892	-0.173928	0.00983539	-0.0139939	5.37222	0	6.85121	0	0	0.000561072	2.25199	10.3223	2.54916	14.7963	372.74	644.313	438.38	438.38	438.38	7.10976	-70.3978	7.45954	-97.5589	406.383	192.308	203.647	203.647	203.647	-70.4185	1.87633	-9.48489	0.841836	-7.22483	-0.975569	0.922955	0.314527	2.81751	-288.55	152.378	5.18524	0	0	-0.968942	21.2122
0	9.56385	0	0	10.0121	0.512523	-17.1275	-0.16475	0.0168076	-0.0205865	6.5867	4.25E-15	7.79909	0	0	0.00506429	2.48854	12.3252	2.99693	0.722174	373.021	650.149	439.726	439.726	439.726	7.68077	-68.0466	6.78367	-114.78	406.65	192.659	203.647	203.647	203.647	-68.1117	1.24548	-9.57416	-1.06699	-7.64947	-1.41938	1.07742	0.263107	2.68105	-387.632	126.005	4.7482	0	0	-1.36869	19.2484
0	7.03904	0	0	7.30313	0.45966	-15.4154	-0.155646	0.0231349	-0.0315686	6.91922	-6.53E-16	8.16478	0	0	0.00855308	2.78822	14.2306	3.58519	-12.2996	373.535	656.38	441.358	441.358	441.358	8.2096	-65.3515	6.23765	-132.06	407.005	192.934	203.647	203.647	203.647	-65.4519	0.767806	-9.72897	-2.97536	-8.09976	-2.02617	1.19926	0.206867	2.49817	-482.704	97.392	3.66064	0	0	-1.72499	17.447
0	4.25772	0	0	4.38306	0.408237	-13.7224	-0.149135	0.0274373	-0.0453388	6.02033	4.57E-15	7.70769	0	0	0.00858939	3.14305	16.0022	4.27651	-24.0711	374.233	662.83	443.242	443.242	443.242	8.67686	-62.3211	5.84572	-149.456	407.448	193.131	203.647	203.647	203.647	-62.4431	0.478206	-9.94118	-4.83618	-8.57059	-2.7568	1.30683	0.148818	2.28025	-578.399	67.8307	2.04575	0	0	-2.01702	15.8681
0	1.26347	0	0	1.29228	0.360195	-12.1182	-0.147919	0.0283946	-0.0594732	3.60867	1.31E-15	6.25909	0	0	0.00197404	3.54107	17.6021	5.02651	-34.4054	375.072	669.299	445.318	445.318	445.318	9.06986	-58.9781	5.61484	-167.013	407.968	193.285	203.647	203.647	203.647	-59.105	0.393999	-10.1934	-6.59162	-9.05595	-3.56026	1.4183	0.0900688	2.03936	-679.492	36.8725	0.0448727	0	0	-2.21913	14.5733
0	-1.88322	0	0	-1.91632	0.317026	-10.66	-0.154038	0.02543	-0.0723889	-0.403187	1.63E-15	3.81984	0	0	-0.0139743	3.96746	18.9926	5.79156	-43.1249	376.018	675.567	447.506	447.506	447.506	9.38168	-55.3615	5.53156	-184.745	408.538	193.473	203.647	203.647	203.647	-55.4744	0.510527	-10.4585	-8.17838	-9.54806	-4.38189	1.54012	0.0301899	1.79141	-785.173	3.57869	-2.18669	0	0	-2.28411	13.6234
0	-5.10788	0	0	-5.17736	0.279617	-9.38493	-0.168349	0.0187102	-0.0834076	-5.8612	3.57E-15	0.572494	0	0	-0.039761	4.40595	20.1384	6.53331	-50.0675	377.044	681.407	449.72	449.72	449.72	9.60825	-51.5245	5.56253	-202.612	409.114	193.804	203.647	203.647	203.647	-51.6049	0.800461	-10.701	-9.53434	-10.0372	-5.16896	1.66463	-0.0306473	1.55082	-888.599	-32.389	-4.38757	0	0	-2.15744	13.0744
0	-8.32824	0	0	-8.41723	0.248271	-8.30919	-0.190383	0.00909679	-0.0936088	-12.4065	1.63E-15	-3.13293	0	0	-0.0729696	4.83966	21.0103	7.21908	-55.1002	378.13	686.59	451.884	451.884	451.884	9.74506	-47.5301	5.65856	-220.51	409.64	194.415	203.647	203.647	203.647	-47.5628	1.21646	-10.8803	-10.6055	-10.5113	-5.87246	1.77528	-0.0936478	1.332	-978.086	-70.6851	-6.17507	0	0	-1.80639	12.9727
0	-11.4629	0	0	-11.5614	0.222885	-7.43358	-0.218644	-0.00188688	-0.104996	-19.5973	1.96E-15	-6.80535	0	0	-0.109137	5.25192	21.5882	7.81957	-58.1354	379.258	690.906	453.941	453.941	453.941	9.78503	-43.445	5.76054	-238.278	410.056	195.45	203.647	203.647	203.647	-43.421	1.69608	-10.9547	-11.353	-10.9573	-6.4472	1.85348	-0.15567	1.14755	-1041.48	-108.395	-7.11779	0	0	-1.24932	13.35
0	-14.4391	0	0	-14.5421	0.20318	-6.75148	-0.25152	-0.0125336	-0.119355	-27.0919	1.31E-15	-9.8928	0	0	-0.143655	5.62709	21.8639	8.30618	-59.1443	380.411	694.182	455.866	455.866	455.866	9.71845	-39.3327	5.80616	-255.71	410.3	197.053	203.647	203.647	203.647	-39.2515	2.16801	-10.8877	-11.7574	-11.3617	-6.85193	1.8884	-0.210847	1.00587	-1071.32	-141.137	-6.77502	0	0	-0.564376	14.22
0	-17.1966	0	0	-17.3028	0.188901	-6.25602	-0.287977	-0.0213126	-0.136685	-34.7591	-7.84E-15	-11.8558	0	0	-0.173033	5.95198	21.8424	8.65035	-58.1618	381.572	696.288	457.665	457.666	457.666	9.5345	-35.2505	5.73637	-272.576	410.326	199.358	203.647	203.647	203.647	-35.121	2.55889	-10.6522	-11.822	-11.712	-7.05128	1.8836	-0.253295	0.911455	-1069.4	-164.672	-4.76411	0	0	0.136504	15.5772
0	-19.6866	0	0	-19.7974	0.179895	-5.943	-0.327741	-0.0267238	-0.155016	-42.6699	-1.31E-15	-12.1984	0	0	-0.194673	6.21794	21.5415	8.82609	-55.2817	382.727	697.153	459.37	459.37	459.37	9.22379	-31.2505	5.5017	-288.625	410.099	202.494	203.647	203.647	203.647	-31.0901	2.80092	-10.2345	-11.5718	-11.9986	-7.01975	1.85229	-0.278432	0.861436	-1045.29	-175.971	-0.922569	0	0	0.754518	17.3983
0	-21.8663	0	0	-21.9852	0.176135	-5.81224	-0.370725	-0.0271072	-0.17084	-50.9493	-3.92E-15	-10.5161	0	0	-0.205365	6.42278	20.9887	8.81517	-50.643	383.868	696.761	461.023	461.023	461.023	8.78245	-27.3846	5.06909	-303.584	409.615	206.569	203.647	203.647	203.647	-27.216	2.83995	-9.63792	-11.0503	-12.216	-6.74715	1.81527	-0.281764	0.846696	-1014.44	-172.991	4.46875	0	0	1.23949	19.6459
0	-23.6928	0	0	-23.8253	0.177725	-5.86755	-0.415855	-0.0207203	-0.179587	-59.553	-2.61E-15	-6.57799	0	0	-0.199943	6.57227	20.2174	8.61409	-44.4099	385	695.145	462.662	462.662	462.662	8.21761	-23.7101	4.4284	-317.154	408.901	211.661	203.647	203.647	203.647	-23.5568	2.64405	-8.88624	-10.3128	-12.364	-6.24465	1.79068	-0.262085	0.851445	-992.974	-155.387	10.5873	0	0	1.59681	22.2727
0	-25.1209	0	0	-25.2748	0.1849	-6.11699	-0.460746	-0.00674748	-0.177164	-68.1704	-1.05E-14	-0.490148	0	0	-0.171889	6.68001	19.2622	8.24015	-36.7502	386.134	692.379	464.304	464.304	464.304	7.55332	-20.2916	3.59774	-329.012	408.025	217.8	203.647	203.647	203.647	-20.1724	2.21135	-8.02547	-9.41786	-12.4481	-5.54855	1.78891	-0.221296	0.860448	-993.164	-125.043	16.3147	0	0	1.86889	25.2268
0	-26.1069	0	0	-26.2928	0.198014	-6.57235	-0.502049	0.0142387	-0.160646	-76.2588	1.57E-14	7.24503	0	0	-0.115894	6.76571	18.1536	7.73391	-27.8162	387.298	688.568	465.934	465.934	465.934	6.83466	-17.1964	2.62534	-338.826	407.1	224.94	203.647	203.647	203.647	-17.1217	1.57478	-7.12292	-8.41754	-12.479	-4.71972	1.80309	-0.166106	0.859918	-1018.5	-86.2439	20.7032	0	0	2.10438	28.4555
0	-26.6177	0	0	-26.8492	0.217511	-7.24778	-0.536565	0.0406106	-0.129682	-83.2244	-5.23E-15	15.8171	0	0	-0.0311481	6.85155	16.9151	7.15531	-17.7354	388.519	683.844	467.499	467.499	467.499	6.12791	-14.4861	1.58534	-346.279	406.271	232.953	203.647	203.647	203.647	-14.4571	0.800339	-6.26205	-7.34935	-12.4715	-3.83685	1.81071	-0.105243	0.849685	-1062.59	-44.3749	23.3593	0	0	2.33745	31.9065
0	-26.6394	0	0	-26.9335	0.243876	-8.15786	-0.561809	0.0692932	-0.0866758	-88.5779	-1.05E-14	24.1696	0	0	0.0765123	6.95783	15.5622	6.57335	-6.61245	389.825	678.364	468.905	468.905	468.905	5.51631	-12.2088	0.566963	-351.097	405.705	241.627	203.647	203.647	203.647	-12.2194	-0.023349	-5.53482	-6.23102	-12.4427	-2.98395	1.77864	-0.048615	0.837822	-1110.72	-5.05853	24.5202	0	0	2.58269	35.5278
0	-26.1811	0	0	-26.5581	0.277563	-9.31465	-0.57623	0.0958345	-0.0361621	-92.0365	2.61E-15	31.1292	0	0	0.194737	7.09893	14.1032	6.05143	5.45889	391.228	672.316	470.023	470.023	470.023	5.09006	-10.3954	-0.341544	-353.067	405.574	250.691	203.647	203.647	203.647	-10.4375	-0.802523	-5.03106	-5.05869	-12.4097	-2.23467	1.67736	-0.0040406	0.84186	-1145.65	26.8975	24.8663	0	0	2.84341	39.2664
0	-25.2723	0	0	-25.7539	0.318875	-10.7228	-0.579504	0.115095	0.0166566	-93.5787	0	35.5934	0	0	0.307283	7.2811	12.5409	5.63294	18.3792	392.72	665.923	470.698	470.698	470.698	4.93098	-9.06281	-1.06879	-352.046	406.029	259.838	203.647	203.647	203.647	-9.13007	-1.4572	-4.8255	-3.8087	-12.3894	-1.63768	1.49018	0.0253207	0.878422	-1153.27	48.4261	25.1924	0	0	3.11723	43.0662
0	-23.9554	0	0	-24.5623	0.367823	-12.3743	-0.571981	0.123435	0.0680472	-93.3391	-5.88E-15	36.8506	0	0	0.398365	7.50235	10.8751	5.33084	32.03	394.271	659.435	470.766	470.766	470.766	5.0961	-8.22115	-1.56989	-347.958	407.173	268.759	203.647	203.647	203.647	-8.31096	-1.9346	-4.96515	-2.44106	-12.3968	-1.20645	1.22655	0.0417981	0.956794	-1129.58	59.2	25.9308	0	0	3.40342	46.868
0	-22.2788	0	0	-23.0253	0.423978	-14.2434	-0.553596	0.119407	0.115127	-91.4073	1.31E-15	34.7119	0	0	0.456129	7.7544	9.10409	5.12455	46.2692	395.832	653.124	470.072	470.072	470.073	5.60633	-7.87987	-1.82614	-340.791	409.052	277.166	203.647	203.647	203.647	-7.99236	-2.21233	-5.4618	-0.904998	-12.444	-0.916524	0.915648	0.0553019	1.07957	-1078.03	62.1082	26.9186	0	0	3.69294	50.6112
0	-20.2949	0	0	-21.183	0.486372	-16.2843	-0.523652	0.103559	0.156123	-87.7357	-1.96E-15	29.5028	0	0	0.474557	8.02604	7.22591	4.96472	60.9375	397.344	647.256	468.508	468.508	468.508	6.44345	-8.04904	-1.83783	-330.595	411.64	284.805	203.647	203.647	203.647	-8.18427	-2.29338	-6.29153	0.854933	-12.54	-0.710408	0.601116	0.0788483	1.24244	-1007.61	61.3544	27.7177	0	0	3.97026	54.2364
0	-18.0615	0	0	-19.0748	0.553449	-18.4319	-0.481929	0.0784277	0.189303	-82.2472	-1.31E-15	22.0186	0	0	0.454668	8.30706	5.23871	4.78483	75.872	398.75	642.075	466.031	466.031	466.031	7.55426	-8.73477	-1.61588	-317.484	414.855	291.465	203.647	203.647	203.647	-8.89013	-2.19742	-7.40003	2.89155	-12.6893	-0.509365	0.331745	0.125842	1.43579	-929.042	61.2214	27.8041	0	0	4.21813	57.6901
0	-15.6434	0	0	-16.7431	0.623084	-20.6059	-0.429757	0.0478573	0.213483	-75.0073	6.53E-15	13.3525	0	0	0.404299	8.59123	3.14162	4.51768	90.9241	400.013	637.78	462.696	462.696	462.696	8.8602	-9.93339	-1.17588	-301.638	418.573	296.981	203.647	203.647	203.647	-10.1023	-1.95272	-8.71216	5.2466	-12.8908	-0.23069	0.151626	0.20133	1.64608	-852.114	63.1428	27.0157	0	0	4.42342	60.9277
0	-13.1116	0	0	-14.2367	0.692663	-22.718	-0.37047	0.0162289	0.227429	-66.3491	-5.23E-15	4.67519	0	0	0.336107	8.87717	0.936001	4.11295	105.975	401.118	634.509	458.669	458.669	458.669	10.2697	-11.627	-0.536522	-283.291	422.65	301.235	203.647	203.647	203.647	-11.7995	-1.59071	-10.1434	7.94098	-13.1365	0.192538	0.0931384	0.301086	1.85862	-783.349	65.8108	25.4791	0	0	4.57395	63.9141
0	-10.5375	0	0	-11.6109	0.759242	-24.6799	-0.308576	-0.0126519	0.230799	-56.8279	-7.84E-15	-3.02009	0	0	0.263599	9.1665	-1.37238	3.55273	120.944	402.074	632.338	454.216	454.216	454.216	11.6904	-13.7828	0.278328	-262.714	426.939	304.154	203.647	203.647	203.647	-13.947	-1.14422	-11.6099	10.9642	-13.4091	0.792963	0.168135	0.410738	2.05771	-725.108	65.7015	23.5987	0	0	4.64953	66.6219
0	-7.98858	0	0	-8.92679	0.819775	-26.4116	-0.248851	-0.0361268	0.223661	-47.1157	0	-9.08755	0	0	0.197432	9.45964	-3.77075	2.86065	135.793	402.903	631.28	449.679	449.679	449.679	13.0387	-16.3542	1.23604	-240.194	431.312	305.71	203.647	203.647	203.647	-16.4996	-0.648254	-13.0367	14.2663	-13.6817	1.55625	0.366945	0.511528	2.23296	-675.807	59.7912	21.6624	0	0	4.61637	69.0278
0	-5.52438	0	0	-6.25083	0.871476	-27.8508	-0.195542	-0.053089	0.207157	-37.8696	5.23E-15	-13.3111	0	0	0.143401	9.75092	-6.23765	2.10227	150.515	403.624	631.305	445.419	445.419	445.419	14.2474	-19.2835	2.29196	-216.007	435.661	305.92	203.647	203.647	203.647	-19.4034	-0.14184	-14.3615	17.7544	-13.9199	2.41735	0.655691	0.584609	2.37547	-631.34	47.0182	19.8369	0	0	4.43609	71.1088
0	-3.19585	0	0	-3.65312	0.912224	-28.9588	-0.152044	-0.0634978	0.183027	-29.6557	2.61E-15	-15.8157	0	0	0.103011	10.025	-8.74307	1.37527	165.127	404.242	632.364	441.752	441.752	441.752	15.2689	-22.5044	3.38934	-190.411	439.906	304.841	203.647	203.647	203.647	-22.5988	0.331812	-15.536	21.3003	-14.0875	3.26863	0.980425	0.614346	2.48196	-585.767	28.8912	18.0838	0	0	4.07857	72.8402
0	-1.04545	0	0	-1.20389	0.940954	-29.7261	-0.120972	-0.0683601	0.153626	-22.9283	-2.61E-15	-16.9676	0	0	0.0751765	10.2567	-11.2509	0.791317	179.644	404.738	634.403	438.892	438.892	438.892	16.0763	-25.9461	4.46386	-163.63	443.984	302.572	203.647	203.647	203.647	-26.0233	0.728459	-16.5256	24.7574	-14.1543	3.97943	1.28215	0.593451	2.55	-534.447	9.47237	16.2608	0	0	3.55314	74.1955
0	0.893524	0	0	1.03355	0.957821	-30.1711	-0.103614	-0.0691848	0.121422	-17.9631	-1.31E-15	-17.194	0	0	0.0576484	10.4145	-13.7225	0.454327	194.059	405.075	637.38	436.918	436.918	436.918	16.6613	-29.5395	5.4525	-135.851	447.85	299.24	203.647	203.647	203.647	-29.6153	1.0096	-17.3069	27.9853	-14.1047	4.42254	1.50053	0.523653	2.57566	-472.461	-6.58394	14.4034	0	0	2.89611	75.1498
0	2.59809	0	0	3.01059	0.964073	-30.3351	-0.0999121	-0.0674986	0.0886847	-14.8526	-2.61E-15	-16.8362	0	0	0.0478402	10.4692	-16.1209	0.438744	208.327	405.208	641.262	435.768	435.768	435.768	17.029	-33.2227	6.30345	-107.221	451.466	295.001	203.647	203.647	203.647	-33.318	1.15012	-17.8666	30.8744	-13.9446	4.50226	1.59075	0.419376	2.55733	-396.221	-14.7279	12.6496	0	0	2.1698	75.6842
0	4.05709	0	0	4.69897	0.961653	-30.2717	-0.108004	-0.065031	0.0576362	-13.4547	-2.61E-15	-16.1266	0	0	0.0429079	10.4019	-18.4133	0.772835	222.346	405.105	646.01	435.27	435.27	435.27	17.1928	-36.9462	6.98338	-77.8491	454.801	290.032	203.647	203.647	203.647	-37.0826	1.14332	-18.1992	33.364	-13.7011	4.17695	1.53113	0.301156	2.49622	-303.654	-13.4763	11.817	0	0	1.44723	75.7902
0	5.27078	0	0	6.09124	0.952664	-30.0355	-0.12471	-0.0632028	0.0300966	-13.4442	1.31E-15	-15.1532	0	0	0.0401611	10.2107	-20.5716	1.4309	235.964	404.755	651.56	435.192	435.192	435.192	17.1694	-40.6747	7.47895	-47.8101	457.821	284.52	203.647	203.647	203.647	-40.8702	1.00082	-18.3063	35.4458	-13.4154	3.47036	1.33649	0.195583	2.39903	-197.282	-3.79552	13.1737	0	0	0.809	75.4704
0	6.24821	0	0	7.19582	0.938917	-29.6721	-0.146434	-0.062252	0.00710683	-14.4181	0	-13.825	0	0	0.0374334	9.91269	-22.5716	2.33728	248.985	404.178	657.808	435.294	435.294	435.294	16.9766	-44.3849	7.79312	-17.1571	460.496	278.657	203.647	203.647	203.647	-44.6505	0.747384	-18.1967	37.1529	-13.1303	2.46626	1.04598	0.129293	2.27681	-82.3923	12.3078	17.5824	0	0	0.310291	74.7359
0	7.00336	0	0	8.03028	0.921733	-29.214	-0.170208	-0.0614025	-0.0115028	-16.0221	-2.61E-15	-11.9532	0	0	0.0333098	9.53958	-24.3919	3.38006	261.194	403.417	664.601	435.377	435.377	435.377	16.6355	-48.062	7.94	14.0681	462.797	272.632	203.647	203.647	203.647	-48.401	0.413741	-17.8875	38.5413	-12.8771	1.28956	0.712484	0.118224	2.14031	33.064	32.0778	25.2578	0	0	-0.0298431	73.6016
0	7.55181	0	0	8.61563	0.901992	-28.6828	-0.194363	-0.0596979	-0.0264401	-18.0376	-1.31E-15	-9.39145	0	0	0.0271139	9.13129	-26.0133	4.43127	272.379	402.535	671.743	435.299	435.299	435.299	16.1732	-51.6972	7.9412	45.8233	464.707	266.625	203.647	203.647	203.647	-52.1053	0.0302797	-17.4068	39.6709	-12.6687	0.080601	0.389543	0.163225	2.00108	139.576	53.0245	35.555	0	0	-0.22689	72.0834
0	7.90939	0	0	8.97372	0.880236	-28.0909	-0.218414	-0.0560296	-0.0389533	-20.372	-3.92E-15	-6.07228	0	0	0.0186205	8.72867	-27.4201	5.36825	282.364	401.604	679.011	434.991	434.991	434.991	15.6246	-55.2855	7.82476	78.0579	466.227	260.808	203.647	203.647	203.647	-55.7536	-0.376532	-16.7943	40.5931	-12.4994	-1.02952	0.11529	0.250706	1.8695	229.772	73.3173	46.983	0	0	-0.320124	70.1972
0	8.09269	0	0	9.12728	0.856776	-27.4453	-0.242504	-0.0494296	-0.050517	-22.9823	2.61E-15	-2.05227	0	0	0.00785685	8.36795	-28.601	6.09037	291.022	400.7	686.176	434.444	434.444	434.444	15.0321	-58.8268	7.62572	110.708	467.374	255.348	203.647	203.647	203.647	-59.3434	-0.785085	-16.1004	41.3454	-12.3507	-1.93583	-0.0972061	0.35511	1.75049	301.629	91.016	57.6118	0	0	-0.353165	67.9607
0	8.12029	0	0	9.10116	0.831754	-26.7484	-0.266819	-0.0389711	-0.0631166	-25.7874	2.45E-16	2.50089	0	0	-0.00494961	8.07763	-29.5499	6.52745	298.28	399.902	693.02	433.698	433.697	433.697	14.4429	-62.3257	7.38668	143.693	468.192	250.409	203.647	203.647	203.647	-62.88	-1.1781	-15.3842	41.9518	-12.1994	-2.56601	-0.248634	0.453537	1.65264	357.229	106.011	65.0295	0	0	-0.357283	65.3935
0	8.01404	0	0	8.92339	0.805215	-25.9996	-0.291032	-0.0239532	-0.0795171	-28.5908	-8.49E-15	7.31536	0	0	-0.019239	7.87723	-30.2644	6.64196	304.116	399.281	699.347	432.822	432.822	432.822	13.9042	-65.7918	7.1573	176.907	468.741	246.155	203.647	203.647	203.647	-66.3755	-1.54137	-14.7084	42.4241	-12.0254	-2.8802	-0.357122	0.532919	1.58394	404.497	120.274	66.7203	0	0	-0.347825	62.5153
0	7.79848	0	0	8.62469	0.777237	-25.1999	-0.314002	-0.00428019	-0.102536	-31.059	-9.47E-15	12.0279	0	0	-0.0339349	7.7773	-30.7452	6.42579	308.542	398.9	704.993	431.903	431.903	431.903	13.457	-69.2371	6.99104	210.212	469.103	242.752	203.647	203.647	203.647	-69.8459	-1.86257	-14.133	42.7648	-11.816	-2.86552	-0.441001	0.591007	1.55231	452.058	136.666	60.8673	0	0	-0.319074	59.3443
0	7.49903	0	0	8.23641	0.74807	-24.3548	-0.333829	0.019587	-0.134831	-32.7681	3.92E-15	16.2583	0	0	-0.0474706	7.77935	-30.9949	5.89584	311.594	398.806	709.828	431.024	431.024	431.024	13.1304	-72.6722	6.93983	243.416	469.365	240.356	203.647	203.647	203.647	-73.3059	-2.13091	-13.7083	42.9706	-11.5674	-2.53124	-0.516123	0.627315	1.56119	508.276	156.442	47.0128	0	0	-0.251521	55.8957
0	7.13937	0	0	7.78766	0.71825	-23.4789	-0.348099	0.0462329	-0.178169	-33.2864	-7.19E-15	19.6422	0	0	-0.0579642	7.87581	-31.0181	5.08982	313.323	399.029	713.759	430.26	430.26	430.26	12.9367	-76.1011	7.04669	276.268	469.617	239.099	203.647	203.647	203.647	-76.7631	-2.33783	-13.4681	43.035	-11.2831	-1.90518	-0.590753	0.641897	1.60936	578.608	177.958	26.6758	0	0	-0.121571	52.1828
0	6.73958	0	0	7.30293	0.688627	-22.5972	-0.354711	0.0738934	-0.232921	-32.3079	5.88E-15	21.9419	0	0	-0.0637704	8.04986	-30.8229	4.06324	313.795	399.571	716.739	429.667	429.667	429.667	12.8699	-79.5166	7.33853	308.444	469.936	239.065	203.647	203.647	203.647	-80.2128	-2.47832	-13.4247	42.9522	-10.9712	-1.03276	-0.658568	0.631977	1.68928	662.375	196.304	2.9284	0	0	0.0856127	48.2223
0	6.31625	0	0	6.80222	0.660274	-21.7426	-0.352532	0.100479	-0.297386	-29.7333	3.27E-15	23.0514	0	0	-0.0639702	8.2756	-30.4239	2.88822	313.104	400.411	718.771	429.285	429.285	429.285	12.9079	-82.8976	7.82113	339.558	470.378	240.272	203.647	203.647	203.647	-83.6353	-2.55209	-13.5686	42.7206	-10.6413	0.0219279	-0.702583	0.592584	1.7874	752.129	203.947	-20.385	0	0	0.363397	44.0444
0	5.88522	0	0	6.30338	0.634227	-20.9483	-0.341206	0.123951	-0.367708	-25.6301	1.63E-15	22.989	0	0	-0.0587488	8.51932	-29.8453	1.65275	311.388	401.499	719.913	429.135	429.135	429.135	13.0181	-86.2098	8.47752	369.176	470.97	242.653	203.647	203.647	203.647	-86.996	-2.5642	-13.8707	42.3456	-10.3023	1.17521	-0.703663	0.520201	1.8817	835.458	193.413	-40.0269	0	0	0.678483	39.7049
0	5.46473	0	0	5.82545	0.611108	-20.2363	-0.321146	0.142713	-0.438551	-20.1845	-9.40E-15	21.8612	0	0	-0.0495072	8.7423	-29.1242	0.458125	308.848	402.759	720.281	429.228	429.228	429.228	13.1648	-89.4079	9.26989	396.85	471.708	246.049	203.647	203.647	203.647	-90.2484	-2.52528	-14.2885	41.8425	-9.96128	2.32578	-0.647882	0.4172	1.94972	898.431	161.33	-54.6158	0	0	0.976326	35.2962
0	5.07677	0	0	5.39007	0.59077	-19.6044	-0.292865	0.155771	-0.505015	-13.5903	6.53E-16	19.8082	0	0	-0.0384825	8.9054	-28.3104	-0.586714	305.75	404.095	720.033	429.565	429.565	429.565	13.3167	-92.4393	10.1442	422.156	472.556	250.216	203.647	203.647	203.647	-93.3379	-2.45081	-14.7722	41.2376	-9.62438	3.36155	-0.541042	0.292446	1.97253	933.85	110.169	-64.6861	0	0	1.20074	30.9502
0	4.7451	0	0	5.01984	0.572139	-19.0211	-0.257121	0.162696	-0.563284	-6.04052	-4.57E-15	16.9693	0	0	-0.0280093	8.9747	-27.4646	-1.37499	302.416	405.405	719.353	430.139	430.139	430.139	13.4503	-95.2462	11.0362	444.727	473.452	254.834	203.647	203.647	203.647	-96.2041	-2.35928	-15.2709	40.5677	-9.29826	4.17134	-0.40459	0.157425	1.93779	943.045	47.3182	-71.7562	0	0	1.31199	26.8297
0	4.49062	0	0	4.73391	0.553363	-18.4292	-0.214868	0.163536	-0.612307	2.27123	5.23E-15	13.4875	0	0	-0.0196168	8.92636	-26.652	-1.81396	299.201	406.588	718.424	430.934	430.934	430.934	13.5516	-97.7684	11.8786	464.277	474.315	259.529	203.647	203.647	203.647	-98.7835	-2.26918	-15.7359	39.8775	-8.9927	4.65912	-0.28017	0.026163	1.84335	940.19	-16.8085	-77.3122	0	0	1.30379	23.1082
0	4.32529	0	0	4.54217	0.53229	-17.7599	-0.167854	0.158659	-0.652193	11.0601	-9.80E-16	9.55142	0	0	-0.0134488	8.74997	-25.9347	-1.83728	296.448	407.57	717.406	431.922	431.922	431.922	13.6122	-99.9446	12.6055	480.606	475.047	263.894	203.647	203.647	203.647	-101.011	-2.19539	-16.1229	39.2138	-8.72268	4.75807	-0.211006	-0.0878079	1.69295	944.389	-72.2229	-81.9097	0	0	1.19648	19.9448
0	4.24739	0	0	4.44077	0.50713	-16.9543	-0.11912	0.14911	-0.683798	19.8594	-1.80E-15	5.49734	0	0	-0.00844821	8.44902	-25.3626	-1.41465	294.443	408.309	716.413	433.063	433.063	433.062	13.6247	-101.714	13.1577	493.6	475.538	267.512	203.647	203.647	203.647	-102.82	-2.14593	-16.3915	38.6182	-8.50907	4.4402	-0.229543	-0.172472	1.49764	973.175	-111.154	-85.1814	0	0	1.02466	17.4621
0	4.23955	0	0	4.41037	0.477099	-15.9835	-0.0728762	0.136532	-0.707224	27.9896	-2.94E-15	1.83014	0	0	-0.00330245	8.03887	-24.966	-0.556848	293.373	408.809	715.494	434.302	434.302	434.302	13.5782	-103.02	13.4862	503.211	475.675	269.985	203.647	203.647	203.647	-104.148	-2.11987	-16.5065	38.1183	-8.37645	3.71957	-0.348433	-0.21803	1.27474	1035.21	-128.451	-86.2249	0	0	0.825948	15.7329
0	4.26951	0	0	4.41767	0.442886	-14.866	-0.0343353	0.123215	-0.721568	34.5346	1.14E-15	-0.812073	0	0	0.00229577	7.54357	-24.7513	0.683618	293.303	409.113	714.628	435.585	435.585	435.585	13.4568	-103.812	13.5588	509.439	475.35	270.961	203.647	203.647	203.647	-104.938	-2.10654	-16.4409	37.721	-8.3482	2.65057	-0.560852	-0.218115	1.04909	1127.46	-120.8	-84.1842	0	0	0.641012	14.7763
0	4.29392	0	0	4.41943	0.406807	-13.6749	-0.00897872	0.111813	-0.724017	38.4006	1.47E-15	-1.79886	0	0	0.00721724	6.99348	-24.7019	2.21593	294.169	409.293	713.728	436.86	436.861	436.86	13.2402	-104.051	13.3668	512.312	474.482	270.172	203.647	203.647	203.647	-105.145	-2.08645	-16.1803	37.4112	-8.4413	1.32355	-0.831134	-0.166909	0.850679	1230.33	-85.644	-78.6131	0	0	0.512578	14.5611
0	4.26497	0	0	4.36927	0.372558	-12.533	-0.00211119	0.104668	-0.709462	38.4075	-2.45E-15	-0.717848	0	0	0.0098112	6.42322	-24.7831	3.92018	295.799	409.436	712.654	438.086	438.086	438.086	12.9097	-103.712	12.9302	511.867	473.033	267.461	203.647	203.647	203.647	-104.744	-2.03491	-15.7289	37.1563	-8.66129	-0.144549	-1.09045	-0.067709	0.711209	1306.71	-24.1244	-69.7616	0	0	0.474629	15.016
0	4.14212	0	0	4.22847	0.344491	-11.5895	-0.0182166	0.103337	-0.672143	33.5127	3.14E-15	2.47842	0	0	0.00925959	5.86866	-24.953	5.66339	297.96	409.626	711.253	439.224	439.224	439.224	12.4571	-102.796	12.2988	508.162	471.027	262.825	203.647	203.647	203.647	-103.736	-1.92947	-15.1126	36.9167	-8.99943	-1.62576	-1.25397	0.070116	0.660132	1312.09	57.8474	-58.8833	0	0	0.526768	16.0466
0	3.90817	0	0	3.98124	0.326596	-10.9846	-0.059762	0.107725	-0.60745	23.1943	-4.57E-15	7.35649	0	0	0.00662602	5.36227	-25.1744	7.31972	300.422	409.934	709.403	440.232	440.232	440.232	11.8948	-101.335	11.5437	501.294	468.567	256.449	203.647	203.647	203.647	-102.164	-1.75931	-14.3781	36.6603	-9.4321	-3.00131	-1.25398	0.222057	0.712722	1211.73	146.077	-47.9215	0	0	0.611332	17.554
0	3.58578	0	0	3.65066	0.321499	-10.8118	-0.124966	0.115528	-0.515487	7.92802	0	12.9913	0	0	0.00549037	4.92815	-25.424	8.78812	303.002	410.406	707.052	441.048	441.048	441.048	11.2602	-99.4103	10.7455	491.439	465.824	248.724	203.647	203.647	203.647	-100.121	-1.53136	-13.5882	36.3741	-9.9231	-4.17824	-1.07883	0.354809	0.864	1001.83	220.164	-38.6343	0	0	0.636987	19.4495
0	3.24456	0	0	3.30642	0.329872	-11.0955	-0.204388	0.122627	-0.402915	-10.3986	3.92E-15	18.1303	0	0	0.0118673	4.5786	-25.6952	10.0006	305.581	411.058	704.244	441.59	441.59	441.591	10.6099	-97.1559	9.98127	478.896	463.021	240.23	203.647	203.647	203.647	-97.7534	-1.26726	-12.8125	36.07	-10.428	-5.09627	-0.785886	0.442129	1.08493	718.436	261.61	-31.6639	0	0	0.548856	21.6589
0	2.98838	0	0	3.05288	0.350554	-11.7939	-0.280732	0.12427	-0.284997	-28.6405	6.21E-15	21.5054	0	0	0.031435	4.31395	-25.9927	10.9192	308.082	411.869	701.094	441.762	441.762	441.762	10.0034	-94.7473	9.31726	464.105	460.386	231.644	203.647	203.647	203.647	-95.246	-0.990762	-12.1179	35.7811	-10.8989	-5.72447	-0.493173	0.480971	1.33061	434.065	264.654	-26.691	0	0	0.381212	24.1166
0	2.9215	0	0	2.99636	0.381379	-12.8281	-0.335959	0.116842	-0.180944	-43.4911	-4.57E-15	22.2227	0	0	0.064009	4.12621	-26.3216	11.5237	310.417	412.79	697.743	441.471	441.471	441.471	9.48382	-92.3676	8.80325	447.613	458.105	223.602	203.647	203.647	203.647	-92.7858	-0.714093	-11.5557	35.5485	-11.29	-6.05113	-0.323358	0.492105	1.56166	226.731	239.811	-23.2666	0	0	0.21858	26.7534
0	3.11381	0	0	3.21091	0.420231	-14.1196	-0.363484	0.100225	-0.103301	-53.1483	-1.16E-15	20.1641	0	0	0.101426	4.00493	-26.6758	11.7991	312.429	413.754	694.299	440.66	440.66	440.66	9.06504	-90.1692	8.46585	429.983	456.276	216.567	203.647	203.647	203.647	-90.5237	-0.433457	-11.1491	35.4082	-11.5629	-6.07412	-0.326205	0.49901	1.7532	135.095	205.141	-21.3434	0	0	0.106119	29.4892
0	3.58999	0	0	3.72768	0.465643	-15.6107	-0.365525	0.0778141	-0.0523253	-57.2911	2.45E-16	16.0251	0	0	0.132127	3.94128	-27.0327	11.7323	313.885	414.69	690.795	439.328	439.328	439.328	8.72916	-88.2561	8.3062	411.702	454.899	210.785	203.647	203.647	203.647	-88.5586	-0.133733	-10.8878	35.3804	-11.6915	-5.79905	-0.46006	0.508057	1.89355	144.47	173.888	-21.1001	0	0	0.0259016	32.2326
0	4.33617	0	0	4.54106	0.516667	-17.2605	-0.345402	0.0548641	-0.0200242	-56.305	1.39E-15	11.016	0	0	0.147134	3.92857	-27.3556	11.3178	314.511	415.543	687.182	437.547	437.547	437.547	8.43469	-86.6829	8.30695	393.144	453.901	206.308	203.647	203.647	203.647	-86.9395	0.205438	-10.7352	35.468	-11.6646	-5.24458	-0.628717	0.50733	1.98106	207.148	150.064	-22.5135	0	0	-0.0532467	34.8884
0	5.3065	0	0	5.61416	0.572346	-19.0276	-0.309516	0.0354032	0.0013508	-51.3579	6.29E-15	6.30745	0	0	0.144025	3.96034	-27.6018	10.5681	314.052	416.277	683.36	435.455	435.455	435.455	8.13234	-85.4562	8.44306	374.566	453.177	203.03	203.647	203.647	203.647	-85.6674	0.604385	-10.645	35.659	-11.4861	-4.44892	-0.73689	0.480373	2.02576	273.419	131.814	-25.047	0	0	-0.133718	37.368
0	6.43446	0	0	6.88789	0.631327	-20.8594	-0.268657	0.0208721	0.0164242	-44.3232	-4.70E-15	2.66101	0	0	0.127637	4.02822	-27.7308	9.52139	312.329	416.88	679.217	433.238	433.238	433.238	7.78067	-84.5417	8.68922	356.131	452.635	200.745	203.647	203.647	203.647	-84.7045	1.07828	-10.576	35.931	-11.175	-3.47217	-0.712128	0.417041	2.05129	305.37	115.203	-27.4813	0	0	-0.189905	39.5992
0	7.65138	0	0	8.29759	0.691732	-22.6902	-0.230342	0.0103723	0.0271299	-36.7707	-2.07E-15	0.314497	0	0	0.105366	4.12026	-27.7118	8.24495	309.277	417.361	674.678	431.1	431.1	431.1	7.35519	-83.8824	9.02278	337.934	452.206	199.206	203.647	203.647	203.647	-83.9923	1.63328	-10.5001	36.2526	-10.7614	-2.39454	-0.51523	0.315064	2.07942	282.082	96.3593	-28.2724	0	0	-0.191948	41.5338
0	8.89926	0	0	9.78387	0.751208	-24.4463	-0.197816	0.00277321	0.0343067	-29.7271	-1.11E-15	-0.813982	0	0	0.0834955	4.22031	-27.5285	6.83297	304.956	417.737	669.74	429.225	429.225	429.225	6.85139	-83.4134	9.42265	320.021	451.847	198.18	203.647	203.647	203.647	-83.4665	2.26388	-10.4038	36.5836	-10.2819	-1.31086	-0.149717	0.18499	2.12686	200.919	74.0377	-26.2693	0	0	-0.133738	43.1528
0	10.135	0	0	11.2956	0.807089	-26.0528	-0.173078	-0.00275232	0.038473	-23.8995	-5.99E-15	-0.998757	0	0	0.0657789	4.30878	-27.1809	5.39844	299.544	418.025	664.492	427.754	427.754	427.754	6.28496	-83.0709	9.8672	302.409	451.539	197.47	203.647	203.647	203.647	-83.0658	2.95136	-10.2864	36.8762	-9.77323	-0.321788	0.335398	0.0499176	2.19958	76.1478	50.6058	-21.3294	0	0	-0.0489508	44.467
0	11.3318	0	0	12.7914	0.856649	-27.4418	-0.155751	-0.00690481	0.0392356	-19.5108	3.86E-15	-0.62524	0	0	0.0527477	4.36554	-26.683	4.05884	293.303	418.228	659.103	426.767	426.767	426.767	5.68859	-82.8008	10.3341	285.094	451.277	196.928	203.647	203.647	203.647	-82.7392	3.6653	-10.158	37.0759	-9.2674	0.478545	0.841773	-0.0620039	2.29438	-60.4391	30.5927	-14.3872	0	0	-0.0015356	45.5106
0	12.4752	0	0	14.2379	0.89754	-28.5622	-0.144812	-0.00979359	0.0359475	-16.5168	-2.61E-15	-0.0435327	0	0	0.0434679	4.37474	-26.0562	2.91599	286.512	418.343	653.785	426.278	426.278	426.278	5.1046	-82.5621	10.8009	268.061	451.067	196.454	203.647	203.647	203.647	-82.449	4.36811	-10.0348	37.1252	-8.78905	1.01934	1.25632	-0.128748	2.39939	-171.398	18.5126	-7.20232	0	0	-0.0412913	46.3283
0	13.5574	0	0	15.6074	0.928317	-29.39	-0.139291	-0.0114779	0.0279907	-14.7375	7.76E-16	0.456104	0	0	0.0367166	4.32957	-25.3203	2.03669	279.4	418.364	648.749	426.249	426.249	426.249	4.57494	-82.3284	11.2463	251.278	450.918	195.989	203.647	203.647	203.647	-82.1704	5.02232	-9.93317	36.9677	-8.35618	1.26864	1.48379	-0.140053	2.49783	-224.993	17.0701	-1.61177	0	0	-0.157009	46.9601
0	14.5716	0	0	16.8773	0.948865	-29.9353	-0.137791	-0.0120162	0.0158095	-13.8646	-1.18E-15	0.696593	0	0	0.0314969	4.23445	-24.4865	1.44003	272.09	418.3	644.153	426.603	426.603	426.603	4.13069	-82.0848	11.6532	234.699	450.837	195.509	203.647	203.647	203.647	-81.8897	5.59886	-9.86434	36.5541	-7.9818	1.24193	1.48141	-0.105228	2.5705	-207.513	25.0289	1.24358	0	0	-0.263598	47.4278
0	15.5087	0	0	18.0291	0.96046	-30.2404	-0.139341	-0.0118128	0.000848705	-13.6207	2.70E-15	0.602124	0	0	0.0273057	4.10394	-23.5542	1.09676	264.576	418.173	640.081	427.248	427.248	427.248	3.78574	-81.8246	12.0106	218.267	450.823	195.011	203.647	203.647	203.647	-81.5995	6.08267	-9.83167	35.8494	-7.67663	0.999757	1.26718	-0.0442997	2.60305	-126.495	38.6878	1.21093	0	0	-0.246742	47.7306
0	16.3562	0	0	19.0501	0.965374	-30.3692	-0.142643	-0.0113958	-0.014445	-13.7232	3.72E-15	0.202261	0	0	0.0237399	3.95875	-22.5134	0.940678	256.742	418.018	636.541	428.094	428.094	428.094	3.53586	-81.5455	12.3143	201.916	450.868	194.508	203.647	203.647	203.647	-81.2964	6.47386	-9.83013	34.84	-7.45038	0.633726	0.911702	0.0161435	2.58892	-7.72588	52.4125	-0.911955	0	0	-0.0396742	47.8501
0	17.1016	0	0	19.9321	0.966164	-30.3898	-0.146328	-0.0109703	-0.0276087	-13.9235	2.88E-15	-0.375679	0	0	0.020397	3.8202	-21.3513	0.8888	248.403	417.869	633.484	429.064	429.064	429.064	3.36441	-81.2472	12.5651	185.585	450.959	194.022	203.647	203.647	203.647	-80.9789	6.78318	-9.84917	33.5379	-7.3124	0.244617	0.507405	0.0549528	2.53606	116.127	61.531	-4.03855	0	0	0.324759	47.7612
0	17.7341	0	0	20.6712	0.964966	-30.3585	-0.149549	-0.010655	-0.0370306	-14.0569	3.04E-15	-0.988681	0	0	0.0169633	3.70494	-20.0591	0.863051	239.372	417.745	630.841	430.098	430.098	430.098	3.25129	-80.9301	12.7647	169.22	451.08	193.574	203.647	203.647	203.647	-80.6463	7.02397	-9.87634	31.9812	-7.27062	-0.0807955	0.141937	0.0621625	2.46199	215.849	63.4825	-7.14207	0	0	0.725721	47.4443
0	18.247	0	0	21.2652	0.963042	-30.3081	-0.151606	-0.0104013	-0.0421466	-13.9783	4.18E-15	-1.51318	0	0	0.0132514	3.62145	-18.6373	0.807724	229.507	417.648	628.554	431.149	431.149	431.149	3.18089	-80.5942	12.9119	152.788	451.221	193.185	203.647	203.647	203.647	-80.2984	7.20456	-9.90047	30.2286	-7.32908	-0.287813	-0.12371	0.040537	2.38872	273.373	58.5051	-9.5724	0	0	1.02203	46.8925
0	18.637	0	0	21.7112	0.960664	-30.2458	-0.152675	-0.0102458	-0.0434862	-13.6295	1.57E-15	-1.8888	0	0	0.00933383	3.56931	-17.0973	0.698388	218.742	417.558	626.602	432.182	432.182	432.182	3.14691	-80.2382	12.9994	136.272	451.375	192.867	203.647	203.647	203.647	-79.9339	7.32354	-9.91319	28.3504	-7.48589	-0.36184	-0.267834	0.00157277	2.33578	285.647	48.7931	-11.0318	0	0	1.13077	46.1151
0	18.9024	0	0	22.0037	0.957276	-30.1568	-0.153408	-0.0104141	-0.0421028	-13.0052	9.19E-16	-2.12061	0	0	0.00541181	3.54121	-15.4596	0.54099	207.1	417.442	625.004	433.165	433.165	433.165	3.15255	-79.8573	13.0137	119.67	451.545	192.627	203.647	203.647	203.647	-79.5488	7.36952	-9.90906	26.4183	-7.73177	-0.325286	-0.29996	-0.0407374	2.31499	260.932	37.3902	-11.5002	0	0	1.05346	45.1349
0	19.0411	0	0	22.1336	0.951818	-30.0132	-0.154528	-0.0109832	-0.0393261	-12.1288	1.59E-15	-2.22786	0	0	0.00170997	3.52703	-13.7497	0.363487	194.669	417.264	623.817	434.062	434.062	434.062	3.20786	-79.4425	12.9369	102.993	451.733	192.466	203.647	203.647	203.647	-79.135	7.32445	-9.88511	24.4952	-8.05099	-0.225808	-0.251037	-0.0702338	2.32996	214.548	28.193	-11.2034	0	0	0.859334	43.9833
0	19.0478	0	0	22.0875	0.943084	-29.7825	-0.156865	-0.0119978	-0.0363566	-11.0788	-1.43E-15	-2.237	0	0	-0.00157702	3.51772	-11.9928	0.203664	181.58	416.995	623.118	434.842	434.842	434.842	3.32533	-78.979	12.7509	86.2539	451.943	192.383	203.647	203.647	203.647	-78.6789	7.16898	-9.84	22.6286	-8.42265	-0.12096	-0.153548	-0.0763501	2.37717	161.43	24.0252	-10.3619	0	0	0.63162	42.6943
0	18.9133	0	0	21.8502	0.930025	-29.4356	-0.160505	-0.0132026	-0.0338353	-9.90195	8.98E-16	-2.14438	0	0	-0.00433565	3.50796	-10.2096	0.097829	167.979	416.621	622.985	435.482	435.482	435.483	3.51548	-78.4466	12.4417	69.4687	452.176	192.379	203.647	203.647	203.647	-78.1612	6.88809	-9.77377	20.8448	-8.82295	-0.0641026	-0.0357784	-0.0546565	2.44475	112.68	26.4259	-9.14696	0	0	0.431991	41.2989
0	18.6244	0	0	21.4058	0.911916	-28.9505	-0.164983	-0.014325	-0.0319027	-8.62252	2.04E-16	-1.94206	0	0	-0.0064884	3.49703	-8.41319	0.0725462	154.002	416.15	623.487	435.976	435.977	435.977	3.78407	-77.8211	12.0023	52.6509	452.43	192.457	203.647	203.647	203.647	-77.5582	6.47495	-9.6879	19.1484	-9.22725	-0.0944007	0.0872513	-0.00759534	2.52029	72.7068	35.4253	-7.66468	0	0	0.282466	39.8207
0	18.1653	0	0	20.7399	0.888392	-28.3136	-0.169521	-0.0150675	-0.0303971	-7.24911	1.96E-15	-1.61786	0	0	-0.00797324	3.48826	-6.60917	0.140799	139.772	415.609	624.672	436.344	436.344	436.344	4.13055	-77.0758	11.4351	35.8119	452.699	192.619	203.647	203.647	203.647	-76.843	5.9328	-9.58548	17.5239	-9.6124	-0.232418	0.204656	0.0565227	2.58818	41.8818	49.6002	-5.97486	0	0	0.179625	38.2755
0	17.5185	0	0	19.8411	0.859405	-27.5181	-0.173037	-0.0151377	-0.0289931	-5.75365	-4.37E-15	-1.16056	0	0	-0.00867429	3.48805	-4.7969	0.301317	125.394	415.041	626.562	436.629	436.628	436.628	4.54798	-76.1831	10.7513	18.9616	452.975	192.866	203.647	203.647	203.647	-75.9878	5.27492	-9.47123	15.941	-9.95953	-0.47989	0.313317	0.126089	2.63722	16.7219	66.6956	-4.19312	0	0	0.103116	36.6718
0	16.6656	0	0	18.7009	0.825138	-26.5626	-0.17472	-0.0141981	-0.0274704	-4.122	-3.49E-15	-0.557345	0	0	-0.00846291	3.50433	-2.97245	0.540761	110.956	414.5	629.159	436.895	436.895	436.895	5.02374	-75.1162	9.96997	2.10903	453.25	193.195	203.647	203.647	203.647	-74.9648	4.52313	-9.35119	14.3618	-10.2567	-0.823213	0.4123	0.187228	2.65765	-7.29858	83.6899	-2.47867	0	0	0.0299331	35.0138
0	15.5883	0	0	17.3137	0.785944	-25.4499	-0.174214	-0.0118682	-0.0258572	-2.3763	-2.90E-15	0.202777	0	0	-0.00728124	3.54557	-1.13167	0.837467	96.5425	414.036	632.444	437.212	437.212	437.212	5.54102	-73.8498	9.116	-14.738	453.518	193.59	203.647	203.647	203.647	-73.7474	3.70571	-9.23239	12.7485	-10.5011	-1.23901	0.504048	0.229129	2.6443	-34.7949	98.1878	-1.12783	0	0	-0.0609559	33.3045
0	14.2696	0	0	15.6765	0.742323	-24.1869	-0.171331	-0.00773532	-0.0245104	-0.555262	-1.67E-15	1.12541	0	0	-0.00513847	3.61975	0.727267	1.1661	82.2368	413.698	636.381	437.648	437.648	437.648	6.08006	-72.3609	8.21862	-31.5738	453.774	194.028	203.647	203.647	203.647	-72.3108	2.85562	-9.1223	11.0697	-10.7007	-1.7007	0.591188	0.251155	2.59898	-68.8861	109.393	-0.400958	0	0	-0.184301	31.5494
0	12.6938	0	0	13.7887	0.69494	-22.7861	-0.166144	-0.00187059	-0.0241415	1.25928	4.08E-16	2.15366	0	0	-0.00204477	3.73298	2.60214	1.50176	68.13	413.519	640.921	438.255	438.255	438.255	6.61959	-70.6291	7.3096	-48.3981	454.024	194.478	203.647	203.647	203.647	-70.6324	2.00871	-9.02824	9.30402	-10.8704	-2.18422	0.675045	0.256838	2.52478	-110.785	117.097	-0.457393	0	0	-0.348272	29.7584
0	10.8486	0	0	11.6521	0.64464	-21.2669	-0.159055	0.00535222	-0.0256108	2.92229	-2.61E-15	3.18789	0	0	0.00181902	3.88826	4.48587	1.82285	54.3242	413.516	646.005	439.073	439.072	439.072	7.13774	-68.6368	6.42139	-65.2192	454.279	194.902	203.647	203.647	203.647	-68.6925	1.2021	-8.95611	7.44261	-11.0281	-2.6714	0.754934	0.252367	2.42512	-159.802	121.264	-1.25233	0	0	-0.552922	27.947
0	8.72653	0	0	9.27121	0.592486	-19.6579	-0.150916	0.0131436	-0.0297559	4.21548	3.27E-15	4.07814	0	0	0.00592447	4.08465	6.36635	2.11254	40.933	413.692	651.559	440.121	440.121	440.121	7.61308	-66.3712	5.58526	-82.0566	454.554	195.262	203.647	203.647	203.647	-66.4752	0.47218	-8.90928	5.48895	-11.1902	-3.15078	0.830896	0.241272	2.30505	-214.808	121.225	-2.57408	0	0	-0.79367	26.137
0	6.32774	0	0	6.65474	0.539766	-17.9979	-0.143135	0.0204639	-0.0369349	4.8567	2.94E-15	4.65008	0	0	0.00909229	4.31689	8.22681	2.35948	28.0813	414.031	657.499	441.405	441.405	441.405	8.02629	-63.8251	4.82873	-98.9423	454.864	195.53	203.647	203.647	203.647	-63.9706	-0.148233	-8.88759	3.45841	-11.3679	-3.61693	0.90899	0.22491	2.16792	-276.729	116.135	-4.15459	0	0	-1.06993	24.3561
0	3.66361	0	0	3.81792	0.487918	-16.3344	-0.137517	0.0261445	-0.0467285	4.55233	-2.29E-15	4.73613	0	0	0.00939874	4.57613	10.046	2.55905	15.9078	414.505	663.722	442.909	442.909	442.909	8.36187	-61	4.17215	-115.915	455.225	195.699	203.647	203.647	203.647	-61.1773	-0.633843	-8.88631	1.37703	-11.5661	-4.06969	0.997447	0.202743	2.01818	-348.235	104.975	-5.71561	0	0	-1.38338	22.639
0	0.760023	0	0	0.785796	0.438374	-14.7178	-0.135966	0.0292444	-0.0579886	3.06551	-1.31E-15	4.23046	0	0	0.00437475	4.85115	11.7978	2.71425	4.56857	415.073	670.11	444.604	444.604	444.604	8.60951	-57.9077	3.6254	-133.01	455.639	195.789	203.647	203.647	203.647	-58.1054	-0.971005	-8.89574	-0.719059	-11.783	-4.51309	1.10722	0.172478	1.85743	-433.593	86.8743	-7.04517	0	0	-1.73449	21.0275
0	-2.34023	0	0	-2.40372	0.392341	-13.1939	-0.13948	0.0293801	-0.0691652	0.335539	2.94E-15	3.14023	0	0	-0.00793886	5.1303	13.4513	2.83633	-5.76015	415.688	676.522	446.444	446.444	446.444	8.76431	-54.5727	3.18526	-150.242	456.101	195.855	203.647	203.647	203.647	-54.7785	-1.16091	-8.901	-2.78437	-12.0121	-4.95438	1.24434	0.133088	1.68459	-535.632	61.8398	-7.99265	0	0	-2.10457	19.5718
0	-5.5785	0	0	-5.69922	0.350576	-11.7946	-0.148357	0.0266036	-0.0794526	-3.56244	3.02E-15	1.58217	0	0	-0.0283161	5.40327	14.971	2.94375	-14.8829	416.302	682.791	448.373	448.373	448.373	8.82535	-51.0307	2.83517	-167.593	456.59	195.979	203.647	203.647	203.647	-51.2327	-1.22022	-8.88271	-4.7649	-12.2446	-5.40205	1.404	0.0849537	1.5	-651.628	30.6328	-8.43256	0	0	-2.43735	18.3306
0	-8.88426	0	0	-9.0378	0.31328	-10.5328	-0.162333	0.0212832	-0.0887167	-8.48	-2.78E-15	-0.233473	0	0	-0.0559697	5.66229	16.318	3.05915	-22.5953	416.871	688.725	450.329	450.329	450.329	8.79309	-47.3258	2.54819	-185.001	457.076	196.265	203.647	203.647	203.647	-47.5142	-1.17826	-8.81844	-6.60057	-12.4717	-5.86292	1.57009	0.0313863	1.30609	-772.617	-5.05401	-8.21789	0	0	-2.6462	17.3683
0	-12.1805	0	0	-12.349	0.280133	-9.40258	-0.180887	0.014277	-0.0979293	-14.2763	3.27E-16	-1.99406	0	0	-0.0888857	5.90216	17.4537	3.20395	-28.7047	417.359	694.113	452.251	452.251	452.251	8.66668	-43.5084	2.29236	-202.363	457.518	196.823	203.647	203.647	203.647	-43.6762	-1.07186	-8.68498	-8.23026	-12.6868	-6.33818	1.71131	-0.0236272	1.1121	-881.704	-42.8437	-7.20458	0	0	-2.63488	16.7495
0	-15.3888	0	0	-15.5594	0.250572	-8.38835	-0.203497	0.00695681	-0.108313	-20.8611	-3.27E-15	-3.30128	0	0	-0.124305	6.11898	18.345	3.39073	-33.0595	417.739	698.746	454.083	454.083	454.083	8.44418	-39.6328	2.03623	-219.538	457.871	197.765	203.647	203.647	203.647	-39.7767	-0.940513	-8.46196	-9.59877	-12.8853	-6.81835	1.79588	-0.0745277	0.930206	-960.575	-79.1575	-5.23924	0	0	-2.35475	16.5297
0	-18.4325	0	0	-18.5964	0.224198	-7.47896	-0.22981	0.0012148	-0.120525	-28.1743	-6.53E-15	-3.70905	0	0	-0.158873	6.30851	18.9697	3.61607	-35.579	417.998	702.437	455.782	455.782	455.782	8.12631	-35.7579	1.75205	-236.353	458.097	199.199	203.647	203.647	203.647	-35.8782	-0.823931	-8.13718	-10.6651	-13.065	-7.27906	1.79973	-0.115948	0.777149	-994.726	-109.601	-2.19193	0	0	-1.83852	16.7461
0	-21.2371	0	0	-21.3894	0.201181	-6.68218	-0.259662	-0.00117799	-0.133752	-36.1125	2.61E-15	-2.84737	0	0	-0.188111	6.46468	19.3221	3.85591	-36.2738	418.132	705.051	457.323	457.323	457.323	7.7225	-31.9486	1.41544	-252.607	458.174	201.235	203.647	203.647	203.647	-32.0493	-0.762541	-7.71226	-11.4096	-13.2241	-7.67913	1.72262	-0.141269	0.667467	-981.764	-129.407	1.98841	0	0	-1.19994	17.4099
0	-23.7295	0	0	-23.8698	0.182447	-6.03173	-0.292336	0.000736673	-0.145848	-44.3819	-2.61E-15	-0.567389	0	0	-0.205536	6.57949	19.4134	4.06692	-35.2463	418.145	706.514	458.697	458.697	458.697	7.25557	-28.2772	1.00342	-268.067	458.108	203.971	203.647	203.647	203.647	-28.3655	-0.797782	-7.20661	-11.8368	-13.3596	-7.96384	1.59071	-0.145401	0.606196	-933.024	-134.968	7.08676	0	0	-0.577914	18.5049
0	-25.8399	0	0	-25.9722	0.169552	-5.58311	-0.325845	0.00630078	-0.154259	-52.4039	-3.92E-15	2.91978	0	0	-0.203175	6.64504	19.2699	4.19426	-32.6694	418.051	706.819	459.913	459.913	459.913	6.76173	-24.8216	0.494625	-282.474	457.938	207.488	203.647	203.647	203.647	-24.9066	-0.968619	-6.65705	-11.9744	-13.4673	-8.07405	1.44842	-0.123028	0.590382	-869.664	-124.876	12.5677	0	0	-0.0712828	19.9926
0	-27.5064	0	0	-27.6394	0.16427	-5.39913	-0.357702	0.0141138	-0.15697	-59.4478	3.92E-15	7.13506	0	0	-0.174935	6.65662	18.9261	4.18494	-28.7476	417.878	706.008	460.985	460.985	460.985	6.28472	-21.6581	-0.125819	-295.551	457.725	211.823	203.647	203.647	203.647	-21.7492	-1.30268	-6.1118	-11.8665	-13.5414	-7.95973	1.34263	-0.0764364	0.606892	-815.287	-101.72	17.7601	0	0	0.292517	21.8224
0	-28.683	0	0	-28.8298	0.168091	-5.53224	-0.385133	0.022806	-0.15315	-64.7637	-4.90E-15	11.483	0	0	-0.120173	6.61549	18.4178	4.00228	-23.6741	417.665	704.156	461.929	461.929	461.929	5.86824	-18.8512	-0.857041	-307.033	457.535	216.962	203.647	203.647	203.647	-18.9566	-1.80497	-5.622	-11.5651	-13.5754	-7.59401	1.3006	-0.0128021	0.639097	-786.083	-70.3693	22.0876	0	0	0.542731	23.9421
0	-29.3469	0	0	-29.5252	0.181877	-6.01192	-0.405326	0.0314663	-0.143418	-67.7399	-7.84E-15	15.411	0	0	-0.0456093	6.52981	17.7746	3.63627	-17.598	417.461	701.341	462.758	462.758	462.758	5.5508	-16.4436	-1.67474	-316.691	457.428	222.84	203.647	203.647	203.647	-16.5696	-2.45038	-5.23432	-11.1208	-13.5631	-6.98246	1.31976	0.0574186	0.671603	-785.272	-35.8879	25.2151	0	0	0.725051	26.3066
0	-29.5037	0	0	-29.7365	0.205807	-6.84253	-0.416477	0.0396135	-0.128979	-68.1316	9.80E-16	18.5101	0	0	0.0360373	6.41389	17.0174	3.10622	-10.6137	417.323	697.644	463.474	463.474	463.474	5.36457	-14.4486	-2.53079	-324.363	457.443	229.346	203.647	203.647	203.647	-14.6002	-3.18549	-4.98754	-10.5756	-13.5005	-6.16374	1.36885	0.121724	0.695331	-803.94	-2.66507	27.1287	0	0	0.873065	28.8797
0	-29.1888	0	0	-29.5045	0.239533	-8.0082	-0.4184	0.0466077	-0.111342	-66.188	6.86E-15	20.4997	0	0	0.110527	6.28583	16.1575	2.45484	-2.77093	417.303	693.139	464.069	464.069	464.069	5.3362	-12.8481	-3.36243	-329.962	457.609	236.347	203.647	203.647	203.647	-13.0301	-3.94033	-4.91184	-9.95793	-13.3877	-5.20127	1.40252	0.165782	0.706753	-826.681	25.1511	28.1225	0	0	1.0043	31.6331
0	-28.4633	0	0	-28.8943	0.282403	-9.48023	-0.4132	0.051284	-0.0912916	-62.6988	-1.96E-15	21.175	0	0	0.167131	6.16429	15.1996	1.73657	5.89939	417.44	687.905	464.519	464.519	464.519	5.4863	-11.5982	-4.10747	-333.474	457.938	243.7	203.647	203.647	203.647	-11.8162	-4.64541	-5.02852	-9.28031	-13.2299	-4.1692	1.38067	0.178903	0.710172	-840.153	44.7196	28.5915	0	0	1.13194	34.5419
0	-27.4045	0	0	-27.9849	0.333573	-11.2207	-0.40482	0.0525833	-0.0691457	-58.8312	-5.23E-15	20.4409	0	0	0.201777	6.06565	14.1439	1.00409	15.359	417.749	682.035	464.78	464.78	464.78	5.82576	-10.6412	-4.71789	-334.936	458.434	251.263	203.647	203.647	203.647	-10.9015	-5.24621	-5.3473	-8.53815	-13.038	-3.13707	1.27977	0.157889	0.714105	-837.185	55.333	28.7745	0	0	1.2716	37.5811
0	-26.093	0	0	-26.8551	0.392034	-13.1837	-0.397773	0.0501508	-0.0444228	-55.802	-9.15E-15	18.3521	0	0	0.216846	6.00226	12.9893	0.296574	25.544	418.224	675.643	464.785	464.785	464.785	6.35143	-9.92045	-5.16641	-334.401	459.083	258.889	203.647	203.647	203.647	-10.23	-5.70994	-5.86305	-7.70938	-12.8285	-2.15693	1.10105	0.108397	0.732797	-819.432	58.664	28.6253	0	0	1.44361	40.7232
0	-24.6005	0	0	-25.5699	0.456539	-15.3134	-0.395149	0.0441884	-0.0168565	-54.4676	0	15.0966	0	0	0.218261	5.98204	11.7329	-0.367338	36.36	418.836	668.872	464.444	464.444	464.444	7.04368	-9.39602	-5.44426	-331.908	459.849	266.428	203.647	203.647	203.647	-9.76014	-6.02354	-6.55369	-6.7555	-12.6225	-1.25591	0.867544	0.0440769	0.781817	-794.17	58.0329	27.9256	0	0	1.66891	43.9367
0	-22.9811	0	0	-24.1718	0.525525	-17.544	-0.397131	0.035345	0.0136721	-55.037	-6.53E-15	10.9836	0	0	0.212524	6.00938	10.3707	-0.990699	47.692	419.545	661.898	463.652	463.652	463.652	7.8671	-9.05374	-5.55364	-327.456	460.68	273.718	203.647	203.647	203.647	-9.47451	-6.18651	-7.38107	-5.62457	-12.444	-0.435244	0.619633	-0.0203312	0.87546	-771.581	56.0869	26.6396	0	0	1.97075	47.1872
0	-21.2696	0	0	-22.6778	0.597026	-19.7993	-0.40095	0.0243929	0.0459047	-57.0541	7.84E-15	6.38993	0	0	0.205088	6.08632	8.89625	-1.59321	59.4235	420.305	654.922	462.302	462.302	462.302	8.77428	-8.90697	-5.49888	-321.009	461.51	280.587	203.647	203.647	203.647	-9.38148	-6.20259	-8.29496	-4.25645	-12.318	0.32425	0.401211	-0.0693289	1.02533	-758.648	54.8955	24.8985	0	0	2.36853	50.4396
0	-19.4834	0	0	-21.083	0.668687	-21.9972	-0.402584	0.0122322	0.0778596	-59.6683	-9.15E-15	1.72859	0	0	0.200151	6.21349	7.30074	-2.2021	71.4576	421.066	648.16	460.315	460.315	460.315	9.7114	-8.99141	-5.28127	-312.508	462.269	286.852	203.647	203.647	203.647	-9.51072	-6.07512	-9.23932	-2.59069	-12.2672	1.05266	0.252859	-0.0907046	1.23512	-758.588	55.1431	23.0511	0	0	2.87515	53.6599
0	-17.628	0	0	-19.3685	0.737888	-24.0571	-0.398126	0.000165883	0.106634	-61.9165	-7.84E-15	-2.56068	0	0	0.200361	6.39044	5.57368	-2.84153	83.7325	421.784	641.832	457.665	457.665	457.665	10.6248	-9.35587	-4.89812	-301.893	462.893	292.335	203.647	203.647	203.647	-9.905	-5.80585	-10.1596	-0.576799	-12.3085	1.78031	0.200931	-0.0724057	1.49972	-768.97	57.9927	21.1211	0	0	3.47956	56.8177
0	-15.7022	0	0	-17.5103	0.802006	-25.9085	-0.385418	-0.0108986	0.129495	-63.0159	7.84E-15	-6.12349	0	0	0.206037	6.61539	3.70516	-3.52355	96.2267	422.417	636.143	454.411	454.411	454.411	11.4668	-10.0521	-4.34547	-289.134	463.337	296.882	203.647	203.647	203.647	-10.6111	-5.39686	-11.0098	1.81469	-12.4501	2.5298	0.256081	-0.00862802	1.80017	-784.47	63.1309	19.2956	0	0	4.13721	59.886
0	-13.7023	0	0	-15.4885	0.858661	-27.4975	-0.364141	-0.0204379	0.144431	-62.4525	1.31E-14	-8.70849	0	0	0.214822	6.88437	1.68855	-4.24143	108.956	422.936	631.273	450.707	450.707	450.707	12.1997	-11.1252	-3.622	-274.236	463.576	300.379	203.647	203.647	203.647	-11.6711	-4.85303	-11.7568	4.58242	-12.6878	3.31061	0.418385	0.0999274	2.10954	-799.551	69.2299	17.9537	0	0	4.77139	62.8409
0	-11.6262	0	0	-13.2939	0.905879	-28.7878	-0.33496	-0.0279382	0.149791	-59.9299	2.61E-15	-10.1421	0	0	0.221964	7.1893	-0.476309	-4.96526	121.964	423.325	627.358	446.801	446.801	446.801	12.797	-12.6064	-2.73279	-257.254	463.603	302.764	203.647	203.647	203.647	-13.1155	-4.18423	-12.3816	7.68633	-13.0016	4.11386	0.665938	0.246216	2.39931	-805.642	74.9772	17.3159	0	0	5.26014	65.66
0	-9.47868	0	0	-10.9353	0.942263	-29.7608	-0.29915	-0.0327281	0.144924	-55.3541	-2.61E-15	-10.3219	0	0	0.221481	7.51553	-2.78006	-5.64226	135.305	423.579	624.492	443.004	443.004	443.004	13.2431	-14.5062	-1.6939	-238.292	463.427	304.037	203.647	203.647	203.647	-14.9568	-3.40835	-12.8792	11.0448	-13.3533	4.90851	0.960931	0.415377	2.64795	-794.186	79.5896	17.2245	0	0	5.47068	68.3183
0	-7.27627	0	0	-8.44547	0.967196	-30.4168	-0.258151	-0.0343344	0.130187	-48.8176	0	-9.26437	0	0	0.207935	7.8399	-5.20158	-6.20239	149.022	423.698	622.733	439.628	439.628	439.628	13.5336	-16.8094	-0.535851	-217.505	463.069	304.259	203.647	203.647	203.647	-17.1846	-2.554	-13.256	14.5385	-13.6883	5.63978	1.25193	0.584819	2.84313	-757.534	82.65	17.3305	0	0	5.30082	70.7851
0	-5.0524	0	0	-5.88335	0.981055	-30.7777	-0.213925	-0.0322635	0.107216	-40.6767	0	-7.07765	0	0	0.179118	8.13081	-7.70837	-6.56921	163.127	423.688	622.12	436.932	436.932	436.932	13.6754	-19.4733	0.695678	-195.097	462.557	303.539	203.647	203.647	203.647	-19.763	-1.66119	-13.5272	18.0237	-13.9433	6.23237	1.48683	0.726714	2.97886	-692.471	84.6301	17.1198	0	0	4.73838	73.021
0	-2.85874	0	0	-3.33172	0.985357	-30.8892	-0.169467	-0.0263637	0.0794042	-31.6303	5.23E-15	-3.97697	0	0	0.138095	8.35171	-10.2598	-6.673	177.578	423.553	622.683	435.057	435.057	435.057	13.6874	-22.4293	1.94468	-171.326	461.93	302.017	203.647	203.647	203.647	-22.6315	-0.777526	-13.7147	21.3545	-14.0593	6.59978	1.62715	0.813848	3.04918	-602.441	86.8178	16.308	0	0	3.88464	74.9811
0	-0.761633	0	0	-0.886881	0.982637	-30.8187	-0.129122	-0.0169337	0.0508851	-22.7231	-1.31E-15	-0.263357	0	0	0.0930813	8.46761	-12.813	-6.46291	192.279	423.3	624.448	433.999	433.999	433.999	13.601	-25.5908	3.15533	-146.481	461.232	299.839	203.647	203.647	203.647	-25.7108	0.0499606	-13.8457	24.4094	-13.9992	6.65938	1.64925	0.829013	3.04711	-494.691	91.6251	14.7418	0	0	2.90276	76.6207
0	1.16788	0	0	1.35754	0.976064	-30.648	-0.0980148	-0.00482048	0.0259758	-15.1733	4.90E-16	3.69664	0	0	0.0541884	8.45339	-15.3287	-5.91685	207.083	422.94	627.43	433.622	433.622	433.622	13.4582	-28.8656	4.28493	-120.859	460.517	297.135	203.647	203.647	203.647	-28.9148	0.784779	-13.9524	27.1146	-13.76	6.35269	1.54674	0.770164	2.9717	-377.55	101.12	12.5258	0	0	1.94909	77.9043
0	2.86871	0	0	3.32852	0.96884	-30.4598	-0.0803597	0.00803501	0.00778113	-10.015	-9.80E-16	7.42847	0	0	0.028524	8.30083	-17.7749	-5.04844	221.795	422.499	631.613	433.697	433.697	433.697	13.3076	-32.1732	5.31403	-94.7229	459.849	294.005	203.647	203.647	203.647	-32.1655	1.4079	-14.0718	29.4565	-13.376	5.66522	1.32845	0.655318	2.83118	-257.344	116.248	10.0475	0	0	1.12244	78.8114
0	4.30306	0	0	4.98653	0.963513	-30.3204	-0.0772955	0.0186858	-0.00236996	-7.69564	-2.61E-15	10.3741	0	0	0.0169277	8.02177	-20.1271	-3.91039	236.187	422.015	636.934	433.963	433.963	433.963	13.1967	-35.4583	6.24858	-68.2628	459.295	290.526	203.647	203.647	203.647	-35.408	1.91841	-14.242	31.476	-12.9078	4.63796	1.02229	0.512706	2.64379	-138.65	134.691	8.12208	0	0	0.464082	79.337
0	5.46255	0	0	6.32789	0.961425	-30.2657	-0.0865418	0.0250576	-0.00525705	-7.95264	-6.53E-16	12.1199	0	0	0.0148503	7.64664	-22.366	-2.59176	250.009	421.535	643.271	434.189	434.189	434.189	13.1631	-38.6969	7.11294	-41.5787	458.915	286.757	203.647	203.647	203.647	-38.6171	2.32793	-14.4956	33.249	-12.4245	3.36482	0.668622	0.374418	2.43027	-24.3681	152.67	7.03149	0	0	-0.0316081	79.4865
0	6.36491	0	0	7.37682	0.962551	-30.2952	-0.103826	0.026658	-0.00297807	-10.0119	-1.31E-15	12.5163	0	0	0.0161759	7.21923	-24.4732	-1.20855	263.006	421.106	650.433	434.207	434.207	434.208	13.2276	-41.8923	7.93821	-14.687	458.747	282.756	203.647	203.647	203.647	-41.7946	2.6526	-14.8532	34.8593	-11.9857	1.97723	0.315004	0.266171	2.2116	81.9697	166.329	6.29731	0	0	-0.394051	79.2681
0	7.04379	0	0	8.17195	0.965748	-30.3789	-0.124713	0.0242739	0.00184099	-12.9375	-6.53E-16	11.6817	0	0	0.0166182	6.78981	-26.4288	0.111731	274.934	420.766	658.177	433.928	433.928	433.927	13.3933	-45.0646	8.75181	12.4542	458.808	278.583	203.647	203.647	203.647	-44.9596	2.90669	-15.32	36.3764	-11.6299	0.621143	0.00653818	0.204462	2.00507	175.474	173.527	4.98536	0	0	-0.656609	78.6863
0	7.53667	0	0	8.75327	0.9693	-30.4718	-0.145867	0.0195158	0.00688712	-15.9448	6.53E-16	9.95498	0	0	0.0147505	6.40744	-28.2101	1.24814	285.585	420.537	666.227	433.328	433.328	433.328	13.6473	-48.2384	9.57161	39.9129	459.089	274.308	203.647	203.647	203.647	-48.1368	3.09992	-15.8853	37.842	-11.3703	-0.567584	-0.225909	0.193373	1.82208	251.159	173.955	2.1718	0	0	-0.840206	77.7392
0	7.87581	0	0	9.1535	0.971513	-30.5295	-0.165759	0.0140549	0.010225	-18.5975	2.29E-15	7.77148	0	0	0.0111028	6.11295	-29.7933	2.10214	294.8	420.429	674.3	432.44	432.44	432.44	13.9661	-51.4338	10.4049	67.7561	459.565	270.004	203.647	203.647	203.647	-51.3471	3.23785	-16.5263	39.2673	-11.1971	-1.48285	-0.369757	0.225769	1.66987	305.831	168.467	-2.5129	0	0	-0.948075	76.4192
0	8.08409	0	0	9.39534	0.971201	-30.5214	-0.184235	0.00951463	0.0105154	-20.7897	6.53E-16	5.58528	0	0	0.0066805	5.93386	-31.155	2.60781	302.481	420.441	682.131	431.324	431.324	431.324	14.3201	-54.663	11.2506	96.0327	460.201	265.751	203.647	203.647	203.647	-54.6035	3.32429	-17.213	40.638	-11.0841	-2.05895	-0.433492	0.284953	1.55087	340.146	158.167	-8.83827	0	0	-0.977869	74.7151
0	8.17553	0	0	9.49348	0.967938	-30.4362	-0.20212	0.00732466	0.00661287	-22.6526	5.10E-15	3.78944	0	0	0.00206289	5.882	-32.2756	2.73457	308.59	420.566	689.49	430.058	430.058	430.058	14.6785	-57.9304	12.1035	124.764	460.962	261.64	203.647	203.647	203.647	-57.9109	3.36365	-17.9137	41.9234	-10.9981	-2.2706	-0.431156	0.353659	1.46968	357.008	144.673	-16.0532	0	0	-0.930439	72.6152
0	8.15866	0	0	9.45878	0.962048	-30.2821	-0.220295	0.00838123	-0.00222262	-24.3727	-9.80E-16	2.6336	0	0	-0.00272904	5.95317	-33.1409	2.48547	313.142	420.795	696.201	428.718	428.718	428.718	15.0142	-61.2359	12.9575	153.938	461.817	257.771	203.647	203.647	203.647	-61.2687	3.36213	-18.6004	43.0847	-10.905	-2.12801	-0.374238	0.41627	1.42713	360.055	129.641	-23.2302	0	0	-0.815342	70.109
0	8.04086	0	0	9.30262	0.954348	-30.0798	-0.239321	0.0129208	-0.0165035	-26.0698	2.47E-15	2.19431	0	0	-0.00784463	6.12844	-33.7438	1.89377	316.196	421.113	702.14	427.375	427.375	427.375	15.3051	-64.5777	13.8072	183.506	462.747	254.26	203.647	203.647	203.647	-64.6744	3.32706	-19.2511	44.0812	-10.7748	-1.67081	-0.275074	0.460579	1.41961	354.055	114.074	-29.3787	0	0	-0.652827	67.1893
0	7.83187	0	0	9.03943	0.945729	-29.8525	-0.259086	0.020753	-0.0362911	-27.7114	-3.92E-15	2.40873	0	0	-0.0132156	6.3769	-34.0844	1.01807	317.848	421.5	707.239	426.088	426.088	426.088	15.5361	-67.9543	14.6471	213.381	463.742	251.239	203.647	203.647	203.647	-68.1246	3.2649	-19.8503	44.8741	-10.5843	-0.961887	-0.144401	0.478153	1.43842	343.431	98.2908	-33.8777	0	0	-0.465531	63.8548
0	7.54533	0	0	8.68717	0.936705	-29.6133	-0.278961	0.0313518	-0.0616239	-29.1258	-6.37E-15	3.11844	0	0	-0.0184656	6.65945	-34.1696	-0.0631847	318.221	421.929	711.474	424.909	424.909	424.909	15.6984	-71.3629	15.4697	243.43	464.803	248.848	203.647	203.647	203.647	-71.6156	3.17868	-20.3874	45.4296	-10.3182	-0.0815304	0.0010767	0.462336	1.47226	333.598	81.5017	-36.5619	0	0	-0.272837	60.1147
0	7.19833	0	0	8.26583	0.927069	-29.3567	-0.297636	0.0439413	-0.0926504	-30.0214	4.00E-15	4.12769	0	0	-0.0231053	6.93363	-34.0131	-1.25836	317.462	422.362	714.857	423.885	423.885	423.885	15.7894	-74.7972	16.2627	273.477	465.93	247.222	203.647	203.647	203.647	-75.1402	3.0665	-20.8539	45.7215	-9.97068	0.879618	0.146286	0.4128	1.51412	329.042	62.941	-37.682	0	0	-0.0820529	55.9961
0	6.80906	0	0	7.79495	0.915766	-29.054	-0.313666	0.0578942	-0.130082	-30.1018	-4.74E-15	5.28684	0	0	-0.0268664	7.1583	-33.6344	-2.46889	315.735	422.755	717.421	423.057	423.057	423.057	15.8111	-78.2435	17.0071	303.296	467.122	246.482	203.647	203.647	203.647	-78.6842	2.92182	-21.2411	45.7335	-9.54463	1.82653	0.278196	0.331458	1.56061	333.128	41.6488	-37.7758	0	0	0.111607	51.5506
0	6.39431	0	0	7.29143	0.901031	-28.6567	-0.325761	0.0726424	-0.174707	-29.1554	-4.08E-15	6.50884	0	0	-0.0298799	7.29794	-33.0586	-3.59453	313.222	423.06	719.215	422.474	422.474	422.474	15.7692	-81.6775	17.6785	332.614	468.37	246.709	203.647	203.647	203.647	-82.2224	2.73596	-21.5387	45.4608	-9.05264	2.66514	0.388991	0.226469	1.61374	347.281	17.7351	-37.4428	0	0	0.318137	46.8606
0	5.96814	0	0	6.76941	0.880725	-28.1043	-0.332987	0.0879618	-0.227307	-27.1088	-7.43E-15	7.79748	0	0	-0.0326958	7.32633	-32.3164	-4.53779	310.116	423.23	720.309	422.182	422.182	422.182	15.6719	-85.0624	18.2505	361.109	469.65	247.938	203.647	203.647	203.647	-85.7166	2.50188	-21.736	44.9121	-8.51613	3.30694	0.46965	0.108907	1.67625	373.026	-7.96066	-37.1581	0	0	0.545604	42.0387
0	5.54307	0	0	6.24248	0.852821	-27.3357	-0.33453	0.103632	-0.288282	-24.003	1.79E-14	9.18496	0	0	-0.0360816	7.22954	-31.4447	-5.20947	306.63	423.228	720.789	422.228	422.228	422.228	15.5291	-88.3515	18.7001	388.42	470.926	250.141	203.647	203.647	203.647	-89.1165	2.21829	-21.8251	44.1113	-7.96451	3.67509	0.505948	-0.0103592	1.74644	413.92	-34.1715	-37.2705	0	0	0.799761	37.2203
0	5.13247	0	0	5.72708	0.815898	-26.3022	-0.329464	0.119238	-0.357141	-19.9341	4.82E-15	10.6728	0	0	-0.0407255	7.00823	-30.4864	-5.53557	302.986	423.042	720.765	422.648	422.648	422.648	15.3511	-91.491	19.0134	414.152	472.148	253.221	203.647	203.647	203.647	-92.3638	1.89245	-21.8037	43.0981	-7.43438	3.71234	0.479532	-0.118204	1.81696	475.377	-58.9856	-37.9002	0	0	1.08443	32.5492
0	4.75279	0	0	5.24444	0.769508	-24.9771	-0.316511	0.133978	-0.43186	-14.9786	-8.66E-15	12.172	0	0	-0.0468195	6.67813	-29.4885	-5.46564	299.407	422.683	720.364	423.461	423.461	423.461	15.1459	-94.425	19.1889	437.888	473.252	257.009	203.647	203.647	203.647	-95.397	1.54068	-21.6772	41.9278	-6.96737	3.38862	0.376932	-0.20296	1.87155	562.294	-80.2421	-39.0848	0	0	1.39673	28.1621
0	4.42345	0	0	4.81937	0.714301	-23.3621	-0.29433	0.146645	-0.50865	-9.17826	-1.24E-14	13.4815	0	0	-0.0536911	6.26793	-28.4994	-4.97993	296.104	422.197	719.716	424.655	424.655	424.655	14.9189	-97.0991	19.2364	459.216	474.169	261.259	203.647	203.647	203.647	-98.1558	1.18596	-21.458	40.6663	-6.60711	2.70573	0.197903	-0.254435	1.89326	675.812	-96.3499	-40.6806	0	0	1.71741	24.1766
0	4.16438	0	0	4.47604	0.651884	-21.4877	-0.262006	0.155949	-0.582141	-2.56608	-1.01E-14	14.3341	0	0	-0.0597664	5.81368	-27.5645	-4.09318	293.253	421.653	718.946	426.188	426.188	426.188	14.6717	-99.4629	19.1725	477.748	474.823	265.66	203.647	203.647	203.647	-100.585	0.853246	-21.1618	39.3832	-6.39298	1.69637	-0.0406994	-0.266514	1.8687	811.373	-106.464	-42.5809	0	0	2.0061	20.688
0	3.99094	0	0	4.23185	0.584524	-19.4093	-0.219974	0.160898	-0.64675	4.73251	-1.63E-15	14.4846	0	0	-0.0630289	5.35113	-26.7209	-2.85359	290.981	421.129	718.153	427.993	427.993	427.993	14.4038	-101.471	19.0136	493.157	475.136	269.841	203.647	203.647	203.647	-102.635	0.564272	-20.8042	38.1412	-6.35141	0.417727	-0.321357	-0.241205	1.79392	962.855	-111.108	-44.8288	0	0	2.22125	17.7687
0	3.90822	0	0	4.09157	0.514907	-17.204	-0.170604	0.160756	-0.697264	12.4082	-1.63E-15	13.779	0	0	-0.0616322	4.90943	-25.9924	-1.33918	289.345	420.693	717.399	429.98	429.98	429.98	14.1129	-103.083	18.7701	505.195	475.035	273.4	203.647	203.647	203.647	-104.264	0.334331	-20.3961	36.9869	-6.48885	-1.05538	-0.629178	-0.188698	1.67034	1122.16	-112.205	-47.3993	0	0	2.33444	15.4674
0	3.90562	0	0	4.04304	0.44602	-14.9689	-0.118716	0.15517	-0.729598	19.8708	-4.25E-15	12.228	0	0	-0.054571	4.50794	-25.3856	0.347257	288.318	420.385	716.695	432.053	432.053	432.053	13.7936	-104.263	18.4432	513.716	474.451	275.932	203.647	203.647	203.647	-105.435	0.17218	-19.9395	35.9444	-6.78865	-2.63487	-0.953507	-0.122431	1.50829	1279.38	-111.706	-50.0597	0	0	2.34603	13.8047
0	3.95472	0	0	4.05599	0.381149	-12.8204	-0.0709437	0.144483	-0.740929	26.2723	4.90E-15	10.0531	0	0	-0.0421804	4.15704	-24.8886	2.08409	287.78	420.208	715.998	434.118	434.118	434.118	13.4359	-104.983	18.0263	518.675	473.325	277.069	203.647	203.647	203.647	-106.119	0.0827146	-19.4276	35.0132	-7.21308	-4.22158	-1.27524	-0.0542666	1.32228	1419.41	-110.607	-52.2179	0	0	2.28687	12.7666
0	4.01085	0	0	4.08456	0.323896	-10.8931	-0.0347087	0.130101	-0.729425	30.5891	-1.31E-15	7.67917	0	0	-0.0263039	3.86085	-24.4739	3.73927	287.542	420.125	715.208	436.09	436.09	436.09	13.0238	-105.219	17.5098	520.121	471.611	276.522	203.647	203.647	203.647	-106.292	0.070311	-18.8464	34.1714	-7.70974	-5.70866	-1.56288	0.0104199	1.13486	1521.1	-106.947	-53.1122	0	0	2.20919	12.3027
0	4.0201	0	0	4.0741	0.278048	-9.33125	-0.0166542	0.114538	-0.694012	31.7946	6.53E-16	5.664	0	0	-0.0100045	3.62077	-24.1045	5.18158	287.369	420.072	714.188	437.897	437.897	437.897	12.5372	-104.963	16.8876	518.181	469.286	274.125	203.647	203.647	203.647	-105.946	0.139824	-18.1798	33.3833	-8.22037	-6.9875	-1.76494	0.0748328	0.973327	1556.1	-95.7	-52.0974	0	0	2.15062	12.3319
0	3.93098	0	0	3.97235	0.247171	-8.27132	-0.0213503	0.100925	-0.634629	29.0583	9.80E-16	4.59363	0	0	0.00324529	3.43705	-23.7438	6.29621	287.039	419.979	712.797	439.482	439.482	439.482	11.9593	-104.218	16.1618	513.042	466.365	269.86	203.647	203.647	203.647	-105.087	0.292907	-17.416	32.6113	-8.68898	-7.95881	-1.81955	0.143698	0.868056	1494.16	-71.4418	-48.9935	0	0	2.0897	12.7581
0	3.70932	0	0	3.74413	0.233902	-7.81403	-0.0507033	0.0921894	-0.552679	21.9271	-1.55E-15	4.97902	0	0	0.0110263	3.30809	-23.367	7.00307	286.395	419.794	710.933	440.795	440.795	440.795	11.2861	-103.009	15.3422	504.946	462.913	263.884	203.647	203.647	203.647	-103.746	0.52024	-16.5518	31.8284	-9.06823	-8.54749	-1.67439	0.22099	0.844369	1312.55	-30.7869	-44.1502	0	0	1.93111	13.4921
0	3.35393	0	0	3.38688	0.239135	-7.9945	-0.10294	0.0899429	-0.451377	10.5808	-3.76E-15	7.10607	0	0	0.0139408	3.22767	-22.9713	7.27399	285.397	419.495	708.572	441.787	441.787	441.787	10.5356	-101.387	14.4438	494.187	459.059	256.525	203.647	203.647	203.647	-101.986	0.79478	-15.5967	31.0309	-9.32272	-8.71819	-1.30919	0.303104	0.912362	1006.96	23.6476	-38.0811	0	0	1.5564	14.472
0	2.90691	0	0	2.94126	0.261391	-8.76022	-0.17157	0.0937395	-0.337219	-3.9418	-4.90E-15	10.8526	0	0	0.0165257	3.18222	-22.5804	7.14343	284.146	419.097	705.797	442.398	442.398	442.398	9.74839	-99.4357	13.4876	481.122	454.998	248.266	203.647	203.647	203.647	-99.9031	1.07376	-14.5773	30.244	-9.42934	-8.48695	-0.769485	0.384367	1.06062	606.102	84.159	-31.2341	0	0	0.944174	15.6751
0	2.45249	0	0	2.49014	0.296788	-9.97146	-0.244996	0.100956	-0.220868	-19.7006	9.80E-16	15.5536	0	0	0.0253122	3.15072	-22.2417	6.70501	282.86	418.638	702.788	442.557	442.557	442.557	8.97833	-97.2713	12.508	466.176	450.968	239.686	203.647	203.647	203.647	-97.6246	1.31375	-13.5397	29.5208	-9.37504	-7.92125	-0.171495	0.453505	1.25404	175.252	138.764	-23.8875	0	0	0.250175	17.1145
0	2.09987	0	0	2.14238	0.339855	-11.433	-0.307937	0.107427	-0.117546	-34.152	4.57E-15	20.0628	0	0	0.0443995	3.10838	-22.0142	6.09023	281.81	418.165	699.774	442.196	442.196	442.196	8.2775	-95.0321	11.5621	449.828	447.222	231.37	203.647	203.647	203.647	-95.2949	1.49191	-12.5495	28.9312	-9.15432	-7.12459	0.310592	0.504804	1.44407	-190	178.688	-16.5799	0	0	-0.25333	18.8218
0	1.95219	0	0	2.00319	0.385121	-12.9531	-0.346315	0.108784	-0.0422061	-44.8954	-4.90E-15	23.0813	0	0	0.0717614	3.03367	-21.9491	5.43142	281.197	417.718	696.955	441.277	441.277	441.277	7.68387	-92.8545	10.7267	432.561	443.976	223.804	203.647	203.647	203.647	-93.0501	1.61801	-11.6811	28.5437	-8.76812	-6.20694	0.507234	0.539043	1.58714	-396.031	203.089	-10.2614	0	0	-0.401334	20.8191
0	2.07448	0	0	2.14181	0.428824	-14.4033	-0.355541	0.101979	-0.00233129	-50.7707	-3.51E-15	23.6281	0	0	0.0999265	2.91616	-22.0699	4.82236	281.044	417.336	694.432	439.813	439.813	439.813	7.21538	-90.8466	10.0762	414.784	441.364	217.291	203.647	203.647	203.647	-90.9937	1.72671	-10.9969	28.4049	-8.22548	-5.25192	0.337249	0.55845	1.66243	-395.101	217.828	-5.94472	0	0	-0.305807	23.0909
0	2.4793	0	0	2.57604	0.469851	-15.7478	-0.342735	0.0872354	0.00655862	-52.2331	5.43E-15	21.5094	0	0	0.12121	2.76221	-22.3591	4.29435	281.134	417.064	692.156	437.891	437.891	437.891	6.86787	-89.0767	9.65611	396.781	439.413	211.939	203.647	203.647	203.647	-89.1877	1.8581	-10.5263	28.5265	-7.54825	-4.29601	-0.139426	0.557416	1.67582	-212.64	228.962	-4.23807	0	0	-0.253318	25.568
0	3.13772	0	0	3.28176	0.50946	-17.0292	-0.317135	0.067869	-0.00229554	-50.3509	-6.53E-16	17.3747	0	0	0.131128	2.59579	-22.7599	3.81971	281.038	416.957	689.933	435.659	435.659	435.659	6.61466	-87.5788	9.4726	378.699	438.053	207.714	203.647	203.647	203.647	-87.66	2.04442	-10.2576	28.8838	-6.77591	-3.33006	-0.737802	0.517996	1.64947	64.9054	235.915	-5.16225	0	0	-0.421438	28.1334
0	3.99698	0	0	4.21088	0.55008	-18.3252	-0.284118	0.0480936	-0.0150345	-46.0597	-4.90E-16	12.3387	0	0	0.128241	2.45296	-23.1898	3.33993	280.237	417.071	687.486	433.292	433.292	433.292	6.41153	-86.3609	9.50268	360.593	437.155	204.495	203.647	203.647	203.647	-86.4137	2.30862	-10.1483	29.4255	-5.96716	-2.32232	-1.24132	0.42325	1.6092	335.247	232.483	-8.25261	0	0	-0.736041	30.6471
0	4.99255	0	0	5.30394	0.593982	-19.7045	-0.249173	0.03061	-0.0223937	-40.4314	5.64E-15	7.47027	0	0	0.114586	2.37136	-23.561	2.80115	278.26	417.445	684.537	430.954	430.954	430.954	6.20811	-85.4056	9.71108	342.473	436.577	202.113	203.647	203.647	203.647	-85.4273	2.66679	-10.1431	30.0881	-5.19422	-1.24817	-1.4728	0.270283	1.58096	514.023	211.952	-12.3817	0	0	-0.975825	32.9769
0	6.06193	0	0	6.50357	0.64229	-21.1951	-0.218318	0.0163198	-0.0199601	-34.6058	-2.29E-15	3.5163	0	0	0.0954619	2.37792	-23.7995	2.18315	274.813	418.081	680.893	428.777	428.777	428.777	5.96048	-84.6759	10.0616	324.348	436.192	200.376	203.647	203.647	203.647	-84.6612	3.12834	-10.1907	30.8075	-4.53092	-0.114813	-1.33302	0.0789002	1.58485	551.487	172.788	-15.7866	0	0	-0.963189	35.0251
0	7.15912	0	0	7.7678	0.694395	-22.7698	-0.193321	0.00448214	-0.00756404	-29.225	-1.43E-15	0.760885	0	0	0.076206	2.47868	-23.8592	1.51571	269.853	418.938	676.507	426.854	426.854	426.854	5.64114	-84.1268	10.5223	306.25	435.909	199.103	203.647	203.647	203.647	-84.0695	3.69356	-10.2528	31.5257	-4.03735	1.02329	-0.818843	-0.114048	1.63093	440.134	119.499	-16.5358	0	0	-0.680833	36.7459
0	8.25914	0	0	9.07175	0.747769	-24.346	-0.173544	-0.00568849	0.0118102	-24.5856	5.31E-16	-0.841956	0	0	0.0604269	2.65482	-23.7283	0.878919	263.592	419.93	671.484	425.257	425.257	425.257	5.24563	-83.7127	11.0637	288.239	435.674	198.144	203.647	203.647	203.647	-83.6075	4.34924	-10.3088	32.1909	-3.74562	2.06297	-0.0267171	-0.268581	1.72132	213.245	60.5424	-13.4274	0	0	-0.267721	38.1496
0	9.35415	0	0	10.401	0.798286	-25.8026	-0.158895	-0.0143322	0.0326263	-20.9084	-8.35E-16	-1.53887	0	0	0.0495423	2.86724	-23.4256	0.385679	256.446	420.942	666.062	424.038	424.038	424.038	4.79513	-83.3906	11.6556	270.4	435.461	197.375	203.647	203.647	203.647	-83.2349	5.06548	-10.355	32.7544	-3.65263	2.87027	0.866114	-0.35934	1.84969	-64.17	4.67178	-6.90616	0	0	0.0701692	39.2941
0	10.4481	0	0	11.7443	0.841095	-27.0096	-0.148832	-0.0211405	0.0486804	-18.221	1.12E-16	-1.68318	0	0	0.0427568	3.06891	-22.9894	0.149581	248.918	421.855	660.544	423.235	423.235	423.235	4.33223	-83.1245	12.2658	252.82	435.27	196.704	203.647	203.647	203.647	-82.9191	5.79722	-10.4011	33.1675	-3.7237	3.3161	1.65836	-0.379831	2.00678	-316.45	-41.4037	1.05202	0	0	0.178067	40.2627
0	11.5476	0	0	13.0872	0.871948	-27.8637	-0.142477	-0.0251262	0.0545902	-16.4068	-2.59E-15	-1.57103	0	0	0.0385212	3.21893	-22.4619	0.249958	241.47	422.564	655.232	422.863	422.863	422.863	3.9097	-82.8875	12.8598	235.56	435.111	196.072	203.647	203.647	203.647	-82.6363	6.491	-10.4627	33.3811	-3.90437	3.31554	2.16709	-0.345143	2.17286	-474.694	-74.2741	7.63244	0	0	0.0315726	41.1345
0	12.6533	0	0	14.4085	0.888625	-28.3199	-0.139739	-0.0256942	0.0479389	-15.3632	1.74E-15	-1.42542	0	0	0.0357005	3.2938	-21.8728	0.703822	234.402	423.004	650.357	422.904	422.904	422.904	3.57507	-82.6615	13.4031	218.64	434.999	195.446	203.647	203.647	203.647	-82.3708	7.09604	-10.5518	33.3479	-4.13646	2.85882	2.28653	-0.277412	2.32439	-499.176	-92.3874	10.5779	0	0	-0.242865	41.9556
0	13.7546	0	0	15.6827	0.891799	-28.4063	-0.139816	-0.0232656	0.0298417	-14.881	-3.32E-16	-1.38363	0	0	0.0335084	3.2918	-21.2283	1.45486	227.775	423.153	646.046	423.313	423.313	423.313	3.35632	-82.4364	13.8677	202.025	434.942	194.816	203.647	203.647	203.647	-82.1137	7.57707	-10.6712	33.0282	-4.37182	2.02142	2.01426	-0.199211	2.43458	-389.249	-96.5213	9.29669	0	0	-0.427096	42.7231
0	14.8288	0	0	16.8847	0.884848	-28.2169	-0.141893	-0.0194794	0.00486702	-14.7627	-2.53E-15	-1.52281	0	0	0.0315538	3.23046	-20.5113	2.38356	221.414	423.022	642.31	424.021	424.021	424.021	3.25465	-82.2075	14.2384	185.635	434.94	194.192	203.647	203.647	203.647	-81.8601	7.92341	-10.8133	32.3975	-4.5802	0.950285	1.44789	-0.126719	2.4841	-182.212	-89.4928	5.02389	0	0	-0.326977	43.3902
0	15.8456	0	0	17.9934	0.87264	-27.8827	-0.144966	-0.0160694	-0.0207074	-14.8285	-1.84E-15	-1.82015	0	0	0.0294837	3.13863	-19.6883	3.33577	214.968	422.634	639.064	424.947	424.947	424.947	3.24762	-81.9731	14.5165	169.357	434.979	193.589	203.647	203.647	203.647	-81.6075	8.14949	-10.964	31.4541	-4.75026	-0.170461	0.751358	-0.0712258	2.47313	61.1724	-75.7878	-0.150343	0	0	0.107568	43.886
0	16.7744	0	0	18.9938	0.859948	-27.5331	-0.147692	-0.0142232	-0.0411614	-14.8893	1.33E-15	-2.18691	0	0	0.0268061	3.04589	-18.7235	4.16127	208.023	422.008	636.181	426.012	426.012	426.012	3.30077	-81.7331	14.7159	153.083	435.039	193.028	203.647	203.647	203.647	-81.3545	8.2857	-11.1085	30.2214	-4.88595	-1.1642	0.0925192	-0.037482	2.41788	279.896	-60.0324	-4.3313	0	0	0.745533	44.1416
0	17.59	0	0	19.8751	0.850198	-27.2629	-0.149595	-0.0140996	-0.0534329	-14.8481	-1.12E-15	-2.49792	0	0	0.0232847	2.97335	-17.5902	4.74843	200.201	421.155	633.543	427.14	427.14	427.14	3.38204	-81.4881	14.8551	136.724	435.098	192.528	203.647	203.647	203.647	-81.1002	8.36403	-11.2362	28.746	-5.00022	-1.90135	-0.404074	-0.0287702	2.34688	430.962	-45.9251	-6.5912	0	0	1.35173	44.1076
0	18.2759	0	0	20.6292	0.844914	-27.116	-0.150395	-0.0154357	-0.0572053	-14.6006	1.92E-15	-2.6826	0	0	0.0189656	2.9293	-16.2786	5.04496	191.248	420.077	631.086	428.266	428.266	428.266	3.47228	-81.2384	14.9483	120.229	435.138	192.101	203.647	203.647	203.647	-80.8439	8.40559	-11.3423	27.0892	-5.1097	-2.32168	-0.679683	-0.0413817	2.28827	496.874	-34.8625	-6.79568	0	0	1.71936	43.7625
0	18.8237	0	0	21.2478	0.843799	-27.0849	-0.150549	-0.0178203	-0.0544828	-14.088	-2.51E-15	-2.73847	0	0	0.0141925	2.91015	-14.7966	5.06109	181.061	418.78	628.816	429.334	429.334	429.334	3.56934	-80.9823	14.9992	103.584	435.15	191.754	203.647	203.647	203.647	-80.5835	8.41432	-11.4278	25.318	-5.23036	-2.43625	-0.742408	-0.0665881	2.26413	485.037	-26.3642	-5.3407	0	0	1.76972	43.1112
0	19.2303	0	0	21.7196	0.845195	-27.1238	-0.150883	-0.0207998	-0.0481735	-13.2834	2.29E-15	-2.70541	0	0	0.00936204	2.90542	-13.1666	4.85749	169.683	417.278	626.805	430.298	430.298	430.298	3.68609	-80.7135	15	86.8031	435.132	191.488	203.647	203.647	203.647	-80.3139	8.37753	-11.4969	23.4945	-5.3746	-2.31162	-0.646828	-0.0929865	2.2838	419.22	-18.9527	-2.87172	0	0	1.55954	42.18
0	19.4938	0	0	22.0294	0.846725	-27.1664	-0.152172	-0.0238649	-0.0410818	-12.1813	-1.51E-15	-2.62658	0	0	0.00481831	2.90394	-11.4195	4.5235	157.267	415.594	625.167	431.126	431.126	431.126	3.84473	-80.4199	14.9342	69.9152	435.084	191.298	203.647	203.647	203.647	-80.024	8.27164	-11.5554	21.6688	-5.55023	-2.04354	-0.466984	-0.105962	2.34336	329.217	-9.8803	-0.245086	0	0	1.22097	41.0087
0	19.6101	0	0	22.1575	0.845896	-27.1433	-0.15521	-0.0263307	-0.0350344	-10.8367	1.18E-15	-2.50767	0	0	0.000877667	2.89872	-9.58697	4.15306	144.017	413.765	624.024	431.808	431.808	431.808	4.06959	-80.0817	14.7819	52.9515	435.01	191.184	203.647	203.647	203.647	-79.6958	8.07003	-11.6082	19.8735	-5.76014	-1.72972	-0.264662	-0.0978958	2.42777	239.511	2.68378	1.75932	0	0	0.877503	39.6428
0	19.5705	0	0	22.0815	0.840574	-26.995	-0.160181	-0.0275217	-0.0307591	-9.309	1.35E-15	-2.32071	0	0	-0.00222157	2.88929	-7.69633	3.82597	130.15	411.832	623.483	432.353	432.353	432.353	4.38045	-79.6717	14.5247	35.9382	434.91	191.144	203.647	203.647	203.647	-79.3041	7.75083	-11.6587	18.1213	-6.00381	-1.45031	-0.0769833	-0.0641935	2.51971	164.092	20.3327	2.59737	0	0	0.6003	38.1262
0	19.3619	0	0	21.7794	0.829264	-26.6785	-0.166577	-0.0267846	-0.0278927	-7.6432	4.08E-16	-2.0021	0	0	-0.00435226	2.88138	-5.76723	3.59737	115.863	409.849	623.618	432.8	432.8	432.8	4.78815	-79.157	14.151	18.8934	434.786	191.182	203.647	203.647	203.647	-78.8171	7.30257	-11.7082	16.4065	-6.27898	-1.2593	0.0895205	-0.00757242	2.6029	104.284	42.9475	2.16609	0	0	0.39754	36.4965
0	18.9669	0	0	21.2317	0.811178	-26.1687	-0.173571	-0.0240195	-0.0257461	-5.88801	3.88E-15	-1.51112	0	0	-0.00550956	2.8848	-3.81195	3.49672	101.328	407.873	624.468	433.21	433.211	433.21	5.29267	-78.5006	13.6577	1.82843	434.641	191.303	203.647	203.647	203.647	-78.1985	6.72686	-11.7568	14.7089	-6.58268	-1.18585	0.24266	0.0656153	2.66934	54.1311	68.7588	0.812019	0	0	0.24224	34.7839
0	18.3661	0	0	20.4242	0.786173	-25.4565	-0.179887	-0.0194529	-0.0236724	-4.05597	-2.96E-15	-0.821004	0	0	-0.00574161	2.91068	-1.83815	3.53195	86.6956	405.965	626.038	433.661	433.661	433.661	5.88345	-77.6643	13.0524	-15.2489	434.482	191.511	203.647	203.647	203.647	-77.4099	6.03861	-11.8045	13.0005	-6.91147	-1.24063	0.394953	0.143911	2.7149	4.98502	94.2521	-0.930244	0	0	0.0939789	33.0137
0	17.5402	0	0	19.3487	0.754638	-24.5461	-0.184293	-0.0135536	-0.0216957	-2.15561	-2.10E-15	0.0735073	0	0	-0.00508125	2.96918	0.147668	3.6958	72.1145	404.181	628.318	434.227	434.227	434.227	6.54116	-76.6113	12.3518	-32.3314	434.316	191.806	203.647	203.647	203.647	-76.4135	5.26439	-11.8519	11.253	-7.26158	-1.42253	0.54989	0.216734	2.73871	-48.7882	115.499	-2.50477	0	0	-0.0790421	31.2088
0	16.4712	0	0	18.0032	0.717413	-23.4542	-0.186009	-0.00675219	-0.0203358	-0.228682	5.72E-16	1.16683	0	0	-0.00358799	3.06774	2.13729	3.97085	57.7361	402.568	631.278	434.972	434.972	434.972	7.24031	-75.3082	11.5815	-49.4137	434.156	192.178	203.647	203.647	203.647	-75.1738	4.44001	-11.9012	9.44355	-7.62826	-1.72307	0.704881	0.272647	2.73844	-109.609	128.681	-3.52078	0	0	-0.297752	29.3936
0	15.1437	0	0	16.3903	0.675771	-22.211	-0.18478	0.000312275	-0.0207279	1.64215	4.08E-15	2.39864	0	0	-0.001261	3.21002	4.11916	4.33292	43.7199	401.156	634.881	435.938	435.938	435.938	7.95248	-73.7264	10.7735	-66.4948	434.016	192.609	203.647	203.647	203.647	-73.6587	3.60759	-11.9564	7.55943	-8.00589	-2.12842	0.849056	0.304484	2.71047	-175.713	131.204	-3.7401	0	0	-0.563882	27.595
0	13.5462	0	0	14.5168	0.631419	-20.8622	-0.180843	0.00690056	-0.0238338	3.3302	-1.63E-15	3.6549	0	0	0.00194512	3.39516	6.07791	4.75262	30.2308	399.957	639.076	437.144	437.144	437.144	8.6495	-71.8428	9.96425	-83.584	433.907	193.077	203.647	203.647	203.647	-71.8414	2.81198	-12.0233	5.6004	-8.38754	-2.6192	0.976835	0.306786	2.6493	-246.027	121.703	-3.12471	0	0	-0.874108	25.8434
0	11.6731	0	0	12.3919	0.586443	-19.4693	-0.175166	0.0124154	-0.0300284	4.63805	0	4.7892	0	0	0.00578639	3.6179	7.99412	5.19737	17.4377	398.965	643.79	438.585	438.585	438.585	9.30731	-69.6411	9.1903	-100.704	433.839	193.555	203.647	203.647	203.647	-69.7009	2.09625	-12.1084	3.57965	-8.76578	-3.17069	1.09049	0.278643	2.55218	-321.647	100.523	-1.81537	0	0	-1.22369	24.1737
0	9.52674	0	0	10.028	0.543155	-18.1056	-0.169052	0.0161974	-0.0385601	5.34415	6.53E-16	5.61311	0	0	0.00958024	3.86913	9.84398	5.63466	5.51496	398.153	648.929	440.238	440.238	440.238	9.90972	-67.1119	8.48344	-117.891	433.817	194.027	203.647	203.647	203.647	-67.2236	1.49591	-12.2185	1.52411	-9.13298	-3.7544	1.20319	0.219353	2.41886	-407.362	68.4567	-0.0632888	0	0	-1.61313	22.6258
0	7.12087	0	0	7.44194	0.503795	-16.8469	-0.16428	0.018144	-0.0480472	5.20439	9.80E-16	5.98195	0	0	0.011614	4.13733	11.5987	6.03683	-5.35079	397.485	654.368	442.064	442.065	442.064	10.4511	-64.254	7.86486	-135.184	433.839	194.494	203.647	203.647	203.647	-64.4053	1.0332	-12.3593	-0.526255	-9.48263	-4.34168	1.33027	0.136321	2.25397	-508.33	28.8582	1.69898	0	0	-2.02997	21.2464
[truncated: 2,814 more rows]
[truncated: 122 more columns]
