# Supplementary material for: The impact of wide step width on lower limb coordination and its variability in individuals with flat feet
Source: PLoS One. 2025 Apr 24;20(4):e0321901. doi: 10.1371/journal.pone.0321901 (PMC12021241; doi:10.1371/journal.pone.0321901)
Supplement: S2 file — (ZIP) [file pone.0321901.s002.zip › Calibration15.csv]

Model Outputs
120
		sdk:LAbsAnkleAngle			sdk:LAnkleAngles			sdk:LAnkleForce			sdk:LAnkleMoment			sdk:LAnklePower			sdk:LFE									sdk:LFO									sdk:LFootProgressAngles			sdk:LHipAngles			sdk:LHipForce			sdk:LHipMoment			sdk:LHipPower
Frame	Sub Frame	X	Y	Z	X	Y	Z	X	Y	Z	X	Y	Z	X	Y	Z	RX	RY	RZ	TX	TY	TZ	SX	SY	SZ	RX	RY	RZ	TX	TY	TZ	SX	SY	SZ	X	Y	Z	X	Y	Z	X	Y	Z	X	Y	Z	X	Y	Z
		deg	deg	deg	deg	deg	deg	N/kg	N/kg	N/kg	N.mm/kg	N.mm/kg	N.mm/kg	W/kg	W/kg	W/kg	deg	deg	deg	mm	mm	mm	mm	mm	mm	deg	deg	deg	mm	mm	mm	mm	mm	mm	deg	deg	deg	deg	deg	deg	N/kg	N/kg	N/kg	N.mm/kg	N.mm/kg	N.mm/kg	W/kg	W/kg	W/kg
428	0	7.1916	0	0	7.21325	-0.112911	4.42846	-0.142559	2.13E-05	-0.0173645	-13.2595	-4.71E-16	-0.355742	0	0	1.68E-05	-4.93518	-5.19298	-5.2338	186.176	346.512	630.59	375.601	375.601	375.601	10.3595	-82.6749	11.0167	210.48	364.723	197.8	185.347	185.347	185.347	-82.955	1.28029	-13.778	25.071	7.91454	5.41435	0.204141	-0.122161	1.47533	-30.3364	-30.0051	1.82004	0	0	-0.0337376
429	0	7.18896	0	0	7.21278	-0.121641	4.64816	-0.142704	0.000142426	-0.0170986	-13.2437	3.03E-15	-0.315719	0	0	0.000234075	-5.0112	-4.47861	-5.19999	181.099	346.291	630.391	375.424	375.423	375.423	10.4285	-82.6255	11.0058	205.05	364.751	197.619	185.347	185.347	185.347	-82.9126	1.23608	-13.8196	24.4111	7.96015	5.44838	0.188563	-0.125304	1.48276	-26.9965	-31.2739	1.814	0	0	-0.029781
430	0	7.19418	0	0	7.22053	-0.130942	4.88209	-0.142711	0.000443737	-0.0168679	-13.1904	-3.19E-15	-0.230147	0	0	0.00039931	-5.08169	-3.76722	-5.15958	176.069	346.083	630.173	375.243	375.243	375.243	10.4938	-82.5771	10.9889	199.625	364.772	197.446	185.347	185.347	185.347	-82.8712	1.18986	-13.8552	23.7435	7.99911	5.47614	0.17126	-0.128984	1.49061	-22.9719	-32.5941	1.83906	0	0	-0.0247387
431	0	7.20606	0	0	7.23519	-0.140815	5.13023	-0.142621	0.000868952	-0.0167577	-13.1093	1.95E-15	-0.109652	0	0	0.000498728	-5.14698	-3.05881	-5.11333	171.085	345.886	629.939	375.057	375.057	375.057	10.5563	-82.5288	10.9668	194.204	364.787	197.279	185.347	185.347	185.347	-82.8297	1.1417	-13.8856	23.0684	8.03201	5.49824	0.152481	-0.133543	1.49862	-18.237	-34.1223	1.90699	0	0	-0.0185161
432	0	7.2227	0	0	7.25498	-0.151232	5.39184	-0.142469	0.00134715	-0.0167323	-13.0103	-1.53E-15	0.0332018	0	0	0.00052862	-5.20734	-2.35328	-5.06234	166.147	345.698	629.693	374.865	374.865	374.865	10.6173	-82.4788	10.9404	188.787	364.798	197.119	185.347	185.347	185.347	-82.7867	1.09184	-13.9125	22.3864	8.0593	5.51571	0.13317	-0.1386	1.5063	-13.1279	-35.7619	2.00533	0	0	-0.0115793
433	0	7.2422	0	0	7.27794	-0.162149	5.66574	-0.142307	0.00182344	-0.0168636	-12.9038	5.70E-16	0.188295	0	0	0.000492274	-5.26311	-1.65036	-5.00772	161.253	345.516	629.439	374.664	374.664	374.664	10.6779	-82.4255	10.9112	183.374	364.807	196.963	185.347	185.347	185.347	-82.7404	1.04063	-13.9376	21.6979	8.08139	5.52957	0.113781	-0.144198	1.514	-7.73861	-37.6448	2.14406	0	0	-0.00403619
434	0	7.26259	0	0	7.30214	-0.173503	5.95033	-0.142143	0.00224456	-0.0171376	-12.7949	-3.60E-15	0.346191	0	0	0.000399448	-5.31463	-0.949765	-4.95047	156.403	345.339	629.181	374.453	374.453	374.453	10.7395	-82.3672	10.8807	177.963	364.818	196.81	185.347	185.347	185.347	-82.6892	0.988443	-13.9628	21.0033	8.0989	5.54075	0.0953952	-0.15036	1.52125	-2.4528	-39.7826	2.31553	0	0	0.00355779
435	0	7.28212	0	0	7.32581	-0.185219	6.24369	-0.141981	0.00260951	-0.0175464	-12.6867	-2.47E-15	0.502207	0	0	0.000261655	-5.36228	-0.251161	-4.8912	151.594	345.164	628.922	374.23	374.23	374.23	10.8038	-82.302	10.8504	172.551	364.832	196.657	185.347	185.347	185.347	-82.6314	0.935735	-13.9901	20.3035	8.11224	5.5498	0.078585	-0.156744	1.52797	2.52691	-42.0989	2.51025	0	0	0.0108717
436	0	7.29932	0	0	7.34745	-0.197213	6.54369	-0.141848	0.00285923	-0.0180725	-12.5837	3.49E-15	0.645431	0	0	9.69E-05	-5.40646	0.445684	-4.82999	146.829	344.987	628.666	373.995	373.995	373.995	10.872	-82.2284	10.8221	167.136	364.852	196.504	185.347	185.347	185.347	-82.5653	0.882945	-14.0216	19.5992	8.12195	5.55676	0.0640698	-0.163485	1.53426	6.89219	-44.6952	2.72377	0	0	0.0174348
437	0	7.31306	0	0	7.3659	-0.209393	6.84795	-0.141754	0.00298577	-0.0187025	-12.4884	3.98E-17	0.767771	0	0	-7.66E-05	-5.44758	1.14086	-4.76631	142.11	344.806	628.417	373.747	373.747	373.747	10.946	-82.1444	10.7973	161.715	364.877	196.349	185.347	185.347	185.347	-82.4893	0.8305	-14.0595	18.8916	8.12858	5.56103	0.052087	-0.170329	1.54035	10.5522	-47.4645	2.93627	0	0	0.0230483
438	0	7.32259	0	0	7.38036	-0.22166	7.154	-0.141745	0.00298444	-0.0193693	-12.407	1.02E-15	0.860183	0	0	-0.000239504	-5.48603	1.83426	-4.69912	137.441	344.618	628.175	373.486	373.486	373.486	11.0271	-82.0486	10.7778	156.283	364.909	196.192	185.347	185.347	185.347	-82.4017	0.778802	-14.1058	18.182	8.13273	5.5615	0.043386	-0.176956	1.54592	13.1661	-50.285	3.12481	0	0	0.0271511
439	0	7.32762	0	0	7.39051	-0.233922	7.4595	-0.14181	0.00284016	-0.0200751	-12.3399	3.30E-15	0.912296	0	0	-0.000372402	-5.52217	2.52548	-4.62671	132.83	344.419	627.945	373.213	373.213	373.213	11.1167	-81.9394	10.7649	150.839	364.948	196.032	185.347	185.347	185.347	-82.3011	0.728136	-14.1624	17.4722	8.1349	5.5564	0.037838	-0.183125	1.55158	14.8218	-53.0844	3.27298	0	0	0.0298214
440	0	7.32838	0	0	7.39652	-0.246092	7.76232	-0.141985	0.0025509	-0.0207858	-12.2915	2.59E-15	0.915855	0	0	-0.0004582	-5.55636	3.21389	-4.54696	128.287	344.205	627.726	372.931	372.931	372.931	11.2159	-81.8153	10.7592	145.38	364.99	195.868	185.347	185.347	185.347	-82.1862	0.678638	-14.2305	16.764	8.13584	5.5435	0.0357038	-0.188825	1.55719	15.3692	-55.807	3.36383	0	0	0.0308113
441	0	7.32553	0	0	7.39904	-0.258101	8.06068	-0.142236	0.00218551	-0.0214409	-12.2596	-3.17E-15	0.870828	0	0	-0.000487478	-5.58889	3.89854	-4.45732	123.825	343.974	627.52	372.64	372.64	372.64	11.3253	-81.6752	10.761	139.903	365.035	195.703	185.347	185.347	185.347	-82.0558	0.630252	-14.3107	16.0595	8.13613	5.52018	0.0368596	-0.19329	1.56304	14.8745	-58.0969	3.37417	0	0	0.030175
442	0	7.32028	0	0	7.3992	-0.269898	8.35335	-0.142498	0.001831	-0.0220194	-12.2389	7.42E-16	0.781124	0	0	-0.000455282	-5.61999	4.57826	-4.35506	119.46	343.722	627.326	372.344	372.344	372.344	11.4451	-81.518	10.7699	134.409	365.08	195.536	185.347	185.347	185.347	-81.909	0.582689	-14.4029	15.3609	8.13641	5.48359	0.0411793	-0.196491	1.56911	13.359	-59.856	3.30122	0	0	0.0279557
443	0	7.31412	0	0	7.39852	-0.281451	8.63955	-0.142782	0.00154742	-0.0224936	-12.2307	-2.97E-15	0.650484	0	0	-0.000357579	-5.64983	5.25159	-4.23724	115.207	343.447	627.144	372.047	372.047	372.047	11.575	-81.343	10.7844	128.896	365.12	195.37	185.347	185.347	185.347	-81.7449	0.535383	-14.5062	14.6705	8.13734	5.43077	0.0478417	-0.198125	1.57552	11.0558	-60.8245	3.13737	0	0	0.0245041
444	0	7.30883	0	0	7.39879	-0.292751	8.91904	-0.143059	0.0014567	-0.022814	-12.2325	3.57E-15	0.490906	0	0	-0.000196224	-5.67844	5.91688	-4.10115	111.088	343.146	626.972	371.753	371.753	371.753	11.7143	-81.1493	10.8025	123.365	365.151	195.206	185.347	185.347	185.347	-81.5628	0.487498	-14.6189	13.9906	8.13945	5.35886	0.0563387	-0.197915	1.5823	8.09833	-60.7596	2.88618	0	0	0.020036
445	0	7.30661	0	0	7.40218	-0.303808	9.19213	-0.14331	0.00163361	-0.022931	-12.2405	-2.16E-15	0.313719	0	0	2.68E-05	-5.70574	6.57222	-3.94441	107.122	342.819	626.808	371.467	371.467	371.467	11.8617	-80.9368	10.8211	117.819	365.173	195.044	185.347	185.347	185.347	-81.3625	0.437817	-14.7384	13.3234	8.14327	5.26545	0.066536	-0.195783	1.58918	4.4614	-59.4606	2.55515	0	0	0.0145573
446	0	7.30973	0	0	7.41106	-0.314661	9.45975	-0.143514	0.00216637	-0.0228827	-12.2489	4.14E-15	0.135219	0	0	0.00030569	-5.7315	7.21557	-3.76497	103.331	342.464	626.649	371.194	371.194	371.194	12.0155	-80.7051	10.8365	112.26	365.182	194.888	185.347	185.347	185.347	-81.1437	0.384757	-14.8612	12.6712	8.14908	5.14839	0.076854	-0.191936	1.59634	0.605344	-56.9018	2.17179	0	0	0.00877308
447	0	7.32057	0	0	7.42785	-0.325355	9.72307	-0.14365	0.00312745	-0.0226106	-12.2487	-7.82E-16	-0.0258332	0	0	0.000629563	-5.75529	7.84464	-3.56161	99.7361	342.082	626.491	370.939	370.939	370.939	12.1737	-80.4543	10.8441	106.692	365.177	194.737	185.347	185.347	185.347	-80.9063	0.326417	-14.9833	12.0365	8.15698	5.00637	0.0867272	-0.186222	1.60363	-3.43846	-52.8848	1.75455	0	0	0.00276416
448	0	7.34144	0	0	7.45494	-0.335951	9.98355	-0.143681	0.00448673	-0.0222515	-12.2275	-1.79E-15	-0.157114	0	0	0.000985629	-5.7765	8.45694	-3.33395	96.3603	341.675	626.331	370.708	370.708	370.707	12.3338	-80.1843	10.8388	101.121	365.162	194.594	185.347	185.347	185.347	-80.6505	0.260668	-15.1001	11.4217	8.16679	4.83886	0.0945577	-0.179644	1.61057	-7.22274	-47.806	1.3475	0	0	-0.00276165
449	0	7.37423	0	0	7.49432	-0.346494	10.2423	-0.143609	0.00624076	-0.0218112	-12.1753	-1.13E-15	-0.242909	0	0	0.00135244	-5.79428	9.04972	-3.0829	93.2239	341.245	626.164	370.506	370.506	370.506	12.4935	-79.895	10.8155	95.5511	365.138	194.457	185.347	185.347	185.347	-80.376	0.185378	-15.207	10.8295	8.17801	4.64656	0.0995872	-0.172292	1.61706	-10.6134	-41.7038	0.975688	0	0	-0.00757834
450	0	7.42035	0	0	7.54745	-0.357011	10.5	-0.143431	0.00828356	-0.0214223	-12.0819	2.62E-15	-0.277802	0	0	0.00170722	-5.80765	9.61991	-2.81077	90.3464	340.796	625.984	370.338	370.338	370.337	12.6503	-79.586	10.7694	89.9868	365.112	194.328	185.347	185.347	185.347	-80.0824	0.0986058	-15.2995	10.2633	8.18986	4.4315	0.101649	-0.164917	1.62342	-13.5579	-35.0652	0.672355	0	0	-0.0114975
451	0	7.48049	0	0	7.61507	-0.367493	10.7565	-0.14321	0.0104921	-0.0211261	-11.9438	-6.89E-16	-0.260096	0	0	0.00202556	-5.81541	10.1642	-2.52111	87.746	340.332	625.787	370.207	370.207	370.207	12.8016	-79.2562	10.6962	84.4323	365.09	194.203	185.347	185.347	185.347	-79.7686	-0.0011519	-15.3735	9.7266	8.20111	4.19684	0.10025	-0.15767	1.62935	-15.9419	-28.1841	0.454884	0	0	-0.0143021
452	0	7.55457	0	0	7.69708	-0.377893	11.0104	-0.142981	0.012642	-0.0210121	-11.7556	1.43E-15	-0.200694	0	0	0.00228759	-5.81637	10.6789	-2.21888	85.4394	339.86	625.568	370.119	370.119	370.119	12.9453	-78.9039	10.5928	78.8907	365.078	194.083	185.347	185.347	185.347	-79.4326	-0.114767	-15.4256	9.22346	8.21042	3.94706	0.0964251	-0.151074	1.63513	-18.0729	-21.5894	0.333064	0	0	-0.0162214
453	0	7.64167	0	0	7.79255	-0.388124	11.2599	-0.142833	0.0145607	-0.021143	-11.5174	3.10E-15	-0.108664	0	0	0.00247366	-5.80924	11.16	-1.90983	83.442	339.385	625.322	370.073	370.073	370.073	13.0791	-78.5266	10.4571	73.3642	365.086	193.964	185.347	185.347	185.347	-79.0718	-0.242261	-15.4536	8.75835	8.21604	3.68732	0.0903675	-0.14528	1.64094	-19.9524	-15.667	0.313564	0	0	-0.0171627
454	0	7.73999	0	0	7.89959	-0.398059	11.5017	-0.142791	0.0160882	-0.0216046	-11.2248	-3.13E-15	0.00587728	0	0	0.00256599	-5.79287	11.6032	-1.60045	81.7684	338.915	625.043	370.072	370.072	370.072	13.201	-78.121	10.2885	67.8535	365.117	193.844	185.347	185.347	185.347	-78.6826	-0.382642	-15.4557	8.33598	8.21625	3.42349	0.0826996	-0.140608	1.64732	-21.6992	-10.8542	0.404461	0	0	-0.0171818
455	0	7.84675	0	0	8.01526	-0.407531	11.7318	-0.142913	0.0171052	-0.0223627	-10.8773	-4.65E-15	0.133473	0	0	0.00255031	-5.76614	12.0041	-1.29759	80.4324	338.458	624.726	370.116	370.116	370.116	13.3091	-77.6827	10.088	62.3585	365.177	193.72	185.347	185.347	185.347	-78.2601	-0.533691	-15.4315	7.96142	8.20915	3.16169	0.07457	-0.136716	1.65424	-23.6324	-7.25978	0.6017	0	0	-0.0165139
456	0	7.95818	0	0	8.13549	-0.41634	11.9455	-0.143262	0.0175102	-0.0234948	-10.4773	-2.05E-15	0.264062	0	0	0.00241771	-5.72804	12.3577	-1.00801	79.4476	338.021	624.368	370.205	370.205	370.205	13.4013	-77.2061	9.85828	56.8775	365.267	193.59	185.347	185.347	185.347	-77.7983	-0.691896	-15.3816	7.63967	8.19291	2.90792	0.0659443	-0.133863	1.66172	-25.6217	-5.1679	0.917003	0	0	-0.0150277
457	0	8.06926	0	0	8.25503	-0.424256	12.1373	-0.143882	0.0173063	-0.0249583	-10.0288	-2.49E-15	0.394243	0	0	0.00216223	-5.67767	12.6592	-0.738242	78.827	337.614	623.964	370.337	370.337	370.337	13.4757	-76.6845	9.60389	51.4081	365.385	193.452	185.347	185.347	185.347	-77.2897	-0.852355	-15.3077	7.376	8.1657	2.66795	0.0574819	-0.131707	1.67015	-27.7736	-4.51361	1.35572	0	0	-0.0128189
458	0	8.17388	0	0	8.3673	-0.431024	12.301	-0.144803	0.0164301	-0.0267174	-9.53954	-2.66E-15	0.511105	0	0	0.00178845	-5.61421	12.9035	-0.494406	78.5835	337.245	623.509	370.512	370.511	370.512	13.5305	-76.1099	9.33096	45.9468	365.529	193.304	185.347	185.347	185.347	-76.7257	-1.00879	-15.2124	7.17554	8.12575	2.4471	0.0499994	-0.130051	1.67969	-30.2349	-5.29805	1.92262	0	0	-0.0099754
459	0	8.26462	0	0	8.46444	-0.436379	12.4304	-0.146072	0.0149409	-0.028752	-9.02536	-2.41E-15	0.610992	0	0	0.00130455	-5.53682	13.0855	-0.281664	78.7294	336.925	623	370.725	370.725	370.725	13.5637	-75.4732	9.04724	40.4898	365.689	193.146	185.347	185.347	185.347	-76.0961	-1.15365	-15.0992	7.04316	8.07134	2.24975	0.0433877	-0.1283	1.69026	-32.803	-7.26291	2.6264	0	0	-0.00643324
460	0	8.33283	0	0	8.53728	-0.440061	12.5193	-0.147725	0.0128918	-0.0309858	-8.51046	1.27E-15	0.688037	0	0	0.000724893	-5.44472	13.2003	-0.104354	79.2763	336.663	622.435	370.977	370.977	370.977	13.5735	-74.764	8.76179	35.0327	365.856	192.978	185.347	185.347	185.347	-75.3899	-1.27825	-14.9723	6.98338	8.00099	2.07954	0.0383976	-0.126215	1.70195	-35.575	-10.2029	3.4696	0	0	-0.00226861
461	0	8.36873	0	0	8.57551	-0.441828	12.5619	-0.1498	0.0103904	-0.0333925	-8.0304	-3.70E-15	0.742293	0	0	6.34E-05	-5.33703	13.2436	0.0344849	80.2344	336.469	621.809	371.264	371.264	371.264	13.5577	-73.9713	8.48454	29.5714	366.018	192.802	185.347	185.347	185.347	-74.5948	-1.37313	-14.8361	7.00015	7.91316	1.93886	0.0354817	-0.123287	1.71478	-38.5041	-13.7987	4.45457	0	0	0.00251015
462	0	8.36176	0	0	8.56807	-0.441478	12.5535	-0.152407	0.00759599	-0.0359328	-7.63899	-3.68E-15	0.781116	0	0	-0.000673409	-5.21285	13.2115	0.133259	81.6121	336.354	621.123	371.587	371.587	371.587	13.5148	-73.0835	8.22588	24.1027	366.159	192.621	185.347	185.347	185.347	-73.6985	-1.4285	-14.6952	7.09642	7.80666	1.82886	0.0344755	-0.119239	1.7288	-41.4254	-17.6864	5.57567	0	0	0.00786555
463	0	8.30109	0	0	8.50378	-0.438856	12.4902	-0.155636	0.00467709	-0.0385736	-7.39777	-1.51E-15	0.817731	0	0	-0.00149908	-5.0712	13.101	0.191885	83.4152	336.329	620.376	371.945	371.945	371.945	13.4434	-72.0895	7.99602	18.6244	366.264	192.442	185.347	185.347	185.347	-72.6889	-1.43489	-14.5541	7.27414	7.68035	1.74932	0.0350748	-0.113888	1.74364	-44.2003	-21.5136	6.8183	0	0	0.013697
464	0	8.17642	0	0	8.37212	-0.433861	12.3695	-0.159605	0.00186689	-0.0412643	-7.376	1.63E-15	0.877375	0	0	-0.002457	-4.91108	12.9101	0.211656	85.6461	336.403	619.569	372.339	372.339	372.339	13.3431	-70.9792	7.80439	13.1366	366.317	192.278	185.347	185.347	185.347	-71.5554	-1.38381	-14.4168	7.53406	7.53342	1.69887	0.0369806	-0.10738	1.75897	-46.7443	-24.9632	8.15751	0	0	0.0198848
465	0	7.97905	0	0	8.16434	-0.426444	12.1902	-0.164379	-0.000588547	-0.0439552	-7.63828	1.26E-15	0.990745	0	0	-0.0036228	-4.73149	12.6379	0.195172	88.303	336.585	618.705	372.77	372.77	372.771	13.2146	-69.7451	7.65922	7.64209	366.303	192.145	185.347	185.347	185.347	-70.2899	-1.26858	-14.2869	7.87562	7.36515	1.67509	0.0396384	-0.099724	1.77481	-48.948	-27.7089	9.55217	0	0	0.0262982
466	0	7.70264	0	0	7.87436	-0.416588	11.9515	-0.169961	-0.00241761	-0.046537	-8.2387	1.26E-15	1.19236	0	0	-0.00509338	-4.53151	12.285	0.146046	91.379	336.884	617.788	373.243	373.243	373.243	13.0607	-68.3827	7.56707	2.14814	366.211	192.068	185.347	185.347	185.347	-68.888	-1.08495	-14.168	8.29697	7.17514	1.67479	0.0430126	-0.0909828	1.79058	-50.9368	-29.439	10.9366	0	0	0.0330303
467	0	7.34415	0	0	7.49958	-0.404296	11.6533	-0.176238	-0.0034262	-0.0487902	-9.21281	-2.68E-15	1.50509	0	0	-0.00696519	-4.31039	11.8529	0.0687959	94.8622	337.304	616.827	373.76	373.76	373.76	12.8865	-66.8922	7.53272	-3.33286	366.033	192.078	185.347	185.347	185.347	-67.3502	-0.831565	-14.0638	8.79494	6.96332	1.69416	0.0471662	-0.0813587	1.80557	-52.9994	-29.9467	12.2183	0	0	0.0404822
468	0	6.90449	0	0	7.04152	-0.389567	11.295	-0.183159	-0.00355142	-0.0505067	-10.5904	-4.08E-15	1.93086	0	0	-0.00931918	-4.06766	11.3446	-0.0313797	98.7353	337.849	615.829	374.324	374.324	374.324	12.7001	-65.2785	7.55905	-8.78149	365.769	192.214	185.347	185.347	185.347	-65.6822	-0.510244	-13.9789	9.36512	6.72987	1.72891	0.0520467	-0.071023	1.81965	-55.3931	-29.1451	13.289	0	0	0.0491838
469	0	6.38899	0	0	6.50635	-0.372392	10.8761	-0.190622	-0.00286412	-0.0512908	-12.3816	-3.71E-15	2.44851	0	0	-0.0121789	-3.80327	10.7644	-0.148888	102.976	338.52	614.809	374.939	374.939	374.939	12.5121	-63.5524	7.64692	-14.1693	365.425	192.521	185.347	185.347	185.347	-63.8958	-0.12604	-13.9185	10.0021	6.47547	1.77465	0.0587315	-0.0604066	1.8317	-58.9384	-27.0852	14.0263	0	0	0.0605078
470	0	5.80805	0	0	5.90532	-0.352762	10.396	-0.198498	-0.00157339	-0.0507719	-14.5723	-5.41E-15	3.01444	0	0	-0.0154675	-3.51761	10.1175	-0.277743	107.556	339.316	613.779	375.605	375.605	375.605	12.3357	-61.7311	7.79496	-19.4563	365.013	193.044	185.347	185.347	185.347	-62.0096	0.312848	-13.8888	10.6996	6.20113	1.82675	0.0671707	-0.049554	1.8412	-64.0064	-23.8367	14.3214	0	0	0.0754713
471	0	5.17715	0	0	5.25488	-0.330685	9.85415	-0.206578	1.00E-04	-0.0484912	-17.113	3.71E-15	3.57879	0	0	-0.0189474	-3.21162	9.40981	-0.412056	112.445	340.23	612.758	376.323	376.323	376.323	12.1854	-59.8382	7.99955	-24.5885	364.555	193.833	185.347	185.347	185.347	-60.0486	0.795469	-13.8967	11.4505	5.90829	1.88079	0.0785663	-0.03853	1.84725	-71.4664	-19.5236	14.0909	0	0	0.0958282
472	0	4.51658	0	0	4.57623	-0.306211	9.25142	-0.214568	0.00184231	-0.0441299	-19.915	-4.56E-15	4.08189	0	0	-0.022214	-2.88683	8.64812	-0.54601	117.607	341.254	611.764	377.091	377.091	377.091	12.0759	-57.9038	8.25491	-29.4962	364.074	194.932	185.347	185.347	185.347	-58.0443	1.30876	-13.9493	12.2475	5.59889	1.93251	0.0929406	-0.0275911	1.84859	-81.5992	-14.4367	13.3164	0	0	0.122302
473	0	3.8507	0	0	3.89445	-0.279447	8.58991	-0.221957	0.00337341	-0.0375013	-22.8375	3.29E-15	4.46897	0	0	-0.0247042	-2.54537	7.83936	-0.674269	123.008	342.378	610.817	377.904	377.904	377.904	12.0214	-55.9632	8.55358	-34.0943	363.602	196.377	185.347	185.347	185.347	-56.0332	1.83839	-14.0533	13.0831	5.27524	1.97814	0.110216	-0.0166432	1.8444	-94.4946	-8.77516	12.0202	0	0	0.1551
474	0	3.20616	0	0	3.23671	-0.250567	7.87355	-0.228198	0.00450823	-0.0285728	-25.7131	-2.97E-15	4.6963	0	0	-0.0258199	-2.18988	6.99053	-0.792196	128.608	343.587	609.938	378.755	378.755	378.755	12.0338	-54.0557	8.88714	-38.2844	363.169	198.191	185.347	185.347	185.347	-54.0557	2.36988	-14.2153	13.9499	4.94005	2.01451	0.130157	-0.00594025	1.83379	-109.964	-2.86383	10.282	0	0	0.193575
475	0	2.60999	0	0	2.63022	-0.21982	7.10812	-0.232713	0.00502259	-0.0176295	-28.3591	-3.71E-15	4.71693	0	0	-0.0251045	-1.82354	6.10848	-0.896037	134.371	344.868	609.148	379.636	379.636	379.636	12.1226	-52.2217	9.24693	-41.9592	362.806	200.378	185.347	185.347	185.347	-52.1531	2.88957	-14.4406	14.8411	4.59629	2.03921	0.151334	0.00441399	1.81657	-127.163	2.95754	8.21803	0	0	0.235586
476	0	2.08731	0	0	2.10001	-0.187517	6.3012	-0.234985	0.00472836	-0.00507988	-30.6011	-6.03E-16	4.48704	0	0	-0.0224002	-1.44986	5.19961	-0.983331	140.259	346.202	608.468	380.534	380.534	380.534	12.2934	-50.5007	9.62489	-45.0091	362.546	202.922	185.347	185.347	185.347	-50.3655	3.38554	-14.7333	15.7505	4.2471	2.05094	0.172599	0.0144124	1.79262	-145.231	8.39788	5.95246	0	0	0.278798
477	0	1.65929	0	0	1.66687	-0.154027	5.46197	-0.234662	0.00340168	0.00851268	-32.2968	1.06E-16	3.96093	0	0	-0.0179555	-1.07266	4.26986	-1.05312	146.238	347.572	607.916	381.439	381.439	381.439	12.5479	-48.9286	10.014	-47.3283	362.412	205.786	185.347	185.347	185.347	-48.7295	3.84813	-15.0952	16.6724	3.89591	2.04969	0.192037	0.023577	1.76263	-162.939	13.0176	3.63039	0	0	0.320018
478	0	1.34142	0	0	1.34575	-0.11978	4.60134	-0.231521	0.00090072	0.0224787	-33.3446	-2.76E-15	3.10673	0	0	-0.0123781	-0.695932	3.32458	-1.10634	152.273	348.96	607.509	382.337	382.337	382.337	12.8835	-47.5362	10.4083	-48.8213	362.427	208.912	185.347	185.347	185.347	-47.2762	4.27017	-15.5251	17.6023	3.54617	2.0371	0.208509	0.0316638	1.72718	-179.279	16.5271	1.37385	0	0	0.356681
479	0	1.14234	0	0	1.14478	-0.0852734	3.73209	-0.225595	-0.00292552	0.0361575	-33.7035	-2.12E-15	1.90641	0	0	-0.00651172	-0.323614	2.36861	-1.14588	158.332	350.348	607.263	383.215	383.215	383.215	13.2924	-46.3473	10.8028	-49.4079	362.599	212.225	185.347	185.347	185.347	-46.03	4.64681	-16.0179	18.5362	3.20136	2.01652	0.220978	0.0384472	1.68784	-193.313	18.6488	-0.692072	0	0	0.386594
480	0	1.06355	0	0	1.06488	-0.0510771	2.86894	-0.217125	-0.00797503	0.0488501	-33.392	3.82E-15	0.387568	0	0	-0.00116498	0.0405035	1.40623	-1.17657	164.385	351.718	607.189	384.061	384.061	384.061	13.762	-45.3781	11.193	-49.0262	362.93	215.635	185.347	185.347	185.347	-45.0079	4.97531	-16.5638	19.4711	2.86482	1.99301	0.228951	0.0437162	1.64593	-204.326	19.2439	-2.47122	0	0	0.408309
481	0	1.09961	0	0	1.10029	-0.0178187	2.02821	-0.206627	-0.0140789	0.0600212	-32.4911	3.39E-15	-1.38914	0	0	0.00307798	0.392924	0.441273	-1.20496	170.403	353.055	607.297	384.864	384.864	384.864	14.2749	-44.6376	11.5749	-47.6344	363.408	219.047	185.347	185.347	185.347	-44.2197	5.25455	-17.1482	20.4047	2.53984	1.97311	0.232977	0.0475085	1.60335	-212.072	18.3923	-3.90879	0	0	0.42168
482	0	1.23929	0	0	1.23958	0.0138302	1.22734	-0.194755	-0.0208337	0.069185	-31.1234	3.39E-15	-3.31325	0	0	0.00602891	0.7306	-0.522871	-1.23874	176.359	354.341	607.589	385.613	385.613	385.613	14.8098	-44.1279	11.9438	-45.2094	364.014	222.362	185.347	185.347	185.347	-43.6685	5.48459	-17.7523	21.3351	2.22941	1.96433	0.233801	0.0497532	1.56176	-216.469	16.1735	-4.94341	0	0	0.426965
483	0	1.46729	0	0	1.46734	0.0431954	0.483834	-0.18229	-0.0276597	0.0760956	-29.4398	-8.48E-16	-5.23686	0	0	0.00787628	1.05099	-1.48324	-1.28615	182.231	355.564	608.069	386.301	386.301	386.301	15.3433	-43.8455	12.2953	-41.7453	364.717	225.486	185.347	185.347	185.347	-43.3519	5.66628	-18.3542	22.2612	1.93645	1.97454	0.232928	0.0509202	1.52204	-217.849	13.1147	-5.63325	0	0	0.425557
484	0	1.76593	0	0	1.76593	0.0696398	-0.185872	-0.169979	-0.0338627	0.0805212	-27.5906	-5.09E-15	-6.99083	0	0	0.00904024	1.35217	-2.43727	-1.35513	187.996	356.711	608.733	386.924	386.924	386.924	15.8508	-43.7829	12.6244	-37.2504	365.485	228.331	185.347	185.347	185.347	-43.2634	5.80095	-18.9308	23.182	1.66339	2.01119	0.231817	0.0512191	1.48603	-216.523	9.59918	-6.01518	0	0	0.418618
485	0	2.11696	0	0	2.11715	0.092627	-0.767987	-0.158461	-0.0387739	0.0824513	-25.7086	0	-8.41212	0	0	0.00995619	1.6328	-3.38283	-1.45251	193.637	357.771	609.576	387.478	387.478	387.478	16.3098	-43.9294	12.9261	-31.7447	366.284	230.825	185.347	185.347	185.347	-43.3934	5.89023	-19.4596	24.0971	1.41228	2.08054	0.231593	0.0514236	1.45446	-212.904	6.20339	-6.17657	0	0	0.407515
486	0	2.5029	0	0	2.5035	0.111772	-1.25269	-0.148234	-0.0417929	0.0819057	-23.8982	4.24E-15	-9.36343	0	0	0.010902	1.8921	-4.31815	-1.58341	199.142	358.736	610.588	387.963	387.963	387.963	16.7011	-44.2727	13.196	-25.258	367.082	232.911	185.347	185.347	185.347	-43.73	5.93607	-19.9214	25.0061	1.18487	2.18707	0.232946	0.052026	1.42792	-207.274	3.40878	-6.22249	0	0	0.393157
487	0	2.90792	0	0	2.9091	0.126886	-1.63523	-0.139643	-0.0426538	0.0789773	-22.2334	8.48E-16	-9.76741	0	0	0.0119151	2.12978	-5.24194	-1.75086	204.499	359.599	611.757	388.381	388.382	388.381	17.0109	-44.7991	13.4305	-17.8283	367.858	234.552	185.347	185.347	185.347	-44.2597	5.94071	-20.302	25.9087	0.982333	2.33315	0.236655	0.0531616	1.40729	-200.017	1.33837	-6.15598	0	0	0.376324
488	0	3.31836	0	0	3.32021	0.138004	-1.9165	-0.132903	-0.0412797	0.0740361	-20.7607	-2.55E-15	-9.59975	0	0	0.0128494	2.34589	-6.15323	-1.95541	209.702	360.356	613.07	388.737	388.737	388.738	17.2318	-45.4943	13.6273	-9.50132	368.596	235.731	185.347	185.347	185.347	-44.9679	5.90678	-20.5932	26.8046	0.805539	2.51868	0.242877	0.0553922	1.39187	-191.589	0.337464	-6.06147	0	0	0.357995
489	0	3.72291	0	0	3.72543	0.145356	-2.10246	-0.128075	-0.037854	0.0673059	-19.5011	0	-8.89444	0	0	0.0134751	2.54077	-7.05142	-2.19523	214.748	361.005	614.512	389.036	389.036	389.036	17.3627	-46.3435	13.7858	-0.328607	369.292	236.447	185.347	185.347	185.347	-45.8392	5.83725	-20.7931	27.6935	0.654779	2.74119	0.251826	0.0585735	1.38223	-182.287	0.244147	-5.89606	0	0	0.338496
490	0	4.11261	0	0	4.11566	0.149359	-2.20372	-0.125188	-0.0326536	0.0592902	-18.4658	0	-7.72427	0	0	0.0136054	2.71485	-7.93625	-2.46611	219.637	361.543	616.067	389.285	389.285	389.285	17.409	-47.3317	13.9071	9.63301	369.95	236.72	185.347	185.347	185.347	-46.8575	5.7354	-20.9059	28.5752	0.530139	2.99585	0.263515	0.0627697	1.3776	-172.648	1.11771	-5.70008	0	0	0.318748
491	0	4.48054	0	0	4.48396	0.150564	-2.23417	-0.124128	-0.0261485	0.0503879	-17.6493	-1.70E-15	-6.20297	0	0	0.0131571	2.86866	-8.80764	-2.76172	224.37	361.974	617.719	389.491	389.491	389.491	17.3811	-48.4442	13.9938	20.3231	370.582	236.583	185.347	185.347	185.347	-48.0068	5.60465	-20.9414	29.4492	0.431163	3.27581	0.277361	0.0678671	1.37745	-162.897	2.75446	-5.44564	0	0	0.298943
492	0	4.82178	0	0	4.82536	0.149607	-2.20997	-0.12483	-0.0189064	0.041039	-17.0501	8.48E-16	-4.46771	0	0	0.0121917	3.00264	-9.66577	-3.07418	228.95	362.298	619.453	389.661	389.661	389.661	17.2938	-49.6663	14.0505	31.6794	371.208	236.08	185.347	185.347	185.347	-49.2714	5.44835	-20.9136	30.3149	0.35718	3.57263	0.29361	0.073581	1.3809	-153.598	4.93184	-5.09937	0	0	0.279919
493	0	5.13306	0	0	5.13669	0.147143	-2.14768	-0.127102	-0.0115559	0.0316397	-16.6541	1.27E-15	-2.66692	0	0	0.0108711	3.11717	-10.5109	-3.39425	233.382	362.519	621.254	389.804	389.804	389.804	17.1642	-50.9841	14.0829	43.6394	371.852	235.263	185.347	185.347	185.347	-50.6362	5.26969	-20.8392	31.1717	0.307201	3.87664	0.311734	0.0794025	1.38752	-145.013	7.31249	-4.61497	0	0	0.261974
494	0	5.41287	0	0	5.41638	0.143792	-2.06292	-0.130854	-0.00461655	0.0224522	-16.4543	1.48E-15	-0.93414	0	0	0.00940906	3.21249	-11.3433	-3.71193	237.672	362.641	623.107	389.925	389.925	389.925	17.0105	-52.3849	14.0976	56.1429	372.537	234.191	185.347	185.347	185.347	-52.0875	5.07138	-20.7359	32.0189	0.279988	4.17742	0.331186	0.0851146	1.39631	-137.338	9.657	-3.96874	0	0	0.245377
495	0	5.66104	0	0	5.66439	0.140083	-1.9691	-0.135893	0.00142102	0.0136739	-16.4293	3.39E-15	0.61061	0	0	0.00799431	3.28867	-12.1632	-4.01709	241.823	362.67	625	390.032	390.032	390.032	16.8499	-53.8571	14.1017	69.1332	373.289	232.923	185.347	185.347	185.347	-53.6133	4.85573	-20.6211	32.8556	0.274212	4.46447	0.35202	0.0902393	1.40703	-130.804	11.6636	-3.12736	0	0	0.230505
496	0	5.87889	0	0	5.88205	0.136426	-1.8766	-0.141959	0.00629854	0.00547413	-16.5439	3.71E-16	1.88611	0	0	0.00674612	3.3457	-12.9709	-4.29968	245.842	362.612	626.92	390.129	390.129	390.129	16.6979	-55.3909	14.1023	82.5584	374.127	231.522	185.347	185.347	185.347	-55.2033	4.62452	-20.5102	33.6812	0.288257	4.72742	0.373699	0.094601	1.41889	-125.422	13.1844	-2.1082	0	0	0.217451
497	0	6.06873	0	0	6.07171	0.133089	-1.79217	-0.148674	0.00978854	-0.00217465	-16.7446	-2.04E-15	2.83315	0	0	0.00570397	3.38344	-13.7665	-4.55032	249.734	362.472	628.857	390.221	390.221	390.221	16.567	-56.9778	14.1055	96.3717	375.065	230.049	185.347	185.347	185.347	-56.8491	4.37914	-20.4159	34.4948	0.320569	4.95662	0.395333	0.0978873	1.43144	-120.919	14.0316	-0.922604	0	0	0.205852
498	0	6.23335	0	0	6.23616	0.130204	-1.71916	-0.155647	0.0118747	-0.00921747	-16.9726	-5.30E-17	3.43068	0	0	0.00484002	3.40178	-14.55	-4.76073	253.501	362.257	630.8	390.311	390.311	390.311	16.4661	-58.6105	14.1172	110.531	376.111	228.563	185.347	185.347	185.347	-58.5434	4.12088	-20.3474	35.2957	0.369408	5.14356	0.41649	0.0999435	1.44379	-117.135	14.1608	0.377474	0	0	0.195597
499	0	6.37529	0	0	6.37797	0.127763	-1.65741	-0.162453	0.0125622	-0.0157004	-17.1664	-4.24E-15	3.67817	0	0	0.00408733	3.40066	-15.3212	-4.92408	257.149	361.975	632.741	390.4	390.4	390.4	16.4002	-60.2822	14.1416	124.996	377.264	227.119	185.347	185.347	185.347	-60.2798	3.85116	-20.31	36.0834	0.432925	5.28121	0.436847	0.100795	1.45588	-113.837	13.5245	1.76342	0	0	0.186449
500	0	6.49634	0	0	6.49889	0.125646	-1.60385	-0.168772	0.0120689	-0.0216979	-17.2809	-2.65E-15	3.60931	0	0	0.00336913	3.38015	-16.0799	-5.03501	260.68	361.634	634.67	390.491	390.491	390.491	16.3701	-61.9863	14.1818	139.731	378.517	225.767	185.347	185.347	185.347	-62.0515	3.57183	-20.305	36.8572	0.509293	5.3641	0.455493	0.100457	1.46698	-110.582	12.1934	3.15622	0	0	0.177811
501	0	6.59706	0	0	6.59948	0.123647	-1.55326	-0.174339	0.0105496	-0.0272125	-17.286	1.59E-15	3.26408	0	0	0.00262648	3.34053	-16.8256	-5.09006	264.097	361.241	636.58	390.582	390.582	390.582	16.3731	-63.7154	14.2393	154.699	379.853	224.552	185.347	185.347	185.347	-63.8511	3.28534	-20.3302	37.617	0.596627	5.38868	0.472301	0.0991246	1.47659	-107.195	10.2732	4.50419	0	0	0.169482
502	0	6.67664	0	0	6.67894	0.121494	-1.49877	-0.179046	0.00832146	-0.0323247	-17.1783	-4.14E-15	2.70713	0	0	0.00183046	3.28236	-17.5577	-5.08762	267.401	360.805	638.464	390.674	390.674	390.674	16.4033	-65.4616	14.3143	169.865	381.25	223.508	185.347	185.347	185.347	-65.6703	2.99484	-20.3803	38.3622	0.692956	5.35333	0.487155	0.0971947	1.48483	-103.447	7.9476	5.7456	0	0	0.1611
503	0	6.73315	0	0	6.73525	0.118878	-1.43255	-0.18286	0.00557846	-0.037117	-16.9709	-6.89E-16	1.9981	0	0	0.000987991	3.20648	-18.2752	-5.0279	270.595	360.337	640.313	390.764	390.764	390.764	16.4521	-67.2165	14.4056	185.192	382.682	222.664	185.347	185.347	185.347	-67.5	2.70416	-20.4476	39.0923	0.79636	5.25833	0.499973	0.0949776	1.49156	-99.1751	5.37212	6.84468	0	0	0.152358
504	0	6.76371	0	0	6.76559	0.115473	-1.34637	-0.185865	0.00272318	-0.0416435	-16.6944	-5.00E-15	1.22128	0	0	0.000127745	3.11402	-18.9772	-4.91292	273.68	359.844	642.122	390.85	390.85	390.85	16.5092	-68.9712	14.5105	200.644	384.119	222.043	185.347	185.347	185.347	-69.3301	2.41766	-20.5227	39.8065	0.905023	5.10579	0.510329	0.0926517	1.49663	-94.1055	2.76716	7.73822	0	0	0.142736
505	0	6.76532	0	0	6.76687	0.110962	-1.23218	-0.18814	9.76E-06	-0.0460267	-16.379	4.08E-15	0.448793	0	0	-0.000711332	3.00648	-19.6625	-4.74658	276.656	359.339	643.884	390.93	390.93	390.93	16.5636	-70.7168	14.6256	216.185	385.529	221.659	185.347	185.347	185.347	-71.1504	2.13996	-20.5953	40.5039	1.01706	4.89981	0.518647	0.0905698	1.50002	-88.2522	0.316359	8.41438	0	0	0.132164
506	0	6.73516	0	0	6.73636	0.105057	-1.08271	-0.189804	-0.00214041	-0.0504435	-16.0532	-1.48E-15	-0.233531	0	0	-0.00150824	2.88565	-20.3298	-4.53424	279.524	358.829	645.592	391.001	391.001	391.001	16.6042	-72.4453	14.7464	231.776	386.884	221.523	185.347	185.347	185.347	-72.9512	1.87573	-20.6555	41.1833	1.13081	4.64601	0.524281	0.0888943	1.50229	-81.18	-1.78787	8.83206	0	0	0.119931
507	0	6.67136	0	0	6.67218	0.0975371	-0.892312	-0.190842	-0.00356225	-0.0549998	-15.7231	-5.46E-15	-0.770183	0	0	-0.00225894	2.75369	-20.9778	-4.28286	282.286	358.326	647.24	391.06	391.06	391.06	16.621	-74.1491	14.8687	247.379	388.156	221.642	185.347	185.347	185.347	-74.7234	1.62933	-20.6944	41.8432	1.24464	4.35162	0.527663	0.0875536	1.5028	-72.9765	-3.53571	9.03369	0	0	0.106228
508	0	6.57317	0	0	6.5736	0.0882579	-0.657354	-0.191236	-0.003947	-0.0599134	-15.383	3.18E-15	-1.10356	0	0	-0.00299463	2.61295	-21.6052	-4.00039	284.943	357.839	648.821	391.102	391.102	391.102	16.606	-75.822	14.9881	262.952	389.323	222.019	185.347	185.347	185.347	-76.4589	1.40463	-20.7048	42.4819	1.35715	4.02498	0.528579	0.0867923	1.50214	-63.3	-4.76075	9.00167	0	0	0.0906896
509	0	6.44093	0	0	6.44105	0.0771748	-0.376695	-0.190759	-0.00326137	-0.0652844	-14.9984	9.54E-16	-1.21581	0	0	-0.00374633	2.46594	-22.2106	-3.69558	287.497	357.377	650.331	391.124	391.124	391.124	16.5533	-77.4584	15.1011	278.448	390.368	222.656	185.347	185.347	185.347	-78.1507	1.20484	-20.6819	43.0979	1.46709	3.6752	0.527061	0.0863253	1.4996	-52.0883	-5.57519	8.79502	0	0	0.0735371
510	0	6.27584	0	0	6.27585	0.0643485	-0.0518666	-0.189275	-0.00142874	-0.0712207	-14.5397	-2.70E-15	-1.10143	0	0	-0.00454715	2.31524	-22.7929	-3.37752	289.95	356.947	651.764	391.122	391.122	391.122	16.4598	-79.053	15.2054	293.816	391.282	223.547	185.347	185.347	185.347	-79.7926	1.03248	-20.6236	43.6894	1.57356	3.31174	0.523366	0.0861904	1.49509	-39.2955	-5.90467	8.41861	0	0	0.0550536
511	0	6.07973	0	0	6.07983	0.0499355	0.313146	-0.18656	0.0014398	-0.0778141	-13.9709	2.86E-15	-0.78675	0	0	-0.00539506	2.16337	-23.3512	-3.05512	292.306	356.556	653.114	391.091	391.091	391.091	16.3247	-80.6005	15.2995	309.002	392.058	224.684	185.347	185.347	185.347	-81.3784	0.889394	-20.5303	44.2548	1.67578	2.9439	0.517195	0.086119	1.48821	-24.7526	-5.87839	7.91271	0	0	0.0355058
512	0	5.85465	0	0	5.8551	0.034179	0.712152	-0.18255	0.00518669	-0.0850631	-13.2787	-4.79E-15	-0.314127	0	0	-0.00625674	2.01268	-23.8848	-2.7369	294.571	356.21	654.376	391.029	391.029	391.029	16.1495	-82.0951	15.3833	323.942	392.699	226.049	185.347	185.347	185.347	-82.9021	0.776746	-20.4043	44.7925	1.77341	2.58054	0.509046	0.0858385	1.47846	-8.62197	-5.56274	7.29532	0	0	0.0155863
513	0	5.60277	0	0	5.60387	0.0173759	1.13759	-0.177245	0.0095985	-0.093002	-12.4661	-2.44E-15	0.263005	0	0	-0.00706723	1.86525	-24.3932	-2.43044	296.753	355.912	655.547	390.932	390.932	390.932	15.9372	-83.5306	15.4571	338.571	393.21	227.617	185.347	185.347	185.347	-84.3574	0.69503	-20.2497	45.3013	1.86614	2.22956	0.498976	0.0855766	1.46582	9.05552	-4.92684	6.57124	0	0	-0.00418543
514	0	5.32666	0	0	5.32868	-0.000152218	1.58124	-0.170756	0.0144809	-0.101712	-11.5546	-2.13E-15	0.893223	0	0	-0.00775018	1.72289	-24.8763	-2.1422	298.86	355.665	656.621	390.797	390.797	390.797	15.692	-84.9003	15.5219	352.821	393.6	229.355	185.347	185.347	185.347	-85.7379	0.643983	-20.0711	45.7801	1.95396	1.8977	0.486334	0.0849005	1.45043	28.5405	-4.20419	5.77651	0	0	-0.0235348
515	0	5.02948	0	0	5.03268	-0.0180739	2.03466	-0.163298	0.0196131	-0.111158	-10.5796	2.97E-15	1.52773	0	0	-0.00823183	1.58702	-25.3341	-1.87754	300.902	355.469	657.595	390.624	390.624	390.624	15.4185	-86.1973	15.578	366.619	393.88	231.222	185.347	185.347	185.347	-87.0375	0.622492	-19.8732	46.228	2.03714	1.5905	0.471911	0.0838557	1.43243	49.4656	-3.38459	4.91757	0	0	-0.0416269
516	0	4.71563	0	0	4.72009	-0.036078	2.48991	-0.155146	0.0248132	-0.121356	-9.5799	2.48E-15	2.13095	0	0	-0.00846231	1.45867	-25.7669	-1.64042	302.891	355.326	658.463	390.409	390.41	390.409	15.1218	-87.4155	15.6254	379.895	394.06	233.172	185.347	185.347	185.347	-88.2508	0.62843	-19.66	46.6444	2.11606	1.31209	0.454965	0.082138	1.41205	72.0124	-2.6638	4.03351	0	0	-0.0581608
517	0	4.39079	0	0	4.39658	-0.0538785	2.9397	-0.146517	0.0299481	-0.132252	-8.57943	-7.95E-17	2.68325	0	0	-0.00841764	1.33858	-26.1748	-1.43377	304.839	355.234	659.223	390.155	390.155	390.155	14.8068	-88.5498	15.6628	392.576	394.152	235.152	185.347	185.347	185.347	-89.3736	0.658619	-19.4349	47.0288	2.1911	1.06553	0.435593	0.0799835	1.39015	96.041	-2.06978	3.15445	0	0	-0.0725909
518	0	4.06217	0	0	4.06926	-0.0712123	3.37735	-0.137655	0.0349395	-0.143685	-7.59073	-3.02E-15	3.18128	0	0	-0.00810659	1.22714	-26.5583	-1.25949	306.759	355.19	659.868	389.861	389.861	389.861	14.4784	-89.5959	15.688	404.591	394.167	237.109	185.347	185.347	185.347	-90.4028	0.708882	-19.1999	47.3808	2.26289	0.852823	0.41416	0.077271	1.36743	121.226	-1.67107	2.31571	0	0	-0.0842904
519	0	3.73823	0	0	3.74646	-0.0878367	3.79672	-0.128626	0.0397367	-0.155431	-6.59418	4.92E-15	3.63418	0	0	-0.00755084	1.12447	-26.9174	-1.11861	308.66	355.193	660.394	389.53	389.53	389.53	14.1415	-90.551	15.6978	415.868	394.112	238.986	185.347	185.347	185.347	-91.3365	0.774197	-18.9562	47.6998	2.33209	0.675027	0.3906	0.0740789	1.34425	147.312	-1.48498	1.55338	0	0	-0.0927725
520	0	3.42783	0	0	3.43703	-0.10352	4.19198	-0.119543	0.0443362	-0.167176	-5.56318	1.91E-15	4.06127	0	0	-0.00679579	1.03052	-27.2522	-1.01159	310.555	355.239	660.796	389.164	389.164	389.164	13.8008	-91.4124	15.6886	426.339	393.996	240.724	185.347	185.347	185.347	-92.1733	0.849082	-18.7044	47.9853	2.39941	0.53268	0.365596	0.0707056	1.32165	173.698	-1.44592	0.89892	0	0	-0.0974294
521	0	3.13923	0	0	3.14918	-0.118022	4.55712	-0.110397	0.0486953	-0.178475	-4.45674	1.59E-15	4.47912	0	0	-0.00588712	0.945095	-27.5625	-0.938442	312.452	355.325	661.067	388.767	388.767	388.767	13.4611	-92.1777	15.6565	435.938	393.826	242.266	185.347	185.347	185.347	-92.9117	0.928168	-18.4448	48.237	2.46555	0.425807	0.339798	0.0672292	1.30035	199.677	-1.54378	0.385117	0	0	-0.0977652
522	0	2.87868	0	0	2.88917	-0.131091	4.88584	-0.101274	0.0527397	-0.188926	-3.25204	-2.65E-16	4.897	0	0	-0.00487755	0.86793	-27.848	-0.898961	314.358	355.448	661.201	388.343	388.343	388.343	13.127	-92.8428	15.5988	444.604	393.611	243.55	185.347	185.347	185.347	-93.5486	1.00684	-18.1779	48.4539	2.53124	0.354278	0.314288	0.0638196	1.28137	224.313	-1.78183	0.0444183	0	0	-0.0933779
523	0	2.6492	0	0	2.66002	-0.142446	5.1712	-0.0923672	0.056359	-0.19802	-1.95786	-4.77E-16	5.31152	0	0	-0.00381319	0.798767	-28.1079	-0.892869	316.278	355.603	661.192	387.9	387.9	387.9	12.8027	-93.4019	15.514	452.28	393.358	244.515	185.347	185.347	185.347	-94.0787	1.08195	-17.9052	48.6355	2.59711	0.317879	0.290442	0.0607924	1.26577	246.503	-2.09752	-0.115954	0	0	-0.0841332
524	0	2.44987	0	0	2.46081	-0.151794	5.40592	-0.084072	0.0592195	-0.205162	-0.631466	1.70E-15	5.68768	0	0	-0.00271407	0.737336	-28.3416	-0.91977	318.215	355.789	661.033	387.441	387.441	387.441	12.4917	-93.8464	15.4023	458.919	393.077	245.101	185.347	185.347	185.347	-94.494	1.15216	-17.6286	48.781	2.66378	0.316303	0.270235	0.0580881	1.25469	264.693	-2.6541	-0.071194	0	0	-0.0701182
525	0	2.27574	0	0	2.28658	-0.158847	5.58292	-0.0769912	0.0610653	-0.21009	0.618119	1.38E-15	5.98802	0	0	-0.00159126	0.683414	-28.5481	-0.979243	320.169	356.001	660.72	386.976	386.976	386.976	12.1966	-94.1659	15.2661	464.483	392.776	245.249	185.347	185.347	185.347	-94.784	1.21816	-17.3509	48.8899	2.73183	0.349204	0.254949	0.055783	1.24981	277.87	-3.51902	0.168866	0	0	-0.0520777
526	0	2.11847	0	0	2.12899	-0.163351	5.69588	-0.0718592	0.0614991	-0.212222	1.64054	1.70E-15	6.15655	0	0	-0.000455383	0.636738	-28.7266	-1.07068	322.138	356.239	660.249	386.51	386.51	386.51	11.9189	-94.3486	15.1091	468.946	392.461	244.908	185.347	185.347	185.347	-94.9368	1.28238	-17.0752	48.9616	2.80169	0.416067	0.246799	0.0536773	1.25226	284.353	-4.90342	0.606636	0	0	-0.0310911
527	0	1.96785	0	0	1.97776	-0.165121	5.74026	-0.0694539	0.0603302	-0.211434	2.26186	-1.59E-15	6.15583	0	0	0.000635291	0.597088	-28.8761	-1.19326	324.119	356.501	659.619	386.051	386.051	386.051	11.6585	-94.3833	14.936	472.299	392.139	244.043	185.347	185.347	185.347	-94.9409	1.34843	-16.8044	48.9958	2.87372	0.516175	0.246948	0.0519561	1.26351	283.272	-6.74412	1.19979	0	0	-0.00884417
528	0	1.81332	0	0	1.82237	-0.164075	5.71404	-0.0704723	0.0574401	-0.207449	2.30758	7.95E-16	5.95961	0	0	0.00154744	0.564164	-28.9962	-1.34582	326.106	356.788	658.83	385.607	385.607	385.607	11.4143	-94.2613	14.7514	474.544	391.81	242.634	185.347	185.347	185.347	-94.7874	1.42034	-16.5404	48.9927	2.94811	0.648422	0.257012	0.0505235	1.28422	273.562	-9.03317	1.91501	0	0	0.0126235
529	0	1.64618	0	0	1.65412	-0.160251	5.61812	-0.0755429	0.0528592	-0.200347	1.61707	1.86E-15	5.56189	0	0	0.0020671	0.53757	-29.0864	-1.52658	328.091	357.099	657.888	385.184	385.184	385.184	11.1844	-93.9785	14.5597	475.703	391.472	240.688	185.347	185.347	185.347	-94.4717	1.50167	-16.2846	48.9527	3.02496	0.811102	0.277204	0.0493664	1.31557	255.041	-11.6744	2.70757	0	0	0.0311219
530	0	1.46159	0	0	1.46825	-0.153806	5.45643	-0.0849919	0.0468451	-0.190154	0.0834296	-9.54E-16	4.98632	0	0	0.00196732	0.516668	-29.1467	-1.73322	330.066	357.436	656.8	384.789	384.789	384.789	10.9664	-93.537	14.3641	475.812	391.119	238.238	185.347	185.347	185.347	-93.9959	1.59456	-16.0368	48.8769	3.10436	1.00185	0.307884	0.0488896	1.35671	227.602	-14.1975	3.48678	0	0	0.0444912
531	0	1.26052	0	0	1.2658	-0.145024	5.23596	-0.0988086	0.0397491	-0.177074	-2.32392	-3.18E-16	4.27453	0	0	0.00112864	0.500646	-29.1775	-1.9626	332.019	357.8	655.581	384.426	384.426	384.426	10.7581	-92.9476	14.1664	474.923	390.742	235.348	185.347	185.347	185.347	-93.3709	1.69907	-15.7962	48.7664	3.18628	1.21747	0.347717	0.0490996	1.40703	192.092	-16.3245	4.18895	0	0	0.0510527
532	0	1.05084	0	0	1.05479	-0.134285	4.96613	-0.116399	0.0321177	-0.161424	-5.51877	-3.26E-15	3.49478	0	0	-0.000297561	0.488371	-29.1796	-2.21107	333.939	358.194	654.247	384.097	384.097	384.097	10.5583	-92.2301	13.9672	473.108	390.332	232.112	185.347	185.347	185.347	-92.6171	1.81274	-15.5611	48.6233	3.27074	1.45412	0.395194	0.0506423	1.46459	149.816	-17.3937	4.70204	0	0	0.0497704
533	0	0.847569	0	0	0.850384	-0.122047	4.65838	-0.136548	0.0245716	-0.143685	-9.28737	6.36E-16	2.7303	0	0	-0.00180092	0.478428	-29.154	-2.47417	335.813	358.619	652.819	383.805	383.805	383.805	10.3661	-91.4135	13.7657	470.45	389.88	228.65	185.347	185.347	185.347	-91.7643	1.93071	-15.3295	48.4494	3.35773	1.70715	0.447206	0.0534536	1.52681	102.934	-17.1717	4.9818	0	0	0.0406138
534	0	0.671626	0	0	0.673546	-0.108797	4.3249	-0.157392	0.0178198	-0.124488	-13.2953	-1.76E-15	2.07323	0	0	-0.0025869	0.469057	-29.1021	-2.74715	337.626	359.075	651.323	383.548	383.548	383.548	10.182	-90.5342	13.5609	467.05	389.383	225.097	185.347	185.347	185.347	-90.85	2.04637	-15.0999	48.2472	3.44749	1.97141	0.498982	0.05791	1.5898	54.5644	-15.1763	4.9392	0	0	0.0247002
535	0	0.546684	0	0	0.54801	-0.0950069	3.97748	-0.176701	0.0124399	-0.10475	-17.1395	-4.66E-16	1.59736	0	0	-0.00186806	0.458329	-29.0253	-3.02511	339.36	359.562	649.786	383.323	383.323	383.323	10.0072	-89.6327	13.352	463.019	388.841	221.594	185.347	185.347	185.347	-89.9157	2.1525	-14.8719	48.0187	3.54027	2.24162	0.54581	0.0634791	1.65011	8.04814	-11.5898	4.58736	0	0	0.00408506
536	0	0.495302	0	0	0.496292	-0.0810722	3.62613	-0.192546	0.00878789	-0.0854698	-20.4482	-6.52E-15	1.34167	0	0	0.000767493	0.44416	-28.9247	-3.30334	340.995	360.077	648.235	383.126	383.126	383.126	9.84371	-88.7487	13.1397	458.473	388.265	218.268	185.347	185.347	185.347	-89.0022	2.24267	-14.6466	47.7661	3.63647	2.51263	0.583003	0.0696605	1.7045	-33.3234	-6.6958	3.94642	0	0	-0.0186176
537	0	0.535055	0	0	0.535914	-0.0672816	3.27814	-0.203729	0.00672859	-0.0674783	-22.9561	2.49E-15	1.28151	0	0	0.00512697	0.424517	-28.801	-3.57748	342.507	360.618	646.696	382.949	382.949	382.949	9.69405	-87.9168	12.9264	453.526	387.668	215.224	185.347	185.347	185.347	-88.145	2.31238	-14.4273	47.4905	3.73646	2.77971	0.607153	0.0752966	1.75118	-67.1488	-1.2489	3.10491	0	0	-0.0408546
538	0	0.676038	0	0	0.676948	-0.0538215	2.93826	-0.209776	0.00579689	-0.0513469	-24.5277	4.49E-15	1.34822	0	0	0.0104771	0.397448	-28.6543	-3.84382	343.87	361.183	645.193	382.788	382.788	382.788	9.56088	-87.1637	12.7161	448.287	387.071	212.535	185.347	185.347	185.347	-87.371	2.35951	-14.2183	47.1927	3.84068	3.03873	0.617094	0.0790034	1.78844	-92.3944	3.83917	2.19074	0	0	-0.0607224
539	0	0.919976	0	0	0.920922	-0.0408129	2.60959	-0.210901	0.00552716	-0.0372298	-25.1605	-2.23E-15	1.46728	0	0	0.0158298	0.361254	-28.484	-4.09929	345.055	361.766	643.747	382.635	382.635	382.635	9.44623	-86.5065	12.5136	442.85	386.494	210.242	185.347	185.347	185.347	-86.6975	2.3844	-14.0245	46.8727	3.9495	3.28636	0.613505	0.0801091	1.81594	-109.189	8.07123	1.27729	0	0	-0.0771304
540	0	1.25998	0	0	1.261	-0.0283597	2.29478	-0.207822	0.00553142	-0.0254145	-24.9594	-2.49E-15	1.57513	0	0	0.0202729	0.31454	-28.289	-4.34147	346.03	362.363	642.37	382.485	382.485	382.485	9.35107	-85.9529	12.3237	437.295	385.956	208.352	185.347	185.347	185.347	-86.1318	2.38943	-13.8497	46.5298	4.06299	3.52002	0.598029	0.0776826	1.83455	-118.198	10.8278	0.47733	0	0	-0.0893925
541	0	1.68243	0	0	1.68344	-0.0165664	1.99653	-0.20162	0.00555429	-0.0158872	-24.105	-9.54E-16	1.6304	0	0	0.0232211	0.256202	-28.0678	-4.56849	346.765	362.97	641.074	382.335	382.335	382.335	9.27524	-85.5021	12.1501	431.689	385.471	206.847	185.347	185.347	185.347	-85.6725	2.37832	-13.6966	46.163	4.18113	3.73777	0.573118	0.0716906	1.84544	-120.695	12.0728	-0.185892	0	0	-0.0974285
542	0	2.16879	0	0	2.16976	-0.00555181	1.71788	-0.193464	0.00541975	-0.00865282	-22.807	2.70E-15	1.61055	0	0	0.0244959	0.185536	-27.8184	-4.77896	347.23	363.582	639.865	382.181	382.181	382.181	9.2175	-85.1468	11.9958	426.08	385.049	205.69	185.347	185.347	185.347	-85.3119	2.35536	-13.5664	45.7712	4.30352	3.93831	0.541483	0.0620472	1.85033	-118.101	11.6636	-0.655064	0	0	-0.101349
543	0	2.69825	0	0	2.69913	0.00455807	1.46204	-0.184368	0.00506516	-0.003614	-21.2631	5.14E-15	1.51435	0	0	0.0242579	0.102166	-27.5393	-4.97205	347.397	364.194	638.746	382.022	382.022	382.022	9.17583	-84.8758	11.8619	420.504	384.694	204.831	185.347	185.347	185.347	-85.0379	2.32476	-13.4588	45.3532	4.42965	4.12087	0.506091	0.0490673	1.85091	-111.921	9.80059	-0.936298	0	0	-0.101594
544	0	3.24973	0	0	3.25049	0.0136357	1.23227	-0.175188	0.00453343	-0.000416987	-19.6451	-1.38E-15	1.35737	0	0	0.0228754	0.00608185	-27.229	-5.14728	347.243	364.802	637.718	381.855	381.855	381.855	9.14758	-84.6753	11.7483	414.985	384.407	204.215	185.347	185.347	185.347	-84.8363	2.29018	-13.372	44.9086	4.55856	4.28522	0.469863	0.0334785	1.848	-103.763	6.76511	-1.03543	0	0	-0.0989887
545	0	3.80347	0	0	3.80409	0.0215638	1.03156	-0.166536	0.00385967	0.00108094	-18.0849	-4.37E-15	1.15785	0	0	0.0207748	-0.102414	-26.8868	-5.30451	346.748	365.4	636.78	381.681	381.681	381.681	9.12991	-84.5313	11.6536	409.534	384.184	203.789	185.347	185.347	185.347	-84.6922	2.25456	-13.3035	44.4375	4.68919	4.4314	0.434212	0.0159908	1.84278	-94.4371	2.85131	-0.978557	0	0	-0.0939451
546	0	4.34213	0	0	4.34261	0.0282476	0.862339	-0.158868	0.00308315	0.00131659	-16.6798	-1.56E-15	0.934796	0	0	0.0183462	-0.22271	-26.5124	-5.44406	345.9	365.984	635.933	381.5	381.5	381.5	9.12001	-84.4298	11.5757	404.157	384.02	203.501	185.347	185.347	185.347	-84.5916	2.22005	-13.25	43.9407	4.82023	4.55998	0.401593	-0.00299473	1.83564	-85.3028	-1.77975	-0.754956	0	0	-0.0876533
547	0	4.85152	0	0	4.85192	0.0336189	0.726336	-0.152442	0.00224886	0.000493233	-15.4896	-2.82E-15	0.705194	0	0	0.0158837	-0.353989	-26.1064	-5.56642	344.691	366.55	635.175	381.312	381.312	381.312	9.11535	-84.3587	11.5119	398.851	383.907	203.308	185.347	185.347	185.347	-84.5217	2.18807	-13.2085	43.4197	4.95021	4.67169	0.37195	-0.0224826	1.82669	-76.5378	-6.74978	-0.418261	0	0	-0.0804455
548	0	5.32103	0	0	5.32136	0.0376338	0.624669	-0.147392	0.00128645	-0.00102487	-14.5455	3.18E-16	0.47296	0	0	0.0135729	-0.495217	-25.6698	-5.67253	343.117	367.092	634.505	381.116	381.116	381.116	9.11372	-84.3078	11.4594	393.611	383.837	203.172	185.347	185.347	185.347	-84.4722	2.15945	-13.1758	42.8766	5.07766	4.76765	0.346195	-0.0422441	1.81567	-68.7888	-12.0437	0.0549263	0	0	-0.0731725
549	0	5.74365	0	0	5.7439	0.0402716	0.557873	-0.143662	0.000275191	-0.00302572	-13.8456	1.92E-15	0.253246	0	0	0.0115016	-0.64519	-25.2043	-5.76353	341.182	367.608	633.923	380.914	380.914	380.914	9.11324	-84.2692	11.4156	388.428	383.801	203.065	185.347	185.347	185.347	-84.4348	2.1345	-13.1491	42.3137	5.20092	4.84926	0.324648	-0.0612972	1.80259	-62.2228	-17.2923	0.605583	0	0	-0.0663978
550	0	6.11549	0	0	6.11576	0.0415242	0.526153	-0.141113	-0.000729365	-0.00526017	-13.3691	-2.10E-15	0.0570178	0	0	0.00969036	-0.802711	-24.7117	-5.84061	338.893	368.092	633.426	380.707	380.707	380.707	9.1124	-84.2372	11.378	383.292	383.789	202.966	185.347	185.347	185.347	-84.4039	2.11322	-13.1259	41.7337	5.31847	4.91792	0.307685	-0.0795867	1.78746	-57.0329	-22.4672	1.22673	0	0	-0.0606305
551	0	6.43574	0	0	6.43602	0.0414007	0.52928	-0.139571	-0.00166334	-0.00757353	-13.0841	-2.15E-17	-0.10584	0	0	0.00812234	-0.966559	-24.1944	-5.90474	336.26	368.542	633.012	380.494	380.494	380.494	9.11016	-84.2083	11.3446	378.192	383.792	202.863	185.347	185.347	185.347	-84.3758	2.09529	-13.1042	41.1394	5.42878	4.97484	0.295034	-0.0964031	1.77016	-53.171	-27.2844	1.86231	0	0	-0.0561669
552	0	6.70576	0	0	6.7061	0.0399259	0.566629	-0.138828	-0.00246756	-0.00979707	-12.9507	-3.11E-15	-0.228262	0	0	0.00676404	-1.13569	-23.6548	-5.95655	333.299	368.956	632.676	380.279	380.279	380.279	9.1059	-84.1805	11.3138	373.12	383.803	202.748	185.347	185.347	185.347	-84.3486	2.0802	-13.0828	40.5333	5.53055	5.02085	0.286521	-0.111644	1.7508	-50.6063	-31.6528	2.48196	0	0	-0.0532119
553	0	6.92871	0	0	6.92914	0.0371317	0.637385	-0.138684	-0.00312849	-0.0118858	-12.928	9.56E-16	-0.308781	0	0	0.00558189	-1.30915	-23.0951	-5.99621	330.026	369.329	632.414	380.061	380.061	380.061	9.09955	-84.1534	11.2843	368.065	383.814	202.618	185.347	185.347	185.347	-84.3216	2.06727	-13.0608	39.9179	5.62262	5.05637	0.282012	-0.125296	1.73014	-49.244	-35.5321	3.0658	0	0	-0.0518111
554	0	7.10893	0	0	7.10952	0.0330662	0.74033	-0.138931	-0.00354678	-0.0137123	-12.975	-3.48E-16	-0.339524	0	0	0.00454497	-1.48613	-22.5179	-6.02336	326.461	369.662	632.222	379.844	379.844	379.844	9.09138	-84.127	11.2554	363.02	383.821	202.473	185.347	185.347	185.347	-84.2954	2.05575	-13.0378	39.2952	5.70397	5.08129	0.280865	-0.13709	1.70799	-48.9076	-38.7507	3.57031	0	0	-0.0518897
555	0	7.25144	0	0	7.25228	0.0277862	0.874023	-0.139397	-0.00373513	-0.0152948	-13.0563	2.39E-15	-0.324317	0	0	0.00363085	-1.66596	-21.9255	-6.03713	322.627	369.95	632.093	379.629	379.629	379.629	9.08215	-84.1023	11.2266	357.976	383.819	202.317	185.347	185.347	185.347	-84.2706	2.04479	-13.0143	38.6674	5.77379	5.09501	0.282736	-0.146754	1.68592	-49.3888	-41.2181	3.97583	0	0	-0.0532473
556	0	7.36139	0	0	7.36259	0.0213627	1.03665	-0.139961	-0.00362629	-0.0165745	-13.1451	1.07E-15	-0.260632	0	0	0.00281957	-1.84806	-21.3202	-6.03622	318.545	370.194	632.021	379.416	379.416	379.416	9.07286	-84.08	11.1978	352.927	383.806	202.153	185.347	185.347	185.347	-84.2484	2.03356	-12.9906	38.0358	5.83144	5.09645	0.286672	-0.154239	1.6636	-50.3986	-42.8725	4.26402	0	0	-0.0555234
557	0	7.44369	0	0	7.44542	0.0138811	1.22606	-0.140505	-0.00320511	-0.0175328	-13.2199	4.51E-15	-0.153076	0	0	0.00209403	-2.03183	-20.7041	-6.0192	314.24	370.394	632.001	379.207	379.207	379.207	9.06489	-84.0609	11.1693	347.868	383.783	201.985	185.347	185.347	185.347	-84.2295	2.02129	-12.968	37.4019	5.8765	5.08431	0.292017	-0.159353	1.6422	-51.7072	-43.6303	4.41809	0	0	-0.0584092
558	0	7.50276	0	0	7.50514	0.00544192	1.43967	-0.140981	-0.00252742	-0.0182008	-13.2704	-2.32E-15	-0.0144541	0	0	0.00144224	-2.21667	-20.0789	-5.98468	309.733	370.548	632.028	379.002	379.002	379.002	9.05977	-84.0453	11.1416	342.793	383.752	201.817	185.347	185.347	185.347	-84.2144	2.00735	-12.9478	36.7666	5.90871	5.05723	0.297675	-0.162237	1.62189	-52.9715	-43.5381	4.44059	0	0	-0.0614052
559	0	7.5422	0	0	7.54544	-0.00384338	1.67465	-0.141357	-0.00167327	-0.0185595	-13.2916	-3.70E-15	0.139253	0	0	0.000855037	-2.40185	-19.4461	-5.93166	305.048	370.659	632.094	378.8	378.8	378.8	9.05908	-84.0332	11.1153	337.699	383.714	201.65	185.347	185.347	185.347	-84.2032	1.99122	-12.9314	36.1304	5.928	5.01411	0.302851	-0.163263	1.60281	-53.9953	-42.7458	4.3516	0	0	-0.0641809
560	0	7.56493	0	0	7.56923	-0.0138635	1.92816	-0.141598	-0.000751189	-0.0186723	-13.2813	-1.25E-15	0.289511	0	0	0.000326146	-2.58654	-18.8068	-5.85968	300.202	370.728	632.196	378.601	378.601	378.601	9.06428	-84.0241	11.0913	332.583	383.676	201.488	185.347	185.347	185.347	-84.1956	1.97259	-12.9204	35.4935	5.93445	4.95424	0.306931	-0.162877	1.58552	-54.6378	-41.4342	4.17556	0	0	-0.0664893
561	0	7.57307	0	0	7.57867	-0.0245131	2.19752	-0.141664	0.000157434	-0.0185749	-13.2387	-1.42E-15	0.422028	0	0	-0.000150645	-2.76979	-18.1619	-5.76892	295.216	370.759	632.328	378.403	378.403	378.403	9.07649	-84.0173	11.0702	327.443	383.642	201.33	185.347	185.347	185.347	-84.1908	1.95129	-12.9158	34.8559	5.92836	4.87747	0.309092	-0.16183	1.56941	-54.7067	-39.9041	3.95386	0	0	-0.0680129
562	0	7.568	0	0	7.57512	-0.0356951	2.48023	-0.141603	0.000939521	-0.0183016	-13.1725	3.42E-15	0.52161	0	0	-0.000578648	-2.95054	-17.5118	-5.66031	290.104	370.753	632.484	378.203	378.203	378.203	9.09649	-84.0119	11.0525	322.278	383.616	201.177	185.347	185.347	185.347	-84.1879	1.92737	-12.9186	34.2173	5.91011	4.7843	0.309416	-0.160367	1.55479	-54.3259	-38.2736	3.70432	0	0	-0.0688909
563	0	7.55044	0	0	7.55935	-0.0473282	2.77423	-0.141408	0.00153497	-0.0179594	-13.0877	-3.70E-15	0.580984	0	0	-0.000963114	-3.12768	-16.8569	-5.53533	284.879	370.716	632.66	378.001	378.001	378.001	9.12454	-84.0065	11.0388	317.088	383.603	201.027	185.347	185.347	185.347	-84.1858	1.90109	-12.9293	33.5772	5.88029	4.67572	0.307566	-0.159256	1.54163	-53.3836	-36.8658	3.47166	0	0	-0.0689403
564	0	7.52071	0	0	7.53164	-0.0593453	3.07777	-0.141156	0.00187188	-0.0175412	-12.997	1.37E-15	0.594576	0	0	-0.00130701	-3.30014	-16.1971	-5.3959	279.553	370.649	632.851	377.794	377.794	377.794	9.16046	-84.0001	11.0292	311.873	383.604	200.879	185.347	185.347	185.347	-84.183	1.87287	-12.9479	32.9353	5.83956	4.55321	0.304035	-0.158643	1.52974	-52.1544	-35.7121	3.25832	0	0	-0.0685307
565	0	7.47883	0	0	7.492	-0.0716979	3.38961	-0.140861	0.00202009	-0.0171402	-12.9079	-2.80E-15	0.572268	0	0	-0.00162014	-3.46684	-15.5324	-5.24405	274.135	370.557	633.052	377.581	377.581	377.581	9.20356	-83.9913	11.0238	306.636	383.622	200.73	185.347	185.347	185.347	-84.1785	1.84329	-12.9738	32.2911	5.78862	4.4184	0.298701	-0.158799	1.51877	-50.5672	-34.9277	3.08017	0	0	-0.0675642
566	0	7.42473	0	0	7.4404	-0.0843518	3.70885	-0.140552	0.00200649	-0.0167459	-12.8286	1.30E-15	0.521065	0	0	-0.00190776	-3.6268	-14.8629	-5.0819	268.635	370.442	633.258	377.36	377.36	377.36	9.25284	-83.9792	11.0223	301.377	383.656	200.577	185.347	185.347	185.347	-84.1709	1.81297	-13.0065	31.6444	5.72816	4.27312	0.292062	-0.159456	1.50889	-48.8249	-34.3806	2.91965	0	0	-0.0663257
567	0	7.35843	0	0	7.37681	-0.097282	4.03481	-0.140262	0.001906	-0.0164164	-12.7677	1.46E-15	0.451857	0	0	-0.00217494	-3.77913	-14.1885	-4.9114	263.059	370.307	633.465	377.13	377.13	377.13	9.30703	-83.9629	11.0245	296.098	383.706	200.419	185.347	185.347	185.347	-84.1594	1.78259	-13.0447	30.9951	5.65886	4.11916	0.284205	-0.160626	1.49995	-46.9083	-34.0992	2.78359	0	0	-0.064782
568	0	7.28011	0	0	7.30142	-0.110467	4.36694	-0.140058	0.00167487	-0.0161969	-12.7364	-4.98E-15	0.362793	0	0	-0.00241601	-3.92296	-13.5093	-4.73445	257.415	370.155	633.669	376.89	376.89	376.89	9.36492	-83.9418	11.03	290.802	383.769	200.253	185.347	185.347	185.347	-84.1433	1.75277	-13.0876	30.3431	5.58118	3.95842	0.275235	-0.161909	1.49227	-44.8461	-34.0457	2.67239	0	0	-0.0629725
569	0	7.19033	0	0	7.21477	-0.123886	4.70464	-0.139982	0.00136213	-0.016071	-12.742	6.96E-16	0.259211	0	0	-0.00262716	-4.05763	-12.8256	-4.55289	251.709	369.988	633.867	376.64	376.64	376.64	9.42517	-83.9157	11.0385	285.491	383.845	200.078	185.347	185.347	185.347	-84.1223	1.7241	-13.134	29.6889	5.49579	3.79278	0.265306	-0.163277	1.48538	-42.6661	-34.1578	2.57193	0	0	-0.06094
570	0	7.09016	0	0	7.11792	-0.137517	5.04737	-0.140074	0.000975643	-0.016081	-12.7893	-1.59E-16	0.141892	0	0	-0.0027989	-4.18245	-12.1375	-4.36874	245.948	369.809	634.053	376.38	376.38	376.38	9.48646	-83.885	11.0494	280.165	383.93	199.893	185.347	185.347	185.347	-84.0966	1.69701	-13.1826	29.0326	5.40303	3.62444	0.254681	-0.164403	1.47971	-40.4011	-34.366	2.47391	0	0	-0.0587225
571	0	6.98127	0	0	7.01248	-0.151342	5.39458	-0.140339	0.000469216	-0.0162074	-12.8765	-3.05E-15	0.0076035	0	0	-0.00291665	-4.29685	-11.4456	-4.18408	240.139	369.619	634.225	376.111	376.111	376.111	9.54746	-83.8506	11.062	274.826	384.022	199.7	185.347	185.347	185.347	-84.067	1.67176	-13.2321	28.375	5.30323	3.45573	0.243772	-0.165325	1.47539	-38.1445	-34.7837	2.39306	0	0	-0.0564664
572	0	6.8658	0	0	6.90063	-0.165337	5.74567	-0.140753	-4.77E-05	-0.0164263	-12.9956	-1.46E-15	-0.130257	0	0	-0.00297634	-4.40041	-10.7504	-4.00117	234.287	369.421	634.381	375.834	375.834	375.834	9.60681	-83.8137	11.0754	269.477	384.116	199.5	185.347	185.347	185.347	-84.0347	1.64841	-13.2811	27.7165	5.19683	3.28915	0.232809	-0.165514	1.47209	-35.9561	-35.131	2.29573	0	0	-0.0542306
573	0	6.74638	0	0	6.78498	-0.179479	6.10001	-0.141284	-0.000613653	-0.0167377	-13.1344	-4.08E-16	-0.269366	0	0	-0.00296672	-4.4928	-10.0524	-3.82235	228.4	369.218	634.516	375.55	375.55	375.55	9.66319	-83.776	11.0885	264.117	384.209	199.296	185.347	185.347	185.347	-84.0014	1.62682	-13.3279	27.0579	5.08412	3.12731	0.222001	-0.165256	1.47005	-33.8485	-35.5999	2.20903	0	0	-0.052047
574	0	6.626	0	0	6.66849	-0.193739	6.45683	-0.141845	-0.00110529	-0.0170977	-13.2736	-8.29E-16	-0.389814	0	0	-0.00289199	-4.57389	-9.35268	-3.65006	222.484	369.009	634.628	375.262	375.262	375.262	9.71542	-83.7394	11.1001	258.748	384.297	199.093	185.347	185.347	185.347	-83.9689	1.60664	-13.371	26.4	4.96556	2.97283	0.211889	-0.164101	1.46898	-31.9513	-35.9583	2.11663	0	0	-0.0500591
575	0	6.50772	0	0	6.55422	-0.208079	6.81514	-0.142336	-0.00148512	-0.017471	-13.3918	2.23E-15	-0.479365	0	0	-0.00275658	-4.64371	-8.65193	-3.48662	216.548	368.799	634.716	374.971	374.971	374.971	9.76254	-83.7059	11.1089	253.371	384.377	198.894	185.347	185.347	185.347	-83.9391	1.58737	-13.4088	25.7435	4.8417	2.82814	0.202694	-0.162304	1.4691	-30.3055	-36.2772	2.03456	0	0	-0.0483177
576	0	6.39436	0	0	6.44502	-0.222449	7.17368	-0.142687	-0.00164512	-0.0178416	-13.4723	-3.25E-16	-0.520178	0	0	-0.0025777	-4.70255	-7.95122	-3.33418	210.599	368.588	634.777	374.68	374.68	374.68	9.80396	-83.6769	11.1137	247.985	384.444	198.702	185.347	185.347	185.347	-83.9136	1.56841	-13.4404	25.0892	4.71325	2.69539	0.194367	-0.159745	1.46973	-28.8368	-36.4493	1.96375	0	0	-0.0466878
577	0	6.28837	0	0	6.3433	-0.236777	7.53059	-0.142857	-0.00161426	-0.0181701	-13.5046	-2.78E-15	-0.51084	0	0	-0.00236846	-4.75084	-7.25161	-3.19463	204.648	368.378	634.811	374.392	374.392	374.392	9.83962	-83.6535	11.1139	242.59	384.498	198.521	185.347	185.347	185.347	-83.8933	1.54917	-13.4651	24.4379	4.58104	2.57641	0.187339	-0.156716	1.47102	-27.7136	-36.558	1.91668	0	0	-0.045402
578	0	6.19158	0	0	6.25089	-0.250972	7.88361	-0.142828	-0.00135171	-0.0184476	-13.4851	7.56E-16	-0.448171	0	0	-0.00214765	-4.78928	-6.55421	-3.06944	198.704	368.169	634.816	374.111	374.111	374.111	9.87002	-83.6359	11.1092	237.186	384.538	198.351	185.347	185.347	185.347	-83.8787	1.52912	-13.4831	23.7903	4.44609	2.47247	0.18126	-0.153416	1.47284	-26.7574	-36.5933	1.89295	0	0	-0.0442072
579	0	6.10512	0	0	6.1689	-0.264928	8.23011	-0.142618	-0.000932961	-0.0186396	-13.4188	-1.65E-15	-0.343385	0	0	-0.00192507	-4.8187	-5.86017	-2.95965	192.778	367.961	634.792	373.838	373.838	373.838	9.89611	-83.6235	11.0997	231.77	384.566	198.192	185.347	185.347	185.347	-83.8693	1.50779	-13.4953	23.1469	4.30948	2.38446	0.176513	-0.149928	1.47479	-26.1589	-36.5867	1.89152	0	0	-0.0433636
580	0	6.02965	0	0	6.09794	-0.278532	8.56728	-0.142259	-0.00041578	-0.0187852	-13.3162	1.96E-15	-0.21028	0	0	-0.00170652	-4.84012	-5.1706	-2.86573	186.88	367.756	634.737	373.578	373.578	373.578	9.91929	-83.6154	11.0859	226.34	384.583	198.043	185.347	185.347	185.347	-83.864	1.48482	-13.5027	22.5082	4.17243	2.31268	0.172407	-0.146593	1.47678	-25.6532	-36.6576	1.91412	0	0	-0.0425416
581	0	5.96525	0	0	6.03809	-0.291669	8.89229	-0.141797	0.000149963	-0.0188127	-13.1928	-2.49E-15	-0.0637152	0	0	-0.0014916	-4.85464	-4.48657	-2.7877	181.021	367.552	634.652	373.331	373.331	373.331	9.94119	-83.6098	11.0686	220.894	384.594	197.901	185.347	185.347	185.347	-83.8614	1.45995	-13.5072	21.8745	4.03618	2.25706	0.169352	-0.143479	1.47895	-25.4604	-36.7664	1.94215	0	0	-0.042031
582	0	5.91174	0	0	5.9891	-0.304235	9.20267	-0.141358	0.000686589	-0.0187971	-13.0724	3.80E-15	0.0788108	0	0	-0.00127386	-4.86342	-3.80914	-2.72504	175.213	367.348	634.536	373.101	373.102	373.102	9.96354	-83.6049	11.0488	215.43	384.601	197.765	185.347	185.347	185.347	-83.8596	1.43294	-13.5104	21.246	3.90189	2.21701	0.166768	-0.140709	1.48095	-25.3582	-37.0432	1.97828	0	0	-0.0415631
583	0	5.86897	0	0	5.95079	-0.316142	9.49624	-0.14099	0.00107639	-0.0186992	-12.9697	1.56E-15	0.196602	0	0	-0.00103836	-4.86771	-3.13925	-2.67672	169.468	367.143	634.389	372.89	372.89	372.89	9.98818	-83.5989	11.0273	209.947	384.607	197.629	185.347	185.347	185.347	-83.8571	1.4035	-13.5141	20.623	3.77079	2.19156	0.164678	-0.138434	1.48285	-25.4138	-37.5171	2.00589	0	0	-0.0412384
584	0	5.83689	0	0	5.92312	-0.327331	9.77167	-0.140745	0.00130991	-0.0185553	-12.8973	1.33E-15	0.282667	0	0	-0.00077589	-4.86876	-2.47776	-2.64128	163.795	366.935	634.21	372.699	372.699	372.699	10.0167	-83.5902	11.0047	204.442	384.615	197.493	185.347	185.347	185.347	-83.8522	1.37123	-13.5199	20.0053	3.6441	2.17936	0.163097	-0.136899	1.48498	-25.596	-38.2363	2.02058	0	0	-0.0410195
585	0	5.81595	0	0	5.90649	-0.337777	10.0284	-0.140645	0.00132657	-0.0183787	-12.8598	2.18E-15	0.328722	0	0	-0.000475502	-4.86778	-1.82544	-2.61674	158.207	366.722	633.998	372.527	372.527	372.527	10.0505	-83.5779	10.9813	198.917	384.626	197.354	185.347	185.347	185.347	-83.8443	1.33552	-13.5288	19.393	3.5228	2.17863	0.161777	-0.136116	1.48707	-25.8279	-39.2108	2.01729	0	0	-0.0408087
586	0	5.80686	0	0	5.90168	-0.347485	10.2666	-0.140622	0.00123233	-0.0181695	-12.8492	-2.84E-15	0.345061	0	0	-0.000136451	-4.86593	-1.18294	-2.60068	152.712	366.502	633.755	372.377	372.377	372.377	10.0907	-83.5612	10.9569	193.371	384.642	197.212	185.347	185.347	185.347	-83.8327	1.29566	-13.5415	18.7859	3.40795	2.18724	0.160482	-0.136267	1.48873	-25.9884	-40.3726	1.99468	0	0	-0.0404395
587	0	5.81073	0	0	5.90978	-0.356492	10.4873	-0.14067	0.00102834	-0.0179231	-12.8605	-4.84E-16	0.334628	0	0	0.000243861	-4.8642	-0.55077	-2.59035	147.322	366.273	633.478	372.247	372.247	372.247	10.1382	-83.5403	10.931	187.806	384.661	197.067	185.347	185.347	185.347	-83.8176	1.25072	-13.5584	18.1838	3.30021	2.20281	0.159347	-0.137169	1.49086	-26.1102	-41.6262	1.9503	0	0	-0.0399457
588	0	5.8287	0	0	5.93203	-0.364857	10.692	-0.140744	0.000799615	-0.0176745	-12.8836	-3.25E-15	0.309067	0	0	0.000661306	-4.86349	0.0707184	-2.58255	142.045	366.031	633.17	372.137	372.137	372.137	10.1937	-83.5151	10.9028	182.223	384.683	196.919	185.347	185.347	185.347	-83.7991	1.19975	-13.5795	17.5863	3.20024	2.22261	0.157687	-0.138954	1.49254	-25.9139	-42.9371	1.89205	0	0	-0.0389928
589	0	5.86202	0	0	5.96975	-0.372656	10.8826	-0.140803	0.000571954	-0.0173801	-12.9088	2.31E-15	0.274778	0	0	0.00111129	-4.86441	0.681335	-2.57394	136.889	365.775	632.828	372.044	372.044	372.044	10.2579	-83.4859	10.8716	176.624	384.706	196.769	185.347	185.347	185.347	-83.7777	1.1417	-13.6047	16.993	3.10833	2.24384	0.155606	-0.141323	1.49465	-25.4661	-44.1519	1.81815	0	0	-0.0376693
590	0	5.91179	0	0	6.02409	-0.379981	11.0614	-0.140849	0.000410368	-0.0170817	-12.9313	3.35E-15	0.24175	0	0	0.00158548	-4.86742	1.28109	-2.561	131.863	365.502	632.454	371.967	371.967	371.967	10.3312	-83.4531	10.8362	171.012	384.73	196.617	185.347	185.347	185.347	-83.7538	1.0756	-13.6337	16.4033	3.02455	2.26355	0.152458	-0.14404	1.49676	-24.5138	-45.1909	1.73803	0	0	-0.0356887
591	0	5.9788	0	0	6.09598	-0.386929	11.2308	-0.140878	0.000340036	-0.0167783	-12.9465	3.13E-15	0.216369	0	0	0.00207479	-4.87277	1.87016	-2.54025	126.971	365.209	632.049	371.904	371.903	371.904	10.4139	-83.417	10.7958	165.389	384.753	196.465	185.347	185.347	185.347	-83.7279	1.00052	-13.666	15.8167	2.94887	2.27887	0.148145	-0.147005	1.49944	-23.0416	-45.9971	1.65774	0	0	-0.033067
592	0	6.06374	0	0	6.18609	-0.393598	11.3931	-0.140886	0.000393155	-0.0164998	-12.9512	2.53E-15	0.204807	0	0	0.00256887	-4.8804	2.44895	-2.50834	122.219	364.896	631.612	371.851	371.851	371.851	10.5062	-83.3779	10.7494	159.757	384.773	196.312	185.347	185.347	185.347	-83.7003	0.915673	-13.7014	15.2325	2.88102	2.28706	0.142437	-0.150102	1.5023	-20.9596	-46.5294	1.58488	0	0	-0.0297274
593	0	6.16678	0	0	6.29475	-0.400079	11.5508	-0.140881	0.0005895	-0.0162485	-12.9437	-3.65E-15	0.211256	0	0	0.00305696	-4.89006	3.01801	-2.46211	117.611	364.56	631.146	371.806	371.806	371.806	10.6084	-83.3356	10.6963	154.118	384.791	196.158	185.347	185.347	185.347	-83.6709	0.820413	-13.7395	14.6503	2.82052	2.28552	0.135214	-0.153271	1.50599	-18.2539	-46.7811	1.52613	0	0	-0.0256854
594	0	6.28787	0	0	6.42196	-0.406452	11.7056	-0.140867	0.000894475	-0.0160747	-12.9226	-3.14E-15	0.233345	0	0	0.00352939	-4.9013	3.57807	-2.39869	113.149	364.201	630.653	371.765	371.765	371.765	10.7205	-83.2901	10.6358	148.474	384.806	196.004	185.347	185.347	185.347	-83.6399	0.714261	-13.7801	14.0695	2.76682	2.27197	0.126135	-0.156537	1.51033	-14.8204	-46.822	1.48741	0	0	-0.0208417
595	0	6.42659	0	0	6.56736	-0.412778	11.8592	-0.14081	0.00135772	-0.0159352	-12.8844	2.23E-15	0.274564	0	0	0.00397335	-4.91345	4.12997	-2.31575	108.833	363.819	630.134	371.727	371.727	371.727	10.8426	-83.241	10.5677	142.825	384.819	195.848	185.347	185.347	185.347	-83.6068	0.59695	-13.823	13.4897	2.71924	2.2446	0.115758	-0.159594	1.51533	-10.9138	-46.5278	1.46524	0	0	-0.0155139
596	0	6.58218	0	0	6.73022	-0.419102	12.0124	-0.140772	0.0019028	-0.015872	-12.8356	2.20E-15	0.32477	0	0	0.00438412	-4.92566	4.67462	-2.21136	104.664	363.413	629.592	371.687	371.687	371.687	10.975	-83.1877	10.4919	137.172	384.831	195.692	185.347	185.347	185.347	-83.5712	0.468431	-13.8683	12.9106	2.67706	2.20189	0.103723	-0.162875	1.52093	-6.45286	-46.1121	1.46115	0	0	-0.0096258
597	0	6.75355	0	0	6.90946	-0.425447	12.1661	-0.140728	0.0025675	-0.0158521	-12.7763	1.63E-15	0.383709	0	0	0.0047545	-4.93699	5.21293	-2.08427	100.641	362.985	629.03	371.644	371.644	371.644	11.1175	-83.1293	10.4084	131.516	384.842	195.533	185.347	185.347	185.347	-83.532	0.328856	-13.9162	12.3323	2.63936	2.14299	0.0906209	-0.166008	1.5274	-1.71653	-45.4696	1.46872	0	0	-0.00351322
598	0	6.93934	0	0	7.10375	-0.431822	12.3203	-0.14079	0.00321225	-0.0158897	-12.7192	-1.19E-16	0.43471	0	0	0.00509084	-4.94635	5.74576	-1.93383	96.7628	362.535	628.45	371.596	371.596	371.596	11.2702	-83.0647	10.3174	125.856	384.855	195.371	185.347	185.347	185.347	-83.4884	0.178534	-13.9667	11.7548	2.60519	2.06742	0.0766263	-0.168915	1.53477	3.13037	-44.7611	1.4811	0	0	0.0026077
599	0	7.1382	0	0	7.31173	-0.438219	12.4748	-0.140952	0.0038637	-0.0159566	-12.6652	-1.51E-15	0.47801	0	0	0.00539312	-4.95268	6.27376	-1.76002	93.0283	362.065	627.857	371.543	371.543	371.542	11.4326	-82.9928	10.2191	120.192	384.869	195.206	185.347	185.347	185.347	-83.4391	0.0178674	-14.0198	11.1789	2.57383	1.97526	0.0620531	-0.171581	1.5429	7.91201	-43.9667	1.49406	0	0	0.00851403
600	0	7.34879	0	0	7.53206	-0.444628	12.6294	-0.141209	0.00447828	-0.0160587	-12.6136	3.68E-15	0.509628	0	0	0.005664	-4.95497	6.79735	-1.56353	89.4367	361.576	627.252	371.484	371.484	371.484	11.6042	-82.9125	10.1134	114.524	384.887	195.038	185.347	185.347	185.347	-83.3829	-0.152697	-14.0752	10.6054	2.54443	1.86706	0.0475391	-0.174059	1.55183	12.3181	-43.2394	1.50839	0	0	0.0138102
601	0	7.56989	0	0	7.76345	-0.451021	12.7835	-0.141548	0.00505662	-0.0161898	-12.5614	3.17E-15	0.530612	0	0	0.00590326	-4.95223	7.31655	-1.34559	85.9883	361.068	626.639	371.422	371.422	371.422	11.7844	-82.8226	10.0002	108.852	384.908	194.867	185.347	185.347	185.347	-83.3187	-0.33266	-14.1323	10.0359	2.51632	1.7437	0.0330719	-0.176203	1.56186	16.3038	-42.5774	1.52449	0	0	0.018413
602	0	7.80022	0	0	8.00467	-0.457353	12.9359	-0.141938	0.00563352	-0.0163262	-12.5026	-4.25E-15	0.546119	0	0	0.00610754	-4.94372	7.83095	-1.10814	82.6847	360.544	626.02	371.358	371.358	371.358	11.9723	-82.7217	9.87937	103.176	384.931	194.694	185.347	185.347	185.347	-83.2451	-0.521444	-14.1907	9.47229	2.48901	1.60655	0.0193099	-0.177943	1.57258	19.5732	-41.9918	1.54476	0	0	0.0219472
603	0	8.03866	0	0	8.25443	-0.463565	13.0853	-0.142383	0.00619702	-0.0164365	-12.4348	4.71E-16	0.555788	0	0	0.00627517	-4.92882	8.33963	-0.853625	79.5291	360.004	625.399	371.295	371.295	371.295	12.167	-82.6085	9.75076	97.4967	384.958	194.521	185.347	185.347	185.347	-83.1604	-0.718385	-14.2497	8.91708	2.46208	1.45726	0.00637374	-0.179123	1.58473	22.0438	-41.4402	1.56667	0	0	0.0242981
604	0	8.28395	0	0	8.51146	-0.469581	13.2297	-0.142869	0.00672303	-0.0165509	-12.3535	3.10E-15	0.557615	0	0	0.00640313	-4.90719	8.84109	-0.585064	76.5267	359.449	624.777	371.238	371.238	371.238	12.3674	-82.4812	9.61419	91.8135	384.987	194.348	185.347	185.347	185.347	-83.063	-0.922729	-14.3088	8.37327	2.43542	1.29784	-0.0056515	-0.180053	1.59775	23.6712	-41.047	1.59253	0	0	0.0254126
605	0	8.53483	0	0	8.77432	-0.475303	13.367	-0.143435	0.00728337	-0.0166266	-12.26	-4.69E-16	0.55807	0	0	0.00648772	-4.87869	9.33323	-0.305973	73.6848	358.879	624.157	371.19	371.19	371.19	12.5723	-82.3379	9.46965	86.1274	385.018	194.176	185.347	185.347	185.347	-82.9505	-1.13353	-14.3672	7.8444	2.40892	1.1306	-0.0163952	-0.180275	1.61213	24.342	-40.6017	1.62103	0	0	0.0252062
606	0	8.78983	0	0	9.04145	-0.480623	13.4944	-0.144112	0.00782113	-0.0166603	-12.1552	-1.45E-15	0.550843	0	0	0.00652794	-4.84338	9.81341	-0.0201873	71.0127	358.296	623.542	371.154	371.154	371.154	12.7805	-82.1761	9.3171	80.4395	385.049	194.007	185.347	185.347	185.347	-82.8205	-1.34969	-14.4242	7.33437	2.38266	0.958009	-0.0260005	-0.179649	1.62787	24.1029	-40.0373	1.64634	0	0	0.0238051
607	0	9.0475	0	0	9.31117	-0.485425	13.6093	-0.144934	0.00840058	-0.0166941	-12.0397	6.53E-16	0.542216	0	0	0.00651844	-4.80151	10.2784	0.268106	68.522	357.699	622.933	371.135	371.135	371.135	12.9902	-81.9933	9.15653	74.7512	385.081	193.842	185.347	185.347	185.347	-82.6702	-1.56991	-14.4789	6.84746	2.35681	0.782766	-0.0343937	-0.178239	1.64482	23.0165	-39.3343	1.67649	0	0	0.0213956
608	0	9.30613	0	0	9.58154	-0.489582	13.7087	-0.145895	0.00903432	-0.016676	-11.9104	-3.27E-15	0.532907	0	0	0.00645259	-4.75349	10.7245	0.554542	66.2259	357.091	622.334	371.135	371.135	371.135	13.1998	-81.7866	8.98806	69.0639	385.111	193.683	185.347	185.347	185.347	-82.4962	-1.79261	-14.5306	6.38823	2.3315	0.607661	-0.0413685	-0.175515	1.66274	21.0176	-38.2218	1.70486	0	0	0.0180858
609	0	9.5638	0	0	9.85042	-0.492964	13.7896	-0.147019	0.00973152	-0.0166313	-11.7651	8.55E-16	0.52331	0	0	0.00632341	-4.69973	11.1474	0.834766	64.1399	356.474	621.747	371.156	371.156	371.156	13.4071	-81.5524	8.81197	63.3799	385.14	193.532	185.347	185.347	185.347	-82.2947	-2.0159	-14.5782	5.96142	2.30677	0.435433	-0.0470631	-0.171392	1.68146	18.2399	-36.6697	1.73531	0	0	0.0142129
610	0	9.8183	0	0	10.1153	-0.495443	13.8487	-0.148256	0.010489	-0.0165413	-11.5933	-9.28E-16	0.513471	0	0	0.00611809	-4.64065	11.5425	1.10444	62.2806	355.849	621.174	371.201	371.201	371.201	13.6097	-81.2869	8.62868	57.7016	385.166	193.392	185.347	185.347	185.347	-82.0616	-2.23757	-14.6207	5.57197	2.28265	0.26887	-0.0509507	-0.16563	1.70041	14.5714	-34.5369	1.76452	0	0	0.00993964
611	0	10.0671	0	0	10.3733	-0.496895	13.8834	-0.149572	0.011223	-0.0164346	-11.3829	-2.25E-16	0.495952	0	0	0.00582225	-4.57657	11.9049	1.35955	60.6663	355.222	620.616	371.271	371.271	371.271	13.805	-80.986	8.43886	52.0319	385.189	193.265	185.347	185.347	185.347	-81.7919	-2.45498	-14.6571	5.2248	2.2589	0.11052	-0.0529854	-0.158225	1.71926	10.1101	-31.8615	1.79121	0	0	0.00565295
612	0	10.307	0	0	10.6211	-0.497217	13.8911	-0.150837	0.0119453	-0.0162908	-11.1106	-2.76E-15	0.474604	0	0	0.00541267	-4.50765	12.2292	1.59651	59.3164	354.597	620.073	371.365	371.365	371.365	13.9899	-80.6447	8.24341	46.3743	385.208	193.154	185.347	185.347	185.347	-81.4801	-2.66498	-14.6862	4.92476	2.23501	-0.0373447	-0.0530515	-0.149035	1.73702	4.87388	-28.6024	1.81905	0	0	0.00171391
613	0	10.5342	0	0	10.8544	-0.496325	13.8698	-0.151962	0.0125489	-0.0161837	-10.7565	3.84E-15	0.444316	0	0	0.00486862	-4.43384	12.5101	1.81222	58.251	353.982	619.547	371.485	371.485	371.485	14.1606	-80.2572	8.04355	40.7324	385.223	193.061	185.347	185.347	185.347	-81.1198	-2.86383	-14.7068	4.67674	2.21027	-0.172709	-0.0509967	-0.138316	1.7533	-1.0112	-24.9354	1.85438	0	0	-0.00143401
614	0	10.7437	0	0	11.0679	-0.494159	13.8181	-0.152756	0.0130771	-0.0161024	-10.2946	-2.00E-15	0.415624	0	0	0.00417168	-4.35479	12.7419	2.00426	57.4906	353.385	619.034	371.629	371.629	371.629	14.3133	-79.8167	7.84105	35.11	385.232	192.985	185.347	185.347	185.347	-80.7032	-3.04701	-14.7175	4.48533	2.1836	-0.293994	-0.0470766	-0.125899	1.76748	-7.37617	-20.8273	1.90774	0	0	-0.00333343
615	0	10.929	0	0	11.2548	-0.490683	13.7351	-0.153211	0.0134002	-0.0162043	-9.72294	2.39E-15	0.384153	0	0	0.00332458	-4.26987	12.9191	2.1708	57.0554	352.816	618.532	371.799	371.799	371.799	14.4433	-79.315	7.63843	29.5105	385.234	192.924	185.347	185.347	185.347	-80.221	-3.20908	-14.7174	4.35493	2.15368	-0.399925	-0.0419323	-0.112354	1.77907	-13.7981	-16.6298	1.99696	0	0	-0.00355598
616	0	11.0819	0	0	11.4068	-0.485878	13.6202	-0.153282	0.0136025	-0.0164824	-9.0479	-4.77E-16	0.364845	0	0	0.00235203	-4.17829	13.0365	2.31049	56.9643	352.285	618.038	371.994	371.994	371.994	14.5458	-78.7424	7.43905	23.9364	385.225	192.872	185.347	185.347	185.347	-79.6625	-3.34364	-14.7055	4.28962	2.119	-0.489423	-0.0357362	-0.0978362	1.78736	-20.1468	-12.3522	2.13323	0	0	-0.00189142
617	0	11.1925	0	0	11.5136	-0.479743	13.4733	-0.153142	0.0135705	-0.0171486	-8.30958	3.54E-15	0.353788	0	0	0.00130272	-4.07898	13.0891	2.42249	57.2343	351.806	617.546	372.214	372.214	372.214	14.6161	-78.0877	7.24718	18.3889	385.204	192.822	185.347	185.347	185.347	-79.0153	-3.4435	-14.6817	4.29304	2.07773	-0.561718	-0.0298642	-0.0829146	1.79307	-25.7158	-8.34121	2.33922	0	0	0.00169899
618	0	11.2497	0	0	11.5637	-0.472288	13.2947	-0.152969	0.0133466	-0.0182543	-7.56231	1.92E-15	0.360269	0	0	0.000236929	-3.97075	13.0724	2.50613	57.8794	351.389	617.051	372.462	372.462	372.462	14.6494	-77.3386	7.06789	12.8674	385.167	192.766	185.347	185.347	185.347	-78.2659	-3.50092	-14.6457	4.36842	2.02806	-0.61592	-0.0243833	-0.0678107	1.79597	-30.4206	-4.66259	2.62286	0	0	0.00694787
619	0	11.2414	0	0	11.5451	-0.463535	13.0845	-0.153059	0.0129109	-0.0199703	-6.88403	-1.76E-15	0.387903	0	0	-0.000797948	-3.85237	12.9828	2.56102	58.9097	351.047	616.547	372.737	372.738	372.737	14.6417	-76.4826	6.90673	7.3696	385.11	192.693	185.347	185.347	185.347	-77.4006	-3.50813	-14.5982	4.51829	1.96819	-0.651222	-0.0203626	-0.0532861	1.79698	-33.6886	-1.5902	3.00474	0	0	0.0132439
620	0	11.1556	0	0	11.4457	-0.453509	12.8434	-0.15366	0.0123342	-0.0223941	-6.35757	7.56E-16	0.449641	0	0	-0.00179198	-3.7226	12.8176	2.58688	60.3309	350.792	616.029	373.044	373.044	373.044	14.5897	-75.5074	6.76941	1.89149	385.027	192.598	185.347	185.347	185.347	-76.4062	-3.4579	-14.5396	4.74453	1.89636	-0.666722	-0.0179661	-0.0397117	1.79641	-35.4305	0.801205	3.49402	0	0	0.0198142
621	0	10.9811	0	0	11.2543	-0.442236	12.5717	-0.155049	0.011688	-0.0255705	-6.07477	3.43E-15	0.559473	0	0	-0.00280175	-3.58029	12.575	2.5836	62.1437	350.634	615.492	373.385	373.385	373.385	14.4918	-74.4022	6.66142	-3.5727	384.913	192.48	185.347	185.347	185.347	-75.2713	-3.34419	-14.4711	5.04813	1.81107	-0.661513	-0.0177298	-0.0273285	1.79496	-35.447	2.54115	4.08962	0	0	0.0256955
622	0	10.7089	0	0	10.9623	-0.429731	12.2697	-0.157426	0.0111143	-0.0294476	-6.12096	-1.41E-15	0.740296	0	0	-0.00395703	-3.42443	12.2544	2.5511	64.3434	350.581	614.934	373.764	373.764	373.764	14.3482	-73.1585	6.58756	-9.02939	384.762	192.344	185.347	185.347	185.347	-73.9873	-3.16284	-14.3937	5.42927	1.71096	-0.634592	-0.0194305	-0.0163562	1.79365	-33.9394	3.66358	4.78427	0	0	0.0301128
623	0	10.3331	0	0	10.564	-0.415988	11.937	-0.160992	0.0107662	-0.0339619	-6.57679	2.41E-15	1.01583	0	0	-0.00545813	-3.25423	11.8566	2.48947	66.9197	350.642	614.353	374.183	374.183	374.183	14.1615	-71.7717	6.55173	-14.4845	384.57	192.206	185.347	185.347	185.347	-72.55	-2.91217	-14.3092	5.88709	1.59524	-0.584944	-0.0228562	-0.00717621	1.79255	-31.122	4.26437	5.55208	0	0	0.0324566
624	0	9.85206	0	0	10.0586	-0.400961	11.5722	-0.165799	0.0108324	-0.0387475	-7.49688	2.17E-15	1.41102	0	0	-0.00752313	-3.06912	11.3832	2.39892	69.8567	350.819	613.75	374.647	374.647	374.647	13.9373	-70.2422	6.55654	-19.9416	384.333	192.092	185.347	185.347	185.347	-70.9605	-2.59356	-14.2197	6.41982	1.4633	-0.511652	-0.0270703	0.000572054	1.79208	-27.7185	4.63377	6.33323	0	0	0.0329713
625	0	9.26955	0	0	9.45024	-0.384558	11.173	-0.171838	0.0113739	-0.0435108	-8.91122	2.44E-15	1.93374	0	0	-0.0103325	-2.86885	10.8374	2.27984	73.1337	351.115	613.129	375.158	375.158	375.158	13.6841	-68.5761	6.60318	-25.3992	384.052	192.04	185.347	185.347	185.347	-69.2266	-2.21182	-14.1287	7.02478	1.31516	-0.413865	-0.0308419	0.0068842	1.79245	-24.4484	4.88363	7.06271	0	0	0.0323815
626	0	8.59504	0	0	8.74932	-0.366637	10.7355	-0.178942	0.0125249	-0.0476314	-10.8113	6.89E-16	2.58828	0	0	-0.013921	-2.65347	10.2232	2.13295	76.7257	351.528	612.495	375.719	375.719	375.719	13.4141	-66.7865	6.69136	-30.8473	383.733	192.098	185.347	185.347	185.347	-67.3632	-1.77513	-14.0412	7.69852	1.15124	-0.291086	-0.0319033	0.0121054	1.79333	-22.5729	5.27842	7.63813	0	0	0.0327626
627	0	7.84403	0	0	7.97219	-0.34701	10.255	-0.186861	0.0140916	-0.0505615	-13.1528	-3.18E-16	3.33593	0	0	-0.0181401	-2.42345	9.5454	1.95959	80.6044	352.054	611.857	376.331	376.331	376.331	13.1422	-64.8932	6.8193	-36.2645	383.389	192.322	185.347	185.347	185.347	-65.3924	-1.29487	-13.9637	8.43673	0.972568	-0.143386	-0.0283729	0.0164934	1.79451	-23.1546	5.86084	7.9696	0	0	0.0365095
628	0	7.03763	0	0	7.14078	-0.325462	9.72568	-0.195288	0.0159691	-0.0516746	-15.856	-3.39E-15	4.13134	0	0	-0.0225977	-2.17959	8.80977	1.7618	84.7399	352.687	611.224	376.993	376.993	376.993	12.8858	-62.9229	6.98381	-41.6146	383.036	192.775	185.347	185.347	185.347	-63.3434	-0.784893	-13.9049	9.23442	0.78068	0.0283962	-0.0185624	0.0201325	1.7949	-27.2767	6.67781	7.96891	0	0	0.0465048
629	0	6.20159	0	0	6.2817	-0.301785	9.1422	-0.203786	0.0177601	-0.0503548	-18.7993	-2.65E-15	4.88862	0	0	-0.0267113	-1.92316	8.02237	1.54243	89.1011	353.417	610.609	377.704	377.704	377.704	12.6633	-60.9079	7.18049	-46.8437	382.7	193.515	185.347	185.347	185.347	-61.251	-0.260624	-13.875	10.086	0.577574	0.222518	-0.00150893	0.0231638	1.79348	-35.7466	7.69721	7.57146	0	0	0.0653817
630	0	5.36491	0	0	5.42467	-0.275823	8.50016	-0.211848	0.0190876	-0.046293	-21.8277	-2.76E-15	5.51405	0	0	-0.0297945	-1.65579	7.18948	1.30492	93.6573	354.23	610.025	378.459	378.459	378.459	12.4928	-58.8857	7.4039	-51.8798	382.408	194.595	185.347	185.347	185.347	-59.1545	0.262072	-13.8849	10.9856	0.36574	0.436587	0.0228185	0.0251878	1.78905	-48.8122	8.64597	6.78565	0	0	0.0945731
631	0	4.5578	0	0	4.60044	-0.247502	7.79737	-0.218838	0.0195481	-0.0392726	-24.7554	-1.91E-15	5.90724	0	0	-0.0312225	-1.37951	6.31748	1.05302	98.3787	355.112	609.487	379.254	379.254	379.254	12.3904	-56.896	7.64792	-56.6337	382.19	196.055	185.347	185.347	185.347	-57.0952	0.768123	-13.9454	11.9271	0.147904	0.667695	0.0534699	0.0264941	1.78015	-66.2693	9.49041	5.63014	0	0	0.13443
632	0	3.80936	0	0	3.83829	-0.216885	7.03492	-0.224115	0.0187537	-0.0295015	-27.391	4.03E-15	5.973	0	0	-0.0306391	-1.09666	5.41244	0.7903	103.237	356.048	609.011	380.08	380.08	380.08	12.3683	-54.9792	7.90627	-61.0027	382.071	197.915	185.347	185.347	185.347	-55.1146	1.24443	-14.0653	12.9046	-0.0728405	0.912977	0.0894203	0.0267142	1.76596	-87.4582	9.86749	4.22399	0	0	0.18374
633	0	3.14492	0	0	3.16355	-0.184181	6.21772	-0.227112	0.0164537	-0.0173538	-29.562	3.39E-15	5.63904	0	0	-0.0280899	-0.80975	4.48013	0.519942	108.205	357.021	608.613	380.93	380.93	380.93	12.4335	-53.1734	8.17295	-64.8765	382.076	200.17	185.347	185.347	185.347	-53.2513	1.68076	-14.2507	13.9124	-0.293476	1.16972	0.128945	0.0263004	1.74612	-111.311	9.75929	2.66768	0	0	0.240178
634	0	2.58405	0	0	2.59539	-0.149775	5.35525	-0.227496	0.0123967	-0.00357883	-31.1468	5.74E-15	4.85237	0	0	-0.0240697	-0.521434	3.52591	0.244468	113.257	358.012	608.31	381.792	381.792	381.792	12.5871	-51.5119	8.44258	-68.1444	382.216	202.79	185.347	185.347	185.347	-51.5388	2.07028	-14.5037	14.9452	-0.510956	1.43568	0.170102	0.0249981	1.72083	-136.436	8.7749	1.16247	0	0	0.300081
635	0	2.13907	0	0	2.14558	-0.11421	4.46117	-0.225199	0.00663048	0.0111269	-32.0887	-1.80E-15	3.61428	0	0	-0.0193276	-0.234384	2.55468	-0.0344142	118.372	359.004	608.117	382.655	382.655	382.655	12.8235	-50.0219	8.71051	-70.7018	382.496	205.721	185.347	185.347	185.347	-50.0042	2.40948	-14.8207	15.9979	-0.722309	1.70924	0.211626	0.023401	1.69077	-161.668	7.05845	-0.180518	0	0	0.360355
636	0	1.81469	0	0	1.81819	-0.0781816	3.55321	-0.220463	-0.000786417	0.0259444	-32.4045	2.12E-16	1.95777	0	0	-0.0146618	0.0488249	1.57087	-0.315708	123.528	359.982	608.049	383.509	383.509	383.509	13.1306	-48.7232	8.97269	-72.4559	382.907	208.888	185.347	185.347	185.347	-48.6672	2.69777	-15.193	17.0658	-0.924845	1.98931	0.252111	0.0215544	1.65722	-185.843	4.47708	-1.19077	0	0	0.417653
637	0	1.60864	0	0	1.61035	-0.0424992	2.6522	-0.213802	-0.0093987	0.0401112	-32.1744	-3.82E-15	-0.0153955	0	0	-0.0105999	0.325769	0.578464	-0.599077	128.707	360.929	608.118	384.342	384.342	384.342	13.4909	-47.6288	9.22538	-73.3284	383.428	212.199	185.347	185.347	185.347	-47.5407	2.9367	-15.6062	18.1445	-1.11599	2.27531	0.290272	0.0198728	1.62146	-207.944	1.34555	-1.82275	0	0	0.469272
638	0	1.51297	0	0	1.5137	-0.00803156	1.78062	-0.205792	-0.0187286	0.0529893	-31.5101	-4.24E-15	-2.17483	0	0	-0.00731772	0.594252	-0.418975	-0.88483	133.892	361.833	608.338	385.143	385.143	385.143	13.8826	-46.7458	9.46495	-73.2572	384.03	215.556	185.347	185.347	185.347	-46.6314	3.12914	-16.0416	19.2298	-1.29353	2.56718	0.325362	0.018178	1.5852	-227.262	-2.25601	-2.0069	0	0	0.513192
639	0	1.51593	0	0	1.51614	0.0243597	0.960777	-0.197078	-0.0280487	0.0641199	-30.5405	-2.55E-15	-4.35089	0	0	-0.00463514	0.852405	-1.41833	-1.17373	139.07	362.681	608.717	385.903	385.903	385.903	14.2812	-46.0761	9.68777	-72.1961	384.676	218.858	185.347	185.347	185.347	-45.9414	3.27858	-16.4776	20.3183	-1.45564	2.86521	0.356983	0.0171158	1.54948	-243.392	-5.82344	-1.80653	0	0	0.54851
640	0	1.6036	0	0	1.60361	0.0538842	0.213145	-0.188204	-0.0367344	0.0730704	-29.3826	-1.70E-15	-6.37964	0	0	-0.00221712	1.09868	-2.41687	-1.46687	144.227	363.465	609.261	386.614	386.614	386.614	14.6625	-45.6183	9.89031	-70.1136	385.326	222.01	185.347	185.347	185.347	-45.4691	3.38859	-16.8917	21.4065	-1.60065	3.16993	0.384859	0.0166186	1.51551	-255.972	-9.12099	-1.26852	0	0	0.574435
641	0	1.76137	0	0	1.76142	0.0798828	-0.445272	-0.179586	-0.0440781	0.0796377	-28.1307	-1.70E-15	-8.09776	0	0	0.000268755	1.33193	-3.41226	-1.76542	149.352	364.175	609.974	387.268	387.268	387.268	15.0033	-45.3683	10.0693	-66.9922	385.942	224.927	185.347	185.347	185.347	-45.2103	3.46264	-17.2626	22.4916	-1.72743	3.48191	0.409125	0.0169621	1.48437	-264.924	-11.8164	-0.494771	0	0	0.591005
642	0	1.97496	0	0	1.97527	0.101886	-1.00243	-0.171547	-0.0496478	0.0837632	-26.8562	1.70E-15	-9.38738	0	0	0.00296729	1.55133	-4.4025	-2.07027	154.436	364.808	610.858	387.863	387.863	387.863	15.2845	-45.3199	10.2219	-62.8273	386.49	227.537	185.347	185.347	185.347	-45.1588	3.50398	-17.572	23.5713	-1.83518	3.80141	0.430376	0.018445	1.45694	-270.416	-13.654	0.417286	0	0	0.598886
643	0	2.23103	0	0	2.23175	0.119629	-1.45157	-0.164307	-0.0530283	0.085423	-25.6072	-3.39E-15	-10.1579	0	0	0.00582622	1.75636	-5.38591	-2.38173	159.47	365.357	611.91	388.394	388.394	388.394	15.4912	-45.4655	10.3463	-57.6261	386.943	229.787	185.347	185.347	185.347	-45.3065	3.51578	-17.8059	24.6433	-1.92329	4.12809	0.448329	0.0210475	1.43285	-272.41	-14.4736	1.35231	0	0	0.598294
644	0	2.51749	0	0	2.51873	0.133071	-1.7917	-0.158002	-0.0540908	0.0847972	-24.4132	-1.70E-15	-10.3755	0	0	0.00860983	1.94684	-6.36108	-2.69937	164.447	365.822	613.125	388.861	388.861	388.861	15.6147	-45.7961	10.4416	-51.4073	387.281	231.639	185.347	185.347	185.347	-45.6441	3.50117	-17.9558	25.7061	-1.99158	4.4609	0.464197	0.0247349	1.41328	-271.404	-14.2606	2.24594	0	0	0.590567
645	0	2.82357	0	0	2.82534	0.142382	-2.02725	-0.152739	-0.0528552	0.0821947	-23.2929	-8.48E-16	-10.0514	0	0	0.0110093	2.12268	-7.32682	-3.02163	169.361	366.201	614.498	389.266	389.265	389.265	15.652	-46.3015	10.508	-44.1998	387.498	233.076	185.347	185.347	185.347	-46.1606	3.46334	-18.019	26.7579	-2.04011	4.79765	0.477895	0.0296904	1.39701	-267.7	-12.9118	2.99669	0	0	0.576669
646	0	3.13975	0	0	3.14198	0.147903	-2.1669	-0.148541	-0.0495204	0.0778284	-22.2531	8.48E-16	-9.2405	0	0	0.012744	2.28397	-8.28214	-3.34582	174.206	366.495	616.018	389.609	389.609	389.609	15.6058	-46.9705	10.5473	-36.0416	387.594	234.096	185.347	185.347	185.347	-46.8442	3.40549	-17.9984	27.7974	-2.06927	5.13515	0.490115	0.0358431	1.38479	-261.723	-10.5592	3.57789	0	0	0.55767
647	0	3.45762	0	0	3.46023	0.150117	-2.22287	-0.145408	-0.044503	0.0721309	-21.2952	1.70E-15	-8.03964	0	0	0.0136437	2.43084	-9.22619	-3.66801	178.977	366.705	617.674	389.894	389.894	389.894	15.484	-47.7909	10.5623	-26.9784	387.579	234.711	185.347	185.347	185.347	-47.6819	3.33078	-17.9019	28.8232	-2.07965	5.46894	0.500816	0.04288	1.37569	-253.896	-7.41774	3.98681	0	0	0.534584
648	0	3.76979	0	0	3.77259	0.149575	-2.20916	-0.143319	-0.0383045	0.0653612	-20.4189	-2.55E-15	-6.5663	0	0	0.013683	2.56337	-10.1582	-3.98331	183.671	366.834	619.456	390.126	390.126	390.126	15.2985	-48.7499	10.5569	-17.0621	387.473	234.947	185.347	185.347	185.347	-48.6601	3.2423	-17.7417	29.8341	-2.07204	5.79369	0.510444	0.0506701	1.36961	-244.657	-3.72388	4.24741	0	0	0.508408
649	0	4.06964	0	0	4.07248	0.146853	-2.14033	-0.142262	-0.0314231	0.0578262	-19.6257	2.55E-15	-4.94031	0	0	0.0129648	2.68156	-11.0774	-4.28592	188.284	366.884	621.349	390.309	390.309	390.308	15.0636	-49.834	10.5359	-6.34849	387.298	234.838	185.347	185.347	185.347	-49.7648	3.14285	-17.5321	30.8286	-2.04738	6.1032	0.519307	0.0587822	1.36633	-234.447	0.217872	4.40252	0	0	0.480111
650	0	4.35133	0	0	4.35407	0.142499	-2.03021	-0.142155	-0.0242959	0.0498406	-18.9138	2.12E-15	-3.27181	0	0	0.0116656	2.78526	-11.9831	-4.5694	192.812	366.861	623.339	390.448	390.448	390.448	14.795	-51.0295	10.5047	5.10377	387.08	234.425	185.347	185.347	185.347	-50.9817	3.03494	-17.2891	31.8053	-2.00675	6.39071	0.526952	0.0669524	1.36475	-223.507	4.19036	4.47359	0	0	0.450266
651	0	4.60973	0	0	4.61224	0.136997	-1.89103	-0.142972	-0.0173375	0.041524	-18.2903	3.39E-15	-1.65991	0	0	0.00999294	2.87421	-12.8746	-4.82715	197.251	366.768	625.411	390.548	390.548	390.548	14.5085	-52.3226	10.4687	17.2351	386.848	233.752	185.347	185.347	185.347	-52.2967	2.92073	-17.0287	32.7627	-1.95139	6.64933	0.534125	0.0750059	1.36556	-212.247	7.93754	4.52312	0	0	0.419776
652	0	4.84028	0	0	4.8425	0.130754	-1.73309	-0.144656	-0.010855	0.0331596	-17.7638	-2.12E-16	-0.183207	0	0	0.00813856	2.94795	-13.7512	-5.05254	201.597	366.61	627.549	390.616	390.616	390.616	14.2187	-53.6997	10.4337	29.9859	386.627	232.869	185.347	185.347	185.347	-53.696	2.80202	-16.766	33.6992	-1.88242	6.87214	0.540466	0.0824127	1.36749	-200.898	11.2547	4.57314	0	0	0.389229
653	0	5.03933	0	0	5.04121	0.124086	-1.56435	-0.147219	-0.00513364	0.0247414	-17.3512	-3.39E-15	1.09201	0	0	0.00626178	3.00596	-14.6121	-5.23931	205.847	366.392	629.739	390.657	390.657	390.657	13.9391	-55.1476	10.4052	43.2978	386.441	231.823	185.347	185.347	185.347	-55.1663	2.68029	-16.5148	34.6136	-1.80124	7.05275	0.54625	0.0890273	1.37115	-189.67	13.938	4.67977	0	0	0.359168
654	0	5.20425	0	0	5.20577	0.117216	-1.39048	-0.150607	-0.000446947	0.0164187	-17.0623	2.98E-15	2.11161	0	0	0.00447513	3.04754	-15.4565	-5.38181	209.997	366.119	631.963	390.675	390.674	390.675	13.6806	-56.654	10.3885	57.1145	386.31	230.662	185.347	185.347	185.347	-56.6955	2.55671	-16.2866	35.5043	-1.70892	7.18528	0.551124	0.0943032	1.37534	-178.689	15.7713	4.88987	0	0	0.330019
655	0	5.33367	0	0	5.33487	0.110274	-1.21478	-0.154771	0.00306212	0.00818308	-16.9013	-1.70E-15	2.84506	0	0	0.00284322	3.07209	-16.2838	-5.47541	214.044	365.796	634.207	390.675	390.675	390.675	13.4515	-58.208	10.3882	71.3824	386.248	229.437	185.347	185.347	185.347	-58.2727	2.43225	-16.0902	36.3705	-1.60681	7.265	0.555547	0.0982127	1.38074	-168.155	16.658	5.23817	0	0	0.302376
656	0	5.42771	0	0	5.42859	0.103305	-1.03834	-0.159547	0.0053003	6.33E-05	-16.8525	-1.91E-15	3.27957	0	0	0.00139207	3.07893	-17.0931	-5.51651	217.985	365.43	636.454	390.662	390.662	390.662	13.2571	-59.8	10.408	86.0507	386.264	228.196	185.347	185.347	185.347	-59.8885	2.30774	-15.9317	37.2113	-1.49597	7.28816	0.559067	0.100467	1.38668	-157.999	16.5081	5.73753	0	0	0.276341
657	0	5.48777	0	0	5.48838	0.0962718	-0.860275	-0.164709	0.00632085	-0.00793329	-16.8836	3.71E-15	3.42895	0	0	0.000121568	3.0676	-17.8837	-5.5029	221.816	365.025	638.688	390.64	390.64	390.64	13.0995	-61.4222	10.4506	101.071	386.357	226.986	185.347	185.347	185.347	-61.5353	2.18403	-15.8138	38.0265	-1.37752	7.25246	0.561598	0.100997	1.39259	-148.185	15.3299	6.38088	0	0	0.252083
658	0	5.51623	0	0	5.51662	0.0890728	-0.677991	-0.169916	0.00630379	-0.0157112	-16.9426	4.77E-15	3.3313	0	0	-0.000982092	3.03782	-18.6551	-5.43379	225.537	364.587	640.893	390.614	390.614	390.614	12.9777	-63.0678	10.5178	116.398	386.521	225.855	185.347	185.347	185.347	-63.2064	2.06211	-15.7361	38.8161	-1.25253	7.15708	0.563363	0.10025	1.39845	-138.747	13.3724	7.10333	0	0	0.229817
659	0	5.51592	0	0	5.51613	0.081557	-0.487669	-0.174835	0.00547202	-0.0233128	-16.974	1.17E-15	3.03879	0	0	-0.00193651	2.9896	-19.4067	-5.30981	229.144	364.123	643.056	390.586	390.586	390.586	12.8881	-64.7309	10.61	131.984	386.744	224.845	185.347	185.347	185.347	-64.8958	1.94326	-15.696	39.581	-1.12211	7.00261	0.563954	0.0983257	1.404	-129.373	10.7156	7.87746	0	0	0.209123
660	0	5.4894	0	0	5.48945	0.0735527	-0.284967	-0.179091	0.00415293	-0.0305658	-16.92	-5.99E-15	2.62007	0	0	-0.0027663	2.92323	-20.1379	-5.13306	232.638	363.638	645.162	390.558	390.558	390.558	12.8251	-66.4058	10.7267	147.786	387.007	223.995	185.347	185.347	185.347	-66.5976	1.82917	-15.6884	40.3221	-0.987092	6.79113	0.563837	0.095632	1.40836	-120.162	7.75957	8.59441	0	0	0.190117
661	0	5.43813	0	0	5.43813	0.064874	-0.0651752	-0.182424	0.00262605	-0.0375127	-16.742	1.48E-15	2.14358	0	0	-0.00350178	2.83941	-20.8483	-4.90692	236.018	363.14	647.197	390.533	390.533	390.533	12.7815	-68.0859	10.8665	163.754	387.29	223.339	185.347	185.347	185.347	-68.305	1.72199	-15.7071	41.0408	-0.848567	6.52613	0.563042	0.0925067	1.41163	-110.871	4.64957	9.23142	0	0	0.172307
662	0	5.3624	0	0	5.36244	0.0553505	0.17601	-0.184666	0.00125214	-0.0440333	-16.4222	1.70E-15	1.68474	0	0	-0.00418742	2.73912	-21.5374	-4.6359	239.286	362.634	649.148	390.512	390.512	390.512	12.7494	-69.7639	11.0278	179.84	387.571	222.899	185.347	185.347	185.347	-70.01	1.62438	-15.7451	41.7387	-0.70733	6.21217	0.562231	0.0894812	1.41327	-101.599	1.8245	9.68808	0	0	0.155576
663	0	5.26101	0	0	5.26116	0.0448387	0.442218	-0.185805	0.000318989	-0.0502008	-15.9716	-2.97E-15	1.30874	0	0	-0.00487352	2.62368	-22.205	-4.32533	242.445	362.127	651.006	390.495	390.495	390.495	12.7209	-71.4314	11.2084	195.995	387.831	222.694	185.347	185.347	185.347	-71.7036	1.53942	-15.7958	42.4171	-0.564367	5.85476	0.561427	0.0867461	1.41348	-92.1735	-0.550682	9.94234	0	0	0.139417
664	0	5.13151	0	0	5.13195	0.0332453	0.735796	-0.185902	6.78E-05	-0.0559935	-15.4211	1.35E-15	1.06896	0	0	-0.00561188	2.49461	-22.8504	-3.98122	245.497	361.625	652.76	390.481	390.481	390.481	12.689	-73.0789	11.4066	212.165	388.05	222.732	185.347	185.347	185.347	-73.3756	1.47043	-15.8534	43.077	-0.420435	5.46013	0.560929	0.0846235	1.41234	-82.6326	-2.18963	9.94829	0	0	0.123586
665	0	4.97099	0	0	4.97185	0.0205419	1.05743	-0.185131	0.000731813	-0.0615058	-14.8201	3.35E-15	1.00655	0	0	-0.00645128	2.35366	-23.4734	-3.61	248.448	361.135	654.403	390.468	390.468	390.468	12.6479	-74.6966	11.6211	228.297	388.217	223.013	185.347	185.347	185.347	-75.0156	1.42077	-15.9138	43.7191	-0.276297	5.03495	0.560578	0.0833501	1.4095	-72.8444	-2.83407	9.66024	0	0	0.107627
666	0	4.77665	0	0	4.77809	0.00677408	1.40595	-0.183662	0.00232391	-0.0668479	-14.2209	-2.81E-15	1.12921	0	0	-0.0074109	2.20282	-24.0735	-3.21849	251.302	360.662	655.927	390.453	390.453	390.453	12.5939	-76.2751	11.8514	244.338	388.323	223.531	185.347	185.347	185.347	-76.6133	1.39357	-15.9749	44.3435	-0.132721	4.58639	0.560447	0.0828307	1.40538	-62.8067	-2.52169	9.11628	0	0	0.0914569
667	0	4.54673	0	0	4.54891	-0.00792837	1.77801	-0.181689	0.00494806	-0.0721685	-13.6754	4.77E-16	1.43785	0	0	-0.0084938	2.04415	-24.6503	-2.81372	254.067	360.212	657.327	390.434	390.434	390.434	12.525	-77.8057	12.098	260.234	388.368	224.279	185.347	185.347	185.347	-78.1599	1.39135	-16.0365	44.95	0.00960327	4.12182	0.560141	0.0832608	1.39976	-52.322	-1.05923	8.2786	0	0	0.074705
668	0	4.28138	0	0	4.28445	-0.0233533	2.16819	-0.179353	0.00841816	-0.0776569	-13.2207	2.81E-15	1.89227	0	0	-0.00964433	1.8799	-25.2033	-2.40281	256.75	359.788	658.6	390.406	390.406	390.406	12.4416	-79.2819	12.3622	275.928	388.357	225.241	185.347	185.347	185.347	-79.6484	1.41574	-16.1008	45.5377	0.150136	3.64875	0.559642	0.0840242	1.39283	-41.3531	1.24358	7.22498	0	0	0.0575349
669	0	3.98334	0	0	3.98735	-0.0392171	2.56926	-0.176733	0.0125923	-0.0834571	-12.8733	4.24E-15	2.44508	0	0	-0.0107684	1.71237	-25.7324	-1.9929	259.359	359.397	659.742	390.365	390.365	390.365	12.3459	-80.6989	12.6456	291.367	388.3	226.404	185.347	185.347	185.347	-81.0742	1.46711	-16.171	46.1056	0.288243	3.17476	0.558817	0.0853287	1.38456	-29.7874	4.37121	5.96837	0	0	0.0399794
670	0	3.65828	0	0	3.66322	-0.0551858	2.97272	-0.17381	0.01719	-0.0897515	-12.6225	-9.01E-16	3.02892	0	0	-0.0117204	1.54386	-26.2372	-1.5909	261.904	359.04	660.75	390.308	390.307	390.307	12.2416	-82.0548	12.9498	306.493	388.211	227.752	185.347	185.347	185.347	-82.4358	1.54436	-16.2515	46.6524	0.423521	2.70718	0.557324	0.0866125	1.37476	-17.439	7.97265	4.57437	0	0	0.0222069
671	0	3.31488	0	0	3.32063	-0.0709	3.36947	-0.170434	0.0219164	-0.0966068	-12.4247	-3.76E-15	3.57526	0	0	-0.0123288	1.37675	-26.7178	-1.20342	264.396	358.72	661.625	390.228	390.228	390.228	12.1331	-83.3502	13.2757	321.25	388.106	229.267	185.347	185.347	185.347	-83.7342	1.64482	-16.3464	47.1767	0.555469	2.25308	0.554996	0.087674	1.36324	-4.22864	11.7497	3.10216	0	0	0.00456336
672	0	2.96433	0	0	2.9707	-0.0860124	3.75072	-0.166415	0.0265522	-0.104119	-12.2164	3.87E-15	4.02914	0	0	-0.0124414	1.21323	-27.1744	-0.836617	266.847	358.441	662.364	390.123	390.123	390.123	12.0254	-84.5873	13.6225	335.581	388.001	230.929	185.347	185.347	185.347	-84.9728	1.76422	-16.4589	47.677	0.68383	1.81903	0.551446	0.0883548	1.34978	10.0589	15.4606	1.59271	0	0	-0.0127394
673	0	2.61942	0	0	2.62617	-0.100214	4.10869	-0.161491	0.0308898	-0.112231	-11.9155	-2.39E-15	4.34869	0	0	-0.0119549	1.05547	-27.6073	-0.496114	269.27	358.203	662.968	389.99	389.99	389.99	11.9227	-85.7699	13.9876	349.427	387.908	232.717	185.347	185.347	185.347	-86.1559	1.89703	-16.5904	48.1518	0.808245	1.41112	0.546878	0.0887556	1.33452	25.3691	18.9324	0.0835178	0	0	-0.0292064
674	0	2.29334	0	0	2.30022	-0.11326	4.43724	-0.15543	0.0348715	-0.120924	-11.4404	4.22E-15	4.52175	0	0	-0.0108646	0.905418	-28.0172	-0.186765	271.681	358.008	663.438	389.826	389.826	389.826	11.8287	-86.9013	14.3662	362.728	387.836	234.601	185.347	185.347	185.347	-87.2879	2.03679	-16.7399	48.6001	0.928575	1.03457	0.540898	0.0885577	1.31707	41.8382	21.8867	-1.37299	0	0	-0.0445229
675	0	1.99837	0	0	2.00519	-0.124978	4.73211	-0.148114	0.0384814	-0.130102	-10.7263	3.55E-15	4.55539	0	0	-0.00927126	0.764832	-28.4049	0.0872728	274.095	357.857	663.772	389.629	389.629	389.629	11.7456	-87.9837	14.7511	375.426	387.791	236.544	185.347	185.347	185.347	-88.3717	2.17675	-16.9044	49.0208	1.04464	0.693908	0.533224	0.0882844	1.298	59.5392	24.4054	-2.77177	0	0	-0.058467
676	0	1.74467	0	0	1.7513	-0.135263	4.99073	-0.139568	0.0417397	-0.139624	-9.73567	2.27E-15	4.47335	0	0	-0.00736633	0.635245	-28.7716	0.322653	276.529	357.75	663.974	389.399	389.399	389.399	11.6742	-89.017	15.1334	387.46	387.774	238.502	185.347	185.347	185.347	-89.4077	2.31041	-17.0785	49.4133	1.15635	0.392836	0.524096	0.087685	1.27737	78.2259	26.2439	-4.04632	0	0	-0.0704806
677	0	1.53945	0	0	1.54584	-0.14407	5.212	-0.129942	0.0447176	-0.149398	-8.46112	6.30E-16	4.3129	0	0	-0.00539148	0.517882	-29.1185	0.516769	279.001	357.688	664.043	389.137	389.137	389.137	11.6141	-89.998	15.503	398.772	387.78	240.42	185.347	185.347	185.347	-90.3931	2.43218	-17.255	49.7774	1.26376	0.134215	0.513292	0.0870914	1.25621	97.8902	27.4723	-5.18007	0	0	-0.0804312
678	0	1.38635	0	0	1.39253	-0.151379	5.39551	-0.119576	0.0474972	-0.15911	-6.93387	4.51E-16	4.11634	0	0	-0.00358406	0.413784	-29.4467	0.667684	281.529	357.672	663.98	388.845	388.845	388.845	11.5638	-90.9201	15.8492	409.307	387.803	242.234	185.347	185.347	185.347	-91.3211	2.53781	-17.4259	50.1127	1.36699	-0.0798038	0.501122	0.0867443	1.23532	117.965	28.1447	-6.14525	0	0	-0.0878594
679	0	1.2853	0	0	1.29131	-0.157182	5.54113	-0.108897	0.0500025	-0.16862	-5.21274	1.91E-15	3.91024	0	0	-0.00211593	0.323705	-29.7577	0.774061	284.128	357.702	663.786	388.526	388.526	388.526	11.5208	-91.7732	16.1618	419.008	387.835	243.875	185.347	185.347	185.347	-92.1815	2.62487	-17.5826	50.4197	1.46622	-0.247698	0.487663	0.0861806	1.2157	138.109	27.9893	-6.87626	0	0	-0.0925482
680	0	1.23251	0	0	1.23851	-0.161454	5.64832	-0.0984131	0.0522409	-0.177523	-3.38134	8.48E-16	3.725	0	0	-0.00107048	0.248201	-30.0526	0.83501	286.815	357.777	663.461	388.185	388.184	388.184	11.4817	-92.5443	16.4319	427.827	387.864	245.269	185.347	185.347	185.347	-92.9604	2.69288	-17.7171	50.6987	1.56177	-0.368487	0.473425	0.0858273	1.19834	157.589	27.2182	-7.37958	0	0	-0.0943305
681	0	1.22111	0	0	1.22721	-0.164147	5.71585	-0.0887006	0.0540725	-0.185579	-1.54319	1.11E-15	3.571	0	0	-0.000424883	0.187698	-30.3324	0.849928	289.601	357.899	663.005	387.826	387.827	387.827	11.443	-93.2179	16.6519	435.717	387.879	246.341	185.347	185.347	185.347	-93.6415	2.74336	-17.8222	50.9502	1.65391	-0.441403	0.459916	0.0853897	1.1851	175.352	25.6055	-7.597	0	0	-0.0929354
682	0	1.24174	0	0	1.24798	-0.165181	5.74177	-0.0802606	0.0554043	-0.19237	0.194578	2.65E-16	3.45526	0	0	-7.18E-05	0.14232	-30.5979	0.818795	292.498	358.068	662.417	387.459	387.459	387.459	11.4009	-93.7775	16.8169	442.64	387.871	247.019	185.347	185.347	185.347	-94.207	2.77964	-17.8923	51.1749	1.74316	-0.46645	0.446933	0.0849833	1.17672	190.856	23.3055	-7.54756	0	0	-0.0886408
683	0	1.28307	0	0	1.28949	-0.164447	5.72337	-0.0736485	0.0560243	-0.197661	1.71065	-1.54E-15	3.3672	0	0	0.00014411	0.112133	-30.8495	0.741685	295.511	358.284	661.698	387.088	387.088	387.088	11.3515	-94.2059	16.924	448.564	387.829	247.239	185.347	185.347	185.347	-94.6386	2.80655	-17.9234	51.3734	1.83	-0.443668	0.436205	0.0840907	1.17475	202.948	20.0824	-7.18807	0	0	-0.0814876
684	0	1.33294	0	0	1.33946	-0.161817	5.6574	-0.0692974	0.0558268	-0.201071	2.88662	-5.30E-17	3.29781	0	0	0.000374772	0.0969314	-31.0874	0.619187	298.644	358.547	660.845	386.724	386.724	386.724	11.2911	-94.4868	16.9728	453.465	387.744	246.948	185.347	185.347	185.347	-94.9186	2.82992	-17.9131	51.5461	1.91501	-0.373673	0.428912	0.0828419	1.18022	210.665	16.1082	-6.54519	0	0	-0.0718651
685	0	1.37918	0	0	1.38564	-0.157162	5.54064	-0.0677186	0.0546154	-0.202354	3.58929	1.06E-15	3.22325	0	0	0.000716435	0.0963297	-31.3112	0.452367	301.896	358.856	659.858	386.373	386.373	386.373	11.2164	-94.606	16.9654	457.327	387.606	246.11	185.347	185.347	185.347	-95.0316	2.85598	-17.8609	51.6935	1.99878	-0.257567	0.425954	0.0810819	1.19391	213.194	11.3869	-5.62558	0	0	-0.0602915
686	0	1.4108	0	0	1.41702	-0.150378	5.37038	-0.0693303	0.0523799	-0.20131	3.68968	-1.33E-15	3.13136	0	0	0.00116968	0.10965	-31.5206	0.242809	305.261	359.212	658.739	386.044	386.044	386.044	11.1249	-94.5524	16.9054	460.146	387.41	244.705	185.347	185.347	185.347	-94.966	2.89061	-17.7677	51.8159	2.08209	-0.0970698	0.428856	0.0786186	1.2168	209.662	6.07164	-4.4668	0	0	-0.0474214
687	0	1.41955	0	0	1.4253	-0.141394	5.14477	-0.0745403	0.0490122	-0.197636	3.06374	9.01E-16	2.99607	0	0	0.0016199	0.135925	-31.7147	-0.00705566	308.73	359.614	657.49	385.745	385.745	385.745	11.015	-94.3203	16.7981	461.927	387.149	242.739	185.347	185.347	185.347	-94.7155	2.93849	-17.6358	51.9134	2.16558	0.105248	0.43859	0.0756093	1.24866	199.306	0.441754	-3.12849	0	0	-0.0340602
688	0	1.4014	0	0	1.40646	-0.130217	4.86387	-0.0836335	0.0446012	-0.191301	1.61549	-4.51E-16	2.81008	0	0	0.00188396	0.173752	-31.8924	-0.293905	312.288	360.06	656.115	385.481	385.481	385.481	10.8864	-93.9105	16.6492	462.688	386.817	240.243	185.347	185.347	185.347	-94.281	3.00226	-17.4684	51.9861	2.25007	0.345881	0.455518	0.0721545	1.28981	181.939	-5.17345	-1.6825	0	0	-0.0211962
689	0	1.35795	0	0	1.36222	-0.116934	4.52972	-0.0966534	0.0392925	-0.182068	-0.69408	1.17E-15	2.57327	0	0	0.00180878	0.221393	-32.0527	-0.613612	315.917	360.549	654.621	385.256	385.256	385.256	10.7406	-93.332	16.4647	462.459	386.412	237.278	185.347	185.347	185.347	-93.6725	3.08194	-17.2695	52.034	2.33633	0.620446	0.480263	0.0685705	1.33897	157.274	-10.3076	-0.221938	0	0	-0.00984185
690	0	1.29778	0	0	1.30118	-0.101732	4.14694	-0.113235	0.0333651	-0.170063	-3.81255	1.46E-15	2.30337	0	0	0.00142472	0.276601	-32.1945	-0.960904	319.597	361.077	653.018	385.075	385.075	385.075	10.5802	-92.6035	16.2503	461.285	385.932	233.931	185.347	185.347	185.347	-92.9098	3.17459	-17.0433	52.0569	2.42524	0.923346	0.511789	0.065373	1.39497	126.063	-14.424	1.14533	0	0	-0.00106995
691	0	1.23638	0	0	1.239	-0.0848892	3.7224	-0.132494	0.027296	-0.155327	-7.57423	-3.14E-15	2.04269	0	0	0.00107447	0.336738	-32.3165	-1.32973	323.302	361.641	651.32	384.936	384.936	384.936	10.4097	-91.7529	16.0111	459.23	385.38	230.317	185.347	185.347	185.347	-92.0227	3.27461	-16.7948	52.0549	2.51772	1.24813	0.548205	0.0627686	1.45516	89.5617	-17.0555	2.31146	0	0	0.00421923
692	0	1.19538	0	0	1.19733	-0.0667495	3.26471	-0.152984	0.0215322	-0.138302	-11.6976	1.72E-15	1.83249	0	0	0.00138841	0.39887	-32.4175	-1.71345	327.001	362.235	649.543	384.838	384.838	384.838	10.2344	-90.8169	15.7524	456.372	384.762	226.57	185.347	185.347	185.347	-91.0497	3.37448	-16.5299	52.0278	2.61457	1.58779	0.587264	0.0613342	1.51696	49.6005	-17.8164	3.18652	0	0	0.00538501
693	0	1.20001	0	0	1.20144	-0.0476969	2.78354	-0.172708	0.0166026	-0.119707	-15.8054	2.74E-15	1.71891	0	0	0.00309218	0.459744	-32.4963	-2.10483	330.664	362.855	647.706	384.777	384.777	384.777	10.0605	-89.8376	15.4796	452.809	384.092	222.83	185.347	185.347	185.347	-90.035	3.46609	-16.2552	51.9753	2.71674	1.93461	0.623996	0.0610146	1.57733	9.35267	-16.6328	3.69836	0	0	0.00230828
694	0	1.27531	0	0	1.27633	-0.0280971	2.28814	-0.189736	0.0128189	-0.100473	-19.5146	1.13E-15	1.71876	0	0	0.00664671	0.516113	-32.5516	-2.49686	334.254	363.494	645.83	384.746	384.746	384.746	9.89432	-88.8582	15.1991	448.646	383.388	219.233	185.347	185.347	185.347	-89.0236	3.54224	-15.9786	51.897	2.82506	2.28113	0.654756	0.0612679	1.63357	-28.45	-13.8535	3.84655	0	0	-0.00461444
695	0	1.4422	0	0	1.4429	-0.00826837	1.78661	-0.202598	0.0102697	-0.0816202	-22.5107	4.96E-15	1.81681	0	0	0.0119743	0.564819	-32.5819	-2.88277	337.732	364.145	643.935	384.737	384.737	384.737	9.74175	-87.9188	14.918	443.999	382.672	215.895	185.347	185.347	185.347	-88.0566	3.59793	-15.7086	51.7922	2.94013	2.62025	0.675676	0.0618023	1.68403	-61.0597	-9.93523	3.64722	0	0	-0.0144734
696	0	1.71447	0	0	1.71491	0.0115381	1.28537	-0.210587	0.0085842	-0.0639878	-24.6038	-5.81E-15	1.94867	0	0	0.0183977	0.603021	-32.5855	-3.25661	341.059	364.8	642.04	384.744	384.744	384.745	9.60793	-87.0521	14.6446	438.981	381.97	212.903	185.347	185.347	185.347	-87.1675	3.63087	-15.454	51.6602	3.06247	2.9457	0.68513	0.0614468	1.7278	-86.9791	-5.79079	3.22042	0	0	-0.0260996
697	0	2.09721	0	0	2.09741	0.0311152	0.789732	-0.213638	0.00733648	-0.0479954	-25.7317	-3.21E-15	2.04589	0	0	0.0248782	0.628325	-32.5605	-3.6133	344.192	365.454	640.163	384.759	384.759	384.759	9.4965	-86.2816	14.3865	433.696	381.305	210.312	185.347	185.347	185.347	-86.3799	3.6415	-15.2226	51.4997	3.19228	3.25227	0.683164	0.0594206	1.76434	-105.903	-2.07973	2.67317	0	0	-0.0383603
698	0	2.58651	0	0	2.58654	0.0502586	0.304964	-0.212273	0.00622405	-0.0340183	-25.9517	-6.76E-15	2.06212	0	0	0.0303684	0.638877	-32.5048	-3.94888	347.088	366.101	638.32	384.773	384.774	384.774	9.40912	-85.6209	14.1501	428.239	380.698	208.143	185.347	185.347	185.347	-85.7069	3.63241	-15.02	51.3097	3.32945	3.53603	0.670799	0.0551504	1.79405	-118.041	0.664113	2.11682	0	0	-0.050155
699	0	3.17045	0	0	3.17046	0.0687507	-0.163354	-0.207397	0.00510495	-0.0222356	-25.4081	-1.86E-15	1.98077	0	0	0.0341112	0.633428	-32.4165	-4.26054	349.708	366.733	636.524	384.783	384.783	384.783	9.34545	-85.074	13.9399	422.69	380.161	206.388	185.347	185.347	185.347	-85.1521	3.60748	-14.8491	51.0891	3.47349	3.79435	0.650576	0.0487825	1.81775	-124.429	2.31551	1.61767	0	0	-0.0607309
700	0	3.83109	0	0	3.83131	0.0863642	-0.609401	-0.200048	0.0039869	-0.0128432	-24.2891	2.12E-16	1.81168	0	0	0.0357847	0.611307	-32.2938	-4.54643	352.014	367.349	634.786	384.782	384.782	384.782	9.30371	-84.6373	13.7584	417.116	379.703	205.018	185.347	185.347	185.347	-84.711	3.57111	-14.7104	50.8371	3.62367	4.0257	0.624102	0.0401315	1.83665	-125.756	2.76059	1.2156	0	0	-0.0692505
701	0	4.54663	0	0	4.54736	0.102885	-1.02772	-0.191265	0.00286049	-0.00569723	-22.7973	-1.86E-16	1.57226	0	0	0.0354857	0.572394	-32.1352	-4.80574	353.971	367.942	633.114	384.768	384.768	384.768	9.28101	-84.3011	13.6058	411.565	379.324	203.988	185.347	185.347	185.347	-84.3732	3.52748	-14.6022	50.5531	3.77888	4.2298	0.594957	0.029628	1.85165	-123.682	2.13769	0.939872	0	0	-0.0756415
702	0	5.29366	0	0	5.29526	0.118124	-1.41347	-0.181942	0.00176291	-0.000811522	-21.1197	6.63E-16	1.28661	0	0	0.0336054	0.517045	-31.9396	-5.03837	355.551	368.51	631.516	384.737	384.737	384.737	9.27409	-84.0519	13.4806	406.073	379.024	203.243	185.347	185.347	185.347	-84.1246	3.48009	-14.5214	50.2374	3.93769	4.40717	0.564899	0.0175826	1.86345	-119.003	0.525389	0.803505	0	0	-0.0796287
703	0	6.04923	0	0	6.05209	0.131932	-1.76289	-0.17282	0.000688282	0.00218654	-19.4171	-1.62E-15	0.974696	0	0	0.0306726	0.445913	-31.7066	-5.24469	356.732	369.05	630.001	384.69	384.69	384.69	9.27946	-83.8743	13.3797	400.662	378.797	202.727	185.347	185.347	185.347	-83.949	3.43162	-14.4639	49.8907	4.09851	4.55887	0.536127	0.00454376	1.87255	-112.985	-1.80037	0.788428	0	0	-0.0815878
704	0	6.7923	0	0	6.79677	0.144198	-2.07319	-0.164435	-0.000342789	0.00346374	-17.8127	1.25E-15	0.65794	0	0	0.0272126	0.359987	-31.4364	-5.42547	357.496	369.559	628.574	384.624	384.624	384.624	9.29365	-83.7525	13.2992	395.343	378.634	202.386	185.347	185.347	185.347	-83.8302	3.3839	-14.4248	49.5141	4.25962	4.68641	0.509415	-0.00966863	1.87891	-106.179	-4.90604	0.930541	0	0	-0.0816059
705	0	7.50491	0	0	7.51122	0.154857	-2.34272	-0.15715	-0.00129937	0.00341221	-16.3934	3.25E-15	0.356068	0	0	0.0236549	0.260395	-31.1299	-5.58177	357.833	370.036	627.244	384.539	384.539	384.539	9.31352	-83.6718	13.2348	390.121	378.526	202.17	185.347	185.347	185.347	-83.7531	3.33801	-14.3993	49.1095	4.41901	4.79167	0.486198	-0.0239518	1.88272	-99.4255	-8.34622	1.17718	0	0	-0.0804102
706	0	8.17271	0	0	8.18099	0.163871	-2.5706	-0.151148	-0.00219167	0.00231795	-15.2087	1.84E-15	0.0826959	0	0	0.0202867	0.148389	-30.7883	-5.71463	357.74	370.479	626.016	384.434	384.434	384.434	9.33628	-83.6191	13.1819	384.991	378.464	202.036	185.347	185.347	185.347	-83.7043	3.29444	-14.3827	48.6789	4.57477	4.87646	0.466243	-0.038619	1.88376	-92.9192	-12.2239	1.56447	0	0	-0.078197
707	0	8.78518	0	0	8.79543	0.171233	-2.75663	-0.14645	-0.00296522	0.000484935	-14.2756	-2.84E-15	-0.146126	0	0	0.0172598	0.0252741	-30.4131	-5.82524	357.218	370.884	624.897	384.311	384.311	384.311	9.35966	-83.5839	13.1365	379.947	378.437	201.95	185.347	185.347	185.347	-83.6729	3.25326	-14.3711	48.2244	4.7249	4.94272	0.449586	-0.0530796	1.88182	-86.9477	-16.2408	2.0453	0	0	-0.075494
708	0	9.33546	0	0	9.34754	0.176949	-2.90105	-0.143059	-0.00363079	-0.00186596	-13.595	-3.83E-15	-0.323982	0	0	0.0146268	-0.107662	-30.0063	-5.91474	356.272	371.252	623.89	384.169	384.169	384.169	9.38199	-83.5578	13.095	374.978	378.436	201.885	185.347	185.347	185.347	-83.6507	3.21421	-14.3612	47.7485	4.86749	4.99228	0.436116	-0.0670908	1.87717	-81.5771	-20.3463	2.62358	0	0	-0.072582
709	0	9.82009	0	0	9.83372	0.181047	-3.00455	-0.140791	-0.00415437	-0.0044778	-13.1395	-1.49E-16	-0.444844	0	0	0.0123582	-0.249142	-29.5698	-5.98421	354.911	371.58	623	384.009	384.009	384.009	9.40231	-83.5351	13.0548	370.072	378.453	201.823	185.347	185.347	185.347	-83.6315	3.1768	-14.3506	47.2533	5.00081	5.02685	0.42559	-0.080538	1.86967	-76.946	-24.4119	3.26983	0	0	-0.0698518
710	0	10.2384	0	0	10.2532	0.183562	-3.06807	-0.139459	-0.00453603	-0.00720541	-12.8747	-5.40E-16	-0.50931	0	0	0.0103961	-0.397985	-29.1057	-6.03468	353.148	371.866	622.229	383.833	383.833	383.833	9.42029	-83.5119	13.0138	365.216	378.48	201.753	185.347	185.347	185.347	-83.6118	3.14039	-14.3381	46.7407	5.12327	5.04795	0.417188	-0.0931443	1.85928	-72.8205	-28.3167	3.94503	0	0	-0.0672975
711	0	10.5921	0	0	10.6077	0.184542	-3.09282	-0.138851	-0.00472747	-0.00989327	-12.7598	-3.60E-15	-0.51653	0	0	0.00867479	-0.553032	-28.6158	-6.06716	350.997	372.11	621.577	383.642	383.642	383.642	9.43625	-83.4864	12.971	360.398	378.512	201.668	185.347	185.347	185.347	-83.5895	3.10427	-14.323	46.2126	5.23361	5.05698	0.411142	-0.104695	1.84649	-69.38	-31.9788	4.6322	0	0	-0.0652743
712	0	10.8845	0	0	10.9004	0.18405	-3.08039	-0.138757	-0.00477309	-0.0124692	-12.753	4.04E-15	-0.477717	0	0	0.00713649	-0.713298	-28.102	-6.08248	348.476	372.31	621.043	383.437	383.437	383.437	9.45102	-83.4579	12.9259	355.606	378.543	201.567	185.347	185.347	185.347	-83.5643	3.06767	-14.3058	45.6704	5.33095	5.05503	0.406286	-0.114976	1.83116	-66.2999	-35.2645	5.27644	0	0	-0.0635732
713	0	11.1201	0	0	11.1359	0.182159	-3.03265	-0.13898	-0.00466455	-0.0148686	-12.8152	-2.64E-15	-0.399862	0	0	0.00573978	-0.877764	-27.5659	-6.08163	345.601	372.466	620.624	383.221	383.221	383.221	9.46586	-83.4268	12.8785	350.827	378.572	201.451	185.347	185.347	185.347	-83.5364	3.02986	-14.2873	45.1155	5.4148	5.04316	0.402341	-0.124113	1.81418	-63.5354	-38.2399	5.88238	0	0	-0.0621628
714	0	11.304	0	0	11.3192	0.178966	-2.952	-0.139394	-0.00438426	-0.0170592	-12.9174	3.85E-15	-0.290895	0	0	0.00446028	-1.04554	-27.0091	-6.06566	342.391	372.577	620.317	382.995	382.995	382.995	9.48223	-83.394	12.8297	346.05	378.596	201.324	185.347	185.347	185.347	-83.5071	2.99025	-14.2689	44.549	5.48519	5.02232	0.398663	-0.131665	1.7956	-60.8985	-40.695	6.38404	0	0	-0.0608885
715	0	11.4416	0	0	11.4559	0.174585	-2.84131	-0.139865	-0.00399591	-0.0189801	-13.0334	-8.88E-16	-0.166846	0	0	0.00328521	-1.21567	-26.4329	-6.03585	338.864	372.642	620.115	382.762	382.762	382.762	9.5017	-83.3606	12.7803	341.267	378.615	201.188	185.347	185.347	185.347	-83.4775	2.94841	-14.2524	43.972	5.54255	4.99356	0.39495	-0.137668	1.77611	-58.3832	-42.6698	6.78445	0	0	-0.0596892
716	0	11.5382	0	0	11.5512	0.16914	-2.70376	-0.140319	-0.00346262	-0.0206837	-13.1464	3.07E-15	-0.0330042	0	0	0.00220906	-1.38728	-25.8385	-5.99373	335.039	372.662	620.015	382.524	382.524	382.524	9.52579	-83.328	12.7316	336.467	378.629	201.048	185.347	185.347	185.347	-83.4491	2.90405	-14.2395	43.3853	5.58794	4.9579	0.38995	-0.142062	1.75595	-55.5669	-44.1058	7.04615	0	0	-0.0580175
717	0	11.5985	0	0	11.6101	0.162779	-2.54298	-0.140713	-0.00284321	-0.0220565	-13.2458	2.35E-15	0.0968251	0	0	0.00123204	-1.55941	-25.2268	-5.94134	330.931	372.638	620.008	382.282	382.282	382.282	9.55578	-83.2972	12.6849	331.643	378.64	200.908	185.347	185.347	185.347	-83.4231	2.85714	-14.2317	42.7901	5.6228	4.91674	0.38452	-0.144722	1.73559	-52.8677	-44.9429	7.16486	0	0	-0.0563162
718	0	11.6271	0	0	11.6371	0.155641	-2.36254	-0.140981	-0.00220007	-0.0231889	-13.3209	-3.71E-15	0.211228	0	0	0.000354629	-1.73117	-24.5987	-5.88086	326.559	372.571	620.088	382.038	382.038	382.038	9.59267	-83.2693	12.6414	326.789	378.649	200.771	185.347	185.347	185.347	-83.4005	2.80773	-14.2307	42.1871	5.64908	4.87144	0.37746	-0.146097	1.71489	-49.8754	-45.3638	7.16533	0	0	-0.0539846
719	0	11.628	0	0	11.6365	0.147865	-2.16594	-0.14111	-0.00152044	-0.0240114	-13.3672	1.48E-15	0.307846	0	0	-0.000425986	-1.90167	-23.9548	-5.81486	321.936	372.463	620.246	381.794	381.794	381.794	9.63708	-83.2453	12.602	321.898	378.657	200.64	185.347	185.347	185.347	-83.3824	2.75602	-14.2373	41.5776	5.66895	4.82356	0.369607	-0.146024	1.69415	-46.9935	-45.2715	7.04007	0	0	-0.0515018
720	0	11.6046	0	0	11.6115	0.139577	-1.95631	-0.141093	-0.000921645	-0.0245825	-13.3821	-2.04E-15	0.37433	0	0	-0.00111103	-2.07013	-23.2957	-5.74589	317.077	372.316	620.474	381.55	381.55	381.55	9.68927	-83.2256	12.5675	316.966	378.667	200.516	185.347	185.347	185.347	-83.3692	2.70228	-14.2521	40.9625	5.68494	4.7746	0.360751	-0.14507	1.67361	-44.1415	-44.9183	6.84381	0	0	-0.0486993
721	0	11.5598	0	0	11.5651	0.130884	-1.73637	-0.140963	-0.000370769	-0.0248841	-13.3676	1.66E-15	0.414607	0	0	-0.00171075	-2.23587	-22.6222	-5.6764	311.995	372.133	620.764	381.307	381.307	381.307	9.74907	-83.2106	12.5384	311.991	378.68	200.398	185.347	185.347	185.347	-83.3614	2.64688	-14.2754	40.3431	5.69958	4.72592	0.351123	-0.143259	1.65318	-41.5195	-44.2665	6.57728	0	0	-0.045846
722	0	11.4956	0	0	11.4997	0.121871	-1.5083	-0.140765	4.31E-05	-0.024909	-13.3279	3.91E-15	0.422502	0	0	-0.00223284	-2.39834	-21.9347	-5.60865	306.702	371.916	621.109	381.067	381.067	381.067	9.81603	-83.2004	12.5148	306.971	378.698	200.288	185.347	185.347	185.347	-83.3589	2.59025	-14.3069	39.7207	5.71556	4.67877	0.341347	-0.140928	1.63291	-39.3062	-43.4647	6.27783	0	0	-0.0431733
723	0	11.414	0	0	11.4169	0.1126	-1.27366	-0.140528	0.000338874	-0.0247129	-13.2676	2.66E-15	0.404024	0	0	-0.00269158	-2.5572	-21.234	-5.54444	301.212	371.668	621.499	380.83	380.83	380.83	9.8893	-83.1945	12.4967	301.905	378.72	200.182	185.347	185.347	185.347	-83.3613	2.53284	-14.346	39.0967	5.73538	4.63411	0.332042	-0.138232	1.61318	-37.6907	-42.5743	5.96874	0	0	-0.040956
724	0	11.3161	0	0	11.318	0.103113	-1.03348	-0.140321	0.00053579	-0.0242667	-13.1963	-1.14E-15	0.365662	0	0	-0.00310194	-2.71224	-20.521	-5.48492	295.535	371.391	621.926	380.597	380.597	380.597	9.96786	-83.1926	12.4836	296.794	378.748	200.08	185.347	185.347	185.347	-83.3679	2.47516	-14.3918	38.4727	5.76133	4.59245	0.323348	-0.135261	1.59381	-36.693	-41.5849	5.64665	0	0	-0.0392773
725	0	11.2028	0	0	11.2039	0.0934289	-0.788292	-0.140146	0.000610119	-0.0236186	-13.1196	2.16E-15	0.310405	0	0	-0.00347455	-2.86345	-19.7966	-5.43068	289.686	371.089	622.384	380.367	380.367	380.367	10.0505	-83.1936	12.4752	291.64	378.78	199.98	185.347	185.347	185.347	-83.3779	2.41774	-14.443	37.8499	5.79532	4.55414	0.316026	-0.132118	1.57526	-36.4798	-40.5889	5.34182	0	0	-0.0383857
726	0	11.0746	0	0	11.0751	0.0835534	-0.538225	-0.140035	0.000643337	-0.0227909	-13.0471	-9.35E-16	0.249978	0	0	-0.00382265	-3.01098	-19.0618	-5.38156	283.678	370.765	622.866	380.143	380.142	380.142	10.1358	-83.1966	12.4709	286.446	378.817	199.879	185.347	185.347	185.347	-83.39	2.3611	-14.4987	37.2296	5.83899	4.51907	0.310211	-0.128887	1.55717	-36.9804	-39.5441	5.03926	0	0	-0.0382567
727	0	10.932	0	0	10.9322	0.073478	-0.283075	-0.139982	0.000564005	-0.0218759	-12.9856	6.63E-17	0.179627	0	0	-0.00414611	-3.15511	-18.318	-5.33669	277.523	370.42	623.364	379.922	379.922	379.922	10.2228	-83.2004	12.4699	281.215	378.858	199.776	185.347	185.347	185.347	-83.4031	2.30572	-14.5574	36.6128	5.89337	4.48694	0.30644	-0.125749	1.5401	-38.192	-38.6172	4.77442	0	0	-0.0388936
728	0	10.7757	0	0	10.7757	0.0631843	-0.0223829	-0.140014	0.000463226	-0.0209325	-12.9447	3.09E-15	0.108076	0	0	-0.00444892	-3.29622	-17.5661	-5.29442	271.238	370.057	623.873	379.705	379.705	379.705	10.3103	-83.2041	12.4719	275.952	378.903	199.669	185.347	185.347	185.347	-83.416	2.25202	-14.6183	35.9997	5.95911	4.45699	0.304604	-0.122518	1.52404	-39.931	-37.7062	4.52022	0	0	-0.0401469
729	0	10.6064	0	0	10.6065	0.0526441	0.24455	-0.140096	0.00025176	-0.020062	-12.9267	-2.82E-16	0.0254723	0	0	-0.00471936	-3.43485	-16.8075	-5.25244	264.838	369.678	624.389	379.492	379.491	379.491	10.3973	-83.2069	12.4762	270.662	378.949	199.557	185.347	185.347	185.347	-83.4279	2.2003	-14.6802	35.3905	6.03648	4.42828	0.304598	-0.119571	1.50916	-41.9795	-37.0056	4.30205	0	0	-0.0417512
730	0	10.4256	0	0	10.426	0.0418188	0.518695	-0.140244	2.71E-05	-0.0192768	-12.9363	1.61E-15	-0.0605756	0	0	-0.00495339	-3.57151	-16.0433	-5.20787	258.339	369.286	624.905	379.28	379.28	379.28	10.4829	-83.2084	12.482	265.35	378.997	199.441	185.347	185.347	185.347	-83.4383	2.15071	-14.7422	34.7843	6.12528	4.39959	0.305851	-0.116469	1.49544	-44.0854	-36.306	4.07774	0	0	-0.0435315
731	0	10.2348	0	0	10.2358	0.0306569	0.801335	-0.140433	-0.000235584	-0.0186431	-12.9718	2.83E-15	-0.152258	0	0	-0.00513799	-3.70673	-15.2742	-5.1576	251.757	368.883	625.419	379.07	379.07	379.07	10.5663	-83.2085	12.4887	260.018	379.045	199.319	185.347	185.347	185.347	-83.4471	2.10321	-14.8032	34.1799	6.22505	4.36972	0.308194	-0.113678	1.48332	-46.0689	-35.7611	3.86808	0	0	-0.0453203
732	0	10.0364	0	0	10.0382	0.019099	1.09396	-0.140657	-0.000518782	-0.0181338	-13.0301	-4.18E-15	-0.245552	0	0	-0.00526318	-3.84103	-14.5012	-5.09827	245.109	368.469	625.926	378.86	378.86	378.86	10.6467	-83.2078	12.4952	254.672	379.091	199.194	185.347	185.347	185.347	-83.4549	2.05758	-14.862	33.575	6.33492	4.33739	0.311083	-0.111368	1.47245	-47.8081	-35.3194	3.66215	0	0	-0.0470874
733	0	9.83286	0	0	9.83583	0.00707676	1.39829	-0.14091	-0.000762523	-0.0177861	-13.105	1.57E-15	-0.329537	0	0	-0.00532384	-3.97477	-13.7246	-5.0266	238.409	368.048	626.423	378.649	378.649	378.649	10.7233	-83.207	12.5004	249.315	379.134	199.065	185.347	185.347	185.347	-83.4623	2.01342	-14.9174	32.9672	6.45358	4.30136	0.313359	-0.109885	1.46305	-48.9112	-34.9776	3.45857	0	0	-0.0484555
734	0	9.62722	0	0	9.63158	-0.00547934	1.71604	-0.141132	-0.000927196	-0.0175943	-13.1826	-4.47E-15	-0.393284	0	0	-0.00531638	-4.10809	-12.9448	-4.93973	231.674	367.62	626.908	378.435	378.435	378.435	10.7954	-83.2074	12.5032	243.95	379.171	198.936	185.347	185.347	185.347	-83.4705	1.97016	-14.9682	32.3531	6.5792	4.26081	0.314867	-0.109493	1.45501	-49.4141	-34.6991	3.26209	0	0	-0.049565
735	0	9.42237	0	0	9.42846	-0.0186312	2.04876	-0.141285	-0.000939696	-0.0175464	-13.2498	-1.03E-15	-0.422518	0	0	-0.00524668	-4.24087	-12.1618	-4.83517	224.916	367.188	627.376	378.218	378.218	378.218	10.8626	-83.2101	12.5023	238.578	379.201	198.808	185.347	185.347	185.347	-83.4809	1.92715	-15.0135	31.7294	6.70944	4.21507	0.314668	-0.110693	1.44784	-49.082	-34.5503	3.08828	0	0	-0.0501386
736	0	9.22117	0	0	9.22931	-0.0324213	2.39747	-0.141326	-0.000748384	-0.0176071	-13.2935	-4.12E-15	-0.406885	0	0	-0.00512623	-4.37265	-11.3755	-4.71117	218.148	366.752	627.826	377.996	377.996	377.996	10.9249	-83.2163	12.497	233.201	379.223	198.681	185.347	185.347	185.347	-83.4946	1.88367	-15.0526	31.0924	6.84117	4.16396	0.312869	-0.113236	1.4419	-48.0283	-34.3906	2.93216	0	0	-0.0503652
737	0	9.02601	0	0	9.0366	-0.0468653	2.76253	-0.141258	-0.000391544	-0.0177381	-13.3064	2.59E-15	-0.34833	0	0	-0.00496703	-4.50268	-10.5858	-4.56662	211.382	366.314	628.255	377.77	377.77	377.77	10.9825	-83.2268	12.4868	227.818	379.238	198.558	185.347	185.347	185.347	-83.5124	1.83909	-15.0855	30.4385	6.97074	4.10751	0.309375	-0.117226	1.43656	-46.3561	-34.2867	2.80929	0	0	-0.0503006
738	0	8.83886	0	0	8.85228	-0.0619546	3.14366	-0.141071	0.000123139	-0.0178959	-13.2844	-3.50E-15	-0.250303	0	0	-0.00478488	-4.62993	-9.79237	-4.40111	204.628	365.876	628.658	377.54	377.54	377.54	11.0362	-83.2418	12.4717	222.428	379.247	198.438	185.347	185.347	185.347	-83.5347	1.79284	-15.1127	29.7641	7.09382	4.04594	0.304272	-0.122424	1.43197	-44.1923	-34.2156	2.71802	0	0	-0.0500325
739	0	8.66107	0	0	8.67774	-0.0776517	3.53984	-0.1408	0.000747671	-0.0180677	-13.231	6.23E-16	-0.124476	0	0	-0.00459166	-4.75311	-8.99507	-4.21489	197.895	365.437	629.034	377.306	377.306	377.306	11.0873	-83.2612	12.4521	217.03	379.252	198.321	185.347	185.347	185.347	-83.5615	1.7445	-15.1352	29.0664	7.20562	3.97953	0.297888	-0.128382	1.42822	-41.725	-34.1754	2.65729	0	0	-0.0497077
740	0	8.49337	0	0	8.51374	-0.0938957	3.94947	-0.140465	0.00138695	-0.0181722	-13.1528	4.40E-15	0.0108297	0	0	-0.0043904	-4.87086	-8.19376	-4.00882	191.191	364.999	629.379	377.068	377.068	377.069	11.137	-83.2842	12.4286	211.62	379.256	198.204	185.347	185.347	185.347	-83.5921	1.69382	-15.1544	28.3426	7.30113	3.90848	0.290618	-0.134659	1.42477	-39.2565	-34.1395	2.61379	0	0	-0.0496622
741	0	8.33612	0	0	8.36061	-0.110615	4.37065	-0.140165	0.0019633	-0.018252	-13.0656	3.43E-15	0.138367	0	0	-0.00418062	-4.98176	-7.38846	-3.7843	184.526	364.563	629.691	376.83	376.829	376.829	11.1868	-83.3096	12.4021	206.195	379.262	198.087	185.347	185.347	185.347	-83.6254	1.64066	-15.1717	27.5911	7.37532	3.83283	0.282671	-0.141123	1.42244	-36.8525	-34.2477	2.59144	0	0	-0.0498614
742	0	8.18939	0	0	8.21842	-0.127723	4.80116	-0.139934	0.00241317	-0.0182453	-12.9804	1.34E-15	0.24368	0	0	-0.00395474	-5.08447	-6.57936	-3.54318	177.907	364.129	629.965	376.591	376.59	376.591	11.238	-83.3361	12.3734	200.755	379.274	197.966	185.347	185.347	185.347	-83.66	1.585	-15.1886	26.8108	7.42345	3.75245	0.274764	-0.147273	1.42067	-34.8801	-34.4191	2.56706	0	0	-0.0508465
743	0	8.05322	0	0	8.08723	-0.145138	5.23882	-0.13981	0.00274653	-0.0181738	-12.9069	8.15E-16	0.322386	0	0	-0.0037083	-5.17773	-5.76698	-3.28759	171.343	363.697	630.2	376.354	376.354	376.354	11.2916	-83.3623	12.3433	195.296	379.292	197.84	185.347	185.347	185.347	-83.6947	1.52679	-15.2063	26.0016	7.44136	3.66681	0.266905	-0.153009	1.41946	-33.3345	-34.6993	2.53641	0	0	-0.0525793
744	0	7.92787	0	0	7.96726	-0.162776	5.68145	-0.139757	0.00289949	-0.0180421	-12.8463	1.79E-16	0.366354	0	0	-0.00342706	-5.2605	-4.9521	-3.01987	164.845	363.267	630.393	376.121	376.121	376.121	11.3485	-83.387	12.312	189.819	379.319	197.709	185.347	185.347	185.347	-83.7284	1.46595	-15.2255	25.1644	7.4257	3.57512	0.259619	-0.158177	1.41931	-32.4004	-35.1314	2.49553	0	0	-0.0553561
745	0	7.81374	0	0	7.8589	-0.180556	6.12698	-0.139801	0.00296303	-0.017855	-12.8034	3.10E-15	0.385988	0	0	-0.00311382	-5.33194	-4.1358	-2.74239	158.422	362.84	630.541	375.896	375.896	375.896	11.4093	-83.409	12.2797	184.322	379.355	197.57	185.347	185.347	185.347	-83.7599	1.40231	-15.2466	24.3013	7.37417	3.47618	0.252765	-0.162561	1.41982	-32.0166	-35.6532	2.44009	0	0	-0.0590691
746	0	7.71148	0	0	7.76282	-0.198401	6.57338	-0.139913	0.00289502	-0.0176289	-12.776	2.17E-15	0.381362	0	0	-0.00276022	-5.39149	-3.31954	-2.45748	152.086	362.414	630.643	375.681	375.681	375.681	11.4742	-83.4276	12.246	178.806	379.4	197.424	185.347	185.347	185.347	-83.7886	1.33555	-15.2699	23.4151	7.28594	3.36858	0.246427	-0.166223	1.42085	-32.1842	-36.3181	2.37356	0	0	-0.0636777
747	0	7.62206	0	0	7.67996	-0.216235	7.01869	-0.140063	0.00278413	-0.0173812	-12.7606	2.62E-16	0.366645	0	0	-0.00237139	-5.43883	-2.50506	-2.16735	145.851	361.99	630.695	375.478	375.478	375.478	11.5437	-83.4421	12.2105	173.272	379.453	197.271	185.347	185.347	185.347	-83.8136	1.26525	-15.2951	22.5098	7.16145	3.25071	0.240437	-0.169	1.4229	-32.7689	-37.0696	2.29973	0	0	-0.068846
748	0	7.54667	0	0	7.61148	-0.233977	7.46088	-0.140266	0.00267558	-0.0171436	-12.7578	2.91E-15	0.35196	0	0	-0.00195102	-5.47395	-1.69436	-1.87407	139.728	361.567	630.697	375.29	375.29	375.29	11.6178	-83.4518	12.1723	167.721	379.513	197.111	185.347	185.347	185.347	-83.8347	1.1908	-15.3219	21.5904	7.00277	3.12104	0.234634	-0.171166	1.42535	-33.6378	-38.0083	2.23375	0	0	-0.0742122
749	0	7.48662	0	0	7.55873	-0.25154	7.89771	-0.140495	0.00254819	-0.0169278	-12.7633	7.85E-16	0.33949	0	0	-0.00149605	-5.49708	-0.889654	-1.57947	133.733	361.144	630.647	375.119	375.119	375.119	11.6971	-83.4565	12.1307	162.155	379.579	196.945	185.347	185.347	185.347	-83.8514	1.11151	-15.3504	20.6621	6.81347	2.97818	0.228592	-0.172663	1.42876	-34.5533	-39.0891	2.17488	0	0	-0.0791508
750	0	7.44338	0	0	7.52314	-0.268827	8.32678	-0.140747	0.00247615	-0.0167622	-12.7757	-1.95E-15	0.338821	0	0	-0.00101198	-5.50878	-0.0932705	-1.28528	127.879	360.72	630.544	374.965	374.965	374.965	11.782	-83.4557	12.0851	156.574	379.649	196.774	185.347	185.347	185.347	-83.8635	1.02654	-15.3802	19.7314	6.59849	2.8212	0.222062	-0.173672	1.43281	-35.3217	-40.3475	2.13372	0	0	-0.0831263
751	0	7.41845	0	0	7.5062	-0.285732	8.74547	-0.141013	0.00238586	-0.0166625	-12.7928	3.31E-18	0.342976	0	0	-0.000491224	-5.50981	0.692453	-0.993006	122.181	360.292	630.386	374.83	374.83	374.83	11.8734	-83.4491	12.0346	150.979	379.724	196.6	185.347	185.347	185.347	-83.8708	0.935028	-15.4117	18.8045	6.36412	2.64974	0.214627	-0.174507	1.43742	-35.6824	-41.8118	2.10675	0	0	-0.0855079
752	0	7.41326	0	0	7.50939	-0.302146	9.1511	-0.141249	0.00232408	-0.0166311	-12.8096	2.03E-15	0.354865	0	0	6.28E-05	-5.50119	1.46529	-0.7041	116.65	359.86	630.173	374.713	374.713	374.712	11.9721	-83.4365	11.9789	145.372	379.802	196.423	185.347	185.347	185.347	-83.8732	0.836029	-15.4451	17.888	6.11725	2.46415	0.20627	-0.175399	1.44235	-35.5223	-43.5007	2.09698	0	0	-0.0860183
753	0	7.42923	0	0	7.53405	-0.317958	9.54099	-0.141424	0.0022463	-0.016671	-12.8231	1.34E-15	0.367582	0	0	0.000652741	-5.48407	2.22323	-0.419804	111.3	359.421	629.905	374.612	374.612	374.612	12.079	-83.4176	11.9172	139.753	379.882	196.246	185.347	185.347	185.347	-83.8707	0.728618	-15.4807	16.9878	5.86524	2.26545	0.196736	-0.176448	1.44738	-34.6474	-45.3279	2.09333	0	0	-0.0842813
754	0	7.46755	0	0	7.58137	-0.333066	9.91267	-0.141536	0.0022197	-0.016775	-12.834	2.52E-15	0.384125	0	0	0.00127129	-5.45967	2.96458	-0.141235	106.139	358.972	629.583	374.526	374.526	374.526	12.1953	-83.3922	11.8493	134.121	379.963	196.068	185.347	185.347	185.347	-83.8631	0.611908	-15.5189	16.1097	5.6151	2.05531	0.18597	-0.177748	1.45246	-32.9839	-47.2381	2.09467	0	0	-0.0802643
755	0	7.52912	0	0	7.65229	-0.347374	10.2639	-0.141593	0.00222448	-0.0169553	-12.8452	-1.82E-15	0.399899	0	0	0.00191778	-5.4293	3.68805	0.130613	101.177	358.512	629.205	374.454	374.454	374.454	12.3217	-83.3601	11.7747	128.478	380.043	195.891	185.347	185.347	185.347	-83.8505	0.485061	-15.5602	15.2582	5.37332	1.8359	0.173745	-0.179381	1.45757	-30.4015	-49.1543	2.09447	0	0	-0.0739344
756	0	7.61479	0	0	7.74761	-0.360797	10.5927	-0.141615	0.00228585	-0.0171662	-12.8604	-1.50E-15	0.415006	0	0	0.00258929	-5.39423	4.39276	0.394805	96.42	358.036	628.774	374.391	374.391	374.391	12.4591	-83.321	11.693	122.821	380.121	195.716	185.347	185.347	185.347	-83.8327	0.347281	-15.6049	14.4371	5.14533	1.60983	0.16044	-0.18131	1.46249	-27.0962	-51.0297	2.09065	0	0	-0.0659172
757	0	7.72526	0	0	7.868	-0.373264	10.8975	-0.141634	0.00242602	-0.017439	-12.8841	3.17E-15	0.430909	0	0	0.00328423	-5.3557	5.07822	0.650587	91.872	357.543	628.289	374.337	374.336	374.337	12.6082	-83.275	11.6037	117.152	380.197	195.542	185.347	185.347	185.347	-83.8101	0.197754	-15.6532	13.6488	4.93553	1.37989	0.145495	-0.183172	1.46762	-22.8866	-52.6769	2.08196	0	0	-0.0561656
758	0	7.86116	0	0	8.01412	-0.384719	11.1769	-0.141628	0.00266888	-0.0177201	-12.9143	-1.11E-15	0.45094	0	0	0.00400024	-5.31494	5.74432	0.89718	87.5355	357.028	627.751	374.287	374.287	374.287	12.7695	-83.2224	11.5061	111.469	380.268	195.371	185.347	185.347	185.347	-83.783	0.0356593	-15.7051	12.8952	4.74715	1.14906	0.12974	-0.185091	1.47247	-18.2019	-54.1269	2.07319	0	0	-0.0457319
759	0	8.02317	0	0	8.18659	-0.395112	11.43	-0.141575	0.00299911	-0.0180227	-12.9476	-1.83E-15	0.475745	0	0	0.00473661	-5.27305	6.39121	1.134	83.4116	356.49	627.163	374.241	374.241	374.241	12.9436	-83.1635	11.3996	105.771	380.333	195.203	185.347	185.347	185.347	-83.752	-0.139844	-15.7605	12.1769	4.58234	0.920141	0.112958	-0.186963	1.47749	-13.0241	-55.333	2.06948	0	0	-0.0348496
760	0	8.21188	0	0	8.38602	-0.404404	11.6559	-0.141465	0.0034572	-0.0182911	-12.9811	2.65E-15	0.512077	0	0	0.00548983	-5.2311	7.01919	1.36055	79.5004	355.924	626.525	374.197	374.197	374.197	13.1308	-83.0988	11.2835	100.059	380.392	195.039	185.347	185.347	185.347	-83.7178	-0.329599	-15.8194	11.4941	4.44221	0.695826	0.0957385	-0.188513	1.48218	-7.75442	-56.1951	2.07502	0	0	-0.024308
761	0	8.42794	0	0	8.61296	-0.412558	11.8538	-0.141299	0.00400359	-0.0185696	-13.0124	-2.22E-15	0.559154	0	0	0.00626142	-5.18999	7.62862	1.57649	75.8009	355.33	625.838	374.154	374.154	374.154	13.3315	-83.0291	11.157	94.3316	380.444	194.879	185.347	185.347	185.347	-83.6812	-0.534399	-15.8814	10.8463	4.32687	0.478432	0.0780114	-0.189601	1.48685	-2.44835	-56.7541	2.09877	0	0	-0.0143394
762	0	8.67195	0	0	8.86797	-0.419534	12.0229	-0.141136	0.00461068	-0.018803	-13.0444	-2.33E-15	0.615887	0	0	0.00705589	-5.15051	8.21971	1.78152	72.3124	354.703	625.103	374.113	374.113	374.113	13.5459	-82.9551	11.0197	88.5878	380.488	194.724	185.347	185.347	185.347	-83.6432	-0.754921	-15.9465	10.2327	4.23572	0.270061	0.0606242	-0.190346	1.49149	2.43423	-57.088	2.14205	0	0	-0.00564676
763	0	8.94457	0	0	9.15169	-0.425283	12.1621	-0.140997	0.00525079	-0.0190174	-13.0749	1.81E-15	0.67975	0	0	0.00787648	-5.11334	8.79245	1.9755	69.0346	354.043	624.32	374.076	374.076	374.076	13.7744	-82.8773	10.8711	82.8273	380.526	194.572	185.347	185.347	185.347	-83.6045	-0.991756	-16.0148	9.65262	4.1675	0.072317	0.0435047	-0.1905	1.49638	6.83053	-57.138	2.20565	0	0	0.00172124
764	0	9.24663	0	0	9.46477	-0.429751	12.2702	-0.140988	0.00589968	-0.019181	-13.1088	-3.81E-15	0.746384	0	0	0.00873102	-5.07898	9.34648	2.15834	65.9679	353.349	623.491	374.044	374.044	374.044	14.0172	-82.7965	10.7112	77.0496	380.556	194.426	185.347	185.347	185.347	-83.5661	-1.2453	-16.0861	9.10521	4.12032	-0.11349	0.0271527	-0.189951	1.5021	10.4352	-56.9659	2.28858	0	0	0.00744587
765	0	9.57898	0	0	9.80795	-0.432869	12.3456	-0.141122	0.00652909	-0.0192786	-13.1398	3.83E-15	0.808492	0	0	0.00961788	-5.04781	9.88091	2.32994	63.1143	352.62	622.614	374.021	374.021	374.021	14.2745	-82.7134	10.54	71.2546	380.579	194.284	185.347	185.347	185.347	-83.5287	-1.51571	-16.1609	8.59019	4.09209	-0.286383	0.0120666	-0.188708	1.50847	13.0306	-56.5593	2.38419	0	0	0.0113957
766	0	9.94256	0	0	10.182	-0.434565	12.3865	-0.14146	0.00710427	-0.0192643	-13.1629	-8.07E-16	0.857306	0	0	0.0105305	-5.02004	10.3942	2.49028	60.4777	351.857	621.688	374.012	374.012	374.012	14.5464	-82.6283	10.3578	65.4426	380.594	194.149	185.347	185.347	185.347	-83.4929	-1.80289	-16.2392	8.10764	4.08039	-0.445747	-0.00156138	-0.186463	1.51644	14.5002	-55.8182	2.48294	0	0	0.0136063
767	0	10.3381	0	0	10.5875	-0.434764	12.3914	-0.142033	0.00758727	-0.0191257	-13.1676	9.63E-16	0.883238	0	0	0.0114484	-4.99569	10.8844	2.63928	58.0643	351.062	620.712	374.02	374.02	374.02	14.8324	-82.5414	10.1651	59.6145	380.6	194.022	185.347	185.347	185.347	-83.4588	-2.10633	-16.3211	7.65829	4.08262	-0.591219	-0.0132606	-0.183351	1.52616	14.71	-54.8222	2.57959	0	0	0.0141251
768	0	10.7662	0	0	11.0248	-0.433404	12.3585	-0.142848	0.00798224	-0.0187972	-13.1378	-1.66E-15	0.881345	0	0	0.0123327	-4.9746	11.3484	2.77693	55.8825	350.239	619.686	374.051	374.051	374.051	15.1317	-82.4522	9.96266	53.772	380.596	193.906	185.347	185.347	185.347	-83.4261	-2.42499	-16.4065	7.24345	4.09613	-0.722753	-0.0229327	-0.179214	1.53825	13.647	-53.4329	2.66586	0	0	0.0131726
769	0	11.2268	0	0	11.4935	-0.430433	12.2867	-0.143923	0.00827112	-0.018285	-13.0554	-2.47E-15	0.847318	0	0	0.0131279	-4.95637	11.7831	2.90326	53.9434	349.392	618.608	374.108	374.108	374.108	15.4427	-82.3596	9.75112	47.918	380.579	193.803	185.347	185.347	185.347	-83.3932	-2.75713	-16.4948	6.86509	4.11811	-0.840586	-0.0308066	-0.174142	1.55319	11.5064	-51.7091	2.74462	0	0	0.0111716
770	0	11.7186	0	0	11.9922	-0.42582	12.1751	-0.145247	0.00852503	-0.0175042	-12.8969	-2.82E-15	0.786765	0	0	0.0137592	-4.94036	12.1842	3.01818	52.26	348.528	617.476	374.196	374.196	374.196	15.7628	-82.2613	9.53162	42.0565	380.546	193.716	185.347	185.347	185.347	-83.3576	-3.10012	-16.5851	6.52589	4.14591	-0.945049	-0.0364353	-0.168077	1.57113	8.28745	-49.4889	2.81489	0	0	0.00840009
771	0	12.2392	0	0	12.5181	-0.419558	12.0235	-0.146766	0.00872095	-0.0164773	-12.6342	2.89E-15	0.6993	0	0	0.0141319	-4.92565	12.5474	3.12179	50.8476	347.655	616.293	374.317	374.316	374.316	16.0886	-82.1535	9.30561	36.1925	380.494	193.648	185.347	185.347	185.347	-83.3147	-3.45026	-16.6762	6.22889	4.17669	-1.03683	-0.0403506	-0.161065	1.59229	4.36119	-46.8236	2.88469	0	0	0.00542597
772	0	12.7841	0	0	13.0665	-0.411673	11.8323	-0.1484	0.00898962	-0.0151715	-12.2391	-4.07E-15	0.600999	0	0	0.0141481	-4.91103	12.8679	3.21427	49.7222	346.781	615.057	374.471	374.471	374.471	16.4156	-82.0307	9.07498	30.3322	380.418	193.6	185.347	185.347	185.347	-83.2581	-3.80253	-16.7668	5.97746	4.20768	-1.11683	-0.043264	-0.152892	1.61725	0.179634	-43.5159	2.96545	0	0	0.00275951
773	0	13.3463	0	0	13.63	-0.402215	11.6027	-0.149969	0.00929487	-0.013607	-11.6823	-3.91E-15	0.493948	0	0	0.013708	-4.89504	13.141	3.29575	48.9004	345.918	613.773	374.658	374.658	374.658	16.7383	-81.8849	8.8424	24.4827	380.314	193.572	185.347	185.347	185.347	-83.1784	-4.1504	-16.8553	5.77518	4.23622	-1.18594	-0.0451681	-0.143997	1.64479	-4.03809	-39.7248	3.06444	0	0	0.00070809
774	0	13.9157	0	0	14.1984	-0.391272	11.3365	-0.151419	0.00979515	-0.0118338	-10.9593	-2.28E-15	0.400521	0	0	0.0127728	-4.87589	13.3622	3.36647	48.3979	345.078	612.444	374.877	374.877	374.877	17.0499	-81.7055	8.6113	18.6516	380.179	193.562	185.347	185.347	185.347	-83.0634	-4.48572	-16.9404	5.62539	4.25946	-1.2453	-0.0471672	-0.133755	1.67532	-7.67495	-35.1615	3.19317	0	0	-0.000414648
775	0	14.479	0	0	14.758	-0.378964	11.0366	-0.152672	0.0104686	-0.00993512	-10.0809	-3.45E-15	0.327805	0	0	0.0113588	-4.85159	13.5272	3.42663	48.2288	344.273	611.077	375.125	375.124	375.125	17.343	-81.479	8.38591	12.8466	380.011	193.566	185.347	185.347	185.347	-82.8974	-4.7988	-17.0209	5.53116	4.27472	-1.2959	-0.0496227	-0.122457	1.70761	-10.4508	-29.9722	3.35573	0	0	-0.000604019
776	0	15.0197	0	0	15.2922	-0.365442	10.7063	-0.153821	0.0114024	-0.00815144	-9.09305	-5.30E-16	0.294214	0	0	0.00958261	-4.81996	13.6325	3.47638	48.4043	343.518	609.68	375.397	375.397	375.397	17.6098	-81.1892	8.17119	7.07524	379.809	193.574	185.347	185.347	185.347	-82.6619	-5.0787	-17.096	5.49511	4.2793	-1.33868	-0.0533103	-0.110218	1.74157	-11.8148	-24.2474	3.56647	0	0	-1.24E-05
777	0	15.5188	0	0	15.7821	-0.350875	10.3497	-0.154974	0.0126004	-0.00663035	-8.05984	1.33E-15	0.310887	0	0	0.00762091	-4.7787	13.6753	3.51575	48.932	342.828	608.261	375.69	375.69	375.69	17.842	-80.818	7.97261	1.3439	379.574	193.579	185.347	185.347	185.347	-82.3364	-5.3138	-17.1653	5.51903	4.27067	-1.37437	-0.058565	-0.0969045	1.77577	-11.6056	-18.0123	3.81725	0	0	0.000945641
778	0	15.9556	0	0	16.207	-0.335442	9.97104	-0.156314	0.0140543	-0.00572755	-7.06415	-3.96E-15	0.387244	0	0	0.00567962	-4.72554	13.6538	3.54461	49.8154	342.215	606.832	376	376	376	18.0323	-80.346	7.79585	-4.34268	379.307	193.571	185.347	185.347	185.347	-81.8988	-5.49248	-17.229	5.60405	4.24627	-1.40343	-0.0660045	-0.0828714	1.81012	-9.44757	-11.5847	4.11753	0	0	0.00167924
779	0	16.3096	0	0	16.5466	-0.319314	9.57438	-0.157973	0.0156962	-0.00562747	-6.18982	-1.61E-15	0.526126	0	0	0.00392641	-4.65827	13.567	3.56261	51.0534	341.696	605.406	376.324	376.324	376.323	18.1742	-79.7539	7.64643	-9.98223	379.012	193.541	185.347	185.347	185.347	-81.3277	-5.60388	-17.2876	5.75041	4.20398	-1.42589	-0.0754104	-0.0683188	1.8434	-5.45086	-5.17381	4.4534	0	0	0.00154713
780	0	16.5612	0	0	16.7816	-0.302643	9.16337	-0.160066	0.0174973	-0.00652542	-5.5191	-1.58E-15	0.732493	0	0	0.00245044	-4.57495	13.4148	3.56916	52.6401	341.282	603.995	376.659	376.659	376.659	18.2629	-79.024	7.52942	-15.5754	378.694	193.486	185.347	185.347	185.347	-80.6031	-5.6386	-17.3418	5.9577	4.14189	-1.44141	-0.0860682	-0.053546	1.87465	0.050714	0.980524	4.81037	0	0	5.10E-05
781	0	16.693	0	0	16.8951	-0.285551	8.741	-0.162622	0.0193474	-0.00850111	-5.12176	1.58E-15	1.00242	0	0	0.00121899	-4.47396	13.198	3.56361	54.5657	340.985	602.614	377.005	377.004	377.005	18.2957	-78.1408	7.44906	-21.1257	378.356	193.408	185.347	185.347	185.347	-79.7084	-5.58942	-17.3924	6.22461	4.05853	-1.44941	-0.0976495	-0.0390413	1.9037	6.74872	6.57442	5.17216	0	0	-0.00318
782	0	16.6914	0	0	16.8738	-0.268118	8.30922	-0.165676	0.0211446	-0.0115393	-5.06227	3.01E-15	1.3311	0	0	7.99E-05	-4.35403	12.9182	3.5452	56.8164	340.815	601.275	377.361	377.361	377.361	18.2721	-77.0923	7.40865	-26.6394	378.005	193.315	185.347	185.347	185.347	-78.6308	-5.45166	-17.4402	6.54923	3.95282	-1.44896	-0.108788	-0.0252675	1.92904	13.8214	11.3144	5.51814	0	0	-0.00800316
783	0	16.547	0	0	16.7089	-0.25038	7.8689	-0.169234	0.0228212	-0.0154377	-5.39345	-5.36E-15	1.71533	0	0	-0.0012218	-4.21448	12.5774	3.51322	59.3753	340.779	599.992	377.729	377.729	377.729	18.1944	-75.8716	7.41025	-32.1243	377.643	193.222	185.347	185.347	185.347	-77.363	-5.22367	-17.4859	6.92909	3.82442	-1.43906	-0.11844	-0.0127605	1.95056	20.5376	15.0506	5.81976	0	0	-0.0139578
784	0	16.2557	0	0	16.3968	-0.232321	7.41964	-0.173367	0.0242505	-0.0199726	-6.16401	-4.45E-15	2.14433	0	0	-0.00301495	-4.05508	12.1785	3.4671	62.2234	340.882	598.778	378.112	378.112	378.111	18.0674	-74.4768	7.45467	-37.5879	377.276	193.154	185.347	185.347	185.347	-75.9039	-4.90703	-17.5301	7.36137	3.67335	-1.41867	-0.125285	-0.00196463	1.96761	25.984	17.5554	6.0638	0	0	-0.0201306
785	0	15.8192	0	0	15.9398	-0.213879	6.95992	-0.178165	0.0253517	-0.0246369	-7.41051	3.45E-15	2.60836	0	0	-0.00563592	-3.87618	11.7245	3.40655	65.3399	341.125	597.645	378.51	378.51	378.51	17.8987	-72.9126	7.5414	-43.0346	376.906	193.142	185.347	185.347	185.347	-74.2597	-4.50674	-17.5736	7.84306	3.50042	-1.38688	-0.127635	0.00669519	1.98035	29.1073	18.782	6.22336	0	0	-0.0250744
786	0	15.246	0	0	15.3467	-0.194956	6.48726	-0.183691	0.0261122	-0.0289566	-9.1475	3.98E-15	3.0993	0	0	-0.00933844	-3.67864	11.2188	3.3317	68.7038	341.506	596.604	378.928	378.928	378.928	17.6984	-71.1908	7.6685	-48.4626	376.537	193.227	185.347	185.347	185.347	-72.4441	-4.03129	-17.6174	8.37078	3.30699	-1.34309	-0.124894	0.0131553	1.98827	29.2034	18.8534	6.27491	0	0	-0.0273304
787	0	14.5512	0	0	14.6331	-0.17542	5.99835	-0.189928	0.0264004	-0.0322525	-11.3574	-4.24E-16	3.59163	0	0	-0.0142067	-3.46383	10.6648	3.24302	72.2934	342.02	595.665	379.368	379.368	379.368	17.479	-69.3306	7.83279	-53.8595	376.175	193.458	185.347	185.347	185.347	-70.4792	-3.49243	-17.6633	8.94133	3.09495	-1.28702	-0.115935	0.017201	1.99118	25.3906	17.821	6.20135	0	0	-0.025058
788	0	13.7563	0	0	13.8209	-0.155123	5.48948	-0.196729	0.0262414	-0.0338957	-13.9814	5.09E-15	4.06596	0	0	-0.0200412	-3.23351	10.0662	3.14136	76.0876	342.659	594.837	379.83	379.83	379.83	17.2547	-67.3587	8.02997	-59.1989	375.826	193.89	185.347	185.347	185.347	-68.3949	-2.90471	-17.7143	9.55147	2.86664	-1.21868	-0.10016	0.0193984	1.98891	17.0941	16.1121	5.9605	0	0	-0.0164576
789	0	12.8885	0	0	12.9377	-0.133921	4.95699	-0.203849	0.025418	-0.0333075	-16.9197	-2.44E-15	4.47106	0	0	-0.0263645	-2.98978	9.42659	3.02788	80.0655	343.412	594.128	380.316	380.316	380.316	17.0408	-65.3085	8.25492	-64.4366	375.5	194.578	185.347	185.347	185.347	-66.2281	-2.28476	-17.7745	10.1979	2.62475	-1.13844	-0.0778929	0.0198878	1.98117	4.14875	13.8554	5.55248	0	0	-0.000368873
790	0	11.9793	0	0	12.0152	-0.111695	4.39785	-0.210796	0.0239248	-0.0300607	-20.0209	-3.23E-15	4.76653	0	0	-0.0324036	-2.73505	8.7498	2.90376	84.2061	344.268	593.547	380.824	380.824	380.824	16.8523	-63.2192	8.50198	-69.5089	375.208	195.572	185.347	185.347	185.347	-64.0215	-1.65018	-17.8492	10.8774	2.37223	-1.04673	-0.049262	0.0194733	1.96714	-13.4954	11.5072	4.94675	0	0	0.0242625
791	0	11.0627	0	0	11.0875	-0.0883721	3.81022	-0.216957	0.0215342	-0.0239304	-23.101	9.01E-16	4.88387	0	0	-0.0372942	-2.47181	8.03954	2.77032	88.4893	345.213	593.1	381.353	381.353	381.353	16.7036	-61.134	8.76551	-74.3332	374.965	196.916	185.347	185.347	185.347	-61.8215	-1.01838	-17.9446	11.5868	2.11214	-0.944132	-0.015472	0.0183566	1.94592	-35.2986	9.13617	4.17358	0	0	0.0572342
792	0	10.1724	0	0	10.1884	-0.0639568	3.19421	-0.221685	0.0181831	-0.0150591	-25.9637	-1.79E-16	4.76778	0	0	-0.0402586	-2.20261	7.29958	2.62864	92.8944	346.23	592.793	381.897	381.897	381.897	16.6063	-59.0972	9.04016	-78.8106	374.786	198.633	185.347	185.347	185.347	-59.675	-0.405299	-18.0674	12.3226	1.84747	-0.831141	0.0221257	0.017455	1.91764	-60.374	7.07961	3.23921	0	0	0.0976405
793	0	9.33954	0	0	9.34891	-0.0385497	2.55239	-0.224382	0.0136715	-0.00377996	-28.4247	-5.73E-15	4.35546	0	0	-0.0408531	-1.92996	6.53371	2.47966	97.4014	347.306	592.634	382.453	382.453	382.453	16.5687	-57.1518	9.32124	-82.8316	374.684	200.727	185.347	185.347	185.347	-57.6274	0.175666	-18.2233	13.0817	1.58115	-0.708197	0.06166	0.0166355	1.88186	-87.5396	5.16045	2.23114	0	0	0.143463
794	0	8.59027	0	0	8.59498	-0.0123682	1.89033	-0.224657	0.00805682	0.00919233	-30.3407	1.91E-15	3.62167	0	0	-0.0390522	-1.6562	5.74566	2.32406	101.99	348.427	592.627	383.012	383.012	383.012	16.5946	-55.3373	9.60485	-86.2825	374.67	203.177	185.347	185.347	185.347	-55.7194	0.714339	-18.4159	13.8607	1.31586	-0.575584	0.101038	0.0163322	1.8397	-115.233	3.47368	1.2005	0	0	0.191887
795	0	7.94417	0	0	7.94597	0.0142526	1.21665	-0.222296	0.00140081	0.0231842	-31.6197	4.24E-16	2.56351	0	0	-0.0352471	-1.38348	4.93908	2.16223	106.641	349.577	592.776	383.568	383.568	383.568	16.6829	-53.6873	9.8878	-89.0534	374.749	205.935	185.347	185.347	185.347	-53.9853	1.20404	-18.646	14.6564	1.05409	-0.433408	0.138792	0.0165196	1.7913	-142.256	1.92904	0.221948	0	0	0.240334
796	0	7.41349	0	0	7.41382	0.0408604	0.542963	-0.217396	-0.0059872	0.0373214	-32.238	1.70E-15	1.22672	0	0	-0.0300843	-1.11377	4.11746	1.99438	111.335	350.746	593.087	384.113	384.113	384.113	16.8271	-52.2282	10.1675	-91.0441	374.921	208.935	185.347	185.347	185.347	-52.4518	1.64129	-18.9106	15.4654	0.797963	-0.281699	0.173451	0.0173003	1.73908	-167.239	0.546521	-0.658648	0	0	0.285889
797	0	7.00305	0	0	7.00307	0.0669175	-0.116928	-0.210277	-0.0137427	0.0508111	-32.2312	-3.82E-15	-0.311597	0	0	-0.0242705	-0.848765	3.28411	1.82059	116.054	351.92	593.559	384.638	384.638	384.638	17.0165	-50.9791	10.4418	-92.1698	375.178	212.09	185.347	185.347	185.347	-51.1378	2.02533	-19.2025	16.2846	0.549416	-0.120479	0.204004	0.0184995	1.68445	-189.168	-0.700715	-1.40407	0	0	0.32621
798	0	6.71106	0	0	6.71164	0.0918345	-0.747922	-0.201475	-0.0214198	0.0630069	-31.6861	8.48E-16	-1.94481	0	0	-0.0183944	-0.589957	2.44205	1.64096	120.781	353.091	594.194	385.138	385.138	385.138	17.2367	-49.9516	10.7086	-92.3638	375.505	215.304	185.347	185.347	185.347	-50.0548	2.35736	-19.5116	17.1112	0.310031	0.0501648	0.230118	0.0200308	1.62969	-207.436	-1.78541	-1.9987	0	0	0.359775
799	0	6.53047	0	0	6.53225	0.115017	-1.33483	-0.191556	-0.0285325	0.0732982	-30.7116	2.55E-15	-3.54853	0	0	-0.0128292	-0.338631	1.59397	1.45563	125.501	354.248	594.988	385.607	385.607	385.607	17.4712	-49.151	10.9659	-91.5787	375.886	218.478	185.347	185.347	185.347	-49.2075	2.63981	-19.8249	17.9424	0.0812741	0.229983	0.251513	0.0216661	1.57647	-221.478	-2.66989	-2.45036	0	0	0.385301
800	0	6.45039	0	0	6.4538	0.135912	-1.86359	-0.181164	-0.0345493	0.0813169	-29.4322	-8.48E-16	-4.98874	0	0	-0.00774935	-0.0958846	0.742271	1.26488	130.201	355.383	595.939	386.039	386.039	386.039	17.7026	-48.5769	11.2116	-89.7862	376.301	221.517	185.347	185.347	185.347	-48.5953	2.87573	-20.1282	18.776	-0.135711	0.418561	0.26878	0.0232996	1.52673	-231.303	-3.27854	-2.77946	0	0	0.402704
801	0	6.45758	0	0	6.46291	0.154065	-2.32271	-0.170834	-0.0390258	0.0867974	-27.9604	4.24E-15	-6.14605	0	0	-0.00321631	0.137338	-0.111037	1.06931	134.868	356.49	597.04	386.432	386.432	386.432	17.9146	-48.2249	11.4436	-86.9756	376.73	224.334	185.347	185.347	185.347	-48.2133	3.06838	-20.4077	19.6097	-0.339925	0.615106	0.281871	0.0250541	1.48204	-236.77	-3.45469	-3.03814	0	0	0.411838
802	0	6.5377	0	0	6.54501	0.169154	-2.70411	-0.16105	-0.0416129	0.0896955	-26.3962	8.48E-15	-6.92545	0	0	0.000735756	0.36028	-0.9643	0.86957	139.493	357.56	598.284	386.784	386.784	386.784	18.0933	-48.0869	11.66	-83.1526	377.158	226.855	185.347	185.347	185.347	-48.0531	3.22102	-20.6513	20.442	-0.530573	0.818712	0.291653	0.0268447	1.44341	-238.239	-3.14511	-3.25875	0	0	0.413485
803	0	6.67606	0	0	6.68528	0.181028	-3.00407	-0.152182	-0.0421618	0.0899937	-24.8188	1.70E-15	-7.27286	0	0	0.00404591	0.572304	-1.8162	0.666592	144.067	358.588	599.661	387.095	387.095	387.096	18.2284	-48.1521	11.8593	-78.3371	377.574	229.025	185.347	185.347	185.347	-48.1035	3.3368	-20.8499	21.2716	-0.70705	1.02818	0.298446	0.0286052	1.41155	-235.921	-2.37622	-3.45086	0	0	0.408227
804	0	6.8584	0	0	6.86933	0.18971	-3.2233	-0.144503	-0.0407477	0.0880153	-23.2878	1.70E-15	-7.18119	0	0	0.00662587	0.77294	-2.6657	0.461375	148.583	359.569	601.161	387.367	387.367	387.367	18.3139	-48.4077	12.0409	-72.5613	377.974	230.805	185.347	185.347	185.347	-48.3513	3.4188	-20.9982	22.0976	-0.86894	1.24222	0.302912	0.0306933	1.38637	-230.448	-1.06207	-3.6396	0	0	0.397406
805	0	7.07131	0	0	7.0836	0.195379	-3.36639	-0.138194	-0.0375502	0.0838179	-21.8454	0	-6.6773	0	0	0.00840117	0.961846	-3.51202	0.254854	153.036	360.499	602.772	387.602	387.601	387.601	18.348	-48.8394	12.2046	-65.8675	378.359	232.174	185.347	185.347	185.347	-48.7817	3.47001	-21.0951	22.9195	-1.01591	1.45956	0.305661	0.0328108	1.36866	-222.155	0.581486	-3.78436	0	0	0.381732
806	0	7.30233	0	0	7.31559	0.198357	-3.44155	-0.133299	-0.0329222	0.0779453	-20.5164	1.70E-15	-5.82494	0	0	0.00934312	1.13884	-4.35456	0.0480445	157.421	361.373	604.484	387.801	387.801	387.801	18.3333	-49.4317	12.3517	-58.3063	378.737	233.127	185.347	185.347	185.347	-49.3785	3.49345	-21.1433	23.7371	-1.14793	1.67887	0.306875	0.0348733	1.35687	-211.743	2.43775	-3.86749	0	0	0.362553
807	0	7.54012	0	0	7.55397	0.199066	-3.45943	-0.129874	-0.0272423	0.0705954	-19.3247	-1.70E-15	-4.70554	0	0	0.00950172	1.30391	-5.19287	-0.158262	161.733	362.188	606.283	387.97	387.97	387.97	18.2759	-50.1686	12.4841	-49.9342	379.12	233.677	185.347	185.347	185.347	-50.1252	3.49212	-21.1491	24.5503	-1.26507	1.89901	0.307332	0.0368763	1.35154	-199.697	4.33504	-3.85624	0	0	0.340764
808	0	7.77458	0	0	7.78863	0.197989	-3.43226	-0.127911	-0.0209576	0.0622083	-18.2893	1.27E-15	-3.41662	0	0	0.00900432	1.45715	-6.02657	-0.363291	165.968	362.944	608.157	388.112	388.112	388.112	18.1848	-51.0334	12.6049	-40.8119	379.526	233.845	185.347	185.347	185.347	-51.0044	3.46899	-21.1214	25.3595	-1.36752	2.11888	0.307756	0.0387334	1.35135	-186.752	6.14928	-3.74257	0	0	0.317695
809	0	7.99684	0	0	8.01081	0.195635	-3.37285	-0.127408	-0.0144957	0.0531432	-17.4322	8.48E-16	-2.05818	0	0	0.00803622	1.59882	-6.85537	-0.566132	170.122	363.637	610.096	388.23	388.23	388.23	18.0705	-52.0096	12.7178	-31.0021	379.97	233.663	185.347	185.347	185.347	-51.9993	3.42697	-21.0711	26.1651	-1.45574	2.33724	0.308477	0.0402213	1.35575	-173.421	7.64987	-3.49883	0	0	0.294185
810	0	8.19966	0	0	8.21332	0.1925	-3.29374	-0.12844	-0.00815608	0.0437377	-16.7819	-2.55E-15	-0.718889	0	0	0.00680595	1.7292	-7.67908	-0.765838	174.191	364.268	612.088	388.328	388.328	388.329	17.9447	-53.0816	12.8272	-20.5673	380.473	233.172	185.347	185.347	185.347	-53.0934	3.36867	-21.0099	26.9678	-1.5301	2.55282	0.310664	0.0415369	1.3641	-160.435	8.88255	-3.17812	0	0	0.271517
811	0	8.37761	0	0	8.39084	0.189039	-3.20637	-0.130948	-0.00238936	0.0342945	-16.3502	1.70E-15	0.501488	0	0	0.00550295	1.84864	-8.49752	-0.961062	178.174	364.836	614.122	388.411	388.411	388.411	17.8188	-54.2347	12.9376	-9.56797	381.051	232.418	185.347	185.347	185.347	-54.272	3.29631	-20.9495	27.7682	-1.59121	2.76397	0.314707	0.0424771	1.37553	-148.278	9.62801	-2.75374	0	0	0.250443
812	0	8.52746	0	0	8.54021	0.185636	-3.12044	-0.134843	0.00260359	0.0250177	-16.1369	4.24E-16	1.53295	0	0	0.00426618	1.95748	-9.31062	-1.15004	182.066	365.341	616.189	388.48	388.48	388.48	17.7031	-55.4562	13.0536	1.93969	381.72	231.45	185.347	185.347	185.347	-55.5223	3.21154	-20.9004	28.5672	-1.63965	2.96865	0.321063	0.0429928	1.38944	-137.297	9.83282	-2.26168	0	0	0.231519
813	0	8.64813	0	0	8.66044	0.182582	-3.04333	-0.139818	0.00646862	0.0162174	-16.1096	-9.01E-16	2.30055	0	0	0.00317233	2.05593	-10.1184	-1.33051	185.868	365.783	618.278	388.541	388.541	388.541	17.6064	-56.7356	13.1789	13.9043	382.491	230.322	185.347	185.347	185.347	-56.8338	3.11542	-20.8714	29.3658	-1.67598	3.16429	0.330281	0.0429985	1.40432	-127.963	9.42874	-1.70745	0	0	0.215502
814	0	8.74045	0	0	8.75239	0.180048	-2.97933	-0.145553	0.00910992	0.00790019	-16.2234	-2.22E-15	2.76626	0	0	0.0022381	2.14412	-10.9209	-1.49956	189.579	366.165	620.382	388.595	388.595	388.595	17.5347	-58.0646	13.3166	26.2802	383.368	229.087	185.347	185.347	185.347	-58.1983	3.00848	-20.8686	30.1648	-1.70088	3.34774	0.34202	0.0424095	1.42023	-120.129	8.29992	-1.09609	0	0	0.202116
815	0	8.80652	0	0	8.81813	0.178079	-2.92958	-0.151606	0.0104532	0.000299639	-16.4148	-3.02E-15	2.90972	0	0	0.0014387	2.22202	-11.7183	-1.65384	193.199	366.485	622.493	388.645	388.645	388.645	17.4907	-59.4362	13.4682	39.0267	384.352	227.798	185.347	185.347	185.347	-59.6091	2.89089	-20.8946	30.9649	-1.71487	3.5154	0.356384	0.0414116	1.43538	-113.96	6.57826	-0.479	0	0	0.191657
816	0	8.84902	0	0	8.86038	0.176582	-2.89177	-0.157595	0.0105136	-0.00663357	-16.6237	7.82E-16	2.73572	0	0	0.000732548	2.28938	-12.5106	-1.78951	196.731	366.745	624.603	388.695	388.695	388.695	17.474	-60.8452	13.6335	52.1079	385.435	226.507	185.347	185.347	185.347	-61.061	2.7627	-20.9486	31.767	-1.71847	3.66317	0.372686	0.0397848	1.44976	-109.086	4.16063	0.156832	0	0	0.183488
817	0	8.8705	0	0	8.88165	0.175346	-2.86054	-0.163197	0.00948357	-0.012807	-16.7987	3.70E-15	2.28287	0	0	8.30E-05	2.34581	-13.298	-1.90261	200.177	366.947	626.706	388.747	388.746	388.747	17.4808	-62.2863	13.8106	65.4912	386.602	225.258	185.347	185.347	185.347	-62.5489	2.62407	-21.0259	32.5713	-1.71222	3.78687	0.390428	0.0381773	1.46252	-105.311	1.39698	0.728485	0	0	0.17731
818	0	8.87288	0	0	8.88377	0.174047	-2.82773	-0.168172	0.00758472	-0.0182426	-16.903	2.94E-15	1.60829	0	0	-0.000525359	2.39078	-14.0803	-1.98928	203.539	367.091	628.797	388.801	388.801	388.801	17.5041	-63.7548	13.996	79.147	387.833	224.093	185.347	185.347	185.347	-64.0677	2.4755	-21.1186	33.378	-1.69651	3.88241	0.409234	0.0364944	1.47333	-102.343	-1.67637	1.24581	0	0	0.172582
819	0	8.85707	0	0	8.8676	0.172286	-2.78323	-0.172422	0.00510519	-0.0230276	-16.9196	-1.75E-15	0.787713	0	0	-0.00108419	2.42364	-14.8572	-2.04602	206.822	367.18	630.868	388.861	388.861	388.861	17.5346	-65.2455	14.1843	93.0474	389.104	223.044	185.347	185.347	185.347	-65.6116	2.31785	-21.2165	34.1869	-1.67178	3.94609	0.428161	0.0352529	1.48191	-99.7025	-4.75005	1.66452	0	0	0.168447
820	0	8.82288	0	0	8.83289	0.169617	-2.71581	-0.175856	0.00240316	-0.0272254	-16.8388	4.03E-15	-0.0883325	0	0	-0.00157152	2.44371	-15.6283	-2.07007	210.027	367.216	632.917	388.927	388.927	388.927	17.5616	-66.7529	14.369	107.166	390.385	222.14	185.347	185.347	185.347	-67.1742	2.15257	-21.3071	34.997	-1.63837	3.97493	0.446607	0.0343828	1.48798	-97.0659	-7.71173	2.00001	0	0	0.164251
821	0	8.7692	0	0	8.77841	0.165595	-2.61415	-0.178489	-0.000200607	-0.0310266	-16.665	-5.30E-15	-0.930464	0	0	-0.00197184	2.45039	-16.3926	-2.05966	213.157	367.201	634.936	388.999	388.999	388.999	17.5737	-68.2709	14.5429	121.475	391.65	221.402	185.347	185.347	185.347	-68.7483	1.98155	-21.378	35.8068	-1.59675	3.96701	0.463911	0.0342391	1.49218	-93.978	-10.3379	2.25605	0	0	0.159114
822	0	8.69397	0	0	8.7021	0.159813	-2.46801	-0.180278	-0.00240548	-0.0345878	-16.3992	3.18E-15	-1.65485	0	0	-0.00229519	2.44318	-17.1488	-2.01418	216.213	367.139	636.921	389.076	389.076	389.076	17.5603	-69.7931	14.6987	135.948	392.87	220.846	185.347	185.347	185.347	-70.3258	1.80725	-21.417	36.6145	-1.54726	3.92155	0.479569	0.0345837	1.49424	-90.1268	-12.5974	2.47792	0	0	0.152406
823	0	8.59454	0	0	8.60132	0.151947	-2.26916	-0.181304	-0.0039442	-0.0380561	-16.0556	-8.48E-16	-2.18914	0	0	-0.0025941	2.42176	-17.8952	-1.93434	219.196	367.032	638.868	389.158	389.158	389.158	17.5123	-71.3126	14.8297	150.555	394.021	220.484	185.347	185.347	185.347	-71.8981	1.63259	-21.414	37.4174	-1.49028	3.83913	0.492832	0.0353747	1.49399	-85.2024	-14.3579	2.68204	0	0	0.143555
824	0	8.46785	0	0	8.47311	0.141783	-2.01211	-0.181594	-0.00464548	-0.0416171	-15.6438	1.27E-15	-2.48318	0	0	-0.00295622	2.38614	-18.63	-1.82219	222.105	366.887	640.77	389.241	389.241	389.241	17.4226	-72.8221	14.9306	165.261	395.082	220.322	185.347	185.347	185.347	-73.4564	1.46087	-21.3613	38.2123	-1.42627	3.72175	0.503422	0.0366133	1.49209	-79.0092	-15.5649	2.90531	0	0	0.132252
825	0	8.31074	0	0	8.31439	0.129241	-1.69481	-0.181212	-0.00440931	-0.0453275	-15.1782	2.33E-15	-2.50855	0	0	-0.00348922	2.33668	-19.3509	-1.68112	224.939	366.707	642.622	389.324	389.324	389.324	17.2873	-74.314	14.9981	180.03	396.04	220.362	185.347	185.347	185.347	-74.9913	1.2957	-21.2549	38.996	-1.3558	3.57277	0.511391	0.0383425	1.48824	-71.6247	-16.1241	3.16221	0	0	0.118729
826	0	8.1201	0	0	8.12227	0.114381	-1.31873	-0.180255	-0.00320588	-0.0493071	-14.6786	7.42E-16	-2.25975	0	0	-0.00429318	2.27415	-20.0554	-1.51569	227.696	366.499	644.417	389.402	389.402	389.402	17.105	-75.7805	15.0312	194.82	396.886	220.606	185.347	185.347	185.347	-76.4939	1.14081	-21.0941	39.7647	-1.27946	3.39676	0.516534	0.0402866	1.48311	-62.9868	-16.1247	3.48325	0	0	0.103097
827	0	7.89328	0	0	7.89423	0.0974059	-0.888989	-0.178802	-0.00113978	-0.0535324	-14.1648	-3.18E-16	-1.76024	0	0	-0.00542212	2.19972	-20.7413	-1.33149	230.373	366.267	646.149	389.473	389.473	389.473	16.8776	-77.2139	15.0315	209.585	397.617	221.047	185.347	185.347	185.347	-77.9556	0.999948	-20.8822	40.5146	-1.19788	3.1994	0.519487	0.042656	1.47615	-53.487	-15.4533	3.84696	0	0	0.0862175
828	0	7.62832	0	0	7.62852	0.0786361	-0.413701	-0.176956	0.00172226	-0.0580454	-13.6616	-1.38E-15	-1.04409	0	0	-0.00687834	2.115	-21.4061	-1.13473	232.969	366.019	647.811	389.533	389.533	389.532	16.6092	-78.6067	15.0031	224.276	398.237	221.679	185.347	185.347	185.347	-79.3682	0.876604	-20.6258	41.2422	-1.11189	2.98704	0.520667	0.0452466	1.46778	-43.2899	-14.2623	4.26061	0	0	0.0686522
2588
2589
2590
2591
2592
2593
2594
2595
Trajectories
120
		sdk:LASI			sdk:RASI			sdk:LPSI			sdk:RPSI			sdk:LTHI			sdk:LKNE			sdk:LTIB			sdk:LANK			sdk:LHEE			sdk:LTOE			sdk:RTHI			sdk:RKNE			sdk:RTIB			sdk:RANK			sdk:RHEE			sdk:RTOE
Frame	Sub Frame	X	Y	Z	X	Y	Z	X	Y	Z	X	Y	Z	X	Y	Z	X	Y	Z	X	Y	Z	X	Y	Z	X	Y	Z	X	Y	Z	X	Y	Z	X	Y	Z	X	Y	Z	X	Y	Z	X	Y	Z	X	Y	Z
		mm	mm	mm	mm	mm	mm	mm	mm	mm	mm	mm	mm	mm	mm	mm	mm	mm	mm	mm	mm	mm	mm	mm	mm	mm	mm	mm	mm	mm	mm	mm	mm	mm	mm	mm	mm	mm	mm	mm	mm	mm	mm	mm	mm	mm	mm	mm	mm
431	0	225.645	415.635	1076.18	228.327	176.389	1064.77	58.8787	344.149	1132.28	58.9834	248.108	1133.18	168.208	461.288	854.538	176.704	406.894	624.578	107.016	424.245	492.528	57.6365	362.847	226.096	16.3693	315.1	226.543	204.679	358.857	202.724	234.194	109.043	881.505	313.393	142.397	647.984	228.592	129.123	516.187	114.538	184.236	293.342	76.0345	243.386	308.356	232.674	181.751	227.631
432	0	225.353	415.621	1075.89	228.046	176.365	1064.46	58.5427	344.1	1132.07	58.5977	248.122	1133.05	166	461.099	854.287	171.68	406.704	624.231	101.5	424.026	492.579	52.0634	362.718	226.097	10.8561	314.868	226.552	199.147	358.833	202.569	235.464	108.574	882.525	317.826	142.875	650.203	237.22	129.299	515.954	130.591	184.064	289.31	91.4306	243.129	303.111	250.816	181.637	227.37
433	0	225.071	415.587	1075.54	227.774	176.32	1064.09	58.2301	344.014	1131.76	58.2459	248.103	1132.81	163.819	460.92	854.005	166.695	406.522	623.883	96.0002	423.81	492.648	46.4873	362.587	226.112	5.3336	314.644	226.583	193.624	358.808	202.417	236.652	108.109	883.387	322.022	143.371	652.266	245.669	129.496	515.715	146.572	183.898	285.535	106.768	242.862	298.1	268.759	181.634	227.417
434	0	224.8	415.531	1075.13	227.512	176.253	1063.67	57.9461	343.891	1131.36	57.9349	248.05	1132.47	161.669	460.752	853.693	161.749	406.346	623.536	90.5163	423.595	492.739	40.9087	362.454	226.143	-0.196385	314.425	226.637	188.104	358.784	202.266	237.775	107.652	884.091	325.988	143.882	654.162	253.916	129.712	515.467	162.407	183.747	282.039	121.978	242.593	293.349	286.42	181.748	227.778
435	0	224.544	415.454	1074.67	227.264	176.164	1063.19	57.6962	343.73	1130.88	57.6722	247.96	1132.03	159.551	460.592	853.354	156.843	406.171	623.193	85.0476	423.377	492.854	35.3277	362.314	226.193	-5.7318	314.208	226.716	182.583	358.763	202.116	238.846	107.205	884.639	329.73	144.403	655.883	261.939	129.946	515.207	178.017	183.615	278.832	136.992	242.331	288.878	303.716	181.975	228.446
436	0	224.304	415.355	1074.15	227.031	176.052	1062.66	57.4863	343.531	1130.32	57.4651	247.831	1131.5	157.465	460.441	852.992	151.977	405.995	622.859	79.5948	423.154	492.998	29.744	362.167	226.263	-11.2705	313.99	226.823	177.054	358.747	201.965	239.882	106.773	885.033	333.254	144.929	657.422	269.713	130.197	514.93	193.322	183.51	275.916	151.74	242.089	284.697	320.562	182.298	229.404
437	0	224.084	415.234	1073.58	226.817	175.918	1062.07	57.3224	343.29	1129.68	57.3212	247.662	1130.88	155.415	460.295	852.608	147.154	405.816	622.534	74.1596	422.92	493.172	24.1571	362.008	226.356	-16.8101	313.766	226.96	171.512	358.735	201.812	240.9	106.359	885.276	336.567	145.456	658.774	277.21	130.464	514.629	208.243	183.439	273.289	166.155	241.882	280.811	336.87	182.696	230.625
438	0	223.888	415.092	1072.95	226.626	175.76	1061.43	57.2107	343.008	1128.96	57.2482	247.45	1130.17	153.402	460.153	852.205	142.376	405.63	622.223	68.7456	422.675	493.378	18.5668	361.832	226.475	-22.3486	313.529	227.131	165.951	358.728	201.656	241.913	105.967	885.372	339.675	145.98	659.933	284.405	130.746	514.297	222.699	183.41	270.938	180.165	241.725	277.215	352.56	183.143	232.071
439	0	223.723	414.927	1072.28	226.464	175.58	1060.75	57.1573	342.681	1128.17	57.2536	247.192	1129.38	151.428	460.012	851.786	137.651	405.433	621.925	63.358	422.413	493.62	12.9728	361.637	226.621	-27.8837	313.274	227.34	160.367	358.725	201.498	242.938	105.599	885.327	342.583	146.499	660.896	291.269	131.043	513.925	236.611	183.428	268.844	193.703	241.632	273.9	367.552	183.614	233.695
440	0	223.593	414.74	1071.56	226.337	175.377	1060.01	57.1683	342.308	1127.32	57.3446	246.886	1128.52	149.497	459.871	851.354	132.985	405.223	621.644	58.0044	422.132	493.897	7.37517	361.417	226.798	-33.4133	312.993	227.592	154.759	358.724	201.338	243.987	105.258	885.147	345.298	147.01	661.66	297.778	131.353	513.502	249.905	183.5	266.981	206.7	241.614	270.85	381.775	184.089	235.442
441	0	223.505	414.531	1070.79	226.25	175.151	1059.23	57.2497	341.887	1126.41	57.5281	246.529	1127.59	147.613	459.725	850.911	128.39	404.996	621.378	52.6941	421.829	494.211	1.7742	361.17	227.01	-38.9353	312.682	227.891	149.126	358.724	201.175	245.072	104.945	884.837	347.825	147.513	662.224	303.908	131.677	513.019	262.51	183.63	265.318	219.089	241.679	268.046	395.167	184.551	237.254
442	0	223.466	414.302	1069.98	226.212	174.904	1058.41	57.4071	341.416	1125.45	57.8105	246.119	1126.59	145.781	459.573	850.458	123.877	404.749	621.129	47.4388	421.503	494.561	-3.82922	360.892	227.26	-44.4477	312.336	228.242	143.467	358.722	201.012	246.203	104.663	884.404	350.169	148.008	662.587	309.637	132.015	512.465	274.36	183.817	263.821	230.805	241.831	265.461	407.671	184.992	239.067
443	0	223.484	414.053	1069.13	226.23	174.637	1057.54	57.6459	340.893	1124.44	58.1977	245.653	1125.55	144.007	459.41	849.999	119.46	404.481	620.895	42.252	421.152	494.947	-9.43371	360.582	227.551	-49.9488	311.951	228.65	137.785	358.714	200.848	247.388	104.411	883.855	352.336	148.495	662.75	314.948	132.367	511.828	285.395	184.064	262.452	241.784	242.069	263.07	419.242	185.411	240.816
444	0	223.568	413.787	1068.26	226.313	174.353	1056.65	57.9707	340.316	1123.39	58.6944	245.129	1124.46	142.298	459.233	849.535	115.157	404.188	620.676	37.149	420.776	495.368	-15.0374	360.242	227.886	-55.4372	311.529	229.119	132.082	358.696	200.685	248.634	104.19	883.198	354.332	148.978	662.713	319.827	132.735	511.101	295.563	184.366	261.172	251.966	242.388	260.843	429.842	185.812	242.436
445	0	223.726	413.505	1067.35	226.471	174.053	1055.72	58.3858	339.682	1122.31	59.3048	244.545	1123.34	140.664	459.039	849.067	110.986	403.869	620.47	32.147	420.374	495.82	-20.6378	359.874	228.27	-60.9118	311.071	229.652	126.362	358.667	200.524	249.945	104	882.44	356.162	149.458	662.481	324.263	133.118	510.272	304.817	184.72	259.943	261.294	242.781	258.752	439.444	186.208	243.86
446	0	223.967	413.208	1066.42	226.711	173.739	1054.78	58.8945	338.992	1121.2	60.0317	243.899	1122.19	139.112	458.823	848.597	106.965	403.525	620.274	27.2645	419.95	496.303	-26.2318	359.485	228.705	-66.3719	310.585	230.252	120.629	358.623	200.366	251.324	103.839	881.589	357.831	149.94	662.057	328.249	133.518	509.337	313.118	185.12	258.73	269.716	243.237	256.768	448.026	186.612	245.026
447	0	224.298	412.899	1065.48	227.043	173.413	1053.81	59.4994	338.244	1120.07	60.8769	243.191	1121.02	137.655	458.582	848.126	103.117	403.154	620.086	22.5209	419.505	496.811	-31.8157	359.083	229.193	-71.8173	310.082	230.921	114.887	358.564	200.213	252.772	103.705	880.657	359.345	150.428	661.449	331.78	133.936	508.291	320.433	185.559	257.501	277.185	243.744	254.868	455.574	187.041	245.872
448	0	224.727	412.578	1064.53	227.473	173.077	1052.84	60.202	337.437	1118.94	61.8408	242.418	1119.85	136.302	458.312	847.656	99.4616	402.76	619.904	17.937	419.044	497.342	-37.3855	358.68	229.737	-77.2481	309.576	231.663	109.141	358.491	200.065	254.289	103.596	879.652	360.71	150.923	660.664	334.855	134.373	507.133	326.739	186.031	256.228	283.661	244.288	253.032	462.077	187.509	246.343
449	0	225.258	412.244	1063.58	228.008	172.73	1051.87	61.0027	336.573	1117.81	62.9222	241.581	1118.68	135.067	458.01	847.188	96.0224	402.343	619.723	13.5338	418.572	497.892	-42.9364	358.292	230.338	-82.6644	309.085	232.478	103.396	358.406	199.923	255.871	103.51	878.587	361.931	151.43	659.714	337.477	134.828	505.866	332.02	186.528	254.894	289.109	244.855	251.244	467.529	188.029	246.391
450	0	225.895	411.898	1062.63	228.651	172.371	1050.91	61.9007	335.65	1116.68	64.1185	240.681	1117.53	133.96	457.674	846.721	92.8213	401.907	619.54	9.33261	418.094	498.456	-48.4635	357.933	230.999	-88.0663	308.629	233.37	97.6557	358.314	199.785	257.516	103.442	877.473	363.014	151.95	658.612	339.652	135.302	504.494	336.267	187.042	253.486	293.508	245.431	249.499	471.929	188.608	245.981
451	0	226.639	411.536	1061.71	229.403	171.998	1049.96	62.8938	334.672	1115.57	65.4255	239.72	1116.41	132.994	457.3	846.258	89.8808	401.457	619.351	5.35492	417.616	499.029	-53.9615	357.62	231.721	-93.4536	308.23	234.34	91.9252	358.222	199.65	259.217	103.391	876.324	363.967	152.483	657.373	341.387	135.792	503.029	339.482	187.567	252.003	296.842	246.003	247.795	475.278	189.246	245.092
452	0	227.487	411.155	1060.8	230.262	171.607	1049.03	63.9784	333.64	1114.48	66.8373	238.698	1115.32	132.181	456.886	845.798	87.2231	400.998	619.152	1.62185	417.146	499.609	-59.4249	357.37	232.508	-98.825	307.907	235.393	86.2074	358.137	199.517	260.969	103.35	875.153	364.794	153.028	656.016	342.696	136.295	501.484	341.676	188.095	250.452	299.112	246.557	246.14	477.586	189.938	243.723
453	0	228.434	410.75	1059.92	231.223	171.193	1048.13	65.1492	332.557	1113.44	68.3461	237.619	1114.29	131.531	456.431	845.341	84.8704	400.536	618.938	-1.84582	416.691	500.191	-64.8478	357.196	233.363	-104.178	307.679	236.534	80.5049	358.065	199.382	262.764	103.315	873.976	365.504	153.583	654.561	343.592	136.809	499.877	342.871	188.62	248.85	300.332	247.084	244.547	478.87	190.669	241.895
454	0	229.474	410.317	1059.08	232.279	170.751	1047.27	66.3995	331.427	1112.43	69.9429	236.487	1113.31	131.055	455.932	844.889	82.8446	400.078	618.705	-5.02782	416.257	500.77	-70.2239	357.109	234.291	-109.509	307.56	237.771	74.8195	358.015	199.244	264.591	103.282	872.807	366.101	154.143	653.031	344.094	137.326	498.229	343.101	189.137	247.22	300.534	247.577	243.031	479.157	191.421	239.657
455	0	230.597	409.85	1058.28	233.42	170.275	1046.45	67.721	330.253	1111.48	71.6167	235.305	1112.4	130.762	455.389	844.44	81.1672	399.632	618.448	-7.90447	415.85	501.345	-75.5463	357.118	235.3	-114.812	307.562	239.114	69.1521	357.989	199.099	266.44	103.245	871.661	366.594	154.701	651.451	344.223	137.841	496.563	342.413	189.637	245.595	299.764	248.029	241.615	478.49	192.167	237.081
456	0	231.791	409.345	1057.53	234.635	169.762	1045.67	69.104	329.04	1110.58	73.3552	234.08	1111.57	130.66	454.8	843.996	79.8594	399.206	618.162	-10.4568	415.477	501.913	-80.8074	357.225	236.398	-120.077	307.688	240.576	63.5027	357.992	198.945	268.3	103.197	870.554	366.986	155.252	649.845	344.003	138.345	494.903	340.867	190.115	244.011	298.089	248.436	240.319	476.926	192.878	234.264
457	0	233.043	408.798	1056.83	235.908	169.206	1044.95	70.5371	327.793	1109.76	75.1449	232.815	1110.83	130.754	454.167	843.556	78.9417	398.808	617.842	-12.6665	415.144	502.472	-85.9984	357.427	237.597	-125.292	307.937	242.174	57.8699	358.022	198.78	270.156	103.133	869.5	367.281	155.786	648.239	343.461	138.832	493.276	338.536	190.566	242.502	295.591	248.797	239.163	474.543	193.525	231.318
458	0	234.338	408.205	1056.2	237.226	168.603	1044.3	72.0078	326.517	1109.01	76.9711	231.518	1110.19	131.048	453.488	843.121	78.4336	398.449	617.484	-14.5165	414.856	503.022	-91.1095	357.718	238.911	-130.442	308.299	243.928	52.2515	358.078	198.603	271.996	103.048	868.513	367.48	156.296	646.658	342.623	139.291	491.705	335.506	190.981	241.106	292.365	249.109	238.164	471.432	194.079	228.362
459	0	235.659	407.564	1055.64	238.57	167.951	1043.71	73.5026	325.217	1108.35	78.8185	230.193	1109.64	131.545	452.767	842.692	78.3535	398.139	617.084	-15.9906	414.616	503.563	-96.1291	358.086	240.356	-135.507	308.76	245.861	46.6448	358.152	198.413	273.802	102.935	867.603	367.583	156.772	645.123	341.519	139.716	490.213	331.87	191.356	239.85	288.519	249.371	237.334	467.702	194.519	225.513
460	0	236.987	406.872	1055.15	239.922	167.247	1043.2	75.0072	323.896	1107.77	80.6711	228.847	1109.2	132.245	452.006	842.269	78.7174	397.886	616.638	-17.0744	414.431	504.098	-101.044	358.513	241.951	-140.464	309.3	248	41.0465	358.236	198.212	275.56	102.79	866.78	367.584	157.207	643.655	340.173	140.098	488.816	327.728	191.685	238.755	284.16	249.581	236.679	463.465	194.831	222.871
461	0	238.307	406.129	1054.74	241.263	166.491	1042.77	76.5066	322.561	1107.29	82.5128	227.486	1108.86	133.145	451.207	841.854	79.5391	397.704	616.144	-17.7552	414.303	504.63	-105.837	358.981	243.718	-145.287	309.89	250.373	35.4539	358.319	198.001	277.252	102.608	866.051	367.475	157.594	642.267	338.611	140.431	487.529	323.18	191.963	237.833	279.398	249.737	236.194	458.835	195.014	220.513
462	0	239.599	405.335	1054.42	242.576	165.683	1042.42	77.9859	321.214	1106.9	84.3276	226.114	1108.64	134.24	450.375	841.449	80.8288	397.601	615.602	-18.0226	414.236	505.164	-110.493	359.467	245.679	-149.943	310.502	253.01	29.8659	358.388	197.785	278.859	102.387	865.42	367.245	157.928	640.971	336.851	140.711	486.357	318.318	192.188	237.084	274.332	249.841	235.869	453.915	195.076	218.485
463	0	240.847	404.494	1054.19	243.844	164.827	1042.17	79.4299	319.86	1106.61	86.1	224.736	1108.52	135.523	449.516	841.056	82.5921	397.589	615.011	-17.8691	414.233	505.705	-114.989	359.947	247.857	-154.398	311.105	255.942	24.2832	358.428	197.571	280.365	102.124	864.888	366.878	158.204	639.77	334.909	140.933	485.304	313.225	192.358	236.5	269.052	249.891	235.687	448.792	195.033	216.808
464	0	242.037	403.607	1054.06	245.051	163.925	1042.02	80.8241	318.5	1106.41	87.8148	223.358	1108.51	136.986	448.637	840.678	84.8301	397.678	614.374	-17.2904	414.298	506.263	-119.303	360.399	250.276	-158.617	311.665	259.195	18.7103	358.426	197.372	281.75	101.817	864.452	366.357	158.419	638.666	332.795	141.098	484.365	307.974	192.477	236.064	263.635	249.892	235.625	443.54	194.907	215.475
465	0	243.154	402.68	1054.03	246.184	162.982	1041.96	82.1544	317.139	1106.32	89.4581	221.982	1108.6	138.617	447.744	840.32	87.5379	397.876	613.696	-16.2856	414.431	506.844	-123.41	360.798	252.958	-162.561	312.154	262.795	13.156	358.369	197.201	282.998	101.467	864.107	365.666	158.573	637.654	330.514	141.206	483.533	302.624	192.548	235.755	258.144	249.847	235.658	438.212	194.725	214.459
466	0	244.187	401.715	1054.09	247.23	162.002	1042.01	83.408	315.778	1106.32	91.0165	220.613	1108.78	140.402	446.847	839.985	90.7044	398.192	612.983	-14.8581	414.636	507.46	-127.282	361.125	255.922	-166.191	312.544	266.76	7.63475	358.247	197.081	284.092	101.075	863.846	364.784	158.667	636.726	328.067	141.261	482.8	297.221	192.578	235.548	252.629	249.763	235.759	432.85	194.51	213.719
467	0	245.126	400.719	1054.26	248.18	160.99	1042.16	84.5728	314.42	1106.42	92.478	219.254	1109.06	142.327	445.955	839.678	94.3123	398.63	612.245	-13.0149	414.912	508.119	-130.891	361.363	259.182	-169.468	312.811	271.1	2.16738	358.057	197.038	285.016	100.641	863.659	363.697	158.704	635.875	325.454	141.266	482.154	291.802	192.574	235.419	247.125	249.648	235.903	427.483	194.283	213.206
468	0	245.964	399.695	1054.53	249.025	159.951	1042.41	85.6381	313.067	1106.6	93.8319	217.908	1109.43	144.374	445.075	839.406	98.338	399.195	611.492	-10.7673	415.258	508.833	-134.205	361.498	262.747	-172.356	312.938	275.817	-3.21821	357.8	197.104	285.756	100.17	863.536	362.389	158.688	635.09	322.673	141.227	481.585	286.393	192.543	235.344	241.659	249.51	236.067	422.126	194.063	212.87
469	0	246.693	398.648	1054.89	249.762	158.891	1042.76	86.5947	311.723	1106.88	95.0688	216.579	1109.88	146.527	444.218	839.175	102.752	399.885	610.739	-8.13039	415.673	509.611	-137.192	361.521	266.618	-174.82	312.911	280.898	-8.48561	357.485	197.314	286.302	99.6657	863.467	360.849	158.624	634.362	319.723	141.15	481.082	281.01	192.494	235.301	236.244	249.356	236.233	416.791	193.861	212.662
470	0	247.312	397.584	1055.35	250.385	157.812	1043.2	87.4349	310.389	1107.23	96.1807	215.269	1110.4	148.765	443.394	838.992	107.52	400.699	609.999	-5.12269	416.151	510.462	-139.819	361.426	270.786	-176.827	312.724	286.318	-13.5884	357.127	197.705	286.643	99.1321	863.442	359.071	158.519	633.682	316.602	141.041	480.634	275.664	192.433	235.273	230.888	249.196	236.384	411.482	193.687	212.538
471	0	247.816	396.505	1055.9	250.894	156.72	1043.73	88.1526	309.071	1107.66	97.161	213.982	1110.98	151.07	442.609	838.864	112.602	401.632	609.292	-1.76592	416.69	511.391	-142.054	361.213	275.233	-178.348	312.374	292.036	-18.4691	356.749	198.312	286.775	98.5751	863.452	357.05	158.379	633.044	313.311	140.906	480.235	270.358	192.366	235.246	225.591	249.035	236.51	406.196	193.543	212.46
472	0	248.208	395.417	1056.53	251.288	155.619	1044.35	88.7431	307.771	1108.16	98.0048	212.72	1111.62	153.421	441.873	838.798	117.958	402.673	608.635	1.91575	417.28	512.404	-143.863	360.887	279.928	-179.359	311.866	297.998	-23.0585	356.376	199.171	286.693	98.0005	863.49	354.786	158.211	632.442	309.852	140.752	479.876	265.093	192.297	235.208	220.349	248.88	236.605	400.932	193.43	212.399
473	0	248.486	394.323	1057.24	251.568	154.512	1045.04	89.2036	306.494	1108.72	98.7089	211.488	1112.31	155.801	441.192	838.803	123.542	403.813	608.045	5.89636	417.916	513.502	-145.214	360.454	284.829	-179.838	311.207	304.135	-27.2767	356.04	200.308	286.397	97.4148	863.547	352.281	158.022	631.871	306.228	140.584	479.551	259.864	192.232	235.154	215.154	248.734	236.664	395.684	193.348	212.334
474	0	248.653	393.228	1058.02	251.738	153.403	1045.8	89.5328	305.244	1109.35	99.2712	210.287	1113.04	158.19	440.572	838.886	129.313	405.037	607.542	10.1489	418.587	514.684	-146.077	359.928	289.883	-179.77	310.41	310.366	-31.0354	355.77	201.743	285.887	96.8244	863.619	349.542	157.819	631.327	302.444	140.407	479.254	254.665	192.171	235.08	209.997	248.6	236.687	390.446	193.292	212.251
475	0	248.712	392.135	1058.86	251.801	152.296	1046.62	89.7308	304.026	1110.03	99.6916	209.122	1113.81	160.571	440.018	839.052	135.226	406.329	607.144	14.646	419.286	515.944	-146.422	359.322	295.027	-179.142	309.493	316.601	-34.2415	355.598	203.484	285.168	96.2357	863.7	346.577	157.608	630.809	298.505	140.227	478.982	249.488	192.118	234.985	204.865	248.48	236.677	385.214	193.259	212.141
476	0	248.666	391.05	1059.75	251.759	151.197	1047.5	89.7991	302.845	1110.77	99.9712	207.995	1114.6	162.929	439.534	839.308	141.242	407.673	606.866	19.3609	420.002	517.275	-146.225	358.653	300.189	-177.947	308.476	322.741	-36.8017	355.55	205.522	284.243	95.6549	863.786	343.395	157.394	630.315	294.42	140.048	478.73	244.326	192.073	234.87	199.749	248.373	236.639	379.981	193.241	212.004
477	0	248.519	389.977	1060.69	251.617	150.11	1048.43	89.7405	301.704	1111.55	100.112	206.908	1115.42	165.251	439.121	839.659	147.324	409.051	606.723	24.2679	420.726	518.664	-145.464	357.942	305.291	-176.183	307.383	328.688	-38.627	355.651	207.836	283.12	95.088	863.873	340.007	157.183	629.842	290.197	139.872	478.495	239.17	192.036	234.736	194.638	248.28	236.576	374.745	193.236	211.841
478	0	248.274	388.922	1061.68	251.378	149.04	1049.39	89.5588	300.607	1112.37	100.119	205.863	1116.26	167.527	438.782	840.109	153.438	410.444	606.728	29.3429	421.451	520.099	-144.119	357.209	310.251	-173.854	306.241	334.344	-39.637	355.915	210.389	281.806	94.5401	863.958	336.426	156.98	629.391	285.843	139.704	478.276	234.013	192.007	234.589	189.522	248.198	236.497	369.5	193.237	211.659
479	0	247.934	387.892	1062.69	251.046	147.993	1050.39	89.2587	299.559	1113.24	99.9947	204.864	1117.11	169.749	438.515	840.661	159.554	411.835	606.891	34.5643	422.17	521.562	-142.177	356.475	314.985	-170.965	305.08	339.612	-39.7634	356.348	213.125	280.307	94.0162	864.038	332.664	156.788	628.961	281.37	139.545	478.068	228.849	191.985	234.432	184.393	248.126	236.407	364.247	193.241	211.462
480	0	247.503	386.892	1063.73	250.623	146.977	1051.42	88.8457	298.561	1114.14	99.7461	203.91	1117.97	171.913	438.32	841.315	165.648	413.205	607.217	39.9129	422.876	523.035	-139.627	355.762	319.412	-167.528	303.93	344.408	-38.9526	356.948	215.979	278.632	93.5202	864.111	328.733	156.611	628.552	276.787	139.397	477.871	223.67	191.971	234.269	179.245	248.061	236.313	358.982	193.244	211.258
481	0	246.984	385.93	1064.79	250.114	145.997	1052.46	88.326	297.617	1115.07	99.379	203.005	1118.84	174.017	438.193	842.073	171.698	414.54	607.713	45.3726	423.564	524.497	-136.465	355.094	323.452	-163.558	302.826	348.656	-37.1673	357.696	218.874	276.79	93.0555	864.174	324.646	156.451	628.163	272.103	139.263	477.683	218.474	191.963	234.104	174.072	248.002	236.22	353.706	193.246	211.054
482	0	246.378	385.011	1065.87	249.519	145.062	1053.51	87.7058	296.728	1116.03	98.9	202.147	1119.71	176.061	438.132	842.933	177.685	415.822	608.38	50.93	424.232	525.926	-132.69	354.492	327.033	-159.071	301.798	352.292	-34.3863	358.567	221.729	274.789	92.6248	864.226	320.414	156.309	627.794	267.327	139.142	477.502	213.257	191.961	233.939	168.872	247.947	236.134	348.419	193.244	210.854
483	0	245.69	384.144	1066.95	248.842	144.177	1054.57	86.9919	295.896	1117.01	98.3161	201.34	1120.58	178.046	438.132	843.892	183.596	417.038	609.215	56.5748	424.878	527.3	-128.304	353.976	330.092	-154.085	300.88	355.265	-30.6038	359.524	224.459	272.639	92.2298	864.268	316.048	156.187	627.445	262.466	139.035	477.33	208.017	191.966	233.779	163.642	247.894	236.056	343.122	193.24	210.663
484	0	244.92	383.334	1068.03	248.085	143.35	1055.63	86.1912	295.122	1118.01	97.6345	200.582	1121.45	179.976	438.188	844.946	189.419	418.177	610.215	62.2991	425.501	528.598	-123.313	353.566	332.575	-148.621	300.099	357.54	-25.8277	360.528	226.989	270.348	91.8719	864.298	311.557	156.084	627.117	257.527	138.941	477.164	202.752	191.977	233.623	158.382	247.841	235.989	337.814	193.232	210.483
485	0	244.074	382.586	1069.1	247.25	142.586	1056.68	85.3104	294.406	1119.03	96.8625	199.875	1122.32	181.853	438.295	846.089	195.143	419.226	611.373	68.0974	426.102	529.798	-117.729	353.275	334.442	-142.698	299.48	359.095	-20.0771	361.538	229.249	267.926	91.5516	864.318	306.949	156.001	626.809	252.513	138.861	477.007	197.462	191.994	233.473	153.09	247.786	235.935	332.495	193.221	210.316
486	0	243.152	381.906	1070.16	246.34	141.89	1057.73	84.3564	293.749	1120.06	96.0071	199.219	1123.18	183.68	438.448	847.316	200.763	420.179	612.68	73.9655	426.679	530.881	-111.563	353.115	335.665	-136.333	299.043	359.919	-13.3814	362.517	231.187	265.383	91.269	864.327	302.232	155.936	626.522	247.427	138.793	476.858	192.147	192.018	233.33	147.768	247.726	235.892	327.165	193.208	210.163
487	0	242.16	381.295	1071.21	245.36	141.264	1058.76	83.3357	293.152	1121.09	95.0754	198.614	1124.03	185.458	438.639	848.616	206.27	421.028	614.125	79.9005	427.236	531.832	-104.831	353.095	336.229	-129.541	298.8	360.016	-5.77848	363.438	232.764	262.729	91.0238	864.327	297.412	155.887	626.253	242.272	138.737	476.718	186.806	192.049	233.191	142.416	247.661	235.86	321.822	193.193	210.022
488	0	241.102	380.757	1072.25	244.314	140.712	1059.77	82.2546	292.613	1122.13	94.0742	198.061	1124.87	187.188	438.866	849.981	211.661	421.769	615.694	85.8994	427.772	532.636	-97.5472	353.218	336.134	-122.334	298.758	359.4	2.68639	364.283	233.958	259.973	90.8151	864.318	292.493	155.852	626.004	237.049	138.691	476.589	181.44	192.086	233.055	137.035	247.589	235.835	316.465	193.175	209.891
489	0	239.981	380.292	1073.26	243.205	140.234	1060.75	81.1192	292.132	1123.17	93.0099	197.559	1125.71	188.867	439.121	851.399	216.93	422.399	617.375	91.9596	428.287	533.284	-89.7293	353.484	335.391	-114.721	298.917	358.094	11.9621	365.047	234.766	257.124	90.6418	864.302	287.481	155.83	625.773	231.757	138.653	476.469	176.048	192.13	232.921	131.628	247.512	235.814	311.091	193.154	209.77
490	0	238.804	379.9	1074.24	242.039	139.829	1061.71	79.9352	291.708	1124.19	91.8887	197.11	1126.52	190.493	439.4	852.86	222.072	422.918	619.152	98.0777	428.782	533.771	-81.3943	353.89	334.024	-106.707	299.27	356.129	21.9928	365.736	235.197	254.19	90.5024	864.279	282.379	155.818	625.558	226.397	138.624	476.359	170.631	192.18	232.786	126.194	247.43	235.792	305.698	193.13	209.655
491	0	237.575	379.579	1075.2	240.821	139.498	1062.65	78.7082	291.341	1125.21	90.7166	196.711	1127.32	192.06	439.699	854.352	227.084	423.326	621.011	104.249	429.257	534.098	-72.5596	354.428	332.07	-98.2941	299.805	353.544	32.72	366.367	235.276	251.18	90.3955	864.25	277.191	155.813	625.359	220.97	138.601	476.26	165.189	192.236	232.649	120.735	247.348	235.767	300.282	193.102	209.544
492	0	236.299	379.328	1076.13	239.556	139.236	1063.55	77.4434	291.029	1126.21	89.4992	196.365	1128.11	193.562	440.014	855.861	231.96	423.625	622.935	110.47	429.709	534.266	-63.2425	355.091	329.572	-89.4813	300.507	350.384	44.0836	366.964	235.036	248.1	90.3194	864.214	271.92	155.814	625.173	215.476	138.585	476.171	159.721	192.297	232.506	115.25	247.269	235.732	294.84	193.07	209.434
493	0	234.982	379.143	1077.02	238.251	139.041	1064.43	76.1457	290.772	1127.19	88.2418	196.07	1128.87	194.99	440.342	857.375	236.695	423.82	624.91	116.732	430.138	534.284	-53.4603	355.866	326.583	-80.2668	301.357	346.7	56.0243	367.558	234.52	244.958	90.2723	864.172	266.569	155.818	624.999	209.915	138.573	476.09	154.227	192.363	232.357	109.74	247.2	235.684	289.371	193.035	209.325
494	0	233.629	379.021	1077.88	236.909	138.909	1065.27	74.8197	290.566	1128.14	86.9494	195.825	1129.61	196.337	440.682	858.881	241.285	423.916	626.921	123.03	430.541	534.164	-43.2304	356.741	323.16	-70.6483	302.333	342.544	68.4855	368.18	233.776	241.761	90.2524	864.123	261.142	155.824	624.835	204.29	138.566	476.017	148.705	192.433	232.2	104.201	247.145	235.619	283.87	192.996	209.213
495	0	232.246	378.956	1078.71	235.538	138.835	1066.07	73.4699	290.413	1129.06	85.6271	195.631	1130.33	197.592	441.031	860.367	245.724	423.919	628.954	129.353	430.915	533.918	-32.57	357.705	319.366	-60.6242	303.415	337.976	81.4143	368.859	232.855	238.515	90.2582	864.066	255.644	155.828	624.679	198.602	138.562	475.951	143.156	192.504	232.036	98.6338	247.111	235.533	278.337	192.953	209.098
496	0	230.838	378.945	1079.5	234.141	138.815	1066.84	72.1007	290.309	1129.95	84.2793	195.486	1131.01	198.747	441.389	861.82	250.007	423.835	630.995	135.695	431.26	533.563	-21.4968	358.743	315.267	-50.1947	304.579	333.053	94.7623	369.621	231.813	235.227	90.2882	864.001	250.08	155.831	624.529	192.853	138.56	475.891	137.578	192.575	231.864	93.035	247.103	235.423	272.769	192.907	208.98
497	0	229.41	378.981	1080.25	232.726	138.842	1067.57	70.7163	290.253	1130.8	82.9107	195.39	1131.67	199.794	441.754	863.23	254.129	423.673	633.031	142.046	431.573	533.116	-10.029	359.842	310.927	-39.3626	305.806	327.839	108.486	370.484	230.704	231.902	90.3408	863.927	244.455	155.83	624.383	187.048	138.56	475.837	131.971	192.644	231.686	87.4031	247.127	235.286	267.167	192.857	208.857
498	0	227.968	379.061	1080.95	231.296	138.911	1068.25	69.3209	290.245	1131.6	81.5259	195.343	1132.29	200.724	442.126	864.586	258.087	423.439	635.051	148.396	431.853	532.595	1.81448	360.989	306.415	-28.1345	307.073	322.396	122.546	371.459	229.585	228.548	90.415	863.841	238.777	155.826	624.238	181.189	138.562	475.786	126.335	192.71	231.501	81.7367	247.185	235.119	261.535	192.806	208.73
499	0	226.516	379.177	1081.61	229.857	139.018	1068.89	67.9188	290.282	1132.36	80.1293	195.342	1132.87	201.532	442.506	865.878	261.877	423.142	637.043	154.738	432.1	532.018	14.0136	362.172	301.793	-16.5213	308.365	316.788	136.905	372.547	228.506	225.172	90.5097	863.742	233.052	155.817	624.094	175.283	138.564	475.74	120.671	192.77	231.312	76.0353	247.28	234.921	255.873	192.752	208.6
500	0	225.061	379.326	1082.22	228.415	139.157	1069.48	66.5143	290.363	1133.07	78.7256	195.388	1133.42	202.214	442.895	867.097	265.499	422.792	638.997	161.063	432.314	531.4	26.5467	363.378	297.125	-4.53886	309.664	311.08	151.528	373.74	227.516	221.779	90.624	863.629	227.291	155.805	623.948	169.334	138.566	475.697	114.979	192.824	231.12	70.299	247.411	234.693	250.187	192.697	208.468
501	0	223.608	379.502	1082.78	226.976	139.322	1070.02	65.1121	290.486	1133.73	77.3193	195.478	1133.92	202.769	443.292	868.236	268.95	422.396	640.904	167.364	432.496	530.758	39.3902	364.596	292.471	7.79202	310.958	305.333	166.377	375.023	226.658	218.378	90.7576	863.5	221.501	155.79	623.799	163.351	138.568	475.658	109.261	192.871	230.926	64.5296	247.578	234.434	244.479	192.64	208.336
502	0	222.162	379.701	1083.28	225.543	139.509	1070.5	63.7167	290.65	1134.33	75.9155	195.612	1134.37	203.196	443.699	869.289	272.232	421.965	642.755	173.636	432.65	530.104	52.5182	365.814	287.884	20.4454	312.236	299.61	181.417	376.372	225.967	214.975	90.91	863.352	215.693	155.773	623.644	157.339	138.571	475.621	103.518	192.912	230.732	58.7301	247.775	234.147	238.751	192.582	208.206
503	0	220.73	379.919	1083.72	224.125	139.714	1070.92	62.3332	290.853	1134.87	74.5193	195.788	1134.78	203.5	444.118	870.251	275.347	421.507	644.544	179.872	432.777	529.451	65.9024	367.024	283.417	33.3906	313.489	293.969	196.61	377.759	225.471	211.578	91.0811	863.183	209.877	155.756	623.482	151.307	138.573	475.587	97.7517	192.947	230.538	52.9049	247.997	233.834	233.003	192.521	208.079
504	0	219.318	380.151	1084.1	222.727	139.933	1071.28	60.9669	291.094	1135.34	73.1359	196.004	1135.13	203.687	444.549	871.119	278.3	421.031	646.263	186.067	432.881	528.808	79.5111	368.215	279.115	46.5932	314.714	288.466	211.915	379.151	225.192	208.194	91.2711	862.991	204.062	155.742	623.311	145.263	138.576	475.555	91.9632	192.977	230.345	47.0599	248.236	233.501	227.237	192.457	207.957
505	0	217.933	380.396	1084.4	221.355	140.164	1071.56	59.6234	291.37	1135.75	71.7714	196.259	1135.43	203.766	444.995	871.889	281.095	420.546	647.908	192.217	432.965	528.183	93.3098	369.379	275.017	60.0149	315.905	283.15	227.294	380.516	225.146	204.832	91.4803	862.773	198.26	155.731	623.13	139.213	138.578	475.525	86.1538	193.002	230.156	41.2019	248.484	233.152	221.451	192.388	207.842
506	0	216.581	380.651	1084.64	220.016	140.405	1071.78	58.3088	291.68	1136.09	70.4317	196.552	1135.66	203.75	445.456	872.562	283.739	420.062	649.474	198.315	433.035	527.582	107.26	370.509	271.159	73.615	317.06	278.067	242.704	381.82	225.342	201.5	91.7093	862.527	192.479	155.728	622.936	133.165	138.582	475.497	80.3248	193.024	229.97	35.3382	248.732	232.793	215.643	192.312	207.735
507	0	215.27	380.917	1084.8	218.719	140.655	1071.92	57.0295	292.023	1136.35	69.1233	196.879	1135.83	203.653	445.935	873.136	286.241	419.586	650.958	204.356	433.093	527.01	121.321	371.597	267.57	87.3496	318.177	273.255	258.103	383.035	225.787	198.206	91.9586	862.249	186.731	155.734	622.73	127.128	138.586	475.471	74.4779	193.043	229.788	29.4759	248.971	232.431	209.814	192.23	207.637
508	0	214.008	381.191	1084.88	217.469	140.914	1071.98	55.7923	292.396	1136.54	67.8532	197.241	1135.93	203.493	446.432	873.613	288.609	419.128	652.356	210.331	433.144	526.47	135.446	372.639	264.271	101.172	319.254	268.748	273.448	384.136	226.483	194.959	92.2292	861.937	181.024	155.752	622.508	121.107	138.591	475.446	68.6146	193.06	229.613	23.6206	249.192	232.072	203.965	192.141	207.548
509	0	212.803	381.475	1084.89	216.276	141.182	1071.97	54.6044	292.8	1136.64	66.6284	197.635	1135.96	203.289	446.95	873.995	290.855	418.695	653.668	216.234	433.192	525.964	149.586	373.627	261.281	115.034	320.288	264.571	288.693	385.107	227.428	191.769	92.5219	861.587	175.369	155.786	622.269	115.11	138.6	475.424	62.7365	193.077	229.444	17.7765	249.39	231.723	198.096	192.048	207.466
510	0	211.662	381.771	1084.82	215.146	141.462	1071.88	53.4732	293.232	1136.66	65.4566	198.059	1135.92	203.061	447.489	874.284	292.989	418.292	654.893	222.055	433.239	525.491	163.687	374.559	258.61	128.883	321.275	260.742	303.792	385.94	228.616	188.643	92.8379	861.197	169.774	155.839	622.012	109.144	138.612	475.404	56.8454	193.095	229.282	11.9461	249.56	231.391	192.211	191.951	207.39
511	0	210.594	382.079	1084.67	214.088	141.755	1071.71	52.4065	293.693	1136.59	64.3455	198.514	1135.8	202.83	448.05	874.481	295.026	417.927	656.029	227.784	433.29	525.051	177.692	375.43	256.262	142.662	322.213	257.275	318.695	386.631	230.033	185.592	93.1781	860.763	164.249	155.913	621.734	103.216	138.629	475.385	50.9429	193.115	229.13	6.13042	249.702	231.081	186.311	191.855	207.317
512	0	209.607	382.403	1084.44	213.11	142.064	1071.46	51.4124	294.181	1136.44	63.303	198.997	1135.59	202.618	448.632	874.59	296.979	417.604	657.077	233.411	433.347	524.639	191.539	376.238	254.236	156.311	323.096	254.173	333.347	387.186	231.661	182.624	93.5435	860.283	158.802	156.013	621.435	97.3329	138.652	475.367	45.0304	193.138	228.987	0.328222	249.814	230.797	180.4	191.763	207.243
513	0	208.711	382.744	1084.13	212.222	142.391	1071.13	50.4991	294.696	1136.18	62.3373	199.509	1135.3	202.447	449.236	874.613	298.863	417.325	658.035	238.924	433.415	524.253	205.163	376.98	252.524	169.768	323.922	251.435	347.694	387.615	233.473	179.748	93.9354	859.752	153.442	156.14	621.11	91.5027	138.684	475.35	39.1095	193.165	228.855	-5.46309	249.9	230.542	174.479	191.68	207.163
514	0	207.915	383.105	1083.74	211.431	142.738	1070.72	49.6748	295.24	1135.84	61.4563	200.051	1134.91	202.338	449.86	874.55	300.692	417.095	658.904	244.311	433.495	523.885	218.496	377.659	251.108	182.963	324.688	249.05	361.676	387.93	235.436	176.974	94.3547	859.169	148.178	156.297	620.76	85.7327	138.726	475.331	33.1815	193.197	228.735	-11.2474	249.964	230.318	168.55	191.609	207.073
515	0	207.226	383.489	1083.27	210.747	143.109	1070.23	48.9478	295.813	1135.39	60.6681	200.621	1134.44	202.309	450.502	874.403	302.481	416.914	659.681	249.561	433.592	523.529	231.465	378.276	249.968	195.823	325.396	247.002	375.228	388.143	237.508	174.31	94.8025	858.529	143.018	156.488	620.38	80.0308	138.781	475.309	27.2477	193.233	228.628	-17.0294	250.011	230.125	162.614	191.552	206.967
516	0	206.655	383.897	1082.71	210.179	143.506	1069.66	48.3264	296.417	1134.84	59.9804	201.222	1133.87	202.379	451.16	874.171	304.247	416.782	660.366	254.662	433.709	523.175	243.996	378.835	249.074	208.272	326.048	245.267	388.286	388.27	239.645	171.764	95.2796	857.83	137.971	156.714	619.969	74.405	138.849	475.282	21.3095	193.275	228.533	-22.8137	250.046	229.964	156.671	191.513	206.845
517	0	206.21	384.331	1082.07	209.736	143.929	1069.01	47.8183	297.053	1134.18	59.4008	201.854	1133.2	202.565	451.831	873.855	306.003	416.698	660.955	259.6	433.849	522.813	256.015	379.34	248.389	220.228	326.649	243.813	400.78	388.32	241.795	169.344	95.7871	857.07	133.047	156.976	619.524	68.8633	138.935	475.246	15.368	193.322	228.452	-28.6049	250.073	229.832	150.719	191.489	206.703
518	0	205.9	384.794	1081.35	209.427	144.382	1068.28	47.4312	297.723	1133.43	58.936	202.519	1132.43	202.88	452.512	873.453	307.763	416.662	661.446	264.363	434.015	522.433	267.443	379.798	247.874	231.61	327.206	242.603	412.639	388.303	243.905	167.058	96.3256	856.246	128.255	157.277	619.042	63.4137	139.04	475.199	9.42471	193.373	228.384	-34.407	250.097	229.728	144.756	191.48	206.543
519	0	205.733	385.286	1080.55	209.26	144.863	1067.46	47.1718	298.43	1132.57	58.5924	203.22	1131.55	203.338	453.199	872.964	309.539	416.67	661.834	268.939	434.211	522.023	278.205	380.217	247.483	242.335	327.729	241.595	423.791	388.227	245.92	164.912	96.896	855.356	123.604	157.618	618.519	58.0643	139.166	475.137	3.48104	193.429	228.328	-40.2227	250.123	229.649	138.783	191.482	206.366
520	0	205.718	385.808	1079.66	209.245	145.376	1066.57	47.0464	299.176	1131.6	58.3755	203.958	1130.58	203.95	453.887	872.388	311.342	416.72	662.114	273.315	434.438	521.569	288.227	380.604	247.168	252.32	328.226	240.744	434.162	388.095	247.783	162.911	97.499	854.399	119.107	158	617.953	52.8236	139.317	475.056	-2.46124	193.49	228.284	-46.0536	250.151	229.594	132.799	191.489	206.175
521	0	205.861	386.36	1078.7	209.387	145.918	1065.6	47.0603	299.964	1130.54	58.2899	204.736	1129.5	204.724	454.573	871.722	313.181	416.809	662.28	277.48	434.698	521.061	297.436	380.967	246.881	261.487	328.709	240.001	443.682	387.914	249.435	161.061	98.1353	853.374	114.773	158.423	617.339	47.7007	139.496	474.953	-8.4	193.556	228.249	-51.8996	250.186	229.558	126.804	191.499	205.972
522	0	206.17	386.944	1077.66	209.695	146.49	1064.55	47.2177	300.796	1129.37	58.339	205.557	1128.33	205.667	455.253	870.967	315.063	416.933	662.326	281.423	434.992	520.485	305.769	381.313	246.574	269.762	329.186	239.322	452.284	387.687	250.815	159.366	98.8059	852.28	110.616	158.889	616.675	42.7052	139.705	474.823	-14.3326	193.627	228.222	-57.759	250.229	229.539	120.801	191.506	205.758
523	0	206.648	387.558	1076.54	210.174	147.093	1063.42	47.5214	301.675	1128.11	58.5251	206.422	1127.06	206.784	455.925	870.123	316.992	417.09	662.245	285.134	435.321	519.832	313.164	381.65	246.204	277.079	329.667	238.664	459.907	387.42	251.861	157.83	99.5118	851.119	106.647	159.399	615.958	37.8475	139.95	474.663	-20.2559	193.704	228.203	-63.6279	250.281	229.534	114.794	191.508	205.536
524	0	207.3	388.202	1075.35	210.828	147.724	1062.22	47.9728	302.603	1126.76	58.8491	207.335	1125.69	208.076	456.586	869.192	318.97	417.276	662.032	288.602	435.682	519.093	319.574	381.982	245.732	283.384	330.157	237.991	466.497	387.12	252.511	156.456	100.254	849.891	102.881	159.953	615.183	33.1387	140.233	474.468	-26.1663	193.789	228.189	-69.5012	250.345	229.542	108.786	191.503	205.305
525	0	208.127	388.877	1074.09	211.658	148.383	1060.96	48.5718	303.581	1125.34	59.3104	208.296	1124.24	209.543	457.234	868.176	320.998	417.488	661.68	291.82	436.074	518.262	324.96	382.314	245.129	288.633	330.661	237.277	472.014	386.795	252.704	155.248	101.035	848.6	99.3285	160.553	614.348	28.5904	140.56	474.236	-32.0595	193.884	228.18	-75.3725	250.422	229.562	102.782	191.49	205.067
526	0	209.128	389.582	1072.78	212.666	149.07	1059.63	49.3166	304.612	1123.84	59.9071	209.308	1122.71	211.181	457.87	867.081	323.072	417.725	661.187	294.78	436.494	517.334	329.296	382.648	244.374	292.8	331.179	236.502	476.43	386.45	252.391	154.207	101.856	847.25	96.0054	161.199	613.452	24.2142	140.934	473.964	-37.9308	193.991	228.177	-81.2343	250.515	229.596	96.7844	191.468	204.822
527	0	210.3	390.317	1071.42	213.848	149.783	1058.25	50.2034	305.694	1122.27	60.6354	210.371	1121.11	212.984	458.495	865.913	325.189	417.985	660.549	297.477	436.937	516.31	332.572	382.984	243.457	295.871	331.711	235.658	479.732	386.091	251.532	153.335	102.718	845.845	92.9253	161.891	612.494	20.0221	141.36	473.65	-43.7749	194.113	228.183	-87.0783	250.626	229.647	90.7987	191.438	204.571
528	0	211.637	391.081	1070.01	215.2	150.523	1056.83	51.2265	306.828	1120.67	61.4899	211.486	1119.46	214.942	459.111	864.681	327.34	418.268	659.768	299.908	437.4	515.194	334.794	383.318	242.38	297.855	332.25	234.747	481.925	385.72	250.109	152.635	103.624	844.392	90.103	162.63	611.473	16.0261	141.841	473.296	-49.5862	194.254	228.203	-92.8958	250.759	229.722	84.8298	191.402	204.316
529	0	213.131	391.876	1068.58	216.711	151.291	1055.37	52.3784	308.014	1119.02	62.4637	212.651	1117.75	217.042	459.721	863.396	329.517	418.575	658.847	302.071	437.876	513.993	335.983	383.645	241.159	298.775	332.79	233.781	483.037	385.337	248.129	152.106	104.574	842.899	87.5537	163.415	610.39	12.2387	142.378	472.904	-55.3588	194.417	228.242	-98.6775	250.919	229.831	78.8828	191.362	204.058
530	0	214.77	392.701	1067.13	218.373	152.087	1053.89	53.6497	309.249	1117.36	63.548	213.867	1116.02	219.267	460.331	862.069	331.708	418.906	657.794	303.967	438.361	512.718	336.181	383.957	239.818	298.676	333.32	232.781	483.111	384.94	245.627	151.749	105.571	841.375	85.2932	164.243	609.248	8.67247	142.973	472.478	-61.086	194.605	228.313	-104.414	251.108	229.987	72.9636	191.323	203.799
531	0	216.54	393.559	1065.68	220.169	152.912	1052.41	55.0291	310.532	1115.69	64.7327	215.131	1114.27	221.597	460.946	860.715	333.901	419.263	656.62	305.6	438.849	511.385	335.444	384.244	238.393	297.62	333.831	231.772	482.214	384.524	242.669	151.565	106.616	839.831	83.3382	165.11	608.05	5.34058	143.625	472.025	-66.7611	194.819	228.429	-110.096	251.331	230.209	67.0776	191.287	203.543
532	0	218.423	394.45	1064.24	222.083	153.769	1050.93	56.5037	311.86	1114.04	66.0058	216.441	1112.52	224.009	461.572	859.351	336.08	419.647	655.34	306.975	439.335	510.011	333.844	384.498	236.928	295.685	334.31	230.788	480.431	384.085	239.351	151.554	107.708	838.279	81.706	166.013	606.801	2.2566	144.333	471.553	-72.3763	195.061	228.607	-115.712	251.592	230.519	61.231	191.26	203.292
533	0	220.402	395.377	1062.84	224.094	154.661	1049.49	58.059	313.228	1112.42	67.3541	217.793	1110.79	226.479	462.214	857.992	338.227	420.061	653.972	308.101	439.816	508.616	331.466	384.71	235.469	292.967	334.747	229.859	477.865	383.62	235.795	151.714	108.847	836.731	80.4149	166.945	605.505	-0.565153	145.091	471.074	-77.9235	195.333	228.87	-121.251	251.893	230.945	55.43	191.248	203.05
534	0	222.454	396.34	1061.49	226.182	155.59	1048.09	59.6795	314.635	1110.85	68.7633	219.185	1109.09	228.978	462.88	856.656	340.324	420.504	652.538	308.984	440.286	507.223	328.407	384.874	234.062	289.569	335.134	229.015	474.631	383.13	232.137	152.045	110.033	835.202	79.4835	167.898	604.171	-3.10955	145.894	470.6	-83.3931	195.634	229.243	-126.702	252.238	231.52	49.6805	191.258	202.819
535	0	224.558	397.344	1060.2	228.323	156.56	1046.75	61.3486	316.076	1109.35	70.2177	220.612	1107.46	231.477	463.574	855.361	342.347	420.976	651.062	309.635	440.746	505.852	324.768	384.99	232.748	285.601	335.466	228.28	470.85	382.619	228.516	152.546	111.262	833.706	78.9309	168.863	602.806	-5.36062	146.735	470.145	-88.7746	195.964	229.756	-132.048	252.627	232.28	43.988	191.296	202.601
536	0	226.69	398.389	1059.01	230.493	157.575	1045.5	63.0492	317.547	1107.94	71.7013	222.072	1105.9	233.946	464.3	854.124	344.273	421.475	649.567	310.061	441.192	504.522	320.65	385.057	231.559	281.174	335.743	227.67	466.642	382.097	225.062	153.214	112.532	832.257	78.7761	169.828	601.418	-7.30159	147.606	469.726	-94.0556	196.323	230.441	-137.273	253.061	233.268	38.357	191.371	202.395
537	0	228.827	399.476	1057.91	232.667	158.638	1044.35	64.7638	319.044	1106.62	73.1973	223.559	1104.44	236.356	465.059	852.959	346.073	421.999	648.077	310.267	441.625	503.252	316.154	385.083	230.518	276.392	335.968	227.194	462.117	381.576	221.88	154.047	113.838	830.871	79.0374	170.78	600.016	-8.91505	148.496	469.359	-99.2216	196.71	231.332	-142.357	253.541	234.526	32.7899	191.49	202.201
538	0	230.947	400.608	1056.94	234.822	159.752	1043.32	66.4751	320.564	1105.42	74.6888	225.07	1103.09	238.678	465.854	851.882	347.719	422.546	646.612	310.254	442.045	502.055	311.367	385.073	229.636	271.349	336.147	226.85	457.369	381.074	219.045	155.042	115.174	829.562	79.7314	171.707	598.611	-10.1833	149.394	469.062	-104.256	197.126	232.465	-147.277	254.068	236.098	27.287	191.659	202.014
539	0	233.029	401.783	1056.09	236.936	160.919	1042.42	68.1661	322.103	1104.36	76.1593	226.602	1101.87	240.882	466.683	850.901	349.178	423.11	645.189	310.02	442.455	500.94	306.371	385.038	228.914	266.129	336.287	226.631	452.473	380.606	216.601	156.196	116.535	828.344	80.8729	172.594	597.212	-11.0891	150.29	468.85	-109.139	197.571	233.875	-152.007	254.641	238.031	21.8468	191.885	201.833
540	0	235.054	403.002	1055.4	238.987	162.139	1041.67	69.8202	323.656	1103.43	77.5924	228.15	1100.79	242.943	467.545	850.026	350.417	423.689	643.82	309.56	442.854	499.911	301.231	384.987	228.343	260.798	336.397	226.522	447.487	380.185	214.56	157.504	117.911	827.229	82.4735	173.427	595.831	-11.6159	151.173	468.743	-113.85	198.045	235.599	-156.514	255.263	240.366	16.466	192.172	201.654
541	0	237.003	404.26	1054.85	240.956	163.413	1041.07	71.4218	325.221	1102.65	78.9723	229.71	1099.86	244.834	468.435	849.262	351.404	424.278	642.515	308.864	443.244	498.971	296.005	384.927	227.908	255.413	336.484	226.506	442.453	379.819	212.909	158.962	119.294	826.231	84.5412	174.192	594.477	-11.7488	152.032	468.755	-118.362	198.551	237.668	-160.767	255.936	243.142	11.1406	192.522	201.477
542	0	238.86	405.556	1054.47	242.825	164.739	1040.65	72.9559	326.793	1102.04	80.2845	231.278	1099.1	246.534	469.349	848.61	352.107	424.872	641.277	307.923	443.626	498.117	290.735	384.868	227.592	250.015	336.557	226.562	437.398	379.514	211.616	160.562	120.675	825.358	87.0795	174.874	593.165	-11.4751	152.858	468.904	-122.649	199.092	240.112	-164.727	256.666	246.39	5.86663	192.936	201.309
543	0	240.611	406.883	1054.24	244.579	166.112	1040.39	74.4087	328.369	1101.58	81.5151	232.85	1098.51	248.023	470.281	848.072	352.498	425.467	640.109	306.723	444.001	497.346	285.455	384.814	227.373	244.634	336.622	226.671	432.34	379.27	210.634	162.299	122.044	824.622	90.0871	175.461	591.905	-10.7846	153.643	469.203	-126.681	199.673	242.957	-168.357	257.457	250.133	0.64175	193.411	201.159
544	0	242.244	408.237	1054.18	246.203	167.529	1040.3	75.7677	329.945	1101.29	82.6517	234.422	1098.09	249.282	471.226	847.645	352.553	426.058	639.011	305.255	444.369	496.652	280.186	384.772	227.229	239.288	336.682	226.814	427.286	379.083	209.913	164.164	123.391	824.03	93.5572	175.942	590.711	-9.67027	154.379	469.664	-130.424	200.299	246.219	-171.615	258.319	254.385	-4.53232	193.938	201.05
545	0	243.746	409.609	1054.28	247.684	168.983	1040.39	77.0212	331.516	1101.17	83.6832	235.989	1097.85	250.299	472.176	847.326	352.253	426.641	637.985	303.51	444.73	496.031	274.944	384.743	227.141	233.99	336.743	226.977	422.238	378.947	209.398	166.146	124.704	823.59	97.4778	176.308	589.597	-8.12856	155.062	470.299	-133.844	200.979	249.909	-174.46	259.259	259.145	-9.64675	194.508	201.007
546	0	245.109	410.994	1054.52	249.012	170.467	1040.65	78.1594	333.078	1101.21	84.6002	237.547	1097.78	251.063	473.125	847.111	351.583	427.211	637.029	301.481	445.083	495.477	269.736	384.731	227.092	228.741	336.806	227.145	417.194	378.855	209.039	168.236	125.975	823.307	101.831	176.551	588.577	-6.15947	155.688	471.115	-136.905	201.718	254.027	-176.85	260.287	264.399	-14.6822	195.105	201.07
547	0	246.323	412.383	1054.91	250.175	171.974	1041.07	79.1736	334.628	1101.41	85.3944	239.091	1097.89	251.566	474.066	846.997	350.537	427.764	636.145	299.165	445.428	494.984	264.562	384.736	227.066	223.54	336.874	227.308	412.151	378.798	208.79	170.422	127.193	823.186	106.594	176.667	587.667	-3.76658	156.257	472.116	-139.567	202.525	258.56	-178.744	261.409	270.115	-19.6053	195.713	201.281
548	0	247.383	413.769	1055.44	251.166	173.494	1041.65	80.0568	336.159	1101.77	86.0598	240.618	1098.16	251.804	474.992	846.977	349.112	428.294	635.333	296.562	445.762	494.55	259.42	384.757	227.052	218.381	336.945	227.459	407.103	378.767	208.612	172.689	128.348	823.23	111.739	176.652	586.88	-0.956934	156.766	473.303	-141.791	203.405	263.484	-180.105	262.633	276.245	-24.3659	196.312	201.691
549	0	248.283	415.144	1056.09	251.979	175.02	1042.39	80.8037	337.67	1102.28	86.5915	242.122	1098.6	251.777	475.898	847.046	347.311	428.798	634.592	293.673	446.085	494.17	254.304	384.791	227.039	213.256	337.019	227.592	402.048	378.755	208.475	175.023	129.432	823.442	117.233	176.507	586.233	2.25929	157.217	474.673	-143.537	204.362	268.76	-180.897	263.96	282.725	-28.895	196.88	202.35
550	0	249.02	416.504	1056.85	252.61	176.543	1043.26	81.4105	339.156	1102.92	86.9865	243.6	1099.2	251.487	476.777	847.199	345.142	429.272	633.923	290.504	446.393	493.84	249.206	384.836	227.021	208.155	337.092	227.704	396.98	378.753	208.357	177.41	130.437	823.824	123.041	176.235	585.74	5.86915	157.612	476.218	-144.765	205.4	274.333	-181.089	265.388	289.475	-33.1048	197.399	203.305
551	0	249.592	417.841	1057.7	253.058	178.056	1044.27	81.8753	340.613	1103.69	87.2434	245.048	1099.93	250.938	477.626	847.427	342.616	429.712	633.324	287.06	446.685	493.556	244.119	384.886	226.994	203.069	337.162	227.795	391.898	378.754	208.242	179.832	131.357	824.374	129.124	175.839	585.416	9.8574	157.951	477.925	-145.434	206.513	280.134	-180.657	266.909	296.398	-36.8908	197.849	204.596
552	0	249.999	419.152	1058.64	253.323	179.549	1045.4	82.1977	342.038	1104.58	87.3625	246.463	1100.81	250.137	478.44	847.725	339.748	430.117	632.793	283.35	446.956	493.317	239.032	384.938	226.955	197.988	337.223	227.863	386.801	378.751	208.122	182.274	132.187	825.093	135.44	175.328	585.272	14.2069	158.236	479.776	-145.505	207.697	286.082	-179.579	268.51	303.388	-40.1349	198.219	206.249
553	0	250.245	420.433	1059.65	253.409	181.017	1046.63	82.3792	343.429	1105.57	87.3454	247.842	1101.8	249.091	479.214	848.081	336.556	430.482	632.328	279.387	447.205	493.118	233.939	384.987	226.902	192.903	337.272	227.912	381.686	378.74	207.993	184.72	132.922	825.979	141.947	174.709	585.32	18.8991	158.469	481.749	-144.943	208.937	292.082	-177.844	270.171	310.329	-42.7113	198.501	208.269
554	0	250.332	421.681	1060.71	253.322	182.454	1047.97	82.4223	344.784	1106.65	87.195	249.184	1102.91	247.812	479.948	848.489	333.058	430.806	631.923	275.18	447.428	492.955	228.831	385.027	226.836	187.807	337.305	227.94	376.553	378.717	207.853	187.155	133.56	827.028	148.604	173.994	585.571	23.9145	158.65	483.819	-143.714	210.217	298.032	-175.446	271.864	317.104	-44.4929	198.699	210.637
555	0	250.267	422.894	1061.81	253.068	183.853	1049.39	82.3314	346.101	1107.81	86.9155	250.487	1104.11	246.308	480.637	848.938	329.275	431.088	631.575	270.746	447.624	492.826	223.702	385.055	226.758	182.694	337.317	227.952	371.403	378.681	207.705	189.563	134.101	828.236	155.369	173.196	586.031	29.2333	158.779	485.956	-141.79	211.517	303.821	-172.385	273.56	323.591	-45.3594	198.824	213.31
556	0	250.057	424.069	1062.95	252.658	185.21	1050.89	82.1118	347.378	1109.04	86.5123	251.749	1105.4	244.592	481.282	849.418	325.227	431.326	631.277	266.097	447.789	492.729	218.545	385.067	226.669	177.558	337.305	227.948	366.233	378.63	207.552	191.932	134.545	829.597	162.2	172.326	586.705	34.8353	158.856	488.127	-139.146	212.81	309.338	-168.668	275.223	329.676	-45.2039	198.899	216.218
557	0	249.709	425.204	1064.1	252.103	186.522	1052.46	81.7699	348.615	1110.32	85.9912	252.971	1106.76	242.676	481.879	849.922	320.937	431.52	631.026	261.249	447.922	492.659	213.357	385.061	226.572	172.395	337.27	227.93	361.045	378.567	207.397	194.25	134.895	831.105	169.059	171.401	587.594	40.7004	158.88	490.298	-135.767	214.072	314.473	-164.309	276.817	335.252	-43.939	198.956	219.268
558	0	249.233	426.298	1065.27	251.414	187.785	1054.08	81.3129	349.81	1111.64	85.3592	254.151	1108.18	240.572	482.431	850.44	316.425	431.671	630.815	256.219	448.024	492.614	208.135	385.035	226.468	167.203	337.209	227.9	355.835	378.494	207.242	196.508	135.156	832.752	175.911	170.435	588.697	46.8086	158.852	492.432	-131.643	215.276	319.124	-159.326	278.307	340.224	-41.5015	199.032	222.354
559	0	248.64	427.348	1066.43	250.603	188.997	1055.74	80.7487	350.964	1112.99	84.6235	255.289	1109.64	238.294	482.936	850.966	311.713	431.779	630.64	251.021	448.093	492.592	202.877	384.989	226.362	161.979	337.125	227.86	350.603	378.416	207.091	198.695	135.33	834.527	182.722	169.445	590.009	53.1402	158.769	494.496	-126.771	216.397	323.197	-153.741	279.66	344.51	-37.8542	199.162	225.366
560	0	247.941	428.352	1067.58	249.682	190.155	1057.43	80.0854	352.075	1114.36	83.7919	256.385	1111.14	235.855	483.395	851.493	306.818	431.848	630.497	245.67	448.131	492.591	197.582	384.925	226.254	156.721	337.02	227.811	345.348	378.337	206.944	200.807	135.426	836.421	189.461	168.446	591.524	59.6754	158.635	496.454	-121.159	217.414	326.615	-147.576	280.852	348.047	-32.9871	199.376	228.196
561	0	247.146	429.309	1068.72	248.665	191.26	1059.15	79.3317	353.143	1115.73	82.8721	257.439	1112.66	233.27	483.811	852.016	301.759	431.879	630.383	240.181	448.138	492.609	192.25	384.845	226.148	151.431	336.898	227.753	340.068	378.263	206.803	202.837	135.448	838.421	196.101	167.455	593.229	66.394	158.448	498.277	-114.821	218.309	329.317	-140.858	281.86	350.786	-26.9154	199.691	230.749
562	0	246.266	430.214	1069.83	247.562	192.308	1060.87	78.4959	354.167	1117.1	81.8722	258.451	1114.18	230.553	484.184	852.532	296.553	431.875	630.293	234.567	448.117	492.642	186.883	384.752	226.044	146.106	336.763	227.687	334.76	378.198	206.666	204.781	135.403	840.513	202.62	166.487	595.111	73.2757	158.214	499.939	-107.776	219.069	331.259	-133.609	282.675	352.697	-19.6773	200.113	232.948
563	0	245.313	431.067	1070.9	246.384	193.3	1062.58	77.5864	355.148	1118.45	80.7999	259.42	1115.71	227.719	484.517	853.036	291.213	431.84	630.225	228.839	448.068	492.691	181.484	384.649	225.945	140.749	336.62	227.612	329.423	378.145	206.534	206.635	135.299	842.684	208.997	165.557	597.154	80.2993	157.934	501.419	-100.053	219.685	332.421	-125.853	283.292	353.767	-11.3305	200.631	234.737
564	0	244.295	431.863	1071.95	245.143	194.234	1064.29	76.6116	356.085	1119.79	79.6628	260.347	1117.22	224.781	484.812	853.526	285.753	431.777	630.175	223.01	447.995	492.751	176.053	384.537	225.85	135.36	336.472	227.527	324.055	378.107	206.403	208.397	135.141	844.917	215.215	164.679	599.341	87.4434	157.616	502.704	-91.6809	220.153	332.801	-117.609	283.713	353.999	-1.94793	201.221	236.082
565	0	243.223	432.602	1072.94	243.848	195.109	1065.97	75.579	356.976	1121.09	78.4683	261.23	1118.7	221.751	485.071	854	280.185	431.689	630.141	217.089	447.9	492.823	170.595	384.421	225.761	129.941	336.323	227.433	318.657	378.083	206.272	210.063	134.936	847.198	221.258	163.862	601.653	94.6859	157.264	503.787	-82.6952	220.475	332.415	-108.895	283.947	353.414	8.38661	201.847	236.971
566	0	242.104	433.282	1073.89	242.508	195.924	1067.62	74.496	357.822	1122.36	77.2234	262.07	1120.16	218.642	485.296	854.455	274.519	431.579	630.119	211.085	447.784	492.903	165.112	384.302	225.676	124.494	336.174	227.327	313.225	378.074	206.139	211.631	134.69	849.509	227.115	163.117	604.068	102.005	156.885	504.668	-73.1318	220.651	331.299	-99.7256	284.008	352.048	19.5829	202.465	237.412
567	0	240.946	433.9	1074.79	241.131	196.677	1069.22	73.3696	358.622	1123.59	75.9348	262.866	1121.57	215.464	485.488	854.889	268.766	431.449	630.107	205.007	447.65	492.99	159.606	384.182	225.596	119.021	336.029	227.209	307.762	378.078	206.001	213.099	134.407	851.834	232.777	162.451	606.569	109.379	156.486	505.355	-63.0281	220.688	329.502	-90.1137	283.91	349.947	31.5483	203.028	237.429
568	0	239.754	434.457	1075.63	239.724	197.365	1070.76	72.2059	359.374	1124.76	74.6085	263.618	1122.93	212.225	485.651	855.299	262.934	431.303	630.101	198.864	447.499	493.083	154.082	384.062	225.52	113.525	335.887	227.079	302.266	378.092	205.857	214.464	134.093	854.157	238.234	161.869	609.134	116.788	156.074	505.86	-52.4215	220.592	327.088	-80.0712	283.672	347.172	44.1912	203.488	237.061
569	0	238.533	434.954	1076.41	238.295	197.987	1072.25	71.0107	360.079	1125.88	73.2503	264.324	1124.23	208.935	485.785	855.684	257.031	431.142	630.1	192.662	447.333	493.179	148.54	383.943	225.446	108.01	335.747	226.936	296.74	378.115	205.705	215.722	133.751	856.461	243.482	161.375	611.745	124.212	155.655	506.201	-41.349	220.372	324.131	-69.6102	283.311	343.791	57.4233	203.8	236.361
570	0	237.289	435.39	1077.12	236.85	198.541	1073.67	69.7891	360.736	1126.94	71.8655	264.985	1125.48	205.603	485.892	856.042	251.067	430.968	630.1	186.411	447.155	493.279	142.983	383.824	225.374	102.478	335.609	226.781	291.184	378.143	205.546	216.871	133.385	858.731	248.515	160.969	614.383	131.636	155.236	506.399	-29.8468	220.033	320.71	-58.7437	282.841	339.88	71.1616	203.928	235.388
571	0	236.024	435.768	1077.75	235.394	199.024	1075.01	68.5456	361.344	1127.94	70.4587	265.6	1126.65	202.235	485.973	856.37	245.051	430.784	630.099	180.118	446.966	493.38	137.413	383.708	225.303	96.9334	335.472	226.613	285.603	378.174	205.38	217.908	132.997	860.952	253.332	160.651	617.032	139.044	154.822	506.476	-17.9506	219.586	316.911	-47.4875	282.279	335.52	85.3292	203.845	234.211
572	0	234.74	436.091	1078.32	233.932	199.437	1076.27	67.2842	361.902	1128.88	69.0346	266.168	1127.76	198.841	486.028	856.667	238.99	430.591	630.095	173.791	446.767	493.481	131.83	383.593	225.23	91.3776	335.334	226.435	280	378.205	205.208	218.831	132.592	863.111	257.932	160.421	619.676	146.423	154.416	506.456	-5.69523	219.037	312.821	-35.8606	281.634	330.795	99.8561	203.535	232.898
573	0	233.441	436.361	1078.81	232.468	199.778	1077.45	66.0086	362.411	1129.74	67.5972	266.688	1128.78	195.427	486.059	856.932	232.896	430.393	630.085	167.437	446.561	493.582	126.237	383.48	225.156	85.8133	335.194	226.249	274.381	378.232	205.034	219.637	132.17	865.194	262.316	160.275	622.301	153.766	154.022	506.362	6.88456	218.395	308.524	-23.8865	280.916	325.79	114.679	202.999	231.523
574	0	232.129	436.582	1079.22	231.005	200.048	1078.54	64.7219	362.869	1130.54	66.1503	267.161	1129.74	192.002	486.064	857.164	226.777	430.19	630.068	161.066	446.349	493.683	120.633	383.368	225.08	80.242	335.052	226.056	268.752	378.253	204.861	220.325	131.734	867.191	266.487	160.209	624.894	161.064	153.643	506.217	19.754	217.664	304.104	-11.5935	280.13	320.59	129.741	202.25	230.153
575	0	230.804	436.758	1079.55	229.546	200.249	1079.54	63.4271	363.278	1131.26	64.6977	267.587	1130.61	188.575	486.046	857.362	220.645	429.984	630.04	154.687	446.133	493.782	115.019	383.258	225.002	74.6648	334.907	225.86	263.119	378.266	204.693	220.895	131.285	869.091	270.45	160.221	627.445	168.315	153.28	506.04	32.8775	216.852	299.639	0.984429	279.279	315.278	144.991	201.315	228.853
576	0	229.469	436.891	1079.8	228.094	200.383	1080.45	62.1268	363.636	1131.91	63.2428	267.964	1131.4	185.153	486.003	857.525	214.51	429.778	630.002	148.308	445.915	493.879	109.395	383.149	224.92	69.0818	334.76	225.664	257.487	378.268	204.531	221.347	130.826	870.886	274.211	160.307	629.943	175.514	152.935	505.849	46.2181	215.965	295.202	13.8078	278.361	309.932	160.378	200.234	227.682
577	0	228.125	436.985	1079.97	226.651	200.454	1081.27	60.8235	363.944	1132.49	61.7891	268.293	1132.1	181.745	485.934	857.654	208.385	429.571	629.95	141.94	445.696	493.974	103.762	383.043	224.837	63.4923	334.611	225.472	251.861	378.259	204.379	221.685	130.356	872.57	277.777	160.46	632.38	182.662	152.608	505.661	59.7372	215.008	290.86	26.8322	277.378	304.627	175.858	199.054	226.691
578	0	226.776	437.043	1080.07	225.218	200.467	1082	59.5199	364.202	1132.99	60.34	268.575	1132.73	178.358	485.839	857.747	202.28	429.366	629.883	135.591	445.477	494.067	98.1191	382.938	224.751	57.8953	334.461	225.288	246.242	378.241	204.236	221.912	129.879	874.138	281.159	160.676	634.749	189.755	152.299	505.488	73.394	213.987	286.67	40.0086	276.328	299.43	191.384	197.825	225.922
579	0	225.422	437.068	1080.1	223.799	200.427	1082.63	58.2183	364.41	1133.41	58.8991	268.81	1133.27	175.001	485.718	857.805	196.208	429.162	629.799	129.272	445.26	494.158	92.4678	382.835	224.664	52.2892	334.311	225.113	240.632	378.214	204.102	222.034	129.394	875.586	284.364	160.951	637.046	196.791	152.008	505.343	87.1453	212.909	282.682	53.285	275.212	294.4	206.908	196.6	225.407
580	0	224.067	437.062	1080.05	222.395	200.34	1083.18	56.9214	364.57	1133.76	57.47	268.997	1133.73	171.682	485.57	857.827	190.181	428.96	629.696	122.991	445.044	494.247	86.808	382.735	224.576	46.6728	334.164	224.949	235.03	378.183	203.975	222.06	128.905	876.912	287.404	161.277	639.265	203.763	151.734	505.235	100.945	211.782	278.939	66.6079	274.031	289.591	222.383	195.423	225.17
581	0	222.715	437.027	1079.94	221.009	200.212	1083.63	55.6321	364.682	1134.03	56.0565	269.138	1134.11	168.407	485.394	857.814	184.209	428.758	629.572	116.758	444.83	494.334	81.1401	382.636	224.49	41.0449	334.02	224.798	229.433	378.15	203.852	222.001	128.412	878.117	290.288	161.65	641.402	210.664	151.477	505.173	114.747	210.617	275.474	79.9233	272.792	285.043	237.757	194.333	225.224
582	0	221.367	436.967	1079.77	219.644	200.051	1083.99	54.3534	364.746	1134.22	54.6625	269.233	1134.41	165.183	485.19	857.765	178.305	428.557	629.425	110.581	444.618	494.418	75.4647	382.54	224.405	35.405	333.88	224.66	223.84	378.119	203.731	221.868	127.919	879.2	293.025	162.062	643.454	217.482	151.236	505.161	128.5	209.424	272.311	93.1783	271.503	280.79	252.977	193.358	225.573
583	0	220.029	436.882	1079.53	218.303	199.862	1084.27	53.0887	364.763	1134.34	53.2924	269.282	1134.62	162.016	484.958	857.679	172.478	428.354	629.254	104.469	444.407	494.5	69.7822	382.444	224.323	29.753	333.745	224.534	218.245	378.092	203.607	221.676	127.426	880.165	295.626	162.505	645.418	224.201	151.012	505.204	142.153	208.215	269.467	106.322	270.177	276.856	267.991	192.514	226.211
584	0	218.704	436.775	1079.24	216.991	199.653	1084.46	51.8414	364.734	1134.38	51.9507	269.287	1134.75	158.91	484.698	857.556	166.738	428.148	629.055	98.4267	444.196	494.579	64.0934	382.349	224.245	24.089	333.615	224.419	212.646	378.071	203.48	221.441	126.936	881.014	298.099	162.973	647.291	230.805	150.803	505.304	155.655	207.005	266.951	119.306	268.827	273.257	282.745	191.807	227.126
585	0	217.396	436.647	1078.89	215.711	199.431	1084.58	50.6157	364.66	1134.35	50.6421	269.248	1134.8	155.871	484.411	857.396	161.094	427.936	628.827	92.4619	443.985	494.655	58.3988	382.254	224.173	18.4134	333.491	224.315	207.04	378.056	203.347	221.179	126.453	881.75	300.451	163.456	649.07	237.273	150.608	505.458	168.954	205.808	264.763	132.084	267.471	269.997	297.185	191.235	228.296
586	0	216.111	436.5	1078.49	214.469	199.202	1084.61	49.4158	364.542	1134.24	49.3718	269.166	1134.76	152.903	484.097	857.197	155.553	427.717	628.569	86.5798	443.772	494.728	52.6991	382.158	224.106	12.727	333.37	224.22	201.423	378.049	203.209	220.906	125.977	882.378	302.689	163.947	650.751	243.584	150.427	505.662	181.997	204.637	262.897	144.613	266.126	267.076	311.262	190.788	229.692
587	0	214.852	436.335	1078.05	213.27	198.97	1084.56	48.2462	364.379	1134.05	48.145	269.039	1134.65	150.007	483.759	856.958	150.123	427.489	628.279	80.7849	443.554	494.797	46.9949	382.058	224.045	7.03068	333.253	224.135	195.793	378.046	203.065	220.64	125.511	882.902	304.818	164.436	652.329	249.715	150.259	505.912	194.735	203.505	261.338	156.853	264.812	264.483	324.927	190.453	231.281
588	0	213.625	436.153	1077.55	212.119	198.742	1084.44	47.1118	364.172	1133.78	46.9672	268.87	1134.44	147.186	483.396	856.679	144.809	427.248	627.956	75.081	443.331	494.863	41.2869	381.954	223.991	1.32594	333.136	224.058	190.148	378.047	202.917	220.397	125.058	883.325	306.845	164.915	653.801	255.645	150.103	506.197	207.118	202.425	260.067	168.762	263.546	262.203	338.139	190.216	233.023
589	0	212.436	435.956	1077.01	211.024	198.521	1084.24	46.0177	363.922	1133.43	45.8442	268.658	1134.16	144.443	483.012	856.358	139.617	426.992	627.598	69.4708	443.099	494.924	35.5755	381.844	223.945	-4.38561	333.016	223.99	184.485	378.048	202.766	220.192	124.619	883.65	308.773	165.376	655.16	261.354	149.956	506.506	219.095	201.405	259.06	180.302	262.344	260.214	350.854	190.06	234.878
590	0	211.29	435.742	1076.43	209.991	198.309	1083.97	44.9692	363.628	1133.01	44.7818	268.401	1133.79	141.778	482.607	855.994	134.549	426.719	627.207	63.9564	442.858	494.981	29.8613	381.725	223.906	-10.1021	332.891	223.93	178.803	378.046	202.613	220.038	124.195	883.879	310.607	165.813	656.4	266.821	149.817	506.826	230.621	200.453	258.287	191.43	261.217	258.493	363.035	189.973	236.801
591	0	210.192	435.513	1075.8	209.027	198.107	1083.63	43.9718	363.29	1132.51	43.786	268.102	1133.34	139.192	482.185	855.586	129.608	426.427	626.783	58.5389	442.604	495.034	24.1449	381.598	223.876	-15.8214	332.759	223.881	173.1	378.04	202.459	219.946	123.789	884.014	312.35	166.219	657.516	272.03	149.685	507.141	241.647	199.575	257.715	202.104	260.176	257.009	374.641	189.944	238.751
592	0	209.149	435.269	1075.12	208.139	197.916	1083.23	43.031	362.907	1131.93	42.8628	267.757	1132.81	136.685	481.746	855.135	124.795	426.114	626.326	53.2186	442.337	495.083	18.4267	381.461	223.853	-21.5414	332.617	223.841	167.375	378.028	202.305	219.925	123.401	884.056	314.006	166.59	658.499	276.965	149.559	507.435	252.128	198.774	257.307	212.279	259.226	255.732	385.635	189.964	240.685
593	0	208.166	435.008	1074.41	207.336	197.733	1082.75	42.1524	362.479	1131.27	42.0181	267.368	1132.19	134.258	481.294	854.64	120.111	425.779	625.838	47.9952	442.054	495.127	12.7072	381.313	223.838	-27.26	332.463	223.814	161.631	378.008	202.15	219.983	123.031	884.004	315.579	166.924	659.343	281.614	149.437	507.691	262.018	198.053	257.026	221.909	258.368	254.629	395.978	190.024	242.565
594	0	207.249	434.731	1073.65	206.623	197.558	1082.21	41.3416	362.004	1130.54	41.2577	266.933	1131.5	131.909	480.831	854.101	115.554	425.422	625.323	42.8677	441.755	495.168	6.98673	381.155	223.833	-32.9753	332.296	223.8	155.868	377.98	201.995	220.124	122.679	883.859	317.071	167.218	660.042	285.965	149.318	507.891	271.271	197.411	256.832	230.945	257.601	253.666	405.631	190.119	244.355
595	0	206.404	434.437	1072.84	206.008	197.385	1081.61	40.6041	361.483	1129.73	40.5872	266.451	1130.72	129.64	480.358	853.521	111.123	425.043	624.783	37.8348	441.438	495.206	1.2656	380.986	223.837	-38.6855	332.114	223.802	150.087	377.945	201.84	220.351	122.344	883.618	318.486	167.474	660.59	290.008	149.201	508.017	279.845	196.846	256.685	239.34	256.92	252.807	414.554	190.243	246.021
596	0	205.636	434.125	1072	205.497	197.211	1080.94	39.9449	360.914	1128.85	40.0117	265.922	1129.87	127.45	479.877	852.901	106.816	424.64	624.222	32.8952	441.103	495.243	-4.45594	380.807	223.852	-44.3892	331.918	223.823	144.292	377.905	201.683	220.665	122.026	883.281	319.828	167.693	660.98	293.734	149.086	508.052	287.697	196.355	256.545	247.045	256.319	252.022	422.709	190.391	247.531
597	0	204.95	433.794	1071.11	205.097	197.029	1080.21	39.3691	360.297	1127.91	39.5362	265.343	1128.95	125.339	479.39	852.243	102.631	424.216	623.644	28.0477	440.749	495.28	-10.1776	380.618	223.879	-50.0856	331.707	223.865	138.485	377.86	201.524	221.066	121.723	882.849	321.097	167.876	661.208	297.133	148.972	507.981	294.789	195.934	256.376	254.015	255.791	251.276	430.058	190.559	248.851
598	0	204.351	433.442	1070.18	204.813	196.834	1079.42	38.8808	359.629	1126.9	39.1646	264.714	1127.97	123.308	478.897	851.551	98.5663	423.772	623.053	23.2915	440.376	495.318	-15.8991	380.421	223.92	-55.7738	331.482	223.931	132.667	377.813	201.36	221.553	121.433	882.321	322.294	168.027	661.27	300.199	148.859	507.789	301.087	195.577	256.143	260.207	255.325	250.543	436.571	190.744	249.946
599	0	203.844	433.067	1069.22	204.649	196.617	1078.56	38.4841	358.912	1125.84	38.9006	264.034	1126.92	121.359	478.399	850.83	94.6205	423.307	622.455	18.6267	439.984	495.359	-21.62	380.216	223.977	-61.4538	331.243	224.024	126.84	377.765	201.193	222.123	121.155	881.699	323.421	168.149	661.163	302.924	148.747	507.465	306.56	195.278	255.815	265.586	254.915	249.795	442.219	190.942	250.781
600	0	203.432	432.668	1068.21	204.608	196.374	1077.65	38.1819	358.145	1124.72	38.7467	263.302	1125.83	119.492	477.895	850.084	90.7938	422.823	621.854	14.0548	439.573	495.406	-27.3394	380.006	224.053	-67.1254	330.993	224.15	121.006	377.718	201.02	222.773	120.886	880.987	324.477	168.244	660.887	305.303	148.637	506.999	311.187	195.032	255.366	270.121	254.553	249.013	446.981	191.155	251.317
601	0	203.117	432.242	1067.18	204.691	196.096	1076.69	37.9766	357.327	1123.56	38.7046	262.518	1124.69	117.711	477.384	849.317	87.0881	422.322	621.253	9.57826	439.143	495.461	-33.0563	379.792	224.15	-72.7889	330.734	224.312	115.166	377.671	200.844	223.498	120.624	880.189	325.459	168.315	660.441	307.332	148.53	506.384	314.951	194.833	254.775	273.792	254.231	248.179	450.845	191.383	251.517
602	0	202.903	431.789	1066.12	204.898	195.779	1075.68	37.8697	356.458	1122.37	38.7748	261.681	1123.51	116.019	476.864	848.537	83.5071	421.804	620.656	5.20173	438.694	495.525	-38.7692	379.575	224.273	-78.4444	330.467	224.515	109.323	377.627	200.663	224.295	120.366	879.313	326.364	168.364	659.83	309.006	148.424	505.62	317.845	194.675	254.029	276.585	253.944	247.284	453.806	191.629	251.348
603	0	202.79	431.305	1065.04	205.226	195.418	1074.62	37.8614	355.541	1121.16	38.9566	260.792	1122.31	114.419	476.334	847.747	80.0569	421.27	620.067	0.931641	438.228	495.6	-44.4761	379.359	224.427	-84.0921	330.195	224.764	103.479	377.585	200.48	225.157	120.109	878.366	327.191	168.393	659.058	310.327	148.322	504.707	319.873	194.553	253.121	278.496	253.687	246.325	455.87	191.897	250.781
604	0	202.779	430.789	1063.94	205.671	195.008	1073.52	37.951	354.575	1119.93	39.2482	259.851	1121.1	112.918	475.79	846.955	76.7461	420.72	619.489	-3.22349	437.743	495.69	-50.1743	379.144	224.615	-89.7318	329.923	225.065	97.6366	377.545	200.295	226.078	119.851	877.36	327.934	168.401	658.134	311.296	148.222	503.653	321.046	194.462	252.054	279.534	253.456	245.306	457.051	192.19	249.796
605	0	202.867	430.239	1062.84	206.226	194.547	1072.4	38.1367	353.563	1118.7	39.6463	258.859	1119.89	111.519	475.23	846.166	73.586	420.156	618.923	-7.25303	437.243	495.796	-55.8605	378.932	224.845	-95.3628	329.653	225.426	91.799	377.507	200.107	227.051	119.587	876.305	328.592	168.389	657.069	311.918	148.126	502.467	321.386	194.399	250.838	279.716	253.247	244.236	457.375	192.507	248.388
606	0	203.052	429.653	1061.74	206.883	194.031	1071.25	38.4153	352.507	1117.48	40.1462	257.817	1118.7	110.23	474.651	845.388	70.5904	419.577	618.372	-11.1442	436.728	495.921	-61.5305	378.727	225.121	-100.984	329.39	225.854	85.9698	377.471	199.919	228.067	119.315	875.216	329.159	168.354	655.879	312.202	148.031	501.166	320.925	194.359	249.493	279.076	253.057	243.132	456.876	192.846	246.567
607	0	203.33	429.031	1060.66	207.631	193.461	1070.09	38.7825	351.408	1116.28	40.742	256.729	1117.53	109.057	474.048	844.625	67.7753	418.984	617.839	-14.8824	436.2	496.065	-67.1795	378.53	225.453	-106.593	329.139	226.358	80.1526	377.438	199.732	229.118	119.029	874.107	329.634	168.295	654.582	312.16	147.937	499.77	319.705	194.337	248.047	277.657	252.884	242.015	455.599	193.198	244.362
608	0	203.697	428.37	1059.59	208.459	192.834	1068.93	39.2326	350.269	1115.12	41.4262	255.596	1116.41	108.007	473.418	843.884	65.159	418.378	617.323	-18.4512	435.661	496.233	-72.8018	378.344	225.849	-112.186	328.905	226.949	74.3515	377.407	199.546	230.195	118.727	872.994	330.014	168.21	653.198	311.806	147.841	498.303	317.777	194.33	246.535	275.514	252.725	240.911	453.6	193.551	241.822
609	0	204.144	427.671	1058.57	209.352	192.152	1067.79	39.7586	349.094	1114	42.1905	254.422	1115.34	107.088	472.759	843.172	62.7617	417.761	616.827	-21.8326	435.116	496.424	-78.3908	378.172	226.318	-117.759	328.694	227.638	68.5706	377.377	199.364	231.286	118.404	871.893	330.298	168.096	651.752	311.158	147.742	496.792	315.202	194.332	244.995	272.713	252.577	239.847	450.942	193.889	239.017
610	0	204.664	426.931	1057.59	210.296	191.415	1066.67	40.3525	347.886	1112.95	43.025	253.21	1114.33	106.306	472.067	842.493	60.6047	417.137	616.351	-25.0072	434.569	496.643	-83.9393	378.019	226.872	-123.307	328.511	228.44	62.8136	377.35	199.187	232.381	118.057	870.819	330.484	167.952	650.269	310.238	147.635	495.267	312.046	194.339	243.472	269.331	252.438	238.852	447.702	194.194	236.031
611	0	205.246	426.15	1056.66	211.275	190.624	1065.59	41.005	346.648	1111.96	43.919	251.962	1113.41	105.668	471.338	841.854	58.7109	416.509	615.895	-27.9548	434.025	496.89	-89.4391	377.887	227.525	-128.821	328.363	229.37	57.0841	377.324	199.02	233.468	117.681	869.789	330.569	167.776	648.774	309.066	147.519	493.755	308.383	194.346	242.007	265.449	252.303	237.953	443.958	194.444	232.964
612	0	205.88	425.328	1055.81	212.272	189.782	1064.56	41.7058	345.383	1111.06	44.8612	250.684	1112.58	105.179	470.573	841.258	57.1036	415.884	615.459	-30.6544	433.491	497.168	-94.8809	377.781	228.289	-134.291	328.253	230.445	51.385	377.3	198.863	234.536	117.274	868.816	330.551	167.567	647.294	307.667	147.389	492.286	304.289	194.348	240.64	261.149	252.169	237.17	439.799	194.624	229.917
613	0	206.553	424.465	1055.04	213.271	188.89	1063.61	42.4436	344.094	1110.25	45.8394	249.377	1111.86	104.845	469.769	840.711	55.8063	415.268	615.042	-33.0846	432.974	497.479	-100.255	377.705	229.179	-139.707	328.188	231.683	45.7183	377.276	198.72	235.571	116.833	867.914	330.424	167.327	645.85	306.062	147.243	490.885	299.842	194.341	239.401	256.514	252.032	236.521	435.31	194.719	226.99
614	0	207.251	423.562	1054.37	214.255	187.95	1062.73	43.2067	342.784	1109.55	46.8414	248.046	1111.24	104.668	468.926	840.215	54.8422	414.67	614.641	-35.2243	432.482	497.823	-105.549	377.663	230.212	-145.053	328.169	233.106	40.085	377.25	198.59	236.562	116.358	867.093	330.183	167.059	644.463	304.272	147.08	489.571	295.115	194.321	238.315	251.622	251.887	236.013	430.572	194.722	224.268
615	0	207.961	422.619	1053.8	215.207	186.966	1061.95	43.9826	341.456	1108.95	47.8546	246.693	1110.74	104.651	468.044	839.774	54.2335	414.102	614.254	-37.053	432.023	498.204	-110.752	377.656	231.402	-150.314	328.199	234.733	34.4845	377.219	198.471	237.494	115.849	866.36	329.817	166.764	643.15	302.314	146.898	488.361	290.174	194.286	237.393	246.541	251.734	235.645	425.658	194.637	221.815
616	0	208.665	421.638	1053.34	216.114	185.942	1061.27	44.7586	340.112	1108.47	48.8665	245.321	1110.36	104.794	467.127	839.39	54.0007	413.573	613.877	-38.5516	431.608	498.622	-115.85	377.687	232.767	-155.471	328.278	236.587	28.9149	377.181	198.361	238.357	115.305	865.721	329.317	166.449	641.919	300.2	146.699	487.262	285.077	194.235	236.638	241.328	251.569	235.408	420.623	194.471	219.675
617	0	209.35	420.621	1053.01	216.958	184.879	1060.71	45.5218	338.752	1108.1	49.865	243.932	1110.1	105.097	466.177	839.062	54.1619	413.096	613.506	-39.7028	431.245	499.079	-120.829	377.756	234.322	-160.502	328.403	238.689	23.3729	377.132	198.253	239.136	114.728	865.176	328.669	166.117	640.778	297.938	146.484	486.278	279.873	194.169	236.041	236.031	251.395	235.287	415.511	194.244	217.863
618	0	209.998	419.571	1052.79	217.728	183.784	1060.27	46.2594	337.378	1107.86	50.8381	242.528	1109.96	105.557	465.197	838.79	54.7318	412.683	613.135	-40.4918	430.942	499.578	-125.675	377.86	236.084	-165.384	328.57	241.061	17.8542	377.068	198.138	239.82	114.122	864.725	327.86	165.776	639.726	295.532	146.258	485.407	274.599	194.092	235.588	230.684	251.215	235.261	410.352	193.975	216.378
619	0	210.595	418.49	1052.71	218.41	182.658	1059.95	46.959	335.992	1107.74	51.7744	241.112	1109.95	106.171	464.193	838.573	55.7209	412.348	612.761	-40.9071	430.708	500.119	-130.37	377.995	238.069	-170.092	328.771	243.723	12.3537	376.983	198.01	240.395	113.489	864.362	326.874	165.432	638.76	292.981	146.024	484.64	269.284	194.01	235.258	225.315	251.034	235.309	405.164	193.689	215.196
620	0	211.125	417.382	1052.75	218.991	181.508	1059.76	47.6087	334.594	1107.73	52.663	239.684	1110.05	106.933	463.171	838.41	57.1353	412.1	612.38	-40.9407	430.55	500.706	-134.899	378.157	240.293	-174.602	328.998	246.696	6.86654	376.874	197.864	240.851	112.834	864.081	325.7	165.091	637.875	290.285	145.789	483.969	263.948	193.927	235.029	219.94	250.856	235.406	399.957	193.409	214.284
621	0	211.575	416.25	1052.91	219.463	180.336	1059.69	48.197	333.185	1107.84	53.4935	238.246	1110.27	107.837	462.138	838.297	58.9757	411.952	611.987	-40.5886	430.473	501.343	-139.246	378.337	242.77	-178.886	329.241	249.996	1.38851	376.735	197.7	241.177	112.159	863.872	324.327	164.759	637.061	287.441	145.557	483.382	258.608	193.85	234.875	214.573	250.687	235.531	394.738	193.154	213.6
622	0	211.931	415.099	1053.2	219.816	179.148	1059.75	48.7134	331.767	1108.06	54.2563	236.802	1110.59	108.874	461.102	838.233	61.2371	411.911	611.581	-39.8512	430.48	502.033	-143.392	378.528	245.515	-182.919	329.487	253.639	-4.08221	376.561	197.523	241.361	111.471	863.726	322.744	164.441	636.309	284.447	145.333	482.866	253.272	193.782	234.776	209.219	250.532	235.666	389.507	192.937	213.1
623	0	212.183	413.931	1053.6	220.043	177.947	1059.91	49.1483	330.341	1108.38	54.9422	235.352	1111.01	110.034	460.07	838.214	63.9089	411.985	611.163	-38.7331	430.574	502.781	-147.319	378.72	248.539	-186.676	329.723	257.633	-9.54364	376.352	197.347	241.398	110.774	863.632	320.948	164.142	635.612	281.304	145.121	482.41	247.947	193.729	234.711	203.883	250.395	235.793	384.264	192.766	212.741
624	0	212.32	412.752	1054.1	220.138	176.737	1060.19	49.4932	328.91	1108.8	55.543	233.901	1111.52	111.307	459.051	838.238	66.9746	412.177	610.735	-37.243	430.755	503.592	-151.011	378.903	251.851	-190.132	329.935	261.982	-14.9882	376.107	197.195	241.278	110.073	863.582	318.935	163.864	634.959	278.012	144.925	481.999	242.634	193.692	234.664	198.565	250.278	235.901	379.008	192.643	212.483
625	0	212.334	411.565	1054.7	220.097	175.522	1060.56	49.741	327.476	1109.3	56.0515	232.451	1112.11	112.68	458.053	838.304	70.4125	412.489	610.301	-35.3935	431.02	504.47	-154.447	379.069	255.455	-193.265	330.112	266.684	-20.4007	375.831	197.098	240.998	109.371	863.565	316.706	163.612	634.345	274.575	144.746	481.625	237.335	193.671	234.62	193.263	250.183	235.98	373.738	192.569	212.291
626	0	212.221	410.374	1055.38	219.918	174.305	1061.02	49.8856	326.044	1109.89	56.4611	231.007	1112.77	114.14	457.085	838.409	74.1963	412.92	609.867	-33.2006	431.365	505.418	-157.61	379.209	259.35	-196.052	330.24	271.723	-25.7571	375.533	197.095	240.554	108.674	863.576	314.263	163.384	633.762	270.997	144.585	481.276	232.047	193.666	234.571	187.976	250.111	236.025	368.455	192.54	212.137
627	0	211.975	409.182	1056.14	219.6	173.09	1061.55	49.9225	324.617	1110.54	56.7666	229.573	1113.49	115.672	456.154	838.553	78.2957	413.464	609.443	-30.6827	431.781	506.441	-160.478	379.316	263.526	-198.474	330.309	277.078	-31.0226	375.231	197.23	239.944	107.985	863.606	311.613	163.182	633.206	267.286	144.442	480.945	226.768	193.676	234.509	182.7	250.061	236.032	363.158	192.548	212
628	0	211.596	407.993	1056.95	219.144	171.88	1062.15	49.8485	323.201	1111.25	56.9636	228.153	1114.25	117.261	455.267	838.737	82.6775	414.114	609.039	-27.8606	432.262	507.541	-163.031	379.385	267.968	-200.512	330.311	282.713	-36.1511	374.945	197.55	239.169	107.308	863.651	308.761	163.003	632.673	263.447	144.316	480.623	221.494	193.699	234.43	177.432	250.031	236.001	357.848	192.588	211.862
629	0	211.085	406.811	1057.81	218.555	170.68	1062.79	49.6618	321.799	1112.01	57.049	226.752	1115.06	118.893	454.43	838.961	87.3071	414.86	608.667	-24.756	432.795	508.716	-165.247	379.41	272.648	-202.147	330.238	288.583	-41.0844	374.701	198.102	238.228	106.646	863.705	305.715	162.846	632.158	259.489	144.205	480.306	216.221	193.731	234.332	172.168	250.018	235.934	352.527	192.651	211.716
630	0	210.445	405.642	1058.72	217.837	169.492	1063.47	49.362	320.418	1112.81	57.021	225.376	1115.9	120.552	453.649	839.228	92.1493	415.688	608.34	-21.3911	433.37	509.966	-167.099	379.39	277.532	-203.361	330.086	294.63	-45.7522	374.528	198.926	237.125	106.001	863.765	302.485	162.709	631.659	255.418	144.107	479.989	210.947	193.77	234.214	166.906	250.02	235.833	347.196	192.729	211.554
631	0	209.68	404.488	1059.65	216.996	168.322	1064.17	48.9499	319.063	1113.65	56.8788	224.03	1116.76	122.225	452.927	839.54	97.1694	416.584	608.072	-17.7876	433.974	511.287	-168.563	379.326	282.573	-204.139	329.855	300.786	-50.0732	374.456	200.054	235.862	105.376	863.826	299.08	162.588	631.174	251.241	144.019	479.669	205.667	193.812	234.076	161.642	250.032	235.703	341.857	192.815	211.377
632	0	208.796	403.355	1060.6	216.041	167.173	1064.9	48.4278	317.737	1114.52	56.6228	222.717	1117.64	123.9	452.268	839.901	102.334	417.531	607.876	-13.9663	434.595	512.672	-169.61	379.219	287.719	-204.462	329.546	306.975	-53.9579	374.509	201.505	234.441	104.772	863.886	295.508	162.48	630.702	246.964	143.938	479.347	200.379	193.857	233.921	156.373	250.052	235.549	336.51	192.903	211.184
633	0	207.801	402.246	1061.56	214.978	166.048	1065.64	47.7987	316.447	1115.41	56.2547	221.442	1118.52	125.566	451.673	840.315	107.613	418.512	607.767	-9.94624	435.221	514.114	-170.21	379.073	292.904	-204.315	329.165	313.115	-57.3124	374.708	203.279	232.865	104.189	863.941	291.779	162.384	630.243	242.592	143.863	479.021	195.079	193.901	233.751	151.097	250.074	235.376	331.155	192.988	210.979
634	0	206.702	401.165	1062.53	213.816	164.951	1066.38	47.0669	315.197	1116.32	55.777	220.208	1119.41	127.214	451.142	840.787	112.978	419.509	607.759	-5.74448	435.841	515.603	-170.333	378.896	298.062	-203.682	328.722	319.118	-60.0433	375.064	205.359	231.138	103.63	863.99	287.9	162.297	629.795	238.127	143.79	478.695	189.766	193.944	233.568	145.812	250.097	235.19	325.793	193.068	210.764
635	0	205.508	400.114	1063.49	212.563	163.884	1067.13	46.2375	313.99	1117.24	55.1936	219.02	1120.29	128.84	450.676	841.322	118.403	420.504	607.865	-1.37561	436.445	517.126	-169.949	378.696	303.116	-202.551	328.231	324.897	-62.0626	375.577	207.707	229.263	103.094	864.03	283.879	162.218	629.361	233.57	143.718	478.371	184.436	193.985	233.375	140.515	250.117	234.995	320.422	193.139	210.543
636	0	204.229	399.098	1064.46	211.23	162.851	1067.87	45.3162	312.829	1118.18	54.5087	217.879	1121.17	130.439	450.272	841.924	123.867	421.481	608.096	3.14843	437.026	518.671	-169.03	378.484	307.99	-200.909	327.71	330.369	-63.2915	376.234	210.269	227.245	102.581	864.062	279.722	162.144	628.94	228.922	143.645	478.052	179.089	194.023	233.176	135.203	250.134	234.797	315.041	193.199	210.321
637	0	202.873	398.118	1065.42	209.825	161.855	1068.6	44.3092	311.719	1119.13	53.7276	216.787	1122.05	132.009	449.929	842.6	129.351	422.425	608.465	7.81845	437.577	520.222	-167.549	378.271	312.607	-198.749	327.18	335.454	-63.663	377.01	212.975	225.087	102.092	864.084	275.434	162.076	628.535	224.181	143.57	477.742	173.723	194.06	232.974	129.877	250.146	234.6	309.651	193.25	210.102
638	0	201.451	397.179	1066.38	208.359	160.899	1069.33	43.2235	310.661	1120.08	52.8563	215.746	1122.92	133.552	449.644	843.353	134.84	423.322	608.979	12.6279	438.095	521.763	-165.483	378.069	316.894	-196.065	326.664	340.079	-63.124	377.87	215.749	222.795	101.627	864.098	271.019	162.012	628.146	219.346	143.492	477.445	168.336	194.096	232.77	124.532	250.153	234.407	304.248	193.289	209.89
639	0	199.975	396.284	1067.32	206.842	159.986	1070.05	42.0661	309.656	1121.04	51.9009	214.757	1123.78	135.068	449.413	844.188	140.318	424.162	609.647	17.5727	438.579	523.278	-162.815	377.89	320.78	-192.857	326.187	344.181	-61.6348	378.768	218.512	220.373	101.186	864.104	266.481	161.951	627.777	214.413	143.409	477.166	162.928	194.132	232.568	119.168	250.155	234.222	298.831	193.317	209.688
640	0	198.454	395.436	1068.26	205.284	159.119	1070.76	40.8441	308.707	1122.01	50.8683	213.82	1124.64	136.561	449.234	845.106	145.776	424.933	610.473	22.6509	439.026	524.748	-159.529	377.746	324.203	-189.125	325.77	347.707	-59.1692	379.657	221.187	217.83	100.768	864.104	261.822	161.894	627.428	209.381	143.321	476.907	157.497	194.171	232.367	113.782	250.153	234.047	293.398	193.335	209.498
641	0	196.899	394.637	1069.19	203.694	158.301	1071.46	39.5649	307.815	1122.99	49.7653	212.937	1125.48	138.034	449.103	846.11	151.203	425.63	611.459	27.862	439.439	526.155	-155.615	377.644	327.108	-184.871	325.436	350.613	-55.7135	380.489	223.705	215.172	100.375	864.099	257.044	161.841	627.102	204.248	143.228	476.671	152.043	194.211	232.17	108.372	250.146	233.882	287.947	193.342	209.322
642	0	195.318	393.889	1070.12	202.081	157.535	1072.15	38.2357	306.98	1123.97	48.599	212.106	1126.32	139.488	449.014	847.199	156.592	426.245	612.606	33.2063	439.819	527.482	-151.067	377.592	329.453	-180.1	325.2	352.867	-51.2657	381.222	226.008	212.407	100.005	864.092	252.149	161.791	626.801	199.012	143.13	476.461	146.564	194.255	231.976	102.936	250.135	233.728	282.477	193.34	209.16
643	0	193.721	393.194	1071.03	200.454	156.822	1072.84	36.8636	306.203	1124.95	47.3768	211.329	1127.16	140.927	448.966	848.371	161.934	426.775	613.912	38.6844	440.169	528.715	-145.883	377.595	331.205	-174.815	325.072	354.448	-45.8348	381.822	228.047	209.543	99.6586	864.084	247.139	161.743	626.524	193.672	143.026	476.277	141.06	194.302	231.786	97.4708	250.122	233.582	276.986	193.328	209.012
644	0	192.117	392.552	1071.93	198.821	156.162	1073.52	35.4556	305.482	1125.94	46.1056	210.603	1127.99	142.351	448.953	849.623	167.221	427.219	615.37	44.2964	440.49	529.837	-140.065	377.652	332.343	-169.019	325.06	355.344	-39.4396	382.265	229.79	206.589	99.3358	864.076	242.017	161.698	626.273	188.229	142.916	476.119	135.529	194.351	231.598	91.9756	250.108	233.442	271.47	193.308	208.877
645	0	190.512	391.964	1072.83	197.188	155.556	1074.18	34.0185	304.819	1126.92	44.7927	209.93	1128.82	143.759	448.971	850.95	172.448	427.574	616.975	50.0411	440.784	530.839	-133.619	377.764	332.859	-162.714	325.161	355.554	-32.1081	382.542	231.215	203.552	99.0362	864.068	236.785	161.654	626.048	182.684	142.801	475.986	129.971	194.403	231.414	86.4479	250.092	233.306	265.928	193.279	208.754
646	0	188.914	391.429	1073.71	195.563	155.002	1074.84	32.5587	304.212	1127.91	43.4448	209.308	1129.63	145.149	449.018	852.346	177.605	427.842	618.718	55.9157	441.053	531.713	-126.551	377.927	332.756	-155.9	325.372	355.087	-23.876	382.657	232.313	200.442	98.7593	864.063	231.446	161.611	625.847	177.039	142.681	475.879	124.384	194.455	231.233	80.8859	250.077	233.173	260.354	193.242	208.641
647	0	187.329	390.945	1074.57	193.951	154.501	1075.48	31.0826	303.66	1128.89	42.069	208.737	1130.44	146.517	449.09	853.801	182.684	428.024	620.586	61.9152	441.297	532.452	-118.872	378.137	332.048	-148.577	325.681	353.96	-14.7853	382.624	233.089	197.267	98.5048	864.058	226.005	161.567	625.669	171.299	142.557	475.794	118.767	194.506	231.054	75.2878	250.063	233.039	254.747	193.196	208.538
648	0	185.762	390.509	1075.43	192.358	154.048	1076.1	29.596	303.162	1129.86	40.6716	208.215	1131.24	147.855	449.184	855.306	187.677	428.124	622.568	68.0322	441.516	533.057	-110.595	378.386	330.759	-140.742	326.075	352.198	-4.88364	382.467	233.555	194.035	98.2722	864.054	220.466	161.522	625.513	165.467	142.429	475.73	113.12	194.555	230.878	69.6518	250.051	232.903	249.104	193.142	208.441
649	0	184.22	390.121	1076.26	190.788	153.643	1076.72	28.1049	302.716	1130.82	39.2592	207.742	1132.02	149.158	449.299	856.849	192.573	428.146	624.648	74.2571	441.71	533.529	-101.733	378.668	328.922	-132.396	326.538	349.837	5.77818	382.217	233.732	190.755	98.061	864.049	214.835	161.474	625.375	159.551	142.297	475.684	107.441	194.598	230.705	63.9765	250.042	232.762	243.423	193.08	208.349
650	0	182.705	389.776	1077.08	189.247	153.28	1077.31	26.6147	302.321	1131.76	37.8379	207.317	1132.79	150.417	449.431	858.419	197.363	428.094	626.813	80.578	441.876	533.873	-92.3032	378.977	326.581	-123.537	327.052	346.916	17.1472	381.908	233.648	187.434	97.8707	864.041	209.119	161.422	625.254	153.555	142.163	475.653	101.729	194.636	230.535	58.2605	250.04	232.614	237.704	193.011	208.259
651	0	181.223	389.471	1077.88	187.736	152.958	1077.88	25.1308	301.974	1132.68	36.4137	206.938	1133.54	151.621	449.581	860.002	202.035	427.974	629.044	86.9812	442.013	534.099	-82.3238	379.306	323.783	-114.167	327.6	343.483	29.1696	381.574	233.335	184.082	97.7009	864.028	203.326	161.365	625.146	147.487	142.027	475.635	95.9853	194.666	230.368	52.5028	250.045	232.459	231.948	192.937	208.17
652	0	179.775	389.203	1078.65	186.261	152.673	1078.42	23.6583	301.673	1133.57	34.9926	206.604	1134.26	152.762	449.747	861.583	206.581	427.791	631.325	93.452	442.118	534.215	-71.8151	379.647	320.583	-104.288	328.165	339.592	41.7913	381.249	232.83	180.706	97.551	864.007	197.464	161.301	625.048	141.356	141.889	475.628	90.2103	194.687	230.204	46.7026	250.061	232.293	226.158	192.857	208.081
653	0	178.364	388.969	1079.39	184.822	152.422	1078.94	22.2022	301.417	1134.43	33.5801	206.315	1134.95	153.831	449.93	863.147	210.991	427.552	633.637	99.9746	442.19	534.232	-60.7994	379.994	317.04	-93.9096	328.73	335.299	54.9592	380.96	232.172	177.315	97.4209	863.975	191.544	161.229	624.956	135.169	141.75	475.63	84.4049	194.701	230.041	40.8601	250.09	232.116	220.336	192.773	207.989
654	0	176.993	388.766	1080.11	183.423	152.2	1079.43	20.7674	301.204	1135.25	32.1818	206.068	1135.6	154.818	450.129	864.68	215.255	427.263	635.962	106.533	442.225	534.163	-49.3011	380.343	313.213	-83.0418	329.282	330.666	68.6209	380.731	231.403	173.918	97.3103	863.929	185.575	161.149	624.866	128.936	141.611	475.637	78.5709	194.706	229.88	34.9759	250.135	231.928	214.488	192.686	207.894
655	0	175.663	388.591	1080.78	182.065	152.007	1079.89	19.3588	301.031	1136.02	30.8033	205.862	1136.21	155.717	450.345	866.168	219.366	426.93	638.282	113.112	442.222	534.018	-37.3469	380.685	309.166	-71.7012	329.808	325.756	82.7256	380.579	230.566	170.523	97.2193	863.865	179.568	161.062	624.776	122.666	141.471	475.649	72.7103	194.704	229.721	29.0517	250.198	231.726	208.617	192.597	207.795
656	0	174.375	388.441	1081.43	180.748	151.838	1080.31	17.9811	300.896	1136.74	29.45	205.697	1136.78	156.521	450.579	867.594	223.318	426.559	640.579	119.697	442.18	533.81	-24.9656	381.016	304.961	-59.9087	330.297	320.632	97.2238	380.512	229.709	167.139	97.1481	863.781	173.535	160.966	624.68	116.367	141.332	475.663	66.8251	194.697	229.563	23.0904	250.28	231.512	202.728	192.508	207.692
657	0	173.13	388.315	1082.02	179.474	151.693	1080.68	16.6392	300.798	1137.4	28.1273	205.571	1137.3	157.226	450.831	868.945	227.107	426.157	642.834	126.274	442.099	533.547	-12.1885	381.33	300.658	-47.6898	330.741	315.361	112.068	380.532	228.876	163.774	97.0968	863.673	167.486	160.863	624.577	110.05	141.194	475.679	60.9178	194.684	229.404	17.0961	250.383	231.284	196.826	192.421	207.584
658	0	171.928	388.211	1082.57	178.243	151.569	1081.01	15.3378	300.735	1137.99	26.8406	205.482	1137.75	157.83	451.103	870.209	230.73	425.728	645.031	132.831	441.976	533.24	0.950854	381.619	296.319	-35.0743	331.133	310.004	127.21	380.63	228.114	160.437	97.0661	863.537	161.434	160.753	624.462	103.725	141.058	475.694	54.9907	194.669	229.246	11.0745	250.505	231.044	190.911	192.335	207.471
659	0	170.772	388.127	1083.06	177.056	151.465	1081.28	14.0818	300.704	1138.52	25.5954	205.429	1138.15	158.333	451.394	871.372	234.187	425.279	647.154	139.358	441.814	532.896	14.4169	381.876	291.997	-22.0958	331.468	304.623	142.605	380.793	227.466	157.137	97.0565	863.372	155.388	160.639	624.333	97.3988	140.924	475.709	49.0459	194.652	229.087	5.03281	250.645	230.792	184.985	192.252	207.354
660	0	169.66	388.062	1083.49	175.915	151.38	1081.48	12.8761	300.705	1138.97	24.3972	205.411	1138.48	158.737	451.706	872.425	237.48	424.815	649.187	145.845	441.613	532.521	28.1716	382.096	287.747	-8.79051	331.74	299.277	158.205	381.002	226.971	153.882	97.0687	863.173	149.362	160.521	624.187	91.0817	140.793	475.721	43.0855	194.633	228.927	-1.02089	250.799	230.528	179.049	192.169	207.233
661	0	168.597	388.016	1083.84	174.82	151.313	1081.61	11.7258	300.735	1139.34	23.2515	205.427	1138.74	159.047	452.039	873.359	240.613	424.342	651.12	152.284	441.376	532.121	42.1751	382.271	283.616	4.80258	331.949	294.021	173.964	381.236	226.659	150.681	97.1036	862.939	143.367	160.401	624.021	84.7815	140.666	475.731	37.1114	194.614	228.768	-7.07782	250.961	230.255	173.101	192.087	207.11
662	0	167.583	387.988	1084.11	173.773	151.265	1081.66	10.636	300.794	1139.62	22.1638	205.475	1138.93	159.27	452.393	874.165	243.593	423.865	652.939	158.668	441.103	531.7	56.3853	382.395	279.648	18.6426	332.091	288.904	189.832	381.473	226.555	147.542	97.1622	862.667	137.412	160.282	623.834	78.5061	140.542	475.739	31.1253	194.593	228.607	-13.1293	251.123	229.976	167.139	192.003	206.987
663	0	166.622	387.979	1084.3	172.779	151.235	1081.63	9.61195	300.881	1139.82	21.1399	205.553	1139.03	159.417	452.767	874.84	246.427	423.39	654.637	164.99	440.798	531.262	70.7579	382.462	275.88	32.6868	332.168	283.974	205.76	381.69	226.674	144.475	97.2453	862.353	131.51	160.165	623.623	72.2634	140.421	475.744	25.1288	194.572	228.448	-19.1672	251.276	229.695	161.163	191.915	206.865
664	0	165.718	387.989	1084.39	171.842	151.224	1081.49	8.65903	300.994	1139.92	20.1854	205.661	1139.06	159.498	453.16	875.378	249.127	422.921	656.205	171.243	440.463	530.808	85.2468	382.469	272.344	46.891	332.177	279.27	221.697	381.871	227.024	141.487	97.3539	861.997	125.672	160.054	623.387	66.0611	140.305	475.746	19.1233	194.548	228.289	-25.1853	251.411	229.415	155.171	191.821	206.747
665	0	164.878	388.018	1084.39	170.967	151.233	1081.26	7.78276	301.133	1139.93	19.306	205.798	1138.99	159.53	453.571	875.778	251.701	422.463	657.639	177.419	440.102	530.341	99.8036	382.413	269.067	61.2092	332.121	274.826	237.59	382.001	227.604	138.587	97.4887	861.594	119.91	159.951	623.125	59.9076	140.194	475.745	13.1102	194.523	228.132	-31.1793	251.521	229.141	149.164	191.72	206.634
666	0	164.108	388.068	1084.27	170.161	151.262	1080.92	6.9888	301.298	1139.83	18.5076	205.963	1138.84	159.527	453.999	876.039	254.164	422.022	658.935	183.512	439.719	529.86	114.378	382.291	266.067	75.5942	331.998	270.67	253.387	382.073	228.408	135.782	97.6503	861.144	114.234	159.858	622.834	53.8112	140.088	475.741	7.09082	194.495	227.977	-37.1475	251.599	228.879	143.142	191.613	206.524
667	0	163.414	388.139	1084.05	169.431	151.313	1080.48	6.28294	301.489	1139.64	17.7957	206.155	1138.6	159.509	454.442	876.163	256.528	421.6	660.093	189.515	439.318	529.367	128.918	382.104	263.357	89.9968	331.808	266.823	269.034	382.087	229.427	133.081	97.8393	860.643	108.657	159.779	622.514	47.7809	139.989	475.732	1.06654	194.465	227.826	-43.0908	251.642	228.632	137.108	191.499	206.416
668	0	162.806	388.231	1083.73	168.785	151.386	1079.92	5.67113	301.705	1139.33	17.1763	206.374	1138.27	159.495	454.897	876.153	258.809	421.203	661.11	195.419	438.902	528.86	143.37	381.853	260.943	104.366	331.552	263.298	284.477	382.048	230.646	130.49	98.0558	860.089	103.192	159.717	622.162	41.826	139.898	475.718	-4.96118	194.432	227.68	-49.0123	251.65	228.404	131.063	191.383	206.308
669	0	162.292	388.347	1083.29	168.233	151.483	1079.25	5.15944	301.947	1138.92	16.655	206.618	1137.84	159.504	455.364	876.011	261.02	420.833	661.99	201.217	438.478	528.339	157.679	381.541	258.825	118.649	331.23	260.1	299.663	381.966	232.051	128.017	98.3001	859.479	97.8505	159.676	621.777	35.9561	139.818	475.697	-10.9907	194.399	227.539	-54.9166	251.625	228.2	125.011	191.268	206.195
670	0	161.881	388.486	1082.74	167.782	151.603	1078.47	4.754	302.216	1138.4	16.2376	206.889	1137.3	159.561	455.839	875.743	263.18	420.494	662.734	206.904	438.051	527.8	171.787	381.175	256.994	132.789	330.843	257.227	314.539	381.857	233.625	125.668	98.5722	858.81	92.6457	159.658	621.357	30.1812	139.752	475.669	-17.0203	194.367	227.405	-60.8095	251.57	228.022	118.955	191.158	206.073
671	0	161.582	388.649	1082.08	167.444	151.748	1077.59	4.46104	302.513	1137.77	15.9298	207.187	1136.67	159.685	456.322	875.354	265.303	420.19	663.345	212.472	437.626	527.241	185.635	380.761	255.436	146.728	330.395	254.671	329.052	381.738	235.352	123.449	98.8717	858.08	87.5908	159.668	620.899	24.5119	139.702	475.63	-23.0479	194.338	227.28	-66.6966	251.492	227.873	112.901	191.058	205.937
672	0	161.406	388.836	1081.31	167.227	151.918	1076.59	4.28676	302.838	1137.02	15.7372	207.511	1135.93	159.901	456.809	874.848	267.408	419.921	663.827	217.918	437.212	526.659	199.164	380.309	254.131	160.403	329.889	252.414	343.15	381.624	237.213	121.366	99.1984	857.284	82.6985	159.708	620.402	18.9586	139.673	475.578	-29.0715	194.314	227.164	-72.5825	251.397	227.754	106.85	190.973	205.783
673	0	161.361	389.048	1080.43	167.141	152.112	1075.49	4.23734	303.194	1136.15	15.6653	207.864	1135.08	160.231	457.299	874.231	269.515	419.69	664.184	223.238	436.814	526.049	212.312	379.829	253.051	173.751	329.332	250.436	356.781	381.531	239.184	119.425	99.5521	856.422	77.9815	159.782	619.863	13.5321	139.667	475.512	-35.0887	194.299	227.06	-78.4702	251.294	227.667	100.806	190.903	205.612
674	0	161.457	389.284	1079.45	167.196	152.33	1074.28	4.31881	303.581	1135.17	15.7195	208.246	1134.12	160.695	457.79	873.509	271.64	419.5	664.419	228.43	436.44	525.408	225.017	379.334	252.166	186.702	328.736	248.707	369.892	381.469	241.237	117.632	99.9322	855.488	73.452	159.893	619.28	8.24315	139.689	475.427	-41.0973	194.295	226.968	-84.361	251.19	227.613	94.7683	190.849	205.421
675	0	161.704	389.544	1078.36	167.4	152.572	1072.98	4.53701	304.002	1134.07	15.905	208.658	1133.05	161.317	458.28	872.686	273.806	419.351	664.537	233.492	436.098	524.73	237.213	378.836	251.439	199.184	328.112	247.198	382.43	381.445	243.338	115.99	100.339	854.48	69.1209	160.044	618.649	3.1019	139.742	475.321	-47.0947	194.306	226.891	-90.2545	251.094	227.59	88.7376	190.81	205.213
676	0	162.109	389.828	1077.18	167.762	152.839	1071.57	4.89748	304.458	1132.86	16.2267	209.103	1131.86	162.114	458.768	871.767	276.03	419.245	664.542	238.424	435.795	524.011	248.839	378.348	250.831	211.125	327.475	245.873	394.344	381.46	245.44	114.505	100.771	853.396	64.9982	160.238	617.969	-1.8823	139.833	475.19	-53.0785	194.332	226.829	-96.1485	251.013	227.598	82.7115	190.783	204.99
677	0	162.68	390.136	1075.89	168.291	153.129	1070.07	5.4053	304.95	1131.52	16.6891	209.582	1130.56	163.105	459.253	870.756	278.332	419.184	664.437	243.226	435.538	523.247	259.827	377.886	250.302	222.447	326.844	244.696	405.577	381.511	247.492	113.181	101.229	852.233	61.0921	160.477	617.235	-6.70148	139.963	475.029	-59.0458	194.378	226.784	-102.04	250.955	227.635	76.688	190.763	204.756
678	0	163.426	390.469	1074.51	168.993	153.443	1068.48	6.06504	305.481	1130.07	17.2965	210.097	1129.14	164.306	459.734	869.657	280.732	419.167	664.224	247.898	435.334	522.431	270.117	377.46	249.81	233.074	326.236	243.631	416.075	381.589	249.429	112.02	101.714	850.987	57.4088	160.763	616.447	-11.3495	140.137	474.836	-64.9941	194.443	226.755	-107.924	250.925	227.697	70.6649	190.748	204.514
679	0	164.351	390.828	1073.04	169.874	153.782	1066.79	6.88055	306.052	1128.5	18.0524	210.65	1127.6	165.731	460.209	868.474	283.246	419.195	663.907	252.441	435.189	521.561	279.644	377.084	249.314	242.93	325.671	242.643	425.782	381.684	251.183	111.027	102.225	849.659	53.9523	161.1	615.601	-15.8224	140.358	474.607	-70.9211	194.53	226.742	-113.796	250.931	227.781	64.6407	190.734	204.267
680	0	165.461	391.212	1071.48	170.941	154.147	1065.02	7.85485	306.665	1126.82	18.9598	211.243	1125.95	167.392	460.678	867.211	285.891	419.27	663.485	256.853	435.107	520.631	288.35	376.767	248.776	251.942	325.168	241.698	434.643	381.783	252.68	110.202	102.764	848.245	50.7245	161.487	614.696	-20.1187	140.629	474.34	-76.8245	194.638	226.746	-119.653	250.975	227.884	58.6145	190.717	204.019
681	0	166.758	391.625	1069.83	172.196	154.538	1063.16	8.98993	307.321	1125.03	20.0206	211.877	1124.18	169.295	461.14	865.871	288.679	419.392	662.961	261.134	435.093	519.64	296.181	376.516	248.162	260.041	324.742	240.768	442.604	381.871	253.842	109.549	103.332	846.745	47.7252	161.926	613.728	-24.2393	140.951	474.03	-82.7029	194.767	226.764	-125.489	251.06	228	52.5869	190.695	203.773
682	0	168.246	392.066	1068.1	173.642	154.958	1061.22	10.2866	308.021	1123.14	21.2358	212.555	1122.3	171.447	461.596	864.458	291.62	419.562	662.334	265.283	435.148	518.584	303.088	376.336	247.443	267.165	324.408	239.829	449.619	381.932	254.598	109.066	103.93	845.16	44.9527	162.417	612.695	-28.1871	141.325	473.677	-88.5553	194.917	226.795	-131.302	251.189	228.127	46.559	190.666	203.529
683	0	169.924	392.539	1066.29	175.278	155.408	1059.21	11.7443	308.766	1121.15	22.6053	213.278	1120.31	173.85	462.047	862.978	294.721	419.779	661.603	269.297	435.274	517.462	309.032	376.229	246.598	273.265	324.174	238.862	455.644	381.953	254.881	108.755	104.561	843.49	42.4043	162.962	611.596	-31.9661	141.753	473.279	-94.3811	195.086	226.837	-137.089	251.36	228.26	40.5333	190.629	203.289
684	0	171.789	393.044	1064.42	177.105	155.891	1057.12	13.361	309.556	1119.06	24.1273	214.046	1118.22	176.499	462.494	861.435	297.984	420.043	660.768	273.173	435.468	516.274	313.981	376.192	245.614	278.299	324.045	237.86	460.646	381.918	254.634	108.616	105.226	841.738	40.0773	163.559	610.427	-35.5811	142.233	472.835	-100.18	195.272	226.889	-142.849	251.572	228.397	34.5126	190.583	203.054
685	0	173.838	393.585	1062.48	179.116	156.408	1054.97	15.133	310.392	1116.9	25.7985	214.861	1116.04	179.39	462.938	859.836	301.407	420.354	659.827	276.906	435.727	515.023	317.917	376.222	244.488	282.245	324.021	236.819	464.603	381.818	253.817	108.647	105.928	839.906	37.97	164.208	609.189	-39.0362	142.765	472.344	-105.952	195.475	226.949	-148.581	251.823	228.538	28.5007	190.529	202.825
686	0	176.064	394.163	1060.49	181.307	156.962	1052.76	17.0545	311.274	1114.67	27.6138	215.723	1113.78	182.509	463.383	858.188	304.982	420.712	658.781	280.49	436.047	513.713	320.835	376.308	243.226	285.093	324.097	235.747	467.506	381.643	252.412	108.846	106.669	837.999	36.0822	164.905	607.878	-42.3343	143.346	471.808	-111.697	195.692	227.017	-154.284	252.109	228.684	22.5017	190.467	202.603
687	0	178.458	394.78	1058.46	183.669	157.556	1050.51	19.1182	312.201	1112.38	29.5659	216.632	1111.44	185.843	463.833	856.498	308.697	421.114	657.631	283.921	436.422	512.35	322.743	376.441	241.846	286.854	324.261	234.657	469.362	381.388	250.421	109.213	107.45	836.023	34.417	165.65	606.493	-45.4756	143.975	471.228	-117.413	195.923	227.095	-159.956	252.428	228.841	16.5206	190.398	202.39
688	0	181.01	395.438	1056.39	186.191	158.191	1048.22	21.3147	313.174	1110.06	31.6458	217.587	1109.05	189.369	464.292	854.775	312.537	421.559	656.377	287.19	436.842	510.943	323.667	376.608	240.374	287.557	324.5	233.569	470.197	381.053	247.878	109.744	108.274	833.986	32.9805	166.438	605.033	-48.4574	144.648	470.605	-123.099	196.168	227.188	-165.595	252.776	229.018	10.5628	190.326	202.185
689	0	183.704	396.14	1054.32	188.859	158.869	1045.91	23.6324	314.191	1107.71	33.8422	218.59	1106.62	193.062	464.764	853.03	316.478	422.045	655.026	290.292	437.3	509.501	323.647	376.792	238.842	287.252	324.796	232.509	470.055	380.639	244.842	110.438	109.144	831.896	31.7835	167.265	603.497	-51.2729	145.364	469.945	-128.751	196.427	227.305	-171.198	253.153	229.228	4.63449	190.254	201.989
690	0	186.526	396.885	1052.24	191.657	159.593	1043.6	26.0581	315.251	1105.35	36.1417	219.637	1104.17	196.893	465.256	851.272	320.494	422.568	653.582	293.216	437.787	508.036	322.738	376.98	237.29	286.007	325.131	231.503	469.001	380.154	241.405	111.294	110.061	829.763	30.8405	168.124	601.885	-53.9105	146.119	469.251	-134.366	196.701	227.459	-176.757	253.557	229.491	-1.25796	190.19	201.799
691	0	189.457	397.677	1050.18	194.567	160.364	1041.29	28.5766	316.355	1103	38.5289	220.73	1101.71	200.828	465.772	849.515	324.555	423.123	652.054	295.957	438.291	506.563	321.013	377.158	235.76	283.907	325.484	230.578	467.117	379.607	237.683	112.308	111.025	827.6	30.1705	169.009	600.197	-56.3541	146.909	468.531	-139.935	196.994	227.667	-182.264	253.99	229.833	-7.10829	190.141	201.613
692	0	192.476	398.515	1048.16	197.568	161.182	1039.02	31.1711	317.5	1100.69	40.9867	221.865	1099.26	204.83	466.317	847.769	328.626	423.707	650.455	298.504	438.805	505.094	318.554	377.314	234.293	281.052	325.84	229.758	464.505	379.013	233.81	113.48	112.038	825.42	29.7965	169.911	598.434	-58.5824	147.73	467.792	-145.45	197.308	227.954	-187.705	254.456	230.285	-12.911	190.117	201.426
693	0	195.561	399.399	1046.19	200.637	162.048	1036.79	33.8236	318.686	1098.43	43.4964	223.042	1096.86	208.861	466.896	846.048	332.667	424.313	648.797	300.85	439.319	503.643	315.454	377.439	232.926	277.55	326.183	229.06	461.275	378.39	229.927	114.806	113.099	823.237	29.7443	170.819	596.6	-60.5701	148.579	467.044	-150.899	197.649	228.348	-193.064	254.959	230.886	-18.6614	190.127	201.236
694	0	198.688	400.329	1044.3	203.75	162.962	1034.63	36.5146	319.91	1096.24	46.038	224.26	1094.51	212.878	467.513	844.366	336.638	424.935	647.096	302.983	439.827	502.222	311.813	377.53	231.688	273.516	326.504	228.497	457.544	377.76	226.17	116.285	114.208	821.067	30.0421	171.724	594.697	-62.2888	149.45	466.299	-156.268	198.023	228.884	-198.32	255.508	231.679	-24.3564	190.181	201.039
695	0	201.833	401.304	1042.5	206.882	163.923	1032.55	39.2241	321.17	1094.14	48.5906	225.515	1092.24	216.842	468.169	842.733	340.494	425.566	645.365	304.895	440.322	500.841	307.729	377.584	230.599	269.061	326.796	228.07	453.424	377.145	222.656	117.916	115.361	818.928	30.7188	172.611	592.73	-63.7079	150.338	465.57	-161.537	198.438	229.601	-203.445	256.109	232.713	-29.9938	190.287	200.83
696	0	204.971	402.321	1040.81	210.007	164.929	1030.59	41.9315	322.466	1092.16	51.1329	226.807	1090.06	220.712	468.864	841.163	344.188	426.2	643.62	306.571	440.799	499.51	303.294	377.605	229.67	264.288	327.057	227.775	449.014	376.568	219.474	119.694	116.556	816.835	31.8029	173.469	590.708	-64.796	151.237	464.872	-166.685	198.902	230.54	-208.41	256.774	234.041	-35.5733	190.452	200.609
697	0	208.076	403.379	1039.25	213.099	165.977	1028.74	44.616	323.793	1090.3	53.6432	228.131	1088.01	224.448	469.597	839.667	347.676	426.832	641.874	307.998	441.256	498.233	298.595	377.597	228.899	259.291	327.289	227.601	444.398	376.046	216.683	121.619	117.788	814.807	33.321	174.282	588.637	-65.522	152.141	464.224	-171.685	199.424	231.747	-213.177	257.513	235.717	-41.0951	190.681	200.375
698	0	211.124	404.473	1037.83	216.132	167.063	1027.04	47.257	325.149	1088.59	56.1003	229.486	1086.1	228.015	470.366	838.254	350.911	427.455	640.139	309.161	441.69	497.014	293.706	377.567	228.28	254.15	327.492	227.533	439.642	375.593	214.311	123.685	119.052	812.861	35.2966	175.037	586.529	-65.8565	153.042	463.643	-176.507	200.012	233.268	-217.707	258.335	237.794	-46.56	190.977	200.133
699	0	214.091	405.6	1036.57	219.08	168.183	1025.49	49.8343	326.53	1087.04	58.4836	230.868	1084.35	231.378	471.167	836.934	353.85	428.064	638.427	310.045	442.1	495.853	288.694	377.522	227.799	248.931	327.672	227.551	434.798	375.215	212.359	125.889	120.34	811.016	37.7486	175.72	584.396	-65.7725	153.934	463.149	-181.119	200.677	235.145	-221.957	259.252	240.322	-51.9674	191.343	199.89
700	0	216.954	406.755	1035.48	221.92	169.332	1024.12	52.3285	327.933	1085.66	60.7733	232.272	1082.76	234.508	471.994	835.714	356.455	428.657	636.746	310.634	442.487	494.751	283.612	377.468	227.437	243.687	327.833	227.636	429.902	374.912	210.804	128.226	121.646	809.286	40.6903	176.319	582.254	-65.2465	154.809	462.76	-185.482	201.425	237.423	-225.879	260.271	243.345	-57.3145	191.777	199.662
701	0	219.692	407.933	1034.56	224.63	170.505	1022.93	54.7211	329.353	1084.47	62.9512	233.695	1081.37	237.379	472.842	834.6	358.69	429.228	635.104	310.913	442.851	493.707	278.502	377.412	227.175	238.457	327.979	227.77	424.98	374.681	209.608	130.69	122.959	807.69	44.1293	176.822	580.119	-64.2593	155.661	462.497	-189.556	202.263	240.135	-229.424	261.401	246.896	-62.5939	192.277	199.47
702	0	222.285	409.127	1033.83	227.188	171.694	1021.93	56.9949	330.785	1083.47	65.0005	235.13	1080.17	239.968	473.702	833.597	360.526	429.776	633.51	310.87	443.194	492.719	273.396	377.36	226.994	233.268	328.114	227.937	420.049	374.514	208.719	133.275	124.272	806.242	48.0661	177.22	578.011	-62.7962	156.484	462.377	-193.298	203.199	243.31	-232.544	262.648	250.997	-67.7911	192.839	199.345
703	0	224.718	410.334	1033.28	229.578	172.894	1021.13	59.1345	332.224	1082.67	66.9062	236.574	1079.18	242.258	474.568	832.711	361.941	430.297	631.972	310.498	443.517	491.787	268.318	377.318	226.875	228.137	328.241	228.121	415.119	374.402	208.085	135.973	125.574	804.958	52.4948	177.508	575.952	-60.8477	157.271	462.417	-196.66	204.236	246.965	-235.189	264.015	255.656	-72.882	193.454	199.326
704	0	226.976	411.546	1032.91	231.783	174.098	1020.53	61.1258	333.665	1082.07	68.6555	238.02	1078.4	244.236	475.433	831.944	362.92	430.79	630.498	309.789	443.823	490.911	263.282	377.289	226.801	223.073	328.364	228.313	410.194	374.334	207.649	138.775	126.855	803.85	57.4028	177.68	573.964	-58.4092	158.019	462.63	-199.595	205.376	251.106	-237.31	265.502	260.861	-77.8293	194.111	199.462
705	0	229.046	412.76	1032.73	233.79	175.299	1020.14	62.957	335.103	1081.68	70.2377	239.462	1077.85	245.891	476.288	831.3	363.451	431.251	629.096	308.742	444.113	490.09	258.295	377.276	226.759	218.076	328.483	228.504	405.277	374.301	207.361	141.673	128.105	802.931	62.7712	177.736	572.074	-55.4809	158.725	463.028	-202.05	206.62	255.72	-238.861	267.107	266.584	-82.5798	194.797	199.806
706	0	230.92	413.969	1032.72	235.59	176.492	1019.96	64.6184	336.533	1081.5	71.6444	240.895	1077.52	247.219	477.127	830.781	363.532	431.68	627.775	307.357	444.388	489.327	253.358	377.28	226.736	213.142	328.599	228.687	400.368	374.292	207.175	144.654	129.313	802.212	68.5754	177.677	570.306	-52.0672	159.384	463.618	-203.977	207.963	260.782	-239.8	268.823	272.774	-87.063	195.495	200.416
707	0	232.592	415.169	1032.89	237.175	177.671	1019.99	66.1024	337.949	1081.52	72.8694	242.312	1077.41	248.218	477.944	830.389	363.164	432.074	626.542	305.638	444.649	488.622	248.469	377.302	226.724	208.263	328.714	228.86	395.465	374.297	207.054	147.709	130.471	801.703	74.7857	177.509	568.686	-48.1763	159.996	464.401	-205.323	209.399	266.245	-240.089	270.636	279.364	-91.1901	196.19	201.348
708	0	234.057	416.356	1033.22	238.541	178.831	1020.23	67.4039	339.347	1081.74	73.9092	243.709	1077.52	248.888	478.731	830.124	362.353	432.432	625.403	303.588	444.895	487.976	243.62	377.339	226.716	203.426	328.825	229.019	390.568	374.309	206.967	150.824	131.57	801.412	81.3683	177.237	567.242	-43.8199	160.558	465.375	-206.04	210.917	272.048	-239.697	272.528	286.268	-94.8562	196.866	202.649
709	0	235.314	417.527	1033.72	239.686	179.965	1020.67	68.52	340.722	1082.16	74.7622	245.081	1077.85	249.235	479.485	829.984	361.109	432.751	624.365	301.213	445.125	487.392	238.802	377.389	226.707	198.62	328.931	229.163	385.673	374.322	206.893	153.987	132.6	801.347	88.286	176.871	566	-39.0116	161.068	466.533	-206.084	212.499	278.111	-238.6	274.476	293.384	-97.9439	197.51	204.355
710	0	236.365	418.677	1034.36	240.612	181.069	1021.32	69.45	342.071	1082.77	75.4296	246.423	1078.4	249.265	480.199	829.968	359.445	433.031	623.43	298.521	445.338	486.871	234.005	377.449	226.695	193.832	329.031	229.291	380.777	374.329	206.819	157.184	133.556	801.512	95.4993	176.421	564.982	-33.7673	161.527	467.862	-205.413	214.126	284.342	-236.782	276.45	300.599	-100.329	198.116	206.479
711	0	237.212	419.803	1035.15	241.323	182.14	1022.16	70.1955	343.39	1083.56	75.9141	247.732	1079.15	248.988	480.871	830.071	357.375	433.27	622.6	295.52	445.533	486.414	229.219	377.512	226.679	189.05	329.12	229.405	375.88	374.33	206.736	160.402	134.431	801.913	102.967	175.899	564.213	-28.1044	161.931	469.343	-203.995	215.772	290.635	-234.237	278.414	307.793	-101.889	198.685	209.009
712	0	237.861	420.904	1036.07	241.824	183.174	1023.19	70.76	344.676	1084.52	76.2207	249.004	1080.1	248.415	481.496	830.288	354.918	433.466	621.877	292.219	445.706	486.022	224.432	377.576	226.657	184.262	329.197	229.505	370.977	374.32	206.641	163.627	135.22	802.55	110.648	175.319	563.712	-22.0414	162.278	470.955	-201.802	217.407	296.878	-230.966	280.331	314.843	-102.507	199.224	211.905
713	0	238.318	421.976	1037.11	242.124	184.166	1024.39	71.149	345.925	1085.64	76.356	250.236	1081.23	247.558	482.074	830.614	352.09	433.62	621.258	288.627	445.855	485.696	219.633	377.634	226.631	179.457	329.258	229.591	366.065	374.302	206.534	166.846	135.921	803.426	118.5	174.693	563.496	-15.5976	162.567	472.673	-198.817	218.997	302.953	-226.979	282.158	321.629	-102.085	199.75	215.096
714	0	238.591	423.017	1038.26	242.233	185.115	1025.77	71.3693	347.136	1086.91	76.328	251.425	1082.53	246.433	482.602	831.042	348.91	433.729	620.742	284.756	445.979	485.435	214.814	377.682	226.601	174.628	329.301	229.665	361.14	374.274	206.416	170.046	136.532	804.538	126.484	174.036	563.579	-8.79278	162.795	474.468	-195.03	220.509	308.747	-222.297	283.853	328.036	-100.542	200.287	218.488
715	0	238.691	424.024	1039.51	242.162	186.016	1027.29	71.4293	348.307	1088.32	76.1459	252.569	1084	245.054	483.078	831.565	345.399	433.794	620.326	280.617	446.073	485.238	209.967	377.716	226.568	169.767	329.323	229.726	356.2	374.239	206.292	173.215	137.053	805.884	134.561	173.361	563.971	-1.64759	162.959	476.309	-190.442	221.906	314.148	-216.943	285.376	333.961	-97.8248	200.861	221.97
716	0	238.626	424.996	1040.86	241.924	186.868	1028.96	71.3383	349.435	1089.86	75.8197	253.668	1085.62	243.437	483.504	832.175	341.574	433.814	620.003	276.223	446.138	485.104	205.083	377.732	226.534	164.869	329.323	229.776	351.241	374.199	206.164	176.342	137.484	807.458	142.693	172.681	564.677	5.81679	163.058	478.167	-185.061	223.156	319.059	-210.949	286.692	339.314	-93.9045	201.498	225.422
717	0	238.409	425.931	1042.28	241.53	187.669	1030.74	71.1064	350.519	1091.51	75.3604	254.719	1087.36	241.598	483.879	832.864	337.455	433.791	619.771	271.588	446.169	485.029	200.157	377.728	226.497	159.928	329.3	229.813	346.258	374.157	206.037	179.417	137.828	809.253	150.847	172.01	565.7	13.5783	163.09	480.012	-178.905	224.228	323.393	-204.347	287.771	344.018	-88.7786	202.217	228.726
718	0	238.049	426.825	1043.78	240.995	188.416	1032.63	70.7444	351.557	1093.26	74.7788	255.721	1089.23	239.553	484.204	833.626	333.06	433.725	619.622	266.723	446.168	485.012	195.185	377.703	226.46	154.943	329.253	229.838	341.25	374.115	205.913	182.43	138.087	811.26	158.991	171.36	567.036	21.6137	163.056	481.816	-171.998	225.1	327.08	-197.171	288.59	348.012	-82.4685	203.029	231.777
719	0	237.559	427.676	1045.33	240.33	189.108	1034.59	70.2631	352.549	1095.09	74.0863	256.674	1091.19	237.32	484.48	834.453	328.406	433.618	619.552	261.643	446.132	485.047	190.164	377.656	226.421	149.91	329.185	229.85	336.211	374.076	205.793	185.372	138.266	813.467	167.096	170.74	568.681	29.8985	162.957	483.556	-164.369	225.755	330.07	-189.454	289.138	351.253	-75.0159	203.929	234.487
720	0	236.949	428.483	1046.94	239.547	189.743	1036.61	69.6735	353.494	1096.99	73.294	257.577	1093.24	234.913	484.71	835.336	323.51	433.472	619.552	256.361	446.062	485.132	185.091	377.589	226.38	144.829	329.097	229.846	331.14	374.043	205.681	188.237	138.369	815.861	175.134	170.162	570.623	38.4065	162.794	485.214	-156.053	226.182	332.33	-181.227	289.411	353.712	-66.4797	204.898	236.79
721	0	236.23	429.244	1048.58	238.659	190.321	1038.66	68.9862	354.39	1098.95	72.4125	258.43	1095.36	232.347	484.896	836.267	318.387	433.289	619.617	250.889	445.959	485.262	179.964	377.502	226.336	139.699	328.992	229.826	326.034	374.017	205.575	191.017	138.401	818.427	183.081	169.631	572.851	47.1099	162.571	486.777	-147.086	226.38	333.846	-172.518	289.415	355.375	-56.9307	205.904	238.648
722	0	235.412	429.954	1050.25	237.674	190.842	1040.73	68.2117	355.238	1100.95	71.4524	259.232	1097.53	229.636	485.038	837.238	313.052	433.072	619.739	245.239	445.824	485.431	174.785	377.398	226.289	134.52	328.873	229.787	320.89	373.999	205.476	193.707	138.368	821.149	190.916	169.156	575.347	55.9796	162.294	488.237	-137.505	226.353	334.622	-163.348	289.164	356.242	-46.4474	206.9	240.045
723	0	234.504	430.614	1051.93	236.604	191.305	1042.78	67.3597	356.037	1102.98	70.4233	259.984	1099.74	226.792	485.141	838.24	307.519	432.823	619.91	239.424	445.658	485.634	169.553	377.279	226.236	129.292	328.742	229.729	315.705	373.989	205.382	196.301	138.274	824.008	198.619	168.739	578.094	64.9852	161.966	489.595	-127.349	226.11	334.678	-153.736	288.676	356.328	-35.1114	207.835	240.99
724	0	233.515	431.221	1053.62	235.455	191.714	1044.8	66.4396	356.786	1105.03	69.3344	260.687	1101.98	223.826	485.207	839.264	301.802	432.545	620.124	233.456	445.463	485.866	164.271	377.147	226.177	124.018	328.603	229.649	310.48	373.986	205.292	198.794	138.125	826.987	206.172	168.383	581.072	74.0962	161.593	490.855	-116.651	225.663	334.049	-143.696	287.974	355.658	-23.0033	208.655	241.508
725	0	232.453	431.773	1055.3	234.238	192.07	1046.76	65.4598	357.486	1107.08	68.194	261.34	1104.22	220.747	485.238	840.301	295.914	432.24	620.374	227.347	445.241	486.123	158.941	377.006	226.113	118.699	328.458	229.547	305.211	373.99	205.204	201.181	137.925	830.064	213.559	168.09	584.258	83.2823	161.18	492.025	-105.446	225.029	332.781	-133.239	287.083	354.27	-10.1996	209.311	241.638
726	0	231.324	432.269	1056.96	232.96	192.379	1048.66	64.4281	358.136	1109.12	67.0098	261.943	1106.45	217.565	485.237	841.34	289.869	431.912	620.651	221.107	444.995	486.398	153.567	376.857	226.044	113.338	328.308	229.422	299.9	373.998	205.117	203.458	137.68	833.22	220.765	167.86	587.628	92.5147	160.734	493.12	-93.763	224.224	330.931	-122.371	286.029	352.212	3.22973	209.765	241.429
727	0	230.134	432.71	1058.59	231.629	192.645	1050.48	63.3514	358.736	1111.13	65.7887	262.499	1108.66	214.285	485.206	842.374	283.68	431.563	620.948	214.75	444.727	486.687	148.153	376.702	225.969	107.94	328.157	229.276	294.546	374.008	205.029	205.621	137.394	836.433	227.779	167.691	591.16	101.767	160.26	494.152	-81.629	223.268	328.561	-111.098	284.838	349.54	17.2224	209.989	240.936
728	0	228.889	433.095	1060.18	230.253	192.875	1052.2	62.2359	359.287	1113.11	64.5368	263.007	1110.83	210.917	485.149	843.392	277.359	431.196	621.261	208.286	444.439	486.985	142.703	376.544	225.891	102.508	328.004	229.107	289.151	374.02	204.939	207.667	137.069	839.683	234.588	167.58	594.827	111.016	159.763	495.135	-69.0677	222.179	325.74	-99.4245	283.531	346.317	31.724	209.975	240.215
729	0	227.595	433.426	1061.72	228.842	193.078	1053.81	61.0872	359.787	1115.05	63.2599	263.467	1112.96	207.465	485.067	844.386	270.921	430.813	621.582	201.727	444.134	487.288	137.222	376.384	225.811	97.0456	327.849	228.919	283.717	374.03	204.846	209.591	136.711	842.947	241.184	167.525	598.605	120.241	159.247	496.084	-56.1004	220.976	322.54	-87.356	282.129	342.611	46.6877	209.724	239.325
730	0	226.256	433.704	1063.2	227.406	193.261	1055.32	59.91	360.237	1116.93	61.963	263.881	1115.02	203.936	484.964	845.348	264.378	430.416	621.906	195.086	443.814	487.593	131.714	376.222	225.728	91.558	327.693	228.714	278.246	374.038	204.75	211.39	136.321	846.206	247.558	167.521	602.468	129.427	158.718	497.009	-42.7469	219.677	319.03	-74.8995	280.651	338.496	62.0725	209.256	238.326
731	0	224.879	433.933	1064.62	225.956	193.434	1056.72	58.7087	360.637	1118.74	60.6507	264.248	1117.02	200.336	484.84	846.271	257.743	430.007	622.228	188.373	443.481	487.895	126.183	376.06	225.644	86.0488	327.533	228.492	272.743	374.041	204.651	213.061	135.903	849.438	253.703	167.565	606.39	138.56	158.181	497.921	-29.0262	218.302	315.283	-62.0646	279.11	334.046	77.8415	208.598	237.274
732	0	223.469	434.117	1065.97	224.505	193.607	1058.02	57.487	360.985	1120.48	59.3274	264.57	1118.94	196.673	484.699	847.149	251.03	429.59	622.543	181.599	443.137	488.192	120.63	375.898	225.558	80.5212	327.368	228.257	267.212	374.038	204.55	214.603	135.459	852.624	259.615	167.651	610.347	147.632	157.638	498.827	-14.9577	216.867	311.368	-48.8644	277.521	329.339	93.9597	207.787	236.224
733	0	222.033	434.261	1067.25	223.063	193.786	1059.2	56.2485	361.283	1122.13	57.997	264.846	1120.77	192.953	484.542	847.977	244.25	429.165	622.849	174.774	442.783	488.481	115.058	375.736	225.47	74.9778	327.196	228.011	261.658	374.027	204.449	216.013	134.991	855.744	265.29	167.775	614.312	156.634	157.096	499.731	-0.562358	215.39	307.352	-35.3161	275.894	324.45	110.392	206.864	235.229
734	0	220.577	434.368	1068.46	221.644	193.98	1060.29	54.9963	361.528	1123.7	56.6635	265.077	1122.5	189.184	484.37	848.75	237.415	428.736	623.14	167.907	442.422	488.761	109.468	375.576	225.381	69.4201	327.016	227.756	256.086	374.006	204.348	217.291	134.501	858.78	270.723	167.932	618.262	165.562	156.556	500.639	14.1366	213.887	303.299	-21.4414	274.24	319.455	127.101	205.874	234.334
735	0	219.109	434.445	1069.58	220.257	194.193	1061.28	53.7337	361.722	1125.17	55.3307	265.263	1124.13	185.374	484.184	849.464	230.537	428.302	623.416	161.006	442.055	489.03	103.86	375.417	225.289	63.849	326.825	227.493	250.502	373.976	204.249	218.436	133.99	861.716	275.915	168.115	622.175	174.41	156.024	501.551	29.1125	212.375	299.268	-7.26702	272.57	314.423	144.047	204.857	233.581
736	0	217.635	434.495	1070.63	218.913	194.429	1062.19	52.4639	361.863	1126.53	54.0027	265.404	1125.66	181.532	483.987	850.118	223.625	427.867	623.673	154.08	441.684	489.288	98.2341	375.259	225.194	58.264	326.622	227.225	244.91	373.935	204.153	219.451	133.461	864.537	280.865	168.319	626.029	183.174	155.502	502.468	44.3346	210.868	295.316	7.17563	270.895	309.422	161.183	203.853	233
737	0	216.161	434.522	1071.6	217.62	194.687	1063.03	51.19	361.953	1127.79	52.6834	265.501	1127.06	177.667	483.777	850.71	216.691	427.43	623.91	147.135	441.309	489.535	92.5891	375.103	225.094	52.6639	326.407	226.953	239.314	373.886	204.061	220.339	132.914	867.227	285.572	168.539	629.803	191.844	154.993	503.392	59.7674	209.381	291.491	21.85	269.226	304.514	178.461	202.892	232.618
738	0	214.693	434.529	1072.49	216.383	194.967	1063.81	49.9158	361.991	1128.94	51.3772	265.554	1128.35	173.789	483.555	851.239	209.742	426.995	624.126	140.178	440.932	489.77	86.9241	374.949	224.989	47.0467	326.181	226.677	233.713	373.831	203.971	221.103	132.351	869.776	290.038	168.769	633.479	200.412	154.499	504.321	75.3702	207.926	287.84	36.7147	267.576	299.753	195.825	202.003	232.451
739	0	213.238	434.518	1073.3	215.207	195.263	1064.54	48.6448	361.977	1129.98	50.0885	265.563	1129.52	169.908	483.322	851.705	202.79	426.56	624.318	133.215	440.554	489.995	81.2379	374.796	224.878	41.41	325.944	226.399	228.108	373.772	203.884	221.749	131.773	872.172	294.265	169.005	637.04	208.865	154.022	505.257	91.0971	206.515	284.4	51.7236	265.955	295.188	213.22	201.205	232.508
740	0	211.801	434.49	1074.03	214.094	195.571	1065.23	47.3814	361.912	1130.9	48.8223	265.529	1130.57	166.034	483.076	852.108	195.844	426.128	624.486	126.251	440.176	490.212	75.5298	374.644	224.762	35.7519	325.7	226.119	222.497	373.714	203.797	222.285	131.182	874.407	298.255	169.241	640.472	217.187	153.564	506.198	106.897	205.157	281.204	66.826	264.375	290.862	230.584	200.511	232.793
741	0	210.387	434.446	1074.67	213.044	195.883	1065.91	46.1299	361.797	1131.71	47.5834	265.451	1131.49	162.177	482.818	852.449	188.912	425.698	624.63	119.293	439.798	490.421	69.7991	374.493	224.641	30.0708	325.451	225.838	216.876	373.658	203.708	222.719	130.579	876.474	302.013	169.472	643.759	225.36	153.126	507.142	122.715	203.86	278.278	81.9674	262.843	286.806	247.856	199.93	233.303
742	0	209.003	434.386	1075.23	212.054	196.192	1066.58	44.8953	361.632	1132.39	46.3772	265.331	1132.28	158.347	482.547	852.729	182.007	425.27	624.748	112.347	439.421	490.624	64.0459	374.343	224.516	24.366	325.201	225.556	211.241	373.607	203.616	223.063	129.968	878.366	305.543	169.695	646.89	233.366	152.707	508.089	138.489	202.63	275.641	97.0892	261.368	283.048	264.976	199.468	234.031
743	0	207.653	434.308	1075.7	211.122	196.492	1067.24	43.6829	361.419	1132.96	45.2093	265.169	1132.95	154.555	482.262	852.949	175.139	424.845	624.84	105.422	439.047	490.822	58.2709	374.193	224.387	18.6376	324.952	225.276	205.589	373.563	203.518	223.326	129.349	880.081	308.85	169.906	649.855	241.182	152.309	509.034	154.157	201.471	273.305	112.13	259.956	279.605	281.88	199.126	234.967
744	0	206.342	434.212	1076.09	210.244	196.775	1067.92	42.4982	361.159	1133.42	44.0852	264.964	1133.48	150.812	481.964	853.11	168.32	424.423	624.904	98.5243	438.675	491.017	52.4752	374.043	224.255	12.8866	324.706	224.997	199.917	373.527	203.413	223.522	128.725	881.616	311.941	170.104	652.643	248.786	151.933	509.975	169.649	200.384	271.274	127.024	258.609	276.485	298.507	198.904	236.096
745	0	205.077	434.096	1076.39	209.415	197.036	1068.6	41.3471	360.853	1133.76	43.0109	264.719	1133.9	147.127	481.652	853.213	161.564	424.004	624.94	91.6653	438.307	491.211	46.6607	373.894	224.124	7.11457	324.466	224.722	194.222	373.499	203.3	223.663	128.1	882.97	314.824	170.286	655.246	256.156	151.577	510.905	184.895	199.369	269.547	141.704	257.332	273.691	314.791	198.798	237.402
746	0	203.861	433.958	1076.6	208.631	197.268	1069.29	40.2358	360.502	1133.98	41.9924	264.431	1134.19	143.512	481.325	853.26	154.885	423.586	624.945	84.8553	437.942	491.403	40.8294	373.744	223.993	1.324	324.232	224.453	188.503	373.478	203.18	223.765	127.476	884.142	317.506	170.452	657.657	263.271	151.244	511.818	199.823	198.426	268.116	156.1	256.126	271.215	330.667	198.801	238.868
747	0	202.7	433.795	1076.71	207.887	197.465	1069.99	39.1707	360.107	1134.09	41.0354	264.103	1134.36	139.977	480.985	853.251	148.3	423.17	624.92	78.1063	437.581	491.595	34.9842	373.595	223.865	-4.4822	324.006	224.192	182.759	373.462	203.053	223.84	126.856	885.134	319.998	170.603	659.87	270.108	150.933	512.705	214.357	197.555	266.966	170.14	254.993	269.043	346.066	198.906	240.476
748	0	201.599	433.606	1076.74	207.181	197.622	1070.69	38.1582	359.669	1134.09	40.1461	263.733	1134.4	136.53	480.63	853.186	141.823	422.754	624.862	71.4311	437.223	491.787	29.1278	373.446	223.741	-10.3007	323.788	223.942	176.99	373.451	202.918	223.903	126.245	885.947	322.31	170.739	661.881	276.647	150.647	513.557	228.42	196.753	266.077	183.752	253.937	267.155	360.915	199.096	242.208
749	0	200.563	433.387	1076.67	206.509	197.734	1071.37	37.2048	359.188	1133.97	39.3302	263.322	1134.33	133.181	480.262	853.066	135.471	422.338	624.77	64.8432	436.868	491.978	23.2634	373.297	223.624	-16.1278	323.578	223.707	171.197	373.442	202.778	223.969	125.644	886.583	324.452	170.864	663.684	282.87	150.385	514.361	241.936	196.022	265.423	196.862	252.961	265.524	375.141	199.356	244.044
750	0	199.597	433.137	1076.5	205.872	197.796	1072.02	36.3171	358.667	1133.75	38.5935	262.87	1134.14	129.938	479.879	852.891	129.261	421.92	624.641	58.3562	436.515	492.168	17.394	373.148	223.515	-21.9598	323.375	223.49	165.383	373.434	202.632	224.051	125.059	887.047	326.437	170.98	665.276	288.758	150.151	515.105	254.829	195.363	264.973	209.396	252.07	264.122	388.667	199.664	245.966
751	0	198.707	432.853	1076.24	205.269	197.803	1072.61	35.5015	358.105	1133.42	37.9415	262.375	1133.84	126.81	479.481	852.66	123.209	421.499	624.475	51.9839	436.163	492.357	11.5225	372.998	223.415	-27.7933	323.178	223.293	159.551	373.429	202.481	224.162	124.492	887.342	328.275	171.091	666.655	294.294	149.947	515.773	267.025	194.779	264.693	221.283	251.27	262.916	401.418	199.996	247.952
752	0	197.898	432.533	1075.88	204.705	197.751	1073.12	34.7644	357.504	1132.99	37.3795	261.839	1133.43	123.804	479.069	852.373	117.329	421.072	624.269	45.7391	435.809	492.543	5.6518	372.847	223.328	-33.6249	322.985	223.12	153.705	373.425	202.327	224.316	123.947	887.471	329.977	171.199	667.818	299.463	149.776	516.35	278.453	194.273	264.543	232.453	250.567	261.871	413.321	200.33	249.974
753	0	197.174	432.176	1075.42	204.184	197.637	1073.53	34.1118	356.863	1132.45	36.9125	261.262	1132.91	120.926	478.641	852.029	111.635	420.638	624.021	39.6337	435.451	492.724	-0.215784	372.693	223.254	-39.452	322.793	222.974	147.849	373.422	202.169	224.526	123.428	887.441	331.554	171.309	668.763	304.25	149.639	516.819	289.047	193.849	264.482	242.843	249.968	260.951	424.308	200.645	252
754	0	196.541	431.78	1074.87	203.711	197.457	1073.82	33.5496	356.184	1131.81	36.5451	260.642	1132.28	118.183	478.196	851.628	106.139	420.193	623.73	33.6783	435.088	492.899	-6.07824	372.535	223.195	-45.2723	322.601	222.855	141.985	373.42	202.009	224.801	122.936	887.256	333.015	171.424	669.489	308.644	149.54	517.162	298.748	193.51	264.466	252.391	249.478	260.12	434.321	200.93	253.987
755	0	196.004	431.344	1074.22	203.294	197.21	1073.97	33.083	355.468	1131.08	36.2813	259.981	1131.56	115.579	477.734	851.169	100.85	419.736	623.395	27.8818	434.716	493.066	-11.934	372.372	223.153	-51.084	322.406	222.766	136.116	373.419	201.846	225.153	122.475	886.924	334.366	171.547	669.994	312.632	149.48	517.362	307.506	193.261	264.45	261.046	249.103	259.34	443.313	201.181	255.885
756	0	195.567	430.868	1073.47	202.941	196.893	1073.95	32.7169	354.715	1130.24	36.1247	259.279	1130.73	113.121	477.254	850.651	95.7756	419.263	623.014	22.2511	434.333	493.223	-17.7821	372.202	223.127	-56.8862	322.205	222.707	130.245	373.417	201.681	225.591	122.047	886.449	335.617	171.68	670.277	316.206	149.462	517.401	315.282	193.104	264.389	268.764	248.845	258.575	451.25	201.403	257.633
757	0	195.235	430.351	1072.63	202.66	196.507	1073.77	32.4554	353.927	1129.32	36.078	258.537	1129.82	110.811	476.754	850.072	90.9212	418.77	622.587	16.7917	433.936	493.368	-23.6219	372.023	223.118	-62.6781	321.998	222.677	124.371	373.414	201.515	226.121	121.653	885.84	336.771	171.825	670.337	319.361	149.484	517.265	322.045	193.039	264.24	275.51	248.705	257.791	458.112	201.614	259.168
758	0	195.011	429.796	1071.69	202.46	196.053	1073.41	32.302	353.104	1128.3	36.1432	257.755	1128.82	108.653	476.232	849.433	86.29	418.257	622.113	11.5075	433.521	493.497	-29.4531	371.836	223.127	-68.4596	321.781	222.677	118.497	373.409	201.346	226.75	121.294	885.103	337.833	171.984	670.174	322.093	149.549	516.938	327.78	193.067	263.96	281.261	248.68	256.955	463.892	201.835	260.423
759	0	194.899	429.202	1070.67	202.347	195.534	1072.88	32.2592	352.248	1127.19	36.3215	256.934	1127.73	106.65	475.688	848.732	81.8836	417.718	621.591	6.40073	433.086	493.608	-35.276	371.638	223.153	-74.2309	321.555	222.705	112.621	373.4	201.177	227.482	120.971	884.248	338.807	172.157	669.79	324.403	149.655	516.408	332.483	193.185	263.513	286.004	248.766	256.037	468.599	202.095	261.329
760	0	194.899	428.572	1069.55	202.33	194.952	1072.16	32.3283	351.361	1126	36.6129	256.077	1126.56	104.803	475.12	847.969	77.7025	417.151	621.021	1.47297	432.629	493.699	-41.0909	371.432	223.194	-79.9925	321.317	222.759	106.744	373.388	201.007	228.319	120.685	883.283	339.697	172.344	669.185	326.297	149.799	515.668	336.162	193.388	262.868	289.739	248.955	255.013	472.25	202.419	261.824
761	0	195.013	427.908	1068.36	202.412	194.313	1071.28	32.5096	350.445	1124.73	37.0163	255.184	1125.32	103.115	474.527	847.142	73.7462	416.555	620.404	-3.27495	432.148	493.765	-46.8984	371.215	223.25	-85.7453	321.068	222.838	100.865	373.37	200.837	229.26	120.433	882.216	340.507	172.544	668.365	327.784	149.98	514.713	338.837	193.67	262	292.478	249.236	253.866	474.873	202.827	261.853
762	0	195.241	427.211	1067.08	202.598	193.62	1070.23	32.8022	349.501	1123.39	37.5294	254.257	1124.02	101.584	473.908	846.253	70.0141	415.926	619.738	-7.84231	431.64	493.804	-52.6987	370.99	223.319	-91.4901	320.806	222.938	94.9829	373.348	200.666	230.305	120.215	881.059	341.241	172.757	667.336	328.881	150.194	513.544	340.542	194.021	260.896	294.243	249.596	252.585	476.507	203.331	261.369
763	0	195.58	426.485	1065.73	202.891	192.88	1069.04	33.2037	348.531	1121.98	38.1488	253.299	1122.66	100.211	473.262	845.3	66.5057	415.262	619.024	-12.228	431.103	493.812	-58.4923	370.755	223.398	-97.2278	320.53	223.057	89.098	373.321	200.496	231.449	120.028	879.82	341.904	172.981	666.109	329.606	150.437	512.168	341.319	194.429	259.553	295.07	250.02	251.171	477.199	203.93	260.346
764	0	196.029	425.733	1064.31	203.289	192.098	1067.7	33.7104	347.538	1120.5	38.8693	252.312	1121.25	98.994	472.586	844.285	63.2217	414.564	618.26	-16.4302	430.538	493.785	-64.279	370.512	223.487	-102.959	320.24	223.192	83.2098	373.289	200.325	232.687	119.869	878.511	342.505	173.213	664.697	329.984	150.704	510.599	341.223	194.881	257.981	295.005	250.49	249.635	477.003	204.615	258.773
765	0	196.58	424.957	1062.82	203.792	191.28	1066.25	34.3171	346.523	1118.98	39.6846	251.298	1119.8	97.9325	471.88	843.208	60.164	413.831	617.446	-20.4457	429.944	493.721	-70.0585	370.261	223.583	-108.684	319.935	223.343	77.3188	373.253	200.155	234.012	119.733	877.144	343.053	173.449	663.118	330.046	150.991	508.854	340.315	195.362	256.202	294.105	250.989	247.998	475.984	205.364	256.663
766	0	197.229	424.161	1061.29	204.394	190.432	1064.69	35.0171	345.489	1117.4	40.587	250.259	1118.32	97.0246	471.143	842.073	57.3366	413.064	616.579	-24.2698	429.321	493.615	-75.8295	370.001	223.687	-114.403	319.615	223.508	71.4263	373.212	199.987	235.414	119.616	875.731	343.557	173.687	661.393	329.823	151.291	506.961	338.666	195.855	254.252	292.435	251.498	246.293	474.211	206.151	254.053
767	0	197.966	423.348	1059.72	205.089	189.559	1063.05	35.8024	344.437	1115.8	41.5674	249.198	1116.82	96.2683	470.373	840.88	54.7455	412.264	615.659	-27.8958	428.671	493.466	-81.5901	369.732	223.798	-120.115	319.28	223.69	65.5345	373.166	199.822	236.883	119.512	874.287	344.031	173.921	659.55	329.354	151.597	504.951	336.352	196.346	252.178	290.07	251.999	244.561	471.765	206.945	251.004
768	0	198.782	422.52	1058.11	205.868	188.667	1061.35	36.6636	343.371	1114.16	42.6157	248.119	1115.32	95.6618	469.569	839.636	52.3995	411.436	614.684	-31.3151	427.996	493.271	-87.3374	369.453	223.92	-125.817	318.929	223.894	59.6466	373.114	199.662	238.407	119.414	872.824	344.485	174.148	657.616	328.678	151.903	502.86	333.453	196.82	250.036	287.089	252.475	242.849	468.729	207.714	247.6
769	0	199.666	421.68	1056.48	206.72	187.761	1059.6	37.5902	342.29	1112.52	43.7207	247.023	1113.82	95.2033	468.729	838.345	50.3095	410.585	613.653	-34.517	427.3	493.031	-93.0673	369.165	224.059	-131.507	318.565	224.125	53.7668	373.055	199.511	239.973	119.317	871.359	344.932	174.362	655.623	327.835	152.202	500.726	330.053	197.265	247.887	283.578	252.911	241.207	465.194	208.431	243.946
770	0	200.606	420.832	1054.85	207.634	186.845	1057.84	38.5706	341.198	1110.87	44.8703	245.913	1112.34	94.8912	467.853	837.013	48.489	409.716	612.565	-37.4891	426.587	492.745	-98.7743	368.867	224.221	-137.18	318.188	224.397	47.9003	372.986	199.37	241.566	119.212	869.905	345.382	174.56	653.603	326.866	152.485	498.59	326.235	197.67	245.795	279.623	253.296	239.684	461.25	209.074	240.158
771	0	201.587	419.975	1053.23	208.597	185.921	1056.07	39.5925	340.095	1109.24	46.0521	244.793	1110.89	94.7239	466.94	835.65	46.9531	408.838	611.422	-40.2175	425.864	492.417	-104.451	368.559	224.418	-142.829	317.801	224.725	42.0532	372.903	199.242	243.171	119.094	868.477	345.843	174.739	651.589	325.807	152.747	496.491	322.079	198.028	243.818	275.31	253.62	238.321	456.987	209.627	236.36
772	0	202.597	419.112	1051.64	209.593	184.993	1054.32	40.6432	338.982	1107.64	47.2535	243.663	1109.48	94.7	465.991	834.264	45.7181	407.96	610.225	-42.6871	425.137	492.052	-110.09	368.243	224.666	-148.445	317.406	225.129	36.2321	372.805	199.129	244.773	118.956	867.09	346.317	174.894	649.61	324.691	152.982	494.465	317.66	198.333	242.006	270.722	253.877	237.151	452.489	210.08	232.673
773	0	203.622	418.242	1050.08	210.608	184.06	1052.61	41.7097	337.86	1106.08	48.4622	242.526	1108.12	94.8177	465.007	832.867	44.8006	407.094	608.978	-44.8832	424.415	491.655	-115.679	367.918	224.984	-154.017	317.006	225.636	30.4435	372.686	199.031	246.357	118.793	865.757	346.803	175.024	647.691	323.54	153.183	492.539	313.046	198.584	240.397	265.931	254.065	236.193	447.831	210.428	229.203
774	0	204.646	417.366	1048.58	211.627	183.124	1050.97	42.7791	336.728	1104.58	49.6659	241.383	1106.84	95.0756	463.989	831.472	44.2165	406.251	607.687	-46.791	423.707	491.237	-121.207	367.586	225.396	-159.531	316.603	226.277	24.6938	372.544	198.947	247.905	118.599	864.489	347.29	175.127	645.853	322.37	153.348	490.736	308.293	198.779	239.012	261.002	254.184	235.45	443.073	210.674	226.033
775	0	205.659	416.482	1047.15	212.638	182.184	1049.4	43.8388	335.586	1103.15	50.8533	240.235	1105.63	95.4715	462.941	830.092	43.98	405.444	606.359	-48.3977	423.023	490.811	-126.66	367.248	225.929	-164.969	316.2	227.087	18.9886	372.376	198.87	249.403	118.371	863.294	347.762	175.202	644.109	321.183	153.475	489.069	303.446	198.924	237.859	255.985	254.241	234.915	438.258	210.823	223.218
776	0	206.645	415.589	1045.81	213.625	181.238	1047.93	44.8767	334.434	1101.8	52.014	239.083	1104.51	96.003	461.866	828.742	44.1025	404.689	605.005	-49.6923	422.373	490.391	-132.022	366.908	226.615	-170.313	315.8	228.107	13.3317	372.18	198.795	250.833	118.107	862.178	348.198	175.25	642.465	319.974	153.565	487.543	298.537	199.022	236.929	250.919	254.242	234.565	433.412	210.883	220.785
777	0	207.595	414.685	1044.56	214.577	180.283	1046.57	45.8815	333.271	1100.56	53.1382	237.926	1103.49	96.6671	460.768	827.436	44.592	404	603.637	-50.6664	421.768	489.993	-137.277	366.568	227.487	-175.54	315.406	229.378	7.72487	371.957	198.711	252.182	117.805	861.146	348.569	175.269	640.921	318.724	153.619	486.156	293.589	199.083	236.202	245.83	254.2	234.372	428.547	210.868	218.737
778	0	208.497	413.769	1043.44	215.483	179.319	1045.34	46.8428	332.096	1099.42	54.2172	236.764	1102.58	97.4599	459.655	826.19	45.4524	403.39	602.268	-51.3149	421.219	489.638	-142.408	366.231	228.581	-180.629	315.021	230.944	2.16722	371.707	198.609	253.433	117.465	860.197	348.845	175.262	639.473	317.41	153.641	484.9	288.616	199.115	235.652	240.734	254.128	234.301	423.664	210.792	217.052
779	0	209.343	412.839	1042.43	216.332	178.343	1044.24	47.7508	330.909	1098.41	55.2431	235.598	1101.79	98.377	458.532	825.019	46.6829	402.876	600.911	-51.6357	420.735	489.345	-147.397	365.901	229.932	-185.556	314.649	232.848	-3.34533	371.431	198.482	254.573	117.086	859.331	348.994	175.23	638.114	316.004	153.635	483.766	283.623	199.128	235.249	235.64	254.04	234.319	418.758	210.675	215.698
780	0	210.123	411.894	1041.57	217.116	177.353	1043.3	48.597	329.709	1097.53	56.2091	234.426	1101.11	99.4128	457.406	823.938	48.2787	402.468	599.584	-51.6297	420.327	489.134	-152.228	365.582	231.574	-190.296	314.291	235.129	-8.81975	371.133	198.326	255.586	116.671	858.545	348.983	175.174	636.834	314.477	153.606	482.74	278.613	199.13	234.961	230.551	253.947	234.392	413.82	210.536	214.632
781	0	210.83	410.934	1040.85	217.827	176.348	1042.51	49.3734	328.499	1096.79	57.1087	233.249	1100.57	100.561	456.285	822.961	50.2304	402.18	598.3	-51.3008	420.002	489.026	-156.882	365.276	233.541	-194.828	313.952	237.822	-14.265	370.814	198.144	256.461	116.221	857.836	348.781	175.099	635.626	312.8	153.558	481.812	273.588	199.129	234.76	225.465	253.86	234.493	408.843	210.391	213.806
782	0	211.458	409.959	1040.29	218.459	175.33	1041.88	50.0733	327.277	1096.2	57.9364	232.066	1100.16	101.814	455.178	822.098	52.525	402.021	597.075	-50.6551	419.767	489.04	-161.344	364.986	235.858	-199.127	313.634	240.956	-19.69	370.479	197.943	257.185	115.74	857.201	348.363	175.005	634.482	310.948	153.494	480.969	268.544	199.128	234.621	220.38	253.784	234.601	403.822	210.253	213.177
783	0	212.002	408.972	1039.88	219.005	174.3	1041.43	50.6906	326.048	1095.77	58.687	230.88	1099.88	103.164	454.092	821.36	55.1461	401.999	595.923	-49.7008	419.626	489.191	-165.596	364.715	238.547	-203.173	313.339	244.548	-25.1019	370.132	197.739	257.748	115.231	856.64	347.704	174.896	633.396	308.9	153.417	480.201	263.481	199.131	234.523	215.29	253.723	234.699	398.753	210.132	212.701
784	0	212.456	407.976	1039.64	219.461	173.26	1041.14	51.2201	324.813	1095.49	59.3563	229.69	1099.75	104.601	453.036	820.756	58.0747	402.117	594.858	-48.4473	419.582	489.496	-169.62	364.464	241.621	-206.943	313.068	248.608	-30.5027	369.779	197.556	258.142	114.698	856.149	346.785	174.774	632.365	306.64	153.329	479.501	258.397	199.138	234.45	210.192	253.675	234.778	393.637	210.032	212.339
785	0	212.817	406.974	1039.57	219.823	172.215	1041.03	51.6574	323.576	1095.38	59.9401	228.499	1099.76	106.116	452.018	820.291	61.2899	402.376	593.891	-46.9052	419.634	489.963	-173.397	364.233	245.086	-210.414	312.819	253.132	-35.8868	369.428	197.423	258.361	114.146	855.731	345.593	174.64	631.389	304.157	153.229	478.859	253.29	199.148	234.389	205.081	253.639	234.832	388.477	209.955	212.06
786	0	213.081	405.971	1039.67	220.088	171.168	1041.09	51.999	322.341	1095.42	60.4351	227.309	1099.9	107.697	451.046	819.971	64.7698	402.776	593.034	-45.0859	419.779	490.6	-176.907	364.022	248.936	-213.565	312.589	258.102	-41.2385	369.086	197.378	258.398	113.579	855.384	344.116	174.496	630.466	301.443	153.118	478.272	248.16	199.16	234.331	199.953	253.612	234.859	383.276	209.9	211.836
787	0	213.247	404.973	1039.92	220.253	170.125	1041.31	52.2419	321.111	1095.63	60.8382	226.123	1100.18	109.334	450.126	819.796	68.4917	403.309	592.295	-43.0011	420.014	491.41	-180.127	363.827	253.156	-216.372	312.373	263.489	-46.5297	368.765	197.46	258.251	113.003	855.11	342.349	174.342	629.598	298.495	152.996	477.732	243.004	199.171	234.27	194.805	253.589	234.86	378.04	209.866	211.646
788	0	213.311	403.983	1040.34	220.316	169.091	1041.7	52.3841	319.892	1095.98	61.147	224.944	1100.59	111.016	449.264	819.768	72.4326	403.969	591.683	-40.6628	420.332	492.393	-183.032	363.645	257.719	-218.812	312.165	269.249	-51.7186	368.478	197.715	257.917	112.421	854.907	340.289	174.178	628.785	295.312	152.862	477.237	237.823	199.179	234.201	189.636	253.566	234.838	372.776	209.849	211.476
789	0	213.274	403.009	1040.91	220.276	168.072	1042.24	52.4244	318.687	1096.49	61.3595	223.775	1101.13	112.732	448.467	819.886	76.5697	404.743	591.203	-38.0832	420.724	493.543	-185.596	363.472	262.589	-220.86	311.956	275.325	-56.7495	368.24	198.188	257.396	111.838	854.774	337.936	174.005	628.028	291.898	152.714	476.782	232.617	199.181	234.124	184.444	253.538	234.796	367.49	209.844	211.313
790	0	213.135	402.054	1041.62	220.133	167.072	1042.92	52.3622	317.5	1097.14	61.4742	222.62	1101.78	114.47	447.737	820.148	80.8803	405.62	590.862	-35.2743	421.182	494.852	-187.79	363.302	267.718	-222.492	311.737	281.647	-61.5526	368.066	198.918	256.687	111.258	854.708	335.296	173.821	627.325	288.258	152.553	476.364	227.385	199.176	234.036	179.228	253.503	234.739	362.188	209.847	211.152
791	0	212.894	401.123	1042.47	219.887	166.096	1043.74	52.1978	316.337	1097.92	61.4903	221.483	1102.55	116.221	447.079	820.55	85.3417	406.584	590.665	-32.2483	421.694	496.309	-189.584	363.132	273.049	-223.681	311.501	288.135	-66.0461	367.972	199.939	255.791	110.684	854.706	332.376	173.626	626.677	284.403	152.377	475.982	222.129	199.162	233.94	173.989	253.459	234.671	356.872	209.855	210.988
792	0	212.553	400.22	1043.44	219.54	165.148	1044.68	51.9319	315.199	1098.83	61.4073	220.366	1103.42	117.975	446.495	821.09	89.9319	407.62	590.616	-29.0171	422.253	497.899	-190.945	362.957	278.514	-224.405	311.24	294.701	-70.1392	367.974	201.272	254.708	110.118	854.762	329.186	173.421	626.081	280.34	152.187	475.632	216.848	199.138	233.834	168.726	253.402	234.596	351.548	209.865	210.82
793	0	212.112	399.35	1044.53	219.093	164.232	1045.74	51.5664	314.091	1099.84	61.2256	219.274	1104.38	119.723	445.985	821.764	94.6289	408.714	590.719	-25.5922	422.847	499.604	-191.842	362.775	284.038	-224.641	310.948	301.249	-73.7356	368.081	202.925	253.44	109.563	854.87	325.737	173.206	625.537	276.084	151.982	475.314	211.545	199.104	233.722	163.441	253.333	234.517	346.215	209.874	210.648
794	0	211.576	398.514	1045.71	218.55	163.352	1046.89	51.1035	313.015	1100.96	60.9459	218.21	1105.42	121.458	445.55	822.567	99.4118	409.85	590.977	-21.9848	423.469	501.403	-192.243	362.584	289.542	-224.368	310.625	307.679	-76.7384	368.301	204.884	251.988	109.021	855.023	322.045	172.981	625.042	271.646	151.765	475.026	206.22	199.062	233.604	158.134	253.251	234.438	340.875	209.881	210.472
795	0	210.947	397.717	1046.99	217.914	162.508	1048.12	50.5461	311.974	1102.17	60.5695	217.177	1106.53	123.174	445.189	823.496	104.26	411.016	591.394	-18.2052	424.112	503.275	-192.12	362.386	294.94	-223.571	310.273	313.892	-79.0551	368.632	207.12	250.358	108.493	855.217	318.123	172.747	624.594	267.041	151.535	474.766	200.875	199.011	233.482	152.807	253.158	234.362	335.526	209.884	210.293
796	0	210.229	396.959	1048.34	217.188	161.705	1049.43	49.8976	310.97	1103.46	60.0983	216.177	1107.7	124.863	444.902	824.545	109.154	412.197	591.969	-14.2631	424.77	505.194	-191.446	362.186	300.145	-222.237	309.898	319.792	-80.6018	369.067	209.584	248.551	107.979	855.443	313.987	172.504	624.19	262.282	151.296	474.532	195.51	198.954	233.359	147.461	253.053	234.29	330.17	209.882	210.114
797	0	209.426	396.245	1049.76	216.377	160.945	1050.8	49.1618	310.004	1104.82	59.5346	215.213	1108.92	126.522	444.685	825.71	114.075	413.383	592.705	-10.167	425.438	507.135	-190.199	361.989	305.074	-220.357	309.512	325.288	-81.3072	369.59	212.212	246.575	107.481	855.697	309.654	172.253	623.831	257.383	151.048	474.323	190.128	198.892	233.235	142.099	252.938	234.224	324.803	209.874	209.937
798	0	208.543	395.576	1051.22	215.486	160.229	1052.22	48.3431	309.08	1106.23	58.8813	214.287	1110.18	128.145	444.537	826.984	119.007	414.562	593.598	-5.92441	426.115	509.071	-188.361	361.806	309.644	-217.931	309.129	330.299	-81.1147	370.179	214.932	244.434	106.998	855.971	305.138	171.996	623.511	252.356	150.793	474.138	184.729	198.826	233.112	136.72	252.814	234.167	319.427	209.859	209.765
799	0	207.584	394.953	1052.73	214.52	159.56	1053.68	47.4459	308.198	1107.68	58.1417	213.401	1111.47	129.729	444.455	828.362	123.934	415.727	594.646	-1.54175	426.798	510.974	-185.92	361.645	313.781	-214.958	308.767	334.753	-79.9838	370.809	217.663	242.137	106.532	856.263	300.455	171.734	623.23	247.212	150.535	473.975	179.314	198.758	232.992	131.325	252.683	234.12	314.038	209.835	209.6
800	0	206.554	394.378	1054.28	213.483	158.94	1055.17	46.4749	307.36	1109.17	57.3194	212.557	1112.78	131.271	444.436	829.834	128.843	416.868	595.845	2.97566	427.486	512.817	-182.868	361.519	317.419	-211.446	308.444	338.591	-77.8901	371.452	220.325	239.693	106.083	856.566	295.619	171.469	622.985	241.962	150.273	473.835	173.884	198.691	232.873	125.914	252.546	234.082	308.635	209.8	209.446
801	0	205.458	393.853	1055.84	212.381	158.369	1056.68	45.4347	306.567	1110.69	56.4185	211.756	1114.1	132.766	444.475	831.394	133.72	417.979	597.187	7.62342	428.181	514.577	-179.204	361.44	320.502	-207.402	308.179	341.767	-74.8245	372.082	222.844	237.109	105.651	856.876	290.643	171.202	622.774	236.612	150.012	473.716	168.44	198.625	232.756	120.488	252.403	234.055	303.218	209.754	209.303
802	0	204.301	393.378	1057.42	211.218	157.848	1058.2	44.3302	305.82	1112.21	55.4432	210.998	1115.42	134.214	444.571	833.031	138.556	419.052	598.663	12.3978	428.88	516.228	-174.929	361.419	322.988	-202.838	307.99	344.247	-70.792	372.678	225.152	234.396	105.236	857.19	285.54	170.935	622.594	231.17	149.752	473.618	162.981	198.562	232.64	115.046	252.255	234.039	297.785	209.694	209.172
803	0	203.086	392.953	1059	209.998	157.378	1059.73	43.1659	305.119	1113.75	54.3981	210.283	1116.75	135.61	444.718	834.736	143.342	420.081	600.264	17.2955	429.585	517.751	-170.049	361.465	324.846	-197.764	307.889	346.012	-65.8105	373.227	227.194	231.563	104.839	857.503	280.321	170.672	622.441	225.643	149.496	473.539	157.509	198.502	232.524	109.588	252.102	234.032	292.335	209.622	209.053
804	0	201.817	392.577	1060.57	208.726	156.958	1061.25	41.9463	304.464	1115.27	53.2879	209.613	1118.06	136.953	444.914	836.497	148.069	421.062	601.979	22.3132	430.293	519.128	-164.575	361.586	326.06	-192.193	307.889	347.053	-59.9087	373.724	228.929	228.619	104.46	857.812	274.996	170.414	622.314	220.037	149.246	473.477	152.022	198.448	232.408	104.114	251.944	234.034	286.868	209.539	208.942
805	0	200.498	392.25	1062.14	207.404	156.586	1062.76	40.6756	303.856	1116.79	52.1174	208.986	1119.35	138.239	445.154	838.306	152.731	421.989	603.796	27.4472	431.004	520.348	-158.519	361.789	326.626	-186.135	307.997	347.377	-53.1245	374.172	230.329	225.573	104.1	858.113	269.575	170.165	622.209	214.356	149.004	473.432	146.521	198.399	232.29	98.6248	251.783	234.042	281.384	209.448	208.838
806	0	199.131	391.969	1063.68	206.035	156.261	1064.25	39.3578	303.293	1118.29	50.8913	208.402	1120.63	139.468	445.435	840.15	157.323	422.861	605.703	32.693	431.716	521.403	-151.896	362.077	326.554	-179.599	308.217	347	-45.5034	374.583	231.382	222.435	103.76	858.403	264.065	169.925	622.123	208.605	148.772	473.401	141.003	198.357	232.169	93.1207	251.621	234.055	275.883	209.352	208.735
807	0	197.719	391.732	1065.2	204.622	155.981	1065.71	37.9968	302.775	1119.77	49.6143	207.86	1121.87	140.636	445.753	842.019	161.839	423.672	607.688	38.0453	432.424	522.289	-144.722	362.451	325.867	-172.594	308.547	345.946	-37.0965	374.974	232.086	219.212	103.439	858.679	258.474	169.698	622.052	202.789	148.552	473.382	135.47	198.323	232.044	87.602	251.461	234.068	270.364	209.256	208.63
808	0	196.264	391.536	1066.69	203.167	155.742	1067.14	36.5962	302.301	1121.21	48.2913	207.361	1123.09	141.742	446.104	843.901	166.275	424.423	609.739	43.4975	433.127	523.009	-137.015	362.91	324.596	-165.125	308.983	344.253	-27.9594	375.369	232.454	215.914	103.139	858.939	252.809	169.485	621.995	196.91	148.345	473.372	129.918	198.298	231.914	82.0686	251.308	234.077	264.828	209.165	208.519
809	0	194.767	391.378	1068.14	201.67	155.541	1068.53	35.1594	301.87	1122.62	46.9266	206.903	1124.27	142.783	446.486	845.788	170.625	425.11	611.844	49.0421	433.82	523.569	-128.794	363.45	322.784	-157.2	309.519	341.963	-18.1503	375.789	232.507	212.549	102.861	859.181	247.074	169.288	621.948	190.973	148.152	473.369	124.347	198.283	231.776	76.5196	251.165	234.077	259.274	209.083	208.398
810	0	193.229	391.253	1069.54	200.133	155.375	1069.88	33.6897	301.481	1123.98	45.5248	206.487	1125.41	143.757	446.894	847.669	174.886	425.734	613.993	54.6706	434.498	523.979	-120.08	364.066	320.48	-148.825	310.145	339.127	-7.72806	376.26	232.279	209.126	102.606	859.402	241.277	169.108	621.908	184.981	147.974	473.371	118.756	198.28	231.63	70.9536	251.038	234.063	253.701	209.013	208.262
811	0	191.652	391.159	1070.89	198.558	155.238	1071.18	32.1904	301.133	1125.3	44.09	206.111	1126.51	144.662	447.326	849.533	179.054	426.295	616.175	60.3738	435.158	524.253	-110.892	364.752	317.74	-140.005	310.849	335.798	3.24925	376.803	231.806	205.653	102.375	859.601	235.423	168.944	621.872	178.938	147.811	473.375	113.142	198.287	231.475	65.3685	250.933	234.028	248.108	208.96	208.11
812	0	190.038	391.092	1072.18	196.945	155.128	1072.42	30.6646	300.825	1126.57	42.6264	205.775	1127.56	145.493	447.78	851.371	183.125	426.793	618.38	66.1423	435.796	524.405	-101.252	365.5	314.622	-130.748	311.621	332.037	14.7264	377.435	231.134	202.137	102.171	859.776	229.517	168.798	621.839	172.847	147.663	473.379	107.505	198.304	231.312	59.7618	250.853	233.97	242.493	208.926	207.94
813	0	188.387	391.047	1073.41	195.295	155.04	1073.59	29.1158	300.556	1127.78	41.1379	205.48	1128.57	146.249	448.251	853.175	187.094	427.227	620.599	71.9668	436.408	524.452	-91.1818	366.304	311.188	-121.064	312.447	327.907	26.6523	378.17	230.313	198.588	101.994	859.928	223.566	168.67	621.805	166.713	147.53	473.384	101.844	198.331	231.14	54.1308	250.801	233.886	236.856	208.912	207.751
814	0	186.702	391.021	1074.57	193.61	154.971	1074.7	27.5472	300.325	1128.93	39.6284	205.224	1129.52	146.926	448.739	854.935	190.96	427.601	622.822	77.8383	436.991	524.411	-80.7035	367.155	307.501	-110.965	313.317	323.469	38.9806	379.015	229.394	195.013	101.845	860.053	217.577	168.559	621.769	160.541	147.41	473.386	96.1575	198.366	230.961	48.473	250.78	233.773	231.195	208.918	207.546
815	0	184.984	391.011	1075.66	191.893	154.917	1075.74	25.9623	300.134	1130.03	38.1017	205.01	1130.43	147.52	449.24	856.643	194.719	427.913	625.041	83.7484	437.542	524.298	-69.8395	368.047	303.623	-100.464	314.222	318.789	51.6695	379.969	228.429	191.42	101.726	860.153	211.559	168.465	621.728	154.338	147.304	473.386	90.445	198.407	230.776	42.7856	250.789	233.632	225.509	208.942	207.328
816	0	183.238	391.014	1076.68	190.146	154.876	1076.71	24.3651	299.98	1131.06	36.5615	204.837	1131.28	148.028	449.752	858.29	198.369	428.166	627.249	89.6894	438.06	524.13	-58.6126	368.975	299.614	-89.5823	315.155	313.929	64.6815	381.023	227.468	187.816	101.637	860.226	205.518	168.387	621.68	148.11	147.21	473.383	84.7062	198.451	230.587	37.0663	250.828	233.465	219.796	208.98	207.103
817	0	181.467	391.028	1077.61	188.373	154.845	1077.59	22.7593	299.865	1132.02	35.0116	204.704	1132.08	148.448	450.274	859.87	201.909	428.362	629.437	95.6546	438.545	523.922	-47.0464	369.933	295.531	-78.3405	316.112	308.951	77.9825	382.163	226.554	184.21	101.58	860.272	199.466	168.325	621.624	141.865	147.127	473.377	78.9408	198.497	230.397	31.3132	250.895	233.272	214.057	209.027	206.876
818	0	179.675	391.051	1078.47	186.578	154.823	1078.39	21.1495	299.789	1132.93	33.4559	204.614	1132.82	148.778	450.803	861.375	205.338	428.501	631.597	101.638	438.997	523.687	-35.1651	370.917	291.428	-66.7653	317.091	303.914	91.5407	383.365	225.729	180.607	101.554	860.289	193.412	168.277	621.557	135.611	147.055	473.366	73.1492	198.542	230.206	25.5251	250.986	233.058	208.291	209.074	206.656
819	0	177.869	391.082	1079.24	184.768	154.808	1079.12	19.5402	299.752	1133.76	31.8984	204.566	1133.5	149.017	451.339	862.8	208.657	428.587	633.723	107.634	439.415	523.436	-22.9939	371.924	287.353	-54.8864	318.092	298.873	105.326	384.603	225.024	177.016	101.561	860.279	187.366	168.243	621.478	129.358	146.992	473.351	67.332	198.583	230.017	19.7022	251.099	232.825	202.499	209.113	206.45
820	0	176.055	391.121	1079.93	182.95	154.8	1079.75	17.9365	299.755	1134.53	30.3433	204.561	1134.13	149.166	451.88	864.138	211.865	428.621	635.807	113.637	439.802	523.182	-10.5589	372.951	283.351	-42.7372	319.119	293.88	119.307	385.844	224.466	173.444	101.599	860.24	181.339	168.221	621.385	123.112	146.938	473.331	61.4903	198.619	229.831	13.8458	251.228	232.577	196.68	209.135	206.265
821	0	174.241	391.168	1080.54	181.131	154.8	1080.31	16.3436	299.798	1135.22	28.795	204.6	1134.69	149.229	452.424	865.387	214.963	428.606	637.843	119.642	440.16	522.931	2.11219	373.998	279.461	-30.3531	320.175	288.983	133.456	387.058	224.076	169.896	101.669	860.171	175.342	168.21	621.276	116.885	146.892	473.306	55.6257	198.648	229.649	7.95883	251.37	232.316	190.837	209.132	206.106
822	0	172.437	391.223	1081.06	179.32	154.807	1080.77	14.7673	299.881	1135.85	27.2584	204.682	1135.19	149.21	452.972	866.542	217.952	428.545	639.825	125.644	440.49	522.691	14.99	375.061	275.72	-17.7715	321.263	284.223	147.742	388.215	223.868	166.379	101.77	860.071	169.384	168.208	621.149	110.683	146.853	473.274	49.7401	198.67	229.472	2.04526	251.52	232.045	184.971	209.1	205.975
823	0	170.651	391.289	1081.5	177.528	154.825	1081.16	13.2138	300.005	1136.41	25.7384	204.808	1135.63	149.116	453.523	867.601	220.835	428.443	641.745	131.635	440.794	522.469	28.0431	376.138	272.156	-5.03001	322.385	279.638	162.131	389.288	223.851	162.9	101.902	859.94	163.475	168.215	621.003	104.514	146.822	473.237	43.8357	198.684	229.301	-3.88982	251.673	231.768	179.084	209.036	205.873
824	0	168.896	391.366	1081.85	175.765	154.855	1081.46	11.6893	300.171	1136.9	24.2407	204.978	1136.01	148.958	454.077	868.562	223.613	428.303	643.6	137.609	441.075	522.267	41.2382	377.227	268.795	7.83398	323.543	275.26	176.591	390.255	224.029	159.464	102.063	859.776	157.623	168.23	620.837	98.3867	146.798	473.193	37.9148	198.691	229.135	-9.8408	251.824	231.489	173.178	208.941	205.799
825	0	167.18	391.457	1082.12	174.043	154.898	1081.67	10.2006	300.377	1137.31	22.7711	205.192	1136.31	148.747	454.635	869.425	226.289	428.13	645.383	143.557	441.334	522.089	54.5393	378.321	265.658	20.7842	324.734	271.115	191.084	391.105	224.402	156.077	102.252	859.578	151.837	168.251	620.648	92.3049	146.781	473.142	31.9798	198.69	228.974	-15.8019	251.967	231.21	167.256	208.816	205.747
826	0	165.517	391.564	1082.31	172.373	154.957	1081.81	8.7546	300.625	1137.65	21.3358	205.449	1136.56	148.497	455.198	870.19	228.866	427.929	647.089	149.469	441.575	521.936	67.9085	379.416	262.761	33.7853	325.953	267.223	205.573	391.829	224.965	152.744	102.469	859.345	146.12	168.278	620.437	86.2732	146.771	473.084	26.033	198.683	228.819	-21.7677	252.099	230.936	161.321	208.666	205.713
827	0	163.916	391.688	1082.43	170.766	155.035	1081.87	7.35861	300.914	1137.91	19.9416	205.749	1136.73	148.222	455.765	870.858	231.348	427.706	648.714	155.335	441.798	521.807	81.3056	380.503	260.115	46.8029	327.191	263.599	220.017	392.428	225.712	149.471	102.712	859.074	140.479	168.312	620.201	80.294	146.768	473.019	20.0768	198.67	228.669	-27.7334	252.214	230.671	155.374	208.495	205.692
828	0	162.388	391.832	1082.46	169.232	155.132	1081.85	6.01998	301.244	1138.1	18.5956	206.091	1136.83	147.94	456.34	871.43	233.74	427.466	650.253	161.142	442.006	521.703	94.6885	381.575	257.728	59.8028	328.438	260.254	234.374	392.912	226.631	146.262	102.981	858.765	134.915	168.352	619.941	74.3682	146.771	472.948	14.1133	198.653	228.524	-33.695	252.311	230.417	149.418	208.31	205.676
829	0	160.944	391.997	1082.42	167.784	155.25	1081.75	4.74626	301.614	1138.21	17.3053	206.475	1136.86	147.667	456.922	871.907	236.047	427.216	651.703	166.879	442.2	521.62	108.013	382.622	255.604	72.7506	329.68	257.193	248.599	393.293	227.711	143.124	103.275	858.415	129.429	168.399	619.657	68.4951	146.781	472.871	8.14463	198.635	228.383	-39.6498	252.389	230.179	143.455	208.117	205.661
830	0	159.594	392.184	1082.3	166.429	155.392	1081.57	3.54513	302.022	1138.23	16.0785	206.899	1136.81	147.421	457.514	872.291	238.277	426.962	653.061	172.534	442.383	521.555	121.234	383.634	253.741	85.6107	330.899	254.418	262.647	393.589	228.938	140.061	103.594	858.023	124.022	168.453	619.348	62.6729	146.799	472.79	2.17267	198.618	228.246	-45.5959	252.447	229.958	137.487	207.922	205.64
831	0	158.347	392.394	1082.11	165.179	155.557	1081.33	2.42429	302.47	1138.18	14.9233	207.362	1136.68	147.22	458.116	872.583	240.437	426.712	654.323	178.095	442.556	521.503	134.304	384.601	252.135	98.3457	332.079	251.926	276.471	393.818	230.299	137.079	103.936	857.586	118.691	168.516	619.014	56.8983	146.825	472.705	-3.80117	198.605	228.113	-51.5327	252.488	229.755	131.514	207.734	205.609
832	0	157.212	392.629	1081.84	164.041	155.746	1081	1.39148	302.954	1138.03	13.8482	207.863	1136.47	147.08	458.728	872.784	242.536	426.472	655.488	183.548	442.72	521.459	147.175	385.513	250.777	110.915	333.204	249.71	290.021	394	231.78	134.184	104.303	857.101	113.434	168.588	618.656	51.1676	146.859	472.619	-9.776	198.598	227.984	-57.461	252.514	229.572	125.538	207.561	205.561
833	0	156.197	392.889	1081.49	163.023	155.962	1080.6	0.454396	303.475	1137.8	12.8615	208.4	1136.18	147.017	459.351	872.895	244.586	426.249	656.552	188.882	442.88	521.415	159.795	386.361	249.653	123.275	334.258	247.758	303.25	394.151	233.365	131.38	104.694	856.567	108.248	168.672	618.275	45.4766	146.902	472.532	-15.7516	198.599	227.859	-63.3824	252.53	229.408	119.559	207.41	205.491
834	0	155.309	393.176	1081.07	162.134	156.204	1080.13	-0.379386	304.032	1137.47	11.9719	208.973	1135.8	147.046	459.984	872.915	246.596	426.048	657.515	194.088	443.035	521.364	172.113	387.138	248.744	135.378	335.227	246.056	316.104	394.286	235.043	128.673	105.109	855.98	103.13	168.769	617.87	39.8216	146.952	472.445	-21.7285	198.61	227.739	-69.3	252.538	229.264	113.576	207.288	205.395
835	0	154.556	393.49	1080.57	161.379	156.473	1079.58	-1.10246	304.622	1137.04	11.1878	209.579	1135.33	147.181	460.626	872.845	248.58	425.875	658.375	199.156	443.19	521.299	184.075	387.838	248.03	147.172	336.101	244.583	328.534	394.412	236.797	126.069	105.548	855.337	98.0782	168.879	617.442	34.1994	147.01	472.359	-27.7079	198.631	227.623	-75.2174	252.542	229.138	107.589	207.201	205.271
836	0	153.944	393.832	1079.99	160.765	156.771	1078.95	-1.70768	305.245	1136.52	10.5174	210.217	1134.76	147.433	461.275	872.683	250.551	425.735	659.13	204.077	443.348	521.209	195.626	388.458	247.484	158.602	336.873	243.316	340.485	394.537	238.611	123.574	106.011	854.635	93.0909	169.006	616.99	28.6084	147.075	472.272	-33.6914	198.662	227.512	-81.1386	252.546	229.028	101.597	207.15	205.118
837	0	153.477	394.203	1079.32	160.296	157.097	1078.24	-2.18824	305.9	1135.89	9.9688	210.885	1134.1	147.813	461.929	872.428	252.522	425.63	659.778	208.846	443.51	521.088	206.709	388.997	247.078	169.608	337.54	242.23	351.908	394.659	240.463	121.191	106.498	853.871	88.1681	169.149	616.512	23.0486	147.148	472.184	-39.6807	198.702	227.407	-87.0676	252.552	228.934	95.5971	207.137	204.936
838	0	153.162	394.604	1078.58	159.979	157.454	1077.45	-2.53777	306.586	1135.16	9.54936	211.582	1133.34	148.33	462.584	872.077	254.509	425.563	660.318	213.457	443.68	520.924	217.269	389.457	246.778	180.13	338.105	241.294	362.752	394.776	242.327	118.927	107.01	853.041	83.3121	169.313	616.007	17.5224	147.227	472.092	-45.6777	198.75	227.308	-93.0079	252.56	228.854	89.5881	207.157	204.729
839	0	153.003	395.035	1077.75	159.816	157.841	1076.57	-2.7504	307.302	1134.32	9.266	212.306	1132.47	148.993	463.239	871.628	256.525	425.537	660.749	217.906	443.861	520.709	227.248	389.842	246.55	190.103	338.572	240.481	372.966	394.88	244.167	116.787	107.547	852.142	78.5271	169.498	615.473	12.0343	147.314	471.994	-51.6837	198.802	227.216	-98.9621	252.571	228.786	83.5677	207.203	204.504
840	0	153.003	395.498	1076.82	159.813	158.259	1075.6	-2.82088	308.048	1133.37	9.12488	213.056	1131.5	149.809	463.89	871.079	258.585	425.55	661.069	222.191	444.057	520.433	236.591	390.161	246.36	199.464	338.952	239.76	382.504	394.963	245.937	114.776	108.108	851.17	73.8199	169.708	614.907	6.59112	147.41	471.886	-57.6997	198.859	227.129	-104.931	252.586	228.728	77.5336	207.267	204.267
841	0	153.167	395.992	1075.81	159.971	158.709	1074.55	-2.74467	308.822	1132.3	9.13127	213.832	1130.41	150.785	464.535	870.428	260.703	425.604	661.274	226.308	444.269	520.089	245.244	390.42	246.171	208.147	339.257	239.101	391.32	395.009	247.585	112.899	108.695	850.122	69.2	169.945	614.305	1.20185	147.517	471.765	-63.7258	198.916	227.049	-110.916	252.604	228.679	71.4837	207.336	204.027
842	0	153.497	396.518	1074.7	160.295	159.19	1073.39	-2.518	309.625	1131.13	9.2895	214.631	1129.22	151.925	465.169	869.673	262.89	425.697	661.362	230.257	444.5	519.667	253.156	390.631	245.946	216.09	339.504	238.475	399.37	395.007	249.049	111.16	109.307	848.996	64.6792	170.212	613.661	-4.12232	147.637	471.626	-69.7611	198.972	226.974	-116.914	252.624	228.636	65.4162	207.4	203.789
843	0	153.996	397.076	1073.49	160.787	159.702	1072.14	-2.13805	310.456	1129.84	9.60276	215.454	1127.92	153.233	465.792	868.813	265.157	425.829	661.329	234.036	444.752	519.16	260.277	390.804	245.654	223.234	339.71	237.857	406.612	394.939	250.264	109.566	109.946	847.789	60.2721	170.514	612.973	-9.36833	147.776	471.463	-75.8036	199.025	226.904	-122.922	252.648	228.598	59.3307	207.448	203.561
844	0	154.665	397.665	1072.18	161.448	160.246	1070.79	-1.60299	311.315	1128.44	10.073	216.301	1126.5	154.713	466.402	867.847	267.512	425.997	661.172	237.643	445.027	518.562	266.565	390.949	245.265	229.524	339.893	237.223	413.007	394.789	251.162	108.119	110.613	846.5	55.995	170.854	612.234	-14.5216	147.937	471.272	-81.8502	199.076	226.837	-128.936	252.678	228.564	53.2279	207.473	203.345
845	0	155.505	398.286	1070.78	162.28	160.822	1069.35	-0.912141	312.202	1126.93	10.701	217.171	1124.98	156.367	466.996	866.777	269.96	426.199	660.884	241.078	445.324	517.867	271.982	391.075	244.753	234.912	340.069	236.555	418.519	394.543	251.677	106.826	111.309	845.128	51.8662	171.236	611.439	-19.5665	148.127	471.048	-87.8965	199.127	226.772	-134.95	252.715	228.531	47.1101	207.47	203.143
846	0	156.516	398.939	1069.29	163.282	161.428	1067.81	-0.0660162	313.118	1125.32	11.486	218.064	1123.35	158.195	467.576	865.604	272.506	426.435	660.463	244.34	445.645	517.072	276.498	391.191	244.102	239.358	340.253	235.841	423.115	394.188	251.749	105.689	112.035	843.674	47.9053	171.666	610.584	-24.487	148.353	470.787	-93.937	199.178	226.708	-140.957	252.765	228.5	40.9813	207.436	202.953
847	0	157.697	399.623	1067.71	164.454	162.065	1066.18	0.933557	314.062	1123.61	12.4258	218.981	1121.62	160.196	468.141	864.332	275.149	426.7	659.903	247.428	445.987	516.174	280.091	391.301	243.3	242.834	340.458	235.074	426.77	393.716	251.328	104.713	112.794	842.141	44.1324	172.147	609.666	-29.2667	148.622	470.486	-99.9653	199.236	226.645	-146.949	252.833	228.47	34.8472	207.371	202.774
848	0	159.045	400.338	1066.04	165.793	162.733	1064.47	2.08338	315.035	1121.81	13.5168	219.924	1119.8	162.365	468.694	862.965	277.886	426.994	659.201	250.341	446.349	515.176	282.752	391.41	242.349	245.325	340.691	234.253	429.467	393.125	250.38	103.901	113.588	840.531	40.5682	172.683	608.68	-33.8898	148.941	470.143	-105.974	199.305	226.583	-152.917	252.927	228.444	28.7151	207.276	202.603
849	0	160.557	401.084	1064.3	167.295	163.432	1062.68	3.3788	316.038	1119.94	14.7538	220.892	1117.88	164.695	469.237	861.511	280.713	427.314	658.354	253.077	446.728	514.079	284.48	391.517	241.254	246.829	340.955	233.384	431.199	392.419	248.892	103.257	114.419	838.851	37.2329	173.277	607.624	-38.3411	149.319	469.758	-111.955	199.391	226.524	-158.852	253.053	228.427	22.5934	207.154	202.436
850	0	162.226	401.863	1062.49	168.955	164.163	1060.82	4.8137	317.07	1117.99	16.13	221.887	1115.9	167.179	469.772	859.977	283.621	427.656	657.363	255.638	447.118	512.89	285.289	391.621	240.035	247.362	341.248	232.481	431.973	391.612	246.872	102.781	115.289	837.107	34.1463	173.931	606.5	-42.6062	149.762	469.333	-117.9	199.503	226.473	-164.745	253.222	228.426	16.4919	207.01	202.269
851	0	164.044	402.673	1060.63	170.766	164.926	1058.91	6.38048	318.132	1115.99	17.6371	222.91	1113.84	169.804	470.305	858.373	286.597	428.02	656.23	258.021	447.516	511.617	285.208	391.718	238.717	246.956	341.565	231.564	431.812	390.722	244.357	102.476	116.202	835.309	31.3275	174.646	605.307	-46.672	150.275	468.873	-123.801	199.648	226.436	-170.586	253.441	228.454	10.4206	206.849	202.101
852	0	166.003	403.518	1058.74	172.717	165.722	1056.96	8.07002	319.225	1113.95	19.2653	223.963	1111.75	172.555	470.839	856.711	289.629	428.402	654.96	260.227	447.915	510.272	284.279	391.8	237.334	245.662	341.895	230.653	430.759	389.773	241.412	102.341	117.159	833.468	28.7944	175.42	604.048	-50.5261	150.864	468.382	-129.649	199.835	226.425	-176.365	253.72	228.525	4.3897	206.678	201.928
853	0	168.091	404.397	1056.83	174.799	166.554	1055	9.87184	320.348	1111.9	21.0031	225.047	1109.62	175.413	471.379	855.006	292.697	428.798	653.563	262.255	448.31	508.868	282.559	391.862	235.923	243.548	342.226	229.777	428.877	388.797	238.126	102.377	118.161	831.597	26.5641	176.25	602.728	-54.157	151.53	467.871	-135.437	200.073	226.453	-182.072	254.069	228.66	-1.59092	206.506	201.749
854	0	170.294	405.311	1054.92	176.996	167.422	1053.03	11.7741	321.501	1109.84	22.8376	226.164	1107.48	178.358	471.929	853.273	295.783	429.207	652.05	264.106	448.695	507.421	280.12	391.897	234.526	240.698	342.546	228.96	426.25	387.823	234.607	102.582	119.209	829.711	24.653	177.132	601.353	-57.5536	152.276	467.351	-141.156	200.37	226.538	-187.694	254.495	228.883	-7.51261	206.343	201.563
855	0	172.597	406.263	1053.03	179.296	168.329	1051.08	13.7637	322.685	1107.8	24.7548	227.313	1105.34	181.366	472.495	851.528	298.86	429.624	650.438	265.778	449.064	505.948	277.044	391.901	233.182	237.209	342.84	228.227	422.98	386.881	230.978	102.953	120.303	827.828	23.077	178.058	599.932	-60.7044	153.098	466.834	-146.798	200.733	226.701	-193.221	255.006	229.224	-13.3683	206.199	201.371
856	0	174.985	407.252	1051.19	181.68	169.274	1049.18	15.8267	323.9	1105.8	26.7393	228.497	1103.24	184.411	473.081	849.791	301.903	430.046	648.744	267.271	449.415	504.466	273.425	391.871	231.924	233.185	343.099	227.595	419.18	385.998	227.364	103.489	121.442	825.963	21.8516	179.017	598.471	-63.5971	153.995	466.335	-152.355	201.168	226.968	-198.641	255.608	229.717	-19.153	206.086	201.171
857	0	177.438	408.279	1049.41	184.132	170.259	1047.35	17.9481	325.145	1103.86	28.7748	229.714	1101.19	187.465	473.689	848.079	304.879	430.469	646.99	268.58	449.743	502.992	269.355	391.807	230.782	228.734	343.317	227.08	414.967	385.195	223.881	104.184	122.624	824.137	20.9925	179.999	596.982	-66.2183	154.958	465.871	-157.817	201.68	227.368	-203.937	256.306	230.399	-24.8641	206.016	200.963
858	0	179.939	409.343	1047.72	186.632	171.282	1045.6	20.1124	326.42	1102.01	30.8441	230.966	1099.22	190.499	474.323	846.413	307.754	430.889	645.195	269.7	450.047	501.541	264.93	391.712	229.775	223.957	343.49	226.686	410.452	384.486	220.627	105.036	123.844	822.369	20.5153	180.988	595.475	-68.5531	155.979	465.457	-163.175	202.271	227.933	-209.096	257.102	231.31	-30.5014	206.002	200.745
859	0	182.469	410.443	1046.14	189.163	172.343	1043.97	22.3033	327.725	1100.26	32.9296	232.251	1097.35	193.483	474.983	844.811	310.491	431.303	643.382	270.622	450.326	500.127	260.234	391.591	228.913	218.947	343.618	226.414	405.731	383.879	217.677	106.041	125.1	820.678	20.4361	181.971	593.961	-70.5849	157.048	465.112	-168.416	202.943	228.699	-214.097	257.998	232.495	-36.0675	206.053	200.515
860	0	185.008	411.575	1044.69	191.704	173.439	1042.46	24.5046	329.06	1098.64	35.0131	233.569	1095.61	196.386	475.669	843.291	313.049	431.708	641.57	271.335	450.581	498.761	255.344	391.45	228.197	213.786	343.706	226.255	400.882	383.375	215.079	107.193	126.384	819.082	20.7705	182.93	592.451	-72.2953	158.151	464.852	-173.526	203.693	229.702	-218.92	258.992	233.997	-41.5669	206.179	200.271
861	0	187.536	412.737	1043.39	194.237	174.565	1041.11	26.6998	330.423	1097.17	37.0768	234.919	1094.01	199.179	476.38	841.869	315.388	432.101	639.776	271.824	450.813	497.452	250.326	391.298	227.622	208.538	343.759	226.199	395.962	382.968	212.856	108.49	127.691	817.6	21.5341	183.849	590.955	-73.6642	159.275	464.694	-178.489	204.519	230.981	-223.542	260.081	235.86	-47.0061	206.386	200.012
[truncated: 123 more columns]
