# Supplementary material for: The impact of wide step width on lower limb coordination and its variability in individuals with flat feet
Source: PLoS One. 2025 Apr 24;20(4):e0321901. doi: 10.1371/journal.pone.0321901 (PMC12021241; doi:10.1371/journal.pone.0321901)
Supplement: S2 file — (ZIP) [file pone.0321901.s002.zip › Run-Wide15.csv]

Model Outputs
120
		sdk:LAbsAnkleAngle			sdk:LAnkleAngles			sdk:LAnkleForce			sdk:LAnkleMoment			sdk:LAnklePower			sdk:LFE									sdk:LFO									sdk:LFootProgressAngles			sdk:LHipAngles			sdk:LHipForce			sdk:LHipMoment			sdk:LHipPower
Frame	Sub Frame	X	Y	Z	X	Y	Z	X	Y	Z	X	Y	Z	X	Y	Z	RX	RY	RZ	TX	TY	TZ	SX	SY	SZ	RX	RY	RZ	TX	TY	TZ	SX	SY	SZ	X	Y	Z	X	Y	Z	X	Y	Z	X	Y	Z	X	Y	Z
		deg	deg	deg	deg	deg	deg	N/kg	N/kg	N/kg	N.mm/kg	N.mm/kg	N.mm/kg	W/kg	W/kg	W/kg	deg	deg	deg	mm	mm	mm	mm	mm	mm	deg	deg	deg	mm	mm	mm	mm	mm	mm	deg	deg	deg	deg	deg	deg	N/kg	N/kg	N/kg	N.mm/kg	N.mm/kg	N.mm/kg	W/kg	W/kg	W/kg
1
2
3
4
5
6
7
8
9
10
11
12
13
14
15
16
17
18
19
20
21
22
23
24
25
26
27
28
29
30
31
32
33
34
35
36
37
38
39
40
41
42
43
44
45
46
47
48
49
50
51
52
53
54
55	0	6.97782	0	0	6.98467	-0.0375939	2.52823										7.87931	-29.2236	-13.867	302.254	336.762	673.051	381.803	381.803	381.803	12.8637	-73.4045	8.44364	258.713	373.367	250.603	185.241	185.241	185.241	-73.9298	-0.926886	-14.3202	57.9287	-9.03334	25.1849
56	0	6.96753	0	0	6.97652	-0.052399	2.90233										8.177	-28.4318	-14.9884	296.712	336.342	674.345	380.36	380.36	380.36	12.3735	-77.3944	8.93267	283.087	371.385	249.653	185.241	185.241	185.241	-77.9102	-0.774576	-14.0987	57.8107	-10.038	26.7328
57	0	6.85819	0	0	6.86983	-0.0692032	3.32665										8.26145	-27.5829	-15.711	290.818	335.917	674.852	379.476	379.476	379.476	11.8008	-81.0437	9.23744	305.196	369.625	249.39	185.241	185.241	185.241	-81.543	-0.655721	-13.745	57.5139	-10.8452	27.6676
58	0	6.67451	0	0	6.68897	-0.0862595	3.75696										8.12988	-26.7556	-15.981	284.936	335.414	674.682	379.155	379.155	379.155	11.243	-84.2496	9.3726	324.428	368.276	249.589	185.241	185.241	185.241	-84.7327	-0.596579	-13.3332	57.08	-11.4293	27.9697
59	0	6.45937	0	0	6.47642	-0.101929	4.1519	-0.133828	0.293493	-0.710395	17.6768	-1.27E-15	32.1151	0	0	-0.0235726	7.7953	-26.0189	-15.7719	279.419	334.787	673.969	379.334	379.334	379.334	10.7948	-86.9343	9.37517	340.252	367.502	249.968	185.241	185.241	185.241	-87.4085	-0.619892	-12.9431	56.5552	-11.7762	27.6466	-0.645046	0.407736	1.52459	986.355	-133.035	-92.9756	0	0	1.09852
60	0	6.25904	0	0	6.27838	-0.11534	4.4896	-0.0958673	0.291486	-0.760858	22.7049	-2.65E-15	32.1088	0	0	-0.0161486	7.28432	-25.4201	-15.0984	274.546	334.031	672.848	379.887	379.886	379.887	10.5221	-89.0469	9.28861	352.267	367.389	250.202	185.241	185.241	185.241	-89.5249	-0.737205	-12.6365	55.977	-11.8832	26.7406	-0.665314	0.378524	1.39011	1055.67	-150.011	-81.9177	0	0	1.04416
61	0	6.11097	0	0	6.13228	-0.126483	4.76998	-0.0533809	0.266022	-0.790585	26.5664	1.27E-15	28.6689	0	0	-0.0102721	6.63514	-24.9752	-14.0276	270.468	333.184	671.422	380.649	380.649	380.649	10.445	-90.5651	9.14687	360.232	367.914	249.945	185.241	185.241	185.241	-91.0607	-0.943698	-12.4406	55.3627	-11.7587	25.3394	-0.768903	0.333558	1.23689	1141.51	-167.643	-65.3483	0	0	1.09645
62	0	6.03749	0	0	6.06066	-0.135693	5.00152	-0.0150668	0.220878	-0.797194	28.4614	-1.59E-15	22.5681	0	0	-0.00734468	5.89575	-24.6646	-12.683	267.169	332.324	669.735	381.445	381.445	381.445	10.5349	-91.4954	8.96521	364.062	368.93	248.878	185.241	185.241	185.241	-92.0199	-1.21757	-12.3433	54.7015	-11.4226	23.5826	-0.964792	0.257823	1.07997	1242.24	-189.908	-44.321	0	0	1.34966
63	0	6.04665	0	0	6.07154	-0.142798	5.18004	0.00875814	0.165457	-0.781235	27.5188	4.24E-16	15.3963	0	0	-0.00656672	5.12186	-24.4356	-11.2375	264.459	331.546	667.754	382.112	382.112	382.112	10.7262	-91.8742	8.74245	363.817	370.201	246.762	185.241	185.241	185.241	-92.4327	-1.52381	-12.3022	53.9519	-10.9052	21.6597	-1.22182	0.147086	0.933184	1344.15	-217.008	-20.8185	0	0	1.87488
64	0	6.1379	0	0	6.16411	-0.146511	5.27329	0.00864479	0.11068	-0.740963	23.05	1.96E-15	8.90891	0	0	-0.00650391	4.37289	-24.2127	-9.89041	262.007	330.938	665.364	382.529	382.529	382.529	10.9381	-91.7665	8.47242	359.67	371.451	243.486	185.241	185.241	185.241	-92.356	-1.82159	-12.2637	53.0476	-10.2465	19.7928	-1.45928	0.0135917	0.818279	1414.22	-242.639	2.2295	0	0	2.65667
65	0	6.3118	0	0	6.33821	-0.144497	5.22273	-0.0197648	0.0667752	-0.674784	14.9742	-1.06E-15	4.5293	0	0	-0.00553295	3.70373	-23.9127	-8.82848	259.423	330.558	662.407	382.623	382.623	382.623	11.1012	-91.2619	8.15818	351.9	372.439	239.108	185.241	185.241	185.241	-91.8721	-2.07399	-12.1859	51.9111	-9.49259	18.2015	-1.56627	-0.122463	0.761553	1409.01	-256.224	21.0364	0	0	3.52249
66	0	6.57923	0	0	6.60411	-0.134185	4.96362	-0.0733937	0.0394678	-0.581666	4.0416	-2.59E-15	2.81472	0	0	-0.000695271	3.15275	-23.4644	-8.17597	256.361	330.421	658.732	382.38	382.38	382.38	11.1798	-90.4676	7.82078	340.874	373.017	233.858	185.241	185.241	185.241	-91.085	-2.25743	-12.0567	50.4745	-8.69337	17.0518	-1.44107	-0.239454	0.789528	1289.47	-247.061	32.0842	0	0	4.12254
67	0	6.96621	0	0	6.98745	-0.114056	4.4573	-0.141568	0.0277515	-0.464019	-8.19697	1.99E-15	3.28213	0	0	0.0118048	2.72995	-22.8251	-7.94782	252.617	330.503	654.27	381.838	381.838	381.838	11.1808	-89.4992	7.49593	327.061	373.159	228.108	185.241	185.241	185.241	-90.1117	-2.36753	-11.8972	48.7012	-7.90036	16.4047	-1.04414	-0.327153	0.917937	1042.21	-211.781	33.9611	0	0	4.06178
68	0	7.50959	0	0	7.52554	-0.0848315	3.72094	-0.208907	0.025371	-0.329441	-19.7465	-3.41E-15	4.7608	0	0	0.0332017	2.4128	-21.9906	-8.02918	248.181	330.74	649.074	381.083	381.083	381.083	11.1447	-88.4682	7.22005	311.032	372.945	222.301	185.241	185.241	185.241	-89.07	-2.41951	-11.7495	46.6034	-7.16599	16.1856	-0.437209	-0.386713	1.14162	694.555	-157.096	28.2886	0	0	3.15227
69	0	8.24529	0	0	8.25549	-0.0498354	2.83757	-0.261133	0.0255606	-0.19368	-28.8095	4.32E-15	6.09097	0	0	0.0597663	2.15521	-20.9944	-8.19958	243.219	331.035	643.325	380.227	380.227	380.227	11.1252	-87.4716	7.01339	293.439	372.516	216.853	185.241	185.241	185.241	-88.0642	-2.44392	-11.6551	44.2457	-6.54276	16.1979	0.219519	-0.424769	1.44481	315.464	-97.3673	18.7335	0	0	1.62459
70	0	9.19517	0	0	9.20044	-0.0140751	1.93351	-0.290711	0.0260982	-0.0787134	-34.3915	-6.12E-15	6.76205	0	0	0.0848618	1.90716	-19.8957	-8.19987	237.994	331.274	637.291	379.387	379.387	379.387	11.1703	-86.5836	6.8714	274.946	372.017	212.075	185.241	185.241	185.241	-87.1749	-2.47978	-11.6385	41.7358	-6.08095	16.1791	0.724621	-0.443128	1.80145	-5.22373	-47.0961	8.71968	0	0	0.0706712
71	0	10.3585	0	0	10.3606	0.0177005	1.12937	-0.296595	0.0284995	-0.00116146	-36.3108	6.63E-15	6.85316	0	0	0.102133	1.63468	-18.7601	-7.81457	232.743	331.357	631.263	378.66	378.66	378.66	11.3119	-85.8501	6.7702	256.126	371.563	208.138	185.241	185.241	185.241	-86.4529	-2.56597	-11.7042	39.2018	-5.82372	15.8764	0.927959	-0.434798	2.17256	-195.935	-13.5718	-0.108352	0	0	-0.919991
72	0	11.708	0	0	11.7084	0.0427248	0.495751	-0.282837	0.0327094	0.0376917	-35.0524	-3.82E-15	6.44774	0	0	0.107445	1.32994	-17.6387	-6.93511	227.575	331.233	625.497	378.102	378.102	378.102	11.5642	-85.2881	6.68089	237.37	371.239	205.071	185.241	185.241	185.241	-85.9184	-2.73124	-11.8438	36.7629	-5.79962	15.1147	0.788976	-0.386577	2.50036	-232.319	5.22947	-7.53326	0	0	-1.1115
73	0	13.1876	0	0	13.1876	0.0606005	0.043053	-0.257354	0.0364648	0.0471412	-31.5933	7.95E-16	5.48174	0	0	0.100553	1.00902	-16.5516	-5.58605	222.41	330.917	620.173	377.719	377.719	377.719	11.9215	-84.8886	6.58137	218.876	371.091	202.796	185.241	185.241	185.241	-85.5631	-2.98556	-12.0403	34.5006	-6.01482	13.8376	0.356141	-0.282955	2.74408	-131.178	17.2177	-13.6543	0	0	-0.630183
74	0	14.7179	0	0	14.718	0.072551	-0.259597	-0.228753	0.0380481	0.0386824	-27.0112	1.80E-15	3.96066	0	0	0.0847663	0.701171	-15.4816	-3.91655	216.968	330.477	615.376	377.487	377.487	377.487	12.3562	-84.6252	6.46043	200.69	371.131	201.171	185.241	185.241	185.241	-85.358	-3.3169	-12.2696	32.4404	-6.44673	12.1191	-0.25493	-0.118178	2.89445	62.3936	30.4512	-18.3185	0	0	0.214574
75	0	16.2073	0	0	16.2078	0.0802909	-0.455606	-0.204015	0.0370516	0.0220353	-22.1785	6.04E-15	2.02807	0	0	0.0648376	0.435253	-14.3809	-2.16008	210.821	329.998	611.108	377.367	377.367	377.367	12.8242	-84.4627	6.316	182.77	371.335	200.031	185.241	185.241	185.241	-85.2625	-3.69551	-12.5021	30.5531	-7.04101	10.1385	-0.877166	0.0864187	2.9734	285.518	47.8857	-21.2373	0	0	1.10376
76	0	17.5658	0	0	17.5667	0.0849893	-0.574587	-0.187199	0.0336598	0.00521153	-17.5918	-1.06E-16	-0.0962007	0	0	0.0448843	0.228597	-13.1855	-0.567717	203.5	329.552	607.336	377.329	377.329	377.329	13.274	-84.3615	6.14854	165.034	371.654	199.23	185.241	185.241	185.241	-85.2297	-4.08469	-12.7051	28.7723	-7.71588	8.12195	-1.33792	0.281968	3.01631	472.915	66.4287	-22.3606	0	0	1.80485
77	0	18.7145	0	0	18.7156	0.0866769	-0.617322	-0.179025	0.0292734	-0.00684544	-13.3422	-1.54E-15	-2.07545	0	0	0.0275519	0.0824088	-11.8345	0.662081	194.626	329.182	604.041	377.349	377.349	377.349	13.6577	-84.2776	5.95416	147.405	372.03	198.653	185.241	185.241	185.241	-85.2075	-4.45208	-12.8466	27.0221	-8.375	6.27236	-1.53682	0.425016	3.06156	581.169	83.0338	-22.1867	0	0	2.20675
78	0	19.5878	0	0	19.5888	0.0843512	-0.558428	-0.178019	0.0254368	-0.0118893	-9.28362	3.18E-16	-3.59654	0	0	0.0144167	-0.0164674	-10.2866	1.42725	184.003	328.91	601.26	377.413	377.413	377.413	13.939	-84.1584	5.72353	129.825	372.409	198.222	185.241	185.241	185.241	-85.1363	-4.77521	-12.9003	25.2442	-8.92547	4.72388	-1.45217	0.492999	3.13214	592.302	96.1585	-21.2144	0	0	2.25837
79	0	20.131	0	0	20.1314	0.0764521	-0.358392	-0.181825	0.0227663	-0.00933568	-5.22877	-2.81E-15	-4.49892	0	0	0.00660668	-0.0897737	-8.53053	1.73247	171.667	328.747	599.101	377.504	377.504	377.504	14.097	-83.9384	5.44591	112.265	372.751	197.888	185.241	185.241	185.241	-84.9459	-5.0412	-12.8505	23.4148	-9.29512	3.52789	-1.11491	0.486086	3.23309	507.864	105.338	-19.6741	0	0	1.93637
80	0	20.297	0	0	20.297	0.0612587	0.0263842	-0.18803	0.0211784	0.000199409	-1.06974	-1.22E-15	-4.7492	0	0	0.00503313	-0.159946	-6.58846	1.67419	157.886	328.706	597.729	377.596	377.597	377.597	14.1248	-83.5395	5.1135	94.7262	373.038	197.615	185.241	185.241	185.241	-84.5557	-5.24391	-12.6942	21.5477	-9.44393	2.66111	-0.590886	0.417248	3.34419	344.132	109.686	-17.5905	0	0	1.27781
81	0	20.0465	0	0	20.0478	0.0370997	0.638194	-0.194556	0.0202873	0.014523	3.17852	-5.30E-17	-4.37659	0	0	0.0102105	-0.241405	-4.51067	1.40887	143.117	328.797	597.315	377.659	377.659	377.659	14.0265	-82.8746	4.72492	77.2367	373.272	197.375	185.241	185.241	185.241	-83.8786	-5.38044	-12.4396	19.6863	-9.36897	2.04634	0.035782	0.310607	3.43944	127.985	108.853	-14.966	0	0	0.412172
82	0	19.3476	0	0	19.3546	0.00254818	1.5129	-0.199461	0.0195372	0.0299391	7.40627	-1.96E-15	-3.43078	0	0	0.0219324	-0.334374	-2.36557	1.11197	127.94	329.028	597.996	377.66	377.66	377.66	13.8103	-81.8549	4.28935	59.841	373.466	197.135	185.241	185.241	185.241	-82.8269	-5.44537	-12.1036	17.8871	-9.10151	1.57966	0.674872	0.195074	3.49379	-108.003	103.43	-11.8381	0	0	-0.465486
83	0	18.1742	0	0	18.1947	-0.0433107	2.67271	-0.201183	0.0186256	0.0416197	11.3867	-1.54E-15	-1.93143	0	0	0.0388622	-0.424013	-0.227824	0.936281	112.97	329.404	599.827	377.578	377.579	377.579	13.4807	-80.3953	3.83189	42.5844	373.638	196.858	185.241	185.241	185.241	-81.3166	-5.42244	-11.7082	16.2046	-8.69715	1.1593	1.25119	0.0928749	3.49306	-333.438	94.1253	-8.22522	0	0	-1.17523
84	0	16.5045	0	0	16.5484	-0.100557	4.11734	-0.199016	0.0173727	0.045011	14.7171	-4.24E-16	0.0844979	0	0	0.0580598	-0.48541	1.83123	0.981377	98.7854	329.933	602.772	377.416	377.416	377.416	13.0324	-78.4198	3.39835	25.4898	373.802	196.49	185.241	185.241	185.241	-79.2714	-5.27685	-11.2771	14.6799	-8.22289	0.708438	1.72208	0.0137989	3.42983	-528.371	80.8291	-4.07768	0	0	-1.62243
85	0	14.321	0	0	14.3968	-0.168196	5.81735	-0.193806	0.0158521	0.037009	16.7581	6.36E-15	2.49466	0	0	0.0743444	-0.492112	3.74832	1.2843	85.8767	330.626	606.706	377.202	377.201	377.202	12.4499	-75.8662	3.05634	8.53451	373.96	195.971	185.241	185.241	185.241	-76.6272	-4.95319	-10.8327	13.3374	-7.74474	0.184108	2.07867	-0.0419606	3.30019	-685.406	63.1291	0.533209	0	0	-1.80405
86	0	11.6182	0	0	11.7257	-0.244046	7.71143	-0.188832	0.0142432	0.0163988	16.6163	0	4.99368	0	0	0.0797392	-0.424373	5.46866	1.83015	74.6364	331.497	611.432	376.987	376.987	376.987	11.7161	-72.6927	2.89012	-8.3632	374.101	195.259	185.241	185.241	185.241	-73.3403	-4.38203	-10.3942	12.1887	-7.31808	-0.427954	2.33375	-0.0825889	3.1035	-806.022	39.85	5.32447	0	0	-1.76722
87	0	8.41559	0	0	8.53872	-0.324679	9.70643	-0.190092	0.0126355	-0.0154604	13.2524	-4.24E-16	7.05578	0	0	0.063664	-0.273959	6.94451	2.57333	65.3634	332.555	616.703	376.843	376.843	376.843	10.827	-68.8896	2.98851	-25.3389	374.204	194.364	185.241	185.241	185.241	-69.4007	-3.49548	-9.97633	11.239	-6.98205	-1.12576	2.50843	-0.118714	2.8477	-895.917	10.0746	9.71983	0	0	-1.56918
88	0	4.77656	0	0	4.8778	-0.405431	11.6808	-0.205119	0.0100266	-0.0544783	5.76163	0	7.97183	0	0	0.0154613	-0.0449858	8.13461	3.45815	58.276	333.799	622.242	376.846	376.846	376.846	9.80823	-64.4932	3.42458	-42.5453	374.243	193.404	185.241	185.241	185.241	-64.8482	-2.25012	-9.58935	10.4938	-6.75666	-1.90173	2.61757	-0.162293	2.54577	-960.454	-27.1036	13.1289	0	0	-1.25408
89	0	0.823154	0	0	0.846523	-0.480584	13.4935	-0.238985	0.00442371	-0.0934886	-6.11185	4.24E-16	7.1401	0	0	-0.0693485	0.248336	9.00569	4.42958	53.5169	335.215	627.757	377.07	377.07	377.07	8.72455	-59.5996	4.22903	-60.0802	374.191	192.643	185.241	185.241	185.241	-59.7874	-0.652893	-9.24023	9.96146	-6.64262	-2.74353	2.66662	-0.219286	2.2182	-1004.07	-70.6694	15.2317	0	0	-0.853484
90	0	-3.26065	0	0	-3.37582	-0.543976	15.0015	-0.2912	-0.00686712	-0.124239	-21.627	-4.03E-15	4.36991	0	0	-0.181405	0.584787	9.53614	5.43341	51.1475	336.775	632.968	377.577	377.577	377.577	7.67583	-54.3699	5.36386	-77.894	374.035	192.478	185.241	185.241	185.241	-54.3907	1.21835	-8.93394	9.65344	-6.62187	-3.62574	2.65403	-0.292039	1.88043	-1029.63	-118.483	16.3824	0	0	-0.390941
91	0	-7.24415	0	0	-7.54103	-0.590137	16.0865	-0.35457	-0.0259133	-0.139909	-38.9955	-5.94E-15	0.0608962	0	0	-0.294014	0.939143	9.72026	6.41068	51.1374	338.44	637.624	378.414	378.415	378.415	6.77326	-49.0201	6.70984	-95.7189	373.772	193.367	185.241	185.241	185.241	-48.8858	3.21175	-8.67394	9.58073	-6.66076	-4.50019	2.5751	-0.372578	1.54575	-1037.49	-165.927	17.4539	0	0	0.107194
92	0	-10.8834	0	0	-11.3678	-0.615664	16.6815	-0.41661	-0.0509344	-0.137882	-55.6827	-1.44E-14	-4.7439	0	0	-0.370423	1.28535	9.57146	7.29315	53.3573	340.16	641.525	379.609	379.609	379.609	6.10283	-43.7936	8.08246	-113.067	373.412	195.696	185.241	185.241	185.241	-43.5253	5.12593	-8.46019	9.74804	-6.71676	-5.29367	2.43244	-0.449696	1.22037	-1026.1	-206.439	19.1427	0	0	0.599566
93	0	-13.9658	0	0	-14.6006	-0.620032	16.7829	-0.46494	-0.0750639	-0.120492	-69.178	1.27E-14	-8.65117	0	0	-0.382263	1.60093	9.12262	8.00555	57.5848	341.882	644.53	381.164	381.164	381.164	5.69651	-38.9185	9.27953	-129.32	372.972	199.67	185.241	185.241	185.241	-38.5431	6.7593	-8.28773	10.1455	-6.7502	-5.91904	2.23522	-0.503352	0.910401	-992.837	-230.567	21.0624	0	0	1.02545
94	0	-16.3485	0	0	-17.0662	-0.605229	16.4387	-0.493376	-0.0900259	-0.0931474	-77.8722	-1.19E-14	-10.5548	0	0	-0.32621	1.87117	8.42247	8.47438	63.5262	343.556	646.558	383.056	383.056	383.056	5.5306	-34.5678	10.1405	-143.877	372.472	205.264	185.241	185.241	185.241	-34.115	7.96321	-8.14975	10.7446	-6.73293	-6.29216	2.00406	-0.516755	0.627261	-939.195	-230.905	21.7129	0	0	1.3223
95	0	-17.9747	0	0	-18.6987	-0.57459	15.7223	-0.50226	-0.0915355	-0.0604617	-81.3491	1.53E-14	-10.154	0	0	-0.223879	2.09195	7.52853	8.64093	70.8521	345.147	647.591	385.226	385.226	385.226	5.54978	-30.8391	10.5865	-156.271	371.947	212.263	185.241	185.241	185.241	-30.3388	8.67383	-8.04387	11.5009	-6.65195	-6.34877	1.76849	-0.486674	0.3816	-873.603	-207.011	19.5046	0	0	1.46319
96	0	-18.8655	0	0	-19.5306	-0.531795	14.7133	-0.4945	-0.0805361	-0.0254292	-80.1044	1.70E-15	-7.88094	0	0	-0.107518	2.2699	6.49862	8.47252	79.2367	346.639	647.652	387.58	387.58	387.58	5.69633	-27.7581	10.6274	-166.221	371.448	220.345	185.241	185.241	185.241	-27.2372	8.91382	-7.97589	12.3601	-6.50992	-6.0566	1.55212	-0.421877	0.181655	-806.473	-164.926	13.8552	0	0	1.47015
97	0	-19.1005	0	0	-19.6643	-0.480403	13.4892	-0.472407	-0.0604373	0.00948833	-75.1074	-8.48E-15	-4.4473	0	0	-0.00463792	2.41991	5.38352	7.96782	88.3907	348.035	646.805	389.992	389.992	389.992	5.92828	-25.2935	10.3413	-173.63	371.045	229.15	185.241	185.241	185.241	-24.7728	8.77124	-7.95898	13.2678	-6.32307	-5.41936	1.36712	-0.338068	0.0350324	-745.251	-113.526	5.37872	0	0	1.39446
98	0	-18.7982	0	0	-19.2436	-0.423638	12.1223	-0.438653	-0.0359276	0.0411151	-67.6185	-8.48E-16	-0.641539	0	0	0.0693983	2.56105	4.22216	7.15546	98.0827	349.348	645.141	392.318	392.318	392.318	6.22589	-23.3724	9.84198	-178.549	370.813	238.327	185.241	185.241	185.241	-22.8655	8.36785	-8.01154	14.1772	-6.11799	-4.47381	1.2108	-0.250785	-0.0499007	-692.081	-61.558	-4.48973	0	0	1.2871
99	0	-18.095	0	0	-18.4252	-0.364225	10.6765	-0.398632	-0.0123649	0.0664088	-59.1595	-4.24E-15	2.75435	0	0	0.111815	2.71247	3.03937	6.08784	108.147	350.599	642.768	394.411	394.411	394.411	6.58809	-21.8981	9.24547	-181.139	370.831	247.563	185.241	185.241	185.241	-21.4108	7.82607	-8.15363	15.0573	-5.92786	-3.28191	1.07763	-0.173794	-0.0631747	-647.793	-16.9353	-13.9316	0	0	1.18746
100	0	-17.1221	0	0	-17.3525	-0.304286	9.20392	-0.359135	0.0057471	0.0841924	-51.2179	-2.97E-15	5.11596	0	0	0.128792	2.89004	1.84571	4.83377	118.481	351.804	639.811	396.145	396.145	396.145	7.02324	-20.7703	8.64306	-181.618	371.169	256.604	185.241	185.241	185.241	-20.3028	7.24303	-8.40157	15.8961	-5.7886	-1.92219	0.963901	-0.114561	0.000945451	-614.17	15.0498	-21.3687	0	0	1.12041
101	0	-15.987	0	0	-16.1381	-0.245307	7.74279	-0.325788	0.0160426	0.0962269	-44.9089	8.48E-16	6.11031	0	0	0.130006	3.10436	0.638675	3.47182	129.037	352.969	636.406	397.425	397.425	397.425	7.53886	-19.9045	8.08968	-180.204	371.871	265.259	185.241	185.241	185.241	-19.4538	6.67896	-8.76288	16.7021	-5.7357	-0.481765	0.870182	-0.0740051	0.140306	-594.276	32.3585	-25.8112	0	0	1.0987
102	0	-14.7652	0	0	-14.8575	-0.188215	6.31865	-0.301632	0.017964	0.104997	-40.7918	5.51E-15	5.67309	0	0	0.124003	3.35947	-0.595145	2.08469	139.811	354.085	632.699	398.202	398.202	398.202	8.13522	-19.2436	7.6065	-177.07	372.953	273.39	185.241	185.241	185.241	-18.8062	6.15944	-9.23392	17.5024	-5.80037	0.950633	0.797729	-0.0456569	0.351375	-589.129	36.2696	-26.8059	0	0	1.12503
103	0	-13.5013	0	0	-13.5527	-0.133507	4.94659	-0.28713	0.0115835	0.113093	-38.8693	-5.09E-15	3.89056	0	0	0.116084	3.65237	-1.8769	0.753779	150.822	355.132	628.845	398.479	398.479	398.479	8.80312	-18.7612	7.19127	-172.328	374.4	280.897	185.241	185.241	185.241	-18.3348	5.68527	-9.80042	18.3383	-6.00455	2.2911	0.747798	-0.0213648	0.625369	-597.373	29.512	-24.0797	0	0	1.19949
104	0	-12.2163	0	0	-12.2413	-0.0814853	3.63655	-0.279618	-0.00189421	0.121943	-38.5993	8.48E-16	1.02932	0	0	0.108475	3.97301	-3.23173	-0.446705	162.102	356.078	625.017	398.301	398.301	398.301	9.52358	-18.458	6.83004	-166.02	376.16	287.697	185.241	185.241	185.241	-18.0429	5.24397	-10.4386	19.2587	-6.3558	3.46755	0.719553	0.00672062	0.950926	-613.841	15.7636	-17.6989	0	0	1.32181
105	0	-10.9178	0	0	-10.9275	-0.032418	2.39739	-0.275021	-0.0209679	0.132423	-39.1652	5.09E-15	-2.56926	0	0	0.101414	4.30513	-4.68432	-1.45618	173.676	356.888	621.398	397.757	397.758	397.758	10.27	-18.3545	6.50713	-158.14	378.155	293.716	185.241	185.241	185.241	-17.9539	4.81938	-11.1183	20.313	-6.84312	4.42672	0.710454	0.0472732	1.30822	-631.771	-0.425919	-8.15868	0	0	1.49347
106	0	-9.60861	0	0	-9.61089	0.0132589	1.24181	-0.268619	-0.0431574	0.144151	-39.6692	1.70E-15	-6.43891	0	0	0.094303	4.62769	-6.25436	-2.23388	185.553	357.53	618.183	396.965	396.965	396.965	11.0105	-18.4814	6.21157	-148.658	380.281	298.874	185.241	185.241	185.241	-18.1014	4.39863	-11.8048	21.5444	-7.43371	5.13982	0.714535	0.104284	1.67207	-643.007	-15.0327	3.57869	0	0	1.70755
107	0	-8.29525	0	0	-8.29529	0.0548626	0.188367	-0.256501	-0.0652746	0.156107	-39.3815	6.79E-15	-10.0275	0	0	0.0865334	4.91704	-7.95228	-2.76317	197.713	357.984	615.568	396.06	396.06	396.061	11.7114	-18.8705	5.93997	-137.548	382.423	303.084	185.241	185.241	185.241	-18.5188	3.97581	-12.4628	22.9841	-8.0725	5.60425	0.722512	0.17483	2.01085	-640.217	-25.1324	16.174	0	0	1.93946
108	0	-6.99328	0	0	-6.99386	0.0915129	-0.739778	-0.237035	-0.0841572	0.166774	-37.9655	-3.39E-15	-12.807	0	0	0.0779983	5.14972	-9.77629	-3.05201	210.101	358.242	613.733	395.181	395.181	395.181	12.342	-19.5448	5.69619	-124.817	384.465	306.257	185.241	185.241	185.241	-19.2297	3.55286	-13.0604	24.6471	-8.6874	5.83948	0.725845	0.245724	2.2918	-618.715	-30.023	28.3441	0	0	2.14316
109	0	-5.72843	0	0	-5.73044	0.12229	-1.5189	-0.211595	-0.0974763	0.174668	-35.5716	0	-14.4022	0	0	0.0692751	5.30589	-11.7109	-3.12956	222.624	358.31	612.824	394.452	394.452	394.452	12.8798	-20.5139	5.48894	-110.516	386.31	308.309	185.241	185.241	185.241	-20.2424	3.138	-13.5741	26.5283	-9.20165	5.87832	0.71344	0.296592	2.49073	-576.51	-30.9131	39.1626	0	0	2.25926
110	0	-4.53247	0	0	-4.53561	0.146462	-2.13044	-0.184178	-0.104263	0.178212	-32.7566	-1.70E-15	-14.6913	0	0	0.061404	5.37289	-13.7276	-3.0409	235.154	358.201	612.941	393.966	393.966	393.966	13.3148	-21.7738	5.32871	-94.7363	387.889	309.174	185.241	185.241	185.241	-21.5507	2.74249	-13.9939	28.6014	-9.5502	5.75914	0.677776	0.307067	2.59396	-515.268	-30.0972	48.2817	0	0	2.24037
111	0	-3.43456	0	0	-3.43801	0.163675	-2.56564	-0.160354	-0.105916	0.17615	-30.2814	-1.70E-15	-13.9156	0	0	0.0553234	5.34828	-15.7883	-2.84048	247.526	357.933	614.126	393.772	393.772	393.772	13.6525	-23.3129	5.22574	-77.5898	389.172	308.821	185.241	185.241	185.241	-23.1404	2.3772	-14.3253	30.8229	-9.69467	5.52274	0.606418	0.262951	2.6038	-437.381	-30.4894	56.0725	0	0	2.06225
112	0	-2.45129	0	0	-2.45428	0.17396	-2.82553	-0.144621	-0.104708	0.167055	-28.7351	0	-12.4888	0	0	0.0513911	5.24198	-17.8497	-2.58922	259.553	357.52	616.355	393.868	393.868	393.868	13.9105	-25.1213	5.18894	-59.1824	390.153	307.259	185.241	185.241	185.241	-24.9991	2.04984	-14.5871	33.1408	-9.6324	5.21834	0.491784	0.162839	2.53737	-345.619	-34.3404	63.0524	0	0	1.73118
113	0	-1.58078	0	0	-1.58285	0.17764	-2.91849	-0.138813	-0.10198	0.151101	-28.2957	5.09E-15	-10.7366	0	0	0.0493032	5.07692	-19.8676	-2.35453	271.028	356.973	619.551	394.2	394.2	394.2	14.112	-27.1972	5.22537	-39.593	390.837	304.551	185.241	185.241	185.241	-27.1237	1.76361	-14.8041	35.5048	-9.39594	4.91155	0.335993	0.0203978	2.41858	-244.017	-41.7902	68.9487	0	0	1.28038
114	0	-0.803869	0	0	-0.804876	0.1752	-2.85687	-0.142262	-0.0977209	0.128577	-28.7329	-1.70E-15	-8.78011	0	0	0.0482807	4.8879	-21.8003	-2.20916	281.733	356.299	623.583	394.673	394.673	394.673	14.2792	-29.5478	5.33984	-18.8686	391.232	300.815	185.241	185.241	185.241	-29.5212	1.51724	-15.0007	37.8734	-9.04412	4.68705	0.163366	-0.138603	2.27764	-139.27	-51.2444	72.9834	0	0	0.763884
115	0	-0.0912675	0	0	-0.0913646	0.167312	-2.65757	-0.152596	-0.090832	0.100905	-29.5465	0	-6.5419	0	0	0.0471997	4.71741	-23.61	-2.22426	291.455	355.503	628.292	395.163	395.163	395.163	14.4303	-32.1846	5.53511	2.96332	391.345	296.222	185.241	185.241	185.241	-32.2038	1.30608	-15.1969	40.2143	-8.64706	4.64019	0.0131998	-0.287673	2.13577	-40.6048	-60.6133	74.2295	0	0	0.24915
116	0	0.58555	0	0	0.58604	0.154947	-2.34501	-0.166985	-0.0791291	0.069899	-30.1972	-8.48E-16	-3.80137	0	0	0.0447121	4.60904	-25.2631	-2.45708	300.004	354.593	633.496	395.541	395.541	395.541	14.5804	-35.1147	5.81311	25.8737	391.186	290.986	185.241	185.241	185.241	-35.1797	1.12407	-15.4103	42.4991	-8.27157	4.85929	-0.0711677	-0.401696	2.0058	42.3822	-66.8366	71.6626	0	0	-0.193919
117	0	1.24436	0	0	1.2451	0.139566	-1.95601	-0.182975	-0.0614977	0.0383194	-30.2938	-4.24E-15	-0.494567	0	0	0.0397424	4.59921	-26.7283	-2.93733	307.235	353.581	639.016	395.682	395.682	395.682	14.7463	-38.3322	6.17768	49.809	390.785	285.35	185.241	185.241	185.241	-38.4444	0.966051	-15.6602	44.6941	-7.96963	5.40418	-0.0706462	-0.461071	1.88937	104.61	-67.0314	64.8966	0	0	-0.514628
118	0	1.88739	0	0	1.88807	0.123073	-1.53873	-0.198462	-0.0392439	0.00822414	-29.64	-4.67E-15	3.09516	0	0	0.0322022	4.70999	-27.9763	-3.66017	313.055	352.484	644.677	395.485	395.485	395.485	14.9482	-41.8146	6.63708	74.6777	390.197	279.569	185.241	185.241	185.241	-41.9769	0.829261	-15.971	46.7544	-7.7727	6.29163	-0.00547113	-0.455526	1.78399	149.117	-59.9972	54.6649	0	0	-0.700791
119	0	2.5014	0	0	2.5019	0.10749	-1.14429	-0.212264	-0.0152873	-0.0193297	-28.2714	-4.56E-15	6.42797	0	0	0.0231723	4.94561	-28.9796	-4.59049	317.421	351.328	650.316	394.881	394.881	394.881	15.2061	-45.5228	7.20476	100.347	389.499	273.882	185.241	185.241	185.241	-45.7396	0.71441	-16.3686	48.6258	-7.6923	7.4954	0.0842671	-0.386204	1.68897	182.902	-46.9439	42.4017	0	0	-0.765276
120	0	3.06261	0	0	3.06292	0.0944359	-0.813791	-0.224113	0.00659942	-0.0450242	-26.3842	-6.15E-15	8.86598	0	0	0.0142064	5.29268	-29.7145	-5.67346	320.335	350.141	655.781	393.842	393.842	393.842	15.532	-49.4063	7.89664	126.651	388.773	268.498	185.241	185.241	185.241	-49.6835	0.625462	-16.8732	50.2512	-7.72416	8.95525	0.152556	-0.265396	1.60963	214.24	-31.5033	29.7433	0	0	-0.736502
121	0	3.54378	0	0	3.54395	0.0846108	-0.565002	-0.234038	0.0240075	-0.0712495	-24.1928	5.94E-15	10.0049	0	0	0.00628213	5.72328	-30.1641	-6.84699	321.829	348.953	660.924	392.39	392.39	392.39	15.921	-53.4095	8.72502	153.399	388.081	263.583	185.241	185.241	185.241	-53.7539	0.568315	-17.4895	51.58	-7.85349	10.5908	0.161343	-0.109325	1.55593	250.542	-17.4512	17.5793	0	0	-0.641708
122	0	3.92015	0	0	3.92025	0.0775735	-0.386791	-0.241873	0.0372074	-0.10132	-21.8328	0	9.8844	0	0	-0.000423579	6.19967	-30.3216	-8.05239	321.958	347.794	665.61	390.601	390.601	390.601	16.3468	-57.4768	9.69132	180.388	387.448	259.267	185.241	185.241	185.241	-57.8948	0.549411	-18.2005	52.5778	-8.06008	12.3146	0.0876618	0.0626187	1.53659	297.615	-7.86508	5.8442	0	0	-0.495697
123	0	4.17299	0	0	4.17302	0.0719193	-0.243601	-0.246798	0.0489822	-0.138875	-19.3034	9.76E-15	8.98694	0	0	-0.00605637	6.67889	-30.1941	-9.24054	320.795	346.69	669.717	388.599	388.599	388.599	16.764	-61.5544	10.7806	207.39	386.862	255.645	185.241	185.241	185.241	-62.0506	0.57452	-18.9672	53.2334	-8.32191	14.0422	-0.0678673	0.230385	1.55358	358.502	-4.49941	-6.13352	0	0	-0.299022
124	0	4.2913	0	0	4.29129	0.0657617	-0.0876575	-0.247996	0.0633727	-0.186792	-16.5467	-5.09E-15	8.06246	0	0	-0.0107294	7.1169	-29.805	-10.3718	318.437	345.66	673.141	386.546	386.546	386.546	17.1166	-65.5892	11.9598	234.144	386.278	252.784	185.241	185.241	185.241	-66.1644	0.647527	-19.7351	53.5617	-8.61698	15.6965	-0.272132	0.370328	1.59503	431.05	-9.22249	-18.788	0	0	-0.0516104
125	0	4.27427	0	0	4.27431	0.057273	0.127324	-0.244943	0.0834571	-0.245852	-13.5004	-2.76E-15	7.81474	0	0	-0.0146366	7.47162	-29.1944	-11.4082	315.017	344.71	675.814	384.616	384.616	384.616	17.3506	-69.5283	13.1784	260.338	385.644	250.726	185.241	185.241	185.241	-70.1778	0.768224	-20.4439	53.6002	-8.92273	17.2058	-0.461958	0.457824	1.63532	506.271	-24.4433	-31.7178	0	0	0.227189
126	0	4.13501	0	0	4.13514	0.0450234	0.437541	-0.236855	0.11146	-0.315238	-10.0563	-2.97E-15	8.80431	0	0	-0.0183949	7.70538	-28.4174	-12.3011	310.728	343.831	677.705	382.974	382.974	382.974	17.4264	-73.3182	14.3733	285.596	384.914	249.476	185.241	185.241	185.241	-74.0322	0.928826	-21.0378	53.3994	-9.21421	18.4969	-0.591561	0.489158	1.65527	578.33	-49.829	-44.1341	0	0	0.499394
127	0	3.90228	0	0	3.90273	0.0282397	0.862541	-0.22239	0.147547	-0.392071	-6.04264	3.39E-15	11.2461	0	0	-0.0226877	7.7871	-27.5396	-12.9868	305.824	342.992	678.829	381.747	381.747	381.747	17.3309	-76.9049	15.4755	309.48	384.064	248.997	185.241	185.241	185.241	-77.6703	1.11139	-21.4761	53.0135	-9.46199	19.4921	-0.642728	0.478447	1.64314	645.402	-82.1287	-55.1119	0	0	0.729837
128	0	3.6193	0	0	3.62038	0.0069056	1.40262	-0.200047	0.189291	-0.472166	-1.27927	4.67E-15	14.9083	0	0	-0.0276651	7.69424	-26.6316	-13.3908	300.618	342.146	679.24	381.022	381.022	381.022	17.0828	-80.2337	16.4212	331.498	383.11	249.19	185.241	185.241	185.241	-81.0373	1.28808	-21.7405	52.4928	-9.6319	20.1114	-0.623367	0.444355	1.59296	709.636	-116.902	-63.611	0	0	0.901926
129	0	3.33805	0	0	3.34018	-0.0182919	2.04018	-0.168721	0.231819	-0.550243	4.3404	-1.06E-15	19.1334	0	0	-0.0327411	7.41473	-25.761	-13.4397	295.456	341.24	679.025	380.829	380.829	380.829	16.7298	-83.2489	17.162	351.135	382.094	249.877	185.241	185.241	185.241	-84.0813	1.4255	-21.837	51.8774	-9.68755	20.2806	-0.558025	0.405106	1.50376	774.883	-148.352	-68.6441	0	0	1.0236
130	0	3.11023	0	0	3.1138	-0.0461603	2.74472	-0.128767	0.268666	-0.620489	10.7132	-2.12E-16	22.9847	0	0	-0.0370828	6.9485	-24.9833	-13.0747	290.673	340.234	678.289	381.141	381.141	381.141	16.3374	-85.8947	17.6716	367.889	381.083	250.799	185.241	185.241	185.241	-86.7515	1.49244	-21.792	51.1926	-9.59535	19.9408	-0.485653	0.369537	1.37899	846.425	-171.123	-69.4365	0	0	1.12701
131	0	2.97676	0	0	2.98225	-0.0752756	3.47989	-0.0830707	0.292844	-0.677303	17.3988	3.92E-15	25.473	0	0	-0.0401778	6.30828	-24.334	-12.2676	286.551	339.113	677.137	381.878	381.878	381.878	15.9711	-88.1161	17.9473	381.327	380.135	251.618	185.241	185.241	185.241	-88.9978	1.46846	-21.6425	50.4463	-9.33056	19.061	-0.444005	0.339883	1.22805	927.145	-181.018	-65.5492	0	0	1.25908
132	0	2.96007	0	0	2.96809	-0.104297	4.21156	-0.0370842	0.299409	-0.71659	23.6088	-6.89E-15	25.9553	0	0	-0.0418957	5.51951	-23.8223	-11.0329	283.275	337.901	675.655	382.918	382.918	382.918	15.677	-89.864	18.003	391.124	379.28	251.962	185.241	185.241	185.241	-90.7731	1.35002	-21.4222	49.6286	-8.88213	17.6492	-0.465986	0.308696	1.0631	1017.5	-177.445	-57.0558	0	0	1.47639
133	0	3.06094	0	0	3.0722	-0.132066	4.91035	0.00184743	0.287441	-0.736467	28.282	1.80E-15	24.434	0	0	-0.0418595	4.61975	-23.4311	-9.43517	280.896	336.658	673.886	384.117	384.116	384.117	15.4697	-91.1009	17.8603	397.096	378.492	251.468	185.241	185.241	185.241	-92.0379	1.15247	-21.1507	48.7159	-8.25641	15.7602	-0.570236	0.268187	0.901207	1114.03	-162.737	-44.6199	0	0	1.83206
134	0	3.2606	0	0	3.27594	-0.157357	5.54552	0.025199	0.260602	-0.736337	30.1923	3.92E-15	21.6113	0	0	-0.0391185	3.65705	-23.1202	-7.58908	279.326	335.468	671.821	385.325	385.325	385.325	15.3303	-91.8072	17.5429	399.195	377.695	249.845	185.241	185.241	185.241	-92.7665	0.907531	-20.8297	47.6773	-7.47729	13.4987	-0.756753	0.212299	0.765949	1207.64	-140.839	-29.4812	0	0	2.34997
135	0	3.52995	0	0	3.54992	-0.17843	6.07374	0.0251428	0.226936	-0.715657	28.2221	-5.30E-16	18.733	0	0	-0.0328296	2.68738	-22.8361	-5.65159	278.349	334.42	669.394	386.41	386.41	386.41	15.217	-91.9876	17.0761	397.495	376.776	246.931	185.241	185.241	185.241	-92.9558	0.655672	-20.4504	46.4852	-6.58362	11.0153	-0.997956	0.144428	0.684562	1280.91	-113.685	-13.5069	0	0	2.97625
136	0	3.84394	0	0	3.86831	-0.192682	6.43039	-0.00290193	0.196186	-0.672467	21.7566	1.38E-15	17.0872	0	0	-0.0224785	1.76956	-22.5232	-3.80376	277.659	333.581	666.504	387.263	387.263	387.263	15.0868	-91.6784	16.4928	392.157	375.638	242.736	185.241	185.241	185.241	-92.6362	0.434405	-20.0073	45.1275	-5.62365	8.4935	-1.23836	0.0750967	0.687215	1307.96	-80.4733	0.817106	0	0	3.54039
137	0	4.1966	0	0	4.22405	-0.196746	6.532	-0.0578794	0.175303	-0.603969	11.0663	-9.54E-16	17.3357	0	0	-0.00654015	0.957264	-22.138	-2.22253	276.925	332.986	663.051	387.813	387.813	387.813	14.9197	-90.9514	15.8392	383.423	374.249	237.461	185.241	185.241	185.241	-91.8798	0.265692	-19.5158	43.6207	-4.64824	6.12522	-1.4137	0.0180222	0.797616	1262.89	-39.5461	10.6821	0	0	3.79129
138	0	4.61022	0	0	4.63824	-0.187204	6.29337	-0.131239	0.164905	-0.508709	-2.46486	1.22E-15	19.0919	0	0	0.0181264	0.29002	-21.6585	-1.04879	275.851	332.632	658.986	388.015	388.015	388.015	14.7344	-89.9143	15.1751	371.617	372.679	231.487	185.241	185.241	185.241	-90.8013	0.148641	-19.0209	42.0169	-3.70489	4.0811	-1.47343	-0.0221952	1.01881	1131.78	6.83413	14.0174	0	0	3.53458
139	0	5.13123	0	0	5.1564	-0.161786	5.65663	-0.207373	0.158255	-0.390599	-16.4768	-6.07E-15	20.9674	0	0	0.0526511	-0.213994	-21.0885	-0.360545	274.216	332.491	654.345	387.853	387.853	387.853	14.5832	-88.701	14.5651	357.177	371.096	225.313	185.241	185.241	185.241	-89.5476	0.0623905	-18.5904	40.4018	-2.83409	2.48359	-1.40778	-0.0486094	1.3277	925.814	52.0215	10.6104	0	0	2.7942
140	0	5.81023	0	0	5.82926	-0.120645	4.62313	-0.268829	0.145127	-0.262996	-28.349	5.62E-15	21.2579	0	0	0.0907882	-0.559392	-20.4523	-0.160927	271.886	332.518	649.256	387.326	387.326	387.326	14.5264	-87.4529	14.0631	340.661	369.708	219.443	185.241	185.24	185.241	-88.2715	-0.0206548	-18.291	38.8784	-2.06815	1.39142	-1.23717	-0.0679459	1.68509	680.964	86.8919	2.64021	0	0	1.83394
141	0	6.67836	0	0	6.68931	-0.0669944	3.27089	-0.305401	0.1208	-0.14614	-36.3334	-1.12E-14	19.1153	0	0	0.120821	-0.769515	-19.7817	-0.380005	268.797	332.669	643.918	386.449	386.449	386.449	14.599	-86.2924	13.6968	322.708	368.677	214.279	185.241	185.241	185.241	-87.1027	-0.120702	-18.1588	37.5392	-1.43031	0.792524	-0.993752	-0.0902733	2.05338	444.913	104.271	-6.40308	0	0	0.986566
142	0	7.73684	0	0	7.74042	-0.00640753	1.73953	-0.315001	0.0891206	-0.0556375	-39.8219	-6.79E-15	14.9673	0	0	0.133672	-0.879246	-19.1003	-0.887158	264.928	332.905	638.557	385.264	385.264	385.264	14.7979	-85.307	13.4627	303.943	368.067	210.051	185.241	185.241	185.241	-86.1294	-0.246438	-18.1869	36.4355	-0.933859	0.60399	-0.729013	-0.123071	2.39495	260.044	102.995	-13.7263	0	0	0.446674
143	0	8.95759	0	0	8.95765	0.054818	0.189497	-0.300862	0.0583144	0.00556577	-39.1175	-3.50E-15	10.0133	0	0	0.128048	-0.926874	-18.4119	-1.51698	260.265	333.193	633.386	383.84	383.84	383.84	15.0917	-84.5422	13.334	284.886	367.844	206.812	185.241	185.241	185.241	-85.3946	-0.398907	-18.3366	35.5601	-0.582287	0.690328	-0.490793	-0.160485	2.67511	145.921	89.2892	-18.5137	0	0	0.199551
144	0	10.286	0	0	10.2884	0.111101	-1.23571	-0.271204	0.0341793	0.0416085	-35.3102	-4.98E-15	5.3327	0	0	0.109041	-0.947542	-17.6961	-2.10351	254.775	333.501	628.563	382.285	382.285	382.285	15.4408	-84.0023	13.2735	265.9	367.931	204.473	185.241	185.241	185.241	-84.8984	-0.57711	-18.5577	34.8484	-0.369188	0.895116	-0.315744	-0.195298	2.87018	102.189	69.7712	-21.1641	0	0	0.137656
145	0	11.6493	0	0	11.6599	0.158295	-2.42964	-0.236529	0.0178873	0.057589	-29.8464	1.30E-15	1.44491	0	0	0.0839895	-0.96808	-16.9121	-2.51505	248.386	333.796	624.176	380.727	380.727	380.727	15.8118	-83.658	13.2408	247.201	368.244	202.859	185.241	185.241	185.241	-84.6077	-0.782333	-18.8032	34.1947	-0.279934	1.07714	-0.221839	-0.222347	2.97851	115.376	48.5015	-22.2872	0	0	0.177091
146	0	12.9698	0	0	12.9921	0.193752	-3.32534	-0.20599	0.00866662	0.0584267	-24.0176	-2.55E-15	-1.51887	0	0	0.0595289	-1.00376	-16.0087	-2.67756	241.003	334.049	620.253	379.299	379.299	379.299	16.1801	-83.4606	13.1957	228.883	368.71	201.764	185.241	185.241	185.241	-84.4706	-1.01896	-19.0333	33.4784	-0.294638	1.1382	-0.193235	-0.243194	3.02004	161.57	27.3852	-22.4298	0	0	0.287803
147	0	14.1767	0	0	14.2101	0.216102	-3.88912	-0.185157	0.0048791	0.0497575	-18.6504	3.50E-15	-3.65501	0	0	0.0397087	-1.05759	-14.9374	-2.5775	232.53	334.234	616.785	378.116	378.116	378.116	16.5274	-83.3527	13.1006	210.955	369.269	201.009	185.241	185.241	185.241	-84.427	-1.29206	-19.2147	32.5906	-0.393474	1.03303	-0.196834	-0.255713	3.02663	214.248	8.54668	-22.0051	0	0	0.458889
148	0	15.2106	0	0	15.2508	0.224928	-4.11154	-0.175435	0.00437799	0.037123	-14.0317	-1.70E-15	-5.14441	0	0	0.025743	-1.12322	-13.6644	-2.24858	222.91	334.331	613.769	377.251	377.251	377.251	16.8381	-83.274	12.9232	193.372	369.873	200.46	185.241	185.241	185.241	-84.4131	-1.60366	-19.3197	31.4583	-0.559066	0.762339	-0.191925	-0.253414	3.03479	250.414	-5.65983	-21.2077	0	0	0.649256
149	0	16.0226	0	0	16.0627	0.220432	-3.99824	-0.174888	0.0059682	0.0246137	-10.0293	-2.86E-15	-6.03802	0	0	0.0170251	-1.19014	-12.1787	-1.75113	212.152	334.327	611.239	376.724	376.724	376.724	17.0955	-83.163	12.6382	176.071	370.484	200.038	185.241	185.241	185.241	-84.363	-1.94965	-19.3251	30.0561	-0.77451	0.355916	-0.151424	-0.229014	3.06702	257.381	-12.8177	-20.1081	0	0	0.787362
150	0	16.5692	0	0	16.6022	0.203237	-3.56468	-0.180103	0.00916137	0.0149142	-6.35109	-2.97E-15	-6.27473	0	0	0.012286	-1.24863	-10.4929	-1.1529	200.347	334.219	609.28	376.499	376.499	376.499	17.2806	-82.9557	12.2304	158.986	371.071	199.702	185.241	185.241	185.241	-84.207	-2.31736	-19.2132	28.4054	-1.02112	-0.143363	-0.0621408	-0.181351	3.12679	231.351	-11.4802	-18.6709	0	0	0.802925
151	0	16.8075	0	0	16.8287	0.174305	-2.83425	-0.187576	0.0136069	0.00908198	-2.7468	3.18E-16	-5.77396	0	0	0.0104487	-1.29196	-8.63879	-0.515742	187.667	334.015	608.019	376.492	376.492	376.492	17.3739	-82.5836	11.6992	142.062	371.62	199.434	185.241	185.24	185.241	-83.8699	-2.68409	-18.9758	26.5623	-1.27977	-0.690168	0.0743754	-0.117775	3.19831	175.587	-2.03262	-16.7077	0	0	0.664784
152	0	16.6934	0	0	16.7022	0.13488	-1.83749	-0.194379	0.0184002	0.00686335	0.895751	3.61E-15	-4.54985	0	0	0.0111246	-1.31566	-6.65981	0.111425	174.343	333.743	607.596	376.589	376.589	376.589	17.3576	-81.9741	11.0617	125.253	372.128	199.22	185.241	185.241	185.241	-83.2726	-3.01714	-18.6172	24.5993	-1.5356	-1.24273	0.254127	-0.0492058	3.25884	95.2086	13.5353	-13.9401	0	0	0.382832
153	0	16.1828	0	0	16.1837	0.0864041	-0.610413	-0.198323	0.0223487	0.00711504	4.53473	1.43E-15	-2.72503	0	0	0.0146118	-1.31559	-4.60359	0.696248	160.658	333.447	608.131	376.677	376.677	376.677	17.2171	-81.0538	10.3547	108.524	372.61	199.041	185.241	185.241	185.241	-82.336	-3.27512	-18.1556	22.588	-1.78256	-1.7676	0.470814	0.0123843	3.28837	-4.61674	31.8503	-10.2077	0	0	-0.0051533
154	0	15.2358	0	0	15.2373	0.0303919	0.808046	-0.198143	0.0240929	0.00804358	7.97717	1.33E-16	-0.52609	0	0	0.0214292	-1.28622	-2.51744	1.22368	146.919	333.189	609.697	376.67	376.67	376.67	16.9413	-79.7532	9.63199	91.8477	373.084	198.864	185.241	185.241	185.241	-80.9862	-3.4102	-17.6195	20.5881	-2.02467	-2.24344	0.719663	0.0568705	3.27071	-120.22	48.3962	-5.54256	0	0	-0.45489
155	0	13.8209	0	0	13.8331	-0.0316849	2.37886	-0.193513	0.0232368	0.00776687	10.9056	1.27E-15	1.84154	0	0	0.0311606	-1.22011	-0.447008	1.69525	133.456	333.036	612.298	376.532	376.532	376.532	16.5231	-78.0108	8.95965	75.1952	373.566	198.643	185.241	185.241	185.241	-79.1592	-3.371	-17.043	18.6445	-2.27377	-2.66369	0.995647	0.0806135	3.19513	-248.887	59.6182	-0.356394	0	0	-0.923971
156	0	11.9205	0	0	11.951	-0.0984708	4.06477	-0.185371	0.0199636	0.00418489	12.873	-2.97E-15	4.17833	0	0	0.0414914	-1.10878	1.56243	2.1281	120.606	333.05	615.859	376.282	376.282	376.282	15.9595	-75.7788	8.40915	58.5308	374.062	198.323	185.241	185.241	185.241	-76.8063	-3.10621	-16.4587	16.7899	-2.54541	-3.03794	1.29262	0.0829902	3.05606	-387.292	62.257	4.86015	0	0	-1.37064
157	0	9.53685	0	0	9.58689	-0.168667	5.82915	-0.176248	0.0148084	-0.00480136	13.2984	-1.70E-15	6.26683	0	0	0.0475436	-0.943806	3.46388	2.55407	108.714	333.28	620.232	375.987	375.987	375.987	15.2535	-73.028	8.05076	41.8036	374.564	197.857	185.241	185.241	185.241	-73.8989	-2.56869	-15.8932	15.051	-2.85437	-3.39237	1.59585	0.0674949	2.85577	-528.871	54.036	9.69256	0	0	-1.74415
158	0	6.69942	0	0	6.75955	-0.240799	7.63067	-0.170381	0.00853115	-0.0207343	11.4994	4.67E-15	7.84319	0	0	0.0420218	-0.718346	5.20747	3.01552	98.1205	333.759	625.203	375.742	375.742	375.742	14.4174	-69.7542	7.94727	24.944	375.047	197.226	185.241	185.241	185.241	-70.435	-1.72064	-15.3633	13.4551	-3.21031	-3.76607	1.87923	0.0377222	2.60343	-662.881	33.6101	13.8617	0	0	-1.98432
159	0	3.47123	0	0	3.51868	-0.312818	9.41433	-0.173045	0.00178074	-0.0438203	6.81696	1.27E-15	8.58309	0	0	0.0169154	-0.428807	6.74141	3.55581	89.1398	334.496	630.508	375.652	375.652	375.652	13.4781	-65.9841	8.14684	7.87195	375.474	196.475	185.241	185.241	185.241	-66.4461	-0.541353	-14.8773	12.0349	-3.6139	-4.201	2.11408	-0.00310678	2.31835	-777.809	1.26229	17.1827	0	0	-2.03935
160	0	-0.0454991	0	0	-0.0463681	-0.381733	11.1041	-0.189272	-0.00561985	-0.0719236	-1.18228	-5.09E-15	8.13528	0	0	-0.0330552	-0.0769599	8.01554	4.20754	82.0399	335.484	635.861	375.806	375.806	375.806	12.483	-61.7822	8.67232	-9.47626	375.801	195.742	185.241	185.241	185.241	-62.0045	0.960651	-14.438	10.8292	-4.05467	-4.72911	2.27611	-0.0537616	2.02003	-864.775	-40.6359	19.5143	0	0	-1.88388
161	0	-3.70651	0	0	-3.79818	-0.44361	12.6049	-0.221401	-0.0153929	-0.100562	-12.3909	-5.51E-15	6.22024	0	0	-0.10539	0.32847	8.98708	4.98113	77.0141	336.702	640.976	376.265	376.265	376.265	11.502	-57.2555	9.50568	-27.0988	375.992	195.276	185.241	185.241	185.241	-57.2285	2.73269	-14.0463	9.87824	-4.5121	-5.35944	2.35239	-0.111358	1.7295	-920.29	-87.9257	20.9579	0	0	-1.53141
162	0	-7.33021	0	0	-7.54991	-0.494125	13.8173	-0.267522	-0.0295369	-0.123893	-25.971	-5.44E-15	2.86992	0	0	-0.186645	0.771036	9.62705	5.85746	74.1617	338.117	645.598	377.057	377.057	377.057	10.6192	-52.5532	10.5736	-44.8712	376.026	195.411	185.241	185.241	185.241	-52.2811	4.66774	-13.7036	9.21606	-4.95868	-6.06983	2.3427	-0.173377	1.45917	-945.985	-135.333	21.8883	0	0	-1.03084
163	0	-10.7139	0	0	-11.0789	-0.529549	14.6601	-0.320693	-0.0481923	-0.137388	-40.3129	-2.55E-15	-1.41158	0	0	-0.253587	1.22772	9.92553	6.78559	73.4758	339.688	649.521	378.179	378.179	378.179	9.91368	-47.8566	11.7456	-62.5108	375.9	196.507	185.241	185.241	185.241	-47.3578	6.60893	-13.4109	8.86241	-5.36426	-6.80539	2.25539	-0.233666	1.21498	-945.035	-176.647	22.8143	0	0	-0.45219
164	0	-13.6619	0	0	-14.1597	-0.547652	15.0883	-0.371312	-0.0692695	-0.139298	-53.3967	1.10E-14	-5.82498	0	0	-0.282173	1.67205	9.89382	7.68695	74.8461	341.369	652.598	379.607	379.607	379.607	9.43673	-43.3546	12.855	-79.5965	375.629	198.856	185.241	185.241	185.241	-42.6601	8.37511	-13.1685	8.81727	-5.69987	-7.48401	2.11065	-0.287098	0.994904	-922.135	-206.926	24.0167	0	0	0.122648
165	0	-16.0182	0	0	-16.6073	-0.548136	15.0997	-0.411115	-0.0886729	-0.130696	-63.3985	-3.39E-15	-9.53691	0	0	-0.260591	2.07908	9.56243	8.46743	78.0778	343.112	654.742	381.301	381.301	381.301	9.19668	-39.2127	13.7379	-95.6426	375.24	202.613	185.241	185.241	185.241	-38.3635	9.80084	-12.9736	9.0593	-5.94188	-8.01032	1.93482	-0.328285	0.794583	-882.845	-222.466	25.1623	0	0	0.617462
166	0	-17.6905	0	0	-18.3125	-0.532447	14.7288	-0.436477	-0.101838	-0.114043	-69.2652	-3.39E-15	-11.9253	0	0	-0.196245	2.43064	8.97565	9.03418	82.9222	344.87	655.916	383.21	383.21	383.21	9.15944	-35.5471	14.2733	-110.194	374.758	207.772	185.241	185.241	185.241	-34.5901	10.7746	-12.8176	9.54812	-6.0757	-8.29358	1.75826	-0.355063	0.611726	-835.262	-221.88	25.388	0	0	0.981462
167	0	-18.6577	0	0	-19.2538	-0.503144	14.0325	-0.447778	-0.10575	-0.0911117	-70.8497	6.79E-15	-12.7104	0	0	-0.110398	2.71958	8.18404	9.31277	89.1135	346.602	656.118	385.277	385.277	385.277	9.26473	-32.414	14.4098	-122.898	374.201	214.195	185.241	185.241	185.241	-31.3979	11.2594	-12.6876	10.2295	-6.09954	-8.26509	1.60708	-0.36511	0.446468	-789.441	-205.624	23.6944	0	0	1.20473
168	0	-18.9621	0	0	-19.4873	-0.46333	13.0796	-0.446868	-0.100429	-0.0631333	-68.7091	6.79E-15	-11.9669	0	0	-0.0264353	2.95079	7.237	9.25968	96.4015	348.279	655.373	387.432	387.432	387.432	9.44691	-29.8123	14.168	-133.534	373.59	221.659	185.241	185.241	185.241	-28.7832	11.292	-12.5692	11.0428	-6.0264	-7.8902	1.4949	-0.361682	0.302584	-753.746	-177.919	19.804	0	0	1.31312
169	0	-18.6958	0	0	-19.1254	-0.416258	11.9435	-0.435548	-0.0874616	-0.0308677	-63.8208	-3.39E-15	-9.91991	0	0	0.0396334	3.13957	6.1768	8.86823	104.575	349.886	653.725	389.598	389.598	389.598	9.65172	-27.6956	13.6251	-142.007	372.95	229.896	185.241	185.241	185.241	-26.6911	10.9648	-12.4517	11.9291	-5.88404	-7.17282	1.42446	-0.349864	0.186104	-733.475	-144.257	14.2096	0	0	1.35043
170	0	-17.9834	0	0	-18.3126	-0.365032	10.6963	-0.416173	-0.0696604	0.00376781	-57.403	-3.39E-15	-6.94399	0	0	0.0821783	3.30759	5.03498	8.16921	113.473	351.42	651.241	391.686	391.686	391.686	9.8465	-25.9845	12.8897	-148.33	372.321	238.625	185.241	185.241	185.241	-25.0309	10.4	-12.333	12.8388	-5.7133	-6.15492	1.38467	-0.332252	0.110943	-728.018	-109.837	8.04059	0	0	1.35402
171	0	-16.9637	0	0	-17.2018	-0.312263	9.40066	-0.39295	-0.0501928	0.038273	-50.8185	-9.33E-15	-3.53565	0	0	0.104085	3.47801	3.83105	7.2261	122.99	352.882	648.007	393.602	393.602	393.602	10.0238	-24.5835	12.073	-152.586	371.76	247.571	185.241	185.241	185.241	-23.6936	9.71981	-12.2236	13.7371	-5.56373	-4.91071	1.35844	-0.312087	0.0906578	-733.487	-79.1173	2.55098	0	0	1.34848
172	0	-15.7679	0	0	-15.9311	-0.259722	8.10091	-0.370787	-0.0330051	0.0702255	-45.3086	2.55E-15	-0.368171	0	0	0.11216	3.67089	2.57306	6.12536	133.065	354.272	644.14	395.254	395.255	395.254	10.199	-23.4002	11.2663	-154.894	371.338	256.481	185.241	185.241	185.241	-22.5752	9.02282	-12.147	14.6076	-5.48846	-3.53631	1.32861	-0.291372	0.143424	-744.646	-55.7672	-0.986826	0	0	1.34735
173	0	-14.5029	0	0	-14.6085	-0.208206	6.81831	-0.353567	-0.0218465	0.0981888	-41.7358	-4.24E-15	1.85714	0	0	0.113013	3.89956	1.2595	4.96348	143.663	355.583	639.786	396.563	396.563	396.563	10.4008	-22.3636	10.5289	-155.358	371.133	265.141	185.241	185.241	185.241	-21.5965	8.37169	-12.1333	15.4537	-5.53745	-2.13607	1.28337	-0.270532	0.277448	-757.099	-41.6684	-1.71447	0	0	1.36018
174	0	-13.2419	0	0	-13.3056	-0.15774	5.55515	-0.343458	-0.0189354	0.121699	-40.4771	3.39E-15	2.64104	0	0	0.111073	4.16881	-0.118314	3.83329	154.764	356.796	635.125	397.468	397.468	397.468	10.6582	-21.435	9.88709	-154.042	371.201	273.372	185.241	185.241	185.241	-20.7151	7.79356	-12.2093	16.2971	-5.7506	-0.80777	1.2174	-0.246076	0.496217	-767.299	-36.349	0.662543	0	0	1.3973
175	0	-12.0239	0	0	-12.0584	-0.107962	4.30386	-0.339949	-0.0248039	0.141208	-41.3311	-3.39E-15	1.79206	0	0	0.108133	4.4747	-1.57334	2.81116	166.344	357.88	630.364	397.941	397.941	397.94	10.9889	-20.6123	9.34232	-150.951	371.566	281.028	185.241	185.241	185.241	-19.929	7.28885	-12.3891	17.1754	-6.14987	0.371618	1.13177	-0.212362	0.787551	-772.677	-37.436	5.90468	0	0	1.47303
176	0	-10.8572	0	0	-10.8729	-0.0585598	3.05793	-0.339651	-0.0384023	0.158018	-43.5496	4.24E-15	-0.538331	0	0	0.104278	4.80614	-3.11991	1.94793	178.365	358.805	625.728	397.987	397.987	397.987	11.3932	-19.927	8.882	-146.039	372.209	287.987	185.241	185.241	185.241	-19.272	6.84288	-12.6699	18.1375	-6.73364	1.35661	1.03437	-0.160943	1.12979	-771.621	-41.4305	13.6144	0	0	1.60314
177	0	-9.72931	0	0	-9.73428	-0.00964207	1.82136	-0.337749	-0.057337	0.173077	-46.0794	5.09E-15	-3.89542	0	0	0.0993328	5.14701	-4.77085	1.26535	190.768	359.542	621.451	397.653	397.653	397.653	11.8548	-19.4345	8.49101	-139.226	373.067	294.133	185.241	185.241	185.241	-18.8034	6.43722	-13.0334	19.2386	-7.47268	2.13792	0.936651	-0.0866179	1.48898	-762.688	-44.6803	23.1484	0	0	1.79685
178	0	-8.61862	0	0	-8.61911	0.0380322	0.614582	-0.32952	-0.0779148	0.186789	-47.852	-1.70E-15	-7.58596	0	0	0.0936442	5.47877	-6.53464	0.757932	203.476	360.075	617.761	397.02	397.02	397.02	12.3448	-19.2009	8.15974	-130.436	374.048	299.356	185.241	185.241	185.241	-18.5928	6.05777	-13.4499	20.5331	-8.31191	2.74017	0.847901	0.0110551	1.82823	-744.037	-43.7848	33.5149	0	0	2.04614
179	0	-7.50677	0	0	-7.50709	0.0829939	-0.524056	-0.311668	-0.095928	0.198085	-48.0599	-3.39E-15	-10.8286	0	0	0.0879012	5.78316	-8.41298	0.399308	216.398	360.403	614.858	396.196	396.196	396.196	12.8287	-19.2871	7.88744	-119.626	375.043	303.54	185.241	185.241	185.241	-18.7037	5.69889	-13.8853	22.0661	-9.17792	3.21226	0.771028	0.12109	2.11197	-712.747	-37.2996	43.5397	0	0	2.31258
180	0	-6.3883	0	0	-6.39064	0.123265	-1.54357	-0.284284	-0.107972	0.205393	-46.4496	-1.70E-15	-12.9651	0	0	0.0827462	6.0451	-10.3991	0.151184	229.429	360.543	612.901	395.301	395.301	395.301	13.2749	-19.7355	7.68096	-106.817	375.954	306.583	185.241	185.241	185.241	-19.1798	5.36337	-14.3081	23.8658	-9.99238	3.61288	0.705587	0.22446	2.31534	-667.287	-25.7585	52.2479	0	0	2.53574
181	0	-5.27296	0	0	-5.27756	0.156696	-2.38924	-0.250809	-0.112523	0.206745	-43.3419	-6.79E-15	-13.6438	0	0	0.0783031	6.2552	-12.4776	-0.0264386	242.449	360.519	611.993	394.449	394.449	394.449	13.6621	-20.5642	7.55084	-92.0956	376.705	308.406	185.241	185.241	185.241	-20.0386	5.05925	-14.6974	25.9377	-10.6876	3.99521	0.648298	0.296375	2.42716	-607.921	-11.8296	59.157	0	0	2.65103
182	0	-4.181	0	0	-4.1868	0.181358	-3.01241	-0.216104	-0.109634	0.200995	-39.3848	3.39E-15	-12.8454	0	0	0.0740525	6.41164	-14.6253	-0.166747	255.333	360.364	612.181	393.729	393.729	393.729	13.9841	-21.769	7.50697	-75.6042	377.258	308.969	185.241	185.241	185.241	-21.2746	4.79522	-15.0469	28.2637	-11.2204	4.39704	0.593402	0.318775	2.4544	-536.204	1.74892	63.9779	0	0	2.61311
183	0	-3.1357	0	0	-3.14117	0.195886	-3.37919	-0.185144	-0.101139	0.187445	-35.3151	3.39E-15	-10.901	0	0	0.0691229	6.52082	-16.8134	-0.292615	267.946	360.108	613.454	393.195	393.195	393.195	14.2503	-23.3299	7.55585	-57.513	377.612	308.284	185.241	185.241	185.241	-22.8662	4.57684	-15.3661	30.807	-11.5797	4.83992	0.53012	0.284407	2.4178	-453.347	12.1971	66.7972	0	0	2.40084
184	0	-2.15642	0	0	-2.1604	0.199727	-3.47611	-0.161759	-0.0896947	0.166857	-31.7299	-3.39E-15	-8.33643	0	0	0.0628755	6.59684	-19.0097	-0.420351	280.145	359.774	615.756	392.852	392.852	392.852	14.4817	-25.22	7.70025	-37.9962	377.791	306.417	185.241	185.241	185.241	-24.7853	4.40463	-15.6764	33.5194	-11.786	5.33774	0.452012	0.203646	2.34492	-361.737	18.3954	67.6829	0	0	2.02682
185	0	-1.25488	0	0	-1.25698	0.193212	-3.31169	-0.147715	-0.0782188	0.140688	-28.9415	-4.24E-15	-5.70809	0	0	0.0552586	6.65992	-21.1796	-0.567094	291.772	359.376	618.991	392.666	392.666	392.666	14.7043	-27.4114	7.94021	-17.2121	377.831	303.483	185.241	185.241	185.241	-27.004	4.27433	-16.0044	36.3486	-11.8834	5.90767	0.362139	0.0972402	2.26409	-264.97	19.8274	66.9458	0	0	1.53008
186	0	-0.435462	0	0	-0.436025	0.177515	-2.91534	-0.142404	-0.068249	0.110594	-26.9473	8.48E-16	-3.34948	0	0	0.0466811	6.73377	-23.2865	-0.756703	302.659	358.918	623.04	392.573	392.573	392.573	14.9413	-29.8786	8.27434	4.70553	377.764	299.635	185.241	185.241	185.241	-29.4973	4.17864	-16.3743	39.2419	-11.9266	6.57681	0.271182	-0.0113743	2.19281	-167.086	16.7536	64.6371	0	0	0.963646
187	0	0.30121	0	0	0.301461	0.154604	-2.33634	-0.144076	-0.0597177	0.0782229	-25.5935	5.94E-15	-1.32369	0	0	0.0376779	6.843	-25.2922	-1.0219	312.631	358.391	627.76	392.491	392.491	392.491	15.2079	-32.5973	8.70129	27.6435	377.608	295.056	185.241	185.241	185.241	-32.2423	4.10982	-16.8024	42.1468	-11.9681	7.38296	0.182284	-0.104182	2.13469	-69.8901	9.36211	60.7777	0	0	0.371131
188	0	0.954914	0	0	0.95531	0.127195	-1.64304	-0.150938	-0.0506166	0.0451347	-24.7299	5.51E-15	0.554882	0	0	0.0285855	7.01139	-27.1569	-1.40449	321.514	357.783	632.992	392.337	392.337	392.337	15.5111	-35.5424	9.22141	51.4988	377.369	289.942	185.241	185.241	185.241	-35.2152	4.06224	-17.2981	45.0117	-12.0503	8.37287	0.0985374	-0.171034	2.0815	24.8898	-1.71953	55.0834	0	0	-0.203669
189	0	1.5255	0	0	1.52569	0.0986731	-0.921075	-0.160782	-0.0386245	0.0123241	-24.1971	-3.82E-15	2.46555	0	0	0.0197667	7.2604	-28.84	-1.95102	329.146	357.077	638.552	392.037	392.037	392.037	15.8551	-38.6884	9.83901	76.1669	377.052	284.503	185.241	185.241	185.241	-38.3917	4.03375	-17.8685	47.787	-12.2021	9.59577	0.01812	-0.206908	2.02346	116.85	-15.3015	47.3309	0	0	-0.72416
190	0	2.01389	0	0	2.01392	0.0728301	-0.266666	-0.171854	-0.024187	-0.0194087	-23.8905	-3.61E-15	4.21021	0	0	0.0124365	7.607	-30.3012	-2.70454	335.39	356.259	644.241	391.536	391.536	391.536	16.2443	-42.0101	10.5637	101.53	376.672	278.945	185.241	185.241	185.241	-41.7474	4.02565	-18.5237	50.4258	-12.4386	11.0933	-0.055575	-0.212292	1.95396	203.886	-30.6798	38.1474	0	0	-1.14801
191	0	2.42438	0	0	2.4244	0.0531811	0.23095	-0.18322	-0.0094762	-0.0500061	-23.7431	1.59E-16	5.33368	0	0	0.00791076	8.06005	-31.503	-3.69306	340.141	355.324	649.846	390.805	390.805	390.805	16.6804	-45.4852	11.4076	127.456	376.253	273.47	185.241	185.241	185.241	-45.2612	4.0406	-19.272	52.8851	-12.764	12.8862	-0.117617	-0.190179	1.87241	283.406	-47.1386	28.3531	0	0	-1.43859
192	0	2.76621	0	0	2.76633	0.0420811	0.512051	-0.193686	0.0035117	-0.0802407	-23.5679	8.48E-16	5.41979	0	0	0.00624342	8.61589	-32.4132	-4.91847	343.34	354.274	655.156	389.838	389.838	389.838	17.153	-49.0967	12.3785	153.797	375.813	268.257	185.241	185.241	185.241	-48.9174	4.07971	-20.1105	55.1259	-13.1732	14.9626	-0.160974	-0.146236	1.78506	353.055	-64.1679	18.3162	0	0	-1.57206
193	0	3.05235	0	0	3.05249	0.0400109	0.564475	-0.201719	0.0137067	-0.111983	-23.031	1.60E-15	4.31273	0	0	0.00612911	9.25479	-33.0081	-6.3491	344.976	353.117	659.978	388.651	388.651	388.651	17.6326	-52.8319	13.4713	180.395	375.344	263.465	185.241	185.241	185.241	-52.7054	4.13995	-21.0148	57.1122	-13.6541	17.27	-0.183121	-0.0887319	1.70226	412.61	-82.1709	7.9255	0	0	-1.54726
194	0	3.29477	0	0	3.29486	0.0452771	0.431115	-0.205342	0.0223979	-0.14748	-21.677	2.55E-15	2.3556	0	0	0.00598878	9.93983	-33.2757	-7.91881	345.088	351.865	664.154	387.281	387.281	387.281	18.0671	-56.6773	14.6595	207.075	374.806	259.221	185.241	185.241	185.241	-56.6132	4.21344	-21.9329	58.81	-14.1886	19.7155	-0.184119	-0.0250174	1.63525	463.19	-101.957	-3.53293	0	0	-1.37654
195	0	3.49866	0	0	3.49868	0.0542853	0.202987	-0.20322	0.0331808	-0.189601	-19.1117	1.17E-15	0.368088	0	0	0.00517508	10.6189	-33.2184	-9.53236	343.767	350.523	667.57	385.778	385.778	385.778	18.3883	-60.6098	15.8916	233.626	374.129	255.614	185.241	185.241	185.241	-60.6183	4.28863	-22.7882	60.1862	-14.752	22.1729	-0.169407	0.0415554	1.59305	507.645	-124.323	-17.0465	0	0	-1.08199
196	0	3.6579	0	0	3.6579	0.062378	-0.00196489	-0.194859	0.0505867	-0.240999	-15.1227	-4.98E-15	-0.616344	0	0	0.00367771	11.2299	-32.8543	-11.0762	341.153	349.082	670.164	384.207	384.207	384.207	18.5259	-64.5882	17.093	259.787	373.227	252.695	185.241	185.241	185.241	-64.677	4.35267	-23.4916	61.2084	-15.3129	24.495	-0.149474	0.113398	1.57976	549.514	-149.416	-33.3043	0	0	-0.689638
197	0	3.75537	0	0	3.75536	0.0649789	-0.0678327	-0.181502	0.0784019	-0.302979	-9.84331	-3.42E-15	0.309595	0	0	0.000849476	11.7072	-32.2191	-12.4318	337.433	347.516	671.924	382.647	382.647	382.647	18.4261	-68.5468	18.1751	285.219	372.028	250.467	185.241	185.241	185.241	-68.7182	4.39392	-23.9601	61.8463	-15.8332	26.53	-0.135067	0.196752	1.59151	591.326	-175.592	-52.4007	0	0	-0.22767
198	0	3.77002	0	0	3.77	0.0586723	0.0918839	-0.165181	0.117817	-0.375139	-3.68909	-3.39E-15	3.59923	0	0	-0.00499327	11.9904	-31.3654	-13.4887	332.851	345.789	672.889	381.19	381.19	381.19	18.0683	-72.3965	19.0504	309.498	370.493	248.887	185.241	185.241	185.241	-72.6452	4.40281	-24.1357	62.0783	-16.2685	28.1364	-0.140801	0.296195	1.61602	635.929	-199.845	-73.3283	0	0	0.265043
199	0	3.68837	0	0	3.68851	0.0419616	0.515079	-0.147502	0.16642	-0.45469	2.79068	2.97E-15	9.08315	0	0	-0.0151938	12.0319	-30.362	-14.1564	327.698	343.859	673.137	379.931	379.931	379.931	17.4742	-76.0322	19.6491	332.121	368.634	247.857	185.241	185.241	185.241	-76.346	4.37149	-23.9992	61.9001	-16.5719	29.1977	-0.179631	0.412361	1.63784	686.375	-217.766	-94.0239	0	0	0.74121
200	0	3.51505	0	0	3.5158	0.0154922	1.18527	-0.128297	0.218621	-0.536538	9.1145	-7.64E-15	16.0239	0	0	-0.0289288	11.8032	-29.2885	-14.3736	322.307	341.701	672.778	378.961	378.961	378.961	16.7052	-79.3462	19.9341	352.534	366.52	247.228	185.241	185.241	185.241	-79.7086	4.29292	-23.5751	61.3334	-16.6976	29.6334	-0.26302	0.533157	1.63595	746.511	-225.937	-111.654	0	0	1.15459
201	0	3.27722	0	0	3.2793	-0.0182577	2.03931	-0.106217	0.266974	-0.613774	14.9067	1.70E-15	23.3151	0	0	-0.0428672	11.2991	-28.2276	-14.1151	317.021	339.316	671.937	378.344	378.343	378.344	15.8507	-82.2411	19.9084	370.17	364.264	246.796	185.241	185.241	185.241	-82.6359	4.16068	-22.9261	60.4291	-16.607	29.4081	-0.384322	0.6385	1.59387	817.101	-222.269	-123.244	0	0	1.47426
202	0	3.02064	0	0	3.02476	-0.0556974	2.98565	-0.0803492	0.30414	-0.679376	19.8286	4.24E-16	29.7738	0	0	-0.0528504	10.5375	-27.2529	-13.3926	312.158	336.738	670.734	378.094	378.094	378.094	15.0088	-84.6414	19.6122	384.517	362.004	246.313	185.241	185.241	185.241	-85.0565	3.96976	-22.1388	59.2611	-16.2738	28.5354	-0.523039	0.702881	1.50214	895.834	-207.499	-126.433	0	0	1.69974
203	0	2.7993	0	0	2.8059	-0.0929271	3.92506	-0.0523964	0.324588	-0.727763	23.43	1.27E-15	34.4202	0	0	-0.0560699	9.55672	-26.4156	-12.2533	307.965	334.041	669.267	378.171	378.171	378.17	14.2672	-86.4994	19.1106	395.157	359.868	245.504	185.241	185.241	185.241	-86.9289	3.71881	-21.3062	57.909	-15.6905	27.0767	-0.677302	0.717587	1.37452	982.603	-182.817	-120.31	0	0	1.87294
204	0	2.66352	0	0	2.67276	-0.126281	4.76489	-0.0275213	0.326045	-0.755478	25.0946	-8.06E-15	36.7204	0	0	-0.0519419	8.41118	-25.7346	-10.7812	304.569	331.324	667.593	378.486	378.486	378.486	13.688	-87.7982	18.479	401.813	357.949	244.106	185.241	185.241	185.241	-88.2415	3.41285	-20.5102	56.4407	-14.8704	25.1384	-0.862878	0.685573	1.23456	1078.29	-150.74	-105.656	0	0	2.06745
205	0	2.6519	0	0	2.66382	-0.152466	5.4228	-0.013328	0.309953	-0.760604	24.1393	2.44E-15	36.6855	0	0	-0.0412304	7.16635	-25.1934	-9.10031	301.95	328.708	665.707	378.93	378.93	378.93	13.3003	-88.5526	17.789	404.354	356.287	241.917	185.241	185.241	185.241	-89.0126	3.06468	-19.8108	54.8986	-13.8456	22.8672	-1.08802	0.618748	1.1114	1178.59	-113.967	-84.7404	0	0	2.35193
206	0	2.78974	0	0	2.80423	-0.168471	5.82425	-0.0169553	0.28144	-0.741148	20.0884	9.54E-16	34.8458	0	0	-0.0247728	5.89432	-24.7449	-7.3716	299.929	326.316	663.54	379.395	379.395	379.395	13.1026	-88.8091	17.1005	402.799	354.863	238.841	185.241	185.241	185.241	-89.2901	2.69349	-19.2436	53.2956	-12.6616	20.4432	-1.33553	0.534106	1.03004	1268.87	-73.7328	-60.9354	0	0	2.74567
207	0	3.09171	0	0	3.1082	-0.171557	5.90157	-0.0420015	0.247734	-0.694863	12.9605	6.89E-16	32.0048	0	0	-0.00293405	4.66857	-24.3221	-5.77851	298.197	324.254	660.97	379.799	379.799	379.799	13.0728	-88.6431	16.4604	397.3	353.628	234.922	185.241	185.241	185.241	-89.1492	2.32144	-18.8237	51.6209	-11.3702	18.0631	-1.55116	0.451035	1.01449	1322.63	-28.7198	-38.3392	0	0	3.17593
208	0	3.5662	0	0	3.58335	-0.159587	5.60149	-0.0864444	0.215246	-0.61938	3.43928	2.01E-15	28.8545	0	0	0.023867	3.55614	-23.8536	-4.4966	296.378	322.603	657.86	380.093	380.093	380.093	13.1809	-88.1525	15.9049	388.146	352.535	230.348	185.241	185.241	185.241	-88.6873	1.9695	-18.5553	49.8526	-10.0214	15.9118	-1.65568	0.382571	1.07951	1306.38	22.9164	-20.9938	0	0	3.46745
209	0	4.21861	0	0	4.23413	-0.131787	4.90335	-0.142083	0.186419	-0.51426	-7.13366	-2.23E-15	25.6295	0	0	0.0536181	2.60718	-23.2792	-3.65182	294.11	321.41	654.11	380.261	380.261	380.261	13.3994	-87.4485	15.4628	375.759	351.572	225.422	185.24	185.24	185.241	-88.0151	1.65384	-18.4384	47.9752	-8.65812	14.1238	-1.57761	0.328638	1.23023	1193.14	79.9603	-11.6689	0	0	3.40017
210	0	5.04939	0	0	5.06078	-0.0895831	3.84076	-0.19687	0.15862	-0.384766	-17.0729	-3.18E-15	22.0393	0	0	0.0812886	1.84539	-22.5606	-3.28112	291.117	320.69	649.707	380.306	380.306	380.306	13.7065	-86.6423	15.1534	360.697	350.774	220.496	185.241	185.241	185.241	-87.2442	1.38383	-18.4692	45.9933	-7.3139	12.7469	-1.29521	0.274975	1.453	979.34	134.843	-10.4348	0	0	2.84302
211	0	6.04903	0	0	6.05488	-0.0369871	2.51289	-0.239794	0.128031	-0.246057	-24.9056	6.79E-15	17.7254	0	0	0.100405	1.26366	-21.6861	-3.31307	287.26	320.426	644.761	380.241	380.241	380.241	14.0824	-85.8322	14.98	343.633	350.202	215.899	185.241	185.241	185.241	-86.4732	1.16052	-18.6343	43.9403	-6.01371	11.7247	-0.857373	0.202002	1.72654	695.345	174.908	-14.4176	0	0	1.88333
212	0	7.19517	0	0	7.19643	0.0200641	1.06953	-0.265116	0.094513	-0.121601	-29.8357	-5.30E-16	12.7837	0	0	0.107436	0.828176	-20.6682	-3.5802	282.536	320.562	639.485	380.076	380.076	380.076	14.5069	-85.0934	14.9247	325.289	349.906	211.869	185.241	185.241	185.241	-85.7777	0.974629	-18.9063	41.8738	-4.77635	10.9096	-0.37586	0.0922104	2.0263	400.933	186.563	-19.3005	0	0	0.835638
213	0	8.45543	0	0	8.45557	0.0753313	-0.33001	-0.272009	0.0615704	-0.0290811	-31.7188	5.73E-15	7.74939	0	0	0.103478	0.490221	-19.5348	-3.86158	277.04	321.002	634.159	379.815	379.815	379.815	14.9621	-84.4732	14.9502	306.321	349.903	208.533	185.241	185.241	185.241	-85.2062	0.805628	-19.2478	39.8624	-3.61717	10.1055	0.0321799	-0.0566379	2.31553	154.439	163.397	-21.8388	0	0	0.0331463
214	0	9.79065	0	0	9.79428	0.123762	-1.55616	-0.263339	0.0328459	0.0278779	-30.906	3.45E-16	3.19148	0	0	0.09206	0.200879	-18.3184	-3.94056	270.902	321.611	629.061	379.463	379.463	379.463	15.4354	-83.9904	15.0087	287.233	350.164	205.911	185.241	185.241	185.241	-84.7796	0.625143	-19.6193	37.9673	-2.55163	9.12612	0.281064	-0.228391	2.55016	-7.57498	109.725	-21.1985	0	0	-0.359444
215	0	11.1547	0	0	11.1657	0.16209	-2.52558	-0.244647	0.0106044	0.0551634	-28.0815	3.13E-15	-0.512968	0	0	0.0768028	-0.0766264	-17.0447	-3.66086	264.229	322.24	624.407	379.035	379.035	379.035	15.9197	-83.6383	15.0507	268.351	350.634	203.942	185.241	185.241	185.241	-84.4937	0.403834	-19.9851	36.2233	-1.59832	7.85134	0.334123	-0.395079	2.69962	-73.4341	38.3773	-18.3502	0	0	-0.374306
216	0	12.4946	0	0	12.5144	0.188716	-3.19821	-0.222717	-0.00469463	0.0605084	-24.0611	-5.67E-15	-3.25992	0	0	0.0604738	-0.360253	-15.7251	-2.96554	257.05	322.743	620.32	378.565	378.565	378.565	16.4106	-83.3909	15.0341	249.84	351.241	202.512	185.241	185.241	185.241	-84.3239	0.118777	-20.3165	34.6278	-0.779692	6.26456	0.211734	-0.532628	2.7641	-52.6185	-36.4515	-14.4681	0	0	-0.146776
217	0	13.7523	0	0	13.7795	0.203319	-3.56675	-0.203722	-0.013794	0.0509686	-19.5762	4.03E-15	-5.14509	0	0	0.0450393	-0.649745	-14.3532	-1.90551	249.307	323.006	616.83	378.098	378.098	378.098	16.9022	-83.2088	14.9285	231.744	351.913	201.494	185.241	185.241	185.241	-84.231	-0.241154	-20.5923	33.1389	-0.119484	4.45443	-0.00648154	-0.625687	2.77727	25.9418	-102.663	-10.2395	0	0	0.175176
218	0	14.8682	0	0	14.899	0.206421	-3.645	-0.191614	-0.0178039	0.0332319	-15.1167	-2.44E-15	-6.33154	0	0	0.0317677	-0.933013	-12.9082	-0.614293	240.879	322.947	613.911	377.689	377.689	377.688	17.3851	-83.0434	14.7169	214.028	352.578	200.769	185.241	185.241	185.241	-84.1638	-0.673043	-20.7976	31.686	0.363818	2.57866	-0.238773	-0.670886	2.78263	128.046	-152.045	-6.09986	0	0	0.500955
219	0	15.7823	0	0	15.8119	0.199089	-3.46001	-0.187182	-0.0176026	0.0135555	-10.8707	9.54E-16	-6.94043	0	0	0.0212602	-1.19417	-11.364	0.732668	231.629	322.521	611.535	377.372	377.372	377.372	17.8435	-82.8388	14.3944	196.609	353.175	200.251	185.241	185.241	185.241	-84.0611	-1.15963	-20.9215	30.1935	0.66363	0.815451	-0.417973	-0.660583	2.82019	221.463	-177.38	-2.68665	0	0	0.779199
220	0	16.4347	0	0	16.4587	0.18275	-3.04756	-0.188808	-0.0139258	-0.00294206	-6.83938	-5.20E-15	-7.03391	0	0	0.0138463	-1.42071	-9.69961	1.95962	221.459	321.716	609.712	377.16	377.16	377.16	18.2537	-82.5323	13.9667	179.391	353.655	199.878	185.241	185.241	185.241	-83.8514	-1.66951	-20.9562	28.6041	0.791038	-0.68007	-0.497823	-0.590317	2.90608	280.561	-174.177	-0.671907	0	0	0.966866
221	0	16.7654	0	0	16.7811	0.158991	-2.44723	-0.193534	-0.0073226	-0.0127051	-2.9731	1.48E-15	-6.61458	0	0	0.00995117	-1.60789	-7.90711	2.92522	210.349	320.563	608.51	377.027	377.027	377.027	18.5848	-82.0548	13.4501	162.287	353.988	199.614	185.241	185.241	185.241	-83.4549	-2.15868	-20.8963	26.8943	0.775158	-1.80548	-0.452226	-0.465722	3.02869	288.27	-141.815	-0.5034	0	0	1.01109
222	0	16.7166	0	0	16.7241	0.129275	-1.69567	-0.198463	0.00167933	-0.0141817	0.697963	5.20E-15	-5.66708	0	0	0.0101062	-1.75841	-5.99517	3.54611	198.386	319.138	608.043	376.923	376.923	376.923	18.8023	-81.3339	12.8701	145.233	354.168	199.426	185.241	185.241	185.241	-82.7866	-2.57503	-20.7406	25.0752	0.656345	-2.52433	-0.276707	-0.306989	3.15511	237.728	-84.7817	-2.14168	0	0	0.862914
223	0	16.2386	0	0	16.2403	0.0946721	-0.819772	-0.201383	0.0120807	-0.00818482	4.0445	-2.01E-15	-4.23337	0	0	0.0145038	-1.87801	-3.98849	3.80725	185.772	317.559	608.44	376.79	376.789	376.79	18.8748	-80.2985	12.2593	128.196	354.218	199.286	185.241	185.241	185.241	-81.7641	-2.8657	-20.4933	23.1825	0.473985	-2.86545	0.013241	-0.139087	3.24545	132.244	-11.5266	-5.02336	0	0	0.506078
224	0	15.296	0	0	15.2961	0.0556772	0.167737	-0.201045	0.0225055	0.00216272	6.86458	3.18E-15	-2.41761	0	0	0.0223586	-1.9695	-1.92453	3.75904	172.812	315.977	609.8	376.581	376.581	376.581	18.7789	-78.8854	11.6533	111.172	354.184	199.16	185.241	185.241	185.241	-80.3165	-2.98463	-20.1622	21.2632	0.255819	-2.91242	0.385653	0.015287	3.27027	-16.2152	66.5945	-8.16995	0	0	-0.0209212
225	0	13.8728	0	0	13.8762	0.0122408	1.26758	-0.197297	0.031608	0.0123671	8.9049	2.41E-15	-0.350234	0	0	0.031418	-2.02844	0.150127	3.50326	159.889	314.545	612.154	376.286	376.286	376.286	18.5014	-77.0454	11.0875	94.1712	354.127	199.01	185.241	185.241	185.241	-78.3909	-2.89703	-19.757	19.3655	0.0140401	-2.78656	0.797886	0.138496	3.21259	-189.826	137.303	-10.5708	0	0	-0.626547
226	0	11.9744	0	0	11.9859	-0.0359832	2.48751	-0.191002	0.0384919	0.0177866	9.87043	3.18E-16	1.84314	0	0	0.037898	-2.04171	2.18314	3.17031	147.426	313.402	615.444	375.936	375.936	375.936	18.0394	-74.7467	10.596	77.2048	354.103	198.798	185.241	185.241	185.241	-75.9563	-2.57973	-19.2857	17.5337	-0.253266	-2.625	1.20562	0.220712	3.07002	-368.808	189.764	-11.4687	0	0	-1.19431
227	0	9.62884	0	0	9.65062	-0.0892127	3.83142	-0.184238	0.0425778	0.0148826	9.38722	1.48E-15	4.00179	0	0	0.0368478	-1.98953	4.11895	2.89323	135.85	312.646	619.518	375.601	375.601	375.601	17.399	-71.9777	10.213	60.2656	354.158	198.494	185.241	185.241	185.241	-73.0056	-2.01899	-18.7548	15.8072	-0.557588	-2.5569	1.57139	0.260131	2.8514	-535.365	216.59	-10.5546	0	0	-1.62152
228	0	6.88684	0	0	6.91642	-0.147078	5.28753	-0.180347	0.0435416	0.00147902	6.99995	-5.51E-15	5.89813	0	0	0.0229293	-1.85034	5.90101	2.78482	125.555	312.334	624.15	375.371	375.371	375.371	16.5957	-68.749	9.9724	43.3193	354.312	198.094	185.241	185.241	185.241	-69.5571	-1.20952	-18.1696	14.2221	-0.914322	-2.6831	1.86472	0.258251	2.57353	-674.498	213.957	-7.89747	0	0	-1.84263
229	0	3.82502	0	0	3.85229	-0.208193	6.81799	-0.18348	0.0413125	-0.0223988	2.26245	2.97E-15	7.24519	0	0	-0.00803692	-1.60725	7.47448	2.92053	116.871	312.476	629.06	375.34	375.34	375.34	15.6573	-65.0973	9.90518	26.3081	354.566	197.647	185.241	185.241	185.241	-65.6582	-0.157515	-17.5364	12.8116	-1.33794	-3.06161	2.06764	0.219453	2.26052	-776.712	182.63	-3.96312	0	0	-1.8443
230	0	0.549659	0	0	0.555554	-0.269946	8.35453	-0.197446	0.0355126	-0.0540509	-5.06921	8.48E-16	7.70985	0	0	-0.0564479	-1.25384	8.78991	3.32945	110.044	313.047	633.951	375.586	375.586	375.586	14.6285	-61.089	10.0298	9.17419	354.897	197.279	185.241	185.241	185.241	-61.3891	1.11082	-16.8654	11.6068	-1.83721	-3.70175	2.17449	0.148862	1.93877	-838.951	127.157	0.606784	0	0	-1.65943
231	0	-2.80086	0	0	-2.84241	-0.328652	9.80415	-0.223306	0.0257117	-0.0884102	-14.7219	0	7.04818	0	0	-0.115876	-0.797959	9.80757	3.99325	105.228	313.991	638.533	376.164	376.164	376.164	13.5727	-56.8241	10.3381	-8.09721	355.274	197.206	185.241	185.241	185.241	-56.8663	2.53823	-16.1722	10.6352	-2.41166	-4.56574	2.19168	0.0533523	1.62947	-864.295	55.2913	5.23474	0	0	-1.34726
232	0	-6.0617	0	0	-6.17695	-0.380116	11.0647	-0.25843	0.0111076	-0.119813	-25.7895	-3.29E-15	5.15988	0	0	-0.172545	-0.26245	10.5022	4.85154	102.478	315.234	642.552	377.097	377.097	377.097	12.5659	-52.4332	10.7833	-25.4319	355.671	197.717	185.241	185.241	185.241	-52.2379	4.0303	-15.4784	9.91787	-3.04961	-5.57623	2.13064	-0.0569133	1.34944	-858.362	-23.9955	9.69232	0	0	-0.968643
233	0	-9.05763	0	0	-9.26332	-0.420454	12.0452	-0.297191	-0.0089127	-0.143244	-36.8708	-1.27E-15	2.14038	0	0	-0.209521	0.317517	10.8665	5.8111	101.757	316.686	645.807	378.38	378.38	378.38	11.6819	-48.0666	11.2777	-42.6405	356.064	199.116	185.241	185.241	185.241	-47.6693	5.46186	-14.8077	9.46609	-3.72737	-6.62715	2.00805	-0.168673	1.10645	-828.236	-101.621	13.9942	0	0	-0.574954
234	0	-11.6283	0	0	-11.9235	-0.447034	12.6874	-0.332767	-0.0332055	-0.15547	-46.4106	-2.55E-15	-1.64168	0	0	-0.214484	0.899887	10.9131	6.75792	102.946	318.25	648.161	379.976	379.976	379.976	10.9702	-43.8739	11.7061	-59.4294	356.43	201.655	185.241	185.241	185.241	-43.3204	6.69781	-14.1778	9.27866	-4.41032	-7.59719	1.84429	-0.266866	0.899414	-781.483	-169.129	18.1532	0	0	-0.203673
235	0	-13.6552	0	0	-14.0204	-0.459109	12.9782	-0.360113	-0.0583685	-0.155944	-53.2072	-4.24E-15	-5.57573	0	0	-0.186513	1.44291	10.6725	7.57162	105.856	319.827	649.538	381.83	381.83	381.83	10.4387	-39.9798	11.9534	-75.4483	356.73	205.472	185.241	185.241	185.241	-39.3214	7.62296	-13.5907	9.3415	-5.05615	-8.36513	1.66044	-0.336793	0.723959	-725.16	-219.29	21.9204	0	0	0.121042
236	0	-15.0804	0	0	-15.4834	-0.457799	12.9466	-0.378038	-0.0793025	-0.145653	-56.8083	3.39E-15	-8.89112	0	0	-0.136213	1.91193	10.1883	8.13968	110.255	321.329	649.914	383.864	383.865	383.865	10.052	-36.4657	11.9348	-90.3556	356.907	210.574	185.241	185.241	185.241	-35.7539	8.16821	-13.0288	9.62893	-5.61994	-8.82456	1.47915	-0.367526	0.574609	-667.773	-246.771	24.6256	0	0	0.387248
237	0	-15.9093	0	0	-16.3161	-0.445512	12.6508	-0.388386	-0.0917832	-0.125732	-57.5216	-1.02E-14	-10.8933	0	0	-0.0787441	2.28459	9.51066	8.3704	115.89	322.689	649.308	385.993	385.993	385.993	9.74695	-33.3634	11.6161	-103.867	356.899	216.855	185.241	185.241	185.241	-32.646	8.3223	-12.4621	10.1068	-6.06058	-8.89656	1.32493	-0.356343	0.44876	-620.136	-249.974	25.457	0	0	0.597136
238	0	-16.2	0	0	-16.5825	-0.425225	12.1607	-0.39381	-0.0938058	-0.0975872	-56.1367	5.09E-15	-11.1153	0	0	-0.0261988	2.55321	8.68857	8.20438	122.513	323.863	647.765	388.121	388.121	388.121	9.45581	-30.6613	11.0167	-115.777	356.66	224.13	185.241	185.241	185.241	-29.9785	8.12728	-11.86	10.7363	-6.3477	-8.53996	1.21351	-0.31045	0.347872	-590.84	-231.745	23.9908	0	0	0.763171
239	0	-16.0447	0	0	-16.3852	-0.399838	11.5449	-0.396273	-0.0851755	-0.0634558	-53.5881	-3.39E-15	-9.36218	0	0	0.0157019	2.72417	7.7643	7.6213	129.904	324.837	645.351	390.151	390.151	390.151	9.12806	-28.3178	10.1979	-125.951	356.182	232.176	185.241	185.241	185.241	-27.6988	7.66217	-11.2052	11.4778	-6.46772	-7.75617	1.14566	-0.242199	0.276567	-582.819	-197.39	20.3584	0	0	0.899427
240	0	-15.5513	0	0	-15.8421	-0.371609	10.857	-0.396381	-0.0674675	-0.0267175	-50.6717	6.79E-15	-5.80323	0	0	0.0464713	2.8147	6.76966	6.6403	137.884	325.623	642.15	391.991	391.991	391.991	8.74456	-26.275	9.24348	-134.311	355.507	240.754	185.241	185.241	185.241	-25.7362	7.02154	-10.5038	12.2958	-6.42711	-6.58688	1.10937	-0.16405	0.247947	-592.502	-153.179	15.2624	0	0	1.01529
241	0	-14.8278	0	0	-15.0678	-0.341685	10.1243	-0.394479	-0.043965	0.00897602	-48.0035	2.55E-15	-1.00561	0	0	0.0683029	2.84781	5.72476	5.31423	146.322	326.245	638.263	393.554	393.554	393.554	8.32203	-24.4716	8.23939	-140.819	354.732	249.637	185.241	185.241	185.241	-24.0168	6.29481	-9.78902	13.1633	-6.25095	-5.10512	1.08463	-0.0897192	0.27403	-612.458	-105.689	9.62553	0	0	1.11862
242	0	-13.9695	0	0	-14.1612	-0.309905	9.34252	-0.39105	-0.0199527	0.0410897	-46.0128	-9.33E-15	4.08533	0	0	0.0841583	2.8476	4.63858	3.71906	155.129	326.733	633.813	394.769	394.769	394.769	7.90673	-22.8531	7.257	-145.464	353.988	258.619	185.241	185.241	185.241	-22.4767	5.55162	-9.11573	14.0671	-5.98023	-3.40161	1.05994	-0.0304316	0.367721	-637.111	-61.2173	4.515	0	0	1.22482
243	0	-13.052	0	0	-13.1989	-0.275063	8.48135	-0.387039	0.000439998	0.0691837	-44.9933	-7.00E-15	8.55617	0	0	0.0969206	2.83595	3.51031	1.94317	164.254	327.108	628.946	395.583	395.583	395.583	7.55877	-21.3794	6.3444	-148.239	353.416	267.517	185.241	185.241	185.241	-21.0705	4.83618	-8.54655	15.0096	-5.66683	-1.57092	1.03448	0.00734973	0.531003	-664.68	-23.334	0.336849	0	0	1.35817
244	0	-12.1262	0	0	-12.2324	-0.235485	7.49841	-0.383094	0.0143055	0.0943549	-45.0562	2.44E-15	11.6632	0	0	0.10817	2.83133	2.33098	0.0798912	173.68	327.385	623.832	395.97	395.97	395.97	7.33599	-20.0317	5.52595	-149.131	353.137	276.17	185.241	185.241	185.241	-19.7777	4.16967	-8.13793	16.0086	-5.36865	0.298176	1.01961	0.0250042	0.760186	-696.395	6.73902	-2.72607	0	0	1.54457
245	0	-11.218	0	0	-11.2883	-0.18974	6.3568	-0.379046	0.0197916	0.11784	-46.0829	-2.65E-15	12.9171	0	0	0.117404	2.84834	1.0853	-1.77526	183.419	327.566	618.656	395.941	395.941	395.941	7.28173	-18.8149	4.80778	-148.112	353.233	284.428	185.241	185.241	185.241	-18.6045	3.55716	-7.92985	17.094	-5.14232	2.12649	1.02752	0.0277471	1.04329	-732.705	28.8385	-4.30571	0	0	1.79932
246	0	-10.331	0	0	-10.3716	-0.137292	5.04171	-0.373834	0.0156387	0.14032	-47.7227	-8.27E-15	12.086	0	0	0.122338	2.89762	-0.245987	-3.52608	193.512	327.65	613.62	395.549	395.549	395.549	7.4171	-17.7568	4.18573	-145.136	353.738	292.143	185.241	185.241	185.241	-17.5815	2.9958	-7.93956	18.3021	-5.03566	3.84487	1.06578	0.0251468	1.36429	-771.205	43.48	-3.673	0	0	2.11836
247	0	-9.45333	0	0	-9.4719	-0.0789278	3.57203	-0.365195	0.00247792	0.16203	-49.3953	4.24E-15	9.31637	0	0	0.120607	2.98501	-1.6824	-5.0787	204.012	327.633	608.932	394.888	394.888	394.888	7.73715	-16.9033	3.65278	-140.154	354.622	299.162	185.241	185.241	185.241	-16.7577	2.48152	-8.1584	19.6678	-5.07936	5.3936	1.13001	0.0259647	1.70239	-805.779	51.1572	-0.175098	0	0	2.47337
248	0	-8.56696	0	0	-8.57223	-0.0167854	2.00207	-0.350582	-0.0173792	0.182822	-50.4522	4.24E-15	5.08287	0	0	0.111575	3.11027	-3.23942	-6.34763	214.977	327.512	604.802	394.091	394.091	394.091	8.21299	-16.3094	3.20465	-133.13	355.803	305.326	185.241	185.241	185.241	-16.191	2.01306	-8.55431	21.2166	-5.27965	6.72224	1.2059	0.0393071	2.03059	-828.476	53.095	6.26031	0	0	2.8159
249	0	-7.65812	0	0	-7.65832	0.0459429	0.414255	-0.328623	-0.0407986	0.201292	-50.4109	-7.64E-15	0.0625304	0	0	0.0971492	3.26535	-4.92393	-7.26392	226.442	327.291	601.43	393.306	393.306	393.306	8.79863	-16.0289	2.84229	-124.058	357.159	310.473	185.241	185.241	185.241	-15.9371	1.59322	-9.07854	22.9571	-5.61413	7.78994	1.27122	0.0714512	2.32639	-831.179	50.6975	15.2438	0	0	3.08467
250	0	-6.72452	0	0	-6.72575	0.105466	-1.09306	-0.300155	-0.0644375	0.216117	-49.1337	5.09E-15	-4.97522	0	0	0.0813455	3.43354	-6.73125	-7.78272	238.403	326.975	599	392.677	392.677	392.677	9.4391	-16.105	2.5708	-112.979	358.549	314.444	185.241	185.241	185.241	-16.0403	1.22757	-9.67383	24.8766	-6.03205	8.56555	1.31165	0.120531	2.5652	-810.961	45.4437	25.9766	0	0	3.23282
251	0	-5.77687	0	0	-5.78204	0.157825	-2.41776	-0.268156	-0.0848812	0.225519	-46.8485	-5.09E-15	-9.25359	0	0	0.0687932	3.5906	-8.64458	-7.88565	250.808	326.576	597.671	392.313	392.313	392.313	10.0788	-16.5659	2.39625	-99.9777	359.833	317.104	185.241	185.241	185.241	-16.528	0.921949	-10.2827	26.9406	-6.46341	9.02517	1.31848	0.176465	2.7327	-768.157	38.6832	37.4099	0	0	3.23322
252	0	-4.83487	0	0	-4.84376	0.199348	-3.46655	-0.236754	-0.0990958	0.228127	-44.0194	-8.48E-15	-12.1158	0	0	0.0625626	3.70832	-10.6365	-7.58002	263.554	326.108	597.565	392.272	392.272	392.272	10.67	-17.4238	2.32252	-85.1681	360.895	318.352	185.241	185.241	185.241	-17.4119	0.680117	-10.8566	29.096	-6.83387	9.15124	1.28576	0.224314	2.82285	-705.026	31.7599	48.2253	0	0	3.07961
253	0	-3.92003	0	0	-3.93043	0.227101	-4.16629	-0.209938	-0.105379	0.222441	-41.1482	-1.70E-15	-13.1964	0	0	0.062458	3.76	-12.6717	-6.89816	276.491	325.59	598.762	392.547	392.547	392.547	11.1812	-18.6792	2.34989	-68.6742	361.655	318.142	185.241	185.241	185.241	-18.6911	0.502428	-11.3638	31.2785	-7.08106	8.93733	1.2063	0.252847	2.84398	-623.048	25.9058	57.1956	0	0	2.77608
254	0	-3.04881	0	0	-3.05814	0.239337	-4.4744	-0.190631	-0.103708	0.207884	-38.6066	1.70E-15	-12.5056	0	0	0.0652376	3.72628	-14.7097	-5.89788	289.426	325.043	601.287	393.075	393.075	393.075	11.602	-20.3249	2.47578	-50.6126	362.08	316.493	185.241	185.241	185.241	-20.3575	0.385837	-11.7946	33.4221	-7.16609	8.39772	1.07977	0.257579	2.811	-524.848	21.9435	63.238	0	0	2.34434
255	0	-2.22889	0	0	-2.23543	0.235777	-4.38478	-0.179703	-0.0957062	0.184727	-36.5012	1.70E-15	-10.4221	0	0	0.0665486	3.59961	-16.7075	-4.6615	302.131	324.489	605.113	393.752	393.752	393.752	11.9434	-22.3492	2.69652	-31.0828	362.178	313.498	185.241	185.241	185.241	-22.3994	0.324561	-12.1619	35.4664	-7.07715	7.57592	0.910582	0.23992	2.74144	-413.239	19.4596	65.6805	0	0	1.81938
256	0	-1.45946	0	0	-1.46291	0.217703	-3.92945	-0.175956	-0.0840898	0.154137	-34.6829	0	-7.57052	0	0	0.0634044	3.38611	-18.6218	-3.2917	314.351	323.947	610.157	394.455	394.455	394.455	12.2322	-24.7367	3.00896	-10.1694	361.987	309.32	185.241	185.241	185.241	-24.8019	0.310673	-12.495	37.3615	-6.82524	6.54753	0.704344	0.202382	2.64409	-290.868	16.6441	64.2532	0	0	1.24768
257	0	-0.735266	0	0	-0.736398	0.187774	-3.17443	-0.177311	-0.0711043	0.117849	-32.9176	8.48E-16	-4.54947	0	0	0.0554043	3.10514	-20.4113	-1.90516	325.825	323.43	616.277	395.064	395.064	395.064	12.501	-27.4662	3.4106	12.0457	361.56	304.176	185.241	185.241	185.241	-27.5449	0.334636	-12.8293	39.0704	-6.43672	5.41703	0.471399	0.151336	2.52431	-161.266	11.8029	59.1371	0	0	0.687532
258	0	-0.0521621	0	0	-0.052196	0.14973	-2.2131	-0.181338	-0.0588037	0.0786454	-31.0142	1.70E-15	-1.85631	0	0	0.0442878	2.78642	-22.0378	-0.624004	336.299	322.939	623.277	395.479	395.479	395.479	12.779	-30.5073	3.89938	35.4682	360.944	298.318	185.241	185.241	185.241	-30.5996	0.386297	-13.197	40.5669	-5.94426	4.30859	0.222222	0.0933795	2.38086	-28.8588	3.66482	51.3427	0	0	0.200556
259	0	0.587541	0	0	0.587659	0.107986	-1.15684	-0.186715	-0.0474252	0.040042	-29.0155	1.70E-15	0.311222	0	0	0.0324965	2.46567	-23.4674	0.434337	345.541	322.462	630.913	395.635	395.635	395.635	13.0843	-33.8185	4.47371	59.9803	360.174	292.006	185.241	185.241	185.241	-33.9261	0.457105	-13.6195	41.8328	-5.38011	3.35281	-0.0267255	0.0382411	2.21554	99.3489	-6.79212	41.994	0	0	-0.15877
260	0	1.17335	0	0	1.17335	0.0672077	-0.124278	-0.194177	-0.0351948	0.00575667	-27.2763	3.39E-15	2.04479	0	0	0.0219702	2.17908	-24.6713	1.16959	353.359	321.978	638.905	395.508	395.508	395.508	13.423	-37.3493	5.13378	85.4418	359.271	285.486	185.241	185.241	185.241	-37.475	0.542781	-14.1064	42.8558	-4.77186	2.66991	-0.255182	-0.00269944	2.03023	213.928	-16.2613	31.7426	0	0	-0.35818
261	0	1.69067	0	0	1.69082	0.0318436	0.771288	-0.205441	-0.02157	-0.0214692	-26.2744	2.12E-16	3.34404	0	0	0.0142187	1.95747	-25.6264	1.51129	359.614	321.466	646.958	395.112	395.112	395.112	13.7929	-41.0481	5.88329	111.705	358.257	278.975	185.241	185.241	185.241	-41.195	0.644345	-14.6606	43.6273	-4.14123	2.35272	-0.44345	-0.0202238	1.83272	305.569	-21.029	21.2053	0	0	-0.396453
262	0	2.12831	0	0	2.12898	0.00534894	1.44202	-0.221595	-0.00747016	-0.0411053	-26.3195	1.06E-15	4.07016	0	0	0.00986544	1.82099	-26.3165	1.42868	364.223	320.914	654.784	394.501	394.501	394.501	14.1847	-44.8723	6.72764	138.639	357.161	272.663	185.241	185.241	185.241	-45.0437	0.765899	-15.2794	44.1422	-3.50461	2.45269	-0.576263	-0.0113875	1.63343	367.885	-18.6044	10.8282	0	0	-0.303345
263	0	2.48538	0	0	2.48668	-0.010728	1.84884	-0.241974	0.00612265	-0.0558936	-27.3218	-5.41E-15	4.12514	0	0	0.00822942	1.77525	-26.7328	0.936404	367.167	320.323	662.121	393.751	393.751	393.751	14.5785	-48.7966	7.6675	166.141	356.016	266.719	185.241	185.241	185.241	-48.9958	0.909855	-15.9494	44.399	-2.8748	2.97115	-0.647868	0.0224137	1.44548	400.785	-7.52834	0.495086	0	0	-0.130763
264	0	2.77394	0	0	2.77566	-0.0173417	2.01614	-0.263727	0.0191125	-0.071289	-28.7079	7.85E-15	3.62547	0	0	0.00792309	1.80971	-26.8751	0.0947286	368.486	319.711	668.749	392.956	392.956	392.956	14.9421	-52.814	8.69065	194.133	354.849	261.304	185.241	185.241	185.241	-53.0443	1.07232	-16.6413	44.4011	-2.26332	3.85687	-0.663498	0.0737197	1.28446	411.218	11.5386	-10.0101	0	0	0.0685619
265	0	3.01491	0	0	3.01681	-0.0178976	2.0302	-0.282146	0.0337569	-0.093992	-29.5264	2.86E-15	3.10344	0	0	0.00764216	1.89889	-26.7534	-0.995926	368.277	319.101	674.505	392.209	392.209	392.209	15.2314	-56.9273	9.76632	222.528	353.675	256.584	185.241	185.241	185.241	-57.1927	1.24145	-17.3083	44.1592	-1.68191	5.01076	-0.643344	0.130179	1.1616	412.606	36.1306	-20.9676	0	0	0.260254
266	0	3.22894	0	0	3.23094	-0.0174426	2.01869	-0.292907	0.0538896	-0.13025	-28.8338	3.18E-15	3.39006	0	0	0.0061294	2.00668	-26.389	-2.20572	366.692	318.518	679.281	391.597	391.597	391.597	15.3992	-61.1336	10.8453	251.178	352.501	252.721	185.241	185.241	185.241	-61.4383	1.39969	-17.8922	43.6933	-1.14316	6.29779	-0.605888	0.179647	1.08321	418.786	62.3838	-32.182	0	0	0.434756
267	0	3.42766	0	0	3.43001	-0.0213853	2.11842	-0.293234	0.0824967	-0.183743	-25.9961	4.24E-16	5.2393	0	0	0.0011618	2.09214	-25.8156	-3.38752	363.936	317.974	683.026	391.197	391.197	391.197	15.4088	-65.4081	11.8664	279.826	351.337	249.859	185.241	185.241	185.241	-65.7558	1.52767	-18.3368	43.0351	-0.659319	7.56082	-0.567219	0.211298	1.0429	440.73	85.3459	-42.747	0	0	0.597934
268	0	3.61053	0	0	3.61382	-0.0342382	2.4434	-0.282358	0.121309	-0.255113	-20.8624	1.70E-15	9.10955	0	0	-0.0105386	2.11605	-25.0801	-4.38914	360.267	317.467	685.737	391.065	391.065	391.065	15.2461	-69.6932	12.7661	308.074	350.212	248.087	185.241	185.241	185.241	-70.0862	1.60791	-18.6012	42.2293	-0.241076	8.63553	-0.536131	0.2202	1.02784	484.752	101.016	-51.4277	0	0	0.755383
269	0	3.76903	0	0	3.7744	-0.0586272	3.05964	-0.26123	0.169131	-0.341875	-13.7582	3.82E-15	14.8671	0	0	-0.0309682	2.04722	-24.2413	-5.06587	355.994	316.981	687.458	391.232	391.232	391.232	14.9302	-73.8988	13.4924	335.383	349.187	247.411	185.241	185.241	185.241	-74.3374	1.62683	-18.6736	41.3335	0.10376	9.36592	-0.523962	0.207232	1.02062	554.576	107.558	-56.9507	0	0	0.903943
270	0	3.89645	0	0	3.90584	-0.0947861	3.97191	-0.231088	0.221081	-0.438799	-5.26024	8.48E-16	21.6898	0	0	-0.0578348	1.8678	-23.3659	-5.29454	351.468	316.492	688.27	391.695	391.695	391.695	14.5145	-77.9118	14.0179	361.11	348.356	247.73	185.241	185.241	185.241	-78.3957	1.57538	-18.5778	40.4151	0.370813	9.62147	-0.531285	0.190047	1.00652	648.724	107.793	-58.1793	0	0	1.02204
271	0	3.99608	0	0	4.01215	-0.140674	5.12669	-0.192405	0.268952	-0.538418	4.03321	-3.39E-15	28.206	0	0	-0.0839201	1.57489	-22.5222	-4.98729	347.051	315.985	688.283	392.403	392.403	392.403	14.077	-81.6124	14.347	384.565	347.836	248.824	185.241	185.241	185.241	-82.1415	1.4495	-18.3694	39.5434	0.56005	9.31046	-0.565938	0.18582	0.974047	764.751	106.325	-54.5042	0	0	1.08562
272	0	4.08164	0	0	4.10752	-0.192648	6.42955	-0.145294	0.303203	-0.632384	13.5794	1.70E-15	32.8804	0	0	-0.100291	1.18002	-21.7703	-4.10783	343.08	315.471	687.627	393.262	393.262	393.262	13.6997	-84.8872	14.5124	405.082	347.734	250.357	185.241	185.241	185.241	-85.4638	1.25149	-18.1204	38.7792	0.675016	8.39519	-0.64574	0.201487	0.918075	900.032	106.42	-46.0294	0	0	1.08047
273	0	4.16981	0	0	4.20851	-0.246397	7.7699	-0.0909833	0.316744	-0.712964	22.8096	9.12E-15	34.5975	0	0	-0.101447	0.707155	-21.1539	-2.68778	339.814	314.99	686.429	394.135	394.135	394.135	13.4447	-87.6401	14.5614	422.093	348.105	251.905	185.241	185.241	185.241	-88.2682	0.992687	-17.896	38.1649	0.721709	6.90753	-0.78682	0.232774	0.843207	1050.34	108.7	-33.7479	0	0	1.00498
274	0	4.26954	0	0	4.32337	-0.29771	9.04158	-0.0341295	0.307135	-0.775022	30.9041	5.78E-15	33.0427	0	0	-0.0878707	0.189139	-20.6944	-0.835726	337.391	314.606	684.799	394.865	394.865	394.865	13.3358	-89.7975	14.5377	435.179	348.915	252.992	185.241	185.241	185.241	-90.4804	0.695873	-17.7361	37.7172	0.708458	4.95732	-1.0009	0.266655	0.760589	1210.63	110.125	-19.1284	0	0	0.873994
275	0	4.37621	0	0	4.44595	-0.342792	10.1515	0.0165613	0.277128	-0.815474	36.6964	-6.58E-15	28.799	0	0	-0.0647214	-0.336506	-20.3888	1.26695	335.793	314.388	682.804	395.304	395.304	395.304	13.3539	-91.3118	14.4704	444.089	350.034	253.154	185.241	185.241	185.241	-92.0488	0.395346	-17.6466	37.4243	0.646671	2.72744	-1.28305	0.291536	0.686558	1371.7	106.223	-3.62183	0	0	0.720171
276	0	4.47372	0	0	4.55789	-0.378152	11.0167	0.0499061	0.233873	-0.832087	38.8172	-4.03E-15	23.1546	0	0	-0.0388291	-0.831754	-20.2107	3.38668	334.85	314.382	680.454	395.337	395.337	395.337	13.4466	-92.1668	14.3709	448.727	351.25	252.014	185.241	185.241	185.241	-92.9492	0.132693	-17.6046	37.2486	0.552274	0.45218	-1.60381	0.302285	0.639375	1517.02	94.0636	11.5721	0	0	0.595659
277	0	4.54514	0	0	4.63941	-0.400348	11.5573	0.0552942	0.187523	-0.823302	36.0577	5.30E-16	17.7248	0	0	-0.0162301	-1.2615	-20.1166	5.27117	334.273	314.595	677.696	394.913	394.913	394.913	13.5483	-92.3818	14.2404	449.134	352.321	249.348	185.241	185.241	185.241	-93.1923	-0.0523704	-17.5732	37.1351	0.445083	-1.61669	-1.91112	0.299702	0.641091	1623.56	74.1848	25.336	0	0	0.557397
278	0	4.5882	0	0	4.68563	-0.405856	11.6911	0.0265953	0.148351	-0.786738	27.888	3.50E-15	13.9022	0	0	0.000158061	-1.59639	-20.0532	6.68785	333.711	314.996	674.43	394.042	394.042	394.042	13.6074	-92.0176	14.0807	445.447	353.031	245.152	185.241	185.241	185.241	-92.8323	-0.134691	-17.5223	37.0229	0.345862	-3.24794	-2.13775	0.285023	0.713697	1663.17	50.9932	36.0779	0	0	0.629515
279	0	4.62955	0	0	4.72192	-0.391386	11.3393	-0.0346499	0.12225	-0.719236	14.8937	2.28E-15	12.2449	0	0	0.0127215	-1.81588	-19.9671	7.46016	332.816	315.532	670.54	392.796	392.796	392.796	13.6092	-91.1776	13.9034	437.897	353.259	239.661	185.241	185.241	185.241	-91.9736	-0.114873	-17.446	36.8586	0.270978	-4.26507	-2.20873	0.256743	0.877811	1607.08	30.3674	41.6349	0	0	0.771799
280	0	4.7297	0	0	4.80964	-0.354892	10.4481	-0.117727	0.108413	-0.617476	-1.07705	-3.31E-15	12.2662	0	0	0.0282278	-1.91234	-19.8142	7.49964	331.308	316.147	665.948	391.279	391.279	391.279	13.5813	-90.0035	13.7305	426.822	353.005	233.327	185.241	185.241	185.241	-90.7663	-0.0214255	-17.3679	36.6077	0.227998	-4.57618	-2.06289	0.212373	1.13765	1435.65	17.9765	39.8927	0	0	0.886979
281	0	4.97203	0	0	5.03453	-0.297069	9.02573	-0.204147	0.100199	-0.48296	-17.1969	-1.86E-16	12.724	0	0	0.0518971	-1.89546	-19.5676	6.8306	329.013	316.802	660.663	389.6	389.6	389.6	13.5761	-88.6615	13.5875	412.709	352.387	226.734	185.241	185.241	185.241	-89.389	0.100454	-17.3288	36.2603	0.213422	-4.19737	-1.68394	0.14851	1.47414	1153.09	16.0977	30.3804	0	0	0.877449
282	0	5.43571	0	0	5.47873	-0.222459	7.17391	-0.274043	0.089497	-0.328614	-30.5272	1.48E-15	12.3257	0	0	0.0811315	-1.79364	-19.2199	5.59834	325.887	317.479	654.809	387.854	387.854	387.854	13.6405	-87.3164	13.4938	396.216	351.587	220.466	185.241	185.241	185.241	-88.0173	0.208216	-17.3643	35.8299	0.213673	-3.26134	-1.12901	0.0649576	1.85465	800.094	22.5101	15.4468	0	0	0.715148
283	0	6.16695	0	0	6.19145	-0.139088	5.08684	-0.316276	0.0738	-0.179942	-39.2434	-1.06E-16	10.6171	0	0	0.10759	-1.64991	-18.7802	4.04811	321.992	318.162	648.616	386.103	386.103	386.103	13.7926	-86.1033	13.4551	378.115	350.787	214.971	185.241	185.241	185.241	-86.7921	0.275103	-17.486	35.3451	0.209271	-1.99842	-0.526203	-0.0368859	2.25006	449.61	30.6739	-0.403541	0	0	0.463825
284	0	7.16697	0	0	7.17685	-0.0562778	3.0003	-0.328916	0.0560898	-0.0611066	-42.8341	-2.01E-15	7.99366	0	0	0.123374	-1.51185	-18.2636	2.47151	317.439	318.822	642.38	384.385	384.385	384.385	14.0251	-85.1098	13.4618	359.17	350.122	210.499	185.241	185.241	185.241	-85.8027	0.287638	-17.6814	34.8342	0.181101	-0.685688	-0.0181799	-0.150028	2.63141	174.02	33.2515	-13.1164	0	0	0.222662
285	0	8.39455	0	0	8.39619	0.017984	1.12219	-0.316582	0.0395535	0.0185523	-41.8402	-6.04E-15	5.05796	0	0	0.124258	-1.41954	-17.6788	1.13576	312.314	319.412	636.399	382.717	382.717	382.717	14.321	-84.372	13.4917	340	349.667	207.108	185.241	185.241	185.241	-85.0855	0.236403	-17.9253	34.3099	0.116188	0.420787	0.303891	-0.259532	2.96372	11.2258	26.2329	-21.0074	0	0	0.0542461
286	0	9.77462	0	0	9.77486	0.078498	-0.410202	-0.288379	0.0262672	0.0617223	-37.5256	4.71E-15	2.31587	0	0	0.111137	-1.39648	-17.0181	0.223371	306.625	319.872	630.918	381.121	381.121	381.121	14.6639	-83.8804	13.5147	321.021	349.449	204.705	185.241	185.241	185.241	-84.6304	0.111817	-18.1888	33.7585	0.0111605	1.14338	0.412284	-0.344606	3.21563	-36.3612	11.1363	-24.5372	0	0	-0.01924
287	0	11.2104	0	0	11.2145	0.123055	-1.53827	-0.254314	0.0170159	0.0755347	-31.3518	-6.19E-15	0.0393235	0	0	0.088747	-1.44595	-16.2538	-0.201257	300.277	320.152	626.093	379.628	379.628	379.628	15.0391	-83.5917	13.4988	302.455	349.453	203.112	185.241	185.241	185.241	-84.3935	-0.0929362	-18.4436	33.1383	-0.126187	1.41414	0.333654	-0.394116	3.37173	8.79977	-8.66598	-24.8957	0	0	0.0168763
288	0	12.5994	0	0	12.6094	0.151834	-2.26629	-0.223135	0.0109524	0.0686598	-24.6219	-1.06E-16	-1.77164	0	0	0.0632929	-1.55344	-15.3442	-0.190829	293.098	320.225	621.987	378.289	378.289	378.289	15.4307	-83.4431	13.4185	284.366	349.642	202.123	185.241	185.241	185.241	-84.3095	-0.376305	-18.6653	32.3888	-0.278746	1.27465	0.140437	-0.409516	3.44379	107.452	-30.3515	-22.9614	0	0	0.17875
289	0	13.8458	0	0	13.8607	0.166406	-2.63466	-0.200326	0.007059	0.0506156	-18.2227	-4.14E-15	-3.19143	0	0	0.0402202	-1.69427	-14.2447	0.117531	284.889	320.081	618.601	377.161	377.161	377.161	15.8198	-83.3629	13.2584	266.713	349.96	201.546	185.241	185.241	185.241	-84.3025	-0.725215	-18.8337	31.446	-0.424239	0.846991	-0.0764309	-0.40097	3.45547	215.032	-50.632	-19.516	0	0	0.456222
290	0	14.8676	0	0	14.8845	0.168771	-2.69442	-0.187426	0.00493413	0.0299172	-12.5596	1.59E-15	-4.24479	0	0	0.022706	-1.8434	-12.9226	0.553016	275.492	319.723	615.917	376.294	376.294	376.294	16.1833	-83.277	13.0125	249.401	350.344	201.23	185.241	185.241	185.241	-84.2918	-1.11644	-18.9329	30.261	-0.54173	0.288099	-0.236254	-0.375547	3.43758	294.043	-64.3779	-15.5736	0	0	0.778795
291	0	15.5983	0	0	15.6134	0.160697	-2.49037	-0.182806	0.00519007	0.012612	-7.66542	-1.06E-16	-4.84511	0	0	0.0116767	-1.98329	-11.3666	0.96171	264.847	319.16	613.938	375.709	375.709	375.709	16.4958	-83.111	12.6813	232.325	350.737	201.069	185.241	185.241	185.241	-84.1955	-1.52059	-18.9503	28.8139	-0.617783	-0.256707	-0.290825	-0.335592	3.41042	322.019	-65.8323	-12.2768	0	0	1.02239
292	0	15.9842	0	0	15.9948	0.143475	-2.05489	-0.183583	0.00809312	0.00223841	-3.43126	-1.80E-15	-4.92591	0	0	0.00678853	-2.10656	-9.59182	1.24173	253.018	318.417	612.709	375.387	375.387	375.387	16.7327	-82.7907	12.2701	215.392	351.098	200.994	185.241	185.241	185.241	-83.9311	-1.90561	-18.8775	27.1204	-0.651267	-0.68708	-0.221953	-0.280711	3.37973	290.635	-51.1162	-10.4007	0	0	1.05634
293	0	15.9834	0	0	15.9884	0.117864	-1.4069	-0.186811	0.0131862	-0.000674183	0.248489	-3.50E-15	-4.49334	0	0	0.00721888	-2.21305	-7.63699	1.35779	240.202	317.536	612.311	375.275	375.275	375.275	16.8718	-82.2434	11.7895	198.538	351.409	200.962	185.241	185.241	185.241	-83.4183	-2.23915	-18.7118	25.2277	-0.65555	-0.963121	-0.0417327	-0.211423	3.34067	205.048	-20.4028	-9.97677	0	0	0.815121
294	0	15.5659	0	0	15.5666	0.0841819	-0.554141	-0.189682	0.0194047	0.00244264	3.45094	2.39E-15	-3.6279	0	0	0.0119603	-2.30373	-5.55798	1.33587	226.709	316.587	612.826	375.291	375.291	375.291	16.8948	-81.4008	11.256	181.73	351.679	200.943	185.241	185.241	185.241	-82.5828	-2.48971	-18.456	23.2051	-0.656124	-1.10304	0.220972	-0.133646	3.27968	78.3463	21.6319	-10.4565	0	0	0.328875
295	0	14.7139	0	0	14.7145	0.0424459	0.502814	-0.190062	0.0250534	0.00859848	6.18113	5.30E-15	-2.48911	0	0	0.0199041	-2.37478	-3.41943	1.24488	212.924	315.655	614.309	375.353	375.353	375.353	16.7866	-80.2036	10.6933	164.958	351.933	200.905	185.241	185.241	185.241	-81.3607	-2.62652	-18.117	21.1314	-0.68525	-1.1677	0.527138	-0.0547002	3.18689	-71.6296	67.5224	-11.0344	0	0	-0.287676
296	0	13.422	0	0	13.4284	-0.00741775	1.76509	-0.186936	0.0285938	0.0142207	8.3421	3.75E-15	-1.22861	0	0	0.0295038	-2.41456	-1.28721	1.17168	199.263	314.834	616.758	375.398	375.398	375.398	16.5325	-78.6048	10.1323	148.227	352.202	200.816	185.241	185.241	185.241	-79.7017	-2.61816	-17.7031	19.0834	-0.774542	-1.23748	0.837584	0.0176943	3.05433	-226.82	109.411	-11.0804	0	0	-0.889136
297	0	11.6963	0	0	11.7152	-0.0653628	3.22971	-0.180447	0.0294525	0.0161183	9.73788	-4.22E-15	0.0969467	0	0	0.0382404	-2.40448	0.77681	1.19733	186.136	314.213	620.1	375.395	375.395	375.395	16.1167	-76.5722	9.61043	131.542	352.506	200.634	185.241	185.241	185.241	-77.5718	-2.43137	-17.2198	17.1282	-0.949089	-1.38855	1.12669	0.0777085	2.87915	-373.862	140.831	-10.2377	0	0	-1.36181
298	0	9.55607	0	0	9.59121	-0.130992	4.88334	-0.172013	0.0283057	0.011928	10.0646	5.30E-16	1.53507	0	0	0.0422244	-2.32282	2.71687	1.38195	173.911	313.867	624.191	375.358	375.358	375.358	15.5236	-74.0913	9.1714	114.891	352.848	200.316	185.241	185.241	185.241	-74.956	-2.03231	-16.669	15.3201	-1.22357	-1.67677	1.38101	0.121096	2.66316	-504.201	157.472	-8.40015	0	0	-1.64623
299	0	7.03552	0	0	7.08408	-0.203272	6.69509	-0.164426	0.0262747	6.88E-05	8.90886	2.12E-16	3.11602	0	0	0.0365382	-2.1501	4.48347	1.75899	162.904	313.851	628.828	375.335	375.335	375.335	14.7445	-71.1657	8.86292	98.2385	353.216	199.832	185.241	185.241	185.241	-71.8605	-1.39076	-16.0509	13.7013	-1.60112	-2.13108	1.5952	0.145023	2.41412	-612.809	156.786	-5.57346	0	0	-1.7321
300	0	4.18849	0	0	4.23632	-0.280236	8.60945	-0.161627	0.024568	-0.0200594	5.79078	-4.03E-15	4.77176	0	0	0.0162843	-1.874	6.03286	2.33598	153.375	314.195	633.77	375.401	375.401	375.401	13.7865	-67.8196	8.73284	81.5201	353.591	199.191	185.241	185.241	185.241	-68.3158	-0.48763	-15.3688	12.3036	-2.0736	-2.75366	1.76432	0.146115	2.14486	-696.039	138.006	-1.92007	0	0	-1.63945
301	0	1.09372	0	0	1.1125	-0.358725	10.542	-0.167675	0.0233735	-0.0475982	0.312039	3.82E-15	6.23646	0	0	-0.0210507	-1.49285	7.32727	3.0975	145.523	314.905	638.757	375.639	375.639	375.639	12.6834	-64.1	8.82056	64.6564	353.956	198.469	185.241	185.241	185.241	-64.3804	0.674923	-14.6352	11.1514	-2.62352	-3.52308	1.88152	0.122867	1.87076	-751.514	102.341	2.26222	0	0	-1.40612
302	0	-2.14082	0	0	-2.19183	-0.434386	12.3822	-0.185679	0.0210835	-0.0801161	-7.6648	-2.55E-15	7.07141	0	0	-0.0731904	-1.01729	8.3364	4.00766	139.487	315.961	643.531	376.124	376.124	376.124	11.5003	-60.0805	9.14298	47.5827	354.307	197.829	185.241	185.241	185.241	-60.143	2.06211	-13.8744	10.2624	-3.22536	-4.39707	1.9425	0.0723215	1.60791	-779.102	52.0255	6.66885	0	0	-1.08045
303	0	-5.37686	0	0	-5.54213	-0.502049	14.0064	-0.21639	0.0150033	-0.113569	-17.8047	1.27E-15	6.87604	0	0	-0.131611	-0.46969	9.04005	5.01221	135.343	317.32	647.859	376.913	376.913	376.913	10.3296	-55.8646	9.67781	30.2938	354.656	197.528	185.241	185.241	185.241	-55.7231	3.59749	-13.1217	9.64729	-3.84798	-5.31543	1.94679	-0.00142423	1.36894	-781.515	-8.12999	11.088	0	0	-0.710081
304	0	-8.45183	0	0	-8.76474	-0.556586	15.299	-0.256522	0.00311476	-0.143102	-29.1168	4.88E-15	5.53734	0	0	-0.181713	0.118468	9.43105	6.04132	133.101	318.916	651.541	378.033	378.033	378.033	9.27521	-51.5842	10.3522	12.8882	355.023	197.886	185.241	185.241	185.241	-51.2665	5.1622	-12.4176	9.30814	-4.45636	-6.20396	1.8991	-0.0891533	1.15979	-763.339	-71.2053	15.4718	0	0	-0.334053
305	0	-11.1958	0	0	-11.6637	-0.593967	16.176	-0.298716	-0.0137684	-0.164636	-40.023	1.86E-16	3.38167	0	0	-0.206896	0.711391	9.51707	7.01407	132.705	320.674	654.426	379.484	379.484	379.484	8.42736	-47.389	11.0479	-4.41454	355.433	199.227	185.241	185.241	185.241	-46.9311	6.60926	-11.7981	9.23664	-5.01453	-6.98047	1.80887	-0.175239	0.978063	-729.382	-128.362	19.7705	0	0	0.0190842
306	0	-13.4593	0	0	-14.0562	-0.612064	16.5978	-0.334986	-0.0324233	-0.176399	-48.8646	-7.42E-15	0.981897	0	0	-0.196853	1.27462	9.32078	7.84491	134.038	322.514	656.412	381.239	381.239	381.238	7.84041	-43.4219	11.6276	-21.3038	355.898	201.806	185.241	185.241	185.241	-42.8623	7.79393	-11.2884	9.41265	-5.48843	-7.56282	1.68628	-0.242459	0.819332	-683.156	-171.461	23.7218	0	0	0.324116
307	0	-15.1415	0	0	-15.8142	-0.610823	16.5689	-0.360321	-0.0485176	-0.178224	-54.4853	-6.36E-15	-1.08936	0	0	-0.154283	1.78016	8.87762	8.45157	136.929	324.365	657.444	383.245	383.245	383.246	7.5219	-39.7922	11.9728	-37.4432	356.417	205.761	185.241	185.241	185.241	-39.1678	8.60896	-10.8975	9.80503	-5.84831	-7.87785	1.54687	-0.276778	0.678117	-629.725	-194.313	26.5658	0	0	0.559193
308	0	-16.2067	0	0	-16.8902	-0.591907	16.1279	-0.374223	-0.0583477	-0.17055	-56.5856	1.02E-14	-2.42594	0	0	-0.0936116	2.21044	8.23154	8.76436	141.168	326.169	657.506	385.435	385.435	385.435	7.43764	-36.5576	12.0154	-52.5365	356.971	211.099	185.241	185.241	185.241	-35.9014	9.00903	-10.6177	10.3736	-6.07185	-7.87111	1.40754	-0.269957	0.553096	-576.411	-194.157	27.2681	0	0	0.714988
309	0	-16.6837	0	0	-17.3187	-0.558125	15.3353	-0.379195	-0.0601785	-0.153494	-55.6607	-2.55E-15	-2.83866	0	0	-0.0323433	2.56002	7.42945	8.73551	146.53	327.894	656.618	387.72	387.72	387.72	7.5286	-33.7219	11.7501	-66.3638	357.531	217.724	185.241	185.241	185.241	-33.0622	9.01541	-10.4297	11.0737	-6.1464	-7.51499	1.28533	-0.225161	0.444718	-532.434	-173.172	25.0672	0	0	0.80217
310	0	-16.6522	0	0	-17.1981	-0.512888	14.2645	-0.378474	-0.0546693	-0.127459	-52.6872	-9.33E-15	-2.34409	0	0	0.0173335	2.83496	6.51558	8.34643	152.793	329.531	654.827	390.001	390.001	390.001	7.731	-31.2463	11.2264	-78.7842	358.079	225.465	185.241	185.241	185.241	-30.6056	8.70246	-10.3103	11.8609	-6.07134	-6.81397	1.18683	-0.153014	0.356388	-504.53	-137.129	19.933	0	0	0.845589
311	0	-16.2237	0	0	-16.6624	-0.459802	12.9948	-0.374661	-0.0436856	-0.0940795	-48.771	5.09E-15	-1.07778	0	0	0.051449	3.05004	5.52713	7.60935	159.751	331.091	652.201	392.17	392.17	392.17	7.99213	-29.0655	10.5283	-89.7165	358.618	234.107	185.241	185.241	185.241	-28.4597	8.17397	-10.2413	12.6974	-5.85933	-5.80324	1.10905	-0.0703799	0.29455	-494.722	-93.8555	12.6662	0	0	0.872473
312	0	-15.5209	0	0	-15.8531	-0.402223	11.6029	-0.369601	-0.0294431	-0.0562316	-44.9054	8.91E-15	0.727349	0	0	0.0720413	3.22474	4.49171	6.5639	167.233	332.598	648.832	394.117	394.117	394.117	8.27976	-27.1056	9.74873	-99.1161	359.176	243.413	185.241	185.241	185.241	-26.5428	7.53677	-10.2152	13.5568	-5.53626	-4.54223	1.04145	0.00685841	0.27024	-500.45	-50.296	4.42921	0	0	0.90503
313	0	-14.6591	0	0	-14.8976	-0.342826	10.1523	-0.364674	-0.0149539	-0.0177772	-41.848	1.02E-14	2.67143	0	0	0.0831454	3.37938	3.42623	5.26968	175.099	334.076	644.83	395.735	395.735	395.735	8.58463	-25.2991	8.96825	-106.953	359.813	253.142	185.241	185.241	185.241	-24.7806	6.87939	-10.2374	14.4281	-5.1401	-3.1044	0.976941	0.0641633	0.294497	-517.798	-12.8411	-3.31294	0	0	0.962343
314	0	-13.7323	0	0	-13.8948	-0.283352	8.68659	-0.360724	-0.00398461	0.0185548	-40.0574	4.24E-15	4.21863	0	0	0.0880639	3.53213	2.33678	3.79894	183.249	335.538	640.326	396.932	396.932	396.932	8.9152	-23.5964	8.24172	-113.197	360.598	263.068	185.241	185.241	185.241	-23.1183	6.26058	-10.3226	15.3173	-4.71819	-1.56774	0.917803	0.0910825	0.378585	-544.807	13.4414	-9.00021	0	0	1.06376
315	0	-12.8063	0	0	-12.9107	-0.224692	7.22958	-0.358653	0.000857991	0.0514177	-39.7563	-7.21E-15	4.94335	0	0	0.0891032	3.69724	1.21905	2.23147	191.623	336.985	635.468	397.642	397.642	397.642	9.28685	-21.9713	7.59591	-117.803	361.597	272.982	185.241	185.241	185.241	-21.5271	5.70867	-10.486	16.2469	-4.32338	-0.00789547	0.876506	0.0854089	0.52683	-581.97	26.597	-11.4799	0	0	1.22764
316	0	-11.9171	0	0	-11.9791	-0.167143	5.79096	-0.358484	-0.00162644	0.0812596	-40.871	3.39E-15	4.6105	0	0	0.0876355	3.8843	0.0592023	0.651603	200.203	338.398	630.421	397.837	397.837	397.837	9.71262	-20.4239	7.03445	-120.711	362.848	282.692	185.241	185.241	185.241	-20.0067	5.22788	-10.7371	17.2525	-4.00833	1.50566	0.865477	0.05234	0.736828	-629.206	27.2729	-9.99802	0	0	1.4652
317	0	-11.0741	0	0	-11.1068	-0.110702	4.37285	-0.35894	-0.0114999	0.108426	-43.0231	8.48E-15	3.1659	0	0	0.0844043	4.09808	-1.16395	-0.854782	209.01	339.745	625.359	397.537	397.537	397.537	10.1988	-18.9791	6.54742	-121.838	364.356	292.019	185.241	185.241	185.241	-18.5833	4.80774	-11.0776	18.3769	-3.81905	2.91213	0.893452	0.00467672	1.00057	-683.362	18.4878	-4.34008	0	0	1.77529
318	0	-10.2662	0	0	-10.2803	-0.0553416	2.97666	-0.357404	-0.0280045	0.133143	-45.5711	-8.48E-16	0.699889	0	0	0.079811	4.3385	-2.47531	-2.20399	218.096	340.984	620.469	396.815	396.815	396.815	10.7432	-17.6819	6.12057	-121.093	366.09	300.787	185.241	185.241	185.241	-17.304	4.43205	-11.5015	19.6624	-3.78802	4.16094	0.958482	-0.0421961	1.30535	-737.284	3.87998	5.24199	0	0	2.13954
319	0	-9.47113	0	0	-9.4749	-0.001237	1.60869	-0.350443	-0.0492384	0.155124	-47.7297	-3.39E-15	-2.54144	0	0	0.0741485	4.60049	-3.89869	-3.32008	227.526	342.076	615.938	395.796	395.796	395.796	11.3352	-16.5905	5.74246	-118.394	367.983	308.82	185.241	185.241	185.241	-16.2291	4.08561	-11.9952	21.1419	-3.92772	5.21291	1.04696	-0.071508	1.63438	-780.614	-12.5619	17.7911	0	0	2.51842
320	0	-8.66511	0	0	-8.66522	0.0511083	0.283445	-0.335314	-0.0730158	0.174172	-48.806	3.39E-15	-6.24344	0	0	0.0675125	4.87356	-5.45138	-4.14153	237.36	342.99	611.959	394.645	394.645	394.645	11.9562	-15.7657	5.40863	-113.689	369.941	315.941	185.241	185.241	185.241	-15.4217	3.75865	-12.5384	22.8321	-4.22514	6.04055	1.1411	-0.0701771	1.96311	-804.548	-27.6483	32.0586	0	0	2.86048
321	0	-7.83317	0	0	-7.83431	0.100793	-0.974757	-0.311214	-0.096419	0.189821	-48.421	3.39E-15	-9.97478	0	0	0.0602283	5.14126	-7.13927	-4.62633	247.63	343.708	608.716	393.544	393.544	393.544	12.5817	-15.2613	5.1229	-106.981	371.851	321.977	185.241	185.241	185.241	-14.9367	3.44893	-13.1058	24.7274	-4.63908	6.62509	1.22211	-0.0321148	2.26596	-803.377	-38.8422	46.5324	0	0	3.11216
322	0	-6.9754	0	0	-6.98026	0.146563	-2.133	-0.280059	-0.116826	0.20165	-46.6491	-3.39E-15	-13.2935	0	0	0.0531261	5.38128	-8.95403	-4.75435	258.324	344.229	606.381	392.662	392.662	392.662	13.1846	-15.1154	4.89597	-98.3273	373.596	326.769	185.241	185.241	185.241	-14.8125	3.1614	-13.6692	26.798	-5.10326	6.95165	1.27298	0.0364426	2.51498	-775.84	-44.9428	59.93	0	0	3.23101
323	0	-6.10666	0	0	-6.11594	0.186864	-3.15146	-0.24604	-0.132214	0.209067	-43.9703	-5.09E-15	-15.8056	0	0	0.047706	5.56731	-10.8732	-4.52737	269.379	344.565	605.099	392.126	392.126	392.126	13.739	-15.3478	4.742	-87.8389	375.073	330.185	185.241	185.241	185.241	-15.0683	2.90582	-14.2024	28.9924	-5.53744	7.00583	1.28652	0.116089	2.68922	-725.532	-46.3929	71.4614	0	0	3.19874
324	0	-5.24998	0	0	-5.26275	0.21996	-3.98635	-0.214217	-0.141126	0.211413	-41.0573	-5.09E-15	-17.2125	0	0	0.0455912	5.67275	-12.8629	-3.96677	280.682	344.736	604.982	391.999	391.999	391.999	14.2244	-15.9639	4.6749	-75.6524	376.2	332.126	185.241	185.241	185.241	-15.7079	2.69332	-14.6846	31.2439	-5.86458	6.77393	1.25683	0.183205	2.77945	-656.889	-44.1406	80.4681	0	0	3.015
325	0	-4.42679	0	0	-4.44108	0.244093	-4.59411	-0.188981	-0.142974	0.208033	-38.5159	3.39E-15	-17.3863	0	0	0.0474065	5.67635	-14.8817	-3.11339	292.076	344.766	606.095	392.269	392.269	392.269	14.6291	-16.9611	4.70534	-61.9023	376.929	332.546	185.241	185.241	185.241	-16.7272	2.53282	-15.1047	33.4814	-6.0281	6.25114	1.17611	0.21763	2.78793	-573.189	-39.5919	86.4522	0	0	2.69133
326	0	-3.64847	0	0	-3.66208	0.257735	-4.93722	-0.172623	-0.1384	0.198753	-36.6487	3.39E-15	-16.4207	0	0	0.0520846	5.56782	-16.8847	-2.02967	303.365	344.68	608.453	392.861	392.861	392.861	14.9519	-18.3363	4.83925	-46.6981	377.248	331.451	185.241	185.241	185.241	-18.1217	2.42854	-15.4631	35.6402	-6.00285	5.45531	1.04302	0.213844	2.73023	-477.779	-33.5099	89.0544	0	0	2.25684
327	0	-2.91432	0	0	-2.92541	0.25985	-4.99038	-0.164974	-0.129134	0.183242	-35.3906	-3.39E-15	-14.6022	0	0	0.0573237	5.35159	-18.8267	-0.799703	314.325	344.497	612.012	393.653	393.653	393.653	15.2018	-20.0871	5.0779	-30.1142	377.175	328.91	185.241	185.241	185.241	-19.8887	2.37919	-15.7709	37.67	-5.79581	4.43755	0.86334	0.173286	2.62505	-373.693	-27.8962	88.2884	0	0	1.75262
328	0	-2.2152	0	0	-2.22282	0.250113	-4.74555	-0.164323	-0.116682	0.160963	-34.4394	-3.39E-15	-12.2293	0	0	0.0606638	5.04754	-20.6655	0.474698	324.718	344.23	616.675	394.504	394.504	394.504	15.3934	-22.2097	5.41788	-12.1973	376.746	325.048	185.241	185.241	185.241	-22.0247	2.37824	-16.0455	39.5378	-5.43875	3.28475	0.650534	0.107059	2.49646	-263.943	-24.2428	83.9626	0	0	1.22569
329	0	-1.53992	0	0	-1.5441	0.229124	-4.21725	-0.16814	-0.102222	0.13217	-33.4176	1.70E-15	-9.53296	0	0	0.0601644	4.68876	-22.3637	1.6809	334.304	343.885	622.295	395.276	395.276	395.276	15.5427	-24.6936	5.85098	7.01709	376.009	320.044	185.241	185.241	185.241	-24.5204	2.41453	-16.3052	41.2256	-4.97577	2.11365	0.417964	0.0251164	2.35841	-151.233	-24.675	76.2386	0	0	0.722211
330	0	-0.881912	0	0	-0.883516	0.198543	-3.44623	-0.17399	-0.086594	0.0979144	-32.06	3.39E-15	-6.64798	0	0	0.0548402	4.31733	-23.8902	2.7044	342.863	343.456	628.684	395.861	395.861	395.861	15.6631	-27.5161	6.36518	27.4823	375.007	314.123	185.241	185.241	185.241	-27.3549	2.47433	-16.565	42.7262	-4.45164	1.05869	0.19015	-0.0528183	2.22346	-40.5758	-28.7798	65.7699	0	0	0.288272
331	0	-0.244099	0	0	-0.244321	0.161141	-2.5016	-0.180595	-0.069139	0.0609086	-30.3695	-1.70E-15	-3.51931	0	0	0.0447484	3.977	-25.22	3.44217	350.206	342.929	635.621	396.19	396.19	396.19	15.7649	-30.6399	6.94729	49.1226	373.779	307.537	185.241	185.241	185.241	-30.4929	2.54475	-16.8357	44.0365	-3.90139	0.250978	-0.00229784	-0.105081	2.09299	60.4211	-33.7121	53.26	0	0	-0.0383802
332	0	0.3608	0	0	0.360914	0.120725	-1.47931	-0.18882	-0.0479762	0.0247606	-28.6899	-2.55E-15	0.00280987	0	0	0.0312133	3.70401	-26.3341	3.81856	356.195	342.29	642.871	396.24	396.24	396.24	15.8591	-34.0157	7.58776	71.8263	372.37	300.545	185.241	185.241	185.241	-33.8861	2.61736	-17.1285	45.1516	-3.34507	-0.207032	-0.134399	-0.111163	1.96604	143.926	-34.2604	39.0252	0	0	-0.23897
333	0	0.915344	0	0	0.91537	0.0818245	-0.494442	-0.200315	-0.0237987	-0.00656312	-27.4911	5.94E-15	3.72402	0	0	0.0174322	3.5192	-27.2176	3.79814	360.747	341.529	650.202	396.025	396.025	396.025	15.9619	-37.5896	8.28551	95.4546	370.841	293.405	185.241	185.241	185.241	-37.4814	2.6898	-17.4607	46.0626	-2.78751	-0.262012	-0.201607	-0.0693527	1.83635	205.084	-27.8845	24.1403	0	0	-0.313935
334	0	1.4055	0	0	1.40552	0.0488468	0.340716	-0.215658	0.00159411	-0.0305145	-27.0738	5.04E-15	7.23025	0	0	0.00693953	3.42477	-27.8599	3.3887	363.834	340.647	657.4	395.583	395.583	395.583	16.0932	-41.314	9.04823	119.864	369.273	286.353	185.241	185.241	185.241	-41.2315	2.7639	-17.8552	46.7567	-2.2228	0.0844439	-0.226536	0.00716517	1.69947	245.63	-14.2435	9.44962	0	0	-0.288306
335	0	1.82637	0	0	1.82661	0.0250608	0.943027	-0.233766	0.026155	-0.0474657	-27.4184	-4.45E-15	10.0306	0	0	0.00166524	3.40691	-28.2545	2.63357	365.471	339.656	664.269	394.973	394.973	394.973	16.2693	-45.1554	9.88779	144.922	367.761	279.6	185.241	185.241	185.241	-45.1038	2.84134	-18.3327	47.2208	-1.64143	0.786342	-0.236915	0.0981674	1.55752	270.859	5.41569	-4.64613	0	0	-0.196765
336	0	2.18321	0	0	2.18374	0.0117902	1.27898	-0.252257	0.0478077	-0.0603965	-28.191	-5.94E-15	11.6952	0	0	0.000996619	3.4411	-28.4002	1.59988	365.701	338.576	670.636	394.26	394.26	394.26	16.4952	-49.0952	10.8122	170.516	366.401	273.329	185.241	185.241	185.241	-49.0816	2.91941	-18.9022	47.4464	-1.03644	1.77009	-0.252597	0.185272	1.41693	287.128	29.1136	-17.9546	0	0	-0.072231
337	0	2.48819	0	0	2.48892	0.00804944	1.37367	-0.2684	0.0655483	-0.0743337	-28.8708	2.12E-15	12.0819	0	0	0.00241776	3.49746	-28.3022	0.369489	364.594	337.43	676.353	393.519	393.519	393.519	16.7583	-53.1254	11.8176	196.538	365.265	267.702	185.241	185.241	185.241	-53.1599	2.98908	-19.552	47.4328	-0.407075	2.94812	-0.277913	0.252936	1.28609	299.892	53.9036	-30.214	0	0	0.0614935
338	0	2.75543	0	0	2.75615	0.0107286	1.30586	-0.279787	0.0803732	-0.0949401	-28.8951	1.27E-15	11.4731	0	0	0.00335358	3.54443	-27.9742	-0.965214	362.242	336.241	681.296	392.828	392.828	392.828	17.0269	-57.2398	12.8822	222.858	364.393	262.856	185.241	185.241	185.241	-57.3357	3.03593	-20.2455	47.1893	0.239752	4.22538	-0.308463	0.291954	1.17244	314.343	76.6253	-41.1611	0	0	0.191401
339	0	2.99729	0	0	2.99794	0.0152512	1.19137	-0.285144	0.0947749	-0.127244	-27.8128	4.24E-15	10.4901	0	0	0.0025014	3.55115	-27.4394	-2.30202	358.774	335.027	685.373	392.264	392.264	392.264	17.2557	-61.4256	13.9645	249.304	363.785	258.908	185.241	185.241	185.241	-61.5988	3.04215	-20.9253	46.737	0.890042	5.50024	-0.33187	0.297335	1.07921	334.139	93.4616	-50.2953	0	0	0.314371
340	0	3.22426	0	0	3.22492	0.0164821	1.16021	-0.283186	0.112015	-0.174586	-25.2294	4.24E-16	9.91642	0	0	-0.000649165	3.48887	-26.7322	-3.52803	354.364	333.796	688.526	391.895	391.895	391.895	17.3974	-65.6567	15.0048	275.625	363.412	255.949	185.241	185.241	185.241	-65.9239	2.9884	-21.5221	46.1081	1.52469	6.66238	-0.342003	0.270715	1.0036	363.834	101.309	-57.1455	0	0	0.434171
341	0	3.44597	0	0	3.44691	0.00966571	1.33276	-0.272609	0.13459	-0.238491	-20.8411	-8.48E-16	10.4136	0	0	-0.00708149	3.33318	-25.8974	-4.52192	349.242	332.544	690.736	391.774	391.774	391.774	17.4161	-69.8885	15.9317	301.475	363.226	254.031	185.241	185.241	185.241	-70.2649	2.85607	-21.9689	45.3457	2.12201	7.59341	-0.337897	0.218221	0.938663	408.447	97.7576	-61.0258	0	0	0.557527
342	0	3.67226	0	0	3.67408	-0.00873569	1.79843	-0.251928	0.163446	-0.318131	-14.4533	5.09E-15	12.3259	0	0	-0.0186818	3.0666	-24.9887	-5.16083	343.691	331.258	692.021	391.929	391.929	391.929	17.2988	-74.0552	16.6735	326.4	363.175	253.143	185.241	185.241	185.241	-74.5517	2.6302	-22.2142	44.5008	2.66037	8.17231	-0.328694	0.152397	0.874523	474.016	83.2704	-61.3712	0	0	0.688885
343	0	3.91291	0	0	3.91694	-0.0404127	2.59947	-0.220242	0.197177	-0.409997	-6.09534	-4.67E-15	15.5434	0	0	-0.0367926	2.68171	-24.0639	-5.33312	338.034	329.927	692.433	392.353	392.353	392.353	17.0613	-78.0691	17.1726	349.849	363.219	253.179	185.241	185.241	185.241	-78.6902	2.30332	-22.2345	43.6281	3.11948	8.2874	-0.332545	0.0903002	0.803936	566.482	62.2124	-57.7881	0	0	0.826463
344	0	4.17438	0	0	4.18323	-0.0848814	3.7222	-0.177824	0.231576	-0.508084	3.88118	6.79E-15	19.4783	0	0	-0.0598359	2.18416	-23.1787	-4.95733	332.604	328.552	692.049	392.994	392.994	392.994	16.7451	-81.8224	17.3999	371.202	363.333	253.915	185.241	185.241	185.241	-82.5656	1.87991	-22.0399	42.7801	3.48073	7.85535	-0.37786	0.0478401	0.724506	690.888	41.717	-50.0384	0	0	0.965749
345	0	4.45479	0	0	4.4725	-0.139541	5.09822	-0.126977	0.260394	-0.604524	14.7094	8.48E-16	23.2304	0	0	-0.0822583	1.59426	-22.3791	-4.00506	327.701	327.163	690.962	393.757	393.757	393.757	16.4044	-85.1948	17.3629	389.833	363.505	255.002	185.241	185.241	185.241	-86.0503	1.38019	-21.6708	42.0002	3.72713	6.84524	-0.492394	0.0352796	0.640686	847.743	29.3196	-38.236	0	0	1.10157
346	0	4.73961	0	0	4.77145	-0.200111	6.61612	-0.0726329	0.277121	-0.690933	25.1967	-4.14E-15	25.8791	0	0	-0.0962499	0.946501	-21.6949	-2.5219	323.539	325.825	689.259	394.512	394.512	394.512	16.0869	-88.0641	17.1049	405.172	363.72	255.988	185.241	185.241	185.241	-89.016	0.841583	-21.1875	41.316	3.84378	5.30053	-0.68916	0.0544387	0.56326	1029.22	29.1253	-23.017	0	0	1.2285
347	0	5.00282	0	0	5.05389	-0.261333	8.14089	-0.0217524	0.278063	-0.75991	33.886	-8.48E-16	26.8771	0	0	-0.0958041	0.285329	-21.1363	-0.636086	320.203	324.626	687.015	395.113	395.113	395.113	15.8181	-90.324	16.6925	416.764	363.947	256.377	185.241	185.241	185.241	-91.3503	0.315443	-20.653	40.7346	3.82117	3.34764	-0.960626	0.0949385	0.508105	1219.28	39.264	-5.7939	0	0	1.34052
348	0	5.21296	0	0	5.28619	-0.317648	9.53335	0.0173448	0.263397	-0.805488	39.2614	-6.36E-15	26.1956	0	0	-0.0799215	-0.341415	-20.6944	1.45184	317.636	323.65	684.274	395.418	395.418	395.418	15.5944	-91.8994	16.199	424.309	364.118	255.708	185.241	185.241	185.241	-92.9732	-0.140938	-20.1192	40.2425	3.65936	1.18526	-1.27782	0.144097	0.490992	1395.5	53.9275	11.4249	0	0	1.43027
349	0	5.34333	0	0	5.43752	-0.363719	10.6642	0.0358493	0.237237	-0.823161	39.9776	7.42E-15	24.3147	0	0	-0.0534275	-0.889284	-20.3449	3.49768	315.652	322.957	681.047	395.322	395.322	395.322	15.3904	-92.7595	15.6885	427.657	364.14	253.64	185.241	185.241	185.241	-93.85	-0.475665	-19.6188	39.8106	3.3717	-0.944787	-1.5964	0.190964	0.528033	1532.75	66.3352	26.5428	0	0	1.49398
350	0	5.38423	0	0	5.49333	-0.394728	11.4206	0.0262564	0.206434	-0.809936	35.1644	-2.76E-15	22.0435	0	0	-0.0246121	-1.32255	-20.0537	5.25253	313.973	322.557	677.314	394.769	394.769	394.769	15.175	-92.925	15.2073	426.804	363.907	250.018	185.241	185.241	185.241	-93.9999	-0.654983	-19.1662	39.4015	2.98577	-2.79657	-1.85578	0.232367	0.636051	1604.97	73.1944	37.6989	0	0	1.53187
351	0	5.35538	0	0	5.46957	-0.406624	11.7098	-0.0150795	0.178379	-0.763779	24.7697	-1.06E-15	20.2095	0	0	-0.000183627	-1.61766	-19.7825	6.50253	312.291	322.427	673.04	393.767	393.767	393.767	14.932	-92.4714	14.7819	421.869	363.337	244.926	185.241	185.241	185.241	-93.5015	-0.674509	-18.7661	38.9791	2.54046	-4.15952	-1.99419	0.267259	0.8284	1589.64	75.2982	43.3918	0	0	1.53931
352	0	5.31295	0	0	5.42141	-0.396473	11.4631	-0.0845597	0.157939	-0.682969	9.90032	1.38E-15	19.2567	0	0	0.0197169	-1.76551	-19.4949	7.1016	310.32	322.521	668.196	392.382	392.382	392.382	14.6741	-91.5248	14.4237	413.1	362.412	238.688	185.241	185.24	185.241	-92.4903	-0.563988	-18.4246	38.5157	2.0804	-4.89047	-1.95366	0.293682	1.10936	1469.7	76.762	42.4312	0	0	1.49091
353	0	5.3455	0	0	5.43949	-0.363159	10.6505	-0.169929	0.145186	-0.567889	-7.15683	-2.70E-15	18.9861	0	0	0.0414362	-1.77319	-19.1632	6.99607	307.847	322.796	662.803	390.714	390.714	390.714	14.4433	-90.2519	14.1355	400.886	361.202	231.831	185.241	185.241	185.241	-91.1469	-0.380488	-18.1578	37.9991	1.64844	-4.93721	-1.70441	0.308743	1.46698	1242.97	82.1191	34.4039	0	0	1.34548
354	0	5.55498	0	0	5.62924	-0.308288	9.30265	-0.252087	0.134833	-0.425629	-23.3358	4.93E-15	18.5754	0	0	0.070432	-1.66524	-18.7726	6.23926	304.759	323.221	656.954	388.877	388.877	388.877	14.2934	-88.838	13.9174	385.779	359.859	224.975	185.241	185.241	185.241	-89.671	-0.189625	-17.9888	37.4352	1.28023	-4.35249	-1.27105	0.307188	1.8676	933.239	92.1947	20.6036	0	0	1.08086
355	0	6.02585	0	0	6.07845	-0.236724	7.52926	-0.312267	0.120129	-0.273555	-35.7596	1.25E-14	17.1103	0	0	0.103412	-1.48193	-18.3225	4.98825	301.047	323.776	650.824	386.974	386.974	386.974	14.2632	-87.4566	13.7678	368.487	358.57	218.691	185.241	185.241	185.241	-88.2469	-0.042913	-17.9348	36.8467	1.00074	-3.2908	-0.739944	0.280104	2.27007	593.234	102.467	4.31246	0	0	0.733021
356	0	6.79782	0	0	6.82953	-0.156031	5.51227	-0.341449	0.0992344	-0.136326	-42.8852	1.02E-14	14.3422	0	0	0.13023	-1.27286	-17.8219	3.47583	296.771	324.429	644.652	385.084	385.084	385.084	14.3595	-86.2404	13.6806	349.786	357.499	213.38	185.241	185.241	185.241	-87.0109	0.0340626	-17.9937	36.2641	0.823152	-1.98059	-0.241592	0.21572	2.63711	292.643	104.69	-10.3302	0	0	0.393878
357	0	7.85805	0	0	7.87252	-0.0746259	3.4635	-0.339935	0.0752744	-0.0321786	-44.5676	-2.65E-15	10.7225	0	0	0.141632	-1.08695	-17.28	1.95891	292	325.132	638.691	383.269	383.269	383.269	14.5622	-85.2673	13.6423	330.399	356.742	209.222	185.241	185.241	185.241	-86.0403	0.0356903	-18.1436	35.7106	0.748808	-0.673294	0.11585	0.109871	2.93538	84.0641	92.3652	-20.4357	0	0	0.146592
358	0	9.14834	0	0	9.15181	0.000234059	1.57147	-0.314392	0.0521972	0.0350197	-41.719	5.99E-15	6.90528	0	0	0.134411	-0.962807	-16.6952	0.66247	286.752	325.808	633.156	381.575	381.575	381.575	14.8426	-84.5603	13.632	310.887	356.326	206.2	185.241	185.241	185.241	-85.3554	-0.0361895	-18.3531	35.1889	0.768039	0.411657	0.287899	-0.0270584	3.13557	-16.6503	65.3597	-25.426	0	0	0.0172699
359	0	10.5775	0	0	10.5775	0.0635044	-0.0304911	-0.27572	0.0326467	0.0693478	-35.928	7.95E-16	3.40085	0	0	0.112382	-0.922191	-16.049	-0.262379	280.967	326.375	628.188	380.047	380.047	380.047	15.1748	-84.0966	13.6229	291.612	356.225	204.151	185.241	185.241	185.241	-84.931	-0.180075	-18.5896	34.6724	0.86109	1.12787	0.281785	-0.173953	3.22424	-20.398	28.6642	-26.2261	0	0	-0.00446837
360	0	12.0391	0	0	12.0421	0.112545	-1.27225	-0.235415	0.017825	0.0773393	-28.8949	-3.71E-16	0.467462	0	0	0.0834826	-0.967234	-15.3061	-0.759398	274.503	326.758	623.837	378.729	378.729	378.729	15.5395	-83.8228	13.586	272.757	356.385	202.844	185.241	185.241	185.241	-84.7112	-0.395534	-18.824	34.1075	1.00012	1.4226	0.144415	-0.309121	3.21432	45.3986	-11.1706	-24.1933	0	0	0.0726493
361	0	13.4299	0	0	13.4395	0.146759	-2.13795	-0.202445	0.00750758	0.0668158	-21.9786	3.18E-15	-1.87852	0	0	0.0555468	-1.08238	-14.4218	-0.8644	267.173	326.908	620.082	377.664	377.664	377.664	15.9205	-83.6708	13.495	254.365	356.735	202.042	185.241	185.241	185.241	-84.6249	-0.67952	-19.0315	33.4235	1.15281	1.334	-0.0539827	-0.416819	3.14231	144.787	-48.3039	-20.5467	0	0	0.250319
362	0	14.6626	0	0	14.6787	0.166955	-2.64854	-0.181308	0.00117041	0.0471499	-15.9532	1.43E-15	-3.6836	0	0	0.0334895	-1.24059	-13.3536	-0.680808	258.798	326.8	616.866	376.881	376.881	376.881	16.2995	-83.5693	13.3305	236.385	357.196	201.546	185.241	185.241	185.241	-84.5967	-1.02214	-19.1907	32.5511	1.28648	0.96769	-0.236327	-0.481047	3.05463	239.766	-76.1264	-16.4881	0	0	0.506363
363	0	15.6689	0	0	15.6887	0.174638	-2.84265	-0.17183	-0.00146576	0.0262223	-11.0019	-1.17E-15	-4.94806	0	0	0.01866	-1.41262	-12.0741	-0.34197	249.258	326.431	614.146	376.389	376.389	376.389	16.6544	-83.4492	13.0806	218.725	357.691	201.215	185.241	185.241	185.241	-84.5515	-1.4053	-19.2827	31.4412	1.37414	0.458457	-0.343234	-0.492924	2.99566	301.577	-89.8946	-12.9492	0	0	0.770753
364	0	16.3968	0	0	16.4164	0.171459	-2.76235	-0.171299	-0.000648254	0.00928915	-6.97433	5.30E-16	-5.62856	0	0	0.0101987	-1.57604	-10.5784	0.0265944	238.532	325.818	611.928	376.166	376.166	376.166	16.9597	-83.2445	12.7402	201.283	358.16	200.964	185.241	185.241	185.241	-84.4159	-1.80442	-19.2913	30.0801	1.40113	-0.0694762	-0.347519	-0.452285	2.98693	315.654	-86.9138	-10.5701	0	0	0.942447
365	0	16.8062	0	0	16.8219	0.158903	-2.44501	-0.176321	0.00334373	-0.00100149	-3.62554	-2.01E-15	-5.6646	0	0	0.00654957	-1.71937	-8.88568	0.333537	226.715	324.994	610.283	376.155	376.155	376.155	17.1891	-82.8911	12.3108	183.974	358.56	200.749	185.241	185.241	185.241	-84.118	-2.191	-19.2047	28.4936	1.36715	-0.529367	-0.248014	-0.367882	3.02518	280.1	-66.9908	-9.54672	0	0	0.937096
366	0	16.8649	0	0	16.8746	0.13815	-1.9202	-0.183497	0.00972758	-0.0043303	-0.722914	-3.18E-15	-5.06133	0	0	0.00633056	-1.84027	-7.03426	0.53324	214.006	324.012	609.327	376.271	376.271	376.271	17.3196	-82.3269	11.801	166.739	358.879	200.555	185.241	185.241	185.241	-83.5882	-2.53508	-19.0176	26.738	1.28215	-0.881511	-0.0625647	-0.256615	3.08585	202.336	-33.2256	-9.52073	0	0	0.729493
367	0	16.5467	0	0	16.5505	0.110065	-1.20947	-0.18996	0.0170634	-0.00196262	1.88922	6.36E-15	-3.93262	0	0	0.00871437	-1.94045	-5.07363	0.624238	200.688	322.943	609.189	376.419	376.419	376.419	17.334	-81.4927	11.2275	149.546	359.131	200.373	185.241	185.241	185.241	-82.7615	-2.80715	-18.7334	24.8848	1.15884	-1.12856	0.182945	-0.138039	3.13791	94.0562	8.81953	-9.82662	0	0	0.357067
368	0	15.8317	0	0	15.832	0.0752314	-0.327479	-0.193635	0.0235309	0.00379388	4.2688	-4.19E-15	-2.47637	0	0	0.0133362	-2.01989	-3.05667	0.63936	187.091	321.874	609.97	376.511	376.511	376.511	17.221	-80.334	10.6157	132.384	359.345	200.197	185.241	185.241	185.241	-81.5796	-2.97887	-18.3631	23.0041	1.00583	-1.30331	0.459456	-0.0297557	3.15257	-31.8501	52.3551	-9.82821	0	0	-0.102745
369	0	14.7065	0	0	14.7077	0.0340078	0.716488	-0.193306	0.027487	0.0102449	6.37948	3.94E-15	-0.897642	0	0	0.0198708	-2.07327	-1.03427	0.631024	173.567	320.893	611.714	376.493	376.493	376.493	16.974	-78.8043	9.99763	115.257	359.56	200.01	185.241	185.241	185.241	-79.9941	-3.0228	-17.9218	21.1542	0.823946	-1.4538	0.744135	0.056528	3.11468	-164.701	90.7679	-9.09626	0	0	-0.56959
370	0	13.1651	0	0	13.1726	-0.0133935	1.91627	-0.188847	0.0282644	0.0149815	8.07724	-4.72E-15	0.694625	0	0	0.0273206	-2.08945	0.947033	0.656464	160.461	320.084	614.392	376.353	376.352	376.353	16.5877	-76.8675	9.41086	98.172	359.804	199.785	185.241	185.241	185.241	-77.9682	-2.91149	-17.4246	19.3775	0.606784	-1.63006	1.02236	0.112191	3.01321	-297.145	118.457	-7.50021	0	0	-0.984017
371	0	11.2107	0	0	11.2292	-0.0667704	3.26524	-0.18133	0.0264391	0.0155614	9.10235	-3.50E-15	2.31429	0	0	0.0333632	-2.05319	2.84492	0.766697	148.092	319.512	617.901	376.124	376.124	376.124	16.0573	-74.4997	8.8965	81.1319	360.09	199.48	185.241	185.241	185.241	-75.4788	-2.61737	-16.8832	17.7028	0.342126	-1.87515	1.2803	0.137926	2.85121	-422.373	132.325	-5.06792	0	0	-1.30471
372	0	8.85807	0	0	8.88883	-0.125665	4.7494	-0.17277	0.0233747	0.00987969	9.10152	1.70E-15	4.00941	0	0	0.03432	-1.94857	4.62004	0.99977	136.75	319.224	622.07	375.876	375.876	375.876	15.3819	-71.6918	8.49934	64.1207	360.416	199.06	185.241	185.241	185.241	-72.5184	-2.11351	-16.3072	16.1491	0.0152183	-2.21979	1.50912	0.13819	2.63545	-534.945	131.196	-1.92624	0	0	-1.51172
373	0	6.13742	0	0	6.17533	-0.189064	6.3399	-0.166231	0.0201759	-0.00384333	7.62541	0	5.69776	0	0	0.0257508	-1.76269	6.23475	1.37917	126.683	319.241	626.684	375.701	375.701	375.701	14.569	-68.4509	8.26655	47.0965	360.768	198.504	185.241	185.241	185.241	-69.0981	-1.37661	-15.7058	14.731	-0.387626	-2.68138	1.6964	0.120641	2.38248	-628.345	115.382	1.76374	0	0	-1.59473
374	0	3.09899	0	0	3.12937	-0.255103	7.98622	-0.16539	0.0172662	-0.0260214	4.19779	-3.82E-15	7.09559	0	0	0.00359676	-1.48905	7.65308	1.9122	118.098	319.565	631.498	375.69	375.69	375.69	13.6412	-64.8034	8.24334	29.993	361.126	197.841	185.241	185.241	185.241	-65.25	-0.392297	-15.0913	13.4627	-0.874286	-3.26249	1.83149	0.0912297	2.11034	-697.272	86.394	5.67335	0	0	-1.55708
375	0	-0.181993	0	0	-0.184576	-0.320916	9.6138	-0.174009	0.0133681	-0.0552622	-1.57059	0	7.68435	0	0	-0.0341639	-1.13021	8.8424	2.58746	111.151	320.182	636.259	375.923	375.923	375.923	12.6401	-60.7983	8.46308	12.7379	361.47	197.169	185.241	185.241	185.241	-61.0317	0.836293	-14.4797	12.3603	-1.44275	-3.94801	1.90997	0.0545407	1.84085	-740.028	46.6569	9.36742	0	0	-1.41737
376	0	-3.60068	0	0	-3.66981	-0.382824	11.1307	-0.194295	0.00630908	-0.0878294	-9.74068	1.27E-15	6.9522	0	0	-0.0856647	-0.699073	9.77613	3.37346	105.947	321.062	640.729	376.455	376.455	376.455	11.626	-56.5126	8.93191	-4.70893	361.779	196.673	185.241	185.241	185.241	-56.5306	2.2774	-13.8883	11.4408	-2.07839	-4.70321	1.93652	0.0116669	1.58666	-759.951	-0.571316	12.4389	0	0	-1.205
377	0	-7.0217	0	0	-7.19149	-0.436923	12.4435	-0.225987	-0.00578849	-0.11883	-19.8894	-3.61E-15	4.68178	0	0	-0.143748	-0.218056	10.4365	4.21993	102.532	322.163	644.698	377.31	377.31	377.31	10.6683	-52.0542	9.61336	-22.3065	362.031	196.614	185.241	185.241	185.241	-51.8658	3.86109	-13.3307	10.7204	-2.75445	-5.47489	1.91972	-0.0341111	1.3586	-762.873	-50.592	14.7717	0	0	-0.946015
378	0	-10.286	0	0	-10.5805	-0.479884	13.4767	-0.265231	-0.0228712	-0.143105	-31.0011	-5.51E-15	1.17066	0	0	-0.195374	0.283489	10.8169	5.0622	100.902	323.434	647.993	378.484	378.485	378.484	9.83147	-47.5585	10.4219	-39.8946	362.2	197.291	185.241	185.241	185.241	-47.1838	5.47815	-12.8132	10.2121	-3.43411	-6.1961	1.87417	-0.0793957	1.15636	-756.285	-97.577	16.5309	0	0	-0.658468
379	0	-13.2283	0	0	-13.6524	-0.509678	14.1881	-0.305467	-0.042311	-0.15774	-41.6382	-8.48E-16	-2.81091	0	0	-0.224887	0.774002	10.9224	5.82887	101.003	324.823	650.484	379.948	379.948	379.948	9.1582	-43.1743	11.2336	-57.1911	362.266	198.977	185.241	185.241	185.241	-42.643	6.9932	-12.3331	9.92232	-4.07547	-6.79517	1.80703	-0.119712	0.974371	-743.589	-135.577	18.0396	0	0	-0.352113
380	0	-15.703	0	0	-16.2391	-0.525807	14.5713	-0.340435	-0.0603767	-0.162349	-50.3924	4.24E-15	-6.3727	0	0	-0.221356	1.22511	10.7694	6.44935	102.734	326.277	652.081	381.654	381.654	381.654	8.65963	-39.0406	11.9133	-73.8356	362.213	201.856	185.241	185.241	185.241	-38.3898	8.27091	-11.8817	9.84874	-4.63783	-7.20495	1.72573	-0.148521	0.807394	-726.279	-159.23	19.3569	0	0	-0.0421025
381	0	-17.6079	0	0	-18.2198	-0.529035	14.6479	-0.366989	-0.0736589	-0.158166	-56.3531	5.09E-15	-8.81593	0	0	-0.184963	1.6164	10.3832	6.86143	105.962	327.754	652.728	383.548	383.548	383.548	8.31605	-35.2641	12.347	-89.4577	362.036	205.995	185.241	185.241	185.241	-34.5354	9.20535	-11.4475	9.97896	-5.08782	-7.37151	1.63892	-0.163806	0.652419	-706.208	-166.181	20.1983	0	0	0.247079
382	0	-18.8958	0	0	-19.5381	-0.520864	14.454	-0.385086	-0.0803921	-0.14646	-59.2655	-6.79E-15	-9.81711	0	0	-0.126508	1.93893	9.7947	7.01928	110.529	329.226	652.401	385.568	385.568	385.568	8.08746	-31.9071	12.4666	-103.736	361.74	211.352	185.241	185.241	185.241	-31.1425	9.74073	-11.0195	10.2907	-5.40592	-7.26197	1.5565	-0.164851	0.511079	-686.997	-156.885	20.0888	0	0	0.492217
383	0	-19.5754	0	0	-20.2032	-0.50306	14.0305	-0.395741	-0.0806345	-0.127568	-59.3993	1.02E-14	-9.39933	0	0	-0.0613239	2.19605	9.03694	6.8995	116.266	330.683	651.103	387.65	387.65	387.65	7.92804	-28.9862	12.2598	-116.429	361.338	217.799	185.241	185.241	185.241	-28.2243	9.87851	-10.5901	10.7537	-5.59057	-6.86854	1.48558	-0.15487	0.38735	-673.076	-134.844	18.7434	0	0	0.682713
384	0	-19.7038	0	0	-20.2806	-0.477427	13.4179	-0.400659	-0.0747153	-0.101213	-57.4542	-5.94E-15	-7.70491	0	0	-0.00259646	2.40181	8.1418	6.50409	123.007	332.131	648.86	389.725	389.725	389.726	7.79846	-26.4786	11.7673	-127.378	360.85	225.157	185.241	185.241	185.241	-25.7503	9.67229	-10.1574	11.3334	-5.66017	-6.20814	1.42879	-0.139222	0.289297	-668.498	-104.644	16.0977	0	0	0.825671
385	0	-19.3755	0	0	-19.878	-0.445714	12.6556	-0.400913	-0.063357	-0.0684343	-54.2907	-8.48E-15	-4.96258	0	0	0.0427025	2.57749	7.13757	5.86021	130.597	333.584	645.729	391.717	391.717	391.717	7.67513	-24.3316	11.0687	-136.495	360.309	233.211	185.241	185.241	185.241	-23.6576	9.21273	-9.72841	11.9961	-5.6512	-5.31936	1.37744	-0.122772	0.229134	-672.593	-71.2027	12.4813	0	0	0.936852
386	0	-18.7083	0	0	-19.1261	-0.409454	11.7785	-0.397827	-0.0479678	-0.0318647	-50.8422	-6.79E-15	-1.5118	0	0	0.0738727	2.74705	6.047	5.01557	138.899	335.061	641.799	393.54	393.54	393.54	7.5554	-22.4748	10.2612	-143.745	359.77	241.729	185.241	185.241	185.241	-21.8643	8.60559	-9.32167	12.7152	-5.61265	-4.25608	1.31861	-0.10827	0.223001	-681.573	-38.9655	8.49767	0	0	1.03413
387	0	-17.8239	0	0	-18.1572	-0.369757	10.8118	-0.393466	-0.0311412	0.0048477	-48.0079	9.33E-15	2.14041	0	0	0.0942117	2.93242	4.88613	4.03102	147.795	336.571	637.194	395.102	395.102	395.102	7.45751	-20.8361	9.43714	-149.127	359.308	250.478	185.241	185.241	185.241	-20.2882	7.94838	-8.96775	13.477	-5.59781	-3.07875	1.2457	-0.0977974	0.285688	-692.12	-12.2215	5.00933	0	0	1.1357
388	0	-16.8279	0	0	-17.0829	-0.327112	9.76629	-0.389894	-0.0162164	0.0398046	-46.4605	8.48E-15	5.3667	0	0	0.108019	3.14999	3.66344	2.97281	157.188	338.109	632.077	396.316	396.316	396.316	7.41542	-19.3587	8.66615	-152.644	359.012	259.238	185.241	185.241	185.241	-18.8651	7.31283	-8.70563	14.2842	-5.65648	-1.84587	1.16223	-0.0919579	0.423101	-704.432	5.92961	2.81028	0	0	1.26131
389	0	-15.7946	0	0	-15.9807	-0.281441	8.6393	-0.388246	-0.00640043	0.0724183	-46.4899	-4.24E-15	7.55036	0	0	0.118344	3.409	2.37936	1.90635	167.004	339.657	626.64	397.111	397.111	397.111	7.46865	-18.0139	7.98803	-154.283	358.971	267.809	185.241	185.241	185.241	-17.5627	6.73892	-8.57501	15.1563	-5.82811	-0.608774	1.08124	-0.0860873	0.634006	-720.954	14.4868	2.5823	0	0	1.42986
390	0	-14.7634	0	0	-14.891	-0.232378	7.42107	-0.388125	-0.00393213	0.102903	-47.9358	-4.24E-15	8.2328	0	0	0.126157	3.71084	1.02667	0.892607	177.195	341.182	621.097	397.45	397.45	397.45	7.65139	-16.8062	7.41591	-154.001	359.252	276.006	185.241	185.241	185.241	-16.3846	6.23925	-8.60757	16.1279	-6.13557	0.590576	1.01883	-0.0732906	0.906393	-743.689	14.3945	4.73321	0	0	1.65774
391	0	-13.7421	0	0	-13.8221	-0.179707	6.10573	-0.387433	-0.00985975	0.131384	-50.2234	1.10E-14	7.19683	0	0	0.130704	4.04949	-0.408268	-0.0127006	187.738	342.646	615.675	397.343	397.343	397.343	7.98282	-15.7695	6.94533	-151.728	359.883	283.652	185.241	185.241	185.241	-15.366	5.80883	-8.81931	17.244	-6.58099	1.71904	0.98703	-0.044471	1.22515	-771.242	8.10829	9.45618	0	0	1.95456
392	0	-12.7177	0	0	-12.7613	-0.12376	4.70148	-0.382862	-0.0233508	0.157858	-52.5149	3.39E-15	4.56672	0	0	0.130721	4.41201	-1.94269	-0.759265	198.635	344.01	610.602	396.848	396.848	396.848	8.4616	-14.9585	6.5645	-147.384	360.846	290.573	185.241	185.241	185.241	-14.5642	5.43523	-9.2061	18.5521	-7.14238	2.74992	0.985729	0.00657172	1.56711	-797.608	-1.22343	16.4756	0	0	2.3149
393	0	-11.6693	0	0	-11.6882	-0.0656304	3.23646	-0.371229	-0.0417391	0.181728	-53.9719	5.09E-15	0.794936	0	0	0.125624	4.77927	-3.59306	-1.30402	209.895	345.243	606.103	396.073	396.073	396.073	9.0659	-14.4358	6.26302	-140.905	362.074	296.593	185.241	185.241	185.241	-14.0448	5.10645	-9.74417	20.0929	-7.7733	3.66009	1.00771	0.080953	1.90655	-814.638	-10.2796	24.9352	0	0	2.71151
394	0	-10.5814	0	0	-10.5864	-0.00717159	1.75886	-0.350905	-0.0618199	0.202012	-54.0226	-1.70E-15	-3.50321	0	0	0.116022	5.12714	-5.36993	-1.61409	221.521	346.323	602.386	395.158	395.158	395.158	9.75843	-14.2592	6.0369	-132.267	363.469	301.542	185.241	185.241	185.241	-13.8686	4.81535	-10.3951	21.89	-8.40606	4.42653	1.03989	0.170001	2.21674	-814.555	-17.149	33.9017	0	0	3.08775
395	0	-9.45196	0	0	-9.45212	0.0491491	0.33306	-0.322768	-0.0804239	0.217571	-52.5417	-1.02E-14	-7.66813	0	0	0.103968	5.42869	-7.27316	-1.67018	233.491	347.24	599.633	394.259	394.259	394.259	10.494	-14.4714	5.88915	-121.501	364.919	305.265	185.241	185.241	185.241	-14.0808	4.56067	-11.1129	23.9402	-8.96067	5.02321	1.07294	0.254127	2.47169	-793.614	-21.5851	42.5304	0	0	3.37112
396	0	-8.29469	0	0	-8.29588	0.100462	-0.966358	-0.290069	-0.0955028	0.227267	-49.8478	3.39E-15	-11.1644	0	0	0.0924115	5.65777	-9.2888	-1.46769	245.745	347.994	597.99	393.518	393.518	393.518	11.2271	-15.0956	5.82709	-108.69	366.316	307.637	185.241	185.241	185.241	-14.7058	4.34523	-11.8517	26.2076	-9.3609	5.41978	1.10234	0.308152	2.65198	-752.636	-25.0403	50.5263	0	0	3.49739
397	0	-7.1337	0	0	-7.13833	0.143724	-2.06121	-0.257402	-0.10576	0.230157	-46.5365	0	-13.6036	0	0	0.0842999	5.79308	-11.3891	-1.01508	258.184	348.59	597.559	393.043	393.043	393.043	11.9184	-16.1369	5.85784	-93.9538	367.571	308.571	185.241	185.241	185.241	-15.7494	4.17262	-12.5723	28.6239	-9.55267	5.58445	1.118	0.315787	2.74953	-693.547	-28.2435	57.475	0	0	3.4265
398	0	-5.99456	0	0	-6.00216	0.176021	-2.8776	-0.229219	-0.110663	0.224945	-43.2226	6.79E-15	-14.7829	0	0	0.0810961	5.82175	-13.5348	-0.334538	270.67	349.035	598.391	392.887	392.887	392.887	12.5385	-17.5888	5.98453	-77.4241	368.619	308.032	185.241	185.241	185.241	-17.2053	4.04376	-13.2457	31.0994	-9.51568	5.49379	1.09991	0.276566	2.77129	-616.552	-31.2653	62.9014	0	0	3.14425
399	0	-4.8962	0	0	-4.90462	0.194952	-3.35563	-0.208188	-0.109746	0.210959	-40.2817	-5.09E-15	-14.625	0	0	0.0818114	5.74155	-15.6792	0.532932	283.029	349.335	600.484	393.046	393.046	393.046	13.0701	-19.4393	6.20402	-59.2205	369.426	306.046	185.241	185.241	185.241	-19.062	3.95447	-13.8554	33.5395	-9.26247	5.14727	1.02556	0.207791	2.73631	-520.885	-32.9533	65.8706	0	0	2.66687
400	0	-3.84822	0	0	-3.85527	0.199138	-3.46125	-0.194885	-0.10297	0.187848	-37.7807	-3.39E-15	-13.1963	0	0	0.0832343	5.56144	-17.7724	1.52167	295.051	349.489	603.787	393.453	393.453	393.453	13.5094	-21.6742	6.50726	-39.4448	369.985	302.709	185.241	185.241	185.241	-21.3057	3.89496	-14.3984	35.863	-8.82727	4.57887	0.888953	0.131343	2.66782	-408.004	-32.8526	65.4858	0	0	2.04882
401	0	-2.85369	0	0	-2.85813	0.188598	-3.19523	-0.188626	-0.0918397	0.156369	-35.5986	-1.70E-15	-10.7773	0	0	0.0815968	5.30067	-19.7652	2.54176	306.498	349.492	608.201	393.999	393.999	393.999	13.8659	-24.275	6.88103	-18.1871	370.313	298.184	185.241	185.241	185.241	-23.9191	3.85105	-14.8838	38.0115	-8.25268	3.85861	0.706035	0.0639547	2.58378	-283.444	-31.8377	61.5508	0	0	1.37794
402	0	-1.91423	0	0	-1.9162	0.164899	-2.59658	-0.18804	-0.0774175	0.117857	-33.5673	1.70E-15	-7.63405	0	0	0.0743782	4.98667	-21.6123	3.48788	317.121	349.332	613.589	394.555	394.555	394.555	14.1572	-27.2155	7.31049	4.46021	370.441	292.692	185.241	185.241	185.241	-26.8778	3.80672	-15.3282	39.9494	-7.58001	3.08345	0.505084	0.0145874	2.49446	-154.802	-30.9656	54.2957	0	0	0.744672
403	0	-1.03505	0	0	-1.03553	0.131131	-1.74262	-0.191701	-0.0601057	0.0752514	-31.6138	-8.48E-16	-3.98201	0	0	0.0612193	4.65139	-23.2736	4.25348	326.685	348.992	619.773	394.992	394.992	394.992	14.4064	-30.4593	7.78294	28.3868	370.41	286.5	185.241	185.241	185.241	-30.1468	3.74777	-15.7519	41.6575	-6.84416	2.36224	0.309994	-0.015335	2.3994	-29.5577	-30.6329	44.3199	0	0	0.21825
404	0	-0.227039	0	0	-0.227065	0.0916693	-0.743737	-0.199389	-0.0403097	0.032019	-29.9031	-8.48E-16	-0.0655476	0	0	0.0443196	4.32748	-24.7152	4.7448	334.984	348.457	626.547	395.21	395.21	395.21	14.6397	-33.9594	8.29256	53.4546	370.264	279.899	185.241	185.241	185.241	-33.68	3.66592	-16.1786	43.1244	-6.07282	1.80053	0.137641	-0.0258156	2.29555	85.3109	-30.2163	32.9111	0	0	-0.158027
405	0	0.496253	0	0	0.496261	0.0517198	0.267959	-0.211602	-0.0189335	-0.00795959	-28.7354	-1.70E-15	3.76806	0	0	0.0276773	4.0436	-25.9097	4.89241	341.857	347.718	633.683	395.148	395.148	395.148	14.8861	-37.664	8.84423	79.5012	370.058	273.177	185.241	185.241	185.241	-37.4262	3.56079	-16.6361	44.3407	-5.286	1.48668	0.000347869	-0.0149568	2.17953	182.778	-27.9027	21.5219	0	0	-0.366428
406	0	1.1249	0	0	1.12514	0.0165079	1.15956	-0.228347	0.00204171	-0.0420221	-28.3236	4.24E-15	7.01572	0	0	0.0153656	3.81951	-26.8363	4.66016	347.199	346.777	640.942	394.791	394.791	394.791	15.1733	-41.5255	9.4537	106.355	369.852	266.61	185.241	185.241	185.241	-41.3379	3.43868	-17.1539	45.2959	-4.49594	1.47964	-0.099815	0.0177095	2.0491	258.405	-22.1066	11.5009	0	0	-0.419043
407	0	1.65808	0	0	1.65893	-0.00974955	1.82408	-0.248344	0.0198929	-0.0695071	-28.6147	4.03E-15	9.11432	0	0	0.00937001	3.66263	-27.4816	4.04917	350.96	345.653	648.092	394.166	394.166	394.166	15.52	-45.5084	10.1425	133.854	369.707	260.444	185.241	185.241	185.241	-45.38	3.30851	-17.7559	45.9796	-3.70789	1.80168	-0.172649	0.0672718	1.90908	312.107	-12.5789	3.67293	0	0	-0.352469
408	0	2.10543	0	0	2.10698	-0.0248754	2.20668	-0.268792	0.0325592	-0.0920406	-29.221	4.24E-15	9.69102	0	0	0.008445	3.56715	-27.8402	3.09597	353.145	344.379	654.914	393.34	393.34	393.34	15.9268	-49.5918	10.9283	161.849	369.665	254.893	185.241	185.241	185.241	-49.5329	3.17695	-18.4495	46.3849	-2.92183	2.43719	-0.228977	0.122299	1.76701	346.647	-0.564305	-2.0093	0	0	-0.212411
409	0	2.48301	0	0	2.48505	-0.0293679	2.32028	-0.285815	0.0407612	-0.113433	-29.4992	2.12E-16	8.86733	0	0	0.00925238	3.51545	-27.9167	1.86816	353.806	342.996	661.217	392.406	392.406	392.406	16.3694	-53.765	11.8145	190.203	369.736	250.139	185.241	185.241	185.241	-53.7876	3.04579	-19.2154	46.5143	-2.13545	3.3358	-0.276512	0.170594	1.63405	367.788	12.5627	-6.65444	0	0	-0.041943
410	0	2.80599	0	0	2.80815	-0.0263021	2.24276	-0.296159	0.0473151	-0.138454	-28.8145	-6.15E-15	7.21138	0	0	0.00908528	3.48108	-27.7272	0.458745	353.043	341.55	666.847	391.477	391.477	391.477	16.8007	-58.017	12.7836	218.762	369.889	246.321	185.241	185.241	185.241	-58.1345	2.9121	-20.007	46.3822	-1.34722	4.41782	-0.320367	0.199063	1.51738	383.122	24.6585	-11.5586	0	0	0.131229
411	0	3.08299	0	0	3.08507	-0.0206031	2.09863	-0.298074	0.0563249	-0.172209	-26.7356	-7.21E-15	5.58106	0	0	0.00706416	3.4329	-27.2998	-1.02053	351.004	340.079	671.689	390.671	390.672	390.671	17.1604	-62.3264	13.7952	247.331	370.068	243.539	185.241	185.241	185.241	-62.5513	2.77	-20.7573	46.0176	-0.559303	5.58146	-0.35905	0.198187	1.42034	400.384	33.1322	-17.5102	0	0	0.29629
412	0	3.31472	0	0	3.3168	-0.0178878	2.02996	-0.291318	0.0717054	-0.218739	-23.1084	1.04E-14	4.83754	0	0	0.00321922	3.33947	-26.6752	-2.4452	347.888	338.606	675.673	390.098	390.098	390.098	17.3901	-66.653	14.7901	275.642	370.207	241.847	185.241	185.241	185.241	-66.995	2.61245	-21.3928	45.4628	0.220349	6.7099	-0.38876	0.164681	1.33927	426.583	35.2011	-24.3359	0	0	0.452597
413	0	3.49737	0	0	3.49988	-0.0232374	2.16525	-0.27684	0.0952785	-0.280642	-18.0431	-3.18E-15	5.51662	0	0	-0.00296946	3.173	-25.9056	-3.68387	343.946	337.138	678.773	389.84	389.84	389.84	17.4487	-70.9354	15.6975	303.333	370.244	241.245	185.241	185.241	185.241	-71.3978	2.43236	-21.8486	44.7711	0.977567	7.67745	-0.403765	0.101607	1.26717	467.191	27.7037	-30.6149	0	0	0.600965
414	0	3.63038	0	0	3.63412	-0.0402016	2.59414	-0.255467	0.126941	-0.357674	-11.7484	-2.33E-15	7.75865	0	0	-0.0128425	2.91208	-25.0521	-4.60443	339.481	335.662	681.009	389.944	389.944	389.944	17.3228	-75.0938	16.4468	329.95	370.137	241.674	185.241	185.241	185.241	-75.6727	2.22254	-22.0804	44.0025	1.69342	8.35542	-0.407863	0.0209494	1.19339	527.439	10.0993	-34.7394	0	0	0.737001
415	0	3.72301	0	0	3.72941	-0.0701996	3.3518	-0.226755	0.164147	-0.446581	-4.37315	-5.94E-15	11.2508	0	0	-0.0271526	2.54431	-24.1798	-5.08445	334.834	334.157	682.436	390.404	390.404	390.404	17.0303	-79.0372	16.9791	354.95	369.868	243.001	185.241	185.241	185.241	-79.7219	1.97595	-22.0725	43.2185	2.34591	8.6223	-0.412913	-0.0575115	1.10758	611.745	-14.3466	-35.2933	0	0	0.849465
416	0	3.79564	0	0	3.80696	-0.112424	4.41622	-0.189606	0.201574	-0.541167	3.96093	4.45E-15	15.2568	0	0	-0.0443552	2.06801	-23.351	-5.02658	330.357	332.604	683.14	391.16	391.16	391.16	16.6163	-82.6705	17.2593	377.739	369.442	245.004	185.241	185.241	185.241	-83.4454	1.68723	-21.8391	42.4747	2.91279	8.37882	-0.443196	-0.11289	1.00242	723.798	-38.531	-31.5303	0	0	0.927144
417	0	3.87388	0	0	3.89327	-0.164234	5.71802	-0.143184	0.23271	-0.633442	13.059	-1.27E-15	18.8818	0	0	-0.0606374	1.49368	-22.6169	-4.37933	326.373	331.005	683.223	392.099	392.099	392.098	16.1396	-85.8999	17.2806	397.719	368.876	247.362	185.241	185.241	185.241	-86.7473	1.35645	-21.4184	41.8134	3.37312	7.5696	-0.528573	-0.127777	0.879414	865.289	-52.9895	-23.585	0	0	0.967931
418	0	3.97693	0	0	4.00822	-0.221813	7.15782	-0.0889616	0.251891	-0.715066	22.4139	-4.24E-16	21.3903	0	0	-0.0715711	0.844253	-22.0104	-3.15871	323.12	329.398	682.779	393.068	393.068	393.068	15.6537	-88.6376	17.0639	414.349	368.179	249.662	185.241	185.241	185.241	-89.5382	0.994346	-20.86	41.2578	3.70943	6.20545	-0.694254	-0.0967657	0.747417	1033.23	-50.2017	-12.3022	0	0	0.984672
419	0	4.10636	0	0	4.15339	-0.280811	8.6237	-0.032003	0.256542	-0.77901	31.0518	1.27E-15	22.5028	0	0	-0.0739914	0.153878	-21.5414	-1.46269	320.709	327.851	681.88	393.904	393.904	393.904	15.1904	-90.8051	16.6505	427.201	367.345	251.43	185.241	185.241	185.241	-91.7381	0.626323	-20.2121	40.8088	3.91042	4.37854	-0.952971	-0.0265954	0.623208	1219.07	-27.7575	0.959982	0	0	1.00301
420	0	4.24214	0	0	4.30772	-0.336705	10.0021	0.0186988	0.247578	-0.820214	37.5238	1.70E-15	22.4406	0	0	-0.0666986	-0.535001	-21.1972	0.52943	319.092	326.451	680.555	394.454	394.454	394.454	14.7526	-92.3404	16.0938	435.989	366.336	252.192	185.241	185.241	185.241	-93.2819	0.29188	-19.5137	40.446	3.97419	2.26185	-1.28721	0.0675668	0.525617	1404.83	9.9108	14.7194	0	0	1.05028
421	0	4.35043	0	0	4.43476	-0.384914	11.1817	0.0523539	0.22974	-0.835249	40.2181	1.04E-14	21.8764	0	0	-0.0509462	-1.17624	-20.9467	2.57842	318.073	325.274	678.778	394.607	394.608	394.607	14.3197	-93.2084	15.4513	440.572	365.1	251.55	185.241	185.241	185.241	-94.1312	0.0367929	-18.7924	40.1332	3.9106	0.0878054	-1.65112	0.172601	0.474933	1565.1	55.4368	27.325	0	0	1.14511
422	0	4.40034	0	0	4.49973	-0.420803	12.0537	0.0587506	0.209465	-0.821661	37.7698	-4.24E-15	21.5968	0	0	-0.0300248	-1.7256	-20.7469	4.42318	317.344	324.363	676.477	394.312	394.312	394.312	13.8657	-93.4124	14.78	440.935	363.593	249.268	185.241	185.241	185.241	-94.2887	-0.100588	-18.0707	39.8269	3.74128	-1.88983	-1.97675	0.27723	0.493402	1669.78	100.817	37.0974	0	0	1.28633
423	0	4.38369	0	0	4.4906	-0.439856	12.5143	0.0317393	0.193396	-0.776975	29.5904	-5.30E-15	22.2272	0	0	-0.00753565	-2.14648	-20.5516	5.82475	316.551	323.73	673.556	393.576	393.576	393.576	13.3811	-93.0036	14.132	437.178	361.808	245.332	185.241	185.241	185.241	-93.8099	-0.104449	-17.3734	39.4865	3.49678	-3.43991	-2.18906	0.372942	0.603158	1689.64	141.185	42.2291	0	0	1.4405
424	0	4.32995	0	0	4.43484	-0.438174	12.4737	-0.0278466	0.184864	-0.699028	16.2695	1.48E-15	23.81	0	0	0.0159793	-2.41525	-20.3177	6.60607	315.359	323.36	669.927	392.464	392.464	392.464	12.8905	-92.0854	13.5522	429.506	359.811	239.984	185.241	185.241	185.241	-92.8083	0.00862601	-16.7364	39.0836	3.21168	-4.39307	-2.21886	0.449098	0.81818	1601.66	173.679	41.1558	0	0	1.53856
425	0	4.30858	0	0	4.40298	-0.413382	11.8738	-0.110219	0.18173	-0.58731	-0.28377	3.08E-15	25.621	0	0	0.0436483	-2.52625	-20.0123	6.68297	313.508	323.235	665.561	391.071	391.071	391.071	12.4537	-90.8074	13.0768	418.261	357.751	233.691	185.241	185.241	185.241	-91.4478	0.192055	-16.2095	38.6081	2.91934	-4.672	-2.02503	0.492627	1.1334	1397.96	196.374	33.1913	0	0	1.49939
426	0	4.41473	0	0	4.49324	-0.365805	10.7152	-0.197792	0.176218	-0.447295	-17.1569	-4.86E-15	26.3168	0	0	0.0771208	-2.49492	-19.6168	6.08195	310.85	323.34	660.516	389.503	389.503	389.503	12.1462	-89.3487	12.7302	403.951	355.838	227.062	185.241	185.241	185.241	-89.9212	0.385384	-15.8467	38.0704	2.64805	-4.30816	-1.61853	0.491944	1.52235	1096.26	206.426	19.5659	0	0	1.2804
427	0	4.73962	0	0	4.79994	-0.29933	9.08158	-0.270624	0.159045	-0.294959	-31.2501	1.06E-16	24.5768	0	0	0.110408	-2.35759	-19.128	4.93929	307.352	323.664	654.958	387.852	387.852	387.852	12.0258	-87.8884	12.5215	387.254	354.282	220.712	185.241	185.241	185.241	-88.4164	0.537079	-15.6859	37.4989	2.41976	-3.44031	-1.07294	0.4365	1.94314	744.755	199.422	3.70663	0	0	0.921171
428	0	5.3395	0	0	5.3814	-0.221193	7.14235	-0.316394	0.12769	-0.155161	-40.5229	3.61E-15	20.1002	0	0	0.132854	-2.16536	-18.5545	3.47553	303.077	324.18	649.138	386.188	386.188	386.188	12.1042	-86.5733	12.4392	368.957	353.216	215.123	185.241	185.241	185.241	-87.0825	0.619264	-15.7268	36.9296	2.24983	-2.28796	-0.511347	0.322866	2.35751	412.723	172.12	-10.0611	0	0	0.533773
429	0	6.22197	0	0	6.24695	-0.1402	5.11479	-0.331877	0.0887937	-0.0479943	-44.3115	2.12E-15	13.8632	0	0	0.138051	-1.97326	-17.9087	1.94648	298.125	324.83	643.348	384.559	384.559	384.559	12.3477	-85.4975	12.451	349.823	352.657	210.571	185.241	185.241	185.241	-86.0114	0.625105	-15.928	36.3917	2.1472	-1.10212	-0.0508469	0.160337	2.72774	159.461	126.2	-18.9727	0	0	0.227346
430	0	7.34843	0	0	7.36003	-0.0644261	3.20606	-0.320461	0.0517719	0.0216754	-43.0854	-5.51E-15	7.3497	0	0	0.126838	-1.82866	-17.1968	0.586124	292.577	325.519	637.864	383	383	383	12.6999	-84.6992	12.5114	330.466	352.529	207.128	185.241	185.241	185.241	-85.2369	0.557015	-16.225	35.8919	2.11468	-0.108483	0.244728	-0.0269999	3.01561	9.91865	69.3195	-22.8988	0	0	0.0442833
431	0	8.64216	0	0	8.64544	0.000207119	1.57215	-0.291262	0.0225526	0.0591634	-38.2152	3.83E-15	1.70124	0	0	0.104633	-1.76266	-16.4114	-0.439008	286.449	326.14	632.899	381.543	381.543	381.543	13.1062	-84.1646	12.5719	311.302	352.713	204.704	185.241	185.241	185.241	-84.7412	0.418251	-16.5523	35.4064	2.14848	0.536821	0.362857	-0.209435	3.19204	-40.3333	11.5467	-23.2764	0	0	-0.0272378
432	0	10.0026	0	0	10.0027	0.0502201	0.305939	-0.255458	0.0027844	0.0714715	-31.4001	5.20E-15	-2.55433	0	0	0.078163	-1.78565	-15.5291	-1.0548	279.684	326.589	628.573	380.227	380.228	380.227	13.5248	-83.8422	12.588	292.555	353.091	203.106	185.24	185.241	185.241	-84.469	0.210634	-16.8552	34.8812	2.23719	0.770711	0.328041	-0.363244	3.25646	-12.0354	-39.0149	-21.6284	0	0	-0.00473417
433	0	11.3243	0	0	11.3248	0.0842678	-0.556315	-0.222752	-0.00794914	0.0655109	-24.137	3.39E-15	-5.32831	0	0	0.0533415	-1.88763	-14.5156	-1.28076	272.163	326.794	624.922	379.097	379.097	379.097	13.9263	-83.66	12.5229	274.3	353.561	202.113	185.241	185.241	185.241	-84.3446	-0.0629925	-17.0931	34.242	2.36171	0.622891	0.192817	-0.475737	3.23298	64.2327	-77.178	-19.0673	0	0	0.111717
434	0	12.5117	0	0	12.5138	0.102656	-1.02192	-0.199267	-0.0113296	0.0489709	-17.4334	2.12E-15	-6.81027	0	0	0.0337189	-2.043	-13.3352	-1.20966	263.748	326.724	621.922	378.192	378.192	378.192	14.2893	-83.5393	12.3527	256.507	354.044	201.52	185.241	185.241	185.241	-84.2851	-0.394152	-17.2389	33.4123	2.49574	0.194852	0.0261119	-0.539185	3.16555	153.114	-99.782	-16.2693	0	0	0.316946
435	0	13.4854	0	0	13.4881	0.106802	-1.12688	-0.186734	-0.00934799	0.0293384	-11.7283	-4.14E-15	-7.26994	0	0	0.0202199	-2.21942	-11.962	-0.973044	254.334	326.381	619.535	377.536	377.536	377.536	14.5947	-83.4013	12.0675	239.085	354.485	201.17	185.241	185.241	185.241	-84.2063	-0.76552	-17.2768	32.3331	2.61026	-0.375873	-0.105898	-0.543306	3.10014	222.556	-103.794	-13.7649	0	0	0.562535
436	0	14.182	0	0	14.1839	0.0986778	-0.921193	-0.183103	-0.00326817	0.0120824	-6.99906	1.17E-15	-6.89897	0	0	0.0120195	-2.38807	-10.3894	-0.703648	243.886	325.801	617.751	377.125	377.125	377.125	14.8234	-83.1702	11.6705	221.923	354.849	200.958	185.241	185.241	185.241	-84.0263	-1.15095	-17.1998	30.9802	2.68204	-0.95491	-0.161569	-0.485545	3.06559	252.184	-87.9446	-11.9688	0	0	0.756277
437	0	14.5513	0	0	14.5518	0.0803756	-0.457752	-0.184883	0.00540584	0.000400506	-3.04595	4.98E-15	-5.89685	0	0	0.00794282	-2.53051	-8.63311	-0.505456	232.471	325.041	616.606	376.923	376.923	376.923	14.9564	-82.7733	11.1765	204.919	355.13	200.821	185.241	185.241	185.241	-83.6656	-1.51797	-17.0085	29.3713	2.69951	-1.44054	-0.12173	-0.374441	3.06645	233.044	-53.6768	-11.0547	0	0	0.796767
438	0	14.5545	0	0	14.5546	0.0537459	0.216648	-0.188465	0.0150838	-0.00446624	0.345174	2.97E-15	-4.47237	0	0	0.00725973	-2.63942	-6.72898	-0.436527	220.262	324.183	616.179	376.863	376.863	376.863	14.9764	-82.1421	10.6092	187.992	355.341	200.725	185.241	185.241	185.241	-83.05	-1.83155	-16.71	27.5614	2.66258	-1.77841	0.0140912	-0.229928	3.08369	165.916	-5.53005	-10.8938	0	0	0.6233
439	0	14.1629	0	0	14.1654	0.0201467	1.06744	-0.19069	0.0241773	-0.00329658	3.34069	-3.08E-15	-2.84737	0	0	0.00977461	-2.71433	-4.72683	-0.504913	207.522	323.322	616.559	376.866	376.866	376.866	14.8701	-81.2139	9.99792	171.091	355.514	200.645	185.241	185.241	185.241	-82.1122	-2.05798	-16.317	25.6277	2.5769	-1.96246	0.231094	-0.0785331	3.08784	59.2544	49.3792	-11.1245	0	0	0.247532
440	0	13.3584	0	0	13.3673	-0.0196435	2.07436	-0.189287	0.0314474	0.00165422	6.02228	-5.12E-15	-1.21867	0	0	0.0154752	-2.7554	-2.6828	-0.676005	194.586	322.56	617.815	376.855	376.855	376.855	14.6285	-79.934	9.37588	154.194	355.691	200.553	185.241	185.241	185.241	-80.7954	-2.16731	-15.8448	23.652	2.44664	-2.02565	0.504234	0.0591827	3.05266	-74.0156	103.838	-11.3653	0	0	-0.253624
441	0	12.1335	0	0	12.1531	-0.0653732	3.22997	-0.183317	0.0355892	0.00740169	8.34798	-1.48E-15	0.227342	0	0	0.0240619	-2.75898	-0.653493	-0.886846	181.825	321.992	619.958	376.782	376.782	376.782	14.2462	-78.2582	8.77726	137.296	355.914	200.412	185.241	185.241	185.241	-79.0551	-2.13383	-15.3079	21.7069	2.27106	-2.02574	0.807667	0.166555	2.96277	-220.808	150.499	-11.2919	0	0	-0.778156
442	0	10.4913	0	0	10.5246	-0.117194	4.53626	-0.173446	0.0362096	0.0110692	10.1225	9.54E-16	1.42995	0	0	0.0340511	-2.71554	1.30733	-1.06242	169.615	321.694	622.926	376.642	376.642	376.642	13.7176	-76.1545	8.23573	120.399	356.209	200.174	185.241	185.241	185.241	-76.8603	-1.93491	-14.7159	19.8502	2.04334	-2.03068	1.11873	0.236614	2.81293	-369.799	183.8	-10.6945	0	0	-1.23448
443	0	8.44623	0	0	8.49305	-0.1754	5.99785	-0.161991	0.0339389	0.0102512	10.9833	-3.82E-15	2.45877	0	0	0.0420678	-2.61085	3.1495	-1.1304	158.318	321.719	626.583	376.471	376.471	376.471	13.0364	-73.6045	7.78467	103.495	356.586	199.782	185.241	185.241	185.241	-74.1947	-1.54969	-14.0711	18.1241	1.75213	-2.10591	1.41854	0.26914	2.60949	-511.957	200.142	-9.44054	0	0	-1.56033
444	0	6.02634	0	0	6.08011	-0.240045	7.61191	-0.152767	0.0299146	0.00291157	10.4073	2.33E-15	3.41557	0	0	0.0427576	-2.42922	4.82567	-1.03104	148.263	322.091	630.73	376.341	376.341	376.341	12.1978	-70.6053	7.45868	86.5594	357.032	199.19	185.241	185.241	185.241	-71.0591	-0.959215	-13.371	16.5601	1.3844	-2.3055	1.68988	0.268544	2.36635	-639.172	197.674	-7.4144	0	0	-1.72225
445	0	3.27699	0	0	3.32124	-0.310488	9.3569	-0.15033	0.0252221	-0.0125111	7.79627	-3.82E-15	4.31827	0	0	0.0298395	-2.15769	6.29098	-0.72375	139.736	322.808	635.126	376.338	376.338	376.338	11.2054	-67.172	7.29394	69.5452	357.522	198.392	185.241	185.241	185.241	-67.4744	-0.149366	-12.6128	15.184	0.92888	-2.66608	1.91302	0.240341	2.10173	-742.945	176.252	-4.58983	0	0	-1.70971
446	0	0.26555	0	0	0.270687	-0.38496	11.1828	-0.159039	0.0202563	-0.0364821	2.61765	4.24E-16	5.02087	0	0	-0.00164868	-1.79014	7.50445	-0.192507	132.966	323.851	639.514	376.545	376.545	376.545	10.0788	-63.3413	7.32439	52.3926	358.027	197.451	185.241	185.241	185.241	-63.4858	0.882685	-11.799	14.0182	0.379685	-3.20125	2.07015	0.190217	1.8371	-816.263	137.46	-1.03851	0	0	-1.53781
447	0	-2.91414	0	0	-2.99094	-0.460292	13.0066	-0.182411	0.0142506	-0.0672812	-5.4444	4.24E-15	5.24398	0	0	-0.0526923	-1.33071	8.43202	0.550034	128.116	325.183	643.641	377.027	377.027	377.027	8.86232	-59.1757	7.57143	35.0547	358.523	196.525	185.241	185.241	185.241	-59.1669	2.11833	-10.9423	13.0825	-0.260088	-3.89707	2.15209	0.123961	1.59073	-856.614	85.1324	3.06347	0	0	-1.24691
448	0	-6.13771	0	0	-6.34678	-0.532017	14.7186	-0.221282	0.00568792	-0.100873	-16.2113	0	4.76735	0	0	-0.117368	-0.795193	9.0506	1.46177	125.271	326.755	647.284	377.823	377.823	377.823	7.6262	-54.7702	8.02768	17.5429	359.001	195.88	185.241	185.241	185.241	-54.6247	3.5053	-10.0675	12.3918	-0.975955	-4.71079	2.16024	0.0477304	1.3757	-866.42	24.9286	7.6424	0	0	-0.890091
449	0	-9.25224	0	0	-9.63826	-0.594892	16.1976	-0.27176	-0.00639225	-0.132027	-28.7609	2.76E-15	3.66722	0	0	-0.181291	-0.210181	9.35219	2.47329	124.433	328.512	650.262	378.944	378.944	378.944	6.46021	-50.2545	8.64122	-0.023745	359.471	195.864	185.241	185.241	185.241	-49.999	4.94964	-9.20973	11.9518	-1.7413	-5.57305	2.09754	-0.0291864	1.19463	-849.656	-35.6235	12.7724	0	0	-0.515472
450	0	-12.0901	0	0	-12.6744	-0.643701	17.3307	-0.325661	-0.0209879	-0.155657	-41.513	4.14E-15	2.39919	0	0	-0.224676	0.390375	9.34621	3.49221	125.519	330.39	652.446	380.375	380.375	380.375	5.4572	-45.7849	9.31184	-17.3943	359.964	196.842	185.241	185.241	185.241	-45.4513	6.32043	-8.41084	11.757	-2.51876	-6.39248	1.97913	-0.0946639	1.03841	-813.133	-87.9436	18.4107	0	0	-0.162238
451	0	-14.4938	0	0	-15.26	-0.67414	18.0304	-0.373436	-0.0348539	-0.167938	-52.6568	8.19E-15	1.61016	0	0	-0.230444	0.970928	9.05915	4.41318	128.374	332.328	653.759	382.078	382.078	382.078	4.69322	-41.5223	9.90808	-34.2097	360.527	199.116	185.241	185.241	185.241	-41.1416	7.47222	-7.71447	11.7894	-3.26419	-7.06702	1.82329	-0.135464	0.896355	-763.826	-123.61	23.9309	0	0	0.142766
452	0	-16.3452	0	0	-17.2366	-0.683454	18.2434	-0.408426	-0.0442766	-0.16688	-60.768	-9.76E-15	1.7426	0	0	-0.193405	1.50094	8.53114	5.1313	132.781	334.27	654.164	383.997	383.997	383.997	4.21276	-37.6038	10.3022	-50.0684	361.218	202.859	185.241	185.241	185.241	-37.2009	8.28033	-7.16087	12.0203	-3.93237	-7.49852	1.65482	-0.145855	0.755558	-710.68	-137.557	28.0174	0	0	0.381933
453	0	-17.5859	0	0	-18.5179	-0.670779	17.9535	-0.429187	-0.0469222	-0.151922	-65.2352	2.33E-15	2.79366	0	0	-0.123518	1.96108	7.8102	5.55806	138.493	336.177	653.662	386.062	386.062	386.062	4.02466	-34.1194	10.4087	-64.6009	362.091	208.086	185.241	185.241	185.241	-33.7108	8.67487	-6.78139	12.4126	-4.48532	-7.60966	1.49522	-0.126062	0.614262	-663.119	-128.738	29.0644	0	0	0.551689
454	0	-18.2209	0	0	-19.1041	-0.637191	17.1804	-0.437676	-0.0426413	-0.122789	-66.2156	-3.29E-15	4.36895	0	0	-0.0404595	2.34682	6.94559	5.63498	145.254	338.034	652.277	388.192	388.192	388.192	4.10896	-31.1036	10.208	-77.5166	363.189	214.673	185.241	185.241	185.241	-30.6983	8.65837	-6.59521	12.9245	-4.90049	-7.35672	1.36238	-0.0862425	0.474632	-631.094	-101.327	26.0359	0	0	0.66519
455	0	-18.31	0	0	-19.0738	-0.585582	15.9799	-0.436762	-0.0337749	-0.0802104	-64.4016	1.06E-16	5.86498	0	0	0.0352902	2.66858	5.98205	5.34233	152.825	339.846	650.056	390.296	390.296	390.296	4.42912	-28.5411	9.74807	-88.6152	364.546	222.391	185.241	185.241	185.241	-28.1433	8.30126	-6.60895	13.5135	-5.17751	-6.73605	1.26334	-0.0403028	0.349561	-621.075	-63.2664	19.2712	0	0	0.74703
456	0	-17.9532	0	0	-18.56	-0.520353	14.4419	-0.4286	-0.0242116	-0.0275484	-60.7558	-6.18E-15	6.70228	0	0	0.0896061	2.94827	4.95562	4.70137	161	341.642	647.067	392.276	392.276	392.276	4.94328	-26.3809	9.1239	-97.775	366.179	230.932	185.241	185.241	185.241	-25.9919	7.71893	-6.8181	14.1418	-5.33999	-5.78328	1.19206	-0.00270848	0.25805	-632.694	-24.2726	10.6918	0	0	0.81992
457	0	-17.2735	0	0	-17.7196	-0.446789	12.6815	-0.416423	-0.0179417	0.0291618	-56.495	-2.23E-15	6.48154	0	0	0.117984	3.21332	3.89118	3.7697	169.617	343.451	643.41	394.032	394.032	394.032	5.61096	-24.5518	8.44566	-104.934	368.094	239.947	185.241	185.241	185.241	-24.1716	7.03873	-7.20846	14.7824	-5.43188	-4.56627	1.13399	0.016887	0.226051	-659.798	7.39231	3.00888	0	0	0.898152
458	0	-16.3953	0	0	-16.7008	-0.370202	10.8226	-0.403885	-0.0173385	0.0829083	-52.815	-1.02E-14	5.09116	0	0	0.124724	3.49024	2.80154	2.63113	178.56	345.298	639.214	395.466	395.466	395.466	6.39553	-22.9837	7.80621	-110.062	370.281	249.076	185.241	185.241	185.241	-22.6106	6.36777	-7.75739	15.4255	-5.50957	-3.1733	1.07852	0.0161875	0.277046	-694.751	27.0872	-1.52893	0	0	0.991499
459	0	-15.4218	0	0	-15.6179	-0.295069	8.97633	-0.394094	-0.0232591	0.128727	-50.6036	-7.64E-15	2.63374	0	0	0.118528	3.79948	1.68756	1.38462	187.756	347.187	634.646	396.491	396.491	396.491	7.2637	-21.6259	7.26148	-113.139	372.712	257.988	185.241	185.241	185.241	-21.2575	5.77314	-8.43517	16.0816	-5.63218	-1.70048	1.02751	-0.00200784	0.422802	-733.005	32.9848	-1.6653	0	0	1.11224
460	0	-14.4202	0	0	-14.5381	-0.224483	7.22436	-0.388342	-0.035157	0.164343	-50.1902	-8.48E-16	-0.632025	0	0	0.107912	4.15257	0.538932	0.134236	197.175	349.1	629.899	397.052	397.052	397.052	8.18411	-20.4604	6.82835	-114.127	375.344	266.395	185.241	185.241	185.241	-20.0938	5.27907	-9.20715	16.7819	-5.85207	-0.241154	0.987347	-0.0261244	0.661988	-771.356	26.7063	2.59387	0	0	1.27534
461	0	-13.4191	0	0	-13.485	-0.160055	5.61321	-0.385332	-0.0515301	0.189862	-51.2515	1.70E-15	-4.35833	0	0	0.0985676	4.55063	-0.663533	-1.02085	206.824	350.997	625.186	397.138	397.138	397.138	9.12572	-19.5031	6.49517	-112.969	378.114	274.069	185.241	185.241	185.241	-19.1367	4.87673	-10.0357	17.574	-6.20452	1.12424	0.966628	-0.0388711	0.978474	-807.203	12.119	10.3779	0	0	1.49762
462	0	-12.4168	0	0	-12.4501	-0.102181	4.15824	-0.38163	-0.070335	0.206626	-52.9609	-6.79E-15	-8.16231	0	0	0.092985	4.98408	-1.94445	-1.99533	216.729	352.824	620.727	396.791	396.791	396.791	10.0578	-18.7956	6.23695	-109.596	380.948	280.83	185.241	185.241	185.241	-18.4297	4.53907	-10.8833	18.5156	-6.69859	2.3355	0.967183	-0.0259189	1.34491	-835.957	-6.58804	20.4427	0	0	1.78828
463	0	-11.3959	0	0	-11.4102	-0.0505141	2.85472	-0.372969	-0.0892863	0.216443	-54.2975	-3.39E-15	-11.6591	0	0	0.0911361	5.43351	-3.32892	-2.72544	226.931	354.526	616.742	396.107	396.107	396.107	10.9513	-18.3909	6.02867	-103.948	383.758	286.542	185.241	185.241	185.241	-18.0292	4.23481	-11.7153	19.6637	-7.31126	3.35616	0.985743	0.0208218	1.72788	-851.766	-25.4909	31.5274	0	0	2.13892
464	0	-10.3371	0	0	-10.3416	-0.0044856	1.6909	-0.356137	-0.106186	0.22089	-54.4118	5.09E-15	-14.4875	0	0	0.0914662	5.87143	-4.83692	-3.17293	237.459	356.049	613.435	395.221	395.221	395.221	11.781	-18.3404	5.85345	-96.0052	386.456	291.102	185.241	185.241	185.241	-17.9894	3.93836	-12.5024	21.0634	-7.98623	4.17032	1.01596	0.0947797	2.08668	-849.462	-42.3336	42.6385	0	0	2.5134
465	0	-9.23047	0	0	-9.23108	0.0362495	0.659725	-0.330256	-0.118884	0.220825	-52.8778	6.79E-15	-16.3147	0	0	0.0920178	6.26551	-6.47796	-3.32395	248.322	357.355	610.985	394.291	394.291	394.291	12.5275	-18.6825	5.70598	-85.8002	388.959	294.434	185.241	185.241	185.241	-18.3509	3.63533	-13.2225	22.7355	-8.64167	4.7731	1.05103	0.176365	2.38725	-825.924	-56.1329	53.0001	0	0	2.84778
466	0	-8.08033	0	0	-8.0804	0.0715589	-0.234473	-0.297086	-0.125829	0.216589	-49.7694	-5.09E-15	-16.9165	0	0	0.0912983	6.58338	-8.24737	-3.18341	259.496	358.418	609.536	393.474	393.474	393.474	13.1802	-19.4361	5.59166	-73.4289	391.199	296.493	185.241	185.241	185.241	-19.1331	3.32367	-13.863	24.6661	-9.18754	5.15898	1.08691	0.235532	2.60217	-781.641	-67.2952	62.0345	0	0	3.06889
467	0	-6.90497	0	0	-6.90597	0.100805	-0.975051	-0.260782	-0.126376	0.208288	-45.6066	1.70E-15	-16.251	0	0	0.0888048	6.79814	-10.1251	-2.76671	270.917	359.226	609.185	392.898	392.898	392.898	13.7387	-20.5997	5.52295	-59.041	393.134	297.267	185.241	185.241	185.241	-20.3333	3.01081	-14.4227	26.8022	-9.55035	5.3143	1.11241	0.250127	2.72275	-718.415	-75.974	69.3575	0	0	3.11601
468	0	-5.73157	0	0	-5.73364	0.123031	-1.53767	-0.226719	-0.121102	0.195346	-41.154	3.39E-15	-14.5209	0	0	0.084836	6.89263	-12.0775	-2.09541	282.482	359.78	609.98	392.647	392.646	392.647	14.2149	-22.1544	5.5149	-42.8192	394.75	296.777	185.241	185.241	185.241	-21.9305	2.70869	-14.9132	29.059	-9.69185	5.22061	1.10211	0.216634	2.75734	-636.138	-81.4714	74.5665	0	0	2.9502
469	0	-4.58819	0	0	-4.59072	0.137305	-1.89882	-0.199827	-0.11194	0.17691	-37.1497	-5.09E-15	-12.1775	0	0	0.0799412	6.86158	-14.0609	-1.20216	294.044	360.088	611.919	392.74	392.74	392.74	14.6306	-24.0722	5.58105	-24.9513	396.064	295.088	185.241	185.241	185.241	-23.8944	2.42805	-15.357	31.3377	-9.613	4.8696	1.02619	0.150137	2.72796	-533.574	-83.2359	77.4888	0	0	2.56719
470	0	-3.49621	0	0	-3.49844	0.143006	-2.04305	-0.182922	-0.101873	0.152769	-34.047	3.39E-15	-9.82093	0	0	0.0745807	6.71157	-16.026	-0.140619	305.409	360.163	614.962	393.133	393.133	393.133	15.0123	-26.3234	5.73078	-5.607	397.105	292.307	185.241	185.241	185.24	-26.194	2.1744	-15.7816	33.5463	-9.34372	4.28038	0.87162	0.0738353	2.66342	-412.202	-82.0149	78.3156	0	0	2.01471
471	0	-2.46711	0	0	-2.46857	0.14002	-1.96751	-0.176468	-0.0932669	0.123804	-31.9478	-3.39E-15	-7.93207	0	0	0.0692285	6.45986	-17.922	1.00876	316.335	360.016	619.025	393.724	393.724	393.724	15.3823	-28.8823	5.96788	15.0751	397.903	288.585	185.241	185.241	185.241	-28.8037	1.94663	-16.2105	35.615	-8.92646	3.50843	0.648674	0.00664704	2.58296	-277.258	-79.863	77.2777	0	0	1.38136
472	0	-1.5041	0	0	-1.50474	0.128805	-1.68376	-0.17879	-0.0868774	0.0915053	-30.6406	1.70E-15	-6.69729	0	0	0.0641476	6.1321	-19.7002	2.14279	326.555	359.655	623.991	394.374	394.374	394.374	15.7525	-31.7273	6.29045	36.9866	398.468	284.109	185.241	185.241	185.241	-31.703	1.73836	-16.6564	37.4998	-8.40239	2.64166	0.392037	-0.0385669	2.49828	-137.897	-78.1295	74.3263	0	0	0.768019
473	0	-0.607465	0	0	-0.607606	0.11042	-1.21848	-0.187167	-0.0816254	0.0583837	-29.7724	1.70E-15	-5.96842	0	0	0.059091	5.75889	-21.316	3.14944	335.79	359.078	629.708	394.939	394.939	394.939	16.1211	-34.8372	6.69161	60.0376	398.789	279.089	185.241	185.241	185.241	-34.8722	1.54104	-17.1174	39.1772	-7.80361	1.78514	0.141989	-0.0566382	2.4065	-4.51715	-76.4413	69.0394	0	0	0.253386
474	0	0.2192	0	0	0.21921	0.0864791	-0.612311	-0.199193	-0.0739931	0.0265138	-29.0587	3.39E-15	-5.26324	0	0	0.0530967	5.37186	-22.7303	3.92528	343.788	358.286	635.993	395.291	395.291	395.291	16.4753	-38.1865	7.16163	84.1413	398.842	273.747	185.241	185.241	185.241	-38.2869	1.34804	-17.5807	40.6335	-7.15167	1.04225	-0.0714749	-0.0485426	2.30424	114.81	-72.4723	60.5986	0	0	-0.123004
475	0	0.966044	0	0	0.966049	0.0591367	0.0801248	-0.213036	-0.0620717	-0.00253213	-28.3549	8.48E-16	-4.24772	0	0	0.0452895	4.99997	-23.9097	4.38955	350.34	357.28	642.64	395.345	395.345	395.345	16.7992	-41.7428	7.69181	109.2	398.608	268.301	185.241	185.241	185.241	-41.9149	1.15783	-18.0304	41.857	-6.45995	0.499838	-0.239448	-0.0202347	2.18642	216.035	-64.1773	49.1605	0	0	-0.350536
476	0	1.61753	0	0	1.6177	0.0308054	0.797576	-0.227404	-0.0455992	-0.0284549	-27.6454	-3.39E-15	-2.81047	0	0	0.0355801	4.66711	-24.8279	4.49038	355.296	356.076	649.421	395.07	395.07	395.07	17.0783	-45.4679	8.27728	135.098	398.091	262.962	185.241	185.241	185.241	-45.7165	0.975476	-18.4542	42.8344	-5.73698	0.221396	-0.365763	0.0240165	2.05249	298.394	-49.7509	35.5997	0	0	-0.437129
477	0	2.15598	0	0	2.1567	0.00364957	1.48503	-0.241951	-0.0257395	-0.0523473	-27.0327	-5.51E-15	-1.05082	0	0	0.0248039	4.39002	-25.4655	4.20628	358.57	354.702	656.103	394.487	394.487	394.487	17.2998	-49.3212	8.91676	161.7	397.318	257.923	185.241	185.241	185.241	-49.6484	0.811416	-18.8437	43.5523	-4.98889	0.245086	-0.455309	0.078763	1.9068	362.159	-28.8162	21.115	0	0	-0.400966
478	0	2.56726	0	0	2.56899	-0.0209708	2.10793	-0.256066	-0.00347626	-0.076912	-26.5498	4.24E-16	0.91343	0	0	0.0138828	4.17634	-25.8123	3.54664	360.143	353.204	662.457	393.672	393.672	393.672	17.4504	-53.2642	9.60862	188.852	396.332	253.362	185.241	185.241	185.241	-53.6692	0.677766	-19.1914	43.9999	-4.22174	0.582882	-0.515457	0.138075	1.75824	410.095	-2.23336	6.70832	0	0	-0.272541
479	0	2.84579	0	0	2.84886	-0.0428174	2.66025	-0.268562	0.0212082	-0.106353	-26.08	6.26E-15	3.08117	0	0	0.00330256	4.02313	-25.8688	2.55191	360.063	351.637	668.276	392.732	392.732	392.733	17.5148	-57.2639	10.3459	216.377	395.185	249.441	185.241	185.241	185.241	-57.7424	0.583674	-19.4876	44.1736	-3.44278	1.21936	-0.553171	0.193581	1.61963	447.288	27.8512	-7.0094	0	0	-0.0868322
480	0	2.99771	0	0	3.00228	-0.0627033	3.16256	-0.277961	0.048769	-0.144684	-25.3704	5.14E-15	5.54024	0	0	-0.00680973	3.91639	-25.6489	1.29316	358.444	350.057	673.389	391.798	391.798	391.798	17.4792	-61.2916	11.1127	244.056	393.93	246.314	185.241	185.241	185.241	-61.8369	0.531413	-19.7201	44.0812	-2.66133	2.11045	-0.573463	0.235087	1.50056	479.271	57.8856	-19.5026	0	0	0.125818
481	0	3.04218	0	0	3.04839	-0.0821704	3.65383	-0.282279	0.0797445	-0.194888	-24.0307	6.79E-15	8.42194	0	0	-0.0165228	3.83249	-25.1815	-0.129316	355.468	348.514	677.676	391	391	391	17.3349	-65.3199	11.8822	271.606	392.622	244.12	185.241	185.241	185.241	-65.9242	0.514044	-19.8759	43.7459	-1.88952	3.18221	-0.575964	0.25207	1.40542	510.654	83.0471	-30.0686	0	0	0.342712
482	0	3.01038	0	0	3.0184	-0.103023	4.17946	-0.279822	0.114122	-0.257641	-21.659	-1.27E-15	11.8031	0	0	-0.0259393	3.74125	-24.5117	-1.58931	351.387	347.036	681.071	390.453	390.453	390.453	17.0834	-69.3177	12.6186	298.666	391.313	242.965	185.241	185.241	185.241	-69.9735	0.515095	-19.9439	43.2067	-1.1426	4.33142	-0.55604	0.239147	1.3287	543.67	98.497	-37.7944	0	0	0.545157
483	0	2.94306	0	0	2.95333	-0.126871	4.77972	-0.268875	0.150807	-0.331036	-17.8759	-2.97E-15	15.61	0	0	-0.035149	3.61042	-23.6993	-2.94088	346.513	345.631	683.568	390.242	390.242	390.242	16.7406	-73.2444	13.2803	324.786	390.055	242.902	185.241	185.241	185.241	-73.9463	0.509931	-19.9183	42.5163	-0.43807	5.4287	-0.51167	0.199818	1.25934	579.586	101.266	-41.8542	0	0	0.715613
484	0	2.88637	0	0	2.89966	-0.154786	5.48102	-0.247358	0.187818	-0.410841	-12.3611	-4.24E-15	19.603	0	0	-0.0442532	3.41084	-22.8147	-4.02885	341.215	344.279	685.214	390.403	390.403	390.403	16.3382	-77.0469	13.8263	349.447	388.903	243.897	185.241	185.241	185.241	-77.7929	0.469042	-19.8012	41.7376	0.205522	6.32704	-0.44828	0.145652	1.18129	620.225	91.7243	-41.8496	0	0	0.839304
485	0	2.88455	0	0	2.90201	-0.1871	6.29076	-0.213308	0.221953	-0.491366	-4.96335	-2.55E-15	23.3345	0	0	-0.0532173	3.12172	-21.9326	-4.70447	335.893	342.952	686.098	390.917	390.917	390.917	15.9216	-80.6572	14.2241	372.09	387.906	245.807	185.241	185.241	185.241	-81.449	0.363731	-19.6053	40.9364	0.769481	6.87686	-0.381512	0.0946879	1.08181	669.135	74.2282	-37.8717	0	0	0.908232
486	0	2.97067	0	0	2.99428	-0.223357	7.1963	-0.166248	0.249363	-0.566457	4.13975	-3.82E-15	26.2286	0	0	-0.0617598	2.73426	-21.1224	-4.84522	330.937	341.623	686.334	391.708	391.708	391.708	15.5432	-83.9923	14.4569	392.164	387.11	248.359	185.241	185.241	185.241	-84.8348	0.173507	-19.3533	40.1741	1.23601	6.94648	-0.336587	0.0648726	0.954933	731.412	56.4753	-30.572	0	0	0.92492
487	0	3.15895	0	0	3.19135	-0.262426	8.16802	-0.108683	0.265579	-0.630887	14.3101	5.73E-15	27.6545	0	0	-0.0688989	2.25331	-20.4399	-4.37688	326.691	340.294	686.043	392.648	392.648	392.648	15.2504	-86.9588	14.5287	409.184	386.544	251.156	185.241	185.241	185.241	-87.8585	-0.106727	-19.0749	39.4988	1.58882	6.44639	-0.346227	0.0650132	0.803116	813	45.4516	-20.7764	0	0	0.905695
488	0	3.4411	0	0	3.48566	-0.302728	9.16546	-0.0464047	0.267235	-0.681369	24.474	-7.69E-15	27.1901	0	0	-0.0728173	1.69686	-19.9186	-3.29518	323.394	339.003	685.332	393.579	393.579	393.579	15.0715	-89.4623	14.4606	422.769	386.204	253.714	185.241	185.241	185.241	-90.4246	-0.462754	-18.799	38.9387	1.8144	5.354	-0.445889	0.0923099	0.638044	919.684	44.826	-9.46952	0	0	0.875833
489	0	3.78836	0	0	3.84858	-0.342356	10.1408	0.0124382	0.253463	-0.716601	33.2855	-4.67E-15	24.839	0	0	-0.0711341	1.09414	-19.5662	-1.68183	321.142	337.819	684.269	394.336	394.337	394.336	15.0053	-91.42	14.2831	432.679	386.039	255.523	185.241	185.241	185.241	-92.4459	-0.861079	-18.5438	38.4985	1.90369	3.733	-0.657847	0.135266	0.477318	1052.57	53.1359	2.43667	0	0	0.858355
490	0	4.15668	0	0	4.23517	-0.379006	11.0376	0.0585421	0.227057	-0.735813	39.3068	-6.79E-15	21.1616	0	0	-0.0620507	0.482719	-19.3645	0.293105	319.858	336.827	682.865	394.781	394.781	394.781	15.0179	-92.7728	14.0272	438.806	385.942	256.117	185.241	185.241	185.241	-93.8553	-1.25294	-18.3116	38.1583	1.8551	1.73806	-0.979479	0.179891	0.34235	1203.88	65.2757	14.1442	0	0	0.869206
491	0	4.49515	0	0	4.59218	-0.409767	11.7861	0.0826466	0.194378	-0.738074	41.1898	6.36E-16	17.1935	0	0	-0.0459665	-0.0953605	-19.2744	2.38784	319.305	336.094	681.06	394.82	394.82	394.82	15.051	-93.4932	13.7189	441.153	385.768	255.148	185.241	185.241	185.241	-94.6145	-1.58239	-18.0888	37.8799	1.6777	-0.40088	-1.36875	0.21908	0.257602	1353.34	76.2604	24.9137	0	0	0.917907
492	0	4.75888	0	0	4.87094	-0.430971	12.2997	0.0772433	0.163746	-0.722101	37.9276	-2.76E-15	14.1384	0	0	-0.0261411	-0.598465	-19.2438	4.3246	319.129	335.644	678.74	394.424	394.424	394.424	15.041	-93.5911	13.38	439.801	385.365	252.444	185.241	185.24	185.241	-94.7237	-1.79872	-17.8556	37.6155	1.39331	-2.41455	-1.75645	0.252862	0.251548	1472.03	83.7988	33.8142	0	0	1.00625
493	0	4.92583	0	0	5.04529	-0.438323	12.4773	0.0386344	0.142787	-0.685874	29.174	1.06E-15	12.9414	0	0	-0.0066389	-0.990835	-19.2179	5.83535	318.93	335.45	675.758	393.625	393.625	393.625	14.9445	-93.1178	13.0322	434.885	384.624	248.052	185.241	185.241	185.241	-94.229	-1.872	-17.599	37.3213	1.03547	-4.04101	-2.05259	0.284175	0.352548	1526.2	89.0961	39.4551	0	0	1.11365
494	0	5.01324	0	0	5.12969	-0.427493	12.2156	-0.0304021	0.134984	-0.626797	15.6103	-2.97E-15	13.8334	0	0	0.0118825	-1.24856	-19.1484	6.70833	318.337	335.457	671.989	392.5	392.5	392.5	14.7596	-92.1683	12.6983	426.586	383.516	242.255	185.241	185.241	185.241	-93.2294	-1.80655	-17.3261	36.969	0.645159	-5.07274	-2.17607	0.311932	0.578027	1487.69	94.9519	40.1255	0	0	1.18878
495	0	5.08411	0	0	5.18732	-0.395216	11.4325	-0.119319	0.137747	-0.542087	-0.927424	0	16.133	0	0	0.0339527	-1.36486	-19.001	6.82609	317.067	335.601	667.376	391.146	391.146	391.146	14.5321	-90.878	12.4014	415.16	382.124	235.545	185.241	185.241	185.241	-91.8732	-1.64346	-17.0681	36.5532	0.26388	-5.39459	-2.07239	0.330046	0.923749	1341.63	103.869	34.4396	0	0	1.16635
496	0	5.23635	0	0	5.31904	-0.340753	10.1015	-0.210216	0.14266	-0.431689	-17.6377	-2.60E-15	18.4076	0	0	0.0642723	-1.35304	-18.7595	6.19027	314.964	335.84	661.974	389.653	389.653	389.653	14.3375	-89.4107	12.1613	400.977	380.617	228.546	185.241	185.241	185.241	-90.3412	-1.44657	-16.8724	36.0924	-0.0734152	-5.00782	-1.73284	0.329208	1.3556	1094.67	115.253	22.5348	0	0	1.00834
497	0	5.5731	0	0	5.63203	-0.267079	8.28346	-0.28326	0.13972	-0.303436	-31.5267	2.55E-15	19.1231	0	0	0.0997435	-1.24577	-18.4251	4.9262	311.998	336.152	655.956	388.086	388.087	388.087	14.2461	-87.9338	11.9915	384.56	379.205	221.881	185.241	185.241	185.241	-88.8155	-1.27664	-16.7829	35.6215	-0.342739	-4.03439	-1.21902	0.298256	1.82429	783.919	124.557	6.84772	0	0	0.744359
498	0	6.16644	0	0	6.20211	-0.180893	6.13541	-0.326023	0.123834	-0.17598	-40.5791	2.12E-16	17.493	0	0	0.129278	-1.08908	-18.0109	3.25841	308.238	336.528	649.595	386.484	386.485	386.485	14.2923	-86.5882	11.8958	366.553	378.067	216.034	185.241	185.241	185.241	-87.4445	-1.17006	-16.8198	35.1792	-0.53251	-2.69247	-0.651462	0.231669	2.28219	472.316	125.829	-8.54549	0	0	0.462682
499	0	7.03633	0	0	7.05254	-0.090999	3.87645	-0.337405	0.0978154	-0.0706553	-44.3141	6.79E-15	13.8501	0	0	0.142749	-0.932186	-17.5314	1.45894	303.788	336.946	643.212	384.866	384.866	384.866	14.4684	-85.467	11.8664	347.631	377.297	211.275	185.241	185.241	185.241	-86.3218	-1.13661	-16.9719	34.7913	-0.641989	-1.24542	-0.167293	0.128101	2.69269	225.254	114.174	-20.043	0	0	0.246378
500	0	8.15206	0	0	8.15578	-0.00586184	1.72572	-0.322761	0.0691243	0.00218475	-43.3329	-8.59E-15	9.24689	0	0	0.137609	-0.816483	-16.9909	-0.215892	298.721	337.364	637.108	383.246	383.246	383.246	14.7406	-84.6118	11.8832	328.374	376.902	207.663	185.241	185.241	185.241	-85.4854	-1.17223	-17.2047	34.4554	-0.679588	0.0606318	0.148176	-0.0018614	3.02081	77.6962	90.2922	-26.4705	0	0	0.119293
501	0	9.44384	0	0	9.44387	0.0681735	-0.148737	-0.291671	0.0440097	0.0443651	-38.9699	6.79E-15	4.70564	0	0	0.118139	-0.7674	-16.3758	-1.57603	293.032	337.726	631.518	381.653	381.653	381.653	15.0705	-84.0186	11.9171	309.193	376.828	205.094	185.241	185.241	185.241	-84.9272	-1.2711	-17.4755	34.1327	-0.661679	1.04642	0.274388	-0.138918	3.2378	29.4324	59.5967	-28.793	0	0	0.0659008
502	0	10.8181	0	0	10.8227	0.127397	-1.64816	-0.254984	0.0251014	0.0622537	-32.806	-3.00E-15	0.81713	0	0	0.0915739	-0.790875	-15.654	-2.52473	286.626	337.98	626.578	380.135	380.135	380.135	15.4249	-83.649	11.9349	290.33	376.999	203.373	185.241	185.241	185.241	-84.6048	-1.43015	-17.7433	33.751	-0.611655	1.62541	0.237557	-0.261237	3.33701	58.3572	28.5257	-28.566	0	0	0.0830243
503	0	12.1758	0	0	12.1899	0.170374	-2.73493	-0.221655	0.0127606	0.0625666	-26.1906	-1.54E-15	-2.19641	0	0	0.0648707	-0.874586	-14.7821	-3.0606	279.352	338.096	622.325	378.758	378.758	378.758	15.7776	-83.445	11.9037	271.887	377.334	202.279	185.241	185.241	185.241	-84.4566	-1.64744	-17.9723	33.2202	-0.556803	1.80449	0.0987266	-0.353689	3.33489	130.595	1.94889	-27.0191	0	0	0.192693
504	0	13.427	0	0	13.4513	0.197224	-3.41295	-0.196963	0.00651501	0.0525133	-19.9863	-4.03E-15	-4.30448	0	0	0.0426461	-0.993782	-13.7179	-3.25497	271.045	338.063	618.732	377.598	377.598	377.598	16.1059	-83.3404	11.7945	253.87	377.762	201.605	185.241	185.241	185.241	-84.4122	-1.91853	-18.1322	32.4529	-0.524625	1.66143	-0.0641721	-0.404262	3.26994	208.442	-16.0246	-24.9644	0	0	0.399757
505	0	14.4984	0	0	14.5295	0.208945	-3.70865	-0.18269	0.00479244	0.0385976	-14.5836	-1.06E-15	-5.6238	0	0	0.0266349	-1.12054	-12.4333	-3.21426	261.593	337.891	615.748	376.721	376.721	376.721	16.3891	-83.2666	11.5863	236.225	378.223	201.195	185.241	185.241	185.241	-84.3979	-2.23405	-18.1997	31.3885	-0.537631	1.3072	-0.182393	-0.407662	3.18888	260.775	-23.3871	-22.7636	0	0	0.646215
506	0	15.3329	0	0	15.3649	0.206895	-3.65695	-0.17786	0.00606621	0.0254778	-10.0139	3.50E-15	-6.26661	0	0	0.0165637	-1.23252	-10.9245	-3.04212	250.98	337.598	613.351	376.166	376.165	376.165	16.6087	-83.1546	11.2663	218.878	378.675	200.938	185.241	185.241	185.241	-84.3394	-2.57939	-18.1586	30.0102	-0.607952	0.847	-0.216743	-0.365068	3.12736	270.662	-19.4173	-20.6798	0	0	0.822203
507	0	15.8871	0	0	15.914	0.192466	-3.29286	-0.17937	0.00983072	0.0159695	-6.07052	4.45E-15	-6.23965	0	0	0.0111386	-1.31731	-9.21385	-2.81384	239.302	337.211	611.563	375.923	375.923	375.923	16.747	-82.9364	10.8305	201.753	379.091	200.772	185.241	185.241	185.241	-84.1627	-2.93559	-17.9992	28.3502	-0.735731	0.354483	-0.156723	-0.284348	3.0992	235.193	-4.51953	-18.9348	0	0	0.826616
508	0	16.1262	0	0	16.1439	0.166973	-2.64898	-0.183659	0.0156813	0.0108837	-2.5231	-3.29E-15	-5.55181	0	0	0.00903287	-1.37149	-7.34578	-2.5673	226.764	336.763	610.46	375.936	375.936	375.936	16.7886	-82.5443	10.2838	184.791	379.463	200.659	185.241	185.241	185.241	-83.7945	-3.27996	-17.7198	26.481	-0.912496	-0.135405	-0.0201085	-0.178612	3.0949	163.353	19.3906	-17.5365	0	0	0.632648
509	0	16.0196	0	0	16.0274	0.131676	-1.75643	-0.187741	0.0226911	0.00942728	0.760391	5.30E-16	-4.29705	0	0	0.00945199	-1.39564	-5.37679	-2.30925	213.649	336.295	610.135	376.106	376.106	376.106	16.7213	-81.911	9.64299	167.945	379.801	200.578	185.241	185.241	185.241	-83.1634	-3.58627	-17.3277	24.4957	-1.12772	-0.617483	0.165787	-0.0644428	3.09503	68.7671	48.4994	-16.1716	0	0	0.292097
510	0	15.5403	0	0	15.5413	0.0878174	-0.646201	-0.189756	0.0292051	0.00970781	3.7685	4.03E-15	-2.68767	0	0	0.012204	-1.38956	-3.3657	-2.02916	200.278	335.859	610.671	376.319	376.319	376.319	16.536	-80.9732	8.93693	151.184	380.133	200.505	185.241	185.241	185.241	-82.2023	-3.82479	-16.8393	22.4881	-1.37431	-1.10099	0.373159	0.0411553	3.07833	-35.0494	77.9034	-14.4355	0	0	-0.102469
511	0	14.666	0	0	14.667	0.0366164	0.650433	-0.18859	0.0335299	0.00983454	6.40798	2.80E-15	-0.980429	0	0	0.0173057	-1.34969	-1.36623	-1.71282	186.975	335.512	612.11	376.478	376.478	376.478	16.2254	-79.6751	8.20555	134.481	380.488	200.41	185.241	185.241	185.241	-80.8539	-3.96286	-16.2764	20.5373	-1.65123	-1.59611	0.583168	0.124762	3.0287	-138.923	103.277	-12.168	0	0	-0.46985
512	0	13.3823	0	0	13.3915	-0.0207922	2.10341	-0.183644	0.0347442	0.00843439	8.55776	-5.30E-16	0.632417	0	0	0.0243917	-1.2688	0.576487	-1.35122	174.045	335.308	614.436	376.521	376.521	376.521	15.7819	-77.9734	7.49565	117.812	380.891	200.258	185.241	185.241	185.241	-79.0739	-3.96601	-15.6608	18.6992	-1.96397	-2.10648	0.790816	0.177129	2.93492	-239.937	121.132	-9.45382	0	0	-0.77007
513	0	11.6843	0	0	11.7089	-0.0834412	3.68588	-0.175208	0.032946	0.00475097	10.0526	-4.14E-15	2.07449	0	0	0.032117	-1.13758	2.42535	-0.941458	161.76	335.295	617.57	376.439	376.439	376.439	15.1976	-75.8391	6.85616	101.148	381.349	200.007	185.241	185.241	185.241	-76.8336	-3.80029	-15.0097	17.0062	-2.323	-2.63003	0.999103	0.198298	2.79214	-339.292	129.809	-6.54012	0	0	-0.996142
514	0	9.57959	0	0	9.6223	-0.150541	5.37447	-0.164716	0.0293248	-0.0020447	10.6595	4.67E-15	3.39221	0	0	0.0377076	-0.946679	4.14819	-0.48179	150.365	335.507	621.371	376.274	376.274	376.274	14.4667	-73.2585	6.33465	84.4528	381.855	199.614	185.241	185.241	185.241	-74.1206	-3.43509	-14.3339	15.4734	-2.74091	-3.16499	1.20888	0.194632	2.60193	-437.626	128.657	-3.61386	0	0	-1.14918
515	0	7.09079	0	0	7.14658	-0.221301	7.14505	-0.155188	0.0250657	-0.0128006	10.0188	2.33E-15	4.61426	0	0	0.0370489	-0.688916	5.71417	0.0333869	140.086	335.96	625.654	376.105	376.105	376.105	13.5897	-70.2333	5.97581	67.6754	382.389	199.048	185.241	185.241	185.241	-70.9403	-2.84578	-13.6395	14.1077	-3.22829	-3.71552	1.41425	0.177697	2.37607	-532.861	117.77	-0.735682	0	0	-1.22552
516	0	4.25918	0	0	4.31196	-0.294633	8.96555	-0.150464	0.0209069	-0.0284841	7.70668	-3.82E-15	5.66559	0	0	0.0254957	-0.361329	7.09162	0.614516	131.13	336.656	630.196	376.033	376.032	376.032	12.5784	-66.7827	5.81992	50.7543	382.927	198.313	185.241	185.241	185.241	-67.317	-2.01677	-12.9303	12.9162	-3.78825	-4.29254	1.60054	0.156116	2.13023	-619.019	97.3517	2.09409	0	0	-1.21371
517	0	1.14744	0	0	1.16808	-0.368811	10.7886	-0.154338	0.0162838	-0.0496193	3.32992	1.27E-15	6.28053	0	0	-0.000559129	0.0330885	8.24844	1.27179	123.682	337.585	634.761	376.151	376.151	376.151	11.4599	-62.9443	5.89873	33.626	383.446	197.466	185.241	185.241	185.241	-63.2964	-0.945747	-12.2114	11.9115	-4.41274	-4.90788	1.75087	0.134685	1.88499	-688.998	67.6867	4.92043	0	0	-1.10565
518	0	-2.1583	0	0	-2.21114	-0.441259	12.5482	-0.169664	0.00977482	-0.0749938	-3.34828	4.24E-16	6.10546	0	0	-0.0422435	0.483991	9.1551	2.0069	117.89	338.726	639.117	376.536	376.536	376.536	10.2781	-58.7771	6.22747	16.248	383.922	196.646	185.241	185.241	185.241	-58.9472	0.349809	-11.49	11.1112	-5.08077	-5.56489	1.85135	0.112308	1.65445	-737.78	30.002	7.72067	0	0	-0.905777
519	0	-5.5472	0	0	-5.72165	-0.508608	14.1626	-0.197345	0.000171534	-0.101808	-12.2465	-4.24E-16	4.91881	0	0	-0.0967119	0.973587	9.78891	2.80538	113.852	340.052	643.057	377.234	377.234	377.234	9.09304	-54.3656	6.79329	-1.36649	384.333	196.069	185.241	185.241	185.241	-54.3641	1.8242	-10.7763	10.5346	-5.76027	-6.24986	1.89676	0.0862511	1.45081	-764.092	-12.6571	10.5209	0	0	-0.632165
520	0	-8.88601	0	0	-9.2263	-0.567041	15.5451	-0.235186	-0.0131537	-0.125878	-22.809	-1.17E-15	2.76138	0	0	-0.155505	1.47815	10.1385	3.63333	111.606	341.531	646.41	378.254	378.254	378.254	7.97479	-49.8205	7.54515	-19.1107	384.662	196.013	185.241	185.241	185.241	-49.668	3.39733	-10.0833	10.1957	-6.41235	-6.9286	1.88801	0.0528192	1.27227	-769.942	-55.9776	13.4449	0	0	-0.313056
521	0	-12.028	0	0	-12.5607	-0.612963	16.6187	-0.278183	-0.0296806	-0.143338	-34.0364	8.48E-16	-0.0128696	0	0	-0.205273	1.9713	10.2068	4.43879	111.121	343.128	649.053	379.579	379.579	379.579	6.99128	-45.2751	8.39116	-36.7624	384.903	196.774	185.241	185.241	185.241	-44.9996	4.95669	-9.42563	10.0979	-6.99732	-7.54854	1.83044	0.013098	1.11277	-758.579	-94.6433	16.6465	0	0	0.018382
522	0	-14.829	0	0	-15.5516	-0.643702	17.3308	-0.319905	-0.0468665	-0.151723	-44.6776	-8.06E-15	-2.76809	0	0	-0.231672	2.4283	10.0115	5.15756	112.301	344.806	650.9	381.171	381.171	381.171	6.19312	-40.8721	9.2097	-53.9945	385.06	198.599	185.241	185.241	185.241	-40.5054	6.37173	-8.81711	10.2306	-7.48005	-8.04548	1.73464	-0.028094	0.960548	-734.06	-122.972	19.9631	0	0	0.327098
523	0	-17.1668	0	0	-18.0442	-0.657973	17.6595	-0.355506	-0.0612679	-0.150609	-53.6236	-5.94E-15	-4.8541	0	0	-0.225445	2.83044	9.58315	5.72206	114.988	346.534	651.906	382.981	382.981	382.981	5.60276	-36.7443	9.87417	-70.4217	385.147	201.635	185.241	185.241	185.241	-36.3182	7.51865	-8.26919	10.5692	-7.83467	-8.3535	1.61587	-0.0645763	0.809486	-701.389	-136.779	22.7745	0	0	0.581091
524	0	-18.9563	0	0	-19.927	-0.655931	17.6125	-0.383622	-0.0702998	-0.141034	-60.2136	5.09E-15	-5.87659	0	0	-0.186552	3.16836	8.96027	6.07167	118.987	348.282	652.049	384.953	384.953	384.953	5.21325	-32.9982	10.2819	-85.6603	385.188	205.911	185.241	185.241	185.241	-32.5416	8.30606	-7.78993	11.0778	-8.04785	-8.41594	1.49407	-0.0938037	0.659749	-667.707	-135.212	24.1763	0	0	0.762325
525	0	-20.1545	0	0	-21.1447	-0.638963	17.2213	-0.404635	-0.0727084	-0.124367	-64.1822	-7.64E-15	-5.73555	0	0	-0.123375	3.4436	8.18414	6.16212	124.087	350.035	651.328	387.029	387.029	387.028	4.9957	-29.7049	10.3756	-99.3739	385.212	211.353	185.241	185.241	185.241	-29.242	8.69224	-7.38366	11.7139	-8.12095	-8.19478	1.38762	-0.117107	0.518657	-640.66	-120.919	23.462	0	0	0.874807
526	0	-20.7594	0	0	-21.6991	-0.609314	16.5338	-0.418502	-0.0687718	-0.1017	-65.5219	1.19E-14	-4.56565	0	0	-0.0491569	3.66771	7.29302	5.97239	130.088	351.783	649.76	389.139	389.139	389.139	4.91159	-26.8983	10.1526	-111.299	385.249	217.808	185.241	185.241	185.241	-26.448	8.6903	-7.0521	12.4355	-8.07025	-7.6768	1.30864	-0.136841	0.395487	-626.435	-98.852	20.5838	0	0	0.9416
527	0	-20.8087	0	0	-21.6447	-0.56971	15.6078	-0.424606	-0.0591635	-0.0743492	-64.4795	6.36E-15	-2.55486	0	0	0.022379	3.85915	6.31819	5.50727	136.818	353.525	647.377	391.21	391.21	391.21	4.92498	-24.5744	9.66114	-121.256	385.332	225.077	185.241	185.241	185.241	-24.1499	8.36236	-6.79666	13.2068	-7.92525	-6.87505	1.25677	-0.154533	0.304369	-626.557	-73.897	16.0822	0	0	0.990854
528	0	-20.3762	0	0	-21.0782	-0.522919	14.5028	-0.423203	-0.045307	-0.0432659	-61.6403	7.21E-15	0.0429595	0	0	0.0811007	4.03946	5.28158	4.79584	144.147	355.261	644.234	393.156	393.156	393.156	5.01237	-22.6943	8.98492	-129.154	385.495	232.938	185.241	185.241	185.241	-22.3029	7.80324	-6.62214	14.0036	-7.72591	-5.8262	1.22532	-0.172267	0.258088	-640.135	-50.8829	11.0616	0	0	1.04911
529	0	-19.5623	0	0	-20.1219	-0.471335	13.2718	-0.415941	-0.0296181	-0.00997473	-57.8647	1.27E-15	2.84962	0	0	0.122782	4.22913	4.19508	3.88729	151.985	356.983	640.416	394.886	394.886	394.886	5.16834	-21.1935	8.22068	-134.973	385.784	241.16	185.241	185.241	185.241	-20.8368	7.11747	-6.54066	14.8172	-7.51859	-4.58539	1.20375	-0.188887	0.27393	-663.743	-33.0527	6.78801	0	0	1.13523
530	0	-18.4766	0	0	-18.9015	-0.41665	11.953	-0.40577	-0.0159	0.0240576	-54.1304	-1.91E-15	5.29124	0	0	0.148468	4.44452	3.06082	2.84599	160.279	358.676	636.042	396.308	396.308	396.308	5.40481	-19.9986	7.45518	-138.742	386.253	249.516	185.241	185.241	185.241	-19.6738	6.39659	-6.57233	15.6562	-7.35111	-3.2201	1.18546	-0.205297	0.363758	-694.336	-23.5242	4.67265	0	0	1.26322
531	0	-17.2191	0	0	-17.5258	-0.359808	10.5685	-0.395798	-0.0075564	0.0571134	-51.2687	-3.82E-15	6.78204	0	0	0.16207	4.69599	1.87205	1.74617	169.009	360.313	631.269	397.346	397.346	397.346	5.74317	-19.046	6.75008	-140.5	386.953	257.794	185.241	185.241	185.241	-18.7477	5.70474	-6.7403	16.5456	-7.26816	-1.80391	1.16736	-0.216567	0.537453	-728.572	-22.663	5.5869	0	0	1.44141
532	0	-15.8658	0	0	-16.0747	-0.301161	9.12679	-0.387647	-0.00686021	0.0881993	-49.6979	1.02E-14	6.86264	0	0	0.167326	4.98671	0.615015	0.665754	178.176	361.853	626.287	397.951	397.951	397.951	6.20359	-18.297	6.13764	-140.268	387.919	265.799	185.241	185.241	185.241	-18.0188	5.07524	-7.06266	17.5238	-7.3056	-0.409185	1.14971	-0.212603	0.793466	-763.142	-28.5496	9.78292	0	0	1.6752
533	0	-14.4652	0	0	-14.5973	-0.240807	7.63087	-0.380794	-0.014784	0.116938	-49.3383	-8.06E-15	5.30535	0	0	0.166147	5.31201	-0.728508	-0.321467	187.791	363.254	621.316	398.116	398.116	398.116	6.79489	-17.7419	5.62611	-138.043	389.149	273.354	185.241	185.241	185.241	-17.4789	4.51678	-7.54448	18.6377	-7.4838	0.901328	1.13064	-0.179319	1.11945	-793.112	-37.5619	16.9759	0	0	1.96348
534	0	-13.0436	0	0	-13.1189	-0.178982	6.08757	-0.372797	-0.0307045	0.143482	-49.6961	5.09E-15	2.20476	0	0	0.158932	5.65897	-2.17729	-1.15535	197.861	364.474	616.592	397.883	397.883	397.883	7.50786	-17.397	5.20981	-133.793	390.6	280.292	185.241	185.241	185.241	-17.1462	4.02371	-8.17243	19.9353	-7.80059	2.08284	1.11101	-0.109827	1.4909	-813.521	-46.7088	26.582	0	0	2.29605
535	0	-11.6143	0	0	-11.6509	-0.116374	4.51563	-0.360616	-0.0521886	0.168145	-50.1021	0	-1.99379	0	0	0.146146	6.00729	-3.74606	-1.79638	208.374	365.479	612.359	397.342	397.342	397.342	8.31399	-17.295	4.87926	-127.487	392.183	286.453	185.241	185.241	185.241	-17.0561	3.58598	-8.91453	21.4571	-8.22569	3.11227	1.0936	-0.00662502	1.87265	-820.351	-53.6085	37.6385	0	0	2.64848
536	0	-10.1862	0	0	-10.1999	-0.0542777	2.94979	-0.342045	-0.0755895	0.190556	-49.9643	-3.39E-15	-6.59623	0	0	0.129555	6.33172	-5.44106	-2.22678	219.296	366.251	608.85	396.62	396.62	396.62	9.17036	-17.4755	4.62831	-119.105	393.781	291.679	185.241	185.241	185.241	-17.2503	3.19595	-9.72537	23.2261	-8.70032	3.98383	1.0853	0.117438	2.22784	-811.512	-57.0343	49.1318	0	0	2.9793
537	0	-8.76898	0	0	-8.77177	0.00545479	1.43934	-0.316959	-0.0975148	0.20968	-48.9652	6.79E-15	-10.8844	0	0	0.112238	6.60519	-7.25701	-2.44473	230.56	366.787	606.272	395.867	395.867	395.867	10.0286	-17.9766	4.45692	-108.661	395.264	295.819	185.241	185.241	185.241	-17.7681	2.85101	-10.5552	25.2388	-9.14392	4.69664	1.09326	0.237958	2.51975	-787.544	-57.3106	60.306	0	0	3.23633
538	0	-7.37361	0	0	-7.37361	0.0605148	0.0452236	-0.287285	-0.115068	0.22391	-47.0928	0	-14.2417	0	0	0.09768	6.8029	-9.17612	-2.45404	242.08	367.098	604.791	395.228	395.228	395.228	10.8438	-18.8302	4.37039	-96.2081	396.518	298.736	185.241	185.241	185.241	-18.6415	2.55326	-11.3588	27.4574	-9.47087	5.24038	1.12297	0.322737	2.72145	-751.177	-56.2143	70.6946	0	0	3.37177
539	0	-6.01194	0	0	-6.01319	0.108341	-1.16583	-0.256493	-0.126617	0.23185	-44.5874	-6.79E-15	-16.3119	0	0	0.0882582	6.90609	-11.1694	-2.25352	253.747	367.206	604.518	394.822	394.822	394.822	11.5816	-20.0584	4.37653	-81.8282	397.453	300.327	185.241	185.241	185.241	-19.8917	2.30716	-12.1028	29.8101	-9.61392	5.58684	1.16454	0.348753	2.8203	-704.198	-55.1062	80.0278	0	0	3.35156
540	0	-4.69562	0	0	-4.69886	0.14637	-2.12811	-0.228349	-0.131614	0.232204	-41.7972	3.39E-15	-17.0231	0	0	0.0843256	6.90426	-13.1995	-1.83468	265.441	367.139	605.51	394.718	394.718	394.718	12.2234	-21.6719	4.48242	-65.6228	398.016	300.537	185.241	185.241	185.241	-21.5281	2.11674	-12.7701	32.2002	-9.54111	5.69565	1.18224	0.31957	2.82347	-643.412	-52.4988	87.5558	0	0	3.14763
541	0	-3.43538	0	0	-3.43945	0.172359	-2.78508	-0.205978	-0.131402	0.224055	-39.0571	-5.09E-15	-16.637	0	0	0.0842385	6.79568	-15.2244	-1.19223	277.015	366.927	607.765	394.924	394.924	394.924	12.7653	-23.6697	4.69183	-47.6981	398.188	299.367	185.241	185.241	185.241	-23.5482	1.98311	-13.3594	34.5262	-9.2575	5.53383	1.13454	0.253874	2.75319	-563.752	-47.3872	92.5737	0	0	2.75277
542	0	-2.23999	0	0	-2.24326	0.184636	-3.0952	-0.191223	-0.127258	0.206829	-36.6018	3.39E-15	-15.481	0	0	0.0856113	6.58736	-17.2005	-0.340919	288.29	366.603	611.23	395.382	395.382	395.382	13.2133	-26.0409	5.00335	-28.1539	397.974	296.882	185.241	185.241	185.241	-25.9406	1.90283	-13.8796	36.7035	-8.79522	5.09789	0.994469	0.178557	2.63951	-461.615	-39.3397	93.9526	0	0	2.19647
543	0	-1.11595	0	0	-1.11752	0.182362	-3.03777	-0.184642	-0.119837	0.18047	-34.5445	6.79E-15	-13.8024	0	0	0.0861035	6.2948	-19.0851	0.670718	299.046	366.194	615.807	395.98	395.98	395.98	13.576	-28.7664	5.40936	-7.0812	397.39	293.211	185.241	185.241	185.241	-28.6864	1.86755	-14.3414	38.677	-8.19825	4.42777	0.766621	0.113746	2.51108	-338.437	-29.876	90.6263	0	0	1.54942
544	0	-0.0686793	0	0	-0.0687592	0.165801	-2.61936	-0.185795	-0.108675	0.146077	-32.908	-6.79E-15	-11.6667	0	0	0.0836701	5.94148	-20.8378	1.75784	309.03	365.722	621.349	396.581	396.581	396.581	13.8599	-31.8193	5.89634	15.4315	396.454	288.545	185.241	185.241	185.241	-31.7595	1.86509	-14.753	40.4227	-7.50982	3.60642	0.483772	0.0681439	2.38347	-201.092	-21.4916	81.9548	0	0	0.902497
545	0	0.896663	0	0	0.897154	0.136578	-1.88044	-0.193746	-0.0925693	0.10562	-31.6832	-1.70E-15	-9.00322	0	0	0.0766532	5.55699	-22.4211	2.80901	317.979	365.19	627.665	397.048	397.048	397.048	14.0702	-35.1659	6.44707	39.2883	395.189	283.126	185.241	185.241	185.241	-35.1275	1.88162	-15.1195	41.9384	-6.76557	2.74697	0.1913	0.044121	2.26429	-59.1664	-15.4854	68.0225	0	0	0.334824
546	0	1.77503	0	0	1.77523	0.0977767	-0.898378	-0.20619	-0.0707879	0.0620723	-30.7539	0	-5.77488	0	0	0.0642373	5.1732	-23.8009	3.70406	325.647	364.587	634.529	397.275	397.275	397.275	14.2145	-38.7677	7.04465	64.3733	393.635	277.237	185.241	185.241	185.241	-38.7532	1.90426	-15.4472	43.2304	-5.99038	1.97289	-0.0726221	0.040485	2.15071	77.9187	-11.2145	49.8287	0	0	-0.100728
547	0	2.56022	0	0	2.56023	0.0536303	0.219574	-0.221176	-0.0439935	0.018795	-30.0501	-3.39E-15	-2.11367	0	0	0.0475981	4.81945	-24.9467	4.33339	331.829	363.886	641.687	397.195	397.195	397.195	14.3049	-42.5823	7.67662	90.54	391.85	271.179	185.241	185.241	185.241	-42.5955	1.92367	-15.7464	44.3027	-5.199	1.39814	-0.287923	0.0567243	2.03796	202.851	-6.03063	29.055	0	0	-0.377617
548	0	3.24589	0	0	3.2468	0.00879277	1.35486	-0.237505	-0.0136335	-0.0215733	-29.5434	-5.94E-15	1.73529	0	0	0.0295441	4.5184	-25.8325	4.61337	336.382	363.057	648.877	396.797	396.797	396.797	14.3558	-46.5672	8.33692	117.609	389.914	265.25	185.241	185.241	185.241	-46.6124	1.9351	-16.0308	45.1518	-4.39813	1.11169	-0.45098	0.0908211	1.91989	310.411	3.38584	7.41499	0	0	-0.489866
549	0	3.82783	0	0	3.8312	-0.0326377	2.40294	-0.253945	0.0187851	-0.0583462	-29.1224	-1.19E-15	5.5238	0	0	0.0129715	4.28317	-26.4383	4.49595	339.225	362.079	655.837	396.116	396.116	396.116	14.3799	-50.6833	9.02386	145.377	387.925	259.722	185.241	185.241	185.241	-50.7651	1.93703	-16.3125	45.7679	-3.5903	1.16809	-0.564228	0.140153	1.79655	397.641	20.1815	-13.8588	0	0	-0.451894
550	0	4.30598	0	0	4.31313	-0.0679543	3.29512	-0.268585	0.0526379	-0.0933154	-28.5029	-7.21E-15	9.14157	0	0	-0.000644954	4.11537	-26.753	3.97501	340.348	360.945	662.33	395.231	395.231	395.231	14.3833	-54.8969	9.73494	173.619	385.987	254.834	185.241	185.241	185.241	-55.0205	1.92801	-16.597	46.1391	-2.77824	1.58211	-0.632621	0.199034	1.67313	464.516	45.9654	-34.0782	0	0	-0.297184
551	0	4.68443	0	0	4.69593	-0.0962642	4.00916	-0.278874	0.0881496	-0.129833	-27.2465	-6.36E-15	12.6334	0	0	-0.0114805	4.0038	-26.7769	3.09013	339.811	359.668	668.151	394.248	394.248	394.248	14.3662	-59.1775	10.4616	202.08	384.207	250.784	185.241	185.241	185.241	-59.3486	1.90359	-16.8812	46.2572	-1.96729	2.32562	-0.664017	0.258012	1.55761	514.435	80.1385	-52.8874	0	0	-0.0717159
552	0	4.96905	0	0	4.98491	-0.118405	4.56676	-0.28269	0.125317	-0.171887	-24.9296	-3.39E-15	16.0704	0	0	-0.0204989	3.92515	-26.5255	1.92636	337.746	358.274	673.15	393.289	393.289	393.289	14.3259	-63.4911	11.1863	230.463	382.69	247.724	185.241	185.241	185.241	-63.7165	1.85492	-17.1544	46.1242	-1.16683	3.32782	-0.664741	0.305048	1.45601	552.565	118.801	-69.4592	0	0	0.177938
553	0	5.16579	0	0	5.18573	-0.136461	5.02083	-0.27898	0.163056	-0.22245	-21.2989	1.70E-15	19.4127	0	0	-0.0285679	3.84659	-26.031	0.609886	334.356	356.794	677.234	392.471	392.471	392.471	14.2623	-67.7927	11.8833	258.411	381.537	245.746	185.241	185.241	185.241	-68.0799	1.76922	-17.4027	45.7571	-0.389913	4.4779	-0.637076	0.328975	1.36734	583.422	155.386	-82.4138	0	0	0.412222
554	0	5.28033	0	0	5.30427	-0.153102	5.43876	-0.267746	0.199141	-0.282922	-16.3486	-8.48E-15	22.4514	0	0	-0.0359145	3.73082	-25.3429	-0.701353	329.919	355.251	680.371	391.899	391.899	391.899	14.1823	-72.0209	12.5215	285.499	380.835	244.868	185.241	185.241	185.241	-72.3783	1.63173	-17.6123	45.19	0.347771	5.63231	-0.584119	0.323682	1.28428	611.435	182.396	-90.191	0	0	0.604615
555	0	5.32057	0	0	5.34885	-0.170908	5.88531	-0.249367	0.230429	-0.352672	-10.2786	-9.33E-15	24.8125	0	0	-0.041939	3.54286	-24.5247	-1.83243	324.776	353.659	682.585	391.642	391.642	391.642	14.1002	-76.0977	13.0687	311.249	380.648	245.029	185.241	185.241	185.241	-76.5341	1.42848	-17.7732	44.4727	1.0289	6.62747	-0.510768	0.293068	1.19702	640.521	194.435	-91.6553	0	0	0.743811
556	0	5.30025	0	0	5.33369	-0.191836	6.40923	-0.223865	0.253304	-0.429849	-3.3798	6.79E-15	26.0365	0	0	-0.0455164	3.25714	-23.6486	-2.61115	319.316	352.024	683.939	391.729	391.729	391.729	14.0367	-79.9339	13.4971	335.151	381.003	246.072	185.241	185.241	185.241	-80.4576	1.14943	-17.8799	43.6658	1.63535	7.29828	-0.434786	0.249579	1.09633	677.649	189.898	-86.5075	0	0	0.837488
557	0	5.24201	0	0	5.28191	-0.216924	7.03588	-0.191031	0.264315	-0.511131	4.04065	-5.51E-15	25.7169	0	0	-0.0457341	2.8633	-22.7875	-2.89224	313.944	350.364	684.53	392.135	392.135	392.135	14.0115	-83.4386	13.7856	356.701	381.879	247.758	185.241	185.241	185.241	-84.0566	0.791238	-17.9299	42.8338	2.14854	7.50193	-0.378328	0.210113	0.9786	730.003	171.481	-75.2942	0	0	0.902772
558	0	5.17711	0	0	5.2252	-0.246302	7.76754	-0.150443	0.261341	-0.591996	11.7341	0	23.698	0	0	-0.0426591	2.36832	-22.0056	-2.58185	309.04	348.713	684.466	392.781	392.781	392.781	14.0358	-86.5297	13.9198	375.427	383.191	249.77	185.241	185.241	185.241	-87.2458	0.359288	-17.9191	42.037	2.55057	7.14189	-0.373164	0.188196	0.846163	806.023	145.432	-59.4196	0	0	0.959223
559	0	5.13972	0	0	5.19818	-0.279401	8.58879	-0.102917	0.244916	-0.667294	19.4019	-2.58E-15	20.2582	0	0	-0.0375831	1.79509	-21.3505	-1.65938	304.91	347.139	683.854	393.541	393.541	393.541	14.1054	-89.1401	13.8902	390.926	384.793	251.729	185.241	185.241	185.241	-89.9533	-0.130931	-17.8384	41.3226	2.82537	6.19045	-0.450379	0.187667	0.709391	912.414	118.939	-40.6483	0	0	1.01919
560	0	5.15681	0	0	5.22825	-0.315084	9.47019	-0.0522172	0.218332	-0.731684	26.5002	1.38E-15	16.1155	0	0	-0.032367	1.17821	-20.8476	-0.192015	301.736	345.734	682.786	394.259	394.259	394.259	14.1977	-91.2192	13.692	402.882	386.486	253.222	185.241	185.241	185.241	-92.1213	-0.653113	-17.6733	40.7174	2.96147	4.70439	-0.633522	0.201182	0.582637	1051.09	97.3945	-20.6093	0	0	1.08518
561	0	5.23905	0	0	5.32623	-0.351551	10.3663	-0.005752	0.186568	-0.780513	32.1134	-9.54E-16	12.2369	0	0	-0.0282609	0.558725	-20.4976	1.66366	299.539	344.589	681.314	394.776	394.776	394.776	14.2764	-92.7328	13.3287	411.072	388.05	253.836	185.241	185.241	185.241	-93.7065	-1.17123	-17.409	40.2239	2.955	2.82872	-0.924257	0.217726	0.484936	1215.1	82.7265	-0.481937	0	0	1.15466
562	0	5.37766	0	0	5.48255	-0.386025	11.2087	0.0269851	0.155274	-0.808988	35.0617	5.30E-16	9.58281	0	0	-0.0250981	-0.0208535	-20.278	3.67668	298.175	343.768	679.442	394.957	394.958	394.957	14.2999	-93.6628	12.8182	415.362	389.279	253.216	185.241	185.241	185.241	-94.6824	-1.64332	-17.0389	39.8203	2.81317	0.783178	-1.29536	0.229581	0.434031	1385.65	74.035	18.7347	0	0	1.22844
563	0	5.54906	0	0	5.67134	-0.414481	11.9005	0.0373477	0.129982	-0.811986	34.2092	4.03E-15	8.84731	0	0	-0.0212161	-0.520354	-20.1478	5.57273	297.355	343.283	677.118	394.721	394.721	394.721	14.2352	-94.0112	12.1984	415.7	390.018	251.121	185.241	185.241	185.241	-95.0453	-2.02807	-16.5743	39.4663	2.55597	-1.16772	-1.68459	0.236419	0.447663	1531.41	69.5985	35.7151	0	0	1.3135
564	0	5.72625	0	0	5.86168	-0.4318	12.3197	0.0195038	0.114603	-0.783419	28.7751	-3.39E-15	10.1881	0	0	-0.0138243	-0.905281	-20.055	7.07636	296.705	343.088	674.248	394.047	394.047	394.047	14.0707	-93.805	11.5292	412.112	390.198	247.485	185.241	185.241	185.241	-94.8224	-2.29351	-16.0501	39.1135	2.21488	-2.7565	-2.00379	0.242776	0.542824	1612.57	68.3748	48.428	0	0	1.41087
565	0	5.89416	0	0	6.03406	-0.432616	12.3395	-0.0277808	0.109661	-0.718441	18.6759	-8.48E-16	13.0679	0	0	4.25E-05	-1.15061	-19.9453	7.95719	295.837	343.105	670.726	392.978	392.978	392.978	13.8269	-93.1029	10.8843	404.724	389.85	242.449	185.241	185.241	185.241	-94.0793	-2.42628	-15.5245	38.7175	1.82833	-3.75877	-2.16218	0.248175	0.731235	1592.34	69.1315	54.4827	0	0	1.4938
566	0	6.06501	0	0	6.1978	-0.412789	11.8594	-0.0992983	0.111267	-0.615327	4.82353	-5.30E-16	16.3232	0	0	0.0218247	-1.24551	-19.7717	8.07331	294.414	343.255	666.479	391.602	391.602	391.602	13.5568	-92.0029	10.3359	393.798	389.103	236.372	185.241	185.241	185.241	-92.9259	-2.43829	-15.0689	38.2483	1.4341	-4.03621	-2.08945	0.2452	1.01084	1447.86	70.7235	52.0842	0	0	1.49856
567	0	6.28446	0	0	6.39921	-0.371084	10.8442	-0.181477	0.112131	-0.478829	-10.6977	-1.96E-15	18.5276	0	0	0.0496288	-1.19833	-19.5013	7.40648	292.209	343.484	661.512	390.02	390.02	390.021	13.3319	-90.6417	9.93469	379.777	388.15	229.782	185.241	185.241	185.241	-91.5125	-2.36551	-14.7492	37.6975	1.06193	-3.57079	-1.76306	0.224906	1.35902	1182.61	72.7302	41.3181	0	0	1.35592
568	0	6.62066	0	0	6.71026	-0.310292	9.35206	-0.255264	0.105112	-0.324903	-25.0596	-3.34E-15	18.5723	0	0	0.0780097	-1.03904	-19.1212	6.0793	289.127	343.775	655.936	388.327	388.327	388.327	13.2158	-89.1794	9.69785	363.291	387.194	223.271	185.241	185.241	185.241	-90.0107	-2.25578	-14.6059	37.0788	0.728585	-2.48094	-1.23564	0.180392	1.7392	837.294	73.8603	25.0616	0	0	1.05224
569	0	7.13894	0	0	7.20141	-0.236874	7.533	-0.305985	0.0886458	-0.17938	-35.8968	-2.92E-15	16.291	0	0	0.10094	-0.81644	-18.6373	4.33983	285.209	344.125	649.963	386.595	386.595	386.595	13.2404	-87.7701	9.60924	345.105	386.389	217.358	185.241	185.241	185.241	-88.5802	-2.15256	-14.6413	36.4223	0.438348	-1.00646	-0.632756	0.111446	2.11933	484.28	71.6218	8.02338	0	0	0.663855
570	0	7.88032	0	0	7.91819	-0.159015	5.58712	-0.327556	0.0671418	-0.0647215	-41.9637	-4.19E-15	12.4364	0	0	0.114699	-0.588848	-18.0675	2.50613	280.577	344.52	643.871	384.872	384.872	384.872	13.401	-86.5341	9.62983	325.984	385.816	212.385	185.241	185.241	185.241	-87.3426	-2.08698	-14.8236	35.7621	0.18827	0.545228	-0.10367	0.0231784	2.46789	197.026	62.5822	-5.82008	0	0	0.310243
571	0	8.85078	0	0	8.86948	-0.0842774	3.70697	-0.321172	0.0462826	0.0113405	-43.1392	-5.94E-15	8.05791	0	0	0.117635	-0.410518	-17.4294	0.885896	275.363	344.912	637.94	383.192	383.192	383.192	13.6703	-85.5439	9.71161	306.56	385.485	208.493	185.241	185.24	185.241	-86.3694	-2.07915	-15.1034	35.1201	-0.0262558	1.87707	0.251413	-0.0686914	2.75371	16.344	46.2513	-15.0934	0	0	0.0701849
572	0	10.0172	0	0	10.0236	-0.0183166	2.0408	-0.294926	0.0293592	0.0533836	-40.3643	-9.94E-16	3.95922	0	0	0.109856	-0.319482	-16.7281	-0.295283	269.635	345.231	632.397	381.587	381.587	381.587	14.0142	-84.8217	9.80721	287.268	385.366	205.642	185.241	185.241	185.241	-85.6803	-2.14146	-15.4287	34.4928	-0.208152	2.77181	0.397607	-0.142737	2.95081	-52.9549	26.2285	-20.4869	0	0	-0.041081
573	0	11.3142	0	0	11.315	0.0353133	0.68343	-0.259508	0.0178094	0.0693114	-35.0757	-6.68E-15	0.614791	0	0	0.0937193	-0.330714	-15.9495	-0.934921	263.364	345.409	627.385	380.097	380.097	380.097	14.4	-84.3481	9.87423	268.353	385.414	203.676	185.241	185.241	185.241	-85.2535	-2.28073	-15.7528	33.8473	-0.357662	3.13129	0.350294	-0.183872	3.05401	-28.4514	7.81704	-23.2776	0	0	-0.0340249
574	0	12.6583	0	0	12.6585	0.0749225	-0.319656	-0.224711	0.0120362	0.0660486	-28.6824	-4.93E-15	-1.78492	0	0	0.0732496	-0.435617	-15.062	-1.05866	256.424	345.412	622.953	378.774	378.774	378.774	14.7993	-84.0766	9.87806	249.904	385.577	202.386	185.241	185.241	185.241	-85.0397	-2.49809	-16.0373	33.1286	-0.472272	2.98163	0.163944	-0.191483	3.0798	59.639	-5.66843	-24.2899	0	0	0.0889148
575	0	13.9627	0	0	13.9648	0.100426	-0.965466	-0.197501	0.0110949	0.0504532	-22.2615	4.93E-15	-3.31495	0	0	0.052496	-0.60787	-14.0254	-0.793909	248.638	345.234	619.088	377.669	377.67	377.669	15.188	-83.9457	9.79534	231.904	385.81	201.566	185.241	185.241	185.241	-84.9738	-2.787	-16.2542	32.2737	-0.548567	2.44891	-0.0835047	-0.177188	3.06225	174.522	-13.2481	-23.9403	0	0	0.327976
576	0	15.1457	0	0	15.1496	0.112984	-1.28338	-0.180755	0.0134571	0.0301023	-16.3993	4.24E-15	-4.17005	0	0	0.03429	-0.813074	-12.8032	-0.324222	239.824	344.897	615.755	376.822	376.822	376.822	15.5435	-83.8862	9.61499	214.265	386.078	201.044	185.241	185.241	185.241	-84.9812	-3.13143	-16.3847	31.2281	-0.585429	1.71625	-0.308014	-0.152396	3.03613	278.827	-13.8411	-22.7077	0	0	0.64835
577	0	16.1338	0	0	16.1382	0.114467	-1.32091	-0.173739	0.0178248	0.0115426	-11.2586	2.65E-16	-4.53239	0	0	0.0200592	-1.01939	-11.3733	0.162361	229.856	344.431	612.937	376.241	376.241	376.241	15.843	-83.8242	9.33669	196.872	386.351	200.698	185.241	185.241	185.241	-84.9819	-3.5064	-16.4179	29.9593	-0.586425	0.973583	-0.443486	-0.124646	3.0265	343.538	-5.90817	-21.2632	0	0	0.959663
578	0	16.8629	0	0	16.8663	0.106845	-1.12797	-0.173908	0.0232469	-0.000845191	-6.79066	2.28E-15	-4.52888	0	0	0.0103896	-1.20497	-9.73541	0.517718	218.708	343.871	610.668	375.902	375.902	375.902	16.0629	-83.6837	8.96739	179.618	386.613	200.448	185.241	185.241	185.241	-84.8927	-3.88117	-16.3474	28.4643	-0.561901	0.373634	-0.451227	-0.0957885	3.03975	351.813	11.9192	-20.2145	0	0	1.13692
579	0	17.2787	0	0	17.2802	0.0916592	-0.743481	-0.178267	0.0289139	-0.00527287	-2.88946	-1.27E-15	-4.23793	0	0	0.00547072	-1.35977	-7.91179	0.661405	206.479	343.261	609.034	375.742	375.742	375.742	16.1808	-83.389	8.51793	162.424	386.858	200.246	185.241	185.241	185.241	-84.631	-4.22411	-16.1714	26.7699	-0.530255	0.00275953	-0.322644	-0.0652722	3.06813	299.898	38.9757	-19.7248	0	0	1.07771
580	0	17.3377	0	0	17.3378	0.0697209	-0.187925	-0.184031	0.0339808	-0.00251392	0.547532	-1.11E-15	-3.71237	0	0	0.00522449	-1.48215	-5.94339	0.5884	193.392	342.652	608.148	375.675	375.675	375.675	16.179	-82.8663	8.00076	145.25	387.096	200.064	185.241	185.241	185.241	-84.1177	-4.50738	-15.892	24.9262	-0.516881	-0.128869	-0.0767295	-0.0328127	3.09706	195.809	71.7946	-19.4659	0	0	0.756674
581	0	17.0083	0	0	17.0091	0.0411001	0.536893	-0.189267	0.0374771	0.0052083	3.56908	-5.04E-15	-3.00126	0	0	0.00927211	-1.57271	-3.88352	0.35833	179.778	342.104	608.12	375.61	375.61	375.61	16.0463	-82.0473	7.42989	128.087	387.346	199.884	185.241	185.241	185.241	-83.2814	-4.70916	-15.5155	22.9973	-0.550296	-0.078475	0.250892	0.00016226	3.11206	54.7383	104.692	-18.8772	0	0	0.23454
582	0	16.271	0	0	16.2763	0.00531863	1.44279	-0.192309	0.0387238	0.014787	6.22976	5.62E-15	-2.12253	0	0	0.0168662	-1.62867	-1.79054	0.0713063	166.034	341.679	609.023	375.471	375.471	375.471	15.7767	-80.8721	6.82244	110.956	387.633	199.688	185.241	185.241	185.241	-82.0612	-4.81267	-15.0518	21.0505	-0.656181	0.0525013	0.614707	0.0319405	3.10344	-104.423	132.025	-17.533	0	0	-0.36981
583	0	15.1158	0	0	15.1311	-0.0383104	2.54634	-0.191709	0.0373817	0.0228655	8.57923	5.27E-15	-1.06878	0	0	0.0270098	-1.64108	0.278152	-0.162687	152.578	341.429	610.868	375.22	375.22	375.22	15.3671	-79.2911	6.20185	93.8821	387.973	199.454	185.241	185.241	185.241	-80.4085	-4.80191	-14.513	19.1478	-0.851668	0.149801	0.972578	0.0593489	3.06073	-264.319	149.104	-15.1929	0	0	-0.93413
584	0	13.54	0	0	13.5713	-0.0903291	3.85956	-0.186719	0.0338679	0.0264563	10.5864	-4.35E-15	0.212832	0	0	0.0382561	-1.59592	2.26956	-0.251283	139.81	341.396	613.6	374.857	374.857	374.857	14.8137	-77.2657	5.60116	76.888	388.372	199.146	185.241	185.241	185.241	-78.2861	-4.65663	-13.912	17.3411	-1.14178	0.116195	1.29223	0.0807326	2.97488	-411.804	154.073	-11.9154	0	0	-1.37
585	0	11.5456	0	0	11.5975	-0.150821	5.3815	-0.177923	0.0288271	0.0235138	12.0474	3.92E-15	1.74064	0	0	0.0483351	-1.47768	4.13565	-0.136801	128.083	341.607	617.092	374.432	374.432	374.432	14.1111	-74.768	5.0653	59.9702	388.825	198.718	185.241	185.241	185.241	-75.6678	-4.34897	-13.2621	15.6717	-1.51973	-0.108438	1.55963	0.0933475	2.83778	-540.45	146.63	-7.87918	0	0	-1.63943
586	0	9.14135	0	0	9.21245	-0.219169	7.09189	-0.167571	0.023229	0.0129574	12.5401	0	3.4656	0	0	0.0536008	-1.27383	5.83239	0.200205	117.695	342.075	621.163	374.027	374.027	374.027	13.2553	-71.7818	4.65075	43.0897	389.311	198.122	185.241	185.241	185.241	-72.5396	-3.84364	-12.5765	14.1729	-1.96981	-0.541673	1.7758	0.0947884	2.64977	-648.76	127.62	-3.34828	0	0	-1.73935
587	0	6.3469	0	0	6.4254	-0.293869	8.94667	-0.160067	0.0176274	-0.00563753	11.3997	-3.82E-15	5.16706	0	0	0.0488082	-0.978355	7.3185	0.747684	108.884	342.805	625.589	373.743	373.744	373.743	12.2497	-68.3047	4.42169	26.1692	389.803	197.332	185.241	185.241	185.241	-68.9024	-3.10272	-11.8688	12.8733	-2.47122	-1.16527	1.94536	0.0836572	2.41957	-736.571	98.4091	1.34309	0	0	-1.6797
588	0	3.20133	0	0	3.25995	-0.372408	10.8765	-0.160892	0.0122077	-0.0318951	7.88293	-8.48E-16	6.47871	0	0	0.0278277	-0.593951	8.55547	1.47198	101.843	343.788	630.122	373.683	373.683	373.683	11.1127	-64.3539	4.44072	9.10579	390.266	196.377	185.241	185.241	185.241	-64.779	-2.09508	-11.1528	11.7996	-3.00094	-1.93642	2.07196	0.0581826	2.16369	-803.4	60.5413	5.82573	0	0	-1.47586
589	0	-0.227986	0	0	-0.233778	-0.451214	12.7882	-0.175188	0.00645464	-0.0640649	1.39055	1.70E-15	6.96786	0	0	-0.0144686	-0.132598	9.50974	2.3256	96.7121	345.006	634.513	373.927	373.927	373.927	9.8842	-59.9736	4.7544	-8.19774	390.668	195.381	185.241	185.241	185.241	-60.2215	-0.809831	-10.4416	10.9759	-3.53554	-2.79772	2.15238	0.0186838	1.90329	-847.983	16.3633	9.77805	0	0	-1.14973
590	0	-3.8383	0	0	-3.96605	-0.525762	14.5703	-0.206134	-0.00122841	-0.0982302	-8.29089	8.48E-16	6.28173	0	0	-0.0791342	0.385163	10.1564	3.25092	93.58	346.43	638.524	374.531	374.531	374.531	8.62851	-55.2424	5.3751	-25.7828	390.981	194.578	185.241	185.241	185.241	-55.3191	0.728086	-9.74851	10.421	-4.0514	-3.68319	2.18735	-0.031751	1.65381	-872.336	-30.922	13.0886	0	0	-0.737785
591	0	-7.48977	0	0	-7.79767	-0.591035	16.1075	-0.252985	-0.0124703	-0.129427	-20.7485	-4.03E-15	4.41274	0	0	-0.159494	0.932599	10.4832	4.18361	92.4742	348.022	641.954	375.518	375.518	375.518	7.42949	-50.2792	6.26372	-43.5741	391.191	194.304	185.241	185.241	185.241	-50.2011	2.44536	-9.08732	10.1436	-4.525	-4.52352	2.17442	-0.0869942	1.42597	-878.952	-77.2876	16.0655	0	0	-0.281841
592	0	-11.0136	0	0	-11.5422	-0.642249	17.2972	-0.309874	-0.0272335	-0.15231	-34.8374	-5.04E-15	1.86525	0	0	-0.238886	1.48036	10.4938	5.05511	93.3525	349.741	644.641	376.884	376.884	376.884	6.37651	-45.2391	7.32291	-61.336	391.3	194.94	185.241	185.241	185.241	-45.0317	4.21887	-8.4738	10.1399	-4.93345	-5.24983	2.11534	-0.135978	1.21722	-871.545	-117.167	19.1993	0	0	0.17439
593	0	-14.2313	0	0	-14.986	-0.675648	18.065	-0.368026	-0.0435371	-0.162969	-48.9519	-2.76E-15	-0.522811	0	0	-0.294211	2.00065	10.2084	5.79605	96.0998	351.542	646.473	378.6	378.6	378.6	5.5458	-40.2997	8.40868	-78.673	391.335	196.826	185.241	185.241	185.241	-39.9927	5.89134	-7.92774	10.3908	-5.25546	-5.79756	2.01523	-0.169823	1.02069	-853.479	-145.548	22.7667	0	0	0.588601
594	0	-16.9814	0	0	-17.9234	-0.689049	18.3712	-0.419209	-0.0576565	-0.159905	-61.4598	5.94E-15	-1.91226	0	0	-0.305143	2.47158	9.66212	6.34116	100.534	353.388	647.384	380.618	380.618	380.618	4.98492	-35.6361	9.36135	-95.0852	391.348	200.18	185.241	185.241	185.241	-35.2586	7.30308	-7.47402	10.8635	-5.47356	-6.11161	1.88442	-0.180317	0.831628	-828.195	-158.394	26.3616	0	0	0.925417
595	0	-19.1427	0	0	-20.1943	-0.681864	18.2071	-0.459024	-0.0658127	-0.143779	-71.1689	1.36E-14	-1.86819	0	0	-0.263994	2.88022	8.89981	6.6359	106.424	355.249	647.356	382.869	382.869	382.869	4.70914	-31.3965	10.0453	-110.054	391.408	205.049	185.241	185.241	185.241	-30.9728	8.32869	-7.14265	11.5155	-5.5761	-6.15226	1.73713	-0.164889	0.651475	-800.187	-154.085	28.784	0	0	1.1661
596	0	-20.647	0	0	-21.7092	-0.654776	17.5859	-0.486246	-0.0670298	-0.116197	-77.4297	-2.12E-15	-0.649381	0	0	-0.179168	3.22398	7.96994	6.64311	113.516	357.111	646.405	385.268	385.268	385.268	4.70908	-27.6859	10.3808	-123.119	391.595	211.323	185.241	185.241	185.241	-27.2335	8.90391	-6.96631	12.301	-5.55993	-5.90046	1.58703	-0.128474	0.489498	-774.861	-135.277	28.8254	0	0	1.31671
597	0	-21.4808	0	0	-22.4571	-0.609493	16.538	-0.500564	-0.0624627	-0.0789753	-80.0512	1.02E-14	1.06008	0	0	-0.0716668	3.5097	6.91802	6.3476	121.556	358.969	644.584	387.705	387.706	387.706	4.96066	-24.5601	10.3572	-133.929	391.983	218.77	185.241	185.241	185.241	-24.0902	9.03544	-6.97351	13.1777	-5.43246	-5.36049	1.44742	-0.080261	0.357614	-758.05	-107.095	25.8763	0	0	1.4078
598	0	-21.683	0	0	-22.5014	-0.548674	15.1124	-0.502887	-0.0545351	-0.0345721	-79.3748	-1.48E-14	2.50117	0	0	0.0329852	3.75099	5.78146	5.75829	130.32	360.826	641.98	390.06	390.06	390.06	5.43244	-22.0253	10.0288	-142.252	392.625	227.08	185.241	185.241	185.241	-21.5449	8.79371	-7.18082	14.1135	-5.21282	-4.55968	1.32335	-0.0336201	0.272216	-752.736	-76.1732	20.3817	0	0	1.47938
599	0	-21.3361	0	0	-21.9618	-0.47582	13.3794	-0.494907	-0.046159	0.0138061	-76.1599	5.09E-15	3.09054	0	0	0.114331	3.96486	4.58626	4.90697	139.623	362.685	638.711	392.197	392.197	392.197	6.0902	-20.0458	9.49305	-147.98	393.547	235.906	185.241	185.241	185.241	-19.5597	8.29023	-7.58857	15.0909	-4.93185	-3.54453	1.21794	0.000640838	0.248348	-759.555	-48.2015	13.645	0	0	1.56903
600	0	-20.5508	0	0	-20.9858	-0.39499	11.427	-0.47919	-0.040977	0.0621151	-71.4315	5.94E-15	2.4317	0	0	0.162598	4.16856	3.34567	3.84561	149.332	364.543	634.925	393.986	393.986	393.986	6.89896	-18.5597	8.86071	-151.095	394.748	244.895	185.241	185.241	185.241	-18.0713	7.64671	-8.18114	16.1092	-4.63053	-2.37555	1.13252	0.0124093	0.297308	-776.359	-28.7391	7.8076	0	0	1.70244
601	0	-19.445	0	0	-19.7179	-0.310388	9.35443	-0.458849	-0.0421361	0.106063	-66.2485	-1.70E-15	0.35906	0	0	0.179072	4.37689	2.06044	2.64261	159.367	366.381	630.8	395.315	395.315	395.315	7.82226	-17.4978	8.22758	-151.644	396.203	253.715	185.241	185.241	185.241	-17.0104	6.96713	-8.92925	17.1839	-4.35628	-1.12133	1.06987	-0.00118047	0.428168	-799.535	-20.7134	4.91419	0	0	1.89023
602	0	-18.1251	0	0	-18.2768	-0.22596	7.26119	-0.436541	-0.0511877	0.142148	-61.4277	3.39E-15	-3.04292	0	0	0.172267	4.60051	0.720511	1.37789	169.696	368.168	626.531	396.112	396.112	396.113	8.81951	-16.8021	7.65819	-149.697	397.861	262.067	185.241	185.241	185.241	-16.3182	6.32166	-9.7918	18.3428	-4.15722	0.147968	1.03615	-0.0371446	0.641022	-825.336	-24.4562	6.28262	0	0	2.13015
603	0	-16.675	0	0	-16.747	-0.145146	5.23901	-0.413392	-0.0667932	0.168748	-57.3522	-3.39E-15	-7.3649	0	0	0.15324	4.84481	-0.691917	0.136589	180.328	369.857	622.327	396.357	396.357	396.357	9.84391	-16.434	7.18394	-145.332	399.637	269.7	185.241	185.241	185.241	-15.9567	5.7451	-10.7178	19.6208	-4.07559	1.36733	1.03566	-0.0848894	0.92592	-849.228	-36.9222	11.818	0	0	2.40745
604	0	-15.156	0	0	-15.1828	-0.0707513	3.36572	-0.388964	-0.0858298	0.185617	-53.9837	1.02E-14	-11.9937	0	0	0.131615	5.10953	-2.19799	-0.998668	191.297	371.397	618.398	396.093	396.093	396.093	10.8442	-16.3746	6.81114	-138.623	401.424	276.416	185.241	185.241	185.241	-15.9073	5.24527	-11.6507	21.0524	-4.14029	2.48305	1.06622	-0.128312	1.26531	-864.851	-52.9755	20.2076	0	0	2.69391
605	0	-13.6108	0	0	-13.617	-0.00493263	1.70221	-0.362194	-0.104692	0.193637	-51.0463	-5.09E-15	-16.2475	0	0	0.113789	5.38909	-3.81678	-1.95604	202.643	372.737	614.951	395.427	395.427	395.427	11.769	-16.6188	6.53162	-129.65	403.104	282.065	185.241	185.241	185.241	-16.1663	4.81418	-12.5336	22.6637	-4.3604	3.45715	1.117	-0.152812	1.63114	-865.294	-68.2037	29.8075	0	0	2.94919
606	0	-12.0692	0	0	-12.0693	0.0507414	0.292736	-0.332835	-0.11977	0.19437	-48.2734	-1.70E-15	-19.453	0	0	0.102919	5.67272	-5.55989	-2.68144	214.391	373.836	612.176	394.521	394.521	394.521	12.5718	-17.1697	6.33151	-118.504	404.56	286.545	185.241	185.241	185.241	-16.7379	4.43764	-13.3159	24.4658	-4.71998	4.26805	1.17602	-0.146589	1.99297	-846.273	-78.8672	38.9079	0	0	3.13283
607	0	-10.5506	0	0	-10.5517	0.0952397	-0.834144	-0.301691	-0.128459	0.189957	-45.5079	1.70E-15	-21.0974	0	0	0.0990614	5.94502	-7.42727	-3.14121	226.538	374.668	610.241	393.566	393.566	393.566	13.2175	-18.0342	6.19701	-105.296	405.698	289.802	185.241	185.241	185.241	-17.6296	4.10166	-13.9589	26.4497	-5.17592	4.90548	1.23249	-0.106656	2.3156	-807.799	-83.3076	46.5194	0	0	3.21516
608	0	-9.06818	0	0	-9.07204	0.12804	-1.66441	-0.270417	-0.129243	0.182256	-42.7197	-1.19E-14	-20.9007	0	0	0.0999516	6.18636	-9.40558	-3.31992	239.039	375.224	609.283	392.755	392.755	392.755	13.6887	-19.2192	6.11769	-90.1528	406.456	291.821	185.241	185.241	185.241	-18.8479	3.79601	-14.4426	28.5851	-5.66108	5.36052	1.27673	-0.0396329	2.56864	-752.574	-81.0594	52.1104	0	0	3.18035
609	0	-7.63059	0	0	-7.63623	0.149132	-2.19797	-0.240998	-0.122416	0.172374	-39.9554	3.39E-15	-18.9233	0	0	0.102021	6.37395	-11.4692	-3.21479	251.815	375.509	609.4	392.249	392.249	392.249	13.9894	-20.7287	6.08747	-73.212	406.817	292.63	185.241	185.241	185.241	-20.3955	3.51475	-14.7694	30.8214	-6.09479	5.61596	1.29766	0.0370498	2.73284	-684.108	-73.3205	55.7721	0	0	3.02335
610	0	-6.24413	0	0	-6.24985	0.158983	-2.44705	-0.215243	-0.109728	0.160672	-37.2835	0	-15.533	0	0	0.101854	6.48444	-13.5834	-2.83207	264.746	375.538	610.649	392.145	392.145	392.145	14.1448	-22.5621	6.1043	-54.6158	406.808	292.291	185.241	185.241	185.241	-22.2703	3.25505	-14.9637	33.0941	-6.39944	5.64451	1.27629	0.100696	2.80387	-603.361	-62.2854	57.7562	0	0	2.73911
611	0	-4.91433	0	0	-4.91878	0.15846	-2.43382	-0.194359	-0.0940409	0.147108	-34.7484	-3.39E-15	-11.3268	0	0	0.0972976	6.49808	-15.7081	-2.18932	277.677	375.33	613.044	392.464	392.464	392.464	14.1961	-24.7133	6.16913	-34.5033	406.487	290.896	185.241	185.241	185.241	-24.4645	3.01513	-15.0662	35.3338	-6.51737	5.4196	1.19344	0.134597	2.79222	-509.712	-50.3633	58.4124	0	0	2.33135
612	0	-3.64719	0	0	-3.64985	0.148757	-2.18848	-0.179123	-0.0773597	0.131063	-32.3906	-1.70E-15	-6.87101	0	0	0.0879781	6.40369	-17.8005	-1.3226	290.417	374.905	616.557	393.15	393.15	393.15	14.1922	-27.1704	6.28492	-13.0061	405.933	288.565	185.241	185.241	185.241	-26.965	2.79269	-15.1257	37.4772	-6.42179	4.9344	1.03291	0.134502	2.71959	-400.804	-39.1473	57.4849	0	0	1.81435
613	0	-2.45043	0	0	-2.45157	0.131412	-1.74973	-0.170035	-0.0607938	0.112094	-30.2757	2.55E-15	-2.62667	0	0	0.0750023	6.20297	-19.8172	-0.294889	302.733	374.284	621.112	394.081	394.081	394.081	14.1816	-29.9152	6.4561	9.75207	405.226	285.438	185.241	185.241	185.241	-29.7537	2.5842	-15.1912	39.4748	-6.11878	4.22115	0.80139	0.110096	2.60858	-278.184	-29.5087	54.5755	0	0	1.23431
614	0	-1.33427	0	0	-1.33454	0.108378	-1.16677	-0.167363	-0.0454714	0.0907048	-28.5024	8.48E-16	1.00947	0	0	0.0604571	5.91176	-21.715	0.803106	314.364	373.48	626.59	395.098	395.098	395.098	14.2076	-32.9232	6.68856	33.6533	404.441	281.673	185.241	185.241	185.241	-32.8068	2.38514	-15.3061	41.2923	-5.63981	3.35733	0.523929	0.0758161	2.47551	-147.548	-22.5023	49.6463	0	0	0.660195
615	0	-0.311242	0	0	-0.311245	0.0819664	-0.498037	-0.171382	-0.032012	0.0676594	-27.2073	-6.36E-15	3.78577	0	0	0.0466729	5.55759	-23.4527	1.86167	325.033	372.501	632.827	396.029	396.029	396.029	14.3025	-36.1647	6.98951	58.5853	403.641	277.442	185.241	185.241	185.241	-36.0962	2.191	-15.5038	42.9094	-5.02995	2.456	0.23933	0.0476201	2.33062	-17.936	-18.389	42.9914	0	0	0.165057
616	0	0.605777	0	0	0.605777	0.0547021	0.19243	-0.18197	-0.0206925	0.0439068	-26.4901	0	5.58126	0	0	0.0353542	5.17406	-24.9923	2.76773	334.479	371.342	639.619	396.717	396.717	396.717	14.4852	-39.6079	7.3673	84.4431	402.87	272.927	185.241	185.241	185.241	-39.5917	1.99848	-15.8043	44.3127	-4.33549	1.6441	-0.0171846	0.0343271	2.18048	101.577	-16.9103	35.1579	0	0	-0.197935
617	0	1.40714	0	0	1.40729	0.0290166	0.84287	-0.197637	-0.0116204	0.0199902	-26.2752	1.01E-15	6.38163	0	0	0.026968	4.79445	-26.3002	3.42166	342.477	369.997	646.735	397.044	397.044	397.044	14.7586	-43.2229	7.83014	111.13	402.153	268.317	185.241	185.241	185.241	-43.2656	1.80622	-16.2128	45.4914	-3.59551	1.03897	-0.230845	0.0371811	2.02996	206.284	-16.8435	26.7442	0	0	-0.410967
618	0	2.08831	0	0	2.08894	0.00683415	1.40443	-0.215263	-0.00307522	-0.00421338	-26.2587	-5.57E-15	6.42497	0	0	0.0206032	4.44738	-27.3489	3.7489	348.859	368.46	653.924	396.952	396.952	396.952	15.1092	-46.9844	8.3841	138.553	401.494	263.801	185.241	185.241	185.241	-47.0943	1.61504	-16.7195	46.4338	-2.83854	0.732352	-0.396266	0.0569071	1.8826	294.146	-14.7364	17.7142	0	0	-0.481687
619	0	2.64834	0	0	2.64973	-0.0107471	1.84932	-0.232102	0.0054012	-0.0305653	-26.1042	-1.83E-15	5.89135	0	0	0.0152761	4.15319	-28.1178	3.70815	353.526	366.741	660.932	396.448	396.448	396.448	15.5102	-50.8698	9.03122	166.607	400.883	259.564	185.241	185.241	185.241	-51.056	1.42815	-17.3016	47.1275	-2.08303	0.779507	-0.512263	0.0917466	1.7456	365.19	-8.01901	8.65616	0	0	-0.429795
620	0	3.08801	0	0	3.09024	-0.023686	2.1766	-0.245766	0.0144942	-0.0617514	-25.4784	2.33E-15	5.03311	0	0	0.0101807	3.9214	-28.5949	3.29592	356.447	364.865	667.515	395.606	395.606	395.606	15.9238	-54.8556	9.76699	195.158	400.3	255.78	185.241	185.241	185.241	-55.1269	1.25103	-17.9258	47.5604	-1.3399	1.19328	-0.586413	0.135646	1.62325	422.442	4.38173	-0.0149456	0	0	-0.284087
621	0	3.40876	0	0	3.4118	-0.0330542	2.41347	-0.254377	0.025395	-0.100719	-24.1108	-7.05E-15	4.19405	0	0	0.00498433	3.74982	-28.7791	2.5473	357.668	362.88	673.46	394.548	394.548	394.548	16.3041	-58.9135	10.5778	224.026	399.708	252.604	185.241	185.24	185.241	-59.2767	1.09089	-18.5497	47.7258	-0.61645	1.94381	-0.624308	0.181937	1.52082	469.633	22.0572	-8.17547	0	0	-0.0750333
622	0	3.61307	0	0	3.61682	-0.0408628	2.61085	-0.256833	0.0404695	-0.149948	-21.8513	4.24E-16	3.84784	0	0	-0.000303543	3.62461	-28.6827	1.53475	357.313	360.846	678.597	393.426	393.426	393.426	16.6023	-63.0072	11.4382	252.966	399.065	250.164	185.241	185.241	185.241	-63.465	0.955181	-19.1257	47.6266	0.0805951	2.9609	-0.636124	0.222833	1.43652	512.29	43.1466	-16.1189	0	0	0.169079
623	0	3.70672	0	0	3.71127	-0.0496692	2.83337	-0.253006	0.0620131	-0.21077	-18.6886	-2.76E-15	4.44255	0	0	-0.0057012	3.52232	-28.3341	0.36395	355.579	358.828	682.811	392.403	392.403	392.403	16.7739	-67.09	12.3106	281.656	398.326	248.551	185.241	185.241	185.241	-67.6396	0.849135	-19.6059	47.2807	0.742859	4.13947	-0.624658	0.249962	1.36756	554.269	63.8958	-23.8468	0	0	0.425361
624	0	3.70338	0	0	3.70897	-0.0620753	3.1467	-0.243084	0.0914686	-0.283126	-14.6594	8.06E-15	6.2777	0	0	-0.0117396	3.41284	-27.7776	-0.832143	352.735	356.883	686.049	391.619	391.618	391.618	16.7889	-71.1056	13.1469	309.696	397.461	247.81	185.241	185.241	185.241	-71.7386	0.772213	-19.9499	46.7222	1.36021	5.34596	-0.596328	0.255896	1.30194	600.012	79.7347	-30.9963	0	0	0.675141
625	0	3.6284	0	0	3.63561	-0.0802442	3.60524	-0.226519	0.128227	-0.36482	-9.72175	3.39E-15	9.35369	0	0	-0.0193418	3.26389	-27.0722	-1.90324	349.112	355.045	688.32	391.177	391.177	391.177	16.6401	-74.9906	13.894	336.607	396.465	247.929	185.241	185.241	185.241	-75.6946	0.715196	-20.1313	46.0006	1.92123	6.42847	-0.556969	0.239405	1.22974	653.159	87.203	-36.7644	0	0	0.90177
626	0	3.51942	0	0	3.5291	-0.105558	4.24331	-0.201959	0.169367	-0.45182	-3.74568	-2.97E-15	13.3422	0	0	-0.0291918	3.04615	-26.2861	-2.69574	345.086	353.324	689.679	391.124	391.124	391.124	16.3467	-78.6769	14.5007	361.848	395.361	248.822	185.241	185.241	185.241	-79.4378	0.659635	-20.1419	45.1756	2.41484	7.23036	-0.521958	0.20654	1.13546	718.572	85.8302	-40.2161	0	0	1.09295
627	0	3.42025	0	0	3.4337	-0.138424	5.07016	-0.167431	0.210653	-0.538725	3.42617	-2.55E-15	17.7098	0	0	-0.0411741	2.7384	-25.4898	-3.07183	341.04	351.709	690.221	391.439	391.439	391.439	15.9505	-82.0927	14.9255	384.85	394.198	250.311	185.241	185.241	185.241	-82.898	0.581639	-19.9914	44.3095	2.83018	7.6097	-0.513961	0.172433	1.01364	801.896	79.5417	-40.5538	0	0	1.24319
628	0	3.36973	0	0	3.38872	-0.178173	6.06729	-0.122187	0.24692	-0.619691	11.736	0	21.8047	0	0	-0.0539812	2.33152	-24.7456	-2.93152	337.331	350.185	690.054	392.038	392.038	392.038	15.5073	-85.1622	15.1455	405.057	393.039	252.114	185.241	185.241	185.241	-86.002	0.459574	-19.7052	43.4594	3.15685	7.46122	-0.559259	0.154877	0.862476	907.765	75.3756	-37.2792	0	0	1.35689
629	0	3.38998	0	0	3.41686	-0.223052	7.1887	-0.0685034	0.272827	-0.689306	20.6832	-7.00E-15	24.9822	0	0	-0.0650147	1.83035	-24.0991	-2.23369	334.23	348.751	689.279	392.785	392.785	392.785	15.0729	-87.8063	15.1614	421.972	391.95	253.848	185.241	185.241	185.241	-88.6736	0.282912	-19.3202	42.6674	3.38487	6.73755	-0.683469	0.164997	0.692935	1037.91	79.6265	-30.238	0	0	1.45098
630	0	3.47962	0	0	3.51707	-0.27034	8.36429	-0.0127494	0.284309	-0.743209	29.2114	-1.48E-15	26.7861	0	0	-0.0707585	1.25411	-23.5723	-1.01264	331.891	347.426	687.966	393.518	393.518	393.518	14.6896	-89.948	14.9977	435.203	390.976	255.061	185.241	185.241	185.241	-90.8368	0.0586141	-18.8779	41.956	3.50508	5.46651	-0.897545	0.205168	0.523624	1187.25	95.5096	-19.8742	0	0	1.54771
631	0	3.61498	0	0	3.66538	-0.316534	9.50591	0.0356304	0.279848	-0.778756	35.8519	-2.76E-15	27.0865	0	0	-0.0678772	0.63499	-23.1619	0.616382	330.314	346.258	686.139	394.077	394.077	394.077	14.3763	-91.5219	14.6976	444.484	390.129	255.3	185.241	185.241	185.241	-92.4249	-0.187798	-18.4175	41.3252	3.5108	3.75778	-1.19176	0.262766	0.383684	1343.44	119.509	-7.05933	0	0	1.66656
632	0	3.75805	0	0	3.8223	-0.35752	10.5125	0.0657462	0.261372	-0.793676	38.9769	6.58E-15	26.1432	0	0	-0.0551042	0.0154172	-22.8432	2.46643	329.354	345.298	683.768	394.334	394.334	394.334	14.1271	-92.4846	14.3146	449.682	389.375	254.18	185.241	185.241	185.241	-93.3916	-0.416937	-17.9708	40.756	3.39974	1.79513	-1.52702	0.321982	0.306984	1484.58	145.035	6.743	0	0	1.80718
633	0	3.87055	0	0	3.94687	-0.388814	11.2767	0.0677551	0.234376	-0.786175	37.1848	-3.82E-15	24.5714	0	0	-0.0347524	-0.556535	-22.5775	4.30395	328.75	344.588	680.781	394.205	394.205	394.205	13.9197	-92.8257	13.9023	450.783	388.649	251.469	185.241	185.241	185.241	-93.7228	-0.586299	-17.56	40.2177	3.17649	-0.18798	-1.83923	0.367857	0.330205	1582.58	165.182	19.6604	0	0	1.94262
634	0	3.93201	0	0	4.01546	-0.405906	11.6924	0.035709	0.206388	-0.753554	29.7514	0	23.1271	0	0	-0.0116821	-1.0334	-22.3224	5.88526	328.184	344.141	677.095	393.664	393.664	393.664	13.732	-92.5762	13.5068	447.872	387.873	247.145	185.241	185.241	185.241	-93.4482	-0.665159	-17.2009	39.6786	2.8537	-1.94503	-2.05101	0.391361	0.482683	1606.94	176.561	29.4359	0	0	2.01883
635	0	3.95699	0	0	4.04058	-0.404809	11.6657	-0.0295348	0.183982	-0.69246	17.06	8.48E-16	22.3461	0	0	0.0108068	-1.37579	-22.0407	6.99742	327.346	343.943	672.66	392.731	392.731	392.731	13.5617	-91.816	13.1623	441.131	387	241.437	185.241	185.241	185.241	-92.6504	-0.648883	-16.9098	39.1167	2.45099	-3.25824	-2.088	0.390985	0.778912	1532.1	180.124	33.758	0	0	1.97257
636	0	4.00288	0	0	4.07974	-0.382849	11.1313	-0.117991	0.169512	-0.599548	0.844752	-2.33E-15	22.1939	0	0	0.0343646	-1.55997	-21.7068	7.49622	325.988	343.966	667.497	391.457	391.457	391.457	13.4361	-90.6729	12.8896	430.857	386.051	234.804	185.241	185.241	185.241	-91.4652	-0.564646	-16.7093	38.5261	1.99343	-3.9784	-1.90755	0.368694	1.2036	1347.59	179.329	30.9279	0	0	1.76609
637	0	4.15873	0	0	4.22396	-0.339642	10.0742	-0.211218	0.15887	-0.475829	-16.0233	-6.68E-15	21.9002	0	0	0.0626912	-1.58321	-21.3083	7.33298	323.96	344.183	661.732	389.908	389.908	389.908	13.4033	-89.3106	12.699	417.495	385.118	227.86	185.241	185.241	185.241	-90.0678	-0.461711	-16.6276	37.9178	1.50832	-4.05253	-1.51691	0.329081	1.71427	1067.28	176.676	21.0347	0	0	1.41888
638	0	4.51445	0	0	4.56531	-0.277899	8.55159	-0.28782	0.143625	-0.333269	-30.3417	5.46E-15	20.3107	0	0	0.0937789	-1.46463	-20.844	6.56408	321.203	344.573	655.591	388.155	388.155	388.155	13.5066	-87.9009	12.5926	401.657	384.344	221.234	185.241	185.241	185.241	-88.6396	-0.388857	-16.6871	37.3136	1.02292	-3.53369	-0.99088	0.272365	2.24724	737.134	170.749	6.69269	0	0	1.01104
639	0	5.12521	0	0	5.16054	-0.203389	6.698	-0.335379	0.118527	-0.195245	-40.033	2.12E-16	16.7884	0	0	0.118663	-1.24086	-20.3179	5.33885	317.729	345.114	649.367	386.267	386.267	386.267	13.7564	-86.5896	12.564	384.077	383.851	215.43	185.241	185.241	185.241	-87.3312	-0.373976	-16.8871	36.7343	0.560974	-2.56786	-0.448961	0.194914	2.74267	423.816	157.168	-7.76518	0	0	0.638923
640	0	5.99692	0	0	6.01721	-0.123626	4.6981	-0.351081	0.0856509	-0.0828858	-44.4088	9.23E-15	11.7028	0	0	0.128764	-0.958328	-19.7319	3.86829	313.575	345.777	643.37	384.314	384.314	384.314	14.1251	-85.4762	12.5966	365.495	383.69	210.738	185.241	185.241	185.241	-86.2412	-0.421824	-17.1974	36.1861	0.139382	-1.36153	-0.00467345	0.0917248	3.14721	184.066	131.601	-18.5974	0	0	0.356989
641	0	7.09151	0	0	7.09967	-0.0460286	2.74139	-0.338184	0.0513651	-0.00330212	-43.8396	-5.94E-15	6.07761	0	0	0.121877	-0.665079	-19.0791	2.38293	308.76	346.506	637.863	382.373	382.373	382.373	14.5634	-84.6099	12.6637	346.543	383.834	207.239	185.241	185.241	185.241	-85.4146	-0.525059	-17.5679	35.6501	-0.233561	-0.139276	0.278466	-0.0363377	3.41359	41.1139	93.3014	-24.3515	0	0	0.166622
642	0	8.33722	0	0	8.33847	0.0232776	0.988174	-0.305573	0.0215791	0.0460543	-39.5635	-5.97E-16	0.958141	0	0	0.102435	-0.403288	-18.3402	1.08881	303.258	347.218	633.019	380.53	380.53	380.53	15.0214	-83.9937	12.7331	327.678	384.204	204.839	185.241	185.241	185.241	-84.8497	-0.67547	-17.9449	35.079	-0.558493	0.899682	0.387902	-0.17565	3.52249	-10.4498	46.2049	-25.5089	0	0	0.0570329
643	0	9.64281	0	0	9.6431	0.0798161	-0.443583	-0.264612	-0.000819389	0.0701306	-33.1603	-4.61E-15	-3.02652	0	0	0.0776619	-0.202986	-17.4841	0.130582	296.984	347.817	628.9	378.881	378.881	378.881	15.4633	-83.5952	12.7705	309.184	384.709	203.335	185.241	185.241	185.241	-84.5099	-0.870565	-18.2837	34.4021	-0.843242	1.61678	0.347845	-0.30533	3.48967	8.20099	-3.20179	-23.3749	0	0	0.0378912
644	0	10.9141	0	0	10.9178	0.120652	-1.47747	-0.225706	-0.0148646	0.074252	-26.0502	3.39E-15	-5.64339	0	0	0.054111	-0.0778783	-16.4739	-0.427218	289.818	348.211	625.478	377.518	377.518	377.518	15.8701	-83.3602	12.7428	291.197	385.266	202.485	185.241	185.241	185.241	-84.3385	-1.1141	-18.5525	33.5405	-1.1013	1.95144	0.21749	-0.406308	3.36692	66.1461	-48.1552	-19.3379	0	0	0.125511
645	0	12.066	0	0	12.0741	0.144247	-2.07442	-0.195942	-0.0206505	0.0646837	-19.2121	9.54E-16	-6.93359	0	0	0.0355161	-0.0254389	-15.2768	-0.594348	281.641	348.332	622.676	376.512	376.512	376.512	16.2361	-83.2223	12.6222	273.735	385.809	202.061	185.241	185.241	185.241	-84.2673	-1.41172	-18.7328	32.4279	-1.34943	1.91433	0.0626751	-0.460641	3.21803	132.565	-81.5372	-14.7525	0	0	0.308668
646	0	13.0261	0	0	13.0362	0.150403	-2.23012	-0.178153	-0.0194443	0.0475901	-13.1216	1.06E-15	-7.13056	0	0	0.0225559	-0.0309958	-13.8748	-0.434491	272.379	348.147	620.426	375.9	375.9	375.9	16.5621	-83.1078	12.3913	256.739	386.293	201.881	185.241	185.241	185.241	-84.2209	-1.76394	-18.8179	31.0305	-1.60267	1.56573	-0.0645097	-0.457533	3.10005	184.469	-98.0481	-10.7032	0	0	0.529661
647	0	13.733	0	0	13.7413	0.140175	-1.97143	-0.17148	-0.0128868	0.0282238	-7.87158	-1.80E-15	-6.50368	0	0	0.0142831	-0.0738239	-12.2706	-0.0419684	262.034	347.657	618.711	375.669	375.669	375.669	16.8465	-82.9387	12.0462	240.103	386.693	201.819	185.241	185.241	185.241	-84.118	-2.15957	-18.8089	29.3579	-1.86873	0.991975	-0.130763	-0.397591	3.04064	208.266	-95.1323	-7.91542	0	0	0.701084
648	0	14.1327	0	0	14.1367	0.115615	-1.34997	-0.172768	-0.00254658	0.0106541	-3.36935	-3.82E-15	-5.28274	0	0	0.00957312	-0.132829	-10.4882	0.479919	250.693	346.897	617.577	375.752	375.752	375.752	17.0803	-82.6344	11.5983	223.708	387.003	201.8	185.241	185.241	185.241	-83.8722	-2.57171	-18.7124	27.4604	-2.14631	0.286	-0.120227	-0.293296	3.03799	198.115	-73.2842	-6.65711	0	0	0.743798
649	0	14.1777	0	0	14.1781	0.0793813	-0.432572	-0.177909	0.00999883	-0.00236359	0.512801	9.01E-16	-3.67012	0	0	0.00787666	-0.189919	-8.56762	1.0366	238.525	345.93	617.123	376.037	376.037	376.037	17.245	-82.1152	11.0742	207.441	387.235	201.78	185.241	185.241	185.241	-83.3962	-2.95842	-18.5389	25.4146	-2.42876	-0.465976	-0.0294293	-0.1627	3.06582	153.271	-35.3631	-6.75584	0	0	0.617222
650	0	13.8273	0	0	13.8284	0.0342619	0.710054	-0.183174	0.0225912	-0.00984631	3.83473	-1.17E-15	-1.90804	0	0	0.00934173	-0.230944	-6.55794	1.55489	225.773	344.842	617.465	376.393	376.393	376.393	17.3161	-81.3066	10.5127	191.208	387.415	201.737	185.241	185.241	185.241	-82.6065	-3.26754	-18.3016	23.3046	-2.70962	-1.19355	0.131911	-0.0235865	3.08896	77.2106	13.697	-7.685	0	0	0.33269
651	0	13.0512	0	0	13.0594	-0.0172526	2.01389	-0.185829	0.0332039	-0.0122207	6.57701	5.17E-16	-0.217322	0	0	0.0141496	-0.245087	-4.51069	1.98964	212.727	343.738	618.701	376.702	376.702	376.702	17.2662	-80.1445	9.95923	174.941	387.582	201.652	185.241	185.241	185.241	-81.4306	-3.44376	-18.0139	21.207	-2.98657	-1.84748	0.351457	0.10881	3.07615	-25.4131	67.5809	-8.85905	0	0	-0.0649236
652	0	11.8327	0	0	11.8542	-0.0732593	3.42901	-0.184537	0.0398358	-0.011536	8.65129	-6.10E-15	1.20409	0	0	0.0218263	-0.223457	-2.47614	2.32588	199.712	342.727	620.87	376.885	376.885	376.885	17.0691	-78.5796	9.45926	158.601	387.77	201.504	185.241	185.241	185.241	-79.8122	-3.43575	-17.685	19.1834	-3.26225	-2.4029	0.616647	0.220454	3.00728	-149.347	118.016	-9.63943	0	0	-0.51578
653	0	10.1723	0	0	10.2103	-0.132535	4.92215	-0.179264	0.0417284	-0.0102735	9.93412	-2.97E-15	2.30643	0	0	0.0305197	-0.1579	-0.502758	2.57794	187.071	341.911	623.937	376.925	376.925	376.925	16.7036	-76.5802	9.05376	142.167	388.006	201.267	185.241	185.241	185.241	-77.7155	-3.20172	-17.318	17.2796	-3.54321	-2.86045	0.917572	0.300638	2.87392	-289.245	156.955	-9.6095	0	0	-0.959433
654	0	8.08926	0	0	8.14153	-0.194417	6.47378	-0.17134	0.0391094	-0.0110052	10.2502	-4.45E-15	3.15044	0	0	0.0370142	-0.0403485	1.36157	2.78636	175.156	341.377	627.789	376.858	376.857	376.858	16.157	-74.1332	8.77695	125.627	388.296	200.914	185.241	185.241	185.241	-75.1266	-2.71287	-16.9091	15.5293	-3.83807	-3.24562	1.23686	0.343707	2.67715	-436.928	177.613	-8.50012	0	0	-1.33204
655	0	5.62301	0	0	5.67943	-0.258479	8.07005	-0.1631	0.033252	-0.0161808	9.36653	2.33E-15	3.86512	0	0	0.037114	0.136839	3.0683	3.01047	164.314	341.186	632.243	376.761	376.761	376.761	15.4289	-71.2439	8.65716	108.968	388.626	200.423	185.241	185.241	185.241	-72.0546	-1.95473	-16.4514	13.961	-4.15486	-3.6036	1.54767	0.350998	2.4286	-580.113	176.482	-6.24656	0	0	-1.56878
656	0	2.83164	0	0	2.87268	-0.324062	9.69124	-0.157599	0.0255823	-0.0275091	6.97277	2.33E-15	4.50276	0	0	0.0264993	0.37952	4.56886	3.31601	154.871	341.366	637.063	376.731	376.731	376.731	14.5347	-67.9346	8.71852	92.1626	388.971	199.798	185.241	185.241	185.241	-68.5297	-0.927186	-15.9393	12.6022	-4.49723	-3.98867	1.81598	0.325705	2.14266	-704.277	153.005	-2.92675	0	0	-1.61982
657	0	-0.209025	0	0	-0.213165	-0.389807	11.3009	-0.158807	0.0168212	-0.0453814	2.65144	-2.55E-15	4.93424	0	0	0.00148649	0.689459	5.81752	3.75972	147.103	341.922	641.984	376.861	376.861	376.861	13.5085	-64.2453	8.98001	75.1724	389.295	199.088	185.241	185.241	185.241	-64.6032	0.35451	-15.3742	11.4821	-4.86177	-4.44963	2.0109	0.271675	1.84128	-796.553	109.895	1.21327	0	0	-1.46871
658	0	-3.40519	0	0	-3.49263	-0.453382	12.8404	-0.170559	0.00681004	-0.0685056	-3.97444	2.12E-16	4.89418	0	0	-0.0394538	1.06209	6.77637	4.37407	141.214	342.829	646.737	377.226	377.226	377.226	12.4044	-60.2352	9.44881	57.9675	389.562	198.407	185.241	185.241	185.241	-60.3489	1.85543	-14.7665	10.6286	-5.23719	-5.01456	2.1106	0.190643	1.54623	-848.788	52.142	5.89292	0	0	-1.14165
659	0	-6.64317	0	0	-6.85447	-0.511477	14.2309	-0.195374	-0.00538792	-0.0935559	-13.0326	1.91E-15	4.11669	0	0	-0.0936546	1.48533	7.42102	5.1558	137.308	344.049	651.077	377.877	377.877	377.877	11.2947	-55.9893	10.1089	40.5604	389.743	197.949	185.241	185.241	185.241	-55.8668	3.51394	-14.1364	10.0625	-5.60651	-5.67912	2.10971	0.0865871	1.28034	-860.551	-13.1683	10.891	0	0	-0.703499
660	0	-9.7895	0	0	-10.1571	-0.560208	15.3843	-0.232545	-0.0205133	-0.1159	-24.123	-4.96E-15	2.54528	0	0	-0.152066	1.94004	7.7452	6.06242	135.386	345.526	654.801	378.835	378.835	378.835	10.2626	-51.6214	10.9088	23.0507	389.82	197.979	185.241	185.241	185.241	-51.2848	5.23582	-13.5113	9.79076	-5.95033	-6.40271	2.01913	-0.0315189	1.05492	-838.371	-77.7522	16.1012	0	0	-0.235638
661	0	-12.6971	0	0	-13.2328	-0.595823	16.2193	-0.277551	-0.0377368	-0.131026	-36.2234	1.27E-15	0.475064	0	0	-0.199562	2.40283	7.76245	7.017	135.344	347.195	657.763	380.098	380.098	380.098	9.38882	-47.272	11.7581	5.65674	389.796	198.787	185.241	185.241	185.241	-46.7543	6.89683	-12.9232	9.80221	-6.25014	-7.11301	1.85935	-0.148975	0.871376	-791.93	-133.129	21.3597	0	0	0.188589
662	0	-15.2206	0	0	-15.9062	-0.615474	16.6771	-0.32322	-0.0550074	-0.135749	-47.8586	5.09E-15	-1.60571	0	0	-0.21937	2.85012	7.50467	7.91925	136.995	348.988	659.872	381.641	381.642	381.642	8.73611	-43.0946	12.5385	-11.2891	389.691	200.631	185.241	185.241	185.241	-42.4346	8.35876	-12.405	10.0668	-6.49129	-7.7163	1.66018	-0.249414	0.717586	-732.793	-172.871	26.2271	0	0	0.517989
663	0	-17.2364	0	0	-18.0239	-0.617813	16.7314	-0.362288	-0.0695062	-0.129064	-57.4878	5.09E-15	-3.227	0	0	-0.201065	3.26261	7.01714	8.66236	140.09	350.836	661.087	383.423	383.423	383.423	8.33624	-39.2342	13.1305	-27.385	389.544	203.67	185.241	185.241	185.241	-38.472	9.49692	-11.9858	10.5391	-6.66481	-8.11335	1.45466	-0.32103	0.579979	-671.773	-193.965	29.911	0	0	0.731084
664	0	-18.6616	0	0	-19.4834	-0.603182	16.391	-0.390085	-0.0781952	-0.112038	-63.953	5.94E-15	-4.08312	0	0	-0.146889	3.62886	6.35178	9.15222	144.356	352.678	661.404	385.381	385.381	385.381	8.18598	-35.8055	13.4438	-42.229	389.396	207.933	185.241	185.241	185.241	-34.9784	10.2288	-11.6858	11.1642	-6.76786	-8.21816	1.27423	-0.358127	0.449162	-618.375	-196.104	31.3645	0	0	0.836521
665	0	-19.4636	0	0	-20.2496	-0.573383	15.694	-0.404663	-0.0795088	-0.0870323	-66.6736	-9.33E-15	-4.15145	0	0	-0.0711882	3.94703	5.55991	9.32407	149.529	354.469	660.838	387.44	387.44	387.44	8.25469	-32.8783	13.4406	-55.4825	389.286	213.326	185.241	185.241	185.241	-32.0193	10.5318	-11.5138	11.8839	-6.80375	-7.97446	1.13662	-0.362815	0.324589	-578.358	-182.16	29.8818	0	0	0.862788
666	0	-19.6605	0	0	-20.3547	-0.531219	14.6996	-0.405249	-0.0740233	-0.0570171	-65.6049	4.24E-15	-3.63306	0	0	0.00593784	4.22411	4.6863	9.15165	155.379	356.179	659.423	389.514	389.514	389.514	8.49766	-30.4733	13.1407	-66.9115	389.249	219.661	185.241	185.241	185.241	-29.6099	10.4435	-11.4684	12.6444	-6.78162	-7.36495	1.04704	-0.344311	0.213193	-553.894	-157.78	25.6362	0	0	0.845482
667	0	-19.3173	0	0	-19.8872	-0.480021	13.48	-0.392384	-0.0643222	-0.0256206	-61.2463	3.39E-15	-2.8506	0	0	0.0666465	4.47313	3.76523	8.64775	161.728	357.796	657.207	391.507	391.507	391.507	8.86807	-28.5636	12.61	-76.4033	389.306	226.693	185.241	185.241	185.241	-27.7172	10.0477	-11.5392	13.4024	-6.71586	-6.41186	0.992117	-0.314563	0.13081	-541.76	-129.874	19.7797	0	0	0.811603
668	0	-18.5365	0	0	-18.9744	-0.423188	12.1114	-0.36957	-0.0529373	0.00400368	-54.688	5.94E-15	-2.04872	0	0	0.101999	4.70941	2.81869	7.85714	168.453	359.318	654.25	393.323	393.323	393.323	9.32423	-27.0821	11.9379	-83.9612	389.473	234.158	185.241	185.241	185.241	-26.2679	9.4511	-11.7094	14.1305	-6.62486	-5.16989	0.959227	-0.28301	0.0947091	-539.35	-103.944	13.6998	0	0	0.782679
669	0	-17.4421	0	0	-17.7587	-0.363742	10.6647	-0.342137	-0.0420468	0.0289263	-47.3348	5.94E-15	-1.41705	0	0	0.113407	4.94707	1.85618	6.84729	175.483	360.741	650.633	394.869	394.869	394.869	9.83364	-25.9372	11.2122	-89.6757	389.755	241.799	185.241	185.241	185.241	-25.164	8.75734	-11.9601	14.8214	-6.5297	-3.7171	0.931908	-0.253565	0.122603	-542.965	-83.4549	8.61288	0	0	0.772855
670	0	-16.1588	0	0	-16.3751	-0.30393	9.19514	-0.316064	-0.0340022	0.0480879	-40.6093	3.39E-15	-1.18482	0	0	0.108819	5.19635	0.875293	5.69887	182.788	362.059	646.462	396.068	396.068	396.068	10.3745	-25.0318	10.5002	-93.682	390.154	249.395	185.241	185.241	185.241	-24.3032	8.04742	-12.274	15.4902	-6.45229	-2.14545	0.905065	-0.225646	0.227467	-552.452	-70.3436	5.4862	0	0	0.798042
671	0	-14.7942	0	0	-14.9333	-0.245113	7.73798	-0.296248	-0.03104	0.0620446	-35.627	0	-1.59255	0	0	0.0972875	5.4621	-0.137076	4.49846	190.375	363.258	641.866	396.862	396.862	396.862	10.933	-24.2825	9.84104	-96.1138	390.67	256.769	185.241	185.241	185.241	-23.5982	7.37191	-12.6363	16.1737	-6.41282	-0.553448	0.877682	-0.198614	0.413837	-568.283	-65.6273	5.0835	0	0	0.873943
672	0	-13.4271	0	0	-13.5105	-0.187949	6.31201	-0.285528	-0.0341957	0.0725477	-32.9966	6.79E-15	-2.7546	0	0	0.0853934	5.74315	-1.2025	3.33179	198.27	364.315	636.997	397.229	397.229	397.229	11.4978	-23.6321	9.24909	-97.0664	391.289	263.791	185.241	185.241	185.241	-22.9903	6.75323	-13.0322	16.9259	-6.42777	0.961532	0.852831	-0.164308	0.679604	-590.549	-67.3312	7.6974	0	0	1.0171
673	0	-12.1049	0	0	-12.1505	-0.132692	4.9261	-0.283656	-0.0432815	0.0816594	-32.6963	4.24E-15	-4.61839	0	0	0.0760658	6.03224	-2.34772	2.27639	206.508	365.201	632.033	397.183	397.183	397.183	12.0563	-23.0569	8.72187	-96.5744	391.976	270.366	185.241	185.241	185.241	-22.4555	6.19389	-13.4453	17.8103	-6.50659	2.31194	0.83418	-0.114415	1.01456	-616.759	-72.1758	13.2438	0	0	1.24037
674	0	-10.8468	0	0	-10.8684	-0.0795021	3.58652	-0.287269	-0.0567778	0.0915561	-34.1246	1.70E-15	-6.93608	0	0	0.0696367	6.3164	-3.59997	1.39332	215.117	365.889	627.176	396.783	396.784	396.783	12.5927	-22.565	8.24995	-94.6109	392.681	276.421	185.241	185.241	185.241	-22.0032	5.68598	-13.8567	18.8896	-6.64842	3.42966	0.825256	-0.0421954	1.39778	-642.366	-75.9949	21.1146	0	0	1.54648
675	0	-9.6523	0	0	-9.66019	-0.0287068	2.30356	-0.29087	-0.0725158	0.103449	-36.3038	0	-9.34099	0	0	0.0653133	6.57846	-4.98169	0.720814	224.11	366.362	622.64	396.128	396.128	396.128	13.0892	-22.1898	7.82543	-91.1057	393.335	281.887	185.241	185.241	185.241	-21.668	5.21978	-14.2468	20.2147	-6.83966	4.27402	0.832058	0.0504624	1.79803	-661.862	-76.1753	30.5622	0	0	1.91647
676	0	-8.5114	0	0	-8.51297	0.0190655	1.09481	-0.289088	-0.0879002	0.117465	-38.2333	-6.79E-15	-11.4102	0	0	0.0623408	6.7993	-6.50545	0.272697	233.47	366.613	618.642	395.349	395.349	395.349	13.5283	-21.979	7.44702	-85.9779	393.866	286.687	185.241	185.241	185.241	-21.4982	4.78962	-14.598	21.8139	-7.05399	4.83403	0.856959	0.156156	2.17914	-669.48	-71.2944	40.6694	0	0	2.30202
677	0	-7.41502	0	0	-7.41502	0.0628897	-0.0149238	-0.278588	-0.100257	0.132838	-39.2	3.39E-15	-12.75	0	0	0.0602606	6.96063	-8.16988	0.0415202	243.152	366.653	615.391	394.598	394.598	394.598	13.8971	-21.9816	7.12169	-79.1693	394.204	290.728	185.241	185.241	185.241	-21.5425	4.3967	-14.8982	23.6854	-7.25356	5.12482	0.899963	0.261983	2.5015	-661.39	-61.3024	50.4166	0	0	2.63281
678	0	-6.36106	0	0	-6.36204	0.101673	-0.997022	-0.259479	-0.107601	0.147772	-38.9858	-6.79E-15	-13.1182	0	0	0.058794	7.04743	-9.95763	0.00567203	253.08	366.51	613.059	394.028	394.028	394.028	14.191	-22.2382	6.86311	-70.6683	394.301	293.909	185.241	185.241	185.241	-21.8401	4.04856	-15.1444	25.7939	-7.39279	5.17817	0.955702	0.35323	2.73497	-635.996	-47.348	58.9618	0	0	2.83373
679	0	-5.35534	0	0	-5.35808	0.134343	-1.8239	-0.235154	-0.109459	0.160003	-37.8572	8.48E-15	-12.5387	0	0	0.057702	7.04975	-11.8359	0.136901	263.149	366.218	611.779	393.765	393.765	393.765	14.4171	-22.7762	6.6882	-60.5147	394.132	296.133	185.241	185.241	185.241	-22.416	3.75598	-15.3454	28.0724	-7.42531	5.03131	1.01067	0.418161	2.86368	-593.534	-30.9947	65.7332	0	0	2.84786
680	0	-4.40673	0	0	-4.41085	0.160007	-2.47293	-0.210593	-0.107007	0.167358	-36.3406	-1.70E-15	-11.308	0	0	0.0567685	6.9636	-13.7597	0.404852	273.227	365.82	611.624	393.885	393.885	393.885	14.5925	-23.6115	6.61292	-48.7856	393.704	297.324	185.241	185.241	185.241	-23.2842	3.52863	-15.5205	30.43	-7.3144	4.71873	1.04504	0.446701	2.88584	-535.566	-14.6001	70.5895	0	0	2.65628
681	0	-3.52022	0	0	-3.52483	0.177986	-2.92723	-0.190016	-0.102056	0.168088	-34.9059	3.39E-15	-9.84556	0	0	0.0558789	6.79156	-15.677	0.777442	283.161	365.353	612.612	394.396	394.396	394.396	14.7395	-24.7538	6.64914	-35.5713	393.042	297.44	185.241	185.241	185.241	-24.4531	3.37154	-15.6942	32.7647	-7.04366	4.27172	1.03541	0.435462	2.81454	-463.973	0.0548861	73.4182	0	0	2.28361
682	0	-2.69284	0	0	-2.69698	0.187816	-3.17548	-0.175986	-0.0964518	0.161543	-33.8077	-1.70E-15	-8.54198	0	0	0.0551037	6.5432	-17.5356	1.2177	292.775	364.847	614.707	395.229	395.229	395.229	14.8789	-26.211	6.80289	-20.9554	392.177	296.487	185.241	185.241	185.241	-25.9302	3.2835	-15.8897	34.9811	-6.62395	3.72538	0.956294	0.385664	2.67262	-379.769	11.266	74.1585	0	0	1.78628
683	0	-1.91398	0	0	-1.91699	0.18925	-3.21169	-0.169137	-0.0914877	0.14787	-33.0435	-1.70E-15	-7.61236	0	0	0.0545656	6.23561	-19.2883	1.67754	301.88	364.32	617.823	396.253	396.253	396.253	15.0234	-27.9891	7.07344	-5.00545	391.135	294.517	185.241	185.241	185.241	-27.7228	3.25708	-16.1222	37.007	-6.09322	3.13102	0.788519	0.297791	2.48831	-283.693	16.8809	72.6562	0	0	1.23771
684	0	-1.16982	0	0	-1.17146	0.182319	-3.03668	-0.1682	-0.0867602	0.128277	-32.3969	-1.70E-15	-6.94862	0	0	0.0540007	5.89484	-20.898	2.0913	310.268	363.776	621.832	397.29	397.29	397.29	15.174	-30.0907	7.4529	12.2266	389.925	291.631	185.241	185.241	185.241	-29.8353	3.27983	-16.3942	38.8063	-5.51089	2.56967	0.529734	0.1771	2.28641	-177.622	15.9403	68.4242	0	0	0.707736
685	0	-0.450411	0	0	-0.450891	0.167519	-2.6628	-0.171322	-0.0798532	0.10424	-31.6375	-3.39E-15	-6.12221	0	0	0.0523651	5.55673	-22.3397	2.37284	317.729	363.204	626.568	398.157	398.157	398.157	15.3207	-32.5096	7.92706	30.6922	388.546	287.966	185.241	185.241	185.241	-32.2636	3.33651	-16.6966	40.3822	-4.94701	2.15799	0.210917	0.0383615	2.08681	-67.878	9.93994	60.8623	0	0	0.250477
686	0	0.244373	0	0	0.244545	0.146167	-2.12298	-0.177513	-0.0683077	0.0777209	-30.7214	4.24E-15	-4.67104	0	0	0.0481823	5.26436	-23.599	2.42262	324.061	362.582	631.837	398.69	398.69	398.69	15.4505	-35.2265	8.47868	50.3305	386.997	283.693	185.241	185.241	185.241	-34.9909	3.41226	-17.0163	41.7696	-4.46953	2.03739	-0.106443	-0.0970155	1.90132	33.8146	2.3626	49.9195	0	0	-0.101092
687	0	0.90418	0	0	0.904485	0.12062	-1.47665	-0.186204	-0.0511983	0.0509781	-29.7633	1.70E-15	-2.36961	0	0	0.0406358	5.06174	-24.6701	2.14555	329.097	361.883	637.431	398.768	398.768	398.768	15.5561	-38.2099	9.09255	71.0591	385.298	279.005	185.241	185.241	185.241	-37.9875	3.49552	-17.3451	43.0196	-4.1334	2.347	-0.360166	-0.211575	1.73462	115.611	-3.14825	36.2347	0	0	-0.336623
688	0	1.51224	0	0	1.51239	0.0940817	-0.804823	-0.197127	-0.0290153	0.0263005	-28.9782	0	0.699071	0	0	0.030575	4.98616	-25.5518	1.47372	332.726	361.086	643.143	398.324	398.324	398.324	15.6403	-41.421	9.76034	92.7727	383.499	274.103	185.241	185.241	185.241	-41.2155	3.58005	-17.6856	44.1846	-3.97409	3.19124	-0.499618	-0.293281	1.58792	167.53	-3.5571	20.9031	0	0	-0.450271
689	0	2.05214	0	0	2.05215	0.0699932	-0.194822	-0.21037	-0.00342249	0.00518355	-28.5903	-2.76E-15	4.15498	0	0	0.0203831	5.06065	-26.245	0.388489	334.913	360.179	648.78	397.355	397.355	397.355	15.7151	-44.8205	10.4822	115.35	381.677	269.189	185.241	185.241	185.241	-44.6361	3.66422	-18.0512	45.3057	-4.00565	4.61083	-0.50571	-0.331523	1.46127	186.431	3.65507	5.01224	0	0	-0.441949
690	0	2.51512	0	0	2.51514	0.0512113	0.280837	-0.225552	0.0228435	-0.01226	-28.6519	-1.70E-15	7.40686	0	0	0.0125434	5.28809	-26.7522	-1.06737	335.7	359.168	654.179	395.91	395.91	395.91	15.797	-48.3754	11.2636	138.662	379.935	264.457	185.241	185.241	185.241	-48.2171	3.74711	-18.4604	46.4073	-4.22224	6.56774	-0.40026	-0.318522	1.3571	179.053	19.0805	-10.2909	0	0	-0.330005
691	0	2.90454	0	0	2.90469	0.0391966	0.585095	-0.240973	0.0468979	-0.0280048	-28.9012	1.27E-15	9.87153	0	0	0.00798451	5.64877	-27.0775	-2.79395	335.199	358.067	659.215	394.081	394.081	394.081	15.8988	-52.0634	12.1078	162.583	378.377	260.085	185.241	185.241	185.241	-51.9381	3.82315	-18.9274	47.4972	-4.60043	8.95055	-0.230012	-0.258815	1.27677	159.467	39.7493	-24.1731	0	0	-0.158543
692	0	3.23469	0	0	3.23495	0.0335284	0.728627	-0.253463	0.0673295	-0.0456462	-28.763	-3.82E-15	11.255	0	0	0.00562899	6.10324	-27.2274	-4.65198	333.565	356.888	663.791	391.981	391.981	391.981	16.0221	-55.8707	13.007	186.982	377.094	256.237	185.241	185.241	185.241	-55.7884	3.87877	-19.4507	48.5673	-5.10302	11.5966	-0.0510672	-0.164899	1.22307	145.317	60.5287	-36.5216	0	0	0.011073
693	0	3.52359	0	0	3.5239	0.0319447	0.768729	-0.259675	0.0848591	-0.0697317	-27.563	4.67E-15	11.6836	0	0	0.00346351	6.59893	-27.2108	-6.48741	330.966	355.635	667.839	389.728	389.728	389.728	16.154	-59.7835	13.9367	211.703	376.142	253.049	185.241	185.241	185.241	-59.7588	3.8933	-20.0076	49.5944	-5.68321	14.3223	0.0900156	-0.0519007	1.19615	151.774	76.122	-47.9205	0	0	0.128262
694	0	3.78364	0	0	3.78399	0.0309128	0.794856	-0.257354	0.102028	-0.104593	-24.7888	-8.91E-15	11.6543	0	0	-0.000192001	7.07847	-27.0388	-8.15373	327.568	354.3	671.306	387.437	387.437	387.437	16.2698	-63.7775	14.856	236.539	375.54	250.627	185.241	185.241	185.241	-63.8285	3.84402	-20.5552	50.5404	-6.29003	16.9502	0.166503	0.0679813	1.19597	187.757	82.643	-59.0845	0	0	0.174722
695	0	4.0152	0	0	4.01569	0.0265663	0.904909	-0.246209	0.121623	-0.153401	-20.2964	-8.06E-15	11.7891	0	0	-0.00611987	7.48711	-26.7253	-9.52683	323.523	352.871	674.148	385.211	385.211	385.211	16.3398	-67.8077	15.7116	261.207	375.273	249.023	185.241	185.241	185.241	-67.9539	3.71244	-21.0386	51.3562	-6.87384	19.3259	0.169188	0.186263	1.21778	255.239	78.0693	-70.1666	0	0	0.166953
696	0	4.20663	0	0	4.20752	0.0156939	1.18017	-0.227983	0.145309	-0.21709	-14.3699	2.55E-15	12.5809	0	0	-0.0142802	7.77847	-26.289	-10.5121	318.979	351.338	676.335	383.148	383.148	383.148	16.3395	-71.8049	16.4472	285.334	375.306	248.229	185.241	185.241	185.241	-72.0634	3.48965	-21.4041	51.9902	-7.3917	21.3253	0.103474	0.30255	1.25577	350.175	63.4572	-80.5813	0	0	0.146297
697	0	4.34187	0	0	4.34371	-0.00352702	1.66664	-0.205034	0.172749	-0.294552	-7.53973	5.51E-15	14.2142	0	0	-0.0239641	7.91803	-25.7559	-11.0465	314.096	349.701	677.851	381.342	381.342	381.342	16.2572	-75.6803	17.0131	308.466	375.596	248.169	185.241	185.241	185.241	-76.0621	3.1782	-21.6105	52.3989	-7.80984	22.8541	-0.0217477	0.418671	1.29675	466.517	41.7462	-89.1222	0	0	0.155191
698	0	4.4119	0	0	4.41569	-0.0312006	2.36661	-0.178643	0.201483	-0.382513	-0.309786	4.67E-15	16.518	0	0	-0.0338112	7.88558	-25.1606	-11.0994	309.052	347.981	678.7	379.879	379.879	379.879	16.0976	-79.3367	17.3749	330.088	376.1	248.7	185.241	185.241	185.241	-79.8441	2.7906	-21.6389	52.5584	-8.10493	23.8466	-0.196965	0.534238	1.32294	598.436	16.6605	-94.3736	0	0	0.221098
699	0	4.42359	0	0	4.4307	-0.0658302	3.24151	-0.1486	0.227823	-0.476025	6.99648	-4.24E-15	19.0722	0	0	-0.0420131	7.67621	-24.5452	-10.6754	304.044	346.221	678.906	378.829	378.829	378.829	15.8803	-82.6807	17.5191	349.656	376.776	249.616	185.241	185.241	185.241	-83.3072	2.34531	-21.494	52.4705	-8.26371	24.2672	-0.410271	0.642563	1.31634	741.098	-8.30453	-95.2622	0	0	0.352328
700	0	4.3999	0	0	4.4119	-0.104744	4.22281	-0.113984	0.247335	-0.56831	14.2142	-5.73E-15	21.3176	0	0	-0.0467416	7.30023	-23.9545	-9.81684	299.274	344.488	678.513	378.224	378.223	378.224	15.6342	-85.6308	17.4538	366.631	377.581	250.649	185.241	185.241	185.241	-86.3633	1.86342	-21.2015	52.1619	-8.28164	24.1156	-0.640935	0.726547	1.2628	888.594	-31.4459	-91.2004	0	0	0.544204
701	0	4.37132	0	0	4.38962	-0.144702	5.22786	-0.0755156	0.256738	-0.651918	21.0889	4.40E-15	22.8115	0	0	-0.0470068	6.78169	-23.428	-8.60271	294.916	342.866	677.57	378.043	378.043	378.043	15.3876	-88.1193	17.2045	380.519	378.461	251.478	185.241	185.241	185.241	-88.9402	1.36748	-20.7984	51.6741	-8.16145	23.4319	-0.859741	0.765926	1.1609	1033.22	-52.2706	-82.2682	0	0	0.790751
702	0	4.36349	0	0	4.38899	-0.182406	6.17328	-0.0371488	0.254674	-0.720096	27.0469	-3.71E-16	23.3625	0	0	-0.0428884	6.1558	-22.9896	-7.14463	291.09	341.44	676.122	378.21	378.21	378.21	15.1603	-90.0912	16.8079	390.916	379.344	251.753	185.241	185.241	185.241	-90.9805	0.882442	-20.3245	51.0487	-7.91164	22.3002	-1.05519	0.751253	1.03161	1168.86	-70.6018	-69.0499	0	0	1.09553
703	0	4.38882	0	0	4.42168	-0.214736	6.98129	-0.00589361	0.242051	-0.767535	31.1448	6.68E-15	23.078	0	0	-0.0350611	5.46498	-22.6418	-5.58051	287.834	340.284	674.192	378.61	378.61	378.61	14.959	-91.5049	16.3069	397.523	380.146	251.134	185.241	185.241	185.241	-92.441	0.436111	-19.8163	50.3148	-7.54459	20.8455	-1.22835	0.685599	0.908729	1288.83	-86.5078	-52.5241	0	0	1.46934
704	0	4.44625	0	0	4.48551	-0.238717	7.57886	0.0103024	0.221553	-0.789663	32.2682	-2.55E-15	22.2769	0	0	-0.0242314	4.7544	-22.3658	-4.06548	285.089	339.447	671.778	379.116	379.116	379.116	14.7788	-92.3367	15.7474	400.166	380.776	249.348	185.241	185.241	185.241	-93.2969	0.0574826	-19.3054	49.4843	-7.07376	19.2234	-1.37209	0.581056	0.826321	1380.61	-99.5374	-34.0952	0	0	1.90843
705	0	4.52798	0	0	4.57143	-0.251472	7.89603	0.00472924	0.197075	-0.781897	29.4334	-2.33E-15	21.3521	0	0	-0.0111333	4.06761	-22.1262	-2.7563	282.715	338.949	668.848	379.623	379.623	379.623	14.6111	-92.5874	15.1763	398.792	381.155	246.252	185.241	185.241	185.241	-93.5496	-0.22802	-18.8205	48.553	-6.51125	17.6037	-1.45984	0.45467	0.813724	1423.99	-107.735	-15.7137	0	0	2.36592
706	0	4.63189	0	0	4.67602	-0.250419	7.86986	-0.0261149	0.172806	-0.739433	22.1497	-2.12E-15	20.6054	0	0	0.00348986	3.44182	-21.8798	-1.78833	280.517	338.777	665.36	380.06	380.06	380.06	14.453	-92.2911	14.6381	393.476	381.231	241.876	185.241	185.241	185.241	-93.2358	-0.405836	-18.3893	47.5073	-5.86656	16.1451	-1.4467	0.323623	0.890851	1393.83	-106.931	0.0734199	0	0	2.7323
707	0	4.77431	0	0	4.81512	-0.233797	7.4564	-0.0806688	0.151555	-0.658495	10.7671	-4.24E-16	20.0594	0	0	0.0195374	2.90302	-21.5859	-1.24792	278.295	338.895	661.287	380.396	380.396	380.396	14.3166	-91.5225	14.1715	384.435	381.005	236.445	185.241	185.241	185.241	-92.436	-0.47945	-18.0412	46.3352	-5.1477	14.9683	-1.28691	0.19732	1.06192	1269.03	-93.3108	10.6449	0	0	2.85535
708	0	4.9975	0	0	5.03142	-0.201446	6.64947	-0.150426	0.13288	-0.539136	-3.28226	2.70E-15	19.339	0	0	0.037874	2.46157	-21.2146	-1.14654	275.882	339.254	656.656	380.627	380.627	380.627	14.2314	-90.3997	13.8046	372.055	380.544	230.366	185.241	185.241	185.241	-91.2774	-0.473429	-17.8061	45.0339	-4.36479	14.129	-0.959801	0.0804575	1.31205	1044.36	-65.1237	14.2342	0	0	2.60463
709	0	5.36308	0	0	5.38796	-0.155557	5.50037	-0.220637	0.113342	-0.391814	-17.6339	-2.41E-15	17.8172	0	0	0.0589273	2.11009	-20.7513	-1.4066	273.174	339.794	651.569	380.759	380.759	380.759	14.235	-89.0752	13.5495	356.914	379.967	224.148	185.241	185.241	185.241	-89.9226	-0.428307	-17.7073	43.6158	-3.53473	13.602	-0.50523	-0.0318205	1.60746	746.632	-27.4301	11.1123	0	0	1.98257
710	0	5.93132	0	0	5.94678	-0.10079	4.12319	-0.275815	0.0903865	-0.240394	-29.7437	-7.32E-15	15.1066	0	0	0.0810185	1.82623	-20.1948	-1.86974	270.132	340.448	646.204	380.786	380.786	380.786	14.3555	-87.7119	13.3994	339.743	379.413	218.296	185.241	185.241	185.241	-88.5431	-0.388736	-17.7516	42.1065	-2.68667	13.2848	-0.0213475	-0.147117	1.91318	434.558	9.29739	3.66419	0	0	1.16745
711	0	6.73879	0	0	6.74616	-0.0433553	2.67384	-0.307511	0.0659541	-0.11178	-37.9182	3.39E-15	11.4641	0	0	0.100794	1.58024	-19.5513	-2.32921	266.746	341.14	640.785	380.686	380.686	380.686	14.599	-86.4521	13.3294	321.328	378.989	213.195	185.241	185.241	185.241	-87.2863	-0.393052	-17.9225	40.5375	-1.86493	13.0225	0.369436	-0.270403	2.20073	175.959	33.9236	-4.88353	0	0	0.425535
712	0	7.78837	0	0	7.79043	0.0106007	1.30909	-0.313331	0.0442893	-0.0202482	-41.4277	2.39E-15	7.54147	0	0	0.113759	1.34507	-18.8254	-2.57825	263.001	341.792	635.543	380.428	380.428	380.428	14.9518	-85.3966	13.3024	302.363	378.757	209.059	185.241	185.241	185.241	-86.2561	-0.470304	-18.1856	38.9356	-1.12757	12.6481	0.579345	-0.393627	2.43976	14.4354	41.7118	-12.2537	0	0	-0.0529276
713	0	9.04717	0	0	9.0472	0.0562228	0.153919	-0.297385	0.0280154	0.0347725	-40.6046	4.98E-15	3.90597	0	0	0.115979	1.1052	-18.0129	-2.45953	258.84	342.333	630.66	379.994	379.994	379.994	15.3904	-84.5952	13.2781	283.36	378.728	205.927	185.241	185.241	185.241	-85.5029	-0.640366	-18.4989	37.3154	-0.540166	12.0245	0.568989	-0.494944	2.60759	-38.4989	35.4272	-17.6503	0	0	-0.206174
714	0	10.4497	0	0	10.4505	0.0903802	-0.711097	-0.268461	0.0176867	0.0598412	-36.5761	-3.12E-15	0.884091	0	0	0.106653	0.861768	-17.0979	-1.9041	254.134	342.712	626.242	379.4	379.4	379.4	15.8882	-84.0487	13.2182	264.633	378.887	203.704	185.241	185.241	185.241	-85.0269	-0.9138	-18.8213	35.6765	-0.164732	11.077	0.350346	-0.55117	2.70212	4.30913	20.9006	-21.0489	0	0	-0.0554454
715	0	11.9103	0	0	11.9132	0.111665	-1.24998	-0.236493	0.0122275	0.0618843	-30.7393	-5.83E-16	-1.46013	0	0	0.0886675	0.631787	-16.0544	-0.949222	248.689	342.904	622.303	378.71	378.71	378.71	16.4188	-83.7212	13.091	246.323	379.202	202.217	185.241	185.241	185.241	-84.7897	-1.29132	-19.116	34.006	-0.0455867	9.80978	-0.0156248	-0.548461	2.74148	113.14	3.34388	-22.4899	0	0	0.333069
716	0	13.3377	0	0	13.3421	0.120198	-1.46597	-0.209331	0.0104059	0.0485246	-24.2956	-1.91E-15	-3.17314	0	0	0.0669138	0.440739	-14.8529	0.274618	242.269	342.898	618.799	378.029	378.029	378.029	16.9551	-83.5546	12.874	228.443	379.627	201.272	185.241	185.241	185.241	-84.7288	-1.76247	-19.352	32.2852	-0.195816	8.29774	-0.411759	-0.489	2.76004	242.971	-13.5679	-22.0675	0	0	0.831868
717	0	14.6453	0	0	14.6497	0.117268	-1.39181	-0.191001	0.0110246	0.0279381	-18.0045	-5.94E-15	-4.34464	0	0	0.045816	0.31065	-13.4693	1.58692	234.658	342.691	615.675	377.468	377.468	377.468	17.4682	-83.4788	12.5556	210.92	380.112	200.698	185.241	185.241	185.241	-84.7667	-2.30501	-19.5054	30.4965	-0.589524	6.65696	-0.734716	-0.379918	2.79071	352.659	-25.4117	-20.3445	0	0	1.29236
718	0	15.755	0	0	15.7578	0.104842	-1.07726	-0.18191	0.0131571	0.00730538	-12.1955	-5.30E-16	-5.04274	0	0	0.0282132	0.249646	-11.8947	2.80736	225.719	342.279	612.916	377.115	377.115	377.115	17.9276	-83.4157	12.1354	193.645	380.608	200.36	185.241	185.241	185.241	-84.8158	-2.88552	-19.5593	28.6325	-1.16334	5.01205	-0.918095	-0.231584	2.85767	414.489	-27.6692	-18.1676	0	0	1.58715
719	0	16.5967	0	0	16.5976	0.0850574	-0.57631	-0.179956	0.0162925	-0.00809992	-6.91633	1.70E-15	-5.28073	0	0	0.0155664	0.247612	-10.1402	3.79489	215.433	341.663	610.579	377.006	377.006	377.006	18.3012	-83.2828	11.623	176.506	381.069	200.161	185.241	185.241	185.241	-84.7821	-3.46162	-19.5042	26.7033	-1.82775	3.47269	-0.932025	-0.0642089	2.95575	415.222	-17.7515	-16.2963	0	0	1.63531
720	0	17.1086	0	0	17.1086	0.0597331	0.0650203	-0.182137	0.0201989	-0.0153297	-2.12559	-1.43E-15	-5.03537	0	0	0.00861966	0.280399	-8.23699	4.47025	203.924	340.862	608.789	377.11	377.11	377.11	18.5576	-82.9949	11.0356	159.41	381.47	200.034	185.241	185.241	185.241	-84.5686	-3.98656	-19.3373	24.7392	-2.48714	2.11944	-0.766065	0.0923987	3.06245	351.814	3.48609	-15.0304	0	0	1.40437
721	0	17.2379	0	0	17.2397	0.0300411	0.816929	-0.185686	0.0243428	-0.0144754	2.18788	-3.18E-15	-4.31611	0	0	0.00771282	0.320411	-6.23114	4.8224	191.443	339.922	607.706	377.345	377.345	377.345	18.6705	-82.4675	10.3965	142.303	381.803	199.931	185.241	185.241	185.241	-84.0806	-4.41515	-19.0637	22.7854	-3.06151	0.994743	-0.447322	0.21538	3.15032	233.851	32.634	-14.041	0	0	0.935792
722	0	16.9437	0	0	16.9511	-0.0035216	1.6665	-0.188918	0.027806	-0.0079643	5.93803	4.14E-15	-3.19229	0	0	0.0125867	0.347362	-4.17587	4.8979	178.353	338.919	607.483	377.604	377.604	377.604	18.6222	-81.6203	9.73309	125.163	382.079	199.812	185.241	185.241	185.241	-83.231	-4.70796	-18.6959	20.8925	-3.50242	0.103439	-0.0253575	0.295974	3.20143	78.0031	64.9361	-12.7276	0	0	0.325873
723	0	16.198	0	0	16.2154	-0.0409264	2.61246	-0.190888	0.0292783	0.000999167	8.99308	-4.37E-16	-1.80256	0	0	0.0220642	0.354546	-2.12563	4.78011	165.077	337.951	608.221	377.791	377.791	377.791	18.4043	-80.3822	9.07809	107.992	382.323	199.643	185.241	185.241	185.241	-81.9457	-4.83255	-18.2524	19.1058	-3.79734	-0.580308	0.447158	0.331977	3.2041	-98.6137	94.2496	-10.6319	0	0	-0.313106
724	0	14.9875	0	0	15.0189	-0.0823715	3.6589	-0.191088	0.0282162	0.00906315	11.2205	1.56E-15	-0.239542	0	0	0.0338655	0.349639	-0.13233	4.56684	152.067	337.122	609.946	377.85	377.85	377.85	18.0162	-78.696	8.46814	90.8046	382.559	199.393	185.241	185.241	185.241	-80.1677	-4.76242	-17.7542	17.4587	-3.96483	-1.10381	0.925059	0.326587	3.15164	-281.338	114.883	-7.65339	0	0	-0.881111
725	0	13.3133	0	0	13.3612	-0.128032	4.80892	-0.189494	0.0247481	0.0134439	12.4775	2.86E-15	1.44469	0	0	0.044814	0.351188	1.75587	4.3521	139.764	336.525	612.599	377.777	377.777	377.777	17.4622	-76.521	7.94328	73.6145	382.799	199.036	185.241	185.241	185.241	-77.8588	-4.47514	-17.2204	15.9715	-4.04455	-1.52666	1.37458	0.287316	3.0397	-459.13	122.729	-3.94897	0	0	-1.30951
726	0	11.1905	0	0	11.2542	-0.177829	6.05868	-0.187038	0.0197456	0.011946	12.5431	-1.06E-15	3.22886	0	0	0.0508568	0.382796	3.4936	4.21476	128.578	336.228	616.037	377.62	377.62	377.62	16.7514	-73.8344	7.54563	56.4214	383.045	198.551	185.241	185.241	185.241	-75.0005	-3.95113	-16.6665	14.6538	-4.08548	-1.91281	1.77312	0.223782	2.86742	-623.564	115.722	0.240167	0	0	-1.56317
727	0	8.64927	0	0	8.7223	-0.231177	7.39116	-0.185679	0.0146467	0.00310391	11.086	0	5.06206	0	0	0.0471997	0.466878	5.03684	4.21366	118.87	336.272	620.053	377.459	377.459	377.459	15.8996	-70.6324	7.31829	39.2023	383.281	197.941	185.241	185.241	185.241	-71.5947	-3.17431	-16.1044	13.5118	-4.13561	-2.32434	2.10459	0.146967	2.64004	-767.181	94.4307	4.61606	0	0	-1.63195
728	0	5.7363	0	0	5.80438	-0.286718	8.76987	-0.188875	0.0105097	-0.0137635	7.61571	8.48E-16	6.7311	0	0	0.0286195	0.61969	6.34258	4.38574	110.948	336.667	624.392	377.396	377.396	377.396	14.934	-66.9314	7.30235	21.9113	383.486	197.243	185.241	185.241	185.241	-67.6646	-2.13527	-15.5448	12.5538	-4.2338	-2.81461	2.35595	0.0638297	2.37093	-882.61	60.7891	8.87743	0	0	-1.52219
729	0	2.5192	0	0	2.55916	-0.342101	10.1345	-0.2015	0.00686437	-0.0381774	1.53533	-8.48E-16	7.77501	0	0	-0.00958009	0.848009	7.37109	4.74349	105.049	337.401	628.779	377.526	377.526	377.526	13.8975	-62.7712	7.53004	4.49391	383.639	196.563	185.241	185.241	185.241	-63.2589	-0.837958	-14.9992	11.7921	-4.40448	-3.41884	2.51116	-0.0238607	2.07938	-962.282	17.0812	12.7724	0	0	-1.25359
730	0	-0.907338	0	0	-0.925604	-0.393957	11.4019	-0.227568	0.00171664	-0.067363	-7.53725	5.09E-15	7.62152	0	0	-0.0688745	1.1473	8.09045	5.27038	101.326	338.436	632.94	377.93	377.93	377.93	12.8507	-58.2222	8.01149	-13.0773	383.722	196.091	185.241	185.241	185.241	-58.4585	0.689402	-14.4799	11.2422	-4.65397	-4.14233	2.56327	-0.11497	1.7868	-1003.45	-33.2633	16.0888	0	0	-0.865768
731	0	-4.41672	0	0	-4.52374	-0.438245	12.4754	-0.268261	-0.00787585	-0.0964801	-19.4626	5.73E-15	5.84399	0	0	-0.14428	1.50177	8.48207	5.91834	99.8332	339.72	636.632	378.667	378.667	378.667	11.8666	-53.3927	8.7182	-30.747	383.72	196.115	185.241	185.241	185.241	-53.3834	2.38209	-13.9973	10.9189	-4.96837	-4.95176	2.51257	-0.205605	1.50854	-1008.06	-85.6312	18.826	0	0	-0.411166
732	0	-7.85159	0	0	-8.0682	-0.471009	13.264	-0.320265	-0.0241378	-0.119046	-33.3553	-6.58E-15	2.45039	0	0	-0.221967	1.88659	8.54513	6.60929	100.52	341.187	639.655	379.766	379.766	379.766	11.0178	-48.4304	9.57113	-48.3225	383.621	196.977	185.241	185.241	185.241	-48.1932	4.13225	-13.5566	10.8327	-5.31469	-5.77329	2.37437	-0.287701	1.25051	-983.986	-134.398	21.2054	0	0	0.0530924
733	0	-11.0363	0	0	-11.3638	-0.489343	13.703	-0.375669	-0.045912	-0.129043	-47.6045	-1.02E-14	-1.92115	0	0	-0.280938	2.27264	8.29858	7.24235	103.232	342.765	641.866	381.232	381.232	381.232	10.3563	-43.5129	10.4443	-65.4481	383.416	199.003	185.241	185.241	185.241	-43.0776	5.79644	-13.1555	10.9845	-5.64821	-6.50156	2.17513	-0.350937	1.00938	-941.879	-173.212	23.3553	0	0	0.477651
734	0	-13.8015	0	0	-14.2182	-0.492085	13.7686	-0.424983	-0.0686779	-0.12301	-60.3048	7.64E-15	-6.2344	0	0	-0.301136	2.63273	7.77952	7.70741	107.731	344.38	643.179	383.04	383.04	383.04	9.89811	-38.8253	11.1901	-81.6378	383.098	202.41	185.241	185.241	185.241	-38.2316	7.22132	-12.7846	11.36	-5.92527	-7.01975	1.94844	-0.384776	0.780279	-892.861	-196.223	24.9062	0	0	0.827089
735	0	-16.0138	0	0	-16.4801	-0.479911	13.4774	-0.462052	-0.0871807	-0.101355	-69.9539	-3.39E-15	-9.55749	0	0	-0.274377	2.94769	7.03769	7.9034	113.722	345.97	643.557	385.138	385.138	385.138	9.62028	-34.5295	11.678	-96.3599	382.672	207.242	185.241	185.241	185.241	-33.8245	8.2799	-12.4321	11.9283	-6.11364	-7.22351	1.72683	-0.384721	0.562656	-846.829	-200.64	25.019	0	0	1.08437
736	0	-17.5958	0	0	-18.0653	-0.454938	12.8778	-0.485356	-0.0979527	-0.0668912	-75.8231	1.70E-15	-11.3985	0	0	-0.208476	3.21018	6.12718	7.75693	120.9	347.487	643.008	387.442	387.442	387.442	9.47195	-30.7431	11.8288	-109.131	382.153	213.364	185.241	185.241	185.241	-29.9767	8.90181	-12.0864	12.6463	-6.19868	-7.04205	1.53978	-0.35234	0.367897	-813.346	-187.409	22.9043	0	0	1.25799
737	0	-18.5307	0	0	-18.9632	-0.4202	12.039	-0.495411	-0.099708	-0.023569	-77.8783	1.36E-14	-11.668	0	0	-0.121947	3.42503	5.09758	7.23699	128.98	348.907	641.573	389.842	389.842	389.842	9.39306	-27.5305	11.6308	-119.577	381.569	220.506	185.241	185.241	185.241	-26.7498	9.08618	-11.7393	13.4669	-6.18491	-6.45231	1.40433	-0.297608	0.211753	-798.624	-161.003	18.4784	0	0	1.37683
738	0	-18.8579	0	0	-19.2275	-0.37919	11.0421	-0.492891	-0.0939206	0.0230866	-76.6036	-1.02E-14	-10.6042	0	0	-0.0351582	3.60625	3.9871	6.36139	137.737	350.223	639.333	392.205	392.205	392.205	9.33179	-24.9048	11.1352	-127.462	380.952	228.318	185.241	185.241	185.241	-24.1491	8.89553	-11.3871	14.348	-6.09491	-5.4837	1.31837	-0.233405	0.114834	-801.461	-128.085	12.9033	0	0	1.47067
739	0	-18.6615	0	0	-18.9585	-0.335427	9.97068	-0.47953	-0.0819993	0.0671836	-72.9208	1.53E-14	-8.42795	0	0	0.0373115	3.77204	2.81883	5.19394	147.016	351.441	636.4	394.383	394.383	394.383	9.2551	-22.8357	10.4343	-132.689	380.341	236.428	185.241	185.241	185.241	-22.1323	8.43381	-11.0322	15.2607	-5.96489	-4.21302	1.26628	-0.170746	0.0992095	-815.012	-94.2194	7.70817	0	0	1.56037
740	0	-18.0521	0	0	-18.2797	-0.291869	8.89725	-0.458848	-0.0661419	0.103217	-68.013	-3.39E-15	-5.44274	0	0	0.0895861	3.93955	1.60034	3.83329	156.728	352.569	632.925	396.234	396.234	396.234	9.155	-21.2635	9.63295	-135.276	379.782	244.495	185.241	185.241	185.241	-20.6266	7.81589	-10.6865	16.1954	-5.83833	-2.75149	1.22647	-0.116836	0.180668	-829.61	-63.7475	4.29947	0	0	1.65818
741	0	-17.1438	0	0	-17.3119	-0.250343	7.86796	-0.434609	-0.0495059	0.128489	-62.958	-3.39E-15	-2.10841	0	0	0.122831	4.12098	0.325857	2.39573	166.84	353.605	629.095	397.63	397.63	397.63	9.04835	-20.1188	8.82145	-135.319	379.333	252.242	185.241	185.241	185.241	-19.5512	7.13972	-10.3746	17.1638	-5.75916	-1.226	1.18065	-0.0718801	0.3658	-837.033	-39.0236	3.48469	0	0	1.77416
742	0	-16.0355	0	0	-16.1555	-0.211299	6.89553	-0.409762	-0.0352722	0.143852	-58.4916	-8.48E-16	1.0326	0	0	0.141688	4.32159	-1.0198	0.996059	177.35	354.539	625.121	398.485	398.485	398.485	8.96924	-19.3402	8.06175	-132.951	379.056	259.467	185.241	185.241	185.241	-18.8373	6.4713	-10.13	18.1974	-5.76474	0.241419	1.12009	-0.0315698	0.643948	-833.06	-20.7322	5.40709	0	0	1.9186
743	0	-14.8017	0	0	-14.884	-0.173972	5.96209	-0.385627	-0.0259095	0.152164	-54.8995	1.10E-14	3.45994	0	0	0.150994	4.53941	-2.45622	-0.269413	188.259	355.356	621.236	398.767	398.767	398.767	8.95839	-18.8853	7.38734	-128.305	379.005	266.039	185.241	185.241	185.241	-18.4386	5.84492	-9.98941	19.3411	-5.87977	1.55169	1.04346	0.0134665	0.994441	-816.109	-7.5557	9.63541	0	0	2.09505
744	0	-13.4936	0	0	-13.5468	-0.136874	5.0312	-0.361888	-0.022847	0.156502	-52.0669	-5.94E-15	4.78277	0	0	0.153856	4.76625	-4.00212	-1.33466	199.555	356.037	617.675	398.51	398.51	398.51	9.0527	-18.7326	6.81196	-121.502	379.215	271.876	185.241	185.241	185.24	-18.3326	5.27265	-9.98458	20.6452	-6.1106	2.64096	0.957752	0.0694553	1.38649	-786.433	1.80589	15.6156	0	0	2.29411
745	0	-12.1451	0	0	-12.1762	-0.0984756	4.06489	-0.337424	-0.0259378	0.159586	-49.6573	-6.79E-15	4.86267	0	0	0.151446	4.98936	-5.67032	-2.16812	211.197	356.574	614.662	397.814	397.814	397.814	9.27708	-18.8776	6.34025	-112.651	379.688	276.922	185.241	185.241	185.241	-18.516	4.75599	-10.136	22.1555	-6.4407	3.48438	0.875519	0.136462	1.78497	-746.009	8.36521	22.6093	0	0	2.49333
746	0	-10.7794	0	0	-10.7948	-0.0578618	3.04031	-0.311276	-0.0336017	0.163281	-47.3064	2.55E-15	3.82892	0	0	0.143893	5.19372	-7.46364	-2.76911	223.111	356.969	612.396	396.841	396.841	396.841	9.64008	-19.326	5.97583	-101.85	380.394	281.131	185.241	185.241	185.241	-18.9961	4.29463	-10.4491	23.9034	-6.83039	4.09034	0.813307	0.209218	2.14994	-698.507	12.599	29.8809	0	0	2.66298
747	0	-9.41542	0	0	-9.42099	-0.0151298	1.96019	-0.283552	-0.0435387	0.168244	-44.7776	-8.48E-15	1.98891	0	0	0.131553	5.36403	-9.37245	-3.15726	235.198	357.231	611.037	395.787	395.787	395.787	10.1344	-20.0872	5.72485	-89.2022	381.275	284.457	185.241	185.241	185.241	-19.7843	3.89047	-10.9152	25.897	-7.22172	4.48607	0.787503	0.276768	2.44752	-648.702	14.4853	36.709	0	0	2.77695
748	0	-8.06986	0	0	-8.07076	0.0284982	0.855995	-0.255277	-0.054048	0.174408	-41.9838	6.79E-15	-0.34013	0	0	0.115587	5.48618	-11.3745	-3.35849	247.342	357.377	610.697	394.856	394.856	394.856	10.7405	-21.1702	5.59541	-74.8102	382.264	286.85	185.241	185.241	185.241	-20.8911	3.5471	-11.5146	28.1147	-7.54946	4.69906	0.805914	0.325885	2.64855	-601.086	13.685	42.7068	0	0	2.82049
749	0	-6.75902	0	0	-6.75907	0.0707695	-0.21448	-0.227898	-0.0639013	0.180167	-38.9466	5.94E-15	-2.86237	0	0	0.0980203	5.54793	-13.4373	-3.39153	259.424	357.422	611.439	394.221	394.221	394.221	11.43	-22.5801	5.59467	-58.7776	383.29	288.258	185.241	185.241	185.241	-22.3228	3.26744	-12.2203	30.504	-7.75476	4.74107	0.864355	0.343441	2.74554	-557.29	9.7401	47.6469	0	0	2.78495
750	0	-5.49958	0	0	-5.50075	0.108731	-1.17571	-0.202783	-0.073089	0.183375	-35.746	-3.39E-15	-5.39261	0	0	0.0811148	5.53877	-15.5223	-3.26022	271.33	357.377	613.281	393.995	393.995	393.995	12.1698	-24.3164	5.7251	-41.2041	384.291	288.638	185.241	185.241	185.241	-24.08	3.05067	-13.0008	32.9885	-7.79731	4.60236	0.937113	0.322518	2.74373	-513.847	2.65644	51.4987	0	0	2.65388
751	0	-4.3097	0	0	-4.3122	0.139129	-1.94498	-0.181384	-0.0811008	0.181126	-32.5368	-1.70E-15	-7.69247	0	0	0.0671399	5.45031	-17.5886	-2.95761	282.953	357.242	616.207	394.205	394.205	394.205	12.9228	-26.3705	5.98173	-22.1827	385.207	287.965	185.241	185.241	185.241	-26.1552	2.89087	-13.8206	35.4786	-7.66225	4.26086	0.990519	0.26655	2.66911	-464.021	-6.49238	53.9613	0	0	2.40687
752	0	-3.2095	0	0	-3.21242	0.158996	-2.44736	-0.165281	-0.0868967	0.171585	-29.5547	5.09E-15	-9.47398	0	0	0.0575347	5.27699	-19.5954	-2.47798	294.173	357.012	620.169	394.791	394.791	394.791	13.6509	-28.7247	6.35136	-1.80074	385.984	286.247	185.241	185.241	185.241	-28.5322	2.77736	-14.6425	37.8853	-7.36019	3.69972	0.99158	0.187957	2.54911	-400.913	-15.7421	54.3715	0	0	2.03479
753	0	-2.22007	0	0	-2.2224	0.16624	-2.63047	-0.156346	-0.0886004	0.154323	-27.1276	5.09E-15	-10.3998	0	0	0.0521766	5.01822	-21.5037	-1.83148	304.851	356.673	625.094	395.616	395.616	395.616	14.3194	-31.3524	6.81464	19.8585	386.573	283.534	185.241	185.241	185.241	-31.1856	2.69712	-15.4314	40.1312	-6.92197	2.92603	0.918671	0.0976961	2.40809	-319.966	-23.9836	51.8736	0	0	1.55485
754	0	-1.36049	0	0	-1.36176	0.160187	-2.47747	-0.156502	-0.0847531	0.130411	-25.6304	-3.39E-15	-10.2471	0	0	0.0491282	4.6816	-23.277	-1.05566	314.815	356.211	630.877	396.495	396.495	396.495	14.9029	-34.2211	7.35062	42.7159	386.94	279.929	185.241	185.241	185.241	-34.084	2.63806	-16.1609	42.1578	-6.39012	1.98476	0.768723	0.0097097	2.26077	-220.804	-30.0842	45.9204	0	0	1.01678
755	0	-0.642942	0	0	-0.643343	0.141827	-2.01321	-0.166208	-0.0751422	0.101612	-25.2939	0	-9.02475	0	0	0.0455116	4.28492	-24.8804	-0.219037	323.867	355.612	637.372	397.233	397.233	397.233	15.3894	-37.298	7.94158	66.6976	387.078	275.588	185.241	185.241	185.241	-37.1953	2.5911	-16.8181	43.9265	-5.80833	0.961168	0.55673	-0.0642694	2.11229	-106.927	-33.4165	36.6583	0	0	0.491208
756	0	-0.0683668	0	0	-0.0683805	0.113647	-1.30016	-0.184284	-0.0606501	0.0698059	-26.1332	-3.39E-15	-6.9617	0	0	0.0392716	3.85587	-26.2808	0.584929	331.793	354.863	644.383	397.659	397.66	397.66	15.7802	-40.556	8.57557	91.7344	387.002	270.722	185.241	185.241	185.241	-40.4925	2.5504	-17.4034	45.4152	-5.21218	-0.0288166	0.306614	-0.114939	1.96444	15.8618	-33.2449	24.8735	0	0	0.0492003
757	0	0.375635	0	0	0.375652	0.0791097	-0.425695	-0.208399	-0.042454	0.0359743	-27.9455	0	-4.39388	0	0	0.0302622	3.42885	-27.4465	1.25109	338.389	353.954	651.671	397.658	397.658	397.658	16.0846	-43.9777	9.24563	117.756	386.748	265.579	185.241	185.241	185.241	-43.9584	2.51131	-17.9265	46.6128	-4.62283	-0.856772	0.0473038	-0.140205	1.81829	139.811	-29.2336	11.8228	0	0	-0.250349
758	0	0.713828	0	0	0.713862	0.0419961	0.514204	-0.235487	-0.0216874	0.000720771	-30.3211	-6.79E-15	-1.66468	0	0	0.0200914	3.03988	-28.349	1.68036	343.479	352.885	658.961	397.18	397.18	397.18	16.3156	-47.5566	9.94696	144.679	386.367	260.438	185.241	185.241	185.241	-47.5871	2.46788	-18.3999	47.5142	-4.04588	-1.40317	-0.196933	-0.142012	1.67775	257.191	-20.7597	-1.23055	0	0	-0.376281
759	0	0.979177	0	0	0.979487	0.00572692	1.43245	-0.262342	0.000319672	-0.036513	-32.7019	-2.55E-15	0.921181	0	0	0.0111382	2.72077	-28.9644	1.79652	346.938	351.661	665.963	396.253	396.253	396.253	16.4848	-51.2936	10.6738	172.395	385.912	255.593	185.241	185.241	185.241	-51.3813	2.41143	-18.8338	48.1186	-3.47392	-1.57612	-0.405327	-0.123967	1.55012	361.082	-7.42505	-13.0483	0	0	-0.329481
760	0	1.20754	0	0	1.20849	-0.0272493	2.26671	-0.285655	0.0227501	-0.0767934	-34.4114	-6.36E-16	3.21512	0	0	0.0050304	2.49317	-29.2766	1.56063	348.706	350.307	672.396	394.973	394.973	394.973	16.5986	-55.1923	11.4166	200.75	385.434	251.334	185.241	185.241	185.241	-55.3463	2.33091	-19.2313	48.4289	-2.89158	-1.32658	-0.565548	-0.0908907	1.44117	447.409	10.7537	-22.9925	0	0	-0.143583
761	0	1.43221	0	0	1.43416	-0.0559081	2.99097	-0.301732	0.0463914	-0.122028	-34.6823	-1.33E-16	5.34961	0	0	0.00148676	2.36411	-29.2801	0.979768	348.801	348.861	678.013	393.49	393.49	393.49	16.6554	-59.2522	12.1594	229.531	384.97	247.924	185.241	185.241	185.241	-59.4833	2.21453	-19.5838	48.4528	-2.28307	-0.656702	-0.670374	-0.0435498	1.35638	515.406	33.6381	-31.0635	0	0	0.126412
762	0	1.67787	0	0	1.68123	-0.0806915	3.61652	-0.306948	0.0727893	-0.174016	-32.7846	-8.48E-16	7.63504	0	0	-0.00155008	2.32317	-28.984	0.110163	347.326	347.371	682.629	391.992	391.992	391.992	16.6469	-63.4594	12.8789	258.445	384.544	245.58	185.241	185.241	185.241	-63.7789	2.05231	-19.8728	48.2058	-1.63875	0.377024	-0.716555	0.0158277	1.2943	566.924	59.2858	-37.3826	0	0	0.421974
763	0	1.95514	0	0	1.96037	-0.103196	4.18381	-0.298391	0.103068	-0.233979	-28.1919	1.27E-15	10.3844	0	0	-0.00695089	2.34248	-28.4149	-0.945897	344.471	345.887	686.128	390.67	390.67	390.67	16.5631	-67.7759	13.5457	287.107	384.171	244.441	185.241	185.241	185.241	-68.1937	1.83866	-20.0743	47.7128	-0.960798	1.66591	-0.709538	0.0853967	1.24925	606.508	84.3535	-41.8127	0	0	0.695526
764	0	2.25742	0	0	2.26521	-0.125633	4.7486	-0.275223	0.137544	-0.302359	-20.8125	5.94E-15	13.7867	0	0	-0.016918	2.38057	-27.6192	-2.05065	340.515	344.451	688.482	389.7	389.7	389.7	16.3983	-72.1314	14.1268	315.035	383.868	244.529	185.241	185.241	185.241	-72.6535	1.57402	-20.1655	47.0112	-0.265303	3.05747	-0.663202	0.157798	1.21243	640.759	103.986	-43.9083	0	0	0.922274
765	0	2.56302	0	0	2.5743	-0.150149	5.36463	-0.238946	0.175284	-0.378159	-11.0723	8.48E-16	17.7779	0	0	-0.031351	2.39043	-26.6618	-3.04797	335.809	343.086	689.737	389.208	389.208	389.208	16.158	-76.4212	14.5907	341.672	383.658	245.731	185.241	185.241	185.241	-77.0477	1.26496	-20.1335	46.1519	0.419056	4.37092	-0.595409	0.225889	1.17165	676.391	114.465	-43.1883	0	0	1.09709
766	0	2.84205	0	0	2.85806	-0.178146	6.06663	-0.193255	0.213374	-0.459365	0.125633	4.24E-16	21.9356	0	0	-0.0470974	2.32916	-25.6224	-3.78365	330.762	341.796	690.002	389.26	389.26	389.26	15.8633	-80.5121	14.9157	366.423	383.574	247.795	185.241	185.241	185.241	-81.2376	0.922961	-19.9832	45.1986	1.0559	5.41783	-0.521078	0.279384	1.11429	719.067	113.27	-39.1565	0	0	1.22549
767	0	3.06702	0	0	3.08914	-0.209879	6.86007	-0.142872	0.246546	-0.542984	11.6217	-3.82E-15	25.487	0	0	-0.0591075	2.16678	-24.5861	-4.12468	325.803	340.579	689.432	389.842	389.842	389.842	15.5502	-84.2585	15.0965	388.698	383.662	250.343	185.241	185.241	185.241	-85.0723	0.562327	-19.7398	44.2218	1.60787	6.02682	-0.457245	0.302636	1.0281	774.221	98.8909	-31.5513	0	0	1.31709
768	0	3.22255	0	0	3.25207	-0.244491	7.7225	-0.0920776	0.268205	-0.6249	22.2887	-4.67E-15	27.525	0	0	-0.0631065	1.8922	-23.6325	-3.97648	321.341	339.434	688.199	390.852	390.852	390.852	15.2597	-87.5212	15.145	407.959	383.956	252.92	185.241	185.241	185.24	-88.4109	0.198218	-19.4429	43.2903	2.04157	6.07091	-0.426903	0.295	0.911408	847.392	74.2424	-20.7127	0	0	1.37647
769	0	3.30969	0	0	3.3475	-0.280441	8.61453	-0.0436315	0.27358	-0.699904	31.2617	-5.94E-15	27.4511	0	0	-0.0580044	1.51388	-22.8238	-3.29928	317.718	338.377	686.468	392.115	392.115	392.115	15.0232	-90.1875	15.0824	423.762	384.449	255.044	185.241	185.241	185.241	-91.1394	-0.154032	-19.1306	42.4595	2.32946	5.49003	-0.46546	0.26235	0.773958	944.974	44.6744	-7.61644	0	0	1.40606
770	0	3.34119	0	0	3.38762	-0.315892	9.49008	5.57E-05	0.261694	-0.762523	37.8743	1.06E-15	25.2656	0	0	-0.0459418	1.05685	-22.1962	-2.12382	315.148	337.445	684.375	393.404	393.404	393.404	14.8501	-92.1807	14.9285	435.771	385.075	256.258	185.241	185.241	185.241	-93.1804	-0.477318	-18.826	41.7629	2.45008	4.30777	-0.60398	0.216032	0.633868	1069.83	16.6214	6.45974	0	0	1.40303
771	0	3.33208	0	0	3.38669	-0.348771	10.2981	0.0343175	0.235689	-0.807259	41.3842	8.48E-16	21.6098	0	0	-0.0306566	0.557981	-21.7555	-0.560748	313.682	336.686	682	394.487	394.487	394.487	14.7239	-93.4632	14.6963	443.771	385.701	256.173	185.241	185.241	185.241	-94.4931	-0.750919	-18.5318	41.2066	2.39042	2.63889	-0.855223	0.16442	0.515758	1216.53	-5.75103	20.3796	0	0	1.36449
772	0	3.29325	0	0	3.3547	-0.376506	10.9766	0.0513113	0.201711	-0.829057	40.8547	-2.12E-15	17.5601	0	0	-0.0159477	0.0612619	-21.4788	1.20281	313.19	336.143	679.355	395.162	395.162	395.162	14.6086	-94.0352	14.3925	447.655	386.152	254.513	185.241	185.241	185.241	-95.0734	-0.951997	-18.2331	40.7695	2.14936	0.682934	-1.19733	0.118943	0.453477	1367.35	-20.4095	33.2003	0	0	1.29697
773	0	3.23446	0	0	3.30012	-0.395678	11.4437	0.0423153	0.167719	-0.823104	35.4144	-3.18E-15	14.3317	0	0	-0.00464161	-0.387011	-21.3207	2.92371	313.382	335.834	676.382	395.298	395.298	395.297	14.4648	-93.9363	14.0228	447.417	386.254	251.167	185.241	185.241	185.241	-94.9573	-1.06249	-17.9104	40.4095	1.74245	-1.30017	-1.57115	0.0853446	0.479546	1492.14	-28.0248	43.8586	0	0	1.221
774	0	3.17509	0	0	3.24134	-0.401991	11.5972	0.00161679	0.141464	-0.784335	24.7561	-5.30E-16	12.884	0	0	0.00336158	-0.743386	-21.2232	4.33958	313.865	335.737	672.977	394.846	394.846	394.846	14.27	-93.2488	13.5991	443.143	385.879	246.239	185.241	185.241	185.241	-94.228	-1.07988	-17.5535	40.0751	1.2033	-3.03022	-1.88338	0.0715516	0.624823	1551.43	-28.0278	50.6387	0	0	1.16004
775	0	3.15726	0	0	3.22006	-0.390884	11.3271	-0.0688201	0.127818	-0.708237	9.7026	1.80E-15	13.5253	0	0	0.013435	-0.974151	-21.1271	5.21651	314.215	335.797	669.03	393.843	393.843	393.843	14.0363	-92.0995	13.1431	435.031	384.998	240.069	185.241	185.241	185.241	-93.0203	-1.02577	-17.1752	39.7199	0.582046	-4.25773	-2.03609	0.0792251	0.898159	1508.98	-18.8757	51.2377	0	0	1.11806
776	0	3.24957	0	0	3.30547	-0.358882	10.5458	-0.157108	0.126011	-0.593678	-7.60168	3.87E-15	15.6534	0	0	0.0346346	-1.06286	-20.9824	5.39733	314.062	335.945	664.481	392.386	392.386	392.386	13.8119	-90.6541	12.6856	423.422	383.707	233.2	185.241	185.241	185.241	-91.5133	-0.944065	-16.814	39.315	-0.0617989	-4.81408	-1.95767	0.106253	1.28234	1346.09	1.76189	43.7397	0	0	1.0654
777	0	3.53396	0	0	3.58035	-0.305287	9.22862	-0.242955	0.128308	-0.447466	-24.0282	1.91E-15	17.809	0	0	0.0710454	-1.01624	-20.7552	4.84009	313.14	336.126	659.361	390.602	390.602	390.602	13.6625	-89.098	12.263	408.839	382.211	226.278	185.241	185.24	185.241	-89.9071	-0.884724	-16.5248	38.8554	-0.668845	-4.65022	-1.64117	0.142153	1.72962	1076.22	32.6061	28.4087	0	0	0.954689
778	0	4.07715	0	0	4.11191	-0.233414	7.44686	-0.306313	0.124478	-0.289026	-36.5884	2.39E-15	18.3922	0	0	0.113784	-0.865176	-20.4303	3.63473	311.315	336.31	653.81	388.623	388.623	388.623	13.6386	-87.6047	11.9095	391.982	380.756	219.903	185.241	185.241	185.241	-88.3849	-0.881529	-16.3553	38.358	-1.18928	-3.85174	-1.15817	0.169125	2.18604	749.746	66.7733	8.71797	0	0	0.764812
779	0	4.90471	0	0	4.92639	-0.150321	5.36895	-0.337833	0.109727	-0.144756	-43.7167	-2.12E-16	16.6672	0	0	0.146049	-0.6592	-20.0083	1.98853	308.569	336.49	648.058	386.572	386.572	386.572	13.7525	-86.304	11.6468	373.643	379.549	214.496	185.241	185.241	185.241	-87.079	-0.941555	-16.3245	37.8514	-1.58899	-2.62196	-0.633769	0.162911	2.60544	436.68	93.5892	-10.0803	0	0	0.527085
780	0	5.99577	0	0	6.00526	-0.0648847	3.21764	-0.338254	0.0867602	-0.0336993	-45.3335	4.24E-16	13.02	0	0	0.155853	-0.454963	-19.4976	0.179698	304.953	336.656	642.373	384.559	384.559	384.559	13.9817	-85.2689	11.4759	354.572	378.703	210.245	185.241	185.241	185.241	-86.0598	-1.05493	-16.4172	37.3596	-1.85246	-1.23321	-0.185531	0.109228	2.95251	193.818	105.359	-24.0373	0	0	0.30159
781	0	7.29142	0	0	7.29306	0.0144913	1.21061	-0.31483	0.0623618	0.0395953	-42.435	-6.36E-15	8.50992	0	0	0.142901	-0.302768	-18.903	-1.50665	300.529	336.786	637.004	382.677	382.677	382.677	14.2878	-84.5176	11.3751	335.365	378.234	207.134	185.241	185.241	185.241	-85.341	-1.21123	-16.594	36.8858	-1.9832	0.0382141	0.114613	0.0185025	3.19814	47.0041	102.712	-32.2636	0	0	0.134132
782	0	8.70562	0	0	8.70594	0.081419	-0.484175	-0.278599	0.0424141	0.0789582	-36.6374	4.77E-16	4.17271	0	0	0.115524	-0.234856	-18.2174	-2.84028	295.313	336.845	632.135	381.009	381.009	381.009	14.6331	-84.024	11.3059	316.421	378.102	205.006	185.241	185.241	185.241	-84.8923	-1.40826	-16.8065	36.4026	-2.00205	0.972675	0.234676	-0.0846705	3.32951	-1.81243	91.5827	-36.1197	0	0	0.0463457
783	0	10.1393	0	0	10.1441	0.132124	-1.76774	-0.240625	0.029467	0.0909355	-29.5936	-2.93E-15	0.609199	0	0	0.0838253	-0.257845	-17.4179	-3.69077	289.254	336.809	627.862	379.616	379.616	379.616	14.9881	-83.7322	11.2222	297.951	378.245	203.633	185.241	185.241	185.241	-84.6542	-1.65075	-17.0084	35.8535	-1.9445	1.45029	0.193589	-0.175505	3.35766	29.2555	77.5971	-37.3066	0	0	0.0521202
784	0	11.495	0	0	11.507	0.165285	-2.60634	-0.209351	0.0232519	0.0834972	-22.5984	-4.14E-15	-2.01135	0	0	0.0553535	-0.352872	-16.4709	-4.04178	282.242	336.673	624.198	378.54	378.541	378.541	15.329	-83.5713	11.0813	280.016	378.597	202.785	185.241	185.241	185.241	-84.5526	-1.94314	-17.1598	35.1648	-1.85476	1.46362	0.0539219	-0.238745	3.31233	107.155	64.3269	-36.9798	0	0	0.169094
785	0	12.687	0	0	12.7049	0.181446	-3.01464	-0.18893	0.0218836	0.065336	-16.3929	1.06E-16	-3.78307	0	0	0.0337676	-0.48331	-15.3416	-3.97346	274.148	336.46	621.116	377.799	377.799	377.799	15.6334	-83.4659	10.8505	262.577	379.103	202.267	185.241	185.241	185.241	-84.5077	-2.28235	-17.229	34.2641	-1.7791	1.0996	-0.106863	-0.263734	3.23803	193.978	54.1978	-35.6002	0	0	0.393278
786	0	13.6449	0	0	13.6645	0.18229	-3.03594	-0.179368	0.0228362	0.044046	-11.2024	4.56E-15	-4.89784	0	0	0.0196073	-0.607863	-14.0061	-3.62502	264.878	336.2	618.585	377.381	377.381	377.381	15.8769	-83.3414	10.5106	245.537	379.71	201.941	185.241	185.241	185.241	-84.4387	-2.65472	-17.192	33.1009	-1.75562	0.500047	-0.22042	-0.24855	3.17476	257.08	48.1869	-33.2546	0	0	0.662455
787	0	14.3128	0	0	14.3293	0.16995	-2.72421	-0.177903	0.024264	0.0246637	-6.91424	1.80E-15	-5.47879	0	0	0.0118319	-0.693649	-12.4609	-3.15082	254.417	335.923	616.613	377.246	377.246	377.246	16.0337	-83.1262	10.0548	228.787	380.377	201.718	185.241	185.241	185.241	-84.2672	-3.03763	-17.0321	31.663	-1.80557	-0.184383	-0.241633	-0.201866	3.14388	275.981	45.9912	-29.9833	0	0	0.861401
788	0	14.647	0	0	14.6573	0.146509	-2.13163	-0.180774	0.0253552	0.0099592	-3.29176	-1.91E-15	-5.55008	0	0	0.00899309	-0.723865	-10.725	-2.68248	242.854	335.648	615.264	377.325	377.325	377.325	16.079	-82.7522	9.48778	212.224	381.066	201.551	185.241	185.241	185.241	-83.9182	-3.40345	-16.7407	29.9797	-1.93185	-0.831646	-0.155799	-0.137086	3.14318	244.301	47.386	-26.0159	0	0	0.878572
789	0	14.6138	0	0	14.6176	0.113719	-1.30197	-0.184768	0.0257593	0.00104667	-0.148474	5.20E-15	-5.12236	0	0	0.00985664	-0.697461	-8.83643	-2.30679	230.388	335.388	614.643	377.527	377.527	377.527	15.993	-82.1549	8.82406	195.772	381.749	201.41	185.241	185.241	185.241	-83.3218	-3.72345	-16.3186	28.1119	-2.12517	-1.36741	0.024419	-0.0688244	3.15138	167.415	51.8921	-21.648	0	0	0.667822
790	0	14.1886	0	0	14.1888	0.0729087	-0.268657	-0.187466	0.0252778	-0.00262329	2.6166	-5.51E-15	-4.25242	0	0	0.0135056	-0.622936	-6.84487	-2.06052	217.304	335.157	614.865	377.752	377.752	377.752	15.7639	-81.2751	8.08864	179.374	382.411	201.275	185.241	185.241	185.241	-82.4155	-3.9704	-15.7773	26.1357	-2.37352	-1.76696	0.266564	-0.0056311	3.14403	59.0161	59.2301	-17.1716	0	0	0.2715
791	0	13.356	0	0	13.3578	0.0250378	0.943609	-0.18713	0.0239277	-0.00303159	5.0247	-3.50E-15	-3.04389	0	0	0.0191949	-0.510839	-4.80357	-1.93927	203.941	334.976	616.016	377.917	377.917	377.917	15.3875	-80.061	7.31632	162.998	383.047	201.124	185.241	185.241	185.241	-81.1474	-4.11892	-15.1369	24.1255	-2.66796	-2.04467	0.526681	0.0487231	3.09973	-63.1406	68.7477	-12.846	0	0	-0.20642
792	0	12.1086	0	0	12.1186	-0.0291399	2.31451	-0.183132	0.0216555	-0.00247391	6.97423	7.95E-17	-1.64639	0	0	0.0259987	-0.36837	-2.76365	-1.91425	190.649	334.871	618.122	377.971	377.971	377.971	14.8639	-78.4711	6.54993	146.624	383.657	200.925	185.241	185.241	185.241	-79.4772	-4.14412	-14.4225	22.1451	-3.00405	-2.23635	0.775579	0.0930557	3.00553	-186.071	79.0892	-8.88069	0	0	-0.669212
793	0	10.4475	0	0	10.471	-0.0889528	3.82486	-0.176007	0.0187183	-0.00334267	8.24053	-3.84E-15	-0.172998	0	0	0.032116	-0.197686	-0.771285	-1.94726	177.76	334.869	621.138	377.912	377.912	377.912	14.1949	-76.4753	5.83674	130.236	384.24	200.641	185.241	185.241	185.241	-77.3777	-4.02081	-13.6578	20.2431	-3.3798	-2.38388	1.00116	0.126667	2.85594	-302.834	88.2831	-5.40837	0	0	-1.05638
794	0	8.38526	0	0	8.42365	-0.15369	5.45352	-0.167527	0.0156251	-0.0079967	8.48517	2.23E-15	1.32851	0	0	0.0343527	0.00306484	1.13182	-1.9993	165.572	334.997	624.945	377.781	377.781	377.781	13.382	-74.0582	5.22404	113.809	384.792	200.231	185.241	185.241	185.241	-74.8368	-3.72491	-12.8607	18.4549	-3.79395	-2.52593	1.2056	0.150444	2.65393	-411.403	93.6338	-2.32143	0	0	-1.34342
795	0	5.95156	0	0	5.99867	-0.222418	7.17289	-0.160824	0.013248	-0.0184277	7.26732	3.18E-15	2.87916	0	0	0.0280037	0.237175	2.90611	-2.03247	154.356	335.268	629.364	377.656	377.656	377.656	12.4306	-71.2216	4.75536	97.3056	385.303	199.673	185.241	185.241	185.241	-71.8609	-3.23714	-12.0432	16.8074	-4.24357	-2.69503	1.39504	0.167128	2.411	-511.196	92.8175	0.584269	0	0	-1.52118
796	0	3.19947	0	0	3.23887	-0.293695	8.94237	-0.159606	0.0125823	-0.0358504	4.15245	8.48E-16	4.50781	0	0	0.00814791	0.506746	4.51192	-2.0091	144.361	335.685	634.167	377.633	377.633	377.633	11.3564	-67.988	4.46734	80.6709	385.764	198.982	185.241	185.241	185.241	-68.4788	-2.5486	-11.2147	15.3258	-4.7222	-2.91809	1.56872	0.179287	2.14431	-599.727	84.1882	3.52775	0	0	-1.57859
797	0	0.210924	0	0	0.214667	-0.365244	10.7015	-0.16732	0.0137363	-0.0602181	-1.16143	-1.27E-15	6.12965	0	0	-0.0277373	0.810786	5.909	-1.89306	135.811	336.235	639.105	377.801	377.801	377.801	10.1937	-64.4038	4.3852	63.8438	386.173	198.242	185.241	185.241	185.241	-64.745	-1.6676	-10.3883	14.0373	-5.21827	-3.21585	1.71882	0.189327	1.87271	-673.044	67.4852	6.62605	0	0	-1.50474
798	0	-2.90101	0	0	-2.97	-0.433806	12.3682	-0.186305	0.0153857	-0.0897146	-8.71058	4.24E-16	7.5181	0	0	-0.077116	1.14399	7.05854	-1.65467	128.905	336.898	643.919	378.23	378.23	378.23	9.0013	-60.5415	4.51515	46.78	386.547	197.619	185.241	185.241	185.241	-60.7418	-0.626788	-9.58664	12.9725	-5.71405	-3.6002	1.83626	0.193959	1.61613	-727.664	42.9735	9.93258	0	0	-1.29984
799	0	-5.99458	0	0	-6.17468	-0.495343	13.8464	-0.216613	0.0148204	-0.12065	-18.106	2.55E-15	8.37342	0	0	-0.130775	1.49636	7.92725	-1.2773	123.8	337.644	648.364	378.959	378.959	378.959	7.8594	-56.5013	4.83412	29.4875	386.92	197.36	185.241	185.241	185.241	-56.5784	0.511689	-8.84213	12.1617	-6.18619	-4.07017	1.91344	0.190319	1.38871	-762.136	12.6262	13.4702	0	0	-0.98092
800	0	-8.90906	0	0	-9.22784	-0.545679	15.0417	-0.255173	0.00963056	-0.14882	-28.453	-4.24E-16	8.52407	0	0	-0.174203	1.85359	8.4923	-0.763381	120.595	338.448	652.228	379.995	379.995	379.995	6.85748	-52.4079	5.28343	12.0615	387.334	197.77	185.241	185.241	185.241	-52.385	1.65767	-8.19258	11.6294	-6.60744	-4.60822	1.9447	0.173868	1.19729	-775.861	-20.4356	17.313	0	0	-0.5814
801	0	-11.4831	0	0	-11.9453	-0.581283	15.8793	-0.295754	-0.000519516	-0.17043	-38.4214	-5.51E-15	8.06319	0	0	-0.192341	2.19873	8.74573	-0.138221	119.32	339.285	655.348	381.316	381.316	381.316	6.07552	-48.3978	5.774	-5.30313	387.824	199.157	185.241	185.241	185.241	-48.2998	2.70488	-7.67405	11.3873	-6.95026	-5.17846	1.92593	0.144322	1.04023	-768.362	-51.1868	21.4504	0	0	-0.149673
802	0	-13.5801	0	0	-14.1614	-0.599856	16.3135	-0.331187	-0.0133976	-0.182682	-46.5985	8.06E-15	7.30148	0	0	-0.176857	2.51495	8.69715	0.549342	119.925	340.139	657.612	382.879	382.879	382.879	5.56705	-44.5994	6.20586	-22.3351	388.41	201.77	185.241	185.241	185.241	-44.4488	3.55263	-7.31477	11.4294	-7.19048	-5.72729	1.85511	0.103547	0.906786	-739.666	-74.0345	25.5556	0	0	0.252788
803	0	-15.112	0	0	-15.7634	-0.600529	16.3291	-0.356917	-0.0256624	-0.18343	-52.0034	-3.39E-15	6.55518	0	0	-0.131367	2.78925	8.37391	1.22974	122.276	341.007	658.961	384.632	384.632	384.632	5.35095	-41.1099	6.49549	-38.7363	389.091	205.758	185.241	185.241	185.241	-40.9246	4.13031	-7.13161	11.7282	-7.31195	-6.18665	1.73933	0.0559198	0.782889	-693.925	-84.5563	28.8809	0	0	0.564882
804	0	-16.0543	0	0	-16.7144	-0.583756	15.9372	-0.372598	-0.0336719	-0.171043	-54.3861	-9.76E-15	6.07516	0	0	-0.0696525	3.01608	7.81828	1.82066	126.168	341.893	659.381	386.516	386.516	386.516	5.41388	-37.9801	6.5982	-54.2309	389.846	211.145	185.241	185.241	185.241	-37.7739	4.41422	-7.12932	12.2367	-7.31071	-6.48128	1.59538	0.0116597	0.658887	-640.548	-79.6433	30.2815	0	0	0.751446
805	0	-16.4434	0	0	-17.0548	-0.551071	15.169	-0.380068	-0.0361492	-0.144849	-54.1047	-1.70E-15	5.86123	0	0	-0.00822318	3.19921	7.08206	2.23863	131.341	342.816	658.891	388.467	388.467	388.467	5.7217	-35.2135	6.51683	-68.5908	390.653	217.843	185.241	185.241	185.241	-34.9967	4.43032	-7.30361	12.8929	-7.19632	-6.53869	1.4436	-0.0198328	0.528496	-591.683	-60.3977	28.8714	0	0	0.818862
806	0	-16.3647	0	0	-16.8861	-0.504895	14.0742	-0.381573	-0.0343224	-0.105405	-51.9143	-6.15E-15	5.71637	0	0	0.0403488	3.35131	6.21964	2.41174	137.513	343.798	657.531	390.416	390.416	390.416	6.23161	-32.7752	6.29492	-81.6385	391.494	225.673	185.241	185.241	185.241	-32.556	4.2437	-7.64433	13.6298	-6.99087	-6.30039	1.30585	-0.0371201	0.395088	-559.675	-32.3467	24.5849	0	0	0.811097
807	0	-15.9337	0	0	-16.3457	-0.448387	12.7201	-0.378718	-0.0310388	-0.055432	-48.7388	-9.12E-15	5.35284	0	0	0.0705112	3.49176	5.28101	2.29216	144.409	344.868	655.357	392.282	392.282	392.282	6.90074	-30.6065	5.99952	-93.2366	392.365	234.384	185.241	185.241	185.241	-30.3903	3.94038	-8.13745	14.3858	-6.72671	-5.73271	1.19658	-0.045604	0.267007	-552.47	-3.08559	18.4064	0	0	0.78343
808	0	-15.2757	0	0	-15.5791	-0.3852	11.1886	-0.374252	-0.0291913	0.000120372	-45.6672	6.36E-15	4.51787	0	0	0.0833989	3.64348	4.30588	1.86584	151.795	346.05	652.439	393.981	393.981	393.981	7.69052	-28.64	5.70069	-103.275	393.266	243.677	185.241	185.241	185.241	-28.4295	3.60687	-8.76565	15.1143	-6.44411	-4.83506	1.12125	-0.0511814	0.167233	-572.314	20.9642	12.0388	0	0	0.777149
809	0	-14.5032	0	0	-14.7123	-0.318987	9.56632	-0.370281	-0.0306884	0.0560962	-43.6067	8.91E-15	3.05732	0	0	0.084059	3.82891	3.31925	1.15766	159.497	347.361	648.858	395.426	395.426	395.426	8.56925	-26.8186	5.45373	-111.652	394.202	253.233	185.241	185.241	185.241	-26.6127	3.3122	-9.50945	15.7924	-6.18763	-3.6438	1.07957	-0.0626967	0.11517	-617.079	35.0886	7.258	0	0	0.814183
810	0	-13.6989	0	0	-13.8338	-0.252898	7.93145	-0.369154	-0.0367614	0.107679	-43.2193	5.94E-15	0.869283	0	0	0.0783371	4.0663	2.32914	0.231561	167.419	348.799	644.719	396.54	396.54	396.54	9.51211	-25.1088	5.28972	-118.266	395.177	262.736	185.241	185.241	185.241	-24.9032	3.09783	-10.3479	16.4249	-6.00249	-2.23183	1.06663	-0.086238	0.136414	-680.886	36.7091	5.45427	0	0	0.90451
811	0	-12.9066	0	0	-12.9875	-0.189201	6.34333	-0.372202	-0.0475446	0.151646	-44.7134	6.79E-15	-2.04888	0	0	0.0710479	4.36632	1.32644	-0.815223	175.539	350.338	640.146	397.266	397.266	397.266	10.4982	-23.5096	5.21392	-122.997	396.184	271.897	185.241	185.241	185.241	-23.2979	2.97537	-11.2576	17.0447	-5.92942	-0.702073	1.07647	-0.122542	0.247061	-755.964	25.7535	7.07252	0	0	1.05979
812	0	-12.1319	0	0	-12.176	-0.129199	4.83827	-0.378749	-0.0625818	0.185947	-47.744	-3.39E-15	-5.62545	0	0	0.0653706	4.7299	0.287109	-1.8645	183.897	351.923	635.293	397.576	397.576	397.576	11.5059	-22.0532	5.21036	-125.709	397.205	280.464	185.241	185.241	185.241	-21.8288	2.93048	-12.2109	17.7082	-5.99941	0.825587	1.0985	-0.162524	0.458651	-831.627	4.36559	11.82	0	0	1.29506
813	0	-11.352	0	0	-11.3726	-0.0733528	3.43137	-0.386024	-0.0809316	0.210661	-51.4944	1.70E-15	-9.69338	0	0	0.0630321	5.14705	-0.823123	-2.79569	192.57	353.471	630.344	397.485	397.485	397.485	12.5087	-20.7977	5.25001	-126.256	398.202	288.223	185.241	185.241	185.241	-20.5563	2.93064	-13.1746	18.4863	-6.22754	2.23394	1.12274	-0.18854	0.767025	-897.778	-23.1717	18.8501	0	0	1.62623
814	0	-10.5317	0	0	-10.539	-0.0215745	2.1232	-0.389702	-0.101088	0.227695	-54.8904	-6.79E-15	-13.9632	0	0	0.0642529	5.59702	-2.04237	-3.50613	201.649	354.883	625.51	397.045	397.045	397.045	13.4735	-19.814	5.30105	-124.501	399.119	294.998	185.241	185.241	185.241	-19.556	2.93598	-14.1102	19.453	-6.60746	3.4291	1.145	-0.174564	1.15448	-946.999	-50.128	27.0971	0	0	2.06164
815	0	-9.64206	0	0	-9.64329	0.026366	0.909981	-0.385667	-0.121747	0.239842	-56.9548	0	-18.0929	0	0	0.0675649	6.0495	-3.40559	-3.92629	211.206	356.066	621.027	396.349	396.349	396.349	14.3624	-19.1698	5.33881	-120.34	399.885	300.639	185.241	185.241	185.241	-18.9015	2.911	-14.9767	20.6733	-7.10543	4.35444	1.16197	-0.107125	1.58298	-973.99	-71.1669	35.9135	0	0	2.58469
816	0	-8.67296	0	0	-8.67301	0.0704222	-0.205686	-0.37121	-0.140531	0.248784	-57.0735	6.79E-15	-21.5845	0	0	0.0708641	6.46777	-4.93768	-4.02713	221.284	356.948	617.14	395.519	395.519	395.519	15.1359	-18.9175	5.35297	-113.727	400.415	305.01	185.241	185.241	185.241	-18.6498	2.83462	-15.7342	22.1928	-7.65919	4.99444	1.17746	0.014243	2.00765	-975.801	-81.925	44.8127	0	0	3.14423
817	0	-7.63881	0	0	-7.64052	0.110036	-1.20874	-0.346324	-0.15475	0.254695	-55.1881	0	-23.9044	0	0	0.072774	6.81324	-6.64757	-3.81673	231.877	357.493	614.091	394.691	394.691	394.691	15.76	-19.0862	5.34978	-104.684	400.63	307.998	185.241	185.241	185.241	-18.8321	2.70515	-16.3495	24.0261	-8.1821	5.36525	1.1928	0.165758	2.37877	-950.557	-81.4899	53.4707	0	0	3.64392
818	0	-6.57424	0	0	-6.57855	0.144075	-2.07008	-0.314036	-0.162135	0.25613	-51.7877	-3.39E-15	-24.625	0	0	0.0735075	7.05162	-8.52452	-3.32917	242.929	357.704	612.089	394.003	394.003	394.003	16.2123	-19.6811	5.34893	-93.3049	400.464	309.513	185.241	185.241	185.241	-19.4522	2.53885	-16.8021	26.1488	-8.57835	5.49759	1.21139	0.308265	2.65753	-898.996	-71.8772	61.6872	0	0	3.9643
819	0	-5.52229	0	0	-5.52867	0.170971	-2.75001	-0.279451	-0.161163	0.251477	-47.6931	-6.79E-15	-23.5275	0	0	0.0742223	7.15921	-10.5375	-2.60902	254.33	357.618	611.293	393.574	393.574	393.574	16.4877	-20.6898	5.37696	-79.735	399.879	309.507	185.241	185.241	185.241	-20.493	2.36294	-17.0896	28.493	-8.76679	5.41929	1.22655	0.402055	2.82199	-823.21	-56.5421	69.0276	0	0	4.00266
820	0	-4.52101	0	0	-4.52811	0.188994	-3.20522	-0.24831	-0.151768	0.23917	-43.7706	6.79E-15	-20.7117	0	0	0.0754103	7.12739	-12.6382	-1.70005	265.923	357.298	611.787	393.483	393.483	393.483	16.6002	-22.0907	5.46073	-64.1454	398.874	307.99	185.241	185.241	185.241	-21.9279	2.20675	-17.2298	30.9535	-8.70308	5.14884	1.2106	0.432395	2.87213	-723.487	-37.5075	74.7584	0	0	3.70281
821	0	-3.59361	0	0	-3.59994	0.196613	-3.39754	-0.225405	-0.135647	0.218633	-40.6687	-6.79E-15	-16.5984	0	0	0.0760549	6.96343	-14.7666	-0.645826	277.504	356.819	613.585	393.752	393.752	393.752	16.5817	-23.8621	5.62308	-46.7057	397.485	305.039	185.241	185.241	185.241	-23.7301	2.09425	-17.259	33.4072	-8.38666	4.70412	1.13391	0.408239	2.83087	-601.488	-16.4716	78.1705	0	0	3.0909
822	0	-2.74498	0	0	-2.74955	0.192818	-3.30177	-0.213037	-0.115245	0.189954	-38.6296	1.70E-15	-11.7511	0	0	0.0742011	6.68813	-16.8583	0.501879	288.828	356.251	616.627	394.335	394.335	394.335	16.4763	-25.9867	5.88085	-27.5648	395.777	300.801	185.241	185.241	185.241	-25.8794	2.03982	-17.2267	35.7381	-7.8518	4.11671	0.980394	0.350244	2.73163	-461.021	4.28251	78.4227	0	0	2.27239
823	0	-1.96528	0	0	-1.96781	0.177352	-2.91122	-0.211011	-0.0927882	0.154215	-37.5111	-1.70E-15	-6.69591	0	0	0.0681959	6.332	-18.851	1.67563	299.615	355.653	620.794	395.122	395.122	395.122	16.331	-28.4516	6.24386	-6.84591	393.829	295.489	185.241	185.241	185.241	-28.3624	2.04682	-17.1853	37.8569	-7.15217	3.44115	0.759834	0.280713	2.6088	-309.569	22.2172	74.5706	0	0	1.40149
824	0	-1.23745	0	0	-1.2384	0.150862	-2.24171	-0.217577	-0.0686193	0.113274	-36.9454	-8.48E-15	-1.70427	0	0	0.0573397	5.93093	-20.6894	2.79274	309.573	355.054	625.923	395.955	395.955	395.955	16.1878	-31.2446	6.71454	15.3442	391.72	289.369	185.241	185.241	185.241	-31.1682	2.10824	-17.1818	39.7093	-6.34553	2.75277	0.502056	0.216054	2.48488	-156.96	35.5889	65.4776	0	0	0.623237
825	0	-0.545017	0	0	-0.545164	0.11511	-1.33718	-0.230239	-0.0416707	0.0695318	-36.5045	-9.33E-15	3.16104	0	0	0.0419043	5.52176	-22.3281	3.76306	318.42	354.457	631.817	396.666	396.666	396.666	16.0813	-34.3491	7.28891	38.8992	389.531	282.746	185.241	185.241	185.241	-34.2834	2.20862	-17.2539	41.2734	-5.48345	2.13658	0.236635	0.164117	2.37003	-10.9902	43.9387	50.4986	0	0	0.0251358
826	0	0.12173	0	0	0.121726	0.0731461	-0.274668	-0.244514	-0.0125387	0.0257464	-35.6669	1.06E-14	7.70553	0	0	0.0235561	5.13882	-23.7315	4.49786	325.904	353.84	638.255	397.104	397.104	397.104	16.0412	-37.7403	7.96	63.6925	387.351	275.95	185.241	185.241	185.241	-37.6869	2.32761	-17.4326	42.5499	-4.60712	1.67663	-0.00880625	0.129229	2.26133	122.184	48.0314	30.8386	0	0	-0.358284
827	0	0.759779	0	0	0.759866	0.0290948	0.840888	-0.256363	0.0171777	-0.0159662	-34.1082	6.79E-15	11.6255	0	0	0.00550542	4.81027	-24.8728	4.92064	331.83	353.161	644.996	397.169	397.169	397.169	16.0913	-41.3807	8.72246	89.5577	385.273	269.301	185.241	185.241	185.241	-41.3452	2.44567	-17.7417	43.5505	-3.74548	1.44506	-0.214354	0.111558	2.15485	238.571	49.1615	9.17743	0	0	-0.532641
828	0	1.35158	0	0	1.35232	-0.0124056	1.89128	-0.26418	0.0451509	-0.0535215	-31.898	3.82E-15	14.533	0	0	-0.00846041	4.55442	-25.7332	4.97791	336.069	352.377	651.797	396.824	396.824	396.824	16.2455	-45.2189	9.57589	116.279	383.386	263.082	185.241	185.241	185.241	-45.2103	2.54973	-18.1952	44.2887	-2.91495	1.49224	-0.368119	0.109017	2.04063	334.481	49.1792	-11.5325	0	0	-0.526548
829	0	1.86948	0	0	1.87168	-0.0471321	2.76927	-0.268867	0.0689969	-0.085828	-29.4488	2.55E-15	16.0694	0	0	-0.0159456	4.37703	-26.3015	4.64801	338.571	351.447	658.416	396.101	396.101	396.101	16.5025	-49.1946	10.5243	143.605	381.761	257.516	185.241	185.241	185.241	-49.2244	2.63596	-18.7929	44.774	-2.12155	1.84001	-0.461671	0.119626	1.91673	405.783	50.2523	-29.0733	0	0	-0.383845
830	0	2.28485	0	0	2.28889	-0.0723268	3.40548	-0.272569	0.0870181	-0.113174	-27.2912	7.64E-15	16.0553	0	0	-0.0174092	4.27015	-26.5752	3.94734	339.363	350.348	664.633	395.09	395.09	395.09	16.8398	-53.2479	11.5692	171.272	380.443	252.755	185.241	185.241	185.241	-53.3288	2.70774	-19.515	45.012	-1.36394	2.47739	-0.497147	0.139208	1.78365	450.861	53.9474	-42.5078	0	0	-0.160396
831	0	2.57837	0	0	2.58403	-0.0875427	3.78931	-0.277231	0.0992875	-0.138573	-25.8107	0	14.656	0	0	-0.0157113	4.21276	-26.5622	2.93239	338.546	349.072	670.263	393.925	393.925	393.925	17.213	-57.3288	12.6993	199.036	379.436	248.896	185.241	185.241	185.241	-57.4739	2.76915	-20.3177	45.0068	-0.637128	3.35982	-0.482257	0.162855	1.6538	471.849	60.9591	-52.0636	0	0	0.0854822
832	0	2.74882	0	0	2.75546	-0.0948792	3.97426	-0.283235	0.108262	-0.166705	-25.0224	-6.79E-15	12.4559	0	0	-0.0138793	4.17322	-26.2835	1.69819	336.292	347.631	675.165	392.757	392.757	392.757	17.5618	-61.4033	13.8803	226.677	378.709	246.005	185.241	185.241	185.241	-61.6251	2.81736	-21.135	44.7678	0.0646008	4.41032	-0.433424	0.181679	1.5391	476.24	70.1273	-58.6397	0	0	0.307307
833	0	2.81677	0	0	2.82388	-0.0984704	4.06476	-0.28902	0.117298	-0.203133	-24.516	-9.33E-15	10.2686	0	0	-0.0130978	4.1137	-25.7736	0.372173	332.828	346.043	679.251	391.735	391.735	391.736	17.824	-65.4529	15.0526	253.981	378.202	244.142	185.241	185.241	185.241	-65.7635	2.83784	-21.8878	44.3143	0.744989	5.52402	-0.370164	0.185397	1.4471	475.204	77.968	-62.7908	0	0	0.482748
834	0	2.82238	0	0	2.82996	-0.103462	4.19052	-0.291444	0.129609	-0.252335	-23.559	4.67E-15	8.92666	0	0	-0.0131733	3.99586	-25.0807	-0.895721	328.428	344.326	682.49	390.985	390.985	390.985	17.95	-69.4669	16.138	280.7	377.843	243.364	185.241	185.241	185.241	-69.8781	2.80508	-22.497	43.6791	1.4036	6.5758	-0.308541	0.166598	1.3783	480.556	79.8475	-64.4844	0	0	0.615169
835	0	2.81838	0	0	2.82701	-0.114786	4.47567	-0.286594	0.147236	-0.316318	-21.315	3.18E-15	9.04039	0	0	-0.0145257	3.78695	-24.2637	-1.94613	323.405	342.493	684.895	390.59	390.59	390.59	17.9155	-73.4315	17.0523	306.51	377.558	243.711	185.241	185.241	185.241	-73.9538	2.68836	-22.8975	42.9081	2.0346	7.43028	-0.262036	0.12716	1.3239	502.991	72.743	-63.3354	0	0	0.723081
836	0	2.8601	0	0	2.87106	-0.13602	5.00975	-0.270453	0.170497	-0.39345	-17.0755	4.67E-15	10.818	0	0	-0.0193026	3.4653	-23.3877	-2.62662	318.093	340.554	686.524	390.586	390.586	390.586	17.7272	-77.3165	17.7214	330.989	377.277	245.171	185.241	185.241	185.241	-77.9583	2.46024	-23.0503	42.0567	2.62659	7.95503	-0.242541	0.0801286	1.26924	550.532	57.7354	-59.0189	0	0	0.823914
837	0	2.99548	0	0	3.01104	-0.1686	5.82748	-0.240167	0.197522	-0.478276	-10.5075	-7.00E-15	13.9668	0	0	-0.0301043	3.02415	-22.5171	-2.8108	312.834	338.527	687.46	390.956	390.956	390.956	17.422	-81.068	18.0961	353.621	376.947	247.63	185.241	185.241	185.241	-81.8337	2.10461	-22.9491	41.1836	3.16414	8.0369	-0.258812	0.0460968	1.19932	626.568	41.0937	-51.5813	0	0	0.920406
838	0	3.25679	0	0	3.28059	-0.211621	6.90355	-0.195594	0.224244	-0.562575	-1.82904	-7.00E-15	17.7392	0	0	-0.0473876	2.47298	-21.7091	-2.41776	307.948	336.449	687.805	391.628	391.628	391.628	17.0579	-84.6065	18.1624	373.84	376.535	250.842	185.241	185.241	185.241	-85.4954	1.62207	-22.6211	40.3428	3.62963	7.60007	-0.321375	0.0451113	1.10143	730.037	32.1578	-41.4523	0	0	1.00402
839	0	3.65611	0	0	3.69358	-0.262248	8.16361	-0.140228	0.245303	-0.637907	8.1796	-3.87E-15	21.1545	0	0	-0.0680847	1.83593	-21.007	-1.43036	303.7	334.392	687.664	392.489	392.489	392.489	16.6989	-87.8351	17.9428	391.099	376.028	254.421	185.241	185.241	185.241	-88.8413	1.03116	-22.1195	39.5767	4.00589	6.62444	-0.441674	0.0848129	0.973782	856.602	38.2688	-29.3969	0	0	1.06966
840	0	4.18505	0	0	4.24342	-0.316507	9.50524	-0.0804845	0.255581	-0.697317	18.3859	-4.45E-15	23.3229	0	0	-0.0866809	1.14806	-20.4362	0.0909923	300.264	332.448	687.126	393.393	393.393	393.393	16.3969	-90.6547	17.4894	404.947	375.421	257.88	185.241	185.241	185.241	-91.7674	0.36578	-21.5095	38.9102	4.27891	5.16095	-0.626133	0.156253	0.824143	998.25	60.4938	-16.3974	0	0	1.12194
841	0	4.81718	0	0	4.90459	-0.370099	10.8201	-0.0232424	0.252759	-0.736548	27.6705	4.67E-15	23.833	0	0	-0.0979269	0.45048	-20.0019	2.00467	297.688	330.719	686.245	394.187	394.187	394.187	16.1776	-92.979	16.8679	415.076	374.707	260.696	185.241	185.241	185.241	-94.1836	-0.329415	-20.8516	38.3471	4.44091	3.33747	-0.874343	0.238648	0.666678	1145.49	92.8942	-3.5284	0	0	1.1747
842	0	5.50903	0	0	5.63264	-0.418855	12.0065	0.0248496	0.237929	-0.752966	35.0411	0	22.8662	0	0	-0.098295	-0.214851	-19.6902	4.09868	295.887	329.284	685.032	394.73	394.73	394.73	16.0338	-94.7444	16.1448	421.338	373.856	262.379	185.241	185.241	185.241	-96.0212	-1.00238	-20.1902	37.8698	4.49356	1.35006	-1.17247	0.311225	0.515114	1285.5	126.299	8.24016	0	0	1.24234
843	0	6.20122	0	0	6.36429	-0.458831	12.9715	0.0578963	0.215483	-0.745237	39.6376	1.70E-15	21.1217	0	0	-0.0862126	-0.808779	-19.4714	6.11628	294.647	328.177	683.437	394.919	394.919	394.919	15.9286	-95.9114	15.3799	423.734	372.826	262.536	185.241	185.241	185.241	-97.2349	-1.59583	-19.5507	37.4438	4.44885	-0.560834	-1.48696	0.365805	0.387476	1401.01	153.433	18.2138	0	0	1.33531
844	0	6.82288	0	0	7.02152	-0.486224	13.6284	0.0702935	0.191386	-0.71338	40.6113	-5.51E-15	19.4895	0	0	-0.0619576	-1.29785	-19.3053	7.79351	293.674	327.378	681.361	394.703	394.703	394.703	15.8078	-96.4633	14.6272	422.387	371.573	260.909	185.241	185.241	185.241	-97.8009	-2.05047	-18.9452	37.0262	4.32798	-2.1469	-1.77047	0.405563	0.306781	1472.25	171.67	25.8288	0	0	1.45205
845	0	7.30294	0	0	7.52435	-0.497408	13.8957	0.0570698	0.170893	-0.65897	37.1496	-2.97E-15	18.651	0	0	-0.0285618	-1.65636	-19.1483	8.90085	292.641	326.832	678.674	394.09	394.09	394.09	15.618	-96.4054	13.9388	417.503	370.076	257.409	185.241	185.241	185.241	-97.7192	-2.31285	-18.3824	36.5767	4.15668	-3.1927	-1.9656	0.436853	0.302186	1478.64	182.109	30.4733	0	0	1.56204
846	0	7.58974	0	0	7.8134	-0.489273	13.7014	0.0149076	0.156618	-0.584707	28.6985	-2.55E-15	18.7841	0	0	0.00729607	-1.86888	-18.9603	9.28253	291.245	326.483	675.248	393.131	393.131	393.131	15.3291	-95.7702	13.3644	409.346	368.362	252.148	185.241	185.241	185.241	-97.0219	-2.34947	-17.8769	36.0689	3.95937	-3.55423	-2.01535	0.457056	0.403052	1402.73	186.823	31.3652	0	0	1.59928
847	0	7.67437	0	0	7.87744	-0.459935	12.998	-0.0555207	0.147594	-0.49367	15.3922	8.48E-16	19.4897	0	0	0.0370301	-1.93355	-18.7129	8.88898	289.262	326.303	671.006	391.909	391.909	391.909	14.9524	-94.6268	12.9431	398.228	366.51	245.445	185.241	185.241	185.241	-95.7855	-2.16328	-17.452	35.4998	3.7536	-3.19033	-1.87289	0.453393	0.626398	1234.5	186.618	27.8635	0	0	1.487
848	0	7.60862	0	0	7.77341	-0.409667	11.7837	-0.145994	0.139707	-0.389102	-1.45374	-3.18E-15	19.9597	0	0	0.0553087	-1.86543	-18.3945	7.797	286.586	326.297	665.962	390.505	390.505	390.505	14.5443	-93.0909	12.6915	384.521	364.642	237.823	185.241	185.241	185.241	-94.1405	-1.80293	-17.1367	34.8933	3.54793	-2.18227	-1.52464	0.407715	0.964741	979.634	179.678	20.1448	0	0	1.19466
849	0	7.50306	0	0	7.6224	-0.341605	10.1224	-0.239379	0.127327	-0.276522	-19.2205	5.94E-15	19.2967	0	0	0.0642754	-1.69723	-18.0117	6.20608	283.243	326.486	660.242	388.986	388.986	388.986	14.1874	-91.3231	12.5968	368.678	362.903	229.936	185.241	185.241	185.241	-92.2657	-1.35365	-16.956	34.2961	3.344	-0.730069	-1.01487	0.309257	1.384	668.47	162.665	9.73525	0	0	0.7859
850	0	7.4982	0	0	7.57519	-0.261762	8.15155	-0.314676	0.106907	-0.166475	-34.6668	-4.08E-15	16.9905	0	0	0.0714337	-1.47495	-17.5851	4.39953	279.359	326.871	654.074	387.397	387.397	387.397	13.9567	-89.5085	12.6209	351.249	361.417	222.448	185.24	185.241	185.241	-90.3617	-0.910544	-16.9195	33.7642	3.14148	0.885766	-0.45138	0.167215	1.83358	357.009	134.226	-0.86574	0	0	0.39775
851	0	7.71914	0	0	7.76284	-0.178011	6.06325	-0.358259	0.0811191	-0.0735193	-45.334	-5.30E-15	13.3641	0	0	0.0830079	-1.2485	-17.1368	2.67511	275.094	327.399	647.747	385.763	385.764	385.763	13.8892	-87.8203	12.7127	332.835	360.253	215.892	185.241	185.241	185.241	-88.6109	-0.549949	-17.0132	33.3422	2.94241	2.37252	0.0336514	0.00663758	2.26548	109.418	97.2608	-9.55703	0	0	0.142377
852	0	8.24101	0	0	8.26188	-0.098254	4.05931	-0.366893	0.0568367	-0.0079538	-50.1484	1.16E-14	9.335	0	0	0.0983421	-1.06024	-16.677	1.27269	270.553	327.974	641.546	384.109	384.109	384.109	13.9804	-86.3886	12.8218	313.994	359.422	210.576	185.241	185.24	185.241	-87.1468	-0.317233	-17.2033	33.0419	2.75023	3.49735	0.348358	-0.143446	2.63856	-32.5361	57.4754	-15.5795	0	0	0.0263576
853	0	9.07527	0	0	9.08267	-0.0286915	2.30317	-0.345981	0.0390394	0.0296577	-49.4078	1.59E-15	5.71951	0	0	0.109955	-0.93727	-16.1933	0.329754	265.731	328.481	635.704	382.468	382.468	382.468	14.2019	-85.284	12.9081	295.15	358.89	206.577	185.241	185.241	185.241	-86.0393	-0.230835	-17.4494	32.8291	2.56531	4.13185	0.466763	-0.263832	2.92185	-63.6766	20.4002	-19.277	0	0	-0.0133982
854	0	10.1731	0	0	10.1743	0.0270098	0.893681	-0.307426	0.0280168	0.0450404	-44.5269	-3.65E-15	2.8399	0	0	0.110173	-0.888558	-15.6482	-0.126936	260.505	328.821	630.371	380.892	380.892	380.892	14.5203	-84.5158	12.9429	276.556	358.614	203.784	185.241	185.241	185.241	-85.2958	-0.291542	-17.7151	32.6226	2.38025	4.26035	0.417448	-0.347279	3.10388	-7.79098	-10.5898	-21.161	0	0	-0.0114334
855	0	11.4431	0	0	11.4431	0.0676252	-0.13485	-0.264407	0.0212772	0.0443236	-37.3273	-2.80E-15	0.627513	0	0	0.0973009	-0.906447	-14.9855	-0.162679	254.66	328.925	625.616	379.444	379.444	379.444	14.9049	-84.0453	12.9062	258.319	358.544	201.978	185.241	185.24	185.241	-84.8743	-0.489588	-17.9706	32.3081	2.17893	3.96062	0.253837	-0.4007	3.1924	99.5097	-35.9448	-21.3334	0	0	0.0712873
856	0	12.7756	0	0	12.7768	0.0937623	-0.796734	-0.226723	0.0168266	0.0334294	-29.3581	4.30E-15	-1.05249	0	0	0.0756701	-0.971399	-14.1427	0.0990357	247.945	328.759	621.441	378.188	378.188	378.188	15.3272	-83.8041	12.784	240.437	358.628	200.906	185.241	185.241	185.241	-84.702	-0.807504	-18.1904	31.7616	1.93934	3.3681	0.0435378	-0.432349	3.21478	219.226	-56.5213	-19.8256	0	0	0.296761
857	0	14.0614	0	0	14.0642	0.107105	-1.13454	-0.199436	0.0136222	0.0183033	-21.6223	2.23E-15	-2.29621	0	0	0.0516001	-1.0592	-13.0669	0.515405	240.135	328.309	617.828	377.18	377.18	377.18	15.7594	-83.7089	12.5687	222.844	358.808	200.336	185.241	185.241	185.241	-84.6895	-1.22016	-18.3534	30.8798	1.64004	2.63373	-0.150434	-0.445293	3.20552	317.612	-71.9531	-16.9019	0	0	0.660744
858	0	15.2011	0	0	15.2045	0.109739	-1.20123	-0.183517	0.0110486	0.00416775	-14.6009	-5.04E-15	-3.16837	0	0	0.0301989	-1.14821	-11.7283	0.956768	231.089	327.581	614.767	376.458	376.459	376.458	16.1743	-83.6689	12.2611	205.452	359.03	200.081	185.241	185.241	185.241	-84.7382	-1.69475	-18.4456	29.6055	1.26748	1.88831	-0.279552	-0.434047	3.19505	371.228	-80.0613	-13.1164	0	0	1.05162
859	0	16.107	0	0	16.1098	0.103604	-1.04591	-0.176884	0.00942144	-0.00521615	-8.39204	1.91E-15	-3.64794	0	0	0.0144378	-1.22491	-10.1274	1.3284	220.783	326.592	612.291	376.036	376.036	376.036	16.5465	-83.5892	11.8705	188.173	359.243	200.003	185.241	185.241	185.241	-84.7444	-2.19269	-18.4602	27.9415	0.821751	1.21952	-0.312539	-0.388221	3.19828	368.468	-76.8247	-9.36911	0	0	1.29606
860	0	16.7045	0	0	16.7058	0.0901125	-0.704316	-0.176413	0.00969473	-0.0078416	-2.9591	3.87E-15	-3.66455	0	0	0.00564093	-1.28546	-8.29487	1.58219	209.326	325.381	610.479	375.891	375.89	375.89	16.8533	-83.374	11.4121	170.944	359.413	200.006	185.241	185.241	185.241	-84.6034	-2.67314	-18.3984	25.9489	0.317615	0.662908	-0.240798	-0.303281	3.21113	309.655	-58.8979	-6.5803	0	0	1.25711
861	0	16.9313	0	0	16.9314	0.0700144	-0.195357	-0.179156	0.0124914	-0.00412718	1.72305	-5.94E-15	-3.18704	0	0	0.00397862	-1.33256	-6.28591	1.71678	196.949	324.007	609.439	375.963	375.963	375.963	17.0762	-82.9301	10.9055	153.728	359.529	200.022	185.241	185.241	185.241	-84.2139	-3.09659	-18.2673	23.7306	-0.220267	0.207642	-0.0765753	-0.181357	3.22078	205.017	-25.3959	-5.19352	0	0	0.910925
862	0	16.7398	0	0	16.7404	0.0435167	0.475698	-0.1829	0.017215	0.00388624	5.61738	2.89E-15	-2.29378	0	0	0.00865781	-1.36958	-4.17005	1.76695	183.983	322.557	609.276	376.172	376.172	376.172	17.2	-82.1715	10.3735	136.517	359.601	200.003	185.241	185.241	185.241	-83.4834	-3.42611	-18.0786	21.4096	-0.764254	-0.187409	0.158609	-0.03552	3.21007	68.7826	20.3359	-5.00945	0	0	0.341488
863	0	16.0976	0	0	16.102	0.0105154	1.31125	-0.185896	0.0223917	0.0130436	8.66723	-4.42E-15	-1.12872	0	0	0.017964	-1.39511	-2.02146	1.78788	170.815	321.136	610.057	376.426	376.426	376.426	17.2108	-81.0252	9.84311	119.321	359.657	199.915	185.241	185.241	185.241	-82.3332	-3.62653	-17.8448	19.1064	-1.29127	-0.574893	0.442747	0.116966	3.1692	-84.8099	71.6954	-5.36096	0	0	-0.311616
864	0	14.9893	0	0	15.0018	-0.0291242	2.31411	-0.186998	0.0261971	0.0199092	10.7965	-4.45E-15	0.151042	0	0	0.0294275	-1.40068	0.0888497	1.83992	157.857	319.86	611.793	376.649	376.649	376.649	17.0934	-79.4348	9.34551	102.158	359.729	199.728	185.241	185.241	185.241	-80.7028	-3.6625	-17.5764	16.9224	-1.78666	-1.00393	0.754081	0.254181	3.08962	-243.328	119.692	-5.49758	0	0	-0.911479
865	0	13.4156	0	0	13.4409	-0.0753129	3.48083	-0.185733	0.0273985	0.0217318	11.8991	-2.97E-15	1.45145	0	0	0.0398965	-1.37138	2.09733	1.97694	145.514	318.845	614.421	376.796	376.796	376.796	16.8309	-77.3635	8.91676	85.038	359.837	199.419	185.241	185.241	185.241	-78.5513	-3.49743	-17.2786	14.9306	-2.24661	-1.5106	1.07374	0.359745	2.96432	-397.632	155.906	-4.875	0	0	-1.36412
866	0	11.3943	0	0	11.4349	-0.127524	4.79616	-0.182731	0.025765	0.0168304	11.7769	-8.48E-16	2.74537	0	0	0.0454378	-1.28911	3.94892	2.23987	134.16	318.191	617.809	376.862	376.862	376.862	16.4074	-74.7948	8.59696	67.9529	359.985	198.968	185.241	185.241	185.241	-75.8596	-3.09526	-16.9512	13.1751	-2.67646	-2.11503	1.38516	0.420506	2.78975	-541.372	172.935	-3.17953	0	0	-1.628
867	0	8.96	0	0	9.01362	-0.184575	6.22758	-0.180214	0.0219575	0.00446739	10.0745	-5.09E-15	4.0069	0	0	0.0412047	-1.13749	5.59584	2.65415	124.131	317.968	621.764	376.887	376.887	376.887	15.8149	-71.7325	8.42836	50.8695	360.156	198.374	185.241	185.241	185.241	-72.6313	-2.42542	-16.5912	11.6771	-3.08652	-2.82242	1.67112	0.431744	2.56792	-668.891	166.645	-0.378449	0	0	-1.69752
868	0	6.16711	0	0	6.22372	-0.244374	7.71959	-0.1821	0.0169725	-0.0152638	6.28037	-4.67E-15	5.11882	0	0	0.0218467	-0.90665	6.99616	3.2277	115.709	318.213	626.042	376.944	376.944	376.944	15.0633	-68.2014	8.4512	33.7313	360.318	197.67	185.241	185.241	185.241	-68.8955	-1.47044	-16.1969	10.445	-3.48536	-3.62437	1.91135	0.393107	2.30921	-774.12	136.288	3.34124	0	0	-1.58691
869	0	3.09412	0	0	3.13441	-0.303729	9.19018	-0.19364	0.011439	-0.0411966	-0.178071	-2.12E-15	5.83283	0	0	-0.0170954	-0.597142	8.11361	3.9483	109.118	318.922	630.378	377.121	377.121	377.121	14.1874	-64.2505	8.69509	16.4751	360.437	196.956	185.241	185.241	185.241	-64.7104	-0.236084	-15.7731	9.48327	-3.87404	-4.4982	2.08669	0.309587	2.03057	-851.618	85.2265	7.61916	0	0	-1.32047
870	0	-0.149444	0	0	-0.152003	-0.358378	10.5335	-0.219601	0.00471956	-0.0702368	-9.65476	8.48E-16	5.79912	0	0	-0.07597	-0.221719	8.91921	4.78142	104.515	320.053	634.503	377.504	377.504	377.504	13.2516	-59.96	9.16497	-0.93208	360.484	196.42	185.241	185.241	185.241	-60.1703	1.23645	-15.3329	8.79785	-4.24256	-5.40499	2.18367	0.189667	1.75056	-898.954	20.1085	12.0403	0	0	-0.930239
871	0	-3.41898	0	0	-3.49077	-0.403459	11.6329	-0.260675	-0.00517107	-0.097529	-21.8313	-3.29E-15	4.70815	0	0	-0.146484	0.195736	9.3945	5.67007	101.977	321.532	638.168	378.163	378.163	378.163	12.3439	-55.4467	9.82469	-18.4391	360.447	196.349	185.241	185.241	185.241	-55.4092	2.86068	-14.8975	8.39705	-4.57109	-6.2887	2.20141	0.0414227	1.48178	-918.217	-51.2406	16.3325	0	0	-0.456028
872	0	-6.54048	0	0	-6.69697	-0.434449	12.3837	-0.31267	-0.0199383	-0.117483	-35.5872	4.88E-15	2.51096	0	0	-0.211084	0.624839	9.53549	6.53819	101.499	323.262	641.162	379.146	379.146	379.146	11.5583	-50.8629	10.5884	-35.861	360.328	197.087	185.241	185.241	185.241	-50.5968	4.50605	-14.4917	8.28637	-4.83623	-7.07913	2.14614	-0.119238	1.22959	-913.916	-119.395	20.317	0	0	0.05693
873	0	-9.32925	0	0	-9.56601	-0.448247	12.7167	-0.367145	-0.0394572	-0.124886	-49.1248	-1.02E-14	-0.508131	0	0	-0.247957	1.03525	9.35546	7.29711	102.987	325.137	643.32	380.478	380.478	380.478	10.969	-46.3831	11.3304	-52.8628	360.141	198.963	185.241	185.241	185.241	-45.9218	6.01639	-14.1369	8.46177	-5.01903	-7.69792	2.03432	-0.270788	0.992083	-893.091	-175.356	23.7579	0	0	0.556597
874	0	-11.6193	0	0	-11.9108	-0.443975	12.6137	-0.414635	-0.0608906	-0.116595	-60.4709	-1.10E-14	-3.80631	0	0	-0.241896	1.40311	8.88479	7.85581	106.268	327.059	644.531	382.159	382.159	382.159	10.6086	-42.1788	11.9149	-68.9951	359.9	202.2	185.241	185.241	185.241	-41.5652	7.24413	-13.845	8.9047	-5.11094	-8.06786	1.88742	-0.388761	0.766189	-863.338	-211.796	26.1389	0	0	0.992293
875	0	-13.2948	0	0	-13.6031	-0.423086	12.1089	-0.448212	-0.0803349	-0.0923933	-68.1084	-3.39E-15	-6.83986	0	0	-0.193727	1.71536	8.16725	8.13436	111.108	328.945	644.737	384.162	384.162	384.162	10.4601	-38.3893	12.2361	-83.7732	359.609	206.855	185.241	185.241	185.241	-37.6711	8.08817	-13.6136	9.58152	-5.11553	-8.12479	1.73347	-0.458739	0.552477	-833.403	-226.054	26.8109	0	0	1.33109
876	0	-14.3108	0	0	-14.5988	-0.388904	11.2789	-0.46559	-0.0940032	-0.0548627	-71.4509	-1.70E-15	-9.14248	0	0	-0.120073	1.97148	7.25347	8.07906	117.243	330.741	643.929	386.428	386.428	386.428	10.4675	-35.0999	12.2483	-96.7629	359.259	212.806	185.241	185.241	185.241	-34.3241	8.51829	-13.427	10.4465	-5.04836	-7.83071	1.59612	-0.474543	0.361891	-810.884	-219.077	25.333	0	0	1.56964
877	0	-14.696	0	0	-14.9387	-0.345814	10.2256	-0.467842	-0.100255	-0.00848935	-70.8438	0	-10.4278	0	0	-0.0431209	2.18191	6.19336	7.67372	124.412	332.416	642.148	388.863	388.863	388.863	10.5578	-32.3356	11.973	-107.641	358.838	219.792	185.241	185.241	185.241	-31.5443	8.5757	-13.2611	11.4483	-4.934	-7.18317	1.48935	-0.445104	0.210164	-800.646	-196.424	22.0745	0	0	1.73047
878	0	-14.5385	0	0	-14.7263	-0.298458	9.06004	-0.458174	-0.0995581	0.0409386	-67.3462	1.19E-14	-10.5601	0	0	0.020421	2.36412	5.02935	6.94343	132.39	333.966	639.477	391.339	391.339	391.339	10.6645	-30.0693	11.4825	-116.216	358.335	227.469	185.241	185.241	185.241	-29.2955	8.35204	-13.0925	12.5382	-4.80317	-6.21765	1.41173	-0.387314	0.118632	-802.483	-165.857	18.322	0	0	1.843
879	0	-13.9617	0	0	-14.0976	-0.250924	7.88242	-0.440883	-0.0930094	0.0876662	-62.3592	1.02E-14	-9.48498	0	0	0.0642809	2.53712	3.79187	5.949	141.004	335.399	636.046	393.703	393.703	393.703	10.7429	-28.2401	10.8706	-122.413	357.758	235.47	185.241	185.241	185.241	-27.5051	7.95748	-12.9078	13.6776	-4.68888	-5.00145	1.35321	-0.318281	0.104953	-812.953	-133.84	15.4508	0	0	1.93207
880	0	-13.098	0	0	-13.1915	-0.206071	6.765	-0.420461	-0.0821867	0.126995	-57.2393	-1.70E-15	-7.32268	0	0	0.0904503	2.71696	2.49712	4.77601	150.138	336.723	632.022	395.795	395.795	395.795	10.7785	-26.7733	10.2258	-126.245	357.138	243.454	185.241	185.241	185.241	-26.0872	7.49143	-12.7096	14.8451	-4.62272	-3.62267	1.30303	-0.249666	0.180743	-827.388	-104.459	14.3597	0	0	2.01787
881	0	-12.0661	0	0	-12.1279	-0.165079	5.73919	-0.400732	-0.0690317	0.156728	-53.0077	-1.19E-14	-4.42144	0	0	0.104448	2.9136	1.14726	3.52201	159.729	337.942	627.606	397.466	397.466	397.466	10.7854	-25.5998	9.61407	-127.774	356.531	251.138	185.241	185.241	185.241	-24.9634	7.02493	-12.5189	16.0397	-4.63078	-2.17803	1.25117	-0.186139	0.346598	-841.028	-79.0405	15.0529	0	0	2.11987
882	0	-10.9572	0	0	-10.9961	-0.127417	4.79346	-0.38413	-0.0554884	0.176634	-50.2058	1.02E-14	-1.30656	0	0	0.111799	3.13	-0.267328	2.28285	169.751	339.048	623.019	398.607	398.607	398.607	10.7992	-24.6696	9.0744	-127.075	356.013	258.314	185.241	185.241	185.241	-24.078	6.59671	-12.3716	17.2812	-4.73066	-0.759641	1.19158	-0.124693	0.594651	-849.317	-56.7052	16.8171	0	0	2.25657
883	0	-9.82966	0	0	-9.8525	-0.0912335	3.88236	-0.370806	-0.0440759	0.187901	-48.835	-4.24E-15	1.34375	0	0	0.116062	3.36257	-1.76393	1.1401	180.194	340.027	618.493	399.164	399.164	399.164	10.8659	-23.9588	8.62407	-124.217	355.666	264.84	185.241	185.241	185.241	-23.4041	6.21932	-12.3108	18.6066	-4.92786	0.557111	1.12007	-0.0573742	0.911122	-847.264	-36.0519	18.9317	0	0	2.43612
884	0	-8.71203	0	0	-8.72365	-0.0540889	2.94502	-0.358313	-0.0382029	0.192575	-48.4029	8.48E-16	2.77955	0	0	0.118022	3.60254	-3.36201	0.150628	191.048	340.868	614.259	399.156	399.156	399.156	11.0298	-23.4692	8.26702	-119.248	355.559	270.63	185.241	185.241	185.241	-22.9429	5.88979	-12.3772	20.0631	-5.21239	1.7232	1.03848	0.0190175	1.27441	-831.125	-17.6681	21.4263	0	0	2.64785
885	0	-7.61175	0	0	-7.6161	-0.0139192	1.92957	-0.343763	-0.0400768	0.193397	-48.2319	0	2.49297	0	0	0.116445	3.83808	-5.07745	-0.658631	202.278	341.565	610.536	398.669	398.669	398.669	11.3195	-23.2218	8.00223	-112.208	355.727	275.632	185.241	185.241	185.241	-22.7162	5.60027	-12.5969	21.6989	-5.55664	2.7199	0.957584	0.105183	1.65586	-800.497	-2.54981	24.7053	0	0	2.86539
886	0	-6.52495	0	0	-6.52561	0.0301129	0.81511	-0.324674	-0.0499537	0.192831	-47.6433	-9.33E-15	0.374009	0	0	0.10928	4.05641	-6.91712	-1.28794	213.823	342.127	607.525	397.857	397.857	397.857	11.7397	-23.2485	7.82966	-103.138	356.153	279.807	185.241	185.241	185.241	-22.7576	5.34556	-12.9733	23.553	-5.91506	3.55418	0.898085	0.194953	2.02014	-759.271	7.76627	29.3345	0	0	3.05754
887	0	-5.44571	0	0	-5.44584	0.0771234	-0.375394	-0.299673	-0.0663247	0.193019	-46.1293	0	-3.2661	0	0	0.0957239	4.24551	-8.8759	-1.75278	225.594	342.575	605.391	396.909	396.909	396.909	12.2688	-23.5832	7.75283	-92.0892	356.768	283.108	185.241	185.241	185.241	-23.1026	5.12633	-13.4856	25.6442	-6.22886	4.24421	0.882757	0.277392	2.33098	-714.058	12.2368	35.6662	0	0	3.20231
888	0	-4.37416	0	0	-4.37581	0.124425	-1.57293	-0.269093	-0.0862223	0.194048	-43.4965	-3.39E-15	-7.73705	0	0	0.0780477	4.39431	-10.9362	-2.06682	237.492	342.938	604.263	396.031	396.031	396.031	12.8631	-24.2524	7.77761	-79.1381	357.461	285.472	185.241	185.241	185.241	-23.7792	4.94841	-14.0919	27.9637	-6.4347	4.79954	0.920384	0.340402	2.55917	-669.187	11.1067	43.4955	0	0	3.28344
889	0	-3.3213	0	0	-3.32492	0.167911	-2.67271	-0.235344	-0.105825	0.194756	-39.9404	-5.09E-15	-12.1176	0	0	0.0614093	4.49169	-13.0697	-2.22861	249.417	343.244	604.227	395.404	395.404	395.404	13.4644	-25.2685	7.90783	-64.3842	358.099	286.826	185.241	185.241	185.241	-24.8009	4.81921	-14.7363	30.4725	-6.47577	5.20558	1.00147	0.373946	2.69066	-625.712	6.26426	51.837	0	0	3.28795
890	0	-2.30962	0	0	-2.31407	0.202824	-3.55425	-0.202886	-0.120305	0.192748	-36.0239	0	-15.3837	0	0	0.0512788	4.52535	-15.2408	-2.21774	261.275	343.517	605.323	395.157	395.157	395.157	14.0112	-26.6268	8.14074	-47.9461	358.551	287.096	185.241	185.241	185.241	-26.1638	4.74355	-15.3589	33.1058	-6.31306	5.42126	1.1023	0.36835	2.72897	-581.33	0.0498434	58.8515	0	0	3.19797
891	0	-1.36759	0	0	-1.37111	0.224849	-4.10954	-0.177326	-0.124816	0.185784	-32.5145	1.70E-15	-16.656	0	0	0.04952	4.48225	-17.4102	-2.00166	272.972	343.768	607.56	395.342	395.342	395.342	14.4528	-28.3085	8.46526	-29.9484	358.718	286.234	185.241	185.241	185.241	-27.8493	4.72042	-15.91	35.7826	-5.93369	5.39136	1.18337	0.320887	2.69022	-530.129	-4.87264	62.1641	0	0	2.98023
892	0	-0.520632	0	0	-0.522081	0.231253	-4.27088	-0.162795	-0.117954	0.172082	-30.0313	-1.70E-15	-15.646	0	0	0.0523647	4.35139	-19.5382	-1.55232	284.405	343.996	610.908	395.922	395.922	395.922	14.7639	-30.2877	8.86487	-10.5064	358.558	284.251	185.241	185.241	185.241	-29.8323	4.74237	-16.364	38.4189	-5.35347	5.07065	1.20936	0.241167	2.60125	-465.724	-6.85844	60.4333	0	0	2.60409
893	0	0.216268	0	0	0.216805	0.221579	-4.02715	-0.160656	-0.10131	0.151443	-28.8394	-1.70E-15	-12.6365	0	0	0.0533738	4.12746	-21.5861	-0.865431	295.441	344.189	615.309	396.781	396.781	396.781	14.9488	-32.5392	9.32311	10.2824	358.09	281.231	185.241	185.241	185.241	-32.0882	4.79738	-16.7242	40.9364	-4.6121	4.44781	1.15127	0.146695	2.48382	-382.022	-5.76886	53.4289	0	0	2.05904
894	0	0.841251	0	0	0.842766	0.197693	-3.42479	-0.169462	-0.0780645	0.125384	-28.8134	1.70E-15	-8.28497	0	0	0.0479428	3.81484	-23.5162	0.0232847	305.907	344.327	620.665	397.747	397.747	397.747	15.0362	-35.0421	9.82847	32.3374	357.388	277.336	185.241	185.241	185.241	-34.5972	4.87183	-17.0184	43.2662	-3.76394	3.56238	1.00177	0.0597274	2.35451	-277	-2.30784	41.8714	0	0	1.38668
895	0	1.36364	0	0	1.365	0.163305	-2.55629	-0.185605	-0.0518646	0.0960961	-29.519	-8.48E-16	-3.40483	0	0	0.0358087	3.42985	-25.2904	1.03233	315.588	344.385	626.835	398.62	398.62	398.62	15.069	-37.7809	10.3766	55.587	356.555	272.791	185.241	185.241	185.241	-37.3448	4.95255	-17.2886	45.3467	-2.86579	2.50701	0.77646	-0.00398588	2.21916	-153.702	1.39711	27.4076	0	0	0.685586
896	0	1.79831	0	0	1.79897	0.123192	-1.54174	-0.204863	-0.0252743	0.0655973	-30.4194	-3.39E-15	1.29555	0	0	0.0202756	2.99999	-26.8709	2.04296	324.242	344.331	633.628	399.208	399.208	399.208	15.0921	-40.7428	10.9694	79.9544	355.71	267.853	185.241	185.241	185.241	-40.3195	5.02776	-17.5797	47.1192	-1.96683	1.41393	0.510208	-0.0341347	2.08114	-20.2904	4.18874	11.8016	0	0	0.0856655
897	0	2.1593	0	0	2.15939	0.0823956	-0.508905	-0.223501	0.000179022	0.0354602	-31.0437	6.79E-15	5.28626	0	0	0.00567346	2.55933	-28.2209	2.92026	331.628	344.128	640.809	399.35	399.35	399.35	15.1439	-43.9136	11.6127	105.344	354.963	262.792	185.241	185.241	185.241	-43.5088	5.0875	-17.9302	48.5245	-1.10239	0.428824	0.244533	-0.0271905	1.9407	111.803	6.88927	-3.54549	0	0	-0.295625
898	0	2.45454	0	0	2.45461	0.0454307	0.427227	-0.239095	0.0231785	0.00619301	-31.1089	-4.35E-15	8.1852	0	0	-0.00485657	2.14135	-29.3072	3.53976	337.541	343.741	648.121	398.938	398.938	398.938	15.25	-47.2745	12.3143	131.632	354.413	257.86	185.241	185.241	185.241	-46.8961	5.12438	-18.3658	49.5046	-0.293482	-0.319352	0.0111716	0.0139363	1.80269	232.148	11.9966	-17.5771	0	0	-0.394293
899	0	2.68361	0	0	2.68418	0.0155614	1.18352	-0.250884	0.0428658	-0.0228826	-30.5587	2.55E-15	9.81541	0	0	-0.0105798	1.77179	-30.1032	3.81092	341.833	343.147	655.3	397.925	397.925	397.925	15.4175	-50.8004	13.0796	158.662	354.131	253.277	185.241	185.241	185.241	-50.4581	5.13441	-18.8939	50.0078	0.449858	-0.742501	-0.167629	0.0777029	1.6743	332.118	22.2607	-29.6906	0	0	-0.212009
900	0	2.8399	0	0	2.84118	-0.00577493	1.72352	-0.259276	0.0596061	-0.0537937	-29.4858	5.51E-15	10.2951	0	0	-0.0129147	1.4634	-30.5913	3.69341	344.437	342.344	662.099	396.337	396.337	396.337	15.6316	-54.4607	13.9074	186.248	354.155	249.225	185.241	185.241	185.241	-54.1665	5.1166	-19.4992	49.9984	1.12396	-0.807152	-0.284852	0.146176	1.56887	407.863	39.5206	-39.8099	0	0	0.184386
901	0	2.91609	0	0	2.91798	-0.0191764	2.06255	-0.265146	0.0752071	-0.0892218	-28.0136	-3.39E-15	10.048	0	0	-0.0139848	1.21417	-30.7653	3.20436	345.37	341.357	668.309	394.275	394.275	394.274	15.8582	-58.2222	14.7841	214.178	354.49	245.85	185.241	185.241	185.241	-57.9892	5.07082	-20.1445	49.4677	1.72815	-0.53631	-0.342867	0.199114	1.49602	459.448	63.8026	-48.2385	0	0	0.686742
902	0	2.91085	0	0	2.91312	-0.027076	2.26232	-0.268531	0.0925154	-0.132141	-26.1277	2.55E-15	9.71749	0	0	-0.0152803	1.00907	-30.6331	2.41757	344.742	340.232	673.766	391.91	391.91	391.91	16.0515	-62.0504	15.6796	242.205	355.116	243.27	185.241	185.241	185.241	-61.8923	4.99457	-20.7763	48.4457	2.26413	-0.00132289	-0.3561	0.217966	1.46152	492.332	92.4808	-55.2593	0	0	1.18108
903	0	2.83344	0	0	2.83596	-0.0331461	2.4158	-0.268555	0.11438	-0.185235	-23.6522	4.24E-16	9.98412	0	0	-0.017433	0.824986	-30.2194	1.45461	342.75	339.029	678.364	389.477	389.477	389.477	16.1665	-65.9086	16.5478	270.038	355.997	241.581	185.241	185.241	185.241	-65.8388	4.88045	-21.3344	47.0098	2.73794	0.694226	-0.34463	0.192587	1.45906	515.73	121.011	-60.8814	0	0	1.58321
904	0	2.70544	0	0	2.70828	-0.0415071	2.62713	-0.263257	0.142914	-0.250141	-20.255	4.24E-16	11.4009	0	0	-0.0210275	0.637339	-29.5671	0.470043	339.673	337.806	682.048	387.245	387.245	387.245	16.1714	-69.7551	17.3309	297.315	357.102	240.853	185.241	185.241	185.241	-69.7855	4.71556	-21.763	45.2854	3.1626	1.43406	-0.330902	0.128536	1.4711	541.502	144.94	-64.7455	0	0	1.85737
905	0	2.55872	0	0	2.5622	-0.0558634	2.98984	-0.250167	0.178472	-0.326897	-15.5614	8.48E-16	14.2154	0	0	-0.0272208	0.426545	-28.7365	-0.368672	335.852	336.612	684.815	385.475	385.475	385.475	16.0569	-73.5379	17.9681	323.596	358.41	241.104	185.241	185.241	185.241	-73.6782	4.48356	-22.0208	43.4356	3.55843	2.10772	-0.337293	0.0489354	1.47477	582.391	161.57	-65.9924	0	0	2.00729
906	0	2.43044	0	0	2.43515	-0.0786736	3.56562	-0.226787	0.218841	-0.413175	-9.28191	-5.51E-15	18.2433	0	0	-0.0372019	0.182212	-27.8013	-0.905429	331.668	335.482	686.701	384.374	384.374	384.374	15.8403	-77.1919	18.4074	348.355	359.92	242.278	185.241	185.241	185.241	-77.4488	4.16874	-22.089	41.64	3.94566	2.62194	-0.378127	-0.0132501	1.44827	647.973	170.903	-63.5336	0	0	2.03745
907	0	2.35567	0	0	2.36253	-0.11057	4.36954	-0.190975	0.25918	-0.503892	-1.3257	-7.21E-15	22.8622	0	0	-0.0506943	-0.0958731	-26.8405	-1.01935	327.5	334.446	687.775	384.053	384.053	384.053	15.5622	-80.6373	18.6163	371.008	361.644	244.216	185.241	185.241	185.241	-81.014	3.76136	-21.9747	40.0645	4.32983	2.90112	-0.462826	-0.0293152	1.37736	743.119	174.897	-56.4558	0	0	1.9323
908	0	2.35837	0	0	2.36876	-0.150194	5.36577	-0.142205	0.292922	-0.591908	8.04069	-5.09E-15	27.1483	0	0	-0.0649137	-0.399581	-25.9278	-0.645353	323.687	333.536	688.124	384.502	384.502	384.502	15.277	-83.7813	18.5902	390.958	363.603	246.633	185.241	185.241	185.241	-84.2773	3.26287	-21.7094	38.8331	4.69099	2.88443	-0.593677	0.0166886	1.25755	865.975	176.776	-44.605	0	0	1.6659
909	0	2.44473	0	0	2.46044	-0.194492	6.47566	-0.0834779	0.312639	-0.66971	18.0355	-9.76E-15	30.0546	0	0	-0.0750057	-0.715834	-25.1206	0.212196	320.48	332.797	687.845	385.593	385.593	385.593	15.0386	-86.5249	18.3535	407.657	365.805	249.129	185.241	185.241	185.241	-87.136	2.6894	-21.3418	38.0062	4.98356	2.52876	-0.775455	0.117608	1.09403	1010.48	177.595	-28.6983	0	0	1.24539
910	0	2.60193	0	0	2.62497	-0.239383	7.59544	-0.0215599	0.312596	-0.730886	27.421	2.44E-15	30.7704	0	0	-0.0763548	-1.02883	-24.4519	1.47467	318.01	332.278	687.021	387.109	387.109	387.109	14.8844	-88.7754	17.9533	420.669	368.226	251.224	185.241	185.241	185.241	-89.4933	2.07193	-20.9259	37.5749	5.15069	1.82622	-1.00956	0.234991	0.902506	1166.56	173.142	-10.2068	0	0	0.730049
911	0	2.80278	0	0	2.8348	-0.280539	8.61696	0.0337597	0.290497	-0.771119	34.6893	2.33E-15	28.9811	0	0	-0.0670522	-1.31951	-23.9267	2.99564	316.259	332.027	685.7	388.787	388.787	388.787	14.8244	-90.4606	17.4468	429.711	370.79	252.43	185.241	185.24	185.241	-91.2731	1.45278	-20.5077	37.4729	5.14568	0.830211	-1.2905	0.334246	0.706342	1321.79	158.144	9.14109	0	0	0.219129
912	0	3.01404	0	0	3.05549	-0.313988	9.44317	0.0717768	0.249486	-0.787936	38.3807	3.08E-15	25.0938	0	0	-0.0493307	-1.56552	-23.5238	4.57898	315.071	332.074	683.882	390.371	390.371	390.371	14.8392	-91.542	16.8871	434.663	373.36	252.334	185.241	185.241	185.241	-92.4314	0.87937	-20.1147	37.5952	4.94601	-0.337247	-1.59763	0.395539	0.534224	1460.62	129.383	27.6649	0	0	-0.176494
913	0	3.20637	0	0	3.25582	-0.336393	9.99439	0.0826329	0.197009	-0.780491	37.3444	2.44E-15	20.0839	0	0	-0.0285663	-1.74233	-23.2016	6.00549	314.176	332.417	681.511	391.646	391.646	391.646	14.8878	-92.0212	16.3154	435.555	375.746	250.671	185.241	185.241	185.241	-92.9648	0.396121	-19.7546	37.8184	4.55694	-1.50211	-1.89169	0.413057	0.420471	1563.51	86.6277	43.9754	0	0	-0.362071
914	0	3.36578	0	0	3.41998	-0.345088	10.2078	0.0601386	0.143007	-0.74874	31.0724	-9.54E-16	15.1972	0	0	-0.0105914	-1.8263	-22.9071	7.06438	313.239	333.022	678.496	392.461	392.461	392.461	14.9253	-91.9432	15.7607	432.534	377.748	247.381	185.241	185.241	185.241	-92.9142	0.0350634	-19.4226	38.0207	4.00887	-2.47056	-2.11684	0.390828	0.402548	1607.11	33.6389	56.7199	0	0	-0.294987
915	0	3.50402	0	0	3.55853	-0.338069	10.0356	0.00477017	0.0971975	-0.692112	20.0105	7.42E-16	11.5302	0	0	0.00201782	-1.79959	-22.5867	7.58507	311.924	333.837	674.741	392.738	392.738	392.738	14.9222	-91.3941	15.2442	425.839	379.194	242.637	185.241	185.241	185.241	-92.3655	-0.192352	-19.1135	38.1017	3.35146	-3.06703	-2.208	0.339233	0.513288	1566.53	-20.8703	64.1721	0	0	-0.0195382
916	0	3.66208	0	0	3.71251	-0.314224	9.44898	-0.0750128	0.0660808	-0.609215	5.64498	-2.70E-15	9.63226	0	0	0.0124039	-1.65704	-22.1968	7.4678	309.957	334.806	670.195	392.468	392.468	392.468	14.877	-90.4923	14.785	415.795	379.995	236.822	185.241	185.241	185.241	-91.4427	-0.298292	-18.8339	38.0013	2.64538	-3.17247	-2.10075	0.270544	0.762829	1420.77	-65.5161	64.5247	0	0	0.325592
917	0	3.90462	0	0	3.94757	-0.273895	8.4524	-0.163665	0.0502913	-0.499525	-9.69817	4.33E-15	9.26391	0	0	0.0272726	-1.41297	-21.7132	6.71035	307.175	335.879	664.894	391.696	391.696	391.696	14.8175	-89.376	14.4032	402.819	380.173	230.468	185.241	185.241	185.241	-90.2936	-0.314222	-18.6059	37.7093	1.95329	-2.75731	-1.76116	0.195292	1.12929	1165.05	-90.4257	56.904	0	0	0.557656
918	0	4.30363	0	0	4.33696	-0.219574	7.10198	-0.242747	0.0447268	-0.368163	-23.419	2.28E-15	9.54541	0	0	0.0503562	-1.10356	-21.1366	5.42077	303.561	337.015	658.993	390.501	390.501	390.501	14.7863	-88.1852	14.1159	387.444	379.855	224.147	185.241	185.241	185.241	-89.0698	-0.280674	-18.4593	37.2639	1.33106	-1.89833	-1.21846	0.117381	1.56748	824.792	-92.753	42.6823	0	0	0.55597
919	0	4.91597	0	0	4.93887	-0.156062	5.51303	-0.297626	0.0427982	-0.231198	-33.4542	0	9.5395	0	0	0.0780408	-0.781536	-20.4893	3.80315	299.226	338.168	652.753	388.975	388.975	388.975	14.8217	-87.0424	13.9289	370.308	379.235	218.36	185.241	185.241	185.241	-87.9031	-0.2368	-18.4164	36.7349	0.820528	-0.766302	-0.577474	0.0358238	2.02443	460.455	-77.6432	25.4008	0	0	0.353874
920	0	5.7663	0	0	5.77928	-0.0894825	3.83822	-0.32312	0.0411668	-0.111983	-38.9347	4.24E-15	8.81986	0	0	0.10212	-0.50349	-19.805	2.11242	294.357	339.278	646.494	387.207	387.207	387.207	14.9455	-86.0371	13.8312	352.081	378.519	213.442	185.241	185.24	185.241	-86.889	-0.215396	-18.4811	36.1985	0.444102	0.417373	0.0156898	-0.0500237	2.45709	149.035	-54.9389	8.92907	0	0	0.106087
921	0	6.84278	0	0	6.84795	-0.0255045	2.22259	-0.32146	0.0393308	-0.0256185	-40.0199	-7.32E-15	7.4394	0	0	0.11502	-0.315441	-19.1118	0.594186	289.131	340.266	640.534	385.285	385.285	385.285	15.162	-85.2195	13.7967	333.356	377.873	209.541	185.241	185.241	185.241	-86.0812	-0.242903	-18.6389	35.708	0.201922	1.43847	0.447862	-0.139996	2.82321	-55.6384	-33.9341	-4.62163	0	0	-0.0607029
922	0	8.1007	0	0	8.10143	0.0319248	0.769231	-0.299563	0.0367865	0.0272833	-37.5767	4.56E-15	5.57629	0	0	0.113209	-0.242539	-18.4168	-0.56635	283.641	341.054	635.121	383.301	383.301	383.301	15.4635	-84.6022	13.791	314.567	377.407	206.645	185.241	185.241	185.241	-85.4936	-0.338529	-18.8636	35.2713	0.0711705	2.13818	0.664305	-0.232145	3.08518	-138.244	-20.5028	-14.8267	0	0	-0.126783
923	0	9.46874	0	0	9.46905	0.0806838	-0.465556	-0.266867	0.0333062	0.0533084	-32.8564	4.64E-15	3.45182	0	0	0.09849	-0.285764	-17.698	-1.27392	277.854	341.588	630.397	381.355	381.355	381.355	15.8315	-84.1679	13.7794	295.979	377.173	204.622	185.241	185.241	185.241	-85.1077	-0.511623	-19.1225	34.8434	0.0102439	2.43981	0.662811	-0.31889	3.22702	-112.747	-15.6122	-21.9732	0	0	-0.11908
924	0	10.8598	0	0	10.8634	0.119897	-1.45834	-0.232534	0.0288949	0.0597199	-27.0996	5.08E-15	1.25206	0	0	0.076217	-0.424188	-16.9057	-1.53094	271.61	341.845	626.39	379.549	379.549	379.549	16.2401	-83.879	13.7322	277.721	377.174	203.284	185.241	185.241	185.241	-84.8833	-0.760145	-19.3814	34.3362	-0.0318631	2.3539	0.478554	-0.389464	3.25987	-10.0448	-17.9592	-26.1298	0	0	-0.0256701
925	0	12.1835	0	0	12.1927	0.149269	-2.20142	-0.204044	0.023436	0.0531056	-21.3152	9.28E-16	-0.921834	0	0	0.0526101	-0.62184	-15.9758	-1.42471	264.657	341.832	623.04	377.983	377.983	377.983	16.6593	-83.6875	13.6283	259.823	377.378	202.431	185.241	185.241	185.241	-84.767	-1.07184	-19.6088	33.645	-0.102833	1.9635	0.189337	-0.432986	3.22427	127.315	-25.0611	-27.2018	0	0	0.202118
926	0	13.3563	0	0	13.3713	0.168581	-2.68963	-0.185678	0.017061	0.0400236	-16.1062	-1.86E-15	-2.99038	0	0	0.0324754	-0.838183	-14.8464	-1.0949	256.721	341.576	620.25	376.739	376.739	376.739	17.059	-83.5401	13.4534	242.254	377.728	201.893	185.241	185.241	185.241	-84.6992	-1.42799	-19.7779	32.6799	-0.235252	1.39211	-0.107966	-0.441659	3.16648	255.138	-32.9958	-25.5428	0	0	0.568907
927	0	14.3067	0	0	14.3256	0.177492	-2.91477	-0.177891	0.011113	0.0257885	-11.6311	-2.33E-15	-4.77002	0	0	0.0182348	-1.03918	-13.4756	-0.691067	247.581	341.109	617.948	375.869	375.869	375.869	17.4102	-83.3801	13.1965	224.956	378.158	201.543	185.241	185.241	185.241	-84.6156	-1.80723	-19.8656	31.39	-0.440869	0.764947	-0.323381	-0.41228	3.12662	338.432	-36.3928	-22.2968	0	0	0.973918
928	0	14.9764	0	0	14.9957	0.175616	-2.86738	-0.178136	0.00780011	0.0140868	-7.73359	-2.12E-15	-5.98169	0	0	0.0101771	-1.20493	-11.8516	-0.333302	237.131	340.467	616.125	375.378	375.378	375.378	17.686	-83.1475	12.849	207.869	378.598	201.307	185.241	185.241	185.241	-84.4486	-2.18732	-19.8525	29.7757	-0.710745	0.175054	-0.403602	-0.34649	3.11986	359.012	-29.6164	-19.033	0	0	1.2484
929	0	15.3181	0	0	15.3336	0.162746	-2.54217	-0.18283	0.00863254	0.00717558	-4.1835	1.70E-15	-6.39812	0	0	0.00740473	-1.33055	-9.99506	-0.0881707	225.421	339.692	614.857	375.22	375.22	375.22	17.8619	-82.7783	12.4063	190.94	378.997	201.141	185.241	185.241	185.241	-84.1262	-2.54462	-19.724	27.8853	-1.02227	-0.333885	-0.334675	-0.250131	3.14011	314.586	-9.11932	-16.8918	0	0	1.24996
930	0	15.293	0	0	15.302	0.139023	-1.94229	-0.188638	0.013571	0.00545567	-0.830786	-1.70E-15	-5.95098	0	0	0.0086776	-1.4207	-7.95351	0.0345439	212.654	338.839	614.274	375.302	375.302	375.302	17.9168	-82.2045	11.8724	174.129	379.334	201.022	185.241	185.241	185.241	-83.5735	-2.85282	-19.474	25.8011	-1.34907	-0.765012	-0.137842	-0.133598	3.16421	215.984	24.6422	-16.0635	0	0	0.942218
931	0	14.8708	0	0	14.8734	0.104981	-1.08078	-0.192932	0.0210896	0.00756837	2.35237	3.39E-15	-4.75598	0	0	0.0129263	-1.48128	-5.7911	0.0678087	199.159	337.977	614.519	375.506	375.506	375.506	17.834	-81.3581	11.2632	157.408	379.618	200.931	185.241	185.241	185.241	-82.7167	-3.0825	-19.1058	23.6187	-1.67046	-1.15132	0.146473	-0.0128364	3.16601	81.2826	66.6543	-15.9095	0	0	0.401302
932	0	14.0309	0	0	14.0309	0.0615287	0.0195456	-0.193881	0.0288883	0.0113724	5.28736	2.17E-15	-3.05602	0	0	0.0193861	-1.51269	-3.57739	0.06522	185.343	337.191	615.7	375.715	375.715	375.715	17.6004	-80.1764	10.6073	140.762	379.88	200.843	185.241	185.241	185.241	-81.489	-3.20144	-18.631	21.4274	-1.97799	-1.5343	0.473578	0.0986767	3.12722	-70.8597	109.991	-15.5727	0	0	-0.238867
933	0	12.763	0	0	12.7664	0.00986704	1.32766	-0.19089	0.0345004	0.0144062	7.78593	1.50E-15	-1.14859	0	0	0.0272942	-1.50766	-1.37893	0.080608	171.639	336.564	617.856	375.84	375.84	375.84	17.2055	-78.6062	9.94424	124.178	380.159	200.725	185.241	185.241	185.241	-79.8354	-3.17562	-18.0657	19.297	-2.27605	-1.94719	0.807026	0.189697	3.03787	-225.631	147.075	-14.3962	0	0	-0.852894
934	0	11.0672	0	0	11.0807	-0.048629	2.80709	-0.184379	0.0364464	0.0145245	9.60344	6.89E-16	0.748371	0	0	0.0352225	-1.45339	0.745004	0.154731	158.463	336.177	620.942	375.837	375.837	375.837	16.641	-76.6079	9.32059	107.639	380.487	200.535	185.241	185.241	185.241	-77.7161	-2.97125	-17.4262	17.2742	-2.57857	-2.40647	1.12219	0.255522	2.89525	-373.749	171.893	-12.1286	0	0	-1.36128
935	0	8.95652	0	0	8.98342	-0.112493	4.41796	-0.175831	0.0347006	0.0102365	10.4468	3.71E-15	2.54771	0	0	0.0404991	-1.33623	2.74233	0.311332	146.196	336.092	624.83	375.717	375.717	375.717	15.9026	-74.1579	8.78552	91.1193	380.878	200.228	185.241	185.241	185.241	-75.1102	-2.55817	-16.7257	15.3869	-2.90242	-2.91197	1.40935	0.296491	2.70254	-511.321	180.718	-8.86198	0	0	-1.73325
936	0	6.45891	0	0	6.49605	-0.180157	6.11699	-0.167283	0.0305791	0.000431519	10.0142	-3.39E-15	4.25545	0	0	0.0393638	-1.14663	4.56569	0.561696	135.17	336.346	629.328	375.536	375.536	375.536	14.9952	-71.2511	8.38703	74.5773	381.325	199.775	185.241	185.241	185.241	-72.0176	-1.91431	-15.9751	13.6547	-3.26002	-3.45384	1.66163	0.316884	2.46745	-635.228	172.546	-4.88463	0	0	-1.95534
937	0	3.62053	0	0	3.65486	-0.249821	7.85501	-0.161661	0.025452	-0.0156597	7.94479	-8.48E-16	5.80833	0	0	0.0276264	-0.882559	6.16991	0.912032	125.669	336.951	634.191	375.377	375.377	375.377	13.9383	-67.9006	8.16867	57.9527	381.81	199.172	185.241	185.241	185.241	-68.4602	-1.0299	-15.1857	12.0996	-3.65352	-4.02104	1.87178	0.316703	2.20264	-740.892	147.563	-0.523464	0	0	-2.01409
938	0	0.507562	0	0	0.514729	-0.31928	9.57355	-0.162751	0.0199427	-0.0380149	3.82069	3.39E-15	6.98301	0	0	0.00157691	-0.550309	7.51193	1.36754	117.934	337.891	639.152	375.334	375.334	375.334	12.7703	-64.1399	8.16466	41.1748	382.309	198.471	185.241	185.241	185.241	-64.4822	0.0886555	-14.3727	10.7516	-4.07313	-4.60616	2.0282	0.294219	1.92531	-822.072	107.684	3.8702	0	0	-1.89491
939	0	-2.79109	0	0	-2.84536	-0.385814	11.2036	-0.174614	0.0132907	-0.0654601	-2.73062	0	7.3973	0	0	-0.0405437	-0.163654	8.55369	1.93027	112.142	339.131	643.938	375.491	375.491	375.491	11.5488	-60.0246	8.39187	24.1838	382.799	197.794	185.241	185.241	185.241	-60.1521	1.41403	-13.5559	9.64749	-4.49892	-5.20349	2.11843	0.24658	1.65583	-873.037	56.2261	8.01092	0	0	-1.59815
940	0	-6.16119	0	0	-6.31555	-0.446267	12.669	-0.199914	0.0040198	-0.0950351	-11.7931	4.24E-15	6.70778	0	0	-0.0963496	0.257686	9.26699	2.5923	108.404	340.619	648.298	375.915	375.915	375.915	10.3462	-55.639	8.83875	6.96893	383.265	197.349	185.241	185.241	185.241	-55.5664	2.8921	-12.758	8.82427	-4.9053	-5.80207	2.13368	0.174806	1.41275	-891.348	-1.18802	11.7355	0	0	-1.15347
941	0	-9.46364	0	0	-9.75167	-0.497396	13.8954	-0.238006	-0.00935363	-0.122331	-22.9064	2.12E-15	4.80568	0	0	-0.156932	0.690258	9.63865	3.32859	106.743	342.294	652.023	376.645	376.645	376.645	9.24011	-51.0995	9.45547	-10.3858	383.693	197.417	185.241	185.241	185.241	-50.8517	4.4379	-12.0017	8.31059	-5.26603	-6.37858	2.07564	0.0858599	1.20847	-879.632	-57.3461	15.1004	0	0	-0.621003
942	0	-12.543	0	0	-12.9822	-0.536443	14.8234	-0.283754	-0.0265253	-0.142689	-34.9448	-4.77E-15	2.01861	0	0	-0.207007	1.10978	9.67399	4.09337	107.093	344.096	654.959	377.697	377.697	377.697	8.29841	-46.5502	10.1523	-27.6694	384.078	198.308	185.241	185.241	185.241	-46.1593	5.93907	-11.3058	8.11896	-5.5585	-6.89394	1.9552	-0.00913776	1.04107	-844.008	-104.575	18.2626	0	0	-0.0761887
943	0	-15.2459	0	0	-15.8298	-0.561665	15.4186	-0.329425	-0.0449576	-0.152872	-46.3842	8.48E-15	-0.956463	0	0	-0.230125	1.49493	9.39745	4.82181	109.301	345.968	657.017	379.064	379.064	379.064	7.56473	-42.1479	10.8125	-44.5506	384.417	200.295	185.241	185.241	185.241	-41.6494	7.27094	-10.6832	8.24183	-5.76745	-7.29508	1.79432	-0.0951494	0.901637	-793.088	-136.11	21.1863	0	0	0.408524
944	0	-17.4454	0	0	-18.1421	-0.572545	15.6744	-0.368455	-0.0609962	-0.151676	-55.8199	7.64E-15	-3.34699	0	0	-0.216774	1.83126	8.84931	5.43806	113.149	347.867	658.157	380.718	380.718	380.718	7.05049	-38.0376	11.3184	-60.6275	384.717	203.548	185.241	185.241	185.241	-37.4668	8.32098	-10.1406	8.65115	-5.8871	-7.52203	1.62193	-0.162993	0.775988	-736.87	-149.076	23.4632	0	0	0.782817
945	0	-19.059	0	0	-19.8184	-0.569644	15.6062	-0.397813	-0.0705585	-0.139789	-62.3602	-3.39E-15	-4.5195	0	0	-0.169134	2.11408	8.07985	5.86774	118.378	349.762	658.386	382.61	382.61	382.61	6.73786	-34.3315	11.5796	-75.4966	384.991	208.107	185.241	185.241	185.241	-33.7212	9.0124	-9.68003	9.3014	-5.92207	-7.51879	1.46546	-0.206143	0.654124	-685.277	-143.356	24.2432	0	0	1.03227
946	0	-20.0567	0	0	-20.8212	-0.554172	15.2421	-0.417151	-0.071572	-0.11868	-65.6803	5.09E-15	-4.25745	0	0	-0.0991856	2.34905	7.14207	6.05126	124.726	351.64	657.736	384.674	384.674	384.674	6.59326	-31.0972	11.5525	-88.8113	385.262	213.889	185.241	185.241	185.241	-30.4758	9.31834	-9.30285	10.1361	-5.88637	-7.24472	1.34661	-0.224602	0.531284	-647.339	-122.516	22.72	0	0	1.17943
947	0	-20.4578	0	0	-21.1742	-0.527659	14.6153	-0.426542	-0.0644691	-0.0903976	-65.8616	-1.02E-14	-2.75792	0	0	-0.0232501	2.55061	6.08473	5.95509	131.952	353.503	656.252	386.824	386.824	386.824	6.58235	-28.3569	11.2465	-100.314	385.57	220.725	185.241	185.241	185.241	-27.7465	9.26378	-9.01374	11.0959	-5.80114	-6.68393	1.27109	-0.219798	0.412562	-627.244	-91.9095	18.6638	0	0	1.26547
948	0	-20.3246	0	0	-20.9531	-0.491816	13.7621	-0.42529	-0.0518912	-0.0571267	-63.2551	7.64E-15	-0.511756	0	0	0.0434729	2.73832	4.94743	5.57692	139.862	355.361	653.992	388.964	388.964	388.964	6.67967	-26.0904	10.716	-109.846	385.967	228.388	185.241	185.241	185.241	-25.5062	8.9171	-8.82144	12.128	-5.69132	-5.8494	1.22983	-0.198446	0.306373	-623.892	-58.4512	12.8081	0	0	1.32868
949	0	-19.7549	0	0	-20.2738	-0.448535	12.7236	-0.414286	-0.0368436	-0.021912	-58.6254	1.36E-14	1.94667	0	0	0.0912041	2.93269	3.75789	4.94436	148.313	357.228	651.019	390.994	390.994	390.994	6.87098	-24.2406	10.0449	-117.35	386.506	236.623	185.241	185.241	185.241	-23.6905	8.37397	-8.73651	13.1932	-5.58255	-4.78199	1.20365	-0.165984	0.230563	-631.613	-27.4559	6.35558	0	0	1.39112
950	0	-18.8687	0	0	-19.2734	-0.399755	11.5429	-0.396619	-0.0224462	0.0122053	-53.0928	-2.97E-15	4.10612	0	0	0.11777	3.15108	2.53179	4.10843	157.206	359.115	647.416	392.815	392.815	392.815	7.15203	-22.7257	9.32329	-122.852	387.238	245.168	185.241	185.241	185.241	-22.211	7.7352	-8.76939	14.2715	-5.49837	-3.54464	1.16974	-0.128092	0.206047	-643.074	-3.22228	0.709696	0	0	1.46073
951	0	-17.7884	0	0	-18.0874	-0.347195	10.2595	-0.376981	-0.0118288	0.0427453	-47.9243	8.48E-16	5.50025	0	0	0.127295	3.40465	1.27383	3.13327	166.48	361.022	643.283	394.34	394.34	394.34	7.52544	-21.458	8.62649	-126.426	388.208	253.778	185.241	185.241	185.241	-20.9753	7.08529	-8.92883	15.3633	-5.4576	-2.2126	1.11327	-0.0904398	0.252325	-652.838	11.129	-2.88857	0	0	1.54125
952	0	-16.619	0	0	-16.8276	-0.292096	8.90285	-0.360043	-0.00701455	0.0690009	-44.2102	2.97E-15	5.81849	0	0	0.126595	3.69667	-0.0199544	2.08528	176.092	362.935	638.748	395.5	395.5	395.5	7.99569	-20.3651	8.00194	-128.157	389.445	262.235	185.241	185.241	185.241	-19.9081	6.47908	-9.21955	16.4875	-5.47316	-0.862592	1.03454	-0.0569912	0.382986	-660.188	14.6093	-3.84038	0	0	1.64234
953	0	-15.4343	0	0	-15.5705	-0.23518	7.49084	-0.348657	-0.00876884	0.0913364	-42.5487	-2.97E-15	4.92585	0	0	0.121405	4.02257	-1.36013	1.02546	186.01	364.821	633.972	396.251	396.251	396.251	8.56391	-19.4046	7.46751	-128.102	390.957	270.358	185.241	185.241	185.241	-18.9668	5.93997	-9.63954	17.6775	-5.55159	0.436198	0.947008	-0.0295973	0.6057	-667.173	8.04135	-2.06682	0	0	1.77758
954	0	-14.2731	0	0	-14.3543	-0.176807	6.03311	-0.343173	-0.0174243	0.110984	-42.9185	-1.70E-15	2.79629	0	0	0.114575	4.37103	-2.76169	0.00542087	196.207	366.631	629.143	396.584	396.584	396.584	9.22383	-18.571	7.01858	-126.271	392.728	277.994	185.241	185.241	185.241	-18.1471	5.4665	-10.1782	18.975	-5.69276	1.62849	0.867787	-0.00481652	0.914627	-675.699	-5.73238	2.22722	0	0	1.95914
955	0	-13.1434	0	0	-13.1855	-0.117329	4.53968	-0.340905	-0.0320962	0.128928	-44.6746	-7.64E-15	-0.397064	0	0	0.10677	4.72587	-4.24118	-0.93449	206.657	368.311	624.48	396.522	396.522	396.523	9.95854	-17.893	6.63905	-122.629	394.711	285.009	185.241	185.241	185.241	-17.4803	5.04314	-10.8145	20.4237	-5.88867	2.67739	0.812654	0.0241233	1.29136	-685.341	-22.5984	8.63374	0	0	2.19153
956	0	-12.0338	0	0	-12.0509	-0.0574464	3.02982	-0.337501	-0.0512261	0.146151	-46.8127	-5.09E-15	-4.32153	0	0	0.0979303	5.06813	-5.81332	-1.76572	217.329	369.803	620.218	396.136	396.136	396.136	10.74	-17.4226	6.31206	-117.108	396.83	291.277	185.241	185.241	185.241	-17.0219	4.65074	-11.5176	22.062	-6.121	3.56613	0.793753	0.0672152	1.70369	-694.108	-37.6577	16.6643	0	0	2.46943
957	0	-10.9272	0	0	-10.9312	0.00151795	1.53898	-0.328238	-0.0722288	0.162926	-48.2666	5.09E-15	-8.45406	0	0	0.0884299	5.37792	-7.48747	-2.47071	228.19	371.064	616.594	395.532	395.532	395.532	11.5308	-17.2211	6.02771	-109.645	398.987	296.67	185.241	185.241	185.241	-16.8363	4.27486	-12.2482	23.9168	-6.35785	4.29593	0.816432	0.12501	2.10833	-698.263	-47.9047	25.7804	0	0	2.76899
958	0	-9.81216	0	0	-9.81217	0.0575424	0.120499	-0.310188	-0.0921288	0.178374	-48.2719	-1.02E-14	-12.1657	0	0	0.0793586	5.63652	-9.26415	-3.04008	239.199	372.068	613.828	394.849	394.849	394.849	12.2893	-17.3445	5.78621	-100.209	401.072	301.058	185.241	185.241	185.241	-16.9814	3.91002	-12.9641	25.996	-6.55309	4.87925	0.876837	0.190307	2.46043	-693.449	-52.2345	35.4898	0	0	3.04576
959	0	-8.69007	0	0	-8.69188	0.108097	-1.15965	-0.283322	-0.107776	0.190667	-46.567	-8.48E-15	-14.8097	0	0	0.0721079	5.82833	-11.1328	-3.46792	250.303	372.812	612.102	394.244	394.244	394.244	12.9774	-17.8326	5.59675	-88.8231	402.98	304.315	185.241	185.241	185.241	-17.4976	3.56011	-13.6266	28.2832	-6.64941	5.32897	0.962748	0.247335	2.72135	-675.982	-51.6245	45.2812	0	0	3.24106
960	0	-7.57604	0	0	-7.58183	0.150533	-2.23341	-0.250577	-0.117244	0.197619	-43.4165	3.39E-15	-15.9534	0	0	0.0673513	5.94197	-13.0718	-3.74643	261.442	373.31	611.546	393.862	393.862	393.862	13.5686	-18.7033	5.47349	-75.5704	404.628	306.338	185.241	185.241	185.241	-18.4017	3.23569	-14.2093	30.7357	-6.58822	5.64574	1.05634	0.282549	2.8693	-643.923	-47.6978	54.832	0	0	3.29959
961	0	-6.49484	0	0	-6.50404	0.182562	-3.04281	-0.216579	-0.119218	0.196962	-39.437	3.39E-15	-15.4099	0	0	0.0646162	5.97007	-15.0499	-3.86291	272.538	373.591	612.226	393.81	393.81	393.81	14.0544	-19.9528	5.43123	-60.5824	405.969	307.062	185.241	185.241	185.241	-19.6872	2.94977	-14.7043	33.2853	-6.32365	5.80938	1.1281	0.283829	2.89962	-594.318	-42.4112	63.2746	0	0	3.17139
962	0	-5.47265	0	0	-5.48322	0.202702	-3.55119	-0.186353	-0.114379	0.187538	-35.3718	-5.09E-15	-13.4064	0	0	0.0622562	5.90971	-17.0298	-3.80383	283.497	373.689	614.145	394.135	394.135	394.135	14.447	-21.5614	5.48249	-44.0172	406.994	306.48	185.241	185.241	185.241	-21.3318	2.71359	-15.1247	35.8461	-5.83796	5.78357	1.14735	0.251479	2.82647	-525.278	-37.1248	69.8024	0	0	2.83564
963	0	-4.52955	0	0	-4.5393	0.21058	-3.74988	-0.164059	-0.104879	0.169392	-31.875	-6.79E-15	-10.4979	0	0	0.0586149	5.76271	-18.9708	-3.56439	294.197	373.639	617.251	394.803	394.803	394.803	14.7752	-23.5017	5.63704	-26.0365	407.727	304.646	185.241	185.241	185.241	-23.3057	2.53412	-15.5018	38.3237	-5.15058	5.53199	1.0916	0.197767	2.67477	-436.62	-32.2679	73.533	0	0	2.31287
964	0	-3.67511	0	0	-3.68263	0.206949	-3.65831	-0.151836	-0.0929919	0.144034	-29.342	0	-7.3299	0	0	0.0530574	5.53612	-20.8322	-3.15867	304.479	373.477	621.441	395.697	395.697	395.697	15.0763	-25.7453	5.90232	-6.7857	408.212	301.673	185.241	185.241	185.241	-25.5797	2.41335	-15.8759	40.6241	-4.31778	5.03742	0.960207	0.141323	2.47521	-331.884	-27.7261	73.6922	0	0	1.67443
965	0	-2.90787	0	0	-2.91276	0.193564	-3.32059	-0.149365	-0.0807577	0.113878	-27.8475	-5.94E-15	-4.48237	0	0	0.0461637	5.2419	-22.5754	-2.62414	314.152	373.231	626.576	396.627	396.627	396.627	15.3851	-28.2676	6.28375	13.6153	408.495	297.726	185.241	185.241	185.241	-28.1289	2.34841	-16.2855	42.659	-3.42216	4.31348	0.771022	0.09703	2.25431	-217.064	-23.6494	69.94	0	0	1.02442
966	0	-2.21812	0	0	-2.22077	0.172915	-2.79915	-0.154501	-0.0693956	0.081803	-27.2182	1.70E-15	-2.32442	0	0	0.0392328	4.89565	-24.1647	-2.01896	323.007	372.925	632.486	397.363	397.363	397.363	15.7253	-31.048	6.78378	35.0711	408.614	293.004	185.241	185.241	185.241	-30.9342	2.33222	-16.7587	44.3472	-2.55633	3.40636	0.553303	0.0664717	2.03312	-99.5602	-21.1164	62.5222	0	0	0.474489
967	0	-1.59202	0	0	-1.59316	0.14786	-2.1658	-0.164988	-0.0585243	0.0501148	-27.2241	3.39E-15	-0.916689	0	0	0.0334583	4.51538	-25.5676	-1.41393	330.83	372.57	638.98	397.671	397.671	397.671	16.1053	-34.0694	7.40047	57.5034	408.591	287.725	185.241	185.241	185.241	-33.9805	2.35417	-17.3073	45.617	-1.80537	2.38896	0.33287	0.0399453	1.82621	14.4899	-20.9336	51.8224	0	0	0.107893
968	0	-1.01419	0	0	-1.01454	0.121271	-1.49312	-0.178745	-0.0467605	0.0205195	-27.6282	-5.09E-15	-0.108834	0	0	0.0293422	4.12079	-26.7549	-0.882645	337.426	372.165	645.84	397.359	397.359	397.359	16.5181	-37.317	8.12593	80.8415	408.438	282.108	185.241	185.241	185.241	-37.2557	2.40058	-17.9269	46.4096	-1.23305	1.3518	0.125	-8.68E-05	1.64588	120.892	-23.5362	38.317	0	0	-0.0353499
969	0	-0.469588	0	0	-0.46963	0.0956802	-0.845296	-0.193458	-0.0327296	-0.00626057	-28.1534	5.09E-15	0.307962	0	0	0.0267586	3.73358	-27.7001	-0.492418	342.634	371.697	652.831	396.321	396.321	396.321	16.9456	-40.7776	8.94591	105.013	408.165	276.37	185.241	185.241	185.241	-40.75	2.45525	-18.6001	46.6878	-0.87328	0.393918	-0.0646152	-0.0645918	1.50231	216.802	-27.4817	22.4433	0	0	0.0398955
970	0	0.0543545	0	0	0.0543418	0.0728734	-0.267762	-0.207625	-0.0161568	-0.0307126	-28.573	1.27E-15	0.463231	0	0	0.0254419	3.37711	-28.3804	-0.295609	346.34	371.145	659.707	394.56	394.56	394.56	17.3623	-44.4373	9.83959	129.935	407.785	270.718	185.241	185.241	185.241	-44.453	2.50057	-19.2991	46.4467	-0.725295	-0.386021	-0.229146	-0.150036	1.40664	298.602	-29.9047	4.97774	0	0	0.291594
971	0	0.566448	0	0	0.566457	0.0534871	0.223201	-0.220374	0.00239464	-0.0547411	-28.6726	0	0.443092	0	0	0.0249811	3.07345	-28.7785	-0.320157	348.487	370.491	666.216	392.207	392.207	392.207	17.7362	-48.2803	10.7785	155.5	407.321	265.341	185.241	185.241	185.241	-48.3522	2.51867	-19.9865	45.7237	-0.750757	-0.900387	-0.366113	-0.234815	1.36446	364.224	-26.58	-13.0905	0	0	0.647527
972	0	1.07226	0	0	1.07233	0.0367859	0.64614	-0.230399	0.0231312	-0.0818553	-28.1352	-2.97E-15	0.479752	0	0	0.0244701	2.83803	-28.8869	-0.562442	349.085	369.72	672.127	389.504	389.504	389.504	18.029	-52.2877	11.7243	181.576	406.794	260.412	185.241	185.241	185.241	-52.4309	2.49208	-20.6137	44.6037	-0.875176	-1.08317	-0.476016	-0.291877	1.37151	415.075	-14.2829	-30.579	0	0	1.02499
973	0	1.57322	0	0	1.57349	0.0208266	1.05023	-0.236009	0.0466893	-0.11656	-26.569	4.24E-15	0.930235	0	0	0.0225587	2.67424	-28.7114	-0.984841	348.211	368.827	677.247	386.767	386.766	386.766	18.1996	-56.4339	12.6279	207.984	406.22	256.091	185.241	185.241	185.241	-56.6642	2.40499	-21.1239	43.2137	-0.99791	-0.898969	-0.561965	-0.302082	1.40806	456.536	7.02783	-45.9452	0	0	1.34819
974	0	2.06639	0	0	2.06711	0.00294955	1.50275	-0.235531	0.0743702	-0.163005	-23.6014	2.01E-15	2.25267	0	0	0.0173877	2.57063	-28.2752	-1.51807	346.009	367.818	681.438	384.322	384.322	384.322	18.2113	-60.6816	13.4315	234.473	405.612	252.512	185.241	185.241	185.241	-61.0123	2.24505	-21.4586	41.705	-1.01341	-0.352137	-0.621339	-0.267805	1.44848	494.926	32.7516	-57.6507	0	0	1.55398
975	0	2.54457	0	0	2.54624	-0.0195446	2.07186	-0.227539	0.107007	-0.223643	-18.9806	-1.80E-15	4.79828	0	0	0.00700876	2.50309	-27.6192	-2.06759	342.69	366.704	684.622	382.45	382.45	382.45	18.042	-64.9752	14.0741	260.7	404.981	249.779	185.241	185.241	185.241	-65.4144	2.0053	-21.5688	40.2269	-0.838663	0.505394	-0.654439	-0.205836	1.46767	537.529	55.6856	-64.5224	0	0	1.61022
976	0	2.99717	0	0	3.0008	-0.0486982	2.80884	-0.211919	0.143971	-0.298383	-12.7479	0	8.61333	0	0	-0.00951748	2.4408	-26.8003	-2.52374	338.521	365.5	686.787	381.34	381.34	381.34	17.6936	-69.2369	14.502	286.215	404.343	247.935	185.241	185.241	185.241	-69.7847	1.68576	-21.427	38.9007	-0.438065	1.56943	-0.658612	-0.125915	1.45073	589.06	70.7509	-66.0053	0	0	1.5209
977	0	3.41372	0	0	3.42099	-0.0853595	3.73426	-0.189566	0.182165	-0.384514	-5.23401	0	13.303	0	0	-0.0308088	2.35221	-25.8855	-2.77414	333.817	364.221	687.975	381.062	381.062	381.062	17.1953	-73.3676	14.6795	310.471	403.727	246.947	185.241	185.241	185.241	-74.0159	1.29345	-21.0358	37.7993	0.164493	2.68264	-0.643822	-0.0243917	1.39014	654.001	76.8284	-62.0788	0	0	1.33048
978	0	3.78824	0	0	3.80178	-0.128934	4.83161	-0.161592	0.216372	-0.476733	3.04151	-5.09E-15	18.1052	0	0	-0.0529006	2.20897	-24.945	-2.72	328.913	362.888	688.278	381.554	381.554	381.554	16.5999	-77.2552	14.5974	332.859	403.172	246.686	185.241	185.241	185.241	-77.9893	0.841101	-20.4294	36.9378	0.892241	3.64786	-0.626556	0.107689	1.29095	734.634	76.9707	-53.3371	0	0	1.1023
979	0	4.12228	0	0	4.14542	-0.177588	6.05267	-0.128664	0.240966	-0.568171	11.498	-7.21E-15	22.1611	0	0	-0.0707907	1.98854	-24.0434	-2.29255	324.132	361.53	687.822	382.635	382.635	382.635	15.9714	-80.7864	14.2755	352.767	402.716	246.925	185.241	185.241	185.241	-81.588	0.345611	-19.6656	36.2806	1.64431	4.26291	-0.632268	0.250237	1.1642	832.293	72.9282	-40.7195	0	0	0.911623
980	0	4.42367	0	0	4.46018	-0.228752	7.33074	-0.0914439	0.251988	-0.65213	19.5293	4.67E-15	24.8258	0	0	-0.0807531	1.67855	-23.2318	-1.46667	319.754	360.191	686.747	384.046	384.046	384.046	15.3691	-83.8586	13.7577	369.632	402.381	247.355	185.241	185.241	185.241	-84.7091	-0.172689	-18.813	35.7645	2.3316	4.37368	-0.689571	0.376977	1.02512	948.127	67.5088	-25.2913	0	0	0.823667
981	0	4.7027	0	0	4.7562	-0.279567	8.5929	-0.0521663	0.248388	-0.722655	26.4263	-2.12E-15	25.8572	0	0	-0.0816087	1.28034	-22.5424	-0.270374	315.969	358.927	685.182	385.499	385.499	385.499	14.835	-86.3892	13.1021	382.989	402.158	247.613	185.241	185.241	185.241	-87.2719	-0.690208	-17.9379	35.3227	2.89553	3.91368	-0.821603	0.462365	0.888174	1081.21	63.4467	-8.09512	0	0	0.872616
982	0	4.96829	0	0	5.04154	-0.327104	9.76609	-0.0156311	0.23215	-0.775016	31.3401	-5.78E-15	25.442	0	0	-0.0743963	0.810216	-21.9844	1.21187	312.853	357.799	683.215	386.732	386.732	386.732	14.389	-88.323	12.3719	392.496	402.006	247.324	185.241	185.241	185.241	-89.2233	-1.18082	-17.0953	34.9008	3.30825	2.91897	-1.04236	0.490992	0.770732	1227.4	62.6385	9.83937	0	0	1.05026
983	0	5.22653	0	0	5.3206	-0.368271	10.7755	0.0107793	0.207377	-0.805021	33.3274	3.42E-15	24.0616	0	0	-0.0611372	0.299007	-21.5445	2.84238	310.341	356.863	680.877	387.552	387.552	387.552	14.0305	-89.6373	11.6276	397.942	401.85	246.159	185.241	185.241	185.241	-90.5429	-1.6179	-16.3261	34.4661	3.56444	1.52463	-1.3462	0.464524	0.690532	1375.55	66.0236	27.3056	0	0	1.30036
984	0	5.48272	0	0	5.5962	-0.399656	11.5405	0.0189118	0.179564	-0.808784	31.5684	1.27E-15	22.3441	0	0	-0.043862	-0.210439	-21.1904	4.44129	308.24	356.152	678.13	387.864	387.863	387.863	13.7461	-90.3458	10.9211	399.243	401.607	243.894	185.241	185.241	185.241	-91.2463	-1.978	-15.6572	34.0087	3.67294	-0.0537656	-1.70101	0.398131	0.663915	1505.75	73.5515	42.6675	0	0	1.52807
985	0	5.74635	0	0	5.8746	-0.417516	11.974	0.0030643	0.154858	-0.782635	25.7134	-2.23E-15	20.9118	0	0	-0.0239392	-0.667815	-20.8774	5.80634	306.251	355.669	674.874	387.67	387.67	387.67	13.5205	-90.5	10.2945	396.441	401.201	240.46	185.241	185.241	185.241	-91.3871	-2.24549	-15.1058	33.5375	3.64983	-1.55041	-2.03625	0.314439	0.705867	1588.02	85.4462	53.661	0	0	1.62815
986	0	6.0363	0	0	6.17145	-0.418181	11.9901	-0.0376966	0.137766	-0.723352	16.111	1.01E-15	20.1081	0	0	-0.00140572	-1.02256	-20.5572	6.74394	304.028	355.396	670.982	387.058	387.058	387.058	13.3471	-90.1861	9.77988	389.704	400.597	235.973	185.241	185.24	185.241	-91.0547	-2.41657	-14.6852	33.0732	3.51301	-2.69239	-2.25544	0.230302	0.823268	1587.71	101.622	57.6542	0	0	1.53542
987	0	6.38435	0	0	6.51628	-0.399004	11.5246	-0.097617	0.129054	-0.629274	3.9441	-5.57E-16	19.809	0	0	0.0244865	-1.23285	-20.1864	7.10914	301.245	355.305	666.342	386.162	386.162	386.162	13.2333	-89.5184	9.39931	379.338	399.819	230.721	185.241	185.241	185.241	-90.3676	-2.50109	-14.408	32.6395	3.27586	-3.25143	-2.2552	0.152637	1.01631	1474.4	121.109	52.5789	0	0	1.27084
988	0	6.83281	0	0	6.9512	-0.359657	10.5648	-0.164881	0.124923	-0.502678	-8.93091	-1.41E-15	19.429	0	0	0.0530479	-1.27504	-19.734	6.84798	297.67	355.382	660.917	385.122	385.122	385.122	13.1961	-88.6274	9.16264	365.811	398.954	225.118	185.241	185.241	185.241	-89.4613	-2.52015	-14.2839	32.2551	2.94134	-3.09767	-1.96628	0.0783107	1.27002	1236.58	140.328	38.4562	0	0	0.943373
989	0	7.4247	0	0	7.52149	-0.303129	9.17537	-0.225422	0.118818	-0.353882	-20.4784	-5.30E-17	18.2008	0	0	0.0802077	-1.151	-19.1855	6.02845	293.215	355.626	654.786	384.04	384.04	384.04	13.2514	-87.6433	9.06495	349.745	398.125	219.612	185.241	185.241	185.241	-88.4704	-2.50025	-14.3123	31.9255	2.49903	-2.24169	-1.39511	0.00737859	1.568	896.113	154.168	18.4127	0	0	0.679348
990	0	8.19127	0	0	8.2625	-0.235666	7.50293	-0.268825	0.106002	-0.204471	-29.1634	-8.48E-16	15.6894	0	0	0.100263	-0.889918	-18.5427	4.84187	287.948	356.044	648.156	382.962	382.962	382.962	13.4036	-86.6796	9.08432	331.886	397.459	214.587	185.241	185.241	185.241	-87.5107	-2.46848	-14.4763	31.637	1.9297	-0.846676	-0.658999	-0.0545649	1.90034	516.783	156.407	-1.86486	0	0	0.520595
991	0	9.14357	0	0	9.1901	-0.165208	5.74244	-0.291073	0.0868769	-0.0801763	-34.2847	4.56E-15	12.1061	0	0	0.109897	-0.542211	-17.8195	3.55964	282.048	356.619	641.336	381.881	381.881	381.881	13.6443	-85.8208	9.18335	312.992	397.046	210.304	185.241	185.241	185.241	-86.6681	-2.45153	-14.7429	31.3576	1.21636	0.806678	0.0417256	-0.0944925	2.26861	185.668	142.735	-17.0118	0	0	0.402103
992	0	10.2698	0	0	10.2962	-0.0990449	4.07924	-0.29267	0.0647214	0.00405643	-35.8049	-7.69E-15	8.01685	0	0	0.108898	-0.166882	-17.0324	2.45483	275.713	357.297	634.668	380.773	380.773	380.773	13.958	-85.1188	9.31638	293.709	396.92	206.882	185.241	185.241	185.241	-85.9948	-2.47546	-15.0715	31.0448	0.35792	2.3959	0.528511	-0.102474	2.64757	-31.1302	112.182	-24.7765	0	0	0.24475
993	0	11.5333	0	0	11.5458	-0.0422192	2.64513	-0.27789	0.0429365	0.0491155	-34.2309	2.23E-15	3.98706	0	0	0.0988457	0.181709	-16.1897	1.72412	269.06	357.984	628.462	379.628	379.628	379.628	14.3269	-84.5917	9.43793	274.494	397.06	204.315	185.241	185.241	185.241	-85.5093	-2.56243	-15.4214	30.6505	-0.621553	3.63989	0.715174	-0.0765066	2.98575	-112.383	69.3088	-26.282	0	0	0.0612692
994	0	12.8732	0	0	12.8778	0.00275554	1.50766	-0.253538	0.0243097	0.0640266	-30.4182	-3.08E-15	0.448792	0	0	0.0823178	0.463192	-15.2828	1.44276	262.066	358.579	622.933	378.472	378.472	378.472	14.7309	-84.2288	9.50951	255.603	397.406	202.504	185.241	185.241	185.241	-85.2002	-2.72573	-15.7559	30.1217	-1.67128	4.36004	0.618961	-0.034334	3.22934	-76.1741	20.9994	-24.0612	0	0	-0.048876
995	0	14.2112	0	0	14.2122	0.0353455	0.682616	-0.227196	0.010123	0.0586405	-25.3293	5.99E-15	-2.39583	0	0	0.0624603	0.655982	-14.2834	1.56323	254.572	358.99	618.183	377.363	377.363	377.363	15.1472	-83.9971	9.50391	237.132	397.877	201.302	185.241	185.241	185.241	-85.0322	-2.9665	-16.0445	29.4024	-2.7211	4.50685	0.330565	0.00148204	3.3587	36.5438	-25.8075	-20.1439	0	0	0.0195384
996	0	15.4618	0	0	15.4619	0.0562183	0.154033	-0.205236	0.000637285	0.0418368	-19.7977	3.82E-15	-4.49699	0	0	0.0426476	0.756369	-13.1495	1.94841	246.332	359.149	614.219	376.38	376.38	376.38	15.5512	-83.8485	9.40618	219.068	398.391	200.546	185.241	185.241	185.241	-84.9529	-3.27355	-16.2639	28.443	-3.69427	4.14845	-0.0299547	0.0141639	3.39431	177.055	-64.8294	-15.7706	0	0	0.301584
997	0	16.5413	0	0	16.5413	0.066602	-0.108938	-0.191293	-0.00450843	0.0218113	-14.3758	-2.12E-16	-5.88437	0	0	0.0256896	0.773792	-11.838	2.42121	237.092	359.011	610.993	375.6	375.6	375.6	15.9171	-83.7229	9.21226	201.333	398.867	200.093	185.241	185.241	185.241	-84.8966	-3.62514	-16.3978	27.2155	-4.52103	3.43272	-0.341455	0.00240369	3.37914	298.407	-89.8132	-11.8099	0	0	0.721188
998	0	17.3723	0	0	17.3724	0.0678356	-0.140179	-0.185907	-0.00565707	0.00489358	-9.31919	8.48E-16	-6.58859	0	0	0.0133676	0.72392	-10.3201	2.81503	226.675	358.56	608.469	375.081	375.081	375.081	16.2191	-83.5509	8.92641	183.829	399.245	199.831	185.241	185.241	185.241	-84.7866	-3.99195	-16.4361	25.7257	-5.14878	2.53901	-0.512236	-0.0210688	3.35525	365.422	-95.1287	-9.02837	0	0	1.1072
999	0	17.8868	0	0	17.8868	0.0610845	0.030794	-0.186721	-0.00272704	-0.00479096	-4.63034	3.92E-15	-6.59621	0	0	0.00650309	0.622934	-8.59151	3.01259	215.039	357.812	606.655	374.835	374.835	374.835	16.4322	-83.2554	8.55918	166.461	399.484	199.683	185.241	185.241	185.241	-84.5382	-4.34028	-16.3751	24.0153	-5.54902	1.63363	-0.495286	-0.04151	3.34626	359.225	-78.0996	-7.93258	0	0	1.26231
1000	0	18.0263	0	0	18.0267	0.0471693	0.383199	-0.190328	0.00388099	-0.00539201	-0.245242	2.12E-15	-5.93789	0	0	0.00548992	0.485056	-6.67664	2.96712	202.309	356.818	605.622	374.826	374.826	374.826	16.5356	-82.7538	8.12636	149.167	399.574	199.596	185.241	185.241	185.241	-84.0622	-4.6357	-16.2173	22.1542	-5.7215	0.837547	-0.291281	-0.0471239	3.35173	277.817	-39.9139	-8.56276	0	0	1.06055
1001	0	17.743	0	0	17.7453	0.0264195	0.908627	-0.193768	0.0129013	0.00245363	3.83697	1.11E-15	-4.72177	0	0	0.0104277	0.324169	-4.62436	2.70387	188.773	355.664	605.474	374.975	374.975	374.975	16.5143	-81.9624	7.64743	131.916	399.538	199.532	185.241	185.241	185.241	-83.2698	-4.84675	-15.9718	20.2262	-5.69524	0.210293	0.0634425	-0.0315502	3.35491	133.011	14.0344	-10.3784	0	0	0.511664
1002	0	17.0018	0	0	17.0087	-0.00136676	1.61198	-0.195133	0.0226477	0.0153527	7.52	-2.49E-15	-3.08504	0	0	0.0207366	0.157318	-2.49952	2.30475	174.847	354.461	606.314	375.178	375.178	375.178	16.3592	-80.8026	7.14453	114.712	399.425	199.454	185.241	185.241	185.241	-82.0792	-4.94673	-15.6511	18.3118	-5.52435	-0.249915	0.505754	0.00560273	3.33482	-52.0478	75.1642	-12.466	0	0	-0.237613
1003	0	15.7815	0	0	15.797	-0.0367252	2.50627	-0.193647	0.0309753	0.0281994	10.6118	1.95E-15	-1.19342	0	0	0.0347519	0.0073012	-0.372535	1.88137	161.017	353.329	608.194	375.343	375.343	375.343	16.0649	-79.2065	6.64374	97.5796	399.296	199.322	185.241	185.241	185.241	-80.4216	-4.91166	-15.2689	16.4757	-5.27858	-0.591782	0.970648	0.0577684	3.2736	-251.542	132.657	-13.777	0	0	-0.988256
1004	0	14.0742	0	0	14.1027	-0.0801785	3.60358	-0.189725	0.0360786	0.0357552	12.8155	-3.08E-15	0.824093	0	0	0.0493107	-0.0980944	1.68876	1.54617	147.779	352.38	611.086	375.413	375.414	375.414	15.6252	-77.1209	6.17809	80.5415	399.206	199.092	185.241	185.241	185.241	-78.2435	-4.71564	-14.8372	14.7601	-5.03079	-0.889323	1.40561	0.11195	3.16143	-443.62	175.462	-13.4832	0	0	-1.58021
1005	0	11.885	0	0	11.9293	-0.13186	4.90519	-0.184873	0.0371742	0.0342573	13.7295	3.82E-15	2.89555	0	0	0.0594983	-0.130103	3.62255	1.39035	135.594	351.709	614.873	375.385	375.385	375.385	15.0326	-74.51	5.79008	63.599	399.19	198.72	185.241	185.241	185.241	-75.5096	-4.32756	-14.3651	13.1882	-4.84548	-1.22056	1.7826	0.15706	2.99566	-615.131	195.612	-11.2466	0	0	-1.94302
1006	0	9.23493	0	0	9.29322	-0.191187	6.393	-0.181839	0.0346936	0.0214172	12.8381	2.12E-15	4.95147	0	0	0.0587633	-0.0651044	5.37282	1.47302	124.864	351.376	619.36	375.305	375.305	375.305	14.282	-71.3587	5.53184	46.7156	399.253	198.18	185.241	185.241	185.241	-72.2056	-3.71232	-13.8595	11.7723	-4.76923	-1.65216	2.08717	0.18324	2.78297	-758.427	188.861	-7.1749	0	0	-2.07426
1007	0	6.16692	0	0	6.22809	-0.256513	8.02124	-0.18429	0.0300502	-0.00319242	9.57783	-6.36E-15	6.8358	0	0	0.0400658	0.109559	6.88784	1.81926	115.92	351.41	624.294	375.254	375.254	375.254	13.38	-67.6769	5.46139	29.8151	399.376	197.496	185.241	185.241	185.241	-68.3449	-2.83745	-13.3278	10.5245	-4.82514	-2.22974	2.31175	0.183155	2.53276	-868.929	155.398	-1.77279	0	0	-2.00327
1008	0	2.75288	0	0	2.79292	-0.324823	9.70998	-0.196178	0.0242742	-0.0376916	3.46798	-5.94E-15	8.1864	0	0	-0.00161288	0.391848	8.12029	2.42226	109.015	351.805	629.396	375.327	375.327	375.327	12.3559	-63.5043	5.6332	12.7978	399.524	196.768	185.241	185.241	185.241	-63.9739	-1.68479	-12.7826	9.46345	-5.01069	-2.97087	2.45132	0.151639	2.26062	-944.016	99.357	4.21617	0	0	-1.76224
1009	0	-0.900232	0	0	-0.918177	-0.391659	11.346	-0.220924	0.016625	-0.0776589	-5.72098	5.09E-15	8.44285	0	0	-0.0664215	0.76411	9.03011	3.24572	104.327	352.522	634.382	375.611	375.611	375.611	11.2703	-58.9166	6.08122	-4.4182	399.659	196.204	185.241	185.241	185.241	-59.1788	-0.265809	-12.244	8.61721	-5.29854	-3.85968	2.50075	0.0883466	1.98207	-983.093	27.9187	10.096	0	0	-1.3769
1010	0	-4.64781	0	0	-4.76643	-0.451507	12.7952	-0.259561	0.00427541	-0.116683	-17.7119	-2.12E-15	7.0476	0	0	-0.147018	1.19492	9.58925	4.2252	101.938	353.498	638.99	376.172	376.172	376.172	10.2121	-54.0298	6.79664	-21.8338	399.753	196.12	185.241	185.241	185.241	-54.0879	1.36318	-11.7378	8.02166	-5.64061	-4.84292	2.45858	-0.00180237	1.71396	-988.246	-50.15	15.5297	0	0	-0.874794
1011	0	-8.31322	0	0	-8.56694	-0.498811	13.9291	-0.308791	-0.0156024	-0.147747	-31.5154	-3.45E-16	3.83145	0	0	-0.227685	1.64365	9.78719	5.26944	101.833	354.653	642.999	377.055	377.055	377.055	9.28093	-49	7.7097	-39.3045	399.784	196.898	185.241	185.241	185.241	-48.8695	3.09363	-11.2886	7.71353	-5.97638	-5.83112	2.33567	-0.111002	1.46201	-965.283	-125.953	20.6797	0	0	-0.29842
1012	0	-11.7054	0	0	-12.1048	-0.529308	14.6544	-0.361147	-0.0429307	-0.165055	-45.5057	-5.51E-15	-0.722617	0	0	-0.287275	2.06785	9.63503	6.26563	103.894	355.9	646.246	378.281	378.281	378.281	8.55769	-44.0107	8.69037	-56.5114	399.723	198.902	185.241	185.241	185.241	-43.7165	4.77432	-10.9103	7.71787	-6.24657	-6.70992	2.15419	-0.225197	1.22576	-922.462	-190.121	25.8439	0	0	0.291986
1013	0	-14.6472	0	0	-15.1714	-0.541127	14.9342	-0.408101	-0.0734106	-0.165843	-57.866	-4.24E-15	-5.57432	0	0	-0.307187	2.43232	9.16587	7.09088	107.908	357.156	648.62	379.852	379.852	379.852	8.07753	-39.2476	9.57638	-72.9923	399.535	202.388	185.241	185.241	185.241	-38.8215	6.24149	-10.6006	8.03679	-6.40605	-7.35812	1.94537	-0.322549	0.997632	-869.493	-233.116	30.8172	0	0	0.824641
1014	0	-17.0048	0	0	-17.6062	-0.535026	14.7898	-0.443952	-0.0990449	-0.150029	-67.1826	6.79E-15	-9.45369	0	0	-0.280592	2.71716	8.43035	7.62975	113.593	358.361	650.065	381.747	381.747	381.747	7.82116	-34.8689	10.2198	-88.227	399.174	207.436	185.241	185.241	185.241	-34.3466	7.3598	-10.3423	8.64459	-6.43245	-7.66853	1.74525	-0.379622	0.773574	-817.608	-246.818	34.3639	0	0	1.23647
1015	0	-18.7054	0	0	-19.3254	-0.513698	14.2837	-0.466995	-0.113625	-0.119032	-72.7902	8.48E-15	-11.5307	0	0	-0.215588	2.92231	7.48848	7.79454	120.639	359.489	650.569	383.919	383.919	383.918	7.73089	-30.9844	10.5299	-101.733	398.607	213.941	185.241	185.241	185.241	-30.4033	8.05605	-10.1135	9.48944	-6.32996	-7.56808	1.58711	-0.382173	0.552846	-779.036	-229.371	34.9089	0	0	1.50293
1016	0	-19.7413	0	0	-20.3266	-0.480799	13.4986	-0.477704	-0.115977	-0.0751256	-74.7486	-5.09E-15	-11.6857	0	0	-0.130461	3.06653	6.40023	7.54396	128.743	360.553	650.155	386.288	386.288	386.288	7.73829	-27.6487	10.4944	-113.131	397.826	221.654	185.241	185.241	185.241	-27.0443	8.33332	-9.89812	10.5016	-6.12806	-7.03395	1.49231	-0.331794	0.34127	-763.43	-186.946	31.841	0	0	1.65006
1017	0	-20.162	0	0	-20.6758	-0.440304	12.5251	-0.477845	-0.108323	-0.0221498	-73.728	8.48E-15	-10.2342	0	0	-0.0448233	3.18157	5.2174	6.89476	137.649	361.6	648.873	388.741	388.741	388.741	7.78658	-24.866	10.1731	-122.171	396.858	230.229	185.241	185.241	185.241	-24.2674	8.26351	-9.6911	11.6046	-5.87606	-6.1018	1.4561	-0.246325	0.152781	-771.924	-130.827	26.056	0	0	1.72521
1018	0	-20.0578	0	0	-20.4834	-0.396061	11.4531	-0.468952	-0.0934407	0.0337908	-70.6594	8.48E-15	-7.58339	0	0	0.0278706	3.30305	3.97871	5.9199	147.166	362.696	646.805	391.135	391.135	391.135	7.84301	-22.603	9.67154	-128.724	395.757	239.275	185.241	185.241	185.241	-22.0291	7.96122	-9.49964	12.7279	-5.63533	-4.86103	1.44887	-0.149057	0.0108711	-794.996	-72.2444	19.3648	0	0	1.75731
1019	0	-19.5393	0	0	-19.8765	-0.351241	10.3587	-0.452925	-0.0741132	0.0854188	-66.5363	0	-4.18112	0	0	0.0821291	3.46181	2.70821	4.73251	157.168	363.903	644.059	393.314	393.313	393.313	7.90332	-20.8049	9.1061	-132.762	394.6	248.405	185.241	185.241	185.241	-20.2637	7.54885	-9.34385	13.8171	-5.47035	-3.43695	1.43038	-0.0675801	-0.0597271	-817.821	-21.2831	13.5213	0	0	1.75323
1020	0	-18.7166	0	0	-18.9748	-0.307769	9.28986	-0.432468	-0.0531802	0.127283	-62.2696	1.19E-14	-0.554193	0	0	0.118667	3.6781	1.41616	3.46106	167.579	365.253	640.771	395.124	395.124	395.124	7.98875	-19.4118	8.57259	-134.328	393.489	257.274	185.241	185.241	185.241	-18.9019	7.12573	-9.2554	14.8423	-5.44165	-1.965	1.37007	-0.019496	-0.0358584	-828.809	15.4317	9.41002	0	0	1.72024
1021	0	-17.6837	0	0	-17.8752	-0.266029	8.25742	-0.411008	-0.034295	0.157683	-58.5939	-5.09E-15	2.60864	0	0	0.141447	3.95969	0.100743	2.22443	178.349	366.742	637.102	396.444	396.444	396.444	8.13699	-18.3728	8.12952	-133.506	392.534	265.609	185.241	185.241	185.241	-17.8862	6.75147	-9.27265	15.8031	-5.59873	-0.565447	1.26212	-0.0129139	0.0913634	-825.721	33.9982	7.14999	0	0	1.68293
1022	0	-16.5099	0	0	-16.6465	-0.225108	7.23996	-0.391636	-0.0208611	0.17771	-55.9584	-6.79E-15	4.61286	0	0	0.155104	4.30311	-1.2499	1.11475	189.442	368.323	633.23	397.201	397.201	397.201	8.38844	-17.6538	7.7972	-130.392	391.841	273.208	185.241	185.241	185.241	-17.1802	6.44578	-9.43144	16.7291	-5.97498	0.674211	1.12154	-0.0380808	0.322029	-813.336	34.786	6.47661	0	0	1.67471
1023	0	-15.2391	0	0	-15.3309	-0.183455	6.19955	-0.375958	-0.0156596	0.190042	-54.4475	-8.48E-15	4.90508	0	0	0.162787	4.69602	-2.65548	0.190693	200.828	369.918	629.345	397.381	397.381	397.381	8.77258	-17.2414	7.56755	-125.064	391.485	279.935	185.241	185.241	185.241	-16.7706	6.19888	-9.75491	17.677	-6.58082	1.70585	0.976629	-0.0762657	0.644863	-799.249	20.7332	7.31322	0	0	1.72737
1024	0	-13.8943	0	0	-13.9507	-0.139725	5.10284	-0.363273	-0.020295	0.197501	-53.7523	-5.94E-15	3.24114	0	0	0.16521	5.11946	-4.14067	-0.519965	212.48	371.433	625.65	397.038	397.038	397.038	9.29716	-17.1408	7.41789	-117.572	391.495	285.7	185.241	185.241	185.241	-16.6652	5.9858	-10.2449	18.7236	-7.39756	2.51719	0.852197	-0.100257	1.04199	-787.545	-2.88538	10.0055	0	0	1.86319
1025	0	-12.4864	0	0	-12.5164	-0.0934358	3.93788	-0.350973	-0.0338894	0.202501	-53.2746	-5.09E-15	-0.127269	0	0	0.161648	5.54909	-5.73114	-1.01393	224.378	372.771	622.351	396.285	396.285	396.285	9.94327	-17.3707	7.32298	-107.945	391.841	290.439	185.241	185.241	185.241	-16.8873	5.77873	-10.8781	19.9542	-8.37194	3.12244	0.770538	-0.0853873	1.4835	-778.843	-29.7165	14.8205	0	0	2.09698
1026	0	-11.0239	0	0	-11.0366	-0.0452431	2.72154	-0.335599	-0.0530669	0.206332	-52.3218	0	-4.47917	0	0	0.151709	5.95573	-7.44834	-1.30369	236.497	373.847	619.662	395.282	395.282	395.282	10.6687	-17.9554	7.26378	-96.1973	392.438	294.104	185.241	185.241	185.241	-17.4661	5.55595	-11.6092	21.4455	-9.41713	3.54901	0.749522	-0.0203762	1.93032	-770.837	-53.8216	21.4862	0	0	2.42599
1027	0	-9.52208	0	0	-9.52537	0.00317587	1.49702	-0.314481	-0.0731734	0.209336	-50.3623	0	-8.85287	0	0	0.136555	6.30655	-9.30375	-1.40803	248.809	374.598	617.789	394.214	394.214	394.214	11.4179	-18.915	7.23131	-82.3593	393.165	296.649	185.241	185.241	185.241	-18.4268	5.30635	-12.3807	23.2464	-10.4218	3.82289	0.794293	0.0847316	2.33802	-758.858	-71.6037	29.3407	0	0	2.80935
1028	0	-8.00747	0	0	-8.0076	0.0494922	0.324371	-0.28715	-0.089825	0.210718	-47.2321	3.39E-15	-12.347	0	0	0.118857	6.56772	-11.2941	-1.34376	261.274	374.985	616.918	393.263	393.263	393.263	12.1359	-20.2587	7.22611	-66.4915	393.896	298.039	185.241	185.241	185.241	-19.7818	5.02982	-13.1362	25.3615	-11.2672	3.95557	0.897398	0.204431	2.66463	-738.078	-81.2913	37.4895	0	0	3.16811
1029	0	-6.51774	0	0	-6.51828	0.0911507	-0.730606	-0.255756	-0.100426	0.209354	-43.1923	-6.79E-15	-14.3981	0	0	0.101688	6.70825	-13.399	-1.11985	273.831	374.998	617.204	392.585	392.585	392.585	12.7795	-21.98	7.2551	-48.6948	394.522	298.248	185.241	185.241	185.241	-21.5258	4.73481	-13.8318	27.7434	-11.8489	3.93551	1.0287	0.30452	2.88096	-702.754	-83.4683	45.4692	0	0	3.394
1030	0	-5.09559	0	0	-5.09759	0.125703	-1.60527	-0.224549	-0.10484	0.203511	-38.8303	1.70E-15	-14.905	0	0	0.0873571	6.70415	-15.5813	-0.73727	286.388	374.649	618.747	392.283	392.284	392.283	13.3247	-24.0586	7.3278	-29.1031	394.968	297.275	185.241	185.241	185.241	-23.6374	4.43408	-14.443	30.299	-12.0958	3.73086	1.14744	0.356225	2.97602	-648.027	-79.3229	53.0357	0	0	3.39008
1031	0	-3.78012	0	0	-3.78303	0.150949	-2.24392	-0.198295	-0.104809	0.192079	-34.8235	1.70E-15	-14.1416	0	0	0.0767545	6.54239	-17.7906	-0.194917	298.817	373.965	621.586	392.396	392.396	392.396	13.7663	-26.4654	7.453	-7.86538	395.196	295.152	185.241	185.241	185.241	-26.0855	4.14046	-14.9649	32.9077	-11.9834	3.30412	1.20215	0.341736	2.95544	-568.746	-71.1694	60.2179	0	0	3.09877
1032	0	-2.59942	0	0	-2.60209	0.165038	-2.6001	-0.181048	-0.101603	0.17399	-31.7403	1.70E-15	-12.4545	0	0	0.0694762	6.22441	-19.968	0.497333	310.941	372.987	625.686	392.881	392.881	392.881	14.1127	-29.1695	7.63723	14.8754	395.19	291.953	185.241	185.241	185.241	-28.8364	3.86388	-15.4068	35.4455	-11.5362	2.63673	1.14923	0.262155	2.83833	-461.054	-60.474	66.1383	0	0	2.52857
1033	0	-1.56592	0	0	-1.56758	0.166696	-2.642	-0.17478	-0.0950227	0.148424	-29.8534	5.09E-15	-10.0965	0	0	0.0638546	5.76926	-22.051	1.30341	322.528	371.756	630.942	393.618	393.618	393.618	14.3807	-32.1433	7.8848	38.9958	394.951	287.802	185.241	185.241	185.241	-31.8603	3.61	-15.7873	37.8066	-10.8202	1.75504	0.954555	0.129923	2.65302	-321.308	-49.1606	69.0666	0	0	1.74449
1034	0	-0.676805	0	0	-0.677388	0.155608	-2.36171	-0.179234	-0.0843415	0.115131	-29.1064	0	-7.28401	0	0	0.0576123	5.21594	-23.9787	2.14826	333.29	370.309	637.169	394.426	394.426	394.426	14.5926	-35.3642	8.19861	64.3902	394.492	282.879	185.241	185.241	185.241	-35.1339	3.37995	-16.1302	39.9195	-9.92864	0.749401	0.612726	-0.0322747	2.42823	-150.279	-38.8443	67.0745	0	0	0.865004
1035	0	0.0820954	0	0	0.0821426	0.132749	-1.78356	-0.192401	-0.0687243	0.0742485	-29.1762	0	-4.23157	0	0	0.0490138	4.62334	-25.696	2.9145	342.9	368.67	644.108	395.087	395.087	395.087	14.7726	-38.8143	8.58091	90.9572	393.835	277.423	185.241	185.241	185.241	-38.639	3.17071	-16.462	41.7516	-8.96392	-0.223459	0.147703	-0.195994	2.18992	46.3433	-30.1922	58.8816	0	0	0.0231216
1036	0	0.731131	0	0	0.731241	0.100562	-0.968894	-0.209874	-0.0490715	0.0258983	-29.4517	-2.55E-15	-1.30426	0	0	0.0378724	4.06596	-27.1559	3.45115	351.013	366.854	651.432	395.391	395.391	395.391	14.9437	-42.4778	9.03347	118.578	393.018	271.723	185.241	185.241	185.241	-42.3608	2.97597	-16.8071	43.3044	-8.0222	-0.9569	-0.389669	-0.335766	1.9575	257.56	-23.4842	45.1672	0	0	-0.668003
1037	0	1.28948	0	0	1.28947	0.0628022	-0.012706	-0.226354	-0.0273284	-0.0291141	-29.238	-6.79E-15	1.11605	0	0	0.0257114	3.62505	-28.3213	3.59503	357.302	364.864	658.765	395.169	395.169	395.169	15.1208	-46.3369	9.55694	147.089	392.076	266.096	185.241	185.241	185.241	-46.2831	2.78871	-17.1816	44.6043	-7.18403	-1.22645	-0.928133	-0.435292	1.74233	466.815	-18.3909	28.2824	0	0	-1.14077
1038	0	1.76747	0	0	1.76772	0.0239607	0.970879	-0.237484	-0.00543027	-0.0891834	-27.9963	-5.09E-15	2.8187	0	0	0.0144947	3.37579	-29.1656	3.20247	361.508	362.713	665.716	394.322	394.322	394.322	15.303	-50.3652	10.1501	176.259	391.032	260.85	185.241	185.241	185.241	-50.3808	2.6059	-17.5858	45.6917	-6.51196	-0.832158	-1.38026	-0.484859	1.55542	652.225	-13.7341	11.2817	0	0	-1.37943
1039	0	2.16222	0	0	2.16339	-0.0116534	1.87225	-0.241031	0.016324	-0.151772	-25.495	4.30E-15	3.95732	0	0	0.00511501	3.37126	-29.6726	2.18803	363.481	360.435	671.915	392.846	392.846	392.846	15.4686	-54.5237	10.8086	205.783	389.886	256.253	185.241	185.241	185.241	-54.614	2.43328	-18.001	46.6101	-6.05149	0.353414	-1.66143	-0.481858	1.40568	791.363	-8.28951	-3.81589	0	0	-1.40748
1040	0	2.45934	0	0	2.46191	-0.0409691	2.61354	-0.237396	0.0399764	-0.214516	-21.8552	-4.03E-15	5.06722	0	0	-0.00275378	3.62688	-29.8392	0.560713	363.226	358.094	677.073	390.827	390.827	390.827	15.5771	-58.7593	11.5218	235.287	388.615	252.492	185.241	185.241	185.241	-58.9259	2.28599	-18.3914	47.3985	-5.83292	2.34215	-1.7132	-0.426013	1.30418	868.009	-1.69214	-16.6971	0	0	-1.25947
1041	0	2.64157	0	0	2.64561	-0.0629325	3.16835	-0.228696	0.0678995	-0.276848	-17.4109	-2.97E-15	6.75333	0	0	-0.00952448	4.11011	-29.6787	-1.55641	360.924	355.774	681.013	388.438	388.438	388.438	15.5816	-63.0072	12.2681	264.357	387.197	249.674	185.241	185.241	185.241	-63.246	2.18178	-18.7139	48.0848	-5.87023	5.00653	-1.54087	-0.321048	1.2622	883.049	3.34142	-27.7638	0	0	-0.979721
1042	0	2.70069	0	0	2.70592	-0.0786148	3.56414	-0.216782	0.101306	-0.340173	-12.4476	2.97E-15	9.41949	0	0	-0.0152463	4.74227	-29.225	-3.9405	356.921	353.543	683.694	385.905	385.905	385.905	15.4458	-67.1958	13.0107	292.546	385.629	247.827	185.241	185.241	185.241	-67.4972	2.12922	-18.9294	48.6838	-6.15698	8.09348	-1.22835	-0.176579	1.28132	857.817	1.80439	-37.6073	0	0	-0.63637
1043	0	2.64516	0	0	2.65121	-0.0905603	3.86539	-0.202366	0.139515	-0.406838	-7.0885	4.67E-15	13.1195	0	0	-0.0198331	5.41575	-28.5353	-6.32037	351.678	351.426	685.188	383.477	383.477	383.477	15.1599	-71.25	13.6997	319.39	383.945	246.914	185.241	185.241	185.241	-71.6015	2.11922	-19.0129	49.1994	-6.66334	11.2801	-0.89644	-0.00216996	1.35515	824.095	-9.74858	-46.7938	0	0	-0.309315
1044	0	2.49979	0	0	2.50637	-0.101589	4.14334	-0.184117	0.180151	-0.477645	-1.24492	-7.64E-15	17.5524	0	0	-0.0231577	6.01969	-27.6857	-8.44344	345.693	349.391	685.641	381.382	381.382	381.382	14.7473	-75.0924	14.2828	344.396	382.21	246.844	185.241	185.241	185.241	-75.4824	2.1265	-18.9603	49.6278	-7.33671	14.2483	-0.644932	0.190347	1.45877	808.498	-30.9608	-55.5094	0	0	-0.0545709
1045	0	2.29863	0	0	2.30557	-0.113632	4.44662	-0.159344	0.219177	-0.549709	5.24076	-2.55E-15	22.0942	0	0	-0.0247169	6.46321	-26.7629	-10.126	339.437	347.378	685.233	379.794	379.794	379.794	14.2598	-78.643	14.7212	367.06	380.512	247.456	185.241	185.241	185.241	-79.0633	2.11999	-18.7905	49.9625	-8.10783	16.7445	-0.508503	0.382622	1.55462	820.991	-58.0312	-63.0206	0	0	0.11427
1046	0	2.0752	0	0	2.08247	-0.127207	4.78819	-0.125833	0.251204	-0.617053	12.3496	5.09E-15	25.9029	0	0	-0.0237356	6.68817	-25.8527	-11.2687	333.318	345.331	684.153	378.802	378.802	378.802	13.7627	-81.8197	14.9998	386.881	378.946	248.508	185.241	185.241	185.241	-82.2661	2.07452	-18.5399	50.197	-8.89894	18.6041	-0.458901	0.545317	1.60045	855.358	-87.2055	-67.5671	0	0	0.210477
Trajectories
120
		sdk:LASI			sdk:RASI			sdk:LPSI			sdk:RPSI			sdk:LTHI			sdk:LKNE			sdk:LTIB			sdk:LANK			sdk:LHEE			sdk:LTOE			sdk:RTHI			sdk:RKNE			sdk:RTIB			sdk:RANK			sdk:RHEE			sdk:RTOE
Frame	Sub Frame	X	Y	Z	X	Y	Z	X	Y	Z	X	Y	Z	X	Y	Z	X	Y	Z	X	Y	Z	X	Y	Z	X	Y	Z	X	Y	Z	X	Y	Z	X	Y	Z	X	Y	Z	X	Y	Z	X	Y	Z	X	Y	Z
		mm	mm	mm	mm	mm	mm	mm	mm	mm	mm	mm	mm	mm	mm	mm	mm	mm	mm	mm	mm	mm	mm	mm	mm	mm	mm	mm	mm	mm	mm	mm	mm	mm	mm	mm	mm	mm	mm	mm	mm	mm	mm	mm	mm	mm	mm	mm	mm
1	0	214.054	383.562	1060.05				46.5626	318.741	1116.48	48.2895	225.183	1119.97	199.954	444.094	849.38	278.843	395.081	629.828	215.735	413.555	496.817	162.696	349.23	230.029	123.663	299.25	230.727	308.934	352.874	211.012	178.69	80.2517	851.196	183.902	104.561	603.329	40.4593	87.9559	540.877	-179.697	136.346	429.905	-198.671	196.706	461.265
2	0	213.329	383.858	1057.13				46.0875	319.392	1115.23	47.3476	225.529	1117.95	195.003	444.373	845.379	272.061	395.367	625.796	206.696	413.828	493.16	146.015	349.221	228.627	106.773	299.479	229.893	291.955	353.177	209.642	182.648	80.211	849.922	198.664	104.477	602.95	56.1489	87.3257	539.203	-165.312	134.6	427.978	-185.919	194.216	460.126
3	0	212.649	384.042	1055.09				45.6223	320.041	1114.52	46.4543	225.891	1116.58	190.067	444.571	842.23	264.158	395.553	622.141	196.631	414.053	490.079	129.28	349.364	227.553	89.8403	299.824	229.384	274.888	353.496	208.438	186.498	80.1902	849.508	212.838	104.528	603.7	71.5713	86.8338	538	-150.133	133.053	425.001	-172.382	192.051	457.564
4	0	212.015	384.119	1053.92				45.1698	320.686	1114.35	45.6118	226.271	1115.87	185.149	444.688	839.925	255.153	395.637	618.882	185.555	414.232	487.585	112.495	349.66	226.822	72.8698	300.287	229.215	257.74	353.826	207.401	190.24	80.1882	849.956	226.411	104.713	605.572	86.715	86.478	537.267	-134.164	131.707	420.987	-158.061	190.212	453.589
5	0	211.42	384.104	1053.57				44.7369	321.317	1114.73	44.8253	226.666	1115.82	180.249	444.721	838.449	245.097	395.62	616.067	173.502	414.37	485.706	95.6689	350.108	226.473	55.8687	300.869	229.42	240.531	354.156	206.532	193.875	80.2033	851.27	239.352	105.028	608.546	101.551	86.2522	537	-117.421	130.557	415.964	-142.953	188.699	448.219	-55.2456	129.165	293.266
6	0	210.862	384.021	1053.97				44.3372	321.921	1115.65	44.1046	227.068	1116.43	175.363	444.669	837.77	234.082	395.504	613.784	160.54	414.478	484.492	78.818	350.707	226.563	38.8465	301.585	230.058	223.289	354.473	205.828	197.402	80.2334	853.449	251.607	105.462	612.579	116.028	86.1446	537.187	-99.9206	129.592	409.98	-127.054	187.506	441.496	-31.9983	128.279	289.454
7	0	210.338	383.905	1055.05				43.9905	322.479	1117.12	43.4642	227.464	1117.7	170.473	444.535	837.85	222.236	395.302	612.148	146.767	414.578	484.015	61.9623	351.462	227.164	21.8157	302.459	231.207	206.046	354.761	205.281	200.819	80.2776	856.479	263.095	106.002	617.601	130.078	86.1367	537.802	-81.6817	128.795	403.099	-110.355	186.617	433.487	-7.88645	127.136	285.659
8	0	209.848	383.788	1056.69				43.721	322.969	1119.15	42.923	227.832	1119.6	165.554	444.329	838.646	209.722	395.045	611.284	132.315	414.699	484.356	45.1268	352.376	228.353	4.79654	303.522	232.96	188.829	355.009	204.877	204.121	80.3374	860.323	273.713	106.629	623.511	143.622	86.2031	538.797	-62.7116	128.135	395.4	-92.8456	185.998	424.285	17.0766	125.744	281.899
9	0	209.394	383.698	1058.79				43.5545	323.368	1121.71	42.5034	228.142	1122.1	160.579	444.068	840.12	196.729	394.781	611.299	117.345	414.875	485.594	28.3435	353.458	230.201	-12.1755	304.798	235.415	171.655	355.217	204.593	207.299	80.417	864.919	283.351	107.319	630.166	156.586	86.3135	540.096	-43.0079	127.574	386.977	-74.5104	185.598	414.017	42.86	124.134	278.22
10	0	208.982	383.649	1061.28				43.5148	323.654	1124.79	42.2302	228.359	1125.16	155.531	443.781	842.238	183.462	394.572	612.259	102.04	415.149	487.795	11.6562	354.718	232.772	-29.0448	306.302	238.667	154.523	355.394	204.397	210.339	80.5214	870.176	291.895	108.05	637.387	168.91	86.4353	541.596	-22.5617	127.065	377.939	-55.3401	185.348	402.838	69.4123	122.362	274.691
11	0	208.621	383.637	1064.08				43.6211	323.811	1128.33	42.1293	228.443	1128.72	150.41	443.499	844.968	170.134	394.493	614.182	86.607	415.557	490.995	-4.87652	356.166	236.108	-45.7335	308.036	242.791	137.418	355.559	204.245	213.223	80.6544	875.973	299.246	108.805	644.962	180.558	86.5378	543.172	-1.36523	126.561	368.415	-35.3372	185.161	390.934	96.6602	120.516	271.392
12	0	208.319	383.641	1067.17				43.8858	323.82	1132.3	42.2255	228.355	1132.7	145.239	443.256	848.279	156.964	394.614	617.034	71.2641	416.134	495.189	-21.1812	357.817	240.228	-62.1441	309.988	247.831	120.308	355.735	204.086	215.925	80.8164	882.167	305.325	109.567	652.655	191.521	86.5956	544.687	20.5796	126.012	358.554	-14.5269	184.939	378.524	124.505	118.714	268.403
13	0	208.084	383.627	1070.52				44.3116	323.664	1136.62	42.5405	228.059	1137.04	140.061	443.077	852.134	144.172	394.997	620.727	56.239	416.902	500.331	-37.1743	359.684	245.118	-78.1643	312.145	253.794	103.151	355.946	203.873	218.414	81.0022	888.592	310.084	110.33	660.22	201.813	86.5922	546.008	43.2474	125.376	348.528	7.02938	184.582	365.854	152.822	117.099	265.794
14	0	207.923	383.558	1074.15				44.8903	323.327	1141.24	43.0899	227.526	1141.66	134.924	442.977	856.483	131.979	395.685	625.132	41.7629	417.872	506.322	-52.7693	361.777	250.734	-93.6759	314.486	260.646	85.8993	356.217	203.568	220.655	81.1987	895.069	313.512	111.092	667.417	211.468	86.5217	547.02	66.5732	124.62	338.533	29.2205	183.994	353.194	181.448	115.828	263.629
15	0	207.835	383.399	1078.04				45.6015	322.794	1146.06	43.8808	226.735	1146.46	129.882	442.955	861.259	120.601	396.696	630.079	28.0664	419.042	513.013	-67.8843	364.098	257.002	-108.567	316.996	268.318	68.5159	356.576	203.158	222.616	81.3827	901.413	315.639	111.858	674.028	220.523	86.3897	547.64	90.4325	123.73	328.783	51.8737	183.102	340.827	210.18	115.057	261.953
16	0	207.814	383.13	1082.18				46.4149	322.052	1151	44.9096	225.678	1151.37	124.994	442.994	866.373	110.249	398.03	635.366	15.3761	420.405	520.21	-82.4476	366.636	263.826	-122.741	319.659	276.717	50.9807	357.048	202.667	224.268	81.5209	907.437	316.537	112.634	679.864	229.013	86.214	547.826	114.623	122.712	319.501	74.7476	181.87	329.029	238.752	114.917	260.793
17	0	207.849	382.742	1086.52				47.2917	321.09	1155.97	46.1609	224.354	1156.27	120.324	443.064	871.712	101.124	399.662	640.771	3.91133	421.947	527.688	-96.4023	369.361	271.109	-136.128	322.45	285.737	33.3077	357.656	202.164	225.59	81.571	912.961	316.321	113.428	684.783	236.95	86.0239	547.576	138.853	121.599	310.899	97.5299	180.311	318.055	266.826	115.502	260.147
18	0	207.924	382.243	1091				48.1888	319.899	1160.86	47.6075	222.774	1161.08	115.954	443.129	877.14	93.4131	401.551	646.063	-6.12245	423.652	535.2	-109.708	372.229	278.758	-148.686	325.337	295.277	15.5566	358.417	201.77	226.574	81.4867	917.816	315.143	114.249	688.691	244.323	85.8591	546.928	162.733	120.454	303.162	119.842	178.496	308.11	293.989	116.85	259.98
19	0	208.024	381.652	1095.52				49.0626	318.478	1165.56	49.2114	220.959	1165.66	111.987	443.154	882.494	87.2852	403.639	651.019	-14.5424	425.504	542.503	-122.339	375.178	286.708	-160.399	328.279	305.25	-2.16294	359.34	201.651	227.218	81.2244	921.849	313.184	115.102	691.546	251.082	85.7672	545.944	185.79	119.365	296.424	141.253	176.555	299.339	319.761	118.935	260.228
20	0	208.133	380.994	1099.93				49.8732	316.834	1169.95	50.9258	218.937	1169.92	108.551	443.11	887.592	82.8811	405.856	655.428	-21.2001	427.482	549.367	-134.275	378.136	294.921	-171.271	331.227	315.587	-19.6955	360.423	202.015	227.535	80.7523	924.932	310.647	115.991	693.353	257.152	85.8015	544.691	207.489	118.447	290.749	161.292	174.669	291.805	343.621	121.681	260.792
21	0	208.238	380.292	1104.12				50.5886	314.983	1173.9	52.6983	216.745	1173.73	105.797	442.98	892.235	80.3036	408.123	659.109	-25.9949	429.563	555.599	-145.5	381.025	303.392	-181.318	334.128	326.241	-36.8519	361.655	203.087	227.543	80.059	926.97	307.74	116.919	694.162	262.439	86.0165	543.229	227.268	117.834	286.117	179.481	173.05	285.49	365.043	124.98	261.536
22	0	208.334	379.567	1107.94				51.1882	312.958	1177.3	54.4735	214.428	1176.97	103.885	442.762	896.221	79.6066	410.36	661.914	-28.8854	431.715	561.047	-155.985	383.77	312.138	-190.548	336.924	337.181	-53.4275	363.016	205.083	227.276	79.1608	927.91	304.668	117.887	694.055	266.843	86.4643	541.585	244.584	117.672	282.419	195.36	171.922	280.3	383.544	128.721	262.274
23	0	208.422	378.832	1111.26				51.6659	310.798	1180.02	56.1966	212.036	1179.52	102.97	442.465	899.352	80.787	412.499	663.73	-29.8976	433.898	565.615	-165.689	386.31	321.185	-198.953	339.56	348.383	-69.2203	364.485	208.172	226.783	78.1039	927.748	301.608	118.898	693.131	270.27	87.1901	539.753	258.956	118.103	279.461	208.518	171.491	276.075	398.722	132.815	262.763
24	0	208.507	378.09	1113.94				52.0301	308.552	1181.92	57.8162	209.622	1181.25	103.186	442.102	901.452	83.7817	414.482	664.489	-29.1243	436.062	569.261	-174.554	388.599	330.555	-206.5	341.982	359.82	-84.0441	366.037	212.453	226.137	76.9625	926.53	298.705	119.956	691.493	272.639	88.2276	537.686	269.998	119.252	276.99	218.619	171.924	272.615	410.282	137.2	262.711
25	0	208.604	377.335	1115.88				52.3023	306.271	1182.9	59.2873	207.241	1182.05	104.623	441.691	902.383	88.4713	416.268	664.161	-26.7166	438.153	571.999	-182.501	390.609	340.256	-213.126	344.142	371.452	-97.7343	367.65	217.936	225.433	75.8311	924.349	296.052	121.066	689.231	273.888	89.595	535.311	277.45	121.204	274.722	225.425	173.326	269.703	418.051	141.826	261.815
26	0	208.727	376.549	1116.95				52.5114	304.006	1182.82	60.5736	204.943	1181.83	107.311	441.243	902.064	94.6902	417.836	662.759	-22.8673	440.117	573.894	-189.436	392.334	350.27	-218.738	346.005	383.221	-110.146	369.302	224.543	224.78	74.8113	921.336	293.684	122.233	686.411	273.977	91.2918	532.538	281.182	123.983	272.39	228.804	175.716	267.125	421.978	146.641	259.816
27	0	208.893	375.712	1117.08				52.6855	301.8	1181.61	61.6479	202.776	1180.52	111.211	440.767	900.482	102.239	419.182	660.334	-17.7893	441.909	575.049	-195.249	393.784	360.551	-223.223	347.55	395.043	-121.152	370.975	232.113	224.285	73.9944	917.64	291.581	123.46	683.074	272.887	93.2963	529.284	281.195	127.537	269.78	228.734	179.023	264.693	422.123	151.555	256.571
28	0	209.115	374.798	1116.18				52.8445	299.69	1179.22	62.4929	200.778	1178.08	116.212	440.274	897.693	110.899	420.32	656.984	-11.6927	443.498	575.59	-199.819	394.983	371.013	-226.459	348.776	406.807	-130.642	372.659	240.412	224.027	73.4438	913.412	289.668	124.744	679.234	270.627	95.5643	525.492	277.611	131.731	266.759	225.303	183.081	262.256	418.642	156.422	252.11
29	0	209.399	373.789	1114.21				52.9932	297.703	1175.63	63.0998	198.983	1174.55	122.14	439.78	893.815	120.446	421.271	652.838	-4.76354	444.868	575.645	-203.023	395.966	381.533	-228.33	349.697	418.375	-138.522	374.364	249.159	224.031	73.179	908.785	287.831	126.073	674.894	267.228	98.0283	521.147	270.664	136.351	263.295	218.701	187.641	259.715	411.771	161.04	246.664
30	0	209.744	372.677	1111.16				53.1189	295.862	1170.92	63.4669	197.418	1170.01	128.773	439.309	889.02	130.66	422.063	648.061	2.85087	446.019	575.328	-204.756	396.766	391.948	-228.744	350.343	429.582	-144.698	376.109	258.058	224.256	73.1681	903.866	285.927	127.42	670.059	262.738	100.599	516.285	260.686	141.126	259.447	209.212	192.406	257.019	401.826	165.175	240.633
31	0	210.138	371.467	1107.04				53.1923	294.18	1165.19	63.5972	196.103	1164.62	135.861	438.888	883.511	141.341	422.718	642.841	11.0478	446.966	574.727	-204.939	397.412	402.062	-227.653	350.745	440.243	-149.06	377.92	266.825	224.581	73.3303	898.735	283.797	128.746	664.759	257.22	103.167	510.998	248.099	145.755	255.349	197.211	197.055	254.172	389.195	168.612	234.509
32	0	210.553	370.184	1101.96				53.1727	292.675	1158.65	63.4978	195.053	1158.59	143.144	438.542	877.52	152.313	423.248	637.381	19.7662	447.73	573.899	-203.53	397.931	411.655	-225.057	350.943	450.156	-151.481	379.812	275.216	224.827	73.5529	893.462	281.283	129.991	659.064	250.752	105.613	505.427	233.402	149.952	251.179	183.136	201.283	251.228	374.344	171.22	228.763
33	0	210.948	368.871	1096.04				53.0172	291.366	1151.55	63.1791	194.278	1152.19	150.368	438.286	871.289	163.436	423.649	631.889	28.977	448.337	572.88	-200.528	398.339	420.503	-221.003	350.975	459.117	-151.822	381.782	283.026	224.773	73.7173	888.125	278.232	131.091	653.089	243.42	107.815	499.748	217.144	153.478	247.131	167.468	204.843	248.279	357.804	172.983	223.744
34	0	211.271	367.587	1089.51				52.6909	290.279	1144.2	62.6559	193.78	1145.74	157.301	438.116	865.067	174.606	423.9	626.576	38.6701	448.805	571.688	-195.965	398.649	428.389	-215.584	350.877	466.933	-149.961	383.804	290.087	224.204	73.7284	882.827	274.509	131.975	646.995	235.315	109.666	494.155	199.871	156.18	243.387	150.685	207.573	245.447	340.121	173.984	219.626
35	0	211.465	366.401	1082.62				52.1762	289.447	1136.94	61.9472	193.559	1139.53	163.745	438.009	859.095	185.758	423.97	621.647	48.8407	449.141	570.349	-189.904	398.868	435.115	-208.915	350.685	473.43	-145.814	385.822	296.254	222.947	73.5349	877.711	270.002	132.585	640.976	226.525	111.088	488.838	182.063	158.004	240.097	133.226	209.412	242.868	321.801	174.355	216.428
36	0	211.478	365.383	1075.71				51.478	288.906	1130.11	61.077	193.601	1133.86	169.552	437.931	853.598	196.861	423.822	617.3	59.4772	449.33	568.901	-182.433	398.999	440.514	-201.129	350.43	478.462	-139.356	387.759	301.404	220.907	73.1353	872.94	264.626	132.885	635.232	217.112	112.04	483.966	164.091	158.983	237.37	115.45	210.386	240.672	303.249	174.249	214.059
37	0	211.267	364.596	1069.11				50.6224	288.68	1124.02	60.0723	193.882	1128.97	174.626	437.837	848.76	207.906	423.422	613.721	70.5514	449.346	567.407	-173.65	399.044	444.453	-192.357	350.137	481.915	-130.619	389.528	305.433	218.08	72.5713	868.681	258.325	132.872	629.948	207.111	112.521	479.668	146.204	159.217	235.264	97.6194	210.586	238.97	284.748	173.823	212.371
38	0	210.805	364.088	1063.17				49.6485	288.771	1118.92	58.9619	194.36	1124.99	178.933	437.681	844.72	218.891	422.75	611.076	82.0116	449.145	565.956	-163.668	399.003	446.835	-182.724	349.823	483.707	-119.689	391.038	308.263	214.544	71.9158	865.058	251.074	132.58	625.266	196.525	112.571	476.037	128.54	158.838	233.793	79.8982	210.132	237.841	266.459	173.214	211.193
39	0	210.081	363.88	1058.19				48.5975	289.143	1114.96	57.775	194.977	1122.01	182.496	437.422	841.56	229.81	421.801	609.505	93.7788	448.679	564.654	-152.601	398.869	447.596	-172.338	349.497	483.784	-106.685	392.202	309.852	210.437	71.2602	862.139	242.874	132.075	621.279	185.341	112.263	473.121	111.143	157.99	232.929	62.3615	209.156	237.331	248.441	172.539	210.358
40	0	209.103	363.965	1054.4				47.5053	289.726	1112.21	56.5433	195.659	1120	185.392	437.026	839.321	240.632	420.584	609.11	105.746	447.902	563.614	-140.558	398.622	446.709	-161.288	349.148	482.122	-91.742	392.941	310.202	205.917	70.6994	859.923	233.753	131.451	618.028	173.547	111.692	470.937	93.9939	156.814	232.626	45.0165	207.792	237.453	230.677	171.889	209.724
41	0	207.887	364.302	1051.89				46.399	290.414	1110.65	55.3032	196.324	1118.92	187.732	436.472	838.012	251.302	419.128	609.95	117.782	446.781	562.939	-127.638	398.236	444.176	-149.634	348.751	478.723	-74.9975	393.188	309.357	201.131	70.3188	858.362	223.769	130.808	615.526	161.144	110.967	469.487	77.0343	155.442	232.836	27.8294	206.172	238.205	213.106	171.333	209.186
42	0	206.457	364.823	1050.64				45.298	291.093	1110.19	54.0958	196.892	1118.67	189.656	435.754	837.636	261.726	417.471	612.034	129.736	445.302	562.708	-113.919	397.671	440.031	-137.406	348.262	473.613	-56.5894	392.892	307.402	196.186	70.1819	857.383	213.008	130.235	613.768	148.156	110.195	468.767	60.1964	154.001	233.53	10.754	204.432	239.58	195.652	170.915	208.687
43	0	204.839	365.44	1050.48				44.2161	291.659	1110.71	52.9654	197.3	1119.16	191.308	434.885	838.189	271.782	415.66	615.322	141.448	443.479	562.956	-99.453	396.881	434.333	-124.599	347.623	466.844	-36.6607	392.022	304.447	191.146	70.3234	856.91	201.583	129.804	612.753	134.633	109.467	468.781	43.4231	152.606	234.709	-6.24392	202.707	241.58	178.245	170.661	208.214
44	0	203.06	366.049	1051.15				43.1651	292.039	1112.07	51.9559	197.507	1120.3	192.831	433.895	839.665	281.319	413.744	619.729	152.76	441.35	563.671	-84.2673	395.825	427.171	-111.177	346.765	458.487	-15.3628	390.589	300.62	186.04	70.7457	856.895	189.635	129.552	612.485	120.655	108.846	469.546	26.684	151.356	236.404	-23.1695	201.121	244.22	160.831	170.566	207.782
45	0	201.157	366.543	1052.29				42.1581	292.203	1114.13	51.1065	197.508	1122.02	194.344	432.831	842.05	290.175	411.771	625.121	163.526	438.98	564.778	-68.3622	394.468	418.666	-97.0707	345.618	448.641	7.14753	388.656	296.071	180.885	71.4199	857.315	177.322	129.482	612.968	106.32	108.365	471.084	9.9825	150.326	238.665	-39.9912	199.778	247.526	143.381	170.605	207.422
46	0	199.183	366.818	1053.58				41.2126	292.169	1116.78	50.447	197.329	1124.27	195.934	431.748	845.313	298.181	409.781	631.328	173.623	436.451	566.153	-51.7177	392.79	408.964	-82.1937	344.119	437.425	30.7181	386.351	290.982	175.705	72.2913	858.177	164.821	129.563	614.197	91.7565	108.021	473.41	-6.64322	149.556	241.548	-56.6429	198.745	251.528	125.883	170.735	207.162
47	0	197.208	366.793	1054.77				40.3515	291.996	1119.92	49.9948	197.025	1126.99	197.647	430.707	849.399	305.179	407.808	638.142	182.955	433.856	567.623	-34.301	390.79	398.234	-66.4515	342.227	424.987	55.2085	383.84	285.559	170.543	73.2883	859.499	152.321	129.738	616.149	77.1124	107.783	476.52	-23.1247	149.038	245.096	-73.0319	198.037	256.249	108.34	170.908	207.006
48	0	195.32	366.417	1055.7				39.6028	291.77	1123.46	49.7515	196.67	1130.14	199.48	429.762	854.222	311.026	405.882	645.325	191.457	431.291	568.989	-16.0762	388.488	386.664	-49.7573	339.933	411.494	80.4929	381.289	280.03	165.454	74.3334	861.294	140.018	129.933	618.773	62.5637	107.602	480.376	-39.3702	148.722	249.324	-89.0511	197.616	261.694	90.7644	171.086	206.934
49	0	193.611	365.679	1056.34				38.9958	291.589	1127.34	49.7027	196.339	1133.66	201.39	428.958	859.657	315.605	404.032	652.62	199.092	428.842	570.042	2.9835	385.931	374.452	-32.0494	337.272	397.144	106.457	378.831	274.629	160.494	75.3531	863.556	128.122	130.075	621.982	48.312	107.42	484.906	-55.274	148.52	254.215	-104.591	197.391	267.848	73.1766	171.245	206.903
50	0	192.159	364.611	1056.76				38.5564	291.546	1131.49	49.8172	196.103	1137.51	203.295	428.326	865.544	318.825	402.287	659.757	205.851	426.584	570.592	22.8794	383.191	361.812	-13.312	334.329	382.164	132.987	376.533	269.581	155.704	76.2855	866.257	116.846	130.101	625.658	34.5807	107.185	489.996	-70.7262	148.323	259.715	-119.548	197.239	274.674	55.6042	171.374	206.866
51	0	191.017	363.279	1057.05				38.3008	291.713	1135.86	50.0501	196.012	1141.6	205.088	427.882	871.692	320.634	400.676	666.47	211.747	424.57	570.489	43.5677	380.364	348.966	6.40207	331.233	366.816	159.945	374.394	265.086	151.114	77.087	869.341	106.413	129.968	629.651	21.6057	106.857	495.502	-85.6231	148.019	265.749	-133.831	197.025	282.119	38.085	171.473	206.79
52	0	190.2	361.784	1057.37				38.2298	292.133	1140.39	50.3458	196.093	1145.87	206.646	427.633	877.885	321.016	399.223	672.51	216.809	422.838	569.642	64.9369	377.568	336.157	26.9525	328.145	351.397	187.144	372.363	261.306	146.75	77.7372	872.728	97.0458	129.658	633.787	9.62184	106.414	501.257	-99.8758	147.522	272.227	-147.368	196.633	290.121	20.6701	171.547	206.675
53	0	189.68	360.248	1057.82				38.3253	292.819	1144.98	50.6451	196.354	1150.22	207.84	427.573	883.891	320.006	397.948	677.665	221.082	421.402	568.031	86.7838	374.928	323.647	48.0962	325.239	336.233	214.315	370.371	258.349	142.654	78.2411	876.319	88.9584	129.178	637.88	-1.15193	105.857	507.083	-113.415	146.785	279.065	-160.099	195.99	298.616	3.42718	171.599	206.566
54	0	189.386	358.813	1058.49				38.5502	293.753	1149.54	50.8906	196.788	1154.55	208.545	427.695	889.474	317.69	396.858	681.771	224.619	420.264	565.708	108.794	372.566	311.713	69.4789	322.678	321.668	241.084	368.378	256.262	138.9	78.6263	879.992	82.3486	128.556	641.74	-10.5268	105.205	512.805	-126.193	145.81	286.194	-171.984	195.083	307.551	-13.5573	171.618	206.564
55	0	189.208	357.627	1059.4	212.197	138.794	1095.45	38.8521	294.897	1153.97	51.031	197.375	1158.75	208.65	427.988	894.399	314.218	395.946	684.731	227.477	419.404	562.791	130.532	370.591	300.633	90.6374	320.594	308.033	266.964	366.398	255.028	135.597	78.9352	883.613	77.3852	127.83	645.182	-18.3556	104.492	518.262	-138.183	144.652	293.574	-182.99	193.958	316.883	-30.1784	171.566	206.824
56	0	189.022	356.827	1060.52	211.888	139.816	1099.82	39.1697	296.198	1158.13	51.0238	198.094	1162.69	208.059	428.438	898.445	309.799	395.186	686.522	229.712	418.792	559.446	151.443	369.088	290.654	111.014	319.071	295.619	291.364	364.517	254.57	132.885	79.2141	887.033	74.1964	127.042	648.039	-24.5399	103.76	523.32	-149.369	143.401	301.198	-193.088	192.72	326.582	-46.3157	171.378	207.539
57	0	188.717	356.516	1061.77	211.326	140.664	1103.65	39.4417	297.596	1161.88	50.838	198.918	1166.25	206.712	429.029	901.414	304.698	394.545	687.192	231.365	418.392	555.866	170.889	368.108	281.964	129.984	318.14	284.64	313.628	362.874	254.746	130.912	79.5015	890.101	72.8606	126.228	650.17	-29.0346	103.052	527.877	-159.739	142.17	309.09	-202.239	191.509	336.62	-61.8362	170.956	208.915
58	0	188.214	356.756	1063.06	210.512	141.338	1106.92	39.6148	299.028	1165.08	50.4558	199.821	1169.29	204.591	429.735	903.156	299.216	393.981	686.856	232.454	418.163	552.233	188.194	367.666	274.649	146.897	317.789	275.208	333.082	361.634	255.341	129.818	79.8179	892.67	73.3992	125.405	651.468	-31.8469	102.4	531.873	-169.268	141.067	317.295	-210.394	190.481	346.964	-76.5962	170.187	211.149
[truncated: 1,010 more rows]
[truncated: 123 more columns]
