# Supplementary material for: The impact of wide step width on lower limb coordination and its variability in individuals with flat feet
Source: PLoS One. 2025 Apr 24;20(4):e0321901. doi: 10.1371/journal.pone.0321901 (PMC12021241; doi:10.1371/journal.pone.0321901)
Supplement: S2 file — (ZIP) [file pone.0321901.s002.zip › Walk-Wide15.csv]

Model Outputs
120
		sdk:LAbsAnkleAngle			sdk:LAnkleAngles			sdk:LAnkleForce			sdk:LAnkleMoment			sdk:LAnklePower			sdk:LFE									sdk:LFO									sdk:LFootProgressAngles			sdk:LHipAngles			sdk:LHipForce			sdk:LHipMoment			sdk:LHipPower
Frame	Sub Frame	X	Y	Z	X	Y	Z	X	Y	Z	X	Y	Z	X	Y	Z	RX	RY	RZ	TX	TY	TZ	SX	SY	SZ	RX	RY	RZ	TX	TY	TZ	SX	SY	SZ	X	Y	Z	X	Y	Z	X	Y	Z	X	Y	Z	X	Y	Z
		deg	deg	deg	deg	deg	deg	N/kg	N/kg	N/kg	N.mm/kg	N.mm/kg	N.mm/kg	W/kg	W/kg	W/kg	deg	deg	deg	mm	mm	mm	mm	mm	mm	deg	deg	deg	mm	mm	mm	mm	mm	mm	deg	deg	deg	deg	deg	deg	N/kg	N/kg	N/kg	N.mm/kg	N.mm/kg	N.mm/kg	W/kg	W/kg	W/kg
1
2
3
4
5
6
7
8
9
10
11
12
13
14
15
16
17
18
19
20
21
22
23
24
25
26
27
28
29
30
31
32
33
34
35
36
37
38
39
40
41
42
43
44
45
46
47
48
49	0	6.41947	0	0	6.4608	-0.194309	6.47109										-0.00977067	-3.08013	-1.71852	196.039	381.535	630.295	375.421	375.421	375.421	15.0206	-82.0856	8.22877	217.68	437.2	198.394	186.053	186.053	186.053	-83.1123	-3.5074	-15.3003	19.0375	-1.3553	1.00386
50	0	6.27156	0	0	6.31487	-0.203557	6.7022										-0.0643789	-2.51652	-1.67139	191.338	381.39	630.466	375.335	375.335	375.335	15.0236	-81.8713	8.23412	212.398	437.158	198.3	186.053	186.053	186.053	-82.8938	-3.47785	-15.3193	18.5905	-1.52756	0.756073
51	0	6.10674	0	0	6.15181	-0.212567	6.92716										-0.106188	-1.96783	-1.5956	186.712	381.224	630.667	375.251	375.251	375.251	15.025	-81.6305	8.23896	207.101	437.126	198.197	186.053	186.053	186.053	-82.648	-3.44415	-15.3384	18.163	-1.70316	0.508057
52	0	5.92572	0	0	5.97227	-0.221318	7.14548										-0.135364	-1.43445	-1.49375	182.174	381.039	630.899	375.167	375.168	375.168	15.0254	-81.3625	8.24375	201.786	437.103	198.084	186.053	186.053	186.053	-82.3742	-3.40619	-15.3585	17.7533	-1.88175	0.260892
53	0	5.72926	0	0	5.77697	-0.229793	7.35669	-0.141223	0.0156342	-0.0200629	-11.5316	2.48E-15	1.49564	0	0	-0.0054974	-0.152371	-0.91611	-1.37004	177.733	380.834	631.161	375.082	375.082	375.082	15.0253	-81.0668	8.24899	196.455	437.09	197.959	186.053	186.053	186.053	-82.072	-3.36393	-15.3801	17.3587	-2.06247	0.0171101	0.137763	-0.08825	1.61991	-20.2104	2.54615	-0.0332097	0	0	-0.0155163
54	0	5.51826	0	0	5.5668	-0.237984	7.56063	-0.14154	0.0151599	-0.0210124	-11.5843	2.37E-15	1.48244	0	0	-0.00582795	-0.157982	-0.411991	-1.22986	173.395	380.61	631.454	374.99	374.99	374.99	15.0251	-80.7436	8.25503	191.107	437.086	197.824	186.053	186.053	186.053	-81.7417	-3.31737	-15.4038	16.9758	-2.24389	-0.219641	0.139753	-0.0866464	1.6241	-18.6844	0.469153	0.186414	0	0	-0.0145595
55	0	5.29388	0	0	5.34291	-0.245885	7.75717	-0.142	0.0146017	-0.022018	-11.6664	3.38E-15	1.45799	0	0	-0.00613871	-0.153255	0.079015	-1.0791	169.167	380.364	631.781	374.891	374.891	374.891	15.0254	-80.3935	8.2621	185.742	437.087	197.681	186.053	186.053	186.053	-81.3838	-3.26665	-15.4298	16.6012	-2.42398	-0.445203	0.144598	-0.0855827	1.62909	-17.7813	-1.78957	0.392671	0	0	-0.0143712
56	0	5.05761	0	0	5.10677	-0.253512	7.94672	-0.142537	0.0140538	-0.0231076	-11.7691	2.64E-15	1.43156	0	0	-0.00642167	-0.139417	0.558061	-0.922981	165.054	380.095	632.141	374.782	374.782	374.782	15.0265	-80.017	8.27023	180.361	437.092	197.534	186.053	186.053	186.053	-80.999	-3.2121	-15.4584	16.231	-2.60058	-0.656007	0.152634	-0.0843054	1.6331	-17.7504	-3.92448	0.58439	0	0	-0.0149483
57	0	4.81138	0	0	4.86034	-0.260895	8.13004	-0.143106	0.0136817	-0.0241827	-11.8884	-1.82E-15	1.41728	0	0	-0.0066679	-0.117724	1.02607	-0.765386	161.067	379.801	632.536	374.662	374.662	374.662	15.0291	-79.615	8.27929	174.963	437.096	197.386	186.053	186.053	186.053	-80.5882	-3.15427	-15.49	15.8618	-2.77125	-0.849718	0.165377	-0.0816635	1.63604	-19.1983	-5.30674	0.732056	0	0	-0.0164779
58	0	4.55779	0	0	4.60623	-0.268085	8.3084	-0.143583	0.0135834	-0.0252443	-12.0148	3.51E-15	1.42114	0	0	-0.00685646	-0.0893935	1.48355	-0.608172	157.217	379.48	632.965	374.533	374.533	374.533	15.034	-79.1885	8.28884	169.55	437.097	197.242	186.053	186.053	186.053	-80.1526	-3.09406	-15.5247	15.4906	-2.93338	-1.02584	0.18227	-0.0774578	1.63601	-22.1551	-5.63127	0.826349	0	0	-0.0188807
59	0	4.30015	0	0	4.3478	-0.275139	8.48324	-0.143976	0.0137906	-0.0262368	-12.1505	4.64E-16	1.44097	0	0	-0.00696457	-0.0553653	1.93046	-0.451301	153.522	379.132	633.424	374.397	374.397	374.397	15.0423	-78.7383	8.29819	164.123	437.094	197.106	186.053	186.053	186.053	-79.6934	-3.03267	-15.5627	15.1154	-3.08484	-1.18558	0.203187	-0.0702184	1.63279	-26.7441	-4.3791	0.847579	0	0	-0.0221565
60	0	4.04271	0	0	4.08936	-0.282123	8.65616	-0.14421	0.0143468	-0.0271562	-12.2856	-9.01E-16	1.47567	0	0	-0.00695978	-0.0161651	2.36605	-0.292991	150.001	378.758	633.906	374.257	374.257	374.257	15.0551	-78.2661	8.30623	158.682	437.089	196.983	186.053	186.053	186.053	-79.2123	-2.97171	-15.6042	14.735	-3.22372	-1.33167	0.227713	-0.0600438	1.62578	-32.9887	-1.4571	0.796269	0	0	-0.0264178
61	0	3.79072	0	0	3.83624	-0.289097	8.82871	-0.144292	0.0151131	-0.0280092	-12.4099	-3.77E-15	1.50916	0	0	-0.00680405	0.0281469	2.7888	-0.130198	146.68	378.364	634.403	374.12	374.12	374.12	15.0733	-77.7735	8.31126	153.23	437.082	196.876	186.053	186.053	186.053	-78.7112	-2.91323	-15.6486	14.3495	-3.34857	-1.46791	0.255237	-0.0470384	1.61392	-40.8814	3.07919	0.674863	0	0	-0.0317721
62	0	3.55046	0	0	3.5948	-0.296115	9.00216	-0.144162	0.0160572	-0.0288289	-12.4966	1.21E-15	1.53863	0	0	-0.00646258	0.0781135	3.19633	0.040752	143.584	377.957	634.902	373.992	373.992	373.992	15.0978	-77.2627	8.31108	147.768	437.078	196.788	186.053	186.053	186.053	-78.1927	-2.85955	-15.6953	13.9603	-3.45883	-1.59857	0.285135	-0.0313686	1.59885	-50.3365	9.02231	0.505743	0	0	-0.0381827
63	0	3.32871	0	0	3.37192	-0.303201	9.17715	-0.143741	0.0170583	-0.0295945	-12.5077	-2.31E-15	1.55641	0	0	-0.00590974	0.134795	3.58525	0.223453	140.747	377.545	635.388	373.884	373.884	373.884	15.129	-76.736	8.30305	142.298	437.078	196.723	186.053	186.053	186.053	-77.6592	-2.81315	-15.7429	13.5706	-3.55438	-1.72764	0.317481	-0.0137045	1.57917	-61.5428	16.0943	0.300066	0	0	-0.0456315
64	0	3.13221	0	0	3.17446	-0.310349	9.35348	-0.143016	0.0179785	-0.0303299	-12.4043	-1.38E-15	1.55519	0	0	-0.00514759	0.199806	3.95111	0.420984	138.203	377.142	635.842	373.803	373.803	373.803	15.167	-76.1946	8.2844	136.824	437.088	196.681	186.053	186.053	186.053	-77.1123	-2.7763	-15.7899	13.1851	-3.63607	-1.85847	0.351662	0.00517482	1.55666	-74.3907	23.7482	0.0900615	0	0	-0.0535976
65	0	2.96694	0	0	3.0085	-0.317501	9.52973	-0.141934	0.0188155	-0.031015	-12.1408	1.84E-15	1.54008	0	0	-0.00421602	0.275165	4.28828	0.635397	135.99	376.762	636.242	373.759	373.759	373.759	15.2112	-75.6388	8.2525	131.346	437.11	196.66	186.053	186.053	186.053	-76.5524	-2.75071	-15.8346	12.8106	-3.70536	-1.99328	0.387665	0.0246512	1.53157	-88.9468	31.6552	-0.110804	0	0	-0.0612654
66	0	2.83728	0	0	2.87849	-0.324538	9.70296	-0.140541	0.0193843	-0.0317006	-11.6834	-2.19E-15	1.49551	0	0	-0.003189	0.363166	4.59	0.867395	134.151	376.421	636.565	373.764	373.763	373.763	15.2607	-75.0666	8.20534	125.866	437.146	196.656	186.053	186.053	186.053	-75.9773	-2.73714	-15.8754	12.4556	-3.76443	-2.13285	0.424385	0.0439284	1.50566	-104.819	39.239	-0.283757	0	0	-0.0671087
67	0	2.74506	0	0	2.78632	-0.331275	9.86864	-0.138922	0.0196113	-0.032411	-11.0094	-2.53E-15	1.41233	0	0	-0.00217504	0.466212	4.84843	1.11605	132.728	376.137	636.788	373.825	373.825	373.825	15.3139	-74.4735	8.14178	120.385	437.198	196.661	186.053	186.053	186.053	-75.3823	-2.73489	-15.9109	12.1303	-3.81597	-2.27633	0.460797	0.0619578	1.47962	-121.654	46.0002	-0.422439	0	0	-0.0693159
68	0	2.68878	0	0	2.73047	-0.337457	10.0205	-0.137253	0.019377	-0.0331772	-10.1185	-1.58E-15	1.27251	0	0	-0.00129366	0.586601	5.05485	1.37849	131.768	375.928	636.883	373.954	373.954	373.953	15.3682	-73.8512	8.06183	114.901	437.265	196.662	186.053	186.053	186.053	-74.7586	-2.74145	-15.9397	11.8465	-3.86319	-2.42094	0.495393	0.0781304	1.4566	-138.79	51.5089	-0.525149	0	0	-0.0657542
69	0	2.66292	0	0	2.70529	-0.34277	10.151	-0.135804	0.0185647	-0.0340024	-9.03826	-1.91E-15	1.05631	0	0	-0.000649055	0.726351	5.20004	1.64976	131.315	375.81	636.829	374.157	374.157	374.157	15.4196	-73.1881	7.96679	109.412	437.343	196.646	186.053	186.053	186.053	-74.0937	-2.75207	-15.9607	11.6167	-3.90951	-2.562	0.527136	0.0912904	1.43747	-155.727	55.3197	-0.597474	0	0	-0.0545576
70	0	2.65737	0	0	2.70052	-0.346871	10.2516	-0.13491	0.0171664	-0.0349551	-7.82775	-4.11E-16	0.756502	0	0	-0.000304529	0.886995	5.27465	1.92286	131.411	375.8	636.604	374.441	374.441	374.441	15.4627	-72.4685	7.85927	103.915	437.424	196.596	186.053	186.053	186.053	-73.3706	-2.75966	-15.972	11.4539	-3.95857	-2.69299	0.553871	0.101236	1.42532	-171.546	57.2855	-0.642305	0	0	-0.0341545
71	0	2.65755	0	0	2.70124	-0.349413	10.3139	-0.134997	0.0151725	-0.0361305	-6.58312	-2.28E-15	0.372842	0	0	-0.000263259	1.06948	5.26973	2.18869	132.093	375.911	636.191	374.812	374.812	374.812	15.4906	-71.6734	7.74302	98.4076	437.5	196.497	186.053	186.053	186.053	-72.5684	-2.75484	-15.9716	11.371	-4.01386	-2.80566	0.574368	0.106973	1.42215	-185.555	57.1527	-0.65247	0	0	-0.00399108
72	0	2.64488	0	0	2.68849	-0.350083	10.3303	-0.136501	0.0127143	-0.0377033	-5.43145	-3.31E-15	-0.0684056	0	0	-0.000479616	1.27406	5.17718	2.4365	133.391	376.152	635.58	375.272	375.272	375.272	15.4945	-70.7813	7.62251	92.8858	437.553	196.335	186.053	186.053	186.053	-71.6637	-2.72651	-15.9562	11.3799	-4.07872	-2.89049	0.58781	0.108576	1.42967	-197.148	55.0005	-0.611418	0	0	0.0354158
73	0	2.59785	0	0	2.64039	-0.348627	10.2946	-0.139905	0.0100078	-0.0398734	-4.53134	4.19E-15	-0.516219	0	0	-0.000899585	1.50026	4.99026	2.65439	135.328	376.529	634.767	375.822	375.822	375.822	15.4647	-69.7694	7.50266	87.3476	437.568	196.104	186.053	186.053	186.053	-70.6314	-2.66265	-15.9219	11.4907	-4.15619	-2.93727	0.593407	0.105896	1.44986	-205.764	50.915	-0.486327	0	0	0.0823339
74	0	2.49395	0	0	2.53404	-0.344868	10.2024	-0.145612	0.00737222	-0.0428595	-4.05305	-1.96E-15	-0.891672	0	0	-0.00152776	1.74692	4.70391	2.83016	137.916	377.043	633.757	376.459	376.459	376.459	15.3916	-68.6157	7.38811	81.7923	437.523	195.807	186.053	186.053	186.053	-69.4474	-2.55181	-15.8638	11.7119	-4.24877	-2.93588	0.591722	0.099726	1.48334	-211.304	45.2638	-0.242842	0	0	0.134128
75	0	2.31187	0	0	2.34792	-0.3387	10.0511	-0.153897	0.00520647	-0.0468623	-4.16443	-1.48E-15	-1.0953	0	0	-0.0024929	2.01224	4.31501	2.95246	141.156	377.687	632.565	377.179	377.179	377.179	15.267	-67.3008	7.28295	76.2212	437.397	195.464	186.053	186.053	186.053	-68.0909	-2.3846	-15.7769	12.0491	-4.35823	-2.8774	0.583188	0.0904896	1.52975	-213.705	38.3859	0.155678	0	0	0.187508
76	0	2.03419	0	0	2.06457	-0.330064	9.83888	-0.164727	0.00400121	-0.0519017	-5.00004	2.97E-15	-1.01653	0	0	-0.00406021	2.29394	3.82247	3.01188	145.041	378.449	631.217	377.977	377.977	377.977	15.0865	-65.8112	7.19036	70.6394	437.174	195.11	186.053	186.053	186.053	-66.5476	-2.15545	-15.6575	12.5055	-4.48566	-2.75507	0.56966	0.0797317	1.58783	-213.489	30.9869	0.702658	0	0	0.239487
77	0	1.64985	0	0	1.67311	-0.318917	9.56461	-0.177878	0.00407541	-0.0578067	-6.65827	-1.59E-15	-0.571891	0	0	-0.00658179	2.58939	3.22725	3.00222	149.551	379.313	629.743	378.843	378.843	378.843	14.8507	-64.141	7.11264	65.0568	436.841	194.803	186.053	186.053	186.053	-64.8124	-1.86394	-15.5042	13.0815	-4.63134	-2.56542	0.552492	0.069021	1.65524	-211.223	23.7144	1.35962	0	0	0.287596
78	0	1.15626	0	0	1.17142	-0.305203	9.22654	-0.19285	0.00555864	-0.0638921	-9.17866	2.86E-15	0.277562	0	0	-0.0103482	2.89569	2.53222	2.92147	154.657	380.255	628.185	379.769	379.769	379.769	14.5674	-62.2943	7.05128	59.4917	436.396	194.62	186.053	186.053	186.053	-62.8913	-1.51555	-15.3199	13.7747	-4.79467	-2.30899	0.534424	0.0595674	1.72779	-208.281	17.1924	2.02601	0	0	0.331403
79	0	0.561171	0	0	0.567881	-0.288853	8.82266	-0.208921	0.00836836	-0.0689837	-12.5313	-5.04E-15	1.51324	0	0	-0.015383	3.20988	1.74211	2.77258	160.319	381.252	626.59	380.744	380.744	380.744	14.2518	-60.2874	7.00697	53.9756	435.85	194.656	186.053	186.053	186.053	-60.8039	-1.12176	-15.1127	14.5797	-4.97437	-1.99095	0.517613	0.0534736	1.80045	-206.173	12.2085	2.54397	0	0	0.372441
80	0	-0.116824	0	0	-0.118072	-0.269825	8.35153	-0.225282	0.0121214	-0.0716388	-16.6137	-5.06E-15	3.04409	0	0	-0.0212708	3.52889	0.863258	2.56362	166.49	382.274	625.009	381.757	381.757	381.757	13.926	-58.1497	6.9797	48.56	435.226	195.014	186.053	186.053	186.053	-58.5835	-0.699059	-14.8965	15.4889	-5.16848	-1.62108	0.503938	0.0517062	1.86788	-206.468	9.05784	2.78975	0	0	0.413786
81	0	-0.848504	0	0	-0.856461	-0.248136	7.81312	-0.24099	0.0161761	-0.0702076	-21.2361	-1.01E-15	4.70884	0	0	-0.0270774	3.84953	-0.0964134	2.30729	173.111	383.294	623.493	382.798	382.798	382.798	13.6172	-55.9239	6.969	43.3226	434.56	195.796	186.053	186.053	186.053	-56.2771	-0.26714	-14.6904	16.492	-5.37434	-1.21326	0.494876	0.0543508	1.92366	-210.673	7.75877	2.67555	0	0	0.459478
82	0	-1.59609	0	0	-1.60881	-0.223914	7.21018	-0.25511	0.0197751	-0.0633618	-26.1316	-5.51E-15	6.29605	0	0	-0.0314788	4.16844	-1.12764	2.01998	180.117	384.286	622.097	383.854	383.854	383.854	13.3551	-53.6651	6.97425	38.3716	433.901	197.091	186.053	186.053	186.053	-53.9434	0.153525	-14.5173	17.5765	-5.58894	-0.784412	0.490887	0.0614973	1.9632	-219.604	8.05052	2.22856	0	0	0.512375
83	0	-2.31645	0	0	-2.33167	-0.197427	6.54902	-0.266583	0.0218149	-0.0503383	-30.9571	4.03E-15	7.53477	0	0	-0.0331277	4.48189	-2.21994	1.72029	187.433	385.226	620.87	384.916	384.916	384.916	13.1684	-51.4374	6.99519	33.8461	433.301	198.959	186.053	186.053	186.053	-51.6492	0.54432	-14.4021	18.728	-5.80875	-0.35316	0.491801	0.0711351	1.98241	-233.476	8.94556	1.65959	0	0	0.573075
84	0	-2.96587	0	0	-2.98136	-0.169118	5.84044	-0.274433	0.0214104	-0.0313159	-35.3413	-2.33E-15	8.16901	0	0	-0.0311098	4.7858	-3.36192	1.42733	194.982	386.091	619.858	385.97	385.97	385.97	13.0814	-49.3091	7.03221	29.91	432.812	201.42	186.053	186.053	186.053	-49.4645	0.890737	-14.3677	19.9306	-6.0301	0.06175	0.496296	0.0824451	1.9794	-251.315	9.78711	1.22524	0	0	0.638512
85	0	-3.50505	0	0	-3.51899	-0.139608	5.09991	-0.277856	0.0176826	-0.00745706	-38.9318	-2.90E-15	7.96808	0	0	-0.0253861	5.07576	-4.5416	1.15895	202.68	386.864	619.102	387.006	387.006	387.006	13.11	-47.347	7.08619	26.7405	432.474	204.445	186.053	186.053	186.053	-47.4567	1.18354	-14.4319	21.1675	-6.24908	0.443132	0.502642	0.092908	1.95466	-271.43	9.4863	1.29338	0	0	0.70261
86	0	-3.90347	0	0	-3.91475	-0.109687	4.34729	-0.276354	0.0102104	0.0192807	-41.4509	-7.21E-15	6.79826	0	0	-0.0168435	5.34731	-5.74686	0.930094	210.445	387.531	618.633	388.009	388.009	388.009	13.2596	-45.6109	7.15806	24.5135	432.312	207.957	186.053	186.053	186.053	-45.6854	1.41873	-14.6037	22.4217	-6.46203	0.776784	0.508266	0.101806	1.91132	-291.307	7.61958	2.1219	0	0	0.757194
87	0	-4.14253	0	0	-4.15075	-0.080269	3.60587	-0.269916	-0.00092122	0.0463795	-42.744	-4.67E-15	4.65368	0	0	-0.00698768	5.59616	-6.96575	0.751418	218.2	388.08	618.476	388.966	388.966	388.966	13.5234	-44.149	7.24784	23.3879	432.326	211.833	186.053	186.053	186.053	-44.1984	1.59645	-14.8803	23.677	-6.6654	1.0528	0.511024	0.107408	1.85282	-308.345	3.80149	3.85646	0	0	0.794435
88	0	-4.21629	0	0	-4.2217	-0.0523274	2.90052	-0.258965	-0.0150477	0.0712254	-42.7905	7.64E-15	1.67408	0	0	0.00263144	5.81864	-8.18694	0.628383	225.869	388.506	618.646	389.864	389.864	389.864	13.8821	-42.9954	7.35361	23.493	432.491	215.923	186.053	186.053	186.053	-43.029	1.71927	-15.2464	24.9183	-6.85615	1.26644	0.509306	0.109773	1.78572	-320.134	-1.71312	6.44423	0	0	0.808524
89	0	-4.13061	0	0	-4.13381	-0.0267943	2.2552	-0.244289	-0.0308941	0.0917056	-41.693	5.09E-15	-1.85964	0	0	0.0109254	6.012	-9.39996	0.560807	233.387	388.807	619.149	390.691	390.691	390.691	14.3058	-42.1691	7.47109	24.9198	432.759	220.06	186.053	186.053	186.053	-42.196	1.79077	-15.6751	26.1324	-7.03175	1.41843	0.502427	0.109698	1.71431	-325.019	-8.12544	9.57727	0	0	0.797272
90	0	-3.90066	0	0	-3.90236	-0.0044647	1.69037	-0.22692	-0.0468755	0.106277	-39.6458	6.79E-15	-5.57359	0	0	0.0174379	6.17492	-10.5954	0.542952	240.699	388.984	619.979	391.439	391.439	391.439	14.7569	-41.6753	7.59358	27.7175	433.063	224.078	186.053	186.053	186.053	-41.7042	1.8147	-16.1306	27.3084	-7.19031	1.51501	0.490833	0.108346	1.64355	-322.176	-14.6004	12.9077	0	0	0.76164
91	0	-3.54811	0	0	-3.54892	0.0140962	1.22061	-0.208058	-0.061253	0.114161	-36.901	1.70E-15	-9.04965	0	0	0.0222134	6.30744	-11.765	0.564305	247.758	389.044	621.124	392.101	392.101	392.101	15.1945	-41.5071	7.71276	31.8949	433.325	227.826	186.053	186.053	186.053	-41.5461	1.79498	-16.5723	28.4379	-7.33053	1.56708	0.47628	0.107122	1.57655	-311.711	-20.066	15.9874	0	0	0.705466
92	0	-3.09798	0	0	-3.09832	0.0286191	0.852934	-0.18891	-0.0724445	0.115367	-33.728	-1.70E-15	-11.8904	0	0	0.0254824	6.41126	-12.9015	0.610743	254.528	388.994	622.559	392.677	392.677	392.677	15.5783	-41.6476	7.81981	37.4232	433.467	231.181	186.053	186.053	186.053	-41.7043	1.73622	-16.9601	29.5145	-7.45199	1.58911	0.459375	0.108063	1.5161	-294.166	-23.5395	18.4691	0	0	0.633499
93	0	-2.57601	0	0	-2.57616	0.0391544	0.586164	-0.170525	-0.0789799	0.11046	-30.3776	5.09E-15	-13.7507	0	0	0.0274146	6.48933	-13.999	0.665789	260.982	388.849	624.254	393.172	393.172	393.172	15.8737	-42.0731	7.90686	44.2418	433.419	234.05	186.053	186.053	186.053	-42.1535	1.64427	-17.2587	30.5337	-7.55458	1.59785	0.441749	0.112364	1.46272	-270.772	-24.0905	19.976	0	0	0.551627
94	0	-2.00685	0	0	-2.0069	0.0460781	0.410833	-0.153798	-0.0799777	0.10048	-27.0709	5.09E-15	-14.413	0	0	0.0280341	6.5458	-15.0521	0.712201	267.103	388.624	626.172	393.593	393.593	393.593	16.0553	-42.7553	7.96842	52.2638	433.128	236.378	186.053	186.053	186.053	-42.8633	1.52671	-17.4424	31.4926	-7.63886	1.61081	0.422537	0.120798	1.41736	-242.664	-21.1992	20.2879	0	0	0.464863
95	0	-1.41279	0	0	-1.41281	0.0500453	0.310366	-0.139492	-0.0751569	0.0869618	-23.9961	1.70E-15	-13.8062	0	0	0.0273554	6.58566	-16.0565	0.73304	272.88	388.334	628.27	393.949	393.949	393.949	16.1101	-43.6629	8.00248	61.3821	432.563	238.147	186.053	186.053	186.053	-43.8002	1.39259	-17.4983	32.3898	-7.70586	1.6452	0.40421	0.133911	1.37975	-212.25	-14.5402	19.253	0	0	0.380034
96	0	-0.813156	0	0	-0.813171	0.0518904	0.263638	-0.128175	-0.0649822	0.0714288	-21.3011	-6.79E-15	-12.0215	0	0	0.025556	6.61431	-17.0087	0.713439	278.306	387.998	630.506	394.252	394.252	394.252	16.0384	-44.7642	8.01108	71.4761	431.725	239.367	186.053	186.053	186.053	-44.9298	1.2518	-17.4275	33.2249	-7.75699	1.71615	0.38638	0.151379	1.34911	-181.321	-4.30036	16.8625	0	0	0.301758
97	0	-0.223816	0	0	-0.223817	0.0524971	0.248272	-0.1202	-0.0505944	0.0555512	-19.0894	8.48E-16	-9.29045	0	0	0.0230451	6.63714	-17.9062	0.641798	283.38	387.634	632.834	394.513	394.513	394.513	15.8528	-46.0283	8.00006	82.4196	430.64	240.077	186.053	186.053	186.053	-46.2193	1.11383	-17.2441	33.9988	-7.79405	1.83555	0.373027	0.172784	1.32452	-152.844	8.94629	13.2909	0	0	0.235539
98	0	0.34311	0	0	0.343105	0.0526383	0.244698	-0.115723	-0.0334025	0.0405262	-17.4212	0	-5.92084	0	0	0.0203616	6.6588	-18.7474	0.511664	288.103	387.257	635.213	394.743	394.743	394.743	15.5762	-47.4272	7.97829	94.0888	429.36	240.335	186.053	186.053	186.053	-47.6394	0.986532	-16.9729	34.7133	-7.81878	2.01012	0.364397	0.195931	1.30493	-128.314	24.1538	8.76946	0	0	0.18315
99	0	0.879236	0	0	0.879246	0.0528574	0.239149	-0.114647	-0.0148237	0.0272884	-16.3066	1.70E-15	-2.24252	0	0	0.017965	6.68285	-19.5321	0.322471	292.481	386.881	637.606	394.947	394.947	394.947	15.2379	-48.9366	7.95627	106.369	427.956	240.208	186.053	186.053	186.053	-49.1655	0.874988	-16.6454	35.371	-7.83328	2.24069	0.36339	0.220079	1.28977	-109.461	40.4398	3.57991	0	0	0.145657
100	0	1.38018	0	0	1.38018	0.053409	0.225178	-0.116604	0.00383749	0.0161466	-15.7028	1.91E-15	1.4273	0	0	0.0160704	6.7111	-20.2608	0.0804648	296.522	386.517	639.979	395.131	395.131	395.131	14.8707	-50.537	7.94494	119.162	426.513	239.771	186.053	186.053	186.053	-50.7787	0.780816	-16.2961	35.9751	-7.83922	2.52117	0.370188	0.2434	1.27852	-96.5572	56.7283	-1.9861	0	0	0.121218
101	0	1.845	0	0	1.84501	0.0542612	0.203596	-0.120907	0.0214378	0.00703111	-15.5121	-6.36E-16	4.80386	0	0	0.0146171	6.7434	-20.9357	-0.201499	300.241	386.172	642.306	395.293	395.294	395.293	14.5077	-52.2134	7.95449	132.383	425.119	239.1	186.053	186.053	186.053	-52.4657	0.702117	-15.9591	36.5296	-7.83803	2.83874	0.383837	0.26393	1.27035	-88.9113	71.936	-7.63768	0	0	0.106465
102	0	2.27578	0	0	2.27578	0.0551529	0.181014	-0.126793	0.0369289	-0.000556875	-15.6079	8.48E-16	7.64008	0	0	0.0133753	6.77758	-21.5596	-0.504868	303.652	385.849	644.566	395.433	395.433	395.433	14.1793	-53.9554	7.99342	145.964	423.863	238.269	186.053	186.053	186.053	-54.2179	0.633863	-15.6653	37.0385	-7.83091	3.17476	0.403271	0.280842	1.26563	-85.3205	85.2082	-13.0839	0	0	0.0976072
103	0	2.67667	0	0	2.67667	0.0556634	0.168086	-0.133301	0.049447	-0.00733417	-15.8301	2.12E-15	9.74383	0	0	0.0120757	6.80956	-22.1361	-0.806864	306.774	385.546	646.742	395.544	395.544	395.544	13.9108	-55.7556	8.06763	159.849	422.822	237.349	186.053	186.053	186.053	-56.0301	0.568695	-15.4389	37.5056	-7.81837	3.50615	0.425086	0.292044	1.26379	-83.5854	95.4868	-18.0408	0	0	0.0903327
104	0	3.0529	0	0	3.05291	0.0552967	0.177372	-0.139484	0.0584361	-0.0140933	-16.0127	-8.48E-16	10.9984	0	0	0.0105455	6.83387	-22.6693	-1.08266	309.624	385.26	648.824	395.62	395.62	395.62	13.7199	-57.6085	8.17965	173.99	422.055	236.405	186.053	186.053	186.053	-57.8988	0.49795	-15.2959	37.9346	-7.80058	3.80765	0.446844	0.297495	1.26479	-81.67	102.325	-22.3306	0	0	0.0814924
105	0	3.40953	0	0	3.40954	0.0535488	0.221639	-0.144444	0.0636946	-0.0216268	-15.9965	0	11.3738	0	0	0.00876485	6.84416	-23.1628	-1.30755	312.223	384.982	650.801	395.657	395.657	395.657	13.6157	-59.509	8.32821	188.34	421.601	235.494	186.053	186.053	186.053	-59.8209	0.412792	-15.2423	38.3284	-7.77719	4.0539	0.464345	0.296031	1.26801	-77.051	105.164	-25.7966	0	0	0.0685643
106	0	3.7502	0	0	3.75025	0.0499738	0.312176	-0.147481	0.0653828	-0.0305926	-15.6539	3.39E-15	10.9301	0	0	0.00685427	6.83399	-23.6201	-1.45942	314.588	384.702	652.664	395.647	395.647	395.647	13.5978	-61.4505	8.50802	202.846	421.473	234.661	186.053	186.053	186.053	-61.7911	0.305312	-15.2737	38.6888	-7.74775	4.22214	0.474808	0.289294	1.27398	-67.7507	104.267	-28.3859	0	0	0.0506727
107	0	4.07622	0	0	4.07634	0.044237	0.457457	-0.148155	0.0640283	-0.0414928	-14.9047	-2.55E-15	9.81332	0	0	0.0050039	6.79761	-24.0436	-1.5211	316.735	384.411	654.403	395.588	395.588	395.588	13.6571	-63.4238	8.71015	217.449	421.66	233.942	186.053	186.053	186.053	-63.801	0.16959	-15.3768	39.0168	-7.7115	4.29446	0.474863	0.277266	1.28133	-51.8824	99.7587	-30.0565	0	0	0.0280665
108	0	4.38593	0	0	4.38624	0.0361471	0.662316	-0.146325	0.0603901	-0.0547524	-13.7274	2.97E-15	8.23251	0	0	0.00339213	6.7307	-24.4343	-1.48225	318.675	384.101	656.008	395.478	395.478	395.478	13.7776	-65.416	8.92279	232.079	422.127	233.354	186.053	186.053	186.053	-65.8378	0.00253774	-15.5307	39.3119	-7.66789	4.25986	0.462832	0.26183	1.29105	-28.2558	92.317	-30.8026	0	0	0.00242205
109	0	4.67475	0	0	4.67535	0.0256854	0.927213	-0.14216	0.0555118	-0.0705948	-12.1664	-1.27E-15	6.449	0	0	0.00211374	6.63096	-24.7918	-1.34064	320.416	383.766	657.466	395.317	395.317	395.317	13.938	-67.4104	9.13247	246.651	422.824	232.902	186.053	186.053	186.053	-67.8839	-0.195465	-15.7102	39.5726	-7.61647	4.11555	0.436498	0.244124	1.30285	4.06444	82.6742	-30.6586	0	0	-0.0236602
110	0	4.93557	0	0	4.93673	0.0130187	1.24789	-0.136155	0.0505695	-0.0890218	-10.3292	8.48E-16	4.74099	0	0	0.00115319	6.49847	-25.1141	-1.10279	321.959	383.401	658.761	395.108	395.108	395.108	14.115	-69.3866	9.3257	261.066	423.686	232.575	186.053	186.053	186.053	-69.9172	-0.420433	-15.8888	39.7959	-7.5571	3.86775	0.396817	0.226258	1.31693	44.7961	72.0006	-29.7396	0	0	-0.04647
111	0	5.16037	0	0	5.16242	-0.00150948	1.61559	-0.129061	0.0466377	-0.110008	-8.37062	1.17E-15	3.36089	0	0	0.00040147	6.33578	-25.3975	-0.78344	323.303	383.009	659.878	394.855	394.855	394.855	14.2859	-71.3222	9.49052	275.213	424.649	232.351	186.053	186.053	186.053	-71.9125	-0.665255	-16.0425	39.9779	-7.48985	3.531	0.344237	0.209695	1.33397	93.416	61.2972	-28.1541	0	0	-0.0620417
112	0	5.3418	0	0	5.34513	-0.0173871	2.01729	-0.121734	0.044635	-0.133157	-6.46174	5.30E-16	2.50836	0	0	-0.000304613	6.14772	-25.6375	-0.404386	324.441	382.591	660.798	394.56	394.56	394.56	14.4322	-73.194	9.61816	288.966	425.65	232.199	186.053	186.053	186.053	-73.8436	-0.920708	-16.1527	40.1139	-7.41508	3.12719	0.280891	0.195633	1.35452	148.49	51.5906	-26.0766	0	0	-0.0663249
113	0	5.47522	0	0	5.4802	-0.0339732	2.4367	-0.114963	0.0450424	-0.157929	-4.75244	4.67E-15	2.28805	0	0	-0.00109801	5.94088	-25.8287	0.00736877	325.362	382.152	661.505	394.229	394.229	394.229	14.5412	-74.9802	9.70402	302.19	426.639	232.084	186.053	186.053	186.053	-75.6859	-1.17703	-16.2088	40.1991	-7.3334	2.68364	0.209501	0.185744	1.3783	208.055	43.8243	-23.6848	0	0	-0.0558246
114	0	5.55991	0	0	5.56685	-0.0505525	2.85569	-0.109128	0.0480794	-0.18351	-3.32446	3.18E-16	2.71685	0	0	-0.00202858	5.72287	-25.9656	0.422154	326.053	381.702	661.987	393.862	393.862	393.862	14.6077	-76.6621	9.74811	314.743	427.579	231.974	186.053	186.053	186.053	-77.4181	-1.42546	-16.2087	40.2286	-7.24531	2.23039	0.134359	0.18026	1.40578	269.511	38.4794	-21.1566	0	0	-0.0280593
115	0	5.59965	0	0	5.60872	-0.0663772	3.25531	-0.104362	0.0533794	-0.208864	-2.19916	-2.33E-15	3.69271	0	0	-0.00298095	5.50154	-26.0429	0.810449	326.5	381.246	662.23	393.461	393.461	393.461	14.6346	-78.2247	9.75526	326.476	428.45	231.836	186.053	186.053	186.053	-79.0241	-1.65942	-16.1592	40.198	-7.15121	1.79742	0.0570632	0.179174	1.43478	330.665	35.7487	-18.6669	0	0	0.0179303
116	0	5.60191	0	0	5.61313	-0.0807326	3.61756	-0.100343	0.0601903	-0.232734	-1.3238	-1.27E-15	5.02573	0	0	-0.00371619	5.28419	-26.0562	1.14515	326.69	380.792	662.229	393.027	393.027	393.027	14.6313	-79.6571	9.73416	337.244	429.25	231.643	186.053	186.053	186.053	-80.493	-1.87505	-16.0741	40.1036	-7.05158	1.41237	-0.0171261	0.182323	1.46398	388.258	35.3554	-16.2917	0	0	0.0813944
117	0	5.57646	0	0	5.58963	-0.0929999	3.92689	-0.0966968	0.0673685	-0.253854	-0.624394	9.54E-16	6.45839	0	0	-0.00396841	5.07675	-26.0018	1.40415	326.609	380.349	661.981	392.557	392.557	392.557	14.612	-80.9512	9.69624	346.907	429.99	231.368	186.053	186.053	186.053	-81.8178	-2.07091	-15.9715	39.9427	-6.94657	1.09773	-0.0863344	0.188575	1.49165	439.982	36.646	-14.0947	0	0	0.159722
118	0	5.53316	0	0	5.5479	-0.102728	4.17203	-0.0930378	0.0737838	-0.270926	-0.0277636	-1.06E-15	7.73307	0	0	-0.00360466	4.88338	-25.8772	1.57167	326.245	379.924	661.487	392.051	392.051	392.051	14.5918	-82.1013	9.65375	355.339	430.686	230.981	186.053	186.053	186.053	-82.9946	-2.24719	-15.8707	39.7137	-6.8363	0.869625	-0.147443	0.19654	1.51494	483.197	38.7112	-12.0784	0	0	0.248409
119	0	5.48008	0	0	5.49595	-0.109692	4.34743	-0.0892662	0.0783823	-0.282908	0.494983	1.80E-15	8.62797	0	0	-0.00270391	4.70622	-25.6812	1.63914	325.59	379.524	660.752	391.508	391.508	391.508	14.5844	-83.1031	9.61769	362.439	431.357	230.45	186.053	186.053	186.053	-84.0203	-2.40474	-15.7886	39.416	-6.72082	0.736854	-0.197746	0.204979	1.53336	515.664	40.6826	-10.2294	0	0	0.341335
120	0	5.42258	0	0	5.43906	-0.113928	4.45408	-0.0856264	0.0804482	-0.289071	0.916729	1.59E-15	9.00593	0	0	-0.00153842	4.54531	-25.4132	1.60528	324.634	379.156	659.784	390.93	390.93	390.93	14.5987	-83.953	9.59602	368.132	432.018	229.739	186.053	186.053	186.053	-84.8931	-2.54434	-15.7368	39.0502	-6.60007	0.700777	-0.235132	0.212485	1.54546	535.608	41.8334	-8.52555	0	0	0.431236
121	0	5.36303	0	0	5.37966	-0.115728	4.49938	-0.0826575	0.0797849	-0.288938	1.16041	-9.54E-16	8.84386	0	0	-0.000449133	4.39883	-25.0741	1.47569	323.374	378.827	658.593	390.319	390.319	390.319	14.6381	-84.6487	9.59251	372.38	432.673	228.81	186.053	186.053	186.053	-85.6112	-2.66626	-15.7205	38.6176	-6.47403	0.755806	-0.25613	0.21836	1.55278	541.115	41.9597	-6.97286	0	0	0.509604
122	0	5.30146	0	0	5.31788	-0.115603	4.49623	-0.0811429	0.0765095	-0.282482	1.11128	-2.23E-15	8.21036	0	0	0.000300128	4.26346	-24.6658	1.26215	321.808	378.544	657.192	389.682	389.682	389.682	14.7002	-85.19	9.60634	375.18	433.319	227.632	186.053	186.053	186.053	-86.1743	-2.77023	-15.7381	38.1211	-6.34285	0.890204	-0.258648	0.222588	1.55709	531.205	41.219	-5.56036	0	0	0.56814
123	0	5.23668	0	0	5.25265	-0.114201	4.46094	-0.0820236	0.0712829	-0.269839	0.637097	3.18E-16	7.27018	0	0	0.000601674	4.13487	-24.1914	0.981398	319.94	378.315	655.595	389.029	389.029	389.029	14.7783	-85.5794	9.63306	376.567	433.945	226.18	186.053	186.053	186.053	-86.5844	-2.8556	-15.7826	37.5646	-6.20671	1.08728	-0.239185	0.22539	1.56127	504.75	40.2646	-4.32194	0	0	0.598354
124	0	5.16773	0	0	5.18313	-0.112216	4.41097	-0.0862009	0.0648255	-0.251695	-0.38036	3.08E-15	6.21052	0	0	0.000496982	4.00821	-23.6558	0.654037	317.781	378.146	653.824	388.371	388.371	388.371	14.8632	-85.8234	9.66612	376.61	434.535	224.446	186.053	186.053	186.053	-86.8466	-2.92185	-15.844	36.9534	-6.06606	1.32662	-0.196592	0.227615	1.56892	462.023	39.8657	-3.26593	0	0	0.594102
125	0	5.09529	0	0	5.11013	-0.110272	4.36202	-0.0943622	0.0579517	-0.228713	-2.01559	-5.30E-17	5.21373	0	0	0.000117739	3.87871	-23.0654	0.303027	315.352	378.045	651.903	387.719	387.719	387.719	14.9461	-85.9325	9.69887	375.408	435.074	222.443	186.053	186.053	186.053	-86.9708	-2.96902	-15.912	36.2946	-5.92152	1.58563	-0.130083	0.229748	1.58324	403.633	40.8087	-2.42966	0	0	0.551485
126	0	5.02309	0	0	5.03748	-0.10885	4.32623	-0.106653	0.0513282	-0.201983	-4.25741	-3.79E-15	4.40829	0	0	-0.000356442	3.74221	-22.4287	-0.0476367	312.682	378.02	649.863	387.083	387.083	387.083	15.0209	-85.9223	9.72627	373.083	435.553	220.209	186.053	186.053	186.053	-86.972	-2.99823	-15.9787	35.5968	-5.77413	1.84101	-0.0407979	0.232498	1.60696	331.571	43.624	-1.83936	0	0	0.471147
127	0	4.95831	0	0	4.9724	-0.108238	4.3108	-0.122545	0.0453161	-0.172634	-6.99443	3.71E-15	3.83932	0	0	-0.000705315	3.59556	-21.7562	-0.374492	309.811	378.077	647.745	386.472	386.472	386.472	15.0848	-85.8131	9.74593	369.778	435.97	217.807	186.053	186.053	186.053	-86.8703	-3.01198	-16.0398	34.8704	-5.62514	2.07015	0.0674569	0.235792	1.64122	248.948	48.3411	-1.51907	0	0	0.358767
128	0	4.91107	0	0	4.92509	-0.108515	4.31779	-0.140676	0.0400734	-0.142098	-10.008	-7.95E-16	3.47931	0	0	-0.00066915	3.4369	-21.0598	-0.656045	306.788	378.222	645.593	385.888	385.888	385.888	15.1395	-85.6283	9.75823	365.645	436.333	215.319	186.053	186.053	186.053	-86.69	-3.01408	-16.0949	34.1273	-5.47587	2.25265	0.18717	0.238212	1.68388	160.582	54.3387	-1.48187	0	0	0.226005
129	0	4.89302	0	0	4.90714	-0.109568	4.34429	-0.159177	0.0353615	-0.111865	-13.0206	-2.62E-15	3.22743	0	0	-1.55E-06	3.26595	-20.3525	-0.874532	303.67	378.462	643.459	385.331	385.331	385.331	15.1893	-85.3928	9.7656	360.844	436.654	212.84	186.053	186.053	186.053	-86.457	-3.0092	-16.1471	33.38	-5.32806	2.37205	0.310283	0.238328	1.73367	71.8029	60.4667	-1.68538	0	0	0.0876088
130	0	4.91509	0	0	4.92955	-0.111123	4.38345	-0.175928	0.0308731	-0.0834971	-15.7403	-1.47E-15	2.96899	0	0	0.00143266	3.08376	-19.6476	-1.01725	300.516	378.798	641.397	384.792	384.792	384.792	15.2402	-85.13	9.77121	355.533	436.95	210.466	186.053	186.053	186.053	-86.1965	-3.00219	-16.2007	32.6409	-5.18333	2.41699	0.42488	0.234013	1.78491	-10.8741	65.3004	-2.06866	0	0	-0.0395228
131	0	4.98591	0	0	5.00085	-0.112798	4.42563	-0.18921	0.0262427	-0.0585387	-17.937	-5.21E-15	2.60715	0	0	0.00356963	2.89266	-18.9574	-1.07804	297.381	379.23	639.459	384.261	384.261	384.261	15.2968	-84.8609	9.77742	349.86	437.236	208.281	186.053	186.053	186.053	-85.9303	-2.99745	-16.259	31.9215	-5.04303	2.38249	0.518954	0.22237	1.83245	-81.0436	67.2482	-2.52251	0	0	-0.1407
132	0	5.11057	0	0	5.12612	-0.114141	4.45944	-0.197858	0.0214826	-0.0380998	-19.4638	1.46E-15	2.12226	0	0	0.00612928	2.6959	-18.2922	-1.05827	294.311	379.754	637.69	383.724	383.724	383.724	15.3614	-84.6019	9.78466	343.96	437.524	206.352	186.053	186.053	186.053	-85.6757	-2.99835	-16.3226	31.2309	-4.9085	2.27101	0.583402	0.202925	1.87132	-133.819	65.536	-2.93947	0	0	-0.207521
133	0	5.29048	0	0	5.30667	-0.114673	4.47283	-0.201431	0.0169464	-0.0227593	-20.2701	3.44E-15	1.56777	0	0	0.008692	2.49716	-17.6588	-0.966757	291.338	380.362	636.124	383.169	383.169	383.169	15.4328	-84.3653	9.79139	337.944	437.813	204.719	186.053	186.053	186.053	-85.4453	-3.00694	-16.3891	30.5747	-4.78036	2.09202	0.610286	0.174802	1.89607	-165.739	59.9692	-3.25439	0	0	-0.237834
134	0	5.52304	0	0	5.53982	-0.113931	4.45413	-0.200194	0.0130613	-0.0122655	-20.3953	3.25E-15	1.02928	0	0	0.010832	2.30021	-17.0603	-0.819131	288.47	381.041	634.781	382.587	382.587	382.587	15.5075	-84.1591	9.79516	331.898	438.102	203.398	186.053	186.053	186.053	-85.2467	-3.02377	-16.4542	29.9547	-4.65902	1.86152	0.599313	0.139911	1.90393	-176.897	51.2385	-3.4198	0	0	-0.237213
135	0	5.80183	0	0	5.81899	-0.111539	4.39393	-0.194902	0.00996235	-0.00568649	-19.9429	-5.22E-15	0.567916	0	0	0.0122394	2.10844	-16.4952	-0.635758	285.697	381.776	633.663	381.977	381.977	381.977	15.5811	-83.9872	9.79411	325.88	438.383	202.377	186.053	186.053	186.053	-85.0832	-3.04781	-16.5136	29.3685	-4.54415	1.59977	0.554045	0.0989329	1.89371	-169.809	40.0396	-3.41508	0	0	-0.214453
136	0	6.11679	0	0	6.13403	-0.107315	4.28757	-0.186724	0.00745219	-0.00188964	-19.067	-8.35E-16	0.200857	0	0	0.0127926	1.92455	-15.9583	-0.439065	282.986	382.547	632.754	381.345	381.345	381.345	15.6491	-83.8495	9.78754	319.927	438.65	201.629	186.053	186.053	186.053	-84.9542	-3.0768	-16.5638	28.81	-4.43524	1.32881	0.484189	0.055033	1.86753	-149.44	27.4839	-3.23912	0	0	-0.179519
137	0	6.45522	0	0	6.47216	-0.101364	4.13768	-0.177015	0.00543053	3.19E-05	-17.9452	-1.62E-15	-0.0625233	0	0	0.0125644	1.75026	-15.4415	-0.250236	280.288	383.333	632.023	380.706	380.706	380.706	15.7079	-83.7434	9.77574	314.059	438.896	201.108	186.053	186.053	186.053	-84.8562	-3.1078	-16.6026	28.271	-4.33126	1.06912	0.400863	0.00960584	1.83002	-121.175	14.2768	-2.8953	0	0	-0.139957
138	0	6.80313	0	0	6.81943	-0.0941041	3.95472	-0.167176	0.00385375	0.000626845	-16.7569	-7.16E-16	-0.222007	0	0	0.0117672	1.58619	-14.935	-0.0864195	277.549	384.11	631.435	380.079	380.079	380.079	15.7548	-83.6645	9.75939	308.285	439.116	200.765	186.053	186.053	186.053	-84.7842	-3.13809	-16.6291	27.7419	-4.23099	0.836991	0.314731	-0.0348483	1.78758	-89.978	1.27537	-2.41181	0	0	-0.100734
139	0	7.14683	0	0	7.16229	-0.0862072	3.75564	-0.158261	0.00273585	0.000455406	-15.6407	-5.09E-15	-0.281927	0	0	0.0106454	1.43194	-14.4288	0.0411191	274.711	384.856	630.947	379.484	379.484	379.484	15.7891	-83.6073	9.73931	302.602	439.305	200.548	186.053	186.053	186.053	-84.7325	-3.16586	-16.6435	27.214	-4.13318	0.642789	0.236006	-0.0765763	1.7466	-60.3426	-10.8457	-1.83683	0	0	-0.0652826
140	0	7.47426	0	0	7.48879	-0.0785088	3.56146	-0.150948	0.00209251	-0.000222523	-14.6872	-3.26E-15	-0.252316	0	0	0.00939637	1.28621	-13.9141	0.127759	271.724	385.549	630.524	378.938	378.938	378.938	15.8119	-83.5664	9.71595	297.008	439.46	200.41	186.053	186.053	186.053	-84.6956	-3.19068	-16.647	26.6796	-4.03659	0.490281	0.170548	-0.113438	1.71287	-34.9354	-21.4032	-1.2295	0	0	-0.0351847
141	0	7.77548	0	0	7.78922	-0.0718791	3.39418	-0.145526	0.00188922	-0.00120404	-13.9387	-2.11E-15	-0.152661	0	0	0.00813227	1.14717	-13.3838	0.174654	268.547	386.169	630.14	378.453	378.453	378.453	15.8256	-83.5366	9.68946	291.494	439.58	200.316	186.053	186.053	186.053	-84.6686	-3.21346	-16.6419	26.1335	-3.94009	0.37756	0.121035	-0.144572	1.68804	-15.0965	-30.0587	-0.639886	0	0	-0.0111968
142	0	8.04312	0	0	8.05635	-0.0671041	3.27366	-0.14196	0.00224384	-0.00250985	-13.3981	-2.35E-15	0.00926689	0	0	0.0068933	1.01289	-12.8329	0.18706	265.151	386.7	629.776	378.034	378.033	378.034	15.8341	-83.5131	9.65964	286.051	439.667	200.237	186.053	186.053	186.053	-84.6474	-3.23601	-16.6308	25.5729	-3.84291	0.298815	0.0870085	-0.168353	1.67457	-0.644422	-36.2372	-0.148232	0	0	0.00688857
143	0	8.27218	0	0	8.28532	-0.0647715	3.21478	-0.140067	0.00310587	-0.00417776	-13.0489	-1.02E-15	0.211016	0	0	0.00567483	0.881685	-12.2586	0.172263	261.521	387.13	629.427	377.676	377.676	377.676	15.8411	-83.4921	9.62628	280.671	439.722	200.156	186.053	186.053	186.053	-84.6285	-3.26041	-16.6165	24.9968	-3.74469	0.246376	0.0652485	-0.184416	1.66951	9.42186	-39.835	0.214673	0	0	0.019945
144	0	8.45997	0	0	8.47349	-0.0652016	3.22564	-0.139518	0.0044332	-0.00624701	-12.857	1.46E-16	0.434689	0	0	0.00446171	0.752461	-11.6598	0.137601	257.653	387.454	629.097	377.373	377.373	377.373	15.8503	-83.4701	9.58938	275.34	439.749	200.064	186.053	186.053	186.053	-84.6092	-3.28846	-16.6014	24.4059	-3.6455	0.21269	0.0524656	-0.192157	1.67159	16.3191	-40.6576	0.407677	0	0	0.0290019
145	0	8.60582	0	0	8.62028	-0.0684295	3.30712	-0.139892	0.00606372	-0.00858093	-12.7772	-1.50E-15	0.658486	0	0	0.00325091	0.624806	-11.037	0.0892949	253.55	387.669	628.794	377.111	377.111	377.111	15.864	-83.4445	9.54925	270.047	439.753	199.958	186.053	186.053	186.053	-84.5872	-3.32119	-16.5877	23.8023	-3.54581	0.191432	0.0453735	-0.192587	1.67584	21.0092	-39.0661	0.451015	0	0	0.0349769
146	0	8.71079	0	0	8.72676	-0.0742327	3.45358	-0.140753	0.00791819	-0.0109341	-12.7604	-7.22E-16	0.876634	0	0	0.00205704	0.499009	-10.3915	0.0319337	249.223	387.78	628.528	376.878	376.878	376.878	15.8834	-83.4135	9.50644	264.778	439.739	199.841	186.053	186.053	186.053	-84.5608	-3.35868	-16.5765	23.1884	-3.4466	0.178037	0.0424908	-0.186063	1.67998	23.8229	-35.1848	0.346533	0	0	0.0380676
147	0	8.7772	0	0	8.79522	-0.0822008	3.65459	-0.141654	0.00988332	-0.0130994	-12.7555	1.62E-15	1.08626	0	0	0.000905472	0.375868	-9.72538	-0.0311745	244.687	387.794	628.309	376.663	376.663	376.663	15.9084	-83.3759	9.46182	259.521	439.71	199.717	186.053	186.053	186.053	-84.5287	-3.40011	-16.5685	22.5669	-3.34921	0.169288	0.0423526	-0.174326	1.68042	25.0229	-29.6545	0.156758	0	0	0.0386003
148	0	8.80805	0	0	8.82862	-0.0918187	3.89711	-0.14237	0.0118813	-0.0147659	-12.7324	-3.92E-15	1.29065	0	0	-0.000175778	0.256502	-9.04134	-0.0973745	239.964	387.722	628.145	376.457	376.457	376.457	15.9382	-83.3305	9.41642	254.265	439.673	199.592	186.053	186.053	186.053	-84.4895	-3.44407	-16.5637	21.9412	-3.25512	0.162626	0.045102	-0.15884	1.6768	24.2811	-22.9321	-0.0847861	0	0	0.0361997
149	0	8.80657	0	0	8.83011	-0.102559	4.16777	-0.142728	0.0137633	-0.0158478	-12.6687	-3.96E-15	1.48437	0	0	-0.00116151	0.142146	-8.34256	-0.163741	235.077	387.579	628.04	376.255	376.255	376.255	15.9717	-83.2763	9.37157	248.998	439.633	199.468	186.053	186.053	186.053	-84.4418	-3.4888	-16.5623	21.3143	-3.16598	0.155264	0.0500071	-0.141492	1.6679	21.6787	-15.7703	-0.30973	0	0	0.0311684
150	0	8.77587	0	0	8.80269	-0.113956	4.45478	-0.142762	0.0153487	-0.0162589	-12.5652	1.35E-15	1.65346	0	0	-0.00203242	0.0340665	-7.63277	-0.226559	230.053	387.378	627.992	376.055	376.055	376.055	16.008	-83.2118	9.32869	243.715	439.597	199.348	186.053	186.053	186.053	-84.3841	-3.53255	-16.5648	20.6902	-3.08351	0.143648	0.0574891	-0.123456	1.65532	17.0619	-8.71605	-0.483964	0	0	0.023544
151	0	8.71879	0	0	8.74905	-0.125672	4.74958	-0.142559	0.0164916	-0.0160882	-12.4308	1.19E-15	1.783	0	0	-0.00278143	-0.0666173	-6.91604	-0.281009	224.922	387.133	627.999	375.857	375.857	375.857	16.0465	-83.1355	9.28917	238.411	439.57	199.231	186.053	186.053	186.053	-84.3144	-3.57374	-16.5717	20.0728	-3.00926	0.123142	0.0667325	-0.106104	1.63956	10.829	-2.34054	-0.58185	0	0	0.0141563
152	0	8.63758	0	0	8.67147	-0.137511	5.04722	-0.14222	0.0171613	-0.0155201	-12.2785	-1.51E-15	1.86483	0	0	-0.00341582	-0.158806	-6.19673	-0.321539	219.713	386.858	628.056	375.664	375.664	375.664	16.0868	-83.0453	9.25424	233.087	439.559	199.115	186.053	186.053	186.053	-84.2307	-3.61104	-16.5836	19.4662	-2.94472	0.0883989	0.0770254	-0.0905196	1.62327	3.5485	2.89086	-0.59144	0	0	0.00405157
153	0	8.53432	0	0	8.57189	-0.149398	5.34578	-0.141889	0.0173517	-0.0148435	-12.1264	2.64E-15	1.89272	0	0	-0.00394873	-0.241538	-5.47931	-0.342723	214.457	386.564	628.155	375.476	375.476	375.476	16.1288	-82.9392	9.22489	227.743	439.566	198.998	186.053	186.053	186.053	-84.1308	-3.64333	-16.6012	18.8749	-2.89109	0.0342555	0.0865807	-0.0772941	1.60712	-3.77463	6.78933	-0.52932	0	0	-0.00528066
154	0	8.41069	0	0	8.45196	-0.161323	5.64503	-0.141635	0.0172088	-0.0143431	-11.9861	2.80E-15	1.87611	0	0	-0.00440026	-0.313929	-4.7681	-0.340491	209.184	386.262	628.288	375.294	375.294	375.294	16.1722	-82.8152	9.20183	222.383	439.592	198.877	186.053	186.053	186.053	-84.0125	-3.66962	-16.6248	18.3029	-2.84944	-0.0430336	0.0948566	-0.066632	1.59323	-10.4082	9.26695	-0.403217	0	0	-0.0128632
155	0	8.26808	0	0	8.31309	-0.173281	5.94478	-0.14153	0.0168344	-0.0142081	-11.8694	9.54E-16	1.82134	0	0	-0.00478433	-0.375244	-4.06708	-0.31305	203.921	385.96	628.449	375.121	375.121	375.121	16.2164	-82.6712	9.18563	217.009	439.639	198.748	186.053	186.053	186.053	-83.8737	-3.68888	-16.6547	17.7537	-2.82036	-0.144887	0.100316	-0.058485	1.58181	-15.5583	10.5346	-0.254036	0	0	-0.0178814
156	0	8.10781	0	0	8.15652	-0.185224	6.24382	-0.141564	0.0164088	-0.0145049	-11.7797	-1.33E-17	1.74435	0	0	-0.00511439	-0.42487	-3.37971	-0.261721	198.69	385.664	628.631	374.954	374.954	374.954	16.2606	-82.5056	9.17657	211.625	439.704	198.609	186.053	186.053	186.053	-83.7122	-3.70008	-16.6904	17.23	-2.80429	-0.269505	0.103995	-0.0528808	1.57364	-19.2559	10.721	-0.0968358	0	0	-0.0206359
157	0	7.93123	0	0	7.98348	-0.197037	6.53927	-0.141729	0.015983	-0.0151727	-11.72	5.37E-16	1.64956	0	0	-0.00539427	-0.462481	-2.70889	-0.19067	193.515	385.377	628.828	374.793	374.793	374.793	16.3038	-82.3167	9.17473	206.23	439.783	198.46	186.053	186.053	186.053	-83.5265	-3.70226	-16.7316	16.7337	-2.80132	-0.412136	0.106479	-0.0492949	1.5688	-21.692	10.1253	0.0404733	0	0	-0.021651
158	0	7.73972	0	0	7.79534	-0.208552	6.82696	-0.14196	0.0155704	-0.0161376	-11.6864	-7.22E-16	1.53863	0	0	-0.00562315	-0.48814	-2.05705	-0.106243	188.413	385.102	629.037	374.637	374.638	374.638	16.3449	-82.1034	9.17977	200.825	439.873	198.3	186.053	186.053	186.053	-83.315	-3.69474	-16.7773	16.2657	-2.81105	-0.565729	0.109774	-0.0479004	1.5674	-23.4618	8.84469	0.148144	0	0	-0.0218087
159	0	7.53504	0	0	7.59363	-0.219575	7.10202	-0.14227	0.0151508	-0.017231	-11.6812	-3.23E-15	1.41092	0	0	-0.00580196	-0.502279	-1.42615	-0.0155887	183.402	384.838	629.254	374.485	374.485	374.485	16.3829	-81.8649	9.19084	195.409	439.97	198.13	186.053	186.053	186.053	-83.0766	-3.67724	-16.8263	15.826	-2.83286	-0.722262	0.115158	-0.0484667	1.56889	-25.1984	7.01516	0.217517	0	0	-0.0218776
160	0	7.31908	0	0	7.38021	-0.22992	7.35983	-0.142624	0.0146937	-0.0183432	-11.7007	-7.03E-16	1.26598	0	0	-0.00593083	-0.505758	-0.81786	0.0745963	178.5	384.582	629.478	374.335	374.335	374.335	16.4168	-81.6004	9.20645	189.981	440.07	197.953	186.053	186.053	186.053	-82.8108	-3.65005	-16.877	15.4139	-2.8657	-0.874033	0.123455	-0.0503824	1.5732	-27.2794	4.87077	0.240317	0	0	-0.0222374
161	0	7.0941	0	0	7.15725	-0.239435	7.59672	-0.143062	0.0142026	-0.0193672	-11.7467	3.05E-15	1.10812	0	0	-0.00601549	-0.499692	-0.233633	0.159301	173.726	384.332	629.708	374.187	374.187	374.187	16.4458	-81.3098	9.22456	184.539	440.168	197.769	186.053	186.053	186.053	-82.517	-3.61402	-16.9277	15.0283	-2.9082	-1.01487	0.135921	-0.0536808	1.58031	-30.1274	2.49369	0.217684	0	0	-0.0232003
162	0	6.86266	0	0	6.92723	-0.248031	7.81051	-0.143575	0.0137517	-0.0202585	-11.8151	1.96E-15	0.950408	0	0	-0.0060629	-0.485417	0.325349	0.236081	169.098	384.082	629.945	374.04	374.04	374.04	16.4694	-80.993	9.24253	179.084	440.26	197.582	186.053	186.053	186.053	-82.1953	-3.57057	-16.9763	14.6671	-2.95878	-1.14102	0.150753	-0.0570501	1.5899	-33.3372	0.30582	0.146838	0	0	-0.0243428
163	0	6.62736	0	0	6.6928	-0.255679	8.00054	-0.144164	0.013402	-0.0210201	-11.9015	-1.39E-15	0.806763	0	0	-0.00607817	-0.464256	0.858159	0.30505	164.637	383.828	630.19	373.895	373.895	373.895	16.4871	-80.6504	9.25728	173.617	440.342	197.395	186.053	186.053	186.053	-81.8462	-3.52159	-17.0205	14.3281	-3.01548	-1.25124	0.167557	-0.060384	1.60062	-36.7463	-1.56984	0.0414852	0	0	-0.0255254
164	0	6.39084	0	0	6.45659	-0.262407	8.16755	-0.144773	0.013236	-0.0216516	-11.996	-2.23E-15	0.694074	0	0	-0.00606345	-0.437456	1.36426	0.368737	160.36	383.563	630.446	373.751	373.751	373.75	16.4987	-80.2824	9.26568	168.141	440.411	197.213	186.053	186.053	186.053	-81.47	-3.46922	-17.0581	14.0085	-3.07626	-1.34662	0.185207	-0.0628452	1.61331	-39.9688	-2.86503	-0.0840601	0	0	-0.0264841
165	0	6.15543	0	0	6.22107	-0.268294	8.31357	-0.145383	0.0133674	-0.0221774	-12.0912	-4.12E-15	0.632811	0	0	-0.00602234	-0.406066	1.84357	0.431569	156.285	383.285	630.715	373.608	373.608	373.608	16.504	-79.8893	9.26465	162.659	440.465	197.039	186.053	186.053	186.053	-81.0675	-3.41574	-17.0873	13.7051	-3.13886	-1.43023	0.20196	-0.0635994	1.62581	-42.5611	-3.22679	-0.220843	0	0	-0.026984
166	0	5.92326	0	0	5.98837	-0.273462	8.44168	-0.14592	0.0137294	-0.0226938	-12.1743	2.17E-15	0.625717	0	0	-0.00595139	-0.370824	2.29651	0.498989	152.427	382.989	631	373.468	373.468	373.468	16.5033	-79.4719	9.25146	157.173	440.504	196.877	186.053	186.053	186.053	-80.6395	-3.36336	-17.1065	13.4141	-3.20098	-1.50626	0.216951	-0.062684	1.63829	-44.2163	-2.7759	-0.333961	0	0	-0.0269899
167	0	5.69588	0	0	5.76021	-0.278065	8.55569	-0.146345	0.014422	-0.0231849	-12.2349	-3.25E-15	0.688548	0	0	-0.00585558	-0.332115	2.72403	0.576547	148.797	382.673	631.303	373.331	373.331	373.331	16.497	-79.0304	9.22407	151.687	440.528	196.732	186.053	186.053	186.053	-80.1866	-3.31399	-17.1146	13.1316	-3.26035	-1.57922	0.229415	-0.0593311	1.64874	-44.8896	-1.19313	-0.419907	0	0	-0.0265612
168	0	5.4745	0	0	5.53781	-0.282279	8.66004	-0.146573	0.0153021	-0.0237587	-12.2574	-2.52E-15	0.811226	0	0	-0.00573521	-0.289965	3.1275	0.669089	145.405	382.337	631.626	373.199	373.199	373.199	16.4858	-78.5654	9.18126	146.204	440.542	196.606	186.053	186.053	186.053	-79.7094	-3.26918	-17.1114	12.8536	-3.31474	-1.65319	0.239372	-0.0544598	1.65732	-44.6861	1.10676	-0.443216	0	0	-0.025903
169	0	5.25962	0	0	5.32189	-0.286291	8.75931	-0.146537	0.0163793	-0.0243613	-12.2266	-6.89E-16	0.993487	0	0	-0.00559783	-0.244021	3.50853	0.780151	142.257	381.984	631.97	373.073	373.073	373.073	16.4706	-78.0768	9.12278	140.724	440.548	196.503	186.053	186.053	186.053	-79.2083	-3.22991	-17.0975	12.5762	-3.3621	-1.73124	0.247984	-0.0477749	1.66213	-44.2302	4.25577	-0.40784	0	0	-0.0253845
170	0	5.05149	0	0	5.11262	-0.290287	8.85813	-0.146184	0.0174742	-0.0250397	-12.1283	-6.76E-16	1.21238	0	0	-0.00544942	-0.193606	3.86876	0.911755	139.357	381.617	632.333	372.957	372.957	372.957	16.4528	-77.5643	9.04939	135.249	440.552	196.423	186.053	186.053	186.053	-78.6832	-3.19658	-17.0742	12.2961	-3.40071	-1.81535	0.255696	-0.0400374	1.66238	-43.9818	7.88982	-0.300185	0	0	-0.025288
171	0	4.84969	0	0	4.90976	-0.294438	8.96073	-0.145446	0.018501	-0.0257912	-11.9451	7.04E-16	1.44988	0	0	-0.00529468	-0.137691	4.2094	1.06409	136.712	381.241	632.711	372.856	372.856	372.856	16.4337	-77.027	8.96272	129.779	440.561	196.365	186.053	186.053	186.053	-78.1334	-3.16892	-17.0437	12.0111	-3.42924	-1.90597	0.264736	-0.031282	1.65782	-44.8669	11.9475	-0.128019	0	0	-0.0261066
172	0	4.65357	0	0	4.71265	-0.298884	9.07056	-0.144353	0.0192746	-0.0266816	-11.6684	-2.03E-15	1.6754	0	0	-0.00513424	-0.0748961	4.53096	1.23578	134.328	380.866	633.095	372.775	372.775	372.775	16.4148	-76.4633	8.86523	124.314	440.58	196.327	186.053	186.053	186.053	-77.5572	-3.14592	-17.0086	11.7202	-3.44699	-2.00234	0.276567	-0.0219665	1.64744	-47.636	16.0873	0.110895	0	0	-0.0282187
173	0	4.4623	0	0	4.52044	-0.303712	9.18976	-0.142938	0.0196226	-0.0277799	-11.288	-2.33E-15	1.85793	0	0	-0.00496051	-0.00352765	4.83273	1.42412	132.217	380.5	633.475	372.724	372.724	372.724	16.3974	-75.8707	8.75997	118.851	440.612	196.303	186.053	186.053	186.053	-76.9522	-3.12588	-16.9718	11.4245	-3.45382	-2.10262	0.29229	-0.0130972	1.63131	-52.8846	19.883	0.414681	0	0	-0.0318146
174	0	4.27483	0	0	4.33211	-0.308941	9.31874	-0.141318	0.0194408	-0.029147	-10.8011	-7.95E-16	1.97377	0	0	-0.00476339	0.0783826	5.11246	1.6254	130.396	380.154	633.835	372.714	372.714	372.714	16.3822	-75.2453	8.65031	113.39	440.66	196.286	186.053	186.053	186.053	-76.3144	-3.10635	-16.936	11.1273	-3.45059	-2.20415	0.312971	-0.00462189	1.61033	-61.1107	23.1561	0.774783	0	0	-0.0367937
175	0	4.08993	0	0	4.14636	-0.314496	9.4557	-0.139596	0.0187068	-0.030817	-10.2059	-1.30E-15	2.00842	0	0	-0.0045326	0.172999	5.36606	1.83523	128.889	379.843	634.153	372.755	372.755	372.755	16.3696	-74.5821	8.53979	107.925	440.722	196.267	186.053	186.053	186.053	-75.6386	-3.08416	-16.9039	10.8345	-3.43899	-2.30366	0.338806	0.00249093	1.58533	-72.4866	25.554	1.18689	0	0	-0.0424894
176	0	3.90587	0	0	3.96139	-0.320208	9.59639	-0.138024	0.0173908	-0.0328241	-9.51982	8.22E-16	1.95031	0	0	-0.00426695	0.282631	5.58739	2.04877	127.73	379.578	634.406	372.861	372.861	372.861	16.3591	-73.8745	8.43195	102.453	440.795	196.235	186.053	186.053	186.053	-74.9174	-3.05533	-16.8774	10.5548	-3.42184	-2.39739	0.369529	0.00848505	1.55832	-86.9063	26.9762	1.64107	0	0	-0.0475518
177	0	3.72014	0	0	3.77456	-0.325805	9.73414	-0.136889	0.0155908	-0.0352014	-8.77498	-3.42E-15	1.80482	0	0	-0.00398104	0.409475	5.76839	2.26096	126.957	379.376	634.568	373.044	373.044	373.044	16.3491	-73.1137	8.33017	96.9678	440.869	196.179	186.053	186.053	186.053	-74.1415	-3.01513	-16.8577	10.2994	-3.40276	-2.4812	0.403531	0.0123581	1.53121	-103.764	27.1596	2.13639	0	0	-0.04983
178	0	3.52916	0	0	3.58212	-0.330912	9.85972	-0.136559	0.0133314	-0.0379356	-8.02577	3.00E-15	1.57529	0	0	-0.00370447	0.555629	5.89932	2.46652	126.617	379.248	634.61	373.316	373.316	373.316	16.3373	-72.2892	8.23766	91.464	440.934	196.091	186.053	186.053	186.053	-73.2994	-2.95809	-16.8454	10.082	-3.38646	-2.55066	0.439923	0.0146481	1.50713	-122.484	26.1184	2.66581	0	0	-0.0468089
179	0	3.32804	0	0	3.37906	-0.335076	9.96205	-0.137424	0.0107824	-0.0410791	-7.3476	2.39E-16	1.28628	0	0	-0.00349013	0.722796	5.96926	2.66021	126.758	379.207	634.506	373.686	373.686	373.686	16.3205	-71.3885	8.15724	85.935	440.974	195.962	186.053	186.053	186.053	-72.3776	-2.87817	-16.84	9.91753	-3.37816	-2.60118	0.475114	0.0146192	1.4882	-141.663	23.6944	3.24093	0	0	-0.0356525
180	0	3.11084	0	0	3.15915	-0.337777	10.0284	-0.139918	0.00806681	-0.0446795	-6.83893	-1.65E-15	0.965422	0	0	-0.00341294	0.912185	5.96679	2.83662	127.43	379.265	634.233	374.159	374.159	374.159	16.2948	-70.3984	8.09144	80.3752	440.973	195.794	186.053	186.053	186.053	-71.3615	-2.76903	-16.84	9.82194	-3.38361	-2.62791	0.507446	0.0130558	1.47831	-160.264	20.0258	3.87034	0	0	-0.0143292
181	0	2.87074	0	0	2.91547	-0.33846	10.0452	-0.144379	0.00534878	-0.0487392	-6.60774	-4.77E-16	0.651422	0	0	-0.0035697	1.12431	5.8808	2.9905	128.681	379.427	633.772	374.74	374.74	374.74	16.256	-69.3052	8.04228	74.7802	440.91	195.594	186.053	186.053	186.053	-70.2363	-2.62454	-16.8434	9.81073	-3.40824	-2.62602	0.533316	0.00962067	1.47885	-176.802	15.1537	4.56269	0	0	0.0180099
182	0	2.6009	0	0	2.64104	-0.336577	9.99893	-0.150973	0.00295823	-0.0531629	-6.76076	-2.65E-15	0.40575	0	0	-0.00407038	1.35889	5.70133	3.11666	130.549	379.698	633.111	375.427	375.427	375.427	16.2004	-68.0964	8.01119	69.1488	440.767	195.38	186.053	186.053	186.053	-68.9883	-2.43944	-16.8475	9.89824	-3.45718	-2.59064	0.551855	0.00538934	1.49223	-190.57	9.5592	5.30507	0	0	0.0604967
183	0	2.29528	0	0	2.32983	-0.331631	9.87739	-0.159764	0.00107392	-0.0577834	-7.40449	-1.01E-15	0.279261	0	0	-0.00502594	1.61482	5.42036	3.21072	133.064	380.076	632.251	376.218	376.218	376.218	16.1255	-66.7624	7.99894	63.484	440.524	195.185	186.053	186.053	186.053	-67.6073	-2.21012	-16.8498	10.0963	-3.53449	-2.51749	0.561232	0.00106469	1.51913	-200.823	3.63189	6.07111	0	0	0.110655
184	0	1.94975	0	0	1.97787	-0.323221	9.67056	-0.170683	-4.24E-05	-0.0621643	-8.63386	-3.29E-15	0.33001	0	0	-0.00651924	1.89019	5.03242	3.26952	136.242	380.556	631.201	377.106	377.106	377.106	16.0308	-65.2977	8.00559	57.7959	440.167	195.055	186.053	186.053	186.053	-66.0874	-1.93539	-16.8482	10.4136	-3.64292	-2.40331	0.562718	-0.00201293	1.55949	-207.96	-1.94879	6.78478	0	0	0.165418
185	0	1.56362	0	0	1.58477	-0.311097	9.37191	-0.183407	-0.0002053	-0.0656516	-10.5092	-2.65E-16	0.602285	0	0	-0.0085509	2.18237	4.53504	3.29208	140.082	381.126	629.981	378.083	378.083	378.083	15.9191	-63.7033	8.0304	52.1048	439.686	195.05	186.053	186.053	186.053	-64.4301	-1.61736	-16.8421	10.8551	-3.78342	-2.24674	0.556841	-0.00266382	1.61081	-212.561	-6.4948	7.33091	0	0	0.221866
186	0	1.14073	0	0	1.15488	-0.295186	8.97921	-0.197536	0.000703646	-0.067315	-13.0585	-2.12E-16	1.11757	0	0	-0.010994	2.48812	3.92889	3.28016	144.57	381.773	628.624	379.139	379.139	379.139	15.7964	-61.9882	8.07187	46.4457	439.08	195.241	186.053	186.053	186.053	-62.6458	-1.2618	-16.8331	11.4214	-3.95513	-2.04886	0.546833	0.000740863	1.67039	-216.312	-9.2642	7.5553	0	0	0.279089
187	0	0.69061	0	0	0.698276	-0.275619	8.49513	-0.212499	0.00254524	-0.0661101	-16.2508	2.55E-15	1.84939	0	0	-0.0135457	2.80373	3.21768	3.23889	149.672	382.477	627.174	380.262	380.262	380.262	15.673	-60.171	8.12801	40.8727	438.36	195.707	186.053	186.053	186.053	-60.7553	-0.878225	-16.8256	12.1095	-4.15518	-1.81384	0.535309	0.00825384	1.73362	-220.913	-10.0934	7.33871	0	0	0.33792
188	0	0.228825	0	0	0.231035	-0.25273	7.92727	-0.227719	0.00492675	-0.0609171	-19.9962	-4.30E-15	2.71778	0	0	-0.0157225	3.12504	2.40788	3.17698	155.342	383.219	625.68	381.437	381.437	381.437	15.5626	-58.2811	8.19663	35.4639	437.548	196.526	186.053	186.053	186.053	-58.7903	-0.479326	-16.8273	12.9125	-4.37879	-1.54927	0.525343	0.0201843	1.79497	-228.411	-8.90276	6.59535	0	0	0.401454
189	0	-0.223204	0	0	-0.225019	-0.227038	7.28805	-0.242404	0.00709227	-0.0508107	-24.1161	-1.86E-15	3.57855	0	0	-0.0168971	3.44752	1.50806	3.10647	161.52	383.975	624.203	382.646	382.646	382.646	15.4813	-56.358	8.27565	30.3249	436.677	197.769	186.053	186.053	186.053	-56.7934	-0.0798741	-16.8488	13.8207	-4.61964	-1.26595	0.520076	0.0355994	1.84935	-240.538	-6.24563	5.38166	0	0	0.473487
190	0	-0.639584	0	0	-0.643843	-0.199242	6.59438	-0.255535	0.00823905	-0.0355097	-28.344	7.11E-15	4.26036	0	0	-0.0163994	3.76627	0.528371	3.04208	168.137	384.722	622.802	383.87	383.87	383.87	15.4458	-54.4505	8.36325	25.5898	435.788	199.487	186.053	186.053	186.053	-54.8163	0.304778	-16.9025	14.8223	-4.87005	-0.977488	0.519636	0.0528464	1.8906	-257.656	-3.01915	3.90853	0	0	0.555405
191	0	-0.992716	0	0	-0.997945	-0.17014	5.86606	-0.265939	0.00758553	-0.0151516	-32.3514	-4.45E-15	4.58176	0	0	-0.0137425	4.07613	-0.520196	2.99992	175.115	385.439	621.541	385.087	385.087	385.087	15.4709	-52.6132	8.45835	21.4165	434.925	201.705	186.053	186.053	186.053	-52.916	0.660525	-17.0011	15.9044	-5.12161	-0.699173	0.524992	0.0707126	1.91571	-279.665	0.0380004	2.45598	0	0	0.647128
192	0	-1.25691	0	0	-1.26195	-0.140592	5.12463	-0.272533	0.00450214	0.00915155	-35.8012	-2.76E-15	4.38159	0	0	-0.0088679	4.37174	-1.62638	2.99623	182.374	386.106	620.48	386.272	386.272	386.272	15.5673	-50.9022	8.56068	17.978	434.13	204.407	186.053	186.053	186.053	-51.1505	0.975943	-17.1551	17.0535	-5.36554	-0.446831	0.533539	0.0873063	1.92162	-304.589	1.99998	1.38562	0	0	0.743405
193	0	-1.41189	0	0	-1.41606	-0.111441	4.39146	-0.274518	-0.00146969	0.0358124	-38.4051	0	3.54079	0	0	-0.00228247	4.64776	-2.77904	3.04553	189.834	386.703	619.673	387.401	387.401	387.401	15.7401	-49.3698	8.67071	15.4492	433.435	207.542	186.053	186.053	186.053	-49.5734	1.24316	-17.3712	18.2561	-5.5933	-0.235206	0.542737	0.101489	1.90846	-329.958	2.2943	1.00834	0	0	0.836963
194	0	-1.44561	0	0	-1.44861	-0.083481	3.68688	-0.271504	-0.0103508	0.0627279	-39.9668	4.24E-16	2.02747	0	0	0.00507034	4.89908	-3.96747	3.15901	197.415	387.218	619.169	388.45	388.45	388.45	15.9867	-48.0609	8.78883	13.9934	432.858	211.017	186.053	186.053	186.053	-48.2303	1.45789	-17.6497	19.4997	-5.79683	-0.076355	0.54887	0.111639	1.87755	-352.485	0.5046	1.5208	0	0	0.918064
195	0	-1.35546	0	0	-1.35735	-0.0574207	3.02917	-0.263621	-0.0216778	0.0877448	-40.4145	-5.09E-15	-0.085841	0	0	0.0121055	5.12118	-5.18134	3.34273	205.042	387.639	619.004	389.398	389.398	389.398	16.2966	-47.0095	8.91483	13.7497	432.398	214.709	186.053	186.053	186.053	-47.1554	1.61901	-17.9833	20.7719	-5.96931	0.0221045	0.548908	0.117988	1.8327	-369.11	-3.11443	2.91897	0	0	0.977713
196	0	-1.14809	0	0	-1.14913	-0.0338548	2.43371	-0.251497	-0.0344084	0.108871	-39.8017	5.09E-15	-2.61388	0	0	0.0179489	5.31046	-6.41056	3.59624	212.641	387.961	619.201	390.228	390.229	390.229	16.6511	-46.2374	9.04727	14.8239	432.034	218.477	186.053	186.053	186.053	-46.3703	1.72789	-18.3564	22.0613	-6.10495	0.0583596	0.539808	0.120449	1.77794	-377.115	-8.03881	4.98545	0	0	1.00801
197	0	-0.837858	0	0	-0.838329	-0.0132136	1.91172	-0.236096	-0.04711	0.124832	-38.2811	5.09E-15	-5.29059	0	0	0.0221362	5.46461	-7.64508	3.91134	220.144	388.181	619.774	390.932	390.932	390.932	17.0259	-45.7543	9.1835	17.2828	431.732	222.174	186.053	186.053	186.053	-45.8847	1.78774	-18.7471	23.3568	-6.19937	0.0377991	0.521127	0.120016	1.7168	-375.273	-13.3247	7.3222	0	0	1.00538
198	0	-0.444427	0	0	-0.444564	0.00426342	1.46949	-0.218703	-0.0583924	0.134789	-36.0821	1.70E-15	-7.83335	0	0	0.0246151	5.58298	-8.8748	4.2719	227.485	388.299	620.718	391.504	391.504	391.504	17.3934	-45.5595	9.32007	21.154	431.445	225.66	186.053	186.053	186.053	-45.6968	1.80329	-19.1296	24.648	-6.24963	-0.0267312	0.493984	0.117838	1.65315	-363.473	-18.0637	9.50855	0	0	0.969722
199	0	0.00998925	0	0	0.00999998	0.0185355	1.10823	-0.200603	-0.06714	0.138673	-33.4568	0	-9.98893	0	0	0.0256171	5.66679	-10.0896	4.65468	234.605	388.317	622.016	391.946	391.946	391.946	17.7256	-45.6434	9.45312	26.4283	431.123	228.814	186.053	186.053	186.053	-45.796	1.78041	-19.4773	25.9247	-6.2541	-0.115482	0.459768	0.11471	1.58891	-342.589	-21.5747	11.1965	0	0	0.904133
200	0	0.503053	0	0	0.503095	0.0297388	0.824583	-0.183025	-0.0725208	0.136829	-30.6521	0	-11.5534	0	0	0.0255098	5.71927	-11.2793	5.03074	241.452	388.24	623.637	392.269	392.269	392.269	17.9969	-45.9901	9.57879	33.0648	430.72	231.54	186.053	186.053	186.053	-46.1648	1.72594	-19.7655	27.1777	-6.21251	-0.203071	0.423009	0.112357	1.52763	-314.805	-23.1206	12.1136	0	0	0.815871
201	0	1.01406	0	0	1.01413	0.0381336	0.612014	-0.166995	-0.0739387	0.130035	-27.8808	-5.09E-15	-12.3781	0	0	0.0246553	5.74539	-12.4346	5.36842	247.98	388.074	625.539	392.487	392.487	392.487	18.1863	-46.5796	9.69351	40.9978	430.196	233.772	186.053	186.053	186.053	-46.7813	1.6473	-19.9734	28.3985	-6.12562	-0.261261	0.38602	0.111562	1.46882	-282.318	-22.2309	12.0701	0	0	0.71274
202	0	1.5255	0	0	1.52555	0.044072	0.461635	-0.15341	-0.0711738	0.119237	-25.3172	-1.70E-15	-12.389	0	0	0.0233339	5.75166	-13.5468	5.63614	254.154	387.825	627.672	392.618	392.618	392.618	18.2789	-47.3896	9.79431	50.1423	429.524	235.477	186.053	186.053	186.053	-47.6208	1.55195	-20.0866	29.5798	-5.99539	-0.261491	0.35322	0.113904	1.41613	-247.89	-18.4588	10.9785	0	0	0.604136
203	0	2.02332	0	0	2.02336	0.047955	0.363301	-0.142801	-0.064371	0.10557	-23.0727	3.39E-15	-11.5856	0	0	0.0217118	5.74546	-14.6086	5.80569	259.948	387.5	629.979	392.683	392.683	392.683	18.2672	-48.3969	9.87901	60.4002	428.691	236.651	186.053	186.053	186.053	-48.658	1.44689	-20.0978	30.7156	-5.82458	-0.178167	0.326745	0.120504	1.36932	-213.879	-11.5825	8.83911	0	0	0.498159
204	0	2.49733	0	0	2.49736	0.0502078	0.30625	-0.135419	-0.0539218	0.0902079	-21.2056	2.55E-15	-10.0287	0	0	0.0198803	5.73438	-15.6144	5.855	265.347	387.109	632.402	392.705	392.705	392.705	18.1515	-49.5786	9.94648	71.6658	427.703	237.32	186.053	186.053	186.053	-49.8682	1.338	-20.0073	31.8017	-5.61671	0.00870193	0.309285	0.131806	1.32942	-182.543	-1.63725	5.71743	0	0	0.401969
205	0	2.9406	0	0	2.94063	0.0512376	0.28017	-0.131114	-0.040584	0.0743023	-19.7151	8.48E-16	-7.84634	0	0	0.0178848	5.72557	-16.5604	5.77031	270.346	386.664	634.883	392.704	392.704	392.704	17.9399	-50.9125	9.99679	83.8296	426.581	237.529	186.053	186.053	186.053	-51.2279	1.22965	-19.8232	32.8353	-5.37606	0.311323	0.301676	0.148147	1.29642	-155.405	11.067	1.79816	0	0	0.320058
206	0	3.34879	0	0	3.34882	0.0514074	0.27587	-0.129661	-0.0251704	0.0587007	-18.5802	-1.70E-15	-5.19767	0	0	0.0157863	5.72495	-17.4448	5.54743	274.95	386.175	637.372	392.697	392.697	392.697	17.6468	-52.3776	10.0314	96.7822	425.364	237.344	186.053	186.053	186.053	-52.7153	1.12453	-19.5597	33.8153	-5.10732	0.732759	0.304459	0.168571	1.27071	-133.432	25.8357	-2.67003	0	0	0.254687
207	0	3.71942	0	0	3.71946	0.0510181	0.285728	-0.130584	-0.00871872	0.0442648	-17.7501	0	-2.28176	0	0	0.0136427	5.73667	-18.2675	5.1921	279.173	385.656	639.822	392.697	392.697	392.697	17.2921	-53.9542	10.0532	110.417	424.105	236.838	186.053	186.053	186.053	-54.3107	1.02354	-19.2364	34.7419	-4.81553	1.26642	0.317321	0.192236	1.25129	-117.124	41.8868	-7.40471	0	0	0.206066
208	0	4.05121	0	0	4.05127	0.0502644	0.304816	-0.133402	0.00782529	0.0313462	-17.1719	-1.48E-15	0.701126	0	0	0.0115076	5.76269	-19.0302	4.7196	283.033	385.119	642.195	392.713	392.713	392.713	16.8992	-55.6237	10.0664	124.634	422.864	236.089	186.053	186.053	186.053	-55.9965	0.925869	-18.8762	35.6164	-4.50569	1.89631	0.339191	0.217265	1.23762	-106.128	58.152	-12.095	0	0	0.172081
209	0	4.34383	0	0	4.34391	0.0492316	0.330973	-0.137566	0.0234997	0.0200027	-16.786	1.06E-15	3.54525	0	0	0.00940396	5.80251	-19.7356	4.15341	286.557	384.577	644.463	392.75	392.75	392.75	16.493	-57.3693	10.0761	139.34	421.708	235.176	186.053	186.053	186.053	-57.757	0.829176	-18.5034	36.4408	-4.18269	2.5982	0.367348	0.24159	1.22933	-99.3686	73.5231	-16.4573	0	0	0.148974
210	0	4.59753	0	0	4.59763	0.0478898	0.364952	-0.142538	0.0375567	0.0100736	-16.5316	-2.12E-15	6.06968	0	0	0.00732131	5.85325	-20.3877	3.52328	289.773	384.038	646.603	392.806	392.807	392.807	16.0979	-59.1758	10.0879	154.448	420.704	234.171	186.053	186.053	186.053	-59.5783	0.72984	-18.1415	37.2173	-3.85108	3.34153	0.400462	0.263794	1.22575	-95.7752	87.1318	-20.3019	0	0	0.133075
211	0	4.81322	0	0	4.81333	0.0461034	0.410193	-0.147797	0.049307	0.000901718	-16.3442	8.48E-16	8.11099	0	0	0.00523626	5.90989	-20.9909	2.86307	292.711	383.509	648.602	392.88	392.88	392.88	15.7361	-61.0296	10.1073	169.882	419.912	233.142	186.053	186.053	186.053	-61.4488	0.623325	-17.8114	37.9483	-3.51486	4.09144	0.434255	0.281938	1.22726	-93.1425	97.9946	-23.4579	0	0	0.119429
212	0	4.99232	0	0	4.99249	0.0436616	0.472028	-0.152833	0.058241	-0.00817777	-16.1534	-2.12E-15	9.54363	0	0	0.00314419	5.96572	-21.5499	2.20785	295.402	382.992	650.45	392.963	392.963	392.963	15.4256	-62.9185	10.1386	185.569	419.384	232.15	186.053	186.053	186.053	-63.3577	0.504702	-17.5295	38.6356	-3.17739	4.81172	0.466482	0.294708	1.23328	-89.8285	105.448	-25.8579	0	0	0.104774
213	0	5.13692	0	0	5.13717	0.0403001	0.557153	-0.157131	0.0641075	-0.0180932	-15.8808	3.82E-15	10.2983	0	0	0.00108724	6.01302	-22.0692	1.5915	297.877	382.486	652.144	393.047	393.047	393.047	15.1785	-64.8315	10.1844	201.437	419.151	231.245	186.053	186.053	186.053	-65.2957	0.369187	-17.306	39.2807	-2.84159	5.46738	0.494317	0.301436	1.24458	-83.8361	109.039	-27.4748	0	0	0.0862488
214	0	5.24936	0	0	5.24972	0.0357442	0.672518	-0.160202	0.0668449	-0.0296208	-15.448	-8.48E-16	10.3632	0	0	-0.000828657	6.04377	-22.553	1.04459	300.161	381.989	653.682	393.123	393.123	393.123	15.0003	-66.7582	10.245	217.417	419.229	230.473	186.053	186.053	186.053	-67.2531	0.212838	-17.1441	39.8841	-2.50974	6.02686	0.514582	0.301283	1.25986	-73.3389	108.49	-28.325	0	0	0.0622788
215	0	5.33195	0	0	5.3325	0.0297355	0.824666	-0.161679	0.0667682	-0.0434616	-14.7917	-3.39E-15	9.80634	0	0	-0.00245539	6.05037	-23.0047	0.592501	302.282	381.493	655.066	393.18	393.18	393.18	14.8891	-68.6874	10.3175	233.429	419.611	229.864	186.053	186.053	186.053	-69.2194	0.0331382	-17.0392	40.446	-2.184	6.46418	0.526077	0.295027	1.27977	-57.0709	104.02	-28.4501	0	0	0.0328257
216	0	5.38683	0	0	5.38769	0.0220737	1.01866	-0.161313	0.0645252	-0.0601186	-13.87	-2.97E-15	8.76784	0	0	-0.00365054	6.02625	-23.4272	0.254296	304.261	380.994	656.296	393.211	393.211	393.211	14.8363	-70.607	10.3961	249.39	420.269	229.44	186.053	186.053	186.053	-71.1823	-0.170551	-16.9801	40.9659	-1.86616	6.76012	0.526374	0.283234	1.30298	-33.6608	96.1397	-27.9461	0	0	-0.0014718
217	0	5.41575	0	0	5.41707	0.0126526	1.25715	-0.158969	0.0609593	-0.0797343	-12.6681	2.33E-15	7.4364	0	0	-0.00432915	5.96651	-23.8223	0.0414944	306.118	380.486	657.376	393.208	393.208	393.208	14.8279	-72.5032	10.4725	265.199	421.156	229.212	186.053	186.053	186.053	-73.1269	-0.396768	-16.9505	41.4428	-1.55796	6.90359	0.514842	0.267222	1.32878	-2.60713	85.6647	-26.8738	0	0	-0.038439
218	0	5.42018	0	0	5.42216	0.00148712	1.53976	-0.154822	0.0569672	-0.102263	-11.2172	0	6.01891	0	0	-0.00450257	5.86832	-24.1908	-0.0423877	307.87	379.966	658.306	393.166	393.166	393.166	14.8471	-74.3602	10.5365	280.746	422.216	229.175	186.053	186.053	186.053	-75.0357	-0.641989	-16.9313	41.8753	-1.26122	6.89216	0.490068	0.248903	1.35643	36.5474	73.7381	-25.3183	0	0	-0.0755324
219	0	5.40159	0	0	5.40445	-0.0112756	1.86269	-0.149068	0.053372	-0.127266	-9.56475	-2.01E-15	4.71097	0	0	-0.00428352	5.73134	-24.5323	-0.00234992	309.529	379.434	659.089	393.081	393.081	393.081	14.8761	-76.1606	10.578	295.906	423.384	229.311	186.053	186.053	186.053	-76.8891	-0.900964	-16.9035	42.2612	-0.97776	6.73255	0.452102	0.229393	1.38482	83.4122	61.3909	-23.327	0	0	-0.109096
220	0	5.36161	0	0	5.36566	-0.025363	2.21901	-0.142063	0.0507567	-0.1541	-7.7818	-1.06E-15	3.66595	0	0	-0.00384678	5.55784	-24.8454	0.148366	311.105	378.891	659.724	392.95	392.95	392.95	14.8986	-77.8857	10.5873	310.541	424.595	229.593	186.053	186.053	186.053	-78.6658	-1.16724	-16.8502	42.5984	-0.709662	6.44043	0.401483	0.210968	1.4128	137.058	49.8295	-20.9489	0	0	-0.135191
221	0	5.30252	0	0	5.30798	-0.0403958	2.59905	-0.134121	0.0494956	-0.181935	-5.93885	2.12E-16	2.98524	0	0	-0.00337551	5.35261	-25.1275	0.388941	312.6	378.342	660.211	392.773	392.773	392.773	14.9014	-79.5167	10.5573	324.505	425.788	229.978	186.053	186.053	186.053	-80.3442	-1.43375	-16.7588	42.8839	-0.458975	6.03956	0.339189	0.194101	1.43921	196.186	39.7587	-18.2285	0	0	-0.149733
222	0	5.2269	0	0	5.23405	-0.0559114	2.99105	-0.125535	0.049608	-0.209758	-4.10331	-3.55E-15	2.70032	0	0	-0.00299452	5.12267	-25.3751	0.692277	314.013	377.797	660.547	392.549	392.549	392.549	14.8754	-81.0348	10.4837	337.647	426.915	230.417	186.053	186.053	186.053	-81.9035	-1.69343	-16.6221	43.1146	-0.227931	5.56047	0.267545	0.180245	1.46339	258.698	31.827	-15.2185	0	0	-0.148815
223	0	5.13787	0	0	5.14685	-0.0713904	3.38185	-0.116571	0.0509306	-0.236571	-2.33616	-2.55E-15	2.78945	0	0	-0.0027475	4.87667	-25.5837	1.02697	315.337	377.264	660.727	392.278	392.278	392.278	14.8164	-82.4225	10.3659	349.816	427.934	230.852	186.053	186.053	186.053	-83.3243	-1.93973	-16.4386	43.2868	-0.0185382	5.03822	0.188681	0.169266	1.48423	322.449	26.0576	-11.972	0	0	-0.129323
224	0	5.03848	0	0	5.04935	-0.0862771	3.7574	-0.107489	0.053013	-0.261054	-0.695241	-6.36E-16	3.17436	0	0	-0.00258547	4.62419	-25.7486	1.35955	316.557	376.753	660.747	391.96	391.96	391.96	14.724	-83.6635	10.2073	360.864	428.82	231.22	186.053	186.053	186.053	-84.5895	-2.16688	-16.2122	43.3966	0.167457	4.50997	0.106547	0.161557	1.5012	384.299	22.4666	-8.60463	0	0	-0.0893332
225	0	4.93154	0	0	4.94424	-0.100029	4.10404	-0.098571	0.0553319	-0.282083	0.761732	2.33E-15	3.75279	0	0	-0.00241329	4.37486	-25.8643	1.65725	317.654	376.276	660.599	391.598	391.598	391.598	14.6014	-84.7442	10.0142	370.658	429.557	231.454	186.053	186.053	186.053	-85.6852	-2.37014	-15.9512	43.44	0.328627	4.01204	0.0248146	0.156312	1.51335	441.323	20.4389	-5.19599	0	0	-0.0287605
226	0	4.81933	0	0	4.83367	-0.112157	4.40949	-0.0902171	0.0574643	-0.298321	1.96541	-8.48E-16	4.42623	0	0	-0.00214456	4.1375	-25.9258	1.8906	318.607	375.84	660.274	391.193	391.193	391.193	14.4542	-85.6533	9.79547	379.083	430.139	231.488	186.053	186.053	186.053	-86.6006	-2.54581	-15.666	43.4134	0.464015	3.57708	-0.0512767	0.153949	1.52122	489.889	19.8463	-1.94602	0	0	0.0498567
227	0	4.70334	0	0	4.71901	-0.12228	4.66424	-0.0828603	0.0591449	-0.308797	2.83974	-8.22E-16	5.11548	0	0	-0.00173841	3.91932	-25.9282	2.03587	319.39	375.456	659.764	390.749	390.749	390.749	14.2886	-86.3833	9.56123	386.048	430.568	231.26	186.053	186.053	186.053	-87.3289	-2.6913	-15.3688	43.3134	0.573259	3.23147	-0.118004	0.153395	1.52505	527.201	20.0987	0.993521	0	0	0.141659
228	0	4.58422	0	0	4.60083	-0.130144	4.86203	-0.0771315	0.0601766	-0.312427	3.28749	-2.76E-15	5.75764	0	0	-0.00121587	3.72535	-25.8672	2.0767	319.975	375.128	659.059	390.271	390.271	390.271	14.1116	-86.93	9.32192	391.492	430.853	230.716	186.053	186.053	186.053	-87.8674	-2.80504	-15.0714	43.1379	0.656553	2.99351	-0.169016	0.154819	1.52592	549.712	21.158	3.42017	0	0	0.238861
229	0	4.4623	0	0	4.47938	-0.135663	5.00076	-0.0738074	0.0604919	-0.308741	3.19949	2.44E-15	6.31227	0	0	-0.000661384	3.55808	-25.7397	2.00559	320.337	374.864	658.152	389.767	389.767	389.767	13.9303	-87.2941	9.08768	395.393	431.01	229.815	186.053	186.053	186.053	-88.218	-2.88664	-14.7851	42.8853	0.714591	2.87195	-0.201946	0.15735	1.52512	555.621	22.7131	5.21715	0	0	0.332121
230	0	4.33809	0	0	4.35526	-0.138907	5.08231	-0.0737295	0.060061	-0.297333	2.47139	1.86E-15	6.75144	0	0	-0.000197855	3.4173	-25.5436	1.82382	320.455	374.668	657.041	389.245	389.245	389.245	13.7513	-87.4813	8.86753	397.761	431.059	228.535	186.053	186.053	186.053	-88.3879	-2.93699	-14.5198	42.5562	0.748595	2.86598	-0.211519	0.161274	1.52588	542.691	24.9753	6.27036	0	0	0.410365
231	0	4.21365	0	0	4.23052	-0.140105	5.11239	-0.0775777	0.0588398	-0.278571	1.03746	5.57E-16	7.05138	0	0	6.23E-05	3.30035	-25.2785	1.54138	320.308	374.542	655.725	388.715	388.715	388.715	13.5813	-87.5036	8.669	398.651	431.023	226.877	186.053	186.053	186.053	-88.3906	-2.95846	-14.2838	42.1527	0.760453	2.96533	-0.196216	0.165587	1.52923	510.629	27.8058	6.58661	0	0	0.463064
232	0	4.0932	0	0	4.1095	-0.13961	5.09997	-0.0857254	0.0568335	-0.253119	-1.10467	2.47E-15	7.19608	0	0	7.77E-05	3.20242	-24.9459	1.17594	319.888	374.49	654.213	388.188	388.188	388.188	13.4269	-87.3794	8.49755	398.152	430.929	224.87	186.053	186.053	186.053	-88.2459	-2.95492	-14.0834	41.6788	0.752429	3.15151	-0.154405	0.170753	1.53853	459.734	31.4997	6.19991	0	0	0.481034
233	0	3.9837	0	0	3.99928	-0.137866	5.05613	-0.0981127	0.0539529	-0.222428	-3.87554	1.19E-15	7.16222	0	0	-6.34E-05	3.1172	-24.5493	0.751313	319.191	374.512	652.519	387.676	387.676	387.676	13.2938	-87.1332	8.35664	396.39	430.804	222.568	186.053	186.053	186.053	-87.9797	-2.93162	-13.9231	41.141	0.727454	3.39934	-0.0877589	0.175614	1.55542	392.366	35.759	5.27043	0	0	0.459357
234	0	3.8947	0	0	3.90956	-0.135336	4.99257	-0.114139	0.0501594	-0.188208	-7.10629	-2.76E-15	6.93225	0	0	-0.0001221	3.03758	-24.0947	0.295403	318.226	374.609	650.668	387.188	387.188	387.188	13.1877	-86.7943	8.2476	393.521	430.672	220.05	186.053	186.053	186.053	-87.6227	-2.8948	-13.8052	40.5479	0.68873	3.67932	0.00189815	0.180576	1.58158	311.516	40.5888	3.9563	0	0	0.397461
235	0	3.83774	0	0	3.85196	-0.13246	4.92025	-0.132563	0.0455478	-0.152681	-10.543	-1.70E-15	6.50405	0	0	0.000240168	2.9564	-23.5904	-0.161842	317.012	374.779	648.695	386.731	386.731	386.731	13.1126	-86.395	8.16986	389.719	430.555	217.411	186.053	186.053	186.053	-87.2081	-2.85119	-13.7303	39.9101	0.640011	3.95978	0.107365	0.184454	1.61802	222.596	45.5314	2.43624	0	0	0.302287
236	0	3.82468	0	0	3.83842	-0.129567	4.84754	-0.151674	0.040317	-0.118062	-13.8859	7.95E-16	5.89064	0	0	0.00133082	2.86734	-23.0465	-0.591477	315.579	375.022	646.642	386.309	386.308	386.308	13.0711	-85.9675	8.12103	385.171	430.471	214.759	186.053	186.053	186.053	-86.7689	-2.80738	-13.6966	39.2397	0.585204	4.21015	0.221119	0.18712	1.66336	131.285	50.2932	0.84266	0	0	0.185622
237	0	3.86574	0	0	3.87924	-0.126844	4.77906	-0.169502	0.0348867	-0.0864665	-16.8353	1.48E-15	5.13576	0	0	0.00327525	2.76551	-22.4747	-0.968085	313.965	375.334	644.561	385.919	385.919	385.919	13.0636	-85.5409	8.09717	380.063	430.429	212.198	186.053	186.053	186.053	-86.3349	-2.76915	-13.7006	38.5502	0.528314	4.40375	0.332321	0.187217	1.71583	44.3958	54.3353	-0.735606	0	0	0.0638966
238	0	3.9677	0	0	3.98118	-0.124286	4.71471	-0.184282	0.0297101	-0.059471	-19.1554	-2.17E-15	4.29975	0	0	0.0059247	2.64805	-21.8873	-1.2724	312.21	375.711	642.507	385.554	385.554	385.554	13.0881	-85.1384	8.09311	374.566	430.435	209.819	186.053	186.053	186.053	-85.9294	-2.74097	-13.7365	37.855	0.473029	4.52059	0.431359	0.184491	1.77192	-32.2271	57.3303	-2.24606	0	0	-0.0470284
239	0	4.13285	0	0	4.14653	-0.12171	4.64992	-0.194764	0.0250981	-0.0379758	-20.7114	7.95E-16	3.44432	0	0	0.00888975	2.5142	-21.2963	-1.49292	310.357	376.148	640.537	385.205	385.205	385.205	13.1404	-84.7761	8.10282	368.83	430.487	207.697	186.053	186.053	186.053	-85.5682	-2.72577	-13.7972	37.1667	0.422774	4.54899	0.507472	0.177423	1.82629	-93.2333	58.749	-3.64461	0	0	-0.133686
240	0	4.35907	0	0	4.37304	-0.118807	4.57687	-0.200283	0.0212592	-0.0221258	-21.4689	-5.57E-16	2.63381	0	0	0.011669	2.36519	-20.7118	-1.62721	308.442	376.637	638.702	384.856	384.856	384.856	13.2143	-84.4631	8.11973	362.975	430.582	205.876	186.053	186.053	186.053	-85.2599	-2.7249	-13.874	36.4961	0.380136	4.48693	0.553387	0.165428	1.87289	-135.498	58.1707	-4.84453	0	0	-0.189133
241	0	4.64015	0	0	4.65444	-0.115213	4.48642	-0.20083	0.0182606	-0.0114599	-21.4864	1.94E-15	1.92114	0	0	0.0138093	2.2039	-20.1415	-1.68182	306.487	377.173	637.045	384.494	384.494	384.494	13.3022	-84.2022	8.1377	357.091	430.713	204.378	186.053	186.053	186.053	-85.0066	-2.7381	-13.9582	35.8508	0.346957	4.3418	0.564792	0.148257	1.90732	-157.759	55.5411	-5.80182	0	0	-0.212587
242	0	4.96636	0	0	4.98087	-0.110604	4.37038	-0.197038	0.0160207	-0.00514227	-20.8978	4.69E-15	1.33873	0	0	0.0150307	2.0344	-19.5896	-1.67108	304.5	377.746	635.595	384.107	384.107	384.107	13.3963	-83.9917	8.1518	351.239	430.872	203.198	186.053	186.053	186.053	-84.8057	-2.76351	-14.0415	35.2345	0.324014	4.12909	0.540937	0.125712	1.92511	-160.883	50.6641	-6.41244	0	0	-0.20851
243	0	5.32518	0	0	5.33974	-0.104771	4.22348	-0.189947	0.0142297	-0.00207038	-19.877	-3.19E-15	0.882719	0	0	0.0152659	1.86125	-19.0562	-1.61527	302.468	378.347	634.361	383.689	383.689	383.689	13.4892	-83.8266	8.15928	345.453	431.053	202.31	186.053	186.053	186.053	-84.651	-2.79792	-14.1176	34.6472	0.311339	3.87014	0.487008	0.0981797	1.92517	-148.115	43.6853	-6.63477	0	0	-0.184892
244	0	5.70239	0	0	5.71667	-0.0976881	4.04505	-0.180823	0.0125272	-0.00123531	-18.6126	-5.34E-15	0.527788	0	0	0.0146403	1.68894	-18.5381	-1.53746	300.364	378.966	633.339	383.242	383.242	383.242	13.5748	-83.6997	8.15931	339.75	431.249	201.673	186.053	186.053	186.053	-84.5345	-2.8372	-14.1823	34.0853	0.308061	3.58905	0.410652	0.0667017	1.90863	-123.739	34.8236	-6.44072	0	0	-0.149709
245	0	6.08304	0	0	6.09678	-0.0895444	3.83978	-0.171025	0.0107452	-0.00185412	-17.2883	3.10E-15	0.254843	0	0	0.0134071	1.52132	-18.029	-1.4605	298.145	379.592	632.505	382.773	382.773	382.773	13.6481	-83.6034	8.15239	334.132	431.451	201.236	186.053	186.053	186.053	-84.4477	-2.87702	-14.2328	33.5423	0.312875	3.30932	0.323419	0.0320781	1.87903	-93.1229	24.3967	-5.85746	0	0	-0.110248
246	0	6.45323	0	0	6.46616	-0.0807281	3.61745	-0.161683	0.00900983	-0.00331261	-16.0492	3.41E-15	0.064013	0	0	0.0118536	1.36103	-17.5213	-1.40365	295.761	380.212	631.829	382.297	382.297	382.297	13.7059	-83.5304	8.13967	328.594	431.65	200.948	186.053	186.053	186.053	-84.3825	-2.91369	-14.2681	33.0109	0.32407	3.05057	0.236792	-0.00338324	1.84288	-61.2559	13.2371	-4.99779	0	0	-0.0717294
247	0	6.80093	0	0	6.81291	-0.0717749	3.39155	-0.153603	0.0073451	-0.00504533	-14.9929	-1.11E-15	-0.0569572	0	0	0.0102143	1.20931	-17.0071	-1.38037	293.166	380.811	631.274	381.83	381.83	381.83	13.7468	-83.4743	8.12241	323.124	431.84	200.759	186.053	186.053	186.053	-84.3322	-2.94475	-14.2882	32.4835	0.340066	2.82617	0.160541	-0.0392386	1.80387	-32.5218	1.73673	-3.95976	0	0	-0.037908
248	0	7.11687	0	0	7.12788	-0.0633119	3.17793	-0.147258	0.00596913	-0.00668092	-14.1695	4.60E-15	-0.103919	0	0	0.00864454	1.066	-16.4795	-1.39726	290.317	381.377	630.806	381.385	381.385	381.385	13.7714	-83.4299	8.10153	317.713	432.011	200.629	186.053	186.053	186.053	-84.2915	-2.96931	-14.2946	31.9536	0.359113	2.6425	0.101852	-0.0728438	1.76884	-9.82697	-9.1252	-2.89626	0	0	-0.0111214
249	0	7.3946	0	0	7.40475	-0.0559853	2.99292	-0.142747	0.00492984	-0.00803964	-13.5831	-2.60E-15	-0.0885246	0	0	0.00720404	0.929695	-15.9333	-1.45457	287.186	381.893	630.399	380.976	380.976	380.976	13.782	-83.3933	8.07742	312.35	432.158	200.525	186.053	186.053	186.053	-84.2567	-2.98809	-14.2891	31.4168	0.379926	2.49944	0.0633088	-0.103862	1.73959	5.64052	-18.9763	-1.89806	0	0	0.00769286
250	0	7.63045	0	0	7.63997	-0.0503833	2.85141	-0.14002	0.00441159	-0.00925899	-13.217	3.18E-15	-0.00890812	0	0	0.00589912	0.79841	-15.3655	-1.54793	283.759	382.346	630.035	380.605	380.605	380.605	13.7818	-83.3616	8.04984	307.025	432.278	200.425	186.053	186.053	186.053	-84.2255	-3.00303	-14.2739	30.8706	0.401144	2.39241	0.0429813	-0.130443	1.71839	14.6993	-27.122	-1.05303	0	0	0.0193101
251	0	7.82316	0	0	7.83232	-0.0469356	2.76431	-0.138815	0.00440081	-0.0104525	-13.0317	3.39E-15	0.120131	0	0	0.00469567	0.670036	-14.775	-1.6708	280.033	382.724	629.706	380.274	380.274	380.274	13.7748	-83.3328	8.01843	301.732	432.368	200.316	186.053	186.053	186.053	-84.1963	-3.01662	-14.2516	30.3141	0.421604	2.31496	0.0373774	-0.151781	1.70504	18.6801	-33.2104	-0.399008	0	0	0.0249388
252	0	7.97326	0	0	7.98242	-0.0458606	2.73714	-0.138806	0.00490523	-0.0118127	-12.9823	-9.94E-16	0.289284	0	0	0.00355889	0.542828	-14.1621	-1.81655	276.017	383.016	629.412	379.974	379.974	379.974	13.7647	-83.3056	7.98288	296.464	432.431	200.194	186.053	186.053	186.053	-84.1685	-3.03132	-14.2247	29.7474	0.440131	2.261	0.0410742	-0.167387	1.69751	19.706	-37.0284	0.0606933	0	0	0.0267922
253	0	8.08274	0	0	8.09224	-0.0471254	2.7691	-0.139601	0.00575593	-0.0132723	-13.0198	-2.33E-15	0.475865	0	0	0.00246666	0.415829	-13.528	-1.98003	271.726	383.217	629.16	379.697	379.697	379.697	13.7548	-83.2791	7.94334	291.212	432.467	200.059	186.053	186.053	186.053	-84.1415	-3.04893	-14.1954	29.1711	0.455532	2.22633	0.0502815	-0.176652	1.6931	19.0276	-38.3854	0.325785	0	0	0.0262208
254	0	8.15444	0	0	8.16464	-0.0504883	2.85407	-0.1408	0.00688186	-0.0147645	-13.0973	2.09E-15	0.671153	0	0	0.00141758	0.288867	-12.8743	-2.15792	267.179	383.326	628.956	379.431	379.431	379.431	13.7472	-83.2526	7.90031	285.97	432.481	199.916	186.053	186.053	186.053	-84.115	-3.07038	-14.1655	28.5859	0.466586	2.20916	0.0614451	-0.180285	1.68881	17.7428	-37.5491	0.44984	0	0	0.0245725
255	0	8.19176	0	0	8.20294	-0.0555503	2.98193	-0.142033	0.00811597	-0.0160332	-13.1745	-1.44E-15	0.860836	0	0	0.000426613	0.162581	-12.2027	-2.34847	262.399	383.344	628.807	379.165	379.165	379.165	13.7429	-83.2258	7.85486	280.729	432.475	199.77	186.053	186.053	186.053	-84.0888	-3.09566	-14.1364	27.9921	0.47203	2.20955	0.0735182	-0.17871	1.68251	15.9337	-34.6968	0.457138	0	0	0.022021
256	0	8.19809	0	0	8.21051	-0.0618539	3.14111	-0.143064	0.0093395	-0.0169513	-13.2263	7.20E-16	1.03731	0	0	-0.000485057	0.0381566	-11.5149	-2.55029	257.409	383.279	628.719	378.894	378.894	378.894	13.7426	-83.1979	7.80836	275.482	432.454	199.63	186.053	186.053	186.053	-84.0623	-3.12401	-14.1094	27.3895	0.470613	2.22833	0.0856846	-0.173087	1.67203	13.5711	-30.4062	0.415913	0	0	0.0186328
257	0	8.17682	0	0	8.19067	-0.0689727	3.32083	-0.143777	0.0103963	-0.0173999	-13.2404	-3.71E-15	1.18999	0	0	-0.00129853	-0.0829407	-10.8125	-2.76117	252.233	383.14	628.689	378.613	378.613	378.613	13.7461	-83.1685	7.76235	270.226	432.423	199.499	186.053	186.053	186.053	-84.0346	-3.1543	-14.0854	26.7781	0.461315	2.26555	0.0980813	-0.164484	1.65722	10.3266	-25.1848	0.35962	0	0	0.0140629
258	0	8.13129	0	0	8.1467	-0.0765848	3.51292	-0.144065	0.0111988	-0.0173299	-13.2056	1.61E-15	1.3139	0	0	-0.00200391	-0.199144	-10.0973	-2.97703	246.898	382.939	628.716	378.323	378.323	378.323	13.7533	-83.1367	7.71832	264.956	432.386	199.382	186.053	186.053	186.053	-84.005	-3.18533	-14.0652	26.1581	0.443214	2.31945	0.110671	-0.153955	1.63844	5.97764	-19.6985	0.336755	0	0	0.00805557
259	0	8.06455	0	0	8.08165	-0.0845102	3.71284	-0.143951	0.0116979	-0.0169	-13.1235	-2.66E-15	1.40681	0	0	-0.00260211	-0.30905	-9.37137	-3.19149	241.429	382.689	628.791	378.027	378.027	378.027	13.7642	-83.1017	7.67766	259.672	432.346	199.278	186.053	186.053	186.053	-83.9725	-3.21601	-14.0498	25.5304	0.415897	2.38573	0.123254	-0.141932	1.61655	0.657764	-14.3522	0.356267	0	0	0.000784812
260	0	7.97953	0	0	7.99836	-0.092709	3.91956	-0.143492	0.0119043	-0.0162115	-12.9991	-1.17E-15	1.47076	0	0	-0.00310312	-0.411486	-8.63716	-3.39598	235.854	382.4	628.905	377.731	377.731	377.731	13.7789	-83.0623	7.64153	254.376	432.306	199.186	186.053	186.053	186.053	-83.9361	-3.24546	-14.04	24.8965	0.379489	2.45756	0.135511	-0.129147	1.59365	-5.42127	-9.56488	0.418873	0	0	-0.00745295
261	0	7.87868	0	0	7.89937	-0.101251	4.13483	-0.142796	0.012012	-0.0154952	-12.8448	3.89E-15	1.52382	0	0	-0.00352736	-0.505577	-7.89735	-3.58075	230.202	382.086	629.046	377.441	377.441	377.441	13.7975	-83.0173	7.61086	249.069	432.268	199.104	186.053	186.053	186.053	-83.8942	-3.27302	-14.0366	24.2592	0.334642	2.52641	0.145611	-0.115668	1.57094	-11.4139	-5.45344	0.507577	0	0	-0.0154749
262	0	7.76414	0	0	7.78684	-0.110245	4.36135	-0.141941	0.0121296	-0.014975	-12.6725	-2.05E-15	1.5734	0	0	-0.00388936	-0.590743	-7.15493	-3.73646	224.5	381.756	629.204	377.164	377.164	377.164	13.8204	-82.9649	7.58645	243.755	432.234	199.027	186.053	186.053	186.053	-83.8453	-3.2981	-14.0403	23.6218	0.282774	2.58355	0.153175	-0.102193	1.55003	-16.7883	-2.15165	0.604448	0	0	-0.0224834
263	0	7.63772	0	0	7.66255	-0.11977	4.60109	-0.141128	0.0123576	-0.0147511	-12.5073	2.77E-15	1.62394	0	0	-0.00420073	-0.666639	-6.41298	-3.85554	218.775	381.417	629.369	376.903	376.903	376.903	13.8479	-82.9036	7.56914	238.435	432.206	198.949	186.053	186.053	186.053	-83.7877	-3.3202	-14.052	22.9884	0.225753	2.62142	0.158349	-0.0889635	1.53278	-21.2229	0.359077	0.693603	0	0	-0.027974
264	0	7.50107	0	0	7.52821	-0.129836	4.85429	-0.140418	0.0126358	-0.0149375	-12.3607	-2.78E-16	1.66366	0	0	-0.00445635	-0.733174	-5.67453	-3.93334	213.051	381.076	629.53	376.662	376.662	376.662	13.8805	-82.8314	7.55961	233.109	432.184	198.866	186.053	186.053	186.053	-83.7196	-3.33889	-14.0726	22.3631	0.165987	2.63477	0.160922	-0.0770873	1.51901	-24.4487	1.93757	0.77416	0	0	-0.031582
265	0	7.35597	0	0	7.3856	-0.140364	5.11891	-0.139899	0.0129596	-0.0154935	-12.2437	3.12E-15	1.68633	0	0	-0.00464896	-0.79049	-4.94251	-3.96879	207.35	380.737	629.682	376.441	376.441	376.441	13.9184	-82.7471	7.55822	227.776	432.17	198.773	186.053	186.053	186.053	-83.6396	-3.35389	-14.1025	21.7498	0.105932	2.62149	0.162006	-0.0667611	1.50964	-26.6076	2.74305	0.832538	0	0	-0.0335324
266	0	7.20448	0	0	7.23665	-0.151193	5.39086	-0.139581	0.0132467	-0.0163388	-12.1564	-3.04E-15	1.68207	0	0	-0.00476602	-0.838877	-4.21962	-3.96439	201.693	380.401	629.819	376.24	376.24	376.24	13.9616	-82.6495	7.56483	222.433	432.165	198.667	186.053	186.053	186.053	-83.5466	-3.36512	-14.1417	21.1519	0.0480126	2.58266	0.163092	-0.0586623	1.5049	-28.1398	2.7723	0.874068	0	0	-0.0344637
267	0	7.04871	0	0	7.08348	-0.1621	5.66452	-0.139465	0.0134456	-0.0173611	-12.0948	-1.72E-16	1.64657	0	0	-0.00480054	-0.878844	-3.50839	-3.92552	196.101	380.068	629.939	376.056	376.056	376.056	14.0099	-82.5377	7.57882	217.077	432.169	198.549	186.053	186.053	186.053	-83.4396	-3.37272	-14.1898	20.5721	-0.00573783	2.52203	0.164652	-0.0530103	1.5046	-29.2564	2.14533	0.900322	0	0	-0.0347071
268	0	6.89084	0	0	6.92815	-0.17283	5.93347	-0.139555	0.0135273	-0.0183949	-12.0544	-2.15E-15	1.58085	0	0	-0.0047549	-0.911035	-2.81104	-3.85969	190.591	379.737	630.043	375.884	375.884	375.884	14.0627	-82.411	7.59907	211.705	432.18	198.416	186.053	186.053	186.053	-83.318	-3.377	-14.2457	20.0122	-0.0536172	2.44534	0.168225	-0.0498725	1.50835	-30.5071	1.05262	0.905375	0	0	-0.0349597
269	0	6.73287	0	0	6.77257	-0.183128	6.19136	-0.139817	0.013567	-0.019301	-12.0284	-2.23E-15	1.49742	0	0	-0.00464369	-0.93626	-2.12954	-3.77519	185.182	379.405	630.131	375.721	375.721	375.721	14.1193	-82.2686	7.62401	206.313	432.198	198.27	186.053	186.053	186.053	-83.1808	-3.3785	-14.308	19.4731	-0.094479	2.35907	0.174327	-0.0490045	1.51587	-32.2411	-0.253601	0.886983	0	0	-0.0356047
270	0	6.57656	0	0	6.61842	-0.192766	6.43249	-0.140222	0.0135479	-0.0199602	-12.0136	-4.28E-15	1.39921	0	0	-0.00448001	-0.955347	-1.46567	-3.67983	179.893	379.07	630.208	375.562	375.561	375.562	14.1793	-82.1097	7.65181	200.9	432.221	198.113	186.053	186.053	186.053	-83.0271	-3.37793	-14.3754	18.9548	-0.127745	2.26926	0.183186	-0.0497193	1.52564	-34.6777	-1.43413	0.831266	0	0	-0.0368389
271	0	6.42338	0	0	6.4671	-0.201574	6.65267	-0.140754	0.0135258	-0.0203287	-12.0122	1.43E-15	1.29654	0	0	-0.00428214	-0.96912	-0.821008	-3.5798	174.744	378.727	630.279	375.4	375.4	375.4	14.2418	-81.9332	7.68033	195.464	432.246	197.945	186.053	186.053	186.053	-82.8558	-3.37618	-14.4461	18.457	-0.153402	2.18045	0.195557	-0.0515012	1.53795	-38.0881	-2.30905	0.744614	0	0	-0.0388884
272	0	6.27461	0	0	6.31989	-0.209457	6.84954	-0.141382	0.0135368	-0.020464	-12.0271	1.09E-16	1.19712	0	0	-0.00406226	-0.978237	-0.197013	-3.47889	169.754	378.373	630.346	375.232	375.232	375.232	14.3063	-81.7379	7.70726	190.006	432.271	197.77	186.053	186.053	186.053	-82.6658	-3.37433	-14.5184	17.9787	-0.17189	2.09486	0.209855	-0.053991	1.55067	-42.0613	-2.70533	0.630077	0	0	-0.0412862
273	0	6.13149	0	0	6.17801	-0.21639	7.02257	-0.142089	0.0135701	-0.0204323	-12.0646	3.46E-16	1.10409	0	0	-0.00382441	-0.983087	0.405014	-3.37837	164.945	378.004	630.416	375.055	375.055	375.055	14.3725	-81.5227	7.73019	184.529	432.297	197.59	186.053	186.053	186.053	-82.4559	-3.37362	-14.5907	17.5187	-0.184252	2.01241	0.22608	-0.0566479	1.56375	-46.5377	-2.54905	0.499419	0	0	-0.0439759
274	0	5.99548	0	0	6.04295	-0.222422	7.17299	-0.142863	0.013697	-0.0203359	-12.1305	-4.12E-15	1.02972	0	0	-0.00356755	-0.983701	0.983927	-3.27724	160.336	377.619	630.492	374.866	374.866	374.866	14.4398	-81.2868	7.7466	179.037	432.321	197.408	186.053	186.053	186.053	-82.2253	-3.37541	-14.6613	17.0754	-0.191868	1.93089	0.242953	-0.0593542	1.57624	-51.1451	-1.8018	0.366665	0	0	-0.046619
275	0	5.86841	0	0	5.91658	-0.227656	7.30345	-0.143663	0.0138957	-0.0202733	-12.2251	2.89E-15	0.976922	0	0	-0.00327787	-0.979631	1.53871	-3.17267	155.949	377.216	630.576	374.664	374.664	374.664	14.5082	-81.0298	7.75407	173.532	432.344	197.228	186.053	186.053	186.053	-81.9738	-3.38124	-14.7285	16.6476	-0.19662	1.84644	0.260195	-0.0621286	1.5865	-55.8212	-0.636816	0.255515	0	0	-0.0491797
276	0	5.75266	0	0	5.80137	-0.232244	7.41771	-0.144491	0.0141802	-0.020303	-12.3483	4.43E-15	0.951603	0	0	-0.00293697	-0.970047	2.06838	-3.06059	151.802	376.795	630.67	374.448	374.448	374.448	14.5776	-80.7518	7.75025	168.019	432.365	197.055	186.053	186.053	186.053	-81.7015	-3.39279	-14.7912	16.2339	-0.200669	1.75415	0.277589	-0.0645384	1.59543	-60.5243	1.00364	0.17196	0	0	-0.0516015
277	0	5.65126	0	0	5.70046	-0.236365	7.52031	-0.14531	0.0145006	-0.0205179	-12.4904	-7.42E-16	0.95263	0	0	-0.0025195	-0.953666	2.5719	-2.93626	147.917	376.357	630.772	374.219	374.219	374.219	14.6484	-80.4536	7.73302	162.503	432.385	196.894	186.053	186.053	186.053	-81.4093	-3.41189	-14.8481	15.8333	-0.206369	1.64857	0.294838	-0.067156	1.60051	-65.3169	2.73027	0.14412	0	0	-0.0538601
278	0	5.56797	0	0	5.61767	-0.240207	7.61594	-0.14608	0.0148854	-0.0209214	-12.6345	1.01E-15	0.983919	0	0	-0.00200193	-0.928885	3.04796	-2.79491	144.313	375.903	630.879	373.981	373.981	373.981	14.7213	-80.1361	7.70059	156.986	432.406	196.75	186.053	186.053	186.053	-81.0986	-3.44043	-14.8989	15.4457	-0.216307	1.52443	0.312427	-0.069043	1.60223	-70.3858	4.75118	0.1657	0	0	-0.0559664
279	0	5.50709	0	0	5.55747	-0.243952	7.70909	-0.146702	0.015259	-0.0215674	-12.75	2.88E-15	1.03818	0	0	-0.00136382	-0.893825	3.49487	-2.63221	141.013	375.436	630.986	373.736	373.736	373.736	14.7973	-79.801	7.6515	151.471	432.427	196.628	186.053	186.053	186.053	-80.7711	-3.48035	-14.9433	15.0717	-0.233113	1.37696	0.330419	-0.0705283	1.59967	-75.9038	6.72343	0.256959	0	0	-0.0578195
280	0	5.47335	0	0	5.52465	-0.247745	7.8034	-0.147103	0.0155652	-0.0224814	-12.8013	2.98E-16	1.10823	0	0	-0.000600174	-0.846463	3.91036	-2.44483	138.037	374.96	631.082	373.491	373.491	373.491	14.8778	-79.4494	7.58463	145.959	432.449	196.534	186.053	186.053	186.053	-80.4285	-3.53346	-14.9816	14.7129	-0.259399	1.20258	0.348972	-0.0708838	1.5921	-81.9969	8.74425	0.41167	0	0	-0.0591917
281	0	5.47142	0	0	5.524	-0.251674	7.90105	-0.14719	0.0158014	-0.0236932	-12.744	4.44E-16	1.19009	0	0	0.000269716	-0.784657	4.29142	-2.23095	135.412	374.48	631.153	373.256	373.256	373.256	14.9639	-79.0823	7.49939	140.452	432.473	196.47	186.053	186.053	186.053	-80.0717	-3.60117	-15.0143	14.3723	-0.297818	0.999276	0.368105	-0.069827	1.58046	-88.7469	10.6592	0.642173	0	0	-0.0597113
282	0	5.50535	0	0	5.55965	-0.25574	8.00205	-0.146917	0.0158462	-0.0251297	-12.5335	8.09E-16	1.2667	0	0	0.00119677	-0.706316	4.63417	-1.99054	133.162	374.002	631.184	373.04	373.041	373.041	15.0569	-78.6992	7.39593	134.946	432.498	196.44	186.053	186.053	186.053	-79.7008	-3.68421	-15.0427	14.0539	-0.35096	0.766966	0.388503	-0.0670398	1.56501	-96.5373	12.4089	0.936269	0	0	-0.059093
283	0	5.57796	0	0	5.6344	-0.25985	8.10409	-0.146258	0.0157684	-0.0267864	-12.1273	4.25E-15	1.33663	0	0	0.00209394	-0.609486	4.93378	-1.72546	131.317	373.533	631.153	372.858	372.859	372.858	15.1577	-78.298	7.2751	129.44	432.522	196.441	186.053	186.053	186.053	-79.3137	-3.78233	-15.0683	13.7635	-0.421278	0.507536	0.409173	-0.0621312	1.54751	-105.082	13.9678	1.2953	0	0	-0.0564629
284	0	5.6897	0	0	5.74871	-0.263797	8.20205	-0.145329	0.0154472	-0.02846	-11.5018	2.12E-16	1.3792	0	0	0.0028533	-0.492544	5.18443	-1.4397	129.907	373.081	631.037	372.725	372.725	372.725	15.2666	-77.8738	7.13878	123.928	432.542	196.469	186.053	186.053	186.053	-78.9053	-3.89381	-15.0927	13.508	-0.510992	0.225102	0.431613	-0.0550053	1.52933	-115.033	15.2501	1.69446	0	0	-0.0513722
285	0	5.83806	0	0	5.8999	-0.267282	8.28847	-0.144284	0.0149377	-0.0300823	-10.6489	-3.12E-15	1.38993	0	0	0.00335839	-0.354279	5.37933	-1.139	128.966	372.657	630.813	372.656	372.656	372.656	15.3829	-77.4184	6.98985	118.404	432.555	196.516	186.053	186.053	186.053	-78.4671	-4.01517	-15.118	13.2955	-0.622031	-0.074374	0.453446	-0.0453114	1.51306	-125.751	16.2421	2.12812	0	0	-0.0424999
286	0	6.0165	0	0	6.08128	-0.269907	8.35358	-0.14343	0.0141895	-0.0314505	-9.59291	-5.70E-16	1.35521	0	0	0.00352379	-0.19413	5.51095	-0.831089	128.527	372.27	630.457	372.667	372.668	372.668	15.5046	-76.9197	6.83242	112.861	432.556	196.571	186.053	186.053	186.053	-77.9863	-4.14077	-15.1463	13.1355	-0.755823	-0.382796	0.47578	-0.0331289	1.50091	-137.618	16.9727	2.56369	0	0	-0.0289464
287	0	6.21435	0	0	6.28178	-0.271225	8.38624	-0.143087	0.0132149	-0.032551	-8.38302	1.27E-15	1.27078	0	0	0.00331886	-0.0121608	5.57116	-0.525023	128.625	371.932	629.946	372.776	372.776	372.776	15.6283	-76.3619	6.67162	107.292	432.536	196.619	186.053	186.053	186.053	-77.4459	-4.26271	-15.1792	13.0381	-0.913378	-0.690613	0.496141	-0.0185657	1.49607	-149.829	17.3334	3.00144	0	0	-0.00940638
288	0	6.41627	0	0	6.48571	-0.270756	8.37461	-0.143575	0.0120692	-0.0333481	-7.09737	-1.60E-15	1.1406	0	0	0.00278859	0.190755	5.5517	-0.231066	129.292	371.652	629.264	372.996	372.996	372.996	15.7488	-75.7251	6.51372	101.692	432.488	196.647	186.053	186.053	186.053	-76.8246	-4.37082	-15.2183	13.0136	-1.09499	-0.986887	0.513703	-0.0018175	1.50041	-162.001	17.393	3.42573	0	0	0.0169774
289	0	6.60279	0	0	6.67311	-0.268036	8.30718	-0.145246	0.0107857	-0.033899	-5.84989	-9.54E-16	0.972446	0	0	0.00204996	0.412977	5.4446	0.0399399	130.556	371.441	628.399	373.338	373.338	373.338	15.8598	-74.9866	6.36578	96.0573	432.402	196.642	186.053	186.053	186.053	-76.0976	-4.45295	-15.2646	13.0727	-1.30015	-1.25996	0.526936	0.0165371	1.51614	-173.402	17.1731	3.82561	0	0	0.0505643
290	0	6.751	0	0	6.82062	-0.262665	8.17395	-0.148408	0.00943725	-0.0343353	-4.78263	-3.48E-15	0.786158	0	0	0.0012476	0.652235	5.24268	0.277244	132.441	371.305	627.348	373.809	373.809	373.809	15.9535	-74.1217	6.23524	90.3866	432.269	196.596	186.053	186.053	186.053	-75.2381	-4.4957	-15.3185	13.225	-1.52767	-1.4981	0.534508	0.0359704	1.54403	-183.343	16.7278	4.19407	0	0	0.0909049
291	0	6.83605	0	0	6.90301	-0.254346	7.96742	-0.153318	0.0081931	-0.0347622	-4.0618	2.05E-15	0.618288	0	0	0.000478968	0.905699	4.94017	0.470919	134.96	371.252	626.118	374.414	374.414	374.414	16.0222	-73.1059	6.12928	84.6817	432.076	196.508	186.053	186.053	186.053	-74.219	-4.48556	-15.3793	13.4792	-1.77553	-1.69028	0.535345	0.0559647	1.58433	-191.265	16.3046	4.50034	0	0	0.136713
292	0	6.83323	0	0	6.89543	-0.242925	7.68356	-0.160144	0.00720592	-0.0353373	-3.86309	2.73E-15	0.512164	0	0	-0.000303461	1.17024	4.53312	0.612655	138.119	371.284	624.728	375.149	375.149	375.149	16.0589	-71.9167	6.05397	78.9486	431.813	196.387	186.053	186.053	186.053	-73.0158	-4.41044	-15.4457	13.8421	-2.04103	-1.827	0.529548	0.0763358	1.63596	-196.913	16.1487	4.71173	0	0	0.186072
293	0	6.72053	0	0	6.77604	-0.228409	7.3222	-0.168904	0.00672374	-0.0360156	-4.3507	3.51E-16	0.525521	0	0	-0.0013567	1.4426	4.01988	0.696561	141.909	371.401	623.205	376.009	376.009	376.009	16.0586	-70.537	6.01359	73.1986	431.469	196.256	186.053	186.053	186.053	-71.6095	-4.26138	-15.5155	14.3182	-2.32075	-1.90114	0.517473	0.0965377	1.69636	-200.455	16.573	4.7609	0	0	0.236957
294	0	6.48156	0	0	6.52887	-0.210965	6.88719	-0.179481	0.00682744	-0.0366744	-5.65933	-3.65E-15	0.700705	0	0	-0.00315819	1.71964	3.40121	0.719727	146.309	371.601	621.588	376.984	376.984	376.984	16.0199	-68.9579	6.01007	67.4502	431.038	196.153	186.053	186.053	186.053	-69.9905	-4.03416	-15.5865	14.9095	-2.61087	-1.90866	0.500513	0.116189	1.76249	-202.399	17.6605	4.5969	0	0	0.287625
295	0	6.10806	0	0	6.14635	-0.190907	6.386	-0.191579	0.00755882	-0.036746	-7.86938	-2.60E-15	1.0695	0	0	-0.00628469	1.99836	2.6804	0.682644	151.283	371.878	619.925	378.06	378.059	378.059	15.9458	-67.1816	6.0428	61.7328	430.518	196.134	186.053	186.053	186.053	-68.1611	-3.73048	-15.6567	15.6151	-2.90709	-1.84902	0.481107	0.134325	1.82964	-204.035	19.408	4.15387	0	0	0.337941
296	0	5.60219	0	0	5.6314	-0.168668	5.82917	-0.204913	0.00874427	-0.0355227	-11.0047	-2.47E-15	1.62538	0	0	-0.0112245	2.27602	1.86307	0.589509	156.785	372.221	618.269	379.219	379.219	379.219	15.8441	-65.2235	6.10875	56.0913	429.914	196.267	186.053	186.053	186.053	-66.1383	-3.3584	-15.7256	16.4314	-3.20498	-1.72561	0.462548	0.150156	1.89327	-206.912	21.5443	3.42331	0	0	0.389241
297	0	4.97785	0	0	4.99871	-0.144759	5.2293	-0.21908	0.010163	-0.0319512	-15.0029	-2.86E-15	2.32731	0	0	-0.0180823	2.55003	0.95692	0.448386	162.755	372.62	616.677	380.445	380.445	380.445	15.7276	-63.1141	6.20316	50.5913	429.239	196.631	186.053	186.053	186.053	-63.9552	-2.93187	-15.7949	17.3522	-3.49991	-1.54593	0.44798	0.162621	1.94882	-212.705	23.828	2.4006	0	0	0.444439
298	0	4.26088	0	0	4.27468	-0.119725	4.59998	-0.233562	0.0113088	-0.0250406	-19.7035	3.02E-15	3.07039	0	0	-0.0263618	2.81787	-0.0286915	0.270822	169.126	373.057	615.206	381.72	381.72	381.72	15.6125	-60.899	6.32047	45.3252	428.513	197.306	186.053	186.053	186.053	-61.6609	-2.46945	-15.8691	18.3684	-3.78735	-1.32129	0.440052	0.170578	1.99184	-222.809	25.7372	1.17637	0	0	0.506718
299	0	3.48785	0	0	3.49617	-0.0941053	3.95475	-0.247641	0.01143	-0.0140436	-24.8398	-4.45E-15	3.68905	0	0	-0.0348772	3.07694	-1.08312	0.071072	175.824	373.514	613.91	383.026	383.026	383.026	15.5173	-58.6374	6.4551	40.4156	427.764	198.366	186.053	186.053	186.053	-59.3186	-1.99225	-15.9558	19.469	-4.063	-1.06603	0.441255	0.173481	2.01887	-238.135	26.8262	-0.10055	0	0	0.578651
300	0	2.70295	0	0	2.70746	-0.0684223	3.30694	-0.26028	0.00975532	0.00132565	-30.0414	-2.12E-15	3.9885	0	0	-0.0419044	3.32457	-2.19488	-0.134857	182.77	373.972	612.841	384.344	384.344	384.344	15.4597	-56.3986	6.60214	36.0148	427.023	199.865	186.053	186.053	186.053	-57.0018	-1.52156	-16.0644	20.6412	-4.32304	-0.796606	0.452375	0.170964	2.02764	-258.635	26.6338	-1.21378	0	0	0.660265
301	0	1.95364	0	0	1.95577	-0.0431981	2.66987	-0.270261	0.00568574	0.0205228	-34.8784	-6.36E-15	3.78435	0	0	-0.0456598	3.5579	-3.3521	-0.330561	189.888	374.41	612.043	385.658	385.658	385.658	15.4541	-54.2572	6.75752	32.2992	426.319	201.829	186.053	186.053	186.053	-54.7881	-1.0766	-16.2038	21.8704	-4.56412	-0.53019	0.472844	0.163327	2.01729	-283.095	24.8975	-1.93151	0	0	0.747935
302	0	1.28506	0	0	1.28588	-0.0189507	2.05684	-0.276273	-0.00103083	0.0423137	-38.9162	-8.48E-16	2.9463	0	0	-0.0449086	3.77412	-4.54291	-0.500682	197.103	374.809	611.552	386.95	386.95	386.95	15.5088	-52.2862	6.91817	29.4566	425.674	204.242	186.053	186.053	186.053	-52.7531	-0.672734	-16.3803	23.1418	-4.78369	-0.283199	0.50031	0.151293	1.98832	-309.222	21.5614	-2.06745	0	0	0.834342
303	0	0.734607	0	0	0.734856	0.00380122	1.48119	-0.277327	-0.0105128	0.0647327	-41.8036	8.48E-16	1.40856	0	0	-0.0394888	3.97055	-5.75579	-0.63244	204.346	375.15	611.4	388.201	388.201	388.201	15.6242	-50.5504	7.08168	27.6698	425.098	207.048	186.053	186.053	186.053	-50.9634	-0.320682	-16.5954	24.4397	-4.98013	-0.0696732	0.530957	0.136075	1.94282	-333.876	16.6318	-1.45805	0	0	0.909272
304	0	0.328019	0	0	0.328053	0.0245355	0.956326	-0.272931	-0.0223149	0.0855191	-43.329	-2.55E-15	-0.764932	0	0	-0.0302988	4.14489	-6.97979	-0.717046	211.554	375.42	611.605	389.395	389.395	389.395	15.7917	-49.1012	7.24541	27.0993	424.584	210.155	186.053	186.053	186.053	-49.4709	-0.0264254	-16.843	25.749	-5.15264	0.100195	0.560862	0.119177	1.88484	-353.823	10.4289	-0.0764517	0	0	0.962457
305	0	0.0773947	0	0	0.0774004	0.0427564	0.49495	-0.263396	-0.0353214	0.102496	-43.4657	-1.70E-15	-3.36281	0	0	-0.0189215	4.2955	-8.20468	-0.750813	218.675	375.607	612.18	390.515	390.515	390.515	15.9932	-47.9732	7.40586	27.8685	424.108	213.44	186.053	186.053	186.053	-48.3104	0.208161	-17.1084	27.0549	-5.30121	0.221266	0.58547	0.102855	1.81883	-366.033	3.76371	1.90645	0	0	0.985162
306	0	-0.0178753	0	0	-0.01787	0.0580604	0.107383	-0.249569	-0.0478871	0.114122	-42.3384	6.79E-15	-6.05375	0	0	-0.00707678	4.42166	-9.42099	-0.735941	225.661	375.706	613.126	391.547	391.547	391.547	16.2037	-47.1839	7.55844	30.0547	423.627	216.772	186.053	186.053	186.053	-47.4987	0.384411	-17.37	28.3439	-5.42654	0.294334	0.601644	0.0886863	1.74832	-368.602	-2.3632	4.14262	0	0	0.973066
307	0	0.0313066	0	0	0.0312967	0.0702305	-0.200832	-0.232687	-0.0582034	0.119607	-40.1817	6.79E-15	-8.45487	0	0	0.00375607	4.52389	-10.62	-0.680716	232.477	375.717	614.434	392.48	392.48	392.48	16.3944	-46.7351	7.69789	33.6859	423.091	220.02	186.053	186.053	186.053	-47.0367	0.50605	-17.6019	29.6033	-5.53007	0.32643	0.60747	0.0793809	1.67784	-360.837	-6.60609	6.17675	0	0	0.926595
308	0	0.206745	0	0	0.206747	0.079306	-0.430664	-0.213996	-0.0647959	0.119045	-37.2728	3.39E-15	-10.2225	0	0	0.0124969	4.60406	-11.7939	-0.598979	239.089	375.643	616.084	393.309	393.309	393.309	16.5377	-46.6153	7.81923	38.7426	422.45	223.07	186.053	186.053	186.053	-46.9115	0.578784	-17.7786	30.8222	-5.61352	0.330291	0.601098	0.0753903	1.60866	-342.957	-8.11545	7.58339	0	0	0.849701
309	0	0.485862	0	0	0.485881	0.0855995	-0.59004	-0.194706	-0.066625	0.11321	-33.8986	1.70E-15	-11.1001	0	0	0.0185259	4.66566	-12.9355	-0.509315	245.472	375.493	618.046	394.033	394.033	394.033	16.6107	-46.8029	7.9188	45.1632	421.662	225.834	186.053	186.053	186.053	-47.0998	0.610111	-17.8792	31.9916	-5.67928	0.323696	0.583508	0.0786486	1.54327	-316.61	-5.95307	7.99687	0	0	0.750791
310	0	0.843739	0	0	0.843809	0.0896467	-0.692522	-0.175986	-0.0633436	0.103314	-30.3363	-5.09E-15	-10.9655	0	0	0.0217063	4.71355	-14.0384	-0.433156	251.605	375.281	620.279	394.657	394.657	394.657	16.5985	-47.2687	7.99518	52.8525	420.702	228.252	186.053	186.053	186.053	-47.5703	0.609074	-17.8904	33.1045	-5.72982	0.32754	0.557019	0.0888544	1.48154	-284.239	0.0556216	7.22553	0	0	0.640194
311	0	1.25522	0	0	1.25532	0.0921151	-0.755026	-0.158937	-0.0551581	0.0907927	-26.8385	3.39E-15	-9.82475	0	0	0.0223712	4.75366	-15.0972	-0.392246	257.468	375.021	622.738	395.19	395.19	395.19	16.4954	-47.9789	8.0496	61.6906	419.565	230.288	186.053	186.053	186.053	-48.2871	0.585646	-17.8085	34.1561	-5.76792	0.363314	0.524584	0.106685	1.4249	-248.708	10.0276	5.17503	0	0	0.528541
312	0	1.69637	0	0	1.69654	0.0936994	-0.795143	-0.144391	-0.0427433	0.0771371	-23.6067	0	-7.79678	0	0	0.0211912	4.79239	-16.1075	-0.406172	263.048	374.731	625.37	395.644	395.644	395.644	16.3053	-48.8978	8.08601	71.5439	418.27	231.936	186.053	186.053	186.053	-49.2127	0.549762	-17.6392	35.1437	-5.79643	0.450645	0.491209	0.131503	1.37356	-213.337	23.5409	1.90151	0	0	0.425998
313	0	2.14592	0	0	2.14615	0.095012	-0.828379	-0.132854	-0.0271157	0.0635441	-20.7831	-1.70E-15	-5.08755	0	0	0.0189709	4.83584	-17.0661	-0.489419	268.336	374.429	628.124	396.031	396.031	396.031	16.041	-49.9904	8.11062	82.275	416.858	233.206	186.053	186.053	186.053	-50.3106	0.510136	-17.3975	36.0668	-5.81793	0.604228	0.459896	0.161325	1.32728	-180.632	39.7061	-2.41514	0	0	0.339109
314	0	2.58579	0	0	2.58609	0.0965138	-0.866404	-0.124538	-0.00962906	0.0510934	-18.453	2.97E-15	-1.97098	0	0	0.0164312	4.88913	-17.9711	-0.64942	273.326	374.133	630.949	396.363	396.363	396.363	15.7225	-51.2237	8.13127	93.7509	415.388	234.124	186.053	186.053	186.053	-51.5475	0.473261	-17.1054	36.9269	-5.83492	0.831895	0.435465	0.195028	1.287	-153.12	57.645	-7.49975	0	0	0.272374
315	0	3.00154	0	0	3.00192	0.0984463	-0.915334	-0.119467	0.00834571	0.0403129	-16.657	-2.55E-15	1.26179	0	0	0.0140542	4.95563	-18.8224	-0.884775	278.02	373.858	633.798	396.65	396.65	396.65	15.3746	-52.5688	8.15649	105.85	413.935	234.725	186.053	186.053	186.053	-52.8943	0.442683	-16.7891	37.7272	-5.84944	1.13263	0.419473	0.229236	1.2519	-131.869	75.9346	-12.984	0	0	0.225681
316	0	3.38255	0	0	3.38305	0.100819	-0.97541	-0.117421	0.0255149	0.0315394	-15.3895	2.76E-15	4.32923	0	0	0.0120148	5.03655	-19.6212	-1.18504	282.424	373.618	636.629	396.898	396.898	396.898	15.0239	-54.0006	8.19451	118.468	412.58	235.05	186.053	186.053	186.053	-54.3271	0.418754	-16.4764	38.4723	-5.86325	1.4964	0.41312	0.261929	1.22239	-117.298	93.4758	-18.5266	0	0	0.196594
317	0	3.72211	0	0	3.72274	0.103419	-1.04123	-0.118031	0.0407959	0.0245431	-14.609	1.27E-15	6.98782	0	0	0.0102353	5.13062	-20.3701	-1.53134	286.551	373.422	639.411	397.113	397.113	397.113	14.6962	-55.4995	8.25216	131.517	411.405	235.141	186.053	186.053	186.053	-55.8277	0.398733	-16.1931	39.1679	-5.87748	1.90461	0.41584	0.290419	1.19768	-108.713	109.04	-23.7785	0	0	0.180359
318	0	4.01715	0	0	4.01791	0.105864	-1.10314	-0.120667	0.0533932	0.019035	-14.2312	-1.27E-15	9.05027	0	0	0.00850682	5.23417	-21.0728	-1.89814	290.417	373.277	642.115	397.294	397.294	397.294	14.4139	-57.0505	8.33439	144.93	410.484	235.043	186.053	186.053	186.053	-57.3826	0.377455	-15.9608	39.82	-5.89292	2.33183	0.426631	0.313313	1.17821	-104.953	121.813	-28.4896	0	0	0.171855
319	0	4.26776	0	0	4.26861	0.107663	-1.14868	-0.124713	0.0626345	0.0142393	-14.1578	1.27E-15	10.3787	0	0	0.00665299	5.34146	-21.7335	-2.25553	294.04	373.182	644.721	397.443	397.443	397.443	14.1944	-58.6431	8.44347	158.654	409.877	234.799	186.053	186.053	186.053	-58.983	0.348138	-15.7949	40.4344	-5.90946	2.74797	0.441307	0.328269	1.16321	-103.602	130.737	-32.3828	0	0	0.165024
320	0	4.47643	0	0	4.47735	0.108291	-1.16457	-0.129444	0.0681543	0.00948562	-14.2683	0	10.9074	0	0	0.00463004	5.4453	-22.3569	-2.57258	297.44	373.137	647.21	397.557	397.557	397.557	14.0479	-60.2702	8.57885	172.649	409.626	234.452	186.053	186.053	186.053	-60.6235	0.30345	-15.703	41.0164	-5.92673	3.12181	0.457963	0.335036	1.15303	-102.878	135.376	-35.289	0	0	0.155962
321	0	4.64751	0	0	4.64843	0.107235	-1.13783	-0.134208	0.06989	0.00386017	-14.4412	-4.67E-15	10.6469	0	0	0.00257057	5.53776	-22.9469	-2.82001	300.635	373.132	649.57	397.635	397.635	397.635	13.977	-61.9275	8.73669	186.882	409.752	234.044	186.053	186.053	186.053	-62.3007	0.236417	-15.6843	41.5698	-5.94378	3.4235	0.472364	0.333111	1.14773	-100.191	135.282	-37.0563	0	0	0.141106
322	0	4.78635	0	0	4.78717	0.10406	-1.05746	-0.138417	0.0682132	-0.00344812	-14.559	1.27E-15	9.69558	0	0	0.000727524	5.61104	-23.5067	-2.97314	303.64	373.16	651.787	397.675	397.675	397.675	13.9764	-63.6119	8.91003	201.32	410.251	233.611	186.053	186.053	186.053	-64.0125	0.141308	-15.7294	42.0972	-5.95931	3.62764	0.481957	0.323298	1.1478	-93.5943	130.6	-37.6583	0	0	0.11906
323	0	4.89861	0	0	4.89926	0.098456	-0.915579	-0.141536	0.0637005	-0.0131164	-14.5126	-4.24E-16	8.21166	0	0	-0.000627036	5.65818	-24.0383	-3.01401	306.466	373.21	653.849	397.676	397.676	397.676	14.0339	-65.3207	9.08923	215.926	411.094	233.19	186.053	186.053	186.053	-65.7564	0.0142961	-15.8222	42.5989	-5.97194	3.7155	0.484358	0.306782	1.15326	-81.3918	121.641	-37.0674	0	0	0.0898425
324	0	4.98963	0	0	4.99	0.0902643	-0.708161	-0.143273	0.0572707	-0.0256885	-14.2252	2.55E-15	6.41528	0	0	-0.00132274	5.67384	-24.5421	-2.93244	309.12	373.272	655.742	397.638	397.638	397.638	14.1321	-67.0503	9.2627	230.655	412.235	232.811	186.053	186.053	186.053	-67.528	-0.146077	-15.9409	43.0739	-5.98024	3.67607	0.478195	0.285128	1.16435	-62.4149	109.097	-35.3437	0	0	0.0549692
325	0	5.06369	0	0	5.06384	0.0794965	-0.43549	-0.143359	0.0499175	-0.0414249	-13.6358	-1.91E-15	4.54651	0	0	-0.00136967	5.65461	-25.0173	-2.72655	311.604	373.337	657.455	397.559	397.559	397.559	14.2506	-68.7949	9.418	245.445	413.612	232.496	186.053	186.053	186.053	-69.3204	-0.338676	-16.0619	43.5192	-5.98299	3.50679	0.462545	0.259821	1.18089	-35.9397	93.7823	-32.5706	0	0	0.0170362
326	0	5.12402	0	0	5.12403	0.0663298	-0.102044	-0.141843	0.0427368	-0.0604575	-12.73	-4.83E-15	2.85086	0	0	-0.000970598	5.59929	-25.4615	-2.40243	313.918	373.399	658.975	397.44	397.44	397.44	14.3687	-70.5459	9.54318	260.219	415.151	232.263	186.053	186.053	186.053	-71.1231	-0.559859	-16.1616	43.9305	-5.97921	3.2132	0.436577	0.232796	1.20324	-1.56573	76.8001	-28.9066	0	0	-0.0206931
327	0	5.17241	0	0	5.17248	0.051097	0.283731	-0.138731	0.0366882	-0.0825108	-11.5063	2.28E-15	1.53869	0	0	-0.000456786	5.50901	-25.8713	-1.97371	316.058	373.454	660.288	397.281	397.281	397.281	14.4681	-72.2916	9.62821	274.879	416.78	232.119	186.053	186.053	186.053	-72.922	-0.803756	-16.2199	44.3029	-5.96806	2.8085	0.400988	0.205622	1.23001	40.2751	59.3461	-24.5658	0	0	-0.0542478
328	0	5.20943	0	0	5.20984	0.0342543	0.710246	-0.134203	0.0325671	-0.107264	-9.99557	-1.85E-15	0.765535	0	0	-0.00017581	5.38711	-26.2426	-1.46036	318.019	373.5	661.383	397.082	397.082	397.082	14.5346	-74.0171	9.6664	289.307	418.429	232.062	186.053	186.053	186.053	-74.6993	-1.06277	-16.2227	44.6304	-5.94914	2.31256	0.355306	0.180065	1.26126	89.2447	42.5723	-19.7839	0	0	-0.0800193
329	0	5.2342	0	0	5.23529	0.0163606	1.16329	-0.128437	0.0308234	-0.133966	-8.24664	2.84E-15	0.603035	0	0	-0.000362091	5.23889	-26.5708	-0.88776	319.793	373.537	662.25	396.842	396.842	396.842	14.5601	-75.7039	9.65563	303.367	420.037	232.079	186.053	186.053	186.053	-76.4341	-1.32813	-16.1637	44.9074	-5.9221	1.75083	0.30238	0.158057	1.29591	143.625	27.7111	-14.8487	0	0	-0.0940786
330	0	5.24465	0	0	5.24677	-0.00196094	1.62701	-0.121693	0.0315253	-0.161723	-6.33201	1.15E-15	1.02964	0	0	-0.00104812	5.0711	-26.851	-0.284712	321.372	373.568	662.883	396.558	396.558	396.558	14.5431	-77.3308	9.59907	316.908	421.559	232.147	186.053	186.053	186.053	-78.1032	-1.5906	-16.045	45.1281	-5.88666	1.15237	0.242462	0.140167	1.3319	202.04	15.4534	-10.0182	0	0	-0.0935916
331	0	5.23768	0	0	5.24116	-0.020064	2.085	-0.114285	0.0342593	-0.189594	-4.34434	2.12E-16	1.92581	0	0	-0.00204075	4.89156	-27.0785	0.317853	322.749	373.594	663.276	396.23	396.23	396.23	14.4881	-78.8746	9.50528	329.767	422.966	232.23	186.053	186.053	186.053	-79.6822	-1.84111	-15.8769	45.2877	-5.84276	0.548577	0.177999	0.127342	1.36837	262.372	6.22918	-5.50824	0	0	-0.076299
332	0	5.20965	0	0	5.21471	-0.0373171	2.52123	-0.106535	0.0383224	-0.216481	-2.38741	-1.75E-15	3.10822	0	0	-0.0030087	4.70841	-27.2492	0.888838	323.914	373.621	663.425	395.853	395.853	395.853	14.4043	-80.3115	9.38712	341.781	424.242	232.286	186.053	186.053	186.053	-81.1468	-2.07133	-15.6757	45.3815	-5.79017	-0.0289379	0.111171	0.119473	1.40337	322.295	-0.0288706	-1.4911	0	0	-0.0410862
333	0	5.15718	0	0	5.16392	-0.0531523	2.92136	-0.0988499	0.0428306	-0.241366	-0.576887	-2.12E-15	4.36279	0	0	-0.00361257	4.5296	-27.3592	1.39871	324.858	373.65	663.331	395.426	395.426	395.426	14.3036	-81.6185	9.26005	352.789	425.383	232.261	186.053	186.053	186.053	-82.4746	-2.2742	-15.4613	45.4062	-5.72861	-0.550106	0.0439673	0.1156	1.43522	379.509	-3.92503	1.94487	0	0	0.0118876
334	0	5.07786	0	0	5.08617	-0.0671019	3.27361	-0.0914899	0.0470657	-0.263216	0.987659	-3.18E-15	5.50174	0	0	-0.00364597	4.36218	-27.4052	1.8211	325.572	373.687	662.994	394.947	394.947	394.947	14.198	-82.7755	9.13984	362.646	426.393	232.099	186.053	186.053	186.053	-83.6461	-2.4442	-15.2537	45.3589	-5.6578	-0.987986	-0.0212066	0.115134	1.46275	431.596	-6.02171	4.70743	0	0	0.0809158
335	0	4.97066	0	0	4.98035	-0.0788186	3.56928	-0.0848523	0.0505413	-0.281065	2.20257	1.91E-15	6.39088	0	0	-0.00309918	4.21181	-27.3846	2.13423	326.046	373.734	662.416	394.417	394.417	394.417	14.0977	-83.7659	9.04038	371.224	427.278	231.745	186.053	186.053	186.053	-84.6464	-2.57758	-15.0702	45.2379	-5.5773	-1.32037	-0.081397	0.117169	1.48497	476.047	-6.95485	6.74611	0	0	0.162665
336	0	4.8366	0	0	4.8473	-0.0880804	3.80287	-0.079421	0.0530923	-0.293973	2.97005	1.38E-15	6.96831	0	0	-0.00214906	4.08227	-27.2954	2.32215	326.27	373.793	661.597	393.839	393.839	393.839	14.0104	-84.5787	8.97199	378.422	428.044	231.144	186.053	186.053	186.053	-85.4651	-2.67242	-14.9239	45.0426	-5.48654	-1.53102	-0.132721	0.120762	1.50174	510.137	-7.15438	8.01534	0	0	0.251848
337	0	4.67905	0	0	4.69033	-0.0947891	3.97199	-0.0758599	0.0546795	-0.301114	3.19456	1.38E-15	7.22708	0	0	-0.00108017	3.97517	-27.1365	2.37578	326.237	373.868	660.54	393.219	393.219	393.219	13.9407	-85.2086	8.94034	384.17	428.694	230.254	186.053	186.053	186.053	-86.0981	-2.72879	-14.822	44.7732	-5.38495	-1.61068	-0.170998	0.125799	1.5143	531.19	-6.73978	8.51216	0	0	0.341171
338	0	4.50419	0	0	4.51564	-0.0989649	4.07722	-0.0747856	0.0555343	-0.301819	2.80891	-4.77E-16	7.22149	0	0	-0.000186919	3.88971	-26.9078	2.29349	325.94	373.959	659.249	392.568	392.568	392.568	13.8904	-85.6573	8.94618	388.427	429.234	229.044	186.053	186.053	186.053	-86.5477	-2.7489	-14.7666	44.4312	-5.27179	-1.55774	-0.191978	0.131995	1.52364	536.75	-5.53284	8.24536	0	0	0.421617
339	0	4.32108	0	0	4.3323	-0.100731	4.12171	-0.0768119	0.0557442	-0.295546	1.77252	-5.30E-17	7.01412	0	0	0.00033448	3.82289	-26.6106	2.08149	325.378	374.067	657.73	391.899	391.899	391.899	13.8597	-85.9331	8.98605	391.193	429.665	227.504	186.053	186.053	186.053	-86.8227	-2.73704	-14.7553	44.0199	-5.1465	-1.37848	-0.189841	0.139042	1.53196	524.264	-3.35349	7.31522	0	0	0.482471
340	0	4.14131	0	0	4.15201	-0.100307	4.11104	-0.0824179	0.0554374	-0.282227	0.0857414	2.65E-16	6.6777	0	0	0.000449096	3.7696	-26.2482	1.75395	324.557	374.194	655.994	391.228	391.228	391.228	13.8479	-86.051	9.05329	392.502	429.996	225.645	186.053	186.053	186.053	-86.9387	-2.69939	-14.7827	43.5442	-5.00867	-1.08721	-0.162362	0.147724	1.5424	492.842	0.416069	5.81686	0	0	0.513765
341	0	3.97855	0	0	3.98854	-0.0979939	4.05275	-0.0918271	0.0544693	-0.262085	-2.19911	3.50E-15	6.2535	0	0	0.000310942	3.72317	-25.8257	1.33219	323.489	374.342	654.059	390.571	390.571	390.571	13.8541	-86.0316	9.1394	392.423	430.236	223.5	186.053	186.053	186.053	-86.9168	-2.64362	-14.8416	43.011	-4.85815	-0.70531	-0.106418	0.157605	1.55708	441.966	5.93081	3.94431	0	0	0.506958
342	0	3.84773	0	0	3.85695	-0.0941618	3.95618	-0.104912	0.0527253	-0.235962	-4.97121	1.80E-15	5.76981	0	0	0.000235189	3.67599	-25.351	0.84393	322.199	374.512	651.95	389.945	389.945	389.944	13.878	-85.9003	9.23542	391.064	430.4	221.128	186.053	186.053	186.053	-86.7831	-2.57835	-14.9245	42.4297	-4.69515	-0.260448	-0.0235377	0.168768	1.57861	373.465	13.3722	1.88193	0	0	0.45855
343	0	3.76404	0	0	3.77248	-0.0892146	3.83147	-0.121036	0.0499967	-0.205252	-8.053	-1.54E-15	5.22796	0	0	0.000615696	3.62037	-24.8338	0.321284	320.719	374.708	649.703	389.361	389.361	389.361	13.9193	-85.6854	9.33298	388.559	430.504	218.604	186.053	186.053	186.053	-86.5665	-2.51236	-15.0245	41.8113	-4.52047	0.215521	0.0817158	0.180933	1.60908	290.929	22.5657	-0.177076	0	0	0.371537
344	0	3.74135	0	0	3.74914	-0.0835451	3.6885	-0.138997	0.046257	-0.171654	-11.2088	2.07E-15	4.63066	0	0	0.00179732	3.54943	-24.2862	-0.201671	319.09	374.935	647.363	388.829	388.829	388.829	13.9778	-85.4159	9.42498	385.07	430.568	216.019	186.053	186.053	186.053	-86.297	-2.45374	-15.1353	41.1686	-4.33537	0.689023	0.20368	0.193549	1.64897	199.049	33.0761	-2.08074	0	0	0.254986
345	0	3.79068	0	0	3.79791	-0.0774877	3.5357	-0.157129	0.0416759	-0.137347	-14.1744	-5.83E-16	3.98744	0	0	0.00392609	3.45779	-23.721	-0.69145	317.359	375.198	644.983	388.351	388.351	388.351	14.0529	-85.1196	9.50615	380.773	430.61	213.471	186.053	186.053	186.053	-86.0029	-2.40904	-15.2518	40.515	-4.14169	1.12731	0.329904	0.205813	1.69743	105.165	44.2792	-3.75793	0	0	0.125295
346	0	3.91815	0	0	3.92497	-0.0712598	3.37855	-0.17359	0.0366173	-0.104349	-16.7028	-1.83E-15	3.32321	0	0	0.00685541	3.34231	-23.1513	-1.11859	315.573	375.504	642.621	387.921	387.921	387.921	14.1429	-84.8199	9.57305	375.849	430.644	211.05	186.053	186.053	186.053	-85.7081	-2.3825	-15.3696	39.8639	-3.9417	1.50181	0.450327	0.215967	1.75212	15.9554	55.2273	-5.17816	0	0	-0.000446762
347	0	4.12401	0	0	4.13053	-0.0649327	3.21885	-0.186817	0.0315738	-0.0745483	-18.6196	4.16E-15	2.67776	0	0	0.0101729	3.20243	-22.5892	-1.46012	313.774	375.859	640.338	387.528	387.528	387.528	14.2448	-84.5344	9.62413	370.472	430.684	208.837	186.053	186.053	186.053	-85.4301	-2.37565	-15.4848	39.2273	-3.73831	1.79069	0.551793	0.222968	1.80953	-61.2554	65.0902	-6.36772	0	0	-0.105809
348	0	4.40269	0	0	4.40895	-0.0584379	3.05486	-0.195761	0.0269466	-0.0492944	-19.8431	3.26E-15	2.08853	0	0	0.0133342	3.04001	-22.0444	-1.70186	311.995	376.271	638.193	387.154	387.154	387.154	14.3543	-84.2743	9.6593	364.8	430.737	206.888	186.053	186.053	186.053	-85.18	-2.38745	-15.5941	38.6145	-3.53448	1.98074	0.623639	0.224412	1.86413	-120.801	72.8058	-7.34783	0	0	-0.180244
349	0	4.74384	0	0	4.74987	-0.0516214	2.88269	-0.199858	0.0231026	-0.0293274	-20.3691	-2.26E-15	1.59648	0	0	0.0158333	2.85913	-21.5231	-1.83971	310.252	376.746	636.235	386.779	386.779	386.779	14.4662	-84.0455	9.67957	358.964	430.811	205.24	186.053	186.053	186.053	-84.9629	-2.41474	-15.6942	38.0317	-3.33332	2.06887	0.658423	0.218905	1.91041	-159.074	77.6164	-8.12456	0	0	-0.22042
350	0	5.13375	0	0	5.13946	-0.0443239	2.69831	-0.199306	0.0200773	-0.0146007	-20.2807	-3.13E-15	1.21334	0	0	0.0173434	2.66552	-21.0276	-1.87955	308.54	377.287	634.504	386.382	386.382	386.382	14.5748	-83.8499	9.68701	353.07	430.91	203.901	186.053	186.053	186.053	-84.7799	-2.45287	-15.7825	37.4803	-3.13781	2.06172	0.653766	0.205083	1.94285	-175.421	78.8505	-8.65948	0	0	-0.229811
351	0	5.55646	0	0	5.56175	-0.0364844	2.50018	-0.194722	0.0177095	-0.00465944	-19.701	1.17E-15	0.930296	0	0	0.0177567	2.46576	-20.5555	-1.83598	306.834	377.896	633.02	385.948	385.948	385.948	14.6748	-83.6863	9.68449	347.191	431.035	202.86	186.053	186.053	186.053	-84.6285	-2.49644	-15.8574	36.9574	-2.95058	1.97445	0.61214	0.182427	1.95864	-171.672	76.0854	-8.8764	0	0	-0.215573
352	0	5.99495	0	0	5.99977	-0.0282116	2.29104	-0.187196	0.0156117	0.0014609	-18.788	1.42E-15	0.712922	0	0	0.0171738	2.26642	-20.1005	-1.72977	305.092	378.571	631.784	385.469	385.469	385.469	14.7618	-83.5514	9.67529	341.378	431.188	202.087	186.053	186.053	186.053	-84.505	-2.54009	-15.9179	36.4564	-2.77352	1.8281	0.542352	0.150782	1.95564	-152.513	69.1715	-8.70498	0	0	-0.18647
353	0	6.43251	0	0	6.43678	-0.0198167	2.07874	-0.177965	0.0135294	0.00444484	-17.7002	-2.39E-15	0.53469	0	0	0.0158355	2.07335	-19.6532	-1.58449	303.253	379.303	630.782	384.945	384.945	384.945	14.8327	-83.4416	9.66253	335.658	431.367	201.539	186.053	186.053	186.053	-84.4047	-2.57926	-15.9642	35.9674	-2.60788	1.64628	0.454521	0.111384	1.93671	-123.051	58.2996	-8.08472	0	0	-0.149127
354	0	6.85386	0	0	6.85756	-0.0117681	1.87515	-0.168333	0.0113246	0.00500837	-16.5865	-2.27E-15	0.378151	0	0	0.0140446	1.89094	-19.2027	-1.42318	301.253	380.078	629.985	384.384	384.384	384.384	14.8862	-83.3526	9.6486	330.044	431.567	201.168	186.053	186.053	186.053	-84.323	-2.61085	-15.9968	35.4795	-2.45382	1.45182	0.362147	0.0656594	1.90606	-89.3724	44.028	-7.03127	0	0	-0.109096
355	0	7.24625	0	0	7.24943	-0.00461794	1.69425	-0.159321	0.00911081	0.00372956	-15.5554	2.04E-15	0.249112	0	0	0.0120774	1.72164	-18.7379	-1.2652	299.03	380.879	629.355	383.802	383.802	383.802	14.9223	-83.2809	9.6348	324.536	431.781	200.923	186.053	186.053	186.053	-84.2561	-2.63358	-16.0169	34.9823	-2.31057	1.26368	0.275819	0.0162587	1.86837	-56.3338	27.4255	-5.64908	0	0	-0.0699316
356	0	7.60016	0	0	7.60294	0.00108486	1.54994	-0.15163	0.00700316	0.00126148	-14.6754	4.37E-15	0.152961	0	0	0.0101323	1.56593	-18.2493	-1.12432	296.531	381.68	628.853	383.216	383.216	383.216	14.9429	-83.2229	9.62137	319.127	432	200.761	186.053	186.053	186.053	-84.2006	-2.64799	-16.0259	34.4668	-2.17653	1.09512	0.205116	-0.0337587	1.83017	-28.1348	9.70674	-4.07422	0	0	-0.0349391
357	0	7.90931	0	0	7.91188	0.00487258	1.45408	-0.145657	0.00532097	-0.00187338	-13.9822	7.16E-16	0.112114	0	0	0.00832465	1.42237	-17.7297	-1.00807	293.719	382.456	628.445	382.643	382.643	382.643	14.9509	-83.1756	9.60771	313.803	432.214	200.645	186.053	186.053	186.053	-84.1542	-2.65604	-16.0258	33.9272	-2.04936	0.953138	0.153593	-0.0818185	1.79485	-6.62638	-7.78673	-2.50168	0	0	-0.00600472
358	0	8.17045	0	0	8.17297	0.0064174	1.41498	-0.141552	0.00417609	-0.00521955	-13.4873	-2.69E-15	0.127031	0	0	0.00669085	1.28824	-17.1752	-0.91896	290.575	383.179	628.106	382.096	382.096	382.096	14.9506	-83.1361	9.59275	308.548	432.415	200.546	186.053	186.053	186.053	-84.1144	-2.66069	-16.0188	33.3607	-1.92636	0.839698	0.122466	-0.1246	1.7662	7.47899	-23.77	-1.08002	0	0	0.0153768
359	0	8.3828	0	0	8.38545	0.00556487	1.43655	-0.139264	0.00364017	-0.00868619	-13.184	-2.09E-15	0.19194	0	0	0.00522166	1.16009	-16.5843	-0.856192	287.098	383.822	627.818	381.585	381.585	381.585	14.9465	-83.1018	9.57532	303.345	432.594	200.445	186.053	186.053	186.053	-84.0794	-2.66529	-16.0074	32.7673	-1.80451	0.753525	0.107027	-0.16042	1.74476	15.7757	-37.359	0.0832195	0	0	0.0301472
360	0	8.54766	0	0	8.55067	0.00235249	1.51786	-0.138566	0.00357844	-0.0120157	-13.0492	4.90E-16	0.282721	0	0	0.00389212	1.03453	-15.9579	-0.81817	283.296	384.362	627.576	381.111	381.111	381.111	14.9427	-83.0706	9.55435	298.176	432.749	200.334	186.053	186.053	186.053	-84.0478	-2.67299	-15.9938	32.1491	-1.68114	0.692713	0.103338	-0.187248	1.73001	19.5985	-47.7985	0.938352	0	0	0.0390882
361	0	8.6679	0	0	8.67154	-0.00300915	1.65354	-0.139029	0.00394078	-0.0152371	-13.0402	-5.44E-16	0.38711	0	0	0.002678	0.908741	-15.2983	-0.804052	279.19	384.781	627.378	380.673	380.673	380.673	14.9426	-83.0409	9.52902	293.026	432.876	200.21	186.053	186.053	186.053	-84.0185	-2.68626	-15.98	31.509	-1.55385	0.656215	0.104854	-0.205053	1.71991	21.256	-54.8871	1.49883	0	0	0.0446499
362	0	8.74737	0	0	8.75191	-0.010154	1.83432	-0.140187	0.00463147	-0.0180611	-13.1097	1.51E-15	0.494432	0	0	0.00156771	0.780787	-14.6086	-0.814668	274.804	385.067	627.229	380.264	380.264	380.264	14.9482	-83.0116	9.49897	287.878	432.973	200.077	186.053	186.053	186.053	-83.9908	-2.70652	-15.9672	30.8503	-1.42109	0.644866	0.108976	-0.213003	1.71194	21.6083	-58.2524	1.765	0	0	0.0475674
363	0	8.79033	0	0	8.79599	-0.0186233	2.04856	-0.141587	0.00548749	-0.0203817	-13.2104	-1.25E-15	0.594615	0	0	0.000561837	0.649624	-13.8917	-0.852085	270.161	385.216	627.135	379.876	379.876	379.876	14.9603	-82.9822	9.46429	282.72	433.039	199.942	186.053	186.053	186.053	-83.9642	-2.73412	-15.956	30.1757	-1.28195	0.660848	0.112675	-0.212713	1.70283	21.5051	-58.3249	1.81948	0	0	0.048885
364	0	8.80099	0	0	8.80805	-0.0279344	2.28403	-0.142884	0.00651622	-0.02198	-13.3037	6.76E-16	0.698815	0	0	-0.000341818	0.515031	-13.1506	-0.918555	265.286	385.23	627.099	379.502	379.502	379.502	14.9786	-82.9522	9.42546	277.542	433.076	199.812	186.053	186.053	186.053	-83.9383	-2.76848	-15.9464	29.4874	-1.13652	0.706658	0.115935	-0.204317	1.69119	20.8059	-55.1351	1.68942	0	0	0.0481875
365	0	8.7836	0	0	8.79223	-0.0376568	2.52982	-0.143794	0.0075668	-0.0227724	-13.3553	4.23E-15	0.805617	0	0	-0.00113984	0.377306	-12.3879	-1.01509	260.203	385.118	627.122	379.136	379.136	379.136	15.0021	-82.9216	9.38322	272.335	433.083	199.693	186.053	186.053	186.053	-83.9127	-2.80843	-15.9383	28.7868	-0.98545	0.783566	0.118665	-0.190674	1.67469	19.2583	-49.6274	1.48248	0	0	0.045196
366	0	8.74195	0	0	8.75232	-0.0474709	2.77783	-0.144181	0.00866979	-0.0227271	-13.3441	-3.61E-15	0.929219	0	0	-0.00184117	0.237119	-11.6063	-1.14009	254.936	384.891	627.202	378.776	378.776	378.776	15.0297	-82.8902	9.33856	267.096	433.065	199.591	186.053	186.053	186.053	-83.8872	-2.85257	-15.9316	28.0752	-0.830297	0.890338	0.122287	-0.172157	1.6541	16.3557	-42.0503	1.21974	0	0	0.039085
367	0	8.67945	0	0	8.69163	-0.0572092	3.02383	-0.143982	0.00972391	-0.0219026	-13.2577	-3.82E-15	1.06682	0	0	-0.00245315	0.0953199	-10.8082	-1.28849	249.508	384.569	627.334	378.421	378.421	378.421	15.0604	-82.8577	9.29268	261.824	433.025	199.508	186.053	186.053	186.053	-83.8611	-2.89944	-15.9264	27.3538	-0.672945	1.02222	0.126051	-0.151587	1.62924	12.1285	-33.4411	0.98059	0	0	0.0301533
368	0	8.59865	0	0	8.61274	-0.0668573	3.26743	-0.143285	0.0107304	-0.020428	-13.1016	3.08E-16	1.21772	0	0	-0.00299269	-0.047056	-9.99671	-1.45199	243.944	384.168	627.509	378.073	378.073	378.073	15.0941	-82.8232	9.24709	256.521	432.969	199.44	186.053	186.053	186.053	-83.8333	-2.94767	-15.9235	26.6245	-0.515691	1.17123	0.130867	-0.130054	1.6015	6.45824	-24.2459	0.762734	0	0	0.0184142
369	0	8.50139	0	0	8.51751	-0.0765392	3.51177	-0.142276	0.0116342	-0.0186517	-12.895	1.44E-15	1.36971	0	0	-0.00347639	-0.188735	-9.17489	-1.61979	238.271	383.708	627.717	377.736	377.736	377.736	15.1307	-82.7851	9.20351	251.193	432.904	199.384	186.053	186.053	186.053	-83.8024	-2.99595	-15.924	25.8897	-0.361086	1.32681	0.135732	-0.109234	1.5739	-0.0227826	-15.2316	0.599235	0	0	0.00524218
370	0	8.38888	0	0	8.40714	-0.0864572	3.76194	-0.1412	0.0124298	-0.0168619	-12.6675	-9.21E-16	1.51096	0	0	-0.00392101	-0.328089	-8.3462	-1.7801	232.514	383.211	627.946	377.414	377.414	377.414	15.1707	-82.7415	9.16385	245.844	432.836	199.333	186.053	186.053	186.053	-83.7662	-3.04299	-15.9296	25.1526	-0.211687	1.47739	0.138975	-0.0902676	1.54721	-6.46657	-6.86499	0.478457	0	0	-0.00764691
371	0	8.26193	0	0	8.28249	-0.0968282	4.02338	-0.140228	0.0131012	-0.0153689	-12.4435	2.69E-15	1.62823	0	0	-0.00433395	-0.463164	-7.51428	-1.92221	226.7	382.692	628.184	377.108	377.108	377.108	15.2147	-82.69	9.12993	240.48	432.772	199.279	186.053	186.053	186.053	-83.7223	-3.08749	-15.9419	24.4172	-0.070044	1.61241	0.141381	-0.0737926	1.52422	-12.564	0.479803	0.395047	0	0	-0.0193792
372	0	8.12122	0	0	8.14431	-0.10782	4.30028	-0.139478	0.0137108	-0.0144051	-12.2424	3.30E-15	1.71844	0	0	-0.00471585	-0.591716	-6.68279	-2.03779	220.854	382.17	628.422	376.822	376.822	376.822	15.2627	-82.6282	9.10336	235.106	432.717	199.217	186.053	186.053	186.053	-83.6684	-3.12808	-15.9621	23.6876	0.0614898	1.72354	0.141509	-0.0606833	1.50576	-17.5722	6.45055	0.34931	0	0	-0.0285025
373	0	7.96762	0	0	7.99345	-0.119491	4.59407	-0.139001	0.0142357	-0.0140891	-12.0758	-5.57E-16	1.77455	0	0	-0.00505308	-0.711406	-5.85547	-2.12216	215	381.657	628.652	376.555	376.555	376.555	15.3144	-82.554	9.08548	229.726	432.676	199.14	186.053	186.053	186.053	-83.6019	-3.16337	-15.9909	22.9684	0.180892	1.80607	0.141013	-0.0512748	1.49278	-21.6647	10.8567	0.337419	0	0	-0.035145
374	0	7.80223	0	0	7.83106	-0.131764	4.90278	-0.138781	0.0146343	-0.0144142	-11.9465	-1.95E-15	1.79201	0	0	-0.00532424	-0.819997	-5.03604	-2.17439	209.162	381.164	628.867	376.304	376.304	376.304	15.3693	-82.4653	9.07713	224.34	432.649	199.046	186.053	186.053	186.053	-83.5208	-3.19207	-16.0286	22.2638	0.286582	1.85892	0.141272	-0.0461047	1.48552	-25.1333	13.3981	0.377653	0	0	-0.0397009
375	0	7.62678	0	0	7.65875	-0.144436	5.22118	-0.138823	0.0148345	-0.0152434	-11.8577	3.46E-15	1.76707	0	0	-0.00550804	-0.915682	-4.22825	-2.1966	203.363	380.697	629.065	376.067	376.067	376.067	15.4264	-82.3604	9.07861	218.946	432.639	198.931	186.053	186.053	186.053	-83.4229	-3.21315	-16.0749	21.5781	0.377554	1.884	0.144079	-0.0450705	1.48345	-28.5574	14.1094	0.45513	0	0	-0.0431446
376	0	7.44349	0	0	7.47864	-0.157203	5.54167	-0.139066	0.0147835	-0.0164388	-11.8039	-2.80E-15	1.70013	0	0	-0.00558871	-0.997223	-3.43589	-2.193	197.63	380.259	629.244	375.838	375.838	375.838	15.4848	-82.2378	9.08949	213.542	432.644	198.796	186.053	186.053	186.053	-83.3068	-3.22604	-16.129	20.9148	0.453234	1.88523	0.150469	-0.0478623	1.48731	-32.2806	12.9355	0.582117	0	0	-0.0460782
377	0	7.25503	0	0	7.29329	-0.169709	5.85527	-0.139485	0.0145478	-0.0177329	-11.7828	-3.31E-16	1.60386	0	0	-0.00556866	-1.06418	-2.66269	-2.16879	191.989	379.849	629.406	375.614	375.614	375.614	15.5438	-82.0962	9.10874	208.124	432.661	198.641	186.053	186.053	186.053	-83.171	-3.23075	-16.1898	20.277	0.513969	1.86747	0.160645	-0.054013	1.4951	-36.5854	10.3127	0.713999	0	0	-0.0490723
378	0	7.06439	0	0	7.10553	-0.181596	6.153	-0.140066	0.014145	-0.0189781	-11.7922	2.21E-15	1.48731	0	0	-0.00545736	-1.11673	-1.91228	-2.1293	186.469	379.462	629.554	375.389	375.389	375.389	15.6028	-81.9346	9.13461	202.687	432.687	198.469	186.053	186.053	186.053	-83.0143	-3.22793	-16.2559	19.6672	0.560379	1.83571	0.174384	-0.0624272	1.50701	-41.4487	6.57954	0.846161	0	0	-0.0521915
379	0	6.87465	0	0	6.91832	-0.192542	6.42689	-0.140765	0.0137108	-0.0199949	-11.8273	1.56E-15	1.36988	0	0	-0.00527425	-1.1557	-1.18795	-2.07925	181.098	379.092	629.694	375.158	375.158	375.158	15.6615	-81.7521	9.16482	197.231	432.717	198.283	186.053	186.053	186.053	-82.836	-3.21885	-16.3259	19.0865	0.593692	1.79436	0.190229	-0.0717546	1.52129	-46.6093	2.4561	0.942501	0	0	-0.0552174
380	0	6.68872	0	0	6.73453	-0.202303	6.67087	-0.141536	0.0133073	-0.0207288	-11.8831	-9.45E-16	1.26298	0	0	-0.00503429	-1.1823	-0.492546	-2.0224	175.903	378.73	629.828	374.919	374.919	374.919	15.7203	-81.5479	9.19679	191.753	432.747	198.087	186.053	186.053	186.053	-82.6354	-3.20532	-16.3985	18.5355	0.615348	1.74688	0.207885	-0.0809157	1.53733	-51.9678	-1.58408	0.999661	0	0	-0.0580849
381	0	6.5095	0	0	6.55694	-0.210729	6.8813	-0.142355	0.0130671	-0.0211948	-11.9561	-3.36E-15	1.18345	0	0	-0.00475223	-1.19792	0.171592	-1.96099	170.912	378.367	629.963	374.67	374.67	374.67	15.7797	-81.3215	9.22766	186.253	432.775	197.884	186.053	186.053	186.053	-82.412	-3.18955	-16.4722	18.0137	0.626839	1.69526	0.225271	-0.0885347	1.55384	-56.9672	-4.94341	1.01413	0	0	-0.0602462
382	0	6.33952	0	0	6.3881	-0.217766	7.05689	-0.14316	0.0130196	-0.0214007	-12.0385	-2.31E-15	1.13558	0	0	-0.00443057	-1.20398	0.802713	-1.89575	166.148	377.995	630.099	374.413	374.413	374.413	15.8406	-81.0726	9.25469	180.733	432.797	197.68	186.053	186.053	186.053	-82.1659	-3.17395	-16.5461	17.5199	0.629677	1.64004	0.242814	-0.0940503	1.56999	-61.7109	-7.34004	0.993881	0	0	-0.0619187
383	0	6.18109	0	0	6.2304	-0.223451	7.19865	-0.143991	0.0131727	-0.0214464	-12.1307	3.93E-15	1.11961	0	0	-0.00407079	-1.2017	1.39962	-1.82566	161.634	377.607	630.24	374.149	374.149	374.149	15.9041	-80.8007	9.27535	175.197	432.814	197.48	186.053	186.053	186.053	-81.8971	-3.16097	-16.6195	17.0521	0.625156	1.58006	0.259295	-0.0969153	1.58517	-65.8624	-8.51398	0.945803	0	0	-0.0628708
384	0	6.03636	0	0	6.08603	-0.2279	7.30952	-0.144811	0.0135037	-0.0214202	-12.2239	1.59E-16	1.13117	0	0	-0.00366935	-1.19193	1.96163	-1.74845	157.388	377.199	630.387	373.883	373.883	373.883	15.9715	-80.5061	9.28736	169.646	432.826	197.287	186.053	186.053	186.053	-81.606	-3.15294	-16.6919	16.6078	0.614222	1.51289	0.274718	-0.0974407	1.59868	-69.4848	-8.57251	0.890716	0	0	-0.0632914
385	0	5.90736	0	0	5.95707	-0.231287	7.39388	-0.145623	0.0139932	-0.0213932	-12.31	1.85E-15	1.16489	0	0	-0.00322484	-1.17507	2.48834	-1.66082	153.428	376.767	630.537	373.62	373.62	373.62	16.044	-80.1888	9.28883	164.086	432.834	197.107	186.053	186.053	186.053	-81.2929	-3.15197	-16.763	16.1841	0.597412	1.43515	0.288936	-0.0951831	1.6104	-72.6013	-7.37494	0.829543	0	0	-0.0632901
386	0	5.79583	0	0	5.84544	-0.233827	7.45714	-0.146345	0.014596	-0.0214267	-12.3705	3.42E-15	1.21358	0	0	-0.00273685	-1.15105	2.97961	-1.55899	149.769	376.313	630.688	373.368	373.368	373.368	16.1225	-79.8489	9.27821	158.52	432.84	196.945	186.053	186.053	186.053	-80.9583	-3.15979	-16.8327	15.7785	0.574918	1.34297	0.302154	-0.0909699	1.61884	-75.4176	-5.17703	0.77637	0	0	-0.0630662
387	0	5.70341	0	0	5.75286	-0.235759	7.50525	-0.146939	0.0152596	-0.0215706	-12.3863	-7.05E-16	1.26971	0	0	-0.00221198	-1.11927	3.43522	-1.43918	146.424	375.837	630.835	373.134	373.134	373.134	16.2077	-79.4864	9.25429	152.951	432.848	196.805	186.053	186.053	186.053	-80.6024	-3.17772	-16.9008	15.3887	0.546303	1.23244	0.314434	-0.0842706	1.62406	-78.1191	-1.95709	0.734535	0	0	-0.0627068
388	0	5.63142	0	0	5.68074	-0.237328	7.54429	-0.147285	0.0159524	-0.0218525	-12.3279	-4.16E-15	1.32796	0	0	-0.00166337	-1.07867	3.85469	-1.29808	143.409	375.346	630.972	372.927	372.927	372.927	16.3	-79.1009	9.21623	147.383	432.86	196.69	186.053	186.053	186.053	-80.2247	-3.20654	-16.9673	15.0132	0.510847	1.10018	0.326849	-0.0758005	1.62561	-81.1058	2.0506	0.711203	0	0	-0.0623586
389	0	5.58065	0	0	5.62999	-0.23876	7.57992	-0.147309	0.0166205	-0.0223085	-12.167	3.23E-15	1.38092	0	0	-0.00111439	-1.02778	4.23715	-1.13327	140.736	374.847	631.091	372.756	372.756	372.756	16.3993	-78.6911	9.16363	141.819	432.877	196.602	186.053	186.053	186.053	-79.8244	-3.24638	-17.032	14.6515	0.467254	0.943644	0.33949	-0.0651472	1.6229	-84.6284	6.7933	0.708731	0	0	-0.061918
390	0	5.55117	0	0	5.60076	-0.240246	7.61691	-0.146967	0.0172044	-0.0230291	-11.8766	-1.77E-15	1.41973	0	0	-0.000598038	-0.964782	4.581	-0.943708	138.422	374.349	631.179	372.629	372.629	372.63	16.505	-78.2551	9.09659	136.26	432.901	196.541	186.053	186.053	186.053	-79.399	-3.29655	-17.095	14.3045	0.413924	0.761634	0.353078	-0.0534087	1.61642	-88.9292	11.8743	0.73638	0	0	-0.0611771
391	0	5.54208	0	0	5.59212	-0.241914	7.6584	-0.14625	0.0176413	-0.0239508	-11.4339	-2.28E-15	1.43515	0	0	-0.00015432	-0.887594	4.88387	-0.730008	136.485	373.864	631.224	372.558	372.558	372.558	16.6162	-77.789	9.01576	130.705	432.934	196.503	186.053	186.053	186.053	-78.9445	-3.3554	-17.1562	13.9747	0.348715	0.554632	0.368498	-0.0400193	1.60663	-94.5083	17.2557	0.784783	0	0	-0.0599259
392	0	5.551	0	0	5.60175	-0.243819	7.70579	-0.145219	0.0179195	-0.025108	-10.8257	-2.33E-15	1.42309	0	0	0.000174245	-0.794046	5.14235	-0.494538	134.944	373.405	631.21	372.55	372.55	372.55	16.7309	-77.2873	8.92227	125.153	432.973	196.481	186.053	186.053	186.053	-78.4549	-3.42018	-17.2156	13.6661	0.269428	0.324861	0.386176	-0.0261314	1.59432	-101.561	22.5328	0.858022	0	0	-0.0575866
393	0	5.57388	0	0	5.62554	-0.245922	7.75808	-0.144066	0.0179601	-0.0264204	-10.0584	2.09E-15	1.37354	0	0	0.000352972	-0.68193	5.35188	-0.241468	133.826	372.987	631.121	372.613	372.613	372.613	16.8464	-76.742	8.81781	119.601	433.019	196.469	186.053	186.053	186.053	-77.9215	-3.48692	-17.2729	13.3849	0.173489	0.0763668	0.40596	-0.0117741	1.58077	-110.265	27.4631	0.950366	0	0	-0.0533591
394	0	5.60453	0	0	5.6572	-0.248087	7.8119	-0.143028	0.0177506	-0.0278895	-9.15395	-3.18E-16	1.28392	0	0	0.000362979	-0.549321	5.5068	0.023252	133.156	372.625	630.94	372.757	372.757	372.757	16.9594	-76.1429	8.70464	114.044	433.066	196.453	186.053	186.053	186.053	-77.3328	-3.55025	-17.3277	13.1391	0.05845	-0.18496	0.428074	0.00234312	1.56816	-120.663	31.6507	1.06888	0	0	-0.0461744
395	0	5.63439	0	0	5.68801	-0.250069	7.86117	-0.142458	0.0172234	-0.0294673	-8.16058	-1.23E-15	1.14739	0	0	0.000210142	-0.394673	5.60039	0.292112	132.967	372.334	630.649	372.986	372.986	372.986	17.0652	-75.4767	8.58568	108.477	433.111	196.423	186.053	186.053	186.053	-76.6746	-3.60343	-17.3795	12.9385	-0.0779081	-0.4516	0.451531	0.0158343	1.55745	-132.517	34.8532	1.20743	0	0	-0.0346528
396	0	5.65239	0	0	5.70669	-0.251528	7.89742	-0.142739	0.0163035	-0.0311683	-7.15012	-7.84E-16	0.958804	0	0	-7.72E-05	-0.216963	5.62517	0.556192	133.29	372.127	630.233	373.307	373.307	373.307	17.1586	-74.728	8.46448	102.896	433.145	196.366	186.053	186.053	186.053	-75.9294	-3.63821	-17.4274	12.7943	-0.237624	-0.714497	0.475824	0.0281305	1.55183	-145.534	36.6555	1.38212	0	0	-0.0174304
397	0	5.6452	0	0	5.69962	-0.252047	7.91031	-0.1442	0.0149715	-0.0330758	-6.2121	3.61E-15	0.723013	0	0	-0.000463607	-0.015884	5.57323	0.805578	134.16	372.015	629.68	373.721	373.722	373.721	17.2333	-73.8791	8.34516	97.2939	433.159	196.275	186.053	186.053	186.053	-75.0779	-3.64519	-17.4703	12.7186	-0.422008	-0.963461	0.498974	0.0386364	1.55262	-158.919	36.8469	1.60491	0	0	0.0067982
398	0	5.59771	0	0	5.65135	-0.251159	7.88825	-0.147181	0.0132822	-0.0351962	-5.46129	3.70E-15	0.459477	0	0	-0.000935191	0.208085	5.43678	1.02968	135.607	372.009	628.979	374.232	374.232	374.232	17.2825	-72.9114	8.232	91.6691	433.14	196.145	186.053	186.053	186.053	-74.0994	-3.61424	-17.5063	12.724	-0.631697	-1.18741	0.520641	0.0473574	1.5616	-172.291	35.4017	1.88999	0	0	0.0388252
399	0	5.49399	0	0	5.5457	-0.248386	7.81934	-0.151974	0.0113615	-0.0376704	-5.02981	-1.56E-15	0.203603	0	0	-0.00153767	0.453697	5.20863	1.21801	137.659	372.112	628.129	374.837	374.837	374.837	17.2992	-71.8065	8.12922	86.0201	433.074	195.981	186.053	186.053	186.053	-72.9733	-3.53534	-17.5329	12.8225	-0.866391	-1.37518	0.538266	0.0534746	1.57944	-184.64	32.2236	2.26559	0	0	0.0786278
400	0	5.31866	0	0	5.36709	-0.243262	7.69194	-0.158773	0.00940653	-0.0404598	-5.05746	2.65E-15	0.00519051	0	0	-0.00241093	0.718943	4.88279	1.36056	140.335	372.327	627.133	375.534	375.534	375.534	17.2774	-70.5479	8.04058	80.349	432.945	195.798	186.053	186.053	186.053	-71.6812	-3.39966	-17.5472	13.025	-1.12495	-1.51592	0.551205	0.057981	1.60734	-195.513	27.7936	2.72555	0	0	0.125474
401	0	5.05857	0	0	5.10229	-0.235368	7.49552	-0.167643	0.0077566	-0.0434688	-5.6799	-3.61E-15	-0.0684615	0	0	-0.00379571	1.00112	4.45498	1.44872	143.649	372.649	626.004	376.32	376.32	376.32	17.2126	-69.123	7.9689	74.6627	432.737	195.623	186.053	186.053	186.053	-70.2096	-3.20092	-17.5461	13.3403	-1.40501	-1.59995	0.55895	0.0611163	1.64416	-204.662	22.5927	3.24382	0	0	0.177941
402	0	4.70464	0	0	4.74234	-0.224364	7.22139	-0.178528	0.00667427	-0.046336	-7.01674	3.76E-15	0.0403031	0	0	-0.00600562	1.29705	3.92303	1.47601	147.6	373.07	624.761	377.189	377.189	377.189	17.104	-67.5257	7.91584	68.9752	432.435	195.5	186.053	186.053	186.053	-68.5518	-2.93679	-17.5274	13.7749	-1.70321	-1.61967	0.56139	0.0637187	1.68792	-212.173	17.32	3.74461	0	0	0.234363
403	0	4.25388	0	0	4.28463	-0.210023	6.86368	-0.19123	0.00627305	-0.0484888	-9.15217	-2.81E-15	0.366503	0	0	-0.00934222	1.60319	3.2872	1.43901	152.175	373.576	623.432	378.135	378.135	378.135	16.955	-65.7581	7.88156	63.311	432.033	195.488	186.053	186.053	186.053	-66.7111	-2.61008	-17.4901	14.3322	-2.01539	-1.57047	0.55965	0.0675584	1.73734	-218.674	12.8418	4.11052	0	0	0.293691
404	0	3.71108	0	0	3.73453	-0.192283	6.42042	-0.205339	0.00647977	-0.0490168	-12.1096	-3.18E-15	0.912183	0	0	-0.0139474	1.91591	2.55039	1.33808	157.349	374.151	622.053	379.15	379.15	379.15	16.7738	-63.8335	7.86463	57.7099	431.53	195.657	186.053	186.053	186.053	-64.7029	-2.22928	-17.4358	15.0119	-2.33651	-1.45158	0.554849	0.0726744	1.78752	-225.167	9.54671	4.22808	0	0	0.355593
405	0	3.09008	0	0	3.10652	-0.171282	5.89469	-0.220313	0.00711338	-0.0468403	-15.8397	-5.30E-16	1.64656	0	0	-0.0196361	2.23163	1.71803	1.17781	163.08	374.776	620.666	380.225	380.225	380.225	16.5736	-61.7776	7.86217	52.2331	430.934	196.089	186.053	186.053	186.053	-62.5562	-1.8084	-17.3686	15.8101	-2.66133	-1.26663	0.549462	0.0802638	1.83526	-233.081	7.90981	3.99505	0	0	0.421391
406	0	2.41406	0	0	2.42441	-0.147376	5.29501	-0.23536	0.00782852	-0.0408138	-20.1927	1.06E-15	2.49314	0	0	-0.0257626	2.54683	0.797985	0.967291	169.313	375.431	619.316	381.35	381.35	381.35	16.3711	-59.6292	7.87058	46.9684	430.264	196.866	186.053	186.053	186.053	-60.3143	-1.36567	-17.2961	16.7196	-2.98426	-1.02398	0.5452	0.0896936	1.87583	-243.707	7.79496	3.39178	0	0	0.492798
407	0	1.71439	0	0	1.72001	-0.121123	4.63513	-0.249664	0.0080506	-0.0300582	-24.9359	1.91E-15	3.31799	0	0	-0.0312757	2.85805	-0.199888	0.719757	175.983	376.094	618.054	382.514	382.514	382.514	16.1856	-57.4397	7.88656	42.0336	429.549	198.061	186.053	186.053	186.053	-58.0327	-0.921461	-17.2293	17.7295	-3.2998	-0.736474	0.544656	0.100112	1.90499	-258.296	8.79293	2.4994	0	0	0.571918
408	0	1.02835	0	0	1.03078	-0.0932483	3.93315	-0.2621	0.0070503	-0.0141594	-29.7344	5.73E-15	3.93838	0	0	-0.0348919	3.16177	-1.26422	0.452069	183.014	376.744	616.928	383.701	383.701	383.701	16.0369	-55.2703	7.90807	37.5761	428.824	199.726	186.053	186.053	186.053	-55.7771	-0.495631	-17.1821	18.8263	-3.60292	-0.420944	0.548395	0.110406	1.91936	-277.15	10.1644	1.53783	0	0	0.658662
409	0	0.395356	0	0	0.395977	-0.0645882	3.21015	-0.271501	0.00418532	0.00648512	-34.2028	-1.08E-14	4.15799	0	0	-0.0354837	3.45433	-2.38285	0.183452	190.325	377.363	615.987	384.896	384.896	384.896	15.9425	-53.188	7.93504	33.7675	428.128	201.881	186.053	186.053	186.053	-53.6176	-0.105065	-17.1693	19.9943	-3.88902	-0.0969516	0.557276	0.119377	1.91761	-299.811	11.2033	0.778219	0	0	0.75064
410	0	-0.147893	0	0	-0.148027	-0.0360343	2.48881	-0.276828	-0.00124254	0.0305597	-37.962	7.21E-15	3.77942	0	0	-0.032533	3.73183	-3.54347	-0.0658193	197.834	377.933	615.277	386.08	386.08	386.08	15.9151	-51.2597	7.96921	30.7923	427.494	204.504	186.053	186.053	186.053	-51.6233	0.23811	-17.2041	21.2169	-4.15415	0.214525	0.569579	0.125463	1.8996	-324.443	10.9907	0.569357	0	0	0.841255
411	0	-0.571737	0	0	-0.572016	-0.00847709	1.79189	-0.277293	-0.00950207	0.056093	-40.695	2.12E-15	2.68236	0	0	-0.0263072	3.99024	-4.73421	-0.276194	205.46	378.437	614.839	387.232	387.232	387.232	15.9602	-49.546	8.01335	28.8329	426.945	207.533	186.053	186.053	186.053	-49.8558	0.527136	-17.2947	22.477	-4.39524	0.49291	0.58257	0.128155	1.86678	-348.413	9.10579	1.14826	0	0	0.921735
412	0	-0.857003	0	0	-0.857165	0.0172332	1.1412	-0.272646	-0.0204319	0.0806305	-42.2125	5.09E-15	0.854861	0	0	-0.0177857	4.22546	-5.94411	-0.430762	213.13	378.864	614.707	388.332	388.332	388.332	16.0743	-48.0968	8.06991	28.0533	426.488	210.863	186.053	186.053	186.053	-48.365	0.760043	-17.4418	23.7582	-4.61003	0.720067	0.593276	0.126941	1.8232	-368.633	5.37454	2.61268	0	0	0.982554
413	0	-0.996256	0	0	-0.996311	0.0403447	0.556023	-0.263202	-0.0332517	0.101865	-42.4728	3.39E-15	-1.5728	0	0	-0.00826775	4.4337	-7.16332	-0.517047	220.775	379.204	614.907	389.359	389.359	389.359	16.2441	-46.9474	8.1396	28.5859	426.108	214.365	186.053	186.053	186.053	-47.1859	0.938353	-17.6362	25.0456	-4.79721	0.88212	0.598715	0.122111	1.77213	-382.344	0.12996	4.84758	0	0	1.01632
414	0	-0.99335	0	0	-0.993345	0.0602586	0.0517113	-0.249804	-0.0466446	0.118041	-41.5763	-4.24E-15	-4.33881	0	0	0.00103729	4.6118	-8.38311	-0.528444	228.335	379.451	615.456	390.297	390.297	390.297	16.4477	-46.1183	8.22065	30.5215	425.769	217.893	186.053	186.053	186.053	-46.3377	1.06568	-17.8596	26.3256	-4.95626	0.971008	0.595819	0.114646	1.71757	-387.336	-5.77877	7.50567	0	0	1.01852
415	0	-0.861049	0	0	-0.861068	0.0765931	-0.361964	-0.23357	-0.0589415	0.128262	-39.7192	-1.70E-15	-7.09162	0	0	0.00924355	4.75771	-9.59578	-0.465529	235.759	379.603	616.361	391.131	391.131	391.131	16.6573	-45.6153	8.30883	33.9066	425.423	221.305	186.053	186.053	186.053	-45.8253	1.14675	-18.0867	27.587	-5.08762	0.985905	0.583571	0.106619	1.66186	-382.795	-11.0576	10.0865	0	0	0.989465
416	0	-0.618523	0	0	-0.618567	0.0892183	-0.681675	-0.21569	-0.0685055	0.132218	-37.1474	0	-9.46387	0	0	0.0157933	4.87096	-10.7945	-0.33637	243.001	379.662	617.614	391.858	391.858	391.858	16.8426	-45.4321	8.3984	38.7441	425.015	224.473	186.053	186.053	186.053	-45.6409	1.18704	-18.2889	28.8209	-5.1925	0.933626	0.561882	0.0998472	1.60761	-368.588	-14.527	12.0894	0	0	0.931617
417	0	-0.288676	0	0	-0.288714	0.0982771	-0.911049	-0.197316	-0.0740224	0.130473	-34.1217	-5.09E-15	-11.1373	0	0	0.0203793	4.95296	-11.9731	-0.156016	250.022	379.633	619.2	392.477	392.477	392.477	16.9754	-45.5525	8.48327	44.9974	424.491	227.291	186.053	186.053	186.053	-45.7666	1.19288	-18.4387	30.0203	-5.27296	0.828175	0.531917	0.096302	1.55561	-345.811	-15.2055	13.1325	0	0	0.850536
418	0	0.103997	0	0	0.104018	0.10415	-1.05973	-0.179541	-0.0746695	0.12377	-30.8964	0	-11.8921	0	0	0.0229008	5.00697	-13.1257	0.0547408	256.788	379.527	621.087	392.996	392.996	392.996	17.0329	-45.9527	8.55837	52.5968	423.811	229.686	186.053	186.053	186.053	-46.1765	1.17157	-18.5142	31.1803	-5.33155	0.68956	0.4962	0.0977051	1.50675	-316.085	-12.3823	12.9526	0	0	0.752765
419	0	0.535176	0	0	0.535289	0.107399	-1.14198	-0.163375	-0.0703028	0.113308	-27.7072	-6.79E-15	-11.6406	0	0	0.0234753	5.03798	-14.2469	0.271539	263.271	379.356	623.239	393.427	393.427	393.427	17.0005	-46.6039	8.62054	61.4468	422.95	231.614	186.053	186.053	186.053	-46.8399	1.1312	-18.5011	32.2973	-5.37113	0.541646	0.458601	0.104429	1.46216	-281.952	-5.99283	11.5137	0	0	0.646697
420	0	0.982125	0	0	0.982337	0.108683	-1.17449	-0.149701	-0.0612429	0.100307	-24.7581	1.70E-15	-10.4118	0	0	0.022445	5.05226	-15.3314	0.468968	269.445	379.132	625.609	393.788	393.788	393.788	16.8729	-47.4747	8.66899	71.4339	421.907	233.059	186.053	186.053	186.053	-47.7232	1.08014	-18.3953	33.3688	-5.39476	0.409603	0.421591	0.116571	1.42127	-245.794	3.78908	8.87226	0	0	0.539853
421	0	1.425	0	0	1.4253	0.10868	-1.17441	-0.139233	-0.0483173	0.085951	-22.211	-5.09E-15	-8.34966	0	0	0.02032	5.05683	-16.3744	0.623037	275.291	378.872	628.147	394.096	394.096	394.096	16.6548	-48.5335	8.70545	82.4352	420.7	234.033	186.053	186.053	186.053	-48.7931	1.02611	-18.2022	34.3932	-5.40549	0.317429	0.389953	0.13395	1.38577	-210.516	16.4942	5.21043	0	0	0.440343
422	0	1.84776	0	0	1.84813	0.108007	-1.15737	-0.132263	-0.0327017	0.0713264	-20.1584	2.55E-15	-5.68071	0	0	0.017651	5.05874	-17.3716	0.713947	280.794	378.59	630.803	394.367	394.367	394.367	16.3595	-49.7501	8.73375	94.3267	419.372	234.571	186.053	186.053	186.053	-50.0185	0.975241	-17.9362	35.3694	-5.40609	0.285108	0.365112	0.154592	1.35413	-178.113	31.1062	0.818989	0	0	0.353421
423	0	2.23871	0	0	2.23916	0.10716	-1.13593	-0.128762	-0.0156626	0.0572752	-18.631	2.12E-15	-2.67262	0	0	0.0149103	5.06452	-18.3197	0.727822	285.945	378.299	633.526	394.615	394.615	394.615	16.007	-51.0978	8.75937	106.99	417.978	234.724	186.053	186.053	186.053	-51.3724	0.931351	-17.6185	36.2968	-5.39925	0.326846	0.350313	0.177561	1.32694	-150.538	46.7389	-3.99703	0	0	0.283207
424	0	2.59046	0	0	2.59096	0.106464	-1.11832	-0.128441	0.00137713	0.0442747	-17.6064	4.24E-15	0.381546	0	0	0.0124037	5.07934	-19.2162	0.658387	290.742	378.011	636.271	394.851	394.851	394.851	15.6217	-52.5539	8.78866	120.315	416.587	234.554	186.053	186.053	186.053	-52.8325	0.895634	-17.2741	37.1756	-5.38728	0.449303	0.345966	0.2011	1.30382	-128.604	62.2857	-8.88998	0	0	0.230433
425	0	2.89947	0	0	2.90001	0.106049	-1.10783	-0.130727	0.0173016	0.0326549	-17.0123	-5.63E-17	3.22705	0	0	0.0102305	5.10669	-20.0597	0.50747	295.186	377.737	638.994	395.081	395.081	395.081	15.2289	-54.0996	8.8281	134.206	415.272	234.129	186.053	186.053	186.053	-54.3811	0.866846	-16.9286	38.0061	-5.37218	0.651059	0.352096	0.22327	1.28418	-112.526	76.6371	-13.5416	0	0	0.193748
426	0	3.16543	0	0	3.16602	0.105845	-1.10264	-0.134979	0.0311346	0.0222755	-16.7513	2.12E-15	5.64836	0	0	0.0083314	5.14779	-20.8501	0.284915	299.287	377.486	641.662	395.308	395.308	395.308	14.8527	-55.7202	8.88341	148.58	414.102	233.52	186.053	186.053	186.053	-56.0048	0.841662	-16.606	38.7894	-5.3554	0.922527	0.368548	0.242977	1.26788	-101.97	89.0376	-17.7228	0	0	0.170238
427	0	3.39058	0	0	3.39122	0.105602	-1.09649	-0.140373	0.0422954	0.0128671	-16.6969	4.24E-16	7.50475	0	0	0.00655916	5.20153	-21.5883	0.0079017	303.059	377.26	644.245	395.531	395.531	395.531	14.5132	-57.4044	8.95894	163.367	413.139	232.797	186.053	186.053	186.053	-57.6938	0.815368	-16.3254	39.5265	-5.33794	1.24667	0.391958	0.258312	1.25463	-95.3615	98.6323	-21.2423	0	0	0.154856
428	0	3.57871	0	0	3.57933	0.104935	-1.0796	-0.146115	0.050436	0.0039538	-16.7198	-3.82E-15	8.72046	0	0	0.00478386	5.2646	-22.276	-0.300823	306.522	377.064	646.718	395.745	395.745	395.745	14.225	-59.1432	9.05694	178.505	412.429	232.024	186.053	186.053	186.053	-59.4405	0.782532	-16.1002	40.2187	-5.32036	1.60073	0.421354	0.26916	1.24462	-91.5192	105.118	-24.0026	0	0	0.143657
429	0	3.73415	0	0	3.73476	0.103379	-1.04023	-0.151425	0.0556592	-0.00508438	-16.6917	-2.12E-15	9.30309	0	0	0.00295185	5.33168	-22.9158	-0.61469	309.698	376.895	649.065	395.946	395.946	395.946	13.9964	-60.9289	9.17732	193.936	412.003	231.263	186.053	186.053	186.053	-61.2381	0.737728	-15.9364	40.8669	-5.30258	1.95786	0.451876	0.274653	1.23792	-88.0112	108.198	-25.9874	0	0	0.131756
430	0	3.86111	0	0	3.86166	0.100465	-0.966448	-0.155678	0.0582256	-0.0148958	-16.5059	-2.97E-15	9.31008	0	0	0.00111058	5.39611	-23.5105	-0.906205	312.614	376.75	651.271	396.125	396.125	396.125	13.8297	-62.7537	9.31756	209.605	411.875	230.564	186.053	186.053	186.053	-63.0799	0.676146	-15.8339	41.4717	-5.284	2.29008	0.480473	0.274507	1.2351	-82.8935	107.817	-27.2151	0	0	0.116154
431	0	3.96284	0	0	3.96328	0.0957774	-0.847758	-0.158343	0.0585897	-0.0260124	-16.0785	-2.12E-15	8.84343	0	0	-0.000624106	5.45067	-24.0631	-1.1495	315.295	376.623	653.326	396.277	396.277	396.277	13.7213	-64.6089	9.47284	225.449	412.04	229.97	186.053	186.053	186.053	-64.9576	0.594074	-15.7863	42.0334	-5.26369	2.57091	0.503755	0.269379	1.23553	-74.3234	104.286	-27.7645	0	0	0.0952233
432	0	4.0414	0	0	4.04169	0.0890006	-0.676162	-0.159161	0.0572871	-0.0389107	-15.369	-1.27E-15	8.03075	0	0	-0.00211412	5.48823	-24.576	-1.32243	317.765	376.505	655.22	396.394	396.394	396.394	13.6633	-66.4841	9.63652	241.401	412.479	229.516	186.053	186.053	186.053	-66.8606	0.489281	-15.7826	42.5515	-5.24042	2.77751	0.519414	0.259449	1.24033	-60.8654	97.8754	-27.6916	0	0	0.0688722
433	0	4.09745	0	0	4.09757	0.0799425	-0.446785	-0.158054	0.0549174	-0.0540173	-14.3749	2.12E-16	7.01581	0	0	-0.00325138	5.50253	-25.0516	-1.40822	320.05	376.389	656.948	396.47	396.47	396.47	13.6445	-68.3666	9.80044	257.378	413.159	229.221	186.053	186.053	186.053	-68.7759	0.361194	-15.8086	43.0252	-5.21296	2.89242	0.525214	0.24633	1.2491	-41.2783	89.2741	-27.0877	0	0	0.0381419
434	0	4.13059	0	0	4.1306	0.0685562	-0.15843	-0.155201	0.0521402	-0.0715995	-13.1371	-1.06E-15	5.95027	0	0	-0.00399598	5.48874	-25.4913	-1.3966	322.169	376.268	658.502	396.499	396.499	396.499	13.6519	-70.2413	9.95587	273.289	414.039	229.096	186.053	186.053	186.053	-70.6876	0.211059	-15.8484	43.4532	-5.18001	2.90468	0.518461	0.23035	1.2619	-14.4361	78.9773	-26.0265	0	0	0.0048812
435	0	4.1402	0	0	4.14022	0.0549544	0.186041	-0.150931	0.0496275	-0.0916803	-11.723	4.24E-16	4.98126	0	0	-0.00439046	5.44403	-25.8958	-1.2849	324.14	376.137	659.878	396.478	396.478	396.478	13.6722	-72.0917	10.0941	289.026	415.071	229.139	186.053	186.053	186.053	-72.5777	0.0416759	-15.8866	43.8339	-5.14067	2.81123	0.499562	0.213752	1.279	19.6306	67.9957	-24.6093	0	0	-0.0276793
436	0	4.12619	0	0	4.12641	0.0394129	0.579617	-0.145597	0.0477941	-0.114234	-10.207	1.70E-15	4.21661	0	0	-0.00453045	5.36774	-26.265	-1.07792	325.977	375.992	661.07	396.404	396.404	396.404	13.6932	-73.9001	10.2075	304.469	416.205	229.34	186.053	186.053	186.053	-74.4273	-0.142886	-15.9095	44.1656	-5.09418	2.61655	0.46725	0.196638	1.29996	61.2085	56.7124	-22.8437	0	0	-0.0564849
437	0	4.08996	0	0	4.0906	0.0223705	1.01114	-0.139497	0.047046	-0.13874	-8.65046	9.54E-16	3.74093	0	0	-0.00454848	5.26152	-26.5977	-0.787713	327.69	375.831	662.073	396.273	396.273	396.273	13.7055	-75.6492	10.2902	319.488	417.395	229.678	186.053	186.053	186.053	-76.2171	-0.337866	-15.907	44.4464	-5.0401	2.33269	0.423068	0.180251	1.32369	109.197	45.9172	-20.8089	0	0	-0.0777718
438	0	4.03466	0	0	4.03598	0.0043932	1.46621	-0.132763	0.0474169	-0.164669	-7.08716	2.44E-15	3.5768	0	0	-0.00453573	5.12904	-26.8922	-0.432532	329.284	375.657	662.884	396.085	396.085	396.085	13.703	-77.3222	10.3388	333.94	418.598	230.127	186.053	186.053	186.053	-77.929	-0.538361	-15.8731	44.6746	-4.97825	1.97811	0.367865	0.164969	1.34929	162.679	35.9346	-18.5182	0	0	-0.0884092
439	0	3.96519	0	0	3.96742	-0.0138523	1.92788	-0.125415	0.0488516	-0.191138	-5.52568	-1.06E-15	3.70975	0	0	-0.00452857	4.97568	-27.146	-0.035512	330.759	375.471	663.499	395.837	395.837	395.837	13.6834	-78.9035	10.3526	347.677	419.779	230.653	186.053	186.053	186.053	-79.5463	-0.739763	-15.8067	44.8482	-4.90859	1.57633	0.303528	0.151306	1.37511	219.926	27.1297	-16.0359	0	0	-0.0856262
440	0	3.88738	0	0	3.89074	-0.0316493	2.37796	-0.117348	0.0511098	-0.217174	-3.95279	-1.59E-15	4.08335	0	0	-0.0044862	4.80797	-27.3563	0.377079	332.114	375.275	663.912	395.528	395.528	395.528	13.6478	-80.3787	10.3335	360.549	420.91	231.213	186.053	186.053	186.053	-81.0538	-0.938013	-15.7105	44.9657	-4.83117	1.15413	0.232758	0.139343	1.39993	278.953	19.5834	-13.4164	0	0	-0.0675398
441	0	3.80699	0	0	3.81156	-0.0482756	2.79816	-0.108532	0.0538378	-0.24163	-2.36167	3.08E-15	4.61199	0	0	-0.00431853	4.63298	-27.5199	0.777783	333.341	375.074	664.121	395.159	395.159	395.159	13.6001	-81.7341	10.2857	372.408	421.972	231.757	186.053	186.053	186.053	-82.4374	-1.12961	-15.591	45.0252	-4.74592	0.739547	0.157279	0.129416	1.42157	337.615	13.3927	-10.7528	0	0	-0.0333563
442	0	3.72863	0	0	3.73433	-0.0630557	3.17146	-0.0990198	0.0566357	-0.26332	-0.759929	1.38E-15	5.19733	0	0	-0.00392995	4.45768	-27.6333	1.13983	334.429	374.868	664.12	394.729	394.729	394.729	13.5458	-82.9567	10.2154	383.114	422.95	232.224	186.053	186.053	186.053	-83.6842	-1.31149	-15.4568	45.0253	-4.65273	0.359926	0.0808827	0.121475	1.4388	393.255	8.44578	-8.13153	0	0	0.0165987
443	0	3.65452	0	0	3.6613	-0.0754171	3.48346	-0.089123	0.0590892	-0.281039	0.804122	7.42E-16	5.74295	0	0	-0.00326658	4.28831	-27.693	1.43901	335.363	374.661	663.906	394.241	394.241	394.241	13.4908	-84.0339	10.1297	392.545	423.838	232.549	186.053	186.053	186.053	-84.7819	-1.48084	-15.3173	44.9644	-4.55134	0.0399866	0.00645732	0.116341	1.45154	443.219	4.83229	-5.66857	0	0	0.080525
444	0	3.58447	0	0	3.59206	-0.0849447	3.7238	-0.0792911	0.0609271	-0.293626	2.2496	1.70E-15	6.17849	0	0	-0.0023454	4.13	-27.6954	1.6551	336.126	374.454	663.472	393.699	393.699	393.699	13.4403	-84.9541	10.0357	400.599	424.631	232.66	186.053	186.053	186.053	-85.7192	-1.63492	-15.1816	44.841	-4.4414	-0.199631	-0.0616638	0.11406	1.45847	484.476	2.54085	-3.47893	0	0	0.155103
445	0	3.51543	0	0	3.52355	-0.091446	3.88772	-0.0703136	0.0618894	-0.300225	3.44433	8.48E-16	6.45478	0	0	-0.00125092	3.98634	-27.637	1.77321	336.696	374.248	662.812	393.109	393.109	393.109	13.3977	-85.7073	9.93997	407.204	425.331	232.485	186.053	186.053	186.053	-86.4863	-1.77106	-15.057	44.6538	-4.32251	-0.34376	-0.120079	0.114849	1.46154	514.485	1.51881	-1.63451	0	0	0.235508
446	0	3.44228	0	0	3.45059	-0.094967	3.97647	-0.0632463	0.0619122	-0.300264	4.21722	-3.71E-16	6.56263	0	0	-0.00012998	3.85927	-27.5147	1.78445	337.052	374.045	661.921	392.481	392.481	392.481	13.3648	-86.2859	9.84761	412.319	425.939	231.958	186.053	186.053	186.053	-87.0758	-1.88677	-14.9488	44.402	-4.19445	-0.3833	-0.163012	0.118751	1.46247	530.33	1.80653	-0.192128	0	0	0.315038
447	0	3.35913	0	0	3.36735	-0.0957996	3.99746	-0.0593299	0.0608903	-0.293567	4.37925	-1.64E-15	6.50728	0	0	0.000833293	3.74887	-27.326	1.68686	337.173	373.849	660.793	391.825	391.825	391.825	13.3417	-86.6863	9.76231	415.939	426.46	231.029	186.053	186.053	186.053	-87.4843	-1.98009	-14.8598	44.0851	-4.05713	-0.316205	-0.187009	0.125499	1.46436	530.12	3.36665	0.84477	0	0	0.385821
448	0	3.26138	0	0	3.26921	-0.0944449	3.96331	-0.0597476	0.0588607	-0.280401	3.76326	3.18E-16	6.3191	0	0	0.00143649	3.65349	-27.0697	1.48547	337.039	373.665	659.429	391.156	391.156	391.156	13.3276	-86.9107	9.68624	418.096	426.901	229.667	186.053	186.053	186.053	-87.7139	-2.04998	-14.7914	43.7037	-3.91081	-0.147414	-0.188356	0.134711	1.47117	512.565	6.15251	1.51469	0	0	0.439241
449	0	3.14743	0	0	3.15472	-0.091542	3.89014	-0.0654014	0.0559366	-0.261483	2.26333	-1.86E-15	6.03701	0	0	0.00151497	3.5699	-26.7458	1.19202	336.635	373.5	657.835	390.489	390.489	390.489	13.3213	-86.9683	9.62038	418.855	427.269	227.871	186.053	186.053	186.053	-87.7741	-2.09674	-14.743	43.2593	-3.75608	0.111378	-0.164265	0.14606	1.48626	477.233	10.2588	1.85268	0	0	0.466816
450	0	3.02048	0	0	3.02713	-0.0877888	3.79552	-0.076679	0.0521981	-0.237655	-0.128905	-1.43E-15	5.68881	0	0	0.00102548	3.49362	-26.3565	0.824526	335.954	373.363	656.024	389.838	389.838	389.838	13.3223	-86.876	9.56498	418.312	427.574	225.673	186.053	186.053	186.053	-87.682	-2.12225	-14.7138	42.7555	-3.59383	0.442225	-0.113642	0.158992	1.51275	424.707	15.6528	1.91727	0	0	0.461701
451	0	2.88907	0	0	2.89511	-0.0838603	3.69645	-0.0933153	0.0478833	-0.210156	-3.30606	-7.42E-16	5.30088	0	0	0.000135479	3.41941	-25.906	0.405966	334.997	373.264	654.022	389.215	389.215	389.215	13.3307	-86.6583	9.52003	416.591	427.825	223.14	186.053	186.053	186.053	-87.4628	-2.12987	-14.7025	42.1973	-3.42536	0.82233	-0.0367409	0.173051	1.55267	356.678	22.3552	1.73264	0	0	0.420147
452	0	2.76669	0	0	2.77219	-0.0803313	3.60744	-0.114219	0.043063	-0.180334	-7.03657	2.25E-15	4.86512	0	0	-0.000751718	3.3418	-25.4015	-0.0370764	333.779	373.213	651.866	388.63	388.63	388.63	13.3478	-86.3455	9.48563	413.835	428.035	220.367	186.053	186.053	186.053	-87.1476	-2.12421	-14.7086	41.5923	-3.25223	1.22541	0.0624835	0.187639	1.60659	276.568	30.1321	1.32535	0	0	0.343678
453	0	2.67001	0	0	2.67511	-0.0776241	3.53914	-0.137576	0.0379774	-0.149649	-10.994	1.51E-15	4.37631	0	0	-0.00108207	3.25564	-24.8522	-0.476545	332.324	373.222	649.606	388.088	388.088	388.088	13.3755	-85.9715	9.46183	410.205	428.213	217.475	186.053	186.053	186.053	-86.7711	-2.11065	-14.7315	40.9494	-3.07611	1.62378	0.178312	0.201504	1.67298	188.753	38.5752	0.688783	0	0	0.238997
454	0	2.61636	0	0	2.62126	-0.075977	3.49759	-0.160999	0.0328277	-0.119586	-14.7994	1.88E-15	3.824	0	0	-0.000359167	3.15672	-24.2696	-0.885159	330.666	373.3	647.302	387.585	387.585	387.585	13.4159	-85.5701	9.44815	405.866	428.371	214.592	186.053	186.053	186.053	-86.3681	-2.09481	-14.7705	40.2796	-2.89875	1.99071	0.301201	0.213556	1.74811	99.2274	47.0946	-0.178243	0	0	0.118504
455	0	2.62084	0	0	2.62569	-0.0754297	3.48378	-0.181915	0.0279443	-0.0916455	-18.085	4.00E-15	3.22348	0	0	0.00162357	3.0421	-23.666	-1.23893	328.847	373.453	645.023	387.112	387.112	387.112	13.4696	-85.1717	9.44308	400.984	428.516	211.843	186.053	186.053	186.053	-85.9697	-2.08203	-14.8236	39.5941	-2.72169	2.30275	0.419094	0.222491	1.82671	14.7822	55.0066	-1.2645	0	0	-0.0021431
456	0	2.69363	0	0	2.69864	-0.0758185	3.49359	-0.198216	0.0236175	-0.0671171	-20.5747	4.56E-15	2.60828	0	0	0.00465421	2.91051	-23.054	-1.51967	326.909	373.685	642.841	386.656	386.656	386.656	13.5362	-84.8004	9.44361	395.714	428.656	209.336	186.053	186.053	186.053	-85.6007	-2.0769	-14.8873	38.9038	-2.54612	2.54229	0.519972	0.225785	1.9018	-58.0725	61.2291	-2.48213	0	0	-0.107645
457	0	2.83883	0	0	2.84421	-0.0767918	3.51815	-0.208539	0.0200997	-0.0468647	-22.1177	2.74E-15	2.02913	0	0	0.00816385	2.76228	-22.4444	-1.71677	324.891	373.996	640.822	386.197	386.197	386.197	13.6133	-84.473	9.44549	390.192	428.794	207.152	186.053	186.053	186.053	-85.2779	-2.08288	-14.9568	38.2181	-2.37308	2.69929	0.592687	0.222711	1.96684	-113.955	65.1272	-3.72358	0	0	-0.186565
458	0	3.05426	0	0	3.06011	-0.0778447	3.54471	-0.212477	0.0175285	-0.0314135	-22.7001	-2.63E-15	1.53753	0	0	0.0114369	2.59923	-21.8456	-1.82818	322.819	374.382	639.025	385.716	385.716	385.716	13.6971	-84.1986	9.44412	384.532	428.935	205.336	186.053	186.053	186.053	-85.0104	-2.10196	-15.0262	37.5431	-2.20301	2.77213	0.628504	0.211456	2.01507	-149.248	65.9148	-4.82468	0	0	-0.232831
459	0	3.33172	0	0	3.33817	-0.0783903	3.55847	-0.210507	0.0157061	-0.0204072	-22.4276	-1.42E-15	1.15021	0	0	0.0138593	2.42436	-21.262	-1.86031	320.706	374.835	637.49	385.197	385.197	385.197	13.7834	-83.9797	9.43601	378.818	429.082	203.904	186.053	186.053	186.053	-84.8001	-2.1342	-15.0905	36.8818	-2.03613	2.76754	0.624457	0.191243	2.04161	-163.632	63.2839	-5.65448	0	0	-0.247482
460	0	3.6583	0	0	3.66532	-0.0779037	3.5462	-0.203703	0.0142386	-0.0130063	-21.4825	-1.90E-15	0.854802	0	0	0.0150835	2.24149	-20.6941	-1.8267	318.542	375.346	636.238	384.629	384.629	384.629	13.8677	-83.8131	9.41947	373.106	429.235	202.838	186.053	186.053	186.053	-84.6434	-2.17766	-15.1457	36.2338	-1.87248	2.69929	0.58313	0.162321	2.04396	-159.443	57.2799	-6.10964	0	0	-0.236023
461	0	4.01732	0	0	4.02484	-0.0760749	3.50006	-0.193518	0.0127665	-0.00812655	-20.088	3.13E-15	0.628053	0	0	0.0150774	2.05469	-20.1387	-1.74549	316.301	375.901	635.265	384.015	384.015	384.015	13.9459	-83.6921	9.39486	367.432	429.397	202.097	186.053	186.053	186.053	-84.5328	-2.22863	-15.1896	35.5954	-1.71204	2.58565	0.512537	0.125863	2.02202	-141.364	48.3737	-6.15746	0	0	-0.206505
462	0	4.39024	0	0	4.39809	-0.0729192	3.42043	-0.181627	0.011237	-0.00504497	-18.4826	3.37E-15	0.464463	0	0	0.0140743	1.86783	-19.5897	-1.63632	313.944	376.486	634.546	383.365	383.365	383.365	14.0142	-83.6079	9.3639	361.816	429.566	201.624	186.053	186.053	186.053	-84.4585	-2.2824	-15.2211	34.9615	-1.5548	2.44631	0.424947	0.0844704	1.98058	-114.958	37.4552	-5.83138	0	0	-0.16694
463	0	4.7586	0	0	4.76661	-0.0687977	3.31641	-0.169589	0.00962555	-0.00322728	-16.8778	5.62E-15	0.354992	0	0	0.0124392	1.68391	-19.0394	-1.51684	311.422	377.083	634.044	382.697	382.697	382.697	14.0701	-83.5508	9.32907	356.267	429.739	201.353	186.053	186.053	186.053	-84.4103	-2.33441	-15.2404	34.3264	-1.40061	2.29892	0.332866	0.0402288	1.92565	-85.7063	25.2066	-5.169	0	0	-0.124106
464	0	5.10596	0	0	5.114	-0.064352	3.20419	-0.158634	0.00802335	-0.0024199	-15.4343	-2.77E-15	0.295492	0	0	0.0105316	1.50476	-18.4799	-1.40031	308.69	377.677	633.71	382.035	382.035	382.035	14.1125	-83.5122	9.29287	350.787	429.913	201.222	186.053	186.053	186.053	-84.3789	-2.38122	-15.2489	33.6851	-1.24929	2.15665	0.246956	-0.0040617	1.86509	-57.9939	12.5547	-4.27238	0	0	-0.0832411
465	0	5.41915	0	0	5.42714	-0.0603927	3.10422	-0.149518	0.00656565	-0.00229775	-14.248	3.09E-15	0.282951	0	0	0.00861227	1.33103	-17.9047	-1.29441	305.706	378.248	633.496	381.402	381.402	381.402	14.1423	-83.4844	9.25726	345.375	430.083	201.172	186.053	186.053	186.053	-84.3567	-2.42105	-15.2488	33.0346	-1.10046	2.02711	0.175877	-0.0465797	1.80563	-35.1994	0.174509	-3.24781	0	0	-0.0485718
466	0	5.68875	0	0	5.69678	-0.0577553	3.03762	-0.142655	0.00548812	-0.00294369	-13.3663	-7.36E-16	0.319656	0	0	0.00682542	1.1624	-17.3092	-1.20165	302.443	378.777	633.361	380.817	380.817	380.817	14.1621	-83.4616	9.2234	340.025	430.248	201.156	186.053	186.053	186.053	-84.3379	-2.45388	-15.2426	32.3744	-0.953779	1.9127	0.122069	-0.0856936	1.75341	-18.093	-11.335	-2.2032	0	0	-0.0213612
467	0	5.90935	0	0	5.9176	-0.0571366	3.02199	-0.138142	0.00486507	-0.00429492	-12.795	4.31E-15	0.391817	0	0	0.00521441	0.997943	-16.691	-1.12119	298.887	379.249	633.272	380.293	380.293	380.293	14.1753	-83.4393	9.19188	334.731	430.402	201.14	186.053	186.053	186.053	-84.3185	-2.48101	-15.2335	31.7065	-0.808765	1.8125	0.0856714	-0.119034	1.71158	-6.52728	-21.1526	-1.27157	0	0	-0.00200944
468	0	6.07917	0	0	6.08793	-0.0589868	3.06872	-0.135828	0.00469432	-0.00653334	-12.5085	2.90E-15	0.48201	0	0	0.00376919	0.836728	-16.0503	-1.05116	295.034	379.648	633.208	379.835	379.835	379.835	14.1858	-83.4147	9.16271	329.484	430.546	201.101	186.053	186.053	186.053	-84.2962	-2.50451	-15.2241	31.0348	-0.664891	1.72458	0.0628595	-0.146682	1.68063	1.188	-29.2802	-0.471146	0	0	0.0115107
469	0	6.19971	0	0	6.20929	-0.0634297	3.1809	-0.135348	0.00481329	-0.00953683	-12.4566	-1.17E-15	0.56372	0	0	0.00247058	0.678155	-15.3883	-0.99081	290.894	379.961	633.16	379.438	379.438	379.438	14.1969	-83.3866	9.13566	324.271	430.676	201.03	186.053	186.053	186.053	-84.2704	-2.5265	-15.2166	30.3638	-0.521917	1.64821	0.0497366	-0.167089	1.6599	6.56541	-35.2656	0.151128	0	0	0.0209466
470	0	6.27481	0	0	6.28561	-0.0702666	3.35349	-0.136183	0.00521709	-0.0130993	-12.5721	3.13E-15	0.635077	0	0	0.00130747	0.522216	-14.7073	-0.941902	286.481	380.181	633.125	379.094	379.094	379.094	14.2108	-83.3551	9.11024	319.078	430.79	200.927	186.053	186.053	186.053	-84.2415	-2.54863	-15.2121	29.6983	-0.37971	1.58517	0.0423493	-0.180279	1.64646	10.9601	-39.0496	0.605661	0	0	0.0280673
471	0	6.31003	0	0	6.32238	-0.0790141	3.57421	-0.137781	0.00575871	-0.0168025	-12.7854	6.86E-16	0.688628	0	0	0.000285819	0.369457	-14.0097	-0.908915	281.811	380.304	633.105	378.789	378.789	378.789	14.2281	-83.3211	9.08617	313.889	430.887	200.797	186.053	186.053	186.053	-84.2105	-2.57176	-15.211	29.042	-0.238468	1.54003	0.0387737	-0.186514	1.63628	14.7601	-40.6373	0.90992	0	0	0.0333794
472	0	6.31161	0	0	6.32575	-0.0890145	3.82642	-0.139613	0.0064005	-0.0202093	-13.0317	3.88E-15	0.732399	0	0	-0.000585928	0.220843	-13.2978	-0.898031	276.904	380.331	633.104	378.51	378.51	378.51	14.2486	-83.2862	9.06328	308.689	430.962	200.651	186.053	186.053	186.053	-84.179	-2.596	-15.2128	28.3969	-0.0986956	1.5191	0.0372842	-0.186114	1.62713	18.0747	-40.0767	1.08789	0	0	0.0370684
473	0	6.28583	0	0	6.30197	-0.0995558	4.09211	-0.141312	0.00708317	-0.0228251	-13.2641	-3.31E-15	0.773192	0	0	-0.00130121	0.0775188	-12.5734	-0.915716	271.779	380.268	633.124	378.244	378.244	378.244	14.2713	-83.2519	9.04166	303.464	431.014	200.499	186.053	186.053	186.053	-84.1484	-2.62088	-15.2169	27.764	0.0388506	1.52889	0.0389394	-0.180321	1.61569	20.018	-37.6159	1.15739	0	0	0.0381339
474	0	6.23878	0	0	6.25693	-0.110008	4.35538	-0.142582	0.00774927	-0.024381	-13.4452	-8.58E-16	0.814938	0	0	-0.00186016	-0.059503	-11.8381	-0.966599	266.456	380.122	633.165	377.984	377.984	377.984	14.2953	-83.2198	9.02163	298.202	431.042	200.353	186.053	186.053	186.053	-84.1202	-2.64573	-15.2226	27.1427	0.173046	1.57413	0.0435314	-0.169589	1.60121	20.1968	-33.417	1.12786	0	0	0.0362943
475	0	6.17584	0	0	6.19593	-0.119932	4.60518	-0.143312	0.00839316	-0.0246912	-13.5568	-3.46E-15	0.863268	0	0	-0.00227508	-0.189466	-11.0933	-1.05195	260.955	379.905	633.227	377.724	377.724	377.724	14.3195	-83.1912	9.00347	292.898	431.044	200.219	186.053	186.053	186.053	-84.0957	-2.66993	-15.2295	26.5316	0.302629	1.65614	0.0522245	-0.155221	1.58338	17.8701	-27.8715	1.01214	0	0	0.0309326
476	0	6.10162	0	0	6.1235	-0.129146	4.83694	-0.143451	0.00895856	-0.0238104	-13.5878	2.32E-15	0.915622	0	0	-0.00256506	-0.31194	-10.3405	-1.1686	255.299	379.631	633.302	377.463	377.463	377.463	14.3435	-83.1672	8.98749	287.55	431.024	200.101	186.053	186.053	186.053	-84.0756	-2.69309	-15.2373	25.9291	0.426287	1.77177	0.0642145	-0.138606	1.56243	13.2168	-21.4386	0.823775	0	0	0.02262
477	0	6.01969	0	0	6.04325	-0.137728	5.05266	-0.143078	0.00949658	-0.0220121	-13.5416	1.45E-15	0.977761	0	0	-0.00276309	-0.426753	-9.58121	-1.30907	249.511	379.313	633.385	377.201	377.201	377.201	14.3671	-83.1482	8.97381	282.163	430.985	200.001	186.053	186.053	186.053	-84.0605	-2.71508	-15.246	25.3336	0.542502	1.91351	0.0790038	-0.12028	1.53999	6.5635	-14.4541	0.582147	0	0	0.0120041
478	0	5.93269	0	0	5.95788	-0.145968	5.25966	-0.142303	0.010027	-0.0196278	-13.4282	-2.33E-15	1.05108	0	0	-0.00290332	-0.533854	-8.81727	-1.46256	243.618	378.966	633.467	376.942	376.942	376.942	14.3906	-83.1341	8.96256	276.743	430.931	199.916	186.053	186.053	186.053	-84.0502	-2.73591	-15.2558	24.744	0.649995	2.07047	0.0945351	-0.101753	1.51712	-1.11085	-7.44656	0.314993	0	0	0.000521382
479	0	5.84225	0	0	5.86906	-0.154271	5.46809	-0.141314	0.0106688	-0.0171559	-13.2698	-1.21E-15	1.14425	0	0	-0.00302191	-0.633125	-8.05053	-1.6168	237.643	378.603	633.539	376.688	376.689	376.689	14.4142	-83.1239	8.95393	271.3	430.867	199.841	186.053	186.053	186.053	-84.0439	-2.75558	-15.2671	24.1595	0.747531	2.23031	0.109106	-0.0843252	1.49598	-8.74832	-0.897857	0.0590486	0	0	-0.0103912
480	0	5.7492	0	0	5.77775	-0.163037	5.688	-0.140281	0.0114211	-0.0149716	-13.0904	1.92E-15	1.25231	0	0	-0.00314007	-0.724289	-7.28293	-1.76027	231.611	378.237	633.592	376.444	376.444	376.444	14.4387	-83.1163	8.94828	265.843	430.801	199.77	186.053	186.053	186.053	-84.0402	-2.77408	-15.2806	23.5799	0.834098	2.38135	0.121039	-0.0688518	1.47731	-15.3811	4.8243	-0.159038	0	0	-0.0195017
481	0	5.65392	0	0	5.6844	-0.172563	5.92678	-0.139396	0.0122406	-0.0133563	-12.9182	1.39E-16	1.36385	0	0	-0.00326302	-0.806873	-6.51632	-1.88408	225.545	377.876	633.618	376.211	376.211	376.211	14.4647	-83.1096	8.94616	260.381	430.739	199.695	186.053	186.053	186.053	-84.0376	-2.79125	-15.2972	23.0054	0.908909	2.51453	0.130645	-0.0562106	1.46267	-20.7284	9.31106	-0.309091	0	0	-0.0264541
482	0	5.55677	0	0	5.58946	-0.182981	6.18767	-0.138713	0.0129921	-0.0125112	-12.7676	-1.13E-16	1.45824	0	0	-0.00337249	-0.880314	-5.75247	-1.98302	219.466	377.53	633.611	375.991	375.991	375.991	14.4929	-83.1019	8.94807	254.918	430.688	199.612	186.053	186.053	186.053	-84.0341	-2.80696	-15.3179	22.4362	0.971628	2.62444	0.136806	-0.0474023	1.45239	-24.3038	12.168	-0.368301	0	0	-0.0307055
483	0	5.45845	0	0	5.49354	-0.194225	6.46897	-0.138317	0.0135489	-0.0123977	-12.6534	-4.19E-15	1.51761	0	0	-0.00343829	-0.944049	-4.99312	-2.05639	213.394	377.201	633.565	375.784	375.784	375.784	14.524	-83.0916	8.95435	249.456	430.651	199.516	186.053	186.053	186.053	-84.0282	-2.82114	-15.3434	21.873	1.02215	2.71017	0.141656	-0.0426746	1.44625	-26.7824	13.2372	-0.336042	0	0	-0.033175
484	0	5.3601	0	0	5.39778	-0.206063	6.76479	-0.138147	0.0137193	-0.012919	-12.5732	3.16E-15	1.52222	0	0	-0.00342033	-0.997781	-4.24003	-2.10737	207.348	376.892	633.479	375.589	375.589	375.589	14.5584	-83.0772	8.96486	243.995	430.633	199.405	186.053	186.053	186.053	-84.0186	-2.83392	-15.3738	21.3163	1.06083	2.77465	0.146852	-0.0425559	1.44514	-28.8203	12.2791	-0.207614	0	0	-0.0347371
485	0	5.26349	0	0	5.30388	-0.218138	7.06617	-0.138192	0.0134798	-0.0138492	-12.5277	-3.55E-15	1.47328	0	0	-0.00329463	-1.04161	-3.49514	-2.14203	201.347	376.6	633.352	375.403	375.403	375.403	14.596	-83.0577	8.97891	238.532	430.632	199.278	186.053	186.053	186.053	-84.004	-2.84573	-15.409	20.7671	1.08845	2.82368	0.154	-0.0465413	1.44735	-31.2384	9.56818	-0.0143805	0	0	-0.0364848
486	0	5.17099	0	0	5.21409	-0.230036	7.36274	-0.138396	0.0128759	-0.0149702	-12.5122	1.78E-15	1.38276	0	0	-0.0030515	-1.07605	-2.76072	-2.16775	195.415	376.322	633.186	375.225	375.225	375.225	14.6372	-83.0321	8.99528	233.063	430.646	199.134	186.053	186.053	186.053	-83.9837	-2.85736	-15.4483	20.2263	1.10609	2.86442	0.165158	-0.0543413	1.45334	-34.8964	5.33339	0.224123	0	0	-0.039445
487	0	5.08563	0	0	5.13135	-0.24134	7.64413	-0.138736	0.0120064	-0.0160792	-12.5259	-1.09E-15	1.26895	0	0	-0.00269276	-1.10214	-2.0395	-2.19147	189.575	376.049	632.982	375.05	375.05	375.05	14.6822	-82.9996	9.01222	227.585	430.671	198.975	186.053	186.053	186.053	-83.957	-2.87011	-15.491	19.6955	1.11514	2.90355	0.181273	-0.0644885	1.46174	-40.2792	0.224125	0.470765	0	0	-0.0441235
488	0	5.01111	0	0	5.05927	-0.251682	7.90126	-0.139147	0.0110993	-0.0169986	-12.565	-3.69E-15	1.16164	0	0	-0.00222753	-1.12121	-1.33473	-2.21818	183.857	375.774	632.746	374.876	374.876	374.876	14.7317	-82.9596	9.02763	222.094	430.7	198.803	186.053	186.053	186.053	-83.9234	-2.88578	-15.5362	19.1767	1.11716	2.94588	0.202849	-0.076037	1.47211	-47.5923	-5.15021	0.701197	0	0	-0.0505676
489	0	4.95174	0	0	5.0021	-0.260778	8.12714	-0.139601	0.0102767	-0.0176878	-12.6292	3.85E-15	1.07751	0	0	-0.00165324	-1.13478	-0.650043	-2.24993	178.295	375.487	632.481	374.699	374.699	374.699	14.787	-82.9117	9.03921	216.587	430.729	198.62	186.053	186.053	186.053	-83.8829	-2.90676	-15.5836	18.6718	1.11373	2.99329	0.228258	-0.0875219	1.48344	-56.3462	-10.1776	0.902223	0	0	-0.0579906
490	0	4.91229	0	0	4.96464	-0.268441	8.31722	-0.14006	0.00971652	-0.0180637	-12.7167	-3.26E-15	1.03466	0	0	-0.000961637	-1.14424	0.0105899	-2.28582	172.922	375.177	632.192	374.517	374.517	374.517	14.8501	-82.8558	9.0446	211.064	430.753	198.43	186.053	186.053	186.053	-83.8357	-2.93584	-15.6329	18.1834	1.1063	3.04475	0.25713	-0.0977525	1.49511	-66.2427	-14.2479	1.06181	0	0	-0.0657954
491	0	4.89813	0	0	4.95229	-0.274592	8.46967	-0.140552	0.00943858	-0.0182491	-12.8286	1.67E-15	1.03339	0	0	-0.00013299	-1.15068	0.64318	-2.3219	167.777	374.837	631.88	374.33	374.33	374.33	14.9233	-82.7921	9.04139	205.525	430.768	198.236	186.053	186.053	186.053	-83.7827	-2.97627	-15.6843	17.7137	1.09616	3.0962	0.286935	-0.106251	1.50627	-76.3699	-17.1549	1.19147	0	0	-0.0728142
492	0	4.91498	0	0	4.9708	-0.279243	8.58486	-0.141092	0.00952105	-0.0182345	-12.9607	2.64E-15	1.07662	0	0	0.000851704	-1.15471	1.24387	-2.35211	162.896	374.459	631.548	374.135	374.135	374.135	15.0094	-82.7213	9.02734	199.969	430.775	198.042	186.053	186.053	186.053	-83.725	-3.03145	-15.7384	17.2649	1.08415	3.14152	0.316478	-0.112086	1.51626	-86.2087	-18.5299	1.2911	0	0	-0.0784331
493	0	4.96858	0	0	5.0261	-0.282483	8.66507	-0.141697	0.00991715	-0.0181284	-13.1038	-1.71E-15	1.15476	0	0	0.00200814	-1.1563	1.80915	-2.36911	158.314	374.039	631.195	373.936	373.936	373.936	15.1114	-82.6443	9.00031	194.398	430.772	197.851	186.053	186.053	186.053	-83.6643	-3.10482	-15.7958	16.8388	1.0706	3.17332	0.344904	-0.115492	1.52507	-95.3806	-18.5168	1.37761	0	0	-0.0822695
494	0	5.06479	0	0	5.1241	-0.284446	8.71367	-0.142361	0.0105227	-0.0179731	-13.2402	-3.40E-15	1.25153	0	0	0.00333849	-1.15475	2.33588	-2.36524	154.064	373.576	630.818	373.734	373.734	373.734	15.2319	-82.5626	8.95852	188.815	430.763	197.67	186.053	186.053	186.053	-83.6026	-3.19962	-15.8571	16.437	1.05535	3.18386	0.371108	-0.116345	1.53174	-103.583	-17.1878	1.45396	0	0	-0.0841171
495	0	5.20905	0	0	5.27035	-0.285293	8.73462	-0.14305	0.0113034	-0.0178008	-13.3446	1.52E-16	1.35705	0	0	0.00482262	-1.1488	2.82126	-2.33344	150.175	373.068	630.411	373.534	373.534	373.534	15.3735	-82.4773	8.90041	183.219	430.749	197.502	186.053	186.053	186.053	-83.5417	-3.31866	-15.9232	16.0607	1.03772	3.16601	0.395789	-0.11497	1.5365	-111.019	-14.7347	1.52408	0	0	-0.0841907
496	0	5.40616	0	0	5.46974	-0.285178	8.73178	-0.143735	0.0121666	-0.0177041	-13.3875	-3.71E-15	1.45542	0	0	0.0064141	-1.13659	3.26273	-2.26776	146.676	372.521	629.969	373.343	373.343	373.343	15.538	-82.3893	8.82478	177.613	430.734	197.353	186.053	186.053	186.053	-83.4829	-3.46417	-15.9945	15.7114	1.01647	3.11372	0.418046	-0.111835	1.53921	-117.498	-11.4942	1.59467	0	0	-0.0823448
497	0	5.6598	0	0	5.72602	-0.284221	8.70808	-0.144391	0.0130353	-0.0176619	-13.3368	-3.57E-15	1.53118	0	0	0.00803569	-1.11597	3.65783	-2.16405	143.591	371.939	629.48	373.17	373.17	373.17	15.7269	-82.2984	8.73091	171.997	430.72	197.227	186.053	186.053	186.053	-83.4265	-3.63753	-16.0716	15.3906	0.989957	3.02268	0.439132	-0.107145	1.5407	-123.464	-7.63404	1.65319	0	0	-0.0788468
498	0	5.97216	0	0	6.04137	-0.282495	8.66539	-0.14497	0.0138586	-0.0177505	-13.1582	3.28E-16	1.57102	0	0	0.00957636	-1.08445	4.00401	-2.02002	140.945	371.331	628.934	373.024	373.024	373.024	15.9405	-82.2033	8.61837	166.371	430.709	197.127	186.053	186.053	186.053	-83.3714	-3.83908	-16.1546	15.1005	0.956265	2.89049	0.458227	-0.101528	1.54133	-128.692	-3.50302	1.70063	0	0	-0.0734232
499	0	6.34336	0	0	6.41587	-0.280011	8.6039	-0.145423	0.0146452	-0.0178976	-12.8192	-1.77E-15	1.56605	0	0	0.0108963	-1.03949	4.29859	-1.83574	138.76	370.704	628.32	372.916	372.916	372.916	16.1779	-82.1007	8.48731	160.736	430.701	197.054	186.053	186.053	186.053	-83.3142	-4.06782	-16.2434	14.8438	0.913058	2.71704	0.475621	-0.094843	1.54252	-133.363	0.87428	1.71786	0	0	-0.0660455
500	0	6.77091	0	0	6.84686	-0.276714	8.52225	-0.145751	0.0153257	-0.0180776	-12.2974	2.68E-16	1.50004	0	0	0.0118411	-0.978572	4.53876	-1.6138	137.057	370.071	627.625	372.858	372.858	372.858	16.4369	-81.9848	8.33829	155.091	430.697	197.006	186.053	186.053	186.053	-83.2487	-4.3212	-16.3372	14.6234	0.857895	2.50474	0.49084	-0.0874273	1.54557	-137.426	5.20444	1.69412	0	0	-0.0565609
501	0	7.24906	0	0	7.32843	-0.272494	8.41768	-0.146025	0.0158959	-0.0181242	-11.5852	4.45E-16	1.36457	0	0	0.0122672	-0.899495	4.72155	-1.35924	135.856	369.441	626.839	372.858	372.858	372.858	16.7137	-81.847	8.17252	149.432	430.693	196.979	186.053	186.053	186.053	-83.1657	-4.59478	-16.4349	14.4429	0.788406	2.2585	0.50335	-0.079087	1.55176	-140.879	9.55185	1.59937	0	0	-0.0448676
502	0	7.76843	0	0	7.85091	-0.267209	8.28668	-0.146376	0.0163625	-0.0179472	-10.6919	-1.64E-15	1.15629	0	0	0.0120714	-0.80041	4.84395	-1.07961	135.172	368.827	625.953	372.927	372.927	372.927	17.0024	-81.6758	7.99165	143.76	430.687	196.967	186.053	186.053	186.053	-83.0522	-4.88211	-16.5347	14.3065	0.70222	1.98576	0.512493	-0.0695568	1.56262	-143.646	13.8315	1.42007	0	0	-0.0309244
503	0	8.31576	0	0	8.4007	-0.260713	8.12552	-0.146932	0.0167135	-0.0173789	-9.64146	-6.76E-16	0.87625	0	0	0.0112153	-0.68005	4.903	-0.784694	135.02	368.238	624.963	373.072	373.072	373.072	17.2952	-81.4563	7.79782	138.074	430.675	196.96	186.053	186.053	186.053	-82.8918	-5.17462	-16.6339	14.2182	0.59744	1.69631	0.518168	-0.0582635	1.57883	-145.825	18.2055	1.12722	0	0	-0.014785
504	0	8.87369	0	0	8.96011	-0.252887	7.9312	-0.147891	0.017002	-0.0164419	-8.48213	-2.52E-15	0.540804	0	0	0.00976212	-0.537746	4.89599	-0.486086	135.41	367.687	623.869	373.299	373.299	373.299	17.582	-81.171	7.59353	132.377	430.651	196.946	186.053	186.053	186.053	-82.6643	-5.4617	-16.7292	14.182	0.472455	1.40177	0.518915	-0.044838	1.60141	-147.045	22.6452	0.723796	0	0	0.00344126
505	0	9.4211	0	0	9.50764	-0.24365	7.70159	-0.149425	0.0172496	-0.0151606	-7.27918	-3.18E-16	0.172124	0	0	0.00787208	-0.373478	4.82062	-0.196921	136.347	367.182	622.672	373.612	373.612	373.612	17.8509	-80.7996	7.38173	126.671	430.608	196.914	186.053	186.053	186.053	-82.3466	-5.73087	-16.8165	14.202	0.326241	1.11548	0.515189	-0.0290579	1.63025	-147.488	27.1047	0.214186	0	0	0.0234286
506	0	9.93369	0	0	10.0188	-0.232978	7.43601	-0.151778	0.0174668	-0.0137222	-6.12462	2.17E-15	-0.199897	0	0	0.00579243	-0.187891	4.67513	0.0689667	137.83	366.733	621.382	374.014	374.014	374.014	18.089	-80.3199	7.16567	120.965	430.542	196.854	186.053	186.053	186.053	-81.9129	-5.96849	-16.8913	14.2815	0.158382	0.851559	0.50636	-0.0103231	1.66569	-146.964	31.6052	-0.383484	0	0	0.0448072
507	0	10.3853	0	0	10.4673	-0.220913	7.13538	-0.155099	0.0176884	-0.0124204	-5.11837	4.22E-15	-0.535461	0	0	0.00378629	0.0178136	4.45837	0.297769	139.853	366.347	620.01	374.505	374.505	374.505	18.2828	-79.7088	6.94874	115.265	430.445	196.758	186.053	186.053	186.053	-81.3367	-6.16049	-16.9489	14.4237	-0.0307517	0.624224	0.493375	0.0104736	1.70634	-145.739	35.7493	-1.02008	0	0	0.0670255
508	0	10.7496	0	0	10.8267	-0.207553	6.80201	-0.159522	0.0179403	-0.011537	-4.37188	3.37E-15	-0.791481	0	0	0.00205977	0.241927	4.16976	0.476915	142.404	366.032	618.575	375.085	375.085	375.085	18.4197	-78.9441	6.73433	109.582	430.312	196.623	186.053	186.053	186.053	-80.5923	-6.29357	-16.9847	14.6313	-0.240176	0.446569	0.478469	0.0331979	1.75226	-144.422	39.3835	-1.6512	0	0	0.0898588
509	0	11.0017	0	0	11.0725	-0.19304	6.43936	-0.165093	0.0183005	-0.0113611	-3.99464	4.61E-15	-0.918056	0	0	0.00067794	0.482359	3.80914	0.596598	145.469	365.79	617.097	375.753	375.753	375.753	18.4891	-78.0056	6.52556	103.923	430.136	196.456	186.053	186.053	186.053	-79.6567	-6.35646	-16.9945	14.9066	-0.468041	0.32903	0.46293	0.0568336	1.80111	-143.475	42.2054	-2.2164	0	0	0.113187
510	0	11.1206	0	0	11.1837	-0.177536	6.05136	-0.171829	0.0186759	-0.0120867	-4.09645	-3.61E-15	-0.8835	0	0	-0.000502995	0.736729	3.3766	0.650875	149.029	365.626	615.6	376.505	376.505	376.505	18.4839	-76.877	6.32518	98.2994	429.913	196.271	186.053	186.053	186.053	-78.5113	-6.3411	-16.975	15.2518	-0.71176	0.278221	0.44987	0.0800991	1.85214	-143.819	43.8125	-2.64789	0	0	0.137409
511	0	11.0904	0	0	11.145	-0.161198	5.6419	-0.179676	0.01912	-0.0137323	-4.77792	2.55E-15	-0.647412	0	0	-0.00182972	1.00247	2.87235	0.638936	153.066	365.537	614.113	377.337	377.337	377.337	18.401	-75.5475	6.13549	92.7185	429.638	196.095	186.053	186.053	186.053	-77.1449	-6.2436	-16.9243	15.6692	-0.968117	0.295685	0.439673	0.102179	1.90249	-145.773	44.1375	-2.89822	0	0	0.163038
512	0	10.9026	0	0	10.9484	-0.144166	5.21442	-0.188543	0.0195281	-0.0161015	-6.1277	-5.62E-15	-0.192028	0	0	-0.00381996	1.27681	2.29667	0.565249	157.56	365.522	612.666	378.241	378.241	378.241	18.2428	-74.0137	5.95839	87.1906	429.309	195.965	186.053	186.053	186.053	-75.5549	-6.06495	-16.8419	16.1608	-1.23328	0.377688	0.433435	0.121806	1.95071	-149.81	43.0036	-2.91668	0	0	0.190883
513	0	10.5571	0	0	10.5942	-0.126557	4.77184	-0.198366	0.0198644	-0.0186296	-8.21784	2.76E-15	0.49552	0	0	-0.00703172	1.55684	1.65	0.439476	162.489	365.575	611.29	379.21	379.21	379.21	18.017	-72.2816	5.79539	81.7296	428.923	195.933	186.053	186.053	186.053	-73.7493	-5.81128	-16.7301	16.7284	-1.50307	0.515265	0.430146	0.138497	1.99433	-156.045	40.5951	-2.68979	0	0	0.221821
514	0	10.0636	0	0	10.0925	-0.108476	4.3168	-0.209062	0.0201624	-0.0205006	-11.083	-1.51E-15	1.41766	0	0	-0.0118753	1.8393	0.933268	0.275289	167.83	365.686	610.02	380.235	380.235	380.235	17.7368	-70.368	5.64762	76.3589	428.484	196.062	186.053	186.053	186.053	-71.7488	-5.49383	-16.5934	17.3731	-1.77291	0.69537	0.428595	0.151282	2.03107	-164.465	37.118	-2.22346	0	0	0.256618
515	0	9.44209	0	0	9.46366	-0.0900084	3.85148	-0.220438	0.0203278	-0.020618	-14.6911	-4.49E-15	2.53894	0	0	-0.0183861	2.12061	0.148268	0.0887058	173.552	365.845	608.889	381.305	381.305	381.305	17.4207	-68.3026	5.51621	71.1169	427.999	196.425	186.053	186.053	186.053	-69.5878	-5.1283	-16.4399	18.0948	-2.03814	0.902496	0.428205	0.16028	2.05905	-175.345	33.0424	-1.5601	0	0	0.296613
516	0	8.72293	0	0	8.73824	-0.0712229	3.37762	-0.232071	0.0202786	-0.0178177	-18.9153	-6.64E-15	3.78978	0	0	-0.0259947	2.39687	-0.701947	-0.103742	179.616	366.037	607.932	382.409	382.409	382.409	17.0918	-66.128	5.40261	66.064	427.479	197.101	186.053	186.053	186.053	-67.3144	-4.73354	-16.2817	18.8915	-2.29408	1.12043	0.42749	0.165482	2.07541	-188.701	28.7841	-0.754087	0	0	0.342677
517	0	7.94531	0	0	7.95554	-0.0521649	2.89642	-0.243264	0.019609	-0.0111727	-23.5219	-1.17E-15	5.02912	0	0	-0.0335024	2.66393	-1.61279	-0.287128	185.975	366.248	607.182	383.534	383.534	383.534	16.776	-63.8995	5.30914	61.2876	426.944	198.166	186.053	186.053	186.053	-64.9893	-4.32971	-16.1343	19.7597	-2.53627	1.33434	0.426793	0.166713	2.07847	-204.707	24.5153	0.168344	0	0	0.39561
518	0	7.15415	0	0	7.16051	-0.0328645	2.40868	-0.252957	0.01783	4.11E-06	-28.1716	4.08E-16	6.06946	0	0	-0.0392811	2.91778	-2.57799	-0.449591	192.571	366.462	606.668	384.668	384.668	384.668	16.5	-61.6814	5.23905	56.9042	426.418	199.683	186.053	186.053	186.053	-62.6818	-3.93602	-16.0165	20.6936	-2.76086	1.53221	0.426099	0.164709	2.06507	-223.445	20.4177	1.19808	0	0	0.455819
519	0	6.39588	0	0	6.39947	-0.0133731	1.91575	-0.260014	0.0142733	0.0156869	-32.4753	3.98E-16	6.68314	0	0	-0.0418257	3.15468	-3.58988	-0.583428	199.339	366.664	606.418	385.794	385.794	385.794	16.2887	-59.5429	5.19652	53.0559	425.928	201.69	186.053	186.053	186.053	-60.4649	-3.56867	-15.9478	21.6862	-2.96481	1.7059	0.426899	0.159688	2.03575	-244.662	16.3164	2.39295	0	0	0.522572
520	0	5.71309	0	0	5.71485	0.00619608	1.42058	-0.263347	0.0083295	0.0351275	-36.0474	-2.44E-15	6.65252	0	0	-0.0403235	3.37162	-4.63964	-0.685287	206.209	366.839	606.456	386.896	386.896	386.896	16.1617	-57.5513	5.18599	49.9018	425.495	204.188	186.053	186.053	186.053	-58.4085	-3.23926	-15.9455	22.729	-3.1459	1.85143	0.428625	0.152172	1.98898	-267.278	11.9603	3.84938	0	0	0.593009
521	0	5.13984	0	0	5.14052	0.0256287	0.928647	-0.262241	-0.000434031	0.0566923	-38.5824	-1.91E-15	5.8172	0	0	-0.0350201	3.56658	-5.71794	-0.756143	213.111	366.979	606.797	387.956	387.956	387.956	16.1307	-55.7669	5.21138	47.6054	425.132	207.137	186.053	186.053	186.053	-56.5738	-2.95415	-16.0217	23.8133	-3.30301	1.96896	0.43137	0.142321	1.92724	-289.544	6.98542	5.6781	0	0	0.662274
522	0	4.6984	0	0	4.69854	0.044598	0.448315	-0.256468	-0.0119908	0.0781301	-39.9027	2.12E-15	4.13346	0	0	-0.0270948	3.73865	-6.81541	-0.800684	219.977	367.076	607.453	388.957	388.957	388.957	16.1965	-54.2375	5.27494	46.3196	424.836	210.457	186.053	186.053	186.053	-55.0085	-2.71479	-16.1794	24.9308	-3.43603	2.0623	0.43381	0.131034	1.85425	-308.997	1.32309	7.92269	0	0	0.723637
523	0	4.39801	0	0	4.39802	0.0627076	-0.0103114	-0.246361	-0.0255698	0.097152	-39.9826	-5.51E-15	1.71932	0	0	-0.0181549	3.88813	-7.92312	-0.826697	226.744	367.125	608.427	389.883	389.883	389.883	16.3484	-52.9959	5.37642	46.1721	424.584	214.032	186.053	186.053	186.053	-53.7441	-2.51857	-16.4106	26.0734	-3.54568	2.13838	0.434615	0.118945	1.77364	-323.166	-4.72271	10.4369	0	0	0.770092
524	0	4.23601	0	0	4.23614	0.0795706	-0.437367	-0.232724	-0.0397924	0.111958	-38.936	4.24E-15	-1.16108	0	0	-0.0096675	4.01646	-9.0328	-0.844473	233.358	367.127	609.715	390.72	390.72	390.719	16.5649	-52.0593	5.5128	47.2555	424.335	217.729	186.053	186.053	186.053	-52.7955	-2.36015	-16.6972	27.2338	-3.6334	2.20666	0.434062	0.107138	1.69043	-330.545	-10.5161	12.939	0	0	0.796938
525	0	4.20011	0	0	4.20055	0.0949103	-0.825802	-0.216699	-0.0530387	0.121458	-36.9823	-3.39E-15	-4.15842	0	0	-0.00261263	4.1261	-10.137	-0.865879	239.777	367.083	611.303	391.458	391.458	391.458	16.8168	-51.4304	5.67883	49.6215	424.036	221.408	186.053	186.053	186.053	-52.1629	-2.23244	-17.0128	28.4053	-3.70102	2.2783	0.431818	0.0963107	1.60774	-330.241	-15.2316	15.0222	0	0	0.801111
526	0	4.27158	0	0	4.27247	0.108624	-1.17299	-0.199429	-0.0637795	0.125598	-34.3832	-1.70E-15	-6.90571	0	0	0.00258779	4.22041	-11.2291	-0.903622	245.965	366.998	613.169	392.094	392.095	392.095	17.0711	-51.1001	5.86785	53.2821	423.629	224.936	186.053	186.053	186.053	-51.8342	-2.12748	-17.3273	29.5815	-3.75094	2.36548	0.430208	0.0880476	1.52844	-323.018	-17.9733	16.3239	0	0	0.784031
527	0	4.4281	0	0	4.42958	0.12077	-1.48044	-0.182014	-0.070735	0.124731	-31.4094	-1.70E-15	-9.07005	0	0	0.00595425	4.30339	-12.3031	-0.969932	251.898	366.878	615.285	392.633	392.633	392.633	17.2952	-51.0503	6.07272	58.2132	423.061	228.201	186.053	186.053	186.053	-51.7883	-2.03691	-17.6104	30.756	-3.78553	2.48005	0.429662	0.0831067	1.45371	-309.728	-18.0779	16.5591	0	0	0.74788
528	0	4.64628	0	0	4.64847	0.131532	-1.75277	-0.165403	-0.0731236	0.119676	-28.3069	-1.70E-15	-10.4056	0	0	0.00777374	4.37937	-13.354	-1.07534	257.565	366.73	617.612	393.08	393.08	393.08	17.4607	-51.2567	6.28674	64.3612	422.289	231.112	186.053	186.053	186.053	-51.9978	-1.95242	-17.836	31.9223	-3.8074	2.63231	0.432263	0.0821932	1.38571	-292.091	-15.2399	15.645	0	0	0.697526
529	0	4.9035	0	0	4.90648	0.141147	-1.99602	-0.150436	-0.070519	0.111415	-25.2856	-1.70E-15	-10.7562	0	0	0.00846417	4.45264	-14.3773	-1.22724	262.958	366.56	620.109	393.451	393.451	393.451	17.5463	-51.6917	6.50431	71.6501	421.291	233.607	186.053	186.053	186.053	-52.4326	-1.86639	-17.9849	33.0732	-3.81907	2.82958	0.438292	0.0863339	1.32487	-271.636	-9.073	13.5182	0	0	0.637942
530	0	5.17916	0	0	5.18305	0.149841	-2.2159	-0.137727	-0.0631491	0.100849	-22.5031	0	-10.0919	0	0	0.00843927	4.52709	-15.3692	-1.42862	268.083	366.376	622.733	393.76	393.76	393.76	17.5402	-52.3259	6.72148	79.9878	420.063	235.65	186.053	186.053	186.053	-53.0613	-1.77251	-18.0473	34.2018	-3.82314	3.0749	0.448848	0.0954018	1.27304	-250.028	0.0500714	10.4004	0	0	0.574489
531	0	5.45563	0	0	5.4605	0.157793	-2.41697	-0.127677	-0.0515011	0.088975	-20.0661	1.70E-15	-8.47562	0	0	0.00803851	4.6058	-16.3268	-1.67705	272.948	366.186	625.439	394.024	394.024	394.024	17.441	-53.1303	6.93618	89.2723	418.626	237.233	186.053	186.053	186.053	-53.8542	-1.66646	-18.0231	35.3003	-3.82193	3.36597	0.463895	0.10904	1.2306	-228.701	11.8215	6.44932	0	0	0.511862
532	0	5.71848	0	0	5.7244	0.165109	-2.60189	-0.120391	-0.0365718	0.0764083	-18.0298	-3.39E-15	-6.08149	0	0	0.0074718	4.69064	-17.2477	-1.96431	277.567	365.996	628.188	394.256	394.256	394.256	17.2578	-54.0773	7.14847	99.3972	417.025	238.37	186.053	186.053	186.053	-54.7837	-1.54643	-17.9226	36.3613	-3.81772	3.69473	0.482684	0.126431	1.1978	-208.473	25.4253	2.01149	0	0	0.452745
533	0	5.95649	0	0	5.96349	0.171849	-2.7722	-0.1159	-0.0196803	0.0639141	-16.4251	-2.12E-15	-3.16909	0	0	0.00683498	4.78208	-18.1305	-2.27674	281.958	365.812	630.944	394.469	394.469	394.469	17.009	-55.1411	7.36071	110.255	415.318	239.092	186.053	186.053	186.053	-55.8254	-1.41311	-17.7649	37.3775	-3.81268	4.04774	0.50411	0.146283	1.17454	-190.12	39.929	-2.58465	0	0	0.399068
534	0	6.16173	0	0	6.16982	0.178015	-2.92796	-0.114113	-0.002416	0.0518825	-15.2592	1.27E-15	-0.0606595	0	0	0.0061281	4.87911	-18.9744	-2.5962	286.141	365.64	633.676	394.669	394.669	394.669	16.7197	-56.2991	7.57731	121.743	413.582	239.445	186.053	186.053	186.053	-56.9585	-1.26956	-17.5755	38.3419	-3.80852	4.40695	0.526941	0.166825	1.15967	-173.982	54.1451	-6.95341	0	0	0.351075
535	0	6.32963	0	0	6.33875	0.183545	-3.06764	-0.11481	0.0137332	0.0406034	-14.5166	2.31E-15	2.91679	0	0	0.00529528	4.97921	-19.7792	-2.90152	290.133	365.483	636.362	394.86	394.86	394.86	16.4188	-57.5316	7.8041	133.765	411.895	239.482	186.053	186.053	186.053	-58.1659	-1.12065	-17.3828	39.2486	-3.80662	4.75129	0.548686	0.186437	1.15176	-159.836	67.0368	-10.8161	0	0	0.307579
536	0	6.45889	0	0	6.46896	0.18831	-3.18796	-0.117543	0.0274748	0.0301305	-14.1495	4.24E-15	5.46486	0	0	0.00425831	5.07874	-20.545	-3.17071	293.95	365.344	638.98	395.04	395.041	395.04	16.1345	-58.8232	8.04748	146.235	410.331	239.262	186.053	186.053	186.053	-59.4349	-0.97233	-17.2146	40.0926	-3.80797	5.05872	0.567711	0.203411	1.14964	-147.357	77.5602	-13.9291	0	0	0.267259
537	0	6.55133	0	0	6.56214	0.192108	-3.28382	-0.121816	0.0379658	0.0203558	-14.0928	-3.82E-15	7.36087	0	0	0.00297381	5.17325	-21.2723	-3.38271	297.606	365.223	641.515	395.208	395.208	395.208	15.8912	-60.1624	8.31351	159.081	408.955	238.845	186.053	186.053	186.053	-60.7561	-0.830782	-17.0947	40.8699	-3.81309	5.30804	0.581325	0.216647	1.15173	-135.674	85.1254	-16.2444	0	0	0.228398
538	0	6.61108	0	0	6.62244	0.194667	-3.34843	-0.126991	0.0447261	0.011041	-14.257	8.48E-16	8.4667	0	0	0.00147389	5.25798	-21.9615	-3.51951	301.109	365.121	643.954	395.357	395.357	395.357	15.7069	-61.5412	8.60678	172.238	407.813	238.287	186.053	186.053	186.053	-62.1235	-0.701681	-17.0399	41.5781	-3.82216	5.48106	0.58844	0.225613	1.157	-124.076	89.3692	-17.7717	0	0	0.190291
539	0	6.64421	0	0	6.65579	0.195671	-3.37377	-0.132452	0.047778	0.00185543	-14.5471	-8.48E-16	8.75117	0	0	-0.000101897	5.32835	-22.6131	-3.56751	304.464	365.036	646.283	395.483	395.483	395.483	15.5908	-62.9549	8.9295	185.654	406.929	237.643	186.053	186.053	186.053	-63.5332	-0.589644	-17.0585	42.216	-3.83479	5.5639	0.586791	0.229789	1.16484	-111.331	90.1945	-18.6377	0	0	0.152239
540	0	6.65775	0	0	6.66921	0.19478	-3.35128	-0.137646	0.0476808	-0.00754456	-14.8696	-1.70E-15	8.29521	0	0	-0.00152424	5.38043	-23.227	-3.5188	307.668	364.967	648.489	395.581	395.581	395.581	15.5432	-64.4007	9.28064	199.28	406.306	236.963	186.053	186.053	186.053	-64.9831	-0.497953	-17.1492	42.784	-3.85036	5.54834	0.57654	0.229675	1.17397	-96.7258	88.0065	-19.0661	0	0	0.114904
541	0	6.6592	0	0	6.67013	0.191679	-3.27301	-0.142138	0.045252	-0.0176938	-15.1405	2.76E-15	7.26141	0	0	-0.00253918	5.4113	-23.8028	-3.3716	310.717	364.912	650.557	395.647	395.648	395.648	15.5558	-65.8774	9.65549	213.073	405.924	236.289	186.053	186.053	186.053	-66.472	-0.428569	-17.3021	43.2835	-3.86793	5.43234	0.556271	0.225744	1.18532	-78.8701	83.1943	-19.2289	0	0	0.0784749
542	0	6.65586	0	0	6.66587	0.186139	-3.13314	-0.145541	0.0415482	-0.028784	-15.2796	3.61E-15	5.88065	0	0	-0.00296172	5.41936	-24.3395	-3.13045	313.603	364.868	652.474	395.679	395.679	395.679	15.6137	-67.3842	10.046	226.986	405.75	235.66	186.053	186.053	186.053	-67.9982	-0.382246	-17.5003	43.7171	-3.88634	5.22019	0.528092	0.219036	1.19835	-57.5832	76.5611	-19.3242	0	0	0.0445524
543	0	6.65456	0	0	6.6633	0.178035	-2.92847	-0.147686	0.0377671	-0.0412094	-15.2245	2.12E-16	4.42749	0	0	-0.00277074	5.40419	-24.8359	-2.80507	316.315	364.833	654.223	395.675	395.675	395.675	15.6979	-68.92	10.441	240.969	405.737	235.106	186.053	186.053	186.053	-69.5598	-0.358974	-17.7221	44.0879	-3.90419	4.92141	0.493132	0.210213	1.21342	-32.2754	68.8102	-19.4704	0	0	0.014098
544	0	6.66129	0	0	6.66851	0.16737	-2.65902	-0.148254	0.0352926	-0.0550325	-14.8978	2.23E-15	3.2013	0	0	-0.00217164	5.36642	-25.2902	-2.40896	318.842	364.802	655.787	395.634	395.634	395.634	15.7884	-70.4828	10.8275	254.963	405.837	234.651	186.053	186.053	186.053	-71.1531	-0.358344	-17.9441	44.3991	-3.91994	4.54931	0.453591	0.201187	1.23108	-2.98128	61.2235	-19.8588	0	0	-0.0116993
545	0	6.68058	0	0	6.68612	0.154295	-2.32853	-0.147101	0.0352942	-0.0703535	-14.2413	-1.96E-15	2.45978	0	0	-0.00155572	5.30747	-25.7003	-1.95789	321.171	364.771	657.152	395.558	395.558	395.558	15.8674	-72.0682	11.1919	268.894	406.005	234.313	186.053	186.053	186.053	-72.7723	-0.379829	-18.1452	44.6538	-3.93191	4.11946	0.409837	0.193173	1.25159	30.6174	54.814	-20.5864	0	0	-0.0321233
546	0	6.71461	0	0	6.7185	0.139125	-1.94488	-0.144124	0.0386081	-0.0871765	-13.2127	1.48E-15	2.37988	0	0	-0.00137916	5.2294	-26.0642	-1.46895	323.296	364.735	658.306	395.448	395.448	395.448	15.9226	-73.6682	11.5228	282.674	406.208	234.097	186.053	186.053	186.053	-74.408	-0.42282	-18.3093	44.8546	-3.93832	3.64879	0.363174	0.187566	1.27471	68.2921	50.5681	-21.711	0	0	-0.0462547
547	0	6.76276	0	0	6.76515	0.12235	-1.52043	-0.139465	0.0453559	-0.105322	-11.8136	3.23E-15	3.00008	0	0	-0.00195157	5.13479	-26.3799	-0.959712	325.207	364.689	659.237	395.304	395.304	395.304	15.9491	-75.2707	11.8122	296.197	406.43	234.003	186.053	186.053	186.053	-76.0468	-0.486484	-18.4285	45.004	-3.93757	3.15471	0.315079	0.185146	1.30071	109.382	48.9479	-23.1523	0	0	-0.0530775
548	0	6.82113	0	0	6.82233	0.104613	-1.07147	-0.133418	0.0549469	-0.124605	-10.0891	4.45E-15	4.21474	0	0	-0.00327157	5.02657	-26.6457	-0.44758	326.9	364.627	659.939	395.128	395.128	395.128	15.9497	-76.8579	12.0573	309.337	406.671	234.013	186.053	186.053	186.053	-77.6706	-0.569534	-18.5037	45.1038	-3.92814	2.65447	0.266133	0.186255	1.32929	153.206	49.9724	-24.7609	0	0	-0.0517114
549	0	6.88313	0	0	6.88355	0.0866646	-0.61701	-0.126458	0.0662287	-0.144597	-8.13244	3.50E-15	5.80206	0	0	-0.0049934	4.908	-26.86	0.0506476	328.375	364.547	660.409	394.921	394.921	394.92	15.9336	-78.4082	12.2605	321.959	406.951	234.102	186.053	186.053	186.053	-79.2575	-0.669999	-18.5433	45.1555	-3.90883	2.16472	0.21812	0.19042	1.35987	198.382	53.067	-26.3005	0	0	-0.0413159
550	0	6.94021	0	0	6.94024	0.069286	-0.176913	-0.119071	0.0777069	-0.16493	-6.06495	-1.70E-15	7.47302	0	0	-0.00655259	4.78249	-27.0218	0.519165	329.631	364.445	660.649	394.681	394.681	394.681	15.9133	-79.8961	12.4284	333.919	407.294	234.229	186.053	186.053	186.053	-80.7821	-0.785124	-18.5609	45.1605	-3.87867	1.7011	0.17193	0.196684	1.39168	243.679	57.2035	-27.4976	0	0	-0.0214431
551	0	6.98283	0	0	6.98289	0.0532221	0.229914	-0.111787	0.0879482	-0.185054	-4.02894	1.91E-15	8.94402	0	0	-0.00740833	4.6535	-27.1303	0.943581	330.671	364.321	660.662	394.409	394.409	394.409	15.9021	-81.2948	12.5698	345.071	407.729	234.346	186.053	186.053	186.053	-82.2182	-0.911254	-18.5717	45.1196	-3.8371	1.27782	0.127333	0.203384	1.42387	288.055	61.1885	-28.146	0	0	0.00790733
552	0	7.00208	0	0	7.00247	0.0391102	0.587284	-0.105014	0.0957451	-0.20433	-2.15615	-4.24E-16	9.98594	0	0	-0.00725337	4.52443	-27.1851	1.31104	331.498	364.177	660.457	394.105	394.105	394.105	15.9105	-82.5781	12.6937	355.279	408.277	234.398	186.053	186.053	186.053	-83.5395	-1.044	-18.5894	45.0337	-3.78416	0.907619	0.0860267	0.20993	1.45597	329.856	63.9568	-28.058	0	0	0.0461933
553	0	6.99084	0	0	6.99169	0.0274291	0.883064	-0.0990976	0.100367	-0.22211	-0.559734	-3.29E-15	10.4688	0	0	-0.00612087	4.3984	-27.1859	1.61068	332.118	364.015	660.044	393.766	393.766	393.766	15.9446	-83.7225	12.807	364.422	408.948	234.33	186.053	186.053	186.053	-84.7225	-1.17852	-18.6234	44.9031	-3.71995	0.601043	0.0464675	0.214476	1.48594	368.317	64.4962	-27.1581	0	0	0.0924906
554	0	6.94469	0	0	6.94598	0.0184756	1.10975	-0.0940813	0.10166	-0.237468	0.698528	-2.55E-15	10.3799	0	0	-0.00433184	4.27803	-27.1325	1.83376	332.531	363.842	659.433	393.395	393.395	393.395	16.005	-84.7091	12.9133	372.395	409.734	234.087	186.053	186.053	186.053	-85.7479	-1.30982	-18.677	44.728	-3.64506	0.366512	0.010504	0.217026	1.51342	401.651	62.5614	-25.4831	0	0	0.145001
555	0	6.86196	0	0	6.86363	0.0123571	1.26463	-0.0899654	0.0999246	-0.249533	1.58506	2.86E-15	9.80407	0	0	-0.00233471	4.1653	-27.0247	1.97412	332.739	363.664	658.636	392.989	392.989	392.989	16.0871	-85.5248	13.0122	379.118	410.616	233.619	186.053	186.053	186.053	-86.6011	-1.43313	-18.7481	44.5078	-3.5603	0.209759	-0.0222249	0.217672	1.53803	428.725	58.2168	-23.1295	0	0	0.201568
556	0	6.74326	0	0	6.74514	0.00901097	1.34933	-0.0867512	0.0957589	-0.257317	2.08279	-1.80E-15	8.89153	0	0	-0.000543445	4.06131	-26.862	2.02828	332.739	363.488	657.664	392.552	392.552	392.552	16.1828	-86.1618	13.1002	384.535	411.559	232.886	186.053	186.053	186.053	-87.2732	-1.54406	-18.83	44.242	-3.46636	0.133656	-0.0496731	0.216504	1.55858	447.671	51.9957	-20.2763	0	0	0.259104
557	0	6.59061	0	0	6.5925	0.0082139	1.36951	-0.0846903	0.0898286	-0.260037	2.1592	1.43E-15	7.81271	0	0	0.000754282	3.96615	-26.6438	1.99584	332.525	363.321	656.529	392.083	392.083	392.084	16.2822	-86.6181	13.172	388.619	412.526	231.854	186.053	186.053	186.053	-87.7601	-1.63888	-18.9134	43.9295	-3.3641	0.137892	-0.0699567	0.214435	1.57609	456.868	44.6576	-17.0899	0	0	0.313843
558	0	6.40687	0	0	6.4086	0.00959867	1.33446	-0.0842629	0.0826791	-0.257154	1.76142	2.65E-15	6.717	0	0	0.00140644	3.87882	-26.3695	1.87973	332.086	363.17	655.24	391.588	391.588	391.588	16.3754	-86.8965	13.222	391.37	413.477	230.502	186.053	186.053	186.053	-88.0632	-1.7147	-18.9889	43.5689	-3.25423	0.218711	-0.0810782	0.212073	1.59142	454.874	37.0262	-13.7432	0	0	0.36145
559	0	6.19569	0	0	6.19719	0.0126604	1.25696	-0.086135	0.0747688	-0.248408	0.822111	-2.68E-15	5.71951	0	0	0.00136408	3.7972	-26.0386	1.6864	331.411	363.043	653.809	391.067	391.067	391.067	16.4543	-87.005	13.2461	392.816	414.377	228.823	186.053	186.053	186.053	-88.1892	-1.7698	-19.0487	43.1591	-3.13739	0.368808	-0.0793712	0.209929	1.60557	440.113	29.8872	-10.385	0	0	0.396604
560	0	5.96227	0	0	5.96348	0.0167637	1.15308	-0.0909984	0.0662748	-0.234033	-0.716155	-8.75E-16	4.87337	0	0	0.000649175	3.71814	-25.6508	1.42618	330.486	362.944	652.249	390.527	390.527	390.527	16.514	-86.9574	13.2428	393.015	415.201	226.829	186.053	186.053	186.053	-88.1513	-1.80385	-19.0881	42.6994	-3.01404	0.576967	-0.0631713	0.207614	1.62107	412.084	23.6054	-7.10209	0	0	0.414299
561	0	5.71385	0	0	5.7148	0.0211792	1.0413	-0.0993981	0.0574527	-0.214631	-2.87218	-1.35E-15	4.20135	0	0	-0.000635138	3.63767	-25.207	1.11314	329.301	362.881	650.574	389.972	389.972	389.972	16.5529	-86.7727	13.2134	392.051	415.928	224.552	186.053	186.053	186.053	-87.9689	-1.81795	-19.106	42.1896	-2.88465	0.828427	-0.0298442	0.205723	1.6395	370.619	18.8191	-4.02473	0	0	0.409575
562	0	5.4605	0	0	5.46124	0.025131	0.94125	-0.111497	0.0485386	-0.191156	-5.59331	-2.12E-16	3.69205	0	0	-0.00226782	3.55125	-24.7092	0.764962	327.849	362.859	648.805	389.407	389.407	389.407	16.5726	-86.4758	13.1624	390.031	416.551	222.045	186.053	186.053	186.053	-87.6678	-1.8146	-19.1047	41.6311	-2.74964	1.10497	0.0210489	0.20403	1.66258	316.716	15.856	-1.26829	0	0	0.379142
563	0	5.21513	0	0	5.21574	0.0278794	0.871663	-0.126796	0.0398863	-0.165055	-8.72726	5.83E-16	3.32012	0	0	-0.00387932	3.45424	-24.1611	0.402301	326.13	362.883	646.965	388.837	388.837	388.837	16.5775	-86.096	13.0967	387.085	417.068	219.385	186.053	186.053	186.053	-87.2786	-1.79736	-19.0896	41.0264	-2.60951	1.38582	0.0887464	0.202828	1.69189	252.595	15.0389	1.03354	0	0	0.322453
564	0	4.99283	0	0	4.99339	0.0288134	0.848013	-0.144218	0.0320844	-0.137798	-12.0409	-2.20E-15	3.06805	0	0	-0.00500394	3.34228	-23.5682	0.0478108	324.155	362.959	645.086	388.267	388.267	388.267	16.5742	-85.665	13.0245	383.356	417.484	216.662	186.053	186.053	186.053	-86.8355	-1.77048	-19.068	40.3802	-2.46475	1.64857	0.170001	0.202411	1.72722	181.52	16.7591	2.69428	0	0	0.242352
565	0	4.80929	0	0	4.80984	0.0275462	0.8801	-0.161986	0.0256128	-0.110967	-15.2312	-2.17E-15	2.90352	0	0	-0.00520682	3.21186	-22.9382	-0.275169	321.944	363.093	643.206	387.698	387.698	387.698	16.57	-85.2149	12.9546	378.991	417.809	213.977	186.053	186.053	186.053	-86.3722	-1.73855	-19.0482	39.6988	-2.31608	1.87069	0.259134	0.202485	1.76759	107.942	20.9243	3.58931	0	0	0.145907
566	0	4.67842	0	0	4.67909	0.0239807	0.970374	-0.178134	0.0209057	-0.0859631	-17.9996	-2.70E-15	2.79775	0	0	-0.00425808	3.06064	-22.2802	-0.544532	319.528	363.289	641.365	387.13	387.13	387.13	16.5722	-84.7739	12.8943	374.138	418.061	211.429	186.053	186.053	186.053	-85.9193	-1.70612	-19.038	38.9905	-2.16429	2.03141	0.348669	0.202947	1.81027	36.8395	27.3412	3.62295	0	0	0.0431956
567	0	4.61049	0	0	4.61136	0.0183319	1.11338	-0.190888	0.0179145	-0.0640049	-20.1087	4.51E-15	2.69619	0	0	-0.00222378	2.8879	-21.6044	-0.741361	316.945	363.551	639.611	386.559	386.559	386.559	16.5872	-84.3647	12.8489	368.931	418.258	209.102	186.053	186.053	186.053	-85.5008	-1.67745	-19.0437	38.2643	-2.01033	2.11371	0.429397	0.202106	1.85148	-26.6198	34.9065	2.88021	0	0	-0.0538374
568	0	4.61075	0	0	4.61194	0.0110956	1.29657	-0.199129	0.0162592	-0.0458456	-21.4344	3.41E-15	2.5431	0	0	0.000559233	2.69463	-20.9212	-0.852147	314.237	363.881	637.987	385.979	385.979	385.979	16.6194	-84.0024	12.8207	363.489	418.425	207.061	186.053	186.053	186.053	-85.1332	-1.65626	-19.0685	37.5297	-1.85516	2.10635	0.49257	0.198054	1.88673	-78.0569	42.2678	1.55017	0	0	-0.13437
569	0	4.67953	0	0	4.68115	0.00296392	1.50238	-0.20237	0.0154021	-0.0319615	-21.9563	5.74E-15	2.30351	0	0	0.00359939	2.48357	-20.24	-0.870572	311.442	364.279	636.534	385.381	385.381	385.381	16.6698	-83.6954	12.8082	357.908	418.579	205.345	186.053	186.053	186.053	-84.8252	-1.6456	-19.1122	36.7953	-1.69986	2.00562	0.530211	0.188588	1.91188	-114.036	47.7733	-0.0452787	0	0	-0.190116
570	0	4.81259	0	0	4.81474	-0.0052635	1.71058	-0.200874	0.0148297	-0.0222587	-21.7555	3.10E-15	1.97456	0	0	0.00638908	2.25894	-19.5679	-0.798736	308.59	364.743	635.281	384.758	384.758	384.758	16.7368	-83.4459	12.8072	352.261	418.737	203.965	186.053	186.053	186.053	-84.5792	-1.64734	-19.1708	36.068	-1.54545	1.81622	0.537185	0.17194	1.92331	-133.02	50.2024	-1.60178	0	0	-0.217596
571	0	5.0018	0	0	5.00455	-0.012793	1.90108	-0.19538	0.0143184	-0.0161272	-20.9723	4.23E-15	1.59741	0	0	0.00851708	2.02603	-18.9091	-0.647396	305.698	365.269	634.244	384.106	384.106	384.106	16.8158	-83.2514	12.8125	346.601	418.909	202.909	186.053	186.053	186.053	-84.392	-1.66177	-19.2383	35.3519	-1.39302	1.55145	0.51219	0.147707	1.91841	-135.457	49.0787	-2.89206	0	0	-0.218108
572	0	5.23584	0	0	5.23922	-0.0189448	2.05669	-0.187004	0.013604	-0.0126782	-19.785	-9.49E-16	1.2088	0	0	0.00976535	1.79078	-18.2645	-0.435029	302.762	365.849	633.422	383.425	383.425	383.425	16.9005	-83.1064	12.8193	340.956	419.097	202.143	186.053	186.053	186.053	-84.2571	-1.68734	-19.3078	34.6486	-1.24355	1.23197	0.459399	0.116641	1.89756	-124.117	44.4686	-3.76588	0	0	-0.19718
573	0	5.50109	0	0	5.50503	-0.0232589	2.1658	-0.176986	0.0126808	-0.0109925	-18.3787	-5.02E-15	0.855212	0	0	0.0101185	1.55892	-17.6318	-0.185497	299.766	366.473	632.8	382.722	382.722	382.722	16.9845	-83.0031	12.8241	335.343	419.3	201.621	186.053	186.053	186.053	-84.1654	-1.72091	-19.3734	33.9568	-1.09773	0.883383	0.385799	0.079374	1.86182	-102.859	36.7704	-4.17777	0	0	-0.161729
574	0	5.7827	0	0	5.78707	-0.0255649	2.22411	-0.166656	0.011427	-0.0103092	-16.9368	-3.47E-15	0.551304	0	0	0.00974057	1.33558	-17.0063	0.074926	296.678	367.128	632.346	382.01	382.01	382.01	17.062	-82.9328	12.8252	329.767	419.515	201.287	186.053	186.053	186.053	-84.1071	-1.7584	-19.4304	33.2736	-0.9561	0.533251	0.302357	0.038377	1.81655	-76.6822	26.8015	-4.15334	0	0	-0.119652
575	0	6.06595	0	0	6.07059	-0.0260242	2.23573	-0.157062	0.00993628	-0.0100727	-15.6024	-3.95E-15	0.312098	0	0	0.00887338	1.12458	-16.3821	0.321098	293.46	367.797	632.023	381.306	381.306	381.306	17.1283	-82.8873	12.8223	324.228	419.735	201.086	186.053	186.053	186.053	-84.0725	-1.79569	-19.4762	32.5953	-0.818644	0.207416	0.219635	-0.00531121	1.76561	-50.1902	15.1387	-3.75216	0	0	-0.077528
576	0	6.33759	0	0	6.34232	-0.0251053	2.21249	-0.149016	0.00832389	-0.00996042	-14.481	-2.73E-15	0.140254	0	0	0.00776187	0.928168	-15.7532	0.531953	290.072	368.46	631.789	380.629	380.629	380.629	17.1811	-82.8587	12.8157	318.723	419.954	200.966	186.053	186.053	186.053	-84.0532	-1.8297	-19.5094	31.9188	-0.685052	-0.0728198	0.147031	-0.0491185	1.71533	-27.1347	2.77197	-3.09692	0	0	-0.0406386
577	0	6.58675	0	0	6.59151	-0.0235007	2.17191	-0.142923	0.00676962	-0.00981102	-13.6239	1.62E-15	0.0351957	0	0	0.00658816	0.747019	-15.1148	0.692389	286.483	369.096	631.605	379.998	379.998	379.998	17.2198	-82.8405	12.8055	313.249	420.165	200.884	186.053	186.053	186.053	-84.0424	-1.85884	-19.5305	31.2422	-0.554767	-0.292533	0.0909633	-0.0911621	1.67015	-9.89748	-9.55852	-2.29092	0	0	-0.012343
578	0	6.80567	0	0	6.81041	-0.0220036	2.13405	-0.138927	0.00535861	-0.00983566	-13.0445	-2.09E-15	-0.0157694	0	0	0.0054588	0.580351	-14.4636	0.793917	282.672	369.685	631.441	379.426	379.426	379.426	17.2461	-82.8277	12.7919	307.805	420.363	200.809	186.053	186.053	186.053	-84.0349	-1.88325	-19.5407	30.5656	-0.426988	-0.443777	0.0534572	-0.12957	1.63413	1.09352	-21.1565	-1.42711	0	0	0.00661121
579	0	6.98969	0	0	6.9945	-0.021356	2.11767	-0.136889	0.00423298	-0.010247	-12.7212	-7.95E-17	-0.0196006	0	0	0.00441517	0.426397	-13.7987	0.833802	278.629	370.206	631.275	378.921	378.921	378.921	17.2629	-82.8166	12.7744	302.388	420.543	200.72	186.053	186.053	186.053	-84.0276	-1.9044	-19.542	29.8909	-0.300921	-0.524588	0.0337549	-0.162947	1.60865	6.49326	-31.4645	-0.576977	0	0	0.0170165
580	0	7.1373	0	0	7.14229	-0.0221131	2.13682	-0.136494	0.00347108	-0.0113026	-12.6106	5.44E-16	0.0140202	0	0	0.00346218	0.282902	-13.1206	0.81369	274.36	370.642	631.096	378.484	378.484	378.484	17.2735	-82.8047	12.7525	296.997	420.701	200.605	186.053	186.053	186.053	-84.0185	-1.92443	-19.5365	29.2213	-0.175908	-0.537563	0.0281859	-0.189644	1.59387	7.99749	-39.8903	0.197093	0	0	0.0211995
581	0	7.24952	0	0	7.25489	-0.024542	2.19825	-0.137302	0.00314269	-0.0131005	-12.6571	2.39E-16	0.0804488	0	0	0.00259421	0.147546	-12.4313	0.737847	269.876	370.981	630.902	378.111	378.111	378.111	17.2811	-82.7904	12.7258	291.626	420.833	200.464	186.053	186.053	186.053	-84.0068	-1.94547	-19.5262	28.5607	-0.0514675	-0.48797	0.0319176	-0.209237	1.58808	7.45277	-46.1313	0.859693	0	0	0.0218246
582	0	7.32946	0	0	7.3354	-0.0285866	2.30052	-0.138885	0.00327661	-0.0153516	-12.8068	2.69E-15	0.176929	0	0	0.00181088	0.0183662	-11.7336	0.611625	265.199	371.214	630.699	377.792	377.792	377.792	17.2883	-82.7733	12.6943	286.267	420.937	200.3	186.053	186.053	186.053	-83.9923	-1.96909	-19.5129	27.913	0.0723651	-0.382156	0.0418105	-0.2206	1.58831	5.89375	-49.7418	1.36635	0	0	0.0203603
583	0	7.38163	0	0	7.38834	-0.0339183	2.43532	-0.140785	0.00369784	-0.0178302	-13.0049	-3.00E-15	0.286868	0	0	0.00112314	-0.106112	-11.0304	0.440765	260.353	371.34	630.494	377.515	377.515	377.515	17.2968	-82.7533	12.6583	280.911	421.009	200.124	186.053	186.053	186.053	-83.9753	-1.99611	-19.4979	27.2811	0.19535	-0.226839	0.0538463	-0.224498	1.59172	4.37594	-50.8903	1.72902	0	0	0.018348
584	0	7.41127	0	0	7.41889	-0.0400378	2.59	-0.142617	0.00445362	-0.019943	-13.2049	-2.48E-15	0.417904	0	0	0.000540299	-0.226804	-10.3242	0.230914	255.361	371.36	630.297	377.269	377.269	377.269	17.3073	-82.7309	12.6187	275.548	421.047	199.945	186.053	186.053	186.053	-83.9565	-2.02666	-19.4822	26.6671	0.316794	-0.0285755	0.0659852	-0.221187	1.5949	3.00008	-49.4757	1.91756	0	0	0.015918
585	0	7.42358	0	0	7.4322	-0.0464074	2.75096	-0.144033	0.00541045	-0.0213704	-13.3652	2.20E-15	0.561023	0	0	7.07E-05	-0.344066	-9.61727	-0.0121723	250.249	371.28	630.117	377.042	377.042	377.042	17.3203	-82.707	12.5765	270.168	421.052	199.774	186.053	186.053	186.053	-83.9367	-2.06033	-19.4667	26.0716	0.435576	0.206113	0.077072	-0.211342	1.59585	1.71199	-45.7656	1.94777	0	0	0.0130688
586	0	7.42321	0	0	7.43282	-0.0525815	2.90694	-0.14486	0.0065331	-0.0217559	-13.4621	-2.25E-15	0.716066	0	0	-0.00029085	-0.45789	-8.91094	-0.282095	245.036	371.112	629.958	376.827	376.827	376.827	17.3358	-82.6822	12.5329	264.764	421.025	199.618	186.053	186.053	186.053	-83.9165	-2.09649	-19.4521	25.4941	0.550483	0.470095	0.0867679	-0.1967	1.59321	0.11849	-40.1785	1.82465	0	0	0.00947088
587	0	7.41368	0	0	7.42427	-0.0582986	3.05134	-0.145046	0.00769759	-0.0210993	-13.4838	-1.63E-15	0.872586	0	0	-0.000560311	-0.567985	-8.20614	-0.571337	239.743	370.868	629.824	376.617	376.617	376.617	17.3542	-82.657	12.4892	259.333	420.97	199.483	186.053	186.053	186.053	-83.8965	-2.13452	-19.4394	24.9335	0.660031	0.755283	0.0953627	-0.178609	1.5868	-2.04126	-33.3071	1.58744	0	0	0.00504842
588	0	7.39757	0	0	7.40908	-0.0635237	3.18328	-0.144652	0.00878443	-0.0195285	-13.43	-1.34E-15	1.01921	0	0	-0.000764647	-0.673963	-7.50331	-0.870982	234.385	370.563	629.712	376.412	376.412	376.412	17.3758	-82.6316	12.4462	253.878	420.894	199.369	186.053	186.053	186.053	-83.8769	-2.17406	-19.4294	24.3878	0.76287	1.05222	0.10299	-0.158819	1.57691	-4.88146	-25.7945	1.27038	0	0	-6.83E-05
589	0	7.3763	0	0	7.38868	-0.068432	3.30718	-0.143833	0.00985758	-0.0173917	-13.3102	-8.91E-16	1.16124	0	0	-0.000940331	-0.775369	-6.80269	-1.1708	228.978	370.21	629.62	376.21	376.21	376.21	17.401	-82.606	12.4047	248.402	420.805	199.273	186.053	186.053	186.053	-83.8577	-2.21495	-19.4228	23.8552	0.85767	1.35026	0.110491	-0.138983	1.56526	-8.3923	-18.32	0.928125	0	0	-0.00563211
590	0	7.35039	0	0	7.36365	-0.0733283	3.43075	-0.142744	0.010873	-0.0151003	-13.1356	-4.13E-15	1.29213	0	0	-0.00111593	-0.871774	-6.1045	-1.45968	223.535	369.823	629.542	376.013	376.013	376.013	17.4307	-82.5793	12.3651	242.913	420.709	199.193	186.053	186.053	186.053	-83.838	-2.25725	-19.4203	23.334	0.943367	1.63794	0.117335	-0.120174	1.5532	-12.1126	-11.416	0.602847	0	0	-0.0109872
591	0	7.31951	0	0	7.33376	-0.0785537	3.5626	-0.141657	0.0118731	-0.0130329	-12.9312	3.73E-15	1.4126	0	0	-0.00131238	-0.962765	-5.4091	-1.72667	218.072	369.412	629.474	375.823	375.823	375.823	17.4653	-82.5502	12.3275	237.419	420.616	199.12	186.053	186.053	186.053	-83.8168	-2.30098	-19.4227	22.8228	1.01926	1.90401	0.124211	-0.103236	1.54269	-15.8638	-5.46431	0.326835	0	0	-0.0158861
592	0	7.28303	0	0	7.29841	-0.0843923	3.70987	-0.140741	0.0127289	-0.011531	-12.7142	-5.70E-15	1.50689	0	0	-0.00153158	-1.04794	-4.71715	-1.962	212.604	368.989	629.408	375.643	375.643	375.643	17.5057	-82.5168	12.2922	231.927	420.533	199.048	186.053	186.053	186.053	-83.792	-2.3461	-19.4307	22.3207	1.08496	2.13847	0.130515	-0.0887889	1.53484	-19.1403	-0.874281	0.135633	0	0	-0.019781
593	0	7.24011	0	0	7.2568	-0.0910055	3.87662	-0.140115	0.0134263	-0.0107571	-12.5002	1.35E-15	1.57003	0	0	-0.00176521	-1.1269	-4.02955	-2.1584	207.147	368.559	629.342	375.474	375.474	375.474	17.5522	-82.4767	12.2594	226.44	420.467	198.971	186.053	186.053	186.053	-83.7614	-2.39227	-19.4447	21.8273	1.14039	2.33387	0.136511	-0.0771789	1.53129	-21.8206	2.18259	0.0414697	0	0	-0.0226114
594	0	7.18999	0	0	7.2082	-0.0984019	4.06303	-0.139784	0.0138939	-0.0107124	-12.2957	9.28E-17	1.59382	0	0	-0.00199513	-1.19932	-3.34755	-2.31192	201.718	368.127	629.273	375.315	375.315	375.315	17.6044	-82.4272	12.2291	220.961	420.421	198.885	186.053	186.053	186.053	-83.722	-2.43891	-19.4648	21.3424	1.18589	2.48613	0.143048	-0.0686859	1.53162	-24.0823	3.64318	0.0426618	0	0	-0.0246443
595	0	7.13201	0	0	7.15192	-0.106447	4.26571	-0.139727	0.014106	-0.0113267	-12.1069	-6.63E-16	1.57651	0	0	-0.00220315	-1.26498	-2.67261	-2.4222	196.335	367.698	629.202	375.167	375.167	375.167	17.662	-82.3653	12.2013	215.489	420.398	198.785	186.053	186.053	186.053	-83.6707	-2.48513	-19.4908	20.8657	1.22204	2.5948	0.149974	-0.0635444	1.53616	-25.9791	3.52786	0.132268	0	0	-0.0260287
596	0	7.06574	0	0	7.08749	-0.114893	4.47836	-0.139916	0.0140573	-0.0122877	-11.9413	-1.82E-15	1.52072	0	0	-0.00237582	-1.32386	-2.00653	-2.49238	191.019	367.271	629.128	375.026	375.026	375.026	17.7239	-82.2876	12.1757	210.021	420.395	198.671	186.053	186.053	186.053	-83.6038	-2.52988	-19.5222	20.3974	1.24969	2.66294	0.160234	-0.0609417	1.54463	-28.5701	2.32096	0.266398	0	0	-0.0279208
597	0	6.9911	0	0	7.01473	-0.123447	4.69362	-0.140382	0.0137751	-0.0134638	-11.8124	4.42E-15	1.43444	0	0	-0.00250734	-1.37615	-1.35133	-2.52755	185.792	366.847	629.057	374.891	374.891	374.891	17.789	-82.191	12.1519	204.553	420.409	198.54	186.053	186.053	186.053	-83.5178	-2.57218	-19.5582	19.9373	1.26989	2.6956	0.1736	-0.0610658	1.55618	-31.9812	0.198858	0.431458	0	0	-0.0304633
598	0	6.90855	0	0	6.93404	-0.131816	4.90406	-0.141064	0.0134271	-0.0145741	-11.7235	5.63E-16	1.34069	0	0	-0.00260078	-1.42221	-0.709356	-2.5338	180.678	366.422	628.993	374.756	374.756	374.756	17.8562	-82.0723	12.1291	199.082	420.438	198.394	186.053	186.053	186.053	-83.4093	-2.61136	-19.5978	19.4855	1.28373	2.69888	0.19131	-0.0621675	1.56938	-36.7546	-1.92395	0.574797	0	0	-0.0342178
599	0	6.81927	0	0	6.84654	-0.139749	5.10345	-0.141888	0.0131813	-0.0155749	-11.6745	2.92E-16	1.26273	0	0	-0.00265838	-1.46246	-0.0832345	-2.51697	175.704	365.995	628.94	374.62	374.62	374.62	17.9248	-81.9289	12.106	193.604	420.475	198.235	186.053	186.053	186.053	-83.2755	-2.64723	-19.6398	19.0419	1.29215	2.6786	0.212971	-0.0639914	1.5841	-42.7724	-3.73421	0.698168	0	0	-0.0390183
600	0	6.72515	0	0	6.75403	-0.147051	5.28686	-0.142753	0.0132246	-0.0163449	-11.6608	-4.12E-15	1.22328	0	0	-0.00267744	-1.49724	0.524224	-2.48171	170.902	365.564	628.904	374.48	374.48	374.48	17.9942	-81.7585	12.0812	188.118	420.517	198.066	186.053	186.053	186.053	-83.1141	-2.68017	-19.6833	18.6065	1.29596	2.63945	0.238184	-0.064963	1.59813	-49.9764	-4.4286	0.773884	0	0	-0.0447718
601	0	6.62877	0	0	6.65902	-0.153596	5.45116	-0.143567	0.013632	-0.0169715	-11.6754	-2.91E-15	1.23066	0	0	-0.00264387	-1.52663	1.11005	-2.43087	166.303	365.126	628.887	374.335	374.335	374.335	18.0648	-81.5592	12.0529	182.622	420.563	197.89	186.053	186.053	186.053	-82.9231	-2.71115	-19.7275	18.1793	1.29558	2.58426	0.265896	-0.0648266	1.61071	-57.9919	-3.85865	0.817747	0	0	-0.0510428
602	0	6.5333	0	0	6.5647	-0.159316	5.59467	-0.144296	0.0144504	-0.0174893	-11.7143	-3.09E-15	1.28486	0	0	-0.00253771	-1.55028	1.67116	-2.36535	161.94	364.683	628.891	374.183	374.183	374.184	18.1373	-81.3297	12.0196	177.115	420.612	197.713	186.053	186.053	186.053	-82.7015	-2.74166	-19.7722	17.7605	1.29088	2.51395	0.29489	-0.0626056	1.62093	-66.418	-1.66124	0.82279	0	0	-0.0573816
603	0	6.4427	0	0	6.47504	-0.164197	5.71709	-0.144937	0.0155582	-0.0179955	-11.7714	-1.06E-15	1.36589	0	0	-0.00233296	-1.5673	2.20442	-2.28432	157.848	364.236	628.915	374.029	374.029	374.029	18.213	-81.0692	11.9792	171.597	420.667	197.538	186.053	186.053	186.053	-82.4488	-2.77363	-19.8172	17.3504	1.28131	2.42763	0.324453	-0.058462	1.62787	-75.041	1.96757	0.800038	0	0	-0.0634565
604	0	6.36162	0	0	6.39472	-0.168275	5.81933	-0.145448	0.0168776	-0.0185056	-11.8305	4.57E-15	1.45552	0	0	-0.00200829	-1.5762	2.70661	-2.18558	154.061	363.789	628.954	373.875	373.875	373.875	18.2935	-80.7773	11.93	166.068	420.733	197.369	186.053	186.053	186.053	-82.1651	-2.80932	-19.8624	16.9497	1.26568	2.32305	0.353497	-0.0517857	1.6312	-83.6253	7.08601	0.738499	0	0	-0.0688735
605	0	6.29524	0	0	6.32894	-0.171627	5.90334	-0.145852	0.0182678	-0.019088	-11.8736	2.96E-15	1.52977	0	0	-0.00155188	-1.57492	3.17441	-2.06629	150.612	363.35	629.002	373.728	373.728	373.728	18.3798	-80.4545	11.8698	160.526	420.813	197.212	186.053	186.053	186.053	-81.8511	-2.85108	-19.9074	16.5596	1.24222	2.19725	0.38157	-0.0429686	1.63004	-92.0964	13.2856	0.644996	0	0	-0.0732847
606	0	6.24884	0	0	6.28307	-0.174354	5.97166	-0.146126	0.0195909	-0.0197068	-11.8702	1.57E-15	1.56715	0	0	-0.000967625	-1.5609	3.60434	-1.92379	147.535	362.929	629.046	373.595	373.595	373.595	18.4728	-80.1009	11.7963	154.971	420.913	197.071	186.053	186.053	186.053	-81.5075	-2.90111	-19.9516	16.1818	1.20867	2.04739	0.408155	-0.0322263	1.62485	-100.519	20.2643	0.512659	0	0	-0.0763623
607	0	6.22738	0	0	6.26213	-0.176569	6.02714	-0.146293	0.0207274	-0.020335	-11.7865	-1.72E-16	1.55157	0	0	-0.000281685	-1.53126	3.99259	-1.75631	144.86	362.537	629.072	373.487	373.487	373.487	18.5724	-79.7167	11.7071	149.405	421.035	196.947	186.053	186.053	186.053	-81.1346	-2.96116	-19.9934	15.8191	1.16237	1.87151	0.433651	-0.0195413	1.61601	-109.153	27.6984	0.34009	0	0	-0.0778182
608	0	6.23482	0	0	6.27012	-0.178379	6.07247	-0.146406	0.0214517	-0.0210119	-11.5862	-2.65E-16	1.4622	0	0	0.000454626	-1.48297	4.33499	-1.56372	142.619	362.187	629.064	373.415	373.415	373.415	18.6774	-79.301	11.5997	143.828	421.183	196.844	186.053	186.053	186.053	-80.7313	-3.03217	-20.031	15.4751	1.10046	1.66926	0.458026	-0.00617402	1.60454	-118.168	34.8077	0.146976	0	0	-0.0772028
609	0	6.2734	0	0	6.30938	-0.179861	6.10958	-0.14649	0.0216484	-0.0216832	-11.2286	-3.21E-15	1.29326	0	0	0.00116109	-1.41313	4.62681	-1.34804	140.841	361.894	629.002	373.392	373.392	373.392	18.7854	-78.8514	11.4719	138.24	421.356	196.76	186.053	186.053	186.053	-80.295	-3.1138	-20.0616	15.1548	1.02003	1.44245	0.48155	0.00766192	1.59163	-127.837	41.2337	-0.0582542	0	0	-0.0740312
610	0	6.34295	0	0	6.37967	-0.181049	6.13933	-0.146641	0.02123	-0.0223483	-10.6831	-6.83E-16	1.0459	0	0	0.00173613	-1.31914	4.86271	-1.11388	139.559	361.673	628.864	373.43	373.43	373.43	18.8924	-78.3632	11.3222	132.645	421.551	196.693	186.053	186.053	186.053	-79.8201	-3.20405	-20.0821	14.8645	0.918178	1.1955	0.50504	0.0208573	1.57888	-138.474	46.3378	-0.242526	0	0	-0.0677476
611	0	6.43979	0	0	6.47735	-0.181915	6.16099	-0.14691	0.0201502	-0.0229651	-9.9272	1.18E-15	0.727182	0	0	0.00207241	-1.19894	5.03669	-0.868322	138.8	361.537	628.63	373.542	373.542	373.542	18.9931	-77.8285	11.1499	127.045	421.759	196.639	186.053	186.053	186.053	-79.2973	-3.29877	-20.0889	14.6118	0.792324	0.935376	0.528324	0.0333625	1.56876	-150.131	49.9008	-0.38421	0	0	-0.0574579
612	0	6.55615	0	0	6.59455	-0.182357	6.17206	-0.14744	0.0185717	-0.02346	-8.96702	3.08E-15	0.362958	0	0	0.00208649	-1.05112	5.14216	-0.620685	138.596	361.501	628.282	373.738	373.738	373.738	19.0804	-77.2356	10.9557	121.442	421.973	196.591	186.053	186.053	186.053	-78.7132	-3.39126	-20.0788	14.4059	0.640269	0.671405	0.551478	0.0447761	1.5628	-162.817	51.8182	-0.460113	0	0	-0.04212
613	0	6.67955	0	0	6.71862	-0.182201	6.16816	-0.148437	0.0165209	-0.023782	-7.84173	4.30E-15	-0.0347123	0	0	0.00175376	-0.875082	5.17208	-0.38209	138.977	361.577	627.803	374.027	374.027	374.027	19.1465	-76.5684	10.7422	115.842	422.178	196.538	186.053	186.053	186.053	-78.0495	-3.47222	-20.0487	14.257	0.460485	0.414869	0.574376	0.0545319	1.56263	-176.417	52.0024	-0.456574	0	0	-0.0206036
614	0	6.79274	0	0	6.83217	-0.181215	6.14348	-0.150203	0.014166	-0.0238993	-6.6315	4.30E-15	-0.441633	0	0	0.00112692	-0.670995	5.11928	-0.164669	139.97	361.773	627.181	374.413	374.413	374.413	19.1821	-75.8072	10.5136	110.247	422.361	196.47	186.053	186.053	186.053	-77.2834	-3.52996	-19.9958	14.1763	0.251937	0.17824	0.59677	0.0631904	1.57037	-190.691	50.7495	-0.372972	0	0	0.00833275
615	0	6.87431	0	0	6.91354	-0.179134	6.09138	-0.153039	0.011691	-0.0239177	-5.44962	1.11E-15	-0.830444	0	0	0.000322586	-0.439864	4.97684	0.0192823	141.603	362.096	626.412	374.901	374.901	374.901	19.1774	-74.9288	10.2752	104.663	422.505	196.378	186.053	186.053	186.053	-76.3889	-3.55107	-19.9175	14.1751	0.014691	-0.0256229	0.61769	0.0694284	1.58662	-205.049	48.0582	-0.208504	0	0	0.0455598
616	0	6.89967	0	0	6.93792	-0.175691	6.00514	-0.15721	0.00927216	-0.0240212	-4.43749	1.64E-15	-1.16901	0	0	-0.000533016	-0.183306	4.73853	0.158344	143.897	362.548	625.496	375.488	375.488	375.488	19.1227	-73.9083	10.0334	99.0975	422.595	196.257	186.053	186.053	186.053	-75.3381	-3.52146	-19.8112	14.2644	-0.250655	-0.184527	0.636456	0.0744535	1.61249	-218.964	44.4264	0.0212182	0	0	0.0915639
617	0	6.84267	0	0	6.87902	-0.170648	5.87881	-0.162985	0.00721251	-0.0245264	-3.7632	3.18E-16	-1.40571	0	0	-0.00139251	0.0965247	4.39924	0.243082	146.868	363.129	624.442	376.172	376.172	376.172	19.0088	-72.7209	9.79473	93.5583	422.615	196.107	186.053	186.053	186.053	-74.1033	-3.42781	-19.6743	14.4544	-0.542405	-0.288052	0.652029	0.0774087	1.64744	-231.67	40.0268	0.297562	0	0	0.145789
618	0	6.67793	0	0	6.71135	-0.163828	5.70784	-0.170449	0.00570562	-0.0257801	-3.59515	4.24E-15	-1.49077	0	0	-0.00238887	0.397075	3.95537	0.267149	150.524	363.831	623.269	376.948	376.948	376.948	18.8286	-71.3436	9.5649	88.0551	422.551	195.942	186.053	186.053	186.053	-72.66	-3.25933	-19.5037	14.7535	-0.858166	-0.328674	0.663442	0.0791243	1.69123	-242.524	35.2199	0.595256	0	0	0.20674
619	0	6.38325	0	0	6.41278	-0.155125	5.48954	-0.179632	0.00506244	-0.0279104	-4.10286	4.03E-15	-1.35823	0	0	-0.00390142	0.715503	3.40517	0.228257	154.865	364.643	622	377.808	377.808	377.808	18.5783	-69.7589	9.34839	82.5989	422.391	195.787	186.053	186.053	186.053	-70.9899	-3.00957	-19.2968	15.1679	-1.19456	-0.302806	0.670443	0.0800804	1.7416	-251.32	30.53	0.837727	0	0	0.272403
620	0	5.94261	0	0	5.96749	-0.144528	5.22349	-0.190368	0.00543643	-0.0309165	-5.42573	5.09E-15	-0.958645	0	0	-0.00654388	1.0488	2.74886	0.128971	159.877	365.55	620.671	378.745	378.746	378.745	18.2585	-67.957	9.14788	77.2037	422.13	195.683	186.053	186.053	186.053	-69.0844	-2.67813	-19.0514	15.701	-1.54759	-0.21164	0.672659	0.0808423	1.79641	-257.97	26.1998	0.967814	0	0	0.340164
621	0	5.34885	0	0	5.36862	-0.132099	4.91119	-0.202437	0.00683697	-0.0342449	-7.6675	4.45E-15	-0.26723	0	0	-0.0110445	1.39366	1.98876	-0.0229748	165.538	366.532	619.321	379.749	379.749	379.749	17.8756	-65.939	8.96403	71.8895	421.767	195.69	186.053	186.053	186.053	-66.9475	-2.27171	-18.7673	16.3534	-1.91253	-0.061558	0.670408	0.0821641	1.85238	-263.109	22.6432	0.882329	0	0	0.408294
622	0	4.60606	0	0	4.6207	-0.117985	4.55618	-0.215467	0.00904659	-0.0369251	-10.8639	-5.83E-16	0.697849	0	0	-0.0179853	1.74649	1.12917	-0.214962	171.812	367.565	617.997	380.809	380.809	380.81	17.4422	-63.7198	8.79565	66.6878	421.313	195.882	186.053	186.053	186.053	-64.599	-1.80439	-18.4473	17.1227	-2.28408	0.136053	0.665261	0.0845162	1.90507	-267.988	20.0353	0.510481	0	0	0.47649
623	0	3.73125	0	0	3.74114	-0.102397	4.16369	-0.229029	0.0115908	-0.0375895	-14.9699	1.33E-15	1.8622	0	0	-0.0274814	2.10319	0.176254	-0.430082	178.65	368.626	616.75	381.914	381.914	381.914	16.9767	-61.3303	8.64005	61.649	420.786	196.346	186.053	186.053	186.053	-62.0755	-1.29681	-18.0981	18.0033	-2.65659	0.365343	0.657349	0.0875865	1.95028	-273.72	18.2343	-0.154707	0	0	0.545002
624	0	2.75456	0	0	2.76043	-0.0855968	3.74024	-0.24254	0.0138599	-0.0346027	-19.8353	-2.39E-15	3.10067	0	0	-0.0388622	2.45897	-0.862158	-0.648832	185.992	369.685	615.632	383.05	383.05	383.05	16.5018	-58.818	8.49379	56.8508	420.218	197.171	186.053	186.053	186.053	-59.4312	-0.774097	-17.7308	18.987	-3.02418	0.607531	0.648395	0.0911142	1.98357	-281.855	17.1547	-1.07522	0	0	0.615885
625	0	1.71767	0	0	1.72051	-0.0678799	3.29325	-0.255357	0.0150415	-0.0264686	-25.2077	-7.58E-15	4.22943	0	0	-0.0505939	2.80838	-1.97674	-0.850881	193.767	370.717	614.695	384.204	384.204	384.204	16.0427	-56.2459	8.35355	52.405	419.646	198.434	186.053	186.053	186.053	-56.7352	-0.262981	-17.3609	20.0628	-3.38107	0.842644	0.638777	0.094488	2.00077	-293.389	16.393	-2.08521	0	0	0.690615
626	0	0.670721	0	0	0.671546	-0.0495773	2.83105	-0.266651	0.014311	-0.0123203	-30.7317	-2.33E-15	5.03223	0	0	-0.0604776	3.14535	-3.1569	-1.01723	201.893	371.695	613.99	385.359	385.359	385.359	15.6239	-53.6895	8.217	48.4594	419.115	200.191	186.053	186.053	186.053	-54.0679	0.211435	-17.007	21.2178	-3.72151	1.05159	0.629133	0.0961726	1.99923	-308.632	15.3452	-2.9361	0	0	0.769183
627	0	-0.332798	0	0	-0.333086	-0.031064	2.36316	-0.275416	0.0108726	0.00774118	-35.9812	8.48E-16	5.28493	0	0	-0.0662232	3.46358	-4.39102	-1.13207	210.281	372.593	613.561	386.5	386.5	386.5	15.267	-51.2314	8.08329	45.1944	418.666	202.461	186.053	186.053	186.053	-51.5152	0.628635	-16.6886	22.4374	-4.04055	1.21798	0.618693	0.0952389	1.97713	-326.764	13.2919	-3.2663	0	0	0.848567
628	0	-1.24201	0	0	-1.2427	-0.0127794	1.90074	-0.28058	0.00416206	0.0325275	-40.5174	-2.12E-15	4.80527	0	0	-0.0661977	3.75698	-5.66676	-1.18437	218.836	373.391	613.446	387.61	387.61	387.61	14.9868	-48.9538	7.95311	42.8103	418.335	205.214	186.053	186.053	186.053	-49.1609	0.974673	-16.4225	23.7059	-4.33407	1.3298	0.606382	0.0913419	1.93611	-345.883	9.70134	-2.73274	0	0	0.922755
629	0	-2.01434	0	0	-2.01499	0.00475388	1.45708	-0.281253	-0.00589489	0.0596923	-43.9668	-6.79E-15	3.51311	0	0	-0.0599983	4.02018	-6.97141	-1.16888	227.463	374.071	613.673	388.672	388.672	388.672	14.7894	-46.9322	7.82819	41.5101	418.141	208.37	186.053	186.053	186.053	-47.0803	1.2428	-16.2193	25.0072	-4.59896	1.38038	0.589293	0.0837279	1.87875	-362.797	4.07758	-1.07127	0	0	0.982087
630	0	-2.61993	0	0	-2.62038	0.0209374	1.04742	-0.276963	-0.0187289	0.0862619	-46.0891	-4.24E-15	1.47307	0	0	-0.0485436	4.24903	-8.29218	-1.08692	236.066	374.621	614.263	389.67	389.67	389.67	14.6703	-45.2283	7.71027	41.4788	418.08	211.808	186.053	186.053	186.053	-45.334	1.43266	-16.0806	26.3255	-4.83334	1.36943	0.565352	0.0729824	1.81035	-374.114	-3.48846	1.76663	0	0	1.01683
631	0	-3.04343	0	0	-3.04365	0.0351544	0.687453	-0.267942	-0.0331033	0.109213	-46.8254	-3.39E-15	-1.096	0	0	-0.0336718	4.44105	-9.61653	-0.94661	244.556	375.035	615.223	390.59	390.59	390.59	14.6148	-43.8865	7.60019	42.8653	418.126	215.376	186.053	186.053	186.053	-43.9648	1.54852	-15.997	27.6457	-5.03638	1.30326	0.533771	0.0596903	1.73735	-377.036	-12.486	5.56609	0	0	1.01963
632	0	-3.28277	0	0	-3.28284	0.0468739	0.39068	-0.255011	-0.0472198	0.126319	-46.2784	-3.39E-15	-3.84827	0	0	-0.017486	4.59569	-10.9323	-0.762361	252.848	375.31	616.55	391.42	391.42	391.42	14.6004	-42.9332	7.49711	45.7706	418.233	218.911	186.053	186.053	186.053	-42.9971	1.59708	-15.9507	28.9541	-5.2084	1.19455	0.494617	0.0465328	1.66461	-369.928	-21.5088	9.78842	0	0	0.987465
633	0	-3.34625	0	0	-3.34627	0.0557435	0.166057	-0.239284	-0.0592716	0.136174	-44.6549	0	-6.40004	0	0	-0.001876	4.71454	-12.2282	-0.554145	260.866	375.45	618.23	392.153	392.153	392.153	14.6003	-42.3779	7.39847	50.2425	418.342	222.263	186.053	186.053	186.053	-42.4387	1.58584	-15.9176	30.2383	-5.35037	1.06163	0.451157	0.0352234	1.59643	-352.958	-29.2686	13.8358	0	0	0.922856
634	0	-3.24925	0	0	-3.24925	0.0616769	0.015792	-0.221859	-0.0677626	0.138581	-42.1998	-6.79E-15	-8.40343	0	0	0.0116997	4.80125	-13.4935	-0.345761	268.546	375.459	620.237	392.786	392.786	392.786	14.5882	-42.2161	7.30052	56.2782	418.392	225.307	186.053	186.053	186.053	-42.2835	1.52221	-15.8726	31.4876	-5.46409	0.926903	0.405741	0.0285336	1.53485	-327.152	-34.2959	17.1018	0	0	0.83132
635	0	-3.01145	0	0	-3.01146	0.0648619	-0.0648693	-0.203777	-0.0717503	0.134103	-39.1616	0	-9.60594	0	0	0.0222562	4.86134	-14.7188	-0.162859	275.833	375.349	622.534	393.321	393.321	393.321	14.5414	-42.4317	7.1993	63.8287	418.328	227.954	186.053	186.053	186.053	-42.5136	1.41361	-15.7933	32.693	-5.55182	0.814933	0.362396	0.0281905	1.47974	-294.849	-35.6588	19.1936	0	0	0.722073
636	0	-2.65491	0	0	-2.65492	0.065721	-0.0866266	-0.185991	-0.0708629	0.123817	-35.7741	3.39E-15	-9.87378	0	0	0.0293037	4.90175	-15.896	-0.0304092	282.687	375.134	625.078	393.766	393.766	393.766	14.4439	-42.9998	7.09171	72.8067	418.109	230.151	186.053	186.053	186.053	-43.1022	1.26787	-15.6631	33.8471	-5.61619	0.749944	0.323367	0.0353667	1.43108	-258.246	-32.7663	19.8675	0	0	0.603964
637	0	-2.20285	0	0	-2.20285	0.0648484	-0.0645283	-0.169408	-0.0651466	0.109209	-32.2553	3.39E-15	-9.1834	0	0	0.0328627	4.93031	-17.0181	0.0296683	289.079	374.831	627.817	394.13	394.13	394.13	14.2875	-43.8886	6.97658	83.0953	417.715	231.881	186.053	186.053	186.053	-44.0155	1.09364	-15.4734	34.9443	-5.66027	0.753445	0.291556	0.0503882	1.38762	-220.128	-25.5719	19.0928	0	0	0.486897
638	0	-1.67862	0	0	-1.67862	0.0629217	-0.0157344	-0.154818	-0.0551993	0.0919673	-28.801	-8.48E-16	-7.62919	0	0	0.0334192	4.95489	-18.0796	0.000998737	294.992	374.459	630.696	394.428	394.428	394.429	14.073	-45.062	6.85542	94.5566	417.143	233.157	186.053	186.053	186.053	-45.2153	0.900365	-15.2247	35.9802	-5.68729	0.841721	0.269013	0.0735568	1.34917	-183.077	-14.1905	16.9213	0	0	0.379363
639	0	-1.10511	0	0	-1.10511	0.0605884	0.0433601	-0.142875	-0.0419128	0.0737029	-25.5833	3.39E-15	-5.38566	0	0	0.0317952	4.98268	-19.0766	-0.1255	300.419	374.042	633.66	394.675	394.675	394.675	13.8085	-46.4814	6.73261	107.041	416.416	234.016	186.053	186.053	186.053	-46.6612	0.697878	-14.9257	36.9518	-5.7006	1.02402	0.256375	0.102984	1.31397	-149.157	0.465678	13.5965	0	0	0.287324
640	0	-0.50386	0	0	-0.503854	0.0583693	0.0995586	-0.134026	-0.026439	0.0557976	-22.7403	1.27E-15	-2.68673	0	0	0.0289252	5.01947	-20.0062	-0.35045	305.364	373.601	636.652	394.884	394.884	394.884	13.5087	-48.108	6.6151	120.399	415.573	234.507	186.053	186.053	186.053	-48.313	0.495477	-14.5923	37.857	-5.70369	1.30127	0.255213	0.137859	1.28298	-120.196	17.6143	9.36773	0	0	0.214665
641	0	0.105809	0	0	0.105811	0.0565667	0.145209	-0.128499	-0.0100563	0.0390789	-20.3694	-1.27E-15	0.203874	0	0	0.025624	5.06889	-20.8671	-0.665379	309.838	373.161	639.623	395.066	395.066	395.065	13.1924	-49.9047	6.51165	134.484	414.671	234.689	186.053	186.053	186.053	-50.1327	0.300968	-14.2453	38.6949	-5.69973	1.66534	0.264655	0.174723	1.25571	-96.8141	35.6631	4.64462	0	0	0.161245
642	0	0.707698	0	0	0.707701	0.0552266	0.179149	-0.126172	0.00607966	0.0238439	-18.506	-1.86E-16	3.03252	0	0	0.0224049	5.13203	-21.6591	-1.05335	313.858	372.742	642.529	395.227	395.227	395.227	12.8806	-51.838	6.4316	149.165	413.773	234.627	186.053	186.053	186.053	-52.0867	0.119694	-13.9076	39.4649	-5.69159	2.09959	0.282738	0.210911	1.23263	-78.5876	53.3194	-0.281608	0	0	0.124048
643	0	1.28955	0	0	1.28955	0.0541485	0.206451	-0.126574	0.0210344	0.00993006	-17.1175	1.91E-15	5.57722	0	0	0.0194456	5.2073	-22.3829	-1.49037	317.447	372.362	645.333	395.369	395.369	395.369	12.5938	-53.8788	6.38368	164.324	412.947	234.384	186.053	186.053	186.053	-54.1466	-0.0460837	-13.6017	40.1671	-5.68171	2.5802	0.307361	0.243471	1.21512	-64.4726	69.1602	-5.10239	0	0	0.0986121
644	0	1.84338	0	0	1.8434	0.0529471	0.236878	-0.12895	0.0339461	-0.00330515	-16.1065	1.27E-15	7.64142	0	0	0.0166853	5.29048	-23.0401	-1.94732	320.631	372.033	648.005	395.491	395.491	395.491	12.3503	-56.0029	6.37486	179.857	412.258	234.025	186.053	186.053	186.053	-56.2892	-0.197324	-13.3473	40.8018	-5.67157	3.07792	0.334636	0.269136	1.20357	-52.428	81.8734	-9.60206	0	0	0.0793797
645	0	2.36522	0	0	2.36526	0.0511298	0.2829	-0.132299	0.0442517	-0.0166304	-15.3185	-3.39E-15	9.0838	0	0	0.0139708	5.37527	-23.6327	-2.39248	323.437	371.762	650.52	395.585	395.585	395.585	12.1645	-58.1908	6.40938	195.671	411.758	233.614	186.053	186.053	186.053	-58.4964	-0.337748	-13.1589	41.3694	-5.66206	3.56072	0.361064	0.285701	1.19838	-40.3174	90.382	-13.5891	0	0	0.0617671
646	0	2.85413	0	0	2.85419	0.0481819	0.357554	-0.135507	0.051516	-0.0309202	-14.5655	-3.39E-15	9.81005	0	0	0.0111977	5.45389	-24.1635	-2.79435	325.891	371.549	652.859	395.644	395.644	395.644	12.0453	-60.4258	6.48806	211.675	411.486	233.209	186.053	186.053	186.053	-60.7529	-0.473043	-13.0445	41.8702	-5.65315	3.99648	0.382517	0.291718	1.19973	-25.6996	93.9745	-16.9476	0	0	0.0424417
647	0	3.31082	0	0	3.31095	0.0436398	0.472579	-0.137541	0.055565	-0.0468076	-13.6604	-4.24E-16	9.79378	0	0	0.00838548	5.51797	-24.6348	-3.12411	328.022	371.388	655.009	395.66	395.66	395.66	11.995	-62.6924	6.60778	227.775	411.459	232.862	186.053	186.053	186.053	-63.0445	-0.60969	-13.004	42.3043	-5.64418	4.35566	0.396416	0.28709	1.20657	-6.78011	92.338	-19.565	0	0	0.0205478
648	0	3.73603	0	0	3.73626	0.0371278	0.637484	-0.137571	0.056604	-0.0648439	-12.4492	1.27E-15	9.09573	0	0	0.00566282	5.55929	-25.0493	-3.35785	329.854	371.268	656.955	395.625	395.625	395.625	12.0085	-64.9743	6.76121	243.872	411.676	232.613	186.053	186.053	186.053	-65.3556	-0.753763	-13.0291	42.6715	-5.63378	4.6134	0.399931	0.273022	1.21872	18.1111	85.7898	-21.4199	0	0	-0.0029097
649	0	4.12877	0	0	4.12925	0.0283957	0.85859	-0.135095	0.055167	-0.0850963	-10.8435	-2.12E-15	7.85934	0	0	0.00321411	5.57071	-25.4089	-3.4782	331.412	371.176	658.686	395.534	395.534	395.534	12.074	-67.2521	6.93712	259.852	412.109	232.485	186.053	186.053	186.053	-67.6672	-0.909708	-13.1039	42.9715	-5.62026	4.75147	0.391356	0.251422	1.23381	49.7787	75.1096	-22.5178	0	0	-0.0249138
650	0	4.48558	0	0	4.48647	0.0173284	1.13879	-0.130127	0.052163	-0.107578	-8.85258	1.70E-15	6.30731	0	0	0.00121212	5.54681	-25.7152	-3.47556	332.718	371.096	660.192	395.383	395.383	395.383	12.1739	-69.5029	7.12121	275.59	412.717	232.483	186.053	186.053	186.053	-69.9556	-1.07943	-13.2068	43.2036	-5.60187	4.75951	0.370467	0.225595	1.25202	88.3997	61.6436	-22.9083	0	0	-0.0413446
651	0	4.8002	0	0	4.8018	0.00396724	1.47699	-0.123094	0.0487499	-0.131866	-6.57778	-2.12E-16	4.71069	0	0	-0.000250648	5.48437	-25.9692	-3.34846	333.794	371.014	661.462	395.172	395.172	395.172	12.2875	-71.6997	7.29753	290.948	413.442	232.59	186.053	186.053	186.053	-72.1925	-1.2618	-13.3129	43.367	-5.57669	4.63537	0.336529	0.197925	1.27164	133.634	46.9988	-22.7325	0	0	-0.0478801
652	0	5.06472	0	0	5.06743	-0.0114837	1.86796	-0.114924	0.0460306	-0.157623	-4.21096	-1.91E-15	3.33372	0	0	-0.00118292	5.38287	-26.1711	-3.10405	334.657	370.919	662.488	394.904	394.904	394.904	12.3938	-73.8127	7.45047	305.782	414.226	232.77	186.053	186.053	186.053	-74.3458	-1.45285	-13.3985	43.4615	-5.54328	4.38592	0.290757	0.171254	1.2931	184.55	32.683	-22.0489	0	0	-0.0406503
653	0	5.27172	0	0	5.27601	-0.0286388	2.30184	-0.106648	0.0449488	-0.184151	-1.97077	-3.50E-15	2.39612	0	0	-0.00172381	5.24439	-26.3208	-2.75755	335.324	370.801	663.26	394.581	394.581	394.581	12.4744	-75.812	7.56668	319.94	415.012	232.976	186.053	186.053	186.053	-76.3833	-1.64664	-13.4438	43.4869	-5.50041	4.02634	0.234661	0.148009	1.31636	239.516	20.3371	-21.0131	0	0	-0.0169469
654	0	5.41664	0	0	5.42297	-0.046954	2.76477	-0.0992073	0.0458757	-0.210729	-0.0556307	-1.06E-15	2.01226	0	0	-0.00207259	5.07346	-26.4174	-2.33124	335.806	370.656	663.774	394.209	394.209	394.209	12.5167	-77.6703	7.63671	333.27	415.755	233.153	186.053	186.053	186.053	-78.2753	-1.83671	-13.4361	43.4433	-5.44723	3.57921	0.169898	0.12898	1.34107	296.77	10.6936	-19.6339	0	0	0.0245044
655	0	5.49962	0	0	5.50846	-0.0657616	3.23977	-0.0930668	0.048769	-0.236355	1.42119	-1.38E-15	2.19446	0	0	-0.00242132	4.87657	-26.4601	-1.853	336.112	370.479	664.024	393.794	393.794	393.794	12.5152	-79.3655	7.65601	345.622	416.426	233.249	186.053	186.053	186.053	-79.998	-2.01754	-13.3706	43.3317	-5.38321	3.07296	0.0998145	0.115615	1.36734	353.76	4.48914	-17.9912	0	0	0.0830907
656	0	5.52632	0	0	5.53795	-0.0843361	3.70845	-0.0882533	0.0530591	-0.259949	2.43976	2.76E-15	2.8453	0	0	-0.00283713	4.66143	-26.4475	-1.3539	336.245	370.272	664.009	393.339	393.339	393.339	12.4714	-80.8825	7.62503	356.855	417.012	233.215	186.053	186.053	186.053	-81.5355	-2.18563	-13.251	43.1534	-5.30794	2.53935	0.0257958	0.107324	1.39436	408.488	1.45446	-16.0736	0	0	0.156792
657	0	5.50672	0	0	5.52126	-0.101953	4.15251	-0.0844365	0.0579191	-0.280227	3.05902	1.17E-15	3.79639	0	0	-0.00324072	4.43624	-26.3785	-0.866339	336.204	370.035	663.729	392.851	392.851	392.851	12.3935	-82.2125	7.5487	366.838	417.515	233.009	186.053	186.053	186.053	-82.8794	-2.33981	-13.0873	42.9104	-5.22124	2.01157	-0.0487535	0.103348	1.42029	458.24	1.04403	-13.896	0	0	0.241832
658	0	5.45317	0	0	5.47051	-0.117967	4.55572	-0.0812133	0.0623401	-0.295938	3.37057	9.54E-16	4.83729	0	0	-0.00345679	4.20907	-26.2517	-0.421719	335.981	369.77	663.187	392.332	392.332	392.332	12.2935	-83.3527	7.43545	375.459	417.948	232.596	186.053	186.053	186.053	-84.0278	-2.48076	-12.8939	42.6049	-5.12308	1.52187	-0.120269	0.103357	1.44475	500.408	2.52002	-11.4789	0	0	0.333055
659	0	5.37769	0	0	5.39754	-0.131869	4.9054	-0.0784541	0.065373	-0.306094	3.43981	0	5.76347	0	0	-0.00334156	3.98711	-26.066	-0.0483921	335.564	369.481	662.386	391.786	391.786	391.786	12.1849	-84.3041	7.29569	382.628	418.327	231.941	186.053	186.053	186.053	-84.9835	-2.61003	-12.6869	42.2395	-5.01346	1.09933	-0.185305	0.105107	1.46643	532.635	4.56691	-8.81661	0	0	0.424454
660	0	5.2901	0	0	5.31197	-0.14333	5.19342	-0.0764	0.0663506	-0.309835	3.27771	1.43E-15	6.41855	0	0	-0.00288079	3.77626	-25.8202	0.229973	334.934	369.173	661.333	391.217	391.217	391.217	12.08	-85.0705	7.14051	388.289	418.671	231.016	186.053	186.053	186.053	-85.7515	-2.72906	-12.4817	41.8166	-4.89267	0.76836	-0.238592	0.108926	1.48557	552.227	6.64202	-6.00944	0	0	0.508524
661	0	5.19699	0	0	5.22037	-0.152227	5.41681	-0.0757736	0.0649421	-0.306809	2.82361	-6.36E-16	6.71537	0	0	-0.00220172	3.58073	-25.5137	0.395992	334.072	368.851	660.034	390.631	390.631	390.631	11.9879	-85.6578	6.98009	392.416	418.994	229.796	186.053	186.053	186.053	-86.3392	-2.83852	-12.2905	41.3388	-4.761	0.546861	-0.274849	0.113079	1.50322	556.878	7.90712	-3.13701	0	0	0.577445
662	0	5.10233	0	0	5.12666	-0.158635	5.57759	-0.0774471	0.0612737	-0.296923	1.98187	-2.12E-16	6.65176	0	0	-0.00150957	3.4028	-25.1464	0.439778	332.957	368.524	658.502	390.033	390.033	390.033	11.9137	-86.0741	6.82283	395.023	419.302	228.265	186.053	186.053	186.053	-86.7555	-2.9381	-12.1218	40.8091	-4.61914	0.445222	-0.288338	0.117867	1.52132	544.548	8.39773	-0.363086	0	0	0.622881
663	0	5.00848	0	0	5.03327	-0.162794	5.68192	-0.082309	0.0558642	-0.280487	0.649745	1.43E-15	6.29744	0	0	-0.000989641	3.24265	-24.7196	0.359916	331.573	368.202	656.75	389.433	389.433	389.433	11.859	-86.3305	6.67483	396.161	419.592	226.423	186.053	186.053	186.053	-87.012	-3.02679	-11.9798	40.2306	-4.46793	0.465236	-0.274588	0.123049	1.54227	513.961	8.41333	2.13451	0	0	0.637214
664	0	4.91786	0	0	4.94271	-0.165057	5.73866	-0.09103	0.0494205	-0.258187	-1.24287	-1.75E-15	5.75892	0	0	-0.000725587	3.09842	-24.2362	0.163831	329.914	367.893	654.799	388.84	388.84	388.84	11.8223	-86.4418	6.54014	395.916	419.86	224.289	186.053	186.053	186.053	-87.1234	-3.10339	-11.8657	39.6076	-4.30851	0.599818	-0.230416	0.129371	1.56927	464.809	8.74597	4.1685	0	0	0.614488
665	0	4.83451	0	0	4.85907	-0.165815	5.75766	-0.103815	0.0427202	-0.230994	-3.69423	1.59E-15	5.14891	0	0	-0.000659005	2.96642	-23.7012	-0.132477	327.982	367.611	652.679	388.262	388.262	388.262	11.8014	-86.4268	6.42124	394.404	420.095	221.908	186.053	186.053	186.053	-87.1085	-3.16713	-11.7786	38.9454	-4.14213	0.833273	-0.155956	0.136577	1.60449	398.289	10.0927	5.58462	0	0	0.552245
666	0	4.76482	0	0	4.78895	-0.165437	5.74819	-0.120209	0.0364303	-0.200187	-6.60564	1.72E-15	4.55403	0	0	-0.000592399	2.84171	-23.1224	-0.505452	325.797	367.368	650.429	387.708	387.708	387.708	11.7941	-86.3081	6.31966	391.77	420.292	219.344	186.053	186.053	186.053	-86.99	-3.21819	-11.7169	38.2514	-3.97024	1.1424	-0.054806	0.145314	1.64933	317.334	13.2897	6.25519	0	0	0.453004
667	0	4.71766	0	0	4.7413	-0.164219	5.71765	-0.139054	0.0308462	-0.167294	-9.78173	-1.17E-15	4.00411	0	0	-0.000243409	2.71871	-22.5097	-0.926187	323.39	367.173	648.098	387.181	387.181	387.181	11.7992	-86.1114	6.23631	388.174	420.446	216.685	186.053	186.053	186.053	-86.7938	-3.25784	-11.6791	37.5347	-3.79432	1.49871	0.0665929	0.155038	1.70317	226.399	18.504	6.16179	0	0	0.324966
668	0	4.70323	0	0	4.72641	-0.162364	5.67114	-0.158511	0.0262163	-0.134063	-12.9495	-1.46E-15	3.50855	0	0	0.000653575	2.59206	-21.8756	-1.36292	320.806	367.039	645.743	386.682	386.682	386.682	11.8166	-85.8632	6.17132	383.79	420.558	214.03	186.053	186.053	186.053	-86.5467	-3.28836	-11.6638	36.8063	-3.61592	1.87096	0.197931	0.165279	1.7643	131.722	25.6537	5.3349	0	0	0.182173
669	0	4.73109	0	0	4.75393	-0.15997	5.61108	-0.17644	0.0225578	-0.102262	-15.8155	1.11E-15	3.05236	0	0	0.00222437	2.45721	-21.2334	-1.78423	318.097	366.971	643.427	386.206	386.206	386.206	11.8461	-85.5888	6.12386	378.794	420.631	211.479	186.053	186.053	186.053	-86.2744	-3.31262	-11.669	36.0782	-3.43654	2.22835	0.32739	0.175023	1.82823	40.2554	34.1591	3.89028	0	0	0.0416221
670	0	4.80839	0	0	4.83098	-0.157033	5.53741	-0.190947	0.0198577	-0.0735764	-18.1359	-1.59E-16	2.62961	0	0	0.00438087	2.31103	-20.5968	-2.16214	315.319	366.975	641.215	385.744	385.744	385.744	11.8872	-85.31	6.09186	373.354	420.674	209.124	186.053	186.053	186.053	-85.9986	-3.33348	-11.6917	35.3624	-3.25762	2.54352	0.441498	0.183414	1.89057	-40.6522	43.2169	2.00659	0	0	-0.0796855
671	0	4.93843	0	0	4.96089	-0.153467	5.44793	-0.200751	0.0180246	-0.0493295	-19.7601	2.72E-15	2.24566	0	0	0.0068379	2.15206	-19.9775	-2.47487	312.522	367.053	639.167	385.283	385.283	385.283	11.9377	-85.0433	6.07209	367.62	420.695	207.035	186.053	186.053	186.053	-85.7361	-3.35332	-11.7279	34.6692	-3.08031	2.79528	0.52736	0.18825	1.94445	-104.574	51.625	-0.0801504	0	0	-0.168982
672	0	5.12061	0	0	5.14297	-0.149124	5.3389	-0.205285	0.0170664	-0.0302393	-20.6368	4.44E-16	1.92944	0	0	0.0092091	1.98074	-19.3847	-2.70918	309.743	367.208	637.335	384.808	384.808	384.808	11.9945	-84.8005	6.06069	361.722	420.702	205.258	186.053	186.053	186.053	-85.4983	-3.37365	-11.7721	34.006	-2.90593	2.97093	0.576382	0.188904	1.98557	-147.329	58.6307	-2.1551	0	0	-0.221089
673	0	5.35045	0	0	5.37268	-0.143843	5.20629	-0.204703	0.0169172	-0.0162967	-20.8066	-3.29E-15	1.70611	0	0	0.0111253	1.79911	-18.8231	-2.86105	307	367.438	635.755	384.306	384.306	384.306	12.0534	-84.5887	6.05414	355.759	420.705	203.813	186.053	186.053	186.053	-85.292	-3.39494	-11.8192	33.3764	-2.73564	3.0668	0.584072	0.184143	2.00848	-167.532	63.5539	-4.03151	0	0	-0.238137
674	0	5.61986	0	0	5.64181	-0.137521	5.04746	-0.19974	0.0172813	-0.00680047	-20.3786	-2.86E-16	1.57027	0	0	0.0123228	1.61056	-18.2928	-2.93533	304.286	367.742	634.444	383.771	383.771	383.771	12.1104	-84.4109	6.05034	349.803	420.713	202.692	186.053	186.053	186.053	-85.1198	-3.41641	-11.8649	32.7795	-2.57079	3.08798	0.552901	0.173427	2.01143	-167.009	65.9644	-5.56743	0	0	-0.227772
675	0	5.9176	0	0	5.93904	-0.130214	4.86379	-0.191517	0.017596	-0.000724303	-19.5043	2.03E-15	1.4774	0	0	0.0126834	1.41926	-17.7892	-2.94384	301.574	368.119	633.401	383.202	383.202	383.202	12.1622	-84.2669	6.0487	343.899	420.737	201.869	186.053	186.053	186.053	-84.981	-3.43629	-11.9067	32.2106	-2.41266	3.04633	0.491848	0.155915	1.99435	-150.513	65.3651	-6.64093	0	0	-0.199897
676	0	6.23014	0	0	6.2509	-0.122214	4.66258	-0.181366	0.0175795	0.00274332	-18.3553	-4.94E-15	1.39783	0	0	0.0122532	1.22952	-17.3042	-2.90224	298.818	368.566	632.603	382.607	382.607	382.607	12.2061	-84.154	6.0496	338.075	420.784	201.298	186.053	186.053	186.053	-84.8726	-3.45238	-11.943	31.6616	-2.26257	2.95741	0.411117	0.132196	1.96026	-123.244	61.8172	-7.22399	0	0	-0.162519
677	0	6.54317	0	0	6.56311	-0.114051	4.45717	-0.170674	0.0171362	0.00417597	-17.1044	2.49E-18	1.31484	0	0	0.0112049	1.04518	-16.8273	-2.8272	295.959	369.078	632.017	382	382	382	12.2399	-84.068	6.05355	332.343	420.859	200.929	186.053	186.053	186.053	-84.79	-3.46267	-11.973	31.1231	-2.12159	2.83768	0.324113	0.10234	1.91481	-91.167	55.2697	-7.29767	0	0	-0.122041
678	0	6.84298	0	0	6.86207	-0.10642	4.26502	-0.160592	0.016159	0.0040417	-15.895	-2.82E-15	1.21061	0	0	0.00976123	0.869197	-16.3474	-2.73343	292.94	369.644	631.601	381.399	381.399	381.399	12.2629	-84.004	6.06081	326.706	420.965	200.705	186.053	186.053	186.053	-84.7281	-3.46601	-11.9965	30.5856	-1.99048	2.70154	0.241714	0.0672131	1.86401	-59.2485	45.939	-6.8934	0	0	-0.0826119
679	0	7.11773	0	0	7.13613	-0.100074	4.10517	-0.15201	0.0147456	0.00273462	-14.8378	1.97E-15	1.08867	0	0	0.00814632	0.703263	-15.8542	-2.6321	289.706	370.254	631.311	380.822	380.822	380.822	12.2754	-83.9567	6.07092	321.158	421.099	200.577	186.053	186.053	186.053	-84.6817	-3.46239	-12.0138	30.0411	-1.86944	2.55982	0.172678	0.0278138	1.81393	-31.3191	34.1884	-6.07755	0	0	-0.0472472
680	0	7.35836	0	0	7.37639	-0.0957078	3.99514	-0.145372	0.0130161	0.000657734	-13.9934	3.14E-15	0.955873	0	0	0.00652801	0.547865	-15.3399	-2.53048	286.219	370.889	631.111	380.283	380.283	380.283	12.2787	-83.9214	6.08278	315.689	421.257	200.5	186.053	186.053	186.053	-84.646	-3.45292	-12.0253	29.4844	-1.75806	2.4194	0.121702	-0.0139176	1.76877	-9.60194	20.7411	-4.96473	0	0	-0.0180614
681	0	7.55888	0	0	7.57695	-0.093843	3.94814	-0.140864	0.0112189	-0.00202515	-13.3903	1.45E-15	0.829907	0	0	0.00501237	0.402472	-14.7987	-2.43277	282.452	371.531	630.97	379.792	379.792	379.792	12.2748	-83.8935	6.09499	310.288	421.431	200.441	186.053	186.053	186.053	-84.617	-3.43943	-12.0318	28.9128	-1.65533	2.28412	0.0883513	-0.0559347	1.73178	5.8266	6.47744	-3.68867	0	0	0.0045028
682	0	7.71625	0	0	7.73495	-0.0947533	3.97108	-0.138387	0.00939684	-0.00509802	-13.0226	-1.15E-15	0.709223	0	0	0.00364238	0.265961	-14.228	-2.34189	278.396	372.158	630.869	379.355	379.355	379.355	12.2664	-83.8697	6.10631	304.941	421.614	200.378	186.053	186.053	186.053	-84.5914	-3.42403	-12.0344	28.3262	-1.55979	2.15656	0.0698603	-0.0965004	1.70252	15.7395	-7.86788	-2.35339	0	0	0.0207375
683	0	7.83031	0	0	7.85017	-0.0984468	4.06417	-0.137632	0.00770949	-0.00836081	-12.8586	-2.17E-15	0.604069	0	0	0.00242184	0.136961	-13.6268	-2.26109	274.054	372.747	630.796	378.968	378.968	378.968	12.2556	-83.8475	6.11573	299.632	421.795	200.299	186.053	186.053	186.053	-84.5672	-3.40863	-12.0342	27.7264	-1.46979	2.03976	0.062799	-0.132674	1.68166	21.3509	-21.1458	-1.08861	0	0	0.0314181
684	0	7.90292	0	0	7.92455	-0.104691	4.22149	-0.138103	0.00632092	-0.0115987	-12.8441	-3.02E-15	0.526248	0	0	0.00133021	0.0141916	-12.9962	-2.1948	269.438	373.28	630.748	378.625	378.625	378.625	12.2443	-83.8253	6.1227	294.349	421.964	200.2	186.053	186.053	186.053	-84.543	-3.3946	-12.0322	27.116	-1.3835	1.93795	0.0613361	-0.163156	1.66542	24.4716	-32.5499	0.0102994	0	0	0.0383914
685	0	7.93734	0	0	7.96131	-0.11307	4.43248	-0.139257	0.00535267	-0.014438	-12.9176	2.71E-15	0.486131	0	0	0.00034177	-0.103343	-12.3379	-2.14913	264.565	373.739	630.723	378.317	378.318	378.317	12.2339	-83.8023	6.12718	289.076	422.113	200.085	186.053	186.053	186.053	-84.5182	-3.38266	-12.0292	26.498	-1.29942	1.85721	0.0634583	-0.185933	1.65216	25.676	-41.2126	0.867512	0	0	0.0421373
686	0	7.93745	0	0	7.96422	-0.123071	4.68415	-0.140659	0.00488084	-0.0167127	-13.0278	1.00E-15	0.491402	0	0	-0.00056447	-0.216356	-11.654	-2.13085	259.454	374.113	630.724	378.036	378.036	378.036	12.2249	-83.7782	6.12968	283.803	422.235	199.959	186.053	186.053	186.053	-84.4925	-3.37293	-12.026	25.875	-1.21628	1.80432	0.0667103	-0.200535	1.63956	25.6728	-46.7157	1.45637	0	0	0.0434902
687	0	7.90721	0	0	7.93716	-0.134165	4.96313	-0.141879	0.00489606	-0.0181933	-13.1254	-2.91E-15	0.542539	0	0	-0.00139773	-0.325359	-10.947	-2.14613	254.129	374.394	630.752	377.771	377.771	377.771	12.218	-83.7528	6.13103	278.519	422.325	199.829	186.053	186.053	186.053	-84.4659	-3.3651	-12.0236	25.2492	-1.1333	1.78554	0.0706892	-0.206826	1.62513	24.4131	-48.8306	1.76817	0	0	0.0423684
688	0	7.85041	0	0	7.88379	-0.145893	5.25777	-0.142722	0.00535021	-0.0189203	-13.1845	-3.47E-15	0.637323	0	0	-0.00215821	-0.430646	-10.2194	-2.19886	248.611	374.581	630.807	377.517	377.517	377.517	12.2132	-83.7261	6.13222	273.219	422.383	199.702	186.053	186.053	186.053	-84.4381	-3.35866	-12.0227	24.6222	-1.05025	1.80499	0.075612	-0.205528	1.60889	21.8424	-47.8308	1.85911	0	0	0.0387724
689	0	7.77059	0	0	7.80753	-0.157898	5.5591	-0.143013	0.00621339	-0.0189294	-13.1833	-3.55E-15	0.773904	0	0	-0.00284293	-0.532502	-9.47396	-2.28912	242.923	374.678	630.884	377.27	377.27	377.27	12.211	-83.6978	6.13425	267.899	422.409	199.582	186.053	186.053	186.053	-84.4091	-3.35306	-12.024	23.9955	-0.967389	1.86299	0.0811301	-0.19725	1.5899	18.012	-43.9365	1.76112	0	0	0.0328234
690	0	7.67094	0	0	7.71151	-0.169951	5.86132	-0.142758	0.00732509	-0.0183688	-13.1188	-1.80E-15	0.937057	0	0	-0.00344246	-0.631043	-8.71357	-2.41269	237.09	374.69	630.981	377.028	377.028	377.028	12.2116	-83.6677	6.13818	262.558	422.408	199.47	186.053	186.053	186.053	-84.3787	-3.34781	-12.0285	23.3708	-0.88544	1.95558	0.0877773	-0.184	1.56891	12.8639	-38.0037	1.55921	0	0	0.0246632
691	0	7.55437	0	0	7.59853	-0.181943	6.1617	-0.142095	0.00851378	-0.0174466	-13.0037	-3.87E-15	1.10798	0	0	-0.00395206	-0.726212	-7.94154	-2.56102	231.138	374.631	631.091	376.791	376.791	376.791	12.2157	-83.6351	6.1451	257.198	422.387	199.366	186.053	186.053	186.053	-84.346	-3.34246	-12.0373	22.7498	-0.805615	2.07457	0.0953068	-0.166976	1.54711	6.6688	-30.7791	1.3184	0	0	0.0148834
692	0	7.42339	0	0	7.4711	-0.193865	6.45997	-0.14117	0.00967577	-0.0163412	-12.8551	6.63E-17	1.27137	0	0	-0.00437357	-0.817765	-7.16142	-2.72226	225.095	374.511	631.205	376.562	376.562	376.562	12.224	-83.5991	6.15616	251.821	422.353	199.265	186.053	186.053	186.053	-84.3103	-3.33655	-12.0517	22.1349	-0.72917	2.20842	0.102998	-0.148551	1.52615	-0.11507	-23.1634	1.08088	0	0	0.00441559
693	0	7.28027	0	0	7.33149	-0.205773	6.75756	-0.140258	0.0106841	-0.0152756	-12.7044	-3.71E-16	1.40967	0	0	-0.00471191	-0.905113	-6.37706	-2.883	218.989	374.345	631.317	376.342	376.342	376.342	12.2371	-83.5584	6.17242	246.43	422.313	199.162	186.053	186.053	186.053	-84.2704	-3.32967	-12.0727	21.5291	-0.657583	2.34402	0.110583	-0.12988	1.50743	-7.0562	-15.8884	0.884558	0	0	-0.00585988
694	0	7.1272	0	0	7.18187	-0.217751	7.05651	-0.139546	0.0114455	-0.0144637	-12.5753	3.89E-15	1.50924	0	0	-0.00496965	-0.9875	-5.59236	-3.03011	212.848	374.146	631.418	376.133	376.133	376.133	12.2555	-83.5117	6.19475	241.028	422.274	199.052	186.053	186.053	186.053	-84.2249	-3.32137	-12.1014	20.9352	-0.592044	2.46852	0.116599	-0.113312	1.49152	-13.407	-9.79991	0.756774	0	0	-0.0146871
695	0	6.9664	0	0	7.02455	-0.229861	7.35836	-0.13911	0.0120166	-0.0140082	-12.4784	-1.53E-15	1.57281	0	0	-0.00515012	-1.06394	-4.81121	-3.15291	206.699	373.926	631.501	375.935	375.935	375.936	12.2795	-83.4578	6.22373	235.618	422.241	198.931	186.053	186.053	186.053	-84.1727	-3.31134	-12.1383	20.3566	-0.533655	2.57142	0.121243	-0.0988713	1.48065	-18.9234	-5.00524	0.682905	0	0	-0.021678
696	0	6.80044	0	0	6.86201	-0.242108	7.66322	-0.138941	0.0123243	-0.014023	-12.4127	-2.72E-15	1.59402	0	0	-0.00524249	-1.13347	-4.03734	-3.24429	200.568	373.694	631.562	375.751	375.751	375.751	12.3091	-83.3959	6.25949	230.202	422.217	198.797	186.053	186.053	186.053	-84.1129	-3.29937	-12.1836	19.7961	-0.482974	2.64575	0.12472	-0.0880624	1.47384	-23.4637	-2.0356	0.684083	0	0	-0.0266094
697	0	6.63191	0	0	6.69688	-0.254413	7.96909	-0.13896	0.0125185	-0.0145011	-12.3674	-5.83E-16	1.58864	0	0	-0.00524546	-1.19532	-3.27431	-3.30119	194.48	373.456	631.597	375.578	375.578	375.578	12.3443	-83.3252	6.3018	224.779	422.203	198.647	186.053	186.053	186.053	-84.0447	-3.28548	-12.2372	19.2566	-0.440179	2.68847	0.127668	-0.0807027	1.47184	-27.14	-0.666883	0.73379	0	0	-0.0297622
698	0	6.46364	0	0	6.53188	-0.266607	8.27174	-0.139164	0.0124746	-0.0153169	-12.3371	-3.17E-15	1.54815	0	0	-0.00514671	-1.249	-2.52554	-3.32417	188.457	373.215	631.603	375.416	375.416	375.416	12.3849	-83.2451	6.35009	219.348	422.201	198.483	186.053	186.053	186.053	-83.9674	-3.26987	-12.2986	18.7403	-0.405071	2.70015	0.131816	-0.0771407	1.47484	-30.5349	-1.03209	0.832881	0	0	-0.0318968
699	0	6.29837	0	0	6.36971	-0.278453	8.56532	-0.139494	0.0122629	-0.0163559	-12.3115	-3.73E-15	1.48301	0	0	-0.00495068	-1.29456	-1.79437	-3.31639	182.524	372.972	631.581	375.262	375.262	375.262	12.4308	-83.1547	6.40336	213.906	422.208	198.305	186.053	186.053	186.053	-83.8804	-3.25309	-12.3672	18.2492	-0.376967	2.68383	0.137875	-0.0768901	1.48263	-33.9156	-2.77493	0.956153	0	0	-0.0334266
700	0	6.13881	0	0	6.21295	-0.289677	8.84306	-0.139958	0.0119082	-0.0173924	-12.2887	8.75E-16	1.39969	0	0	-0.00466937	-1.33249	-1.08403	-3.28237	176.705	372.723	631.533	375.113	375.113	375.113	12.4821	-83.0531	6.46021	208.449	422.222	198.115	186.053	186.053	186.053	-83.7826	-3.23592	-12.4422	17.7849	-0.354832	2.64392	0.146231	-0.0791647	1.49463	-37.5779	-5.4962	1.08045	0	0	-0.0347235
701	0	5.9873	0	0	6.06386	-0.300002	9.09817	-0.140515	0.0114765	-0.0183014	-12.2661	2.67E-15	1.30861	0	0	-0.0043234	-1.36373	-0.397614	-3.22694	171.025	372.463	631.465	374.966	374.966	374.966	12.5387	-82.939	6.51892	202.976	422.241	197.915	186.053	186.053	186.053	-83.6728	-3.21942	-12.5227	17.3485	-0.337313	2.58508	0.156593	-0.0835375	1.51032	-41.4655	-8.82888	1.19155	0	0	-0.035762
702	0	5.84573	0	0	5.92429	-0.30918	9.32465	-0.141126	0.0111151	-0.0189468	-12.2451	3.63E-15	1.22623	0	0	-0.0039404	-1.38942	0.262082	-3.15443	165.506	372.186	631.381	374.817	374.817	374.817	12.6009	-82.8111	6.57772	197.482	422.26	197.707	186.053	186.053	186.053	-83.5496	-3.20476	-12.6079	16.9404	-0.323118	2.51148	0.168145	-0.0880935	1.52949	-45.3322	-11.9715	1.26412	0	0	-0.0363955
703	0	5.71539	0	0	5.79546	-0.317024	9.51797	-0.14179	0.0108557	-0.019276	-12.2341	-4.54E-16	1.1562	0	0	-0.00354183	-1.4108	0.892792	-3.06823	160.172	371.887	631.289	374.663	374.663	374.663	12.669	-82.6674	6.63486	191.968	422.277	197.494	186.053	186.053	186.053	-83.4114	-3.19311	-12.6969	16.5604	-0.310872	2.42631	0.179229	-0.0926671	1.54988	-48.6861	-14.63	1.29356	0	0	-0.0363223
704	0	5.59705	0	0	5.67808	-0.32343	9.6757	-0.142469	0.0107944	-0.019301	-12.2398	-3.04E-15	1.10652	0	0	-0.00314635	-1.42899	1.49296	-2.97075	155.043	371.558	631.197	374.498	374.498	374.498	12.7435	-82.5065	6.68871	186.434	422.291	197.279	186.053	186.053	186.053	-83.2565	-3.18561	-12.7893	16.2074	-0.299578	2.33182	0.188855	-0.0958487	1.57211	-51.1462	-16.2401	1.27372	0	0	-0.035479
705	0	5.49096	0	0	5.57247	-0.328391	9.79775	-0.143176	0.0109956	-0.0190599	-12.2725	-3.44E-15	1.08035	0	0	-0.00276448	-1.44479	2.06187	-2.86353	150.134	371.197	631.113	374.32	374.32	374.32	12.8245	-82.3268	6.73776	180.881	422.301	197.063	186.053	186.053	186.053	-83.0838	-3.18331	-12.8843	15.8792	-0.288423	2.22932	0.195922	-0.097435	1.59375	-52.3423	-16.5275	1.20503	0	0	-0.0338817
706	0	5.39716	0	0	5.47874	-0.332003	9.88654	-0.143861	0.0114512	-0.018655	-12.3341	1.39E-15	1.07464	0	0	-0.00239648	-1.45859	2.59974	-2.74743	145.458	370.8	631.046	374.125	374.125	374.125	12.9122	-82.1275	6.78059	175.313	422.307	196.851	186.053	186.053	186.053	-82.8923	-3.18716	-12.9813	15.5726	-0.277219	2.11946	0.19978	-0.0970991	1.61407	-52.1376	-15.3888	1.09908	0	0	-0.0317342
707	0	5.31561	0	0	5.39699	-0.334451	9.9467	-0.144563	0.0122084	-0.0181794	-12.4298	-1.27E-15	1.09199	0	0	-0.00203839	-1.47029	3.10761	-2.6229	141.02	370.369	631.001	373.913	373.913	373.913	13.0068	-81.9084	6.81583	169.734	422.311	196.646	186.053	186.053	186.053	-82.682	-3.19807	-13.0797	15.284	-0.266169	2.00246	0.201642	-0.0950245	1.6321	-50.9275	-12.8345	0.968898	0	0	-0.0294893
708	0	5.24666	0	0	5.32758	-0.335998	9.98471	-0.145233	0.0131271	-0.0177543	-12.5515	-9.10E-16	1.11826	0	0	-0.00167639	-1.47922	3.58708	-2.48982	136.825	369.905	630.984	373.684	373.684	373.684	13.1081	-81.6701	6.84206	164.15	422.316	196.451	186.053	186.053	186.053	-82.4534	-3.21698	-13.1784	15.009	-0.256022	1.87794	0.201838	-0.0913537	1.64651	-49.0613	-9.06837	0.828614	0	0	-0.0274023
709	0	5.19094	0	0	5.27139	-0.336961	10.0084	-0.145854	0.0142015	-0.0174593	-12.6883	8.16E-16	1.15374	0	0	-0.00129322	-1.48425	4.04002	-2.34767	132.874	369.413	630.999	373.44	373.44	373.44	13.2157	-81.4135	6.85777	158.564	422.326	196.271	186.053	186.053	186.053	-82.2075	-3.24486	-13.2764	14.7435	-0.24801	1.74511	0.20249	-0.0865996	1.65649	-47.4158	-4.34939	0.696064	0	0	-0.0258769
710	0	5.14988	0	0	5.22997	-0.33768	10.026	-0.146381	0.0152689	-0.0173991	-12.8206	2.60E-16	1.18541	0	0	-0.000865643	-1.48369	4.46799	-2.19539	129.171	368.898	631.045	373.186	373.186	373.186	13.3295	-81.1402	6.86136	152.982	422.346	196.111	186.053	186.053	186.053	-81.9461	-3.28277	-13.3726	14.4839	-0.243875	1.60261	0.205551	-0.0808128	1.66111	-46.8481	1.00389	0.585963	0	0	-0.0251615
711	0	5.1258	0	0	5.20582	-0.338491	10.0459	-0.146757	0.016211	-0.0176594	-12.9207	1.29E-15	1.20538	0	0	-0.000368809	-1.4754	4.87183	-2.03139	125.719	368.37	631.117	372.93	372.93	372.93	13.4489	-80.8519	6.85116	147.407	422.378	195.973	186.053	186.053	186.053	-81.6708	-3.33187	-13.4655	14.228	-0.245737	1.44858	0.21302	-0.0743426	1.66014	-48.2447	6.59167	0.514955	0	0	-0.0254368
712	0	5.12191	0	0	5.20237	-0.339689	10.0753	-0.146901	0.01694	-0.018293	-12.9514	3.39E-15	1.20962	0	0	0.000217875	-1.4569	5.25112	-1.85364	122.531	367.836	631.206	372.683	372.683	372.683	13.5735	-80.5501	6.82533	141.841	422.425	195.863	186.053	186.053	186.053	-81.3834	-3.39337	-13.554	13.9754	-0.255957	1.28069	0.2261	-0.0677608	1.65316	-52.254	11.991	0.498847	0	0	-0.0266902
713	0	5.14232	0	0	5.22381	-0.341495	10.1197	-0.146785	0.0173535	-0.0193435	-12.8733	-3.03E-15	1.19103	0	0	0.000900436	-1.42537	5.60372	-1.66005	119.625	367.307	631.298	372.459	372.459	372.459	13.703	-80.236	6.7822	136.286	422.489	195.782	186.053	186.053	186.053	-81.0849	-3.46839	-13.6366	13.728	-0.277315	1.09658	0.246561	-0.0609103	1.64091	-59.5696	16.784	0.553492	0	0	-0.0288033
714	0	5.19134	0	0	5.27461	-0.344006	10.1813	-0.146353	0.0173616	-0.0207462	-12.6381	-2.78E-15	1.14075	0	0	0.00165826	-1.37799	5.92551	-1.4488	117.028	366.793	631.374	372.273	372.273	372.273	13.837	-79.9092	6.72037	130.741	422.569	195.73	186.053	186.053	186.053	-80.775	-3.55768	-13.7125	13.4901	-0.312461	0.894212	0.274784	-0.0541498	1.62418	-70.5024	20.6771	0.674744	0	0	-0.0311963
715	0	5.27292	0	0	5.35886	-0.347175	10.259	-0.145709	0.0169143	-0.0224458	-12.2094	1.44E-15	1.05007	0	0	0.00243457	-1.31202	6.21015	-1.21887	114.777	366.306	631.409	372.144	372.144	372.144	13.9748	-79.5673	6.63897	125.201	422.662	195.706	186.053	186.053	186.053	-80.4515	-3.66136	-13.781	13.269	-0.364071	0.672399	0.31084	-0.0480004	1.60462	-85.1379	23.2181	0.865866	0	0	-0.0327822
716	0	5.38982	0	0	5.47922	-0.350787	10.3476	-0.144932	0.0159309	-0.0242473	-11.5499	-3.33E-15	0.903293	0	0	0.0031318	-1.22502	6.44908	-0.970582	112.919	365.856	631.377	372.09	372.09	372.09	14.1156	-79.2054	6.53791	119.663	422.762	195.703	186.053	186.053	186.053	-80.109	-3.77842	-13.8419	13.0748	-0.43476	0.431363	0.354589	-0.0419446	1.58527	-103.408	24.3943	1.10234	0	0	-0.0318046
717	0	5.54226	0	0	5.63581	-0.354471	10.4378	-0.144238	0.0144379	-0.0260489	-10.644	2.17E-15	0.693382	0	0	0.00362118	-1.11517	6.63179	-0.705987	111.509	365.453	631.248	372.13	372.13	372.13	14.2575	-78.8148	6.41796	114.12	422.861	195.714	186.053	186.053	186.053	-79.7385	-3.90625	-13.8951	12.92	-0.526686	0.173205	0.403625	-0.0366697	1.56875	-124.446	23.9239	1.38263	0	0	-0.0256895
718	0	5.72659	0	0	5.82477	-0.357702	10.5169	-0.14389	0.0125101	-0.0275827	-9.49789	2.12E-15	0.418753	0	0	0.00377044	-0.98136	6.74625	-0.429556	110.608	365.107	630.995	372.278	372.278	372.278	14.3972	-78.3823	6.2812	108.566	422.947	195.728	186.053	186.053	186.053	-79.3261	-4.04	-13.9405	12.8191	-0.641504	-0.0973984	0.456443	-0.0315369	1.55826	-147.555	22.1245	1.68009	0	0	-0.0115418
719	0	5.93424	0	0	6.03704	-0.359858	10.5697	-0.144186	0.0101984	-0.0288135	-8.14891	2.39E-16	0.0804298	0	0	0.00348935	-0.823471	6.77965	-0.148296	110.28	364.827	630.593	372.548	372.548	372.548	14.5297	-77.8899	6.13112	102.994	423.007	195.731	186.053	186.053	186.053	-78.8526	-4.17208	-13.978	12.7875	-0.780268	-0.373044	0.50942	-0.0272535	1.55721	-171.233	18.9274	2.00279	0	0	0.013457
720	0	6.15085	0	0	6.25765	-0.360268	10.5797	-0.145509	0.00771301	-0.0296406	-6.67738	3.79E-15	-0.298173	0	0	0.0027778	-0.642328	6.71926	0.12817	110.587	364.618	630.022	372.948	372.948	372.948	14.6477	-77.3149	5.97278	97.4004	423.024	195.708	186.053	186.053	186.053	-78.2935	-4.29192	-14.0071	12.8406	-0.943487	-0.643512	0.559009	-0.0225479	1.56745	-193.975	15.0268	2.34247	0	0	0.0512882
721	0	6.3562	0	0	6.46557	-0.358282	10.5311	-0.148139	0.00524763	-0.030184	-5.19473	-7.42E-16	-0.684468	0	0	0.00174791	-0.439753	6.55339	0.387771	111.588	364.486	629.275	373.482	373.482	373.482	14.7421	-76.6302	5.81276	91.7814	422.982	195.647	186.053	186.053	186.053	-77.6195	-4.38619	-14.027	12.9933	-1.13075	-0.895899	0.602143	-0.0175314	1.59137	-214.235	10.7825	2.71299	0	0	0.102155
722	0	6.52469	0	0	6.63437	-0.353335	10.41	-0.152367	0.00313415	-0.0305822	-3.85483	-4.14E-15	-1.02248	0	0	0.000608643	-0.218344	6.27244	0.616736	113.328	364.434	628.351	374.147	374.147	374.147	14.802	-75.8057	5.65878	86.1366	422.862	195.539	186.053	186.053	186.053	-76.798	-4.43946	-14.0362	13.2577	-1.34094	-1.11544	0.634999	-0.0110561	1.62829	-230.419	7.07098	3.10161	0	0	0.164076
723	0	6.62682	0	0	6.73383	-0.344999	10.2057	-0.158314	0.00169273	-0.0310752	-2.83265	1.70E-15	-1.24711	0	0	-0.000423449	0.0188649	5.86968	0.800243	115.838	364.463	627.266	374.938	374.938	374.938	14.8163	-74.8105	5.51922	80.4671	422.649	195.381	186.053	186.053	186.053	-75.7954	-4.43562	-14.0329	13.6433	-1.57229	-1.28615	0.65588	-0.00182822	1.67739	-241.56	4.78663	3.468	0	0	0.23298
724	0	6.6314	0	0	6.73236	-0.333038	9.91198	-0.16606	0.00125364	-0.0320099	-2.32737	-5.30E-16	-1.2842	0	0	-0.00125694	0.26878	5.34202	0.92369	119.132	364.571	626.043	375.844	375.844	375.844	14.7753	-73.6152	5.40211	74.7762	422.328	195.182	186.053	186.053	186.053	-74.5799	-4.35984	-14.0151	14.1558	-1.82241	-1.39224	0.663743	0.0106713	1.73622	-247.119	4.49833	3.75375	0	0	0.303221
725	0	6.50885	0	0	6.60029	-0.317415	9.52761	-0.175411	0.00205791	-0.0334781	-2.52426	3.50E-15	-1.06397	0	0	-0.00207349	0.528679	4.69024	0.974217	123.202	364.757	624.721	376.852	376.852	376.852	14.6725	-72.1955	5.31431	69.0693	421.892	194.966	186.053	186.053	186.053	-73.1256	-4.20084	-13.9808	14.7965	-2.08853	-1.41964	0.659069	0.0278242	1.80004	-247.469	6.94589	3.8277	0	0	0.369484
726	0	6.23444	0	0	6.31345	-0.298312	9.05644	-0.186268	0.00419618	-0.0354013	-3.60716	6.36E-15	-0.529415	0	0	-0.0034153	0.796557	3.91903	0.94221	128.017	365.018	623.345	377.948	377.948	377.948	14.5065	-70.5355	5.26044	63.3554	421.34	194.773	186.053	186.053	186.053	-71.4162	-3.9531	-13.9288	15.5626	-2.36762	-1.35768	0.645167	0.0491212	1.86467	-244.194	11.9928	3.57881	0	0	0.428649
727	0	5.79236	0	0	5.85703	-0.276097	8.50696	-0.198455	0.00755012	-0.0371571	-5.71604	4.24E-16	0.350369	0	0	-0.00613287	1.07131	3.03655	0.823316	133.53	365.351	621.968	379.115	379.115	379.115	14.2828	-68.6313	5.24244	57.6505	420.68	194.661	186.053	186.053	186.053	-69.4488	-3.61858	-13.8595	16.4474	-2.65659	-1.20112	0.626267	0.0738201	1.9247	-239.725	19.2762	2.89345	0	0	0.481334
728	0	5.17941	0	0	5.22907	-0.251289	7.89148	-0.211848	0.0118261	-0.0377457	-8.93147	5.90E-15	1.57191	0	0	-0.0111411	1.35266	2.05363	0.619977	139.675	365.751	620.646	380.337	380.337	380.337	14.0143	-66.495	5.25939	51.9847	419.931	194.706	186.053	186.053	186.053	-67.2382	-3.2074	-13.776	17.4409	-2.9523	-0.951689	0.607549	0.0998557	1.97477	-237.144	27.7782	1.75659	0	0	0.532063
729	0	4.40751	0	0	4.44286	-0.224481	7.22433	-0.226192	0.0165915	-0.0357709	-13.2325	-5.94E-15	3.08351	0	0	-0.0189818	1.64069	0.98289	0.342485	146.375	366.212	619.432	381.598	381.598	381.598	13.7215	-64.1572	5.30825	46.4099	419.123	194.997	186.053	186.053	186.053	-64.8187	-2.73714	-13.6852	18.531	-3.25158	-0.619226	0.594443	0.124785	2.01058	-239.605	36.4535	0.217572	0	0	0.58825
730	0	3.50479	0	0	3.52763	-0.196262	6.51991	-0.241137	0.0211603	-0.0296505	-18.4837	9.54E-16	4.7575	0	0	-0.0293941	1.93541	-0.162311	0.00937856	153.547	366.727	618.378	382.882	382.882	382.882	13.4308	-61.6673	5.3851	41.0097	418.296	195.632	186.053	186.053	186.053	-62.2444	-2.23077	-13.5993	19.7042	-3.55144	-0.222046	0.59062	0.14668	2.02822	-249.728	44.2022	-1.54491	0	0	0.657626
731	0	2.51445	0	0	2.52736	-0.167145	5.791	-0.256106	0.0246226	-0.0180054	-24.4186	-3.18E-15	6.38242	0	0	-0.04104	2.23604	-1.3688	-0.353589	161.104	367.285	617.531	384.174	384.173	384.174	13.1728	-59.0931	5.48655	35.9067	417.501	196.7	186.053	186.053	186.053	-59.5877	-1.71347	-13.5359	20.9465	-3.8486	0.214122	0.598089	0.163453	2.02492	-268.938	50.1312	-3.29272	0	0	0.745322
732	0	1.49148	0	0	1.49728	-0.137552	5.04824	-0.270107	0.0257649	0.000181728	-30.6354	-3.82E-15	7.66201	0	0	-0.0516317	2.54048	-2.62417	-0.71547	168.965	367.875	616.931	385.457	385.457	385.457	12.9789	-56.5166	5.61058	31.2658	416.794	198.272	186.053	186.053	186.053	-56.9346	-1.20936	-13.5171	22.244	-4.13991	0.658097	0.615838	0.173995	1.99925	-297.194	53.4872	-4.68534	0	0	0.85184
733	0	0.496813	0	0	0.498206	-0.107859	4.30128	-0.281854	0.0234834	0.024714	-36.6407	4.24E-16	8.27992	0	0	-0.0585391	2.84507	-3.91716	-1.04341	177.046	368.48	616.61	386.718	386.718	386.718	12.8769	-54.0283	5.75675	27.2906	416.226	200.381	186.053	186.053	186.053	-54.3785	-0.738534	-13.5656	23.5838	-4.42206	1.07655	0.639888	0.177714	1.95114	-332.241	53.8158	-5.37733	0	0	0.970616
734	0	-0.409853	0	0	-0.41065	-0.0784626	3.5603	-0.28986	0.0169912	0.0544013	-41.911	3.58E-15	7.95952	0	0	-0.0597208	3.14458	-5.23746	-1.30648	185.271	369.084	616.596	387.941	387.941	387.941	12.8869	-51.7193	5.92586	24.2106	415.84	203.012	186.053	186.053	186.053	-52.0122	-0.315165	-13.7011	24.9529	-4.692	1.43782	0.663877	0.174746	1.88335	-370.183	50.8852	-5.07205	0	0	1.08956
735	0	-1.17732	0	0	-1.17876	-0.0498412	2.83772	-0.292926	0.00589419	0.0867119	-45.999	-1.91E-15	6.51862	0	0	-0.0545697	3.43273	-6.57563	-1.47975	193.565	369.671	616.908	389.11	389.11	389.11	13.018	-49.6733	6.11908	22.2618	415.657	206.091	186.053	186.053	186.053	-49.9195	0.0527944	-13.9353	26.3396	-4.94685	1.71591	0.681527	0.165839	1.79998	-406.13	44.6669	-3.58874	0	0	1.19353
736	0	-1.76848	0	0	-1.76974	-0.022594	2.14898	-0.290319	-0.00938599	0.118579	-48.6015	5.51E-15	3.94864	0	0	-0.0440216	3.70282	-7.92249	-1.5475	201.853	370.223	617.558	390.208	390.208	390.208	13.2652	-47.9595	6.33661	21.6636	415.673	209.498	186.053	186.053	186.053	-48.1697	0.36264	-14.2683	27.7322	-5.18409	1.89383	0.68643	0.151733	1.7068	-434.945	35.409	-0.980978	0	0	1.26723
737	0	-2.16319	0	0	-2.16395	0.00257112	1.51232	-0.282198	-0.0278918	0.14684	-49.6252	-9.33E-15	0.408879	0	0	-0.0300751	3.94871	-9.26888	-1.50567	210.063	370.727	618.55	391.221	391.221	391.221	13.6094	-46.6284	6.57646	22.5987	415.854	213.073	186.053	186.053	186.053	-46.8125	0.615045	-14.686	29.1194	-5.40167	1.96599	0.67618	0.134038	1.61005	-452.965	23.6936	2.51323	0	0	1.30062
738	0	-2.35748	0	0	-2.35781	0.0248891	0.947374	-0.269402	-0.047806	0.168936	-49.1606	3.39E-15	-3.74714	0	0	-0.0148458	4.16562	-10.6054	-1.3625	218.122	371.172	619.879	392.134	392.134	392.134	14.0186	-45.7108	6.83352	25.2004	416.142	216.639	186.053	186.053	186.053	-45.878	0.812152	-15.1609	30.4904	-5.59817	1.93895	0.650781	0.114129	1.51612	-458.022	10.4388	6.43154	0	0	1.28906
739	0	-2.36074	0	0	-2.36082	0.0436351	0.472697	-0.25322	-0.0670702	0.183184	-47.4285	1.70E-15	-8.056	0	0	1.01E-05	4.35082	-11.9222	-1.13748	225.961	371.548	621.527	392.939	392.939	392.939	14.4515	-45.2188	7.09927	29.5473	416.459	220.021	186.053	186.053	186.053	-45.378	0.956173	-15.6548	31.8347	-5.77259	1.83052	0.61395	0.0945586	1.42959	-450.078	-2.99809	10.2349	0	0	1.23486
740	0	-2.19204	0	0	-2.19204	0.0582198	0.103345	-0.234983	-0.0835206	0.188963	-44.7042	-5.09E-15	-12.0005	0	0	0.0134157	4.50397	-13.2098	-0.858735	233.518	371.85	623.468	393.63	393.629	393.629	14.8623	-45.1488	7.36246	35.6641	416.717	223.067	186.053	186.053	186.053	-45.3082	1.04918	-16.1235	33.1426	-5.92424	1.66717	0.57069	0.0767546	1.35262	-430.542	-15.3241	13.4085	0	0	1.14489
741	0	-1.87694	0	0	-1.87694	0.068271	-0.151207	-0.215944	-0.0951454	0.186333	-41.2764	6.79E-15	-15.0832	0	0	0.0246174	4.62707	-14.4587	-0.559224	240.737	372.074	625.664	394.207	394.207	394.207	15.2064	-45.4832	7.61024	43.5261	416.83	225.659	186.053	186.053	186.053	-45.6506	1.09369	-16.5225	34.4056	-6.05301	1.4804	0.526104	0.0635433	1.28839	-401.461	-24.9442	15.508	0	0	1.02815
742	0	-1.44507	0	0	-1.4451	0.0737147	-0.289067	-0.197241	-0.100289	0.176285	-37.4284	1.70E-15	-16.8931	0	0	0.0329446	4.72408	-15.6607	-0.272525	247.575	372.219	628.068	394.678	394.678	394.678	15.4449	-46.1937	7.82987	53.0639	416.723	227.719	186.053	186.053	186.053	-46.3753	1.09363	-16.8124	35.6163	-6.15891	1.30257	0.485592	0.0567624	1.23639	-365.825	-30.422	16.178	0	0	0.896137
743	0	-0.928334	0	0	-0.92834	0.0748122	-0.316863	-0.180028	-0.0980031	0.160165	-33.4464	-3.39E-15	-17.1761	0	0	0.0378231	4.80025	-16.8088	-0.0286554	254.003	372.287	630.628	395.053	395.053	395.053	15.5507	-47.2423	8.0107	64.1697	416.347	229.215	186.053	186.053	186.053	-47.4427	1.05519	-16.9651	36.7689	-6.24248	1.16277	0.45214	0.0582695	1.19756	-326.31	-30.6618	15.2579	0	0	0.759165
744	0	-0.358902	0	0	-0.358905	0.0721697	-0.249941	-0.165479	-0.0883986	0.139727	-29.6141	-6.79E-15	-15.8904	0	0	0.0390316	4.86133	-17.8974	0.149167	260.002	372.283	633.288	395.346	395.346	395.346	15.5108	-48.5852	8.146	76.7046	415.679	230.153	186.053	186.053	186.053	-48.8063	0.986836	-16.967	37.859	-6.30448	1.08356	0.428809	0.0681916	1.17117	-286.011	-25.3477	12.8307	0	0	0.62761
745	0	0.232604	0	0	0.232606	0.0666519	-0.110203	-0.154519	-0.0723269	0.117035	-26.1793	3.39E-15	-13.1771	0	0	0.0369123	4.91271	-18.923	0.246763	265.571	372.214	635.995	395.573	395.573	395.573	15.3285	-50.175	8.23417	90.5075	414.734	230.576	186.053	186.053	186.053	-50.4164	0.898476	-16.8213	38.8837	-6.34619	1.07872	0.417389	0.0867359	1.15551	-247.778	-14.4783	9.07151	0	0	0.509763
746	0	0.819422	0	0	0.819423	0.059237	0.0775826	-0.147749	-0.0513683	0.093719	-23.3309	4.24E-15	-9.34381	0	0	0.032373	4.95872	-19.8837	0.260174	270.714	372.089	638.697	395.749	395.749	395.749	15.0219	-51.9651	8.27911	105.407	413.557	230.556	186.053	186.053	186.053	-52.2243	0.799935	-16.5466	39.8413	-6.36924	1.15206	0.417279	0.112369	1.14993	-213.344	1.00293	4.36921	0	0	0.40963
747	0	1.38041	0	0	1.38042	0.0508671	0.289553	-0.145294	-0.0273941	0.0711755	-21.17	4.24E-15	-4.79503	0	0	0.0266062	5.0021	-20.7792	0.195098	275.449	371.919	641.352	395.885	395.886	395.885	14.6214	-53.9124	8.28984	121.23	412.226	230.183	186.053	186.053	186.053	-54.1858	0.699197	-16.175	40.7312	-6.37548	1.29782	0.426904	0.142841	1.1523	-183.667	19.8292	-0.908589	0	0	0.328043
748	0	1.90118	0	0	1.90124	0.042291	0.506735	-0.146753	-0.00241276	0.0500334	-19.6948	2.12E-15	0.016336	0	0	0.0207099	5.04374	-21.6102	0.0656492	279.797	371.716	643.923	395.99	395.99	395.99	14.1661	-55.98	8.27938	137.812	410.837	229.558	186.053	186.053	186.053	-56.2643	0.601004	-15.747	41.5533	-6.36704	1.50193	0.444399	0.175551	1.16183	-158.642	40.291	-6.33447	0	0	0.262779
749	0	2.37453	0	0	2.37472	0.0339791	0.717215	-0.151217	0.0216249	0.0303291	-18.8011	-2.86E-15	4.63893	0	0	0.0154041	5.08265	-22.3783	-0.107548	283.781	371.49	646.38	396.067	396.067	396.067	13.6989	-58.138	8.26315	155	409.5	228.791	186.053	186.053	186.053	-58.4313	0.506184	-15.3073	42.3076	-6.34592	1.74372	0.465165	0.207191	1.17777	-136.734	60.4814	-11.555	0	0	0.208939
750	0	2.79959	0	0	2.79995	0.0260804	0.917213	-0.157456	0.0431148	0.0114739	-18.309	-3.39E-15	8.68053	0	0	0.0109524	5.11613	-23.0855	-0.299937	287.426	371.25	648.701	396.115	396.115	396.115	13.2617	-60.3639	8.25716	172.656	408.325	227.987	186.053	186.053	186.053	-60.6661	0.411901	-14.8991	42.9944	-6.31399	1.99857	0.48575	0.234793	1.19924	-115.927	78.6021	-16.3173	0	0	0.161639
751	0	3.18033	0	0	3.18092	0.0184543	1.11028	-0.164029	0.0607091	-0.00746812	-17.9882	-3.82E-15	11.8254	0	0	0.00728461	5.14017	-23.7338	-0.485464	290.755	371.002	650.87	396.127	396.127	396.127	12.8911	-62.6404	8.27599	190.647	407.408	227.249	186.053	186.053	186.053	-62.9542	0.31254	-14.559	43.6136	-6.27288	2.24025	0.502154	0.255758	1.22615	-93.6844	92.9688	-20.4141	0	0	0.116638
752	0	3.52364	0	0	3.52455	0.010742	1.30552	-0.169621	0.0737241	-0.027618	-17.6082	-1.70E-15	13.8916	0	0	0.00420239	5.1498	-24.3251	-0.638668	293.79	370.749	652.877	396.098	396.098	396.098	12.6144	-64.9537	8.33101	208.846	406.826	226.665	186.053	186.053	186.053	-65.2839	0.201002	-14.314	44.1648	-6.22367	2.44299	0.510016	0.268281	1.25754	-67.2108	102.442	-23.7931	0	0	0.0712339
753	0	3.83756	0	0	3.83891	0.00247817	1.51467	-0.173095	0.0819063	-0.0499465	-16.9602	4.24E-15	14.821	0	0	0.00156451	5.13979	-24.861	-0.736879	296.55	370.492	654.714	396.016	396.016	396.016	12.4475	-67.2909	8.42875	227.119	406.624	226.31	186.053	186.053	186.053	-67.6446	0.0699806	-14.1779	44.6474	-6.16698	2.58371	0.506883	0.271586	1.2927	-34.4126	106.354	-26.4066	0	0	0.0254823
754	0	4.12952	0	0	4.13147	-0.00679658	1.74937	-0.173646	0.0856816	-0.0750979	-15.8866	5.09E-15	14.6993	0	0	-0.000649149	5.10509	-25.3428	-0.761774	299.053	370.229	656.374	395.873	395.873	395.873	12.394	-69.6381	8.57003	245.325	406.814	226.238	186.053	186.053	186.053	-70.0238	-0.0867698	-14.1518	45.0606	-6.10301	2.64362	0.489122	0.265813	1.32947	6.68964	104.684	-28.2652	0	0	-0.0187346
755	0	4.40514	0	0	4.40788	-0.0174211	2.01815	-0.170781	0.0859137	-0.10323	-14.2903	3.39E-15	13.7208	0	0	-0.00237977	5.04162	-25.7712	-0.701111	301.314	369.955	657.852	395.66	395.66	395.66	12.4465	-71.978	8.74976	263.306	407.378	226.479	186.053	186.053	186.053	-72.4053	-0.273463	-14.2244	45.4035	-6.03169	2.61006	0.45566	0.252747	1.36727	56.8993	98.1681	-29.3887	0	0	-0.0572173
756	0	4.66715	0	0	4.67101	-0.0295332	2.32445	-0.164426	0.0836829	-0.133985	-12.152	3.39E-15	12.1439	0	0	-0.00357242	4.94673	-26.1463	-0.54983	303.348	369.665	659.143	395.372	395.372	395.372	12.588	-74.2895	8.95764	280.891	408.268	227.033	186.053	186.053	186.053	-74.7678	-0.491548	-14.3748	45.6751	-5.95254	2.47762	0.40584	0.233853	1.40284	116.074	87.6941	-29.7167	0	0	-0.0844906
757	0	4.91508	0	0	4.92041	-0.0430323	2.66568	-0.154852	0.0801573	-0.166591	-9.52727	-2.55E-15	10.2506	0	0	-0.00425012	4.81963	-26.4677	-0.310713	305.166	369.356	660.241	395.008	395.008	395.008	12.796	-76.5466	9.17962	297.897	409.416	227.873	186.053	186.053	186.053	-77.0846	-0.73918	-14.5766	45.8745	-5.86494	2.24885	0.340193	0.211841	1.43539	183.256	74.7642	-29.2594	0	0	-0.0948707
758	0	5.14505	0	0	5.15227	-0.0575868	3.03336	-0.142742	0.0763208	-0.199892	-6.54929	1.91E-15	8.29749	0	0	-0.00449853	4.66174	-26.7341	0.00541893	306.777	369.024	661.138	394.568	394.568	394.568	13.0448	-78.7197	9.39977	314.135	410.743	228.941	186.053	186.053	186.053	-79.324	-1.01111	-14.8009	46.0008	-5.76824	1.93456	0.260766	0.188591	1.46249	256.249	60.6673	-27.9764	0	0	-0.0831148
759	0	5.35037	0	0	5.35991	-0.0726885	3.41461	-0.12904	0.0728803	-0.232549	-3.4064	2.55E-15	6.48759	0	0	-0.00441382	4.4766	-26.9438	0.380356	308.189	368.668	661.826	394.056	394.056	394.056	13.3086	-80.7763	9.60221	329.416	412.167	230.153	186.053	186.053	186.053	-81.4507	-1.299	-15.0206	46.0532	-5.66183	1.55318	0.171145	0.167042	1.48494	332.09	46.9867	-25.9313	0	0	-0.0457753
760	0	5.52278	0	0	5.53494	-0.0877355	3.79417	-0.11483	0.0702074	-0.263209	-0.315172	-2.86E-15	4.95785	0	0	-0.00405215	4.26963	-27.0946	0.789812	309.401	368.286	662.296	393.48	393.48	393.48	13.5635	-82.6834	9.77254	343.56	413.61	231.406	186.053	186.053	186.053	-83.4281	-1.59235	-15.2121	46.0311	-5.545	1.12936	0.075011	0.14825	1.50149	407.457	34.7137	-23.2009	0	0	0.0182333
761	0	5.65361	0	0	5.66857	-0.102118	4.15665	-0.101104	0.0683502	-0.290548	2.51805	4.88E-15	3.78138	0	0	-0.0034251	4.04769	-27.1835	1.20527	310.413	367.88	662.538	392.848	392.848	392.848	13.7895	-84.4101	9.89904	356.405	415.002	232.585	186.053	186.053	186.053	-85.2211	-1.87963	-15.3571	45.9341	-5.4173	0.692229	-0.0226713	0.1337	1.51321	478.538	24.6345	-19.8904	0	0	0.107145
762	0	5.73519	0	0	5.75289	-0.115285	4.48822	-0.0887482	0.0670703	-0.313304	4.91323	1.83E-15	2.97391	0	0	-0.00252629	3.81845	-27.2078	1.59638	311.216	367.454	662.544	392.17	392.17	392.17	13.9708	-85.9291	9.97332	367.811	416.288	233.573	186.053	186.053	186.053	-86.7989	-2.1496	-15.4435	45.7619	-5.27838	0.272867	-0.116497	0.12411	1.52129	541.458	17.1759	-16.1512	0	0	0.21617
763	0	5.76174	0	0	5.78191	-0.12681	4.77819	-0.0784297	0.0661121	-0.33029	6.73801	7.95E-17	2.52742	0	0	-0.00139202	3.58973	-27.1647	1.93341	311.799	367.01	662.305	391.457	391.457	391.456	14.0969	-87.2194	9.99076	377.663	417.425	234.261	186.053	186.053	186.053	-88.137	-2.39244	-15.465	45.5145	-5.12816	-0.0981491	-0.200394	0.119847	1.52646	592.315	12.4905	-12.1566	0	0	0.337432
764	0	5.73003	0	0	5.75217	-0.136421	5.01983	-0.0706943	0.0651701	-0.340446	7.90058	6.23E-16	2.40964	0	0	-0.000117926	3.36879	-27.0518	2.18984	312.147	366.557	661.814	390.719	390.719	390.719	14.1622	-88.2665	9.95056	385.88	418.385	234.556	186.053	186.053	186.053	-89.2188	-2.60056	-15.421	45.1925	-4.9669	-0.393421	-0.269162	0.120314	1.53014	627.701	10.3798	-8.08757	0	0	0.460634
765	0	5.6393	0	0	5.66276	-0.144005	5.21036	-0.0659354	0.0639937	-0.342955	8.34851	-2.51E-16	2.57406	0	0	0.0011351	3.16193	-26.8676	2.3442	312.245	366.103	661.07	389.969	389.969	389.969	14.166	-89.0636	9.85606	392.414	419.153	234.383	186.053	186.053	186.053	-90.0366	-2.76887	-15.3157	44.7972	-4.79547	-0.590474	-0.316935	0.125935	1.53375	644.551	10.8291	-4.16178	0	0	0.573388
766	0	5.49107	0	0	5.51517	-0.149595	5.35074	-0.0645926	0.0624309	-0.337274	8.04282	8.42E-16	2.96476	0	0	0.00215086	2.97393	-26.6116	2.38177	312.077	365.661	660.074	389.219	389.219	389.219	14.1119	-89.6111	9.71449	397.255	419.729	233.696	186.053	186.053	186.053	-90.591	-2.89476	-15.1579	44.3309	-4.61517	-0.673617	-0.339367	0.134723	1.53908	640.668	13.2929	-0.566593	0	0	0.662804
767	0	5.28887	0	0	5.3129	-0.15334	5.44473	-0.067099	0.0603327	-0.323325	6.95603	-8.48E-16	3.50587	0	0	0.00268234	2.808	-26.2848	2.29547	311.633	365.247	658.834	388.482	388.482	388.482	14.0075	-89.9166	9.53665	400.429	420.123	232.475	186.053	186.053	186.053	-90.8908	-2.97767	-14.9597	43.7971	-4.42816	-0.634662	-0.331765	0.146826	1.54821	614.496	17.6944	2.49396	0	0	0.716153
768	0	5.03824	0	0	5.06159	-0.155471	5.4982	-0.073912	0.0576611	-0.301457	5.06677	5.44E-16	4.11418	0	0	0.00248487	2.66542	-25.8903	2.08677	310.908	364.878	657.363	387.769	387.769	387.769	13.8629	-89.9945	9.33605	402.001	420.357	230.735	186.053	186.053	186.053	-90.9525	-3.01876	-14.7358	43.2008	-4.23704	-0.474036	-0.291771	0.16033	1.56309	565.765	23.5903	4.85461	0	0	0.72329
769	0	4.74728	0	0	4.76943	-0.156275	5.51838	-0.0853027	0.0543388	-0.272612	2.38402	0	4.69229	0	0	0.00139323	2.54568	-25.4335	1.76577	309.905	364.574	655.687	387.092	387.092	387.092	13.6901	-89.8661	9.12742	402.073	420.459	228.521	186.053	186.053	186.053	-90.7998	-3.02069	-14.5018	42.549	-4.04492	-0.200786	-0.219001	0.174707	1.58556	495.69	30.8561	6.37504	0	0	0.678509
770	0	4.42725	0	0	4.44785	-0.156069	5.51321	-0.101039	0.0504399	-0.238306	-1.01508	-4.90E-16	5.155	0	0	-0.000567124	2.44653	-24.9221	1.35094	308.643	364.355	653.839	386.458	386.458	386.458	13.5018	-89.5588	8.92524	400.781	420.46	225.911	186.053	186.053	186.053	-90.463	-2.98745	-14.2728	41.8509	-3.85526	0.167676	-0.115257	0.188607	1.61688	407.098	39.1095	7.00131	0	0	0.582445
771	0	4.09309	0	0	4.11198	-0.155159	5.49038	-0.120358	0.0460059	-0.200409	-4.97403	-2.74E-15	5.42517	0	0	-0.00309029	2.36428	-24.3666	0.86829	307.15	364.241	651.864	385.873	385.873	385.873	13.3104	-89.1063	8.74204	398.291	420.395	223.01	186.053	186.053	186.053	-89.9782	-2.92435	-14.062	41.1175	-3.67142	0.606298	0.0122758	0.201214	1.65705	305.105	48.0957	6.72426	0	0	0.444078
772	0	3.76335	0	0	3.7805	-0.153813	5.4566	-0.1417	0.0412037	-0.161251	-9.22935	-1.35E-15	5.46272	0	0	-0.00556317	2.29435	-23.7799	0.349127	305.469	364.246	649.816	385.335	385.335	385.335	13.1272	-88.5468	8.58688	394.789	420.293	219.944	186.053	186.053	186.053	-89.3858	-2.83789	-13.8795	40.362	-3.4967	1.08466	0.154066	0.21128	1.70432	196.473	57.0876	5.68509	0	0	0.279752
773	0	3.4591	0	0	3.47463	-0.152216	5.41652	-0.162989	0.036195	-0.123188	-13.4456	-3.58E-15	5.25996	0	0	-0.00720747	2.23167	-23.1758	-0.172418	303.649	364.383	647.756	384.84	384.84	384.84	12.9611	-87.9211	8.46451	390.474	420.182	216.851	186.053	186.053	186.053	-88.7286	-2.73568	-13.7312	39.5984	-3.33358	1.56935	0.296262	0.217465	1.7558	89.5454	65.3527	4.05997	0	0	0.111179
774	0	3.20201	0	0	3.21616	-0.150439	5.37192	-0.181823	0.0313015	-0.0885746	-17.25	-1.14E-15	4.85991	0	0	-0.00733423	2.17144	-22.5687	-0.663053	301.743	364.653	645.748	384.376	384.375	384.376	12.8185	-87.2701	8.37502	385.547	420.083	213.861	186.053	186.053	186.053	-88.0486	-2.62601	-13.6188	38.8404	-3.18378	2.02762	0.423659	0.218354	1.80605	-6.92312	71.8461	2.12426	0	0	-0.0393367
775	0	3.01169	0	0	3.02473	-0.148419	5.32121	-0.196285	0.0268832	-0.0594163	-20.3317	5.54E-15	4.33565	0	0	-0.00564555	2.10961	-21.9716	-1.09393	299.8	365.056	643.852	383.927	383.927	383.927	12.7027	-86.631	8.31457	380.196	420.011	211.091	186.053	186.053	186.053	-87.3843	-2.51725	-13.54	38.1003	-3.04798	2.43088	0.522706	0.212246	1.85098	-85.2198	75.5214	0.149938	0	0	-0.154409
776	0	2.90298	0	0	2.91526	-0.145962	5.25951	-0.205349	0.0230875	-0.0367441	-22.4997	-3.53E-15	3.75224	0	0	-0.00236959	2.04328	-21.3943	-1.44344	297.857	365.581	642.118	383.479	383.479	383.479	12.6148	-86.0348	8.27711	374.582	419.976	208.626	186.053	186.053	186.053	-86.7671	-2.41701	-13.4904	37.3872	-2.92615	2.75763	0.583137	0.198603	1.88551	-140.267	75.6323	-1.62984	0	0	-0.2258
777	0	2.88448	0	0	2.89632	-0.142822	5.18065	-0.208826	0.0198192	-0.0204081	-23.6899	-6.54E-15	3.15225	0	0	0.00182565	1.97083	-20.8432	-1.6995	295.931	366.214	640.582	383.02	383.02	383.02	12.554	-85.5044	8.25578	368.838	419.985	206.52	186.053	186.053	186.053	-86.2203	-2.33139	-13.4644	36.7062	-2.81733	2.99557	0.602464	0.176374	1.90627	-171.051	71.5746	-3.04309	0	0	-0.255725
778	0	2.95741	0	0	2.96909	-0.138826	5.08025	-0.207086	0.0167599	-0.00929106	-23.9424	-1.15E-15	2.54836	0	0	0.0060683	1.89182	-20.3196	-1.85974	294.02	366.935	639.262	382.542	382.542	382.542	12.5179	-85.054	8.24427	363.061	420.038	204.796	186.053	186.053	186.053	-85.7579	-2.26434	-13.4561	36.0581	-2.7201	3.14191	0.584641	0.146216	1.9118	-180.126	63.4134	-4.00879	0	0	-0.253478
779	0	3.1154	0	0	3.12713	-0.134009	4.9592	-0.201131	0.0138001	-0.00227125	-23.4009	4.97E-15	1.96271	0	0	0.00957416	1.80666	-19.8209	-1.93074	292.103	367.722	638.157	382.045	382.045	382.044	12.5025	-84.6896	8.2373	357.318	420.131	203.443	186.053	186.053	186.053	-85.3855	-2.21734	-13.4597	35.4394	-2.6325	3.20246	0.536063	0.10843	1.90177	-171.502	51.4326	-4.49307	0	0	-0.229533
780	0	3.34522	0	0	3.35715	-0.128658	4.82467	-0.192413	0.0109443	0.00162481	-22.2834	-4.27E-15	1.41764	0	0	0.0118738	1.71625	-19.3405	-1.92619	290.14	368.547	637.249	381.535	381.535	381.535	12.5027	-84.4094	8.231	351.651	420.257	202.428	186.053	186.053	186.053	-85.101	-2.18957	-13.4699	34.8434	-2.55239	3.18999	0.468831	0.0656104	1.88138	-150.902	36.6684	-4.53814	0	0	-0.194236
781	0	3.62896	0	0	3.64116	-0.123277	4.68932	-0.182495	0.0082841	0.00305172	-20.8337	1.03E-16	0.934729	0	0	0.0128836	1.62147	-18.8697	-1.86396	288.081	369.385	636.512	381.024	381.024	381.024	12.5137	-84.2062	8.22282	346.085	420.406	201.703	186.053	186.053	186.053	-84.8962	-2.1787	-13.4822	34.2612	-2.47721	3.12117	0.392949	0.0190084	1.85415	-123.499	19.8956	-4.18458	0	0	-0.154441
782	0	3.94659	0	0	3.95918	-0.118493	4.56896	-0.172652	0.00579839	0.00266315	-19.2687	3.91E-16	0.518709	0	0	0.0128094	1.52294	-18.3986	-1.76369	285.874	370.205	635.914	380.525	380.525	380.525	12.5311	-84.0692	8.21111	340.625	420.566	201.21	186.053	186.053	186.053	-84.7597	-2.1819	-13.4934	33.6838	-2.40437	3.0143	0.319324	-0.0284282	1.82593	-94.3394	2.29315	-3.51844	0	0	-0.115165
783	0	4.2785	0	0	4.29164	-0.11496	4.48004	-0.163793	0.00353722	0.000911575	-17.7579	2.66E-15	0.176591	0	0	0.0119955	1.42073	-17.9182	-1.64423	283.469	370.978	635.423	380.049	380.049	380.049	12.5517	-83.9859	8.19445	335.268	420.726	200.894	186.053	186.053	186.053	-84.6784	-2.19669	-13.5011	33.1028	-2.33096	2.88676	0.255279	-0.0748497	1.79976	-67.0279	-15.1233	-2.64356	0	0	-0.0791182
784	0	4.60721	0	0	4.6211	-0.113255	4.43713	-0.156368	0.00173798	-0.00173706	-16.4084	-1.42E-15	-0.0684749	0	0	0.0107764	1.3145	-17.4206	-1.52227	280.828	371.675	635.014	379.605	379.605	379.605	12.5733	-83.9435	8.17132	330.004	420.873	200.705	186.053	186.053	186.053	-84.6391	-2.22127	-13.5035	32.5118	-2.25441	2.75373	0.20454	-0.116912	1.77835	-43.6666	-31.0048	-1.6922	0	0	-0.0477277
785	0	4.91844	0	0	4.93335	-0.113781	4.45038	-0.150584	0.000713543	-0.0050272	-15.2831	2.52E-16	-0.188621	0	0	0.00939806	1.20354	-16.9004	-1.41189	277.923	372.27	634.671	379.196	379.196	379.196	12.595	-83.9301	8.14024	324.816	420.997	200.6	186.053	186.053	186.053	-84.6296	-2.25465	-13.4997	31.9066	-2.17215	2.62778	0.167108	-0.15241	1.76121	-24.7371	-44.1882	-0.800086	0	0	-0.0211862
786	0	5.20159	0	0	5.21787	-0.116693	4.52365	-0.146389	0.000532612	-0.0085661	-14.4019	-1.79E-15	-0.18346	0	0	0.00799382	1.08718	-16.3539	-1.32462	274.74	372.742	634.382	378.822	378.822	378.822	12.6168	-83.9352	8.1003	319.684	421.088	200.547	186.053	186.053	186.053	-84.6393	-2.29631	-13.4896	31.2849	-2.08226	2.51905	0.141316	-0.178776	1.74757	-10.1769	-53.6864	-0.0680437	0	0	0.000332809
787	0	5.44979	0	0	5.46788	-0.121887	4.65437	-0.143569	0.00112069	-0.012174	-13.7544	9.28E-17	-0.0717295	0	0	0.00662125	0.965016	-15.7796	-1.26986	271.275	373.076	634.145	378.477	378.477	378.477	12.6399	-83.9504	8.05146	314.589	421.143	200.522	186.053	186.053	186.053	-84.6597	-2.34595	-13.4744	30.6467	-1.98338	2.43563	0.124428	-0.194797	1.73526	0.77921	-59.0583	0.460456	0	0	0.0172508
788	0	5.65965	0	0	5.67992	-0.129038	4.83422	-0.141848	0.00228834	-0.015526	-13.3131	1.19E-16	0.112784	0	0	0.00530869	0.837006	-15.1774	-1.25466	267.534	373.264	633.958	378.156	378.156	378.156	12.6654	-83.9693	7.99457	309.509	421.163	200.509	186.053	186.053	186.053	-84.6845	-2.40305	-13.4556	29.9927	-1.87493	2.38348	0.11385	-0.200217	1.72197	8.67937	-60.1936	0.761094	0	0	0.0296351
789	0	5.83046	0	0	5.85327	-0.137661	5.05099	-0.140886	0.00381107	-0.0184893	-13.0365	2.67E-15	0.333199	0	0	0.00408054	0.703564	-14.5481	-1.28365	263.527	373.308	633.823	377.853	377.853	377.853	12.6944	-83.9874	7.93117	304.425	421.148	200.499	186.053	186.053	186.053	-84.7092	-2.46667	-13.4353	29.3249	-1.75723	2.36638	0.107767	-0.195793	1.7065	14.0672	-57.5427	0.877176	0	0	0.0377214
790	0	5.96383	0	0	5.98943	-0.147195	5.29048	-0.140444	0.00551378	-0.02074	-12.887	-2.53E-15	0.561718	0	0	0.00296581	0.565367	-13.8933	-1.35832	259.271	373.214	633.738	377.56	377.56	377.56	12.7274	-84.0018	7.86328	299.319	421.104	200.488	186.053	186.053	186.053	-84.7309	-2.53547	-13.415	28.6457	-1.63112	2.38516	0.105391	-0.183145	1.68769	16.9218	-51.6036	0.819001	0	0	0.0411018
791	0	6.06299	0	0	6.09153	-0.157095	5.53896	-0.14021	0.00725557	-0.0221896	-12.816	2.01E-16	0.780737	0	0	0.00198659	0.423301	-13.2151	-1.47634	254.786	372.996	633.702	377.274	377.274	377.274	12.7644	-84.0114	7.79296	294.177	421.035	200.472	186.053	186.053	186.053	-84.7483	-2.6079	-13.3962	27.9576	-1.49808	2.43715	0.105278	-0.164442	1.66478	17.5451	-43.2106	0.641783	0	0	0.0401067
792	0	6.1323	0	0	6.16381	-0.166908	5.78506	-0.139985	0.00893618	-0.0227003	-12.7839	2.59E-16	0.98305	0	0	0.00115522	0.278318	-12.5162	-1.63132	250.095	372.674	633.71	376.992	376.992	376.992	12.805	-84.0159	7.72205	288.992	420.947	200.452	186.053	186.053	186.053	-84.761	-2.68242	-13.3797	27.2636	-1.36002	2.51597	0.107806	-0.141956	1.63852	15.7612	-33.1796	0.386846	0	0	0.0345893
793	0	6.17656	0	0	6.21096	-0.176335	6.02127	-0.139581	0.0104827	-0.0222913	-12.7535	-2.70E-15	1.16731	0	0	0.000468714	0.131469	-11.7996	-1.81276	245.222	372.267	633.755	376.715	376.715	376.715	12.8486	-84.0158	7.65216	283.758	420.847	200.428	186.053	186.053	186.053	-84.7696	-2.75762	-13.366	26.5671	-1.21911	2.61154	0.111918	-0.117765	1.60963	11.9261	-22.3674	0.105864	0	0	0.0253793
794	0	6.20037	0	0	6.23752	-0.185256	6.24462	-0.139015	0.0118516	-0.0210248	-12.7108	-3.42E-15	1.33496	0	0	-8.84E-05	-0.0161002	-11.0686	-2.00688	240.193	371.8	633.826	376.443	376.443	376.443	12.8946	-84.0119	7.58462	278.476	420.742	200.397	186.053	186.053	186.053	-84.7744	-2.83235	-13.3556	25.8716	-1.07755	2.71093	0.11754	-0.0936735	1.57928	6.29302	-11.4916	-0.172474	0	0	0.0132966
795	0	6.20772	0	0	6.24749	-0.193733	6.45668	-0.138352	0.012988	-0.019231	-12.6518	-3.55E-15	1.48413	0	0	-0.000540056	-0.163029	-10.3268	-2.19798	235.036	371.293	633.916	376.176	376.176	376.176	12.9428	-84.0045	7.52064	273.15	420.638	200.357	186.053	186.053	186.053	-84.7759	-2.90566	-13.3491	25.1809	-0.937596	2.7998	0.123105	-0.0716908	1.54983	-0.15551	-1.44977	-0.392254	0	0	0.000377548
796	0	6.20181	0	0	6.24412	-0.201962	6.66236	-0.137766	0.0138261	-0.0171981	-12.5882	2.92E-16	1.60782	0	0	-0.000911895	-0.307672	-9.57753	-2.37049	229.777	370.768	634.013	375.915	375.915	375.915	12.9933	-83.9937	7.46148	267.786	420.544	200.305	186.053	186.053	186.053	-84.7742	-2.97678	-13.3472	24.499	-0.801338	2.8644	0.127602	-0.0532592	1.52184	-6.61115	7.10716	-0.529175	0	0	-0.0116881
797	0	6.18515	0	0	6.23003	-0.210215	6.86846	-0.137344	0.0143285	-0.0152587	-12.5273	1.11E-15	1.6988	0	0	-0.00122666	-0.44804	-8.82411	-2.51109	224.439	370.242	634.106	375.661	375.661	375.661	13.0464	-83.9794	7.4083	262.393	420.464	200.236	186.053	186.053	186.053	-84.7691	-3.04506	-13.3509	23.8292	-0.670699	2.89372	0.129927	-0.0394259	1.49721	-12.1813	13.7146	-0.573487	0	0	-0.0212945
798	0	6.15964	0	0	6.20717	-0.218772	7.08199	-0.137132	0.0145721	-0.0136743	-12.4752	1.50E-15	1.7597	0	0	-0.00150228	-0.581844	-8.06926	-2.61063	219.045	369.732	634.186	375.414	375.414	375.414	13.1022	-83.9614	7.36218	256.978	420.403	200.149	186.053	186.053	186.053	-84.7604	-3.1099	-13.3611	23.1741	-0.547386	2.88123	0.129486	-0.0303214	1.47631	-16.263	18.2193	-0.528686	0	0	-0.0275624
799	0	6.12655	0	0	6.17692	-0.227851	7.30829	-0.137076	0.0146281	-0.0125646	-12.4311	-3.43E-15	1.79173	0	0	-0.00174431	-0.706645	-7.31523	-2.66532	213.611	369.248	634.243	375.171	375.171	375.171	13.1611	-83.939	7.32412	251.548	420.364	200.04	186.053	186.053	186.053	-84.7474	-3.17068	-13.3784	22.5359	-0.432763	2.82598	0.127851	-0.0259366	1.45934	-19.0232	20.6855	-0.42047	0	0	-0.0309121
800	0	6.08686	0	0	6.1403	-0.237561	7.5501	-0.137192	0.0145294	-0.0120203	-12.4023	-2.39E-16	1.79394	0	0	-0.00194558	-0.820075	-6.56378	-2.67677	208.154	368.798	634.27	374.933	374.933	374.933	13.2229	-83.9115	7.29491	246.108	420.347	199.91	186.053	186.053	186.053	-84.7294	-3.2268	-13.4036	21.9154	-0.328068	2.73236	0.125766	-0.0256401	1.4471	-20.6209	21.2257	-0.256088	0	0	-0.0318515
801	0	6.04153	0	0	6.09827	-0.24788	7.80675	-0.13747	0.0142518	-0.0120227	-12.3941	-1.83E-15	1.76194	0	0	-0.00208705	-0.920167	-5.81642	-2.65137	202.688	368.386	634.259	374.698	374.698	374.698	13.2878	-83.878	7.27506	240.66	420.352	199.757	186.053	186.053	186.053	-84.7055	-3.27781	-13.4369	21.3128	-0.234084	2.60926	0.12572	-0.0290913	1.43906	-21.9015	19.97	-0.0494158	0	0	-0.031768
802	0	5.99197	0	0	6.05219	-0.258653	8.07438	-0.137919	0.0137736	-0.0124487	-12.4123	-4.22E-15	1.69445	0	0	-0.00214542	-1.00558	-5.07461	-2.59868	197.229	368.012	634.205	374.467	374.467	374.467	13.3556	-83.8379	7.26452	235.207	420.377	199.582	186.053	186.053	186.053	-84.6751	-3.32359	-13.4783	20.728	-0.151165	2.46829	0.12982	-0.0358596	1.43529	-23.7207	17.1674	0.17697	0	0	-0.0319746
803	0	5.94025	0	0	6.00409	-0.269622	8.3465	-0.138538	0.0131081	-0.0132139	-12.4596	2.57E-15	1.59723	0	0	-0.00210053	-1.07572	-4.34003	-2.52957	191.793	367.673	634.107	374.238	374.238	374.238	13.4262	-83.7906	7.26264	229.746	420.419	199.387	186.053	186.053	186.053	-84.6375	-3.36445	-13.5273	20.1603	-0.0794241	2.32182	0.138625	-0.0451602	1.43602	-26.5437	13.0721	0.418273	0	0	-0.0331649
804	0	5.88932	0	0	5.95678	-0.280452	8.6148	-0.139303	0.0124	-0.014059	-12.5342	2.35E-15	1.49044	0	0	-0.00194427	-1.13081	-3.61476	-2.4546	186.403	367.363	633.962	374.013	374.013	374.013	13.4996	-83.736	7.26808	224.276	420.472	199.176	186.053	186.053	186.053	-84.5927	-3.40126	-13.5831	19.6095	-0.018391	2.18136	0.153846	-0.0564419	1.44036	-31.1695	8.19823	0.638725	0	0	-0.0363337
805	0	5.8429	0	0	5.91388	-0.29078	8.87031	-0.14014	0.0117047	-0.0148983	-12.6281	2.19E-16	1.38723	0	0	-0.00166896	-1.17175	-2.90134	-2.38238	181.084	367.074	633.772	373.792	373.792	373.792	13.5761	-83.674	7.27887	218.795	420.532	198.952	186.053	186.053	186.053	-84.5406	-3.43557	-13.6449	19.0753	0.0325271	2.05591	0.17398	-0.0685396	1.44798	-37.3974	2.93733	0.839427	0	0	-0.0411452
806	0	5.80524	0	0	5.87957	-0.300247	9.10422	-0.140984	0.011178	-0.0154965	-12.7348	-3.18E-15	1.30821	0	0	-0.00127391	-1.19999	-2.20285	-2.31878	175.867	366.795	633.538	373.578	373.578	373.578	13.6568	-83.6045	7.29279	213.302	420.594	198.719	186.053	186.053	186.053	-84.4817	-3.46947	-13.7119	18.5584	0.0742824	1.95125	0.199116	-0.0805907	1.45783	-45.4155	-2.12762	0.993547	0	0	-0.0476404
807	0	5.78104	0	0	5.85846	-0.308554	9.30921	-0.141794	0.0107971	-0.0158332	-12.8504	-1.88E-15	1.25441	0	0	-0.000750672	-1.21725	-1.52272	-2.26633	170.784	366.516	633.263	373.37	373.37	373.37	13.743	-83.5278	7.30729	207.796	420.653	198.484	186.053	186.053	186.053	-84.4162	-3.50563	-13.7834	18.0595	0.107864	1.8694	0.22704	-0.0917247	1.46955	-54.6244	-6.71519	1.10751	0	0	-0.054889
808	0	5.77525	0	0	5.85549	-0.315484	9.48004	-0.142524	0.0106173	-0.0159222	-12.9701	3.45E-15	1.23063	0	0	-9.33E-05	-1.22536	-0.864709	-2.22444	165.872	366.226	632.949	373.171	373.171	373.171	13.8367	-83.4441	7.31965	202.277	420.708	198.251	186.053	186.053	186.053	-84.3448	-3.54714	-13.8591	17.58	0.134376	1.80894	0.255838	-0.101811	1.48188	-64.3671	-10.6433	1.18754	0	0	-0.0619404
809	0	5.79288	0	0	5.87568	-0.320912	9.61371	-0.143181	0.0105979	-0.0158763	-13.0921	-3.68E-15	1.22908	0	0	0.000706223	-1.22595	-0.232593	-2.18994	161.165	365.916	632.598	372.981	372.981	372.981	13.9402	-83.3536	7.3272	196.747	420.757	198.025	186.053	186.053	186.053	-84.2683	-3.59735	-13.9391	17.1217	0.154757	1.7656	0.283434	-0.110307	1.49473	-73.8334	-13.8117	1.24675	0	0	-0.0677816
810	0	5.83899	0	0	5.92414	-0.324791	9.70918	-0.143783	0.0106955	-0.0158036	-13.2119	-2.25E-15	1.23945	0	0	0.00164979	-1.22039	0.369975	-2.15794	156.697	365.576	632.213	372.804	372.804	372.804	14.0561	-83.2571	7.32741	191.207	420.8	197.809	186.053	186.053	186.053	-84.188	-3.65965	-14.0233	16.6864	0.169926	1.73328	0.307575	-0.117409	1.50688	-82.2063	-16.2417	1.29273	0	0	-0.0715662
811	0	5.91839	0	0	6.00576	-0.327142	9.76701	-0.144316	0.0108742	-0.015763	-13.316	-3.17E-15	1.25131	0	0	0.00272737	-1.20958	0.939672	-2.12281	152.501	365.199	631.794	372.641	372.641	372.641	14.1866	-83.1554	7.31793	185.66	420.837	197.61	186.053	186.053	186.053	-84.1051	-3.73728	-14.112	16.276	0.180461	1.70501	0.327285	-0.122616	1.51894	-89.0354	-17.8172	1.32461	0	0	-0.0729725
812	0	6.0355	0	0	6.12501	-0.328038	9.78907	-0.144767	0.0111434	-0.0158269	-13.3867	-3.92E-15	1.25973	0	0	0.00391122	-1.19401	1.47363	-2.07893	148.602	364.781	631.342	372.495	372.495	372.495	14.3338	-83.0493	7.29658	180.106	420.868	197.429	186.053	186.053	186.053	-84.021	-3.83306	-14.2051	15.8921	0.186755	1.67386	0.341041	-0.12588	1.52972	-93.7823	-18.5172	1.34735	0	0	-0.0717705
813	0	6.1938	0	0	6.28548	-0.327592	9.77809	-0.145063	0.0115159	-0.0159787	-13.3972	-1.51E-15	1.2614	0	0	0.00515184	-1.17368	1.96949	-2.02156	145.023	364.318	630.855	372.368	372.368	372.368	14.499	-82.9393	7.26149	174.548	420.894	197.272	186.053	186.053	186.053	-83.9366	-3.94921	-14.3024	15.5364	0.188863	1.63375	0.34945	-0.126818	1.53993	-96.5795	-18.2184	1.35671	0	0	-0.0683888
814	0	6.39559	0	0	6.48949	-0.325946	9.73761	-0.145185	0.0120672	-0.0161802	-13.3236	3.04E-15	1.26063	0	0	0.00638149	-1.14821	2.4254	-1.94717	141.781	363.81	630.332	372.265	372.265	372.265	14.6826	-82.8256	7.21114	168.986	420.914	197.14	186.053	186.053	186.053	-83.8522	-4.08711	-14.4033	15.21	0.186561	1.57993	0.352407	-0.125074	1.54861	-97.5025	-16.7391	1.34849	0	0	-0.0632174
815	0	6.64151	0	0	6.73771	-0.32327	9.67176	-0.145125	0.0127661	-0.0164538	-13.1445	-9.10E-16	1.25277	0	0	0.00751777	-1.11681	2.83992	-1.85394	138.887	363.259	629.771	372.189	372.189	372.189	14.8843	-82.7068	7.14442	163.42	420.929	197.033	186.053	186.053	186.053	-83.7666	-4.24713	-14.507	14.9138	0.179233	1.50946	0.351352	-0.12092	1.55634	-97.0618	-14.2671	1.33317	0	0	-0.0568761
816	0	6.93036	0	0	7.02897	-0.319745	9.58499	-0.144955	0.0135599	-0.0167684	-12.8461	8.53E-16	1.23069	0	0	0.00847335	-1.07838	3.21182	-1.74186	136.352	362.67	629.167	372.146	372.146	372.146	15.1028	-82.5805	7.06077	157.849	420.938	196.951	186.053	186.053	186.053	-83.6772	-4.42862	-14.6127	14.6489	0.165948	1.42131	0.347848	-0.113711	1.56356	-95.9488	-10.6939	1.30168	0	0	-0.0499114
817	0	7.25913	0	0	7.36023	-0.315558	9.48187	-0.144718	0.0143887	-0.0171404	-12.4138	3.45E-16	1.18719	0	0	0.00916096	-1.03159	3.53978	-1.61268	134.182	362.049	628.517	372.143	372.143	372.143	15.3359	-82.4424	6.96005	152.272	420.941	196.888	186.053	186.053	186.053	-83.5795	-4.62978	-14.719	14.4167	0.145498	1.31636	0.344218	-0.104337	1.57041	-95.0474	-6.4166	1.26536	0	0	-0.0427169
818	0	7.62286	0	0	7.7265	-0.310882	9.36662	-0.144599	0.0151513	-0.0175721	-11.8475	-2.06E-15	1.11268	0	0	0.00951205	-0.974945	3.82202	-1.46967	132.386	361.405	627.816	372.186	372.186	372.186	15.5804	-82.2863	6.84256	146.686	420.938	196.842	186.053	186.053	186.053	-83.4667	-4.84769	-14.8246	14.2188	0.116354	1.1972	0.342167	-0.0924597	1.57779	-95.1497	-1.59345	1.22757	0	0	-0.0353336
819	0	8.01473	0	0	8.12085	-0.305845	9.24239	-0.144727	0.0157457	-0.0180482	-11.1464	2.33E-15	0.999145	0	0	0.00947538	-0.906936	4.05593	-1.3175	130.974	360.75	627.058	372.284	372.284	372.284	15.8322	-82.1036	6.709	141.089	420.928	196.804	186.053	186.053	186.053	-83.3293	-5.07813	-14.928	14.0583	0.0769037	1.06792	0.34464	-0.0786954	1.58686	-97.291	3.37943	1.1973	0	0	-0.0275626
820	0	8.4259	0	0	8.53434	-0.300506	9.11061	-0.145272	0.0161237	-0.0185275	-10.3201	-5.77E-16	0.847034	0	0	0.00903362	-0.826078	4.23781	-1.16163	129.961	360.094	626.238	372.445	372.445	372.445	16.0859	-81.8831	6.56068	135.479	420.907	196.769	186.053	186.053	186.053	-83.1551	-5.31552	-15.0273	13.9393	0.025484	0.933612	0.352723	-0.0632794	1.59839	-101.981	8.24323	1.18483	0	0	-0.0186356
821	0	8.84552	0	0	8.95594	-0.294828	8.97037	-0.146415	0.0163146	-0.0189588	-9.39062	3.14E-15	0.667688	0	0	0.00821103	-0.731091	4.36263	-1.00813	129.369	359.452	625.349	372.676	372.676	372.676	16.3352	-81.6108	6.3995	129.852	420.871	196.729	186.053	186.053	186.053	-82.9287	-5.55275	-15.1209	13.8677	-0.0395082	0.800099	0.3683	-0.0465192	1.61381	-109.796	12.7771	1.20223	0	0	-0.00742239
822	0	9.26067	0	0	9.37243	-0.288665	8.81802	-0.148365	0.0162197	-0.0193557	-8.39859	3.47E-15	0.463747	0	0	0.00707418	-0.62094	4.42412	-0.863106	129.226	358.836	624.388	372.984	372.984	372.984	16.5727	-81.2702	6.22833	124.207	420.814	196.678	186.053	186.053	186.053	-82.6317	-5.78106	-15.2071	13.8504	-0.119449	0.673447	0.390247	-0.0291795	1.63352	-120.379	16.5859	1.27273	0	0	0.00762136
823	0	9.65642	0	0	9.76853	-0.281758	8.64714	-0.151257	0.0159582	-0.0196284	-7.39615	3.00E-15	0.262481	0	0	0.00573012	-0.494957	4.41489	-0.732705	129.564	358.259	623.351	373.376	373.376	373.376	16.7901	-80.8419	6.05098	118.543	420.73	196.61	186.053	186.053	186.053	-82.2426	-5.99017	-15.2846	13.8958	-0.215395	0.559905	0.418678	-0.0112705	1.65915	-133.589	19.734	1.40036	0	0	0.0281871
824	0	10.0161	0	0	10.1272	-0.273765	8.4492	-0.15521	0.0154998	-0.0198467	-6.45556	-3.45E-16	0.0794176	0	0	0.00430837	-0.35287	4.32695	-0.62262	130.422	357.734	622.239	373.856	373.856	373.856	16.9784	-80.3047	5.87236	112.86	420.61	196.523	186.053	186.053	186.053	-81.7379	-6.16843	-15.3525	14.013	-0.32793	0.465444	0.4509	0.0061006	1.69017	-148.357	21.9121	1.61062	0	0	0.0556857
825	0	10.3217	0	0	10.4298	-0.264293	8.21434	-0.160181	0.0150313	-0.0199909	-5.65586	-1.67E-15	-0.0487637	0	0	0.00293775	-0.194841	4.15229	-0.537998	131.837	357.27	621.055	374.425	374.425	374.425	17.1289	-79.6364	5.69829	107.159	420.444	196.42	186.053	186.053	186.053	-81.0929	-6.30346	-15.4102	14.211	-0.457192	0.395652	0.484293	0.0231366	1.72629	-163.636	23.4782	1.88548	0	0	0.0909761
826	0	10.5544	0	0	10.6576	-0.252945	7.93262	-0.166104	0.0146015	-0.0201168	-5.09556	4.27E-15	-0.0985646	0	0	0.00170775	-0.0213578	3.88363	-0.483301	133.843	356.876	619.807	375.085	375.085	375.085	17.2334	-78.8152	5.53532	101.445	420.225	196.309	186.053	186.053	186.053	-80.2835	-6.38293	-15.4579	14.4983	-0.602903	0.355565	0.516015	0.0397602	1.76674	-178.274	24.5598	2.21034	0	0	0.13385
827	0	10.696	0	0	10.7918	-0.239381	7.5954	-0.172779	0.0143217	-0.0201489	-4.88086	2.49E-15	-0.0431838	0	0	0.00062355	0.166734	3.5152	-0.461995	136.468	356.559	618.51	375.835	375.835	375.835	17.2858	-77.821	5.39017	95.7226	419.945	196.202	186.053	186.053	186.053	-79.2874	-6.39573	-15.4962	14.8819	-0.764048	0.349368	0.543187	0.0556747	1.80888	-191.272	25.5135	2.51699	0	0	0.183003
828	0	10.7293	0	0	10.8156	-0.223375	7.19675	-0.180077	0.0141965	-0.0199819	-5.13911	-3.00E-15	0.134039	0	0	-0.000444544	0.368453	3.04345	-0.476326	139.724	356.323	617.181	376.673	376.673	376.673	17.2825	-76.6374	5.26907	90.002	419.597	196.123	186.053	186.053	186.053	-78.0871	-6.33323	-15.5263	15.3663	-0.939444	0.380069	0.56361	0.0710642	1.85137	-202.041	26.5832	2.73209	0	0	0.236227
829	0	10.6408	0	0	10.7157	-0.204858	6.7347	-0.18795	0.0142578	-0.0193414	-6.00873	-9.28E-16	0.452312	0	0	-0.00179182	0.582641	2.46765	-0.527014	143.613	356.17	615.845	377.595	377.595	377.595	17.2237	-75.2543	5.17686	84.2973	419.179	196.098	186.053	186.053	186.053	-76.6718	-6.19068	-15.5495	15.9536	-1.12733	0.449212	0.576205	0.0852844	1.89058	-210.518	27.8454	2.76862	0	0	0.291003
830	0	10.4221	0	0	10.4843	-0.183942	6.21175	-0.196528	0.0144631	-0.017859	-7.62992	5.08E-15	0.922565	0	0	-0.00387411	0.808045	1.79016	-0.612879	148.116	356.099	614.531	378.597	378.597	378.597	17.1137	-73.6704	5.11644	78.631	418.69	196.168	186.053	186.053	186.053	-75.0407	-5.96841	-15.5676	16.6422	-1.32575	0.5564	0.580839	0.0984144	1.92572	-217.171	29.3941	2.54424	0	0	0.345292
831	0	10.0723	0	0	10.1217	-0.160913	5.63475	-0.206015	0.0148403	-0.0149721	-10.1084	1.01E-15	1.55731	0	0	-0.00718149	1.04319	1.01654	-0.730543	153.197	356.106	613.271	379.674	379.674	379.674	16.9616	-71.8958	5.08828	73.0379	418.136	196.381	186.053	186.053	186.053	-73.2059	-5.67262	-15.5828	17.4275	-1.53217	0.698998	0.578837	0.109211	1.95375	-223.109	30.9278	2.0246	0	0	0.398265
832	0	9.60081	0	0	9.63804	-0.136184	5.01388	-0.216527	0.0152308	-0.00994143	-13.4725	-2.87E-15	2.33445	0	0	-0.0120314	1.28638	0.155177	-0.874277	158.803	356.183	612.099	380.819	380.819	380.819	16.7815	-69.9549	5.0908	67.5709	417.525	196.796	186.053	186.053	186.053	-71.1944	-5.31548	-15.5987	18.3019	-1.74395	0.871866	0.573617	0.117889	1.97394	-230.169	32.3645	1.20316	0	0	0.451486
833	0	9.02837	0	0	9.0548	-0.11025	4.36147	-0.227904	0.015367	-0.00192134	-17.6328	3.13E-15	3.19353	0	0	-0.0182682	1.53548	-0.783296	-1.03578	164.865	356.32	611.052	382.021	382.021	382.021	16.5914	-67.8873	5.12094	62.3062	416.875	197.478	186.053	186.053	186.053	-69.0499	-4.91436	-15.6207	19.2553	-1.95797	1.06713	0.56844	0.124084	1.98398	-240.202	33.4506	0.13975	0	0	0.507735
834	0	8.38681	0	0	8.40436	-0.0836374	3.69083	-0.239481	0.0147807	0.00981508	-22.3519	-7.21E-15	4.01932	0	0	-0.0250633	1.78792	-1.78683	-1.20421	171.307	356.504	610.165	383.268	383.268	383.268	16.4124	-65.7472	5.17512	57.3489	416.206	198.497	186.053	186.053	186.053	-66.8312	-4.48993	-15.6567	20.2758	-2.17108	1.27418	0.567553	0.128124	1.98276	-255.008	33.9753	-1.02531	0	0	0.570641
835	0	7.71681	0	0	7.72756	-0.05687	3.01526	-0.250145	0.0128741	0.0256166	-27.2627	1.59E-15	4.64864	0	0	-0.0309975	2.04057	-2.84287	-1.36647	178.047	356.72	609.475	384.542	384.541	384.541	16.266	-63.6008	5.25033	52.8341	415.545	199.91	186.053	186.053	186.053	-64.6088	-4.06374	-15.7169	21.3508	-2.38002	1.47989	0.572302	0.130495	1.96831	-275.047	33.8035	-2.1036	0	0	0.641392
836	0	7.06324	0	0	7.0692	-0.0304502	2.34764	-0.258537	0.00906547	0.0451415	-31.9201	-5.94E-15	4.90022	0	0	-0.0344794	2.28983	-3.93908	-1.50822	185.004	356.952	609.013	385.822	385.822	385.822	16.1717	-61.5207	5.34474	48.923	414.918	201.753	186.053	186.053	186.053	-62.4595	-3.65541	-15.8123	22.4674	-2.58165	1.6697	0.58287	0.131715	1.94028	-299.641	32.7919	-2.8626	0	0	0.718253
837	0	6.46968	0	0	6.47254	-0.00485094	1.70014	-0.263248	0.00290809	0.0672716	-35.8679	-4.45E-15	4.6114	0	0	-0.0343561	2.53173	-5.064	-1.61527	192.099	357.187	608.81	387.087	387.087	387.087	16.1441	-59.5794	5.45786	45.7932	414.348	204.029	186.053	186.053	186.053	-60.4586	-3.28055	-15.9526	23.6133	-2.7731	1.82893	0.596822	0.131727	1.89859	-326.521	30.6771	-3.0627	0	0	0.795249
838	0	5.97278	0	0	5.97385	0.0194962	1.08391	-0.263255	-0.00562474	0.0902045	-38.7331	2.55E-15	3.69431	0	0	-0.0304115	2.76221	-6.20726	-1.67534	199.26	357.41	608.891	388.311	388.311	388.311	16.1908	-57.8424	5.59014	43.6231	413.848	206.701	186.053	186.053	186.053	-58.6734	-2.94947	-16.1442	24.777	-2.95205	1.94469	0.610254	0.131223	1.84524	-352.421	27.6025	-2.60612	0	0	0.86388
839	0	5.59784	0	0	5.59806	0.0422111	0.508759	-0.258023	-0.0161863	0.111855	-40.2792	4.24E-15	2.1554	0	0	-0.0234719	2.9774	-7.35972	-1.68006	206.418	357.613	609.275	389.471	389.471	389.471	16.3104	-56.3622	5.74221	42.5753	413.418	209.695	186.053	186.053	186.053	-57.1572	-2.66705	-16.3871	25.9481	-3.11662	2.00779	0.619444	0.12981	1.78267	-373.956	23.5384	-1.48431	0	0	0.915397
840	0	5.35663	0	0	5.35663	0.0629842	-0.0173148	-0.247804	-0.0278699	0.130213	-40.4571	5.09E-15	0.120449	0	0	-0.0150548	3.17399	-8.51328	-1.62633	213.516	357.788	609.975	390.546	390.546	390.546	16.493	-55.1752	5.91407	42.7811	413.045	212.901	186.053	186.053	186.053	-55.9458	-2.43336	-16.6745	27.1172	-3.26555	2.01429	0.620757	0.128003	1.71491	-387.982	18.9818	0.0770063	0	0	0.94232
841	0	5.2475	0	0	5.24768	0.0816031	-0.488837	-0.233496	-0.0393863	0.143938	-39.3895	-4.24E-15	-2.19111	0	0	-0.00678055	3.34967	-9.66076	-1.51749	220.499	357.931	610.995	391.518	391.518	391.518	16.7209	-54.3003	6.10456	44.3301	412.7	216.191	186.053	186.053	186.053	-55.0569	-2.24481	-16.9922	28.2761	-3.39816	1.96661	0.61342	0.126356	1.64442	-392.982	14.6463	1.69316	0	0	0.941785
842	0	5.25775	0	0	5.25841	0.0979638	-0.903115	-0.216479	-0.0495204	0.152278	-37.3303	7.64E-15	-4.52992	0	0	0.000120597	3.50334	-10.7956	-1.36331	227.321	358.04	612.329	392.378	392.378	392.378	16.971	-53.7403	6.31132	47.2671	412.347	219.433	186.053	186.053	186.053	-54.4914	-2.09533	-17.3213	29.4174	-3.51419	1.87363	0.596795	0.125523	1.57469	-388.242	11.2479	2.9572	0	0	0.913378
843	0	5.36706	0	0	5.36836	0.112058	-1.25994	-0.198208	-0.0572464	0.155275	-34.5896	-2.55E-15	-6.64946	0	0	0.00506331	3.63543	-11.9116	-1.17939	233.942	358.119	613.96	393.12	393.12	393.12	17.2176	-53.4855	6.53076	51.5942	411.949	222.499	186.053	186.053	186.053	-54.2373	-1.97739	-17.6396	30.5348	-3.61394	1.75017	0.573706	0.12629	1.50777	-374.882	9.45179	3.52625	0	0	0.861429
844	0	5.55077	0	0	5.55282	0.123923	-1.56025	-0.180081	-0.0618605	0.153252	-31.4872	2.55E-15	-8.33674	0	0	0.00805733	3.74784	-13.0032	-0.98545	240.326	358.168	615.862	393.748	393.748	393.748	17.435	-53.5161	6.75827	57.2779	411.468	225.28	186.053	186.053	186.053	-54.2722	-1.88282	-17.9244	31.6227	-3.69798	1.61527	0.546106	0.128644	1.44571	-354.214	9.53029	3.23433	0	0	0.790957
845	0	5.78284	0	0	5.78572	0.1336	-1.80509	-0.163373	-0.0628541	0.146971	-28.3181	-5.09E-15	-9.4139	0	0	0.00949491	3.84381	-14.0651	-0.803225	246.447	358.194	618.001	394.269	394.269	394.269	17.5994	-53.8064	6.9885	64.2565	410.876	227.69	186.053	186.053	186.053	-54.5679	-1.80351	-18.1544	32.6763	-3.7672	1.49015	0.517941	0.133611	1.39001	-328.549	12.0016	1.95609	0	0	0.709394
846	0	6.03837	0	0	6.04204	0.141097	-1.99475	-0.149038	-0.05977	0.137156	-25.3186	8.48E-16	-9.7356	0	0	0.00987738	3.92754	-15.0925	-0.653732	252.282	358.2	620.337	394.695	394.695	394.695	17.6916	-54.3273	7.2156	72.4484	410.154	229.669	186.053	186.053	186.053	-55.0927	-1.7321	-18.3122	33.6918	-3.82277	1.39548	0.491177	0.141107	1.34235	-299.625	16.963	-0.297685	0	0	0.622728
847	0	6.29514	0	0	6.2995	0.146424	-2.12948	-0.137791	-0.052506	0.124722	-22.6673	-8.48E-16	-9.23111	0	0	0.00959415	4.00374	-16.0815	-0.554906	257.817	358.193	622.825	395.042	395.042	395.042	17.6988	-55.0485	7.43395	81.7584	409.3	231.189	186.053	186.053	186.053	-55.8144	-1.66275	-18.3865	34.6662	-3.86605	1.34901	0.46967	0.152066	1.30401	-269.796	24.7071	-3.50191	0	0	0.537872
848	0	6.53494	0	0	6.53982	0.149619	-2.21028	-0.130016	-0.0413329	0.11039	-20.4741	8.48E-16	-7.91627	0	0	0.00883852	4.07703	-17.029	-0.519234	263.046	358.178	625.422	395.323	395.323	395.323	17.617	-55.9409	7.63895	92.0828	408.328	232.247	186.053	186.053	186.053	-56.7026	-1.5917	-18.3736	35.5973	-3.89849	1.3632	0.454375	0.165918	1.27482	-240.415	34.9242	-7.48897	0	0	0.45894
849	0	6.74416	0	0	6.74934	0.150789	-2.23987	-0.125729	-0.0271407	0.0949298	-18.7812	-8.48E-16	-5.91913	0	0	0.0076503	4.15138	-17.9327	-0.552336	267.967	358.161	628.086	395.551	395.551	395.551	17.4509	-56.9771	7.82754	103.314	407.271	232.869	186.053	186.053	186.053	-57.73	-1.51766	-18.2785	36.4836	-3.92173	1.44373	0.446985	0.182119	1.25499	-212.965	47.0135	-11.964	0	0	0.389413
850	0	6.91398	0	0	6.91921	0.150106	-2.2226	-0.124602	-0.0110309	0.078999	-17.5715	4.24E-16	-3.43517	0	0	0.00602683	4.22959	-18.7917	-0.652271	272.586	358.148	630.778	395.739	395.739	395.739	17.2135	-58.133	7.99856	115.342	406.177	233.102	186.053	186.053	186.053	-58.8729	-1.44185	-18.1135	37.3246	-3.9374	1.58883	0.447201	0.199547	1.2431	-188.095	60.1535	-16.6178	0	0	0.330208
851	0	7.04003	0	0	7.04508	0.147794	-2.16414	-0.126136	0.00566197	0.063067	-16.792	-2.12E-16	-0.713111	0	0	0.00401622	4.31299	-19.6056	-0.809833	276.915	358.143	633.464	395.894	395.894	395.894	16.9238	-59.3876	8.15269	128.062	405.107	233.008	186.053	186.053	186.053	-60.112	-1.36757	-17.8965	38.1201	-3.94711	1.78941	0.453645	0.216555	1.23777	-165.895	73.2014	-21.068	0	0	0.280445
852	0	7.12184	0	0	7.12651	0.144094	-2.07055	-0.129663	0.0218064	0.0475573	-16.362	-1.64E-15	2.00388	0	0	0.00174193	4.40126	-20.3751	-1.00981	280.968	358.15	636.115	396.021	396.021	396.021	16.6048	-60.7232	8.29227	141.369	404.124	232.661	186.053	186.053	186.053	-61.4317	-1.29971	-17.6489	38.8701	-3.95228	2.03039	0.465517	0.231977	1.23723	-146.404	85.2786	-25.0553	0	0	0.238709
853	0	7.16213	0	0	7.16629	0.139225	-1.9474	-0.134502	0.036314	0.0325823	-16.1918	0	4.48005	0	0	-0.00060868	4.4925	-21.1011	-1.23246	284.763	358.171	638.707	396.123	396.123	396.123	16.2801	-62.1254	8.42082	155.164	403.293	232.138	186.053	186.053	186.053	-62.8198	-1.24399	-17.3926	39.5749	-3.9541	2.29205	0.479815	0.244426	1.24055	-128.696	95.4284	-28.3356	0	0	0.201999
854	0	7.16608	0	0	7.16963	0.133366	-1.79918	-0.140055	0.0484122	0.0181764	-16.1938	4.24E-16	6.52603	0	0	-0.00283152	4.58353	-21.785	-1.45591	288.317	358.206	641.218	396.201	396.201	396.2	15.9722	-63.5826	8.54243	169.357	402.67	231.515	186.053	186.053	186.053	-64.2667	-1.20629	-17.1481	40.2345	-3.95345	2.55244	0.494567	0.252839	1.24579	-112.046	102.954	-30.7745	0	0	0.168099
855	0	7.14062	0	0	7.14352	0.126627	-1.62867	-0.145657	0.0574808	0.00411491	-16.2683	-2.55E-15	7.99505	0	0	-0.00473923	4.6703	-22.4277	-1.65841	291.648	358.254	643.632	396.254	396.254	396.254	15.6994	-65.0855	8.66097	183.858	402.301	230.865	186.053	186.053	186.053	-65.7651	-1.19206	-16.9319	40.8481	-3.95094	2.78968	0.506823	0.256964	1.25299	-95.1894	107.391	-32.2915	0	0	0.134789
856	0	7.09368	0	0	7.09593	0.119043	-1.43674	-0.150742	0.0632251	-0.00990851	-16.3173	2.97E-15	8.80799	0	0	-0.00618873	4.74847	-23.03	-1.82051	294.77	358.313	645.931	396.281	396.281	396.281	15.4747	-66.6268	8.77921	198.585	402.213	230.252	186.053	186.053	186.053	-67.3089	-1.20575	-16.7549	41.4147	-3.94679	2.98407	0.514308	0.255563	1.26082	-77.0499	108.192	-32.836	0	0	0.101041
857	0	7.03337	0	0	7.03498	0.110575	-1.2224	-0.154768	0.0657213	-0.0242494	-16.2404	-8.48E-16	8.96338	0	0	-0.00709558	4.81394	-23.5919	-1.92704	297.695	358.38	648.101	396.28	396.28	396.28	15.3044	-68.2003	8.89807	213.456	402.418	229.732	186.053	186.053	186.053	-68.8925	-1.25043	-16.6215	41.9326	-3.94106	3.12019	0.514994	0.249737	1.27077	-56.4724	105.606	-32.5182	0	0	0.0667501
858	0	6.96711	0	0	6.96813	0.101127	-0.983205	-0.157226	0.0653583	-0.0393138	-15.937	2.97E-15	8.53286	0	0	-0.00743894	4.86341	-24.1129	-1.96815	300.433	358.45	650.127	396.25	396.25	396.25	15.188	-69.7997	9.01604	228.391	402.906	229.349	186.053	186.053	186.053	-70.5099	-1.32751	-16.5291	42.3994	-3.93351	3.18795	0.507513	0.238864	1.28143	-32.5468	99.5288	-31.3848	0	0	0.032871
859	0	6.90074	0	0	6.90127	0.0905785	-0.716117	-0.157737	0.06289	-0.0553692	-15.3238	5.30E-15	7.66097	0	0	-0.0072723	4.89453	-24.5917	-1.93971	302.987	358.522	651.994	396.19	396.19	396.19	15.1186	-71.4178	9.12911	243.305	403.647	229.131	186.053	186.053	186.053	-72.153	-1.43663	-16.469	42.8124	-3.92379	3.18302	0.490899	0.224622	1.29383	-4.58921	90.794	-29.6627	0	0	0.00117179
860	0	6.83771	0	0	6.83789	0.078817	-0.41828	-0.156037	0.0591498	-0.072671	-14.3405	-2.12E-16	6.52711	0	0	-0.0067152	4.90623	-25.0265	-1.84314	305.36	358.59	653.689	396.1	396.1	396.1	15.0848	-73.045	9.23105	258.107	404.6	229.096	186.053	186.053	186.053	-73.8114	-1.57559	-16.4279	43.1689	-3.9115	3.10676	0.465706	0.2079	1.30858	27.7346	79.9501	-27.4699	0	0	-0.0260186
861	0	6.7786	0	0	6.7786	0.0657811	-0.0881497	-0.152105	0.0551768	-0.091277	-12.9704	-2.86E-15	5.34184	0	0	-0.0059543	4.89859	-25.4152	-1.68482	307.553	358.653	655.199	395.978	395.977	395.978	15.0724	-74.669	9.3142	272.699	405.714	229.242	186.053	186.053	186.053	-75.4706	-1.74045	-16.3902	43.4662	-3.89601	2.96552	0.430547	0.19059	1.32505	64.8961	68.177	-25.0639	0	0	-0.0464591
862	0	6.72067	0	0	6.72073	0.0514885	0.273817	-0.146094	0.051882	-0.111109	-11.2413	-8.48E-16	4.29779	0	0	-0.00519224	4.87296	-25.7555	-1.47583	309.563	358.707	656.513	395.824	395.823	395.824	15.0666	-76.2735	9.37057	286.976	406.933	229.553	186.053	186.053	186.053	-77.1122	-1.92571	-16.3402	43.702	-3.87661	2.77052	0.387672	0.173817	1.34364	106.279	56.3063	-22.5727	0	0	-0.0574503
863	0	6.65828	0	0	6.65872	0.0360679	0.664322	-0.138465	0.0499421	-0.132087	-9.23952	-9.54E-16	3.54138	0	0	-0.00459344	4.83174	-26.0449	-1.2308	311.387	358.75	657.623	395.637	395.637	395.637	15.0539	-77.8387	9.39324	300.82	408.206	229.995	186.053	186.053	186.053	-78.714	-2.12468	-16.2645	43.8743	-3.85264	2.53659	0.336529	0.159609	1.36473	151.77	45.3564	-20.1383	0	0	-0.0570774
864	0	6.58358	0	0	6.58475	0.0197812	1.07669	-0.12978	0.0497347	-0.153901	-7.08869	-2.65E-16	3.15444	0	0	-0.00423008	4.77817	-26.2811	-0.967288	313.021	358.782	658.523	395.417	395.417	395.417	15.0241	-79.3419	9.37758	314.109	409.489	230.523	186.053	186.053	186.053	-80.2509	-2.32985	-16.1542	43.982	-3.82315	2.28153	0.279885	0.148514	1.38798	200.06	35.9066	-17.827	0	0	-0.0435891
865	0	6.48791	0	0	6.49016	0.00301216	1.50116	-0.120751	0.0510626	-0.176201	-4.94502	-2.86E-15	3.1246	0	0	-0.004046	4.716	-26.4621	-0.704145	314.46	358.801	659.21	395.163	395.163	395.163	14.9709	-80.7588	9.3219	326.713	410.748	231.082	186.053	186.053	186.053	-81.6967	-2.53368	-16.0055	44.0243	-3.78723	2.02453	0.219569	0.140482	1.41276	249.784	27.9595	-15.5707	0	0	-0.0161744
866	0	6.36348	0	0	6.36709	-0.0137552	1.92542	-0.112046	0.0534982	-0.198544	-2.96466	1.80E-15	3.3824	0	0	-0.0039124	4.649	-26.5861	-0.460093	315.702	358.807	659.683	394.872	394.872	394.872	14.8921	-82.0655	9.22762	338.501	411.962	231.612	186.053	186.053	186.053	-83.026	-2.72926	-15.8195	44.0014	-3.74392	1.78461	0.156654	0.135753	1.43914	299.761	21.4896	-13.3303	0	0	0.024959
867	0	6.20488	0	0	6.21007	-0.0299811	2.33578	-0.104203	0.0562656	-0.220232	-1.28039	-1.91E-15	3.80516	0	0	-0.00368107	4.58062	-26.6521	-0.252456	316.74	358.8	659.944	394.542	394.542	394.542	14.7888	-83.2403	9.09859	349.344	413.116	232.051	186.053	186.053	186.053	-84.2165	-2.9109	-15.6014	43.9142	-3.69218	1.57933	0.0946729	0.133571	1.4662	347.737	15.9918	-10.9946	0	0	0.0785069
868	0	6.01067	0	0	6.01747	-0.0451391	2.71891	-0.0975061	0.0586621	-0.240547	0.0229191	-2.65E-16	4.2726	0	0	-0.00327434	4.5135	-26.6595	-0.0955192	317.572	358.78	659.999	394.171	394.171	394.171	14.6645	-84.2658	8.94005	359.119	414.202	232.342	186.053	186.053	186.053	-85.2507	-3.07474	-15.3586	43.7639	-3.63094	1.42304	0.0331124	0.132931	1.49242	392.688	10.8602	-8.49087	0	0	0.14234
869	0	5.78359	0	0	5.79189	-0.058756	3.06289	-0.0919794	0.0601508	-0.258523	0.915877	-1.06E-16	4.68879	0	0	-0.0027054	4.44932	-26.6081	-8.57E-05	318.192	358.749	659.855	393.756	393.756	393.756	14.5238	-85.1303	8.75768	367.716	415.216	232.434	186.053	186.053	186.053	-86.1173	-3.21872	-15.099	43.5526	-3.5592	1.32649	-0.0244503	0.133417	1.51691	432.335	5.7688	-5.81131	0	0	0.213134
870	0	5.53019	0	0	5.53973	-0.0704657	3.35851	-0.0875402	0.0604308	-0.273153	1.40746	1.22E-15	4.99683	0	0	-0.00206153	4.38858	-26.498	0.0275149	318.596	358.709	659.521	393.296	393.296	393.296	14.3717	-85.8276	8.55682	375.039	416.151	232.285	186.053	186.053	186.053	-86.8111	-3.34251	-14.8302	43.2824	-3.47605	1.29578	-0.0785629	0.13445	1.53763	465.526	0.463373	-2.99007	0	0	0.287342
871	0	5.2597	0	0	5.27011	-0.0800272	3.59977	-0.0840816	0.0593579	-0.28331	1.52935	3.98E-16	5.17102	0	0	-0.00145615	4.33062	-26.3295	-0.0149182	318.775	358.662	659.003	392.791	392.791	392.791	14.2128	-86.3572	8.34241	381.016	417.001	231.862	186.053	186.053	186.053	-87.3324	-3.44702	-14.559	42.9554	-3.38056	1.33258	-0.126205	0.135432	1.55351	490.105	-5.11061	-0.102733	0	0	0.360483
872	0	4.98257	0	0	4.9935	-0.0873549	3.78457	-0.0816032	0.0570065	-0.287892	1.31165	4.24E-16	5.21893	0	0	-0.00099808	4.27366	-26.103	-0.125556	318.721	358.611	658.309	392.242	392.242	392.242	14.0517	-86.7235	8.11886	385.596	417.759	231.14	186.053	186.053	186.053	-87.6867	-3.53389	-14.2908	42.574	-3.27201	1.43443	-0.165315	0.136778	1.56385	504.225	-10.513	2.70293	0	0	0.427666
873	0	4.70901	0	0	4.72005	-0.0925342	3.91515	-0.0803121	0.0534731	-0.286091	0.762111	2.31E-15	5.15709	0	0	-0.000766788	4.21508	-25.8188	-0.299025	318.421	358.559	657.445	391.652	391.652	391.652	13.8919	-86.9348	7.89057	388.761	418.419	230.104	186.053	186.053	186.053	-87.8834	-3.60491	-14.0303	42.1402	-3.14979	1.59508	-0.193251	0.138406	1.5689	506.178	-15.4179	5.3112	0	0	0.483628
874	0	4.44768	0	0	4.45856	-0.0958282	3.99818	-0.0806785	0.0490763	-0.27734	-0.144111	-2.12E-16	5.02357	0	0	-0.000809751	4.15159	-25.4774	-0.527112	317.863	358.511	656.416	391.028	391.028	391.028	13.7364	-87.0029	7.66208	390.522	418.976	228.749	186.053	186.053	186.053	-87.9352	-3.6616	-13.7818	41.6559	-3.01339	1.80529	-0.208439	0.140564	1.56934	494.686	-19.0854	7.53661	0	0	0.522988
875	0	4.20541	0	0	4.21594	-0.0976669	4.04451	-0.0833474	0.0440439	-0.261636	-1.45349	-2.36E-15	4.8454	0	0	-0.00112189	4.07974	-25.0794	-0.799618	317.033	358.472	655.225	390.379	390.379	390.379	13.5878	-86.9428	7.43841	390.926	419.427	227.082	186.053	186.053	186.053	-87.8576	-3.70505	-13.5489	41.1236	-2.86269	2.05381	-0.207069	0.144078	1.5679	468.576	-20.8892	9.26849	0	0	0.540164
876	0	3.98752	0	0	3.99762	-0.0986133	4.06836	-0.0889658	0.0388653	-0.239442	-3.20783	1.83E-15	4.66797	0	0	-0.00163554	3.99603	-24.626	-1.10476	315.919	358.447	653.878	389.714	389.714	389.714	13.4484	-86.7726	7.22497	390.057	419.774	225.125	186.053	186.053	186.053	-87.6696	-3.73597	-13.3353	40.5459	-2.69774	2.32771	-0.187282	0.149467	1.5661	427.781	-20.0407	10.355	0	0	0.530469
877	0	3.79873	0	0	3.80841	-0.0992938	4.08551	-0.0979774	0.0338119	-0.211965	-5.41072	-2.65E-17	4.50906	0	0	-0.00220348	3.89735	-24.1193	-1.42961	314.511	358.443	652.382	389.048	389.048	389.048	13.3205	-86.5136	7.02751	388.027	420.021	222.915	186.053	186.053	186.053	-87.3932	-3.75504	-13.1448	39.9262	-2.51915	2.61305	-0.148112	0.157219	1.5683	373.234	-16.224	10.7621	0	0	0.491173
878	0	3.64404	0	0	3.65345	-0.100311	4.11113	-0.110424	0.0293765	-0.180849	-7.9987	-5.30E-17	4.39876	0	0	-0.0026053	3.78117	-23.5626	-1.76072	312.807	358.468	650.75	388.392	388.392	388.392	13.2069	-86.1903	6.85162	384.978	420.18	220.509	186.053	186.053	186.053	-87.0533	-3.76323	-12.981	39.2693	-2.32787	2.89543	-0.08862	0.167925	1.57665	306.757	-9.0693	10.4404	0	0	0.421825
879	0	3.52946	0	0	3.53878	-0.10214	4.15721	-0.125678	0.0258285	-0.148245	-10.8175	3.00E-15	4.33583	0	0	-0.00257479	3.64564	-22.9612	-2.08414	310.815	358.531	649	387.758	387.758	387.758	13.1108	-85.8291	6.70234	381.07	420.264	217.981	186.053	186.053	186.053	-86.6771	-3.76206	-12.8475	38.5812	-2.12521	3.16011	-0.0110672	0.180591	1.59485	231.691	0.997629	9.44579	0	0	0.32629
880	0	3.46166	0	0	3.47111	-0.105028	4.22996	-0.142527	0.0234485	-0.116296	-13.6454	-2.09E-15	4.31026	0	0	-0.0018756	3.48981	-22.3223	-2.38593	308.552	358.641	647.16	387.157	387.157	387.157	13.0357	-85.4562	6.58379	376.471	420.291	215.414	186.053	186.053	186.053	-86.2916	-3.75371	-12.7474	37.87	-1.9129	3.39257	0.0808545	0.194846	1.62352	152.178	13.5536	7.83161	0	0	0.212119
881	0	3.44693	0	0	3.4568	-0.108933	4.32831	-0.159285	0.022254	-0.0870146	-16.2289	1.35E-15	4.28166	0	0	-0.000385642	3.31365	-21.6552	-2.65277	306.05	358.808	645.265	386.593	386.593	386.593	12.9854	-85.0955	6.49867	371.348	420.283	212.898	186.053	186.053	186.053	-85.9213	-3.74085	-12.6836	37.1451	-1.69283	3.57912	0.180648	0.208837	1.66304	73.2093	27.5837	5.70602	0	0	0.0906886
882	0	3.48983	0	0	3.50036	-0.113522	4.44384	-0.174291	0.0219789	-0.0618935	-18.3515	1.33E-15	4.18872	0	0	0.00184169	3.11824	-20.9711	-2.87289	303.352	359.039	643.361	386.067	386.067	386.067	12.963	-84.7657	6.44779	365.852	420.261	210.517	186.053	186.053	186.053	-85.5853	-3.72638	-12.6574	36.4177	-1.46724	3.70787	0.280989	0.220412	1.71085	-0.341325	41.7036	3.24105	0	0	-0.0252279
883	0	3.59207	0	0	3.6035	-0.118233	4.56242	-0.186266	0.0221049	-0.0417319	-19.8782	-4.19E-15	3.96846	0	0	0.00457842	2.90566	-20.2822	-3.03713	300.509	359.342	641.497	385.574	385.574	385.574	12.9694	-84.4786	6.42937	360.117	420.247	208.344	186.053	186.053	186.053	-85.2958	-3.71307	-12.6678	35.6992	-1.23846	3.76989	0.372544	0.227086	1.76273	-63.8212	54.4065	0.640261	0	0	-0.123324
884	0	3.7526	0	0	3.7651	-0.122397	4.6672	-0.194323	0.0222187	-0.0266629	-20.7521	1.41E-15	3.60094	0	0	0.00746246	2.67908	-19.6006	-3.14044	297.575	359.719	639.724	385.102	385.102	385.102	13.003	-84.24	6.43866	354.248	420.255	206.433	186.053	186.053	186.053	-85.0586	-3.70336	-12.7105	35.0007	-1.00888	3.76061	0.446699	0.226652	1.81349	-113.542	64.3317	-1.86889	0	0	-0.194657
885	0	3.96789	0	0	3.98153	-0.125353	4.74154	-0.197995	0.0220667	-0.0162363	-20.9812	-6.06E-15	3.11394	0	0	0.0100784	2.44249	-18.9368	-3.18307	294.6	360.173	638.091	384.639	384.639	384.639	13.0591	-84.0505	6.46827	348.327	420.296	204.816	186.053	186.053	186.053	-84.8738	-3.69909	-12.7777	34.3312	-0.780894	3.68109	0.494551	0.21699	1.85647	-146.696	70.4182	-4.06995	0	0	-0.234684
886	0	4.23181	0	0	4.24655	-0.126532	4.77121	-0.197362	0.0217289	-0.00963944	-20.6368	1.03E-15	2.58487	0	0	0.0120602	2.20071	-18.2987	-3.17153	291.62	360.7	636.636	384.171	384.171	384.171	13.1303	-83.9072	6.50986	342.41	420.373	203.505	186.053	186.053	186.053	-84.7374	-3.70096	-12.8597	33.6969	-0.557069	3.53908	0.512645	0.19797	1.88656	-162.731	72.4186	-5.81344	0	0	-0.245314
887	0	4.53557	0	0	4.5512	-0.125535	4.74612	-0.193051	0.0211401	-0.00598494	-19.8413	2.86E-15	2.07392	0	0	0.0131883	1.95893	-17.6902	-3.11814	288.656	361.297	635.385	383.687	383.687	383.687	13.2084	-83.8038	6.55598	336.533	420.486	202.487	186.053	186.053	186.053	-84.6425	-3.70828	-12.9467	33.0995	-0.340034	3.34854	0.498334	0.170195	1.90026	-162.046	70.3487	-6.98683	0	0	-0.231473
888	0	4.86782	0	0	4.88401	-0.122171	4.6615	-0.185963	0.0200884	-0.00423677	-18.7384	2.49E-15	1.6073	0	0	0.0134149	1.72238	-17.1111	-3.03993	285.704	361.957	634.345	383.181	383.181	383.181	13.2858	-83.7331	6.60159	330.715	420.63	201.737	186.053	186.053	186.053	-84.5805	-3.7188	-13.0309	32.5363	-0.13239	3.12846	0.456566	0.13414	1.89578	-147.893	64.3817	-7.54894	0	0	-0.201561
889	0	5.21533	0	0	5.23166	-0.116539	4.51978	-0.177215	0.018423	-0.00360343	-17.4849	-3.53E-15	1.19154	0	0	0.0128515	1.49584	-16.557	-2.95614	282.743	362.67	633.508	382.655	382.655	382.655	13.3556	-83.6867	6.644	324.961	420.802	201.212	186.053	186.053	186.053	-84.5423	-3.72927	-13.1067	32.0007	0.0630145	2.90043	0.394719	0.0920713	1.87494	-124.258	55.0853	-7.52037	0	0	-0.163204
890	0	5.56409	0	0	5.58006	-0.109046	4.33116	-0.167934	0.0162716	-0.00339772	-16.2273	-3.86E-15	0.837387	0	0	0.0117195	1.28307	-16.0205	-2.88528	279.734	363.423	632.849	382.116	382.116	382.116	13.4126	-83.6569	6.6824	319.272	420.994	200.864	186.053	186.053	186.053	-84.5192	-3.73613	-13.1704	31.4833	0.243585	2.68532	0.323839	0.0463955	1.84172	-96.3145	43.426	-7.03105	0	0	-0.1233
891	0	5.90045	0	0	5.91574	-0.100403	4.11345	-0.159126	0.0137989	-0.00333239	-15.0875	3.47E-15	0.546882	0	0	0.0102753	1.0864	-15.4928	-2.842	276.63	364.202	632.338	381.579	381.579	381.579	13.4536	-83.6367	6.71679	313.646	421.197	200.644	186.053	186.053	186.053	-84.5037	-3.73654	-13.2203	30.9732	0.407012	2.5002	0.254434	-0.00121775	1.80091	-68.6181	30.0769	-6.18472	0	0	-0.0862406
892	0	6.21267	0	0	6.22707	-0.0915355	3.88998	-0.151557	0.0112467	-0.00319975	-14.1505	-1.87E-15	0.323185	0	0	0.00874475	0.906587	-14.9645	-2.83496	273.384	364.988	631.939	381.057	381.057	381.057	13.4776	-83.6207	6.74744	308.08	421.401	200.506	186.053	186.053	186.053	-84.4899	-3.72913	-13.2562	30.4598	0.551196	2.35597	0.195428	-0.0479883	1.75813	-44.9035	16.1077	-5.1349	0	0	-0.0551715
893	0	6.49165	0	0	6.50515	-0.0834808	3.68688	-0.145641	0.00885044	-0.00307914	-13.455	3.19E-15	0.167392	0	0	0.00727838	0.742797	-14.4279	-2.86579	269.959	365.765	631.618	380.564	380.564	380.564	13.4857	-83.6048	6.77427	302.572	421.6	200.409	186.053	186.053	186.053	-84.4742	-3.71425	-13.279	29.9341	0.674456	2.25629	0.152519	-0.0920024	1.71894	-27.3051	2.35086	-4.00276	0	0	-0.0318105
894	0	6.73143	0	0	6.74427	-0.0772345	3.52931	-0.141647	0.00683025	-0.00320842	-13.0158	-1.46E-16	0.08133	0	0	0.00595528	0.592977	-13.8768	-2.92973	266.327	366.511	631.348	380.109	380.109	380.109	13.4808	-83.5866	6.79666	297.121	421.784	200.324	186.053	186.053	186.053	-84.4542	-3.69389	-13.2906	29.3898	0.775473	2.198	0.126367	-0.131533	1.6861	-15.9873	-10.4532	-2.88221	0	0	-0.0163532
895	0	6.92949	0	0	6.94205	-0.073591	3.43738	-0.139441	0.00544022	-0.00399319	-12.803	-3.13E-15	0.0727371	0	0	0.00478317	0.454359	-13.3077	-3.01759	262.475	367.207	631.112	379.699	379.699	379.699	13.4668	-83.5649	6.81364	291.726	421.948	200.233	186.053	186.053	186.053	-84.4295	-3.67103	-13.2929	28.8234	0.853286	2.1732	0.114438	-0.164373	1.6623	-9.66793	-21.4137	-1.86583	0	0	-0.00772852
896	0	7.08638	0	0	7.09911	-0.0730139	3.42282	-0.138794	0.00473577	-0.00562558	-12.7752	3.47E-15	0.135644	0	0	0.00373577	0.324044	-12.7193	-3.11829	258.405	367.837	630.901	379.33	379.33	379.33	13.4477	-83.5396	6.8243	286.382	422.087	200.124	186.053	186.053	186.053	-84.4007	-3.64888	-13.2882	28.2338	0.907288	2.17167	0.111863	-0.190134	1.64648	-6.4658	-30.2256	-0.982411	0	0	-0.00391389
897	0	7.20503	0	0	7.21846	-0.0755648	3.48719	-0.139289	0.00478086	-0.00811044	-12.8746	2.81E-15	0.268786	0	0	0.00277948	0.19959	-12.112	-3.22148	254.126	368.387	630.712	378.999	378.999	378.999	13.4273	-83.5113	6.82816	281.081	422.198	199.998	186.053	186.053	186.053	-84.3689	-3.6302	-13.2786	27.622	0.936934	2.1836	0.114258	-0.207763	1.63744	-4.68267	-36.4324	-0.266131	0	0	-0.00281243
898	0	7.29008	0	0	7.30475	-0.0809209	3.62231	-0.14046	0.00537587	-0.0111149	-13.0415	-6.63E-17	0.448336	0	0	0.00190033	0.0792588	-11.4872	-3.31913	249.655	368.848	630.548	378.695	378.695	378.695	13.4087	-83.481	6.82553	275.813	422.282	199.858	186.053	186.053	186.053	-84.3354	-3.61681	-13.2662	26.9904	0.941914	2.20118	0.117944	-0.217594	1.6322	-3.30399	-40.11	0.296167	0	0	-0.00284335
899	0	7.34708	0	0	7.36347	-0.0884775	3.81288	-0.14184	0.00638912	-0.0141814	-13.2202	2.23E-15	0.658403	0	0	0.00110707	-0.0378769	-10.8471	-3.40619	245.013	369.214	630.414	378.411	378.411	378.411	13.3939	-83.4496	6.8174	270.564	422.337	199.712	186.053	186.053	186.053	-84.3017	-3.60956	-13.2532	26.3418	0.922182	2.21931	0.120539	-0.220659	1.62711	-1.83675	-41.4003	0.703838	0	0	-0.00299043
900	0	7.38172	0	0	7.40021	-0.0974948	4.04018	-0.143042	0.00758027	-0.0168091	-13.3661	-5.37E-16	0.873838	0	0	0.000423926	-0.151967	-10.1941	-3.48042	240.221	369.485	630.312	378.136	378.136	378.136	13.3846	-83.4183	6.80532	265.319	422.368	199.57	186.053	186.053	186.053	-84.2689	-3.60847	-13.2415	25.6794	0.877647	2.23552	0.120903	-0.217326	1.62075	-0.364315	-40.495	0.972717	0	0	-0.00301737
901	0	7.39916	0	0	7.42003	-0.107253	4.286	-0.143783	0.00879933	-0.0186376	-13.4469	-2.38E-15	1.07804	0	0	-0.000132248	-0.262602	-9.53047	-3.54145	235.299	369.665	630.244	377.865	377.865	377.865	13.3818	-83.3876	6.7911	260.066	422.376	199.439	186.053	186.053	186.053	-84.2378	-3.61304	-13.2328	25.0063	0.808599	2.24902	0.119415	-0.209173	1.61045	0.674573	-37.8334	1.12202	0	0	-0.00327569
902	0	7.40368	0	0	7.42707	-0.117184	4.53602	-0.143947	0.00986878	-0.0194762	-13.4485	-2.92E-15	1.25238	0	0	-0.00055929	-0.369058	-8.85832	-3.58946	230.268	369.76	630.207	377.595	377.595	377.595	13.3862	-83.358	6.77649	254.795	422.366	199.325	186.053	186.053	186.053	-84.2089	-3.62256	-13.2286	24.3254	0.715532	2.25941	0.117106	-0.197096	1.59654	0.777653	-33.7711	1.16719	0	0	-0.00431541
903	0	7.39843	0	0	7.42441	-0.126948	4.78166	-0.143517	0.0108002	-0.0194055	-13.3689	-2.97E-15	1.39629	0	0	-0.000881667	-0.470418	-8.1797	-3.62396	225.145	369.78	630.196	377.327	377.327	377.327	13.3982	-83.3292	6.76298	249.501	422.343	199.228	186.053	186.053	186.053	-84.1819	-3.63627	-13.2302	23.6396	0.599264	2.26552	0.113753	-0.182604	1.57831	-0.00405108	-28.7902	1.13256	0	0	-0.00599633
904	0	7.38544	0	0	7.41404	-0.136432	5.0201	-0.142612	0.0115133	-0.0185931	-13.2215	-3.19E-15	1.50005	0	0	-0.00112827	-0.565681	-7.49662	-3.64314	219.947	369.734	630.203	377.061	377.061	377.061	13.4183	-83.3007	6.75184	244.183	422.311	199.146	186.053	186.053	186.053	-84.1563	-3.65349	-13.2387	22.9521	0.4607	2.26479	0.110882	-0.165766	1.55857	-1.87065	-23.1456	1.03242	0	0	-0.0085594
905	0	7.36578	0	0	7.39702	-0.14572	5.25343	-0.141412	0.0121151	-0.0173362	-13.0287	3.22E-15	1.5718	0	0	-0.00133495	-0.653891	-6.81109	-3.64359	214.691	369.636	630.216	376.804	376.804	376.804	13.4466	-83.2712	6.74397	238.844	422.275	199.075	186.053	186.053	186.053	-84.1308	-3.67357	-13.2547	22.2661	0.301336	2.25303	0.107996	-0.148298	1.5378	-4.37589	-17.3156	0.883936	0	0	-0.0114055
906	0	7.33978	0	0	7.37374	-0.15501	5.48664	-0.140175	0.0126123	-0.0160224	-12.8217	-1.79E-16	1.6111	0	0	-0.00152287	-0.734025	-6.12523	-3.62109	209.393	369.496	630.226	376.56	376.56	376.56	13.483	-83.2393	6.73996	233.487	422.24	199.006	186.053	186.053	186.053	-84.1039	-3.69588	-13.2788	21.5851	0.122726	2.22518	0.104633	-0.130163	1.51899	-6.86137	-11.5487	0.71114	0	0	-0.0136274
907	0	7.30743	0	0	7.34426	-0.164518	5.72515	-0.13911	0.0130533	-0.0149316	-12.6261	3.49E-15	1.62259	0	0	-0.00170218	-0.805052	-5.44108	-3.57179	204.069	369.326	630.222	376.334	376.334	376.334	13.5271	-83.2031	6.74016	228.116	422.209	198.934	186.053	186.053	186.053	-84.0738	-3.7197	-13.3109	20.9125	-0.0731297	2.17662	0.10012	-0.112459	1.50407	-8.78014	-6.27914	0.541113	0	0	-0.0146251
908	0	7.26871	0	0	7.3086	-0.174404	5.97291	-0.138375	0.0134536	-0.0142866	-12.4598	1.19E-16	1.61055	0	0	-0.00187174	-0.866005	-4.76071	-3.49357	198.731	369.138	630.194	376.13	376.13	376.13	13.578	-83.1613	6.7447	222.737	422.184	198.852	186.053	186.053	186.053	-84.0387	-3.74421	-13.3507	20.2519	-0.283795	2.10448	0.094689	-0.0957737	1.49395	-9.84025	-1.77077	0.391682	0	0	-0.0142117
909	0	7.2237	0	0	7.26684	-0.184716	6.2311	-0.137999	0.0138013	-0.0141845	-12.3252	-2.19E-15	1.57981	0	0	-0.00202446	-0.916064	-4.08601	-3.38695	193.394	368.941	630.138	375.948	375.948	375.948	13.6344	-83.1121	6.75347	217.352	422.168	198.753	186.053	186.053	186.053	-83.9969	-3.76848	-13.3971	19.6066	-0.506516	2.00859	0.0883159	-0.0808072	1.48998	-9.90962	1.61766	0.294319	0	0	-0.0125521
910	0	7.17255	0	0	7.21915	-0.195369	6.49759	-0.137993	0.014092	-0.0145573	-12.2206	3.31E-17	1.53801	0	0	-0.00215511	-0.954739	-3.41879	-3.2556	188.068	368.742	630.052	375.789	375.789	375.789	13.6946	-83.0543	6.7662	211.961	422.162	198.637	186.053	186.053	186.053	-83.9468	-3.79151	-13.4492	18.9794	-0.737929	1.89197	0.0826943	-0.0676172	1.49271	-9.50547	3.85134	0.249808	0	0	-0.0105904
911	0	7.11554	0	0	7.16572	-0.20616	6.76722	-0.138297	0.0142602	-0.015323	-12.1368	-2.88E-15	1.48802	0	0	-0.00225852	-0.982073	-2.76077	-3.10596	182.767	368.547	629.935	375.65	375.65	375.65	13.757	-82.9863	6.7826	206.562	422.164	198.501	186.053	186.053	186.053	-83.8866	-3.81222	-13.5057	18.3728	-0.974048	1.76051	0.0780294	-0.057884	1.50101	-8.85516	4.49499	0.28156	0	0	-0.00899365
912	0	7.0529	0	0	7.10663	-0.216795	7.03268	-0.138851	0.0143814	-0.0162571	-12.0671	-1.29E-15	1.44486	0	0	-0.0023409	-0.998665	-2.11374	-2.94668	177.503	368.358	629.794	375.525	375.525	375.525	13.82	-82.9065	6.80226	201.153	422.174	198.346	186.053	186.053	186.053	-83.8143	-3.82964	-13.5653	17.789	-1.21066	1.62238	0.0774577	-0.0503217	1.51518	-9.03739	3.97694	0.365836	0	0	-0.00898815
913	0	6.98481	0	0	7.04193	-0.226939	7.28559	-0.139619	0.0143855	-0.0172739	-12.01	-1.54E-15	1.40618	0	0	-0.00240236	-1.00585	-1.47956	-2.78706	172.291	368.175	629.636	375.409	375.409	375.409	13.8822	-82.8128	6.82487	195.731	422.19	198.174	186.053	186.053	186.053	-83.7278	-3.843	-13.6272	17.2297	-1.44287	1.48649	0.0800967	-0.0460312	1.5341	-9.99254	2.1568	0.506039	0	0	-0.0104369
914	0	6.91137	0	0	6.97158	-0.236256	7.51761	-0.140496	0.0143904	-0.0181501	-11.9614	-2.92E-16	1.38258	0	0	-0.00244973	-1.00557	-0.860256	-2.63611	167.147	367.995	629.471	375.295	375.295	375.295	13.9432	-82.703	6.85008	190.292	422.21	197.987	186.053	186.053	186.053	-83.6247	-3.85186	-13.6908	16.6964	-1.6656	1.36155	0.0882807	-0.0438957	1.55571	-12.4972	-0.303183	0.656504	0	0	-0.0137009
915	0	6.8328	0	0	6.89563	-0.244458	7.72169	-0.1415	0.0143174	-0.0188783	-11.9318	2.42E-15	1.36231	0	0	-0.00248024	-1.00017	-0.2579	-2.50084	162.092	367.813	629.311	375.176	375.176	375.176	14.0029	-82.5747	6.87748	184.833	422.232	197.789	186.053	186.053	186.053	-83.5025	-3.85616	-13.7561	16.1901	-1.87397	1.25439	0.100169	-0.0433793	1.57932	-16.0638	-3.13779	0.808601	0	0	-0.0177859
916	0	6.74945	0	0	6.8143	-0.25134	7.89274	-0.142584	0.0142421	-0.0193692	-11.9268	4.60E-15	1.3452	0	0	-0.00249483	-0.992203	0.325332	-2.38586	157.148	367.623	629.169	375.044	375.044	375.044	14.0617	-82.4255	6.9065	179.351	422.255	197.584	186.053	186.053	186.053	-83.3588	-3.85627	-13.8232	15.7116	-2.06324	1.16947	0.116347	-0.044292	1.6032	-20.7938	-5.90569	0.932196	0	0	-0.022341
917	0	6.66196	0	0	6.7282	-0.256792	8.02818	-0.143766	0.0140703	-0.019665	-11.9568	-1.32E-15	1.31458	0	0	-0.00248893	-0.98402	0.887443	-2.29258	152.337	367.418	629.055	374.894	374.894	374.894	14.1204	-82.2531	6.93634	173.848	422.278	197.375	186.053	186.053	186.053	-83.1916	-3.85297	-13.8923	15.261	-2.22954	1.10812	0.134656	-0.0456328	1.62587	-25.9781	-8.22577	1.01358	0	0	-0.0263535
918	0	6.57148	0	0	6.63846	-0.260817	8.1281	-0.144952	0.0138453	-0.0198284	-12.0185	-6.11E-16	1.26874	0	0	-0.0024604	-0.977621	1.42672	-2.21963	147.685	367.193	628.98	374.721	374.721	374.721	14.18	-82.0559	6.9658	168.322	422.3	197.169	186.053	186.053	186.053	-82.9992	-3.84737	-13.9634	14.8377	-2.36979	1.06884	0.154156	-0.0474863	1.64543	-31.2286	-9.93263	1.05081	0	0	-0.0294459
919	0	6.47959	0	0	6.54671	-0.263511	8.19494	-0.146075	0.0136782	-0.0199015	-12.1069	-2.14E-15	1.21467	0	0	-0.00240518	-0.974319	1.94184	-2.16326	143.214	366.944	628.949	374.525	374.525	374.525	14.2411	-81.8329	6.99337	162.778	422.318	196.97	186.053	186.053	186.053	-82.7808	-3.84082	-14.0361	14.4405	-2.48206	1.04772	0.174113	-0.0500001	1.66125	-36.2203	-10.8059	1.03877	0	0	-0.0314715
920	0	6.38828	0	0	6.45507	-0.265048	8.23308	-0.147065	0.0135237	-0.0199911	-12.2121	-1.81E-16	1.14801	0	0	-0.00231356	-0.974699	2.43198	-2.1179	138.944	366.667	628.967	374.305	374.305	374.305	14.3043	-81.5836	7.01724	157.217	422.332	196.784	186.053	186.053	186.053	-82.5362	-3.83488	-14.1098	14.0675	-2.56581	1.03893	0.193961	-0.05327	1.67219	-40.7628	-10.9139	0.990594	0	0	-0.0325892
921	0	6.30001	0	0	6.36614	-0.265664	8.24835	-0.147836	0.0135403	-0.0200922	-12.3195	4.00E-15	1.0867	0	0	-0.00217404	-0.978495	2.89669	-2.07681	134.896	366.362	629.032	374.067	374.067	374.067	14.3702	-81.3082	7.03529	151.644	422.34	196.617	186.053	186.053	186.053	-82.2656	-3.83124	-14.1835	13.7162	-2.62167	1.03546	0.213985	-0.0573749	1.67812	-45.0172	-10.0993	0.907181	0	0	-0.0332215
922	0	6.21759	0	0	6.28283	-0.265631	8.24754	-0.148408	0.0136627	-0.0202708	-12.4225	3.55E-15	1.02998	0	0	-0.00197366	-0.984606	3.33582	-2.03268	131.087	366.028	629.141	373.816	373.816	373.816	14.4388	-81.0072	7.04521	146.063	422.341	196.473	186.053	186.053	186.053	-81.9698	-3.8317	-14.2559	13.3839	-2.65157	1.02963	0.23435	-0.0632101	1.67799	-49.1593	-8.72572	0.810244	0	0	-0.0337828
923	0	6.1441	0	0	6.20841	-0.265238	8.23778	-0.148691	0.0139917	-0.0204973	-12.5023	1.54E-15	0.99406	0	0	-0.00169854	-0.991137	3.74926	-1.97807	127.536	365.667	629.285	373.561	373.561	373.561	14.5104	-80.6816	7.04452	140.477	422.335	196.357	186.053	186.053	186.053	-81.6497	-3.83817	-14.3257	13.0678	-2.65883	1.01364	0.255741	-0.0698124	1.67334	-53.5937	-6.65112	0.708022	0	0	-0.0346706
924	0	6.08282	0	0	6.14629	-0.264761	8.22596	-0.14871	0.0144806	-0.0208217	-12.5493	-4.02E-15	0.981058	0	0	-0.00133938	-0.995535	4.13675	-1.90592	124.259	365.279	629.453	373.314	373.314	373.314	14.5849	-80.3323	7.03078	134.89	422.323	196.27	186.053	186.053	186.053	-81.3064	-3.85254	-14.3915	12.7657	-2.64756	0.980104	0.277448	-0.0771335	1.66342	-58.3738	-4.09011	0.616986	0	0	-0.0359297
925	0	6.03718	0	0	6.10006	-0.264443	8.21807	-0.148435	0.0151408	-0.0212568	-12.5457	-3.57E-15	0.996568	0	0	-0.000892929	-0.994708	4.49758	-1.81019	121.276	364.868	629.63	373.085	373.085	373.085	14.6626	-79.9599	7.00171	129.305	422.305	196.214	186.053	186.053	186.053	-80.9409	-3.87666	-14.4521	12.4761	-2.62275	0.922671	0.30006	-0.0841509	1.64945	-63.8653	-1.08625	0.548953	0	0	-0.0376513
926	0	6.01074	0	0	6.07334	-0.264464	8.21858	-0.147842	0.0159252	-0.0218303	-12.47	1.60E-15	1.03687	0	0	-0.000366298	-0.985301	4.83045	-1.68622	118.606	364.438	629.8	372.888	372.888	372.888	14.7438	-79.5652	6.95541	123.723	422.284	196.19	186.053	186.053	186.053	-80.5538	-3.91221	-14.5066	12.1987	-2.58982	0.836441	0.322034	-0.0901937	1.6314	-69.8567	2.23278	0.511594	0	0	-0.0394304
927	0	6.00677	0	0	6.0695	-0.264917	8.22983	-0.146985	0.0167554	-0.0225545	-12.3028	-5.97E-17	1.09124	0	0	0.000218625	-0.963858	5.13321	-1.53146	116.271	363.992	629.942	372.735	372.735	372.735	14.8288	-79.148	6.89039	118.146	422.262	196.195	186.053	186.053	186.053	-80.1454	-3.96055	-14.5546	11.9344	-2.55448	0.718668	0.343469	-0.0942341	1.61097	-76.5126	5.72799	0.508657	0	0	-0.0409465
928	0	6.02796	0	0	6.09124	-0.265796	8.25162	-0.145915	0.0174737	-0.0234823	-12.0207	-1.82E-15	1.13726	0	0	0.000823264	-0.927177	5.40284	-1.34571	114.294	363.537	630.037	372.636	372.636	372.636	14.9177	-78.7074	6.80572	112.573	422.242	196.228	186.053	186.053	186.053	-79.7147	-4.02243	-14.5958	11.686	-2.52224	0.569049	0.362186	-0.0957988	1.58883	-83.3358	9.19805	0.538063	0	0	-0.0414056
929	0	6.07571	0	0	6.13996	-0.266975	8.28087	-0.144674	0.0180676	-0.0244653	-11.5986	-2.15E-15	1.16315	0	0	0.00138995	-0.872425	5.63537	-1.13168	112.698	363.079	630.064	372.604	372.604	372.604	15.0104	-78.2412	6.70124	107.004	422.225	196.282	186.053	186.053	186.053	-79.2595	-4.09765	-14.6302	11.4578	-2.49835	0.390295	0.379353	-0.0947884	1.56598	-90.717	12.5245	0.584046	0	0	-0.0404097
930	0	6.14952	0	0	6.21505	-0.26823	8.31199	-0.143402	0.0183615	-0.0255258	-11.0248	-2.71E-15	1.14127	0	0	0.00184849	-0.797332	5.826	-0.894745	111.508	362.626	630.002	372.645	372.645	372.645	15.1057	-77.7448	6.57746	101.436	422.212	196.35	186.053	186.053	186.053	-78.7751	-4.18481	-14.658	11.2556	-2.4876	0.187853	0.393257	-0.0907026	1.5448	-98.1327	15.5732	0.639887	0	0	-0.0370682
931	0	6.24612	0	0	6.31311	-0.269247	8.3372	-0.142226	0.0182835	-0.0265251	-10.2962	-2.20E-15	1.05468	0	0	0.00212497	-0.700355	5.96923	-0.64303	110.746	362.186	629.831	372.769	372.769	372.769	15.2015	-77.2115	6.43574	95.8667	422.202	196.423	186.053	186.053	186.053	-78.2542	-4.28086	-14.6791	11.087	-2.49395	-0.0299634	0.404904	-0.0841187	1.526	-105.824	18.2031	0.687096	0	0	-0.0308643
932	0	6.35907	0	0	6.42745	-0.269662	8.34749	-0.141338	0.0177399	-0.0274662	-9.43091	1.71E-15	0.88909	0	0	0.00216012	-0.580574	6.05911	-0.386871	110.436	361.767	629.533	372.98	372.98	372.98	15.2939	-76.6315	6.27824	90.2933	422.191	196.489	186.053	186.053	186.053	-77.686	-4.38094	-14.6928	10.9602	-2.52077	-0.252511	0.413704	-0.0753217	1.5111	-113.451	20.251	0.728161	0	0	-0.0211252
933	0	6.47841	0	0	6.54783	-0.269097	8.33349	-0.140965	0.0167002	-0.028356	-8.46885	-2.35E-15	0.642536	0	0	0.00192598	-0.437748	6.08952	-0.138398	110.598	361.378	629.093	373.281	373.281	373.281	15.3777	-75.992	6.10797	84.7138	422.173	196.536	186.053	186.053	186.053	-77.0568	-4.4783	-14.6981	10.8843	-2.57068	-0.467295	0.420579	-0.0647913	1.50222	-121.033	21.5821	0.772029	0	0	-0.00743787
934	0	6.59081	0	0	6.66066	-0.267194	8.2863	-0.141367	0.0151197	-0.0293238	-7.47427	-2.17E-15	0.321261	0	0	0.00143622	-0.272233	6.05448	0.089371	111.251	361.029	628.499	373.675	373.675	373.675	15.446	-75.2777	5.92865	79.1266	422.138	196.552	186.053	186.053	186.053	-76.3496	-4.56441	-14.6935	10.8685	-2.6455	-0.660776	0.424943	-0.0531063	1.50018	-128.113	22.0388	0.845357	0	0	0.0104372
935	0	6.6802	0	0	6.74949	-0.263648	8.19834	-0.14278	0.0131331	-0.0304423	-6.5312	-1.54E-15	-0.039349	0	0	0.000742614	-0.0848988	5.94843	0.28316	112.41	360.728	627.744	374.162	374.162	374.162	15.4906	-74.4712	5.74453	73.5313	422.074	196.526	186.053	186.053	186.053	-75.5452	-4.62945	-14.6766	10.9218	-2.74622	-0.819118	0.427969	-0.040677	1.50654	-134.747	21.5642	0.985382	0	0	0.0323807
936	0	6.72849	0	0	6.796	-0.258224	8.06374	-0.145459	0.0109031	-0.031881	-5.74611	-2.07E-15	-0.388751	0	0	-8.57E-05	0.122915	5.76654	0.430611	114.086	360.482	626.826	374.739	374.739	374.739	15.5029	-73.554	5.56026	67.9281	421.965	196.452	186.053	186.053	186.053	-74.6231	-4.66297	-14.6446	11.0525	-2.87285	-0.929252	0.429377	-0.027855	1.52187	-140.533	20.262	1.22674	0	0	0.0579524
937	0	6.71699	0	0	6.78129	-0.250773	7.87866	-0.149608	0.00876822	-0.0337786	-5.23741	-1.22E-15	-0.647931	0	0	-0.000997999	0.349582	5.50495	0.521093	116.287	360.296	625.751	375.405	375.405	375.405	15.4746	-72.5076	5.38054	62.3182	421.795	196.331	186.053	186.053	186.053	-73.5631	-4.65486	-14.5947	11.2674	-3.02466	-0.97981	0.429482	-0.0145629	1.54672	-145.381	18.3242	1.60917	0	0	0.0863802
938	0	6.62786	0	0	6.68751	-0.241222	7.64118	-0.155363	0.00714948	-0.0362613	-5.12687	-3.02E-15	-0.723232	0	0	-0.0020051	0.59317	5.16096	0.546762	119.014	360.173	624.527	376.155	376.155	376.155	15.3991	-71.3156	5.21001	56.7041	421.546	196.173	186.053	186.053	186.053	-72.3474	-4.59655	-14.5246	11.5722	-3.19988	-0.96212	0.428299	-7.99E-05	1.58089	-149.056	16.3454	2.12477	0	0	0.116689
939	0	6.44605	0	0	6.4997	-0.229567	7.35104	-0.162728	0.00645685	-0.0393535	-5.52298	-3.55E-15	-0.522794	0	0	-0.00320965	0.851603	4.73325	0.503321	122.264	360.115	623.174	376.983	376.983	376.983	15.2731	-69.9649	5.05317	51.0894	421.206	196	186.053	186.053	186.053	-70.9622	-4.48215	-14.4333	11.9704	-3.39591	-0.871055	0.425216	0.0154586	1.62276	-151.425	14.6722	2.74879	0	0	0.14764
940	0	6.16113	0	0	6.2077	-0.215859	7.0093	-0.17147	0.00697456	-0.0428496	-6.50085	-3.18E-16	0.0234768	0	0	-0.00479661	1.12275	4.22194	0.39058	126.026	360.121	621.715	377.884	377.884	377.884	15.0983	-68.4485	4.91432	45.4804	420.767	195.847	186.053	186.053	186.053	-69.4008	-4.30947	-14.3225	12.4638	-3.60944	-0.705627	0.420592	0.0324383	1.67014	-152.754	13.7528	3.40422	0	0	0.178363
941	0	5.76877	0	0	5.8076	-0.200194	6.61819	-0.18119	0.0089497	-0.0462829	-8.09908	2.49E-15	0.961464	0	0	-0.00697006	1.40441	3.62872	0.21288	130.283	360.185	620.179	378.849	378.849	378.849	14.882	-66.7669	4.79751	39.8883	420.232	195.765	186.053	186.053	186.053	-67.6649	-4.08064	-14.197	13.0517	-3.83646	-0.469446	0.413799	0.0510328	1.72076	-153.344	14.0319	3.9585	0	0	0.208355
942	0	5.27188	0	0	5.30279	-0.182699	6.18063	-0.191354	0.0122971	-0.0489258	-10.3136	-3.79E-15	2.27516	0	0	-0.00987887	1.69429	2.9568	-0.0211198	135.008	360.303	618.603	379.869	379.869	379.869	14.6379	-64.9296	4.70668	34.3325	419.61	195.815	186.053	186.053	186.053	-65.7665	-3.80211	-14.066	13.7316	-4.07238	-0.170559	0.405059	0.0703778	1.7698	-153.961	15.4791	4.27955	0	0	0.237913
943	0	4.6809	0	0	4.7042	-0.163516	5.70001	-0.201535	0.0168021	-0.0497803	-13.1132	-3.08E-15	3.89628	0	0	-0.013526	1.98988	2.21088	-0.298903	140.165	360.465	617.024	380.936	380.936	380.936	14.3857	-62.9561	4.64566	28.845	418.928	196.069	186.053	186.053	186.053	-63.7282	-3.48397	-13.9429	14.4988	-4.31246	0.17892	0.395512	0.0901129	1.81429	-155.812	18.0675	4.22599	0	0	0.268703
944	0	4.01388	0	0	4.03038	-0.142789	5.17982	-0.211535	0.0219265	-0.0479372	-16.4416	-2.76E-15	5.68081	0	0	-0.0177248	2.28831	1.39702	-0.604885	145.71	360.66	615.483	382.039	382.039	382.039	14.1501	-60.8766	4.61812	23.4756	418.219	196.596	186.053	186.053	186.053	-61.5833	-3.13894	-13.8453	15.3468	-4.55156	0.563591	0.385514	0.10924	1.85128	-159.833	21.4661	3.70306	0	0	0.30247
945	0	3.29614	0	0	3.30691	-0.120656	4.62339	-0.221047	0.0268602	-0.0423419	-20.1778	-2.76E-15	7.41556	0	0	-0.0220217	2.58621	0.522364	-0.921641	151.589	360.874	614.021	383.166	383.166	383.166	13.9587	-58.7316	4.62739	18.2967	417.529	197.464	186.053	186.053	186.053	-59.3758	-2.78107	-13.7941	16.2676	-4.7845	0.965942	0.377378	0.126722	1.87765	-167.566	25.1535	2.69629	0	0	0.342353
946	0	2.55881	0	0	2.56518	-0.097274	4.03461	-0.229842	0.030512	-0.0324746	-24.1499	8.48E-16	8.82849	0	0	-0.0257752	2.87966	-0.405106	-1.23116	157.743	361.093	612.68	384.306	384.306	384.305	13.8393	-56.5707	4.67587	13.4069	416.907	198.726	186.053	186.053	186.053	-57.158	-2.42439	-13.811	17.2522	-5.00614	1.36757	0.371586	0.141898	1.89174	-179.541	28.5738	1.29423	0	0	0.389806
947	0	1.83671	0	0	1.83998	-0.07286	3.41894	-0.237374	0.0317491	-0.0181235	-28.1071	2.33E-15	9.63245	0	0	-0.0282493	3.16429	-1.37697	-1.5165	164.106	361.301	611.498	385.442	385.442	385.442	13.8161	-54.4502	4.76452	8.93049	416.399	200.415	186.053	186.053	186.053	-54.9881	-2.08155	-13.9156	18.2912	-5.21167	1.75088	0.369927	0.15414	1.89294	-196.265	31.0775	-0.293768	0	0	0.445999
948	0	1.16506	0	0	1.16643	-0.0477425	2.78469	-0.243065	0.0296088	8.02E-05	-31.7665	4.45E-15	9.5739	0	0	-0.0288775	3.43544	-2.38471	-1.76312	170.613	361.48	610.512	386.561	386.561	386.561	13.9061	-52.4289	4.89227	5.01336	416.043	202.533	186.053	186.053	186.053	-52.9264	-1.76302	-14.122	19.3749	-5.39669	2.10035	0.372568	0.162766	1.88051	-216.951	32.052	-1.78481	0	0	0.509201
949	0	0.575816	0	0	0.576218	-0.0223899	2.14382	-0.246158	0.0233319	0.0209586	-34.8349	5.28E-15	8.46752	0	0	-0.0274589	3.68845	-3.42002	-1.9602	177.197	361.617	609.754	387.643	387.643	387.643	14.116	-50.5641	5.05565	1.81363	415.86	205.05	186.053	186.053	186.053	-51.0305	-1.47664	-14.4353	20.4942	-5.55755	2.404	0.378436	0.168031	1.85573	-240	31.1459	-2.87575	0	0	0.575699
950	0	0.094239	0	0	0.0942765	0.00258449	1.51198	-0.246161	0.0127353	0.0427045	-37.0846	-1.91E-15	6.26018	0	0	-0.024216	3.91916	-4.4751	-2.1018	183.796	361.697	609.251	388.672	388.672	388.672	14.4396	-48.9065	5.24867	-0.510601	415.846	207.899	186.053	186.053	186.053	-49.351	-1.22759	-14.8491	21.641	-5.69152	2.65456	0.386595	0.169685	1.82024	-263.189	28.0213	-3.28641	0	0	0.640234
951	0	-0.263375	0	0	-0.263409	0.0264541	0.907749	-0.242828	-0.00174619	0.0632631	-38.3787	2.55E-15	3.05339	0	0	-0.0196225	4.1241	-5.54278	-2.1875	190.352	361.712	609.028	389.63	389.63	389.63	14.8574	-47.4969	5.46275	-1.81412	415.974	210.983	186.053	186.053	186.053	-47.9282	-1.01894	-15.3441	22.8081	-5.7966	2.8502	0.395798	0.167679	1.777	-284.01	22.7623	-2.89174	0	0	0.697064
952	0	-0.490321	0	0	-0.490324	0.0484616	0.350472	-0.236343	-0.0189493	0.0807439	-38.6991	2.55E-15	-0.883237	0	0	-0.0141549	4.30103	-6.61659	-2.22256	196.816	361.656	609.097	390.503	390.503	390.503	15.337	-46.364	5.68689	-1.97573	416.189	214.18	186.053	186.053	186.053	-46.7901	-0.852207	-15.889	23.9895	-5.87203	2.99478	0.403484	0.162668	1.72853	-299.805	15.8254	-1.71376	0	0	0.740042
953	0	-0.58836	0	0	-0.588365	0.0679199	-0.142314	-0.227208	-0.0370819	0.0936946	-38.128	5.09E-15	-5.13712	0	0	-0.00814087	4.44902	-7.69065	-2.21806	203.144	361.526	609.469	391.28	391.28	391.28	15.837	-45.5247	5.90831	-0.905662	416.417	217.362	186.053	186.053	186.053	-45.9524	-0.727818	-16.4427	25.1802	-5.9178	3.09807	0.409973	0.15549	1.67843	-309.089	8.08002	0.0441685	0	0	0.765754
954	0	-0.565939	0	0	-0.565967	0.0843222	-0.557694	-0.216105	-0.0539981	0.101375	-36.8165	1.70E-15	-9.21343	0	0	-0.00181703	4.56871	-8.75955	-2.19013	209.302	361.324	610.139	391.956	391.956	391.956	16.3107	-44.9842	6.11351	1.45057	416.573	220.402	186.053	186.053	186.053	-45.4193	-0.645199	-16.9589	26.3758	-5.93464	3.17499	0.413292	0.147624	1.62802	-310.52	0.854942	1.99191	0	0	0.770749
955	0	-0.436006	0	0	-0.436062	0.0974193	-0.88933	-0.203739	-0.0675524	0.103704	-34.9478	3.39E-15	-12.6142	0	0	0.0045027	4.66236	-9.81816	-2.15916	215.262	361.055	611.099	392.531	392.531	392.531	16.7122	-44.7385	6.28964	5.11161	416.57	223.188	186.053	186.053	186.053	-45.1851	-0.602475	-17.392	27.5725	-5.92412	3.24493	0.415277	0.141165	1.57943	-304.429	-4.46371	3.73065	0	0	0.755342
956	0	-0.214194	0	0	-0.214233	0.107258	-1.13841	-0.190901	-0.0758764	0.101081	-32.7224	-5.09E-15	-14.9134	0	0	0.0103415	4.73379	-10.8615	-2.14784	221.003	360.726	612.328	393.012	393.012	393.012	17.0018	-44.7752	6.42605	10.0616	416.332	225.629	186.053	186.053	186.053	-45.2357	-0.596062	-17.7025	28.766	-5.8883	3.32977	0.414292	0.137743	1.5333	-290.884	-6.55173	4.80038	0	0	0.719097
957	0	0.0828468	0	0	0.0828787	0.114184	-1.31375	-0.178323	-0.0777112	0.0943953	-30.3295	1.70E-15	-15.8277	0	0	0.0151409	4.78827	-11.8845	-2.17957	226.508	360.347	613.798	393.411	393.411	393.411	17.1509	-45.0763	6.51572	16.2535	415.806	227.668	186.053	186.053	186.053	-45.5509	-0.620484	-17.8623	29.9519	-5.82994	3.45237	0.412884	0.139513	1.49095	-271.609	-4.29555	4.82251	0	0	0.666008
958	0	0.438698	0	0	0.438841	0.118783	-1.43014	-0.166712	-0.0728257	0.0847084	-27.938	-1.70E-15	-15.277	0	0	0.0184722	4.83207	-12.8823	-2.27585	231.768	359.931	615.477	393.743	393.743	393.743	17.1452	-45.6195	6.55605	23.6134	414.966	229.275	186.053	186.053	186.053	-46.1063	-0.668702	-17.858	31.1249	-5.75217	3.63388	0.411445	0.147367	1.45271	-248.235	2.64954	3.61383	0	0	0.600574
959	0	0.838072	0	0	0.838355	0.121769	-1.50571	-0.156556	-0.0618343	0.0732905	-25.6719	1.70E-15	-13.3669	0	0	0.0202247	4.872	-13.85	-2.45416	236.774	359.493	617.326	394.026	394.026	394.026	16.9858	-46.3805	6.54911	32.0474	413.821	230.452	186.053	186.053	186.053	-46.8758	-0.73283	-17.6921	32.2789	-5.65841	3.89169	0.412282	0.161334	1.41924	-223.141	14.0429	1.15581	0	0	0.529849
960	0	1.26719	0	0	1.26766	0.123854	-1.55848	-0.148229	-0.0459903	0.0612082	-23.6189	-1.70E-15	-10.3496	0	0	0.0206403	4.91475	-14.783	-2.72577	241.524	359.047	619.308	394.275	394.275	394.275	16.6878	-47.3343	6.50123	41.4485	412.409	231.225	186.053	186.053	186.053	-47.8332	-0.805132	-17.3817	33.4069	-5.55234	4.2372	0.416891	0.180841	1.38982	-198.469	29.0955	-2.38714	0	0	0.460659
961	0	1.71402	0	0	1.7147	0.125642	-1.60372	-0.141885	-0.0269591	0.0494322	-21.8247	8.48E-16	-6.57512	0	0	0.0201666	4.96627	-15.6772	-3.09421	246.018	358.607	621.385	394.503	394.503	394.503	16.2778	-48.4562	6.4221	51.7039	410.798	231.64	186.053	186.053	186.053	-48.9538	-0.879006	-16.9552	34.5016	-5.43784	4.67423	0.427337	0.204664	1.36577	-176.261	46.5766	-6.69527	0	0	0.399219
962	0	2.1682	0	0	2.16908	0.127555	-1.65215	-0.137553	-0.0064705	0.0386009	-20.3083	1.27E-15	-2.42782	0	0	0.0192638	5.03096	-16.5295	-3.55422	250.262	358.187	623.524	394.721	394.721	394.721	15.7902	-49.7231	6.32377	62.702	409.075	231.753	186.053	186.053	186.053	-50.2149	-0.949808	-16.4495	35.5549	-5.31843	5.19794	0.444741	0.230778	1.34578	-157.996	65.0788	-11.4116	0	0	0.349409
963	0	2.62073	0	0	2.6219	0.129812	-1.70925	-0.135191	0.0137743	0.0291206	-19.0739	-2.12E-15	1.70829	0	0	0.0182517	5.11123	-17.3374	-4.09164	254.263	357.798	625.695	394.932	394.932	394.932	15.2638	-51.1133	6.21938	74.3374	407.338	231.623	186.053	186.053	186.053	-51.5964	-1.01534	-15.9052	36.5592	-5.19739	5.79459	0.469224	0.256939	1.32977	-144.476	83.0812	-16.1196	0	0	0.312124
964	0	3.06434	0	0	3.06581	0.13243	-1.7755	-0.134662	0.0322455	0.0210745	-18.1103	-4.24E-16	5.48376	0	0	0.0172481	5.2071	-18.1	-4.68416	258.037	357.448	627.877	395.138	395.138	395.138	14.7376	-52.6073	6.12195	86.5154	405.689	231.309	186.053	186.053	186.053	-53.0808	-1.07603	-15.363	37.5075	-5.07746	6.44234	0.500815	0.281151	1.31702	-135.988	99.2777	-20.4561	0	0	0.285845
965	0	3.49334	0	0	3.49517	0.135257	-1.84702	-0.135779	0.0477325	0.0143163	-17.3944	-2.55E-15	8.61483	0	0	0.0162074	5.31602	-18.8175	-5.30269	261.602	357.143	630.051	395.333	395.334	395.334	14.2476	-54.1883	6.04304	99.1544	404.224	230.868	186.053	186.053	186.053	-54.6534	-1.13479	-14.8596	38.3935	-4.96069	7.11242	0.537989	0.301781	1.30758	-132.096	112.62	-24.1282	0	0	0.266853
966	0	3.90404	0	0	3.90622	0.138008	-1.91661	-0.138161	0.0594686	0.00856174	-16.8745	-1.70E-15	10.9061	0	0	0.0149939	5.43309	-19.4915	-5.91345	264.979	356.882	632.206	395.514	395.514	395.514	13.8236	-55.8417	5.99177	112.187	403.025	230.351	186.053	186.053	186.053	-56.3018	-1.19646	-14.4246	39.212	-4.84825	7.77119	0.577864	0.317447	1.3002	-131.692	122.424	-26.9886	0	0	0.250379
967	0	4.29427	0	0	4.29684	0.140308	-1.9748	-0.141296	0.0670791	0.00343634	-16.4751	-2.55E-15	12.2535	0	0	0.0134848	5.55147	-20.1245	-6.48057	268.193	356.662	634.332	395.673	395.673	395.673	13.4867	-57.5554	5.97388	125.556	402.152	229.802	186.053	186.053	186.053	-58.0159	-1.26708	-14.0785	39.9595	-4.74057	8.38279	0.617966	0.327929	1.29502	-133.55	128.442	-28.9711	0	0	0.232454
968	0	4.66305	0	0	4.66594	0.141738	-2.01098	-0.144643	0.0705092	-0.00146246	-16.1095	0	12.6391	0	0	0.0116463	5.66307	-20.7201	-6.96863	271.271	356.477	636.424	395.803	395.803	395.803	13.2491	-59.3187	5.99142	139.216	401.64	229.262	186.053	186.053	186.053	-59.7863	-1.35295	-13.8314	40.6337	-4.63733	8.9116	0.65542	0.332707	1.29115	-136.216	130.557	-30.0657	0	0	0.210266
969	0	5.00963	0	0	5.01273	0.141865	-2.01419	-0.147631	0.0700158	-0.00656758	-15.6863	8.48E-16	12.1277	0	0	0.00955599	5.75927	-21.282	-7.34495	274.235	356.319	638.476	395.899	395.899	395.899	13.1126	-61.1217	6.04251	153.126	401.502	228.762	186.053	186.053	186.053	-61.604	-1.45969	-13.6827	41.2338	-4.53778	9.32468	0.686092	0.332138	1.28874	-137.836	128.953	-30.3032	0	0	0.182202
970	0	5.33277	0	0	5.33595	0.140274	-1.97394	-0.149808	0.0661258	-0.0122949	-15.1326	1.27E-15	10.8581	0	0	0.00739419	5.83173	-21.8142	-7.58222	277.111	356.179	640.482	395.957	395.958	395.957	13.07	-62.9536	6.12152	167.247	401.721	228.328	186.053	186.053	186.053	-63.4588	-1.59141	-13.6222	41.7607	-4.44084	9.5944	0.708223	0.326838	1.28759	-137.07	123.993	-29.72	0	0	0.149013
971	0	5.63018	0	0	5.63323	0.136587	-1.88065	-0.150844	0.0596245	-0.0190896	-14.4029	0	9.03246	0	0	0.00538892	5.87313	-22.3203	-7.65988	279.917	356.05	642.436	395.978	395.978	395.978	13.106	-64.803	6.21963	181.538	402.262	227.975	186.053	186.053	186.053	-65.3387	-1.75005	-13.6316	42.2163	-4.34529	9.69988	0.718061	0.317417	1.28823	-132.031	116.124	-28.3735	0	0	0.112134
972	0	5.89822	0	0	5.90089	0.130495	-1.72655	-0.150604	0.0514725	-0.0273668	-13.4923	4.24E-15	6.89535	0	0	0.00375162	5.87789	-22.8032	-7.56583	282.668	355.928	644.328	395.962	395.962	395.962	13.1997	-66.6564	6.32586	195.954	403.07	227.714	186.053	186.053	186.053	-67.2293	-1.93484	-13.6872	42.6041	-4.25003	9.62881	0.713771	0.305046	1.2911	-121.277	106.034	-26.3547	0	0	0.0742964
973	0	6.13203	0	0	6.13414	0.121781	-1.50603	-0.149199	0.042723	-0.0375105	-12.4425	2.76E-15	4.71182	0	0	0.00260992	5.84266	-23.2647	-7.2973	285.372	355.812	646.149	395.912	395.912	395.912	13.3268	-68.499	6.42828	210.444	404.079	227.543	186.053	186.053	186.053	-69.1139	-2.14218	-13.7627	42.9283	-4.15426	9.37839	0.69331	0.29011	1.29663	-103.459	94.2528	-23.7316	0	0	0.0385021
974	0	6.32642	0	0	6.32785	0.110338	-1.2164	-0.146932	0.0345865	-0.0499085	-11.3319	3.71E-16	2.7543	0	0	0.00194087	5.76675	-23.7052	-6.86133	288.031	355.705	647.887	395.829	395.829	395.829	13.4625	-70.3149	6.51553	224.947	405.217	227.457	186.053	186.053	186.053	-70.9744	-2.36596	-13.8324	43.1936	-4.05769	8.95591	0.655561	0.274476	1.30603	-77.392	81.8036	-20.6938	0	0	0.00737229
975	0	6.47689	0	0	6.47762	0.096204	-0.858558	-0.144143	0.02801	-0.0646748	-10.2489	1.80E-15	1.24513	0	0	0.00156796	5.65215	-24.1237	-6.27479	290.638	355.614	649.527	395.716	395.717	395.716	13.5844	-72.0887	6.5783	239.389	406.415	227.446	186.053	186.053	186.053	-72.7923	-2.59817	-13.8746	43.4052	-3.96024	8.37865	0.601338	0.258123	1.31877	-42.9143	69.2356	-17.3491	0	0	-0.0166369
976	0	6.58096	0	0	6.58115	0.079565	-0.437223	-0.141244	0.0239062	-0.0820045	-9.27986	1.22E-15	0.360869	0	0	0.00118601	5.50345	-24.5176	-5.56325	293.177	355.548	651.054	395.576	395.576	395.576	13.6754	-73.8062	6.61052	253.685	407.613	227.5	186.053	186.053	186.053	-74.5507	-2.83007	-13.8739	43.5679	-3.86213	7.67285	0.531778	0.242366	1.3363	0.144482	57.448	-13.9042	0	0	-0.0323455
977	0	6.63927	0	0	6.63929	0.0607792	0.0385274	-0.138516	0.022682	-0.101736	-8.47273	-5.30E-16	0.173114	0	0	0.000491178	5.32726	-24.8832	-4.75936	295.627	355.517	652.449	395.408	395.408	395.408	13.7248	-75.4553	6.61032	267.738	408.764	227.609	186.053	186.053	186.053	-76.2355	-3.05342	-13.8227	43.6859	-3.76351	6.87194	0.450377	0.227641	1.3573	50.7269	47.0437	-10.5104	0	0	-0.0389442
978	0	6.65648	0	0	6.65679	0.0403691	0.555404	-0.135963	0.0243866	-0.123651	-7.81422	-1.39E-15	0.656048	0	0	-0.000693857	5.13169	-25.2156	-3.90041	297.96	355.528	653.696	395.211	395.211	395.211	13.7302	-77.0278	6.58043	281.433	409.837	227.766	186.053	186.053	186.053	-77.8368	-3.26151	-13.7224	43.7624	-3.66441	6.01402	0.360037	0.214147	1.38117	107.758	38.3974	-7.30773	0	0	-0.0362172
979	0	6.64073	0	0	6.64195	0.019013	1.09614	-0.133243	0.0285471	-0.147166	-7.22546	0	1.67324	0	0	-0.00229447	4.92562	-25.509	-3.02587	300.144	355.59	654.777	394.981	394.981	394.981	13.6966	-78.5178	6.52793	294.646	410.82	227.969	186.053	186.053	186.053	-79.3488	-3.44986	-13.5823	43.7992	-3.56464	5.13941	0.265749	0.202175	1.4071	169.137	31.6401	-4.38437	0	0	-0.023773
980	0	6.60256	0	0	6.60528	-0.00249202	1.64045	-0.129754	0.0343689	-0.171596	-6.58383	1.06E-15	3.01156	0	0	-0.0039945	4.7179	-25.7577	-2.17456	302.147	355.704	655.673	394.714	394.714	394.714	13.6352	-79.9215	6.46348	307.24	411.714	228.21	186.053	186.053	186.053	-80.7684	-3.6162	-13.418	43.7962	-3.46354	4.28759	0.169477	0.192167	1.4323	233.236	26.8135	-1.85483	0	0	-0.00119401
981	0	6.55277	0	0	6.55745	-0.0232941	2.16669	-0.125011	0.0408064	-0.196003	-5.77902	2.01E-15	4.41396	0	0	-0.00535728	4.51679	-25.9554	-1.38262	303.936	355.871	656.369	394.407	394.407	394.407	13.5604	-81.2351	6.39958	319.071	412.532	228.477	186.053	186.053	186.053	-82.0934	-3.75996	-13.2483	43.7521	-3.36013	3.49516	0.0749972	0.183227	1.45583	297.539	23.274	0.282566	0	0	0.0325238
982	0	6.50024	0	0	6.50725	-0.0425717	2.65404	-0.118736	0.0468795	-0.219287	-4.74221	1.48E-15	5.64009	0	0	-0.00603195	4.32931	-26.0964	-0.681289	305.482	356.087	656.849	394.054	394.054	394.054	13.487	-82.4531	6.34863	329.997	413.29	228.747	186.053	186.053	186.053	-83.3201	-3.88161	-13.0918	43.664	-3.25316	2.7936	-0.0147824	0.176285	1.47515	359.478	20.8723	1.9442	0	0	0.0779013
983	0	6.45092	0	0	6.46032	-0.0596386	3.08518	-0.111113	0.0518459	-0.240424	-3.48051	-2.12E-16	6.51182	0	0	-0.00589928	4.16074	-26.1754	-0.0954146	306.757	356.348	657.102	393.654	393.654	393.654	13.4269	-83.5678	6.32069	339.881	414.003	228.981	186.053	186.053	186.053	-84.4426	-3.98197	-12.9639	43.5288	-3.14116	2.20763	-0.0964889	0.170687	1.49062	416.361	18.8947	3.15381	0	0	0.135035
984	0	6.40693	0	0	6.41858	-0.074011	3.44798	-0.102533	0.0552731	-0.258329	-2.05668	-2.33E-15	6.93893	0	0	-0.00508749	4.01426	-26.1883	0.35776	307.74	356.647	657.118	393.205	393.205	393.205	13.3874	-84.5692	6.32193	348.601	414.683	229.127	186.053	186.053	186.053	-85.4518	-4.06174	-12.8742	43.3428	-3.02251	1.75403	-0.167674	0.166804	1.50079	465.607	17.0912	3.89478	0	0	0.20256
985	0	6.36671	0	0	6.38034	-0.0854583	3.73675	-0.0936941	0.0571379	-0.272067	-0.592893	2.60E-15	6.93297	0	0	-0.00388398	3.89072	-26.1317	0.668956	308.413	356.976	656.89	392.708	392.708	392.708	13.3704	-85.4453	6.35382	356.055	415.332	229.126	186.053	186.053	186.053	-86.3362	-4.12119	-12.826	43.1027	-2.89558	1.44125	-0.226067	0.164485	1.507	504.827	15.2628	4.18963	0	0	0.277493
986	0	6.32579	0	0	6.34093	-0.0940048	3.95222	-0.0854573	0.0575912	-0.280809	0.751638	-2.44E-15	6.57538	0	0	-0.00258655	3.78881	-26.0037	0.83678	308.765	357.328	656.416	392.167	392.167	392.167	13.3729	-86.1837	6.41321	362.166	415.946	228.911	186.053	186.053	186.053	-87.0831	-4.16018	-12.8163	42.806	-2.75901	1.26954	-0.268551	0.164038	1.51007	531.601	13.4046	4.11229	0	0	0.354739
987	0	6.27767	0	0	6.29385	-0.0998952	4.10066	-0.0788248	0.0570059	-0.28396	1.79213	9.01E-16	6.00109	0	0	-0.00141839	3.70507	-25.8038	0.867288	308.789	357.698	655.696	391.587	391.587	391.587	13.388	-86.7728	6.49353	366.888	416.516	228.419	186.053	186.053	186.053	-87.68	-4.17825	-12.8376	42.4513	-2.61136	1.23131	-0.293313	0.164752	1.51229	544.124	11.591	3.7464	0	0	0.427484
988	0	6.21534	0	0	6.23208	-0.103526	4.19214	-0.0747773	0.0556899	-0.281104	2.34427	-8.22E-16	5.34679	0	0	-0.000505854	3.63442	-25.5329	0.772953	308.486	358.08	654.737	390.978	390.978	390.978	13.4075	-87.2034	6.5863	370.204	417.032	227.599	186.053	186.053	186.053	-88.117	-4.17499	-12.88	42.0389	-2.45168	1.31236	-0.298588	0.167212	1.51511	540.961	10.2615	3.18425	0	0	0.487567
989	0	6.13276	0	0	6.14963	-0.105378	4.23877	-0.0742604	0.0538384	-0.272093	2.2378	-2.97E-15	4.72366	0	0	7.26E-05	3.57058	-25.1938	0.571448	307.861	358.473	653.548	390.35	390.35	390.351	13.4237	-87.4708	6.68286	372.13	417.484	226.415	186.053	186.053	186.053	-88.388	-4.15037	-12.9334	41.5707	-2.27922	1.49309	-0.282592	0.170653	1.52196	521.119	9.56624	2.55432	0	0	0.526466
990	0	6.02641	0	0	6.04312	-0.105948	4.25313	-0.0780232	0.0515315	-0.257138	1.34557	1.67E-15	4.20077	0	0	0.000243968	3.50666	-24.791	0.284238	306.924	358.876	652.148	389.716	389.716	389.716	13.4305	-87.5761	6.77595	372.711	417.868	224.857	186.053	186.053	186.053	-88.4935	-4.10517	-12.9895	41.0505	-2.09366	1.75005	-0.245761	0.175105	1.53341	484.789	9.96383	1.91782	0	0	0.537089
991	0	5.89692	0	0	5.91321	-0.105699	4.24685	-0.0865007	0.0487502	-0.23671	-0.390324	-1.25E-15	3.79976	0	0	-4.58E-05	3.43598	-24.3305	-0.0650974	305.694	359.29	650.556	389.086	389.086	389.086	13.4248	-87.5278	6.86036	372.024	418.184	222.943	186.053	186.053	186.053	-88.4416	-4.04126	-13.0422	40.4841	-1.89516	2.05776	-0.18737	0.18035	1.55334	432.536	11.6348	1.34601	0	0	0.5144
992	0	5.7499	0	0	5.76565	-0.105014	4.22961	-0.0996021	0.0454734	-0.211792	-2.9269	-1.23E-15	3.50491	0	0	-0.000754019	3.35242	-23.8201	-0.452227	304.195	359.718	648.804	388.474	388.474	388.474	13.4064	-87.3421	6.93336	370.174	418.435	220.721	186.053	186.053	186.053	-88.2488	-3.96179	-13.0884	39.8791	-1.68419	2.39006	-0.110647	0.185511	1.58121	366.737	14.705	0.82577	0	0	0.458138
993	0	5.59628	0	0	5.61146	-0.10416	4.2081	-0.11657	0.0417603	-0.183555	-6.10468	-1.23E-15	3.27998	0	0	-0.00165512	3.25126	-23.2691	-0.853781	302.454	360.165	646.925	387.888	387.888	387.888	13.3779	-87.0431	6.99441	367.289	418.63	218.269	186.053	186.053	186.053	-87.9396	-3.87111	-13.1276	39.2445	-1.46195	2.72212	-0.0178353	0.190384	1.61884	290.217	19.2231	0.315197	0	0	0.37186
994	0	5.45141	0	0	5.46603	-0.103265	4.18557	-0.1359	0.0376663	-0.153545	-9.65035	-3.79E-15	3.07432	0	0	-0.00233062	3.12933	-22.6879	-1.24848	300.505	360.637	644.963	387.333	387.333	387.333	13.3433	-86.6604	7.04443	363.515	418.778	215.686	186.053	186.053	186.053	-87.545	-3.77446	-13.1609	38.5909	-1.23005	3.03158	0.084418	0.193933	1.66442	207.672	24.9013	-0.246296	0	0	0.264816
995	0	5.33291	0	0	5.34705	-0.10231	4.1615	-0.155568	0.0333975	-0.123383	-13.2197	-2.65E-17	2.85351	0	0	-0.00228923	2.98531	-22.0875	-1.61853	298.388	361.141	642.963	386.811	386.811	386.811	13.3074	-86.2273	7.08505	359.01	418.89	213.084	186.053	186.053	186.053	-87.0991	-3.67745	-13.1902	37.9292	-0.99053	3.29998	0.19034	0.19479	1.71597	123.968	31.2329	-0.916065	0	0	0.148821
996	0	5.25811	0	0	5.27184	-0.101139	4.132	-0.173362	0.0292172	-0.0947742	-16.4567	1.99E-16	2.60438	0	0	-0.00117307	2.81968	-21.4793	-1.95016	296.14	361.681	640.978	386.318	386.318	386.318	13.2746	-85.7763	7.11769	353.938	418.975	210.575	186.053	186.053	186.053	-86.6357	-3.58542	-13.2169	37.2704	-0.745802	3.51344	0.290409	0.191585	1.76979	45.1443	37.5584	-1.7219	0	0	0.0379867
997	0	5.24125	0	0	5.25468	-0.0994835	4.09029	-0.187442	0.0254532	-0.0692092	-19.0705	5.34E-15	2.34117	0	0	0.00106457	2.63453	-20.8738	-2.23421	293.8	362.261	639.059	385.846	385.846	385.846	13.2475	-85.3366	7.14324	348.453	419.042	208.257	186.053	186.053	186.053	-86.1848	-3.50282	-13.2418	36.6247	-0.498677	3.66337	0.37618	0.182914	1.82122	-23.3651	43.1103	-2.64191	0	0	-0.055546
998	0	5.29198	0	0	5.30512	-0.0970031	4.02779	-0.19663	0.0224076	-0.0478245	-20.8772	1.95E-15	2.09483	0	0	0.00412015	2.43325	-20.2801	-2.46636	291.399	362.885	637.255	385.383	385.383	385.383	13.2274	-84.9316	7.16196	342.696	419.1	206.205	186.053	186.053	186.053	-85.7702	-3.43287	-13.2645	36.0005	-0.252095	3.74665	0.43935	0.167646	1.86542	-76.9143	47.1083	-3.6005	0	0	-0.123337
999	0	5.41415	0	0	5.42697	-0.09334	3.93546	-0.2005	0.0201197	-0.0310265	-21.8127	1.09E-15	1.88204	0	0	0.00744496	2.22015	-19.7047	-2.64693	288.96	363.551	635.608	384.917	384.917	384.917	13.2142	-84.5778	7.17405	336.785	419.155	204.466	186.053	186.053	186.053	-85.4087	-3.37723	-13.2843	35.403	-0.00907502	3.76553	0.475042	0.145335	1.8981	-113.074	48.9367	-4.497	0	0	-0.162944
1000	0	5.60554	0	0	5.61797	-0.0882124	3.8062	-0.199411	0.0183666	-0.0185303	-21.9308	4.42E-15	1.69666	0	0	0.0104303	2.00007	-19.1512	-2.78036	286.492	364.255	634.147	384.437	384.437	384.437	13.2067	-84.2842	7.18012	330.81	419.215	203.059	186.053	186.053	186.053	-85.1094	-3.33589	-13.3004	34.8342	0.227428	3.72712	0.481713	0.115064	1.915	-131.74	47.902	-5.20618	0	0	-0.176931
1001	0	5.85831	0	0	5.87017	-0.0815177	3.63736	-0.194224	0.0167247	-0.00956799	-21.3656	-4.83E-15	1.51119	0	0	0.0125831	1.77801	-18.6196	-2.87438	283.99	364.992	632.887	383.94	383.94	383.94	13.2033	-84.0535	7.18142	324.839	419.286	201.972	186.053	186.053	186.053	-84.8746	-3.30727	-13.3125	34.2923	0.454276	3.64257	0.462015	0.0781798	1.91599	-134.966	43.8493	-5.62986	0	0	-0.171318
1002	0	6.15968	0	0	6.17078	-0.0734075	3.43275	-0.18623	0.0149255	-0.00340533	-20.3112	3.53E-15	1.30882	0	0	0.0136559	1.55868	-18.1067	-2.93871	281.433	365.752	631.827	383.426	383.426	383.426	13.2017	-83.8828	7.17948	318.916	419.371	201.177	186.053	186.053	186.053	-84.7011	-3.28859	-13.3201	33.7724	0.668705	3.52554	0.421676	0.0355783	1.90108	-126.132	36.7122	-5.69855	0	0	-0.152765
1003	0	6.49349	0	0	6.5037	-0.064293	3.2027	-0.176863	0.0129599	0.000478602	-18.9829	4.35E-15	1.09489	0	0	0.0136746	1.34612	-17.6066	-2.98364	278.791	366.523	630.952	382.902	382.902	382.902	13.1994	-83.7651	7.17583	313.069	419.469	200.625	186.053	186.053	186.053	-84.5815	-3.27657	-13.3232	33.2669	0.868293	3.39053	0.368682	-0.0100143	1.87549	-109.213	27.0993	-5.42567	0	0	-0.127309
1004	0	6.8423	0	0	6.85151	-0.0547871	2.96265	-0.167387	0.010904	0.00250095	-17.5755	-2.35E-15	0.881071	0	0	0.0128605	1.14324	-17.112	-3.01848	276.024	367.292	630.238	382.381	382.381	382.381	13.1946	-83.6915	7.17157	307.313	419.58	200.265	186.053	186.053	186.053	-84.5061	-3.2682	-13.3217	32.7671	1.05129	3.25108	0.311592	-0.0565722	1.84377	-88.2733	15.5362	-4.83347	0	0	-0.0994869
1005	0	7.18905	0	0	7.19727	-0.0456147	2.73093	-0.158763	0.00885136	0.00311778	-16.2431	-3.91E-16	0.678607	0	0	0.0115163	0.951746	-16.615	-3.0503	273.093	368.041	629.658	381.874	381.874	381.874	13.1862	-83.6517	7.16729	301.655	419.696	200.043	186.053	186.053	186.053	-84.4647	-3.26139	-13.3157	32.264	1.21676	3.11814	0.257801	-0.101174	1.81098	-66.8723	2.99497	-4.02	0	0	-0.0726238
1006	0	7.51855	0	0	7.52593	-0.0375319	2.52666	-0.151601	0.00696108	0.00267461	-15.0917	4.77E-16	0.503921	0	0	0.00992831	0.77198	-16.1081	-3.08356	269.963	368.753	629.185	381.393	381.393	381.393	13.1744	-83.6357	7.16257	296.091	419.813	199.91	186.053	186.053	186.053	-84.4469	-3.25534	-13.3058	31.7501	1.3648	2.99953	0.212719	-0.142094	1.78131	-47.5736	-9.79567	-3.06595	0	0	-0.0487323
1007	0	7.81857	0	0	7.8253	-0.0312368	2.36753	-0.146212	0.00544602	0.00145426	-14.182	3.05E-15	0.376275	0	0	0.00830632	0.603222	-15.5854	-3.12029	266.606	369.409	628.796	380.947	380.947	380.947	13.1601	-83.6346	7.15631	290.617	419.924	199.828	186.053	186.053	186.053	-84.4439	-3.25043	-13.2924	31.2197	1.49623	2.89998	0.177895	-0.176278	1.75787	-31.4671	-21.6291	-2.10827	0	0	-0.0287253
1008	0	8.08013	0	0	8.08649	-0.0272942	2.26784	-0.142578	0.00446014	-0.000411414	-13.5281	2.09E-15	0.309165	0	0	0.00675915	0.443986	-15.0426	-3.16138	263.004	369.992	628.477	380.537	380.537	380.537	13.145	-83.641	7.14693	285.223	420.021	199.767	186.053	186.053	186.053	-84.4485	-3.24796	-13.2762	30.6692	1.61283	2.82225	0.152697	-0.202263	1.74038	-18.5658	-31.756	-1.22234	0	0	-0.0124686
1009	0	8.2976	0	0	8.30398	-0.0260669	2.23681	-0.140559	0.00411479	-0.00287289	-13.1195	3.34E-15	0.311523	0	0	0.00532057	0.292458	-14.4767	-3.20767	259.147	370.487	628.22	380.161	380.161	380.161	13.1311	-83.6491	7.13298	279.898	420.101	199.707	186.053	186.053	186.053	-84.4553	-3.24958	-13.2578	30.0973	1.71703	2.76817	0.133942	-0.218725	1.72887	-7.93968	-39.3723	-0.490944	0	0	0.00105365
1010	0	8.46862	0	0	8.47535	-0.0276779	2.27754	-0.139863	0.00440931	-0.005739	-12.9205	-2.98E-15	0.380109	0	0	0.0039762	0.146894	-13.8863	-3.26103	255.034	370.884	628.023	379.813	379.813	379.813	13.1203	-83.6553	7.11348	274.63	420.16	199.637	186.053	186.053	186.053	-84.4607	-3.25665	-13.2382	29.5043	1.8114	2.73989	0.119733	-0.225311	1.7205	0.963211	-44.0549	0.0547599	0	0	0.0124699
1011	0	8.59351	0	0	8.60102	-0.0320154	2.38721	-0.140097	0.00526597	-0.00894999	-12.8783	2.70E-15	0.504456	0	0	0.00270166	0.00584496	-13.2708	-3.32453	250.668	371.179	627.887	379.485	379.485	379.485	13.1137	-83.6577	7.08819	269.402	420.197	199.556	186.053	186.053	186.053	-84.463	-3.27001	-13.2182	28.8915	1.89865	2.74002	0.106411	-0.222439	1.71332	9.24946	-45.6133	0.407743	0	0	0.0231066
1012	0	8.67475	0	0	8.68345	-0.0387508	2.55747	-0.14083	0.00659627	-0.0121392	-12.9328	2.04E-15	0.67191	0	0	0.00148665	-0.131656	-12.6304	-3.40227	246.055	371.37	627.813	379.167	379.167	379.167	13.1122	-83.6555	7.05772	264.199	420.214	199.464	186.053	186.053	186.053	-84.4616	-3.28954	-13.1986	28.2612	1.98109	2.77167	0.0942106	-0.211538	1.70432	16.5952	-44.2062	0.584399	0	0	0.0325099
1013	0	8.71618	0	0	8.72651	-0.0474097	2.77629	-0.141666	0.00817104	-0.0150099	-13.0265	3.85E-15	0.856624	0	0	0.000347632	-0.266116	-11.9657	-3.4981	241.206	371.466	627.803	378.851	378.851	378.851	13.1156	-83.6491	7.02355	259.005	420.212	199.368	186.053	186.053	186.053	-84.4568	-3.31429	-13.1803	27.6159	2.0605	2.83735	0.082669	-0.194003	1.69153	22.8198	-40.1234	0.607075	0	0	0.0402901
1014	0	8.72252	0	0	8.73482	-0.057464	3.03026	-0.142318	0.00976961	-0.0173259	-13.1144	-3.13E-15	1.03554	0	0	-0.000682055	-0.3977	-11.2777	-3.61451	236.133	371.475	627.853	378.534	378.534	378.534	13.1233	-83.6395	6.9875	253.806	420.195	199.273	186.053	186.053	186.053	-84.4494	-3.34275	-13.164	26.9584	2.13805	2.93791	0.0734948	-0.172818	1.67368	27.1278	-34.2359	0.547052	0	0	0.0452848
1015	0	8.69875	0	0	8.71338	-0.0684142	3.30673	-0.142609	0.0112114	-0.018866	-13.1652	1.14E-15	1.191	0	0	-0.00156961	-0.52632	-10.568	-3.75114	230.853	371.412	627.958	378.214	378.214	378.214	13.1346	-83.6276	6.95146	248.59	420.169	199.184	186.053	186.053	186.053	-84.4401	-3.37314	-13.1502	26.2917	2.2141	3.07123	0.067644	-0.149481	1.65059	28.9384	-27.0977	0.433656	0	0	0.0465223
1016	0	8.64993	0	0	8.66712	-0.0798645	3.59566	-0.142462	0.0123399	-0.0196124	-13.1608	3.05E-15	1.31015	0	0	-0.00229386	-0.651801	-9.83877	-3.90409	225.385	371.294	628.109	377.89	377.89	377.89	13.1482	-83.6143	6.9171	243.348	420.136	199.103	186.053	186.053	186.053	-84.4297	-3.40375	-13.1391	25.6193	2.28843	3.2316	0.0661435	-0.126262	1.62323	27.891	-19.6103	0.328178	0	0	0.043489
1017	0	8.58078	0	0	8.60074	-0.0915586	3.89056	-0.141931	0.0131079	-0.0195742	-13.0992	2.50E-15	1.3923	0	0	-0.00285647	-0.773873	-9.09284	-4.06586	219.753	371.137	628.295	377.567	377.567	377.567	13.1633	-83.5999	6.88567	238.077	420.102	199.031	186.053	186.053	186.053	-84.4183	-3.43316	-13.1308	24.945	2.36043	3.40972	0.0688805	-0.104597	1.59248	24.0886	-12.3595	0.246522	0	0	0.0364098
1018	0	8.49558	0	0	8.5185	-0.103384	4.18856	-0.141088	0.0135306	-0.018974	-12.9844	-1.17E-15	1.44219	0	0	-0.0032747	-0.892133	-8.33366	-4.22622	213.985	370.957	628.503	377.248	377.248	377.248	13.1791	-83.5846	6.85809	232.775	420.069	198.965	186.053	186.053	186.053	-84.406	-3.46031	-13.1254	24.2733	2.42906	3.59359	0.0747668	-0.0855617	1.56103	18.1825	-5.93821	0.21745	0	0	0.0264474
1019	0	8.39798	0	0	8.42401	-0.115339	4.48959	-0.140083	0.0136323	-0.0179716	-12.8319	1.50E-15	1.46433	0	0	-0.00357328	-1.00601	-7.56515	-4.37382	208.111	370.767	628.719	376.94	376.94	376.94	13.1952	-83.5678	6.835	227.445	420.04	198.9	186.053	186.053	186.053	-84.392	-3.48444	-13.1231	23.6088	2.49336	3.77021	0.0826726	-0.0700052	1.53025	10.8934	-0.714313	0.23614	0	0	0.0149372
1020	0	8.2909	0	0	8.32021	-0.127486	4.79521	-0.139093	0.0135714	-0.016874	-12.6633	-1.92E-15	1.47367	0	0	-0.00378496	-1.11472	-6.79146	-4.4981	202.161	370.58	628.931	376.647	376.647	376.646	13.2115	-83.5483	6.8169	222.09	420.016	198.831	186.053	186.053	186.053	-84.3752	-3.505	-13.1242	22.956	2.55227	3.92749	0.0910727	-0.058346	1.50236	3.23199	3.10171	0.300402	0	0	0.00358514
1021	0	8.17657	0	0	8.2094	-0.139888	5.10695	-0.138273	0.0133826	-0.0159025	-12.5001	-2.92E-15	1.47168	0	0	-0.00392874	-1.21733	-6.0168	-4.59109	196.165	370.404	629.124	376.371	376.371	376.371	13.228	-83.5248	6.80423	216.714	419.999	198.752	186.053	186.053	186.053	-84.3542	-3.52158	-13.1289	22.3193	2.60485	4.05612	0.0985259	-0.0504275	1.47866	-3.9577	5.46001	0.402211	0	0	-0.00627423
1022	0	8.05693	0	0	8.09343	-0.152558	5.42511	-0.137769	0.0131453	-0.0152208	-12.3628	6.69E-16	1.46349	0	0	-0.00401937	-1.31275	-5.24517	-4.64885	190.151	370.245	629.288	376.117	376.117	376.117	13.245	-83.4955	6.79737	211.322	419.989	198.656	186.053	186.053	186.053	-84.3272	-3.53381	-13.1379	21.7027	2.65046	4.15093	0.105652	-0.0463522	1.46106	-10.4788	6.34883	0.53642	0	0	-0.0143244
1023	0	7.93359	0	0	7.97395	-0.165431	5.74804	-0.137591	0.0129031	-0.0149151	-12.2572	-1.29E-15	1.4508	0	0	-0.00406001	-1.4	-4.48038	-4.67169	184.146	370.107	629.414	375.884	375.884	375.884	13.2625	-83.4589	6.79662	205.915	419.986	198.541	186.053	186.053	186.053	-84.2926	-3.54146	-13.1515	21.1091	2.68869	4.21123	0.111917	-0.0458688	1.44966	-16.021	5.9255	0.690606	0	0	-0.0202642
1024	0	7.80826	0	0	7.85257	-0.17835	6.07174	-0.137738	0.0126381	-0.0149774	-12.1852	-2.14E-15	1.43015	0	0	-0.00404544	-1.47833	-3.72598	-4.66399	178.174	369.99	629.496	375.672	375.672	375.672	13.2809	-83.4134	6.80205	200.496	419.989	198.404	186.053	186.053	186.053	-84.2489	-3.54442	-13.1699	20.541	2.71939	4.24054	0.118996	-0.0485657	1.44528	-21.0525	4.30898	0.864466	0	0	-0.0248134
1025	0	7.6826	0	0	7.73092	-0.191076	6.39024	-0.138193	0.0123939	-0.015321	-12.1456	1.92E-15	1.40496	0	0	-0.00397377	-1.54736	-2.98538	-4.63296	172.26	369.891	629.532	375.48	375.48	375.48	13.3002	-83.3576	6.81347	195.065	419.997	198.245	186.053	186.053	186.053	-84.1947	-3.54279	-13.1933	20.0001	2.74279	4.24538	0.127626	-0.0537898	1.44769	-25.8836	1.87125	1.03543	0	0	-0.0284826
1026	0	7.55848	0	0	7.61069	-0.203312	6.69609	-0.138898	0.012168	-0.0158335	-12.132	2.18E-15	1.37493	0	0	-0.00384033	-1.60712	-2.26187	-4.58724	166.427	369.805	629.521	375.305	375.305	375.305	13.321	-83.29	6.83048	189.621	420.009	198.065	186.053	186.053	186.053	-84.1285	-3.5369	-13.2218	19.4877	2.75925	4.23387	0.138577	-0.0610568	1.45704	-30.9062	-1.1671	1.19681	0	0	-0.0317676
1027	0	7.43779	0	0	7.49366	-0.214739	6.98137	-0.139852	0.0119746	-0.016343	-12.1434	-1.37E-15	1.34209	0	0	-0.00364619	-1.65804	-1.55872	-4.53536	160.701	369.728	629.468	375.141	375.141	375.141	13.3436	-83.2092	6.85234	184.163	420.022	197.868	186.053	186.053	186.053	-84.0491	-3.5274	-13.2552	19.0048	2.76931	4.21411	0.152728	-0.0690332	1.47196	-36.5557	-4.29885	1.32167	0	0	-0.0351174
1028	0	7.32257	0	0	7.38175	-0.225062	7.23881	-0.140944	0.0118363	-0.0167251	-12.1686	4.46E-15	1.31052	0	0	-0.00339478	-1.70098	-0.879207	-4.48414	155.108	369.651	629.378	374.986	374.986	374.986	13.3687	-83.1138	6.87781	178.689	420.035	197.658	186.053	186.053	186.053	-83.9551	-3.51532	-13.2934	18.5519	2.77379	4.19269	0.169765	-0.0773497	1.49212	-42.844	-7.30074	1.40499	0	0	-0.0384223
1029	0	7.21489	0	0	7.27685	-0.234052	7.46275	-0.142096	0.0118191	-0.0169175	-12.2001	-1.07E-15	1.28789	0	0	-0.00309505	-1.73688	-0.22651	-4.43773	149.675	369.568	629.262	374.833	374.833	374.832	13.397	-83.0025	6.90538	173.2	420.047	197.439	186.053	186.053	186.053	-83.8453	-3.50202	-13.3361	18.1297	2.77339	4.1736	0.188589	-0.0852616	1.51543	-49.4436	-9.87979	1.44343	0	0	-0.0412718
1030	0	7.11646	0	0	7.1807	-0.241565	7.64972	-0.143221	0.0119164	-0.0169138	-12.2307	2.76E-15	1.27485	0	0	-0.00275568	-1.76678	0.396427	-4.39739	144.431	369.47	629.128	374.676	374.676	374.676	13.4296	-82.8735	6.93331	167.696	420.058	197.217	186.053	186.053	186.053	-83.7181	-3.4891	-13.3829	17.7386	2.76885	4.15803	0.207563	-0.0919803	1.54093	-55.783	-11.7867	1.4376	0	0	-0.043149
1031	0	7.0288	0	0	7.09475	-0.247557	7.79873	-0.144287	0.0121669	-0.0167692	-12.2581	3.74E-15	1.27555	0	0	-0.00238993	-1.79155	0.987123	-4.36176	139.4	369.352	628.987	374.512	374.512	374.512	13.4675	-82.7254	6.95977	162.179	420.067	196.996	186.053	186.053	186.053	-83.5724	-3.47831	-13.4336	17.3785	2.76081	4.14465	0.225246	-0.0974641	1.56696	-61.2754	-12.9788	1.39991	0	0	-0.0436857
1032	0	6.95293	0	0	7.02008	-0.25208	7.91113	-0.145235	0.0125047	-0.0165913	-12.2784	-9.68E-16	1.28264	0	0	-0.00200842	-1.81179	1.54375	-4.32742	134.607	369.207	628.849	374.336	374.336	374.336	13.5118	-82.5567	6.98299	156.652	420.077	196.782	186.053	186.053	186.053	-83.4067	-3.47133	-13.4879	17.0492	2.7497	4.13014	0.239938	-0.101899	1.59203	-65.2716	-13.5411	1.34327	0	0	-0.042666
1033	0	6.88945	0	0	6.95732	-0.25527	7.99039	-0.146049	0.0129779	-0.016427	-12.2907	-3.36E-15	1.2992	0	0	-0.00162606	-1.82781	2.06527	-4.28981	130.071	369.033	628.722	374.147	374.147	374.147	13.5633	-82.366	7.00125	151.116	420.088	196.578	186.053	186.053	186.053	-83.2199	-3.46973	-13.5455	16.7496	2.73572	4.11009	0.251998	-0.105018	1.61568	-67.7176	-13.3618	1.27088	0	0	-0.0404177
1034	0	6.83846	0	0	6.90671	-0.257335	8.04165	-0.146715	0.0135875	-0.0163619	-12.2932	3.03E-15	1.32359	0	0	-0.00125464	-1.83951	2.55152	-4.24365	125.805	368.826	628.613	373.944	373.944	373.944	13.6228	-82.152	7.01296	145.575	420.104	196.389	186.053	186.053	186.053	-83.0108	-3.47486	-13.606	16.4779	2.7188	4.0794	0.260498	-0.107119	1.63598	-68.3698	-12.5128	1.19308	0	0	-0.0371731
1035	0	6.79977	0	0	6.86812	-0.258521	8.0711	-0.147229	0.0143289	-0.0164007	-12.2826	2.88E-15	1.3537	0	0	-0.000903764	-1.84647	3.00309	-4.18386	121.822	368.585	628.528	373.728	373.728	373.728	13.6908	-81.9135	7.01667	140.031	420.125	196.217	186.053	186.053	186.053	-82.7785	-3.48787	-13.6689	16.2321	2.69866	4.03315	0.267118	-0.108242	1.65296	-67.7272	-10.941	1.10836	0	0	-0.033542
1036	0	6.77283	0	0	6.84117	-0.259099	8.08546	-0.147574	0.0151392	-0.0165662	-12.2508	1.46E-15	1.38238	0	0	-0.000579468	-1.84781	3.42122	-4.10576	118.126	368.309	628.469	373.504	373.504	373.504	13.7673	-81.6495	7.01105	134.486	420.156	196.065	186.053	186.053	186.053	-82.5218	-3.50963	-13.7339	16.0093	2.67457	3.96687	0.272527	-0.108225	1.66601	-66.2201	-8.6643	1.02165	0	0	-0.0299291
1037	0	6.75711	0	0	6.82538	-0.259349	8.09164	-0.147767	0.0160348	-0.0168714	-12.1878	3.73E-15	1.41088	0	0	-0.000285716	-1.84235	3.8075	-4.00556	114.724	368.002	628.436	373.277	373.277	373.277	13.8523	-81.3591	6.99484	128.942	420.199	195.935	186.053	186.053	186.053	-82.2399	-3.5408	-13.8	15.8065	2.64554	3.87689	0.279061	-0.107074	1.67488	-64.701	-5.68485	0.939066	0	0	-0.0267598
1038	0	6.75201	0	0	6.8203	-0.259529	8.09614	-0.147802	0.0168134	-0.017379	-12.0758	-2.31E-15	1.42079	0	0	-2.40E-05	-1.82847	4.16355	-3.88031	111.62	367.666	628.427	373.055	373.055	373.055	13.9452	-81.0412	6.96681	123.4	420.256	195.828	186.053	186.053	186.053	-81.9318	-3.58179	-13.8665	15.6207	2.61019	3.76038	0.288196	-0.105184	1.67924	-63.9169	-2.31776	0.875295	0	0	-0.0242318
1039	0	6.75695	0	0	6.82544	-0.259869	8.10456	-0.14771	0.0174209	-0.0180727	-11.8947	2.70E-15	1.40822	0	0	0.000203467	-1.80422	4.4906	-3.72806	108.82	367.306	628.436	372.848	372.848	372.848	14.0453	-80.6942	6.92597	117.86	420.33	195.743	186.053	186.053	186.053	-81.5958	-3.63262	-13.9323	15.4493	2.5667	3.61542	0.302326	-0.102141	1.68004	-64.8542	1.42526	0.835573	0	0	-0.022486
1040	0	6.7714	0	0	6.84032	-0.260546	8.12136	-0.147455	0.0177194	-0.0189885	-11.6135	1.04E-15	1.3627	0	0	0.000391529	-1.76734	4.78908	-3.54772	106.337	366.929	628.455	372.667	372.667	372.667	14.1512	-80.3161	6.87145	112.323	420.421	195.68	186.053	186.053	186.053	-81.2295	-3.69284	-13.9964	15.2903	2.51306	3.44086	0.323063	-0.0984345	1.67657	-68.2849	5.16837	0.84043	0	0	-0.0214819
1041	0	6.79448	0	0	6.86412	-0.261671	8.14929	-0.147039	0.0176843	-0.0200743	-11.2033	-4.31E-15	1.28366	0	0	0.000528507	-1.71529	5.0582	-3.33888	104.186	366.542	628.47	372.525	372.525	372.525	14.2611	-79.9031	6.80282	106.788	420.527	195.636	186.053	186.053	186.053	-80.8293	-3.76132	-14.0576	15.1428	2.4469	3.23618	0.351796	-0.0937321	1.67	-74.8824	8.88552	0.893429	0	0	-0.0210269
1042	0	6.8247	0	0	6.89534	-0.263278	8.18917	-0.146463	0.0172753	-0.0212976	-10.6371	-4.38E-16	1.1686	0	0	0.000595554	-1.64532	5.29576	-3.10169	102.394	366.154	628.467	372.435	372.435	372.435	14.373	-79.4501	6.72017	101.252	420.646	195.605	186.053	186.053	186.053	-80.3891	-3.83603	-14.1151	15.0074	2.36559	3.00134	0.389008	-0.0879931	1.66058	-85.0178	12.4053	1.00291	0	0	-0.0207055
1043	0	6.85929	0	0	6.93118	-0.26531	8.23958	-0.145814	0.0164819	-0.0226232	-9.90406	3.76E-15	1.01659	0	0	0.000570816	-1.55455	5.49787	-2.83676	100.993	365.777	628.427	372.414	372.414	372.414	14.484	-78.9492	6.62432	95.7142	420.773	195.582	186.053	186.053	186.053	-79.9009	-3.91381	-14.1679	14.8861	2.26635	2.73668	0.434102	-0.0811998	1.65032	-98.6762	15.5746	1.17324	0	0	-0.0198209
1044	0	6.89376	0	0	6.96704	-0.267613	8.29668	-0.145278	0.0152569	-0.0240016	-9.01589	-1.05E-15	0.822087	0	0	0.000438013	-1.44016	5.65897	-2.54515	100.025	365.422	628.329	372.475	372.475	372.475	14.5905	-78.3897	6.51697	90.1702	420.899	195.556	186.053	186.053	186.053	-79.3531	-3.99009	-14.2154	14.7823	2.14635	2.44296	0.486179	-0.0732317	1.6404	-115.689	18.2304	1.40265	0	0	-0.0174124
1045	0	6.92139	0	0	6.996	-0.269939	8.35436	-0.145059	0.0136703	-0.0253676	-8.00484	-2.11E-15	0.591102	0	0	0.000193868	-1.29946	5.772	-2.22839	99.5376	365.102	628.151	372.635	372.635	372.635	14.6882	-77.7582	6.40086	84.6168	421.016	195.517	186.053	186.053	186.053	-78.731	-4.05869	-14.2572	14.7012	2.00292	2.12145	0.542759	-0.0648087	1.63267	-135.397	20.1644	1.68713	0	0	-0.0122087
1046	0	6.9329	0	0	7.00854	-0.271971	8.40473	-0.145493	0.0116939	-0.0267426	-6.93891	-2.92E-16	0.323566	0	0	-0.000143843	-1.13017	5.82865	-1.88866	99.5833	364.83	627.874	372.906	372.906	372.906	14.7718	-77.038	6.27968	79.0503	421.111	195.452	186.053	186.053	186.053	-78.017	-4.11191	-14.2928	14.649	1.83337	1.77409	0.600922	-0.0556304	1.6296	-156.883	21.2494	2.02644	0	0	-0.00277099
1047	0	6.91649	0	0	6.99257	-0.273349	8.43887	-0.146887	0.00951497	-0.0281367	-5.91002	-1.96E-15	0.0465123	0	0	-0.000547454	-0.93057	5.81981	-1.52887	100.217	364.619	627.477	373.299	373.299	373.299	14.8352	-76.2103	6.15792	73.4678	421.172	195.351	186.053	186.053	186.053	-77.1905	-4.14062	-14.3215	14.633	1.6356	1.40375	0.657258	-0.0463036	1.63219	-179.038	21.4223	2.41739	0	0	0.0123046
1048	0	6.85829	0	0	6.93388	-0.273705	8.4477	-0.149579	0.00722032	-0.029736	-5.03996	7.69E-16	-0.213116	0	0	-0.000997712	-0.69976	5.73615	-1.15283	101.491	364.483	626.949	373.822	373.822	373.822	14.8719	-75.2547	6.04065	67.8675	421.183	195.208	186.053	186.053	186.053	-76.2296	-4.13484	-14.3424	14.661	1.40792	1.01426	0.707403	-0.0369287	1.64261	-200.352	20.5734	2.87593	0	0	0.0340126
1049	0	6.74307	0	0	6.81692	-0.272691	8.42257	-0.153879	0.00518305	-0.0316567	-4.47391	-2.70E-15	-0.391658	0	0	-0.00152496	-0.437852	5.56873	-0.765223	103.452	364.43	626.28	374.478	374.478	374.478	14.8751	-74.1509	5.9333	62.2486	421.128	195.024	186.053	186.053	186.053	-75.1123	-4.08436	-14.3544	14.741	1.14954	0.610723	0.747673	-0.0275103	1.66117	-219.497	18.9687	3.39379	0	0	0.0627651
1050	0	6.55563	0	0	6.6263	-0.270002	8.35593	-0.16007	0.00366836	-0.034018	-4.37361	1.38E-15	-0.426871	0	0	-0.00225309	-0.146076	5.30965	-0.371564	106.138	364.471	625.474	375.268	375.268	375.268	14.8395	-72.8805	5.84124	56.6122	420.992	194.809	186.053	186.053	186.053	-73.8187	-3.97993	-14.3563	14.8806	0.860482	0.199232	0.77446	-0.0176367	1.68785	-235.253	16.8537	3.96213	0	0	0.0980184
1051	0	6.28274	0	0	6.34857	-0.265389	8.24152	-0.168327	0.00303069	-0.0368541	-4.89835	-3.23E-15	-0.244963	0	0	-0.00342774	0.173132	4.9526	0.0221157	109.573	364.608	624.539	376.186	376.186	376.186	14.7619	-71.4294	5.76953	50.9618	420.764	194.587	186.053	186.053	186.053	-72.3338	-3.81448	-14.3474	15.0866	0.54193	-0.213233	0.7853	-0.00707758	1.72183	-246.721	14.6209	4.53853	0	0	0.138302
1052	0	5.91497	0	0	5.97441	-0.258655	8.07442	-0.178675	0.00347737	-0.0399157	-6.18492	1.62E-15	0.21182	0	0	-0.0053969	0.516196	4.49349	0.409594	113.765	364.843	623.494	377.224	377.224	377.224	14.6429	-69.7902	5.72264	45.3059	420.436	194.398	186.053	186.053	186.053	-70.65	-3.58437	-14.3283	15.3646	0.196035	-0.619305	0.778377	0.00513286	1.76093	-253.556	12.7443	5.04963	0	0	0.18147
1053	0	5.44913	0	0	5.50085	-0.249664	7.85111	-0.190919	0.00515222	-0.0427684	-8.32157	1.78E-15	0.983987	0	0	-0.00850677	0.878426	3.93074	0.784767	118.701	365.173	622.368	378.371	378.371	378.371	14.4883	-67.9652	5.704	39.6612	420.008	194.301	186.053	186.053	186.053	-68.7704	-3.29058	-14.3015	15.7188	-0.173687	-1.01146	0.753883	0.0193227	1.803	-256.012	11.5363	5.40461	0	0	0.225063
1054	0	4.89005	0	0	4.93313	-0.238322	7.56904	-0.204661	0.00802783	-0.0445356	-11.3308	-2.27E-15	2.07337	0	0	-0.0129307	1.25426	3.26562	1.14212	124.348	365.588	621.196	379.611	379.611	379.611	14.3092	-65.9684	5.71596	34.0575	419.49	194.371	186.053	186.053	186.053	-66.7109	-2.93929	-14.2725	16.1515	-0.562674	-1.38269	0.713461	0.0360897	1.84401	-255.186	11.3283	5.48083	0	0	0.267334
1055	0	4.25163	0	0	4.28574	-0.224575	7.22665	-0.219303	0.0118665	-0.0440954	-15.1514	-2.81E-15	3.42801	0	0	-0.0184683	1.63742	2.5022	1.47718	130.654	366.076	620.02	380.929	380.929	380.928	14.123	-63.8274	5.75973	28.5438	418.904	194.695	186.053	186.053	186.053	-64.5016	-2.54178	-14.2503	16.6632	-0.965366	-1.72704	0.660843	0.0555777	1.88013	-252.893	12.1077	5.19166	0	0	0.307749
1056	0	3.55731	0	0	3.58271	-0.208392	6.82296	-0.234182	0.016121	-0.0402489	-19.6367	1.59E-15	4.92275	0	0	-0.0244263	2.02113	1.64713	1.78719	137.545	366.621	618.884	382.303	382.303	382.303	13.952	-61.5834	5.83556	23.1943	418.281	195.364	186.053	186.053	186.053	-62.1871	-2.11364	-14.2483	17.2529	-1.37527	-2.04036	0.600794	0.0774404	1.90765	-251.162	13.693	4.47949	0	0	0.347224
1057	0	2.83891	0	0	2.8565	-0.189781	6.35784	-0.24844	0.0198999	-0.0318502	-24.5378	4.56E-15	6.3545	0	0	-0.0296348	2.39841	0.709308	2.0714	144.932	367.204	617.836	383.715	383.715	383.715	13.8225	-59.29	5.94285	18.1133	417.666	196.466	186.053	186.053	186.053	-59.8246	-1.6732	-14.2835	17.9176	-1.78535	-2.32082	0.538955	0.100223	1.92287	-252.21	15.3743	3.40908	0	0	0.388047
1058	0	2.13469	0	0	2.14581	-0.168818	5.83294	-0.260974	0.0220256	-0.018297	-29.5064	2.65E-15	7.45518	0	0	-0.032708	2.76235	-0.300802	2.33138	152.715	367.802	616.922	385.14	385.14	385.14	13.761	-57.0114	6.08014	13.437	417.107	198.068	186.053	186.053	186.053	-57.4814	-1.23961	-14.3751	18.6535	-2.18834	-2.56921	0.479894	0.122331	1.92292	-257.352	16.3289	2.15476	0	0	0.432507
1059	0	1.48526	0	0	1.49153	-0.145697	5.25286	-0.270536	0.0215248	0.000279193	-34.1311	-4.98E-15	7.95776	0	0	-0.0325022	3.10642	-1.37176	2.57057	160.785	368.396	616.183	386.555	386.555	386.555	13.7911	-54.8168	6.24513	9.32889	416.651	200.207	186.053	186.053	186.053	-55.2294	-0.830669	-14.5414	19.4555	-2.57711	-2.78872	0.426379	0.140961	1.90599	-266.691	15.5509	0.98799	0	0	0.481528
1060	0	0.928735	0	0	0.931775	-0.120763	4.62608	-0.275794	0.0174293	0.0229075	-37.9868	3.73E-16	7.60767	0	0	-0.0286694	3.42465	-2.4918	2.7935	169.034	368.962	615.658	387.935	387.934	387.934	13.9293	-52.775	6.43468	5.97001	416.337	202.877	186.053	186.053	186.053	-53.1392	-0.461034	-14.7963	20.3187	-2.94521	-2.98396	0.38039	0.154824	1.87317	-279.276	12.3999	0.224638	0	0	0.534548
1061	0	0.495522	0	0	0.496716	-0.0945318	3.9655	-0.275881	0.00911849	0.0477051	-40.7368	5.30E-15	6.23002	0	0	-0.0219402	3.71189	-3.64938	3.00448	177.356	369.482	615.379	389.254	389.254	389.254	14.1814	-50.9479	6.64494	3.54294	416.187	206.024	186.053	186.053	186.053	-51.2737	-0.14108	-15.1458	21.2375	-3.28687	-3.15984	0.340678	0.161397	1.82586	-292.68	6.14803	0.196354	0	0	0.587728
1062	0	0.204636	0	0	0.204971	-0.0676891	3.28843	-0.270454	-0.0035066	0.0724421	-42.1802	-4.67E-15	3.78058	0	0	-0.0138582	3.96397	-4.83346	3.20593	185.652	369.935	615.371	390.488	390.488	390.488	14.5406	-49.3852	6.87081	2.21546	416.198	209.552	186.053	186.053	186.053	-49.683	0.123267	-15.5848	22.2071	-3.59742	-3.3197	0.307184	0.160209	1.76798	-304.501	-3.08828	1.08021	0	0	0.636855
1063	0	0.0620409	0	0	0.0621069	-0.0410558	2.61573	-0.259939	-0.0197681	0.0948578	-42.2956	-5.09E-15	0.391485	0	0	-0.00610656	4.17804	-6.03369	3.39699	193.833	370.308	615.652	391.615	391.614	391.614	14.9861	-48.1213	7.10562	2.12645	416.34	213.323	186.053	186.053	186.053	-48.4016	0.330042	-16.095	23.2223	-3.87343	-3.46389	0.278481	0.150875	1.70345	-312.255	-14.8927	2.91551	0	0	0.676735
1064	0	0.0617086	0	0	0.0617417	-0.0155229	1.97014	-0.245375	-0.0382046	0.113053	-41.2193	1.70E-15	-3.62732	0	0	0.000188055	4.35271	-7.24045	3.57239	201.82	370.584	616.229	392.615	392.615	392.615	15.4845	-47.1754	7.34101	3.37726	416.556	217.181	186.053	186.053	186.053	-47.448	0.480269	-16.6457	24.2785	-4.11256	-3.58852	0.255054	0.134985	1.63673	-314.447	-27.9667	5.47535	0	0	0.703573
1065	0	0.188221	0	0	0.188263	0.00805733	1.37347	-0.228037	-0.0568945	0.125606	-39.1829	3.39E-15	-7.84098	0	0	0.00473157	4.48832	-8.44484	3.72217	209.548	370.755	617.103	393.476	393.476	393.476	15.9932	-46.5526	7.56725	6.02831	416.77	220.963	186.053	186.053	186.053	-46.8264	0.577239	-17.1966	25.3707	-4.31365	-3.68508	0.236297	0.114087	1.57168	-309.904	-40.9643	8.44104	0	0	0.713355
1066	0	0.420016	0	0	0.420059	0.0289866	0.843628	-0.209294	-0.073472	0.132044	-36.4682	-1.70E-15	-11.7328	0	0	0.00788319	4.58716	-9.6386	3.83187	216.967	370.812	618.262	394.192	394.192	394.192	16.4657	-46.2461	7.77414	10.0994	416.894	224.513	186.053	186.053	186.053	-46.5289	0.62612	-17.7029	26.4936	-4.47668	-3.7405	0.224098	0.0913661	1.50962	-299.086	-51.9591	11.2893	0	0	0.705302
1067	0	0.732615	0	0	0.732629	0.0468053	0.392417	-0.190414	-0.0859107	0.132075	-33.358	3.39E-15	-14.8276	0	0	0.0101504	4.6534	-10.814	3.88396	224.038	370.752	619.685	394.766	394.766	394.766	16.857	-46.2403	7.95226	15.5729	416.841	227.7	186.053	186.053	186.053	-46.5379	0.633827	-18.121	27.6411	-4.60282	-3.73852	0.218063	0.0700334	1.45427	-282.074	-59.4026	13.6081	0	0	0.677628
1068	0	1.10095	0	0	1.10095	0.0613648	0.0236959	-0.172484	-0.0925889	0.126422	-30.11	3.39E-15	-16.7416	0	0	0.0118547	4.69301	-11.9641	3.8594	230.735	370.575	621.344	395.206	395.206	395.206	17.1294	-46.5127	8.09405	22.3971	416.538	230.424	186.053	186.053	186.053	-46.8282	0.608932	-18.4143	28.8065	-4.69409	-3.66116	0.219257	0.0528539	1.40542	-260.438	-62.026	15.0157	0	0	0.632599
1069	0	1.50123	0	0	1.50125	0.0728256	-0.266552	-0.156511	-0.0927384	0.115886	-26.953	-5.09E-15	-17.2566	0	0	0.013025	4.71348	-13.0824	3.73994	237.043	370.288	623.202	395.529	395.529	395.529	17.2569	-47.0358	8.19503	30.4914	415.932	232.621	186.053	186.053	186.053	-47.3698	0.561348	-18.558	29.9818	-4.75353	-3.49088	0.228257	0.0426832	1.36507	-235.688	-59.0801	15.3242	0	0	0.573489
1070	0	1.91237	0	0	1.91243	0.0816208	-0.489284	-0.143292	-0.0863026	0.101806	-24.0686	-1.70E-15	-16.3219	0	0	0.0135508	4.7233	-14.163	3.51035	242.96	369.901	625.217	395.757	395.757	395.757	17.2274	-47.78	8.25441	39.7521	415.001	234.268	186.053	186.053	186.053	-48.1301	0.501609	-18.5416	31.1582	-4.78491	-3.21294	0.245005	0.04077	1.33217	-209.824	-50.5132	14.4708	0	0	0.506041
1071	0	2.31682	0	0	2.31697	0.0883672	-0.660124	-0.133274	-0.0740452	0.0856189	-21.5755	5.09E-15	-14.0645	0	0	0.0133676	4.73134	-15.2011	3.1606	248.49	369.428	627.348	395.912	395.912	395.912	17.0443	-48.7146	8.27546	50.0597	413.75	235.373	186.053	186.053	186.053	-49.076	0.439822	-18.3705	32.3258	-4.79281	-2.81739	0.270587	0.0482191	1.30785	-185.061	-36.7735	12.5545	0	0	0.437598
1072	0	2.70104	0	0	2.70131	0.0937688	-0.7969	-0.126574	-0.0572124	0.0688394	-19.5346	-1.70E-15	-10.746	0	0	0.012592	4.7461	-16.1926	2.68785	253.646	368.888	629.552	396.017	396.017	396.017	16.7252	-49.81	8.26544	61.2861	412.219	235.977	186.053	186.053	186.053	-50.1768	0.384649	-18.0642	33.4739	-4.78223	-2.30125	0.304225	0.0644893	1.28985	-163.214	-18.8594	9.73529	0	0	0.374959
1073	0	3.05521	0	0	3.0556	0.0984959	-0.916588	-0.123031	-0.0375715	0.0526758	-17.9593	4.24E-15	-6.74316	0	0	0.0114969	4.77495	-17.1343	2.09772	258.447	368.302	631.79	396.091	396.091	396.091	16.2996	-51.0385	8.23526	73.3021	410.471	236.142	186.053	186.053	186.053	-51.4045	0.342527	-17.6549	34.5919	-4.75863	-1.66966	0.345405	0.0876742	1.27818	-145.609	1.54729	6.35518	0	0	0.323217
1074	0	3.3728	0	0	3.37334	0.103092	-1.03295	-0.122355	-0.0170604	0.0380906	-16.8374	-4.24E-16	-2.48625	0	0	0.0103871	4.82321	-18.0244	1.40484	262.917	367.694	634.031	396.15	396.15	396.15	15.8049	-52.3754	8.19851	85.9844	408.59	235.94	186.053	186.053	186.053	-52.7353	0.317171	-17.1828	35.669	-4.72728	-0.936707	0.393213	0.115633	1.27075	-133.17	22.7807	2.72007	0	0	0.285365
1075	0	3.65027	0	0	3.65102	0.10788	-1.15416	-0.124176	0.00237479	0.0254614	-16.1412	4.35E-15	1.59011	0	0	0.00943819	4.89359	-18.8621	0.632775	267.084	367.083	636.249	396.204	396.204	396.203	15.2823	-53.7992	8.17011	99.2212	406.671	235.451	186.053	186.053	186.053	-54.1495	0.309491	-16.6912	36.6955	-4.69316	-0.125353	0.444901	0.144927	1.26743	-125.59	42.8165	-0.788726	0	0	0.26001
1076	0	3.887	0	0	3.88798	0.112922	-1.28179	-0.128023	0.0192668	0.0148263	-15.8268	-2.33E-15	5.12515	0	0	0.00862331	4.98577	-19.6477	-0.187372	270.979	366.49	638.423	396.257	396.257	396.257	14.7714	-55.2926	8.16459	112.916	404.809	234.75	186.053	186.053	186.053	-55.632	0.31778	-16.2219	37.6625	-4.66047	0.733796	0.497866	0.172568	1.26667	-122.16	60.1047	-3.95761	0	0	0.243894
1077	0	4.08508	0	0	4.08633	0.118015	-1.41071	-0.133311	0.0326741	0.00578409	-15.8312	1.27E-15	7.86163	0	0	0.00776692	5.09633	-20.3829	-1.01898	274.632	365.925	640.541	396.311	396.311	396.311	14.3063	-56.8427	8.19442	126.991	403.088	233.911	186.053	186.053	186.053	-57.1719	0.338152	-15.8102	38.5629	-4.63236	1.60443	0.548336	0.196455	1.2684	-121.276	73.5855	-6.69565	0	0	0.231706
1078	0	4.24916	0	0	4.25067	0.122747	-1.53046	-0.139535	0.0421541	-0.00225978	-16.0867	2.97E-15	9.65824	0	0	0.00669519	5.21896	-21.0697	-1.82265	278.073	365.398	642.592	396.361	396.361	396.361	13.9126	-58.4405	8.26859	141.382	401.576	233	186.053	186.053	186.053	-58.7623	0.365151	-15.4823	39.3911	-4.61063	2.44708	0.592704	0.214213	1.27204	-121.187	82.4851	-9.00048	0	0	0.218526
1079	0	4.38625	0	0	4.38803	0.126568	-1.62717	-0.146075	0.0478235	-0.00994219	-16.499	-1.70E-15	10.4985	0	0	0.00536884	5.34517	-21.7113	-2.55933	281.329	364.908	644.572	396.402	396.402	396.402	13.606	-60.0808	8.3916	156.039	400.316	232.079	186.053	186.053	186.053	-60.3997	0.392318	-15.253	40.1434	-4.59582	3.22242	0.627928	0.225736	1.27748	-120.068	86.8645	-10.9958	0	0	0.200764
1080	0	4.50541	0	0	4.50736	0.128884	-1.68577	-0.152361	0.0500638	-0.0179447	-16.9618	1.27E-15	10.457	0	0	0.00393989	5.46507	-22.3105	-3.19346	284.424	364.449	646.474	396.427	396.427	396.428	13.3917	-61.7618	8.5629	170.916	399.331	231.202	186.053	186.053	186.053	-62.0833	0.412739	-15.1258	40.8179	-4.58718	3.89418	0.650573	0.230307	1.28409	-115.986	86.8232	-12.7678	0	0	0.176209
1081	0	4.6169	0	0	4.61891	0.129139	-1.69222	-0.157723	0.0497303	-0.0266527	-17.3442	-6.36E-15	9.70549	0	0	0.00269032	5.56843	-22.8704	-3.69592	287.375	364.011	648.291	396.432	396.432	396.432	13.2656	-63.4833	8.7769	185.975	398.619	230.422	186.053	186.053	186.053	-63.8138	0.419529	-15.0935	41.4144	-4.58286	4.43236	0.659779	0.229198	1.29169	-107.75	83.2066	-14.4755	0	0	0.145357
1082	0	4.73109	0	0	4.73302	0.126877	-1.63498	-0.16162	0.0475901	-0.0365657	-17.5192	2.55E-15	8.44413	0	0	0.00190337	5.64564	-23.3934	-4.04591	290.193	363.582	650.015	396.411	396.411	396.411	13.2159	-65.246	9.02334	201.169	398.16	229.782	186.053	186.053	186.053	-65.5922	0.406185	-15.1402	41.9341	-4.58034	4.8151	0.653912	0.223688	1.30029	-93.9565	76.798	-16.1503	0	0	0.109349
1083	0	4.85715	0	0	4.85884	0.12179	-1.50625	-0.163478	0.0446818	-0.0478275	-17.3591	1.48E-15	6.91735	0	0	0.00171153	5.68858	-23.8811	-4.23239	292.886	363.146	651.635	396.362	396.362	396.362	13.2255	-67.0492	9.28826	216.447	397.92	229.318	186.053	186.053	186.053	-67.418	0.367061	-15.2437	42.3793	-4.5765	5.03021	0.634463	0.215008	1.30979	-74.1673	68.5479	-17.8144	0	0	0.0710639
1084	0	5.00171	0	0	5.003	0.113736	-1.30242	-0.162992	0.0417521	-0.0607294	-16.7762	-2.55E-15	5.34404	0	0	0.00203436	5.69124	-24.3342	-4.25399	295.454	362.689	653.139	396.283	396.283	396.283	13.275	-68.8896	9.5553	231.744	397.855	229.055	186.053	186.053	186.053	-69.2877	0.297712	-15.3786	42.753	-4.56823	5.07528	0.601017	0.205046	1.32064	-47.538	59.4176	-19.405	0	0	0.0331203
1085	0	5.16767	0	0	5.16848	0.102743	-1.02412	-0.160018	0.0396495	-0.075353	-15.7232	1.70E-15	3.94082	0	0	0.00257404	5.65003	-24.7523	-4.11879	297.895	362.201	654.511	396.176	396.176	396.176	13.3442	-70.7599	9.80713	246.984	397.92	229.006	186.053	186.053	186.053	-71.1929	0.195416	-15.5187	43.0583	-4.55242	4.95748	0.55596	0.194626	1.3332	-14.1238	50.2157	-20.845	0	0	-0.00112632
1086	0	5.3537	0	0	5.35407	0.0890042	-0.676252	-0.154774	0.0388427	-0.0918595	-14.2192	3.18E-16	2.8643	0	0	0.00294529	5.56416	-25.1337	-3.84329	300.2	361.673	655.737	396.04	396.04	396.04	13.4151	-72.6475	10.0273	262.072	398.069	229.165	186.053	186.053	186.053	-73.12	0.0595438	-15.6402	43.2981	-4.52645	4.69264	0.499248	0.185053	1.34859	26.3753	41.6081	-21.9928	0	0	-0.0287091
1087	0	5.55448	0	0	5.55452	0.0728758	-0.267824	-0.147751	0.0396825	-0.110293	-12.342	4.19E-15	2.22617	0	0	0.00280322	5.43549	-25.4759	-3.45154	302.361	361.099	656.801	395.878	395.878	395.878	13.4733	-74.5349	10.2021	276.9	398.264	229.516	186.053	186.053	186.053	-75.0499	-0.108139	-15.7236	43.4746	-4.48806	4.3044	0.43303	0.176744	1.36669	73.3574	34.0806	-22.7242	0	0	-0.0463457
[truncated: 5,182 more rows]
[truncated: 123 more columns]
