# Supplementary material for: The impact of wide step width on lower limb coordination and its variability in individuals with flat feet
Source: PLoS One. 2025 Apr 24;20(4):e0321901. doi: 10.1371/journal.pone.0321901 (PMC12021241; doi:10.1371/journal.pone.0321901)
Supplement: S3 file — (ZIP) [file pone.0321901.s003.zip]

Archive with 20 entries (20 files):
- Run-Wide14.csv
- Calibration10.csv
- Calibration11.csv
- Calibration12.csv
- Calibration13.csv
- Calibration14.csv
- Gait-Wide10.csv
- Gait-Wide11.csv
- Gait-Wide12.csv
- Gait-Wide13.csv
- Gait-Wide14.csv
- Run10.csv
- Run11.csv
- Run12.csv
- Run13.csv
- Run14.csv
- Run-Wide10.csv
- Run-Wide11.csv
- Run-Wide12.csv
- Run-Wide13.csv
