# Supplementary material for: The impact of wide step width on lower limb coordination and its variability in individuals with flat feet
Source: PLoS One. 2025 Apr 24;20(4):e0321901. doi: 10.1371/journal.pone.0321901 (PMC12021241; doi:10.1371/journal.pone.0321901)
Supplement: S3 file — (ZIP) [file pone.0321901.s003.zip › Run-Wide14.csv]

	sdk:LAbsAnkleAngle			sdk:LAnkleAngles			sdk:LAnkleForce			sdk:LAnkleMoment			sdk:LAnklePower			sdk:LFE									sdk:LFO									sdk:LFootProgressAngles			sdk:LHipAngles			sdk:LHipForce			sdk:LHipMoment			sdk:LHipPower			sdk:LKneeAngles
Sub Frame	X	Y	Z	X	Y	Z	X	Y	Z	X	Y	Z	X	Y	Z	RX	RY	RZ	TX	TY	TZ	SX	SY	SZ	RX	RY	RZ	TX	TY	TZ	SX	SY	SZ	X	Y	Z	X	Y	Z	X	Y	Z	X	Y	Z	X	Y	Z	X
	deg	deg	deg	deg	deg	deg	N/kg	N/kg	N/kg	N.mm/kg	N.mm/kg	N.mm/kg	W/kg	W/kg	W/kg	deg	deg	deg	mm	mm	mm	mm	mm	mm	deg	deg	deg	mm	mm	mm	mm	mm	mm	deg	deg	deg	deg	deg	deg	N/kg	N/kg	N/kg	N.mm/kg	N.mm/kg	N.mm/kg	W/kg	W/kg	W/kg	deg
0	-4.88899	0	0	-4.8936	-0.0532626	2.48584	-0.120438	0.0276868	-0.00822648	3.71593	2.33E-15	-0.0625265	0	0	0.0291607	0.93532	15.2507	-7.18316	164.417	428.28	647.432	385.486	385.486	385.486	6.31434	-51.7549	-2.47236	20.3283	493.926	189.668	190.457	190.457	190.457	-52.0001	-4.82443	-4.43938	17.9998	-4.34794	-3.73854	1.50111	0.579555	1.42318	-717.979	207.469	-21.1476	0	0	-2.2915	18.5907
0	-8.8192	0	0	-8.84775	-0.107937	4.58649	-0.13134	0.0235006	-0.0532226	-1.91628	1.10E-15	1.53606	0	0	-0.0217282	1.2436	16.4559	-7.07569	158.136	429.669	652.307	387.367	387.367	387.367	5.16466	-47.2653	-2.4483	3.04747	493.916	188.812	190.457	190.457	190.457	-47.4367	-4.19882	-3.63989	16.4162	-4.656	-4.12021	1.41399	0.457311	1.21278	-703.083	143.12	-13.4001	0	0	-1.97658	17.9087
0	-12.8878	0	0	-12.9766	-0.161987	6.65109	-0.154455	0.0209034	-0.101449	-10.2794	-1.35E-15	3.50029	0	0	-0.0978495	1.54267	17.4149	-6.84778	153.304	431.034	656.573	389.385	389.385	389.385	3.92403	-42.5458	-2.23602	-14.3255	493.879	188.036	190.457	190.457	190.457	-42.6505	-3.43048	-2.77814	15.0997	-4.85901	-4.55492	1.40059	0.306476	1.0394	-700.549	76.1969	-5.67402	0	0	-1.64763	17.5523
0	-16.95	0	0	-17.147	-0.212484	8.56453	-0.187965	0.0192286	-0.146796	-20.9165	-4.74E-15	5.62958	0	0	-0.18714	1.82134	18.1081	-6.52114	149.955	432.286	660.036	391.554	391.554	391.554	2.67961	-37.7008	-1.84477	-31.7456	493.842	187.662	190.457	190.457	190.457	-37.7534	-2.56584	-1.90417	14.0715	-4.95414	-4.99072	1.451	0.147295	0.898979	-709.679	12.4923	1.81991	0	0	-1.28778	17.5733
0	-20.8216	0	0	-21.1739	-0.256826	10.2292	-0.226083	0.0163242	-0.184232	-32.6497	1.69E-15	7.62087	0	0	-0.266107	2.07584	18.5221	-6.09089	148.137	433.35	662.522	393.888	393.888	393.888	1.5312	-32.874	-1.31751	-49.0274	493.856	188.026	190.457	190.457	190.457	-32.8931	-1.67398	-1.08064	13.3395	-4.94441	-5.4197	1.51492	0.0169274	0.781909	-718.825	-40.7843	9.24674	0	0	-0.874668	18.0214
0	-24.3044	0	0	-24.8418	-0.292752	11.5653	-0.261346	0.00985279	-0.210654	-43.8906	5.41E-15	9.18189	0	0	-0.308491	2.30645	18.6521	-5.53954	147.884	434.174	663.886	396.387	396.387	396.387	0.57382	-28.2322	-0.727324	-65.865	493.987	189.401	190.457	190.457	190.457	-28.2356	-0.836799	-0.375266	12.9051	-4.82822	-5.86641	1.53945	-0.0599496	0.677291	-714.065	-78.8162	16.9056	0	0	-0.418479	18.9352
0	-27.2211	0	0	-27.9402	-0.318362	12.5101	-0.288381	-0.00101453	-0.225182	-53.1776	1.35E-15	10.1234	0	0	-0.297836	2.51415	18.5035	-4.8522	149.186	434.75	664.043	399.022	399.022	399.022	-0.11886	-23.9394	-0.16609	-81.8952	494.29	191.941	190.457	190.457	190.457	-23.9393	-0.136825	0.149628	12.7648	-4.59896	-6.36299	1.50836	-0.085898	0.587686	-690.075	-100.337	24.8842	0	0	0.0314657	20.3343
0	-29.4439	0	0	-30.3007	-0.332194	13.0176	-0.306005	-0.0154624	-0.229212	-59.5829	0	10.2928	0	0	-0.235184	2.70138	18.0938	-4.02427	151.979	435.115	662.966	401.745	401.745	401.745	-0.504569	-20.129	0.274704	-96.7733	494.788	195.669	190.457	190.457	190.457	-20.1306	0.35682	0.446494	12.9055	-4.2543	-6.92722	1.42216	-0.0811441	0.522774	-646.805	-106.619	32.8984	0	0	0.414842	22.2134
0	-30.9095	0	0	-31.8245	-0.333297	13.058	-0.316389	-0.0318014	-0.225023	-62.8097	-8.12E-15	9.4997	0	0	-0.138056	2.87396	17.4515	-3.06538	156.144	435.353	660.69	404.502	404.502	404.502	-0.574413	-16.8852	0.524639	-110.226	495.459	200.505	190.457	190.457	190.457	-16.888	0.601127	0.48938	13.2984	-3.80485	-7.55411	1.28183	-0.0601179	0.488198	-586.846	-98.7992	40.2431	0	0	0.679786	24.5401
0	-31.6195	0	0	-32.4965	-0.321257	12.6165	-0.322858	-0.047816	-0.213858	-63.0824	6.43E-15	7.60278	0	0	-0.0328754	3.04129	16.6131	-2.00282	161.503	435.575	657.302	407.235	407.235	407.235	-0.348515	-14.2354	0.549662	-122.07	496.236	206.308	190.457	190.457	190.457	-14.2369	0.587104	0.277005	13.9008	-3.27418	-8.21644	1.09989	-0.0323246	0.480594	-517.928	-79.3535	45.8675	0	0	0.80463	27.2577
0	-31.6328	0	0	-32.3843	-0.296304	11.6967	-0.32856	-0.0614712	-0.195638	-61.0322	-4.40E-15	4.61282	0	0	0.0550697	3.21452	15.62	-0.88221	167.837	435.904	652.934	409.879	409.879	409.879	0.130346	-12.1535	0.35837	-132.207	497.018	212.912	190.457	190.457	190.457	-12.1531	0.341919	-0.167241	14.6623	-2.69602	-8.86985	0.898535	0.000351999	0.49778	-451.298	-52.1557	48.6461	0	0	0.810091	30.2906
0	-31.0521	0	0	-31.6219	-0.259462	10.3276	-0.336121	-0.0717955	-0.169232	-57.5914	-5.92E-16	0.728033	0	0	0.110271	3.40376	14.5142	0.235603	174.9	436.454	647.748	412.351	412.351	412.351	0.802577	-10.5714	-0.00211207	-140.597	497.679	220.14	190.457	190.457	190.457	-10.5721	-0.0759382	-0.797836	15.533	-2.11147	-9.46037	0.709338	0.0430829	0.537411	-400.677	-21.637	47.8232	0	0	0.752237	33.552
0	-30.0088	0	0	-30.3834	-0.212698	8.57261	-0.346721	-0.078116	-0.13394	-53.7656	-7.78E-15	-3.58182	0	0	0.131091	3.61498	13.3348	1.28177	182.447	437.308	641.931	414.552	414.552	414.552	1.59576	-9.39639	-0.459133	-147.227	498.087	227.796	190.457	190.457	190.457	-9.40501	-0.587789	-1.55101	16.4694	-1.56416	-9.93402	0.569769	0.102165	0.610197	-379.403	8.53959	43.4183	0	0	0.700483	36.951
0	-28.6456	0	0	-28.8502	-0.158851	6.5317	-0.359569	-0.080036	-0.0907162	-50.406	2.03E-15	-7.67508	0	0	0.127326	3.84781	12.1155	2.19033	190.263	438.514	635.681	416.375	416.375	416.375	2.43079	-8.53142	-0.932335	-152.089	498.121	235.662	190.457	190.457	190.457	-8.55568	-1.11019	-2.35237	17.4398	-1.09029	-10.2455	0.488609	0.161994	0.71142	-391.168	33.8377	36.2368	0	0	0.707746	40.3992
0	-27.1	0	0	-27.184	-0.10129	4.33164	-0.372837	-0.0774476	-0.0427606	-48.115	5.41E-15	-10.8923	0	0	0.113632	4.09722	10.8819	2.90382	198.18	440.073	629.197	417.721	417.721	417.721	3.2306	-7.89146	-1.35094	-155.16	497.688	243.494	190.457	190.457	190.457	-7.93678	-1.57043	-3.12708	18.4301	-0.714145	-10.357	0.435449	0.190203	0.826293	-427.197	49.062	27.8701	0	0	0.796816	43.8167
0	-25.49	0	0	-25.5085	-0.0433938	2.1058	-0.384918	-0.0705018	0.00593151	-47.2211	-1.02E-14	-12.7041	0	0	0.102787	4.35841	9.64851	3.36984	206.082	441.953	622.672	418.492	418.492	418.492	3.93057	-7.41547	-1.66525	-156.401	496.738	251.034	190.457	190.457	190.457	-7.48271	-1.91754	-3.81122	19.4508	-0.451873	-10.2274	0.368277	0.149698	0.928775	-474.332	49.6586	20.0415	0	0	0.974284	47.1371
0	-23.9013	0	0	-23.9013	0.0119141	-0.0265959	-0.395137	-0.059657	0.0526403	-47.7856	-6.77E-16	-12.8305	0	0	0.10171	4.63375	8.41635	3.5363	213.896	444.094	616.278	418.604	418.604	418.604	4.48764	-7.07319	-1.84826	-155.752	495.271	258.028	190.457	190.457	190.457	-7.15833	-2.12448	-4.36123	20.5417	-0.321243	-9.80177	0.300218	0.0446941	1.00912	-532.042	38.1473	14.1256	0	0	1.26491	50.3122
0	-22.3808	0	0	-22.3948	0.0623358	-1.97069	-0.402142	-0.0455391	0.0956926	-49.4845	4.74E-15	-11.2722	0	0	0.110777	4.93561	7.17402	3.36203	221.598	446.422	610.156	417.985	417.985	417.985	4.88512	-6.86636	-1.8881	-153.141	493.335	264.241	190.457	190.457	190.457	-6.96179	-2.18117	-4.75919	21.7686	-0.342852	-9.02686	0.302827	-0.0656085	1.07839	-611.429	26.1479	10.7641	0	0	1.73241	53.3123
0	-20.9385	0	0	-20.9833	0.106188	-3.65797	-0.404171	-0.0290805	0.133339	-51.7444	4.74E-15	-8.3089	0	0	0.12629	5.28204	5.90044	2.84226	229.237	448.871	604.422	416.599	416.599	416.599	5.13316	-6.82304	-1.7782	-148.494	491.019	269.465	190.457	190.457	190.457	-6.91945	-2.08482	-5.01408	23.2116	-0.533035	-7.89372	0.402354	-0.123516	1.14822	-710.377	23.946	10.0681	0	0	2.43837	56.1227
0	-19.5566	0	0	-19.6359	0.142436	-5.048	-0.400393	-0.0117567	0.163747	-54.0008	-1.22E-14	-4.45462	0	0	0.143617	5.68974	4.56737	2.02114	236.929	451.384	599.167	414.448	414.448	414.448	5.26479	-6.9882	-1.5136	-141.746	488.443	273.532	190.457	190.457	190.457	-7.07622	-1.83572	-5.15859	24.9537	-0.906419	-6.46733	0.548611	-0.124909	1.22024	-808.589	30.8912	11.7362	0	0	3.37721	58.7423
0	-18.2007	0	0	-18.309	0.170689	-6.12741	-0.391415	0.00492465	0.185956	-55.8449	-3.38E-15	-0.306651	0	0	0.159294	6.17033	3.14082	0.980322	244.834	453.915	594.465	411.577	411.577	411.577	5.32748	-7.41415	-1.09264	-132.856	485.748	276.317	190.457	190.457	190.457	-7.48554	-1.43808	-5.2414	27.0702	-1.49243	-4.878	0.699279	-0.0755722	1.31148	-888.266	43.4681	14.8209	0	0	4.47436	61.1831
0	-16.8312	0	0	-16.9579	0.191111	-6.90495	-0.378405	0.0194755	0.199262	-56.994	-4.06E-15	3.56054	0	0	0.171359	6.72783	1.58416	-0.178001	253.115	456.423	590.381	408.084	408.084	408.084	5.37277	-8.15272	-0.520264	-121.809	483.076	277.743	190.457	190.457	190.457	-8.20069	-0.902991	-5.31743	29.6113	-2.346	-3.28595	0.84148	0.00539467	1.45215	-939.076	54.5495	18.2024	0	0	5.5804	63.4671
0	-15.4122	0	0	-15.545	0.204257	-7.40415	-0.362734	0.0304548	0.203291	-57.2718	2.03E-15	6.6721	0	0	0.179019	7.35715	-0.135947	-1.34444	261.91	458.863	586.983	404.141	404.141	404.141	5.44699	-9.24886	0.189219	-108.611	480.559	277.788	190.457	190.457	190.457	-9.26777	-0.251369	-5.43856	32.5849	-3.53336	-1.82503	0.987771	0.10649	1.67278	-957.87	58.3842	20.8045	0	0	6.49338	65.6182
0	-13.9186	0	0	-14.0465	0.210967	-7.65855	-0.345102	0.0372086	0.197035	-56.52	1.02E-14	8.7618	0	0	0.181899	8.04169	-2.04176	-2.41061	271.312	461.181	584.351	399.992	399.992	399.992	5.58438	-10.736	1.01056	-93.2924	478.309	276.485	190.457	190.457	190.457	-10.7209	0.48412	-5.64611	35.9454	-5.08518	-0.552997	1.16347	0.251624	1.99617	-946.159	57.3152	21.66	0	0	7.03265	67.6502
0	-12.3416	0	0	-12.4561	0.212406	-7.71305	-0.325688	0.0397842	0.180193	-54.6113	4.06E-15	9.76564	0	0	0.17952	8.74727	-4.13746	-3.27189	281.361	463.315	582.594	395.926	395.926	395.926	5.80428	-12.633	1.90756	-75.9061	476.406	273.924	190.457	190.457	190.457	-12.5793	1.25877	-5.96645	39.599	-6.93476	0.550194	1.37848	0.462932	2.4223	-906.93	57.4592	20.224	0	0	7.09982	69.5549
0	-10.6911	0	0	-10.7877	0.210124	-7.62659	-0.304626	0.0390875	0.154392	-51.5066	8.80E-15	9.82149	0	0	0.17129	9.41799	-6.40616	-3.82786	292.039	465.198	581.859	392.235	392.235	392.235	6.11225	-14.9406	2.83688	-56.5365	474.897	270.257	190.457	190.457	190.457	-14.8446	2.0199	-6.40995	43.4156	-8.89211	1.53017	1.63206	0.709121	2.91112	-847.501	61.6617	16.6797	0	0	6.71452	71.2946
0	-8.99632	0	0	-9.07389	0.205891	-7.46615	-0.282758	0.0363678	0.123913	-47.3511	-7.11E-15	9.20591	0	0	0.157029	9.98234	-8.81113	-3.98175	303.281	466.77	582.317	389.178	389.178	389.178	6.50315	-17.6399	3.7564	-35.3058	473.798	265.678	190.457	190.457	190.457	-17.4996	2.71602	-6.97254	47.2386	-10.686	2.38601	1.91976	0.900716	3.36527	-780.079	68.0107	12.0966	0	0	5.99415	72.8045
0	-7.30073	0	0	-7.36055	0.201238	-7.28961	-0.261842	0.0331294	0.093866	-42.5116	-1.18E-15	8.30117	0	0	0.137635	10.3705	-11.2998	-3.6406	314.984	467.986	584.128	386.935	386.935	386.935	6.96505	-20.6925	4.63511	-12.3735	473.096	260.402	190.457	190.457	190.457	-20.5081	3.30805	-7.63929	50.8924	-12.059	3.02531	2.21223	0.959209	3.63925	-713.546	76.9609	7.66581	0	0	5.07844	74.0044
0	-5.65487	0	0	-5.69902	0.196907	-7.1252	-0.244282	0.0313622	0.0678616	-37.5358	-3.89E-15	7.56958	0	0	0.115277	10.5331	-13.8092	-2.72443	327.025	468.839	587.397	385.538	385.538	385.538	7.4824	-24.0438	5.45907	12.0755	472.763	254.639	190.457	190.457	190.457	-23.8188	3.77634	-8.38893	54.204	-12.8614	3.27624	2.42725	0.865039	3.63173	-643.064	92.9983	3.08888	0	0	4.02594	74.8171
0	-4.10675	0	0	-4.1373	0.192589	-6.96114	-0.232748	0.0334372	0.0464595	-33.0552	-3.32E-15	7.47766	0	0	0.0927619	10.4541	-16.2723	-1.19321	339.244	469.365	592.143	384.832	384.832	384.832	8.03905	-27.6305	6.23072	37.8505	472.769	248.569	190.457	190.457	190.457	-27.3709	4.12049	-9.19894	57.0374	-13.0893	2.95563	2.44008	0.666751	3.38372	-549.394	120.452	-3.5568	0	0	2.81933	75.1834
0	-2.6935	0	0	-2.71234	0.187134	-6.75374	-0.229552	0.0410085	0.0281824	-29.6335	-1.02E-15	8.31689	0	0	0.0722083	10.1562	-18.6222	0.912518	351.419	469.646	598.273	384.542	384.543	384.542	8.62252	-31.3894	6.96353	64.7747	473.098	242.35	190.457	190.457	190.457	-31.1032	4.35303	-10.0514	59.3243	-12.8515	1.9628	2.15721	0.449325	3.02898	-414.023	157.356	-13.9994	0	0	1.51365	75.0692
0	-1.43605	0	0	-1.4452	0.179108	-6.44823	-0.234724	0.0537243	0.0101761	-27.4917	1.02E-15	10.0298	0	0	0.0538571	9.69716	-20.7953	3.44178	363.238	469.786	605.57	384.404	384.404	384.404	9.22801	-35.2658	7.67479	92.6979	473.768	236.132	190.457	190.457	190.457	-34.9628	4.49016	-10.9377	61.0721	-12.297	0.347905	1.58167	0.279236	2.68402	-233.927	192.111	-27.9563	0	0	0.31285	74.4613
0	-0.340174	0	0	-0.342042	0.167401	-6.002	-0.246183	0.0702663	-0.0100779	-26.4809	4.74E-15	12.314	0	0	0.0367292	9.15879	-22.7352	6.13944	374.31	469.858	613.705	384.25	384.25	384.25	9.85945	-39.2177	8.37833	121.491	474.823	230.075	190.457	190.457	190.457	-38.9093	4.54239	-11.8575	62.3489	-11.5587	-1.67976	0.828528	0.190143	2.40384	-27.5971	211.772	-43.7647	0	0	-0.542081	73.3603
0	0.597781	0	0	0.600443	0.151692	-5.40205	-0.261081	0.0888165	-0.0338425	-26.2296	6.77E-16	14.7121	0	0	0.0202366	8.62852	-24.3979	8.69812	384.233	469.865	622.271	384.02	384.02	384.02	10.5285	-43.2148	9.08023	151.031	476.327	224.361	190.457	190.457	190.457	-42.9153	4.50937	-12.8165	63.2535	-10.7291	-3.80751	0.106686	0.204661	2.18792	167.098	213.868	-60.0144	0	0	-0.949371	71.7766
0	1.38365	0	0	1.38826	0.132612	-4.67177	-0.276873	0.106948	-0.0610415	-26.3078	-2.71E-15	16.6689	0	0	0.00513407	8.17371	-25.7549	10.8396	392.679	469.741	630.864	383.712	383.711	383.711	11.251	-47.2342	9.78008	181.175	478.348	219.185	190.457	190.457	190.457	-46.962	4.38176	-13.8212	63.8812	-9.85918	-5.71971	-0.396034	0.340737	2.02093	316.162	208.428	-76.2874	0	0	-0.998767	69.7295
0	2.02023	0	0	2.02484	0.111583	-3.86518	-0.291553	0.121669	-0.0903206	-26.3321	1.35E-15	17.6087	0	0	-0.00688644	7.81974	-26.7909	12.3824	399.452	469.384	639.147	383.313	383.313	383.313	12.0406	-51.2557	10.4764	211.754	480.939	214.742	190.457	190.457	190.457	-51.0346	4.14897	-14.8742	64.2954	-8.96405	-7.18938	-0.622323	0.575838	1.89922	410.984	205.927	-91.7308	0	0	-0.839125	67.2403
0	2.50438	0	0	2.50793	0.0903725	-3.05002	-0.303706	0.130033	-0.120072	-26.0356	1.35E-15	17.0603	0	0	-0.0144612	7.54677	-27.4991	13.2588	404.486	468.707	646.887	382.792	382.792	382.792	12.8993	-55.2583	11.1699	242.567	484.115	211.208	190.457	190.457	190.457	-55.1171	3.80731	-15.968	64.5193	-8.03201	-8.11162	-0.654627	0.824641	1.81982	469.088	206.752	-104.422	0	0	-0.565085	64.3253
0	2.82674	0	0	2.82898	0.0705783	-2.28818	-0.312282	0.130103	-0.149725	-25.2811	2.71E-15	14.8063	0	0	-0.017637	7.3088	-27.8772	13.4865	407.804	467.662	653.937	382.116	382.116	382.116	13.81	-59.2185	11.8618	273.399	487.843	208.715	190.457	190.457	190.457	-59.1897	3.36409	-17.0792	64.5446	-7.03959	-8.47617	-0.618224	0.993293	1.78199	514.352	205.454	-112.089	0	0	-0.211392	60.991
0	2.9734	0	0	2.97459	0.0533108	-1.62292	-0.316658	0.121467	-0.179792	-24.0663	0	10.9816	0	0	-0.017818	7.05931	-27.9276	13.1262	409.471	466.239	660.203	381.3	381.3	381.3	14.733	-63.1104	12.5478	304.027	492.028	207.349	190.457	190.457	190.457	-63.227	2.83758	-18.1653	64.3486	-5.96359	-8.31968	-0.595891	1.02607	1.77789	559.963	197.412	-113.391	0	0	0.210448	57.2397
0	2.93022	0	0	2.93074	0.039103	-1.07521	-0.316716	0.105994	-0.21209	-22.4959	-1.35E-15	6.16649	0	0	-0.0169791	6.76945	-27.6604	12.2521	409.578	464.465	665.622	380.42	380.42	380.42	15.609	-66.9079	13.2121	334.233	496.515	207.142	190.457	190.457	190.457	-67.198	2.25437	-19.1668	63.9092	-4.79016	-7.69182	-0.613379	0.920882	1.78573	607.911	181.905	-108.185	0	0	0.680973	53.0808
0	2.68964	0	0	2.6898	0.0280512	-0.64901	-0.312359	0.0874963	-0.249127	-20.6735	5.20E-15	1.31919	0	0	-0.0166675	6.43386	-27.0969	10.9388	408.246	462.394	670.152	379.614	379.614	379.614	16.3681	-70.5867	13.8251	363.806	501.107	208.082	190.457	190.457	190.457	-71.0679	1.64514	-20.0138	63.2172	-3.52354	-6.64086	-0.664394	0.719631	1.77801	655.722	161.527	-97.0419	0	0	1.16018	48.5443
0	2.25898	0	0	2.25902	0.0200801	-0.341571	-0.302925	0.071406	-0.293176	-18.5748	-1.02E-15	-2.35848	0	0	-0.0173785	6.06669	-26.2734	9.25889	405.63	460.11	673.78	379.032	379.032	379.032	16.9448	-74.1271	14.3454	392.523	505.588	210.123	190.457	190.457	190.457	-74.8017	1.03883	-20.6394	62.2852	-2.19431	-5.20986	-0.714998	0.487051	1.73361	696.732	140.674	-81.1214	0	0	1.58256	43.6934
0	1.66728	0	0	1.66728	0.0151885	-0.152896	-0.286824	0.0635623	-0.344085	-15.969	-4.23E-15	-3.71111	0	0	-0.0181605	5.69071	-25.2426	7.28964	401.946	457.72	676.531	378.793	378.793	378.793	17.2953	-77.5139	14.7274	420.134	509.756	213.189	190.457	190.457	190.457	-78.3678	0.456413	-20.9938	61.149	-0.860207	-3.44694	-0.700159	0.28995	1.64139	717.318	124.102	-61.9456	0	0	1.85637	38.6326
0	0.967469	0	0	0.967472	0.0135049	-0.0879588	-0.262404	0.0687886	-0.3995	-12.5018	-1.73E-15	-1.98909	0	0	-0.0167566	5.32417	-24.0715	5.12638	397.483	455.346	678.48	378.95	378.95	378.95	17.4119	-80.7327	14.9332	446.336	513.458	217.168	190.457	190.457	190.457	-81.7391	-0.0935914	-21.0601	59.8618	0.403229	-1.42822	-0.602213	0.150971	1.50456	712.971	111.8	-41.4558	0	0	1.93889	33.5084
0	0.231803	0	0	0.231805	0.0152462	-0.155121	-0.228689	0.0887936	-0.455507	-7.81917	2.62E-15	2.7542	0	0	-0.0105276	4.97694	-22.8371	2.88539	392.609	453.108	679.742	379.492	379.492	379.492	17.3314	-83.7649	14.9478	470.776	516.628	221.892	190.457	190.457	190.457	-84.8916	-0.614803	-20.8652	58.488	1.51744	0.735493	-0.446047	0.0538712	1.33307	689.343	99.383	-21.4397	0	0	1.86032	28.5023
0	-0.459929	0	0	-0.459952	0.020662	-0.364015	-0.185758	0.11965	-0.507577	-1.69611	5.92E-16	9.36215	0	0	0.00157602	4.65484	-21.6207	0.694317	387.746	451.105	680.452	380.363	380.363	380.363	17.1302	-86.5825	14.7923	493.06	519.301	227.127	190.457	190.457	190.457	-87.8008	-1.11722	-20.4817	57.0998	2.41578	2.91151	-0.268173	-0.0277325	1.13465	656.17	81.0882	-3.15223	0	0	1.68488	23.8134
0	-1.03606	0	0	-1.03614	0.0298492	-0.718354	-0.134533	0.150653	-0.551838	5.88351	-2.39E-15	15.6253	0	0	0.0166151	4.3645	-20.501	-1.3219	383.333	449.4	680.738	381.48	381.48	381.481	16.905	-89.1458	14.5248	512.802	521.593	232.56	190.457	190.457	190.457	-90.4371	-1.60889	-20.0155	55.7724	3.05507	4.96458	-0.105585	-0.109391	0.920848	624.316	50.2581	12.6945	0	0	1.47255	19.6325
0	-1.44913	0	0	-1.44944	0.0423611	-1.20083	-0.0770117	0.168602	-0.585964	14.6285	4.23E-15	19.0631	0	0	0.0273226	4.1134	-19.5474	-3.05486	379.776	448.013	680.706	382.75	382.75	382.75	16.7413	-91.4038	14.2206	529.677	523.649	237.806	190.457	190.457	190.457	-92.7607	-2.08938	-19.5734	54.5793	3.42153	6.77488	0.0118791	-0.18656	0.712202	602.923	2.85704	25.13	0	0	1.25052	16.1172
0	-1.6873	0	0	-1.6881	0.0567573	-1.75574	-0.0179144	0.165449	-0.609281	23.7565	5.08E-16	18.1087	0	0	0.0266729	3.90478	-18.8147	-4.42256	377.402	446.919	680.435	384.07	384.07	384.07	16.683	-93.295	13.9376	543.474	525.554	242.43	190.457	190.457	190.457	-94.7171	-2.54832	-19.2245	53.5855	3.53183	8.24888	0.0636887	-0.252808	0.53353	598.685	-61.6318	33.1087	0	0	1.01395	13.3783
0	-1.77479	0	0	-1.77619	0.0705391	-2.28667	0.0352284	0.141637	-0.622769	32.0201	2.20E-15	12.7546	0	0	0.0148566	3.73235	-18.3394	-5.37339	376.424	446.059	679.978	385.343	385.343	385.343	16.7199	-94.7527	13.6865	554.115	527.285	245.991	190.457	190.457	190.457	-96.2385	-2.96969	-18.9758	52.8384	3.42599	9.32326	0.0433721	-0.308099	0.404761	615.291	-138.926	36.4297	0	0	0.741805	11.4773
0	-1.75945	0	0	-1.76138	0.0806183	-2.67472	0.0740048	0.104098	-0.627807	37.9798	-8.88E-15	4.42998	0	0	0.00102804	3.57826	-18.1366	-5.88311	376.921	445.348	679.371	386.484	386.484	386.483	16.7964	-95.7162	13.4226	561.643	528.707	248.104	190.457	190.457	190.457	-97.2549	-3.33839	-18.7728	52.3595	3.15443	9.96102	-0.0315805	-0.362677	0.334159	649.793	-221.08	36.3592	0	0	0.419889	10.4317
0	-1.69417	0	0	-1.69622	0.0840816	-2.808	0.0913959	0.062238	-0.626996	40.3456	-1.35E-15	-4.58636	0	0	-0.00368785	3.41621	-18.1996	-5.94597	378.851	444.691	678.629	387.417	387.417	387.417	16.8316	-96.1439	13.0611	566.171	529.609	248.496	190.457	190.457	190.457	-97.7101	-3.64522	-18.5197	52.1376	2.76446	10.1428	-0.142099	-0.427017	0.325371	698.31	-298.225	35.3962	0	0	0.0689748	10.2206
0	-1.61841	0	0	-1.62009	0.0790175	-2.6131	0.0831795	0.0253382	-0.622345	38.2488	-3.38E-16	-11.8169	0	0	0.00381144	3.21776	-18.5005	-5.56831	382.064	443.998	677.75	388.08	388.08	388.08	16.7414	-96.0249	12.5077	567.831	529.763	247.046	190.457	190.457	190.457	-97.5786	-3.88876	-18.11	52.131	2.29139	9.86182	-0.286417	-0.493887	0.385127	757.999	-356.973	36.1984	0	0	-0.257264	10.7898
0	-1.54556	0	0	-1.5466	0.0651848	-2.08044	0.0485743	0.0019052	-0.614833	31.419	3.38E-16	-15.1069	0	0	0.0149396	2.95937	-18.9946	-4.77241	386.325	443.198	676.715	388.421	388.421	388.421	16.4575	-95.3848	11.6916	566.723	528.979	243.812	190.457	190.457	190.457	-96.8774	-4.07555	-17.4565	52.2776	1.7581	9.12879	-0.476869	-0.538395	0.525427	826.738	-382.983	40.4807	0	0	-0.496633	12.0571
0	-1.45734	0	0	-1.4577	0.0444618	-1.28182	-0.00923248	-0.00125681	-0.601995	20.3047	1.18E-15	-13.1118	0	0	0.0168786	2.62747	-19.6263	-3.60918	391.331	442.247	675.497	388.399	388.399	388.399	15.9457	-94.2878	10.5917	562.892	527.162	239.026	190.457	190.457	190.457	-95.6728	-4.22033	-16.5184	52.5115	1.1825	7.98583	-0.723895	-0.536647	0.751288	898.272	-365.76	47.9136	0	0	-0.612175	13.9181
0	-1.30576	0	0	-1.30579	0.0209084	-0.373522	-0.0827943	0.0188349	-0.577231	6.12917	8.88E-16	-5.73363	0	0	0.006814	2.22155	-20.3376	-2.17258	396.731	441.128	674.064	387.985	387.985	387.984	15.2218	-92.8333	9.24926	556.338	524.358	233.086	190.457	190.457	190.457	-94.0782	-4.34597	-15.32	52.7801	0.58553	6.52076	-1.00951	-0.479316	1.05054	957.148	-303.358	55.6435	0	0	-0.614258	16.2542
0	-1.02417	0	0	-1.02421	0.000274457	0.422361	-0.161121	0.0595524	-0.531308	-9.21866	-2.11E-15	5.71489	0	0	9.41E-05	1.75507	-21.0748	-0.603295	402.144	439.832	672.383	387.17	387.17	387.17	14.3582	-91.1491	7.76233	547.074	520.78	226.511	190.457	190.457	190.457	-92.244	-4.48027	-13.9547	53.0556	-0.00851919	4.86967	-1.28159	-0.375223	1.38309	980.817	-204.649	59.0368	0	0	-0.554646	18.9417
0	-0.544293	0	0	-0.544346	-0.0111446	0.862762	-0.231842	0.111065	-0.457958	-23.5318	-9.30E-16	18.6325	0	0	0.0211886	1.25331	-21.7936	0.926199	407.193	438.354	670.43	385.965	385.965	385.965	13.473	-89.3794	6.26556	535.211	516.794	219.882	190.457	190.457	190.457	-90.3373	-4.64787	-12.5697	53.3353	-0.579244	3.20123	-1.46449	-0.232755	1.68654	948.738	-85.6708	53.7039	0	0	-0.486098	21.8597
0	0.184911	0	0	0.184922	-0.00820864	0.749537	-0.28315	0.157728	-0.360732	-34.6969	-5.08E-15	29.7603	0	0	0.080816	0.747397	-22.4583	2.24542	411.535	436.689	668.181	384.399	384.399	384.399	12.6976	-87.6669	4.89973	521.025	512.846	213.742	190.457	190.457	190.457	-88.5173	-4.85877	-11.329	53.6307	-1.11676	1.68147	-1.50775	-0.0620189	1.90185	859.72	32.9536	38.3484	0	0	-0.427725	24.8937
0	1.18006	0	0	1.18007	0.0114395	-0.00828851	-0.307131	0.185094	-0.254877	-41.2623	-3.38E-15	36.3949	0	0	0.160653	0.267754	-23.037	3.22323	414.888	434.854	665.61	382.516	382.515	382.516	12.1337	-86.1293	3.78039	504.963	509.352	208.499	190.457	190.457	190.457	-86.9088	-5.10004	-10.3663	53.9522	-1.62182	0.435677	-1.43643	0.114885	1.99941	741.816	132.71	16.0295	0	0	-0.370483	27.9352
0	2.41658	0	0	2.41727	0.0467759	-1.37103	-0.304926	0.18747	-0.15594	-43.1078	0	37.4781	0	0	0.225102	-0.158866	-23.497	3.78929	417.031	432.905	662.677	380.376	380.376	380.376	11.8223	-84.8396	2.97578	487.563	506.585	204.355	190.457	190.457	190.457	-85.583	-5.33859	-9.74953	54.3012	-2.10067	-0.471126	-1.29897	0.290255	1.99739	623.75	207.622	-7.99101	0	0	-0.299299	30.8806
0	3.83724	0	0	3.8432	0.0940548	-3.19163	-0.284551	0.169057	-0.0730471	-41.2358	-7.44E-15	33.7558	0	0	0.248386	-0.512775	-23.8038	3.93751	417.805	430.942	659.33	378.048	378.048	378.048	11.743	-83.8233	2.50086	469.351	504.641	201.308	190.457	190.457	190.457	-84.5588	-5.53502	-9.47416	54.6704	-2.55391	-1.03762	-1.12797	0.451781	1.94223	517.828	259.036	-29.0751	0	0	-0.21933	33.6315
0	5.37022	0	0	5.39309	0.148221	-5.26934	-0.254292	0.13839	-0.0114279	-36.9734	6.77E-15	26.9764	0	0	0.228554	-0.784554	-23.9246	3.71714	417.107	429.092	655.532	375.587	375.587	375.587	11.8367	-83.07	2.32666	450.778	503.469	199.218	190.457	190.457	190.457	-83.8169	-5.65876	-9.48322	55.0509	-2.96519	-1.31539	-0.953741	0.560084	1.8909	428.62	285.941	-44.1866	0	0	-0.160639	36.0992
0	6.94348	0	0	7.00219	0.204302	-7.40588	-0.221628	0.103144	0.0278688	-31.66	-5.41E-15	18.9788	0	0	0.18183	-0.97377	-23.8359	3.21419	414.9	427.477	651.282	373.039	373.039	373.039	12.0325	-82.5457	2.39567	432.181	502.932	197.871	190.457	190.457	190.457	-83.3145	-5.69612	-9.69483	55.4391	-3.29865	-1.38166	-0.791765	0.56183	1.8903	354.054	283.093	-52.0785	0	0	-0.146184	38.2148
0	8.49469	0	0	8.61218	0.258208	-9.44028	-0.192998	0.0695872	0.0482633	-26.4569	-4.40E-15	11.2929	0	0	0.129148	-1.08467	-23.5304	2.53081	411.214	426.177	646.633	370.451	370.451	370.451	12.2656	-82.2035	2.63575	413.776	502.857	197.037	190.457	190.457	190.457	-82.9968	-5.65097	-10.0234	55.8368	-3.51173	-1.31152	-0.617013	0.438093	1.96657	283.862	249.443	-53.4502	0	0	-0.156569	39.9404
0	9.9792	0	0	10.1771	0.306928	-11.2587	-0.170892	0.041555	0.0546761	-21.9648	1.44E-15	4.87204	0	0	0.0846779	-1.12476	-23.0183	1.77122	406.153	425.204	641.697	367.893	367.893	367.893	12.4881	-81.9947	2.97159	395.686	503.075	196.517	190.457	190.457	190.457	-82.8099	-5.54187	-10.3935	56.2408	-3.57984	-1.17133	-0.40158	0.212755	2.1354	212.243	190.158	-49.9943	0	0	-0.147605	41.2723
0	11.3702	0	0	11.6635	0.348421	-12.7896	-0.154992	0.0207012	0.0513235	-18.3197	4.23E-17	0.116112	0	0	0.0535308	-1.10595	-22.3222	1.03269	399.885	424.5	636.635	365.478	365.478	365.478	12.6731	-81.8756	3.33305	377.959	503.441	196.161	190.457	190.457	190.457	-82.7072	-5.39784	-10.747	56.6259	-3.52314	-1.03055	-0.132067	-0.0544619	2.40161	141.513	116.357	-43.697	0	0	-0.0969993	42.2338
0	12.6523	0	0	13.0461	0.381451	-13.9952	-0.145335	0.0077423	0.0418888	-15.5298	-3.38E-15	-2.92177	0	0	0.0350311	-1.04623	-21.4668	0.399556	392.607	423.944	631.638	363.373	363.373	363.373	12.8138	-81.8076	3.65942	360.589	503.847	195.865	190.457	190.457	190.457	-82.6504	-5.2541	-11.0452	56.9317	-3.41837	-0.975131	0.175058	-0.305812	2.74489	80.6294	39.5699	-36.4554	0	0	-0.0352896	42.8613
0	13.8162	0	0	14.3045	0.405452	-14.8634	-0.14223	0.002439	0.029005	-13.506	4.14E-15	-4.44027	0	0	0.0255365	-0.968699	-20.4679	-0.0627078	384.513	423.385	626.903	361.796	361.796	361.796	12.9194	-81.758	3.90158	343.539	504.226	195.571	190.457	190.457	190.457	-82.609	-5.14807	-11.2673	57.0612	-3.37942	-1.10319	0.485739	-0.486571	3.1167	39.7258	-27.7926	-29.7956	0	0	-0.013758	43.1873
0	14.8534	0	0	15.4203	0.420469	-15.4032	-0.145026	0.0035435	0.0141439	-12.0016	3.55E-15	-4.80363	0	0	0.0206366	-0.900044	-19.3258	-0.31348	375.752	422.671	622.601	360.978	360.978	360.978	13.0084	-81.6993	4.02269	326.747	504.545	195.262	190.457	190.457	190.457	-82.5592	-5.11451	-11.4055	56.8943	-3.49581	-1.5045	0.75518	-0.544947	3.42852	26.7756	-72.4401	-24.6102	0	0	-0.0320704	43.2287
0	15.7506	0	0	16.3731	0.427141	-15.6421	-0.152729	0.00943851	-0.00113617	-10.7426	-5.92E-16	-4.39987	0	0	0.0169971	-0.869237	-18.0228	-0.342765	366.409	421.681	618.874	361.068	361.068	361.068	13.0998	-81.605	3.99867	310.14	504.801	194.952	190.457	190.457	190.457	-82.4777	-5.17957	-11.4601	56.3137	-3.764	-2.23383	0.953103	-0.471541	3.57509	40.0487	-86.6378	-21.4145	0	0	-0.0156393	42.9816
0	16.4858	0	0	17.1374	0.426622	-15.6235	-0.164256	0.0179057	-0.015127	-9.51122	3.72E-15	-3.61358	0	0	0.0129155	-0.90152	-16.5297	-0.172466	356.501	420.352	615.824	362.033	362.033	362.033	13.2054	-81.4447	3.81878	293.64	505.006	194.675	190.457	190.457	190.457	-82.336	-5.35574	-11.4353	55.2307	-4.07398	-3.28794	1.0483	-0.337136	3.52023	72.2614	-77.1119	-19.9157	0	0	0.112655	42.4264
0	17.0286	0	0	17.6833	0.420396	-15.4005	-0.177574	0.0268245	-0.0264569	-8.10377	-3.89E-15	-2.73811	0	0	0.00810079	-1.00436	-14.8175	0.143371	346.007	418.686	613.516	363.664	363.663	363.664	13.3268	-81.182	3.48533	277.173	505.183	194.474	190.457	190.457	190.457	-82.0975	-5.63958	-11.3366	53.603	-4.2753	-4.5852	1.00985	-0.234775	3.32643	114.764	-57.5322	-19.324	0	0	0.371786	41.5419
0	17.3428	0	0	17.9776	0.410061	-15.0294	-0.190398	0.0348917	-0.0353712	-6.41084	-5.75E-15	-1.91067	0	0	0.0032656	-1.15573	-12.8716	0.517359	334.887	416.743	611.976	365.674	365.674	365.674	13.4539	-80.7744	3.0116	260.679	505.35	194.394	190.457	190.457	190.457	-81.7174	-6.01311	-11.1698	51.4405	-4.27547	-5.96094	0.815277	-0.198443	3.10093	162.544	-36.4562	-18.3994	0	0	0.742672	40.3229
0	17.3886	0	0	17.9858	0.397326	-14.5702	-0.201213	0.0413153	-0.0426838	-4.48788	-8.88E-16	-1.17645	0	0	-0.000441868	-1.3105	-10.7041	0.827951	323.107	414.628	611.206	367.82	367.82	367.82	13.5677	-80.1744	2.42053	244.109	505.525	194.468	190.457	190.457	190.457	-81.1445	-6.44646	-10.941	48.8073	-4.09182	-7.19548	0.49341	-0.148229	2.9341	207.458	-6.02704	-16.3103	0	0	1.15763	38.7959
0	17.1254	0	0	17.6738	0.384058	-14.0898	-0.208696	0.045218	-0.0475568	-2.44263	4.74E-15	-0.584334	0	0	-0.00193985	-1.42768	-8.35735	0.930692	310.664	412.468	611.217	369.922	369.922	369.922	13.6429	-79.334	1.74302	227.422	505.715	194.715	190.457	190.457	190.457	-80.3262	-6.90169	-10.6577	45.8227	-3.8212	-8.07403	0.15599	-0.0203887	2.84071	228.632	40.4229	-13.2802	0	0	1.4329	37.0253
0	16.5177	0	0	17.0124	0.37204	-13.6529	-0.211308	0.0461932	-0.0472414	-0.331986	4.32E-15	-0.154895	0	0	-0.000446195	-1.49257	-5.89614	0.691026	297.617	410.395	612.052	371.845	371.845	371.845	13.6552	-78.2088	1.01314	210.594	505.922	195.141	190.457	190.457	190.457	-79.2138	-7.34057	-10.3292	42.6461	-3.57877	-8.44853	-0.0546353	0.150721	2.78068	200.568	96.8782	-10.6167	0	0	1.3454	35.1042
0	15.5404	0	0	15.9802	0.362427	-13.3023	-0.208291	0.0440725	-0.0395493	1.7902	2.13E-15	0.0962044	0	0	0.00442255	-1.51479	-3.39331	0.024979	284.128	408.541	613.769	373.47	373.47	373.47	13.5894	-76.7612	0.2601	193.623	506.146	195.733	190.457	190.457	190.457	-77.7673	-7.73558	-9.96724	39.44	-3.45779	-8.27227	-0.0389773	0.304126	2.72784	108.654	153.939	-9.54218	0	0	0.805871	33.134
0	14.1829	0	0	14.5665	0.35527	-13.0405	-0.200055	0.0390189	-0.0244984	3.84794	-2.24E-15	0.184676	0	0	0.012506	-1.51233	-0.914761	-1.07383	270.47	407.027	616.404	374.721	374.721	374.721	13.4448	-74.9621	-0.498331	176.541	506.387	196.454	190.457	190.457	190.457	-75.958	-8.07719	-9.58489	36.329	-3.51039	-7.60253	0.20958	0.403568	2.67585	-41.8829	205.051	-10.4016	0	0	-0.0713058	31.2011
0	12.4479	0	0	12.7717	0.349384	-12.8249	-0.187972	0.0320335	-0.00478131	5.73177	4.23E-15	0.218967	0	0	0.023026	-1.49678	1.48784	-2.53273	257.002	405.954	619.928	375.616	375.616	375.617	13.2323	-72.7913	-1.25689	159.413	506.642	197.248	190.457	190.457	190.457	-73.7682	-8.37274	-9.19485	33.3799	-3.74143	-6.5765	0.608874	0.443409	2.61836	-227.766	246.644	-12.5803	0	0	-1.0568	29.3659
0	10.3475	0	0	10.6049	0.3427	-12.5795	-0.173864	0.024626	0.0145501	7.28961	-1.27E-15	0.358103	0	0	0.0345309	-1.46565	3.77541	-4.22395	244.12	405.38	624.238	376.272	376.272	376.272	12.9673	-70.2371	-2.01672	142.317	506.911	198.037	190.457	190.457	190.457	-71.1897	-8.63731	-8.80873	30.6119	-4.11651	-5.36911	1.00827	0.412271	2.52818	-411.361	272.696	-14.8744	0	0	-1.90458	27.6657
0	7.89704	0	0	8.08137	0.332973	-12.2217	-0.160032	0.018095	0.0283505	8.27431	-6.77E-16	0.718892	0	0	0.0444734	-1.3999	5.91354	-6.00569	232.185	405.319	629.155	376.869	376.869	376.869	12.6616	-67.2954	-2.77554	125.326	507.186	198.736	190.457	190.457	190.457	-68.2208	-8.8811	-8.43698	28.0284	-4.58651	-4.13723	1.29811	0.317088	2.364	-563.873	279.115	-16.2767	0	0	-2.47475	26.1285
0	5.11313	0	0	5.22166	0.318471	-11.6863	-0.148827	0.0134757	0.0333127	8.36658	-8.46E-16	1.35114	0	0	0.0491002	-1.2691	7.86637	-7.75576	221.482	405.734	634.445	377.582	377.582	377.582	12.318	-63.9696	-3.52052	108.486	507.459	199.265	190.457	190.457	190.457	-64.8659	-9.10081	-8.08847	25.6454	-5.11499	-2.98041	1.46961	0.214686	2.11997	-678.282	270.14	-16.4376	0	0	-2.74419	24.7834
0	2.01684	0	0	2.05417	0.298305	-10.9384	-0.142394	0.0114509	0.0281307	7.21178	3.38E-15	2.22708	0	0	0.0438564	-1.04593	9.59719	-9.38106	212.217	406.552	639.855	378.513	378.513	378.513	11.9318	-60.2729	-4.22678	91.803	507.717	199.577	190.457	190.457	190.457	-61.1373	-9.27831	-7.76981	23.5002	-5.68421	-1.94439	1.57928	0.187996	1.84115	-762.002	255.57	-15.4373	0	0	-2.74875	23.665
0	-1.35994	0	0	-1.3808	0.272441	-9.97365	-0.142293	0.0122139	0.0125177	4.48746	2.37E-15	3.24836	0	0	0.0244686	-0.722725	11.0737	-10.8107	204.534	407.671	645.14	379.693	379.693	379.693	11.4951	-56.2309	-4.86075	75.2543	507.948	199.673	190.457	190.457	190.457	-57.0589	-9.38534	-7.48474	21.6385	-6.27574	-1.05363	1.66631	0.26145	1.57575	-819.669	238.699	-13.509	0	0	-2.52991	22.8122
0	-4.96812	0	0	-5.02765	0.241549	-8.81388	-0.14945	0.0153758	-0.0130731	-0.0439558	-4.06E-15	4.26713	0	0	-0.0117301	-0.316844	12.2723	-11.991	198.53	408.968	650.083	381.11	381.11	381.11	11.0019	-51.8846	-5.38692	58.8036	508.137	199.618	190.457	190.457	190.457	-52.6699	-9.39126	-7.23287	20.0987	-6.85273	-0.333563	1.73753	0.38903	1.34866	-851.013	215.375	-11.0414	0	0	-2.146	22.2663
0	-8.73712	0	0	-8.81313	0.206815	-7.50117	-0.164708	0.0203055	-0.0465911	-6.52763	1.35E-15	5.14391	0	0	-0.0648127	0.136795	13.1795	-12.884	194.268	410.311	654.493	382.745	382.745	382.745	10.4518	-47.2926	-5.77598	42.4249	508.27	199.551	190.457	190.457	190.457	-48.0278	-9.27176	-7.00853	18.8992	-7.36005	0.187606	1.8043	0.513257	1.17251	-860.38	183.602	-8.64082	0	0	-1.68267	22.0685
0	-12.5705	0	0	-12.643	0.169705	-6.08988	-0.188723	0.0262023	-0.0844489	-14.9384	4.14E-15	5.77936	0	0	-0.130808	0.5981	13.7932	-13.463	191.77	411.574	658.204	384.598	384.598	384.598	9.85171	-42.535	-6.01187	26.1351	508.332	199.677	190.457	190.457	190.457	-43.2123	-9.0167	-6.80083	18.0325	-7.73665	0.481386	1.86736	0.592039	1.0429	-853.266	146.038	-6.79815	0	0	-1.21043	22.2552
0	-16.3442	0	0	-16.3994	0.131806	-4.6409	-0.220081	0.0316946	-0.122212	-24.8415	3.47E-15	6.10138	0	0	-0.199434	1.03303	14.1217	-13.7067	191.024	412.646	661.073	386.694	386.694	386.694	9.21622	-37.7154	-6.09641	10.0279	508.306	200.246	190.457	190.457	190.457	-38.3287	-8.63531	-6.59583	17.4668	-7.93267	0.523553	1.89741	0.606707	0.943927	-830.165	107.975	-5.51327	0	0	-0.767368	22.8532
0	-19.9121	0	0	-19.945	0.0947931	-3.22002	-0.254522	0.0342181	-0.154952	-35.3113	6.09E-15	6.02356	0	0	-0.254776	1.42004	14.1824	-13.6033	191.973	413.451	662.991	389.068	389.068	389.068	8.56599	-32.959	-6.05243	-5.70821	508.179	201.512	190.457	190.457	190.457	-33.5054	-8.15923	-6.37972	17.1575	-7.92148	0.301624	1.84681	0.555844	0.851563	-787.6	73.6934	-4.21942	0	0	-0.374103	23.875
0	-23.1234	0	0	-23.1368	0.0604282	-1.89719	-0.286918	0.0318081	-0.178555	-45.1906	-6.77E-15	5.59774	0	0	-0.281462	1.75188	13.998	-13.1603	194.505	413.963	663.886	391.737	391.737	391.737	7.9236	-28.4004	-5.92466	-20.8019	507.934	203.681	190.457	190.457	190.457	-28.8809	-7.6418	-6.14152	17.0638	-7.70094	-0.17716	1.68673	0.456609	0.750368	-724.202	46.683	-2.11188	0	0	-0.0453358	25.315
0	-25.8433	0	0	-25.8456	0.0305027	-0.743555	-0.313533	0.0239532	-0.190571	-53.4411	-2.71E-15	5.02262	0	0	-0.271261	2.03351	13.5942	-12.4132	198.451	414.209	663.733	394.685	394.685	394.685	7.30862	-24.1666	-5.77509	-34.9385	507.549	206.867	190.457	190.457	190.457	-24.587	-7.15171	-5.87521	17.1606	-7.28684	-0.883929	1.43614	0.33833	0.639075	-646.683	29.1735	1.44555	0	0	0.208061	27.1489
0	-27.9725	0	0	-27.9726	0.00668591	0.175065	-0.333154	0.012027	-0.190451	-59.4112	6.09E-15	4.58406	0	0	-0.226164	2.27847	12.9971	-11.4221	203.602	414.266	662.55	397.853	397.853	397.853	6.73434	-20.3613	-5.67043	-47.8089	506.996	211.069	190.457	190.457	190.457	-20.731	-6.75918	-5.58114	17.4375	-6.7084	-1.77306	1.16666	0.226146	0.531136	-571.872	20.9687	6.59134	0	0	0.387297	29.3357
0	-29.4576	0	0	-29.4608	-0.00969179	0.806735	-0.346551	-0.000872172	-0.179346	-62.9032	-4.06E-15	4.57449	0	0	-0.156444	2.50596	12.2337	-10.2544	209.741	414.243	660.394	401.146	401.146	401.146	6.20812	-17.0544	-5.66297	-59.1508	506.238	216.19	190.457	190.457	190.457	-17.385	-6.51661	-5.26713	17.8859	-6.00935	-2.79097	0.963399	0.152995	0.446043	-518.933	23.7314	12.6969	0	0	0.506907	31.8227
0	-30.2934	0	0	-30.2998	-0.0178066	1.11965	-0.355482	-0.011111	-0.159553	-64.1175	8.80E-15	5.18622	0	0	-0.0757901	2.73615	11.331	-8.96396	216.678	414.259	657.348	404.456	404.456	404.456	5.73564	-14.2779	-5.77309	-68.7711	505.239	222.061	190.457	190.457	190.457	-14.5806	-6.44154	-4.94906	18.4838	-5.24545	-3.88936	0.880167	0.142134	0.401341	-500.112	38.3823	18.6743	0	0	0.591152	34.5514
0	-30.5177	0	0	-30.524	-0.0173535	1.10218	-0.361449	-0.0154886	-0.134135	-63.4971	-6.09E-15	6.47163	0	0	0.00349013	2.98495	10.3161	-7.57929	224.277	414.43	653.516	407.67	407.67	407.67	5.32777	-12.0284	-5.98171	-76.5482	503.974	228.477	190.457	190.457	190.457	-12.3127	-6.51017	-4.652	19.1924	-4.47501	-5.03779	0.881726	0.166627	0.385497	-507.251	58.9321	23.2062	0	0	0.658759	37.4621
0	-30.2005	0	0	-30.2034	-0.00840967	0.75729	-0.365224	-0.0133683	-0.10537	-61.596	-1.08E-14	8.20504	0	0	0.0729942	3.26256	9.2127	-6.11406	232.448	414.849	649.015	410.669	410.669	410.669	5.00499	-10.2748	-6.23834	-82.4192	502.443	235.23	190.457	190.457	190.457	-10.5485	-6.66633	-4.40941	19.9694	-3.7551	-6.21932	0.916581	0.196678	0.391038	-528.985	78.5672	25.5354	0	0	0.723998	40.4976
0	-29.4315	0	0	-29.4315	0.00863132	0.100027	-0.366949	-0.00633899	-0.0747923	-58.9906	7.44E-15	9.95976	0	0	0.128306	3.57315	8.03908	-4.58247	241.125	415.583	643.975	413.33	413.33	413.33	4.79558	-8.96885	-6.47702	-86.3626	500.675	242.119	190.457	190.457	190.457	-9.23823	-6.83833	-4.2591	20.7826	-3.13892	-7.42053	0.948036	0.215107	0.42312	-556.856	92.5917	25.5002	0	0	0.801885	43.6059
0	-28.307	0	0	-28.3103	0.0330187	-0.840584	-0.367326	0.00235002	-0.0436924	-56.3026	-7.44E-15	11.1991	0	0	0.168159	3.91495	6.8078	-3.00978	250.252	416.664	638.539	415.531	415.531	415.531	4.72748	-8.05455	-6.63362	-88.3823	498.718	248.959	190.457	190.457	190.457	-8.32568	-6.95673	-4.23518	21.617	-2.67144	-8.62157	0.935139	0.202062	0.483963	-581.095	95.148	23.8031	0	0	0.907138	46.7403
0	-26.919	0	0	-26.9371	0.0636241	-2.02032	-0.367949	0.0098652	-0.0126173	-54.1462	-2.03E-15	11.5184	0	0	0.19381	4.28202	5.52595	-1.44186	259.765	418.086	632.862	417.159	417.159	417.159	4.81864	-7.47896	-6.65928	-88.491	496.624	255.577	190.457	190.457	190.457	-7.75736	-6.96839	-4.35942	22.4793	-2.3883	-9.78276	0.853802	0.155064	0.579111	-595.643	84.665	21.3948	0	0	1.04796	49.8602
0	-25.3454	0	0	-25.3927	0.09897	-3.3806	-0.370213	0.0139138	0.0182522	-52.942	6.09E-15	10.6942	0	0	0.207891	4.66629	4.19581	0.0507926	269.581	419.802	627.109	418.116	418.115	418.116	5.07025	-7.20203	-6.52643	-86.6935	494.435	261.81	190.457	190.457	190.457	-7.49183	-6.84297	-4.6355	23.3989	-2.31371	-10.8367	0.713094	0.0878009	0.710029	-601.522	63.9179	19.4373	0	0	1.23309	52.93
0	-23.6446	0	0	-23.7348	0.137271	-4.85025	-0.373515	0.0134966	0.0490922	-52.6919	8.12E-15	8.76905	0	0	0.213274	5.05911	2.81633	1.37978	279.601	421.736	621.455	418.321	418.321	418.321	5.46453	-7.20316	-6.22721	-82.9747	492.171	267.502	190.457	190.457	190.457	-7.50568	-6.57145	-5.04743	24.4245	-2.45757	-11.6943	0.553269	0.0196297	0.873743	-606.015	38.8355	18.8398	0	0	1.48055	55.9184
0	-21.8567	0	0	-21.9986	0.17649	-6.34853	-0.375577	0.00888351	0.0791602	-53.0185	6.09E-15	6.0212	0	0	0.212636	5.45362	1.3842	2.45291	289.723	423.793	616.072	417.721	417.721	417.721	5.96745	-7.48075	-5.76693	-77.3026	489.829	272.501	190.457	190.457	190.457	-7.79341	-6.1596	-5.56316	25.6184	-2.81498	-12.2589	0.366938	-0.061621	1.04362	-604.518	11.182	20.1162	0	0	1.78226	58.797
0	-20.0086	0	0	-20.2031	0.214478	-7.79152	-0.373747	0.00134985	0.107596	-53.3602	4.06E-15	2.88456	0	0	0.208387	5.85051	-0.106567	3.18067	299.845	425.871	611.12	416.291	416.291	416.291	6.53524	-8.04643	-5.15814	-69.6413	487.388	276.661	190.457	190.457	190.457	-8.36243	-5.62167	-6.14164	27.0547	-3.37525	-12.4311	0.180911	-0.15259	1.20129	-600.107	-15.0836	23.1602	0	0	2.13874	61.5403
0	-18.1206	0	0	-18.3597	0.249106	-9.09832	-0.366259	-0.00750273	0.133126	-53.2014	-1.08E-14	-0.175758	0	0	0.202414	6.26167	-1.66474	3.48903	309.875	427.882	606.732	414.044	414.044	414.044	7.12171	-8.9166	-4.41598	-59.9666	484.825	279.852	190.457	190.457	190.457	-9.2257	-4.97514	-6.74093	28.8121	-4.13207	-12.1257	0.0462326	-0.235481	1.33804	-600.703	-36.0174	27.2952	0	0	2.57035	64.1262
0	-16.2107	0	0	-16.4782	0.278398	-10.1964	-0.352603	-0.0160079	0.15407	-52.2107	-5.41E-15	-2.73962	0	0	0.195696	6.70941	-3.30072	3.3395	319.748	429.762	603.007	411.04	411.04	411.04	7.68452	-10.1053	-3.55593	-48.2783	482.118	281.968	190.457	190.457	190.457	-10.395	-4.23772	-7.32462	30.9613	-5.09109	-11.2997	0.0235045	-0.28169	1.46244	-615.109	-49.3028	31.4562	0	0	3.11809	66.5355
0	-14.2966	0	0	-14.5714	0.300701	-11.0275	-0.333297	-0.0226899	0.168295	-50.2743	-6.77E-15	-4.4918	0	0	0.187983	7.22022	-5.0249	2.74953	329.451	431.482	600.009	407.401	407.401	407.401	8.18939	-11.6191	-2.59432	-34.6049	479.26	282.933	190.457	190.457	190.457	-11.8765	-3.42714	-7.86588	33.5484	-6.26843	-9.9774	0.153874	-0.257275	1.60107	-645.554	-54.6052	34.5484	0	0	3.80214	68.7521
0	-12.3971	0	0	-12.6578	0.31494	-11.5556	-0.309612	-0.0262092	0.173835	-47.4757	4.06E-15	-5.23664	0	0	0.178018	7.81305	-6.84561	1.80371	339.033	433.036	597.791	403.31	403.31	403.31	8.61255	-13.455	-1.55143	-19.0048	476.259	282.717	190.457	190.457	190.457	-13.6683	-2.5639	-8.34888	36.5795	-7.67322	-8.25811	0.44265	-0.128104	1.79124	-685.627	-51.864	35.5523	0	0	4.56987	70.7627
0	-10.5342	0	0	-10.7634	0.320921	-11.7769	-0.28339	-0.0257957	0.169469	-44.0501	-1.35E-15	-4.946	0	0	0.164291	8.48444	-8.7664	0.64722	348.595	434.428	596.406	399.004	399.004	399.004	8.94203	-15.5997	-0.454779	-1.56463	473.138	281.339	190.457	190.457	190.457	-15.7598	-1.67449	-8.76866	40.0085	-9.27704	-6.29948	0.848543	0.126793	2.06845	-720.892	-40.5127	33.8146	0	0	5.25854	72.5546
0	-8.73353	0	0	-8.92122	0.319576	-11.7271	-0.257044	-0.0211615	0.155332	-40.3391	-5.41E-15	-3.73378	0	0	0.146286	9.19595	-10.7829	-0.539615	358.259	435.648	595.943	394.751	394.751	394.751	9.17805	-18.0313	0.660231	17.6038	469.94	278.874	190.457	190.457	190.457	-18.1333	-0.792716	-9.12969	43.7299	-10.9879	-4.28506	1.29739	0.4917	2.44249	-735.934	-20.1152	28.9112	0	0	5.65111	74.1096
0	-7.02381	0	0	-7.16802	0.312983	-11.4831	-0.233309	-0.0125076	0.133749	-36.7238	-6.77E-16	-1.8141	0	0	0.125228	9.872	-12.8804	-1.57538	368.121	436.663	596.522	390.818	390.818	390.818	9.33229	-20.7231	1.75472	38.3685	466.72	275.446	190.457	190.457	190.457	-20.7667	0.0438509	-9.44391	47.5836	-12.6462	-2.39218	1.71177	0.896485	2.87293	-722.575	7.65927	20.9723	0	0	5.59601	75.3958
0	-5.43297	0	0	-5.53779	0.303963	-11.1486	-0.214752	-0.000729276	0.109586	-33.5535	2.03E-15	0.531279	0	0	0.103765	10.4133	-15.0333	-2.30615	378.221	437.417	598.281	387.441	387.441	387.441	9.42551	-23.647	2.79476	60.5852	463.542	271.213	190.457	190.457	190.457	-23.6365	0.801305	-9.72866	51.3769	-14.0495	-0.774247	2.03541	1.21213	3.26218	-683.025	36.1619	11.0954	0	0	5.08059	76.3654
0	-3.98296	0	0	-4.05522	0.295206	-10.8231	-0.203169	0.0130442	0.088638	-31.0807	4.40E-15	3.04197	0	0	0.0845898	10.7251	-17.2063	-2.61969	388.527	437.855	601.328	384.797	384.797	384.797	9.48272	-26.7769	3.75917	84.1112	460.478	266.349	190.457	190.457	190.457	-26.7196	1.45667	-10.0033	54.9183	-15.0068	0.438219	2.25915	1.30241	3.48787	-629.986	57.3692	0.794419	0	0	4.25065	76.9619
0	-2.6854	0	0	-2.73173	0.288248	-10.564	-0.199555	0.0280969	0.0754624	-29.4621	2.54E-15	5.55767	0	0	0.0690895	10.7492	-19.3565	-2.44315	398.957	437.941	605.701	382.981	382.981	382.981	9.52777	-30.0891	4.6417	108.821	457.602	261.018	190.457	190.457	190.457	-29.9939	2.0003	-10.2859	58.0479	-15.4074	1.13012	2.39404	1.10767	3.46319	-575.78	68.3369	-9.14634	0	0	3.29943	77.1353
0	-1.53987	0	0	-1.5654	0.282812	-10.3612	-0.204603	0.0443721	0.0705188	-28.8084	-4.65E-15	8.03164	0	0	0.0569566	10.4831	-21.4343	-1.73746	409.404	437.67	611.334	381.989	381.989	381.989	9.58015	-33.5618	5.44666	134.623	454.995	255.36	190.457	190.457	190.457	-33.4384	2.43216	-10.5902	60.6539	-15.2646	1.20929	2.41704	0.699735	3.19934	-518.397	74.8085	-19.7809	0	0	2.32631	76.8546
0	-0.535039	0	0	-0.543532	0.27696	-10.1426	-0.218691	0.0622141	0.0696661	-29.1726	2.71E-15	10.4832	0	0	0.0466096	9.97617	-23.3849	-0.508562	419.734	437.077	618.062	381.714	381.714	381.714	9.65495	-37.1758	6.18191	161.466	452.743	249.499	190.457	190.457	190.457	-37.0342	2.75496	-10.9258	62.6775	-14.6953	0.636676	2.25647	0.256254	2.7898	-439.119	87.1956	-33.3888	0	0	1.33411	76.1089
0	0.347441	0	0	0.352593	0.268002	-9.8075	-0.240613	0.081737	0.0669073	-30.4047	-6.09E-15	12.9136	0	0	0.0359439	9.31011	-25.1508	1.16288	429.752	436.214	625.629	381.966	381.966	381.966	9.76474	-40.9158	6.85291	189.331	450.944	243.567	190.457	190.457	190.457	-40.7668	2.96828	-11.298	64.1128	-13.8505	-0.535951	1.83992	-0.0434195	2.34976	-315.843	111.166	-51.4277	0	0	0.369459	74.8973
0	1.12596	0	0	1.14085	0.253657	-9.26939	-0.267812	0.102495	0.0572207	-32.1511	1.35E-15	15.2657	0	0	0.0234085	8.57444	-26.6765	3.0971	439.176	435.125	633.712	382.501	382.501	382.501	9.92101	-44.7698	7.45929	218.212	449.7	237.734	190.457	190.457	190.457	-44.626	3.06529	-11.7084	65.0057	-12.8505	-2.14319	1.19415	-0.120529	1.98184	-147.264	141.676	-72.8317	0	0	-0.388014	73.2165
0	1.81226	0	0	1.83234	0.232898	-8.48774	-0.297083	0.123314	0.0384572	-33.9136	2.71E-15	17.411	0	0	0.00870417	7.84754	-27.9164	5.0334	447.65	433.819	641.948	383.078	383.078	383.078	10.1353	-48.7276	7.99384	248.077	449.107	232.212	190.457	190.457	190.457	-48.6044	3.03221	-12.154	65.4448	-11.7588	-3.92642	0.478055	-0.00750013	1.72912	38.1234	169.176	-94.8569	0	0	-0.767798	71.0581
0	2.40796	0	0	2.42862	0.20618	-7.47709	-0.325034	0.142603	0.0103971	-35.1122	4.06E-15	19.1814	0	0	-0.00720012	7.18359	-28.8401	6.69668	454.82	432.253	649.977	383.501	383.501	383.5	10.42	-52.7771	8.44556	278.845	449.251	227.251	190.457	190.457	190.457	-52.6936	2.85189	-12.6282	65.5368	-10.5958	-5.59849	-0.125827	0.202293	1.58272	205.609	188.158	-115.064	0	0	-0.76854	68.414
0	2.90351	0	0	2.92117	0.175197	-6.29925	-0.34797	0.158538	-0.0264286	-35.1289	-2.71E-15	20.3875	0	0	-0.022525	6.60808	-29.4322	7.87049	460.414	430.361	657.493	383.635	383.635	383.635	10.7866	-56.9	8.80654	310.363	450.191	223.115	190.457	190.457	190.457	-56.8791	2.51143	-13.1226	65.3738	-9.36947	-6.91194	-0.517453	0.426785	1.51362	337.7	201.819	-131.5	0	0	-0.510716	65.2833
0	3.27759	0	0	3.29036	0.142442	-5.04823	-0.36224	0.169296	-0.0715964	-33.4216	-9.47E-15	20.829	0	0	-0.0351278	6.12126	-29.6879	8.43522	464.276	428.099	664.268	383.41	383.41	383.41	11.2429	-61.0658	9.0796	342.391	451.948	220.044	190.457	190.457	190.457	-61.133	2.01134	-13.6281	65.0089	-8.09694	-7.70005	-0.707005	0.629837	1.50077	439.415	218.57	-141.912	0	0	-0.115373	61.6728
0	3.49614	0	0	3.504	0.110808	-3.83539	-0.36473	0.173312	-0.124482	-29.653	6.77E-15	20.3043	0	0	-0.0427816	5.70538	-29.6097	8.36454	466.365	425.473	670.16	382.81	382.81	382.81	11.7871	-65.2262	9.28225	374.607	454.495	218.22	190.457	190.457	190.457	-65.4074	1.37211	-14.1359	64.4536	-6.80822	-7.88997	-0.763401	0.796375	1.53827	525.055	242.433	-143.752	0	0	0.348484	57.5972
0	3.51414	0	0	3.51826	0.0831927	-2.77379	-0.354081	0.169283	-0.183942	-23.8554	-2.71E-15	18.6054	0	0	-0.043381	5.33404	-29.2074	7.70068	466.73	422.551	675.1	381.885	381.885	381.885	12.403	-69.3134	9.44532	406.613	457.749	217.73	190.457	190.457	190.457	-69.6317	0.63604	-14.6366	63.6939	-5.53322	-7.49768	-0.766019	0.9037	1.61881	606.502	267.66	-134.948	0	0	0.850699	53.084
0	3.28245	0	0	3.28437	0.0620802	-1.96084	-0.330938	0.156423	-0.249151	-16.4367	-2.03E-15	15.5575	0	0	-0.0357023	4.98304	-28.5018	6.52647	465.494	419.46	679.079	380.763	380.763	380.763	13.0567	-73.2433	9.60497	437.966	461.571	218.542	190.457	190.457	190.457	-73.7146	-0.137414	-15.1191	62.7136	-4.28971	-6.60444	-0.774448	0.932155	1.71814	689.076	283.519	-115.064	0	0	1.36913	48.1845
0	2.76023	0	0	2.76113	0.0491257	-1.46161	-0.297371	0.134851	-0.319239	-8.03648	3.72E-15	11.1058	0	0	-0.0203651	4.63917	-27.529	4.94281	462.847	416.365	682.128	379.648	379.648	379.648	13.6973	-76.9238	9.78909	468.212	465.765	220.51	190.457	190.457	190.457	-77.5536	-0.882293	-15.5653	61.5142	-3.084	-5.3204	-0.806461	0.878293	1.79466	768.85	279.982	-85.9046	0	0	1.86728	42.9865
0	1.92891	0	0	1.9294	0.0448191	-1.29559	-0.255111	0.106506	-0.392886	0.761057	-3.72E-15	5.47588	0	0	0.000251566	4.30303	-26.3431	3.05591	459.05	413.445	684.309	378.771	378.771	378.771	14.2624	-80.2663	10.0021	496.918	470.085	223.389	190.457	190.457	190.457	-81.0466	-1.54015	-15.9462	60.1238	-1.92371	-3.7531	-0.829835	0.752653	1.79999	832.791	250.641	-51.5646	0	0	2.28485	37.6216
0	0.801553	0	0	0.801791	0.0482771	-1.4289	-0.204544	0.0755322	-0.46791	9.61293	1.76E-15	-0.722485	0	0	0.0239395	3.98565	-25.0155	0.975733	454.439	410.875	685.712	378.334	378.334	378.334	14.6892	-83.1942	10.2161	523.688	474.253	226.859	190.457	190.457	190.457	-84.1026	-2.07227	-16.2198	58.5948	-0.832146	-1.99782	-0.793243	0.569367	1.70446	866.33	193.702	-17.5706	0	0	2.55667	32.263
0	-0.577287	0	0	-0.577586	0.0572281	-1.77389	-0.145682	0.0470275	-0.541614	18.3299	-1.95E-15	-6.59653	0	0	0.0504014	3.70221	-23.6304	-1.17937	449.43	408.788	686.452	378.448	378.448	378.448	14.9258	-85.6452	10.373	548.169	477.985	230.553	190.457	190.457	190.457	-86.6462	-2.46499	-16.336	56.994	0.145957	-0.146595	-0.668142	0.343308	1.50928	863.456	111.586	11.1672	0	0	2.64625	27.1128
0	-2.14038	0	0	-2.14197	0.0682674	-2.19918	-0.0799782	0.0254776	-0.611543	26.6231	1.48E-15	-11.169	0	0	0.080164	3.46626	-22.2777	-3.28155	444.502	407.257	686.66	379.113	379.113	379.113	14.9398	-87.5696	10.4006	570.049	481.028	234.063	190.457	190.457	190.457	-88.6192	-2.72632	-16.2463	55.3931	0.95069	1.70048	-0.475425	0.0864373	1.24686	832.998	9.65788	32.0223	0	0	2.56263	22.3817
0	-3.8098	0	0	-3.81359	0.0773991	-2.5508	-0.0114757	0.0134231	-0.675512	33.8798	1.66E-15	-13.6136	0	0	0.110984	3.28657	-21.0458	-5.20162	440.158	406.269	686.471	380.241	380.241	380.241	14.7202	-88.9304	10.2334	589.038	483.188	236.968	190.457	190.457	190.457	-89.9805	-2.87678	-15.9152	53.8649	1.52227	3.43573	-0.279754	-0.189875	0.964001	796.314	-105.219	45.3358	0	0	2.34061	18.2679
0	-5.50572	0	0	-5.51177	0.0807845	-2.68111	0.0529218	0.0113175	-0.730971	39.082	-2.11E-16	-13.4051	0	0	0.134854	3.16612	-20.0162	-6.82526	436.867	405.728	686.003	381.689	381.689	381.689	14.2739	-89.7059	9.83209	604.866	484.352	238.862	190.457	190.457	190.457	-90.7108	-2.93988	-15.329	52.4843	1.81958	4.95709	-0.143559	-0.457005	0.70258	774.792	-221.901	53.5047	0	0	1.99718	14.9387
0	-7.14729	0	0	-7.15402	0.0754839	-2.47707	0.104174	0.0188579	-0.774718	40.9537	-5.33E-15	-10.3227	0	0	0.139085	3.09887	-19.2557	-8.06653	435.004	405.473	685.342	383.295	383.295	383.295	13.6219	-89.898	9.19382	617.278	484.496	239.398	190.457	190.457	190.457	-90.8198	-2.93691	-14.4995	51.3264	1.8356	6.17912	-0.0999496	-0.656487	0.502463	781.398	-322.383	59.4356	0	0	1.53849	12.5193
0	-8.64569	0	0	-8.6504	0.0601059	-1.88478	0.132482	0.0358653	-0.803786	38.3135	-1.89E-15	-4.46432	0	0	0.112717	3.06376	-18.8088	-8.87346	434.794	405.308	684.547	384.9	384.9	384.9	12.8005	-89.5429	8.353	626.039	483.687	238.351	190.457	190.457	190.457	-90.3563	-2.88767	-13.4661	50.4589	1.60602	7.03226	-0.170775	-0.747131	0.391545	823.706	-389.539	65.2968	0	0	1.00546	11.0863
0	-9.89443	0	0	-9.89578	0.0353338	-0.92986	0.130229	0.0619169	-0.814097	30.6287	-3.48E-15	3.67523	0	0	0.0566456	3.0247	-18.6905	-9.22835	436.289	405.042	683.648	386.365	386.365	386.365	11.8683	-88.7224	7.37453	630.957	482.089	235.68	190.457	190.457	190.457	-89.4175	-2.81624	-12.2974	49.9267	1.20104	7.46264	-0.334147	-0.75376	0.366621	893.905	-415.578	71.7355	0	0	0.449926	10.6633
0	-10.7678	0	0	-10.7679	0.00409817	0.274878	0.0953203	0.0943737	-0.802277	18.4997	5.92E-16	13.048	0	0	-0.00901422	2.94229	-18.8808	-9.14018	439.357	404.533	682.635	387.582	387.582	387.582	10.9142	-87.567	6.34003	631.912	479.952	231.556	190.457	190.457	190.457	-88.1509	-2.75746	-11.0904	49.731	0.696109	7.44162	-0.566565	-0.714726	0.41781	979.8	-398.348	77.8807	0	0	-0.0585309	11.2155
0	-11.1352	0	0	-11.1393	-0.0286535	1.53781	0.0332667	0.127129	-0.766474	3.7704	5.08E-16	22.0426	0	0	-0.049621	2.78966	-19.3251	-8.64188	443.694	403.711	681.456	388.481	388.481	388.481	10.0559	-86.2454	5.32907	628.907	477.596	226.364	190.457	190.457	190.457	-86.7398	-2.7593	-9.96121	49.8191	0.14231	6.98129	-0.85755	-0.650271	0.533348	1069.12	-340.617	81.6964	0	0	-0.444494	12.6458
0	-10.8935	0	0	-10.9051	-0.0566593	2.6166	-0.0439386	0.151797	-0.706094	-10.9451	-2.37E-15	28.7999	0	0	-0.0360421	2.56384	-19.9397	-7.79907	448.853	402.596	680.014	389.018	389.018	389.018	9.41991	-84.9368	4.40172	622.1	475.349	220.627	190.457	190.457	190.457	-85.3731	-2.87542	-9.02524	50.0943	-0.444531	6.14877	-1.18474	-0.535052	0.708008	1145.15	-248.094	80.8106	0	0	-0.641222	14.7965
0	-10.0044	0	0	-10.0208	-0.0735706	3.26718	-0.121673	0.160837	-0.622238	-23.1142	3.38E-16	31.7862	0	0	0.0325403	2.28543	-20.6233	-6.71975	454.279	401.285	678.188	389.157	389.157	389.157	9.10448	-83.7922	3.59186	611.816	473.481	214.896	190.457	190.457	190.457	-84.2059	-3.1457	-8.36821	50.4423	-1.06973	5.0636	-1.50233	-0.357122	0.933052	1186.67	-137.162	73.6572	0	0	-0.619727	17.4628
0	-8.51722	0	0	-8.53146	-0.0744235	3.29997	-0.188136	0.152353	-0.517926	-31.1687	2.03E-15	30.5216	0	0	0.12426	1.99117	-21.273	-5.55251	459.371	399.916	675.859	388.852	388.852	388.852	9.14012	-82.9006	2.91451	598.529	472.135	209.631	190.457	190.457	190.457	-83.326	-3.57227	-8.02158	50.7589	-1.73936	3.88122	-1.7568	-0.138881	1.19272	1174.88	-29.6783	60.0784	0	0	-0.416997	20.4166
0	-6.56408	0	0	-6.57098	-0.0567684	2.6208	-0.237667	0.132102	-0.400225	-34.9068	4.06E-15	25.9202	0	0	0.196844	1.72398	-21.8014	-4.46824	463.566	398.629	672.946	388.058	388.058	388.058	9.47406	-82.2774	2.37857	582.812	471.308	205.135	190.457	190.457	190.457	-82.7433	-4.10758	-7.95635	50.9746	-2.44788	2.76685	-1.90019	0.0820642	1.46561	1100.62	58.7128	41.0621	0	0	-0.132868	23.4389
0	-4.32336	0	0	-4.32438	-0.0209098	1.2393	-0.268124	0.10844	-0.279227	-35.0316	2.71E-15	19.6823	0	0	0.225305	1.52187	-22.1494	-3.62823	466.413	397.535	669.424	386.743	386.743	386.743	9.99217	-81.882	1.99544	565.287	470.902	201.541	190.457	190.457	190.457	-82.4079	-4.66606	-8.10203	51.0674	-3.17687	1.86277	-1.87498	0.275994	1.71098	960.477	123.375	18.2711	0	0	0.117522	26.3498
0	-1.97376	0	0	-1.97392	0.0304684	-0.742235	-0.278784	0.0844878	-0.164852	-32.5877	2.37E-15	13.1855	0	0	0.210011	1.407	-22.2905	-3.14375	467.642	396.697	665.338	384.905	384.905	384.905	10.5617	-81.6478	1.77629	546.567	470.785	198.846	190.457	190.457	190.457	-82.2407	-5.15282	-8.37519	51.059	-3.90085	1.25236	-1.64348	0.399849	1.8816	758.891	160.334	-5.521	0	0	0.247441	29.0263
0	0.340584	0	0	0.341096	0.0927825	-3.1427	-0.271496	0.0621896	-0.0638804	-28.7164	-5.75E-15	7.51594	0	0	0.16891	1.38052	-22.2281	-3.04508	467.201	396.134	660.791	382.582	382.582	382.582	11.0676	-81.5073	1.72034	527.217	470.837	196.952	190.457	190.457	190.457	-82.1606	-5.49349	-8.69828	51.0004	-4.59494	0.940417	-1.23292	0.436545	1.96087	515.206	171.41	-26.9549	0	0	0.246266	31.4051
0	2.52503	0	0	2.53769	0.160169	-5.72597	-0.250491	0.0433896	0.0187905	-24.403	3.22E-15	3.33901	0	0	0.123144	1.42323	-21.9885	-3.27706	465.241	395.82	655.921	379.857	379.857	379.857	11.4376	-81.4056	1.80791	507.721	470.973	195.698	190.457	190.457	190.457	-82.1027	-5.65371	-9.01228	50.9564	-5.23266	0.857786	-0.723009	0.397768	1.97343	261.256	162.313	-42.8918	0	0	0.175559	33.4731
0	4.53278	0	0	4.5801	0.226266	-8.23737	-0.221982	0.0281141	0.0781082	-20.3933	-4.86E-15	0.702655	0	0	0.0859457	1.50138	-21.6124	-3.71854	462.05	395.692	650.875	376.858	376.858	376.858	11.6528	-81.3059	2.00296	488.463	471.151	194.9	190.457	190.457	190.457	-82.0263	-5.64405	-9.28457	50.994	-5.77732	0.88631	-0.219014	0.307747	1.97226	36.3488	138.274	-51.0632	0	0	0.116758	35.2529
0	6.35418	0	0	6.4617	0.285078	-10.4458	-0.192254	0.0171152	0.110857	-17.11	-3.55E-15	-0.586693	0	0	0.061395	1.57598	-21.1438	-4.21441	457.961	395.667	645.793	373.749	373.749	373.749	11.7402	-81.1893	2.25905	469.711	471.362	194.379	190.457	190.457	190.457	-81.9153	-5.51175	-9.50682	51.1659	-6.18017	0.894193	0.190369	0.19606	2.01734	-126.203	105.709	-51.3855	0	0	0.113921	36.7861
0	8.00186	0	0	8.18746	0.331916	-12.1827	-0.166413	0.0105482	0.117305	-14.6894	-1.95E-15	-0.933681	0	0	0.0470207	1.61259	-20.62	-4.60869	453.267	395.658	640.798	370.708	370.708	370.708	11.7548	-81.0503	2.52753	451.602	471.616	193.987	190.457	190.457	190.457	-81.7718	-5.3239	-9.68765	51.493	-6.39227	0.767683	0.441502	0.090734	2.1544	-205.199	71.271	-45.7828	0	0	0.141392	38.1164
0	9.49554	0	0	9.76247	0.364174	-13.3661	-0.147835	0.00827894	0.101904	-13.0728	5.08E-16	-0.760941	0	0	0.0385258	1.5881	-20.0627	-4.77299	448.153	395.599	635.996	367.916	367.916	367.916	11.7568	-80.891	2.7643	434.154	471.926	193.618	190.457	190.457	190.457	-81.6066	-5.14818	-9.84167	51.9502	-6.38799	0.429611	0.521413	0.0237157	2.40392	-198.858	42.9298	-37.2766	0	0	0.131731	39.2742
0	10.8505	0	0	11.187	0.381643	-14.0021	-0.137932	0.00921631	0.0716407	-12.0793	4.23E-17	-0.450106	0	0	0.0325233	1.49192	-19.4733	-4.62598	442.672	395.455	631.487	365.546	365.546	365.546	11.792	-80.7152	2.93575	417.285	472.298	193.21	190.457	190.457	190.457	-81.4302	-5.0367	-9.98034	52.4616	-6.18911	-0.160825	0.464713	0.0111601	2.7482	-123.245	25.7041	-28.4634	0	0	0.0491507	40.2658
0	12.0712	0	0	12.4558	0.386199	-14.1675	-0.136163	0.0115536	0.0352158	-11.4563	1.69E-16	-0.2812	0	0	0.0273345	1.32368	-18.8318	-4.14168	436.755	395.226	627.359	363.765	363.765	363.765	11.8827	-80.5227	3.02236	400.851	472.725	192.745	190.457	190.457	190.457	-81.246	-5.01682	-10.1076	52.9091	-5.87334	-1.01996	0.35757	0.0421421	3.1315	-11.6202	19.5398	-20.8289	0	0	-0.0481126	41.0701
0	13.1502	0	0	13.5588	0.380897	-13.975	-0.140843	0.0139542	0.000382598	-10.9611	-1.40E-15	-0.347658	0	0	0.0224894	1.09072	-18.1	-3.34444	430.264	394.931	623.693	362.726	362.725	362.726	12.0279	-80.3062	3.01845	384.682	473.189	192.236	190.457	190.457	190.457	-81.047	-5.09154	-10.2203	53.1524	-5.54948	-2.15219	0.284616	0.0709578	3.45355	101.081	17.5993	-14.697	0	0	-0.0487914	41.6436
0	14.0719	0	0	14.4828	0.368911	-13.5389	-0.149819	0.0155987	-0.027992	-10.3992	-1.40E-15	-0.623062	0	0	0.0178427	0.808765	-17.2291	-2.29818	423.049	394.589	620.547	362.54	362.54	362.54	12.2122	-80.0506	2.92787	368.62	473.661	191.716	190.457	190.457	190.457	-80.8162	-5.24771	-10.3115	53.058	-5.3018	-3.54602	0.281935	0.0407596	3.59875	191.957	9.87653	-9.6933	0	0	0.109934	41.9331
0	14.8167	0	0	15.2126	0.352813	-12.9506	-0.161098	0.0167167	-0.0488192	-9.64777	-5.71E-15	-0.974406	0	0	0.0132452	0.505416	-16.1694	-1.09895	414.995	394.202	617.949	363.212	363.212	363.212	12.4159	-79.7332	2.75828	352.538	474.111	191.228	190.457	190.457	190.457	-80.5282	-5.46639	-10.3743	52.5285	-5.13688	-5.15164	0.316321	-0.0736292	3.50977	257.131	-9.30542	-5.3432	0	0	0.40493	41.8901
0	15.3621	0	0	15.7308	0.334461	-12.2764	-0.173352	0.0176388	-0.0639563	-8.67796	-3.47E-15	-1.2897	0	0	0.00867514	0.219427	-14.881	0.126881	406.03	393.753	615.899	364.59	364.59	364.59	12.6208	-79.3251	2.51751	336.344	474.512	190.817	190.457	190.457	190.457	-80.1513	-5.72908	-10.4034	51.5224	-4.98089	-6.8514	0.31592	-0.224968	3.26449	305.628	-33.9239	-1.3046	0	0	0.784367	41.4846
0	15.6817	0	0	16.0156	0.315335	-11.5702	-0.18532	0.0185436	-0.0750861	-7.48893	-3.98E-15	-1.51075	0	0	0.00429359	-0.0090445	-13.3435	1.2249	396.117	393.208	614.395	366.395	366.395	366.395	12.8107	-78.7923	2.2145	319.971	474.841	190.529	190.457	190.457	190.457	-79.649	-6.01739	-10.3962	50.0536	-4.74218	-8.45083	0.227676	-0.369464	2.99997	344.323	-56.9935	2.44884	0	0	1.19944	40.7147
0	15.7443	0	0	16.0404	0.296835	-10.8837	-0.195788	0.0195722	-0.082166	-6.10742	1.35E-15	-1.61654	0	0	0.000481943	-0.148615	-11.5606	2.02733	385.242	392.534	613.456	368.324	368.324	368.324	12.969	-78.097	1.86133	303.373	475.077	190.401	190.457	190.457	190.457	-78.9806	-6.31077	-10.3523	48.1767	-4.38942	-9.71083	0.0693618	-0.474561	2.82013	367.125	-70.8155	5.25172	0	0	1.55625	39.6105
0	15.5161	0	0	15.7751	0.280255	-10.2657	-0.203605	0.0207888	-0.0842367	-4.57936	-5.08E-16	-1.61929	0	0	-0.0021941	-0.18369	-9.56049	2.38444	373.428	391.719	613.132	370.142	370.142	370.142	13.0799	-77.1999	1.47339	286.522	475.207	190.461	190.457	190.457	190.457	-78.104	-6.58687	-10.2735	45.9714	-3.98244	-10.4213	-0.0934519	-0.498301	2.7579	361.74	-65.0417	6.14438	0	0	1.72476	38.229
0	14.9655	0	0	15.1902	0.266542	-9.7528	-0.207681	0.0221479	-0.0795864	-2.94013	-1.44E-15	-1.5538	0	0	-0.00307522	-0.119312	-7.3897	2.19917	360.76	390.785	613.504	371.718	371.718	371.718	13.1295	-76.0632	1.06699	269.412	475.225	190.724	190.457	190.457	190.457	-76.9789	-6.82465	-10.1632	43.5329	-3.63565	-10.4769	-0.16054	-0.40623	2.7882	311.343	-31.7556	4.28106	0	0	1.58323	36.6419
0	14.0684	0	0	14.262	0.255938	-9.35505	-0.207096	0.0233595	-0.0667334	-1.19324	-2.20E-15	-1.47172	0	0	-0.00148938	0.0187111	-5.10389	1.45658	347.407	389.802	614.67	373.019	373.019	373.019	13.109	-74.6532	0.654631	252.068	475.137	191.188	190.457	190.457	190.457	-75.5699	-7.00958	-10.0251	40.9601	-3.44907	-9.91313	-0.0436684	-0.209939	2.85253	202.685	26.0197	-0.402031	0	0	1.08418	34.9191
0	12.8124	0	0	12.9764	0.24766	-9.04392	-0.201405	0.0242032	-0.0462823	0.676847	4.78E-15	-1.39403	0	0	0.00313519	0.192436	-2.7592	0.236834	333.643	388.871	616.711	374.084	374.084	374.084	13.0169	-72.9425	0.241035	234.549	474.956	191.828	190.457	190.457	190.457	-73.8497	-7.13795	-9.86211	38.3368	-3.46075	-8.88395	0.257575	0.0293739	2.89289	41.7286	94.3128	-6.88298	0	0	0.306859	33.1193
0	11.1968	0	0	11.3305	0.239939	-8.75322	-0.190925	0.0243649	-0.0216756	2.65572	-3.09E-15	-1.32074	0	0	0.0111134	0.36692	-0.407856	-1.30139	319.834	388.103	619.66	374.995	374.995	374.995	12.8567	-70.9102	-0.176777	216.944	474.708	192.594	190.457	190.457	190.457	-71.7985	-7.21585	-9.67516	35.7187	-3.64483	-7.59943	0.66573	0.258077	2.8768	-148.148	159.323	-13.4392	0	0	-0.602758	31.2897
0	9.22843	0	0	9.32929	0.230457	-8.39562	-0.176879	0.0238871	0.00249312	4.63397	-4.19E-15	-1.19984	0	0	0.0220636	0.520427	1.90239	-2.96096	306.385	387.581	623.478	375.865	375.865	375.865	12.6321	-68.5408	-0.6041	199.355	474.42	193.406	190.457	190.457	190.457	-69.402	-7.25223	-9.46327	33.1353	-3.9376	-6.26617	1.07583	0.447054	2.78819	-338.16	213.312	-18.7259	0	0	-1.49957	29.4745
0	6.91615	0	0	6.98252	0.216977	-7.88612	-0.161475	0.0230587	0.0210381	6.34287	-1.54E-15	-0.959748	0	0	0.0342328	0.647145	4.12679	-4.55306	293.682	387.347	628.051	376.808	376.808	376.808	12.3418	-65.8232	-1.04084	181.872	474.114	194.169	190.457	190.457	190.457	-66.6497	-7.25018	-9.22377	30.6057	-4.27035	-5.05089	1.37712	0.555553	2.6065	-498.177	248.838	-21.9849	0	0	-2.22861	27.7216
0	4.26823	0	0	4.30188	0.197948	-7.16471	-0.147401	0.0221554	0.0302895	7.36363	5.24E-15	-0.55611	0	0	0.0440752	0.757897	6.22167	-5.93825	282.041	387.401	633.197	377.913	377.913	377.913	11.9772	-62.7504	-1.47542	164.551	473.806	194.781	190.457	190.457	190.457	-63.5342	-7.20093	-8.95298	28.1568	-4.59979	-4.05682	1.53974	0.55971	2.32625	-616.243	261.694	-23.1616	0	0	-2.70264	26.0848
0	1.29528	0	0	1.30292	0.172785	-6.20733	-0.137384	0.0215066	0.0283305	7.17003	-3.13E-15	0.0203343	0	0	0.0462629	0.877146	8.1451	-7.04116	271.682	387.714	638.682	379.224	379.224	379.224	11.5249	-59.3228	-1.88372	147.406	473.5	195.167	190.457	190.457	190.457	-60.0544	-7.08424	-8.64678	25.8295	-4.92341	-3.32372	1.60589	0.479316	1.97808	-697.25	253.78	-22.5462	0	0	-2.91048	24.6208
0	-1.98235	0	0	-1.99	0.141817	-5.02429	-0.134079	0.0213917	0.0142466	5.18453	2.88E-15	0.732846	0	0	0.0342898	1.03426	9.85985	-7.83926	262.745	388.24	644.242	380.745	380.745	380.745	10.9726	-55.5512	-2.2329	130.409	473.191	195.299	190.457	190.457	190.457	-56.2199	-6.87409	-8.3011	23.6729	-5.26878	-2.84844	1.63224	0.374049	1.627	-750.701	232.034	-20.4538	0	0	-2.88301	23.3836
0	-5.52481	0	0	-5.5361	0.106095	-3.65437	-0.140106	0.0220625	-0.012065	0.870015	-2.37E-15	1.51695	0	0	0.00196768	1.25088	11.3359	-8.34246	255.318	388.919	649.614	382.462	382.462	382.462	10.3153	-51.4635	-2.48812	113.512	472.864	195.22	190.457	190.457	190.457	-52.0585	-6.54706	-7.91279	21.7326	-5.66388	-2.6112	1.63215	0.293832	1.32637	-779.046	202.15	-17.2989	0	0	-2.65066	22.4228
0	-9.26206	0	0	-9.2687	0.0672469	-2.15987	-0.157091	0.0232616	-0.0490078	-6.05019	4.23E-16	2.2678	0	0	-0.0531248	1.53201	12.55	-8.58036	249.449	389.684	654.555	384.366	384.366	384.366	9.56071	-47.1119	-2.62158	96.6731	472.502	195.067	190.457	190.457	190.457	-47.6244	-6.0918	-7.48008	20.0479	-6.1106	-2.58493	1.5922	0.237951	1.09113	-781.461	163.323	-13.5466	0	0	-2.26116	21.7858
0	-13.0857	0	0	-13.0865	0.0273168	-0.620688	-0.184526	0.0245222	-0.0913435	-15.3675	2.83E-15	2.90209	0	0	-0.125784	1.86642	13.4836	-8.59542	245.16	390.461	658.853	386.452	386.452	386.452	8.73149	-42.5806	-2.6229	79.8994	472.086	195.068	190.457	190.457	190.457	-43.0061	-5.51853	-7.00367	18.6543	-6.57973	-2.72973	1.53937	0.204971	0.920159	-769.11	118.127	-9.74936	0	0	-1.80191	21.519
0	-16.847	0	0	-16.8491	-0.0115694	0.879141	-0.218947	0.0247682	-0.131417	-26.2526	-1.18E-15	3.33641	0	0	-0.201029	2.23096	14.1244	-8.42805	242.456	391.175	662.338	388.715	388.715	388.715	7.86386	-37.9877	-2.50685	63.2874	471.604	195.511	190.457	190.457	190.457	-38.328	-4.86429	-6.48849	17.5808	-7.01638	-2.9994	1.52937	0.216189	0.811097	-760.142	75.7161	-6.22658	0	0	-1.33755	21.6661
0	-20.3683	0	0	-20.3849	-0.0476155	2.2684	-0.254187	0.0223447	-0.162605	-37.325	-4.74E-15	3.4802	0	0	-0.257174	2.59516	14.4688	-8.09777	241.339	391.756	664.881	391.148	391.148	391.148	7.00023	-33.4777	-2.31328	47.0413	471.053	196.678	190.457	190.457	190.457	-33.7408	-4.18878	-5.94478	16.8424	-7.34653	-3.36208	1.55953	0.25837	0.741376	-757.293	40.2959	-2.79864	0	0	-0.871006	22.2623
0	-23.467	0	0	-23.5134	-0.0795577	3.49731	-0.283997	0.0159129	-0.181143	-47.0608	-2.71E-15	3.28635	0	0	-0.275344	2.92943	14.5235	-7.6011	241.805	392.151	666.398	393.733	393.733	393.733	6.17864	-29.2024	-2.09908	31.4489	470.435	198.778	190.457	190.457	190.457	-29.4013	-3.56207	-5.38664	16.4369	-7.49606	-3.80655	1.58146	0.280349	0.670182	-750.231	9.24183	0.976956	0	0	-0.399522	23.3276
0	-25.9885	0	0	-26.0763	-0.106627	4.53628	-0.304492	0.00549528	-0.18595	-54.2485	4.74E-15	2.81887	0	0	-0.248988	3.21542	14.3046	-6.92466	243.82	392.339	666.842	396.437	396.437	396.437	5.42433	-25.297	-1.92533	16.8247	469.747	201.899	190.457	190.457	190.457	-25.4467	-3.04961	-4.82876	16.3486	-7.41848	-4.33443	1.56096	0.259712	0.586063	-730.565	-16.4295	5.40145	0	0	0.0516786	24.8611
0	-27.8321	0	0	-27.9655	-0.12841	5.37021	-0.31532	-0.00745395	-0.178353	-58.3169	-4.06E-15	2.25424	0	0	-0.186852	3.45071	13.8364	-6.05755	247.298	392.341	666.209	399.215	399.215	399.215	4.7469	-21.8587	-1.84281	3.44912	468.971	206.005	190.457	190.457	190.457	-21.974	-2.69854	-4.28337	16.5495	-7.10773	-4.95348	1.49112	0.208487	0.502175	-696.568	-32.2924	10.4855	0	0	0.434513	26.8368
0	-28.9652	0	0	-29.1396	-0.144692	5.99209	-0.31877	-0.0202105	-0.160939	-59.3839	-6.09E-15	1.8821	0	0	-0.107574	3.64654	13.1509	-4.99811	252.105	392.219	664.537	402.016	402.016	402.016	4.14371	-18.9364	-1.87994	-8.47179	468.074	210.96	190.457	190.457	190.457	-19.0293	-2.52839	-3.75939	16.9971	-6.59353	-5.67184	1.38795	0.149731	0.434175	-652.899	-34.7576	15.849	0	0	0.701681	29.2026
0	-29.4226	0	0	-29.6253	-0.155331	6.39765	-0.318268	-0.029496	-0.136732	-58.1086	4.74E-15	2.05001	0	0	-0.0302404	3.82209	12.2865	-3.75618	258.067	392.067	661.898	404.792	404.792	404.792	3.60741	-16.5301	-2.03682	-18.8161	467.018	216.571	190.457	190.457	190.457	-16.6094	-2.5284	-3.26457	17.6343	-5.93028	-6.49179	1.26619	0.113342	0.392214	-605.149	-21.386	20.7635	0	0	0.827478	31.8842
0	-29.2916	0	0	-29.505	-0.16012	6.58003	-0.317202	-0.0322296	-0.108651	-55.4461	-6.77E-16	3.07091	0	0	0.0331484	3.99701	11.2853	-2.35518	264.98	391.996	658.4	407.486	407.486	407.486	3.13526	-14.6014	-2.28747	-27.5309	465.773	222.626	190.457	190.457	190.457	-14.6723	-2.6624	-2.81039	18.394	-5.18285	-7.40289	1.12888	0.107595	0.379971	-557.173	5.34149	24.2812	0	0	0.821071	34.792
0	-28.6913	0	0	-28.896	-0.158701	6.52601	-0.317923	-0.027342	-0.0792961	-52.3509	2.37E-15	4.99948	0	0	0.0798276	4.18642	10.1894	-0.835905	272.623	392.115	654.172	410.037	410.037	410.037	2.73654	-13.0894	-2.58897	-34.6043	464.339	228.921	190.457	190.457	190.457	-13.1549	-2.87955	-2.41721	19.2096	-4.41499	-8.37593	0.969832	0.118473	0.393019	-510.73	38.1757	25.6404	0	0	0.726096	37.8325
0	-27.7479	0	0	-27.9264	-0.150573	6.21636	-0.321085	-0.0161771	-0.0509493	-49.5262	-5.08E-16	7.55272	0	0	0.113171	4.39948	9.03631	0.739523	280.771	392.509	649.356	412.371	412.371	412.371	2.43398	-11.9279	-2.89395	-40.0358	462.752	235.271	190.457	190.457	190.457	-11.9899	-3.12703	-2.11512	20.0278	-3.6844	-9.35922	0.781695	0.124141	0.425843	-466.391	68.0167	24.6176	0	0	0.60361	40.9188
0	-26.5758	0	0	-26.7149	-0.135249	5.63158	-0.326064	-0.00169357	-0.0250463	-47.3563	-3.34E-15	10.1951	0	0	0.137945	4.64032	7.85624	2.28563	289.201	393.229	644.097	414.404	414.404	414.404	2.25848	-11.0578	-3.16087	-43.8187	461.08	241.518	190.457	190.457	190.457	-11.1189	-3.3599	-1.93918	20.8189	-3.04086	-10.276	0.56469	0.105722	0.473029	-425.247	86.8761	21.5177	0	0	0.509783	43.9803
0	-25.2664	0	0	-25.3601	-0.112498	4.76124	-0.331923	0.0129882	-0.00189831	-45.9784	5.12E-15	12.3475	0	0	0.157151	4.91047	6.66986	3.69697	297.707	394.278	638.538	416.04	416.04	416.04	2.23982	-10.4337	-3.35959	-45.934	459.403	247.525	190.457	190.457	190.457	-10.4975	-3.54583	-1.92104	21.5847	-2.52579	-11.0253	0.332274	0.0575884	0.534512	-390.698	90.2475	17.1442	0	0	0.480131	46.9671
0	-23.8847	0	0	-23.9353	-0.0825797	3.61343	-0.33794	0.0247392	0.01944	-45.3691	-1.10E-15	13.4942	0	0	0.171084	5.21091	5.48804	4.85803	306.111	395.619	632.818	417.175	417.175	417.175	2.39816	-10.0259	-3.4716	-46.3516	457.798	253.178	190.457	190.457	190.457	-10.097	-3.66489	-2.08141	22.3585	-2.17102	-11.4907	0.125702	-0.00462718	0.619806	-372.053	79.6358	12.6345	0	0	0.531662	49.8489
0	-22.4709	0	0	-22.4888	-0.0464413	2.22318	-0.343056	0.0312225	0.0403283	-45.3434	4.38E-15	13.3352	0	0	0.178219	5.54324	4.31292	5.66271	314.285	397.182	627.07	417.706	417.706	417.706	2.73781	-9.81934	-3.48592	-45.034	456.319	258.372	190.457	190.457	190.457	-9.90266	-3.70523	-2.42461	23.1994	-1.99535	-11.5637	0.0113581	-0.0519765	0.739936	-383.276	61.7445	9.23248	0	0	0.685244	52.6094
0	-21.0456	0	0	-21.0471	-0.00577987	0.655868	-0.345632	0.0317201	0.061443	-45.5877	3.05E-15	11.8903	0	0	0.177255	5.90917	3.14004	6.04056	322.175	398.887	621.431	417.549	417.549	417.549	3.24491	-9.81168	-3.39408	-41.943	454.988	263.005	190.457	190.457	190.457	-9.91098	-3.65802	-2.937	24.1792	-2.0002	-11.1765	0.0234996	-0.0628884	0.892836	-429.525	44.8351	7.852	0	0	0.974976	55.2371
0	-19.6176	0	0	-19.6207	0.0371397	-0.9995	-0.343969	0.0269689	0.0822535	-45.7596	8.80E-15	9.44937	0	0	0.168725	6.31052	1.95942	5.97301	329.806	400.664	616.04	416.643	416.643	416.643	3.89021	-10.0094	-3.18774	-37.0491	453.791	266.975	190.457	190.457	190.457	-10.126	-3.51529	-3.59027	25.3717	-2.1761	-10.3255	0.101607	-0.0593452	1.05898	-493.483	30.1644	9.0463	0	0	1.4095	57.7197
0	-18.1906	0	0	-18.2107	0.0798339	-2.64453	-0.337212	0.0185803	0.102316	-45.6197	3.38E-15	6.45191	0	0	0.15526	6.75285	0.754299	5.48618	337.255	402.459	611.03	414.959	414.959	414.959	4.63503	-10.4238	-2.86006	-30.3402	452.694	270.18	190.457	190.457	190.457	-10.5559	-3.27135	-4.34747	26.8461	-2.52455	-9.06213	0.20481	-0.065747	1.22093	-562.65	16.4578	12.6261	0	0	1.98683	60.0459
0	-16.7679	0	0	-16.814	0.119852	-4.18255	-0.325701	0.00857153	0.120658	-45.0961	0	3.37114	0	0	0.14059	7.24823	-0.499313	4.64336	344.632	404.241	606.52	412.516	412.516	412.516	5.43765	-11.0679	-2.4067	-21.8259	451.651	272.522	190.457	190.457	190.457	-11.2098	-2.92372	-5.16966	28.6589	-3.07766	-7.47987	0.333308	-0.0777071	1.37729	-632.369	3.92205	17.713	0	0	2.69865	62.2094
0	-15.3534	0	0	-15.4268	0.154952	-5.52667	-0.310873	-0.00120429	0.135944	-44.2796	-2.71E-15	0.603494	0	0	0.128068	7.81188	-1.83116	3.54403	352.066	405.989	602.607	409.391	409.391	409.391	6.25881	-11.9538	-1.82735	-11.5361	450.617	273.915	190.457	190.457	190.457	-12.0969	-2.47445	-6.02142	30.8464	-3.89856	-5.70929	0.497963	-0.0693949	1.54403	-698.27	-7.53729	23.294	0	0	3.50176	64.2122
0	-13.9505	0	0	-14.0456	0.183266	-6.60656	-0.294703	-0.00923955	0.146015	-43.3415	6.09E-15	-1.57294	0	0	0.119591	8.4531	-3.27376	2.3202	359.701	407.687	599.374	405.733	405.733	405.733	7.06524	-13.0926	-1.12846	0.486965	449.559	274.292	190.457	190.457	190.457	-13.2257	-1.93269	-6.87394	33.4163	-5.05935	-3.90326	0.704371	-0.0108895	1.74653	-752.879	-19.0894	28.1483	0	0	4.28788	66.0644
0	-12.5611	0	0	-12.6677	0.203534	-7.37672	-0.27882	-0.0144365	0.149017	-42.4027	5.41E-15	-3.00525	0	0	0.115103	9.16478	-4.85746	1.12508	367.677	409.303	596.898	401.753	401.753	401.753	7.83136	-14.4952	-0.326619	14.1969	448.462	273.619	190.457	190.457	190.457	-14.6065	-1.31797	-7.70602	36.3413	-6.60317	-2.20643	0.958033	0.124107	2.01446	-789.901	-30.7808	30.935	0	0	4.91553	67.78
0	-11.186	0	0	-11.2925	0.215353	-7.82464	-0.264017	-0.0160549	0.143044	-41.4475	-6.77E-15	-3.64849	0	0	0.112832	9.9141	-6.60372	0.117524	376.114	410.788	595.271	397.71	397.71	397.71	8.53988	-16.1716	0.5497	29.5475	447.326	271.905	190.457	190.457	190.457	-16.2509	-0.66186	-8.50358	39.5539	-8.49668	-0.722488	1.25795	0.371161	2.36296	-804.485	-35.1345	30.2779	0	0	5.28482	69.3667
0	-9.82646	0	0	-9.92348	0.219436	-7.97915	-0.250373	-0.0137164	0.127319	-40.3272	0	-3.54127	0	0	0.110209	10.635	-8.51821	-0.553942	385.086	412.074	594.617	393.865	393.865	393.865	9.18169	-18.1307	1.46123	46.4891	446.169	269.214	190.457	190.457	190.457	-18.171	-0.00694983	-9.25839	42.949	-10.5848	0.493184	1.57021	0.741095	2.77521	-790.689	-21.0853	25.3898	0	0	5.35421	70.8125
0	-8.48762	0	0	-8.5698	0.217652	-7.91166	-0.237759	-0.00751891	0.104212	-38.8502	-6.77E-15	-2.78523	0	0	0.105126	11.23	-10.5872	-0.766987	394.607	413.086	595.096	390.419	390.419	390.419	9.75552	-20.3765	2.36378	64.9594	445.022	265.668	190.457	190.457	190.457	-20.3762	0.599298	-9.96701	46.3963	-12.5852	1.40678	1.85516	1.13464	3.17473	-749.312	11.1019	16.6108	0	0	5.10565	72.0784
0	-7.17986	0	0	-7.24584	0.212537	-7.718	-0.22627	0.00209425	0.0797607	-36.9023	4.74E-15	-1.50278	0	0	0.0968202	11.5924	-12.7778	-0.43388	404.614	413.767	596.876	387.485	387.485	387.485	10.2668	-22.9046	3.21932	84.8736	443.924	261.429	190.457	190.457	190.457	-22.8678	1.11589	-10.6302	49.7534	-14.162	1.96932	2.09953	1.36911	3.45667	-692.795	49.7812	5.28833	0	0	4.55385	73.102
0	-5.91785	0	0	-5.96881	0.20625	-7.47975	-0.216616	0.014372	0.059575	-34.5606	4.06E-15	0.182863	0	0	0.0859312	11.6443	-15.0399	0.500758	414.99	414.099	600.074	385.099	385.099	385.099	10.7251	-25.699	4.00676	106.124	442.924	256.671	190.457	190.457	190.457	-25.6343	1.51974	-11.2521	52.8752	-15.0503	2.09802	2.26818	1.31645	3.54431	-627.58	85.7492	-7.36011	0	0	3.72132	73.8144
0	-4.71743	0	0	-4.75532	0.199646	-7.22919	-0.210326	0.0286407	0.045718	-32.1316	1.35E-15	2.17753	0	0	0.0738088	11.3672	-17.3105	2.05526	425.577	414.119	604.706	383.261	383.261	383.261	11.1401	-28.7312	4.72507	128.588	442.074	251.552	190.457	190.457	190.457	-28.6496	1.80922	-11.8383	55.63	-15.1568	1.69343	2.27488	0.997915	3.43264	-543.005	119.113	-21.2249	0	0	2.62548	74.1571
0	-3.59234	0	0	-3.61889	0.192056	-6.94089	-0.209429	0.0443732	0.0357856	-30.0681	-3.38E-15	4.39654	0	0	0.0615967	10.8083	-19.5167	4.18443	436.168	413.918	610.655	381.971	381.971	381.971	11.5198	-31.9642	5.38661	152.147	441.436	246.204	190.457	190.457	190.457	-31.8771	1.99776	-12.3944	57.9227	-14.5795	0.693469	2.0286	0.560565	3.18613	-419.961	153.486	-36.7188	0	0	1.3398	74.089
0	-2.5513	0	0	-2.56809	0.181878	-6.5537	-0.215359	0.0610715	0.0257977	-28.7634	2.88E-15	6.72932	0	0	0.0496483	10.0666	-21.58	6.74577	446.475	413.602	617.671	381.235	381.235	381.234	11.8701	-35.359	6.00557	176.699	441.077	240.75	190.457	190.457	190.457	-35.2776	2.10157	-12.9247	59.7099	-13.5492	-0.8601	1.51833	0.162975	2.87314	-253.053	185.073	-53.2838	0	0	0.11313	73.5821
0	-1.59735	0	0	-1.60616	0.167468	-6.00455	-0.227621	0.0777401	0.0122766	-28.3224	-1.86E-15	8.991	0	0	0.0376948	9.26654	-23.4236	9.49297	456.137	413.241	625.394	381.045	381.045	381.045	12.1977	-38.8814	6.58731	202.159	441.068	235.323	190.457	190.457	190.457	-38.8172	2.12797	-13.4323	60.9986	-12.3366	-2.78409	0.846472	-0.0942394	2.54372	-61.1202	204.468	-69.1404	0	0	-0.713301	72.6152
0	-0.729999	0	0	-0.733083	0.147915	-5.25763	-0.244306	0.0933274	-0.00634866	-28.5633	-1.69E-15	10.9915	0	0	0.0256245	8.52752	-24.9843	12.119	464.774	412.826	633.408	381.352	381.352	381.352	12.5122	-42.5049	7.12351	228.449	441.475	230.087	190.457	190.457	190.457	-42.4711	2.06974	-13.918	61.8326	-11.1697	-4.78209	0.200041	-0.162956	2.23107	117.589	208.778	-83.1317	0	0	-0.980317	71.1772
0	0.0508075	0	0	0.0509496	0.123404	-4.31879	-0.263388	0.106881	-0.0296513	-29.1577	4.06E-15	12.5804	0	0	0.0139573	7.9338	-26.2222	14.3367	472.074	412.271	641.321	382.041	382.041	382.041	12.8268	-46.2087	7.59585	255.483	442.354	225.23	190.457	190.457	190.457	-46.2218	1.90882	-14.3803	62.2748	-10.185	-6.53833	-0.24685	-0.0351946	1.9587	247.232	205.794	-95.4524	0	0	-0.825752	69.2746
0	0.742032	0	0	0.743214	0.0951747	-3.23469	-0.282723	0.117553	-0.056069	-29.6868	-7.44E-15	13.6616	0	0	0.0034949	7.51402	-27.1231	15.9503	477.853	411.462	648.835	382.926	382.926	382.926	13.1558	-49.9751	7.98584	283.147	443.741	220.959	190.457	190.457	190.457	-50.0548	1.6267	-14.8162	62.3946	-9.40862	-7.82082	-0.439755	0.247202	1.7415	318.399	205.724	-106.061	0	0	-0.500187	66.9317
0	1.33582	0	0	1.3367	0.0651797	-2.08025	-0.299904	0.124584	-0.0834894	-29.6957	-2.03E-15	14.182	0	0	-0.00519107	7.24237	-27.692	16.8785	482.055	410.313	655.775	383.784	383.784	383.784	13.5115	-53.7854	8.28404	311.297	445.645	217.474	190.457	190.457	190.457	-53.9535	1.21475	-15.2218	62.2602	-8.76883	-8.53014	-0.443918	0.595296	1.5948	347.782	212.704	-113.636	0	0	-0.172718	64.1817
0	1.81781	0	0	1.81805	0.0356158	-0.940738	-0.312547	0.127671	-0.11038	-28.7822	-6.77E-15	14.1424	0	0	-0.0120388	7.06004	-27.9445	17.1305	484.711	408.789	662.064	384.406	384.406	384.407	13.9003	-57.6163	8.49389	339.754	448.05	214.949	190.457	190.457	190.457	-57.8949	0.679485	-15.5926	61.9291	-8.14197	-8.67784	-0.37106	0.903746	1.52162	361.139	224.058	-116.507	0	0	0.0917429	61.054
0	2.16536	0	0	2.16536	0.00853567	0.103716	-0.318584	0.127068	-0.136159	-26.6731	-3.38E-15	13.5848	0	0	-0.0172753	6.90379	-27.9003	16.7659	485.887	406.911	667.678	384.659	384.659	384.659	14.32	-61.4365	8.63046	368.312	450.911	213.508	190.457	190.457	190.457	-61.8451	0.0431102	-15.9237	61.4414	-7.41022	-8.32856	-0.312205	1.10604	1.51603	378.159	236.886	-113.727	0	0	0.284908	57.57
0	2.34641	0	0	2.34676	-0.0143689	0.987096	-0.316778	0.123004	-0.161339	-23.3076	3.38E-15	12.5224	0	0	-0.0208032	6.72604	-27.5821	15.8621	485.665	404.74	672.617	384.515	384.515	384.515	14.7591	-65.2037	8.717	396.741	454.162	213.211	190.457	190.457	190.457	-65.7569	-0.65873	-16.2103	60.8207	-6.49939	-7.55277	-0.301975	1.19249	1.56364	405.749	251.022	-105.386	0	0	0.418937	53.7464
0	2.32139	0	0	2.32236	-0.0318555	1.66122	-0.307134	0.115364	-0.186721	-18.8801	-6.43E-15	10.9074	0	0	-0.0219679	6.5015	-27.0161	14.4989	484.133	402.37	676.889	384.054	384.054	384.054	15.1968	-68.8648	8.78071	424.798	457.717	214.046	190.457	190.457	190.457	-69.5693	-1.38059	-16.4483	60.0794	-5.38891	-6.40954	-0.316964	1.1679	1.62539	437.468	262.527	-92.0466	0	0	0.508069	49.6044
0	2.05007	0	0	2.05145	-0.0432539	2.10041	-0.290837	0.103342	-0.214047	-13.7989	3.72E-15	8.60935	0	0	-0.0199689	6.22557	-26.2327	12.7579	481.406	399.917	680.506	383.423	383.424	383.423	15.6044	-72.3588	8.84681	452.236	461.472	215.931	190.457	190.457	190.457	-73.2121	-2.07301	-16.6336	59.2209	-4.10879	-4.94684	-0.326005	1.06448	1.66493	465.552	267.949	-74.4342	0	0	0.562573	45.1788
0	1.50261	0	0	1.50383	-0.0485415	2.30406	-0.268901	0.0860949	-0.246057	-8.48536	7.11E-15	5.50945	0	0	-0.0146108	5.90752	-25.2681	10.7247	477.636	397.516	683.495	382.79	382.79	382.79	15.9477	-75.6245	8.93135	478.819	465.304	218.728	190.457	190.457	190.457	-76.6136	-2.69001	-16.7596	58.2461	-2.72473	-3.21279	-0.321141	0.920253	1.66082	488.3	263.26	-53.4263	0	0	0.60091	40.527
0	0.670136	0	0	0.670672	-0.0483243	2.2957	-0.241501	0.0635251	-0.285285	-3.22609	-4.31E-15	1.62122	0	0	-0.00641588	5.56307	-24.1659	8.48716	473.029	395.302	685.9	382.293	382.293	382.293	16.1898	-78.6068	9.03478	504.316	469.064	222.257	190.457	190.457	190.457	-79.7088	-3.19631	-16.8139	57.1675	-1.31675	-1.26863	-0.305635	0.754601	1.60621	506.705	242.906	-30.445	0	0	0.646429	35.736
0	-0.428549	0	0	-0.428847	-0.0437496	2.1195	-0.207828	0.036924	-0.333055	1.90571	2.07E-15	-2.81027	0	0	0.00403732	5.21009	-22.9785	6.13057	467.839	393.399	687.778	382.025	382.025	382.025	16.2965	-81.262	9.13903	528.503	472.575	226.309	190.457	190.457	190.457	-82.4456	-3.57184	-16.777	56.0199	0.0373829	0.806393	-0.281463	0.5597	1.50176	521.698	199.965	-7.4301	0	0	0.719697	30.9241
0	-1.74553	0	0	-1.74643	-0.0364129	1.83685	-0.166958	0.0091077	-0.388465	6.99816	-6.01E-15	-7.28695	0	0	0.0167946	4.86779	-21.7657	3.73656	462.374	391.9	689.196	382.028	382.028	382.028	16.2397	-83.5598	9.20983	551.145	475.638	230.648	190.457	190.457	190.457	-84.7872	-3.81288	-16.6233	54.8609	1.26894	2.92031	-0.22613	0.319451	1.3418	528.9	130.1	13.312	0	0	0.812401	26.2367
0	-3.20744	0	0	-3.2086	-0.0283113	1.52462	-0.118791	-0.0164418	-0.448415	12.1947	-1.27E-15	-11.1739	0	0	0.0323762	4.55589	-20.5919	1.38877	456.985	390.857	690.224	382.293	382.294	382.293	16.0024	-85.4823	9.20414	571.996	478.049	235.012	190.457	190.457	190.457	-86.7131	-3.92967	-16.3262	53.7573	2.3161	4.97681	-0.111743	0.0241041	1.12479	522.778	32.6936	29.8399	0	0	0.891774	21.8342
0	-4.72385	0	0	-4.72502	-0.0218152	1.2742	-0.0644058	-0.0366317	-0.508298	17.5955	-3.38E-16	-13.8627	0	0	0.0506762	4.29248	-19.5213	-0.818103	452.065	390.262	690.928	382.764	382.764	382.764	15.5796	-87.0224	9.08136	590.796	479.626	239.113	190.457	190.457	190.457	-88.2166	-3.94098	-15.8643	52.7653	3.11957	6.88415	0.0676788	-0.308437	0.865071	502.994	-86.4385	41.2149	0	0	0.908126	17.8772
0	-6.19926	0	0	-6.2006	-0.0195602	1.18726	-0.00604959	-0.0495632	-0.563589	23.1548	-1.06E-16	-14.915	0	0	0.0695119	4.08933	-18.6132	-2.77403	448.019	390.042	691.369	383.342	383.342	383.341	14.9771	-88.1799	8.81477	607.283	480.228	242.64	190.457	190.457	190.457	-89.3016	-3.86667	-15.2279	51.9155	3.62475	8.55998	0.271803	-0.630978	0.597909	480.597	-215.04	47.9304	0	0	0.815981	14.5109
0	-7.54782	0	0	-7.54998	-0.0241291	1.36341	0.0531759	-0.0541726	-0.611929	28.5912	1.54E-15	-14.0702	0	0	0.083975	3.94605	-17.9184	-4.36305	445.215	390.06	691.598	383.907	383.907	383.907	14.2088	-88.9565	8.39989	621.204	479.775	245.275	190.457	190.457	190.457	-89.9762	-3.72095	-14.4232	51.2152	3.79685	9.93166	0.396589	-0.871159	0.38104	483.669	-334.71	51.7172	0	0	0.613262	11.8538
0	-8.70573	0	0	-8.7104	-0.037398	1.87481	0.108306	-0.0496189	-0.652292	33.2081	-2.22E-15	-11.2017	0	0	0.0871306	3.84477	-17.4761	-5.48989	443.925	390.145	691.651	384.36	384.36	384.36	13.2951	-89.3514	7.85573	632.316	478.254	246.705	190.457	190.457	190.457	-90.2478	-3.51105	-13.4731	50.6709	3.65039	10.9344	0.33695	-0.97771	0.255494	540.639	-427.553	54.7028	0	0	0.3487	9.9911
0	-9.63554	0	0	-9.64667	-0.0598153	2.73807	0.151894	-0.0348952	-0.68253	35.8567	-1.35E-15	-6.29182	0	0	0.0727176	3.75009	-17.3104	-6.10657	444.256	390.12	691.546	384.642	384.642	384.642	12.2676	-89.3625	7.21988	640.395	475.725	246.655	190.457	190.457	190.457	-90.1241	-3.2426	-12.4174	50.3068	3.2638	11.5129	0.101071	-0.964462	0.21406	650.25	-483.424	58.4294	0	0	0.071095	8.97229
0	-10.3189	0	0	-10.3431	-0.0900596	3.9007	0.173982	-0.00909766	-0.70016	35.0947	6.94E-15	0.518685	0	0	0.0392309	3.61686	-17.4241	-6.21202	446.148	389.84	691.271	384.745	384.745	384.745	11.1754	-88.9949	6.54096	645.24	472.328	244.938	190.457	190.457	190.457	-89.622	-2.92816	-11.3121	50.1488	2.75333	11.6284	-0.243164	-0.867246	0.228904	792.934	-495.012	63.3632	0	0	-0.184446	8.80701
0	-10.7399	0	0	-10.7856	-0.125021	5.24062	0.165077	0.0273525	-0.702864	29.7394	-2.11E-16	8.77961	0	0	-0.00558076	3.40078	-17.7924	-5.8367	449.387	389.215	690.777	384.692	384.692	384.692	10.091	-88.2781	5.87142	646.697	468.279	241.514	190.457	190.457	190.457	-88.7824	-2.59455	-10.2292	50.1974	2.23193	11.2653	-0.622587	-0.706891	0.287799	943.631	-454.683	68.7103	0	0	-0.38322	9.45887
0	-10.8701	0	0	-10.9429	-0.160019	6.57619	0.120666	0.0715448	-0.688182	19.5538	5.08E-16	17.6041	0	0	-0.0430081	3.06785	-18.3615	-5.03065	453.642	388.218	689.978	384.514	384.514	384.514	9.11201	-87.2804	5.25936	644.68	463.867	236.544	190.457	190.457	190.457	-87.6843	-2.28608	-9.254	50.4121	1.78123	10.4361	-0.979238	-0.497455	0.389357	1076.89	-359.681	72.4836	0	0	-0.482743	10.8411
0	-10.6629	0	0	-10.7608	-0.18935	7.69005	0.0450388	0.117713	-0.653957	5.70042	1.35E-15	25.6801	0	0	-0.0486663	2.60181	-19.0525	-3.86069	458.499	386.885	688.76	384.234	384.234	384.234	8.35064	-86.1137	4.73966	639.212	459.427	230.402	190.457	190.457	190.457	-86.4469	-2.06114	-8.47596	50.7142	1.4428	9.18674	-1.26762	-0.256574	0.538696	1168.4	-217.408	71.95	0	0	-0.447968	12.8187
0	-10.0661	0	0	-10.1755	-0.207218	8.36581	-0.048748	0.158006	-0.599398	-9.43677	1.69E-15	31.4929	0	0	-0.00628816	2.00982	-19.771	-2.41361	463.504	385.309	686.998	383.854	383.854	383.854	7.91115	-84.9167	4.32781	630.452	455.295	223.625	190.457	190.457	190.457	-85.212	-1.97962	-7.97227	51.0032	1.22427	7.60176	-1.4696	-0.0196711	0.735995	1201.97	-49.4426	64.6771	0	0	-0.284625	15.2196
0	-9.04548	0	0	-9.14512	-0.208899	8.42927	-0.143086	0.184546	-0.525732	-23.0457	3.38E-15	33.7623	0	0	0.0773214	1.32576	-20.4224	-0.802269	468.2	383.611	684.58	383.354	383.354	383.354	7.85712	-83.8222	4.02091	618.703	451.746	216.807	190.457	190.457	190.457	-84.1131	-2.08276	-7.78617	51.1845	1.11307	5.80661	-1.60072	0.171288	0.979924	1174.3	113.513	49.7708	0	0	-0.0577139	17.856
0	-7.61074	0	0	-7.68191	-0.191767	7.78159	-0.221992	0.19255	-0.436231	-32.886	3.38E-15	31.9759	0	0	0.170502	0.609622	-20.9284	0.828324	472.16	381.926	681.426	382.7	382.7	382.7	8.18245	-82.9233	3.80495	604.392	448.942	210.482	190.457	190.457	190.457	-83.242	-2.37343	-7.90866	51.1998	1.09118	3.96495	-1.69723	0.290826	1.27164	1093.66	242.937	28.5156	0	0	0.12583	20.5524
0	-5.82802	0	0	-5.86486	-0.155748	6.41355	-0.276657	0.183996	-0.336481	-38.0513	-4.06E-15	26.8532	0	0	0.235501	-0.0607743	-21.2421	2.30284	475.016	380.368	677.52	381.861	381.861	381.861	8.80367	-82.2545	3.66371	588.03	446.902	205.025	190.457	190.457	190.457	-82.6293	-2.80847	-8.27512	51.0537	1.14585	2.26312	-1.78607	0.348941	1.60543	973.725	325.839	3.59118	0	0	0.162368	23.1715
0	-3.81034	0	0	-3.82161	-0.102993	4.39694	-0.306608	0.165965	-0.235367	-39.0446	-9.47E-15	20.0592	0	0	0.253202	-0.606309	-21.3565	3.43296	476.481	379.026	672.923	380.816	380.816	380.816	9.58335	-81.7975	3.5858	570.161	445.539	200.62	190.457	190.457	190.457	-82.2486	-3.30924	-8.78467	50.8258	1.27222	0.877621	-1.856	0.400247	1.97269	827.876	370.074	-22.1948	0	0	0.00550173	25.6323
0	-1.68746	0	0	-1.68835	-0.0371086	1.86365	-0.314537	0.143211	-0.140888	-37.0001	-6.77E-16	13.1527	0	0	0.228583	-0.968606	-21.3028	4.05299	476.375	377.955	667.783	379.561	379.561	379.561	10.3722	-81.506	3.5666	551.314	444.719	197.296	190.457	190.457	190.457	-82.0406	-3.78549	-9.33132	50.6587	1.46907	-0.0721528	-1.83253	0.495911	2.33155	659.756	390.599	-46.26	0	0	-0.290289	27.9105
0	0.425039	0	0	0.425091	0.0372624	-1.00423	-0.303437	0.118445	-0.055505	-33.0453	1.18E-15	7.26583	0	0	0.180749	-1.1283	-21.1372	4.06784	474.66	377.198	662.324	378.104	378.104	378.104	11.0437	-81.3287	3.60369	531.968	444.311	194.962	190.457	190.457	190.457	-81.939	-4.15872	-9.82647	50.7195	1.73206	-0.566874	-1.58237	0.629924	2.60569	458.452	395.155	-66.3536	0	0	-0.55351	30.0205
0	2.44181	0	0	2.4477	0.114461	-3.97567	-0.278316	0.093622	0.0193187	-28.2152	2.23E-15	3.00466	0	0	0.130258	-1.10996	-20.9167	3.49836	471.455	376.791	656.808	376.453	376.453	376.453	11.5154	-81.2197	3.69189	512.538	444.208	193.455	190.457	190.457	190.457	-81.8847	-4.37888	-10.2112	51.1384	2.04805	-0.700286	-1.00843	0.746959	2.72733	220.141	381.754	-79.9463	0	0	-0.548242	31.9839
0	4.31242	0	0	4.34291	0.18799	-6.78629	-0.245468	0.0689895	0.0780437	-23.3038	-7.61E-16	0.324187	0	0	0.0890387	-0.972018	-20.6743	2.49906	467.037	376.76	651.492	374.597	374.597	374.597	11.7611	-81.1419	3.82038	493.37	444.343	192.568	190.457	190.457	190.457	-81.8341	-4.43437	-10.4627	51.9405	2.38515	-0.643834	-0.167702	0.776895	2.68667	-27.4883	343.861	-84.027	0	0	-0.184661	33.8005
0	6.01664	0	0	6.09502	0.251312	-9.18124	-0.211342	0.0459333	0.112331	-18.839	1.18E-15	-1.05584	0	0	0.0604436	-0.787223	-20.4049	1.3284	461.761	377.103	646.586	372.505	372.505	372.505	11.809	-81.0675	3.97043	474.72	444.672	192.087	190.457	190.457	190.457	-81.7612	-4.35308	-10.5904	53.0097	2.68785	-0.575212	0.674766	0.711682	2.56203	-219.983	286.5	-77.1501	0	0	0.283428	35.4394
0	7.5512	0	0	7.69279	0.29937	-10.978	-0.181923	0.0263931	0.117603	-15.176	-4.31E-15	-1.5024	0	0	0.0425095	-0.624054	-20.0725	0.269017	455.944	377.778	642.229	370.138	370.138	370.138	11.7238	-80.9754	4.11662	456.725	445.163	191.828	190.457	190.457	190.457	-81.6535	-4.19085	-10.6248	54.1287	2.90282	-0.617414	1.1914	0.588626	2.48311	-293.681	223.181	-61.2958	0	0	0.473959	36.8508
0	8.91545	0	0	9.12013	0.329989	-12.1117	-0.160764	0.0117629	0.0987494	-12.4249	2.58E-15	-1.37867	0	0	0.0312954	-0.529655	-19.6302	-0.463529	449.751	378.717	638.48	367.504	367.504	367.504	11.5791	-80.8497	4.23271	439.394	445.778	191.65	190.457	190.457	190.457	-81.5053	-4.01012	-10.6017	55.072	3.00434	-0.820217	1.25646	0.35738	2.50458	-242.383	151.691	-41.3101	0	0	0.328679	37.9856
0	10.1037	0	0	10.357	0.344063	-12.6296	-0.149115	0.00136993	0.0651654	-10.5332	2.58E-15	-1.06775	0	0	0.0234833	-0.50968	-19.0372	-0.768721	443.164	379.84	635.31	364.723	364.723	364.723	11.4346	-80.6767	4.29967	422.626	446.472	191.469	190.457	190.457	190.457	-81.311	-3.85988	-10.5514	55.6682	2.96061	-1.1631	0.930817	0.0180485	2.6332	-100.696	72.1882	-21.5464	0	0	0.0868134	38.8051
0	11.1044	0	0	11.3845	0.344736	-12.6543	-0.14619	-0.00570373	0.0260805	-9.33487	2.41E-15	-0.78397	0	0	0.0174376	-0.525969	-18.267	-0.667633	436.026	381.071	632.618	362.055	362.055	362.055	11.3255	-80.4426	4.31084	406.26	447.189	191.247	190.457	190.457	190.457	-81.0612	-3.76541	-10.4953	55.8305	2.71454	-1.58861	0.396083	-0.349668	2.84653	79.2168	-7.62312	-4.36497	0	0	-0.00472281	39.2861
0	11.902	0	0	12.1878	0.336212	-12.3409	-0.149711	-0.010486	-0.0100592	-8.58594	2.96E-15	-0.626325	0	0	0.0124027	-0.518779	-17.3093	-0.279423	428.12	382.324	630.279	359.862	359.862	359.862	11.265	-80.1322	4.27174	390.113	447.875	190.987	190.457	190.457	190.457	-80.742	-3.72983	-10.4469	55.559	2.2188	-2.04954	-0.0622938	-0.659424	3.08957	230.72	-80.3074	9.22467	0	0	0.107947	39.4234
0	12.4822	0	0	12.7578	0.32246	-11.8338	-0.157079	-0.0135058	-0.0369166	-8.04968	1.95E-15	-0.612668	0	0	0.00803552	-0.439672	-16.1628	0.238661	419.276	383.497	628.203	358.501	358.501	358.501	11.2546	-79.7281	4.19399	374.022	448.479	190.714	190.457	190.457	190.457	-80.3354	-3.74436	-10.4154	54.8969	1.4835	-2.53396	-0.190907	-0.827179	3.28749	298.267	-135.528	18.4082	0	0	0.289149	39.2278
0	12.8356	0	0	13.0907	0.306233	-11.2329	-0.166104	-0.0145887	-0.0521513	-7.53351	-3.89E-15	-0.713575	0	0	0.0041981	-0.279316	-14.8274	0.763515	409.46	384.471	626.397	358.187	358.187	358.187	11.2926	-79.2103	4.0873	357.866	448.963	190.468	190.457	190.457	190.457	-79.8209	-3.7997	-10.4073	53.8738	0.604502	-3.06081	0.0698348	-0.816453	3.38042	267.889	-165.145	22.5896	0	0	0.374403	38.7193
0	12.9588	0	0	13.187	0.288719	-10.5815	-0.175152	-0.0134184	-0.0568146	-6.88987	4.06E-15	-0.907922	0	0	0.00097191	-0.0704552	-13.3019	1.24611	398.801	385.143	624.972	358.905	358.905	358.905	11.3791	-78.5566	3.95433	341.581	449.309	190.291	190.457	190.457	190.457	-79.1762	-3.8919	-10.426	52.4846	-0.255903	-3.66068	0.556335	-0.703595	3.35478	170.569	-174.756	21.9501	0	0	0.26888	37.9222
0	12.8515	0	0	13.0482	0.269782	-9.87413	-0.182956	-0.00960851	-0.0550834	-6.00795	-1.10E-15	-1.16017	0	0	-0.00139021	0.140346	-11.5901	1.69744	387.548	385.446	624.088	360.456	360.456	360.456	11.5121	-77.7434	3.79037	325.151	449.511	190.218	190.457	190.457	190.457	-78.3773	-4.02123	-10.4701	50.7069	-0.944908	-4.35365	0.999067	-0.575768	3.25859	61.3992	-170.932	17.487	0	0	0.0137714	36.8658
0	12.5104	0	0	12.6719	0.24869	-9.08267	-0.18841	-0.0028929	-0.0523058	-4.814	-3.05E-15	-1.40739	0	0	-0.00254483	0.32339	-9.70781	2.13863	375.967	385.369	623.889	362.584	362.584	362.584	11.6823	-76.7448	3.58792	308.59	449.579	190.271	190.457	190.457	190.457	-77.3976	-4.18514	-10.5315	48.5382	-1.38277	-5.12612	1.17046	-0.435726	3.14739	-9.10413	-148.92	10.5686	0	0	-0.20065	35.588
0	11.9225	0	0	12.0472	0.225011	-8.18993	-0.190686	0.00619233	-0.0509585	-3.30098	-4.31E-15	-1.61532	0	0	-0.00206067	0.472964	-7.68852	2.55265	364.253	384.955	624.468	365.059	365.059	365.059	11.8668	-75.5333	3.34365	291.916	449.529	190.46	190.457	190.457	190.457	-76.2069	-4.37031	-10.5952	46.0295	-1.56921	-5.91521	1.027	-0.26667	3.02981	-27.2896	-104.357	2.46995	0	0	-0.229732	34.138
0	11.0642	0	0	11.1534	0.198996	-7.2045	-0.18907	0.0164518	-0.0489646	-1.50548	-3.64E-15	-1.77803	0	0	0.000561018	0.597419	-5.58078	2.87512	352.505	384.293	625.868	367.692	367.692	367.692	12.03	-74.081	3.06197	275.141	449.383	190.775	190.457	190.457	190.457	-74.7726	-4.55085	-10.6411	43.2897	-1.55923	-6.61531	0.724834	-0.0825296	2.87855	-22.7194	-41.5349	-6.03146	0	0	-0.160972	32.5744
0	9.90717	0	0	9.96509	0.171243	-6.14852	-0.183396	0.026475	-0.0428091	0.480407	3.55E-15	-1.89937	0	0	0.00575911	0.708318	-3.43886	3.02954	340.768	383.497	628.092	370.304	370.304	370.304	12.1308	-72.362	2.75308	258.273	449.168	191.193	190.457	190.457	190.457	-73.0632	-4.69464	-10.6472	40.4539	-1.44199	-7.11606	0.475653	0.0994159	2.68882	-36.8563	31.5674	-14.5311	0	0	-0.205673	30.9569
0	8.4261	0	0	8.459	0.142098	-5.03504	-0.174164	0.0349256	-0.0313751	2.52617	1.27E-15	-1.9881	0	0	0.0137271	0.814477	-1.31148	2.9726	329.101	382.693	631.118	372.732	372.732	372.732	12.1311	-70.3551	2.42923	241.336	448.916	191.668	190.457	190.457	190.457	-71.0522	-4.77157	-10.5919	37.641	-1.31699	-7.35461	0.408504	0.274828	2.49393	-92.0421	106.827	-22.4479	0	0	-0.469983	29.3366
0	6.603	0	0	6.61807	0.111353	-3.85632	-0.162327	0.0407625	-0.0165411	4.48616	-3.05E-15	-2.05191	0	0	0.0242189	0.920522	0.765677	2.71529	317.619	382.003	634.894	374.864	374.864	374.864	11.9992	-68.044	2.10309	224.368	448.661	192.137	190.457	190.457	190.457	-68.7193	-4.7573	-10.4553	34.9287	-1.2619	-7.34596	0.522982	0.43243	2.32924	-182.98	174.928	-28.9703	0	0	-0.885438	27.7493
0	4.42699	0	0	4.43155	0.0784002	-2.58934	-0.149381	0.0436608	-0.00248861	6.15748	7.61E-16	-2.06612	0	0	0.0360767	1.02912	2.77103	2.31099	306.484	381.534	639.341	376.675	376.675	376.675	11.71	-65.4167	1.78932	207.418	448.433	192.523	190.457	190.457	190.457	-66.0503	-4.63221	-10.2198	32.3485	-1.30662	-7.16738	0.731351	0.547664	2.19565	-286.951	226.22	-33.2808	0	0	-1.3132	26.2151
0	1.89243	0	0	1.89284	0.042676	-1.21297	-0.137011	0.043979	0.00604883	7.26263	8.04E-16	-1.97879	0	0	0.0468665	1.14419	4.69261	1.82381	295.871	381.362	644.341	378.235	378.235	378.235	11.2439	-62.4649	1.5071	190.52	448.251	192.745	190.457	190.457	190.457	-63.0361	-4.3791	-9.86986	29.8989	-1.432	-6.90879	0.919386	0.589271	2.06116	-377.807	252.999	-34.9245	0	0	-1.64406	24.7452
0	-1.00148	0	0	-1.00149	0.00413385	0.273502	-0.127238	0.0424996	0.00528878	7.40409	1.31E-15	-1.73114	0	0	0.0523941	1.27264	6.52111	1.29655	285.931	381.526	649.741	379.677	379.677	379.677	10.5892	-59.1837	1.28061	173.684	448.118	192.738	190.457	190.457	190.457	-59.6737	-3.98353	-9.39417	27.5681	-1.59391	-6.62326	1.01966	0.550525	1.89091	-441.317	254.171	-33.9736	0	0	-1.8413	23.3502
0	-4.24609	0	0	-4.24829	-0.0365147	1.84077	-0.12239	0.0401419	-0.00647003	6.08564	-1.46E-15	-1.27226	0	0	0.0466781	1.42209	8.24378	0.736407	276.771	382.026	655.356	381.144	381.144	381.144	9.74624	-55.575	1.13524	156.884	448.029	192.477	190.457	190.457	190.457	-55.9692	-3.43879	-8.78692	25.3532	-1.75266	-6.30927	1.03883	0.457792	1.67842	-480.481	235.511	-30.9496	0	0	-1.9258	22.0476
0	-7.81399	0	0	-7.82813	-0.0779005	3.43362	-0.124994	0.0379013	-0.0290762	2.7961	-8.35E-16	-0.542596	0	0	0.022859	1.59536	9.84178	0.124105	268.47	382.826	660.982	382.748	382.748	382.749	8.73269	-51.653	1.08977	140.07	447.971	192.004	190.457	190.457	190.457	-51.9445	-2.75361	-8.04975	23.2699	-1.8854	-5.92857	1.03114	0.350191	1.4515	-509.013	205.508	-26.5721	0	0	-1.94159	20.8663
0	-11.6461	0	0	-11.6909	-0.118334	4.98473	-0.136947	0.0364272	-0.0604202	-2.79864	-2.25E-15	0.502159	0	0	-0.023786	1.78684	11.2901	-0.562366	261.105	383.863	666.411	384.563	384.563	384.563	7.58554	-47.453	1.14807	123.196	447.939	191.442	190.457	190.457	190.457	-47.6448	-1.95898	-7.19354	21.3478	-1.98139	-5.43959	1.05405	0.255022	1.2427	-541.647	170.819	-21.5044	0	0	-1.92541	19.8488
0	-15.6405	0	0	-15.7422	-0.156219	6.43148	-0.158313	0.0356768	-0.0968071	-10.6279	-3.38E-15	1.85875	0	0	-0.091387	1.98394	12.5587	-1.32328	254.782	385.055	671.436	386.628	386.628	386.628	6.3591	-43.0407	1.29368	106.261	447.937	190.999	190.457	190.457	190.457	-43.146	-1.10967	-6.24015	19.6219	-2.03288	-4.82637	1.13981	0.172598	1.06532	-587.585	133.665	-16.1904	0	0	-1.88537	19.0515
0	-19.6502	0	0	-19.8379	-0.19039	7.72943	-0.186481	0.0350996	-0.133659	-20.0778	-2.79E-15	3.47432	0	0	-0.1684	2.17365	13.6146	-2.12312	249.645	386.304	675.857	388.952	388.952	388.952	5.1178	-38.5159	1.49029	89.3421	447.994	190.939	190.457	190.457	190.457	-38.5557	-0.277798	-5.22312	18.1255	-2.03396	-4.11303	1.28071	0.088531	0.910901	-646.01	93.5157	-10.7683	0	0	-1.78917	18.5437
0	-23.4925	0	0	-23.7933	-0.220205	8.85551	-0.216147	0.0333311	-0.166425	-30.0143	-1.86E-15	5.1831	0	0	-0.234875	2.34956	14.4235	-2.89246	245.863	387.51	679.482	391.519	391.519	391.519	3.92729	-34.0078	1.68879	72.6084	448.156	191.532	190.457	190.457	190.457	-34.0065	0.459908	-4.18735	16.8885	-1.98411	-3.35985	1.44303	-0.00614101	0.765973	-707.865	50.2066	-5.17371	0	0	-1.58619	18.4031
0	-26.973	0	0	-27.4059	-0.245427	9.80276	-0.241002	0.0286413	-0.191844	-39.0626	5.08E-15	6.73279	0	0	-0.27006	2.51517	14.9544	-3.54223	243.606	388.58	682.135	394.278	394.278	394.278	2.84569	-29.6593	1.83725	56.3026	448.477	192.998	190.457	190.457	190.457	-29.6389	1.03688	-3.18519	15.9384	-1.88956	-2.64787	1.57787	-0.107115	0.620535	-757.893	5.16735	0.781567	0	0	-1.23796	18.7069
0	-29.9175	0	0	-30.4882	-0.265947	10.5695	-0.257051	0.0197913	-0.20861	-46.1051	-3.38E-16	7.87181	0	0	-0.262642	2.68192	15.1841	-3.98544	243.004	389.441	683.677	397.149	397.149	397.15	1.91731	-25.6041	1.89005	40.6916	449.003	195.466	190.457	190.457	190.457	-25.5809	1.4071	-2.26928	15.3005	-1.75977	-2.05905	1.63996	-0.190657	0.481101	-780.308	-36.6634	7.28184	0	0	-0.753066	19.5201
0	-32.1992	0	0	-32.8958	-0.281487	11.1476	-0.264485	0.0066986	-0.216841	-50.6367	3.05E-15	8.43318	0	0	-0.215554	2.86298	15.1015	-4.1578	244.119	390.058	684.02	400.037	400.037	400.037	1.17032	-21.947	1.81237	26.016	449.75	198.964	190.457	190.457	190.457	-21.9295	1.54727	-1.48465	14.9956	-1.60098	-1.65986	1.61268	-0.229266	0.364294	-767.491	-68.3259	14.3684	0	0	-0.202101	20.8827
0	-33.754	0	0	-34.5444	-0.291439	11.5167	-0.266614	-0.0093175	-0.217037	-52.774	3.72E-15	8.38962	0	0	-0.142563	3.06749	14.7116	-4.02876	246.928	390.443	683.141	402.841	402.841	402.841	0.617381	-18.7527	1.58215	12.4605	450.698	203.441	190.457	190.457	190.457	-18.7431	1.45402	-0.862955	15.0321	-1.41481	-1.49313	1.51705	-0.210461	0.288521	-724.016	-84.4013	21.9054	0	0	0.311953	22.7997
0	-34.5808	0	0	-35.415	-0.294894	11.6446	-0.26789	-0.0258812	-0.209158	-53.0738	-4.06E-15	7.84928	0	0	-0.0608124	3.29864	14.0374	-3.5997	251.32	390.658	681.079	405.482	405.483	405.482	0.258347	-16.045	1.19237	0.15133	451.788	208.794	190.457	190.457	190.457	-16.0415	1.14093	-0.420824	15.3946	-1.20351	-1.57604	1.38934	-0.139264	0.264131	-662.481	-82.0483	29.3908	0	0	0.704899	25.2374
0	-34.7317	0	0	-35.5487	-0.29084	11.4945	-0.272506	-0.040214	-0.192967	-52.3108	-5.41E-15	7.00828	0	0	0.0157797	3.55509	13.1184	-2.89605	257.114	390.804	677.931	407.914	407.914	407.914	0.0839415	-13.813	0.65492	-10.8282	452.942	214.891	190.457	190.457	190.457	-13.8122	0.638526	-0.161697	16.0369	-0.976567	-1.90087	1.2552	-0.0356019	0.285328	-596.132	-62.3444	35.9529	0	0	0.942076	28.1249
0	-34.2962	0	0	-35.0354	-0.278399	11.0329	-0.283429	-0.0496571	-0.168071	-51.2512	-1.52E-15	6.0989	0	0	0.0796802	3.83367	12.0061	-1.96084	264.072	391.006	673.829	410.115	410.115	410.115	0.0800796	-12.0206	0.00188286	-20.4135	454.069	221.58	190.457	190.457	190.457	-12.0206	-0.00650063	-0.0796911	16.888	-0.751091	-2.43699	1.12046	0.0725662	0.335634	-535.435	-30.357	40.4506	0	0	1.03832	31.3623
0	-33.3842	0	0	-33.9973	-0.257075	10.2384	-0.30114	-0.0525588	-0.134816	-50.4196	8.71E-15	5.29028	0	0	0.129023	4.13149	10.7579	-0.852896	271.923	391.388	668.933	412.077	412.077	412.077	0.231446	-10.6193	-0.717375	-28.5353	455.092	228.693	190.457	190.457	190.457	-10.6205	-0.734666	-0.163825	17.8676	-0.54735	-3.13489	0.977141	0.15956	0.397392	-486.597	5.99831	41.8649	0	0	1.03815	34.8328
0	-32.1108	0	0	-32.5713	-0.226964	9.10986	-0.323314	-0.0493931	-0.094221	-50.0124	-5.50E-15	4.57065	0	0	0.164517	4.44696	9.42972	0.352567	280.376	392.056	663.412	413.785	413.785	413.785	0.523185	-9.55831	-1.44348	-35.1072	455.953	236.043	190.457	190.457	190.457	-9.56405	-1.48036	-0.400588	18.9032	-0.384795	-3.93039	0.81752	0.212718	0.463268	-452.986	38.1154	39.9725	0	0	0.995043	38.4159
0	-30.586	0	0	-30.8925	-0.188924	7.67393	-0.346258	-0.0426777	-0.0484894	-50.0257	-1.02E-15	3.76543	0	0	0.18716	4.7793	8.06974	1.56524	289.146	393.074	657.439	415.205	415.204	415.204	0.939127	-8.79052	-2.11603	-40.0272	456.618	243.419	190.457	190.457	190.457	-8.80643	-2.17978	-0.773237	19.945	-0.279671	-4.74747	0.644322	0.229017	0.534232	-436.595	58.35	35.7654	0	0	0.958099	42.0011
0	-28.9078	0	0	-29.0816	-0.144625	5.98954	-0.367432	-0.0352322	-0.000559569	-50.4922	-2.88E-15	2.7312	0	0	0.198638	5.12779	6.71389	2.68611	297.973	394.459	651.184	416.281	416.281	416.281	1.45813	-8.27633	-2.68234	-43.1886	457.069	250.594	190.457	190.457	190.457	-8.30883	-2.77862	-1.25914	20.9723	-0.245161	-5.50152	0.475886	0.209406	0.613588	-440.11	62.538	31.0239	0	0	0.968237	45.4965
0	-27.1557	0	0	-27.2328	-0.0964159	4.14467	-0.386038	-0.0290678	0.0467326	-51.5048	-5.08E-15	1.47958	0	0	0.202139	5.49207	5.3837	3.61886	306.655	396.181	644.811	416.939	416.939	416.939	2.05245	-7.98814	-3.10355	-44.486	457.293	257.336	190.457	190.457	190.457	-8.04263	-3.23749	-1.82876	21.9961	-0.294023	-6.10529	0.34191	0.153302	0.699072	-467.509	50.5688	27.6519	0	0	1.0612	48.8337
0	-25.3846	0	0	-25.4055	-0.0470515	2.24668	-0.401199	-0.0248476	0.090378	-52.9941	-7.11E-15	0.20754	0	0	0.201656	5.87444	4.08578	4.28455	315.062	398.175	638.479	417.083	417.083	417.083	2.68998	-7.91584	-3.3556	-43.8149	457.28	263.415	190.457	190.457	190.457	-7.99507	-3.53269	-2.44833	23.0559	-0.44202	-6.47809	0.272831	0.0601269	0.786476	-520.594	26.2855	26.9694	0	0	1.27008	51.9666
0	-23.6226	0	0	-23.6232	0.000673526	0.406969	-0.410713	-0.0221936	0.12793	-54.5922	1.02E-14	-0.79386	0	0	0.200429	6.28271	2.81268	4.63577	323.153	400.358	632.339	416.607	416.607	416.607	3.33976	-8.06857	-3.42664	-41.0746	457.023	268.624	190.457	190.457	190.457	-8.17169	-3.65376	-3.08561	24.2152	-0.709743	-6.5576	0.278353	-0.0550915	0.875273	-594.749	-2.43669	29.378	0	0	1.62747	54.8693
0	-21.8759	0	0	-21.8816	0.0442816	-1.27487	-0.411738	-0.0197546	0.157311	-55.743	2.03E-15	-1.22038	0	0	0.200059	6.73074	1.54423	4.66484	330.97	402.65	626.528	415.407	415.407	415.407	3.97843	-8.46974	-3.31299	-36.1819	456.527	272.786	190.457	190.457	190.457	-8.59234	-3.5997	-3.7169	25.5541	-1.12054	-6.31202	0.341185	-0.169016	0.967247	-677.839	-27.6673	34.1137	0	0	2.15811	57.5325
0	-20.1381	0	0	-20.1619	0.0819085	-2.72437	-0.403102	-0.0167633	0.177128	-56.0153	8.80E-15	-0.956597	0	0	0.200213	7.23671	0.249531	4.40303	338.622	404.985	621.168	413.411	413.411	413.411	4.59534	-9.14803	-3.01681	-29.0891	455.818	275.775	190.457	190.457	190.457	-9.28281	-3.37678	-4.33279	27.1615	-1.70134	-5.74991	0.430246	-0.251135	1.07692	-754.585	-44.5651	39.9651	0	0	2.86019	59.9621
0	-18.3979	0	0	-18.4421	0.112446	-3.89828	-0.385837	-0.0130981	0.186753	-55.2392	1.02E-14	-0.0893567	0	0	0.199325	7.81817	-1.11	3.91178	346.254	407.316	616.367	410.606	410.606	410.606	5.19314	-10.1297	-2.54596	-19.7948	454.939	277.52	190.457	190.457	190.457	-10.2676	-2.99839	-4.93918	29.1221	-2.48405	-4.92602	0.514028	-0.256238	1.23073	-809.658	-49.5784	45.5326	0	0	3.6759	62.1776
0	-16.6443	0	0	-16.7042	0.13555	-4.78435	-0.362274	-0.00896467	0.185938	-53.4535	6.09E-15	1.16001	0	0	0.195613	8.48321	-2.57609	3.26907	354.009	409.604	612.216	407.074	407.074	407.074	5.78386	-11.4344	-1.91551	-8.34314	453.954	278.008	190.457	190.457	190.457	-11.5658	-2.48636	-5.55306	31.5005	-3.50443	-3.94004	0.572885	-0.151107	1.45598	-830.844	-43.2241	49.5087	0	0	4.47082	64.2085
0	-14.8697	0	0	-14.9375	0.15159	-5.39816	-0.335225	-0.00423944	0.175307	-50.8125	7.44E-15	2.55649	0	0	0.187975	9.22186	-4.18739	2.55527	361.999	411.819	608.797	403.007	403.007	403.007	6.38348	-13.074	-1.14881	5.18277	452.934	277.287	190.457	190.457	190.457	-13.1892	-1.87206	-6.19638	34.323	-4.79493	-2.9173	0.629926	0.05812	1.76919	-817.382	-31.5281	50.5572	0	0	5.08174	66.0866
0	-13.0727	0	0	-13.1407	0.161523	-5.77767	-0.307137	0.000840318	0.156616	-47.4774	3.38E-15	3.83992	0	0	0.176014	10.0028	-5.97126	1.84886	370.292	413.923	606.187	398.706	398.706	398.706	7.00765	-15.0504	-0.276384	20.6691	451.949	275.457	190.457	190.457	190.457	-15.1411	-1.19521	-6.89053	37.5597	-6.36504	-1.96892	0.764922	0.323018	2.1612	-784.483	-23.8786	47.9802	0	0	5.41679	67.8354
0	-11.2597	0	0	-11.322	0.166676	-5.97433	-0.279538	0.00568209	0.132126	-43.5583	-1.35E-15	4.76305	0	0	0.159901	10.7755	-7.93504	1.23789	378.921	415.869	604.468	394.543	394.543	394.543	7.66843	-17.355	0.667369	37.9769	451.063	272.661	190.457	190.457	190.457	-17.4145	-0.500042	-7.65175	41.1129	-8.16606	-1.15515	1.06303	0.600563	2.59722	-752.655	-22.0792	41.9401	0	0	5.50273	69.4569
0	-9.44733	0	0	-9.50065	0.168526	-6.04491	-0.252867	0.00990561	0.10388	-39.1302	2.71E-15	5.17492	0	0	0.140216	11.4727	-10.0614	0.837548	387.913	417.602	603.737	390.885	390.885	390.885	8.37162	-19.9668	1.64757	56.9445	450.326	269.07	190.457	190.457	190.457	-19.991	0.168946	-8.48733	44.8253	-10.0519	-0.490209	1.52778	0.872318	3.01791	-729.575	-16.8258	33.1928	0	0	5.39284	70.9232
0	-7.66468	0	0	-7.70782	0.168588	-6.04729	-0.227756	0.0136635	0.0746236	-34.3922	-4.40E-15	5.07519	0	0	0.118268	12.0122	-12.3105	0.791978	397.295	419.06	604.118	387.991	387.991	387.991	9.11548	-22.8507	2.63163	77.3874	449.768	264.862	190.457	190.457	190.457	-22.8393	0.771314	-9.39351	48.5036	-11.7779	0.00736585	2.06236	1.1011	3.34296	-708.08	2.24387	22.5286	0	0	5.06789	72.1772
0	-5.95164	0	0	-5.98489	0.168198	-6.03239	-0.206297	0.0175077	0.0486198	-29.7925	-3.38E-15	4.60728	0	0	0.0963284	12.3087	-14.6271	1.25082	407.074	420.193	605.748	385.939	385.939	385.939	9.89022	-25.9598	3.59351	99.1037	449.399	260.211	190.457	190.457	190.457	-25.9166	1.27668	-10.3552	51.947	-13.0701	0.263476	2.51723	1.18783	3.48019	-675.691	33.5392	10.423	0	0	4.43764	73.1432
0	-4.35144	0	0	-4.37567	0.168027	-6.02588	-0.192047	0.0223504	0.0298222	-25.9782	3.05E-15	4.03459	0	0	0.0771048	12.3014	-16.9484	2.32954	417.204	420.986	608.73	384.619	384.619	384.619	10.678	-29.2401	4.51858	121.894	449.214	255.257	190.457	190.457	190.457	-29.173	1.67095	-11.348	54.9757	-13.7388	0.149446	2.74004	1.0698	3.38798	-617.431	72.0898	-3.26253	0	0	3.44775	73.7468
0	-2.89862	0	0	-2.91467	0.167677	-6.01253	-0.18831	0.0291976	0.0186287	-23.538	-5.08E-15	3.6582	0	0	0.0624342	11.981	-19.2097	4.06496	427.554	421.48	613.077	383.8	383.8	383.8	11.4557	-32.641	5.40434	145.594	449.21	250.112	190.457	190.457	190.457	-32.5608	1.957	-12.3433	57.4659	-13.7499	-0.458608	2.6232	0.790646	3.12966	-516.825	115.156	-18.8935	0	0	2.16423	73.9327
0	-1.60943	0	0	-1.61811	0.165767	-5.93964	-0.19515	0.0380385	0.0117729	-22.6217	-4.40E-15	3.63843	0	0	0.052064	11.3976	-21.3454	6.3771	437.883	421.761	618.666	383.247	383.248	383.247	12.1994	-36.1249	6.25471	170.096	449.391	244.864	190.457	190.457	190.457	-36.0442	2.14719	-13.3132	59.3721	-13.2171	-1.60275	2.15192	0.454877	2.82588	-365.255	156.357	-35.9325	0	0	0.826705	73.6685
0	-0.481899	0	0	-0.484326	0.160487	-5.73811	-0.209605	0.0482307	0.00523561	-22.9204	-1.18E-15	3.99237	0	0	0.0441742	10.6498	-23.2896	9.05653	447.838	421.916	625.233	382.822	382.822	382.822	12.8892	-39.6696	7.07051	195.343	449.779	239.611	190.457	190.457	190.457	-39.6021	2.25208	-14.234	60.7227	-12.3436	-3.19237	1.41899	0.146544	2.56303	-172.83	181.811	-52.4075	0	0	-0.205255	72.9387
0	0.4954	0	0	0.49757	0.150317	-5.34947	-0.22797	0.0593546	-0.00442333	-23.9194	-3.38E-16	4.68044	0	0	0.0366887	9.86294	-24.9806	11.7952	457.007	421.976	632.394	382.515	382.515	382.515	13.5126	-43.2634	7.84214	221.31	450.405	234.474	190.457	190.457	190.457	-43.2248	2.27195	-15.0859	61.5922	-11.3537	-5.00032	0.619106	-0.0658218	2.35792	27.2914	184.047	-66.6739	0	0	-0.688923	71.7377
0	1.3331	0	0	1.3377	0.134639	-4.74946	-0.247639	0.0708743	-0.0188631	-25.1587	-6.96E-15	5.61038	0	0	0.0282659	9.15608	-26.3695	14.2613	465.002	421.885	639.724	382.383	382.383	382.383	14.0668	-46.8979	8.54941	247.962	451.306	229.603	190.457	190.457	190.457	-46.9065	2.1959	-15.8542	62.0688	-10.4253	-6.7204	-0.0263473	-0.112462	2.18799	192.691	171.695	-78.6171	0	0	-0.686063	70.0713
0	2.03485	0	0	2.03972	0.114027	-3.95897	-0.267073	0.0820046	-0.0377497	-26.3206	5.67E-15	6.66204	0	0	0.0185603	8.60581	-27.4278	16.1878	471.554	421.532	646.848	382.459	382.459	382.459	14.5585	-50.563	9.1695	275.235	452.514	225.171	190.457	190.457	190.457	-50.6395	2.00953	-16.5294	62.2321	-9.63875	-8.07229	-0.37328	0.0424607	2.0379	295.035	162.032	-89.0704	0	0	-0.441472	67.9578
0	2.59641	0	0	2.60008	0.0900697	-3.03837	-0.285196	0.0917914	-0.0591908	-27.223	-6.77E-16	7.71383	0	0	0.00804679	8.22484	-28.1474	17.4281	476.54	420.808	653.513	382.687	382.687	382.687	14.999	-54.2445	9.68759	303.026	454.051	221.353	190.457	190.457	190.457	-54.4114	1.70569	-17.1076	62.1445	-8.96357	-8.89259	-0.431758	0.350815	1.90682	337.164	165.1	-97.8836	0	0	-0.155433	65.4232
0	3.00851	0	0	3.01048	0.0648728	-2.06843	-0.301174	0.0998316	-0.082075	-27.7936	9.14E-15	8.71224	0	0	-0.00248543	7.9699	-28.5339	17.9541	479.961	419.656	659.59	382.938	382.938	382.938	15.3994	-57.9257	10.1026	331.197	455.925	218.317	190.457	190.457	190.457	-58.2043	1.29073	-17.5896	61.8495	-8.28939	-9.15191	-0.333691	0.702965	1.80433	347.401	180.373	-103.679	0	0	0.0846975	62.4903
0	3.26095	0	0	3.26157	0.0405559	-1.13122	-0.314401	0.106153	-0.106548	-28.0327	-1.69E-15	9.65165	0	0	-0.012236	7.77197	-28.6012	17.8132	481.879	418.076	665.037	383.067	383.067	383.067	15.7677	-61.5887	10.4259	359.581	458.127	216.204	190.457	190.457	190.457	-61.9971	0.783557	-17.9801	61.3741	-7.48626	-8.90182	-0.226381	0.981901	1.74091	356.402	201.907	-105.343	0	0	0.267861	59.173
0	3.34671	0	0	3.34676	0.0189358	-0.297435	-0.324373	0.111622	-0.134043	-27.9574	-7.11E-15	10.6061	0	0	-0.0205818	7.56963	-28.3677	17.0819	482.373	416.115	669.846	382.976	382.976	382.976	16.1072	-65.2163	10.6763	387.983	460.634	215.131	190.457	190.457	190.457	-65.7676	0.210391	-18.2856	60.7331	-6.46407	-8.20633	-0.18829	1.11391	1.71563	380.032	224.529	-102.824	0	0	0.419931	55.4803
0	3.26587	0	0	3.26595	0.00142893	0.377833	-0.330264	0.117105	-0.166276	-27.5232	-1.02E-14	11.6378	0	0	-0.0267894	7.32922	-27.8566	15.8403	481.528	413.857	674.014	382.659	382.66	382.66	16.4191	-68.7928	10.8751	416.185	463.413	215.183	190.457	190.457	190.457	-69.4947	-0.400769	-18.5152	59.931	-5.20785	-7.10457	-0.215268	1.09187	1.71551	417.258	246.528	-96.6903	0	0	0.569607	51.4257
0	3.02859	0	0	3.02894	-0.0109428	0.854978	-0.331335	0.123071	-0.204293	-26.638	8.46E-15	12.7414	0	0	-0.0298733	7.04703	-27.0961	14.1687	479.442	411.41	677.537	382.19	382.19	382.19	16.7039	-72.3038	11.0428	443.932	466.421	216.415	190.457	190.457	190.457	-73.1589	-1.02438	-18.6797	58.9622	-3.78099	-5.61541	-0.269045	0.960989	1.71858	459.874	267.272	-87.3205	0	0	0.730696	47.0379
0	2.65821	0	0	2.65872	-0.0175262	1.10884	-0.326295	0.128925	-0.248849	-25.0857	2.03E-15	13.7632	0	0	-0.0287367	6.7394	-26.1215	12.1535	476.246	408.901	680.421	381.687	381.687	381.687	16.9639	-75.7361	11.1972	470.935	469.613	218.842	190.457	190.457	190.457	-76.743	-1.64032	-18.7927	57.8172	-2.30102	-3.7653	-0.327743	0.785989	1.71138	503.395	284.071	-74.6951	0	0	0.909698	42.3705
0	2.19258	0	0	2.193	-0.0180104	1.12751	-0.31292	0.133449	-0.299708	-22.4927	-8.46E-15	14.4439	0	0	-0.0227465	6.42967	-24.9777	9.88734	472.12	406.465	682.69	381.272	381.273	381.273	17.2036	-79.0764	11.3517	496.871	472.934	222.431	190.457	190.457	190.457	-80.2312	-2.23539	-18.8679	56.5006	-0.899589	-1.61349	-0.401866	0.621023	1.68604	549.344	291.196	-58.8631	0	0	1.10844	37.51
0	1.68117	0	0	1.68139	-0.0123975	0.911077	-0.288435	0.135103	-0.355524	-18.4034	-4.06E-15	14.4649	0	0	-0.0124796	6.13801	-23.7213	7.46307	467.292	404.228	684.394	381.05	381.05	381.05	17.4279	-82.3084	11.5134	521.39	476.317	227.084	190.457	190.457	190.457	-83.6063	-2.80265	-18.9172	55.0546	0.318881	0.738301	-0.488981	0.495549	1.63344	596.071	282.098	-40.5414	0	0	1.29077	32.5794
0	1.17814	0	0	1.17817	-0.00104708	0.473332	-0.250638	0.132566	-0.412992	-12.4579	2.54E-15	13.5355	0	0	-0.000322214	5.87509	-22.4205	4.96694	462.034	402.292	685.603	381.084	381.084	381.084	17.6395	-85.4083	11.6818	544.13	479.674	232.612	190.457	190.457	190.457	-86.8431	-3.33872	-18.9472	53.5688	1.30627	3.15116	-0.570868	0.401852	1.5371	637.371	250.483	-21.3387	0	0	1.38846	27.734
0	0.732958	0	0	0.732966	0.0151982	-0.153272	-0.199495	0.125042	-0.467935	-4.6162	7.88E-15	11.4634	0	0	0.00977718	5.64158	-21.1512	2.47688	456.657	400.721	686.398	381.397	381.397	381.397	17.8352	-88.3387	11.8477	564.749	482.903	238.725	190.457	190.457	190.457	-89.9026	-3.84067	-18.9563	52.1688	2.07568	5.47078	-0.61105	0.300833	1.38214	663.701	191.764	-3.49953	0	0	1.34059	23.1504
0	0.382195	0	0	0.382257	0.0348534	-0.911337	-0.138294	0.112241	-0.51525	4.69393	-1.52E-15	8.19178	0	0	0.0138553	5.43259	-19.9905	0.0675755	451.505	399.534	686.858	381.97	381.97	381.97	18.0043	-91.0472	11.9913	582.953	485.88	245.032	190.457	190.457	190.457	-92.7284	-4.30394	-18.9334	50.9845	2.67832	7.55658	-0.551967	0.145452	1.15304	661.256	105.012	10.8334	0	0	1.1316	19.0086
0	0.145792	0	0	0.145857	0.055607	-1.71141	-0.0732251	0.0948553	-0.550853	14.6412	9.30E-16	3.88077	0	0	0.0104188	5.24312	-19.0084	-2.17577	446.944	398.701	687.05	382.746	382.746	382.746	18.1286	-93.4686	12.0801	598.534	488.478	251.069	190.457	190.457	190.457	-95.2494	-4.72309	-18.8569	50.1105	3.1616	9.30332	-0.348002	-0.0848248	0.853074	620.792	-4.406	20.4899	0	0	0.818783	15.4727
0	0.0283233	0	0	0.0283403	0.0742938	-2.43125	-0.0111073	0.0745701	-0.573398	24.2751	1.67E-15	-1.06438	0	0	0.00211569	5.07026	-18.2602	-4.14367	443.35	398.137	687.017	383.634	383.634	383.634	18.1855	-95.5332	12.0686	611.387	490.565	256.349	190.457	190.457	190.457	-97.388	-5.0948	-18.6951	49.5749	3.53271	10.6466	-0.0267466	-0.36485	0.512272	552.341	-124.581	25.7717	0	0	0.4965	12.6724
0	0.0212346	0	0	0.0212664	0.0872857	-2.93128	0.0424621	0.0542322	-0.585304	32.7617	4.40E-15	-5.96555	0	0	-0.00517918	4.91064	-17.7816	-5.70525	441.067	397.716	686.779	384.518	384.518	384.518	18.1519	-97.1742	11.9015	621.502	492.025	260.422	190.457	190.457	190.457	-99.0699	-5.4205	-18.4101	49.3348	3.75172	11.5559	0.298895	-0.626164	0.191123	488.28	-237.725	28.2476	0	0	0.208897	10.691
0	0.10348	0	0	0.10363	0.091354	-3.08777	0.0833195	0.0371309	-0.591314	39.4093	-1.02E-15	-9.96654	0	0	-0.00607095	4.75523	-17.5867	-6.73464	440.348	397.29	686.336	385.278	385.278	385.278	18.0076	-98.3341	11.5232	628.929	492.762	262.905	190.457	190.457	190.457	-100.231	-5.70598	-17.9636	49.3036	3.76033	12.0221	0.470716	-0.789654	-0.038536	471.787	-324.733	30.1053	0	0	-0.0571527	9.5622
0	0.241513	0	0	0.241812	0.084722	-2.83264	0.107713	0.0260949	-0.595451	43.5246	-1.35E-15	-12.1976	0	0	0.000337745	4.58564	-17.6693	-7.15171	441.286	396.728	685.668	385.827	385.827	385.827	17.7352	-98.9661	10.8904	633.728	492.712	263.515	190.457	190.457	190.457	-100.82	-5.95767	-17.3252	49.3982	3.52855	12.0458	0.389831	-0.808043	-0.123614	528.685	-370.563	33.3098	0	0	-0.299932	9.27439
0	0.392837	0	0	0.393122	0.0677271	-2.17837	0.112061	0.0236471	-0.597228	44.3362	2.71E-15	-11.89	0	0	0.00913698	4.37683	-18.0043	-6.94894	443.785	395.956	684.738	386.132	386.132	386.132	17.32	-99.0381	9.98582	635.93	491.853	262.079	190.457	190.457	190.457	-100.806	-6.17781	-16.4799	49.5729	3.08283	11.6289	0.116917	-0.711027	-0.0692272	639.876	-371.076	38.8302	0	0	-0.476166	9.77786
0	0.515171	0	0	0.51529	0.0426678	-1.21265	0.0931166	0.0316341	-0.593875	41.0285	-1.02E-15	-8.57057	0	0	0.0122471	4.10652	-18.5481	-6.18152	447.591	394.971	683.499	386.212	386.212	386.212	16.7526	-98.5375	8.82892	635.517	490.219	258.556	190.457	190.457	190.457	-100.18	-6.36286	-15.4362	49.8085	2.4889	10.7776	-0.235011	-0.538652	0.10368	768.3	-325.846	46.2713	0	0	-0.543977	10.9905
0	0.579114	0	0	0.579101	0.0132321	-0.0774342	0.049021	0.0511583	-0.58212	32.9811	-3.70E-17	-2.20621	0	0	0.00391225	3.76331	-19.2427	-4.94514	452.357	393.833	681.901	386.107	386.107	386.107	16.0376	-97.4795	7.4793	632.433	487.91	253.068	190.457	190.457	190.457	-98.9675	-6.50664	-14.2317	50.0889	1.82118	9.51361	-0.570211	-0.313524	0.380298	878.222	-237.019	53.8378	0	0	-0.493811	12.8042
0	0.581903	0	0	0.581988	-0.016076	1.05292	-0.0197846	0.0813757	-0.558015	20.1005	-8.46E-16	6.61778	0	0	-0.0133583	3.34881	-20.0232	-3.36145	457.696	392.635	679.91	385.851	385.851	385.852	15.2038	-95.918	6.02999	626.608	485.106	245.917	190.457	190.457	190.457	-97.2371	-6.60702	-12.9347	50.3892	1.14466	7.88844	-0.831423	-0.0600882	0.739368	942.524	-114.694	58.6806	0	0	-0.354756	15.0944
0	0.559429	0	0	0.55976	-0.0404328	1.99173	-0.108446	0.118585	-0.517558	3.25898	-3.38E-16	16.6573	0	0	-0.0261244	2.87681	-20.8273	-1.57224	463.226	391.477	677.523	385.449	385.449	385.449	14.3128	-93.9553	4.5917	618.01	482.056	237.601	190.457	190.457	190.457	-95.1094	-6.67253	-11.639	50.6797	0.506869	5.99337	-0.999434	0.180143	1.14548	946.549	20.1473	57.8718	0	0	-0.190852	17.7335
0	0.589432	0	0	0.590016	-0.0552196	2.56118	-0.205493	0.155407	-0.457464	-15.4471	6.09E-15	26.1067	0	0	-0.0147784	2.37212	-21.6027	0.26392	468.592	390.437	674.763	384.875	384.875	384.875	13.4556	-91.7453	3.2713	606.714	479.056	228.783	190.457	190.457	190.457	-92.7554	-6.7241	-10.4515	50.9387	-0.0661349	3.9611	-1.09504	0.360905	1.54386	892.894	140.569	49.705	0	0	-0.0768215	20.6018
0	0.776407	0	0	0.777209	-0.0566969	2.61805	-0.292696	0.182198	-0.37891	-32.8893	-6.62E-15	33.0054	0	0	0.0327654	1.86919	-22.3119	1.97609	473.47	389.556	671.676	384.079	384.079	384.079	12.7333	-89.4785	2.15196	592.96	476.396	220.198	190.457	190.457	190.457	-90.3781	-6.78809	-9.47218	51.1651	-0.569934	1.9605	-1.16763	0.450275	1.87633	803.525	223.024	34.849	0	0	-0.0596472	23.5949
0	1.21647	0	0	1.21726	-0.0427883	2.08247	-0.351027	0.190586	-0.289773	-45.8747	-1.17E-14	35.8588	0	0	0.107275	1.40951	-22.9303	3.39225	477.557	388.833	668.3	383.01	383.01	383.01	12.2249	-87.345	1.28136	577.167	474.303	212.511	190.457	190.457	190.457	-88.1725	-6.88207	-8.76962	51.3843	-1.01406	0.181017	-1.2495	0.462225	2.10049	708.02	260.099	16.2109	0	0	-0.133638	26.6246
0	1.95939	0	0	1.95966	-0.0136739	0.960298	-0.373044	0.178802	-0.201687	-52.7721	-1.69E-15	34.3437	0	0	0.180348	1.03433	-23.4407	4.36404	480.574	388.244	664.652	381.631	381.631	381.631	11.9572	-85.4892	0.671419	559.867	472.883	206.161	190.457	190.457	190.457	-86.2812	-7.00266	-8.36273	51.641	-1.40657	-1.20267	-1.33349	0.449754	2.21672	627.796	263.23	-2.69021	0	0	-0.258131	29.6134
0	2.99642	0	0	2.99662	0.0282661	-0.657297	-0.363905	0.152475	-0.122814	-53.827	-5.08E-15	29.4064	0	0	0.22382	0.774309	-23.8256	4.79748	482.268	387.764	660.721	379.932	379.932	379.932	11.8999	-83.9895	0.307468	541.604	472.115	201.316	190.457	190.457	190.457	-84.7743	-7.12524	-8.22004	51.9838	-1.73901	-2.07559	-1.37868	0.457926	2.2518	565.074	250.958	-19.4721	0	0	-0.388653	32.486
0	4.27346	0	0	4.27792	0.0791309	-2.61747	-0.331424	0.119938	-0.0571099	-50.1413	1.12E-14	22.6465	0	0	0.226278	0.641346	-24.0624	4.67557	482.434	387.396	656.482	377.934	377.934	377.934	11.9845	-82.8631	0.160386	522.858	471.89	197.905	190.457	190.457	190.457	-83.6589	-7.21471	-8.27777	52.4459	-1.98359	-2.41358	-1.32835	0.49703	2.2461	507.128	235.876	-32.7815	0	0	-0.487506	35.1607
0	5.70934	0	0	5.72899	0.134374	-4.73931	-0.287204	0.0870189	-0.0067906	-43.5688	-5.08E-16	15.5195	0	0	0.195602	0.624589	-24.1238	4.06382	480.942	387.17	651.924	375.686	375.686	375.686	12.1342	-82.0806	0.194872	504.001	472.064	195.697	190.457	190.457	190.457	-82.8948	-7.23924	-8.46375	53.0292	-2.10146	-2.28757	-1.14344	0.540737	2.24513	438.461	219.397	-41.5502	0	0	-0.523376	37.5511
0	7.21764	0	0	7.26974	0.189539	-6.84521	-0.241874	0.0575002	0.0269113	-35.9568	3.30E-15	9.10811	0	0	0.149471	0.692135	-23.9833	3.09756	477.764	387.13	647.083	373.251	373.251	373.251	12.2843	-81.5844	0.370565	485.295	472.497	194.387	190.457	190.457	190.457	-82.4158	-7.18166	-8.71283	53.696	-2.05925	-1.84107	-0.840671	0.544929	2.28256	354.276	196.822	-45.1927	0	0	-0.480475	39.5777
0	8.72349	0	0	8.82788	0.240796	-8.7855	-0.201823	0.0341233	0.0451235	-28.6079	-1.01E-15	4.08337	0	0	0.104155	0.799394	-23.6245	1.95187	472.982	387.302	642.051	370.713	370.713	370.713	12.3935	-81.3063	0.641642	466.896	473.071	193.673	190.457	190.457	190.457	-82.1482	-7.04436	-8.97359	54.3759	-1.85139	-1.24821	-0.482922	0.479138	2.37462	261.222	164.795	-44.1231	0	0	-0.367231	41.1869
0	10.1697	0	0	10.3433	0.285284	-10.4535	-0.170821	0.0174943	0.050596	-22.3541	-1.10E-15	0.613743	0	0	0.0687416	0.90159	-23.0479	0.801555	466.768	387.676	636.97	368.177	368.177	368.177	12.4455	-81.178	0.95971	448.876	473.696	193.298	190.457	190.457	190.457	-82.0217	-6.84771	-9.2111	54.984	-1.52066	-0.670257	-0.142925	0.333146	2.52591	172.245	123.008	-39.5345	0	0	-0.218165	42.3641
0	11.5178	0	0	11.7694	0.321193	-11.7869	-0.149618	0.00732805	0.0471783	-17.4921	3.98E-15	-1.41353	0	0	0.0451673	0.965874	-22.2722	-0.21408	459.347	388.195	632.008	365.788	365.788	365.788	12.4455	-81.1384	1.27761	431.243	474.313	193.069	190.457	190.457	190.457	-81.9766	-6.62444	-9.40549	55.4406	-1.16565	-0.22829	0.151818	0.117817	2.72728	95.4553	74.4323	-33.0645	0	0	-0.0806927	43.1334
0	12.7441	0	0	13.0725	0.347616	-12.76	-0.137809	0.00205205	0.0385765	-14.0026	-4.23E-15	-2.34127	0	0	0.0311264	0.978016	-21.3271	-1.00526	450.96	388.765	627.328	363.73	363.73	363.73	12.4135	-81.137	1.5538	413.964	474.891	192.861	190.457	190.457	190.457	-81.9659	-6.41284	-9.54975	55.6792	-0.920875	-0.00130539	0.420018	-0.142105	2.94547	32.581	22.8157	-26.0037	0	0	-0.00390251	43.5435
0	13.8368	0	0	14.2302	0.364253	-13.3689	-0.134747	0.000117097	0.02753	-11.6972	-2.37E-15	-2.54807	0	0	0.0232063	0.942184	-20.2407	-1.52423	441.835	389.277	623.069	362.206	362.206	362.206	12.3775	-81.1343	1.75457	396.984	475.415	192.609	190.457	190.457	190.457	-81.9545	-6.25101	-9.646	55.6424	-0.902317	-0.0363037	0.680002	-0.404146	3.12832	-14.2573	-26.4145	-19.1941	0	0	-0.0179811	43.6474
0	14.7899	0	0	15.2282	0.371201	-13.6223	-0.138882	0.000858484	0.0147473	-10.2133	6.77E-16	-2.31593	0	0	0.0182878	0.875543	-19.0277	-1.75201	432.161	389.631	619.334	361.381	361.381	361.381	12.3666	-81.0999	1.85493	380.24	475.882	192.296	190.457	190.457	190.457	-81.9165	-6.1721	-9.70143	55.2767	-1.13992	-0.352062	0.91351	-0.590945	3.22268	-37.476	-62.5084	-13.2023	0	0	-0.094386	43.4839
0	15.5967	0	0	16.0546	0.368991	-13.5418	-0.148605	0.00357139	0.000287779	-9.17705	1.95E-15	-1.88983	0	0	0.014252	0.797739	-17.6836	-1.69226	422.063	389.757	616.193	361.305	361.305	361.305	12.4042	-81.0075	1.84026	363.666	476.294	191.942	190.457	190.457	190.457	-81.829	-6.19883	-9.7254	54.5337	-1.55467	-0.937308	1.07444	-0.63888	3.21325	-30.2415	-76.7	-8.32282	0	0	-0.138053	43.0674
0	16.2424	0	0	16.6936	0.358714	-13.1665	-0.161886	0.0077834	-0.0155668	-8.24178	-5.71E-15	-1.42528	0	0	0.0100661	0.722583	-16.1883	-1.37437	411.587	389.628	613.695	361.879	361.879	361.879	12.5016	-80.8293	1.70781	347.191	476.655	191.587	190.457	190.457	190.457	-81.666	-6.33826	-9.72641	53.3771	-2.0079	-1.749	1.10223	-0.561146	3.1414	10.1917	-71.0556	-4.64674	0	0	-0.0459008	42.3913
0	16.701	0	0	17.1226	0.342046	-12.5555	-0.17642	0.0126494	-0.0315661	-7.15544	4.02E-15	-1.0429	0	0	0.00567898	0.660306	-14.5173	-0.862236	400.704	389.262	611.871	362.916	362.916	362.916	12.6546	-80.5323	1.4674	330.739	476.962	191.285	190.457	190.457	190.457	-81.3935	-6.57887	-9.71077	51.791	-2.3828	-2.70815	0.969219	-0.428995	3.06466	75.6504	-55.8636	-1.98798	0	0	0.224086	41.4401
0	16.9361	0	0	17.312	0.321091	-11.7832	-0.190419	0.0173641	-0.0465428	-5.8516	-5.96E-15	-0.802148	0	0	0.0017237	0.624368	-12.6563	-0.257994	389.34	388.713	610.737	364.236	364.236	364.236	12.8435	-80.0771	1.13991	314.235	477.213	191.084	190.457	190.457	190.457	-80.9692	-6.89186	-9.68186	49.7902	-2.63605	-3.70634	0.691756	-0.294646	3.02526	151.023	-37.7427	0.0293116	0	0	0.637729	40.2087
0	16.9063	0	0	17.2285	0.298167	-10.9332	-0.202057	0.0214674	-0.058655	-4.35205	4.48E-15	-0.698156	0	0	-0.00103909	0.63037	-10.6125	0.304681	377.413	388.049	610.306	365.729	365.729	365.73	13.0373	-79.4204	0.753989	297.608	477.397	191.025	190.457	190.457	190.457	-80.345	-7.23604	-9.64066	47.433	-2.79211	-4.62765	0.354718	-0.168774	3.01477	211.796	-16.397	1.44824	0	0	1.05422	38.7182
0	16.5716	0	0	16.8394	0.275471	-10.087	-0.209644	0.0245058	-0.0649684	-2.70968	-4.44E-15	-0.724834	0	0	-0.00191713	0.686696	-8.41832	0.685442	364.888	387.335	610.601	367.34	367.34	367.34	13.2012	-78.5194	0.340847	280.805	477.504	191.136	190.457	190.457	190.457	-79.4726	-7.56651	-9.5871	44.8207	-2.9012	-5.37389	0.102791	-0.0597616	2.98856	225.815	8.40585	1.71085	0	0	1.23205	37.0213
0	15.9016	0	0	16.1193	0.254585	-9.30426	-0.211863	0.0263881	-0.0627038	-0.953569	-3.26E-15	-0.852305	0	0	-0.000403012	0.788797	-6.12487	0.777543	351.833	386.625	611.66	369.014	369.014	369.014	13.3061	-77.336	-0.0734437	263.798	477.526	191.429	190.457	190.457	190.457	-78.309	-7.84599	-9.52079	42.0753	-3.00561	-5.87878	0.0514266	0.0116929	2.91434	171.299	33.8745	0.0245815	0	0	0.985154	35.1943
0	14.8809	0	0	15.0543	0.236022	-8.60559	-0.207851	0.0271982	-0.0511557	0.94591	3.17E-15	-1.04106	0	0	0.00397708	0.923727	-3.79098	0.541374	338.445	385.967	613.516	370.679	370.679	370.679	13.3349	-75.8395	-0.474478	246.601	477.463	191.893	190.457	190.457	190.457	-76.821	-8.05364	-9.441	39.3058	-3.13194	-6.11323	0.247255	0.0701118	2.80602	45.3324	62.7336	-3.85418	0	0	0.303544	33.3201
0	13.5085	0	0	13.6426	0.2191	-7.96643	-0.197887	0.0271191	-0.0329166	2.9931	-6.32E-15	-1.24166	0	0	0.0115973	1.07562	-1.47209	0.0153535	325.039	385.402	616.176	372.275	372.275	372.275	13.2831	-74.0076	-0.860578	229.263	477.327	192.495	190.457	190.457	190.457	-74.9855	-8.18606	-9.34617	36.5852	-3.29198	-6.09899	0.597015	0.136238	2.68933	-123.048	95.9542	-9.05906	0	0	-0.591561	31.4726
0	11.7912	0	0	11.8898	0.202327	-7.33096	-0.183435	0.0262734	-0.0128748	5.09767	-4.02E-16	-1.40565	0	0	0.0223872	1.23211	0.783913	-0.709685	311.982	384.966	619.595	373.791	373.791	373.791	13.1519	-71.824	-1.23723	211.863	477.135	193.17	190.457	190.457	190.457	-72.7866	-8.24947	-9.23304	33.952	-3.48497	-5.90273	0.943216	0.197205	2.56362	-290.846	128.694	-14.1592	0	0	-1.41764	29.7112
0	9.73569	0	0	9.80202	0.184081	-6.63757	-0.166707	0.0247705	0.00439453	7.03659	-3.35E-15	-1.48687	0	0	0.0353093	1.39049	2.93561	-1.53372	299.619	384.692	623.673	375.271	375.271	375.271	12.9403	-69.2765	-1.60822	194.476	476.904	193.831	190.457	190.457	190.457	-70.2129	-8.24866	-9.0965	31.4277	-3.70296	-5.60488	1.19759	0.238118	2.41122	-432.362	155.949	-18.1596	0	0	-2.02827	28.0832
0	7.34422	0	0	7.38274	0.16314	-5.8394	-0.150546	0.0227759	0.0151094	8.40924	4.44E-16	-1.44482	0	0	0.0476386	1.55863	4.94673	-2.37594	288.216	384.604	628.258	376.791	376.791	376.791	12.642	-66.3563	-1.96924	177.157	476.647	194.38	190.457	190.457	190.457	-67.2551	-8.18026	-8.93011	29.0312	-3.93726	-5.27061	1.34311	0.250116	2.21563	-539.46	173.41	-20.5155	0	0	-2.39148	26.6272
0	4.61821	0	0	4.63529	0.138954	-4.91472	-0.138226	0.0204771	0.0167627	8.65054	-3.43E-15	-1.25434	0	0	0.0544627	1.75099	6.78544	-3.1833	277.962	384.717	633.162	378.42	378.42	378.42	12.2467	-63.0598	-2.30601	159.927	476.367	194.735	190.457	190.457	190.457	-63.9086	-8.03228	-8.72693	26.7863	-4.18436	-4.93656	1.41326	0.252852	1.9839	-616.896	180.975	-21.1231	0	0	-2.54071	25.3757
0	1.56675	0	0	1.57034	0.111631	-3.867	-0.13305	0.0184676	0.00821252	7.11487	1.69E-16	-0.871739	0	0	0.048839	1.98028	8.42391	-3.92433	268.983	385.033	638.183	380.203	380.203	380.203	11.7448	-59.3929	-2.59715	142.771	476.056	194.85	190.457	190.457	190.457	-60.1788	-7.78882	-8.48013	24.7231	-4.44203	-4.61939	1.46548	0.280598	1.74061	-675.996	181.482	-20.219	0	0	-2.53554	24.3586
0	-1.78144	0	0	-1.78344	0.0817427	-2.71799	-0.137848	0.0174414	-0.0100198	3.20935	-1.56E-15	-0.265369	0	0	0.0233342	2.24879	9.83852	-4.57481	261.38	385.537	643.119	382.157	382.157	382.157	11.1332	-55.3785	-2.8194	125.653	475.698	194.747	190.457	190.457	190.457	-56.0889	-7.43711	-8.18362	22.8745	-4.69661	-4.33605	1.54896	0.343288	1.50729	-728.129	175.925	-18.2492	0	0	-2.43064	23.6064
0	-5.36631	0	0	-5.36815	0.0500562	-1.49748	-0.154826	0.0179308	-0.0364472	-3.47509	-2.79E-15	0.565237	0	0	-0.0271061	2.54613	11.0101	-5.1047	255.251	386.195	647.768	384.276	384.276	384.276	10.4185	-51.0634	-2.95356	108.547	475.274	194.537	190.457	190.457	190.457	-51.688	-6.97395	-7.83265	21.2691	-4.91742	-4.11648	1.6714	0.408998	1.28912	-776.686	161.745	-15.712	0	0	-2.24709	23.1521
0	-9.08759	0	0	-9.08768	0.0173642	-0.236819	-0.184509	0.0200829	-0.0686976	-12.9372	-2.71E-15	1.59011	0	0	-0.100651	2.85539	11.9241	-5.47485	250.695	386.949	651.935	386.549	386.549	386.549	9.61809	-46.5264	-2.98935	91.475	474.762	194.415	190.457	190.457	190.457	-47.059	-6.40968	-7.42435	19.9269	-5.06853	-4.00075	1.80307	0.443666	1.09851	-817.101	138.601	-12.9885	0	0	-1.98119	23.0323
0	-12.8026	0	0	-12.8047	-0.0154913	1.03037	-0.224428	0.0236709	-0.10315	-24.5465	4.74E-15	2.78518	0	0	-0.184801	3.1606	12.5702	-5.64328	247.797	387.732	655.431	388.969	388.969	388.969	8.7593	-41.8815	-2.92911	74.5417	474.15	194.649	190.457	190.457	190.457	-42.3212	-5.77002	-6.95955	18.8552	-5.12299	-4.02651	1.8971	0.425873	0.940411	-841.045	109.243	-10.2781	0	0	-1.63119	23.2851
0	-16.3342	0	0	-16.3473	-0.0474638	2.26256	-0.268409	0.0276191	-0.134762	-36.9643	1.69E-15	4.11146	0	0	-0.256963	3.4524	12.9435	-5.57623	246.606	388.482	658.09	391.545	391.545	391.545	7.87802	-37.2746	-2.79098	57.9558	473.442	195.533	190.457	190.457	190.457	-37.6266	-5.0967	-6.44608	18.0501	-5.07104	-4.2163	1.91091	0.355198	0.808098	-841.212	78.3421	-7.52219	0	0	-1.21664	23.9443
0	-19.4921	0	0	-19.528	-0.0771898	3.40631	-0.307875	0.0299867	-0.158699	-48.3801	-5.08E-15	5.48659	0	0	-0.292498	3.72985	13.0455	-5.25896	247.106	389.156	659.778	394.287	394.287	394.287	7.01646	-32.8678	-2.6102	42.0168	472.66	197.324	190.457	190.457	190.457	-33.1432	-4.44531	-5.90172	17.501	-4.92005	-4.57056	1.82096	0.256744	0.693267	-813.125	51.3514	-4.37439	0	0	-0.777057	25.0327
0	-22.1057	0	0	-22.1745	-0.10302	4.39798	-0.335788	0.0290183	-0.171376	-57.1206	-6.77E-15	6.8061	0	0	-0.277601	3.99767	12.8855	-4.70156	249.213	389.745	660.414	397.197	397.197	397.197	6.21735	-28.8146	-2.43635	27.0642	471.839	200.18	190.457	190.457	190.457	-29.0282	-3.87841	-5.35349	17.1955	-4.68616	-5.06908	1.63748	0.165103	0.590533	-759.261	32.6254	-0.489292	0	0	-0.364055	26.5553
0	-24.0558	0	0	-24.1604	-0.123213	5.17143	-0.349698	0.02448	-0.171504	-62.2151	9.14E-15	7.99105	0	0	-0.216937	4.26194	12.4807	-3.93683	252.777	390.27	659.978	400.249	400.249	400.249	5.51717	-25.2326	-2.32291	13.4103	471.015	204.134	190.457	190.457	190.457	-25.4011	-3.45303	-4.83362	17.1208	-4.38559	-5.67945	1.40166	0.103359	0.501497	-689.488	24.0103	4.10394	0	0	-0.0223915	28.4945
0	-25.2949	0	0	-25.428	-0.136209	5.66824	-0.351854	0.0174865	-0.159417	-63.6138	4.74E-15	8.96237	0	0	-0.13008	4.5279	11.8568	-3.01078	257.602	390.781	658.506	403.388	403.388	403.388	4.94174	-22.1865	-2.31105	1.28794	470.212	209.098	190.457	190.457	190.457	-22.3257	-3.20548	-4.37451	17.2606	-4.03026	-6.36617	1.16599	0.0697052	0.427345	-618.124	23.3414	8.94727	0	0	0.227447	30.8098
0	-25.8488	0	0	-25.9941	-0.140906	5.84761	-0.34717	0.0100307	-0.136839	-62.0468	7.44E-15	9.68012	0	0	-0.0405814	4.80117	11.0464	-1.97139	263.466	391.346	656.078	406.538	406.538	406.538	4.50562	-19.6845	-2.4147	-9.16806	469.436	214.899	190.457	190.457	190.457	-19.8072	-3.13942	-4.0044	17.5914	-3.63091	-7.09446	0.969198	0.0535606	0.371669	-557.651	27.3219	13.3189	0	0	0.392628	33.4401
0	-25.8032	0	0	-25.9405	-0.136831	5.69199	-0.340778	0.00439828	-0.106447	-58.6787	7.27E-15	10.1955	0	0	0.0344105	5.08829	10.0865	-0.861936	270.146	392.035	652.806	409.61	409.61	409.61	4.21487	-17.6871	-2.61508	-17.9059	468.678	221.318	190.457	190.457	190.457	-17.8035	-3.2241	-3.7455	18.0799	-3.20332	-7.82905	0.819792	0.0616877	0.339217	-513.471	35.8133	16.5061	0	0	0.492677	36.3096
0	-25.2793	0	0	-25.3914	-0.124137	5.20679	-0.336372	0.00202218	-0.071201	-54.7323	-4.40E-15	10.5912	0	0	0.0883642	5.39388	9.01523	0.27846	277.429	392.914	648.821	412.501	412.501	412.501	4.07134	-16.1257	-2.8678	-24.9239	467.924	228.118	190.457	190.457	190.457	-16.2433	-3.40407	-3.61446	18.687	-2.76998	-8.53284	0.707814	0.0921142	0.336432	-486.329	46.9152	18.1484	0	0	0.553474	39.3352
0	-24.4085	0	0	-24.486	-0.103515	4.41696	-0.335284	0.00324354	-0.0339529	-51.1688	-1.69E-15	10.934	0	0	0.123147	5.71798	7.8678	1.41071	285.12	394.025	644.272	415.099	415.099	415.099	4.07571	-14.9232	-3.11778	-30.235	467.165	235.068	190.457	190.457	190.457	-15.0475	-3.61555	-3.62332	19.3761	-2.35962	-9.1683	0.614353	0.12813	0.365123	-473.456	56.5701	18.2732	0	0	0.602683	42.4344
0	-23.311	0	0	-23.3536	-0.076038	3.36203	-0.337205	0.00716569	0.00302878	-48.5859	-5.08E-16	11.1956	0	0	0.144145	6.0567	6.67335	2.49128	293.048	395.383	639.319	417.283	417.283	417.283	4.22842	-14.0107	-3.31409	-33.8426	466.407	241.95	190.457	190.457	190.457	-14.1464	-3.80144	-3.7801	20.1219	-2.00757	-9.70021	0.526893	0.146402	0.424708	-472.424	60.0937	17.36	0	0	0.668429	45.5332
0	-22.082	0	0	-22.0975	-0.0430367	2.09204	-0.341192	0.0121324	0.0380092	-47.229	-9.14E-15	11.2481	0	0	0.156424	6.40526	5.45252	3.47114	301.073	396.974	634.126	418.935	418.935	418.935	4.52883	-13.3389	-3.41898	-35.73	465.666	248.565	190.457	190.457	190.457	-13.4898	-3.92001	-4.08828	20.9178	-1.75502	-10.096	0.449092	0.13005	0.51445	-483.356	55.1673	16.0734	0	0	0.776783	48.5704
0	-20.7857	0	0	-20.7872	-0.00599846	0.664298	-0.345924	0.0162084	0.0696772	-47.0107	1.69E-15	10.8982	0	0	0.163021	6.76171	4.21677	4.29989	309.089	398.756	628.856	419.943	419.943	419.943	4.97316	-12.8828	-3.41003	-35.859	464.968	254.733	190.457	190.457	190.457	-13.0514	-3.94688	-4.5456	21.7778	-1.64501	-10.3238	0.384314	0.077762	0.629851	-505.106	42.7187	15.3119	0	0	0.946507	51.4993
0	-19.4571	0	0	-19.4594	0.0335349	-0.860492	-0.349398	0.0177405	0.0973532	-47.5365	7.44E-15	9.95368	0	0	0.164983	7.12896	2.96851	4.93131	317.033	400.672	623.668	420.211	420.211	420.211	5.55305	-12.6406	-3.27792	-34.1768	464.332	260.298	190.457	190.457	190.457	-12.8279	-3.87247	-5.14361	22.737	-1.71478	-10.3491	0.333763	0.00155605	0.766052	-535.121	26.4727	15.7945	0	0	1.19279	54.2871
0	-18.1086	0	0	-18.1253	0.0740291	-2.42106	-0.349325	0.0153249	0.12068	-48.241	8.12E-15	8.24596	0	0	0.162258	7.51517	1.7015	5.32922	324.879	402.655	618.714	419.664	419.663	419.664	6.25407	-12.6278	-3.0219	-30.6296	463.772	265.123	190.457	190.457	190.457	-12.8328	-3.69762	-5.86732	23.8491	-1.98932	-10.1363	0.294385	-0.0847178	0.910498	-569.156	9.45674	18.1219	0	0	1.52878	56.9128
0	-16.7402	0	0	-16.7813	0.113978	-3.95712	-0.344024	0.00820555	0.139604	-48.5882	-8.80E-15	5.69621	0	0	0.15486	7.93352	0.401599	5.47262	332.634	404.647	614.132	418.257	418.257	418.257	7.05481	-12.8684	-2.64556	-25.1788	463.282	269.095	190.457	190.457	190.457	-13.0875	-3.42899	-6.69524	25.1828	-2.48304	-9.6543	0.267636	-0.168797	1.0542	-603.61	-7.33541	22.4975	0	0	1.9628	59.3656
0	-15.3489	0	0	-15.4193	0.151874	-5.40899	-0.333102	-0.00356459	0.154509	-48.2383	-1.35E-15	2.35717	0	0	0.143672	8.40158	-0.951829	5.36073	340.329	406.601	610.041	415.994	415.994	415.994	7.92609	-13.3857	-2.15393	-17.814	462.84	272.116	190.457	190.457	190.457	-13.613	-3.07563	-7.59945	26.8127	-3.20785	-8.8874	0.267273	-0.233671	1.19436	-637.241	-24.6194	28.7804	0	0	2.49451	61.6434
0	-13.9359	0	0	-14.0342	0.186148	-6.71623	-0.317557	-0.0190902	0.164938	-47.1204	2.71E-15	-1.56712	0	0	0.130693	8.93796	-2.38322	5.01766	348.014	408.487	606.532	412.939	412.94	412.94	8.83099	-14.1964	-1.5528	-8.55711	462.4	274.111	190.457	190.457	190.457	-14.4232	-2.64722	-8.54578	28.8071	-4.17543	-7.84806	0.313603	-0.24486	1.3463	-668.54	-41.7841	36.4842	0	0	3.10328	63.7505
0	-12.5087	0	0	-12.6281	0.215253	-7.82086	-0.299378	-0.0366694	0.170209	-45.3972	8.12E-15	-5.72595	0	0	0.118623	9.55427	-3.91717	4.49435	355.753	410.288	603.675	409.234	409.234	409.234	9.72619	-15.3071	-0.850886	2.54292	461.901	275.022	190.457	190.457	190.457	-15.5231	-2.15513	-9.49493	31.2151	-5.38689	-6.59046	0.419839	-0.156895	1.53836	-693.734	-55.9768	44.757	0	0	3.735	65.695
0	-11.0814	0	0	-11.2113	0.237851	-8.67455	-0.280667	-0.0539141	0.169233	-43.3342	-2.71E-15	-9.65076	0	0	0.109767	10.2434	-5.57404	3.86491	363.613	411.991	601.533	405.088	405.088	405.088	10.565	-16.7155	-0.0632713	15.4207	461.267	274.816	190.457	190.457	190.457	-16.9099	-1.61466	-10.4044	34.0505	-6.81401	-5.21221	0.596823	0.0560919	1.80079	-709.131	-64.3157	52.3402	0	0	4.30729	67.4836
0	-9.67314	0	0	-9.8018	0.253117	-9.2491	-0.263153	-0.0682053	0.161624	-41.1834	0	-12.832	0	0	0.104858	10.9706	-7.36518	3.22008	371.656	413.571	600.177	400.77	400.77	400.77	11.302	-18.4128	0.786406	30.0047	460.426	273.495	190.457	190.457	190.457	-18.5757	-1.04682	-11.2324	37.2731	-8.38561	-3.83769	0.857867	0.37095	2.13783	-715.182	-66.1496	57.8135	0	0	4.74329	69.1139
0	-8.305	0	0	-8.42239	0.260942	-9.54288	-0.24791	-0.0769139	0.147529	-39.1002	-8.12E-15	-14.7751	0	0	0.102596	11.6728	-9.28844	2.66292	379.931	414.993	599.703	396.561	396.561	396.561	11.899	-20.3862	1.66703	46.2238	459.314	271.103	190.457	190.457	190.457	-20.5107	-0.477237	-11.9422	40.7778	-9.9837	-2.58975	1.2063	0.718991	2.5257	-714.928	-61.2847	59.8541	0	0	4.99448	70.5676
0	-6.99773	0	0	-7.09722	0.261957	-9.58094	-0.235603	-0.0778128	0.128216	-37.1502	-2.71E-15	-15.073	0	0	0.100329	12.2683	-11.3267	2.30726	388.467	416.205	600.228	392.721	392.721	392.721	12.3299	-22.621	2.54443	64.0066	457.89	267.726	190.457	190.457	190.457	-22.7044	0.0674637	-12.5075	44.4043	-11.4485	-1.56982	1.59422	1.01495	2.90781	-705.758	-47.9923	57.7581	0	0	5.00168	71.8066
0	-5.76914	0	0	-5.84806	0.257325	-9.40715	-0.226705	-0.0697067	0.106107	-35.3521	2.71E-15	-13.4978	0	0	0.0954658	12.6738	-13.4507	2.26844	397.27	417.157	601.875	389.44	389.44	389.44	12.5862	-25.1014	3.38755	83.2774	456.149	263.494	190.457	190.457	190.457	-25.1452	0.564458	-12.9174	47.9695	-12.6001	-0.857017	1.9342	1.1692	3.21219	-679.971	-26.0806	51.3869	0	0	4.69411	72.7792
0	-4.63263	0	0	-4.6914	0.248312	-9.06845	-0.221718	-0.052423	0.084859	-33.7364	-1.35E-15	-10.0305	0	0	0.0865661	12.8272	-15.6228	2.64518	406.306	417.815	604.744	386.835	386.835	386.835	12.6781	-27.8094	4.17475	103.952	454.128	258.572	190.457	190.457	190.457	-27.8189	0.99919	-13.1793	51.3057	-13.2919	-0.516106	2.16637	1.10304	3.35606	-636.469	-0.483694	41.0773	0	0	4.08203	73.4324
0	-3.59539	0	0	-3.63626	0.235714	-8.59396	-0.221345	-0.0265111	0.0666242	-32.3864	2.71E-15	-4.85561	0	0	0.0732697	12.7084	-17.7995	3.50402	415.499	418.178	608.866	384.939	384.94	384.94	12.6352	-30.7239	4.89794	125.939	451.913	253.141	190.457	190.457	190.457	-30.7062	1.36738	-13.3199	54.2827	-13.4728	-0.597652	2.26415	0.828919	3.29813	-576.112	28.2936	26.8136	0	0	3.23766	73.7242
0	-2.65731	0	0	-2.68335	0.219589	-7.98495	-0.226363	0.00670124	0.0507612	-31.4249	-6.77E-16	1.62901	0	0	0.055536	12.3462	-19.9306	4.86557	424.728	418.286	614.183	383.714	383.714	383.714	12.5033	-33.821	5.56208	149.142	449.641	247.389	190.457	190.457	190.457	-33.7837	1.67215	-13.3835	56.8144	-13.2034	-1.12741	2.20921	0.463244	3.07917	-495.133	65.303	8.19402	0	0	2.23037	73.6279
0	-1.81171	0	0	-1.82622	0.199493	-7.22338	-0.236486	0.0445778	0.0347539	-30.8801	2.85E-15	8.78155	0	0	0.0333143	11.8046	-21.9584	6.68718	433.82	418.201	620.54	383.058	383.058	383.058	12.3399	-37.0748	6.18073	173.461	447.488	241.514	190.457	190.457	190.457	-37.0256	1.91766	-13.4266	58.8521	-12.6167	-2.09165	1.9815	0.148208	2.79842	-386.074	112.009	-14.8477	0	0	1.1517	73.127
0	-1.04906	0	0	-1.05541	0.174993	-6.29149	-0.250443	0.0837054	0.0162565	-30.6697	4.06E-15	15.816	0	0	0.0074171	11.1638	-23.8189	8.84708	442.54	417.982	627.701	382.852	382.852	382.852	12.2077	-40.4592	6.76997	198.791	445.657	235.719	190.457	190.457	190.457	-40.4065	2.10287	-13.5096	60.3777	-11.8631	-3.42063	1.55639	-0.0445082	2.53748	-242.251	157.74	-41.1434	0	0	0.176275	72.2076
0	-0.361948	0	0	-0.363433	0.146158	-5.1904	-0.266555	0.120356	-0.00607532	-30.6405	-9.47E-15	21.9109	0	0	-0.0193559	10.5064	-25.4492	11.1424	450.592	417.647	635.36	382.998	382.998	382.998	12.167	-43.9482	7.34311	225.01	444.35	230.223	190.457	190.457	190.457	-43.902	2.21776	-13.6881	61.4055	-11.0728	-4.97069	0.975952	-0.0867442	2.33346	-72.4994	191.691	-68.1643	0	0	-0.477164	70.8575
0	0.250949	0	0	0.251539	0.113841	-3.95186	-0.283143	0.150655	-0.032466	-30.599	-5.41E-15	26.29	0	0	-0.0422514	9.90318	-26.798	13.3203	457.657	417.148	643.176	383.425	383.425	383.425	12.2692	-47.5155	7.9078	251.971	443.747	225.245	190.457	190.457	190.457	-47.4897	2.2435	-14.0045	61.9853	-10.3336	-6.53422	0.380691	0.0205854	2.17253	94.348	210.028	-93.0205	0	0	-0.706361	69.0732
0	0.783142	0	0	0.783974	0.0797025	-2.63947	-0.298564	0.170749	-0.0617034	-30.3163	2.71E-15	28.2949	0	0	-0.0562712	9.39573	-27.8344	15.14	463.463	416.385	650.826	384.046	384.046	384.046	12.5507	-51.1347	8.46702	279.5	443.977	220.997	190.457	190.457	190.457	-51.1483	2.1577	-14.4824	62.1936	-9.67125	-7.89318	-0.0805657	0.2515	2.0269	229.474	216.056	-113.133	0	0	-0.603811	66.8644
0	1.22019	0	0	1.22051	0.0459099	-1.33764	-0.311084	0.177483	-0.0922082	-29.527	-6.77E-15	27.494	0	0	-0.0588014	8.98484	-28.5483	16.4303	467.834	415.237	658.06	384.723	384.723	384.724	13.0253	-54.7784	9.02241	307.397	445.097	217.669	190.457	190.457	190.457	-54.8562	1.9434	-15.1225	62.1183	-9.0405	-8.88406	-0.348311	0.554825	1.89574	324.527	215.619	-126.148	0	0	-0.347169	64.2513
0	1.53947	0	0	1.53949	0.0147059	-0.134284	-0.31888	0.169011	-0.122247	-27.9585	-2.71E-15	23.777	0	0	-0.0512412	8.6338	-28.9457	17.1089	470.696	413.607	664.721	385.28	385.28	385.28	13.6784	-58.4163	9.57626	335.448	447.073	215.404	190.457	190.457	190.457	-58.5887	1.5976	-15.8998	61.8432	-8.34236	-9.43195	-0.451289	0.851713	1.79282	388.753	210.807	-129.966	0	0	-0.0674543	61.2554
0	1.71058	0	0	1.71079	-0.0120759	0.898675	-0.32038	0.145518	-0.150643	-25.4126	9.47E-15	17.4403	0	0	-0.0383139	8.28649	-29.0411	17.1687	472.05	411.448	670.729	385.552	385.552	385.552	14.4629	-62.0138	10.1294	363.438	449.774	214.287	190.457	190.457	190.457	-62.3131	1.1361	-16.763	61.4342	-7.46493	-9.53927	-0.456006	1.05498	1.72978	435.801	199.112	-123.703	0	0	0.184428	57.8928
0	1.69674	0	0	1.69751	-0.0333898	1.72035	-0.314794	0.109763	-0.177637	-21.8599	9.47E-15	9.22607	0	0	-0.0253616	7.8909	-28.8531	16.6511	471.951	408.771	676.055	385.449	385.449	385.449	15.3011	-65.5307	10.6765	391.164	452.974	214.328	190.457	190.457	190.457	-65.986	0.593749	-17.6377	60.9302	-6.32827	-9.24828	-0.419631	1.104	1.70554	474.162	177.401	-108.386	0	0	0.415146	54.1751
0	1.45949	0	0	1.46069	-0.0491221	2.32642	-0.302204	0.0669975	-0.205264	-17.4645	-1.86E-15	0.255567	0	0	-0.0154883	7.41707	-28.4028	15.6247	470.49	405.645	680.693	384.994	384.995	384.995	16.0935	-68.922	11.2013	418.446	456.382	215.464	190.457	190.457	190.457	-69.5506	0.0204983	-18.4341	60.3408	-4.91497	-8.60422	-0.378027	1.00111	1.70148	507.379	147.958	-86.7136	0	0	0.645043	50.1189
0	0.965472	0	0	0.966583	-0.059909	2.74167	-0.283415	0.0233938	-0.236953	-12.543	-5.41E-15	-8.22368	0	0	-0.0085295	6.86278	-27.7158	14.1713	467.794	402.183	684.65	384.311	384.311	384.311	16.7342	-72.1395	11.6754	445.122	459.671	217.575	190.457	190.457	190.457	-72.9396	-0.526099	-19.0608	59.6537	-3.27428	-7.63794	-0.351638	0.795875	1.69523	537.619	115.912	-61.6395	0	0	0.877963	45.7582
0	0.195086	0	0	0.195345	-0.066753	3.005	-0.258673	-0.0150567	-0.276149	-7.37531	8.12E-15	-15.0641	0	0	-0.00230655	6.24872	-26.8252	12.3773	464.022	398.535	687.945	383.57	383.57	383.57	17.1299	-75.1353	12.0615	471.031	462.518	220.499	190.457	190.457	190.457	-76.0817	-0.991083	-19.4387	58.849	-1.5038	-6.36864	-0.356543	0.553071	1.67021	568.814	86.0528	-35.7417	0	0	1.09976	41.1546
0	-0.851189	0	0	-0.852493	-0.0706195	3.15371	-0.22753	-0.0438541	-0.324401	-2.1192	2.03E-15	-19.4441	0	0	0.00557913	5.60887	-25.7743	10.3267	459.37	394.867	690.609	382.942	382.942	382.942	17.2158	-77.8645	12.3193	495.981	464.637	224.054	190.457	190.457	190.457	-78.9102	-1.33231	-19.5141	57.9181	0.278149	-4.81787	-0.389682	0.312888	1.61464	601.925	57.8667	-10.869	0	0	1.29463	36.402
0	-2.1493	0	0	-2.15269	-0.0722278	3.21555	-0.189558	-0.0604671	-0.380347	3.17176	0	-20.9644	0	0	0.0166515	4.98173	-24.6165	8.10031	454.069	391.342	692.69	382.556	382.556	382.556	16.9665	-80.2865	12.4146	519.732	465.802	228.041	190.457	190.457	190.457	-81.3711	-1.52792	-19.2663	56.8753	1.95544	-3.02427	-0.42158	0.0808071	1.51661	631.579	26.3543	11.3207	0	0	1.44622	31.6237
0	-3.65097	0	0	-3.65672	-0.0721521	3.21264	-0.144926	-0.064359	-0.439466	8.5031	3.05E-15	-19.6343	0	0	0.0313225	4.40482	-23.4121	5.78115	448.391	388.104	694.248	382.482	382.482	382.482	16.3978	-82.3678	12.3271	541.988	465.864	232.241	190.457	190.457	190.457	-83.4294	-1.57863	-18.709	55.7569	3.42488	-1.05264	-0.410121	-0.152643	1.36711	648.173	-14.3578	29.3754	0	0	1.53055	26.9631
0	-5.28698	0	0	-5.29512	-0.0711364	3.17359	-0.0946289	-0.0564964	-0.496052	13.881	-1.86E-15	-15.7689	0	0	0.0486734	3.9106	-22.2239	3.46348	442.653	385.26	695.352	382.728	382.728	382.728	15.5602	-84.0844	12.057	562.414	464.762	236.414	190.457	190.457	190.457	-85.0703	-1.5029	-17.886	54.6117	4.59916	1.00441	-0.334992	-0.379951	1.17069	646.916	-65.1804	42.2763	0	0	1.52033	22.5706
0	-6.97529	0	0	-6.98585	-0.070354	3.1435	-0.0399603	-0.0387252	-0.545241	19.292	8.46E-17	-9.86811	0	0	0.0661646	3.52169	-21.1125	1.25518	437.204	382.862	696.077	383.241	383.241	383.241	14.5244	-85.4226	11.6302	580.668	462.521	240.297	190.457	190.457	190.457	-86.2963	-1.32571	-16.8646	53.4912	5.41305	3.03445	-0.219654	-0.557279	0.952933	634.614	-119.185	50.018	0	0	1.40321	18.5904
0	-8.63324	0	0	-8.64668	-0.0713471	3.18169	0.0173487	-0.0127111	-0.584859	24.6101	-1.46E-15	-2.47874	0	0	0.0795886	3.24345	-20.1329	-0.732907	432.391	380.895	696.497	383.929	383.929	383.929	13.3668	-86.3778	11.1	596.428	459.251	243.605	190.457	190.457	190.457	-87.1199	-1.06596	-15.7272	52.449	5.8419	4.91847	-0.130116	-0.63018	0.753833	630.528	-164.621	53.6246	0	0	1.20583	15.1487
0	-10.1902	0	0	-10.2078	-0.075602	3.34528	0.0745407	0.0203524	-0.614324	29.4656	-1.52E-15	5.84239	0	0	0.0839874	3.05905	-19.3321	-2.40792	428.509	379.287	696.68	384.679	384.68	384.679	12.159	-86.9502	10.542	609.412	455.127	246.046	190.457	190.457	190.457	-87.5559	-0.729542	-14.5639	51.5451	5.91919	6.54743	-0.112601	-0.595782	0.592083	649.655	-195.158	54.7553	0	0	0.968002	12.3465
0	-11.5934	0	0	-11.6175	-0.0840113	3.66843	0.126642	0.0593286	-0.634316	33.1035	8.46E-16	14.4868	0	0	0.0754561	2.93227	-18.7456	-3.70854	425.763	377.921	696.679	385.39	385.39	385.39	10.9659	-87.1427	10.0435	619.385	450.379	247.336	190.457	190.457	190.457	-87.6174	-0.31235	-13.466	50.8392	5.72953	7.83653	-0.175233	-0.488892	0.46931	696.752	-208.602	54.8896	0	0	0.711161	10.2576
0	-12.8048	0	0	-12.839	-0.0964673	4.14664	0.166414	0.101692	-0.645663	34.4297	1.86E-15	22.676	0	0	0.0534871	2.81632	-18.3935	-4.60475	424.249	376.666	696.521	385.987	385.986	385.986	9.8507	-86.9637	9.6875	626.163	445.274	247.234	190.457	190.457	190.457	-87.3201	0.188983	-12.5195	50.3745	5.38214	8.73075	-0.292134	-0.354772	0.381346	765.229	-204.837	54.6624	0	0	0.436959	8.92682
0	-13.7889	0	0	-13.837	-0.111742	4.73227	0.185361	0.143742	-0.648684	32.2597	5.08E-15	29.5566	0	0	0.0224778	2.66421	-18.2773	-5.08845	423.966	375.4	696.197	386.434	386.434	386.434	8.87931	-86.4368	9.53443	629.611	440.092	245.587	190.457	190.457	190.457	-86.6916	0.763951	-11.798	50.1623	4.98044	9.20073	-0.428281	-0.229949	0.322594	842.289	-183.967	53.7794	0	0	0.154347	8.36886
0	-14.4983	0	0	-14.5629	-0.127634	5.34054	0.175918	0.180688	-0.642562	25.7552	-7.44E-15	34.322	0	0	-0.00795049	2.43833	-18.3781	-5.1642	424.826	374.033	695.661	386.734	386.734	386.734	8.1219	-85.614	9.60739	629.653	435.1	242.382	190.457	190.457	190.457	-85.7857	1.37792	-11.3552	50.1756	4.59892	9.23633	-0.556482	-0.131535	0.293594	912.932	-146.284	51.4587	0	0	-0.101283	8.56639
0	-14.8633	0	0	-14.9433	-0.141337	5.86405	0.134695	0.207626	-0.625347	14.9461	-1.35E-15	36.4	0	0	-0.0239301	2.11704	-18.6572	-4.8472	426.673	372.517	694.835	386.919	386.918	386.919	7.64808	-84.5846	9.88319	626.29	430.526	237.78	190.457	190.457	190.457	-84.693	1.96792	-11.2187	50.3524	4.27297	8.84459	-0.667277	-0.0511111	0.30078	963.993	-91.9383	46.9658	0	0	-0.274599	9.46826
0	-14.7936	0	0	-14.8824	-0.149905	6.19089	0.0651153	0.22106	-0.594816	1.0664	4.06E-15	35.6076	0	0	-0.0110992	1.69653	-19.0597	-4.16998	429.291	370.855	693.615	387.024	387.024	387.024	7.51635	-83.4744	10.2936	619.617	426.538	232.125	190.457	190.457	190.457	-83.5411	2.44724	-11.3865	50.6096	4.00449	8.05357	-0.769461	0.0371805	0.357905	987.932	-21.8066	39.9134	0	0	-0.321152	10.9898
0	-14.197	0	0	-14.2829	-0.150665	6.21986	-0.0220455	0.22005	-0.549547	-13.541	0	32.1864	0	0	0.0372887	1.18865	-19.5213	-3.19402	432.415	369.091	691.887	387.079	387.079	387.079	7.759	-82.4279	10.7401	609.848	423.225	225.896	190.457	190.457	190.457	-82.4786	2.72097	-11.8262	50.8597	3.77924	6.91995	-0.874007	0.154634	0.479172	982.434	59.7442	30.3307	0	0	-0.235621	13.0162
0	-13.0113	0	0	-13.081	-0.141463	5.86887	-0.1116	0.206115	-0.488786	-26.0953	4.06E-15	26.7139	0	0	0.111269	0.617029	-19.9757	-2.01717	435.733	367.297	689.552	387.089	387.089	387.089	8.3677	-81.577	11.1198	597.305	420.601	219.625	190.457	190.457	190.457	-81.6445	2.71168	-12.4777	51.0271	3.58454	5.53387	-0.975364	0.294735	0.661321	946.332	143.509	18.5818	0	0	-0.0530119	15.4102
0	-11.2368	0	0	-11.2817	-0.120832	5.08034	-0.188314	0.182256	-0.413483	-34.2865	4.74E-15	19.9907	0	0	0.183531	0.0141915	-20.3634	-0.76904	438.909	365.561	686.535	387.038	387.038	387.038	9.28335	-81.0075	11.3568	582.401	418.604	213.785	190.457	190.457	190.457	-81.1321	2.38916	-13.2599	51.0585	3.41567	4.01509	-1.06102	0.418187	0.886203	881.275	216.279	5.45873	0	0	0.16881	18.0241
0	-8.95605	0	0	-8.97621	-0.0881045	3.82563	-0.242517	0.153018	-0.32655	-37.1742	2.71E-15	13.0366	0	0	0.224129	-0.57907	-20.6381	0.404661	441.609	363.966	682.805	386.888	386.888	386.888	10.3971	-80.7369	11.4236	565.605	417.117	208.705	190.457	190.457	190.457	-80.961	1.79089	-14.0806	50.9279	3.26836	2.5022	-1.12143	0.477653	1.12465	791.498	267.622	-8.03088	0	0	0.372543	20.7162
0	-6.32517	0	0	-6.32947	-0.043456	2.10819	-0.273479	0.123829	-0.234587	-35.5482	-1.23E-14	6.94816	0	0	0.221291	-1.11409	-20.7715	1.36311	443.531	362.587	678.375	386.586	386.586	386.586	11.5678	-80.7162	11.3459	547.4	415.995	204.529	190.457	190.457	190.457	-81.0733	1.02043	-14.8525	50.6366	3.12632	1.14032	-1.15846	0.452441	1.35467	685.034	295.081	-21.0104	0	0	0.516923	23.3657
0	-3.53683	0	0	-3.53683	0.0121445	-0.0354856	-0.285729	0.0983808	-0.146181	-31.2365	2.11E-16	2.49259	0	0	0.186522	-1.53836	-20.7551	1.99174	444.432	361.483	673.304	386.068	386.068	386.068	12.6539	-80.8548	11.1895	528.249	415.113	201.242	190.457	190.457	190.457	-81.3586	0.219586	-15.5122	50.2122	2.9564	0.0668986	-1.16369	0.366785	1.56223	567.189	303.787	-32.9016	0	0	0.579602	25.884
0	-0.772752	0	0	-0.773514	0.0769025	-2.53169	-0.283576	0.0765359	-0.0681808	-26.0496	6.22E-15	-0.226665	0	0	0.140722	-1.80578	-20.5997	2.22418	444.151	360.705	667.694	385.268	385.268	385.268	13.5435	-81.0548	11.0345	508.57	414.389	198.738	190.457	190.457	190.457	-81.6935	-0.471981	-16.0302	49.7081	2.71827	-0.612168	-1.10777	0.274515	1.73544	436.885	300.383	-43.1419	0	0	0.553089	28.2197
0	1.8304	0	0	1.83815	0.147973	-5.25983	-0.270223	0.0579287	-0.00272488	-21.2641	8.46E-17	-1.41929	0	0	0.10093	-1.89127	-20.3318	2.0617	442.643	360.295	661.688	384.131	384.13	384.13	14.1708	-81.2349	10.948	488.714	413.782	196.869	190.457	190.457	190.457	-81.9748	-0.952004	-16.4048	49.2033	2.38351	-0.854636	-0.947087	0.229721	1.866	288.278	289.962	-51.1909	0	0	0.45068	30.3549
0	4.19479	0	0	4.23663	0.221347	-8.05141	-0.248748	0.043031	0.0486637	-17.5367	7.02E-15	-1.41232	0	0	0.0746919	-1.80307	-19.9884	1.58153	439.986	360.27	655.457	382.621	382.621	382.621	14.5225	-81.3422	10.9669	468.97	413.288	195.48	190.457	190.457	190.457	-82.1375	-1.17565	-16.6541	48.7971	1.95495	-0.708007	-0.681982	0.250705	1.95089	130.003	271.84	-55.9326	0	0	0.327767	32.2972
0	6.29769	0	0	6.40984	0.29223	-10.7123	-0.222476	0.030643	0.0837097	-15.0065	4.06E-15	-0.777315	0	0	0.0601218	-1.58458	-19.6082	0.921324	436.361	360.612	649.184	380.738	380.738	380.738	14.6359	-81.3537	11.0964	449.556	412.928	194.43	190.457	190.457	190.457	-82.1597	-1.15775	-16.8097	48.5938	1.47489	-0.306026	-0.351406	0.319331	2.0019	-16.5954	242.01	-55.8793	0	0	0.251635	34.0705
0	8.15603	0	0	8.37405	0.35574	-13.0577	-0.195576	0.0204575	0.100895	-13.5672	-1.56E-15	0.0311287	0	0	0.0524775	-1.30436	-19.2235	0.247778	432	361.26	643.037	378.508	378.508	378.508	14.5845	-81.2712	11.3147	430.616	412.733	193.593	190.457	190.457	190.457	-82.0546	-0.959103	-16.9093	48.6761	1.01795	0.162529	0.0033615	0.377751	2.04105	-130.998	196.401	-50.5799	0	0	0.247707	35.7042
0	9.80807	0	0	10.155	0.407725	-14.9453	-0.172298	0.0127812	0.100895	-13.0127	-4.69E-15	0.706858	0	0	0.0477075	-1.03786	-18.8499	-0.27227	427.125	362.118	637.154	375.984	375.984	375.984	14.4563	-81.1124	11.5831	412.216	412.724	192.871	190.457	190.457	190.457	-81.8561	-0.664811	-16.9889	49.0724	0.666817	0.494457	0.335591	0.37656	2.11003	-198.331	137.914	-41.3882	0	0	0.287047	37.2215
0	11.2973	0	0	11.7768	0.445491	-16.2963	-0.155222	0.00784792	0.0859048	-13.0222	2.81E-15	1.06625	0	0	0.0434025	-0.848618	-18.482	-0.494417	421.899	363.073	631.637	373.251	373.251	373.251	14.3335	-80.9026	11.8562	394.351	412.907	192.195	190.457	190.457	190.457	-81.6055	-0.362251	-17.0762	49.7368	0.478371	0.508215	0.559826	0.306885	2.25876	-202.489	76.4298	-30.7185	0	0	0.291481	38.6284
0	12.6591	0	0	13.2553	0.468305	-17.1035	-0.145674	0.00584976	0.059663	-13.2928	2.24E-15	1.08201	0	0	0.0390141	-0.77517	-18.0945	-0.322992	416.385	364.024	626.553	370.443	370.443	370.443	14.2755	-80.6659	12.0907	376.954	413.268	191.528	190.457	190.457	190.457	-81.3389	-0.122842	-17.1854	50.557	0.453012	0.0779245	0.608205	0.186309	2.50826	-137.805	22.0506	-20.9628	0	0	0.18643	39.9083
0	13.9132	0	0	14.5969	0.477439	-17.4248	-0.14331	0.00575633	0.027553	-13.5253	-3.63E-15	0.755179	0	0	0.0345117	-0.825638	-17.6489	0.265721	410.529	364.894	621.939	367.759	367.759	367.759	14.3112	-80.4196	12.2531	359.911	413.773	190.864	190.457	190.457	190.457	-81.0805	0.00905173	-17.3164	51.3808	0.520243	-0.838221	0.48077	0.0308785	2.83486	-17.3772	-22.294	-13.2123	0	0	-0.0058819	41.0213
0	15.062	0	0	15.7992	0.475602	-17.3603	-0.146468	0.00649738	-0.00453104	-13.4464	-1.70E-15	0.181914	0	0	0.0298659	-0.979723	-17.0995	1.21517	404.176	365.63	617.801	365.455	365.455	365.455	14.4407	-80.1706	12.3236	343.087	414.377	190.22	190.457	190.457	190.457	-80.8388	0.0177437	-17.458	52.0449	0.558934	-2.18315	0.267185	-0.148958	3.17429	126.423	-59.6382	-7.18354	0	0	-0.146021	41.9114
0	16.0921	0	0	16.8509	0.465999	-17.0223	-0.15348	0.0068933	-0.0318258	-12.9058	5.52E-15	-0.52538	0	0	0.0249256	-1.19789	-16.3976	2.40345	397.126	366.181	614.122	363.803	363.803	363.803	14.6464	-79.9129	12.2937	326.349	415.024	189.624	190.457	190.457	190.457	-80.606	-0.0909832	-17.5937	52.3952	0.460238	-3.81095	0.0988009	-0.323939	3.44436	255.211	-91.5298	-1.92505	0	0	-0.0882349	42.5169
0	16.9792	0	0	17.7329	0.451481	-16.5089	-0.162709	0.00672217	-0.0521107	-11.8331	-2.20E-15	-1.20393	0	0	0.0194731	-1.43738	-15.4946	3.67753	389.193	366.494	610.891	363.013	363.013	363.013	14.9039	-79.6278	12.1621	309.582	415.664	189.113	190.457	190.457	190.457	-80.3598	-0.300451	-17.7073	52.3007	0.206344	-5.52611	0.0706576	-0.446867	3.5878	341.426	-114.149	3.03187	0	0	0.204317	42.7813
0	17.6912	0	0	18.419	0.43416	-15.8928	-0.173046	0.00628883	-0.0652659	-10.2557	-2.45E-15	-1.71975	0	0	0.013599	-1.6678	-14.3459	4.89092	380.26	366.514	608.13	363.141	363.141	363.141	15.191	-79.2842	11.9315	292.703	416.25	188.72	190.457	190.457	190.457	-80.0651	-0.590261	-17.7868	51.6672	-0.1002	-7.13762	0.17644	-0.502581	3.59957	379.359	-125.469	7.53257	0	0	0.648928	42.6615
0	18.1903	0	0	18.8764	0.415463	-15.2235	-0.183864	0.0061424	-0.0723915	-8.28356	3.13E-15	-2.00056	0	0	0.00784414	-1.87381	-12.9179	5.92437	370.289	366.206	605.903	364.074	364.074	364.074	15.4892	-78.8407	11.6089	275.655	416.75	188.474	190.457	190.457	190.457	-79.6762	-0.937752	-17.8259	50.4482	-0.29735	-8.49171	0.311595	-0.539097	3.51588	383.483	-131.08	11.1373	0	0	1.11872	42.1338
0	18.4342	0	0	19.067	0.396401	-14.5368	-0.194333	0.00664992	-0.0753103	-6.04683	-1.69E-15	-2.0564	0	0	0.00307458	-2.04268	-11.197	6.68255	359.305	365.569	604.306	365.593	365.593	365.593	15.7813	-78.2486	11.2073	258.406	417.14	188.398	190.457	190.457	190.457	-79.1391	-1.31595	-17.8242	48.6453	-0.274579	-9.46826	0.348503	-0.584284	3.40112	375.822	-133.058	13.5948	0	0	1.53878	41.2007
0	18.3767	0	0	18.9489	0.377904	-13.8663	-0.203617	0.00796257	-0.0754759	-3.71655	9.30E-16	-1.95566	0	0	0.000270966	-2.15677	-9.19761	7.08008	347.364	364.645	603.439	367.464	367.464	367.464	16.048	-77.4549	10.747	240.941	417.405	188.506	190.457	190.457	190.457	-78.395	-1.69084	-17.7841	46.3105	-0.0391641	-9.97176	0.251	-0.573479	3.31213	364.375	-118.976	14.5428	0	0	1.86058	39.8952
0	17.9703	0	0	18.4793	0.361004	-13.2503	-0.210575	0.00992469	-0.0716929	-1.44864	-2.03E-15	-1.80426	0	0	0.000222938	-2.20501	-6.96304	7.04145	334.546	363.519	603.409	369.487	369.487	369.487	16.2654	-76.4066	10.2548	223.257	417.54	188.803	190.457	190.457	190.457	-77.3837	-2.02163	-17.7091	43.5491	0.312556	-9.94577	0.122391	-0.442633	3.25463	330.023	-76.7727	13.1307	0	0	1.92892	38.2783
0	17.1735	0	0	17.6196	0.346549	-12.7209	-0.213806	0.0121766	-0.060884	0.667957	6.34E-15	-1.70287	0	0	0.00334676	-2.19695	-4.55671	6.52787	320.985	362.313	604.327	371.491	371.491	371.491	16.4097	-75.0559	9.75738	205.372	417.547	189.286	190.457	190.457	190.457	-76.0503	-2.26887	-17.6007	40.5062	0.66875	-9.39937	0.116211	-0.220725	3.19992	243.109	-10.3824	8.55782	0	0	1.5312	36.4277
0	15.9592	0	0	16.3433	0.334602	-12.2817	-0.212569	0.0145762	-0.0418474	2.57987	-6.64E-15	-1.67805	0	0	0.00956271	-2.15844	-2.0491	5.56864	306.913	361.175	606.286	373.342	373.342	373.342	16.4641	-73.3635	9.27093	187.33	417.44	189.937	190.457	190.457	190.457	-74.3512	-2.40715	-17.4576	37.3301	0.950466	-8.4149	0.289349	0.000127997	3.12202	96.8646	64.0493	1.07307	0	0	0.647908	34.4231
0	14.3186	0	0	14.6397	0.324121	-11.8951	-0.206712	0.0170694	-0.0163579	4.29951	5.08E-15	-1.67917	0	0	0.0185267	-2.11301	0.491864	4.26477	292.672	360.259	609.321	374.972	374.972	374.972	16.4221	-71.3017	8.79607	169.215	417.254	190.721	190.457	190.457	190.457	-72.2576	-2.43167	-17.2737	34.1384	1.11587	-7.12597	0.620026	0.17616	3.02177	-95.6568	135.775	-8.05585	0	0	-0.553769	32.3381
0	12.2589	0	0	12.5135	0.313113	-11.4879	-0.196752	0.0197329	0.01119	5.86022	5.29E-15	-1.58723	0	0	0.0297342	-2.06998	3.00532	2.7673	278.675	359.692	613.383	376.399	376.399	376.399	16.2831	-68.854	8.32126	151.134	417.03	191.584	190.457	190.457	190.457	-69.755	-2.35365	-17.0382	31.0057	1.15036	-5.69456	1.02627	0.307991	2.89522	-307.009	199.727	-17.07	0	0	-1.81444	30.2406
0	9.79592	0	0	9.98013	0.299183	-10.971	-0.183983	0.0228246	0.0353034	7.21792	1.90E-15	-1.25205	0	0	0.0420299	-2.02349	5.43793	1.2412	265.351	359.56	618.336	377.715	377.715	377.715	16.0451	-66.0128	7.83325	133.198	416.818	192.448	190.457	190.457	190.457	-66.8388	-2.18832	-16.7365	27.9741	1.06002	-4.28856	1.40879	0.401333	2.72496	-506.554	251.552	-24.4302	0	0	-2.89801	28.1957
0	6.94709	0	0	7.06062	0.280193	-10.2634	-0.170061	0.026603	0.0508804	8.19639	4.40E-15	-0.554859	0	0	0.0529291	-1.95698	7.74239	-0.170607	253.087	359.893	623.971	379.043	379.043	379.043	15.6988	-62.7773	7.3283	115.494	416.659	193.222	190.457	190.457	190.457	-63.5105	-1.94317	-16.3521	25.0726	0.866097	-3.05285	1.70128	0.458962	2.48973	-672.766	287.36	-29.1993	0	0	-3.66366	26.2682
0	3.72919	0	0	3.77906	0.254778	-9.3115	-0.157214	0.0315761	0.0539194	8.41011	3.38E-16	0.578615	0	0	0.0577308	-1.8499	9.87574	-1.36916	242.189	360.679	630.029	380.487	380.487	380.487	15.2284	-59.1519	6.81905	98.0619	416.584	193.821	190.457	190.457	190.457	-59.776	-1.61255	-15.8687	22.3334	0.597651	-2.08515	1.87698	0.485746	2.19032	-794.782	305.258	-31.077	0	0	-4.04975	24.5221
0	0.161826	0	0	0.163456	0.222617	-8.09945	-0.148666	0.0376783	0.0423603	7.23725	3.38E-16	2.08071	0	0	0.0493664	-1.68496	11.7981	-2.30414	232.871	361.869	636.223	382.104	382.104	382.104	14.617	-55.1478	6.33479	80.8865	416.612	194.192	190.457	190.457	190.457	-55.6476	-1.18022	-15.2738	19.8	0.28585	-1.42707	1.94569	0.486555	1.85577	-872.233	304.812	-30.3417	0	0	-4.06491	23.0198
0	-3.72253	0	0	-3.74777	0.184395	-6.64954	-0.147904	0.0444246	0.0163442	3.98366	2.37E-15	3.76316	0	0	0.0201129	-1.45354	13.4725	-2.96533	225.271	363.394	642.269	383.903	383.903	383.903	13.8553	-50.7882	5.91506	63.9066	416.75	194.346	190.457	190.457	190.457	-51.1516	-0.62824	-14.5602	17.5247	-0.0388745	-1.07208	1.93931	0.463285	1.52916	-911.772	286.457	-27.698	0	0	-3.77279	21.8215
0	-7.86543	0	0	-7.89584	0.141564	-5.01464	-0.157712	0.0507695	-0.0216729	-1.88174	3.38E-16	5.33844	0	0	-0.0350519	-1.15744	14.8661	-3.367	219.465	365.168	647.897	385.873	385.873	385.873	12.9488	-46.117	5.59913	47.0496	416.999	194.388	190.457	190.457	190.457	-46.3376	0.051794	-13.7274	15.557	-0.347904	-0.983533	1.89129	0.416784	1.24761	-922.091	252.064	-24.0544	0	0	-3.26532	20.984
0	-12.1711	0	0	-12.1912	0.0960311	-3.26762	-0.179275	0.0554041	-0.066928	-10.4985	5.75E-15	6.51906	0	0	-0.114602	-0.80735	15.9528	-3.53258	215.486	367.095	652.862	388.004	388.004	388.004	11.9208	-41.2075	5.41404	30.2808	417.356	194.522	190.457	190.457	190.457	-41.288	0.84853	-12.7832	13.9323	-0.615804	-1.11297	1.82366	0.348667	1.02297	-911.307	205.342	-20.1999	0	0	-2.63911	20.559
0	-16.5012	0	0	-16.5069	0.0498878	-1.49099	-0.210917	0.0567431	-0.112717	-21.4013	-2.88E-15	7.10028	0	0	-0.207085	-0.418907	16.7162	-3.48483	213.33	369.082	656.958	390.298	390.298	390.298	10.8121	-36.1677	5.36397	13.6555	417.827	195.028	190.457	190.457	190.457	-36.122	1.72465	-11.7451	12.6656	-0.822971	-1.41352	1.74399	0.264419	0.849434	-885.755	151.774	-16.493	0	0	-1.97532	20.5883
0	-20.6809	0	0	-20.681	0.00520479	0.232194	-0.247875	0.0532876	-0.152116	-33.4995	-5.50E-15	7.04875	0	0	-0.291816	-0.0083715	17.152	-3.24254	212.95	371.045	660.021	392.768	392.768	392.768	9.67505	-31.1382	5.42331	-2.64783	418.427	196.205	190.457	190.457	190.457	-30.9906	2.61642	-10.6416	11.7527	-0.956762	-1.84773	1.64764	0.171766	0.706155	-848.943	97.0093	-12.6892	0	0	-1.32927	21.0996
0	-24.5178	0	0	-24.5311	-0.0361064	1.82504	-0.283859	0.0445332	-0.179993	-45.3288	4.40E-15	6.56565	0	0	-0.34549	0.410666	17.2688	-2.8225	214.257	372.922	661.939	395.413	395.413	395.413	8.56414	-26.2786	5.53608	-18.3346	419.182	198.297	190.457	190.457	190.457	-26.0612	3.4401	-9.5106	11.1771	-1.01017	-2.38993	1.52518	0.0876995	0.579686	-801.581	47.5874	-8.18646	0	0	-0.734658	22.1007
0	-27.8299	0	0	-27.8778	-0.0723492	3.22022	-0.313469	0.0311648	-0.194302	-55.4599	-2.03E-15	5.98703	0	0	-0.351554	0.828384	17.0873	-2.24348	217.116	374.686	662.658	398.209	398.209	398.209	7.52678	-21.7474	5.62421	-33.0418	420.121	201.438	190.457	190.457	190.457	-21.4945	4.10458	-8.39642	10.9173	-0.97727	-3.02463	1.37549	0.0314284	0.469962	-744.362	9.69528	-2.4656	0	0	-0.217732	23.5772
0	-30.473	0	0	-30.571	-0.102053	4.36092	-0.333847	0.0146646	-0.196151	-62.8553	-6.77E-16	5.59491	0	0	-0.306963	1.2386	16.6384	-1.52861	221.355	376.346	662.188	401.102	401.102	401.102	6.59676	-17.6801	5.60359	-46.4068	421.264	205.624	190.457	190.457	190.457	-17.4229	4.52798	-7.34392	10.9495	-0.850492	-3.74116	1.21044	0.0119349	0.387979	-680.073	-13.4686	4.66725	0	0	0.197668	25.4925
0	-32.3609	0	0	-32.511	-0.123958	5.19996	-0.345366	-0.00217891	-0.188132	-67.0921	6.09E-15	5.57607	0	0	-0.223049	1.6386	15.9598	-0.704535	226.776	377.948	660.59	404.016	404.017	404.017	5.79308	-14.1721	5.40397	-58.1286	422.612	210.739	190.457	190.457	190.457	-13.9346	4.65429	-6.39298	11.2448	-0.624126	-4.5263	1.05862	0.0211844	0.33941	-616.661	-21.4938	12.6826	0	0	0.496614	27.7912
0	-33.4725	0	0	-33.6609	-0.137024	5.69939	-0.350685	-0.0165444	-0.172831	-68.3394	-6.77E-16	5.92658	0	0	-0.119562	2.0302	15.0932	0.202211	233.178	379.567	657.964	406.874	406.874	406.874	5.12404	-11.2711	4.98706	-67.9997	424.141	216.595	190.457	190.457	190.457	-11.0682	4.46598	-5.57492	11.7628	-0.306003	-5.35927	0.938253	0.0369419	0.324475	-561.819	-17.6209	20.5298	0	0	0.684175	30.4051
0	-33.8472	0	0	-34.0473	-0.14047	5.83094	-0.352946	-0.0264423	-0.152314	-67.1505	9.47E-15	6.48761	0	0	-0.0167693	2.42052	14.0809	1.16551	240.364	381.285	654.435	409.599	409.599	409.599	4.59371	-8.97825	4.35639	-75.9067	425.811	222.98	190.457	190.457	190.457	-8.81623	3.98879	-4.91191	12.4504	0.0731585	-6.21022	0.843874	0.0432932	0.337808	-519.047	-6.34529	27.0111	0	0	0.782325	33.2587
0	-33.5718	0	0	-33.7529	-0.133869	5.57887	-0.354254	-0.0311423	-0.12775	-64.2238	8.80E-15	7.03846	0	0	0.0701227	2.82006	12.9615	2.15436	248.154	383.186	650.141	412.116	412.116	412.116	4.20634	-7.25587	3.55531	-81.8108	427.575	229.686	190.457	190.457	190.457	-7.13467	3.28613	-4.41766	13.2495	0.462863	-7.04187	0.749623	0.0359357	0.369895	-486.681	7.23653	31.2218	0	0	0.820854	36.2763
0	-32.7637	0	0	-32.9015	-0.117278	4.9443	-0.355095	-0.0312327	-0.0999254	-60.2457	-1.02E-14	7.37302	0	0	0.132951	3.23882	11.7669	3.12474	256.38	385.331	645.229	414.345	414.345	414.345	3.96697	-6.0387	2.65482	-85.7235	429.389	236.519	190.457	190.457	190.457	-5.9547	2.44511	-4.09823	14.1131	0.805356	-7.8084	0.640986	0.021499	0.413965	-463.695	18.47	32.9238	0	0	0.835923	39.3872
0	-31.5552	0	0	-31.6391	-0.0913761	3.95125	-0.35485	-0.0282441	-0.0692938	-55.8528	-9.14E-15	7.3526	0	0	0.170191	3.68267	10.5204	4.01735	264.89	387.752	639.856	416.191	416.191	416.191	3.87826	-5.24564	1.73708	-87.6868	431.218	243.303	190.457	190.457	190.457	-5.19424	1.55964	-3.95185	15.0178	1.04861	-8.4545	0.536094	0.0154696	0.475366	-454.396	25.038	32.5926	0	0	0.869472	42.5299
0	-30.0786	0	0	-30.1142	-0.0575569	2.65115	-0.353511	-0.0239712	-0.036636	-51.7199	5.75E-15	6.93741	0	0	0.185798	4.15115	9.2367	4.76728	273.565	390.447	634.18	417.552	417.552	417.552	3.93665	-4.79115	0.880419	-87.7593	433.036	249.872	190.457	190.457	190.457	-4.76832	0.715972	-3.96877	15.9671	1.15509	-8.92392	0.475653	0.0271123	0.5618	-466.762	26.5089	31.2021	0	0	0.966038	45.6537
0	-28.4519	0	0	-28.4579	-0.0178603	1.12172	-0.352288	-0.0197156	-0.0036141	-48.5249	3.38E-16	6.20154	0	0	0.187218	4.63864	7.92398	5.31892	282.327	393.384	628.365	418.327	418.327	418.327	4.13066	-4.59807	0.148585	-86.0007	434.821	256.062	190.457	190.457	190.457	-4.60068	-0.0173359	-4.13218	16.9859	1.10335	-9.17228	0.447085	0.0341807	0.66331	-495.341	20.6556	29.9057	0	0	1.14288	48.7173
0	-26.7654	0	0	-26.7667	0.0253295	-0.544041	-0.352094	-0.0164561	0.0285185	-46.6973	1.35E-15	5.25491	0	0	0.182052	5.13935	6.58405	5.63108	291.139	396.512	622.567	418.43	418.43	418.429	4.44277	-4.61131	-0.415695	-82.4535	436.561	261.714	190.457	190.457	190.457	-4.63662	-0.595206	-4.42117	18.117	0.882778	-9.16529	0.450196	0.0308837	0.774345	-537.299	9.71982	29.8444	0	0	1.41967	51.688
0	-25.0746	0	0	-25.0953	0.0695963	-2.25036	-0.352035	-0.0149367	0.0585014	-46.2103	-8.12E-15	4.18378	0	0	0.175431	5.651	5.21293	5.68056	300.001	399.77	616.931	417.79	417.79	417.789	4.85315	-4.80584	-0.789578	-77.1318	438.246	266.677	190.457	190.457	190.457	-4.85059	-0.994536	-4.8141	19.4175	0.492719	-8.88151	0.447076	0.00487516	0.886522	-580.101	-5.48998	31.8542	0	0	1.78826	54.5404
0	-23.4032	0	0	-23.4611	0.112748	-3.90987	-0.350401	-0.0157092	0.0858847	-46.6936	1.35E-15	3.02164	0	0	0.169858	6.17773	3.8008	5.4583	308.926	403.101	611.589	416.369	416.369	416.369	5.3428	-5.1854	-0.9651	-70.026	439.871	270.809	190.457	190.457	190.457	-5.24515	-1.20901	-5.29143	20.9549	-0.061367	-8.31141	0.430853	-0.0384761	1.00161	-618.424	-23.1818	36.2876	0	0	2.24221	57.2564
0	-21.7514	0	0	-21.8552	0.152911	-5.44864	-0.345794	-0.0186914	0.109933	-47.6329	-6.77E-15	1.79654	0	0	0.166281	6.72981	2.33302	4.96942	317.936	406.45	606.654	414.174	414.174	414.174	5.8951	-5.7747	-0.942825	-61.1164	441.429	273.985	190.457	190.457	190.457	-5.84328	-1.24262	-5.83714	22.7983	-0.773927	-7.46631	0.414403	-0.0673619	1.13253	-650.431	-38.7325	42.7238	0	0	2.76991	59.8242
0	-20.106	0	0	-20.255	0.188547	-6.80747	-0.337655	-0.0233472	0.129371	-48.5393	5.41E-15	0.543216	0	0	0.164826	7.3182	0.792123	4.23666	327.055	409.774	602.222	411.268	411.267	411.267	6.49572	-6.60964	-0.728278	-50.3861	442.916	276.101	190.457	190.457	190.457	-6.67902	-1.10598	-6.43888	25.0033	-1.64723	-6.39312	0.415451	-0.0473957	1.30126	-674.56	-48.1978	50.2242	0	0	3.3396	62.2363
0	-18.4502	0	0	-18.6355	0.21848	-7.94299	-0.32626	-0.0286457	0.142726	-49.0402	5.41E-15	-0.659882	0	0	0.165111	7.94749	-0.839674	3.30234	336.311	413.03	598.384	407.773	407.773	407.773	7.13132	-7.7287	-0.33215	-37.8293	444.327	277.081	190.457	190.457	190.457	-7.78925	-0.816173	-7.08703	27.5963	-2.6973	-5.17587	0.44976	0.0297545	1.52002	-689.034	-51.8346	57.3862	0	0	3.88866	64.4868
0	-16.7692	0	0	-16.9763	0.241911	-8.8275	-0.312348	-0.0335369	0.148794	-48.8874	6.77E-15	-1.71672	0	0	0.166085	8.61166	-2.5775	2.22728	345.728	416.178	595.227	403.878	403.878	403.878	7.78834	-9.16633	0.22816	-23.4544	445.66	276.889	190.457	190.457	190.457	-9.20749	-0.397885	-7.77324	30.5613	-3.95164	-3.91265	0.538782	0.147364	1.79441	-694.255	-53.2235	62.8774	0	0	4.34008	66.5692
0	-15.055	0	0	-15.2671	0.258432	-9.44868	-0.296497	-0.0371238	0.146942	-47.909	1.35E-15	-2.53175	0	0	0.165949	9.29339	-4.43023	1.09029	355.328	419.173	592.841	399.813	399.813	399.813	8.45255	-10.948	0.927326	-7.28541	446.917	275.533	190.457	190.457	190.457	-10.9595	0.115955	-8.48952	33.836	-5.42663	-2.67897	0.712515	0.282706	2.11423	-694.372	-54.8433	65.5528	0	0	4.64329	68.4718
0	-13.3098	0	0	-13.511	0.268054	-9.80944	-0.278821	-0.0387078	0.136927	-45.9891	-4.06E-15	-3.03222	0	0	0.162467	9.965	-6.39727	-0.00939875	365.137	421.965	591.322	395.832	395.832	395.832	9.10994	-13.0859	1.73232	10.634	448.104	273.07	190.457	190.457	190.457	-13.0592	0.685125	-9.22782	37.3187	-7.09036	-1.50533	0.977917	0.418508	2.46733	-690.771	-56.1431	64.7504	0	0	4.76257	70.1736
0	-11.5482	0	0	-11.7263	0.271251	-9.92914	-0.259823	-0.0380057	0.118953	-43.1598	-1.35E-15	-3.20432	0	0	0.15398	10.589	-8.46795	-0.951901	375.176	424.497	590.781	392.171	392.171	392.171	9.74818	-15.5757	2.60388	30.2338	449.232	269.607	190.457	190.457	190.457	-15.5055	1.26435	-9.97985	40.8844	-8.83413	-0.386486	1.29717	0.54576	2.83384	-678.555	-53.3861	60.3875	0	0	4.66466	71.6434
0	-9.79724	0	0	-9.94511	0.268973	-9.84387	-0.241041	-0.0348329	0.0945163	-39.6634	6.77E-15	-3.05933	0	0	0.140392	11.1191	-10.6235	-1.60586	385.461	426.714	591.34	389.023	389.023	389.023	10.3576	-18.3955	3.5001	51.4124	450.313	265.293	190.457	190.457	190.457	-18.2814	1.80776	-10.7365	44.4032	-10.4799	0.682495	1.61921	0.643769	3.16746	-653.444	-43.7023	52.9285	0	0	4.35333	72.8423
0	-8.09157	0	0	-8.2073	0.262494	-9.60106	-0.225017	-0.0293093	0.0668522	-35.933	1.35E-15	-2.63402	0	0	0.123361	11.5063	-12.8384	-1.84476	395.981	428.567	593.116	386.509	386.508	386.508	10.9315	-21.5089	4.38268	74.0387	451.36	260.31	190.457	190.457	190.457	-21.3555	2.27555	-11.4878	47.752	-11.8291	1.66375	1.89762	0.672288	3.38969	-614.949	-27.7273	43.2312	0	0	3.8652	73.7285
0	-6.46655	0	0	-6.55204	0.253031	-9.24584	-0.214282	-0.0214897	0.0397478	-32.4544	4.06E-15	-1.93646	0	0	0.105364	11.7098	-15.0806	-1.56538	406.687	430.03	596.193	384.652	384.652	384.652	11.4656	-24.8699	5.22354	97.9641	452.385	254.849	190.457	190.457	190.457	-24.6869	2.64093	-12.2225	50.8216	-12.7282	2.45343	2.09076	0.605454	3.44247	-563.39	-6.20992	31.9141	0	0	3.24229	74.2645
0	-4.95121	0	0	-5.01043	0.241348	-8.80631	-0.210596	-0.0115006	0.0157448	-29.6408	-6.77E-16	-0.953794	0	0	0.0885448	11.7094	-17.311	-0.706752	417.489	431.111	600.592	383.374	383.374	383.374	11.9567	-28.4299	6.008	123.038	453.4	249.1	190.457	190.457	190.457	-28.2303	2.89307	-12.9293	53.5249	-13.1138	2.89519	2.14109	0.469969	3.34786	-492.38	22.9859	19.0823	0	0	2.49099	74.4225
0	-3.56405	0	0	-3.60172	0.227616	-8.28835	-0.214486	0.000772843	-0.00448047	-27.7369	5.41E-15	0.364422	0	0	0.0738596	11.5107	-19.4835	0.727973	428.234	431.857	606.25	382.546	382.546	382.546	12.4021	-32.1425	6.73318	149.126	454.427	243.241	190.457	190.457	190.457	-31.9414	3.03495	-13.5982	55.8061	-13.0167	2.83239	2.00096	0.328335	3.17418	-393.765	61.1444	4.35929	0	0	1.62565	74.1858
0	-2.31246	0	0	-2.33341	0.211549	-7.68057	-0.224671	0.0150011	-0.0218769	-26.7273	-4.74E-15	2.01848	0	0	0.0609179	11.1436	-21.5455	2.654	438.702	432.343	613.016	382.047	382.047	382.047	12.8007	-35.9679	7.40306	176.113	455.497	237.44	190.457	190.457	190.457	-35.7809	3.07739	-14.2216	57.6482	-12.5321	2.17298	1.64357	0.220793	2.97012	-261.078	100.71	-12.0529	0	0	0.716236	73.5442
0	-1.19578	0	0	-1.20467	0.192701	-6.96539	-0.238734	0.0307601	-0.0382387	-26.3867	-2.88E-15	3.97882	0	0	0.0485517	10.6589	-23.4417	4.90072	448.601	432.646	620.643	381.801	381.801	381.801	13.153	-39.874	8.02224	203.899	456.652	231.864	190.457	190.457	190.457	-39.7164	3.03194	-14.7945	59.0748	-11.7818	0.944466	1.10737	0.176205	2.74558	-99.6257	132.45	-29.0742	0	0	-0.0848229	72.4908
0	-0.210468	0	0	-0.211682	0.170812	-6.13208	-0.254317	0.0480447	-0.0555991	-26.4055	6.11E-15	6.23202	0	0	0.035551	10.1187	-25.1203	7.23396	457.603	432.807	628.812	381.754	381.754	381.754	13.4629	-43.8349	8.5908	232.388	457.944	226.681	190.457	190.457	190.457	-43.7218	2.90517	-15.3141	60.1421	-10.875	-0.690486	0.506067	0.212991	2.50195	70.8163	151.806	-45.4178	0	0	-0.635305	71.0211
0	0.645441	0	0	0.648095	0.146123	-5.18907	-0.269416	0.0667646	-0.0748498	-26.443	-2.03E-15	8.73037	0	0	0.0212438	9.57953	-26.5394	9.40448	465.397	432.813	637.171	381.828	381.828	381.828	13.7402	-47.8284	9.10357	261.465	459.431	222.062	190.457	190.457	190.457	-47.7755	2.69672	-15.7812	60.9205	-9.88558	-2.48132	-0.0206822	0.343797	2.25926	224.706	163.054	-60.3617	0	0	-0.901271	69.1357
0	1.36952	0	0	1.37314	0.119456	-4.16733	-0.282394	0.0861018	-0.0962693	-26.1651	-3.38E-15	11.3297	0	0	0.00590331	9.0748	-27.6711	11.2028	471.749	432.606	645.394	381.916	381.916	381.916	14.0014	-51.8336	9.55421	290.988	461.173	218.174	190.457	190.457	190.457	-51.8575	2.40227	-16.2012	61.4741	-8.84919	-4.17088	-0.380497	0.542638	2.04657	345.813	172.326	-73.5503	0	0	-0.940915	66.8416
0	1.95353	0	0	1.95643	0.0920552	-3.11473	-0.292007	0.104779	-0.118941	-25.2891	5.41E-15	13.8157	0	0	-0.00934654	8.60828	-28.5003	12.4937	476.523	432.11	653.215	381.901	381.901	381.902	14.2673	-55.8277	9.94103	320.777	463.231	215.166	190.457	190.457	190.457	-55.9454	2.01936	-16.5842	61.846	-7.77329	-5.55839	-0.557204	0.74108	1.87782	431.7	182.218	-84.5263	0	0	-0.825977	64.1494
0	2.3831	0	0	2.38468	0.0652591	-2.08331	-0.297494	0.121463	-0.142358	-23.6306	-9.47E-15	15.9448	0	0	-0.022937	8.1637	-29.0196	13.2218	479.68	431.268	660.438	381.697	381.696	381.696	14.558	-59.7825	10.2708	350.62	465.654	213.156	190.457	190.457	190.457	-60.0113	1.5525	-16.9429	62.0518	-6.65055	-6.52237	-0.588745	0.863847	1.75442	489.491	192.102	-92.6022	0	0	-0.602257	61.0695
0	2.63791	0	0	2.6384	0.0402292	-1.11863	-0.298411	0.134868	-0.166975	-21.122	-1.02E-14	17.4646	0	0	-0.0332479	7.72126	-29.2255	13.3962	481.255	430.06	666.925	381.277	381.277	381.277	14.8883	-63.6628	10.5595	380.279	468.476	212.215	190.457	190.457	190.457	-64.019	1.0157	-17.2905	62.0778	-5.47175	-7.01339	-0.536316	0.871659	1.67358	529.861	201.291	-97.0555	0	0	-0.294268	57.609
0	2.69272	0	0	2.69275	0.0178617	-0.256006	-0.294586	0.143885	-0.194285	-17.8268	1.35E-15	18.1469	0	0	-0.0388578	7.27098	-29.1179	13.0693	481.332	428.508	672.581	380.693	380.693	380.693	15.2634	-67.4252	10.8295	409.495	471.706	212.363	190.457	190.457	190.457	-67.9225	0.432918	-17.6378	61.8873	-4.23743	-7.0343	-0.462893	0.780383	1.63207	563.608	210.978	-97.2645	0	0	0.0803284	53.7768
0	2.52009	0	0	2.52017	-0.00113129	0.47658	-0.286316	0.147038	-0.226004	-13.9465	-1.22E-14	17.7583	0	0	-0.0386823	6.81683	-28.7033	12.3158	480.031	426.674	677.346	380.061	380.061	380.061	15.6758	-71.0197	11.1067	438.003	475.322	213.565	190.457	190.457	190.457	-71.6675	-0.163086	-17.9919	61.4349	-2.96641	-6.61946	-0.412801	0.643781	1.62416	597.891	222.174	-92.4438	0	0	0.504832	49.5922
0	2.09525	0	0	2.09561	-0.016116	1.05446	-0.273776	0.143276	-0.263416	-9.72694	1.35E-15	16.1601	0	0	-0.032517	6.37235	-27.9995	11.2162	477.496	424.651	681.202	379.526	379.526	379.526	16.104	-74.3934	11.414	465.531	479.262	215.74	190.457	190.457	190.457	-75.1949	-0.733636	-18.3521	60.6874	-1.6983	-5.81942	-0.404973	0.520189	1.63567	635.078	233.576	-82.0109	0	0	0.957029	45.0949
0	1.40364	0	0	1.40409	-0.0265119	1.45526	-0.256397	0.132466	-0.306448	-5.34208	1.02E-15	13.3741	0	0	-0.0212801	5.95273	-27.0404	9.84762	473.892	422.555	684.176	379.227	379.227	379.227	16.5141	-77.4962	11.7648	491.812	483.419	218.763	190.457	190.457	190.457	-78.4459	-1.23932	-18.7087	59.6407	-0.486884	-4.69323	-0.430751	0.441063	1.64976	671.483	240.743	-66.2766	0	0	1.39885	40.3527
0	0.448013	0	0	0.448186	-0.0319126	1.66342	-0.23262	0.115958	-0.3538	-0.819507	-3.72E-15	9.64365	0	0	-0.0066825	5.56866	-25.8764	8.27973	469.415	420.511	686.341	379.264	379.264	379.264	16.8641	-80.2853	12.1563	516.589	487.642	222.473	190.457	190.457	190.457	-81.3683	-1.64696	-19.0409	58.3288	0.613509	-3.30668	-0.466148	0.395897	1.64455	699.979	236.351	-46.7595	0	0	1.77644	35.464
0	-0.747329	0	0	-0.747646	-0.0323019	1.67843	-0.200595	0.0966145	-0.402806	3.92223	4.99E-15	5.42768	0	0	0.00959031	5.22532	-24.5729	6.57658	464.304	418.645	687.813	379.685	379.685	379.685	17.1127	-82.7271	12.5657	539.619	491.749	226.67	190.457	190.457	190.457	-83.9188	-1.9362	-19.3185	56.8208	1.56072	-1.73231	-0.477851	0.348543	1.59528	711.744	214.175	-26.2613	0	0	2.02633	30.557
0	-2.13639	0	0	-2.13713	-0.0282828	1.52352	-0.159355	0.0779562	-0.45002	8.96327	1.78E-15	1.2953	0	0	0.026537	4.92531	-23.2054	4.80208	458.847	417.065	688.734	380.484	380.484	380.484	17.2278	-84.7966	12.9518	560.678	495.548	231.119	190.457	190.457	190.457	-86.0643	-2.10352	-19.5064	55.2091	2.3287	-0.0481465	-0.430958	0.255405	1.48328	698.605	170.044	-7.83282	0	0	2.09889	25.7834
0	-3.65555	0	0	-3.6564	-0.0212383	1.25196	-0.109688	0.0626541	-0.492111	14.271	-1.56E-15	-2.25625	0	0	0.0437045	4.67265	-21.8534	3.02773	453.386	415.846	689.255	381.597	381.597	381.597	17.1919	-86.4761	13.2632	579.566	498.86	235.545	190.457	190.457	190.457	-87.7826	-2.16132	-19.5703	53.592	2.9028	1.66541	-0.305864	0.096351	1.30325	657.98	104.173	6.34189	0	0	1.98302	21.3075
0	-5.23034	0	0	-5.23105	-0.0133534	0.947937	-0.0538989	0.0515501	-0.527032	19.6721	-2.14E-15	-4.92808	0	0	0.0604619	4.4732	-20.5942	1.3382	448.305	415.018	689.518	382.918	382.918	382.918	17.0023	-87.7548	13.4489	596.115	501.545	239.649	190.457	190.457	190.457	-89.062	-2.13232	-19.4826	52.0578	3.27294	3.32667	-0.122508	-0.0947834	1.08294	599.056	24.1954	15.6278	0	0	1.7209	17.2918
0	-6.78436	0	0	-6.78489	-0.00740314	0.718472	0.00465651	0.0438527	-0.554473	24.8373	9.09E-16	-6.61385	0	0	0.0752256	4.32884	-19.4973	-0.172816	443.996	414.554	689.643	384.315	384.316	384.315	16.6652	-88.6291	13.4691	610.184	503.502	243.116	190.457	190.457	190.457	-89.901	-2.04116	-19.2245	50.6791	3.43627	4.84997	0.0585553	-0.266296	0.862311	542.795	-60.3669	20.8458	0	0	1.39551	13.8819
0	-8.24812	0	0	-8.24869	-0.00630551	0.676141	0.0614795	0.0384361	-0.575195	29.225	-4.02E-16	-7.26647	0	0	0.0850813	4.23094	-18.6201	-1.41638	440.801	414.37	689.722	385.659	385.659	385.659	16.1889	-89.1031	13.3017	621.666	504.672	245.635	190.457	190.457	190.457	-90.3074	-1.90713	-18.7868	49.5119	3.4046	6.14786	0.176314	-0.395155	0.670667	510.73	-143.603	23.6673	0	0	1.07458	11.1937
0	-9.5636	0	0	-9.56483	-0.0125602	0.917349	0.110625	0.0349385	-0.590042	32.0542	-2.65E-15	-6.77475	0	0	0.0860286	4.15895	-18.0029	-2.32166	438.971	414.345	689.806	386.847	386.847	386.847	15.5807	-89.1889	12.943	630.472	505.025	246.925	190.457	190.457	190.457	-90.298	-1.7423	-18.1688	48.5929	3.20556	7.14016	0.197619	-0.483193	0.514112	515.789	-220.962	25.9324	0	0	0.780856	9.3046
0	-10.6826	0	0	-10.6863	-0.0276974	1.50096	0.145077	0.0346706	-0.600077	32.4062	-3.89E-15	-4.88436	0	0	0.0740173	4.08397	-17.6645	-2.84209	438.623	414.341	689.902	387.812	387.812	387.812	14.85	-88.9097	12.4062	636.527	504.564	246.766	190.457	190.457	190.457	-89.903	-1.55531	-17.3801	47.9328	2.87609	7.76437	0.109087	-0.533261	0.391282	563.343	-284.739	29.1658	0	0	0.516181	8.24932
0	-11.5598	0	0	-11.5704	-0.0517733	2.4285	0.158008	0.0400523	-0.605607	29.4746	6.07E-15	-1.30149	0	0	0.0471692	3.97391	-17.5994	-2.95757	439.735	414.234	689.971	388.525	388.525	388.525	14.0179	-88.3056	11.7178	639.761	503.327	245.041	190.457	190.457	190.457	-89.1716	-1.35927	-16.4446	47.5138	2.45444	7.98382	-0.0888381	-0.538653	0.30391	651.094	-323.451	34.269	0	0	0.287617	8.01756
0	-12.1459	0	0	-12.1707	-0.083	3.62958	0.144577	0.0534919	-0.605621	22.8847	-1.86E-15	4.11116	0	0	0.00931009	3.79921	-17.777	-2.67658	442.142	413.93	689.925	388.98	388.98	388.979	13.1286	-87.4389	10.9141	640.107	501.409	241.771	190.457	190.457	190.457	-88.1781	-1.17951	-15.4069	47.2924	1.97524	7.79157	-0.385311	-0.487703	0.263151	769.582	-325.037	41.2614	0	0	0.120554	8.55472
0	-12.3857	0	0	-12.433	-0.117659	4.95888	0.103521	0.0752591	-0.597611	12.9454	-1.35E-15	11.0329	0	0	-0.0267594	3.53845	-18.144	-2.03939	445.557	413.387	689.643	389.185	389.185	389.185	12.2568	-86.3963	10.0379	637.514	498.968	237.14	190.457	190.457	190.457	-87.0233	-1.05706	-14.3358	47.2085	1.46829	7.21102	-0.743342	-0.376126	0.283753	898.954	-282.966	49.0169	0	0	0.0483061	9.76515
0	-12.2239	0	0	-12.2972	-0.150475	6.21263	0.0385644	0.102671	-0.578087	0.774992	-1.86E-15	18.5578	0	0	-0.0408504	3.18291	-18.6308	-1.11762	449.597	412.615	688.977	389.162	389.162	389.162	11.5035	-85.2843	9.13373	631.975	496.23	231.487	190.457	190.457	190.457	-85.8265	-1.04466	-13.3218	47.195	0.959126	6.29357	-1.10207	-0.214211	0.375573	1011.52	-200.3	55.3203	0	0	0.0931319	11.5198
0	-11.6165	0	0	-11.7092	-0.175469	7.16359	-0.0411481	0.130453	-0.544423	-11.8139	3.38E-16	25.3027	0	0	-0.0152565	2.73891	-19.1597	-0.00819987	453.835	411.662	687.773	388.932	388.932	388.932	10.9781	-84.2172	8.24391	623.564	493.462	225.27	190.457	190.457	190.457	-84.7108	-1.19401	-12.4635	47.1859	0.470464	5.11377	-1.39978	-0.0288074	0.540647	1081.42	-90.9123	57.5771	0	0	0.243427	13.6691
0	-10.5465	0	0	-10.6412	-0.187113	7.6053	-0.122799	0.151765	-0.495066	-22.7613	5.08E-15	29.7437	0	0	0.051102	2.22784	-19.6556	1.17665	457.847	410.603	685.901	388.52	388.52	388.52	10.7688	-83.2957	7.40749	612.455	490.923	218.988	190.457	190.457	190.457	-83.7814	-1.53722	-11.8463	47.1255	0.023091	3.76361	-1.59808	0.138087	0.768247	1092.45	23.0182	53.9143	0	0	0.443076	16.0607
0	-9.03781	0	0	-9.11423	-0.181522	7.39333	-0.193542	0.160511	-0.429839	-30.3978	3.38E-15	30.7607	0	0	0.136059	1.68475	-20.0568	2.31871	461.255	409.515	683.278	387.941	387.941	387.941	10.9114	-82.5843	6.66046	598.923	488.81	213.096	190.457	190.457	190.457	-83.103	-2.06909	-11.5186	46.9777	-0.365839	2.35069	-1.68811	0.24874	1.04086	1040.99	119.437	44.0514	0	0	0.609602	18.557
0	-7.16332	0	0	-7.2095	-0.157313	6.47317	-0.245121	0.154835	-0.350532	-34.0538	3.38E-15	28.2119	0	0	0.205294	1.15438	-20.323	3.30163	463.755	408.468	679.885	387.202	387.202	387.202	11.3707	-82.0969	6.03426	583.334	487.208	207.924	190.457	190.457	190.457	-82.6851	-2.74019	-11.4762	46.7334	-0.686592	0.998179	-1.68676	0.291896	1.33469	935.31	186.482	29.2102	0	0	0.671901	21.0496
0	-5.03849	0	0	-5.0569	-0.11568	4.88312	-0.276339	0.139262	-0.262506	-34.258	-1.35E-15	23.151	0	0	0.235213	0.684578	-20.4396	4.0181	465.132	407.516	675.782	386.291	386.291	386.291	12.0487	-81.7989	5.55182	566.113	486.096	203.644	190.457	190.457	190.457	-82.4845	-3.46697	-11.6653	46.4147	-0.940193	-0.160419	-1.61216	0.282135	1.62458	789.687	225.809	11.1446	0	0	0.602091	23.4654
0	-2.7973	0	0	-2.80048	-0.0596899	2.73324	-0.289467	0.119867	-0.174798	-32.1535	1.69E-15	17.112	0	0	0.22468	0.31837	-20.4162	4.38121	465.262	406.7	671.096	385.18	385.18	385.18	12.818	-81.6288	5.22458	547.716	485.389	200.288	190.457	190.457	190.457	-82.4263	-4.15603	-12.0055	46.0744	-1.13894	-0.999327	-1.47452	0.247651	1.87935	621.881	245.929	-8.26174	0	0	0.429305	25.7656
0	-0.561127	0	0	-0.561127	0.0066227	0.177503	-0.286789	0.0991175	-0.0948644	-28.8337	-2.71E-15	11.2556	0	0	0.187594	0.0863312	-20.2813	4.34114	464.115	406.052	666.001	383.832	383.832	383.832	13.5595	-81.5244	5.05072	528.584	484.989	197.794	190.457	190.457	190.457	-82.4326	-4.72889	-12.4159	45.7898	-1.30189	-1.42944	-1.25953	0.208706	2.06406	443.256	252.142	-26.9431	0	0	0.223917	27.9384
0	1.58153	0	0	1.58316	0.0786687	-2.59968	-0.270702	0.0787856	-0.025589	-25.093	-2.28E-15	6.39309	0	0	0.141902	0.00080376	-20.0723	3.90368	461.763	405.602	660.687	382.22	382.22	382.22	14.1845	-81.4381	5.01418	509.116	484.809	196.042	190.457	190.457	190.457	-82.4411	-5.13651	-12.8281	45.6504	-1.44617	-1.42762	-0.951135	0.181669	2.15196	261.202	247.217	-42.9265	0	0	0.0729246	29.9882
0	3.57953	0	0	3.59546	0.151423	-5.39178	-0.24518	0.0602627	0.031191	-21.4807	-2.02E-15	2.91046	0	0	0.10131	0.052556	-19.8253	3.14051	458.365	405.369	655.323	380.337	380.337	380.337	14.6451	-81.3403	5.08781	489.647	484.792	194.876	190.457	190.457	190.457	-82.4125	-5.36399	-13.1951	45.7387	-1.57658	-1.05301	-0.556756	0.188546	2.15076	87.6536	233.811	-54.1798	0	0	0.0446895	31.9217
0	5.41366	0	0	5.46687	0.219676	-7.98823	-0.215398	0.0436658	0.071389	-18.3388	9.30E-16	0.725203	0	0	0.0715616	0.209917	-19.5648	2.18334	454.133	405.358	650.047	378.207	378.207	378.207	14.9363	-81.2174	5.23837	470.446	484.908	194.125	190.457	190.457	190.457	-82.3301	-5.42914	-13.4947	46.1095	-1.67651	-0.44404	-0.130741	0.244559	2.10357	-54.0305	214.42	-58.6838	0	0	0.136582	33.738
0	7.08649	0	0	7.20101	0.278654	-10.2059	-0.186362	0.0300415	0.0912611	-15.8187	-6.77E-16	-0.36922	0	0	0.0527358	0.421838	-19.2971	1.20002	449.278	405.557	644.957	375.867	375.867	375.867	15.089	-81.0669	5.43012	451.692	485.145	193.629	190.457	190.457	190.457	-82.1961	-5.37507	-13.7265	46.7691	-1.71088	0.206329	0.246195	0.344861	2.07039	-139.397	192.915	-55.9733	0	0	0.254725	35.4233
0	8.61012	0	0	8.80148	0.324902	-11.924	-0.162579	0.0201345	0.0905442	-13.9882	-3.98E-15	-0.689959	0	0	0.041809	0.627605	-19.0072	0.360801	443.947	405.939	640.125	373.353	373.353	373.353	15.1533	-80.8928	5.62896	433.471	485.496	193.253	190.457	190.457	190.457	-82.0229	-5.25732	-13.9036	47.6627	-1.64636	0.691325	0.493381	0.430234	2.09598	-153.994	167.566	-47.6286	0	0	0.275762	36.95
0	9.99664	0	0	10.2667	0.356949	-13.102	-0.146847	0.0143036	0.0729953	-12.7987	3.81E-16	-0.5488	0	0	0.0352198	0.77549	-18.662	-0.196247	438.183	406.474	635.602	370.704	370.704	370.704	15.1808	-80.7008	5.80599	415.77	485.951	192.901	190.457	190.457	190.457	-81.8261	-5.12907	-14.0435	48.6782	-1.48535	0.840773	0.556746	0.432508	2.20786	-99.0129	134.852	-36.4589	0	0	0.148884	38.2781
0	11.252	0	0	11.5898	0.375426	-13.7761	-0.139584	0.0116259	0.0451072	-12.0664	2.66E-15	-0.257461	0	0	0.0301657	0.840551	-18.2187	-0.393404	431.923	407.133	631.412	367.992	367.992	367.992	15.2106	-80.495	5.94141	398.505	486.486	192.521	190.457	190.457	190.457	-81.6169	-5.02924	-14.1606	49.6682	-1.29195	0.562854	0.439779	0.341639	2.42117	7.6876	96.6531	-25.0349	0	0	-0.0547629	39.3606
0	12.3728	0	0	12.76	0.382586	-14.0364	-0.139599	0.0107089	0.0139833	-11.5654	3.81E-15	-0.0344216	0	0	0.0253245	0.828289	-17.6347	-0.2281	425.025	407.886	627.563	365.364	365.364	365.364	15.2632	-80.2738	6.02555	381.547	487.071	192.103	190.457	190.457	190.457	-81.3976	-4.97747	-14.2637	50.4815	-1.18326	-0.143455	0.222702	0.186813	2.72835	133.92	56.8309	-14.8328	0	0	-0.186484	40.1521
0	13.3476	0	0	13.7638	0.381442	-13.9948	-0.144773	0.0100838	-0.0140516	-11.0798	-1.86E-15	-0.00581928	0	0	0.020356	0.765126	-16.8756	0.233829	417.323	408.692	624.054	363.063	363.063	363.063	15.3438	-80.0279	6.05713	364.753	487.67	191.659	190.457	190.457	190.457	-81.1598	-4.97688	-14.3566	50.9856	-1.27835	-1.20546	0.0549112	-0.00613872	3.06917	238.262	16.1577	-6.26291	0	0	-0.131465	40.6177
0	14.1605	0	0	14.5876	0.374804	-13.7535	-0.152921	0.00915001	-0.0346414	-10.4524	3.47E-15	-0.179349	0	0	0.0153667	0.683704	-15.9151	0.889941	408.702	409.484	620.895	361.385	361.385	361.385	15.4495	-79.7397	6.03807	348	488.243	191.221	190.457	190.457	190.457	-80.8852	-5.02247	-14.4399	51.0733	-1.62775	-2.51057	0.076951	-0.211029	3.33749	286.239	-24.0056	0.413747	0	0	0.0862825	40.7373
0	14.7956	0	0	15.2184	0.364597	-13.3815	-0.162495	0.00800217	-0.0465923	-9.61267	-3.26E-15	-0.506854	0	0	0.0106075	0.610864	-14.7332	1.64362	399.147	410.176	618.122	360.568	360.568	360.568	15.5775	-79.3843	5.96812	331.198	488.758	190.824	190.457	190.457	190.457	-80.5483	-5.10981	-14.5139	50.6617	-2.16615	-3.94205	0.314785	-0.413233	3.44844	269.866	-63.2142	4.93068	0	0	0.317076	40.5047
0	15.2395	0	0	15.6447	0.3517	-12.9098	-0.172407	0.00756579	-0.0519973	-8.53601	5.71E-15	-0.887109	0	0	0.0063151	0.56588	-13.3152	2.42862	388.754	410.676	615.796	360.698	360.698	360.698	15.7275	-78.9319	5.84295	314.295	489.19	190.505	190.457	190.457	190.457	-80.1189	-5.23851	-14.5787	49.6932	-2.74526	-5.39444	0.636066	-0.590381	3.4073	214.768	-98.8862	7.07913	0	0	0.427438	39.9251
0	15.478	0	0	15.8539	0.336357	-12.3463	-0.181916	0.00868224	-0.0549627	-7.23868	4.74E-15	-1.23929	0	0	0.00272824	0.565093	-11.6569	3.19804	377.685	410.92	613.992	361.707	361.707	361.707	15.8986	-78.3486	5.65674	297.272	489.524	190.297	190.457	190.457	190.457	-79.5629	-5.40831	-14.6335	48.144	-3.22618	-6.76692	0.830102	-0.690067	3.28955	164.272	-123.188	7.2077	0	0	0.448154	39.0172
0	15.4914	0	0	15.8288	0.318893	-11.7019	-0.190206	0.0118905	-0.059002	-5.75773	2.37E-15	-1.50255	0	0	6.09E-05	0.621385	-9.77434	3.89022	366.09	410.878	612.781	363.428	363.428	363.428	16.0817	-77.5984	5.40798	280.117	489.75	190.223	190.457	190.457	190.457	-78.8425	-5.61091	-14.6752	46.0487	-3.54467	-7.95483	0.74734	-0.648423	3.16973	151.518	-123.831	5.84301	0	0	0.551537	37.8194
0	15.2511	0	0	15.5443	0.300263	-11.0112	-0.196345	0.0168128	-0.0633603	-4.15522	-6.77E-16	-1.68076	0	0	-0.00139733	0.734965	-7.70842	4.406	354.057	410.556	612.238	365.646	365.646	365.646	16.2551	-76.6443	5.10417	262.818	489.864	190.303	190.457	190.457	190.457	-77.9162	-5.82395	-14.6972	43.5223	-3.70919	-8.85553	0.441088	-0.452827	3.07557	167.672	-93.662	3.07687	0	0	0.780789	36.3927
0	14.7218	0	0	14.9698	0.281874	-10.3262	-0.199395	0.0225028	-0.0635419	-2.50244	-8.46E-17	-1.80632	0	0	-0.00129016	0.886171	-5.51993	4.6297	341.625	409.999	612.447	368.117	368.117	368.117	16.388	-75.4511	4.75995	245.358	489.865	190.543	190.457	190.457	190.457	-76.7423	-6.01499	-14.6902	40.7443	-3.76302	-9.39374	0.115411	-0.1914	2.9853	171.93	-40.5537	-1.49407	0	0	0.922391	34.8148
0	13.8713	0	0	14.076	0.264787	-9.68705	-0.198644	0.0279275	-0.0555465	-0.850194	-1.35E-15	-1.89906	0	0	0.000736382	1.04475	-3.27568	4.47985	328.854	409.28	613.488	370.598	370.598	370.598	16.4505	-73.9882	4.38945	227.74	489.762	190.939	190.457	190.457	190.457	-75.2842	-6.15383	-14.6436	37.9033	-3.75917	-9.54621	-0.0374827	0.0227184	2.87046	127.959	19.8809	-7.88834	0	0	0.742392	33.1636
0	12.6788	0	0	12.8429	0.248989	-9.09389	-0.193827	0.0320166	-0.0388431	0.790184	1.78E-15	-1.97428	0	0	0.00501943	1.18803	-1.03382	3.94915	315.877	408.496	615.409	372.891	372.891	372.891	16.4218	-72.2321	3.99917	210.002	489.579	191.468	190.457	190.457	190.457	-73.5145	-6.2233	-14.5468	35.1391	-3.75237	-9.34919	0.0781196	0.160197	2.74653	22.3267	78.9285	-15.2611	0	0	0.199919	31.5019
0	11.1372	0	0	11.2626	0.23324	-8.50066	-0.185361	0.0343366	-0.0173118	2.42154	2.03E-15	-1.99628	0	0	0.0117201	1.30935	1.16451	3.11185	302.919	407.76	618.203	374.892	374.892	374.892	16.2913	-70.1667	3.58782	192.214	489.348	192.089	190.457	190.457	190.457	-71.4159	-6.22027	-14.3897	32.5164	-3.78562	-8.89559	0.383386	0.24796	2.63578	-120.523	132.45	-22.0882	0	0	-0.498833	29.8703
0	9.24819	0	0	9.33613	0.215654	-7.83603	-0.174338	0.034967	0.0035466	4.00665	1.18E-15	-1.90848	0	0	0.0205911	1.41563	3.29404	2.09002	290.253	407.175	621.807	376.609	376.609	376.609	16.0519	-67.7819	3.15333	174.467	489.105	192.736	190.457	190.457	190.457	-68.9786	-6.147	-14.1628	30.0394	-3.87396	-8.30689	0.742311	0.324308	2.53837	-266.332	177.219	-26.9957	0	0	-1.14819	28.2908
0	7.01492	0	0	7.0684	0.194527	-7.03478	-0.162157	0.0343001	0.0187906	5.42672	-2.75E-15	-1.66374	0	0	0.030649	1.51858	5.33943	1.00679	278.146	406.819	626.11	378.132	378.132	378.132	15.6957	-65.0715	2.70137	156.84	488.878	193.33	190.457	190.457	190.457	-66.1969	-6.0014	-13.8578	27.6838	-3.99928	-7.69347	1.03535	0.393968	2.42205	-387.723	208.208	-29.393	0	0	-1.64134	26.7767
0	4.43829	0	0	4.46329	0.168986	-6.06246	-0.150315	0.0329944	0.0251265	6.44704	1.50E-15	-1.22209	0	0	0.0397711	1.62824	7.28883	-0.0502294	266.811	406.733	630.965	379.576	379.576	379.576	15.2121	-62.0317	2.24902	139.382	488.681	193.789	190.457	190.457	190.457	-63.0673	-5.77304	-13.4682	25.4271	-4.12534	-7.12092	1.20602	0.444224	2.25661	-473.617	222.265	-29.3902	0	0	-1.95868	25.34
0	1.51768	0	0	1.52331	0.139242	-4.92574	-0.140878	0.0319455	0.0211246	6.66302	1.69E-15	-0.540008	0	0	0.0440675	1.74901	9.12877	-1.0431	256.4	406.925	636.205	381.032	381.032	381.032	14.5922	-58.6604	1.82222	122.095	488.519	194.049	190.457	190.457	190.457	-59.5884	-5.44678	-12.9901	23.2666	-4.21904	-6.6004	1.2696	0.466187	2.04209	-529.355	220.418	-27.5538	0	0	-2.12813	23.9974
0	-1.74139	0	0	-1.74496	0.106436	-3.66749	-0.136284	0.0321733	0.00699828	5.56184	-6.77E-16	0.429453	0	0	0.0379557	1.87808	10.8414	-1.97345	247.012	407.369	641.647	382.548	382.548	382.548	13.8355	-54.9605	1.44852	104.945	488.386	194.088	190.457	190.457	190.457	-55.7655	-5.01186	-12.4228	21.2223	-4.26146	-6.10556	1.2896	0.455542	1.80219	-570.932	205.525	-24.5651	0	0	-2.20186	22.7737
0	-5.31533	0	0	-5.31982	0.0722055	-2.35084	-0.138721	0.0339586	-0.0158371	2.66035	0	1.64939	0	0	0.0156057	2.0063	12.404	-2.8574	238.734	408.013	647.095	384.146	384.146	384.146	12.9556	-50.9456	1.14825	87.8749	488.276	193.946	190.457	190.457	190.457	-51.618	-4.47155	-11.7705	19.3265	-4.2475	-5.60179	1.33472	0.415096	1.56865	-615.136	181.09	-21.0648	0	0	-2.22636	21.7045
0	-9.1502	0	0	-9.15173	0.0381558	-1.03868	-0.149647	0.0367131	-0.0450147	-2.35912	-5.08E-16	2.97124	0	0	-0.0267598	2.12182	13.7892	-3.69954	231.668	408.777	652.337	385.846	385.846	385.846	11.9809	-46.6486	0.927871	70.8383	488.19	193.739	190.457	190.457	190.457	-47.1868	-3.84839	-11.0427	17.6117	-4.17895	-5.07168	1.44481	0.347978	1.35986	-672.136	149.305	-17.5091	0	0	-2.218	20.8383
0	-13.1537	0	0	-13.1538	0.00543358	0.223369	-0.169278	0.0390604	-0.077709	-9.51319	4.91E-15	4.13436	0	0	-0.0879149	2.21493	14.9668	-4.47772	225.949	409.562	657.147	387.684	387.684	387.684	10.9494	-42.1283	0.778108	53.8361	488.133	193.651	190.457	190.457	190.457	-42.5397	-3.1825	-10.253	16.1028	-4.05758	-4.52917	1.61114	0.255854	1.17334	-740.371	111.272	-14.1464	0	0	-2.14962	20.2356
0	-17.1942	0	0	-17.1996	-0.0254114	1.41284	-0.196035	0.0389249	-0.110558	-18.4077	4.99E-15	4.79419	0	0	-0.15921	2.28212	15.9057	-5.14446	221.727	410.26	661.289	389.705	389.705	389.705	9.90066	-37.4731	0.67677	36.9457	488.114	193.913	190.457	190.457	190.457	-37.773	-2.52455	-9.41777	14.8186	-3.88214	-4.01976	1.78431	0.144194	0.997367	-808.178	68.1706	-10.9709	0	0	-1.9705	19.9654
0	-21.109	0	0	-21.1305	-0.0542904	2.52541	-0.226242	0.0342586	-0.140149	-28.2048	5.92E-15	4.65043	0	0	-0.224905	2.32704	16.5776	-5.64173	219.142	410.768	664.534	391.944	391.944	391.944	8.86809	-32.7989	0.593173	20.3354	488.138	194.759	190.457	190.457	190.457	-33.0079	-1.92753	-8.55386	13.7774	-3.64795	-3.60859	1.90058	0.0315696	0.823624	-858.947	23.8077	-7.74592	0	0	-1.64107	20.0966
0	-24.722	0	0	-24.7731	-0.0812697	3.5631	-0.255066	0.0231988	-0.162948	-37.785	-4.06E-15	3.5236	0	0	-0.266902	2.35771	16.961	-5.92022	218.283	411.008	666.69	394.407	394.407	394.407	7.87371	-28.2381	0.491135	4.25259	488.195	196.378	190.457	190.457	190.457	-28.379	-1.44139	-7.6759	13.0013	-3.3473	-3.36211	1.92078	-0.0566594	0.655054	-880.751	-16.3733	-3.98616	0	0	-1.16974	20.6869
0	-27.8678	0	0	-27.9626	-0.106328	4.52481	-0.278765	0.00533202	-0.176703	-46.1026	8.12E-15	1.50616	0	0	-0.272764	2.38237	17.0457	-5.95226	219.169	410.942	667.624	397.065	397.065	397.065	6.92501	-23.9229	0.331042	-11.0111	488.248	198.878	190.457	190.457	190.457	-24.0177	-1.11023	-6.79288	12.512	-2.97096	-3.33133	1.84199	-0.101058	0.507858	-869.283	-46.6651	0.885935	0	0	-0.615627	21.7708
0	-30.4151	0	0	-30.5653	-0.129249	5.40228	-0.296057	-0.017436	-0.18085	-52.4806	-2.03E-15	-0.965611	0	0	-0.241125	2.40748	16.8367	-5.73479	221.735	410.588	667.278	399.86	399.86	399.86	6.01432	-19.9672	0.073303	-25.1653	488.232	202.263	190.457	190.457	190.457	-20.0355	-0.969958	-5.90549	12.3222	-2.51207	-3.53903	1.69432	-0.110146	0.391287	-829.401	-64.984	7.29846	0	0	-0.067718	23.3509
0	-32.2823	0	0	-32.4941	-0.149608	6.17958	-0.308025	-0.0411226	-0.176811	-56.7314	-8.12E-15	-3.18256	0	0	-0.181187	2.43998	16.3553	-5.28435	225.846	410.013	665.668	402.723	402.723	402.723	5.12257	-16.4549	-0.314599	-37.96	488.054	206.451	190.457	190.457	190.457	-16.5115	-1.04397	-5.00719	12.4254	-1.97525	-3.97341	1.50523	-0.102226	0.312224	-767.413	-70.4498	15.1547	0	0	0.390532	25.3954
0	-33.4434	0	0	-33.7144	-0.16673	6.83153	-0.317173	-0.0605415	-0.167076	-59.1083	3.38E-15	-4.31656	0	0	-0.107382	2.48966	15.6374	-4.63307	231.309	409.328	662.875	405.576	405.576	405.576	4.22771	-13.4345	-0.85047	-49.2051	487.609	211.299	190.457	190.457	190.457	-13.4886	-1.33858	-4.08938	12.7918	-1.38336	-4.58761	1.27809	-0.0858749	0.272256	-686.929	-61.8673	23.5848	0	0	0.698332	27.8416
0	-33.9242	0	0	-34.2414	-0.179576	7.31948	-0.32639	-0.0703491	-0.153437	-60.1482	4.74E-15	-3.61325	0	0	-0.0325918	2.56801	14.7276	-3.83109	237.88	408.665	659.028	408.334	408.334	408.334	3.31636	-10.923	-1.53328	-58.7692	486.811	216.646	190.457	190.457	190.457	-10.9773	-1.84112	-3.15	13.375	-0.775664	-5.30465	1.01158	-0.0622843	0.274272	-593.534	-39.204	30.8007	0	0	0.831895	30.6061
0	-33.7921	0	0	-34.1316	-0.186698	7.58958	-0.338106	-0.0663127	-0.13648	-60.4705	-2.37E-15	-0.614013	0	0	0.0366746	2.68503	13.6726	-2.95021	245.287	408.154	654.297	410.9	410.9	410.9	2.39512	-8.91306	-2.34241	-66.5626	485.617	222.333	190.457	190.457	190.457	-8.96406	-2.52018	-2.20288	14.1235	-0.199145	-6.02725	0.732603	-0.0288986	0.320197	-501.508	-4.57434	34.4445	0	0	0.82262	33.5965
0	-33.1404	0	0	-33.4706	-0.186413	7.57879	-0.353065	-0.0468818	-0.11568	-60.5302	6.09E-15	4.63024	0	0	0.100876	2.84688	12.5157	-2.07875	253.248	407.906	648.873	413.171	413.171	413.171	1.49758	-7.38269	-3.23788	-72.5135	484.055	228.219	190.457	190.457	190.457	-7.42236	-3.32585	-1.28433	14.9915	0.300775	-6.65386	0.503343	0.0266706	0.415749	-433.269	39.3202	32.5137	0	0	0.754552	36.7233
0	-32.0721	0	0	-32.3603	-0.177202	7.22938	-0.369228	-0.0151245	-0.09088	-60.4272	-4.23E-16	11.3835	0	0	0.163345	3.05395	11.2937	-1.30311	261.517	407.988	642.958	415.047	415.047	415.047	0.683857	-6.30218	-4.16124	-76.5516	482.23	234.171	190.457	190.457	190.457	-6.32161	-4.19052	-0.45334	15.9446	0.689853	-7.10266	0.381654	0.111703	0.560126	-406.366	87.3295	24.7597	0	0	0.729187	39.9066
0	-30.6863	0	0	-30.9068	-0.158153	6.50514	-0.382815	0.0220392	-0.0633016	-59.9847	-4.23E-15	18.3891	0	0	0.224578	3.30078	10.0356	-0.688964	269.913	408.427	636.753	416.439	416.439	416.439	0.0309622	-5.63828	-5.04118	-78.6068	480.304	240.06	190.457	190.457	190.457	-5.63238	-5.03458	0.216809	16.9627	0.948645	-7.32927	0.330984	0.184476	0.724652	-411.824	126.291	13.2477	0	0	0.799578	43.0783
0	-29.0686	0	0	-29.2107	-0.129224	5.40132	-0.391186	0.0569031	-0.0344805	-59.0494	5.41E-15	24.3067	0	0	0.280005	3.58065	8.7605	-0.282759	278.319	409.209	630.447	417.266	417.266	417.266	-0.383773	-5.3565	-5.80569	-78.6198	478.463	245.753	190.457	190.457	190.457	-5.32811	-5.77953	0.653516	18.0458	1.06315	-7.31263	0.306198	0.21108	0.882026	-436.234	146.884	1.24262	0	0	0.977483	46.1839
0	-27.286	0	0	-27.3563	-0.0913007	3.94835	-0.393637	0.0834019	-0.00548666	-57.6022	-9.47E-15	28.0859	0	0	0.321846	3.89022	7.47561	-0.117371	286.67	410.289	624.216	417.448	417.448	417.448	-0.499526	-5.42467	-6.39393	-76.5519	476.872	251.121	190.457	190.457	190.457	-5.38589	-6.36113	0.799905	19.2179	1.01734	-7.03658	0.288869	0.198231	1.02259	-471.887	149.994	-8.31203	0	0	1.26073	49.1828
0	-25.3849	0	0	-25.4051	-0.0461214	2.21086	-0.389739	0.0976974	0.0225752	-55.6203	5.75E-15	29.1216	0	0	0.342296	4.23018	6.17735	-0.211209	294.943	411.608	618.22	416.909	416.909	416.909	-0.284051	-5.8171	-6.76256	-72.3892	475.651	256.042	190.457	190.457	190.457	-5.78706	-6.73677	0.625514	20.5266	0.795427	-6.48821	0.279227	0.16864	1.14902	-514.193	140.962	-13.4076	0	0	1.64772	52.0467
0	-23.3951	0	0	-23.3954	0.00391934	0.281776	-0.378553	0.0985235	0.0488263	-53.0118	-6.77E-15	27.3294	0	0	0.337008	4.60395	4.85271	-0.563812	303.15	413.096	612.598	415.589	415.589	415.589	0.260663	-6.51559	-6.88712	-66.148	474.85	260.402	190.457	190.457	190.457	-6.51556	-6.88708	0.131226	22.0368	0.385549	-5.66972	0.265912	0.138717	1.26674	-555.326	124.524	-13.3576	0	0	2.12236	54.7577
0	-21.3397	0	0	-21.3499	0.0560197	-1.72732	-0.359763	0.0872874	0.0728166	-49.7396	3.38E-16	23.1308	0	0	0.307801	5.01627	3.48088	-1.15585	311.327	414.692	607.471	413.463	413.463	413.462	1.09913	-7.50593	-6.76103	-57.8828	474.454	264.105	190.457	190.457	190.457	-7.55367	-6.81393	-0.651689	23.8216	-0.222306	-4.60769	0.24803	0.116421	1.38357	-590.138	103.427	-8.79996	0	0	2.66005	57.3071
0	-19.2439	0	0	-19.2856	0.107217	-3.69747	-0.334393	0.067602	0.0940333	-45.9165	3.89E-15	17.3274	0	0	0.262539	5.47242	2.03536	-1.95006	319.525	416.337	602.937	410.557	410.557	410.557	2.16917	-8.77294	-6.39349	-47.6892	474.39	267.061	190.457	190.457	190.457	-8.87834	-6.53627	-1.66799	25.9497	-1.03851	-3.35736	0.249504	0.112692	1.51662	-619.207	80.3557	-1.51791	0	0	3.2405	59.6951
0	-17.1398	0	0	-17.222	0.154652	-5.51521	-0.304911	0.0436814	0.111801	-41.835	8.63E-15	10.8349	0	0	0.21209	5.97595	0.48739	-2.88979	327.807	417.984	599.078	406.972	406.972	406.972	3.3929	-10.2977	-5.8078	-35.6954	474.553	269.193	190.457	190.457	190.457	-10.461	-6.08597	-2.84816	28.4698	-2.06824	-1.99977	0.295411	0.149927	1.68654	-643.042	58.6985	6.53016	0	0	3.82964	61.9277
0	-15.0652	0	0	-15.1839	0.195863	-7.08555	-0.274719	0.0195641	0.124617	-37.9063	-2.37E-15	4.50287	0	0	0.166486	6.52328	-1.1895	-3.89953	336.243	419.592	595.961	402.889	402.889	402.889	4.68812	-12.0583	-5.04	-22.0452	474.823	270.431	190.457	190.457	190.457	-12.2708	-5.50438	-4.11816	31.3957	-3.30067	-0.63138	0.411671	0.245153	1.915	-661.997	40.8968	13.4971	0	0	4.37654	64.0136
0	-13.0583	0	0	-13.2005	0.22911	-8.34475	-0.247015	-0.00168217	0.131281	-34.5097	-5.41E-15	-1.03285	0	0	0.131725	7.09797	-3.01409	-4.88724	344.905	421.12	593.657	398.559	398.559	398.559	5.97832	-14.033	-4.13696	-6.87758	475.092	270.721	190.457	190.457	190.457	-14.2805	-4.83944	-5.40741	34.6923	-4.69901	0.653878	0.620198	0.394686	2.21305	-677.219	27.3801	18.1022	0	0	4.82323	65.9571
0	-11.1524	0	0	-11.3018	0.253616	-9.26785	-0.223803	-0.0181489	0.131184	-31.8514	3.38E-15	-5.3904	0	0	0.108832	7.6677	-4.99209	-5.74637	353.865	422.523	592.251	394.281	394.281	394.281	7.19949	-16.2039	-3.15197	9.68955	475.27	270.036	190.457	190.457	190.457	-16.4701	-4.1415	-6.65443	38.2691	-6.19075	1.78528	0.925032	0.576432	2.56276	-689.459	18.7823	19.7606	0	0	5.11907	67.7508
0	-9.37243	0	0	-9.51449	0.269635	-9.86865	-0.205933	-0.0291771	0.124558	-29.9522	-4.06E-15	-8.42861	0	0	0.0952189	8.18473	-7.11382	-6.35834	363.183	423.751	591.847	390.359	390.359	390.359	8.3037	-18.5581	-2.13854	27.5638	475.292	268.384	190.457	190.457	190.457	-18.8288	-3.45819	-7.81011	41.9912	-7.65759	2.72045	1.28116	0.757374	2.91602	-692.61	17.026	18.7186	0	0	5.18961	69.3714
0	-7.73442	0	0	-7.85925	0.278323	-10.1936	-0.193733	-0.0348107	0.11307	-28.7271	2.71E-15	-10.1559	0	0	0.0871525	8.59082	-9.35517	-6.60391	372.896	424.756	592.562	387.042	387.042	387.042	9.26001	-21.088	-1.14374	46.6753	475.118	265.814	190.457	190.457	190.457	-21.3531	-2.82907	-8.8394	45.7049	-8.94179	3.42707	1.62075	0.880297	3.20216	-679.56	21.7705	15.6547	0	0	4.97398	70.7798
0	-6.24529	0	0	-6.34812	0.281318	-10.3054	-0.187303	-0.0356334	0.0998436	-28.054	6.77E-15	-10.6751	0	0	0.0815779	8.83006	-11.6802	-6.38083	382.995	425.5	594.506	384.482	384.482	384.482	10.0531	-23.7894	-0.201893	66.9707	474.734	262.408	190.457	190.457	190.457	-24.044	-2.2804	-9.72148	49.2628	-9.88854	3.85806	1.89892	0.872045	3.34446	-650.198	28.5741	11.4219	0	0	4.48744	71.9266
0	-4.90294	0	0	-4.98281	0.280084	-10.2594	-0.186541	-0.0321785	0.0872248	-27.8159	1.35E-15	-10.0985	0	0	0.0767628	8.86693	-14.0433	-5.61782	393.421	425.975	597.744	382.708	382.708	382.708	10.6806	-26.6602	0.669253	88.4102	474.141	258.273	190.457	190.457	190.457	-26.9038	-1.82221	-10.4489	52.5385	-10.4069	3.94328	2.08008	0.719782	3.29767	-604.098	37.5043	6.39007	0	0	3.78495	72.7609
0	-3.69768	0	0	-3.75578	0.275392	-10.084	-0.191216	-0.0249453	0.0753914	-27.9275	-1.35E-15	-8.53111	0	0	0.0719145	8.69678	-16.3901	-4.28843	404.056	426.209	602.274	381.628	381.628	381.628	11.1493	-29.6981	1.46707	110.965	473.364	253.533	190.457	190.457	190.457	-29.9324	-1.45011	-11.0257	55.4356	-10.4981	3.60444	2.1177	0.494611	3.10051	-534.135	54.4522	0.31105	0	0	2.90138	73.2363
0	-2.61536	0	0	-2.65397	0.267269	-9.78003	-0.200871	-0.0138834	0.0633932	-28.3242	-1.35E-15	-6.01754	0	0	0.0663176	8.34338	-18.6593	-2.42993	414.713	426.265	608.012	381.066	381.066	381.066	11.473	-32.8982	2.19857	134.611	472.441	248.326	190.457	190.457	190.457	-33.1263	-1.15115	-11.4644	57.8938	-10.2319	2.78563	1.96761	0.291357	2.84333	-431.248	82.4427	-7.29031	0	0	1.88267	73.312
0	-1.64133	0	0	-1.66334	0.255299	-9.33104	-0.214654	0.00113059	0.0497614	-28.9274	-5.41E-15	-2.60446	0	0	0.0588085	7.85014	-20.7845	-0.158784	425.123	426.224	614.792	380.826	380.826	380.826	11.6712	-36.2525	2.8741	159.329	471.431	242.813	190.457	190.457	190.457	-36.4774	-0.910924	-11.7848	59.8907	-9.6996	1.48566	1.60957	0.166754	2.59605	-291.067	115.607	-16.3416	0	0	0.844377	72.9508
0	-0.763814	0	0	-0.772744	0.239074	-8.72064	-0.231526	0.0202533	0.0335692	-29.6376	-2.71E-15	1.63037	0	0	0.0479692	7.27278	-22.7014	2.32921	434.946	426.152	622.366	380.751	380.751	380.751	11.7711	-39.7494	3.50232	185.083	470.412	237.175	190.457	190.457	190.457	-39.9743	-0.720081	-12.0139	61.4429	-8.98232	-0.214394	1.06706	0.112795	2.3935	-119.467	140.85	-26.2691	0	0	-0.0331198	72.1207
0	0.0237962	0	0	0.024032	0.21856	-7.94602	-0.250399	0.0429982	0.0140158	-30.3201	-4.95E-15	6.48944	0	0	0.0329253	6.67496	-24.3558	4.78294	443.803	426.066	630.417	380.756	380.756	380.756	11.8093	-43.3736	4.08798	211.821	469.482	231.619	190.457	190.457	190.457	-43.6032	-0.578428	-12.1857	62.6008	-8.13939	-2.1394	0.444979	0.101113	2.2348	61.3998	149.176	-36.4113	0	0	-0.588843	70.801
0	0.722274	0	0	0.727743	0.194333	-7.0274	-0.270318	0.068204	-0.00928869	-30.805	3.72E-15	11.6421	0	0	0.0141848	6.11984	-25.7091	6.94578	451.34	425.924	638.591	380.817	380.818	380.817	11.832	-47.1074	4.6337	239.454	468.757	226.369	190.457	190.457	190.457	-47.3484	-0.494911	-12.3406	63.4297	-7.21156	-4.04576	-0.1097	0.129528	2.09631	222.264	144.343	-46.8476	0	0	-0.791998	68.9872
0	1.32628	0	0	1.3336	0.167632	-6.01081	-0.289972	0.0941915	-0.0362987	-30.8437	-1.35E-15	16.652	0	0	-0.00616074	5.65537	-26.7384	8.61169	457.29	425.641	646.55	380.925	380.925	380.925	11.8916	-50.9294	5.14508	267.854	468.363	221.662	190.457	190.457	190.457	-51.192	-0.482902	-12.5233	63.9854	-6.22807	-5.68085	-0.492157	0.21186	1.96083	344.13	138.327	-57.9293	0	0	-0.730426	66.6893
0	1.82318	0	0	1.83006	0.140258	-4.96463	-0.307316	0.118945	-0.0662685	-30.0993	-6.77E-15	21.0196	0	0	-0.0249811	5.30235	-27.4333	9.65911	461.497	425.128	654.018	381.043	381.043	381.043	12.0394	-54.8132	5.63668	296.845	468.423	217.724	190.457	190.457	190.457	-55.1112	-0.552889	-12.7781	64.3	-5.21238	-6.84299	-0.688162	0.342834	1.82868	426.908	140.857	-69.2269	0	0	-0.513424	63.9252
0	2.19061	0	0	2.19589	0.114304	-3.96961	-0.319936	0.140245	-0.098045	-28.2353	-8.12E-15	24.2289	0	0	-0.039106	5.05381	-27.791	10.0529	463.908	424.326	660.797	381.099	381.099	381.099	12.3175	-58.7238	6.13481	326.199	469.038	214.754	190.457	190.457	190.457	-59.0743	-0.70605	-13.1444	64.3825	-4.18466	-7.41557	-0.729828	0.498813	1.71718	479.169	155.607	-79.2405	0	0	-0.214649	60.7118
0	2.39402	0	0	2.39753	0.0918095	-3.10529	-0.325611	0.155745	-0.130374	-25.0323	1.08E-14	25.7909	0	0	-0.0463033	4.8822	-27.8145	9.82747	464.548	423.227	666.768	381.017	381.017	381.017	12.7489	-62.6132	6.67525	355.645	470.281	212.895	190.457	190.457	190.457	-63.0364	-0.930597	-13.65	64.2259	-3.1611	-7.37592	-0.669164	0.650134	1.64678	511.428	180.863	-86.0484	0	0	0.120461	57.0611
0	2.38724	0	0	2.3894	0.0744133	-2.43585	-0.32278	0.163248	-0.162541	-20.4808	6.77E-15	25.3117	0	0	-0.0457812	4.74957	-27.5125	9.06447	463.506	421.872	671.875	380.758	380.758	380.758	13.3308	-66.4195	7.29628	384.882	472.174	212.214	190.457	190.457	190.457	-66.9366	-1.20123	-14.3053	63.8155	-2.15141	-6.78387	-0.558865	0.765886	1.62599	532.125	210.586	-87.9225	0	0	0.460659	52.9825
0	2.11736	0	0	2.11867	0.0630636	-1.99873	-0.310946	0.161015	-0.194807	-14.8313	5.41E-15	22.5671	0	0	-0.0381006	4.61763	-26.9014	7.87099	460.919	420.336	676.117	380.348	380.348	380.348	14.0306	-70.0688	8.02804	413.604	474.68	212.689	190.457	190.457	190.457	-70.6993	-1.48153	-15.0982	63.1372	-1.15848	-5.75357	-0.448729	0.818553	1.63951	547.743	236.52	-83.8295	0	0	0.784213	48.493
0	1.53448	0	0	1.53525	0.0578771	-1.79889	-0.290588	0.148407	-0.228565	-8.54623	6.09E-15	17.5983	0	0	-0.0247835	4.45748	-26.0092	6.36058	456.976	418.72	679.526	379.889	379.889	379.889	14.7873	-73.4812	8.88091	441.517	477.694	214.211	190.457	190.457	190.457	-74.2391	-1.72893	-15.9907	62.1888	-0.183423	-4.41603	-0.369096	0.788866	1.65189	561.109	250.371	-73.8078	0	0	1.07801	43.633
0	0.604085	0	0	0.604401	0.0581343	-1.8088	-0.262411	0.126784	-0.265812	-2.14577	-5.41E-15	10.8193	0	0	-0.00769465	4.25668	-24.8787	4.6401	451.915	417.132	682.156	379.528	379.528	379.528	15.5185	-76.5802	9.83571	468.362	481.046	216.599	190.457	190.457	190.457	-77.4682	-1.90173	-16.9195	60.9894	0.7646	-2.88643	-0.313669	0.67259	1.61934	569.231	245.636	-59.055	0	0	1.32712	38.4804
0	-0.680653	0	0	-0.681057	0.0623883	-1.97271	-0.226745	0.0994817	-0.308599	3.95661	1.61E-15	3.00779	0	0	0.0118025	4.02148	-23.5684	2.80642	446.03	415.681	684.077	379.411	379.411	379.411	16.133	-79.3016	10.8397	493.917	484.508	219.624	190.457	190.457	190.457	-80.3071	-1.96725	-17.8009	59.5822	1.65925	-1.25095	-0.255276	0.476356	1.51741	567.009	216.992	-41.6016	0	0	1.51449	33.1567
0	-2.29145	0	0	-2.29317	0.0686485	-2.21386	-0.183756	0.0712918	-0.358295	9.52929	-3.72E-15	-4.78338	0	0	0.0333219	3.77374	-22.1504	0.949786	439.677	414.46	685.369	379.638	379.638	379.638	16.5472	-81.6003	11.8106	517.982	487.823	223.027	190.457	190.457	190.457	-82.6932	-1.90934	-18.5409	58.0312	2.45535	0.427198	-0.162464	0.236389	1.3519	550.686	164.467	-24.024	0	0	1.61676	27.8234
0	-4.16354	0	0	-4.16732	0.0745837	-2.44241	-0.134059	0.0469056	-0.414814	14.5103	-1.02E-15	-11.4458	0	0	0.0570192	3.54117	-20.7059	-0.840416	433.268	413.536	686.124	380.242	380.242	380.242	16.6994	-83.4527	12.6499	540.364	490.724	226.539	190.457	190.457	190.457	-84.5883	-1.73271	-19.0488	56.4134	3.09967	2.08829	-0.0114689	0.0142713	1.15334	519.423	93.9682	-8.61352	0	0	1.60806	22.6692
0	-6.20082	0	0	-6.20706	0.0777095	-2.56275	-0.0787539	0.0300396	-0.476625	18.9704	-2.37E-15	-15.9941	0	0	0.0823075	3.34398	-19.319	-2.47261	427.257	412.933	686.451	381.182	381.182	381.182	16.5578	-84.857	13.2601	560.849	492.974	229.883	190.457	190.457	190.457	-85.9827	-1.46188	-19.2501	54.8116	3.54942	3.6563	0.160897	-0.158166	0.954746	486.397	11.0146	3.23472	0	0	1.5124	17.891
0	-8.28753	0	0	-8.29538	0.0756359	-2.48292	-0.0198339	0.0224302	-0.540523	22.9579	1.69E-15	-17.7625	0	0	0.105954	3.18868	-18.0703	-3.86123	422.094	412.623	686.466	382.365	382.365	382.365	16.1201	-85.8291	13.5649	579.191	494.383	232.786	190.457	190.457	190.457	-86.8932	-1.13376	-19.0971	53.31	3.78658	5.04176	0.295401	-0.28461	0.776454	469.602	-79.7681	11.6099	0	0	1.36817	13.6756
0	-10.3023	0	0	-10.3095	0.0663701	-2.1261	0.039205	0.0244252	-0.602067	26.3029	2.62E-15	-16.4297	0	0	0.120933	3.06918	-17.0322	-4.93831	418.183	412.532	686.278	383.67	383.669	383.67	15.4083	-86.3968	13.5238	595.109	494.828	234.977	190.457	190.457	190.457	-87.3563	-0.787031	-18.5759	51.9898	3.82083	6.16044	0.346064	-0.388054	0.622798	483.404	-172.612	17.9412	0	0	1.19038	10.1848
0	-12.1296	0	0	-12.1335	0.0486342	-1.44266	0.0926158	0.035708	-0.656891	28.4675	2.88E-15	-12.0034	0	0	0.117648	2.97073	-16.2633	-5.65907	415.829	412.55	685.969	384.969	384.969	384.969	14.463	-86.5947	13.1394	608.296	494.266	236.199	190.457	190.457	190.457	-87.4207	-0.453604	-17.7085	50.9214	3.68299	6.94985	0.295618	-0.482598	0.500757	534.228	-258.458	24.305	0	0	0.964629	7.54515
0	-13.665	0	0	-13.6653	0.0222174	-0.424009	0.132699	0.0556207	-0.700949	28.6123	-7.61E-16	-4.81809	0	0	0.0886401	2.87308	-15.8025	-5.99983	415.214	412.547	685.594	386.152	386.152	386.152	13.3423	-86.4627	12.4564	618.441	492.747	236.242	190.457	190.457	190.457	-87.1431	-0.156623	-16.5539	50.1536	3.41456	7.37315	0.147031	-0.56492	0.41841	620.864	-325.682	32.3697	0	0	0.671852	5.84069
0	-14.8138	0	0	-14.8156	-0.011713	0.884679	0.151797	0.0826315	-0.730856	25.9335	1.86E-15	4.41211	0	0	0.0354703	2.75269	-15.6646	-5.95347	416.375	412.399	685.169	387.138	387.138	387.138	12.1263	-86.0501	11.5525	625.255	490.417	234.983	190.457	190.457	190.457	-86.5897	0.0846329	-15.2062	49.705	3.05658	7.41422	-0.0850323	-0.617904	0.386886	735.636	-362.853	42.6048	0	0	0.315001	5.10896
0	-15.4901	0	0	-15.5038	-0.0504282	2.37671	0.14452	0.113436	-0.743397	20.0583	3.38E-15	14.5407	0	0	-0.0266162	2.58527	-15.8367	-5.52748	419.203	412	684.678	387.881	387.881	387.881	10.9201	-85.4217	10.523	628.504	487.513	232.423	190.457	190.457	190.457	-85.8405	0.246399	-13.7885	49.5597	2.64424	7.07242	-0.374447	-0.625696	0.408359	863.927	-362.495	53.9717	0	0	-0.0682506	5.33726
0	-15.6204	0	0	-15.6573	-0.0897343	3.88821	0.109708	0.143004	-0.735683	11.3432	-1.69E-15	24.0761	0	0	-0.0712309	2.34976	-16.2777	-4.7458	423.449	411.29	684.069	388.368	388.368	388.368	9.85086	-84.6616	9.46173	628.047	484.342	228.717	190.457	190.457	190.457	-84.9905	0.294424	-12.4401	49.6685	2.20713	6.36251	-0.687081	-0.57283	0.484487	986.411	-322.122	64.2838	0	0	-0.406623	6.46053
0	-15.1532	0	0	-15.2178	-0.124424	5.21778	0.0510758	0.165598	-0.70581	0.889876	1.35E-15	31.4294	0	0	-0.0725542	2.03205	-16.9212	-3.65456	428.748	410.255	683.263	388.603	388.603	388.603	9.05108	-83.8679	8.44339	623.88	481.229	224.158	190.457	190.457	190.457	-84.1435	0.185701	-11.2961	49.9561	1.77195	5.3182	-0.990163	-0.453532	0.612694	1083.92	-246.015	70.9787	0	0	-0.622147	8.36178
0	-14.0744	0	0	-14.1578	-0.14905	6.15831	-0.0226339	0.176128	-0.652732	-9.65982	-2.03E-15	35.2655	0	0	-0.0214312	1.62878	-17.6819	-2.32909	434.648	408.929	682.162	388.589	388.589	388.589	8.63069	-83.138	7.51464	616.148	478.461	219.142	190.457	190.457	190.457	-83.3984	-0.119664	-10.4617	50.3318	1.3643	3.99826	-1.26	-0.286467	0.7875	1141.18	-147.568	71.9524	0	0	-0.66998	10.8779
0	-12.4208	0	0	-12.5033	-0.158934	6.53486	-0.0992456	0.172129	-0.576693	-18.5702	-2.71E-15	34.9399	0	0	0.0648489	1.15127	-18.4665	-0.879335	440.647	407.381	680.658	388.32	388.32	388.32	8.64386	-82.5473	6.69673	605.153	476.224	214.092	190.457	190.457	190.457	-82.8295	-0.638596	-9.98982	50.7043	1.00594	2.49428	-1.48052	-0.100531	0.999076	1149	-44.1894	66.1784	0	0	-0.558504	13.8134
0	-10.2892	0	0	-10.3512	-0.151149	6.23832	-0.166985	0.155507	-0.480128	-24.6069	-5.41E-15	30.8332	0	0	0.150086	0.62716	-19.1867	0.552366	446.238	405.697	678.653	387.783	387.783	387.783	9.06572	-82.128	5.99679	591.328	474.574	209.377	190.457	190.457	190.457	-82.4671	-1.34636	-9.86923	50.9973	0.710338	0.932091	-1.64225	0.0729845	1.23409	1105.24	48.3571	53.8609	0	0	-0.346046	16.9635
0	-7.83016	0	0	-7.86327	-0.125073	5.24262	-0.219211	0.132511	-0.370097	-27.5536	5.08E-15	24.3207	0	0	0.202247	0.0982532	-19.7719	1.80343	450.952	403.968	676.075	386.961	386.961	386.961	9.79411	-81.8637	5.41928	575.206	473.449	205.253	190.457	190.457	190.457	-82.2901	-2.17217	-10.032	51.1638	0.477711	-0.535526	-1.74377	0.212258	1.4757	1016.79	121.835	36.1154	0	0	-0.116555	20.1408
0	-5.22052	0	0	-5.23088	-0.0821889	3.59842	-0.253814	0.10965	-0.258301	-28.005	8.46E-15	17.1252	0	0	0.21119	-0.385739	-20.1784	2.71228	454.405	402.275	672.896	385.841	385.842	385.842	10.6813	-81.7045	4.97062	557.369	472.72	201.844	190.457	190.457	190.457	-82.2394	-3.01616	-10.3797	51.1956	0.293521	-1.74492	-1.77742	0.305995	1.70708	895.759	175.065	14.6594	0	0	0.0584456	23.199
0	-2.6248	0	0	-2.62558	-0.0254237	1.41331	-0.270092	0.0895719	-0.156447	-26.7688	-2.37E-15	10.5563	0	0	0.186639	-0.776839	-20.3911	3.14717	456.325	400.69	669.147	384.421	384.421	384.421	11.5772	-81.5942	4.65563	538.39	472.257	199.174	190.457	190.457	190.457	-82.2443	-3.77826	-10.8121	51.1218	0.132894	-2.54862	-1.72226	0.359306	1.89908	753.437	210.971	-8.14007	0	0	0.149647	26.0445
0	-0.165607	0	0	-0.165648	0.0414083	-1.16409	-0.268736	0.072859	-0.0701047	-24.5633	4.91E-15	5.40825	0	0	0.146783	-1.04033	-20.4188	3.03704	456.582	399.281	664.906	382.701	382.701	382.701	12.3608	-81.4894	4.47152	518.785	471.958	197.195	190.457	190.457	190.457	-82.2454	-4.38196	-11.2461	50.9994	-0.0310806	-2.85058	-1.5506	0.383095	2.02072	594.659	233.355	-29.8166	0	0	0.170071	28.6299
0	2.08518	0	0	2.09015	0.113852	-3.95228	-0.252821	0.0597878	-0.000176024	-21.9493	9.62E-16	2.01896	0	0	0.107944	-1.16355	-20.2837	2.39442	455.187	398.107	660.289	380.691	380.691	380.691	12.9563	-81.3656	4.40572	498.981	471.762	195.804	190.457	190.457	190.457	-82.2043	-4.78602	-11.6236	50.8972	-0.21643	-2.6374	-1.25579	0.389096	2.05944	424.909	244.057	-47.9007	0	0	0.156222	30.9366
0	4.1006	0	0	4.12926	0.186981	-6.74793	-0.227588	0.0488366	0.0519655	-19.3335	-6.34E-15	0.165652	0	0	0.078136	-1.15925	-20.0108	1.32025	452.277	397.213	655.424	378.414	378.414	378.414	13.3376	-81.2143	4.43794	479.314	471.652	194.868	190.457	190.457	190.457	-82.1052	-4.98652	-11.9154	50.8786	-0.422883	-1.9909	-0.87684	0.395729	2.04185	260.19	243.329	-59.6894	0	0	0.142302	32.9566
0	5.88587	0	0	5.96537	0.255784	-9.34927	-0.199206	0.0393989	0.0830716	-16.9956	3.51E-15	-0.537768	0	0	0.0585901	-1.06354	-19.6201	-0.0147473	448.065	396.623	650.436	375.91	375.91	375.91	13.5222	-81.0381	4.54232	460.022	471.636	194.237	190.457	190.457	190.457	-81.951	-5.0118	-12.1174	50.9868	-0.626507	-1.07487	-0.504253	0.416036	2.03125	128.289	232.303	-63.3386	0	0	0.133496	34.6842
0	7.46324	0	0	7.61956	0.315942	-11.5927	-0.173251	0.0316005	0.0919489	-15.1027	1.73E-15	-0.510919	0	0	0.046739	-0.927681	-19.1229	-1.41021	442.768	396.334	645.442	373.236	373.236	373.236	13.5571	-80.8447	4.69045	441.236	471.733	193.775	190.457	190.457	190.457	-81.7559	-4.91127	-12.2439	51.2345	-0.783499	-0.0949109	-0.23556	0.436104	2.09481	53.4801	211.827	-59.2293	0	0	0.104537	36.1163
0	8.85872	0	0	9.10807	0.36463	-13.3827	-0.153796	0.0258805	0.0814966	-13.728	-1.27E-16	-0.112649	0	0	0.0392628	-0.804109	-18.5224	-2.68264	436.554	396.316	640.552	370.481	370.481	370.481	13.4994	-80.6422	4.8543	422.987	471.952	193.375	190.457	190.457	190.457	-81.5375	-4.74095	-12.3162	51.6013	-0.847178	0.753433	-0.110204	0.417361	2.26563	39.9954	182.019	-49.8825	0	0	0.0370551	37.2542
0	10.0938	0	0	10.439	0.400868	-14.6981	-0.142531	0.0218714	0.0589565	-12.809	-1.78E-15	0.345018	0	0	0.0334664	-0.731339	-17.8169	-3.69734	429.508	396.527	635.866	367.775	367.775	367.775	13.4006	-80.4363	5.00912	405.215	472.29	192.967	190.457	190.457	190.457	-81.3096	-4.55074	-12.3543	52.0352	-0.797035	1.32368	-0.0821533	0.316999	2.53164	67.3699	142.221	-38.4607	0	0	-0.043266	38.1039
0	11.1822	0	0	11.6141	0.425182	-15.572	-0.138893	0.0186079	0.0331164	-12.1649	3.40E-15	0.636262	0	0	0.0279172	-0.724018	-17.0015	-4.37551	421.663	396.911	631.477	365.305	365.305	365.305	13.2982	-80.2265	5.1349	387.815	472.727	192.524	190.457	190.457	190.457	-81.0783	-4.37809	-12.3721	52.4561	-0.664659	1.52966	-0.0428927	0.120303	2.84279	100.555	93.0912	-27.3157	0	0	-0.0790528	38.6743
0	12.131	0	0	12.6315	0.438794	-16.058	-0.141258	0.0153565	0.0106551	-11.5929	-5.52E-15	0.664132	0	0	0.0223174	-0.772192	-16.0695	-4.68112	413.053	397.403	627.462	363.313	363.313	363.313	13.2175	-80.0049	5.21542	370.667	473.236	192.047	190.457	190.457	190.457	-80.8396	-4.24928	-12.3781	52.7602	-0.53422	1.3316	0.106738	-0.139728	3.13682	110.492	38.6293	-17.5494	0	0	-0.0454307	38.9753
0	12.9428	0	0	13.488	0.442851	-16.2024	-0.147804	0.0120522	-0.00582473	-10.9226	-2.56E-15	0.441666	0	0	0.0168849	-0.849431	-15.0116	-4.60406	403.751	397.927	623.886	362.063	362.063	362.063	13.1769	-79.7553	5.23585	353.669	473.788	191.557	190.457	190.457	190.457	-80.5805	-4.18477	-12.3777	52.8295	-0.502939	0.716201	0.388118	-0.395149	3.34831	89.8339	-14.2546	-9.47965	0	0	0.0119286	39.0167
0	13.6157	0	0	14.1782	0.438136	-16.0346	-0.157204	0.0091611	-0.0179171	-10.0669	-1.50E-15	0.0394453	0	0	0.0119707	-0.924926	-13.8152	-4.15497	393.884	398.399	620.805	361.759	361.759	361.759	13.1915	-79.4538	5.18117	336.748	474.354	191.087	190.457	190.457	190.457	-80.2793	-4.20208	-12.3743	52.5506	-0.617181	-0.308654	0.721636	-0.559946	3.42687	56.0237	-55.4947	-3.09202	0	0	0.0328129	38.8062
0	14.1408	0	0	14.692	0.425342	-15.5777	-0.168482	0.00735771	-0.0284816	-9.00331	3.47E-15	-0.448916	0	0	0.0078306	-0.975238	-12.4666	-3.37603	383.591	398.744	618.275	362.45	362.45	362.45	13.2696	-79.0697	5.03858	319.853	474.908	190.674	190.457	190.457	190.457	-79.9066	-4.31261	-12.3688	51.8412	-0.834336	-1.70122	0.98342	-0.594551	3.36482	34.7678	-79.4315	1.70988	0	0	0.0301455	38.3484
0	14.4989	0	0	15.0126	0.405532	-14.8663	-0.180374	0.00700451	-0.0390356	-7.72218	-3.21E-15	-0.944004	0	0	0.00455829	-0.988221	-10.9541	-2.35454	372.98	398.917	616.355	363.979	363.979	363.979	13.4077	-78.5667	4.80216	302.941	475.423	190.355	190.457	190.457	190.457	-79.4258	-4.51518	-12.3588	50.6679	-1.05203	-3.36683	1.07694	-0.534931	3.20471	42.1355	-88.9963	5.06418	0	0	0.0829845	37.647
0	14.6593	0	0	15.1156	0.38034	-13.9548	-0.191341	0.00813313	-0.0495109	-6.23594	3.72E-15	-1.37954	0	0	0.0021896	-0.957296	-9.27334	-1.22423	362.096	398.908	615.102	366.046	366.046	366.046	13.5878	-77.9049	4.47688	285.97	475.872	190.167	190.457	190.457	190.457	-78.7941	-4.79206	-12.3389	49.0474	-1.17904	-5.14705	0.960843	-0.455249	3.01266	80.7316	-91.3798	7.08456	0	0	0.265204	36.7091
0	14.5826	0	0	14.9699	0.351864	-12.9158	-0.199734	0.0107158	-0.0586908	-4.58584	-5.92E-16	-1.69338	0	0	0.000792015	-0.873488	-7.43139	-0.151702	350.919	398.738	614.558	368.319	368.319	368.319	13.7797	-77.0435	4.07917	268.899	476.232	190.136	190.457	190.457	190.457	-77.9654	-5.11014	-12.3023	47.0384	-1.19293	-6.83105	0.668031	-0.379716	2.85256	138.587	-86.182	7.60652	0	0	0.574584	35.5529
0	14.2249	0	0	14.5403	0.322368	-11.8304	-0.204308	0.0145405	-0.0645241	-2.85719	3.81E-15	-1.8635	0	0	0.000590225	-0.727813	-5.44889	0.690629	339.392	398.457	614.757	370.53	370.53	370.53	13.9464	-75.9434	3.63405	251.691	476.483	190.277	190.457	190.457	190.457	-76.8944	-5.42674	-12.2419	44.7305	-1.14549	-8.20131	0.312952	-0.264251	2.75946	189.508	-64.2864	6.18725	0	0	0.890089	34.211
0	13.5448	0	0	13.7926	0.293876	-10.7736	-0.204285	0.0192314	-0.0640668	-1.13637	2.54E-15	-1.91065	0	0	0.00194113	-0.524034	-3.35746	1.16229	327.469	398.129	615.733	372.508	372.508	372.508	14.0514	-74.5713	3.16922	234.323	476.62	190.59	190.457	190.457	190.457	-75.5411	-5.69865	-12.1515	42.2317	-1.12159	-9.10042	0.0540168	-0.0702116	2.72563	199.743	-19.4457	2.20564	0	0	1.01223	32.7276
0	12.5109	0	0	12.6991	0.267658	-9.7946	-0.199477	0.0239856	-0.0554093	0.522543	5.08E-15	-1.90495	0	0	0.00525931	-0.28604	-1.19347	1.19214	315.179	397.828	617.527	374.169	374.169	374.169	14.066	-72.9017	2.70724	216.797	476.65	191.058	190.457	190.457	190.457	-73.8748	-5.89255	-12.0248	39.6483	-1.18995	-9.48034	-0.00547579	0.168621	2.71604	149.289	40.6275	-4.16753	0	0	0.819546	31.148
0	11.1062	0	0	11.2434	0.243889	-8.902	-0.190209	0.0280465	-0.0388518	2.11706	-2.54E-16	-1.89248	0	0	0.0108233	-0.0495278	1.00752	0.794262	302.653	397.635	620.168	375.507	375.507	375.507	13.973	-70.9181	2.25945	199.15	476.595	191.646	190.457	190.457	190.457	-71.8765	-5.99174	-11.8542	37.0619	-1.37543	-9.4022	0.146521	0.385284	2.69902	39.1864	102.151	-11.882	0	0	0.327629	29.5107
0	9.32779	0	0	9.42175	0.221648	-8.06282	-0.177719	0.0309107	-0.0176959	3.62059	2.58E-15	-1.86073	0	0	0.0185021	0.153603	3.2128	0.055525	290.12	397.617	623.641	376.585	376.585	376.585	13.7648	-68.6119	1.82541	181.451	476.488	192.295	190.457	190.457	190.457	-69.5372	-5.99598	-11.6302	34.517	-1.65734	-8.9953	0.425032	0.524746	2.6514	-107.344	153.168	-19.1931	0	0	-0.335694	27.8459
0	7.18192	0	0	7.2396	0.199354	-7.2181	-0.163741	0.032346	0.00292193	4.95056	-5.08E-16	-1.75003	0	0	0.0275457	0.306834	5.3902	-0.900616	277.862	397.82	627.873	377.526	377.526	377.526	13.439	-65.9798	1.39902	163.78	476.363	192.93	190.457	190.457	190.457	-66.8551	-5.91443	-11.342	32.0294	-1.98623	-8.40051	0.706811	0.561511	2.55115	-258.29	187.201	-24.59	0	0	-1.0153	26.1829
0	4.67858	0	0	4.70713	0.175397	-6.30688	-0.15022	0.0323794	0.0176382	5.91698	2.05E-15	-1.4811	0	0	0.0361549	0.412456	7.50396	-1.95631	266.157	398.255	632.728	378.478	378.478	378.478	12.9941	-63.0212	0.977051	146.213	476.248	193.464	190.457	190.457	190.457	-63.8318	-5.75657	-10.9795	29.6081	-2.31111	-7.72302	0.900066	0.492167	2.37662	-387.416	200.997	-27.2134	0	0	-1.58142	24.5576
0	1.8283	0	0	1.83612	0.148688	-5.28718	-0.139315	0.0313506	0.0226316	6.17442	2.62E-15	-0.974064	0	0	0.0408721	0.488591	9.51309	-3.02873	255.238	398.907	638.016	379.564	379.564	379.564	12.428	-59.7373	0.565088	128.791	476.162	193.821	190.457	190.457	190.457	-60.4705	-5.52658	-10.5355	27.2764	-2.60572	-7.01046	0.989916	0.339594	2.12174	-484.998	194.988	-27.058	0	0	-1.96291	23.0158
0	-1.35435	0	0	-1.3579	0.11889	-4.14563	-0.133424	0.0298229	0.0160154	5.22975	-1.18E-15	-0.170509	0	0	0.0363449	0.561834	11.3737	-4.07542	245.277	399.733	643.518	380.85	380.85	380.85	11.7408	-56.133	0.178334	111.517	476.109	193.954	190.457	190.457	190.457	-56.7786	-5.22348	-10.0075	25.0765	-2.88043	-6.2629	1.03423	0.169752	1.82756	-557.963	175.632	-24.6153	0	0	-2.15939	21.6103
0	-4.84158	0	0	-4.84778	0.0863266	-2.89438	-0.134685	0.0284671	-0.00179681	2.55486	1.95E-15	0.95013	0	0	0.0162932	0.655679	13.0447	-5.0764	236.409	400.677	649	382.341	382.341	382.341	10.939	-52.2224	-0.161829	94.3621	476.081	193.872	190.457	190.457	190.457	-52.7736	-4.84534	-9.39861	23.0601	-3.16378	-5.46737	1.12419	0.0680246	1.55752	-623.4	153.349	-20.6557	0	0	-2.22457	20.3962
0	-8.58041	0	0	-8.58362	0.0516693	-1.55965	-0.144599	0.0276712	-0.0296807	-2.26695	-5.08E-16	2.33963	0	0	-0.0241909	0.779385	14.4929	-6.00636	228.765	401.669	654.239	384.015	384.015	384.016	10.0384	-48.0366	-0.433069	77.2878	476.067	193.659	190.457	190.457	190.457	-48.4909	-4.39408	-8.7181	21.2719	-3.46685	-4.63807	1.28603	0.0659503	1.3447	-687.072	132.192	-15.8172	0	0	-2.17865	19.4275
0	-12.483	0	0	-12.483	0.0157526	-0.174657	-0.163532	0.027744	-0.0655859	-9.36615	4.23E-15	3.92058	0	0	-0.0853305	0.925944	15.6947	-6.82277	222.487	402.633	659.023	385.85	385.849	385.85	9.06578	-43.6319	-0.617135	60.2807	476.056	193.479	190.457	190.457	190.457	-43.9916	-3.87857	-7.98123	19.7436	-3.76427	-3.82738	1.47428	0.123337	1.1788	-741.317	108.713	-10.6144	0	0	-2.00867	18.7577
0	-16.4222	0	0	-16.426	-0.0203952	1.21946	-0.190285	0.0285744	-0.105174	-18.4458	-4.40E-15	5.59011	0	0	-0.159495	1.07931	16.6327	-7.474	217.714	403.487	663.154	387.82	387.82	387.82	8.05846	-39.0951	-0.705464	43.3845	476.044	193.562	190.457	190.457	190.457	-39.3677	-3.31766	-7.20994	18.4961	-4.00594	-3.10522	1.64812	0.188052	1.03698	-781.76	81.2703	-5.46284	0	0	-1.72292	18.4415
0	-20.2356	0	0	-20.2569	-0.0554927	2.5717	-0.221616	0.0293385	-0.142521	-28.7055	-6.17E-15	7.22606	0	0	-0.230446	1.22374	17.2947	-7.91057	214.565	404.16	666.451	389.905	389.905	389.905	7.06375	-34.5435	-0.705037	26.7268	476.042	194.174	190.457	190.457	190.457	-34.7411	-2.74265	-6.43372	17.5407	-4.14309	-2.53613	1.7779	0.222231	0.904679	-806.631	51.5336	-0.508204	0	0	-1.34213	18.5328
0	-23.7409	0	0	-23.7971	-0.0879954	3.82144	-0.252494	0.0285654	-0.171922	-38.9298	-3.81E-15	8.6965	0	0	-0.27743	1.35055	17.6738	-8.09435	213.117	404.601	668.757	392.081	392.081	392.081	6.13508	-30.1162	-0.642414	10.5254	476.076	195.562	190.457	190.457	190.457	-30.2541	-2.19746	-5.68946	16.8788	-4.15144	-2.16521	1.84399	0.214011	0.778889	-814.651	23.4343	4.36112	0	0	-0.899565	19.0774
0	-26.7622	0	0	-26.8683	-0.11617	4.90189	-0.278723	0.0250574	-0.190039	-47.8961	-1.65E-15	9.90484	0	0	-0.284339	1.46036	17.7702	-8.00467	213.393	404.791	669.949	394.331	394.331	394.331	5.3249	-25.9549	-0.563188	-4.93871	476.18	197.894	190.457	190.457	190.457	-26.0496	-1.73497	-5.01817	16.5001	-4.03788	-2.0145	1.83661	0.182014	0.670642	-804.053	2.65422	9.33799	0	0	-0.441865	20.1055
0	-29.1587	0	0	-29.3201	-0.138186	5.74374	-0.298578	0.0187419	-0.196617	-54.7258	4.23E-17	10.794	0	0	-0.246858	1.56049	17.593	-7.64196	215.351	404.752	669.952	396.645	396.645	396.645	4.67695	-22.1831	-0.525292	-19.3683	476.385	201.238	190.457	190.457	190.457	-22.2503	-1.40972	-4.45994	16.3838	-3.82867	-2.08566	1.74393	0.146179	0.582332	-771.121	-7.08798	14.3694	0	0	-0.0222344	21.6233
0	-30.8458	0	0	-31.0525	-0.1522	6.27839	-0.312974	0.0104737	-0.193063	-59.0674	6.51E-15	11.2741	0	0	-0.173563	1.66126	17.1614	-7.03038	218.883	404.547	668.752	399.018	399.018	399.018	4.22082	-18.8891	-0.587545	-32.4958	476.707	205.555	190.457	190.457	190.457	-18.9426	-1.26885	-4.04837	16.5021	-3.55445	-2.36061	1.58007	0.126566	0.516245	-718.751	-3.43134	18.9898	0	0	0.309536	23.6095
0	-31.8028	0	0	-32.029	-0.156539	6.44367	-0.324386	0.00164774	-0.180978	-61.0799	3.38E-15	11.2112	0	0	-0.0814318	1.7726	16.5041	-6.21489	223.816	404.277	666.39	401.435	401.435	401.435	3.96959	-16.118	-0.795101	-44.1104	477.139	210.736	190.457	190.457	190.457	-16.1692	-1.34152	-3.80591	16.8243	-3.23895	-2.80315	1.38232	0.135575	0.4779	-657.356	14.2614	22.2713	0	0	0.527822	26.015
0	-32.0675	0	0	-32.2786	-0.149992	6.19423	-0.335599	-0.00622742	-0.161121	-61.2913	-4.06E-15	10.4942	0	0	0.0109659	1.90246	15.658	-5.25226	229.934	404.06	662.959	403.868	403.868	403.868	3.91954	-13.8722	-1.16549	-54.062	477.651	216.624	190.457	190.457	190.457	-13.9313	-1.62882	-3.74037	17.3156	-2.89488	-3.36311	1.19419	0.164495	0.471204	-601.225	42.497	23.071	0	0	0.641448	28.7675
0	-31.7212	0	0	-31.886	-0.132174	5.51409	-0.348545	-0.0116383	-0.133921	-60.3855	-3.05E-15	9.15295	0	0	0.089366	2.05788	14.6651	-4.20149	236.999	404.013	658.587	406.28	406.28	406.28	4.0516	-12.1199	-1.68079	-62.248	478.191	223.038	190.457	190.457	190.457	-12.1962	-2.09855	-3.84338	17.9345	-2.53153	-3.98489	1.03248	0.192316	0.49138	-559.344	74.8	20.4574	0	0	0.681784	31.7792
0	-30.8699	0	0	-30.9724	-0.103735	4.42542	-0.363607	-0.0135029	-0.100021	-58.9992	7.44E-15	7.39051	0	0	0.14679	2.24584	13.5673	-3.12051	244.774	404.241	653.429	408.62	408.62	408.62	4.3345	-10.8086	-2.29083	-68.5941	478.695	229.783	190.457	190.457	190.457	-10.9112	-2.68971	-4.09174	18.6368	-2.16351	-4.61607	0.894059	0.208124	0.535235	-535.375	105.368	14.1995	0	0	0.687723	34.9558
0	-29.6269	0	0	-29.6713	-0.0663609	2.98992	-0.379251	-0.0115419	-0.0608302	-57.5628	-6.09E-15	5.52692	0	0	0.18317	2.47211	12.4014	-2.06733	253.042	404.815	647.651	410.823	410.823	410.823	4.72928	-9.87973	-2.92624	-73.0372	479.104	236.65	190.457	190.457	190.457	-10.0168	-3.32549	-4.45149	19.3855	-1.81178	-5.21249	0.775822	0.205241	0.598942	-530.643	128.68	5.0442	0	0	0.701451	38.2067
0	-28.1007	0	0	-28.1086	-0.0225582	1.30285	-0.392951	-0.00658111	-0.0186635	-56.2991	4.74E-15	3.87362	0	0	0.20281	2.74016	11.1949	-1.09972	261.616	405.767	641.434	412.8	412.8	412.8	5.19458	-9.27952	-3.51443	-75.5179	479.371	243.422	190.457	190.457	190.457	-9.45639	-3.92874	-4.88378	20.1609	-1.50207	-5.73712	0.678892	0.180598	0.67862	-544.756	140.168	-5.25165	0	0	0.762798	41.4519
0	-26.3873	0	0	-26.3884	0.0246971	-0.51965	-0.402873	0.000262877	0.0233102	-55.3313	7.44E-15	2.69344	0	0	0.211822	3.05075	9.9643	-0.271884	270.361	407.087	634.963	414.44	414.44	414.44	5.69195	-8.96479	-3.99324	-75.9826	479.474	249.88	190.457	190.457	190.457	-9.18315	-4.43478	-5.35122	20.9661	-1.26323	-6.15382	0.607042	0.132286	0.771941	-575.38	137.641	-14.568	0	0	0.903767	44.627
0	-24.5639	0	0	-24.5861	0.0723893	-2.35792	-0.408498	0.00760447	0.062033	-54.7186	-1.02E-14	2.10622	0	0	0.215651	3.40329	8.71403	0.370706	279.196	408.728	628.427	415.611	415.611	415.611	6.19127	-8.90694	-4.31896	-74.3845	479.415	255.818	190.457	190.457	190.457	-9.16409	-4.79905	-5.82399	21.8284	-1.12627	-6.42021	0.56612	0.064917	0.877373	-619.674	122.434	-20.9878	0	0	1.15016	47.6851
0	-22.6856	0	0	-22.7472	0.11783	-4.10495	-0.409172	0.0141844	0.0951806	-54.3226	-5.41E-15	2.07879	0	0	0.217192	3.79733	7.43781	0.797316	288.098	410.616	622.007	416.176	416.176	416.176	6.67412	-9.09379	-4.46806	-70.6841	479.216	261.053	190.457	190.457	190.457	-9.38324	-4.99874	-6.28368	22.7969	-1.11943	-6.48524	0.559716	-0.00577804	0.995699	-672.986	100.092	-23.4529	0	0	1.52216	50.5957
0	-20.7855	0	0	-20.8928	0.158927	-5.67853	-0.403755	0.0188658	0.121074	-53.8142	0	2.42436	0	0	0.216594	4.23336	6.1205	0.996975	297.095	412.67	615.876	416.01	416.01	416.01	7.13457	-9.52749	-4.43462	-64.8536	478.918	265.439	190.457	190.457	190.457	-9.84028	-5.03017	-6.72451	23.9381	-1.26023	-6.29746	0.57309	-0.0627196	1.12848	-725.992	77.005	-21.8509	0	0	2.02829	53.3427
0	-18.8808	0	0	-19.0292	0.194337	-7.02756	-0.39145	0.0208735	0.138714	-52.8272	8.12E-15	2.864	0	0	0.212616	4.71273	4.73986	0.977631	306.251	414.806	610.194	415.023	415.023	415.023	7.57717	-10.2186	-4.22656	-56.887	478.568	268.873	190.457	190.457	190.457	-10.5448	-4.90482	-7.1516	25.3318	-1.55234	-5.8271	0.568025	-0.092836	1.27882	-764.127	58.0469	-16.9325	0	0	2.64306	55.9221
0	-16.9803	0	0	-17.1581	0.223492	-8.13254	-0.372617	0.0196178	0.148581	-51.1203	6.77E-15	3.07769	0	0	0.204074	5.23704	3.26828	0.75813	315.633	416.957	605.099	413.184	413.184	413.184	8.01215	-11.179	-3.86226	-46.8106	478.21	271.297	190.457	190.457	190.457	-11.5092	-4.64556	-7.57662	27.0635	-1.99487	-5.09251	0.535601	-0.0925752	1.4424	-781.036	43.9236	-9.79919	0	0	3.31798	58.3406
0	-15.0913	0	0	-15.2839	0.246411	-8.99694	-0.348515	0.015121	0.152099	-48.6265	2.71E-15	2.82136	0	0	0.190743	5.80759	1.67582	0.365054	325.3	419.066	600.703	410.543	410.543	410.543	8.44955	-12.4156	-3.36652	-34.6868	477.879	272.691	190.457	190.457	190.457	-12.7417	-4.28191	-8.01182	29.2084	-2.60245	-4.17607	0.515939	-0.0715362	1.61308	-782.092	30.8694	-1.7743	0	0	4.00195	60.6124
0	-13.2248	0	0	-13.4175	0.263379	-9.63425	-0.321124	0.00786315	0.15109	-45.4732	-2.71E-15	1.97438	0	0	0.173578	6.42563	-0.064647	-0.160517	335.298	421.092	597.087	407.236	407.236	407.236	8.89394	-13.9264	-2.76659	-20.6118	477.593	273.068	190.457	190.457	190.457	-14.2417	-3.84528	-8.46466	31.8076	-3.42455	-3.2105	0.574494	-0.0374414	1.78514	-778.831	13.6859	6.01056	0	0	4.65209	62.7537
0	-11.3964	0	0	-11.5767	0.274659	-10.0566	-0.292555	-0.00127554	0.146075	-41.9157	-4.06E-15	0.565908	0	0	0.154336	7.09023	-1.97133	-0.752053	345.671	423.002	594.308	403.47	403.47	403.47	9.34146	-15.6991	-2.09005	-4.70785	477.347	272.458	190.457	190.457	190.457	-15.9986	-3.36594	-8.93421	34.848	-4.54118	-2.33393	0.751539	0.0280475	1.97494	-776.621	-8.28231	12.6881	0	0	5.19856	64.7763
0	-9.62656	0	0	-9.78496	0.280472	-10.2739	-0.26475	-0.0110438	0.13665	-38.2627	-4.06E-15	-1.22505	0	0	0.134972	7.79005	-4.04843	-1.31455	356.466	424.765	592.416	399.494	399.494	399.494	9.7791	-17.7137	-1.36578	12.889	477.121	270.907	190.457	190.457	190.457	-17.994	-2.87324	-9.4095	38.255	-6.01847	-1.63699	1.03095	0.169123	2.21032	-770.458	-28.4707	17.5108	0	0	5.53478	66.6799
0	-7.93876	0	0	-8.06969	0.281219	-10.3017	-0.239342	-0.0197228	0.121926	-34.8028	-4.06E-15	-3.0787	0	0	0.116944	8.49134	-6.28389	-1.73597	367.722	426.342	591.481	395.564	395.564	395.564	10.1868	-19.9467	-0.625548	32.0388	476.88	268.476	190.457	190.457	190.457	-20.2062	-2.39661	-9.87043	41.9045	-7.83738	-1.13899	1.346	0.422673	2.52015	-748.09	-36.3946	19.8784	0	0	5.55768	68.4468
0	-6.35811	0	0	-6.46008	0.277765	-10.1727	-0.217967	-0.0255346	0.102736	-31.7889	-4.06E-15	-4.60165	0	0	0.100902	9.12969	-8.65069	-1.90814	379.439	427.687	591.611	391.906	391.906	391.906	10.5419	-22.3742	0.0971496	52.6044	476.58	265.248	190.457	190.457	190.457	-22.614	-1.96438	-10.2915	45.6476	-9.84173	-0.813651	1.62228	0.757532	2.90126	-701.463	-26.8795	19.6156	0	0	5.23444	70.038
0	-4.90845	0	0	-4.98336	0.271415	-9.93526	-0.202147	-0.0272588	0.0822954	-29.414	-4.06E-15	-5.41912	0	0	0.0868369	9.61778	-11.11	-1.74631	391.555	428.751	592.941	388.712	388.712	388.711	10.824	-24.9759	0.772349	74.4567	476.183	261.327	190.457	190.457	190.457	-25.1992	-1.59922	-10.6474	49.3323	-11.7582	-0.641941	1.82282	1.03656	3.28633	-634.832	-8.25072	17.33	0	0	4.60904	71.3972
0	-3.60814	0	0	-3.65983	0.263385	-9.63449	-0.192999	-0.0242561	0.0653603	-27.8032	-1.35E-15	-5.22073	0	0	0.0745	9.87327	-13.6138	-1.19624	403.947	429.498	595.589	386.143	386.142	386.142	11.0196	-27.7354	1.38009	97.4818	475.668	256.83	190.457	190.457	190.457	-27.947	-1.31276	-10.9195	52.8148	-13.2973	-0.65061	1.95019	1.11137	3.55896	-561.059	8.0431	13.9396	0	0	3.80008	72.4593
0	-2.46617	0	0	-2.49895	0.2541	-9.28602	-0.190986	-0.0163729	0.0537885	-27.0114	3.38E-15	-3.80549	0	0	0.0635108	9.85033	-16.1065	-0.231745	416.45	429.918	599.605	384.321	384.321	384.321	11.1255	-30.6399	1.91345	121.59	475.036	251.873	190.457	190.457	190.457	-30.8453	-1.10432	-11.1002	55.9661	-14.2683	-0.915337	1.99098	0.945434	3.61362	-483.372	20.1807	9.81424	0	0	2.90802	73.1624
0	-1.48044	0	0	-1.49836	0.242939	-8.86622	-0.19632	-0.00326749	0.046245	-27.0631	-2.71E-15	-1.06563	0	0	0.0530196	9.55466	-18.526	1.13944	428.863	430.035	604.941	383.275	383.275	383.275	11.1507	-33.6795	2.3764	146.718	474.322	246.573	190.457	190.457	190.457	-33.8838	-0.965087	-11.196	58.6857	-14.6325	-1.52898	1.89073	0.619915	3.43452	-390.156	33.4202	4.19734	0	0	1.96399	73.4555
0	-0.63858	0	0	-0.645384	0.228622	-8.32634	-0.209075	0.0153916	0.0386313	-27.9398	1.69E-15	2.9596	0	0	0.0414062	9.03894	-20.8063	2.85416	440.947	429.898	611.443	382.911	382.911	382.911	11.1185	-36.8473	2.7799	172.83	473.593	241.053	190.457	190.457	190.457	-37.0551	-0.884571	-11.2291	60.9175	-14.4788	-2.54699	1.60612	0.278998	3.11061	-267.615	53.5181	-3.85625	0	0	1.00716	73.2999
0	0.0795878	0	0	0.0803026	0.21	-7.6219	-0.227838	0.038458	0.0270204	-29.4163	1.18E-15	7.93412	0	0	0.0268882	8.38477	-22.8807	4.77533	452.404	429.557	618.863	383.038	383.038	383.038	11.0672	-40.1403	3.13859	199.901	472.954	235.469	190.457	190.457	190.457	-40.3566	-0.856548	-11.2367	62.6535	-13.9523	-3.94368	1.15979	0.0464235	2.75	-115.371	80.6199	-14.2518	0	0	0.157608	72.6656
0	0.696917	0	0	0.701759	0.186733	-6.73846	-0.249983	0.0637906	0.00916044	-31.0761	-2.71E-15	13.2959	0	0	0.00909003	7.68055	-24.688	6.70057	462.898	429.037	626.887	383.428	383.428	383.428	11.0472	-43.5585	3.46864	227.899	472.53	230.016	190.457	190.457	190.457	-43.7901	-0.882351	-11.2669	63.9248	-13.1877	-5.60308	0.62848	-0.0432307	2.42954	52.6328	107.112	-26.222	0	0	-0.434812	71.5298
0	1.23291	0	0	1.23905	0.159574	-5.70324	-0.272458	0.0886631	-0.0154447	-32.4076	2.71E-15	18.3417	0	0	-0.00990898	7.00571	-26.1786	8.39999	472.092	428.323	635.166	383.864	383.864	383.864	11.1148	-47.1011	3.78781	256.757	472.457	224.924	190.457	190.457	190.457	-47.3577	-0.970202	-11.3726	64.7856	-12.2784	-7.33988	0.107612	-0.0232898	2.178	216.004	125.389	-38.951	0	0	-0.689204	69.8802
0	1.69868	0	0	1.70412	0.130285	-4.58261	-0.292419	0.110129	-0.0465949	-32.9091	1.35E-15	22.3264	0	0	-0.0261558	6.42194	-27.3195	9.66595	479.702	427.372	643.359	384.187	384.187	384.187	11.324	-50.7618	4.11749	286.357	472.857	220.438	190.457	190.457	190.457	-51.0573	-1.13073	-11.6033	65.2953	-11.2812	-8.9375	-0.31628	0.0738676	1.99501	356.722	137.203	-51.6005	0	0	-0.637621	67.7186
0	2.09275	0	0	2.09661	0.101344	-3.47183	-0.307528	0.12545	-0.0831938	-32.1762	-6.77E-15	24.581	0	0	-0.035855	5.96634	-28.0938	10.3534	485.535	426.144	651.164	384.297	384.297	384.297	11.7161	-54.5237	4.48518	316.516	473.819	216.795	190.457	190.457	190.457	-54.8767	-1.36994	-11.9983	65.5023	-10.229	-10.1933	-0.608299	0.223784	1.86668	468.6	149.085	-62.7927	0	0	-0.373266	65.0594
0	2.39847	0	0	2.40072	0.0755147	-2.47826	-0.315827	0.132192	-0.123352	-29.9451	1.35E-15	24.5968	0	0	-0.0374946	5.64915	-28.4972	10.3949	489.489	424.631	658.342	384.147	384.147	384.147	12.309	-58.3553	4.92468	346.985	475.378	214.192	190.457	190.457	190.457	-58.7892	-1.68253	-12.5789	65.4368	-9.14301	-10.9511	-0.780088	0.404009	1.78085	555.397	165.755	-70.435	0	0	0.0176331	61.9229
0	2.58297	0	0	2.58411	0.0553411	-1.70117	-0.316108	0.129249	-0.164158	-26.171	-1.35E-15	22.1895	0	0	-0.0327885	5.45695	-28.535	9.79298	491.548	422.873	664.726	383.733	383.733	383.733	13.0881	-62.2091	5.47151	377.462	477.5	212.759	190.457	190.457	190.457	-62.7498	-2.0476	-13.3417	65.1131	-8.03734	-11.1178	-0.861157	0.587488	1.72695	622.487	187.001	-72.7911	0	0	0.471164	58.3286
0	2.59933	0	0	2.59991	0.0426114	-1.21048	-0.308185	0.117249	-0.202882	-21.0732	2.71E-15	17.5669	0	0	-0.0254097	5.35995	-28.2213	8.60316	491.762	420.957	670.213	383.093	383.093	383.093	14.0008	-66.0215	6.15356	407.622	480.079	212.533	190.457	190.457	190.457	-66.6943	-2.42854	-14.2546	64.5365	-6.92254	-10.6686	-0.871809	0.746686	1.70055	670.635	209.192	-69.4229	0	0	0.929627	54.2939
0	2.39386	0	0	2.39425	0.0379506	-1.03077	-0.293303	0.0988702	-0.237586	-15.151	5.41E-15	11.3401	0	0	-0.0185204	5.32045	-27.5794	6.91787	490.249	419.01	674.767	382.312	382.312	382.312	14.9608	-69.7181	6.97945	437.151	482.94	213.451	190.457	190.457	190.457	-70.5413	-2.77766	-15.2563	63.7101	-5.80707	-9.64489	-0.825167	0.850545	1.69094	696.715	226.784	-61.5532	0	0	1.33723	49.8402
0	1.91791	0	0	1.91828	0.040651	-1.13489	-0.273269	0.0786011	-0.268607	-9.02938	-3.38E-16	4.44063	0	0	-0.0129056	5.30222	-26.6445	4.85316	487.197	417.175	678.404	381.522	381.522	381.522	15.8597	-73.2208	7.92813	465.779	485.871	215.369	190.457	190.457	190.457	-74.1989	-3.04549	-16.2631	62.6405	-4.70119	-8.14079	-0.730614	0.874297	1.6838	698.059	235.011	-51.4127	0	0	1.64902	45.0065
0	1.14098	0	0	1.14133	0.0488473	-1.45088	-0.249316	0.0615042	-0.298168	-3.24368	1.10E-15	-2.07572	0	0	-0.0068907	5.27848	-25.4651	2.5385	482.87	415.595	681.187	380.892	380.892	380.892	16.5879	-76.4567	8.94505	493.288	488.651	218.086	190.457	190.457	190.457	-77.5752	-3.19222	-17.1796	61.3427	-3.62443	-6.28162	-0.598095	0.815626	1.65933	675.61	232.054	-41.1238	0	0	1.83934	39.8651
0	0.0602142	0	0	0.0602455	0.0599414	-1.87844	-0.221531	0.051404	-0.32991	1.91986	-4.74E-15	-7.277	0	0	0.00212751	5.23562	-24.1038	0.107648	477.603	414.388	683.208	380.588	380.588	380.588	17.0561	-79.3648	9.94794	519.502	491.088	221.384	190.457	190.457	190.457	-80.5892	-3.19738	-17.9135	59.8456	-2.61233	-4.2031	-0.441617	0.690317	1.60021	635.744	216.965	-31.7402	0	0	1.9125	34.5337
0	-1.29622	0	0	-1.29725	0.0710952	-2.30809	-0.18928	0.0501426	-0.367207	6.44082	-5.08E-15	-10.4862	0	0	0.0157376	5.17231	-22.6356	-2.3099	471.792	413.629	684.583	380.737	380.737	380.736	17.2106	-81.8991	10.8404	544.255	493.036	225.045	190.457	190.457	190.457	-83.1796	-3.06451	-18.388	58.1965	-1.71672	-2.03644	-0.276245	0.523812	1.49664	588.194	188.199	-23.2812	0	0	1.89691	29.1753
0	-2.87148	0	0	-2.87453	0.0796621	-2.63791	-0.15188	0.0577962	-0.411388	10.489	-3.21E-15	-11.3205	0	0	0.0333083	5.09518	-21.1436	-4.59609	465.87	413.337	685.44	381.384	381.384	381.384	17.0386	-84.0306	11.5304	567.357	494.407	228.855	190.457	190.457	190.457	-85.3101	-2.81923	-18.552	56.4615	-0.995633	0.099097	-0.112196	0.341663	1.35406	541.845	143.846	-15.3443	0	0	1.82197	23.9842
0	-4.58604	0	0	-4.59148	0.0834664	-2.78432	-0.109025	0.0726999	-0.461623	14.3102	3.13E-15	-9.74529	0	0	0.0518192	5.01269	-19.7127	-6.64842	460.28	413.473	685.908	382.488	382.488	382.488	16.5654	-85.7462	11.9475	588.575	495.174	232.598	190.457	190.457	190.457	-86.9709	-2.50216	-18.3863	54.7206	-0.49388	2.09804	0.0328595	0.163657	1.18844	506.302	82.6056	-7.5251	0	0	1.71315	19.1624
0	-6.34589	0	0	-6.35291	0.0809645	-2.68804	-0.0608013	0.0920497	-0.514079	18.1233	5.50E-16	-6.0552	0	0	0.066659	4.92943	-18.4227	-8.38232	455.438	413.943	686.111	383.932	383.932	383.932	15.8453	-87.0475	12.0569	607.635	495.361	236.049	190.457	190.457	190.457	-88.1752	-2.15858	-17.9049	53.0608	-0.224038	3.86954	0.146975	0.0100523	1.02152	487.087	7.63549	0.322437	0	0	1.57057	14.8955
0	-8.05294	0	0	-8.05957	0.0712696	-2.3148	-0.00849827	0.112178	-0.56408	21.9493	-2.38E-16	-0.854431	0	0	0.0727436	4.84118	-17.3423	-9.73073	451.705	414.613	686.157	385.564	385.563	385.564	14.9484	-87.947	11.864	624.238	495.04	238.966	190.457	190.457	190.457	-88.9515	-1.82787	-17.153	51.5655	-0.158155	5.3357	0.210551	-0.102703	0.869727	489.813	-74.1965	8.33794	0	0	1.3959	11.3365
0	-9.61581	0	0	-9.61987	0.0541432	-1.655	0.0445465	0.129968	-0.606832	25.4761	6.45E-16	5.11806	0	0	0.0659392	4.73228	-16.5241	-10.6437	449.355	415.326	686.137	387.22	387.22	387.22	13.95	-88.4633	11.4121	638.09	494.315	241.091	190.457	190.457	190.457	-89.3342	-1.53615	-16.1997	50.3057	-0.234359	6.42933	0.201258	-0.172389	0.740425	519.485	-153.686	16.6638	0	0	1.1968	8.59633
0	-10.9577	0	0	-10.9586	0.030015	-0.724748	0.0925592	0.142915	-0.639569	28.0247	-1.16E-15	11.07	0	0	0.0448766	4.57769	-16.0015	-11.0889	448.552	415.932	686.109	388.763	388.763	388.763	12.922	-88.6178	10.7719	648.932	493.313	242.173	190.457	190.457	190.457	-89.3583	-1.295	-15.1291	49.3305	-0.376223	7.09375	0.0971642	-0.222774	0.63167	580.91	-224.541	25.4731	0	0	0.981079	6.74226
0	-12.0188	0	0	-12.0191	7.36E-05	0.430108	0.12827	0.149628	-0.661307	28.703	-5.92E-16	16.3031	0	0	0.0126123	4.35027	-15.7856	-11.0531	449.331	416.31	686.096	390.096	390.096	390.096	11.9305	-88.4371	10.0259	656.56	492.165	241.999	190.457	190.457	190.457	-89.0599	-1.10666	-14.0297	48.6615	-0.518649	7.28735	-0.109495	-0.285769	0.535925	675.251	-281.996	34.7378	0	0	0.741838	5.79685
0	-12.7535	0	0	-12.7594	-0.0336591	1.73073	0.144209	0.149172	-0.671379	26.6417	6.77E-16	20.2476	0	0	-0.0228968	4.03051	-15.8636	-10.5447	451.593	416.387	686.069	391.166	391.166	391.166	11.0362	-87.9583	9.25213	660.833	490.992	240.441	190.457	190.457	190.457	-88.4825	-0.972853	-12.9848	48.2908	-0.62567	6.99243	-0.395829	-0.366035	0.456174	793.676	-319.238	44.1238	0	0	0.46743	5.73751
0	-13.1261	0	0	-13.1453	-0.0683851	3.06778	0.134686	0.141922	-0.669664	21.3104	-3.38E-15	22.6119	0	0	-0.0504552	3.61235	-16.1978	-9.5946	455.112	416.151	685.951	391.957	391.957	391.957	10.2941	-87.2351	8.5099	661.68	489.886	237.492	190.457	190.457	190.457	-87.6836	-0.902332	-12.0637	48.1805	-0.690304	6.2237	-0.727493	-0.436123	0.405991	922.409	-327.343	53.0665	0	0	0.177555	6.49586
0	-13.1072	0	0	-13.1451	-0.100693	4.30876	0.0973944	0.129316	-0.655077	12.7688	1.86E-15	23.3766	0	0	-0.0587177	3.104	-16.7262	-8.26047	459.557	415.646	685.627	392.466	392.466	392.466	9.75282	-86.3413	7.83197	659.113	488.905	233.296	190.457	190.457	190.457	-86.739	-0.914153	-11.3166	48.2659	-0.722511	5.03543	-1.07244	-0.454727	0.410923	1044.24	-299.529	60.7721	0	0	-0.0727716	7.96004
0	-12.6735	0	0	-12.729	-0.126809	5.30898	0.0348217	0.114079	-0.62652	1.8211	-1.35E-15	22.7742	0	0	-0.0401001	2.52549	-17.37	-6.63213	464.514	414.96	684.965	392.685	392.685	392.685	9.45065	-85.368	7.22545	653.23	488.073	228.146	190.457	190.457	190.457	-85.7409	-1.03481	-10.7729	48.4632	-0.737257	3.52472	-1.39943	-0.420942	0.486082	1140.68	-240.328	66.1692	0	0	-0.216045	9.9828
0	-11.8123	0	0	-11.8767	-0.142949	5.92559	-0.0449259	0.0988911	-0.581908	-10.0101	3.05E-15	21.1014	0	0	0.00553235	1.909	-18.0436	-4.83339	469.528	414.203	683.826	392.595	392.595	392.595	9.40952	-84.4137	6.68032	644.225	487.383	222.454	190.457	190.457	190.457	-84.7883	-1.28954	-10.4419	48.6832	-0.751509	1.82821	-1.67151	-0.3593	0.638673	1191.35	-162.91	67.8139	0	0	-0.212138	12.3973
0	-10.5303	0	0	-10.5897	-0.145864	6.03678	-0.128817	0.0858838	-0.520014	-20.7802	-3.38E-16	18.6468	0	0	0.0681568	1.29798	-18.6692	-3.01537	474.151	413.48	682.087	392.18	392.18	392.18	9.62654	-83.5672	6.18202	632.392	486.81	216.687	190.457	190.457	190.457	-83.97	-1.68912	-10.3137	48.8484	-0.783624	0.109799	-1.86295	-0.28639	0.862996	1182.68	-81.2081	64.2725	0	0	-0.0856656	15.0389
0	-8.86583	0	0	-8.90811	-0.133417	5.56161	-0.202508	0.0762693	-0.440939	-28.7304	2.71E-15	15.6882	0	0	0.129474	0.741653	-19.1892	-1.34276	477.991	412.867	679.667	391.443	391.443	391.442	10.066	-82.8884	5.72431	618.114	486.318	211.28	190.457	190.457	190.457	-83.3442	-2.21671	-10.3606	48.9106	-0.849168	-1.45727	-1.95415	-0.213354	1.13647	1109.13	-6.5617	54.6443	0	0	0.0783495	17.7671
0	-6.89573	0	0	-6.91694	-0.105074	4.47673	-0.25558	0.0704786	-0.347473	-32.9512	-3.38E-16	12.5524	0	0	0.171352	0.286519	-19.5739	0.0270219	480.748	412.404	676.543	390.399	390.399	390.399	10.6585	-82.3939	5.31571	601.842	485.87	206.558	190.457	190.457	190.457	-82.9227	-2.82241	-10.5393	48.8632	-0.957412	-2.71048	-1.92323	-0.145404	1.42571	972.773	54.9666	38.9685	0	0	0.183743	20.4795
0	-4.72885	0	0	-4.73461	-0.0620967	2.82586	-0.285358	0.0678098	-0.24671	-33.7251	1.69E-16	9.57079	0	0	0.185792	-0.0321372	-19.8217	0.970388	482.246	412.1	672.764	389.08	389.08	389.08	11.3118	-82.0591	4.97736	584.07	485.443	202.695	190.457	190.457	190.457	-82.6717	-3.43168	-10.7986	48.7401	-1.11165	-3.5209	-1.76457	-0.0732375	1.69464	788.149	103.926	18.4602	0	0	0.186918	23.1147
0	-2.48209	0	0	-2.48228	-0.00735565	0.716641	-0.293489	0.0664259	-0.149256	-31.9721	-1.24E-14	6.98926	0	0	0.176186	-0.19671	-19.9523	1.42088	482.431	411.953	668.451	387.517	387.517	387.517	11.9322	-81.8374	4.73238	565.297	485.036	199.722	190.457	190.457	190.457	-82.5329	-3.96633	-11.0883	48.6046	-1.31122	-3.81597	-1.49214	0.0241697	1.90921	580.658	143.854	-4.29551	0	0	0.124564	25.6418
0	-0.255275	0	0	-0.255385	0.0551642	-1.69435	-0.282538	0.0641709	-0.0636256	-28.6291	-1.35E-15	4.92537	0	0	0.1516	-0.211668	-19.9943	1.38264	481.356	411.964	663.763	385.734	385.734	385.734	12.4451	-81.6819	4.59541	545.984	484.672	197.572	190.457	190.457	190.457	-82.4476	-4.36566	-11.3667	48.5338	-1.54954	-3.59905	-1.12752	0.156764	2.04032	375.187	175.866	-25.9977	0	0	0.0711647	28.0468
0	1.87973	0	0	1.88484	0.12084	-4.22045	-0.257995	0.059865	0.00609391	-24.6509	-4.38E-15	3.4101	0	0	0.122144	-0.104027	-19.9733	0.932109	479.152	412.145	658.871	383.747	383.747	383.747	12.8067	-81.5552	4.56724	526.525	484.388	196.105	190.457	190.457	190.457	-82.3701	-4.59834	-11.6058	48.6	-1.80712	-2.95834	-0.696902	0.304768	2.08	189.239	196.266	-43.5364	0	0	0.0736483	30.3167
0	3.87971	0	0	3.90617	0.184856	-6.66707	-0.226353	0.0531611	0.0563462	-20.7701	2.91E-15	2.35877	0	0	0.0946225	0.0804619	-19.9018	0.206637	475.988	412.503	653.922	381.566	381.566	381.566	13.0084	-81.4326	4.63447	507.231	484.226	195.146	190.457	190.457	190.457	-82.2726	-4.66564	-11.7928	48.8527	-2.04327	-2.05861	-0.256544	0.456991	2.06151	41.2199	204.458	-54.3711	0	0	0.120967	32.4312
0	5.72493	0	0	5.79431	0.242796	-8.86085	-0.194132	0.0447607	0.0843476	-17.4804	4.31E-15	1.64619	0	0	0.072272	0.281682	-19.7762	-0.620726	472.031	413.034	649.035	379.205	379.205	379.205	13.0721	-81.3012	4.77174	488.315	484.219	194.515	190.457	190.457	190.457	-82.1447	-4.59731	-11.928	49.3075	-2.19211	-1.11788	0.121054	0.58664	2.04219	-53.567	201.093	-57.4814	0	0	0.154685	34.3615
0	7.41185	0	0	7.54318	0.291272	-10.6766	-0.167086	0.0358573	0.0914745	-15.0858	-3.38E-16	1.14329	0	0	0.0559253	0.435352	-19.5795	-1.37207	467.407	413.713	644.298	376.68	376.68	376.68	13.0387	-81.157	4.94605	469.892	484.384	194.051	190.457	190.457	190.457	-81.9888	-4.4413	-12.0193	49.943	-2.17615	-0.366039	0.385899	0.60073	2.05202	-93.747	178.809	-53.9185	0	0	0.128662	36.0759
0	8.94752	0	0	9.15074	0.328256	-12.0478	-0.147948	0.0273234	0.0818385	-13.5667	-5.71E-16	0.717978	0	0	0.0445645	0.494394	-19.2885	-1.89153	462.19	414.495	639.773	374.021	374.021	374.021	12.9548	-81.0023	5.12227	451.985	484.718	193.636	190.457	190.457	190.457	-81.8149	-4.25125	-12.0773	50.7026	-1.94301	0.012537	0.498245	0.441418	2.10393	-83.2369	134.334	-45.8622	0	0	0.0494102	37.5465
0	10.3434	0	0	10.617	0.353118	-12.9617	-0.137328	0.019676	0.0610713	-12.7265	-5.29E-15	0.286827	0	0	0.036782	0.4471	-18.882	-2.07037	456.401	415.325	635.493	371.298	371.298	371.298	12.8614	-80.8413	5.26788	434.546	485.197	193.2	190.457	190.457	190.457	-81.6343	-4.07578	-12.1102	51.5058	-1.50599	-0.0735156	0.450793	0.128959	2.20699	-31.106	71.9345	-35.5353	0	0	-0.0395697	38.7543
0	11.6104	0	0	11.9425	0.366444	-13.4489	-0.134139	0.013375	0.0344983	-12.267	-1.18E-15	-0.142498	0	0	0.0312401	0.319451	-18.3466	-1.867	450.015	416.138	631.463	368.63	368.63	368.63	12.7878	-80.6766	5.35644	417.482	485.779	192.713	190.457	190.457	190.457	-81.4545	-3.95192	-12.1223	52.2595	-0.964683	-0.608396	0.291737	-0.232627	2.37815	47.8381	4.71037	-24.6518	0	0	-0.100332	39.6902
0	12.754	0	0	13.1267	0.369759	-13.5698	-0.136403	0.00863476	0.0065497	-11.8786	-2.92E-15	-0.5141	0	0	0.0267358	0.158637	-17.6757	-1.31226	442.977	416.866	627.679	366.201	366.201	366.201	12.7505	-80.5053	5.36952	400.675	486.418	192.179	190.457	190.457	190.457	-81.2756	-3.90281	-12.1146	52.8618	-0.486793	-1.49528	0.122726	-0.517581	2.6394	132.169	-52.7241	-14.2133	0	0	-0.109592	40.3527
0	13.772	0	0	14.1655	0.365146	-13.4016	-0.142659	0.00541521	-0.0190688	-11.3755	-1.65E-15	-0.767883	0	0	0.0224608	0.00714241	-16.8638	-0.493342	435.225	417.43	624.146	364.254	364.254	364.254	12.7564	-80.3172	5.29703	384.004	487.064	191.621	190.457	190.457	190.457	-81.0885	-3.93884	-12.0867	53.2041	-0.244525	-2.60531	0.0502583	-0.667394	2.95811	199.746	-93.9329	-4.799	0	0	-0.0481405	40.7424
0	14.6541	0	0	15.05	0.354801	-13.0234	-0.151651	0.0033773	-0.0392528	-10.6476	2.24E-15	-0.888097	0	0	0.0179414	-0.113852	-15.8997	0.478849	426.719	417.75	620.904	363.038	363.039	363.039	12.8063	-80.0934	5.1364	367.356	487.676	191.074	190.457	190.457	190.457	-80.8744	-4.0607	-12.0391	53.1793	-0.330311	-3.81823	0.145233	-0.706435	3.21912	232.65	-121.237	3.12522	0	0	0.0821078	40.857
0	15.3842	0	0	15.7674	0.34058	-12.5016	-0.162539	0.00223492	-0.0528623	-9.6662	-2.11E-16	-0.895951	0	0	0.0131234	-0.204039	-14.7629	1.50475	417.466	417.756	618.021	362.709	362.709	362.709	12.8988	-79.808	4.89081	350.641	488.221	190.578	190.457	190.457	190.457	-80.6068	-4.26314	-11.975	52.6965	-0.699054	-5.04263	0.388649	-0.682568	3.32205	229.06	-137.946	9.20906	0	0	0.237147	40.6887
0	15.9413	0	0	16.3001	0.323829	-11.8843	-0.174463	0.00194269	-0.061693	-8.43988	-2.37E-15	-0.832935	0	0	0.00824367	-0.271574	-13.4268	2.51025	407.521	417.404	615.583	363.241	363.241	363.241	13.0318	-79.4281	4.56821	333.797	488.674	190.17	190.457	190.457	190.457	-80.252	-4.53646	-11.9004	51.6942	-1.19087	-6.20859	0.624981	-0.651206	3.27348	214.196	-148.861	13.5599	0	0	0.394258	40.2262
0	16.2982	0	0	16.6243	0.305616	-11.21	-0.186312	0.00258711	-0.0681459	-7.00145	-1.65E-15	-0.752785	0	0	0.00374405	-0.316446	-11.8702	3.42713	396.948	416.693	613.672	364.465	364.465	364.465	13.1989	-78.9155	4.18219	316.784	489.019	189.888	190.457	190.457	190.457	-79.7703	-4.86423	-11.8229	50.1532	-1.63071	-7.23255	0.70062	-0.617312	3.1601	213.029	-152.71	16.4225	0	0	0.600853	39.4644
0	16.4199	0	0	16.7088	0.287072	-10.5201	-0.197043	0.004394	-0.0735474	-5.44347	2.54E-16	-0.698083	0	0	0.000170933	-0.327324	-10.0902	4.16925	385.786	415.661	612.352	366.159	366.159	366.159	13.3859	-78.2278	3.75278	299.572	489.244	189.762	190.457	190.457	190.457	-79.1166	-5.22035	-11.7488	48.1095	-1.91401	-8.0017	0.570771	-0.518281	3.07268	230.369	-138.401	17.6898	0	0	0.899241	38.4175
0	16.2657	0	0	16.5167	0.269535	-9.86489	-0.205394	0.00753919	-0.0768893	-3.86716	4.23E-16	-0.698033	0	0	-0.00200162	-0.296574	-8.10928	4.63201	374.046	414.381	611.694	368.122	368.122	368.122	13.5693	-77.322	3.30539	282.138	489.336	189.813	190.457	190.457	190.457	-78.2433	-5.56955	-11.6814	45.6625	-2.01821	-8.4008	0.309898	-0.320278	3.03662	248.902	-98.3965	16.753	0	0	1.2014	37.126
0	15.7955	0	0	16.0112	0.254309	-9.29387	-0.210055	0.012005	-0.0751509	-2.34563	5.50E-16	-0.764894	0	0	-0.00246777	-0.233435	-5.9742	4.71717	361.742	412.948	611.78	370.184	370.184	370.184	13.7209	-76.1587	2.86521	264.471	489.291	190.056	190.457	190.457	190.457	-77.1063	-5.874	-11.6199	42.9608	-1.97534	-8.35155	0.0553679	-0.0819832	3.01562	240.84	-39.1615	12.8468	0	0	1.30287	35.6536
0	14.9784	0	0	15.1626	0.242141	-8.83616	-0.210054	0.0173913	-0.0651849	-0.899152	-2.11E-15	-0.900036	0	0	-0.00106111	-0.159539	-3.74616	4.36747	348.947	411.472	612.695	372.209	372.209	372.209	13.8148	-74.7062	2.44917	246.583	489.116	190.491	190.457	190.457	190.457	-75.6692	-6.10425	-11.5585	40.1634	-1.84834	-7.83722	-0.0462527	0.119406	2.97146	179.642	28.1816	5.63313	0	0	1.02263	34.0745
0	13.7991	0	0	13.9547	0.232716	-8.48087	-0.204979	0.02325	-0.0460339	0.521194	3.00E-15	-1.05782	0	0	0.00239032	-0.0951099	-1.48804	3.59579	335.828	410.07	614.491	374.105	374.105	374.105	13.834	-72.943	2.05945	228.523	488.833	191.101	190.457	190.457	190.457	-73.9077	-6.24797	-11.4866	37.3969	-1.71284	-6.91282	0.0787524	0.248288	2.88856	56.6917	95.5829	-4.27856	0	0	0.358788	32.4569
0	12.2575	0	0	12.3852	0.224537	-8.17202	-0.195279	0.0287104	-0.0199244	1.98766	-4.06E-15	-1.19674	0	0	0.00820391	-0.0479524	0.74576	2.49216	322.651	408.857	617.168	375.835	375.835	375.835	13.7707	-70.8566	1.68405	210.38	488.479	191.847	190.457	190.457	190.457	-71.8088	-6.31049	-11.3902	34.7329	-1.64084	-5.69984	0.398111	0.320276	2.77341	-113.028	158.721	-15.1699	0	0	-0.512667	30.8531
0	10.3638	0	0	10.4622	0.215279	-7.82185	-0.182199	0.0330683	0.00823593	3.53226	-4.40E-15	-1.2564	0	0	0.0165969	-0.0114188	2.91263	1.2029	309.749	407.926	620.662	377.419	377.419	377.419	13.6213	-68.4412	1.30483	192.268	488.102	192.662	190.457	190.457	190.457	-69.3675	-6.30644	-11.2536	32.1957	-1.68349	-4.36428	0.799398	0.363518	2.62785	-297.523	213.526	-25.0078	0	0	-1.35908	29.2998
0	8.12966	0	0	8.19721	0.202469	-7.33633	-0.167462	0.0357009	0.0327718	5.0839	4.12E-15	-1.19781	0	0	0.0272057	0.0316591	4.9798	-0.109652	297.461	407.337	624.852	378.912	378.912	378.912	13.3803	-65.694	0.908525	174.303	487.746	193.454	190.457	190.457	190.457	-66.5817	-6.24766	-11.0614	29.7863	-1.86023	-3.07732	1.16137	0.389914	2.44313	-464.425	254.288	-32.1917	0	0	-2.01486	27.8248
0	5.56201	0	0	5.59969	0.184166	-6.6408	-0.153003	0.0365422	0.0486939	6.4123	3.43E-15	-0.978686	0	0	0.0383703	0.103363	6.92068	-1.30784	286.078	407.114	629.574	380.377	380.377	380.377	13.0355	-62.6128	0.495717	156.571	487.444	194.118	190.457	190.457	190.457	-63.4491	-6.13421	-10.7998	27.5063	-2.16063	-1.97147	1.4134	0.393063	2.21419	-594.349	275.417	-36.0139	0	0	-2.41651	26.4535
0	2.66239	0	0	2.67562	0.159386	-5.69605	-0.141131	0.0358127	0.0524261	7.07797	5.08E-16	-0.582057	0	0	0.0463766	0.225835	8.71149	-2.30279	275.817	407.244	634.632	381.858	381.858	381.858	12.5708	-59.195	0.0839958	139.115	487.214	194.556	190.457	190.457	190.457	-59.9663	-5.95227	-10.4581	25.3706	-2.5586	-1.11587	1.54107	0.373137	1.9559	-682.038	274.922	-36.4498	0	0	-2.56781	25.2132
0	-0.567188	0	0	-0.56895	0.128187	-4.50219	-0.134517	0.0341612	0.0418529	6.46047	5.08E-16	0.00832967	0	0	0.0450899	0.415416	10.3289	-3.05809	266.819	407.693	639.816	383.388	383.388	383.388	11.9708	-55.4403	-0.29499	121.92	487.052	194.706	190.457	190.457	190.457	-56.1323	-5.67883	-10.0289	23.4085	-3.02425	-0.520274	1.57679	0.348473	1.70311	-733.535	256.021	-33.9718	0	0	-2.51357	24.135
0	-4.11289	0	0	-4.1189	0.0915035	-3.09352	-0.135836	0.0322905	0.0168257	3.88296	1.69E-16	0.784999	0	0	0.0268206	0.676172	11.749	-3.57685	259.17	408.408	644.915	384.997	384.997	384.997	11.228	-51.3572	-0.602616	104.929	486.938	194.571	190.457	190.457	190.457	-51.9565	-5.29046	-9.50935	21.6557	-3.52448	-0.160335	1.57206	0.340802	1.48928	-760.27	224.848	-29.3939	0	0	-2.3155	23.2554
0	-7.93471	0	0	-7.93755	0.0508331	-1.52742	-0.147331	0.0306888	-0.0207707	-1.20806	-5.08E-16	1.7023	0	0	-0.0152011	0.996333	12.9483	-3.88139	252.934	409.318	649.726	386.726	386.726	386.726	10.3483	-46.9723	-0.802582	88.0694	486.844	194.247	190.457	190.457	190.457	-47.4686	-4.77297	-8.90031	20.1447	-4.01551	-0.00471427	1.57051	0.347199	1.3252	-773.224	185.924	-23.6702	0	0	-2.03005	22.6175
0	-11.9534	0	0	-11.9534	0.00792616	0.127226	-0.170008	0.029661	-0.0665909	-9.01759	-1.10E-15	2.68758	0	0	-0.0826477	1.35195	13.905	-3.99513	248.169	410.342	654.061	388.619	388.619	388.619	9.35418	-42.3409	-0.869897	71.2947	486.737	193.931	190.457	190.457	190.457	-42.7298	-4.12941	-8.2078	18.898	-4.44303	-0.0286557	1.59855	0.336364	1.19342	-781.283	141.223	-17.7485	0	0	-1.6982	22.2691
0	-16.0423	0	0	-16.0504	-0.035472	1.80059	-0.202348	0.0289047	-0.114346	-19.1719	-1.18E-15	3.61837	0	0	-0.16734	1.71761	14.6019	-3.93074	244.938	411.392	657.741	390.718	390.718	390.718	8.28368	-37.5544	-0.797867	54.6381	486.596	193.905	190.457	190.457	190.457	-37.8394	-3.38406	-7.44442	17.9258	-4.75836	-0.2145	1.66739	0.27384	1.06898	-791.1	91.9451	-12.2119	0	0	-1.34039	22.26
0	-20.0306	0	0	-20.0681	-0.0777551	3.42803	-0.239534	0.0273341	-0.157412	-30.623	2.37E-15	4.33987	0	0	-0.249929	2.07774	15.0286	-3.68528	243.3	412.391	660.598	393.047	393.046	393.046	7.18715	-32.7412	-0.601472	38.246	486.414	194.484	190.457	190.457	190.457	-32.9334	-2.58146	-6.63177	17.226	-4.93782	-0.549841	1.74577	0.158144	0.936463	-799.201	42.57	-7.12467	0	0	-0.949032	22.6357
0	-23.7226	0	0	-23.8169	-0.117443	4.9506	-0.274361	0.0227997	-0.190653	-41.8253	1.35E-15	4.66319	0	0	-0.305421	2.43064	15.1828	-3.24742	243.292	413.283	662.489	395.604	395.604	395.604	6.11984	-28.0541	-0.317888	22.3756	486.205	195.948	190.457	190.457	190.457	-28.1708	-1.7813	-5.80053	16.7901	-4.98729	-1.02521	1.77435	0.0254758	0.795572	-793.585	-0.305537	-1.98785	0	0	-0.523801	23.4315
0	-26.929	0	0	-27.1067	-0.153104	6.31284	-0.300788	0.0138404	-0.211331	-51.2646	4.74E-15	4.51549	0	0	-0.315249	2.78347	15.0696	-2.61234	244.904	414.047	663.306	398.361	398.361	398.361	5.13183	-23.6481	-0.00437516	7.3505	485.991	198.478	190.457	190.457	190.457	-23.7096	-1.05168	-4.98601	16.6097	-4.92942	-1.63159	1.714	-0.0809268	0.658385	-764.889	-31.3055	3.77841	0	0	-0.09877	24.6673
0	-29.499	0	0	-29.7763	-0.183355	7.46282	-0.316355	0.000640073	-0.218578	-57.9105	-2.37E-15	3.97776	0	0	-0.276122	3.14486	14.7017	-1.79193	248.066	414.701	663.003	401.256	401.256	401.256	4.25871	-19.6563	0.268814	-6.50502	485.785	202.124	190.457	190.457	190.457	-19.6823	-0.46097	-4.22123	16.677	-4.79181	-2.35704	1.58263	-0.140174	0.543465	-717.304	-49.372	10.4208	0	0	0.273844	26.3432
0	-31.3425	0	0	-31.7178	-0.206986	8.35704	-0.322234	-0.0147653	-0.21354	-61.4089	3.72E-15	3.25712	0	0	-0.200297	3.5214	14.0994	-0.812053	252.653	415.298	661.592	404.217	404.217	404.217	3.51673	-16.1719	0.433276	-18.9228	485.581	206.816	190.457	190.457	190.457	-16.179	-0.0657127	-3.53096	16.9755	-4.60546	-3.18367	1.4208	-0.146321	0.464127	-660.808	-54.8389	17.5968	0	0	0.558173	28.4373
0	-32.4376	0	0	-32.8889	-0.223079	8.9637	-0.322056	-0.0294782	-0.198502	-62.0557	2.37E-15	2.58872	0	0	-0.108451	3.91682	13.2903	0.295546	258.5	415.918	659.135	407.172	407.172	407.172	2.90447	-13.2397	0.439951	-29.72	485.349	212.396	190.457	190.457	190.457	-13.24	0.101974	-2.9293	17.4726	-4.40399	-4.08471	1.25016	-0.102599	0.422833	-602.381	-48.5283	24.4522	0	0	0.741649	30.9061
0	-32.8248	0	0	-33.3144	-0.231016	9.26217	-0.32033	-0.0401822	-0.17583	-60.6109	-1.69E-15	2.23436	0	0	-0.0202819	4.33119	12.3072	1.49621	265.416	416.649	655.733	410.059	410.059	410.059	2.40954	-10.8586	0.270762	-38.7983	485.043	218.662	190.457	190.457	190.457	-10.8594	0.0414908	-2.42072	18.1241	-4.21495	-5.02401	1.07858	-0.0241965	0.411639	-547.134	-32.6812	29.7553	0	0	0.832444	33.6881
0	-32.5927	0	0	-33.0758	-0.230461	9.2413	-0.320959	-0.0438428	-0.147527	-58.0288	-7.78E-15	2.45072	0	0	0.0522192	4.76075	11.1854	2.75104	273.192	417.574	651.518	412.818	412.818	412.818	2.01743	-8.99095	-0.0591008	-46.1209	484.618	225.396	190.457	190.457	190.457	-8.99568	-0.216928	-2.00453	18.8847	-4.05151	-5.96004	0.915548	0.0718174	0.426582	-501.034	-10.0548	32.1523	0	0	0.855966	36.7097
0	-31.8584	0	0	-32.2933	-0.221379	8.89972	-0.325927	-0.0392281	-0.114841	-55.1711	-7.78E-15	3.33918	0	0	0.106035	5.19856	9.95989	4.01627	281.611	418.757	646.635	415.388	415.388	415.388	1.71924	-7.57679	-0.506975	-51.6814	484.049	232.39	190.457	190.457	190.457	-7.58649	-0.619197	-1.68072	19.717	-3.91093	-6.85153	0.779644	0.159018	0.461341	-471.853	13.3254	30.8367	0	0	0.851001	39.8917
0	-30.7476	0	0	-31.1047	-0.204147	8.24984	-0.334789	-0.0278111	-0.0792555	-52.6209	7.27E-15	4.7354	0	0	0.143689	5.6368	8.66292	5.2459	290.471	420.233	641.24	417.699	417.699	417.699	1.51468	-6.54811	-1.0132	-55.4778	483.344	239.44	190.457	190.457	190.457	-6.56259	-1.09769	-1.45345	20.5942	-3.78257	-7.66219	0.686967	0.212449	0.516385	-464.388	30.0354	26.1822	0	0	0.85562	43.1561
0	-29.3796	0	0	-29.6452	-0.179661	7.32272	-0.345498	-0.0129228	-0.0423362	-50.6781	-5.08E-15	6.27999	0	0	0.168979	6.06947	7.3222	6.39571	299.6	422.003	635.492	419.673	419.673	419.673	1.40957	-5.83966	-1.51338	-57.4985	482.538	246.354	190.457	190.457	190.457	-5.85866	-1.58282	-1.3299	21.5015	-3.65825	-8.36255	0.643211	0.225227	0.588854	-479.137	35.5292	19.7825	0	0	0.899245	46.4307
0	-27.8567	0	0	-28.0333	-0.149351	6.16978	-0.356168	0.00184592	-0.00606759	-49.4892	7.11E-15	7.58891	0	0	0.184974	6.49288	5.95922	7.42646	308.868	424.034	629.55	421.217	421.217	421.217	1.41046	-5.39643	-1.94996	-57.7207	481.684	252.945	190.457	190.457	190.457	-5.42036	-2.01381	-1.31633	22.4384	-3.53682	-8.92767	0.643146	0.198599	0.679468	-512.848	28.4061	13.8095	0	0	1.00394	49.6528
0	-26.2575	0	0	-26.3595	-0.115025	4.85805	-0.365558	0.0136552	0.0274087	-49.078	9.14E-15	8.37764	0	0	0.193787	6.90529	4.5876	8.30558	318.2	426.269	623.578	422.219	422.219	422.219	1.52014	-5.17956	-2.28051	-56.1109	480.834	259.038	190.457	190.457	190.457	-5.20952	-2.34656	-1.41464	23.4208	-3.42613	-9.33259	0.663185	0.145097	0.786267	-557.716	11.9874	10.1901	0	0	1.18331	52.7716
0	-24.6339	0	0	-24.6819	-0.0786073	3.46079	-0.372143	0.0207395	0.0562008	-49.2553	2.20E-15	8.50517	0	0	0.196707	7.3064	3.21146	9.00487	327.565	428.634	617.743	422.556	422.556	422.556	1.73573	-5.1702	-2.48109	-52.6271	480.028	264.473	190.457	190.457	190.457	-5.20758	-2.55669	-1.62095	24.4849	-3.34423	-9.54966	0.667097	0.0672655	0.904552	-602.414	-10.0729	10.0407	0	0	1.44432	55.7498
0	-23.0128	0	0	-23.0283	-0.0418752	2.0473	-0.373852	0.0228327	0.0794002	-49.624	1.52E-15	8.00603	0	0	0.194682	7.69925	1.82453	9.4954	336.965	431.046	612.205	422.103	422.103	422.103	2.04883	-5.36894	-2.54457	-47.2271	479.289	269.117	190.457	190.457	190.457	-5.41474	-2.63779	-1.92599	25.688	-3.32351	-9.55034	0.621102	-0.0433379	1.02554	-636.159	-35.9948	13.4308	0	0	1.78576	58.5655
0	-21.4027	0	0	-21.4043	-0.0063296	0.67707	-0.368798	0.0209862	0.0966677	-49.7173	6.77E-16	7.04973	0	0	0.188699	8.09421	0.410858	9.74298	346.414	433.425	607.108	420.768	420.768	420.768	2.44717	-5.78963	-2.47508	-39.8821	478.623	272.863	190.457	190.457	190.457	-5.84392	-2.59587	-2.31723	27.1047	-3.41891	-9.31173	0.516524	-0.178562	1.1454	-652.986	-62.9699	19.4281	0	0	2.191	61.2115
0	-19.8027	0	0	-19.8038	0.0268591	-0.603034	-0.356691	0.0164417	0.108102	-49.2245	-6.09E-15	5.81044	0	0	0.179871	8.51043	-1.05272	9.70975	355.922	435.7	602.567	418.52	418.52	418.52	2.91721	-6.45086	-2.28266	-30.5922	478.021	275.64	190.457	190.457	190.457	-6.51245	-2.44386	-2.78179	28.8168	-3.71037	-8.82565	0.379249	-0.296336	1.27318	-653.984	-85.9508	26.7451	0	0	2.63066	63.6933
0	-18.2088	0	0	-18.2177	0.056819	-1.75812	-0.339096	0.0102755	0.11366	-48.0934	-6.77E-15	4.42414	0	0	0.169421	8.97127	-2.59287	9.36348	365.494	437.817	598.663	415.413	415.413	415.413	3.44545	-7.36896	-1.97936	-19.3923	477.472	277.406	190.457	190.457	190.457	-7.43538	-2.1977	-3.30798	30.9008	-4.29066	-8.1029	0.262692	-0.343485	1.42693	-644.99	-101.235	34.0535	0	0	3.07285	66.025
0	-16.618	0	0	-16.638	0.0829529	-2.76456	-0.318512	0.00363004	0.114073	-46.4672	-7.78E-15	3.01835	0	0	0.158554	9.49558	-4.23543	8.69311	375.134	439.737	595.447	411.603	411.603	411.603	4.01816	-8.55497	-1.5784	-6.34711	476.959	278.157	190.457	190.457	190.457	-8.62261	-1.87498	-3.88487	33.411	-5.24024	-7.1676	0.241381	-0.280824	1.6301	-636.327	-108.72	40.1152	0	0	3.50829	68.2224
0	-15.0294	0	0	-15.0599	0.104893	-3.6082	-0.297265	-0.00245691	0.109755	-44.5523	-4.06E-15	1.70504	0	0	0.148146	10.0881	-6.00034	7.72726	384.86	441.436	592.958	407.343	407.342	407.342	4.6211	-10.0144	-1.09373	8.45971	476.463	277.915	190.457	190.457	190.457	-10.0788	-1.49429	-4.50168	36.3585	-6.59473	-6.04629	0.388455	-0.102611	1.90472	-637.801	-111.298	43.8307	0	0	3.94201	70.2967
0	-13.4441	0	0	-13.4825	0.122518	-4.28483	-0.276977	-0.0074325	0.101216	-42.5111	4.06E-15	0.547777	0	0	0.138476	10.7316	-7.89649	6.55005	394.724	442.902	591.244	402.962	402.962	402.962	5.23974	-11.7483	-0.54097	24.9364	475.969	276.734	190.457	190.457	190.457	-11.805	-1.07577	-5.14745	39.6921	-8.31226	-4.76443	0.754279	0.170529	2.26068	-656.506	-110.578	44.7632	0	0	4.37995	72.2456
0	-11.8662	0	0	-11.9086	0.135999	-4.80154	-0.258191	-0.0106604	0.088503	-40.3778	-3.38E-15	-0.381826	0	0	0.129156	11.3816	-9.91743	5.30758	404.814	444.12	590.383	398.829	398.829	398.829	5.85951	-13.7554	0.060941	42.9902	475.464	274.688	190.457	190.457	190.457	-13.8	-0.642449	-5.81046	43.2887	-10.2463	-3.36411	1.31061	0.504316	2.68518	-687.363	-102.502	42.8233	0	0	4.75867	74.0462
0	-10.3038	0	0	-10.3465	0.145886	-5.18002	-0.240799	-0.0115199	0.0720494	-38.0882	-2.71E-15	-1.01114	0	0	0.119349	11.9643	-12.0408	4.19468	415.238	445.061	590.504	395.277	395.277	395.277	6.46682	-16.0315	0.688484	62.5277	474.942	271.88	190.457	190.457	190.457	-16.0612	-0.221204	-6.47839	46.9641	-12.1415	-1.93793	1.94334	0.83934	3.12865	-714.7	-81.5555	38.3858	0	0	4.9286	75.6513
0	-8.77114	0	0	-8.81137	0.153093	-5.45563	-0.224912	-0.00980893	0.0543356	-35.5925	-4.74E-15	-1.29112	0	0	0.10838	12.3873	-14.2316	3.42111	426.086	445.683	591.774	392.544	392.544	392.544	7.05048	-18.5679	1.31528	83.4501	474.401	268.433	190.457	190.457	190.457	-18.5821	0.159233	-7.13896	50.5001	-13.6833	-0.659957	2.49306	1.06473	3.49045	-721.274	-49.6783	31.9343	0	0	4.7194	76.9938
0	-7.28875	0	0	-7.32469	0.158525	-5.66316	-0.211277	-0.00549673	0.0389101	-32.9463	-3.38E-15	-1.15561	0	0	0.0962723	12.5652	-16.4481	3.1687	437.386	445.947	594.356	390.731	390.731	390.731	7.60209	-21.3488	1.91873	105.65	473.848	264.476	190.457	190.457	190.457	-21.3496	0.475319	-7.78071	53.6845	-14.6118	0.220516	2.82438	1.06972	3.64293	-696.802	-14.5947	23.836	0	0	4.07809	78.0007
0	-5.87975	0	0	-5.91028	0.16252	-5.81571	-0.201067	0.001465	0.0281457	-30.3324	-6.77E-16	-0.508159	0	0	0.0837216	12.4535	-18.646	3.55441	449.081	445.846	598.344	389.784	389.784	389.784	8.11598	-24.3497	2.48696	129.013	473.3	260.13	190.457	190.457	190.457	-24.3414	0.71588	-8.39434	56.3607	-14.8357	0.445636	2.84968	0.833444	3.50789	-633.88	18.7739	13.8757	0	0	3.09807	78.6118
0	-4.56514	0	0	-4.58943	0.164525	-5.89225	-0.195555	0.0112829	0.0209844	-28.0293	-2.03E-15	0.758049	0	0	0.0715623	12.0675	-20.7808	4.60041	461.012	445.423	603.719	389.498	389.498	389.498	8.58922	-27.5392	3.02033	153.432	472.782	255.499	190.457	190.457	190.457	-27.5273	0.883321	-8.97416	58.4712	-14.4612	-0.142846	2.53165	0.464134	3.14594	-523.027	52.4069	1.53829	0	0	1.94986	78.7935
0	-3.3598	0	0	-3.3774	0.163367	-5.84806	-0.195678	0.0238442	0.0139239	-26.3193	-2.03E-15	2.66174	0	0	0.060093	11.4779	-22.8067	6.20954	472.913	444.761	610.326	389.579	389.579	389.579	9.02284	-30.8833	3.52578	178.81	472.339	250.676	190.457	190.457	190.457	-30.8738	0.987128	-9.51949	60.0618	-13.711	-1.51612	1.89692	0.133756	2.71402	-359.634	89.0356	-12.8267	0	0	0.836799	78.5372
0	-2.27222	0	0	-2.28329	0.157977	-5.64222	-0.201612	0.038574	0.00410634	-25.3771	2.96E-15	5.08342	0	0	0.0489744	10.787	-24.6767	8.15987	484.411	443.94	617.888	389.742	389.742	389.742	9.42407	-34.35	4.00891	205.068	472.027	245.761	190.457	190.457	190.457	-34.3493	1.03435	-10.0355	61.2462	-12.8045	-3.44532	1.04793	-0.0393789	2.34497	-155.236	123.484	-27.4757	0	0	-0.0421229	77.8481
0	-1.30627	0	0	-1.3118	0.14808	-5.26392	-0.21293	0.0543738	-0.00948787	-25.2309	6.77E-16	7.76301	0	0	0.0379149	10.1021	-26.3476	10.1381	495.071	442.992	626.044	389.784	389.784	389.784	9.80861	-37.913	4.46935	232.133	471.917	240.881	190.457	190.457	190.457	-37.9285	1.02314	-10.5336	62.1628	-11.8888	-5.5662	0.184637	-0.0349145	2.0922	53.6437	146.049	-40.4287	0	0	-0.575498	76.7381
0	-0.463084	0	0	-0.464676	0.134498	-4.74404	-0.228218	0.0690057	-0.0255887	-25.7092	0	10.277	0	0	0.0273083	9.51007	-27.787	11.819	504.485	441.884	634.411	389.604	389.604	389.604	10.2004	-41.5528	4.90244	259.933	472.084	236.189	190.457	190.457	190.457	-41.5938	0.943219	-11.0302	62.9395	-11.0344	-7.49557	-0.441269	0.11553	1.93522	216.337	154.257	-50.7439	0	0	-0.794356	75.2238
0	0.25662	0	0	0.257288	0.118923	-4.14691	-0.245817	0.0803534	-0.0420349	-26.5354	2.03E-15	12.209	0	0	0.018133	9.05693	-28.9744	12.9605	512.372	440.548	642.658	389.167	389.167	389.167	10.6265	-45.2556	5.30622	288.392	472.595	231.855	190.457	190.457	190.457	-45.3342	0.783078	-11.5438	63.6598	-10.2587	-8.95091	-0.677608	0.360534	1.83766	301.727	154.414	-58.5987	0	0	-0.79755	73.3228
0	0.850913	0	0	0.852555	0.103365	-3.54948	-0.264156	0.0869908	-0.0569876	-27.397	1.35E-15	13.2456	0	0	0.0110417	8.73897	-29.8955	13.4568	518.609	438.934	650.553	388.469	388.469	388.469	11.1096	-49.0102	5.6876	317.418	473.493	228.05	190.457	190.457	190.457	-49.1408	0.53831	-12.0903	64.339	-9.54593	-9.81185	-0.552037	0.643085	1.78131	315.084	154.985	-63.8387	0	0	-0.666623	71.0429
0	1.31573	0	0	1.31756	0.0895395	-3.01798	-0.281805	0.0885561	-0.0701834	-27.9808	1.35E-15	13.2391	0	0	0.00567193	8.51215	-30.5346	13.327	523.208	437.038	657.966	387.522	387.522	387.522	11.661	-52.8056	6.06264	346.913	474.792	224.931	190.457	190.457	190.457	-53.0047	0.215066	-12.6785	64.9232	-8.85853	-10.0996	-0.269731	0.885232	1.75552	296.049	157.49	-66.0219	0	0	-0.473726	68.3735
0	1.64392	0	0	1.64559	0.0784941	-2.59296	-0.297344	0.0858724	-0.083219	-27.9809	-1.35E-15	12.2383	0	0	0.000823598	8.31855	-30.8758	12.6557	526.24	434.895	664.824	386.364	386.364	386.364	12.2766	-56.6286	6.45081	376.77	476.469	222.628	190.457	190.457	190.457	-56.9133	-0.171876	-13.3064	65.3218	-8.14751	-9.89678	-0.0361497	1.02905	1.75221	283.037	161.243	-65.6722	0	0	-0.271261	65.2899
0	1.82358	0	0	1.82503	0.0705591	-2.28744	-0.309163	0.0808152	-0.0983526	-27.0989	-1.69E-15	10.4857	0	0	-0.00467897	8.11234	-30.908	11.5365	527.782	432.565	671.072	385.072	385.072	385.072	12.9363	-60.461	6.86815	406.863	478.471	221.246	190.457	190.457	190.457	-60.848	-0.602474	-13.9594	65.4506	-7.36439	-9.27945	0.0457179	1.0597	1.76187	294.223	167.675	-64.2913	0	0	-0.0665045	61.7664
0	1.83606	0	0	1.8373	0.0655453	-2.09433	-0.31555	0.0756017	-0.118071	-25.0828	-5.08E-15	8.33942	0	0	-0.0110731	7.87269	-30.632	10.044	527.899	430.118	676.645	383.762	383.762	383.762	13.6066	-64.2759	7.32305	437.044	480.718	220.856	190.457	190.457	190.457	-64.7791	-1.0532	-14.6119	65.2611	-6.47398	-8.29463	-0.0311632	0.992847	1.76488	331.722	179.098	-63.0844	0	0	0.163587	57.7906
0	1.65517	0	0	1.65619	0.0630299	-1.99743	-0.314732	0.0721359	-0.144235	-21.7713	7.27E-15	6.17543	0	0	-0.017267	7.60408	-30.0636	8.23194	526.647	427.64	681.474	382.57	382.57	382.57	14.2452	-68.0345	7.81503	467.128	483.12	221.492	190.457	190.457	190.457	-68.6625	-1.49729	-15.2315	64.751	-5.46898	-6.96662	-0.2085	0.858546	1.74352	387.704	195.851	-61.9806	0	0	0.432146	53.3731
0	1.24933	0	0	1.25007	0.0625845	-1.98027	-0.305533	0.0716673	-0.177524	-17.1886	-3.89E-15	4.30013	0	0	-0.0210592	7.32817	-29.2341	6.14533	524.104	425.225	685.499	381.625	381.625	381.625	14.8062	-71.6843	8.33545	496.885	485.585	223.138	190.457	190.457	190.457	-72.4378	-1.90538	-15.784	63.9569	-4.38038	-5.31414	-0.387597	0.696481	1.68527	446.316	215.56	-59.8322	0	0	0.711136	48.5538
0	0.58759	0	0	0.587953	0.0638098	-2.02748	-0.287594	0.0740701	-0.21774	-11.5652	-3.81E-16	2.83503	0	0	-0.0198862	7.07033	-28.1882	3.84184	520.398	422.982	688.689	381.019	381.019	381.019	15.2466	-75.1606	8.86821	526.049	488.026	225.72	190.457	190.457	190.457	-76.0302	-2.24806	-16.2389	62.9358	-3.27549	-3.37406	-0.474431	0.550009	1.5931	490.537	232.957	-55.1109	0	0	0.9443	43.4055
0	-0.350665	0	0	-0.350896	0.0661916	-2.11923	-0.261658	0.0784461	-0.264313	-5.31777	-6.30E-15	1.76636	0	0	-0.0119761	6.84598	-26.9802	1.40851	515.739	421.016	691.064	380.797	380.797	380.797	15.5321	-78.3909	9.38952	554.321	490.371	229.106	190.457	190.457	190.457	-79.3569	-2.50097	-16.5717	61.7475	-2.23949	-1.22294	-0.422027	0.449637	1.47849	509.513	240.545	-47.1078	0	0	1.09052	38.0381
0	-1.56505	0	0	-1.56623	0.0688951	-2.22336	-0.22868	0.0834413	-0.317322	1.12048	1.90E-15	1.00411	0	0	0.00284473	6.65324	-25.6711	-1.03548	510.432	419.415	692.705	380.956	380.956	380.956	15.6418	-81.303	9.86802	581.389	492.556	233.109	190.457	190.457	190.457	-82.3371	-2.65029	-16.7648	60.4456	-1.34567	1.01715	-0.246718	0.410121	1.36064	504.375	231.838	-36.2688	0	0	1.14864	32.5996
0	-3.02716	0	0	-3.02958	0.0707092	-2.29322	-0.189149	0.0879555	-0.377004	7.44728	1.04E-15	0.487979	0	0	0.0231044	6.47303	-24.3253	-3.35343	504.862	418.228	693.739	381.456	381.456	381.456	15.5699	-83.8338	10.2673	606.929	494.524	237.502	190.457	190.457	190.457	-84.9027	-2.69555	-16.8066	59.0785	-0.628272	3.19272	-0.0145402	0.423432	1.25759	486.664	204.411	-24.0064	0	0	1.14655	27.2702
0	-4.6804	0	0	-4.68409	0.070213	-2.27411	-0.142426	0.0913334	-0.443039	13.597	-6.77E-16	0.221196	0	0	0.0464263	6.27605	-23.0089	-5.41681	499.459	417.455	694.321	382.244	382.244	382.244	15.3243	-85.9361	10.5517	630.614	496.219	242.023	190.457	190.457	190.457	-87.0048	-2.64784	-16.6913	57.6947	-0.0723633	5.1475	0.183975	0.440707	1.16701	474.179	158.466	-11.7543	0	0	1.12679	22.2443
0	-6.44716	0	0	-6.45157	0.0660889	-2.11527	-0.0876606	0.0931727	-0.513285	19.6319	6.19E-15	0.234047	0	0	0.0699954	6.03578	-21.7879	-7.1308	494.641	417.051	694.602	383.266	383.266	383.266	14.9233	-87.5809	10.6938	652.107	497.583	246.381	190.457	190.457	190.457	-88.6171	-2.52468	-16.4198	56.3505	0.371439	6.75896	0.257331	0.374937	1.06251	485.966	95.8088	-0.275297	0	0	1.12446	17.7086
0	-8.24076	0	0	-8.24479	0.0574756	-1.78342	-0.0249904	0.0930032	-0.585089	25.559	1.68E-15	0.527422	0	0	0.0906335	5.74556	-20.728	-8.45349	490.776	416.941	694.697	384.475	384.475	384.475	14.3902	-88.7562	10.6792	671.068	498.559	250.255	190.457	190.457	190.457	-89.7321	-2.3451	-15.9995	55.119	0.749516	7.9766	0.118091	0.110269	0.904204	543.664	14.387	10.5126	0	0	1.14493	13.824
0	-9.97835	0	0	-9.98085	0.0443534	-1.27764	0.0425711	0.0903561	-0.654402	31.0814	2.69E-15	1.08256	0	0	0.104566	5.43763	-19.8946	-9.40788	488.125	417.036	694.649	385.825	385.825	385.825	13.7515	-89.4627	10.5057	687.161	499.094	253.3	190.457	190.457	190.457	-90.3574	-2.1282	-15.444	54.0992	1.05856	8.85598	-0.2843	-0.446725	0.657568	663.686	-92.4948	20.7759	0	0	1.07901	10.718
0	-11.5897	0	0	-11.5904	0.0278425	-0.640962	0.108297	0.0855066	-0.716068	35.4824	2.34E-15	1.96961	0	0	0.107708	5.19665	-19.3505	-10.0849	486.807	417.252	694.402	387.275	387.275	387.275	13.0374	-89.7117	10.1783	700.065	499.141	255.172	190.457	190.457	190.457	-90.512	-1.89643	-14.7708	53.4167	1.21289	9.57798	-0.923079	-1.29399	0.32504	847.42	-234.71	29.9237	0	0	0.627168	8.48364
0	-13.0184	0	0	-13.0184	0.0101774	0.0403915	0.162049	0.0794794	-0.760664	37.6539	8.51E-16	3.36194	0	0	0.0967057	5.15566	-19.1489	-10.6273	486.786	417.521	693.801	388.792	388.792	388.792	12.2848	-89.527	9.704	709.496	498.668	255.565	190.457	190.457	190.457	-90.229	-1.68002	-14.0018	53.2122	1.04862	10.4337	-1.60134	-2.23524	-0.01222	1054.11	-413.658	36.1829	0	0	-0.640987	7.17827
0	-14.214	0	0	-14.215	-0.00615475	0.670326	0.192605	0.0743954	-0.774829	36.3635	4.41E-15	5.50301	0	0	0.0708619	5.45696	-19.3206	-11.1698	487.919	417.789	692.639	390.399	390.399	390.399	11.5366	-88.9506	9.09454	715.24	497.672	254.276	190.457	190.457	190.457	-89.5593	-1.51358	-13.1653	53.6152	0.380213	11.7365	-1.93407	-2.83328	-0.181648	1192.48	-602.567	37.0984	0	0	-2.77694	6.81671
0	-15.1185	0	0	-15.122	-0.0200719	1.20699	0.191372	0.0725643	-0.749949	30.7396	3.89E-15	8.5293	0	0	0.0344376	6.16799	-19.8532	-11.7365	490.061	418.004	690.778	392.207	392.207	392.207	10.831	-88.0479	8.37976	717.214	496.197	251.247	190.457	190.457	190.457	-88.5749	-1.41946	-12.2989	54.6951	-0.887366	13.645	-1.54102	-2.46241	0.0100761	1169.5	-719.838	31.7745	0	0	-4.64671	7.35943
0	-15.6581	0	0	-15.6652	-0.0329045	1.70165	0.156198	0.0755137	-0.693912	20.8204	-5.92E-16	12.3445	0	0	-0.00204466	7.16453	-20.6665	-12.1682	493.134	418.083	688.304	394.323	394.323	394.323	10.1937	-86.9103	7.61892	715.51	494.344	246.602	190.457	190.457	190.457	-87.3696	-1.3925	-11.4525	56.3507	-2.60838	15.944	-0.348846	-0.557914	0.579951	970.595	-630.576	23.5537	0	0	-4.24172	8.70671
0	-15.7464	0	0	-15.7588	-0.0470034	2.24482	0.0915708	0.0833418	-0.628292	7.6854	-1.52E-15	16.5534	0	0	-0.02307	8.04196	-21.5947	-12.1711	497.058	417.888	685.65	396.479	396.479	396.479	9.6501	-85.6536	6.88681	710.367	492.261	240.643	190.457	190.457	190.457	-86.06	-1.41395	-10.6858	58.109	-4.28264	17.8742	1.19389	2.70176	1.22786	695.342	-270.119	18.8804	0	0	-1.64855	10.7043
0	-15.3028	0	0	-15.3222	-0.0626953	2.84889	0.00546908	0.0943009	-0.564705	-6.88333	-3.38E-16	20.4566	0	0	-0.0126544	8.19275	-22.4131	-11.4567	501.629	417.259	683.483	397.736	397.736	397.736	9.24992	-84.4113	6.23821	702.103	490.125	233.823	190.457	190.457	190.457	-84.7824	-1.48888	-10.0632	59.0631	-5.16	18.2162	2.17591	5.1201	1.60149	491.393	105.633	21.5649	0	0	-0.0207561	13.1507
0	-14.2796	0	0	-14.3053	-0.0769608	3.39751	-0.0908357	0.104741	-0.50225	-20.6755	3.38E-16	23.1421	0	0	0.0369763	7.22994	-22.9483	-9.86692	506.555	416.174	682.197	397.306	397.306	397.306	9.062	-83.315	5.69385	691.065	488.106	226.69	190.457	190.457	190.457	-83.6727	-1.65096	-9.64215	58.5425	-4.7636	16.0897	1.44366	3.6984	1.5786	552.099	40.0552	27.8174	0	0	0.751313	15.8179
0	-12.6898	0	0	-12.7166	-0.0845416	3.68879	-0.181103	0.109863	-0.435682	-31.3295	-1.02E-15	23.6777	0	0	0.115158	5.42104	-23.1814	-7.4903	511.53	414.884	681.385	395.743	395.743	395.743	9.13651	-82.4621	5.25885	677.627	486.341	219.792	190.457	190.457	190.457	-82.8318	-1.92745	-9.45999	56.9424	-3.39477	11.9566	-0.219893	0.994643	1.33111	743.354	-109.131	31.9699	0	0	2.31286	18.5083
0	-10.6204	0	0	-10.6406	-0.0797982	3.50656	-0.2509	0.106554	-0.370557	-37.3045	1.02E-15	21.584	0	0	0.192247	3.35406	-23.1781	-4.67577	516.144	413.722	680.248	394.052	394.052	394.052	9.4798	-81.8909	4.92994	662.179	484.9	213.577	190.457	190.457	190.457	-82.299	-2.32087	-9.51947	55.0655	-1.71747	7.04152	-1.98308	-0.878092	1.05504	962.096	-117.977	31.261	0	0	3.31481	21.0868
0	-8.22658	0	0	-8.23542	-0.0573778	2.64426	-0.295333	0.0976187	-0.302029	-38.6789	4.40E-15	17.4335	0	0	0.237073	1.52753	-23.0144	-1.97709	519.807	412.862	678.125	392.663	392.663	392.663	10.0484	-81.5742	4.69378	645.096	483.769	208.33	190.457	190.457	190.457	-82.0454	-2.8086	-9.78285	53.3942	-0.262616	2.52639	-3.28083	-1.75677	0.958516	1100.19	-53.3895	24.4247	0	0	3.22175	23.4951
0	-5.69442	0	0	-5.69525	-0.014155	0.978849	-0.316994	0.0891558	-0.216941	-36.7644	-5.08E-15	12.565	0	0	0.238454	0.222298	-22.7664	0.0471459	521.951	412.267	674.703	391.467	391.467	391.467	10.7476	-81.4376	4.54007	626.749	482.878	204.158	190.457	190.457	190.457	-81.9898	-3.33388	-10.1794	52.0932	0.702388	-0.753338	-3.53411	-1.76017	1.14347	1001.82	42.8849	7.11996	0	0	2.09564	25.7581
0	-3.18371	0	0	-3.18469	0.0480137	-1.41875	-0.31848	0.0831635	-0.118254	-32.9865	-3.89E-15	8.1118	0	0	0.206875	-0.517626	-22.5036	1.11111	522.349	411.8	670.109	390.175	390.175	390.175	11.4503	-81.3935	4.47017	607.558	482.158	201.024	190.457	190.457	190.457	-82.0313	-3.8115	-10.6243	51.1987	1.14862	-2.50256	-2.80838	-1.22299	1.50514	676.893	145.727	-20.7583	0	0	0.779245	27.9428
0	-0.794979	0	0	-0.797185	0.122355	-4.27855	-0.302134	0.0768506	-0.0234825	-28.4501	4.99E-15	4.59555	0	0	0.161646	-0.812681	-22.2777	1.27898	521.191	411.378	664.773	388.548	388.548	388.548	12.0396	-81.3715	4.48608	587.984	481.581	198.797	190.457	190.457	190.457	-82.0835	-4.16242	-11.0411	50.7309	1.18632	-2.926	-1.65444	-0.542136	1.85735	279.312	224.871	-50.0265	0	0	0.124936	30.1006
0	1.42642	0	0	1.43788	0.199942	-7.24043	-0.272752	0.0685519	0.0516074	-23.9952	-4.16E-15	2.24558	0	0	0.119704	-0.836645	-22.1177	0.823849	518.898	411.005	659.198	386.463	386.463	386.463	12.4469	-81.3291	4.57823	568.459	481.154	197.293	190.457	190.457	190.457	-82.092	-4.34662	-11.3796	50.7049	0.96748	-2.47516	-0.567669	0.0094968	2.07446	-48.9556	261.654	-70.8068	0	0	0.194415	32.2472
0	3.47031	0	0	3.52359	0.272409	-9.97247	-0.236746	0.0579305	0.0986883	-20.1389	-5.77E-15	0.965218	0	0	0.0885318	-0.740585	-22.0282	0.0640918	515.891	410.725	653.778	383.897	383.897	383.897	12.6631	-81.2488	4.72599	549.316	480.904	196.313	190.457	190.457	190.457	-82.036	-4.37032	-11.6224	51.1062	0.633393	-1.6186	0.247637	0.370004	2.15273	-250.317	265.149	-78.9082	0	0	0.550826	34.367
0	5.34446	0	0	5.46913	0.333421	-12.2381	-0.200733	0.0465207	0.11617	-17.127	6.98E-15	0.525071	0	0	0.0680941	-0.631321	-21.9867	-0.718513	512.464	410.589	648.738	380.893	380.893	380.893	12.7235	-81.1303	4.90325	530.758	480.853	195.666	190.457	190.457	190.457	-81.9192	-4.27305	-11.7781	51.873	0.304958	-0.748734	0.730269	0.563944	2.17114	-317.932	251.291	-75.4107	0	0	0.774702	36.4191
0	7.06269	0	0	7.27752	0.379385	-13.9201	-0.170373	0.036409	0.108485	-15.0447	4.67E-15	0.644066	0	0	0.0552357	-0.574056	-21.9465	-1.30772	508.73	410.645	644.155	377.547	377.547	377.547	12.684	-80.9832	5.08464	512.847	481.007	195.19	190.457	190.457	190.457	-81.7593	-4.10792	-11.8689	52.8974	0.084028	-0.15754	0.883212	0.617438	2.21497	-271.232	228.771	-64.1664	0	0	0.670113	38.3408
0	8.63754	0	0	8.9452	0.409596	-15.0126	-0.149048	0.0283493	0.0835536	-13.8247	1.47E-15	0.9826	0	0	0.0465332	-0.596339	-21.846	-1.56557	504.633	410.934	640.007	374	374	374	12.5992	-80.8218	5.25082	495.536	481.351	194.767	190.457	190.457	190.457	-81.5791	-3.92364	-11.9198	54.0413	0.0411493	-0.0219983	0.747798	0.543957	2.33637	-143.061	197.445	-49.3375	0	0	0.288567	40.0561
0	10.077	0	0	10.4662	0.425724	-15.5914	-0.13729	0.0218069	0.0506356	-13.2349	-4.82E-15	1.23625	0	0	0.0397478	-0.690272	-21.622	-1.44093	499.988	411.491	636.212	370.452	370.452	370.452	12.5087	-80.6603	5.39162	478.704	481.852	194.329	190.457	190.457	190.457	-81.3988	-3.75334	-11.951	55.1575	0.191099	-0.390058	0.407959	0.361324	2.53984	26.2651	153.007	-33.8849	0	0	-0.145268	41.4882
0	11.3826	0	0	11.8344	0.430833	-15.774	-0.133509	0.0156927	0.0174819	-12.9478	1.47E-15	1.20325	0	0	0.0338245	-0.819278	-21.2234	-0.971125	494.545	412.317	632.667	367.164	367.164	367.164	12.4348	-80.5089	5.505	462.2	482.465	193.849	190.457	190.457	190.457	-81.2319	-3.61334	-11.9762	56.1077	0.473618	-1.18147	-0.00327641	0.117987	2.80749	194.567	95.0014	-19.3896	0	0	-0.380939	42.5738
0	12.5497	0	0	13.0434	0.428307	-15.6838	-0.135422	0.00991256	-0.0112583	-12.6623	5.46E-15	0.887354	0	0	0.0283376	-0.935792	-20.617	-0.2662	488.061	413.364	629.279	364.449	364.449	364.449	12.3871	-80.3694	5.59185	445.873	483.138	193.333	190.457	190.457	190.457	-81.0815	-3.50913	-12.0029	56.7689	0.764027	-2.21897	-0.317267	-0.11477	3.11302	323.135	29.7444	-6.62933	0	0	-0.296965	43.2742
0	13.5678	0	0	14.0851	0.421099	-15.4258	-0.141285	0.00460816	-0.0333376	-12.2004	1.69E-16	0.367309	0	0	0.0230411	-1.006	-19.7847	0.530239	480.363	414.523	626.009	362.618	362.618	362.618	12.3693	-80.2335	5.65074	429.597	483.817	192.802	190.457	190.457	190.457	-80.9395	-3.44328	-12.0332	57.0316	0.928055	-3.28807	-0.394323	-0.294082	3.38154	385.377	-34.9068	3.68725	0	0	0.0332335	43.5751
0	14.4231	0	0	14.9489	0.411307	-15.0742	-0.149922	0.000233324	-0.047876	-11.4863	2.66E-15	-0.237326	0	0	0.0177968	-1.02558	-18.7167	1.29224	471.392	415.638	622.905	361.872	361.872	361.872	12.3842	-80.0825	5.67483	413.276	484.456	192.288	190.457	190.457	190.457	-80.7877	-3.42043	-12.0664	56.8015	0.893208	-4.19962	-0.189899	-0.41802	3.51151	373.971	-92.4873	10.9039	0	0	0.40358	43.4805
0	15.1008	0	0	15.6223	0.400023	-14.6676	-0.160563	-0.00288227	-0.0553299	-10.5103	1.56E-15	-0.830615	0	0	0.0126537	-1.01689	-17.4065	1.94959	461.224	416.549	620.093	362.192	362.192	362.192	12.4356	-79.8892	5.6523	396.849	485.018	191.825	190.457	190.457	190.457	-80.5996	-3.44855	-12.0995	56.0071	0.683974	-4.83242	0.199233	-0.50885	3.45937	307.486	-138.669	14.8293	0	0	0.61336	43.0042
0	15.5851	0	0	16.0905	0.387485	-14.2141	-0.172332	-0.00418632	-0.0577675	-9.27856	8.88E-16	-1.31463	0	0	0.00779131	-1.01028	-15.8533	2.49016	450.035	417.126	617.74	363.343	363.343	363.343	12.5275	-79.6191	5.56926	380.284	485.476	191.45	190.457	190.457	190.457	-80.3414	-3.53666	-12.1296	54.6146	0.385384	-5.14104	0.571625	-0.589818	3.28238	224.42	-170.934	15.9598	0	0	0.609134	42.1677
0	15.857	0	0	16.3346	0.373513	-13.7065	-0.184217	-0.00336894	-0.0578271	-7.81968	5.33E-15	-1.62921	0	0	0.00351998	-1.0231	-14.0696	2.92888	438.04	417.298	616.005	364.978	364.978	364.978	12.6612	-79.2319	5.41467	363.574	485.816	191.198	190.457	190.457	190.457	-79.973	-3.68948	-12.1539	52.6482	0.0684288	-5.13458	0.757421	-0.639219	3.09416	158.723	-182.8	15.0211	0	0	0.504567	41.0049
0	15.8916	0	0	16.3307	0.357987	-13.14	-0.195121	-0.000457069	-0.0570765	-6.1959	-3.13E-15	-1.75523	0	0	0.000225464	-1.05366	-12.0879	3.27187	425.438	417.061	615.01	366.778	366.777	366.777	12.8305	-78.6825	5.18507	346.719	486.035	191.097	190.457	190.457	190.457	-79.4483	-3.90163	-12.1698	50.2065	-0.244794	-4.85402	0.724814	-0.604183	2.97805	119.049	-166.066	12.6053	0	0	0.427156	39.5681
0	15.6593	0	0	16.0509	0.341059	-12.5192	-0.203801	0.00415994	-0.0542718	-4.47577	3.38E-15	-1.71217	0	0	-0.00168239	-1.09131	-9.96049	3.50395	412.391	416.474	614.845	368.522	368.522	368.522	13.0201	-77.925	4.88661	329.723	486.132	191.169	190.457	190.457	190.457	-78.7188	-4.15543	-12.1745	47.4556	-0.557347	-4.36329	0.583413	-0.478778	2.94668	85.4843	-122.147	8.82838	0	0	0.342327	37.9271
0	15.1313	0	0	15.4689	0.322888	-11.8496	-0.208916	0.00985274	-0.0471404	-2.69242	6.77E-16	-1.54311	0	0	-0.00177327	-1.12676	-7.75152	3.60587	399.05	415.641	615.575	370.105	370.105	370.104	13.2084	-76.9166	4.53195	312.601	486.121	191.422	190.457	190.457	190.457	-77.7379	-4.4256	-12.1649	44.5885	-0.866043	-3.7468	0.487053	-0.299691	2.96051	29.9827	-61.0306	3.69355	0	0	0.108733	36.1628
0	14.2864	0	0	14.5657	0.303197	-11.1202	-0.209212	0.0159617	-0.0344447	-0.817181	-5.08E-16	-1.29394	0	0	0.000440103	-1.15511	-5.5261	3.58204	385.603	414.693	617.237	371.504	371.504	371.504	13.3735	-75.6215	4.13505	295.384	486.019	191.851	190.457	190.457	190.457	-76.4665	-4.68683	-12.1379	41.771	-1.15156	-3.10336	0.541545	-0.1074	2.97751	-63.6601	6.56689	-2.72046	0	0	-0.349122	34.3554
0	13.1134	0	0	13.3319	0.281048	-10.2954	-0.203827	0.021804	-0.017616	1.22128	7.61E-16	-1.01196	0	0	0.00555029	-1.17327	-3.33984	3.47538	372.289	413.767	619.832	372.765	372.765	372.765	13.4957	-74.0129	3.70803	278.128	485.859	192.43	190.457	190.457	190.457	-74.8742	-4.91785	-12.0895	39.1047	-1.38275	-2.5346	0.746575	0.0734157	2.9718	-187.474	73.2868	-9.8125	0	0	-0.946768	32.5739
0	11.6082	0	0	11.7658	0.255059	-9.32205	-0.192764	0.0268193	-0.000171869	3.45387	3.79E-15	-0.731114	0	0	0.0140758	-1.176	-1.23309	3.35651	359.378	412.991	623.314	373.978	373.978	373.978	13.5555	-72.0714	3.26323	260.903	485.674	193.107	190.457	190.457	190.457	-72.9385	-5.09867	-12.0141	36.6221	-1.52517	-2.1256	1.00646	0.212815	2.91588	-313.996	132.235	-16.6046	0	0	-1.51372	30.8689
0	9.76729	0	0	9.86793	0.22396	-8.15022	-0.176992	0.0302829	0.0137852	5.79373	2.77E-15	-0.500283	0	0	0.0261501	-1.15093	0.768861	3.29153	347.118	412.472	627.581	375.259	375.259	375.259	13.5287	-69.7829	2.81805	243.773	485.495	193.8	190.457	190.457	190.457	-70.6414	-5.20424	-11.9033	34.3077	-1.55543	-1.91717	1.20801	0.264747	2.76958	-414.951	173.746	-22.0317	0	0	-1.91814	29.2726
0	7.58239	0	0	7.63568	0.187117	-6.7531	-0.15866	0.0318192	0.0212648	7.95775	7.19E-16	-0.333502	0	0	0.0406965	-1.07433	2.65177	3.31065	335.686	412.29	632.479	376.712	376.712	376.712	13.3856	-67.1363	2.39884	226.778	485.345	194.409	190.457	190.457	190.457	-67.9673	-5.20057	-11.745	32.129	-1.48242	-1.88345	1.29641	0.207052	2.50646	-478.379	190.964	-25.4718	0	0	-2.11721	27.8032
0	5.0412	0	0	5.06158	0.144784	-5.13785	-0.140996	0.0316911	0.0202661	9.45504	-1.78E-15	-0.185851	0	0	0.0544842	-0.913147	4.40768	3.39697	325.172	412.494	637.814	378.387	378.387	378.387	13.0936	-64.1242	2.04093	209.916	485.226	194.832	190.457	190.457	190.457	-64.9036	-5.04685	-11.5245	30.0604	-1.36163	-1.93559	1.28299	0.0948237	2.14995	-508.506	188.426	-26.7674	0	0	-2.13091	26.4709
0	2.13328	0	0	2.13694	0.098078	-3.34631	-0.127681	0.0305515	0.00988756	9.67311	-2.71E-15	0.018012	0	0	0.0618142	-0.639285	6.03088	3.49813	315.601	413.103	643.382	380.261	380.261	380.261	12.6256	-60.7444	1.78485	193.144	485.128	194.991	190.457	190.457	190.457	-61.4449	-4.70282	-11.2259	28.0952	-1.28302	-1.96028	1.2191	0.0387652	1.78062	-519.279	180.131	-26.1513	0	0	-2.01925	25.2842
0	-1.13915	0	0	-1.13952	0.0487477	-1.44704	-0.121823	0.0295268	-0.00942258	8.03679	-1.69E-15	0.387979	0	0	0.0552487	-0.249024	7.51404	3.55245	306.97	414.107	648.997	382.259	382.259	382.259	11.9682	-57.0048	1.6693	176.388	485.029	194.865	190.457	190.457	190.457	-57.5994	-4.13917	-10.8348	26.2488	-1.32949	-1.87476	1.16465	0.0927457	1.47492	-526.898	173.898	-24.1678	0	0	-1.85153	24.2555
0	-4.74958	0	0	-4.74975	-0.00120327	0.479357	-0.125912	0.0295163	-0.0357968	4.08464	1.02E-15	0.994259	0	0	0.0273796	0.230555	8.84584	3.51658	299.301	415.466	654.499	384.304	384.304	384.304	11.1289	-52.9293	1.72267	159.566	484.904	194.512	190.457	190.457	190.457	-53.3962	-3.34797	-10.3409	24.5521	-1.53818	-1.66174	1.17201	0.195476	1.25269	-545.87	162.963	-21.5458	0	0	-1.6912	23.4045
0	-8.63539	0	0	-8.64276	-0.0499484	2.35824	-0.141323	0.0309246	-0.0666013	-2.40709	2.03E-15	1.83694	0	0	-0.0260138	0.756694	10.0109	3.38463	292.663	417.117	659.744	386.354	386.354	386.354	10.1382	-48.5641	1.95576	142.622	484.737	194.08	190.457	190.457	190.457	-48.8915	-2.34885	-9.74129	23.0372	-1.89355	-1.36615	1.27393	0.252164	1.09371	-584.962	137.94	-18.904	0	0	-1.57855	22.7603
0	-12.6906	0	0	-12.7243	-0.0961506	4.13449	-0.167411	0.0333592	-0.098938	-11.2689	-8.88E-16	2.82186	0	0	-0.101935	1.29215	10.9918	3.19446	287.176	418.978	664.576	388.415	388.415	388.415	9.04538	-43.9846	2.35868	125.57	484.531	193.797	190.457	190.457	190.457	-44.1736	-1.18834	-9.0423	21.7247	-2.34405	-1.06995	1.4602	0.236913	0.975744	-642.216	100.735	-16.4841	0	0	-1.49896	22.3597
0	-16.7669	0	0	-16.855	-0.138986	5.77429	-0.201176	0.0360107	-0.130179	-21.8586	1.25E-15	3.82981	0	0	-0.188022	1.81493	11.7718	3.01918	282.995	420.96	668.829	390.528	390.528	390.528	7.91157	-39.2975	2.90179	108.517	484.31	193.939	190.457	190.457	190.457	-39.362	0.0665802	-8.26212	20.622	-2.81862	-0.865536	1.66657	0.164622	0.881307	-702.701	58.3783	-14.1394	0	0	-1.38916	22.2456
0	-20.6847	0	0	-20.8594	-0.177876	7.25496	-0.237082	0.0378449	-0.157306	-33.0422	-3.30E-15	4.77792	0	0	-0.2638	2.31766	12.3361	2.94514	280.267	422.979	672.341	392.739	392.739	392.739	6.80218	-34.6365	3.53774	91.6743	484.126	194.78	190.457	190.457	190.457	-34.6005	1.33617	-7.43225	19.7311	-3.24259	-0.83177	1.80518	0.069484	0.796033	-746.184	19.217	-11.5857	0	0	-1.18604	22.4627
0	-24.2555	0	0	-24.546	-0.212129	8.55114	-0.268414	0.0375324	-0.17781	-43.4001	6.17E-15	5.5992	0	0	-0.307304	2.8015	12.6727	3.04427	279.091	424.967	674.976	395.074	395.074	395.074	5.78101	-30.1492	4.20242	75.3334	484.052	196.543	190.457	190.457	190.457	-30.0417	2.53388	-6.59687	19.0588	-3.55121	-1.01679	1.80011	-0.0139416	0.712463	-753.811	-10.1518	-8.53625	0	0	-0.867961	23.0517
0	-27.31	0	0	-27.7334	-0.240741	9.62716	-0.290308	0.0340533	-0.188763	-51.6704	7.19E-15	6.22867	0	0	-0.305039	3.26962	12.7734	3.35268	279.481	426.88	676.645	397.523	397.523	397.523	4.90303	-25.9774	4.81639	59.8151	484.172	199.35	190.457	190.457	190.457	-25.8271	3.57111	-5.80719	18.6201	-3.7004	-1.43088	1.66378	-0.0873536	0.627979	-727.947	-30.0679	-5.04966	0	0	-0.487953	24.0416
0	-29.7238	0	0	-30.2765	-0.262605	10.4449	-0.301643	0.0274139	-0.188775	-57.1142	-4.14E-15	6.59541	0	0	-0.258044	3.72779	12.636	3.87067	281.37	428.706	677.311	400.05	400.05	400.05	4.20584	-22.2367	5.29509	45.4164	484.56	203.209	190.457	190.457	190.457	-22.0673	4.36762	-5.11173	18.4286	-3.6794	-2.05279	1.46549	-0.165547	0.548383	-684.096	-43.6616	-1.50531	0	0	-0.118256	25.4432
0	-31.432	0	0	-32.0869	-0.276882	10.9765	-0.304509	0.0182401	-0.179071	-59.6145	-7.19E-15	6.5708	0	0	-0.180174	4.18732	12.2677	4.57725	284.631	430.468	676.975	402.618	402.618	402.618	3.70373	-19.0011	5.56771	32.3702	485.259	208.021	190.457	190.457	190.457	-18.8293	4.86702	-4.54641	18.4794	-3.51742	-2.84268	1.26106	-0.206964	0.482173	-634.098	-45.7011	1.67082	0	0	0.187853	27.244
0	-32.4306	0	0	-33.1415	-0.28318	11.2105	-0.302818	0.00772659	-0.162031	-59.5922	-2.88E-15	6.05264	0	0	-0.091186	4.65987	11.6855	5.4429	289.096	432.216	675.677	405.194	405.194	405.194	3.3878	-16.2995	5.59362	20.8288	486.271	213.618	190.457	190.457	190.457	-16.1352	5.04792	-4.128	18.7451	-3.26687	-3.75517	1.08157	-0.18959	0.431302	-585.309	-34.8972	4.14524	0	0	0.400842	29.4077
0	-32.7666	0	0	-33.479	-0.281559	11.1503	-0.300665	-0.00257248	-0.139627	-57.7832	5.08E-16	5.06546	0	0	-0.00872319	5.15226	10.9154	6.43521	294.581	434.015	673.484	407.743	407.743	407.743	3.232	-14.1199	5.36967	10.8738	487.558	219.801	190.457	190.457	190.457	-13.9682	4.92619	-3.85353	19.1817	-2.98271	-4.74627	0.940657	-0.12305	0.39473	-543.146	-15.2605	5.71632	0	0	0.523172	31.8783
0	-32.5229	0	0	-33.1858	-0.272489	10.8132	-0.30105	-0.0110755	-0.113364	-54.9815	-2.03E-15	3.79011	0	0	0.0566163	5.66555	9.98949	7.51998	300.888	435.937	670.487	410.227	410.227	410.227	3.20148	-12.4213	4.92738	2.53918	489.058	226.362	190.457	190.457	190.457	-12.2849	4.54919	-3.70501	19.7383	-2.70984	-5.77712	0.843763	-0.0402288	0.366679	-512.484	5.30481	6.38973	0	0	0.582771	34.5856
0	-31.801	0	0	-32.3764	-0.256798	10.2281	-0.304646	-0.0166495	-0.0843704	-51.7884	3.05E-15	2.49087	0	0	0.101681	6.19744	8.94287	8.66094	307.828	438.043	666.781	412.605	412.605	412.605	3.26079	-11.1465	4.3236	-4.1626	490.696	233.104	190.457	190.457	190.457	-11.0275	3.98534	-3.65683	20.3656	-2.48185	-6.81538	0.794066	0.027069	0.344974	-497.641	19.137	6.41342	0	0	0.61561	37.453
0	-30.7084	0	0	-31.1763	-0.235638	9.43572	-0.309803	-0.0196307	-0.0540799	-48.5354	2.71E-15	1.34255	0	0	0.128055	6.74521	7.81015	9.82097	315.23	440.378	662.466	414.83	414.83	414.83	3.3794	-10.2322	3.62866	-9.22668	492.405	239.841	190.457	190.457	190.457	-10.1321	3.3128	-3.68275	21.0224	-2.32601	-7.83538	0.785517	0.0611901	0.331649	-499.216	20.1479	6.59619	0	0	0.650088	40.4056
0	-29.3522	0	0	-29.7095	-0.210406	8.48612	-0.3144	-0.0206719	-0.0244079	-45.4461	5.08E-15	0.47141	0	0	0.139684	7.30636	6.62195	10.9631	322.957	442.961	657.644	416.835	416.835	416.835	3.53377	-9.6137	2.91395	-12.6539	494.13	246.401	190.457	190.457	190.457	-9.53319	2.6081	-3.75993	21.6804	-2.26802	-8.81819	0.796377	0.0770971	0.338529	-512.711	9.07281	7.81278	0	0	0.698462	43.3764
0	-27.8332	0	0	-28.0898	-0.182554	7.43246	-0.317832	-0.0206081	0.00268885	-42.8297	9.14E-15	-0.0752172	0	0	0.141673	7.87546	5.40145	12.0499	330.909	445.785	652.425	418.531	418.531	418.531	3.708	-9.22868	2.2403	-14.452	495.833	252.627	190.457	190.457	190.457	-9.16766	1.93545	-3.87136	22.3323	-2.33016	-9.75175	0.807189	0.0952844	0.379829	-533.636	-10.0545	10.6865	0	0	0.771741	46.3117
0	-26.2384	0	0	-26.4114	-0.153366	6.32279	-0.320962	-0.0202563	0.0258461	-41.0571	-6.43E-15	-0.321846	0	0	0.139147	8.44144	4.16189	13.0423	339.029	448.812	646.936	419.8	419.8	419.8	3.89347	-9.02418	1.64969	-14.6299	497.487	258.383	190.457	190.457	190.457	-8.98143	1.33894	-4.00672	22.996	-2.52839	-10.6279	0.793752	0.111172	0.465188	-556.482	-34.7769	15.4429	0	0	0.884611	49.1738
0	-24.6347	0	0	-24.7431	-0.123779	5.19311	-0.324518	-0.0203036	0.0447795	-40.3613	-1.02E-15	-0.346041	0	0	0.135867	8.98947	2.9058	13.8967	347.291	451.98	641.323	420.505	420.505	420.505	4.08825	-8.96386	1.16289	-13.1869	499.08	263.559	190.457	190.457	190.457	-8.93743	0.84033	-4.16225	23.7152	-2.87307	-11.4286	0.728418	0.105027	0.595671	-574.301	-63.0267	21.9651	0	0	1.0503	51.9412
0	-23.0647	0	0	-23.1262	-0.094335	4.06482	-0.328335	-0.0208918	0.0601662	-40.7257	0	-0.223843	0	0	0.133754	9.50684	1.6258	14.5601	355.683	455.204	635.745	420.512	420.512	420.512	4.29563	-9.03214	0.782676	-10.1053	500.605	268.069	190.457	190.457	190.457	-9.01975	0.442234	-4.33939	24.5561	-3.36919	-12.1049	0.587509	0.0418649	0.763408	-579.776	-94.5744	29.8193	0	0	1.26827	54.6074
0	-21.5483	0	0	-21.5782	-0.0652699	2.94795	-0.331539	-0.0220722	0.073385	-41.9015	1.02E-14	-0.0542065	0	0	0.133195	9.99134	0.30713	14.9655	364.19	458.387	630.36	419.724	419.724	419.724	4.52247	-9.23379	0.500641	-5.35164	502.063	271.845	190.457	190.457	190.457	-9.23329	0.134938	-4.54318	25.6014	-4.01673	-12.5613	0.390824	-0.0832518	0.950633	-574.107	-126.056	38.4922	0	0	1.53364	57.1771
0	-20.0864	0	0	-20.0973	-0.0367347	1.84925	-0.332872	-0.023702	0.085898	-43.4845	8.12E-15	0.0736771	0	0	0.133789	10.4561	-1.0684	15.0398	372.783	461.433	625.311	418.098	418.098	418.099	4.77701	-9.59012	0.305177	1.11603	503.452	274.832	190.457	190.457	190.457	-9.59969	-0.0955519	-4.78021	26.9425	-4.8086	-12.6651	0.201733	-0.252545	1.14041	-567.219	-154.932	47.4379	0	0	1.85116	59.6595
0	-18.667	0	0	-18.6688	-0.00906729	0.782651	-0.331214	-0.0257306	0.0984318	-45.0404	-4.74E-15	0.0763276	0	0	0.134938	10.93	-2.51784	14.722	381.434	464.257	620.711	415.674	415.674	415.674	5.06677	-10.1326	0.188674	9.33768	504.772	276.984	190.457	190.457	190.457	-10.1507	-0.260134	-5.057	28.6649	-5.73386	-12.2852	0.0997361	-0.436086	1.31571	-571.658	-182.318	56.1836	0	0	2.24503	62.0603
0	-17.2706	0	0	-17.2707	0.0170159	-0.223383	-0.325984	-0.0280784	0.110015	-46.2078	2.03E-15	-0.0926118	0	0	0.136168	11.453	-4.05333	13.988	390.125	466.808	616.639	412.572	412.572	412.572	5.39653	-10.8961	0.150991	19.3414	506.02	278.256	190.457	190.457	190.457	-10.9212	-0.362954	-5.37831	30.8299	-6.78991	-11.3446	0.138349	-0.567522	1.47404	-592.854	-206.287	64.178	0	0	2.74128	64.3749
0	-15.8758	0	0	-15.879	0.0404615	-1.12759	-0.316936	-0.0306817	0.118075	-46.7151	1.35E-15	-0.443494	0	0	0.136994	12.0623	-5.68128	12.8691	398.871	469.062	613.147	408.983	408.983	408.983	5.76711	-11.9131	0.197489	31.1368	507.191	278.615	190.457	190.457	190.457	-11.9434	-0.403187	-5.74601	33.4619	-7.98808	-9.86506	0.332563	-0.547332	1.63801	-626.296	-218.459	70.8665	0	0	3.33227	66.5873
0	-14.4641	0	0	-14.4721	0.0602008	-1.88843	-0.303941	-0.0331637	0.119383	-46.366	0	-0.930119	0	0	0.136719	12.7703	-7.40407	11.4572	407.723	471.018	610.282	405.126	405.126	405.126	6.17502	-13.2105	0.331901	44.7108	508.278	278.05	190.457	190.457	190.457	-13.2439	-0.381922	-6.15845	36.5411	-9.33872	-7.98328	0.654498	-0.313557	1.83865	-658.929	-211.606	75.4532	0	0	3.93248	68.6745
0	-13.0236	0	0	-13.036	0.075575	-2.48058	-0.287149	-0.0351535	0.112267	-45.045	7.44E-15	-1.49591	0	0	0.134322	13.5465	-9.22089	9.89233	416.758	472.671	608.119	401.207	401.207	401.207	6.6133	-14.8069	0.548543	60.0236	509.273	276.587	190.457	190.457	190.457	-14.8413	-0.309655	-6.61031	39.9953	-10.826	-5.92365	1.05536	0.0883803	2.09616	-678.109	-189.496	77.3196	0	0	4.39255	70.6088
0	-11.5533	0	0	-11.5684	0.0865813	-2.90418	-0.267309	-0.0365482	0.097193	-42.7473	-6.77E-16	-2.11118	0	0	0.128708	14.3182	-11.1257	8.33838	426.049	473.994	606.771	397.384	397.384	397.384	7.07278	-16.7098	0.829176	77.0045	510.169	274.293	190.457	190.457	190.457	-16.7442	-0.208993	-7.09291	43.6913	-12.3884	-3.93355	1.49159	0.529499	2.41355	-679.962	-162.3	76.0268	0	0	4.59028	72.3558
0	-10.0648	0	0	-10.0805	0.0937952	-3.18165	-0.245644	-0.0371036	0.0763467	-39.581	-4.74E-15	-2.72303	0	0	0.119224	14.9884	-13.1046	6.96198	435.64	474.932	606.375	393.784	393.784	393.784	7.54295	-18.9141	1.14629	95.5494	510.956	271.276	190.457	190.457	190.457	-18.9493	-0.110656	-7.59409	47.442	-13.91	-2.21876	1.89849	0.867629	2.77952	-662.298	-138.215	71.5526	0	0	4.45067	73.8708
0	-8.58155	0	0	-8.59633	0.098096	-3.347	-0.223886	-0.036466	0.0526885	-35.795	0	-3.24243	0	0	0.106178	15.4638	-15.1352	5.91181	445.534	475.42	607.066	390.531	390.531	390.531	8.01266	-21.3998	1.47029	115.522	511.62	267.667	190.457	190.457	190.457	-21.4389	-0.0455348	-8.09894	51.0407	-15.2272	-0.910129	2.18899	1.02278	3.15874	-620.123	-117	64.4448	0	0	3.97011	75.1012
0	-7.13639	0	0	-7.14928	0.100318	-3.43242	-0.204442	-0.0339539	0.0298304	-31.8022	1.35E-15	-3.51731	0	0	0.0910817	15.678	-17.1883	5.29794	455.673	475.407	608.948	387.787	387.787	387.787	8.47106	-24.1334	1.77695	136.763	512.15	263.605	190.457	190.457	190.457	-24.1818	-0.036636	-8.59136	54.3094	-16.1644	-0.0731745	2.316	0.97493	3.46309	-555.215	-95.248	55.2647	0	0	3.26129	75.9959
0	-5.76437	0	0	-5.7749	0.100882	-3.45408	-0.189875	-0.0289706	0.0107659	-28.1041	-4.06E-15	-3.38574	0	0	0.0761053	15.6067	-19.2293	5.18143	465.948	474.874	612.059	385.72	385.72	385.72	8.9082	-27.0724	2.05251	159.102	512.535	259.22	190.457	190.457	190.457	-27.1368	-0.0940107	-9.05611	57.1281	-16.5984	0.259555	2.30757	0.754718	3.58052	-479.659	-71.03	44.8358	0	0	2.49235	76.5152
0	-4.49507	0	0	-4.50302	0.0995557	-3.40311	-0.182228	-0.0209994	-0.00384389	-25.1654	-6.77E-16	-2.71808	0	0	0.063072	15.2692	-21.2176	5.57756	476.217	473.851	616.356	384.436	384.436	384.436	9.31652	-30.1717	2.29416	182.384	512.778	254.624	190.457	190.457	190.457	-30.2593	-0.21499	-9.48163	59.4351	-16.5119	0.0651611	2.19476	0.448347	3.46327	-400.021	-41.2056	33.1131	0	0	1.74631	76.6346
0	-3.34696	0	0	-3.35235	0.0955645	-3.24968	-0.182355	-0.0104252	-0.0157367	-23.2793	6.77E-16	-1.53491	0	0	0.052629	14.718	-23.1065	6.45546	486.317	472.407	621.718	383.905	383.905	383.905	9.69225	-33.3904	2.50601	206.481	512.896	249.917	190.457	190.457	190.457	-33.5077	-0.38966	-9.86188	61.2128	-15.9941	-0.659757	1.9587	0.173482	3.16605	-308.594	-3.11253	19.8555	0	0	1.02266	76.3416
0	-2.3265	0	0	-2.32962	0.088054	-2.96083	-0.189822	0.00187035	-0.0273357	-22.5097	3.38E-16	0.00635762	0	0	0.0442688	14.0226	-24.8451	7.72403	496.051	470.626	627.95	383.97	383.97	383.97	10.037	-36.6956	2.69367	231.298	512.927	245.2	190.457	190.457	190.457	-36.8487	-0.607706	-10.197	62.4806	-15.1893	-1.86513	1.54444	-0.000730982	2.78685	-190.418	37.087	5.21933	0	0	0.359759	75.6314
0	-1.43083	0	0	-1.43221	0.0766141	-2.52058	-0.202499	0.0137841	-0.0406549	-22.6401	0	1.54998	0	0	0.0370757	13.2595	-26.3843	9.21669	505.17	468.582	634.796	384.394	384.394	384.394	10.358	-40.0647	2.86049	256.766	512.914	240.589	190.457	190.457	190.457	-40.259	-0.863412	-10.4923	63.2991	-14.244	-3.41457	0.941983	-0.0581008	2.41777	-40.3114	68.2624	-9.13615	0	0	-0.121021	74.5058
0	-0.653052	0	0	-0.65343	0.0616156	-1.94294	-0.217802	0.0233027	-0.0568196	-23.3206	-6.77E-16	2.71586	0	0	0.0306676	12.505	-27.6851	10.701	513.387	466.311	641.951	384.942	384.942	384.942	10.6657	-43.483	3.00562	282.824	512.901	236.218	190.457	190.457	190.457	-43.7241	-1.15731	-10.7548	63.7718	-13.2756	-5.08543	0.273342	-0.00804172	2.11631	120.192	83.6892	-21.2162	0	0	-0.332848	72.9767
0	0.0126642	0	0	0.0126677	0.0442809	-1.27484	-0.233694	0.0285	-0.0752984	-24.2079	4.23E-15	3.16429	0	0	0.025315	11.8216	-28.7251	11.9303	520.425	463.804	649.102	385.419	385.419	385.419	10.9709	-46.9406	3.12477	309.401	512.915	232.238	190.457	190.457	190.457	-47.2349	-1.49414	-10.9898	64.0237	-12.3592	-6.62183	-0.259377	0.139953	1.894	252.974	86.5918	-29.7479	0	0	-0.332744	71.068
0	0.568972	0	0	0.568985	0.0264033	-0.585454	-0.248933	0.0285794	-0.0947779	-25.0278	-3.38E-15	2.75495	0	0	0.0211516	11.2401	-29.4978	12.7125	526.091	461.029	655.991	385.676	385.676	385.676	11.2789	-50.4298	3.21344	336.413	512.953	228.797	190.457	190.457	190.457	-50.7838	-1.87739	-11.197	64.1642	-11.5223	-7.81355	-0.524602	0.359172	1.74308	333.502	84.9207	-34.4805	0	0	-0.245761	68.8087
0	1.01511	0	0	1.01511	0.00986382	0.052487	-0.262343	0.0241354	-0.113266	-25.529	-5.92E-15	1.60595	0	0	0.0175422	10.7522	-30.006	12.9509	530.3	457.964	662.442	385.604	385.604	385.604	11.5856	-53.9424	3.26977	363.754	512.983	226.03	190.457	190.457	190.457	-54.3623	-2.30384	-11.3686	64.2562	-10.7492	-8.5476	-0.52659	0.599043	1.64699	362.57	85.0102	-35.4664	0	0	-0.147445	66.2226
0	1.34768	0	0	1.34775	-0.00388653	0.582847	-0.272986	0.0171633	-0.12989	-25.5058	4.74E-15	0.0848106	0	0	0.0133931	10.3205	-30.2551	12.6408	533.064	454.62	668.365	385.14	385.14	385.14	11.8769	-57.4683	3.29495	391.308	512.941	224.047	190.457	190.457	190.457	-57.9578	-2.76165	-11.4901	64.308	-9.99531	-8.80989	-0.369421	0.790254	1.59687	358.774	88.2893	-33.1926	0	0	-0.0546205	63.3207
0	1.56118	0	0	1.5614	-0.0141258	0.977722	-0.279847	0.0104736	-0.144921	-24.7653	7.78E-15	-1.29658	0	0	0.00797733	9.89997	-30.2506	11.8378	534.461	451.047	673.723	384.289	384.289	384.289	12.1309	-60.9936	3.29157	418.946	512.753	222.923	190.457	190.457	190.457	-61.5525	-3.23212	-11.5437	64.2865	-9.20939	-8.64831	-0.188263	0.871397	1.58366	345.634	93.0185	-28.7391	0	0	0.0364473	60.1031
0	1.64819	0	0	1.64857	-0.0208969	1.2388	-0.281976	0.00692694	-0.160011	-23.1396	7.78E-15	-2.02455	0	0	0.00152538	9.45992	-30.0008	10.622	534.598	447.32	678.5	383.137	383.137	383.137	12.3247	-64.4985	3.26214	446.524	512.346	222.7	190.457	190.457	190.457	-65.1218	-3.69338	-11.5132	64.1429	-8.35486	-8.12454	-0.0724755	0.825999	1.5919	338.696	99.3405	-23.6161	0	0	0.129776	56.5698
0	1.5991	0	0	1.59956	-0.0247784	1.38844	-0.278242	0.00864339	-0.177534	-20.4668	-3.38E-15	-1.73712	0	0	-0.00484952	8.9955	-29.5213	9.0759	533.599	443.539	682.682	381.843	381.843	381.843	12.4409	-67.9558	3.21071	473.881	511.67	223.385	190.457	190.457	190.457	-68.6337	-4.12316	-11.3911	63.8365	-7.42266	-7.28442	-0.0435249	0.689364	1.60194	343.705	110.031	-18.9809	0	0	0.226598	52.7337
0	1.40189	0	0	1.40233	-0.0265665	1.45737	-0.267783	0.0159802	-0.199099	-16.6472	1.86E-15	-0.377589	0	0	-0.00959218	8.52408	-28.8381	7.27817	531.599	439.811	686.252	380.592	380.592	380.592	12.4724	-71.329	3.14566	500.823	510.71	224.95	190.457	190.457	190.457	-72.0483	-4.50064	-11.1835	63.3482	-6.43297	-6.15935	-0.0609742	0.531445	1.60233	355.739	128.333	-15.1053	0	0	0.31707	48.629
0	1.0432	0	0	1.04355	-0.0270829	1.47727	-0.249668	0.0276639	-0.225691	-11.634	-1.15E-15	1.80363	0	0	-0.0111316	8.07052	-27.9875	5.31025	528.752	436.246	689.214	379.549	379.549	379.549	12.4239	-74.5722	3.08224	527.123	509.487	227.323	190.457	190.457	190.457	-75.3178	-4.8074	-10.9116	62.6819	-5.42678	-4.79082	-0.0713452	0.413098	1.59118	368.3	153.488	-11.6103	0	0	0.389541	44.3133
0	0.510577	0	0	0.51073	-0.0271323	1.47918	-0.223396	0.0410549	-0.257927	-5.50879	9.30E-16	4.30937	0	0	-0.0081057	7.6522	-27.0136	3.26289	525.247	432.942	691.6	378.832	378.832	378.832	12.3088	-77.6306	3.04216	552.528	508.053	230.382	190.457	190.457	190.457	-78.3878	-5.02815	-10.6081	61.8583	-4.45324	-3.25237	-0.0565256	0.352477	1.56257	381.186	178.442	-7.92648	0	0	0.452483	39.8672
0	-0.205095	0	0	-0.205158	-0.0275385	1.49483	-0.188813	0.0534567	-0.296577	1.50998	3.21E-15	6.59567	0	0	0.000497938	7.27383	-25.9641	1.23277	521.303	429.979	693.471	378.496	378.496	378.496	12.1436	-80.4416	3.05057	576.763	506.477	233.947	190.457	190.457	190.457	-81.1978	-5.15068	-10.3108	60.9109	-3.55825	-1.64529	-0.0455151	0.328656	1.50488	403.626	192.813	-3.66824	0	0	0.540229	35.3913
0	-1.10701	0	0	-1.10741	-0.0290658	1.5537	-0.14682	0.0626205	-0.342896	9.00759	-3.21E-15	8.19916	0	0	0.0149923	6.93228	-24.8887	-0.693	517.159	427.406	694.899	378.549	378.549	378.549	11.9421	-82.9391	3.13145	599.542	504.822	237.784	190.457	190.457	190.457	-83.6838	-5.16556	-10.0543	59.884	-2.77636	-0.0688268	-0.0832607	0.307223	1.41278	448.058	187.525	1.25952	0	0	0.685955	31.0024
0	-2.18949	0	0	-2.1904	-0.0322376	1.67595	-0.0989569	0.0675482	-0.396098	16.4581	-1.61E-15	8.87247	0	0	0.0345313	6.62373	-23.8363	-2.45249	513.051	425.242	695.946	378.964	378.964	378.964	11.711	-85.0591	3.30233	620.571	503.129	241.609	190.457	190.457	190.457	-85.7838	-5.06594	-9.86288	58.8323	-2.12613	1.40969	-0.156004	0.280489	1.28376	511.731	161.16	6.59087	0	0	0.862734	26.8252
0	-3.43319	0	0	-3.43502	-0.0373116	1.87148	-0.0475233	0.0685885	-0.453602	23.2805	-6.77E-16	8.61954	0	0	0.0566245	6.34327	-22.8529	-4.00827	509.209	423.477	696.663	379.689	379.689	379.689	11.4496	-86.7479	3.56936	639.556	501.411	245.107	190.457	190.457	190.457	-87.4449	-4.84874	-9.74664	57.8123	-1.60647	2.75461	-0.217259	0.260209	1.12778	582.137	117.964	11.8796	0	0	1.00846	22.9831
0	-4.80131	0	0	-4.80467	-0.0444063	2.1448	0.00475322	0.0669608	-0.512234	28.9346	-8.46E-16	7.64781	0	0	0.0772505	6.08013	-21.9786	-5.33599	505.852	422.074	697.088	380.657	380.657	380.657	11.1522	-87.9694	3.92494	656.214	499.65	247.956	190.457	190.457	190.457	-88.6311	-4.51652	-9.70012	56.8706	-1.19742	3.94203	-0.268137	0.234679	0.959269	656.122	60.3891	16.6647	0	0	1.09452	19.5895
0	-6.23915	0	0	-6.2451	-0.0535473	2.4968	0.0543753	0.0640933	-0.568519	32.9246	1.27E-16	6.28974	0	0	0.0915689	5.81845	-21.246	-6.41996	503.176	420.971	697.249	381.802	381.802	381.802	10.8124	-88.7101	4.34782	670.274	497.805	249.854	190.457	190.457	190.457	-89.3286	-4.07948	-9.70515	56.04	-0.870594	4.95067	-0.337702	0.181799	0.792896	736.553	-9.37053	20.7169	0	0	1.11766	16.7425
0	-7.67818	0	0	-7.68824	-0.0645966	2.92205	0.09711	0.0613951	-0.618699	34.7992	7.08E-16	4.95887	0	0	0.0951891	5.54199	-20.6791	-7.25523	501.336	420.089	697.154	383.066	383.066	383.066	10.4284	-88.9802	4.80584	681.49	495.818	250.542	190.457	190.457	190.457	-89.5479	-3.55694	-9.7354	55.3412	-0.600469	5.76413	-0.440897	0.0956499	0.642884	823.797	-85.4986	24.1683	0	0	1.07789	14.5208
0	-9.04095	0	0	-9.05706	-0.0771505	3.4048	0.127651	0.0602359	-0.658606	34.0981	7.82E-16	4.1134	0	0	0.0854401	5.23666	-20.2918	-7.8473	500.421	419.333	696.792	384.399	384.399	384.399	10.0061	-88.8135	5.25991	689.642	493.635	249.834	190.457	190.457	190.457	-89.3241	-2.97856	-9.76225	54.7827	-0.369547	6.37197	-0.575976	-0.0225258	0.517395	913.727	-160.4	27.4143	0	0	0.983012	12.978
0	-10.2452	0	0	-10.2694	-0.0904397	3.9153	0.140275	0.0623394	-0.684957	30.4079	4.02E-16	4.23459	0	0	0.0628861	4.89159	-20.0845	-8.20788	500.44	418.612	696.134	385.755	385.755	385.755	9.56263	-88.2661	5.66926	694.553	491.211	247.645	190.457	190.457	190.457	-88.7163	-2.38446	-9.76191	54.3583	-0.168012	6.76929	-0.72451	-0.152183	0.429091	998.432	-223.783	30.9399	0	0	0.858483	12.1385
0	-11.2064	0	0	-11.24	-0.103215	4.40546	0.13006	0.0695733	-0.694732	23.5153	2.45E-15	5.7142	0	0	0.0329543	4.49815	-20.0426	-8.34776	501.323	417.838	695.134	387.078	387.078	387.078	9.12984	-87.4156	5.99753	696.103	488.537	244.017	190.457	190.457	190.457	-87.8071	-1.82422	-9.72316	54.0437	0.00956822	6.95293	-0.860483	-0.28504	0.387709	1066.64	-267.931	34.9727	0	0	0.75125	11.9932
0	-11.8394	0	0	-11.8818	-0.113653	4.8055	0.0943295	0.0829723	-0.686764	13.6161	3.05E-15	8.64419	0	0	0.00684172	4.05144	-20.1354	-8.2703	502.928	416.936	693.733	388.312	388.312	388.312	8.75509	-86.3598	6.21883	694.247	485.649	239.132	190.457	190.457	190.457	-86.7004	-1.35372	-9.65424	53.7941	0.166782	6.91993	-0.97937	-0.407164	0.407632	1111.94	-286.429	39.1533	0	0	0.715853	12.4988
0	-12.0624	0	0	-12.1095	-0.119257	5.02007	0.0348025	0.101824	-0.660954	1.56835	8.46E-16	12.6355	0	0	-0.000224765	3.55195	-20.3196	-7.97486	505.05	415.859	691.866	389.404	389.404	389.404	8.49947	-85.2122	6.32196	689.027	482.646	233.312	190.457	190.457	190.457	-85.5164	-1.02952	-9.58572	53.5503	0.307041	6.6704	-1.10078	-0.457764	0.513588	1134.02	-268.062	42.2707	0	0	0.781592	13.5805
0	-11.806	0	0	-11.8505	-0.116892	4.92952	-0.0413425	0.12269	-0.616411	-11.0738	-3.38E-16	16.7423	0	0	0.0242595	3.00245	-20.5439	-7.4714	507.425	414.588	689.472	390.312	390.312	390.312	8.42871	-84.0926	6.31221	680.586	479.674	226.99	190.457	190.457	190.457	-84.3809	-0.899751	-9.56565	53.2528	0.438793	6.20939	-1.21095	-0.411035	0.699393	1123.67	-210.713	42.4625	0	0	0.927511	15.1374
0	-11.0296	0	0	-11.0628	-0.103334	4.41003	-0.121903	0.139708	-0.551622	-22.327	2.03E-15	19.6849	0	0	0.0797805	2.40682	-20.7563	-6.78899	509.762	413.14	686.512	390.998	390.998	390.998	8.59384	-83.1083	6.21108	669.177	476.897	220.646	190.457	190.457	190.457	-83.4058	-0.98982	-9.645	52.8557	0.57611	5.54887	-1.26624	-0.293024	0.93482	1065.28	-124.589	37.9223	0	0	1.0772	17.0527
0	-9.73976	0	0	-9.75681	-0.0762699	3.37095	-0.193285	0.147085	-0.46611	-30.4202	4.06E-15	20.394	0	0	0.14749	1.77311	-20.9121	-5.97323	511.779	411.555	682.981	391.421	391.421	391.421	9.00616	-82.3319	6.054	655.163	474.454	214.72	190.457	190.457	190.457	-82.6655	-1.28733	-9.85614	52.3365	0.730596	4.71136	-1.23767	-0.161365	1.18199	949.455	-27.7371	27.716	0	0	1.12661	19.2053
0	-8.00353	0	0	-8.00746	-0.0352375	1.79155	-0.24631	0.142962	-0.363529	-34.5614	-4.40E-15	18.6273	0	0	0.199825	1.11868	-20.9823	-5.08126	513.246	409.895	678.918	391.536	391.536	391.536	9.62098	-81.7837	5.88375	639.004	472.411	209.533	190.457	190.457	190.457	-82.1777	-1.7364	-10.1957	51.702	0.901565	3.73957	-1.14056	-0.0699207	1.41229	783.824	62.4241	12.1826	0	0	1.00568	21.4833
0	-5.94097	0	0	-5.94103	0.0180841	-0.264584	-0.27913	0.131388	-0.252559	-35.2061	4.40E-15	15.2	0	0	0.219912	0.473862	-20.9589	-4.17878	514.004	408.228	674.405	391.3	391.3	391.3	10.3459	-81.4338	5.74112	621.229	470.766	205.246	190.457	190.457	190.457	-81.9054	-2.25007	-10.6243	50.9933	1.07021	2.70757	-1.00292	-0.0238067	1.61388	586.627	138.741	-7.33928	0	0	0.720954	23.7964
0	-3.6954	0	0	-3.69941	0.0803377	-2.66392	-0.293116	0.117188	-0.145946	-33.4089	-4.91E-15	11.2786	0	0	0.209067	-0.122604	-20.8567	-3.33348	513.973	406.628	669.562	390.671	390.671	390.671	11.0724	-81.225	5.65733	602.391	469.476	201.887	190.457	190.457	190.457	-81.7799	-2.73624	-11.0857	50.2854	1.20419	1.71466	-0.847575	0.0221373	1.78783	382.284	202.629	-28.5027	0	0	0.366226	26.0842
0	-1.39844	0	0	-1.40429	0.147213	-5.23079	-0.289847	0.10151	-0.0539554	-30.1814	-4.23E-16	7.64162	0	0	0.178794	-0.636291	-20.7088	-2.60238	513.142	405.171	664.541	389.607	389.607	389.607	11.7096	-81.0984	5.64903	583.003	468.501	199.39	190.457	190.457	190.457	-81.7297	-3.12257	-11.5278	49.6818	1.27115	0.855911	-0.679182	0.106926	1.93132	191.632	253.868	-48.0401	0	0	0.0789713	28.3182
0	0.850113	0	0	0.857983	0.213958	-7.77184	-0.272254	0.085307	0.0195329	-26.3397	-1.56E-15	4.79484	0	0	0.142559	-1.04966	-20.5573	-2.01697	511.565	403.924	659.512	388.069	388.069	388.069	12.2006	-81.0074	5.71644	563.503	467.81	197.63	190.457	190.457	190.457	-81.6982	-3.36958	-11.9126	49.3006	1.25173	0.187151	-0.478852	0.22467	2.02623	26.2159	288.729	-62.9798	0	0	-0.034811	30.4949
0	2.98545	0	0	3.03245	0.275747	-10.0973	-0.245074	0.0692564	0.0721018	-22.4832	1.73E-15	2.88331	0	0	0.109426	-1.36496	-20.4401	-1.57164	509.337	402.944	654.631	386.04	386.04	386.04	12.5283	-80.9209	5.84619	544.231	467.383	196.447	190.457	190.457	190.457	-81.6497	-3.47275	-12.222	49.2497	1.14599	-0.295014	-0.237673	0.325984	2.0568	-100.789	300.287	-70.9432	0	0	0.0472285	32.6191
0	4.97275	0	0	5.08499	0.3282	-12.0457	-0.214359	0.0536635	0.101545	-19.0439	2.09E-15	1.75289	0	0	0.0829781	-1.59663	-20.3751	-1.22181	506.559	402.272	650.012	383.532	383.532	383.532	12.7123	-80.8214	6.01631	525.421	467.211	195.669	190.457	190.457	190.457	-81.5679	-3.45724	-12.457	49.593	0.974232	-0.649552	0.0228293	0.378222	2.03391	-173.606	288.223	-70.653	0	0	0.230422	34.684
0	6.799	0	0	6.9934	0.368091	-13.509	-0.185354	0.0398545	0.107838	-16.2359	-5.20E-15	1.22159	0	0	0.0633645	-1.76258	-20.3484	-0.893495	503.299	401.937	645.704	380.587	380.587	380.587	12.7957	-80.702	6.20125	507.194	467.28	195.137	190.457	190.457	190.457	-81.4516	-3.36664	-12.6323	50.3228	0.774266	-0.97537	0.256274	0.396883	2.01741	-181.22	263.21	-62.7991	0	0	0.346427	36.6565
0	8.46237	0	0	8.74099	0.394035	-14.4513	-0.162395	0.0284959	0.0936251	-14.1702	-3.07E-15	1.03189	0	0	0.0491974	-1.88009	-20.3125	-0.503268	499.547	401.958	641.706	377.281	377.281	377.281	12.8284	-80.5623	6.37793	489.567	467.565	194.72	190.457	190.457	190.457	-81.3078	-3.24793	-12.7685	51.3498	0.594774	-1.38996	0.355893	0.377541	2.08825	-112.607	231.001	-49.5351	0	0	0.242947	38.4732
0	9.96286	0	0	10.3139	0.406847	-14.9137	-0.147847	0.0200413	0.0646996	-12.8197	-5.68E-15	0.97782	0	0	0.0389312	-1.95758	-20.1976	0.0061528	495.186	402.344	637.977	373.752	373.751	373.751	12.851	-80.4045	6.53132	472.467	468.028	194.328	190.457	190.457	190.457	-81.1451	-3.13705	-12.8847	52.5187	0.478059	-1.98068	0.251535	0.296445	2.29478	24.5538	189.93	-33.819	0	0	-0.0756302	40.0498
0	11.2965	0	0	11.7005	0.409205	-14.9986	-0.14122	0.0135894	0.0296486	-11.9647	-3.56E-15	0.829394	0	0	0.0310501	-1.98712	-19.9297	0.637162	490	403.088	634.453	370.229	370.229	370.229	12.8865	-80.2305	6.65769	455.758	468.616	193.916	190.457	190.457	190.457	-80.9684	-3.05095	-12.9943	53.6381	0.432127	-2.7565	0.010926	0.156341	2.61964	189.537	137.615	-18.4027	0	0	-0.376779	41.3001
0	12.454	0	0	12.8907	0.404651	-14.8345	-0.140786	0.0086456	-0.00411539	-11.362	2.72E-15	0.492231	0	0	0.0246421	-1.94937	-19.4449	1.33819	483.737	404.142	631.072	367.038	367.038	367.038	12.9408	-80.0375	6.76181	439.281	469.27	193.471	190.457	190.457	190.457	-80.7758	-2.98968	-13.1047	54.508	0.409709	-3.64264	-0.244854	-0.00720845	3.00483	337.225	76.2833	-5.34341	0	0	-0.407294	42.1533
0	13.4226	0	0	13.8756	0.396582	-14.5433	-0.144625	0.00496455	-0.0318779	-10.8289	2.24E-15	-0.0352142	0	0	0.0191003	-1.82916	-18.6977	2.02355	476.181	405.415	627.807	364.546	364.546	364.546	13.0099	-79.8167	6.85047	422.886	469.932	193.005	190.457	190.457	190.457	-80.5576	-2.94495	-13.2176	54.9504	0.32372	-4.51217	-0.389787	-0.138073	3.371	432.252	14.277	4.16115	0	0	-0.102716	42.5662
0	14.1886	0	0	14.6469	0.387621	-14.219	-0.15119	0.00249491	-0.051408	-10.2683	2.75E-15	-0.695063	0	0	0.014029	-1.63337	-17.665	2.60351	467.219	406.768	624.692	363.066	363.065	363.065	13.0865	-79.5528	6.9256	406.45	470.549	192.545	190.457	190.457	190.457	-80.2969	-2.90911	-13.3299	54.8386	0.107932	-5.24175	-0.342123	-0.215866	3.61751	456.263	-40.8304	9.55223	0	0	0.377157	42.527
0	14.74	0	0	15.1964	0.379307	-13.9173	-0.159584	0.00134169	-0.061438	-9.6644	-3.00E-15	-1.38836	0	0	0.00927305	-1.39593	-16.3447	3.01592	456.876	408.04	621.839	362.732	362.732	362.732	13.1642	-79.2247	6.98001	389.891	471.083	192.121	190.457	190.457	190.457	-79.972	-2.88093	-13.4342	54.1174	-0.221784	-5.75745	-0.0932308	-0.283392	3.66089	407.862	-88.0796	10.8055	0	0	0.766207	42.0525
0	15.0691	0	0	15.518	0.371994	-13.6512	-0.168851	0.00155177	-0.0623489	-8.98565	-3.72E-15	-2.01008	0	0	0.00486483	-1.16229	-14.7537	3.24677	445.32	409.077	619.415	363.44	363.44	363.44	13.2407	-78.8075	6.99675	373.172	471.511	191.768	190.457	190.457	190.457	-79.5579	-2.86824	-13.5203	52.7979	-0.56894	-6.04129	0.274813	-0.390248	3.50993	305.074	-128.541	8.71405	0	0	0.855584	41.1818
0	15.1728	0	0	15.6077	0.364968	-13.395	-0.177959	0.00315654	-0.0571063	-8.17853	-2.03E-15	-2.46012	0	0	0.00102912	-0.966109	-12.9249	3.32715	432.825	409.76	617.589	364.906	364.906	364.906	13.3187	-78.2738	6.95201	356.296	471.826	191.519	190.457	190.457	190.457	-79.0282	-2.8867	-13.5776	50.9399	-0.827149	-6.10524	0.610016	-0.53616	3.25364	183.624	-159.399	4.70385	0	0	0.634222	39.9719
0	15.0495	0	0	15.4616	0.356911	-13.1006	-0.186095	0.00615916	-0.0496843	-7.20789	-8.46E-16	-2.65961	0	0	-0.00194626	-0.816278	-10.9065	3.30722	419.71	410.026	616.492	366.793	366.793	366.793	13.4025	-77.5942	6.82163	339.293	472.037	191.402	190.457	190.457	190.457	-78.355	-2.95358	-13.5972	48.6402	-0.952595	-5.96181	0.792554	-0.636347	3.00262	76.623	-168.886	0.133325	0	0	0.26575	38.4957
0	14.6956	0	0	15.074	0.346517	-12.7197	-0.192296	0.0101725	-0.0425387	-6.03166	-5.41E-15	-2.59952	0	0	-0.00380935	-0.705061	-8.75943	3.22886	406.269	409.868	616.205	368.812	368.812	368.812	13.4929	-76.7385	6.5889	322.201	472.16	191.438	190.457	190.457	190.457	-77.5088	-3.07923	-13.5729	46.031	-0.969903	-5.62091	0.813113	-0.602181	2.82677	-4.59727	-146.982	-4.1791	0	0	-0.0967893	36.8366
0	14.1031	0	0	14.4369	0.33282	-12.216	-0.195604	0.014724	-0.0353886	-4.61747	2.96E-15	-2.31331	0	0	-0.00432041	-0.624843	-6.55081	3.11872	392.75	409.338	616.772	370.757	370.757	370.757	13.5841	-75.6772	6.24931	305.059	472.216	191.632	190.457	190.457	190.457	-76.4592	-3.2618	-13.5012	43.2695	-0.930318	-5.10959	0.751387	-0.437468	2.73313	-69.6047	-98.2555	-7.98577	0	0	-0.420845	35.0814
0	13.2615	0	0	13.5414	0.315115	-11.5621	-0.195226	0.0190985	-0.0268241	-2.94522	-4.91E-15	-1.88429	0	0	-0.00313655	-0.574154	-4.34526	2.99952	379.358	408.526	618.208	372.515	372.515	372.515	13.6635	-74.383	5.81049	287.899	472.228	191.979	190.457	190.457	190.457	-75.177	-3.48808	-13.3813	40.5096	-0.875362	-4.49028	0.710409	-0.208915	2.69179	-134.749	-36.3811	-11.2982	0	0	-0.744787	33.31
0	12.1604	0	0	12.3802	0.292697	-10.7297	-0.190525	0.0226714	-0.0163772	-0.994522	-5.75E-15	-1.40184	0	0	0.000241279	-0.552675	-2.19581	2.90418	366.282	407.553	620.496	374.054	374.054	374.054	13.715	-72.8327	5.28929	270.759	472.219	192.452	190.457	190.457	190.457	-73.6361	-3.73685	-13.2147	37.8678	-0.824684	-3.86079	0.752514	0.0112798	2.66349	-208.71	25.1574	-14.1439	0	0	-1.08268	31.5868
0	10.7895	0	0	10.9475	0.26477	-9.68639	-0.181641	0.02518	-0.00556209	1.1856	4.23E-16	-0.921153	0	0	0.00619409	-0.553654	-0.137993	2.87787	353.698	406.55	623.582	375.41	375.41	375.41	13.7184	-71.0066	4.70983	253.682	472.209	193.001	190.457	190.457	190.457	-71.8134	-3.98048	-13.0028	35.4021	-0.78174	-3.33333	0.855094	0.180275	2.61961	-282.882	78.3965	-16.4118	0	0	-1.37277	29.9544
0	9.13682	0	0	9.23688	0.230705	-8.40497	-0.169405	0.0266531	0.00267698	3.4608	4.62E-15	-0.461247	0	0	0.0147074	-0.560699	1.81054	2.96118	341.75	405.643	627.374	376.667	376.666	376.666	13.6484	-68.8884	4.10362	236.702	472.214	193.556	190.457	190.457	190.457	-69.688	-4.18373	-12.7457	33.1175	-0.743772	-2.99799	0.938497	0.283944	2.53874	-338.273	120.254	-17.8584	0	0	-1.53246	28.4338
0	7.18548	0	0	7.2379	0.190471	-6.88063	-0.155143	0.0271346	0.00564584	5.59966	3.30E-15	-0.0312255	0	0	0.0251351	-0.54995	3.64538	3.1632	330.527	404.939	631.751	377.923	377.923	377.922	13.4749	-66.4641	3.51051	219.836	472.24	194.033	190.457	190.457	190.457	-67.2407	-4.30296	-12.4407	30.9887	-0.710207	-2.8852	0.936009	0.309988	2.39742	-361.556	147.793	-18.2627	0	0	-1.53037	27.028
0	4.91449	0	0	4.93441	0.14494	-5.1438	-0.140598	0.0267429	0.00192939	7.26665	4.23E-15	0.369552	0	0	0.0358136	-0.494323	5.36891	3.44379	320.041	404.521	636.571	379.261	379.261	379.261	13.1665	-63.7226	2.97693	203.07	472.283	194.35	190.457	190.457	190.457	-64.4551	-4.2894	-12.0821	28.9846	-0.694643	-2.94547	0.834098	0.259348	2.18142	-353.433	159.548	-17.5607	0	0	-1.39396	25.7315
0	2.30295	0	0	2.30668	0.0958868	-3.26207	-0.127824	0.025854	-0.00835055	8.04792	6.77E-16	0.759706	0	0	0.0436327	-0.369163	6.98488	3.71632	310.243	404.44	641.682	380.721	380.721	380.721	12.6985	-60.6566	2.5507	186.354	472.329	194.443	190.457	190.457	190.457	-61.3206	-4.09749	-11.6634	27.0851	-0.732083	-3.06001	0.685792	0.163644	1.90762	-330.472	158.416	-16.0232	0	0	-1.20007	24.538
0	-0.66096	0	0	-0.66114	0.0456776	-1.32869	-0.119405	0.0250928	-0.023736	7.46544	-2.37E-15	1.17072	0	0	0.0436573	-0.159367	8.49506	3.87396	301.06	404.714	646.932	382.293	382.293	382.293	12.0609	-57.2657	2.27303	169.616	472.36	194.288	190.457	190.457	190.457	-57.8366	-3.6957	-11.1789	25.2867	-0.871362	-3.08514	0.579089	0.0694097	1.6213	-317.611	149.622	-14.2336	0	0	-1.04382	23.4474
0	-3.96801	0	0	-3.9682	-0.0032791	0.559419	-0.117937	0.0249806	-0.0427051	5.07591	1.69E-16	1.61921	0	0	0.0299001	0.135535	9.897	3.82879	292.456	405.33	652.172	383.944	383.944	383.944	11.2645	-53.5611	2.1698	152.778	472.36	193.917	190.457	190.457	190.457	-54.0191	-3.07626	-10.6254	23.5999	-1.15357	-2.90852	0.588178	0.0224409	1.37327	-335.226	138.66	-12.7571	0	0	-0.987701	22.4687
0	-7.57634	0	0	-7.58261	-0.0490673	2.32431	-0.12521	0.0257916	-0.0642297	0.597961	3.05E-15	2.10515	0	0	-0.00262915	0.500624	11.1821	3.54615	284.474	406.254	657.255	385.65	385.65	385.65	10.339	-49.5722	2.24559	135.788	472.321	193.427	190.457	190.457	190.457	-49.9061	-2.25944	-10.0026	22.0433	-1.58766	-2.49219	0.738622	0.0394817	1.1878	-390.302	127.397	-11.8209	0	0	-1.03275	21.6224
0	-11.4044	0	0	-11.4315	-0.0906101	3.92184	-0.141619	0.0275253	-0.0874105	-5.98453	-1.69E-16	2.6226	0	0	-0.0550061	0.910662	12.3345	3.05955	277.252	407.433	662.028	387.414	387.414	387.414	9.32724	-45.3524	2.48273	118.648	472.247	192.977	190.457	190.457	190.457	-45.5618	-1.29102	-9.31304	20.6381	-2.14074	-1.88337	1.01565	0.0828825	1.05222	-478.638	110.79	-11.2995	0	0	-1.14146	20.9418
0	-15.3299	0	0	-15.3984	-0.127728	5.34412	-0.165643	0.0297205	-0.112124	-14.3273	5.92E-16	3.15403	0	0	-0.121496	1.34004	13.3318	2.46336	271.006	408.8	666.323	389.259	389.259	389.259	8.27646	-40.9812	2.84591	101.429	472.156	192.774	190.457	190.457	190.457	-41.0766	-0.234011	-8.56312	19.403	-2.74835	-1.19273	1.3477	0.138653	0.944045	-580.657	89.4984	-10.6885	0	0	-1.22855	20.4747
0	-19.197	0	0	-19.3303	-0.160788	6.60544	-0.194312	0.0318486	-0.137633	-23.7516	1.97E-15	3.71095	0	0	-0.189394	1.76686	14.1471	1.88528	265.987	410.275	669.967	391.204	391.204	391.204	7.23278	-36.5632	3.28839	84.283	472.079	193.042	190.457	190.457	190.457	-36.5636	0.8404	-7.76578	18.3556	-3.32998	-0.557218	1.64666	0.181755	0.84488	-673.139	64.1151	-9.55063	0	0	-1.21567	20.2817
0	-22.83	0	0	-23.0509	-0.190197	7.72214	-0.223259	0.0330515	-0.161316	-33.2673	-5.41E-15	4.29964	0	0	-0.241414	2.17556	14.7521	1.45221	262.425	411.775	672.791	393.245	393.245	393.245	6.23945	-32.2209	3.75596	67.4254	472.065	193.992	190.457	190.457	190.457	-32.1509	1.85891	-6.94363	17.5152	-3.80937	-0.102761	1.85422	0.164554	0.741538	-741.437	31.9284	-7.69871	0	0	-1.06907	20.4302
0	-26.0535	0	0	-26.3801	-0.21608	8.70009	-0.247738	0.0319466	-0.180789	-41.7427	-5.08E-16	4.8791	0	0	-0.261685	2.5622	15.1218	1.2645	260.49	413.222	674.647	395.363	395.363	395.363	5.33552	-28.0827	4.18908	51.1172	472.175	195.788	190.457	190.457	190.457	-27.9679	2.75048	-6.129	16.9005	-4.13847	0.079633	1.92999	0.0802463	0.639483	-774.386	-4.69342	-4.96919	0	0	-0.783484	20.9842
0	-28.7169	0	0	-29.157	-0.23811	9.52849	-0.264868	0.0275559	-0.19454	-48.2455	5.41E-15	5.40149	0	0	-0.24303	2.93374	15.2376	1.37976	260.26	414.563	675.417	397.538	397.539	397.538	4.55315	-24.2652	4.52498	35.6245	472.467	198.517	190.457	190.457	190.457	-24.1288	3.44996	-5.35967	16.5273	-4.30523	-0.0571168	1.86229	-0.0279128	0.550269	-766.656	-36.6983	-1.33084	0	0	-0.39674	21.9921
0	-30.715	0	0	-31.2609	-0.255496	10.1795	-0.274531	0.0198991	-0.201842	-52.2708	-6.34E-15	5.81901	0	0	-0.18989	3.30073	15.0905	1.80812	261.717	415.779	675.036	399.751	399.751	399.751	3.91439	-20.858	4.70193	21.1816	472.985	202.189	190.457	190.457	190.457	-20.7185	3.90193	-4.67197	16.4069	-4.32183	-0.517128	1.6835	-0.122313	0.486274	-723.645	-57.1901	2.98587	0	0	0.0106514	23.478
0	-31.9999	0	0	-32.6252	-0.267127	10.6135	-0.278641	0.0102851	-0.202535	-53.7871	4.14E-15	6.10053	0	0	-0.115712	3.67223	14.6842	2.51968	264.754	416.886	673.497	401.982	401.982	401.982	3.42906	-17.9147	4.66834	7.96795	473.746	206.75	190.457	190.457	190.457	-17.7845	4.06729	-4.09445	16.5416	-4.21033	-1.26579	1.45848	-0.186282	0.455629	-660.025	-63.8097	7.46056	0	0	0.356356	25.4352
0	-32.583	0	0	-33.2443	-0.27182	10.7883	-0.28026	0.000441905	-0.196439	-53.1999	7.78E-15	6.19399	0	0	-0.0370579	4.0553	14.0361	3.46103	269.198	417.93	670.844	404.222	404.222	404.222	3.09551	-15.4483	4.39546	-3.89853	474.735	212.103	190.457	190.457	190.457	-15.3345	3.93255	-3.64463	16.9156	-3.99786	-2.2383	1.25	-0.222795	0.457016	-592.932	-58.7816	11.3883	0	0	0.594694	27.8262
0	-32.5272	0	0	-33.1723	-0.268617	10.669	-0.282739	-0.00800416	-0.183805	-51.226	4.06E-15	6.05871	0	0	0.0324464	4.45673	13.1778	4.57115	274.84	418.978	667.162	406.47	406.47	406.47	2.90309	-13.4348	3.88775	-14.3529	475.914	218.128	190.457	190.457	190.457	-13.3406	3.51714	-3.32843	17.4886	-3.72061	-3.35225	1.07978	-0.232788	0.483478	-532.152	-45.4506	14.128	0	0	0.720693	30.5863
0	-31.9324	0	0	-32.5116	-0.256973	10.2346	-0.289082	-0.0139519	-0.164953	-48.7166	-6.26E-15	5.6909	0	0	0.0856454	4.88242	12.1505	5.7874	281.449	420.101	662.57	408.719	408.719	408.719	2.83643	-11.8225	3.18344	-23.3625	477.227	224.692	190.457	190.457	190.457	-11.7491	2.87203	-3.14244	18.2015	-3.42304	-4.52168	0.938407	-0.209255	0.528463	-481.819	-27.2178	15.2987	0	0	0.757064	33.6322
0	-30.9182	0	0	-31.3947	-0.236867	9.48185	-0.300581	-0.0169581	-0.140536	-46.3923	2.20E-15	5.12845	0	0	0.121677	5.33409	10.9996	7.04375	288.788	421.363	657.212	410.933	410.933	410.933	2.87889	-10.5462	2.34512	-30.9021	478.617	231.655	190.457	190.457	190.457	-10.4943	2.06959	-3.07728	18.9929	-3.14888	-5.66806	0.811527	-0.148258	0.590841	-444.423	-8.50536	14.9217	0	0	0.744699	36.8721
0	-29.6068	0	0	-29.9628	-0.208847	8.4273	-0.316129	-0.0177234	-0.111639	-44.6713	-1.69E-15	4.37728	0	0	0.143049	5.80675	9.76836	8.26883	296.628	422.806	651.258	413.035	413.035	413.035	3.01447	-9.54036	1.44537	-36.934	480.031	238.872	190.457	190.457	190.457	-9.51066	1.18941	-3.12042	19.8182	-2.93127	-6.72649	0.690756	-0.0583731	0.671285	-421.512	4.99113	13.6291	0	0	0.729423	40.2162
0	-28.112	0	0	-28.3494	-0.174022	7.10865	-0.333118	-0.0175969	-0.0795692	-43.7017	-5.41E-15	3.42432	0	0	0.153004	6.28872	8.4927	9.38716	304.764	424.443	644.901	414.901	414.901	414.901	3.22726	-8.74747	0.55328	-41.4031	481.425	246.186	190.457	190.457	190.457	-8.74117	0.305517	-3.25687	20.6613	-2.79018	-7.64703	0.583456	0.0490411	0.771905	-415.294	10.5365	12.4302	0	0	0.750059	43.5858
0	-26.5311	0	0	-26.6675	-0.13399	5.5835	-0.349112	-0.017878	-0.0455203	-43.5073	8.80E-15	2.28332	0	0	0.154712	6.76375	7.19811	10.3252	313.03	426.26	638.347	416.372	416.372	416.372	3.50002	-8.12307	-0.274536	-44.2418	482.758	253.434	190.457	190.457	190.457	-8.14141	-0.522023	-3.46881	21.538	-2.73431	-8.39346	0.505971	0.151159	0.886444	-428.111	7.31746	12.505	0	0	0.837397	46.9179
0	-24.9394	0	0	-25.0021	-0.0906868	3.92478	-0.362516	-0.0194041	-0.0107499	-44.052	-6.43E-15	1.01846	0	0	0.151237	7.2157	5.89887	11.0193	321.314	428.221	631.801	417.275	417.275	417.275	3.81418	-7.63895	-0.997618	-45.3767	483.991	260.443	190.457	190.457	190.457	-7.68276	-1.25042	-3.73616	22.49	-2.76634	-8.93809	0.467535	0.207333	1.00199	-459.503	-5.61652	14.8018	0	0	1.01444	50.166
0	-23.3866	0	0	-23.4051	-0.0462026	2.21398	-0.371871	-0.0224016	0.0238868	-45.172	1.02E-14	-0.261203	0	0	0.145295	7.63634	4.59904	11.4209	329.56	430.28	625.454	417.453	417.453	417.453	4.15132	-7.28614	-1.59044	-44.7341	485.084	267.036	190.457	190.457	190.457	-7.35512	-1.85295	-4.03839	23.5738	-2.893	-9.25106	0.456698	0.171086	1.10325	-504.118	-30.7382	19.9786	0	0	1.29264	53.2975
0	-21.8962	0	0	-21.8972	-0.00261076	0.533642	-0.375724	-0.026518	0.056795	-46.5776	8.12E-15	-1.43046	0	0	0.139098	8.03294	3.29444	11.4965	337.754	432.39	619.46	416.8	416.8	416.8	4.49561	-7.07429	-2.03821	-42.2478	486.002	273.035	190.457	190.457	190.457	-7.16674	-2.31485	-4.35726	24.8491	-3.13359	-9.28928	0.444862	0.0508258	1.19047	-551.356	-63.6149	28.0692	0	0	1.65856	56.2905
0	-20.4698	0	0	-20.4733	0.0382199	-1.04115	-0.373478	-0.0311422	0.0863965	-47.9687	-4.74E-15	-2.3957	0	0	0.13435	8.4283	1.97385	11.2246	345.911	434.509	613.932	415.283	415.284	415.284	4.83607	-7.02792	-2.3333	-37.868	486.712	278.27	190.457	190.457	190.457	-7.14052	-2.62974	-4.67927	26.3725	-3.51675	-8.99996	0.416218	-0.101965	1.27537	-593.274	-96.9757	38.4716	0	0	2.08463	59.1312
0	-19.0932	0	0	-19.1113	0.0747635	-2.44934	-0.365751	-0.0357312	0.111267	-49.119	8.80E-15	-3.12101	0	0	0.132103	8.85332	0.620106	10.5965	354.062	436.603	608.945	412.962	412.962	412.962	5.16713	-7.18071	-2.47308	-31.5678	487.192	282.59	190.457	190.457	190.457	-7.30877	-2.79733	-4.99671	28.194	-4.07653	-8.34663	0.380786	-0.216523	1.3751	-627.096	-123.704	49.9472	0	0	2.5419	61.8132
0	-17.7434	0	0	-17.7806	0.105892	-3.64658	-0.35376	-0.0396539	0.130086	-49.8697	-8.12E-15	-3.58815	0	0	0.132653	9.33562	-0.788583	9.62318	362.247	438.64	604.544	409.973	409.973	409.973	5.48707	-7.56999	-2.45936	-23.3434	487.429	285.871	190.457	190.457	190.457	-7.70777	-2.82256	-5.30657	30.3509	-4.85347	-7.3413	0.3794	-0.229857	1.50547	-655.574	-138.827	60.8727	0	0	3.01755	64.3361
0	-16.3946	0	0	-16.4492	0.130916	-4.60681	-0.338593	-0.0419516	0.14206	-50.0933	8.12E-15	-3.74862	0	0	0.135497	9.88777	-2.27627	8.34672	370.523	440.594	600.764	406.515	406.515	406.515	5.79594	-8.23195	-2.29938	-13.2107	487.42	288.026	190.457	190.457	190.457	-8.37316	-2.71621	-5.60883	32.8588	-5.89256	-6.0578	0.464426	-0.126037	1.67133	-683.381	-143.148	69.4669	0	0	3.50613	66.7027
0	-15.0232	0	0	-15.0898	0.149599	-5.32203	-0.321025	-0.0416593	0.14722	-49.6858	3.38E-15	-3.54541	0	0	0.139312	10.5008	-3.86514	6.85125	378.972	442.431	597.645	402.814	402.814	402.814	6.09441	-9.19766	-2.00703	-1.20224	487.174	289.009	190.457	190.457	190.457	-9.33603	-2.49588	-5.90544	35.6991	-7.23035	-4.60981	0.693779	0.0508577	1.86833	-717.775	-143.579	74.289	0	0	4.00377	68.9155
0	-13.6122	0	0	-13.6837	0.162116	-5.8003	-0.301559	-0.0383682	0.145553	-48.5659	-5.41E-15	-2.97866	0	0	0.142126	11.1452	-5.57012	5.2701	387.706	444.111	595.247	399.089	399.089	399.089	6.3838	-10.4901	-1.60342	12.6342	486.717	288.819	190.457	190.457	190.457	-10.62	-2.1864	-6.2001	38.8077	-8.86462	-3.10906	1.07937	0.24912	2.09146	-758.634	-143.354	74.5166	0	0	4.45997	70.9689
0	-12.1537	0	0	-12.2232	0.169068	-6.06558	-0.280503	-0.0323403	0.13625	-46.6734	6.09E-15	-2.13079	0	0	0.141847	11.7741	-7.39506	3.77887	396.855	445.578	593.658	395.523	395.523	395.523	6.66631	-12.1222	-1.11756	28.235	486.088	287.502	190.457	190.457	190.457	-12.2396	-1.82042	-6.49757	42.0777	-10.7133	-1.64091	1.53146	0.465301	2.35054	-788.042	-134.358	69.9845	0	0	4.7438	72.8447
0	-10.6513	0	0	-10.7139	0.17159	-6.16178	-0.258519	-0.024264	0.119658	-44.0236	-6.77E-15	-1.13363	0	0	0.13708	12.3237	-9.33315	2.56359	406.528	446.756	593.001	392.239	392.239	392.239	6.94464	-14.0963	-0.586499	45.5175	485.338	285.147	190.457	190.457	190.457	-14.1991	-1.43837	-6.80205	45.3813	-12.5943	-0.274234	1.90394	0.671542	2.64568	-782.212	-112.317	60.9634	0	0	4.7021	74.5105
0	-9.12111	0	0	-9.17436	0.171284	-6.1501	-0.236714	-0.0149802	0.0984927	-40.7313	2.03E-15	-0.112023	0	0	0.127598	12.7237	-11.3689	1.77625	416.762	447.571	593.42	389.315	389.315	389.316	7.22138	-16.4025	-0.0500581	64.3764	484.519	281.887	190.457	190.457	190.457	-16.4915	-1.08291	-7.11537	48.5944	-14.263	0.919339	2.10478	0.791183	2.94332	-733.571	-83.3049	48.3659	0	0	4.2941	75.9244
0	-7.58937	0	0	-7.63274	0.169778	-6.09264	-0.216627	-0.00506826	0.0770845	-37.0286	-4.06E-15	0.887114	0	0	0.114364	12.9187	-13.4785	1.50684	427.493	447.966	595.036	386.831	386.831	386.831	7.49832	-19.0185	0.45913	84.6834	483.684	277.876	190.457	190.457	190.457	-19.0969	-0.788535	-7.4364	51.6117	-15.493	1.85311	2.14989	0.759188	3.18051	-656.162	-55.6545	33.9767	0	0	3.6367	77.0424
0	-6.08778	0	0	-6.12178	0.168112	-6.02912	-0.200016	0.00504378	0.0583805	-33.2505	-5.41E-15	1.89186	0	0	0.099118	12.8862	-15.6288	1.7859	438.584	447.926	597.906	384.888	384.888	384.888	7.77585	-21.9099	0.923094	106.295	482.877	273.269	190.457	190.457	190.457	-21.9828	-0.573759	-7.76168	54.348	-16.151	2.41789	2.11495	0.594006	3.29622	-570.354	-29.302	19.7263	0	0	2.89516	77.8251
0	-4.64735	0	0	-4.67271	0.166436	-5.96518	-0.188421	0.0151693	0.042996	-29.7727	6.77E-16	2.99149	0	0	0.0837156	12.6378	-17.7745	2.60027	449.855	447.482	602.01	383.58	383.58	383.58	8.05348	-25.0351	1.33835	129.065	482.139	268.207	190.457	190.457	190.457	-25.1083	-0.441379	-8.08706	56.734	-16.2214	2.48558	2.02744	0.392032	3.2735	-481.603	3.09801	6.58893	0	0	2.12481	78.239
0	-3.29414	0	0	-3.31157	0.164148	-5.87788	-0.18287	0.0249744	0.0300456	-26.9415	-3.72E-15	4.25898	0	0	0.0695487	12.2067	-19.8585	3.89475	461.101	446.695	607.258	382.943	382.943	382.943	8.331	-28.3502	1.71004	152.862	481.509	262.815	190.457	190.457	190.457	-28.43	-0.384819	-8.40928	58.7174	-15.7785	1.9426	1.83415	0.236412	3.12601	-378.757	42.2672	-5.14459	0	0	1.30272	78.2542
0	-2.04784	0	0	-2.05812	0.160308	-5.73127	-0.183834	0.034345	0.0185918	-25.0166	-8.04E-16	5.74327	0	0	0.0572418	11.6383	-21.8164	5.55432	472.072	445.639	613.489	382.925	382.925	382.925	8.61035	-31.8138	2.04585	177.573	481.022	257.208	190.457	190.457	190.457	-31.9063	-0.395149	-8.72767	60.2756	-14.9421	0.751343	1.45946	0.161472	2.8762	-247.903	79.9832	-15.2277	0	0	0.480975	77.8438
0	-0.921954	0	0	-0.926215	0.15406	-5.49259	-0.191426	0.0433246	0.00748382	-24.1437	-3.38E-16	7.43349	0	0	0.0467744	10.9866	-23.585	7.38934	482.462	444.372	620.473	383.379	383.379	383.379	8.898	-35.3901	2.35182	203.109	480.718	251.503	190.457	190.457	190.457	-35.5018	-0.466432	-9.04566	61.4313	-13.8415	-0.992936	0.896522	0.160076	2.56429	-88.8033	104.705	-22.8473	0	0	-0.178758	76.9884
0	0.0760768	0	0	0.0763848	0.145026	-5.14709	-0.205499	0.0518728	-0.00445076	-24.3364	2.71E-15	9.22084	0	0	0.037858	10.3122	-25.1132	9.1498	491.928	442.916	627.921	384.101	384.101	384.101	9.2078	-39.0518	2.63135	229.404	480.635	245.827	190.457	190.457	190.457	-39.1899	-0.598627	-9.37268	62.2544	-12.5957	-3.05273	0.256824	0.226496	2.24029	76.9988	113.29	-27.5854	0	0	-0.545773	75.682
0	0.944981	0	0	0.94818	0.133551	-4.70777	-0.224801	0.0589486	-0.0180217	-25.3898	-2.03E-15	10.8242	0	0	0.030252	9.67047	-26.3691	10.577	500.145	441.244	635.519	384.861	384.861	384.861	9.56128	-42.7824	2.8877	256.404	480.811	240.328	190.457	190.457	190.457	-42.9559	-0.796704	-9.72447	62.8426	-11.3018	-5.10751	-0.279404	0.351982	1.94739	216.256	110.965	-29.7373	0	0	-0.634499	73.9343
0	1.68711	0	0	1.69169	0.120663	-4.21365	-0.247416	0.0631083	-0.0329685	-26.9555	-2.03E-15	11.8964	0	0	0.023939	9.09706	-27.3389	11.4682	506.87	439.311	642.982	385.447	385.447	385.447	9.98283	-46.5741	3.12859	284.059	481.277	235.177	190.457	190.457	190.457	-46.794	-1.06568	-10.1196	63.2871	-10.0308	-6.8491	-0.584509	0.493917	1.70843	306.35	103.356	-30.155	0	0	-0.553175	71.765
0	2.3055	0	0	2.31036	0.107696	-3.71589	-0.271531	0.0634206	-0.0484485	-28.6671	-2.03E-15	12.1794	0	0	0.0187934	8.60329	-28.0194	11.7182	511.97	437.088	650.087	385.692	385.692	385.692	10.4912	-50.4229	3.36945	312.305	482.04	230.551	190.457	190.457	190.457	-50.7029	-1.40464	-10.5738	63.6406	-8.82535	-8.0573	-0.624728	0.610593	1.53976	341.949	96.6225	-29.6701	0	0	-0.402003	69.1916
0	2.80138	0	0	2.80593	0.0958249	-3.25969	-0.295509	0.0603979	-0.0645673	-30.2039	7.44E-15	11.6504	0	0	0.014189	8.1805	-28.4086	11.3244	515.421	434.59	656.678	385.51	385.51	385.51	11.092	-54.3244	3.63269	341.064	483.079	226.629	190.457	190.457	190.457	-54.6798	-1.80352	-11.0939	63.899	-7.69486	-8.63333	-0.478527	0.676374	1.45303	338.857	95.7856	-29.0935	0	0	-0.236985	66.2185
0	3.17341	0	0	3.17743	0.0857924	-2.87382	-0.318091	0.0555399	-0.0825162	-31.3491	-8.12E-15	10.5045	0	0	0.00928287	7.80982	-28.5034	10.3602	517.27	431.879	662.655	384.913	384.913	384.913	11.7743	-58.2702	3.94303	370.232	484.343	223.573	190.457	190.457	190.457	-58.7172	-2.24395	-11.6756	64.0093	-6.61828	-8.58724	-0.285462	0.684075	1.44305	324.062	103.186	-29.1432	0	0	-0.0774096	62.8358
0	3.41834	0	0	3.42179	0.0779216	-2.57092	-0.338009	0.0512451	-0.104864	-31.9574	3.38E-16	9.13191	0	0	0.00349812	7.4732	-28.3033	8.93482	517.601	429.046	667.951	384.001	384.002	384.001	12.5119	-62.2475	4.32208	399.676	485.758	221.529	190.457	190.457	190.457	-62.801	-2.70238	-12.3038	63.9001	-5.56139	-7.99358	-0.167702	0.639234	1.49213	322.541	118.362	-30.3142	0	0	0.0869955	59.0295
0	3.53243	0	0	3.53543	0.0723839	-2.35771	-0.354008	0.0497297	-0.13416	-31.9367	3.55E-15	7.95955	0	0	-0.00304103	7.16125	-27.8164	7.15814	516.51	426.192	672.517	382.937	382.937	382.937	13.2689	-66.2382	4.78504	429.222	487.241	220.623	190.457	190.457	190.457	-66.9109	-3.1532	-12.9567	63.516	-4.50187	-6.94273	-0.174995	0.55682	1.56851	346.595	138.823	-32.1724	0	0	0.288419	54.7969
0	3.51484	0	0	3.51754	0.0694877	-2.24618	-0.364702	0.0529079	-0.172177	-31.198	-6.77E-16	7.36178	0	0	-0.00946925	6.87497	-27.0641	5.12397	514.097	423.421	676.315	381.905	381.905	381.905	14.0062	-70.2203	5.34002	458.642	488.712	220.954	190.457	190.457	190.457	-71.0202	-3.57125	-13.611	62.8376	-3.4488	-5.51313	-0.276572	0.460553	1.64685	393.586	161.455	-33.3634	0	0	0.549473	50.1591
0	3.37157	0	0	3.37421	0.0698276	-2.25927	-0.368324	0.0614352	-0.218491	-29.5955	1.02E-15	7.48854	0	0	-0.0142612	6.62067	-26.082	2.91157	510.483	420.828	679.326	381.073	381.073	381.073	14.6884	-74.1682	5.98903	487.648	490.105	222.589	190.457	190.457	190.457	-75.0985	-3.93435	-14.2479	61.8822	-2.44351	-3.7735	-0.388004	0.372075	1.70062	447.891	181.403	-32.1672	0	0	0.848875	45.1687
0	3.12059	0	0	3.12339	0.0740956	-2.42362	-0.363009	0.0746537	-0.27073	-26.9274	5.08E-16	8.21366	0	0	-0.0156949	6.40225	-24.9182	0.599655	505.843	418.495	681.568	380.569	380.569	380.569	15.289	-78.0535	6.72798	515.893	491.373	225.544	190.457	190.457	190.457	-79.1121	-4.22657	-14.8555	60.6942	-1.54275	-1.80313	-0.423274	0.302044	1.70603	490.179	191.737	-27.5287	0	0	1.12377	39.9139
0	2.79469	0	0	2.79791	0.0826602	-2.7533	-0.346753	0.090377	-0.325874	-22.9315	1.07E-14	9.1281	0	0	-0.0128069	6.21584	-23.6299	-1.72008	500.431	416.486	683.103	380.453	380.453	380.453	15.7929	-81.8435	7.54469	542.989	492.492	229.762	190.457	190.457	190.457	-83.0244	-4.44188	-15.4279	59.3324	-0.795933	0.291207	-0.346618	0.25358	1.64771	509.137	185.646	-19.7252	0	0	1.31296	34.521
0	2.44002	0	0	2.44389	0.0951477	-3.23365	-0.317559	0.105486	-0.38128	-17.3273	3.13E-15	9.66832	0	0	-0.00642308	6.04885	-22.2809	-3.9411	494.59	414.831	684.034	380.719	380.719	380.719	16.1958	-85.4993	8.41605	568.533	493.446	235.098	190.457	190.457	190.457	-86.7944	-4.58554	-15.9609	57.8629	-0.228299	2.37792	-0.180503	0.233043	1.53057	505.322	160.049	-10.2705	0	0	1.39048	29.1516
0	2.10766	0	0	2.11234	0.110261	-3.81439	-0.274374	0.116912	-0.435214	-9.96187	7.40E-15	9.30867	0	0	0.000688273	5.88202	-20.9393	-5.95396	488.729	413.521	684.495	381.299	381.299	381.299	16.5001	-88.9722	9.30622	592.139	494.223	241.3	190.457	190.457	190.457	-90.372	-4.67165	-16.4459	56.3568	0.164434	4.32114	0.0134053	0.24155	1.37639	489.373	115.61	-1.16673	0	0	1.3741	23.9925
0	1.84199	0	0	1.84747	0.125884	-4.41388	-0.218298	0.122805	-0.486816	-0.979747	-1.44E-15	7.76186	0	0	0.00513601	5.69256	-19.6756	-7.6648	483.286	412.51	684.625	382.089	382.089	382.089	16.7091	-92.2012	10.1665	613.465	494.792	248.008	190.457	190.457	190.457	-93.6943	-4.718	-16.8659	54.8892	0.41102	6.00528	0.167041	0.263286	1.21111	476.33	55.2106	5.9809	0	0	1.30421	19.2361
0	1.67129	0	0	1.67749	0.139409	-4.93212	-0.153269	0.122915	-0.534913	9.09257	1.10E-15	5.0665	0	0	0.00502543	5.45817	-18.5601	-9.00999	478.672	411.718	684.562	382.98	382.98	382.98	16.8236	-95.1146	10.937	632.235	495.101	254.77	190.457	190.457	190.457	-96.6862	-4.74146	-17.1936	53.5375	0.553493	7.35235	0.241167	0.260364	1.04825	477.406	-18.206	10.6169	0	0	1.20583	15.0617
0	1.60449	0	0	1.61129	0.14814	-5.26625	-0.0851361	0.118321	-0.577987	19.4583	3.05E-15	1.5735	0	0	0.00133915	5.16145	-17.6585	-9.95886	475.239	411.049	684.414	383.877	383.877	383.877	16.8409	-97.6355	11.5501	648.255	495.076	261.078	190.457	190.457	190.457	-99.2651	-4.75579	-17.3931	52.3759	0.634058	8.32516	0.231359	0.196241	0.892669	498.606	-100.091	13.2955	0	0	1.07689	11.6205
0	1.63321	0	0	1.64029	0.149692	-5.32557	-0.0202415	0.110844	-0.613548	29.2393	4.91E-15	-2.12714	0	0	-0.00260072	4.79286	-17.0251	-10.5048	473.244	410.399	684.259	384.712	384.712	384.712	16.7561	-99.69	11.9364	661.406	494.63	266.414	190.457	190.457	190.457	-101.35	-4.77169	-17.4246	51.4661	0.685264	8.91712	0.163229	0.0607723	0.743317	539.31	-182.832	15.3491	0	0	0.894785	9.02618
0	1.73586	0	0	1.74261	0.142332	-5.04403	0.0356617	0.10262	-0.639508	37.6162	-3.38E-16	-5.29227	0	0	-0.00334455	4.3507	-16.6957	-10.6498	472.837	409.67	684.134	385.448	385.448	385.448	16.5638	-101.214	12.0336	671.639	493.682	270.305	190.457	190.457	190.457	-102.871	-4.79714	-17.2505	50.8453	0.725557	9.13278	0.0620088	-0.125995	0.599442	597.607	-256.509	18.3466	0	0	0.648771	7.34802
0	1.88166	0	0	1.88721	0.125284	-4.39089	0.0778463	0.095797	-0.654218	43.8575	-5.08E-16	-7.13018	0	0	0.000160538	3.83929	-16.6798	-10.391	474.052	408.783	684.035	386.071	386.071	386.071	16.2587	-102.157	11.7973	678.947	492.172	272.357	190.457	190.457	190.457	-103.774	-4.83685	-16.8426	50.5169	0.759621	8.97201	-0.0687785	-0.320923	0.463805	673.169	-309.482	23.5206	0	0	0.355079	6.60643
0	2.03264	0	0	2.03617	0.099002	-3.38183	0.102216	0.0922084	-0.65786	47.2257	-7.61E-15	-6.95467	0	0	0.00543232	3.2661	-16.9582	-9.721	476.801	407.694	683.916	386.581	386.581	386.581	15.8352	-102.486	11.2126	683.345	490.078	272.286	190.457	190.457	190.457	-104.022	-4.88983	-16.1902	50.4491	0.784185	8.4291	-0.270433	-0.423271	0.372588	772.568	-322.48	31.4184	0	0	0.0519156	6.76962
0	2.14442	0	0	2.14585	0.0654451	-2.09047	0.104895	0.0935683	-0.650237	46.8899	-7.19E-15	-4.31848	0	0	0.00759086	2.6348	-17.4835	-8.6474	480.867	406.412	683.702	386.981	386.981	386.981	15.2867	-102.182	10.304	684.843	487.427	269.942	190.457	190.457	190.457	-103.604	-4.94628	-15.3055	50.5836	0.800397	7.50289	-0.551465	-0.388715	0.358247	889.73	-285.204	41.6304	0	0	-0.217153	7.75518
0	2.17132	0	0	2.17143	0.0280555	-0.649178	0.0821416	0.101457	-0.630223	41.9653	-3.21E-15	0.847783	0	0	0.00235678	1.94581	-18.1866	-7.2105	485.914	405.001	683.298	387.266	387.266	387.266	14.6102	-101.25	9.1397	683.439	484.304	265.328	190.457	190.457	190.457	-102.529	-4.98743	-14.2287	50.8472	0.81794	6.21188	-0.867349	-0.248125	0.440268	1001.25	-201.491	52.6021	0	0	-0.400921	9.43717
0	2.07814	0	0	2.07832	-0.00860922	0.764985	0.0311664	0.116522	-0.596264	31.7713	3.05E-15	8.0965	0	0	-0.0104491	1.20487	-18.9878	-5.48982	491.538	403.566	682.603	387.429	387.429	387.429	13.8164	-99.7231	7.82651	679.118	480.852	258.628	190.457	190.457	190.457	-100.845	-4.99157	-13.0287	51.1628	0.849055	4.60768	-1.1524	-0.0681457	0.620323	1076.66	-86.1277	61.6246	0	0	-0.46141	11.6606
0	1.85927	0	0	1.86034	-0.0394712	1.95468	-0.0477518	0.13726	-0.547475	16.3147	0	16.419	0	0	-0.0245233	0.432057	-19.8106	-3.60119	497.316	402.228	681.517	387.46	387.46	387.46	12.9427	-97.6786	6.49242	671.885	477.274	250.239	190.457	190.457	190.457	-98.6413	-4.94537	-11.7987	51.4621	0.901177	2.78373	-1.35939	0.0718341	0.880603	1092.68	35.6243	65.5616	0	0	-0.406898	14.2629
0	1.55709	0	0	1.55887	-0.0596096	2.73015	-0.147839	0.159135	-0.483906	-3.14836	-3.38E-16	24.3524	0	0	-0.0272925	-0.333617	-20.5941	-1.68961	502.863	401.088	679.959	387.354	387.354	387.354	12.0604	-95.2461	5.26017	661.813	473.812	240.764	190.457	190.457	190.457	-96.0645	-4.85469	-10.6442	51.6981	0.973274	0.880032	-1.48057	0.120369	1.18285	1043.29	135.998	62.1007	0	0	-0.30008	17.0974
0	1.26779	0	0	1.26947	-0.065007	2.93783	-0.253918	0.175246	-0.40722	-23.9333	-6.77E-16	30.2916	0	0	-0.0049774	-1.03805	-21.3012	0.0803623	507.856	400.202	677.879	387.102	387.102	387.102	11.2656	-92.6099	4.22078	649.098	470.708	230.973	190.457	190.457	190.457	-93.3109	-4.74688	-9.66511	51.8565	1.05886	-0.921524	-1.53287	0.0874207	1.48466	940.142	196.506	50.9575	0	0	-0.223809	20.0509
0	1.12312	0	0	1.12419	-0.0533487	2.48916	-0.343909	0.179069	-0.321707	-42.3548	1.44E-15	32.9711	0	0	0.0470929	-1.62592	-21.9186	1.54134	512.033	399.568	675.266	386.683	386.683	386.683	10.6508	-89.9861	3.41843	634.102	468.157	221.673	190.457	190.457	190.457	-90.6036	-4.65925	-8.93428	51.9606	1.15557	-2.42384	-1.54027	0.0385458	1.74815	808.636	216.874	34.07	0	0	-0.229015	23.0472
0	1.24787	0	0	1.24824	-0.0246337	1.38286	-0.397429	0.167816	-0.235444	-55.0136	4.40E-15	31.9295	0	0	0.115944	-2.05856	-22.448	2.54836	515.186	399.137	672.148	386.058	386.058	386.058	10.269	-87.5789	2.85447	617.327	466.26	213.545	190.457	190.457	190.457	-88.1467	-4.61763	-8.47991	52.0673	1.27284	-3.46151	-1.52684	0.0503155	1.94727	681.377	213.305	14.632	0	0	-0.309259	26.0352
0	1.7138	0	0	1.71382	0.018817	-0.292852	-0.408602	0.144566	-0.157232	-60.482	-7.27E-15	27.7559	0	0	0.175944	-2.32518	-22.8941	3.00449	517.132	398.849	668.579	385.183	385.183	385.183	10.1118	-85.5334	2.50514	599.341	465.008	206.99	190.457	190.457	190.457	-86.0792	-4.61922	-8.28059	52.2525	1.42821	-3.94553	-1.51481	0.146392	2.07742	585.885	204.287	-4.31949	0	0	-0.424948	28.9686
0	2.5222	0	0	2.52438	0.0731031	-2.3854	-0.385892	0.115765	-0.0912471	-59.4812	6.77E-16	21.7611	0	0	0.205864	-2.43993	-23.2536	2.8745	517.711	398.664	664.613	384.028	384.028	384.028	10.1182	-83.916	2.34006	580.668	464.305	202.102	190.457	190.457	190.457	-84.4583	-4.63348	-8.27832	52.5876	1.63032	-3.87732	-1.49102	0.257324	2.13221	526.197	194.851	-20.9035	0	0	-0.532927	31.7899
0	3.61769	0	0	3.62997	0.133609	-4.70997	-0.341349	0.0870458	-0.0362579	-53.7373	-3.55E-15	15.3612	0	0	0.200688	-2.42762	-23.5095	2.19291	516.783	398.579	660.282	382.591	382.591	382.591	10.2037	-82.7257	2.33177	561.733	464.013	198.732	190.457	190.457	190.457	-83.2728	-4.61743	-8.401	53.1087	1.85682	-3.33001	-1.31028	0.313902	2.10535	461.977	183.368	-34.2721	0	0	-0.559636	34.4235
0	4.9147	0	0	4.95243	0.195385	-7.06738	-0.288394	0.0612676	0.00779054	-45.483	-8.46E-16	9.59966	0	0	0.170581	-2.31848	-23.628	1.08644	514.293	398.627	655.621	380.867	380.867	380.867	10.2914	-81.9144	2.45562	542.846	464.005	196.584	190.457	190.457	190.457	-82.4655	-4.53399	-8.58334	53.7802	2.05002	-2.43581	-0.857874	0.291215	2.01034	354.631	166.774	-43.2127	0	0	-0.431098	36.7782
0	6.32565	0	0	6.40959	0.2535	-9.26346	-0.238007	0.0396422	0.037237	-36.7298	5.75E-15	5.04157	0	0	0.131258	-2.15154	-23.5636	-0.221554	510.318	398.856	650.707	378.811	378.811	378.811	10.3317	-81.4094	2.68478	524.221	464.175	195.316	190.457	190.457	190.457	-81.9581	-4.36636	-8.7782	54.4896	2.14184	-1.377	-0.268338	0.210841	1.92939	222.691	144.421	-45.9483	0	0	-0.212234	38.7645
0	7.77721	0	0	7.92771	0.303911	-11.1467	-0.195922	0.0236306	0.0490592	-28.7517	-1.92E-15	1.92526	0	0	0.0950275	-1.97229	-23.2784	-1.47223	505.037	399.289	645.672	376.37	376.37	376.37	10.3072	-81.1327	2.98592	505.974	464.45	194.609	190.457	190.457	190.457	-81.6709	-4.1228	-8.95766	55.1096	2.11003	-0.359966	0.167548	0.125192	1.9716	122.051	121.007	-42.4608	0	0	-0.0593397	40.3249
0	9.21185	0	0	9.44276	0.344363	-12.6406	-0.164768	0.0130921	0.0476303	-22.2352	3.81E-16	0.0965171	0	0	0.0672574	-1.82014	-22.7641	-2.46749	498.657	399.909	640.674	373.575	373.575	373.575	10.2254	-81.0112	3.32133	488.133	464.778	194.207	190.457	190.457	190.457	-81.5321	-3.83032	-9.10875	55.5861	2.01944	0.424301	0.364776	0.000904239	2.13842	64.5109	88.934	-35.4236	0	0	-0.00611664	41.4569
0	10.5873	0	0	10.9027	0.37425	-13.7334	-0.144148	0.00702835	0.0401999	-17.3144	-3.81E-16	-0.774072	0	0	0.0480239	-1.71198	-22.046	-3.11033	491.371	400.66	635.853	370.589	370.589	370.589	10.1077	-80.9824	3.6535	470.665	465.129	193.929	190.457	190.457	190.457	-81.4824	-3.52443	-9.22772	55.9389	1.96385	0.850418	0.436635	-0.189877	2.3624	26.6841	43.0286	-27.8359	0	0	0.00153728	42.207
0	11.8757	0	0	12.2693	0.393827	-14.4437	-0.132848	0.0038887	0.0312743	-13.8577	9.73E-16	-1.06595	0	0	0.0353398	-1.63986	-21.168	-3.38219	483.363	401.461	631.322	367.676	367.676	367.676	9.98192	-80.9959	3.94881	453.511	465.488	193.659	190.457	190.457	190.457	-81.4751	-3.24232	-9.31673	56.1923	1.96618	0.884303	0.508901	-0.380889	2.62385	-7.36227	-6.80384	-21.0674	0	0	-0.00326059	42.6456
0	13.0601	0	0	13.5165	0.403654	-14.7986	-0.129897	0.00257258	0.0219753	-11.6421	-8.88E-16	-1.07215	0	0	0.0271549	-1.58805	-20.172	-3.30547	474.808	402.221	627.171	365.148	365.148	365.148	9.87748	-81.013	4.17877	436.612	465.85	193.336	190.457	190.457	190.457	-81.4754	-3.01917	-9.38122	56.3185	1.94961	0.559086	0.645681	-0.4763	2.93488	-37.3475	-45.1392	-15.2921	0	0	-0.0304959	42.8398
0	14.1292	0	0	14.6265	0.404431	-14.8266	-0.133815	0.00231996	0.0122743	-10.3248	-1.14E-15	-1.00207	0	0	0.0216327	-1.55351	-19.0808	-2.9157	465.848	402.85	623.483	363.329	363.329	363.329	9.8208	-81.0044	4.32053	419.911	466.214	192.942	190.457	190.457	190.457	-81.4571	-2.88487	-9.42719	56.2285	1.80222	-0.0719931	0.854195	-0.448486	3.23231	-57.7366	-65.132	-10.4058	0	0	-0.0923381	42.8324
0	15.0723	0	0	15.5846	0.396967	-14.5573	-0.143043	0.00238956	0.00252586	-9.53632	2.92E-15	-1.01505	0	0	0.0174769	-1.55057	-17.8893	-2.24461	456.581	403.281	620.336	362.464	362.464	362.464	9.83107	-80.9466	4.35758	403.36	466.581	192.492	190.457	190.457	190.457	-81.3989	-2.86077	-9.45913	55.7985	1.47221	-0.963287	1.09673	-0.356364	3.38792	-64.8545	-71.4544	-6.42592	0	0	-0.171483	42.6312
0	15.875	0	0	16.3759	0.382132	-14.0199	-0.155383	0.0028221	-0.00751104	-8.87803	-1.40E-15	-1.14841	0	0	0.01383	-1.59605	-16.568	-1.31655	447.051	403.477	617.79	362.613	362.613	362.613	9.91728	-80.8163	4.28051	386.913	466.943	192.027	190.457	190.457	190.457	-81.2788	-2.95722	-9.47885	54.9093	1.00952	-2.07606	1.27084	-0.289	3.33461	-49.6434	-73.8228	-3.37385	0	0	-0.211322	42.2124
0	16.5174	0	0	16.9825	0.36093	-13.2476	-0.168639	0.00382118	-0.0189548	-8.03814	-2.07E-15	-1.38263	0	0	0.0103277	-1.68715	-15.0776	-0.166116	437.249	403.445	615.867	363.638	363.638	363.638	10.0766	-80.5878	4.08854	370.524	467.29	191.594	190.457	190.457	190.457	-81.0707	-3.17122	-9.48568	53.4818	0.520807	-3.35642	1.24775	-0.289552	3.13856	0.0814737	-78.2364	-0.988282	0	0	-0.0992835	41.5366
0	16.9703	0	0	17.3806	0.334745	-12.2869	-0.181472	0.00609854	-0.033293	-6.91542	1.18E-15	-1.61805	0	0	0.00696603	-1.79181	-13.3894	1.13038	427.103	403.224	614.545	365.297	365.297	365.297	10.2923	-80.2289	3.7912	354.145	467.606	191.238	190.457	190.457	190.457	-80.7405	-3.4839	-9.47643	51.5053	0.0937775	-4.70562	0.951728	-0.321565	2.92127	88.9613	-81.4204	1.15054	0	0	0.29325	40.5733
0	17.1953	0	0	17.5404	0.305602	-11.2095	-0.192783	0.00979271	-0.0498648	-5.55581	-3.30E-15	-1.7978	0	0	0.00399294	-1.86233	-11.5028	2.43447	416.485	402.869	613.785	367.351	367.351	367.351	10.5335	-79.7016	3.40962	337.71	467.87	190.998	190.457	190.457	190.457	-80.2463	-3.85956	-9.4459	49.0559	-0.23395	-5.96845	0.446679	-0.308742	2.76376	197.068	-74.3736	3.13791	0	0	0.935882	39.324
0	17.1488	0	0	17.4277	0.276042	-10.1083	-0.20145	0.0146002	-0.064705	-4.08031	-3.47E-15	-1.91225	0	0	0.00181825	-1.86338	-9.45032	3.56283	405.254	402.428	613.568	369.599	369.599	369.599	10.7594	-78.9654	2.97375	321.145	468.065	190.903	190.457	190.457	190.457	-79.5423	-4.25039	-9.38759	46.2908	-0.459332	-6.95909	-0.0701569	-0.218259	2.68446	280.163	-52.1283	4.04388	0	0	1.52352	37.8347
0	16.791	0	0	17.0103	0.248479	-9.07474	-0.206139	0.0200699	-0.0721891	-2.58286	2.96E-15	-1.97424	0	0	0.00088994	-1.79073	-7.28955	4.3423	393.342	401.934	613.93	371.867	371.867	371.867	10.9286	-77.982	2.51442	304.385	468.179	190.971	190.457	190.457	190.457	-78.5844	-4.60848	-9.29471	43.4073	-0.591663	-7.51799	-0.377186	-0.0848951	2.6643	292.775	-17.6031	2.34101	0	0	1.66728	36.1877
0	16.0962	0	0	16.2656	0.224337	-8.16446	-0.205573	0.0256314	-0.0686606	-1.07199	-4.99E-15	-2.00633	0	0	0.00170127	-1.6673	-5.08614	4.67096	380.817	401.419	614.947	374.016	374.016	374.016	11.0103	-76.7202	2.05275	287.398	468.214	191.21	190.457	190.457	190.457	-77.337	-4.90032	-9.16059	40.5819	-0.642153	-7.56775	-0.355987	0.0381946	2.66269	215.794	23.1085	-2.68051	0	0	1.22732	34.4773
0	15.0571	0	0	15.1857	0.203474	-7.37447	-0.199383	0.0308239	-0.0542481	0.484398	-1.61E-15	-2.00458	0	0	0.00470428	-1.52453	-2.89775	4.54905	367.906	400.931	616.693	375.958	375.958	375.958	10.9897	-75.1579	1.59366	270.202	468.189	191.605	190.457	190.457	190.457	-75.7762	-5.11511	-8.97829	37.9246	-0.626107	-7.13741	-0.039845	0.131462	2.65381	65.3771	66.8872	-10.283	0	0	0.393328	32.7848
0	13.6817	0	0	13.7761	0.184262	-6.64448	-0.188172	0.0352203	-0.0330009	2.12576	3.81E-15	-1.9467	0	0	0.0102507	-1.38554	-0.766276	4.06773	354.948	400.536	619.202	377.676	377.676	377.676	10.8642	-73.2819	1.12821	252.859	468.134	192.118	190.457	190.457	190.457	-73.8893	-5.26127	-8.73988	35.4691	-0.565111	-6.34786	0.412197	0.205109	2.61563	-115.214	112.567	-18.6182	0	0	-0.499567	31.1656
0	11.9842	0	0	12.0486	0.164256	-5.88199	-0.173209	0.0385392	-0.0106979	3.85516	-4.61E-15	-1.80091	0	0	0.0184223	-1.25777	1.28076	3.36522	342.304	400.309	622.44	379.213	379.213	379.213	10.6347	-71.0857	0.644061	235.46	468.086	192.685	190.457	190.457	190.457	-71.671	-5.35372	-8.43683	33.1984	-0.485393	-5.3658	0.81805	0.264682	2.52035	-279.894	156.977	-25.8942	0	0	-1.19911	29.6516
0	9.97498	0	0	10.0134	0.141089	-4.99645	-0.156408	0.0405058	0.00750933	5.56152	-1.40E-15	-1.56173	0	0	0.0286591	-1.13307	3.22398	2.57612	330.284	400.321	626.314	380.639	380.639	380.639	10.2971	-68.5659	0.13732	218.094	468.078	193.214	190.457	190.457	190.457	-69.1189	-5.40022	-8.06081	31.0824	-0.41822	-4.34711	1.06809	0.301284	2.35201	-400.897	194.072	-30.9831	0	0	-1.61146	28.26
0	7.65623	0	0	7.67435	0.113154	-3.92549	-0.14	0.0409487	0.0187379	7.00459	-9.73E-16	-1.24916	0	0	0.0394417	-0.992577	5.04717	1.79802	319.095	400.629	630.684	382.006	382.006	382.006	9.83958	-65.7203	-0.380639	200.819	468.132	193.608	190.457	190.457	190.457	-66.2309	-5.39445	-7.60463	29.1041	-0.400407	-3.39557	1.16299	0.304302	2.12635	-476.991	217.667	-33.6107	0	0	-1.77103	27.0017
0	5.024	0	0	5.02936	0.0798241	-2.64415	-0.12638	0.0399139	0.0220033	7.82246	-1.14E-15	-0.889099	0	0	0.0479963	-0.813621	6.73516	1.08495	308.855	401.268	635.387	383.344	383.344	383.344	9.2464	-62.5476	-0.883685	183.656	468.255	193.775	190.457	190.457	190.457	-63.0054	-5.31788	-7.06297	27.2647	-0.46946	-2.55474	1.17691	0.282847	1.88159	-524.367	225.196	-34.0264	0	0	-1.77179	25.8849
0	2.07575	0	0	2.07619	0.0412843	-1.15931	-0.117816	0.0376271	0.0171252	7.57661	1.95E-15	-0.499179	0	0	0.0501868	-0.578363	8.27412	0.460732	299.623	402.244	640.25	384.674	384.674	384.674	8.50372	-59.0493	-1.33624	166.591	468.445	193.655	190.457	190.457	190.457	-59.4443	-5.14665	-6.43259	25.5747	-0.65005	-1.82928	1.19866	0.262193	1.65583	-562.967	218.134	-32.7185	0	0	-1.71048	24.9186
0	-1.17987	0	0	-1.17992	-0.00181432	0.502924	-0.116151	0.0346554	0.00393389	5.81103	-3.05E-15	-0.0613982	0	0	0.0406956	-0.280712	9.652	-0.0607407	291.454	403.534	645.101	386.033	386.033	386.033	7.60501	-55.2333	-1.70011	149.582	468.685	193.233	190.457	190.457	190.457	-55.5573	-4.85901	-5.71205	24.0448	-0.937968	-1.21616	1.28613	0.259798	1.46312	-606.439	198.996	-30.1662	0	0	-1.6486	24.115
0	-4.71386	0	0	-4.7177	-0.0486544	2.30841	-0.123243	0.0319421	-0.0182232	2.05696	3.64E-15	0.4777	0	0	0.0134995	0.0715161	10.8581	-0.460057	284.423	405.083	649.764	387.472	387.471	387.471	6.55416	-51.1178	-1.94	132.58	468.955	192.563	190.457	190.457	190.457	-51.3663	-4.44068	-4.90173	22.6805	-1.29626	-0.725089	1.4397	0.269063	1.29234	-655.653	169.802	-26.7996	0	0	-1.59235	23.493
0	-8.46745	0	0	-8.49063	-0.0983447	4.21868	-0.140678	0.0305537	-0.0493502	-4.06094	-2.37E-15	1.18227	0	0	-0.0359823	0.460598	11.8821	-0.708366	278.635	406.814	654.063	389.037	389.037	389.037	5.36734	-46.7383	-2.02785	115.553	469.234	191.777	190.457	190.457	190.457	-46.9122	-3.88832	-4.00488	21.4839	-1.67049	-0.378425	1.62559	0.268913	1.12761	-704.902	133.041	-23.0278	0	0	-1.51779	23.0807
0	-12.344	0	0	-12.4175	-0.14983	6.18803	-0.168637	0.0310257	-0.0876338	-12.6054	8.04E-16	2.09319	0	0	-0.106845	0.86609	12.7122	-0.772089	274.212	408.636	657.819	390.756	390.756	390.756	4.0756	-42.1566	-1.94745	98.5119	469.514	191.088	190.457	190.457	190.457	-42.2629	-3.21288	-3.03078	20.4567	-2.01077	-0.200711	1.78766	0.239775	0.966241	-744.395	92.5113	-19.1061	0	0	-1.38696	22.916
0	-16.2056	0	0	-16.3759	-0.201687	8.15685	-0.204716	0.0326745	-0.128933	-23.1119	-1.69E-15	3.21872	0	0	-0.188876	1.27109	13.3353	-0.62398	271.266	410.463	660.856	392.63	392.63	392.63	2.72691	-37.4675	-1.70128	81.5471	469.811	190.779	190.457	190.457	190.457	-37.5198	-2.44402	-1.99914	19.6052	-2.28559	-0.209378	1.86651	0.175127	0.820119	-763.634	53.1055	-15.0195	0	0	-1.17114	23.0438
0	-19.8804	0	0	-20.2034	-0.251951	10.0469	-0.244077	0.0339703	-0.166784	-34.569	2.20E-15	4.60554	0	0	-0.262953	1.66527	13.7373	-0.255855	269.87	412.224	663.018	394.642	394.642	394.642	1.38515	-32.7992	-1.31977	64.8523	470.17	191.156	190.457	190.457	190.457	-32.8157	-1.63479	-0.943003	18.9428	-2.48325	-0.412163	1.83625	0.0833876	0.700655	-758.974	19.4281	-10.5197	0	0	-0.874941	23.5109
0	-23.1823	0	0	-23.7099	-0.298159	11.7653	-0.280575	0.0339249	-0.194731	-45.5972	7.78E-15	6.41074	0	0	-0.306812	2.04489	13.9053	0.315648	270.04	413.878	664.184	396.775	396.775	396.775	0.123444	-28.3039	-0.867199	48.7195	470.66	192.479	190.457	190.457	190.457	-28.3038	-0.862235	0.0913904	18.4872	-2.60438	-0.80922	1.71666	-0.0202853	0.612875	-734.741	-5.36132	-5.41867	0	0	-0.532143	24.3585
0	-25.9405	0	0	-26.7012	-0.337603	13.2155	-0.309464	0.0327033	-0.208488	-54.8789	6.77E-16	8.79265	0	0	-0.304269	2.41234	13.8327	1.05465	271.732	415.412	664.279	399.011	399.011	399.011	-0.986273	-24.1371	-0.435986	33.4989	471.37	194.907	190.457	190.457	190.457	-24.1358	-0.218535	1.04784	18.2536	-2.65394	-1.39367	1.55899	-0.121342	0.546862	-700.818	-20.0054	0.052131	0	0	-0.187883	25.6134
0	-28.0293	0	0	-29.0106	-0.367689	14.3102	-0.329441	0.0311989	-0.20757	-61.5628	5.41E-15	11.6911	0	0	-0.25202	2.77615	13.5228	1.91922	274.85	416.85	663.275	401.339	401.339	401.339	-1.88349	-20.4336	-0.126775	19.5387	472.389	198.461	190.457	190.457	190.457	-20.4388	0.208312	1.86618	18.2453	-2.63943	-2.1479	1.41126	-0.201337	0.496534	-666.125	-23.5912	5.14409	0	0	0.12023	27.2805
0	-29.3871	0	0	-30.5287	-0.386247	14.9803	-0.34218	0.0302456	-0.194404	-65.3867	-6.77E-15	14.706	0	0	-0.160215	3.14921	12.9916	2.87332	279.262	418.24	661.191	403.739	403.739	403.739	-2.52496	-17.2868	-0.0211279	7.13096	473.79	203.043	190.457	190.457	190.457	-17.2973	0.357501	2.48996	18.4474	-2.57247	-3.03804	1.29226	-0.230515	0.461879	-634.579	-13.7327	8.82687	0	0	0.365671	29.3392
0	-30.0193	0	0	-31.2231	-0.391729	15.1774	-0.350828	0.0299101	-0.172144	-66.6094	1.22E-14	17.1819	0	0	-0.0481034	3.54394	12.2667	3.89016	284.812	419.652	658.09	406.175	406.175	406.175	-2.88549	-14.7385	-0.159295	-3.51571	475.617	208.476	190.457	190.457	190.457	-14.7469	0.211797	2.87413	18.8272	-2.46874	-4.01342	1.19721	-0.211273	0.444736	-607.608	5.5003	10.322	0	0	0.53524	31.743
0	-29.9879	0	0	-31.1417	-0.38341	14.8781	-0.358477	0.0295826	-0.1436	-65.8374	5.41E-15	18.4768	0	0	0.062503	3.96944	11.3831	4.94748	291.321	421.162	654.075	408.589	408.589	408.589	-2.95681	-12.7794	-0.531004	-12.2743	477.88	214.545	190.457	190.457	190.457	-12.7771	-0.198334	2.99133	19.3387	-2.35134	-5.01455	1.10641	-0.16787	0.454823	-585.043	25.184	9.50374	0	0	0.634131	34.4244
0	-29.3919	0	0	-30.3979	-0.361591	14.0892	-0.367251	0.0281437	-0.110631	-63.8359	-6.77E-15	18.1923	0	0	0.153516	4.4311	10.3789	6.01864	298.596	422.84	649.284	410.906	410.906	410.907	-2.74713	-11.36	-1.08222	-19.0779	480.547	221.034	190.457	190.457	190.457	-11.3427	-0.804293	2.83603	19.9315	-2.2528	-5.98432	1.00524	-0.125418	0.505111	-568.218	35.0498	7.16775	0	0	0.686109	37.3028
0	-28.3467	0	0	-29.1443	-0.327721	12.8537	-0.377458	0.024958	-0.0746956	-61.3176	-7.44E-15	16.3344	0	0	0.214816	4.93045	9.28951	7.06599	306.44	424.735	643.882	413.047	413.047	413.047	-2.28126	-10.4081	-1.73279	-23.893	483.55	227.735	190.457	190.457	190.457	-10.3782	-1.51751	2.42543	20.5616	-2.20994	-6.87508	0.896287	-0.0850602	0.604671	-560.528	30.3004	4.66437	0	0	0.723258	40.2946
0	-26.9681	0	0	-27.5407	-0.284248	11.2501	-0.387775	0.019076	-0.0376504	-58.826	6.77E-16	13.1631	0	0	0.245024	5.46295	8.14368	8.04138	314.673	426.861	638.057	414.929	414.929	414.929	-1.599	-9.84593	-2.39807	-26.698	486.795	234.451	190.457	190.457	190.457	-9.81273	-2.24993	1.79626	21.2034	-2.25056	-7.65037	0.791065	-0.0218094	0.750152	-563.931	14.0668	3.70348	0	0	0.774892	43.322
0	-25.3606	0	0	-25.7294	-0.234215	9.3823	-0.396464	0.0100234	-0.00177298	-56.7262	1.02E-15	9.12858	0	0	0.249845	6.0142	6.9606	8.89176	323.15	429.2	632.016	416.457	416.457	416.457	-0.751584	-9.60448	-3.00716	-27.4737	490.167	240.994	190.457	190.457	190.457	-9.58126	-2.93052	0.999147	21.8611	-2.37935	-8.28442	0.700332	0.0772984	0.925673	-577.681	-6.88319	5.55766	0	0	0.868603	46.3205
0	-23.611	0	0	-23.8195	-0.180757	7.36428	-0.402432	-0.00193361	0.0309557	-55.2008	-3.38E-16	4.76347	0	0	0.238762	6.56036	5.74846	9.56538	331.777	431.704	625.977	417.507	417.507	417.507	0.203363	-9.63285	-3.51303	-26.2006	493.543	247.192	190.457	190.457	190.457	-9.63304	-3.51356	0.0922537	22.5727	-2.57667	-8.75713	0.628023	0.163793	1.09548	-599.22	-32.3473	10.7949	0	0	1.03307	49.2424
0	-21.782	0	0	-21.8805	-0.126717	5.30547	-0.404362	-0.0151925	0.0595031	-54.1256	5.41E-15	0.635527	0	0	0.221115	7.07853	4.50555	10.0157	340.507	434.307	620.152	417.936	417.937	417.937	1.20838	-9.90268	-3.89197	-22.858	496.798	252.888	190.457	190.457	190.457	-9.93692	-3.97711	-0.866037	23.404	-2.81922	-9.04047	0.568697	0.155213	1.22353	-624.334	-66.9672	18.9888	0	0	1.29036	52.0568
0	-19.9126	0	0	-19.9471	-0.0744583	3.30131	-0.399762	-0.0278123	0.0826825	-53.0283	5.08E-15	-2.80966	0	0	0.202769	7.56154	3.22296	10.2019	349.329	436.938	614.716	417.609	417.609	417.609	2.21376	-10.4062	-4.13608	-17.4318	499.822	257.946	190.457	190.457	190.457	-10.4807	-4.3154	-1.82509	24.4354	-3.10714	-9.08582	0.501351	0.0359501	1.30518	-644.144	-106.856	29.1394	0	0	1.63728	54.7474
0	-18.0244	0	0	-18.0302	-0.0257618	1.42635	-0.386478	-0.0387842	0.0999753	-51.365	-8.80E-15	-5.38982	0	0	0.185584	8.02342	1.887	10.0883	358.248	439.532	609.799	416.431	416.43	416.43	3.18324	-11.1473	-4.24616	-9.93003	502.531	262.259	190.457	190.457	190.457	-11.264	-4.53177	-2.74825	25.7504	-3.47319	-8.83308	0.422366	-0.149769	1.36382	-653.881	-144.903	40.1986	0	0	2.0457	57.3084
0	-16.1318	0	0	-16.132	0.0181536	-0.267264	-0.364673	-0.0479659	0.11142	-48.867	-6.77E-16	-7.16264	0	0	0.16926	8.49441	0.481169	9.64858	367.274	442.036	605.48	414.383	414.383	414.383	4.09565	-12.1306	-4.22684	-0.400697	504.867	265.751	190.457	190.457	190.457	-12.2875	-4.63375	-3.61496	27.4235	-3.9793	-8.24269	0.34683	-0.319399	1.43524	-653.461	-174.218	51.0987	0	0	2.47016	59.7412
0	-14.2496	0	0	-14.2564	0.0565258	-1.74682	-0.336775	-0.0555403	0.117291	-45.6331	-4.74E-15	-8.31477	0	0	0.153172	9.00854	-1.01223	8.87506	376.421	444.407	601.804	411.547	411.547	411.547	4.94132	-13.3539	-4.08553	11.0647	506.801	268.375	190.457	190.457	190.457	-13.5465	-4.63159	-4.41737	29.5075	-4.70407	-7.32687	0.303106	-0.386525	1.55645	-645.564	-190.691	60.7959	0	0	2.86594	62.0499
0	-12.3953	0	0	-12.4125	0.0889774	-2.99635	-0.306097	-0.0610387	0.118354	-42.0016	0	-8.99663	0	0	0.137419	9.58815	-2.61064	7.78927	385.706	446.614	598.802	408.099	408.099	408.099	5.71693	-14.8077	-3.83352	24.3411	508.32	270.112	190.457	190.457	190.457	-15.0299	-4.53868	-5.15477	32.0243	-5.71783	-6.15396	0.335028	-0.294288	1.75396	-636.013	-193.133	67.9658	0	0	3.21878	64.2391
0	-10.5883	0	0	-10.6147	0.115466	-4.01422	-0.275869	-0.0639375	0.115766	-38.3885	-6.77E-15	-9.3166	0	0	0.12262	10.2309	-4.32847	6.4515	395.16	448.628	596.511	404.299	404.299	404.298	6.42119	-16.4775	-3.48691	39.2872	509.426	270.966	190.457	190.457	190.457	-16.7225	-4.37224	-5.82857	34.954	-7.04465	-4.82046	0.498158	-0.0593884	2.03034	-633.968	-186.895	71.5345	0	0	3.55287	66.3097
0	-8.84794	0	0	-8.87946	0.136207	-4.8095	-0.248123	-0.0634559	0.10998	-35.0921	6.77E-15	-9.28543	0	0	0.109281	10.9055	-6.17247	4.96798	404.837	450.418	594.989	400.45	400.45	400.45	7.05238	-18.3487	-3.06636	55.7625	510.129	270.959	190.457	190.457	190.457	-18.6099	-4.15287	-6.43898	38.2238	-8.62925	-3.4162	0.81895	0.266726	2.37335	-643.441	-174.473	70.851	0	0	3.88296	68.2523
0	-7.19162	0	0	-7.22386	0.151659	-5.40081	-0.223854	-0.0595037	0.101021	-32.2523	8.12E-15	-8.89722	0	0	0.0973966	11.5534	-8.13776	3.48819	414.808	451.943	594.33	396.858	396.858	396.858	7.60775	-20.4088	-2.59691	73.6376	510.454	270.131	190.457	190.457	190.457	-20.6805	-3.90438	-6.98366	41.7065	-10.3195	-2.01714	1.24566	0.628228	2.75212	-655.452	-152.365	66.1305	0	0	4.14178	70.0415
0	-5.63513	0	0	-5.66439	0.162535	-5.8163	-0.203466	-0.0522354	0.0893439	-29.8866	5.41E-15	-8.09719	0	0	0.086705	12.0952	-10.2074	2.18527	425.142	453.147	594.664	393.773	393.773	393.773	8.08422	-22.6485	-2.10686	92.7961	510.435	268.542	190.457	190.457	190.457	-22.9266	-3.65275	-7.45791	45.2373	-11.8851	-0.707194	1.67204	0.916279	3.10412	-655.274	-123.956	58.3048	0	0	4.18543	71.6349
0	-4.19242	0	0	-4.21625	0.169673	-6.08865	-0.187711	-0.0419367	0.0771288	-28.0094	-2.71E-15	-6.80066	0	0	0.0770926	12.4515	-12.3544	1.22523	435.866	453.968	596.13	391.358	391.358	391.358	8.48077	-25.0606	-1.62386	113.133	510.116	266.269	190.457	190.457	190.457	-25.3428	-3.42256	-7.85724	48.6414	-13.0909	0.40537	1.99891	1.01405	3.33945	-634.646	-96.5473	48.2979	0	0	3.93111	72.9786
0	-2.87341	0	0	-2.89055	0.173682	-6.24152	-0.177777	-0.0290867	0.0660006	-26.6758	2.03E-15	-4.9389	0	0	0.0685958	12.5693	-14.545	0.739954	446.946	454.364	598.831	389.676	389.676	389.676	8.80074	-27.6381	-1.16916	134.557	509.555	263.398	190.457	190.457	190.457	-27.9241	-3.23197	-8.18079	51.765	-13.7896	1.19585	2.17334	0.879425	3.37918	-592.941	-73.1422	37.2219	0	0	3.41622	74.0178
0	-1.6812	0	0	-1.69135	0.174693	-6.28003	-0.174394	-0.0142708	0.056409	-25.922	2.71E-15	-2.4983	0	0	0.0610133	12.4389	-16.7404	0.810279	458.288	454.332	602.802	388.674	388.674	388.674	9.05432	-30.374	-0.753873	156.992	508.817	260.025	190.457	190.457	190.457	-30.6649	-3.09025	-8.43496	54.5018	-13.9727	1.54892	2.18141	0.589131	3.21283	-530.827	-47.0017	25.6698	0	0	2.7301	74.7079
0	-0.611038	0	0	-0.614632	0.172401	-6.19267	-0.177393	0.00145309	0.0471221	-25.7272	2.03E-15	0.406637	0	0	0.05375	12.0899	-18.8976	1.45398	469.732	453.914	607.993	388.188	388.188	388.188	9.25927	-33.2615	-0.378921	180.381	507.981	256.256	190.457	190.457	190.457	-33.5595	-2.99899	-8.63486	56.8025	-13.7481	1.38729	2.01933	0.284205	2.93335	-444.545	-10.1665	14.1595	0	0	1.93497	75.0183
	sdk:LASI			sdk:RASI			sdk:LPSI			sdk:RPSI			sdk:LTHI			sdk:LKNE			sdk:LTIB			sdk:LANK			sdk:LHEE			sdk:LTOE			sdk:RTHI			sdk:RKNE			sdk:RTIB			sdk:RANK			sdk:RHEE			sdk:RTOE			sdk:HEE2
Sub Frame	X	Y	Z	X	Y	Z	X	Y	Z	X	Y	Z	X	Y	Z	X	Y	Z	X	Y	Z	X	Y	Z	X	Y	Z	X	Y	Z	X	Y	Z	X	Y	Z	X	Y	Z	X	Y	Z	X	Y	Z	X	Y	Z	X
	mm	mm	mm	mm	mm	mm	mm	mm	mm	mm	mm	mm	mm	mm	mm	mm	mm	mm	mm	mm	mm	mm	mm	mm	mm	mm	mm	mm	mm	mm	mm	mm	mm	mm	mm	mm	mm	mm	mm	mm	mm	mm	mm	mm	mm	mm	mm	mm	mm
0	366.836	460.718	1084.42	321.716	201.426	1109.09	164.554	410.593	1214.31	154.307	332.137	1215.33	255.154	544.936	944.408	156.06	504.9	663.854	49.5137	531.864	552.6	-115.372	517.755	315.199	-148.706	474.159	348.383	-41.3513	482.248	191.875	316.86	145.989	979.856	392.389	190.141	696.557	377.733	184.485	523.874	397.835	219.937	260.851	355.862	282.292	243.646	537.063	208.216	245.257	354.807
0	367.842	460.019	1088.54	323.095	201.274	1111.93	165.259	408.82	1216.87	155.314	330.202	1217.47	254.799	544.711	947.384	155.177	505.783	665.606	46.5346	532.804	556.123	-122.278	519.652	321.905	-154.067	476.082	356.709	-57.888	482.492	192.954	318.295	146.049	980.482	391.096	191.473	695.847	381.846	185.438	523.777	412.881	219.41	260.527	371.514	281.962	242.533	552.982	207.925	247.37	371.224
0	368.598	459.115	1092.33	324.414	201.356	1113.83	165.757	407.048	1218.87	156.143	328.084	1219.01	254.472	544.617	949.923	155.674	506.425	666.168	44.8506	533.563	558.622	-128.67	521.289	328.543	-158.94	477.755	364.8	-73.4179	482.9	194.624	319.307	146.134	980.007	390.749	192.459	695.082	385.522	186.314	523.528	425.07	219.355	260.312	383.988	281.954	242.002	565.847	208.794	248.167	384.13
0	369.128	458.073	1095.65	325.628	201.568	1114.68	166.046	405.305	1220.22	156.784	325.824	1219.85	254.137	544.621	951.932	157.478	506.86	665.509	44.3821	534.145	560.089	-134.648	522.564	335.191	-163.44	479.059	372.711	-87.7641	483.468	196.981	319.922	146.23	978.421	391.406	193.213	694.293	388.702	187.154	522.977	434.155	219.846	259.912	392.998	282.323	241.701	575.451	210.878	247.454	393.262
0	369.442	456.981	1098.37	326.75	201.829	1114.41	166.127	403.606	1220.81	157.243	323.474	1219.92	253.767	544.698	953.312	160.479	507.161	663.661	45.0355	534.573	560.562	-140.258	523.389	341.919	-167.617	479.885	380.501	-100.771	484.174	200.083	320.184	146.3	975.744	392.996	193.868	693.442	391.31	188.007	521.977	439.971	220.915	259.085	398.381	283.099	241.3	581.658	214.088	245.215	398.491
0	369.539	455.905	1100.39	327.829	202.077	1112.97	166.007	401.958	1220.56	157.531	321.091	1219.14	253.353	544.841	953.959	164.533	507.431	660.706	46.7105	534.879	560.116	-145.483	523.697	348.767	-171.452	480.144	388.212	-112.307	484.965	203.95	320.161	146.304	972.021	395.322	194.55	692.429	393.254	188.92	520.415	442.434	222.551	257.677	400.097	284.287	240.534	584.397	218.194	241.619	399.819
0	369.404	454.874	1101.62	328.916	202.28	1110.36	165.696	400.358	1219.4	157.66	318.733	1217.47	252.903	545.051	953.769	169.479	507.783	656.771	49.3074	535.105	558.854	-150.241	523.447	355.739	-174.857	479.785	395.862	-122.273	485.762	208.553	319.937	146.216	967.329	398.091	195.349	691.101	394.454	189.937	518.226	441.545	224.692	255.633	398.226	285.862	239.231	583.669	222.847	236.994	397.368
0	369.017	453.886	1101.99	330.042	202.439	1106.65	165.202	398.801	1217.27	157.643	316.46	1214.89	252.448	545.337	952.642	175.146	508.327	652.014	52.7352	535.291	556.905	-154.394	522.632	362.798	-177.684	478.799	403.437	-130.595	486.464	213.809	319.614	146.028	961.798	400.974	196.307	689.282	394.863	191.085	515.412	437.393	227.234	253.01	392.951	287.766	237.336	579.555	227.63	231.772	391.368
0	368.364	452.932	1101.43	331.204	202.592	1101.96	164.535	397.283	1214.18	157.485	314.324	1211.45	252.044	545.706	950.494	181.378	509.148	646.616	56.9189	535.475	554.407	-157.763	521.282	369.862	-179.746	477.224	410.888	-137.221	486.955	219.581	319.303	145.761	955.621	403.668	197.422	686.815	394.48	192.372	512.042	430.163	230.032	249.954	384.556	289.908	234.913	572.23	232.123	226.415	382.146
0	367.456	452.029	1099.92	332.369	202.797	1096.43	163.701	395.802	1210.18	157.19	312.372	1207.22	251.769	546.165	947.271	188.043	510.299	640.765	61.8045	535.691	551.505	-160.144	519.457	376.814	-180.841	475.14	418.132	-142.106	487.121	225.682	319.115	145.451	949.07	405.958	198.654	683.618	393.355	193.781	508.248	420.144	232.918	246.677	373.415	292.169	232.131	561.976	235.982	221.335	370.114
0	366.321	451.229	1097.44	333.495	203.106	1090.24	162.705	394.36	1205.35	156.753	310.636	1202.32	251.717	546.71	942.968	195.045	511.798	634.654	67.3609	535.962	548.339	-161.338	517.242	383.513	-180.778	472.655	425.059	-145.202	486.861	231.89	319.142	145.137	942.487	407.753	199.947	679.721	391.574	195.27	504.199	407.728	235.717	243.418	359.983	294.411	229.228	549.193	239.004	216.828	355.756
0	364.978	450.589	1094.03	334.541	203.526	1083.52	161.553	392.965	1199.85	156.171	309.141	1196.91	251.987	547.326	937.651	202.334	513.622	628.47	73.5784	536.303	545.041	-161.17	514.736	389.802	-179.399	469.892	431.536	-146.456	486.109	237.968	319.44	144.85	936.258	409.073	201.236	675.288	389.236	196.773	500.075	393.398	238.27	240.395	344.77	296.495	226.462	534.382	241.142	213.045	339.606
0	363.407	450.137	1089.69	335.475	203.994	1076.36	160.256	391.628	1193.85	155.446	307.895	1191.18	252.662	547.993	931.471	209.902	515.722	622.395	80.4627	536.72	541.724	-159.511	512.035	395.519	-176.601	466.966	437.42	-145.799	484.845	243.685	320.005	144.606	930.756	410.001	202.451	670.585	386.413	198.209	496.024	377.678	240.456	237.778	328.303	298.309	224.053	518.101	242.469	210.009	322.213
0	361.562	449.874	1084.43	336.273	204.36	1068.79	158.828	390.361	1187.59	154.586	306.897	1185.34	253.795	548.676	924.672	217.78	518.032	616.595	88.0267	537.211	538.489	-156.288	509.225	400.51	-172.343	463.978	442.562	-143.149	483.097	248.833	320.76	144.402	926.27	410.601	203.515	665.905	383.124	199.497	492.133	361.073	242.205	235.654	311.076	299.788	222.146	500.888	243.118	207.657	304.089
0	359.422	449.829	1078.26	336.891	204.41	1060.84	157.296	389.171	1181.3	153.61	306.13	1179.62	255.385	549.336	917.583	226.019	520.477	611.22	96.2806	537.764	535.414	-151.484	506.374	404.63	-166.645	460.999	446.817	-138.414	480.943	253.233	321.557	144.226	922.924	410.858	204.357	661.471	379.312	200.563	488.415	344.003	243.497	234.025	293.5	300.914	220.789	483.189	243.247	205.878	285.661
0	357.018	450.088	1071.18	337.231	203.913	1052.53	155.691	388.061	1175.22	152.547	305.569	1174.2	257.36	549.927	910.594	234.681	522.984	606.397	105.224	538.363	532.562	-145.135	503.531	407.751	-159.579	458.072	450.047	-131.513	478.503	256.738	322.202	144.047	920.631	410.641	204.923	657.353	374.837	201.357	484.827	326.779	244.357	232.819	275.875	301.71	219.941	465.33	243.017	204.538	267.243
0	354.401	450.74	1063.2	337.105	202.698	1043.98	154.054	387.021	1169.58	151.433	305.174	1169.25	259.574	550.404	904.108	243.818	525.487	602.233	114.837	538.986	529.979	-137.318	500.729	409.763	-151.251	455.214	452.127	-122.386	475.926	259.24	322.483	143.818	919.096	409.724	205.187	653.452	369.514	201.85	481.305	309.595	244.842	231.921	258.393	302.226	219.499	447.521	242.572	203.5	249.037
0	351.614	451.836	1054.32	336.265	200.706	1035.5	152.424	386.032	1164.54	150.307	304.896	1164.89	261.812	550.731	898.482	253.455	527.927	598.812	125.082	539.61	527.696	-128.128	497.988	410.578	-141.784	452.427	452.946	-111.004	473.368	260.672	322.199	143.477	917.875	407.828	205.146	649.56	363.158	202.042	477.801	292.556	245.03	231.208	241.146	302.525	219.334	429.869	242.03	202.643	231.143
0	348.674	453.389	1044.61	334.522	198.006	1027.52	150.837	385.059	1160.25	149.204	304.672	1161.21	263.813	550.894	893.971	263.584	530.25	596.204	135.901	540.207	525.735	-117.668	495.323	410.132	-131.302	449.704	452.414	-97.3719	470.977	261.009	321.18	142.966	916.49	404.687	204.813	645.465	355.643	201.965	474.299	275.699	245.012	230.574	224.153	302.677	219.321	412.407	241.474	201.878	213.577
0	345.562	455.4	1034.3	331.903	194.792	1020.55	149.322	384.057	1156.76	148.16	304.433	1158.22	265.316	550.915	890.691	274.15	532.41	594.472	147.216	540.752	524.106	-106.031	492.744	408.383	-119.914	447.041	450.467	-81.5294	468.872	260.272	319.305	142.242	914.532	400.114	204.209	641.055	346.929	201.679	470.822	259.011	244.875	229.947	207.38	302.743	219.364	395.116	240.958	201.155	196.301
0	342.243	457.889	1023.78	328.724	191.374	1014.93	147.896	382.971	1154.1	147.205	304.103	1155.92	266.098	550.845	888.612	285.055	534.361	593.676	158.939	541.22	522.816	-93.2908	490.261	405.315	-107.705	444.436	447.065	-63.5514	467.138	258.521	316.525	141.288	911.758	394.046	203.379	636.354	337.061	201.266	467.42	242.452	244.693	229.294	190.762	302.77	219.404	377.949	240.506	200.458	179.241
0	338.694	460.891	1013.69	325.505	188.143	1010.82	146.57	381.741	1152.24	146.372	303.599	1154.29	266.014	550.744	887.598	296.155	536.069	593.875	170.967	541.59	521.866	-79.5003	487.883	400.939	-94.7277	441.896	442.197	-43.5494	465.819	255.854	312.88	140.121	908.134	386.57	202.406	631.512	326.149	200.818	464.159	225.963	244.52	228.621	174.221	302.786	219.425	360.846	240.122	199.789	162.31
0	334.942	464.414	1004.87	322.796	185.475	1008.17	145.349	380.31	1151.14	145.691	302.841	1153.29	265	550.66	887.465	307.276	537.509	595.122	183.195	541.847	521.255	-64.6926	485.62	395.293	-80.9989	439.429	435.883	-21.6704	464.925	252.396	308.505	138.795	903.842	377.9	201.42	626.741	314.337	200.425	461.11	209.481	244.39	227.959	157.678	302.804	219.447	343.749	239.796	199.164	145.42
0	331.092	468.355	998.134	321.025	183.629	1006.86	144.235	378.635	1150.72	145.194	301.76	1152.88	263.082	550.616	888.032	318.225	538.67	597.444	195.513	541.981	520.979	-48.8836	483.487	388.446	-66.5044	437.048	428.175	1.9092	464.44	248.295	303.626	137.394	899.233	368.321	200.58	622.252	301.766	200.167	458.344	192.945	244.322	227.365	141.061	302.824	219.52	326.605	239.518	198.597	128.485
0	327.355	472.434	994.087	320.424	182.709	1006.78	143.234	376.693	1150.93	144.912	300.305	1153	260.37	550.6	889.151	328.813	539.551	600.836	207.812	541.991	521.026	-32.0773	481.5	380.5	-51.2019	434.772	419.16	26.9927	464.331	243.715	298.537	136.035	894.751	358.109	200.051	618.209	288.562	200.106	455.93	176.306	244.32	226.904	124.31	302.842	219.716	309.37	239.284	198.097	111.432
0	324.025	476.184	992.906	321.019	182.695	1007.78	142.358	374.491	1151.68	144.874	298.449	1153.63	257.057	550.586	890.727	338.868	540.162	605.241	219.99	541.881	521.378	-14.2712	479.682	371.584	-35.0305	432.618	408.96	53.3746	464.562	238.828	293.567	134.854	890.83	347.46	199.961	614.715	274.817	200.281	453.943	159.528	244.384	226.655	107.385	302.855	220.129	292.012	239.101	197.671	94.2029
0	321.404	479.037	994.372	322.653	183.487	1009.68	141.624	372.061	1152.93	145.107	296.201	1154.72	253.399	550.549	892.715	348.248	540.519	610.561	231.948	541.662	522.007	4.53609	478.062	361.859	-17.9221	430.61	397.731	80.8528	465.111	233.817	289.046	133.992	887.818	336.444	200.37	611.83	260.591	200.7	452.468	142.591	244.504	226.707	90.2648	302.859	220.868	274.51	238.98	197.318	76.7622
0	319.69	480.501	998.025	325.047	184.915	1012.2	141.053	369.458	1154.61	145.629	293.602	1156.25	249.695	550.48	895.116	356.848	540.641	616.651	243.597	541.347	522.874	24.3398	476.675	351.506	0.185876	428.781	385.658	109.24	465.987	228.864	285.257	133.565	885.91	325.02	201.255	609.593	245.924	201.339	451.605	125.494	244.666	227.157	72.9571	302.849	222.056	256.862	238.936	197.038	59.102
0	318.898	480.35	1003.3	327.872	186.745	1015.07	140.669	366.754	1156.68	146.451	290.725	1158.18	246.258	550.385	897.966	364.596	540.546	623.338	254.856	540.952	523.928	45.1244	475.562	340.724	19.3398	427.167	372.948	138.366	467.223	224.153	282.402	133.639	885.124	313.093	202.51	608.056	230.856	202.143	451.458	108.256	244.84	228.107	55.4956	302.812	223.82	239.08	238.979	196.822	41.244
0	318.86	478.704	1009.64	330.817	188.706	1018.07	140.494	364.031	1159.1	147.573	287.67	1160.5	243.38	550.286	901.315	371.446	540.25	630.425	265.656	540.494	525.109	66.86	474.765	329.72	39.5609	425.815	359.826	168.076	468.878	219.858	280.571	134.221	885.328	300.596	203.979	607.287	215.443	203.028	452.13	90.9217	244.985	229.66	37.9433	302.716	226.29	221.191	239.106	196.659	23.2402
0	319.318	475.994	1016.51	333.651	190.577	1021.06	140.547	361.366	1161.83	148.981	284.554	1163.16	241.304	550.201	905.211	377.377	539.763	637.702	275.937	539.985	526.352	89.4991	474.33	318.702	60.8408	424.777	346.521	198.223	471.016	216.137	279.738	135.267	886.292	287.568	205.485	607.356	199.782	203.89	453.697	73.5593	245.041	231.905	20.3912	302.515	229.581	203.229	239.304	196.532	5.17434
0	320.04	472.85	1023.54	336.237	192.275	1024.02	140.838	358.833	1164.82	150.649	281.499	1166.13	240.204	550.148	909.68	382.374	539.087	644.962	285.656	539.436	527.589	112.974	474.298	307.876	83.1371	424.108	333.263	228.66	473.696	213.13	279.77	136.704	887.768	274.183	206.87	608.31	184.012	204.622	456.203	56.2603	244.94	234.909	2.95582	302.147	233.783	185.228	239.545	196.42	-12.8398
0	320.882	469.957	1030.51	338.532	193.89	1027.02	141.371	356.491	1168.05	152.544	278.619	1169.37	240.173	550.138	914.713	386.429	538.219	652.002	294.78	538.856	528.761	137.194	474.71	297.443	106.371	423.863	320.274	259.241	476.948	210.954	280.455	138.454	889.55	260.743	208.016	610.151	168.316	205.119	459.644	39.1375	244.604	238.711	-14.2243	301.545	238.951	167.217	239.79	196.295	-30.6599
0	321.781	467.893	1037.36	340.556	195.622	1030.16	142.142	354.387	1171.47	154.622	276.015	1172.84	241.229	550.182	920.262	389.536	537.147	658.638	303.295	538.25	529.82	162.042	475.597	287.592	130.424	424.097	307.771	289.812	480.754	209.703	281.533	140.433	891.51	247.614	208.841	612.826	152.894	205.29	463.977	22.3197	243.958	243.307	-30.9943	300.64	245.098	149.211	240	196.123	-48.1188
0	322.72	467.014	1044.09	342.376	197.661	1033.52	143.138	352.558	1175.04	156.835	273.767	1176.49	243.316	550.291	926.232	391.695	535.865	664.711	311.205	537.623	530.732	187.373	476.981	278.503	155.132	424.858	295.96	320.21	485.035	209.447	282.729	142.553	893.599	235.148	209.296	616.237	137.956	205.063	469.122	5.94588	242.935	248.655	-47.1892	299.377	252.19	131.208	240.14	195.868	-65.0332
0	323.696	467.421	1050.78	344.078	200.092	1037.14	144.336	351.029	1178.71	159.134	271.927	1180.27	246.324	550.479	932.495	392.918	534.368	670.093	318.53	536.981	531.486	213.006	478.867	270.336	180.284	426.178	285.034	350.255	489.643	210.228	283.793	144.721	895.827	223.626	209.347	620.252	123.696	204.389	474.97	-9.83842	241.484	254.669	-62.6422	297.714	260.144	113.203	240.189	195.499	-81.2141
0	324.709	468.99	1057.46	345.746	202.863	1040.99	145.706	349.817	1182.43	161.467	270.522	1184.16	250.106	550.758	938.898	393.247	532.667	674.697	325.309	536.336	532.087	238.724	481.235	263.228	205.616	428.07	275.169	379.738	494.374	212.064	284.527	146.836	898.237	213.219	208.973	624.721	110.285	203.246	481.392	-24.8879	239.578	261.229	-77.1947	295.632	268.842	95.183	240.14	194.992	-96.4804
0	325.752	471.451	1064.13	347.44	205.82	1045.02	147.213	348.936	1186.16	163.785	269.559	1188.12	254.49	551.134	945.275	392.757	530.794	678.48	331.594	535.7	532.556	264.259	484.041	257.279	230.817	430.515	266.511	408.42	498.993	214.936	284.82	148.794	900.876	203.995	208.167	629.492	97.8705	201.641	488.236	-39.0704	237.216	268.193	-90.7082	293.136	278.13	77.1455	240.002	194.343	-110.673
0	326.816	474.48	1070.69	349.185	208.787	1049.17	148.811	348.396	1189.83	166.04	269.023	1192.1	259.294	551.598	951.457	391.571	528.799	681.442	337.449	535.097	532.923	289.298	487.206	252.544	255.527	433.456	259.162	436.023	503.275	218.791	284.655	150.497	903.773	195.949	206.935	634.417	86.5721	199.611	495.326	-52.2828	234.428	275.413	-103.076	290.253	287.84	59.1007	239.797	193.572	-123.673
0	327.91	477.774	1077.02	350.965	211.624	1053.4	150.454	348.204	1193.41	168.185	268.886	1196.05	264.335	552.122	957.278	389.864	526.757	683.626	342.94	534.554	533.216	313.477	490.624	249.02	279.356	436.792	253.161	462.229	507.052	223.523	284.104	151.863	906.924	189.048	205.305	639.354	76.488	197.217	502.468	-64.463	231.272	282.749	-114.237	287.033	297.796	41.0842	239.548	192.735	-135.411
0	329.059	481.083	1082.93	352.739	214.252	1057.68	152.09	348.363	1196.84	170.18	269.113	1199.93	269.436	552.663	962.582	387.855	524.75	685.109	348.13	534.1	533.456	336.396	494.167	246.637	301.897	440.382	248.478	486.683	510.253	228.963	283.301	152.837	910.285	183.267	203.326	644.149	67.6937	194.539	509.451	-75.5933	227.828	290.09	-124.178	283.544	307.837	23.1656	239.269	191.926	-145.882
0	330.282	484.208	1088.25	354.46	216.639	1062.02	153.669	348.872	1200.06	171.987	269.663	1203.65	274.425	553.164	967.223	385.805	522.865	685.994	353.068	533.767	533.649	357.635	497.696	245.256	322.747	444.057	244.999	509.013	512.926	234.867	282.4	153.398	913.776	178.608	201.075	648.632	60.2415	191.669	516.062	-85.6983	224.197	297.358	-132.946	279.868	317.834	5.45566	238.952	191.283	-155.145
0	331.576	486.988	1092.84	356.09	218.762	1066.38	155.143	349.727	1203	173.573	270.494	1207.16	279.143	553.566	971.069	383.987	521.175	686.395	357.782	533.579	533.782	376.785	501.074	244.669	341.522	447.643	242.543	528.864	515.215	240.917	281.542	153.562	917.287	175.104	198.649	652.607	54.1597	188.702	522.104	-94.8385	220.493	304.523	-140.633	276.099	327.697	-11.8942	238.556	190.989	-163.315
0	332.912	489.31	1096.59	357.611	220.613	1070.67	156.472	350.916	1205.59	174.911	271.566	1210.34	283.452	553.817	974.008	382.663	519.728	686.417	362.277	533.549	533.819	393.473	504.182	244.618	357.871	450.981	240.87	545.93	517.288	246.721	280.83	153.376	920.693	172.809	196.149	655.876	49.4544	185.731	527.409	-103.1	216.829	311.6	-147.369	272.336	337.386	-28.6981	238.013	191.261	-170.547
0	334.243	491.105	1099.39	359.005	222.212	1074.76	157.62	352.421	1207.76	175.98	272.844	1213.11	287.237	553.884	975.945	382.053	518.541	686.149	366.531	533.674	533.709	407.386	506.93	244.818	371.492	453.958	239.718	559.989	519.241	251.833	280.318	152.905	923.871	171.784	193.668	658.257	46.1127	182.839	531.853	-110.578	213.315	318.648	-153.3	268.686	346.907	-44.7477	237.228	192.333	-177.003
0	335.521	492.354	1101.21	360.249	223.631	1078.49	158.565	354.216	1209.41	176.767	274.298	1215.36	290.411	553.756	976.807	382.303	517.594	685.649	370.501	533.931	533.392	418.298	509.263	244.985	382.134	456.514	238.832	570.908	521.031	255.787	280.017	152.218	926.706	172.08	191.282	659.611	44.1069	180.096	535.362	-117.361	210.047	325.756	-158.554	265.254	356.298	-59.8263	236.098	194.42	-182.825
0	336.712	493.084	1102.03	361.301	224.983	1081.73	159.292	356.263	1210.46	177.263	275.903	1216.98	292.923	553.453	976.55	383.469	516.833	684.942	374.135	534.278	532.808	426.068	511.156	244.882	389.611	458.644	237.997	578.641	522.475	258.158	279.905	151.369	929.096	173.723	189.034	659.853	43.3978	177.552	537.911	-123.507	207.099	333.018	-163.223	262.141	365.61	-73.7259	234.528	197.681	-188.101
0	337.811	493.361	1101.86	362.12	226.364	1084.39	159.797	358.519	1210.83	177.469	277.637	1217.87	294.763	553.02	975.154	385.505	516.18	684.015	377.38	534.655	531.91	430.644	512.608	244.34	393.807	460.385	237.057	583.215	523.303	258.634	279.944	150.402	930.949	176.701	186.933	658.96	43.9373	175.239	539.528	-129.031	204.523	340.516	-167.335	259.437	374.893	-86.2614	232.45	202.189	-192.846
0	338.852	493.275	1100.74	362.684	227.805	1086.42	160.082	360.933	1210.44	177.389	279.487	1217.95	295.956	552.522	972.637	388.28	515.549	682.834	380.193	534.99	530.669	432.05	513.633	243.288	394.684	461.796	235.93	584.711	523.241	257.075	280.099	149.343	932.178	180.962	184.951	656.964	45.67	173.163	540.28	-133.893	202.346	348.298	-170.85	257.207	384.174	-97.283	229.842	207.906	-196.998
[truncated: 930 more rows]
[truncated: 122 more columns]
