# Supplementary material for: The impact of wide step width on lower limb coordination and its variability in individuals with flat feet
Source: PLoS One. 2025 Apr 24;20(4):e0321901. doi: 10.1371/journal.pone.0321901 (PMC12021241; doi:10.1371/journal.pone.0321901)
Supplement: S3 file — (ZIP) [file pone.0321901.s003.zip › Calibration10.csv]

Model Outputs
120
		sdk:LAbsAnkleAngle			sdk:LAnkleAngles			sdk:LAnkleForce			sdk:LAnkleMoment			sdk:LAnklePower			sdk:LFE									sdk:LFO									sdk:LFootProgressAngles			sdk:LHipAngles			sdk:LHipForce			sdk:LHipMoment			sdk:LHipPower
Frame	Sub Frame	X	Y	Z	X	Y	Z	X	Y	Z	X	Y	Z	X	Y	Z	RX	RY	RZ	TX	TY	TZ	SX	SY	SZ	RX	RY	RZ	TX	TY	TZ	SX	SY	SZ	X	Y	Z	X	Y	Z	X	Y	Z	X	Y	Z	X	Y	Z
		deg	deg	deg	deg	deg	deg	N/kg	N/kg	N/kg	N.mm/kg	N.mm/kg	N.mm/kg	W/kg	W/kg	W/kg	deg	deg	deg	mm	mm	mm	mm	mm	mm	deg	deg	deg	mm	mm	mm	mm	mm	mm	deg	deg	deg	deg	deg	deg	N/kg	N/kg	N/kg	N.mm/kg	N.mm/kg	N.mm/kg	W/kg	W/kg	W/kg
1
2
3
4
5
6
7
8	0	-1.65231	0	0	-1.65235	0.0207337	-0.366782										-2.76554	1.79244	-8.69001	391.79	417.814	653.483	374.304	374.304	374.304	9.15361	-82.2874	9.13824	479.292	455.093	197.349	194.761	194.761	194.761	-82.5247	0.765006	-11.8216	24.5274	3.40064	2.42849
9	0	-1.36523	0	0	-1.3653	0.0279766	-0.646132										-2.89508	2.08318	-9.0017	388.633	417.627	653.37	374.693	374.693	374.693	9.23667	-82.2542	9.09704	473.713	455.033	197.253	194.761	194.761	194.761	-82.5005	0.688764	-11.8546	24.0975	3.21754	2.61012
10	0	-1.0721	0	0	-1.07223	0.0341042	-0.882444										-2.99629	2.37555	-9.25955	385.524	417.423	653.211	375.036	375.036	375.036	9.31798	-82.2228	9.05363	468.148	454.979	197.156	194.761	194.761	194.761	-82.4782	0.611856	-11.885	23.6803	3.01932	2.73871
11	0	-0.773392	0	0	-0.773532	0.0391351	-1.07644										-3.07002	2.66976	-9.46305	382.465	417.202	653.009	375.335	375.335	375.335	9.39833	-82.1927	9.00821	462.598	454.93	197.057	194.761	194.761	194.761	-82.4572	0.533998	-11.9136	23.2765	2.809	2.81264
12	0	-0.469854	0	0	-0.469972	0.0431127	-1.2298	-0.140248	0.00425019	-0.0148528	-13.6159	-1.49E-15	0.422205	0	0	0.00879798	-3.11839	2.96596	-9.61311	379.457	416.967	652.765	375.592	375.591	375.592	9.47862	-82.1629	8.96123	457.064	454.889	196.954	194.761	194.761	194.761	-82.4368	0.455028	-11.9412	22.8867	2.59138	2.83097	0.0417472	-0.199582	1.4668	-1.83002	-12.8813	0.187221	0	0	-0.00671577
13	0	-0.162603	0	0	-0.162648	0.0461003	-1.34498	-0.13988	0.00478981	-0.0149661	-13.5135	3.17E-15	0.537436	0	0	0.00881318	-3.14469	3.26415	-9.71196	376.498	416.721	652.484	375.807	375.807	375.807	9.55978	-82.1325	8.91331	451.543	454.86	196.845	194.761	194.761	194.761	-82.4159	0.374948	-11.9689	22.5118	2.37288	2.7937	0.0261322	-0.17225	1.47566	2.47647	-12.0735	0.34067	0	0	-0.00286111
14	0	0.14705	0	0	0.147106	0.0481778	-1.42507	-0.139494	0.00529038	-0.0151115	-13.4075	-6.24E-16	0.645374	0	0	0.00877562	-3.15291	3.56427	-9.76289	373.585	416.468	652.17	375.98	375.98	375.98	9.64266	-82.1002	8.8652	446.034	454.843	196.729	194.761	194.761	194.761	-82.3933	0.293863	-11.9977	22.1528	2.16123	2.70222	0.0100944	-0.144744	1.48355	6.81402	-11.3069	0.488731	0	0	0.000892049
15	0	0.457798	0	0	0.457943	0.0494318	-1.47341	-0.139138	0.00577669	-0.01531	-13.3089	8.35E-16	0.743202	0	0	0.00869807	-3.147	3.86616	-9.7696	370.718	416.212	651.828	376.113	376.113	376.113	9.72803	-82.0648	8.81765	440.536	454.841	196.602	194.761	194.761	194.761	-82.3679	0.211943	-12.0287	21.8105	1.96406	2.55952	-0.00471414	-0.120044	1.49045	10.8978	-10.7644	0.628315	0	0	0.00420827
16	0	0.768429	0	0	0.768679	0.0499476	-1.49329	-0.138844	0.00616937	-0.0155023	-13.2275	-3.18E-15	0.819618	0	0	0.00859709	-3.13047	4.16966	-9.73578	367.894	415.955	651.461	376.205	376.205	376.205	9.81655	-82.0252	8.7712	435.047	454.855	196.462	194.761	194.761	194.761	-82.3385	0.129308	-12.0627	21.4852	1.78847	2.37018	-0.0182444	-0.100157	1.49555	14.594	-10.5422	0.744611	0	0	0.00695829
17	0	1.07803	0	0	1.07838	0.0498088	-1.48794	-0.138641	0.00651732	-0.0157816	-13.172	-3.91E-16	0.877093	0	0	0.00849236	-3.10603	4.47445	-9.66509	365.113	415.703	651.073	376.257	376.257	376.257	9.90871	-81.9802	8.72627	429.565	454.886	196.308	194.761	194.761	194.761	-82.3041	0.0460468	-12.1003	21.1765	1.63993	2.1404	-0.0310522	-0.0843236	1.49963	18.1408	-10.5793	0.844853	0	0	0.00937076
18	0	1.3861	0	0	1.38654	0.049105	-1.46081	-0.138544	0.00680053	-0.0161067	-13.1486	-6.77E-16	0.912142	0	0	0.00840284	-3.07574	4.78019	-9.56124	362.375	415.455	650.663	376.273	376.273	376.273	10.0049	-81.9293	8.68309	424.089	454.935	196.139	194.761	194.761	194.761	-82.2642	-0.0378425	-12.1419	20.8836	1.52259	1.8777	-0.0440154	-0.0715224	1.50329	21.6363	-10.7151	0.921013	0	0	0.0115843
19	0	1.69252	0	0	1.69303	0.0479291	-1.41548	-0.138595	0.00704943	-0.0165676	-13.164	3.30E-15	0.928187	0	0	0.00834801	-3.04135	5.0863	-9.42825	359.679	415.216	650.233	376.254	376.254	376.254	10.1052	-81.8722	8.64156	418.618	455.002	195.954	194.761	194.761	194.761	-82.2184	-0.122459	-12.1877	20.6055	1.43919	1.5907	-0.0578153	-0.0601955	1.50719	25.3729	-10.9232	0.9823	0	0	0.0138074
20	0	1.99761	0	0	1.99818	0.0463877	-1.35606	-0.138773	0.00722582	-0.0171035	-13.2163	-5.29E-17	0.922081	0	0	0.00834117	-3.00457	5.39217	-9.27048	357.025	414.986	649.784	376.206	376.206	376.206	10.2097	-81.8089	8.60151	413.149	455.087	195.753	194.761	194.761	194.761	-82.1668	-0.207963	-12.2374	20.3407	1.39111	1.28866	-0.0723663	-0.0500229	1.51189	29.2799	-11.1702	1.02181	0	0	0.0160193
21	0	2.30218	0	0	2.30275	0.04459	-1.28676	-0.13913	0.00736104	-0.0176625	-13.3069	-2.81E-15	0.899057	0	0	0.00839559	-2.96714	5.69703	-9.09262	354.413	414.766	649.314	376.133	376.133	376.133	10.3182	-81.7401	8.56247	407.683	455.188	195.539	194.761	194.761	194.761	-82.1102	-0.294595	-12.2908	20.0875	1.37821	0.981297	-0.0861383	-0.041426	1.51695	33.0899	-11.5201	1.04291	0	0	0.0181287
22	0	2.60738	0	0	2.60796	0.0426428	-1.21169	-0.139604	0.00742694	-0.0182732	-13.4225	-4.13E-15	0.860135	0	0	0.00851206	-2.93078	6.00023	-8.89911	351.842	414.556	648.826	376.042	376.042	376.042	10.4303	-81.6667	8.52384	402.216	455.305	195.315	194.761	194.761	194.761	-82.0494	-0.382689	-12.3472	19.8433	1.39833	0.678301	-0.0985281	-0.035661	1.52332	36.7668	-12.1776	1.04953	0	0	0.0202329
23	0	2.91477	0	0	2.91533	0.0406424	-1.13456	-0.140158	0.00745182	-0.0188353	-13.5482	-2.06E-16	0.812291	0	0	0.00868418	-2.89694	6.3012	-8.69405	349.312	414.355	648.318	375.937	375.938	375.937	10.5456	-81.5901	8.48485	396.749	455.435	195.083	194.761	194.761	194.761	-81.9858	-0.472647	-12.4058	19.6042	1.44687	0.389322	-0.108545	-0.0337501	1.52906	40.083	-13.231	1.04546	0	0	0.0223761
24	0	3.22595	0	0	3.2265	0.0386693	-1.05848	-0.140711	0.00743579	-0.0193538	-13.6632	-1.26E-15	0.760733	0	0	0.00889485	-2.86661	6.59964	-8.48076	346.824	414.163	647.791	375.828	375.828	375.828	10.6637	-81.5117	8.44462	391.282	455.576	194.849	194.761	194.761	194.761	-81.9208	-0.564916	-12.4657	19.3654	1.51674	0.123688	-0.116718	-0.0354675	1.53559	43.1697	-14.7427	1.03965	0	0	0.0247546
25	0	3.54233	0	0	3.54287	0.0367901	-0.986018	-0.141205	0.00744158	-0.0199156	-13.7489	-2.34E-15	0.715967	0	0	0.00911884	-2.84037	6.89543	-8.26208	344.377	413.977	647.245	375.722	375.722	375.722	10.7839	-81.4326	8.40232	385.812	455.727	194.614	194.761	194.761	194.761	-81.8558	-0.65992	-12.5261	19.1215	1.59926	-0.109631	-0.125332	-0.0398988	1.54134	46.5516	-16.7152	1.04707	0	0	0.0276899
26	0	3.86483	0	0	3.86532	0.0350673	-0.919587	-0.141611	0.00743561	-0.0204831	-13.7915	-2.18E-15	0.678193	0	0	0.00932791	-2.81857	7.18865	-8.04081	341.972	413.795	646.679	375.625	375.624	375.625	10.9059	-81.3537	8.35726	380.341	455.884	194.384	194.761	194.761	194.761	-81.7914	-0.757964	-12.5861	18.8672	1.68522	-0.302485	-0.136031	-0.0447834	1.54796	50.4482	-18.9833	1.06953	0	0	0.0312407
27	0	4.19348	0	0	4.19395	0.0335658	-0.861682	-0.141934	0.00746428	-0.0212037	-13.7846	-4.15E-15	0.653983	0	0	0.00949192	-2.80171	7.47941	-7.82027	339.604	413.613	646.095	375.542	375.542	375.542	11.0292	-81.2753	8.30894	374.867	456.046	194.16	194.761	194.761	194.761	-81.7278	-0.859112	-12.6452	18.5985	1.76648	-0.448105	-0.152342	-0.0487154	1.55488	55.6159	-21.6325	1.12368	0	0	0.0357612
28	0	4.52744	0	0	4.52789	0.0323692	-0.815536	-0.142176	0.00750338	-0.0220058	-13.7251	3.60E-15	0.641724	0	0	0.0095818	-2.79087	7.76768	-7.60496	337.272	413.428	645.495	375.479	375.479	375.479	11.1533	-81.1968	8.25725	369.387	456.21	193.943	194.761	194.761	194.761	-81.6646	-0.963111	-12.7029	18.3137	1.83754	-0.541738	-0.174567	-0.0499966	1.56249	61.913	-24.3958	1.20349	0	0	0.0410196
29	0	4.86483	0	0	4.86529	0.0315764	-0.784964	-0.142379	0.00758154	-0.0229608	-13.6179	-3.39E-15	0.644144	0	0	0.00957539	-2.78789	8.05314	-7.40076	334.967	413.239	644.885	375.435	375.435	375.435	11.2775	-81.1169	8.20236	363.899	456.375	193.735	194.761	194.761	194.761	-81.6003	-1.06933	-12.7591	18.0141	1.89637	-0.581424	-0.203472	-0.0487367	1.57127	69.5356	-27.3607	1.31934	0	0	0.0469625
30	0	5.20284	0	0	5.20332	0.0313122	-0.774776	-0.142584	0.00770429	-0.0239679	-13.4714	2.60E-16	0.660004	0	0	0.00945906	-2.79551	8.33508	-7.21483	332.683	413.04	644.27	375.408	375.408	375.408	11.4014	-81.0338	8.14492	358.399	456.537	193.536	194.761	194.761	194.761	-81.533	-1.1767	-12.8137	17.7044	1.94493	-0.568354	-0.236628	-0.045103	1.58137	77.9658	-30.1443	1.46107	0	0	0.0529355
31	0	5.53785	0	0	5.53838	0.0317092	-0.790084	-0.142837	0.00786503	-0.0249677	-13.2962	-2.75E-15	0.686264	0	0	0.00922911	-2.81704	8.61248	-7.055	330.409	412.83	643.66	375.394	375.394	375.394	11.524	-80.9448	8.08582	352.883	456.695	193.345	194.761	194.761	194.761	-81.4599	-1.28385	-12.8669	17.3922	1.98894	-0.506653	-0.269808	-0.0417101	1.59106	86.3877	-32.8033	1.62548	0	0	0.0580467
32	0	5.86578	0	0	5.86641	0.0328952	-0.835823	-0.143144	0.00807406	-0.0257997	-13.101	2.43E-15	0.720207	0	0	0.00888868	-2.85597	8.88417	-6.92869	328.137	412.606	643.063	375.384	375.384	375.384	11.6448	-80.8469	8.02625	347.346	456.847	193.163	194.761	194.761	194.761	-81.3776	-1.38919	-12.9189	17.0866	2.0365	-0.40274	-0.296994	-0.0411267	1.60148	93.605	-35.0879	1.79669	0	0	0.0611811
33	0	6.18237	0	0	6.18316	0.0349643	-0.915612	-0.143492	0.00833224	-0.0263442	-12.8929	5.20E-15	0.756795	0	0	0.00844688	-2.91505	9.14909	-6.84127	325.862	412.363	642.49	375.373	375.373	375.373	11.7631	-80.7366	7.96728	341.784	456.992	192.988	194.761	194.761	194.761	-81.2825	-1.49118	-12.9704	16.797	2.09648	-0.264188	-0.311848	-0.0480202	1.61026	98.3466	-37.2671	1.96149	0	0	0.0615318
34	0	6.48354	0	0	6.48459	0.0379513	-1.0308	-0.143875	0.00865177	-0.0264811	-12.6795	1.24E-16	0.79219	0	0	0.00791796	-2.99537	9.40664	-6.79468	323.581	412.099	641.949	375.351	375.35	375.35	11.8785	-80.6101	7.90972	336.196	457.128	192.82	194.761	194.761	194.761	-81.1707	-1.58859	-13.0215	16.531	2.17572	-0.0986076	-0.310031	-0.0635858	1.61805	99.6521	-39.1596	2.10288	0	0	0.058915
35	0	6.76564	0	0	6.76707	0.0418111	-1.17962	-0.144314	0.00902402	-0.0263248	-12.4712	-2.99E-15	0.819772	0	0	0.00731798	-3.09583	9.65684	-6.78634	321.301	411.809	641.443	375.312	375.312	375.312	11.9911	-80.4634	7.8538	330.579	457.257	192.659	194.761	194.761	194.761	-81.038	-1.68075	-13.0727	16.2936	2.27769	0.0869416	-0.292865	-0.0878058	1.62535	97.8902	-40.8345	2.21905	0	0	0.0542562
36	0	7.02557	0	0	7.02756	0.0464264	-1.35755	-0.144796	0.00941774	-0.0258875	-12.2734	-7.47E-17	0.831497	0	0	0.00665815	-3.21323	9.90027	-6.80961	319.031	411.49	640.978	375.254	375.254	375.254	12.101	-80.2924	7.7991	324.936	457.379	192.505	194.761	194.761	194.761	-80.8805	-1.76768	-13.1241	16.0865	2.40211	0.28601	-0.263445	-0.116862	1.63224	93.5789	-41.7781	2.29587	0	0	0.0484001
37	0	7.26093	0	0	7.26363	0.0516136	-1.55751	-0.145348	0.00987182	-0.0253187	-12.0944	-2.72E-15	0.827729	0	0	0.00595241	-3.34281	10.138	-6.85461	316.788	411.137	640.554	375.174	375.174	375.174	12.2087	-80.0932	7.74441	319.27	457.494	192.357	194.761	194.761	194.761	-80.6942	-1.85002	-13.1755	15.9093	2.54571	0.492131	-0.226123	-0.148811	1.6406	87.548	-42.0847	2.34003	0	0	0.0422005
38	0	7.46974	0	0	7.47334	0.0571473	-1.77077	-0.145977	0.0103389	-0.0247264	-11.9393	2.91E-15	0.801684	0	0	0.00520823	-3.47879	10.371	-6.90944	314.591	410.747	640.17	375.073	375.073	375.073	12.3148	-79.8619	7.68785	313.584	457.605	192.216	194.761	194.761	194.761	-80.4752	-1.92898	-13.2264	15.7597	2.703	0.698308	-0.184892	-0.181299	1.6502	80.5519	-41.6658	2.34559	0	0	0.0361372
39	0	7.65068	0	0	7.6553	0.0627748	-1.9876	-0.14667	0.0108729	-0.0241332	-11.8091	3.40E-15	0.759248	0	0	0.00443651	-3.6148	10.6006	-6.96142	312.461	410.315	639.827	374.954	374.954	374.954	12.4197	-79.5951	7.62693	307.883	457.713	192.082	194.761	194.761	194.761	-80.2203	-2.00618	-13.2759	15.6346	2.86709	0.896843	-0.143002	-0.213463	1.66075	73.0669	-40.6548	2.31541	0	0	0.0304449
40	0	7.8027	0	0	7.80848	0.0682353	-2.19794	-0.147479	0.01144	-0.0236553	-11.7108	-1.13E-15	0.699188	0	0	0.00364738	-3.74415	10.8276	-6.99816	310.421	409.84	639.522	374.82	374.82	374.82	12.5237	-79.2893	7.5587	302.172	457.82	191.959	194.761	194.761	194.761	-79.926	-2.08348	-13.3226	15.5301	3.03062	1.07947	-0.103389	-0.243991	1.67284	65.743	-39.0908	2.25316	0	0	0.0252434
41	0	7.92526	0	0	7.9322	0.0732733	-2.39196	-0.148371	0.0120718	-0.0233038	-11.6417	-8.14E-16	0.628398	0	0	0.00285126	-3.86011	11.0525	-7.00835	308.493	409.318	639.253	374.677	374.677	374.677	12.6266	-78.9418	7.47993	296.458	457.926	191.847	194.761	194.761	194.761	-79.5898	-2.16286	-13.3648	15.4429	3.18634	1.23785	-0.0665759	-0.271343	1.68607	58.5649	-36.8969	2.15986	0	0	0.0204199
42	0	8.01801	0	0	8.02608	0.0776509	-2.5605	-0.149391	0.0127432	-0.023087	-11.6054	6.13E-16	0.549281	0	0	0.00205811	-3.9562	11.2753	-6.98231	306.7	408.748	639.018	374.532	374.532	374.532	12.7282	-78.5498	7.38729	290.745	458.033	191.751	194.761	194.761	194.761	-79.2089	-2.24619	-13.4006	15.3694	3.32713	1.36402	-0.0341355	-0.294537	1.70045	51.8178	-34.1819	2.04022	0	0	0.016013
43	0	8.08105	0	0	8.09007	0.0811529	-2.69529	-0.150472	0.013453	-0.0230705	-11.5913	1.88E-15	0.466756	0	0	0.00127527	-4.02638	11.4956	-6.91243	305.063	408.131	638.815	374.394	374.394	374.394	12.8275	-78.1112	7.27759	285.04	458.142	191.674	194.761	194.761	194.761	-78.7812	-2.33516	-13.4277	15.3064	3.44633	1.45108	-0.00656508	-0.312995	1.71607	45.6337	-31.0834	1.89903	0	0	0.0120578
44	0	8.11469	0	0	8.12437	0.0835952	-2.78928	-0.151602	0.0141791	-0.0232097	-11.591	-1.35E-15	0.384334	0	0	0.00050867	-4.06526	11.7123	-6.79357	303.603	407.468	638.642	374.271	374.271	374.271	12.9234	-77.6243	7.14781	279.348	458.253	191.621	194.761	194.761	194.761	-78.305	-2.43114	-13.4438	15.2507	3.5377	1.49365	0.0154488	-0.323837	1.73207	40.0033	-27.4042	1.73608	0	0	0.00854418
45	0	8.11938	0	0	8.12939	0.0848251	-2.83661	-0.152656	0.014909	-0.0235293	-11.581	-2.11E-17	0.306141	0	0	-0.000239666	-4.06842	11.924	-6.62315	302.339	406.761	638.497	374.173	374.173	374.173	13.0142	-77.0876	6.99541	273.676	458.368	191.597	194.761	194.761	194.761	-77.7788	-2.53504	-13.4465	15.1999	3.5959	1.48844	0.0320435	-0.325573	1.7496	34.9056	-23.1627	1.55777	0	0	0.0055818
46	0	8.09551	0	0	8.10549	0.0847284	-2.83288	-0.153537	0.0156269	-0.0239743	-11.5377	1.27E-16	0.236027	0	0	-0.000970732	-4.03297	12.1283	-6.40134	301.289	406.016	638.378	374.108	374.108	374.108	13.0977	-76.4998	6.81839	268.028	458.486	191.605	194.761	194.761	194.761	-77.201	-2.6472	-13.4334	15.1517	3.61682	1.43465	0.0422479	-0.315552	1.76764	30.3667	-18.0655	1.36428	0	0	0.00330923
47	0	8.04312	0	0	8.05261	0.0832296	-2.77521	-0.154114	0.0163237	-0.0245536	-11.4332	-3.26E-15	0.17828	0	0	-0.00168909	-3.9578	12.3225	-6.13122	300.47	405.239	638.286	374.086	374.086	374.086	13.1716	-75.8596	6.61547	262.412	458.607	191.651	194.761	194.761	194.761	-76.57	-2.76728	-13.4023	15.1052	3.59882	1.33418	0.0457117	-0.295205	1.78575	26.4617	-12.3315	1.16066	0	0	0.00192522
48	0	7.96132	0	0	7.96997	0.0802951	-2.66228	-0.154322	0.0169598	-0.0251276	-11.2469	-3.13E-15	0.133943	0	0	-0.00240143	-3.84357	12.5032	-5.81864	299.894	404.439	638.223	374.112	374.112	374.112	13.2328	-75.165	6.3862	256.831	458.731	191.735	194.761	194.761	194.761	-75.8838	-2.89418	-13.3512	15.0608	3.54253	1.19145	0.0443379	-0.265609	1.80288	22.5482	-6.00304	0.938096	0	0	0.00147616
49	0	7.84832	0	0	7.85579	0.0759261	-2.4941	-0.154139	0.0175592	-0.0255811	-10.9628	-2.83E-15	0.110188	0	0	-0.00311676	-3.69235	12.666	-5.47182	299.577	403.626	638.19	374.192	374.192	374.192	13.2781	-74.4136	6.13092	251.29	458.856	191.857	194.761	194.761	194.761	-75.1392	-3.02604	-13.2783	15.0203	3.4506	1.01285	0.0409576	-0.22967	1.81807	17.9255	0.706965	0.690822	0	0	0.00192246
50	0	7.70109	0	0	7.70719	0.0701461	-2.27154	-0.153551	0.0180399	-0.0258371	-10.5664	-2.20E-15	0.10299	0	0	-0.00383645	-3.50722	12.8064	-5.10038	299.53	402.811	638.187	374.329	374.329	374.329	13.3043	-73.602	5.85086	245.796	458.983	192.014	194.761	194.761	194.761	-74.3326	-3.16038	-13.1823	14.9862	3.32623	0.805967	0.0381594	-0.189454	1.83104	11.9656	7.58473	0.417669	0	0	0.00319824
51	0	7.51544	0	0	7.52002	0.0629965	-1.99614	-0.152591	0.0184409	-0.0258293	-10.0471	1.18E-15	0.11893	0	0	-0.0045599	-3.2918	12.9194	-4.71451	299.767	402.007	638.218	374.528	374.528	374.528	13.3082	-72.7259	5.54805	240.353	459.11	192.199	194.761	194.761	194.761	-73.459	-3.29408	-13.0623	14.9613	3.17235	0.578956	0.0382832	-0.146011	1.84085	4.16374	14.6694	0.115758	0	0	0.00537199
52	0	7.28561	0	0	7.28871	0.0545315	-1.66997	-0.151251	0.0186883	-0.0255845	-9.39123	2.37E-15	0.151912	0	0	-0.0052652	-3.05003	12.9995	-4.3242	300.302	401.227	638.281	374.788	374.788	374.788	13.2864	-71.7796	5.22539	234.967	459.238	192.404	194.761	194.761	194.761	-72.5124	-3.42342	-12.9178	14.9485	2.99153	0.339989	0.0415439	-0.101256	1.84697	-5.40174	21.5807	-0.195872	0	0	0.00851057
53	0	7.00408	0	0	7.00588	0.0448244	-1.2958	-0.149537	0.0187038	-0.0251396	-8.5896	-1.02E-15	0.192893	0	0	-0.00590707	-2.78599	13.0413	-3.93903	301.151	400.484	638.375	375.111	375.111	375.111	13.236	-70.7561	4.88672	229.644	459.365	192.617	194.761	194.761	194.761	-71.4851	-3.54403	-12.7492	14.9512	2.78612	0.0971992	0.0497702	-0.0548456	1.84928	-17.0179	28.3607	-0.507751	0	0	0.0128842
54	0	6.66129	0	0	6.66208	0.033969	-0.877231	-0.147508	0.0184721	-0.0246214	-7.64591	-4.36E-15	0.236883	0	0	-0.00642194	-2.50395	13.0394	-3.56754	302.329	399.791	638.498	375.495	375.495	375.495	13.154	-69.6464	4.53685	224.39	459.492	192.822	194.761	194.761	194.761	-70.3677	-3.65073	-12.5571	14.9731	2.5589	-0.141349	0.0631977	-0.00803994	1.84775	-30.4691	34.8104	-0.794905	0	0	0.0187851
55	0	6.24552	0	0	6.24568	0.0220862	-0.418947	-0.145257	0.0179471	-0.0242407	-6.57755	-3.26E-15	0.274302	0	0	-0.00672077	-2.20819	12.9883	-3.21702	303.855	399.162	638.646	375.936	375.936	375.936	13.0374	-68.4397	4.18156	219.21	459.616	193.001	194.761	194.761	194.761	-69.1487	-3.73759	-12.3426	15.0187	2.31342	-0.367792	0.0801944	0.0368999	1.84091	-45.0668	40.6522	-1.02858	0	0	0.0264684
56	0	5.74281	0	0	5.74282	0.00933459	0.0729004	-0.142942	0.0170647	-0.0242466	-5.42201	2.07E-15	0.292947	0	0	-0.00670376	-1.90276	12.8829	-2.89369	305.745	398.607	638.814	376.43	376.43	376.43	12.8832	-67.1233	3.8276	214.107	459.736	193.134	194.761	194.761	194.761	-67.8149	-3.79782	-12.1072	15.0932	2.05405	-0.574451	0.101305	0.07729	1.82987	-60.5428	45.5292	-1.17275	0	0	0.0361864
57	0	5.13753	0	0	5.13781	-0.00408587	0.590535	-0.140773	0.0158296	-0.0249288	-4.23595	5.50E-16	0.28907	0	0	-0.00629676	-1.59109	12.7183	-2.60243	308.017	398.14	638.996	376.969	376.969	376.969	12.6885	-65.6828	3.48251	209.081	459.847	193.203	194.761	194.761	194.761	-66.3515	-3.82402	-11.8523	15.2023	1.78532	-0.754154	0.126264	0.110436	1.81371	-76.4217	49.2503	-1.19996	0	0	0.0482666
58	0	4.41282	0	0	4.41368	-0.0179359	1.12464	-0.13895	0.0142528	-0.026688	-3.09093	2.75E-16	0.262994	0	0	-0.00548184	-1.27555	12.49	-2.34643	310.687	397.769	639.182	377.547	377.547	377.547	12.4505	-64.1032	3.15429	204.127	459.942	193.187	194.761	194.761	194.761	-64.7427	-3.80847	-11.5791	15.3514	1.51058	-0.900533	0.15457	0.133527	1.79383	-92.1391	51.4339	-1.06097	0	0	0.0628411
59	0	3.55151	0	0	3.55299	-0.0319328	1.6642	-0.137641	0.0123765	-0.0299073	-2.07406	1.44E-15	0.222318	0	0	-0.00435268	-0.957099	12.1942	-2.12709	313.771	397.503	639.364	378.161	378.161	378.161	12.1665	-62.3686	2.85113	199.24	460.013	193.074	194.761	194.761	194.761	-62.9726	-3.74356	-11.2886	15.5452	1.23095	-1.00848	0.183099	0.145419	1.76989	-106.57	51.9745	-0.717318	0	0	0.0797341
60	0	2.53696	0	0	2.53881	-0.0457468	2.19643	-0.137083	0.0103616	-0.0351495	-1.3009	-2.34E-15	0.190361	0	0	-0.00321255	-0.635183	11.8278	-1.94439	317.282	397.348	639.528	378.808	378.808	378.808	11.8346	-60.4639	2.58088	194.407	460.049	192.856	194.761	194.761	194.761	-61.026	-3.62252	-10.981	15.7877	0.944886	-1.07436	0.20842	0.147421	1.7443	-118.4	50.9931	-0.119243	0	0	0.0982455
61	0	1.3544	0	0	1.35592	-0.0589836	2.70606	-0.137551	0.00835383	-0.042743	-0.915576	3.12E-15	0.190207	0	0	-0.00263564	-0.308115	11.3883	-1.79726	321.228	397.309	639.663	379.486	379.486	379.486	11.4545	-58.3756	2.35059	189.61	460.035	192.539	194.761	194.761	194.761	-58.8896	-3.4402	-10.6565	16.0822	0.648983	-1.09639	0.226723	0.140756	1.71794	-126.534	48.5307	0.744715	0	0	0.11706
62	0	-0.00727851	0	0	-0.00728754	-0.071181	3.1753	-0.139441	0.00658764	-0.0530826	-1.09699	-2.38E-16	0.253204	0	0	-0.00356112	0.0264827	10.8739	-1.68433	325.611	397.387	639.757	380.196	380.196	380.196	11.0278	-56.0938	2.16572	184.828	459.96	192.143	194.761	194.761	194.761	-56.5542	-3.19425	-10.3152	16.4324	0.338897	-1.0748	0.233303	0.128972	1.69317	-129.52	45.0523	1.84129	0	0	0.134138
63	0	-1.5535	0	0	-1.55654	-0.0817997	3.58346	-0.143288	0.00518032	-0.0660546	-2.05034	-2.80E-15	0.399095	0	0	-0.00727913	0.371133	10.2835	-1.6047	330.428	397.582	639.8	380.939	380.939	380.939	10.5594	-53.6139	2.02903	180.04	459.808	191.707	194.761	194.761	194.761	-54.0165	-2.88657	-9.95732	16.843	0.0109468	-1.01185	0.227643	0.114503	1.67187	-127.4	40.634	3.10136	0	0	0.147649
64	0	-3.28108	0	0	-3.28874	-0.0902454	3.90784	-0.149568	0.00437701	-0.0811251	-3.96965	-2.08E-15	0.662374	0	0	-0.0152465	0.727845	9.61688	-1.55818	335.666	397.89	639.788	381.714	381.714	381.714	10.0577	-50.9401	1.93923	175.228	459.57	191.298	194.761	194.761	194.761	-51.2826	-2.52478	-9.58392	17.3194	-0.336598	-0.911572	0.211669	0.10188	1.65596	-121.02	36.1663	4.34007	0	0	0.1569
65	0	-5.17542	0	0	-5.1889	-0.0959111	4.1253	-0.158852	0.00433043	-0.0971768	-7.02402	4.40E-15	1.07448	0	0	-0.0287491	1.09766	8.8748	-1.54478	341.304	398.307	639.72	382.519	382.519	382.519	9.53531	-48.0876	1.88978	170.391	459.237	191.004	194.761	194.761	194.761	-48.3701	-2.12345	-9.19729	17.8681	-0.703346	-0.779323	0.194515	0.093112	1.64624	-113.497	31.9893	5.3812	0	0	0.163815
66	0	-7.20771	0	0	-7.22736	-0.0982486	4.21499	-0.171344	0.00517889	-0.112588	-11.2798	-3.02E-15	1.67267	0	0	-0.0481665	1.48044	8.05947	-1.56292	347.318	398.821	639.601	383.347	383.347	383.347	9.00829	-45.0864	1.86826	165.558	458.813	190.936	194.761	194.761	194.761	-45.3118	-1.7044	-8.80162	18.4938	-1.08796	-0.620683	0.185259	0.0912598	1.64296	-108.335	29.0081	5.99967	0	0	0.173152
67	0	-9.33354	0	0	-9.35842	-0.096834	4.16072	-0.186897	0.007002	-0.125791	-16.6733	-7.19E-16	2.49113	0	0	-0.0723388	1.87468	7.17469	-1.60807	353.677	399.422	639.441	384.188	384.188	384.188	8.49539	-41.9824	1.85696	160.791	458.305	191.219	194.761	194.761	194.761	-42.1562	-1.29544	-8.40376	19.199	-1.48872	-0.440348	0.180165	0.0944697	1.64399	-106.101	27.1657	6.07754	0	0	0.186694
68	0	-11.4934	0	0	-11.5212	-0.0913838	3.95154	-0.204674	0.0096917	-0.134852	-22.9629	5.67E-15	3.53562	0	0	-0.0980861	2.27768	6.22542	-1.67434	360.349	400.095	639.256	385.026	385.026	385.026	8.0165	-38.8376	1.83472	156.202	457.736	191.976	194.761	194.761	194.761	-38.9679	-0.927694	-8.01375	19.9847	-1.90259	-0.242226	0.178762	0.101605	1.64595	-108.291	26.5153	5.55175	0	0	0.208366
69	0	-13.6158	0	0	-13.643	-0.081778	3.58262	-0.223268	0.0130884	-0.138255	-29.7483	4.48E-15	4.7803	0	0	-0.120552	2.68571	5.21731	-1.75569	367.294	400.822	639.069	385.841	385.841	385.841	7.59088	-35.7281	1.78004	151.947	457.136	193.31	194.761	194.761	194.761	-35.8245	-0.631478	-7.64497	20.852	-2.32467	-0.0297357	0.184486	0.112519	1.64604	-116.462	27.2222	4.44137	0	0	0.243344
70	0	-15.6228	0	0	-15.6456	-0.068069	3.05562	-0.2408	0.0168102	-0.134874	-36.5122	7.11E-15	6.13569	0	0	-0.134316	3.09433	4.15657	-1.84564	374.473	401.585	638.903	386.606	386.606	386.606	7.23562	-32.7384	1.67504	148.218	456.544	195.288	194.761	194.761	194.761	-32.8111	-0.4314	-7.31354	21.8009	-2.74854	0.194658	0.198509	0.124513	1.63956	-131.1	28.7147	2.91915	0	0	0.294833
71	0	-17.4371	0	0	-17.4526	-0.0504899	2.37909	-0.25558	0.0203041	-0.124717	-42.7317	-6.60E-15	7.44978	0	0	-0.13516	3.49876	3.04967	-1.93719	381.844	402.363	638.789	387.294	387.294	387.294	6.96441	-29.9546	1.50947	145.228	456.001	197.923	194.761	194.761	194.761	-30.0138	-0.341856	-7.03686	22.831	-3.16694	0.429567	0.219433	0.133178	1.62471	-151.087	29.9853	1.26972	0	0	0.362106
72	0	-18.9896	0	0	-18.997	-0.0294417	1.56819	-0.266418	0.0230441	-0.108532	-47.9584	3.38E-15	8.54012	0	0	-0.121425	3.89458	1.90304	-2.02292	389.364	403.135	638.755	387.876	387.876	387.876	6.78686	-27.457	1.28336	143.186	455.547	201.171	194.761	194.761	194.761	-27.5117	-0.364187	-6.83148	23.9404	-3.5728	0.674287	0.24475	0.134987	1.60134	-174.598	30.101	-0.18403	0	0	0.441882
73	0	-20.2247	0	0	-20.226	-0.00546815	0.643846	-0.272712	0.0244384	-0.0879216	-51.8639	-3.72E-15	9.20961	0	0	-0.0945293	4.27838	0.722805	-2.09544	396.993	403.881	638.833	388.324	388.324	388.324	6.70834	-25.3142	1.00798	142.278	455.212	204.936	194.761	194.761	194.761	-25.3721	-0.486409	-6.711	25.1263	-3.96006	0.928163	0.270509	0.12731	1.57119	-199.131	27.9962	-1.06825	0	0	0.527716
74	0	-21.1045	0	0	-21.105	0.0207646	-0.367975	-0.274272	0.0240437	-0.0648918	-54.2447	-5.08E-15	9.30047	0	0	-0.0584877	4.64799	-0.485373	-2.14799	404.692	404.583	639.047	388.617	388.617	388.617	6.72998	-23.5789	0.704354	142.654	455.012	209.086	194.761	194.761	194.761	-23.6462	-0.685411	-6.68413	26.3845	-4.32474	1.18958	0.293339	0.111749	1.53852	-222.207	23.352	-1.13136	0	0	0.612256
75	0	-21.61	0	0	-21.6171	0.0484898	-1.4371	-0.271054	0.0215516	-0.0414779	-55.0037	-9.14E-15	8.72184	0	0	-0.01883	5.00236	-1.71647	-2.1751	412.424	405.223	639.423	388.742	388.742	388.742	6.84842	-22.286	0.399984	144.418	454.95	213.467	194.761	194.761	194.761	-22.3674	-0.931081	-6.75328	27.7091	-4.66513	1.45493	0.309965	0.0936725	1.50758	-241.439	16.298	-0.191008	0	0	0.687326
76	0	-21.7414	0	0	-21.7637	0.0768605	-2.53007	-0.263082	0.0168894	-0.0197112	-54.1446	-7.44E-15	7.47584	0	0	0.0186868	5.34067	-2.96599	-2.17322	420.152	405.786	639.982	388.694	388.694	388.694	7.0554	-21.4517	0.124476	147.626	455.01	217.921	194.761	194.761	194.761	-21.5507	-1.19124	-6.91391	29.0931	-4.98124	1.71815	0.316706	0.0820319	1.48385	-254.256	7.92082	1.72128	0	0	0.743814
77	0	-21.5178	0	0	-21.5628	0.104985	-3.61176	-0.250506	0.0103826	-0.00088171	-51.7747	-1.35E-15	5.67436	0	0	0.0493086	5.66102	-4.22992	-2.14166	427.84	406.258	640.744	388.476	388.476	388.476	7.33735	-21.0742	-0.0953987	152.284	455.163	222.3	194.761	194.761	194.761	-21.1927	-1.43676	-7.15451	30.5281	-5.27329	1.97046	0.312588	0.0843762	1.46979	-259.214	-0.365955	4.39001	0	0	0.775412
78	0	-20.9749	0	0	-21.0473	0.131964	-4.64697	-0.233851	0.00264494	0.0142011	-48.1219	4.74E-15	3.51295	0	0	0.0701622	5.95943	-5.50437	-2.08283	435.449	406.631	641.724	388.096	388.096	388.096	7.67561	-21.1346	-0.239687	158.355	455.368	226.476	194.761	194.761	194.761	-21.2734	-1.64529	-7.45748	32.0044	-5.54059	2.2014	0.300576	0.102108	1.46586	-256.29	-7.36382	7.4206	0	0	0.779972
79	0	-20.1617	0	0	-20.2627	0.156929	-5.60218	-0.214215	-0.00533558	0.025616	-43.5368	-2.03E-15	1.2552	0	0	0.0806971	6.22997	-6.78531	-2.00146	442.942	406.895	642.938	387.569	387.569	387.569	8.04747	-21.5996	-0.297681	165.762	455.579	230.341	194.761	194.761	194.761	-21.7579	-1.80323	-7.80084	33.5106	-5.78117	2.40045	0.288677	0.123761	1.46778	-247.547	-13.4532	10.3603	0	0	0.76141
80	0	-19.1367	0	0	-19.2632	0.179077	-6.44705	-0.193021	-0.0126707	0.0336883	-38.4394	-6.77E-16	-0.84256	0	0	0.0823539	6.46666	-8.06803	-1.90251	450.282	407.044	644.393	386.915	386.915	386.916	8.42856	-22.4247	-0.26808	174.405	455.748	233.811	194.761	194.761	194.761	-22.6009	-1.90549	-8.16095	35.0331	-5.99329	2.5592	0.283877	0.138379	1.47187	-235.277	-18.8559	12.8075	0	0	0.72558
81	0	-17.9613	0	0	-18.1072	0.197717	-7.15594	-0.171976	-0.0184169	0.0389269	-33.2792	6.77E-16	-2.53961	0	0	0.0778687	6.66528	-9.34689	-1.78945	457.436	407.073	646.091	386.161	386.161	386.161	8.7953	-23.5592	-0.157851	184.166	455.834	236.819	194.761	194.761	194.761	-23.7506	-1.95415	-8.51499	36.5556	-6.1765	2.67293	0.288366	0.141745	1.47439	-221.112	-23.0099	14.405	0	0	0.677521
82	0	-16.6955	0	0	-16.8523	0.212319	-7.70973	-0.1527	-0.0218883	0.0417031	-28.4626	-2.03E-15	-3.65893	0	0	0.070218	6.82415	-10.6151	-1.66384	464.375	406.981	648.023	385.338	385.338	385.338	9.1278	-24.9504	0.0200279	194.924	455.805	239.319	194.761	194.761	194.761	-25.1541	-1.95639	-8.84355	38.0598	-6.33157	2.74112	0.300518	0.135448	1.47503	-205.854	-25.2241	14.9639	0	0	0.620374
83	0	-15.3923	0	0	-15.5512	0.22258	-8.09804	-0.136491	-0.0225916	0.0423401	-24.301	-2.71E-15	-4.08999	0	0	0.0617992	6.94382	-11.8649	-1.526	471.073	406.767	650.175	384.481	384.481	384.481	9.41212	-26.549	0.24904	206.565	455.646	241.28	194.761	194.761	194.761	-26.7619	-1.92267	-9.13267	39.5264	-6.45926	2.76672	0.315071	0.125134	1.47204	-189.577	-24.6967	14.3284	0	0	0.55568
84	0	-14.0948	0	0	-14.2479	0.228467	-8.32051	-0.124057	-0.0204042	0.0411099	-20.9695	2.03E-15	-3.80663	0	0	0.0539809	7.02634	-13.0875	-1.37663	477.504	406.433	652.523	383.625	383.625	383.625	9.64183	-28.3123	0.511831	218.992	455.354	242.689	194.761	194.761	194.761	-28.5316	-1.86494	-9.37514	40.9366	-6.55904	2.75546	0.328602	0.115471	1.46713	-172.511	-21.433	12.5481	0	0	0.485771
85	0	-12.8348	0	0	-12.976	0.230224	-8.38682	-0.115527	-0.0155252	0.0381787	-18.5086	-1.35E-15	-2.85758	0	0	0.047194	7.07444	-14.2739	-1.21794	483.643	405.98	655.039	382.799	382.799	382.799	9.81841	-30.2059	0.792588	232.123	454.946	243.551	194.761	194.761	194.761	-30.4298	-1.79514	-9.57099	42.2732	-6.62824	2.71455	0.336727	0.110762	1.45916	-154.368	-15.538	9.71595	0	0	0.411917
86	0	-11.6334	0	0	-11.7587	0.228343	-8.31582	-0.110722	-0.00832715	0.0338345	-16.8634	-1.35E-15	-1.3428	0	0	0.0413346	7.09099	-15.4146	-1.05456	489.462	405.412	657.691	382.028	382.028	382.028	9.95066	-32.2045	1.07877	245.893	454.453	243.891	194.761	194.761	194.761	-32.4321	-1.72419	-9.72716	43.5215	-6.66207	2.65194	0.338685	0.11206	1.44828	-135.608	-7.64886	6.04446	0	0	0.337505
87	0	-10.5016	0	0	-10.6096	0.223516	-8.13343	-0.109065	0.000480277	0.0281347	-15.8939	-1.02E-15	0.580523	0	0	0.0361102	7.07877	-16.5006	-0.893627	494.933	404.733	660.442	381.33	381.33	381.33	10.0534	-34.2911	1.36214	260.252	453.915	243.747	194.761	194.761	194.761	-34.5227	-1.6614	-9.85641	44.6701	-6.6541	2.57572	0.333683	0.119327	1.4351	-116.192	1.54192	1.83333	0	0	0.264429
88	0	-9.44351	0	0	-9.53415	0.21656	-7.87031	-0.109991	0.0103575	0.0214584	-15.4359	4.23E-16	2.7582	0	0	0.0313592	7.04033	-17.5231	-0.744484	500.028	403.946	663.252	380.717	380.717	380.717	10.1457	-36.455	1.63893	275.157	453.385	243.174	194.761	194.761	194.761	-36.692	-1.61428	-9.97573	45.7105	-6.59746	2.49385	0.322948	0.131272	1.41843	-96.7078	11.5685	-2.72748	0	0	0.195695
89	0	-8.45785	0	0	-8.53254	0.208347	-7.55926	-0.112747	0.0206102	0.0138401	-15.2983	9.30E-16	5.01428	0	0	0.0270735	6.9782	-18.4741	-0.617856	504.717	403.056	666.081	380.192	380.192	380.192	10.2487	-38.6898	1.90963	290.571	452.918	242.236	194.761	194.761	194.761	-38.9349	-1.58863	-10.1046	46.6374	-6.486	2.41408	0.308011	0.14602	1.39927	-77.4129	21.8039	-7.33707	0	0	0.133027
90	0	-7.54074	0	0	-7.60158	0.199749	-7.23309	-0.116773	0.0306661	0.00560075	-15.3141	-1.02E-15	7.18329	0	0	0.0234072	6.89495	-19.3467	-0.525079	508.974	402.069	668.885	379.756	379.756	379.755	10.3839	-40.9916	2.17829	306.457	452.57	241.005	194.761	194.761	194.761	-41.2489	-1.58877	-10.2634	47.4482	-6.31512	2.34399	0.290391	0.161659	1.37777	-58.7212	31.9014	-11.8136	0	0	0.0779166
91	0	-6.68772	0	0	-6.73705	0.191576	-6.92263	-0.121538	0.0399943	-0.00320542	-15.3346	3.38E-16	9.10567	0	0	0.0205177	6.79324	-20.1353	-0.477094	512.779	400.99	671.62	379.402	379.402	379.402	10.5714	-43.3569	2.45165	322.773	452.393	239.557	194.761	194.761	194.761	-43.6315	-1.61772	-10.4711	48.1429	-6.0826	2.29102	0.271952	0.17712	1.35463	-40.9456	41.641	-15.9833	0	0	0.0311525
92	0	-5.89531	0	0	-5.93543	0.184542	-6.65513	-0.126526	0.0479768	-0.012296	-15.235	2.71E-15	10.6182	0	0	0.0184509	6.67596	-20.8354	-0.483671	516.112	399.826	674.242	379.124	379.124	379.124	10.8282	-45.7806	2.73829	339.474	452.435	237.97	194.761	194.761	194.761	-46.0793	-1.67735	-10.7446	48.7238	-5.78889	2.26233	0.254154	0.190547	1.33108	-24.4543	50.5605	-19.6418	0	0	-0.00668878
93	0	-5.16243	0	0	-5.19543	0.17922	-6.45252	-0.131436	0.0541004	-0.0216199	-14.942	6.77E-16	11.5794	0	0	0.0170842	6.54604	-21.4445	-0.55265	518.963	398.584	676.712	378.911	378.911	378.911	11.1663	-48.2554	3.0473	356.505	452.731	236.314	194.761	194.761	194.761	-48.5862	-1.7685	-11.0959	49.1952	-5.43707	2.26453	0.238204	0.201304	1.30777	-9.35733	58.439	-22.667	0	0	-0.0357764
94	0	-4.49134	0	0	-4.51895	0.17601	-6.33023	-0.136036	0.0579071	-0.0307895	-14.4241	6.77E-16	11.8718	0	0	0.0160955	6.40653	-21.9614	-0.689301	521.326	397.274	678.988	378.752	378.752	378.752	11.5915	-50.77	3.38723	373.806	453.301	234.656	194.761	194.761	194.761	-51.1424	-1.89082	-11.5314	49.5629	-5.03303	2.30338	0.225994	0.208648	1.28562	3.62351	64.955	-24.9523	0	0	-0.055949
95	0	-3.88772	0	0	-3.91134	0.175107	-6.29583	-0.140353	0.0590886	-0.039691	-13.7134	6.77E-16	11.4214	0	0	0.0150599	6.2604	-22.3868	-0.895903	523.204	395.905	681.039	378.635	378.635	378.635	12.1018	-53.3097	3.76457	391.31	454.151	233.049	194.761	194.761	194.761	-53.7344	-2.04276	-12.0501	49.8345	-4.58507	2.38333	0.21805	0.212502	1.26593	14.4222	69.8862	-26.4588	0	0	-0.0680922
96	0	-3.36047	0	0	-3.38123	0.176488	-6.34846	-0.144582	0.0575306	-0.0479309	-12.8952	-2.71E-15	10.2106	0	0	0.013561	6.1104	-22.723	-1.17151	524.607	394.49	682.833	378.547	378.547	378.547	12.6873	-55.8559	4.18238	408.95	455.264	231.536	194.761	194.761	194.761	-56.3445	-2.22151	-12.6429	50.0186	-4.10364	2.50704	0.215467	0.214007	1.24916	22.3494	73.3188	-27.2392	0	0	-0.0732608
97	0	-2.92042	0	0	-2.93921	0.179902	-6.4785	-0.149064	0.053447	-0.0553353	-12.0968	2.03E-15	8.29768	0	0	0.0113295	5.95896	-22.9738	-1.51207	525.554	393.041	684.349	378.478	378.478	378.478	13.3295	-58.3883	4.63905	426.662	456.607	230.146	194.761	194.761	194.761	-58.9525	-2.423	-13.2923	50.1249	-3.60054	2.67493	0.218757	0.213143	1.23663	27.1487	75.2103	-27.4096	0	0	-0.0729394
98	0	-2.57888	0	0	-2.59645	0.18488	-6.66796	-0.154255	0.0471534	-0.0616082	-11.4708	-1.02E-15	5.79619	0	0	0.00833945	5.80798	-23.1447	-1.91052	526.068	391.573	685.568	378.415	378.415	378.416	14.0029	-60.8858	5.1273	444.387	458.128	228.899	194.761	194.761	194.761	-61.5364	-2.64219	-13.9732	50.1637	-3.08842	2.88486	0.229257	0.211651	1.22852	28.1029	75.9281	-27.1182	0	0	-0.0690198
99	0	-2.34547	0	0	-2.36254	0.190751	-6.89127	-0.160532	0.0394361	-0.0669593	-11.157	-5.20E-15	2.90572	0	0	0.00482396	5.65886	-23.2421	-2.3572	526.18	390.1	686.482	378.349	378.349	378.349	14.6765	-63.329	5.63389	462.081	459.762	227.808	194.761	194.761	194.761	-64.0747	-2.87335	-14.654	50.1462	-2.57995	3.13198	0.245962	0.210048	1.22681	25.7922	75.8091	-26.5765	0	0	-0.0633841
100	0	-2.22629	0	0	-2.2436	0.196704	-7.11746	-0.168039	0.0310846	-0.0714375	-11.2493	4.06E-15	-0.145178	0	0	0.00120942	5.51238	-23.2737	-2.84022	525.929	388.638	687.087	378.268	378.268	378.268	15.3163	-65.7022	6.14005	479.714	461.434	226.885	194.761	194.761	194.761	-66.5483	-3.11068	-15.2992	50.0832	-2.08738	3.40888	0.269827	0.209161	1.23127	20.083	75.2522	-25.9226	0	0	-0.0574781
101	0	-2.22243	0	0	-2.24067	0.201829	-7.31204	-0.17666	0.0229619	-0.0755794	-11.7802	3.38E-15	-3.10925	0	0	-0.001993	5.36873	-23.2474	-3.34597	525.354	387.201	687.388	378.165	378.164	378.164	15.8881	-67.9948	6.62267	497.265	463.07	226.147	194.761	194.761	194.761	-68.942	-3.34875	-15.8718	49.9853	-1.62207	3.70593	0.298869	0.210075	1.24342	12.3038	74.68	-25.2366	0	0	-0.0521884
102	0	-2.32912	0	0	-2.3489	0.205196	-7.43976	-0.185964	0.0158637	-0.0800174	-12.7067	-4.06E-15	-5.7518	0	0	-0.00432393	5.22752	-23.1719	-3.85961	524.503	385.804	687.393	378.03	378.03	378.03	16.3611	-70.2021	7.05628	514.723	464.594	225.615	194.761	194.761	194.761	-71.2457	-3.58297	-16.3363	49.8621	-1.19392	4.01165	0.33195	0.212345	1.2639	3.72921	74.0967	-24.4717	0	0	-0.0474767
103	0	-2.53563	0	0	-2.55735	0.205928	-7.46754	-0.195367	0.0102841	-0.0854053	-13.9288	2.71E-15	-7.89113	0	0	-0.0054935	5.08788	-23.0555	-4.3658	523.423	384.458	687.12	377.859	377.859	377.858	16.7092	-72.3253	7.41518	532.075	465.941	225.323	194.761	194.761	194.761	-73.4547	-3.80993	-16.6616	49.7216	-0.811205	4.3135	0.364669	0.216369	1.29164	-3.543	73.5482	-23.5123	0	0	-0.0429036
104	0	-2.82599	0	0	-2.84953	0.203277	-7.36698	-0.20402	0.00654989	-0.0924581	-15.2859	-3.38E-16	-9.39613	0	0	-0.00543701	4.94856	-22.9064	-4.84954	522.163	383.175	686.588	377.644	377.644	377.644	16.9135	-74.37	7.67573	549.303	467.055	225.308	194.761	194.761	194.761	-75.5696	-4.02742	-16.8229	49.5703	-0.480094	4.5987	0.395341	0.221077	1.32708	-7.84869	72.606	-22.1512	0	0	-0.0376844
105	0	-3.17979	0	0	-3.20453	0.196673	-7.11631	-0.211081	0.0046921	-0.10164	-16.5945	5.41E-15	-10.2034	0	0	-0.00432209	4.80809	-22.732	-5.29668	520.772	381.965	685.824	377.384	377.384	377.384	16.9629	-76.3454	7.81825	566.373	467.892	225.615	194.761	194.761	194.761	-77.5951	-4.23428	-16.803	49.4129	-0.204291	4.85478	0.418935	0.225054	1.36766	-7.09845	70.7738	-20.2026	0	0	-0.0310225
106	0	-3.57393	0	0	-3.59854	0.185779	-6.70219	-0.215691	0.00464077	-0.113205	-17.6593	5.75E-15	-10.2979	0	0	-0.00251376	4.66513	-22.5389	-5.69484	519.295	380.836	684.854	377.077	377.077	377.077	16.8541	-78.2618	7.8283	583.229	468.42	226.283	194.761	194.761	194.761	-79.5385	-4.43016	-16.5933	49.2527	0.0149652	5.07071	0.434644	0.227338	1.41148	-0.37424	67.6847	-17.5311	0	0	-0.0226613
107	0	-3.98372	0	0	-4.0066	0.170496	-6.12003	-0.217231	0.00608668	-0.127149	-18.3097	5.41E-15	-9.72043	0	0	-0.000508247	4.51863	-22.333	-6.03377	517.775	379.794	683.708	376.721	376.721	376.721	16.5911	-80.1293	7.69768	599.796	468.618	227.343	194.761	194.761	194.761	-81.4083	-4.61519	-16.1941	49.0914	0.178975	5.23715	0.43884	0.227226	1.45642	13.5503	62.9887	-14.0537	0	0	-0.012287
108	0	-4.38517	0	0	-4.40458	0.150971	-5.37449	-0.215147	0.00890353	-0.143194	-18.3933	-5.08E-15	-8.5211	0	0	0.00111573	4.36798	-22.1189	-6.30589	516.249	378.847	682.414	376.321	376.321	376.321	16.1851	-81.9552	7.4247	615.975	468.479	228.811	194.761	194.761	194.761	-83.2123	-4.78955	-15.6136	48.9293	0.291395	5.34707	0.43141	0.224788	1.4994	34.6821	56.8338	-9.81614	0	0	1.76E-05
109	0	-4.75615	0	0	-4.77075	0.127573	-4.47865	-0.209273	0.0128147	-0.160902	-17.8138	-3.72E-15	-6.78783	0	0	0.00179886	4.21305	-21.9002	-6.50655	514.751	378	681.001	375.881	375.881	375.881	15.6527	-83.7432	7.01452	631.646	468.006	230.681	194.761	194.761	194.761	-84.9559	-4.95328	-14.8684	48.7662	0.357955	5.39607	0.410907	0.220697	1.53939	63.1663	49.543	-4.91767	0	0	0.0144676
110	0	-5.07817	0	0	-5.08743	0.100869	-3.4536	-0.199523	0.0176445	-0.179619	-16.5086	-2.28E-15	-4.61802	0	0	0.00109468	4.05423	-21.6795	-6.63436	513.306	377.257	679.496	375.408	375.408	375.408	15.0157	-85.4921	6.47885	646.674	467.216	232.923	194.761	194.761	194.761	-86.6411	-5.10598	-13.982	48.6009	0.386089	5.38257	0.378095	0.21615	1.57324	98.1346	41.7717	0.478005	0	0	0.0311848
111	0	-5.33788	0	0	-5.34229	0.0715881	-2.32707	-0.186155	0.0231662	-0.19855	-14.4799	-5.60E-15	-2.13132	0	0	-0.00121741	3.8923	-21.4586	-6.6913	511.937	376.624	677.924	374.911	374.911	374.911	14.2995	-87.1951	5.83583	660.918	466.138	235.479	194.761	194.761	194.761	-88.2653	-5.24673	-12.9842	48.4324	0.384562	5.30774	0.333575	0.212073	1.6011	138.588	34.2316	6.17304	0	0	0.0504191
112	0	-5.52834	0	0	-5.52943	0.0405792	-1.13212	-0.169708	0.0290757	-0.216826	-11.794	4.30E-17	0.532177	0	0	-0.00502339	3.7284	-21.2384	-6.68279	510.655	376.104	676.306	374.401	374.401	374.401	13.5313	-88.8394	5.10923	674.232	464.817	238.263	194.761	194.761	194.761	-89.8206	-5.37393	-11.9096	48.2595	0.362892	5.17543	0.280385	0.208861	1.62162	182.512	27.5523	11.9498	0	0	0.0720386
113	0	-5.6498	0	0	-5.6498	0.00876625	0.0948224	-0.15099	0.0351198	-0.233592	-8.58088	-1.72E-15	3.23194	0	0	-0.00986686	3.56391	-21.0188	-6.61735	509.468	375.7	674.662	373.889	373.889	373.889	12.7393	-90.4072	4.32756	686.48	463.307	241.162	194.761	194.761	194.761	-91.2941	-5.48542	-10.7959	48.0811	0.330566	4.99195	0.220505	0.206731	1.63488	228.082	22.397	17.5721	0	0	0.0958106
114	0	-5.70964	0	0	-5.71115	-0.0228932	1.31576	-0.131081	0.0409884	-0.248074	-5.03167	1.10E-15	5.82533	0	0	-0.0149666	3.40057	-20.7995	-6.50636	508.378	375.415	673.007	373.387	373.388	373.388	11.9503	-91.8756	3.52241	697.54	461.673	244.047	194.761	194.761	194.761	-92.6678	-5.57858	-9.68182	47.896	0.295817	4.76601	0.158426	0.20547	1.64232	272.666	19.0386	22.8242	0	0	0.120971
115	0	-5.72166	0	0	-5.7271	-0.0534515	2.49312	-0.111215	0.0464422	-0.259432	-1.37786	1.44E-15	8.18996	0	0	-0.0193793	3.24023	-20.5791	-6.36334	507.38	375.25	671.355	372.909	372.909	372.909	11.1882	-93.2192	2.72668	707.311	459.985	246.773	194.761	194.761	194.761	-93.9202	-5.65055	-8.60485	47.7028	0.265181	4.50823	0.0970624	0.205284	1.64503	313.821	17.8528	27.4748	0	0	0.146608
116	0	-5.70456	0	0	-5.71582	-0.0820171	3.59181	-0.0926007	0.0512453	-0.267148	2.13965	-2.88E-15	10.2244	0	0	-0.0221798	3.08494	-20.3562	-6.20351	506.463	375.205	669.716	372.465	372.465	372.465	10.4732	-94.411	1.97249	715.72	458.314	249.195	194.761	194.761	194.761	-95.0279	-5.69853	-7.5992	47.4997	0.242675	4.231	0.0406034	0.204916	1.645	349.048	18.4909	31.3468	0	0	0.171625
117	0	-5.6801	0	0	-5.69836	-0.107785	4.58067	-0.0762887	0.0553029	-0.270486	5.29477	-2.54E-15	11.8659	0	0	-0.0226963	2.9368	-20.1287	-6.04301	505.614	375.278	668.099	372.063	372.063	372.063	9.82099	-95.4249	1.2892	722.721	456.73	251.174	194.761	194.761	194.761	-95.967	-5.72007	-6.69407	47.2847	0.229896	3.94793	-0.00732118	0.204915	1.6443	375.884	21.0064	34.2592	0	0	0.194681
118	0	-5.67139	0	0	-5.69706	-0.130075	5.43385	-0.0631916	0.0585208	-0.269267	7.88305	-6.77E-16	13.0748	0	0	-0.0206293	2.79782	-19.8942	-5.89813	504.813	375.465	666.512	371.711	371.711	371.711	9.24233	-96.2374	0.70162	728.296	455.294	252.59	194.761	194.761	194.761	-96.7153	-5.7132	-5.91248	47.0552	0.226474	3.67324	-0.0443536	0.203912	1.64419	392.682	24.7239	36.107	0	0	0.21451
119	0	-5.70108	0	0	-5.734	-0.148342	6.1313	-0.0539291	0.0608206	-0.263052	9.74044	1.69E-15	13.8309	0	0	-0.0161366	2.66989	-19.6501	-5.78477	504.042	375.761	664.961	371.41	371.411	371.41	8.74383	-96.829	0.228972	732.457	454.06	253.347	194.761	194.761	194.761	-97.2537	-5.6767	-5.27075	46.8087	0.230555	3.42137	-0.0672394	0.201948	1.6469	397.614	29.2631	36.7928	0	0	0.229316
120	0	-5.79018	0	0	-5.82964	-0.162207	6.65946	-0.0490514	0.0620844	-0.251868	10.7214	-6.77E-16	14.1223	0	0	-0.00984129	2.55464	-19.3936	-5.71755	503.275	376.16	663.453	371.159	371.159	371.159	8.32842	-97.1853	-0.116315	735.24	453.067	253.377	194.761	194.761	194.761	-97.5679	-5.61012	-4.7783	46.5431	0.239902	3.2061	-0.0750905	0.198922	1.65359	389.987	34.054	36.2843	0	0	0.237355
121	0	-5.95639	0	0	-6.00144	-0.171453	7.01103	-0.0489495	0.0621041	-0.236021	10.7089	2.37E-15	13.9334	0	0	-0.00278856	2.45341	-19.1219	-5.70929	502.492	376.655	661.997	370.95	370.95	370.95	7.99609	-97.2986	-0.328602	736.705	452.343	252.65	194.761	194.761	194.761	-97.6494	-5.51388	-4.43799	46.2565	0.252661	3.03991	-0.0669225	0.194768	1.66536	369.522	38.5775	34.5853	0	0	0.23678
122	0	-6.21289	0	0	-6.26226	-0.176044	7.18541	-0.0539442	0.0605563	-0.215992	9.61052	1.69E-15	13.2439	0	0	0.00364362	2.36697	-18.8325	-5.77023	501.668	377.238	660.6	370.773	370.773	370.773	7.74444	-97.1685	-0.409388	736.93	451.901	251.172	194.761	194.761	194.761	-97.497	-5.38945	-4.24615	45.948	0.268028	2.93311	-0.0430299	0.190177	1.68378	336.699	42.4692	31.7445	0	0	0.225999
123	0	-6.56658	0	0	-6.61885	-0.176126	7.18852	-0.0641839	0.0572202	-0.192482	7.37905	1.02E-15	12.0535	0	0	0.00794319	2.29551	-18.5231	-5.90742	500.784	377.903	659.275	370.615	370.615	370.615	7.56897	-96.8036	-0.367419	736.012	451.735	248.986	194.761	194.761	194.761	-97.118	-5.2394	-4.19287	45.6176	0.286793	2.89309	-0.00478833	0.185625	1.7082	292.625	45.5714	27.866	0	0	0.20407
124	0	-7.0167	0	0	-7.0702	-0.172044	7.0335	-0.0794957	0.0518955	-0.166845	4.04424	1.18E-15	10.382	0	0	0.0088193	2.23849	-18.1919	-6.12431	499.821	378.643	658.032	370.462	370.462	370.462	7.46305	-96.2222	-0.218312	734.062	451.826	246.175	194.761	194.761	194.761	-96.5292	-5.0676	-4.26206	45.2664	0.311728	2.92375	0.0455557	0.181085	1.73906	239.624	47.6369	23.1506	0	0	0.171497
125	0	-7.55354	0	0	-7.60643	-0.164323	6.73998	-0.0992166	0.0447889	-0.140029	-0.253881	3.38E-16	8.31552	0	0	0.00565662	2.19462	-17.838	-6.42019	498.764	379.452	656.885	370.299	370.299	370.299	7.41773	-95.4523	0.0162611	731.202	452.136	242.855	194.761	194.761	194.761	-95.7574	-4.87925	-4.43198	44.8961	0.34715	3.02501	0.106022	0.177826	1.77448	179.817	49.1394	17.8397	0	0	0.129382
126	0	-8.15797	0	0	-8.20843	-0.153653	6.33376	-0.122015	0.0362956	-0.113745	-5.2371	-5.92E-16	5.98583	0	0	-0.00110261	2.16178	-17.4611	-6.78992	497.607	380.328	655.85	370.114	370.114	370.114	7.42175	-94.5319	0.310026	727.562	452.616	239.17	194.761	194.761	194.761	-94.8388	-4.68074	-4.67627	44.5094	0.398761	3.19268	0.171559	0.175647	1.81273	117.204	50.107	12.294	0	0	0.0811
127	0	-8.80253	0	0	-8.84888	-0.140833	5.84481	-0.145859	0.027179	-0.0891561	-10.4943	3.47E-15	3.5837	0	0	-0.00988122	2.13702	-17.062	-7.22412	496.346	381.264	654.94	369.899	369.899	369.899	7.46177	-93.5062	0.634363	723.279	453.207	235.282	194.761	194.761	194.761	-93.8172	-4.47932	-4.96563	44.1088	0.472687	3.41881	0.238844	0.175527	1.85025	55.0687	51.1113	6.87413	0	0	0.0298874
128	0	-9.45382	0	0	-9.49487	-0.126716	5.30542	-0.168266	0.0183596	-0.0674062	-15.5366	-2.20E-15	1.32593	0	0	-0.0183887	2.11666	-16.6423	-7.70929	494.986	382.258	654.17	369.649	369.649	369.649	7.5229	-92.4247	0.961079	718.488	453.846	231.356	194.761	194.761	194.761	-92.7405	-4.28241	-5.27015	43.6966	0.574745	3.69202	0.302567	0.177044	1.88404	-2.70378	52.2688	1.95872	0	0	-0.0203635
129	0	-10.0772	0	0	-10.1122	-0.112138	4.74747	-0.186815	0.0107771	-0.0491102	-19.8942	-1.55E-15	-0.577265	0	0	-0.0244184	2.0964	-16.2044	-8.22872	493.535	383.305	653.552	369.364	369.364	369.364	7.58978	-91.3359	1.2653	713.319	454.477	227.545	194.761	194.761	194.761	-91.656	-4.09665	-5.56203	43.2741	0.709505	3.99835	0.358837	0.180116	1.91049	-53.2004	53.7606	-2.14992	0	0	-0.0667857
130	0	-10.6412	0	0	-10.6702	-0.097864	4.20023	-0.200014	0.00522627	-0.0345378	-23.2445	4.68E-15	-1.95667	0	0	-0.0266522	2.07154	-15.7515	-8.7634	492.009	384.4	653.096	369.051	369.051	369.051	7.64803	-90.2823	1.52799	707.89	455.052	223.973	194.761	194.761	194.761	-90.6052	-3.92696	-5.81827	42.8417	0.879787	4.32208	0.40339	0.184293	1.92778	-94.1395	55.6512	-5.25057	0	0	-0.107292
131	0	-11.1218	0	0	-11.1451	-0.0845295	3.68833	-0.207563	0.00218974	-0.0232113	-25.4639	-4.94E-15	-2.71734	0	0	-0.0249831	2.03725	-15.2872	-9.29338	490.425	385.536	652.808	368.72	368.72	368.72	7.68575	-89.2969	1.73756	702.304	455.538	220.73	194.761	194.761	194.761	-89.6204	-3.77594	-6.02271	42.3984	1.08649	4.6468	0.435534	0.188889	1.93454	-125.308	58.0003	-7.30112	0	0	-0.141749
132	0	-11.5028	0	0	-11.5213	-0.0726253	3.23083	-0.210009	0.0015924	-0.0151335	-26.5951	-1.48E-15	-2.87121	0	0	-0.020307	1.98893	-14.815	-9.79888	488.801	386.706	652.688	368.387	368.387	368.387	7.69496	-88.4022	1.89029	696.643	455.922	217.866	194.761	194.761	194.761	-88.7238	-3.64375	-6.16713	41.9425	1.32831	4.95643	0.452483	0.192331	1.93078	-146.006	60.3393	-8.34193	0	0	-0.169181
133	0	-11.7764	0	0	-11.7911	-0.0624795	2.84059	-0.208051	0.00295948	-0.0095845	-26.7603	-4.95E-15	-2.51708	0	0	-0.0139872	1.92266	-14.3386	-10.2617	487.151	387.903	652.732	368.069	368.069	368.069	7.6721	-87.6108	1.98938	690.969	456.204	215.4	194.761	194.761	194.761	-87.928	-3.52856	-6.25096	41.471	1.60182	5.23633	0.453985	0.193703	1.91633	-157.137	62.3757	-8.54318	0	0	-0.189718
134	0	-11.9423	0	0	-11.954	-0.0542665	2.52449	-0.202519	0.00548241	-0.00642965	-26.1365	1.52E-15	-1.82159	0	0	-0.00739553	1.83551	-13.8608	-10.6663	485.489	389.121	652.929	367.789	367.789	367.789	7.61776	-86.9267	2.04321	685.323	456.401	213.324	194.761	194.761	194.761	-87.2372	-3.42696	-6.27992	40.9804	1.90173	5.47431	0.439723	0.191429	1.89169	-159.247	63.4659	-8.09884	0	0	-0.202412
135	0	-12.0064	0	0	-12.0161	-0.048031	2.2844	-0.194676	0.00833828	-0.00503659	-24.9617	-4.82E-15	-0.965392	0	0	-0.00156721	1.72589	-13.384	-11.0008	483.822	390.354	653.264	367.565	367.565	367.565	7.53548	-86.3463	2.06313	679.729	456.533	211.608	194.761	194.761	194.761	-86.6484	-3.33465	-6.2638	40.4671	2.22094	5.66113	0.410773	0.185099	1.85779	-153.944	63.3143	-7.24662	0	0	-0.207117
136	0	-11.9795	0	0	-11.9878	-0.0437118	2.11804	-0.185809	0.0108567	-0.00514457	-23.4768	1.29E-15	-0.107288	0	0	0.00296019	1.59366	-12.9094	-11.2573	482.149	391.601	653.715	367.418	367.418	367.418	7.43061	-85.861	2.06147	674.196	456.627	210.208	194.761	194.761	194.761	-86.1533	-3.24709	-6.21434	39.9281	2.55134	5.79087	0.368545	0.173418	1.81628	-142.578	61.5212	-6.18184	0	0	-0.203242
137	0	-11.8746	0	0	-11.8821	-0.0411641	2.0199	-0.176809	0.012552	-0.00614604	-21.8713	-1.39E-15	0.632166	0	0	0.00608589	1.44022	-12.4379	-11.4329	480.463	392.861	654.256	367.365	367.365	367.365	7.30915	-85.4595	2.0498	668.722	456.704	209.073	194.761	194.761	194.761	-85.7411	-3.16012	-6.14335	39.3614	2.884	5.86099	0.316727	0.157063	1.76819	-127.315	58.2342	-5.08373	0	0	-0.191738
138	0	-11.7061	0	0	-11.7132	-0.040193	1.98249	-0.168273	0.0133005	-0.00778204	-20.2843	-2.64E-15	1.19521	0	0	0.00798804	1.26825	-11.9693	-11.5285	478.753	394.136	654.857	367.416	367.416	367.416	7.1767	-85.1294	2.03792	663.3	456.783	208.153	194.761	194.761	194.761	-85.3998	-3.07018	-6.06127	38.7667	3.21011	5.87202	0.258855	0.135588	1.71573	-109.726	53.4071	-4.04788	0	0	-0.173394
139	0	-11.488	0	0	-11.4951	-0.0405671	1.9969	-0.160713	0.0131277	-0.00957854	-18.8238	-7.40E-16	1.5623	0	0	0.00896352	1.08152	-11.5032	-11.5492	477.001	395.43	655.49	367.58	367.58	367.58	7.0381	-84.8582	2.03348	657.919	456.874	207.398	194.761	194.761	194.761	-85.1172	-2.97451	-5.97671	38.1457	3.52122	5.82715	0.199178	0.11045	1.65996	-91.7216	47.562	-3.15505	0	0	-0.150632
140	0	-11.234	0	0	-11.2413	-0.0420448	2.05383	-0.154385	0.0122378	-0.0112612	-17.5511	4.65E-16	1.74987	0	0	0.00931253	0.884483	-11.0392	-11.5031	475.19	396.747	656.124	367.854	367.854	367.854	6.8971	-84.6342	2.04218	652.565	456.985	206.766	194.761	194.761	194.761	-84.8818	-2.87102	-5.89622	37.502	3.80962	5.73169	0.142433	0.0827332	1.6039	-74.8757	41.0782	-2.43409	0	0	-0.126112
141	0	-10.9561	0	0	-10.9638	-0.0443953	2.14437	-0.149324	0.0108056	-0.0125844	-16.4897	1.67E-15	1.78437	0	0	0.0092801	0.681747	-10.5766	-11.3997	473.299	398.091	656.731	368.232	368.232	368.232	6.75641	-84.4472	2.06764	647.229	457.115	206.219	194.761	194.761	194.761	-84.6836	-2.75829	-5.82439	36.8407	4.06853	5.59221	0.0920325	0.0533996	1.54843	-60.4043	34.3533	-1.8993	0	0	-0.102558
142	0	-10.6646	0	0	-10.673	-0.0474169	2.26075	-0.145501	0.00908527	-0.013539	-15.6454	-2.68E-15	1.70649	0	0	0.00904267	0.477847	-10.1152	-11.2492	471.313	399.462	657.287	368.7	368.7	368.7	6.61768	-84.2884	2.11203	641.901	457.261	205.728	194.761	194.761	194.761	-84.5138	-2.63542	-5.764	36.1682	4.29192	5.41585	0.0505965	0.0234864	1.49704	-48.9749	27.7341	-1.53318	0	0	-0.0820873
143	0	-10.3681	0	0	-10.3773	-0.0509492	2.39677	-0.142836	0.00733726	-0.0139998	-15.0099	-1.30E-15	1.56046	0	0	0.00871297	0.276969	-9.65504	-11.0614	469.217	400.862	657.772	369.238	369.238	369.238	6.48169	-84.1507	2.17608	636.577	457.419	205.269	194.761	194.761	194.761	-84.3653	-2.502	-5.7164	35.4914	4.47465	5.20945	0.0198172	-0.00699903	1.44971	-41.0902	21.4559	-1.31658	0	0	-0.0663821
144	0	-10.0731	0	0	-10.0831	-0.054875	2.54792	-0.141147	0.00579395	-0.0140763	-14.5598	-3.95E-15	1.38751	0	0	0.00835368	0.082839	-9.19664	-10.8445	467.005	402.288	658.172	369.82	369.821	369.82	6.34873	-84.0284	2.25952	631.253	457.582	204.827	194.761	194.761	194.761	-84.2325	-2.35806	-5.68181	34.8177	4.61216	4.9789	0.000318144	-0.0370626	1.40999	-36.7721	15.7975	-1.21369	0	0	-0.0561342
145	0	-9.78389	0	0	-9.79498	-0.0591159	2.71115	-0.140255	0.00455931	-0.0138729	-14.2689	1.97E-15	1.21289	0	0	0.00800268	-0.101314	-8.74098	-10.6047	464.674	403.736	658.477	370.422	370.422	370.422	6.21888	-83.9174	2.36121	625.93	457.745	204.388	194.761	194.761	194.761	-84.1111	-2.20414	-5.65978	34.1547	4.70115	4.72852	-0.0102692	-0.0672287	1.37648	-35.2926	10.6276	-1.1875	0	0	-0.0504492
146	0	-9.50342	0	0	-9.5156	-0.0636188	2.88443	-0.140034	0.00365384	-0.0134814	-14.1145	2.35E-15	1.04953	0	0	0.00768723	-0.272693	-8.2895	-10.3463	462.226	405.199	658.682	371.014	371.014	371.014	6.09223	-83.8148	2.47947	620.609	457.904	203.949	194.761	194.761	194.761	-83.9982	-2.04132	-5.64946	33.5102	4.73976	4.46114	-0.0122559	-0.0965425	1.35275	-36.3958	5.96133	-1.21449	0	0	-0.0488126
147	0	-9.23275	0	0	-9.2461	-0.0683521	3.06651	-0.140247	0.00305442	-0.0131053	-14.0612	-3.25E-15	0.902628	0	0	0.00741949	-0.428937	-7.84401	-10.0719	459.668	406.669	658.786	371.569	371.569	371.569	5.96902	-83.7184	2.61197	615.293	458.056	203.505	194.761	194.761	194.761	-83.8919	-1.87114	-5.64967	32.8922	4.7282	4.17793	-0.00924049	-0.124554	1.33729	-38.9453	1.56826	-1.2613	0	0	-0.0492835
148	0	-8.97159	0	0	-8.98621	-0.0732867	3.25627	-0.140824	0.00266422	-0.0128408	-14.0893	-6.34E-16	0.767736	0	0	0.00721734	-0.568206	-7.40666	-9.78335	457.013	408.135	658.794	372.063	372.063	372.063	5.84971	-83.6276	2.75601	609.986	458.199	203.058	194.761	194.761	194.761	-83.7912	-1.6957	-5.6591	32.309	4.66917	3.87893	-0.0035805	-0.149793	1.33177	-42.0773	-2.62215	-1.31108	0	0	-0.0503216
149	0	-8.71871	0	0	-8.7347	-0.0783898	3.45243	-0.141596	0.00243464	-0.0127784	-14.1684	9.38E-16	0.645151	0	0	0.00708423	-0.689251	-6.97966	-9.48217	454.271	409.588	658.712	372.475	372.475	372.475	5.73485	-83.5418	2.9084	604.69	458.334	202.61	194.761	194.761	194.761	-83.6959	-1.51747	-5.6762	31.7687	4.56803	3.56362	0.00264247	-0.170858	1.3364	-45.0181	-6.67053	-1.34648	0	0	-0.050616
150	0	-8.47224	0	0	-8.48962	-0.0836154	3.65322	-0.142492	0.0022474	-0.0129026	-14.2777	3.68E-16	0.528662	0	0	0.0070243	-0.791654	-6.56519	-9.17068	451.456	411.016	658.551	372.789	372.789	372.789	5.62517	-83.4614	3.0656	599.409	458.46	202.165	194.761	194.761	194.761	-83.6063	-1.33925	-5.69937	31.2794	4.43294	3.23164	0.00923533	-0.187295	1.34958	-47.4748	-10.7772	-1.36283	0	0	-0.0496623
151	0	-8.22997	0	0	-8.24876	-0.0888996	3.85617	-0.143396	0.00211688	-0.0133484	-14.3929	1.13E-15	0.424887	0	0	0.00702712	-0.875842	-6.16503	-8.85227	448.58	412.408	658.321	372.993	372.993	372.993	5.52146	-83.3867	3.22409	594.143	458.579	201.73	194.761	194.761	194.761	-83.5229	-1.16401	-5.72699	30.8475	4.27392	2.88349	0.0146705	-0.198239	1.3718	-48.6679	-14.8335	-1.3437	0	0	-0.0467042
152	0	-7.9897	0	0	-8.00992	-0.0941589	4.05806	-0.14423	0.00194575	-0.0138992	-14.4963	2.74E-15	0.329189	0	0	0.00708317	-0.943098	-5.78047	-8.53157	445.654	413.753	658.038	373.083	373.083	373.083	5.42462	-83.3184	3.38035	588.893	458.691	201.309	194.761	194.761	194.761	-83.4462	-0.994703	-5.75757	30.4774	4.10222	2.52135	0.0215246	-0.204207	1.39986	-49.2584	-18.9866	-1.3021	0	0	-0.0426304
153	0	-7.7496	0	0	-7.77116	-0.0992951	4.25513	-0.144928	0.00172672	-0.0147263	-14.5744	3.04E-16	0.243803	0	0	0.00717571	-0.995503	-5.41202	-8.21423	442.686	415.041	657.715	373.058	373.058	373.058	5.33563	-83.2567	3.53125	583.658	458.796	200.907	194.761	194.761	194.761	-83.3767	-0.834084	-5.78991	30.1708	3.92912	2.14929	0.028048	-0.205487	1.43344	-48.5239	-23.1606	-1.22726	0	0	-0.0372155
154	0	-7.50813	0	0	-7.53091	-0.104197	4.44313	-0.145439	0.00140993	-0.0156099	-14.6189	1.33E-15	0.165591	0	0	0.00728944	-1.03582	-5.05936	-7.90668	439.686	416.264	657.368	372.924	372.924	372.924	5.25543	-83.2017	3.67404	578.435	458.895	200.529	194.761	194.761	194.761	-83.3147	-0.684633	-5.82301	29.9257	3.76537	1.7736	0.0356193	-0.202954	1.46991	-47.0628	-27.3338	-1.13541	0	0	-0.0312966
155	0	-7.26432	0	0	-7.28809	-0.10875	4.61763	-0.145758	0.00104171	-0.0167479	-14.6298	-1.86E-15	0.0996066	0	0	0.0074079	-1.06722	-4.7214	-7.6159	436.658	417.412	657.011	372.693	372.693	372.692	5.18486	-83.1532	3.80655	573.222	458.988	200.178	194.761	194.761	194.761	-83.2599	-0.548382	-5.85619	29.737	3.62063	1.40255	0.0420632	-0.197227	1.50803	-44.271	-31.3761	-1.01585	0	0	-0.0249079
156	0	-7.01746	0	0	-7.04201	-0.112826	4.7738	-0.145844	0.000615445	-0.0179455	-14.6054	3.22E-16	0.044811	0	0	0.00751706	-1.09318	-4.39635	-7.34922	433.606	418.479	656.657	372.377	372.377	372.377	5.12472	-83.1109	3.92707	568.013	459.074	199.857	194.761	194.761	194.761	-83.2121	-0.426954	-5.889	29.5972	3.50347	1.04593	0.0465173	-0.188765	1.54589	-40.3858	-35.0295	-0.882457	0	0	-0.0184833
157	0	-6.7674	0	0	-6.79242	-0.116292	4.90656	-0.145755	0.000196632	-0.0193243	-14.5553	1.85E-16	0.00674785	0	0	0.00760975	-1.11728	-4.08197	-7.1143	430.532	419.46	656.317	371.996	371.996	371.996	5.07565	-83.074	4.03452	562.805	459.152	199.565	194.761	194.761	194.761	-83.1705	-0.321476	-5.92127	29.4968	3.42099	0.71426	0.0477292	-0.179091	1.58265	-35.2695	-38.2504	-0.729252	0	0	-0.0122723
158	0	-6.51423	0	0	-6.53933	-0.119009	5.01056	-0.14547	-0.000127126	-0.0207397	-14.4826	-2.46E-15	-0.00827227	0	0	0.00767978	-1.14298	-3.77586	-6.9188	427.435	420.351	656.002	371.572	371.572	371.572	5.0382	-83.0418	4.1283	557.59	459.22	199.304	194.761	194.761	194.761	-83.1345	-0.232653	-5.95306	29.4254	3.37803	0.417754	0.0459555	-0.16854	1.61715	-29.3055	-40.5422	-0.565096	0	0	-0.00656354
159	0	-6.25816	0	0	-6.28294	-0.120836	5.08051	-0.145071	-0.00031567	-0.022076	-14.3996	-8.62E-16	-0.000146814	0	0	0.007734	-1.17336	-3.47564	-6.76982	424.315	421.15	655.717	371.129	371.129	371.129	5.0128	-83.0135	4.20839	552.362	459.279	199.072	194.761	194.761	194.761	-83.1033	-0.160743	-5.98469	29.3717	3.37639	0.165413	0.0422826	-0.160021	1.64703	-23.0809	-41.9957	-0.397965	0	0	-0.00170574
160	0	-5.99949	0	0	-6.02352	-0.121654	5.11181	-0.144537	-0.000362623	-0.0233283	-14.308	1.23E-15	0.0261788	0	0	0.00777944	-1.21071	-3.17913	-6.67327	421.169	421.858	655.469	370.693	370.693	370.693	4.99976	-82.9884	4.27527	547.115	459.327	198.867	194.761	194.761	194.761	-83.0761	-0.105594	-6.01667	29.3239	3.41346	-0.035605	0.0382642	-0.154925	1.67198	-17.0127	-42.4516	-0.236246	0	0	0.00202795
161	0	-5.73835	0	0	-5.76125	-0.121374	5.10109	-0.143988	-0.000253491	-0.0242876	-14.2217	-8.91E-16	0.0651762	0	0	0.00783189	-1.25617	-2.88441	-6.6329	417.996	422.476	655.259	370.291	370.291	370.291	4.9992	-82.9657	4.32976	541.842	459.364	198.687	194.761	194.761	194.761	-83.0523	-0.0666415	-6.04965	29.2696	3.48167	-0.180256	0.0371684	-0.15573	1.68888	-12.1823	-42.1084	-0.0973996	0	0	0.00431961
162	0	-5.47463	0	0	-5.49601	-0.119966	5.04719	-0.143389	-4.34E-06	-0.0248763	-14.1372	-2.47E-15	0.109081	0	0	0.00789801	-1.30927	-2.58988	-6.6494	414.797	423.007	655.084	369.948	369.948	369.948	5.01092	-82.9451	4.37303	536.539	459.392	198.53	194.761	194.761	194.761	-83.0313	-0.0429889	-6.0842	29.1958	3.56825	-0.265552	0.0401795	-0.162819	1.6972	-8.97001	-41.1855	0.0102799	0	0	0.0049693
163	0	-5.20788	0	0	-5.22746	-0.11747	4.95164	-0.142811	0.000302098	-0.0251158	-14.0609	2.07E-15	0.14556	0	0	0.00798478	-1.36797	-2.2942	-6.71985	411.574	423.455	654.939	369.688	369.688	369.688	5.03443	-82.9262	4.40634	531.202	459.411	198.393	194.761	194.761	194.761	-83.0129	-0.0334366	-6.12075	29.0895	3.65651	-0.290303	0.0481112	-0.1745	1.69677	-7.69573	-39.991	0.0777089	0	0	0.0038093
164	0	-4.93742	0	0	-4.95498	-0.113998	4.8187	-0.142219	0.000660414	-0.0249396	-13.9879	-4.19E-15	0.173126	0	0	0.00808916	-1.42893	-1.99634	-6.83773	408.335	423.824	654.817	369.529	369.529	369.529	5.0688	-82.9088	4.43088	525.829	459.423	198.272	194.761	194.761	194.761	-82.9968	-0.0365987	-6.15941	28.9387	3.72782	-0.255175	0.0584096	-0.185372	1.68883	-7.99508	-38.4643	0.107018	0	0	0.000847112
165	0	-4.66244	0	0	-4.6779	-0.109726	4.65505	-0.141664	0.00104443	-0.0245364	-13.9221	-3.87E-17	0.19146	0	0	0.00821059	-1.48872	-1.69562	-6.99382	405.085	424.12	654.71	369.481	369.481	369.481	5.11278	-82.8928	4.44772	520.422	459.428	198.164	194.761	194.761	194.761	-82.9827	-0.0509741	-6.19997	28.7341	3.76549	-0.162914	0.0667157	-0.187895	1.67662	-8.86777	-36.2226	0.109596	0	0	-0.00333608
166	0	-4.38222	0	0	-4.3956	-0.104859	4.46849	-0.141145	0.00147761	-0.0240255	-13.8631	9.76E-16	0.206512	0	0	0.00834507	-1.54516	-1.39188	-7.17764	401.835	424.348	654.611	369.549	369.549	369.549	5.16495	-82.878	4.45778	514.981	459.428	198.067	194.761	194.761	194.761	-82.9704	-0.0750514	-6.24203	28.4714	3.75883	-0.0190294	0.0685914	-0.177061	1.66297	-9.27558	-32.9838	0.101862	0	0	-0.00743976
167	0	-4.09622	0	0	-4.10764	-0.099603	4.26694	-0.140727	0.00189481	-0.0234733	-13.8166	-2.96E-15	0.216312	0	0	0.00848941	-1.59838	-1.08553	-7.37919	398.59	424.514	654.515	369.727	369.727	369.727	5.22386	-82.8645	4.46189	509.508	459.425	197.976	194.761	194.761	194.761	-82.9599	-0.107409	-6.28508	28.1526	3.70602	0.168156	0.0620829	-0.154345	1.64893	-8.64077	-28.9396	0.0882116	0	0	-0.0100327
168	0	-3.80432	0	0	-3.8139	-0.0941441	4.05749	-0.140403	0.00232487	-0.0229337	-13.7814	2.66E-15	0.227387	0	0	0.00864011	-1.65059	-0.777582	-7.58994	395.354	424.625	654.42	370.004	370.004	370.004	5.28814	-82.8522	4.46074	504.007	459.418	197.889	194.761	194.761	194.761	-82.951	-0.146716	-6.32861	27.7861	3.61371	0.387941	0.0495892	-0.127421	1.63317	-7.21745	-24.8275	0.0774733	0	0	-0.010664
169	0	-3.50646	0	0	-3.51439	-0.0886481	3.84651	-0.1402	0.00270169	-0.0222451	-13.7582	-2.49E-15	0.236894	0	0	0.00879271	-1.7048	-0.469468	-7.80272	392.131	424.686	654.325	370.362	370.362	370.362	5.35651	-82.8411	4.45488	498.48	459.41	197.804	194.761	194.761	194.761	-82.9438	-0.191811	-6.37209	27.3844	3.49384	0.628061	0.0357446	-0.105506	1.61522	-5.86985	-21.3535	0.0603445	0	0	-0.0101603
170	0	-3.20279	0	0	-3.20927	-0.083268	3.63987	-0.140094	0.00304721	-0.0215	-13.7419	1.66E-15	0.250828	0	0	0.00894441	-1.76324	-0.162716	-8.01108	388.921	424.703	654.229	370.783	370.783	370.783	5.42783	-82.8313	4.44482	492.93	459.402	197.72	194.761	194.761	194.761	-82.9382	-0.241672	-6.41504	26.9616	3.35872	0.87549	0.024342	-0.0942552	1.59443	-5.00682	-18.9067	0.0466668	0	0	-0.00942814
171	0	-2.89343	0	0	-2.89866	-0.0781491	3.44318	-0.140032	0.00336786	-0.020603	-13.724	1.70E-15	0.273433	0	0	0.00908887	-1.82634	0.141258	-8.20869	385.728	424.682	654.13	371.248	371.248	371.248	5.50118	-82.8229	4.431	487.36	459.393	197.635	194.761	194.761	194.761	-82.9342	-0.295446	-6.45707	26.5303	3.21747	1.11687	0.01709	-0.0930832	1.5728	-4.78761	-17.0703	0.0362485	0	0	-0.00895178
172	0	-2.57857	0	0	-2.58277	-0.0734285	3.26172	-0.140009	0.00370887	-0.0196381	-13.7003	1.77E-15	0.312572	0	0	0.00922304	-1.89272	0.441404	-8.38938	382.554	424.627	654.022	371.74	371.74	371.74	5.57588	-82.8159	4.41375	481.775	459.387	197.548	194.761	194.761	194.761	-82.9317	-0.352452	-6.49795	26.1008	3.07482	1.33925	0.0139998	-0.0998527	1.55133	-4.93395	-15.756	0.0433853	0	0	-0.00873736
173	0	-2.25862	0	0	-2.26193	-0.069222	3.09996	-0.139976	0.00402148	-0.0187102	-13.6635	-1.77E-15	0.364843	0	0	0.00933399	-1.95974	0.737156	-8.5474	379.403	424.542	653.9	372.247	372.247	372.247	5.6516	-82.8098	4.39355	476.178	459.382	197.459	194.761	194.761	194.761	-82.9305	-0.412193	-6.53773	25.6804	2.93141	1.53072	0.0150463	-0.109867	1.53156	-5.23877	-14.6536	0.0694616	0	0	-0.00864831
174	0	-1.93399	0	0	-1.93659	-0.0656198	2.96141	-0.139912	0.00438521	-0.0177646	-13.6098	-3.40E-15	0.436669	0	0	0.0094131	-2.02419	1.02854	-8.67776	376.278	424.43	653.758	372.757	372.757	372.757	5.72839	-82.8044	4.37092	470.575	459.383	197.366	194.761	194.761	194.761	-82.9301	-0.4743	-6.57675	25.2734	2.78579	1.68155	0.0186441	-0.120305	1.51448	-5.41206	-13.7527	0.118831	0	0	-0.00848276
175	0	-1.60553	0	0	-1.60751	-0.0626788	2.84826	-0.139807	0.00472137	-0.0169795	-13.5395	2.08E-15	0.516519	0	0	0.00944895	-2.08292	1.31613	-8.77667	373.183	424.295	653.59	373.26	373.26	373.26	5.80662	-82.7989	4.34649	464.968	459.389	197.269	194.761	194.761	194.761	-82.9297	-0.53852	-6.61566	24.882	2.63595	1.78498	0.0235724	-0.126914	1.50061	-5.09679	-12.9195	0.190922	0	0	-0.00792684
176	0	-1.2742	0	0	-1.27569	-0.0604154	2.76116	-0.139648	0.00501851	-0.0162842	-13.4551	-1.58E-15	0.596868	0	0	0.0094359	-2.1336	1.601	-8.84188	370.12	424.138	653.393	373.746	373.746	373.746	5.88689	-82.7923	4.32097	459.362	459.402	197.164	194.761	194.761	194.761	-82.9285	-0.60468	-6.65535	24.5068	2.48121	1.83764	0.0290721	-0.128721	1.49041	-4.38374	-12.1924	0.274334	0	0	-0.00708496
177	0	-0.941273	0	0	-0.942337	-0.0588144	2.69955	-0.13947	0.00523644	-0.0158126	-13.3656	2.96E-16	0.666662	0	0	0.00937842	-2.17491	1.88456	-8.87271	367.093	423.963	653.164	374.207	374.207	374.207	5.96994	-82.7832	4.29511	453.757	459.425	197.051	194.761	194.761	194.761	-82.9251	-0.672638	-6.69678	24.147	2.32255	1.83963	0.0335633	-0.125536	1.48346	-2.92375	-11.6668	0.365573	0	0	-0.00573413
178	0	-0.608077	0	0	-0.608733	-0.0578272	2.66156	-0.139295	0.00538881	-0.0154694	-13.2803	2.21E-15	0.720795	0	0	0.00928748	-2.2065	2.16845	-8.87	364.102	423.771	652.903	374.636	374.636	374.636	6.05643	-82.7706	4.26955	448.156	459.459	196.928	194.761	194.761	194.761	-82.9183	-0.742279	-6.74084	23.8012	2.16271	1.7942	0.0383597	-0.119017	1.47848	-1.37396	-11.479	0.45152	0	0	-0.00442821
179	0	-0.275703	0	0	-0.276013	-0.0573868	2.64461	-0.139149	0.00539562	-0.0153553	-13.2084	-3.01E-15	0.746164	0	0	0.00917848	-2.22887	2.45437	-8.8358	361.149	423.565	652.61	375.025	375.025	375.025	6.14692	-82.7531	4.24483	442.56	459.503	196.793	194.761	194.761	194.761	-82.907	-0.813523	-6.78827	23.4672	2.00547	1.70708	0.0402291	-0.109884	1.47628	0.925283	-11.64	0.528615	0	0	-0.00268707
180	0	0.0548813	0	0	0.0549295	-0.0574031	2.64523	-0.139047	0.00532601	-0.0154184	-13.1572	-1.18E-15	0.746351	0	0	0.00906938	-2.24319	2.74389	-8.77342	358.235	423.346	652.287	375.37	375.37	375.37	6.24176	-82.7297	4.22123	436.969	459.558	196.645	194.761	194.761	194.761	-82.8902	-0.886303	-6.83952	23.1433	1.8556	1.58598	0.0398769	-0.0992934	1.47476	3.57967	-11.9256	0.590517	0	0	-0.000726663
181	0	0.383134	0	0	0.383541	-0.0577727	2.65946	-0.139024	0.00519144	-0.0156894	-13.1344	2.47E-15	0.721189	0	0	0.00897803	-2.25103	3.03826	-8.68715	355.361	423.116	651.933	375.664	375.664	375.664	6.34103	-82.6997	4.19885	431.383	459.622	196.482	194.761	194.761	194.761	-82.8671	-0.960578	-6.89471	22.8277	1.71816	1.43949	0.036269	-0.0893465	1.47479	6.76246	-12.4194	0.639414	0	0	0.00155731
182	0	0.708896	0	0	0.709661	-0.0583794	2.68281	-0.139078	0.00501366	-0.0160202	-13.1426	4.60E-16	0.672809	0	0	0.00891858	-2.25411	3.33837	-8.58205	352.528	422.875	651.553	375.903	375.903	375.903	6.4446	-82.6628	4.17751	425.801	459.693	196.304	194.761	194.761	194.761	-82.8374	-1.03634	-6.95369	22.5195	1.59807	1.27663	0.0305375	-0.0820684	1.47496	10.0393	-13.0521	0.666222	0	0	0.00389718
183	0	1.03241	0	0	1.03355	-0.059109	2.71089	-0.139264	0.00482949	-0.0164392	-13.1876	1.44E-15	0.606829	0	0	0.0089061	-2.25382	3.64465	-8.46337	349.737	422.625	651.146	376.086	376.086	376.086	6.55208	-82.6189	4.15679	420.221	459.77	196.113	194.761	194.761	194.761	-82.8011	-1.11365	-7.01596	22.2181	1.49948	1.10648	0.024041	-0.0797187	1.47491	13.1198	-14.0072	0.673707	0	0	0.00608647
184	0	1.35446	0	0	1.35601	-0.0598583	2.73973	-0.139567	0.00463681	-0.0168348	-13.2661	-3.68E-15	0.526876	0	0	0.00894854	-2.25089	3.95718	-8.33595	346.987	422.365	650.712	376.212	376.212	376.212	6.66296	-82.5685	4.13604	414.644	459.849	195.909	194.761	194.761	194.761	-82.7586	-1.19265	-7.08076	21.923	1.4247	0.937773	0.0167077	-0.081951	1.47511	16.0001	-15.145	0.659954	0	0	0.0081761
185	0	1.67633	0	0	1.67826	-0.060541	2.766	-0.139972	0.0045032	-0.0172509	-13.3715	-3.00E-15	0.445341	0	0	0.0090492	-2.24534	4.27573	-8.20402	344.282	422.096	650.252	376.282	376.282	376.282	6.77647	-82.5125	4.11431	409.069	459.928	195.694	194.761	194.761	194.761	-82.7108	-1.27359	-7.14701	21.6335	1.37419	0.778833	0.00894558	-0.0875544	1.47585	18.6466	-16.4427	0.636467	0	0	0.0101637
186	0	1.99961	0	0	2.00197	-0.0610913	2.78717	-0.140421	0.0045001	-0.0176	-13.4901	-8.72E-17	0.376406	0	0	0.00920342	-2.23671	4.59979	-8.07096	341.622	421.814	649.763	376.301	376.301	376.301	6.89187	-82.4519	4.09047	403.495	460.003	195.472	194.761	194.761	194.761	-82.6588	-1.35683	-7.21348	21.3486	1.34667	0.637247	2.78E-05	-0.0934958	1.47796	21.2648	-17.5475	0.61028	0	0	0.0121958
187	0	2.32609	0	0	2.32888	-0.0614595	2.80134	-0.140851	0.00463464	-0.0179688	-13.6063	1.85E-16	0.328341	0	0	0.00940111	-2.22448	4.92871	-7.93931	339.01	421.521	649.244	376.274	376.274	376.274	7.00837	-82.3882	4.06336	397.923	460.074	195.245	194.761	194.761	194.761	-82.6039	-1.4428	-7.27892	21.0669	1.33947	0.519466	-0.0112773	-0.0967818	1.48221	24.188	-18.3918	0.596286	0	0	0.0144363
188	0	2.65749	0	0	2.66067	-0.0616083	2.80707	-0.14119	0.00499753	-0.0182962	-13.7033	-1.98E-15	0.316016	0	0	0.0096258	-2.20867	5.26163	-7.81107	336.447	421.214	648.695	376.208	376.208	376.208	7.12539	-82.3228	4.03189	392.353	460.138	195.018	194.761	194.761	194.761	-82.5476	-1.53194	-7.34224	20.787	1.34967	0.430705	-0.0246728	-0.0952362	1.48928	27.4738	-18.6832	0.60265	0	0	0.0168773
189	0	2.99503	0	0	2.99862	-0.0615069	2.80317	-0.141437	0.00557586	-0.0186278	-13.7725	-3.52E-15	0.341864	0	0	0.00986207	-2.19016	5.59767	-7.68764	333.933	420.891	648.117	376.11	376.11	376.11	7.2425	-82.2567	3.99522	386.784	460.195	194.792	194.761	194.761	194.761	-82.4908	-1.62467	-7.4026	20.5077	1.37438	0.374578	-0.0407603	-0.0890514	1.49913	31.3162	-18.5618	0.635288	0	0	0.0196061
190	0	3.3396	0	0	3.34355	-0.0611304	2.78868	-0.14157	0.00637631	-0.0188959	-13.8049	1.14E-15	0.407941	0	0	0.0100895	-2.17062	5.93592	-7.5701	331.468	420.552	647.511	375.986	375.986	375.986	7.35952	-82.1907	3.95273	381.216	460.247	194.569	194.761	194.761	194.761	-82.4344	-1.72137	-7.4595	20.2275	1.41106	0.353347	-0.0583838	-0.0800255	1.51057	35.4727	-18.2365	0.693732	0	0	0.0224947
191	0	3.69139	0	0	3.69567	-0.0604612	2.76293	-0.141612	0.00730482	-0.0191546	-13.7969	-4.67E-15	0.503477	0	0	0.0102879	-2.15218	6.27555	-7.45914	329.052	420.195	646.881	375.845	375.845	375.845	7.47654	-82.1252	3.90411	375.649	460.296	194.351	194.761	194.761	194.761	-82.3789	-1.8223	-7.51279	19.9452	1.45719	0.367901	-0.078019	-0.0703838	1.52434	40.1141	-18.0952	0.777585	0	0	0.0256977
192	0	4.0499	0	0	4.05449	-0.0594848	2.72535	-0.141583	0.00832758	-0.0193923	-13.7463	-3.51E-15	0.62231	0	0	0.0104351	-2.13722	6.61585	-7.35534	326.681	419.819	646.231	375.693	375.693	375.693	7.59377	-82.0601	3.84934	370.081	460.344	194.139	194.761	194.761	194.761	-82.324	-1.92767	-7.56262	19.6595	1.5103	0.417783	-0.100084	-0.0602731	1.53846	45.2824	-18.0282	0.881861	0	0	0.02925
193	0	4.41391	0	0	4.41873	-0.0581891	2.67549	-0.141511	0.00936037	-0.019676	-13.6531	-2.22E-15	0.752369	0	0	0.0105085	-2.1282	6.95603	-7.25956	324.352	419.423	645.567	375.539	375.539	375.539	7.71157	-81.9947	3.78858	364.511	460.396	193.932	194.761	194.761	194.761	-82.2691	-2.03748	-7.60937	19.3698	1.56817	0.501078	-0.125558	-0.0506794	1.55494	51.2521	-18.2945	1.00994	0	0	0.0333304
194	0	4.78136	0	0	4.78635	-0.0565552	2.6126	-0.141412	0.0102907	-0.0199859	-13.5177	6.21E-16	0.877966	0	0	0.0104856	-2.12773	7.29533	-7.17332	322.059	419.005	644.895	375.389	375.39	375.39	7.8303	-81.9277	3.72237	358.938	460.456	193.73	194.761	194.761	194.761	-82.213	-2.15156	-7.65365	19.0765	1.62942	0.6142	-0.154076	-0.0410857	1.57152	57.896	-18.7222	1.15198	0	0	0.0377755
195	0	5.14933	0	0	5.15439	-0.0545593	2.53576	-0.141351	0.0110737	-0.0203982	-13.3481	9.41E-16	0.990738	0	0	0.0103526	-2.13866	7.63284	-7.09898	319.797	418.564	644.222	375.251	375.251	375.251	7.95024	-81.8572	3.65138	353.359	460.525	193.53	194.761	194.761	194.761	-82.1537	-2.26946	-7.69614	18.7811	1.69408	0.751807	-0.18471	-0.0328361	1.58937	65.1586	-19.3842	1.3107	0	0	0.0424258
196	0	5.51421	0	0	5.51923	-0.0521723	2.44387	-0.141345	0.0116451	-0.0207981	-13.1501	3.54E-15	1.08087	0	0	0.0100989	-2.16386	7.96762	-7.03962	317.557	418.098	643.557	375.126	375.126	375.126	8.07153	-81.7806	3.57651	347.772	460.607	193.333	194.761	194.761	194.761	-82.0887	-2.3905	-7.73759	18.4866	1.76366	0.907101	-0.214391	-0.0278649	1.60711	72.3795	-20.2315	1.47649	0	0	0.0466915
197	0	5.87178	0	0	5.87667	-0.0493725	2.33606	-0.141476	0.0119691	-0.0211296	-12.9379	9.78E-16	1.14183	0	0	0.00972761	-2.20586	8.29868	-6.99836	315.333	417.607	642.909	375.02	375.02	375.02	8.19416	-81.6948	3.49875	342.174	460.703	193.136	194.761	194.761	194.761	-82.0147	-2.5138	-7.77873	18.1967	1.84057	1.0724	-0.237776	-0.0305921	1.62289	78.4848	-21.5944	1.64284	0	0	0.0498417
198	0	6.2177	0	0	6.22235	-0.0461621	2.21242	-0.141768	0.0121201	-0.0213002	-12.7216	-2.13E-15	1.17876	0	0	0.00924717	-2.26598	8.62528	-6.97716	313.121	417.087	642.286	374.933	374.933	374.933	8.31807	-81.5962	3.41894	336.564	460.813	192.937	194.761	194.761	194.761	-81.9282	-2.63849	-7.82022	17.9152	1.92683	1.24015	-0.249669	-0.043601	1.63701	82.3738	-23.4003	1.80166	0	0	0.0512423
199	0	6.5478	0	0	6.55211	-0.0425846	2.07463	-0.142249	0.0120507	-0.0211763	-12.5109	2.11E-16	1.18468	0	0	0.00866887	-2.34358	8.94705	-6.97554	310.92	416.537	641.695	374.867	374.867	374.867	8.44327	-81.481	3.33772	330.941	460.937	192.735	194.761	194.761	194.761	-81.8253	-2.76393	-7.86265	17.6448	2.02276	1.40381	-0.246072	-0.0687884	1.64692	83.0432	-25.8885	1.94028	0	0	0.0505989
200	0	6.85838	0	0	6.86228	-0.0387397	1.9265	-0.142898	0.0118764	-0.0208694	-12.3115	2.81E-15	1.16811	0	0	0.00800867	-2.43561	9.26414	-6.98973	308.736	415.951	641.14	374.821	374.821	374.821	8.56998	-81.345	3.25529	325.306	461.072	192.531	194.761	194.761	194.761	-81.702	-2.88982	-7.90652	17.3863	2.12589	1.55836	-0.228308	-0.103277	1.65507	80.7489	-28.6417	2.06126	0	0	0.0482742
201	0	7.14631	0	0	7.14974	-0.0347727	1.77364	-0.143763	0.0116057	-0.0204529	-12.1346	1.59E-16	1.12765	0	0	0.00728518	-2.53704	9.57709	-7.01291	306.58	415.327	640.621	374.796	374.796	374.796	8.69857	-81.1843	3.17133	319.66	461.216	192.325	194.761	194.761	194.761	-81.5541	-3.01633	-7.95215	17.1392	2.23136	1.7001	-0.201196	-0.141987	1.66131	76.3978	-31.2437	2.16714	0	0	0.044839
202	0	7.40891	0	0	7.41191	-0.0308504	1.62249	-0.144829	0.0112869	-0.0201052	-11.985	-2.92E-15	1.06491	0	0	0.00651499	-2.64168	9.88658	-7.03655	304.467	414.659	640.141	374.789	374.789	374.789	8.82945	-80.9944	3.08516	314.008	461.367	192.117	194.761	194.761	194.761	-81.3774	-3.14394	-7.9997	16.9023	2.3336	1.82635	-0.169992	-0.180769	1.66777	70.9607	-33.475	2.2628	0	0	0.0407515
203	0	7.64413	0	0	7.64669	-0.0271406	1.4795	-0.146119	0.0110165	-0.019891	-11.8714	7.00E-17	0.98702	0	0	0.00571797	-2.74307	10.193	-7.05173	302.417	413.944	639.697	374.797	374.797	374.797	8.96292	-80.7715	2.99568	308.353	461.523	191.91	194.761	194.761	194.761	-81.1679	-3.27331	-8.04902	16.6753	2.42797	1.93499	-0.139221	-0.215946	1.67503	65.2732	-34.9882	2.34736	0	0	0.0362886
204	0	7.85035	0	0	7.85253	-0.0237899	1.35033	-0.147607	0.010844	-0.0199228	-11.7958	-6.46E-16	0.896824	0	0	0.00490868	-2.83505	10.4964	-7.05036	300.449	413.178	639.292	374.816	374.816	374.816	9.09897	-80.5115	2.90157	302.698	461.679	191.709	194.761	194.761	194.761	-80.9219	-3.40514	-8.09966	16.4592	2.51151	2.02419	-0.110631	-0.24602	1.68381	59.6381	-35.8694	2.42522	0	0	0.0315876
205	0	8.02645	0	0	8.02834	-0.0209133	1.23943	-0.149278	0.0108268	-0.0200994	-11.76	-1.10E-15	0.797446	0	0	0.00410047	-2.91211	10.796	-7.0257	298.585	412.358	638.925	374.84	374.84	374.84	9.23735	-80.2111	2.80136	297.047	461.832	191.517	194.761	194.761	194.761	-80.6357	-3.54001	-8.15087	16.2563	2.58276	2.09212	-0.0847005	-0.269278	1.69516	53.9463	-35.7525	2.47511	0	0	0.026607
206	0	8.17199	0	0	8.17363	-0.0186032	1.15037	-0.151076	0.0110031	-0.0204693	-11.7577	-3.92E-15	0.691549	0	0	0.00330229	-2.96954	11.0904	-6.97255	296.847	411.484	638.598	374.865	374.865	374.865	9.3773	-79.867	2.69337	291.404	461.979	191.341	194.761	194.761	194.761	-80.3063	-3.6785	-8.20146	16.0696	2.64101	2.13704	-0.0608651	-0.285269	1.70953	48.1434	-34.5934	2.49414	0	0	0.0214832
207	0	8.28695	0	0	8.28844	-0.016929	1.08581	-0.152933	0.0113643	-0.0209376	-11.7776	-3.60E-16	0.577141	0	0	0.00251984	-3.00348	11.3778	-6.88707	295.259	410.554	638.312	374.886	374.886	374.886	9.5176	-79.4766	2.5758	285.771	462.118	191.188	194.761	194.761	194.761	-79.9308	-3.821	-8.24988	15.902	2.68546	2.15711	-0.0395885	-0.294025	1.72561	42.1881	-32.2898	2.4629	0	0	0.016405
208	0	8.37188	0	0	8.37328	-0.0159497	1.04805	-0.154743	0.0119317	-0.0215215	-11.8001	-4.72E-15	0.457225	0	0	0.00175587	-3.0108	11.6556	-6.76696	293.845	409.57	638.069	374.903	374.903	374.903	9.65659	-79.0377	2.44661	280.153	462.245	191.066	194.761	194.761	194.761	-79.507	-3.96783	-8.29407	15.756	2.71508	2.15081	-0.0216352	-0.296054	1.74395	36.3366	-28.8731	2.37779	0	0	0.0116917
209	0	8.42743	0	0	8.42882	-0.0157127	1.03891	-0.156366	0.0126712	-0.0221456	-11.7995	-2.73E-15	0.331668	0	0	0.00101026	-2.98906	11.9206	-6.61163	292.628	408.535	637.869	374.917	374.917	374.917	9.79198	-78.5482	2.30372	274.554	462.36	190.983	194.761	194.761	194.761	-79.0324	-4.11908	-8.33156	15.6335	2.72852	2.11693	-0.00739191	-0.290956	1.76321	30.6325	-24.2858	2.22768	0	0	0.0075709
210	0	8.45414	0	0	8.45559	-0.016262	1.06009	-0.15764	0.013557	-0.0227335	-11.7463	-1.65E-15	0.203772	0	0	0.000280813	-2.93655	12.1692	-6.4223	291.633	407.455	637.714	374.928	374.928	374.928	9.92095	-78.006	2.14499	268.977	462.461	190.946	194.761	194.761	194.761	-78.5049	-4.2746	-8.35945	15.5363	2.7243	2.05489	0.00428467	-0.278171	1.78342	24.7754	-18.4673	1.9996	0	0	0.00421269
211	0	8.452	0	0	8.45362	-0.0176467	1.11349	-0.158502	0.0145844	-0.0232502	-11.6203	2.37E-15	0.0824109	0	0	-0.000436449	-2.85236	12.3972	-6.20172	290.881	406.336	637.604	374.945	374.945	374.945	10.0402	-77.4087	1.9683	263.428	462.546	190.959	194.761	194.761	194.761	-77.9217	-4.43398	-8.37452	15.4652	2.70059	1.96462	0.0132156	-0.257057	1.80399	18.8891	-11.4412	1.6982	0	0	0.00191815
212	0	8.4203	0	0	8.42215	-0.0199189	1.20109	-0.158886	0.0157106	-0.023563	-11.4014	3.17E-15	-0.0255235	0	0	-0.00114777	-2.73657	12.6002	-5.95397	290.394	405.186	637.539	374.972	374.972	374.972	10.1459	-76.7536	1.77185	257.911	462.616	191.025	194.761	194.761	194.761	-77.2796	-4.59646	-8.37344	15.42	2.65519	1.84688	0.0225887	-0.227871	1.82427	12.1328	-3.33803	1.31048	0	0	0.000872405
213	0	8.35724	0	0	8.35948	-0.0231434	1.32541	-0.158763	0.0169325	-0.0237446	-11.0714	-3.85E-15	-0.10789	0	0	-0.0018615	-2.59019	12.7736	-5.68387	290.194	404.017	637.517	375.02	375.02	375.02	10.234	-76.0371	1.55409	252.433	462.67	191.143	194.761	194.761	194.761	-76.5748	-4.76098	-8.3529	15.3995	2.58551	1.70313	0.0310727	-0.190904	1.84345	4.94859	5.69672	0.854918	0	0	0.00143111
214	0	8.25985	0	0	8.26266	-0.0273838	1.48887	-0.158125	0.0181563	-0.0237503	-10.6136	-8.46E-16	-0.1618	0	0	-0.00258198	-2.41514	12.9129	-5.39684	290.299	402.84	637.539	375.098	375.098	375.098	10.3007	-75.255	1.31423	246.999	462.71	191.311	194.761	194.761	194.761	-75.8025	-4.92605	-8.30997	15.4019	2.48922	1.53594	0.039902	-0.148642	1.86003	-2.97216	15.1029	0.34104	0	0	0.00371751
215	0	8.12369	0	0	8.12726	-0.0326979	1.69369	-0.156906	0.0193236	-0.023644	-10.0046	-3.64E-15	-0.181973	0	0	-0.00330567	-2.21411	13.0134	-5.09884	290.73	401.668	637.601	375.216	375.216	375.216	10.3417	-74.4019	1.05232	241.616	462.739	191.522	194.761	194.761	194.761	-74.9569	-5.08964	-8.24223	15.4252	2.36455	1.34879	0.0483305	-0.101742	1.87288	-11.4138	24.6833	-0.208367	0	0	0.00780819
216	0	7.94231	0	0	7.94691	-0.0391252	1.94135	-0.155065	0.0203491	-0.0234008	-9.22633	9.30E-16	-0.167054	0	0	-0.00401106	-1.99041	13.0706	-4.7962	291.501	400.514	637.703	375.382	375.382	375.382	10.3531	-73.4709	0.769481	236.29	462.757	191.764	194.761	194.761	194.761	-74.0307	-5.24907	-8.14794	15.4681	2.21126	1.14621	0.0579753	-0.0520021	1.88173	-20.6842	34.1239	-0.776593	0	0	0.0136482
217	0	7.70708	0	0	7.71296	-0.0466836	2.23251	-0.152602	0.0211293	-0.0230358	-8.26988	1.48E-15	-0.119277	0	0	-0.00464999	-1.74785	13.08	-4.4952	292.631	399.393	637.84	375.605	375.605	375.605	10.3312	-72.4536	0.468174	231.024	462.768	192.024	194.761	194.761	194.761	-73.0149	-5.40085	-8.02626	15.5301	2.03047	0.933631	0.0706679	-0.00137892	1.88468	-31.2161	43.076	-1.34071	0	0	0.021121
218	0	7.40683	0	0	7.4143	-0.0553651	2.56678	-0.149541	0.0216498	-0.0226843	-7.13877	1.69E-16	-0.034343	0	0	-0.00514592	-1.49049	13.0376	-4.2014	294.132	398.318	638.009	375.89	375.89	375.89	10.2723	-71.3396	0.152313	225.824	462.775	192.282	194.761	194.761	194.761	-71.8987	-5.54065	-7.8773	15.6112	1.82461	0.717236	0.0862929	0.0472328	1.88115	-42.7725	51.1447	-1.85695	0	0	0.0299776
219	0	7.0279	0	0	7.03721	-0.0651236	2.94232	-0.146018	0.0218329	-0.0225416	-5.86024	1.56E-15	0.0824638	0	0	-0.00538883	-1.22219	12.9395	-3.91947	296.02	397.303	638.204	376.24	376.24	376.24	10.1736	-70.1162	-0.172636	220.691	462.779	192.515	194.761	194.761	194.761	-70.6692	-5.66322	-7.70229	15.7127	1.59735	0.50368	0.103985	0.0912594	1.87102	-54.9504	58.0609	-2.28522	0	0	0.039963
220	0	6.55426	0	0	6.56556	-0.0758592	3.35516	-0.142205	0.0216564	-0.0228225	-4.48027	-3.17E-15	0.228151	0	0	-0.00525266	-0.946342	12.7821	-3.65324	298.304	396.36	638.418	376.657	376.657	376.657	10.0322	-68.7692	-0.499515	215.622	462.782	192.698	194.761	194.761	194.761	-69.3117	-5.76235	-7.50352	15.8369	1.35348	0.299984	0.123618	0.127062	1.85312	-67.5007	63.3129	-2.57149	0	0	0.0507889
221	0	5.96794	0	0	5.98114	-0.0874123	3.79905	-0.138355	0.0210137	-0.0238182	-3.07179	1.35E-15	0.388947	0	0	-0.00462239	-0.665434	12.5624	-3.40561	300.997	395.5	638.641	377.14	377.14	377.14	9.8463	-67.2828	-0.819655	210.614	462.785	192.805	194.761	194.761	194.761	-67.8103	-5.83103	-7.28424	15.9872	1.0979	0.113139	0.14499	0.152722	1.82908	-80.1065	66.7318	-2.6741	0	0	0.0624387
222	0	5.24977	0	0	5.2644	-0.0995536	4.26505	-0.134749	0.0198657	-0.0259209	-1.7324	1.23E-15	0.556428	0	0	-0.00346418	-0.380736	12.2776	-3.1785	304.106	394.731	638.863	377.689	377.689	377.689	9.61456	-65.6402	-1.12312	205.656	462.787	192.811	194.761	194.761	194.761	-66.1481	-5.86164	-7.0484	16.1674	0.834358	-0.0503384	0.165609	0.166433	1.79935	-91.852	67.943	-2.51837	0	0	0.0746734
223	0	4.38028	0	0	4.39535	-0.111977	4.7413	-0.131799	0.0182289	-0.0294774	-0.598463	-1.65E-15	0.727485	0	0	-0.00193584	-0.0922688	11.9256	-2.9731	307.635	394.06	639.072	378.302	378.302	378.302	9.33656	-63.8248	-1.39926	200.733	462.785	192.695	194.761	194.761	194.761	-64.3085	-5.84638	-6.80032	16.3814	0.564668	-0.184797	0.183796	0.167977	1.76565	-102.178	66.9639	-2.0721	0	0	0.0874796
224	0	3.34108	0	0	3.35497	-0.124292	5.21273	-0.130006	0.016157	-0.0349733	0.155443	-2.79E-15	0.901285	0	0	-0.000506314	0.201213	11.5046	-2.7903	311.587	393.493	639.255	378.979	378.979	378.979	9.01332	-61.8211	-1.63728	195.826	462.771	192.446	194.761	194.761	194.761	-62.2762	-5.77797	-6.5445	16.6335	0.28842	-0.286023	0.194677	0.157575	1.73013	-109.609	63.5229	-1.26759	0	0	0.0999764
225	0	2.11685	0	0	2.12723	-0.136003	5.66037	-0.129971	0.0137635	-0.0426368	0.316729	-3.13E-15	1.07979	0	0	-8.23E-05	0.501955	11.0133	-2.63135	315.957	393.03	639.398	379.72	379.72	379.72	8.64783	-59.6168	-1.82714	190.91	462.739	192.067	194.761	194.761	194.761	-60.0395	-5.65066	-6.28552	16.9284	0.00350834	-0.351755	0.196071	0.139161	1.69454	-113.565	58.094	-0.122267	0	0	0.111586
226	0	0.69766	0	0	0.701574	-0.146511	6.06146	-0.132433	0.0112056	-0.0525545	-0.362368	3.47E-15	1.26609	0	0	-0.00209078	0.812524	10.4509	-2.49837	320.735	392.673	639.49	380.523	380.523	380.523	8.24587	-57.2052	-1.96093	185.962	462.677	191.58	194.761	194.761	194.761	-57.5924	-5.46157	-6.02797	17.2721	-0.292828	-0.381884	0.187327	0.117012	1.66252	-113.838	51.0037	1.3219	0	0	0.121421
227	0	-0.918035	0	0	-0.923774	-0.155127	6.3899	-0.138214	0.00865848	-0.0643944	-2.14212	-2.11E-15	1.46467	0	0	-0.00839072	1.13519	9.81692	-2.39421	325.906	392.418	639.523	381.389	381.389	381.389	7.81678	-54.588	-2.03452	180.962	462.572	191.034	194.761	194.761	194.761	-54.9377	-5.21247	-5.77638	17.6715	-0.60283	-0.378558	0.171052	0.0963119	1.63581	-111.295	42.8853	2.94034	0	0	0.129247
228	0	-2.71978	0	0	-2.73805	-0.161112	6.61778	-0.148158	0.00629841	-0.0772355	-5.25989	-4.06E-15	1.68637	0	0	-0.0209126	1.47117	9.11193	-2.32173	331.448	392.261	639.493	382.311	382.311	382.311	7.37373	-51.7789	-2.04949	175.91	462.414	190.502	194.761	194.761	194.761	-52.0905	-4.91148	-5.53524	18.1337	-0.928028	-0.345681	0.157339	0.0820296	1.61718	-109.077	34.493	4.5581	0	0	0.137323
229	0	-4.68164	0	0	-4.71408	-0.163758	6.71847	-0.162868	0.00432543	-0.089733	-9.86421	-2.50E-15	1.9564	0	0	-0.0408731	1.82025	8.33754	-2.28143	337.335	392.193	639.402	383.281	383.281	383.281	6.93337	-48.8071	-2.0147	170.831	462.193	190.089	194.761	194.761	194.761	-49.0817	-4.57429	-5.30894	18.6645	-1.26981	-0.287758	0.158508	0.0788148	1.60709	-111.285	26.8539	5.98482	0	0	0.150869
230	0	-6.75941	0	0	-6.80569	-0.162482	6.66991	-0.182341	0.00289975	-0.100389	-15.9363	-1.61E-15	2.30943	0	0	-0.0676891	2.18031	7.49693	-2.26907	343.545	392.205	639.256	384.283	384.283	384.283	6.51465	-45.7203	-1.9466	165.794	461.9	189.921	194.761	194.761	194.761	-45.9606	-4.22405	-5.10192	19.2661	-1.63021	-0.208291	0.171786	0.0865748	1.60369	-118.723	20.4287	7.09859	0	0	0.172946
231	0	-8.89031	0	0	-8.94751	-0.156856	6.45575	-0.205846	0.00207827	-0.107793	-23.243	-2.45E-15	2.77556	0	0	-0.0981486	2.54722	6.59445	-2.27733	350.054	392.286	639.072	385.295	385.295	385.295	6.13689	-42.5852	-1.86799	160.923	461.533	190.129	194.761	194.761	194.761	-42.7957	-3.88956	-4.91906	19.9389	-2.01	-0.109467	0.185614	0.10204	1.60467	-130.079	15.1841	7.86113	0	0	0.204026
232	0	-10.9955	0	0	-11.0582	-0.146618	6.06557	-0.231503	0.00182238	-0.110299	-31.2868	6.77E-16	3.36217	0	0	-0.126251	2.91531	5.6348	-2.29972	356.831	392.421	638.868	386.287	386.287	386.287	5.81783	-39.4863	-1.80517	156.394	461.096	190.839	194.761	194.761	194.761	-39.6726	-3.60201	-4.76593	20.6849	-2.40553	0.00684645	0.19704	0.120848	1.60443	-145.619	10.9376	8.24753	0	0	0.246748
233	0	-12.9863	0	0	-13.0473	-0.131707	5.49623	-0.256604	0.00193011	-0.106795	-39.3638	1.02E-15	4.02735	0	0	-0.144609	3.27817	4.62259	-2.33212	363.843	392.595	638.673	387.224	387.224	387.224	5.57139	-36.5194	-1.78345	152.431	460.594	192.143	194.761	194.761	194.761	-36.6881	-3.39001	-4.64864	21.5086	-2.80833	0.138767	0.211546	0.140678	1.5993	-166.405	7.5596	8.32432	0	0	0.305832
234	0	-14.773	0	0	-14.8251	-0.112307	4.75393	-0.278101	0.0021593	-0.0972023	-46.6743	-2.71E-15	4.68092	0	0	-0.146944	3.62925	3.56243	-2.37183	371.051	392.792	638.516	388.066	388.066	388.066	5.40597	-33.783	-1.82163	149.281	460.037	194.083	194.761	194.761	194.761	-33.9412	-3.27401	-4.57314	22.4159	-3.20684	0.284992	0.229534	0.160459	1.58669	-190.986	4.98002	8.24013	0	0	0.38195
235	0	-16.2755	0	0	-16.3135	-0.0888583	3.85458	-0.293413	0.00225757	-0.0823939	-52.487	-4.40E-15	5.19512	0	0	-0.130713	3.96229	2.4589	-2.41677	378.416	392.997	638.428	388.775	388.775	388.775	5.32404	-31.3679	-1.92714	147.188	459.43	196.638	194.761	194.761	194.761	-31.5225	-3.26145	-4.54434	23.4124	-3.58808	0.444843	0.249343	0.177072	1.56672	-216.642	2.80018	8.17346	0	0	0.47151
236	0	-17.4329	0	0	-17.4548	-0.0620287	2.82324	-0.300907	0.00197147	-0.063921	-56.272	-4.06E-15	5.43716	0	0	-0.0983253	4.27184	1.31652	-2.46534	385.9	393.193	638.442	389.312	389.312	389.312	5.32266	-29.3476	-2.0934	146.361	458.778	199.732	194.761	194.761	194.761	-29.505	-3.34469	-4.5651	24.5026	-3.93936	0.617847	0.269602	0.185533	1.53924	-240.664	0.428972	8.29504	0	0	0.568176
237	0	-18.2093	0	0	-18.2175	-0.0326862	1.69324	-0.30015	0.000995971	-0.0437503	-57.7891	-6.77E-15	5.30319	0	0	-0.0563511	4.55412	0.13975	-2.51605	393.465	393.367	638.59	389.647	389.647	389.647	5.39468	-27.7715	-2.30035	146.953	458.076	203.247	194.761	194.761	194.761	-27.9373	-3.50194	-4.63559	25.6886	-4.25047	0.803502	0.289537	0.181441	1.50911	-260.658	-2.58979	8.76774	0	0	0.663563
238	0	-18.5964	0	0	-18.5971	-0.00185584	0.504526	-0.29166	-0.00072647	-0.023574	-57.087	6.77E-15	4.77778	0	0	-0.0130263	4.80774	-1.06688	-2.5671	401.073	393.504	638.896	389.76	389.759	389.76	5.52981	-26.6624	-2.51821	149.048	457.315	207.036	194.761	194.761	194.761	-26.8408	-3.70138	-4.75281	26.9689	-4.51564	1.0007	0.309237	0.162011	1.47805	-275.359	-6.28063	9.6177	0	0	0.749777
239	0	-18.6114	0	0	-18.6129	0.029313	-0.697676	-0.276754	-0.00309289	-0.00489399	-54.4723	-1.35E-15	3.93335	0	0	0.02445	5.03423	-2.29878	-2.6159	408.694	393.595	639.383	389.645	389.644	389.645	5.71539	-26.0178	-2.71303	152.664	456.481	210.947	194.761	194.761	194.761	-26.2116	-3.90693	-4.91076	28.3374	-4.7353	1.20717	0.330042	0.12683	1.44995	-284.289	-10.603	10.804	0	0	0.819392
240	0	-18.2927	0	0	-18.3027	0.059615	-1.86586	-0.257263	-0.00561792	0.0112939	-50.4316	-5.41E-15	2.9324	0	0	0.0518304	5.23803	-3.55097	-2.6585	416.296	393.63	640.064	389.311	389.311	389.312	5.93745	-25.8139	-2.85273	157.761	455.557	214.837	194.761	194.761	194.761	-26.0241	-4.08427	-5.10141	29.7828	-4.9172	1.41922	0.352792	0.0805786	1.42808	-287.629	-14.9832	12.101	0	0	0.866712
241	0	-17.6923	0	0	-17.7166	0.0878734	-2.95389	-0.235219	-0.00777537	0.0245062	-45.5327	-5.41E-15	1.96139	0	0	0.0681574	5.42578	-4.81804	-2.68943	423.852	393.601	640.945	388.785	388.785	388.785	6.18187	-26.0115	-2.91235	164.256	454.528	218.575	194.761	194.761	194.761	-26.2374	-4.20609	-5.31594	31.2882	-5.07558	1.63195	0.376008	0.0328618	1.41337	-285.735	-18.6226	13.2229	0	0	0.887606
242	0	-16.8694	0	0	-16.9101	0.113043	-3.92122	-0.212573	-0.00895909	0.0342288	-40.3284	3.38E-15	1.19982	0	0	0.0749694	5.60456	-6.09401	-2.70234	431.34	393.505	642.029	388.101	388.1	388.101	6.43574	-26.5629	-2.87696	172.043	453.387	222.056	194.761	194.761	194.761	-26.8023	-4.25517	-5.54624	32.8324	-5.22822	1.83976	0.395794	-0.00189994	1.40936	-278.344	-20.1707	13.8141	0	0	0.878587
243	0	-15.8832	0	0	-15.9391	0.134335	-4.73781	-0.190993	-0.00877036	0.0406751	-35.2838	-6.77E-16	0.76881	0	0	0.0749458	5.77961	-7.37231	-2.69164	438.734	393.336	643.315	387.299	387.299	387.299	6.68888	-27.418	-2.74294	181.004	452.135	225.195	194.761	194.761	194.761	-27.6676	-4.2257	-5.78599	34.3921	-5.39094	2.03687	0.406117	-0.00917736	1.416	-265.361	-18.2417	13.6012	0	0	0.839879
244	0	-14.789	0	0	-14.8561	0.151303	-5.38718	-0.171662	-0.00692117	0.0438046	-30.7276	3.38E-15	0.732768	0	0	0.0707949	5.95195	-8.64591	-2.65479	446.006	393.091	644.801	386.421	386.421	386.421	6.93483	-28.5287	-2.51657	191.022	450.783	227.933	194.761	194.761	194.761	-28.785	-4.12222	-6.03143	35.9448	-5.57127	2.21818	0.404027	0.015932	1.43264	-246.89	-12.4306	12.3815	0	0	0.774879
245	0	-13.6342	0	0	-13.7075	0.163892	-5.86808	-0.155352	-0.00344887	0.0443703	-26.8531	2.37E-15	1.08315	0	0	0.0646349	6.11777	-9.90739	-2.59345	453.123	392.769	646.485	385.5	385.5	385.5	7.17153	-29.8528	-2.21141	201.99	449.352	230.235	194.761	194.761	194.761	-30.1122	-3.95723	-6.28168	37.4708	-5.76565	2.3797	0.39381	0.0636732	1.45445	-225.224	-4.01927	10.1231	0	0	0.694377
246	0	-12.4577	0	0	-12.532	0.172394	-6.19243	-0.142349	0.0014259	0.0428814	-23.7251	-1.69E-15	1.76281	0	0	0.0578569	6.27007	-11.1489	-2.51272	460.046	392.367	648.363	384.565	384.565	384.565	7.40115	-31.3545	-1.84439	213.814	447.873	232.085	194.761	194.761	194.761	-31.6143	-3.74759	-6.53876	38.9531	-5.96135	2.51902	0.380288	0.117139	1.47585	-202.257	5.02442	6.96743	0	0	0.606703
247	0	-11.2887	0	0	-11.36	0.177367	-6.38194	-0.13266	0.00724482	0.0399922	-21.3199	-2.54E-15	2.67309	0	0	0.0512718	6.40124	-12.3622	-2.41951	466.738	391.883	650.426	383.64	383.64	383.64	7.62946	-33.0055	-1.43241	226.412	446.382	233.486	194.761	194.761	194.761	-33.2642	-3.5113	-6.80723	40.3763	-6.14138	2.63563	0.367759	0.164232	1.49216	-179.671	13.7181	3.14005	0	0	0.518602
248	0	-10.1482	0	0	-10.2138	0.179524	-6.46409	-0.125949	0.0135561	0.0360013	-19.5415	3.30E-15	3.7088	0	0	0.0452796	6.50512	-13.5387	-2.32113	473.158	391.317	652.658	382.749	382.748	382.748	7.86467	-34.7843	-0.989958	239.716	444.918	234.455	194.761	194.761	194.761	-35.0413	-3.26514	-7.09342	41.7266	-6.28879	2.73066	0.356665	0.198495	1.50156	-157.86	21.6649	-1.08652	0	0	0.432466
249	0	-9.04959	0	0	-9.10808	0.179651	-6.46893	-0.121758	0.0198461	0.0311691	-18.2626	-9.30E-16	4.75978	0	0	0.040048	6.57803	-14.6698	-2.22469	479.269	390.667	655.035	381.911	381.911	381.911	8.11612	-36.6749	-0.528061	253.67	443.523	235.021	194.761	194.761	194.761	-36.9311	-3.02346	-7.40456	42.9909	-6.38893	2.80659	0.346696	0.218666	1.50312	-136.99	28.7747	-5.43347	0	0	0.350046
250	0	-8.00106	0	0	-8.05199	0.178532	-6.4263	-0.1195	0.0257799	0.0257315	-17.3387	1.02E-15	5.74142	0	0	0.0355951	6.61886	-15.7468	-2.13688	485.038	389.936	657.525	381.146	381.146	381.145	8.393	-38.6654	-0.054082	268.223	442.235	235.22	194.761	194.761	194.761	-38.9226	-2.79772	-7.74772	44.1584	-6.4307	2.86681	0.336109	0.227611	1.49647	-116.889	35.2135	-9.68343	0	0	0.272372
251	0	-7.00708	0	0	-7.05075	0.176891	-6.36379	-0.118803	0.0311009	0.019676	-16.6523	-3.05E-15	6.58633	0	0	0.0318925	6.62857	-16.7617	-2.06399	490.433	389.123	660.094	380.468	380.468	380.468	8.70342	-40.7463	0.427939	283.329	441.088	235.095	194.761	194.761	194.761	-41.0075	-2.5965	-8.12911	45.2199	-6.40636	2.91509	0.323628	0.229114	1.48339	-97.3104	41.0464	-13.6658	0	0	0.200351
252	0	-6.07021	0	0	-6.10729	0.175371	-6.30587	-0.119233	0.0356622	0.013159	-16.0896	-2.03E-15	7.24703	0	0	0.0288198	6.60954	-17.7072	-2.01217	495.429	388.232	662.699	379.89	379.89	379.89	9.05374	-42.9092	0.916668	298.941	440.11	234.693	194.761	194.761	194.761	-43.1786	-2.42581	-8.55347	46.1692	-6.31136	2.95546	0.308564	0.227774	1.46438	-78.223	46.4524	-17.2555	0	0	0.135242
253	0	-5.19227	0	0	-5.22363	0.174505	-6.27288	-0.120651	0.03938	0.00622891	-15.577	-6.77E-16	7.68954	0	0	0.0262445	6.56475	-18.5769	-1.98725	499.999	387.264	665.299	379.416	379.416	379.416	9.4481	-45.1459	1.41276	315.013	439.322	234.063	194.761	194.761	194.761	-45.4282	-2.28942	-9.0237	47.003	-6.14359	2.99187	0.291082	0.22595	1.44118	-59.736	51.3818	-20.3698	0	0	0.0782082
254	0	-4.37533	0	0	-4.4018	0.174709	-6.28067	-0.122773	0.0421118	-0.00105559	-15.0385	3.05E-15	7.87904	0	0	0.0239479	6.49735	-19.3657	-1.99482	504.126	386.225	667.851	379.047	379.047	379.047	9.88813	-47.4474	1.91818	331.496	438.739	233.255	194.761	194.761	194.761	-47.7485	-2.18916	-9.54059	47.7207	-5.9033	3.02841	0.271123	0.225027	1.41474	-41.7584	55.7302	-22.9212	0	0	0.0297034
255	0	-3.62246	0	0	-3.6448	0.176267	-6.34002	-0.125265	0.0437735	-0.00852326	-14.4083	1.69E-15	7.79225	0	0	0.0216794	6.41035	-20.0699	-2.03996	507.793	385.118	670.312	378.776	378.776	378.776	10.3725	-49.8032	2.43541	348.338	438.367	232.316	194.761	194.761	194.761	-50.1297	-2.12523	-10.1024	48.3244	-5.59302	3.06936	0.251165	0.225295	1.38666	-24.8838	59.4625	-24.8813	0	0	-0.00925648
256	0	-2.93883	0	0	-2.9576	0.179317	-6.45621	-0.127974	0.0444229	-0.0160927	-13.6604	2.71E-15	7.4264	0	0	0.0192349	6.3065	-20.6868	-2.12667	510.988	383.95	672.641	378.594	378.594	378.594	10.8967	-52.2005	2.96662	365.485	438.204	231.291	194.761	194.761	194.761	-52.5596	-2.09631	-10.7044	48.8184	-5.21765	3.119	0.231178	0.226359	1.35805	-9.00769	62.5999	-26.2841	0	0	-0.0391681
257	0	-2.33194	0	0	-2.34765	0.183861	-6.62921	-0.13084	0.0440986	-0.0234364	-12.8042	-2.03E-15	6.78421	0	0	0.0164859	6.18832	-21.2156	-2.25766	513.705	382.728	674.801	378.485	378.485	378.485	11.4531	-54.6236	3.51302	382.878	438.239	230.218	194.761	194.761	194.761	-55.023	-2.09982	-11.339	49.2088	-4.78462	3.18163	0.21333	0.227924	1.3302	5.18725	65.2591	-27.1723	0	0	-0.0601231
258	0	-1.81175	0	0	-1.82481	0.189759	-6.85356	-0.13407	0.0429888	-0.0304697	-11.9037	3.05E-15	5.89176	0	0	0.013425	6.05805	-21.6565	-2.43387	515.945	381.461	676.757	378.434	378.434	378.434	12.0309	-57.0544	4.07407	400.458	438.454	229.13	194.761	194.761	194.761	-57.5017	-2.13204	-11.996	49.5028	-4.30392	3.26116	0.198967	0.230216	1.30495	17.3333	67.8076	-27.6744	0	0	-0.0733137
259	0	-1.38971	0	0	-1.4005	0.19674	-7.11886	-0.137914	0.0412254	-0.0368759	-11.0492	2.20E-15	4.77985	0	0	0.0101224	5.91767	-22.0111	-2.65431	517.711	380.16	678.479	378.422	378.422	378.422	12.6167	-59.4726	4.64694	418.169	438.824	228.052	194.761	194.761	194.761	-59.9753	-2.18849	-12.6619	49.7087	-3.78771	3.36054	0.188753	0.231936	1.28244	26.9757	70.2437	-27.8608	0	0	-0.0798868
260	0	-1.0775	0	0	-1.08658	0.204408	-7.4099	-0.142651	0.0389785	-0.0426063	-10.3454	-4.31E-15	3.49476	0	0	0.00669799	5.76901	-22.2824	-2.9161	519.016	378.836	679.944	378.431	378.431	378.431	13.1951	-61.858	5.22609	435.957	439.32	227.004	194.761	194.761	194.761	-62.4224	-2.26417	-13.3215	49.8352	-3.25018	3.48169	0.184703	0.233285	1.26514	33.5694	72.8603	-27.8392	0	0	-0.0814551
261	0	-0.885914	0	0	-0.893988	0.212247	-7.707	-0.148471	0.0364779	-0.0476421	-9.89025	1.14E-15	2.10253	0	0	0.00327791	5.61385	-22.4744	-3.21429	519.875	377.501	681.132	378.444	378.444	378.444	13.7492	-64.1908	5.8031	453.778	439.909	226.006	194.761	194.761	194.761	-64.8218	-2.35394	-13.9572	49.8915	-2.70643	3.62477	0.186796	0.23254	1.25247	37.0886	75.4901	-27.6772	0	0	-0.0793669
262	0	-0.823289	0	0	-0.831349	0.219637	-7.98676	-0.155439	0.0340586	-0.0520861	-9.76089	-2.41E-15	0.692364	0	0	-3.31E-05	5.45401	-22.592	-3.54217	520.313	376.167	682.03	378.445	378.445	378.445	14.2616	-66.4538	6.36683	471.596	440.556	225.077	194.761	194.761	194.761	-67.1541	-2.45286	-14.5506	49.8869	-2.172	3.7883	0.196457	0.231581	1.24659	37.345	78.5998	-27.4737	0	0	-0.0754264
263	0	-0.894491	0	0	-0.903785	0.225882	-8.22285	-0.16353	0.0320024	-0.056379	-10.0097	1.27E-15	-0.642653	0	0	-0.00318427	5.2912	-22.6411	-3.89118	520.358	374.847	682.631	378.42	378.42	378.42	14.7155	-68.6331	6.9041	489.38	441.227	224.241	194.761	194.761	194.761	-69.403	-2.55643	-15.0827	49.8307	-1.66136	3.96854	0.212063	0.230343	1.24805	35.2355	82.0182	-27.2178	0	0	-0.0705026
264	0	-1.09988	0	0	-1.11178	0.230255	-8.38801	-0.172593	0.0306552	-0.0609543	-10.6552	-5.75E-15	-1.80171	0	0	-0.00619041	5.12697	-22.6282	-4.25168	520.044	373.554	682.934	378.356	378.356	378.356	15.0957	-70.7195	7.40072	507.104	441.89	223.527	194.761	194.761	194.761	-71.5561	-2.66073	-15.5361	49.732	-1.18738	4.15987	0.232584	0.230511	1.25837	31.6421	85.9126	-26.9123	0	0	-0.0652736
265	0	-1.43452	0	0	-1.45029	0.232053	-8.45585	-0.182257	0.0301827	-0.0663834	-11.6686	5.58E-15	-2.70865	0	0	-0.00912181	4.96251	-22.5599	-4.61321	519.41	372.298	682.946	378.244	378.244	378.244	15.3896	-72.7088	7.84279	524.746	442.52	222.973	194.761	194.761	194.761	-73.6064	-2.7625	-15.8952	49.5993	-0.76033	4.35488	0.256771	0.232375	1.27756	27.6475	89.9797	-26.4563	0	0	-0.0595502
266	0	-1.88759	0	0	-1.9081	0.230646	-8.40275	-0.192003	0.0306842	-0.0733446	-12.98	3.05E-15	-3.30783	0	0	-0.0120523	4.7985	-22.4433	-4.96511	518.498	371.091	682.679	378.075	378.075	378.075	15.5877	-74.6022	8.21796	542.274	443.092	222.623	194.761	194.761	194.761	-75.5523	-2.8591	-16.1475	49.4404	-0.38756	4.54484	0.281865	0.235837	1.30564	24.9183	93.7432	-25.7081	0	0	-0.0526843
267	0	-2.44261	0	0	-2.46793	0.225546	-8.21014	-0.201095	0.032072	-0.0823051	-14.4728	4.06E-15	-3.58066	0	0	-0.0149807	4.63521	-22.2855	-5.29696	517.353	369.941	682.148	377.845	377.845	377.845	15.6841	-76.4059	8.51634	559.652	443.591	222.527	194.761	194.761	194.761	-77.3975	-2.94843	-16.2846	49.2621	-0.0733021	4.72039	0.305383	0.240672	1.34144	24.9045	96.7999	-24.5474	0	0	-0.0440933
268	0	-3.07768	0	0	-3.10695	0.216436	-7.86564	-0.20883	0.0341104	-0.0936995	-16.0116	2.88E-15	-3.54037	0	0	-0.0177869	4.47246	-22.0933	-5.59919	516.019	368.857	681.378	377.549	377.549	377.549	15.676	-78.1303	8.73103	576.827	444.002	222.738	194.761	194.761	194.761	-79.1507	-3.02898	-16.3015	49.07	0.181138	4.87229	0.324394	0.245605	1.38361	29.0941	98.344	-22.7981	0	0	-0.0330733
269	0	-3.76637	0	0	-3.79773	0.203205	-7.36426	-0.214469	0.0366322	-0.107691	-17.4362	-1.78E-15	-3.20875	0	0	-0.0202173	4.30983	-21.873	-5.86366	514.544	367.847	680.394	377.187	377.187	377.187	15.5642	-79.7884	8.85797	593.732	444.316	223.302	194.761	194.761	194.761	-80.8238	-3.09992	-16.1972	48.8685	0.377415	4.99209	0.337908	0.249396	1.42919	38.2496	97.9205	-20.388	0	0	-0.0195932
270	0	-4.47851	0	0	-4.50947	0.185945	-6.70849	-0.217418	0.0392899	-0.124392	-18.5814	3.38E-15	-2.63569	0	0	-0.0219195	4.14677	-21.6308	-6.08369	512.972	366.915	679.225	376.761	376.761	376.761	15.3525	-81.3951	8.8957	610.28	444.525	224.261	194.761	194.761	194.761	-82.4313	-3.16135	-15.9742	48.661	0.519465	5.07265	0.342353	0.25059	1.4759	53.675	94.8954	-17.2412	0	0	-0.00349058
271	0	-5.18184	0	0	-5.20959	0.16495	-5.90846	-0.216964	0.041884	-0.143496	-19.2529	-5.12E-15	-1.86238	0	0	-0.0225353	3.98286	-21.3724	-6.25479	511.349	366.067	677.901	376.277	376.277	376.276	15.048	-82.9648	8.8447	626.369	444.623	225.638	194.761	194.761	194.761	-83.9882	-3.21453	-15.638	48.4496	0.61322	5.10885	0.338032	0.248948	1.52147	75.2987	89.1907	-13.3793	0	0	0.0146736
272	0	-5.84372	0	0	-5.86595	0.14069	-4.98115	-0.212568	0.0440822	-0.164584	-19.2636	3.95E-15	-0.946854	0	0	-0.021841	3.81783	-21.1027	-6.37458	509.717	365.307	676.453	375.74	375.74	375.74	14.6608	-84.5098	8.70699	641.878	444.605	227.44	194.761	194.761	194.761	-85.5083	-3.26193	-15.1972	48.2361	0.666225	5.09761	0.323003	0.24272	1.5626	103.377	80.4273	-8.84888	0	0	0.0346597
273	0	-6.43405	0	0	-6.44942	0.113778	-3.94944	-0.203748	0.0457774	-0.186875	-18.4384	2.44E-15	0.0723228	0	0	-0.0199286	3.65178	-20.8267	-6.44319	508.114	364.638	674.911	375.162	375.162	375.162	14.2042	-86.0379	8.48574	656.675	444.467	229.648	194.761	194.761	194.761	-87.0011	-3.30706	-14.663	48.0215	0.686899	5.03847	0.298292	0.232175	1.59666	137.038	68.9934	-3.79677	0	0	0.0557553
274	0	-6.92812	0	0	-6.93669	0.0849397	-2.84102	-0.190352	0.0469241	-0.209633	-16.6611	-3.58E-15	1.15847	0	0	-0.0172618	3.48533	-20.5484	-6.46324	506.576	364.062	673.303	374.554	374.554	374.554	13.6936	-87.5503	8.18561	670.616	444.207	232.21	194.761	194.761	194.761	-88.4699	-3.35383	-14.0489	47.8069	0.683922	4.93347	0.263479	0.217518	1.62313	175.734	55.2582	1.6109	0	0	0.0775967
275	0	-7.30965	0	0	-7.31285	0.0549882	-1.68757	-0.172636	0.0474922	-0.23153	-13.9068	-3.45E-15	2.27124	0	0	-0.0145593	3.31952	-20.2716	-6.43991	505.134	363.581	671.657	373.93	373.929	373.929	13.1467	-89.0392	7.81301	683.558	443.828	235.042	194.761	194.761	194.761	-89.9095	-3.40587	-13.3713	47.5934	0.665927	4.78702	0.221639	0.199829	1.64011	217.161	40.0786	7.13229	0	0	0.0991243
276	0	-7.573	0	0	-7.57333	0.0247858	-0.523072	-0.151339	0.0475604	-0.251469	-10.2677	-4.69E-15	3.37485	0	0	-0.0125546	3.15574	-19.9995	-6.38085	503.811	363.195	669.997	373.302	373.302	373.302	12.5815	-90.4875	7.3772	695.363	443.334	238.026	194.761	194.761	194.761	-91.305	-3.46548	-12.6486	47.3818	0.640749	4.6059	0.174031	0.180678	1.6488	259.616	24.4576	12.518	0	0	0.119645
277	0	-7.72433	0	0	-7.72478	-0.0047842	0.617468	-0.127794	0.0471638	-0.268195	-5.96985	1.56E-15	4.42539	0	0	-0.0116496	2.99566	-19.7347	-6.296	502.626	362.903	668.342	372.687	372.687	372.687	12.0156	-91.8686	6.89062	705.906	442.739	241.014	194.761	194.761	194.761	-92.632	-3.53294	-11.9009	47.1733	0.614931	4.39893	0.125351	0.161656	1.6504	300.008	9.38795	17.5101	0	0	0.137957
278	0	-7.78104	0	0	-7.78449	-0.0328592	1.6999	-0.10372	0.0464581	-0.280521	-1.34506	-2.11E-16	5.39163	0	0	-0.0117312	2.84095	-19.4789	-6.19699	501.591	362.703	666.713	372.097	372.097	372.097	11.4645	-93.1483	6.36902	715.086	442.058	243.837	194.761	194.761	194.761	-93.858	-3.60602	-11.1495	46.9683	0.593499	4.17655	0.0781972	0.144424	1.64742	335.729	-3.97304	21.8653	0	0	0.153221
279	0	-7.76989	0	0	-7.77853	-0.0586354	2.69266	-0.0811174	0.0454387	-0.287428	3.20244	2.03E-15	6.2326	0	0	-0.0121291	2.69314	-19.2329	-6.0969	500.706	362.591	665.124	371.543	371.543	371.543	10.9406	-94.288	5.83102	722.831	441.313	246.319	194.761	194.761	194.761	-94.9458	-3.68013	-10.4154	46.7665	0.579646	3.95042	0.0370488	0.130306	1.64344	363.643	-14.8534	25.3822	0	0	0.164564
280	0	-7.72365	0	0	-7.73877	-0.0814128	3.56859	-0.0617887	0.0442529	-0.288367	7.2712	-7.61E-16	6.93337	0	0	-0.0119465	2.55342	-18.9967	-6.00949	499.968	362.564	663.589	371.033	371.033	371.033	10.4526	-95.2484	5.29684	729.101	440.528	248.292	194.761	194.761	194.761	-95.8572	-3.74888	-9.71834	46.5671	0.575038	3.73285	0.00368394	0.120737	1.64067	381.883	-22.4584	27.9295	0	0	0.171777
281	0	-7.67778	0	0	-7.69965	-0.100624	4.30609	-0.0471902	0.0428905	-0.282988	10.5029	0	7.47656	0	0	-0.0103872	2.42256	-18.7688	-5.94881	499.363	362.616	662.12	370.573	370.573	370.573	10.0052	-95.9934	4.78654	733.896	439.731	249.61	194.761	194.761	194.761	-96.5566	-3.80506	-9.07548	46.3683	0.580258	3.53636	-0.0178397	0.115926	1.64287	388.197	-26.6515	29.4278	0	0	0.174529
282	0	-7.66679	0	0	-7.69497	-0.115859	4.88996	-0.0383186	0.0415924	-0.271371	12.6119	-8.46E-16	7.87883	0	0	-0.00715656	2.30082	-18.5469	-5.92822	498.87	362.742	660.727	370.161	370.161	370.161	9.6002	-96.4934	4.31844	737.244	438.946	250.162	194.761	194.761	194.761	-97.015	-3.84166	-8.50065	46.1677	0.595714	3.37291	-0.026237	0.115881	1.65054	381.797	-27.1927	29.8698	0	0	0.172954
283	0	-7.72153	0	0	-7.75504	-0.126873	5.31145	-0.0357986	0.0402533	-0.254145	13.3871	-3.38E-16	8.12599	0	0	-0.00256601	2.18801	-18.3277	-5.95955	498.465	362.936	659.42	369.794	369.794	369.794	9.23754	-96.7281	3.90781	739.205	438.2	249.884	194.761	194.761	194.761	-97.2123	-3.85281	-8.00411	45.9621	0.621987	3.25343	-0.0207261	0.119852	1.66554	362.613	-24.56	29.2877	0	0	0.167136
284	0	-7.86638	0	0	-7.90391	-0.133577	5.5677	-0.0400393	0.0389969	-0.232193	12.685	0	8.22249	0	0	0.00239868	2.08357	-18.1071	-6.05245	498.115	363.196	658.206	369.464	369.464	369.464	8.91643	-96.6884	3.56602	739.862	437.513	248.758	194.761	194.761	194.761	-97.1396	-3.83467	-7.59249	45.748	0.660475	3.18738	-0.0014546	0.127569	1.68825	331.379	-18.8756	27.7503	0	0	0.156901
285	0	-8.11668	0	0	-8.15674	-0.136026	5.66125	-0.0510524	0.0376061	-0.206756	10.459	-3.38E-16	8.13263	0	0	0.00633165	1.98671	-17.8804	-6.21367	497.789	363.517	657.093	369.16	369.16	369.16	8.63662	-96.3784	3.29982	739.317	436.903	246.819	194.761	194.761	194.761	-96.8007	-3.78602	-7.26888	45.5217	0.713522	3.18188	0.0287573	0.137821	1.71834	289.982	-10.7839	25.3437	0	0	0.14202
286	0	-8.47666	0	0	-8.51761	-0.134405	5.59935	-0.0685043	0.0359607	-0.179182	6.77087	1.02E-15	7.82845	0	0	0.00778259	1.89644	-17.6428	-6.44683	497.453	363.899	656.091	368.87	368.871	368.871	8.39866	-95.8159	3.11065	737.685	436.383	244.154	194.761	194.761	194.761	-96.2138	-3.70871	-7.0327	45.2794	0.784399	3.24147	0.0687202	0.149908	1.75537	240.355	-0.718503	22.1795	0	0	0.121784
287	0	-8.93803	0	0	-8.97813	-0.129044	5.39446	-0.0913343	0.0338137	-0.150968	1.84258	-1.35E-15	7.27936	0	0	0.00583426	1.81164	-17.3896	-6.75199	497.074	364.344	655.205	368.584	368.584	368.584	8.20349	-95.0334	2.99451	735.092	435.958	240.891	194.761	194.761	194.761	-95.4108	-3.60751	-6.87934	45.0176	0.877107	3.3674	0.114325	0.162941	1.79649	185.622	10.6833	18.4144	0	0	0.0959905
288	0	-9.47988	0	0	-9.51737	-0.120395	5.0636	-0.117728	0.0311823	-0.123577	-3.93637	-3.30E-15	6.50168	0	0	0.000613407	1.73107	-17.1169	-7.12559	496.624	364.855	654.442	368.291	368.291	368.291	8.05159	-94.0758	2.942	731.668	435.626	237.2	194.761	194.761	194.761	-94.4367	-3.48971	-6.80001	44.7335	0.99589	3.55764	0.163561	0.176202	1.83994	128.734	22.8382	14.2652	0	0	0.0645844
289	0	-10.0705	0	0	-10.1038	-0.10903	4.62836	-0.145068	0.0281359	-0.098182	-10.0239	-3.30E-15	5.54536	0	0	-0.0065482	1.65318	-16.8213	-7.56025	496.079	365.436	653.81	367.987	367.987	367.987	7.94166	-92.998	2.93935	727.549	435.377	233.269	194.761	194.761	194.761	-93.346	-3.36407	-6.78202	44.4245	1.14495	3.80663	0.211904	0.189117	1.88064	73.2026	35.0745	9.99256	0	0	0.0284828
290	0	-10.6713	0	0	-10.6992	-0.0956129	4.11386	-0.170374	0.0250387	-0.075705	-15.8124	-3.89E-15	4.51405	0	0	-0.0135192	1.57601	-16.5009	-8.04511	495.421	366.089	653.315	367.668	367.668	367.668	7.86988	-91.8593	2.97048	722.871	435.198	229.291	194.761	194.761	194.761	-92.1974	-3.23938	-6.80984	44.0886	1.3279	4.10569	0.257247	0.201649	1.91611	21.8711	46.9158	5.88583	0	0	-0.0110335
291	0	-11.2427	0	0	-11.2646	-0.0808668	3.54762	-0.190934	0.0223162	-0.0566147	-20.7496	3.03E-15	3.52949	0	0	-0.0182286	1.4971	-16.1547	-8.56603	494.639	366.818	652.961	367.339	367.339	367.339	7.8295	-90.7172	3.01949	717.765	435.07	225.442	194.761	194.761	194.761	-91.0479	-3.12291	-6.86683	43.7238	1.54723	4.44321	0.295772	0.212926	1.94258	-22.6114	57.7025	2.21627	0	0	-0.0518029
292	0	-11.75	0	0	-11.7659	-0.0655239	2.95772	-0.20521	0.0203567	-0.040797	-24.4761	5.35E-16	2.70454	0	0	-0.0194972	1.41336	-15.7831	-9.10639	493.731	367.625	652.751	367.005	367.005	367.005	7.81165	-89.6209	3.07311	712.354	434.978	221.862	194.761	194.761	194.761	-89.946	-3.01915	-6.93731	43.3283	1.80393	4.80541	0.325794	0.222967	1.95729	-59.1171	67.2095	-0.835843	0	0	-0.0920794
293	0	-12.1673	0	0	-12.1779	-0.050289	2.37135	-0.213077	0.0193892	-0.028296	-26.8763	-6.11E-15	2.11385	0	0	-0.017337	1.32126	-15.3874	-9.64804	492.697	368.507	652.688	366.677	366.677	366.677	7.80647	-88.6077	3.12269	706.746	434.912	218.651	194.761	194.761	194.761	-88.9284	-2.92926	-7.00844	42.9005	2.09719	5.17697	0.345562	0.230244	1.96139	-86.8588	74.9387	-3.15894	0	0	-0.129526
294	0	-12.4789	0	0	-12.4852	-0.0358	1.81323	-0.215174	0.0192757	-0.0186383	-28.011	-5.37E-15	1.76569	0	0	-0.0126757	1.2171	-14.97	-10.1723	491.543	369.462	652.768	366.371	366.371	366.371	7.80477	-87.702	3.16428	701.032	434.866	215.863	194.761	194.761	194.761	-88.0189	-2.85145	-7.0713	42.4386	2.42443	5.54197	0.353482	0.233903	1.95254	-105.98	80.6815	-4.76233	0	0	-0.162145
295	0	-12.6784	0	0	-12.6817	-0.022598	1.30438	-0.212319	0.0196087	-0.0117341	-28.0355	-2.92E-15	1.61133	0	0	-0.00683573	1.09746	-14.5333	-10.6611	490.277	370.485	652.986	366.101	366.101	366.101	7.79897	-86.9167	3.19836	695.281	434.844	213.513	194.761	194.761	194.761	-87.2297	-2.78177	-7.12106	41.9414	2.78123	5.88491	0.349189	0.231694	1.93291	-116.856	83.8723	-5.70334	0	0	-0.187493
296	0	-12.768	0	0	-12.7695	-0.0111112	0.861474	-0.205667	0.0199571	-0.00724234	-27.1849	-5.68E-15	1.57858	0	0	-0.00107145	0.959726	-14.0803	-11.0986	488.907	371.57	653.33	365.887	365.887	365.887	7.78356	-86.254	3.22815	689.544	434.848	211.588	194.761	194.761	194.761	-86.5629	-2.71509	-7.15625	41.4081	3.16148	6.19148	0.333368	0.22226	1.90134	-120.465	84.4131	-6.09829	0	0	-0.203926
297	0	-12.7568	0	0	-12.7573	-0.00164829	0.496521	-0.196734	0.0199282	-0.00467033	-25.7471	-2.19E-15	1.59138	0	0	0.00374663	0.802597	-13.6139	-11.4711	487.438	372.713	653.786	365.745	365.745	365.745	7.75493	-85.7081	3.25832	683.854	434.887	210.048	194.761	194.761	194.761	-86.0119	-2.64611	-7.17772	40.8385	3.55751	6.44921	0.307525	0.203274	1.85986	-118.29	82.0984	-6.0875	0	0	-0.210496
298	0	-12.6582	0	0	-12.6583	0.005606	0.216719	-0.186831	0.0192611	-0.00378739	-23.9855	-4.11E-15	1.58901	0	0	0.00723293	0.626529	-13.1368	-11.7684	485.874	373.907	654.331	365.693	365.693	365.693	7.71127	-85.2675	3.29348	678.228	434.965	208.841	194.761	194.761	194.761	-85.5654	-2.57018	-7.18763	40.2339	3.96011	6.64814	0.27538	0.174815	1.80919	-112.07	77.1884	-5.79844	0	0	-0.207637
299	0	-12.4872	0	0	-12.4872	0.0105806	0.0248395	-0.176826	0.0178869	-0.00394588	-22.1015	3.20E-15	1.5392	0	0	0.0093913	0.433856	-12.6513	-11.9834	484.218	375.148	654.941	365.743	365.743	365.743	7.6521	-84.9181	3.33732	672.671	435.084	207.907	194.761	194.761	194.761	-85.2089	-2.48382	-7.18853	39.5966	4.35905	6.78083	0.239719	0.136797	1.75032	-103.542	69.9606	-5.34824	0	0	-0.196718
300	0	-12.2596	0	0	-12.2596	0.0133076	-0.0803487	-0.167402	0.0158748	-0.00490821	-20.2532	-3.81E-15	1.4334	0	0	0.0104527	0.228768	-12.1598	-12.1124	482.47	376.432	655.587	365.904	365.903	365.903	7.57789	-84.6443	3.39243	667.181	435.241	207.187	194.761	194.761	194.761	-84.927	-2.38481	-7.18297	38.9304	4.74301	6.84275	0.203776	0.0915145	1.68653	-94.1234	60.852	-4.81173	0	0	-0.179849
301	0	-11.9905	0	0	-11.9905	0.0139102	-0.10359	-0.159117	0.0134372	-0.0060985	-18.5611	-3.20E-15	1.28454	0	0	0.0107341	0.0167889	-11.6644	-12.1549	480.631	377.755	656.24	366.178	366.178	366.178	7.48992	-84.4308	3.46026	661.749	435.432	206.627	194.761	194.761	194.761	-84.7043	-2.27208	-7.17331	38.2402	5.10038	6.83204	0.17029	0.0432113	1.6207	-85.2875	50.7801	-4.26701	0	0	-0.160444
302	0	-11.6938	0	0	-11.6938	0.0125816	-0.0523443	-0.152157	0.0107288	-0.00744142	-17.0868	-2.06E-16	1.10464	0	0	0.0105289	-0.195879	-11.1673	-12.1133	478.701	379.112	656.871	366.562	366.562	366.562	7.38993	-84.2631	3.54137	656.367	435.648	206.175	194.761	194.761	194.761	-84.5265	-2.14552	-7.16168	37.5323	5.41991	6.74926	0.139966	-0.00488967	1.55566	-77.4747	40.0561	-3.74186	0	0	-0.140453
303	0	-11.3813	0	0	-11.3813	0.00956899	0.0638591	-0.146594	0.00798065	-0.0087444	-15.8645	3.15E-15	0.915272	0	0	0.0100711	-0.403157	-10.6707	-11.9926	476.683	380.498	657.454	367.044	367.044	367.044	7.28004	-84.1286	3.63572	651.025	435.881	205.793	194.761	194.761	194.761	-84.3811	-2.00579	-7.14997	36.8139	5.69103	6.59732	0.113566	-0.0478057	1.49565	-71.1168	29.4827	-3.26288	0	0	-0.122267
304	0	-11.0627	0	0	-11.0628	0.00515391	0.234157	-0.14241	0.00539083	-0.00984819	-14.9057	-2.61E-15	0.734875	0	0	0.0095227	-0.599939	-10.1771	-11.8005	474.578	381.906	657.966	367.607	367.607	367.607	7.16259	-84.0165	3.74271	645.714	436.121	205.444	194.761	194.761	194.761	-84.2575	-1.85404	-7.13983	36.0927	5.90506	6.38085	0.091479	-0.0832673	1.44344	-66.4818	19.4539	-2.84705	0	0	-0.107429
305	0	-10.7454	0	0	-10.7458	-0.000369132	0.447184	-0.13951	0.00312585	-0.0108618	-14.2037	-1.20E-15	0.578633	0	0	0.00898024	-0.782589	-9.68881	-11.5462	472.39	383.33	658.392	368.23	368.23	368.23	7.03994	-83.9182	3.8615	640.427	436.358	205.106	194.761	194.761	194.761	-84.1472	-1.69186	-7.13262	35.3773	6.05567	6.10561	0.0728021	-0.110278	1.40034	-63.1876	10.1864	-2.48657	0	0	-0.0959952
306	0	-10.4346	0	0	-10.4354	-0.0067005	0.691374	-0.137718	0.00132656	-0.0117112	-13.7361	-2.67E-16	0.457917	0	0	0.00849234	-0.94912	-9.20857	-11.2403	470.122	384.762	658.721	368.885	368.885	368.885	6.91454	-83.8272	3.99094	635.158	436.586	204.76	194.761	194.761	194.761	-84.0441	-1.52111	-7.12955	34.6769	6.13976	5.77797	0.057164	-0.129143	1.36808	-61.0484	1.87233	-2.18057	0	0	-0.0877791
307	0	-10.1334	0	0	-10.1348	-0.0135447	0.955315	-0.136891	-4.14E-06	-0.0125525	-13.4781	9.49E-16	0.368899	0	0	0.0080894	-1.0991	-8.73907	-10.8939	467.781	386.193	658.95	369.545	369.545	369.545	6.78891	-83.7393	4.12975	629.903	436.797	204.395	194.761	194.761	194.761	-83.9438	-1.34399	-7.13166	34.0012	6.15838	5.40467	0.0442678	-0.141531	1.34628	-59.6931	-5.62119	-1.92011	0	0	-0.0817923
308	0	-9.84295	0	0	-9.84524	-0.0206232	1.22825	-0.136856	-0.000901601	-0.0134264	-13.3967	1.04E-15	0.303862	0	0	0.0077869	-1.23345	-8.28301	-10.5184	465.373	387.614	659.08	370.181	370.181	370.181	6.66555	-83.6516	4.27628	624.657	436.989	204.007	194.761	194.761	194.761	-83.844	-1.16294	-7.13971	33.3609	6.11726	4.99249	0.0325372	-0.148733	1.33466	-58.4758	-12.2667	-1.69961	0	0	-0.0764824
309	0	-9.5628	0	0	-9.56611	-0.0276744	1.50007	-0.137446	-0.00140508	-0.0143802	-13.4564	-5.21E-16	0.255107	0	0	0.00759313	-1.35405	-7.84289	-10.1248	462.903	389.016	659.117	370.764	370.764	370.764	6.54684	-83.5633	4.42863	619.418	437.16	203.596	194.761	194.761	194.761	-83.7439	-0.980662	-7.1542	32.7673	6.02709	4.54859	0.0219231	-0.151838	1.33268	-57.0785	-17.9648	-1.51637	0	0	-0.0706648
310	0	-9.29127	0	0	-9.2957	-0.0344649	1.76178	-0.138485	-0.00165535	-0.0154648	-13.6176	2.73E-15	0.20769	0	0	0.00751312	-1.46351	-7.42096	-9.72396	460.376	390.39	659.07	371.269	371.269	371.269	6.4349	-83.4746	4.58453	614.183	437.309	203.166	194.761	194.761	194.761	-83.6439	-0.800025	-7.17516	32.232	5.90326	4.08048	0.0119121	-0.152952	1.33993	-55.0524	-22.9257	-1.3657	0	0	-0.0632208
311	0	-9.02579	0	0	-9.03137	-0.0407918	2.00556	-0.13979	-0.00168457	-0.0166183	-13.8389	2.60E-15	0.16069	0	0	0.00753756	-1.56476	-7.01896	-9.32637	457.798	391.727	658.953	371.672	371.672	371.672	6.33151	-83.3868	4.74133	608.949	437.437	202.724	194.761	194.761	194.761	-83.5453	-0.623968	-7.20217	31.7663	5.76454	3.59642	0.00353355	-0.153651	1.35397	-52.3427	-27.0625	-1.24604	0	0	-0.0539034
312	0	-8.76346	0	0	-8.77012	-0.0464923	2.22514	-0.141194	-0.00154717	-0.017752	-14.082	-3.45E-15	0.113789	0	0	0.00765166	-1.66062	-6.63798	-8.94177	455.172	393.018	658.78	371.955	371.955	371.955	6.23801	-83.3016	4.89623	603.712	437.544	202.279	194.761	194.761	194.761	-83.4502	-0.455323	-7.23444	31.3795	5.63082	3.10546	-0.00102607	-0.156274	1.37423	-49.2482	-30.5754	-1.1543	0	0	-0.0432807
313	0	-8.50133	0	0	-8.50896	-0.0514483	2.41599	-0.142558	-0.00127244	-0.0187685	-14.3141	9.41E-16	0.070876	0	0	0.00783371	-1.75347	-6.27813	-8.57875	452.5	394.256	658.564	372.105	372.105	372.105	6.15532	-83.2209	5.04645	598.471	437.633	201.84	194.761	194.761	194.761	-83.3604	-0.296684	-7.2709	31.0772	5.51985	2.61744	0.0004104	-0.161167	1.39896	-46.1181	-33.2755	-1.0899	0	0	-0.0321788
314	0	-8.23683	0	0	-8.24524	-0.0555975	2.57573	-0.143756	-0.000913538	-0.0195837	-14.5086	2.20E-15	0.0338459	0	0	0.00805935	-1.84483	-5.93849	-8.24416	449.786	395.434	658.321	372.119	372.119	372.119	6.08391	-83.1465	5.18946	593.222	437.706	201.416	194.761	194.761	194.761	-83.2777	-0.150191	-7.31036	30.8592	5.4443	2.1428	0.00932709	-0.1701	1.42667	-43.2959	-35.5573	-1.04474	0	0	-0.0216865
315	0	-7.96798	0	0	-7.97693	-0.0589303	2.70401	-0.144723	-0.00052409	-0.0201293	-14.6506	3.67E-15	0.00345173	0	0	0.00830498	-1.93535	-5.61689	-7.94273	447.033	396.546	658.062	371.998	371.998	371.998	6.0239	-83.0795	5.32306	587.964	437.765	201.013	194.761	194.761	194.761	-83.2035	-0.0174821	-7.35162	30.7183	5.40891	1.69237	0.0269881	-0.181264	1.45635	-41.2803	-37.1686	-1.02196	0	0	-0.012832
316	0	-7.69335	0	0	-7.70261	-0.0614935	2.80265	-0.145403	-0.000152518	-0.0204451	-14.7321	-3.31E-15	-0.0206388	0	0	0.00854613	-2.02473	-5.30999	-7.67677	444.244	397.587	657.798	371.753	371.753	371.753	5.97505	-83.0208	5.44574	582.696	437.813	200.639	194.761	194.761	194.761	-83.1385	0.100442	-7.39357	30.6394	5.40937	1.27673	0.0507274	-0.193616	1.48757	-39.7611	-38.3354	-1.00766	0	0	-0.00633813
317	0	-7.41216	0	0	-7.42156	-0.0633746	2.87503	-0.145779	0.000181296	-0.0205756	-14.7529	-2.29E-15	-0.0375259	0	0	0.00876144	-2.11212	-5.0135	-7.44665	441.425	398.554	657.536	371.402	371.402	371.402	5.93681	-82.9706	5.55639	577.418	437.852	200.295	194.761	194.761	194.761	-83.0829	0.203126	-7.43527	30.6009	5.4332	0.905735	0.0765752	-0.204995	1.51948	-38.3164	-39.0111	-0.993686	0	0	-0.00280708
318	0	-7.12443	0	0	-7.13377	-0.0646742	2.92503	-0.145877	0.000459443	-0.0206844	-14.7213	3.17E-15	-0.0479954	0	0	0.00893498	-2.19637	-4.72258	-7.25168	438.579	399.444	657.285	370.967	370.967	370.967	5.90855	-82.9283	5.65442	572.129	437.883	199.984	194.761	194.761	194.761	-83.0363	0.290597	-7.47595	30.5774	5.46307	0.588161	0.098706	-0.214172	1.55123	-36.0731	-39.3485	-0.965622	0	0	-0.00238036
319	0	-6.83072	0	0	-6.83987	-0.0654829	2.95614	-0.145722	0.00070175	-0.0208919	-14.6473	-2.70E-15	-0.0506344	0	0	0.00905456	-2.27628	-4.43246	-7.09138	435.708	400.257	657.047	370.477	370.477	370.477	5.88951	-82.8935	5.7397	566.83	437.91	199.706	194.761	194.761	194.761	-82.998	0.363192	-7.51507	30.5435	5.4812	0.331475	0.111918	-0.219499	1.58221	-32.3225	-39.2692	-0.913507	0	0	-0.00450409
320	0	-6.53215	0	0	-6.541	-0.0658578	2.97056	-0.145349	0.000904548	-0.0211699	-14.5422	-4.63E-15	-0.0476444	0	0	0.00911477	-2.35094	-4.13886	-6.96639	432.812	400.993	656.826	369.964	369.964	369.964	5.87903	-82.8649	5.8123	561.519	437.933	199.459	194.761	194.761	194.761	-82.9668	0.421468	-7.55225	30.4776	5.47372	0.141443	0.115672	-0.22051	1.61115	-27.4471	-38.7592	-0.842079	0	0	-0.00798469
321	0	-6.23025	0	0	-6.23866	-0.0658193	2.96908	-0.144862	0.00108998	-0.0215443	-14.4244	-2.75E-15	-0.0395757	0	0	0.00912052	-2.41992	-3.83843	-6.87845	429.889	401.655	656.624	369.457	369.457	369.457	5.87643	-82.8415	5.87256	556.194	437.954	199.241	194.761	194.761	194.761	-82.9415	0.466112	-7.58727	30.3638	5.43288	0.0216931	0.109061	-0.218438	1.63594	-21.4986	-37.8695	-0.75373	0	0	-0.0112806
322	0	-5.92664	0	0	-5.93453	-0.065357	2.9513	-0.144263	0.0012436	-0.0220003	-14.3003	-1.66E-15	-0.0313695	0	0	0.00907566	-2.48305	-3.52895	-6.8302	426.932	402.246	656.44	368.988	368.988	368.988	5.88112	-82.8221	5.92104	550.854	437.973	199.048	194.761	194.761	194.761	-82.921	0.497952	-7.62009	30.1932	5.35705	-0.0265005	0.0938901	-0.215288	1.65671	-15.05	-36.7571	-0.658106	0	0	-0.0132181
323	0	-5.62284	0	0	-5.63016	-0.0644415	2.91608	-0.143664	0.00136731	-0.0224215	-14.1852	-1.84E-15	-0.0259225	0	0	0.00899479	-2.54017	-3.20941	-6.82453	423.938	402.77	656.273	368.584	368.584	368.584	5.89241	-82.8056	5.95835	545.495	437.991	198.878	194.761	194.761	194.761	-82.9041	0.517887	-7.65064	29.9631	5.24943	-0.00496746	0.071978	-0.213905	1.67012	-8.53775	-35.7537	-0.563582	0	0	-0.0132676
324	0	-5.32023	0	0	-5.32691	-0.0630397	2.86215	-0.14303	0.00144664	-0.02279	-14.0772	2.19E-16	-0.0267078	0	0	0.00888608	-2.59072	-2.88005	-6.86396	420.899	403.232	656.12	368.269	368.269	368.269	5.90957	-82.7913	5.98524	540.116	438.009	198.727	194.761	194.761	194.761	-82.89	0.526897	-7.67885	29.6763	5.11586	0.0813833	0.0476269	-0.213931	1.67718	-2.74511	-34.7752	-0.479614	0	0	-0.0117041
325	0	-5.01977	0	0	-5.02573	-0.0611365	2.78891	-0.142437	0.00153513	-0.0229628	-13.9833	-5.82E-17	-0.029129	0	0	0.00876621	-2.63383	-2.54209	-6.94946	417.812	403.636	655.978	368.062	368.062	368.062	5.93176	-82.7783	6.00242	534.714	438.025	198.592	194.761	194.761	194.761	-82.878	0.526064	-7.70464	29.3395	4.96349	0.225062	0.0256807	-0.213622	1.677	1.44747	-33.5943	-0.41517	0	0	-0.0094584
326	0	-4.7218	0	0	-4.72707	-0.0587553	2.69728	-0.141865	0.00154814	-0.0228427	-13.8997	-2.02E-15	-0.0389538	0	0	0.00864602	-2.66864	-2.19746	-7.07947	414.675	403.989	655.841	367.975	367.975	367.975	5.95805	-82.7666	6.01065	529.288	438.04	198.468	194.761	194.761	194.761	-82.8675	0.516504	-7.72779	28.962	4.79984	0.416396	0.00913936	-0.211277	1.67082	3.60833	-32.3465	-0.375223	0	0	-0.00761955
327	0	-4.42637	0	0	-4.43092	-0.0559704	2.59008	-0.141318	0.00162266	-0.022388	-13.8249	-1.22E-15	-0.0385076	0	0	0.00854266	-2.69469	-1.8484	-7.24911	411.492	404.295	655.704	368.013	368.013	368.013	5.98735	-82.7556	6.01064	523.839	438.054	198.353	194.761	194.761	194.761	-82.8582	0.499367	-7.74802	28.5533	4.63177	0.644358	0.00446072	-0.204292	1.66012	2.61549	-30.768	-0.356765	0	0	-0.00778728
328	0	-4.13279	0	0	-4.13666	-0.0529224	2.47275	-0.140833	0.00169709	-0.0214853	-13.7604	-1.25E-15	-0.0284745	0	0	0.00846961	-2.71232	-1.49701	-7.44904	408.271	404.557	655.565	368.173	368.174	368.173	6.01867	-82.7453	6.00311	518.367	438.066	198.244	194.761	194.761	194.761	-82.8499	0.475772	-7.76508	28.1217	4.46403	0.897065	0.011798	-0.191426	1.64578	-1.53259	-29.0092	-0.35841	0	0	-0.0106818
329	0	-3.84	0	0	-3.84325	-0.0498079	2.35283	-0.140409	0.00184984	-0.0204871	-13.7053	-2.54E-15	0.00331067	0	0	0.00843783	-2.72293	-1.14506	-7.66608	405.027	404.779	655.421	368.446	368.446	368.446	6.0512	-82.7353	5.98876	512.878	438.076	198.138	194.761	194.761	194.761	-82.8423	0.446726	-7.77885	27.6728	4.29922	1.16222	0.0226303	-0.171466	1.63081	-6.47684	-26.9386	-0.345177	0	0	-0.014435
330	0	-3.54673	0	0	-3.54946	-0.0468332	2.23827	-0.140073	0.00203197	-0.0195111	-13.6618	-5.14E-16	0.0536658	0	0	0.00844929	-2.72915	-0.794106	-7.88582	401.773	404.963	655.271	368.816	368.816	368.816	6.08452	-82.7256	5.96848	507.375	438.087	198.03	194.761	194.761	194.761	-82.8351	0.413071	-7.78957	27.212	4.13911	1.4271	0.0330992	-0.147475	1.61641	-11.2599	-24.9653	-0.308127	0	0	-0.0182599
331	0	-3.25175	0	0	-3.25403	-0.0441846	2.13626	-0.139862	0.00220905	-0.0186017	-13.6326	-1.75E-15	0.117877	0	0	0.00850081	-2.73437	-0.445683	-8.09448	398.527	405.112	655.115	369.265	369.265	369.266	6.11867	-82.7159	5.9431	501.863	438.098	197.92	194.761	194.761	194.761	-82.8282	0.375412	-7.79777	26.7442	3.98482	1.67845	0.0395504	-0.122997	1.60171	-14.9498	-23.2096	-0.246632	0	0	-0.0211669
332	0	-2.95401	0	0	-2.95592	-0.0420116	2.05255	-0.139767	0.00238208	-0.0178983	-13.6161	4.01E-15	0.192248	0	0	0.00858398	-2.74207	-0.101284	-8.28038	395.3	405.226	654.956	369.775	369.775	369.775	6.15398	-82.7062	5.91363	496.346	438.112	197.805	194.761	194.761	194.761	-82.8214	0.334202	-7.80431	26.2746	3.83653	1.90331	0.0428135	-0.102626	1.58755	-17.4712	-21.8779	-0.161176	0	0	-0.0230192
333	0	-2.65262	0	0	-2.65421	-0.0404198	1.99123	-0.139777	0.00248163	-0.017321	-13.6088	-2.15E-15	0.265729	0	0	0.00868707	-2.755	0.237793	-8.43421	392.105	405.307	654.793	370.325	370.325	370.325	6.19109	-82.6964	5.88094	490.826	438.129	197.685	194.761	194.761	194.761	-82.8148	0.289686	-7.81014	25.8081	3.6933	2.08954	0.0433481	-0.0902116	1.57229	-18.8855	-21.1475	-0.0640672	0	0	-0.0238599
334	0	-2.3468	0	0	-2.34818	-0.0394771	1.95491	-0.139851	0.00255764	-0.0168804	-13.6037	-5.87E-16	0.339326	0	0	0.00879908	-2.77451	0.570474	-8.54916	388.949	405.356	654.625	370.899	370.899	370.899	6.23079	-82.6864	5.84591	485.306	438.151	197.559	194.761	194.761	194.761	-82.8082	0.241998	-7.81633	25.3492	3.55332	2.22684	0.0421469	-0.0884219	1.55567	-19.2089	-21.1116	0.0422193	0	0	-0.0237316
335	0	-2.03625	0	0	-2.03742	-0.0392152	1.94482	-0.139974	0.00260749	-0.016579	-13.5957	3.21E-15	0.40993	0	0	0.00890867	-2.80008	0.896048	-8.62085	385.839	405.375	654.45	371.48	371.48	371.48	6.27385	-82.676	5.80931	479.787	438.179	197.427	194.761	194.761	194.761	-82.8014	0.19118	-7.82391	24.9018	3.41413	2.3077	0.0401059	-0.0967123	1.53784	-18.5646	-21.8201	0.155345	0	0	-0.022824
336	0	-1.72074	0	0	-1.72176	-0.0396325	1.9609	-0.140073	0.00266468	-0.0163599	-13.5749	1.35E-15	0.478417	0	0	0.0090011	-2.82942	1.21425	-8.64713	382.778	405.364	654.263	372.055	372.055	372.055	6.32118	-82.665	5.77185	474.272	438.213	197.29	194.761	194.761	194.761	-82.7944	0.137211	-7.83389	24.4693	3.27356	2.32794	0.0373076	-0.109758	1.52012	-16.9687	-22.7078	0.271974	0	0	-0.0211016
337	0	-1.4006	0	0	-1.40146	-0.0406971	2.00191	-0.140147	0.00272656	-0.0162785	-13.5405	-1.93E-15	0.541748	0	0	0.00906739	-2.85936	1.52528	-8.62792	379.769	405.326	654.059	372.614	372.614	372.614	6.37359	-82.6529	5.7342	468.761	438.253	197.147	194.761	194.761	194.761	-82.7866	0.0800957	-7.84728	24.0542	3.13036	2.287	0.0335741	-0.122291	1.50518	-14.4214	-23.5164	0.392328	0	0	-0.0185992
338	0	-1.07642	0	0	-1.07711	-0.0423473	2.06548	-0.140152	0.00277545	-0.0162986	-13.4901	5.60E-16	0.595022	0	0	0.00909935	-2.8869	1.82977	-8.56516	376.812	405.263	653.833	373.145	373.145	373.145	6.43185	-82.639	5.69705	463.254	438.3	196.999	194.761	194.761	194.761	-82.7774	0.0198685	-7.86503	23.6581	2.98479	2.18782	0.0285924	-0.130281	1.49238	-10.961	-24.0453	0.510769	0	0	-0.0153841
339	0	-0.749206	0	0	-0.749744	-0.0444949	2.14821	-0.14009	0.00283434	-0.0164461	-13.4287	3.42E-15	0.637041	0	0	0.00909722	-2.90993	2.12877	-8.4625	373.906	405.176	653.582	373.64	373.639	373.64	6.49656	-82.6223	5.66106	457.75	438.354	196.844	194.761	194.761	194.761	-82.7659	-0.0433408	-7.88797	23.2817	2.83861	2.03652	0.0223276	-0.131469	1.48428	-6.72815	-24.1723	0.624984	0	0	-0.0116059
340	0	-0.420225	0	0	-0.420566	-0.0470325	2.24594	-0.140011	0.00284101	-0.0167379	-13.368	-3.72E-15	0.658941	0	0	0.0090714	-2.92755	2.42358	-8.32501	371.046	405.068	653.305	374.091	374.091	374.091	6.56815	-82.6019	5.6267	452.248	438.415	196.683	194.761	194.761	194.761	-82.751	-0.10933	-7.91671	22.925	2.69523	1.84159	0.0146493	-0.12676	1.478	-1.83239	-24.056	0.727387	0	0	-0.00745013
341	0	-0.0906939	0	0	-0.0907757	-0.0498364	2.35392	-0.139903	0.00288649	-0.017123	-13.3141	-1.85E-15	0.668237	0	0	0.00903033	-2.94002	2.71563	-8.15883	368.231	404.942	653.001	374.49	374.49	374.49	6.64671	-82.5766	5.59446	446.747	438.481	196.514	194.761	194.761	194.761	-82.7318	-0.177813	-7.95163	22.5873	2.55894	1.61338	0.00673122	-0.118091	1.47467	3.30676	-23.657	0.817335	0	0	-0.00325658
342	0	0.238431	0	0	0.23864	-0.0527787	2.46721	-0.139833	0.00292186	-0.0175642	-13.2798	5.23E-16	0.660179	0	0	0.00899257	-2.94832	3.00641	-7.97043	365.456	404.8	652.67	374.832	374.832	374.832	6.73213	-82.5459	5.56454	441.246	438.553	196.337	194.761	194.761	194.761	-82.7076	-0.248488	-7.99279	22.2675	2.43442	1.36311	-0.000717024	-0.109401	1.47144	8.33429	-23.3015	0.887412	0	0	0.000631327
343	0	0.56653	0	0	0.5671	-0.0557363	2.58107	-0.139791	0.0030276	-0.0180143	-13.2684	-3.30E-15	0.643913	0	0	0.00896897	-2.95344	3.29729	-7.76621	362.719	404.645	652.313	375.11	375.11	375.11	6.82402	-82.5091	5.53698	435.741	438.628	196.151	194.761	194.761	194.761	-82.6777	-0.321069	-8.03999	21.964	2.32557	1.10228	-0.00748765	-0.10252	1.46875	13.0958	-22.9119	0.940645	0	0	0.00415258
344	0	0.893465	0	0	0.89445	-0.0585952	2.69111	-0.139814	0.00319421	-0.0184737	-13.286	-1.49E-15	0.620878	0	0	0.00897467	-2.95607	3.58953	-7.55206	360.017	404.481	651.931	375.322	375.322	375.322	6.92187	-82.4661	5.51162	430.232	438.706	195.955	194.761	194.761	194.761	-82.6421	-0.395335	-8.09278	21.675	2.23518	0.841919	-0.0138398	-0.0985467	1.46601	17.5511	-22.53	0.977318	0	0	0.00729843
345	0	1.2196	0	0	1.22104	-0.0612524	2.79337	-0.1399	0.00345931	-0.0189155	-13.3322	1.32E-15	0.59658	0	0	0.00901927	-2.95635	3.88415	-7.33338	357.349	404.309	651.522	375.467	375.467	375.467	7.02503	-82.4173	5.48811	424.718	438.785	195.751	194.761	194.761	194.761	-82.601	-0.47114	-8.15055	21.3986	2.16458	0.592251	-0.0201165	-0.0968023	1.46397	21.7135	-22.048	0.999984	0	0	0.0101211
346	0	1.54572	0	0	1.54767	-0.0636197	2.88446	-0.140083	0.00380205	-0.0193451	-13.4067	3.09E-15	0.571088	0	0	0.0091134	-2.95406	4.18192	-7.11487	354.714	404.131	651.086	375.545	375.545	375.545	7.13282	-82.3631	5.46593	419.196	438.866	195.539	194.761	194.761	194.761	-82.555	-0.548461	-8.21247	21.1326	2.11386	0.362116	-0.0267851	-0.0961037	1.4634	25.6317	-21.4767	1.00877	0	0	0.0126714
347	0	1.87307	0	0	1.87557	-0.0656229	2.96153	-0.140347	0.00422057	-0.0197485	-13.5015	2.77E-15	0.546252	0	0	0.0092592	-2.94882	4.48338	-6.90067	352.111	403.95	650.62	375.559	375.559	375.559	7.24445	-82.3046	5.44438	413.666	438.948	195.322	194.761	194.761	194.761	-82.5051	-0.627377	-8.2776	20.8749	2.08197	0.158843	-0.0340478	-0.0941471	1.46471	29.332	-20.7233	1.00643	0	0	0.0150047
348	0	2.20319	0	0	2.20627	-0.0672027	3.0223	-0.140644	0.0047021	-0.0201174	-13.6021	2.75E-15	0.522395	0	0	0.00945064	-2.94049	4.7888	-6.69425	349.542	403.767	650.123	375.514	375.514	375.514	7.3592	-82.2432	5.42269	408.128	439.031	195.102	194.761	194.761	194.761	-82.4525	-0.708049	-8.34497	20.6233	2.06741	-0.0119966	-0.0426495	-0.0893325	1.46891	32.9737	-19.7361	0.993564	0	0	0.0172391
349	0	2.53771	0	0	2.54135	-0.068318	3.0652	-0.140915	0.00520185	-0.0204505	-13.6912	-2.33E-15	0.498042	0	0	0.00967332	-2.92959	5.09828	-6.49856	347.006	403.584	649.595	375.416	375.416	375.416	7.47625	-82.1801	5.39995	402.58	439.115	194.88	194.761	194.761	194.761	-82.3987	-0.790709	-8.4134	20.3758	2.06872	-0.146586	-0.0526769	-0.0812474	1.47652	36.6061	-18.6341	0.973538	0	0	0.0194327
350	0	2.87799	0	0	2.88217	-0.0689416	3.08918	-0.141094	0.0057221	-0.0207239	-13.7512	-7.95E-16	0.476961	0	0	0.00990468	-2.91732	5.41171	-6.31598	344.503	403.401	649.037	375.273	375.273	375.273	7.5947	-82.1167	5.37519	397.024	439.2	194.661	194.761	194.761	194.761	-82.3448	-0.875576	-8.48168	20.1303	2.08473	-0.242825	-0.0641452	-0.0710827	1.48667	40.2184	-17.5818	0.950416	0	0	0.0216273
351	0	3.2249	0	0	3.22962	-0.0690631	3.09385	-0.141187	0.00626915	-0.0209725	-13.7733	9.95E-16	0.463869	0	0	0.0101223	-2.90549	5.72881	-6.14843	342.034	403.219	648.451	375.093	375.093	375.093	7.71367	-82.0538	5.34747	391.459	439.288	194.444	194.761	194.761	194.761	-82.2917	-0.96281	-8.54865	19.8851	2.11445	-0.300145	-0.0775456	-0.0605876	1.4995	44.061	-16.7384	0.934135	0	0	0.0240039
352	0	3.57876	0	0	3.58395	-0.0686809	3.07915	-0.141181	0.00682243	-0.0211681	-13.7503	-3.85E-15	0.461239	0	0	0.0103002	-2.89618	6.04919	-5.99751	339.598	403.038	647.841	374.885	374.885	374.885	7.83227	-81.9917	5.316	385.884	439.377	194.232	194.761	194.761	194.761	-82.2396	-1.05249	-8.61317	19.6386	2.15702	-0.319305	-0.0930129	-0.0521918	1.51423	48.1252	-16.34	0.930059	0	0	0.0266129
353	0	3.93902	0	0	3.9446	-0.0678012	3.04532	-0.141107	0.00740057	-0.0213545	-13.6834	1.34E-15	0.474936	0	0	0.0104175	-2.89147	6.37231	-5.86474	337.194	402.856	647.209	374.66	374.66	374.66	7.94973	-81.9302	5.28005	380.3	439.47	194.024	194.761	194.761	194.761	-82.1884	-1.14458	-8.67428	19.3895	2.21139	-0.302203	-0.111122	-0.0471127	1.53021	52.7055	-16.3538	0.948321	0	0	0.0296374
354	0	4.3043	0	0	4.31019	-0.0664315	2.99263	-0.141007	0.00793252	-0.0215065	-13.5787	3.08E-15	0.500726	0	0	0.0104583	-2.8931	6.69745	-5.75177	334.819	402.673	646.561	374.428	374.428	374.428	8.06534	-81.8683	5.23924	374.705	439.566	193.819	194.761	194.761	194.761	-82.1368	-1.23889	-8.73131	19.1368	2.27625	-0.251632	-0.130503	-0.0467825	1.54692	57.4857	-16.9784	0.99021	0	0	0.0329452
355	0	4.67248	0	0	4.67858	-0.0645825	2.9215	-0.140919	0.00845374	-0.0216547	-13.4445	2.46E-15	0.543189	0	0	0.0104135	-2.90237	7.0239	-5.66018	332.471	402.487	645.902	374.201	374.201	374.201	8.17863	-81.8046	5.19345	369.099	439.668	193.616	194.761	194.761	194.761	-82.0835	-1.33509	-8.7839	18.8801	2.35007	-0.171212	-0.150521	-0.0510031	1.56423	62.5123	-18.0058	1.05941	0	0	0.0365333
356	0	5.04088	0	0	5.04706	-0.062272	2.83261	-0.140931	0.00890018	-0.0216981	-13.2952	3.09E-15	0.596155	0	0	0.0102836	-2.91996	7.35088	-5.5913	330.145	402.293	645.236	373.99	373.99	373.99	8.28927	-81.7368	5.14277	363.482	439.775	193.414	194.761	194.761	194.761	-82.0262	-1.43277	-8.83195	18.6192	2.43082	-0.0651028	-0.16786	-0.0606977	1.58078	66.981	-19.7229	1.1514	0	0	0.040002
357	0	5.40644	0	0	5.41261	-0.059532	2.72717	-0.141039	0.00926656	-0.0216544	-13.1354	5.28E-16	0.656984	0	0	0.0100666	-2.94592	7.67781	-5.54555	327.839	402.089	644.569	373.804	373.804	373.804	8.39727	-81.6627	5.0875	357.852	439.889	193.21	194.761	194.761	194.761	-81.9625	-1.53154	-8.87573	18.3538	2.51573	0.0623252	-0.180937	-0.0736431	1.59688	70.6351	-21.7519	1.26077	0	0	0.0431283
358	0	5.76607	0	0	5.77206	-0.0564166	2.60726	-0.141298	0.00954736	-0.0215043	-12.9741	5.56E-16	0.722054	0	0	0.00976712	-2.97974	8.00432	-5.522	325.553	401.871	643.906	373.651	373.651	373.651	8.50285	-81.5797	5.02809	352.209	440.01	193.004	194.761	194.761	194.761	-81.8898	-1.63107	-8.91577	18.0834	2.60168	0.206785	-0.188768	-0.0887593	1.61299	73.265	-24.0628	1.38682	0	0	0.0457457
359	0	6.11646	0	0	6.12219	-0.0530001	2.47574	-0.141686	0.00970313	-0.0212687	-12.8109	3.74E-15	0.782983	0	0	0.00938253	-3.02063	8.33034	-5.51817	323.285	401.633	643.253	373.537	373.537	373.537	8.60659	-81.4847	4.96494	346.555	440.14	192.796	194.761	194.761	194.761	-81.8052	-1.73117	-8.95285	17.8073	2.68544	0.364061	-0.191879	-0.105126	1.62772	74.9047	-26.5863	1.52383	0	0	0.047793
360	0	6.45436	0	0	6.45975	-0.049375	2.33616	-0.14223	0.00979557	-0.0209827	-12.6496	-2.20E-15	0.83981	0	0	0.00891584	-3.06754	8.65601	-5.5303	321.039	401.371	642.617	373.463	373.463	373.463	8.70925	-81.3747	4.89846	340.89	440.278	192.584	194.761	194.761	194.761	-81.7056	-1.8318	-8.98789	17.5251	2.76403	0.530042	-0.190836	-0.122267	1.64218	75.6532	-29.1488	1.66707	0	0	0.049193
361	0	6.77651	0	0	6.78149	-0.0456468	2.19258	-0.142908	0.0097903	-0.0207175	-12.4893	2.98E-15	0.882786	0	0	0.00836428	-3.11916	8.98151	-5.55361	318.82	401.08	642.004	373.43	373.43	373.43	8.81174	-81.2464	4.82902	335.216	440.424	192.37	194.761	194.761	194.761	-81.5877	-1.93302	-9.02188	17.2367	2.83521	0.700664	-0.187458	-0.140891	1.6549	75.8745	-31.9786	1.81723	0	0	0.0500589
362	0	7.07958	0	0	7.08413	-0.0419216	2.04908	-0.143707	0.00971331	-0.0204719	-12.3309	4.35E-15	0.907388	0	0	0.00772931	-3.17387	9.30703	-5.58288	316.633	400.755	641.421	373.433	373.433	373.433	8.915	-81.0963	4.75684	329.535	440.579	192.155	194.761	194.761	194.761	-81.448	-2.03498	-9.05582	16.9433	2.89778	0.871911	-0.182155	-0.159434	1.667	75.5235	-34.6311	1.95902	0	0	0.0501619
363	0	7.36026	0	0	7.36438	-0.0383087	1.9099	-0.144629	0.00964017	-0.0203129	-12.1788	-3.16E-15	0.914602	0	0	0.0070182	-3.22978	9.63258	-5.61274	314.486	400.391	640.875	373.468	373.468	373.468	9.01983	-80.9205	4.68196	323.849	440.74	191.94	194.761	194.761	194.761	-81.2829	-2.13786	-9.09048	16.6474	2.95191	1.03978	-0.175955	-0.177277	1.67794	74.8547	-36.9495	2.09337	0	0	0.0495403
364	0	7.61536	0	0	7.61905	-0.034912	1.77901	-0.145665	0.0095149	-0.0202154	-12.037	1.96E-15	0.893756	0	0	0.0062379	-3.28489	9.95791	-5.63797	312.388	399.984	640.373	373.528	373.528	373.528	9.12684	-80.7152	4.60416	318.161	440.907	191.726	194.761	194.761	194.761	-81.0885	-2.24189	-9.12641	16.353	2.999	1.20044	-0.167011	-0.193455	1.68902	73.3586	-38.6978	2.20388	0	0	0.0478232
365	0	7.84191	0	0	7.8452	-0.0318351	1.66044	-0.146843	0.00949648	-0.02017	-11.9144	5.01E-16	0.856534	0	0	0.00540673	-3.33704	10.2826	-5.6532	310.351	399.533	639.92	373.603	373.603	373.603	9.23632	-80.4765	4.52291	312.472	441.078	191.517	194.761	194.761	194.761	-80.8609	-2.3473	-9.16373	16.0642	3.04079	1.34995	-0.15505	-0.207648	1.70054	70.9263	-39.508	2.28461	0	0	0.0449498
366	0	8.03737	0	0	8.04035	-0.0291838	1.55825	-0.148119	0.00952068	-0.0201923	-11.8122	4.56E-15	0.794453	0	0	0.00453618	-3.38393	10.6058	-5.65297	308.389	399.033	639.522	373.685	373.685	373.685	9.34826	-80.2006	4.43734	306.786	441.252	191.316	194.761	194.761	194.761	-80.5963	-2.45442	-9.20219	15.7853	3.07849	1.48456	-0.139061	-0.220837	1.71216	67.2593	-39.5066	2.32747	0	0	0.0408669
367	0	8.19987	0	0	8.20262	-0.0270693	1.47675	-0.149513	0.00968449	-0.020337	-11.7364	4.41E-16	0.716635	0	0	0.00364508	-3.42283	10.9267	-5.63153	306.519	398.484	639.183	373.768	373.768	373.768	9.46222	-79.8839	4.34613	301.105	441.425	191.127	194.761	194.761	194.761	-80.2911	-2.56365	-9.241	15.5199	3.11212	1.60037	-0.121436	-0.233797	1.72379	62.855	-38.6334	2.33383	0	0	0.0359997
368	0	8.32812	0	0	8.3307	-0.0255989	1.42007	-0.150966	0.010017	-0.0206458	-11.6832	-3.45E-15	0.626457	0	0	0.0027472	-3.45034	11.2438	-5.58364	304.761	397.887	638.907	373.845	373.845	373.845	9.57742	-79.5231	4.2477	295.434	441.597	190.954	194.761	194.761	194.761	-79.942	-2.67537	-9.27895	15.2713	3.14035	1.69358	-0.103461	-0.246301	1.73569	57.9742	-36.9059	2.30508	0	0	0.030643
369	0	8.42143	0	0	8.42392	-0.0248726	1.39207	-0.152468	0.0104245	-0.0211538	-11.6506	-1.36E-15	0.517068	0	0	0.00185619	-3.46255	11.555	-5.50496	303.134	397.243	638.693	373.915	373.915	373.915	9.69253	-79.1152	4.14023	289.776	441.765	190.802	194.761	194.761	194.761	-79.5458	-2.78991	-9.31434	15.0425	3.16117	1.76047	-0.0867774	-0.256198	1.74733	52.9081	-34.2638	2.23874	0	0	0.0251184
370	0	8.47966	0	0	8.48221	-0.0249793	1.39618	-0.153932	0.0110132	-0.0218209	-11.6248	-1.27E-15	0.402804	0	0	0.000984002	-3.45543	11.8578	-5.39253	301.662	396.555	638.542	373.976	373.976	373.976	9.80571	-78.6575	4.02173	284.133	441.929	190.679	194.761	194.761	194.761	-79.0999	-2.90741	-9.34501	14.8367	3.17252	1.79782	-0.0705933	-0.259921	1.76043	47.4456	-30.2793	2.13153	0	0	0.0195571
371	0	8.50328	0	0	8.50596	-0.0259997	1.43552	-0.155252	0.0116616	-0.0226103	-11.5867	-2.79E-15	0.277053	0	0	0.000141004	-3.42531	12.149	-5.24471	300.367	395.828	638.45	374.031	374.031	374.031	9.91459	-78.1479	3.89022	278.51	442.086	190.59	194.761	194.761	194.761	-78.6016	-3.02782	-9.3684	14.6568	3.1725	1.80301	-0.054406	-0.255648	1.77442	41.4162	-25.0519	1.97753	0	0	0.0142415
372	0	8.49288	0	0	8.49587	-0.0280132	1.51313	-0.156277	0.0124367	-0.0234071	-11.5096	4.08E-15	0.153765	0	0	-0.000665035	-3.36936	12.4249	-5.06092	299.274	395.071	638.415	374.084	374.084	374.084	10.0163	-77.584	3.74372	272.91	442.236	190.539	194.761	194.761	194.761	-78.0486	-3.15082	-9.38161	14.5045	3.15912	1.77432	-0.037434	-0.241142	1.7903	34.5499	-18.2874	1.77012	0	0	0.00949668
373	0	8.44909	0	0	8.45254	-0.0310977	1.63202	-0.156966	0.0132724	-0.0241937	-11.3766	-1.82E-15	0.0344139	0	0	-0.00142869	-3.28582	12.6815	-4.84156	298.407	394.291	638.435	374.141	374.141	374.141	10.1075	-76.9636	3.58049	267.335	442.378	190.532	194.761	194.761	194.761	-77.4383	-3.2758	-9.38158	14.3806	3.13043	1.71086	-0.0210491	-0.218194	1.80622	27.0966	-10.3969	1.5107	0	0	0.00580915
374	0	8.37201	0	0	8.37616	-0.035327	1.795	-0.157219	0.014188	-0.0249057	-11.1644	2.54E-15	-0.0707492	0	0	-0.00215034	-3.17399	12.9143	-4.58838	297.793	393.5	638.505	374.208	374.208	374.208	10.1845	-76.2842	3.39917	261.791	442.51	190.57	194.761	194.761	194.761	-76.7678	-3.40171	-9.36516	14.2847	3.08447	1.61277	-0.00560835	-0.187943	1.8218	19.1156	-1.47496	1.19895	0	0	0.0035239
375	0	8.26108	0	0	8.26616	-0.0407638	2.00448	-0.15704	0.0151987	-0.0254453	-10.8595	1.52E-15	-0.152949	0	0	-0.00283615	-3.03389	13.1186	-4.30453	297.457	392.712	638.621	374.297	374.297	374.297	10.2434	-75.5426	3.19895	256.281	442.632	190.653	194.761	194.761	194.761	-76.0335	-3.52703	-9.32936	14.2163	3.0194	1.4812	0.00953914	-0.152958	1.83545	10.3275	8.18033	0.826752	0	0	0.00285215
376	0	8.11458	0	0	8.12095	-0.0474569	2.26229	-0.156418	0.0162283	-0.0257573	-10.4465	3.30E-15	-0.214464	0	0	-0.00348866	-2.86612	13.2891	-3.99442	297.423	391.941	638.777	374.418	374.418	374.418	10.2801	-74.735	2.97972	250.81	442.745	190.778	194.761	194.761	194.761	-75.2312	-3.64973	-9.27142	14.1742	2.933	1.31832	0.0246691	-0.114806	1.84654	0.659346	18.312	0.387585	0	0	0.0040231
377	0	7.92957	0	0	7.9376	-0.05544	2.56967	-0.155322	0.017274	-0.0257972	-9.90705	-4.27E-15	-0.252208	0	0	-0.00410796	-2.67156	13.4206	-3.66364	297.714	391.201	638.965	374.582	374.582	374.582	10.2904	-73.8568	2.74218	245.383	442.851	190.938	194.761	194.761	194.761	-74.3558	-3.76723	-9.18894	14.1572	2.823	1.12733	0.0403807	-0.0742934	1.85391	-10.0044	28.7468	-0.121811	0	0	0.00725604
378	0	7.70141	0	0	7.71154	-0.0647246	2.92697	-0.153726	0.0182389	-0.0254794	-9.22293	-1.82E-15	-0.274898	0	0	-0.0046745	-2.45144	13.5077	-3.31845	298.352	390.511	639.177	374.801	374.801	374.801	10.27	-72.902	2.48798	240.006	442.95	191.124	194.761	194.761	194.761	-73.401	-3.87628	-9.07993	14.1644	2.68718	0.912596	0.0587632	-0.0314286	1.85734	-22.1651	39.3756	-0.715534	0	0	0.0127865
379	0	7.42346	0	0	7.4361	-0.0753075	3.33395	-0.151597	0.01902	-0.0247611	-8.37804	1.99E-15	-0.2925	0	0	-0.00514433	-2.20737	13.545	-2.96514	299.359	389.887	639.405	375.084	375.084	375.084	10.2145	-71.8634	2.21966	234.685	443.046	191.324	194.761	194.761	194.761	-72.3589	-3.97299	-8.94277	14.1948	2.52351	0.679806	0.0810653	0.0128975	1.856	-36.0898	49.8655	-1.39383	0	0	0.020838
380	0	7.0866	0	0	7.10221	-0.0871699	3.78974	-0.148965	0.0195813	-0.0237409	-7.36721	-3.13E-15	-0.308444	0	0	-0.00545221	-1.94128	13.5276	-2.60942	300.755	389.345	639.638	375.441	375.441	375.441	10.1195	-70.7318	1.94084	229.425	443.14	191.519	194.761	194.761	194.761	-71.22	-4.05267	-8.77619	14.248	2.33033	0.435766	0.107607	0.0562701	1.84941	-51.6946	59.6992	-2.13875	0	0	0.0315063
381	0	6.67922	0	0	6.6981	-0.100274	4.29266	-0.145897	0.0197804	-0.0225665	-6.19652	-3.09E-15	-0.335817	0	0	-0.00549055	-1.65522	13.4506	-2.25594	302.56	388.9	639.866	375.877	375.877	375.877	9.98027	-69.4963	1.65622	224.235	443.234	191.689	194.761	194.761	194.761	-69.9729	-4.1098	-8.57921	14.3235	2.10619	0.188306	0.137218	0.0972686	1.83707	-68.6346	68.504	-2.91957	0	0	0.0448156
382	0	6.18694	0	0	6.20916	-0.114552	4.83991	-0.142506	0.0196457	-0.0215918	-4.88808	-2.33E-15	-0.368707	0	0	-0.00514371	-1.35123	13.31	-1.90839	304.792	388.567	640.078	376.395	376.395	376.395	9.79201	-68.1439	1.37171	219.118	443.328	191.808	194.761	194.761	194.761	-68.6041	-4.13792	-8.35107	14.422	1.85033	-0.0539034	0.167217	0.134203	1.81905	-85.9498	75.9976	-3.67327	0	0	0.0606531
383	0	5.59267	0	0	5.61793	-0.129884	5.42655	-0.138943	0.0190061	-0.0212128	-3.48232	-1.99E-15	-0.418554	0	0	-0.00426344	-1.03139	13.1018	-1.56997	307.465	388.359	640.264	376.996	376.996	376.996	9.54974	-66.6596	1.09457	214.076	443.423	191.85	194.761	194.761	194.761	-67.0983	-4.12961	-8.09117	14.5455	1.56306	-0.281738	0.192346	0.16467	1.79479	-102.249	81.7126	-4.32235	0	0	0.0785765
384	0	4.87685	0	0	4.90419	-0.146072	6.04472	-0.1354	0.0178531	-0.0220233	-2.04548	-2.96E-15	-0.47827	0	0	-0.0027515	-0.69759	12.8226	-1.24464	310.592	388.285	640.413	377.675	377.675	377.675	9.24849	-65.0268	0.83349	209.107	443.514	191.788	194.761	194.761	194.761	-65.4386	-4.07656	-7.79905	14.6983	1.24669	-0.486175	0.206833	0.184637	1.7653	-115.648	84.9951	-4.76601	0	0	0.097635
385	0	4.01786	0	0	4.04537	-0.162809	6.68236	-0.132127	0.0161715	-0.0245182	-0.6783	3.34E-15	-0.53918	0	0	-0.000619324	-0.351252	12.4691	-0.93817	314.174	388.353	640.517	378.427	378.427	378.427	8.88369	-63.2275	0.59836	204.202	443.596	191.597	194.761	194.761	194.761	-63.6069	-3.96985	-7.4743	14.8879	0.905676	-0.659347	0.20756	0.192609	1.73121	-125.009	85.5959	-4.92838	0	0	0.116955
386	0	2.993	0	0	3.01762	-0.179662	7.32274	-0.12951	0.0139754	-0.0292061	0.469824	2.50E-15	-0.589531	0	0	0.00187326	0.00691371	12.0382	-0.65876	318.208	388.566	640.568	379.245	379.245	379.245	8.45189	-61.2434	0.399898	199.344	443.66	191.259	194.761	194.761	194.761	-61.5851	-3.80083	-7.11667	15.1249	0.546138	-0.795557	0.194664	0.18817	1.69511	-129.593	83.2088	-4.73248	0	0	0.135257
387	0	1.78029	0	0	1.79755	-0.19607	7.94448	-0.128113	0.0114543	-0.0363923	1.19115	3.47E-15	-0.601115	0	0	0.00401482	0.376879	11.5275	-0.416542	322.681	388.927	640.559	380.121	380.121	380.121	7.95181	-59.057	0.248702	194.506	443.694	190.768	194.761	194.761	194.761	-59.3565	-3.56234	-6.72626	15.4218	0.174391	-0.892145	0.173734	0.174736	1.65999	-130.073	78.3023	-4.1818	0	0	0.151934
388	0	0.361221	0	0	0.365257	-0.211373	8.52261	-0.128669	0.00872809	-0.0461422	1.22369	-7.61E-16	-0.554598	0	0	0.0045022	0.759219	10.9351	-0.221501	327.575	389.43	640.487	381.047	381.047	381.047	7.38581	-56.6543	0.153801	189.659	443.686	190.134	194.761	194.761	194.761	-56.9082	-3.25067	-6.30387	15.7909	-0.204376	-0.949442	0.15573	0.156598	1.62918	-128.485	71.1773	-3.28732	0	0	0.167101
389	0	-1.27585	0	0	-1.29187	-0.224858	9.03063	-0.132095	0.00607323	-0.0582654	0.260035	-3.05E-15	-0.416934	0	0	0.00131914	1.15466	10.2611	-0.0802053	332.869	390.07	640.349	382.017	382.017	382.017	6.76105	-54.0276	0.120785	184.773	443.624	189.393	194.761	194.761	194.761	-54.2342	-2.86762	-5.85133	16.2417	-0.587715	-0.969368	0.151092	0.139229	1.60505	-127.271	62.6474	-2.12836	0	0	0.18236
390	0	-3.13139	0	0	-3.17444	-0.235822	9.44263	-0.139484	0.00374302	-0.0723084	-2.0257	-2.88E-15	-0.155625	0	0	-0.00808429	1.56356	9.50731	0.00703816	338.544	390.837	640.146	383.022	383.022	383.022	6.09044	-51.1793	0.14984	179.829	443.497	188.61	194.761	194.761	194.761	-51.3393	-2.42251	-5.37204	16.7789	-0.976835	-0.954095	0.161816	0.127205	1.59126	-127.581	53.4379	-0.765771	0	0	0.199044
391	0	-5.19026	0	0	-5.26629	-0.243599	9.73431	-0.151893	0.00199285	-0.0875974	-5.91487	2.31E-15	0.266536	0	0	-0.02614	1.98514	8.67736	0.0464938	344.586	391.718	639.887	384.05	384.049	384.049	5.393	-48.1269	0.234095	174.829	443.302	187.882	194.761	194.761	194.761	-48.2436	-1.93346	-4.87187	17.4025	-1.37541	-0.90554	0.18245	0.122363	1.58737	-129.428	44.1889	0.730562	0	0	0.217596
392	0	-7.4179	0	0	-7.53027	-0.247565	9.88282	-0.170004	0.0010361	-0.102567	-11.5579	-1.29E-15	0.890165	0	0	-0.0539543	2.41695	7.77625	0.048967	350.977	392.695	639.581	385.083	385.083	385.083	4.69341	-44.9073	0.358505	169.816	443.043	187.337	194.761	194.761	194.761	-44.9862	-1.4278	-4.36003	18.11	-1.78731	-0.825428	0.208574	0.124727	1.59415	-134.041	35.5427	2.27328	0	0	0.240645
393	0	-9.75757	0	0	-9.90555	-0.247159	9.86764	-0.193647	0.000945243	-0.115418	-18.873	-5.01E-15	1.74593	0	0	-0.0897902	2.8548	6.80958	0.0271584	357.697	393.75	639.25	386.1	386.1	386.1	4.02048	-41.5803	0.499838	164.886	442.734	187.126	194.761	194.761	194.761	-41.6288	-0.940818	-3.84995	18.8982	-2.21403	-0.715798	0.234338	0.13214	1.60734	-142.27	27.9231	3.79621	0	0	0.271311
394	0	-12.1308	0	0	-12.3084	-0.241921	9.6714	-0.221371	0.0016108	-0.123958	-27.4715	5.12E-15	2.83631	0	0	-0.128054	3.29311	5.78296	-0.00715371	364.725	394.86	638.919	387.07	387.07	387.07	3.40475	-38.2287	0.62836	160.199	442.403	187.403	194.761	194.761	194.761	-38.2551	-0.512486	-3.35954	19.7659	-2.65305	-0.579407	0.256615	0.140959	1.62317	-155.114	21.3198	5.29984	0	0	0.313702
395	0	-14.4417	0	0	-14.6376	-0.231547	9.28211	-0.250439	0.00270553	-0.126335	-36.6615	-4.23E-16	4.10937	0	0	-0.159852	3.72562	4.70159	-0.0449262	372.029	396.004	638.617	387.96	387.96	387.96	2.87483	-34.955	0.711828	155.978	442.084	188.298	194.761	194.761	194.761	-34.9672	-0.181935	-2.91023	20.7144	-3.09743	-0.419981	0.278234	0.148419	1.63473	-173.74	15.6732	6.82708	0	0	0.373291
396	0	-16.5862	0	0	-16.7847	-0.21597	8.69597	-0.277317	0.00381043	-0.121703	-45.5469	-1.86E-15	5.44852	0	0	-0.175534	4.14616	3.57018	-0.0796292	379.573	397.157	638.378	388.734	388.734	388.734	2.4539	-31.8719	0.721607	152.491	441.815	189.89	194.761	194.761	194.761	-31.8766	0.0197649	-2.52486	21.747	-3.53736	-0.241985	0.300151	0.151267	1.63899	-197.029	10.4514	8.49805	0	0	0.450905
397	0	-18.4632	0	0	-18.6475	-0.195401	7.91914	-0.298673	0.00466352	-0.110381	-53.212	7.44E-15	6.69287	0	0	-0.168421	4.54939	2.39304	-0.106465	387.32	398.296	638.236	389.357	389.357	389.357	2.1572	-29.0906	0.639485	150.019	441.631	192.193	194.761	194.761	194.761	-29.0928	0.0763545	-2.22459	22.8678	-3.96205	-0.0498537	0.32372	0.145721	1.63226	-222.954	5.04042	10.3683	0	0	0.544107
398	0	-19.9869	0	0	-20.1421	-0.170332	6.96843	-0.311971	0.0049748	-0.0938594	-58.8829	-1.52E-15	7.64102	0	0	-0.137711	4.93158	1.17427	-0.121206	395.231	399.399	638.225	389.801	389.801	389.801	1.99154	-26.7081	0.463219	148.819	441.553	195.15	194.761	194.761	194.761	-26.7111	-0.00925233	-2.02621	24.0795	-4.36233	0.15185	0.347227	0.129256	1.61634	-247.922	-1.19394	12.4871	0	0	0.644195
399	0	-21.0963	0	0	-21.2129	-0.1415	5.87029	-0.316074	0.00458286	-0.0743761	-62.0762	-4.57E-15	8.11404	0	0	-0.0891314	5.29105	-0.0821281	-0.119672	403.267	400.446	638.373	390.044	390.044	390.044	1.95626	-24.7971	0.208475	149.094	441.587	198.647	194.761	194.761	194.761	-24.8032	-0.214859	-1.94017	25.3818	-4.73292	0.358571	0.368876	0.101282	1.59353	-268.788	-8.52633	14.8031	0	0	0.740312
400	0	-21.7603	0	0	-21.8362	-0.109841	4.65943	-0.310944	0.00326306	-0.054083	-62.6255	4.57E-15	7.98943	0	0	-0.0328653	5.62834	-1.37195	-0.0974459	411.391	401.419	638.707	390.08	390.08	390.08	2.04495	-23.4004	-0.0935718	150.968	441.724	202.536	194.761	194.761	194.761	-23.4116	-0.503049	-1.96969	26.7707	-5.07376	0.565624	0.387924	0.0656147	1.56942	-283.345	-16.7654	17.2651	0	0	0.821422
401	0	-21.9788	0	0	-22.019	-0.0764324	3.3772	-0.297462	0.000858331	-0.0350475	-60.6765	-1.52E-15	7.2459	0	0	0.0199815	5.94558	-2.69063	-0.0499345	419.565	402.304	639.245	389.91	389.91	389.91	2.24653	-22.5296	-0.401998	154.485	441.941	206.66	194.761	194.761	194.761	-22.5478	-0.828166	-2.11096	28.2371	-5.39011	0.76786	0.40011	0.0292736	1.54797	-289.438	-25.2659	19.7564	0	0	0.875163
402	0	-21.78	0	0	-21.795	-0.0424519	2.06951	-0.277131	-0.00257729	-0.0184569	-56.6289	6.85E-15	5.98039	0	0	0.0608253	6.24541	-4.03311	0.0266318	427.755	403.089	640.006	389.55	389.55	389.55	2.54574	-22.1678	-0.674253	159.616	442.205	210.868	194.761	194.761	194.761	-22.1952	-1.14464	-2.35368	29.7681	-5.69032	0.959912	0.402865	0.00216392	1.53274	-286.322	-32.8849	22.1257	0	0	0.893762
403	0	-21.215	0	0	-21.2171	-0.00910193	0.783987	-0.251898	-0.00656128	-0.00503263	-51.0595	-1.35E-15	4.39987	0	0	0.0856181	6.52942	-5.39367	0.133923	435.923	403.766	640.999	389.023	389.023	389.023	2.92367	-22.276	-0.873695	166.268	442.475	215.027	194.761	194.761	194.761	-22.3144	-1.41423	-2.68252	31.3477	-5.9824	1.13629	0.393167	-0.00531293	1.52654	-273.772	-37.871	24.0585	0	0	0.873514
404	0	-20.3503	0	0	-20.3509	0.0224795	-0.434116	-0.224005	-0.0104352	0.00533387	-44.6324	-6.60E-15	2.75378	0	0	0.0948713	6.79669	-6.76591	0.270387	444.025	404.327	642.236	388.357	388.357	388.357	3.35891	-22.7994	-0.975327	174.306	442.715	219.024	194.761	194.761	194.761	-22.8497	-1.61105	-3.07895	32.9587	-6.26997	1.2917	0.372657	0.00897767	1.52695	-253.504	-39.5269	25.2937	0	0	0.819068
405	0	-19.2601	0	0	-19.2674	0.0512997	-1.54541	-0.195793	-0.0133398	0.013067	-38.0065	6.09E-15	1.29669	0	0	0.0923046	7.04364	-8.14264	0.431077	452.018	404.767	643.721	387.579	387.579	387.579	3.82948	-23.6752	-0.967907	183.572	442.891	222.768	194.761	194.761	194.761	-23.7375	-1.72305	-3.52361	34.5836	-6.55067	1.42165	0.347618	0.0366832	1.5317	-228.536	-38.2766	25.527	0	0	0.741075
406	0	-18.0188	0	0	-18.0368	0.0765785	-2.51921	-0.169389	-0.0147499	0.0187944	-31.7469	3.38E-16	0.207595	0	0	0.0827735	7.2654	-9.51573	0.608981	459.854	405.082	645.456	386.72	386.72	386.72	4.31534	-24.8398	-0.852963	193.904	442.982	226.184	194.761	194.761	194.761	-24.913	-1.75062	-3.99858	36.2046	-6.81745	1.52336	0.325885	0.0658828	1.5354	-202.42	-35.2795	24.7008	0	0	0.652661
407	0	-16.6943	0	0	-16.7234	0.0977757	-3.33469	-0.146377	-0.01428	0.022918	-26.2602	2.37E-15	-0.402	0	0	0.0706528	7.45775	-10.876	0.796731	467.485	405.27	647.434	385.811	385.811	385.811	4.80045	-26.2336	-0.641355	205.148	442.979	229.212	194.761	194.761	194.761	-26.3158	-1.70317	-4.48928	37.8026	-7.06151	1.59618	0.310837	0.0894755	1.53542	-177.22	-30.9532	22.7839	0	0	0.562519
408	0	-15.3438	0	0	-15.3818	0.114613	-3.98148	-0.127691	-0.0119909	0.0255671	-21.7753	3.38E-15	-0.515018	0	0	0.0588893	7.61802	-12.2132	0.987601	474.868	405.33	649.637	384.887	384.887	384.887	5.27424	-27.8055	-0.349497	217.174	442.885	231.807	194.761	194.761	194.761	-27.8945	-1.59567	-4.98553	39.3577	-7.27448	1.64164	0.303024	0.105718	1.53069	-153.902	-25.54	19.9614	0	0	0.475503
409	0	-14.0117	0	0	-14.0552	0.127087	-4.46001	-0.113616	-0.0080796	0.0268674	-18.3559	3.38E-16	-0.170106	0	0	0.0489323	7.74542	-13.5166	1.17567	481.96	405.26	652.042	383.98	383.98	383.98	5.73211	-29.5144	0.00416576	229.874	442.719	233.937	194.761	194.761	194.761	-29.608	-1.4456	-5.48205	40.85	-7.44881	1.66288	0.300348	0.116083	1.52053	-132.678	-19.1127	16.4057	0	0	0.393829
410	0	-12.7295	0	0	-12.7746	0.135439	-4.78008	-0.103887	-0.00301428	0.026671	-15.9356	2.54E-15	0.539008	0	0	0.0410832	7.84058	-14.7749	1.35539	488.723	405.06	654.617	383.121	383.121	383.121	6.17508	-31.33	0.402116	243.167	442.506	235.586	194.761	194.761	194.761	-31.4264	-1.27044	-5.97824	42.2601	-7.57809	1.66407	0.299305	0.123512	1.50546	-112.927	-11.9623	12.3857	0	0	0.317069
411	0	-11.5167	0	0	-11.5606	0.140139	-4.96005	-0.0980245	0.00277135	0.0249297	-14.3772	-1.78E-15	1.50569	0	0	0.0350796	7.90504	-15.9771	1.52098	495.123	404.733	657.326	382.334	382.334	382.334	6.6087	-33.2311	0.829444	256.991	442.28	236.755	194.761	194.761	194.761	-33.3295	-1.08635	-6.47738	43.5704	-7.65667	1.64978	0.297211	0.13053	1.48634	-94.2855	-4.44705	8.14169	0	0	0.245691
412	0	-10.3836	0	0	-10.4241	0.141828	-5.02472	-0.0953248	0.00876424	0.021662	-13.4981	-8.93E-16	2.60738	0	0	0.0304674	7.94069	-17.1125	1.66593	501.126	404.279	660.126	381.637	381.637	381.637	7.04185	-35.2046	1.27497	271.302	442.078	237.46	194.761	194.761	194.761	-35.3049	-0.907151	-6.98576	44.7665	-7.67952	1.62471	0.291779	0.138188	1.46345	-76.2749	2.94726	3.90851	0	0	0.179996
413	0	-9.33334	0	0	-9.36936	0.141266	-5.0032	-0.0952054	0.0145991	0.0169404	-13.123	-1.18E-15	3.73539	0	0	0.0268955	7.9496	-18.1715	1.78285	506.702	403.7	662.975	381.043	381.043	381.043	7.48516	-37.2427	1.7314	286.064	441.937	237.731	194.761	194.761	194.761	-37.3463	-0.744054	-7.51147	45.8369	-7.64261	1.59365	0.282636	0.147613	1.43776	-58.9041	10.0313	-0.14081	0	0	0.1215
414	0	-8.36388	0	0	-8.39512	0.139267	-4.92669	-0.0970717	0.0199518	0.0108558	-13.081	0	4.78758	0	0	0.0241249	7.93376	-19.1459	1.86374	511.826	402.999	665.827	380.556	380.556	380.556	7.9497	-39.3417	2.19527	301.246	441.89	237.61	194.761	194.761	194.761	-39.4509	-0.605605	-8.06329	46.7744	-7.54297	1.56144	0.269365	0.157227	1.40956	-42.0385	16.3844	-3.85976	0	0	0.0710935
415	0	-7.47034	0	0	-7.49708	0.136642	-4.82617	-0.100373	0.0245406	0.00366114	-13.2173	3.38E-15	5.67207	0	0	0.022005	7.89514	-20.029	1.90034	516.474	402.177	668.635	380.173	380.173	380.173	8.44565	-41.4998	2.66624	316.82	441.969	237.15	194.761	194.761	194.761	-41.6182	-0.497933	-8.64952	47.5754	-7.37942	1.53333	0.25361	0.16699	1.37997	-26.0529	22.0854	-7.16579	0	0	0.0301172
416	0	-6.64663	0	0	-6.66945	0.134134	-4.73008	-0.104638	0.0282498	-0.00446425	-13.3983	3.38E-16	6.3236	0	0	0.0203994	7.83582	-20.8156	1.8848	520.629	401.24	671.356	379.886	379.886	379.886	8.9811	-43.7158	3.14636	332.754	442.194	236.409	194.761	194.761	194.761	-43.8481	-0.42497	-9.27687	48.2401	-7.15258	1.51502	0.23534	0.174423	1.34912	-10.823	26.9356	-10.0361	0	0	-0.00150571
417	0	-5.88688	0	0	-5.9065	0.132365	-4.66231	-0.109408	0.0309484	-0.0132119	-13.5075	-1.35E-15	6.69021	0	0	0.0191246	7.75809	-21.5028	1.81026	524.278	400.192	673.943	379.685	379.685	379.685	9.56105	-45.9874	3.63913	349.013	442.582	235.449	194.761	194.761	194.761	-46.1399	-0.38878	-9.94944	48.7721	-6.86545	1.51294	0.21793	0.179134	1.31847	2.90303	31.0914	-12.4624	0	0	-0.0233628
418	0	-5.18679	0	0	-5.2039	0.131801	-4.6407	-0.114328	0.0327427	-0.0224584	-13.4589	-3.38E-16	6.76161	0	0	0.0179505	7.66451	-22.0892	1.67164	527.414	399.039	676.357	379.557	379.557	379.557	10.1867	-48.3107	4.14859	365.553	443.136	234.332	194.761	194.761	194.761	-48.4907	-0.389778	-10.6679	49.1779	-6.52326	1.53382	0.200979	0.180259	1.28887	15.481	34.6993	-14.547	0	0	-0.0369978
419	0	-4.54454	0	0	-4.55975	0.132731	-4.67636	-0.119075	0.0337544	-0.031877	-13.1944	3.38E-16	6.54878	0	0	0.0166334	7.55795	-22.5753	1.46607	530.038	397.789	678.56	379.485	379.485	379.485	10.855	-50.6784	4.67825	382.327	443.853	233.117	194.761	194.761	194.761	-50.8946	-0.426978	-11.4292	49.4663	-6.13367	1.58457	0.186688	0.178616	1.26166	26.4024	38.0391	-16.3601	0	0	-0.0434772
420	0	-3.9615	0	0	-3.97531	0.135266	-4.77348	-0.123589	0.0343218	-0.0413046	-12.7101	-3.05E-15	6.10103	0	0	0.0150067	7.44136	-22.9637	1.19328	532.156	396.45	680.519	379.456	379.456	379.456	11.559	-53.0799	5.23046	399.281	444.72	231.854	194.761	194.761	194.761	-53.342	-0.498124	-12.2264	49.648	-5.70652	1.67142	0.175115	0.176201	1.23872	35.793	41.6214	-18.0505	0	0	-0.0448479
421	0	-3.44232	0	0	-3.45511	0.13936	-4.93023	-0.12795	0.0347272	-0.050462	-12.045	0	5.4742	0	0	0.0130099	7.31755	-23.2583	0.855764	533.781	395.033	682.207	379.455	379.455	379.455	12.2882	-55.501	5.80573	416.354	445.72	230.59	194.761	194.761	194.761	-55.8192	-0.599858	-13.0492	49.735	-5.25336	1.79904	0.167467	0.174451	1.22108	43.3198	45.7266	-19.6964	0	0	-0.0428096
422	0	-2.99428	0	0	-3.00638	0.144832	-5.13969	-0.132379	0.0351832	-0.0591638	-11.2747	-6.77E-16	4.72403	0	0	0.0106946	7.18881	-23.4651	0.458694	534.933	393.549	683.603	379.467	379.466	379.466	13.0297	-57.9244	6.40237	433.484	446.83	229.361	194.761	194.761	194.761	-58.3092	-0.727957	-13.8848	49.7406	-4.78686	1.96975	0.164494	0.175377	1.21039	48.8771	50.6748	-21.3391	0	0	-0.0391656
423	0	-2.62651	0	0	-2.63819	0.151403	-5.39099	-0.137188	0.0358059	-0.0671601	-10.4981	3.21E-15	3.89876	0	0	0.00818401	7.05679	-23.5911	0.00983084	535.638	392.01	684.694	379.478	379.478	379.479	13.7686	-60.3305	7.01629	450.609	448.026	228.194	194.761	194.761	194.761	-60.7921	-0.877538	-14.7188	49.6785	-4.31984	2.18277	0.167351	0.179003	1.20676	52.0878	56.3403	-22.9351	0	0	-0.0351273
424	0	-2.34857	0	0	-2.36011	0.158707	-5.67012	-0.142593	0.0366636	-0.0742906	-9.80792	2.03E-15	3.04075	0	0	0.00560956	6.92234	-23.6446	-0.48072	535.929	390.431	685.474	379.478	379.478	379.478	14.4895	-62.6992	7.64084	467.669	449.284	227.115	194.761	194.761	194.761	-63.2467	-1.04341	-15.5352	49.5629	-3.86444	2.4341	0.177701	0.185759	1.21104	52.5994	62.6757	-24.4305	0	0	-0.0317876
425	0	-2.16931	0	0	-2.1811	0.166321	-5.96078	-0.148617	0.0377184	-0.080562	-9.27215	-4.44E-15	2.17819	0	0	0.00306678	6.78559	-23.6349	-1.00065	535.842	388.824	685.944	379.456	379.456	379.455	15.1771	-65.0107	8.26714	484.612	450.581	226.144	194.761	194.761	194.761	-65.6515	-1.22035	-16.3182	49.4076	-3.43137	2.71648	0.195065	0.195724	1.22301	50.6885	69.4661	-25.7281	0	0	-0.0296358
426	0	-2.09603	0	0	-2.10856	0.173785	-6.24544	-0.155203	0.0388364	-0.0859448	-8.94141	3.46E-15	1.32398	0	0	0.000603095	6.64594	-23.5714	-1.53606	535.42	387.201	686.113	379.4	379.4	379.4	15.817	-67.2467	8.88434	501.39	451.894	225.298	194.761	194.761	194.761	-67.986	-1.40334	-17.0523	49.2256	-3.02917	3.02001	0.219288	0.208124	1.2427	46.4281	76.2321	-26.6868	0	0	-0.0286411
427	0	-2.13369	0	0	-2.14752	0.180625	-6.50602	-0.162074	0.039795	-0.090706	-8.83331	-2.41E-15	0.475088	0	0	-0.00177957	6.50226	-23.4639	-2.07215	534.708	385.578	685.994	379.304	379.304	379.304	16.3962	-69.3912	9.48031	517.962	453.203	224.596	194.761	194.761	194.761	-70.2314	-1.5878	-17.7229	49.0288	-2.66408	3.33302	0.24886	0.222918	1.26936	40.5977	82.5965	-27.199	0	0	-0.028396
428	0	-2.28427	0	0	-2.30012	0.186375	-6.72488	-0.168925	0.040298	-0.0951311	-8.95325	2.11E-15	-0.384779	0	0	-0.00409564	6.35281	-23.3219	-2.5937	533.755	383.964	685.61	379.161	379.161	379.161	16.9037	-71.4312	10.0421	534.291	454.491	224.058	194.761	194.761	194.761	-72.3715	-1.76967	-18.3168	48.8273	-2.33968	3.64263	0.282071	0.238861	1.30341	33.8495	87.872	-27.1364	0	0	-0.0282285
429	0	-2.5466	0	0	-2.56512	0.190593	-6.88527	-0.17535	0.0401301	-0.0994897	-9.28964	-3.64E-15	-1.26783	0	0	-0.00634083	6.19567	-23.1544	-3.08616	532.609	382.371	684.984	378.965	378.965	378.965	17.33	-73.3572	10.5566	550.345	455.737	223.701	194.761	194.761	194.761	-74.3935	-1.94546	-18.8219	48.6293	-2.05719	3.93589	0.31584	0.254872	1.34176	27.2302	91.5857	-26.4701	0	0	-0.0275554
430	0	-2.91573	0	0	-2.93747	0.192876	-6.97205	-0.181076	0.0390527	-0.104169	-9.83616	-5.08E-16	-2.1871	0	0	-0.0084801	6.02878	-22.9695	-3.53628	531.319	380.811	684.145	378.715	378.715	378.715	17.6671	-75.1638	11.0108	566.093	456.92	223.545	194.761	194.761	194.761	-76.2886	-2.11235	-19.2273	48.4409	-1.81575	4.20053	0.34919	0.269855	1.38536	21.3354	93.1881	-25.1595	0	0	-0.0261166
431	0	-3.38264	0	0	-3.40787	0.192871	-6.97186	-0.185808	0.0370581	-0.109395	-10.5759	-1.52E-15	-3.1266	0	0	-0.0104243	5.85017	-22.7745	-3.93278	529.93	379.292	683.125	378.409	378.409	378.409	17.9083	-76.85	11.3922	581.506	458.015	223.606	194.761	194.761	194.761	-78.0525	-2.26822	-19.5233	48.2663	-1.61243	4.42538	0.377525	0.28239	1.42966	17.5242	92.5043	-23.3027	0	0	-0.0237295
432	0	-3.93392	0	0	-3.96246	0.190279	-6.87333	-0.189383	0.0341876	-0.11544	-11.4905	2.88E-15	-4.05588	0	0	-0.0120413	5.65829	-22.5754	-4.26709	528.485	377.823	681.954	378.049	378.049	378.049	18.0478	-78.4195	11.6893	596.553	458.996	223.9	194.761	194.761	194.761	-79.686	-2.41185	-19.7007	48.1076	-1.44289	4.60139	0.401716	0.291337	1.47508	15.8903	89.389	-20.9674	0	0	-0.0207834
433	0	-4.55149	0	0	-4.58254	0.184849	-6.6668	-0.191683	0.0307177	-0.122455	-12.5433	2.54E-15	-4.91044	0	0	-0.0131589	5.4522	-22.3769	-4.5335	527.02	376.414	680.663	377.639	377.639	377.639	18.0809	-79.8809	11.8914	611.202	459.829	224.441	194.761	194.761	194.761	-81.1952	-2.54297	-19.7514	47.9655	-1.30139	4.72165	0.417848	0.296043	1.51826	17.738	84.0786	-18.2871	0	0	-0.0173678
434	0	-5.21257	0	0	-5.2448	0.176394	-6.34485	-0.192663	0.0270862	-0.130605	-13.6724	-3.89E-15	-5.60322	0	0	-0.0135937	5.23169	-22.1827	-4.7294	525.568	375.073	679.283	377.187	377.187	377.187	18.0044	-81.2475	11.9896	625.416	460.483	225.24	194.761	194.761	194.761	-82.5917	-2.66242	-19.6686	47.8395	-1.18132	4.78183	0.426192	0.295904	1.55861	23.3486	76.9386	-15.366	0	0	-0.0138009
435	0	-5.89017	0	0	-5.92168	0.164793	-5.90247	-0.192131	0.0237578	-0.13988	-14.7623	4.65E-15	-6.04342	0	0	-0.0131614	4.99742	-21.9949	-4.85535	524.154	373.808	677.84	376.701	376.701	376.701	17.8172	-82.5365	11.9767	639.152	460.924	226.303	194.761	194.761	194.761	-83.8918	-2.77212	-19.4477	47.7278	-1.07561	4.78031	0.424508	0.291646	1.59439	33.6481	68.6603	-12.291	0	0	-0.0100848
436	0	-6.5542	0	0	-6.58287	0.150015	-5.33793	-0.18974	0.0211567	-0.150365	-15.6451	-4.23E-16	-6.14935	0	0	-0.0117507	4.75092	-21.8146	-4.91507	522.798	372.629	676.358	376.192	376.192	376.193	17.5209	-83.7676	11.8484	652.362	461.122	227.635	194.761	194.761	194.761	-85.115	-2.87492	-19.0871	47.6283	-0.977123	4.71817	0.412223	0.283022	1.62506	49.2481	59.681	-9.07757	0	0	-0.00601317
437	0	-7.1737	0	0	-7.19757	0.132135	-4.65352	-0.185007	0.0196113	-0.161693	-16.1174	4.06E-15	-5.85912	0	0	-0.00944485	4.49464	-21.6419	-4.91524	521.514	371.544	674.855	375.673	375.673	375.673	17.1203	-84.9603	11.6033	664.983	461.052	229.229	194.761	194.761	194.761	-86.2819	-2.97412	-18.5887	47.5382	-0.87943	4.59923	0.389928	0.270979	1.6491	70.0349	50.7257	-5.72778	0	0	-0.0013595
438	0	-7.72017	0	0	-7.7378	0.111348	-3.85615	-0.177392	0.0194572	-0.173799	-15.9741	3.81E-16	-5.12429	0	0	-0.00665629	4.23183	-21.4756	-4.86515	520.308	370.561	673.347	375.157	375.157	375.157	16.6237	-86.1309	11.2432	676.947	460.701	231.066	194.761	194.761	194.761	-87.4105	-3.07281	-17.9592	47.4542	-0.777319	4.42992	0.357141	0.25612	1.66602	96.4156	42.3374	-2.19992	0	0	0.00444851
439	0	-8.17061	0	0	-8.18159	0.087986	-2.95822	-0.166704	0.0208886	-0.186058	-15.0766	-4.38E-15	-3.92818	0	0	-0.00413805	3.96646	-21.3142	-4.77636	519.183	369.688	671.846	374.658	374.658	374.658	16.0431	-87.2895	10.7738	688.172	460.063	233.109	194.761	194.761	194.761	-88.513	-3.17329	-17.2097	47.3727	-0.667391	4.21905	0.316218	0.24007	1.67541	127.336	35.3084	1.52034	0	0	0.0118166
440	0	-8.51052	0	0	-8.51565	0.0625299	-1.97817	-0.153184	0.0241591	-0.198261	-13.3844	-2.50E-15	-2.26978	0	0	-0.00282048	3.70304	-21.155	-4.66202	518.135	368.932	670.359	374.19	374.19	374.19	15.3939	-88.4374	10.2051	698.57	459.148	235.298	194.761	194.761	194.761	-89.5935	-3.2765	-16.3571	47.2896	-0.548352	3.97747	0.267923	0.223693	1.67718	162.245	30.1467	5.45362	0	0	0.0213818
441	0	-8.73521	0	0	-8.7364	0.0356182	-0.940829	-0.137496	0.0291031	-0.209407	-10.9623	-3.47E-15	-0.213798	0	0	-0.00337115	3.44642	-20.9954	-4.53644	517.155	368.297	668.889	373.765	373.765	373.765	14.6946	-89.5665	9.55172	708.05	457.981	237.552	194.761	194.761	194.761	-90.6469	-3.38199	-15.4234	47.2007	-0.421173	3.71771	0.216485	0.20937	1.67306	198.663	27.4992	9.53979	0	0	0.033377
442	0	-8.85015	0	0	-8.8502	0.00802715	0.123331	-0.120523	0.0354742	-0.21911	-7.95872	2.84E-15	2.14288	0	0	-0.0059282	3.20142	-20.8321	-4.41435	516.233	367.79	667.438	373.393	373.393	373.393	13.9662	-90.6601	8.83304	716.522	456.606	239.772	194.761	194.761	194.761	-91.6597	-3.48785	-14.4353	47.1016	-0.288447	3.45327	0.163827	0.197514	1.66343	234.977	27.3745	13.697	0	0	0.0481327
443	0	-8.87039	0	0	-8.87227	-0.0193594	1.17952	-0.103334	0.042704	-0.226331	-4.59042	-6.34E-16	4.6535	0	0	-0.00991495	2.97263	-20.6618	-4.3103	515.354	367.412	666.008	373.079	373.079	373.079	13.2308	-91.6939	8.07285	723.905	455.077	241.843	194.761	194.761	194.761	-92.6112	-3.59097	-13.4236	46.9881	-0.154192	3.198	0.114502	0.189268	1.65094	268.141	29.6543	17.7531	0	0	0.0653142
444	0	-8.81891	0	0	-8.82541	-0.0455992	2.19074	-0.087014	0.0501582	-0.230648	-1.11203	9.30E-16	7.15433	0	0	-0.0141952	2.76404	-20.481	-4.23823	514.503	367.165	664.597	372.826	372.826	372.826	12.5102	-92.6391	7.29854	730.133	453.463	243.646	194.761	194.761	194.761	-93.4752	-3.68718	-12.4207	46.8567	-0.0228145	2.96534	0.0709419	0.184301	1.63767	296.144	33.773	21.511	0	0	0.0843519
445	0	-8.72488	0	0	-8.73795	-0.0697506	3.12029	-0.0726919	0.0570896	-0.231292	2.19596	1.27E-15	9.4719	0	0	-0.017379	2.57889	-20.2867	-4.21078	513.661	367.049	663.207	372.629	372.629	372.629	11.8244	-93.4636	6.53932	735.16	451.837	245.062	194.761	194.761	194.761	-94.2228	-3.77154	-11.4592	46.7044	0.101243	2.76761	0.0372064	0.181876	1.62582	316.226	38.9233	24.7259	0	0	0.103871
446	0	-8.62099	0	0	-8.64151	-0.0909402	3.93451	-0.0613905	0.0628989	-0.228019	5.05523	6.77E-16	11.4573	0	0	-0.0182798	2.41952	-20.0758	-4.23887	512.811	367.063	661.84	372.482	372.482	372.482	11.1899	-94.1361	5.82441	738.966	450.274	245.985	194.761	194.761	194.761	-94.8246	-3.8387	-10.5694	46.5289	0.213964	2.61535	0.0159519	0.181228	1.61806	326.631	44.335	27.175	0	0	0.122103
447	0	-8.5404	0	0	-8.56826	-0.108421	4.60504	-0.0540168	0.0670525	-0.220771	7.20303	-5.08E-16	12.9845	0	0	-0.0162695	2.28725	-19.8455	-4.33104	511.934	367.202	660.501	372.372	372.372	372.372	10.6199	-94.6278	5.18084	741.555	448.841	246.327	194.761	194.761	194.761	-95.2536	-3.88343	-9.77752	46.3287	0.312196	2.51674	0.00817135	0.181405	1.61684	326.276	49.2178	28.6715	0	0	0.13706
448	0	-8.51399	0	0	-8.54821	-0.12162	5.11048	-0.0512429	0.0692474	-0.209647	8.41527	1.02E-15	13.9691	0	0	-0.0115346	2.18231	-19.5933	-4.49322	511.015	367.464	659.196	372.285	372.285	372.285	10.123	-94.9156	4.63106	742.955	447.596	246.029	194.761	194.761	194.761	-95.4873	-3.90123	-9.10389	46.1029	0.394076	2.4772	0.0151297	0.182	1.62303	314.46	53.1028	29.0854	0	0	0.146513
449	0	-8.56742	0	0	-8.60646	-0.130171	5.43755	-0.0535541	0.0692837	-0.194988	8.51335	3.38E-16	14.3567	0	0	-0.00507923	2.10384	-19.3174	-4.72836	510.038	367.841	657.936	372.203	372.203	372.203	9.70458	-94.9841	4.19142	743.216	446.581	245.064	194.761	194.761	194.761	-95.5107	-3.88896	-8.5622	45.8514	0.459369	2.49918	0.0361913	0.182758	1.63859	291.313	55.7423	28.3567	0	0	0.148509
450	0	-8.71893	0	0	-8.7608	-0.133947	5.58183	-0.061199	0.0671157	-0.177472	7.38177	-1.02E-15	14.1274	0	0	0.00146088	2.04991	-19.0161	-5.03636	508.991	368.328	656.733	372.111	372.111	372.111	9.36651	-94.8277	3.87071	742.408	445.821	243.444	194.761	194.761	194.761	-95.318	-3.84535	-8.15878	45.5745	0.509933	2.58219	0.0707138	0.183386	1.66276	257.599	57.0387	26.5128	0	0	0.141614
451	0	-8.9768	0	0	-9.01939	-0.133051	5.5476	-0.074122	0.0627468	-0.157868	4.99184	8.46E-16	13.2884	0	0	0.00622805	2.01758	-18.6886	-5.41396	507.863	368.918	655.604	371.991	371.991	371.991	9.10815	-94.4519	3.66947	740.614	445.323	241.217	194.761	194.761	194.761	-94.9143	-3.77144	-7.89244	45.2732	0.549732	2.72284	0.11637	0.184229	1.69529	214.854	57.1376	23.6543	0	0	0.125214
452	0	-9.33801	0	0	-9.37919	-0.127824	5.34782	-0.0918412	0.0563196	-0.136968	1.43257	-1.52E-15	11.8865	0	0	0.00769845	2.00301	-18.3345	-5.85472	506.65	369.604	654.565	371.83	371.83	371.83	8.92632	-93.8749	3.58002	737.931	445.075	238.473	194.761	194.761	194.761	-94.3168	-3.67069	-7.75463	44.9486	0.58486	2.91519	0.170765	0.18498	1.73428	164.967	56.1732	19.9547	0	0	0.0995117
453	0	-9.78753	0	0	-9.82534	-0.118817	5.00323	-0.113188	0.0481356	-0.116005	-3.05105	-9.30E-16	10.0154	0	0	0.00527095	2.00151	-17.9544	-6.34939	505.349	370.378	653.634	371.618	371.618	371.618	8.8152	-93.1267	3.58724	734.465	445.048	235.331	194.761	194.761	194.761	-93.5545	-3.54883	-7.72994	44.6021	0.623054	3.15125	0.230134	0.187155	1.77786	110.965	54.6634	15.6798	0	0	0.066039
454	0	-10.2993	0	0	-10.332	-0.106751	4.54104	-0.136309	0.0387698	-0.0956279	-8.06229	1.27E-15	7.82767	0	0	-0.000378716	2.00769	-17.5494	-6.88618	503.962	371.231	652.828	371.35	371.35	371.35	8.76608	-92.2483	3.67011	730.33	445.2	231.938	194.761	194.761	194.761	-92.6671	-3.4133	-7.79712	44.2349	0.673368	3.42131	0.290461	0.190329	1.82151	55.6819	52.9018	11.1301	0	0	0.0268101
455	0	-10.8388	0	0	-10.8655	-0.0924628	3.99296	-0.158686	0.0290811	-0.0769607	-13.0854	1.40E-15	5.52894	0	0	-0.00742705	2.01565	-17.1215	-7.45129	502.497	372.155	652.165	371.026	371.026	371.026	8.76726	-91.2876	3.80426	725.644	445.478	228.451	194.761	194.761	194.761	-91.7013	-3.2722	-7.93087	43.8479	0.745157	3.71446	0.347107	0.194636	1.86238	2.85624	51.2838	6.67177	0	0	-0.0150798
456	0	-11.3687	0	0	-11.389	-0.0768319	3.39255	-0.177827	0.0200295	-0.060342	-17.6037	2.00E-15	3.34487	0	0	-0.0136249	2.01916	-16.6735	-8.02972	500.962	373.141	651.658	370.653	370.653	370.653	8.80466	-90.2944	3.96498	720.525	445.828	225.02	194.761	194.761	194.761	-90.7055	-3.13318	-8.10435	43.4417	0.847113	4.01928	0.395893	0.199577	1.89512	-44.6872	50.1228	2.62157	0	0	-0.0569224
457	0	-11.8539	0	0	-11.868	-0.0607007	2.77214	-0.191897	0.0125638	-0.0461376	-21.2149	2.84E-15	1.48805	0	0	-0.0171849	2.01216	-16.2086	-8.60602	499.372	374.178	651.316	370.243	370.243	370.243	8.86309	-89.3143	4.1305	715.086	446.197	221.776	194.761	194.761	194.761	-89.7243	-3.00224	-8.29228	43.0162	0.986543	4.32442	0.434083	0.204788	1.91801	-84.6851	49.8014	-0.763611	0	0	-0.0963775
458	0	-12.2663	0	0	-12.2751	-0.0448171	2.16062	-0.200389	0.00736104	-0.0344195	-23.7339	-1.31E-15	0.112506	0	0	-0.0173979	1.98898	-15.7306	-9.16494	497.74	375.256	651.146	369.813	369.813	369.813	8.92795	-88.384	4.28409	709.432	446.545	218.811	194.761	194.761	194.761	-88.7934	-2.88305	-8.4734	42.5709	1.1687	4.61913	0.459511	0.208923	1.92815	-115.857	50.3232	-3.33498	0	0	-0.131739
459	0	-12.5869	0	0	-12.5918	-0.0297816	1.58129	-0.203732	0.00455567	-0.0250276	-25.1632	3.26E-15	-0.72869	0	0	-0.0146348	1.9448	-15.2434	-9.6922	496.081	376.366	651.146	369.385	369.385	369.385	8.98713	-87.53	4.41549	703.649	446.845	216.185	194.761	194.761	194.761	-87.9382	-2.77693	-8.63256	42.1048	1.39614	4.8939	0.471861	0.211559	1.92613	-138.063	51.6538	-5.07581	0	0	-0.162178
460	0	-12.8058	0	0	-12.808	-0.0160329	1.05126	-0.202662	0.00392561	-0.0178753	-25.6144	3.17E-15	-1.06628	0	0	-0.00991222	1.87584	-14.7505	-10.1749	494.408	377.499	651.312	368.981	368.981	368.981	9.03211	-86.768	4.52048	697.808	447.084	213.922	194.761	194.761	194.761	-87.1744	-2.68325	-8.76113	41.6163	1.66878	5.14059	0.470281	0.211927	1.91151	-151.339	53.5486	-6.05237	0	0	-0.186725
461	0	-12.9207	0	0	-12.9214	-0.00385131	0.581488	-0.198106	0.00475091	-0.0127362	-25.2681	1.86E-15	-1.01862	0	0	-0.00444908	1.77968	-14.2555	-10.6023	492.732	378.648	651.63	368.626	368.626	368.626	9.0582	-86.1051	4.59988	691.962	447.263	212.019	194.761	194.761	194.761	-86.5084	-2.59991	-8.85645	41.1038	1.98379	5.35273	0.455183	0.208534	1.88513	-156.429	55.2394	-6.40368	0	0	-0.204397
462	0	-12.9362	0	0	-12.9363	0.00662278	0.1775	-0.191278	0.00636886	-0.00946168	-24.355	-6.07E-15	-0.71966	0	0	0.000748711	1.65531	-13.761	-10.9658	491.057	379.807	652.083	368.34	368.34	368.34	9.06391	-85.5403	4.65797	686.146	447.394	210.451	194.761	194.761	194.761	-85.9394	-2.52399	-8.92031	40.5659	2.33584	5.52555	0.427561	0.201173	1.84892	-154.341	56.4452	-6.29619	0	0	-0.21454
463	0	-12.8614	0	0	-12.8615	0.0153579	-0.15943	-0.183353	0.00811839	-0.00762844	-23.1015	-2.28E-15	-0.304359	0	0	0.0050585	1.50331	-13.2688	-11.2597	489.386	380.975	652.648	368.145	368.145	368.145	9.05001	-85.0678	4.70056	680.379	447.491	209.181	194.761	194.761	194.761	-85.4615	-2.45226	-8.95719	40.0017	2.7176	5.65595	0.389943	0.188987	1.80382	-146.778	56.6937	-5.89854	0	0	-0.217039
464	0	-12.7079	0	0	-12.7083	0.0224014	-0.431107	-0.175121	0.00960812	-0.00708133	-21.6812	4.44E-16	0.129701	0	0	0.00824225	1.32572	-12.7802	-11.4811	487.714	382.152	653.299	368.054	368.054	368.054	9.01859	-84.6783	4.73391	674.672	447.57	208.162	194.761	194.761	194.761	-85.0656	-2.38154	-8.9728	39.4114	3.12021	5.74228	0.343949	0.171347	1.75203	-134.831	55.7001	-5.33092	0	0	-0.211476
465	0	-12.4886	0	0	-12.4894	0.0278598	-0.64163	-0.167232	0.0105943	-0.00721658	-20.2336	8.88E-16	0.516603	0	0	0.0103272	1.12599	-12.2955	-11.6296	486.031	383.34	654.006	368.077	368.077	368.077	8.9723	-84.3611	4.76383	669.025	447.643	207.348	194.761	194.761	194.761	-84.7411	-2.30904	-8.973	38.7959	3.53375	5.78436	0.29369	0.149017	1.69534	-120.592	53.5343	-4.70669	0	0	-0.199352
466	0	-12.2169	0	0	-12.2181	0.0318735	-0.796421	-0.160097	0.0110114	-0.0078381	-18.8537	-4.48E-15	0.822957	0	0	0.0114837	0.908641	-11.8146	-11.7073	484.325	384.544	654.739	368.216	368.216	368.216	8.91391	-84.105	4.79554	663.432	447.721	206.694	194.761	194.761	194.761	-84.4768	-2.23226	-8.96335	38.1578	3.94783	5.78316	0.240976	0.122879	1.6365	-105.093	50.3245	-4.08896	0	0	-0.181632
467	0	-11.906	0	0	-11.9075	0.0345971	-0.901452	-0.153996	0.0108411	-0.00862626	-17.6073	1.07E-15	1.03219	0	0	0.0119332	0.678957	-11.3368	-11.7185	482.579	385.77	655.469	368.468	368.468	368.468	8.84592	-83.8989	4.83341	657.888	447.811	206.158	194.761	194.761	194.761	-84.2619	-2.14902	-8.94871	37.501	4.35196	5.74072	0.190072	0.0941675	1.57775	-89.9609	46.1066	-3.52376	0	0	-0.160504
468	0	-11.5682	0	0	-11.5698	0.0361803	-0.962505	-0.148985	0.0101666	-0.00936603	-16.5264	4.43E-15	1.14542	0	0	0.011889	0.442401	-10.8614	-11.669	480.776	387.022	656.166	368.821	368.821	368.821	8.77045	-83.7323	4.88104	652.383	447.916	205.703	194.761	194.761	194.761	-84.0859	-2.05739	-8.93319	36.8302	4.73585	5.65975	0.142448	0.0648502	1.52182	-75.9679	41.3074	-3.04288	0	0	-0.137954
469	0	-11.2149	0	0	-11.2165	0.0367546	-0.984652	-0.145113	0.00909578	-0.00990981	-15.6346	-2.27E-16	1.17157	0	0	0.0115384	0.204265	-10.3875	-11.5655	478.9	388.304	656.808	369.261	369.261	369.261	8.68907	-83.5958	4.94131	646.913	448.035	205.301	194.761	194.761	194.761	-83.9394	-1.95574	-8.91996	36.1509	5.08946	5.54358	0.100918	0.0357604	1.47053	-64.0449	35.9769	-2.65793	0	0	-0.116082
470	0	-10.8558	0	0	-10.8574	0.0364209	-0.971782	-0.142291	0.00781199	-0.010307	-14.9347	-2.72E-15	1.13091	0	0	0.0110223	-0.030776	-9.9145	-11.4155	476.936	389.62	657.374	369.764	369.764	369.764	8.60278	-83.4814	5.01613	641.47	448.168	204.928	194.761	194.761	194.761	-83.8144	-1.84273	-8.91124	35.4687	5.40334	5.39566	0.0666295	0.00811366	1.42626	-54.524	30.422	-2.36611	0	0	-0.0964746
471	0	-10.4991	0	0	-10.5005	0.0352513	-0.926682	-0.140421	0.00648682	-0.0104449	-14.4227	-3.08E-15	1.04339	0	0	0.0104441	-0.258836	-9.44197	-11.226	474.871	390.969	657.849	370.309	370.309	370.309	8.51225	-83.3825	5.10673	636.052	448.309	204.564	194.761	194.761	194.761	-83.7043	-1.71747	-8.90847	34.7895	5.66893	5.21927	0.0399231	-0.01806	1.3894	-47.6264	24.7654	-2.16423	0	0	-0.0802972
472	0	-10.1509	0	0	-10.152	0.033294	-0.851203	-0.139385	0.00524595	-0.0105465	-14.0871	3.11E-15	0.925548	0	0	0.00987484	-0.476852	-8.96992	-11.0038	472.697	392.351	658.225	370.867	370.867	370.867	8.41794	-83.2941	5.21341	630.658	448.455	204.197	194.761	194.761	194.761	-83.604	-1.57958	-8.91236	34.1192	5.87904	5.01738	0.0206736	-0.0425073	1.36121	-43.117	19.0582	-2.02944	0	0	-0.0678265
473	0	-9.81499	0	0	-9.81583	0.0305869	-0.746803	-0.139035	0.00415946	-0.010636	-13.9069	5.35E-15	0.78809	0	0	0.00935877	-0.682723	-8.49888	-10.7549	470.41	393.76	658.497	371.413	371.413	371.413	8.32031	-83.2124	5.33574	625.287	448.602	203.821	194.761	194.761	194.761	-83.5101	-1.42941	-8.92304	33.4638	6.02884	4.79224	0.00755575	-0.0649136	1.34263	-40.6708	13.4888	-1.95221	0	0	-0.0590199
474	0	-9.49346	0	0	-9.494	0.0271675	-0.614927	-0.139225	0.00322446	-0.0108635	-13.8561	3.09E-16	0.63571	0	0	0.00892538	-0.875155	-8.02991	-10.4847	468.01	395.19	658.666	371.921	371.921	371.921	8.21983	-83.1356	5.47228	619.94	448.747	203.432	194.761	194.761	194.761	-83.4204	-1.26802	-8.94004	32.8302	6.11673	4.54534	-0.00155191	-0.0859147	1.33246	-39.5486	7.94242	-1.91041	0	0	-0.0528709
475	0	-9.1864	0	0	-9.18672	0.0230878	-0.45758	-0.139787	0.00250403	-0.0113906	-13.9021	2.09E-15	0.482211	0	0	0.00858611	-1.05359	-7.5646	-10.1984	465.5	396.633	658.737	372.368	372.368	372.368	8.11704	-83.0628	5.62066	614.617	448.885	203.031	194.761	194.761	194.761	-83.3342	-1.09731	-8.96232	32.2264	6.14526	4.27753	-0.00763632	-0.105952	1.33151	-39.2741	2.41809	-1.87935	0	0	-0.0485668
476	0	-8.89257	0	0	-8.89268	0.0184276	-0.277833	-0.140604	0.00194829	-0.0121529	-14.0149	6.58E-16	0.332385	0	0	0.0083482	-1.21797	-7.10504	-9.90123	462.888	398.08	658.72	372.733	372.733	372.733	8.0127	-82.994	5.7777	609.318	449.015	202.621	194.761	194.761	194.761	-83.2518	-0.919912	-8.98845	31.6615	6.12159	3.98915	-0.0127354	-0.125789	1.33812	-39.179	-3.10145	-1.84719	0	0	-0.0449275
477	0	-8.60956	0	0	-8.60958	0.0132962	-0.0799085	-0.141521	0.00161642	-0.0132444	-14.1608	1.48E-16	0.203884	0	0	0.00820331	-1.36862	-6.65369	-9.59875	460.181	399.518	658.623	373.001	373.001	373.001	7.90768	-82.9299	5.93952	604.041	449.135	202.208	194.761	194.761	194.761	-83.174	-0.739102	-9.01665	31.1461	6.05724	3.68056	-0.0166727	-0.145779	1.3522	-38.9672	-8.58974	-1.79013	0	0	-0.041192
478	0	-8.33443	0	0	-8.33445	0.00784239	0.130457	-0.142459	0.00148196	-0.0145694	-14.3145	4.45E-15	0.104357	0	0	0.00814313	-1.50593	-6.2132	-9.29714	457.391	400.938	658.461	373.159	373.159	373.159	7.80324	-82.8714	6.10196	598.785	449.244	201.799	194.761	194.761	194.761	-83.1019	-0.558569	-9.04527	30.6909	5.96704	3.35281	-0.0190707	-0.166101	1.37179	-38.4193	-14.0191	-1.69867	0	0	-0.0367696
479	0	-8.06389	0	0	-8.06403	0.00224226	0.346462	-0.143333	0.00149218	-0.015995	-14.4531	5.82E-17	0.0364677	0	0	0.00815631	-1.63047	-5.78605	-9.00277	454.528	402.325	658.247	373.203	373.204	373.203	7.70093	-82.8196	6.26082	593.544	449.343	201.399	194.761	194.761	194.761	-83.0369	-0.382242	-9.07283	30.3054	5.86757	3.00801	-0.0172504	-0.186389	1.3968	-37.9738	-19.2344	-1.57902	0	0	-0.0317871
480	0	-7.7947	0	0	-7.79508	-0.00331655	0.560864	-0.144065	0.00153522	-0.0173908	-14.5579	-1.75E-15	-0.00687172	0	0	0.00823221	-1.74264	-5.37431	-8.72173	451.605	403.669	657.992	373.133	373.133	373.133	7.60254	-82.7752	6.41234	588.315	449.433	201.015	194.761	194.761	194.761	-82.9799	-0.21393	-9.09828	29.9964	5.77447	2.6499	-0.00951892	-0.206692	1.42488	-37.8053	-24.3429	-1.4366	0	0	-0.0262718
481	0	-7.52391	0	0	-7.52461	-0.00865572	0.766779	-0.14464	0.0015358	-0.0185722	-14.6203	1.51E-15	-0.0324359	0	0	0.00836045	-1.8429	-4.97925	-8.45902	448.634	404.957	657.711	372.953	372.953	372.953	7.51	-82.7386	6.55317	583.09	449.515	200.653	194.761	194.761	194.761	-82.9315	-0.0571213	-9.12095	29.7652	5.69987	2.28405	0.00779374	-0.22553	1.4559	-38.7593	-29.03	-1.29328	0	0	-0.0207684
482	0	-7.24899	0	0	-7.25003	-0.0136366	0.958857	-0.145008	0.00144785	-0.0194663	-14.6328	-3.97E-16	-0.0457777	0	0	0.00852597	-1.93166	-4.60106	-8.21764	445.632	406.178	657.415	372.676	372.676	372.676	7.42502	-82.7098	6.68075	577.866	449.59	200.317	194.761	194.761	194.761	-82.8921	0.0853077	-9.14051	29.6063	5.64948	1.91756	0.0347833	-0.242883	1.48771	-40.9332	-33.4469	-1.15348	0	0	-0.0156649
483	0	-6.96786	0	0	-6.96924	-0.0181682	1.13359	-0.145182	0.00121902	-0.0200044	-14.5984	-9.99E-16	-0.0540325	0	0	0.00871569	-2.00927	-4.23877	-7.99812	442.614	407.322	657.114	372.317	372.317	372.317	7.34912	-82.6881	6.79319	572.639	449.66	200.01	194.761	194.761	194.761	-82.8611	0.211187	-9.15695	29.5064	5.6206	1.5587	0.0701758	-0.258042	1.51991	-44.3083	-37.5359	-1.02849	0	0	-0.0117597
484	0	-6.67902	0	0	-6.68071	-0.0222125	1.28952	-0.145138	0.000967216	-0.0203522	-14.5197	-2.11E-17	-0.0477848	0	0	0.00890687	-2.07608	-3.89029	-7.79877	439.599	408.379	656.816	371.898	371.898	371.898	7.28353	-82.6727	6.88948	567.407	449.724	199.732	194.761	194.761	194.761	-82.8376	0.319106	-9.17051	29.4447	5.60236	1.2162	0.106823	-0.269839	1.55176	-47.4739	-41.1987	-0.899072	0	0	-0.00997172
485	0	-6.38161	0	0	-6.38359	-0.0257569	1.42616	-0.144918	0.000636358	-0.020591	-14.4085	1.44E-15	-0.0351965	0	0	0.00908727	-2.13236	-3.55285	-7.61708	436.604	409.341	656.529	371.445	371.445	371.445	7.22924	-82.6621	6.96928	562.167	449.784	199.482	194.761	194.761	194.761	-82.8204	0.408325	-9.18171	29.3965	5.57867	0.898727	0.137733	-0.276639	1.58217	-49.3405	-44.3328	-0.765705	0	0	-0.0112885
486	0	-6.07556	0	0	-6.07777	-0.0287942	1.54323	-0.144556	0.000383926	-0.0209193	-14.277	2.39E-15	-0.00418166	0	0	0.00923954	-2.17872	-3.22347	-7.45142	433.64	410.204	656.256	370.983	370.983	370.983	7.18696	-82.6548	7.03278	556.918	449.839	199.259	194.761	194.761	194.761	-82.8079	0.478681	-9.19124	29.3373	5.53271	0.614455	0.155696	-0.277053	1.61125	-48.5295	-46.706	-0.608908	0	0	-0.0156828
487	0	-5.7615	0	0	-5.76388	-0.0312913	1.63948	-0.144098	0.000147926	-0.0213104	-14.1384	1.39E-15	0.0343782	0	0	0.00935659	-2.21621	-2.89942	-7.30237	430.715	410.965	656	370.542	370.542	370.542	7.15732	-82.649	7.08084	551.657	449.889	199.06	194.761	194.761	194.761	-82.7984	0.530478	-9.20006	29.2467	5.45149	0.370603	0.158951	-0.272055	1.63694	-45.1246	-48.4256	-0.443588	0	0	-0.0220197
488	0	-5.44078	0	0	-5.44321	-0.0331918	1.71272	-0.143586	1.64E-05	-0.0218705	-14.0047	-2.70E-15	0.0836864	0	0	0.00943261	-2.24627	-2.57857	-7.17311	427.83	411.624	655.764	370.149	370.149	370.149	7.1407	-82.6433	7.11457	546.381	449.935	198.882	194.761	194.761	194.761	-82.7904	0.564445	-9.20915	29.1107	5.32816	0.173025	0.144992	-0.261824	1.65828	-38.6216	-49.3516	-0.264278	0	0	-0.0279948
489	0	-5.11514	0	0	-5.11757	-0.034406	1.75951	-0.143088	-5.21E-05	-0.0224606	-13.8882	-5.79E-16	0.133022	0	0	0.0094706	-2.27066	-2.2596	-7.06946	424.98	412.184	655.547	369.827	369.827	369.827	7.13725	-82.6362	7.13565	541.088	449.974	198.722	194.761	194.761	194.761	-82.7822	0.581685	-9.21964	28.9232	5.16353	0.0260142	0.118628	-0.248184	1.6737	-30.2861	-49.5294	-0.0940133	0	0	-0.0316947
490	0	-4.78669	0	0	-4.789	-0.0348384	1.77618	-0.142608	1.39E-05	-0.0230563	-13.7926	-1.91E-15	0.183554	0	0	0.00947193	-2.29132	-1.94193	-6.99854	422.153	412.648	655.349	369.595	369.595	369.596	7.14681	-82.6266	7.14574	535.772	450.008	198.577	194.761	194.761	194.761	-82.773	0.583603	-9.23245	28.6851	4.9653	-0.0680391	0.0828964	-0.232507	1.68199	-20.6327	-48.874	0.0617597	0	0	-0.0316844
491	0	-4.45742	0	0	-4.45953	-0.0344002	1.75929	-0.142177	0.000163935	-0.0235708	-13.7214	-2.47E-15	0.225996	0	0	0.0094429	-2.31009	-1.62563	-6.9677	419.337	413.023	655.168	369.468	369.468	369.468	7.16885	-82.6139	7.14673	530.432	450.037	198.444	194.761	194.761	194.761	-82.7618	0.571842	-9.24837	28.4033	4.74609	-0.108472	0.043511	-0.216528	1.68309	-10.6853	-47.5662	0.189901	0	0	-0.0279766
492	0	-4.12917	0	0	-4.13101	-0.0330344	1.70666	-0.141765	0.000401949	-0.0238653	-13.6703	-1.36E-15	0.258695	0	0	0.00938713	-2.3285	-1.31114	-6.98294	416.517	413.317	655	369.45	369.45	369.45	7.20247	-82.5979	7.14043	525.064	450.059	198.32	194.761	194.761	194.761	-82.7483	0.548232	-9.26789	28.0877	4.52062	-0.0965367	0.0070169	-0.20155	1.67717	-1.69115	-45.6998	0.277506	0	0	-0.021777
493	0	-3.80341	0	0	-3.80493	-0.0307415	1.61829	-0.141397	0.000751594	-0.0238811	-13.6387	-8.80E-16	0.286011	0	0	0.00931458	-2.34758	-0.998956	-7.04749	413.681	413.538	654.842	369.544	369.544	369.544	7.24636	-82.5785	7.12845	519.667	450.077	198.204	194.761	194.761	194.761	-82.7323	0.514694	-9.2911	27.7491	4.30213	-0.035381	-0.0211684	-0.185792	1.66524	5.44437	-43.1787	0.328016	0	0	-0.0146385
494	0	-3.48101	0	0	-3.48221	-0.027591	1.49686	-0.141045	0.00117757	-0.0234639	-13.6202	-9.60E-16	0.307932	0	0	0.00923276	-2.36822	-0.689265	-7.16037	410.818	413.694	654.69	369.742	369.742	369.742	7.29899	-82.556	7.11222	514.24	450.089	198.094	194.761	194.761	194.761	-82.7141	0.473129	-9.3178	27.3965	4.10096	0.0702814	-0.0352458	-0.16757	1.64905	9.46882	-39.8765	0.333773	0	0	-0.00849754
495	0	-3.16227	0	0	-3.16316	-0.0237401	1.34841	-0.140736	0.00165923	-0.0226466	-13.6137	-3.28E-15	0.327305	0	0	0.00915289	-2.39147	-0.381581	-7.31548	407.927	413.794	654.54	370.035	370.035	370.035	7.35865	-82.531	7.09292	508.785	450.098	197.987	194.761	194.761	194.761	-82.6939	0.425338	-9.34753	27.0357	3.92332	0.214767	-0.0340311	-0.146579	1.63016	10.1186	-36.0167	0.30466	0	0	-0.0045405
496	0	-2.84688	0	0	-2.84751	-0.0194174	1.18176	-0.140481	0.00213445	-0.0216473	-13.6167	-2.09E-15	0.342669	0	0	0.00908126	-2.41873	-0.0747309	-7.50193	405.007	413.846	654.391	370.405	370.405	370.405	7.42379	-82.5039	7.0715	503.307	450.105	197.881	194.761	194.761	194.761	-82.6723	0.372916	-9.37979	26.6683	3.77115	0.391161	-0.0275261	-0.124288	1.61122	9.66276	-31.9988	0.262962	0	0	-0.00173703
497	0	-2.53436	0	0	-2.53474	-0.0148732	1.00654	-0.140296	0.00254235	-0.0207503	-13.6272	4.67E-15	0.350814	0	0	0.00901981	-2.4516	0.23269	-7.7071	402.063	413.856	654.239	370.835	370.835	370.835	7.49297	-82.4754	7.04876	497.809	450.111	197.774	194.761	194.761	194.761	-82.6495	0.317213	-9.4141	26.2946	3.64301	0.590644	-0.0227176	-0.103018	1.59337	9.6739	-28.1871	0.22566	0	0	0.000796748
498	0	-2.22404	0	0	-2.22427	-0.0103413	0.831782	-0.140184	0.00282842	-0.0199205	-13.642	2.44E-15	0.349122	0	0	0.00896729	-2.49156	0.541894	-7.91908	399.1	413.832	654.084	371.309	371.309	371.309	7.56502	-82.4462	7.02528	492.297	450.118	197.666	194.761	194.761	194.761	-82.6263	0.259305	-9.44997	25.9146	3.53481	0.801931	-0.0203342	-0.0864345	1.57678	10.1837	-24.9186	0.192861	0	0	0.00298421
499	0	-1.91547	0	0	-1.91559	-0.00602639	0.665376	-0.14011	0.00303808	-0.0191779	-13.654	-8.19E-17	0.34481	0	0	0.00892254	-2.53947	0.853811	-8.12742	396.121	413.78	653.923	371.81	371.81	371.81	7.63889	-82.4166	7.00139	486.775	450.127	197.555	194.761	194.761	194.761	-82.6031	0.200029	-9.48687	25.5279	3.43913	1.01175	-0.0174102	-0.0771899	1.56154	10.4763	-22.3689	0.17	0	0	0.00429335
500	0	-1.60808	0	0	-1.60813	-0.00210345	0.514076	-0.140065	0.0031466	-0.0184961	-13.6592	2.39E-15	0.337965	0	0	0.00888348	-2.59506	1.16918	-8.32288	393.129	413.704	653.754	372.328	372.328	372.328	7.71377	-82.3873	6.9773	481.246	450.138	197.441	194.761	194.761	194.761	-82.5802	0.139977	-9.52439	25.1335	3.34562	1.20598	-0.01363	-0.0762826	1.54595	10.5198	-20.5585	0.157983	0	0	0.00480499
501	0	-1.30138	0	0	-1.30141	0.00128439	0.383408	-0.140024	0.00324251	-0.0179443	-13.6527	1.46E-15	0.340467	0	0	0.00885013	-2.6568	1.48862	-8.49739	390.131	413.609	653.573	372.85	372.85	372.85	7.78911	-82.3584	6.95309	475.714	450.151	197.323	194.761	194.761	194.761	-82.5578	0.0795169	-9.56217	24.7298	3.24319	1.37131	-0.00910072	-0.0825296	1.53003	10.4036	-19.294	0.167582	0	0	0.00474666
502	0	-0.994928	0	0	-0.994948	0.00403426	0.277343	-0.139974	0.00335163	-0.017516	-13.6321	-4.23E-15	0.356405	0	0	0.00881988	-2.72201	1.81253	-8.64434	387.13	413.499	653.375	373.37	373.37	373.37	7.86466	-82.33	6.92879	470.183	450.166	197.2	194.761	194.761	194.761	-82.536	0.018824	-9.60004	24.3167	3.12346	1.49707	-0.00449322	-0.0948775	1.5129	10.3383	-18.6652	0.204801	0	0	0.00439434
503	0	-0.688409	0	0	-0.688412	0.00608921	0.198081	-0.139919	0.0034955	-0.0172627	-13.5983	1.74E-15	0.387714	0	0	0.00879029	-2.78722	2.14118	-8.75885	384.134	413.376	653.155	373.878	373.878	373.878	7.94049	-82.3018	6.9044	464.654	450.183	197.072	194.761	194.761	194.761	-82.5145	-0.0420992	-9.6381	23.8954	2.9827	1.57637	-0.000596727	-0.109095	1.49653	10.5001	-18.3045	0.269705	0	0	0.00410163
504	0	-0.38148	0	0	-0.381484	0.00743656	0.146111	-0.13982	0.00369365	-0.017179	-13.5496	-3.42E-15	0.434304	0	0	0.00875689	-2.84871	2.47459	-8.83785	381.148	413.242	652.907	374.365	374.365	374.365	8.01696	-82.2732	6.88006	459.128	450.202	196.939	194.761	194.761	194.761	-82.4928	-0.103373	-9.67665	23.4693	2.82242	1.60647	0.00283399	-0.122687	1.482	10.8755	-18.2858	0.364159	0	0	0.00393971
505	0	-0.0739556	0	0	-0.0739534	0.0081085	0.120193	-0.139694	0.00391987	-0.0172056	-13.4908	1.74E-15	0.489568	0	0	0.0087204	-2.90316	2.81269	-8.87989	378.179	413.1	652.628	374.823	374.823	374.823	8.09468	-82.2437	6.85589	453.606	450.225	196.798	194.761	194.761	194.761	-82.4702	-0.1652	-9.71622	23.0426	2.64779	1.5883	0.0055452	-0.131561	1.47026	11.3844	-18.164	0.472825	0	0	0.0040549
506	0	0.234373	0	0	0.234375	0.00816641	0.117959	-0.139539	0.00421184	-0.0174081	-13.426	-1.50E-15	0.553037	0	0	0.00868341	-2.94819	3.15526	-8.88511	375.234	412.951	652.315	375.244	375.245	375.244	8.17433	-82.2123	6.83205	448.088	450.252	196.65	194.761	194.761	194.761	-82.4459	-0.227825	-9.7574	22.6194	2.46629	1.52573	0.00715557	-0.134761	1.46303	12.2115	-18.0733	0.599424	0	0	0.00461782
507	0	0.543735	0	0	0.543713	0.00769996	0.135951	-0.139374	0.00451401	-0.0176707	-13.3617	4.20E-15	0.614247	0	0	0.0086525	-2.98261	3.50199	-8.85498	372.319	412.795	651.966	375.621	375.621	375.621	8.25671	-82.178	6.80872	442.571	450.284	196.493	194.761	194.761	194.761	-82.4192	-0.291525	-9.80085	22.2039	2.28633	1.42471	0.00700636	-0.131195	1.45958	13.33	-17.718	0.724323	0	0	0.00569852
508	0	0.854309	0	0	0.854309	0.00681716	0.170003	-0.139234	0.00488551	-0.0180654	-13.3061	1.85E-16	0.674665	0	0	0.00863646	-3.00653	3.85244	-8.79223	369.441	412.633	651.581	375.948	375.948	375.948	8.34246	-82.1401	6.78597	437.054	450.321	196.326	194.761	194.761	194.761	-82.389	-0.356572	-9.84711	21.7992	2.11644	1.29259	0.00499611	-0.12336	1.45929	14.8376	-17.3436	0.849465	0	0	0.00724267
509	0	1.16648	0	0	1.1665	0.00563724	0.215514	-0.139137	0.00528084	-0.0184067	-13.2652	-2.64E-16	0.725763	0	0	0.00864479	-3.02099	4.20607	-8.70053	366.608	412.468	651.163	376.219	376.219	376.219	8.4322	-82.0977	6.76382	431.536	450.365	196.149	194.761	194.761	194.761	-82.3547	-0.423244	-9.89663	21.4081	1.96414	1.13728	0.00116894	-0.112988	1.46169	16.5551	-16.8639	0.957103	0	0	0.00903452
510	0	1.48066	0	0	1.48067	0.00427941	0.267888	-0.139127	0.00572498	-0.0188218	-13.2464	-4.00E-15	0.765789	0	0	0.00868776	-3.0275	4.56218	-8.58422	363.825	412.298	650.714	376.432	376.432	376.432	8.52638	-82.0502	6.74225	426.014	450.417	195.961	194.761	194.761	194.761	-82.3157	-0.491798	-9.94975	21.0321	1.83555	0.96687	-0.00404834	-0.103066	1.46556	18.4897	-16.4806	1.04606	0	0	0.0109358
511	0	1.79741	0	0	1.79744	0.00285345	0.322888	-0.139232	0.006167	-0.019132	-13.2533	1.56E-15	0.787182	0	0	0.00877339	-3.02764	4.91997	-8.44781	361.098	412.126	650.236	376.586	376.586	376.586	8.62524	-81.9973	6.72093	420.486	450.477	195.763	194.761	194.761	194.761	-82.2718	-0.562554	-10.0065	20.6721	1.73474	0.789163	-0.0107216	-0.0949572	1.4708	20.5756	-16.1912	1.10358	0	0	0.012831
512	0	2.11749	0	0	2.11755	0.00145094	0.376984	-0.139449	0.00662955	-0.0194039	-13.2837	1.85E-16	0.791186	0	0	0.00890325	-3.0227	5.27859	-8.29573	358.432	411.951	649.731	376.68	376.68	376.68	8.7288	-81.9388	6.69939	414.953	450.547	195.554	194.761	194.761	194.761	-82.2228	-0.635845	-10.0665	20.3281	1.6636	0.61158	-0.0183281	-0.0886571	1.47662	22.7336	-15.9508	1.13057	0	0	0.0146378
513	0	2.44183	0	0	2.4419	0.000141159	0.427503	-0.139749	0.00705543	-0.0196212	-13.3297	1.77E-15	0.773142	0	0	0.00907184	-3.01367	5.63713	-8.13202	355.831	411.773	649.201	376.718	376.719	376.718	8.83677	-81.8752	6.67686	409.412	450.627	195.337	194.761	194.761	194.761	-82.1691	-0.712055	-10.1292	19.9993	1.62203	0.440904	-0.0277763	-0.0827334	1.48434	25.2494	-15.6454	1.1265	0	0	0.0165468
514	0	2.77123	0	0	2.77134	-0.0010282	0.472605	-0.140099	0.00747307	-0.0197383	-13.3808	-2.52E-15	0.739634	0	0	0.0092663	-3.00154	5.99474	-7.96035	353.3	411.594	648.646	376.705	376.705	376.704	8.94861	-81.8066	6.65235	403.865	450.717	195.114	194.761	194.761	194.761	-82.1111	-0.791556	-10.1936	19.6842	1.60866	0.283207	-0.0394324	-0.0759812	1.49334	28.1632	-15.1546	1.09525	0	0	0.0185585
515	0	3.10637	0	0	3.10649	-0.0020308	0.511274	-0.140482	0.00791034	-0.019843	-13.4267	3.87E-15	0.698893	0	0	0.00946882	-2.98747	6.35065	-7.78421	350.839	411.414	648.069	376.644	376.644	376.644	9.06345	-81.7337	6.62468	398.311	450.817	194.886	194.761	194.761	194.761	-82.0491	-0.87468	-10.2584	19.381	1.621	0.143815	-0.0536482	-0.0676779	1.50442	31.693	-14.5386	1.05215	0	0	0.0207969
516	0	3.44743	0	0	3.44759	-0.00284842	0.542809	-0.140838	0.00833385	-0.0199083	-13.4524	1.56E-15	0.653386	0	0	0.00965418	-2.97293	6.70417	-7.60674	348.45	411.233	647.474	376.542	376.542	376.542	9.18031	-81.6568	6.59272	392.752	450.928	194.657	194.761	194.761	194.761	-81.9835	-0.961642	-10.3223	19.0871	1.65575	0.0268717	-0.0705431	-0.0579335	1.51795	35.8389	-13.8446	1.00123	0	0	0.023266
517	0	3.79414	0	0	3.79432	-0.0034747	0.566963	-0.141205	0.0088039	-0.019976	-13.4534	-1.02E-15	0.615953	0	0	0.00979994	-2.95982	7.05476	-7.43097	346.13	411.051	646.863	376.407	376.407	376.407	9.29803	-81.5759	6.55534	387.189	451.049	194.427	194.761	194.761	194.761	-81.9144	-1.05254	-10.3837	18.8002	1.70907	-0.0647605	-0.0906038	-0.0477075	1.53297	40.7613	-13.1269	0.957397	0	0	0.0261007
518	0	4.14546	0	0	4.14568	-0.00390682	0.583629	-0.141527	0.00924545	-0.0200507	-13.4181	2.10E-15	0.58525	0	0	0.00987675	-2.95015	7.40194	-7.25986	343.876	410.87	646.242	376.246	376.246	376.246	9.41542	-81.4906	6.51161	381.623	451.181	194.198	194.761	194.761	194.761	-81.8412	-1.14726	-10.4414	18.5176	1.7765	-0.129656	-0.113443	-0.0388107	1.54951	46.3603	-12.6742	0.927651	0	0	0.029316
519	0	4.49963	0	0	4.49987	-0.00414306	0.592741	-0.141812	0.00969217	-0.0202106	-13.3441	-2.10E-15	0.569958	0	0	0.00986089	-2.94593	7.74526	-7.09647	341.683	410.69	645.617	376.068	376.068	376.068	9.53128	-81.4003	6.46083	376.054	451.322	193.971	194.761	194.761	194.761	-81.7631	-1.24549	-10.4942	18.2371	1.85329	-0.167948	-0.139906	-0.0327645	1.56676	52.927	-12.5579	0.925941	0	0	0.0331252
520	0	4.85396	0	0	4.85422	-0.00417493	0.59397	-0.142083	0.0101292	-0.0204135	-13.2338	-1.62E-15	0.573095	0	0	0.00973535	-2.94891	8.08431	-6.94416	339.544	410.511	644.992	375.879	375.879	375.879	9.64444	-81.3033	6.4026	370.483	451.474	193.748	194.761	194.761	194.761	-81.6783	-1.34666	-10.5409	17.9572	1.93498	-0.180913	-0.168401	-0.0310024	1.58365	60.0718	-12.9473	0.958624	0	0	0.037295
521	0	5.20504	0	0	5.20532	-0.00398952	0.586819	-0.142364	0.0105334	-0.0206706	-13.0935	4.30E-15	0.59463	0	0	0.00949117	-2.96037	8.41869	-6.80639	337.451	410.333	644.376	375.688	375.688	375.688	9.75391	-81.1975	6.33697	364.909	451.636	193.526	194.761	194.761	194.761	-81.5848	-1.44995	-10.5812	17.6778	2.01824	-0.170687	-0.197021	-0.0341193	1.59959	67.3801	-13.8379	1.02556	0	0	0.0414764
522	0	5.54893	0	0	5.54921	-0.00357434	0.570806	-0.142713	0.0108873	-0.0209599	-12.9343	3.07E-15	0.632964	0	0	0.00912999	-2.9809	8.74795	-6.68631	335.394	410.156	643.773	375.501	375.5	375.501	9.85889	-81.0804	6.2643	359.331	451.808	193.307	194.761	194.761	194.761	-81.4796	-1.55441	-10.6147	17.4001	2.1014	-0.139834	-0.223932	-0.0417927	1.61448	74.5194	-15.2712	1.13135	0	0	0.0453232
523	0	5.88133	0	0	5.88159	-0.00292059	0.545592	-0.143151	0.0111792	-0.0212418	-12.7646	3.77E-15	0.684379	0	0	0.00865848	-3.0106	9.07177	-6.58634	333.367	409.977	643.192	375.321	375.321	375.321	9.95895	-80.9488	6.18528	353.748	451.99	193.09	194.761	194.761	194.761	-81.3598	-1.65901	-10.6418	17.1267	2.1848	-0.0911402	-0.24562	-0.052662	1.62883	80.6881	-16.9315	1.26397	0	0	0.0481739
524	0	6.19792	0	0	6.19817	-0.0020361	0.511478	-0.143706	0.0113887	-0.0215115	-12.593	3.39E-15	0.742176	0	0	0.00808783	-3.04905	9.39	-6.50743	331.362	409.796	642.639	375.151	375.151	375.151	10.0539	-80.7996	6.10074	348.161	452.182	192.876	194.761	194.761	194.761	-81.2218	-1.76281	-10.6629	16.8605	2.27018	-0.027596	-0.260039	-0.0670872	1.64307	85.5248	-19.0417	1.4231	0	0	0.0498296
525	0	6.4946	0	0	6.49482	-0.000947403	0.469488	-0.144377	0.0114985	-0.0217241	-12.4241	2.96E-15	0.797894	0	0	0.00742969	-3.09531	9.70272	-6.44863	329.377	409.609	642.121	374.994	374.994	374.994	10.144	-80.6292	6.01156	342.567	452.384	192.664	194.761	194.761	194.761	-81.0621	-1.86501	-10.6789	16.6044	2.35934	0.0476099	-0.26452	-0.0843412	1.65703	88.3612	-21.3929	1.58965	0	0	0.050009
526	0	6.7676	0	0	6.76778	0.00028842	0.421823	-0.145115	0.0115629	-0.0219138	-12.2572	2.63E-15	0.849199	0	0	0.00669392	-3.14777	10.0103	-6.40672	327.413	409.413	641.644	374.848	374.848	374.848	10.2297	-80.434	5.91849	336.967	452.596	192.456	194.761	194.761	194.761	-80.8771	-1.96511	-10.6909	16.3599	2.45309	0.130819	-0.259409	-0.103918	1.67176	89.3073	-23.9673	1.76296	0	0	0.0490151
527	0	7.01357	0	0	7.01372	0.00158752	0.371716	-0.145942	0.0115214	-0.0221061	-12.0976	1.51E-16	0.881975	0	0	0.00589332	-3.20437	10.3134	-6.37637	325.476	409.204	641.213	374.716	374.716	374.716	10.3119	-80.2101	5.82198	331.362	452.817	192.253	194.761	194.761	194.761	-80.663	-2.06294	-10.6999	16.1277	2.55084	0.217945	-0.245627	-0.124668	1.68629	88.4551	-26.5744	1.92684	0	0	0.0471286
528	0	7.22963	0	0	7.22975	0.00284446	0.323235	-0.146775	0.0114926	-0.0223629	-11.9414	2.83E-15	0.899786	0	0	0.00503718	-3.26257	10.613	-6.35071	323.576	408.977	640.833	374.598	374.598	374.598	10.3913	-79.9539	5.72217	325.752	453.045	192.058	194.761	194.761	194.761	-80.4161	-2.15862	-10.7067	15.9067	2.6506	0.304597	-0.225552	-0.145455	1.70166	86.2491	-28.9338	2.08003	0	0	0.0446941
529	0	7.41331	0	0	7.41339	0.00393923	0.281009	-0.147661	0.0114319	-0.0226924	-11.7968	2.61E-15	0.891289	0	0	0.00413962	-3.31963	10.9097	-6.32204	321.725	408.726	640.509	374.494	374.494	374.494	10.4687	-79.6615	5.61877	320.139	453.281	191.872	194.761	194.761	194.761	-80.1327	-2.25252	-10.712	15.6955	2.74952	0.386094	-0.201596	-0.165611	1.71694	83.0274	-30.8753	2.2093	0	0	0.0419096
530	0	7.56257	0	0	7.56263	0.00474753	0.249831	-0.148577	0.0114018	-0.023184	-11.6653	-3.15E-15	0.856516	0	0	0.00321246	-3.37266	11.2044	-6.28271	319.941	408.449	640.244	374.404	374.404	374.404	10.5448	-79.3292	5.51111	314.524	453.521	191.698	194.761	194.761	194.761	-79.809	-2.34519	-10.716	15.4926	2.84453	0.457744	-0.176317	-0.185613	1.7316	79.2998	-32.2761	2.31066	0	0	0.038948
531	0	7.67579	0	0	7.67585	0.00514723	0.234414	-0.149513	0.0114038	-0.023746	-11.549	-2.80E-15	0.792195	0	0	0.00226815	-3.41853	11.4972	-6.22588	318.24	408.139	640.042	374.329	374.329	374.329	10.6198	-78.9535	5.39814	308.908	453.765	191.539	194.761	194.761	194.761	-79.4417	-2.43726	-10.7185	15.2964	2.93228	0.515126	-0.150746	-0.205974	1.74521	75.0175	-33.0559	2.36927	0	0	0.0356945
532	0	7.75182	0	0	7.75188	0.00501775	0.239409	-0.150481	0.0114688	-0.0244904	-11.4515	3.08E-15	0.700251	0	0	0.00131947	-3.45371	11.7881	-6.14601	316.641	407.794	639.904	374.27	374.27	374.27	10.6934	-78.5311	5.2784	303.294	454.009	191.397	194.761	194.761	194.761	-79.0273	-2.52937	-10.7188	15.1062	3.00923	0.554223	-0.126993	-0.227108	1.75776	70.6708	-33.263	2.38901	0	0	0.0322636
533	0	7.7898	0	0	7.78988	0.00425066	0.268996	-0.151468	0.0115799	-0.025293	-11.3722	-4.66E-15	0.581348	0	0	0.00037829	-3.47422	12.0762	-6.03936	315.165	407.411	639.83	374.228	374.228	374.228	10.7647	-78.0591	5.15015	297.683	454.253	191.277	194.761	194.761	194.761	-78.563	-2.62205	-10.7155	14.9218	3.07155	0.571782	-0.105206	-0.247442	1.76859	66.0256	-32.5895	2.35002	0	0	0.0284607
534	0	7.7893	0	0	7.78942	0.00274035	0.327251	-0.152461	0.0118078	-0.026186	-11.308	-6.13E-16	0.448186	0	0	-0.000545238	-3.47575	12.3601	-5.90415	313.83	406.99	639.819	374.205	374.205	374.205	10.8322	-77.5347	5.01141	292.077	454.492	191.182	194.761	194.761	194.761	-78.0459	-2.71573	-10.7065	14.7437	3.11541	0.56563	-0.0854238	-0.265645	1.77786	61.1245	-31.1262	2.26343	0	0	0.0243488
535	0	7.7502	0	0	7.75041	0.000392516	0.417808	-0.153427	0.0121094	-0.027061	-11.2498	2.81E-15	0.303892	0	0	-0.00144175	-3.45395	12.6377	-5.7404	312.658	406.529	639.869	374.204	374.204	374.204	10.8938	-76.9557	4.86009	286.48	454.724	191.116	194.761	194.761	194.761	-77.4736	-2.81063	-10.6895	14.573	3.13694	0.534769	-0.0668699	-0.277519	1.78705	55.5531	-28.4703	2.11415	0	0	0.0198939
536	0	7.67273	0	0	7.67308	-0.0028825	0.544123	-0.154261	0.0125678	-0.0279054	-11.1768	-2.33E-15	0.166024	0	0	-0.00230585	-3.40508	12.9065	-5.54965	311.669	406.033	639.975	374.227	374.227	374.227	10.9469	-76.3201	4.69416	280.895	454.947	191.085	194.761	194.761	194.761	-76.8437	-2.90678	-10.6615	14.4112	3.13283	0.479463	-0.0502951	-0.280111	1.79609	49.4816	-24.4258	1.90886	0	0	0.0154528
537	0	7.5571	0	0	7.55769	-0.00716041	0.709111	-0.154856	0.0131701	-0.0285866	-11.0639	1.10E-15	0.0420736	0	0	-0.0031321	-3.32644	13.1632	-5.3349	310.884	405.504	640.135	374.278	374.278	374.278	10.9886	-75.6259	4.51184	275.326	455.158	191.09	194.761	194.761	194.761	-76.1543	-3.00389	-10.6198	14.2601	3.10053	0.401249	-0.0338867	-0.271937	1.80519	42.2538	-19.0379	1.63925	0	0	0.0112117
538	0	7.40332	0	0	7.40426	-0.012509	0.915377	-0.155067	0.0138714	-0.0290698	-10.8791	4.23E-17	-0.0642956	0	0	-0.00391338	-3.21672	13.4039	-5.10012	310.326	404.949	640.344	374.359	374.359	374.359	11.0156	-74.8713	4.31173	269.779	455.357	191.134	194.761	194.761	194.761	-75.403	-3.10139	-10.5613	14.1213	3.03867	0.302553	-0.0185098	-0.252114	1.81372	34.0176	-12.238	1.30211	0	0	0.00768237
539	0	7.21063	0	0	7.21213	-0.0189839	1.16505	-0.154811	0.0147064	-0.0292434	-10.5954	3.38E-15	-0.141934	0	0	-0.00464764	-3.07611	13.6244	-4.85015	310.017	404.375	640.599	374.471	374.471	374.471	11.0244	-74.0536	4.09293	264.261	455.543	191.217	194.761	194.761	194.761	-74.587	-3.19824	-10.4832	13.9974	2.94758	0.186822	-0.0021631	-0.222298	1.82127	24.1439	-4.25741	0.894554	0	0	0.00512197
540	0	6.97734	0	0	6.97963	-0.0266272	1.45971	-0.154049	0.0156112	-0.0290933	-10.1897	-2.07E-15	-0.192179	0	0	-0.00532662	-2.90602	13.8197	-4.5902	309.982	403.793	640.894	374.618	374.618	374.618	11.0115	-73.1696	3.85523	258.777	455.717	191.336	194.761	194.761	194.761	-73.7027	-3.29296	-10.3829	13.8911	2.82918	0.0581536	0.0152386	-0.185527	1.82701	12.6587	4.49092	0.419871	0	0	0.00388515
541	0	6.70041	0	0	6.70374	-0.0354632	1.80025	-0.152768	0.016537	-0.028575	-9.642	3.76E-15	-0.215629	0	0	-0.00593648	-2.70874	13.9844	-4.32566	310.246	403.211	641.225	374.8	374.8	374.8	10.9733	-72.215	3.59912	253.336	455.881	191.483	194.761	194.761	194.761	-72.7454	-3.38355	-10.2583	13.8056	2.6865	-0.0790029	0.0342247	-0.14425	1.82921	-0.633257	13.8047	-0.126701	0	0	0.00427993
542	0	6.37511	0	0	6.37977	-0.0454963	2.18678	-0.150961	0.0174049	-0.0277623	-8.935	-1.31E-15	-0.218223	0	0	-0.0064461	-2.48694	14.1127	-4.06192	310.833	402.641	641.583	375.019	375.019	375.019	10.906	-71.1841	3.32604	247.946	456.037	191.649	194.761	194.761	194.761	-71.709	-3.46738	-10.1076	13.7445	2.52305	-0.220363	0.0559175	-0.101672	1.82852	-15.736	23.0831	-0.721105	0	0	0.00655456
543	0	5.99472	0	0	6.00099	-0.0567001	2.61817	-0.148678	0.0180298	-0.0267073	-8.06081	-2.75E-15	-0.218978	0	0	-0.00679408	-2.24341	14.1984	-3.80398	311.771	402.095	641.959	375.28	375.28	375.28	10.8059	-70.0695	3.03842	242.616	456.188	191.818	194.761	194.761	194.761	-70.5858	-3.5411	-9.92944	13.7114	2.34202	-0.362234	0.0810423	-0.0590365	1.8244	-32.6747	32.14	-1.35918	0	0	0.0111184
544	0	5.55023	0	0	5.55834	-0.0690235	3.09233	-0.145946	0.0183476	-0.0255357	-7.01731	3.72E-15	-0.225342	0	0	-0.00689893	-1.98087	14.2353	-3.55618	313.084	401.585	642.342	375.586	375.586	375.586	10.6694	-68.8618	2.73972	237.352	456.337	191.972	194.761	194.761	194.761	-69.3661	-3.60054	-9.72295	13.7094	2.14555	-0.50147	0.11053	-0.0186031	1.81626	-51.372	40.4618	-2.00591	0	0	0.0183346
545	0	5.03012	0	0	5.04013	-0.0823821	3.60584	-0.142939	0.0181223	-0.0245456	-5.82815	2.37E-15	-0.262352	0	0	-0.00664651	-1.70178	14.2172	-3.32192	314.8	401.122	642.72	375.941	375.941	375.941	10.4925	-67.5496	2.4346	232.162	456.484	192.089	194.761	194.761	194.761	-68.038	-3.64063	-9.4876	13.7411	1.9346	-0.635584	0.142124	0.0173456	1.80458	-70.8676	47.4518	-2.61557	0	0	0.0284597
546	0	4.4204	0	0	4.43205	-0.09665	4.15366	-0.139815	0.0173298	-0.0240645	-4.52985	2.71E-15	-0.332558	0	0	-0.00593008	-1.40815	14.1381	-3.10381	316.942	400.716	643.076	376.351	376.351	376.351	10.2711	-66.1194	2.12888	227.05	456.629	192.145	194.761	194.761	194.761	-66.5876	-3.65533	-9.22304	13.8088	1.70932	-0.76236	0.175846	0.0468993	1.78829	-90.6907	52.6445	-3.13116	0	0	0.0416127
547	0	3.70474	0	0	3.7174	-0.111657	4.72904	-0.13682	0.0158811	-0.0244327	-3.18536	2.83E-15	-0.440672	0	0	-0.00466768	-1.1014	13.9926	-2.90343	319.536	400.375	643.396	376.823	376.823	376.823	10.0009	-64.5555	1.82949	222.015	456.769	192.116	194.761	194.761	194.761	-64.999	-3.63781	-8.92899	13.915	1.46886	-0.879837	0.210721	0.0690627	1.7684	-110.135	55.698	-3.48862	0	0	0.0577286
548	0	2.86525	0	0	2.87767	-0.127189	5.32352	-0.134212	0.0137765	-0.0262238	-1.87887	-3.85E-15	-0.577998	0	0	-0.00286385	-0.782307	13.7755	-2.72122	322.601	400.107	643.664	377.36	377.36	377.36	9.67802	-62.8411	1.54432	217.052	456.895	191.977	194.761	194.761	194.761	-63.2552	-3.58075	-8.60515	14.0616	1.2115	-0.98607	0.245292	0.083854	1.74544	-128.188	56.4143	-3.5982	0	0	0.076391
549	0	1.88328	0	0	1.89341	-0.142972	5.92646	-0.132266	0.0111319	-0.029877	-0.723023	1.65E-15	-0.71792	0	0	-0.000699901	-0.451151	13.4826	-2.55626	326.155	399.917	643.863	377.969	377.969	377.969	9.29876	-60.9586	1.2819	212.151	456.998	191.713	194.761	194.761	194.761	-61.3386	-3.47684	-8.25117	14.2507	0.935016	-1.07876	0.27798	0.0917787	1.7205	-143.957	54.8833	-3.38655	0	0	0.0969317
550	0	0.740558	0	0	0.745378	-0.158677	6.5251	-0.131257	0.00806823	-0.0359551	0.136418	-3.81E-15	-0.827869	0	0	0.00137709	-0.107869	13.1107	-2.40628	330.214	399.809	643.979	378.653	378.653	378.652	8.86084	-58.891	1.05099	207.295	457.061	191.315	194.761	194.761	194.761	-59.2324	-3.31958	-7.86678	14.4843	0.636863	-1.15526	0.305415	0.0924636	1.69446	-156.217	50.9928	-2.76307	0	0	0.117961
551	0	-0.579333	0	0	-0.583811	-0.173896	7.10384	-0.131679	0.00487207	-0.0450239	0.492717	3.21E-15	-0.856308	0	0	0.00245357	0.24787	12.6571	-2.26818	334.787	399.783	643.999	379.412	379.412	379.412	8.36411	-56.6228	0.859957	202.458	457.07	190.79	194.761	194.761	194.761	-56.9219	-3.10425	-7.45218	14.7649	0.3144	-1.21267	0.322644	0.0866793	1.66967	-163.418	45.1334	-1.68085	0	0	0.137647
552	0	-2.08857	0	0	-2.1073	-0.188121	7.64348	-0.134201	0.00180287	-0.057293	0.0852858	4.65E-16	-0.754615	0	0	0.00107089	0.616437	12.1205	-2.139	339.875	399.837	643.914	380.246	380.246	380.246	7.81183	-54.1427	0.715784	197.613	457.006	190.165	194.761	194.761	194.761	-54.397	-2.82934	-7.0085	15.0955	-0.0346065	-1.24825	0.325623	0.0757057	1.64794	-164.729	37.6714	-0.120011	0	0	0.154067
553	0	-3.79194	0	0	-3.83041	-0.200724	8.12047	-0.139767	-0.000726541	-0.0727738	-1.39325	1.99E-15	-0.462722	0	0	-0.00479782	0.997946	11.5003	-2.01702	345.473	399.967	643.72	381.15	381.15	381.15	7.21215	-51.447	0.622659	192.733	456.855	189.494	194.761	194.761	194.761	-51.6556	-2.49836	-6.53876	15.4809	-0.411372	-1.25999	0.310666	0.0613498	1.63238	-159.691	29.3743	1.83256	0	0	0.165519
554	0	-5.68291	0	0	-5.74633	-0.210951	8.50668	-0.149352	-0.00235703	-0.0906346	-4.23884	1.48E-15	0.07136	0	0	-0.0173248	1.39209	10.7965	-1.90294	351.563	400.168	643.419	382.117	382.117	382.117	6.57934	-48.5432	0.580024	187.801	456.607	188.863	194.761	194.761	194.761	-48.7073	-2.12182	-6.04878	15.9277	-0.81539	-1.24718	0.277747	0.045723	1.6242	-149.428	20.8443	4.02522	0	0	0.17143
555	0	-7.7392	0	0	-7.83133	-0.217936	8.77003	-0.163768	-0.00278572	-0.109478	-8.66605	5.18E-16	0.893272	0	0	-0.0380003	1.7979	10.0101	-1.80045	358.116	400.432	643.02	383.135	383.135	383.135	5.93466	-45.4552	0.580497	182.828	456.262	188.392	194.761	194.761	194.761	-45.5783	-1.71897	-5.54828	16.4448	-1.24406	-1.21096	0.232022	0.0344553	1.62507	-136.613	13.3125	6.20917	0	0	0.173828
556	0	-9.91941	0	0	-10.0409	-0.220767	8.87668	-0.183282	-0.00176214	-0.127019	-14.7171	9.73E-16	2.04201	0	0	-0.0663932	2.21333	9.14283	-1.71586	365.094	400.748	642.537	384.189	384.189	384.189	5.30581	-42.2269	0.608337	177.868	455.831	188.231	194.761	194.761	194.761	-42.3149	-1.31824	-5.05168	17.0427	-1.69201	-1.15421	0.184586	0.0328551	1.63494	-125.702	7.77554	8.12306	0	0	0.178244
557	0	-12.1614	0	0	-12.3083	-0.218589	8.79463	-0.207221	0.000549754	-0.140596	-22.1842	-1.69E-15	3.50535	0	0	-0.0990278	2.63483	8.19757	-1.6559	372.451	401.104	641.992	385.256	385.256	385.256	4.72504	-38.9246	0.639573	173.031	455.341	188.539	194.761	194.761	194.761	-38.9848	-0.955621	-4.57845	17.732	-2.1516	-1.08068	0.153546	0.0452746	1.6492	-122.726	4.88687	9.56859	0	0	0.195289
558	0	-14.3843	0	0	-14.5476	-0.210744	8.49888	-0.233694	0.00389604	-0.147799	-30.5743	5.08E-15	5.23201	0	0	-0.129208	3.05723	7.17857	-1.62427	380.14	401.486	641.416	386.308	386.308	386.308	4.22552	-35.635	0.644983	168.496	454.832	189.467	194.761	194.761	194.761	-35.6755	-0.669771	-4.15228	18.5208	-2.6146	-0.993256	0.146903	0.0719628	1.6639	-130.532	4.58668	10.4763	0	0	0.234132
559	0	-16.495	0	0	-16.6608	-0.196871	7.97477	-0.259883	0.00758665	-0.147264	-39.1702	-3.05E-15	7.07685	0	0	-0.148552	3.47383	6.0915	-1.62009	388.117	401.88	640.842	387.311	387.311	387.311	3.8371	-32.4595	0.595576	164.495	454.352	191.124	194.761	194.761	194.761	-32.4882	-0.495055	-3.79924	19.4136	-3.0724	-0.892591	0.162555	0.10819	1.67179	-148.557	5.82637	10.9706	0	0	0.298849
560	0	-18.3979	0	0	-18.5503	-0.176946	7.21965	-0.282795	0.0110278	-0.138655	-47.1703	2.54E-15	8.84258	0	0	-0.149872	3.87692	4.94298	-1.63867	396.337	402.27	640.311	388.225	388.225	388.225	3.5828	-29.504	0.469539	161.295	453.947	193.557	194.761	194.761	194.761	-29.5277	-0.454076	-3.5447	20.412	-3.51605	-0.77698	0.192457	0.147001	1.66949	-173.801	7.3718	11.2633	0	0	0.387604
561	0	-20.0058	0	0	-20.1302	-0.151261	6.24257	-0.300049	0.0135307	-0.123078	-53.8475	-7.95E-15	10.2737	0	0	-0.130084	4.25867	3.74006	-1.67339	404.758	402.641	639.863	389.005	389.005	389.005	3.477	-26.8679	0.258273	159.161	453.658	196.741	194.761	194.761	194.761	-26.8925	-0.552393	-3.41031	21.516	-3.93582	-0.643089	0.226722	0.179884	1.65488	-202.011	7.84273	11.6142	0	0	0.492952
562	0	-21.2492	0	0	-21.3364	-0.120377	5.06292	-0.310322	0.0146849	-0.102137	-58.6673	-3.21E-15	11.1294	0	0	-0.0915521	4.61221	2.48974	-1.71778	413.34	402.979	639.542	389.611	389.611	389.611	3.5254	-24.6344	-0.030463	158.33	453.505	200.586	194.761	194.761	194.761	-24.6652	-0.776949	-3.41117	22.7244	-4.32176	-0.487	0.258107	0.20023	1.62923	-229.642	6.47711	12.2096	0	0	0.606337
563	0	-22.082	0	0	-22.1308	-0.0850795	3.70946	-0.313163	0.0138843	-0.0782329	-61.3213	2.54E-16	11.1852	0	0	-0.0414591	4.93267	1.19865	-1.76695	422.037	403.269	639.385	390.006	390.006	390.006	3.72599	-22.864	-0.372838	158.981	453.492	204.951	194.761	194.761	194.761	-22.9061	-1.09829	-3.55417	24.0353	-4.66482	-0.305711	0.280192	0.203857	1.59738	-252.996	2.77387	13.2695	0	0	0.715903
564	0	-22.4845	0	0	-22.5023	-0.046337	2.21916	-0.308754	0.0108245	-0.0533137	-61.7282	7.11E-15	10.3265	0	0	0.0105643	5.21782	-0.127069	-1.81841	430.804	403.5	639.427	390.168	390.168	390.168	4.06972	-21.5919	-0.732925	161.23	453.602	209.669	194.761	194.761	194.761	-21.6506	-1.47602	-3.83705	25.4452	-4.95855	-0.0981858	0.296513	0.190912	1.56199	-271.321	-2.92691	14.9103	0	0	0.815716
565	0	-22.4623	0	0	-22.4638	-0.00530226	0.637448	-0.297618	0.00520493	-0.0291343	-60.0058	-6.77E-15	8.5461	0	0	0.0552442	5.46823	-1.48151	-1.87088	439.596	403.664	639.696	390.085	390.085	390.085	4.54063	-20.828	-1.06854	165.121	453.799	214.567	194.761	194.761	194.761	-20.9086	-1.86524	-4.24825	26.9473	-5.20177	0.134246	0.311205	0.160562	1.52814	-284.187	-10.7122	17.2188	0	0	0.899124
566	0	-22.0451	0	0	-22.0485	0.036685	-0.981968	-0.280562	-0.0027189	-0.00692672	-56.4471	5.75E-15	5.99822	0	0	0.0862776	5.68744	-2.85873	-1.92277	448.37	403.754	640.209	389.765	389.765	389.765	5.11552	-20.5592	-1.33785	170.639	454.03	219.479	194.761	194.761	194.761	-20.6663	-2.22304	-4.76749	28.53	-5.40017	0.388285	0.325977	0.115303	1.49659	-291.281	-20.1966	20.0837	0	0	0.959092
567	0	-21.2819	0	0	-21.3045	0.0781383	-2.57926	-0.258873	-0.0122327	0.0125895	-51.5026	3.38E-15	2.96265	0	0	0.101627	5.88144	-4.25249	-1.97129	457.086	403.763	640.98	389.229	389.229	389.229	5.76448	-20.7531	-1.5059	177.713	454.232	224.252	194.761	194.761	194.761	-20.8896	-2.51402	-5.36734	30.1766	-5.56621	0.659168	0.341419	0.0642982	1.4707	-292.675	-30.1287	23.2078	0	0	0.990236
568	0	-20.2362	0	0	-20.2902	0.117504	-4.09244	-0.234176	-0.0221281	0.0289061	-45.7137	2.71E-15	-0.194977	0	0	0.10332	6.05725	-5.65609	-2.01245	465.71	403.69	642.009	388.513	388.513	388.513	6.45258	-21.3633	-1.5495	186.236	454.34	228.752	194.761	194.761	194.761	-21.5297	-2.71413	-6.01571	31.8658	-5.71643	0.941143	0.354581	0.0208909	1.45156	-288.126	-38.5786	26.0709	0	0	0.987996
569	0	-18.979	0	0	-19.069	0.153299	-5.4635	-0.208409	-0.031061	0.0419254	-39.6496	-2.03E-15	-3.10509	0	0	0.095878	6.22074	-7.06235	-2.04206	474.206	403.53	643.297	387.659	387.659	387.659	7.14304	-22.3348	-1.46013	196.078	454.291	232.864	194.761	194.761	194.761	-22.5289	-2.8126	-6.67903	33.5739	-5.86672	1.22801	0.361795	-0.00130739	1.44124	-277.72	-43.618	28.1419	0	0	0.952007
570	0	-17.5823	0	0	-17.7052	0.184271	-6.64481	-0.183481	-0.03783	0.0515837	-33.8174	4.06E-15	-5.45765	0	0	0.0842891	6.37443	-8.46364	-2.05733	482.541	403.282	644.839	386.708	386.708	386.708	7.8011	-23.6105	-1.24406	207.102	454.036	236.494	194.761	194.761	194.761	-23.8276	-2.81156	-7.32553	35.2774	-6.02664	1.51344	0.360482	0.00422943	1.43887	-261.947	-44.0713	28.9159	0	0	0.886574
571	0	-16.1131	0	0	-16.26	0.209523	-7.60381	-0.161013	-0.0415065	0.0582762	-28.6021	1.35E-15	-7.03247	0	0	0.07245	6.51681	-9.85187	-2.05809	490.677	402.943	646.627	385.7	385.7	385.7	8.3976	-25.1351	-0.919713	219.179	453.541	239.566	194.761	194.761	194.761	-25.3691	-2.72361	-7.92813	36.9543	-6.19632	1.79168	0.354968	0.0287572	1.44142	-243.075	-40.9445	28.1149	0	0	0.803438
572	0	-14.6289	0	0	-14.7882	0.228574	-8.32453	-0.142173	-0.0416664	0.062214	-24.24	-1.35E-15	-7.72378	0	0	0.0624553	6.64357	-11.2185	-2.04619	498.577	402.511	648.652	384.668	384.669	384.669	8.91176	-26.8598	-0.512935	232.192	452.794	242.027	194.761	194.761	194.761	-27.1038	-2.5679	-8.46666	38.5849	-6.36791	2.05795	0.349059	0.0604973	1.44483	-222.915	-35.3891	25.6474	0	0	0.712498
573	0	-13.1754	0	0	-13.3355	0.241362	-8.80686	-0.127469	-0.03814	0.0636483	-20.8117	-2.71E-15	-7.50727	0	0	0.0547435	6.74965	-12.5544	-2.02465	506.201	401.983	650.898	383.645	383.645	383.645	9.3326	-28.7435	-0.0520325	246.048	451.802	243.846	194.761	194.761	194.761	-28.9912	-2.36615	-8.9292	40.1507	-6.52928	2.30889	0.344529	0.0908766	1.44698	-202.413	-28.0379	21.58	0	0	0.619708
574	0	-11.7857	0	0	-11.9369	0.248221	-9.06501	-0.117055	-0.0312599	0.0626943	-18.2962	0	-6.45309	0	0	0.0487366	6.83074	-13.8503	-1.99681	513.512	401.357	653.342	382.656	382.656	382.656	9.65931	-30.754	0.436341	260.668	450.594	245.016	194.761	194.761	194.761	-31.0004	-2.13969	-9.31264	41.6344	-6.66706	2.54234	0.341438	0.115825	1.44577	-182.076	-19.1998	16.176	0	0	0.528593
575	0	-10.4813	0	0	-10.6172	0.249803	-9.12453	-0.110591	-0.0215259	0.0594211	-16.5841	-2.03E-15	-4.68138	0	0	0.0434941	6.88382	-15.0965	-1.96644	520.474	400.63	655.953	381.728	381.728	381.728	9.9003	-32.8675	0.930094	275.995	449.216	245.551	194.761	194.761	194.761	-33.1094	-1.90742	-9.62222	43.0206	-6.76819	2.75718	0.336923	0.134788	1.44177	-161.292	-9.00114	9.73201	0	0	0.438868
576	0	-9.27402	0	0	-9.39121	0.247023	-9.01995	-0.107713	-0.00963939	0.0539908	-15.5447	1.02E-15	-2.35633	0	0	0.0383117	6.90752	-16.2839	-1.93777	527.054	399.801	658.696	380.88	380.88	380.88	10.0717	-35.0672	1.41308	291.979	447.728	245.49	194.761	194.761	194.761	-35.3034	-1.68506	-9.87047	44.2964	-6.82087	2.95296	0.330159	0.148615	1.43457	-140.231	2.23003	2.64183	0	0	0.352395
577	0	-8.16803	0	0	-8.26581	0.240959	-8.79166	-0.1079	0.00372443	0.0466293	-15.0259	-1.02E-15	0.342257	0	0	0.0329035	6.9018	-17.4035	-1.91583	533.219	398.867	661.53	380.128	380.128	380.128	10.1954	-37.3421	1.87561	308.578	446.2	244.889	194.761	194.761	194.761	-37.5731	-1.48486	-10.0757	45.4521	-6.81486	3.12961	0.319426	0.159552	1.4247	-118.63	14.3031	-4.75265	0	0	0.269729
578	0	-7.16196	0	0	-7.24161	0.232773	-8.48305	-0.11066	0.017831	0.0375567	-14.8809	1.73E-15	3.21458	0	0	0.0274455	6.86768	-18.4475	-1.90622	538.942	397.829	664.41	379.483	379.483	379.483	10.2968	-39.685	2.31425	325.753	444.707	243.821	194.761	194.761	194.761	-39.913	-1.3159	-10.2601	46.4813	-6.74153	3.28741	0.305257	0.169541	1.41287	-96.7736	26.9507	-12.1143	0	0	0.192504
579	0	-6.2512	0	0	-6.31504	0.223636	-8.13795	-0.115488	0.0317986	0.0271532	-14.9679	-1.69E-15	6.0356	0	0	0.0224118	6.80695	-19.4089	-1.91505	544.194	396.685	667.288	378.949	378.949	378.949	10.4029	-42.0906	2.73098	343.461	443.329	242.371	194.761	194.761	194.761	-42.3197	-1.18451	-10.4482	47.3815	-6.59429	3.42704	0.287774	0.179099	1.39958	-74.8605	39.5537	-19.0413	0	0	0.121767
580	0	-5.42949	0	0	-5.48032	0.214639	-7.79759	-0.121775	0.0447978	0.0157205	-15.1461	-1.35E-15	8.58048	0	0	0.0183019	6.7219	-20.2821	-1.9484	548.955	395.439	670.117	378.526	378.526	378.526	10.54	-44.555	3.13219	361.656	442.14	240.632	194.761	194.761	194.761	-44.7903	-1.09476	-10.6642	48.153	-6.36913	3.54996	0.268603	0.189123	1.38485	-53.3677	51.7656	-25.2499	0	0	0.0587799
581	0	-4.691	0	0	-4.73155	0.206714	-7.49736	-0.128975	0.0558789	0.00368566	-15.2994	-3.38E-15	10.6195	0	0	0.0154335	6.61504	-21.0627	-2.01186	553.206	394.093	672.85	378.207	378.207	378.207	10.7307	-47.0727	3.52715	380.285	441.204	238.702	194.761	194.761	194.761	-47.321	-1.04881	-10.9297	48.799	-6.0652	3.65864	0.248598	0.199856	1.36972	-32.5983	63.033	-30.4188	0	0	0.00432338
582	0	-4.03169	0	0	-4.06437	0.200569	-7.26423	-0.136605	0.0643623	-0.0086158	-15.345	6.77E-16	11.971	0	0	0.0137473	6.48894	-21.7478	-2.10986	556.932	392.653	675.44	377.983	377.983	377.984	10.9918	-49.6367	3.92624	399.288	440.575	236.675	194.761	194.761	194.761	-49.9059	-1.04726	-11.261	49.3247	-5.68487	3.75645	0.229267	0.211261	1.35492	-13.049	72.9796	-34.385	0	0	-0.04071
583	0	-3.45061	0	0	-3.47741	0.196631	-7.1147	-0.144352	0.0697483	-0.0208229	-15.2516	-1.35E-15	12.5079	0	0	0.0128255	6.34602	-22.3359	-2.24546	560.126	391.128	677.847	377.84	377.84	377.84	11.3322	-52.2365	4.33925	418.599	440.285	234.638	194.761	194.761	194.761	-52.5359	-1.08921	-11.6668	49.7366	-5.23395	3.84764	0.210823	0.22294	1.3406	5.12425	81.2743	-37.0844	0	0	-0.0759606
584	0	-2.94996	0	0	-2.97248	0.195018	-7.05344	-0.152182	0.0718468	-0.0326614	-15.0505	-2.71E-15	12.185	0	0	0.0120434	6.18851	-22.827	-2.41984	562.786	389.528	680.032	377.759	377.759	377.759	11.7517	-54.8587	4.77334	438.147	440.343	232.669	194.761	194.761	194.761	-55.1984	-1.17252	-12.1473	50.0428	-4.7216	3.93687	0.1956	0.234966	1.32874	21.1729	87.8486	-38.5613	0	0	-0.100951
585	0	-2.53464	0	0	-2.55408	0.195538	-7.07321	-0.160146	0.0708507	-0.0438808	-14.8109	-2.03E-15	11.0514	0	0	0.0107948	6.01832	-23.2228	-2.6323	564.915	387.867	681.963	377.723	377.723	377.723	12.2405	-57.4871	5.2317	457.859	440.737	230.835	194.761	194.761	194.761	-57.8781	-1.29378	-12.6927	50.2519	-4.15982	4.02874	0.182527	0.247067	1.31894	35.2908	92.8258	-39.0064	0	0	-0.116484
586	0	-2.21085	0	0	-2.22822	0.197714	-7.15585	-0.168461	0.0673133	-0.0543591	-14.6344	-2.37E-15	9.24951	0	0	0.00873187	5.83712	-23.5258	-2.88034	566.523	386.161	683.613	377.711	377.711	377.711	12.7801	-60.1049	5.71231	477.667	441.433	229.191	194.761	194.761	194.761	-60.5581	-1.4486	-13.2846	50.3733	-3.56295	4.12741	0.173961	0.258748	1.31312	46.8264	96.4359	-38.6352	0	0	-0.123327
587	0	-1.98448	0	0	-2.00061	0.200836	-7.27437	-0.177187	0.0620589	-0.0641998	-14.6076	-2.03E-15	6.99659	0	0	0.00585999	5.64638	-23.74	-3.15968	567.625	384.427	684.963	377.702	377.702	377.702	13.3452	-62.6955	6.20746	497.505	442.379	227.783	194.761	194.761	194.761	-63.2209	-1.63183	-13.8968	50.4165	-2.94682	4.23594	0.169401	0.270466	1.31174	56.1921	99.2591	-37.7187	0	0	-0.123448
588	0	-1.85937	0	0	-1.87501	0.20404	-7.39592	-0.186332	0.0560987	-0.0735759	-14.7974	-4.23E-15	4.56004	0	0	0.00250713	5.44739	-23.8705	-3.46454	568.243	382.686	685.997	377.68	377.68	377.68	13.9066	-65.2444	6.70438	517.317	443.51	226.652	194.761	194.761	194.761	-65.8505	-1.8378	-14.4985	50.3912	-2.32773	4.35589	0.168314	0.280838	1.31598	63.9089	101.544	-36.4524	0	0	-0.11833
589	0	-1.83602	0	0	-1.8518	0.206394	-7.4852	-0.19562	0.0504765	-0.0829093	-15.2182	4.29E-15	2.22109	0	0	-0.000850358	5.24158	-23.9229	-3.78809	568.404	380.958	686.71	377.625	377.625	377.625	14.4342	-67.7407	7.18634	537.051	444.759	225.837	194.761	194.761	194.761	-68.4328	-2.06064	-15.0574	50.3074	-1.72153	4.48731	0.17128	0.290042	1.32567	70.502	103.812	-34.9771	0	0	-0.109597
590	0	-1.91041	0	0	-1.92695	0.206994	-7.50797	-0.204723	0.0460899	-0.0927863	-15.8469	3.13E-15	0.232245	0	0	-0.00379327	5.0305	-23.9037	-4.12253	568.142	379.266	687.099	377.526	377.526	377.526	14.9001	-70.1774	7.63472	556.655	446.059	225.376	194.761	194.761	194.761	-70.9571	-2.2946	-15.5427	50.1745	-1.14281	4.62849	0.176202	0.297191	1.34245	77.4881	106.042	-33.2707	0	0	-0.0977529
591	0	-2.07389	0	0	-2.09149	0.205059	-7.43456	-0.213106	0.0435191	-0.103751	-16.6062	1.86E-15	-1.22166	0	0	-0.00610875	4.81593	-23.8196	-4.45953	567.495	377.63	687.172	377.37	377.37	377.37	15.2817	-72.5512	8.03117	576.074	447.353	225.308	194.761	194.761	194.761	-73.4162	-2.53427	-15.9284	50.0016	-0.603973	4.77608	0.183403	0.302362	1.36503	85.5803	108.249	-31.2417	0	0	-0.0830702
592	0	-2.31287	0	0	-2.3315	0.199999	-7.24258	-0.220115	0.0429729	-0.116536	-17.3752	1.86E-15	-2.04427	0	0	-0.00781085	4.59982	-23.6776	-4.7904	566.504	376.073	686.939	377.15	377.15	377.15	15.5631	-74.8626	8.35976	595.241	448.593	225.67	194.761	194.761	194.761	-75.8062	-2.77483	-16.1956	49.7966	-0.115241	4.92538	0.18881	0.305258	1.39472	96.9774	109.862	-28.6678	0	0	-0.0645723
593	0	-2.6095	0	0	-2.62866	0.191482	-6.91906	-0.224936	0.0443036	-0.13132	-17.9896	1.52E-15	-2.23348	0	0	-0.00903968	4.38414	-23.4848	-5.10678	565.218	374.612	686.417	376.862	376.862	376.862	15.7362	-77.1144	8.60851	614.073	449.745	226.499	194.761	194.761	194.761	-78.1266	-3.0123	-16.3336	49.5664	0.316044	5.07073	0.192516	0.305819	1.42896	112.048	110.421	-25.3761	0	0	-0.0419077
594	0	-2.94286	0	0	-2.96168	0.179436	-6.46075	-0.226726	0.0469727	-0.14854	-18.2668	1.01E-14	-1.88146	0	0	-0.00991636	4.17086	-23.2481	-5.40081	563.684	373.265	685.629	376.505	376.505	376.505	15.8004	-79.3105	8.77023	632.469	450.786	227.818	194.761	194.761	194.761	-80.3784	-3.24351	-16.3397	49.3168	0.685239	5.20585	0.19067	0.302893	1.46716	132.565	108.91	-21.1818	0	0	-0.0138892
595	0	-3.29067	0	0	-3.30806	0.164059	-5.87447	-0.224722	0.0503232	-0.167738	-18.0274	1.06E-15	-1.13585	0	0	-0.0104652	3.96194	-22.9743	-5.66575	561.952	372.048	684.601	376.083	376.083	376.083	15.7616	-81.4534	8.84234	650.309	451.703	229.635	194.761	194.761	194.761	-82.5627	-3.46619	-16.2187	49.0518	0.990349	5.32454	0.183823	0.295224	1.50572	158.04	104.655	-16.0782	0	0	0.019196
596	0	-3.63127	0	0	-3.64615	0.145751	-5.17484	-0.218443	0.0535629	-0.188771	-17.1294	-3.30E-15	-0.18279	0	0	-0.0106137	3.75937	-22.6698	-5.89618	560.074	370.973	683.363	375.601	375.601	375.601	15.6304	-83.5431	8.82634	667.454	452.489	231.934	194.761	194.761	194.761	-84.6788	-3.67877	-15.981	48.7744	1.23152	5.42126	0.171002	0.281682	1.5418	188.628	96.9132	-10.1369	0	0	0.0571849
597	0	-3.94544	0	0	-3.95703	0.125062	-4.38238	-0.207683	0.0560061	-0.210537	-15.4803	-2.90E-15	0.79797	0	0	-0.0102861	3.56533	-22.3406	-6.08812	558.098	370.049	681.945	375.07	375.07	375.07	15.4203	-85.575	8.72677	683.757	453.142	234.669	194.761	194.761	194.761	-86.7225	-3.88014	-15.6407	48.4859	1.41035	5.49148	0.153356	0.262528	1.57334	222.829	85.7281	-3.63873	0	0	0.0985928
598	0	-4.2184	0	0	-4.2264	0.102608	-3.52041	-0.192606	0.0571646	-0.232558	-13.0588	4.04E-15	1.66268	0	0	-0.00950753	3.38209	-21.9923	-6.23922	556.073	369.283	680.382	374.502	374.502	374.502	15.1456	-87.5391	8.55007	699.065	453.657	237.761	194.761	194.761	194.761	-88.685	-4.06929	-15.2135	48.1867	1.52958	5.53197	0.130259	0.238223	1.59886	260.066	71.1948	3.10738	0	0	0.1426
599	0	-4.4413	0	0	-4.44593	0.0790101	-2.61282	-0.173752	0.0568336	-0.253361	-9.92467	-1.02E-15	2.32769	0	0	-0.00844867	3.21195	-21.6301	-6.34903	554.043	368.678	678.705	373.914	373.914	373.914	14.82	-89.4194	8.30345	713.232	454.032	241.098	194.761	194.761	194.761	-90.5514	-4.24495	-14.7153	47.8762	1.59267	5.54093	0.105578	0.210049	1.61667	297.418	54.2212	9.67219	0	0	0.186836
600	0	-4.61225	0	0	-4.61424	0.0548389	-1.68181	-0.152105	0.0552548	-0.272297	-6.23161	1.35E-15	2.79208	0	0	-0.0073973	3.05716	-21.2587	-6.41889	552.049	368.233	676.947	373.322	373.322	373.322	14.4551	-91.1937	7.99461	726.125	454.261	244.537	194.761	194.761	194.761	-92.301	-4.40522	-14.161	47.5534	1.60348	5.51802	0.0779017	0.180376	1.62834	334.104	35.9459	15.7203	0	0	0.230372
601	0	-4.73642	0	0	-4.73683	0.0306038	-0.747457	-0.129107	0.0528114	-0.287984	-2.22518	-8.46E-17	3.10645	0	0	-0.00658336	2.9197	-20.8822	-6.45216	550.126	367.946	675.137	372.744	372.744	372.744	14.0602	-92.8351	7.6315	737.632	454.341	247.914	194.761	194.761	194.761	-93.9081	-4.54749	-13.5644	47.2171	1.56646	5.46436	0.0505432	0.151031	1.63397	367.136	17.8177	20.9381	0	0	0.270796
602	0	-4.82525	0	0	-4.82527	0.00674684	0.172715	-0.106354	0.0500056	-0.299719	1.7981	-4.23E-17	3.36042	0	0	-0.00607195	2.80121	-20.5044	-6.45437	548.302	367.81	673.304	372.199	372.199	372.199	13.6424	-94.3133	7.22276	747.665	454.269	251.054	194.761	194.761	194.761	-95.3437	-4.66853	-12.9381	46.8666	1.48656	5.38269	0.0235944	0.125543	1.63702	395.052	1.27243	25.1783	0	0	0.306632
603	0	-4.89467	0	0	-4.89551	-0.0163279	1.06263	-0.0855241	0.04737	-0.306432	5.51671	-1.86E-15	3.6584	0	0	-0.00574663	2.7026	-20.1282	-6.43307	546.598	367.815	671.474	371.703	371.703	371.703	13.2072	-95.5977	6.77836	756.169	454.05	253.782	194.761	194.761	194.761	-96.5786	-4.76485	-12.2947	46.5018	1.36994	5.27693	-0.000170436	0.10518	1.6386	415.282	-12.4292	28.3449	0	0	0.33547
604	0	-4.96308	0	0	-4.96585	-0.0382408	1.90728	-0.0679997	0.0451968	-0.307594	8.64285	-2.03E-15	4.0769	0	0	-0.00534638	2.62405	-19.7562	-6.3976	545.026	367.95	669.67	371.271	371.271	371.271	12.7596	-96.6598	6.30993	763.114	453.696	255.94	194.761	194.761	194.761	-97.586	-4.83316	-11.6467	46.1236	1.22345	5.15221	-0.0185405	0.0917071	1.64231	426.034	-22.6121	30.4661	0	0	0.355335
605	0	-5.04933	0	0	-5.05491	-0.0586117	2.69175	-0.0548984	0.0437631	-0.30254	10.9362	-1.10E-15	4.67057	0	0	-0.00463818	2.5647	-19.39	-6.35841	543.589	368.201	667.912	370.912	370.912	370.912	12.3048	-97.4763	5.83119	768.504	453.226	257.398	194.761	194.761	194.761	-98.3443	-4.87075	-11.0078	45.7332	1.05509	5.01449	-0.0285119	0.085031	1.64844	425.404	-28.7757	31.5765	0	0	0.364119
606	0	-5.17095	0	0	-5.18009	-0.0770501	3.40094	-0.0468693	0.04302	-0.291211	12.2344	-1.18E-15	5.43031	0	0	-0.00347081	2.52283	-19.0304	-6.3262	542.284	368.555	666.218	370.635	370.635	370.635	11.8488	-98.0309	5.35792	772.37	452.67	258.06	194.761	194.761	194.761	-98.8393	-4.87585	-10.3924	45.3326	0.873388	4.8702	-0.0286129	0.0850745	1.65853	412.596	-30.9525	31.7508	0	0	0.360661
607	0	-5.34304	0	0	-5.35625	-0.0931628	4.01983	-0.0443114	0.0428358	-0.273488	12.4346	1.02E-15	6.30242	0	0	-0.00188948	2.49582	-18.6773	-6.31112	541.099	368.996	664.604	370.438	370.438	370.438	11.3992	-98.3156	4.90729	774.767	452.063	257.876	194.761	194.761	194.761	-99.0649	-4.84771	-9.81594	44.9238	0.687459	4.72594	-0.015541	0.0903396	1.67324	386.508	-29.4391	31.0273	0	0	0.343675
608	0	-5.57737	0	0	-5.59494	-0.106576	4.53433	-0.0473605	0.0428559	-0.250049	11.493	1.35E-15	7.17727	0	0	-0.000149353	2.48046	-18.33	-6.32189	540.018	369.51	663.084	370.317	370.317	370.317	10.965	-98.3316	4.49687	775.779	451.443	256.837	194.761	194.761	194.761	-99.0242	-4.78671	-9.29371	44.5086	0.506616	4.58813	0.00966385	0.0993737	1.69143	348.172	-24.8569	29.4656	0	0	0.313802
609	0	-5.88155	0	0	-5.90349	-0.116963	4.93222	-0.0560202	0.0426629	-0.221635	9.41293	-5.08E-16	7.91693	0	0	0.00126631	2.47322	-17.987	-6.36523	539.021	370.084	661.669	370.263	370.263	370.263	10.5559	-98.0892	4.14288	775.508	450.851	254.983	194.761	194.761	194.761	-98.7295	-4.69439	-8.83997	44.0888	0.340212	4.46277	0.047972	0.110988	1.71393	298.241	-17.7781	27.0903	0	0	0.271587
610	0	-6.25815	0	0	-6.28419	-0.1241	5.20539	-0.0700065	0.0416983	-0.189654	6.26325	1.69E-15	8.36787	0	0	0.00173461	2.47049	-17.6461	-6.44547	538.083	370.707	660.371	370.261	370.261	370.261	10.1817	-97.6086	3.85818	774.078	450.321	252.393	194.761	194.761	194.761	-98.2018	-4.57349	-8.46609	43.6662	0.19729	4.35507	0.096509	0.124202	1.73933	239.257	-9.0749	23.9703	0	0	0.21937
611	0	-6.70393	0	0	-6.73339	-0.127908	5.35102	-0.0886836	0.039576	-0.155802	2.19109	0	8.4133	0	0	0.000657997	2.46867	-17.305	-6.56438	537.182	371.367	659.197	370.296	370.295	370.296	9.8507	-96.9183	3.65051	771.629	449.88	249.186	194.761	194.761	194.761	-97.4708	-4.42793	-8.17892	43.2421	0.0861585	4.26925	0.152769	0.138521	1.7676	174.093	0.521437	20.2164	0	0	0.159964
612	0	-7.20902	0	0	-7.241	-0.128482	5.37295	-0.110729	0.0360942	-0.122299	-2.54132	1.18E-15	7.99581	0	0	-0.00223175	2.46426	-16.9614	-6.72132	536.294	372.058	658.155	370.348	370.348	370.348	9.56889	-96.0555	3.52097	768.312	449.541	245.51	194.761	194.761	194.761	-96.5736	-4.26287	-7.97937	42.8176	0.0141619	4.20822	0.211043	0.153916	1.79665	107.255	10.2902	16.0353	0	0	0.0978142
613	0	-7.7574	0	0	-7.79069	-0.126089	5.28145	-0.134302	0.0313884	-0.0910564	-7.58001	6.77E-16	7.14288	0	0	-0.00665707	2.45373	-16.613	-6.91355	535.397	372.774	657.252	370.401	370.401	370.401	9.33867	-95.0631	3.4638	764.283	449.304	241.53	194.761	194.761	194.761	-95.5528	-4.08448	-7.8619	42.394	-0.0124505	4.17325	0.267727	0.169203	1.82531	42.5725	19.4697	11.6791	0	0	0.036837
614	0	-8.32806	0	0	-8.3613	-0.121142	5.09218	-0.157127	0.0259141	-0.0640197	-12.5076	-2.88E-15	5.96269	0	0	-0.0117578	2.43355	-16.2582	-7.1365	534.472	373.509	656.492	370.44	370.44	370.44	9.15866	-93.9871	3.46727	759.696	449.156	237.418	194.761	194.761	194.761	-94.4539	-3.89959	-7.8152	41.9724	0.0111227	4.16405	0.317111	0.183809	1.8497	-15.3794	27.6948	7.45575	0	0	-0.0183764
615	0	-8.89718	0	0	-8.92907	-0.114144	4.82429	-0.17703	0.020313	-0.0423646	-16.927	-2.83E-15	4.61816	0	0	-0.0163724	2.40028	-15.896	-7.38422	533.506	374.263	655.881	370.452	370.452	370.452	9.02381	-92.8729	3.51574	754.696	449.075	233.334	194.761	194.761	194.761	-93.3212	-3.71515	-7.82368	41.5537	0.0880996	4.17883	0.356326	0.195852	1.86882	-63.5546	34.4203	3.64855	0	0	-0.0646952
616	0	-9.44112	0	0	-9.47056	-0.10563	4.49806	-0.192371	0.0152469	-0.0261406	-20.5362	-4.18E-15	3.28708	0	0	-0.0194565	2.35068	-15.5261	-7.64964	532.488	375.03	655.42	370.428	370.428	370.428	8.92655	-91.7613	3.59211	749.41	449.035	229.414	194.761	194.761	194.761	-92.1948	-3.53756	-7.86991	41.1388	0.219909	4.21441	0.384913	0.204046	1.87916	-100.879	39.7432	0.439983	0	0	-0.101052
617	0	-9.93913	0	0	-9.96531	-0.0961327	4.1338	-0.202535	0.0113421	-0.0151634	-23.1927	5.95E-15	2.13447	0	0	-0.0204288	2.28199	-15.1487	-7.92477	531.415	375.81	655.109	370.364	370.364	370.364	8.85779	-90.6861	3.68035	743.944	449.011	225.763	194.761	194.761	194.761	-91.1073	-3.37196	-7.93686	40.7275	0.405628	4.26675	0.402129	0.207752	1.88132	-126.807	43.7396	-2.04131	0	0	-0.127168
618	0	-10.3748	0	0	-10.3974	-0.0861381	3.75012	-0.20784	0.00891443	-0.00826499	-24.9052	5.56E-15	1.26682	0	0	-0.0192615	2.19209	-14.7647	-8.20108	530.285	376.6	654.946	370.26	370.26	370.26	8.80848	-89.6724	3.76744	738.381	448.982	222.449	194.761	194.761	194.761	-90.0832	-3.22192	-8.00995	40.3191	0.641981	4.33132	0.409829	0.206973	1.87427	-142.837	46.834	-3.80456	0	0	-0.144881
619	0	-10.7366	0	0	-10.7553	-0.0760825	3.36375	-0.208992	0.00797146	-0.0047053	-25.7665	3.71E-15	0.723327	0	0	-0.0163418	2.07966	-14.3748	-8.46987	529.1	377.397	654.926	370.119	370.119	370.119	8.77066	-88.7375	3.84448	732.783	448.934	219.511	194.761	194.761	194.761	-89.1393	-3.0892	-8.0783	39.9114	0.92325	4.40367	0.408302	0.202624	1.85939	-149.972	49.2641	-4.8957	0	0	-0.155603
620	0	-11.0167	0	0	-11.0319	-0.0663316	2.98879	-0.206574	0.00825666	-0.00365816	-25.8851	4.22E-15	0.481827	0	0	-0.0122777	1.94424	-13.98	-8.72271	527.865	378.202	655.039	369.95	369.95	369.95	8.73814	-87.8921	3.90678	727.192	448.864	216.961	194.761	194.761	194.761	-88.2857	-2.97391	-8.1351	39.5006	1.2417	4.4797	0.397325	0.195489	1.83765	-149.371	51.15	-5.4112	0	0	-0.160609
621	0	-11.2124	0	0	-11.2244	-0.0571724	2.63635	-0.20119	0.00928582	-0.00440124	-25.3879	-1.85E-15	0.471441	0	0	-0.00775306	1.78629	-13.5805	-8.95216	526.58	379.013	655.275	369.762	369.762	369.762	8.70653	-87.1406	3.95338	721.632	448.773	214.787	194.761	194.761	194.761	-87.5266	-2.87461	-8.17723	39.0823	1.58822	4.55624	0.377144	0.186487	1.80922	-142.328	52.5011	-5.47411	0	0	-0.160788
622	0	-11.3249	0	0	-11.3343	-0.0488137	2.31454	-0.193869	0.0107656	-0.00644452	-24.4508	-2.60E-15	0.626663	0	0	-0.00336568	1.60716	-13.1762	-9.15236	525.247	379.833	655.616	369.568	369.568	369.568	8.67291	-86.482	3.98621	716.112	448.669	212.964	194.761	194.761	194.761	-86.8609	-2.78862	-8.2044	38.651	1.95289	4.63095	0.346852	0.176384	1.77664	-129.835	53.4501	-5.19622	0	0	-0.156425
623	0	-11.3593	0	0	-11.3665	-0.0413753	2.02804	-0.185685	0.0122678	-0.00912132	-23.2557	1.52E-15	0.865636	0	0	0.00046815	1.40913	-12.7666	-9.31983	523.862	380.667	656.044	369.381	369.381	369.381	8.63564	-85.9114	4.00888	710.633	448.559	211.451	194.761	194.761	194.761	-86.2833	-2.71251	-8.21834	38.2016	2.32587	4.70267	0.309197	0.165214	1.74026	-114	54.0542	-4.71416	0	0	-0.148376
624	0	-11.3227	0	0	-11.3282	-0.0349029	1.77866	-0.177345	0.0136381	-0.0121637	-21.942	2.86E-15	1.13751	0	0	0.00356037	1.1953	-12.3506	-9.45362	522.417	381.522	656.537	369.215	369.216	369.215	8.594	-85.4213	4.02582	705.186	448.453	210.205	194.761	194.761	194.761	-85.7864	-2.64265	-8.22182	37.7298	2.69773	4.77094	0.264258	0.151781	1.70222	-95.7664	54.1283	-4.10482	0	0	-0.136259
625	0	-11.2235	0	0	-11.2277	-0.0293708	1.56546	-0.169353	0.0146688	-0.0148807	-20.6169	-5.36E-15	1.39172	0	0	0.00588057	0.969568	-11.9272	-9.5553	520.903	382.406	657.073	369.085	369.085	369.085	8.54804	-85.0035	4.04161	699.759	448.361	209.181	194.761	194.761	194.761	-85.3617	-2.57556	-8.21822	37.2325	3.05965	4.83592	0.217375	0.135644	1.66255	-77.6779	53.7961	-3.47949	0	0	-0.12172
626	0	-11.0709	0	0	-11.0741	-0.0247142	1.38596	-0.162175	0.0153495	-0.017162	-19.3696	4.23E-15	1.60275	0	0	0.00751151	0.736553	-11.4952	-9.62831	519.307	383.327	657.627	369.001	369.001	369.001	8.49816	-84.6489	4.06065	694.339	448.289	208.334	194.761	194.761	194.761	-85.0001	-2.50803	-8.21097	36.7087	3.40345	4.89764	0.170995	0.115661	1.62286	-60.9016	52.8878	-2.89085	0	0	-0.105454
627	0	-10.8742	0	0	-10.8767	-0.0208432	1.23673	-0.156074	0.0155	-0.0187806	-18.2553	-1.60E-15	1.73468	0	0	0.0085782	0.501367	-11.054	-9.67704	517.617	384.296	658.175	368.976	368.976	368.976	8.44498	-84.3486	4.08672	688.913	448.243	207.625	194.761	194.761	194.761	-84.6928	-2.43729	-8.20328	36.159	3.72138	4.95558	0.128895	0.0914006	1.58394	-46.8633	51.1065	-2.39544	0	0	-0.0889354
628	0	-10.642	0	0	-10.6441	-0.0176728	1.11449	-0.151083	0.0151774	-0.0195774	-17.2948	1.06E-17	1.78113	0	0	0.0092216	0.269312	-10.6037	-9.7058	515.823	385.318	658.695	369.016	369.016	369.016	8.38902	-84.0945	4.12292	683.473	448.227	207.02	194.761	194.761	194.761	-84.4315	-2.36106	-8.19776	35.5855	4.00595	5.00816	0.0941093	0.0650901	1.54679	-36.5585	48.8012	-2.03126	0	0	-0.0741988
629	0	-10.3823	0	0	-10.384	-0.0151348	1.01663	-0.14718	0.0143147	-0.0196876	-16.4947	3.69E-15	1.73172	0	0	0.00956595	0.0454069	-10.1449	-9.71783	513.919	386.397	659.166	369.128	369.128	369.128	8.33055	-83.8793	4.17118	678.014	448.24	206.491	194.761	194.761	194.761	-84.2088	-2.27764	-8.1961	34.9915	4.25011	5.0522	0.0682053	0.0374077	1.5126	-30.348	45.6568	-1.80445	0	0	-0.0623939
630	0	-10.1017	0	0	-10.103	-0.0131939	0.941786	-0.144282	0.0131779	-0.0190663	-15.8485	-3.83E-15	1.61588	0	0	0.00971746	-0.166036	-9.67899	-9.71451	511.903	387.537	659.572	369.311	369.311	369.311	8.2694	-83.6968	4.23245	672.535	448.282	206.013	194.761	194.761	194.761	-84.0185	-2.18582	-8.19907	34.3815	4.44743	5.08275	0.051492	0.0111733	1.48306	-28.1846	42.1583	-1.70728	0	0	-0.0547319
631	0	-9.80576	0	0	-9.80696	-0.0118353	0.889394	-0.142236	0.0118059	-0.0180182	-15.3387	3.57E-15	1.44624	0	0	0.00974993	-0.361813	-9.20795	-9.69518	509.778	388.734	659.901	369.562	369.562	369.562	8.20522	-83.5413	4.30675	667.039	448.347	205.569	194.761	194.761	194.761	-83.855	-2.08504	-8.20663	33.7605	4.5929	5.09311	0.0420505	-0.0126212	1.45823	-29.2038	38.1869	-1.70569	0	0	-0.050864
632	0	-9.49911	0	0	-9.50019	-0.0110551	0.859308	-0.140889	0.0104154	-0.0165498	-14.9462	-1.30E-15	1.2552	0	0	0.00971788	-0.539955	-8.73444	-9.65728	507.551	389.986	660.144	369.875	369.875	369.875	8.13766	-83.4084	4.3932	661.531	448.433	205.145	194.761	194.761	194.761	-83.7135	-1.9753	-8.21824	33.1344	4.68351	5.07538	0.0401952	-0.0332769	1.43856	-33.2677	33.944	-1.77785	0	0	-0.0512209
633	0	-9.18524	0	0	-9.18627	-0.010861	0.851824	-0.140123	0.00903921	-0.0149629	-14.6548	3.60E-15	1.05716	0	0	0.00965808	-0.699824	-8.26159	-9.59667	505.232	391.286	660.299	370.238	370.238	370.238	8.06648	-83.294	4.49035	656.02	448.534	204.731	194.761	194.761	194.761	-83.5901	-1.85717	-8.23303	32.51	4.71905	5.02084	0.0416966	-0.0512648	1.42427	-38.7496	29.316	-1.87922	0	0	-0.0538784
634	0	-8.86687	0	0	-8.86789	-0.011256	0.867058	-0.139811	0.00776338	-0.0133902	-14.4478	-5.68E-16	0.869984	0	0	0.00959259	-0.841715	-7.79276	-9.50844	502.835	392.623	660.365	370.639	370.639	370.639	7.99168	-83.1948	4.59638	650.513	448.646	204.32	194.761	194.761	194.761	-83.4815	-1.73173	-8.24999	31.8951	4.70265	4.9212	0.04601	-0.0678721	1.41449	-45.1368	24.1773	-1.98382	0	0	-0.0580649
635	0	-8.54595	0	0	-8.54703	-0.0122389	0.90496	-0.139861	0.00659848	-0.0120204	-14.3131	-2.35E-15	0.701874	0	0	0.00953575	-0.966622	-7.33143	-9.38779	500.374	393.988	660.347	371.06	371.06	371.06	7.91359	-83.1081	4.70909	645.02	448.764	203.909	194.761	194.761	194.761	-83.3851	-1.60044	-8.26816	31.2986	4.64067	4.76941	0.049916	-0.0839351	1.40895	-51.1078	18.4258	-2.06062	0	0	-0.0618084
636	0	-8.22395	0	0	-8.22514	-0.0137993	0.965132	-0.140258	0.0056076	-0.01094	-14.2465	-1.70E-15	0.563896	0	0	0.00949823	-1.07595	-6.88089	-9.23098	497.863	395.368	660.251	371.484	371.484	371.484	7.8328	-83.0317	4.82629	639.549	448.887	203.495	194.761	194.761	194.761	-83.2987	-1.46505	-8.28668	30.7299	4.54255	4.56069	0.0525514	-0.0993276	1.40815	-56.1033	12.2176	-2.0966	0	0	-0.0640361
637	0	-7.90187	0	0	-7.9032	-0.0159131	1.04664	-0.140935	0.00478148	-0.0102763	-14.2379	8.43E-16	0.457161	0	0	0.00948172	-1.17134	-6.44407	-9.03627	495.313	396.75	660.085	371.892	371.892	371.892	7.75024	-82.9638	4.94579	634.105	449.011	203.078	194.761	194.761	194.761	-83.2207	-1.32753	-8.30496	30.1989	4.42024	4.29322	0.0522502	-0.11431	1.41135	-59.2545	5.51316	-2.07651	0	0	-0.0634295
638	0	-7.58036	0	0	-7.58188	-0.0185366	1.1478	-0.141822	0.00410662	-0.0101438	-14.2764	2.24E-15	0.379916	0	0	0.00948364	-1.25454	-6.02325	-8.80462	492.733	398.121	659.858	372.265	372.264	372.265	7.66718	-82.9031	5.06552	628.693	449.135	202.662	194.761	194.761	194.761	-83.15	-1.18998	-8.32266	29.715	4.28695	3.96855	0.0475338	-0.128117	1.41978	-59.8971	-1.55369	-1.99334	0	0	-0.0592695
639	0	-7.25981	0	0	-7.26158	-0.0216027	1.26601	-0.142855	0.00353219	-0.0104682	-14.3489	4.70E-15	0.324963	0	0	0.00949887	-1.32753	-5.61995	-8.54037	490.129	399.469	659.582	372.585	372.585	372.585	7.5851	-82.849	5.18362	623.316	449.257	202.25	194.761	194.761	194.761	-83.0861	-1.05456	-8.33968	29.2865	4.15607	3.59186	0.0393804	-0.139507	1.43291	-58.1169	-8.66448	-1.85843	0	0	-0.0520007
640	0	-6.94051	0	0	-6.94259	-0.0250173	1.39765	-0.143919	0.00306539	-0.0113241	-14.4364	5.45E-16	0.289401	0	0	0.00951542	-1.39261	-5.23479	-8.25114	487.5	400.779	659.267	372.839	372.839	372.839	7.50561	-82.801	5.29839	617.973	449.377	201.847	194.761	194.761	194.761	-83.0286	-0.923429	-8.35617	28.9197	4.04006	3.17139	0.0279407	-0.14822	1.45063	-53.7331	-15.5264	-1.67398	0	0	-0.0422022
641	0	-6.62275	0	0	-6.62515	-0.0286635	1.5382	-0.144895	0.00258783	-0.0124927	-14.5185	4.49E-16	0.258792	0	0	0.00952346	-1.45242	-4.86748	-7.94749	484.844	402.042	658.927	373.014	373.014	373.014	7.43041	-82.7589	5.40827	612.662	449.493	201.46	194.761	194.761	194.761	-82.9775	-0.798645	-8.37237	28.6182	3.94928	2.71808	0.0170419	-0.156427	1.47172	-47.7682	-22.2037	-1.46527	0	0	-0.0316775
642	0	-6.30678	0	0	-6.30951	-0.0324123	1.68268	-0.1457	0.00213494	-0.0138952	-14.5792	1.55E-15	0.234811	0	0	0.00951193	-1.5095	-4.51679	-7.64153	482.157	403.245	658.574	373.104	373.104	373.104	7.36105	-82.7225	5.51201	607.378	449.605	201.093	194.761	194.761	194.761	-82.9328	-0.682083	-8.3886	28.3815	3.89026	2.24488	0.0106019	-0.165621	1.4948	-41.1987	-28.4627	-1.24394	0	0	-0.0218395
643	0	-5.99284	0	0	-5.99591	-0.036136	1.82618	-0.146261	0.00167798	-0.0153052	-14.6059	-1.27E-15	0.214069	0	0	0.00947444	-1.56602	-4.18051	-7.34533	479.433	404.379	658.218	373.106	373.106	373.106	7.29895	-82.6916	5.60838	602.117	449.712	200.752	194.761	194.761	194.761	-82.8944	-0.575378	-8.40514	28.2042	3.8644	1.76588	0.0120232	-0.1785	1.51759	-35.207	-34.3803	-1.02762	0	0	-0.0138381
644	0	-5.68114	0	0	-5.68449	-0.0397211	1.96431	-0.146546	0.00128644	-0.0166222	-14.5928	4.17E-15	0.204048	0	0	0.00940712	-1.62318	-3.85565	-7.06941	476.67	405.434	657.869	373.026	373.026	373.026	7.2453	-82.6656	5.69651	596.871	449.812	200.44	194.761	194.761	194.761	-82.8619	-0.479893	-8.42232	28.0756	3.86673	1.29578	0.0223088	-0.195448	1.53944	-30.4387	-39.7556	-0.819591	0	0	-0.00821276
645	0	-5.37171	0	0	-5.3753	-0.0430657	2.09316	-0.14655	0.00094289	-0.0178623	-14.5402	-2.76E-15	0.203216	0	0	0.00931403	-1.68105	-3.53857	-6.82195	473.868	406.403	657.533	372.873	372.873	372.873	7.20129	-82.6439	5.77574	591.636	449.903	200.16	194.761	194.761	194.761	-82.8346	-0.396719	-8.44058	27.9794	3.88604	0.849267	0.0388316	-0.216222	1.5599	-26.7986	-44.692	-0.616974	0	0	-0.00522009
646	0	-5.06449	0	0	-5.06828	-0.0460728	2.20899	-0.146315	0.000694315	-0.0189819	-14.455	-3.95E-15	0.215104	0	0	0.00920205	-1.73858	-3.22545	-6.60878	471.03	407.277	657.215	372.663	372.663	372.663	7.16794	-82.6255	5.8457	586.405	449.986	199.91	194.761	194.761	194.761	-82.8116	-0.326705	-8.46043	27.8961	3.9062	0.440281	0.0574117	-0.237825	1.5782	-24.009	-48.919	-0.421079	0	0	-0.00503448
647	0	-4.75939	0	0	-4.76327	-0.0486417	2.30792	-0.145855	0.000524488	-0.0201475	-14.3435	-1.90E-15	0.235858	0	0	0.00907919	-1.794	-2.91275	-6.43412	468.161	408.053	656.915	372.417	372.417	372.417	7.14621	-82.6092	5.90619	581.172	450.059	199.692	194.761	194.761	194.761	-82.792	-0.270486	-8.48246	27.805	3.90939	0.0812095	0.0706693	-0.25627	1.59609	-20.8227	-52.3084	-0.220623	0	0	-0.00729925
648	0	-4.45627	0	0	-4.46014	-0.0506427	2.38497	-0.145256	0.000446904	-0.0214025	-14.2196	-2.55E-15	0.262423	0	0	0.00895654	-1.84558	-2.59776	-6.30196	465.266	408.726	656.633	372.157	372.156	372.157	7.13699	-82.5938	5.95722	575.933	450.122	199.501	194.761	194.761	194.761	-82.7744	-0.228485	-8.50733	27.6885	3.88033	-0.217754	0.0743437	-0.266935	1.61286	-16.6401	-54.4515	-0.0178645	0	0	-0.0110857
649	0	-4.15501	0	0	-4.15878	-0.0519153	2.43397	-0.144539	0.000448077	-0.0226939	-14.0896	3.85E-15	0.288086	0	0	0.00884087	-1.89239	-2.27892	-6.21676	462.349	409.296	656.368	371.907	371.907	371.907	7.14099	-82.5783	5.99904	570.679	450.175	199.336	194.761	194.761	194.761	-82.7579	-0.200909	-8.53569	27.534	3.80995	-0.449349	0.0668649	-0.269089	1.62914	-11.3543	-55.4089	0.176637	0	0	-0.0149553
650	0	-3.85562	0	0	-3.85915	-0.0522793	2.44799	-0.143795	0.000490785	-0.0239237	-13.9664	1.76E-16	0.303575	0	0	0.0087423	-1.93447	-1.956	-6.18344	459.41	409.762	656.119	371.693	371.693	371.693	7.1586	-82.5615	6.03199	565.405	450.218	199.194	194.761	194.761	194.761	-82.7414	-0.187679	-8.56806	27.336	3.69663	-0.609348	0.0528238	-0.263865	1.64255	-5.9708	-55.3538	0.343347	0	0	-0.01786
651	0	-3.55792	0	0	-3.56112	-0.0515665	2.42054	-0.14306	0.000593445	-0.024938	-13.8552	2.45E-15	0.306182	0	0	0.0086645	-1.97269	-1.62984	-6.20616	456.453	410.127	655.885	371.533	371.533	371.533	7.18979	-82.5427	6.05655	560.104	450.249	199.071	194.761	194.761	194.761	-82.7241	-0.188393	-8.60471	27.0944	3.54512	-0.696787	0.0360352	-0.253663	1.652	-1.16209	-54.4938	0.46831	0	0	-0.0192633
652	0	-3.26156	0	0	-3.26431	-0.0496516	2.34681	-0.14239	0.000712483	-0.0255817	-13.7617	-1.07E-15	0.289617	0	0	0.00861125	-2.00833	-1.30201	-6.28697	453.477	410.395	655.663	371.446	371.446	371.446	7.23406	-82.5213	6.07321	554.77	450.268	198.963	194.761	194.761	194.761	-82.7054	-0.202343	-8.64563	26.8131	3.3641	-0.713464	0.0224756	-0.239114	1.65673	1.96005	-52.7507	0.53353	0	0	-0.0195074
653	0	-2.96585	0	0	-2.9681	-0.0464861	2.2249	-0.141783	0.000852824	-0.0256917	-13.685	-1.98E-15	0.256111	0	0	0.00858215	-2.04295	-0.974407	-6.42444	450.489	410.572	655.452	371.442	371.442	371.442	7.29029	-82.4969	6.08247	549.402	450.276	198.867	194.761	194.761	194.761	-82.6848	-0.228508	-8.69036	26.498	3.16407	-0.663482	0.0173909	-0.221096	1.6561	2.47661	-50.1811	0.53398	0	0	-0.0195274
654	0	-2.66979	0	0	-2.67152	-0.0421216	2.05679	-0.141255	0.00106613	-0.0252483	-13.6248	2.63E-15	0.216081	0	0	0.00858069	-2.07827	-0.648744	-6.61255	447.496	410.664	655.249	371.53	371.53	371.53	7.35691	-82.4695	6.08464	543.997	450.271	198.781	194.761	194.761	194.761	-82.6622	-0.265677	-8.73802	26.1546	2.95523	-0.552488	0.0227644	-0.200029	1.65021	0.128497	-46.785	0.477198	0	0	-0.0201488
655	0	-2.37214	0	0	-2.37339	-0.036711	1.84834	-0.140816	0.00136464	-0.0244057	-13.5809	-2.39E-15	0.178185	0	0	0.00861206	-2.11605	-0.326321	-6.84067	444.509	410.678	655.051	371.707	371.707	371.707	7.43205	-82.4391	6.08005	538.559	450.252	198.701	194.761	194.761	194.761	-82.6374	-0.312498	-8.78755	25.787	2.74611	-0.387376	0.0330438	-0.177285	1.64072	-3.60414	-42.8213	0.386521	0	0	-0.0210208
656	0	-2.07163	0	0	-2.07245	-0.0304746	1.608	-0.140462	0.00172841	-0.0234508	-13.5508	1.03E-15	0.149354	0	0	0.00867853	-2.158	-0.00814412	-7.09557	441.542	410.621	654.856	371.969	371.969	371.969	7.51376	-82.4057	6.06888	533.091	450.221	198.623	194.761	194.761	194.761	-82.6105	-0.367635	-8.8377	25.3994	2.54371	-0.176746	0.0401672	-0.154559	1.62773	-6.67108	-38.7583	0.296996	0	0	-0.0210762
657	0	-1.7671	0	0	-1.76759	-0.0236533	1.34507	-0.140158	0.00219646	-0.0224416	-13.5287	1.58E-15	0.140876	0	0	0.00877975	-2.20564	0.304883	-7.364	438.606	410.499	654.661	372.309	372.309	372.309	7.60015	-82.3697	6.05141	527.599	450.178	198.547	194.761	194.761	194.761	-82.5814	-0.429794	-8.88736	24.9967	2.35391	0.0690474	0.0424993	-0.132467	1.61319	-8.67912	-34.5064	0.218433	0	0	-0.020043
658	0	-1.45779	0	0	-1.45805	-0.0164832	1.06862	-0.139891	0.00272615	-0.0215736	-13.5111	2.97E-15	0.154462	0	0	0.00890789	-2.26016	0.611818	-7.6341	435.71	410.32	654.463	372.713	372.713	372.713	7.68956	-82.3313	6.02794	522.087	450.124	198.468	194.761	194.761	194.761	-82.5505	-0.497752	-8.93558	24.5853	2.18179	0.337905	0.0371036	-0.113292	1.59707	-8.67031	-30.5648	0.175053	0	0	-0.0173484
659	0	-1.14339	0	0	-1.1435	-0.00917016	0.786618	-0.139619	0.00334479	-0.0207534	-13.492	8.04E-16	0.195468	0	0	0.00905257	-2.32238	0.911788	-7.89638	432.858	410.092	654.259	373.17	373.17	373.17	7.78063	-82.2909	5.999	516.56	450.06	198.386	194.761	194.761	194.761	-82.518	-0.57036	-8.98172	24.1726	2.03148	0.616721	0.0267864	-0.0970355	1.58047	-7.24721	-26.6333	0.16097	0	0	-0.0135052
660	0	-0.824009	0	0	-0.824043	-0.00189005	0.505845	-0.139374	0.00403123	-0.020039	-13.4744	1.24E-15	0.261126	0	0	0.00920363	-2.39249	1.20406	-8.14373	430.051	409.822	654.046	373.665	373.665	373.665	7.87232	-82.2486	5.96525	511.021	449.99	198.299	194.761	194.761	194.761	-82.4838	-0.646526	-9.02549	23.7663	1.9058	0.891992	0.0136931	-0.0855943	1.5636	-4.5916	-22.9028	0.177836	0	0	-0.00896004
661	0	-0.50014	0	0	-0.500148	0.00521048	0.231975	-0.139156	0.0047638	-0.0193543	-13.4602	-3.86E-15	0.346383	0	0	0.0093511	-2.47	1.48829	-8.37096	427.288	409.518	653.821	374.185	374.185	374.185	7.96396	-82.2047	5.92756	505.474	449.915	198.205	194.761	194.761	194.761	-82.4481	-0.725241	-9.06695	23.3728	1.80513	1.15049	0.00228388	-0.0799665	1.54685	-1.61702	-19.4667	0.217875	0	0	-0.00473169
662	0	-0.172437	0	0	-0.172443	0.0120065	-0.0301624	-0.139041	0.0054975	-0.0186761	-13.4586	-7.79E-16	0.441366	0	0	0.00949165	-2.55347	1.76462	-8.574	424.566	409.187	653.579	374.717	374.717	374.717	8.05521	-82.159	5.88695	499.921	449.838	198.102	194.761	194.761	194.761	-82.4109	-0.805639	-9.10648	22.9967	1.72697	1.3799	-0.00579368	-0.0806324	1.53042	1.40659	-16.2975	0.267144	0	0	-0.00114842
663	0	0.158552	0	0	0.158546	0.0183795	-0.27598	-0.139055	0.00616155	-0.0179549	-13.4728	-2.75E-15	0.534024	0	0	0.00962146	-2.64044	2.03387	-8.74938	421.883	408.836	653.317	375.25	375.25	375.25	8.14598	-82.1119	5.84429	494.367	449.764	197.989	194.761	194.761	194.761	-82.3723	-0.887034	-9.14454	22.6396	1.66597	1.56993	-0.0073445	-0.0874455	1.51441	3.65297	-13.5876	0.312593	0	0	0.00118478
664	0	0.492531	0	0	0.492546	0.0242115	-0.50092	-0.13914	0.00680821	-0.017192	-13.495	2.05E-15	0.624981	0	0	0.00973821	-2.72739	2.29742	-8.89356	419.237	408.471	653.03	375.775	375.775	375.775	8.23633	-82.0635	5.80035	488.814	449.694	197.867	194.761	194.761	194.761	-82.3325	-0.968955	-9.18165	22.3008	1.6147	1.71273	-0.0037191	-0.099059	1.49852	5.33494	-11.4243	0.355314	0	0	0.00262572
665	0	0.829437	0	0	0.829506	0.0293859	-0.700486	-0.139265	0.00734924	-0.016532	-13.5178	2.73E-15	0.702428	0	0	0.00983341	-2.81016	2.55721	-9.00312	416.627	408.097	652.713	376.282	376.282	376.282	8.32648	-82.0142	5.7557	483.265	449.631	197.735	194.761	194.761	194.761	-82.292	-1.05117	-9.21828	21.9779	1.56551	1.80398	0.00314567	-0.111846	1.484	6.7908	-9.78179	0.395787	0	0	0.00361773
666	0	1.16934	0	0	1.16946	0.0337991	-0.870679	-0.139365	0.00785096	-0.0159674	-13.5294	-1.91E-15	0.77167	0	0	0.00990103	-2.88449	2.8155	-9.07518	414.054	407.72	652.36	376.765	376.764	376.765	8.41668	-81.9644	5.71069	477.725	449.579	197.595	194.761	194.761	194.761	-82.2509	-1.13363	-9.25482	21.6677	1.51227	1.84286	0.00879971	-0.120224	1.47183	8.69365	-8.1768	0.440007	0	0	0.0047867
667	0	1.51203	0	0	1.51227	0.037377	-1.00865	-0.139411	0.00832576	-0.0156668	-13.5224	-4.76E-17	0.83306	0	0	0.00993346	-2.9471	3.07449	-9.10835	411.517	407.344	651.97	377.213	377.213	377.213	8.5072	-81.914	5.66556	472.196	449.538	197.445	194.761	194.761	194.761	-82.2094	-1.21636	-9.29158	21.3677	1.45215	1.8318	0.0103732	-0.120791	1.46324	11.6646	-6.43771	0.500839	0	0	0.0066028
668	0	1.85717	0	0	1.85752	0.0400884	-1.1132	-0.139428	0.00878623	-0.0156376	-13.497	3.37E-15	0.888103	0	0	0.00992733	-2.9963	3.3362	-9.10322	409.015	406.974	651.541	377.619	377.619	377.619	8.59829	-81.8631	5.62033	466.68	449.511	197.288	194.761	194.761	194.761	-82.1676	-1.29943	-9.32878	21.0763	1.38597	1.77562	0.00744013	-0.114171	1.45871	15.6071	-4.68365	0.577255	0	0	0.00898363
669	0	2.20407	0	0	2.20453	0.0419488	-1.18493	-0.1394	0.0092703	-0.0157893	-13.4518	1.53E-16	0.940532	0	0	0.00987935	-3.0319	3.60234	-9.06224	406.545	406.615	651.074	377.972	377.972	377.972	8.6901	-81.8111	5.57509	461.177	449.499	197.121	194.761	194.761	194.761	-82.1248	-1.38287	-9.36657	20.7929	1.317	1.68056	0.000464894	-0.102751	1.45705	20.2068	-3.11315	0.666954	0	0	0.0116682
670	0	2.55176	0	0	2.55234	0.0430129	-1.22595	-0.139368	0.00977067	-0.0161385	-13.3936	1.34E-15	0.989328	0	0	0.00979322	-3.05479	3.87414	-8.98929	404.106	406.269	650.572	378.267	378.267	378.267	8.78278	-81.7573	5.52985	455.686	449.503	196.945	194.761	194.761	194.761	-82.0804	-1.46671	-9.40508	20.5173	1.24951	1.55379	-0.00879676	-0.0890932	1.45876	25.1235	-1.75562	0.76404	0	0	0.014397
671	0	2.89918	0	0	2.89986	0.0433632	-1.23946	-0.139365	0.0103059	-0.016574	-13.329	1.77E-15	1.03619	0	0	0.0096755	-3.06648	4.15247	-8.88897	401.695	405.942	650.038	378.495	378.495	378.495	8.87632	-81.7008	5.48451	450.206	449.524	196.76	194.761	194.761	194.761	-82.0334	-1.55093	-9.44431	20.2492	1.18757	1.40281	-0.0188275	-0.0762024	1.46225	29.8678	-0.757765	0.862339	0	0	0.0168493
672	0	3.24533	0	0	3.24608	0.0431014	-1.22937	-0.1394	0.0108533	-0.0171192	-13.2625	-1.98E-15	1.07746	0	0	0.00953326	-3.06856	4.43784	-8.76598	399.31	405.636	649.477	378.653	378.653	378.653	8.97079	-81.6405	5.43897	444.734	449.564	196.566	194.761	194.761	194.761	-81.9827	-1.63553	-9.48426	19.988	1.13417	1.23534	-0.0296532	-0.0656236	1.46761	34.5598	-0.0876566	0.958236	0	0	0.0191251
673	0	3.58916	0	0	3.58998	0.0423399	-1.20001	-0.139505	0.0114218	-0.0177041	-13.1998	3.38E-16	1.11248	0	0	0.00937539	-3.06241	4.73046	-8.62489	396.95	405.354	648.891	378.741	378.741	378.741	9.06606	-81.5752	5.39303	439.269	449.623	196.361	194.761	194.761	194.761	-81.9273	-1.72054	-9.52479	19.7327	1.09119	1.0594	-0.0398042	-0.0578837	1.47388	38.802	0.333184	1.04385	0	0	0.0210667
674	0	3.92998	0	0	3.93078	0.0411925	-1.15577	-0.139644	0.0119826	-0.0183367	-13.1384	3.30E-15	1.1362	0	0	0.00920418	-3.04911	5.03025	-8.46968	394.617	405.096	648.283	378.758	378.758	378.758	9.16208	-81.504	5.34637	433.807	449.702	196.147	194.761	194.761	194.761	-81.866	-1.806	-9.56572	19.4819	1.05956	0.883188	-0.0510724	-0.0530466	1.48239	43.0546	0.514411	1.11758	0	0	0.0229849
675	0	4.26687	0	0	4.26764	0.0397728	-1.10103	-0.139875	0.012457	-0.0190269	-13.0844	3.21E-15	1.13852	0	0	0.00902728	-3.02946	5.33694	-8.30401	392.309	404.863	647.657	378.708	378.708	378.708	9.25858	-81.4255	5.29855	428.346	449.802	195.925	194.761	194.761	194.761	-81.7976	-1.89196	-9.60667	19.2342	1.03973	0.7153	-0.06314	-0.051174	1.49175	47.2012	0.254139	1.17504	0	0	0.0248675
676	0	4.59902	0	0	4.59976	0.0381899	-1.04	-0.140205	0.0128621	-0.0197287	-13.0376	-6.34E-17	1.11985	0	0	0.00884367	-3.00401	5.65002	-8.13123	390.027	404.655	647.014	378.598	378.597	378.597	9.35512	-81.3386	5.24906	422.883	449.924	195.694	194.761	194.761	194.761	-81.7209	-1.97845	-9.64707	18.9882	1.03183	0.564273	-0.0768028	-0.0515603	1.50403	51.3629	-0.443728	1.21169	0	0	0.0268274
677	0	4.92552	0	0	4.92625	0.0365436	-0.976513	-0.140665	0.0131041	-0.0204714	-12.9988	2.96E-16	1.07171	0	0	0.0086512	-2.97319	5.96876	-7.95441	387.772	404.47	646.359	378.432	378.432	378.432	9.45104	-81.2422	5.19715	417.416	450.068	195.457	194.761	194.761	194.761	-81.6347	-2.06547	-9.68611	18.7428	1.0358	0.437971	-0.0940418	-0.0535403	1.51795	55.9166	-1.85591	1.23192	0	0	0.0291025
678	0	5.24538	0	0	5.24606	0.0349275	-0.914195	-0.14127	0.013204	-0.0212916	-12.9662	-1.93E-15	0.999632	0	0	0.00844043	-2.93759	6.29218	-7.77699	385.543	404.308	645.693	378.223	378.223	378.223	9.54542	-81.1351	5.14201	411.943	450.23	195.216	194.761	194.761	194.761	-81.5378	-2.15291	-9.7227	18.4971	1.05132	0.342872	-0.115678	-0.0544435	1.53622	61.1375	-3.73336	1.24254	0	0	0.0318608
679	0	5.55723	0	0	5.55786	0.0334333	-0.856574	-0.141965	0.0131664	-0.0221879	-12.9302	-3.37E-15	0.911187	0	0	0.00819325	-2.89839	6.61898	-7.6029	383.336	404.164	645.023	377.979	377.979	377.979	9.63696	-81.016	5.08276	406.462	450.411	194.972	194.761	194.761	194.761	-81.4287	-2.24055	-9.75552	18.2508	1.07787	0.282863	-0.14215	-0.0523098	1.55844	67.1429	-5.93276	1.25571	0	0	0.035161
680	0	5.85937	0	0	5.85995	0.0321529	-0.807196	-0.1427	0.0130288	-0.0230762	-12.8824	-6.71E-16	0.819283	0	0	0.00789107	-2.8578	6.9476	-7.43685	381.149	404.036	644.354	377.712	377.712	377.712	9.72424	-80.8837	5.01854	400.97	450.605	194.73	194.761	194.761	194.761	-81.3061	-2.32797	-9.78314	18.0039	1.11467	0.25863	-0.170143	-0.047557	1.58425	73.2708	-8.4652	1.27971	0	0	0.0386698
681	0	6.14959	0	0	6.15015	0.0311706	-0.769314	-0.143429	0.0128485	-0.023883	-12.8166	2.32E-15	0.73925	0	0	0.00751936	-2.81896	7.27638	-7.28354	378.977	403.92	643.697	377.434	377.434	377.434	9.80578	-80.7363	4.94865	395.465	450.81	194.491	194.761	194.761	194.761	-81.1679	-2.41466	-9.80421	17.7563	1.16073	0.267888	-0.195688	-0.0413326	1.6125	78.7324	-11.1537	1.31694	0	0	0.0419865
682	0	6.42544	0	0	6.42598	0.0305524	-0.745473	-0.144133	0.0126878	-0.0245796	-12.7314	9.25E-16	0.68595	0	0	0.00707197	-2.78551	7.6037	-7.14671	376.819	403.81	643.06	377.156	377.156	377.156	9.88034	-80.5718	4.87255	389.947	451.023	194.257	194.761	194.761	194.761	-81.012	-2.5001	-9.81767	17.508	1.21487	0.306209	-0.214635	-0.0374982	1.64103	82.7437	-14.3226	1.38461	0	0	0.0447806
683	0	6.6843	0	0	6.68486	0.0303389	-0.737239	-0.144812	0.0125487	-0.025145	-12.6284	-4.21E-15	0.664181	0	0	0.00655192	-2.76098	7.9282	-7.02842	374.673	403.7	642.454	376.889	376.889	376.889	9.94722	-80.3878	4.78996	384.413	451.24	194.033	194.761	194.761	194.761	-80.8359	-2.58391	-9.82301	17.2579	1.27539	0.367999	-0.225803	-0.0376027	1.6686	85.1417	-17.7092	1.48365	0	0	0.0469742
684	0	6.92365	0	0	6.92423	0.0305415	-0.745053	-0.145446	0.0124338	-0.0255845	-12.509	-1.54E-15	0.674923	0	0	0.00596688	-2.74827	8.24875	-6.92879	372.543	403.583	641.889	376.64	376.64	376.64	10.0063	-80.1818	4.70078	378.864	451.459	193.818	194.761	194.761	194.761	-80.637	-2.66592	-9.82022	17.0051	1.34054	0.447295	-0.228252	-0.0445419	1.69331	85.7546	-21.4721	1.62153	0	0	0.0484741
685	0	7.14104	0	0	7.14167	0.0311418	-0.768203	-0.146033	0.0123528	-0.0259625	-12.3764	-1.59E-15	0.715395	0	0	0.00532777	-2.74907	8.56451	-6.84622	370.436	403.451	641.372	376.418	376.418	376.418	10.0582	-79.9508	4.60504	373.298	451.678	193.616	194.761	194.761	194.761	-80.4125	-2.74626	-9.80986	16.7484	1.40886	0.538345	-0.223	-0.0592817	1.71432	84.8334	-25.5056	1.79962	0	0	0.0493059
686	0	7.33423	0	0	7.33496	0.0320996	-0.805139	-0.146561	0.0122751	-0.026293	-12.2339	2.11E-17	0.774309	0	0	0.00464603	-2.76367	8.87474	-6.77769	368.361	403.295	640.911	376.229	376.229	376.229	10.1039	-79.6918	4.50296	367.717	451.897	193.426	194.761	194.761	194.761	-80.1593	-2.8253	-9.79303	16.4874	1.47923	0.635858	-0.210113	-0.0816666	1.73051	82.3421	-29.7264	2.01075	0	0	0.0493021
687	0	7.5013	0	0	7.50214	0.0333505	-0.853379	-0.147075	0.0121623	-0.0266219	-12.0912	-3.44E-16	0.837169	0	0	0.0039344	-2.79085	9.17878	-6.71913	366.331	403.106	640.511	376.077	376.078	376.077	10.1451	-79.4017	4.3947	362.122	452.115	193.252	194.761	194.761	194.761	-79.8744	-2.90368	-9.77113	16.2225	1.55084	0.73503	-0.190468	-0.109633	1.74317	78.4169	-33.8376	2.24183	0	0	0.0483433
688	0	7.64067	0	0	7.64164	0.0348102	-0.909671	-0.147609	0.0120031	-0.0269774	-11.9573	-2.25E-16	0.890419	0	0	0.00320354	-2.82818	9.47601	-6.66574	364.362	402.875	640.172	375.966	375.966	375.966	10.1836	-79.0773	4.2804	356.512	452.33	193.093	194.761	194.761	194.761	-79.5549	-2.98225	-9.74575	15.9546	1.6232	0.831657	-0.16458	-0.141337	1.75199	73.104	-37.6735	2.47792	0	0	0.0463099
689	0	7.75122	0	0	7.75235	0.0363771	-0.970094	-0.148219	0.011756	-0.0273592	-11.843	3.29E-15	0.917952	0	0	0.0024635	-2.87219	9.76578	-6.61219	362.474	402.593	639.895	375.897	375.897	375.897	10.2213	-78.7153	4.15999	350.889	452.544	192.951	194.761	194.761	194.761	-79.1978	-3.06204	-9.71839	15.6853	1.69571	0.921953	-0.1336	-0.174525	1.75798	66.5364	-41.0435	2.70135	0	0	0.0431752
690	0	7.83247	0	0	7.83374	0.0379307	-1.03	-0.148948	0.0114391	-0.0277728	-11.7555	-4.59E-15	0.911696	0	0	0.00172357	-2.91875	10.0473	-6.55295	360.687	402.252	639.678	375.869	375.869	375.869	10.2598	-78.3131	4.03308	345.256	452.753	192.829	194.761	194.761	194.761	-78.8003	-3.14417	-9.69023	15.4166	1.76725	1.00251	-0.098154	-0.206527	1.76206	58.7127	-43.5449	2.88973	0	0	0.0388432
691	0	7.88452	0	0	7.88594	0.0393347	-1.08414	-0.149812	0.0110767	-0.0282763	-11.6965	2.07E-15	0.867736	0	0	0.000993085	-2.96335	10.3198	-6.48248	359.027	401.846	639.519	375.883	375.883	375.883	10.3004	-77.8679	3.89888	339.615	452.955	192.728	194.761	194.761	194.761	-78.3602	-3.22982	-9.66193	15.1505	1.83601	1.07024	-0.0601771	-0.236316	1.7649	50.03	-45.156	3.04151	0	0	0.0335321
692	0	7.90812	0	0	7.90966	0.040448	-1.12706	-0.15079	0.0107469	-0.0287809	-11.6593	-2.61E-15	0.791455	0	0	0.000282376	-3.00126	10.5819	-6.39559	357.518	401.369	639.412	375.939	375.939	375.939	10.3437	-77.3777	3.75631	333.969	453.148	192.654	194.761	194.761	194.761	-77.8753	-3.32007	-9.63352	14.889	1.89936	1.12247	-0.0210554	-0.262873	1.76611	40.5004	-45.5452	3.13168	0	0	0.027249
693	0	7.90446	0	0	7.90608	0.0411257	-1.15319	-0.151871	0.0104473	-0.0293489	-11.6331	2.43E-16	0.684477	0	0	-0.00039908	-3.0275	10.8322	-6.28777	356.189	400.819	639.351	376.035	376.035	376.035	10.3896	-76.8404	3.60398	328.323	453.328	192.609	194.761	194.761	194.761	-77.3437	-3.41584	-9.60443	14.6346	1.95376	1.15692	0.0168276	-0.285616	1.76664	30.6002	-44.7781	3.16726	0	0	0.0203684
694	0	7.87501	0	0	7.87663	0.0412347	-1.1574	-0.152956	0.0103268	-0.0298625	-11.5932	3.38E-16	0.566786	0	0	-0.00104351	-3.03706	11.0685	-6.15568	355.068	400.195	639.329	376.17	376.17	376.17	10.4372	-76.2543	3.44034	322.681	453.491	192.599	194.761	194.761	194.761	-76.7636	-3.51774	-9.57345	14.3897	1.99508	1.17177	0.0522075	-0.303419	1.76643	20.3339	-42.5424	3.13149	0	0	0.0130746
695	0	7.82111	0	0	7.82266	0.0406558	-1.13508	-0.153983	0.0103491	-0.0302673	-11.5134	-2.20E-15	0.442862	0	0	-0.00164907	-3.02495	11.288	-5.9974	354.184	399.498	639.338	376.344	376.344	376.344	10.485	-75.6178	3.26388	317.05	453.633	192.627	194.761	194.761	194.761	-76.1332	-3.62603	-9.53887	14.1575	2.01871	1.16578	0.0839962	-0.314791	1.76609	9.75471	-38.8426	3.02168	0	0	0.00577732
696	0	7.74357	0	0	7.74495	0.0392948	-1.0826	-0.154794	0.0105945	-0.0305491	-11.3563	2.11E-16	0.329809	0	0	-0.00222143	-2.98645	11.4873	-5.81257	353.563	398.733	639.368	376.557	376.557	376.557	10.5308	-74.9285	3.07325	311.436	453.752	192.698	194.761	194.761	194.761	-75.4501	-3.74044	-9.49868	13.942	2.02023	1.13824	0.110113	-0.318286	1.76564	-0.762971	-33.6648	2.83862	0	0	-0.000798345
697	0	7.64206	0	0	7.64322	0.0370894	-0.997561	-0.155262	0.01104	-0.0304844	-11.0877	-3.38E-16	0.235054	0	0	-0.00277349	-2.9175	11.662	-5.60272	353.234	397.907	639.411	376.808	376.808	376.808	10.5718	-74.1835	2.86757	305.846	453.845	192.814	194.761	194.761	194.761	-74.7111	-3.86012	-9.45074	13.7479	1.99591	1.08936	0.131839	-0.312005	1.76588	-11.7966	-27.0092	2.56073	0	0	-0.00618523
698	0	7.51458	0	0	7.51547	0.0340043	-0.878592	-0.155281	0.0116783	-0.0300767	-10.6789	2.71E-15	0.167076	0	0	-0.00332176	-2.81504	11.8071	-5.37089	353.221	397.032	639.457	377.097	377.097	377.097	10.6048	-73.3787	2.64641	300.289	453.911	192.973	194.761	194.761	194.761	-73.9117	-3.98355	-9.39294	13.581	1.94341	1.01999	0.149478	-0.293792	1.76649	-23.3743	-18.9258	2.18818	0	0	-0.00952834
699	0	7.35698	0	0	7.35757	0.0300324	-0.725419	-0.154848	0.0124815	-0.0291329	-10.1171	-4.57E-15	0.13068	0	0	-0.00388035	-2.67743	11.9169	-5.12127	353.551	396.119	639.5	377.422	377.422	377.422	10.6264	-72.5083	2.41017	294.774	453.95	193.171	194.761	194.761	194.761	-73.0458	-4.10852	-9.32345	13.4477	1.86195	0.931998	0.166028	-0.262056	1.76933	-36.2718	-9.40305	1.69708	0	0	-0.0101298
700	0	7.16276	0	0	7.16307	0.025184	-0.538429	-0.153955	0.0133592	-0.0277324	-9.39432	-4.14E-15	0.123078	0	0	-0.00444532	-2.50477	11.9854	-4.85828	354.246	395.183	639.534	377.782	377.782	377.782	10.6329	-71.5648	2.15994	289.311	453.964	193.4	194.761	194.761	194.761	-72.1054	-4.23217	-9.24076	13.3542	1.75202	0.828104	0.183354	-0.217801	1.77262	-50.7532	1.0382	1.10188	0	0	-0.00714959
701	0	6.9229	0	0	6.92301	0.0194845	-0.3186	-0.152661	0.0142823	-0.0259109	-8.51586	-1.18E-15	0.144923	0	0	-0.00499205	-2.29891	12.0064	-4.58588	355.332	394.242	639.555	378.172	378.172	378.172	10.6209	-70.5389	1.89763	283.911	453.955	193.646	194.761	194.761	194.761	-71.0807	-4.35096	-9.14384	13.3056	1.61452	0.711746	0.202567	-0.161945	1.77763	-66.8495	12.2634	0.407049	0	0	0.000287102
702	0	6.62591	0	0	6.62591	0.012975	-0.067517	-0.150988	0.0151009	-0.0238667	-7.49006	4.23E-17	0.18232	0	0	-0.00545537	-2.06329	11.9736	-4.30722	356.832	393.311	639.56	378.591	378.591	378.591	10.5866	-69.4193	1.62612	278.587	453.927	193.896	194.761	194.761	194.761	-69.9602	-4.4607	-9.03218	13.3061	1.45087	0.587031	0.223307	-0.0993818	1.78178	-84.2105	23.4697	-0.354213	0	0	0.0127176
703	0	6.25768	0	0	6.25772	0.00571417	0.212547	-0.148988	0.0157295	-0.0219299	-6.33709	-1.86E-15	0.22618	0	0	-0.00573904	-1.80242	11.8812	-4.02467	358.769	392.408	639.549	379.033	379.033	379.033	10.5265	-68.1932	1.34923	273.347	453.884	194.128	194.761	194.761	194.761	-68.7304	-4.55647	-8.90573	13.3587	1.26219	0.458613	0.243189	-0.0339639	1.78496	-101.822	34.152	-1.12198	0	0	0.0303685
704	0	5.80155	0	0	5.80179	-0.00220911	0.518151	-0.146741	0.016033	-0.0204723	-5.09212	4.23E-16	0.261479	0	0	-0.00571946	-1.52148	11.7233	-3.7403	361.163	391.552	639.519	379.496	379.496	379.496	10.4373	-66.846	1.07171	268.203	453.829	194.322	194.761	194.761	194.761	-67.3762	-4.63264	-8.76477	13.4659	1.04997	0.331775	0.260064	0.0294033	1.78427	-118.767	43.7299	-1.83449	0	0	0.0529499
705	0	5.23869	0	0	5.23925	-0.0106686	0.844404	-0.144401	0.0159436	-0.0200331	-3.81281	2.88E-15	0.280221	0	0	-0.00528539	-1.22568	11.4946	-3.45647	364.028	390.758	639.472	379.977	379.977	379.977	10.3152	-65.3615	0.799264	263.158	453.764	194.455	194.761	194.761	194.761	-65.8811	-4.68288	-8.60982	13.6306	0.816256	0.212137	0.269811	0.0863034	1.78025	-133.386	51.7584	-2.41155	0	0	0.0794879
706	0	4.54856	0	0	4.54953	-0.0194864	1.18442	-0.14215	0.0154256	-0.0211685	-2.57579	-3.86E-15	0.279629	0	0	-0.00438099	-0.919807	11.1904	-3.17664	367.374	390.042	639.408	380.473	380.473	380.473	10.1569	-63.723	0.538338	258.213	453.688	194.505	194.761	194.761	194.761	-64.2278	-4.7004	-8.44134	13.8565	0.563589	0.105313	0.269859	0.133064	1.77146	-144.48	57.7759	-2.76189	0	0	0.108417
707	0	3.70996	0	0	3.71128	-0.0284238	1.52896	-0.140208	0.0145171	-0.0243873	-1.4809	-2.32E-15	0.266044	0	0	-0.00308302	-0.607844	10.8062	-2.90587	371.201	389.418	639.328	380.982	380.982	380.982	9.95935	-61.9137	0.2958	253.361	453.597	194.457	194.761	194.761	194.761	-62.3992	-4.67834	-8.25975	14.1481	0.295294	0.0163801	0.2576	0.168108	1.75879	-150.607	61.8231	-2.83093	0	0	0.137546
708	0	2.70226	0	0	2.7037	-0.0371754	1.86623	-0.138862	0.01331	-0.0301936	-0.654468	-2.04E-15	0.253748	0	0	-0.00169535	-0.292686	10.3387	-2.65112	375.502	388.897	639.232	381.505	381.505	381.505	9.72025	-59.9179	0.07852	248.588	453.486	194.3	194.761	194.761	194.761	-60.3795	-4.61049	-8.06523	14.5113	0.0153605	-0.0507614	0.232722	0.190382	1.74219	-150.94	63.7832	-2.57312	0	0	0.164047
709	0	1.50702	0	0	1.50812	-0.0453708	2.18194	-0.138343	0.0118843	-0.0388585	-0.240203	1.23E-15	0.260577	0	0	-0.000819236	0.0239708	9.7855	-2.42117	380.257	388.491	639.12	382.043	382.043	382.043	9.43878	-57.7225	-0.107415	243.871	453.345	194.04	194.761	194.761	194.761	-58.1556	-4.49218	-7.8578	14.9527	-0.27157	-0.0938155	0.196913	0.200344	1.72416	-145.087	63.6922	-1.97932	0	0	0.184593
710	0	0.109923	0	0	0.110024	-0.0525883	2.45988	-0.139082	0.0104895	-0.050288	-0.422868	3.38E-16	0.326347	0	0	-0.00150079	0.341731	9.1455	-2.22569	385.439	388.204	638.996	382.599	382.599	382.599	9.11631	-55.3185	-0.257524	239.183	453.164	193.697	194.761	194.761	194.761	-55.7189	-4.32147	-7.63746	15.4792	-0.560872	-0.111975	0.159844	0.200426	1.70565	-134.985	62.0111	-1.12702	0	0	0.19801
711	0	-1.49655	0	0	-1.4982	-0.0584061	2.68383	-0.141671	0.00925543	-0.0639947	-1.41805	-3.60E-15	0.487065	0	0	-0.00523151	0.661356	8.41966	-2.07245	391.015	388.041	638.859	383.179	383.179	383.179	8.75701	-52.7034	-0.370008	234.495	452.932	193.311	194.761	194.761	194.761	-53.0676	-4.10038	-7.40439	16.0949	-0.849857	-0.105402	0.135436	0.195026	1.6901	-124.09	59.3362	-0.103973	0	0	0.206327
712	0	-3.30986	0	0	-3.31395	-0.0624565	2.8397	-0.146838	0.0084713	-0.0794442	-3.45223	-2.83E-15	0.802599	0	0	-0.0138124	0.984413	7.61149	-1.9639	396.951	388.003	638.714	383.786	383.786	383.786	8.36829	-49.8838	-0.446475	229.789	452.638	192.947	194.761	194.761	194.761	-50.2097	-3.83578	-7.15939	16.7997	-1.13977	-0.0741686	0.127364	0.186987	1.67878	-114.003	56.1808	0.986148	0	0	0.211234
713	0	-5.31424	0	0	-5.32115	-0.0644357	2.91586	-0.155319	0.00837654	-0.0956458	-6.72202	-9.09E-16	1.33142	0	0	-0.0288925	1.31271	6.72684	-1.89629	403.213	388.088	638.564	384.425	384.425	384.425	7.961	-46.879	-0.492156	225.063	452.276	192.694	194.761	194.761	194.761	-47.166	-3.53959	-6.90468	17.5878	-1.43541	-0.0175905	0.130999	0.176487	1.67227	-105.371	52.5706	2.03996	0	0	0.213896
714	0	-7.47796	0	0	-7.48761	-0.0640832	2.90229	-0.167599	0.00915691	-0.111252	-11.3323	-4.22E-15	2.12354	0	0	-0.0511838	1.64785	5.77327	-1.86168	409.768	388.289	638.417	385.095	385.095	385.095	7.54934	-43.7238	-0.515761	220.346	451.847	192.661	194.761	194.761	194.761	-43.9731	-3.22852	-6.6447	18.4512	-1.74288	0.0647136	0.138205	0.165003	1.67009	-98.4982	48.7954	2.93263	0	0	0.21569
715	0	-9.75172	0	0	-9.76341	-0.0611476	2.78934	-0.183724	0.0109408	-0.124325	-17.2433	-8.14E-16	3.2074	0	0	-0.0795868	1.99084	4.75907	-1.85079	416.578	388.599	638.284	385.79	385.79	385.79	7.15056	-40.4706	-0.528782	215.711	451.357	192.974	194.761	194.761	194.761	-40.6853	-2.92292	-6.38722	19.382	-2.0665	0.171964	0.149316	0.155168	1.67076	-95.9925	45.2998	3.51513	0	0	0.223063
716	0	-12.0691	0	0	-12.0814	-0.0553825	2.56745	-0.202917	0.0135961	-0.132787	-24.2138	1.77E-15	4.55545	0	0	-0.110516	2.34152	3.69264	-1.8544	423.605	389.004	638.18	386.496	386.496	386.496	6.78433	-37.19	-0.544298	211.279	450.824	193.754	194.761	194.761	194.761	-37.3749	-2.64485	-6.14403	20.374	-2.40757	0.301775	0.165856	0.149575	1.67186	-100.222	42.3294	3.70918	0	0	0.243183
717	0	-14.3495	0	0	-14.3605	-0.0465677	2.22805	-0.223619	0.016722	-0.134941	-31.8076	-5.28E-15	6.07233	0	0	-0.138148	2.69824	2.58212	-1.86364	430.809	389.492	638.123	387.192	387.192	387.192	6.47135	-33.9676	-0.575101	207.227	450.273	195.105	194.761	194.761	194.761	-34.1286	-2.41517	-5.93072	21.4229	-2.76351	0.450393	0.188156	0.149543	1.66859	-112.397	39.7339	3.5713	0	0	0.281278
718	0	-16.5044	0	0	-16.5124	-0.0345454	1.76489	-0.243861	0.0197487	-0.12994	-39.4606	1.14E-15	7.59933	0	0	-0.155776	3.05769	1.43499	-1.87057	438.149	390.044	638.138	387.853	387.853	387.853	6.23148	-30.8986	-0.631184	203.77	449.737	197.084	194.761	194.761	194.761	-31.0422	-2.25006	-5.76553	22.5271	-3.12762	0.61309	0.214571	0.154514	1.65788	-131.822	37.0606	3.28219	0	0	0.338248
719	0	-18.4452	0	0	-18.4492	-0.0192516	1.17537	-0.261672	0.0220966	-0.117905	-46.5665	6.17E-15	8.93665	0	0	-0.157786	3.41512	0.257917	-1.86838	445.585	390.643	638.25	388.445	388.445	388.445	6.08193	-28.0797	-0.717366	201.144	449.248	199.696	194.761	194.761	194.761	-28.2129	-2.15805	-5.66718	23.6867	-3.48971	0.784619	0.24387	0.162454	1.63858	-156.876	33.7865	3.09326	0	0	0.412439
720	0	-20.0914	0	0	-20.0921	-0.00074832	0.461809	-0.275437	0.023185	-0.100023	-52.5655	8.63E-15	9.86254	0	0	-0.141548	3.76474	-0.94336	-1.85143	453.079	391.268	638.486	388.934	388.934	388.934	6.03578	-25.6014	-0.831259	199.584	448.833	202.883	194.761	194.761	194.761	-25.7309	-2.13817	-5.65247	24.9032	-3.83721	0.959425	0.27296	0.168944	1.6098	-184.615	29.2689	3.27011	0	0	0.498153
721	0	-21.3774	0	0	-21.3779	0.0207473	-0.367305	-0.284056	0.0225059	-0.0781732	-57.0073	-8.80E-15	10.1702	0	0	-0.108413	4.10053	-2.16395	-1.81537	460.592	391.901	638.874	389.287	389.287	389.286	6.10078	-23.5407	-0.962524	199.296	448.511	206.539	194.761	194.761	194.761	-23.6725	-2.17983	-5.73376	26.1782	-4.15723	1.13178	0.300462	0.168668	1.57433	-212.225	22.9847	4.03298	0	0	0.588831
722	0	-22.2572	0	0	-22.2632	0.0448353	-1.29621	-0.286863	0.0197056	-0.0545252	-59.5796	-1.35E-15	9.71075	0	0	-0.0634707	4.41735	-3.39967	-1.75681	468.092	392.52	639.438	389.474	389.474	389.474	6.27842	-21.956	-1.09342	200.44	448.286	210.521	194.761	194.761	194.761	-22.0955	-2.26437	-5.91691	27.5121	-4.43918	1.29568	0.325478	0.156645	1.53487	-236.998	14.6316	5.51292	0	0	0.676678
723	0	-22.7077	0	0	-22.7271	0.0709058	-2.30079	-0.283492	0.0145424	-0.0313075	-60.12	-3.38E-15	8.42265	0	0	-0.0142387	4.71172	-4.64676	-1.67312	475.545	393.108	640.196	389.478	389.478	389.478	6.56303	-20.8838	-1.20086	203.12	448.144	214.669	194.761	194.761	194.761	-21.0355	-2.36785	-6.19994	28.9027	-4.67734	1.44483	0.347691	0.130885	1.49604	-256.674	4.39654	7.73606	0	0	0.753312
724	0	-22.7294	0	0	-22.7704	0.0981254	-3.34813	-0.273853	0.00714024	-0.0101912	-58.628	3.38E-15	6.37667	0	0	0.0313366	4.98251	-5.90155	-1.56213	482.923	393.645	641.163	389.293	389.293	389.293	6.94103	-20.3375	-1.25964	207.381	448.059	218.825	194.761	194.761	194.761	-20.5046	-2.46462	-6.57235	30.3437	-4.87265	1.57292	0.366663	0.0914932	1.46034	-269.557	-7.41006	10.6045	0	0	0.810025
725	0	-22.3459	0	0	-22.4155	0.125449	-4.39723	-0.258204	-0.00193572	0.00753072	-55.2718	-4.74E-15	3.78132	0	0	0.0669098	5.23091	-7.16009	-1.42203	490.199	394.118	642.346	388.927	388.927	388.927	7.39098	-20.3078	-1.24646	213.207	447.986	222.847	194.761	194.761	194.761	-20.4918	-2.5311	-7.01563	31.8245	-5.03333	1.67396	0.380279	0.0442147	1.43126	-274.226	-19.7088	13.8112	0	0	0.83805
726	0	-21.602	0	0	-21.7032	0.151679	-5.40155	-0.23746	-0.0116679	0.0212974	-50.4009	2.71E-15	0.959243	0	0	0.0891732	5.45987	-8.41795	-1.2521	497.346	394.512	643.743	388.402	388.402	388.402	7.8847	-20.7646	-1.14405	220.531	447.874	226.613	194.761	194.761	194.761	-20.9651	-2.5491	-7.5049	33.3303	-5.17335	1.74314	0.385534	-0.00244183	1.41032	-269.926	-31.317	16.9417	0	0	0.830908
727	0	-20.5584	0	0	-20.6896	0.175578	-6.31377	-0.213055	-0.020789	0.0308934	-44.4955	4.06E-15	-1.71705	0	0	0.0981634	5.67287	-9.66985	-1.05379	504.337	394.816	645.35	387.747	387.747	387.747	8.3902	-21.6605	-0.944452	229.243	447.668	230.023	194.761	194.761	194.761	-21.8752	-2.50833	-8.01187	34.8437	-5.30908	1.77793	0.379759	-0.0360239	1.39942	-256.552	-40.4526	19.4913	0	0	0.78651
728	0	-19.2864	0	0	-19.441	0.196027	-7.09176	-0.187021	-0.0280074	0.0365973	-38.1235	-4.06E-15	-3.89373	0	0	0.0965281	5.87227	-10.9096	-0.831893	511.142	395.02	647.157	386.998	386.998	386.998	8.87549	-22.9366	-0.650771	239.205	447.32	233.003	194.761	194.761	194.761	-23.1615	-2.40754	-8.50822	36.3462	-5.45436	1.77875	0.361963	-0.0468576	1.39726	-235.223	-45.6605	21.005	0	0	0.70973
729	0	-17.8602	0	0	-18.0284	0.212163	-7.70384	-0.161622	-0.0321269	0.0388485	-31.8508	0	-5.28425	0	0	0.0881384	6.05798	-12.1302	-0.595258	517.725	395.116	649.151	386.189	386.189	386.189	9.31288	-24.5277	-0.276309	250.263	446.793	235.498	194.761	194.761	194.761	-24.7581	-2.25366	-8.96926	37.8203	-5.61561	1.74972	0.335107	-0.031843	1.40222	-208.051	-46.1948	21.1438	0	0	0.611027
730	0	-16.3507	0	0	-16.5215	0.223508	-8.13312	-0.138951	-0.0324028	0.0383089	-26.1578	-6.77E-16	-5.72431	0	0	0.0766704	6.22714	-13.3236	-0.356245	524.046	395.098	651.317	385.349	385.349	385.349	9.68295	-26.3691	0.158425	262.268	446.069	237.473	194.761	194.761	194.761	-26.6004	-2.05972	-9.37719	39.2504	-5.78966	1.69827	0.30602	-3.78E-06	1.41057	-178.333	-42.8266	19.7162	0	0	0.50462
731	0	-14.8192	0	0	-14.9828	0.229998	-8.37829	-0.120544	-0.0286986	0.0356073	-21.377	-6.77E-16	-5.18785	0	0	0.0647428	6.37561	-14.4812	-0.128906	530.063	394.961	653.634	384.503	384.503	384.503	9.9771	-28.402	0.630356	275.078	445.153	238.914	194.761	194.761	194.761	-28.63	-1.8415	-9.72345	40.6224	-5.96591	1.6346	0.280471	0.0365589	1.41764	-148.792	-36.8415	16.8132	0	0	0.401609
732	0	-13.3142	0	0	-13.4631	0.231959	-8.45232	-0.107132	-0.0213705	0.0312328	-17.6642	2.71E-15	-3.76522	0	0	0.0537295	6.49962	-15.5937	0.0729869	535.736	394.7	656.079	383.671	383.671	383.671	10.1981	-30.5765	1.1182	288.575	444.07	239.825	194.761	194.761	194.761	-30.7987	-1.61479	-10.0094	41.923	-6.13052	1.57055	0.261306	0.0703719	1.42141	-121.17	-28.8595	12.6366	0	0	0.308772
733	0	-11.8702	0	0	-12.0002	0.230023	-8.37924	-0.0986973	-0.0111873	0.0255301	-15.0169	3.38E-16	-1.63659	0	0	0.0440803	6.59692	-16.6515	0.237127	541.028	394.314	658.621	382.873	382.873	382.873	10.359	-32.8541	1.60563	302.659	442.867	240.226	194.761	194.761	194.761	-33.0695	-1.39333	-10.2459	43.1394	-6.2694	1.51852	0.247966	0.0991695	1.42169	-95.9345	-19.1498	7.52109	0	0	0.228229
734	0	-10.509	0	0	-10.6185	0.225042	-8.1911	-0.0948136	0.000990373	0.018743	-13.3281	1.02E-15	0.979647	0	0	0.0358315	6.66694	-17.6454	0.353175	545.905	393.8	661.223	382.124	382.124	382.124	10.4805	-35.2068	2.08262	317.251	441.604	240.158	194.761	194.761	194.761	-35.4159	-1.18824	-10.4509	44.26	-6.36964	1.48997	0.238382	0.122796	1.4179	-73.0835	-8.04837	1.80105	0	0	0.160145
735	0	-9.24129	0	0	-9.33117	0.217988	-7.92437	-0.0946982	0.0141809	0.0111712	-12.4154	1.61E-15	3.84027	0	0	0.0289279	6.71059	-18.5666	0.412728	550.339	393.159	663.847	381.438	381.438	381.438	10.5884	-37.6159	2.54574	332.288	440.353	239.674	194.761	194.761	194.761	-37.821	-1.00783	-10.6479	45.2747	-6.42044	1.49473	0.230541	0.143796	1.4116	-52.4885	4.22113	-4.17806	0	0	0.103922
736	0	-8.07014	0	0	-8.14246	0.20987	-7.61696	-0.0975476	0.027596	0.00283443	-12.0749	3.38E-16	6.72168	0	0	0.0234138	6.7296	-19.4075	0.409152	554.305	392.395	666.452	380.823	380.823	380.823	10.7106	-40.0697	2.99727	347.716	439.189	238.838	194.761	194.761	194.761	-40.2745	-0.858101	-10.8625	46.1764	-6.41276	1.54009	0.222884	0.163155	1.40345	-33.746	17.1441	-10.1431	0	0	0.057955
737	0	-6.99319	0	0	-7.05073	0.201672	-7.30608	-0.102613	0.0404756	-0.0058997	-12.1051	-4.74E-15	9.41047	0	0	0.0194114	6.72611	-20.1622	0.33763	557.786	391.51	668.997	380.288	380.288	380.288	10.8743	-42.5614	3.44402	363.486	438.186	237.724	194.761	194.761	194.761	-42.771	-0.743276	-11.1207	46.9606	-6.33958	1.63049	0.214962	0.182089	1.394	-16.8793	30.3247	-15.8598	0	0	0.0212022
738	0	-6.00546	0	0	-6.05107	0.194295	-7.02596	-0.10905	0.0521121	-0.0150022	-12.3055	-4.74E-15	11.7101	0	0	0.0169641	6.70223	-20.8261	0.195328	560.768	390.511	671.44	379.835	379.835	379.835	11.104	-45.0865	3.89585	379.552	437.412	236.411	194.761	194.761	194.761	-45.3075	-0.666256	-11.446	47.6262	-6.19596	1.76751	0.207363	0.199952	1.38388	-1.80031	43.1337	-21.1072	0	0	-0.007817
739	0	-5.10134	0	0	-5.13764	0.188511	-6.80611	-0.116204	0.0618578	-0.0241033	-12.5146	0	13.4472	0	0	0.0159648	6.65986	-21.3966	-0.0183415	563.242	389.403	673.745	379.464	379.464	379.464	11.4195	-47.6408	4.3642	395.865	436.926	234.977	194.761	194.761	194.761	-47.8815	-0.628926	-11.8579	48.1748	-5.97965	1.95022	0.201648	0.216253	1.37343	11.2132	55.0734	-25.6936	0	0	-0.0301361
740	0	-4.27662	0	0	-4.30582	0.184922	-6.66958	-0.123508	0.0692114	-0.0330856	-12.6107	2.03E-15	14.4838	0	0	0.0160483	6.60049	-21.8728	-0.301166	565.208	388.196	675.876	379.172	379.172	379.172	11.8334	-50.2189	4.86043	412.371	436.771	233.496	194.761	194.761	194.761	-50.4891	-0.632227	-12.3693	48.6103	-5.69137	2.17543	0.198448	0.230214	1.36285	22.2298	65.7178	-29.4984	0	0	-0.0471155
741	0	-3.52982	0	0	-3.55361	0.183932	-6.63189	-0.130613	0.0737272	-0.0414208	-12.5318	-7.44E-15	14.7151	0	0	0.0166315	6.52521	-22.2554	-0.648061	566.67	386.898	677.803	378.956	378.956	378.956	12.3506	-52.8124	5.39428	429.013	436.974	232.035	194.761	194.761	194.761	-53.1239	-0.67617	-12.9854	48.9384	-5.33511	2.43821	0.199365	0.241074	1.35135	30.6469	74.6499	-32.4082	0	0	-0.0592666
742	0	-2.86274	0	0	-2.88244	0.185712	-6.69964	-0.137413	0.0751443	-0.0490102	-12.2822	-3.38E-15	14.0893	0	0	0.0170136	6.43473	-22.5469	-1.05114	567.641	385.521	679.501	378.807	378.807	378.807	12.967	-55.4097	5.97235	445.734	437.538	230.651	194.761	194.761	194.761	-55.7761	-0.75968	-13.7025	49.1663	-4.91796	2.73236	0.204609	0.248852	1.34093	36.5209	81.6549	-34.3911	0	0	-0.0675397
743	0	-2.28051	0	0	-2.29701	0.190204	-6.87049	-0.144004	0.0733823	-0.0552577	-11.9255	-2.71E-15	12.6109	0	0	0.0165385	6.32936	-22.7511	-1.5	568.139	384.077	680.95	378.715	378.715	378.715	13.6692	-57.9962	6.59662	462.474	438.446	229.385	194.761	194.761	194.761	-58.4325	-0.880505	-14.5076	49.3018	-4.44962	3.05053	0.21579	0.253065	1.32946	38.8708	86.5626	-35.4732	0	0	-0.0722347
744	0	-1.79053	0	0	-1.8045	0.197098	-7.13244	-0.150658	0.0685724	-0.060111	-11.5718	2.03E-15	10.3479	0	0	0.0147694	6.2092	-22.8729	-1.98206	568.189	382.577	682.136	378.668	378.668	378.668	14.435	-60.5553	7.26337	479.183	439.661	228.267	194.761	194.761	194.761	-61.0773	-1.0352	-15.3781	49.354	-3.94214	3.3845	0.232156	0.254862	1.32024	37.8288	89.5359	-35.7459	0	0	-0.0744294
745	0	-1.40108	0	0	-1.41307	0.205857	-7.46484	-0.157779	0.0611598	-0.0632661	-11.3577	-2.03E-15	7.43966	0	0	0.0116197	6.07415	-22.9185	-2.48336	567.821	381.037	683.049	378.654	378.654	378.654	15.2348	-63.0701	7.96223	495.821	441.124	227.315	194.761	194.761	194.761	-63.6933	-1.21927	-16.2835	49.332	-3.40902	3.72522	0.254935	0.254378	1.31165	32.6085	90.8059	-35.371	0	0	-0.0750312
746	0	-1.11947	0	0	-1.13002	0.21573	-7.8389	-0.165647	0.0517031	-0.0649354	-11.3996	-1.86E-15	4.07173	0	0	0.00737621	5.92408	-22.8948	-2.98908	567.073	379.469	683.687	378.658	378.657	378.658	16.0338	-65.5253	8.6763	512.366	442.764	226.542	194.761	194.761	194.761	-66.2634	-1.42749	-17.1867	49.2455	-2.86489	4.06298	0.282934	0.252693	1.30697	23.6723	90.7567	-34.5059	0	0	-0.075226
747	0	-0.950069	0	0	-0.959945	0.225795	-8.21956	-0.174413	0.041081	-0.0654623	-11.7751	1.44E-15	0.487581	0	0	0.00267257	5.759	-22.8096	-3.48423	565.984	377.887	684.053	378.664	378.664	378.664	16.7943	-67.9092	9.38264	528.81	444.5	225.959	194.761	194.761	194.761	-68.7723	-1.65432	-18.0463	49.1043	-2.32447	4.38749	0.315978	0.249921	1.30579	11.3831	89.7627	-33.3241	0	0	-0.0758941
748	0	-0.893317	0	0	-0.903387	0.235012	-8.56749	-0.183869	0.0300385	-0.0654419	-12.4877	2.03E-15	-3.06902	0	0	-0.00166866	5.57913	-22.6707	-3.95419	564.597	376.306	684.154	378.661	378.661	378.661	17.479	-70.2147	10.0538	545.159	446.248	225.578	194.761	194.761	194.761	-71.2081	-1.89433	-18.8199	48.918	-1.80199	4.68822	0.352192	0.246968	1.3104	-3.07177	88.1034	-31.8762	0	0	-0.0773759
749	0	-0.944721	0	0	-0.956097	0.242282	-8.84148	-0.193556	0.019522	-0.0658017	-13.4712	1.35E-15	-6.33417	0	0	-0.00479652	5.38505	-22.4863	-4.38538	562.96	374.739	684.002	378.632	378.632	378.632	18.0536	-72.4401	10.6598	561.429	447.925	225.422	194.761	194.761	194.761	-73.5622	-2.1425	-19.4669	48.6965	-1.31004	4.95449	0.389074	0.243411	1.32106	-17.7976	85.8647	-30.201	0	0	-0.079074
750	0	-1.09552	0	0	-1.10918	0.246529	-9.00135	-0.202796	0.0102427	-0.0674201	-14.5981	1.02E-15	-9.0791	0	0	-0.00607387	5.17773	-22.2647	-4.76558	561.121	373.2	683.615	378.566	378.566	378.566	18.4889	-74.5875	11.1706	577.634	449.452	225.518	194.761	194.761	194.761	-75.8299	-2.39429	-19.9511	48.4488	-0.859192	5.17607	0.425196	0.239211	1.33831	-31.1896	82.862	-28.1896	0	0	-0.0798908
751	0	-1.33284	0	0	-1.34951	0.246778	-9.01072	-0.210772	0.00289249	-0.0711871	-15.698	4.06E-15	-11.102	0	0	-0.00527666	4.95855	-22.0137	-5.08429	559.129	371.702	683.012	378.453	378.453	378.453	18.7633	-76.6625	11.5589	593.778	450.763	225.899	194.761	194.761	194.761	-78.0095	-2.64557	-20.2435	48.1838	-0.457185	5.34339	0.456248	0.233403	1.36114	-40.663	78.8308	-25.7638	0	0	-0.0780586
752	0	-1.64107	0	0	-1.66082	0.242237	-8.8398	-0.216597	-0.00197409	-0.0779839	-16.5806	-4.74E-15	-12.2483	0	0	-0.00273114	4.72947	-21.7408	-5.33324	557.033	370.258	682.217	378.283	378.283	378.283	18.8631	-78.6719	11.8023	609.846	451.798	226.602	194.761	194.761	194.761	-80.1012	-2.89236	-20.3241	47.9092	-0.109203	5.4485	0.47958	0.225833	1.39011	-44.0925	73.4352	-22.7753	0	0	-0.0720438
753	0	-2.00309	0	0	-2.02519	0.232387	-8.46847	-0.21936	-0.00397472	-0.0881334	-17.0601	5.41E-15	-12.4221	0	0	0.000683721	4.49278	-21.453	-5.50657	554.88	368.88	681.254	378.05	378.05	378.05	18.7839	-80.6215	11.8856	625.797	452.515	227.655	194.761	194.761	194.761	-82.1057	-3.13068	-20.1836	47.6319	0.182423	5.48536	0.492065	0.217406	1.42195	-39.7044	66.863	-19.1695	0	0	-0.0610985
754	0	-2.40171	0	0	-2.42465	0.217029	-7.88807	-0.218448	-0.00293815	-0.101903	-17.0039	-1.69E-16	-11.5964	0	0	0.00369639	4.25121	-21.1564	-5.60148	552.716	367.581	680.15	377.75	377.75	377.75	18.5305	-82.5142	11.8026	641.56	452.883	229.074	194.761	194.761	194.761	-84.0228	-3.35623	-19.8245	47.3575	0.418049	5.45047	0.490758	0.207474	1.4565	-25.959	58.9336	-14.8674	0	0	-0.0446458
755	0	-2.82079	0	0	-2.84264	0.196328	-7.10318	-0.213592	0.00118067	-0.11898	-16.3488	-6.77E-15	-9.80853	0	0	0.00495771	4.00766	-20.8564	-5.61846	550.581	366.37	678.931	377.383	377.383	377.383	18.1162	-84.3485	11.5565	657.031	452.89	230.86	194.761	194.761	194.761	-85.8504	-3.56451	-19.2611	47.0906	0.60042	5.34325	0.475383	0.19741	1.49005	-2.65498	50.3876	-9.9264	0	0	-0.023579
756	0	-3.24595	0	0	-3.26466	0.170806	-6.13186	-0.205012	0.00811138	-0.138895	-15.1162	-2.96E-15	-7.18036	0	0	0.00347376	3.76522	-20.5575	-5.56128	548.512	365.258	677.622	376.951	376.951	376.951	17.5627	-86.1183	11.1607	672.079	452.54	232.984	194.761	194.761	194.761	-87.5841	-3.75104	-18.5191	46.8345	0.734256	5.16613	0.444568	0.18753	1.52189	30.2186	41.7259	-4.41203	0	0	0.00118308
757	0	-3.66433	0	0	-3.67837	0.14132	-5.00527	-0.193225	0.0173254	-0.160734	-13.3833	-4.28E-15	-3.90993	0	0	-0.00101274	3.52701	-20.2636	-5.43728	546.539	364.255	676.248	376.459	376.459	376.459	16.898	-87.8133	10.6381	686.55	451.861	235.398	194.761	194.761	194.761	-89.2178	-3.91185	-17.6343	46.5917	0.825804	4.92492	0.401463	0.178424	1.5502	70.8849	33.6503	1.53378	0	0	0.0277602
758	0	-4.06457	0	0	-4.07338	0.108981	-3.76525	-0.178956	0.0279684	-0.183451	-11.2585	3.43E-15	-0.267753	0	0	-0.00784038	3.29607	-19.9776	-5.25671	544.688	363.367	674.833	375.915	375.915	375.915	16.1552	-89.4203	10.0198	700.281	450.895	238.028	194.761	194.761	194.761	-90.7444	-4.04389	-16.65	46.3635	0.882176	4.62822	0.346845	0.17122	1.57354	117.637	26.9115	7.70349	0	0	0.0544706
759	0	-4.43686	0	0	-4.44097	0.075074	-2.46129	-0.162986	0.0389741	-0.206005	-8.85121	3.17E-16	3.43212	0	0	-0.0155789	3.07528	-19.702	-5.03283	542.979	362.6	673.395	375.33	375.33	375.331	15.3698	-90.9249	9.34184	713.106	449.703	240.78	194.761	194.761	194.761	-92.1565	-4.14537	-15.6138	46.1505	0.910922	4.28748	0.284556	0.164627	1.59175	167.892	21.3724	13.8741	0	0	0.079569
760	0	-4.77329	0	0	-4.77425	0.0409526	-1.14652	-0.145969	0.0493099	-0.226999	-6.24635	3.38E-16	6.88082	0	0	-0.02249	2.86725	-19.4384	-4.78121	541.424	361.957	671.954	374.717	374.717	374.717	14.5767	-92.3122	8.64282	724.865	448.355	243.545	194.761	194.761	194.761	-93.4463	-4.21591	-14.5736	45.9525	0.919476	3.91655	0.218384	0.159842	1.60466	218.571	17.5201	19.7151	0	0	0.101221
761	0	-5.06887	0	0	-5.06888	0.00793211	0.126997	-0.128438	0.0580545	-0.24534	-3.50834	2.54E-15	9.80936	0	0	-0.0270557	2.67428	-19.1877	-4.51904	540.031	361.439	670.525	374.089	374.089	374.089	13.808	-93.5676	7.95973	735.422	446.923	246.206	194.761	194.761	194.761	-94.6053	-4.25635	-13.5737	45.7687	0.915067	3.53091	0.152862	0.155083	1.61195	266.614	14.7566	24.9308	0	0	0.118128
762	0	-5.32271	0	0	-5.3241	-0.0227955	1.312	-0.11095	0.0646617	-0.260043	-0.708425	-1.69E-15	12.038	0	0	-0.028441	2.4983	-18.9504	-4.2645	538.8	361.044	669.121	373.46	373.46	373.46	13.0899	-94.6761	7.32481	744.661	445.477	248.637	194.761	194.761	194.761	-95.6234	-4.26844	-12.6514	45.5979	0.904188	3.14727	0.0911765	0.15119	1.61543	309.532	13.0664	29.229	0	0	0.129647
763	0	-5.53911	0	0	-5.54387	-0.0502249	2.36888	-0.0941228	0.0689146	-0.269929	2.05562	0	13.485	0	0	-0.0265918	2.34069	-18.7261	-4.03581	537.729	360.767	667.753	372.843	372.843	372.843	12.4419	-95.6217	6.76328	752.501	444.079	250.714	194.761	194.761	194.761	-96.488	-4.25429	-11.8346	45.4381	0.89245	2.78263	0.0388118	0.148531	1.61581	343.943	12.3389	32.364	0	0	0.135437
764	0	-5.72794	0	0	-5.7373	-0.0735839	3.26769	-0.0788584	0.0709358	-0.274481	4.62758	-6.77E-16	14.1689	0	0	-0.0220962	2.20222	-18.5141	-3.85036	536.807	360.602	666.43	372.248	372.248	372.248	11.8758	-96.3877	6.29221	758.891	442.776	252.316	194.761	194.761	194.761	-97.1841	-4.21598	-11.1412	45.2871	0.884431	2.45346	-0.00229227	0.147632	1.61605	368.197	12.4144	34.2205	0	0	0.136318
765	0	-5.90385	0	0	-5.91824	-0.0923392	3.98821	-0.0661317	0.0709706	-0.272867	6.81184	3.05E-15	14.1751	0	0	-0.0158596	2.08284	-18.3128	-3.72402	536.023	360.539	665.161	371.685	371.685	371.685	11.3964	-96.9572	5.92014	763.816	441.602	253.338	194.761	194.761	194.761	-97.695	-4.15531	-10.5794	45.1417	0.883707	2.1749	-0.0284007	0.149074	1.61756	379.843	13.3421	34.7414	0	0	0.133052
766	0	-6.08489	0	0	-6.10395	-0.106189	4.51947	-0.0570343	0.0694455	-0.265118	8.37869	3.38E-15	13.6412	0	0	-0.00887882	1.9817	-18.1199	-3.67037	535.357	360.569	663.952	371.158	371.158	371.158	11.0022	-97.3149	5.64825	767.292	440.58	253.693	194.761	194.761	194.761	-98.0048	-4.07373	-10.1486	44.9985	0.892994	1.9601	-0.038265	0.152799	1.6227	378.04	15.0371	34.0024	0	0	0.126796
767	0	-6.29013	0	0	-6.31291	-0.115033	4.85834	-0.0524179	0.0666363	-0.251147	9.1153	1.35E-15	12.7007	0	0	-0.00208085	1.89724	-17.9329	-3.70011	534.792	360.683	662.811	370.67	370.67	370.67	10.6877	-97.4488	5.47142	769.369	439.717	253.325	194.761	194.761	194.761	-98.1004	-3.97261	-9.8416	44.8538	0.914508	1.81953	-0.0313034	0.158558	1.63235	362.24	17.5158	32.116	0	0	0.118216
768	0	-6.53738	0	0	-6.56256	-0.118948	5.00823	-0.0531184	0.0627844	-0.231665	8.82389	1.02E-15	11.4758	0	0	0.00364395	1.82731	-17.7485	-3.82059	534.304	360.871	661.744	370.22	370.22	370.22	10.4452	-97.3528	5.37996	770.121	439.015	252.212	194.761	194.761	194.761	-97.9741	-3.85355	-9.64676	44.7036	0.950345	1.76068	-0.00730305	0.165868	1.64802	332.855	20.6794	29.2552	0	0	0.107475
769	0	-6.84053	0	0	-6.86655	-0.118156	4.97791	-0.0594733	0.0580241	-0.207584	7.39048	-6.77E-16	10.0581	0	0	0.00745901	1.76934	-17.5631	-4.03536	533.87	361.127	660.758	369.802	369.802	369.802	10.266	-97.0289	5.36086	769.648	438.467	250.372	194.761	194.761	194.761	-97.6266	-3.71889	-9.54928	44.5442	1.0031	1.78743	0.0311128	0.174354	1.66942	291.577	24.627	25.6091	0	0	0.0942998
770	0	-7.20716	0	0	-7.23245	-0.113006	4.78069	-0.0716248	0.0524098	-0.180464	4.77501	-3.38E-16	8.51222	0	0	0.00863692	1.72054	-17.3731	-4.34413	533.467	361.444	659.86	369.413	369.413	369.413	10.1415	-96.4888	5.39868	768.067	438.06	247.867	194.761	194.761	194.761	-97.068	-3.57228	-9.5325	44.3723	1.07591	1.90026	0.0811487	0.183274	1.69679	240.899	29.1161	21.3933	0	0	0.0781567
771	0	-7.63663	0	0	-7.6597	-0.103954	4.43381	-0.0889397	0.046105	-0.151583	1.08445	8.46E-17	6.89985	0	0	0.00681372	1.67796	-17.175	-4.74268	533.071	361.818	659.056	369.043	369.043	369.043	10.0636	-95.7546	5.47623	765.507	437.776	244.795	194.761	194.761	194.761	-96.3193	-3.41895	-9.5786	44.185	1.17256	2.09618	0.140382	0.192949	1.72878	183.355	34.356	16.8131	0	0	0.0581705
772	0	-8.1192	0	0	-8.13876	-0.091562	3.95838	-0.110225	0.0393479	-0.123038	-3.44201	-1.52E-15	5.28478	0	0	0.00223361	1.63848	-16.9654	-5.22304	532.664	362.248	658.352	368.688	368.688	368.688	10.025	-94.8591	5.57543	762.11	437.593	241.289	194.761	194.761	194.761	-95.4124	-3.26567	-9.66914	43.9798	1.29723	2.36895	0.202566	0.202696	1.76399	123.406	40.0323	12.136	0	0	0.0344232
773	0	-8.63645	0	0	-8.65158	-0.0764592	3.37823	-0.133499	0.0325705	-0.0961477	-8.41982	7.61E-16	3.75159	0	0	-0.00409154	1.59879	-16.7415	-5.77393	532.227	362.733	657.755	368.34	368.34	368.34	10.0182	-93.8436	5.67828	758.019	437.485	237.504	194.761	194.761	194.761	-94.3877	-3.12027	-9.78562	43.7545	1.45409	2.70939	0.264008	0.212266	1.80005	64.3726	46.0348	7.60315	0	0	0.00701831
774	0	-9.16324	0	0	-9.17366	-0.0593158	2.71885	-0.156406	0.0262377	-0.0724595	-13.3874	5.92E-16	2.38927	0	0	-0.0105903	1.55542	-16.5013	-6.38138	531.746	363.272	657.271	367.998	367.998	367.998	10.0356	-92.7545	5.76828	753.374	437.427	233.605	194.761	194.761	194.761	-93.2913	-2.9907	-9.91056	43.5075	1.64699	3.1058	0.31941	0.220677	1.83398	10.2829	51.9341	3.47259	0	0	-0.0227876
775	0	-9.67135	0	0	-9.67734	-0.0408057	2.00609	-0.17654	0.02086	-0.0524983	-17.8797	-4.64E-15	1.2891	0	0	-0.0155957	1.50474	-16.2436	-7.0294	531.211	363.866	656.905	367.66	367.66	367.66	10.0695	-91.6392	5.83192	748.31	437.394	229.75	194.761	194.761	194.761	-92.1702	-2.88373	-10.0285	43.2373	1.87879	3.54448	0.36608	0.226542	1.86274	-36.5028	57.3691	-0.0663714	0	0	-0.0536652
776	0	-10.1336	0	0	-10.1361	-0.0215893	1.2655	-0.192095	0.0167867	-0.0365945	-21.5334	-2.66E-15	0.516509	0	0	-0.0179389	1.44314	-15.9679	-7.70056	530.617	364.513	656.662	367.33	367.33	367.33	10.1117	-90.5413	5.86023	742.949	437.367	226.075	194.761	194.761	194.761	-91.0676	-2.80373	-10.1272	42.9427	2.15093	4.01024	0.401622	0.229153	1.8836	-74.178	62.0232	-2.87805	0	0	-0.0838515
777	0	-10.5277	0	0	-10.5281	-0.00228329	0.521012	-0.2023	0.0142781	-0.0243768	-24.1579	1.57E-15	0.109386	0	0	-0.0172718	1.36723	-15.6745	-8.37677	529.96	365.211	656.543	367.015	367.015	367.015	10.1546	-89.4961	5.84958	737.396	437.332	222.683	194.761	194.761	194.761	-90.0186	-2.75178	-10.1982	42.6224	2.46292	4.48707	0.425141	0.227471	1.8958	-102.356	65.7262	-4.9203	0	0	-0.111907
778	0	-10.8381	0	0	-10.8382	0.0165465	-0.205279	-0.207404	0.0132946	-0.0154854	-25.7405	-3.32E-15	0.052589	0	0	-0.014052	1.27405	-15.3642	-9.03993	529.24	365.956	656.548	366.727	366.727	366.727	10.1915	-88.5294	5.80189	731.737	437.283	219.641	194.761	194.761	194.761	-89.0487	-2.72553	-10.238	42.2744	2.81203	4.95891	0.43608	0.220915	1.89717	-121.187	68.297	-6.22022	0	0	-0.136385
779	0	-11.0565	0	0	-11.0579	0.0343992	-0.89382	-0.208	0.0135068	-0.00929868	-26.368	-6.08E-16	0.2782	0	0	-0.00922026	1.16143	-15.038	-9.67269	528.455	366.744	656.674	366.478	366.478	366.478	10.2176	-87.6577	5.72406	726.038	437.221	216.984	194.761	194.761	194.761	-88.1739	-2.7197	-10.2473	41.897	3.19319	5.41035	0.434748	0.209189	1.8888	-131.491	69.6834	-6.87827	0	0	-0.156184
780	0	-11.1811	0	0	-11.1851	0.0508436	-1.52783	-0.204813	0.0143617	-0.00559299	-26.1856	6.29E-15	0.679513	0	0	-0.00385511	1.02828	-14.6967	-10.259	527.607	367.572	656.911	366.282	366.282	366.282	10.2299	-86.8887	5.62639	720.348	437.153	214.715	194.761	194.761	194.761	-87.4017	-2.727	-10.2305	41.4875	3.59904	5.82724	0.421214	0.19195	1.87007	-133.923	69.4741	-6.99984	0	0	-0.169674
781	0	-11.2156	0	0	-11.2232	0.0655302	-2.09375	-0.198799	0.0154123	-0.00363596	-25.3842	4.55E-15	1.15378	0	0	0.00113741	0.874719	-14.3409	-10.7848	526.69	368.435	657.247	366.154	366.154	366.154	10.2271	-86.2231	5.52088	714.697	437.091	212.817	194.761	194.761	194.761	-86.7322	-2.73918	-10.1944	41.0435	4.02053	6.1974	0.396267	0.169894	1.84151	-129.87	67.8592	-6.73679	0	0	-0.176315
782	0	-11.1687	0	0	-11.1802	0.0781907	-2.58128	-0.191177	0.0162111	-0.00335454	-24.1871	2.38E-15	1.603	0	0	0.00517026	0.702242	-13.9708	-11.2387	525.698	369.333	657.665	366.106	366.106	366.106	10.2094	-85.6555	5.41948	709.101	437.045	211.254	194.761	194.761	194.761	-86.16	-2.748	-10.1464	40.5628	4.44742	6.51106	0.36164	0.143804	1.80451	-120.487	64.7297	-6.20236	0	0	-0.175334
783	0	-11.0512	0	0	-11.0664	0.0886484	-2.9837	-0.182934	0.016574	-0.00411491	-22.7869	-3.68E-15	1.96851	0	0	0.00802935	0.513558	-13.586	-11.6121	524.624	370.265	658.146	366.146	366.146	366.146	10.1776	-85.1772	5.33269	703.565	437.024	209.984	194.761	194.761	194.761	-85.6761	-2.74626	-10.094	40.044	4.8691	6.76104	0.31888	0.114603	1.76047	-107.335	60.392	-5.52264	0	0	-0.167089
784	0	-10.8753	0	0	-10.8935	0.096822	-3.29802	-0.174676	0.0163763	-0.00564346	-21.3224	4.51E-15	2.21204	0	0	0.00976387	0.312506	-13.1859	-11.8995	523.452	371.234	658.667	366.281	366.281	366.281	10.1334	-84.778	5.26881	698.087	437.033	208.957	194.761	194.761	194.761	-85.2701	-2.72833	-10.0436	39.4868	5.2752	6.94296	0.27144	0.0836654	1.71103	-92.0114	54.9566	-4.77985	0	0	-0.15242
785	0	-10.6532	0	0	-10.6736	0.102717	-3.52461	-0.166955	0.0157098	-0.00756704	-19.9078	9.52E-17	2.33068	0	0	0.0105864	0.103653	-12.7696	-12.0987	522.17	372.242	659.202	366.511	366.511	366.511	10.0784	-84.4468	5.23354	692.659	437.077	208.128	194.761	194.761	194.761	-84.9309	-2.6903	-10.0004	38.8924	5.65615	7.05485	0.221247	0.0532687	1.65863	-75.7771	49.0062	-4.05221	0	0	-0.132951
786	0	-10.3968	0	0	-10.4184	0.106419	-3.66684	-0.160138	0.0146383	-0.00951782	-18.6191	2.03E-15	2.32993	0	0	0.0107571	-0.108106	-12.3364	-12.2105	520.761	373.294	659.729	366.829	366.829	366.829	10.0144	-84.1727	5.23018	687.269	437.153	207.452	194.761	194.761	194.761	-84.6475	-2.62997	-9.96784	38.2637	6.00339	7.09711	0.171894	0.0253024	1.60628	-60.1627	42.7453	-3.39053	0	0	-0.110906
787	0	-10.1168	0	0	-10.1385	0.108077	-3.7305	-0.154354	0.0132362	-0.0114448	-17.4936	-3.07E-15	2.22315	0	0	0.0105186	-0.318131	-11.8857	-12.2381	519.211	374.392	660.224	367.228	367.228	367.228	9.94303	-83.9456	5.25988	681.908	437.259	206.89	194.761	194.761	194.761	-84.4101	-2.54657	-9.94816	37.605	6.30997	7.07187	0.124765	0.0018703	1.5556	-45.7551	36.6033	-2.82621	0	0	-0.0880711
788	0	-9.82237	0	0	-9.84334	0.107882	-3.72303	-0.149642	0.0117117	-0.0130284	-16.5475	-1.16E-15	2.04295	0	0	0.0100665	-0.522506	-11.4174	-12.1873	517.506	375.54	660.668	367.692	367.693	367.692	9.86559	-83.7567	5.32189	676.566	437.391	206.411	194.761	194.761	194.761	-84.2097	-2.44054	-9.94215	36.9216	6.57018	6.98252	0.0831058	-0.0161684	1.51022	-33.7609	30.9156	-2.38581	0	0	-0.0671536
789	0	-9.52141	0	0	-9.54097	0.106036	-3.65213	-0.145977	0.010135	-0.0141982	-15.7818	2.01E-15	1.81172	0	0	0.00953564	-0.71832	-10.9318	-12.0651	515.636	376.74	661.043	368.207	368.207	368.207	9.78289	-83.5983	5.4142	671.233	437.541	205.986	194.761	194.761	194.761	-84.0388	-2.31307	-9.94943	36.2197	6.77953	6.83313	0.0485456	-0.0292482	1.46996	-24.6841	25.7609	-2.07332	0	0	-0.0498098
790	0	-9.22008	0	0	-9.23774	0.102743	-3.52561	-0.143261	0.00871761	-0.0149358	-15.1839	-2.83E-15	1.56564	0	0	0.00900246	-0.903686	-10.43	-11.8792	513.595	377.992	661.339	368.753	368.753	368.752	9.69549	-83.4641	5.53382	665.906	437.703	205.596	194.761	194.761	194.761	-83.8912	-2.16592	-9.96884	35.5058	6.93431	6.62779	0.021534	-0.0393227	1.43661	-18.5961	21.1197	-1.87316	0	0	-0.036895
791	0	-8.92308	0	0	-8.93848	0.0981903	-3.35063	-0.141344	0.00749541	-0.0152896	-14.7324	-2.11E-16	1.32296	0	0	0.00850415	-1.07758	-9.91364	-11.6375	511.381	379.293	661.548	369.311	369.311	369.311	9.60371	-83.349	5.67723	660.581	437.871	205.224	194.761	194.761	194.761	-83.7616	-2.00126	-9.99868	34.7863	7.0315	6.37033	0.00239032	-0.0479058	1.41009	-15.4713	16.9162	-1.76591	0	0	-0.028867
792	0	-8.63366	0	0	-8.64667	0.0925505	-3.13378	-0.140146	0.00650696	-0.0152156	-14.4121	1.37E-15	1.09843	0	0	0.00805952	-1.23947	-9.38496	-11.3479	508.997	380.639	661.667	369.864	369.863	369.864	9.50791	-83.2488	5.84066	655.257	438.041	204.858	194.761	194.761	194.761	-83.6462	-1.82148	-10.0371	34.068	7.06911	6.06398	-0.00987031	-0.0572041	1.39022	-15.0921	12.9096	-1.73325	0	0	-0.0256265
793	0	-8.35389	0	0	-8.36453	0.0859797	-2.88103	-0.139484	0.00574652	-0.0151196	-14.1969	-2.91E-17	0.898306	0	0	0.00767041	-1.38912	-8.84684	-11.0178	506.451	382.026	661.695	370.393	370.393	370.393	9.40849	-83.1604	6.02033	649.934	438.21	204.492	194.761	194.761	194.761	-83.5418	-1.62919	-10.0821	33.358	7.04678	5.71169	-0.017971	-0.0676605	1.37719	-16.2061	8.92398	-1.72595	0	0	-0.0253575
794	0	-8.0848	0	0	-8.09317	0.0786341	-2.59834	-0.13929	0.00515599	-0.0149655	-14.0722	2.47E-15	0.721714	0	0	0.00734332	-1.52641	-8.30266	-10.655	503.754	383.444	661.636	370.882	370.882	370.882	9.3061	-83.0813	6.21225	644.616	438.376	204.122	194.761	194.761	194.761	-83.4462	-1.42728	-10.132	32.6642	6.96696	5.31638	-0.0226283	-0.0799792	1.37024	-18.6362	4.70486	-1.73213	0	0	-0.0276742
795	0	-7.8264	0	0	-7.83272	0.0706716	-2.29177	-0.139462	0.00468088	-0.0150151	-14.0211	3.67E-15	0.565562	0	0	0.00708175	-1.65139	-7.75618	-10.2676	500.919	384.884	661.495	371.315	371.315	371.315	9.20151	-83.0099	6.41246	639.303	438.538	203.745	194.761	194.761	194.761	-83.3578	-1.21882	-10.1848	31.9957	6.83577	4.88169	-0.0267291	-0.0932649	1.37021	-21.1763	0.184323	-1.72031	0	0	-0.0305801
796	0	-7.57802	0	0	-7.58252	0.0622694	-1.96813	-0.139929	0.00424399	-0.0152956	-14.0289	-2.99E-16	0.423965	0	0	0.00689049	-1.76434	-7.21141	-9.8646	497.96	386.335	661.28	371.681	371.681	371.681	9.0958	-82.9449	6.61701	633.996	438.695	203.362	194.761	194.761	194.761	-83.2757	-1.00709	-10.2391	31.3624	6.66374	4.4127	-0.0294303	-0.106976	1.3764	-23.7582	-4.69241	-1.68571	0	0	-0.0336136
797	0	-7.33822	0	0	-7.34123	0.0536193	-1.63481	-0.140586	0.00383895	-0.015879	-14.078	2.62E-15	0.29844	0	0	0.00676763	-1.86596	-6.67229	-9.45578	494.892	387.787	661.002	371.966	371.966	371.966	8.99021	-82.8856	6.82191	628.697	438.847	202.977	194.761	194.761	194.761	-83.1993	-0.795549	-10.2932	30.7748	6.46537	3.91635	-0.0321899	-0.121122	1.38872	-25.6912	-9.98352	-1.61305	0	0	-0.0354486
798	0	-7.10523	0	0	-7.10705	0.0449344	-1.30004	-0.141374	0.00338699	-0.0167691	-14.1551	-9.73E-16	0.182447	0	0	0.00671732	-1.95737	-6.14262	-9.05191	491.731	389.225	660.672	372.163	372.163	372.163	8.88618	-82.8316	7.02332	623.404	438.994	202.592	194.761	194.761	194.761	-83.1285	-0.587727	-10.3458	30.243	6.25798	3.4019	-0.0318623	-0.135595	1.4069	-27.315	-15.5238	-1.51094	0	0	-0.0360618
799	0	-6.87667	0	0	-6.87765	0.0364359	-0.972361	-0.142182	0.00288228	-0.0178256	-14.2413	2.12E-15	0.0774448	0	0	0.00673474	-2.04002	-5.62562	-8.66379	488.492	390.638	660.302	372.266	372.266	372.266	8.78531	-82.7828	7.21757	618.113	439.136	202.214	194.761	194.761	194.761	-83.0635	-0.387145	-10.3959	29.7749	6.05932	2.8804	-0.0278963	-0.152045	1.42862	-28.6536	-21.3536	-1.38518	0	0	-0.0351663
800	0	-6.65004	0	0	-6.65049	0.0283383	-0.660085	-0.142949	0.00231788	-0.0189494	-14.3232	1.49E-15	-0.0156226	0	0	0.00681683	-2.11535	-5.12386	-8.30175	485.19	392.011	659.906	372.274	372.274	372.274	8.68921	-82.7393	7.40129	612.823	439.271	201.848	194.761	194.761	194.761	-83.0045	-0.197149	-10.4426	29.3752	5.88497	2.36448	-0.0161764	-0.171704	1.45398	-30.4783	-27.4017	-1.24726	0	0	-0.0333017
801	0	-6.42264	0	0	-6.42278	0.0208313	-0.370548	-0.143597	0.00168771	-0.0199949	-14.3864	3.39E-15	-0.0958532	0	0	0.00695734	-2.18442	-4.63895	-7.97431	481.843	393.331	659.495	372.192	372.192	372.192	8.59958	-82.701	7.57162	607.529	439.398	201.498	194.761	194.761	194.761	-82.9519	-0.0207803	-10.4853	29.0434	5.74524	1.86742	0.00370642	-0.194795	1.47993	-32.998	-33.4627	-1.11017	0	0	-0.0306513
802	0	-6.19171	0	0	-6.19171	0.0140643	-0.109533	-0.14408	0.00101209	-0.020849	-14.4214	-9.52E-16	-0.159084	0	0	0.00714765	-2.24759	-4.17148	-7.68747	478.47	394.585	659.079	372.029	372.029	372.029	8.51795	-82.6678	7.72619	602.228	439.516	201.168	194.761	194.761	194.761	-82.9058	0.139374	-10.5237	28.7724	5.64277	1.40252	0.032874	-0.220483	1.50675	-36.6781	-39.479	-0.975829	0	0	-0.0280698
803	0	-5.95456	0	0	-5.95457	0.00813671	0.119105	-0.144402	0.000342405	-0.0214209	-14.4256	1.76E-15	-0.199313	0	0	0.00737682	-2.30455	-3.721	-7.44418	475.091	395.761	658.667	371.799	371.799	371.799	8.44576	-82.6394	7.86335	596.917	439.623	200.862	194.761	194.761	194.761	-82.8659	0.281287	-10.5578	28.5482	5.57129	0.982137	0.0673283	-0.245002	1.53396	-41.0786	-44.8326	-0.849365	0	0	-0.0263044
804	0	-5.7089	0	0	-5.709	0.00310513	0.313181	-0.144521	-0.000214817	-0.0218613	-14.3945	5.71E-16	-0.206175	0	0	0.00762795	-2.35471	-3.2863	-7.24495	471.727	396.848	658.265	371.522	371.522	371.522	8.38427	-82.6154	7.98211	591.593	439.718	200.581	194.761	194.761	194.761	-82.832	0.403527	-10.588	28.3517	5.51696	0.616888	0.100113	-0.26546	1.56107	-44.8586	-49.3554	-0.706958	0	0	-0.0261926
805	0	-5.45305	0	0	-5.45323	-0.00098829	0.471065	-0.144486	-0.000635946	-0.0221793	-14.3352	1.41E-15	-0.180866	0	0	0.00789085	-2.39756	-2.86578	-7.08907	468.398	397.838	657.877	371.221	371.221	371.221	8.33471	-82.5948	8.08226	586.256	439.801	200.327	194.761	194.761	194.761	-82.8034	0.505244	-10.615	28.1615	5.46203	0.315068	0.125728	-0.27894	1.58805	-47.3374	-52.7082	-0.551584	0	0	-0.0285402
806	0	-5.18592	0	0	-5.18621	-0.00409948	0.59106	-0.144304	-0.000850351	-0.0225099	-14.252	-2.38E-16	-0.124284	0	0	0.00815187	-2.43304	-2.458	-6.97606	465.117	398.724	657.508	370.921	370.921	370.921	8.29829	-82.5768	8.16428	580.903	439.869	200.098	194.761	194.761	194.761	-82.779	0.586138	-10.6399	27.9581	5.38966	0.082087	0.137618	-0.285477	1.61357	-47.1988	-54.9422	-0.375149	0	0	-0.0328285
807	0	-4.90739	0	0	-4.90774	-0.00616554	0.670742	-0.143993	-0.000944076	-0.0228007	-14.152	-3.00E-15	-0.0556035	0	0	0.0084034	-2.46161	-2.06196	-6.90674	461.896	399.503	657.158	370.646	370.646	370.646	8.27602	-82.5601	8.22929	575.532	439.925	199.894	194.761	194.761	194.761	-82.7579	0.646426	-10.6642	27.727	5.28699	-0.0793525	0.136518	-0.285524	1.63641	-44.8742	-56.1467	-0.199481	0	0	-0.0381452
808	0	-4.61795	0	0	-4.61832	-0.00710889	0.707124	-0.143626	-0.00090076	-0.0231158	-14.0473	-4.35E-15	0.0145711	0	0	0.00863885	-2.48413	-1.67731	-6.88314	458.739	400.175	656.829	370.421	370.421	370.421	8.26866	-82.5435	8.27879	570.14	439.969	199.712	194.761	194.761	194.761	-82.7386	0.686809	-10.6894	27.4598	5.14718	-0.169551	0.123523	-0.280904	1.65438	-40.451	-56.5098	-0.0350611	0	0	-0.0428489
809	0	-4.31865	0	0	-4.31898	-0.00685587	0.697366	-0.143188	-0.000823521	-0.0232472	-13.9411	-1.65E-15	0.066239	0	0	0.00885001	-2.5016	-1.30427	-6.90773	455.644	400.742	656.521	370.266	370.266	370.266	8.27651	-82.5259	8.31446	564.727	440.002	199.549	194.761	194.761	194.761	-82.7201	0.708413	-10.7167	27.1542	4.96917	-0.191227	0.104581	-0.271058	1.66686	-35.1922	-55.8564	0.0881143	0	0	-0.0459786
810	0	-4.01077	0	0	-4.01103	-0.00536777	0.639975	-0.142743	-0.000684406	-0.0231296	-13.8434	-1.43E-15	0.0973938	0	0	0.00903602	-2.51529	-0.943339	-6.98197	452.61	401.207	656.233	370.197	370.197	370.197	8.29913	-82.5063	8.33809	559.289	440.024	199.404	194.761	194.761	194.761	-82.7014	0.712767	-10.7468	26.8123	4.7573	-0.149089	0.0873487	-0.255591	1.67334	-30.5464	-54.0525	0.158573	0	0	-0.0474746
811	0	-3.69551	0	0	-3.69568	-0.00267561	0.536144	-0.142296	-0.000477216	-0.0225488	-13.757	-3.63E-15	0.109243	0	0	0.00919844	-2.52679	-0.594866	-7.10409	449.635	401.576	655.963	370.222	370.222	370.222	8.3354	-82.484	8.35116	553.829	440.036	199.271	194.761	194.761	194.761	-82.6814	0.701707	-10.78	26.4385	4.51952	-0.0490086	0.0811622	-0.234655	1.67279	-28.4957	-51.1739	0.167352	0	0	-0.0487059
812	0	-3.37369	0	0	-3.37377	0.00109021	0.390898	-0.14186	-0.000174277	-0.0214788	-13.6847	1.87E-15	0.110099	0	0	0.00934446	-2.53809	-0.258429	-7.26692	446.718	401.857	655.709	370.345	370.345	370.345	8.38368	-82.4585	8.35504	548.347	440.039	199.15	194.761	194.761	194.761	-82.6596	0.677213	-10.816	26.0359	4.26465	0.102627	0.0885917	-0.20882	1.66685	-29.6149	-47.2788	0.119774	0	0	-0.050656
813	0	-3.04566	0	0	-3.04566	0.00569805	0.213168	-0.141478	0.000229332	-0.0202496	-13.6303	-4.50E-15	0.108999	0	0	0.00948445	-2.55136	0.0671764	-7.45784	443.866	402.056	655.469	370.56	370.56	370.56	8.44205	-82.4295	8.35085	542.849	440.033	199.034	194.761	194.761	194.761	-82.6355	0.641278	-10.8541	25.6057	4.00027	0.298561	0.0958187	-0.180259	1.65671	-30.6996	-42.9636	0.0562947	0	0	-0.0513542
814	0	-2.71162	0	0	-2.71161	0.0108769	0.0134099	-0.141156	0.000675993	-0.0192105	-13.5926	-2.25E-15	0.109302	0	0	0.00962083	-2.56892	0.383357	-7.66261	441.084	402.181	655.242	370.859	370.859	370.859	8.50848	-82.397	8.33954	537.34	440.021	198.923	194.761	194.761	194.761	-82.6088	0.595798	-10.8936	25.15	3.73377	0.529938	0.0947128	-0.150181	1.64418	-29.8669	-38.5201	0.00162048	0	0	-0.0492397
815	0	-2.37198	0	0	-2.372	0.0163654	-0.198294	-0.140917	0.00120409	-0.0183685	-13.5705	-1.18E-15	0.123364	0	0	0.00975472	-2.59315	0.691272	-7.86837	438.372	402.241	655.026	371.229	371.229	371.229	8.58105	-82.3611	8.32194	531.825	440.003	198.813	194.761	194.761	194.761	-82.5795	0.542507	-10.9335	24.6737	3.47371	0.785794	0.082866	-0.121449	1.62936	-26.6821	-34.2752	-0.0289982	0	0	-0.0438754
816	0	-2.02745	0	0	-2.02751	0.0219356	-0.413141	-0.14071	0.00174726	-0.0177594	-13.5546	1.53E-15	0.151592	0	0	0.00987313	-2.62619	0.99167	-8.06486	435.727	402.244	654.819	371.656	371.656	371.656	8.65802	-82.3222	8.29885	526.309	439.982	198.702	194.761	194.761	194.761	-82.5478	0.483009	-10.9733	24.1849	3.2293	1.05378	0.061905	-0.0958505	1.61292	-21.5152	-30.3999	-0.0325082	0	0	-0.0357077
817	0	-1.67905	0	0	-1.67916	0.0273963	-0.623755	-0.14052	0.00235638	-0.0173818	-13.5397	-7.76E-16	0.203689	0	0	0.0099671	-2.66976	1.28501	-8.2447	433.143	402.2	654.619	372.124	372.124	372.124	8.7379	-82.2805	8.27114	520.794	439.959	198.589	194.761	194.761	194.761	-82.5138	0.418795	-11.0123	23.6936	3.00976	1.32084	0.0337598	-0.075437	1.5956	-14.5752	-27.0078	0.000792632	0	0	-0.0253333
818	0	-1.32813	0	0	-1.3283	0.0326008	-0.824468	-0.14031	0.00301148	-0.017133	-13.5185	1.86E-15	0.279693	0	0	0.0100219	-2.72482	1.57159	-8.40331	430.609	402.117	654.422	372.616	372.616	372.616	8.81959	-82.2364	8.23987	515.282	439.936	198.472	194.761	194.761	194.761	-82.4777	0.351242	-11.0506	23.2105	2.82331	1.57425	0.00252528	-0.0604206	1.5771	-6.67201	-23.9276	0.0663343	0	0	-0.0141181
819	0	-0.97637	0	0	-0.976531	0.037435	-1.01089	-0.140087	0.00371496	-0.0169698	-13.4898	2.87E-15	0.378579	0	0	0.0100283	-2.79161	1.8517	-8.53819	428.112	402.004	654.227	373.117	373.117	373.117	8.90232	-82.19	8.20618	509.774	439.916	198.35	194.761	194.761	194.761	-82.4395	0.281596	-11.0882	22.7458	2.67664	1.80223	-0.0271722	-0.0519277	1.55919	1.37494	-21.1943	0.160891	0	0	-0.00358068
820	0	-0.625443	0	0	-0.625577	0.0418119	-1.17965	-0.139819	0.00447799	-0.0168684	-13.4507	2.68E-15	0.496705	0	0	0.00997773	-2.86946	2.12596	-8.64806	425.64	401.87	654.031	373.612	373.612	373.612	8.98577	-82.1411	8.17138	504.271	439.901	198.222	194.761	194.761	194.761	-82.3991	0.210957	-11.1258	22.3077	2.57354	1.99457	-0.0522635	-0.0500194	1.5417	9.05424	-18.6905	0.278563	0	0	0.00531577
821	0	-0.277073	0	0	-0.277156	0.0456647	-1.32819	-0.139573	0.00520176	-0.0166611	-13.4096	-2.13E-15	0.617493	0	0	0.00987061	-2.9567	2.39537	-8.73216	423.18	401.722	653.828	374.089	374.089	374.089	9.07001	-82.0897	8.13672	498.771	439.894	198.086	194.761	194.761	194.761	-82.3562	0.140208	-11.1641	21.9009	2.51392	2.14305	-0.0696375	-0.0558999	1.52598	15.5115	-16.6685	0.399802	0	0	0.0116506
822	0	0.06711	0	0	0.0671398	0.0489331	-1.45419	-0.139347	0.00586184	-0.0165025	-13.3701	2.45E-15	0.73058	0	0	0.00971184	-3.05056	2.66138	-8.78967	420.723	401.567	653.616	374.539	374.539	374.539	9.15539	-82.0354	8.10343	493.277	439.899	197.941	194.761	194.761	194.761	-82.3105	0.0699994	-11.2042	21.5262	2.49277	2.24122	-0.0795081	-0.0684714	1.5122	20.9037	-15.0582	0.518109	0	0	0.0158536
823	0	0.405912	0	0	0.406044	0.0515647	-1.55562	-0.139199	0.00638195	-0.0162915	-13.3414	3.17E-17	0.821644	0	0	0.0095155	-3.14721	2.92582	-8.8196	418.262	401.41	653.389	374.958	374.957	374.957	9.24239	-81.9778	8.07244	487.788	439.918	197.784	194.761	194.761	194.761	-82.2616	0.000734076	-11.2469	21.1811	2.50064	2.28425	-0.0823721	-0.0868594	1.50007	25.1106	-14.074	0.621272	0	0	0.0183132
824	0	0.738434	0	0	0.738717	0.0535139	-1.63075	-0.139144	0.0067741	-0.0161148	-13.3273	1.04E-15	0.887896	0	0	0.00929918	-3.24209	3.19071	-8.82091	415.793	401.254	653.141	375.343	375.343	375.343	9.33147	-81.9165	8.04432	482.304	439.954	197.616	194.761	194.761	194.761	-82.2091	-0.0674648	-11.2929	20.8599	2.52469	2.26934	-0.0783045	-0.107587	1.49048	28.036	-13.541	0.707649	0	0	0.0194961
825	0	1.0644	0	0	1.06485	0.0547414	-1.67805	-0.139157	0.00704661	-0.0159133	-13.3259	-3.10E-15	0.928568	0	0	0.0090786	-3.33044	3.45826	-8.79225	413.314	401.104	652.868	375.696	375.696	375.696	9.42316	-81.8515	8.01924	476.828	440.008	197.436	194.761	194.761	194.761	-82.1531	-0.134728	-11.3428	20.5551	2.55121	2.19634	-0.0675901	-0.126692	1.48268	29.4666	-13.2021	0.771886	0	0	0.0196745
826	0	1.38408	0	0	1.38467	0.0552139	-1.69626	-0.139259	0.00720864	-0.0157724	-13.3378	-2.20E-15	0.945496	0	0	0.0088709	-3.40794	3.73071	-8.73197	410.828	400.96	652.564	376.017	376.017	376.017	9.5178	-81.7826	7.99699	471.359	440.081	197.244	194.761	194.761	194.761	-82.0934	-0.201438	-11.3965	20.2582	2.56819	2.06852	-0.0536151	-0.141369	1.47642	30.0018	-12.9957	0.820796	0	0	0.0194793
827	0	1.6981	0	0	1.69884	0.0549147	-1.68473	-0.139376	0.00734757	-0.0157022	-13.3532	2.44E-15	0.949139	0	0	0.00868337	-3.47122	4.01014	-8.63856	408.34	400.824	652.227	376.305	376.305	376.305	9.61577	-81.7098	7.97711	465.9	440.173	197.041	194.761	194.761	194.761	-82.0302	-0.268133	-11.4542	19.9617	2.56783	1.89301	-0.0387231	-0.149397	1.47207	29.9804	-12.7185	0.863205	0	0	0.0191956
828	0	2.00741	0	0	2.00824	0.0538511	-1.64374	-0.139528	0.00746473	-0.0157607	-13.3717	-1.58E-15	0.941007	0	0	0.00852549	-3.51829	4.29834	-8.51112	405.855	400.696	651.855	376.56	376.56	376.56	9.71737	-81.6334	7.95892	460.452	440.284	196.827	194.761	194.761	194.761	-81.9637	-0.335462	-11.5156	19.6602	2.54824	1.68052	-0.0269241	-0.150969	1.46902	30.1476	-12.4099	0.903699	0	0	0.019286
829	0	2.313	0	0	2.31387	0.0520638	-1.57486	-0.139689	0.00759024	-0.0160259	-13.3883	9.20E-16	0.924993	0	0	0.0084	-3.5484	4.59648	-8.35001	403.381	400.578	651.446	376.776	376.776	376.776	9.82281	-81.5533	7.94167	455.015	440.414	196.604	194.761	194.761	194.761	-81.8938	-0.404085	-11.5805	19.3512	2.51305	1.44466	-0.0188513	-0.148177	1.46744	30.6115	-12.2847	0.947268	0	0	0.0197645
830	0	2.61588	0	0	2.61675	0.0496244	-1.48083	-0.139896	0.00773295	-0.0164081	-13.404	1.19E-15	0.902199	0	0	0.00831039	-3.56176	4.90515	-8.15683	400.925	400.467	651.003	376.949	376.949	376.949	9.93219	-81.4694	7.92451	449.59	440.561	196.372	194.761	194.761	194.761	-81.8207	-0.474632	-11.6483	19.0342	2.4691	1.20001	-0.0157072	-0.143236	1.4677	31.4487	-12.5103	0.990481	0	0	0.0205874
831	0	2.91707	0	0	2.9179	0.0466321	-1.36548	-0.140149	0.00787555	-0.0170096	-13.4159	-5.39E-16	0.870491	0	0	0.00825462	-3.55914	5.22424	-7.93445	398.494	400.365	650.527	377.075	377.075	377.075	10.0455	-81.3817	7.9066	444.175	440.726	196.133	194.761	194.761	194.761	-81.7442	-0.547657	-11.7186	18.7108	2.42389	0.960601	-0.0196129	-0.136684	1.47045	33.2372	-13.0324	1.03584	0	0	0.0220715
832	0	3.21744	0	0	3.21819	0.0432116	-1.23362	-0.140444	0.00800928	-0.0177996	-13.4203	1.09E-15	0.829163	0	0	0.0082253	-3.54174	5.55296	-7.68729	396.094	400.271	650.02	377.153	377.153	377.153	10.1623	-81.2901	7.8871	438.77	440.906	195.888	194.761	194.761	194.761	-81.6644	-0.623555	-11.7907	18.3832	2.38344	0.738201	-0.0320535	-0.12819	1.47692	36.3009	-13.7583	1.08505	0	0	0.024379
833	0	3.5175	0	0	3.51815	0.0395141	-1.09106	-0.140746	0.00812727	-0.0188213	-13.4111	-2.91E-15	0.777946	0	0	0.00820896	-3.51135	5.88977	-7.42153	393.729	400.185	649.484	377.183	377.183	377.183	10.2822	-81.1943	7.86525	433.372	441.101	195.64	194.761	194.761	194.761	-81.5809	-0.702488	-11.8638	18.0543	2.35141	0.540908	-0.0534452	-0.117485	1.48668	40.9231	-14.4976	1.13699	0	0	0.0276225
834	0	3.81729	0	0	3.8178	0.0357124	-0.944461	-0.141072	0.00822888	-0.0199471	-13.3893	-4.04E-16	0.71757	0	0	0.00819311	-3.47036	6.2325	-7.14496	391.398	400.108	648.924	377.168	377.168	377.168	10.4042	-81.0938	7.84039	427.977	441.307	195.39	194.761	194.761	194.761	-81.4931	-0.784294	-11.9368	17.7272	2.3288	0.372618	-0.0807269	-0.105252	1.49974	46.5011	-15.2354	1.18527	0	0	0.0312551
835	0	4.11631	0	0	4.1167	0.0319811	-0.800572	-0.141415	0.00834546	-0.02112	-13.3555	4.03E-15	0.652792	0	0	0.00816306	-3.4217	6.57863	-6.86607	389.102	400.039	648.344	377.112	377.112	377.112	10.5272	-80.9878	7.812	422.583	441.523	195.139	194.761	194.761	194.761	-81.4001	-0.868559	-12.0088	17.405	2.31476	0.233861	-0.11047	-0.0927091	1.51481	52.4681	-15.9087	1.22514	0	0	0.0347506
836	0	4.41377	0	0	4.41406	0.0284824	-0.66564	-0.141823	0.00840604	-0.0222456	-13.3165	-4.68E-15	0.578692	0	0	0.00811259	-3.36844	6.92551	-6.59307	386.839	399.979	647.75	377.021	377.021	377.021	10.6498	-80.8752	7.77962	417.184	441.746	194.89	194.761	194.761	194.761	-81.3008	-0.954663	-12.0785	17.0906	2.30751	0.123147	-0.13981	-0.0822324	1.53076	58.3281	-16.7995	1.25108	0	0	0.0376695
837	0	4.7086	0	0	4.7088	0.0253506	-0.544852	-0.142312	0.00851736	-0.0232463	-13.2758	1.50E-15	0.508668	0	0	0.00803122	-3.31347	7.27067	-6.33317	384.606	399.926	647.149	376.9	376.9	376.9	10.7706	-80.7551	7.7428	411.779	441.973	194.643	194.761	194.761	194.761	-81.1938	-1.04188	-12.1447	16.7864	2.30528	0.0382668	-0.166388	-0.0743994	1.54664	63.6927	-17.6948	1.26199	0	0	0.0397228
838	0	4.99963	0	0	4.99978	0.0226804	-0.441868	-0.142894	0.00859893	-0.0241792	-13.2346	2.51E-15	0.439246	0	0	0.00791419	-3.25922	7.61188	-6.09204	382.404	399.881	646.545	376.755	376.755	376.755	10.888	-80.626	7.70107	406.363	442.201	194.402	194.761	194.761	194.761	-81.0778	-1.1295	-12.2062	16.4947	2.30696	-0.0229255	-0.19018	-0.0705379	1.56248	68.7536	-18.9816	1.2685	0	0	0.0410514
839	0	5.28565	0	0	5.28576	0.0205338	-0.35907	-0.143519	0.00872849	-0.0249278	-13.1851	-1.44E-15	0.382999	0	0	0.00774975	-3.20757	7.94725	-5.87373	380.231	399.841	645.945	376.591	376.591	376.591	11.0005	-80.4867	7.65391	400.934	442.428	194.168	194.761	194.761	194.761	-80.9513	-1.21687	-12.2616	16.2176	2.31223	-0.0620046	-0.208382	-0.0681198	1.57852	72.8586	-20.1478	1.26979	0	0	0.0413634
840	0	5.56532	0	0	5.5654	0.0189325	-0.297309	-0.144114	0.00893928	-0.0255557	-13.1163	-4.39E-15	0.348483	0	0	0.00752769	-3.16008	8.27533	-5.68022	378.088	399.805	645.354	376.414	376.414	376.414	11.107	-80.3358	7.60079	395.492	442.651	193.944	194.761	194.761	194.761	-80.8126	-1.30345	-12.3099	15.9562	2.32167	-0.0801236	-0.220713	-0.066719	1.59483	76.0421	-21.2019	1.27849	0	0	0.0408573
841	0	5.83709	0	0	5.83715	0.0178646	-0.256119	-0.144645	0.00927118	-0.0260733	-13.0215	-2.56E-15	0.343988	0	0	0.00724116	-3.11813	8.5952	-5.51142	375.977	399.769	644.777	376.227	376.228	376.228	11.2064	-80.1715	7.54116	390.035	442.869	193.732	194.761	194.761	194.761	-80.6599	-1.38887	-12.3502	15.711	2.33591	-0.0781186	-0.22713	-0.0658178	1.61214	78.2511	-22.0946	1.30562	0	0	0.0397227
842	0	6.09925	0	0	6.09928	0.0172949	-0.234142	-0.145062	0.00967699	-0.02651	-12.8938	4.86E-16	0.366636	0	0	0.00688545	-3.08298	8.90627	-5.36523	373.903	399.73	644.221	376.037	376.037	376.037	11.2983	-79.9916	7.47457	384.562	443.081	193.533	194.761	194.761	194.761	-80.4909	-1.47292	-12.3819	15.4811	2.35547	-0.0571232	-0.229111	-0.0665253	1.62932	79.7326	-22.9589	1.35429	0	0	0.0382787
843	0	6.34962	0	0	6.34967	0.0171742	-0.229488	-0.145414	0.0102225	-0.0269925	-12.7391	-2.71E-15	0.421746	0	0	0.00646309	-3.0556	9.20828	-5.23833	371.871	399.684	643.691	375.848	375.848	375.848	11.3824	-79.7936	7.40069	379.072	443.288	193.349	194.761	194.761	194.761	-80.303	-1.5555	-12.4048	15.2652	2.38048	-0.018796	-0.22881	-0.0709931	1.6463	81.0135	-24.0247	1.43636	0	0	0.0368963
844	0	6.58589	0	0	6.58595	0.0174536	-0.240267	-0.145676	0.010774	-0.0274426	-12.5587	-2.56E-15	0.49223	0	0	0.00597484	-3.03639	9.50102	-5.12674	369.887	399.627	643.192	375.665	375.665	375.665	11.4591	-79.5743	7.31934	373.565	443.491	193.179	194.761	194.761	194.761	-80.093	-1.63663	-12.4193	15.0618	2.41045	0.0341805	-0.225543	-0.0801053	1.66186	81.6949	-25.4367	1.53976	0	0	0.0354507
845	0	6.80544	0	0	6.80552	0.0180827	-0.264529	-0.145919	0.0113136	-0.0280012	-12.3658	-6.19E-16	0.570061	0	0	0.00542852	-3.02496	9.7843	-5.02624	367.96	399.552	642.727	375.494	375.494	375.494	11.5289	-79.3306	7.23043	368.039	443.691	193.024	194.761	194.761	194.761	-79.8578	-1.71641	-12.4258	14.8692	2.44405	0.0980265	-0.220916	-0.0941215	1.67639	82.249	-27.2613	1.66653	0	0	0.0341549
846	0	7.00557	0	0	7.00568	0.0190128	-0.300405	-0.146134	0.0117348	-0.0285184	-12.1675	1.65E-15	0.638306	0	0	0.00482913	-3.02017	10.058	-4.93264	366.096	399.454	642.299	375.342	375.342	375.342	11.5926	-79.0588	7.13393	362.494	443.889	192.884	194.761	194.761	194.761	-79.5938	-1.79497	-12.425	14.6858	2.47899	0.168087	-0.212163	-0.110792	1.68926	81.8118	-29.235	1.79598	0	0	0.0326223
847	0	7.1837	0	0	7.18383	0.0201835	-0.345561	-0.146366	0.0120344	-0.0291011	-11.9761	-4.51E-15	0.690674	0	0	0.00418597	-3.02033	10.3218	-4.84164	364.305	399.329	641.91	375.215	375.215	375.215	11.6508	-78.7553	7.02971	356.928	444.087	192.758	194.761	194.761	194.761	-79.2973	-1.87257	-12.4175	14.5102	2.51249	0.239128	-0.2011	-0.129187	1.70093	80.8713	-31.3803	1.9296	0	0	0.0310171
848	0	7.33735	0	0	7.33752	0.0215268	-0.397372	-0.146661	0.0121148	-0.0297469	-11.8041	2.60E-15	0.713141	0	0	0.00350849	-3.02348	10.5758	-4.74926	362.598	399.169	641.562	375.119	375.119	375.119	11.7043	-78.4166	6.91752	351.341	444.285	192.646	194.761	194.761	194.761	-78.965	-1.94951	-12.404	14.341	2.54176	0.306117	-0.186422	-0.147208	1.71171	79.0717	-33.6093	2.06104	0	0	0.0291638
849	0	7.46454	0	0	7.46476	0.0229642	-0.452812	-0.147043	0.0120674	-0.0304356	-11.66	1.79E-15	0.711893	0	0	0.00280667	-3.02762	10.8198	-4.65171	360.986	398.971	641.254	375.056	375.056	375.056	11.7537	-78.0395	6.797	345.734	444.481	192.549	194.761	194.761	194.761	-78.5937	-2.02615	-12.3847	14.1773	2.56469	0.364521	-0.169103	-0.1627	1.72067	76.5199	-35.4587	2.18293	0	0	0.0270552
850	0	7.56372	0	0	7.56403	0.0244041	-0.50835	-0.147504	0.0118448	-0.0311891	-11.5465	2.68E-15	0.680881	0	0	0.00208874	-3.03095	11.0536	-4.5457	359.482	398.729	640.989	375.028	375.028	375.028	11.7993	-77.6209	6.66765	340.105	444.675	192.467	194.761	194.761	194.761	-78.1803	-2.10286	-12.36	14.0186	2.58005	0.410896	-0.148827	-0.175239	1.72989	73.0806	-36.9475	2.29822	0	0	0.0246441
851	0	7.63398	0	0	7.63436	0.0257455	-0.560084	-0.148104	0.01154	-0.0319485	-11.4698	-1.64E-15	0.628686	0	0	0.00136467	-3.03194	11.2771	-4.42847	358.102	398.44	640.765	375.037	375.037	375.037	11.8412	-77.1585	6.52887	334.458	444.863	192.404	194.761	194.761	194.761	-77.7225	-2.18004	-12.3296	13.8649	2.58765	0.442998	-0.127132	-0.18516	1.73706	68.9034	-37.7702	2.39682	0	0	0.0219791
852	0	7.6749	0	0	7.67534	0.0268781	-0.603766	-0.148813	0.0111568	-0.0327323	-11.4227	-1.02E-15	0.556422	0	0	0.000641116	-3.02916	11.4899	-4.29818	356.86	398.102	640.584	375.082	375.081	375.081	11.8792	-76.6502	6.38	328.795	445.042	192.36	194.761	194.761	194.761	-77.2184	-2.258	-12.2933	13.7169	2.58809	0.459921	-0.105026	-0.193408	1.74396	64.0566	-37.933	2.48113	0	0	0.0190964
853	0	7.68651	0	0	7.68699	0.0276911	-0.635122	-0.149636	0.0108039	-0.0334414	-11.3971	2.54E-15	0.476257	0	0	-7.52E-05	-3.02101	11.6912	-4.15421	355.774	397.715	640.444	375.159	375.159	375.159	11.9129	-76.0945	6.22041	323.117	445.209	192.339	194.761	194.761	194.761	-76.6661	-2.33694	-12.2506	13.5763	2.583	0.462022	-0.0829846	-0.201365	1.74867	58.4627	-37.2713	2.53836	0	0	0.0159864
854	0	7.66918	0	0	7.66967	0.0280735	-0.64987	-0.150527	0.0105149	-0.033953	-11.3734	2.43E-15	0.393783	0	0	-0.000779927	-3.00542	11.8797	-3.99708	354.862	397.28	640.344	375.268	375.268	375.268	11.9414	-75.4899	6.04952	317.431	445.359	192.346	194.761	194.761	194.761	-76.0645	-2.41689	-12.2006	13.4458	2.57384	0.450579	-0.0602458	-0.208999	1.7527	51.6654	-35.6279	2.55296	0	0	0.0125784
855	0	7.62338	0	0	7.62386	0.0279067	-0.643439	-0.151393	0.0103571	-0.0342175	-11.3224	5.08E-16	0.318817	0	0	-0.00147073	-2.97968	12.0535	-3.8283	354.141	396.8	640.28	375.406	375.406	375.406	11.9635	-74.8355	5.86679	311.741	445.489	192.385	194.761	194.761	194.761	-75.4122	-2.49773	-12.1424	13.3284	2.56134	0.427424	-0.0364476	-0.214971	1.75594	43.482	-32.7943	2.51639	0	0	0.00896263
856	0	7.5494	0	0	7.54982	0.027073	-0.611285	-0.152125	0.0104249	-0.0340991	-11.2086	5.50E-16	0.263371	0	0	-0.00214867	-2.94071	12.2102	-3.64991	353.633	396.281	640.247	375.573	375.573	375.573	11.978	-74.1296	5.67182	306.055	445.596	192.458	194.761	194.761	194.761	-74.7077	-2.5791	-12.0749	13.2274	2.54512	0.394419	-0.0110197	-0.217125	1.75912	33.6242	-28.4178	2.4042	0	0	0.00533919
857	0	7.44674	0	0	7.44708	0.0254524	-0.548781	-0.152553	0.0107049	-0.0335236	-10.9895	-2.20E-15	0.227853	0	0	-0.00281613	-2.88521	12.3466	-3.46411	353.36	395.731	640.24	375.769	375.77	375.769	11.9831	-73.3704	5.46449	300.384	445.68	192.567	194.761	194.761	194.761	-73.9489	-2.66032	-11.9972	13.1457	2.52311	0.35332	0.0179209	-0.213454	1.76283	21.5657	-22.4584	2.19894	0	0	0.00203151
858	0	7.31373	0	0	7.31395	0.0229211	-0.451149	-0.152568	0.0111977	-0.032335	-10.6302	-3.38E-15	0.21297	0	0	-0.00347621	-2.80999	12.459	-3.2726	353.346	395.158	640.252	375.995	375.996	375.996	11.9772	-72.5544	5.24497	294.736	445.739	192.713	194.761	194.761	194.761	-73.1321	-2.74036	-11.9081	13.0855	2.49159	0.305509	0.0508991	-0.202647	1.76636	7.0015	-14.8954	1.87294	0	0	-0.000385612
859	0	7.14684	0	0	7.14695	0.0193494	-0.313391	-0.152093	0.0118963	-0.0306168	-10.1052	-3.05E-15	0.217085	0	0	-0.00412741	-2.71227	12.5432	-3.07609	353.618	394.575	640.276	376.253	376.253	376.253	11.9583	-71.6769	5.01378	289.125	445.776	192.889	194.761	194.761	194.761	-72.2524	-2.81768	-11.8068	13.048	2.44536	0.252179	0.087798	-0.18385	1.77037	-9.9292	-5.84875	1.42044	0	0	-0.00112306
860	0	6.94045	0	0	6.94045	0.0146146	-0.130759	-0.151145	0.0127496	-0.0283321	-9.40481	-1.35E-15	0.232586	0	0	-0.00475603	-2.5898	12.5945	-2.87421	354.205	393.994	640.305	376.543	376.543	376.543	11.924	-70.731	4.7719	283.565	445.795	193.087	194.761	194.761	194.761	-71.3026	-2.89011	-11.6925	13.034	2.37814	0.194454	0.12763	-0.157323	1.77347	-29.1288	4.53682	0.821364	0	0	0.000700411
861	0	6.68634	0	0	6.68636	0.00860161	0.101173	-0.149757	0.0136445	-0.0258515	-8.53015	-3.51E-15	0.246359	0	0	-0.00532283	-2.44096	12.6077	-2.66571	355.139	393.43	640.331	376.867	376.867	376.867	11.8716	-69.7078	4.52085	278.07	445.799	193.294	194.761	194.761	194.761	-70.2733	-2.95474	-11.5641	13.0435	2.28333	0.133639	0.166271	-0.125201	1.77526	-49.2989	15.5781	0.116546	0	0	0.00590989
862	0	6.37379	0	0	6.37392	0.00123675	0.385245	-0.148032	0.0145185	-0.0233083	-7.49903	4.61E-15	0.250061	0	0	-0.00576367	-2.26474	12.5773	-2.44933	356.449	392.899	640.345	377.226	377.226	377.226	11.7977	-68.5964	4.26292	272.654	445.793	193.492	194.761	194.761	194.761	-69.1533	-3.00764	-11.4208	13.0776	2.15492	0.0716266	0.201367	-0.0896771	1.77494	-69.882	26.8592	-0.678175	0	0	0.0152327
863	0	5.98921	0	0	5.9897	-0.0074998	0.7222	-0.14608	0.0151417	-0.0212182	-6.34164	3.38E-15	0.22127	0	0	-0.00597498	-2.06065	12.4972	-2.22454	358.163	392.417	640.341	377.621	377.621	377.621	11.6983	-67.3836	4.00126	267.329	445.783	193.662	194.761	194.761	194.761	-67.9287	-3.0438	-11.2614	13.1387	1.98829	0.0107213	0.22768	-0.0533492	1.77158	-89.18	37.6732	-1.49512	0	0	0.0290947
864	0	5.5166	0	0	5.51764	-0.0175512	1.1098	-0.144057	0.015439	-0.0199213	-5.10608	2.41E-15	0.156662	0	0	-0.00585113	-1.82862	12.3611	-1.99273	360.303	392.001	640.312	378.051	378.051	378.051	11.5683	-66.0549	3.74004	262.106	445.771	193.78	194.761	194.761	194.761	-66.5844	-3.05692	-11.0841	13.2314	1.78092	-0.0465472	0.240996	-0.0189168	1.76487	-105.901	47.3091	-2.25946	0	0	0.047542
865	0	4.93751	0	0	4.9393	-0.0287602	1.54192	-0.142158	0.0152659	-0.0201529	-3.86008	1.71E-15	0.049964	0	0	-0.00530469	-1.56894	12.1622	-1.75832	362.886	391.666	640.251	378.516	378.516	378.516	11.4018	-64.5941	3.48456	256.988	445.757	193.825	194.761	194.761	194.761	-65.1034	-3.03951	-10.8871	13.3636	1.53345	-0.0980592	0.236517	0.01229	1.75527	-117.84	55.2132	-2.8738	0	0	0.0697581
866	0	4.23189	0	0	4.2345	-0.0408435	2.00755	-0.140595	0.0145891	-0.0221644	-2.69027	2.56E-15	-0.0884406	0	0	-0.00433707	-1.28239	11.8938	-1.52948	365.917	391.428	640.155	379.016	379.016	379.016	11.1925	-62.9844	3.24116	251.974	445.738	193.779	194.761	194.761	194.761	-63.468	-2.98316	-10.6676	13.5469	1.25043	-0.142245	0.217705	0.0397285	1.74224	-125.146	60.9533	-3.27288	0	0	0.0945271
867	0	3.37934	0	0	3.38253	-0.0534106	2.49154	-0.139583	0.0134422	-0.0262722	-1.70126	2.58E-15	-0.237251	0	0	-0.00310433	-0.970058	11.5494	-1.31698	369.394	391.3	640.019	379.55	379.549	379.55	10.9341	-61.209	3.0169	247.055	445.707	193.627	194.761	194.761	194.761	-61.6612	-2.87934	-10.4228	13.7951	0.939748	-0.178522	0.194279	0.0653513	1.72919	-128.884	64.6923	-3.4167	0	0	0.120619
868	0	2.36053	0	0	2.36372	-0.0660082	2.97635	-0.139287	0.0119348	-0.0325141	-1.01341	2.07E-15	-0.363348	0	0	-0.00198966	-0.633453	11.1237	-1.13081	373.309	391.293	639.844	380.116	380.116	380.116	10.6215	-59.2528	2.81889	242.215	445.651	193.366	194.761	194.761	194.761	-59.6671	-2.72055	-10.1497	14.121	0.610105	-0.206651	0.183066	0.0911265	1.71569	-132.229	66.6229	-3.27362	0	0	0.148244
869	0	1.15945	0	0	1.16155	-0.0781795	3.44435	-0.139988	0.0102346	-0.0410922	-0.778731	1.73E-15	-0.425639	0	0	-0.00170384	-0.274384	10.6139	-0.975608	377.654	391.416	639.627	380.717	380.717	380.717	10.2516	-57.1029	2.65344	237.435	445.56	193.006	194.761	194.761	194.761	-57.4735	-2.50165	-9.84537	14.5321	0.267213	-0.225624	0.186642	0.116702	1.70548	-135.163	66.8728	-2.81542	0	0	0.176296
870	0	-0.234779	0	0	-0.23532	-0.0894863	3.87869	-0.142153	0.00848634	-0.0524161	-1.18613	-1.10E-15	-0.384665	0	0	-0.00335368	0.105131	10.0196	-0.849665	382.422	391.674	639.371	381.352	381.353	381.353	9.8247	-54.7513	2.5254	232.692	445.418	192.572	194.761	194.761	194.761	-55.073	-2.221	-9.50772	15.0295	-0.087255	-0.233704	0.196148	0.138879	1.69694	-135.475	65.0339	-1.97378	0	0	0.200753
871	0	-1.8256	0	0	-1.83066	-0.0994729	4.26195	-0.146309	0.00700836	-0.0663698	-2.44025	3.81E-15	-0.184157	0	0	-0.00839479	0.502879	9.34266	-0.746991	387.601	392.07	639.08	382.024	382.024	382.024	9.34483	-52.1965	2.43736	227.962	445.212	192.11	194.761	194.761	194.761	-52.4657	-1.88155	-9.13592	15.6104	-0.454388	-0.229025	0.20428	0.15684	1.69246	-132.08	61.5517	-0.795798	0	0	0.218348
872	0	-3.60636	0	0	-3.61792	-0.107642	4.57518	-0.153117	0.00601361	-0.0825379	-4.7479	3.00E-15	0.21994	0	0	-0.0184098	0.916406	8.58639	-0.659837	393.178	392.602	638.76	382.732	382.732	382.732	8.82097	-49.4468	2.38877	223.233	444.933	191.691	194.761	194.761	194.761	-49.6619	-1.4919	-8.73146	16.2701	-0.835793	-0.210809	0.205031	0.169298	1.69267	-124.746	56.5855	0.658311	0	0	0.226568
873	0	-5.55765	0	0	-5.57725	-0.113436	4.79719	-0.163072	0.00582412	-0.0995699	-8.25973	2.79E-15	0.880781	0	0	-0.0345666	1.34283	7.75511	-0.580703	399.129	393.265	638.421	383.474	383.474	383.474	8.26754	-46.5229	2.37487	218.507	444.575	191.412	194.761	194.761	194.761	-46.6851	-1.0673	-8.29913	17.0038	-1.2321	-0.179708	0.200636	0.178452	1.6975	-115.896	51.2811	2.1671	0	0	0.228325
874	0	-7.64468	0	0	-7.67297	-0.116275	4.90589	-0.176458	0.00660825	-0.115813	-13.0306	4.80E-15	1.83183	0	0	-0.0569059	1.77874	6.85385	-0.502961	405.426	394.05	638.077	384.242	384.242	384.242	7.70443	-43.4614	2.38598	213.818	444.145	191.393	194.761	194.761	194.761	-43.5744	-0.629658	-7.84802	17.8079	-1.64206	-0.138112	0.193877	0.184685	1.70645	-108.161	46.1276	3.55549	0	0	0.228224
875	0	-9.81626	0	0	-9.85233	-0.115588	4.87959	-0.192995	0.00844522	-0.129045	-18.9547	-2.74E-15	3.08408	0	0	-0.0835459	2.22016	5.88805	-0.420909	412.035	394.945	637.747	385.027	385.027	385.027	7.15615	-40.3155	2.40768	209.242	443.66	191.762	194.761	194.761	194.761	-40.3858	-0.206448	-7.3924	18.6797	-2.06288	-0.0897787	0.191044	0.190041	1.71677	-105.06	42.0149	4.60884	0	0	0.234507
876	0	-12.0057	0	0	-12.0468	-0.110892	4.69972	-0.211711	0.0112512	-0.137234	-25.7405	3.64E-15	4.60673	0	0	-0.110384	2.66259	4.86342	-0.329301	418.919	395.933	637.452	385.812	385.812	385.812	6.64999	-37.1553	2.42218	204.902	443.151	192.645	194.761	194.761	194.761	-37.1911	0.172293	-6.95171	19.6171	-2.49033	-0.0392845	0.195527	0.194697	1.7245	-108.824	39.2333	5.22074	0	0	0.254148
877	0	-14.1346	0	0	-14.1763	-0.101845	4.35293	-0.230954	0.0147054	-0.138717	-32.9251	5.08E-16	6.30348	0	0	-0.13167	3.10117	3.78574	-0.223128	426.039	396.997	637.215	386.578	386.578	386.578	6.21365	-34.0641	2.41136	200.97	442.661	194.139	194.761	194.761	194.761	-34.0745	0.478376	-6.54991	20.6187	-2.91934	0.0086444	0.209931	0.195938	1.72507	-120.669	37.3418	5.40088	0	0	0.292224
878	0	-16.1195	0	0	-16.1566	-0.0883058	3.83336	-0.248727	0.018196	-0.132785	-39.9429	4.65E-15	7.99849	0	0	-0.141569	3.53125	2.6608	-0.0971654	433.356	398.116	637.063	387.303	387.303	387.303	5.87253	-31.1323	2.36069	197.655	442.238	196.296	194.761	194.761	194.761	-31.126	0.690656	-6.21348	21.6831	-3.34496	0.049765	0.234896	0.191066	1.71417	-140.193	35.5791	5.29594	0	0	0.35019
879	0	-17.8795	0	0	-17.9074	-0.0703781	3.14443	-0.263302	0.0210925	-0.119818	-46.2374	3.98E-15	9.47024	0	0	-0.136146	3.94901	1.49426	0.0542517	440.832	399.267	637.021	387.961	387.961	387.961	5.64716	-28.4495	2.2633	195.178	441.933	199.109	194.761	194.761	194.761	-28.4342	0.799503	-5.96833	22.8084	-3.763	0.0812152	0.267518	0.177422	1.69107	-165.33	32.8411	5.17419	0	0	0.4248
880	0	-19.3441	0	0	-19.3603	-0.0484088	2.29895	-0.273435	0.0227413	-0.101179	-51.3331	-1.14E-15	10.4733	0	0	-0.114733	4.35177	0.291734	0.236939	448.43	400.43	637.112	388.529	388.529	388.529	5.55175	-26.097	2.12271	193.751	441.785	202.514	194.761	194.761	194.761	-26.0789	0.809044	-5.83682	23.9925	-4.17003	0.101974	0.301351	0.154231	1.65607	-192.533	28.2564	5.28732	0	0	0.508153
881	0	-20.4584	0	0	-20.4641	-0.0229762	1.31896	-0.278452	0.0225368	-0.0789605	-54.8819	-4.61E-15	10.7839	0	0	-0.0802375	4.73811	-0.941334	0.455697	456.116	401.583	637.359	388.986	388.986	388.986	5.59332	-24.1414	1.95336	193.556	441.822	206.397	194.761	194.761	194.761	-24.1252	0.736496	-5.83468	25.2324	-4.56357	0.112636	0.329501	0.123652	1.61414	-218.024	21.0754	5.93856	0	0	0.590195
882	0	-21.1873	0	0	-21.1875	0.00515246	0.234213	-0.278013	0.0200361	-0.0554924	-56.6645	-7.27E-15	10.2512	0	0	-0.0383145	5.10754	-2.19969	0.712894	463.854	402.704	637.781	389.315	389.315	389.315	5.77131	-22.6315	1.77846	194.729	442.049	210.61	194.761	194.761	194.761	-22.6206	0.608616	-5.96905	26.5253	-4.94128	0.11458	0.346874	0.0930285	1.57042	-238.37	11.6958	7.25785	0	0	0.661095
883	0	-21.5164	0	0	-21.5193	0.035048	-0.918841	-0.271872	0.0149118	-0.0329927	-56.5793	-4.40E-15	8.82509	0	0	0.00411289	5.45953	-3.47805	1.00733	471.604	403.776	638.396	389.504	389.504	389.504	6.07711	-21.5958	1.62603	197.355	442.454	214.997	194.761	194.761	194.761	-21.5925	0.456635	-6.23704	27.8678	-5.30021	0.109469	0.349426	0.0701887	1.5303	-250.674	0.628459	9.38226	0	0	0.711298
884	0	-21.4531	0	0	-21.4683	0.0656539	-2.09851	-0.259979	0.00732378	-0.0131945	-54.6581	-4.06E-15	6.60622	0	0	0.0405936	5.79227	-4.77103	1.33336	479.324	404.78	639.218	389.546	389.546	389.546	6.49373	-21.0425	1.52377	201.463	443.002	219.4	194.761	194.761	194.761	-21.0481	0.310669	-6.62539	29.2554	-5.636	0.0985581	0.334645	0.0639132	1.49932	-252.738	-10.4057	12.155	0	0	0.733029
885	0	-21.026	0	0	-21.0617	0.0958374	-3.26017	-0.242681	-0.00210412	0.00283224	-51.0835	6.09E-15	3.83422	0	0	0.0666363	6.10181	-6.07301	1.68046	486.967	405.7	640.263	389.435	389.435	389.435	6.99607	-20.9594	1.49416	207.027	443.643	223.681	194.761	194.761	194.761	-20.9744	0.19496	-7.1113	30.6833	-5.94222	0.0821561	0.305202	0.0732143	1.47829	-244.398	-20.5733	15.3177	0	0	0.723118
886	0	-20.2816	0	0	-20.343	0.124436	-4.35837	-0.220975	-0.012191	0.0149562	-46.1974	6.09E-15	0.867022	0	0	0.0806281	6.38244	-7.37796	2.03426	494.483	406.52	641.541	389.171	389.171	389.171	7.55254	-21.3166	1.55089	213.975	444.314	227.719	194.761	194.761	194.761	-21.3402	0.125151	-7.66464	32.1443	-6.21173	0.059833	0.269901	0.0874805	1.46574	-227.903	-29.7666	18.4113	0	0	0.685264
887	0	-19.2806	0	0	-19.3683	0.150322	-5.34967	-0.196425	-0.0215512	0.0233419	-40.4643	-4.74E-15	-1.90042	0	0	0.0837371	6.62876	-8.67917	2.37914	501.82	407.225	643.057	388.759	388.759	388.759	8.12839	-22.0691	1.69774	222.196	444.948	231.417	194.761	194.761	194.761	-22.0997	0.107869	-8.25175	33.6287	-6.43971	0.0315845	0.237839	0.0938956	1.45862	-206.149	-38.2324	20.9929	0	0	0.625958
888	0	-18.0916	0	0	-18.2016	0.172492	-6.19617	-0.171086	-0.0287507	0.0284578	-34.4212	3.38E-15	-4.09934	0	0	0.0790312	6.83766	-9.96901	2.70083	508.93	407.803	644.808	388.212	388.212	388.212	8.69005	-23.1616	1.92902	231.558	445.486	234.696	194.761	194.761	194.761	-23.197	0.141791	-8.83982	35.1225	-6.62621	-0.000480819	0.214686	0.0890793	1.45413	-181.926	-44.9837	22.5972	0	0	0.553118
889	0	-16.7838	0	0	-16.9088	0.190176	-6.86942	-0.147022	-0.0328826	0.0305406	-28.5853	4.06E-15	-5.48155	0	0	0.0700742	7.00905	-11.2389	2.98792	515.77	408.243	646.781	387.555	387.555	387.555	9.20971	-24.5344	2.23161	241.915	445.883	237.497	194.761	194.761	194.761	-24.5719	0.219568	-9.40126	36.6082	-6.77583	-0.0317011	0.201061	0.0749005	1.452	-156.766	-49.3038	23.0234	0	0	0.471912
890	0	-15.4211	0	0	-15.5522	0.20294	-7.35419	-0.126103	-0.0333892	0.0299846	-23.3939	-6.77E-16	-5.92187	0	0	0.0598832	7.14532	-12.4798	3.2318	522.301	408.536	648.955	386.815	386.815	386.815	9.66881	-26.1286	2.58772	253.125	446.113	239.781	194.761	194.761	194.761	-26.1659	0.329841	-9.91691	38.0664	-6.89561	-0.0548729	0.195525	0.0583059	1.45119	-132.007	-50.3034	22.1214	0	0	0.388146
891	0	-14.0572	0	0	-14.1861	0.210743	-7.65003	-0.109574	-0.0303768	0.0270303	-19.137	0	-5.44609	0	0	0.0502962	7.25017	-13.6822	3.42619	528.492	408.675	651.305	386.025	386.025	386.025	10.0598	-27.8913	2.97815	265.062	446.173	241.529	194.761	194.761	194.761	-27.9269	0.459379	-10.3777	39.4769	-6.99204	-0.061517	0.195808	0.0450769	1.45205	-108.402	-47.989	19.9802	0	0	0.306572
892	0	-12.7327	0	0	-12.8527	0.213938	-7.77107	-0.0979778	-0.0243178	0.0220505	-15.9424	2.03E-15	-4.18541	0	0	0.0420623	7.32763	-14.8369	3.56618	534.314	408.655	653.8	385.215	385.215	385.215	10.3859	-29.779	3.38546	277.615	446.08	242.74	194.761	194.761	194.761	-29.8122	0.594924	-10.7846	40.821	-7.0688	-0.0431294	0.199233	0.0380102	1.45394	-86.4187	-43.0271	16.8186	0	0	0.231327
893	0	-11.4745	0	0	-11.5816	0.213219	-7.74385	-0.0911879	-0.015996	0.0154709	-13.7891	-6.77E-16	-2.34736	0	0	0.0352396	7.38118	-15.9351	3.64761	539.743	408.472	656.406	384.411	384.411	384.411	10.6597	-31.7587	3.79614	290.695	445.869	243.437	194.761	194.761	194.761	-31.7901	0.724488	-11.1474	42.0826	-7.12582	0.00763359	0.20396	0.0397728	1.45594	-66.3647	-35.8141	12.862	0	0	0.165662
894	0	-10.2975	0	0	-10.3898	0.209513	-7.60344	-0.0886361	-0.00635441	0.00772799	-12.5508	-1.02E-15	-0.177376	0	0	0.0296697	7.41347	-16.969	3.66668	544.757	408.125	659.089	383.635	383.635	383.635	10.9002	-33.8077	4.20179	304.232	445.587	243.659	194.761	194.761	194.761	-33.839	0.838175	-11.4825	43.249	-7.15887	0.0958833	0.208278	0.0483394	1.45706	-48.2828	-27.4401	8.47361	0	0	0.111044
895	0	-9.2066	0	0	-9.28439	0.203874	-7.38962	-0.0894967	0.00371065	-0.00070068	-12.0384	3.38E-16	2.07899	0	0	0.025248	7.42628	-17.932	3.62008	549.339	407.611	661.815	382.904	382.904	382.904	11.13	-35.912	4.59924	318.169	445.289	243.461	194.761	194.761	194.761	-35.9461	0.928336	-11.8099	44.3112	-7.16069	0.224007	0.212857	0.0623098	1.45673	-32.5451	-18.4254	3.90642	0	0	0.0684875
896	0	-8.19994	0	0	-8.26452	0.197367	-7.14265	-0.0929766	0.0134141	-0.00946376	-12.0508	2.11E-15	4.1975	0	0	0.0219985	7.42064	-18.8189	3.50521	553.474	406.932	664.547	382.229	382.229	382.229	11.3719	-38.0639	4.98964	332.462	445.029	242.906	194.761	194.761	194.761	-38.105	0.989391	-12.1506	45.2641	-7.12203	0.391649	0.215874	0.0785157	1.45301	-18.7397	-9.44427	-0.589535	0	0	0.0361807
897	0	-7.27096	0	0	-7.32429	0.190979	-6.89995	-0.098196	0.02207	-0.0181204	-12.3796	1.69E-15	5.98411	0	0	0.0199303	7.39724	-19.6255	3.32054	557.153	406.09	667.251	381.618	381.619	381.619	11.6467	-40.2605	5.37739	347.07	444.856	242.067	194.761	194.761	194.761	-40.3137	1.01746	-12.524	46.106	-7.03359	0.596294	0.220184	0.0948052	1.44602	-7.49922	-0.87637	-4.81605	0	0	0.0137124
898	0	-6.41105	0	0	-6.45521	0.185538	-6.69301	-0.104396	0.0290745	-0.0266374	-12.8407	3.72E-15	7.28168	0	0	0.018944	7.35662	-20.3493	3.06617	560.369	405.091	669.893	381.077	381.077	381.077	11.9709	-42.5009	5.76866	361.959	444.814	241.014	194.761	194.761	194.761	-42.5726	1.01005	-12.9455	46.8379	-6.88733	0.833755	0.223712	0.108656	1.43553	2.07015	6.78879	-8.60149	0	0	-0.00226704
899	0	-5.61142	0	0	-5.64835	0.181669	-6.54576	-0.110911	0.0341242	-0.0345712	-13.2791	6.77E-16	7.9988	0	0	0.0187365	7.29939	-20.9892	2.74402	563.121	403.94	672.44	380.606	380.606	380.606	12.3547	-44.7849	6.16979	377.094	444.93	239.82	194.761	194.761	194.761	-44.8827	0.965655	-13.4247	47.4629	-6.67812	1.09919	0.228931	0.119622	1.4211	9.36478	13.509	-11.892	0	0	-0.0124912
900	0	-4.86485	0	0	-4.89613	0.179758	-6.473	-0.117292	0.0370443	-0.0419988	-13.5849	3.38E-16	8.09612	0	0	0.0188543	7.22625	-21.545	2.35811	565.413	402.645	674.861	380.206	380.206	380.206	12.8013	-47.111	6.58601	392.438	445.22	238.547	194.761	194.761	194.761	-47.2437	0.883655	-13.9642	47.9856	-6.4043	1.38737	0.233878	0.1279	1.40384	15.2606	19.2206	-14.6421	0	0	-0.019441
901	0	-4.16663	0	0	-4.19347	0.179956	-6.48054	-0.123213	0.0380319	-0.0485795	-13.6852	5.08E-15	7.61035	0	0	0.0187798	7.13793	-22.0179	1.91436	567.253	401.217	677.127	379.874	379.874	379.874	13.3064	-49.4755	7.02028	407.954	445.682	237.254	194.761	194.761	194.761	-49.6535	0.764249	-14.559	48.4115	-6.06782	1.69324	0.240107	0.134261	1.38458	19.3265	24.1467	-16.9376	0	0	-0.0236759
902	0	-3.51541	0	0	-3.53864	0.182194	-6.56575	-0.128588	0.0373242	-0.0542334	-13.557	3.38E-15	6.61714	0	0	0.0181018	7.03503	-22.4104	1.4205	568.653	399.667	679.213	379.607	379.606	379.607	13.8591	-51.8723	7.47254	423.604	446.302	235.984	194.761	194.761	194.761	-52.1066	0.60845	-15.1973	48.7473	-5.67399	2.01181	0.24691	0.139566	1.36338	21.8374	28.4646	-18.8354	0	0	-0.0263489
903	0	-2.91326	0	0	-2.93342	0.186213	-6.71869	-0.133362	0.0353546	-0.0588143	-13.2034	-6.77E-16	5.23783	0	0	0.0165939	6.91798	-22.7257	0.885851	569.629	398.007	681.096	379.396	379.396	379.396	14.4428	-54.2918	7.9392	439.35	447.053	234.775	194.761	194.761	194.761	-54.5942	0.418155	-15.8611	49.0003	-5.23097	2.33814	0.255533	0.144634	1.34194	22.5545	32.4584	-20.428	0	0	-0.0281018
904	0	-2.36567	0	0	-2.38305	0.191601	-6.92359	-0.137641	0.0325554	-0.0621692	-12.6644	3.64E-15	3.61032	0	0	0.0142812	6.78697	-22.9682	0.321043	570.202	396.251	682.758	379.234	379.234	379.234	15.0368	-56.7218	8.41317	455.156	447.898	233.648	194.761	194.761	194.761	-57.1036	0.196222	-16.5282	49.1788	-4.7492	2.66707	0.265679	0.150645	1.32092	21.5663	36.4752	-21.7777	0	0	-0.0298122
905	0	-1.88115	0	0	-1.89595	0.197837	-7.16052	-0.141634	0.029415	-0.0642614	-12.0074	-3.91E-16	1.88371	0	0	0.0114054	6.64196	-23.143	-0.2623	570.396	394.413	684.185	379.11	379.11	379.11	15.6184	-59.1471	8.8841	470.987	448.8	232.619	194.761	194.761	194.761	-59.6188	-0.0534956	-17.1736	49.2908	-4.24046	2.99326	0.278915	0.158199	1.30123	18.5306	40.8115	-22.9288	0	0	-0.0320654
906	0	-1.47029	0	0	-1.48267	0.204328	-7.40687	-0.145668	0.0263726	-0.0652419	-11.3211	3.38E-16	0.197946	0	0	0.00833111	6.48275	-23.2556	-0.852036	570.236	392.51	685.368	379.014	379.014	379.014	16.1646	-61.5511	9.3391	486.818	449.717	231.691	194.761	194.761	194.761	-62.1209	-0.326233	-17.7718	49.3449	-3.71747	3.31109	0.294122	0.168683	1.28493	13.9471	45.8542	-23.8923	0	0	-0.0356626
907	0	-1.14471	0	0	-1.15496	0.210455	-7.63912	-0.149981	0.0236907	-0.0651828	-10.6892	2.20E-15	-1.33604	0	0	0.00541089	6.30895	-23.312	-1.43609	569.752	390.555	686.3	378.933	378.933	378.933	16.6542	-63.9158	9.7636	502.624	450.612	230.868	194.761	194.761	194.761	-64.589	-0.616535	-18.299	49.3493	-3.19268	3.61479	0.312308	0.181866	1.27261	7.5956	51.6576	-24.6046	0	0	-0.0406855
908	0	-0.915759	0	0	-0.924409	0.215596	-7.83385	-0.154778	0.0216458	-0.0646082	-10.19	-4.40E-15	-2.62403	0	0	0.00289759	6.12021	-23.3183	-2.00295	568.973	388.567	686.981	378.854	378.854	378.854	17.0691	-66.224	10.1425	518.389	451.455	230.15	194.761	194.761	194.761	-67.0019	-0.918492	-18.7342	49.3121	-2.67789	3.89855	0.331901	0.197605	1.26659	0.400032	58.2194	-25.0022	0	0	-0.0469777
909	0	-0.79364	0	0	-0.80137	0.219173	-7.96921	-0.16008	0.020217	-0.0637197	-9.87891	-2.71E-15	-3.6208	0	0	0.000872571	5.91632	-23.2802	-2.54216	567.93	386.561	687.414	378.765	378.765	378.765	17.3952	-68.4592	10.4615	534.099	452.219	229.539	194.761	194.761	194.761	-69.339	-1.22607	-19.0607	49.2409	-2.18326	4.15669	0.353717	0.213706	1.26628	-7.73773	65.1001	-24.9694	0	0	-0.0536713
910	0	-0.786174	0	0	-0.793952	0.220654	-8.02521	-0.165886	0.0194309	-0.0631971	-9.80435	0	-4.29667	0	0	-0.000745673	5.69755	-23.2037	-3.04441	566.656	384.555	687.604	378.654	378.654	378.654	17.6232	-70.6073	10.708	549.743	452.885	229.042	194.761	194.761	194.761	-71.5818	-1.53331	-19.2669	49.1428	-1.71749	4.38407	0.376327	0.228653	1.27328	-15.7863	71.7956	-24.4075	0	0	-0.0597099
911	0	-0.89824	0	0	-0.907041	0.21959	-7.98497	-0.172114	0.0191454	-0.0634245	-10.0009	-3.38E-16	-4.65719	0	0	-0.00217836	5.46482	-23.094	-3.50177	565.182	382.566	687.563	378.513	378.513	378.513	17.7481	-72.6566	10.8723	565.305	453.443	228.673	194.761	194.761	194.761	-73.7147	-1.83453	-19.3465	49.0239	-1.28748	4.57627	0.399372	0.241264	1.28702	-23.3739	77.8344	-23.2575	0	0	-0.0641506
912	0	-1.13057	0	0	-1.14122	0.215627	-7.83501	-0.178694	0.0192292	-0.0649749	-10.4958	5.75E-15	-4.72176	0	0	-0.00372727	5.21976	-22.956	-3.90773	563.541	380.613	687.301	378.333	378.333	378.333	17.769	-74.5991	10.9483	580.77	453.882	228.449	194.761	194.761	194.761	-75.7265	-2.12448	-19.298	48.8892	-0.898376	4.72973	0.421224	0.250183	1.30774	-29.557	82.5561	-21.4797	0	0	-0.0660128
913	0	-1.47889	0	0	-1.49188	0.208523	-7.56591	-0.185432	0.0195007	-0.0682262	-11.2901	1.35E-15	-4.52726	0	0	-0.00568355	4.9647	-22.7944	-4.25738	561.763	378.713	686.834	378.11	378.11	378.11	17.6884	-76.4314	10.934	596.113	454.196	228.395	194.761	194.761	194.761	-77.6113	-2.39846	-19.1246	48.7428	-0.553736	4.84198	0.439767	0.255766	1.33474	-33.4588	85.6234	-19.0971	0	0	-0.0648463
914	0	-1.93335	0	0	-1.9486	0.198166	-7.173	-0.192022	0.0199017	-0.0734305	-12.3526	6.77E-16	-4.10835	0	0	-0.00823706	4.70248	-22.613	-4.54764	559.88	376.883	686.179	377.84	377.84	377.84	17.5113	-78.1548	10.8313	611.303	454.381	228.542	194.761	194.761	194.761	-79.3692	-2.65233	-18.8332	48.5879	-0.255342	4.91149	0.454541	0.257401	1.36738	-34.5555	86.7524	-16.2108	0	0	-0.0605596
915	0	-2.47823	0	0	-2.49507	0.184564	-6.65596	-0.198047	0.0203049	-0.0807437	-13.6144	6.77E-16	-3.51247	0	0	-0.0113761	4.43638	-22.4153	-4.77718	557.921	375.139	685.355	377.524	377.524	377.524	17.2447	-79.7759	10.6461	626.299	454.432	228.924	194.761	194.761	194.761	-81.0063	-2.88261	-18.4339	48.4264	-0.00355736	4.93762	0.463441	0.254653	1.40351	-32.0164	85.6447	-12.9112	0	0	-0.0531874
916	0	-3.09232	0	0	-3.10949	0.16785	-6.01912	-0.202977	0.020751	-0.0901348	-14.9625	2.28E-15	-2.77381	0	0	-0.014861	4.17002	-22.2044	-4.94654	555.912	373.497	684.379	377.162	377.162	377.162	16.8967	-81.3058	10.3868	641.048	454.343	229.573	194.761	194.761	194.761	-82.5342	-3.08659	-17.9385	48.2598	0.202478	4.92059	0.465341	0.247675	1.44178	-25.2148	82.5067	-9.36996	0	0	-0.0431656
917	0	-3.74974	0	0	-3.76569	0.148258	-5.27074	-0.206278	0.0211905	-0.10148	-16.2503	-1.44E-15	-1.93455	0	0	-0.0182353	3.90735	-21.9831	-5.05811	553.879	371.971	683.272	376.76	376.76	376.76	16.4762	-82.7591	10.0644	655.486	454.107	230.521	194.761	194.761	194.761	-83.9691	-3.26235	-17.3604	48.0889	0.36447	4.86161	0.460339	0.236319	1.47944	-13.9734	77.3629	-5.68921	0	0	-0.0309275
918	0	-4.42128	0	0	-4.43453	0.126109	-4.42252	-0.207262	0.0218546	-0.114691	-17.2871	3.11E-15	-1.00321	0	0	-0.0209713	3.65248	-21.7537	-5.11589	551.846	370.573	682.053	376.325	376.325	376.325	15.9928	-84.1526	9.69054	669.54	453.718	231.793	194.761	194.761	194.761	-85.3296	-3.40898	-16.7135	47.9142	0.484713	4.76284	0.446287	0.221768	1.516	2.69242	70.8055	-1.99488	0	0	-0.0167233
919	0	-5.07673	0	0	-5.08618	0.101799	-3.48933	-0.20526	0.0228643	-0.129377	-17.8682	-6.17E-15	0.00915248	0	0	-0.0226072	3.40956	-21.5184	-5.1255	549.835	369.313	680.742	375.866	375.866	375.866	15.4569	-85.5027	9.27674	683.125	453.173	233.399	194.761	194.761	194.761	-86.6347	-3.52668	-16.012	47.7355	0.565981	4.62756	0.424299	0.205144	1.54763	24.4997	63.2981	1.6639	0	0	-0.000950895
920	0	-5.68726	0	0	-5.69266	0.0757836	-2.48861	-0.199626	0.0244427	-0.145238	-17.7963	1.68E-15	1.11088	0	0	-0.0229578	3.18257	-21.2793	-5.09397	547.866	368.199	679.355	375.394	375.394	375.394	14.8797	-86.8236	8.83412	696.145	452.469	235.334	194.761	194.761	194.761	-87.901	-3.61662	-15.2701	47.5531	0.611509	4.46018	0.393915	0.187936	1.57434	51.7163	55.4861	5.26323	0	0	0.0163395
921	0	-6.22865	0	0	-6.23063	0.0485731	-1.44031	-0.190037	0.0268442	-0.161838	-16.9355	3.04E-15	2.3201	0	0	-0.0222269	2.97502	-21.0385	-5.02957	545.956	367.235	677.91	374.92	374.92	374.92	14.2731	-88.1238	8.37281	708.496	451.612	237.568	194.761	194.761	194.761	-89.1399	-3.68089	-14.5023	47.3668	0.625067	4.2663	0.357103	0.171534	1.59396	83.5704	47.9768	8.81178	0	0	0.0348862
922	0	-6.6834	0	0	-6.68356	0.0207333	-0.366767	-0.176642	0.0302784	-0.178636	-15.2455	-4.05E-15	3.64881	0	0	-0.0209216	2.78987	-20.7979	-4.94131	544.122	366.424	676.423	374.458	374.458	374.458	13.6503	-89.4044	7.90231	720.071	450.614	240.046	194.761	194.761	194.761	-90.3551	-3.72211	-13.7236	47.1768	0.610829	4.05252	0.314589	0.157257	1.60601	119.306	41.3255	12.3185	0	0	0.0544948
923	0	-7.04235	0	0	-7.04289	-0.00711457	0.707343	-0.160095	0.0348293	-0.194976	-12.7942	-1.02E-15	5.08748	0	0	-0.0196115	2.62915	-20.5593	-4.83884	542.378	365.764	674.909	374.017	374.017	374.017	13.0255	-90.6583	7.43218	730.759	449.496	242.685	194.761	194.761	194.761	-91.5422	-3.74331	-12.9501	46.9832	0.57342	3.82638	0.269221	0.146792	1.61137	157.159	36.0593	15.7645	0	0	0.0745423
924	0	-7.30463	0	0	-7.30808	-0.0342928	1.75515	-0.141426	0.0402752	-0.210117	-9.74178	-4.99E-15	6.58021	0	0	-0.0186274	2.49395	-20.3247	-4.73204	540.738	365.249	673.381	373.608	373.608	373.608	12.4138	-91.8705	6.97247	740.453	448.29	245.378	194.761	194.761	194.761	-92.6887	-3.74763	-12.1986	46.7866	0.51775	3.59597	0.223094	0.140607	1.61055	195.233	32.257	19.0856	0	0	0.0941804
925	0	-7.47703	0	0	-7.48569	-0.0600829	2.74837	-0.121805	0.0461746	-0.223304	-6.30523	1.95E-15	8.03288	0	0	-0.0179332	2.38413	-20.0959	-4.63073	539.212	364.873	671.854	373.24	373.24	373.24	11.8306	-93.0198	6.53407	749.057	447.036	248	194.761	194.761	194.761	-93.7754	-3.73812	-11.4868	46.5873	0.448718	3.36973	0.179175	0.138814	1.60528	231.187	29.7259	22.1595	0	0	0.112168
926	0	-7.57273	0	0	-7.5883	-0.0837637	3.65891	-0.102458	0.0518323	-0.233524	-2.73454	-1.69E-16	9.31664	0	0	-0.0171597	2.29843	-19.8744	-4.54439	537.808	364.624	670.341	372.917	372.917	372.917	11.2901	-94.0803	6.12823	756.488	445.779	250.418	194.761	194.761	194.761	-94.7784	-3.71752	-10.8317	46.386	0.371266	3.15599	0.140643	0.141294	1.59709	262.348	28.2242	24.7873	0	0	0.126965
927	0	-7.60983	0	0	-7.63311	-0.104665	4.46105	-0.0846166	0.0566485	-0.240233	0.707134	-3.21E-15	10.314	0	0	-0.0158427	2.23443	-19.6616	-4.48177	536.532	364.491	668.853	372.642	372.642	372.642	10.8044	-95.0239	5.76579	762.687	444.567	252.495	194.761	194.761	194.761	-95.671	-3.68791	-10.2485	46.1836	0.290175	2.96256	0.108535	0.146568	1.58809	287.022	27.0625	26.7935	0	0	0.137387
928	0	-7.60954	0	0	-7.64037	-0.122208	5.133	-0.0693677	0.059945	-0.242476	3.77223	2.20E-15	10.9143	0	0	-0.0135931	2.18879	-19.4583	-4.45105	535.386	364.459	667.405	372.414	372.414	372.414	10.3821	-95.8228	5.45589	767.615	443.443	254.105	194.761	194.761	194.761	-96.4259	-3.65069	-9.7488	45.981	0.210075	2.79663	0.0856405	0.154387	1.58053	302.826	26.0442	27.9684	0	0	0.142146
929	0	-7.59452	0	0	-7.63194	-0.135958	5.65866	-0.0576491	0.0613367	-0.240041	6.23866	3.38E-16	11.0598	0	0	-0.0103154	2.15749	-19.2648	-4.45949	534.369	364.514	666.006	372.227	372.227	372.227	10.0277	-96.4511	5.20501	771.263	442.44	255.139	194.761	194.761	194.761	-97.0177	-3.60639	-9.33988	45.7794	0.135618	2.6644	0.0724119	0.163103	1.57541	308.869	24.6785	28.2094	0	0	0.140888
930	0	-7.58719	0	0	-7.62964	-0.145643	6.02837	-0.0502208	0.0605615	-0.232413	7.92152	-2.03E-15	10.7337	0	0	-0.00623971	2.13608	-19.0809	-4.51352	533.472	364.641	664.667	372.074	372.074	372.074	9.74136	-96.8876	5.0159	773.647	441.582	255.511	194.761	194.761	194.761	-97.4247	-3.55493	-9.02373	45.5799	0.0715529	2.57116	0.0712457	0.172005	1.57471	303.673	22.9657	27.4489	0	0	0.133451
931	0	-7.60826	0	0	-7.65387	-0.151179	6.23946	-0.0475187	0.057619	-0.219782	8.69239	-6.77E-16	9.9712	0	0	-0.00189307	2.12002	-18.9053	-4.61844	532.685	364.827	663.398	371.944	371.944	371.944	9.51943	-97.1167	4.88743	774.811	440.877	255.169	194.761	194.761	194.761	-97.6307	-3.49575	-8.79728	45.3835	0.0228858	2.5211	0.0821856	0.18	1.57929	287.254	20.8922	25.7386	0	0	0.120709
932	0	-7.67556	0	0	-7.72242	-0.152658	6.29581	-0.0498106	0.0528118	-0.202449	8.46637	8.46E-16	8.85886	0	0	0.00201946	2.10499	-18.736	-4.77814	531.992	365.06	662.208	371.826	371.826	371.826	9.35505	-97.1303	4.81454	774.822	440.322	254.097	194.761	194.761	194.761	-97.6266	-3.42805	-8.65285	45.1908	-0.00537819	2.51737	0.104951	0.186557	1.58892	260.06	18.8424	23.202	0	0	0.103913
933	0	-7.80293	0	0	-7.84925	-0.150323	6.20685	-0.0571697	0.0464811	-0.181193	7.20703	-2.88E-15	7.49985	0	0	0.0047714	2.08716	-18.5701	-4.99502	531.374	365.331	661.101	371.706	371.706	371.706	9.23932	-96.9283	4.78904	773.766	439.902	252.313	194.761	194.761	194.761	-97.4112	-3.35132	-8.57924	45.0015	-0.00829868	2.56205	0.139334	0.19172	1.60576	223.004	17.1869	20.017	0	0	0.0843617
934	0	-7.9992	0	0	-8.04336	-0.144547	5.98656	-0.0693707	0.0392535	-0.157064	4.93893	-1.52E-15	6.02849	0	0	0.00576381	2.06332	-18.404	-5.26985	530.808	365.633	660.085	371.57	371.57	371.57	9.16251	-96.5193	4.80046	771.748	439.592	249.874	194.761	194.761	194.761	-96.9918	-3.2656	-8.56293	44.8149	0.0190046	2.656	0.18274	0.195398	1.62757	178.178	16.4456	16.4107	0	0	0.0633711
935	0	-8.26715	0	0	-8.30782	-0.135775	5.65168	-0.0859407	0.0317319	-0.131451	1.74697	0	4.57167	0	0	0.0046642	2.031	-18.2338	-5.60173	530.27	365.962	659.163	371.408	371.408	371.408	9.11512	-95.9205	4.83717	768.885	439.364	246.868	194.761	194.761	194.761	-96.3845	-3.172	-8.58944	44.6295	0.0809803	2.7989	0.232243	0.198211	1.6556	128.113	17.0214	12.6167	0	0	0.0417741
Trajectories
120
		sdk:LASI			sdk:RASI			sdk:LPSI			sdk:RPSI			sdk:LTHI			sdk:LKNE			sdk:LTIB			sdk:LANK			sdk:LHEE			sdk:LTOE			sdk:RTHI			sdk:RKNE			sdk:RTIB			sdk:RANK			sdk:RHEE			sdk:RTOE
Frame	Sub Frame	X	Y	Z	X	Y	Z	X	Y	Z	X	Y	Z	X	Y	Z	X	Y	Z	X	Y	Z	X	Y	Z	X	Y	Z	X	Y	Z	X	Y	Z	X	Y	Z	X	Y	Z	X	Y	Z	X	Y	Z	X	Y	Z
		mm	mm	mm	mm	mm	mm	mm	mm	mm	mm	mm	mm	mm	mm	mm	mm	mm	mm	mm	mm	mm	mm	mm	mm	mm	mm	mm	mm	mm	mm	mm	mm	mm	mm	mm	mm	mm	mm	mm	mm	mm	mm	mm	mm	mm	mm	mm	mm
1	0	499.891	481.464	1087.44				279.402	399.396	1189.8	277.233	319.255	1188.81	426.257	557.717	948.72	421.513	490.309	651.699	383.776	504.049	506.978	378.4	454.613	228.066	335.179	408.109	226.692	537.432	447.659	204.681	450.51	151.513	945.475	501.183	175.557	662.918	384.763	172.838	537.439	208.462	212.845	349.928	161.956	269.267	370.571	295.149	217.485	240.198
2	0	498.333	482.681	1088.19				278.205	400.7	1189.92	275.607	320.619	1189.32	425.734	557.628	948.264	418.876	490.156	651.471	380.379	504.058	506.849	373.169	454.48	228.037	329.924	407.972	226.657	532.045	447.64	204.506	449.843	151.801	947.007	506.24	176.953	666.081	392.2	174.13	537.556	219.148	214.044	346.099	171.699	270.284	365.698	308.536	218.924	239.177
3	0	496.829	483.78	1088.84				277.029	401.964	1190.02	274.015	321.945	1189.78	425.147	557.528	947.79	416.218	489.986	651.23	376.952	504.04	506.721	367.917	454.349	228.007	324.657	407.831	226.63	526.645	447.619	204.337	449.31	152.154	948.545	510.948	178.405	669.105	399.488	175.391	537.584	230.191	215.096	342.094	181.874	271.177	360.509	322.345	220.165	238.16
4	0	495.378	484.763	1089.38				275.875	403.189	1190.1	272.457	323.232	1190.2	424.497	557.416	947.297	413.538	489.799	650.978	373.494	503.994	506.592	362.643	454.219	227.977	319.378	407.688	226.609	521.234	447.596	204.173	448.912	152.572	950.088	515.305	179.913	671.989	406.627	176.622	537.523	241.593	216.002	337.913	192.481	271.948	355.005	336.574	221.209	237.146
5	0	493.981	485.628	1089.82				274.742	404.374	1190.16	270.933	324.48	1190.57	423.782	557.293	946.786	410.837	489.597	650.714	370.006	503.921	506.462	357.349	454.091	227.946	314.087	407.541	226.596	515.811	447.572	204.015	448.65	153.056	951.635	519.311	181.477	674.732	413.616	177.823	537.374	253.351	216.762	333.56	203.519	272.595	349.193	351.218	222.055	236.14
6	0	492.639	486.373	1090.15				273.631	405.519	1190.2	269.442	325.69	1190.9	423.005	557.159	946.256	408.115	489.38	650.438	366.488	503.821	506.333	352.034	453.965	227.915	308.783	407.393	226.591	510.378	447.544	203.863	448.525	153.608	953.181	522.967	183.094	677.332	420.454	178.992	537.138	265.463	217.376	329.046	214.986	273.118	343.085	366.265	222.701	235.147
7	0	491.354	486.997	1090.37				272.542	406.623	1190.22	267.986	326.859	1191.18	422.165	557.016	945.709	405.371	489.148	650.151	362.942	503.696	506.202	346.7	453.841	227.883	303.466	407.245	226.594	504.935	447.514	203.715	448.539	154.23	954.721	526.271	184.762	679.785	427.14	180.128	536.817	277.922	217.843	324.385	226.88	273.518	336.703	381.697	223.147	234.179
8	0	490.126	487.497	1090.49	460.235	217.736	1087.75	271.473	407.685	1190.21	266.564	327.986	1191.41	421.264	556.864	945.144	402.608	488.904	649.853	359.368	503.547	506.071	341.349	453.72	227.851	298.134	407.097	226.607	499.484	447.482	203.572	448.692	154.926	956.246	529.223	186.476	682.085	433.672	181.229	536.414	290.72	218.165	319.602	239.196	273.793	330.077	397.488	223.394	233.25
9	0	488.958	487.871	1090.51	458.51	218.739	1089.3	270.425	408.703	1190.19	265.178	329.07	1191.6	420.301	556.705	944.563	399.825	488.649	649.544	355.767	503.378	505.938	335.98	453.602	227.819	292.789	406.951	226.63	494.024	447.447	203.433	448.982	155.696	957.745	531.823	188.23	684.226	440.048	182.293	535.933	303.847	218.344	314.725	251.926	273.942	323.249	413.605	223.446	232.378
10	0	487.851	488.118	1090.43	456.844	219.443	1090.68	269.398	409.675	1190.13	263.828	330.107	1191.73	419.28	556.542	943.966	397.023	488.387	649.225	352.143	503.189	505.804	330.596	453.488	227.786	287.428	406.81	226.665	488.557	447.411	203.298	449.399	156.542	959.203	534.071	190.017	686.198	446.266	183.318	535.379	317.289	218.38	309.791	265.058	273.963	316.269	430.007	223.31	231.584
11	0	486.808	488.237	1090.26	455.236	219.86	1091.89	268.391	410.599	1190.05	262.515	331.095	1191.82	418.201	556.377	943.356	394.203	488.119	648.895	348.495	502.984	505.668	325.198	453.379	227.752	282.052	406.674	226.713	483.082	447.375	203.164	449.932	157.46	960.603	535.969	191.827	687.992	452.323	184.299	534.758	331.031	218.279	304.846	278.576	273.856	309.199	446.649	222.998	230.892
12	0	485.83	488.23	1089.99	453.678	220.013	1092.94	267.403	411.471	1189.93	261.24	332.029	1191.85	417.068	556.211	942.733	391.368	487.85	648.556	344.826	502.766	505.529	319.787	453.274	227.719	276.66	406.545	226.775	477.599	447.343	203.031	450.56	158.446	961.924	537.52	193.648	689.596	458.217	185.233	534.077	345.054	218.044	299.938	292.457	273.62	302.107	463.48	222.525	230.327
13	0	484.919	488.102	1089.64	452.162	219.936	1093.81	266.434	412.288	1189.79	260.005	332.905	1191.83	415.882	556.049	942.099	388.519	487.581	648.208	341.137	502.537	505.388	314.365	453.175	227.686	271.253	406.423	226.852	472.107	447.316	202.894	451.257	159.489	963.143	538.728	195.466	691	463.948	186.117	533.345	359.333	217.682	295.12	306.674	273.253	295.066	480.446	221.916	229.914
14	0	484.074	487.86	1089.21	450.681	219.671	1094.5	265.483	413.045	1189.6	258.811	333.718	1191.75	414.648	555.892	941.454	385.658	487.317	647.851	337.429	502.3	505.244	308.933	453.08	227.652	265.832	406.308	226.942	466.606	447.297	202.752	451.99	160.577	964.236	539.603	197.268	692.194	469.514	186.946	532.569	373.844	217.203	290.448	321.191	272.756	288.154	497.491	221.198	229.682
15	0	483.294	487.514	1088.7	449.231	219.258	1095	264.55	413.738	1189.38	257.659	334.464	1191.62	413.369	555.743	940.8	382.787	487.06	647.484	333.705	502.059	505.096	303.491	452.991	227.619	260.398	406.201	227.044	461.096	447.289	202.602	452.724	161.691	965.18	540.154	199.037	693.168	474.913	187.718	531.761	388.554	216.616	285.98	335.964	272.131	281.449	514.559	220.408	229.657
16	0	482.577	487.076	1088.13	447.812	218.73	1095.3	263.635	414.364	1189.12	256.552	335.138	1191.42	412.048	555.605	940.139	379.91	486.812	647.108	329.967	501.814	504.943	298.041	452.907	227.586	254.955	406.1	227.158	455.577	447.294	202.441	453.422	162.811	965.952	540.395	200.758	693.915	480.145	188.429	530.93	403.424	215.934	281.772	350.943	271.382	275.024	531.59	219.585	229.867
17	0	481.919	486.563	1087.5	446.431	218.115	1095.4	262.737	414.916	1188.81	255.491	335.735	1191.17	410.692	555.479	939.47	377.031	486.576	646.721	326.218	501.57	504.786	292.585	452.828	227.553	249.503	406.006	227.281	450.047	447.313	202.266	454.049	163.914	966.533	540.343	202.415	694.43	485.208	189.074	530.087	418.408	215.17	277.879	366.07	270.514	268.949	548.526	218.776	230.341
18	0	481.314	485.989	1086.82	445.096	217.432	1095.28	261.857	415.392	1188.45	254.479	336.251	1190.84	409.304	555.367	938.796	374.154	486.353	646.323	322.462	501.327	504.623	287.123	452.753	227.521	244.047	405.917	227.412	444.507	447.347	202.077	454.577	164.977	966.909	540.019	203.991	694.713	490.1	189.652	529.241	433.452	214.34	274.347	381.279	269.534	263.286	565.306	218.026	231.107
19	0	480.753	485.374	1086.09	443.818	216.697	1094.96	260.996	415.787	1188.04	253.515	336.683	1190.46	407.892	555.269	938.116	371.283	486.143	645.911	318.705	501.087	504.453	281.658	452.685	227.49	238.587	405.834	227.55	438.956	447.396	201.872	454.981	165.976	967.07	539.446	205.473	694.764	494.819	190.157	528.401	448.495	213.46	271.218	396.5	268.454	258.086	581.869	217.38	232.191
20	0	480.228	484.735	1085.32	442.609	215.928	1094.43	260.153	416.097	1187.57	252.604	337.026	1190	406.459	555.185	937.431	368.424	485.948	645.485	314.951	500.85	504.275	276.189	452.621	227.459	233.126	405.757	227.691	433.394	447.461	201.653	455.247	166.891	967.011	538.652	206.848	694.59	499.359	190.588	527.576	463.468	212.545	268.523	411.653	267.287	253.387	598.153	216.876	233.615
21	0	479.728	484.093	1084.52	441.479	215.145	1093.7	259.33	416.319	1187.05	251.745	337.278	1189.48	405.013	555.115	936.74	365.582	485.766	645.043	311.208	500.617	504.087	270.719	452.564	227.428	227.666	405.688	227.837	427.82	447.54	201.42	455.367	167.702	966.734	537.664	208.104	694.2	503.716	190.942	526.772	478.293	211.612	266.279	426.655	266.049	249.214	614.093	216.548	235.396
22	0	479.242	483.466	1083.7	440.444	214.371	1092.81	258.529	416.45	1186.48	250.942	337.438	1188.89	403.56	555.057	936.044	362.763	485.596	644.582	307.481	500.389	503.889	265.248	452.514	227.398	222.207	405.627	227.986	422.234	447.632	201.178	455.345	168.393	966.247	536.515	209.232	693.605	507.88	191.216	525.992	492.884	210.676	264.494	441.42	264.758	245.577	629.621	216.416	237.541
23	0	478.759	482.871	1082.86	439.518	213.633	1091.78	257.751	416.488	1185.85	250.195	337.502	1188.24	402.105	555.007	935.341	359.97	485.437	644.102	303.776	500.163	503.677	259.778	452.47	227.368	216.752	405.575	228.137	416.638	447.735	200.928	455.19	168.953	965.562	535.235	210.226	692.821	511.841	191.409	525.238	507.151	209.753	263.159	455.857	263.435	242.473	644.667	216.489	240.045
24	0	478.267	482.327	1082.01	438.722	212.954	1090.65	256.998	416.431	1185.17	249.507	337.471	1187.52	400.656	554.961	934.631	357.208	485.287	643.599	300.099	499.939	503.451	254.309	452.434	227.34	211.3	405.533	228.292	411.032	447.847	200.677	454.92	169.372	964.699	533.859	211.083	691.867	515.585	191.519	524.508	520.996	208.854	262.253	469.871	262.102	239.883	659.16	216.762	242.889
25	0	477.755	481.849	1081.16	438.081	212.359	1089.45	256.273	416.279	1184.43	248.879	337.344	1186.74	399.218	554.916	933.91	354.481	485.143	643.075	296.455	499.715	503.21	248.843	452.406	227.313	205.851	405.502	228.452	405.417	447.966	200.427	454.558	169.647	963.676	532.417	211.8	690.761	519.097	191.546	523.798	534.318	207.992	261.738	483.366	260.782	237.775	673.023	217.217	246.039
26	0	477.215	481.449	1080.3	437.616	211.865	1088.25	255.577	416.032	1183.64	248.311	337.122	1185.91	397.798	554.865	933.178	351.791	485.001	642.527	292.847	499.49	502.953	243.378	452.385	227.289	200.406	405.482	228.618	399.795	448.09	200.182	454.131	169.775	962.519	530.943	212.378	689.526	522.359	191.489	523.101	547.013	207.176	261.567	496.247	259.499	236.105	686.178	217.821	249.442
27	0	476.639	481.141	1079.45	437.341	211.49	1087.06	254.915	415.689	1182.8	247.807	336.804	1185.02	396.402	554.802	932.432	349.14	484.858	641.957	289.277	499.259	502.679	237.917	452.372	227.269	194.965	405.471	228.793	394.166	448.216	199.943	453.668	169.757	961.251	529.464	212.819	688.182	525.353	191.35	522.406	558.979	206.411	261.678	508.415	258.273	234.818	698.543	218.53	253.028
28	0	476.022	480.93	1078.61	437.258	211.244	1085.92	254.289	415.251	1181.93	247.366	336.394	1184.08	395.035	554.72	931.67	346.53	484.711	641.365	285.749	499.021	502.389	232.459	452.365	227.257	189.527	405.469	228.979	388.532	448.344	199.712	453.198	169.598	959.898	528.007	213.129	686.752	528.059	191.131	521.703	570.113	205.7	262.002	519.775	257.126	233.852	710.037	219.289	256.707
29	0	475.362	480.822	1077.77	437.346	211.133	1084.86	253.702	414.721	1181.01	246.99	335.891	1183.11	393.703	554.612	930.89	343.962	484.555	640.753	282.262	498.771	502.085	227.004	452.364	227.254	184.093	405.473	229.181	382.893	448.471	199.489	452.749	169.305	958.482	526.595	213.313	685.256	530.461	190.835	520.978	580.32	205.043	262.464	530.233	256.072	233.138	720.576	220.038	260.377
30	0	474.659	480.818	1076.93	437.567	211.16	1083.86	253.158	414.101	1180.07	246.682	335.301	1182.1	392.41	554.472	930.09	341.435	484.386	640.123	278.817	498.507	501.769	221.554	452.366	227.266	178.662	405.48	229.403	377.25	448.597	199.272	452.346	168.885	957.026	525.247	213.379	683.713	532.539	190.467	520.217	589.512	204.435	262.983	539.702	255.124	232.606	730.081	220.716	263.919
31	0	473.916	480.913	1076.1	437.864	211.321	1082.91	252.661	413.394	1179.1	246.441	334.624	1181.07	391.159	554.294	929.271	338.95	484.2	639.479	275.414	498.226	501.444	216.108	452.372	227.297	173.235	405.488	229.651	371.603	448.721	199.059	452.011	168.349	955.548	523.976	213.337	682.141	534.281	190.033	519.407	597.612	203.869	263.484	548.101	254.286	232.186	738.476	221.264	267.209
32	0	473.141	481.1	1075.27	438.172	211.609	1082.01	252.215	412.604	1178.11	246.269	333.864	1180.03	389.952	554.073	928.434	336.507	483.992	638.826	272.053	497.924	501.116	210.667	452.38	227.353	167.812	405.492	229.932	365.952	448.843	198.85	451.758	167.709	954.066	522.792	213.195	680.556	535.675	189.54	518.536	604.555	203.336	263.891	555.361	253.559	231.812	745.695	221.631	270.121
33	0	472.342	481.364	1074.43	438.433	212.008	1081.12	251.823	411.734	1177.12	246.167	333.025	1178.98	388.79	553.805	927.581	334.107	483.759	638.169	268.734	497.601	500.789	205.233	452.387	227.441	162.396	405.491	230.254	360.296	448.962	198.642	451.598	166.977	952.591	521.698	212.965	678.971	536.714	188.997	517.594	610.294	202.823	264.14	561.426	252.937	231.426	751.682	221.779	272.534
34	0	471.53	481.691	1073.59	438.608	212.501	1080.22	251.489	410.788	1176.12	246.137	332.111	1177.94	387.673	553.488	926.716	331.75	483.496	637.513	265.456	497.252	500.472	199.805	452.394	227.57	156.986	405.481	230.627	354.635	449.078	198.434	451.534	166.168	951.135	520.693	212.659	677.397	537.394	188.414	516.577	614.802	202.322	264.176	566.26	252.409	230.977	756.399	221.685	274.343
35	0	470.719	482.057	1072.74	438.686	213.061	1079.28	251.217	409.773	1175.14	246.179	331.126	1176.92	386.6	553.12	925.848	329.438	483.201	636.867	262.22	496.878	500.172	194.385	452.398	227.747	151.584	405.461	231.061	348.967	449.192	198.223	451.564	165.296	949.705	519.77	212.287	675.844	537.72	187.802	515.48	618.075	201.823	263.96	569.846	251.963	230.428	759.831	221.342	275.461
36	0	469.925	482.44	1071.88	438.68	213.66	1078.3	251.011	408.691	1174.18	246.295	330.073	1175.94	385.568	552.699	924.984	327.174	482.871	636.236	259.027	496.478	499.899	188.974	452.4	227.983	146.194	405.431	231.568	343.292	449.303	198.009	451.681	164.376	948.309	518.918	211.862	674.32	537.697	187.174	514.307	620.134	201.32	263.466	572.192	251.583	229.755	761.987	220.76	275.828
37	0	469.165	482.812	1071	438.624	214.268	1077.28	250.875	407.549	1173.26	246.484	328.956	1175	384.577	552.226	924.132	324.962	482.502	635.628	255.879	496.051	499.662	183.573	452.399	228.288	140.816	405.391	232.158	337.609	449.413	197.791	451.872	163.423	946.952	518.123	211.393	672.833	537.337	186.541	513.064	621.023	200.811	262.689	573.333	251.256	228.949	762.907	219.968	275.414
38	0	468.454	483.144	1070.12	438.56	214.856	1076.21	250.811	406.351	1172.37	246.746	327.779	1174.11	383.625	551.699	923.305	322.806	482.093	635.053	252.778	495.597	499.473	178.184	452.398	228.672	135.453	405.343	232.845	331.917	449.519	197.568	452.121	162.448	945.639	517.366	210.892	671.39	536.657	185.914	511.76	620.814	200.3	261.638	573.329	250.971	228.018	762.662	219.006	274.221
39	0	467.812	483.409	1069.24	438.532	215.393	1075.1	250.822	405.102	1171.54	247.083	326.546	1173.3	382.712	551.118	922.514	320.714	481.643	634.519	249.73	495.118	499.341	172.807	452.398	229.146	130.108	405.291	233.641	326.216	449.624	197.342	452.408	161.462	944.376	516.627	210.366	669.994	535.675	185.304	510.411	619.601	199.795	260.339	572.267	250.722	226.98	761.356	217.927	272.281
40	0	467.254	483.576	1068.36	438.58	215.846	1073.97	250.912	403.807	1170.78	247.493	325.259	1172.56	381.837	550.482	921.77	318.692	481.152	634.032	246.739	494.614	499.277	167.444	452.401	229.721	124.782	405.239	234.559	320.506	449.725	197.114	452.713	160.473	943.168	515.884	209.821	668.653	534.413	184.72	509.035	617.499	199.308	258.835	570.258	250.506	225.871	759.123	216.787	269.659
41	0	466.797	483.618	1067.49	438.735	216.182	1072.83	251.08	402.469	1170.09	247.974	323.922	1171.92	381.003	549.79	921.086	316.751	480.619	633.602	243.813	494.088	499.292	162.098	452.412	230.407	119.479	405.195	235.609	314.787	449.822	196.885	453.016	159.486	942.022	515.115	209.263	667.373	532.897	184.17	507.651	614.637	198.853	257.178	567.429	250.325	224.731	756.12	215.648	266.445
42	0	466.453	483.512	1066.64	439.024	216.365	1071.7	251.33	401.093	1169.48	248.526	322.537	1171.38	380.211	549.041	920.473	314.902	480.045	633.235	240.96	493.54	499.395	156.773	452.435	231.215	114.202	405.164	236.806	309.063	449.916	196.66	453.298	158.5	940.949	514.3	208.694	666.161	531.149	183.658	506.281	611.154	198.445	255.427	563.92	250.182	223.609	752.519	214.567	262.752
43	0	466.235	483.234	1065.83	439.464	216.361	1070.6	251.659	399.682	1168.98	249.146	321.106	1170.95	379.468	548.232	919.942	313.158	479.433	632.938	238.191	492.973	499.595	151.471	452.476	232.155	108.954	405.155	238.159	303.334	450.005	196.44	453.545	157.515	939.958	513.421	208.113	665.023	529.197	183.187	504.949	607.187	198.1	253.646	559.874	250.081	222.556	748.495	213.595	258.704
44	0	466.152	482.77	1065.07	440.065	216.139	1069.54	252.069	398.24	1168.57	249.83	319.631	1170.65	378.777	547.361	919.502	311.534	478.784	632.717	235.516	492.39	499.899	146.199	452.538	233.238	103.74	405.176	239.681	297.605	450.088	196.233	453.746	156.523	939.062	512.463	207.52	663.968	527.065	182.756	503.678	602.869	197.83	251.897	555.427	250.026	221.617	744.213	212.772	254.435
45	0	466.208	482.108	1064.38	440.835	215.676	1068.56	252.556	396.768	1168.28	250.575	318.115	1170.46	378.148	546.427	919.164	310.048	478.102	632.575	232.949	491.793	500.315	140.963	452.628	234.473	98.5655	405.234	241.383	291.881	450.165	196.041	453.896	155.518	938.275	511.415	206.912	663.005	524.777	182.361	502.488	598.318	197.642	250.234	550.702	250.018	220.827	739.814	212.128	250.075
46	0	466.406	481.242	1063.78	441.772	214.958	1067.68	253.118	395.27	1168.1	251.376	316.557	1170.41	377.587	545.425	918.934	308.717	477.392	632.516	230.505	491.186	500.848	135.769	452.751	235.869	93.4371	405.336	243.273	286.165	450.236	195.871	453.996	154.489	937.612	510.273	206.284	662.143	522.357	181.995	501.397	593.629	197.54	248.702	545.802	250.056	220.211	735.402	211.677	245.746
47	0	466.745	480.173	1063.28	442.874	213.987	1066.91	253.751	393.745	1168.05	252.23	314.96	1170.5	377.105	544.356	918.818	307.562	476.658	632.54	228.199	490.572	501.502	130.626	452.912	237.432	88.3642	405.488	245.362	280.464	450.3	195.725	454.052	153.427	937.086	509.035	205.633	661.392	519.824	181.652	500.422	588.874	197.52	247.332	540.805	250.132	219.777	731.039	211.416	241.558
48	0	467.218	478.908	1062.9	444.131	212.774	1066.28	254.45	392.195	1168.11	253.129	313.324	1170.71	376.712	543.217	918.821	306.606	475.909	632.649	226.046	489.956	502.28	125.544	453.114	239.169	83.3586	405.695	247.658	274.782	450.355	195.607	454.073	152.321	936.712	507.706	204.953	660.76	517.197	181.318	499.573	584.1	197.574	246.143	535.761	250.237	219.521	726.744	211.334	237.601
49	0	467.82	477.458	1062.65	445.527	211.341	1065.78	255.208	390.619	1168.31	254.07	311.649	1171.06	376.418	542.009	918.945	305.872	475.151	632.841	224.065	489.344	503.185	120.537	453.363	241.085	78.4348	405.961	250.168	269.125	450.403	195.515	454.071	151.164	936.499	506.292	204.24	660.254	514.488	180.984	498.856	579.332	197.689	245.14	530.7	250.359	219.424	722.504	211.401	233.947
50	0	468.538	475.842	1062.55	447.041	209.711	1065.44	256.019	389.016	1168.63	255.046	309.937	1171.54	376.232	540.732	919.191	305.384	474.393	633.113	222.273	488.742	504.215	115.618	453.661	243.183	73.6109	406.287	252.898	263.496	450.441	195.447	454.057	149.948	936.452	504.803	203.492	659.878	511.711	180.637	498.272	574.574	197.847	244.32	525.633	250.485	219.463	718.283	211.582	230.647
51	0	469.359	474.079	1062.62	448.65	207.916	1065.27	256.875	387.385	1169.06	256.05	308.186	1172.13	376.166	539.388	919.557	305.167	473.647	633.459	220.691	488.158	505.37	110.805	454.011	245.466	68.9093	406.674	255.855	257.897	450.469	195.4	454.042	148.669	936.573	503.249	202.704	659.634	508.871	180.264	497.819	569.82	198.031	243.671	520.557	250.6	219.606	714.033	211.833	227.737
52	0	470.268	472.193	1062.85	450.33	205.987	1065.27	257.767	385.724	1169.62	257.077	306.398	1172.84	376.228	537.98	920.042	305.249	472.922	633.873	219.34	487.6	506.648	106.119	454.415	247.936	64.3565	407.122	259.044	252.327	450.486	195.366	454.034	147.325	936.857	501.639	201.873	659.519	505.974	179.856	497.49	565.054	198.221	243.173	515.461	250.691	219.824	709.707	212.114	225.23
53	0	471.248	470.208	1063.26	452.059	203.958	1065.45	258.686	384.03	1170.28	258.12	304.571	1173.65	376.426	536.513	920.639	305.656	472.23	634.348	218.242	487.078	508.044	101.583	454.872	250.593	59.984	407.626	262.469	246.783	450.49	195.338	454.037	145.916	937.297	499.98	200.996	659.528	503.024	179.4	497.276	560.254	198.396	242.806	510.331	250.748	220.088	705.26	212.387	223.123
54	0	472.281	468.149	1063.86	453.814	201.866	1065.83	259.622	382.299	1171.04	259.172	302.704	1174.55	376.769	534.993	921.342	306.413	471.584	634.874	217.423	486.602	509.551	97.2258	455.383	253.437	55.8283	408.184	266.134	241.258	450.479	195.308	454.055	144.443	937.877	498.277	200.071	659.649	500.022	178.891	497.164	555.402	198.543	242.544	505.15	250.762	220.372	700.658	212.625	221.393
55	0	473.349	466.039	1064.63	455.579	199.751	1066.39	260.565	380.53	1171.89	260.229	300.798	1175.53	377.262	533.427	922.144	307.547	470.995	635.441	216.91	486.183	511.164	93.0798	455.946	256.468	51.9308	408.788	270.044	235.743	450.449	195.265	454.089	142.911	938.58	496.534	199.095	659.868	496.97	178.321	497.139	550.477	198.646	242.365	499.906	250.727	220.654	695.881	212.809	220.004
56	0	474.433	463.901	1065.58	457.338	197.649	1067.14	261.505	378.718	1172.82	261.282	298.851	1176.57	377.908	531.821	923.035	309.081	470.476	636.037	216.732	485.832	512.87	89.1809	456.556	259.686	48.3374	409.432	274.199	230.229	450.397	195.199	454.14	141.326	939.383	494.75	198.066	660.166	493.869	177.689	497.186	545.466	198.7	242.243	494.589	250.642	220.918	690.921	212.93	218.913
57	0	475.514	461.753	1066.7	459.079	195.593	1068.04	262.432	376.86	1173.81	262.325	296.863	1177.66	378.712	530.185	924.003	311.038	470.038	636.652	216.922	485.561	514.66	85.5694	457.21	263.088	45.0979	410.108	278.602	224.705	450.319	195.103	454.206	139.695	940.261	492.923	196.984	660.521	490.717	176.994	497.288	540.36	198.699	242.157	489.194	250.507	221.151	685.783	212.988	218.07
58	0	476.574	459.61	1067.98	460.795	193.61	1069.09	263.337	374.955	1174.84	263.353	294.832	1178.78	379.673	528.526	925.037	313.437	469.691	637.273	217.513	485.381	516.518	82.288	457.901	266.675	42.2643	410.806	283.251	219.162	450.209	194.972	454.286	138.024	941.185	491.05	195.85	660.911	487.516	176.239	497.427	535.158	198.646	242.088	483.723	250.328	221.345	680.482	212.989	217.421
59	0	477.597	457.482	1069.4	462.482	191.719	1070.26	264.208	373	1175.91	264.359	292.759	1179.91	380.789	526.855	926.125	316.296	469.443	637.887	218.539	485.301	518.428	79.3819	458.623	270.444	39.8893	411.518	288.143	213.594	450.06	194.803	454.374	136.32	942.127	489.126	194.666	661.311	484.261	175.428	497.587	529.863	198.545	242.019	478.181	250.112	221.495	675.043	212.943	216.918
60	0	478.565	455.376	1070.95	464.14	189.924	1071.53	265.037	370.995	1177	265.336	290.643	1181.05	382.055	525.181	927.252	319.625	469.302	638.484	220.033	485.33	520.372	76.8966	459.367	274.392	38.0241	412.236	293.272	208.001	449.865	194.602	454.465	134.588	943.058	487.145	193.435	661.698	480.951	174.569	497.75	524.486	198.404	241.938	472.576	249.87	221.6	669.494	212.862	216.513
61	0	479.461	453.295	1072.6	465.765	188.22	1072.89	265.816	368.94	1178.09	266.277	288.485	1182.18	383.463	523.513	928.405	323.432	469.272	639.055	222.03	485.475	522.329	74.8765	460.123	278.518	36.7158	412.949	298.63	202.388	449.619	194.377	454.548	132.832	943.948	485.1	192.162	662.053	477.583	173.67	497.903	519.038	198.233	241.835	466.921	249.612	221.659	663.864	212.761	216.17
62	0	480.272	451.241	1074.33	467.346	186.589	1074.34	266.535	366.837	1179.16	267.177	286.289	1183.27	385.001	521.862	929.572	327.718	469.356	639.589	224.557	485.742	524.278	73.3625	460.882	282.818	36.005	413.651	304.203	196.77	449.315	194.148	454.611	131.054	944.772	482.986	190.852	662.355	474.153	172.739	498.032	513.535	198.043	241.703	461.229	249.351	221.673	658.182	212.65	215.857
63	0	480.983	449.211	1076.11	468.861	184.998	1075.85	267.188	364.689	1180.21	268.028	284.057	1184.33	386.656	520.236	930.741	332.475	469.552	640.083	227.638	486.131	526.197	72.3898	461.632	287.284	35.9226	414.333	309.974	191.174	448.952	193.94	454.642	129.256	945.507	480.796	189.512	662.591	470.656	171.787	498.127	507.992	197.845	241.538	455.514	249.097	221.644	652.475	212.539	215.551
64	0	481.583	447.205	1077.91	470.276	183.412	1077.4	267.767	362.5	1181.23	268.824	281.793	1185.34	388.409	518.646	931.9	337.691	469.858	640.534	231.289	486.641	528.065	71.9856	462.362	291.911	36.4877	414.987	315.922	185.638	448.528	193.785	454.624	127.436	946.135	478.524	188.15	662.749	467.092	170.822	498.179	502.424	197.648	241.337	449.792	248.859	221.574	646.766	212.435	215.238
65	0	482.06	445.22	1079.7	471.549	181.792	1078.97	268.267	360.277	1182.19	269.559	279.504	1186.3	390.241	517.099	933.04	343.344	470.267	640.944	235.515	487.266	529.864	72.1676	463.059	296.69	37.7058	415.605	322.021	180.216	448.049	193.724	454.541	125.597	946.641	476.167	186.773	662.824	463.457	169.853	498.185	496.843	197.459	241.102	444.073	248.645	221.468	641.073	212.341	214.909
66	0	482.407	443.259	1081.44	472.65	180.116	1080.51	268.684	358.027	1183.09	270.227	277.197	1187.19	392.13	515.605	934.155	349.406	470.77	641.317	240.311	487.995	531.577	72.9425	463.71	301.606	39.5675	416.179	328.239	174.981	447.523	193.805	454.38	123.74	947.018	473.72	185.387	662.813	459.751	168.886	498.141	491.264	197.283	240.832	438.371	248.46	221.328	635.41	212.258	214.561
67	0	482.619	441.324	1083.1	473.567	178.387	1082.01	269.012	355.759	1183.93	270.821	274.881	1188.02	394.053	514.169	935.237	355.839	471.356	641.664	245.658	488.815	533.196	74.3061	464.304	306.645	42.0492	416.7	334.541	170.025	446.964	194.079	454.125	121.871	947.261	471.183	184.002	662.717	455.977	167.93	498.047	485.696	197.123	240.533	432.693	248.304	221.158	629.786	212.186	214.194
68	0	482.693	439.424	1084.64	474.302	176.62	1083.43	269.25	353.484	1184.69	271.337	272.566	1188.77	395.986	512.798	936.285	362.603	472.008	641.998	251.527	489.707	534.716	76.2434	464.827	311.786	45.1135	417.158	340.885	165.457	446.392	194.599	453.768	119.997	947.373	468.555	182.626	662.543	452.135	166.988	497.907	480.148	196.981	240.207	427.048	248.177	220.963	624.206	212.122	213.813
69	0	482.63	437.57	1086.03	474.864	174.837	1084.73	269.396	351.211	1185.38	271.768	270.262	1189.45	397.903	511.496	937.298	369.65	472.71	642.337	257.876	490.648	536.14	78.7307	465.268	317.003	48.7126	417.544	347.226	161.407	445.832	195.417	453.302	118.133	947.361	465.84	181.265	662.299	448.231	166.065	497.724	474.626	196.855	239.861	421.44	248.076	220.748	618.67	212.062	213.423
70	0	482.433	435.776	1087.24	475.267	173.066	1085.88	269.449	348.952	1186	272.113	267.981	1190.06	399.781	510.268	938.277	376.93	473.443	642.702	264.652	491.612	537.477	81.7378	465.617	322.262	52.791	417.846	353.51	158.017	445.312	196.573	452.727	116.296	947.236	463.042	179.929	661.994	444.271	165.166	497.504	469.134	196.743	239.499	415.872	247.999	220.518	613.176	212.004	213.03
71	0	482.106	434.059	1088.25	475.539	171.334	1086.85	269.41	346.719	1186.54	272.366	265.734	1190.6	401.595	509.116	939.227	384.392	474.187	643.115	271.796	492.571	538.742	85.2308	465.863	327.522	57.2897	418.056	359.683	155.439	444.866	198.099	452.047	114.505	947.011	460.167	178.623	661.641	440.26	164.293	497.255	463.674	196.643	239.127	410.344	247.939	220.277	607.72	211.944	212.641
72	0	481.656	432.438	1089.03	475.716	169.668	1087.6	269.28	344.523	1187.02	272.525	263.534	1191.08	403.322	508.042	940.152	391.984	474.924	643.602	279.243	493.494	539.957	89.1752	466.001	332.735	62.1502	418.163	365.68	153.825	444.523	200.006	451.271	112.785	946.704	457.223	177.356	661.252	436.208	163.45	496.984	458.245	196.55	238.752	404.854	247.892	220.033	602.296	211.882	212.263
73	0	481.091	430.932	1089.57	475.837	168.077	1088.11	269.061	342.375	1187.44	272.59	261.39	1191.49	404.939	507.046	941.059	399.657	475.632	644.186	286.926	494.354	541.145	93.5391	466.024	337.842	67.3186	418.161	371.437	153.322	444.307	202.284	450.412	111.159	946.332	454.22	176.133	660.84	432.121	162.638	496.701	452.843	196.463	238.38	399.399	247.852	219.79	596.896	211.816	211.902
74	0	480.421	429.561	1089.86	475.937	166.554	1088.38	268.756	340.283	1187.81	272.56	259.312	1191.85	406.428	506.128	941.955	407.363	476.296	644.891	294.777	495.122	542.332	98.2955	465.93	342.778	72.7491	418.047	376.882	154.058	444.234	204.9	449.487	109.647	945.912	451.167	174.961	660.417	428.011	161.861	496.412	447.466	196.377	238.016	393.975	247.816	219.554	591.515	211.744	211.564
75	0	479.657	428.339	1089.9	476.036	165.072	1088.4	268.369	338.257	1188.13	272.435	257.308	1192.17	407.769	505.286	942.847	415.059	476.897	645.74	302.732	495.773	543.543	103.424	465.719	347.472	78.406	417.82	381.942	156.141	444.305	207.802	448.512	108.266	945.461	448.077	173.844	659.993	423.884	161.122	496.126	442.109	196.293	237.665	388.577	247.78	219.33	586.145	211.668	211.251
76	0	478.807	427.278	1089.71	476.138	163.597	1088.19	267.905	336.302	1188.42	272.217	255.386	1192.44	408.95	504.518	943.742	422.704	477.421	646.75	310.733	496.288	544.799	108.913	465.394	351.848	84.2659	417.484	386.544	159.639	444.508	210.917	447.503	107.026	944.994	444.962	172.789	659.578	419.753	160.423	495.849	436.766	196.208	237.332	383.199	247.742	219.121	580.782	211.59	210.966
77	0	477.882	426.386	1089.31	476.221	162.099	1087.79	267.367	334.424	1188.68	271.911	253.549	1192.68	409.958	503.82	944.644	430.262	477.857	647.937	318.726	496.65	546.117	114.756	464.963	355.832	90.3174	417.047	390.618	164.581	444.812	214.16	446.472	105.931	944.524	441.835	171.8	659.18	415.625	159.769	495.586	431.434	196.124	237.019	377.837	247.701	218.931	575.421	211.511	210.711
78	0	476.893	425.663	1088.74	476.241	160.575	1087.24	266.761	332.626	1188.93	271.519	251.8	1192.88	410.787	503.187	945.559	437.698	478.195	649.312	326.67	496.852	547.506	120.957	464.432	359.351	96.5616	416.518	394.098	170.95	445.177	217.433	445.425	104.974	944.063	438.706	170.881	658.804	411.511	159.163	495.341	426.109	196.042	236.729	372.485	247.659	218.763	570.059	211.436	210.484
79	0	475.849	425.104	1088.02	476.143	159.049	1086.59	266.091	330.91	1189.18	271.047	250.14	1193.07	411.435	502.614	946.489	444.984	478.426	650.88	334.528	496.889	548.968	127.523	463.814	362.341	103.009	415.91	396.924	178.684	445.55	220.64	444.366	104.142	943.619	435.59	170.036	658.453	407.42	158.608	495.119	420.786	195.965	236.464	367.139	247.617	218.618	564.695	211.368	210.284
80	0	474.761	424.698	1087.22	475.882	157.56	1085.89	265.365	329.274	1189.42	270.501	248.568	1193.24	411.906	502.092	947.437	452.089	478.547	652.641	342.275	496.764	550.496	134.465	463.122	364.743	109.681	415.238	399.046	187.685	445.88	223.686	443.291	103.418	943.197	432.496	169.269	658.131	403.361	158.109	494.921	415.464	195.896	236.224	361.795	247.579	218.498	559.327	211.31	210.108
81	0	473.638	424.426	1086.38	475.432	156.141	1085.2	264.586	327.717	1189.68	269.888	247.081	1193.4	412.208	501.615	948.405	458.989	478.552	654.592	349.891	496.485	552.076	141.797	462.37	366.512	116.601	414.515	400.425	197.831	446.119	226.488	442.19	102.78	942.797	429.436	168.582	657.836	399.343	157.671	494.746	410.142	195.84	236.01	356.451	247.55	218.403	553.956	211.265	209.953
82	0	472.488	424.265	1085.56	474.795	154.814	1084.57	263.761	326.237	1189.95	269.214	245.674	1193.55	412.355	501.172	949.392	465.658	478.442	656.721	357.363	496.065	553.686	149.53	461.572	367.613	123.798	413.754	401.032	208.991	446.23	228.979	441.052	102.205	942.42	426.419	167.979	657.567	395.373	157.296	494.595	404.817	195.8	235.822	351.105	247.533	218.332	548.583	211.237	209.814
83	0	471.322	424.185	1084.81	473.997	153.584	1084.05	262.896	324.83	1190.24	268.486	244.344	1193.69	412.366	500.754	950.401	472.073	478.216	659.014	364.681	495.519	555.3	157.678	460.743	368.022	131.302	412.967	400.848	221.033	446.188	231.111	439.863	101.673	942.059	423.453	167.459	657.321	391.459	156.988	494.466	399.49	195.781	235.658	345.754	247.533	218.284	543.206	211.225	209.688
84	0	470.145	424.154	1084.18	473.076	152.449	1083.67	261.995	323.491	1190.55	267.714	243.083	1193.83	412.262	500.353	951.432	478.212	477.874	661.449	371.841	494.862	556.888	166.25	459.896	367.729	139.144	412.163	399.867	233.841	445.988	232.854	438.61	101.165	941.71	420.545	167.023	657.094	387.607	156.751	494.355	394.162	195.786	235.518	340.398	247.555	218.259	537.828	211.23	209.57
85	0	468.965	424.14	1083.73	472.071	151.406	1083.45	261.066	322.216	1190.87	266.904	241.886	1193.97	412.071	499.96	952.485	484.053	477.419	664.004	378.835	494.113	558.417	175.253	459.044	366.734	147.351	411.349	398.09	247.315	445.643	234.199	437.28	100.668	941.365	417.701	166.671	656.881	383.823	156.586	494.261	388.833	195.82	235.4	335.037	247.605	218.253	532.448	211.251	209.458
86	0	467.788	424.109	1083.49	471.021	150.451	1083.39	260.113	321	1191.22	266.065	240.747	1194.11	411.821	499.567	953.563	489.578	476.853	666.648	385.659	493.287	559.856	184.694	458.197	365.048	155.95	410.528	395.531	261.375	445.184	235.152	435.866	100.17	941.015	414.925	166.401	656.676	380.11	156.494	494.178	383.505	195.885	235.301	329.67	247.686	218.266	527.067	211.285	209.348
87	0	466.621	424.031	1083.48	469.954	149.586	1083.49	259.142	319.838	1191.58	265.202	239.66	1194.25	411.54	499.167	954.665	494.768	476.179	669.352	392.308	492.399	561.173	194.575	457.366	362.69	164.965	409.704	392.209	275.959	444.656	235.731	434.365	99.6676	940.654	412.222	166.21	656.472	376.473	156.476	494.101	378.179	195.984	235.22	324.296	247.801	218.295	521.684	211.332	209.24
88	0	465.469	423.878	1083.73	468.89	148.816	1083.72	258.158	318.728	1191.95	264.325	238.622	1194.38	411.257	498.757	955.793	499.606	475.401	672.082	398.774	491.461	562.339	204.896	456.558	359.69	174.416	408.875	388.154	291.022	444.116	235.966	432.78	99.1598	940.273	409.593	166.097	656.263	372.913	156.531	494.026	372.859	196.119	235.155	318.916	247.953	218.337	516.298	211.387	209.13
89	0	464.337	423.633	1084.24	467.842	148.148	1084.04	257.168	317.666	1192.32	263.438	237.629	1194.51	411	498.333	956.946	504.078	474.524	674.802	405.051	490.486	563.328	215.659	455.783	356.084	184.322	408.044	383.403	306.528	443.627	235.897	431.118	98.65	939.867	407.042	166.058	656.044	369.434	156.657	493.946	367.545	196.291	235.102	313.53	248.143	218.391	510.908	211.447	209.019
90	0	463.23	423.281	1084.99	466.815	147.591	1084.42	256.176	316.651	1192.69	262.549	236.678	1194.62	410.79	497.895	958.124	508.173	473.551	677.475	411.133	489.483	564.116	226.859	455.047	351.917	194.698	407.21	378.003	322.449	443.254	235.566	429.393	98.1453	939.431	404.57	166.089	655.809	366.037	156.853	493.857	362.239	196.498	235.059	308.138	248.371	218.454	505.511	211.51	208.905
91	0	462.155	422.821	1085.97	465.81	147.15	1084.82	255.189	315.682	1193.04	261.663	235.768	1194.72	410.649	497.442	959.323	511.882	472.488	680.066	417.014	488.46	564.682	238.494	454.359	347.24	205.554	406.377	372.006	338.76	443.058	235.021	427.624	97.6548	938.96	402.181	166.186	655.552	362.723	157.113	493.751	356.941	196.74	235.024	302.74	248.634	218.524	500.105	211.573	208.787
92	0	461.115	422.257	1087.15	464.829	146.826	1085.21	254.211	314.759	1193.38	260.785	234.899	1194.8	410.591	496.976	960.538	515.198	471.341	682.538	422.692	487.424	565.011	250.557	453.725	342.111	216.897	405.548	365.474	355.436	443.095	234.311	425.831	97.1892	938.453	399.875	166.346	655.268	359.492	157.435	493.625	351.653	197.012	234.992	297.335	248.929	218.599	494.686	211.634	208.663
93	0	460.117	421.602	1088.48	463.869	146.616	1085.55	253.248	313.885	1193.69	259.919	234.073	1194.86	410.625	496.501	961.761	518.12	470.117	684.857	428.165	486.382	565.092	263.042	453.152	336.596	228.729	404.732	358.479	372.449	443.409	233.486	424.038	96.7596	937.908	397.653	166.563	654.954	356.343	157.812	493.473	346.373	197.312	234.962	291.925	249.251	218.678	489.25	211.691	208.531
94	0	459.164	420.877	1089.91	462.929	146.507	1085.83	252.305	313.061	1193.96	259.069	233.293	1194.89	410.754	496.019	962.981	520.646	468.824	686.99	433.436	485.341	564.917	275.94	452.65	330.765	241.047	403.941	351.097	389.764	444.029	232.592	422.27	96.3766	937.325	395.517	166.835	654.607	353.274	158.239	493.29	341.099	197.634	234.931	286.509	249.594	218.758	483.792	211.742	208.389
95	0	458.26	420.108	1091.4	462.009	146.483	1086.02	251.387	312.291	1194.19	258.239	232.562	1194.88	410.976	495.535	964.182	522.783	467.472	688.908	438.511	484.308	564.487	289.236	452.226	324.695	253.839	403.188	343.414	407.343	444.966	231.674	420.547	96.0499	936.705	393.466	167.156	654.223	350.283	158.71	493.072	335.829	197.973	234.896	281.089	249.951	218.838	478.311	211.788	208.236
96	0	457.412	419.324	1092.89	461.109	146.524	1086.1	250.5	311.58	1194.36	257.432	231.886	1194.82	411.285	495.054	965.347	524.537	466.071	690.585	443.402	483.292	563.806	302.915	451.89	318.465	267.089	402.493	335.521	425.14	446.21	230.773	418.894	95.7879	936.049	391.497	167.522	653.801	347.364	159.219	492.817	330.561	198.323	234.857	275.665	250.317	218.916	472.803	211.826	208.07
97	0	456.623	418.556	1094.33	460.228	146.603	1086.07	249.648	310.932	1194.46	256.651	231.268	1194.72	411.668	494.579	966.452	525.92	464.632	691.999	448.12	482.301	562.884	316.954	451.651	312.162	280.77	401.879	327.512	443.102	447.73	229.925	417.328	95.5973	935.36	389.609	167.928	653.34	344.512	159.758	492.523	325.292	198.679	234.811	270.239	250.684	218.99	467.269	211.857	207.891
98	0	455.897	417.836	1095.66	459.367	146.695	1085.92	248.836	310.353	1194.5	255.898	230.714	1194.56	412.109	494.117	967.475	526.947	463.169	693.134	452.682	481.345	561.735	331.327	451.519	305.87	294.847	401.372	319.487	461.173	449.471	229.167	415.865	95.483	934.638	387.795	168.369	652.838	341.718	160.32	492.188	320.018	199.035	234.756	264.812	251.046	219.061	461.709	211.881	207.701
99	0	455.24	417.191	1096.83	458.525	146.775	1085.65	248.069	309.848	1194.46	255.177	230.231	1194.35	412.591	493.671	968.389	527.635	461.694	693.979	457.105	480.435	560.382	345.999	451.504	299.676	309.272	401	311.543	479.291	451.362	228.534	414.518	95.4482	933.887	386.051	168.839	652.297	338.974	160.899	491.811	314.737	199.388	234.693	259.383	251.398	219.126	456.126	211.897	207.501
100	0	454.656	416.647	1097.81	457.701	146.819	1085.25	247.351	309.421	1194.33	254.488	229.823	1194.07	413.094	493.248	969.167	528.007	460.222	694.527	461.408	479.581	558.849	360.929	451.615	293.663	323.991	400.793	303.776	497.395	453.312	228.06	413.294	95.4939	933.107	384.368	169.333	651.714	336.268	161.487	491.395	309.445	199.731	234.621	253.953	251.736	219.187	450.526	211.908	207.295
101	0	454.15	416.221	1098.54	456.894	146.812	1084.73	246.688	309.079	1194.12	253.836	229.496	1193.72	413.599	492.852	969.782	528.088	458.769	694.778	465.606	478.793	557.167	376.071	451.861	287.911	338.935	400.779	296.275	515.421	455.224	227.783	412.197	95.6191	932.299	382.737	169.846	651.093	333.591	162.078	490.939	304.141	200.063	234.54	248.521	252.057	219.243	444.913	211.912	207.085
102	0	453.727	415.928	1099.02	456.103	146.744	1084.08	246.082	308.826	1193.82	253.221	229.253	1193.3	414.086	492.489	970.21	527.903	457.347	694.737	469.714	478.082	555.367	391.366	452.247	282.492	354.031	400.985	289.123	533.306	456.996	227.742	411.226	95.8205	931.465	381.146	170.371	650.432	330.929	162.666	490.446	298.822	200.379	234.449	243.085	252.359	219.297	439.291	211.912	206.873
103	0	453.39	415.774	1099.22	455.331	146.612	1083.33	245.538	308.665	1193.42	252.648	229.1	1192.8	414.54	492.163	970.428	527.483	455.972	694.416	473.742	477.454	553.485	406.751	452.776	277.47	369.193	401.428	282.39	550.985	458.535	227.978	410.378	96.0925	930.604	379.585	170.902	649.733	328.271	163.245	489.919	293.489	200.679	234.35	237.645	252.643	219.349	433.665	211.907	206.662
104	0	453.144	415.759	1099.13	454.579	146.425	1082.48	245.061	308.599	1192.92	252.118	229.038	1192.23	414.946	491.881	970.418	526.857	454.656	693.828	477.694	476.919	551.557	422.149	453.447	272.898	384.33	402.121	276.135	568.394	459.758	228.529	409.644	96.4274	929.719	378.04	171.432	648.997	325.603	163.809	489.362	288.142	200.96	234.243	232.198	252.907	219.401	428.038	211.896	206.452
[truncated: 929 more rows]
[truncated: 123 more columns]
