# Supplementary material for: The impact of wide step width on lower limb coordination and its variability in individuals with flat feet
Source: PLoS One. 2025 Apr 24;20(4):e0321901. doi: 10.1371/journal.pone.0321901 (PMC12021241; doi:10.1371/journal.pone.0321901)
Supplement: S3 file — (ZIP) [file pone.0321901.s003.zip › Calibration11.csv]

Model Outputs
120
		sdk:LAbsAnkleAngle			sdk:LAnkleAngles			sdk:LAnkleForce			sdk:LAnkleMoment			sdk:LAnklePower			sdk:LFE									sdk:LFO									sdk:LFootProgressAngles			sdk:LHipAngles			sdk:LHipForce			sdk:LHipMoment			sdk:LHipPower
Frame	Sub Frame	X	Y	Z	X	Y	Z	X	Y	Z	X	Y	Z	X	Y	Z	RX	RY	RZ	TX	TY	TZ	SX	SY	SZ	RX	RY	RZ	TX	TY	TZ	SX	SY	SZ	X	Y	Z	X	Y	Z	X	Y	Z	X	Y	Z	X	Y	Z
		deg	deg	deg	deg	deg	deg	N/kg	N/kg	N/kg	N.mm/kg	N.mm/kg	N.mm/kg	W/kg	W/kg	W/kg	deg	deg	deg	mm	mm	mm	mm	mm	mm	deg	deg	deg	mm	mm	mm	mm	mm	mm	deg	deg	deg	deg	deg	deg	N/kg	N/kg	N/kg	N.mm/kg	N.mm/kg	N.mm/kg	W/kg	W/kg	W/kg
1	0	-21.3513	0	0	-24.5972	-0.326905	28.9892										-2.26575	-9.67294	-4.36807	503.581	366.946	663.815	364.683	364.683	364.683	-17.49	-67.7347	-7.58727	636.214	351.973	179.512	188.748	188.748	188.748	-68.8581	3.4478	17.6392	28.0635	5.60466	-0.0291246
2	0	-21.0781	0	0	-24.3085	-0.29952	29.1136										-2.30836	-9.06859	-4.09951	500.855	368.615	663.368	365.295	365.295	365.295	-17.6015	-67.7126	-7.42481	630.854	352.119	179.268	188.748	188.748	188.748	-68.8676	3.63655	17.6403	27.1159	5.45552	-0.348708
3	0	-20.8043	0	0	-24.0184	-0.272262	29.237										-2.35401	-8.48475	-3.8388	498.118	370.204	662.935	365.766	365.766	365.766	-17.703	-67.6926	-7.26707	625.505	352.259	179.023	188.748	188.748	188.748	-68.8773	3.81622	17.636	26.2368	5.28153	-0.66887
4	0	-20.5304	0	0	-23.727	-0.245605	29.3575										-2.40058	-7.92205	-3.58908	495.365	371.715	662.512	366.095	366.095	366.095	-17.7942	-67.6746	-7.11453	620.167	352.392	178.776	188.748	188.748	188.748	-68.8869	3.98625	17.6264	25.4282	5.08281	-0.986415
5	0	-20.2569	0	0	-23.4342	-0.220042	29.4728	-0.130901	-0.0271929	-0.0468071	-12.3438	-1.71027e-15	-2.28259	0	0	0.00714635	-2.44454	-7.38102	-3.35361	492.594	373.146	662.097	366.287	366.287	366.287	-17.8748	-67.6585	-6.96778	614.838	352.519	178.527	188.748	188.748	188.748	-68.8963	4.14602	17.6115	24.6923	4.86006	-1.30044	0.0671871	-0.237211	1.43417	-61.1194	-51.4137	-0.111101	0	0	-0.115357
6	0	-19.9839	0	0	-23.14	-0.195927	29.5812	-0.130854	-0.027631	-0.0471344	-12.3225	1.91249e-15	-2.35572	0	0	0.00714076	-2.48173	-6.86184	-3.13477	489.802	374.499	661.683	366.349	366.349	366.349	-17.9449	-67.6442	-6.82753	609.515	352.639	178.278	188.748	188.748	188.748	-68.9052	4.29495	17.5919	24.0302	4.61373	-1.61386	0.0482319	-0.257102	1.43638	-55.4902	-52.8926	-0.0774162	0	0	-0.101946
7	0	-19.7118	0	0	-22.8443	-0.173546	29.6817	-0.130802	-0.0281075	-0.0476075	-12.2978	1.05603e-15	-2.44064	0	0	0.00712313	-2.50896	-6.3643	-2.93456	486.987	375.772	661.268	366.288	366.288	366.288	-18.0047	-67.6316	-6.69455	604.197	352.751	178.027	188.748	188.748	188.748	-68.9134	4.4325	17.5681	23.4424	4.34427	-1.93014	0.0298952	-0.2642	1.44395	-49.6063	-53.1521	-0.0581284	0	0	-0.0889666
8	0	-19.4408	0	0	-22.5472	-0.153311	29.7724	-0.130721	-0.0286783	-0.0483859	-12.2675	1.45386e-15	-2.54009	0	0	0.00708678	-2.52514	-5.88798	-2.75597	484.147	376.966	660.85	366.109	366.109	366.109	-18.0544	-67.6204	-6.56978	598.881	352.856	177.776	188.748	188.748	188.748	-68.9207	4.55803	17.5408	22.9277	4.05511	-2.24753	0.00252883	-0.261122	1.46225	-41.2358	-52.8092	-0.0359631	0	0	-0.0743345
9	0	-19.1716	0	0	-22.2488	-0.135974	29.8499	-0.130653	-0.0292822	-0.0493185	-12.2366	1.37456e-16	-2.64503	0	0	0.00702808	-2.53068	-5.43279	-2.60494	481.274	378.081	660.432	365.824	365.824	365.824	-18.0944	-67.6103	-6.45435	593.565	352.952	177.527	188.748	188.748	188.748	-68.9266	4.67078	17.5108	22.4842	3.75558	-2.5547	-0.026567	-0.257013	1.48551	-31.9894	-53.206	-0.0183747	0	0	-0.0609393
10	0	-18.905	0	0	-21.9493	-0.122408	29.9105	-0.130746	-0.0297273	-0.0500705	-12.2199	-4.01795e-15	-2.73372	0	0	0.00695246	-2.52637	-4.99862	-2.48832	478.362	379.12	660.015	365.454	365.454	365.454	-18.1249	-67.6009	-6.34928	588.243	353.038	177.281	188.748	188.748	188.748	-68.9307	4.77007	17.479	22.1092	3.45922	-2.83585	-0.0427829	-0.24623	1.51605	-25.3048	-53.0429	-0.0254588	0	0	-0.0502023
11	0	-18.6414	0	0	-21.6488	-0.113082	29.9521	-0.130964	-0.0299455	-0.0505605	-12.2151	8.45884e-17	-2.79517	0	0	0.00686501	-2.51411	-4.58459	-2.41003	475.407	380.084	659.601	365.023	365.023	365.023	-18.1467	-67.5919	-6.2553	582.912	353.115	177.04	188.748	188.748	188.748	-68.9327	4.85562	17.4464	21.7986	3.18344	-3.07988	-0.042266	-0.225017	1.55368	-21.9406	-51.3817	-0.0504552	0	0	-0.0407738
12	0	-18.381	0	0	-21.3476	-0.107927	29.9751	-0.131225	-0.029964	-0.050834	-12.2153	1.31112e-15	-2.82797	0	0	0.00677457	-2.49743	-4.1889	-2.36983	472.411	380.974	659.198	364.56	364.56	364.56	-18.1606	-67.5827	-6.17262	577.57	353.181	176.805	188.748	188.748	188.748	-68.9322	4.9277	17.4137	21.5458	2.94723	-3.28362	-0.0332689	-0.205068	1.59049	-20.0864	-49.68	-0.074458	0	0	-0.0318104
13	0	-18.1235	0	0	-21.0462	-0.106546	29.9812	-0.13147	-0.029776	-0.050942	-12.2155	-4.29286e-15	-2.82823	0	0	0.00669084	-2.47965	-3.80926	-2.36479	469.377	381.792	658.808	364.097	364.097	364.097	-18.1675	-67.5728	-6.10101	572.216	353.238	176.579	188.748	188.748	188.748	-68.9289	4.98688	17.3816	21.3421	2.76617	-3.44869	-0.0155032	-0.187588	1.62471	-19.9367	-47.8181	-0.0917561	0	0	-0.0235255
14	0	-17.8684	0	0	-20.7447	-0.108239	29.9737	-0.131687	-0.0293562	-0.0507975	-12.2155	3.61615e-15	-2.79202	0	0	0.00662371	-2.46352	-3.44302	-2.38941	466.314	382.542	658.437	363.664	363.664	363.664	-18.1681	-67.5616	-6.03994	566.851	353.286	176.361	188.748	188.748	188.748	-68.9222	5.03401	17.3503	21.176	2.64924	-3.57967	0.00896471	-0.174253	1.64676	-21.3422	-45.9042	-0.0982164	0	0	-0.0164661
15	0	-17.615	0	0	-20.4434	-0.112057	29.9567	-0.131809	-0.0287981	-0.0505107	-12.2099	-5.30792e-15	-2.72872	0	0	0.00657609	-2.45065	-3.08734	-2.43592	463.233	383.226	658.087	363.283	363.283	363.283	-18.1632	-67.5487	-5.98845	561.476	353.328	176.152	188.748	188.748	188.748	-68.912	5.07009	17.3201	21.0341	2.59514	-3.68287	0.0363352	-0.171938	1.65253	-23.7115	-45.3273	-0.0892158	0	0	-0.0112193
16	0	-17.3625	0	0	-20.1425	-0.116945	29.9349	-0.131792	-0.0281962	-0.0502551	-12.1956	-7.93016e-16	-2.64954	0	0	0.00654659	-2.44083	-2.73949	-2.49538	460.145	383.845	657.757	362.963	362.963	362.963	-18.1531	-67.5334	-5.94552	556.092	353.366	175.95	188.748	188.748	188.748	-68.8979	5.09618	17.2906	20.9033	2.59202	-3.76534	0.0573988	-0.170196	1.6555	-25.0325	-44.93	-0.0615399	0	0	-0.00730264
17	0	-17.1103	0	0	-19.842	-0.12202	29.9122	-0.131613	-0.0276384	-0.0500895	-12.1715	2.3579e-15	-2.56639	0	0	0.00653191	-2.43352	-2.39731	-2.55973	457.061	384.402	657.445	362.712	362.712	362.712	-18.1381	-67.5155	-5.91	550.703	353.402	175.755	188.748	188.748	188.748	-68.8795	5.11319	17.2614	20.771	2.62515	-3.83343	0.0705422	-0.158983	1.66868	-25.0728	-43.8037	-0.0175585	0	0	-0.00481152
18	0	-16.8578	0	0	-19.5419	-0.126662	29.8915	-0.131346	-0.0270777	-0.049899	-12.1453	1.18556e-15	-2.47907	0	0	0.00653335	-2.42984	-2.05932	-2.62237	453.988	384.9	657.152	362.548	362.548	362.548	-18.1181	-67.4947	-5.88085	545.308	353.439	175.565	188.748	188.748	188.748	-68.8567	5.12191	17.232	20.6245	2.684	-3.89269	0.0800019	-0.137836	1.69296	-24.9324	-41.9054	0.0314711	0	0	-0.00391841
19	0	-16.6045	0	0	-19.242	-0.130332	29.8751	-0.13103	-0.0265747	-0.0496724	-12.1207	-3.19321e-15	-2.39716	0	0	0.00654924	-2.43269	-1.72438	-2.67707	450.936	385.341	656.879	362.495	362.495	362.495	-18.093	-67.4707	-5.85704	539.909	353.48	175.378	188.748	188.748	188.748	-68.8295	5.12304	17.2018	20.4517	2.76414	-3.94918	0.0883802	-0.111402	1.71916	-25.2418	-39.6722	0.0784703	0	0	-0.00459495
20	0	-16.3499	0	0	-18.942	-0.13252	29.8653	-0.130628	-0.02617	-0.0495734	-12.0936	-1.36399e-15	-2.32771	0	0	0.00657284	-2.44602	-1.39168	-2.71756	447.909	385.729	656.63	362.581	362.581	362.581	-18.0626	-67.4437	-5.83764	534.507	353.525	175.19	188.748	188.748	188.748	-68.7978	5.11724	17.17	20.2405	2.8634	-4.00775	0.0887973	-0.0835762	1.73583	-24.2526	-36.9346	0.126508	0	0	-0.00600293
21	0	-16.0935	0	0	-18.6418	-0.132935	29.8635	-0.130156	-0.0259987	-0.0497173	-12.0653	2.81257e-15	-2.28535	0	0	0.00660077	-2.47383	-1.06097	-2.73936	444.912	386.065	656.405	362.818	362.818	362.818	-18.0267	-67.4137	-5.8219	529.103	353.578	175.001	188.748	188.748	188.748	-68.7618	5.10501	17.1361	19.9816	2.97508	-4.06834	0.0721626	-0.0686102	1.72753	-19.7155	-35.1972	0.174723	0	0	-0.00616935
22	0	-15.8354	0	0	-18.3411	-0.131706	29.869	-0.129696	-0.0259244	-0.0499358	-12.0422	1.9984e-15	-2.25715	0	0	0.00663691	-2.51782	-0.733049	-2.74175	441.944	386.353	656.204	363.2	363.2	363.2	-17.985	-67.3811	-5.8093	523.696	353.639	174.808	188.748	188.748	188.748	-68.7218	5.08671	17.0997	19.671	3.08307	-4.12459	0.0508619	-0.0742897	1.69714	-14.1545	-35.3588	0.220267	0	0	-0.00573416
23	0	-15.5757	0	0	-18.0399	-0.128994	29.8811	-0.129421	-0.0257397	-0.0497528	-12.0401	2.41077e-15	-2.22236	0	0	0.00669474	-2.5759	-0.409026	-2.72483	439.002	386.596	656.022	363.703	363.703	363.703	-17.9376	-67.346	-5.79935	518.285	353.707	174.61	188.748	188.748	188.748	-68.6781	5.0627	17.0604	19.3093	3.16377	-4.17167	0.0446185	-0.0968721	1.65324	-12.1663	-36.9637	0.252326	0	0	-0.00837463
24	0	-15.3138	0	0	-17.7379	-0.124316	29.902	-0.129364	-0.025326	-0.049111	-12.0609	2.96059e-16	-2.16737	0	0	0.00677939	-2.6432	-0.0890626	-2.68472	436.088	386.797	655.849	364.298	364.298	364.298	-17.8845	-67.3088	-5.79156	512.87	353.784	174.404	188.748	188.748	188.748	-68.6312	5.03351	17.018	18.8997	3.1938	-4.21603	0.0603618	-0.112549	1.61943	-15.3186	-36.8933	0.27473	0	0	-0.0163829
25	0	-15.0489	0	0	-17.4347	-0.116519	29.9368	-0.129353	-0.0250306	-0.0485709	-12.0874	-8.45884e-17	-2.12299	0	0	0.00687998	-2.71577	0.228053	-2.61239	433.21	386.958	655.676	364.962	364.962	364.962	-17.8259	-67.2699	-5.78533	507.457	353.87	174.19	188.748	188.748	188.748	-68.5814	4.99975	16.9723	18.4458	3.16157	-4.27641	0.0699934	-0.114656	1.59583	-17.2286	-34.9263	0.303656	0	0	-0.0234623
26	0	-14.7801	0	0	-17.1302	-0.10472	29.9894	-0.129233	-0.0251415	-0.0487382	-12.1038	-3.2778e-15	-2.11584	0	0	0.00698027	-2.79185	0.543394	-2.50107	430.374	387.081	655.499	365.676	365.676	365.676	-17.7619	-67.2297	-5.78007	502.046	353.964	173.967	188.748	188.748	188.748	-68.5292	4.96198	16.9229	17.9549	3.06966	-4.36946	0.0458138	-0.12079	1.56453	-11.471	-34.1041	0.356685	0	0	-0.0222271
27	0	-14.508	0	0	-16.8245	-0.0892027	30.0585	-0.129055	-0.0255975	-0.0494569	-12.1136	-6.97855e-16	-2.1406	0	0	0.00706819	-2.86931	0.856336	-2.35317	427.573	387.17	655.312	366.414	366.414	366.414	-17.6922	-67.1885	-5.7754	496.639	354.066	173.734	188.748	188.748	188.748	-68.4751	4.92053	16.8695	17.4412	2.92712	-4.49675	-0.0022519	-0.134006	1.52419	-0.255467	-34.7734	0.429634	0	0	-0.0143825
28	0	-14.2337	0	0	-16.5177	-0.0712025	30.1385	-0.129005	-0.0260125	-0.0500974	-12.1325	-2.63281e-15	-2.163	0	0	0.00713747	-2.94527	1.16504	-2.17824	424.793	387.228	655.109	367.144	367.144	367.144	-17.6168	-67.1469	-5.77087	491.231	354.175	173.493	188.748	188.748	188.748	-68.4196	4.87571	16.8117	16.924	2.74566	-4.64858	-0.0472134	-0.143814	1.4941	10.2039	-34.7996	0.503964	0	0	-0.00616957
29	0	-13.9583	0	0	-16.2103	-0.0520175	30.2237	-0.129064	-0.0262948	-0.0504714	-12.1567	-5.0753e-16	-2.17677	0	0	0.00718273	-3.0173	1.46794	-1.98622	422.019	387.259	654.883	367.838	367.838	367.839	-17.5354	-67.1052	-5.76604	485.822	354.289	173.245	188.748	188.748	188.748	-68.3631	4.82786	16.7492	16.4207	2.53866	-4.81509	-0.0745503	-0.155798	1.47263	16.9409	-34.8598	0.561066	0	0	-0.00161706
30	0	-13.6827	0	0	-15.9023	-0.0325251	30.31	-0.129165	-0.0264312	-0.0507052	-12.1783	-2.74912e-15	-2.18247	0	0	0.00720362	-3.08272	1.76461	-1.78352	419.241	387.266	654.63	368.483	368.483	368.483	-17.4482	-67.0636	-5.76046	480.408	354.406	172.991	188.748	188.748	188.748	-68.3059	4.77742	16.6816	15.9425	2.31669	-4.99077	-0.0910557	-0.170685	1.45851	21.7203	-35.4095	0.611367	0	0	0.000580145
31	0	-13.4073	0	0	-15.5939	-0.0133799	30.3947	-0.129258	-0.026597	-0.0509531	-12.1911	4.31401e-15	-2.19865	0	0	0.00720494	-3.13851	2.05533	-1.57444	416.455	387.249	654.345	369.072	369.072	369.072	-17.3552	-67.0225	-5.75376	474.99	354.526	172.733	188.748	188.748	188.748	-68.2483	4.72473	16.6088	15.4948	2.08572	-5.16992	-0.104562	-0.182205	1.45142	26.41	-35.8793	0.650833	0	0	0.00239433
32	0	-13.1325	0	0	-15.2851	0.00475135	30.4748	-0.129286	-0.0267058	-0.0512936	-12.1892	-7.71869e-16	-2.21815	0	0	0.00718437	-3.18214	2.34062	-1.36302	413.655	387.213	654.023	369.605	369.605	369.605	-17.2565	-66.9817	-5.74562	469.568	354.647	172.471	188.748	188.748	188.748	-68.1904	4.67016	16.5308	15.079	1.84943	-5.3433	-0.115532	-0.189436	1.44424	30.9909	-36.4172	0.683209	0	0	0.00364849
33	0	-12.8586	0	0	-14.9757	0.0211467	30.547	-0.129289	-0.0267979	-0.0516246	-12.1768	3.92279e-15	-2.2454	0	0	0.00714639	-3.21209	2.62108	-1.15327	410.838	387.159	653.662	370.079	370.079	370.079	-17.1524	-66.9412	-5.73598	464.139	354.768	172.206	188.748	188.748	188.748	-68.132	4.61391	16.4477	14.6963	1.61045	-5.50056	-0.123359	-0.186189	1.43912	35.0919	-36.284	0.702335	0	0	0.00451233
34	0	-12.5859	0	0	-14.6658	0.0351049	30.6085	-0.129265	-0.0267984	-0.0518992	-12.1543	2.43192e-15	-2.27346	0	0	0.00709221	-3.2287	2.89742	-0.948534	408.002	387.089	653.262	370.487	370.487	370.487	-17.0433	-66.9006	-5.72474	458.703	354.888	171.939	188.748	188.748	188.748	-68.073	4.55623	16.3598	14.3486	1.37245	-5.63433	-0.122531	-0.170573	1.43655	37.3733	-35.0436	0.700602	0	0	0.00444346
35	0	-12.3146	0	0	-14.3551	0.0461253	30.6569	-0.129201	-0.0267939	-0.0522131	-12.1217	1.66533e-16	-2.30923	0	0	0.00702636	-3.23436	3.17058	-0.750499	405.149	387.004	652.826	370.818	370.818	370.818	-16.9297	-66.8596	-5.71209	453.26	355.005	171.669	188.748	188.748	188.748	-68.0131	4.49723	16.2676	14.0379	1.14016	-5.7431	-0.122339	-0.153271	1.43257	39.9482	-34.1433	0.687198	0	0	0.00428093
36	0	-12.0444	0	0	-14.0434	0.053724	30.6903	-0.129148	-0.0266731	-0.0524605	-12.0841	-5.89476e-16	-2.34009	0	0	0.00695752	-3.23193	3.44134	-0.560592	402.283	386.907	652.357	371.061	371.061	371.061	-16.8122	-66.8177	-5.69827	447.807	355.12	171.398	188.748	188.748	188.748	-67.9518	4.43701	16.1718	13.7671	0.918291	-5.82835	-0.115593	-0.135325	1.43935	41.1022	-33.2429	0.657856	0	0	0.00349561
37	0	-11.7752	0	0	-13.7304	0.0577043	30.7078	-0.129135	-0.0263255	-0.0524433	-12.0452	-6.60847e-16	-2.35265	0	0	0.00689573	-3.22419	3.71059	-0.378502	399.409	386.799	651.861	371.213	371.213	371.213	-16.6916	-66.7742	-5.6837	442.345	355.23	171.123	188.748	188.748	188.748	-67.8887	4.37555	16.0732	13.5366	0.714504	-5.8938	-0.0966904	-0.119193	1.45629	39.3477	-32.2552	0.6098	0	0	0.00204181
38	0	-11.5062	0	0	-13.4156	0.0583475	30.7106	-0.129178	-0.0257871	-0.0523083	-12.0071	3.22493e-15	-2.34751	0	0	0.00685064	-3.21358	3.97967	-0.200631	396.537	386.681	651.34	371.285	371.285	371.285	-16.5686	-66.7286	-5.66888	436.873	355.336	170.846	188.748	188.748	188.748	-67.8233	4.3128	15.9726	13.3422	0.537436	-5.94563	-0.069911	-0.100838	1.47962	35.5713	-30.2554	0.547532	0	0	0.00121833
39	0	-11.2367	0	0	-13.0986	0.056302	30.7016	-0.129236	-0.0251381	-0.0522112	-11.9665	-9.19899e-16	-2.32988	0	0	0.00682358	-3.20231	4.25014	-0.021301	393.684	386.556	650.798	371.294	371.294	371.294	-16.4438	-66.6802	-5.65442	431.394	355.439	170.565	188.748	188.748	188.748	-67.7547	4.24852	15.8709	13.1765	0.394039	-5.99038	-0.0467485	-0.0914817	1.49897	32.2167	-29.1785	0.489463	0	0	0.00104473
40	0	-10.9658	0	0	-12.779	0.0522303	30.6838	-0.129291	-0.0245722	-0.0523792	-11.9223	-5.57226e-15	-2.31686	0	0	0.00680821	-3.19126	4.52319	0.164453	390.861	386.425	650.239	371.255	371.255	371.255	-16.3177	-66.6281	-5.64086	425.909	355.539	170.279	188.748	188.748	188.748	-67.6824	4.18249	15.7689	13.0308	0.284983	-6.03196	-0.0350523	-0.0872219	1.5101	31.0999	-28.7227	0.441409	0	0	0.00184072
41	0	-10.6933	0	0	-12.4568	0.0465184	30.6587	-0.129388	-0.0240452	-0.0528008	-11.8786	-2.24688e-15	-2.30376	0	0	0.00679696	-3.18035	4.79916	0.358722	388.078	386.289	649.663	371.179	371.179	371.179	-16.1908	-66.5716	-5.6287	420.417	355.639	169.988	188.748	188.748	188.748	-67.6056	4.11451	15.6671	12.8979	0.205347	-6.07042	-0.0370406	-0.080646	1.51962	32.5736	-27.9109	0.405234	0	0	0.00353245
42	0	-10.4194	0	0	-12.1322	0.0392215	30.6266	-0.129511	-0.0235529	-0.0533603	-11.8331	-1.70763e-15	-2.29007	0	0	0.00677804	-3.17003	5.07753	0.56045	385.341	386.151	649.073	371.067	371.067	371.067	-16.0638	-66.5098	-5.61822	414.919	355.738	169.692	188.748	188.748	188.748	-67.5234	4.04454	15.5664	12.7741	0.150933	-6.10371	-0.0446717	-0.0657355	1.52991	34.9721	-25.9362	0.375218	0	0	0.00552827
43	0	-10.1443	0	0	-11.8059	0.0303021	30.5874	-0.129736	-0.0230516	-0.0539338	-11.7916	3.53157e-15	-2.27131	0	0	0.00674609	-3.16228	5.35749	0.767344	382.652	386.013	648.476	370.92	370.92	370.92	-15.9372	-66.4417	-5.60961	409.413	355.839	169.392	188.748	188.748	188.748	-67.4349	3.97268	15.4672	12.6587	0.122738	-6.13182	-0.0544925	-0.0460671	1.54376	37.5529	-23.0663	0.347149	0	0	0.00740597
44	0	-9.86909	0	0	-11.4789	0.0197633	30.5409	-0.130004	-0.0225588	-0.0545836	-11.7461	-1.40628e-15	-2.2483	0	0	0.00669127	-3.15986	5.63799	0.976874	380.015	385.877	647.877	370.738	370.738	370.738	-15.8116	-66.3663	-5.60282	403.898	355.943	169.089	188.748	188.748	188.748	-67.3392	3.89914	15.3701	12.5528	0.125173	-6.15803	-0.0671664	-0.03228	1.55734	40.8712	-20.3576	0.326823	0	0	0.00911365
45	0	-9.59455	0	0	-11.1523	0.00766489	30.4876	-0.130377	-0.0220608	-0.0551262	-11.7001	-2.6804e-15	-2.21856	0	0	0.00661319	-3.16465	5.91808	1.18645	377.431	385.745	647.282	370.522	370.522	370.522	-15.6877	-66.2825	-5.59771	398.373	356.052	168.784	188.748	188.748	188.748	-67.2353	3.82428	15.2755	12.4567	0.160265	-6.18662	-0.0763898	-0.0262831	1.57019	43.5742	-17.5468	0.313142	0	0	0.0103655
46	0	-9.32189	0	0	-10.8277	-0.00569733	30.4286	-0.130815	-0.0214974	-0.0555251	-11.6486	4.54663e-16	-2.17527	0	0	0.0065099	-3.17702	6.19702	1.39458	374.9	385.619	646.697	370.276	370.276	370.276	-15.5662	-66.1889	-5.59398	392.836	356.167	168.479	188.748	188.748	188.748	-67.1217	3.74848	15.1839	12.3676	0.224412	-6.21921	-0.0810972	-0.0365287	1.58353	45.4811	-15.6105	0.3062	0	0	0.0113652
47	0	-9.0525	0	0	-10.5071	-0.019716	30.3667	-0.131276	-0.0208577	-0.0556586	-11.5872	-3.23022e-15	-2.11746	0	0	0.00637924	-3.19426	6.47469	1.60148	372.426	385.501	646.12	370.012	370.012	370.012	-15.4474	-66.0838	-5.59123	387.288	356.29	168.175	188.748	188.748	188.748	-66.9971	3.67219	15.0955	12.2784	0.306722	-6.25217	-0.0742326	-0.0666678	1.59438	44.9038	-15.7198	0.301239	0	0	0.0122052
48	0	-8.78759	0	0	-10.1925	-0.0333097	30.3066	-0.131743	-0.020276	-0.0557915	-11.5158	1.15252e-15	-2.05886	0	0	0.00621586	-3.21017	6.75171	1.81026	370.015	385.392	645.549	369.749	369.749	369.749	-15.3317	-65.9656	-5.58899	381.73	356.422	167.872	188.748	188.748	188.748	-66.8596	3.59572	15.0104	12.1776	0.389263	-6.28031	-0.0663883	-0.102936	1.60383	44.2971	-16.9586	0.308705	0	0	0.0133613
49	0	-8.5288	0	0	-9.88603	-0.0453826	30.2531	-0.132154	-0.0199706	-0.0561964	-11.4318	-4.49376e-17	-2.02322	0	0	0.00601029	-3.21747	7.02897	2.02435	367.669	385.293	644.979	369.506	369.506	369.506	-15.2195	-65.832	-5.58667	376.164	356.566	167.571	188.748	188.748	188.748	-66.7073	3.51941	14.9286	12.053	0.452498	-6.29789	-0.0707485	-0.1274	1.61671	46.5925	-18.0832	0.339092	0	0	0.0154713
50	0	-8.27811	0	0	-9.59044	-0.0552188	30.2095	-0.13256	-0.019851	-0.0567548	-11.3434	-1.08379e-15	-2.00572	0	0	0.00576023	-3.21124	7.30679	2.24486	365.391	385.205	644.408	369.3	369.3	369.3	-15.1108	-65.681	-5.58347	370.588	356.722	167.274	188.748	188.748	188.748	-66.5379	3.4438	14.8499	11.8957	0.482699	-6.2996	-0.0773136	-0.126408	1.63583	49.4089	-17.8927	0.376355	0	0	0.0181307
51	0	-8.03785	0	0	-9.30843	-0.0623591	30.1778	-0.132903	-0.0199163	-0.0575386	-11.2479	3.96508e-15	-2.01	0	0	0.00545681	-3.1914	7.58523	2.47233	363.182	385.128	643.839	369.144	369.144	369.144	-15.0062	-65.5103	-5.5785	365.003	356.89	166.982	188.748	188.748	188.748	-66.3492	3.36956	14.7743	11.7014	0.47674	-6.28667	-0.0888239	-0.0992465	1.65794	53.4349	-16.1638	0.414378	0	0	0.0220444
52	0	-7.8105	0	0	-9.04281	-0.0666681	30.1586	-0.133197	-0.0202457	-0.0587066	-11.1479	1.20538e-15	-2.04705	0	0	0.00510232	-3.1629	7.86396	2.70629	361.039	385.064	643.284	369.037	369.037	369.037	-14.9061	-65.3176	-5.57072	359.406	357.07	166.696	188.748	188.748	188.748	-66.1392	3.29746	14.7018	11.4721	0.444628	-6.26399	-0.111653	-0.0552066	1.68067	60.4659	-13.3709	0.458952	0	0	0.0283875
53	0	-7.59875	0	0	-8.79643	-0.0684164	30.1509	-0.133422	-0.0204714	-0.0597828	-11.0425	9.19899e-16	-2.08458	0	0	0.00470805	-3.13385	8.14198	2.94437	358.961	385.012	642.757	368.975	368.975	368.975	-14.8111	-65.1007	-5.55925	353.793	357.26	166.419	188.748	188.748	188.748	-65.9056	3.22838	14.6324	11.216	0.408168	-6.23414	-0.123197	-0.0192916	1.70007	65.2359	-11.8366	0.480271	0	0	0.0343127
54	0	-7.40468	0	0	-8.57168	-0.0675606	30.1547	-0.133559	-0.0203131	-0.0604064	-10.9318	-2.68568e-15	-2.09919	0	0	0.00429067	-3.11107	8.41893	3.18692	356.95	384.972	642.27	368.951	368.951	368.951	-14.722	-64.8576	-5.54352	348.163	357.459	166.154	188.748	188.748	188.748	-65.6466	3.16286	14.5665	10.941	0.388419	-6.20443	-0.109855	-0.00454891	1.72024	64.0967	-11.8633	0.447667	0	0	0.0372343
55	0	-7.22963	0	0	-8.37034	-0.0631739	30.1742	-0.133566	-0.0198855	-0.060858	-10.8162	-8.67031e-16	-2.10542	0	0	0.0038658	-3.0972	8.69582	3.44022	355.013	384.944	641.829	368.974	368.974	368.975	-14.6389	-64.5861	-5.52368	342.513	357.668	165.9	188.748	188.748	188.748	-65.3599	3.10073	14.5046	10.648	0.398492	-6.19301	-0.0800409	-0.00572884	1.74524	58.2451	-11.3746	0.374424	0	0	0.03731
56	0	-7.07421	0	0	-8.19357	-0.0538161	30.2157	-0.133437	-0.0196267	-0.0617035	-10.6992	-4.94842e-15	-2.14717	0	0	0.00343097	-3.0919	8.97465	3.71417	353.166	384.926	641.434	369.066	369.066	369.066	-14.5622	-64.2842	-5.50049	336.846	357.887	165.657	188.748	188.748	188.748	-65.0434	3.04121	14.4471	10.3332	0.446622	-6.224	-0.0608013	-0.00873587	1.75841	53.1553	-7.55107	0.288571	0	0	0.0368321
57	0	-6.93917	0	0	-8.04241	-0.0386771	30.2828	-0.133145	-0.0204045	-0.0644077	-10.5768	3.51042e-15	-2.3044	0	0	0.00295316	-3.09388	9.25628	4.01389	351.418	384.919	641.086	369.235	369.235	369.235	-14.4923	-63.9501	-5.47496	331.159	358.117	165.427	188.748	188.748	188.748	-64.6954	2.98356	14.3953	9.9972	0.538109	-6.31112	-0.120781	-0.0452074	1.72466	65.3933	-6.53119	0.307763	0	0	0.0465134
58	0	-6.82685	0	0	-7.91877	-0.0199613	30.3656	-0.132701	-0.0229949	-0.070044	-10.4426	-3.51042e-15	-2.64317	0	0	0.00238851	-3.09737	9.53664	4.32106	349.751	384.917	640.78	369.45	369.45	369.45	-14.4309	-63.5821	-5.44718	325.443	358.356	165.213	188.748	188.748	188.748	-64.3142	2.92838	14.3504	9.65572	0.659157	-6.42879	-0.312386	-0.154527	1.6174	109.069	-16.9941	0.557368	0	0	0.075004
59	0	-6.74219	0	0	-7.82595	-0.00433748	30.4347	-0.132267	-0.025661	-0.075839	-10.2999	-2.45306e-15	-2.98783	0	0	0.00171172	-3.08795	9.8046	4.5824	348.101	384.912	640.506	369.631	369.631	369.631	-14.3813	-63.1789	-5.41577	319.674	358.595	165.027	188.748	188.748	188.748	-63.8991	2.87836	14.3146	9.34172	0.76215	-6.49678	-0.503497	-0.27138	1.50697	154.877	-30.4118	0.830502	0	0	0.0947958
60	0	-6.68924	0	0	-7.76669	0.00209427	30.463	-0.131928	-0.0244963	-0.0756697	-10.1468	2.03012e-15	-2.95841	0	0	0.000979728	-3.05213	10.0504	4.74902	346.416	384.896	640.252	369.701	369.702	369.701	-14.3466	-62.7393	-5.37954	313.832	358.827	164.877	188.748	188.748	188.748	-63.4492	2.83587	14.2899	9.08339	0.800227	-6.4398	-0.406149	-0.245852	1.54569	135.1	-22.8058	0.542406	0	0	0.069487
61	0	-6.66635	0	0	-7.74006	0.00210156	30.4631	-0.131545	-0.021482	-0.0725604	-9.97007	0	-2.7385	0	0	0.000347658	-2.99274	10.2784	4.8411	344.732	384.866	640.02	369.683	369.683	369.683	-14.3267	-62.2611	-5.34068	307.921	359.056	164.762	188.748	188.748	188.748	-62.9622	2.79868	14.2774	8.87261	0.786582	-6.28347	-0.164235	-0.155544	1.65919	83.5451	-7.28009	-0.0216554	0	0	0.037105
62	0	-6.66852	0	0	-7.7431	0.00358417	30.4696	-0.131048	-0.0196653	-0.0711918	-9.76923	-1.94553e-15	-2.61951	0	0	-0.000114039	-2.92062	10.5009	4.91878	343.138	384.828	639.815	369.658	369.658	369.658	-14.3194	-61.7422	-5.30329	301.959	359.29	164.673	188.748	188.748	188.748	-62.4352	2.76192	14.2776	8.67997	0.769107	-6.11337	-0.00122435	-0.110788	1.73133	51.577	-0.986711	-0.383408	0	0	0.021641
63	0	-6.69232	0	0	-7.7738	0.0120696	30.507	-0.130538	-0.0196379	-0.0723266	-9.55977	-3.00289e-15	-2.66495	0	0	-0.000435096	-2.84082	10.7258	5.02332	341.701	384.785	639.636	369.69	369.69	369.69	-14.3234	-61.18	-5.27024	295.956	359.538	164.603	188.748	188.748	188.748	-61.8652	2.72213	14.291	8.4843	0.777496	-5.9893	0.0441766	-0.124424	1.74272	46.1036	-4.12632	-0.47419	0	0	0.0193869
64	0	-6.73709	0	0	-7.83193	0.0289718	30.5815	-0.130135	-0.0205075	-0.0746451	-9.35421	2.62224e-15	-2.7989	0	0	-0.000677449	-2.75083	10.9539	5.16313	340.45	384.735	639.476	369.799	369.799	369.799	-14.3392	-60.5721	-5.24236	289.913	359.8	164.552	188.748	188.748	188.748	-61.2496	2.67823	14.3184	8.28054	0.811528	-5.92471	0.0324598	-0.16055	1.72523	51.1692	-9.41102	-0.462393	0	0	0.0221805
65	0	-6.80371	0	0	-7.9184	0.0535469	30.6896	-0.129975	-0.021523	-0.0768735	-9.16016	-8.45884e-16	-2.95633	0	0	-0.000890668	-2.64526	11.182	5.32896	339.392	384.678	639.326	369.979	369.979	369.978	-14.3677	-59.9159	-5.21917	283.823	360.073	164.524	188.748	188.748	188.748	-60.5859	2.63059	14.3606	8.07324	0.856051	-5.90876	0.0225804	-0.186633	1.70946	52.9567	-12.0975	-0.497878	0	0	0.0232509
66	0	-6.89341	0	0	-8.03457	0.0850269	30.8276	-0.130113	-0.0222673	-0.0784865	-8.97362	-1.77636e-15	-3.10249	0	0	-0.00109705	-2.5204	11.4061	5.51066	338.538	384.611	639.179	370.218	370.218	370.218	-14.4103	-59.2083	-5.19982	277.684	360.356	164.522	188.748	188.748	188.748	-59.8712	2.57996	14.4184	7.86837	0.896644	-5.92895	0.0390239	-0.18742	1.70979	46.5022	-10.9915	-0.637448	0	0	0.0199173
67	0	-7.00733	0	0	-8.18202	0.123479	30.9957	-0.130606	-0.0229404	-0.079701	-8.79108	-1.01506e-15	-3.26283	0	0	-0.00128962	-2.37614	11.6227	5.70429	337.906	384.537	639.033	370.511	370.511	370.511	-14.4684	-58.446	-5.18341	271.494	360.644	164.552	188.748	188.748	188.748	-59.1022	2.52697	14.4926	7.66964	0.926505	-5.97972	0.0690123	-0.171397	1.71927	35.3091	-8.05185	-0.858873	0	0	0.0141808
68	0	-7.14684	0	0	-8.36298	0.169485	31.196	-0.131466	-0.0237239	-0.0809135	-8.60452	2.96059e-15	-3.46208	0	0	-0.00146088	-2.21477	11.8281	5.90929	337.525	384.456	638.886	370.851	370.851	370.851	-14.5438	-57.625	-5.16895	265.256	360.936	164.618	188.748	188.748	188.748	-58.2749	2.47242	14.5846	7.48001	0.943074	-6.05855	0.0906971	-0.156726	1.72213	24.2855	-5.72429	-1.13311	0	0	0.00865218
69	0	-7.31435	0	0	-8.58079	0.223391	31.4296	-0.132652	-0.0248436	-0.0824078	-8.39853	2.53765e-15	-3.7278	0	0	-0.00160639	-2.03835	12.0175	6.12242	337.42	384.372	638.739	371.221	371.221	371.221	-14.639	-56.7406	-5.15513	258.971	361.227	164.727	188.748	188.748	188.748	-57.385	2.4176	14.6961	7.30536	0.941665	-6.15933	0.0907303	-0.15187	1.71278	16.4145	-4.84017	-1.43817	0	0	0.00461229
70	0	-7.51365	0	0	-8.84037	0.284819	31.6944	-0.134158	-0.026109	-0.0838969	-8.15912	1.18424e-15	-4.04513	0	0	-0.00174888	-1.84756	12.1843	6.33445	337.61	384.288	638.588	371.597	371.597	371.597	-14.7576	-55.7873	-5.13998	252.644	361.513	164.887	188.748	188.748	188.748	-56.4271	2.36449	14.8296	7.15571	0.912239	-6.27006	0.0786116	-0.150556	1.70451	9.3087	-3.91966	-1.82249	0	0	0.00139546
71	0	-7.75023	0	0	-9.14848	0.352873	31.9859	-0.135861	-0.0274393	-0.0852494	-7.86109	-4.22942e-15	-4.40598	0	0	-0.00189933	-1.6423	12.3203	6.53214	338.111	384.21	638.433	371.954	371.954	371.954	-14.9041	-54.7584	-5.12108	246.279	361.788	165.106	188.748	188.748	188.748	-55.3951	2.31574	14.9883	7.04205	0.842785	-6.37569	0.0620537	-0.149261	1.70536	1.58784	-2.44526	-2.31484	0	0	-0.000734499
72	0	-8.03138	0	0	-9.51411	0.426438	32.2989	-0.13768	-0.0285868	-0.0860788	-7.48792	-1.35341e-15	-4.78312	0	0	-0.00206391	-1.42216	12.4168	6.7011	338.938	384.142	638.272	372.279	372.279	372.279	-15.0838	-53.6455	-5.09522	239.88	362.045	165.396	188.748	188.748	188.748	-54.2813	2.27461	15.1761	6.97335	0.722257	-6.45975	0.0593169	-0.14033	1.71922	-10.578	0.48411	-2.96135	0	0	-0.000828478
73	0	-8.36628	0	0	-9.94884	0.504802	32.63	-0.139527	-0.029424	-0.0861275	-7.03422	0	-5.15812	0	0	-0.00222775	-1.18727	12.4657	6.83087	340.108	384.092	638.104	372.57	372.57	372.57	-15.3031	-52.4383	-5.05845	233.456	362.276	165.763	188.748	188.748	188.748	-53.0758	2.24486	15.3977	6.95399	0.542106	-6.50885	0.0841872	-0.118506	1.74731	-29.9391	5.26238	-3.78479	0	0	0.00384143
74	0	-8.76587	0	0	-10.467	0.588018	32.9788	-0.141368	-0.0302654	-0.0858023	-6.514	3.72189e-15	-5.55173	0	0	-0.00234392	-0.938341	12.4597	6.91824	341.649	384.069	637.928	372.839	372.839	372.839	-15.5687	-51.1244	-5.00582	227.016	362.474	166.213	188.748	188.748	188.748	-51.7672	2.23079	15.6581	6.98346	0.296897	-6.51849	0.122744	-0.0991944	1.77024	-52.8458	8.89318	-4.71326	0	0	0.0143946
75	0	-9.24291	0	0	-11.0857	0.67659	33.347	-0.143205	-0.0313527	-0.0854586	-5.96281	1.69177e-15	-5.9737	0	0	-0.00239354	-0.675154	12.3927	6.96446	343.589	384.084	637.739	373.098	373.098	373.098	-15.8881	-49.6895	-4.93111	220.572	362.632	166.75	188.748	188.748	188.748	-50.342	2.23735	15.9631	7.06073	-0.0183212	-6.49321	0.165601	-0.072609	1.78859	-76.7007	12.7089	-5.67522	0	0	0.0318667
76	0	-9.81173	0	0	-11.8247	0.770906	33.7357	-0.145109	-0.033099	-0.0856643	-5.4397	2.36848e-15	-6.44525	0	0	-0.00240423	-0.398188	12.259	6.97266	345.956	384.149	637.537	373.355	373.355	373.355	-16.2689	-48.1176	-4.82662	214.135	362.743	167.378	188.748	188.748	188.748	-48.7855	2.27024	16.3184	7.18723	-0.403752	-6.44475	0.201847	-0.0296499	1.81017	-98.3565	18.1126	-6.56338	0	0	0.0564504
77	0	-10.4876	0	0	-12.7049	0.87072	34.1431	-0.147177	-0.0356027	-0.0865747	-5.02162	-3.38354e-16	-6.95011	0	0	-0.00251357	-0.110374	12.0531	6.94579	348.773	384.276	637.323	373.616	373.616	373.616	-16.7187	-46.3925	-4.68322	207.716	362.795	168.106	188.748	188.748	188.748	-47.0825	2.33558	16.7299	7.36627	-0.850805	-6.38548	0.234299	0.0147183	1.83113	-118.192	23.06	-7.28076	0	0	0.0859229
78	0	-11.2854	0	0	-13.7476	0.975161	34.5651	-0.149648	-0.0386849	-0.088105	-4.81112	2.36848e-15	-7.4388	0	0	-0.00303223	0.185107	11.7703	6.88756	352.057	384.477	637.099	373.891	373.891	373.891	-17.2434	-44.4984	-4.49074	201.324	362.779	168.947	188.748	188.748	188.748	-45.2186	2.43936	17.203	7.60043	-1.34749	-6.32353	0.276809	0.0455051	1.84493	-139.376	25.6283	-7.74216	0	0	0.119107
79	0	-12.2177	0	0	-14.9715	1.08318	34.9971	-0.152641	-0.0426113	-0.0907399	-4.90634	-3.38354e-16	-7.89819	0	0	-0.00438531	0.487434	11.4075	6.80519	355.823	384.761	636.865	374.193	374.193	374.193	-17.8469	-42.4217	-4.23865	194.973	362.683	169.921	188.748	188.748	188.748	-43.1814	2.58648	17.7415	7.88975	-1.8841	-6.26403	0.319272	0.0607572	1.85336	-159.099	25.5924	-7.76567	0	0	0.153158
80	0	-13.2932	0	0	-16.3911	1.19299	35.4315	-0.156269	-0.0474006	-0.0950602	-5.40482	1.69177e-15	-8.2896	0	0	-0.00717859	0.798181	10.9632	6.70746	360.081	385.138	636.619	374.539	374.539	374.539	-18.529	-40.1529	-3.91677	188.679	362.499	171.057	188.748	188.748	188.748	-40.9624	2.78006	18.3468	8.233	-2.45245	-6.20703	0.34255	0.0657164	1.85378	-172.648	23.6129	-7.16558	0	0	0.183857
81	0	-14.5152	0	0	-18.0131	1.30112	35.8546	-0.160568	-0.0528247	-0.101022	-6.38882	1.01506e-15	-8.55529	0	0	-0.012125	1.11969	10.4368	6.60027	364.827	385.613	636.362	374.94	374.94	374.94	-19.2839	-37.6886	-3.51646	182.465	362.222	172.396	188.748	188.748	188.748	-38.5584	3.02026	19.0168	8.632	-3.0423	-6.1449	0.342998	0.0661588	1.84526	-179.15	20.0791	-5.83406	0	0	0.209425
82	0	-15.8804	0	0	-19.8331	1.4019	36.2448	-0.165482	-0.0584652	-0.108659	-7.91447	2.36848e-15	-8.6277	0	0	-0.0198484	1.45381	9.82796	6.48512	370.047	386.189	636.094	375.402	375.402	375.402	-20.0987	-35.0344	-3.03268	176.363	361.853	173.991	188.748	188.748	188.748	-35.9743	3.3027	19.7436	9.09397	-3.63981	-6.06437	0.314967	0.0666298	1.82897	-176.953	15.3472	-3.73795	0	0	0.227008
83	0	-17.3777	0	0	-21.8323	1.48718	36.572	-0.17101	-0.0634237	-0.116816	-10.0188	-1.18424e-15	-8.40684	0	0	-0.0306702	1.80097	9.13659	6.35845	375.71	386.863	635.823	375.917	375.917	375.917	-20.9514	-32.2064	-2.46656	170.421	361.403	175.904	188.748	188.748	188.748	-33.2239	3.61672	20.5129	9.6316	-4.22777	-5.94766	0.281642	0.0735922	1.80879	-171.767	10.5621	-0.961391	0	0	0.242471
84	0	-18.9874	0	0	-23.975	1.54752	36.8017	-0.177166	-0.0668961	-0.124385	-12.7098	-8.45884e-16	-7.81626	0	0	-0.0443021	2.15957	8.36408	6.21725	381.78	387.631	635.559	376.471	376.471	376.471	-21.8115	-29.2341	-1.82771	164.707	360.898	178.194	188.748	188.748	188.748	-30.3322	3.94456	21.3024	10.2593	-4.78531	-5.78229	0.273444	0.0925035	1.79477	-170.575	7.21555	2.34251	0	0	0.2663
85	0	-20.681	0	0	-26.2082	1.57366	36.9008	-0.183548	-0.0685523	-0.130471	-15.9213	2.03012e-15	-6.83877	0	0	-0.0595241	2.52577	7.51422	6.06568	388.226	388.483	635.318	377.047	377.047	377.047	-22.6412	-26.1605	-1.13519	159.316	360.376	180.914	188.748	188.748	188.748	-27.3356	4.26247	22.0828	10.9871	-5.28861	-5.5715	0.276817	0.10908	1.78211	-170.789	3.51373	6.09836	0	0	0.29368
86	0	-22.4231	0	0	-28.4641	1.5572	36.8385	-0.189627	-0.0682557	-0.134313	-19.5383	2.70683e-15	-5.49479	0	0	-0.0743106	2.89555	6.59249	5.91167	395.014	389.409	635.115	377.634	377.634	377.634	-23.3991	-23.0423	-0.417189	154.363	359.888	184.094	188.748	188.748	188.748	-24.2826	4.54291	22.8186	11.8192	-5.71876	-5.32771	0.273756	0.109124	1.76303	-168.832	-2.51968	10.1945	0	0	0.316492
87	0	-24.1739	0	0	-30.6643	1.49127	36.5876	-0.195222	-0.0658989	-0.134823	-23.4401	1.35341e-15	-3.83723	0	0	-0.08624	3.26641	5.60513	5.76211	402.107	390.393	634.968	378.215	378.215	378.215	-24.0434	-19.9469	0.291089	149.984	359.489	187.733	188.748	188.748	188.748	-21.232	4.75814	23.4711	12.7543	-6.07044	-5.06254	0.27609	0.102728	1.73963	-168.185	-9.18995	14.4345	0	0	0.341682
88	0	-25.892	0	0	-32.7277	1.37193	36.1292	-0.200325	-0.0617538	-0.13145	-27.4839	1.35341e-15	-1.99306	0	0	-0.0928948	3.63624	4.55919	5.62476	409.466	391.42	634.894	378.775	378.775	378.775	-24.5374	-16.9488	0.95206	146.321	359.237	191.796	188.748	188.748	188.748	-18.251	4.88539	24.0015	13.7855	-6.34887	-4.78765	0.296393	0.106723	1.72003	-172.221	-13.8767	18.6545	0	0	0.37758
89	0	-27.5359	0	0	-34.5789	1.19892	35.4548	-0.205061	-0.0563064	-0.12398	-31.5053	2.70683e-15	-0.150915	0	0	-0.0924326	4.00064	3.46265	5.51143	417.057	392.47	634.915	379.299	379.299	379.299	-24.853	-14.124	1.5318	143.519	359.179	196.211	188.748	188.748	188.748	-15.4114	4.91227	24.3755	14.9002	-6.56108	-4.51879	0.334104	0.119864	1.70224	-181.685	-16.7325	22.7415	0	0	0.426214
90	0	-29.066	0	0	-36.1552	0.97583	34.5678	-0.209278	-0.0505311	-0.113061	-35.2895	-2.70683e-15	1.42448	0	0	-0.0840938	4.35301	2.32405	5.43685	424.85	393.527	635.056	379.769	379.769	379.769	-24.9731	-11.5445	2.00571	141.711	359.347	200.872	188.748	188.748	188.748	-12.7861	4.84018	24.5671	16.0826	-6.71294	-4.27538	0.362887	0.126021	1.67566	-191.328	-20.3002	26.6582	0	0	0.474899
91	0	-30.4459	0	0	-37.4119	0.709278	33.4821	-0.212957	-0.0452277	-0.0994805	-38.6308	2.70683e-15	2.48167	0	0	-0.0685996	4.68704	1.15132	5.41147	432.812	394.57	635.341	380.159	380.159	380.159	-24.8933	-9.27323	2.36134	141.012	359.755	205.655	188.748	188.748	188.748	-10.4432	4.68392	24.5618	17.3184	-6.81268	-4.07294	0.363826	0.116898	1.63828	-197.433	-25.8046	30.3377	0	0	0.51402
92	0	-31.6423	0	0	-38.3245	0.408129	32.2212	-0.216088	-0.0412736	-0.0841701	-41.343	0	2.79337	0	0	-0.0481021	4.99858	-0.0490267	5.43592	440.9	395.58	635.793	380.443	380.443	380.443	-24.621	-7.36062	2.59881	141.517	360.393	210.424	188.748	188.748	188.748	-8.44212	4.46847	24.3585	18.5986	-6.87224	-3.91688	0.336582	0.0963393	1.59645	-199.754	-32.9178	33.7978	0	0	0.542508
93	0	-32.6259	0	0	-38.8881	0.0829642	30.8186	-0.218461	-0.0391989	-0.0680638	-43.2633	2.70683e-15	2.23196	0	0	-0.0256022	5.28566	-1.27192	5.50067	449.06	396.539	636.429	380.594	380.594	380.594	-24.1752	-5.84226	2.72945	143.296	361.228	215.05	188.748	188.748	188.748	-6.82877	4.22442	23.9704	19.9186	-6.9055	-3.80289	0.297365	0.0757681	1.55475	-200.704	-40.1728	37.0598	0	0	0.565904
94	0	-33.3719	0	0	-39.1148	-0.254406	29.3178	-0.219805	-0.0393203	-0.0518253	-44.2828	2.70683e-15	0.784451	0	0	-0.00421913	5.54708	-2.51297	5.59055	457.237	397.428	637.265	380.592	380.592	380.592	-23.5855	-4.73844	2.77291	146.392	362.206	219.412	188.748	188.748	188.748	-5.63348	3.98313	23.4237	21.2753	-6.92679	-3.72208	0.266159	0.0598035	1.51728	-203.24	-47.0904	40.1838	0	0	0.59111
95	0	-33.8614	0	0	-39.0303	-0.591262	27.773	-0.219401	-0.0414314	-0.0362417	-44.32	5.41366e-15	-1.40704	0	0	0.0137459	5.78185	-3.76752	5.69032	465.375	398.231	638.309	380.426	380.426	380.426	-22.8905	-4.0546	2.75389	150.83	363.258	223.41	188.748	188.748	188.748	-4.8697	3.77284	22.7565	22.6637	-6.95037	-3.66514	0.249689	0.0397345	1.48407	-207.059	-54.8809	43.1265	0	0	0.615885
96	0	-34.0843	0	0	-38.6697	-0.914798	26.246	-0.216669	-0.0448633	-0.0218848	-43.3771	5.41366e-15	-4.06467	0	0	0.0272994	5.99042	-5.03025	5.78743	473.428	398.935	639.567	380.096	380.096	380.096	-22.1352	-3.78257	2.69786	156.608	364.302	226.964	188.748	188.748	188.748	-4.53451	3.61539	22.0145	24.0751	-6.99064	-3.62309	0.246303	0.0138467	1.45548	-210.464	-63.1566	45.6659	0	0	0.633177
97	0	-34.0415	0	0	-38.0736	-1.21291	24.8019	-0.2111	-0.0486517	-0.009419	-41.5243	8.12049e-15	-6.82494	0	0	0.0367378	6.17494	-6.29499	5.8725	481.354	399.527	641.037	379.615	379.615	379.615	-21.3675	-3.9028	2.62707	163.707	365.252	230.014	188.748	188.748	188.748	-4.61061	3.52425	21.2472	25.4978	-7.05994	-3.58626	0.254165	-0.0122633	1.43	-211.899	-70.4979	47.5098	0	0	0.636405
98	0	-33.7467	0	0	-37.2847	-1.47514	23.5026	-0.202831	-0.0517645	0.000830088	-38.9353	-2.70683e-15	-9.309	0	0	0.0431531	6.33833	-7.55486	5.93956	489.119	399.998	642.712	379	379	379	-20.6337	-4.38679	2.55718	172.082	366.03	232.521	188.748	188.748	188.748	-5.0694	3.50381	20.5019	26.9183	-7.16598	-3.54398	0.275365	-0.0350547	1.40585	-211.743	-75.941	48.3086	0	0	0.626073
99	0	-33.225	0	0	-36.3454	-1.69327	22.4016	-0.192347	-0.0532683	0.00840627	-35.8351	-2.70683e-15	-11.185	0	0	0.0476905	6.48352	-8.80213	5.98683	496.696	400.341	644.581	378.273	378.272	378.272	-19.9745	-5.20016	2.49586	181.673	366.572	234.459	188.748	188.748	188.748	-5.87478	3.55044	19.82	28.3219	-7.31087	-3.48771	0.305633	-0.0493683	1.38516	-209.398	-78.6593	47.7889	0	0	0.601632
100	0	-32.5108	0	0	-35.2963	-1.86186	21.5382	-0.180177	-0.0526024	0.0130203	-32.4475	-4.06024e-15	-12.23	0	0	0.0509062	6.61222	-10.0285	6.01565	504.063	400.55	646.63	377.453	377.453	377.453	-19.4208	-6.3055	2.44275	192.409	366.837	235.819	188.748	188.748	188.748	-6.98684	3.65415	19.2327	29.6932	-7.49002	-3.41378	0.330484	-0.0452149	1.37146	-202.501	-77.242	45.7826	0	0	0.559193
101	0	-31.6442	0	0	-34.1746	-1.9788	20.9331	-0.167215	-0.0494025	0.0145197	-29.0078	4.06024e-15	-12.3298	0	0	0.05276	6.7238	-11.226	6.02644	511.197	400.62	648.844	376.56	376.56	376.56	-18.991	-7.66492	2.39038	204.206	366.805	236.603	188.748	188.748	188.748	-8.3649	3.80027	18.7589	31.0183	-7.69158	-3.32005	0.33446	-0.0273079	1.36762	-188.957	-72.6234	42.236	0	0	0.49681
102	0	-30.6671	0	0	-33.0139	-2.04534	20.5866	-0.154353	-0.0438451	0.0130601	-25.7208	0	-11.5101	0	0	0.0528117	6.81619	-12.3874	6.01471	518.072	400.545	651.205	375.613	375.613	375.613	-18.6896	-9.24206	2.3266	216.977	366.488	236.825	188.748	188.748	188.748	-9.96975	3.9717	18.4041	32.2861	-7.89842	-3.20006	0.315355	0.00138443	1.37396	-169.38	-65.4212	37.3682	0	0	0.42067
103	0	-29.6203	0	0	-31.843	-2.06598	20.4788	-0.142498	-0.0361665	0.00912877	-22.7591	4.06024e-15	-9.87828	0	0	0.0507399	6.88663	-13.5066	5.97052	524.654	400.321	653.692	374.638	374.638	374.638	-18.5076	-11.0035	2.23782	230.637	365.921	236.509	188.748	188.748	188.748	-11.7652	4.15133	18.1606	33.4884	-8.09024	-3.0425	0.285188	0.040323	1.3868	-147.085	-55.2479	31.4744	0	0	0.343242
104	0	-28.5404	0	0	-30.6855	-2.04789	20.5733	-0.132224	-0.0271208	0.00305501	-20.2317	-4.06024e-15	-7.64469	0	0	0.0466158	6.93162	-14.5784	5.88152	530.91	399.944	656.28	373.663	373.663	373.663	-18.4241	-12.9198	2.11236	245.101	365.157	235.684	188.748	188.748	188.748	-13.7191	4.32424	18.01	34.6188	-8.24519	-2.83577	0.254009	0.0838908	1.40342	-124.216	-42.2965	25.0229	0	0	0.271384
105	0	-27.4583	0	0	-29.5591	-2.00023	20.8217	-0.124255	-0.017293	-0.004401	-18.2299	2.70683e-15	-5.03358	0	0	0.0411138	6.94759	-15.5981	5.73604	536.807	399.41	658.944	372.717	372.717	372.717	-18.4092	-14.9657	1.94287	260.291	364.269	234.387	188.748	188.748	188.748	-15.8036	4.47907	17.925	35.6723	-8.34079	-2.57166	0.228436	0.111602	1.41735	-102.636	-29.3822	18.4706	0	0	0.208668
106	0	-26.3984	0	0	-28.4758	-1.93313	21.17	-0.119053	-0.00743367	-0.0125268	-16.7862	-2.70683e-15	-2.29372	0	0	0.0352215	6.93418	-16.5612	5.52556	542.32	398.718	661.649	371.836	371.836	371.836	-18.4274	-17.1206	1.72825	276.139	363.335	232.659	188.748	188.748	188.748	-17.9955	4.6092	17.8728	36.6443	-8.35846	-2.2471	0.220131	0.0991898	1.42012	-85.4224	-20.5806	12.2472	0	0	0.160337
107	0	-25.3776	0	0	-27.4416	-1.85635	21.5666	-0.116782	0.00180837	-0.0208733	-15.8731	4.06024e-15	0.342179	0	0	0.0299077	6.89745	-17.4629	5.24893	547.433	397.872	664.357	371.058	371.058	371.058	-18.4414	-19.3682	1.4746	292.587	362.436	230.541	188.748	188.748	188.748	-20.2765	4.71322	17.8181	37.5294	-8.29071	-1.86911	0.258917	0.0536464	1.39532	-79.1632	-15.4684	6.51976	0	0	0.136342
108	0	-24.4056	0	0	-26.4581	-1.77817	21.9681	-0.11675	0.00949848	-0.0297435	-15.357	0	2.6314	0	0	0.0257847	6.84634	-18.2971	4.92055	552.152	396.876	667.027	370.405	370.405	370.405	-18.416	-21.6958	1.19431	309.589	361.65	228.08	188.748	188.748	188.748	-22.632	4.7942	17.7268	38.3192	-8.14503	-1.46726	0.35726	0.0317825	1.34358	-85.9817	-6.50422	1.40951	0	0	0.131368
109	0	-23.4872	0	0	-25.5237	-1.70534	22.3401	-0.117827	0.0147906	-0.040136	-15.0491	2.03012e-15	4.3631	0	0	0.0230469	6.78362	-19.0571	4.56909	556.504	395.739	669.628	369.853	369.853	369.853	-18.3212	-24.0934	0.902861	327.105	361.047	225.327	188.748	188.748	188.748	-25.0504	4.85678	17.5687	39.0034	-7.93699	-1.09251	0.415137	0.0385184	1.30331	-85.7944	5.77677	-3.31154	0	0	0.11001
110	0	-22.6245	0	0	-24.6357	-1.6438	22.6529	-0.119725	0.0171478	-0.0520493	-14.8464	-2.03012e-15	5.38334	0	0	0.0216589	6.70786	-19.7385	4.2145	560.502	394.467	672.136	369.368	369.368	369.368	-18.1337	-26.5525	0.615102	345.097	360.683	222.345	188.748	188.748	188.748	-27.5216	4.90406	17.3201	39.5788	-7.67952	-0.779792	0.401347	0.0497489	1.29001	-72.9424	15.7992	-7.53503	0	0	0.0739453
111	0	-21.8189	0	0	-23.7919	-1.59873	22.881	-0.12181	0.0162701	-0.0656908	-14.6283	-3.38354e-15	5.59841	0	0	0.0211821	6.62008	-20.3414	3.8562	564.139	393.066	674.522	368.936	368.936	368.936	-17.8385	-29.065	0.343735	363.519	360.595	219.205	188.748	188.748	188.748	-30.0359	4.93704	16.9658	40.0534	-7.37934	-0.527484	0.280193	0.0542769	1.31627	-39.0949	20.5528	-11.1565	0	0	0.0269912
112	0	-21.0721	0	0	-22.9916	-1.57483	23.0017	-0.123827	0.0121553	-0.0807851	-14.3292	0	4.99171	0	0	0.0209208	6.52741	-20.8711	3.46546	567.375	391.543	676.745	368.586	368.586	368.586	-17.43	-31.6222	0.0979166	382.315	360.804	215.988	188.748	188.748	188.748	-32.5834	4.9543	16.4999	40.4485	-7.03421	-0.283592	0.103358	0.0828089	1.37529	7.26216	24.8225	-14.0281	0	0	-0.0178067
113	0	-20.3868	0	0	-22.2367	-1.57567	22.9975	-0.127086	0.00618286	-0.0943121	-14.0514	-2.03012e-15	3.72482	0	0	0.020287	6.43505	-21.3356	3.00479	570.163	389.906	678.765	368.362	368.362	368.362	-16.9118	-34.2142	-0.116689	401.419	361.308	212.783	188.748	188.748	188.748	-35.1537	4.95328	15.9264	40.7883	-6.63272	0.0202001	0.105846	0.157569	1.39037	17.5914	33.2959	-15.8131	0	0	-0.0318145
114	0	-19.7638	0	0	-21.5305	-1.60066	22.8713	-0.131232	-0.00114137	-0.106225	-13.7532	-2.70683e-15	1.91696	0	0	0.0186712	6.33321	-21.7375	2.47785	572.505	388.167	680.574	368.244	368.244	368.244	-16.2972	-36.83	-0.295751	420.764	362.086	209.672	188.748	188.748	188.748	-37.7364	4.93362	15.2588	41.0784	-6.168	0.380978	0.204413	0.233659	1.37627	8.31739	41.0165	-16.7847	0	0	-0.0348606
115	0	-19.2021	0	0	-20.8778	-1.64526	22.6455	-0.135481	-0.00987973	-0.117506	-13.3674	1.01506e-15	-0.339606	0	0	0.0157972	6.2062	-22.0761	1.91535	574.435	386.339	682.181	368.175	368.175	368.175	-15.6077	-39.4569	-0.437796	440.282	363.1	206.731	188.748	188.748	188.748	-40.3211	4.89622	14.5184	41.3137	-5.6435	0.750232	0.267112	0.264226	1.36543	6.12419	42.7814	-17.3935	0	0	-0.0386965
116	0	-18.7012	0	0	-20.2844	-1.70314	22.3513	-0.139657	-0.0195956	-0.128202	-12.8999	1.69177e-16	-2.8948	0	0	0.0119406	6.04655	-22.352	1.34208	575.985	384.438	683.586	368.113	368.113	368.113	-14.8701	-42.0815	-0.546512	459.901	364.299	204.029	188.748	188.748	188.748	-42.8965	4.8412	13.7329	41.4939	-5.07105	1.09293	0.288379	0.264092	1.36353	11.2161	42.2004	-17.7977	0	0	-0.0429842
117	0	-18.2616	0	0	-19.7563	-1.76746	22.0229	-0.143828	-0.0297541	-0.138007	-12.3901	1.35341e-15	-5.58722	0	0	0.00772554	5.85477	-22.5683	0.771663	577.179	382.479	684.783	368.037	368.037	368.037	-14.1141	-44.6896	-0.631008	479.547	365.621	201.628	188.748	188.748	188.748	-45.4513	4.76757	12.9341	41.6252	-4.46713	1.39664	0.286312	0.244954	1.36368	19.1541	41.2452	-17.9898	0	0	-0.0457838
118	0	-17.8841	0	0	-19.2994	-1.83143	21.6948	-0.148065	-0.0398216	-0.146542	-11.8836	-6.76707e-16	-8.25782	0	0	0.00388251	5.63627	-22.7294	0.21134	578.036	380.479	685.763	367.935	367.935	367.935	-13.3706	-47.267	-0.704917	499.145	366.997	199.578	188.748	188.748	188.748	-47.9739	4.67362	12.1559	41.7174	-3.85197	1.6627	0.277818	0.211759	1.36589	26.1816	39.6439	-17.887	0	0	-0.0452122
119	0	-17.5697	0	0	-18.9183	-1.8886	21.4003	-0.152209	-0.0493746	-0.153836	-11.4017	2.70683e-15	-10.765	0	0	0.00103895	5.39958	-22.8407	-0.334334	578.577	378.455	686.515	367.803	367.803	367.803	-12.669	-49.8003	-0.785158	518.624	368.358	197.922	188.748	188.748	188.748	-50.4537	4.55753	11.4319	41.7812	-3.24673	1.89919	0.264444	0.169988	1.3741	32.8307	36.7006	-17.5117	0	0	-0.0409745
120	0	-17.3191	0	0	-18.6167	-1.93332	21.169	-0.156162	-0.0581485	-0.159809	-10.9637	-2.70683e-15	-12.9953	0	0	-0.00038128	5.15491	-22.9084	-0.862526	578.823	376.425	687.031	367.641	367.641	367.641	-12.0358	-52.2768	-0.89047	537.916	369.634	196.689	188.748	188.748	188.748	-52.8805	4.41762	10.7936	41.827	-2.67084	2.11868	0.254936	0.135062	1.38294	38.0093	33.336	-16.8206	0	0	-0.0349146
121	0	-17.1323	0	0	-18.3965	-1.96092	21.026	-0.159707	-0.0657864	-0.164455	-10.5669	6.76707e-15	-14.8432	0	0	-0.000216326	4.91095	-22.9383	-1.37036	578.799	374.407	687.308	367.449	367.449	367.449	-11.4932	-54.6854	-1.03981	556.96	370.762	195.9	188.748	188.748	188.748	-55.245	4.25283	10.2683	41.8635	-2.14124	2.33244	0.269392	0.123434	1.39369	38.1367	31.4295	-15.8409	0	0	-0.0295599
122	0	-17.0085	0	0	-18.2585	-1.96759	20.9913	-0.162589	-0.0721382	-0.167793	-10.1964	-2.70683e-15	-16.2416	0	0	0.00142802	4.67106	-22.9355	-1.85062	578.534	372.415	687.356	367.213	367.213	367.213	-11.0581	-57.0166	-1.25063	575.698	371.686	195.568	188.748	188.748	188.748	-57.5391	4.0631	9.87807	41.8953	-1.67108	2.5409	0.310035	0.136322	1.40855	32.8821	31.2017	-14.5832	0	0	-0.0253429
123	0	-16.9454	0	0	-18.2019	-1.95027	21.0812	-0.16456	-0.0771089	-0.170182	-9.8315	-5.41366e-15	-17.1485	0	0	0.00422587	4.43277	-22.9034	-2.29139	578.067	370.463	687.195	366.912	366.912	366.912	-10.7415	-59.262	-1.53738	594.077	372.36	195.694	188.748	188.748	188.748	-59.7551	3.84961	9.63854	41.9222	-1.26844	2.73147	0.357888	0.160427	1.43115	26.182	31.5866	-13.1582	0	0	-0.0215094
124	0	-16.94	0	0	-18.2248	-1.90673	21.3066	-0.165147	-0.080858	-0.172267	-9.42647	1.35341e-15	-17.5666	0	0	0.00769893	4.19139	-22.845	-2.6807	577.435	368.564	686.85	366.53	366.53	366.53	-10.5492	-61.4145	-1.91035	612.046	372.751	196.272	188.748	188.748	188.748	-61.8865	3.61501	9.55843	41.942	-0.93635	2.88756	0.390602	0.173251	1.45915	23.1141	30.0919	-11.5992	0	0	-0.0167276
125	0	-16.9883	0	0	-18.3246	-1.83586	21.672	-0.164175	-0.0832974	-0.174311	-8.96262	1.35341e-15	-17.4938	0	0	0.011286	3.94463	-22.7631	-3.01135	576.673	366.729	686.346	366.061	366.061	366.061	-10.4814	-63.4679	-2.37487	629.554	372.837	197.287	188.748	188.748	188.748	-63.9271	3.36328	9.63956	41.9527	-0.674642	2.99954	0.404644	0.170105	1.49286	24.7395	26.833	-9.95476	0	0	-0.0116891
126	0	-17.0859	0	0	-18.498	-1.73771	22.175	-0.161401	-0.0845695	-0.17668	-8.41433	3.38354e-15	-16.9694	0	0	0.0144566	3.69419	-22.661	-3.28168	575.812	364.968	685.702	365.519	365.519	365.519	-10.5334	-65.417	-2.93083	646.548	372.605	198.718	188.748	188.748	188.748	-65.8715	3.09968	9.8769	41.9527	-0.48052	3.06669	0.402341	0.152941	1.53045	31.2356	22.0033	-8.19411	0	0	-0.0068091
127	0	-17.2276	0	0	-18.7408	-1.6134	22.8068	-0.156716	-0.0846516	-0.179505	-7.76846	-3.38354e-15	-16.0333	0	0	0.0168018	3.44496	-22.5425	-3.49484	574.877	363.293	684.934	364.93	364.93	364.93	-10.6964	-67.2575	-3.57266	662.972	372.06	200.532	188.748	188.748	188.748	-67.715	2.83054	10.2592	41.9413	-0.348793	3.09476	0.393536	0.13659	1.57012	41.2275	17.7512	-6.39302	0	0	-0.00268258
128	0	-17.4078	0	0	-19.0481	-1.46488	23.554	-0.150274	-0.0835015	-0.182511	-7.03449	-4.73695e-15	-14.7383	0	0	0.0180648	3.20152	-22.4107	-3.65523	573.892	361.713	684.057	364.327	364.327	364.327	-10.9584	-68.9858	-4.28946	678.767	371.213	202.689	188.748	188.748	188.748	-69.4538	2.56299	10.77	41.917	-0.270893	3.08888	0.408712	0.145115	1.60357	48.2332	17.6012	-4.59696	0	0	0.00058619
129	0	-17.6197	0	0	-19.4139	-1.29424	24.4019	-0.142108	-0.0814354	-0.186012	-6.20719	0	-13.1831	0	0	0.0182129	2.96342	-22.2672	-3.76263	572.887	360.233	683.094	363.73	363.73	363.73	-11.3053	-70.5992	-5.06567	693.875	370.088	205.14	188.748	188.748	188.748	-71.0849	2.30488	11.3882	41.8756	-0.234557	3.04286	0.427999	0.160871	1.62611	56.5907	18.9237	-2.86669	0	0	0.00451364
130	0	-17.8554	0	0	-19.8307	-1.1038	25.3346	-0.132016	-0.0789338	-0.190803	-5.25506	-6.76707e-16	-11.4878	0	0	0.0174341	2.72845	-22.1128	-3.81571	571.891	358.86	682.068	363.148	363.148	363.148	-11.7217	-72.0957	-5.88202	708.236	368.721	207.826	188.748	188.748	188.748	-72.6064	2.06435	12.09	41.813	-0.227306	2.9463	0.422119	0.164842	1.6452	72.8925	19.052	-1.19731	0	0	0.0105278
131	0	-18.1069	0	0	-20.2901	-0.896756	26.3323	-0.120114	-0.0763762	-0.19699	-4.1716	-1.01506e-15	-9.76431	0	0	0.0160065	2.49696	-21.9486	-3.81823	570.927	357.598	680.999	362.598	362.598	362.599	-12.1915	-73.4744	-6.71731	721.79	367.149	210.682	188.748	188.748	188.748	-74.0171	1.84892	12.85	41.728	-0.236551	2.79607	0.394764	0.164641	1.66508	96.3835	19.5574	0.4429	0	0	0.0192693
132	0	-18.3664	0	0	-20.7822	-0.677219	27.3715	-0.106637	-0.0737349	-0.204352	-2.95837	-3.38354e-15	-8.08039	0	0	0.0141904	2.27085	-21.7763	-3.77863	570.011	356.451	679.899	362.106	362.106	362.106	-12.6991	-74.7348	-7.55017	734.472	365.417	213.636	188.748	188.748	188.748	-75.3163	1.66475	13.6432	41.6209	-0.247461	2.59505	0.356915	0.166702	1.68566	124.133	21.8858	2.05696	0	0	0.0306289
133	0	-18.6258	0	0	-21.2953	-0.449968	28.4266	-0.0918587	-0.0712902	-0.212797	-1.61718	5.0753e-16	-6.52315	0	0	0.012321	2.05197	-21.5976	-3.70725	569.154	355.421	678.779	361.699	361.699	361.699	-13.2291	-75.877	-8.36048	746.215	363.573	216.609	188.748	188.748	188.748	-76.5039	1.51606	14.4455	41.4932	-0.243654	2.34795	0.309805	0.165992	1.6929	155.664	25.0962	3.66389	0	0	0.0443268
134	0	-18.8775	0	0	-21.8164	-0.220367	29.4713	-0.0761111	-0.0691392	-0.222103	-0.154278	0	-5.14865	0	0	0.0106506	1.84276	-21.4142	-3.61564	568.365	354.508	677.649	361.4	361.4	361.4	-13.7672	-76.9014	-9.13071	756.955	361.665	219.519	188.748	188.748	188.748	-77.5794	1.4045	15.2352	41.347	-0.213449	2.06234	0.247896	0.158465	1.68572	191.45	28.1559	5.27336	0	0	0.0601367
135	0	-19.1145	0	0	-22.3312	0.00555763	30.4783	-0.0599272	-0.0671839	-0.231541	1.4025	-3.89107e-15	-3.97866	0	0	0.00927963	1.64687	-21.2281	-3.51754	567.646	353.713	676.51	361.218	361.218	361.218	-14.2996	-77.8084	-9.84711	766.624	359.74	222.278	188.748	188.748	188.748	-78.5421	1.32873	15.9938	41.1861	-0.153342	1.75156	0.179071	0.153324	1.6629	228.653	32.2857	6.84607	0	0	0.0761763
136	0	-19.3314	0	0	-22.8249	0.221421	31.4211	-0.0438751	-0.0653707	-0.240559	3.01627	-1.18424e-15	-3.02505	0	0	0.00821246	1.46744	-21.0408	-3.42755	566.994	353.034	675.366	361.149	361.149	361.149	-14.8136	-78.5983	-10.5001	775.162	357.844	224.799	188.748	188.748	188.748	-79.3904	1.2845	16.7063	41.0156	-0.0674373	1.43	0.111478	0.156824	1.62726	264.293	38.1256	8.32937	0	0	0.0890345
137	0	-19.5244	0	0	-23.2836	0.420819	32.2751	-0.0285526	-0.0636763	-0.248352	4.63442	2.53765e-16	-2.28907	0	0	0.00737089	1.30584	-20.8538	-3.35973	566.401	352.466	674.218	361.168	361.168	361.168	-15.2981	-79.2701	-11.084	782.512	356.02	226.993	188.748	188.748	188.748	-80.1216	1.26515	17.3612	40.8429	0.0361681	1.10825	0.0333442	0.160445	1.58705	299.599	43.9629	9.69129	0	0	0.0955543
138	0	-19.6928	0	0	-23.6956	0.597227	33.0172	-0.0145756	-0.0621828	-0.254516	6.18508	-1.14194e-15	-1.76997	0	0	0.00664888	1.16369	-20.6685	-3.33113	565.854	352.006	673.066	361.245	361.245	361.245	-15.7432	-79.822	-11.5967	788.628	354.307	228.776	188.748	188.748	188.748	-80.731	1.26218	17.9507	40.6803	0.151994	0.798658	-0.0707149	0.151799	1.55578	337.333	47.4886	10.9019	0	0	0.0927686
139	0	-19.8398	0	0	-24.0533	0.743816	33.6244	-0.00312	-0.0604681	-0.257548	7.5257	-9.72767e-16	-1.40804	0	0	0.005856	1.04505	-20.4873	-3.36454	565.323	351.65	671.904	361.365	361.365	361.365	-16.1407	-80.2507	-12.0391	793.473	352.736	230.069	188.748	188.748	188.748	-81.2128	1.26612	18.4702	40.5447	0.284665	0.524177	-0.161175	0.145637	1.53649	367.635	50.9942	11.8151	0	0	0.0757829
140	0	-19.9712	0	0	-24.3536	0.855039	34.0793	0.0043802	-0.0578262	-0.255791	8.47568	-1.60718e-15	-1.10316	0	0	0.00488249	0.95309	-20.3118	-3.47952	564.782	351.391	670.725	361.517	361.517	361.517	-16.4855	-80.5519	-12.4133	797.03	351.334	230.807	188.748	188.748	188.748	-81.5602	1.26834	18.9179	40.4501	0.448406	0.312297	-0.185169	0.138313	1.51574	377.008	54.2476	12.263	0	0	0.049354
141	0	-20.0937	0	0	-24.5991	0.928827	34.3784	0.00702166	-0.0540663	-0.248568	8.89848	-4.22942e-16	-0.793999	0	0	0.00383599	0.888281	-20.14	-3.67949	564.216	351.223	669.529	361.688	361.688	361.688	-16.7763	-80.7208	-12.721	799.306	350.119	230.94	188.748	188.748	188.748	-81.7669	1.26348	19.2948	40.3945	0.64711	0.182825	-0.132855	0.1283	1.49003	361.978	56.6014	12.1983	0	0	0.0290936
142	0	-20.2138	0	0	-24.7983	0.967058	34.5325	0.00478091	-0.0497038	-0.236767	8.74081	1.05736e-16	-0.484294	0	0	0.00292378	0.848529	-19.9661	-3.94945	563.628	351.141	668.324	361.854	361.854	361.854	-17.0159	-80.7534	-12.9626	800.337	349.102	230.441	188.748	188.748	188.748	-81.8281	1.25043	19.6037	40.3543	0.852232	0.141502	-0.0500443	0.112966	1.46642	332.427	55.9139	11.7185	0	0	0.0276056
143	0	-20.3391	0	0	-24.9639	0.973478	34.5583	-0.00201085	-0.0453298	-0.221582	7.98694	-1.1208e-15	-0.194868	0	0	0.00226626	0.831933	-19.7831	-4.26839	563.023	351.137	667.117	361.985	361.985	361.985	-17.2097	-80.6469	-13.1368	800.186	348.289	229.308	188.748	188.748	188.748	-81.7413	1.2314	19.8478	40.2947	1.00209	0.183446	-0.0064262	0.0845125	1.44439	303.974	48.8063	10.9882	0	0	0.0438831
144	0	-20.4803	0	0	-25.112	0.950979	34.4678	-0.0133695	-0.0410877	-0.203538	6.59669	-7.40149e-17	0.0760709	0	0	0.00184091	0.840078	-19.5863	-4.62672	562.391	351.206	665.909	362.053	362.053	362.053	-17.3629	-80.4013	-13.2418	798.932	347.677	227.564	188.748	188.748	188.748	-81.5071	1.21025	20.0299	40.1956	1.03621	0.30283	-0.00205268	0.0801985	1.44822	276.955	40.2799	10.0461	0	0	0.0654747
145	0	-20.6495	0	0	-25.2598	0.901467	34.2678	-0.0300303	-0.0361593	-0.181573	4.47464	3.17207e-16	0.396538	0	0	0.00151531	0.87093	-19.3731	-5.02628	561.704	351.345	664.703	362.036	362.036	362.036	-17.4802	-80.02	-13.2752	796.672	347.257	225.255	188.748	188.748	188.748	-81.1299	1.19196	20.1517	40.06	0.946831	0.496456	0.0578731	0.167396	1.50841	229.901	42.6749	8.76738	0	0	0.0786572
146	0	-20.8566	0	0	-25.4239	0.828866	33.9727	-0.0514831	-0.0308315	-0.156545	1.66235	2.64339e-16	0.710625	0	0	0.00104153	0.904731	-19.1385	-5.45999	560.941	351.552	663.528	361.922	361.922	361.922	-17.5667	-79.5109	-13.2338	793.527	347.018	222.455	188.748	188.748	188.748	-80.6191	1.18392	20.2145	39.8895	0.791069	0.758462	0.192349	0.31845	1.61367	160.041	55.2303	7.23246	0	0	0.0748564
147	0	-21.1066	0	0	-25.6181	0.739393	33.6062	-0.0754845	-0.0265586	-0.131737	-1.61136	-2.47421e-15	0.843086	0	0	4.68567e-05	0.91046	-18.8744	-5.90737	560.093	351.822	662.428	361.715	361.715	361.715	-17.6283	-78.8865	-13.1145	789.638	346.941	219.261	188.748	188.748	188.748	-79.9894	1.19513	20.2201	39.6737	0.651601	1.07392	0.282543	0.364997	1.67741	96.3128	55.758	5.74263	0	0	0.0548134
148	0	-21.4027	0	0	-25.8519	0.638161	33.1876	-0.100729	-0.0237455	-0.108475	-5.18492	-1.77636e-15	0.717645	0	0	-0.00176769	0.874367	-18.5759	-6.3547	559.153	352.153	661.43	361.419	361.419	361.419	-17.6693	-78.1642	-12.9173	785.146	347.004	215.785	188.748	188.748	188.748	-79.2598	1.23265	20.171	39.4109	0.575109	1.42318	0.336436	0.324189	1.71956	38.9634	49.7588	4.27654	0	0	0.0235349
149	0	-21.7442	0	0	-26.1287	0.528891	32.7312	-0.125579	-0.0227704	-0.088121	-8.84593	-3.29895e-15	0.274962	0	0	-0.00448513	0.801712	-18.2426	-6.79626	558.107	352.545	660.534	361.054	361.054	361.054	-17.6926	-77.3649	-12.6467	780.195	347.178	212.147	188.748	188.748	188.748	-78.4529	1.30041	20.0712	39.1079	0.567353	1.78306	0.356815	0.211773	1.72936	-10.1538	38.7534	2.80107	0	0	-0.00929159
150	0	-22.1262	0	0	-26.4454	0.414495	32.2483	-0.148466	-0.0235213	-0.0713671	-12.3746	5.58284e-15	-0.473436	0	0	-0.00787604	0.712032	-17.8776	-7.23143	556.946	352.996	659.724	360.638	360.639	360.638	-17.7007	-76.5128	-12.3125	774.913	347.434	208.469	188.748	188.748	188.748	-77.594	1.39871	19.9276	38.7819	0.602133	2.12167	0.365252	0.0621731	1.71398	-53.1476	23.529	1.30515	0	0	-0.0377137
151	0	-22.5386	0	0	-26.7924	0.297739	31.7499	-0.167838	-0.0259112	-0.0589049	-15.5482	7.61296e-16	-1.4902	0	0	-0.0114573	0.631336	-17.4865	-7.65967	555.665	353.507	658.976	360.184	360.184	360.184	-17.6967	-75.6333	-11.9293	769.417	347.734	204.864	188.748	188.748	188.748	-76.7093	1.52457	19.7501	38.4566	0.637689	2.40069	0.374898	-0.0445408	1.7126	-89.7449	10.8858	-0.137273	0	0	-0.0593655
152	0	-22.9665	0	0	-27.1554	0.18151	31.2482	-0.182512	-0.0294068	-0.0509195	-18.1823	-4.7158e-15	-2.66752	0	0	-0.0145684	0.576858	-17.075	-8.07822	554.267	354.077	658.278	359.701	359.701	359.701	-17.6848	-74.7514	-11.5154	763.799	348.045	201.431	188.748	188.748	188.748	-75.8244	1.67242	19.5513	38.1507	0.647762	2.59213	0.387022	-0.0240757	1.76753	-118.224	11.347	-1.40367	0	0	-0.0746951
153	0	-23.3924	0	0	-27.5164	0.0684986	30.7552	-0.191932	-0.0333133	-0.0470915	-20.1635	1.60718e-15	-3.86511	0	0	-0.0165718	0.542344	-16.6478	-8.48387	552.755	354.702	657.649	359.209	359.209	359.209	-17.6704	-73.8901	-11.0905	758.132	348.331	198.251	188.748	188.748	188.748	-74.9623	1.83491	19.3456	37.867	0.648545	2.70043	0.40152	0.116355	1.87911	-137.724	25.2672	-2.39519	0	0	-0.0870534
154	0	-23.7973	0	0	-27.8565	-0.0388535	30.282	-0.196923	-0.0362633	-0.0455631	-21.5279	3.38354e-15	-4.87809	0	0	-0.017005	0.501129	-16.2077	-8.87157	551.137	355.379	657.128	358.742	358.742	358.742	-17.6593	-73.0685	-10.6743	752.463	348.562	195.377	188.748	188.748	188.748	-74.1425	2.00396	19.1473	37.5889	0.688948	2.7614	0.453434	0.220292	1.96409	-157.955	33.5137	-3.17249	0	0	-0.106059
155	0	-24.1618	0	0	-28.1576	-0.137181	29.8445	-0.198115	-0.037547	-0.0453696	-22.3112	8.45884e-15	-5.57541	0	0	-0.0157215	0.430301	-15.7558	-9.22439	549.439	356.101	656.754	358.334	358.334	358.334	-17.6577	-72.3022	-10.283	746.825	348.718	192.844	188.748	188.748	188.748	-73.3805	2.17283	18.9694	37.2902	0.801697	2.80096	0.527268	0.237346	1.9867	-177.223	32.6506	-3.72668	0	0	-0.13149
156	0	-24.4671	0	0	-28.4038	-0.222597	29.4613	-0.19578	-0.0372845	-0.0465501	-22.5307	4.22942e-15	-5.92731	0	0	-0.012922	0.322527	-15.2925	-9.51619	547.703	356.86	656.543	358.007	358.007	358.007	-17.6719	-71.6022	-9.92861	741.24	348.788	190.665	188.748	188.748	188.748	-72.6876	2.33684	18.8221	36.949	0.9874	2.81754	0.579252	0.19657	1.96404	-186.928	28.3635	-3.99893	0	0	-0.156551
157	0	-24.6985	0	0	-28.5827	-0.292046	29.1474	-0.190663	-0.0354068	-0.0485083	-22.2602	-2.53765e-15	-5.91422	0	0	-0.00906364	0.182565	-14.8191	-9.72309	545.97	357.649	656.492	357.775	357.775	357.775	-17.7058	-70.9759	-9.61857	735.717	348.774	188.834	188.748	188.748	188.748	-72.0712	2.49287	18.7119	36.5539	1.22775	2.79546	0.607147	0.149519	1.92812	-188.266	27.381	-4.01433	0	0	-0.181984
158	0	-24.8461	0	0	-28.6864	-0.343566	28.9134	-0.18368	-0.0322347	-0.0506522	-21.6012	2.45306e-15	-5.5786	0	0	-0.00477385	0.0184812	-14.3368	-9.82675	544.275	358.462	656.59	357.65	357.65	357.65	-17.7616	-70.4262	-9.35575	730.26	348.684	187.33	188.748	188.748	188.748	-71.5344	2.63927	18.6413	36.0964	1.50061	2.71973	0.626263	0.12325	1.89879	-186.459	30.9924	-3.84237	0	0	-0.211274
159	0	-24.9051	0	0	-28.7116	-0.375943	28.7657	-0.175365	-0.0283473	-0.052946	-20.6297	2.53765e-15	-5.00791	0	0	-0.0006757	-0.163938	-13.8459	-9.81243	542.645	359.298	656.822	357.652	357.652	357.652	-17.8394	-69.9525	-9.13884	724.862	348.539	186.122	188.748	188.748	188.748	-71.0765	2.77622	18.6095	35.5625	1.78618	2.58505	0.617812	0.119675	1.88032	-178.763	37.151	-3.49981	0	0	-0.23735
160	0	-24.8763	0	0	-28.6593	-0.389345	28.7045	-0.165786	-0.0248635	-0.056212	-19.3916	-2.53765e-15	-4.35476	0	0	0.00273544	-0.361372	-13.3462	-9.67513	541.089	360.157	657.173	357.811	357.811	357.811	-17.9376	-69.5509	-8.96374	719.512	348.361	185.17	188.748	188.748	188.748	-70.6933	2.90454	18.6127	34.9386	2.07313	2.39641	0.534627	0.127769	1.86119	-155.039	42.8796	-2.96181	0	0	-0.23789
161	0	-24.7673	0	0	-28.5346	-0.386585	28.7171	-0.155651	-0.0222282	-0.060196	-18.0064	3.89107e-15	-3.71548	0	0	0.00521854	-0.570278	-12.8398	-9.4312	539.592	361.05	657.62	358.15	358.15	358.15	-18.0515	-69.215	-8.82593	714.192	348.175	184.426	188.748	188.748	188.748	-70.3779	3.02368	18.6451	34.2304	2.36381	2.16513	0.371617	0.127104	1.8143	-114.214	45.2098	-2.27285	0	0	-0.19841
162	0	-24.5917	0	0	-28.3458	-0.37321	28.7782	-0.145956	-0.0206058	-0.0641854	-16.6262	-1.31112e-15	-3.16056	0	0	0.00680348	-0.783906	-12.3324	-9.12024	538.103	361.989	658.13	358.668	358.668	358.668	-18.1747	-68.9368	-8.72153	708.872	348.003	183.846	188.748	188.748	188.748	-70.121	3.13134	18.6999	33.4723	2.66896	1.90384	0.16819	0.10753	1.72339	-64.3741	42.9756	-1.53609	0	0	-0.127942
163	0	-24.3663	0	0	-28.1033	-0.355914	28.8571	-0.138478	-0.0193115	-0.065955	-15.4711	1.73406e-15	-2.672	0	0	0.00774144	-0.992774	-11.8316	-8.7929	536.559	362.991	658.666	359.315	359.315	359.315	-18.3002	-68.7076	-8.64684	703.523	347.865	183.384	188.748	188.748	188.748	-69.9128	3.22488	18.77	32.7185	2.99709	1.62569	0.0262705	0.0892353	1.61083	-28.7779	40.1142	-0.975812	0	0	-0.0725721
164	0	-24.1057	0	0	-27.8185	-0.338998	28.9342	-0.134302	-0.0177043	-0.0640323	-14.6796	-4.22942e-17	-2.21932	0	0	0.0083276	-1.19107	-11.3408	-8.48354	534.912	364.065	659.197	360.012	360.012	360.012	-18.4239	-68.519	-8.5961	698.127	347.772	183.003	188.748	188.748	188.748	-69.7443	3.30501	18.8493	32.0078	3.34478	1.34809	0.0321556	0.105311	1.53487	-27.1761	42.338	-0.767692	0	0	-0.0707499
165	0	-23.8185	0	0	-27.5024	-0.32196	29.0117	-0.132296	-0.0165576	-0.0601445	-14.157	-3.17207e-15	-1.88414	0	0	0.0087149	-1.38235	-10.856	-8.19031	533.159	365.211	659.711	360.698	360.698	360.698	-18.5458	-68.3635	-8.56036	692.684	347.731	182.676	188.748	188.748	188.748	-69.6085	3.37761	18.9337	31.3349	3.69782	1.08795	0.103107	0.118206	1.49049	-40.9735	43.4088	-0.761644	0	0	-0.088712
166	0	-23.5101	0	0	-27.1651	-0.30163	29.104	-0.131067	-0.0165191	-0.0563732	-13.7679	-1.14194e-15	-1.71847	0	0	0.00894391	-1.57192	-10.3696	-7.89346	531.318	366.426	660.201	361.347	361.347	361.347	-18.6687	-68.2349	-8.53018	687.208	347.741	182.382	188.748	188.748	188.748	-69.5004	3.45069	19.0201	30.6721	4.03398	0.848676	0.141369	0.100711	1.45339	-48.2557	38.8813	-0.752293	0	0	-0.0926491
167	0	-23.1856	0	0	-26.8158	-0.275561	29.2221	-0.130199	-0.0176438	-0.0534033	-13.4619	4.94842e-15	-1.7104	0	0	0.0090478	-1.76	-9.87699	-7.58061	529.403	367.704	660.654	361.95	361.95	361.95	-18.7946	-68.1277	-8.49837	681.71	347.799	182.105	188.748	188.748	188.748	-69.4153	3.53037	19.1069	30.0002	4.32815	0.622637	0.130293	0.0582899	1.41935	-45.8619	30.0832	-0.698005	0	0	-0.0811275
168	0	-22.8513	0	0	-26.4627	-0.242824	29.3701	-0.129974	-0.0192657	-0.0506741	-13.2547	3.21436e-15	-1.77852	0	0	0.00906952	-1.94234	-9.37704	-7.25239	527.409	369.039	661.055	362.507	362.507	362.507	-18.9248	-68.0378	-8.46054	676.2	347.895	181.835	188.748	188.748	188.748	-69.3495	3.62008	19.1927	29.3149	4.5611	0.400204	0.10242	0.0109784	1.39495	-41.9551	20.8535	-0.64547	0	0	-0.0686735
169	0	-22.5127	0	0	-26.1123	-0.203299	29.5481	-0.130336	-0.020987	-0.047985	-13.1329	-8.45884e-16	-1.87149	0	0	0.00902746	-2.11408	-8.871	-6.91471	525.331	370.423	661.388	363.02	363.02	363.02	-19.0594	-67.9616	-8.41406	670.686	348.021	181.565	188.748	188.748	188.748	-69.2997	3.72155	19.2766	28.6214	4.72496	0.172116	0.0798293	-0.0376711	1.37363	-41.3229	11.7584	-0.619802	0	0	-0.0626644
170	0	-22.1744	0	0	-25.7693	-0.157044	29.7557	-0.130993	-0.022749	-0.0456476	-13.0629	3.23551e-15	-1.9752	0	0	0.0089271	-2.27096	-8.36095	-6.57251	523.165	371.846	661.64	363.489	363.489	363.489	-19.1983	-67.8965	-8.35751	665.178	348.164	181.293	188.748	188.748	188.748	-69.2634	3.83542	19.3577	27.9282	4.81935	-0.0691398	0.0577751	-0.0903581	1.35036	-41.9979	1.87641	-0.593324	0	0	-0.0602358
171	0	-21.8398	0	0	-25.4371	-0.104503	29.9903	-0.131617	-0.0245001	-0.0439358	-13.0079	-4.52548e-15	-2.08007	0	0	0.00876699	-2.40858	-7.84996	-6.23079	520.909	373.296	661.804	363.903	363.903	363.903	-19.3407	-67.8408	-8.29054	659.684	348.318	181.018	188.748	188.748	188.748	-69.2386	3.96115	19.4352	27.2457	4.845	-0.324556	0.0196861	-0.146963	1.32536	-39.324	-9.19839	-0.51993	0	0	-0.055088
172	0	-21.5119	0	0	-25.1175	-0.0470392	30.2457	-0.132083	-0.0262242	-0.0430103	-12.9516	3.21436e-15	-2.18458	0	0	0.00855841	-2.52229	-7.34264	-5.89811	518.56	374.76	661.873	364.245	364.245	364.245	-19.4845	-67.793	-8.21395	654.21	348.473	180.74	188.748	188.748	188.748	-69.2234	4.09682	19.5084	26.5865	4.80124	-0.584611	-0.0253489	-0.194884	1.31162	-34.3304	-19.6635	-0.40745	0	0	-0.0491831
173	0	-21.1933	0	0	-24.8109	0.0132986	30.5125	-0.132672	-0.0275483	-0.0422014	-12.9174	6.76707e-16	-2.25593	0	0	0.00832153	-2.6092	-6.84431	-5.58484	516.111	376.224	661.846	364.5	364.5	364.5	-19.6275	-67.7518	-8.12949	648.759	348.624	180.461	188.748	188.748	188.748	-69.2158	4.23945	19.5763	25.9633	4.69053	-0.834572	-0.0528745	-0.224079	1.32147	-32.4151	-27.6323	-0.30311	0	0	-0.0488374
174	0	-20.8852	0	0	-24.5167	0.074759	30.7826	-0.133519	-0.028272	-0.0411198	-12.9154	5.49825e-16	-2.27903	0	0	0.00807909	-2.67003	-6.35932	-5.29627	513.565	377.674	661.729	364.665	364.665	364.665	-19.767	-67.7163	-8.03889	643.334	348.767	180.183	188.748	188.748	188.748	-69.2144	4.38605	19.6378	25.3843	4.52358	-1.06614	-0.0356198	-0.236917	1.35154	-39.4217	-33.0798	-0.252206	0	0	-0.0588033
175	0	-20.5869	0	0	-24.2332	0.136752	31.0536	-0.134257	-0.0286671	-0.0403281	-12.9079	2.85486e-15	-2.28238	0	0	0.00785129	-2.7083	-5.88954	-5.02689	510.94	379.094	661.534	364.75	364.75	364.75	-19.9012	-67.6857	-7.94363	637.941	348.9	179.908	188.748	188.748	188.748	-69.2177	4.53421	19.6924	24.8519	4.31782	-1.28685	-0.0040546	-0.253288	1.37543	-48.0489	-38.9735	-0.20407	0	0	-0.06914
176	0	-20.2965	0	0	-23.9582	0.199209	31.3249	-0.134712	-0.0290342	-0.040082	-12.8751	-1.71292e-15	-2.29508	0	0	0.00766175	-2.72678	-5.43567	-4.76704	508.257	380.47	661.273	364.759	364.759	364.759	-20.0283	-67.6595	-7.84526	632.584	349.023	179.639	188.748	188.748	188.748	-69.2246	4.68155	19.7396	24.3672	4.0867	-1.5108	0.022681	-0.271054	1.38723	-54.005	-45.1112	-0.139386	0	0	-0.0750144
177	0	-20.012	0	0	-23.689	0.261914	31.5958	-0.134837	-0.0294233	-0.0404375	-12.8102	-4.01795e-15	-2.32108	0	0	0.00751035	-2.72701	-4.99806	-4.50895	505.538	381.789	660.958	364.685	364.685	364.685	-20.1466	-67.6368	-7.74569	627.265	349.135	179.376	188.748	188.748	188.748	-69.2337	4.82544	19.7791	23.932	3.83681	-1.74976	0.0405667	-0.286067	1.39965	-56.8196	-51.0829	-0.0647439	0	0	-0.0765307
178	0	-19.7318	0	0	-23.4235	0.324394	31.8641	-0.134612	-0.0300329	-0.0413731	-12.7112	-3.6796e-15	-2.37659	0	0	0.00739197	-2.71023	-4.57694	-4.2484	502.799	383.039	660.599	364.519	364.519	364.519	-20.2546	-67.6169	-7.64717	621.982	349.239	179.121	188.748	188.748	188.748	-69.2437	4.96301	19.8109	23.5478	3.57261	-2.01028	0.0443496	-0.29189	1.4209	-55.6519	-56.596	0.0121769	0	0	-0.0735544
179	0	-19.4551	0	0	-23.1592	0.385663	32.1257	-0.134	-0.0308953	-0.0430308	-12.5771	-8.77605e-16	-2.46255	0	0	0.00728384	-2.67857	-4.17246	-3.98659	500.048	384.211	660.208	364.263	364.263	364.263	-20.3506	-67.599	-7.55202	616.729	349.335	178.875	188.748	188.748	188.748	-69.2532	5.09136	19.8352	23.2146	3.30144	-2.29089	0.0218214	-0.282282	1.45545	-47.838	-61.3721	0.0986105	0	0	-0.0648055
180	0	-19.182	0	0	-22.8943	0.443925	32.373	-0.13308	-0.0320522	-0.0451949	-12.4202	1.55431e-15	-2.58162	0	0	0.00716743	-2.63614	-3.78546	-3.73276	497.283	385.298	659.797	363.925	363.925	363.925	-20.4332	-67.5822	-7.46279	611.499	349.424	178.637	188.748	188.748	188.748	-69.2608	5.20749	19.8523	22.9331	3.03743	-2.57847	-0.021675	-0.257175	1.50077	-34.2447	-65.906	0.179838	0	0	-0.0521406
181	0	-18.9135	0	0	-22.6276	0.496672	32.5957	-0.132105	-0.0331379	-0.0473683	-12.2704	-5.29735e-15	-2.69862	0	0	0.00702548	-2.58955	-3.41716	-3.50253	494.491	386.297	659.382	363.523	363.523	363.523	-20.501	-67.5659	-7.38175	606.279	349.505	178.409	188.748	188.748	188.748	-69.2651	5.30859	19.8624	22.705	2.80175	-2.85204	-0.0655026	-0.212373	1.55061	-19.2311	-68.9575	0.239136	0	0	-0.0375344
182	0	-18.6508	0	0	-22.3579	0.54154	32.7843	-0.131448	-0.033774	-0.048702	-12.1665	-1.47369e-15	-2.77659	0	0	0.00687784	-2.54885	-3.06819	-3.31139	491.662	387.204	658.98	363.073	363.073	363.073	-20.5532	-67.5491	-7.31063	601.057	349.578	178.19	188.748	188.748	188.748	-69.2649	5.39262	19.8657	22.5323	2.62039	-3.0928	-0.0713948	-0.142508	1.608	-11.4327	-67.974	0.253701	0	0	-0.0229741
183	0	-18.3938	0	0	-22.0845	0.57775	32.9359	-0.131383	-0.0333968	-0.0484663	-12.1341	5.3066e-16	-2.75751	0	0	0.00676449	-2.52836	-2.7364	-3.16374	488.794	388.018	658.615	362.592	362.592	362.592	-20.5896	-67.5313	-7.25007	595.826	349.643	177.979	188.748	188.748	188.748	-69.2595	5.45898	19.8628	22.4107	2.52169	-3.2989	-0.00368482	-0.0609011	1.67808	-19.7306	-61.5445	0.224332	0	0	-0.0110398
184	0	-18.1397	0	0	-21.8066	0.607353	33.0595	-0.131613	-0.0323894	-0.0471792	-12.1398	3.02932e-15	-2.66882	0	0	0.00672151	-2.54403	-2.41532	-3.04434	485.911	388.738	658.311	362.112	362.112	362.112	-20.6115	-67.512	-7.19933	590.587	349.702	177.776	188.748	188.748	188.748	-69.2485	5.50877	19.854	22.3213	2.52862	-3.49377	0.109612	-0.00230764	1.74297	-39.0827	-51.9268	0.181791	0	0	-0.00468233
185	0	-17.8843	0	0	-21.5236	0.634216	33.1713	-0.131522	-0.0314403	-0.0462577	-12.1197	-1.16309e-15	-2.56853	0	0	0.00672138	-2.60632	-2.09596	-2.92526	483.053	389.363	658.083	361.679	361.679	361.679	-20.6203	-67.4908	-7.15697	585.346	349.756	177.577	188.748	188.748	188.748	-69.2322	5.544	19.8399	22.2295	2.64125	-3.711	0.191371	-0.0252806	1.77614	-53.2966	-47.1359	0.169169	0	0	-0.00500312
186	0	-17.6248	0	0	-21.2349	0.661115	33.2829	-0.1304	-0.031773	-0.0476598	-12.0064	-1.44858e-15	-2.5741	0	0	0.00668461	-2.70941	-1.77174	-2.78731	480.245	389.894	657.927	361.346	361.346	361.346	-20.617	-67.4675	-7.12185	580.109	349.808	177.381	188.748	188.748	188.748	-69.2105	5.56608	19.8206	22.0938	2.81996	-3.9621	0.142704	-0.173675	1.75367	-39.196	-57.0728	0.223222	0	0	-0.000977728
187	0	-17.3628	0	0	-20.9406	0.686087	33.3863	-0.128224	-0.0337138	-0.0519035	-11.8014	-1.31244e-15	-2.72715	0	0	0.00654157	-2.82438	-1.4445	-2.64574	477.47	390.335	657.803	361.173	361.173	361.173	-20.6008	-67.4418	-7.09383	574.865	349.859	177.183	188.748	188.748	188.748	-69.1831	5.57463	19.7953	21.8837	2.98814	-4.20656	-0.0635139	-0.388938	1.68652	11.0047	-78.2626	0.371081	0	0	0.0194727
188	0	-17.1052	0	0	-20.6415	0.701664	33.4507	-0.126577	-0.0353014	-0.0554554	-11.6593	-4.96957e-16	-2.85779	0	0	0.00635147	-2.91158	-1.12521	-2.55504	474.66	390.69	657.661	361.194	361.194	361.194	-20.5695	-67.4136	-7.07356	569.594	349.907	176.985	188.748	188.748	188.748	-69.1492	5.56781	19.7628	21.5974	3.07072	-4.35928	-0.234587	-0.490577	1.6373	54.041	-87.3404	0.503904	0	0	0.0380585
189	0	-16.8567	0	0	-20.3382	0.702644	33.4547	-0.127874	-0.032674	-0.0517126	-11.8091	3.33067e-15	-2.61199	0	0	0.00631702	-2.95298	-0.821254	-2.55252	471.766	390.966	657.475	361.411	361.411	361.411	-20.5221	-67.3829	-7.06053	564.278	349.952	176.784	188.748	188.748	188.748	-69.1087	5.54547	19.722	21.2487	3.04707	-4.36736	-0.0451708	-0.357855	1.67774	13.4075	-65.53	0.412407	0	0	0.00242449
190	0	-16.611	0	0	-20.0309	0.695658	33.4259	-0.129398	-0.0294516	-0.0470447	-11.9873	-4.01795e-16	-2.32902	0	0	0.00641263	-2.96856	-0.521578	-2.59086	468.845	391.168	657.268	361.813	361.813	361.813	-20.4614	-67.3499	-7.05176	558.937	349.999	176.579	188.748	188.748	188.748	-69.0628	5.51171	19.6733	20.8267	2.95851	-4.2833	0.189028	-0.183308	1.727	-37.5582	-42.8221	0.289939	0	0	-0.0461073
191	0	-16.3602	0	0	-19.719	0.690056	33.4027	-0.129701	-0.028115	-0.0456062	-12.0493	-4.22942e-16	-2.23523	0	0	0.00653558	-2.9874	-0.211251	-2.60346	465.976	391.3	657.075	362.384	362.384	362.384	-20.3907	-67.3148	-7.04444	553.595	350.051	176.366	188.748	188.748	188.748	-69.0126	5.47069	19.618	20.3161	2.8564	-4.18533	0.251167	-0.0853806	1.72537	-50.2362	-34.4972	0.254995	0	0	-0.0651899
192	0	-16.1017	0	0	-19.4026	0.689074	33.3987	-0.128883	-0.0289238	-0.0476897	-12.0001	4.22942e-17	-2.35096	0	0	0.00659938	-3.02472	0.114283	-2.56758	463.186	391.37	656.91	363.088	363.088	363.088	-20.3115	-67.2779	-7.03765	548.261	350.111	176.142	188.748	188.748	188.748	-68.9589	5.42407	19.5564	19.7252	2.76737	-4.10606	0.126958	-0.0878147	1.66132	-22.5578	-40.1086	0.289746	0	0	-0.0385148
193	0	-15.8393	0	0	-19.0827	0.689304	33.3996	-0.127922	-0.030451	-0.0508406	-11.9323	-4.94842e-15	-2.54227	0	0	0.00658015	-3.07837	0.447972	-2.50887	460.437	391.388	656.768	363.865	363.865	363.865	-20.2236	-67.2396	-7.03168	542.926	350.178	175.909	188.748	188.748	188.748	-68.9019	5.37165	19.4887	19.0902	2.68968	-4.03055	-0.0549749	-0.134563	1.57707	15.7282	-48.7932	0.323105	0	0	0.00714081
194	0	-15.5784	0	0	-18.7609	0.68523	33.3828	-0.127619	-0.0312403	-0.0525722	-11.925	-1.97816e-15	-2.67641	0	0	0.00650145	-3.13872	0.778553	-2.46879	457.675	391.362	656.631	364.651	364.651	364.651	-20.1274	-67.1999	-7.02724	537.574	350.249	175.669	188.748	188.748	188.748	-68.8418	5.31303	19.4153	18.4562	2.61047	-3.92946	-0.167902	-0.153285	1.51913	37.0888	-50.3113	0.298387	0	0	0.0337381
195	0	-15.3219	0	0	-18.4382	0.673889	33.3358	-0.128068	-0.0308776	-0.0522906	-11.9884	-3.56857e-16	-2.71688	0	0	0.00641198	-3.2008	1.09858	-2.47084	454.864	391.301	656.492	365.397	365.397	365.397	-20.0237	-67.1591	-7.02455	532.197	350.322	175.424	188.748	188.748	188.748	-68.7792	5.24872	19.3373	17.8567	2.52759	-3.78972	-0.173904	-0.126782	1.50426	34.7738	-43.7917	0.198965	0	0	0.0309171
196	0	-15.0696	0	0	-18.1154	0.656172	33.2624	-0.128705	-0.030093	-0.051251	-12.0675	-2.41341e-15	-2.72753	0	0	0.00633437	-3.267	1.40683	-2.51101	452.007	391.213	656.351	366.078	366.078	366.078	-19.9147	-67.1176	-7.02347	526.798	350.394	175.175	188.748	188.748	188.748	-68.7146	5.18002	19.2559	17.3053	2.45252	-3.62117	-0.142246	-0.0918657	1.49931	25.8653	-36.1062	0.0812419	0	0	0.0208015
197	0	-14.8196	0	0	-17.7929	0.63443	33.1721	-0.129219	-0.0295088	-0.0505773	-12.1294	-3.01346e-15	-2.75844	0	0	0.00628154	-3.3413	1.70463	-2.57456	449.119	391.104	656.21	366.678	366.678	366.678	-19.8026	-67.0754	-7.02398	521.383	350.467	174.924	188.748	188.748	188.748	-68.6488	5.10823	19.1729	16.8064	2.39641	-3.44181	-0.125162	-0.080041	1.48323	22.4089	-31.6581	-0.013432	0	0	0.0166216
198	0	-14.571	0	0	-17.4709	0.61058	33.0729	-0.129684	-0.0288449	-0.0497831	-12.1789	1.70234e-15	-2.77521	0	0	0.00627717	-3.42385	1.99287	-2.64961	446.214	390.979	656.068	367.183	367.183	367.183	-19.689	-67.0326	-7.02616	515.957	350.539	174.671	188.748	188.748	188.748	-68.5821	5.03434	19.0897	16.3617	2.35693	-3.2675	-0.0988883	-0.0927473	1.46811	17.965	-29.4355	-0.0988995	0	0	0.0111376
199	0	-14.3222	0	0	-17.1497	0.586688	32.9733	-0.130219	-0.0278878	-0.0485906	-12.2274	2.80199e-16	-2.75101	0	0	0.00633527	-3.51051	2.27302	-2.72319	443.306	390.844	655.918	367.588	367.588	367.588	-19.5757	-66.9891	-7.0303	510.527	350.61	174.416	188.748	188.748	188.748	-68.5147	4.95905	19.0076	15.9629	2.31294	-3.11524	-0.0519719	-0.120205	1.46126	9.08568	-27.6579	-0.182325	0	0	0.00178516
200	0	-14.0715	0	0	-16.8293	0.565333	32.884	-0.130569	-0.0270095	-0.0476687	-12.2526	2.29446e-15	-2.71718	0	0	0.00643304	-3.59398	2.54773	-2.77868	440.415	390.701	655.748	367.905	367.905	367.905	-19.4639	-66.9447	-7.03666	505.099	350.68	174.158	188.748	188.748	188.748	-68.4467	4.88285	18.9279	15.5914	2.23234	-3.00272	-0.0113096	-0.162091	1.45523	1.94747	-27.6138	-0.240955	0	0	-0.00643699
201	0	-13.8175	0	0	-16.5095	0.548665	32.8142	-0.130739	-0.0263509	-0.0473104	-12.2578	2.77556e-16	-2.68549	0	0	0.00656098	-3.66483	2.81948	-2.80208	437.559	390.554	655.547	368.155	368.155	368.155	-19.3545	-66.8991	-7.0456	499.68	350.751	173.897	188.748	188.748	188.748	-68.3779	4.80589	18.8514	15.2298	2.0892	-2.93982	0.00632353	-0.199636	1.45164	0.200924	-27.8955	-0.258164	0	0	-0.0107877
202	0	-13.5594	0	0	-16.1901	0.537913	32.7691	-0.130803	-0.025793	-0.0472034	-12.2524	-3.30688e-15	-2.6448	0	0	0.00670473	-3.71478	3.08989	-2.78589	434.748	390.406	655.302	368.357	368.357	368.357	-19.2479	-66.8522	-7.05742	494.272	350.823	173.632	188.748	188.748	188.748	-68.3081	4.72809	18.7786	14.8718	1.88319	-2.9267	0.0192878	-0.211284	1.46085	-0.688127	-26.3927	-0.252276	0	0	-0.0133298
203	0	-13.2969	0	0	-15.8709	0.533699	32.7514	-0.13067	-0.0255534	-0.0477748	-12.2296	-3.50381e-15	-2.61765	0	0	0.00683333	-3.74012	3.3603	-2.72634	431.986	390.258	655.009	368.532	368.532	368.532	-19.1441	-66.8037	-7.07236	488.878	350.897	173.363	188.748	188.748	188.748	-68.2372	4.64926	18.7097	14.5197	1.63708	-2.96043	0.00572126	-0.204591	1.4666	4.47507	-25.0818	-0.204579	0	0	-0.0106376
204	0	-13.0304	0	0	-15.5519	0.535477	32.7589	-0.130371	-0.0257159	-0.0490172	-12.1926	1.58603e-16	-2.61536	0	0	0.00693449	-3.74108	3.63082	-2.62742	429.27	390.114	654.667	368.685	368.685	368.685	-19.0429	-66.7534	-7.09042	483.495	350.975	173.089	188.748	188.748	188.748	-68.1647	4.56923	18.6444	14.1817	1.37671	-3.03292	-0.035163	-0.184435	1.4653	16.1177	-24.8974	-0.117296	0	0	-0.00362088
205	0	-12.7613	0	0	-15.2328	0.54163	32.7847	-0.130053	-0.0257877	-0.0501531	-12.1544	-1.2794e-15	-2.59476	0	0	0.0070087	-3.72103	3.90032	-2.50039	426.589	389.976	654.281	368.808	368.808	368.808	-18.9439	-66.7013	-7.11142	478.118	351.057	172.812	188.748	188.748	188.748	-68.0907	4.48794	18.5825	13.8676	1.11994	-3.13174	-0.064759	-0.149627	1.47427	25.3326	-24.5875	-0.0309602	0	0	0.0018364
206	0	-12.4904	0	0	-14.9137	0.550703	32.8227	-0.129793	-0.025632	-0.0509329	-12.1209	-2.13718e-15	-2.54593	0	0	0.00706185	-3.68636	4.16833	-2.35468	423.932	389.848	653.859	368.896	368.896	368.896	-18.8468	-66.6472	-7.13502	472.743	351.143	172.531	188.748	188.748	188.748	-68.0149	4.4054	18.5234	13.5816	0.879941	-3.24977	-0.0733495	-0.0958291	1.50075	29.9916	-22.1374	0.0417937	0	0	0.00570514
207	0	-12.2179	0	0	-14.594	0.561934	32.8698	-0.12952	-0.0252441	-0.0514168	-12.0842	-2.23961e-15	-2.47087	0	0	0.0070995	-3.6465	4.43578	-2.19394	421.299	389.73	653.413	368.953	368.953	368.953	-18.7511	-66.5912	-7.16081	467.366	351.235	172.248	188.748	188.748	188.748	-67.9373	4.32165	18.4665	13.3211	0.672337	-3.3892	-0.0634913	-0.0422072	1.53283	30.6727	-19.3164	0.105386	0	0	0.00773173
208	0	-11.9436	0	0	-14.2733	0.575098	32.9248	-0.129189	-0.0249723	-0.0520783	-12.0397	3.1192e-16	-2.4046	0	0	0.00713037	-3.61057	4.70453	-2.01751	418.693	389.624	652.954	368.991	368.991	368.991	-18.6561	-66.5329	-7.18847	461.986	351.333	171.96	188.748	188.748	188.748	-67.8576	4.23658	18.4112	13.0799	0.512556	-3.5571	-0.0611208	-0.0183711	1.54457	33.273	-19.8975	0.180731	0	0	0.00975571
209	0	-11.6672	0	0	-13.9509	0.589775	32.9861	-0.128858	-0.0247206	-0.0527783	-11.993	-1.75521e-15	-2.3405	0	0	0.00715853	-3.5831	4.97597	-1.826	416.119	389.529	652.488	369.013	369.013	369.013	-18.5612	-66.4723	-7.21767	456.599	351.441	171.668	188.748	188.748	188.748	-67.7754	4.15003	18.3569	12.8536	0.407304	-3.75445	-0.0637897	-0.0141032	1.54564	36.7603	-21.6158	0.262682	0	0	0.0124576
210	0	-11.3887	0	0	-13.6262	0.605356	33.0511	-0.128532	-0.024603	-0.0536023	-11.945	2.36848e-15	-2.29181	0	0	0.00718151	-3.56518	5.2509	-1.62173	413.577	389.446	652.016	369.019	369.019	369.019	-18.4656	-66.4091	-7.24813	451.204	351.558	171.37	188.748	188.748	188.748	-67.6904	4.06179	18.3028	12.6396	0.357599	-3.97568	-0.0719164	-0.015027	1.54357	41.1256	-22.1626	0.3461	0	0	0.0160878
211	0	-11.1081	0	0	-13.2986	0.620981	33.1162	-0.128278	-0.0246045	-0.0544653	-11.9013	1.96668e-15	-2.26006	0	0	0.00719848	-3.55692	5.52958	-1.40839	411.067	389.373	651.538	369.007	369.008	369.007	-18.3688	-66.343	-7.27954	445.797	351.686	171.067	188.748	188.748	188.748	-67.6023	3.97171	18.2482	12.4366	0.362656	-4.21115	-0.0879988	-0.0264469	1.53645	46.7882	-22.4502	0.429173	0	0	0.0201592
212	0	-10.8256	0	0	-12.9677	0.635601	33.177	-0.128115	-0.0246666	-0.0553202	-11.8623	-1.00449e-16	-2.24187	0	0	0.00720575	-3.55686	5.81168	-1.19146	408.585	389.309	651.052	368.975	368.975	368.975	-18.2702	-66.2738	-7.31158	440.375	351.826	170.759	188.748	188.748	188.748	-67.5108	3.87972	18.1926	12.2448	0.418013	-4.44922	-0.106155	-0.0473395	1.52752	52.5378	-22.6172	0.505397	0	0	0.023881
213	0	-10.5415	0	0	-12.6333	0.648146	33.2291	-0.128083	-0.0247471	-0.0559859	-11.8295	-5.81545e-17	-2.23521	0	0	0.00720278	-3.56195	6.09648	-0.976888	406.128	389.252	650.555	368.921	368.921	368.921	-18.1694	-66.2012	-7.34399	434.933	351.978	170.445	188.748	188.748	188.748	-67.4154	3.78579	18.1357	12.064	0.514382	-4.68001	-0.123388	-0.0810505	1.52028	57.6996	-23.8271	0.570714	0	0	0.0271199
214	0	-10.2562	0	0	-12.2954	0.657767	33.269	-0.128186	-0.0247266	-0.0563565	-11.801	-3.26194e-15	-2.23015	0	0	0.00718792	-3.5669	6.38324	-0.76992	403.694	389.199	650.04	368.85	368.85	368.85	-18.0663	-66.1246	-7.37651	429.47	352.14	170.129	188.748	188.748	188.748	-67.3158	3.69	18.077	11.8902	0.636176	-4.89579	-0.130583	-0.126429	1.51996	60.2525	-26.8256	0.60972	0	0	0.0294821
215	0	-9.96976	0	0	-11.9541	0.664109	33.2953	-0.128418	-0.0247057	-0.0565715	-11.7747	-3.13506e-15	-2.23651	0	0	0.00715997	-3.56434	6.67162	-0.573353	401.28	389.148	649.499	368.782	368.782	368.782	-17.961	-66.0436	-7.409	423.985	352.313	169.809	188.748	188.748	188.748	-67.2114	3.59238	18.0168	11.7139	0.761745	-5.08937	-0.135459	-0.168118	1.52549	62.0191	-30.7577	0.632807	0	0	0.0315788
216	0	-9.6827	0	0	-11.6101	0.667049	33.3075	-0.128765	-0.0247267	-0.0567429	-11.7481	3.21271e-15	-2.25856	0	0	0.00711425	-3.54774	6.96136	-0.388716	398.89	389.095	648.926	368.739	368.739	368.739	-17.8536	-65.9572	-7.44137	418.478	352.496	169.487	188.748	188.748	188.748	-67.1012	3.49301	17.9549	11.523	0.868478	-5.25287	-0.139696	-0.180696	1.53682	63.3654	-32.4543	0.6302	0	0	0.0329656
217	0	-9.39563	0	0	-11.2642	0.66664	33.3058	-0.129214	-0.0247787	-0.0568474	-11.7194	2.15965e-15	-2.29403	0	0	0.00703881	-3.51582	7.25221	-0.216557	396.524	389.04	648.32	368.733	368.733	368.733	-17.7446	-65.8645	-7.47353	412.949	352.687	169.164	188.748	188.748	188.748	-66.9845	3.39208	17.892	11.309	0.943308	-5.38169	-0.143048	-0.15174	1.55792	64.0918	-30.1108	0.606865	0	0	0.0336892
218	0	-9.10952	0	0	-10.918	0.662936	33.2905	-0.12971	-0.0250698	-0.0572989	-11.6823	-8.56458e-16	-2.36061	0	0	0.00691608	-3.4743	7.54374	-0.0569207	394.186	388.979	647.691	368.767	368.767	368.767	-17.6349	-65.7641	-7.50537	407.398	352.884	168.843	188.748	188.748	188.748	-66.8599	3.28994	17.8285	11.0708	0.990272	-5.47792	-0.163368	-0.113009	1.57495	68.5009	-27.739	0.582634	0	0	0.0366481
219	0	-8.82616	0	0	-10.5734	0.655549	33.2598	-0.130249	-0.0253746	-0.0578237	-11.6353	-2.1993e-15	-2.43461	0	0	0.00673347	-3.43106	7.8346	0.0870152	391.875	388.912	647.051	368.832	368.832	368.832	-17.5255	-65.6545	-7.53649	401.826	353.086	168.524	188.748	188.748	188.748	-66.7263	3.18729	17.7652	10.815	1.02202	-5.54432	-0.188857	-0.0895098	1.58369	73.843	-27.8097	0.551443	0	0	0.0403525
220	0	-8.54757	0	0	-10.2329	0.644001	33.2119	-0.130818	-0.0255988	-0.0583539	-11.5754	-3.55271e-15	-2.50405	0	0	0.00648465	-3.39153	8.12286	0.210605	389.589	388.837	646.411	368.914	368.914	368.914	-17.4177	-65.5341	-7.56642	396.23	353.288	168.211	188.748	188.748	188.748	-66.5819	3.08499	17.703	10.5513	1.04994	-5.58294	-0.212686	-0.0849843	1.5866	79.0276	-29.8868	0.51423	0	0	0.0435789
221	0	-8.27597	0	0	-9.89913	0.628011	33.1455	-0.131376	-0.0255364	-0.0586668	-11.497	2.28389e-15	-2.54693	0	0	0.00617854	-3.35763	8.40678	0.309863	387.324	388.754	645.779	369	369	369	-17.313	-65.4007	-7.59468	390.61	353.489	167.907	188.748	188.748	188.748	-66.4251	2.98387	17.6428	10.2886	1.08019	-5.59488	-0.223444	-0.0897092	1.58598	81.59	-32.1801	0.464032	0	0	0.0447921
222	0	-8.01341	0	0	-9.57498	0.607916	33.0618	-0.131947	-0.0250258	-0.0585783	-11.4025	-1.28997e-15	-2.54614	0	0	0.00583671	-3.3292	8.68541	0.384762	385.083	388.66	645.158	369.081	369.081	369.08	-17.2125	-65.2522	-7.62091	384.966	353.688	167.612	188.748	188.748	188.748	-66.2537	2.88457	17.5854	10.0331	1.11448	-5.5826	-0.206706	-0.0872693	1.59577	78.2884	-32.4287	0.385683	0	0	0.0424776
223	0	-7.76151	0	0	-9.26307	0.585047	32.9664	-0.132416	-0.0242762	-0.0584186	-11.2828	-2.41077e-15	-2.5203	0	0	0.00546449	-3.30644	8.9594	0.442228	382.877	388.556	644.552	369.15	369.15	369.15	-17.1173	-65.0859	-7.64515	379.301	353.884	167.328	188.748	188.748	188.748	-66.0652	2.78716	17.5318	9.78556	1.15358	-5.55336	-0.177822	-0.0754908	1.61065	72.5544	-30.9264	0.302098	0	0	0.0388496
224	0	-7.52179	0	0	-8.96602	0.561129	32.8664	-0.13282	-0.0236461	-0.0586776	-11.1443	6.34413e-16	-2.50298	0	0	0.00505894	-3.29071	9.23012	0.492633	380.722	388.441	643.969	369.205	369.205	369.205	-17.0279	-64.8989	-7.66762	373.616	354.08	167.054	188.748	188.748	188.748	-65.8566	2.69141	17.4828	9.54425	1.199	-5.51688	-0.159078	-0.0587255	1.62537	69.4057	-28.4703	0.234852	0	0	0.0365672
225	0	-7.29621	0	0	-8.6867	0.537421	32.767	-0.133132	-0.0233376	-0.0596973	-10.9878	-1.05736e-15	-2.51355	0	0	0.00460722	-3.28427	9.49828	0.543513	378.631	388.315	643.414	369.242	369.242	369.242	-16.9452	-64.6883	-7.68841	367.914	354.277	166.791	188.748	188.748	188.748	-65.6251	2.5972	17.4391	9.30934	1.25295	-5.4798	-0.16662	-0.0490092	1.63264	72.4238	-26.6295	0.211325	0	0	0.0371099
226	0	-7.08741	0	0	-8.42825	0.514128	32.6692	-0.133372	-0.0232818	-0.0611829	-10.8183	2.32618e-15	-2.54653	0	0	0.0041075	-3.28871	9.76301	0.595544	376.608	388.178	642.895	369.248	369.248	369.248	-16.8701	-64.4508	-7.70709	362.192	354.475	166.54	188.748	188.748	188.748	-65.3673	2.50487	17.4013	9.0854	1.31662	-5.44228	-0.185001	-0.051773	1.63468	77.8845	-25.4316	0.205194	0	0	0.0381931
227	0	-6.89822	0	0	-8.19386	0.491074	32.5722	-0.133545	-0.0229229	-0.0624184	-10.6384	-1.35341e-15	-2.55008	0	0	0.00357043	-3.30368	10.0229	0.646519	374.655	388.031	642.418	369.213	369.213	369.213	-16.8037	-64.183	-7.72308	356.445	354.677	166.302	188.748	188.748	188.748	-65.08	2.41496	17.3703	8.87816	1.3894	-5.40203	-0.18143	-0.0613417	1.64467	78.0042	-23.3991	0.187129	0	0	0.0359109
228	0	-6.73094	0	0	-7.9863	0.468587	32.4773	-0.13364	-0.0228248	-0.0640047	-10.4486	3.55271e-15	-2.57861	0	0	0.00299099	-3.3269	10.2773	0.697777	372.779	387.874	641.983	369.139	369.139	369.139	-16.7467	-63.8815	-7.73606	350.67	354.883	166.079	188.748	188.748	188.748	-64.7599	2.32757	17.3465	8.68927	1.46921	-5.36065	-0.183655	-0.0889748	1.64987	79.7252	-22.8008	0.18583	0	0	0.0337172
229	0	-6.58779	0	0	-7.80813	0.446851	32.3854	-0.133662	-0.0229367	-0.06589	-10.2493	2.07242e-15	-2.62797	0	0	0.00238196	-3.35317	10.5253	0.749233	370.986	387.706	641.59	369.031	369.031	369.031	-16.7	-63.543	-7.7457	344.862	355.094	165.874	188.748	188.748	188.748	-64.4035	2.24284	17.3306	8.51988	1.55095	-5.31861	-0.19201	-0.128993	1.65078	83.4315	-23.719	0.20905	0	0	0.0317362
230	0	-6.47087	0	0	-7.66169	0.425781	32.2961	-0.133623	-0.0231677	-0.0678745	-10.041	-2.96059e-15	-2.68938	0	0	0.0017611	-3.37521	10.7656	0.798162	369.28	387.527	641.232	368.896	368.896	368.896	-16.6643	-63.164	-7.75161	339.016	355.312	165.687	188.748	188.748	188.748	-64.0075	2.16097	17.3233	8.37159	1.62714	-5.27394	-0.194991	-0.169137	1.65524	86.8379	-25.6521	0.236589	0	0	0.0291794
231	0	-6.38193	0	0	-7.54899	0.405486	32.21	-0.133533	-0.0231649	-0.0693886	-9.82312	-4.22942e-16	-2.73001	0	0	0.00116453	-3.38598	10.997	0.842955	367.668	387.338	640.905	368.748	368.748	368.748	-16.6405	-62.7411	-7.75355	333.127	355.536	165.523	188.748	188.748	188.748	-63.5684	2.08196	17.325	8.2442	1.69047	-5.22572	-0.167336	-0.185678	1.67277	84.2375	-26.0633	0.223319	0	0	0.0249574
232	0	-6.32187	0	0	-7.47138	0.387103	32.1318	-0.133383	-0.0227591	-0.0701092	-9.59592	2.157e-15	-2.73477	0	0	0.000635482	-3.38163	11.2197	0.889849	366.168	387.139	640.605	368.603	368.603	368.603	-16.629	-62.2709	-7.75174	327.189	355.769	165.381	188.748	188.748	188.748	-63.0828	2.0052	17.3366	8.13276	1.7378	-5.18056	-0.0932012	-0.170679	1.70859	71.6779	-24.0596	0.13731	0	0	0.0196993
233	0	-6.29044	0	0	-7.42939	0.373374	32.0734	-0.133256	-0.0219937	-0.0701337	-9.37232	-1.39571e-15	-2.71129	0	0	0.000208216	-3.36305	11.4364	0.957401	364.819	386.93	640.333	368.488	368.488	368.488	-16.6294	-61.75	-7.7472	321.206	356.011	165.263	188.748	188.748	188.748	-62.5468	1.92909	17.3583	8.02544	1.77192	-5.15693	0.0196297	-0.117742	1.76368	49.8059	-17.0454	-0.0169496	0	0	0.0141248
234	0	-6.28648	0	0	-7.42296	0.368323	32.0518	-0.133187	-0.0213601	-0.070134	-9.1644	1.35341e-15	-2.71161	0	0	-0.000115684	-3.33638	11.6517	1.07429	363.671	386.714	640.092	368.433	368.433	368.433	-16.6414	-61.1747	-7.74137	315.18	356.266	165.165	188.748	188.748	188.748	-61.9565	1.8514	17.3908	7.90415	1.8023	-5.18279	0.137166	-0.0561511	1.83093	24.6961	-6.67314	-0.188674	0	0	0.00798794
235	0	-6.30879	0	0	-7.45205	0.376057	32.0848	-0.133266	-0.0215231	-0.0711802	-8.98589	-6.76707e-16	-2.80495	0	0	-0.000376342	-3.30874	11.8695	1.26941	362.781	386.492	639.887	368.481	368.481	368.481	-16.6645	-60.5415	-7.73565	309.116	356.536	165.088	188.748	188.748	188.748	-61.308	1.77009	17.4344	7.74814	1.83959	-5.2862	0.202102	-0.0388106	1.87256	8.2494	0.866232	-0.286469	0	0	0.00295755
236	0	-6.35743	0	0	-7.51754	0.398573	32.1806	-0.133561	-0.0238631	-0.0753207	-8.8404	3.55271e-15	-3.12816	0	0	-0.00062305	-3.28011	12.0896	1.55359	362.183	386.268	639.715	368.663	368.663	368.663	-16.6996	-59.8471	-7.73021	303.016	356.82	165.032	188.748	188.748	188.748	-60.5979	1.68465	17.4902	7.54706	1.88548	-5.47795	0.112053	-0.131025	1.826	24.8129	-5.46898	-0.126383	0	0	0.0102555
237	0	-6.43593	0	0	-7.62259	0.432319	32.3239	-0.134169	-0.0282649	-0.0824465	-8.72428	8.45884e-16	-3.67411	0	0	-0.000902554	-3.23554	12.3026	1.89209	361.852	386.042	639.559	368.96	368.96	368.96	-16.7499	-59.0883	-7.72253	296.865	357.112	165.011	188.748	188.748	188.748	-59.8234	1.59804	17.5596	7.32267	1.92122	-5.72505	-0.130401	-0.318248	1.69482	75.6047	-26.7929	0.315902	0	0	0.0293786
238	0	-6.55067	0	0	-7.77215	0.468973	32.4789	-0.135074	-0.0309305	-0.0869054	-8.61577	-1.52259e-15	-4.08529	0	0	-0.001337	-3.15064	12.4913	2.21173	361.718	385.813	639.396	369.302	369.302	369.302	-16.8204	-58.2619	-7.70801	290.641	357.399	165.045	188.748	188.748	188.748	-58.9824	1.51572	17.6447	7.12388	1.91341	-5.95738	-0.248039	-0.398828	1.63386	96.9984	-34.0215	0.38991	0	0	0.0287669
239	0	-6.70619	0	0	-7.97019	0.503933	32.6263	-0.136319	-0.0306951	-0.0870043	-8.50321	-4.06024e-15	-4.25297	0	0	-0.00190724	-3.01491	12.6443	2.46882	361.751	385.581	639.215	369.645	369.645	369.645	-16.9146	-57.3644	-7.68402	284.333	357.673	165.15	188.748	188.748	188.748	-58.0719	1.44079	17.7477	6.9804	1.84582	-6.13287	-0.160615	-0.330105	1.67631	70.6209	-22.7568	-0.164633	0	0	0.0124899
240	0	-6.90345	0	0	-8.219	0.539718	32.7767	-0.13776	-0.0291331	-0.085029	-8.36486	-3.38354e-16	-4.32816	0	0	-0.00244784	-2.8375	12.7614	2.67588	361.996	385.351	639.023	369.991	369.991	369.992	-17.0345	-56.3916	-7.65103	277.952	357.935	165.333	188.748	188.748	188.748	-57.0876	1.37252	17.8707	6.8871	1.72859	-6.26329	0.0183224	-0.188095	1.76296	22.6249	-4.82423	-1.07324	0	0	0.00187441
241	0	-7.14248	0	0	-8.52141	0.582218	32.9546	-0.139286	-0.0282544	-0.0839979	-8.18628	-3.38354e-15	-4.50492	0	0	-0.00286465	-2.63733	12.8463	2.87176	362.532	385.131	638.833	370.367	370.367	370.367	-17.1819	-55.3383	-7.6105	271.519	358.185	165.593	188.748	188.748	188.748	-56.0239	1.30904	18.0166	6.82361	1.58506	-6.38537	0.139381	-0.0612384	1.82777	-13.5138	8.91837	-1.93148	0	0	0.0011327
242	0	-7.42613	0	0	-8.88298	0.63505	33.1747	-0.140694	-0.0293179	-0.0857739	-7.9428	3.55271e-15	-4.90909	0	0	-0.00319015	-2.43211	12.8993	3.079	363.418	384.933	638.657	370.781	370.781	370.781	-17.3608	-54.1983	-7.56229	265.049	358.426	165.934	188.748	188.748	188.748	-54.8749	1.25039	18.1893	6.77965	1.43523	-6.51966	0.104568	-0.00525477	1.82653	-16.1149	13.9467	-2.55169	0	0	0.00397433
243	0	-7.76232	0	0	-9.31335	0.695992	33.4273	-0.141889	-0.0320533	-0.0899295	-7.61666	4.73695e-15	-5.52073	0	0	-0.00355335	-2.23129	12.9113	3.27636	364.659	384.762	638.505	371.199	371.199	371.199	-17.5772	-52.9642	-7.50333	258.549	358.65	166.367	188.748	188.748	188.748	-53.6338	1.19984	18.3935	6.77204	1.28528	-6.64392	-0.0735165	-0.0285014	1.76318	12.7148	10.6005	-3.03802	0	0	0.00126967
244	0	-8.16392	0	0	-9.82569	0.757552	33.6808	-0.142924	-0.0343234	-0.0932551	-7.20732	3.38354e-15	-6.13745	0	0	-0.00407036	-2.03432	12.8659	3.40309	366.206	384.623	638.379	371.555	371.555	371.555	-17.8389	-51.6274	-7.4285	252.012	358.849	166.907	188.748	188.748	188.748	-52.2929	1.16257	18.6346	6.84097	1.12633	-6.69769	-0.239148	-0.0833859	1.69463	38.7321	5.28479	-3.83941	0	0	-0.0102356
245	0	-8.64509	0	0	-10.4348	0.813176	33.9087	-0.144275	-0.0330255	-0.0910672	-6.76853	-1.01506e-15	-6.45827	0	0	-0.00471935	-1.83409	12.7481	3.4038	368.014	384.522	638.274	371.802	371.802	371.802	-18.153	-50.1772	-7.33331	245.439	359.015	167.569	188.748	188.748	188.748	-50.8425	1.14224	18.9184	7.02137	0.943889	-6.62631	-0.146864	-0.0827438	1.70003	6.02994	9.90948	-5.58073	0	0	0.00173127
246	0	-9.21609	0	0	-11.1553	0.865987	34.1238	-0.146214	-0.0286031	-0.0834903	-6.35597	-3.38354e-16	-6.50934	0	0	-0.00525623	-1.62407	12.5572	3.29198	370.124	384.471	638.171	371.962	371.962	371.962	-18.5254	-48.6012	-7.21618	238.853	359.147	168.349	188.748	188.748	188.748	-49.27	1.13845	19.2512	7.30679	0.733498	-6.44357	0.219639	0.00572186	1.78804	-88.4877	27.4771	-8.11153	0	0	0.0712033
247	0	-9.88278	0	0	-12.0026	0.92863	34.3776	-0.148296	-0.0258935	-0.0776881	-5.97386	2.70683e-15	-6.72238	0	0	-0.00533291	-1.40414	12.3063	3.1515	372.659	384.488	638.053	372.118	372.118	372.118	-18.9621	-46.8856	-7.0763	232.297	359.25	169.23	188.748	188.748	188.748	-47.5615	1.14926	19.6404	7.64964	0.506198	-6.23253	0.533865	0.115803	1.86535	-168.644	46.2055	-10.2927	0	0	0.148628
248	0	-10.6522	0	0	-12.9952	1.01195	34.7127	-0.150157	-0.02694	-0.0767149	-5.63911	3.72189e-15	-7.25718	0	0	-0.00492875	-1.18005	12.0068	3.05932	375.731	384.59	637.913	372.334	372.334	372.334	-19.4714	-45.0161	-6.9091	225.81	359.325	170.199	188.748	188.748	188.748	-45.7032	1.17601	20.0938	8.00738	0.277225	-6.06887	0.644438	0.177898	1.88554	-202.215	56.9193	-11.5901	0	0	0.188258
249	0	-11.5355	0	0	-14.1544	1.11852	35.1374	-0.151675	-0.0313903	-0.0804247	-5.39091	-6.76707e-16	-8.0403	0	0	-0.00438829	-0.955829	11.6593	3.03887	379.38	384.79	637.749	372.622	372.622	372.622	-20.0621	-42.9786	-6.70529	219.411	359.362	171.26	188.748	188.748	188.748	-43.682	1.22374	20.6192	8.36904	0.0529855	-5.97515	0.561682	0.152473	1.84465	-194.2	55.8601	-12.0297	0	0	0.189638
250	0	-12.5465	0	0	-15.5013	1.24318	35.6284	-0.153219	-0.0374249	-0.0863486	-5.31417	6.76707e-16	-8.85558	0	0	-0.00444367	-0.726829	11.2549	3.06302	383.576	385.094	637.56	372.961	372.961	372.961	-20.7409	-40.7603	-6.45322	213.104	359.348	172.439	188.748	188.748	188.748	-41.4861	1.29805	21.2222	8.75252	-0.17494	-5.92445	0.421971	0.0839172	1.78847	-176.126	50.8013	-11.9453	0	0	0.185772
251	0	-13.6975	0	0	-17.0532	1.37761	36.1511	-0.155167	-0.0440066	-0.0932825	-5.50204	6.76707e-16	-9.56361	0	0	-0.00588592	-0.482354	10.7828	3.08829	388.262	385.508	637.341	373.33	373.33	373.33	-21.51	-38.3503	-6.14156	206.888	359.268	173.772	188.748	188.748	188.748	-39.105	1.40187	21.9054	9.18334	-0.422334	-5.87399	0.313648	0.0142621	1.74911	-165.173	46.2531	-11.4542	0	0	0.194858
252	0	-14.9961	0	0	-18.8208	1.51349	36.6723	-0.15762	-0.0508259	-0.101199	-6.03284	-5.41366e-15	-10.1021	0	0	-0.00934636	-0.210635	10.2349	3.08065	393.386	386.033	637.084	373.723	373.723	373.723	-22.3651	-35.7417	-5.76129	200.771	359.115	175.306	188.748	188.748	188.748	-36.5312	1.53357	22.6675	9.67969	-0.704278	-5.79028	0.246298	-0.044074	1.72378	-160.445	41.1685	-10.4831	0	0	0.214621
253	0	-16.4431	0	0	-20.8053	1.64302	37.1625	-0.160652	-0.0576996	-0.110169	-6.98983	2.03012e-15	-10.4345	0	0	-0.0153374	0.0988261	9.60639	3.02075	398.912	386.671	636.786	374.149	374.148	374.149	-23.295	-32.9334	-5.30705	194.77	358.889	177.096	188.748	188.748	188.748	-33.7617	1.68626	23.5016	10.2521	-1.03231	-5.65395	0.225237	-0.0788859	1.70952	-161.244	35.2008	-8.92186	0	0	0.241982
254	0	-18.0309	0	0	-22.9956	1.75924	37.5969	-0.164552	-0.0640155	-0.119458	-8.47312	2.70683e-15	-10.4966	0	0	-0.024347	0.452639	8.89669	2.9067	404.816	387.42	636.446	374.616	374.616	374.616	-24.2805	-29.933	-4.77844	188.916	358.598	179.205	188.748	188.748	188.748	-30.7999	1.84766	24.3949	10.9046	-1.41198	-5.46227	0.276389	-0.0687912	1.71863	-173.723	31.4157	-6.78115	0	0	0.286938
255	0	-19.7421	0	0	-25.3665	1.85665	37.9571	-0.16904	-0.0698465	-0.129153	-10.5082	-5.0753e-16	-10.2948	0	0	-0.0363763	0.85065	8.1093	2.75879	411.101	388.275	636.073	375.138	375.138	375.138	-25.2957	-26.7587	-4.18083	183.265	358.262	181.697	188.748	188.748	188.748	-27.6589	2.00121	25.3281	11.6315	-1.83989	-5.23396	0.356596	-0.0340595	1.74424	-188.925	27.3075	-3.92232	0	0	0.335824
256	0	-21.5502	0	0	-27.877	1.93002	38.2259	-0.173361	-0.0750126	-0.138964	-13.0438	3.72189e-15	-9.8158	0	0	-0.0508128	1.28727	7.24989	2.60789	417.776	389.231	635.683	375.727	375.727	375.727	-26.3087	-23.4424	-3.52614	177.894	357.913	184.633	188.748	188.748	188.748	-24.3637	2.12725	26.2753	12.4211	-2.30689	-4.99789	0.409497	0.00324568	1.77027	-195.634	21.0463	-0.305103	0	0	0.366298
257	0	-23.4216	0	0	-30.4694	1.97283	38.3819	-0.17715	-0.0788461	-0.147587	-16.0278	0	-9.00381	0	0	-0.0665752	1.75412	6.32366	2.47961	424.842	390.274	635.302	376.389	376.388	376.388	-27.2822	-20.0302	-2.83496	172.901	357.589	188.062	188.748	188.748	188.748	-20.9524	2.20318	27.2041	13.2631	-2.80218	-4.77762	0.427727	0.0365866	1.79436	-194.097	13.3889	3.91395	0	0	0.376608
258	0	-25.3183	0	0	-33.0712	1.97783	38.4	-0.180285	-0.0807349	-0.153346	-19.3923	0	-7.8168	0	0	-0.081976	2.24128	5.33479	2.39037	432.283	391.391	634.958	377.119	377.119	377.119	-28.1766	-16.5823	-2.13673	168.405	357.338	192.008	188.748	188.748	188.748	-17.4767	2.2053	28.0771	14.1507	-3.31476	-4.58771	0.427094	0.0722052	1.80952	-189.531	6.32706	8.56363	0	0	0.378976
259	0	-27.2003	0	0	-35.5996	1.93855	38.2571	-0.182732	-0.0804379	-0.155037	-23.042	2.70683e-15	-6.26794	0	0	-0.0947952	2.73763	4.2871	2.34975	440.07	392.562	634.685	377.901	377.901	377.901	-28.9535	-13.1705	-1.46752	164.539	357.209	196.462	188.748	188.748	188.748	-14.0017	2.11255	28.8546	15.0814	-3.83319	-4.43622	0.40133	0.0914423	1.79869	-181.534	-2.98211	13.5348	0	0	0.37209
260	0	-29.0285	0	0	-37.969	1.85054	37.9346	-0.184978	-0.0779308	-0.151738	-26.9	1.35341e-15	-4.42106	0	0	-0.102799	3.2333	3.18404	2.35965	448.165	393.767	634.516	378.696	378.696	378.696	-29.5804	-9.87442	-0.865746	161.442	357.245	201.371	188.748	188.748	188.748	-10.6028	1.91106	29.4992	16.0604	-4.34808	-4.32398	0.372768	0.112963	1.76893	-175.444	-11.6719	18.7489	0	0	0.371195
261	0	-30.7665	0	0	-40.0994	1.71241	37.4225	-0.187524	-0.0734487	-0.143364	-30.8636	2.70683e-15	-2.39765	0	0	-0.103991	3.7179	2.02951	2.4187	456.52	394.984	634.486	379.446	379.446	379.446	-30.0335	-6.77526	-0.365966	159.25	357.476	206.641	188.748	188.748	188.748	-7.36282	1.59891	29.9791	17.0971	-4.84996	-4.24906	0.351875	0.147633	1.73956	-173.484	-17.7406	24.1475	0	0	0.384338
262	0	-32.3818	0	0	-41.9235	1.52597	36.7198	-0.190804	-0.0674466	-0.130629	-34.8043	-2.70683e-15	-0.369004	0	0	-0.0970352	4.17867	0.828266	2.52508	465.088	396.193	634.632	380.095	380.095	380.095	-30.2992	-3.95083	0.00657452	158.09	357.917	212.143	188.748	188.748	188.748	-4.36703	1.18852	30.2719	18.1977	-5.32708	-4.20963	0.335392	0.191306	1.72286	-174.94	-20.8854	29.6086	0	0	0.410567
263	0	-33.8449	0	0	-43.391	1.29561	35.8331	-0.195136	-0.060463	-0.114561	-38.5719	8.12049e-15	1.46681	0	0	-0.0815915	4.60193	-0.414336	2.67501	473.818	397.371	634.991	380.6	380.6	380.6	-30.3735	-1.47068	0.239235	158.069	358.562	217.723	188.748	188.748	188.748	-1.69764	0.705741	30.3661	19.3617	-5.76701	-4.20258	0.302169	0.210342	1.70496	-175.564	-25.8016	35.0281	0	0	0.435461
264	0	-35.1291	0	0	-44.4707	1.02772	34.7758	-0.200691	-0.0530994	-0.0964752	-42.0018	-5.41366e-15	2.90703	0	0	-0.0584943	4.97835	-1.69303	2.85797	482.651	398.498	635.593	380.938	380.939	380.939	-30.2604	0.607273	0.333017	159.277	359.391	223.215	188.748	188.748	188.748	0.571372	0.186483	30.2616	20.5862	-6.16146	-4.2187	0.253487	0.192	1.67189	-175.398	-34.4569	40.2531	0	0	0.457361
265	0	-36.2079	0	0	-45.1497	0.730239	33.5685	-0.206867	-0.0461561	-0.0778517	-44.869	-2.70683e-15	3.75449	0	0	-0.0297328	5.30587	-3.00267	3.05618	491.518	399.555	636.454	381.098	381.098	381.098	-29.971	2.23873	0.301947	161.786	360.366	228.455	188.748	188.748	188.748	2.37894	-0.327762	29.969	21.8708	-6.50843	-4.24175	0.192864	0.149387	1.62128	-173.557	-45.4957	45.0976	0	0	0.474756
266	0	-37.0553	0	0	-45.4315	0.412124	32.2382	-0.21277	-0.0403057	-0.0599204	-46.9491	-5.41366e-15	3.87167	0	0	0.00165941	5.58761	-4.33791	3.24729	500.348	400.525	637.58	381.066	381.066	381.066	-29.5218	3.39414	0.170178	165.648	361.442	233.293	188.748	188.748	188.748	3.68078	-0.795556	29.5081	23.2192	-6.80895	-4.2508	0.151694	0.121162	1.56477	-174.382	-53.4319	49.416	0	0	0.501537
267	0	-37.6465	0	0	-45.3339	0.0829787	30.8186	-0.217032	-0.0359595	-0.0437699	-48.0184	0	3.21487	0	0	0.0320963	5.82585	-5.69222	3.41181	509.073	401.392	638.972	380.83	380.83	380.83	-28.9346	4.05944	-0.0318112	170.897	362.564	237.606	188.748	188.748	188.748	4.45226	-1.18061	28.9064	24.634	-7.06121	-4.22773	0.141473	0.113137	1.51222	-177.971	-56.7027	52.8949	0	0	0.536586
268	0	-37.9606	0	0	-44.8864	-0.24724	29.3501	-0.219045	-0.0331879	-0.0296023	-47.986	5.41366e-15	1.85478	0	0	0.058195	6.02014	-7.05731	3.53882	517.638	402.143	640.629	380.377	380.377	380.377	-28.2365	4.23605	-0.271366	177.544	363.676	241.302	188.748	188.748	188.748	4.68947	-1.45552	28.1968	26.1109	-7.26023	-4.16335	0.187479	0.112989	1.47273	-188.841	-56.3481	55.4383	0	0	0.590018
269	0	-37.9841	0	0	-44.1279	-0.568107	27.8807	-0.217912	-0.0316302	-0.0176512	-46.7998	2.70683e-15	-0.0130312	0	0	0.0775946	6.16942	-8.42248	3.63107	526.009	402.768	642.549	379.711	379.711	379.711	-27.4591	3.94022	-0.516028	185.582	364.721	244.32	188.748	188.748	188.748	4.40822	-1.60208	27.4153	27.631	-7.4047	-4.06303	0.253067	0.064325	1.43955	-199.571	-60.6162	56.7179	0	0	0.633675
270	0	-37.714	0	0	-43.1041	-0.869028	26.4646	-0.213212	-0.0308448	-0.00786101	-44.5196	8.12049e-15	-2.11675	0	0	0.0893499	6.28072	-9.77579	3.69811	534.16	403.259	644.711	378.869	378.869	378.869	-26.6373	3.20144	-0.736856	194.981	365.647	246.632	188.748	188.748	188.748	3.6414	-1.61164	26.5987	29.1633	-7.51009	-3.93897	0.310417	-0.0441131	1.40019	-205.481	-71.9881	56.5658	0	0	0.647455
271	0	-37.161	0	0	-41.8644	-1.13983	25.1592	-0.204733	-0.0300942	-0.000330609	-41.2905	0	-4.13558	0	0	0.0939299	6.37094	-11.105	3.751	542.072	403.611	647.082	377.909	377.909	377.909	-25.8072	2.05959	-0.911709	205.687	366.408	248.236	188.748	188.748	188.748	2.43505	-1.48493	25.782	30.6708	-7.61259	-3.80374	0.38903	-0.139651	1.36596	-213.276	-80.358	54.6559	0	0	0.648232
272	0	-36.3506	0	0	-40.4593	-1.37183	24.0177	-0.191728	-0.0289684	0.00406065	-37.258	2.70683e-15	-5.81894	0	0	0.0923275	6.45438	-12.3974	3.80702	549.736	403.825	649.625	376.89	376.89	376.89	-25.0027	0.561604	-1.02915	217.628	366.974	249.146	188.748	188.748	188.748	0.843983	-1.23288	24.9953	32.1117	-7.75062	-3.67493	0.446421	-0.145887	1.3543	-213.448	-75.2412	50.6558	0	0	0.61044
273	0	-35.3232	0	0	-38.9381	-1.55984	23.0773	-0.174571	-0.0271952	0.00469146	-32.6992	-5.41366e-15	-7.00746	0	0	0.0859856	6.53148	-13.6422	3.87595	557.134	403.896	652.319	375.845	375.845	375.845	-24.2522	-1.24223	-1.09373	230.708	367.332	249.396	188.748	188.748	188.748	-1.07201	-0.879974	24.2613	33.4527	-7.93752	-3.56145	0.365692	-0.0718172	1.35975	-182.32	-59.3295	44.6599	0	0	0.483048
274	0	-34.131	0	0	-37.3483	-1.70346	22.3497	-0.156673	-0.024566	0.00284214	-28.1655	-2.70683e-15	-7.62903	0	0	0.0771974	6.59416	-14.8343	3.93256	564.207	403.818	655.143	374.788	374.788	374.788	-23.5751	-3.30167	-1.12631	244.816	367.489	249.029	188.748	188.748	188.748	-3.25238	-0.463331	23.5943	34.6917	-8.15146	-3.43413	0.17736	-0.00330435	1.37096	-129.679	-45.8275	37.6013	0	0	0.313752
275	0	-32.8294	0	0	-35.733	-1.80562	21.8274	-0.141472	-0.020811	0.000300125	-24.1598	-1.35341e-15	-7.65993	0	0	0.0681458	6.64038	-15.9738	3.92311	570.864	403.586	658.059	373.741	373.741	373.741	-22.9809	-5.56975	-1.15397	259.835	367.47	248.095	188.748	188.748	188.748	-5.64132	-0.0219659	23.0007	35.8512	-8.35614	-3.22809	0.0119075	0.0171516	1.3745	-83.9064	-40.3635	30.4703	0	0	0.181028
276	0	-31.4689	0	0	-34.1289	-1.8703	21.4947	-0.130456	-0.015998	-0.00228563	-20.9269	-1.35341e-15	-7.13455	0	0	0.0600248	6.67506	-17.0598	3.80591	577.034	403.197	661.017	372.744	372.744	372.744	-22.4699	-8.0053	-1.19914	275.663	367.306	246.639	188.748	188.748	188.748	-8.19196	0.413883	22.4797	36.9494	-8.52133	-2.89358	0.0478008	0.0466565	1.35706	-79.077	-33.4434	23.814	0	0	0.157153
277	0	-30.0903	0	0	-32.5645	-1.90139	21.3342	-0.122572	-0.0104923	-0.00586209	-18.397	0	-6.13313	0	0	0.0528398	6.69917	-18.0861	3.58488	582.702	402.654	663.978	371.828	371.828	371.828	-22.0339	-10.5742	-1.27531	292.218	367.037	244.701	188.748	188.748	188.748	-10.8674	0.825925	22.0243	37.98	-8.62801	-2.44656	0.0597044	0.00528641	1.33617	-68.6755	-37.3383	17.5591	0	0	0.124693
278	0	-28.7258	0	0	-31.0601	-1.90352	21.3232	-0.117494	-0.00483816	-0.0109802	-16.5136	-1.35341e-15	-4.77939	0	0	0.046535	6.72104	-19.0465	3.27178	587.87	401.962	666.895	371.035	371.035	371.035	-21.6572	-13.2491	-1.38961	309.433	366.709	242.318	188.748	188.748	188.748	-13.6391	1.20348	21.6208	38.9321	-8.67398	-1.90576	0.169155	0.0171735	1.3175	-75.6977	-32.8542	11.6994	0	0	0.130549
279	0	-27.3999	0	0	-29.6294	-1.88226	21.433	-0.114857	0.00057633	-0.0176354	-15.1841	-2.03012e-15	-3.21346	0	0	0.0409658	6.73621	-19.933	2.90243	592.567	401.129	669.744	370.379	370.379	370.379	-21.3184	-16.0082	-1.54399	327.255	366.372	239.534	188.748	188.748	188.748	-16.4848	1.54086	21.2506	39.7834	-8.65232	-1.32821	0.387281	0.115898	1.29297	-103.446	-14.4503	6.38271	0	0	0.162335
280	0	-26.1307	0	0	-28.2801	-1.84403	21.63	-0.114143	0.00503615	-0.0264316	-14.2877	-2.03012e-15	-1.62724	0	0	0.0360469	6.72119	-20.7355	2.53497	596.85	400.161	672.528	369.819	369.819	369.819	-20.9925	-18.8343	-1.73571	345.638	366.084	236.398	188.748	188.748	188.748	-19.3866	1.83575	20.8912	40.5024	-8.54669	-0.813824	0.491603	0.176292	1.27477	-110.991	0.0984804	1.45082	0	0	0.146024
281	0	-24.9313	0	0	-27.0161	-1.79617	21.8759	-0.115378	0.00816478	-0.0369524	-13.7555	2.03012e-15	-0.190775	0	0	0.0319332	6.65935	-21.448	2.20365	600.747	399.064	675.242	369.317	369.317	369.317	-20.653	-21.7137	-1.95838	364.539	365.896	232.969	188.748	188.748	188.748	-22.3302	2.08766	20.5187	41.0744	-8.34776	-0.424235	0.506539	0.202758	1.26412	-104.669	12.3632	-2.97465	0	0	0.105478
282	0	-23.811	0	0	-25.8381	-1.74637	22.1308	-0.118152	0.00936862	-0.0494517	-13.4787	0	0.9084	0	0	0.0286796	6.54808	-22.0704	1.91236	604.257	397.845	677.858	368.861	368.861	368.861	-20.2748	-24.6345	-2.20195	383.918	365.861	229.315	188.748	188.748	188.748	-25.3029	2.29791	20.1099	41.5065	-8.05529	-0.167955	0.360034	0.144122	1.26713	-69.9321	14.1302	-6.9419	0	0	0.0499246
283	0	-22.7762	0	0	-24.7457	-1.7024	22.3551	-0.122361	0.00844902	-0.0633242	-13.3809	3.38354e-15	1.53652	0	0	0.0262578	6.40585	-22.6091	1.62876	607.343	396.514	680.319	368.484	368.484	368.484	-19.8369	-27.5863	-2.45388	403.728	366.018	225.516	188.748	188.748	188.748	-28.2937	2.46901	19.6448	41.8295	-7.68189	0.013625	0.211794	0.0863859	1.27319	-35.8689	16.7183	-10.1399	0	0	0.0118485
284	0	-21.8312	0	0	-23.7379	-1.67116	22.514	-0.127847	0.0054628	-0.0778805	-13.3865	6.76707e-16	1.61035	0	0	0.0243905	6.25441	-23.0722	1.31706	609.967	395.085	682.562	368.221	368.221	368.221	-19.3245	-30.5588	-2.70004	423.92	366.396	221.66	188.748	188.748	188.748	-31.2918	2.60464	19.1089	42.0773	-7.24327	0.188358	0.133212	0.0636036	1.27859	-14.1976	22.1931	-12.4354	0	0	-0.00970573
285	0	-20.9782	0	0	-22.8143	-1.65747	22.5835	-0.134185	0.000499396	-0.0926488	-13.4044	0	1.08755	0	0	0.0225598	6.10661	-23.4659	0.959437	612.115	393.572	684.545	368.087	368.087	368.087	-18.7307	-33.5417	-2.92604	444.436	367.01	217.841	188.748	188.748	188.748	-34.2869	2.70954	18.4949	42.273	-6.753	0.396075	0.122675	0.0692484	1.27994	-3.39509	27.7507	-13.9515	0	0	-0.0217004
286	0	-20.218	0	0	-21.9757	-1.66338	22.5535	-0.141079	-0.00603653	-0.10684	-13.3729	2.03012e-15	-0.00330316	0	0	0.0202508	5.96593	-23.7946	0.55771	613.798	391.99	686.245	368.067	368.067	368.067	-18.0581	-36.5232	-3.11913	465.213	367.855	214.154	188.748	188.748	188.748	-37.2683	2.78898	17.8036	42.4278	-6.22457	0.645417	0.191846	0.107904	1.27529	-6.63363	34.6165	-14.9142	0	0	-0.0297363
287	0	-19.5503	0	0	-21.2246	-1.68753	22.4308	-0.148033	-0.0137975	-0.120259	-13.2357	-3.04518e-15	-1.59865	0	0	0.0171282	5.82489	-24.0596	0.13479	615.05	390.356	687.663	368.119	368.119	368.119	-17.3182	-39.4904	-3.26995	486.177	368.913	210.689	188.748	188.748	188.748	-40.2241	2.8482	17.0448	42.5416	-5.66991	0.908041	0.324286	0.186163	1.27037	-21.9945	46.064	-15.6601	0	0	-0.0424414
288	0	-18.9742	0	0	-20.5651	-1.72532	22.2383	-0.154551	-0.0225425	-0.133152	-12.9651	-3.12977e-15	-3.60849	0	0	0.0132126	5.66578	-24.2601	-0.271682	615.926	388.682	688.821	368.174	368.174	368.174	-16.5306	-42.4287	-3.37454	507.252	370.149	207.528	188.748	188.748	188.748	-43.142	2.89145	16.2367	42.6067	-5.09626	1.12615	0.425638	0.253954	1.27398	-31.9093	56.6321	-16.4832	0	0	-0.0578617
289	0	-18.489	0	0	-20.0015	-1.77045	22.0077	-0.159883	-0.0323701	-0.146681	-12.5321	3.04518e-15	-5.94643	0	0	0.00883025	5.47622	-24.3972	-0.635675	616.47	386.985	689.737	368.174	368.174	368.174	-15.7206	-45.3226	-3.43578	528.35	371.515	204.745	188.748	188.748	188.748	-46.0086	2.92099	15.4043	42.6226	-4.51268	1.2611	0.359936	0.224119	1.29228	-8.81148	53.7742	-17.6521	0	0	-0.0586821
290	0	-18.0952	0	0	-19.539	-1.81692	21.7694	-0.164264	-0.0422533	-0.159684	-12.0132	1.69177e-15	-8.39739	0	0	0.00469852	5.26712	-24.4782	-0.968099	616.69	385.283	690.397	368.114	368.114	368.114	-14.9172	-48.1566	-3.46412	549.378	372.954	202.403	188.748	188.748	188.748	-48.8108	2.93652	14.5777	42.6087	-3.93958	1.34291	0.274724	0.179006	1.31786	17.9651	49.7098	-18.8226	0	0	-0.0533992
291	0	-17.7931	0	0	-19.181	-1.85889	21.5535	-0.16788	-0.0513341	-0.171383	-11.4773	-5.41366e-15	-10.7532	0	0	0.00153474	5.05519	-24.5125	-1.28758	616.591	383.594	690.78	368.005	368.005	368.005	-14.1498	-50.916	-3.47568	570.237	374.405	200.553	188.748	188.748	188.748	-51.5365	2.93645	13.7894	42.5868	-3.39788	1.41636	0.25379	0.170355	1.34866	32.0661	51.1237	-19.7766	0	0	-0.0512039
292	0	-17.5802	0	0	-18.9285	-1.89015	21.3923	-0.170468	-0.059077	-0.18178	-10.9365	1.35341e-15	-12.8398	0	0	-0.000122698	4.8476	-24.5067	-1.59805	616.194	381.936	690.888	367.847	367.847	367.847	-13.4461	-53.5884	-3.48998	590.832	375.807	199.23	188.748	188.748	188.748	-54.1755	2.9189	13.0715	42.567	-2.90054	1.49886	0.279784	0.193111	1.38355	37.7188	56.3219	-20.5907	0	0	-0.051175
293	0	-17.4514	0	0	-18.7792	-1.90459	21.3177	-0.171597	-0.0654083	-0.191406	-10.3666	4.73695e-15	-14.5435	0	0	-9.89976e-06	4.64294	-24.4652	-1.89177	615.537	380.325	690.74	367.625	367.625	367.625	-12.8298	-56.1632	-3.52804	611.07	377.103	198.456	188.748	188.748	188.748	-56.7194	2.88211	12.4529	42.5502	-2.45398	1.58664	0.31923	0.225177	1.41816	42.4651	61.5375	-21.2466	0	0	-0.04942
294	0	-17.3989	0	0	-18.7277	-1.89702	21.3568	-0.170793	-0.0703606	-0.200824	-9.72028	2.70683e-15	-15.7883	0	0	0.00180208	4.43669	-24.3914	-2.15775	614.661	378.773	690.362	367.322	367.322	367.322	-12.319	-58.6321	-3.61022	630.861	378.248	198.237	188.748	188.748	188.748	-59.1618	2.82459	11.9572	42.5334	-2.06277	1.66897	0.346152	0.247271	1.44939	51.8684	64.6636	-21.6866	0	0	-0.0443649
295	0	-17.4129	0	0	-18.7658	-1.86375	21.5285	-0.167629	-0.0740225	-0.210258	-8.93964	-6.76707e-15	-16.5339	0	0	0.00492785	4.22611	-24.2884	-2.38801	613.606	377.292	689.781	366.921	366.921	366.921	-11.925	-60.9891	-3.7546	650.114	379.207	198.568	188.748	188.748	188.748	-61.4976	2.74537	11.6014	42.5146	-1.73185	1.73697	0.357613	0.253938	1.48047	66.4927	65.4405	-21.6917	0	0	-0.0364907
296	0	-17.4821	0	0	-18.8832	-1.80288	21.8415	-0.161777	-0.0765791	-0.219945	-7.96899	4.73695e-15	-16.7801	0	0	0.00878751	4.01147	-24.1598	-2.57835	612.41	375.892	689.022	366.415	366.415	366.415	-11.6524	-63.229	-3.97517	668.736	379.958	199.427	188.748	188.748	188.748	-63.7227	2.64414	11.395	42.4933	-1.46511	1.78478	0.354592	0.246369	1.51394	86.5197	64.0266	-21.1289	0	0	-0.0265825
297	0	-17.5945	0	0	-19.0686	-1.71435	22.2942	-0.153078	-0.0781531	-0.229762	-6.76785	-6.76707e-16	-16.5509	0	0	0.0127469	3.79556	-24.009	-2.72772	611.108	374.583	688.105	365.811	365.811	365.811	-11.4995	-65.3476	-4.28071	686.628	380.489	200.778	188.748	188.748	188.748	-65.8329	2.52151	11.3399	42.4687	-1.26442	1.80966	0.346081	0.236816	1.55125	110.03	61.6202	-19.8897	0	0	-0.0156628
298	0	-17.7382	0	0	-19.3099	-1.59968	22.8762	-0.141566	-0.0790446	-0.239509	-5.31958	4.73695e-15	-15.9146	0	0	0.0162685	3.58088	-23.8387	-2.83601	609.732	373.372	687.054	365.126	365.126	365.126	-11.4586	-67.3405	-4.67401	703.691	380.801	202.57	188.748	188.748	188.748	-67.8239	2.37907	11.4303	42.4372	-1.1274	1.8097	0.341318	0.23841	1.59385	135.025	59.5702	-17.9696	0	0	-0.00380793
299	0	-17.9019	0	0	-19.5949	-1.46168	23.57	-0.127491	-0.0794857	-0.248969	-3.63657	-1.35341e-15	-14.9552	0	0	0.018981	3.36725	-23.651	-2.90243	608.314	372.264	685.894	364.383	364.383	364.383	-11.5178	-69.2031	-5.15167	719.82	380.906	204.732	188.748	188.748	188.748	-69.6907	2.2195	11.6544	42.3916	-1.04594	1.78144	0.331038	0.247052	1.63329	162.878	56.9275	-15.4275	0	0	0.0104369
300	0	-18.0758	0	0	-19.9122	-1.30413	24.353	-0.111285	-0.0798887	-0.257872	-1.75814	-2.03012e-15	-13.789	0	0	0.0207446	3.15259	-23.4469	-2.92747	606.884	371.263	684.651	363.606	363.606	363.606	-11.6624	-70.93	-5.7045	734.917	380.821	207.179	188.748	188.748	188.748	-71.4273	2.04651	11.9948	42.3239	-1.00813	1.72116	0.310705	0.258035	1.66619	193.789	53.1465	-12.3507	0	0	0.0284442
301	0	-18.2522	0	0	-20.2515	-1.1316	25.1993	-0.0935762	-0.080404	-0.265897	0.250545	-2.03012e-15	-12.5129	0	0	0.0215744	2.93412	-23.2274	-2.91413	605.463	370.37	683.351	362.823	362.823	362.823	-11.8759	-72.5155	-6.3185	748.886	380.57	209.811	188.748	188.748	188.748	-73.0274	1.86465	12.4307	42.2272	-0.999487	1.62586	0.281069	0.267022	1.70209	226.614	48.6556	-8.92301	0	0	0.0515369
302	0	-18.4251	0	0	-20.6036	-0.948982	26.0823	-0.0752604	-0.0810492	-0.272405	2.29553	-3.38354e-15	-11.206	0	0	0.0215784	2.7093	-22.9929	-2.86753	604.07	369.587	682.015	362.069	362.069	362.069	-12.1421	-73.9533	-6.97608	761.639	380.18	212.518	188.748	188.748	188.748	-74.4841	1.67907	12.9395	42.095	-0.999848	1.49358	0.252492	0.271948	1.74225	257.487	44.4777	-5.31779	0	0	0.0802793
303	0	-18.5905	0	0	-20.9607	-0.76096	26.9774	-0.0571073	-0.0818304	-0.277159	4.29416	2.70683e-15	-9.93505	0	0	0.0209259	2.47601	-22.7434	-2.79268	602.717	368.915	680.663	361.394	361.394	361.394	-12.4459	-75.2374	-7.65724	773.102	379.677	215.185	188.748	188.748	188.748	-75.7905	1.49554	13.4981	41.9197	-0.984936	1.32156	0.226971	0.263495	1.76234	284.785	40.5636	-1.72967	0	0	0.114304
304	0	-18.7462	0	0	-21.3167	-0.57177	27.8637	-0.0397644	-0.082737	-0.280214	6.1763	1.35341e-15	-8.7484	0	0	0.0197764	2.23445	-22.4784	-2.69417	601.418	368.351	679.31	360.838	360.838	360.838	-12.7745	-76.3621	-8.34105	783.215	379.088	217.694	188.748	188.748	188.748	-76.9404	1.32006	14.0845	41.6959	-0.937046	1.10657	0.179682	0.228207	1.75023	312.684	35.257	1.73013	0	0	0.153789
305	0	-18.8926	0	0	-21.6674	-0.385858	28.7204	-0.0236465	-0.0838774	-0.282065	7.89358	1.35341e-15	-7.68912	0	0	0.0183014	1.9909	-22.1984	-2.58234	600.174	367.896	677.958	360.419	360.419	360.419	-13.1168	-77.3222	-9.00722	791.933	378.436	219.935	188.748	188.748	188.748	-77.9279	1.15815	14.6785	41.4258	-0.853784	0.855387	0.0882137	0.161635	1.70306	346.082	26.9319	5.00068	0	0	0.198323
306	0	-19.0334	0	0	-22.0108	-0.208858	29.5231	-0.00966665	-0.084651	-0.281893	9.3478	3.38354e-16	-6.72077	0	0	0.01653	1.75935	-21.9058	-2.47861	598.97	367.547	676.597	360.132	360.132	360.132	-13.4637	-78.1131	-9.63723	799.224	377.744	221.8	188.748	188.748	188.748	-78.7476	1.01405	15.2622	41.1218	-0.75097	0.594397	-0.0293139	0.0811567	1.63389	380.029	16.6632	7.93679	0	0	0.240291
307	0	-19.1753	0	0	-22.3471	-0.0470849	30.2455	0.000990758	-0.0841214	-0.278496	10.4121	1.69177e-16	-5.76525	0	0	0.0144719	1.55681	-21.6045	-2.41111	597.78	367.302	675.208	359.948	359.948	359.948	-13.8068	-78.7312	-10.2148	805.071	377.03	223.2	188.748	188.748	188.748	-79.3953	0.890749	15.8198	40.8028	-0.653854	0.361659	-0.110547	0.0342503	1.58065	400.074	10.5149	10.2901	0	0	0.264841
308	0	-19.3262	0	0	-22.6783	0.0940674	30.8672	0.00748783	-0.0819347	-0.271393	10.9897	-1.18424e-15	-4.79542	0	0	0.012298	1.39322	-21.2967	-2.40194	596.58	367.159	673.781	359.838	359.838	359.838	-14.1399	-79.1744	-10.7252	809.481	376.317	224.059	188.748	188.748	188.748	-79.8677	0.791037	16.3379	40.4831	-0.577438	0.184522	-0.14863	0.0381605	1.57742	404.023	10.5305	11.9393	0	0	0.270427
309	0	-19.494	0	0	-23.0082	0.210844	31.3753	0.0092995	-0.0779256	-0.260478	11.012	-1.26883e-15	-3.80249	0	0	0.0101964	1.26711	-20.9823	-2.46393	595.348	367.112	672.325	359.8	359.8	359.8	-14.4581	-79.4418	-11.1555	812.482	375.623	224.324	188.748	188.748	188.748	-80.1637	0.71797	16.8053	40.1668	-0.512931	0.0754365	-0.139214	0.0868417	1.61997	390.434	16.5434	12.8524	0	0	0.259811
310	0	-19.6867	0	0	-23.3424	0.301237	31.7649	0.00657047	-0.0726529	-0.246616	10.4715	-1.77636e-15	-2.84825	0	0	0.0083591	1.16827	-20.6593	-2.60099	594.068	367.155	670.857	359.851	359.851	359.851	-14.7583	-79.535	-11.4948	814.13	374.968	223.97	188.748	188.748	188.748	-80.2842	0.674804	17.2134	39.8491	-0.434436	0.0349607	-0.12471	0.11541	1.64125	368.919	19.6621	13.1761	0	0	0.243079
311	0	-19.9125	0	0	-23.688	0.363926	32.0331	-0.000834288	-0.0661704	-0.22986	9.33193	9.30473e-16	-1.95118	0	0	0.00677227	1.08962	-20.3263	-2.81561	592.726	367.285	669.393	359.99	359.99	359.99	-15.038	-79.4575	-11.7349	814.498	374.372	222.995	188.748	188.748	188.748	-80.2325	0.664112	17.5554	39.528	-0.328846	0.0654185	-0.107358	0.10564	1.62408	339.714	18.4389	12.9569	0	0	0.221461
312	0	-20.1796	0	0	-24.0524	0.398225	32.1791	-0.0130227	-0.0587894	-0.210321	7.55669	-2.53765e-16	-1.15646	0	0	0.00529826	1.03112	-19.9824	-3.10938	591.307	367.498	667.941	360.183	360.183	360.183	-15.295	-79.2157	-11.8713	813.681	373.849	221.424	188.748	188.748	188.748	-80.0148	0.687386	17.8273	39.2074	-0.205152	0.171506	-0.0553329	0.0872071	1.5978	296.465	17.5974	12.1687	0	0	0.189906
313	0	-20.4938	0	0	-24.4424	0.405026	32.208	-0.0298914	-0.0507441	-0.188168	5.13152	-3.38354e-16	-0.500048	0	0	0.00367806	0.993467	-19.6262	-3.47568	589.807	367.788	666.511	360.38	360.38	360.38	-15.5277	-78.8193	-11.9029	811.79	373.411	219.307	188.748	188.748	188.748	-79.6408	0.745323	18.0274	38.8909	-0.0802398	0.347763	0.0380171	0.0849553	1.58586	238.04	20.5595	10.8273	0	0	0.147843
314	0	-20.8575	0	0	-24.8628	0.387133	32.132	-0.0505282	-0.0430566	-0.164934	2.1295	-2.90773e-16	-0.0853614	0	0	0.00162924	0.97368	-19.2553	-3.89877	588.229	368.152	665.12	360.532	360.532	360.532	-15.7356	-78.2821	-11.8327	808.954	373.067	216.721	188.748	188.748	188.748	-79.1243	0.837927	18.1573	38.5783	0.0344507	0.575288	0.147199	0.0940523	1.59415	172.115	25.3413	9.08486	0	0	0.102497
315	0	-21.2691	0	0	-25.3148	0.34845	31.967	-0.0739725	-0.0362562	-0.141633	-1.35164	9.46333e-16	0.044659	0	0	-0.00109931	0.966333	-18.867	-4.35861	586.585	368.586	663.789	360.603	360.603	360.603	-15.9189	-77.6221	-11.6679	805.316	372.816	213.761	188.748	188.748	188.748	-78.4837	0.96368	18.2213	38.2679	0.135104	0.829371	0.26143	0.100909	1.61384	102.525	29.2336	7.08127	0	0	0.057242
316	0	-21.722	0	0	-25.7948	0.293523	31.7318	-0.0988053	-0.031002	-0.119549	-5.14193	-3.84877e-15	-0.145641	0	0	-0.00454175	0.966197	-18.4597	-4.83362	584.889	369.083	662.54	360.568	360.568	360.568	-16.0786	-76.862	-11.4209	801.021	372.654	210.54	188.748	188.748	188.748	-77.7419	1.11914	18.2273	37.9566	0.221237	1.08549	0.368024	0.108469	1.64857	34.0852	32.4284	4.97471	0	0	0.0136772
317	0	-22.2048	0	0	-26.2937	0.22702	31.4453	-0.123173	-0.0276681	-0.100174	-9	1.05736e-17	-0.64339	0	0	-0.00840482	0.968468	-18.0329	-5.30352	583.157	369.64	661.394	360.421	360.421	360.421	-16.2163	-76.0283	-11.1085	796.215	372.568	207.178	188.748	188.748	188.748	-76.9256	1.2987	18.1855	37.6402	0.29554	1.32268	0.452209	0.117392	1.69869	-27.2892	34.8427	2.95017	0	0	-0.0262908
318	0	-22.7015	0	0	-26.797	0.153131	31.1249	-0.145363	-0.0262851	-0.0842628	-12.675	1.20803e-15	-1.38503	0	0	-0.0121222	0.968689	-17.5874	-5.75198	581.403	370.251	660.369	360.174	360.174	360.174	-16.3341	-75.1505	-10.7513	791.034	372.539	203.796	188.748	188.748	188.748	-76.0644	1.49444	18.1088	37.3149	0.364865	1.52559	0.513486	0.13107	1.75651	-79.4321	36.8111	1.1315	0	0	-0.0626596
319	0	-23.1932	0	0	-27.286	0.0754693	30.7857	-0.163621	-0.0265333	-0.072484	-15.9024	8.45884e-16	-2.26352	0	0	-0.01498	0.962461	-17.1257	-6.16705	579.636	370.911	659.481	359.851	359.851	359.851	-16.435	-74.2585	-10.3721	785.599	372.547	200.505	188.748	188.748	188.748	-75.1882	1.69685	18.011	36.9777	0.438601	1.68392	0.542982	0.141591	1.80632	-118.226	36.9167	-0.349805	0	0	-0.0924877
320	0	-23.6599	0	0	-27.7403	-0.00328065	30.4393	-0.177107	-0.0277852	-0.064609	-18.5116	2.41077e-15	-3.145	0	0	-0.0164041	0.946266	-16.6517	-6.54209	577.865	371.616	658.742	359.478	359.478	359.478	-16.5222	-73.3807	-9.99367	780.009	372.57	197.4	188.748	188.748	188.748	-74.3253	1.89552	17.9062	36.6285	0.524905	1.79506	0.549856	0.157003	1.84875	-144.866	36.6609	-1.46336	0	0	-0.116147
321	0	-24.0825	0	0	-28.14	-0.0810616	30.0947	-0.185889	-0.0290701	-0.0595715	-20.4397	3.08748e-15	-3.8775	0	0	-0.0161137	0.916073	-16.1699	-6.87356	576.096	372.361	658.16	359.081	359.081	359.081	-16.599	-72.5418	-9.63669	774.341	372.587	194.553	188.748	188.748	188.748	-73.4998	2.08069	17.8067	36.2681	0.631986	1.86194	0.551411	0.182169	1.88742	-163.45	37.433	-2.23002	0	0	-0.136172
322	0	-24.444	0	0	-28.4684	-0.155925	29.7607	-0.190181	-0.0298016	-0.0568123	-21.6649	-5.58284e-15	-4.36759	0	0	-0.01417	0.866179	-15.6843	-7.15763	574.335	373.141	657.743	358.685	358.685	358.685	-16.6691	-71.7614	-9.3172	768.653	372.583	192.012	188.748	188.748	188.748	-72.7313	2.2448	17.7227	35.8954	0.770116	1.88798	0.543814	0.20501	1.91371	-173.532	38.1805	-2.66747	0	0	-0.151584
323	0	-24.7313	0	0	-28.7129	-0.226086	29.4455	-0.190682	-0.0295897	-0.0554074	-22.2406	1.26883e-15	-4.56727	0	0	-0.0109392	0.791321	-15.1985	-7.39059	572.589	373.955	657.495	358.317	358.317	358.317	-16.7361	-71.0534	-9.04563	762.984	372.55	189.803	188.748	188.748	188.748	-72.0338	2.38329	17.6611	35.5083	0.948096	1.87723	0.529553	0.221169	1.92524	-176.845	39.002	-2.83553	0	0	-0.163646
324	0	-24.9355	0	0	-28.8667	-0.289835	29.1575	-0.188021	-0.0283579	-0.0548806	-22.2388	2.1993e-15	-4.48248	0	0	-0.00696152	0.687736	-14.7151	-7.56865	570.867	374.798	657.413	358	358	358	-16.8029	-70.4264	-8.82628	757.359	372.486	187.931	188.748	188.748	188.748	-71.416	2.49509	17.6254	35.1036	1.17063	1.83402	0.517042	0.230273	1.92386	-176.011	40.3505	-2.80346	0	0	-0.17443
325	0	-25.0529	0	0	-28.9281	-0.345542	28.9044	-0.182951	-0.0263546	-0.0548906	-21.7639	-3.51042e-15	-4.16855	0	0	-0.00282723	0.553339	-14.2358	-7.68684	569.174	375.67	657.49	357.758	357.758	357.758	-16.8722	-69.8832	-8.65772	751.793	372.396	186.382	188.748	188.748	188.748	-70.8811	2.58248	17.6159	34.6758	1.43842	1.76061	0.494505	0.227571	1.90871	-169.66	41.3955	-2.6154	0	0	-0.181616
326	0	-25.0844	0	0	-28.901	-0.391979	28.6925	-0.176097	-0.0240702	-0.055469	-20.9227	1.54374e-15	-3.71594	0	0	0.000959549	0.388943	-13.7611	-7.74164	567.513	376.571	657.712	357.614	357.614	357.614	-16.9456	-69.422	-8.53404	746.29	372.29	185.13	188.748	188.748	188.748	-70.428	2.65015	17.6303	34.2192	1.7478	1.65974	0.456131	0.208514	1.87838	-157.18	40.9124	-2.31569	0	0	-0.182326
327	0	-25.0354	0	0	-28.7929	-0.428568	28.5249	-0.168422	-0.0217171	-0.0561652	-19.861	-4.8374e-15	-3.19157	0	0	0.00408139	0.198874	-13.2914	-7.73321	565.881	377.503	658.055	357.586	357.586	357.586	-17.0238	-69.0376	-8.44679	740.844	372.181	184.137	188.748	188.748	188.748	-70.0519	2.70394	17.6644	33.7305	2.09136	1.53538	0.407946	0.188002	1.84373	-141.266	40.8105	-1.96444	0	0	-0.178671
328	0	-24.9142	0	0	-28.6141	-0.455229	28.4024	-0.160586	-0.0197073	-0.056845	-18.6959	1.81865e-15	-2.67829	0	0	0.00640414	-0.0117325	-12.8262	-7.66472	564.268	378.472	658.494	357.694	357.694	357.694	-17.1068	-68.7221	-8.38614	735.446	372.081	183.365	188.748	188.748	188.748	-69.7455	2.7501	17.7131	33.208	2.46343	1.39017	0.353088	0.178201	1.81123	-123.389	42.6364	-1.6024	0	0	-0.172022
329	0	-24.7314	0	0	-28.3765	-0.472348	28.3236	-0.153158	-0.0182747	-0.0573277	-17.5305	3.80648e-16	-2.2347	0	0	0.00795383	-0.239185	-12.3645	-7.54227	562.656	379.481	659.005	357.955	357.955	357.955	-17.194	-68.4666	-8.34236	730.083	372.004	182.769	188.748	188.748	188.748	-69.5003	2.79459	17.771	32.6518	2.86245	1.2259	0.289568	0.165752	1.7637	-103.99	44.4001	-1.26069	0	0	-0.159901
330	0	-24.4988	0	0	-28.0925	-0.480813	28.2846	-0.146395	-0.0176134	-0.0577417	-16.4296	1.52259e-15	-1.90529	0	0	0.0088489	-0.479038	-11.9054	-7.37581	561.025	380.539	659.558	358.366	358.366	358.366	-17.2848	-68.262	-8.30668	724.742	371.956	182.312	188.748	188.748	188.748	-69.3074	2.84239	17.8334	32.0657	3.28238	1.04777	0.206357	0.127069	1.68208	-80.8479	42.1904	-0.931758	0	0	-0.134798
331	0	-24.2287	0	0	-27.7744	-0.48219	28.2782	-0.140628	-0.0178031	-0.0578901	-15.4552	-2.28389e-15	-1.71353	0	0	0.00926103	-0.722402	-11.449	-7.1811	559.344	381.65	660.122	358.895	358.895	358.895	-17.3777	-68.0994	-8.27222	719.408	371.944	181.955	188.748	188.748	188.748	-69.158	2.89695	17.896	31.4605	3.70225	0.869512	0.1192	0.0631071	1.57026	-57.441	35.3892	-0.649288	0	0	-0.100238
332	0	-23.9329	0	0	-27.4335	-0.478316	28.2961	-0.136358	-0.018363	-0.0570841	-14.6746	-6.76707e-16	-1.61902	0	0	0.00937948	-0.956691	-10.9962	-6.97574	557.583	382.82	660.66	359.479	359.479	359.479	-17.4719	-67.9707	-8.23403	714.07	371.969	181.671	188.748	188.748	188.748	-69.0443	2.96042	17.9557	30.851	4.08646	0.708012	0.0557109	-0.00096276	1.46071	-40.2329	26.9799	-0.460985	0	0	-0.0694763
333	0	-23.6215	0	0	-27.0795	-0.470358	28.3328	-0.133619	-0.0191788	-0.0553604	-14.0994	-1.90324e-15	-1.6059	0	0	0.00934149	-1.17119	-10.5471	-6.77222	555.72	384.049	661.143	360.053	360.053	360.053	-17.567	-67.8692	-8.18823	708.72	372.028	181.433	188.748	188.748	188.748	-68.9595	3.03468	18.0107	30.2495	4.4004	0.57256	0.0368682	-0.0268863	1.4068	-33.734	21.9916	-0.399979	0	0	-0.0545012
334	0	-23.3015	0	0	-26.7205	-0.458369	28.3879	-0.132167	-0.0199999	-0.052848	-13.7042	-8.45884e-17	-1.63835	0	0	0.00923044	-1.36347	-10.0998	-6.57287	553.744	385.337	661.553	360.586	360.586	360.586	-17.6638	-67.7894	-8.13174	703.359	372.114	181.224	188.748	188.748	188.748	-68.8983	3.12178	18.0601	29.6585	4.63125	0.458062	0.0482457	-0.0205213	1.40521	-34.9574	19.6433	-0.422112	0	0	-0.0514511
335	0	-22.9774	0	0	-26.3626	-0.441596	28.465	-0.131633	-0.0207937	-0.0500629	-13.4444	-5.96348e-15	-1.69758	0	0	0.00908739	-1.53842	-9.65119	-6.37231	551.658	386.676	661.888	361.084	361.084	361.084	-17.7633	-67.7268	-8.06222	697.993	372.222	181.031	188.748	188.748	188.748	-68.8567	3.22361	18.1039	29.0721	4.78841	0.348428	0.0811221	-0.00179907	1.42718	-42.129	18.1455	-0.501884	0	0	-0.0571106
336	0	-22.6521	0	0	-26.0101	-0.418946	28.569	-0.131376	-0.0217229	-0.0477446	-13.2466	1.01506e-15	-1.78479	0	0	0.00891135	-1.70356	-9.19821	-6.16087	549.472	388.059	662.153	361.567	361.567	361.567	-17.8668	-67.6782	-7.97826	692.63	372.344	180.846	188.748	188.748	188.748	-68.8315	3.34136	18.1422	28.4819	4.88913	0.222055	0.0942241	-0.0103067	1.42711	-46.0447	12.6642	-0.544336	0	0	-0.0591208
337	0	-22.328	0	0	-25.6659	-0.390108	28.701	-0.131153	-0.0228319	-0.0462435	-13.0778	-9.5162e-16	-1.89551	0	0	0.00871069	-1.86177	-8.74007	-5.93344	547.194	389.477	662.347	362.04	362.04	362.04	-17.9743	-67.641	-7.88009	687.278	372.474	180.663	188.748	188.748	188.748	-68.82	3.47453	18.1753	27.8848	4.94022	0.0671048	0.0824507	-0.0516514	1.40891	-45.1114	3.28682	-0.536465	0	0	-0.0563828
338	0	-22.0075	0	0	-25.3317	-0.355815	28.8576	-0.130967	-0.0240182	-0.0454172	-12.9327	6.5556e-16	-2.01643	0	0	0.00849782	-2.00986	-8.2785	-5.69179	544.827	390.919	662.466	362.496	362.496	362.496	-18.0848	-67.613	-7.76944	681.942	372.606	180.478	188.748	188.748	188.748	-68.8198	3.62087	18.2036	27.2835	4.93768	-0.114724	0.0538011	-0.107976	1.37883	-40.6842	-7.63818	-0.486466	0	0	-0.0512001
339	0	-21.6927	0	0	-25.0081	-0.317489	29.032	-0.130999	-0.0250148	-0.0448057	-12.8256	-5.69915e-15	-2.12273	0	0	0.00829332	-2.14194	-7.81703	-5.44234	542.37	392.374	662.503	362.913	362.913	362.913	-18.1966	-67.5927	-7.64879	676.622	372.736	180.29	188.748	188.748	188.748	-68.8287	3.77713	18.2272	26.6867	4.87433	-0.313912	0.0317972	-0.156242	1.35515	-37.4858	-17.3144	-0.437242	0	0	-0.0493828
340	0	-21.3849	0	0	-24.695	-0.276398	29.2183	-0.131567	-0.0255625	-0.0437535	-12.7825	5.2762e-15	-2.18968	0	0	0.00812787	-2.25411	-7.35901	-5.18948	539.827	393.831	662.458	363.267	363.267	363.267	-18.308	-67.5786	-7.52095	671.322	372.86	180.097	188.748	188.748	188.748	-68.8448	3.93998	18.2462	26.1047	4.74999	-0.524928	0.0546071	-0.170891	1.36397	-44.2466	-22.282	-0.460477	0	0	-0.059502
341	0	-21.083	0	0	-24.3913	-0.232378	29.4172	-0.132559	-0.025536	-0.0421915	-12.7854	-6.34413e-17	-2.20154	0	0	0.00800311	-2.34884	-6.90532	-4.92616	537.216	395.276	662.34	363.551	363.551	363.551	-18.4182	-67.5696	-7.38787	666.046	372.978	179.9	188.748	188.748	188.748	-68.8666	4.10711	18.261	25.5429	4.58016	-0.759982	0.119952	-0.157938	1.40085	-61.1038	-22.644	-0.549343	0	0	-0.078761
342	0	-20.7845	0	0	-24.0954	-0.183937	29.6351	-0.133255	-0.0256613	-0.0413756	-12.7569	-8.88178e-16	-2.22166	0	0	0.00790043	-2.43354	-6.45444	-4.63522	534.568	396.696	662.168	363.776	363.776	363.776	-18.5268	-67.5649	-7.25096	660.801	373.088	179.702	188.748	188.748	188.748	-68.8929	4.27711	18.2723	25.0002	4.39164	-1.04769	0.16832	-0.148119	1.4338	-74.8112	-21.9073	-0.604288	0	0	-0.0913532
343	0	-20.4869	0	0	-23.8056	-0.130102	29.8761	-0.132914	-0.0265697	-0.0426119	-12.6238	-3.17207e-15	-2.30641	0	0	0.007772	-2.51385	-6.00568	-4.30501	531.911	398.078	661.957	363.947	363.947	363.947	-18.6332	-67.5635	-7.11205	655.591	373.191	179.502	188.748	188.748	188.748	-68.9225	4.44796	18.2804	24.4776	4.20627	-1.40973	0.126416	-0.183691	1.43571	-68.4754	-26.115	-0.510395	0	0	-0.0820548
344	0	-20.1915	0	0	-23.5206	-0.0730438	30.1303	-0.131226	-0.0288241	-0.0466467	-12.3638	-1.90027e-15	-2.51326	0	0	0.00757578	-2.58556	-5.5635	-3.9496	529.237	399.414	661.709	364.059	364.059	364.059	-18.7349	-67.5645	-6.97468	650.41	373.287	179.302	188.748	188.748	188.748	-68.9538	4.61535	18.2855	23.9856	4.02656	-1.82722	-0.0423888	-0.288523	1.40147	-31.9013	-40.6203	-0.219943	0	0	-0.0484508
345	0	-19.9038	0	0	-23.24	-0.0192261	30.3689	-0.129121	-0.0316001	-0.0517839	-12.0776	2.157e-15	-2.77304	0	0	0.00728609	-2.6312	-5.13911	-3.61717	526.499	400.697	661.408	364.094	364.094	364.094	-18.8278	-67.5667	-6.84405	645.235	373.375	179.104	188.748	188.748	188.748	-68.9842	4.77256	18.2874	23.5452	3.83185	-2.22614	-0.257145	-0.420447	1.35709	17.6271	-61.2249	0.126135	0	0	-0.0164271
346	0	-19.6308	0	0	-22.9632	0.0235056	30.5574	-0.128658	-0.0327292	-0.0537877	-11.9708	3.3201e-15	-2.88838	0	0	0.00696406	-2.62978	-4.74529	-3.36669	523.635	401.921	661.032	364.035	364.035	364.035	-18.9079	-67.569	-6.72532	640.039	373.452	178.907	188.748	188.748	188.748	-69.0114	4.91301	18.2856	23.1797	3.59488	-2.51549	-0.313021	-0.448969	1.36863	32.872	-68.9921	0.222636	0	0	-0.0156505
347	0	-19.3733	0	0	-22.6895	0.0529127	30.6868	-0.130592	-0.0310645	-0.0506136	-12.1156	-2.24159e-15	-2.75156	0	0	0.00673519	-2.58048	-4.38459	-3.21376	520.633	403.08	660.588	363.879	363.878	363.879	-18.974	-67.5706	-6.61993	634.813	373.52	178.715	188.748	188.748	188.748	-69.0342	5.03478	18.2802	22.8949	3.31869	-2.6739	-0.10335	-0.307307	1.46825	-11.2127	-53.184	-0.0176994	0	0	-0.0350899
348	0	-19.1237	0	0	-22.4167	0.0751733	30.7844	-0.13213	-0.0293407	-0.0476515	-12.2372	3.40799e-15	-2.61126	0	0	0.00662344	-2.5107	-4.04497	-3.10994	517.562	404.166	660.121	363.649	363.649	363.649	-19.0291	-67.5712	-6.52552	629.572	373.58	178.528	188.748	188.748	188.748	-69.0529	5.14136	18.2721	22.6712	3.05078	-2.78183	0.0963709	-0.168063	1.56954	-50.5929	-40.1983	-0.17578	0	0	-0.0414565
349	0	-18.8742	0	0	-22.143	0.0968042	30.8791	-0.13211	-0.0290139	-0.0475206	-12.2147	3.49258e-15	-2.5949	0	0	0.00657809	-2.44809	-3.71327	-3.00511	514.493	405.172	659.674	363.38	363.38	363.38	-19.0758	-67.5704	-6.43982	624.332	373.636	178.347	188.748	188.748	188.748	-69.068	5.23601	18.2624	22.483	2.84056	-2.92031	0.148948	-0.117473	1.62535	-55.2824	-40.8962	-0.14604	0	0	-0.035745
350	0	-18.6227	0	0	-21.8674	0.11946	30.9781	-0.131129	-0.0296645	-0.0493003	-12.0992	7.24288e-16	-2.65752	0	0	0.00654163	-2.40319	-3.38445	-2.88719	511.447	406.098	659.265	363.103	363.103	363.103	-19.1145	-67.5677	-6.36278	619.095	373.691	178.17	188.748	188.748	188.748	-69.079	5.31891	18.2512	22.3141	2.70806	-3.10546	0.0973042	-0.135294	1.63799	-37.3102	-49.1428	-0.0421547	0	0	-0.0244161
351	0	-18.3704	0	0	-21.5897	0.141177	31.0728	-0.13014	-0.0302869	-0.0510015	-11.9832	-1.77107e-15	-2.70493	0	0	0.00648495	-2.37315	-3.05964	-2.77197	508.41	406.942	658.892	362.838	362.838	362.837	-19.1441	-67.5627	-6.29541	613.852	373.744	177.997	188.748	188.748	188.748	-69.085	5.38851	18.2384	22.1573	2.64484	-3.30527	0.0381091	-0.164023	1.63775	-19.702	-55.4199	0.0402913	0	0	-0.0129104
352	0	-18.1196	0	0	-21.3098	0.159601	31.153	-0.129564	-0.0303979	-0.0517359	-11.9129	-6.87281e-17	-2.69728	0	0	0.006413	-2.35247	-2.7408	-2.67793	505.365	407.706	658.549	362.594	362.594	362.594	-19.1635	-67.5549	-6.23853	608.594	373.797	177.826	188.748	188.748	188.748	-69.0853	5.44361	18.2237	22.0067	2.63201	-3.48264	0.0195426	-0.168987	1.64517	-12.6185	-56.2424	0.0800524	0	0	-0.00515245
353	0	-17.8708	0	0	-21.0275	0.173782	31.2146	-0.129305	-0.0300693	-0.0516166	-11.883	2.28389e-15	-2.64592	0	0	0.00634753	-2.3395	-2.42771	-2.6125	502.306	408.391	658.235	362.384	362.384	362.384	-19.1726	-67.5441	-6.19198	603.316	373.851	177.657	188.748	188.748	188.748	-69.0797	5.48406	18.2066	21.8543	2.65619	-3.62051	0.0338324	-0.154589	1.66549	-13.2489	-54.4943	0.100611	0	0	-0.00115148
354	0	-17.6233	0	0	-20.7428	0.184068	31.2593	-0.129227	-0.0294943	-0.0510268	-11.8795	1.22918e-16	-2.57163	0	0	0.00630739	-2.33628	-2.11828	-2.57283	499.238	409	657.952	362.229	362.229	362.229	-19.1714	-67.5302	-6.15489	598.018	373.907	177.487	188.748	188.748	188.748	-69.0682	5.51067	18.1871	21.6894	2.71377	-3.72183	0.0628069	-0.126157	1.70039	-17.3698	-51.8895	0.120449	0	0	0.000422951
355	0	-17.3762	0	0	-20.4556	0.191418	31.2912	-0.129128	-0.0290124	-0.0504834	-11.8799	-2.27331e-15	-2.50811	0	0	0.0062896	-2.34728	-1.80966	-2.55098	496.174	409.535	657.704	362.16	362.16	362.16	-19.1604	-67.5132	-6.12603	592.703	373.967	177.314	188.748	188.748	188.748	-69.0509	5.52462	18.1646	21.5001	2.80948	-3.80101	0.084431	-0.092407	1.73367	-20.3466	-49.5125	0.142075	0	0	0.00127064
356	0	-17.1287	0	0	-20.1657	0.196679	31.314	-0.128982	-0.0286875	-0.0501913	-11.879	1.09965e-15	-2.46386	0	0	0.00627906	-2.37789	-1.49962	-2.53951	493.123	409.999	657.497	362.207	362.207	362.206	-19.14	-67.493	-6.10419	587.375	374.032	177.136	188.748	188.748	188.748	-69.0279	5.52713	18.1388	21.276	2.94699	-3.87347	0.0871579	-0.0587056	1.75033	-20.1942	-47.2988	0.165169	0	0	0.00236788
357	0	-16.8807	0	0	-19.8735	0.20008	31.3287	-0.128645	-0.0288381	-0.0505585	-11.862	-1.81865e-15	-2.47297	0	0	0.00624745	-2.43303	-1.1874	-2.53546	490.088	410.397	657.335	362.381	362.381	362.381	-19.1104	-67.4698	-6.08828	582.035	374.103	176.953	188.748	188.748	188.748	-68.9996	5.51922	18.1094	21.0107	3.12065	-3.94672	0.0517251	-0.0412875	1.73735	-12.5293	-47.0562	0.185228	0	0	0.00745193
358	0	-16.6333	0	0	-19.5794	0.200737	31.3316	-0.128253	-0.0293081	-0.0513913	-11.8421	-5.14403e-15	-2.52468	0	0	0.006181	-2.51511	-0.87471	-2.54442	487.06	410.734	657.216	362.668	362.668	362.668	-19.0718	-67.4435	-6.07762	576.68	374.181	176.763	188.748	188.748	188.748	-68.9661	5.50161	18.0761	20.7061	3.31274	-4.01354	-0.00674378	-0.0309896	1.70533	-0.288154	-46.3209	0.195801	0	0	0.0152974
359	0	-16.3881	0	0	-19.2843	0.197104	31.3158	-0.128004	-0.0298228	-0.0521789	-11.8395	-1.45386e-15	-2.59563	0	0	0.00608065	-2.62508	-0.56481	-2.57723	484.022	411.015	657.14	363.033	363.033	363.033	-19.0247	-67.4145	-6.07172	571.307	374.262	176.566	188.748	188.748	188.748	-68.9276	5.47488	18.039	20.3713	3.5024	-4.05835	-0.0628568	-0.0265332	1.66487	11.5044	-43.6288	0.187777	0	0	0.0220612
360	0	-16.1467	0	0	-18.9888	0.187884	31.2759	-0.127946	-0.0301815	-0.0526328	-11.8589	-5.1176e-15	-2.66619	0	0	0.00596318	-2.76267	-0.260966	-2.64356	480.958	411.246	657.103	363.436	363.437	363.436	-18.9697	-67.3826	-6.07017	565.911	374.346	176.364	188.748	188.748	188.748	-68.8846	5.43982	17.9983	20.0193	3.67299	-4.06786	-0.0991067	-0.0424931	1.62346	19.8535	-40.1991	0.162451	0	0	0.0254876
361	0	-15.9098	0	0	-18.6937	0.172722	31.21	-0.128203	-0.0300223	-0.0522819	-11.9116	-2.10414e-15	-2.69797	0	0	0.00587649	-2.92382	0.0348179	-2.74661	477.86	411.431	657.096	363.845	363.845	363.845	-18.9081	-67.3484	-6.07257	560.491	374.43	176.157	188.748	188.748	188.748	-68.8374	5.39747	17.9548	19.6612	3.81207	-4.03755	-0.0921051	-0.0909228	1.58648	19.8151	-37.2542	0.117931	0	0	0.0218774
362	0	-15.6761	0	0	-18.3992	0.152981	31.1242	-0.128734	-0.0292729	-0.0509822	-11.9905	-1.26354e-15	-2.67729	0	0	0.00587158	-3.09834	0.323012	-2.87774	474.735	411.577	657.105	364.249	364.249	364.249	-18.8412	-67.3119	-6.07844	555.05	374.513	175.945	188.748	188.748	188.748	-68.7868	5.34912	17.9092	19.2984	3.90621	-3.97526	-0.0367625	-0.173822	1.55205	9.80348	-35.8584	0.0508283	0	0	0.00974638
363	0	-15.443	0	0	-18.1048	0.131954	31.0326	-0.129497	-0.0278495	-0.0487301	-12.0886	1.84756e-15	-2.58844	0	0	0.00598249	-3.26941	0.607075	-3.01442	471.604	411.684	657.105	364.658	364.658	364.658	-18.7709	-67.2736	-6.0873	549.595	374.594	175.729	188.748	188.748	188.748	-68.7335	5.2962	17.8627	18.9192	3.93539	-3.89856	0.0615444	-0.277477	1.51837	-10.2281	-36.2355	-0.0390284	0	0	-0.0127776
364	0	-15.2062	0	0	-17.8099	0.114434	30.9562	-0.130047	-0.0265623	-0.0468332	-12.1609	4.5995e-16	-2.50222	0	0	0.00616239	-3.41602	0.892775	-3.12345	468.505	411.755	657.069	365.095	365.095	365.095	-18.6985	-67.2338	-6.09861	544.14	374.676	175.507	188.748	188.748	188.748	-68.6781	5.23998	17.8159	18.5022	3.87391	-3.82836	0.141173	-0.380049	1.47683	-26.8876	-39.3788	-0.116654	0	0	-0.0373215
365	0	-14.9624	0	0	-17.5136	0.104446	30.9126	-0.130044	-0.0262261	-0.0467705	-12.1749	0	-2.49277	0	0	0.00633908	-3.51736	1.18478	-3.17744	465.467	411.79	656.968	365.57	365.57	365.57	-18.6251	-67.1926	-6.11221	538.693	374.761	175.278	188.748	188.748	188.748	-68.6211	5.1812	17.7695	18.0318	3.69713	-3.77616	0.13215	-0.447809	1.42331	-24.231	-44.4674	-0.11558	0	0	-0.0485053
366	0	-14.7117	0	0	-17.2163	0.102771	30.9052	-0.129565	-0.0269598	-0.0486306	-12.1398	1.32863e-15	-2.57162	0	0	0.00646642	-3.55995	1.48297	-3.17328	462.487	411.792	656.782	366.062	366.062	366.062	-18.5509	-67.1504	-6.12817	533.258	374.848	175.04	188.748	188.748	188.748	-68.5627	5.11997	17.7239	17.5159	3.39373	-3.73605	0.0342479	-0.434125	1.3916	-1.87598	-46.2842	-0.0290844	0	0	-0.0375489
367	0	-14.4572	0	0	-16.9192	0.106815	30.9229	-0.129107	-0.0279124	-0.0508963	-12.1052	-1.95082e-15	-2.66103	0	0	0.00653362	-3.54595	1.78269	-3.13216	459.534	411.767	656.514	366.534	366.534	366.534	-18.4759	-67.1069	-6.14654	527.825	374.936	174.796	188.748	188.748	188.748	-68.5028	5.05629	17.6789	16.9867	2.98382	-3.69436	-0.0766344	-0.315429	1.41427	23.133	-39.1276	0.0656721	0	0	-0.0124482
368	0	-14.2025	0	0	-16.6238	0.113173	30.9507	-0.12897	-0.0282289	-0.0521711	-12.1009	2.61167e-15	-2.68288	0	0	0.00654345	-3.49648	2.07901	-3.07976	456.572	411.725	656.188	366.956	366.956	366.956	-18.4003	-67.0624	-6.16696	522.383	375.023	174.549	188.748	188.748	188.748	-68.4416	4.99053	17.6346	16.4837	2.52579	-3.65019	-0.135365	-0.141579	1.48557	36.3273	-25.926	0.113587	0	0	0.00968636
369	0	-13.9502	0	0	-16.3313	0.119949	30.9803	-0.129098	-0.0278544	-0.0522823	-12.122	-1.62304e-15	-2.63439	0	0	0.00652143	-3.4417	2.3701	-3.02892	453.583	411.671	655.843	367.325	367.325	367.325	-18.3245	-67.0168	-6.1887	516.928	375.109	174.299	188.748	188.748	188.748	-68.3792	4.92346	17.5908	16.0325	2.09609	-3.62007	-0.140373	-0.0159971	1.55006	37.9571	-17.5331	0.125441	0	0	0.0170872
370	0	-13.7004	0	0	-16.0422	0.127188	31.0119	-0.129349	-0.0268943	-0.0515499	-12.1545	1.03951e-15	-2.52818	0	0	0.00650156	-3.40308	2.65718	-2.97814	450.568	411.612	655.505	367.656	367.656	367.656	-18.2486	-66.9702	-6.21088	511.46	375.195	174.048	188.748	188.748	188.748	-68.3159	4.85594	17.5473	15.6385	1.74998	-3.62309	-0.106223	0.0112568	1.56975	31.4018	-18.2664	0.123785	0	0	0.0109655
371	0	-13.4522	0	0	-15.7562	0.136363	31.0519	-0.129538	-0.0258447	-0.0506462	-12.1796	-1.2794e-15	-2.4134	0	0	0.00649656	-3.38426	2.94324	-2.91652	447.539	411.55	655.177	367.965	367.965	367.965	-18.1728	-66.9227	-6.23287	505.983	375.283	173.794	188.748	188.748	188.748	-68.2517	4.78851	17.5036	15.2918	1.49928	-3.67044	-0.0665377	-0.0342817	1.54768	24.0946	-24.1754	0.12727	0	0	0.00342768
372	0	-13.2041	0	0	-15.473	0.149115	31.1074	-0.129503	-0.0252127	-0.0505397	-12.1819	-5.92119e-16	-2.34082	0	0	0.00650281	-3.37548	3.23106	-2.83321	444.512	411.488	654.848	368.252	368.252	368.252	-18.0968	-66.8745	-6.25437	500.503	375.375	173.536	188.748	188.748	188.748	-68.1868	4.72132	17.4595	14.9783	1.32048	-3.76113	-0.0647071	-0.0988238	1.50558	25.8135	-29.6919	0.162661	0	0	0.00361117
373	0	-12.9559	0	0	-15.192	0.165785	31.1799	-0.129341	-0.0249861	-0.0510288	-12.1705	3.56329e-15	-2.31132	0	0	0.00652088	-3.3638	3.52123	-2.72745	441.488	411.428	654.5	368.509	368.509	368.509	-18.0202	-66.8255	-6.27526	495.023	375.475	173.273	188.748	188.748	188.748	-68.1212	4.65425	17.4146	14.6898	1.17875	-3.8803	-0.0870663	-0.135692	1.47551	33.1693	-30.7924	0.20673	0	0	0.00828908
374	0	-12.7076	0	0	-14.9131	0.18575	31.2666	-0.129276	-0.0245381	-0.0511673	-12.1659	8.88178e-16	-2.26608	0	0	0.00655048	-3.34174	3.81296	-2.60492	438.464	411.37	654.125	368.721	368.721	368.721	-17.9429	-66.7759	-6.29575	489.541	375.582	173.005	188.748	188.748	188.748	-68.055	4.58704	17.3689	14.4228	1.04982	-4.01065	-0.0886525	-0.122733	1.47952	35.4065	-25.7539	0.22547	0	0	0.0110699
375	0	-12.459	0	0	-14.6354	0.208844	31.3667	-0.129307	-0.0238464	-0.0508419	-12.1669	1.24768e-15	-2.20242	0	0	0.00659249	-3.31017	4.10655	-2.46677	435.443	411.318	653.723	368.892	368.892	368.892	-17.8645	-66.7259	-6.31613	484.057	375.699	172.731	188.748	188.748	188.748	-67.9883	4.51932	17.3223	14.1728	0.930001	-4.14683	-0.065011	-0.0939535	1.50533	31.5927	-20.2952	0.215191	0	0	0.0105877
376	0	-12.209	0	0	-14.358	0.235633	31.4825	-0.129259	-0.0232913	-0.0507431	-12.1556	2.30503e-15	-2.15382	0	0	0.00664994	-3.27289	4.40359	-2.30827	432.435	411.271	653.299	369.039	369.039	369.039	-17.7848	-66.6755	-6.33705	478.574	375.827	172.452	188.748	188.748	188.748	-67.921	4.45044	17.2748	13.9312	0.826956	-4.2935	-0.0498197	-0.0835769	1.52247	29.7658	-19.3649	0.209117	0	0	0.0102575
377	0	-11.9565	0	0	-14.0798	0.266372	31.615	-0.129171	-0.0229415	-0.0509975	-12.134	1.39571e-15	-2.12495	0	0	0.00672698	-3.23116	4.70503	-2.12671	429.45	411.231	652.853	369.179	369.179	369.179	-17.7034	-66.6248	-6.35926	473.093	375.968	172.165	188.748	188.748	188.748	-67.8531	4.37965	17.2267	13.6912	0.745537	-4.45266	-0.0507764	-0.0833608	1.52308	31.6823	-20.6274	0.215085	0	0	0.0117058
378	0	-11.701	0	0	-13.7997	0.300736	31.7627	-0.129048	-0.0226307	-0.0512449	-12.1015	-3.59501e-16	-2.09895	0	0	0.00681365	-3.18503	5.01084	-1.9235	426.494	411.197	652.385	369.316	369.316	369.316	-17.6201	-66.5737	-6.38345	467.615	376.123	171.871	188.748	188.748	188.748	-67.7843	4.30611	17.178	13.4506	0.685572	-4.62271	-0.0481694	-0.0665769	1.52149	32.5115	-18.905	0.21544	0	0	0.0133264
379	0	-11.4421	0	0	-13.5167	0.338375	31.9239	-0.128961	-0.0223102	-0.0514262	-12.0636	-3.17207e-16	-2.07067	0	0	0.00690307	-3.13714	5.32102	-1.69958	423.572	411.17	651.897	369.441	369.441	369.441	-17.5343	-66.5221	-6.41037	462.139	376.292	171.57	188.748	188.748	188.748	-67.7145	4.22905	17.1288	13.2105	0.648512	-4.80593	-0.0424412	-0.0463076	1.51682	32.176	-15.8352	0.212994	0	0	0.014236
380	0	-11.1794	0	0	-13.2301	0.378941	32.0971	-0.128812	-0.0222055	-0.0518841	-12.011	-2.69626e-15	-2.06251	0	0	0.0069905	-3.09058	5.63563	-1.45545	420.692	411.148	651.394	369.539	369.539	369.539	-17.4457	-66.4695	-6.44059	456.665	376.477	171.26	188.748	188.748	188.748	-67.6431	4.14773	17.0791	12.9732	0.634538	-5.00611	-0.0498969	-0.0548264	1.50122	34.5481	-17.035	0.218313	0	0	0.0156436
381	0	-10.9128	0	0	-12.9393	0.421686	32.2788	-0.128672	-0.0223547	-0.0525578	-11.9503	-2.12528e-15	-2.07845	0	0	0.00707094	-3.04406	5.95391	-1.19484	417.857	411.129	650.874	369.595	369.595	369.595	-17.354	-66.4153	-6.47457	451.191	376.677	170.942	188.748	188.748	188.748	-67.5693	4.06152	17.029	12.7407	0.634509	-5.21814	-0.0686418	-0.0881303	1.48446	39.2787	-22.9303	0.229726	0	0	0.017575
382	0	-10.6428	0	0	-12.644	0.465446	32.464	-0.128581	-0.0226942	-0.0533788	-11.8853	8.88178e-16	-2.11256	0	0	0.00713401	-2.99263	6.27441	-0.924898	415.065	411.112	650.331	369.605	369.605	369.605	-17.2591	-66.3589	-6.51257	445.714	376.892	170.616	188.748	188.748	188.748	-67.4925	3.97002	16.9785	12.5122	0.63318	-5.42573	-0.0937653	-0.107056	1.48631	45.4476	-28.0819	0.242559	0	0	0.0200234
383	0	-10.3704	0	0	-12.3444	0.508803	32.6468	-0.128596	-0.0231003	-0.0541195	-11.8216	4.33516e-16	-2.15276	0	0	0.00717263	-2.93443	6.59533	-0.654078	412.312	411.095	649.762	369.575	369.575	369.575	-17.161	-66.2992	-6.55463	440.23	377.12	170.283	188.748	188.748	188.748	-67.4117	3.87313	16.9278	12.2855	0.623039	-5.60947	-0.112834	-0.0744033	1.5131	50.2678	-26.561	0.247845	0	0	0.0224854
384	0	-10.0963	0	0	-12.0406	0.550526	32.822	-0.128727	-0.0233837	-0.0545046	-11.7602	-2.72005e-15	-2.17963	0	0	0.00717758	-2.87655	6.91541	-0.388277	409.601	411.076	649.179	369.517	369.517	369.517	-17.0601	-66.2352	-6.60053	434.736	377.359	169.944	188.748	188.748	188.748	-67.3257	3.771	16.8769	12.0595	0.614655	-5.76087	-0.112392	-0.00765166	1.56129	50.5761	-19.8586	0.24374	0	0	0.0237004
385	0	-9.82117	0	0	-11.7332	0.589949	32.9869	-0.128932	-0.0236574	-0.0548093	-11.6978	-3.59633e-15	-2.2027	0	0	0.00714705	-2.83124	7.23435	-0.128189	406.937	411.052	648.597	369.445	369.445	369.445	-16.9565	-66.1656	-6.64995	429.229	377.607	169.599	188.748	188.748	188.748	-67.2334	3.6639	16.8261	11.832	0.629795	-5.88777	-0.113744	0.0145232	1.5961	51.1483	-18.5798	0.250529	0	0	0.0254023
386	0	-9.54578	0	0	-11.4229	0.626482	33.1391	-0.129178	-0.0242757	-0.0555015	-11.6318	1.90853e-15	-2.25492	0	0	0.00708505	-2.80369	7.55167	0.125017	404.326	411.02	648.025	369.381	369.381	369.381	-16.8506	-66.0888	-6.70227	423.71	377.861	169.25	188.748	188.748	188.748	-67.1334	3.55225	16.7752	11.5988	0.677861	-6.00034	-0.134965	-0.0235664	1.60752	56.5063	-24.5552	0.285095	0	0	0.0302661
387	0	-9.2715	0	0	-11.1108	0.659042	33.2743	-0.129562	-0.0248578	-0.0560912	-11.5721	2.0407e-15	-2.30001	0	0	0.00698053	-2.78897	7.86584	0.365278	401.768	410.978	647.458	369.347	369.347	369.347	-16.743	-66.0032	-6.75661	418.174	378.118	168.898	188.748	188.748	188.748	-67.024	3.43682	16.7243	11.3558	0.749912	-6.10001	-0.157052	-0.0868488	1.60236	62.0886	-32.5585	0.336168	0	0	0.0359215
388	0	-8.99981	0	0	-10.7983	0.686607	33.3885	-0.130092	-0.0252635	-0.0564067	-11.5195	2.31561e-15	-2.32577	0	0	0.00683415	-2.77775	8.17523	0.585952	399.258	410.922	646.889	369.358	369.358	369.358	-16.6342	-65.907	-6.81181	412.618	378.375	168.546	188.748	188.748	188.748	-66.9037	3.31862	16.6733	11.1013	0.829364	-6.18278	-0.163579	-0.130924	1.59353	64.2589	-37.1889	0.387013	0	0	0.0392118
389	0	-8.73192	0	0	-10.4869	0.708797	33.4801	-0.130743	-0.025348	-0.0563159	-11.4723	-2.74912e-16	-2.31985	0	0	0.00665184	-2.76351	8.47924	0.785156	396.8	410.849	646.312	369.41	369.41	369.41	-16.5246	-65.7985	-6.86669	407.044	378.629	168.195	188.748	188.748	188.748	-66.7708	3.19858	16.622	10.8356	0.90427	-6.24619	-0.148376	-0.138276	1.59127	61.2759	-37.055	0.426309	0	0	0.0384794
390	0	-8.46871	0	0	-10.1782	0.726056	33.5513	-0.131466	-0.0253142	-0.0561849	-11.4256	2.11471e-17	-2.30339	0	0	0.00643678	-2.74567	8.77851	0.967385	394.404	410.755	645.73	369.493	369.493	369.493	-16.4146	-65.6757	-6.92027	401.451	378.878	167.848	188.748	188.748	188.748	-66.6235	3.07742	16.5702	10.5608	0.972014	-6.29309	-0.129795	-0.121718	1.59737	57.1214	-34.5229	0.462325	0	0	0.0362617
391	0	-8.2112	0	0	-9.87394	0.739027	33.6047	-0.132166	-0.0255732	-0.0567393	-11.3687	1.94553e-15	-2.31816	0	0	0.00617014	-2.72754	9.07381	1.13875	392.081	410.638	645.149	369.589	369.589	369.589	-16.3044	-65.5365	-6.97148	395.843	379.121	167.506	188.748	188.748	188.748	-66.4597	2.95589	16.5177	10.2797	1.03611	-6.32821	-0.140452	-0.110372	1.60351	59.4166	-33.5761	0.517994	0	0	0.0373576
392	0	-7.96141	0	0	-9.57649	0.747303	33.6387	-0.132844	-0.0263946	-0.0584357	-11.2983	-1.35341e-15	-2.39243	0	0	0.00582319	-2.71204	9.36414	1.29775	389.833	410.497	644.578	369.683	369.683	369.683	-16.1949	-65.3787	-7.0189	390.217	379.355	167.171	188.748	188.748	188.748	-66.2774	2.83524	16.4643	9.9987	1.10005	-6.34949	-0.20223	-0.125015	1.59614	73.6724	-36.6268	0.61362	0	0	0.0445756
393	0	-7.7227	0	0	-9.28924	0.748827	33.645	-0.133503	-0.0270851	-0.060244	-11.21	2.74912e-15	-2.46418	0	0	0.00537555	-2.69885	9.64585	1.43082	387.645	410.33	644.023	369.755	369.755	369.755	-16.0872	-65.2	-7.06022	384.568	379.577	166.85	188.748	188.748	188.748	-66.0747	2.71768	16.4099	9.73024	1.16275	-6.34352	-0.264312	-0.145924	1.58085	88.3087	-39.5562	0.695493	0	0	0.0498577
394	0	-7.49865	0	0	-9.01596	0.741715	33.6158	-0.134087	-0.0268794	-0.0611476	-11.0946	1.26883e-15	-2.46433	0	0	0.00484131	-2.68627	9.91551	1.52462	385.502	410.134	643.489	369.782	369.782	369.782	-15.9829	-64.9978	-7.09325	378.89	379.786	166.547	188.748	188.748	188.748	-65.8491	2.60548	16.3548	9.48785	1.22117	-6.29746	-0.269842	-0.153195	1.58452	90.638	-38.9803	0.708727	0	0	0.0464725
395	0	-7.29179	0	0	-8.76009	0.726192	33.5519	-0.134547	-0.0259611	-0.0613597	-10.9468	-3.04518e-15	-2.41317	0	0	0.00425689	-2.67325	10.1729	1.58025	383.405	409.909	642.978	369.755	369.755	369.755	-15.8829	-64.7689	-7.11675	373.181	379.981	166.265	188.748	188.748	188.748	-65.5979	2.49982	16.2991	9.27545	1.27414	-6.21276	-0.233185	-0.150428	1.60819	84.2665	-36.0319	0.652507	0	0	0.0386155
396	0	-7.10389	0	0	-8.52481	0.704197	33.4612	-0.13483	-0.0249923	-0.0619052	-10.7646	-2.45306e-15	-2.37587	0	0	0.00364631	-2.65892	10.4203	1.60995	381.371	409.655	642.496	369.684	369.684	369.684	-15.788	-64.5102	-7.13054	367.442	380.165	166.003	188.748	188.748	188.748	-65.3178	2.40075	16.2435	9.08739	1.32181	-6.10191	-0.201681	-0.154174	1.63213	80.5074	-34.3086	0.575157	0	0	0.0330763
397	0	-6.93687	0	0	-8.31341	0.677766	33.3519	-0.134972	-0.0240053	-0.0627059	-10.5572	6.34413e-16	-2.35745	0	0	0.00302838	-2.64129	10.6602	1.62594	379.414	409.372	642.043	369.586	369.586	369.586	-15.6989	-64.218	-7.13487	361.675	380.341	165.762	188.748	188.748	188.748	-65.0051	2.30798	16.1887	8.91647	1.36326	-5.97723	-0.172411	-0.157034	1.65415	78.0622	-32.8597	0.463208	0	0	0.029374
398	0	-6.79287	0	0	-8.12928	0.648992	33.2326	-0.134971	-0.0228253	-0.0634513	-10.3332	1.35341e-15	-2.342	0	0	0.00241823	-2.61836	10.8948	1.6398	377.55	409.062	641.62	369.475	369.475	369.475	-15.6163	-63.8885	-7.13053	355.879	380.512	165.541	188.748	188.748	188.748	-64.656	2.22085	16.1361	8.75636	1.3977	-5.85045	-0.131215	-0.144979	1.67776	72.8301	-29.1437	0.296466	0	0	0.0259289
399	0	-6.6738	0	0	-7.97561	0.620375	33.1137	-0.134861	-0.0215958	-0.0642792	-10.104	0	-2.34212	0	0	0.00182045	-2.59014	11.1269	1.66574	375.797	408.725	641.233	369.364	369.364	369.364	-15.5413	-63.5181	-7.1189	350.054	380.684	165.339	188.748	188.748	188.748	-64.2668	2.1382	16.0872	8.60059	1.42669	-5.73568	-0.084958	-0.11892	1.70713	65.6695	-22.8574	0.0802596	0	0	0.0229688
400	0	-6.58141	0	0	-7.85534	0.594637	33.0064	-0.134696	-0.0207012	-0.065625	-9.88173	-1.90324e-15	-2.39143	0	0	0.00122324	-2.55872	11.3595	1.7189	374.175	408.363	640.886	369.263	369.263	369.263	-15.4747	-63.1029	-7.10191	344.199	380.86	165.155	188.748	188.748	188.748	-63.8335	2.05845	16.0438	8.44199	1.45417	-5.64783	-0.0584449	-0.0997054	1.73665	62.0711	-16.8041	-0.149246	0	0	0.0218808
401	0	-6.51781	0	0	-7.77152	0.573624	32.9187	-0.134527	-0.0206884	-0.0682446	-9.67561	2.157e-15	-2.53724	0	0	0.000610313	-2.52522	11.5937	1.80731	372.699	407.978	640.584	369.188	369.188	369.188	-15.418	-62.6395	-7.08133	338.313	381.043	164.99	188.748	188.748	188.748	-63.3525	1.98038	16.0083	8.27513	1.48229	-5.59479	-0.0900111	-0.114746	1.74315	70.983	-15.1272	-0.331758	0	0	0.0253433
402	0	-6.48594	0	0	-7.72747	0.557332	32.8505	-0.134405	-0.0210264	-0.0711925	-9.49113	2.87601e-15	-2.72362	0	0	-8.6966e-06	-2.48674	11.8276	1.92375	371.363	407.57	640.328	369.143	369.143	369.143	-15.3734	-62.1246	-7.05827	332.389	381.236	164.848	188.748	188.748	188.748	-62.8207	1.90376	15.983	8.10292	1.50756	-5.56966	-0.134958	-0.146226	1.73848	82.0249	-14.9881	-0.508841	0	0	0.0292859
403	0	-6.48877	0	0	-7.7264	0.54522	32.7998	-0.13434	-0.0210891	-0.073507	-9.32726	8.45884e-16	-2.88499	0	0	-0.000619424	-2.4378	12.0577	2.05564	370.16	407.14	640.117	369.13	369.13	369.13	-15.3434	-61.5555	-7.03352	326.419	381.436	164.732	188.748	188.748	188.748	-62.2355	1.82867	15.9704	7.93169	1.52315	-5.56052	-0.149368	-0.174886	1.74024	85.1829	-14.157	-0.736409	0	0	0.0297346
404	0	-6.52817	0	0	-7.77066	0.537803	32.7686	-0.134366	-0.0210285	-0.0752639	-9.18367	2.79142e-15	-3.02964	0	0	-0.00120594	-2.37269	12.282	2.19681	369.088	406.688	639.946	369.155	369.155	369.155	-15.33	-60.9295	-7.00841	320.398	381.645	164.647	188.748	188.748	188.748	-61.5941	1.75454	15.973	7.76419	1.52269	-5.56191	-0.134819	-0.191047	1.74937	81.6231	-13.2125	-1.00375	0	0	0.0273378
405	0	-6.60502	0	0	-7.86184	0.536521	32.7633	-0.134551	-0.0211932	-0.0769187	-9.06257	-1.94553e-15	-3.18585	0	0	-0.00174001	-2.28716	12.4992	2.34764	368.162	406.216	639.812	369.228	369.228	369.228	-15.3349	-60.244	-6.98442	314.325	381.862	164.599	188.748	188.748	188.748	-60.8941	1.68035	15.9929	7.59978	1.50199	-5.57481	-0.117025	-0.189875	1.76366	77.8268	-13.1997	-1.26412	0	0	0.0249665
406	0	-6.71982	0	0	-8.00117	0.542912	32.7901	-0.134905	-0.0214552	-0.078224	-8.96167	-2.96059e-15	-3.33884	0	0	-0.00217726	-2.18024	12.7077	2.50965	367.399	405.726	639.714	369.357	369.357	369.357	-15.3596	-59.4968	-6.96273	308.199	382.088	164.59	188.748	188.748	188.748	-60.1331	1.60529	16.0323	7.4375	1.46013	-5.60089	-0.0814136	-0.153002	1.79417	69.9721	-11.0507	-1.52677	0	0	0.0225007
407	0	-6.87234	0	0	-8.18944	0.559156	32.8581	-0.13545	-0.0209293	-0.0778101	-8.88158	-2.11471e-15	-3.40243	0	0	-0.00250005	-2.05725	12.9063	2.69081	366.828	405.222	639.656	369.554	369.554	369.554	-15.4058	-58.6858	-6.94412	302.026	382.321	164.627	188.748	188.748	188.748	-59.3087	1.52865	16.0929	7.27247	1.40321	-5.64752	0.0339669	-0.0547203	1.863	41.2571	0.477092	-1.88421	0	0	0.0150155
408	0	-7.06079	0	0	-8.42675	0.589778	32.9862	-0.136143	-0.0203785	-0.0768409	-8.81592	-2.62224e-15	-3.4461	0	0	-0.00273222	-1.931	13.0967	2.91827	366.506	404.71	639.648	369.845	369.845	369.845	-15.4742	-57.8086	-6.92964	295.815	382.562	164.71	188.748	188.748	188.748	-58.4186	1.44912	16.1759	7.08868	1.34729	-5.7403	0.168767	0.0441526	1.92947	3.06124	15.8155	-2.22182	0	0	0.00279428
409	0	-7.28336	0	0	-8.71371	0.639642	33.1938	-0.136902	-0.0217647	-0.0782585	-8.74489	-5.0753e-16	-3.65512	0	0	-0.00291327	-1.8133	13.2802	3.22191	366.497	404.197	639.697	370.255	370.254	370.254	-15.5662	-56.8625	-6.91928	289.58	382.81	164.841	188.748	188.748	188.748	-57.4599	1.36627	16.2827	6.87116	1.30799	-5.90769	0.172394	0.0523279	1.91866	-10.5282	22.378	-2.26989	0	0	-0.00236538
410	0	-7.54182	0	0	-9.05345	0.70836	33.4783	-0.137553	-0.0269442	-0.0849216	-8.62669	2.53765e-15	-4.21006	0	0	-0.00309502	-1.70337	13.4497	3.59158	366.815	403.691	639.796	370.758	370.758	370.758	-15.6848	-55.8447	-6.90965	283.324	383.06	165.029	188.748	188.748	188.748	-56.4301	1.2833	16.4144	6.63423	1.2834	-6.13979	-0.100066	-0.0967318	1.77756	36.7374	7.2238	-1.73366	0	0	0.0136426
411	0	-7.84478	0	0	-9.45294	0.784903	33.793	-0.137967	-0.0345334	-0.0949394	-8.41543	2.36848e-15	-4.98927	0	0	-0.00347296	-1.58225	13.5828	3.93944	367.379	403.191	639.93	371.252	371.252	371.252	-15.8354	-54.7516	-6.89232	277.027	383.294	165.295	188.748	188.748	188.748	-55.327	1.20868	16.5722	6.4419	1.24286	-6.35169	-0.555848	-0.336237	1.56331	127.66	-24.1084	-0.778438	0	0	0.0184727
412	0	-8.20563	0	0	-9.9211	0.851634	34.0655	-0.138545	-0.0378208	-0.0984373	-8.11951	-3.38354e-16	-5.36883	0	0	-0.00437217	-1.42384	13.6497	4.1339	368.052	402.692	640.08	371.599	371.599	371.599	-16.0233	-53.5789	-6.85675	270.658	383.49	165.672	188.748	188.748	188.748	-54.1474	1.15246	16.7566	6.38145	1.14229	-6.41591	-0.703286	-0.39948	1.49672	149.445	-32.2969	-0.629547	0	0	-0.0187691
413	0	-8.63329	0	0	-10.4652	0.901245	34.2669	-0.13974	-0.0345545	-0.0919598	-7.77508	-2.03012e-15	-5.14514	0	0	-0.0055237	-1.22141	13.6355	4.12447	368.801	402.196	640.237	371.75	371.751	371.75	-16.2503	-52.3194	-6.79642	264.214	383.639	166.173	188.748	188.748	188.748	-52.885	1.11912	16.9674	6.48666	0.967655	-6.28315	-0.360747	-0.212851	1.64275	60.7205	-6.84675	-1.83214	0	0	-0.0208467
414	0	-9.12842	0	0	-11.091	0.94422	34.4405	-0.141286	-0.0294684	-0.0822197	-7.37828	-2.53765e-15	-4.77066	0	0	-0.0063434	-0.993916	13.5494	3.99232	369.763	401.722	640.4	371.797	371.797	371.797	-16.5159	-50.9636	-6.70987	257.73	383.748	166.783	188.748	188.748	188.748	-51.5298	1.1072	17.205	6.70932	0.748647	-6.03153	0.155663	0.0542503	1.85352	-64.0583	26.3195	-3.43009	0	0	0.0423656
415	0	-9.68974	0	0	-11.8068	0.997477	34.6547	-0.142488	-0.0279122	-0.0770568	-6.90238	-2.03012e-15	-4.75205	0	0	-0.00654789	-0.768337	13.4091	3.86733	371.134	401.294	640.573	371.874	371.874	371.874	-16.821	-49.5	-6.59483	251.259	383.824	167.477	188.748	188.748	188.748	-50.0703	1.11609	17.4711	6.9704	0.529392	-5.78663	0.451064	0.196093	1.95648	-135.674	39.1643	-4.31335	0	0	0.092432
416	0	-10.3219	0	0	-12.6261	1.07	34.9446	-0.143126	-0.0303313	-0.077486	-6.37153	2.03012e-15	-5.12962	0	0	-0.00625899	-0.558522	13.2219	3.82364	373.035	400.928	640.751	372.056	372.056	372.056	-17.1699	-47.9159	-6.44395	244.832	383.869	168.241	188.748	188.748	188.748	-48.4946	1.15073	17.7682	7.22572	0.333153	-5.62014	0.47554	0.185482	1.93519	-147.74	33.681	-4.44431	0	0	0.100133
417	0	-11.0365	0	0	-13.566	1.16002	35.3015	-0.143408	-0.0350421	-0.0809943	-5.85112	1.35341e-15	-5.73704	0	0	-0.00583499	-0.360124	12.9816	3.85976	375.487	400.635	640.919	372.343	372.343	372.343	-17.5682	-46.1979	-6.24566	238.457	383.868	169.079	188.748	188.748	188.748	-46.7909	1.22009	18.0995	7.47945	0.154963	-5.53078	0.35339	0.0876022	1.84985	-131.227	21.7538	-4.20027	0	0	0.0908422
418	0	-11.849	0	0	-14.6447	1.25964	35.6928	-0.143813	-0.0401689	-0.0851768	-5.4375	3.38354e-16	-6.385	0	0	-0.00576935	-0.157702	12.675	3.93241	378.456	400.423	641.055	372.701	372.701	372.701	-18.0206	-44.3326	-5.98744	232.128	383.807	170.005	188.748	188.748	188.748	-44.9473	1.33343	18.4676	7.76237	-0.0264004	-5.47702	0.229885	-0.0125377	1.76563	-117.245	13.3373	-3.95818	0	0	0.0895331
419	0	-12.7742	0	0	-15.8784	1.36011	36.0835	-0.144752	-0.0449871	-0.0889047	-5.23614	1.35341e-15	-6.99129	0	0	-0.00649664	0.0651123	12.29	3.99711	381.895	400.298	641.139	373.097	373.097	373.097	-18.5294	-42.3073	-5.6582	225.841	383.67	171.041	188.748	188.748	188.748	-42.9527	1.49754	18.8749	8.10557	-0.232596	-5.41607	0.179251	-0.0635582	1.7103	-118.834	10.8299	-3.80614	0	0	0.106288
420	0	-13.8235	0	0	-17.2795	1.45489	36.4484	-0.14656	-0.0493909	-0.0923084	-5.36176	1.69177e-15	-7.53205	0	0	-0.00842229	0.318418	11.8198	4.03129	385.783	400.268	641.156	373.516	373.516	373.516	-19.0941	-40.1118	-5.24961	219.6	383.443	172.213	188.748	188.748	188.748	-40.798	1.71561	19.3228	8.5279	-0.475864	-5.32599	0.215458	-0.0510513	1.69114	-136.337	13.313	-3.6609	0	0	0.144625
421	0	-15.0023	0	0	-18.8545	1.54018	36.7738	-0.149327	-0.0538693	-0.0962592	-5.91412	-3.38354e-16	-8.03847	0	0	-0.0119545	0.603468	11.2635	4.0394	390.123	400.34	641.102	373.955	373.955	373.955	-19.7105	-37.7406	-4.75657	213.422	383.119	173.552	188.748	188.748	188.748	-38.4777	1.98718	19.8118	9.03244	-0.7561	-5.21054	0.306034	0.0119965	1.70655	-161.511	18.788	-3.27486	0	0	0.198765
422	0	-16.3094	0	0	-20.6017	1.61362	37.0518	-0.152927	-0.0588112	-0.101618	-6.96755	6.76707e-16	-8.52749	0	0	-0.0175544	0.913576	10.6246	4.04425	394.934	400.522	640.98	374.427	374.427	374.427	-20.371	-35.1947	-4.17773	207.334	382.694	175.095	188.748	188.748	188.748	-35.9927	2.30795	20.3404	9.60917	-1.06332	-5.09091	0.393066	0.0874671	1.73208	-182.06	23.7798	-2.37983	0	0	0.251239
423	0	-17.7365	0	0	-22.5087	1.67214	37.2719	-0.157034	-0.0642555	-0.108819	-8.55978	-1.69177e-15	-8.9779	0	0	-0.025607	1.23902	9.90818	4.07029	400.23	400.817	640.805	374.948	374.948	374.948	-21.0634	-32.4846	-3.51691	201.377	382.169	176.89	188.748	188.748	188.748	-33.3521	2.66885	20.904	10.2441	-1.38491	-4.98974	0.422868	0.123403	1.74294	-187.624	23.0335	-0.807725	0	0	0.28074
424	0	-19.2681	0	0	-24.549	1.71051	37.4154	-0.161633	-0.0694855	-0.11698	-10.7321	7.61296e-16	-9.29073	0	0	-0.0363386	1.57414	9.11845	4.12863	405.998	401.227	640.591	375.525	375.525	375.525	-21.7696	-29.632	-2.78568	195.606	381.551	178.992	188.748	188.748	188.748	-30.5745	3.05414	21.4941	10.9286	-1.71403	-4.9168	0.397162	0.11291	1.73329	-180.518	17.1626	1.38076	0	0	0.286981
425	0	-20.881	0	0	-26.6806	1.72199	37.4582	-0.166697	-0.0737044	-0.124911	-13.4918	1.69177e-16	-9.35426	0	0	-0.0494089	1.91921	8.25885	4.21556	412.2	401.747	640.348	376.159	376.159	376.159	-22.4667	-26.6716	-2.00534	190.093	380.86	181.455	188.748	188.748	188.748	-27.6896	3.44045	22.0968	11.6612	-2.05157	-4.86749	0.333966	0.0780659	1.71122	-165.667	9.04898	4.07067	0	0	0.277812
426	0	-22.5445	0	0	-28.8459	1.6995	37.3743	-0.172206	-0.0762786	-0.131375	-16.8063	-1.35341e-15	-9.07719	0	0	-0.0636695	2.27755	7.33239	4.31717	418.777	402.368	640.089	376.841	376.841	376.841	-23.1277	-23.6518	-1.20724	184.933	380.124	184.326	188.748	188.748	188.748	-24.7386	3.79763	22.6934	12.4469	-2.40213	-4.82711	0.254106	0.0474439	1.68574	-147.793	1.26751	7.11436	0	0	0.261237
427	0	-24.2213	0	0	-30.9746	1.6372	37.1407	-0.178443	-0.0765696	-0.134762	-20.6249	-3.38354e-15	-8.38431	0	0	-0.0772301	2.65111	6.34255	4.41598	425.665	403.077	639.829	377.556	377.556	377.556	-23.7247	-20.6334	-0.43101	180.243	379.379	187.63	188.748	188.748	188.748	-21.7739	4.09182	23.261	13.2929	-2.76864	-4.77746	0.203142	0.0501456	1.67116	-137.218	-3.38306	10.3653	0	0	0.256846
428	0	-25.869	0	0	-32.99	1.53213	36.7433	-0.185454	-0.0745263	-0.134098	-24.8238	4.06024e-15	-7.28678	0	0	-0.0875691	3.03617	5.29458	4.50215	432.803	403.86	639.592	378.283	378.283	378.283	-24.2328	-17.6868	0.280749	176.16	378.669	191.361	188.748	188.748	188.748	-18.8578	4.29152	23.7745	14.2034	-3.14692	-4.70849	0.197532	0.0982408	1.66559	-137.67	-3.23454	13.7358	0	0	0.275432
429	0	-27.4423	0	0	-34.8161	1.38473	36.1786	-0.192688	-0.0705011	-0.129302	-29.1758	-6.76707e-15	-5.8787	0	0	-0.0919844	3.42149	4.19571	4.57742	440.146	404.699	639.411	378.99	378.99	378.99	-24.6325	-14.8881	0.8889	172.831	378.033	195.476	188.748	188.748	188.748	-16.0597	4.37404	24.2094	15.178	-3.52337	-4.62294	0.210442	0.168762	1.65482	-143.136	-0.330593	17.1983	0	0	0.306477
430	0	-28.8969	0	0	-36.385	1.19794	35.4509	-0.200095	-0.0649976	-0.120227	-33.468	1.35341e-15	-4.31784	0	0	-0.0886065	3.79178	3.0538	4.64821	447.655	405.577	639.326	379.629	379.629	379.629	-24.9114	-12.3124	1.36288	170.403	377.507	199.896	188.748	188.748	188.748	-13.4524	4.32934	24.5441	16.2165	-3.87985	-4.5293	0.224845	0.211997	1.63442	-151.049	0.0314403	20.7293	0	0	0.342384
431	0	-30.1914	0	0	-37.6433	0.977082	34.5728	-0.207775	-0.0585377	-0.107093	-37.4867	-2.70683e-15	-2.80029	0	0	-0.0767956	4.13573	1.8765	4.71977	455.291	406.472	639.371	380.157	380.157	380.157	-25.0646	-10.0293	1.68548	169.015	377.111	204.514	188.748	188.748	188.748	-11.1071	4.16295	24.7628	17.3176	-4.20333	-4.43421	0.242653	0.205696	1.60442	-162.784	-3.46484	24.2979	0	0	0.386708
432	0	-31.2886	0	0	-38.5565	0.729788	33.5667	-0.215461	-0.0519913	-0.0907972	-40.988	-2.70683e-15	-1.5601	0	0	-0.0573683	4.45021	0.671354	4.79589	463.011	407.366	639.57	380.544	380.544	380.544	-25.095	-8.09727	1.85606	168.788	376.849	209.198	188.748	188.748	188.748	-9.08897	3.89669	24.8578	18.4771	-4.49213	-4.33787	0.260783	0.148114	1.55498	-177.715	-11.1029	27.9749	0	0	0.439061
433	0	-32.1565	0	0	-39.11	0.465481	32.4642	-0.222451	-0.0460621	-0.0726291	-43.7156	-5.41366e-15	-0.778366	0	0	-0.0324719	4.74093	-0.554438	4.87846	470.776	408.239	639.933	380.771	380.771	380.771	-25.0122	-6.56067	1.89027	169.822	376.707	213.808	188.748	188.748	188.748	-7.4527	3.56591	24.8309	19.6899	-4.75868	-4.23008	0.274088	0.045598	1.48525	-193.946	-24.6622	31.7785	0	0	0.49414
434	0	-32.7694	0	0	-39.3076	0.194544	31.3047	-0.227347	-0.0414774	-0.0543067	-45.4024	-5.41366e-15	-0.565629	0	0	-0.00521144	5.02124	-1.79418	4.96611	478.546	409.075	640.46	380.821	380.821	380.82	-24.8311	-5.44796	1.81636	172.195	376.654	218.209	188.748	188.748	188.748	-6.23888	3.21362	24.6927	20.9527	-5.02721	-4.0902	0.265982	-0.0684014	1.41201	-205.592	-43.0655	35.651	0	0	0.535755
435	0	-33.1106	0	0	-39.1681	-0.0729429	30.1308	-0.228164	-0.038583	-0.0378905	-45.8045	0	-0.916046	0	0	0.0209632	5.3062	-3.04243	5.05043	486.274	409.855	641.144	380.682	380.682	380.682	-24.5707	-4.77107	1.66809	175.95	376.647	222.279	188.748	188.748	188.748	-5.4707	2.88186	24.4613	22.2651	-5.32242	-3.89489	0.224651	-0.116227	1.36847	-206.183	-56.6326	39.2111	0	0	0.548218
436	0	-33.1761	0	0	-38.7218	-0.328881	28.9802	-0.223979	-0.0371651	-0.0246364	-44.8689	-2.70683e-15	-1.70726	0	0	0.0429801	5.59974	-4.29558	5.11462	493.906	410.562	641.99	380.349	380.349	380.349	-24.2524	-4.52601	1.47569	181.096	376.637	225.923	188.748	188.748	188.748	-5.15206	2.60224	24.1595	23.631	-5.64869	-3.63483	0.184069	-0.0305173	1.374	-199.669	-54.2449	42.0048	0	0	0.546688
437	0	-32.9753	0	0	-38.0075	-0.567607	27.883	-0.216164	-0.0363253	-0.0139334	-42.8393	2.70683e-15	-2.71134	0	0	0.0591005	5.88559	-5.55063	5.14231	501.392	411.178	643.02	379.811	379.811	379.811	-23.8983	-4.69457	1.26088	187.606	376.576	229.079	188.748	188.748	188.748	-5.26836	2.39176	23.8119	25.0518	-5.98032	-3.32945	0.180736	0.091129	1.4041	-195.082	-48.3192	43.7808	0	0	0.551139
438	0	-32.5296	0	0	-37.0707	-0.78442	26.8665	-0.20623	-0.0352528	-0.00503593	-40.0258	-2.70683e-15	-3.68869	0	0	0.0689697	6.14107	-6.80302	5.12779	508.693	411.685	644.262	379.067	379.067	379.067	-23.5304	-5.24698	1.03928	195.424	376.424	231.708	188.748	188.748	188.748	-5.7905	2.25728	23.4426	26.5166	-6.28642	-3.01435	0.229712	0.15077	1.42943	-197.45	-50.0802	44.4753	0	0	0.569127
439	0	-31.8684	0	0	-35.9599	-0.974512	25.9596	-0.19464	-0.0332008	0.00212868	-36.6613	2.70683e-15	-4.4069	0	0	0.0731311	6.35308	-8.04532	5.07981	515.791	412.07	645.728	378.143	378.143	378.143	-23.1685	-6.14504	0.823764	204.478	376.148	233.79	188.748	188.748	188.748	-6.6795	2.20085	23.0728	27.9987	-6.55528	-2.72134	0.302604	0.129358	1.43454	-201.572	-59.0951	43.939	0	0	0.581241
440	0	-31.0279	0	0	-34.7242	-1.1335	25.1901	-0.181479	-0.0298948	0.00707448	-32.9414	-1.35341e-15	-4.7039	0	0	0.0725238	6.52151	-9.26811	5.01544	522.678	412.321	647.409	377.082	377.082	377.082	-22.8282	-7.3454	0.623937	214.683	375.729	235.317	188.748	188.748	188.748	-7.89031	2.22073	22.7182	29.464	-6.79659	-2.46667	0.377593	0.077176	1.43378	-203.003	-66.5782	42.0153	0	0	0.573544
441	0	-30.0493	0	0	-33.4103	-1.25867	24.5772	-0.167175	-0.0251548	0.00954363	-29.0797	-1.35341e-15	-4.47924	0	0	0.0683047	6.65187	-10.4613	4.95347	529.35	412.433	649.288	375.935	375.935	375.935	-22.5183	-8.80266	0.444377	225.943	375.165	236.291	188.748	188.748	188.748	-9.3749	2.31028	22.3874	30.8773	-7.02406	-2.25529	0.435632	0.0397562	1.44248	-198.928	-67.0502	38.6482	0	0	0.53944
442	0	-28.9766	0	0	-32.061	-1.34988	24.1266	-0.152706	-0.0191873	0.00954921	-25.3217	1.35341e-15	-3.73923	0	0	0.0616816	6.74767	-11.6153	4.90868	535.802	412.398	651.344	374.754	374.754	374.754	-22.2397	-10.4721	0.284174	238.16	374.475	236.722	188.748	188.748	188.748	-11.085	2.45792	22.0805	32.2078	-7.24012	-2.08867	0.461632	0.0331764	1.45905	-188.096	-60.4375	34.0037	0	0	0.480822
443	0	-27.8538	0	0	-30.7142	-1.40976	23.8291	-0.138936	-0.0123755	0.0071882	-21.8771	0	-2.57516	0	0	0.0537746	6.80809	-12.7221	4.88666	542.017	412.208	653.559	373.581	373.581	373.581	-21.9854	-12.3121	0.138502	251.232	373.691	236.624	188.748	188.748	188.748	-12.975	2.64855	21.7903	33.4335	-7.43344	-1.96736	0.432544	0.0505913	1.47986	-166.848	-49.5202	28.3752	0	0	0.396504
444	0	-26.7219	0	0	-29.4015	-1.44362	23.6602	-0.12697	-0.00532384	0.00279773	-18.9475	-6.76707e-16	-1.14924	0	0	0.0457159	6.83074	-13.7761	4.87702	547.958	411.856	655.912	372.454	372.454	372.454	-21.7416	-14.2859	0.000736121	265.062	372.86	236.016	188.748	188.748	188.748	-15.0035	2.8655	21.5034	34.5462	-7.58322	-1.88257	0.324453	0.0621659	1.50271	-130.971	-39.0348	22.3528	0	0	0.286646
445	0	-25.6162	0	0	-28.1477	-1.45875	23.5846	-0.117791	0.00145698	-0.00307694	-16.6837	-1.35341e-15	0.361555	0	0	0.038502	6.81767	-14.7752	4.84797	553.568	411.335	658.371	371.414	371.414	371.414	-21.4901	-16.3628	-0.134997	279.564	372.037	234.921	188.748	188.748	188.748	-17.1356	3.09293	21.2024	35.554	-7.66644	-1.80187	0.177529	0.0607564	1.52385	-87.9271	-27.7564	16.5446	0	0	0.176966
446	0	-24.564	0	0	-26.9698	-1.46321	23.5623	-0.112651	0.00769234	-0.0090742	-15.2117	6.76707e-16	1.8077	0	0	0.0328914	6.77532	-15.7191	4.76045	558.783	410.638	660.891	370.511	370.511	370.511	-21.2105	-18.5193	-0.271274	294.664	371.278	233.369	188.748	188.748	188.748	-19.3438	3.31833	20.8682	36.4722	-7.66246	-1.6825	0.139472	0.0656078	1.5251	-67.3288	-9.71062	11.6423	0	0	0.122181
447	0	-23.5821	0	0	-25.8775	-1.46339	23.5614	-0.11206	0.0132981	-0.014162	-14.5274	-1.35341e-15	3.08675	0	0	0.0290199	6.7084	-16.6042	4.60286	563.575	409.765	663.435	369.778	369.778	369.778	-20.8839	-20.7385	-0.404669	310.312	370.636	231.391	188.748	188.748	188.748	-21.6087	3.53564	20.4825	37.3029	-7.55949	-1.51418	0.219953	-0.00288442	1.48905	-72.9736	2.51448	7.73087	0	0	0.113345
448	0	-22.6759	0	0	-24.8728	-1.46181	23.5693	-0.115781	0.0180453	-0.0180811	-14.4945	-4.06024e-15	4.12032	0	0	0.0264743	6.6307	-17.4227	4.3986	567.963	408.722	665.959	369.245	369.245	369.245	-20.4951	-23.01	-0.525219	326.477	370.157	229.022	188.748	188.748	188.748	-23.9184	3.74597	20.0294	38.0279	-7.37531	-1.31056	0.359598	-0.21783	1.40544	-96.6178	-11.9364	4.00941	0	0	0.131198
449	0	-21.8404	0	0	-23.9516	-1.45639	23.5964	-0.121675	0.0210113	-0.0229102	-14.7551	3.38354e-15	4.78334	0	0	0.0244735	6.57829	-18.1649	4.19141	572	407.521	668.396	368.955	368.955	368.955	-20.0347	-25.3282	-0.61869	343.152	369.88	226.3	188.748	188.748	188.748	-26.2669	3.95558	19.4975	38.6166	-7.17159	-1.07308	0.47258	-0.496208	1.30595	-122.231	-62.1154	-1.20766	0	0	0.148893
450	0	-21.0659	0	0	-23.1058	-1.44343	23.6612	-0.125515	0.0196858	-0.0341943	-14.7618	2.70683e-15	4.76914	0	0	0.0224307	6.59598	-18.8233	4.01953	575.735	406.177	670.671	368.957	368.957	368.957	-19.4983	-27.6906	-0.673401	360.332	369.831	223.279	188.748	188.748	188.748	-28.6515	4.16896	18.88	39.0443	-7.02431	-0.780403	0.463651	-0.509846	1.27032	-123.932	-123.558	-9.54033	0	0	0.144939
451	0	-20.3484	0	0	-22.3273	-1.42588	23.7487	-0.121973	0.0104603	-0.0592707	-13.9429	-4.06024e-15	3.58706	0	0	0.0201094	6.68255	-19.3988	3.8788	579.162	404.698	672.758	369.21	369.21	369.21	-18.8848	-30.095	-0.690441	377.984	370.027	220.039	188.748	188.748	188.748	-31.0676	4.37822	18.1761	39.3261	-6.93674	-0.431231	0.190861	0.202568	1.39854	-54.8764	-132.563	-20.3495	0	0	0.12993
452	0	-19.702	0	0	-21.613	-1.42462	23.755	-0.108537	-0.00933153	-0.101616	-12.1396	6.76707e-16	0.800967	0	0	0.0163072	6.71754	-19.9078	3.67154	582.136	403.067	674.759	369.457	369.457	369.457	-18.1935	-32.5367	-0.692463	396.005	370.463	216.707	188.748	188.748	188.748	-33.5057	4.55423	17.392	39.5567	-6.7261	-0.103819	-0.479572	1.8524	1.74823	133.814	-10.9673	-28.2131	0	0	-0.0924669
453	0	-19.1651	0	0	-20.9696	-1.48372	23.4597	-0.0899742	-0.0362425	-0.15235	-10.008	-2.53765e-16	-3.2711	0	0	0.0073826	6.43697	-20.388	3.16788	584.321	401.242	676.921	369.216	369.216	369.216	-17.4238	-35.0069	-0.721707	414.198	371.103	213.457	188.748	188.748	188.748	-35.9509	4.64977	16.5429	39.933	-5.97302	0.0376026	-1.40496	3.89793	2.32372	415.263	265.968	-24.6005	0	0	-1.41838
454	0	-18.7868	0	0	-20.4154	-1.65505	22.5958	-0.0815182	-0.0562429	-0.183199	-9.0865	-1.69177e-16	-6.98756	0	0	-0.00637315	5.53489	-20.8811	2.0529	585.264	399.199	679.523	368.148	368.148	368.148	-16.584	-37.4929	-0.820865	432.311	371.873	210.465	188.748	188.748	188.748	-38.3876	4.62212	15.6555	40.7511	-4.15495	-0.197474	-1.77042	4.80932	2.97176	584.214	555.347	-7.86757	0	0	-4.03861
455	0	-18.5854	0	0	-19.9718	-1.95216	21.0714	-0.108215	-0.045286	-0.144285	-11.528	2.70683e-15	-7.59635	0	0	-0.0094184	3.91995	-21.38	0.163646	584.739	397.026	682.613	366.817	366.817	366.817	-15.7053	-39.9825	-0.998194	450.189	372.683	207.831	188.748	188.748	188.748	-40.8095	4.47268	14.7693	42.3198	-1.04898	-0.949955	-0.306618	2.25281	2.72376	278.354	474.505	8.25951	0	0	-3.41261
456	0	-18.4777	0	0	-19.6228	-2.28808	19.3089	-0.182363	0.00590044	-0.00795774	-18.1791	-1.35341e-15	-3.90639	0	0	0.00719486	2.07266	-21.7984	-2.07545	583.378	394.906	685.678	366.565	366.565	366.565	-14.846	-42.472	-1.18644	468.019	373.49	205.467	188.748	188.748	188.748	-43.2297	4.28694	13.9198	44.5055	2.58356	-2.06727	2.87201	-4.98223	-0.757948	-598.899	-302.681	11.5029	0	0	2.47613
457	0	-18.2598	0	0	-19.2707	-2.47568	18.3073	-0.243755	0.0447705	0.0914962	-23.1019	-2.03012e-15	-1.10275	0	0	0.0165324	1.09672	-22.0642	-3.49747	582.891	392.847	687.634	367.122	367.122	367.122	-14.0616	-44.9697	-1.24893	486.421	374.347	203.115	188.748	188.748	188.748	-45.6759	4.21472	13.1055	45.8492	4.67998	-2.57166	4.96498	-10.6726	-4.82004	-1250.49	-1019.4	-2.74264	0	0	1.60653
458	0	-17.7986	0	0	-18.8313	-2.39499	18.7396	-0.206403	-0.00138699	-0.035381	-18.1523	1.86095e-15	-6.54218	0	0	0.0179423	1.68217	-22.1805	-3.22915	584.535	390.685	687.852	366.873	366.873	366.873	-13.3735	-47.4752	-1.13089	505.811	375.323	200.672	188.748	188.748	188.748	-48.1517	4.31365	12.316	44.8681	3.78065	-1.57492	3.46919	-4.78228	-0.919653	-733.725	-229.43	-28.7922	0	0	-1.61917
459	0	-17.2296	0	0	-18.3746	-2.15553	20.0092	-0.148681	-0.0723374	-0.195323	-11.1026	4.06024e-15	-14.6638	0	0	0.0316612	3.03023	-22.1521	-1.89891	587.368	388.492	687.162	366.749	366.749	366.749	-12.7813	-49.9569	-0.977756	525.672	376.329	198.436	188.748	188.748	188.748	-50.6108	4.45018	11.6012	42.8715	1.35315	-0.165448	0.176499	2.36842	2.7472	175.454	542.827	-42.1026	0	0	2.25305
460	0	-16.755	0	0	-18.0067	-1.93446	21.1631	-0.1266	-0.107921	-0.253229	-7.62248	-5.41366e-15	-19.536	0	0	0.0347265	4.06795	-22.0515	-0.698858	589.694	386.34	686.588	367.166	367.166	367.166	-12.2839	-52.3793	-0.945101	545.229	377.167	196.73	188.748	188.748	188.748	-53.0072	4.48936	11.0252	41.3578	-0.568938	0.681486	-1.79476	4.72629	3.25121	589.499	569.07	-35.4107	0	0	2.82669
461	0	-16.459	0	0	-17.7666	-1.81204	21.7944	-0.130766	-0.108732	-0.23931	-6.99536	4.06024e-15	-20.7059	0	0	0.0219239	4.40413	-21.9811	-0.217141	590.722	384.176	686.472	367.314	367.314	367.314	-11.8863	-54.7227	-1.0811	564.113	377.694	195.651	188.748	188.748	188.748	-55.3217	4.40106	10.6188	40.6221	-1.26071	0.987098	-1.93933	3.5839	2.67754	534.09	223.267	-22.0978	0	0	0.815415
462	0	-16.3267	0	0	-17.6481	-1.77399	21.9895	-0.14351	-0.0946819	-0.20348	-7.57141	-2.70683e-15	-19.663	0	0	0.00892984	4.21255	-21.9772	-0.434615	590.542	381.997	686.615	366.988	366.988	366.988	-11.6003	-56.9784	-1.37013	582.314	377.869	195.147	188.748	188.748	188.748	-57.5503	4.21563	10.3897	40.496	-0.997856	1.10554	-1.0923	1.51115	1.97717	299.282	-57.7774	-12.9282	0	0	0.0852329
463	0	-16.3084	0	0	-17.631	-1.76964	22.0118	-0.154927	-0.0800374	-0.17307	-8.27585	2.70683e-15	-17.8497	0	0	0.00353922	3.82544	-22.0156	-1.06102	589.612	379.853	686.69	366.492	366.492	366.492	-11.4352	-59.1411	-1.78289	599.953	377.713	195.135	188.748	188.748	188.748	-59.6919	3.97306	10.3348	40.7095	-0.349014	1.29878	-0.0731822	0.0584984	1.44982	73.809	-140.591	-9.52774	0	0	0.12055
464	0	-16.3587	0	0	-17.6965	-1.75324	22.0957	-0.16132	-0.0708592	-0.157433	-8.61072	1.35341e-15	-16.1158	0	0	0.00412703	3.4681	-22.0575	-1.77483	588.4	377.784	686.511	366.031	366.031	366.031	-11.3917	-61.2058	-2.2953	617.14	377.267	195.545	188.748	188.748	188.748	-61.7432	3.70307	10.4436	41.0046	0.254516	1.62385	0.654414	-0.390013	1.22964	-65.2039	-86.7218	-8.96566	0	0	0.117316
465	0	-16.4512	0	0	-17.833	-1.69956	22.3695	-0.162301	-0.0674132	-0.156006	-8.48551	-6.76707e-16	-14.6557	0	0	0.00710489	3.19715	-22.0745	-2.3547	587.211	375.8	686.078	365.598	365.598	365.598	-11.4621	-63.1669	-2.89021	633.917	376.569	196.338	188.748	188.748	188.748	-63.6992	3.42339	10.7007	41.2208	0.647739	1.98245	0.920624	-0.207962	1.2722	-99.0268	-0.292113	-9.02892	0	0	0.0390245
466	0	-16.5777	0	0	-18.0368	-1.60351	22.8569	-0.159044	-0.0674888	-0.163186	-8.02563	6.76707e-16	-13.3369	0	0	0.00995295	2.97328	-22.0565	-2.72596	586.151	373.901	685.476	365.125	365.125	365.125	-11.6334	-65.019	-3.55442	650.256	375.644	197.489	188.748	188.748	188.748	-65.5541	3.14382	11.0876	41.3176	0.856969	2.2561	0.779818	0.0734145	1.41687	-49.5439	48.8649	-8.4342	0	0	-0.00771396
467	0	-16.7416	0	0	-18.3091	-1.47276	23.5146	-0.153669	-0.0675341	-0.171483	-7.46358	2.70683e-15	-11.868	0	0	0.0112254	2.7527	-22.0094	-2.93002	585.178	372.09	684.764	364.592	364.592	364.592	-11.8896	-66.758	-4.27438	666.087	374.513	198.976	188.748	188.748	188.748	-67.3031	2.8709	11.583	41.3322	0.968017	2.4099	0.541927	0.246633	1.53911	13.5067	59.8274	-6.84132	0	0	-0.0138414
468	0	-16.947	0	0	-18.6499	-1.31787	24.2851	-0.14768	-0.0658825	-0.176835	-6.96181	-5.41366e-15	-10.1355	0	0	0.0105182	2.51578	-21.9444	-3.0377	584.221	370.381	683.97	364.019	364.019	364.019	-12.2131	-68.3816	-5.03262	681.331	373.204	200.769	188.748	188.748	188.748	-68.9432	2.61156	12.1623	41.3141	1.04846	2.46703	0.400335	0.295959	1.60342	50.7893	52.8303	-4.52379	0	0	-0.00860264
469	0	-17.1931	0	0	-19.0558	-1.14647	25.1268	-0.141191	-0.0627907	-0.17986	-6.52718	-3.38354e-15	-8.22391	0	0	0.00832517	2.26117	-21.8687	-3.09327	583.247	368.782	683.101	363.439	363.439	363.439	-12.586	-69.8896	-5.80678	695.925	371.751	202.827	188.748	188.748	188.748	-70.4739	2.37455	12.7981	41.2895	1.13041	2.45622	0.360116	0.270921	1.63107	66.0761	43.6514	-2.05384	0	0	-0.00480261
470	0	-17.4744	0	0	-19.5199	-0.962921	26.0153	-0.133757	-0.0593988	-0.182487	-6.09108	4.3986e-15	-6.31852	0	0	0.00548741	1.99646	-21.7846	-3.11042	582.258	367.304	682.161	362.885	362.885	362.885	-12.9914	-71.2838	-6.57149	709.822	370.195	205.103	188.748	188.748	188.748	-71.8968	2.16997	13.4618	41.2604	1.22168	2.39428	0.365935	0.225269	1.63867	74.5378	38.6795	0.240059	0	0	-0.00195714
471	0	-17.7824	0	0	-20.033	-0.770106	26.9342	-0.125053	-0.0563398	-0.185918	-5.58122	-2.36848e-15	-4.56128	0	0	0.0026761	1.73085	-21.6917	-3.08846	581.274	365.951	681.157	362.386	362.386	362.386	-13.4142	-72.5678	-7.30098	722.979	368.579	207.546	188.748	188.748	188.748	-73.2154	2.00772	14.1262	41.2182	1.31905	2.28746	0.369411	0.188056	1.63575	86.9909	38.1931	2.25568	0	0	0.00215992
472	0	-18.1078	0	0	-20.5838	-0.57103	27.8671	-0.11473	-0.0541239	-0.190982	-4.91646	-3.12977e-15	-3.073	0	0	0.000432411	1.47186	-21.5889	-3.02604	580.314	364.729	680.094	361.956	361.956	361.956	-13.8412	-73.7458	-7.97155	735.355	366.946	210.098	188.748	188.748	188.748	-74.434	1.89619	14.7664	41.1551	1.41603	2.13822	0.349635	0.167193	1.63141	107.414	40.3132	4.02506	0	0	0.00914494
473	0	-18.4416	0	0	-21.1599	-0.369604	28.7947	-0.102866	-0.0527656	-0.197573	-4.05755	1.98783e-15	-1.90878	0	0	-0.000942666	1.22476	-21.4757	-2.92771	579.389	363.641	678.978	361.604	361.604	361.604	-14.2612	-74.8226	-8.56363	746.902	365.333	212.702	188.748	188.748	188.748	-75.5568	1.84105	15.3615	41.0682	1.50887	1.95054	0.302732	0.162389	1.63717	135.638	43.9082	5.59027	0	0	0.019486
474	0	-18.7755	0	0	-21.7475	-0.17071	29.6944	-0.0896587	-0.0521933	-0.205334	-2.98224	1.05736e-16	-1.09432	0	0	-0.00131463	0.99258	-21.3528	-2.80497	578.5	362.688	677.814	361.344	361.344	361.344	-14.6648	-75.8023	-9.06319	757.57	363.773	215.291	188.748	188.748	188.748	-76.5877	1.84432	15.8953	40.9588	1.60164	1.73231	0.240602	0.172577	1.64499	168.413	48.9586	6.97064	0	0	0.0320185
475	0	-19.1017	0	0	-22.3317	0.0202489	30.5431	-0.0754799	-0.052216	-0.213694	-1.69295	1.02563e-15	-0.623265	0	0	-0.000753677	0.776209	-21.2214	-2.67334	577.642	361.872	676.61	361.186	361.186	361.186	-15.0443	-76.6885	-9.4624	767.301	362.297	217.796	188.748	188.748	188.748	-77.5288	1.90404	16.3565	40.8317	1.70278	1.49461	0.172627	0.176508	1.63855	202.974	52.7733	8.16032	0	0	0.0455136
476	0	-19.4139	0	0	-22.8976	0.197853	31.3191	-0.0609052	-0.0526004	-0.221804	-0.222136	1.7975e-16	-0.464909	0	0	0.000482296	0.577291	-21.0831	-2.54919	576.805	361.19	675.369	361.129	361.129	361.129	-15.3932	-77.483	-9.75997	776.037	360.925	220.145	188.748	188.748	188.748	-78.3805	2.01428	16.7392	40.6931	1.81568	1.2524	0.110014	0.165501	1.61351	235.861	54.3357	9.12921	0	0	0.0583578
477	0	-19.7065	0	0	-23.4308	0.357289	32.0047	-0.0464537	-0.0532131	-0.229063	1.38885	-7.19002e-16	-0.579069	0	0	0.00204583	0.399293	-20.9392	-2.44687	575.984	360.641	674.094	361.161	361.161	361.161	-15.7071	-78.1854	-9.96018	783.724	359.677	222.262	188.748	188.748	188.748	-79.1408	2.16588	17.0424	40.5489	1.93499	1.02271	0.0593741	0.150048	1.58244	264.77	55.0414	9.8441	0	0	0.0691522
478	0	-19.9761	0	0	-23.9199	0.494666	32.5873	-0.0327942	-0.0538529	-0.23473	3.06668	2.11471e-16	-0.903182	0	0	0.00353779	0.245403	-20.7906	-2.37768	575.174	360.218	672.787	361.261	361.261	361.261	-15.9829	-78.793	-10.0721	790.312	358.564	224.069	188.748	188.748	188.748	-79.8046	2.3475	17.2695	40.403	2.05102	0.821138	0.020175	0.142635	1.55606	288.693	56.4419	10.2738	0	0	0.0770677
479	0	-20.222	0	0	-24.3571	0.606976	33.0579	-0.020539	-0.0545232	-0.238448	4.72292	1.60718e-15	-1.38293	0	0	0.00464673	0.116754	-20.6377	-2.35083	574.372	359.916	671.453	361.408	361.408	361.408	-16.2198	-79.3001	-10.1078	795.758	357.589	225.493	188.748	188.748	188.748	-80.3646	2.54677	17.4277	40.2579	2.1552	0.660239	-0.0141163	0.136987	1.53581	308.092	56.9689	10.4146	0	0	0.0824596
480	0	-20.4466	0	0	-24.7395	0.692	33.4108	-0.0106342	-0.0548992	-0.239302	6.217	-1.14194e-15	-1.92634	0	0	0.00513827	0.0134316	-20.4809	-2.37508	573.57	359.725	670.101	361.583	361.583	361.583	-16.4184	-79.6987	-10.081	800.033	356.753	226.463	188.748	188.748	188.748	-80.8107	2.75155	17.5266	40.1163	2.24104	0.550685	-0.0382624	0.125901	1.52109	320.475	55.2164	10.2502	0	0	0.0848161
481	0	-20.6554	0	0	-25.0695	0.748406	33.6433	-0.00394161	-0.0548037	-0.236777	7.39965	8.45884e-17	-2.45623	0	0	0.00498026	-0.0642978	-20.3203	-2.45751	572.763	359.638	668.737	361.769	361.769	361.769	-16.5814	-79.9787	-10.0051	803.121	356.05	226.921	188.748	188.748	188.748	-81.1321	2.95122	17.5774	39.9811	2.3047	0.500386	-0.0367721	0.110524	1.50956	321.589	51.1117	9.76727	0	0	0.0834082
482	0	-20.8558	0	0	-25.3543	0.776211	33.7574	-0.0013177	-0.0539911	-0.230328	8.11263	-5.0753e-16	-2.89557	0	0	0.004293	-0.116758	-20.1549	-2.59986	571.949	359.644	667.371	361.949	361.949	361.949	-16.7131	-80.1301	-9.89221	805.026	355.469	226.82	188.748	188.748	188.748	-81.3178	3.13794	17.5916	39.8533	2.34404	0.510263	-0.00438862	0.101427	1.50723	309.258	46.4421	8.98144	0	0	0.0787776
483	0	-21.0566	0	0	-25.605	0.776813	33.7599	-0.00318707	-0.0526014	-0.220224	8.23671	-8.45884e-17	-3.21622	0	0	0.00329826	-0.146664	-19.9826	-2.79802	571.128	359.734	666.016	362.106	362.106	362.106	-16.8192	-80.1433	-9.75138	805.773	354.998	226.135	188.748	188.748	188.748	-81.3585	3.30718	17.58	39.7308	2.35917	0.573584	0.0470727	0.106294	1.51814	285.992	42.5478	7.97899	0	0	0.0733628
484	0	-21.2674	0	0	-25.8352	0.752442	33.6599	-0.00983398	-0.0505779	-0.206557	7.67257	7.61296e-16	-3.39131	0	0	0.00217941	-0.159903	-19.8005	-3.04453	570.303	359.898	664.692	362.224	362.224	362.224	-16.9057	-80.0115	-9.58877	805.409	354.622	224.865	188.748	188.748	188.748	-81.2478	3.45754	17.5516	39.6085	2.35285	0.67907	0.115127	0.119679	1.54385	252.014	39.3686	6.82916	0	0	0.0681911
485	0	-21.4972	0	0	-26.0589	0.705953	33.4684	-0.0213181	-0.0480975	-0.18994	6.3566	-1.09965e-15	-3.4365	0	0	0.00100834	-0.163896	-19.605	-3.3297	569.477	360.128	663.418	362.294	362.294	362.294	-16.9784	-79.732	-9.40765	804.003	354.328	223.03	188.748	188.748	188.748	-80.9838	3.59025	17.5129	39.4789	2.33006	0.813021	0.191988	0.120873	1.5777	209.381	34.4105	5.62013	0	0	0.0627745
486	0	-21.7537	0	0	-26.2893	0.64049	33.1973	-0.0372734	-0.0452967	-0.171111	4.28734	-2.53765e-16	-3.38415	0	0	-0.000268238	-0.163992	-19.3928	-3.64281	568.651	360.415	662.214	362.313	362.313	362.313	-17.0419	-79.3073	-9.20918	801.642	354.102	220.679	188.748	188.748	188.748	-80.5699	3.70823	17.4682	39.333	2.29531	0.962902	0.267643	0.108371	1.60847	160.988	28.2318	4.41468	0	0	0.0554839
487	0	-22.0421	0	0	-26.5363	0.559274	32.8586	-0.0572388	-0.0423788	-0.150897	1.50053	6.76707e-16	-3.28835	0	0	-0.00180428	-0.162671	-19.1611	-3.97375	567.825	360.753	661.093	362.279	362.279	362.279	-17.0993	-78.7458	-8.99336	798.432	353.932	217.885	188.748	188.748	188.748	-80.0156	3.81514	17.4194	39.1633	2.25014	1.12	0.349111	0.0979269	1.63684	106.552	23.5979	3.22655	0	0	0.0431979
488	0	-22.3633	0	0	-26.805	0.465852	32.4657	-0.080076	-0.0396199	-0.130507	-1.86994	-1.60718e-15	-3.21423	0	0	-0.00373264	-0.162156	-18.9073	-4.31181	567	361.136	660.069	362.182	362.182	362.182	-17.1523	-78.0629	-8.76039	794.491	353.806	214.744	188.748	188.748	188.748	-79.337	3.91467	17.3669	38.9641	2.19486	1.2759	0.425349	0.0927875	1.66105	50.4759	20.8797	2.09583	0	0	0.0247609
489	0	-22.7136	0	0	-27.0952	0.363781	32.0325	-0.104204	-0.037458	-0.111359	-5.61177	6.76707e-16	-3.23632	0	0	-0.00605621	-0.164586	-18.6297	-4.64755	566.172	361.558	659.155	362.004	362.004	362.004	-17.2011	-77.2801	-8.51179	789.947	353.715	211.366	188.748	188.748	188.748	-78.5564	4.0096	17.3108	38.733	2.12802	1.4238	0.481359	0.0812434	1.67641	-1.45267	17.4306	1.07083	0	0	0.00134595
490	0	-23.0845	0	0	-27.4004	0.256352	31.5719	-0.128143	-0.0359203	-0.0941951	-9.48998	2.87601e-15	-3.37395	0	0	-0.0085433	-0.170404	-18.3276	-4.97457	565.337	362.017	658.358	361.723	361.723	361.723	-17.2453	-76.424	-8.25155	784.927	353.648	207.873	188.748	188.748	188.748	-77.7009	4.10101	17.2512	38.4715	2.0461	1.56048	0.537879	0.0754283	1.7049	-51.5842	14.6858	0.131572	0	0	-0.0280491
491	0	-23.4623	0	0	-27.7085	0.14714	31.0988	-0.149957	-0.035092	-0.0798651	-13.2043	-6.93625e-15	-3.62882	0	0	-0.0107432	-0.180847	-18.001	-5.2849	564.493	362.509	657.689	361.337	361.337	361.337	-17.2844	-75.5248	-7.98622	779.555	353.596	204.385	188.748	188.748	188.748	-76.8012	4.18871	17.1897	38.1803	1.95243	1.67845	0.58639	0.0885378	1.76566	-95.828	14.1197	-0.678249	0	0	-0.0607834
492	0	-23.8298	0	0	-28.0035	0.0397066	30.6287	-0.167848	-0.0350585	-0.0692589	-16.4637	-4.77925e-15	-3.98107	0	0	-0.012131	-0.200284	-17.6498	-5.5702	563.639	363.032	657.157	360.875	360.875	360.875	-17.3189	-74.6137	-7.72429	773.945	353.547	201.013	188.748	188.748	188.748	-75.8886	4.27129	17.1293	37.8556	1.86483	1.7674	0.614857	0.119696	1.84678	-129.415	15.5238	-1.3118	0	0	-0.0933069
493	0	-24.1683	0	0	-28.2677	-0.0629789	30.175	-0.180789	-0.0354503	-0.062193	-19.0663	-2.96059e-15	-4.35318	0	0	-0.0122788	-0.235866	-17.2747	-5.82447	562.771	363.585	656.774	360.393	360.392	360.392	-17.3499	-73.7197	-7.47549	768.192	353.49	197.851	188.748	188.748	188.748	-74.9928	4.34636	17.074	37.4909	1.81084	1.81964	0.618477	0.153634	1.91714	-150.786	17.1395	-1.75622	0	0	-0.123192
494	0	-24.4606	0	0	-28.4842	-0.158761	29.748	-0.188658	-0.0357244	-0.0580803	-20.9269	-7.19002e-16	-4.64775	0	0	-0.0110264	-0.294636	-16.8772	-6.04508	561.884	364.165	656.549	359.942	359.942	359.943	-17.3789	-72.8679	-7.24929	762.369	353.418	194.967	188.748	188.748	188.748	-74.139	4.41106	17.0285	37.0814	1.81548	1.83306	0.601706	0.175132	1.95666	-161.194	17.7163	-2.02438	0	0	-0.148522
495	0	-24.6924	0	0	-28.6388	-0.246159	29.355	-0.192071	-0.0353306	-0.0558357	-22.0669	-4.22942e-15	-4.77536	0	0	-0.00851654	-0.381148	-16.4594	-6.23143	560.972	364.773	656.484	359.561	359.561	359.561	-17.4079	-72.0777	-7.05348	756.529	353.323	192.407	188.748	188.748	188.748	-73.3466	4.46298	16.9968	36.6255	1.89376	1.8102	0.575077	0.182482	1.96727	-164.153	18.0934	-2.15353	0	0	-0.169157
496	0	-24.8532	0	0	-28.7217	-0.324034	29.0023	-0.191798	-0.0339986	-0.054588	-22.5551	7.61296e-16	-4.68993	0	0	-0.00512609	-0.497206	-16.0236	-6.38249	560.029	365.408	656.575	359.269	359.269	359.269	-17.4389	-71.3625	-6.89273	750.71	353.206	190.191	188.748	188.748	188.748	-72.6295	4.50105	16.9816	36.1238	2.05159	1.75423	0.547882	0.180698	1.96305	-162.829	19.5176	-2.16976	0	0	-0.186377
497	0	-24.9369	0	0	-28.7279	-0.391406	28.6951	-0.188601	-0.031796	-0.0539565	-22.4847	-2.53765e-16	-4.39861	0	0	-0.00135638	-0.64281	-15.5715	-6.49503	559.051	366.071	656.812	359.087	359.087	359.087	-17.4734	-70.7301	-6.76782	744.936	353.069	188.318	188.748	188.748	188.748	-71.9957	4.52615	16.9837	35.5766	2.29009	1.66586	0.51843	0.167465	1.93927	-157.923	21.6174	-2.09266	0	0	-0.199613
498	0	-24.9416	0	0	-28.6566	-0.447601	28.4375	-0.183071	-0.0291452	-0.0537912	-21.949	-1.6085e-15	-3.96144	0	0	0.00228407	-0.815605	-15.1041	-6.56441	558.038	366.761	657.179	359.025	359.025	359.025	-17.5123	-70.1832	-6.67607	739.222	352.922	186.772	188.748	188.748	188.748	-71.448	4.54085	17.0016	34.9838	2.60406	1.5445	0.476273	0.139994	1.89445	-148.107	23.0502	-1.92661	0	0	-0.204769
499	0	-24.87	0	0	-28.5117	-0.492604	28.2302	-0.17597	-0.0264911	-0.0540035	-21.0687	-1.20538e-15	-3.45471	0	0	0.00539814	-1.01005	-14.623	-6.58781	556.983	367.48	657.654	359.088	359.088	359.088	-17.5555	-69.7199	-6.61207	733.572	352.775	185.523	188.748	188.748	188.748	-70.9849	4.54858	17.0324	34.3476	2.97912	1.39234	0.412893	0.096527	1.82158	-132.332	22.4654	-1.68247	0	0	-0.196829
500	0	-24.7289	0	0	-28.3001	-0.527351	28.0696	-0.167804	-0.0243769	-0.0547501	-19.9453	-5.37136e-15	-2.97054	0	0	0.0077501	-1.21705	-14.1299	-6.56738	555.873	368.231	658.207	359.258	359.258	359.258	-17.6019	-69.3349	-6.56935	727.982	352.642	184.533	188.748	188.748	188.748	-70.6013	4.55278	17.0718	33.6738	3.38923	1.21804	0.319903	0.0480597	1.7363	-109.074	20.3255	-1.37148	0	0	-0.172067
501	0	-24.5286	0	0	-28.0312	-0.553826	27.947	-0.159669	-0.0227981	-0.0552987	-18.7372	1.05736e-15	-2.54707	0	0	0.0093228	-1.42628	-13.6279	-6.5126	554.687	369.018	658.802	359.512	359.512	359.512	-17.6492	-69.0209	-6.54161	722.442	352.533	183.758	188.748	188.748	188.748	-70.2894	4.55601	17.1152	32.9717	3.80429	1.03868	0.222428	0.0212965	1.68006	-84.7067	19.9913	-1.05804	0	0	-0.142084
502	0	-24.281	0	0	-27.7161	-0.574252	27.8521	-0.152218	-0.0218041	-0.0553272	-17.5559	3.38354e-15	-2.21951	0	0	0.0102149	-1.631	-13.1198	-6.43571	553.396	369.848	659.409	359.846	359.846	359.846	-17.6958	-68.7688	-6.52279	716.938	352.455	183.157	188.748	188.748	188.748	-70.0403	4.56071	17.1585	32.247	4.20524	0.872827	0.138761	0.00770673	1.64211	-63.5774	19.8696	-0.797568	0	0	-0.113106
503	0	-23.9982	0	0	-27.3663	-0.590444	27.7768	-0.14595	-0.021246	-0.0545667	-16.4885	-2.1993e-15	-1.99257	0	0	0.0105906	-1.82769	-12.6073	-6.34668	551.976	370.723	660.002	360.266	360.266	360.266	-17.7407	-68.5695	-6.5072	711.458	352.412	182.688	188.748	188.748	188.748	-69.8448	4.56946	17.1986	31.502	4.58217	0.733874	0.0771199	-0.00471408	1.59901	-47.9254	18.3121	-0.61757	0	0	-0.0887285
504	0	-23.6913	0	0	-26.9934	-0.603382	27.7166	-0.141003	-0.021119	-0.0530788	-15.5761	-4.86383e-15	-1.87247	0	0	0.0106058	-2.01432	-12.0913	-6.25101	550.407	371.647	660.557	360.771	360.771	360.771	-17.7839	-68.4139	-6.48953	705.994	352.405	182.317	188.748	188.748	188.748	-69.6941	4.58526	17.2333	30.7392	4.92569	0.625427	0.0389595	-0.0136207	1.54513	-38.2292	16.2138	-0.532185	0	0	-0.0717452
505	0	-23.3697	0	0	-26.6082	-0.61317	27.671	-0.137339	-0.0213838	-0.0511404	-14.8316	3.21436e-15	-1.85183	0	0	0.0103892	-2.19027	-11.5719	-6.14953	548.681	372.62	661.057	361.339	361.339	361.339	-17.8268	-68.2938	-6.46519	700.542	352.431	182.013	188.748	188.748	188.748	-69.5802	4.61126	17.2617	29.9641	5.22498	0.539326	0.0155894	-0.0224628	1.48463	-32.6706	13.5967	-0.522489	0	0	-0.0601907
506	0	-23.0413	0	0	-26.2204	-0.619207	27.6428	-0.134813	-0.0219108	-0.0488771	-14.2486	-1.64947e-15	-1.90722	0	0	0.0100374	-2.35559	-11.0488	-6.04042	546.791	373.642	661.489	361.931	361.931	361.931	-17.8713	-68.2018	-6.43059	695.101	352.484	181.753	188.748	188.748	188.748	-69.4963	4.65038	17.2838	29.1863	5.46891	0.459741	0.00269124	-0.0387828	1.42472	-30.4682	9.69639	-0.575236	0	0	-0.0531478
507	0	-22.7124	0	0	-25.8382	-0.620484	27.6368	-0.133206	-0.0226433	-0.0467433	-13.8073	-4.52548e-15	-2.01801	0	0	0.00961745	-2.50952	-10.5221	-5.92084	544.737	374.709	661.841	362.509	362.509	362.509	-17.9196	-68.1319	-6.3834	689.674	352.557	181.518	188.748	188.748	188.748	-69.4367	4.70487	17.3007	28.4164	5.64752	0.370019	-0.010799	-0.0641621	1.37975	-28.8642	4.35521	-0.650998	0	0	-0.0470411
508	0	-22.388	0	0	-25.4684	-0.615925	27.6581	-0.132463	-0.0233396	-0.0446	-13.4987	9.5162e-16	-2.14561	0	0	0.00918721	-2.65007	-9.9928	-5.78906	542.523	375.817	662.105	363.044	363.044	363.044	-17.9739	-68.0788	-6.32253	684.265	352.642	181.296	188.748	188.748	188.748	-69.3965	4.7761	17.3137	27.6635	5.75529	0.259892	-0.0142191	-0.089899	1.35588	-30.3002	-0.937308	-0.752509	0	0	-0.0467984
509	0	-22.0717	0	0	-25.1161	-0.604295	27.7123	-0.132433	-0.0239059	-0.0426313	-13.3014	-2.53765e-16	-2.26713	0	0	0.00877801	-2.77571	-9.46188	-5.64243	540.154	376.959	662.274	363.524	363.524	363.524	-18.0361	-68.0386	-6.2478	678.879	352.733	181.078	188.748	188.748	188.748	-69.3722	4.86465	17.3243	26.9327	5.79369	0.124577	-0.00490377	-0.10675	1.34677	-35.1071	-4.5364	-0.868223	0	0	-0.0526217
510	0	-21.7653	0	0	-24.7847	-0.584226	27.8057	-0.132836	-0.0243204	-0.0410226	-13.1794	2.7174e-15	-2.36961	0	0	0.00839859	-2.8866	-8.93049	-5.47652	537.644	378.127	662.351	363.94	363.94	363.94	-18.1074	-68.0083	-6.1598	673.524	352.824	180.859	188.748	188.748	188.748	-69.3606	4.97039	17.3343	26.2269	5.76928	-0.0392247	0.0098279	-0.123765	1.33608	-41.4784	-7.74866	-0.967877	0	0	-0.0605477
511	0	-21.4693	0	0	-24.4757	-0.554541	27.9436	-0.133336	-0.0247997	-0.0401448	-13.0913	-3.80648e-16	-2.46656	0	0	0.00804885	-2.98307	-8.40009	-5.28672	535.008	379.31	662.34	364.275	364.275	364.275	-18.1885	-67.9855	-6.05981	668.206	352.912	180.638	188.748	188.748	188.748	-69.3596	5.09231	17.3448	25.5522	5.68928	-0.235448	0.018132	-0.151986	1.31783	-46.3485	-12.2575	-1.02262	0	0	-0.0657731
512	0	-21.1838	0	0	-24.1894	-0.514708	28.1281	-0.133692	-0.0253776	-0.0402848	-13.0057	-6.44987e-16	-2.5565	0	0	0.00772622	-3.06335	-7.87304	-5.07163	532.263	380.5	662.247	364.502	364.502	364.502	-18.2791	-67.9685	-5.95011	662.929	352.994	180.415	188.748	188.748	188.748	-69.3671	5.22817	17.3569	24.9193	5.55898	-0.466992	0.00803836	-0.193499	1.3094	-46.6648	-18.406	-1.0051	0	0	-0.0647021
513	0	-20.9086	0	0	-23.925	-0.465179	28.3566	-0.13395	-0.0260354	-0.0410844	-12.9215	1.58868e-15	-2.63543	0	0	0.00743555	-3.12335	-7.35295	-4.8352	529.418	381.685	662.073	364.607	364.606	364.606	-18.3778	-67.956	-5.83388	657.691	353.069	180.192	188.748	188.748	188.748	-69.3812	5.37452	17.3714	24.341	5.38624	-0.731546	-0.00573315	-0.231946	1.32132	-45.7287	-24.0286	-0.944429	0	0	-0.0616127
514	0	-20.6433	0	0	-23.6803	-0.407073	28.6234	-0.134005	-0.0268115	-0.0425519	-12.8262	-9.06021e-16	-2.70621	0	0	0.00717128	-3.15913	-6.84381	-4.58429	526.486	382.854	661.827	364.588	364.588	364.588	-18.4826	-67.9467	-5.71472	652.491	353.139	179.971	188.748	188.748	188.748	-69.4002	5.52715	17.3888	23.8275	5.18339	-1.02334	-0.0235357	-0.267579	1.34326	-42.9873	-29.9527	-0.838646	0	0	-0.0565418
515	0	-20.387	0	0	-23.4526	-0.342105	28.92	-0.13384	-0.0276609	-0.0444322	-12.7182	8.35311e-16	-2.76477	0	0	0.00693025	-3.16741	-6.34972	-4.32827	523.473	383.996	661.514	364.455	364.455	364.455	-18.5909	-67.94	-5.59655	647.32	353.204	179.755	188.748	188.747	188.748	-69.4224	5.68142	17.4091	23.3861	4.96168	-1.3312	-0.0492533	-0.294988	1.36595	-37.3037	-36.2557	-0.68832	0	0	-0.0495407
516	0	-20.1391	0	0	-23.2386	-0.272585	29.2356	-0.133529	-0.0285524	-0.0464491	-12.6062	1.82658e-15	-2.81009	0	0	0.00671902	-3.1464	-5.87481	-4.07927	520.386	385.101	661.144	364.211	364.212	364.211	-18.6997	-67.9348	-5.48308	642.169	353.266	179.548	188.748	188.748	188.748	-69.4462	5.83256	17.4321	23.0208	4.72639	-1.63674	-0.0666081	-0.30409	1.39204	-31.8014	-42.1433	-0.523218	0	0	-0.0439413
517	0	-19.8987	0	0	-23.0345	-0.200809	29.5593	-0.133351	-0.0291412	-0.047751	-12.5174	-3.70603e-15	-2.81178	0	0	0.0065388	-3.09773	-5.42213	-3.84774	517.232	386.159	660.731	363.858	363.858	363.858	-18.806	-67.9306	-5.37749	637.03	353.327	179.351	188.748	188.748	188.748	-69.4701	5.97621	17.4574	22.7316	4.47932	-1.92229	-0.0536973	-0.285748	1.43325	-31.7782	-46.2547	-0.378709	0	0	-0.0416323
518	0	-19.6637	0	0	-22.8367	-0.128211	29.8846	-0.133313	-0.029339	-0.0482348	-12.4516	-2.3332e-15	-2.76335	0	0	0.00640414	-3.02816	-4.99246	-3.63645	514.027	387.16	660.295	363.402	363.402	363.402	-18.9072	-67.9267	-5.28183	631.894	353.389	179.167	188.748	188.748	188.748	-69.4926	6.10918	17.484	22.5126	4.22724	-2.18054	-0.00111569	-0.237884	1.49964	-39.2729	-47.6238	-0.261913	0	0	-0.0402377
519	0	-19.431	0	0	-22.641	-0.0549147	30.2108	-0.133356	-0.0292123	-0.0478108	-12.4001	-3.43112e-15	-2.67159	0	0	0.0063312	-2.94961	-4.58352	-3.43735	510.801	388.097	659.861	362.871	362.871	362.871	-19.0014	-67.9224	-5.19695	626.761	353.454	178.995	188.748	188.748	188.748	-69.5128	6.2296	17.5109	22.3499	3.98825	-2.42012	0.084729	-0.174639	1.58047	-53.8255	-47.1773	-0.163985	0	0	-0.0378142
520	0	-19.1964	0	0	-22.4439	0.0201172	30.5425	-0.133172	-0.0290584	-0.0472125	-12.3299	1.30055e-15	-2.56378	0	0	0.00631791	-2.87649	-4.19062	-3.23368	507.592	388.962	659.455	362.308	362.308	362.307	-19.087	-67.9173	-5.12267	621.631	353.526	178.835	188.748	188.748	188.748	-69.5297	6.33668	17.5371	22.224	3.78913	-2.66401	0.168571	-0.11655	1.66417	-68.2733	-46.1987	-0.0529459	0	0	-0.0331664
521	0	-18.9566	0	0	-22.2422	0.0978559	30.8837	-0.132327	-0.0294216	-0.0474646	-12.1989	3.93336e-15	-2.49222	0	0	0.00634698	-2.82148	-3.80881	-3.00948	504.436	389.749	659.1	361.768	361.768	361.768	-19.1627	-67.9107	-5.05842	616.507	353.605	178.684	188.748	188.748	188.748	-69.5425	6.42993	17.5612	22.1136	3.65734	-2.93599	0.195429	-0.0875754	1.72787	-70.9756	-47.0791	0.0938787	0	0	-0.0264022
522	0	-18.7105	0	0	-22.0335	0.177394	31.2303	-0.130722	-0.0306551	-0.049121	-12.0016	-9.09326e-16	-2.49598	0	0	0.00638618	-2.79086	-3.43627	-2.76353	501.347	390.455	658.806	361.306	361.306	361.306	-19.2264	-67.9018	-5.00397	611.384	353.693	178.539	188.748	188.748	188.748	-69.55	6.50825	17.5815	22.002	3.60804	-3.23889	0.136493	-0.106217	1.75677	-55.2396	-52.6954	0.271469	0	0	-0.016874
523	0	-18.4602	0	0	-21.8163	0.254899	31.5656	-0.128674	-0.0324575	-0.0516992	-11.7754	-8.35311e-16	-2.55694	0	0	0.00638807	-2.78154	-3.07609	-2.51659	498.31	391.079	658.567	360.963	360.963	360.963	-19.2754	-67.8901	-4.95968	606.253	353.788	178.396	188.748	188.748	188.748	-69.551	6.56964	17.5962	21.8809	3.6339	-3.54128	0.0146223	-0.166117	1.74746	-25.6193	-63.0339	0.453488	0	0	-0.00375375
524	0	-18.2102	0	0	-21.5896	0.324521	31.8647	-0.127143	-0.0338271	-0.0533075	-11.6184	-1.26883e-16	-2.59328	0	0	0.00633704	-2.78295	-2.73483	-2.30389	495.29	391.622	658.369	360.76	360.76	360.76	-19.3064	-67.8749	-4.92577	601.095	353.888	178.251	188.748	188.748	188.748	-69.5441	6.612	17.6031	21.7481	3.70524	-3.78676	-0.0697236	-0.21344	1.72572	-4.16998	-71.1367	0.588417	0	0	0.00719918
525	0	-17.9631	0	0	-21.3525	0.382153	32.1108	-0.126923	-0.0335003	-0.0518826	-11.6084	2.80199e-15	-2.49604	0	0	0.00626073	-2.78762	-2.41614	-2.14735	492.262	392.085	658.197	360.7	360.7	360.7	-19.3176	-67.856	-4.90149	595.903	353.991	178.102	188.748	188.748	188.748	-69.5288	6.63486	17.6003	21.5987	3.78909	-3.93727	-0.00768635	-0.179505	1.73409	-15.4828	-67.0558	0.639452	0	0	0.00418508
526	0	-17.717	0	0	-21.1038	0.428674	32.3084	-0.127075	-0.032726	-0.04972	-11.6526	-3.40468e-15	-2.38522	0	0	0.00625367	-2.80096	-2.11561	-2.03262	489.246	392.47	658.055	360.787	360.787	360.787	-19.3093	-67.8336	-4.88439	590.68	354.095	177.945	188.748	188.748	188.748	-69.5054	6.6403	17.5868	21.418	3.8736	-4.0108	0.0880365	-0.121784	1.75021	-33.4636	-60.4016	0.659652	0	0	-0.00556699
527	0	-17.4684	0	0	-20.8427	0.46702	32.4707	-0.127084	-0.032122	-0.0481321	-11.6943	-2.26274e-15	-2.31533	0	0	0.00633293	-2.8331	-1.82595	-1.93171	486.276	392.78	657.951	361.024	361.024	361.024	-19.2829	-67.8078	-4.87191	585.437	354.201	177.776	188.748	188.748	188.748	-69.4746	6.63112	17.5622	21.1912	3.96232	-4.0476	0.154649	-0.0736652	1.7552	-44.7858	-55.0466	0.67277	0	0	-0.0153771
528	0	-17.2144	0	0	-20.5684	0.49962	32.6082	-0.126911	-0.031958	-0.0474426	-11.723	3.55271e-15	-2.30493	0	0	0.00646441	-2.89178	-1.54137	-1.82242	483.375	393.02	657.888	361.411	361.411	361.411	-19.2395	-67.7792	-4.86215	580.181	354.309	177.592	188.748	188.748	188.748	-69.4375	6.60969	17.5262	20.9101	4.06302	-4.07886	0.173164	-0.0511035	1.73772	-46.5149	-51.5112	0.67867	0	0	-0.021163
529	0	-16.9542	0	0	-20.2812	0.527455	32.7252	-0.126403	-0.0324702	-0.0482271	-11.7199	-1.7975e-15	-2.36999	0	0	0.0065884	-2.97912	-1.25931	-1.69519	480.549	393.194	657.862	361.935	361.935	361.935	-19.1803	-67.7482	-4.85393	574.916	354.417	177.392	188.748	188.748	188.748	-69.3947	6.57766	17.4792	20.5764	4.17836	-4.11539	0.117158	-0.0745728	1.67841	-32.8461	-52.0776	0.694908	0	0	-0.0153452
530	0	-16.6894	0	0	-19.9815	0.549199	32.8164	-0.125816	-0.0333476	-0.0498528	-11.7092	-2.90773e-15	-2.47929	0	0	0.00666503	-3.08871	-0.981593	-1.55869	477.78	393.311	657.859	362.555	362.555	362.555	-19.106	-67.7155	-4.84664	569.638	354.523	177.176	188.748	188.748	188.748	-69.347	6.53597	17.4213	20.2037	4.29481	-4.14059	0.0182274	-0.135673	1.58452	-10.268	-56.1862	0.720846	0	0	-0.000811948
531	0	-16.4226	0	0	-19.6707	0.562243	32.8711	-0.125617	-0.0338737	-0.0511343	-11.7356	1.9984e-15	-2.56507	0	0	0.00669834	-3.20755	-0.71276	-1.43256	475.033	393.376	657.855	363.209	363.209	363.209	-19.0173	-67.6813	-4.84006	564.338	354.625	176.944	188.748	188.748	188.748	-69.2952	6.48532	17.3527	19.8136	4.3842	-4.12254	-0.0616691	-0.197385	1.49288	8.08746	-59.6688	0.741946	0	0	0.00982264
532	0	-16.1559	0	0	-19.3499	0.564876	32.8821	-0.126052	-0.0335559	-0.051083	-11.8214	-3.48927e-16	-2.58105	0	0	0.00673292	-3.32311	-0.45608	-1.33093	472.282	393.396	657.829	363.834	363.835	363.834	-18.9151	-67.6464	-4.8336	559.012	354.719	176.699	188.748	188.748	188.748	-69.2401	6.42683	17.2738	19.426	4.42085	-4.03888	-0.0676588	-0.211885	1.45024	10.3457	-56.5941	0.719985	0	0	0.00596567
533	0	-15.889	0	0	-19.0201	0.558061	32.8536	-0.126881	-0.0325277	-0.0500307	-11.9406	-3.53157e-15	-2.53844	0	0	0.00680732	-3.43088	-0.210512	-1.24932	469.524	393.376	657.772	364.399	364.399	364.399	-18.8011	-67.6112	-4.82635	553.661	354.807	176.443	188.748	188.748	188.748	-69.1826	6.36227	17.1855	19.0506	4.39983	-3.89746	-0.0205342	-0.189231	1.45329	1.26059	-49.2648	0.661837	0	0	-0.00566382
534	0	-15.6199	0	0	-18.682	0.544728	32.7977	-0.12768	-0.0315583	-0.0491786	-12.0486	5.18104e-16	-2.50667	0	0	0.00691928	-3.53299	0.0281623	-1.16976	466.772	393.322	657.682	364.904	364.904	364.904	-18.6772	-67.5762	-4.8174	548.293	354.89	176.176	188.748	188.748	188.748	-69.1238	6.29356	17.0885	18.6871	4.3336	-3.72977	0.0243522	-0.16692	1.46697	-6.77618	-43.2957	0.599128	0	0	-0.0141938
535	0	-15.3465	0	0	-18.3362	0.527717	32.7263	-0.128236	-0.030932	-0.0489771	-12.1217	4.34573e-15	-2.51066	0	0	0.00703936	-3.63183	0.264198	-1.07525	464.042	393.238	657.56	365.361	365.361	365.361	-18.5451	-67.5419	-4.80623	542.913	354.968	175.9	188.748	188.748	188.748	-69.0645	6.22215	16.9839	18.3337	4.23741	-3.56999	0.0400413	-0.161529	1.46893	-8.66919	-40.0559	0.550562	0	0	-0.0169469
536	0	-15.068	0	0	-17.9833	0.508618	32.646	-0.128445	-0.030835	-0.0497993	-12.149	1.73935e-15	-2.56764	0	0	0.00711784	-3.727	0.499941	-0.958357	461.34	393.13	657.404	365.776	365.776	365.776	-18.4061	-67.5084	-4.79281	537.526	355.042	175.618	188.748	188.748	188.748	-69.0051	6.14887	16.8727	17.9921	4.12034	-3.44132	0.0121701	-0.175639	1.45191	-1.51778	-38.9523	0.528813	0	0	-0.0134638
537	0	-14.7852	0	0	-17.6241	0.487134	32.5556	-0.128326	-0.0313859	-0.0517087	-12.1336	6.56882e-16	-2.69104	0	0	0.00710336	-3.8147	0.734936	-0.825749	458.654	393	657.209	366.137	366.137	366.137	-18.2613	-67.4758	-4.77763	532.128	355.113	175.331	188.748	188.748	188.748	-68.9459	6.07391	16.7557	17.6708	3.98188	-3.34757	-0.0662681	-0.2132	1.41314	16.7631	-41.0123	0.544214	0	0	-0.00537267
538	0	-14.5006	0	0	-17.2597	0.460894	32.4448	-0.127983	-0.0323445	-0.0543326	-12.0879	1.41686e-15	-2.86168	0	0	0.00696924	-3.88762	0.965562	-0.699544	455.957	392.852	656.965	366.417	366.417	366.417	-18.1113	-67.4439	-4.76138	526.711	355.177	175.042	188.748	188.748	188.748	-68.8868	5.99716	16.6342	17.3844	3.81152	-3.26864	-0.173143	-0.257579	1.37036	42.9286	-45.469	0.58656	0	0	0.00155305
539	0	-14.2174	0	0	-16.8915	0.426436	32.2989	-0.12785	-0.032859	-0.0562765	-12.0554	2.11471e-15	-2.99911	0	0	0.00677971	-3.93774	1.18654	-0.610544	453.211	392.687	656.664	366.585	366.585	366.585	-17.9572	-67.4124	-4.74496	521.263	355.233	174.755	188.748	188.748	188.748	-68.8276	5.91845	16.5092	17.1501	3.59663	-3.1681	-0.244953	-0.286956	1.35051	63.8855	-50.9257	0.598834	0	0	-0.000687532
540	0	-13.9375	0	0	-16.5205	0.38169	32.1088	-0.128293	-0.0318555	-0.055704	-12.0709	-7.19002e-16	-2.99791	0	0	0.00670451	-3.96029	1.39481	-0.580063	450.393	392.508	656.302	366.629	366.629	366.629	-17.8003	-67.3809	-4.72916	515.777	355.278	174.473	188.748	188.748	188.748	-68.7682	5.83787	16.3823	16.9764	3.33361	-3.01467	-0.190671	-0.260667	1.38398	58.859	-51.4744	0.483296	0	0	-0.0104712
541	0	-13.6588	0	0	-16.147	0.329373	31.8854	-0.129553	-0.0284338	-0.051212	-12.1578	9.62193e-16	-2.76515	0	0	0.00694297	-3.96051	1.59523	-0.594298	447.525	392.316	655.887	366.571	366.571	366.571	-17.6423	-67.349	-4.71476	510.257	355.314	174.195	188.748	188.748	188.748	-68.7084	5.75572	16.2553	16.8522	3.04399	-2.81675	0.0548082	-0.133843	1.48966	10.9155	-37.8729	0.167155	0	0	-0.0167265
542	0	-13.3735	0	0	-15.7694	0.278867	31.6688	-0.130922	-0.0238947	-0.0449901	-12.25	3.90164e-15	-2.41453	0	0	0.00742467	-3.95949	1.80396	-0.589045	444.696	392.113	655.447	366.473	366.473	366.473	-17.4851	-67.3162	-4.70286	504.728	355.347	173.916	188.748	188.748	188.748	-68.6479	5.67202	16.1301	16.7429	2.78813	-2.64928	0.382707	0.0373051	1.62189	-56.9486	-16.0905	-0.216254	0	0	-0.0215781
543	0	-13.0726	0	0	-15.3847	0.241431	31.5075	-0.131	-0.0221623	-0.0435046	-12.2184	3.88049e-15	-2.31126	0	0	0.00784032	-3.98377	2.04087	-0.483678	442.016	391.903	655.013	366.407	366.407	366.407	-17.3292	-67.2819	-4.69507	499.221	355.388	173.629	188.748	188.748	188.748	-68.5862	5.58584	16.0082	16.6065	2.64024	-2.61323	0.472674	0.0909394	1.6625	-72.0414	-9.93412	-0.331177	0	0	-0.0254314
544	0	-12.7536	0	0	-14.9918	0.220379	31.4166	-0.130115	-0.0231526	-0.0465746	-12.0975	2.65132e-15	-2.44683	0	0	0.0081562	-4.04108	2.3125	-0.255653	439.519	391.686	654.596	366.399	366.399	366.399	-17.1745	-67.2456	-4.69325	493.745	355.441	173.329	188.748	188.748	188.748	-68.5224	5.49552	15.8904	16.4269	2.626	-2.73514	0.33176	5.20977e-05	1.60678	-37.6577	-21.8545	-0.189326	0	0	-0.0152939
545	0	-12.4207	0	0	-14.5916	0.210924	31.3757	-0.129209	-0.0246711	-0.0504369	-11.9788	2.49536e-15	-2.61712	0	0	0.0084012	-4.11581	2.61115	0.0564334	437.165	391.466	654.177	366.437	366.437	366.437	-17.0208	-67.2066	-4.69876	488.286	355.504	173.019	188.748	188.748	188.748	-68.4559	5.39977	15.7774	16.2133	2.70704	-2.96374	0.149785	-0.122553	1.53661	2.59861	-34.4294	0.00866635	0	0	0.00531061
546	0	-12.0795	0	0	-14.1854	0.206433	31.3562	-0.128749	-0.0255049	-0.0530356	-11.9066	3.06633e-15	-2.71097	0	0	0.00856263	-4.18649	2.92572	0.400205	434.893	391.241	653.73	366.498	366.498	366.498	-16.868	-67.1646	-4.7123	482.827	355.573	172.7	188.748	188.748	188.748	-68.3862	5.29798	15.6694	15.9771	2.82242	-3.23149	0.0283192	-0.200781	1.49231	27.2714	-38.6345	0.143813	0	0	0.0204229
547	0	-11.7338	0	0	-13.7745	0.202262	31.3382	-0.128691	-0.0254348	-0.0540415	-11.8749	-2.34733e-15	-2.70994	0	0	0.00865558	-4.23937	3.24861	0.739402	432.661	391.012	653.239	366.569	366.569	366.569	-16.7165	-67.119	-4.73403	477.353	355.646	172.378	188.748	188.748	188.748	-68.3129	5.19012	15.5669	15.7241	2.92698	-3.49284	-0.0183945	-0.21655	1.48371	35.0962	-34.8883	0.19713	0	0	0.0245523
548	0	-11.3851	0	0	-13.3594	0.196508	31.3132	-0.12888	-0.0247264	-0.0539495	-11.8665	-4.22942e-15	-2.64044	0	0	0.00871596	-4.27156	3.57681	1.05982	430.456	390.778	652.702	366.644	366.644	366.644	-16.5665	-67.0697	-4.76379	471.862	355.723	172.051	188.748	188.748	188.748	-68.2357	5.07641	15.4699	15.4544	3.00332	-3.73102	-0.013022	-0.194131	1.49491	32.0065	-28.1795	0.195672	0	0	0.021648
549	0	-11.0334	0	0	-12.9403	0.189206	31.2816	-0.129086	-0.0239523	-0.053681	-11.8576	7.19002e-16	-2.55768	0	0	0.00875072	-4.28656	3.91044	1.36305	428.283	390.542	652.123	366.724	366.724	366.724	-16.4181	-67.0161	-4.80125	466.353	355.805	171.722	188.748	188.748	188.748	-68.1542	4.95714	15.3783	15.1662	3.05396	-3.94888	-0.00395098	-0.175012	1.50528	28.7473	-24.3676	0.203229	0	0	0.0190625
550	0	-10.6789	0	0	-12.5176	0.180679	31.2446	-0.129184	-0.0237177	-0.0542014	-11.8352	2.49536e-15	-2.52087	0	0	0.00874053	-4.28736	4.24985	1.65308	426.148	390.303	651.507	366.81	366.81	366.81	-16.2715	-66.9576	-4.84581	460.831	355.894	171.388	188.748	188.748	188.748	-68.0678	4.83272	15.2921	14.8598	3.08633	-4.15259	-0.0362905	-0.180008	1.50434	35.3787	-25.9141	0.282966	0	0	0.0230525
551	0	-10.3229	0	0	-12.0926	0.170024	31.1983	-0.129223	-0.0239572	-0.0553447	-11.8028	-3.33067e-15	-2.5258	0	0	0.00867072	-4.27322	4.59305	1.92448	424.044	390.064	650.853	366.903	366.903	366.903	-16.1269	-66.8936	-4.89652	455.293	355.99	171.052	188.748	188.748	188.748	-67.9759	4.70404	15.2108	14.5409	3.10358	-4.33822	-0.101598	-0.193201	1.49269	49.7191	-29.879	0.4174	0	0	0.0320262
552	0	-9.96771	0	0	-11.667	0.15542	31.1348	-0.129403	-0.0239379	-0.0560431	-11.7784	1.60718e-15	-2.50489	0	0	0.00855725	-4.24251	4.93631	2.16452	421.953	389.824	650.161	366.994	366.994	366.994	-15.985	-66.8233	-4.95186	449.734	356.091	170.713	188.748	188.748	188.748	-67.8781	4.5725	15.1343	14.2194	3.10519	-4.49366	-0.147036	-0.180931	1.49835	59.3335	-30.4376	0.515205	0	0	0.0379171
553	0	-9.61535	0	0	-11.2428	0.135878	31.0497	-0.129762	-0.0233378	-0.0557426	-11.7648	-1.09965e-15	-2.42936	0	0	0.00841997	-4.19786	5.27704	2.3667	419.864	389.584	649.435	367.082	367.082	367.082	-15.8465	-66.7459	-5.01024	444.153	356.196	170.375	188.748	188.748	188.748	-67.7736	4.43968	15.0623	13.9002	3.09316	-4.61223	-0.144845	-0.130914	1.53516	57.7847	-25.1885	0.522665	0	0	0.0370803
554	0	-9.26682	0	0	-10.8221	0.112176	30.9463	-0.130208	-0.0225703	-0.0552312	-11.7531	-2.09356e-15	-2.3399	0	0	0.0082568	-4.14745	5.61528	2.53742	417.782	389.346	648.689	367.181	367.181	367.181	-15.7119	-66.6604	-5.07024	438.553	356.307	170.037	188.748	188.748	188.748	-67.6616	4.30685	14.9944	13.5773	3.07487	-4.69982	-0.132157	-0.0810844	1.57948	53.8096	-19.7898	0.509726	0	0	0.035205
555	0	-8.92302	0	0	-10.4066	0.085565	30.83	-0.130605	-0.0223752	-0.0556515	-11.73	1.82922e-15	-2.30837	0	0	0.00803746	-4.09882	5.95168	2.68593	415.714	389.114	647.933	367.314	367.314	367.314	-15.5816	-66.5657	-5.13063	432.936	356.424	169.698	188.748	188.748	188.748	-67.5411	4.17507	14.9305	13.2425	3.05743	-4.76518	-0.163442	-0.0803639	1.58918	60.1298	-21.8007	0.569082	0	0	0.0400723
556	0	-8.58602	0	0	-9.99891	0.0561574	30.701	-0.131078	-0.022443	-0.0564705	-11.706	2.12528e-15	-2.30785	0	0	0.00775847	-4.05222	6.28475	2.81101	413.654	388.889	647.171	367.485	367.485	367.485	-15.4562	-66.4606	-5.19	427.302	356.548	169.36	188.748	188.748	188.748	-67.411	4.04563	14.8702	12.8971	3.04029	-4.80705	-0.215397	-0.096825	1.58017	70.9819	-26.1259	0.653114	0	0	0.047802
557	0	-8.25852	0	0	-9.60211	0.0234319	30.5571	-0.131646	-0.0225363	-0.0572832	-11.6797	-3.15092e-15	-2.31676	0	0	0.00740948	-4.0051	6.61174	2.90517	411.587	388.671	646.405	367.685	367.685	367.685	-15.3366	-66.344	-5.24677	421.65	356.676	169.027	188.748	188.748	188.748	-67.2704	3.9201	14.8134	12.5495	3.0201	-4.81817	-0.260706	-0.0907048	1.58098	80.4486	-26.9313	0.712521	0	0	0.0540571
558	0	-7.94327	0	0	-9.2194	-0.0129332	30.3967	-0.132276	-0.0225205	-0.0579525	-11.6439	2.05127e-15	-2.32192	0	0	0.00699158	-3.95861	6.93014	2.96216	409.501	388.461	645.642	367.901	367.901	367.9	-15.2237	-66.2143	-5.29958	415.978	356.809	168.701	188.748	188.748	188.748	-67.118	3.79994	14.7603	12.2084	2.99734	-4.79232	-0.29381	-0.0631745	1.5906	87.6636	-24.7883	0.745716	0	0	0.0577854
559	0	-7.64293	0	0	-8.85397	-0.0528289	30.2201	-0.132944	-0.0223524	-0.0583193	-11.5923	-5.0753e-16	-2.31811	0	0	0.00651973	-3.91783	7.23816	2.9792	407.39	388.259	644.893	368.115	368.115	368.115	-15.1185	-66.07	-5.3472	410.284	356.944	168.384	188.748	188.748	188.748	-66.9523	3.68638	14.711	11.881	2.97669	-4.7265	-0.305194	-0.0278041	1.60467	90.8324	-21.4984	0.737235	0	0	0.0578652
560	0	-7.35973	0	0	-8.50883	-0.0953665	30.031	-0.133589	-0.0217381	-0.0580925	-11.5166	-2.9183e-15	-2.27533	0	0	0.00602059	-3.88905	7.53536	2.95916	405.254	388.068	644.173	368.312	368.311	368.311	-15.0217	-65.9092	-5.38902	404.569	357.082	168.08	188.748	188.748	188.748	-66.7716	3.58014	14.666	11.5721	2.96422	-4.6232	-0.284354	-0.00281203	1.62064	87.3509	-19.1178	0.685449	0	0	0.0530489
561	0	-7.09534	0	0	-8.18659	-0.138697	29.8377	-0.134155	-0.0210698	-0.0578191	-11.4116	-1.22653e-15	-2.23025	0	0	0.00549233	-3.8763	7.82314	2.91206	403.106	387.888	643.493	368.479	368.479	368.479	-14.9337	-65.7296	-5.42495	398.837	357.224	167.79	188.748	188.748	188.748	-66.5735	3.48117	14.6255	11.2828	2.96451	-4.49202	-0.253118	-0.00295225	1.62601	82.0583	-19.6184	0.625825	0	0	0.0470333
562	0	-6.85132	0	0	-7.88968	-0.180732	29.6495	-0.134602	-0.0204776	-0.0578428	-11.2752	-1.96668e-15	-2.19579	0	0	0.00493237	-3.87913	8.10371	2.84976	400.961	387.718	642.858	368.607	368.607	368.607	-14.8546	-65.5286	-5.45535	393.09	357.371	167.512	188.748	188.748	188.748	-66.3553	3.38889	14.59	11.0134	2.97791	-4.34475	-0.228643	-0.0240081	1.626	78.5442	-22.6325	0.587795	0	0	0.0423346
563	0	-6.6296	0	0	-7.62061	-0.219779	29.4739	-0.134938	-0.0200977	-0.0583777	-11.1098	3.84877e-15	-2.18524	0	0	0.00432745	-3.89397	8.3789	2.78133	398.832	387.559	642.269	368.688	368.688	368.688	-14.7843	-65.3033	-5.48065	387.332	357.524	167.248	188.748	188.748	188.748	-66.1141	3.30258	14.5598	10.7651	3.00143	-4.19057	-0.21546	-0.0381018	1.6387	77.8278	-24.3982	0.574445	0	0	0.0392387
564	0	-6.43253	0	0	-7.38219	-0.254958	29.3153	-0.135182	-0.0201689	-0.0597774	-10.9192	3.2778e-15	-2.22161	0	0	0.00366268	-3.91872	8.64954	2.71127	396.728	387.408	641.731	368.721	368.721	368.721	-14.7231	-65.0504	-5.50114	381.562	357.685	166.998	188.748	188.748	188.748	-65.8463	3.2217	14.5355	10.5375	3.03332	-4.03407	-0.22915	-0.036067	1.65503	83.9783	-23.6328	0.613722	0	0	0.0390167
565	0	-6.2633	0	0	-7.17764	-0.286565	29.1723	-0.135345	-0.0203016	-0.0614957	-10.7058	-2.28389e-15	-2.26796	0	0	0.00296108	-3.95495	8.91478	2.63699	394.651	387.263	641.253	368.703	368.703	368.703	-14.6717	-64.7663	-5.51668	375.776	357.855	166.764	188.748	188.748	188.748	-65.5486	3.14628	14.5176	10.3336	3.07499	-3.87242	-0.2417	-0.0252631	1.6752	90.7012	-20.6132	0.655529	0	0	0.038241
566	0	-6.12499	0	0	-7.01009	-0.315073	29.043	-0.13547	-0.0197085	-0.0621719	-10.4781	-1.33227e-15	-2.25022	0	0	0.00227257	-4.00592	9.17386	2.55623	392.607	387.122	640.846	368.63	368.63	368.63	-14.6308	-64.4474	-5.52724	369.968	358.032	166.547	188.748	188.748	188.748	-65.2171	3.07625	14.5071	10.1557	3.12943	-3.70302	-0.199009	-0.027179	1.6965	84.8657	-17.4817	0.594938	0	0	0.0325952
567	0	-6.01932	0	0	-6.88164	-0.339256	28.933	-0.135469	-0.0183315	-0.0617545	-10.2351	1.60718e-15	-2.16565	0	0	0.00161914	-4.0713	9.42915	2.48003	390.618	386.982	640.515	368.507	368.507	368.507	-14.6005	-64.0896	-5.53369	364.138	358.22	166.348	188.748	188.748	188.748	-64.8478	3.01037	14.5044	9.99946	3.19726	-3.53677	-0.10063	-0.0708352	1.711	65.809	-18.3725	0.421145	0	0	0.0241124
568	0	-5.9465	0	0	-6.79325	-0.356183	28.8559	-0.135471	-0.0174417	-0.0620133	-9.99942	2.98174e-15	-2.13818	0	0	0.000990852	-4.14264	9.68596	2.43178	388.722	386.84	640.253	368.352	368.351	368.351	-14.5799	-63.6888	-5.53801	358.291	358.423	166.164	188.748	188.748	188.748	-64.436	2.94597	14.5103	9.85383	3.2723	-3.39756	-0.0283261	-0.140197	1.71547	52.544	-22.0966	0.296829	0	0	0.0192953
569	0	-5.90698	0	0	-6.74581	-0.363707	28.8216	-0.135507	-0.017556	-0.0638072	-9.78383	-2.32618e-15	-2.21908	0	0	0.000389736	-4.20735	9.94799	2.42813	386.951	386.691	640.048	368.185	368.185	368.185	-14.5685	-63.2411	-5.54211	352.429	358.646	165.992	188.748	188.748	188.748	-63.9776	2.8807	14.5254	9.7101	3.34377	-3.30297	-0.01821	-0.202215	1.71623	53.3189	-25.015	0.308738	0	0	0.0191425
570	0	-5.90223	0	0	-6.74095	-0.361775	28.8304	-0.135655	-0.0182446	-0.0662716	-9.60369	-4.22942e-16	-2.3679	0	0	-0.000179131	-4.2552	10.2151	2.46972	385.317	386.532	639.89	368.021	368.021	368.021	-14.567	-62.7428	-5.54692	346.548	358.888	165.835	188.748	188.748	188.748	-63.4689	2.81357	14.551	9.56655	3.40176	-3.25447	-0.0311734	-0.244215	1.72762	58.3582	-25.8963	0.362017	0	0	0.0200191
571	0	-5.93396	0	0	-6.78038	-0.351189	28.8787	-0.135887	-0.0188182	-0.0683013	-9.46115	3.38354e-16	-2.51562	0	0	-0.000726603	-4.28026	10.4852	2.55071	383.825	386.357	639.777	367.876	367.876	367.876	-14.577	-62.1906	-5.55302	340.641	359.148	165.698	188.748	188.748	188.748	-62.9064	2.74429	14.5887	9.42242	3.44014	-3.24686	-0.0216102	-0.260785	1.75347	56.5928	-23.9834	0.343794	0	0	0.0186543
572	0	-6.00311	0	0	-6.86526	-0.332114	28.9655	-0.136216	-0.0195207	-0.0701952	-9.3585	6.76707e-16	-2.67985	0	0	-0.00126655	-4.28033	10.757	2.67012	382.49	386.162	639.708	367.771	367.771	367.771	-14.5997	-61.5816	-5.56099	334.706	359.425	165.587	188.748	188.748	188.748	-62.2875	2.67245	14.6398	9.27291	3.45689	-3.27952	-0.00671943	-0.272733	1.77643	52.2385	-22.5262	0.296959	0	0	0.0164944
573	0	-6.1102	0	0	-6.99639	-0.304583	29.0906	-0.136561	-0.0210817	-0.073197	-9.2865	-2.70683e-15	-2.92449	0	0	-0.00179074	-4.25371	11.0291	2.82688	381.323	385.946	639.684	367.723	367.723	367.723	-14.6364	-60.9135	-5.57127	328.738	359.715	165.506	188.748	188.748	188.748	-61.6096	2.5978	14.7058	9.11448	3.45048	-3.35179	-0.0466622	-0.305521	1.7749	60.1468	-25.5812	0.396913	0	0	0.0177822
574	0	-6.25649	0	0	-7.17508	-0.270043	29.2471	-0.136945	-0.0229607	-0.0763923	-9.2428	2.11471e-15	-3.19464	0	0	-0.00230994	-4.19669	11.2966	3.0065	380.323	385.705	639.701	367.734	367.734	367.734	-14.6893	-60.1844	-5.58332	322.733	360.013	165.465	188.748	188.748	188.748	-60.871	2.52123	14.7883	8.95276	3.41592	-3.44983	-0.100823	-0.335964	1.76554	70.8498	-29.2025	0.534008	0	0	0.0189712
575	0	-6.44314	0	0	-7.40255	-0.230252	29.4268	-0.137254	-0.0241356	-0.0783247	-9.21004	5.92119e-16	-3.39243	0	0	-0.00284543	-4.10601	11.554	3.19045	379.483	385.436	639.758	367.797	367.797	367.797	-14.7604	-59.3928	-5.59616	316.684	360.314	165.475	188.748	188.748	188.748	-60.0706	2.444	14.8885	8.79655	3.34811	-3.5558	-0.105534	-0.339963	1.77421	69.2089	-29.321	0.507347	0	0	0.0158018
576	0	-6.67032	0	0	-7.67938	-0.185166	29.6296	-0.137477	-0.0245885	-0.0790302	-9.18005	2.53765e-16	-3.5176	0	0	-0.00338325	-3.98135	11.7978	3.37303	378.811	385.141	639.852	367.918	367.918	367.918	-14.8512	-58.5376	-5.60918	310.592	360.614	165.542	188.748	188.748	188.748	-59.2073	2.36665	15.0074	8.64719	3.246	-3.6643	-0.0621375	-0.31799	1.79496	55.4147	-26.3277	0.294158	0	0	0.00958387
577	0	-6.93705	0	0	-8.0057	-0.133012	29.8631	-0.137538	-0.025205	-0.0799336	-9.13706	-2.70683e-15	-3.65797	0	0	-0.00386621	-3.82479	12.0268	3.56065	378.334	384.823	639.984	368.106	368.106	368.106	-14.9624	-57.6177	-5.62202	304.462	360.91	165.672	188.748	188.748	188.748	-58.2798	2.28917	15.1458	8.50023	3.11241	-3.78182	-0.0385382	-0.29405	1.80416	45.6822	-24.586	0.0989421	0	0	0.00489246
578	0	-7.24301	0	0	-8.38235	-0.072415	30.1331	-0.137419	-0.0262295	-0.0815331	-9.06865	2.53765e-15	-3.84202	0	0	-0.00426723	-3.63904	12.2383	3.75518	378.071	384.485	640.151	368.364	368.364	368.364	-15.0954	-56.6321	-5.6336	298.3	361.2	165.867	188.748	188.748	188.748	-57.2873	2.21231	15.3043	8.35549	2.95015	-3.91009	-0.0551731	-0.26505	1.80165	44.6622	-23.1439	-0.0346332	0	0	0.00296146
579	0	-7.58912	0	0	-8.81137	-0.00326047	30.4394	-0.137123	-0.0270784	-0.0828186	-8.96227	-3.72189e-15	-4.02028	0	0	-0.00460777	-3.42832	12.4272	3.94828	378.031	384.135	640.355	368.682	368.682	368.682	-15.2522	-55.5795	-5.64182	292.111	361.481	166.135	188.748	188.748	188.748	-56.2288	2.13791	15.4839	8.21927	2.7623	-4.04052	-0.0678748	-0.215472	1.80484	41.6004	-18.3767	-0.250573	0	0	0.00206471
580	0	-7.97687	0	0	-9.29566	0.0745733	30.7818	-0.136725	-0.0273268	-0.0831053	-8.80983	1.18424e-15	-4.15659	0	0	-0.00491002	-3.19957	12.5878	4.13241	378.224	383.778	640.596	369.05	369.05	369.05	-15.4351	-54.4584	-5.64411	285.898	361.75	166.477	188.748	188.748	188.748	-55.1029	2.06822	15.6858	8.09742	2.55472	-4.16497	-0.0413364	-0.155542	1.81414	27.9645	-10.6072	-0.68172	0	0	0.000732003
581	0	-8.40774	0	0	-9.83884	0.162338	31.1649	-0.136171	-0.0274137	-0.082902	-8.59267	-3.55271e-15	-4.29509	0	0	-0.00512736	-2.95961	12.716	4.30938	378.672	383.426	640.876	369.464	369.464	369.464	-15.6466	-53.2663	-5.63761	279.672	362.004	166.894	188.748	188.748	188.748	-53.9075	2.00561	15.9113	7.99139	2.33415	-4.28445	-0.00467245	-0.114625	1.81276	10.7846	-4.54687	-1.20404	0	0	-0.000710175
582	0	-8.88408	0	0	-10.446	0.261482	31.594	-0.135429	-0.0280195	-0.0831687	-8.29823	-4.06024e-15	-4.50265	0	0	-0.00518641	-2.71105	12.8081	4.48254	379.399	383.088	641.186	369.924	369.924	369.924	-15.8896	-51.9995	-5.61869	273.441	362.243	167.385	188.748	188.748	188.748	-52.6396	1.95307	16.162	7.90241	2.10337	-4.40198	0.00227085	-0.10691	1.79398	-0.180692	-3.0436	-1.68489	0	0	-0.00198522
583	0	-9.41002	0	0	-11.1243	0.372332	32.0689	-0.134648	-0.0291075	-0.0835856	-7.93842	3.55271e-15	-4.7759	0	0	-0.0050945	-2.45149	12.8586	4.64718	380.419	382.778	641.514	370.427	370.427	370.427	-16.168	-50.6532	-5.58251	267.215	362.462	167.947	188.748	188.748	188.748	-51.2946	1.91473	16.4402	7.83532	1.85912	-4.51296	-0.000976793	-0.0984712	1.7773	-9.1372	-1.77229	-2.14243	0	0	-0.00205996
584	0	-9.9914	0	0	-11.883	0.494318	32.5858	-0.133967	-0.0304309	-0.083662	-7.53372	-1.86095e-15	-5.08927	0	0	-0.0048948	-2.17881	12.8613	4.79553	381.743	382.508	641.847	370.978	370.978	370.978	-16.4865	-49.2206	-5.52292	260.999	362.655	168.579	188.748	188.748	188.748	-49.8669	1.89576	16.7486	7.7952	1.59816	-4.60971	0.0225481	-0.0535058	1.77755	-24.4374	4.46188	-2.67129	0	0	0.00168938
585	0	-10.635	0	0	-12.733	0.627044	33.1414	-0.133642	-0.032078	-0.0833777	-7.12618	6.76707e-16	-5.44269	0	0	-0.00463848	-1.89595	12.8109	4.9271	383.389	382.291	642.175	371.581	371.581	371.581	-16.8498	-47.6936	-5.43265	254.801	362.815	169.279	188.748	188.748	188.748	-48.3493	1.90208	17.0902	7.78338	1.32315	-4.69116	0.0797991	0.0152401	1.78007	-47.6047	13.9011	-3.2235	0	0	0.00994549
586	0	-11.348	0	0	-13.6864	0.770499	33.734	-0.133694	-0.0345454	-0.0834526	-6.7463	-2.36848e-15	-5.86776	0	0	-0.00434812	-1.60901	12.7038	5.05053	385.389	382.144	642.493	372.233	372.233	372.233	-17.2635	-46.0627	-5.30323	248.63	362.932	170.047	188.748	188.748	188.748	-46.7335	1.94034	17.4684	7.80056	1.04097	-4.76504	0.143215	0.0729413	1.76202	-72.2141	21.8855	-3.61445	0	0	0.0213528
587	0	-12.1379	0	0	-14.7564	0.924167	34.3596	-0.134172	-0.0382429	-0.0845778	-6.43794	-1.35341e-15	-6.38246	0	0	-0.00414882	-1.3222	12.537	5.17628	387.774	382.083	642.794	372.915	372.915	372.915	-17.7324	-44.3173	-5.12489	242.494	362.995	170.885	188.748	188.748	188.748	-45.0106	2.01793	17.8871	7.85245	0.756899	-4.84089	0.181883	0.0938312	1.7228	-91.035	25.1984	-3.67285	0	0	0.0343962
588	0	-13.0125	0	0	-15.956	1.08577	35.0074	-0.134926	-0.0436226	-0.0876641	-6.23602	1.35341e-15	-7.00215	0	0	-0.0042283	-1.03414	12.3066	5.30642	390.561	382.122	643.064	373.596	373.596	373.596	-18.261	-42.4474	-4.88709	236.4	362.988	171.805	188.748	188.748	188.748	-43.1719	2.14227	18.3494	7.95141	0.469507	-4.92043	0.15403	0.0624564	1.66299	-93.7616	20.9091	-3.18302	0	0	0.0442839
589	0	-13.9799	0	0	-17.2964	1.24993	35.6548	-0.136215	-0.0499185	-0.0919488	-6.22191	6.76707e-16	-7.62493	0	0	-0.00507259	-0.736954	12.0064	5.42638	393.744	382.272	643.286	374.245	374.245	374.245	-18.851	-40.4432	-4.57936	230.352	362.894	172.826	188.748	188.748	188.748	-41.2094	2.31959	18.8575	8.11642	0.168995	-4.98892	0.114431	0.0201564	1.61638	-92.2586	14.3819	-2.26795	0	0	0.0539766
590	0	-15.0464	0	0	-18.7846	1.40969	36.2748	-0.138519	-0.0561738	-0.0962423	-6.50321	4.06024e-15	-8.13119	0	0	-0.00728015	-0.421548	11.6305	5.51901	397.308	382.544	643.446	374.85	374.851	374.85	-19.5002	-38.2978	-4.19285	224.355	362.696	173.981	188.748	188.748	188.748	-39.1172	2.55339	19.4114	8.3623	-0.155667	-5.02867	0.133098	0.010701	1.60944	-102.188	10.9387	-1.0781	0	0	0.0735779
591	0	-16.2142	0	0	-20.4215	1.55898	36.8452	-0.141952	-0.062241	-0.100835	-7.15205	1.35341e-15	-8.48059	0	0	-0.0112482	-0.0832836	11.177	5.58359	401.255	382.947	643.531	375.428	375.428	375.428	-20.2024	-36.0077	-3.72097	218.426	362.384	175.306	188.748	188.748	188.748	-36.8923	2.84401	20.0086	8.68921	-0.508901	-5.03796	0.211752	0.0395274	1.63377	-123.19	10.6536	0.446548	0	0	0.106722
592	0	-17.4797	0	0	-22.2	1.69264	37.3486	-0.146059	-0.0683678	-0.106561	-8.17982	5.75201e-15	-8.67412	0	0	-0.0171194	0.276621	10.6479	5.6371	405.606	383.491	643.539	376.007	376.007	376.007	-20.946	-33.5753	-3.16026	212.595	361.951	176.844	188.748	188.748	188.748	-34.5371	3.18841	20.6431	9.08585	-0.886914	-5.03329	0.290366	0.083324	1.66087	-141.623	10.3043	2.5614	0	0	0.141615
593	0	-18.8345	0	0	-24.1028	1.8044	37.7643	-0.150305	-0.0744273	-0.113874	-9.57939	-3.38354e-16	-8.68459	0	0	-0.0249015	0.653091	10.0463	5.69856	410.379	384.18	643.475	376.609	376.609	376.609	-21.7138	-31.0107	-2.51206	206.903	361.401	178.645	188.748	188.748	188.748	-32.06	3.57884	21.3042	9.54099	-1.28185	-5.03528	0.320162	0.11977	1.68093	-147.082	8.72774	5.32403	0	0	0.164479
594	0	-20.2661	0	0	-26.1001	1.88544	38.0628	-0.154447	-0.079742	-0.122025	-11.3589	-1.05736e-16	-8.44236	0	0	-0.034427	1.03985	9.37428	5.77586	415.57	385.016	643.352	377.238	377.238	377.238	-22.481	-28.333	-1.78526	201.402	360.746	180.761	188.748	188.748	188.748	-29.477	4.00082	21.9757	10.0496	-1.68621	-5.05527	0.305972	0.141601	1.68955	-142.147	7.42489	8.55686	0	0	0.175815
595	0	-21.7584	0	0	-28.1487	1.92523	38.2085	-0.15855	-0.0834638	-0.129781	-13.5417	3.89107e-15	-7.87647	0	0	-0.0451333	1.43173	8.6327	5.865	421.159	385.995	643.185	377.888	377.888	377.888	-23.2165	-25.5717	-0.998536	196.159	360.013	183.243	188.748	188.748	188.748	-26.8119	4.43211	22.635	10.6135	-2.09567	-5.09157	0.260462	0.12456	1.67994	-131.202	4.0552	11.9987	0	0	0.17718
596	0	-23.2909	0	0	-30.1928	1.91367	38.1662	-0.163131	-0.0849594	-0.13564	-16.1745	-4.06024e-15	-6.95683	0	0	-0.05601	1.82913	7.82247	5.95396	427.107	387.104	642.988	378.544	378.544	378.544	-23.885	-22.767	-0.180251	191.258	359.24	186.13	188.748	188.748	188.748	-24.0972	4.84413	23.2544	11.239	-2.51344	-5.12661	0.221223	0.0634246	1.6546	-123.796	-3.58857	15.4089	0	0	0.178708
597	0	-24.8383	0	0	-32.1686	1.84391	37.9102	-0.168451	-0.0841253	-0.138813	-19.2535	2.70683e-15	-5.72357	0	0	-0.0655051	2.23969	6.94592	6.03103	433.373	388.331	642.768	379.191	379.191	379.191	-24.4512	-19.9692	0.63467	186.802	358.473	189.438	188.748	188.748	188.748	-21.3743	5.20669	23.8032	11.9336	-2.95041	-5.12835	0.193206	-0.0171972	1.61087	-120.717	-16.4827	18.6511	0	0	0.181759
598	0	-26.3716	0	0	-34.0096	1.71322	37.4255	-0.174251	-0.0813257	-0.139078	-22.6927	-5.41366e-15	-4.28465	0	0	-0.0717464	2.67422	6.00657	6.08672	439.915	389.659	642.528	379.806	379.806	379.806	-24.8835	-17.2363	1.40938	182.908	357.764	193.158	188.748	188.748	188.748	-18.6931	5.49341	24.25	12.7093	-3.41718	-5.05186	0.161494	-0.0691988	1.55802	-116.721	-34.3502	21.6855	0	0	0.178701
599	0	-27.859	0	0	-35.6529	1.52234	36.706	-0.180618	-0.0768466	-0.136112	-26.3965	-1.35341e-15	-2.77164	0	0	-0.0731165	3.1377	5.00796	6.11139	446.688	391.068	642.285	380.342	380.342	380.342	-25.1566	-14.631	2.10932	179.702	357.162	197.252	188.748	188.748	188.748	-16.1104	5.68559	24.5654	13.5864	-3.90976	-4.85288	0.156291	-0.0150889	1.54265	-116.269	-50.07	24.382	0	0	0.1859
600	0	-29.268	0	0	-37.0445	1.27537	35.7542	-0.188481	-0.0709892	-0.129093	-30.2946	1.35341e-15	-1.34769	0	0	-0.0686849	3.61582	3.9544	6.10568	453.662	392.536	642.076	380.753	380.753	380.753	-25.2541	-12.2161	2.70705	177.313	356.707	201.654	188.748	188.748	188.748	-13.6867	5.77598	24.7254	14.5812	-4.39032	-4.52997	0.286928	0.223647	1.62706	-143.528	-46.6075	26.7338	0	0	0.274402
601	0	-30.5632	0	0	-38.1453	0.980952	34.5884	-0.199012	-0.0640635	-0.117215	-34.2702	5.41366e-15	-0.176901	0	0	-0.0582267	4.06294	2.855	6.10932	460.853	394.042	641.979	381.017	381.018	381.017	-25.1705	-10.0507	3.18907	175.868	356.426	206.273	188.748	188.748	188.748	-11.4839	5.77383	24.7143	15.6769	-4.77313	-4.17706	0.634238	0.599397	1.81011	-222.713	-9.309	29.0111	0	0	0.498744
602	0	-31.7054	0	0	-38.9336	0.652642	33.2478	-0.210551	-0.0571855	-0.102036	-37.8902	-2.70683e-15	0.55057	0	0	-0.0421118	4.4085	1.7267	6.21849	468.346	395.566	642.103	381.155	381.155	381.155	-24.912	-8.18626	3.56132	175.494	356.327	210.996	188.748	188.748	188.748	-9.56208	5.70799	24.5281	16.807	-4.93822	-3.98653	1.04844	0.921807	1.99208	-334.111	72.1136	31.3875	0	0	0.753607
603	0	-32.6553	0	0	-39.4026	0.305377	31.7826	-0.21861	-0.0517717	-0.0869859	-40.5585	0	0.673003	0	0	-0.0219246	4.59037	0.587753	6.54078	476.237	397.094	642.55	381.189	381.19	381.19	-24.4938	-6.66454	3.84391	176.307	356.398	215.701	188.748	188.748	188.748	-7.97446	5.6183	24.1733	17.8922	-4.79567	-4.15723	1.04574	0.806819	1.94619	-392.212	182.018	33.6769	0	0	0.830504
604	0	-33.3828	0	0	-39.5558	-0.0506945	30.2295	-0.216507	-0.0490082	-0.0770054	-41.8093	2.70683e-15	-0.0160134	0	0	-0.00105653	4.62634	-0.561221	7.05797	484.461	398.603	643.327	381.087	381.087	381.087	-23.9361	-5.51485	4.0538	178.388	356.616	220.27	188.748	188.748	188.748	-6.75923	5.53469	23.6651	18.9376	-4.42382	-4.67458	-0.0936439	-0.225944	1.39121	-258.76	259.122	36.8361	0	0	0.63915
605	0	-33.8796	0	0	-39.4059	-0.416152	28.5818	-0.202107	-0.0488684	-0.0738725	-41.7899	-5.41366e-15	-1.75709	0	0	0.0157575	4.70607	-1.75927	7.41953	492.546	400.039	644.216	380.678	380.678	380.678	-23.26	-4.75211	4.18014	181.749	356.955	224.622	188.748	188.748	188.748	-5.93143	5.45006	23.0237	20.1327	-4.22419	-5.00191	-2.78189	-2.34237	0.205103	152.207	202.837	43.2976	0	0	-0.369515
606	0	-34.1595	0	0	-38.9797	-0.799417	26.7954	-0.201253	-0.0487449	-0.0629237	-42.8416	5.41366e-15	-4.34648	0	0	0.0286101	5.24264	-3.09305	6.84021	499.5	401.298	644.688	379.714	379.714	379.714	-22.49	-4.37592	4.18449	186.343	357.389	228.709	188.748	188.748	188.748	-5.48334	5.32145	22.275	21.8908	-4.9601	-3.91868	-6.06011	-5.07632	-1.21815	632.65	-64.9647	48.9206	0	0	-4.26387
607	0	-34.2193	0	0	-38.3236	-1.18849	24.9215	-0.267008	-0.0446694	-0.0114309	-49.328	2.70683e-15	-6.76168	0	0	0.0515535	6.82676	-4.67814	4.48539	504.304	402.409	643.936	378.435	378.435	378.435	-21.6708	-4.37765	4.10095	192.191	357.851	232.468	188.748	188.748	188.748	-5.41475	5.17952	21.4625	24.9114	-7.5898	0.0905673	-6.98512	-7.01915	-1.80501	572.813	-425.382	44.0469	0	0	-9.48507
608	0	-33.9661	0	0	-37.4776	-1.50949	23.3305	-0.372293	-0.0327211	0.0753911	-57.7343	-8.12049e-15	-7.32501	0	0	0.0910998	9.96885	-6.60372	0.474987	507.189	403.846	641.256	378.748	378.748	378.748	-20.8874	-4.75784	4.19769	199.608	358.181	235.693	188.748	188.748	188.748	-5.78032	5.30163	20.6582	30.3291	-12.7643	7.77618	-2.79595	-5.81246	0.0618076	-394.917	-584.937	53.1638	0	0	-4.56971
609	0	-33.2635	0	0	-36.4412	-1.65948	22.5733	-0.341328	-0.0192103	0.089702	-51.0124	-8.12049e-15	-5.85173	0	0	0.103537	14.4591	-8.80776	-3.66189	510.186	406.126	637.007	384.101	384.101	384.101	-20.2273	-5.52308	4.8131	209.02	358.214	238.076	188.748	188.748	188.748	-6.6457	6.03614	19.9253	39.2852	-19.7758	18.3121	3.26131	-0.11504	3.06676	-1218.83	-392.059	78.3905	0	0	7.1737
610	0	-32.1521	0	0	-35.2362	-1.62997	22.723	-0.195738	-0.0209682	0.0182636	-32.3556	5.41366e-15	-4.9893	0	0	0.0744825	19.1143	-11.0107	-6.46668	515.041	408.914	632.872	395.587	395.587	395.587	-19.7034	-6.64153	5.85083	220.29	358.011	239.547	188.748	188.748	188.748	-7.94868	7.26709	19.2659	51.3267	-26.333	29.8446	5.73993	5.90479	3.21846	-1005.03	-327.281	59.0827	0	0	5.02328
611	0	-30.8738	0	0	-33.936	-1.53685	23.193	0.00712101	-0.0520565	-0.112667	-9.08563	3.38354e-16	-7.9439	0	0	0.0189081	22.5132	-12.8907	-7.69994	521.677	411.25	630.643	408.197	408.197	408.197	-19.2589	-8.03288	6.80131	232.682	357.763	240.384	188.748	188.748	188.748	-9.50744	8.44193	18.6479	62.7439	-30.2604	39.3743	7.24334	16.6472	-2.03941	-598.637	826.993	9.35879	0	0	8.62148
612	0	-29.7445	0	0	-32.6043	-1.58236	22.9637	0.0905942	-0.0741909	-0.169792	0.943512	-1.01506e-15	-11.5072	0	0	-0.0183443	23.038	-14.1626	-7.61665	529.212	411.965	632.09	409.757	409.756	409.757	-18.7936	-9.59424	7.04497	245.208	357.602	241.087	188.748	188.748	188.748	-11.108	8.89426	18.0391	65.0594	-30.2438	40.527	8.17813	21.4317	-4.07698	-696.618	1711.81	-6.94485	0	0	-10.9824
613	0	-28.8989	0	0	-31.3102	-1.85498	21.5736	-0.065064	-0.0336278	-0.0290396	-13.756	6.76707e-16	-9.52429	0	0	0.0162611	19.9281	-14.7012	-6.10659	537.453	410.63	638.087	396.012	396.012	396.012	-18.2651	-11.2626	6.41684	257.454	357.508	241.852	188.748	188.748	188.748	-12.669	8.44484	17.4493	55.6336	-25.8431	30.8797	9.891	12.7578	3.85409	-1790.54	1069.23	43.6756	0	0	-28.6145
614	0	-28.122	0	0	-30.1004	-2.16236	19.9732	-0.314366	0.0101967	0.16993	-38.1995	4.06024e-15	-6.21483	0	0	0.0821969	14.3721	-14.7057	-2.3264	547.73	408.371	647.574	380.138	380.138	380.138	-17.7713	-13.0608	5.51452	270.182	357.355	242.189	188.748	188.748	188.748	-14.3285	7.72748	16.9338	43.8349	-17.9403	16.5787	1.08013	-4.85334	3.9197	-1000.75	-711.386	38.3012	0	0	2.30128
615	0	-27.117	0	0	-28.8992	-2.26941	19.4079	-0.251863	0.00216566	0.10344	-32.3577	-1.35341e-15	-5.93199	0	0	0.0701226	9.43246	-14.8353	2.81355	559.618	407.069	656.825	372.379	372.379	372.379	-17.4442	-15.0453	5.08831	284.49	357.001	241.543	188.748	188.748	188.748	-16.2681	7.53599	16.5249	37.3178	-10.8945	4.62125	-9.09658	-10.3421	-0.630041	981.333	-916.653	-2.5448	0	0	17.6534
616	0	-25.9733	0	0	-27.7068	-2.22931	19.6201	-0.134031	-0.00430253	0.00790526	-20.2803	3.38354e-15	-4.29609	0	0	0.0454092	6.72387	-15.3942	6.54973	569.867	406.73	663.294	369.936	369.936	369.936	-17.2562	-17.1858	5.02896	300.169	356.523	240.097	188.748	188.748	188.748	-18.4316	7.75027	16.1917	35.3047	-7.16439	-2.17543	-10.4905	-8.24837	-1.13224	1584.84	-401.95	15.9534	0	0	7.13179
617	0	-24.8737	0	0	-26.5832	-2.16514	19.9586	-0.112784	0.0020581	-0.00922865	-16.8297	-1.35341e-15	-1.61829	0	0	0.03577	5.96877	-16.2772	7.63452	576.837	406.362	666.991	369.191	369.191	369.191	-17.1117	-19.4247	4.97796	316.598	356.071	238.159	188.748	188.748	188.748	-20.6978	7.98385	15.8882	35.514	-6.11459	-3.9897	-5.67886	-4.16905	-0.0274547	813.789	91.593	16.9121	0	0	-0.409795
618	0	-23.8611	0	0	-25.5415	-2.1101	20.2478	-0.121881	0.0130128	-0.00478366	-16.3196	4.06024e-15	0.953805	0	0	0.0308111	6.26389	-17.2933	7.01764	581.564	405.686	669.091	369.073	369.073	369.073	-16.9598	-21.7397	4.85451	333.591	355.734	235.812	188.748	188.748	188.748	-23.0278	8.14329	15.5815	36.6205	-6.35825	-2.97368	-0.721224	-0.736913	1.0738	-58.3809	295.172	4.93587	0	0	0.0581138
619	0	-22.9215	0	0	-24.5726	-2.05878	20.5164	-0.124411	0.0203191	-0.0111786	-15.8607	0	2.86952	0	0	0.0269415	6.78354	-18.2815	6.04316	585.548	404.824	670.786	369.268	369.268	369.268	-16.7761	-24.1263	4.6923	351.158	355.573	233.072	188.748	188.748	188.748	-25.4189	8.2556	15.2454	37.8627	-6.80299	-1.36136	1.64617	1.06886	1.55861	-408.887	276.543	-1.76198	0	0	0.900394
620	0	-22.0476	0	0	-23.6681	-2.01241	20.7583	-0.126292	0.0240872	-0.0232355	-15.8169	-2.03012e-15	4.1506	0	0	0.0248252	7.07084	-19.1532	5.378	589.499	403.811	672.727	369.449	369.449	369.449	-16.5359	-26.5802	4.50652	369.283	355.649	229.984	188.748	188.748	188.748	-27.8655	8.32695	14.8557	38.8211	-6.90693	-0.320513	1.84406	1.32187	1.58154	-361.329	162.58	-6.55096	0	0	0.571524
621	0	-21.2377	0	0	-22.8214	-1.97709	20.942	-0.130977	0.0250064	-0.0365877	-16.0632	0	4.74165	0	0	0.0240357	7.0428	-19.8901	5.08546	593.455	402.633	675.004	369.435	369.436	369.436	-16.2185	-29.0972	4.30381	387.928	356.009	226.625	188.748	188.748	188.748	-30.361	8.35402	14.3944	39.4121	-6.60608	-0.016703	1.10659	0.807622	1.41951	-188.62	53.133	-11.921	0	0	0.176785
622	0	-20.4898	0	0	-22.0278	-1.9574	21.0442	-0.136333	0.0229489	-0.0515867	-16.2264	6.76707e-16	4.57333	0	0	0.0236155	6.81725	-20.5124	4.97897	597.197	401.29	677.41	369.259	369.259	369.259	-15.8133	-31.6725	4.09538	407.054	356.682	223.085	188.748	188.748	188.748	-32.9002	8.33906	13.8519	39.7592	-6.06296	-0.131034	0.327138	0.24241	1.27318	-39.9056	-3.11228	-16.6108	0	0	0.0314562
623	0	-19.8035	0	0	-21.2858	-1.9563	21.0499	-0.141172	0.0180425	-0.0680025	-16.1598	2.03012e-15	3.66139	0	0	0.0227618	6.53857	-21.0471	4.85773	600.504	399.795	679.698	369.03	369.03	369.03	-15.319	-34.2995	3.89189	426.615	357.678	219.465	188.748	188.748	188.748	-35.4771	8.2857	13.2274	40.0107	-5.44939	-0.295024	-0.114289	-0.0503742	1.20491	41.4187	-7.9039	-19.6641	0	0	-0.0158373
624	0	-19.1803	0	0	-20.5976	-1.97522	20.9517	-0.145859	0.0109913	-0.084073	-15.8791	1.35341e-15	2.10997	0	0	0.0209256	6.29164	-21.5119	4.60622	603.253	398.163	681.711	368.82	368.82	368.82	-14.7434	-36.9683	3.69971	446.547	358.987	215.868	188.748	188.748	188.748	-38.0834	8.19586	12.53	40.2506	-4.85783	-0.294131	-0.175186	-0.0630543	1.20489	57.4928	13.949	-21.2796	0	0	-0.0423738
625	0	-18.6227	0	0	-19.9684	-2.01256	20.7575	-0.150799	0.00260379	-0.0985158	-15.4262	1.35341e-15	0.0635302	0	0	0.0178715	6.09085	-21.9122	4.20937	605.432	396.413	683.404	368.637	368.637	368.637	-14.1025	-39.6658	3.52124	466.777	360.578	212.394	188.748	188.748	188.748	-40.7086	8.07115	11.7771	40.4948	-4.30495	-0.0954456	0.0322912	0.0971394	1.23061	27.5757	44.2146	-22.0491	0	0	-0.0554456
626	0	-18.1326	0	0	-19.4053	-2.0628	20.4954	-0.155903	-0.006704	-0.111195	-14.8286	-1.35341e-15	-2.34656	0	0	0.0137831	5.90295	-22.2441	3.72449	607.108	394.567	684.813	368.425	368.425	368.425	-13.4192	-42.376	3.35513	487.229	362.406	209.132	188.748	188.748	188.748	-43.3402	7.91379	10.9938	40.7181	-3.76817	0.20535	0.320286	0.288927	1.25426	-17.4476	71.3977	-22.5106	0	0	-0.0632966
627	0	-17.7112	0	0	-18.9156	-2.11758	20.2086	-0.160399	-0.0173989	-0.124178	-14.0701	2.49536e-15	-5.05638	0	0	0.00914509	5.68403	-22.5015	3.22808	608.373	392.647	685.995	368.11	368.11	368.11	-12.7216	-45.0813	3.19548	507.823	364.41	206.159	188.748	188.748	188.748	-45.9645	7.72596	10.2105	40.8882	-3.22311	0.47966	0.412457	0.342631	1.27928	-25.3221	78.2624	-23.1674	0	0	-0.0682904
628	0	-17.3614	0	0	-18.5073	-2.169	19.9383	-0.163606	-0.0296847	-0.13886	-13.1535	-3.38354e-16	-7.9656	0	0	0.00464158	5.42312	-22.686	2.74942	609.275	390.675	686.962	367.673	367.673	367.673	-12.04	-47.763	3.03054	528.474	366.522	203.544	188.748	188.748	188.748	-48.5665	7.50853	9.46151	41.0005	-2.67148	0.68799	0.227959	0.220078	1.31691	21.7014	60.4882	-23.7662	0	0	-0.0584082
629	0	-17.0891	0	0	-18.1886	-2.21235	19.7098	-0.165463	-0.0426765	-0.154395	-12.1389	2.70683e-15	-10.8631	0	0	0.00105258	5.15425	-22.8108	2.25026	609.79	388.674	687.66	367.188	367.188	367.188	-11.405	-50.4022	2.84305	549.084	368.661	201.35	188.748	188.748	188.748	-51.1312	7.26069	8.78275	41.0857	-2.14174	0.916605	-0.0419582	0.0540807	1.36249	87.8232	35.6182	-23.7323	0	0	-0.0403235
630	0	-16.9003	0	0	-17.9668	-2.24518	19.5362	-0.16731	-0.0537551	-0.166102	-11.2056	3.38354e-15	-13.3723	0	0	-0.000791876	4.92169	-22.8935	1.67632	609.886	386.67	688.024	366.744	366.744	366.744	-10.845	-52.9814	2.61216	569.544	370.744	199.626	188.748	188.748	188.748	-53.6439	6.98103	8.2091	41.1822	-1.66406	1.27845	-0.00822052	0.0704962	1.39421	92.4538	36.2508	-22.6354	0	0	-0.0361582
631	0	-16.7956	0	0	-17.8447	-2.26245	19.4448	-0.169551	-0.0618324	-0.172951	-10.4268	-3.38354e-15	-15.2756	0	0	-0.000500896	4.72387	-22.9402	1.04517	609.608	384.686	688.068	366.335	366.335	366.335	-10.3839	-55.485	2.31804	589.763	372.696	198.404	188.748	188.748	188.748	-56.0911	6.66988	7.77062	41.2934	-1.2422	1.75283	0.310959	0.253916	1.41468	37.352	60.1182	-20.9359	0	0	-0.0408835
632	0	-16.7682	0	0	-17.8195	-2.25569	19.4806	-0.170373	-0.0689894	-0.180334	-9.64705	2.70683e-15	-16.6825	0	0	0.00183186	4.51733	-22.946	0.438848	609.069	382.743	687.876	365.872	365.872	365.872	-10.0391	-57.8997	1.9441	609.663	374.457	197.694	188.748	188.748	188.748	-58.4609	6.32986	7.48991	41.3895	-0.858795	2.20167	0.485212	0.344928	1.44654	12.9569	68.4829	-19.3809	0	0	-0.0386814
633	0	-16.81	0	0	-17.8865	-2.21871	19.6762	-0.16845	-0.0760205	-0.190775	-8.7463	-1.35341e-15	-17.6103	0	0	0.00581511	4.27788	-22.9098	-0.0924769	608.355	380.855	687.506	365.31	365.31	365.31	-9.82134	-60.2137	1.47711	629.164	375.977	197.498	188.748	188.748	188.748	-60.7419	5.9643	7.38172	41.4531	-0.50709	2.54746	0.395151	0.270128	1.49258	45.4081	52.3256	-17.9834	0	0	-0.0289775
634	0	-16.9151	0	0	-18.041	-2.15056	20.0353	-0.16417	-0.0816294	-0.201624	-7.76198	0	-17.9077	0	0	0.0105626	4.02168	-22.8409	-0.560454	607.484	379.041	686.956	364.69	364.69	364.69	-9.73407	-62.4172	0.907814	648.168	377.216	197.809	188.748	188.748	188.748	-62.9238	5.57673	7.45263	41.4948	-0.199319	2.82611	0.281113	0.17313	1.54116	84.0345	34.7742	-16.0641	0	0	-0.0192584
635	0	-17.0775	0	0	-18.2774	-2.05277	20.5478	-0.158167	-0.0846817	-0.210644	-6.7535	-1.35341e-15	-17.4693	0	0	0.014984	3.77186	-22.7496	-0.986336	606.466	377.316	686.214	364.071	364.071	364.071	-9.77359	-64.5014	0.233668	666.572	378.15	198.607	188.748	188.748	188.748	-64.9969	5.17205	7.69973	41.528	0.0528122	3.08726	0.278455	0.14793	1.58775	100.156	29.1762	-13.5133	0	0	-0.0142308
636	0	-17.288	0	0	-18.5877	-1.92656	21.204	-0.150488	-0.0856365	-0.218329	-5.72359	-2.03012e-15	-16.3748	0	0	0.0183445	3.53423	-22.6409	-1.36649	605.336	375.694	685.298	363.482	363.482	363.482	-9.92961	-66.459	-0.539032	684.278	378.773	199.854	188.748	188.748	188.748	-66.9528	4.75753	8.11013	41.5524	0.250883	3.32995	0.337495	0.172228	1.62272	105.101	29.6157	-10.5997	0	0	-0.010754
637	0	-17.5359	0	0	-18.9627	-1.773	21.9946	-0.141018	-0.0851648	-0.225551	-4.65606	-2.70683e-15	-14.7648	0	0	0.0202476	3.30161	-22.5152	-1.68219	604.144	374.183	684.247	362.918	362.918	362.918	-10.1867	-68.2842	-1.39497	701.193	379.096	201.498	188.748	188.748	188.748	-68.7844	4.34279	8.66197	41.5597	0.403848	3.52153	0.384783	0.200838	1.64937	114.62	28.5938	-7.57455	0	0	-0.00545566
638	0	-17.8104	0	0	-19.3932	-1.59408	22.9045	-0.129735	-0.0839814	-0.232813	-3.53732	0	-12.8215	0	0	0.0205882	3.06568	-22.3722	-1.91815	602.932	372.79	683.1	362.369	362.369	362.369	-10.5261	-69.9725	-2.31093	717.226	379.147	203.474	188.748	188.748	188.748	-70.486	3.9392	9.32633	41.5414	0.521586	3.6331	0.388263	0.214462	1.67723	135.018	24.4273	-4.4752	0	0	0.00341192
639	0	-18.1024	0	0	-19.8698	-1.39341	23.9105	-0.116978	-0.0824936	-0.239804	-2.37921	2.36848e-15	-10.7236	0	0	0.019523	2.82237	-22.212	-2.07057	601.729	371.52	681.886	361.838	361.838	361.838	-10.9272	-71.5209	-3.25788	732.293	378.962	205.707	188.748	188.748	188.748	-72.0536	3.55904	10.0695	41.4925	0.614588	3.65362	0.360873	0.217103	1.70478	162.388	19.3804	-1.30365	0	0	0.0168859
640	0	-18.404	0	0	-20.3838	-1.17576	24.9838	-0.103068	-0.0811709	-0.246248	-1.18442	1.69177e-15	-8.66375	0	0	0.0175412	2.57106	-22.0353	-2.14476	600.549	370.378	680.626	361.339	361.339	361.339	-11.3694	-72.9277	-4.20325	746.314	378.583	208.115	188.748	188.748	188.748	-73.485	3.21478	10.8558	41.4105	0.694725	3.58457	0.317187	0.21469	1.72733	193.008	15.2943	1.85376	0	0	0.0353742
641	0	-18.709	0	0	-20.9262	-0.94657	26.0938	-0.0884399	-0.0802771	-0.251817	0.0412148	-3.38354e-15	-6.80682	0	0	0.0152682	2.31283	-21.8428	-2.15097	599.402	369.366	679.338	360.893	360.893	360.893	-11.8338	-74.1926	-5.11394	759.217	378.054	210.609	188.748	188.748	188.748	-74.7794	2.91818	11.6504	41.295	0.774292	3.43294	0.267162	0.205692	1.73938	224.073	12.3683	4.8584	0	0	0.0586087
642	0	-19.012	0	0	-21.4879	-0.711413	27.2109	-0.0733208	-0.080196	-0.256605	1.31449	2.1993e-15	-5.30734	0	0	0.0133641	2.05007	-21.6346	-2.10154	598.288	368.486	678.034	360.517	360.517	360.517	-12.3047	-75.3164	-5.95921	770.939	377.416	213.096	188.748	188.748	188.748	-75.9374	2.67941	12.4222	41.1463	0.864214	3.20843	0.21327	0.18652	1.74476	254.745	10.122	7.56398	0	0	0.085964
643	0	-19.3091	0	0	-22.0601	-0.475785	28.3078	-0.0580191	-0.0809699	-0.260657	2.64004	2.03012e-15	-4.25254	0	0	0.01223	1.78721	-21.4111	-2.01024	597.207	367.738	676.719	360.233	360.233	360.233	-12.7701	-76.3001	-6.71358	781.429	376.703	215.484	188.748	188.748	188.748	-76.9598	2.50595	13.146	40.965	0.972229	2.92489	0.145426	0.148763	1.73714	286.719	6.89539	9.86575	0	0	0.117496
644	0	-19.5978	0	0	-22.6339	-0.245293	29.3589	-0.0429045	-0.0826214	-0.263967	4.00672	1.18424e-15	-3.68669	0	0	0.012	1.53257	-21.1729	-1.89437	596.152	367.121	675.394	360.063	360.063	360.063	-13.2218	-77.1447	-7.35914	790.642	375.94	217.68	188.748	188.748	188.748	-77.8473	2.40152	13.804	40.7527	1.09874	2.60471	0.0591418	0.0910859	1.71966	320.383	1.29481	11.6933	0	0	0.152549
645	0	-19.8774	0	0	-23.2014	-0.0258258	30.3397	-0.0285743	-0.0847272	-0.266239	5.36637	7.61296e-16	-3.5686	0	0	0.0124433	1.29848	-20.9216	-1.77614	595.108	366.631	674.049	360.027	360.027	360.027	-13.6547	-77.8503	-7.88683	798.541	375.141	219.595	188.748	188.748	188.748	-78.5996	2.36521	14.3861	40.5132	1.23608	2.28015	-0.0355774	0.0347634	1.69169	352.953	-4.52549	12.9557	0	0	0.186937
646	0	-20.1489	0	0	-23.7547	0.176688	31.2273	-0.0160609	-0.0866135	-0.266365	6.61342	6.76707e-16	-3.79373	0	0	0.0130842	1.09706	-20.6598	-1.68051	594.056	366.265	672.673	360.132	360.132	360.132	-14.0664	-78.4166	-8.29667	805.096	374.315	221.146	188.748	188.748	188.748	-79.2157	2.39146	14.8901	40.2526	1.37151	1.98696	-0.110533	0.0100955	1.65216	376.827	-6.77257	13.5556	0	0	0.212074
647	0	-20.4137	0	0	-24.2874	0.357237	32.0045	-0.00623606	-0.0876682	-0.263762	7.64193	-3.38354e-16	-4.23316	0	0	0.0134508	0.933438	-20.3891	-1.62902	592.976	366.016	671.262	360.355	360.355	360.355	-14.4568	-78.8424	-8.59616	810.294	373.461	222.259	188.748	188.748	188.748	-79.6933	2.47114	15.32	39.9796	1.49235	1.75206	-0.147686	0.0283505	1.60242	387.14	-3.75819	13.4568	0	0	0.221342
648	0	-20.6741	0	0	-24.7946	0.512354	32.6618	0.000413612	-0.0877048	-0.258354	8.36907	-3.38354e-16	-4.77755	0	0	0.0132557	0.804405	-20.1106	-1.63624	591.853	365.875	669.826	360.636	360.636	360.636	-14.8277	-79.1261	-8.79855	814.136	372.575	222.877	188.748	188.748	188.748	-80.03	2.59299	15.6853	39.7043	1.58757	1.58865	-0.176075	0.0371641	1.55155	389.93	-3.50755	12.8104	0	0	0.219194
649	0	-20.9332	0	0	-25.2737	0.639429	33.1929	0.00324831	-0.0862229	-0.249729	8.68699	8.45884e-16	-5.27972	0	0	0.0123162	0.707002	-19.8253	-1.7139	590.676	365.835	668.375	360.914	360.914	360.914	-15.1818	-79.2661	-8.92063	816.643	371.651	222.957	188.748	188.748	188.748	-80.223	2.74434	15.9982	39.4384	1.64558	1.50735	-0.177678	0.0347957	1.52151	380.673	-5.48813	11.6959	0	0	0.205746
650	0	-21.195	0	0	-25.7251	0.737253	33.5974	0.00115349	-0.0825305	-0.23684	8.43601	-6.76707e-16	-5.57751	0	0	0.010599	0.639198	-19.5337	-1.86657	589.438	365.887	666.918	361.151	361.151	361.151	-15.5222	-79.2612	-8.9803	817.854	370.684	222.475	188.748	188.748	188.748	-80.2703	2.91281	16.2725	39.1891	1.65962	1.51077	-0.107994	0.0470569	1.52953	348.56	-4.89719	10.1696	0	0	0.180806
651	0	-21.4624	0	0	-26.1514	0.807234	33.8844	-0.00599654	-0.0767471	-0.220221	7.54948	3.38354e-16	-5.59908	0	0	0.0083486	0.594076	-19.234	-2.08231	588.154	366.022	665.475	361.339	361.339	361.339	-15.8529	-79.1118	-8.99352	817.835	369.673	221.432	188.748	188.748	188.748	-80.1717	3.08843	16.5212	38.9518	1.63651	1.57799	0.0173865	0.0869536	1.57267	296.833	0.97727	8.41443	0	0	0.151795
652	0	-21.7373	0	0	-26.5575	0.85283	34.0703	-0.0178465	-0.0694146	-0.201086	6.0107	3.38354e-16	-5.33596	0	0	0.00583181	0.558793	-18.9221	-2.33663	586.848	366.232	664.079	361.491	361.491	361.491	-16.1781	-78.8207	-8.97303	816.677	368.622	219.851	188.748	188.748	188.748	-79.9297	3.26431	16.7556	38.7128	1.59624	1.671	0.148125	0.131198	1.6183	237.094	8.74462	6.70092	0	0	0.124407
653	0	-22.0219	0	0	-26.949	0.877563	34.1709	-0.0337688	-0.0611649	-0.180846	3.84107	2.1993e-15	-4.82062	0	0	0.00321554	0.520378	-18.5943	-2.60518	585.545	366.507	662.76	361.614	361.614	361.614	-16.5002	-78.3941	-8.9281	814.486	367.542	217.781	188.748	188.748	188.748	-79.5505	3.43561	16.9833	38.4595	1.55928	1.75486	0.23979	0.158316	1.64686	180.082	15.5519	5.22875	0	0	0.0992194
654	0	-22.3184	0	0	-27.3303	0.883412	34.1946	-0.0532511	-0.0523879	-0.160256	1.07169	1.77636e-15	-4.09802	0	0	0.000568528	0.471581	-18.2495	-2.87454	584.255	366.842	661.54	361.699	361.699	361.699	-16.8184	-77.8431	-8.8652	811.385	366.449	215.292	188.748	188.748	188.748	-79.0447	3.59821	17.2076	38.1886	1.53631	1.81416	0.288101	0.160092	1.65846	127.999	20.381	4.05881	0	0	0.0737601
655	0	-22.6289	0	0	-27.7034	0.870918	34.1439	-0.075716	-0.0432986	-0.139786	-2.23125	6.76707e-16	-3.2281	0	0	-0.00203105	0.411912	-17.8893	-3.14243	582.975	367.233	660.432	361.722	361.722	361.722	-17.1286	-77.1836	-8.78865	807.505	365.365	212.471	188.748	188.748	188.748	-78.4276	3.74837	17.4277	37.9054	1.5272	1.8529	0.325462	0.158409	1.67502	75.6294	26.5728	3.13171	0	0	0.0444684
656	0	-22.9524	0	0	-28.0666	0.840558	34.0204	-0.0999992	-0.0343363	-0.120004	-5.90946	-1.94553e-15	-2.31312	0	0	-0.00441601	0.342837	-17.5157	-3.40961	581.696	367.677	659.444	361.668	361.668	361.668	-17.4248	-76.4374	-8.70131	802.982	364.315	209.423	188.748	188.748	188.748	-77.7198	3.88312	17.64	37.6167	1.53022	1.88084	0.37483	0.167859	1.70958	20.4599	35.629	2.3765	0	0	0.0104641
657	0	-23.2833	0	0	-28.4141	0.793923	33.83	-0.12432	-0.0263343	-0.102016	-9.71123	1.65476e-15	-1.49826	0	0	-0.00635906	0.263847	-17.1303	-3.67306	580.414	368.175	658.586	361.532	361.532	361.532	-17.7003	-75.6303	-8.60497	797.959	363.328	206.261	188.748	188.748	188.748	-76.9466	4.00081	17.839	37.3242	1.54921	1.90211	0.434623	0.185188	1.75866	-34.1732	46.0038	1.74489	0	0	-0.0258758
658	0	-23.6117	0	0	-28.7371	0.7339	33.5836	-0.146329	-0.0201827	-0.0871657	-13.3082	-3.80648e-16	-0.924705	0	0	-0.00762222	0.172904	-16.7332	-3.92569	579.127	368.726	657.869	361.327	361.327	361.327	-17.9496	-74.7911	-8.50147	792.572	362.426	203.098	188.748	188.748	188.748	-76.1361	4.1011	18.0197	37.0246	1.59229	1.91397	0.47705	0.193385	1.80195	-79.1971	54.013	1.22664	0	0	-0.0587181
659	0	-23.9251	0	0	-29.0241	0.663809	33.2941	-0.164272	-0.0164287	-0.0760042	-16.4252	3.12977e-15	-0.680401	0	0	-0.00805424	0.0696144	-16.3249	-4.16169	577.834	369.333	657.302	361.068	361.068	361.068	-18.1686	-73.9487	-8.39387	786.944	361.628	200.039	188.748	188.748	188.748	-75.3172	4.184	18.1786	36.7144	1.66403	1.91429	0.49053	0.18804	1.82931	-110.334	58.2282	0.776992	0	0	-0.0845686
660	0	-24.21	0	0	-29.2635	0.587058	32.9748	-0.177325	-0.0148933	-0.0682573	-18.8928	-2.03012e-15	-0.757404	0	0	-0.00760928	-0.043789	-15.9064	-4.37926	576.526	369.997	656.884	360.768	360.768	360.768	-18.3561	-73.1298	-8.28667	781.175	360.944	197.171	188.748	188.748	188.748	-74.5164	4.24981	18.3149	36.3923	1.76211	1.90517	0.48599	0.177096	1.84457	-129.539	59.5968	0.340145	0	0	-0.103813
661	0	-24.4535	0	0	-29.4455	0.507501	32.6413	-0.185791	-0.0148826	-0.0626879	-20.6781	-4.82154e-15	-1.0693	0	0	-0.006349	-0.164496	-15.4789	-4.57777	575.197	370.723	656.613	360.437	360.437	360.437	-18.514	-72.3562	-8.18521	775.343	360.372	194.558	188.748	188.748	188.748	-73.7563	4.29961	18.431	36.0573	1.88008	1.88916	0.488229	0.174656	1.85738	-143.23	60.3243	-0.131268	0	0	-0.121121
662	0	-24.6437	0	0	-29.5633	0.43007	32.3143	-0.190112	-0.0157465	-0.0586909	-21.7933	2.45306e-15	-1.50869	0	0	-0.00441102	-0.292293	-15.042	-4.75227	573.843	371.511	656.487	360.087	360.087	360.087	-18.6485	-71.6445	-8.09417	769.505	359.904	192.243	188.748	188.748	188.748	-73.0547	4.33633	18.5321	35.704	2.01436	1.86204	0.504081	0.183692	1.87389	-154.063	61.0499	-0.620842	0	0	-0.139532
663	0	-24.7704	0	0	-29.6142	0.360532	32.0186	-0.190748	-0.016883	-0.0558427	-22.2787	1.69177e-15	-1.95951	0	0	-0.00199032	-0.430074	-14.594	-4.89233	572.467	372.362	656.505	359.739	359.739	359.739	-18.7684	-71.0055	-8.0168	763.702	359.526	190.246	188.748	188.748	188.748	-72.4243	4.36479	18.6256	35.3225	2.1677	1.81142	0.515763	0.192764	1.88569	-159.489	60.6604	-1.05782	0	0	-0.157586
664	0	-24.8269	0	0	-29.5987	0.304399	31.7784	-0.188056	-0.0180023	-0.0542982	-22.186	-2.36848e-15	-2.3381	0	0	0.000652077	-0.581196	-14.1325	-4.98661	571.074	373.277	656.663	359.423	359.423	359.423	-18.8833	-70.4449	-7.95427	757.961	359.224	188.57	188.748	188.748	188.748	-71.8726	4.39084	18.7186	34.9016	2.3463	1.72407	0.504415	0.194132	1.88966	-156.534	58.6942	-1.36765	0	0	-0.171507
665	0	-24.8108	0	0	-29.5206	0.265702	31.6121	-0.182654	-0.0188918	-0.0539337	-21.6068	5.92119e-16	-2.58733	0	0	0.00321884	-0.747276	-13.6559	-5.02832	569.662	374.255	656.952	359.17	359.17	359.17	-19.0017	-69.9635	-7.90617	752.294	358.986	187.201	188.748	188.748	188.748	-71.4021	4.41991	18.8169	34.4321	2.55635	1.59392	0.462933	0.184965	1.88025	-144.885	55.6754	-1.51553	0	0	-0.17771
666	0	-24.7244	0	0	-29.3861	0.246406	31.529	-0.175419	-0.0195649	-0.0543456	-20.6692	-5.75201e-15	-2.69827	0	0	0.00543579	-0.927311	-13.1636	-5.0176	568.22	375.298	657.354	359.011	359.01	359.011	-19.1289	-69.5583	-7.87083	746.7	358.802	186.113	188.748	188.748	188.748	-71.0109	4.456	18.9238	33.909	2.80115	1.42516	0.393403	0.164568	1.85959	-126.279	52.0447	-1.50695	0	0	-0.173576
667	0	-24.5745	0	0	-29.2028	0.246353	31.5287	-0.16698	-0.0202652	-0.0555061	-19.4848	-5.1176e-15	-2.70839	0	0	0.00711517	-1.11748	-12.6569	-4.96197	566.731	376.405	657.845	358.974	358.974	358.974	-19.2672	-69.2233	-7.84609	741.169	358.666	185.27	188.748	188.748	188.748	-70.6935	4.50127	19.0401	33.3312	3.07893	1.23166	0.297065	0.129385	1.82116	-101.355	47.2761	-1.3556	0	0	-0.15538
668	0	-24.3709	0	0	-28.979	0.263454	31.6024	-0.158376	-0.0209457	-0.0565665	-18.2058	-1.438e-15	-2.64311	0	0	0.00821342	-1.31096	-12.1385	-4.87574	565.168	377.578	658.395	359.078	359.078	359.078	-19.4161	-68.9508	-7.83005	735.683	358.577	184.631	188.748	188.748	188.748	-70.442	4.55579	19.1652	32.703	3.37988	1.03423	0.193401	0.0808943	1.76414	-75.3742	41.2717	-1.125	0	0	-0.127248
669	0	-24.1249	0	0	-28.7235	0.294428	31.7356	-0.150286	-0.0217029	-0.0572946	-16.9464	-1.26883e-16	-2.54579	0	0	0.0087937	-1.49882	-11.612	-4.77601	563.502	378.816	658.97	359.327	359.327	359.327	-19.5736	-68.732	-7.82101	730.224	358.533	184.154	188.748	188.748	188.748	-70.2473	4.61829	19.2968	32.0329	3.6864	0.853516	0.0982725	0.0264552	1.69388	-51.7978	34.1395	-0.862096	0	0	-0.0944467
670	0	-23.8483	0	0	-28.4443	0.335615	31.9121	-0.143296	-0.0224628	-0.0572072	-15.8035	1.05736e-15	-2.43901	0	0	0.00898517	-1.67195	-11.0813	-4.67807	561.709	380.117	659.539	359.706	359.706	359.706	-19.7366	-68.558	-7.81734	724.772	358.533	183.8	188.748	188.748	188.748	-70.0997	4.68698	19.4324	31.3324	3.97734	0.703413	0.0263957	-0.0278386	1.61372	-34.2046	25.9238	-0.620467	0	0	-0.0647989
671	0	-23.5512	0	0	-28.149	0.383638	32.1171	-0.137759	-0.0232113	-0.056165	-14.8405	2.24159e-15	-2.3415	0	0	0.00893383	-1.82278	-10.5496	-4.59201	559.772	381.477	660.071	360.186	360.186	360.186	-19.9023	-68.4204	-7.81734	719.315	358.573	183.533	188.748	188.748	188.748	-69.9901	4.76028	19.5696	30.6148	4.23098	0.587277	-0.0143505	-0.0641265	1.53966	-24.6046	18.6055	-0.43252	0	0	-0.0457492
672	0	-23.2421	0	0	-27.8438	0.436045	32.3396	-0.133815	-0.0238812	-0.0540651	-14.0888	-2.36848e-15	-2.25693	0	0	0.00875951	-1.94887	-10.0191	-4.52008	557.687	382.889	660.548	360.733	360.733	360.733	-20.0686	-68.3116	-7.81892	713.843	358.65	183.321	188.748	188.748	188.748	-69.9105	4.83742	19.7061	29.8922	4.43339	0.496705	-0.0161288	-0.0645409	1.50782	-24.8348	15.0593	-0.322594	0	0	-0.0431552
673	0	-22.927	0	0	-27.5342	0.491598	32.5744	-0.131165	-0.0246274	-0.0514544	-13.5272	3.04518e-15	-2.20092	0	0	0.00853865	-2.0546	-9.49073	-4.45589	555.462	384.343	660.964	361.33	361.33	361.33	-20.2344	-68.225	-7.81974	708.356	358.758	183.142	188.748	188.748	188.748	-69.8543	4.91859	19.8401	29.1696	4.58657	0.41396	-0.00591849	-0.0706115	1.48242	-28.9384	9.46474	-0.24703	0	0	-0.0461607
674	0	-22.6102	0	0	-27.2244	0.549711	32.8186	-0.129547	-0.025486	-0.0486948	-13.1305	3.46813e-15	-2.17358	0	0	0.00831563	-2.14469	-8.96534	-4.39017	553.111	385.827	661.313	361.967	361.967	361.967	-20.3987	-68.1555	-7.81763	702.858	358.893	182.976	188.748	188.748	188.748	-69.8159	5.0042	19.9702	28.4494	4.69398	0.322633	0.00254051	-0.0892155	1.45475	-33.5966	1.72674	-0.179177	0	0	-0.0505054
675	0	-22.2948	0	0	-26.9178	0.609968	33.0704	-0.128916	-0.0263468	-0.0458638	-12.8878	-7.19002e-16	-2.16096	0	0	0.00811645	-2.22148	-8.44466	-4.31468	550.648	387.33	661.592	362.63	362.63	362.63	-20.5609	-68.099	-7.81088	697.356	359.046	182.811	188.748	188.748	188.748	-69.7913	5.09447	20.0952	27.7342	4.75399	0.211628	0.0135912	-0.120274	1.41902	-39.6897	-7.39783	-0.122582	0	0	-0.0581311
676	0	-21.9829	0	0	-26.6165	0.672274	33.3292	-0.12905	-0.0271137	-0.0430875	-12.7676	1.26883e-15	-2.15147	0	0	0.00794497	-2.28511	-7.93079	-4.22151	548.09	388.837	661.796	363.293	363.293	363.293	-20.7199	-68.0526	-7.79808	691.857	359.212	182.638	188.748	188.748	188.748	-69.7775	5.18952	20.2137	27.0288	4.76	0.0715555	0.0257701	-0.156259	1.38308	-46.6173	-16.4855	-0.0710097	0	0	-0.0683906
677	0	-21.6754	0	0	-26.322	0.736856	33.5958	-0.129727	-0.0278416	-0.0406456	-12.7358	2.1993e-15	-2.15004	0	0	0.00780522	-2.3346	-7.42596	-4.10343	545.454	390.334	661.925	363.926	363.926	363.926	-20.8748	-68.0145	-7.77806	686.374	359.384	182.452	188.748	188.748	188.748	-69.7722	5.28942	20.3246	26.34	4.7054	-0.106374	0.0408425	-0.190868	1.35618	-54.2101	-24.8823	-0.0248702	0	0	-0.080517
678	0	-21.3726	0	0	-26.0353	0.804266	33.8723	-0.130709	-0.028458	-0.0385645	-12.7557	-3.93336e-15	-2.15014	0	0	0.00768623	-2.36888	-6.93218	-3.9536	542.758	391.808	661.976	364.502	364.502	364.502	-21.0248	-67.9834	-7.75001	680.916	359.559	182.253	188.748	188.748	188.748	-69.7742	5.39412	20.4268	25.6756	4.58924	-0.331078	0.0558998	-0.218471	1.34021	-61.6018	-31.9886	0.0228897	0	0	-0.0919504
679	0	-21.0741	0	0	-25.7568	0.875201	34.1613	-0.131649	-0.0291711	-0.0373475	-12.782	5.37136e-15	-2.17212	0	0	0.00758032	-2.3877	-6.45108	-3.7668	540.019	393.245	661.954	364.997	364.997	364.998	-21.1689	-67.9584	-7.71353	675.492	359.732	182.041	188.748	188.748	188.748	-69.7824	5.50323	20.5195	25.045	4.41948	-0.609787	0.0573233	-0.237534	1.34034	-65.0692	-37.7533	0.0870266	0	0	-0.0962594
680	0	-20.7797	0	0	-25.4864	0.949854	34.4632	-0.132274	-0.030117	-0.037142	-12.7803	-1.14194e-15	-2.23048	0	0	0.00747885	-2.39141	-5.98458	-3.54333	537.246	394.634	661.864	365.399	365.399	365.399	-21.306	-67.9391	-7.66905	670.109	359.901	181.82	188.748	188.748	188.748	-69.7959	5.61568	20.602	24.4587	4.21368	-0.941328	0.0327082	-0.257022	1.34632	-61.3672	-43.8727	0.173566	0	0	-0.0900594
681	0	-20.4902	0	0	-25.2241	1.02747	34.7749	-0.132665	-0.0311206	-0.0377024	-12.7544	-2.1993e-15	-2.31134	0	0	0.00737449	-2.3796	-5.53531	-3.29173	534.439	395.964	661.711	365.697	365.697	365.697	-21.4345	-67.9248	-7.61779	664.767	360.064	181.592	188.748	188.748	188.748	-69.8136	5.72945	20.6739	23.929	3.99128	-1.31153	-0.00342345	-0.279776	1.34689	-53.3855	-50.9659	0.259602	0	0	-0.0787959
682	0	-20.2066	0	0	-24.9692	1.10671	35.0906	-0.132925	-0.0320131	-0.0385558	-12.7134	-4.14483e-15	-2.40119	0	0	0.00726715	-2.35077	-5.10588	-3.02511	531.593	397.228	661.5	365.874	365.874	365.874	-21.5527	-67.9148	-7.56151	659.464	360.219	181.36	188.748	188.748	188.748	-69.8344	5.84205	20.7348	23.4683	3.76469	-1.70102	-0.0274072	-0.293744	1.34811	-46.1364	-57.5021	0.318048	0	0	-0.0683386
683	0	-19.9294	0	0	-24.721	1.18652	35.406	-0.133324	-0.0324545	-0.0390916	-12.6828	-1.33227e-15	-2.46643	0	0	0.00716145	-2.30512	-4.69741	-2.75436	528.705	398.416	661.239	365.911	365.911	365.911	-21.6595	-67.9086	-7.50216	654.196	360.366	181.128	188.748	188.748	188.748	-69.857	5.95107	20.7849	23.0846	3.53906	-2.09709	-0.0177967	-0.273533	1.36884	-44.8258	-59.1442	0.337393	0	0	-0.0605912
684	0	-19.6579	0	0	-24.4789	1.26698	35.7215	-0.133766	-0.0324605	-0.0392647	-12.6516	2.64339e-15	-2.50039	0	0	0.00706555	-2.24823	-4.30834	-2.48229	525.783	399.523	660.945	365.796	365.796	365.796	-21.7544	-67.9053	-7.44127	648.96	360.505	180.898	188.748	188.748	188.748	-69.8802	6.05488	20.8249	22.7771	3.32035	-2.50105	0.032108	-0.227579	1.41461	-51.5601	-56.245	0.32197	0	0	-0.0550837
685	0	-19.39	0	0	-24.2421	1.34954	36.0426	-0.134003	-0.0322853	-0.0393896	-12.5931	1.41686e-15	-2.51259	0	0	0.00697675	-2.18994	-3.93427	-2.20197	522.846	400.544	660.638	365.536	365.536	365.536	-21.8378	-67.904	-7.38009	643.755	360.638	180.672	188.748	188.748	188.748	-69.9031	6.1525	20.8557	22.5345	3.11958	-2.9263	0.0907094	-0.184273	1.47205	-60.4253	-51.6864	0.303532	0	0	-0.0486028
686	0	-19.1237	0	0	-24.0096	1.43574	36.375	-0.133509	-0.0326248	-0.0406152	-12.4584	-2.96059e-15	-2.55791	0	0	0.00688235	-2.1386	-3.56998	-1.90502	519.915	401.475	660.337	365.157	365.157	365.157	-21.9101	-67.9037	-7.32	638.582	360.765	180.451	188.748	188.748	188.748	-69.9245	6.24293	20.8785	22.3388	2.94955	-3.38292	0.0994457	-0.181409	1.5189	-58.5692	-50.8292	0.302352	0	0	-0.0393268
687	0	-18.859	0	0	-23.7805	1.52475	36.7152	-0.131881	-0.0341003	-0.0437764	-12.2172	-1.00449e-15	-2.69706	0	0	0.00675341	-2.09436	-3.21307	-1.59743	516.993	402.315	660.048	364.7	364.7	364.7	-21.9708	-67.9033	-7.26298	633.434	360.889	180.233	188.748	188.748	188.748	-69.943	6.324	20.894	22.1743	2.81534	-3.85436	-0.000967504	-0.237816	1.54067	-31.7404	-58.3036	0.319694	0	0	-0.0269478
688	0	-18.5999	0	0	-23.5531	1.61097	37.0419	-0.129496	-0.0365621	-0.048457	-11.9172	3.10805e-16	-2.92783	0	0	0.0065602	-2.04593	-2.86737	-1.314	514.044	403.064	659.761	364.207	364.207	364.207	-22.0172	-67.9016	-7.21195	628.29	361.009	180.019	188.748	188.748	188.748	-69.9564	6.39169	20.902	22.0345	2.70573	-4.27863	-0.188736	-0.329849	1.54343	16.2057	-73.2276	0.323014	0	0	-0.0154219
689	0	-18.3534	0	0	-23.3251	1.68528	37.3211	-0.128249	-0.037713	-0.0508157	-11.7492	4.09725e-15	-3.04838	0	0	0.00628396	-1.97661	-2.54106	-1.10882	511.01	403.724	659.458	363.716	363.716	363.716	-22.0458	-67.8977	-7.16982	623.127	361.125	179.805	188.748	188.748	188.748	-69.9627	6.44138	20.9015	21.9208	2.59714	-4.56678	-0.262939	-0.347028	1.56712	39.0022	-79.6476	0.282971	0	0	-0.0108196
690	0	-18.1217	0	0	-23.0948	1.74348	37.5383	-0.129348	-0.0357396	-0.047942	-11.8311	3.79326e-15	-2.89226	0	0	0.00600127	-1.88479	-2.23554	-1.0022	507.87	404.295	659.137	363.26	363.26	363.26	-22.0557	-67.8906	-7.13741	617.931	361.234	179.592	188.748	188.748	188.748	-69.9606	6.47168	20.8922	21.8251	2.48063	-4.68717	-0.0591561	-0.190729	1.65962	-1.54627	-61.7372	0.245115	0	0	-0.0134498
691	0	-17.8978	0	0	-22.8613	1.79172	37.7174	-0.130282	-0.0337105	-0.0450651	-11.9203	-1.57546e-15	-2.73549	0	0	0.0058376	-1.79667	-1.93811	-0.948036	504.687	404.78	658.837	362.868	362.868	362.868	-22.0499	-67.8801	-7.11301	612.717	361.341	179.378	188.748	188.748	188.748	-69.9506	6.48575	20.8756	21.7177	2.38394	-4.71578	0.140158	-0.0309137	1.74851	-40.1775	-45.4903	0.245688	0	0	-0.0184087
692	0	-17.6745	0	0	-22.624	1.83708	37.885	-0.129993	-0.0332693	-0.0447847	-11.9088	-2.41077e-15	-2.71723	0	0	0.00578689	-1.74036	-1.63543	-0.89517	501.529	405.184	658.592	362.572	362.572	362.572	-22.0318	-67.8659	-7.09521	607.5	361.447	179.159	188.748	188.748	188.748	-69.9334	6.48659	20.8535	21.5669	2.33758	-4.73761	0.186409	0.0390603	1.79366	-44.3799	-42.8552	0.242601	0	0	-0.020023
693	0	-17.4495	0	0	-22.3815	1.88076	38.0456	-0.128979	-0.0340959	-0.046459	-11.8382	9.72767e-16	-2.79998	0	0	0.00577327	-1.72786	-1.32296	-0.82968	498.413	405.511	658.416	362.398	362.398	362.398	-22.0018	-67.8482	-7.0838	602.281	361.554	178.935	188.748	188.748	188.748	-69.9093	6.47478	20.8262	21.3568	2.34944	-4.77886	0.115834	0.0353313	1.79199	-24.3684	-48.0057	0.208288	0	0	-0.0117636
694	0	-17.2247	0	0	-22.132	1.91926	38.1866	-0.128082	-0.0350511	-0.048306	-11.7858	-4.29551e-16	-2.87984	0	0	0.00573652	-1.75719	-1.00366	-0.767317	495.322	405.767	658.304	362.358	362.358	362.358	-21.9592	-67.8274	-7.07912	597.053	361.66	178.703	188.748	188.748	188.748	-69.8784	6.44952	20.7931	21.0873	2.40513	-4.81765	0.0229005	0.00268472	1.76486	-2.14615	-52.5866	0.176122	0	0	0.00226798
695	0	-17.0022	0	0	-21.874	1.94846	38.2932	-0.127819	-0.0353246	-0.0490489	-11.8008	1.04315e-15	-2.89343	0	0	0.00567469	-1.82114	-0.682255	-0.72841	492.229	405.959	658.242	362.449	362.449	362.449	-21.9028	-67.8039	-7.08111	591.805	361.765	178.465	188.748	188.748	188.748	-69.8411	6.41042	20.7534	20.765	2.48261	-4.82174	-0.0129663	-0.0154369	1.74103	5.37646	-50.876	0.16304	0	0	0.00896889
696	0	-16.7824	0	0	-21.6064	1.96677	38.3599	-0.128007	-0.0350875	-0.0490057	-11.8635	-4.03645e-15	-2.86571	0	0	0.00561491	-1.91421	-0.360879	-0.718757	489.123	406.091	658.221	362.665	362.665	362.665	-21.8329	-67.7784	-7.08906	586.533	361.867	178.221	188.748	188.748	188.748	-69.7983	6.35828	20.7067	20.3936	2.56801	-4.77692	-0.0163233	-0.0351501	1.71649	5.08341	-47.3303	0.161553	0	0	0.00919601
697	0	-16.5646	0	0	-21.3292	1.97464	38.3885	-0.128308	-0.0347805	-0.0488798	-11.9378	8.1945e-16	-2.83901	0	0	0.00557284	-2.03081	-0.039816	-0.733661	486.006	406.17	658.23	362.998	362.998	362.998	-21.7504	-67.7517	-7.10178	581.24	361.968	177.972	188.748	188.748	188.748	-69.7509	6.29474	20.653	19.9763	2.65453	-4.68366	-0.0181573	-0.0663255	1.67821	4.72424	-44.8491	0.15698	0	0	0.00858277
698	0	-16.3476	0	0	-21.0429	1.97308	38.3828	-0.128666	-0.034476	-0.0487852	-12.0138	-1.37456e-15	-2.81677	0	0	0.00554895	-2.16354	0.280675	-0.766728	482.882	406.202	658.255	363.432	363.432	363.432	-21.6565	-67.724	-7.11788	575.926	362.066	177.719	188.748	188.748	188.748	-69.6998	6.22172	20.5924	19.5204	2.73599	-4.54767	-0.0304747	-0.101733	1.6279	6.73694	-42.8051	0.153046	0	0	0.00965943
699	0	-16.1313	0	0	-20.7483	1.96305	38.3463	-0.129032	-0.0341136	-0.0487126	-12.0839	-4.01795e-16	-2.79024	0	0	0.00553497	-2.30421	0.599696	-0.813427	479.752	406.193	658.283	363.937	363.937	363.937	-21.5524	-67.6958	-7.13588	570.594	362.162	177.462	188.748	188.748	188.748	-69.6459	6.14117	20.5251	19.0383	2.80488	-4.37667	-0.0451626	-0.138985	1.576	9.15945	-41.2243	0.151906	0	0	0.010654
700	0	-15.9154	0	0	-20.4468	1.94556	38.2826	-0.129387	-0.0337585	-0.0486203	-12.1449	-2.00897e-15	-2.76594	0	0	0.00552354	-2.44436	0.916096	-0.870035	476.613	406.146	658.301	364.48	364.48	364.48	-21.4392	-67.6672	-7.15426	565.245	362.255	177.205	188.748	188.748	188.748	-69.5898	6.05506	20.451	18.5441	2.85197	-4.18082	-0.0620171	-0.179508	1.52423	11.9934	-41.1399	0.149602	0	0	0.0113408
701	0	-15.6998	0	0	-20.1398	1.92172	38.1956	-0.129697	-0.0333254	-0.0484999	-12.1934	-5.43481e-15	-2.73814	0	0	0.00551192	-2.57554	1.22865	-0.933462	473.465	406.067	658.294	365.027	365.027	365.027	-21.3181	-67.6384	-7.17148	559.881	362.346	176.946	188.748	188.748	188.748	-69.532	5.96527	20.3701	18.0505	2.86519	-3.97063	-0.0756121	-0.206345	1.48418	14.3067	-40.5695	0.145414	0	0	0.0106723
702	0	-15.4845	0	0	-19.8291	1.89275	38.0896	-0.12991	-0.0328716	-0.0483864	-12.2242	3.64788e-15	-2.71532	0	0	0.00549745	-2.69189	1.53637	-1.00044	470.306	405.96	658.254	365.552	365.552	365.552	-21.1902	-67.6094	-7.1862	554.504	362.435	176.688	188.748	188.748	188.748	-69.4729	5.8735	20.2826	17.5683	2.8354	-3.75712	-0.085481	-0.210725	1.46589	16.3328	-38.5638	0.134134	0	0	0.0093929
703	0	-15.2696	0	0	-19.516	1.86	37.9694	-0.13005	-0.0323343	-0.0481848	-12.2398	1.61775e-15	-2.69282	0	0	0.00548699	-2.79166	1.83876	-1.06728	467.138	405.828	658.177	366.04	366.04	366.04	-21.0564	-67.5799	-7.19741	549.116	362.521	176.43	188.748	188.748	188.748	-69.4126	5.78124	20.1886	17.1047	2.76201	-3.55214	-0.0845284	-0.199296	1.46223	16.449	-35.9193	0.111779	0	0	0.00653756
704	0	-15.0545	0	0	-19.2019	1.8251	37.8408	-0.130087	-0.031671	-0.0479285	-12.2385	1.94553e-15	-2.667	0	0	0.00548452	-2.87605	2.13603	-1.1286	463.965	405.675	658.062	366.483	366.483	366.483	-20.9179	-67.5498	-7.20435	543.719	362.606	176.172	188.748	188.748	188.748	-69.3514	5.68967	20.0887	16.6644	2.6512	-3.37138	-0.0747375	-0.182225	1.45992	15.0315	-33.5838	0.081377	0	0	0.00290881
705	0	-14.8387	0	0	-18.8881	1.78983	37.7104	-0.129974	-0.0310659	-0.0478546	-12.2173	-1.16309e-16	-2.65534	0	0	0.00548436	-2.94736	2.42907	-1.17794	460.794	405.504	657.913	366.873	366.873	366.873	-20.7757	-67.5188	-7.20667	538.314	362.689	175.913	188.748	188.748	188.748	-69.2892	5.59964	19.9835	16.2514	2.51148	-3.23383	-0.0656778	-0.163674	1.45963	14.4221	-31.5659	0.0420574	0	0	0.00079665
706	0	-14.6218	0	0	-18.5751	1.75568	37.5837	-0.129692	-0.0306283	-0.0481222	-12.1764	-1.74464e-15	-2.66752	0	0	0.00548329	-3.00803	2.71885	-1.21049	457.631	405.318	657.731	367.205	367.205	367.205	-20.6308	-67.4867	-7.20456	532.904	362.772	175.651	188.748	188.748	188.748	-69.2258	5.51152	19.8738	15.8696	2.35394	-3.15544	-0.0692122	-0.152626	1.46253	17.4513	-30.8383	0.00414807	0	0	0.0018178
707	0	-14.4035	0	0	-18.2635	1.72332	37.4632	-0.129299	-0.0302668	-0.0486192	-12.1237	-5.47181e-16	-2.69495	0	0	0.00549502	-3.05934	3.00565	-1.22583	454.478	405.119	657.518	367.479	367.479	367.479	-20.4838	-67.453	-7.19845	527.486	362.853	175.386	188.748	188.748	188.748	-69.1611	5.42529	19.7604	15.5225	2.19222	-3.14048	-0.0754797	-0.147943	1.46991	22.1052	-30.7	-0.0350647	0	0	0.0042349
708	0	-14.1835	0	0	-17.953	1.69319	37.3507	-0.129065	-0.0295014	-0.0484935	-12.0863	-1.00845e-15	-2.68981	0	0	0.00556337	-3.10172	3.28987	-1.22465	451.338	404.91	657.274	367.704	367.704	367.704	-20.3354	-67.4176	-7.18929	522.06	362.935	175.116	188.748	188.748	188.748	-69.0948	5.34056	19.6442	15.2104	2.04188	-3.18068	-0.0480664	-0.133225	1.48716	19.4273	-28.0652	-0.0887541	0	0	0.00344007
709	0	-13.9604	0	0	-17.6431	1.66683	37.2519	-0.128947	-0.0282889	-0.047786	-12.0614	2.34469e-15	-2.64238	0	0	0.00570766	-3.13665	3.57365	-1.19993	448.224	404.692	657.003	367.894	367.894	367.894	-20.1861	-67.3802	-7.17836	516.627	363.017	174.838	188.748	188.748	188.748	-69.0268	5.25664	19.5266	14.9273	1.92094	-3.26344	0.0164413	-0.117073	1.50385	8.25903	-24.0863	-0.155966	0	0	-0.000959984
710	0	-13.7314	0	0	-17.3326	1.64705	37.1777	-0.128886	-0.0269929	-0.0469004	-12.0445	-1.09436e-15	-2.57979	0	0	0.00592184	-3.16529	3.86121	-1.13551	445.163	404.468	656.704	368.066	368.066	368.066	-20.0366	-67.3409	-7.1674	511.192	363.102	174.551	188.748	188.748	188.748	-68.957	5.17249	19.4088	14.6602	1.84276	-3.37592	0.0860899	-0.115329	1.50949	-4.97532	-21.6895	-0.221971	0	0	-0.00637156
711	0	-13.4938	0	0	-17.0201	1.63661	37.1384	-0.128612	-0.0263342	-0.0470177	-12.0108	3.54743e-15	-2.56337	0	0	0.00616295	-3.18593	4.1568	-1.01509	442.182	404.238	656.374	368.229	368.229	368.229	-19.8871	-67.2995	-7.15836	505.76	363.192	174.251	188.748	188.748	188.748	-68.8853	5.08669	19.292	14.3943	1.80767	-3.50427	0.104243	-0.13644	1.4982	-7.39036	-23.1127	-0.253962	0	0	-0.00657424
712	0	-13.2462	0	0	-16.7037	1.63586	37.1356	-0.12819	-0.0266885	-0.0485206	-11.9659	-3.97433e-15	-2.62611	0	0	0.00640201	-3.19377	4.46141	-0.836767	439.29	404.004	656.007	368.384	368.384	368.384	-19.7374	-67.2564	-7.15312	500.331	363.289	173.937	188.748	188.748	188.748	-68.8117	4.99766	19.1772	14.1207	1.80039	-3.63391	0.0475562	-0.155118	1.4792	6.27164	-25.2577	-0.241489	0	0	0.00179452
713	0	-12.9897	0	0	-16.3819	1.64195	37.1585	-0.127861	-0.0272954	-0.0503409	-11.9309	-2.05656e-15	-2.69864	0	0	0.00662127	-3.18546	4.77174	-0.617866	436.473	403.768	655.599	368.522	368.522	368.522	-19.5871	-67.2115	-7.15295	494.9	363.392	173.611	188.748	188.748	188.748	-68.7359	4.90416	19.0646	13.842	1.79962	-3.75517	-0.0292515	-0.149813	1.4662	23.4733	-24.7185	-0.210313	0	0	0.0117028
714	0	-12.7259	0	0	-16.0533	1.6509	37.1921	-0.127789	-0.0276654	-0.0516515	-11.918	-1.9984e-15	-2.74004	0	0	0.00680807	-3.16215	5.08301	-0.381618	433.711	403.531	655.151	368.625	368.625	368.625	-19.4358	-67.165	-7.15853	489.457	363.499	173.274	188.748	188.748	188.748	-68.6582	4.80541	18.9542	13.5675	1.79059	-3.86673	-0.082796	-0.134863	1.45941	34.8122	-23.568	-0.190554	0	0	0.0172863
715	0	-12.4561	0	0	-15.7166	1.6596	37.2248	-0.12796	-0.0274909	-0.052137	-11.9215	1.89267e-15	-2.72576	0	0	0.00696782	-3.12704	5.3916	-0.144822	430.989	403.295	654.669	368.676	368.676	368.676	-19.2831	-67.1171	-7.17028	483.998	363.61	172.929	188.748	188.748	188.748	-68.5785	4.70092	18.846	13.3063	1.76754	-3.97219	-0.0997857	-0.119896	1.46022	37.9391	-22.9139	-0.182608	0	0	0.017527
716	0	-12.1803	0	0	-15.3707	1.66652	37.2508	-0.128242	-0.0270202	-0.0521244	-11.9253	-9.62193e-16	-2.68173	0	0	0.00711694	-3.08306	5.69594	0.0860792	428.308	403.059	654.156	368.669	368.669	368.669	-19.1288	-67.0677	-7.18856	478.521	363.725	172.577	188.748	188.748	188.748	-68.4967	4.59035	18.74	13.0621	1.73133	-4.07607	-0.0913922	-0.10462	1.47451	36.1826	-22.5293	-0.183131	0	0	0.0151634
717	0	-11.8978	0	0	-15.0148	1.67136	37.2689	-0.128573	-0.026256	-0.0517194	-11.9215	-2.62753e-15	-2.60786	0	0	0.00726981	-3.03289	5.99605	0.312629	425.676	402.824	653.613	368.613	368.612	368.613	-18.973	-67.0164	-7.21357	473.028	363.845	172.218	188.748	188.748	188.748	-68.4124	4.47341	18.6364	12.832	1.68603	-4.18211	-0.0672051	-0.0879626	1.49534	31.43	-21.8743	-0.182998	0	0	0.0119488
718	0	-11.6081	0	0	-14.6484	1.67456	37.2809	-0.128857	-0.0254361	-0.0512941	-11.9015	-2.45306e-15	-2.52493	0	0	0.00742726	-2.97903	6.29293	0.541025	423.107	402.589	653.045	368.521	368.521	368.521	-18.8156	-66.9627	-7.24545	467.523	363.97	171.853	188.748	188.748	188.748	-68.3251	4.34987	18.5351	12.609	1.63635	-4.29423	-0.0425644	-0.0746935	1.51638	26.7853	-21.5607	-0.177548	0	0	0.00950361
719	0	-11.3105	0	0	-14.2716	1.67685	37.2895	-0.129118	-0.0245522	-0.0507947	-11.8711	1.78429e-15	-2.43057	0	0	0.00757758	-2.92365	6.58789	0.778923	420.616	402.355	652.452	368.415	368.415	368.415	-18.6565	-66.9057	-7.28414	462.009	364.102	171.481	188.748	188.748	188.748	-68.2339	4.21963	18.4362	12.3842	1.58606	-4.41715	-0.0152275	-0.0539697	1.5447	20.9061	-19.5134	-0.172549	0	0	0.0072229
720	0	-11.0053	0	0	-13.8851	1.67897	37.2975	-0.129291	-0.0242473	-0.0511162	-11.8282	8.15485e-16	-2.38432	0	0	0.00769142	-2.86963	6.88216	1.03332	418.215	402.121	651.838	368.315	368.315	368.315	-18.4957	-66.8443	-7.32943	456.489	364.242	171.101	188.748	188.748	188.748	-68.1376	4.0827	18.3395	12.1485	1.53868	-4.55612	-0.034822	-0.0455911	1.56226	25.1164	-18.9432	-0.14103	0	0	0.00989701
721	0	-10.6939	0	0	-13.4901	1.68008	37.3016	-0.129432	-0.0244058	-0.0520835	-11.7819	-3.14563e-15	-2.37575	0	0	0.00774024	-2.8188	7.17473	1.30054	415.902	401.886	651.205	368.238	368.238	368.238	-18.3335	-66.7773	-7.38046	450.963	364.391	170.713	188.748	188.748	188.748	-68.0351	3.9397	18.245	11.8984	1.49567	-4.70707	-0.0868862	-0.0513749	1.57555	36.2713	-20.253	-0.0913815	0	0	0.0161907
722	0	-10.379	0	0	-13.0887	1.67797	37.2937	-0.12967	-0.0249849	-0.0534954	-11.7451	1.6389e-15	-2.40168	0	0	0.00770565	-2.7709	7.46264	1.56721	413.661	401.649	650.555	368.198	368.198	368.198	-18.1704	-66.7034	-7.43572	445.426	364.548	170.319	188.748	188.748	188.748	-67.9254	3.79191	18.1521	11.6354	1.45555	-4.85696	-0.167559	-0.0789372	1.57257	54.219	-25.6616	-0.0200091	0	0	0.0257887
723	0	-10.064	0	0	-12.6836	1.66956	37.2622	-0.130059	-0.0253652	-0.0545378	-11.7215	-4.5995e-15	-2.40392	0	0	0.00759832	-2.72318	7.74174	1.81345	411.467	401.407	649.887	368.198	368.198	368.198	-18.0071	-66.6213	-7.49308	439.874	364.71	169.922	188.748	188.748	188.748	-67.8074	3.64129	18.0604	11.3663	1.41367	-4.98662	-0.228267	-0.0969346	1.57223	68.6822	-31.244	0.0531376	0	0	0.0336027
724	0	-9.75177	0	0	-12.2775	1.65287	37.1995	-0.130678	-0.0248681	-0.054207	-11.717	-2.22045e-16	-2.3171	0	0	0.00747197	-2.67457	8.0093	2.02545	409.3	401.159	649.204	368.239	368.239	368.239	-17.8444	-66.5299	-7.55034	434.302	364.875	169.525	188.748	188.748	188.748	-67.6804	3.48987	17.9694	11.0964	1.36768	-5.08254	-0.218728	-0.0730161	1.59041	68.3753	-32.1856	0.104915	0	0	0.0344326
725	0	-9.44341	0	0	-11.8727	1.6289	37.1094	-0.131401	-0.023555	-0.0526096	-11.7204	-8.98752e-16	-2.14279	0	0	0.00737482	-2.63028	8.26689	2.20873	407.166	400.9	648.514	368.322	368.322	368.322	-17.6826	-66.4279	-7.60595	428.714	365.043	169.128	188.748	188.748	188.748	-67.5431	3.33889	17.8786	10.8228	1.32298	-5.14998	-0.140716	-0.000207777	1.63785	53.1529	-26.0492	0.140449	0	0	0.0286845
726	0	-9.13833	0	0	-11.4714	1.60154	37.0062	-0.132131	-0.0221077	-0.0507518	-11.7275	-1.90324e-15	-1.94069	0	0	0.00731202	-2.60257	8.52003	2.3876	405.094	400.633	647.835	368.455	368.455	368.455	-17.5214	-66.3142	-7.65927	423.12	365.216	168.73	188.748	188.748	188.748	-67.3945	3.18851	17.7873	10.5319	1.2939	-5.2122	-0.0499333	0.0800708	1.68682	34.3243	-16.5169	0.19857	0	0	0.0207926
727	0	-8.8358	0	0	-11.0751	1.57511	36.9063	-0.132775	-0.0216612	-0.0501369	-11.732	-4.65236e-15	-1.81733	0	0	0.00721723	-2.60434	8.775	2.58987	403.117	400.355	647.182	368.645	368.645	368.644	-17.3598	-66.1875	-7.70982	417.53	365.397	168.331	188.748	188.748	188.748	-67.233	3.03844	17.6947	10.2101	1.29583	-5.29586	-0.0228107	0.100863	1.69383	28.4594	-11.9981	0.320254	0	0	0.0192899
728	0	-8.53696	0	0	-10.6861	1.55118	36.8156	-0.133346	-0.0231438	-0.0521701	-11.7315	1.23711e-15	-1.8646	0	0	0.00699617	-2.63856	9.03429	2.82484	401.242	400.065	646.564	368.877	368.877	368.877	-17.1972	-66.0467	-7.75616	411.949	365.586	167.93	188.748	188.748	188.748	-67.0576	2.88931	17.5994	9.85845	1.33287	-5.40982	-0.133995	-0.00176906	1.62644	52.8968	-23.0205	0.569425	0	0	0.0374164
729	0	-8.24634	0	0	-10.3076	1.52566	36.7187	-0.133964	-0.0264655	-0.0565841	-11.7259	-2.50444e-15	-2.08391	0	0	0.00658251	-2.68959	9.29254	3.06319	399.429	399.76	645.968	369.11	369.11	369.11	-17.0338	-65.8907	-7.79443	406.368	365.777	167.534	188.748	188.748	188.748	-66.8676	2.74422	17.4997	9.50387	1.38688	-5.52582	-0.361273	-0.19597	1.50729	104.384	-47.9151	0.953086	0	0	0.0704592
730	0	-7.97071	0	0	-9.94425	1.49038	36.5842	-0.134682	-0.028482	-0.0592156	-11.7032	-3.81177e-15	-2.1903	0	0	0.00602759	-2.73083	9.53902	3.24753	397.6	399.429	645.372	369.283	369.283	369.283	-16.8709	-65.7185	-7.81876	400.77	365.961	167.154	188.748	188.748	188.748	-66.6626	2.6086	17.3935	9.18874	1.42581	-5.58865	-0.481159	-0.28879	1.46417	132.231	-59.388	1.26434	0	0	0.0777824
731	0	-7.71471	0	0	-9.6001	1.44102	36.3952	-0.135382	-0.0283546	-0.058897	-11.64	2.31032e-15	-2.11404	0	0	0.00542493	-2.75005	9.76824	3.34642	395.712	399.068	644.771	369.37	369.37	369.37	-16.7097	-65.5286	-7.82445	395.142	366.131	166.799	188.748	188.748	188.748	-66.4417	2.48666	17.2794	8.93372	1.43421	-5.56806	-0.434612	-0.238587	1.52046	123.78	-53.3714	1.39403	0	0	0.0599383
732	0	-7.47937	0	0	-9.27805	1.3799	36.16	-0.135892	-0.0272074	-0.0573785	-11.5168	-1.56621e-15	-1.96836	0	0	0.00483356	-2.7563	9.98354	3.3738	393.781	398.674	644.18	369.39	369.39	369.39	-16.5498	-65.3187	-7.80966	389.488	366.286	166.469	188.748	188.748	188.748	-66.2026	2.37956	17.1562	8.72756	1.4221	-5.47743	-0.308828	-0.120993	1.61455	99.7612	-41.2187	1.41784	0	0	0.0406705
733	0	-7.26414	0	0	-8.98023	1.31258	35.8992	-0.136213	-0.0261846	-0.0563773	-11.3392	2.43192e-15	-1.86732	0	0	0.00424961	-2.76883	10.1926	3.36703	391.858	398.25	643.627	369.374	369.374	369.374	-16.3904	-65.0857	-7.77438	383.817	366.428	166.163	188.748	188.748	188.748	-65.9421	2.28642	17.0236	8.54565	1.41214	-5.35248	-0.195747	-0.0166313	1.68999	80.4175	-31.484	1.43618	0	0	0.0304518
734	0	-7.06897	0	0	-8.70876	1.2441	35.632	-0.13635	-0.0257542	-0.0566382	-11.1184	1.35341e-15	-1.86202	0	0	0.00364219	-2.80448	10.4021	3.36062	389.988	397.797	643.133	369.343	369.343	369.343	-16.2306	-64.8262	-7.71917	378.136	366.557	165.877	188.748	188.748	188.748	-65.6565	2.206	16.8811	8.36868	1.42438	-5.22605	-0.130371	0.0147123	1.72424	71.9603	-28.3868	1.47318	0	0	0.0278578
735	0	-6.89488	0	0	-8.466	1.17768	35.3712	-0.136342	-0.0254902	-0.0576922	-10.8675	-1.57017e-15	-1.92009	0	0	0.00301424	-2.86764	10.6161	3.37548	388.204	397.318	642.707	369.307	369.307	369.307	-16.0702	-64.5365	-7.64467	372.446	366.676	165.609	188.748	188.748	188.748	-65.3418	2.13732	16.7294	8.18754	1.4653	-5.11842	-0.0943636	-0.0487037	1.72045	68.4184	-32.7693	1.4841	0	0	0.0283108
736	0	-6.74351	0	0	-8.25443	1.11538	35.1249	-0.136264	-0.0254342	-0.0595883	-10.6007	1.66005e-15	-2.05186	0	0	0.00235302	-2.94609	10.8366	3.42128	386.521	396.81	642.339	369.278	369.278	369.278	-15.9098	-64.2123	-7.55204	366.744	366.785	165.36	188.748	188.748	188.748	-64.9938	2.07935	16.5695	7.99968	1.52382	-5.04016	-0.0885276	-0.175586	1.69456	69.9563	-41.5604	1.45081	0	0	0.030419
737	0	-6.61698	0	0	-8.07657	1.05822	34.8977	-0.136194	-0.0255108	-0.0622957	-10.3304	1.56489e-15	-2.2522	0	0	0.00166892	-3.01708	11.0635	3.49764	384.947	396.275	642.004	369.273	369.273	369.273	-15.7508	-63.8495	-7.443	361.025	366.883	165.132	188.748	188.748	188.748	-64.6083	2.03105	16.4037	7.80668	1.57745	-4.99291	-0.106463	-0.282338	1.67212	75.9171	-45.668	1.3589	0	0	0.0322317
738	0	-6.51767	0	0	-7.935	1.00639	34.6905	-0.136191	-0.0253014	-0.0650368	-10.0663	4.86383e-15	-2.47774	0	0	0.0010013	-3.06106	11.2947	3.59758	383.481	395.71	641.685	369.303	369.303	369.303	-15.5955	-63.4437	-7.31978	355.278	366.97	164.926	188.748	188.748	188.748	-64.1809	1.99145	16.2353	7.61348	1.60611	-4.97162	-0.110801	-0.322825	1.67307	77.9803	-41.3187	1.13767	0	0	0.0306825
739	0	-6.44752	0	0	-7.8319	0.960477	34.506	-0.136284	-0.0244883	-0.0673228	-9.81581	7.61296e-16	-2.68827	0	0	0.000387849	-3.06954	11.5279	3.71754	382.133	395.118	641.375	369.377	369.377	369.377	-15.4469	-62.9907	-7.18563	349.496	367.048	164.747	188.748	188.748	188.748	-63.7075	1.95906	16.0684	7.42321	1.60104	-4.9737	-0.0816705	-0.299598	1.70552	71.5473	-30.3507	0.752058	0	0	0.0260716
740	0	-6.40759	0	0	-7.76879	0.922125	34.3513	-0.13648	-0.0234599	-0.0694839	-9.58266	-1.60718e-15	-2.90583	0	0	-0.000161175	-3.04386	11.7616	3.8623	380.927	394.503	641.078	369.505	369.505	369.505	-15.3081	-62.4861	-7.04485	343.675	367.118	164.599	188.748	188.748	188.748	-63.1837	1.93162	15.908	7.23324	1.56416	-5.00402	-0.0437363	-0.257843	1.74319	62.0774	-19.4389	0.258697	0	0	0.0216384
741	0	-6.39843	0	0	-7.74683	0.893199	34.2343	-0.136826	-0.0226157	-0.0719691	-9.37228	8.45884e-16	-3.1511	0	0	-0.000640191	-2.98833	11.9939	4.03833	379.892	393.87	640.802	369.698	369.698	369.698	-15.1826	-61.9261	-6.90212	337.81	367.184	164.483	188.748	188.748	188.748	-62.6055	1.90666	15.7594	7.04043	1.50049	-5.06873	-0.0233998	-0.228326	1.76325	55.4262	-11.8138	-0.26578	0	0	0.0189648
742	0	-6.42091	0	0	-7.76719	0.874822	34.1597	-0.137293	-0.0219256	-0.0745365	-9.17856	-1.35341e-15	-3.40416	0	0	-0.00105546	-2.9056	12.2216	4.24679	379.053	393.226	640.55	369.954	369.954	369.954	-15.0745	-61.3065	-6.76162	331.899	367.247	164.407	188.748	188.748	188.748	-61.9689	1.88226	15.6283	6.84736	1.41283	-5.16886	-0.0143836	-0.20688	1.77115	49.5214	-5.46859	-0.810118	0	0	0.0166642
743	0	-6.47611	0	0	-7.83126	0.86735	34.1294	-0.137845	-0.021645	-0.0773558	-8.99017	-1.01506e-15	-3.67483	0	0	-0.00143731	-2.79656	12.4395	4.48344	378.432	392.578	640.325	370.262	370.262	370.262	-14.988	-60.6237	-6.6267	325.938	367.309	164.376	188.748	188.748	188.748	-61.2704	1.85728	15.5199	6.66151	1.30161	-5.30024	-0.0284457	-0.199524	1.76565	47.1219	-1.26577	-1.32767	0	0	0.0148785
744	0	-6.56589	0	0	-7.94109	0.870034	34.1403	-0.138447	-0.0216546	-0.0801866	-8.79201	2.70683e-15	-3.94275	0	0	-0.0018186	-2.6604	12.6411	4.73692	378.042	391.934	640.126	370.601	370.601	370.601	-14.9278	-59.8735	-6.49915	319.923	367.372	164.398	188.748	188.748	188.748	-60.5061	1.83176	15.4392	6.49501	1.16451	-5.45173	-0.0558084	-0.189178	1.75905	46.2983	2.84702	-1.8235	0	0	0.0130151
745	0	-6.69306	0	0	-8.09958	0.881212	34.1857	-0.139082	-0.0219196	-0.0826988	-8.57002	-3.38354e-15	-4.20176	0	0	-0.002225	-2.49715	12.8182	4.99102	377.894	391.302	639.953	370.952	370.952	370.952	-14.8987	-59.0518	-6.37919	313.852	367.434	164.48	188.748	188.748	188.748	-59.672	1.80693	15.3905	6.3617	0.999475	-5.60727	-0.0837635	-0.162525	1.76154	44.8344	8.17866	-2.31636	0	0	0.0110058
746	0	-6.86126	0	0	-8.31069	0.89889	34.2573	-0.139716	-0.0220269	-0.084236	-8.31085	-1.52259e-15	-4.41633	0	0	-0.00265248	-2.30977	12.962	5.22936	377.999	390.69	639.808	371.298	371.298	371.298	-14.9052	-58.1534	-6.26542	307.722	367.493	164.632	188.748	188.748	188.748	-58.7636	1.78498	15.3774	6.27344	0.807076	-5.75018	-0.0822605	-0.116423	1.77871	36.1342	15.2322	-2.866	0	0	0.00918566
747	0	-7.07461	0	0	-8.57933	0.921956	34.3507	-0.140426	-0.0216645	-0.084078	-8.01703	-5.24448e-15	-4.56535	0	0	-0.00307665	-2.10368	13.065	5.4438	378.381	390.111	639.696	371.633	371.633	371.634	-14.9515	-57.1726	-6.15545	301.536	367.55	164.857	188.748	188.748	188.748	-57.7753	1.76844	15.4027	6.23553	0.59123	-5.87162	-0.0191707	-0.0597745	1.81326	12.5393	23.1843	-3.54328	0	0	0.00989055
748	0	-7.3371	0	0	-8.91123	0.951463	34.4697	-0.141187	-0.0212597	-0.0827992	-7.68643	4.56778e-15	-4.69914	0	0	-0.00346053	-1.88433	13.1227	5.64183	379.082	389.575	639.614	371.972	371.971	371.972	-15.0414	-56.1023	-6.04653	295.305	367.601	165.157	188.748	188.748	188.748	-56.7007	1.75954	15.4691	6.2431	0.357834	-5.97811	0.0808384	-0.00973822	1.84879	-20.3826	29.7498	-4.2676	0	0	0.0155438
749	0	-7.65323	0	0	-9.31361	0.989706	34.6235	-0.142043	-0.0220085	-0.0818728	-7.32839	5.0753e-16	-4.94125	0	0	-0.00377437	-1.65491	13.1323	5.83962	380.153	389.1	639.558	372.334	372.334	372.334	-15.1786	-54.9348	-5.93497	289.042	367.647	165.531	188.748	188.748	188.748	-55.532	1.76098	15.579	6.28635	0.111649	-6.08509	0.150603	0.0175662	1.86335	-47.0016	32.3186	-4.8614	0	0	0.0237257
750	0	-8.02952	0	0	-9.79592	1.03767	34.8156	-0.142895	-0.0244313	-0.0822359	-6.94319	1.69177e-15	-5.34749	0	0	-0.00402149	-1.41587	13.0896	6.04501	381.635	388.697	639.518	372.731	372.731	372.731	-15.368	-53.661	-5.81517	282.761	367.679	165.979	188.748	188.748	188.748	-54.2612	1.77719	15.7352	6.36188	-0.146276	-6.19985	0.154407	0.0291723	1.85768	-58.9513	31.9561	-5.20941	0	0	0.0310799
751	0	-8.4753	0	0	-10.3701	1.09356	35.0383	-0.143815	-0.0281655	-0.08327	-6.55468	1.35341e-15	-5.88354	0	0	-0.00427023	-1.1671	12.9871	6.24879	383.543	388.378	639.488	373.16	373.16	373.16	-15.6151	-52.2712	-5.67924	276.468	367.686	166.506	188.748	188.748	188.748	-52.8794	1.81461	15.9406	6.47576	-0.417371	-6.31261	0.12737	0.0395759	1.85087	-64.3902	31.0851	-5.36342	0	0	0.0384787
752	0	-9.00179	0	0	-11.0498	1.15409	35.2781	-0.144949	-0.0321797	-0.0838574	-6.20467	-3.72189e-15	-6.44407	0	0	-0.00466455	-0.90961	12.8162	6.43481	385.881	388.153	639.461	373.619	373.619	373.619	-15.926	-50.7545	-5.51793	270.167	367.65	167.119	188.748	188.748	188.748	-51.3768	1.88048	16.1987	6.63639	-0.702485	-6.40651	0.138008	0.0609609	1.85359	-78.8955	32.1155	-5.47467	0	0	0.0529587
753	0	-9.62033	0	0	-11.8495	1.21688	35.5253	-0.146322	-0.0368176	-0.0847693	-5.93833	2.36848e-15	-7.04294	0	0	-0.00531717	-0.645045	12.5709	6.59562	388.658	388.032	639.433	374.112	374.112	374.112	-16.3059	-49.0995	-5.32195	263.866	367.551	167.829	188.748	188.748	188.748	-49.7435	1.98138	16.5127	6.84715	-1.00048	-6.47332	0.156127	0.0633255	1.84308	-94.2185	29.9331	-5.39704	0	0	0.0704273
754	0	-10.3418	0	0	-12.783	1.27969	35.7711	-0.148045	-0.0423542	-0.0868388	-5.82374	0	-7.67785	0	0	-0.006403	-0.372302	12.2467	6.72704	391.883	388.021	639.396	374.64	374.64	374.64	-16.7588	-47.2954	-5.08205	257.571	367.371	168.65	188.748	188.748	188.748	-47.9695	2.12288	16.8859	7.11208	-1.31277	-6.50847	0.155139	0.050059	1.81288	-103.063	24.9371	-4.98295	0	0	0.0864635
755	0	-11.1762	0	0	-13.8626	1.33951	36.0037	-0.150302	-0.0480035	-0.0895585	-5.94693	3.04518e-15	-8.23773	0	0	-0.0082507	-0.0881636	11.8399	6.82256	395.553	388.128	639.34	375.193	375.193	375.193	-17.2864	-45.3326	-4.78952	251.291	367.089	169.602	188.748	188.748	188.748	-46.0465	2.30893	17.3205	7.43916	-1.64402	-6.50523	0.17182	0.0418882	1.78805	-113.76	20.55	-4.26799	0	0	0.107346
756	0	-12.1304	0	0	-15.0966	1.39354	36.2126	-0.153276	-0.0534721	-0.0930331	-6.39964	2.36848e-15	-8.65147	0	0	-0.011262	0.210207	11.3493	6.88147	399.667	388.357	639.256	375.768	375.768	375.768	-17.887	-43.205	-4.43712	245.039	366.689	170.715	188.748	188.748	188.748	-43.9689	2.54076	17.8167	7.83222	-1.99914	-6.46212	0.209581	0.0388074	1.77467	-126.983	16.4265	-3.21903	0	0	0.133902
757	0	-13.2069	0	0	-16.4875	1.43923	36.3884	-0.15691	-0.0587282	-0.097952	-7.24899	3.38354e-15	-8.86943	0	0	-0.0158146	0.525241	10.7759	6.90985	404.223	388.713	639.139	376.37	376.37	376.37	-18.554	-40.9111	-4.01969	238.835	366.161	172.025	188.748	188.748	188.748	-41.7354	2.81643	18.3721	8.2888	-2.38205	-6.38345	0.229022	0.0323699	1.76216	-133.277	10.423	-1.71651	0	0	0.154354
758	0	-14.4032	0	0	-18.0295	1.47291	36.5174	-0.161172	-0.0632115	-0.104067	-8.55618	3.38354e-15	-8.79475	0	0	-0.0222277	0.858863	10.1221	6.91208	409.209	389.195	638.986	377.01	377.01	377.01	-19.2752	-38.4565	-3.53495	232.708	365.505	173.577	188.748	188.748	188.748	-39.3505	3.13018	18.9797	8.80649	-2.79355	-6.27086	0.235211	0.0408606	1.75795	-133.382	5.00703	0.191398	0	0	0.167648
759	0	-15.7107	0	0	-19.7066	1.48958	36.5811	-0.166202	-0.0659964	-0.11047	-10.3817	-1.86095e-15	-8.3073	0	0	-0.0306167	1.21017	9.39105	6.89164	414.605	389.802	638.799	377.699	377.699	377.699	-20.0312	-35.8553	-2.98464	226.7	364.733	175.422	188.748	188.748	188.748	-36.8265	3.47195	19.6266	9.38438	-3.22368	-6.12476	0.256979	0.0707812	1.76562	-134.122	1.29366	2.32847	0	0	0.181344
760	0	-17.1136	0	0	-21.491	1.48415	36.5604	-0.172208	-0.066265	-0.115863	-12.7624	2.89715e-15	-7.31638	0	0	-0.0406691	1.57439	8.58834	6.85895	420.391	390.531	638.589	378.45	378.45	378.45	-20.7953	-33.1321	-2.37519	220.872	363.87	177.611	188.748	188.748	188.748	-34.1845	3.82782	20.2934	10.021	-3.64673	-5.95538	0.325846	0.124972	1.77918	-143.918	0.494581	4.56567	0	0	0.20851
761	0	-18.5883	0	0	-23.3432	1.45272	36.4401	-0.179086	-0.0638035	-0.119518	-15.659	2.36848e-15	-5.81868	0	0	-0.0514533	1.94304	7.72305	6.83852	426.558	391.376	638.376	379.267	379.267	379.267	-21.5353	-30.3227	-1.71705	215.308	362.96	180.185	188.748	188.748	188.748	-31.4556	4.18214	20.954	10.7121	-4.02374	-5.79375	0.440867	0.186586	1.78932	-164.828	2.40163	6.91063	0	0	0.253218
762	0	-20.1037	0	0	-25.2138	1.39277	36.2096	-0.186489	-0.0588183	-0.120912	-18.9605	1.35341e-15	-3.88141	0	0	-0.0615352	2.30563	6.80754	6.86907	433.109	392.33	638.179	380.141	380.141	380.141	-22.2145	-27.4736	-1.02335	210.116	362.062	183.167	188.748	188.748	188.748	-28.6814	4.52065	21.5761	11.4464	-4.31743	-5.6928	0.578189	0.248775	1.79386	-194.977	9.32235	9.37654	0	0	0.313741
763	0	-21.6246	0	0	-27.046	1.30218	35.8587	-0.192312	-0.0526086	-0.121592	-22.3618	4.06024e-15	-1.69674	0	0	-0.0687605	2.65017	5.85502	6.99276	440.049	393.387	638.029	381.047	381.047	381.047	-22.7948	-24.6407	-0.308859	205.423	361.241	186.554	188.748	188.748	188.748	-25.9132	4.83257	22.1231	12.2066	-4.50627	-5.71043	0.590507	0.292476	1.77427	-201.944	19.3214	11.9348	0	0	0.338099
764	0	-23.1171	0	0	-28.778	1.17485	35.36	-0.194134	-0.0462546	-0.123045	-25.5245	2.70683e-15	0.526572	0	0	-0.0708777	2.96626	4.8724	7.21512	447.331	394.529	637.958	381.929	381.929	381.929	-23.2366	-21.8859	0.406452	201.355	360.569	190.321	188.748	188.748	188.748	-23.2078	5.10696	22.5553	12.99	-4.59198	-5.85228	0.304097	0.238323	1.6948	-146.108	17.5142	14.3103	0	0	0.25832
765	0	-24.5554	0	0	-30.3465	0.998672	34.6595	-0.193234	-0.039054	-0.12272	-28.4685	2.70683e-15	2.67885	0	0	-0.0668867	3.25741	3.85383	7.46182	454.811	395.728	637.987	382.709	382.709	382.709	-23.5002	-19.2729	1.09119	198.021	360.118	194.422	188.748	188.748	188.748	-20.6228	5.32554	22.8325	13.8306	-4.61235	-6.0083	-0.161243	0.103345	1.58087	-53.7154	2.7947	16	0	0	0.104379
766	0	-25.9179	0	0	-31.695	0.763354	33.7047	-0.196113	-0.0296996	-0.114628	-31.701	-2.70683e-15	4.65209	0	0	-0.0575744	3.5399	2.78785	7.61599	462.293	396.947	638.12	383.32	383.32	383.32	-23.5537	-16.8629	1.70786	195.515	359.954	198.788	188.748	188.748	188.748	-18.2139	5.46771	22.92	14.7802	-4.62097	-6.0084	-0.316437	0.071788	1.52688	-34.1573	1.49709	16.604	0	0	0.0703248
767	0	-27.1755	0	0	-32.785	0.472465	32.4937	-0.203501	-0.020175	-0.0994894	-35.1485	-2.70683e-15	6.03247	0	0	-0.0438537	3.81867	1.67502	7.63378	469.675	398.156	638.367	383.736	383.736	383.736	-23.3833	-14.7118	2.23379	193.944	360.122	203.318	188.748	188.748	188.748	-16.0367	5.5317	22.7975	15.8548	-4.63279	-5.79648	-0.126945	0.147105	1.5276	-91.6141	13.2952	16.7686	0	0	0.202711
768	0	-28.2908	0	0	-33.5969	0.141216	31.073	-0.210985	-0.0133626	-0.0821864	-38.217	0	6.38468	0	0	-0.0274949	4.08284	0.528644	7.55917	476.968	399.342	638.752	383.958	383.958	383.958	-22.9954	-12.8669	2.66921	193.423	360.634	207.886	188.748	188.748	188.748	-14.1452	5.53979	22.4617	17.0289	-4.62912	-5.4497	0.0647251	0.182212	1.5081	-147.03	16.2137	17.4257	0	0	0.352899
769	0	-29.2269	0	0	-34.126	-0.213396	29.5027	-0.216141	-0.0105703	-0.0652343	-40.5043	8.12049e-15	5.53357	0	0	-0.0112053	4.32465	-0.63809	7.44194	484.195	400.493	639.298	383.979	383.979	383.979	-22.4109	-11.3646	3.02597	194.053	361.476	212.368	188.748	188.748	188.748	-12.5847	5.52258	21.9251	18.2733	-4.60697	-5.05011	0.12108	0.136818	1.45453	-170.084	5.1642	18.8374	0	0	0.435382
770	0	-29.9528	0	0	-34.3779	-0.576523	27.8416	-0.219155	-0.0117938	-0.0485982	-41.898	5.41366e-15	3.54724	0	0	0.00275104	4.54848	-1.81804	7.29606	491.341	401.595	640.009	383.785	383.785	383.785	-21.6626	-10.229	3.31782	195.907	362.603	216.649	188.748	188.748	188.748	-11.3874	5.5064	21.2147	19.575	-4.59104	-4.62109	0.100567	0.0489593	1.38788	-175.404	-14.27	20.9173	0	0	0.472243
771	0	-30.4453	0	0	-34.3679	-0.934433	26.152	-0.220215	-0.0165889	-0.0322541	-42.3511	5.41366e-15	0.624968	0	0	0.0132279	4.76612	-3.008	7.11317	498.365	402.628	640.88	383.37	383.37	383.37	-20.7944	-9.47162	3.55852	199.029	363.946	220.633	188.748	188.748	188.748	-10.5708	5.51086	20.3707	20.9325	-4.61381	-4.15049	0.116139	-0.0192848	1.34062	-186.688	-33.3067	23.5556	0	0	0.520436
772	0	-30.6895	0	0	-34.1185	-1.27346	24.5043	-0.219259	-0.0240389	-0.0162525	-41.8613	-2.70683e-15	-2.91665	0	0	0.0203849	4.98565	-4.20408	6.89462	505.245	403.58	641.905	382.741	382.741	382.741	-19.8591	-9.09192	3.76207	203.444	365.416	224.238	188.748	188.748	188.748	-10.1388	5.54976	19.4438	22.3398	-4.69287	-3.64272	0.259289	-0.0126411	1.33043	-221.489	-43.336	26.6732	0	0	0.630673
773	0	-30.6811	0	0	-33.6571	-1.58014	22.9749	-0.214697	-0.0330942	-0.00225522	-40.3375	2.70683e-15	-6.69133	0	0	0.0252122	5.20065	-5.39845	6.6749	512.005	404.44	643.096	381.916	381.916	381.916	-18.9148	-9.07852	3.94144	209.153	366.908	227.399	188.748	188.748	188.748	-10.0828	5.63147	18.4909	23.7736	-4.81958	-3.15619	0.463602	0.0433997	1.34721	-263.575	-45.8329	29.8784	0	0	0.757349
774	0	-30.4292	0	0	-33.0146	-1.8433	21.6337	-0.20529	-0.0427457	0.00817736	-37.7724	-5.41366e-15	-10.3022	0	0	0.028798	5.39492	-6.5817	6.50225	518.685	405.2	644.474	380.912	380.912	380.912	-18.0187	-9.41025	4.10314	216.133	368.32	230.066	188.748	188.748	188.748	-10.3827	5.75543	17.5685	25.1999	-4.97242	-2.77091	0.5439	0.0505805	1.36074	-274.654	-53.2602	32.7268	0	0	0.782181
775	0	-29.9583	0	0	-32.2249	-2.05573	20.5323	-0.192392	-0.0514492	0.0152921	-34.4496	0	-13.34	0	0	0.0321711	5.55884	-7.74798	6.39765	525.294	405.851	646.05	379.753	379.753	379.753	-17.2215	-10.0575	4.24339	224.331	369.554	232.209	188.748	188.748	188.748	-11.0082	5.91017	16.7284	26.594	-5.14134	-2.51954	0.55008	0.0252387	1.36966	-267.625	-61.1018	34.7517	0	0	0.744802
776	0	-29.3048	0	0	-31.3248	-2.21384	19.7019	-0.176781	-0.0582016	0.0188355	-30.6264	1.35341e-15	-15.5195	0	0	0.0354176	5.69209	-8.89432	6.35571	531.81	406.381	647.818	378.476	378.476	378.476	-16.5636	-10.9844	4.35095	233.671	370.532	233.814	188.748	188.748	188.748	-11.9224	6.07798	16.0126	27.9418	-5.32819	-2.38788	0.427606	-0.0572624	1.37431	-231.923	-74.0592	35.7172	0	0	0.62002
777	0	-28.5128	0	0	-30.3527	-2.31775	19.1513	-0.160481	-0.0620211	0.0197029	-26.6895	-1.35341e-15	-16.6417	0	0	0.0382703	5.80649	-10.0211	6.34128	538.177	406.778	649.748	377.137	377.137	377.137	-16.0718	-12.1511	4.41	244.059	371.197	234.883	188.748	188.748	188.748	-13.0845	6.23861	15.4509	29.2433	-5.5426	-2.3105	0.309935	-0.12423	1.39384	-195.044	-82.831	35.6244	0	0	0.493538
778	0	-27.6286	0	0	-29.3459	-2.37035	18.8711	-0.145095	-0.0624111	0.0184288	-22.9788	5.75201e-15	-16.6325	0	0	0.0401138	5.91444	-11.1279	6.31797	544.338	407.032	651.806	375.809	375.809	375.809	-15.7576	-13.5171	4.40536	255.391	371.518	235.425	188.748	188.748	188.748	-14.4528	6.37449	15.0588	30.4995	-5.78326	-2.22135	0.25748	-0.145969	1.42989	-168.594	-85.145	34.5616	0	0	0.399443
779	0	-26.6952	0	0	-28.3376	-2.37676	18.8369	-0.131757	-0.0593972	0.0153499	-19.7608	3.38354e-16	-15.5374	0	0	0.0403425	6.02023	-12.2117	6.26794	550.258	407.134	653.967	374.568	374.568	374.568	-15.6174	-15.044	4.326	267.567	371.491	235.458	188.748	188.748	188.748	-15.9886	6.47354	14.8369	31.7028	-6.03162	-2.08901	0.283081	-0.121385	1.4725	-155.085	-81.5622	32.6459	0	0	0.343628
780	0	-25.7494	0	0	-27.3549	-2.34391	19.0121	-0.121451	-0.0532632	0.0108616	-17.2427	2.87601e-15	-13.4878	0	0	0.0386697	6.1187	-13.2656	6.19465	555.927	407.08	656.214	373.473	373.473	373.473	-15.633	-16.6986	4.16675	280.493	371.14	235.004	188.748	188.748	188.748	-17.6573	6.5298	14.7717	32.8353	-6.25879	-1.92101	0.349879	-0.0744136	1.50521	-148.476	-75.1127	30.0114	0	0	0.307828
781	0	-24.8198	0	0	-26.4169	-2.28018	19.3508	-0.11456	-0.0446975	0.00492348	-15.5155	-3.38354e-15	-10.7019	0	0	0.0351929	6.19936	-14.281	6.11289	561.348	406.869	658.539	372.56	372.56	372.56	-15.7746	-18.4543	3.92886	294.087	370.512	234.088	188.748	188.748	188.748	-19.4313	6.54285	14.8368	33.8757	-6.43495	-1.74678	0.409233	-0.0228432	1.52246	-140.395	-66.9392	26.7729	0	0	0.270903
782	0	-23.9262	0	0	-25.5339	-2.19514	19.8006	-0.111289	-0.0344851	-0.00184992	-14.5885	-1.69177e-15	-7.43942	0	0	0.0305015	6.25123	-15.249	6.03557	566.519	406.498	660.932	371.841	371.841	371.841	-16.0032	-20.2928	3.61928	308.286	369.675	232.74	188.748	188.748	188.748	-21.2903	6.51625	14.9963	34.8065	-6.53469	-1.59689	0.442057	0.0205538	1.52517	-129.272	-57.799	23.2193	0	0	0.23016
783	0	-23.0804	0	0	-24.7086	-2.09877	20.3071	-0.111488	-0.0235492	-0.0092097	-14.3805	-2.70683e-15	-3.98722	0	0	0.0255146	6.26609	-16.162	5.96794	571.431	405.966	663.38	371.31	371.31	371.31	-16.2749	-22.2031	3.2503	323.042	368.711	230.994	188.748	188.748	188.748	-23.2213	6.45662	15.2077	35.6178	-6.53925	-1.49257	0.446136	0.0502243	1.50628	-115.965	-47.8128	19.5249	0	0	0.188557
784	0	-22.287	0	0	-23.9375	-2.0006	20.8197	-0.114423	-0.0128067	-0.0169898	-14.7108	-2.03012e-15	-0.625173	0	0	0.0211807	6.24013	-17.0136	5.90695	576.063	405.274	665.86	370.944	370.944	370.944	-16.5444	-24.181	2.8386	338.325	367.71	228.89	188.748	188.748	188.748	-25.2179	6.37265	15.4258	36.3089	-6.43946	-1.44231	0.422565	0.0670393	1.469	-100.888	-36.9742	15.8948	0	0	0.147623
785	0	-21.546	0	0	-23.2135	-1.90906	21.2946	-0.119396	-0.00316565	-0.0252615	-15.3795	6.76707e-16	2.38851	0	0	0.0182589	6.17399	-17.7991	5.84188	580.387	404.422	668.344	370.705	370.705	370.705	-16.7691	-26.2264	2.40383	354.118	366.759	226.474	188.748	188.748	188.748	-27.2777	6.27388	15.607	36.8879	-6.23632	-1.44106	0.373443	0.0703621	1.4239	-84.1264	-25.9816	12.4171	0	0	0.108405
786	0	-20.8544	0	0	-22.5283	-1.83094	21.6974	-0.125382	0.00469159	-0.0342527	-16.1533	3.38354e-15	4.84939	0	0	0.0170194	6.0729	-18.5155	5.75555	584.368	403.414	670.794	370.554	370.554	370.554	-16.9117	-28.3413	1.96713	370.409	365.942	223.796	188.748	188.748	188.748	-29.4012	6.16967	15.7117	37.3685	-5.94005	-1.46986	0.300886	0.0609239	1.38219	-64.864	-16.0364	9.09681	0	0	0.0718105
787	0	-20.2088	0	0	-21.8748	-1.77123	22.0037	-0.131598	0.0101357	-0.0442624	-16.839	-1.35341e-15	6.59744	0	0	0.0172555	5.94632	-19.1622	5.62515	587.968	402.253	673.168	370.46	370.46	370.46	-16.9431	-30.5274	1.54955	387.186	365.33	220.917	188.748	188.748	188.748	-31.5883	6.06821	15.7077	37.7683	-5.5668	-1.49632	0.20718	0.043336	1.35241	-41.7068	-8.46662	5.95183	0	0	0.0392839
788	0	-19.6067	0	0	-21.2491	-1.73318	22.1982	-0.137386	0.0128777	-0.0554551	-17.2837	-1.35341e-15	7.54603	0	0	0.0183191	5.80686	-19.7403	5.42402	591.146	400.945	675.421	370.409	370.409	370.409	-16.8431	-32.7842	1.17048	404.43	364.977	217.905	188.748	188.748	188.748	-33.8373	5.97578	15.5716	38.1066	-5.13422	-1.47836	0.115171	0.0281835	1.3371	-17.5238	-3.28579	2.93761	0	0	0.0141936
789	0	-19.048	0	0	-20.6511	-1.71827	22.2742	-0.142545	0.0129778	-0.0673207	-17.4138	0	7.68197	0	0	0.0193632	5.6665	-20.2524	5.12869	593.868	399.498	677.508	370.399	370.399	370.399	-16.6018	-35.1074	0.846668	422.108	364.921	214.835	188.748	188.748	188.748	-36.1432	5.89649	15.2902	38.4009	-4.65727	-1.37666	0.0847994	0.047593	1.33078	-3.59901	4.0047	0.0521077	0	0	-0.00216271
790	0	-18.5343	0	0	-20.0847	-1.72589	22.2354	-0.147019	0.0106321	-0.0795299	-17.2066	1.35341e-15	7.03953	0	0	0.0195759	5.52763	-20.6999	4.73449	596.125	397.924	679.404	370.417	370.417	370.417	-16.2197	-37.4885	0.591505	440.172	365.18	211.785	188.748	188.748	188.748	-38.4971	5.8327	14.8606	38.6594	-4.14272	-1.1819	0.157983	0.12497	1.33211	-8.5281	18.0778	-2.72089	0	0	-0.015077
791	0	-18.0691	0	0	-19.5572	-1.7532	22.0959	-0.15063	0.00597222	-0.0919688	-16.6622	-2.03012e-15	5.67451	0	0	0.0183915	5.37841	-21.0819	4.26246	597.938	396.237	681.109	370.427	370.427	370.427	-15.707	-39.9145	0.414088	458.564	365.75	208.832	188.748	188.748	188.748	-40.8862	5.78523	14.2903	38.8786	-3.58808	-0.926206	0.234324	0.194087	1.33639	-13.414	30.4731	-5.43719	0	0	-0.0281698
792	0	-17.6574	0	0	-19.0785	-1.79591	21.8772	-0.153205	-0.00101868	-0.105039	-15.8099	-4.06024e-15	3.65068	0	0	0.0156249	5.2067	-21.3985	3.73726	599.336	394.452	682.627	370.396	370.396	370.396	-15.0828	-42.3688	0.317864	477.207	366.611	206.048	188.748	188.748	188.748	-43.2949	5.75297	13.5966	39.0549	-2.99405	-0.643779	0.251142	0.210387	1.33623	-6.2046	35.8739	-8.16528	0	0	-0.0377083
793	0	-17.3057	0	0	-18.6595	-1.84931	21.6029	-0.155153	-0.00970249	-0.117693	-14.7536	-6.76707e-16	1.11043	0	0	0.0115747	5.0117	-21.6528	3.17128	600.341	392.586	683.95	370.304	370.304	370.304	-14.3735	-44.8317	0.29942	496.016	367.723	203.503	188.748	188.748	188.748	-45.705	5.73272	12.8054	39.1936	-2.37509	-0.343245	0.235926	0.176726	1.32837	6.11497	35.0817	-10.747	0	0	-0.0387492
794	0	-17.021	0	0	-18.3114	-1.90823	21.2989	-0.156634	-0.0196328	-0.129677	-13.5828	3.04518e-15	-1.80802	0	0	0.00681978	4.80254	-21.8505	2.57024	600.973	390.656	685.059	370.143	370.143	370.143	-13.6111	-47.2825	0.348653	514.897	369.031	201.255	188.748	188.748	188.748	-48.0978	5.71999	11.95	39.3051	-1.75722	-0.0168478	0.229406	0.133614	1.32813	15.5956	33.5415	-13.0724	0	0	-0.0354902
795	0	-16.8094	0	0	-18.044	-1.96736	20.9925	-0.157738	-0.0302453	-0.140385	-12.379	-8.45884e-16	-4.94404	0	0	0.00210861	4.58939	-21.9982	1.94268	601.259	388.681	685.94	369.918	369.918	369.918	-12.8312	-49.7	0.448823	533.758	370.465	199.351	188.748	188.748	188.748	-50.4549	5.7093	11.0691	39.3977	-1.16561	0.34079	0.246223	0.115827	1.34285	19.3884	34.9667	-15.0065	0	0	-0.0330762
796	0	-16.6753	0	0	-17.8649	-2.0214	20.7115	-0.158514	-0.0410946	-0.149834	-11.2104	3.38354e-15	-8.14172	0	0	-0.00180291	4.37693	-22.1024	1.30236	601.238	386.678	686.588	369.634	369.634	369.634	-12.0707	-52.0644	0.57751	552.507	371.949	197.826	188.748	188.748	188.748	-52.7592	5.69458	10.2046	39.4761	-0.61601	0.725096	0.2695	0.11494	1.36485	21.2998	36.8413	-16.524	0	0	-0.029937
797	0	-16.6217	0	0	-17.7795	-2.06545	20.4815	-0.158814	-0.0516493	-0.157855	-10.1128	-6.76707e-16	-11.2348	0	0	-0.00427689	4.16599	-22.1701	0.663855	600.951	384.665	687.01	369.297	369.297	369.297	-11.3654	-54.3576	0.707688	571.06	373.401	196.704	188.748	188.748	188.748	-54.9957	5.66938	9.39931	39.5445	-0.117312	1.12646	0.285557	0.118464	1.38751	24.197	36.9857	-17.5833	0	0	-0.0249177
798	0	-16.6493	0	0	-17.7906	-2.09525	20.3256	-0.158578	-0.0614678	-0.164359	-9.1143	-5.41366e-15	-14.0684	0	0	-0.00488075	3.95649	-22.2083	0.0391314	600.439	382.658	687.214	368.91	368.91	368.91	-10.7483	-56.564	0.80948	589.341	374.739	195.998	188.748	188.748	188.748	-57.1515	5.62726	8.69448	39.6087	0.324127	1.53547	0.306601	0.123558	1.40727	25.5864	35.5351	-18.1241	0	0	-0.0188334
799	0	-16.7562	0	0	-17.8979	-2.10694	20.2643	-0.157723	-0.0699342	-0.169187	-8.22604	5.41366e-15	-16.4802	0	0	-0.0034326	3.74769	-22.2241	-0.559887	599.745	380.671	687.214	368.47	368.47	368.47	-10.2473	-58.6709	0.852409	607.283	375.888	195.707	188.748	188.748	188.748	-59.2162	5.56225	8.12739	39.6743	0.702912	1.94017	0.347528	0.130525	1.42389	22.3553	33.6413	-18.1949	0	0	-0.0129153
800	0	-16.9374	0	0	-18.0987	-2.09685	20.3172	-0.156025	-0.0768681	-0.172718	-7.43481	1.35341e-15	-18.3641	0	0	-3.85906e-05	3.53755	-22.2228	-1.11783	598.917	378.718	687.029	367.975	367.975	367.975	-9.88426	-60.6683	0.807793	624.827	376.779	195.825	188.748	188.748	188.748	-61.1817	5.4693	7.72933	39.7438	1.01535	2.32178	0.402296	0.137763	1.43945	16.2177	31.4577	-17.806	0	0	-0.00781641
801	0	-17.1853	0	0	-18.3875	-2.06157	20.5018	-0.153171	-0.0822279	-0.175671	-6.71265	-1.35341e-15	-19.6462	0	0	0.00491741	3.32331	-22.2084	-1.61729	598.007	376.811	686.682	367.42	367.42	367.42	-9.67383	-62.549	0.650668	641.92	377.36	196.334	188.748	188.748	188.748	-63.0416	5.34461	7.52392	39.8166	1.26122	2.65727	0.449393	0.138456	1.46474	12.4615	27.9694	-17.0048	0	0	-0.00403099
802	0	-17.4899	0	0	-18.7572	-1.99844	20.831	-0.148957	-0.0860143	-0.178595	-6.03954	0	-20.2791	0	0	0.0107983	3.10386	-22.1842	-2.04419	597.062	374.96	686.193	366.82	366.82	366.82	-9.62332	-64.3081	0.361692	658.513	377.591	197.211	188.748	188.748	188.748	-64.7919	5.18579	7.52605	39.8901	1.44642	2.92822	0.47326	0.130165	1.50056	14.9414	22.7882	-15.7849	0	0	-0.00236877
803	0	-17.8402	0	0	-19.1989	-1.90593	21.3107	-0.143362	-0.0881536	-0.181751	-5.4138	5.41366e-15	-20.2321	0	0	0.0167814	2.8803	-22.1528	-2.39121	596.117	373.174	685.581	366.203	366.203	366.203	-9.7326	-65.9429	-0.0715348	674.552	377.449	198.426	188.748	188.748	188.748	-66.4296	4.99213	7.74127	39.9608	1.58162	3.12571	0.49189	0.138452	1.52446	20.2659	20.2629	-14.1529	0	0	-0.00332859
804	0	-18.2232	0	0	-19.7027	-1.78342	21.9412	-0.136797	-0.0883143	-0.18458	-4.87305	-2.70683e-15	-19.4756	0	0	0.0218815	2.65109	-22.1158	-2.65361	595.205	371.463	684.867	365.579	365.579	365.579	-9.99466	-67.4529	-0.653234	689.984	376.926	199.943	188.748	188.748	188.748	-67.9539	4.76489	8.16546	40.026	1.67674	3.24111	0.52443	0.168173	1.54007	23.5426	22.2488	-12.166	0	0	-0.00506894
805	0	-18.6247	0	0	-20.257	-1.63077	22.7189	-0.129136	-0.0870388	-0.188172	-4.39865	2.03012e-15	-18.0901	0	0	0.0253288	2.41159	-22.0726	-2.82617	594.352	369.835	684.075	364.945	364.945	364.945	-10.3963	-68.8397	-1.37835	704.756	376.032	201.721	188.748	188.748	188.748	-69.3655	4.50784	8.78486	40.0813	1.74096	3.26025	0.521499	0.169427	1.55349	35.7816	21.5742	-9.83754	0	0	-0.00668887
806	0	-19.0301	0	0	-20.8495	-1.44912	23.6327	-0.120573	-0.0843516	-0.192297	-3.99136	2.70683e-15	-16.1353	0	0	0.0264723	2.16257	-22.0228	-2.91135	593.575	368.297	683.22	364.309	364.309	364.309	-10.919	-70.1072	-2.23305	718.813	374.796	203.713	188.748	188.748	188.748	-70.6672	4.22691	9.57688	40.1245	1.78124	3.1797	0.489713	0.15152	1.56723	55.2655	20.3256	-7.21096	0	0	-0.00757069
807	0	-19.4251	0	0	-21.4666	-1.2411	24.6636	-0.111051	-0.0807818	-0.197406	-3.61342	-2.03012e-15	-13.7472	0	0	0.0251185	1.91043	-21.9663	-2.91991	592.878	366.858	682.308	363.694	363.694	363.694	-11.5398	-71.2612	-3.19543	732.096	373.258	205.871	188.748	188.748	188.748	-71.8638	3.92988	10.5111	40.1552	1.80345	3.00904	0.422315	0.119485	1.58307	84.2873	18.3804	-4.25748	0	0	-0.00717528
808	0	-19.7971	0	0	-22.0944	-1.01124	25.7827	-0.100726	-0.0764105	-0.202976	-3.23266	-1.35341e-15	-11.0445	0	0	0.0214578	1.66583	-21.9038	-2.8714	592.253	365.527	681.333	363.133	363.133	363.133	-12.2324	-72.3094	-4.23706	744.548	371.474	208.142	188.748	188.748	188.748	-72.9615	3.6256	11.5511	40.175	1.81316	2.77127	0.331626	0.0814032	1.6028	120.235	15.6511	-1.05323	0	0	-0.00485547
809	0	-20.136	0	0	-22.7186	-0.765785	26.9546	-0.0899518	-0.0713919	-0.208269	-2.82378	-3.72189e-15	-8.17114	0	0	0.016119	1.44105	-21.8361	-2.79047	591.68	364.31	680.288	362.672	362.672	362.672	-12.9683	-73.2606	-5.32477	756.114	369.508	210.471	188.748	188.748	188.748	-73.9677	3.32355	12.6559	40.1854	1.81655	2.49696	0.261176	0.0677601	1.62923	153.706	15.4974	2.24065	0	0	0.000200834
810	0	-20.4342	0	0	-23.3246	-0.511657	28.1422	-0.0791393	-0.0658719	-0.212638	-2.36115	2.87601e-15	-5.27692	0	0	0.0100021	1.24307	-21.7625	-2.69728	591.144	363.214	679.169	362.352	362.352	362.352	-13.7185	-74.1237	-6.42213	766.743	367.431	212.795	188.748	188.748	188.748	-74.8898	3.03385	13.7825	40.1831	1.82352	2.20807	0.230095	0.0941844	1.64826	179.624	20.3483	5.39072	0	0	0.00890009
811	0	-20.6862	0	0	-23.8989	-0.255314	29.3137	-0.0687461	-0.0600524	-0.215486	-1.82295	-3.21436e-15	-2.5119	0	0	0.00401422	1.06884	-21.6794	-2.60069	590.637	362.242	677.988	362.189	362.189	362.19	-14.456	-74.9072	-7.49115	776.396	365.319	215.055	188.748	188.748	188.748	-75.7347	2.76754	14.8889	40.1595	1.84622	1.90632	0.265937	0.164703	1.65059	190.353	32.1807	8.17478	0	0	0.0206465
812	0	-20.8886	0	0	-24.4299	-0.00181414	30.4458	-0.058094	-0.0552121	-0.218542	-1.08713	1.18622e-16	-0.110732	0	0	-0.000776746	0.905488	-21.5798	-2.49513	590.164	361.395	676.77	362.163	362.163	362.163	-15.158	-75.6173	-8.49462	785.046	363.243	217.185	188.748	188.748	188.748	-76.5076	2.53636	15.9362	40.102	1.89485	1.56948	0.272111	0.209109	1.62983	206.605	41.045	10.6568	0	0	0.0366286
813	0	-21.0424	0	0	-24.9091	0.243079	31.5146	-0.0467846	-0.0519549	-0.222519	-0.0764989	-1.56489e-15	1.77896	0	0	-0.00378912	0.744935	-21.4584	-2.3802	589.725	360.673	675.531	362.237	362.237	362.237	-15.8055	-76.2578	-9.3996	792.667	361.268	219.12	188.748	188.748	188.748	-77.2109	2.35014	16.8911	40.0033	1.96777	1.18849	0.203678	0.198256	1.59283	237.412	43.0815	12.8681	0	0	0.0598271
814	0	-21.1546	0	0	-25.3309	0.471302	32.4888	-0.0352852	-0.0502408	-0.22685	1.17672	5.0753e-16	3.09681	0	0	-0.00494794	0.591906	-21.3142	-2.2731	589.298	360.075	674.27	362.379	362.379	362.379	-16.3827	-76.8288	-10.1807	799.231	359.448	220.793	188.748	188.748	188.748	-77.8434	2.21412	17.7274	39.8669	2.05061	0.788862	0.0771809	0.149472	1.56182	278.297	40.256	14.7355	0	0	0.08893
815	0	-21.2371	0	0	-25.693	0.673035	33.3323	-0.0247842	-0.0494029	-0.229878	2.54068	1.69177e-16	3.8697	0	0	-0.00459719	0.459633	-21.1501	-2.20456	588.849	359.599	672.97	362.579	362.579	362.579	-16.8774	-77.3268	-10.8208	804.709	357.823	222.136	188.748	188.748	188.748	-78.3995	2.1287	18.4261	39.7034	2.12648	0.420037	-0.0437217	0.109254	1.54505	313.981	38.3905	16.0373	0	0	0.114954
816	0	-21.304	0	0	-25.9962	0.839072	34.0143	-0.0163629	-0.0491149	-0.230608	3.86598	-2.53765e-16	4.12294	0	0	-0.00321899	0.35931	-20.9697	-2.20509	588.338	359.239	671.617	362.833	362.833	362.833	-17.2819	-77.745	-11.3106	809.077	356.422	223.085	188.748	188.748	188.748	-78.8705	2.091	18.9766	39.524	2.18415	0.128889	-0.121862	0.0979913	1.53942	335.838	39.1171	16.6025	0	0	0.131039
817	0	-21.3692	0	0	-26.2456	0.962871	34.5157	-0.010836	-0.0488765	-0.228152	5.00945	-1.69177e-16	3.92932	0	0	-0.00142092	0.294114	-20.7753	-2.29495	587.738	358.99	670.211	363.132	363.132	363.132	-17.5945	-78.0738	-11.6476	812.326	355.26	223.583	188.748	188.748	188.748	-79.2448	2.09669	19.377	39.3372	2.22126	-0.0572286	-0.139534	0.116321	1.54556	339.317	42.1905	16.3606	0	0	0.135007
818	0	-21.4455	0	0	-26.4503	1.04172	34.8318	-0.00861855	-0.0488521	-0.222619	5.85519	0	3.32776	0	0	0.000293764	0.258971	-20.5672	-2.48005	587.038	358.842	668.766	363.457	363.457	363.457	-17.8198	-78.3016	-11.8353	814.458	354.336	223.586	188.748	188.748	188.748	-79.51	2.14122	19.6332	39.1476	2.24374	-0.134009	-0.112839	0.13241	1.54627	327.51	43.1516	15.3878	0	0	0.129986
819	0	-21.544	0	0	-26.6235	1.07642	34.9702	-0.00990759	-0.0489149	-0.214067	6.30094	-5.0753e-16	2.40694	0	0	0.00151543	0.246716	-20.3444	-2.75507	586.238	358.788	667.305	363.779	363.779	363.779	-17.9674	-78.4162	-11.8827	815.494	353.639	223.068	188.748	188.748	188.748	-79.6536	2.21998	19.7583	38.9572	2.25551	-0.111286	-0.0609154	0.124587	1.53495	304.08	39.3881	13.8314	0	0	0.119146
820	0	-21.6744	0	0	-26.7803	1.07024	34.9456	-0.0150067	-0.0490927	-0.202705	6.23082	-1.88209e-15	1.25216	0	0	0.00200518	0.252989	-20.1059	-3.10825	585.349	358.815	665.845	364.059	364.059	364.059	-18.0501	-78.4061	-11.8036	815.469	353.145	222.018	188.748	188.748	188.748	-79.6645	2.32791	19.7705	38.7677	2.25223	-0.0039854	0.00191967	0.098336	1.51765	271.686	31.9202	11.8299	0	0	0.104195
821	0	-21.8445	0	0	-26.9366	1.02795	34.7768	-0.023947	-0.0493788	-0.188945	5.5582	6.76707e-16	-0.0448949	0	0	0.0016556	0.276538	-19.8512	-3.52583	584.384	358.916	664.404	364.253	364.253	364.253	-18.0821	-78.2624	-11.616	814.437	352.821	220.447	188.748	188.748	188.748	-79.5347	2.45933	19.6915	38.5823	2.22332	0.17348	0.0650672	0.0689293	1.50966	232.912	22.6095	9.54705	0	0	0.0867299
822	0	-22.0602	0	0	-27.1063	0.954936	34.4837	-0.0370433	-0.0494872	-0.17286	4.18341	2.53765e-16	-1.37192	0	0	0.000447156	0.316505	-19.5812	-3.99473	583.356	359.079	663.001	364.326	364.326	364.326	-18.0776	-77.9808	-11.3411	812.463	352.629	218.389	188.748	188.748	188.748	-79.2611	2.60769	19.5443	38.4048	2.16006	0.409676	0.142178	0.069074	1.53991	184.855	16.6935	7.09294	0	0	0.0672072
823	0	-22.3235	0	0	-27.2996	0.85725	34.0883	-0.0540797	-0.0491775	-0.154944	2.08267	3.38354e-16	-2.63034	0	0	-0.00155409	0.366715	-19.2969	-4.50026	582.279	359.296	661.659	364.267	364.267	364.267	-18.0497	-77.5629	-11.0017	809.633	352.529	215.9	188.748	188.748	188.748	-78.8463	2.76622	19.3519	38.2347	2.06829	0.691044	0.244826	0.11184	1.618	126.243	16.8419	4.62862	0	0	0.0463688
824	0	-22.6319	0	0	-27.5214	0.741455	33.6147	-0.0740959	-0.0487179	-0.136601	-0.661208	1.438e-15	-3.78074	0	0	-0.00422416	0.413943	-18.9984	-5.02423	581.171	359.558	660.413	364.094	364.094	364.094	-18.0099	-77.0172	-10.6207	806.046	352.48	213.059	188.748	188.748	188.748	-78.3002	2.9281	19.1361	38.0646	1.97164	0.997856	0.341566	0.147885	1.69184	66.1211	16.4621	2.37419	0	0	0.0256149
825	0	-22.9781	0	0	-27.77	0.613438	33.0848	-0.0958848	-0.0480502	-0.118958	-3.8993	1.01506e-15	-4.7664	0	0	-0.00728815	0.446869	-18.6868	-5.55018	580.049	359.856	659.293	363.826	363.826	363.826	-17.9668	-76.3595	-10.2211	801.813	352.448	209.965	188.748	188.748	188.748	-77.6396	3.08584	18.9157	37.8886	1.89121	1.31276	0.419303	0.150841	1.73361	9.61338	12.5272	0.471832	0	0	0.00493507
826	0	-23.3504	0	0	-28.037	0.478003	32.517	-0.118326	-0.0468898	-0.102537	-7.44818	-2.36848e-15	-5.52227	0	0	-0.0102908	0.460966	-18.3644	-6.0651	578.929	360.184	658.321	363.466	363.466	363.466	-17.9259	-75.6122	-9.82489	797.049	352.401	206.724	188.748	188.748	188.748	-76.8874	3.23125	18.7062	37.7066	1.83276	1.62349	0.501484	0.147856	1.76125	-46.5182	9.97395	-1.06212	0	0	-0.0170556
827	0	-23.7322	0	0	-28.3079	0.339628	31.9293	-0.139776	-0.0451523	-0.0881578	-11.0404	-7.78213e-15	-6.01638	0	0	-0.0126528	0.453638	-18.0332	-6.55378	577.829	360.537	657.512	363.008	363.008	363.008	-17.8905	-74.8028	-9.45127	791.872	352.319	203.452	188.748	188.748	188.748	-76.0714	3.35679	18.5194	37.5183	1.79492	1.91357	0.594465	0.161799	1.80138	-101.579	12.2247	-2.21838	0	0	-0.0411508
828	0	-24.103	0	0	-28.564	0.202693	31.34	-0.158216	-0.0430583	-0.0768535	-14.3577	-8.45884e-16	-6.25985	0	0	-0.0138256	0.419758	-17.6938	-6.99726	576.771	360.909	656.884	362.463	362.463	362.463	-17.8624	-73.9614	-9.11605	786.395	352.186	200.257	188.748	188.748	188.748	-75.2221	3.45647	18.3635	37.3183	1.78164	2.15957	0.666095	0.188944	1.8574	-146.346	17.9931	-2.96542	0	0	-0.0654628
829	0	-24.4414	0	0	-28.7849	0.070541	30.7641	-0.172082	-0.0407925	-0.0692945	-17.131	0	-6.27605	0	0	-0.0134653	0.353192	-17.3469	-7.38022	575.775	361.297	656.453	361.861	361.861	361.861	-17.8421	-73.1182	-8.83095	780.718	351.999	197.233	188.748	188.748	188.748	-74.3694	3.52584	18.2433	37.0985	1.80479	2.34268	0.685667	0.20683	1.90708	-172.738	23.2485	-3.31712	0	0	-0.0867042
830	0	-24.7287	0	0	-28.9511	-0.0552058	30.2095	-0.181086	-0.0381282	-0.0648237	-19.2392	-1.69177e-15	-6.06527	0	0	-0.011526	0.251323	-16.9948	-7.69762	574.844	361.7	656.225	361.243	361.243	361.243	-17.8287	-72.3002	-8.60357	774.923	351.759	194.453	188.748	188.748	188.748	-73.5404	3.56183	18.1598	36.8541	1.87555	2.46082	0.66299	0.205641	1.93639	-183.104	26.6024	-3.38172	0	0	-0.103843
831	0	-24.9502	0	0	-29.0471	-0.17396	29.6798	-0.185888	-0.0347084	-0.0620823	-20.6871	4.90613e-15	-5.62779	0	0	-0.00824973	0.116262	-16.6405	-7.95235	573.973	362.121	656.192	360.65	360.65	360.65	-17.8208	-71.5294	-8.43715	769.069	351.477	191.965	188.748	188.748	188.748	-72.757	3.56349	18.112	36.5835	1.99867	2.52509	0.631967	0.199326	1.94797	-185.76	30.3747	-3.29949	0	0	-0.119513
832	0	-25.095	0	0	-29.0628	-0.284923	29.1797	-0.187196	-0.0306067	-0.0602137	-21.5194	1.86095e-15	-5.01183	0	0	-0.00410139	-0.0484512	-16.2861	-8.14752	573.155	362.564	656.343	360.115	360.115	360.115	-17.8178	-70.8223	-8.32994	763.202	351.166	189.796	188.748	188.748	188.748	-72.0359	3.5333	18.0965	36.2854	2.17554	2.54627	0.603788	0.201903	1.95017	-183.926	36.2942	-3.15922	0	0	-0.135826
833	0	-25.1566	0	0	-28.9936	-0.386606	28.717	-0.185629	-0.0260917	-0.0587226	-21.8	-5.75201e-15	-4.28489	0	0	0.000362952	-0.240823	-15.9318	-8.28365	572.38	363.036	656.664	359.671	359.671	359.671	-17.8201	-70.1898	-8.27547	757.356	350.843	187.952	188.748	188.748	188.748	-71.3886	3.47737	18.109	35.9559	2.40862	2.52921	0.580193	0.210774	1.94922	-178.702	43.4533	-3.01298	0	0	-0.153852
834	0	-25.1326	0	0	-28.8408	-0.476998	28.3022	-0.181735	-0.0215425	-0.057485	-21.605	2.96059e-16	-3.52024	0	0	0.00459838	-0.459994	-15.5757	-8.35853	571.639	363.542	657.139	359.35	359.35	359.35	-17.8292	-69.6371	-8.26365	751.554	350.527	186.42	188.748	188.748	188.748	-70.8213	3.40464	18.1447	35.588	2.70336	2.47397	0.554493	0.214634	1.93937	-169.675	49.8799	-2.88017	0	0	-0.17221
835	0	-25.0251	0	0	-28.6107	-0.553919	27.9465	-0.176214	-0.0174488	-0.0563646	-21.0357	-1.77636e-15	-2.79446	0	0	0.0081672	-0.70433	-15.2145	-8.36884	570.921	364.09	657.749	359.187	359.187	359.187	-17.8471	-69.1647	-8.2823	745.811	350.237	185.177	188.748	188.748	188.748	-70.3357	3.32549	18.1981	35.1728	3.06505	2.3788	0.524425	0.210218	1.91334	-157.7	55.1213	-2.7681	0	0	-0.189537
836	0	-24.8399	0	0	-28.3131	-0.615373	27.6607	-0.169571	-0.0141435	-0.0555191	-20.1836	4.90613e-15	-2.16248	0	0	0.0108057	-0.970569	-14.844	-8.31132	570.209	364.69	658.468	359.207	359.207	359.207	-17.8758	-68.7692	-8.31852	740.135	349.988	184.188	188.748	188.748	188.748	-69.9297	3.25038	18.264	34.7024	3.49418	2.24092	0.481302	0.195749	1.86527	-142.058	59.0715	-2.65873	0	0	-0.201386
837	0	-24.5863	0	0	-27.9602	-0.659994	27.4522	-0.162192	-0.0120664	-0.0552571	-19.1338	-5.41366e-15	-1.68255	0	0	0.0124241	-1.25325	-14.4598	-8.18597	569.484	365.351	659.267	359.414	359.414	359.414	-17.9165	-68.4446	-8.36072	734.526	349.793	183.417	188.748	188.748	188.748	-69.5981	3.18833	18.3379	34.1725	3.98115	2.05926	0.400395	0.163581	1.78384	-118.045	60.0896	-2.49185	0	0	-0.195607
838	0	-24.2768	0	0	-27.5658	-0.687952	27.3211	-0.154428	-0.0113764	-0.0559465	-17.9712	-1.77636e-15	-1.38197	0	0	0.0131113	-1.54285	-14.0594	-8.00281	568.708	366.085	660.107	359.784	359.784	359.784	-17.9695	-68.1827	-8.39986	728.975	349.66	182.82	188.748	188.748	188.748	-69.3337	3.1454	18.4155	33.5878	4.50001	1.84389	0.271187	0.105895	1.66897	-83.315	56.1404	-2.22014	0	0	-0.161494
839	0	-23.9264	0	0	-27.144	-0.701268	27.2586	-0.147262	-0.0117884	-0.0566948	-16.8377	0	-1.2424	0	0	0.0131203	-1.82506	-13.643	-7.78441	567.831	366.903	660.942	360.262	360.262	360.262	-18.0335	-67.9749	-8.4301	723.467	349.593	182.359	188.748	188.748	188.748	-69.1275	3.12419	18.4936	32.9625	5.00989	1.62095	0.127483	0.0416898	1.55758	-45.8871	49.2783	-1.89888	0	0	-0.10974
840	0	-23.551	0	0	-26.7085	-0.702817	27.2513	-0.141508	-0.0128687	-0.0567288	-15.8512	-4.3986e-15	-1.22605	0	0	0.0127289	-2.08536	-13.2122	-7.55832	566.796	367.817	661.728	360.793	360.793	360.793	-18.1068	-67.8122	-8.44803	717.986	349.592	181.999	188.748	188.748	188.748	-68.9706	3.12518	18.5696	32.3129	5.47159	1.42266	0.0189929	0.00102089	1.48879	-16.8475	43.4467	-1.62053	0	0	-0.0628624
841	0	-23.1642	0	0	-26.2719	-0.694711	27.2894	-0.13777	-0.0140563	-0.0550395	-15.0964	6.34413e-15	-1.27696	0	0	0.0121676	-2.31598	-12.7668	-7.34361	565.56	368.83	662.431	361.349	361.349	361.349	-18.1887	-67.6865	-8.4511	712.517	349.652	181.708	188.748	188.748	188.748	-68.8548	3.14876	18.6422	31.6474	5.86573	1.2672	-0.0139123	-0.00285484	1.46111	-6.10297	40.7778	-1.50112	0	0	-0.0408279
842	0	-22.7758	0	0	-25.8445	-0.677233	27.3714	-0.135328	-0.0156286	-0.0528188	-14.5174	-5.92119e-16	-1.41056	0	0	0.0115209	-2.51809	-12.3038	-7.14218	564.098	369.944	663.034	361.925	361.925	361.925	-18.28	-67.5908	-8.43677	707.058	349.764	181.464	188.748	188.748	188.748	-68.7731	3.19636	18.711	30.966	6.19249	1.14649	-0.0166866	-0.00342223	1.43676	-3.04206	36.262	-1.42755	0	0	-0.0280344
843	0	-22.3927	0	0	-25.4344	-0.649844	27.4997	-0.133862	-0.01741	-0.0503331	-14.0843	-1.35341e-15	-1.59439	0	0	0.0108577	-2.69573	-11.8194	-6.94769	562.406	371.153	663.532	362.51	362.51	362.51	-18.382	-67.519	-8.40334	701.61	349.917	181.25	188.748	188.748	188.748	-68.7199	3.26916	18.7766	30.267	6.45544	1.04207	-0.0141082	-0.0151065	1.4023	-2.80385	28.9527	-1.35746	0	0	-0.0190196
844	0	-22.0205	0	0	-25.0481	-0.612046	27.6762	-0.132963	-0.0194542	-0.0482805	-13.7532	8.45884e-17	-1.817	0	0	0.0102075	-2.85184	-11.3113	-6.75322	560.48	372.45	663.92	363.081	363.081	363.081	-18.4958	-67.4663	-8.35044	696.177	350.1	181.055	188.748	188.748	188.748	-68.6902	3.36735	18.8398	29.5527	6.65348	0.936764	-0.0198995	-0.034172	1.37072	-2.14766	20.6382	-1.25258	0	0	-0.0109879
845	0	-21.6634	0	0	-24.6899	-0.563817	27.9006	-0.132539	-0.0214483	-0.0465056	-13.5079	1.28997e-15	-2.03518	0	0	0.00958146	-2.98823	-10.7793	-6.55514	558.322	373.824	664.194	363.613	363.613	363.613	-18.6217	-67.4286	-8.27892	690.762	350.301	180.869	188.748	188.748	188.748	-68.6802	3.48983	18.9017	28.8282	6.78315	0.819142	-0.0368469	-0.0655495	1.34778	-0.756474	11.6399	-1.12146	0	0	-0.00393129
846	0	-21.3247	0	0	-24.3628	-0.505723	28.1696	-0.132389	-0.0233848	-0.0452469	-13.323	2.30503e-15	-2.24033	0	0	0.00898287	-3.10451	-10.2257	-6.35401	555.933	375.264	664.354	364.087	364.087	364.087	-18.7593	-67.403	-8.1906	685.368	350.509	180.689	188.748	188.748	188.748	-68.6866	3.63445	18.9629	28.1001	6.83888	0.685154	-0.060695	-0.116298	1.32249	1.2333	1.06008	-0.967379	0	0	0.00136303
847	0	-21.0066	0	0	-24.0681	-0.438711	28.4783	-0.132661	-0.0249287	-0.0439816	-13.2064	1.73406e-15	-2.39805	0	0	0.00841289	-3.1973	-9.65433	-6.153	553.317	376.754	664.397	364.483	364.483	364.483	-18.9076	-67.3871	-8.08794	679.999	350.716	180.512	188.748	188.748	188.748	-68.7064	3.7983	19.024	27.3766	6.81093	0.535202	-0.0702199	-0.172873	1.29638	-0.753496	-9.15754	-0.845916	0	0	-0.00294764
848	0	-20.7097	0	0	-23.8058	-0.363449	28.8228	-0.133194	-0.0260328	-0.0427868	-13.135	1.26354e-15	-2.50422	0	0	0.00787184	-3.26244	-9.06965	-5.95276	550.484	378.278	664.326	364.779	364.779	364.779	-19.0651	-67.3791	-7.97321	674.656	350.916	180.337	188.748	188.748	188.748	-68.7375	3.97847	19.0853	26.6671	6.69085	0.366598	-0.0572981	-0.224811	1.28485	-7.75335	-18.1386	-0.760132	0	0	-0.0177285
849	0	-20.4329	0	0	-23.5744	-0.280105	29.2015	-0.133883	-0.0267534	-0.0417257	-13.0906	3.22493e-16	-2.56578	0	0	0.00737362	-3.29685	-8.47536	-5.74893	547.457	379.817	664.145	364.961	364.961	364.961	-19.2302	-67.3777	-7.84865	669.344	351.104	180.165	188.748	188.748	188.748	-68.778	4.17208	19.1468	25.98	6.48078	0.171355	-0.022585	-0.268533	1.29565	-19.3594	-26.1823	-0.707447	0	0	-0.0406355
850	0	-20.1737	0	0	-23.3714	-0.188297	29.6155	-0.134434	-0.0272571	-0.0411243	-13.0376	-2.33147e-15	-2.5992	0	0	0.00692826	-3.29894	-7.87437	-5.53255	544.268	381.354	663.866	365.031	365.031	365.032	-19.4015	-67.3816	-7.7165	664.069	351.278	179.998	188.748	188.748	188.748	-68.8263	4.37628	19.2085	25.3203	6.19584	-0.062851	0.0173058	-0.298306	1.32822	-31.5235	-33.2729	-0.646102	0	0	-0.0637169
851	0	-19.9287	0	0	-23.1935	-0.0877429	30.065	-0.134529	-0.0279139	-0.0414849	-12.9405	-1.1208e-15	-2.63966	0	0	0.00655847	-3.2691	-7.26942	-5.29525	540.949	382.869	663.502	365.012	365.013	365.013	-19.577	-67.3898	-7.5793	658.832	351.439	179.838	188.748	188.748	188.748	-68.8808	4.58779	19.2703	24.691	5.85991	-0.347217	0.0369754	-0.309534	1.36962	-38.0711	-39.2924	-0.528271	0	0	-0.0771459
852	0	-19.6953	0	0	-23.0369	0.0208558	30.5458	-0.13408	-0.0288025	-0.0428327	-12.7894	8.32667e-16	-2.6946	0	0	0.00626875	-3.21002	-6.66418	-5.03586	537.53	384.345	663.069	364.924	364.924	364.924	-19.7542	-67.4015	-7.44023	653.632	351.588	179.684	188.748	188.748	188.748	-68.9397	4.80246	19.3319	24.0957	5.49718	-0.683906	0.0286515	-0.30931	1.40465	-37.0747	-45.2514	-0.355927	0	0	-0.0793844
853	0	-19.4715	0	0	-22.8974	0.135606	31.0486	-0.13338	-0.0296834	-0.0444525	-12.6134	-4.52003e-15	-2.7408	0	0	0.00604298	-3.12591	-6.06346	-4.762	534.028	385.77	662.587	364.775	364.775	364.775	-19.93	-67.4154	-7.30311	648.46	351.726	179.539	188.748	188.748	188.748	-69.0009	5.01533	19.3931	23.5401	5.12571	-1.06401	0.0202824	-0.294827	1.43679	-35.0708	-49.9329	-0.192408	0	0	-0.0780775
854	0	-19.2556	0	0	-22.7704	0.25432	31.5631	-0.132763	-0.0301684	-0.0454891	-12.445	-1.98254e-18	-2.73954	0	0	0.00584842	-3.02309	-5.47157	-4.48249	530.46	387.129	662.074	364.563	364.563	364.563	-20.1011	-67.4306	-7.17147	643.308	351.856	179.401	188.748	188.748	188.748	-69.0624	5.22151	19.4535	23.0296	4.7593	-1.47698	0.0435445	-0.267312	1.46905	-39.9533	-52.17	-0.086123	0	0	-0.0804687
855	0	-19.0444	0	0	-22.651	0.37571	32.0833	-0.132179	-0.0303682	-0.0459847	-12.28	6.60847e-17	-2.69663	0	0	0.00568842	-2.91001	-4.89063	-4.1989	526.856	388.41	661.552	364.283	364.283	364.283	-20.2649	-67.446	-7.04826	638.169	351.981	179.27	188.748	188.748	188.748	-69.1223	5.41691	19.5124	22.5644	4.41088	-1.91957	0.0923511	-0.238574	1.50197	-50.7394	-52.5788	-0.0124685	0	0	-0.0846194
856	0	-18.8345	0	0	-22.5344	0.499264	32.6067	-0.131343	-0.030675	-0.0466142	-12.0928	-2.25745e-15	-2.64524	0	0	0.00557187	-2.79469	-4.32079	-3.90654	523.248	389.603	661.043	363.936	363.936	363.936	-20.4189	-67.4606	-6.93559	633.04	352.103	179.144	188.748	188.748	188.748	-69.1789	5.59819	19.5693	22.1399	4.09367	-2.39223	0.126764	-0.229386	1.53698	-58.7635	-54.0485	0.0771154	0	0	-0.0846335
857	0	-18.6231	0	0	-22.4158	0.623767	33.1278	-0.129736	-0.031809	-0.0485779	-11.8389	2.87601e-15	-2.6547	0	0	0.00551587	-2.68058	-3.76292	-3.60592	519.667	390.698	660.557	363.538	363.538	363.538	-20.5603	-67.4733	-6.83554	627.914	352.226	179.02	188.748	188.748	188.748	-69.23	5.76199	19.6233	21.7488	3.819	-2.88331	0.0801176	-0.263192	1.56355	-48.1902	-61.7318	0.228728	0	0	-0.0726427
858	0	-18.4109	0	0	-22.2909	0.744893	33.6288	-0.127533	-0.0339367	-0.0518769	-11.5429	8.53814e-16	-2.74767	0	0	0.00549857	-2.56265	-3.22212	-3.319	516.11	391.69	660.093	363.123	363.123	363.123	-20.6854	-67.483	-6.75037	622.779	352.351	178.894	188.748	188.748	188.748	-69.2737	5.90409	19.673	21.3873	3.58769	-3.34809	-0.0486194	-0.329836	1.57798	-18.1091	-76.214	0.394831	0	0	-0.0510076
859	0	-18.2013	0	0	-22.1559	0.855294	34.0804	-0.125976	-0.0354468	-0.0537774	-11.3305	7.03141e-16	-2.78252	0	0	0.00540692	-2.43074	-2.70748	-3.0871	512.551	392.574	659.64	362.728	362.728	362.728	-20.7898	-67.4888	-6.68228	617.615	352.477	178.764	188.748	188.748	188.748	-69.3076	6.01991	19.7161	21.0567	3.38888	-3.71724	-0.126109	-0.344189	1.60989	0.831053	-85.4982	0.49132	0	0	-0.0353083
860	0	-17.9961	0	0	-22.0068	0.949693	34.4626	-0.126103	-0.0349306	-0.0519111	-11.3045	2.68304e-15	-2.63434	0	0	0.00523532	-2.28533	-2.22413	-2.93502	508.979	393.348	659.198	362.389	362.389	362.389	-20.8701	-67.4897	-6.63183	612.411	352.604	178.625	188.748	188.748	188.748	-69.33	6.10698	19.7506	20.7531	3.2193	-3.95514	-0.0190054	-0.230336	1.69358	-21.9458	-77.6069	0.512194	0	0	-0.0384149
861	0	-17.7911	0	0	-21.8401	1.02927	34.782	-0.126529	-0.034003	-0.0492837	-11.3317	1.03621e-15	-2.45546	0	0	0.00515638	-2.14772	-1.76697	-2.84245	505.437	394.009	658.796	362.144	362.144	362.144	-20.9259	-67.4854	-6.59727	607.172	352.731	178.476	188.748	188.748	188.748	-69.3404	6.16623	19.7752	20.4579	3.10193	-4.10249	0.115095	-0.0922033	1.78467	-49.7008	-68.4807	0.560181	0	0	-0.0445778
862	0	-17.5814	0	0	-21.6529	1.09707	35.0523	-0.126479	-0.0338334	-0.0479716	-11.3338	4.22942e-17	-2.35276	0	0	0.00522003	-2.04396	-1.32825	-2.77768	501.977	394.555	658.463	362.032	362.032	362.032	-20.9573	-67.4757	-6.57631	601.912	352.861	178.313	188.748	188.748	188.748	-69.3389	6.19956	19.7889	20.1473	3.06633	-4.21783	0.173433	-0.00434441	1.84556	-59.5499	-67.4778	0.629809	0	0	-0.0427536
863	0	-17.3643	0	0	-21.4431	1.15386	35.2772	-0.12611	-0.034375	-0.0477819	-11.3207	3.59501e-16	-2.31953	0	0	0.005367	-1.991	-0.904246	-2.72608	498.63	394.985	658.217	362.088	362.088	362.088	-20.9639	-67.4605	-6.56706	596.635	352.992	178.132	188.748	188.748	188.748	-69.3254	6.20819	19.7904	19.8043	3.12727	-4.32879	0.164779	0.0345465	1.87042	-55.0412	-70.9821	0.689881	0	0	-0.0314215
864	0	-17.1396	0	0	-21.2091	1.19822	35.452	-0.125862	-0.0349795	-0.0478445	-11.3315	-4.0391e-15	-2.29698	0	0	0.00553464	-1.99651	-0.495038	-2.68904	495.4	395.302	658.062	362.332	362.332	362.332	-20.9447	-67.4399	-6.56778	591.343	353.124	177.932	188.748	188.748	188.748	-69.3	6.19301	19.778	19.4203	3.28322	-4.43362	0.136413	0.051009	1.86642	-47.8351	-71.6989	0.742091	0	0	-0.018226
865	0	-16.9081	0	0	-20.9501	1.22824	35.5699	-0.125782	-0.035644	-0.048019	-11.3701	1.31112e-15	-2.29344	0	0	0.00570195	-2.06304	-0.101971	-2.67229	492.281	395.51	657.993	362.763	362.763	362.763	-20.8993	-67.4142	-6.5764	586.033	353.254	177.714	188.748	188.748	188.748	-69.2629	6.15533	19.75	18.9939	3.5219	-4.52057	0.102575	0.0414891	1.82495	-40.3716	-68.9474	0.777915	0	0	-0.00775946
866	0	-16.6706	0	0	-20.6658	1.24223	35.6247	-0.125834	-0.0363194	-0.0483997	-11.432	-4.31401e-15	-2.31394	0	0	0.00585597	-2.18758	0.273375	-2.6817	489.264	395.612	658	363.352	363.352	363.352	-20.8274	-67.3839	-6.59075	580.705	353.379	177.477	188.748	188.748	188.748	-69.215	6.09698	19.7052	18.5302	3.81773	-4.57639	0.0550009	-0.0194	1.73967	-29.7263	-66.4521	0.80039	0	0	0.00220568
867	0	-16.4279	0	0	-20.3566	1.23858	35.6104	-0.126007	-0.0369253	-0.0488627	-11.5121	1.71292e-15	-2.35832	0	0	0.00599506	-2.35742	0.628834	-2.72469	486.337	395.615	658.06	364.047	364.047	364.047	-20.7295	-67.3495	-6.60849	575.357	353.497	177.224	188.748	188.748	188.748	-69.1573	6.02019	19.6426	18.0379	4.12499	-4.58366	0.0109774	-0.142219	1.62938	-18.7632	-67.613	0.807569	0	0	0.00885631
868	0	-16.1809	0	0	-20.0232	1.21655	35.524	-0.12661	-0.0368491	-0.0484299	-11.6345	-4.52548e-15	-2.37164	0	0	0.00615965	-2.5484	0.962715	-2.80549	483.484	395.523	658.135	364.796	364.795	364.795	-20.6067	-67.3116	-6.62737	569.986	353.604	176.956	188.748	188.748	188.748	-69.0908	5.92751	19.5616	17.5205	4.38005	-4.52334	0.011344	-0.310708	1.5146	-17.2673	-73.9232	0.802311	0	0	-0.00140914
869	0	-15.9284	0	0	-19.6673	1.1777	35.3713	-0.127407	-0.0361741	-0.0473252	-11.7716	-2.53765e-16	-2.35932	0	0	0.00637249	-2.72755	1.27584	-2.91608	480.704	395.341	658.178	365.564	365.564	365.564	-20.4609	-67.271	-6.64532	564.597	353.698	176.677	188.748	188.748	188.748	-69.017	5.82197	19.4626	16.9695	4.5113	-4.38445	0.0534127	-0.479843	1.41595	-24.9323	-84.5564	0.770608	0	0	-0.0333432
870	0	-15.6679	0	0	-19.2903	1.12568	35.1658	-0.128256	-0.0351612	-0.0460693	-11.9062	-6.34413e-17	-2.34155	0	0	0.00663095	-2.86272	1.57172	-3.03606	478.011	395.073	658.142	366.337	366.337	366.337	-20.2947	-67.2282	-6.66049	559.198	353.779	176.387	188.748	188.748	188.748	-68.9372	5.70667	19.3464	16.3717	4.46116	-4.16972	0.106178	-0.536296	1.3754	-35.6526	-86.6197	0.709672	0	0	-0.0763808
871	0	-15.3972	0	0	-18.8943	1.06468	34.9234	-0.128673	-0.0347472	-0.0461254	-11.991	1.45915e-15	-2.40341	0	0	0.00683211	-2.94219	1.85498	-3.14221	475.419	394.724	658.008	367.106	367.106	367.106	-20.1108	-67.1834	-6.67151	553.795	353.844	176.087	188.748	188.748	188.748	-68.8526	5.58444	19.2144	15.7263	4.22468	-3.89946	0.106414	-0.416047	1.40157	-34.8152	-71.4936	0.632422	0	0	-0.0906045
872	0	-15.1158	0	0	-18.4815	0.996664	34.6515	-0.128565	-0.0352737	-0.0480801	-12.0171	-1.39042e-15	-2.57721	0	0	0.00687826	-2.98415	2.1281	-3.22522	472.926	394.304	657.793	367.85	367.85	367.85	-19.912	-67.137	-6.67762	548.391	353.894	175.78	188.748	188.748	188.748	-68.7642	5.45753	19.0682	15.0608	3.86391	-3.60277	0.0184722	-0.240996	1.42875	-14.249	-54.7723	0.559261	0	0	-0.0619117
873	0	-14.8264	0	0	-18.0544	0.920182	34.3435	-0.128123	-0.0362901	-0.0512933	-12.0037	2.37905e-15	-2.82368	0	0	0.00673447	-3.01786	2.38894	-3.29961	470.502	393.823	657.532	368.522	368.522	368.522	-19.7006	-67.0891	-6.67852	542.976	353.925	175.468	188.748	188.748	188.748	-68.6729	5.32771	18.9094	14.4246	3.46435	-3.29722	-0.12205	-0.128258	1.41973	18.7816	-48.811	0.481887	0	0	-0.0188796
874	0	-14.5334	0	0	-17.6164	0.831993	33.9855	-0.127859	-0.0366834	-0.0539872	-11.9999	-1.37456e-15	-3.03907	0	0	0.00649509	-3.06268	2.6322	-3.39452	468.097	393.296	657.248	369.063	369.063	369.063	-19.4795	-67.0398	-6.67431	537.538	353.933	175.157	188.748	188.748	188.748	-68.5792	5.19651	18.7403	13.8694	3.09016	-2.98489	-0.230661	-0.0895969	1.3948	45.5674	-49.8557	0.372776	0	0	0.00720019
875	0	-14.2399	0	0	-17.1708	0.730532	33.5697	-0.128079	-0.0354742	-0.0546282	-12.0348	1.05736e-15	-3.12607	0	0	0.00634011	-3.12437	2.85414	-3.53128	465.673	392.733	656.949	369.432	369.432	369.432	-19.2519	-66.9892	-6.66557	532.064	353.918	174.849	188.748	188.748	188.748	-68.484	5.06551	18.5637	13.4272	2.77188	-2.66752	-0.228523	-0.0771369	1.39795	48.6209	-47.6442	0.205314	0	0	0.00834973
876	0	-13.9451	0	0	-16.7202	0.618619	33.1064	-0.128709	-0.0326756	-0.0531365	-12.102	2.87601e-15	-3.07438	0	0	0.00639424	-3.202	3.05741	-3.703	463.227	392.144	656.633	369.634	369.634	369.634	-19.0219	-66.9372	-6.65335	526.555	353.879	174.546	188.748	188.748	188.748	-68.3879	4.93611	18.3832	13.0951	2.51498	-2.36436	-0.119523	-0.0640755	1.44263	28.6093	-38.813	-0.0208748	0	0	-0.0020939
877	0	-13.6456	0	0	-16.2664	0.502932	32.6221	-0.129211	-0.0295869	-0.0515405	-12.1517	-2.47421e-15	-2.99119	0	0	0.00658325	-3.29254	3.25067	-3.87659	460.794	391.538	656.298	369.722	369.722	369.722	-18.7934	-66.8839	-6.63942	521.022	353.822	174.245	188.748	188.748	188.748	-68.2914	4.8091	18.2028	12.8391	2.31075	-2.11155	-0.010339	-0.0700856	1.48893	9.67073	-29.4398	-0.247301	0	0	-0.0075332
878	0	-13.3379	0	0	-15.8107	0.390045	32.1443	-0.129384	-0.0271172	-0.0511059	-12.1672	-2.07242e-15	-2.94874	0	0	0.00682085	-3.38909	3.44267	-4.01906	458.405	390.922	655.936	369.763	369.763	369.763	-18.5695	-66.829	-6.62601	515.476	353.755	173.945	188.748	188.748	188.748	-68.1949	4.6845	18.0261	12.6198	2.14191	-1.93978	0.0330712	-0.111394	1.5043	5.7735	-24.8034	-0.427378	0	0	-0.00654766
879	0	-13.0206	0	0	-15.3541	0.284141	31.6914	-0.129491	-0.0248678	-0.0510749	-12.1763	-9.5162e-16	-2.89989	0	0	0.00713149	-3.47992	3.63847	-4.11415	456.074	390.303	655.535	369.803	369.803	369.803	-18.3527	-66.7727	-6.61548	509.923	353.682	173.642	188.748	188.748	188.748	-68.0984	4.56182	17.8563	12.4107	1.98675	-1.85954	0.0492783	-0.146925	1.50134	6.55218	-19.8288	-0.582357	0	0	-0.00413338
880	0	-12.6935	0	0	-14.8979	0.187871	31.2758	-0.129534	-0.0230272	-0.0515012	-12.1805	-1.24768e-15	-2.85724	0	0	0.00745319	-3.55409	3.84082	-4.15573	453.803	389.689	655.084	369.863	369.863	369.863	-18.1449	-66.7147	-6.60999	504.367	353.612	173.335	188.748	188.748	188.748	-68.0022	4.44034	17.696	12.1988	1.82836	-1.86476	0.0338466	-0.16465	1.48117	12.9742	-14.3231	-0.702069	0	0	0.000406092
881	0	-12.3574	0	0	-14.4432	0.102452	30.9038	-0.129591	-0.0216474	-0.0524044	-12.1879	1.438e-15	-2.82256	0	0	0.00775968	-3.60465	4.05053	-4.14673	451.584	389.09	654.578	369.931	369.931	369.931	-17.9477	-66.6554	-6.6114	498.81	353.549	173.024	188.748	188.748	188.748	-67.9064	4.31941	17.5475	11.9854	1.66109	-1.93417	-0.00814814	-0.155961	1.45543	24.5799	-7.86121	-0.780977	0	0	0.00712193
882	0	-12.0144	0	0	-13.9914	0.0278319	30.5765	-0.129765	-0.020369	-0.053056	-12.2061	2.57995e-15	-2.75956	0	0	0.00807028	-3.63002	4.26677	-4.09723	449.4	388.516	654.018	369.975	369.975	369.975	-17.7622	-66.5947	-6.6211	493.252	353.498	172.709	188.748	188.748	188.748	-67.811	4.19859	17.4124	11.784	1.49465	-2.03573	-0.0460554	-0.123781	1.43931	34.7476	-0.816675	-0.830084	0	0	0.0124342
883	0	-11.666	0	0	-13.5435	-0.0362266	30.2936	-0.130129	-0.0189419	-0.0528962	-12.2386	-5.49825e-16	-2.64366	0	0	0.00839881	-3.63319	4.48881	-4.01601	447.238	387.975	653.411	369.962	369.962	369.962	-17.5892	-66.5328	-6.63982	487.691	353.463	172.392	188.748	188.748	188.748	-67.7163	4.07762	17.2916	11.61	1.3493	-2.13783	-0.0470858	-0.0820929	1.44391	36.2597	5.67665	-0.877663	0	0	0.0129752
884	0	-11.3131	0	0	-13.1	-0.0891326	30.0588	-0.130567	-0.0173611	-0.0520145	-12.271	3.98623e-15	-2.47554	0	0	0.00872943	-3.61892	4.71769	-3.90245	445.099	387.475	652.765	369.878	369.878	369.878	-17.4287	-66.47	-6.66807	482.132	353.449	172.073	188.748	188.748	188.748	-67.6224	3.95617	17.1854	11.4688	1.2455	-2.22212	-0.0199068	-0.0438607	1.47166	31.0909	10.5878	-0.902901	0	0	0.0104031
885	0	-10.9555	0	0	-12.6608	-0.129698	29.8779	-0.130966	-0.0161302	-0.0510981	-12.2891	2.28257e-15	-2.3077	0	0	0.00902097	-3.59132	4.95585	-3.74849	442.992	387.021	652.088	369.738	369.738	369.738	-17.2802	-66.4062	-6.70592	476.581	353.46	171.75	188.748	188.748	188.748	-67.529	3.83376	17.0935	11.3518	1.19176	-2.29109	0.00753437	-0.0206391	1.50836	25.6629	12.6021	-0.884635	0	0	0.00775784
886	0	-10.5934	0	0	-12.2255	-0.157034	29.7557	-0.131221	-0.0153665	-0.050516	-12.2808	1.93496e-15	-2.15898	0	0	0.00924432	-3.55259	5.20539	-3.5457	440.93	386.616	651.383	369.575	369.575	369.575	-17.1426	-66.3412	-6.75306	471.046	353.5	171.423	188.748	188.748	188.748	-67.4357	3.70993	17.0147	11.2391	1.17649	-2.36598	0.0184704	-0.00549973	1.54605	23.5401	12.9791	-0.807279	0	0	0.00677012
887	0	-10.2275	0	0	-11.7941	-0.171225	29.6921	-0.131314	-0.0154197	-0.0508599	-12.2431	1.87152e-15	-2.07164	0	0	0.00937636	-3.50384	5.46699	-3.29106	438.919	386.263	650.654	369.427	369.427	369.427	-17.0144	-66.2747	-6.80874	465.531	353.571	171.09	188.748	188.748	188.748	-67.342	3.5844	16.9478	11.1103	1.17805	-2.47124	-0.0119598	-0.0032266	1.56416	30.3217	10.6204	-0.66038	0	0	0.00927508
888	0	-9.85987	0	0	-11.3673	-0.173851	29.6803	-0.131314	-0.0159166	-0.0515703	-12.1826	-1.32169e-15	-2.02006	0	0	0.00941956	-3.44557	5.73882	-2.99174	436.95	385.963	649.901	369.314	369.314	369.314	-16.8944	-66.2057	-6.8716	460.033	353.674	170.754	188.748	188.748	188.748	-67.2467	3.45745	16.891	10.9558	1.17784	-2.61719	-0.0562877	0.000724573	1.5721	39.4437	7.91621	-0.482867	0	0	0.0138229
889	0	-9.49291	0	0	-10.9462	-0.167195	29.7102	-0.131327	-0.0165883	-0.0523637	-12.1097	4.22942e-17	-1.98726	0	0	0.00937362	-3.37928	6.0179	-2.65928	435.014	385.717	649.128	369.24	369.24	369.24	-16.7817	-66.1333	-6.93988	454.551	353.805	170.413	188.748	188.748	188.748	-67.1488	3.32973	16.8426	10.776	1.16785	-2.80063	-0.098503	0.0127506	1.57872	47.3427	6.28529	-0.304449	0	0	0.0188266
890	0	-9.12934	0	0	-10.5323	-0.153554	29.7713	-0.131332	-0.0174259	-0.0532352	-12.0238	-1.34284e-15	-1.97874	0	0	0.00923094	-3.30857	6.3014	-2.30475	433.099	385.524	648.342	369.204	369.204	369.204	-16.6752	-66.0561	-7.01159	449.079	353.964	170.07	188.748	188.748	188.748	-67.0469	3.2021	16.801	10.5751	1.14984	-3.0114	-0.140993	0.0272882	1.59323	54.8679	5.16817	-0.130498	0	0	0.0239596
891	0	-8.77199	0	0	-10.1273	-0.135288	29.853	-0.13135	-0.0186662	-0.0547662	-11.9278	1.02035e-15	-2.02085	0	0	0.00899265	-3.23774	6.58623	-1.93996	431.195	385.38	647.55	369.206	369.206	369.206	-16.5744	-65.9723	-7.08469	443.614	354.145	169.726	188.748	188.748	188.748	-66.9392	3.07564	16.7648	10.3575	1.1297	-3.23518	-0.208234	0.0186692	1.6036	68.4984	0.529024	0.0604355	0	0	0.0315194
892	0	-8.42423	0	0	-9.73352	-0.115397	29.9418	-0.131456	-0.0201522	-0.0565887	-11.8288	4.07875e-15	-2.10067	0	0	0.00866195	-3.16822	6.86802	-1.58267	429.281	385.281	646.757	369.253	369.253	369.253	-16.4793	-65.8803	-7.15691	438.146	354.345	169.383	188.748	188.748	188.748	-66.8241	2.95181	16.7328	10.1291	1.1101	-3.45167	-0.285229	-0.0129666	1.60981	85.2437	-7.95677	0.248198	0	0	0.0401509
893	0	-8.08955	0	0	-9.35373	-0.0970091	30.0237	-0.131666	-0.0211998	-0.0578984	-11.728	-4.06553e-15	-2.15364	0	0	0.00823885	-3.09847	7.14203	-1.25305	427.337	385.221	645.965	369.352	369.352	369.352	-16.3901	-65.7781	-7.22601	432.667	354.559	169.045	188.748	188.748	188.748	-66.6998	2.8323	16.7041	9.8956	1.08918	-3.63953	-0.32954	-0.0334465	1.61953	95.7594	-15.3054	0.386761	0	0	0.045685
894	0	-7.77066	0	0	-8.99032	-0.081993	30.0905	-0.131982	-0.0216054	-0.0582072	-11.6256	-2.95002e-15	-2.16005	0	0	0.0077456	-3.02869	7.40578	-0.962566	425.351	385.194	645.179	369.507	369.507	369.507	-16.307	-65.6634	-7.29025	427.171	354.783	168.715	188.748	188.748	188.748	-66.5641	2.71833	16.6782	9.65968	1.06612	-3.78716	-0.317483	-0.0192503	1.63911	94.7685	-18.3309	0.446965	0	0	0.0457425
895	0	-7.469	0	0	-8.64519	-0.0703737	30.1422	-0.132281	-0.0217633	-0.0583413	-11.5124	2.31561e-15	-2.15736	0	0	0.00721276	-2.96409	7.66036	-0.708631	423.329	385.191	644.41	369.714	369.714	369.714	-16.2299	-65.534	-7.34868	421.655	355.013	168.392	188.748	188.748	188.748	-66.4149	2.61024	16.6545	9.41985	1.04574	-3.89728	-0.285944	0.0159413	1.65006	90.7578	-18.9908	0.472613	0	0	0.044567
896	0	-7.18563	0	0	-8.32	-0.0612923	30.1825	-0.132585	-0.0218499	-0.0585085	-11.3939	1.81865e-15	-2.16218	0	0	0.00666405	-2.91347	7.90849	-0.482273	421.288	385.204	643.673	369.949	369.95	369.949	-16.1586	-65.3875	-7.40104	416.121	355.248	168.079	188.748	188.748	188.748	-66.2495	2.50772	16.6327	9.17692	1.03691	-3.97871	-0.249822	0.0563205	1.65975	86.4723	-18.4547	0.48353	0	0	0.0435135
897	0	-6.9215	0	0	-8.01646	-0.05365	30.2164	-0.132838	-0.0220615	-0.0590272	-11.2683	2.13586e-15	-2.19209	0	0	0.00609512	-2.88627	8.15341	-0.273301	419.244	385.225	642.982	370.185	370.185	370.185	-16.0928	-65.2214	-7.44749	410.569	355.488	167.775	188.748	188.748	188.748	-66.0653	2.41014	16.613	8.93269	1.04953	-4.04117	-0.2236	0.0785401	1.6695	84.5881	-18.839	0.500723	0	0	0.0434164
898	0	-6.67803	0	0	-7.73644	-0.0467611	30.247	-0.133065	-0.0228239	-0.0605611	-11.1406	-1.64947e-15	-2.28527	0	0	0.00549876	-2.88844	8.39754	-0.0756088	417.207	385.247	642.352	370.397	370.397	370.397	-16.0325	-65.0331	-7.4883	404.995	355.73	167.482	188.748	188.748	188.748	-65.8597	2.31694	16.5955	8.68925	1.08998	-4.09019	-0.245333	0.0481319	1.65874	93.4988	-24.6979	0.570986	0	0	0.0485069
899	0	-6.45741	0	0	-7.48236	-0.0412164	30.2715	-0.133243	-0.0236406	-0.0623051	-11.0101	-2.51651e-15	-2.39162	0	0	0.0048635	-2.91799	8.64083	0.105208	415.175	385.263	641.785	370.568	370.568	370.568	-15.9782	-64.8203	-7.52337	399.396	355.972	167.202	188.748	188.748	188.748	-65.6304	2.22815	16.5807	8.45362	1.1558	-4.12009	-0.272552	-0.0101067	1.64455	103.066	-31.8582	0.656809	0	0	0.0534887
900	0	-6.26194	0	0	-7.25667	-0.0377887	30.2867	-0.133362	-0.0239938	-0.0635083	-10.8771	-2.9183e-15	-2.45918	0	0	0.00418116	-2.96821	8.88284	0.261201	413.14	385.264	641.279	370.687	370.688	370.687	-15.9308	-64.5805	-7.55257	393.764	356.211	166.938	188.748	188.748	188.748	-65.3749	2.14391	16.5694	8.23198	1.23966	-4.12318	-0.26941	-0.0538939	1.6458	104.464	-33.7869	0.70838	0	0	0.0527855
901	0	-6.09335	0	0	-7.06146	-0.0364433	30.2927	-0.133401	-0.0244101	-0.0649916	-10.7416	0	-2.53599	0	0	0.0034443	-3.03343	9.12461	0.390686	411.103	385.244	640.834	370.756	370.756	370.756	-15.8907	-64.3112	-7.57611	388.095	356.446	166.694	188.748	188.748	188.748	-65.0906	2.0639	16.562	8.02517	1.33576	-4.09816	-0.275439	-0.0952872	1.64364	106.829	-33.2519	0.781978	0	0	0.0501688
902	0	-5.95356	0	0	-6.89893	-0.0375244	30.2879	-0.133416	-0.0253987	-0.0675306	-10.6062	1.52259e-15	-2.66756	0	0	0.00262562	-3.10851	9.36655	0.489549	409.063	385.196	640.449	370.77	370.77	370.77	-15.8584	-64.0099	-7.59398	382.385	356.676	166.471	188.748	188.748	188.748	-64.7751	1.98807	16.559	7.83657	1.43868	-4.04134	-0.328923	-0.153472	1.61695	119.665	-34.4465	0.926688	0	0	0.0480802
903	0	-5.84557	0	0	-6.77196	-0.0430053	30.2636	-0.133455	-0.0270816	-0.0712654	-10.4653	-3.89107e-15	-2.85817	0	0	0.00168325	-3.18611	9.60588	0.540724	407.002	385.115	640.123	370.704	370.704	370.704	-15.8352	-63.6742	-7.60523	376.624	356.898	166.274	188.748	188.748	188.748	-64.426	1.91747	16.5613	7.68063	1.53937	-3.93637	-0.440002	-0.24073	1.56324	147.433	-41.6971	1.1784	0	0	0.0434514
904	0	-5.77349	0	0	-6.68418	-0.0567636	30.2026	-0.133545	-0.0287199	-0.0750224	-10.306	1.01506e-15	-3.0283	0	0	0.000644102	-3.25504	9.83624	0.511674	404.884	384.996	639.851	370.517	370.517	370.516	-15.8233	-63.3017	-7.6079	370.796	357.107	166.11	188.748	188.748	188.748	-64.0416	1.85446	16.5694	7.58333	1.62321	-3.75174	-0.551267	-0.338735	1.51071	179.426	-54.999	1.44249	0	0	0.0285589
905	0	-5.74107	0	0	-6.63899	-0.0821428	30.0899	-0.133579	-0.0278253	-0.0750061	-10.1106	3.46813e-15	-2.93715	0	0	-0.000275127	-3.30301	10.0516	0.372913	402.676	384.836	639.626	370.177	370.177	370.177	-15.8243	-62.8901	-7.60019	364.891	357.3	165.988	188.748	188.748	188.748	-63.6197	1.80106	16.5843	7.56705	1.6744	-3.4591	-0.482549	-0.349228	1.54539	173.973	-59.7273	1.38566	0	0	0.00737525
906	0	-5.74797	0	0	-6.63684	-0.115991	29.9391	-0.133445	-0.0225792	-0.0682534	-9.87792	1.90324e-15	-2.41879	0	0	-0.00080146	-3.32818	10.2566	0.146065	400.413	384.634	639.449	369.718	369.718	369.718	-15.8373	-62.4367	-7.58355	358.913	357.482	165.905	188.748	188.748	188.748	-63.1572	1.75503	16.6058	7.61753	1.69258	-3.0802	-0.0925837	-0.203271	1.71459	95.3637	-41.9822	0.741088	0	0	0.00249928
907	0	-5.78689	0	0	-6.67331	-0.144365	29.8124	-0.133202	-0.0148531	-0.0574937	-9.64176	2.90773e-17	-1.67063	0	0	-0.00102938	-3.347	10.4742	-0.0596784	398.244	384.391	639.331	369.263	369.263	369.263	-15.856	-61.9381	-7.56461	352.899	357.67	165.843	188.748	188.748	188.748	-62.6491	1.70709	16.6326	7.66106	1.7049	-2.72254	0.485614	0.0419419	1.96474	-29.8798	-4.29658	-0.236657	0	0	-0.00277931
908	0	-5.84706	0	0	-6.74163	-0.148137	29.7955	-0.133189	-0.0116674	-0.0534936	-9.46459	-2.47421e-15	-1.3822	0	0	-0.00124351	-3.38615	10.7355	-0.0915377	396.376	384.111	639.291	368.977	368.977	368.978	-15.8722	-61.3907	-7.55231	346.901	357.887	165.775	188.748	188.748	188.748	-62.09	1.64494	16.6624	7.59341	1.75363	-2.53602	0.738064	0.151513	2.0831	-84.9905	22.0902	-0.620368	0	0	-0.0298118
909	0	-5.92391	0	0	-6.83959	-0.118106	29.9297	-0.133463	-0.0146956	-0.0590754	-9.36399	4.80931e-16	-1.72831	0	0	-0.00132457	-3.45469	11.0523	0.122062	394.912	383.795	639.331	368.952	368.952	368.951	-15.8833	-60.7916	-7.5502	340.943	358.142	165.689	188.748	188.748	188.748	-61.4759	1.56371	16.6948	7.36666	1.85617	-2.59072	0.523433	-0.0323254	1.97866	-39.1825	16.9419	-0.164685	0	0	-0.0233607
910	0	-6.02241	0	0	-6.97171	-0.0600328	30.1881	-0.133924	-0.0209038	-0.0694445	-9.32009	-1.01506e-15	-2.42063	0	0	-0.00118642	-3.52024	11.4073	0.523928	393.792	383.448	639.418	369.159	369.159	369.159	-15.894	-60.1388	-7.55434	335.005	358.426	165.599	188.748	188.748	188.748	-60.806	1.46873	16.7315	7.0231	1.97554	-2.83213	0.0664963	-0.480734	1.71702	56.787	-19.5811	0.815645	0	0	0.0400101
911	0	-6.15165	0	0	-7.14519	0.013019	30.5112	-0.134383	-0.0242779	-0.0752687	-9.29214	-3.38354e-15	-2.87623	0	0	-0.00119017	-3.5124	11.7697	0.98842	392.867	383.072	639.476	369.521	369.521	369.521	-15.9122	-59.4309	-7.55757	329.051	358.723	165.531	188.748	188.748	188.748	-60.0803	1.36963	16.7754	6.65023	2.02906	-3.14189	-0.173076	-0.915175	1.51192	98.4482	-56.585	1.27845	0	0	0.0630007
912	0	-6.31629	0	0	-7.36395	0.0941595	30.8676	-0.134969	-0.0243073	-0.0758032	-9.27227	4.48319e-15	-3.03147	0	0	-0.00149463	-3.35819	12.1201	1.4356	392.049	382.665	639.425	370.002	370.002	370.002	-15.9426	-58.6661	-7.55596	323.062	359.02	165.504	188.748	188.748	188.748	-59.2978	1.2716	16.8284	6.30203	1.93575	-3.44886	-0.147893	-1.10253	1.4567	77.9957	-73.6938	0.930543	0	0	0.0213809
913	0	-6.51559	0	0	-7.62846	0.184817	31.2625	-0.135818	-0.0246047	-0.0765322	-9.26317	-2.11471e-15	-3.22345	0	0	-0.00184129	-3.02293	12.4542	1.85734	391.342	382.235	639.219	370.627	370.627	370.627	-15.987	-57.8421	-7.5491	317.041	359.317	165.521	188.748	188.748	188.748	-58.4566	1.17531	16.8921	5.98489	1.66041	-3.75028	-0.0817442	-0.872659	1.54422	51.1827	-53.2483	0.35364	0	0	-0.0069624
914	0	-6.74921	0	0	-7.93981	0.28634	31.7009	-0.136825	-0.0275463	-0.081203	-9.24675	6.76707e-16	-3.68121	0	0	-0.00200762	-2.54452	12.7687	2.26551	390.792	381.794	638.901	371.384	371.384	371.384	-16.0485	-56.9566	-7.53544	310.993	359.61	165.59	188.748	188.748	188.748	-57.5545	1.08296	16.9684	5.69659	1.24185	-4.0556	-0.157884	-0.293701	1.69839	60.8389	-0.224843	0.0346292	0	0	0.0295203
915	0	-7.02092	0	0	-8.30187	0.394157	32.1618	-0.137649	-0.0304121	-0.0857782	-9.17646	-1.69177e-16	-4.15391	0	0	-0.00222833	-2.02143	13.0513	2.64863	390.425	381.361	638.59	372.175	372.176	372.176	-16.1332	-56.0073	-7.51011	304.911	359.888	165.727	188.748	188.748	188.748	-56.5904	1.0009	17.0605	5.45535	0.775623	-4.3433	-0.253794	0.190594	1.82119	73.4476	33.4252	-0.373567	0	0	0.0572166
916	0	-7.33545	0	0	-8.71914	0.502676	32.621	-0.138247	-0.0315026	-0.0877922	-9.0292	3.72189e-15	-4.48492	0	0	-0.0026621	-1.53984	13.2872	2.9888	390.261	380.949	638.391	372.901	372.901	372.901	-16.2466	-54.991	-7.46818	298.786	360.143	165.949	188.748	188.748	188.748	-55.5622	0.935163	17.1714	5.28222	0.343839	-4.58551	-0.273564	0.389657	1.87916	65.5923	35.1207	-1.08092	0	0	0.0438993
917	0	-7.6958	0	0	-9.19535	0.609938	33.0702	-0.138663	-0.0311647	-0.0876509	-8.79205	3.21436e-15	-4.7084	0	0	-0.00318773	-1.13393	13.4654	3.28122	390.331	380.567	638.338	373.523	373.523	373.523	-16.3931	-53.9039	-7.40712	292.62	360.367	166.264	188.748	188.748	188.748	-54.4666	0.888706	17.3044	5.18501	-0.0213203	-4.77252	-0.225436	0.369701	1.87616	41.3997	22.9524	-1.99575	0	0	0.0190316
918	0	-8.10404	0	0	-9.73451	0.717335	33.5154	-0.138969	-0.0303478	-0.0866445	-8.46487	-8.45884e-16	-4.91843	0	0	-0.00359605	-0.796029	13.5799	3.53239	390.674	380.225	638.412	374.051	374.051	374.051	-16.5757	-52.7403	-7.32573	286.424	360.562	166.674	188.748	188.748	188.748	-53.2981	0.862491	17.4626	5.16381	-0.327428	-4.91072	-0.147392	0.268331	1.83802	11.9332	16.1339	-3.02393	0	0	0.00827111
919	0	-8.56275	0	0	-10.3424	0.827828	33.9685	-0.139151	-0.0294314	-0.0850824	-8.05248	-2.1993e-15	-5.15602	0	0	-0.00376743	-0.501385	13.6271	3.75333	391.334	379.932	638.57	374.5	374.5	374.5	-16.7985	-51.4933	-7.22298	280.214	360.727	167.176	188.748	188.748	188.748	-52.0501	0.85719	17.6502	5.2188	-0.597959	-5.01326	-0.0485769	0.162555	1.79012	-20.7347	18.0604	-4.13984	0	0	0.0141483
920	0	-9.07586	0	0	-11.0273	0.945061	34.4439	-0.139354	-0.0287857	-0.0833912	-7.58538	6.76707e-16	-5.45713	0	0	-0.0036552	-0.223643	13.6048	3.95836	392.355	379.701	638.767	374.887	374.887	374.887	-17.0665	-50.154	-7.09693	274.005	360.86	167.764	188.748	188.748	188.748	-50.7141	0.874171	17.8723	5.35056	-0.857549	-5.09688	0.0625995	0.0872359	1.75199	-55.0694	26.2675	-5.33823	0	0	0.0347265
921	0	-9.64897	0	0	-11.8005	1.07282	34.9558	-0.139564	-0.0289537	-0.0821415	-7.09006	-1.35341e-15	-5.86511	0	0	-0.00321985	0.0581785	13.512	4.16394	393.785	379.545	638.962	375.226	375.226	375.226	-17.3861	-48.7117	-6.94418	267.815	360.961	168.432	188.748	188.748	188.748	-49.2801	0.916065	18.1346	5.55748	-1.12492	-5.17995	0.164054	0.0511604	1.73186	-86.0918	37.9033	-6.53539	0	0	0.066315
922	0	-10.2894	0	0	-12.6763	1.21411	35.5144	-0.13998	-0.0301072	-0.0815988	-6.6231	2.03012e-15	-6.37679	0	0	-0.00251562	0.357457	13.3472	4.38419	395.665	379.475	639.126	375.536	375.536	375.536	-17.7647	-47.1547	-6.75937	261.656	361.021	169.177	188.748	188.748	188.748	-47.7373	0.987093	18.4441	5.83543	-1.41161	-5.27745	0.249531	0.0308613	1.71915	-112.558	48.5517	-7.66047	0	0	0.103792
923	0	-11.0057	0	0	-13.6712	1.37096	36.1254	-0.140746	-0.0320823	-0.0813978	-6.24707	-3.38354e-16	-6.94628	0	0	-0.00169988	0.683555	13.1091	4.62993	398.029	379.505	639.234	375.838	375.838	375.838	-18.2106	-45.47	-6.53498	255.541	361.034	169.997	188.748	188.748	188.748	-46.0742	1.09302	18.8077	6.17891	-1.72575	-5.40059	0.342273	0.00178208	1.7105	-140.344	53.9531	-8.64077	0	0	0.146511
924	0	-11.8062	0	0	-14.803	1.54531	36.7933	-0.142078	-0.0350921	-0.0819931	-6.03702	3.04518e-15	-7.54766	0	0	-0.00102	1.04672	12.7976	4.91297	400.909	379.643	639.264	376.165	376.165	376.165	-18.7319	-43.6448	-6.26152	249.479	360.985	170.898	188.748	188.748	188.748	-44.2796	1.24069	19.2326	6.57895	-2.07619	-5.56146	0.428699	-0.0520259	1.69877	-167.093	48.5593	-9.27904	0	0	0.186999
925	0	-12.698	0	0	-16.0896	1.73845	37.5196	-0.143951	-0.0396479	-0.0842935	-6.04089	2.70683e-15	-8.16876	0	0	-0.000806092	1.45986	12.4137	5.24326	404.326	379.902	639.191	376.557	376.557	376.557	-19.3357	-41.6673	-5.92752	243.482	360.862	171.892	188.748	188.748	188.748	-42.3437	1.43795	19.7255	7.0251	-2.47505	-5.77049	0.478693	-0.0994189	1.68934	-186.6	31.0086	-9.28967	0	0	0.213679
926	0	-13.6867	0	0	-17.547	1.94935	38.2965	-0.146168	-0.0460674	-0.0891558	-6.27661	-6.76707e-16	-8.77355	0	0	-0.00159914	1.932	11.9577	5.62273	408.287	380.288	638.998	377.048	377.048	377.048	-20.0265	-39.528	-5.51963	237.563	360.648	173.001	188.748	188.748	188.748	-40.2592	1.69313	20.2908	7.50908	-2.93151	-6.02931	0.470276	-0.0545987	1.70443	-194.142	8.42352	-8.41887	0	0	0.222244
927	0	-14.7763	0	0	-19.1861	2.17176	39.0977	-0.147891	-0.0550928	-0.0983763	-6.68701	-6.76707e-16	-9.37654	0	0	-0.00390846	2.45157	11.4274	6.03996	412.776	380.806	638.701	377.65	377.65	377.65	-20.8034	-37.2214	-5.02425	231.729	360.329	174.264	188.748	188.748	188.748	-38.0227	2.01315	20.9297	8.02805	-3.43608	-6.32384	0.343496	0.207092	1.77888	-173.695	0.935522	-6.49144	0	0	0.209703
928	0	-15.9716	0	0	-21.0073	2.38951	39.8644	-0.148156	-0.0657501	-0.111651	-7.2119	1.01506e-15	-9.85939	0	0	-0.00844565	2.96521	10.8142	6.46079	417.749	381.449	638.373	378.327	378.327	378.327	-21.656	-34.7478	-4.43171	225.984	359.894	175.742	188.748	188.748	188.748	-35.6355	2.3987	21.6364	8.58821	-3.94022	-6.61293	0.104375	0.706204	1.9244	-123.197	26.9155	-3.77235	0	0	0.179876
929	0	-17.2785	0	0	-22.9935	2.57501	40.5041	-0.146616	-0.0759814	-0.126953	-7.88765	-1.35341e-15	-10.0351	0	0	-0.0157888	3.37652	10.1034	6.8306	423.13	382.2	638.145	378.99	378.99	378.99	-22.5596	-32.115	-3.74384	220.329	359.344	177.507	188.748	188.748	188.748	-33.1028	2.83659	22.3954	9.20326	-4.35403	-6.83179	-0.178729	1.2627	2.07941	-54.6317	83.8584	-0.832184	0	0	0.113779
930	0	-18.7021	0	0	-25.1052	2.69456	40.9098	-0.145071	-0.082331	-0.139495	-8.98997	-1.01506e-15	-9.62048	0	0	-0.0260921	3.58244	9.27967	7.08804	428.828	383.031	638.158	379.532	379.532	379.532	-23.4743	-29.34	-2.98141	214.773	358.701	179.638	188.748	188.748	188.748	-30.4341	3.29326	23.1807	9.89101	-4.58041	-6.91115	-0.368435	1.46241	2.11559	-1.17329	125.665	1.7902	0	0	0.0143173
931	0	-20.2387	0	0	-27.2846	2.72332	41.0067	-0.148643	-0.081603	-0.142965	-11.1079	2.1993e-15	-8.39809	0	0	-0.0391378	3.55056	8.33961	7.19017	434.756	383.918	638.467	379.897	379.897	379.897	-24.3522	-26.4514	-2.18359	209.355	358.01	182.194	188.748	188.748	188.748	-27.6451	3.71879	23.9593	10.6679	-4.58843	-6.81058	-0.271569	0.834834	1.87225	-16.3633	76.7423	3.9407	0	0	0.0172629
932	0	-21.8622	0	0	-29.4707	2.66467	40.8088	-0.161195	-0.0750646	-0.135982	-14.6423	1.69177e-15	-6.55853	0	0	-0.0540076	3.39608	7.30445	7.15091	440.875	384.861	638.935	380.136	380.136	380.136	-25.1527	-23.4904	-1.39055	204.175	357.328	185.194	188.748	188.748	188.748	-24.7643	4.06984	24.6993	11.5446	-4.48736	-6.5599	0.12659	-0.419758	1.42068	-110.828	-55.5136	6.23037	0	0	0.219726
933	0	-23.5206	0	0	-31.6104	2.54824	40.4125	-0.174517	-0.0700215	-0.129607	-18.7316	-4.06024e-15	-4.79848	0	0	-0.0669731	3.33009	6.21363	7.0501	447.221	385.873	639.301	380.363	380.363	380.363	-25.851	-20.5106	-0.621977	199.396	356.708	188.614	188.748	188.748	188.748	-21.8398	4.33424	25.3745	12.5212	-4.47685	-6.25427	0.470339	-1.06597	1.21366	-188.091	-106.269	9.82734	0	0	0.394448
934	0	-25.1597	0	0	-33.6481	2.3968	39.8898	-0.181752	-0.0679409	-0.12809	-22.5529	0	-3.23859	0	0	-0.0750611	3.46862	5.09663	6.97295	453.853	386.958	639.431	380.656	380.656	380.656	-26.4251	-17.5756	0.113834	195.192	356.191	192.415	188.748	188.748	188.748	-18.9342	4.51851	25.9562	13.5807	-4.66141	-5.97342	0.575322	-0.913416	1.2993	-202.043	-66.7058	14.6907	0	0	0.442002
935	0	-26.7417	0	0	-35.5184	2.21132	39.2382	-0.183156	-0.0662079	-0.128155	-25.9447	0	-1.64076	0	0	-0.0769781	3.78549	3.96281	6.95632	460.78	388.102	639.375	381.02	381.02	381.02	-26.8466	-14.7537	0.798235	191.705	355.821	196.551	188.748	188.748	188.748	-16.1142	4.62253	26.4098	14.7015	-5.00282	-5.73142	0.489662	-0.4207	1.47487	-172.193	-11.2851	19.7548	0	0	0.409271
936	0	-28.2437	0	0	-37.1521	1.98098	38.4115	-0.183071	-0.0627164	-0.125276	-29.1689	1.35341e-15	0.0931452	0	0	-0.0724267	4.18873	2.80937	6.9883	467.956	389.279	639.273	381.393	381.393	381.393	-27.085	-12.114	1.39783	189.045	355.64	200.961	188.748	188.748	188.748	-13.4452	4.63442	26.6993	15.8765	-5.39529	-5.49564	0.364337	0.0383356	1.60498	-140.903	17.2808	24.1221	0	0	0.361563
937	0	-29.6471	0	0	-38.4911	1.69752	37.3669	-0.184855	-0.0574589	-0.117722	-32.4329	-5.41366e-15	1.74393	0	0	-0.0615332	4.59052	1.63169	7.04006	475.306	390.459	639.259	381.682	381.682	381.682	-27.1183	-9.72148	1.87766	187.306	355.681	205.558	188.748	188.748	188.748	-10.9906	4.5437	26.7955	17.1099	-5.74044	-5.23786	0.265566	0.298374	1.65598	-124.827	16.7288	27.652	0	0	0.331284
938	0	-30.93	0	0	-39.4985	1.36195	36.0906	-0.190448	-0.051119	-0.105215	-35.8038	5.41366e-15	2.99153	0	0	-0.0452231	4.93891	0.428173	7.08591	482.761	391.61	639.42	381.802	381.803	381.802	-26.9389	-7.63314	2.21636	186.579	355.962	210.237	188.748	188.748	188.748	-8.81103	4.35495	26.6822	18.4068	-5.98794	-4.95887	0.229318	0.339375	1.64056	-130.467	-1.97156	30.6565	0	0	0.353373
939	0	-32.0632	0	0	-40.1615	0.984743	34.6036	-0.199116	-0.0450972	-0.089167	-39.0559	-8.12049e-15	3.51894	0	0	-0.0252633	5.22173	-0.798397	7.11245	490.262	392.71	639.792	381.715	381.715	381.715	-26.555	-5.89515	2.41543	186.958	356.475	214.877	188.748	188.748	188.748	-6.963	4.09427	26.359	19.7641	-6.14197	-4.67833	0.233755	0.226374	1.58848	-149.535	-28.3235	33.5715	0	0	0.419578
940	0	-33.0122	0	0	-40.4874	0.582053	32.9539	-0.2084	-0.0404577	-0.0715842	-41.7803	-5.41366e-15	3.16439	0	0	-0.00406447	5.45418	-2.04237	7.11525	497.766	393.74	640.37	381.426	381.426	381.426	-25.9878	-4.54119	2.4978	188.53	357.19	219.351	188.748	188.748	188.748	-5.49444	3.80427	25.8411	21.1718	-6.24145	-4.41099	0.25365	0.0787025	1.53454	-172.221	-50.3897	36.5474	0	0	0.501676
941	0	-33.7422	0	0	-40.4967	0.171234	31.2036	-0.216125	-0.0379373	-0.0541299	-43.6262	2.70683e-15	1.92011	0	0	0.0157377	5.65845	-3.29729	7.09443	505.237	394.686	641.143	380.965	380.965	380.965	-25.2681	-3.5917	2.49866	191.37	358.054	223.542	188.748	188.748	188.748	-4.43996	3.53195	25.1563	22.6163	-6.32877	-4.16053	0.292598	-0.0152755	1.49649	-196.198	-61.9704	39.5322	0	0	0.585671
942	0	-34.2238	0	0	-40.2179	-0.231652	29.4205	-0.220477	-0.0374372	-0.0379878	-44.35	-2.70683e-15	-0.0460978	0	0	0.032211	5.84838	-4.55668	7.05517	512.647	395.535	642.103	380.362	380.362	380.362	-24.4339	-3.05402	2.45591	195.53	359.004	227.35	188.748	188.748	188.748	-3.81748	3.31808	24.3426	24.0823	-6.42931	-3.92957	0.338043	-0.0495629	1.47329	-216.992	-66.6423	42.2339	0	0	0.654005
943	0	-34.4377	0	0	-39.6836	-0.612882	27.6723	-0.220756	-0.0385131	-0.0238001	-43.903	-2.70683e-15	-2.47277	0	0	0.0444356	6.02744	-5.81431	7.00526	519.976	396.277	643.253	379.641	379.641	379.641	-23.5278	-2.92302	2.4026	201.031	359.965	230.697	188.748	188.748	188.748	-3.62736	3.19035	23.4436	25.5535	-6.55241	-3.72198	0.377532	-0.0486336	1.45663	-231.66	-68.6962	44.2988	0	0	0.696309
944	0	-34.378	0	0	-38.929	-0.961164	26.0238	-0.216738	-0.0403344	-0.0119256	-42.3582	5.41366e-15	-5.03557	0	0	0.0525556	6.19295	-7.06417	6.95181	527.203	396.902	644.6	378.813	378.813	378.813	-22.595	-3.18265	2.36285	207.867	360.866	233.526	188.748	188.748	188.748	-3.85423	3.16171	22.5057	27.0137	-6.69931	-3.54033	0.409514	-0.0333158	1.43982	-240.031	-68.9096	45.3737	0	0	0.711927
945	0	-34.0532	0	0	-37.9905	-1.26768	24.5328	-0.208725	-0.0420556	-0.00261799	-39.8894	0	-7.4151	0	0	0.0573322	6.34011	-8.30033	6.90017	534.303	397.4	646.148	377.886	377.886	377.886	-21.6795	-3.80784	2.34998	216.003	361.641	235.802	188.748	188.748	188.748	-4.47026	3.2314	21.5732	28.448	-6.86866	-3.38467	0.421246	-0.0209678	1.41788	-240.154	-66.515	45.1493	0	0	0.696296
946	0	-33.4862	0	0	-36.9048	-1.52614	23.2468	-0.197578	-0.0428659	0.00416326	-36.7477	-4.06024e-15	-9.33291	0	0	0.0597046	6.46564	-9.51709	6.85066	541.248	397.764	647.894	376.86	376.86	376.86	-20.821	-4.76677	2.36647	225.383	362.237	237.507	188.748	188.748	188.748	-5.43901	3.38761	20.6853	29.8455	-7.05912	-3.24839	0.398115	-0.0295386	1.39754	-230.284	-62.4127	43.5365	0	0	0.646829
947	0	-32.7109	0	0	-35.7087	-1.73289	22.1996	-0.184182	-0.0422116	0.0083146	-33.1865	2.70683e-15	-10.5956	0	0	0.0602974	6.57184	-10.7094	6.79411	548.001	397.986	649.823	375.755	375.755	375.755	-20.0512	-6.02331	2.40565	235.93	362.619	238.639	188.748	188.748	188.748	-6.71925	3.6112	19.8732	31.1998	-7.26975	-3.11144	0.321164	-0.0748095	1.38507	-206.734	-60.6754	40.5443	0	0	0.55599
948	0	-31.769	0	0	-34.4382	-1.8869	21.4091	-0.169761	-0.0397947	0.0101012	-29.4768	-5.41366e-15	-11.1017	0	0	0.0594311	6.67031	-11.8738	6.70764	554.509	398.061	651.903	374.616	374.616	374.616	-19.3919	-7.53921	2.45405	247.557	362.772	239.206	188.748	188.748	188.748	-8.26799	3.87904	19.158	32.5105	-7.5019	-2.9332	0.196752	-0.154651	1.37982	-169.806	-67.7709	36.3859	0	0	0.426744
949	0	-30.7054	0	0	-33.1275	-1.98959	20.877	-0.155586	-0.035565	0.00984793	-25.8717	1.35341e-15	-10.8372	0	0	0.0572116	6.78152	-13.0075	6.5577	560.709	397.983	654.08	373.522	373.522	373.522	-18.853	-9.276	2.49528	260.17	362.7	239.223	188.748	188.748	188.748	-10.0429	4.16782	18.5501	33.7829	-7.75885	-2.65622	0.0963512	-0.219788	1.38807	-130.72	-86.2609	31.2912	0	0	0.291982
950	0	-29.5642	0	0	-31.8078	-2.04445	20.5912	-0.142588	-0.0297235	0.00768486	-22.5697	5.41366e-15	-9.87054	0	0	0.0536543	6.92281	-14.1072	6.32118	566.553	397.752	656.305	372.562	372.562	372.562	-18.4334	-11.1968	2.51347	273.673	362.426	238.713	188.748	188.748	188.748	-12.0043	4.45703	18.0497	35.0175	-8.03377	-2.24014	0.175812	-0.148177	1.43688	-117.202	-103.213	25.5283	0	0	0.234781
951	0	-28.3857	0	0	-30.5066	-2.05674	20.5271	-0.131278	-0.0226239	0.0037319	-19.7046	-5.41366e-15	-8.32994	0	0	0.0488638	7.07921	-15.1628	6.02657	572.054	397.369	658.572	371.806	371.806	371.806	-18.1212	-13.2678	2.49581	287.976	361.99	237.702	188.748	188.748	188.748	-14.1161	4.73041	17.6475	36.1833	-8.27777	-1.73419	0.599759	0.202421	1.55306	-163.685	-85.4906	19.6106	0	0	0.332207
952	0	-27.2046	0	0	-29.2457	-2.03338	20.649	-0.122132	-0.0147277	-0.00191724	-17.3561	2.70683e-15	-6.35695	0	0	0.0431715	7.16957	-16.1527	5.79202	577.325	396.84	660.97	371.239	371.239	371.239	-17.8961	-15.4593	2.43302	302.996	361.442	236.22	188.748	188.748	188.748	-16.3466	4.97542	17.3263	37.1882	-8.36612	-1.35236	1.3559	0.835663	1.71979	-282.402	5.80851	13.6283	0	0	0.459567
953	0	-26.0486	0	0	-28.0411	-1.98253	20.9137	-0.116697	-0.00639097	-0.00795858	-15.6547	6.76707e-16	-4.07672	0	0	0.0372667	7.0472	-17.0436	5.81345	582.558	396.165	663.686	370.744	370.744	370.744	-17.731	-17.7466	2.32024	318.656	360.846	234.301	188.748	188.748	188.748	-18.6694	5.18309	17.0626	37.8844	-8.11145	-1.46043	2.01691	1.38362	1.8401	-422.517	175.154	6.55289	0	0	0.24325
954	0	-24.9365	0	0	-26.9021	-1.91157	21.2816	-0.115988	0.00172595	-0.0139217	-14.7679	2.70683e-15	-1.85604	0	0	0.0321131	6.58995	-17.8087	6.25017	587.902	395.355	666.874	370.184	370.184	370.184	-17.5958	-20.1109	2.16086	334.9	360.267	231.98	188.748	188.748	188.748	-21.0641	5.35166	16.8293	38.1742	-7.3864	-2.3534	1.58632	1.05116	1.68672	-429.802	360.774	0.395995	0	0	-0.2691
955	0	-23.8791	0	0	-25.8322	-1.827	21.7176	-0.11181	0.00680203	-0.0280492	-14.1454	1.35341e-15	-0.528118	0	0	0.0278353	5.89607	-18.464	6.96708	593.189	394.427	670.363	369.588	369.588	369.588	-17.4613	-22.5386	1.96582	351.687	359.769	229.301	188.748	188.748	188.748	-23.5164	5.48572	16.5987	38.2022	-6.35493	-3.7762	-1.22005	-0.963106	1.0327	-55.702	423.094	6.33566	0	0	-0.311949
956	0	-22.8949	0	0	-24.834	-1.74592	22.1331	-0.0970876	0.00412484	-0.0590336	-12.9816	0	-0.412009	0	0	0.0236607	5.49256	-19.108	7.17947	597.554	393.343	673.323	369.221	369.221	369.221	-17.2945	-25.0182	1.72958	368.944	359.418	226.335	188.748	188.748	188.748	-26.0105	5.57046	16.3431	38.4628	-5.67166	-4.37817	-6.70512	-4.68786	-0.230849	825.777	140.786	25.1322	0	0	-2.21471
957	0	-22.0171	0	0	-23.9124	-1.70302	22.3519	-0.118456	0.00522085	-0.0638563	-15.0103	-2.70683e-15	0.739073	0	0	0.0242636	6.36638	-19.9293	5.46717	599.48	392.03	674.211	369.66	369.66	369.66	-17.0609	-27.539	1.42977	386.539	359.261	223.202	188.748	188.748	188.748	-28.5289	5.5718	16.0387	39.8023	-6.46734	-1.69567	-11.4061	-8.99477	-1.31632	1565.43	-556.647	5.6807	0	0	-14.0269
958	0	-21.2225	0	0	-23.0616	-1.68054	22.4663	-0.238174	0.0414527	0.0400596	-25.5729	0	6.2308	0	0	0.0292727	9.6014	-21.1475	1.11769	598.391	390.974	671.486	372.905	372.905	372.905	-16.7783	-30.1068	1.17706	404.581	359.305	219.962	188.748	188.748	188.748	-31.0936	5.60093	15.6783	43.7278	-9.9892	6.4753	-8.43506	-10.8333	-0.450801	759.926	-1261.84	-60.7897	0	0	-23.1617
959	0	-20.3515	0	0	-22.245	-1.52193	23.268	-0.260006	0.0777024	0.0746486	-25.9517	6.76707e-15	11.6745	0	0	0.0157902	15.3193	-22.8211	-3.99537	596.821	391.251	665.447	383.881	383.881	383.881	-16.5475	-32.7517	1.27039	423.68	359.562	216.48	188.748	188.748	188.748	-33.7805	5.97641	15.2672	52.7239	-16.2942	19.9458	4.08427	-3.06039	4.45206	-1348.32	-985.697	-45.6384	0	0	1.71516
960	0	-19.382	0	0	-21.4688	-1.18466	24.9403	-0.0222963	-0.0240776	-0.226835	-1.71277	6.76707e-16	2.65774	0	0	-0.000108183	21.1257	-24.4396	-6.95587	597.815	392.335	659.801	403.744	403.744	403.744	-16.3443	-35.4582	1.62203	443.826	360.163	212.758	188.748	188.748	188.748	-36.5552	6.59611	14.7872	66.3572	-22.0302	34.6402	11.4096	18.5092	0.15088	-1472.26	1348.96	-47.4375	0	0	26.2723
961	0	-18.6485	0	0	-20.774	-1.04117	25.6382	0.0785412	-0.10784	-0.383078	8.64327	-6.76707e-16	-6.81449	0	0	-0.0154708	23.3963	-25.2623	-7.76254	600.012	391.94	658.631	415.042	415.042	415.042	-15.9184	-38.1424	1.62297	463.51	361.113	209.351	188.748	188.748	188.748	-39.2321	6.78045	14.199	73.6994	-23.5398	41.4171	7.92245	28.2427	-9.28475	-102.329	2548.06	-72.2464	0	0	-2.91698
962	0	-18.3287	0	0	-20.1725	-1.32897	24.2302	-0.032304	-0.0231952	-0.187842	-2.01124	1.69177e-16	-1.56282	0	0	-0.000541125	20.861	-25.1397	-7.59626	601.397	389.101	662.865	403.11	403.11	403.111	-15.1541	-40.7596	1.06954	481.863	362.253	206.561	188.748	188.748	188.748	-41.7395	6.29216	13.5019	66.2491	-20.7261	34.7039	11.3719	19.2226	0.316093	-1584.82	1592.6	-0.746232	0	0	-30.733
963	0	-18.1819	0	0	-19.689	-1.74128	22.1568	-0.291059	0.0935641	0.139247	-27.064	8.12049e-15	7.14367	0	0	0.0418096	14.6373	-24.1585	-5.47909	603.585	384.79	671.707	382.599	382.599	382.599	-14.2121	-43.3316	0.314849	499.813	363.623	203.969	188.748	188.748	188.748	-44.1665	5.52356	12.7504	52.8719	-13.7642	20.3817	4.41417	-3.15982	4.80791	-1506.62	-798.084	5.9081	0	0	-4.41733
964	0	-17.8407	0	0	-19.228	-1.86552	21.5193	-0.27814	0.0340893	0.0103554	-25.7776	4.73695e-15	0.222829	0	0	0.0212765	8.39903	-23.0578	-1.33831	608.059	381.239	681.061	371.314	371.314	371.314	-13.3596	-45.9211	-0.0798618	518.939	365.302	201.245	188.748	188.748	188.748	-46.6586	5.09661	11.9787	44.5001	-6.45198	7.47045	-8.07355	-11.2863	-0.411374	879.794	-1169.94	-58.4384	0	0	22.1579
965	0	-17.396	0	0	-18.7948	-1.79561	21.8787	-0.163914	-0.0483407	-0.195674	-13.9374	-2.03012e-15	-8.36131	0	0	0.00613197	4.65309	-22.4196	2.0617	612.114	379.018	687.055	367.777	367.777	367.777	-12.6406	-48.5156	-0.14929	538.928	367.159	198.759	188.748	188.748	188.748	-49.1966	4.98941	11.2189	41.2606	-2.06061	-0.153604	-11.3028	-9.55679	-1.36562	1985.16	-565.531	-33.1892	0	0	13.2772
966	0	-17.0953	0	0	-18.485	-1.7712	22.0038	-0.146635	-0.0652669	-0.219598	-10.9055	1.35341e-15	-11.1069	0	0	0.00278518	3.38451	-22.2458	2.88172	613.343	377.239	689.163	366.894	366.894	366.894	-11.973	-51.0587	-0.193241	558.737	369.016	196.845	188.748	188.748	188.748	-51.6883	4.89315	10.5089	40.5417	-0.446727	-2.27002	-6.77226	-5.06986	-0.311538	1268.87	94.8845	-14.5109	0	0	1.37518
967	0	-16.9809	0	0	-18.3196	-1.83153	21.6943	-0.170122	-0.0509223	-0.172497	-11.8344	6.09037e-15	-11.2012	0	0	-0.00279573	3.53552	-22.3307	1.83913	612.333	375.509	688.846	366.699	366.699	366.699	-11.3465	-53.5252	-0.294719	578.092	370.786	195.524	188.748	188.748	188.748	-54.1025	4.73268	9.87523	40.863	-0.362763	-1.05341	-1.22647	-1.02093	1.00348	183.065	417.842	-14.1237	0	0	-0.299668
968	0	-16.9864	0	0	-18.2744	-1.9076	21.3021	-0.184318	-0.0457022	-0.14881	-12.3114	-2.70683e-15	-11.867	0	0	-0.00650883	4.06344	-22.4652	0.372363	610.612	373.872	687.722	366.669	366.669	366.669	-10.7953	-55.9097	-0.429954	597.149	372.457	194.723	188.748	188.748	188.748	-56.44	4.54999	9.33819	41.4649	-0.71319	0.996757	1.50381	1.19077	1.71164	-310.44	410.818	-13.0519	0	0	0.368418
969	0	-17.0641	0	0	-18.3285	-1.95253	21.0695	-0.189269	-0.0501336	-0.148144	-12.2827	-4.73695e-15	-13.072	0	0	-0.00611465	4.389	-22.5298	-0.763173	608.985	372.32	686.694	366.543	366.543	366.543	-10.342	-58.2066	-0.595223	615.998	374.014	194.408	188.748	188.748	188.748	-58.6981	4.36513	8.91437	41.9271	-0.888787	2.54087	1.98706	1.6336	1.85422	-334.436	264.155	-13.8966	0	0	0.269764
970	0	-17.1964	0	0	-18.4713	-1.95242	21.0701	-0.190288	-0.0585833	-0.156711	-12.0156	-4.06024e-15	-14.4333	0	0	-0.00267704	4.37963	-22.496	-1.43903	607.604	370.821	685.971	366.188	366.188	366.188	-9.99915	-60.4097	-0.805435	634.614	375.42	194.58	188.748	188.748	188.748	-60.8711	4.17847	8.61946	42.1218	-0.755579	3.29926	1.49546	1.14727	1.70646	-198.496	116.295	-15.4168	0	0	0.0461962
971	0	-17.3778	0	0	-18.6974	-1.9079	21.3006	-0.187588	-0.0679533	-0.168986	-11.4563	-3.38354e-15	-15.657	0	0	0.00236885	4.13943	-22.3871	-1.77828	606.376	369.382	685.415	365.623	365.623	365.623	-9.7763	-62.5141	-1.07661	652.924	376.626	195.25	188.748	188.748	188.748	-62.9545	3.98871	8.46716	42.1211	-0.439592	3.4935	0.826117	0.490998	1.54428	-56.3762	24.5742	-15.4599	0	0	-0.00451835
972	0	-17.6058	0	0	-19.0018	-1.82521	21.7268	-0.182056	-0.0755049	-0.179869	-10.7041	-1.35341e-15	-16.4126	0	0	0.00787898	3.81963	-22.2393	-1.94211	605.173	368.03	684.822	364.94	364.94	364.94	-9.67883	-64.5166	-1.4222	670.827	377.585	196.422	188.748	188.748	188.748	-64.9451	3.79519	8.46663	42.0467	-0.107695	3.43987	0.458252	0.134544	1.47542	17.5124	3.70984	-13.812	0	0	-0.00152569
973	0	-17.8742	0	0	-19.3771	-1.70958	22.3185	-0.174399	-0.0802202	-0.187929	-9.82398	-4.06024e-15	-16.5542	0	0	0.012969	3.50766	-22.0766	-2.02301	603.941	366.784	684.085	364.202	364.202	364.202	-9.70665	-66.4149	-1.85068	688.225	378.263	198.079	188.748	188.748	188.748	-66.8405	3.59844	8.62031	41.9687	0.149903	3.31808	0.403848	0.0867953	1.50373	31.8181	22.4477	-11.5033	0	0	-0.00966538
974	0	-18.1711	0	0	-19.8124	-1.56304	23.0611	-0.163981	-0.0833483	-0.196079	-8.73433	-6.76707e-16	-16.195	0	0	0.0173679	3.21977	-21.9066	-2.04029	602.692	365.654	683.201	363.442	363.442	363.442	-9.85464	-68.2076	-2.36365	705.026	378.642	200.182	188.748	188.748	188.748	-68.6392	3.40117	8.92321	41.8982	0.325773	3.15993	0.408937	0.123253	1.58148	42.6958	37.7502	-9.1749	0	0	-0.0104826
975	0	-18.4825	0	0	-20.2951	-1.38734	23.9407	-0.150256	-0.0856926	-0.206089	-7.35773	2.70683e-15	-15.4427	0	0	0.0209644	2.9499	-21.7323	-1.99539	601.458	364.642	682.198	362.706	362.706	362.706	-10.1132	-69.8937	-2.95688	721.137	378.72	202.68	188.748	188.748	188.748	-70.3397	3.20722	9.36397	41.8265	0.446498	2.95865	0.358569	0.123187	1.64704	73.4939	36.0548	-6.87119	0	0	-0.00101772
976	0	-18.7952	0	0	-20.8119	-1.186	24.9337	-0.133879	-0.086825	-0.216754	-5.73032	0	-14.3173	0	0	0.0233718	2.69794	-21.5571	-1.90005	600.255	363.755	681.098	362.053	362.053	362.053	-10.4688	-71.4717	-3.62138	736.456	378.506	205.503	188.748	188.748	188.748	-71.9407	3.02038	9.92568	41.7485	0.534582	2.72543	0.306168	0.116712	1.68664	109.899	29.5118	-4.5001	0	0	0.0103606
977	0	-19.0969	0	0	-21.3488	-0.963584	26.0121	-0.115258	-0.0870841	-0.227964	-3.86269	3.38354e-15	-12.9278	0	0	0.0245125	2.46613	-21.3842	-1.76798	599.099	362.993	679.913	361.523	361.523	361.523	-10.9044	-72.9404	-4.34374	750.877	378.022	208.567	188.748	188.748	188.748	-73.44	2.8443	10.5868	41.6617	0.604394	2.47425	0.25632	0.105393	1.69898	149.516	21.878	-2.01625	0	0	0.0233202
978	0	-19.3767	0	0	-21.8913	-0.725224	27.1459	-0.0950424	-0.0865107	-0.239103	-1.78879	3.38354e-15	-11.3591	0	0	0.0244739	2.25673	-21.2155	-1.61148	598.004	362.357	678.659	361.134	361.134	361.134	-11.4012	-74.2974	-5.10698	764.296	377.299	211.774	188.748	188.748	188.748	-74.835	2.68237	11.3226	41.5651	0.663869	2.21548	0.219485	0.109815	1.69472	189.018	17.1652	0.482675	0	0	0.0380505
979	0	-19.6252	0	0	-22.4254	-0.476186	28.3059	-0.0742359	-0.0850365	-0.249092	0.420269	1.35341e-15	-9.68228	0	0	0.0233921	2.06783	-21.051	-1.43826	596.986	361.846	677.355	360.883	360.883	360.883	-11.9398	-75.5397	-5.89159	776.613	376.376	215.016	188.748	188.748	188.748	-76.1219	2.53769	12.1068	41.4565	0.71901	1.9494	0.23191	0.154002	1.67962	218.441	19.7759	2.84051	0	0	0.0532346
980	0	-19.835	0	0	-22.9381	-0.220793	29.4694	-0.0533383	-0.0831217	-0.258036	2.73312	1.01506e-15	-8.00768	0	0	0.0215781	1.88888	-20.888	-1.24542	596.067	361.457	676.029	360.741	360.741	360.741	-12.5019	-76.6627	-6.67623	787.739	375.301	218.175	188.748	188.748	188.748	-77.2951	2.41363	12.9134	41.3292	0.777943	1.65611	0.250519	0.206338	1.65776	245.279	26.0004	5.05365	0	0	0.0714939
981	0	-20.002	0	0	-23.4195	0.0368244	30.6161	-0.0326468	-0.0813419	-0.266444	5.12194	1.69177e-16	-6.43958	0	0	0.0193456	1.70779	-20.7223	-1.02844	595.27	361.184	674.713	360.676	360.676	360.676	-13.0713	-77.66	-7.43916	797.596	374.12	221.131	188.748	188.748	188.748	-78.3472	2.3133	13.7177	41.1756	0.848396	1.31337	0.220703	0.219817	1.63838	279.688	29.3171	7.22352	0	0	0.096517
982	0	-20.1281	0	0	-23.863	0.29093	31.7206	-0.0127665	-0.0798869	-0.274089	7.50757	1.69177e-16	-5.02993	0	0	0.0168747	1.52172	-20.5521	-0.794842	594.6	361.022	673.42	360.676	360.676	360.676	-13.6333	-78.5228	-8.16035	806.115	372.881	223.76	188.748	188.748	188.748	-79.2684	2.23818	14.4977	40.994	0.933686	0.921695	0.117469	0.181134	1.61087	325.683	27.6117	9.39164	0	0	0.129269
983	0	-20.2214	0	0	-24.2659	0.533084	32.7488	0.00474685	-0.0780647	-0.279267	9.69732	-2.53765e-16	-3.73604	0	0	0.0141504	1.33989	-20.3791	-0.569738	594.037	360.966	672.144	360.745	360.745	360.745	-14.1742	-79.2411	-8.82211	813.239	371.629	225.945	188.748	188.748	188.748	-80.0466	2.18744	15.2337	40.7909	1.02799	0.514321	-0.00913823	0.131653	1.58955	370.126	26.4366	11.3969	0	0	0.160431
984	0	-20.295	0	0	-24.629	0.753459	33.664	0.0184171	-0.075393	-0.280718	11.4878	1.18424e-15	-2.52687	0	0	0.0113456	1.17526	-20.2061	-0.386392	593.549	361.009	670.871	360.896	360.896	360.896	-14.682	-79.8039	-9.40918	818.926	370.405	227.577	188.748	188.748	188.748	-80.6688	2.15895	15.9088	40.5764	1.12358	0.139714	-0.121196	0.0958773	1.56466	403.724	27.8978	13.057	0	0	0.180786
985	0	-20.3646	0	0	-24.9557	0.942317	34.4329	0.0269425	-0.071364	-0.277309	12.6832	2.96059e-16	-1.36801	0	0	0.00873574	1.0376	-20.0356	-0.275992	593.099	361.141	669.59	361.126	361.126	361.126	-15.1469	-80.2013	-9.908	823.162	369.25	228.567	188.748	188.748	188.748	-81.1228	2.15049	16.509	40.3608	1.21231	-0.158027	-0.188841	0.0823923	1.54107	418.902	31.9397	14.1969	0	0	0.184825
986	0	-20.4461	0	0	-25.2524	1.09161	35.0306	0.0295499	-0.0660418	-0.268777	13.1396	5.92119e-16	-0.281426	0	0	0.00668203	0.931063	-19.8682	-0.260717	592.654	361.354	668.298	361.414	361.414	361.414	-15.5616	-80.425	-10.3066	825.961	368.198	228.852	188.748	188.748	188.748	-81.3984	2.16089	17.0232	40.1525	1.28704	-0.350526	-0.211206	0.0801378	1.52093	415.406	35.8843	14.748	0	0	0.174688
987	0	-20.5546	0	0	-25.5281	1.19566	35.442	0.0258396	-0.0595793	-0.255147	12.7586	-1.64947e-15	0.698165	0	0	0.00538671	0.855895	-19.7023	-0.352402	592.19	361.639	667	361.728	361.728	361.728	-15.9219	-80.47	-10.595	827.368	367.279	228.4	188.748	188.748	188.748	-81.489	2.19029	17.4431	39.9561	1.34126	-0.424557	-0.189171	0.0777423	1.50745	393.412	37.7444	14.6865	0	0	0.155376
988	0	-20.7034	0	0	-25.7934	1.25167	35.6616	0.0155809	-0.0523211	-0.23658	11.4729	2.22045e-16	1.51321	0	0	0.00479387	0.810581	-19.535	-0.552185	591.69	361.989	665.703	362.033	362.033	362.033	-16.2253	-80.3355	-10.7661	827.457	366.517	227.211	188.748	188.748	188.748	-81.3929	2.23992	17.7635	39.7724	1.3685	-0.380675	-0.117544	0.0765883	1.50134	351.672	37.8099	13.9926	0	0	0.131301
989	0	-20.9023	0	0	-26.0595	1.26016	35.6948	-0.00080736	-0.0448707	-0.214001	9.29485	-7.40149e-16	2.08156	0	0	0.00457364	0.791469	-19.3613	-0.849623	591.147	362.396	664.421	362.294	362.294	362.294	-16.4721	-80.0261	-10.8159	826.334	365.928	225.325	188.748	188.748	188.748	-81.1143	2.31189	17.9825	39.5972	1.36375	-0.233942	-0.0066695	0.0888292	1.50842	293.384	38.1321	12.7192	0	0	0.106525
990	0	-21.1569	0	0	-26.3365	1.22476	35.5562	-0.0225102	-0.0381608	-0.188796	6.29613	-2.53765e-16	2.29735	0	0	0.00416053	0.791508	-19.175	-1.22563	590.562	362.857	663.174	362.475	362.475	362.475	-16.6639	-79.5523	-10.7454	824.125	365.516	222.813	188.748	188.748	188.748	-80.6638	2.40825	18.1021	39.4236	1.3273	-0.0111419	0.114283	0.1107	1.53192	226.16	38.3169	10.9802	0	0	0.0837665
991	0	-21.4686	0	0	-26.6321	1.1512	35.2667	-0.0482381	-0.0328603	-0.162634	2.61829	2.53765e-16	2.09626	0	0	0.00293756	0.80171	-18.9704	-1.65912	589.937	363.366	661.982	362.545	362.545	362.545	-16.8039	-78.9306	-10.5612	820.976	365.278	219.775	188.748	188.748	188.748	-80.0589	2.52983	18.1279	39.2445	1.26492	0.258968	0.232882	0.132478	1.5695	154.922	37.579	8.90987	0	0	0.0619192
992	0	-21.8337	0	0	-26.9491	1.04654	34.851	-0.0766691	-0.0293782	-0.136717	-1.56567	-2.53765e-15	1.46433	0	0	0.000484704	0.813327	-18.7428	-2.12944	589.273	363.92	660.869	362.486	362.486	362.486	-16.8963	-78.1835	-10.2761	817.043	365.197	216.337	188.748	188.748	188.748	-79.3229	2.67527	18.0701	39.0523	1.18478	0.55056	0.351075	0.148034	1.61879	81.0589	35.8498	6.6214	0	0	0.0372151
993	0	-22.2427	0	0	-27.2855	0.918905	34.3383	-0.105691	-0.0281167	-0.112967	-5.97906	-6.76707e-16	0.419731	0	0	-0.00319503	0.818886	-18.4884	-2.61543	588.571	364.518	659.857	362.293	362.293	362.293	-16.9471	-77.3388	-9.90941	812.483	365.247	212.64	188.748	188.748	188.748	-78.4847	2.84094	17.9429	38.8384	1.09616	0.839977	0.456386	0.154874	1.67552	10.5061	33.1679	4.2898	0	0	0.0080241
994	0	-22.6809	0	0	-27.6328	0.776562	33.7589	-0.133209	-0.0289885	-0.0927271	-10.3232	1.26883e-15	-0.944439	0	0	-0.00760363	0.812853	-18.205	-3.09743	587.837	365.156	658.962	361.975	361.975	361.975	-16.9633	-76.4278	-9.48495	807.451	365.394	208.828	188.748	188.748	188.748	-77.5767	3.02069	17.764	38.5947	1.00935	1.10747	0.532778	0.150852	1.73339	-50.5406	29.4453	2.07936	0	0	-0.0249689
995	0	-23.1296	0	0	-27.9776	0.626994	33.1412	-0.156954	-0.0317334	-0.0772226	-14.2705	-1.96668e-15	-2.49901	0	0	-0.011876	0.792646	-17.8925	-3.56021	587.071	365.831	658.198	361.552	361.552	361.552	-16.9531	-75.4834	-9.0302	802.087	365.597	205.043	188.748	188.748	188.748	-76.6327	3.20606	17.5535	38.3164	0.933423	1.34076	0.574446	0.136642	1.78771	-97.7622	24.2297	0.141738	0	0	-0.0589058
996	0	-23.5676	0	0	-28.3025	0.476249	32.5096	-0.175656	-0.0352606	-0.0663142	-17.5926	7.3169e-15	-4.03263	0	0	-0.0150346	0.757935	-17.5529	-3.99361	586.272	366.541	657.575	361.05	361.051	361.05	-16.9252	-74.5376	-8.57365	796.509	365.816	201.408	188.748	188.748	188.748	-75.6855	3.38684	17.3318	38.002	0.875824	1.535	0.595076	0.131961	1.84416	-132.968	20.6043	-1.45434	0	0	-0.0919176
997	0	-23.9737	0	0	-28.5887	0.329211	31.8847	-0.188573	-0.0387011	-0.0596155	-20.1333	9.30473e-16	-5.3677	0	0	-0.0163751	0.707308	-17.1894	-4.38981	585.441	367.283	657.099	360.507	360.507	360.507	-16.8882	-73.619	-8.14169	790.812	366.013	198.023	188.748	188.748	188.748	-74.7641	3.55287	17.1185	37.6511	0.846963	1.68713	0.598058	0.139759	1.89674	-156.065	18.9529	-2.65061	0	0	-0.121105
998	0	-24.3283	0	0	-28.8194	0.189643	31.2835	-0.195905	-0.0409967	-0.0562189	-21.8577	-3.55271e-15	-6.33547	0	0	-0.0156145	0.637313	-16.8056	-4.74213	584.577	368.055	656.778	359.956	359.956	359.956	-16.8507	-72.751	-7.75602	785.066	366.16	194.96	188.748	188.748	188.748	-73.8925	3.6955	16.9298	37.2642	0.859629	1.7935	0.590634	0.154095	1.93737	-169.358	19.1167	-3.45512	0	0	-0.145821
999	0	-24.6156	0	0	-28.9809	0.06045	30.7199	-0.19852	-0.0414609	-0.054682	-22.83	2.36848e-15	-6.83685	0	0	-0.0129556	0.543482	-16.405	-5.04374	583.682	368.854	656.619	359.432	359.432	359.432	-16.82	-71.9508	-7.43188	779.319	366.235	192.26	188.748	188.748	188.748	-73.0884	3.8088	16.7779	36.8417	0.925391	1.84882	0.577206	0.169322	1.96258	-175.377	20.9687	-3.90704	0	0	-0.166514
1000	0	-24.8239	0	0	-29.0642	-0.0560057	30.206	-0.197155	-0.0400417	-0.0545951	-23.1321	-4.22942e-15	-6.86807	0	0	-0.00897168	0.42174	-15.9906	-5.28741	582.758	369.677	656.624	358.96	358.961	358.961	-16.802	-71.2299	-7.17701	773.605	366.233	189.943	188.748	188.748	188.748	-72.3635	3.89054	16.6703	36.3832	1.05251	1.84678	0.551722	0.174702	1.96747	-173.845	23.5555	-4.05307	0	0	-0.181203
1001	0	-24.9469	0	0	-29.0657	-0.158104	29.7509	-0.192596	-0.0371105	-0.0554287	-22.8728	-6.76707e-16	-6.49684	0	0	-0.00440717	0.270674	-15.5647	-5.46756	581.806	370.524	656.787	358.566	358.566	358.566	-16.8007	-70.594	-6.99214	767.941	366.158	188.001	188.748	188.748	188.748	-71.7243	3.9419	16.6091	35.8892	1.24395	1.78491	0.499784	0.167334	1.95156	-162.683	26.4935	-3.93501	0	0	-0.185678
1002	0	-24.9841	0	0	-28.9867	-0.245291	29.3589	-0.185818	-0.0331599	-0.0567614	-22.1921	-1.09965e-15	-5.82513	0	0	4.4427e-05	0.0926752	-15.13	-5.58409	580.818	371.397	657.095	358.266	358.266	358.266	-16.8177	-70.0444	-6.87228	762.334	366.023	186.414	188.748	188.748	188.748	-71.1723	3.96665	16.5923	35.362	1.49708	1.67023	0.428327	0.151304	1.91968	-144.44	29.9221	-3.62415	0	0	-0.180676
1003	0	-24.94	0	0	-28.8328	-0.317943	29.0299	-0.177835	-0.0288526	-0.0581052	-21.2382	-2.03012e-15	-4.98256	0	0	0.00387639	-0.106997	-14.6884	-5.64183	579.778	372.3	657.525	358.074	358.073	358.073	-16.8525	-69.5783	-6.8082	756.781	365.85	185.146	188.748	188.748	188.748	-70.7049	3.97037	16.6143	34.8058	1.80558	1.51669	0.347224	0.1293	1.8791	-122.098	33.3198	-3.19556	0	0	-0.168105
1004	0	-24.8225	0	0	-28.6129	-0.376865	28.7615	-0.169711	-0.0244618	-0.058709	-20.1623	0	-4.0622	0	0	0.00685594	-0.321135	-14.2413	-5.64815	578.665	373.24	658.048	358.002	358.002	358.002	-16.9035	-69.1903	-6.78817	751.276	365.662	184.155	188.748	188.748	188.748	-70.3171	3.95998	16.6675	34.2238	2.16017	1.34024	0.274235	0.104412	1.83051	-100.978	36.13	-2.72771	0	0	-0.153558
1005	0	-24.6421	0	0	-28.3381	-0.422803	28.5513	-0.16188	-0.0207278	-0.0587416	-19.0486	3.80648e-15	-3.19338	0	0	0.00890541	-0.542065	-13.7886	-5.60967	577.455	374.223	658.635	358.061	358.061	358.061	-16.9685	-68.8734	-6.79879	745.809	365.481	183.397	188.748	188.748	188.748	-70.0021	3.94338	16.7436	33.6168	2.54858	1.15246	0.210341	0.0866736	1.7822	-81.5559	38.6649	-2.25353	0	0	-0.138044
1006	0	-24.4101	0	0	-28.0208	-0.456472	28.3967	-0.154845	-0.0177252	-0.0580132	-17.9783	-4.65236e-16	-2.42958	0	0	0.0101185	-0.763736	-13.3289	-5.53214	576.128	375.259	659.254	358.26	358.26	358.26	-17.0452	-68.6194	-6.82679	740.372	365.326	182.826	188.748	188.748	188.748	-69.7524	3.92852	16.8339	32.9833	2.95785	0.958727	0.147385	0.0813938	1.73341	-63.2461	41.5126	-1.79965	0	0	-0.121199
1007	0	-24.1389	0	0	-27.6738	-0.478777	28.294	-0.148538	-0.016021	-0.0571857	-16.9704	4.3986e-15	-1.85759	0	0	0.0106199	-0.982476	-12.8603	-5.42344	574.657	376.355	659.878	358.596	358.596	358.596	-17.1315	-68.4204	-6.86	734.959	365.212	182.404	188.748	188.748	188.748	-69.5601	3.92257	16.9309	32.3229	3.37495	0.762984	0.0756147	0.0756264	1.67338	-43.6016	42.4668	-1.36177	0	0	-0.0973342
1008	0	-23.8409	0	0	-27.3094	-0.491163	28.2369	-0.143182	-0.0154337	-0.0561396	-16.0645	-5.58284e-15	-1.48003	0	0	0.0106038	-1.19504	-12.382	-5.2957	573.013	377.516	660.482	359.052	359.052	359.052	-17.225	-68.2683	-6.88864	729.564	365.147	182.092	188.748	188.748	188.748	-69.4174	3.93089	17.028	31.6393	3.78319	0.572963	-0.00258234	0.0563851	1.59956	-23.6727	40.0161	-0.967843	0	0	-0.0664535
1009	0	-23.5283	0	0	-26.939	-0.495422	28.2172	-0.13897	-0.0158315	-0.054738	-15.2919	-2.53765e-16	-1.29156	0	0	0.0102586	-1.39663	-11.8941	-5.16438	571.168	378.748	661.039	359.593	359.593	359.593	-17.3238	-68.1555	-6.90558	724.181	365.135	181.86	188.748	188.748	188.748	-69.317	3.95699	17.1204	30.9411	4.16138	0.400676	-0.0700368	0.0222383	1.51989	-7.14301	33.9968	-0.65188	0	0	-0.0351215
1010	0	-23.2117	0	0	-26.5724	-0.493142	28.2277	-0.136043	-0.0168405	-0.0527736	-14.6741	1.09965e-15	-1.25206	0	0	0.00974133	-1.58133	-11.3974	-5.04323	569.098	380.052	661.523	360.177	360.177	360.177	-17.4265	-68.0752	-6.90607	718.805	365.172	181.682	188.748	188.748	188.748	-69.2521	4.00305	17.205	30.2395	4.48788	0.255678	-0.10239	-0.0158012	1.44949	0.60938	26.0712	-0.456518	0	0	-0.0149454
1011	0	-22.8989	0	0	-26.2177	-0.484962	28.2655	-0.134397	-0.0180691	-0.0500403	-14.2124	-3.55271e-15	-1.30931	0	0	0.00915999	-1.74475	-10.8919	-4.93791	566.793	381.424	661.915	360.764	360.764	360.764	-17.533	-68.0215	-6.887	713.437	365.253	181.54	188.748	188.748	188.748	-69.2166	4.07063	17.2805	29.5435	4.74591	0.136932	-0.094967	-0.0387177	1.39847	-1.6392	19.1658	-0.382028	0	0	-0.0112391
1012	0	-22.5947	0	0	-25.8806	-0.470508	28.3321	-0.133479	-0.0195902	-0.0473457	-13.8516	4.22942e-17	-1.44925	0	0	0.00856209	-1.88699	-10.3773	-4.84481	564.262	382.856	662.209	361.32	361.32	361.32	-17.6441	-67.9892	-6.84649	708.083	365.367	181.42	188.748	188.748	188.748	-69.2057	4.16095	17.3466	28.8579	4.92747	0.0320335	-0.0646638	-0.0439053	1.37854	-9.6222	13.8169	-0.373476	0	0	-0.0179908
1013	0	-22.3019	0	0	-25.565	-0.448945	28.4313	-0.133151	-0.0211078	-0.0446593	-13.5721	3.29895e-15	-1.62083	0	0	0.00799283	-2.01259	-9.8529	-4.75454	561.522	384.339	662.405	361.831	361.831	361.831	-17.7608	-67.9736	-6.7841	702.749	365.505	181.311	188.748	188.748	188.748	-69.2149	4.27428	17.4041	28.1832	5.03535	-0.075514	-0.0223953	-0.0503776	1.37305	-21.5334	8.08981	-0.405375	0	0	-0.0314863
1014	0	-22.0215	0	0	-25.2728	-0.419417	28.5668	-0.132914	-0.0227758	-0.0427096	-13.3204	-1.26883e-15	-1.8183	0	0	0.00746689	-2.1264	-9.31913	-4.65551	558.601	385.857	662.508	362.29	362.289	362.29	-17.8836	-67.9709	-6.70061	697.441	365.657	181.206	188.748	188.748	188.748	-69.2403	4.40979	17.4543	27.5182	5.07727	-0.200889	0.0122269	-0.0794965	1.3651	-32.5753	-0.541838	-0.426927	0	0	-0.0447178
1015	0	-21.7535	0	0	-25.0041	-0.381622	28.7398	-0.132627	-0.0244825	-0.0415512	-13.0788	-2.45306e-15	-2.01528	0	0	0.00699617	-2.22954	-8.77814	-4.53849	555.529	387.397	662.525	362.692	362.692	362.692	-18.0124	-67.9777	-6.59823	692.165	365.813	181.102	188.748	188.748	188.748	-69.2781	4.56516	17.4982	26.8652	5.06041	-0.353463	0.0279187	-0.12857	1.35329	-40.4048	-11.2428	-0.415782	0	0	-0.0549046
1016	0	-21.4978	0	0	-24.7579	-0.336222	28.9468	-0.132157	-0.0262794	-0.041387	-12.8341	4.33516e-15	-2.20669	0	0	0.00658407	-2.31924	-8.23434	-4.40001	552.332	388.94	662.455	363.032	363.032	363.032	-18.1461	-67.9909	-6.48036	686.923	365.966	180.994	188.748	188.748	188.748	-69.3249	4.73654	17.5369	26.2323	4.9911	-0.53458	0.0227495	-0.186328	1.3402	-43.8835	-22.8044	-0.360665	0	0	-0.0602943
1017	0	-21.2542	0	0	-24.5317	-0.284907	29.1798	-0.131605	-0.0279752	-0.0418585	-12.5985	-5.21276e-15	-2.37087	0	0	0.00622379	-2.39081	-7.69389	-4.24292	549.031	390.47	662.301	363.298	363.298	363.298	-18.2822	-68.0079	-6.35121	681.71	366.11	180.881	188.748	188.748	188.748	-69.3771	4.91892	17.5712	25.633	4.87697	-0.738062	0.0103631	-0.237606	1.33347	-45.6311	-34.0357	-0.282498	0	0	-0.0635668
1018	0	-21.022	0	0	-24.3223	-0.229969	29.428	-0.131067	-0.0294526	-0.0426916	-12.3863	4.39067e-15	-2.49789	0	0	0.0059091	-2.44048	-7.16365	-4.07352	545.646	391.97	662.066	363.479	363.479	363.479	-18.4181	-68.0264	-6.21529	676.521	366.241	180.761	188.748	188.748	188.748	-69.4316	5.10676	17.6013	25.0834	4.72794	-0.95471	-0.00625782	-0.272282	1.3403	-45.5624	-44.6599	-0.182375	0	0	-0.0638763
1019	0	-20.8007	0	0	-24.1259	-0.174006	29.6796	-0.130583	-0.0306871	-0.0437279	-12.206	-4.75017e-15	-2.59063	0	0	0.00564837	-2.46752	-6.65046	-3.90016	542.194	393.425	661.759	363.565	363.565	363.565	-18.5503	-68.0444	-6.07674	671.349	366.356	180.635	188.748	188.748	188.748	-69.4854	5.2946	17.6271	24.598	4.55507	-1.17518	-0.0103691	-0.272457	1.36828	-46.4029	-52.403	-0.0832252	0	0	-0.0625102
1020	0	-20.5886	0	0	-23.938	-0.119254	29.9246	-0.130604	-0.0312282	-0.0439015	-12.1014	3.06633e-16	-2.61174	0	0	0.00545562	-2.47743	-6.15954	-3.72821	538.698	394.819	661.4	363.553	363.553	363.553	-18.6758	-68.0605	-5.9392	666.188	366.454	180.502	188.748	188.748	188.748	-69.536	5.47753	17.6484	24.1869	4.37341	-1.39936	0.0315733	-0.228944	1.41621	-56.3349	-54.3339	-0.0354042	0	0	-0.0633418
1021	0	-20.3823	0	0	-23.7541	-0.0663806	30.1599	-0.131014	-0.0311448	-0.0433754	-12.0566	-1.5259e-15	-2.57033	0	0	0.0053519	-2.48314	-5.69268	-3.5519	535.19	396.139	661.016	363.44	363.44	363.44	-18.7923	-68.0734	-5.80494	661.036	366.536	180.362	188.748	188.748	188.748	-69.5816	5.65226	17.6645	23.8533	4.20448	-1.64829	0.116541	-0.165192	1.47749	-75.1514	-51.0156	-0.0312986	0	0	-0.0625501
1022	0	-20.1768	0	0	-23.5694	-0.0143503	30.3904	-0.131394	-0.0308076	-0.0427363	-12.0237	1.50144e-15	-2.5014	0	0	0.0053367	-2.5006	-5.24822	-3.35447	531.717	397.374	660.641	363.234	363.234	363.234	-18.8983	-68.0826	-5.6752	655.896	366.605	180.216	188.748	188.748	188.748	-69.6212	5.81689	17.6753	23.5929	4.0739	-1.96104	0.205065	-0.124351	1.5339	-95.0498	-45.8318	-0.0325917	0	0	-0.0556324
1023	0	-19.9673	0	0	-23.3796	0.0381812	30.622	-0.131039	-0.0310992	-0.0435163	-11.9319	-2.20459e-15	-2.4906	0	0	0.00537899	-2.53983	-4.82354	-3.11947	528.322	398.515	660.297	362.955	362.955	362.955	-18.9927	-68.0874	-5.55086	650.77	366.664	180.064	188.748	188.748	188.748	-69.6538	5.96994	17.6804	23.3976	4.00273	-2.37248	0.216382	-0.165327	1.56344	-97.5902	-47.1731	0.0176983	0	0	-0.0395927
1024	0	-19.752	0	0	-23.1815	0.0901178	30.8499	-0.129267	-0.032742	-0.0471412	-11.7217	-2.13718e-15	-2.61547	0	0	0.00540614	-2.59381	-4.41969	-2.85209	525.019	399.555	659.984	362.637	362.637	362.637	-19.0734	-68.0876	-5.43386	645.654	366.714	179.905	188.748	188.748	188.748	-69.6785	6.10868	17.6793	23.2612	3.99365	-2.87409	0.084516	-0.320936	1.54419	-65.8051	-63.7947	0.162903	0	0	-0.0177938
1025	0	-19.5349	0	0	-22.9731	0.135631	31.0487	-0.126815	-0.0352449	-0.0524008	-11.4724	-1.91381e-15	-2.8419	0	0	0.00536647	-2.63359	-4.04504	-2.59557	521.77	400.494	659.67	362.316	362.316	362.316	-19.1368	-68.0828	-5.32782	640.527	366.756	179.741	188.748	188.748	188.748	-69.6939	6.22801	17.6711	23.1831	4.01704	-3.38223	-0.136427	-0.520305	1.4973	-10.5679	-90.1774	0.346331	0	0	-0.00322405
1026	0	-19.3224	0	0	-22.7533	0.166465	31.1829	-0.126256	-0.0357525	-0.0539954	-11.4347	-3.34124e-15	-2.91078	0	0	0.00532659	-2.62378	-3.71097	-2.4127	518.51	401.332	659.314	362.02	362.02	362.02	-19.1788	-68.0727	-5.23676	635.364	366.789	179.569	188.748	188.748	188.748	-69.6986	6.32248	17.6552	23.1578	4.02139	-3.76275	-0.172913	-0.547065	1.50846	4.72294	-95.9356	0.363157	0	0	-0.00375679
1027	0	-19.1146	0	0	-22.5211	0.181447	31.2479	-0.129014	-0.0323002	-0.0483823	-11.7391	4.02985e-15	-2.63743	0	0	0.00546346	-2.5613	-3.41633	-2.31372	515.23	402.069	658.914	361.765	361.765	361.765	-19.1994	-68.0577	-5.16097	630.158	366.814	179.392	188.748	188.748	188.748	-69.6929	6.39182	17.6315	23.1551	3.98061	-3.94874	0.148025	-0.299614	1.62202	-61.2286	-64.5662	0.166167	0	0	-0.00997663
1028	0	-18.9001	0	0	-22.2746	0.190732	31.2882	-0.130759	-0.0296053	-0.0445322	-11.9599	2.59052e-15	-2.45522	0	0	0.00575362	-2.48809	-3.14068	-2.22474	512.025	402.709	658.53	361.558	361.558	361.558	-19.2037	-68.0385	-5.0963	624.936	366.836	179.209	188.748	188.748	188.748	-69.6789	6.4424	17.6016	23.1204	3.92084	-4.01467	0.385209	-0.0613014	1.72712	-106.104	-38.9585	0.0613902	0	0	-0.0198386
[truncated: 4,349 more rows]
[truncated: 123 more columns]
