# Supplementary material for: The impact of wide step width on lower limb coordination and its variability in individuals with flat feet
Source: PLoS One. 2025 Apr 24;20(4):e0321901. doi: 10.1371/journal.pone.0321901 (PMC12021241; doi:10.1371/journal.pone.0321901)
Supplement: S3 file — (ZIP) [file pone.0321901.s003.zip › Calibration12.csv]

Model Outputs
120
		sdk:LAbsAnkleAngle			sdk:LAnkleAngles			sdk:LAnkleForce			sdk:LAnkleMoment			sdk:LAnklePower			sdk:LFE									sdk:LFO									sdk:LFootProgressAngles			sdk:LHipAngles			sdk:LHipForce			sdk:LHipMoment			sdk:LHipPower
Frame	Sub Frame	X	Y	Z	X	Y	Z	X	Y	Z	X	Y	Z	X	Y	Z	RX	RY	RZ	TX	TY	TZ	SX	SY	SZ	RX	RY	RZ	TX	TY	TZ	SX	SY	SZ	X	Y	Z	X	Y	Z	X	Y	Z	X	Y	Z	X	Y	Z
		deg	deg	deg	deg	deg	deg	N/kg	N/kg	N/kg	N.mm/kg	N.mm/kg	N.mm/kg	W/kg	W/kg	W/kg	deg	deg	deg	mm	mm	mm	mm	mm	mm	deg	deg	deg	mm	mm	mm	mm	mm	mm	deg	deg	deg	deg	deg	deg	N/kg	N/kg	N/kg	N.mm/kg	N.mm/kg	N.mm/kg	W/kg	W/kg	W/kg
901	0	-4.16663	0	0	-4.19347	0.179956	-6.48054	-0.123213	0.0380319	-0.0485795	-13.6852	5.08E-15	7.61035	0	0	0.0187798	7.13793	-22.0179	1.91436	567.253	401.217	677.127	379.874	379.874	379.874	13.3064	-49.4755	7.02028	407.954	445.682	237.254	194.761	194.761	194.761	-49.6535	0.764249	-14.559	48.4115	-6.06782	1.69324	0.240107	0.134261	1.38458	19.3265	24.1467	-16.9376	0	0	-0.0236759
902	0	-3.51541	0	0	-3.53864	0.182194	-6.56575	-0.128588	0.0373242	-0.0542334	-13.557	3.38E-15	6.61714	0	0	0.0181018	7.03503	-22.4104	1.4205	568.653	399.667	679.213	379.607	379.606	379.607	13.8591	-51.8723	7.47254	423.604	446.302	235.984	194.761	194.761	194.761	-52.1066	0.60845	-15.1973	48.7473	-5.67399	2.01181	0.24691	0.139566	1.36338	21.8374	28.4646	-18.8354	0	0	-0.0263489
903	0	-2.91326	0	0	-2.93342	0.186213	-6.71869	-0.133362	0.0353546	-0.0588143	-13.2034	-6.77E-16	5.23783	0	0	0.0165939	6.91798	-22.7257	0.885851	569.629	398.007	681.096	379.396	379.396	379.396	14.4428	-54.2918	7.9392	439.35	447.053	234.775	194.761	194.761	194.761	-54.5942	0.418155	-15.8611	49.0003	-5.23097	2.33814	0.255533	0.144634	1.34194	22.5545	32.4584	-20.428	0	0	-0.0281018
904	0	-2.36567	0	0	-2.38305	0.191601	-6.92359	-0.137641	0.0325554	-0.0621692	-12.6644	3.64E-15	3.61032	0	0	0.0142812	6.78697	-22.9682	0.321043	570.202	396.251	682.758	379.234	379.234	379.234	15.0368	-56.7218	8.41317	455.156	447.898	233.648	194.761	194.761	194.761	-57.1036	0.196222	-16.5282	49.1788	-4.7492	2.66707	0.265679	0.150645	1.32092	21.5663	36.4752	-21.7777	0	0	-0.0298122
905	0	-1.88115	0	0	-1.89595	0.197837	-7.16052	-0.141634	0.029415	-0.0642614	-12.0074	-3.91E-16	1.88371	0	0	0.0114054	6.64196	-23.143	-0.2623	570.396	394.413	684.185	379.11	379.11	379.11	15.6184	-59.1471	8.8841	470.987	448.8	232.619	194.761	194.761	194.761	-59.6188	-0.0534956	-17.1736	49.2908	-4.24046	2.99326	0.278915	0.158199	1.30123	18.5306	40.8115	-22.9288	0	0	-0.0320654
906	0	-1.47029	0	0	-1.48267	0.204328	-7.40687	-0.145668	0.0263726	-0.0652419	-11.3211	3.38E-16	0.197946	0	0	0.00833111	6.48275	-23.2556	-0.852036	570.236	392.51	685.368	379.014	379.014	379.014	16.1646	-61.5511	9.3391	486.818	449.717	231.691	194.761	194.761	194.761	-62.1209	-0.326233	-17.7718	49.3449	-3.71747	3.31109	0.294122	0.168683	1.28493	13.9471	45.8542	-23.8923	0	0	-0.0356626
907	0	-1.14471	0	0	-1.15496	0.210455	-7.63912	-0.149981	0.0236907	-0.0651828	-10.6892	2.20E-15	-1.33604	0	0	0.00541089	6.30895	-23.312	-1.43609	569.752	390.555	686.3	378.933	378.933	378.933	16.6542	-63.9158	9.7636	502.624	450.612	230.868	194.761	194.761	194.761	-64.589	-0.616535	-18.299	49.3493	-3.19268	3.61479	0.312308	0.181866	1.27261	7.5956	51.6576	-24.6046	0	0	-0.0406855
908	0	-0.915759	0	0	-0.924409	0.215596	-7.83385	-0.154778	0.0216458	-0.0646082	-10.19	-4.40E-15	-2.62403	0	0	0.00289759	6.12021	-23.3183	-2.00295	568.973	388.567	686.981	378.854	378.854	378.854	17.0691	-66.224	10.1425	518.389	451.455	230.15	194.761	194.761	194.761	-67.0019	-0.918492	-18.7342	49.3121	-2.67789	3.89855	0.331901	0.197605	1.26659	0.400032	58.2194	-25.0022	0	0	-0.0469777
909	0	-0.79364	0	0	-0.80137	0.219173	-7.96921	-0.16008	0.020217	-0.0637197	-9.87891	-2.71E-15	-3.6208	0	0	0.000872571	5.91632	-23.2802	-2.54216	567.93	386.561	687.414	378.765	378.765	378.765	17.3952	-68.4592	10.4615	534.099	452.219	229.539	194.761	194.761	194.761	-69.339	-1.22607	-19.0607	49.2409	-2.18326	4.15669	0.353717	0.213706	1.26628	-7.73773	65.1001	-24.9694	0	0	-0.0536713
910	0	-0.786174	0	0	-0.793952	0.220654	-8.02521	-0.165886	0.0194309	-0.0631971	-9.80435	0	-4.29667	0	0	-0.000745673	5.69755	-23.2037	-3.04441	566.656	384.555	687.604	378.654	378.654	378.654	17.6232	-70.6073	10.708	549.743	452.885	229.042	194.761	194.761	194.761	-71.5818	-1.53331	-19.2669	49.1428	-1.71749	4.38407	0.376327	0.228653	1.27328	-15.7863	71.7956	-24.4075	0	0	-0.0597099
911	0	-0.89824	0	0	-0.907041	0.21959	-7.98497	-0.172114	0.0191454	-0.0634245	-10.0009	-3.38E-16	-4.65719	0	0	-0.00217836	5.46482	-23.094	-3.50177	565.182	382.566	687.563	378.513	378.513	378.513	17.7481	-72.6566	10.8723	565.305	453.443	228.673	194.761	194.761	194.761	-73.7147	-1.83453	-19.3465	49.0239	-1.28748	4.57627	0.399372	0.241264	1.28702	-23.3739	77.8344	-23.2575	0	0	-0.0641506
912	0	-1.13057	0	0	-1.14122	0.215627	-7.83501	-0.178694	0.0192292	-0.0649749	-10.4958	5.75E-15	-4.72176	0	0	-0.00372727	5.21976	-22.956	-3.90773	563.541	380.613	687.301	378.333	378.333	378.333	17.769	-74.5991	10.9483	580.77	453.882	228.449	194.761	194.761	194.761	-75.7265	-2.12448	-19.298	48.8892	-0.898376	4.72973	0.421224	0.250183	1.30774	-29.557	82.5561	-21.4797	0	0	-0.0660128
913	0	-1.47889	0	0	-1.49188	0.208523	-7.56591	-0.185432	0.0195007	-0.0682262	-11.2901	1.35E-15	-4.52726	0	0	-0.00568355	4.9647	-22.7944	-4.25738	561.763	378.713	686.834	378.11	378.11	378.11	17.6884	-76.4314	10.934	596.113	454.196	228.395	194.761	194.761	194.761	-77.6113	-2.39846	-19.1246	48.7428	-0.553736	4.84198	0.439767	0.255766	1.33474	-33.4588	85.6234	-19.0971	0	0	-0.0648463
914	0	-1.93335	0	0	-1.9486	0.198166	-7.173	-0.192022	0.0199017	-0.0734305	-12.3526	6.77E-16	-4.10835	0	0	-0.00823706	4.70248	-22.613	-4.54764	559.88	376.883	686.179	377.84	377.84	377.84	17.5113	-78.1548	10.8313	611.303	454.381	228.542	194.761	194.761	194.761	-79.3692	-2.65233	-18.8332	48.5879	-0.255342	4.91149	0.454541	0.257401	1.36738	-34.5555	86.7524	-16.2108	0	0	-0.0605596
915	0	-2.47823	0	0	-2.49507	0.184564	-6.65596	-0.198047	0.0203049	-0.0807437	-13.6144	6.77E-16	-3.51247	0	0	-0.0113761	4.43638	-22.4153	-4.77718	557.921	375.139	685.355	377.524	377.524	377.524	17.2447	-79.7759	10.6461	626.299	454.432	228.924	194.761	194.761	194.761	-81.0063	-2.88261	-18.4339	48.4264	-0.00355736	4.93762	0.463441	0.254653	1.40351	-32.0164	85.6447	-12.9112	0	0	-0.0531874
916	0	-3.09232	0	0	-3.10949	0.16785	-6.01912	-0.202977	0.020751	-0.0901348	-14.9625	2.28E-15	-2.77381	0	0	-0.014861	4.17002	-22.2044	-4.94654	555.912	373.497	684.379	377.162	377.162	377.162	16.8967	-81.3058	10.3868	641.048	454.343	229.573	194.761	194.761	194.761	-82.5342	-3.08659	-17.9385	48.2598	0.202478	4.92059	0.465341	0.247675	1.44178	-25.2148	82.5067	-9.36996	0	0	-0.0431656
917	0	-3.74974	0	0	-3.76569	0.148258	-5.27074	-0.206278	0.0211905	-0.10148	-16.2503	-1.44E-15	-1.93455	0	0	-0.0182353	3.90735	-21.9831	-5.05811	553.879	371.971	683.272	376.76	376.76	376.76	16.4762	-82.7591	10.0644	655.486	454.107	230.521	194.761	194.761	194.761	-83.9691	-3.26235	-17.3604	48.0889	0.36447	4.86161	0.460339	0.236319	1.47944	-13.9734	77.3629	-5.68921	0	0	-0.0309275
918	0	-4.42128	0	0	-4.43453	0.126109	-4.42252	-0.207262	0.0218546	-0.114691	-17.2871	3.11E-15	-1.00321	0	0	-0.0209713	3.65248	-21.7537	-5.11589	551.846	370.573	682.053	376.325	376.325	376.325	15.9928	-84.1526	9.69054	669.54	453.718	231.793	194.761	194.761	194.761	-85.3296	-3.40898	-16.7135	47.9142	0.484713	4.76284	0.446287	0.221768	1.516	2.69242	70.8055	-1.99488	0	0	-0.0167233
919	0	-5.07673	0	0	-5.08618	0.101799	-3.48933	-0.20526	0.0228643	-0.129377	-17.8682	-6.17E-15	0.00915248	0	0	-0.0226072	3.40956	-21.5184	-5.1255	549.835	369.313	680.742	375.866	375.866	375.866	15.4569	-85.5027	9.27674	683.125	453.173	233.399	194.761	194.761	194.761	-86.6347	-3.52668	-16.012	47.7355	0.565981	4.62756	0.424299	0.205144	1.54763	24.4997	63.2981	1.6639	0	0	-0.000950895
920	0	-5.68726	0	0	-5.69266	0.0757836	-2.48861	-0.199626	0.0244427	-0.145238	-17.7963	1.68E-15	1.11088	0	0	-0.0229578	3.18257	-21.2793	-5.09397	547.866	368.199	679.355	375.394	375.394	375.394	14.8797	-86.8236	8.83412	696.145	452.469	235.334	194.761	194.761	194.761	-87.901	-3.61662	-15.2701	47.5531	0.611509	4.46018	0.393915	0.187936	1.57434	51.7163	55.4861	5.26323	0	0	0.0163395
921	0	-6.22865	0	0	-6.23063	0.0485731	-1.44031	-0.190037	0.0268442	-0.161838	-16.9355	3.04E-15	2.3201	0	0	-0.0222269	2.97502	-21.0385	-5.02957	545.956	367.235	677.91	374.92	374.92	374.92	14.2731	-88.1238	8.37281	708.496	451.612	237.568	194.761	194.761	194.761	-89.1399	-3.68089	-14.5023	47.3668	0.625067	4.2663	0.357103	0.171534	1.59396	83.5704	47.9768	8.81178	0	0	0.0348862
922	0	-6.6834	0	0	-6.68356	0.0207333	-0.366767	-0.176642	0.0302784	-0.178636	-15.2455	-4.05E-15	3.64881	0	0	-0.0209216	2.78987	-20.7979	-4.94131	544.122	366.424	676.423	374.458	374.458	374.458	13.6503	-89.4044	7.90231	720.071	450.614	240.046	194.761	194.761	194.761	-90.3551	-3.72211	-13.7236	47.1768	0.610829	4.05252	0.314589	0.157257	1.60601	119.306	41.3255	12.3185	0	0	0.0544948
923	0	-7.04235	0	0	-7.04289	-0.00711457	0.707343	-0.160095	0.0348293	-0.194976	-12.7942	-1.02E-15	5.08748	0	0	-0.0196115	2.62915	-20.5593	-4.83884	542.378	365.764	674.909	374.017	374.017	374.017	13.0255	-90.6583	7.43218	730.759	449.496	242.685	194.761	194.761	194.761	-91.5422	-3.74331	-12.9501	46.9832	0.57342	3.82638	0.269221	0.146792	1.61137	157.159	36.0593	15.7645	0	0	0.0745423
924	0	-7.30463	0	0	-7.30808	-0.0342928	1.75515	-0.141426	0.0402752	-0.210117	-9.74178	-4.99E-15	6.58021	0	0	-0.0186274	2.49395	-20.3247	-4.73204	540.738	365.249	673.381	373.608	373.608	373.608	12.4138	-91.8705	6.97247	740.453	448.29	245.378	194.761	194.761	194.761	-92.6887	-3.74763	-12.1986	46.7866	0.51775	3.59597	0.223094	0.140607	1.61055	195.233	32.257	19.0856	0	0	0.0941804
925	0	-7.47703	0	0	-7.48569	-0.0600829	2.74837	-0.121805	0.0461746	-0.223304	-6.30523	1.95E-15	8.03288	0	0	-0.0179332	2.38413	-20.0959	-4.63073	539.212	364.873	671.854	373.24	373.24	373.24	11.8306	-93.0198	6.53407	749.057	447.036	248	194.761	194.761	194.761	-93.7754	-3.73812	-11.4868	46.5873	0.448718	3.36973	0.179175	0.138814	1.60528	231.187	29.7259	22.1595	0	0	0.112168
926	0	-7.57273	0	0	-7.5883	-0.0837637	3.65891	-0.102458	0.0518323	-0.233524	-2.73454	-1.69E-16	9.31664	0	0	-0.0171597	2.29843	-19.8744	-4.54439	537.808	364.624	670.341	372.917	372.917	372.917	11.2901	-94.0803	6.12823	756.488	445.779	250.418	194.761	194.761	194.761	-94.7784	-3.71752	-10.8317	46.386	0.371266	3.15599	0.140643	0.141294	1.59709	262.348	28.2242	24.7873	0	0	0.126965
927	0	-7.60983	0	0	-7.63311	-0.104665	4.46105	-0.0846166	0.0566485	-0.240233	0.707134	-3.21E-15	10.314	0	0	-0.0158427	2.23443	-19.6616	-4.48177	536.532	364.491	668.853	372.642	372.642	372.642	10.8044	-95.0239	5.76579	762.687	444.567	252.495	194.761	194.761	194.761	-95.671	-3.68791	-10.2485	46.1836	0.290175	2.96256	0.108535	0.146568	1.58809	287.022	27.0625	26.7935	0	0	0.137387
928	0	-7.60954	0	0	-7.64037	-0.122208	5.133	-0.0693677	0.059945	-0.242476	3.77223	2.20E-15	10.9143	0	0	-0.0135931	2.18879	-19.4583	-4.45105	535.386	364.459	667.405	372.414	372.414	372.414	10.3821	-95.8228	5.45589	767.615	443.443	254.105	194.761	194.761	194.761	-96.4259	-3.65069	-9.7488	45.981	0.210075	2.79663	0.0856405	0.154387	1.58053	302.826	26.0442	27.9684	0	0	0.142146
929	0	-7.59452	0	0	-7.63194	-0.135958	5.65866	-0.0576491	0.0613367	-0.240041	6.23866	3.38E-16	11.0598	0	0	-0.0103154	2.15749	-19.2648	-4.45949	534.369	364.514	666.006	372.227	372.227	372.227	10.0277	-96.4511	5.20501	771.263	442.44	255.139	194.761	194.761	194.761	-97.0177	-3.60639	-9.33988	45.7794	0.135618	2.6644	0.0724119	0.163103	1.57541	308.869	24.6785	28.2094	0	0	0.140888
930	0	-7.58719	0	0	-7.62964	-0.145643	6.02837	-0.0502208	0.0605615	-0.232413	7.92152	-2.03E-15	10.7337	0	0	-0.00623971	2.13608	-19.0809	-4.51352	533.472	364.641	664.667	372.074	372.074	372.074	9.74136	-96.8876	5.0159	773.647	441.582	255.511	194.761	194.761	194.761	-97.4247	-3.55493	-9.02373	45.5799	0.0715529	2.57116	0.0712457	0.172005	1.57471	303.673	22.9657	27.4489	0	0	0.133451
931	0	-7.60826	0	0	-7.65387	-0.151179	6.23946	-0.0475187	0.057619	-0.219782	8.69239	-6.77E-16	9.9712	0	0	-0.00189307	2.12002	-18.9053	-4.61844	532.685	364.827	663.398	371.944	371.944	371.944	9.51943	-97.1167	4.88743	774.811	440.877	255.169	194.761	194.761	194.761	-97.6307	-3.49575	-8.79728	45.3835	0.0228858	2.5211	0.0821856	0.18	1.57929	287.254	20.8922	25.7386	0	0	0.120709
932	0	-7.67556	0	0	-7.72242	-0.152658	6.29581	-0.0498106	0.0528118	-0.202449	8.46637	8.46E-16	8.85886	0	0	0.00201946	2.10499	-18.736	-4.77814	531.992	365.06	662.208	371.826	371.826	371.826	9.35505	-97.1303	4.81454	774.822	440.322	254.097	194.761	194.761	194.761	-97.6266	-3.42805	-8.65285	45.1908	-0.00537819	2.51737	0.104951	0.186557	1.58892	260.06	18.8424	23.202	0	0	0.103913
933	0	-7.80293	0	0	-7.84925	-0.150323	6.20685	-0.0571697	0.0464811	-0.181193	7.20703	-2.88E-15	7.49985	0	0	0.0047714	2.08716	-18.5701	-4.99502	531.374	365.331	661.101	371.706	371.706	371.706	9.23932	-96.9283	4.78904	773.766	439.902	252.313	194.761	194.761	194.761	-97.4112	-3.35132	-8.57924	45.0015	-0.00829868	2.56205	0.139334	0.19172	1.60576	223.004	17.1869	20.017	0	0	0.0843617
934	0	-7.9992	0	0	-8.04336	-0.144547	5.98656	-0.0693707	0.0392535	-0.157064	4.93893	-1.52E-15	6.02849	0	0	0.00576381	2.06332	-18.404	-5.26985	530.808	365.633	660.085	371.57	371.57	371.57	9.16251	-96.5193	4.80046	771.748	439.592	249.874	194.761	194.761	194.761	-96.9918	-3.2656	-8.56293	44.8149	0.0190046	2.656	0.18274	0.195398	1.62757	178.178	16.4456	16.4107	0	0	0.0633711
935	0	-8.26715	0	0	-8.30782	-0.135775	5.65168	-0.0859407	0.0317319	-0.131451	1.74697	0	4.57167	0	0	0.0046642	2.031	-18.2338	-5.60173	530.27	365.962	659.163	371.408	371.408	371.408	9.11512	-95.9205	4.83717	768.885	439.364	246.868	194.761	194.761	194.761	-96.3845	-3.172	-8.58944	44.6295	0.0809803	2.7989	0.232243	0.198211	1.6556	128.113	17.0214	12.6167	0	0	0.0417741
936	0	-8.60287	0	0	-8.63897	-0.124486	5.22013	-0.105987	0.0246494	-0.105772	-2.2025	4.23E-17	3.25557	0	0	0.00154315	1.98839	-18.0554	-5.98822	529.737	366.317	658.338	371.209	371.209	371.209	9.08893	-95.1572	4.8874	765.3	439.188	243.415	194.761	194.761	194.761	-95.6141	-3.0729	-8.64464	44.4432	0.181652	2.98905	0.285644	0.201144	1.68873	75.4461	19.3841	8.85788	0	0	0.0198039
937	0	-8.99536	0	0	-9.02611	-0.11115	4.70959	-0.128181	0.0185093	-0.0816663	-6.65848	-1.61E-15	2.16396	0	0	-0.00308364	1.93417	-17.8649	-6.42537	529.187	366.698	657.614	370.968	370.968	370.968	9.07754	-94.2625	4.94042	761.12	439.036	239.652	194.761	194.761	194.761	-94.7127	-2.97206	-8.71585	44.2538	0.324417	3.2232	0.337658	0.203787	1.7248	23.9382	23.3845	5.33904	0	0	-0.00220223
938	0	-9.42714	0	0	-9.452	-0.0961897	4.13599	-0.150757	0.0138744	-0.0603255	-11.2905	-3.69E-15	1.36344	0	0	-0.00826087	1.86743	-17.6588	-6.90777	528.599	367.108	656.994	370.681	370.681	370.681	9.07676	-93.2743	4.98712	756.466	438.885	235.732	194.761	194.761	194.761	-93.7182	-2.87437	-8.79272	44.0586	0.511345	3.49671	0.387344	0.206725	1.76228	-24.0417	29.0747	2.20883	0	0	-0.0246545
939	0	-9.87555	0	0	-9.89434	-0.0799767	3.51341	-0.171764	0.0108101	-0.0427802	-15.7286	1.24E-15	0.849375	0	0	-0.0128487	1.78743	-17.4345	-7.42854	527.958	367.548	656.482	370.351	370.352	370.351	9.08441	-92.2338	5.02067	751.453	438.721	231.803	194.761	194.761	194.761	-92.6718	-2.78527	-8.8676	43.8543	0.743096	3.80336	0.429421	0.208837	1.79846	-65.2063	35.7108	-0.426752	0	0	-0.0471049
940	0	-10.3152	0	0	-10.3281	-0.0628235	2.85383	-0.18932	0.00932858	-0.0293807	-19.6143	1.33E-15	0.594847	0	0	-0.0157903	1.69362	-17.1901	-7.97948	527.254	368.022	656.081	369.984	369.984	369.984	9.09962	-91.1813	5.0368	746.182	438.536	228.005	194.761	194.761	194.761	-91.6142	-2.70989	-8.93555	43.6375	1.01855	4.13567	0.463282	0.209865	1.8299	-98.2078	42.8584	-2.53333	0	0	-0.0695108
941	0	-10.7209	0	0	-10.7287	-0.0450163	2.16829	-0.202013	0.00912941	-0.0199915	-22.6683	5.50E-15	0.535674	0	0	-0.0164739	1.58547	-16.9247	-8.55118	526.48	368.531	655.796	369.589	369.589	369.589	9.122	-90.1536	5.03351	740.739	438.328	224.454	194.761	194.761	194.761	-90.5822	-2.65218	-8.99374	43.4044	1.3348	4.48506	0.486859	0.208805	1.85503	-122.07	49.7581	-4.12109	0	0	-0.0911576
942	0	-11.0711	0	0	-11.0747	-0.0268481	1.46822	-0.209267	0.00988146	-0.013795	-24.7471	-7.99E-16	0.607206	0	0	-0.0148754	1.46265	-16.638	-9.13328	525.634	369.076	655.629	369.181	369.181	369.181	9.15057	-89.1803	5.01105	735.193	438.101	221.232	194.761	194.761	194.761	-89.6058	-2.61393	-9.04085	43.1508	1.68739	4.84233	0.500537	0.205405	1.87119	-137.47	56.077	-5.26033	0	0	-0.111701
943	0	-11.3497	0	0	-11.3508	-0.00865913	0.76691	-0.211455	0.0113081	-0.0101356	-25.8618	-1.58E-15	0.760819	0	0	-0.0114816	1.32506	-16.3306	-9.71488	524.72	369.658	655.581	368.774	368.774	368.774	9.18314	-88.2828	4.97154	729.596	437.861	218.389	194.761	194.761	194.761	-88.7062	-2.59438	-9.07628	42.8722	2.07067	5.19806	0.503524	0.19955	1.8782	-144.93	61.521	-6.00959	0	0	-0.130294
944	0	-11.5471	0	0	-11.5471	0.00916312	0.0795145	-0.209445	0.0131399	-0.00815901	-26.1253	3.20E-15	0.96084	0	0	-0.00704934	1.17291	-16.003	-10.2849	523.738	370.279	655.65	368.388	368.388	368.388	9.21639	-87.4741	4.91855	723.987	437.617	215.946	194.761	194.761	194.761	-87.8964	-2.59041	-9.09986	42.564	2.47801	5.54322	0.49636	0.191823	1.875	-145.861	66.0873	-6.44798	0	0	-0.146471
945	0	-11.6591	0	0	-11.6597	0.0261901	-0.577234	-0.204119	0.0151096	-0.00741376	-25.6878	4.14E-15	1.17949	0	0	-0.00235729	1.00685	-15.656	-10.8328	522.691	370.937	655.832	368.04	368.04	368.04	9.24614	-86.7604	4.85682	718.393	437.378	213.893	194.761	194.761	194.761	-87.1821	-2.59699	-9.11178	42.2217	2.90231	5.8695	0.478223	0.1827	1.86341	-140.877	69.6426	-6.61872	0	0	-0.159038
946	0	-11.6873	0	0	-11.6898	0.0419988	-1.18686	-0.196365	0.0171126	-0.00755645	-24.7185	-3.78E-15	1.40811	0	0	0.00196982	0.828028	-15.29	-11.3489	521.578	371.637	656.119	367.748	367.748	367.748	9.2681	-86.1418	4.79181	712.829	437.156	212.203	194.761	194.761	194.761	-86.5627	-2.60797	-9.11266	41.8411	3.33616	6.16987	0.449407	0.172343	1.8422	-130.919	72.1428	-6.5592	0	0	-0.166934
947	0	-11.6374	0	0	-11.6428	0.0562115	-1.73471	-0.187348	0.0188366	-0.00832029	-23.4191	1.29E-15	1.61593	0	0	0.00549804	0.638087	-14.9051	-11.825	520.397	372.38	656.498	367.526	367.526	367.526	9.27845	-85.6134	4.72921	707.301	436.959	210.836	194.761	194.761	194.761	-86.0331	-2.61698	-9.10361	41.418	3.77188	6.43879	0.410924	0.161392	1.81435	-117.115	73.4918	-6.31967	0	0	-0.169207
948	0	-11.5184	0	0	-11.5271	0.0685368	-2.20956	-0.178041	0.0200864	-0.00953772	-21.9661	2.82E-15	1.78078	0	0	0.00805205	0.439161	-14.5009	-12.2547	519.137	373.172	656.953	367.388	367.388	367.388	9.27436	-85.1677	4.67423	701.809	436.796	209.741	194.761	194.761	194.761	-85.585	-2.61813	-9.08622	40.949	4.20185	6.67234	0.363297	0.149454	1.77995	-100.346	73.5471	-5.94438	0	0	-0.164865
949	0	-11.3411	0	0	-11.353	0.0787848	-2.60415	-0.169094	0.0206726	-0.0109672	-20.4918	-3.74E-15	1.88088	0	0	0.0096528	0.233699	-14.0766	-12.6338	517.786	374.02	657.467	367.342	367.342	367.342	9.25389	-84.7951	4.63109	696.348	436.676	208.867	194.761	194.761	194.761	-85.2088	-2.6067	-9.06204	40.4316	4.61872	6.86832	0.309805	0.13693	1.74083	-82.1816	72.33	-5.48467	0	0	-0.154131
950	0	-11.1171	0	0	-11.1317	0.0868806	-2.91569	-0.16105	0.0206054	-0.0124946	-19.1032	-2.09E-15	1.91349	0	0	0.010461	0.0244353	-13.631	-12.9602	516.328	374.931	658.017	367.393	367.393	367.393	9.21601	-84.4858	4.60282	690.911	436.601	208.164	194.761	194.761	194.761	-84.8941	-2.57922	-9.03254	39.8645	5.01563	7.026	0.252667	0.12229	1.69848	-63.7028	69.6852	-4.97537	0	0	-0.137289
951	0	-10.8578	0	0	-10.8743	0.0928476	-3.14521	-0.154272	0.0198913	-0.0138318	-17.8728	-2.33E-15	1.87766	0	0	0.010684	-0.185817	-13.163	-13.2336	514.744	375.912	658.583	367.542	367.542	367.542	9.16049	-84.2297	4.59121	685.488	436.573	207.588	194.761	194.761	194.761	-84.6311	-2.53356	-8.99898	39.2479	5.38617	7.14582	0.195918	0.105847	1.65343	-46.5441	65.8761	-4.46791	0	0	-0.11645
952	0	-10.574	0	0	-10.5918	0.0967908	-3.29682	-0.14888	0.018565	-0.0148317	-16.834	3.27E-15	1.77685	0	0	0.0105227	-0.394152	-12.6718	-13.455	513.014	376.971	659.142	367.784	367.784	367.784	9.08772	-84.018	4.59724	680.072	436.591	207.101	194.761	194.761	194.761	-84.4106	-2.46858	-8.96252	38.5837	5.72468	7.22901	0.14232	0.0864331	1.6077	-31.6903	60.8589	-3.99031	0	0	-0.0935298
953	0	-10.2758	0	0	-10.2939	0.0988663	-3.37661	-0.144871	0.0167015	-0.0155006	-15.9977	-7.51E-16	1.61951	0	0	0.010143	-0.597745	-12.1569	-13.6266	511.123	378.113	659.673	368.113	368.113	368.113	8.99845	-83.8422	4.62118	674.657	436.649	206.671	194.761	194.761	194.761	-84.2244	-2.3839	-8.92414	37.8753	6.02601	7.27697	0.0949863	0.0643396	1.56198	-20.0642	54.8994	-3.56775	0	0	-0.071259
954	0	-9.97138	0	0	-9.98906	0.0992433	-3.3911	-0.14212	0.0144842	-0.0156237	-15.3531	1.26E-15	1.42774	0	0	0.00966115	-0.793927	-11.6187	-13.7502	509.055	379.341	660.157	368.516	368.516	368.516	8.89347	-83.6958	4.66283	669.239	436.741	206.274	194.761	194.761	194.761	-84.0659	-2.27964	-8.88448	37.1279	6.28533	7.29086	0.0562286	0.0400815	1.5183	-12.3354	48.3393	-3.21744	0	0	-0.0524225
955	0	-9.66774	0	0	-9.68442	0.0980802	-3.34639	-0.140445	0.0121088	-0.0152698	-14.8785	-2.82E-15	1.22504	0	0	0.00914628	-0.980321	-11.0582	-13.8275	506.802	380.655	660.577	368.979	368.979	368.979	8.77358	-83.5729	4.72174	663.818	436.858	205.895	194.761	194.761	194.761	-83.9294	-2.15616	-8.84406	36.3477	6.49816	7.27095	0.0270884	0.0142742	1.47705	-8.67694	41.4917	-2.94003	0	0	-0.0390642
956	0	-9.37031	0	0	-9.38554	0.0955074	-3.24748	-0.139586	0.00985266	-0.0144456	-14.5426	1.28E-15	1.04195	0	0	0.0086265	-1.15488	-10.4776	-13.859	504.362	382.053	660.92	369.486	369.486	369.486	8.63975	-83.4687	4.7975	658.397	436.993	205.519	194.761	194.761	194.761	-83.8102	-2.01395	-8.80347	35.5418	6.6601	7.21631	0.00899774	-0.0122699	1.44032	-9.14939	34.7264	-2.72744	0	0	-0.0328061
957	0	-9.08308	0	0	-9.09651	0.0916201	-3.098	-0.139358	0.0078246	-0.0133641	-14.32	1.42E-15	0.890256	0	0	0.00811611	-1.31596	-9.87972	-13.8441	501.738	383.526	661.177	370.019	370.019	370.019	8.49313	-83.3794	4.88975	652.98	437.137	205.142	194.761	194.761	194.761	-83.7047	-1.85371	-8.76337	34.7183	6.76718	7.12436	-0.000660661	-0.038608	1.40838	-12.7816	28.1957	-2.5568	0	0	-0.0329803
958	0	-8.80866	0	0	-8.82006	0.0864885	-2.90061	-0.139516	0.00619132	-0.0120544	-14.1808	8.96E-16	0.783087	0	0	0.0076157	-1.46229	-9.26828	-13.7811	498.94	385.068	661.342	370.56	370.56	370.56	8.33523	-83.3019	4.99808	647.573	437.284	204.757	194.761	194.761	194.761	-83.6099	-1.67639	-8.72472	33.8857	6.81637	6.99114	-0.00145464	-0.0637103	1.38271	-19.3761	22.171	-2.4207	0	0	-0.0396623
959	0	-8.54824	0	0	-8.55752	0.080162	-2.65716	-0.139892	0.00493792	-0.0109612	-14.1024	4.47E-15	0.712925	0	0	0.00713435	-1.593	-8.64773	-13.6675	495.985	386.666	661.412	371.09	371.09	371.09	8.16794	-83.2338	5.122	642.184	437.43	204.365	194.761	194.761	194.761	-83.5235	-1.48332	-8.68855	33.0536	6.80626	6.81138	0.000865399	-0.0876651	1.36344	-26.9021	16.3662	-2.27769	0	0	-0.0491276
960	0	-8.3019	0	0	-8.30905	0.0726983	-2.36982	-0.140365	0.00408459	-0.0100537	-14.0683	1.39E-15	0.674731	0	0	0.00668482	-1.70746	-8.0231	-13.5014	492.892	388.307	661.388	371.593	371.593	371.593	7.99348	-83.1731	5.26057	636.818	437.575	203.965	194.761	194.761	194.761	-83.444	-1.27636	-8.65591	32.2324	6.73754	6.57979	0.00723775	-0.10911	1.35124	-35.3672	10.926	-2.1325	0	0	-0.0608805
961	0	-8.06854	0	0	-8.0737	0.0641691	-2.04132	-0.14084	0.00356873	-0.00961628	-14.0647	7.67E-16	0.65555	0	0	0.00628707	-1.80546	-7.3998	-13.2816	489.684	389.977	661.275	372.051	372.052	372.052	7.81434	-83.1185	5.41238	631.482	437.717	203.559	194.761	194.761	194.761	-83.3703	-1.05794	-8.62765	31.4331	6.61385	6.29151	0.0131986	-0.128384	1.34615	-43.1802	5.43545	-1.95904	0	0	-0.0714872
962	0	-7.84626	0	0	-7.84965	0.0546823	-1.67578	-0.141295	0.00329683	-0.00966318	-14.0851	-3.38E-16	0.641272	0	0	0.00596867	-1.88715	-6.78343	-13.009	486.385	391.66	661.079	372.451	372.451	372.451	7.63329	-83.069	5.57525	626.176	437.858	203.149	194.761	194.761	194.761	-83.3015	-0.831097	-8.60442	30.6673	6.44196	5.94372	0.0181062	-0.143835	1.34874	-49.9851	0.00372973	-1.76736	0	0	-0.0797003
963	0	-7.63243	0	0	-7.63435	0.0443862	-1.2789	-0.141692	0.00316091	-0.0102894	-14.1211	1.59E-16	0.619228	0	0	0.00575517	-1.95329	-6.17956	-12.6866	483.02	393.341	660.81	372.779	372.779	372.779	7.45311	-83.024	5.74643	620.903	438	202.737	194.761	194.761	194.761	-83.2374	-0.599443	-8.58646	29.9468	6.23181	5.53632	0.0211346	-0.15518	1.35906	-55.2678	-5.67288	-1.55214	0	0	-0.0842427
964	0	-7.42381	0	0	-7.42464	0.0334757	-0.858207	-0.142065	0.00301419	-0.011451	-14.1695	-2.19E-15	0.575474	0	0	0.00567354	-2.0055	-5.5935	-12.3201	479.611	395.006	660.478	373.024	373.024	373.024	7.27667	-82.9832	5.92245	615.659	438.146	202.328	194.761	194.761	194.761	-83.178	-0.367056	-8.57368	29.2826	5.99631	5.07236	0.0203733	-0.161991	1.37652	-58.4336	-11.52	-1.32984	0	0	-0.0840664
965	0	-7.21689	0	0	-7.21708	0.0221851	-0.422763	-0.142396	0.00277166	-0.0130112	-14.2209	1.95E-15	0.505793	0	0	0.0057322	-2.04623	-5.03006	-11.918	476.181	396.638	660.099	373.177	373.177	373.177	7.10665	-82.9468	6.09945	610.44	438.298	201.924	194.761	194.761	194.761	-83.1237	-0.138285	-8.56555	28.6849	5.75053	4.55884	0.018127	-0.16498	1.40082	-59.9143	-17.5789	-1.1146	0	0	-0.0799735
966	0	-7.00812	0	0	-7.00811	0.0107767	0.0172758	-0.142691	0.00230257	-0.0148729	-14.2663	2.85E-15	0.404108	0	0	0.00592983	-2.07885	-4.49331	-11.4912	472.746	398.223	659.687	373.231	373.231	373.231	6.94555	-82.9148	6.27321	605.241	438.456	201.529	194.761	194.761	194.761	-83.075	0.0824598	-8.5613	28.1618	5.51051	4.00593	0.0140516	-0.166311	1.43022	-59.5275	-23.9179	-0.919673	0	0	-0.0722439
967	0	-6.79418	0	0	-6.79439	-0.000481379	0.451514	-0.142952	0.00159565	-0.0167584	-14.2973	-2.99E-16	0.278778	0	0	0.00623909	-2.10715	-3.98637	-11.0521	469.322	399.748	659.259	373.184	373.184	373.184	6.7955	-82.8875	6.43956	600.053	438.619	201.147	194.761	194.761	194.761	-83.0321	0.291007	-8.5599	27.7186	5.2915	3.42684	0.0114725	-0.168332	1.46235	-58.1103	-30.3338	-0.761181	0	0	-0.0624105
968	0	-6.57235	0	0	-6.57311	-0.0113392	0.870264	-0.143156	0.000687542	-0.0185101	-14.3046	2.58E-15	0.143862	0	0	0.00661651	-2.13483	-3.51122	-10.614	465.922	401.201	658.83	373.039	373.039	373.039	6.65819	-82.865	6.59479	594.868	438.786	200.781	194.761	194.761	194.761	-82.9955	0.48371	-8.56026	27.3567	5.10577	2.83674	0.0116506	-0.174203	1.49665	-55.9231	-36.8688	-0.633938	0	0	-0.0514735
969	0	-6.34067	0	0	-6.34222	-0.0215777	1.26505	-0.143296	-0.000307437	-0.0199645	-14.2849	-5.17E-16	0.019086	0	0	0.0070122	-2.16493	-3.06859	-10.1893	462.555	402.57	658.413	372.801	372.801	372.801	6.53495	-82.8471	6.73578	589.681	438.953	200.433	194.761	194.761	194.761	-82.965	0.657656	-8.56148	27.0727	4.9606	2.25209	0.016769	-0.185267	1.52921	-53.6236	-43.1723	-0.535061	0	0	-0.0406876
970	0	-6.09807	0	0	-6.10053	-0.0310313	1.62946	-0.143365	-0.0012997	-0.021007	-14.239	-4.53E-15	-0.0808871	0	0	0.00738623	-2.19924	-2.65791	-9.78932	459.229	403.845	658.02	372.483	372.483	372.483	6.42675	-82.833	6.86039	584.484	439.117	200.104	194.761	194.761	194.761	-82.94	0.810817	-8.56296	26.8577	4.85665	1.68972	0.027186	-0.201912	1.56037	-51.4963	-49.1996	-0.451143	0	0	-0.0311313
971	0	-5.84425	0	0	-5.84769	-0.0395805	1.9589	-0.143385	-0.00216027	-0.0217023	-14.1748	-1.18E-15	-0.14363	0	0	0.00771158	-2.23817	-2.27735	-9.42276	455.95	405.018	657.658	372.103	372.103	372.103	6.33438	-82.8219	6.96762	579.274	439.275	199.796	194.761	194.761	194.761	-82.9196	0.942088	-8.56468	26.6972	4.78738	1.1662	0.0403331	-0.220916	1.5885	-49.2082	-54.4084	-0.369204	0	0	-0.0235701
972	0	-5.57969	0	0	-5.584	-0.0471526	2.25057	-0.14336	-0.00285227	-0.0220287	-14.1001	3.48E-15	-0.170401	0	0	0.00797903	-2.28101	-1.92407	-9.0963	452.724	406.083	657.33	371.683	371.683	371.683	6.25841	-82.8125	7.05743	574.047	439.423	199.508	194.761	194.761	194.761	-82.9025	1.0512	-8.56707	26.5729	4.74085	0.697164	0.0534499	-0.237769	1.61399	-46.5792	-58.3874	-0.285863	0	0	-0.0187694
973	0	-5.30534	0	0	-5.31043	-0.0537078	2.50299	-0.143292	-0.00331292	-0.022264	-14.0232	-3.52E-15	-0.163101	0	0	0.00818691	-2.32668	-1.5946	-8.81489	449.551	407.038	657.039	371.247	371.247	371.247	6.19922	-82.8035	7.13069	568.802	439.561	199.239	194.761	194.761	194.761	-82.8876	1.1386	-8.5709	26.4647	4.70269	0.296524	0.0602863	-0.248056	1.6372	-42.3674	-60.7831	-0.188547	0	0	-0.016647
974	0	-5.02278	0	0	-5.02845	-0.0592121	2.71486	-0.143203	-0.00353879	-0.0223715	-13.9535	-1.30E-15	-0.131707	0	0	0.00834213	-2.37443	-1.28519	-8.58268	446.429	407.881	656.784	370.82	370.82	370.82	6.15698	-82.7938	7.18882	563.537	439.686	198.989	194.761	194.761	194.761	-82.8734	1.20527	-8.57719	26.3537	4.6601	-0.0241653	0.0602661	-0.250648	1.65748	-36.8884	-61.5966	-0.0884487	0	0	-0.0167423
975	0	-4.73374	0	0	-4.73977	-0.0636422	2.88533	-0.1431	-0.00351515	-0.0224469	-13.897	-3.58E-15	-0.0838783	0	0	0.00845339	-2.42411	-0.992303	-8.40318	443.354	408.614	656.564	370.427	370.427	370.427	6.13154	-82.7824	7.23356	558.251	439.8	198.755	194.761	194.761	194.761	-82.859	1.25257	-8.58691	26.2249	4.60429	-0.256736	0.0521495	-0.246122	1.67397	-29.9169	-60.9391	0.010788	0	0	-0.0177429
976	0	-4.44014	0	0	-4.4463	-0.0669782	3.01366	-0.143015	-0.00326415	-0.0223725	-13.8603	-3.07E-15	-0.0292442	0	0	0.00853411	-2.47605	-0.712724	-8.27906	440.315	409.242	656.379	370.089	370.09	370.089	6.12243	-82.7686	7.26675	552.943	439.903	198.536	194.761	194.761	194.761	-82.8435	1.28212	-8.60086	26.0678	4.53108	-0.396719	0.0416459	-0.236703	1.68577	-23.0038	-59.1701	0.0939059	0	0	-0.0187774
977	0	-4.1436	0	0	-4.14969	-0.0692307	3.1003	-0.142963	-0.00282784	-0.0220321	-13.8454	-1.08E-15	0.0227982	0	0	0.0085972	-2.53082	-0.443579	-8.21081	437.305	409.771	656.225	369.824	369.824	369.824	6.12889	-82.7521	7.29023	547.613	439.996	198.333	194.761	194.761	194.761	-82.8264	1.29569	-8.61961	25.8755	4.44005	-0.443571	0.0337493	-0.222824	1.69164	-17.292	-56.1479	0.145054	0	0	-0.0193262
978	0	-3.84538	0	0	-3.85118	-0.0704636	3.14771	-0.14291	-0.00224713	-0.0214248	-13.8465	-1.90E-15	0.0664522	0	0	0.00865042	-2.58907	-0.18215	-8.19528	434.316	410.209	656.099	369.645	369.645	369.645	6.14972	-82.7327	7.30556	542.263	440.083	198.142	194.761	194.761	194.761	-82.8077	1.29508	-8.64335	25.644	4.33311	-0.400367	0.0323475	-0.206827	1.69215	-13.7155	-52.3055	0.160574	0	0	-0.0195996
979	0	-3.54604	0	0	-3.55145	-0.0708067	3.16091	-0.142881	-0.00164544	-0.0206023	-13.8612	3.61E-15	0.091005	0	0	0.0087007	-2.65139	0.0742262	-8.22521	431.343	410.564	655.998	369.56	369.56	369.56	6.1835	-82.7109	7.3141	536.895	440.164	197.964	194.761	194.761	194.761	-82.7875	1.28206	-8.67186	25.3703	4.2132	-0.273433	0.0334196	-0.190057	1.68665	-11.4502	-47.9431	0.139346	0	0	-0.0193929
980	0	-3.24583	0	0	-3.25075	-0.0704407	3.14683	-0.142813	-0.00104154	-0.0197926	-13.8766	2.99E-15	0.0998693	0	0	0.00874349	-2.71811	0.327891	-8.29041	428.386	410.845	655.918	369.57	369.57	369.57	6.22852	-82.6871	7.31672	531.514	440.243	197.799	194.761	194.761	194.761	-82.7663	1.25827	-8.70455	25.0539	4.08398	-0.0727838	0.0326743	-0.174491	1.67689	-9.41725	-43.5397	0.0989241	0	0	-0.0183195
981	0	-2.9448	0	0	-2.94916	-0.069571	3.11339	-0.142667	-0.000588365	-0.0190679	-13.8823	4.86E-16	0.0862851	0	0	0.00877125	-2.78922	0.580633	-8.37958	425.442	411.06	655.853	369.676	369.676	369.676	6.28287	-82.6622	7.31407	526.123	440.322	197.644	194.761	194.761	194.761	-82.7447	1.22523	-8.74049	24.6976	3.94978	0.188031	0.0271682	-0.16145	1.66278	-7.06115	-39.6066	0.0450023	0	0	-0.0161674
982	0	-2.64304	0	0	-2.64683	-0.0684026	3.06845	-0.142444	-0.000184404	-0.0184793	-13.8737	-1.99E-15	0.0695328	0	0	0.00877935	-2.86429	0.833484	-8.48174	422.51	411.218	655.799	369.871	369.871	369.871	6.34462	-82.6365	7.30651	520.726	440.401	197.499	194.761	194.761	194.761	-82.723	1.18435	-8.77855	24.3072	3.81567	0.492572	0.0161265	-0.151018	1.64591	-4.05311	-36.2232	0.000453052	0	0	-0.0127317
983	0	-2.34087	0	0	-2.34413	-0.067123	3.01923	-0.142122	0.000129105	-0.0181292	-13.8466	-3.72E-15	0.0539775	0	0	0.00876189	-2.94272	1.08681	-8.58714	419.588	411.327	655.75	370.148	370.148	370.148	6.41191	-82.6105	7.29434	515.326	440.483	197.362	194.761	194.761	194.761	-82.7015	1.13692	-8.81767	23.8921	3.6875	0.822107	-0.0010816	-0.142156	1.62679	-0.0780273	-33.3674	-0.023084	0	0	-0.00784529
984	0	-2.03887	0	0	-2.04161	-0.0658819	2.97149	-0.141756	0.000351953	-0.0179088	-13.8068	3.10E-15	0.0441908	0	0	0.00872055	-3.02385	1.34034	-8.68792	416.67	411.396	655.701	370.496	370.496	370.496	6.48325	-82.5844	7.27799	509.926	440.566	197.232	194.761	194.761	194.761	-82.6803	1.08417	-8.85706	23.464	3.572	1.15718	-0.019934	-0.135155	1.60646	4.03177	-31.0861	-0.0232687	0	0	-0.00250551
985	0	-1.73767	0	0	-1.73995	-0.0647971	2.92976	-0.141381	0.000502753	-0.0177935	-13.7603	2.30E-15	0.0433032	0	0	0.00865904	-3.10712	1.59352	-8.7777	413.754	411.429	655.647	370.9	370.9	370.9	6.55741	-82.558	7.25801	504.526	440.651	197.106	194.761	194.761	194.761	-82.6593	1.02719	-8.89624	23.0357	3.47569	1.47879	-0.0376682	-0.130173	1.58558	7.91644	-29.1962	-0.000320733	0	0	0.00260414
986	0	-1.43792	0	0	-1.43975	-0.0639574	2.89745	-0.14105	0.00056774	-0.0177298	-13.7156	-3.23E-15	0.0481739	0	0	0.00858567	-3.19188	1.84567	-8.85122	410.835	411.435	655.584	371.347	371.347	371.347	6.6336	-82.5313	7.23509	499.126	440.738	196.981	194.761	194.761	194.761	-82.6381	0.966961	-8.93506	22.6187	3.40376	1.76937	-0.0525161	-0.129863	1.56468	11.4497	-27.9157	0.0419611	0	0	0.00696602
987	0	-1.14004	0	0	-1.14149	-0.0634278	2.87708	-0.140778	0.000528557	-0.0177467	-13.6769	-3.67E-15	0.054567	0	0	0.00850998	-3.27698	2.0963	-8.90419	407.912	411.417	655.507	371.821	371.821	371.821	6.71133	-82.5041	7.20988	493.728	440.826	196.857	194.761	194.761	194.761	-82.6167	0.904276	-8.9736	22.2227	3.35842	2.0134	-0.0612011	-0.136006	1.54345	14.1533	-27.3475	0.0975796	0	0	0.00995758
988	0	-0.844217	0	0	-0.84527	-0.0632585	2.87056	-0.14059	0.000505587	-0.0176221	-13.6483	-1.13E-16	0.0728753	0	0	0.00844392	-3.36042	2.34518	-8.93262	404.984	411.378	655.411	372.31	372.31	372.31	6.79032	-82.476	7.18298	488.33	440.914	196.731	194.761	194.761	194.761	-82.5946	0.839697	-9.01201	21.8539	3.33715	2.19781	-0.0594979	-0.148941	1.52321	15.0627	-27.2948	0.160362	0	0	0.0108525
989	0	-0.550052	0	0	-0.550758	-0.0635014	2.87991	-0.140443	0.000447526	-0.017449	-13.6246	1.93E-15	0.0974723	0	0	0.00839414	-3.43904	2.59267	-8.9319	402.054	411.322	655.29	372.802	372.802	372.802	6.87062	-82.447	7.1548	482.935	441.001	196.602	194.761	194.761	194.761	-82.5719	0.773509	-9.0506	21.5136	3.33184	2.31241	-0.048129	-0.167119	1.50377	14.4239	-27.8193	0.230657	0	0	0.0100529
990	0	-0.256851	0	0	-0.25718	-0.064209	2.90713	-0.140356	0.000487619	-0.017239	-13.6053	-1.16E-15	0.141193	0	0	0.00836653	-3.50893	2.83968	-8.89679	399.129	411.248	655.137	373.288	373.288	373.288	6.95257	-82.417	7.12563	477.543	441.087	196.47	194.761	194.761	194.761	-82.5483	0.705712	-9.08978	21.1986	3.3298	2.35052	-0.0297335	-0.186595	1.48635	12.6904	-28.514	0.315415	0	0	0.00804055
991	0	0.0364679	0	0	0.0365198	-0.0654236	2.95386	-0.140262	0.000612671	-0.0171253	-13.58	-8.06E-17	0.201121	0	0	0.00835588	-3.56595	3.08758	-8.82213	396.217	411.157	654.946	373.763	373.763	373.763	7.03686	-82.3858	7.09573	472.154	441.172	196.334	194.761	194.761	194.761	-82.5238	0.636072	-9.13017	20.9027	3.3166	2.30957	-0.0100698	-0.203646	1.47072	11.0072	-29.364	0.421539	0	0	0.0056169
992	0	0.33094	0	0	0.331406	-0.0671589	3.02061	-0.14018	0.000814022	-0.0171364	-13.5475	1.50E-15	0.272667	0	0	0.00835688	-3.6065	3.3379	-8.70403	393.327	411.049	654.71	374.219	374.219	374.219	7.12441	-82.3533	7.06536	466.77	441.255	196.193	194.761	194.761	194.761	-82.4983	0.564212	-9.17258	20.6188	3.27934	2.19166	0.00580404	-0.213652	1.45875	10.1841	-30.0307	0.545748	0	0	0.00333646
993	0	0.62733	0	0	0.62825	-0.0693871	3.10631	-0.140049	0.00108821	-0.0175614	-13.5006	3.21E-15	0.350474	0	0	0.0083566	-3.62831	3.59203	-8.54122	390.467	410.924	654.425	374.649	374.649	374.649	7.21626	-82.319	7.03483	461.39	441.339	196.047	194.761	194.761	194.761	-82.4714	0.489777	-9.21793	20.3409	3.21015	2.00339	0.0102711	-0.214733	1.44986	11.9149	-30.5909	0.699633	0	0	0.00236668
994	0	0.925873	0	0	0.927315	-0.0720126	3.20728	-0.139897	0.00137244	-0.0182272	-13.4441	-2.44E-15	0.422721	0	0	0.00835053	-3.63093	3.85082	-8.33643	387.641	410.781	654.091	375.046	375.046	375.046	7.31332	-82.2823	7.0046	456.012	441.423	195.895	194.761	194.761	194.761	-82.4425	0.412559	-9.26714	20.0666	3.10826	1.75542	0.00313865	-0.206539	1.44511	15.8756	-30.9245	0.862158	0	0	0.00275617
995	0	1.22623	0	0	1.22829	-0.0748857	3.31774	-0.139739	0.00169359	-0.0191998	-13.3846	1.48E-16	0.4873	0	0	0.00833696	-3.6157	4.11443	-8.09623	384.848	410.622	653.707	375.402	375.402	375.402	7.41626	-82.2424	6.97521	450.632	441.508	195.737	194.761	194.761	194.761	-82.4109	0.332604	-9.32099	19.7969	2.97935	1.46099	-0.014067	-0.191843	1.44347	21.7631	-31.2668	1.02912	0	0	0.00443612
996	0	1.52781	0	0	1.53055	-0.0778168	3.43041	-0.139605	0.00203514	-0.0202387	-13.3316	5.76E-16	0.539822	0	0	0.00832068	-3.58537	4.38245	-7.83011	382.086	410.448	653.278	375.709	375.709	375.709	7.52535	-82.1983	6.94713	445.245	441.593	195.572	194.761	194.761	194.761	-82.3757	0.250147	-9.38001	19.5351	2.83323	1.13484	-0.0365075	-0.172874	1.44544	28.3246	-31.5319	1.17948	0	0	0.00668011
997	0	1.82989	0	0	1.83338	-0.0806009	3.5374	-0.13952	0.00240128	-0.0212931	-13.2939	1.06E-17	0.578879	0	0	0.00831085	-3.54352	4.65402	-7.54886	379.351	410.262	652.808	375.959	375.959	375.959	7.64061	-82.1494	6.92086	439.848	441.68	195.399	194.761	194.761	194.761	-82.3362	0.165589	-9.44453	19.2858	2.68135	0.791876	-0.0609832	-0.152355	1.44922	34.951	-31.7788	1.3061	0	0	0.00900418
998	0	2.13191	0	0	2.1362	-0.0830394	3.63109	-0.139512	0.00281115	-0.0222205	-13.2791	-4.97E-16	0.605477	0	0	0.00831783	-3.49406	4.92809	-7.26327	376.638	410.064	652.3	376.147	376.147	376.147	7.76178	-82.0951	6.89675	434.434	441.767	195.219	194.761	194.761	194.761	-82.2917	0.0793903	-9.51461	19.0532	2.53467	0.446526	-0.084364	-0.131524	1.4561	40.9378	-31.7897	1.39832	0	0	0.0109855
999	0	2.43369	0	0	2.43877	-0.0849601	3.70487	-0.139583	0.00323882	-0.0230427	-13.2891	-2.16E-15	0.616758	0	0	0.00834987	-3.44094	5.20347	-6.9831	373.943	409.857	651.762	376.272	376.272	376.272	7.88836	-82.0351	6.87498	429	441.854	195.031	194.761	194.761	194.761	-82.2421	-0.00801211	-9.59005	18.8405	2.40257	0.11213	-0.105173	-0.111219	1.46431	46.1598	-31.5564	1.45682	0	0	0.0125234
1000	0	2.73536	0	0	2.74123	-0.086225	3.75345	-0.139744	0.00370399	-0.0236087	-13.3237	2.41E-15	0.61434	0	0	0.00841215	-3.38793	5.47904	-6.71645	371.266	409.643	651.197	376.332	376.332	376.332	8.01977	-81.9696	6.85553	423.542	441.942	194.837	194.761	194.761	194.761	-82.1874	-0.0962475	-9.67043	18.6495	2.29245	-0.19945	-0.122388	-0.0922357	1.47528	50.3148	-30.9807	1.47432	0	0	0.0135402
1001	0	3.03743	0	0	3.04403	-0.0867424	3.77332	-0.139987	0.00411736	-0.023983	-13.3779	-2.66E-15	0.590852	0	0	0.00850474	-3.33841	5.75377	-6.46941	368.604	409.421	650.612	376.329	376.329	376.329	8.15518	-81.899	6.83813	418.06	442.03	194.638	194.761	194.761	194.761	-82.128	-0.185043	-9.75503	18.4804	2.20921	-0.47807	-0.136043	-0.0748604	1.48742	53.5609	-30.2201	1.45348	0	0	0.0141642
1002	0	3.34067	0	0	3.34789	-0.0864687	3.76281	-0.140334	0.00455563	-0.0241362	-13.4466	3.74E-15	0.557094	0	0	0.00862286	-3.29532	6.02681	-6.24602	365.959	409.194	650.01	376.267	376.267	376.267	8.2936	-81.824	6.82223	412.552	442.118	194.435	194.761	194.761	194.761	-82.0645	-0.274214	-9.84284	18.3317	2.15531	-0.715501	-0.146281	-0.059141	1.50173	55.923	-29.2261	1.40103	0	0	0.0145335
1003	0	3.64594	0	0	3.65364	-0.0854077	3.72206	-0.140752	0.00491573	-0.0241167	-13.5177	3.16E-15	0.508677	0	0	0.00875467	-3.26116	6.29745	-6.04851	363.333	408.963	649.398	376.152	376.152	376.152	8.43388	-81.7454	6.80705	407.019	442.205	194.231	194.761	194.761	194.761	-81.9977	-0.36366	-9.93257	18.2006	2.13102	-0.905594	-0.155323	-0.0444015	1.51807	58.0019	-28.1716	1.32895	0	0	0.0149166
1004	0	3.95387	0	0	3.96193	-0.0836002	3.65263	-0.141222	0.00530323	-0.0240092	-13.5793	1.04E-15	0.463387	0	0	0.00888564	-3.23824	6.56522	-5.87785	360.727	408.73	648.779	375.993	375.993	375.993	8.57469	-81.6638	6.79164	401.462	442.293	194.028	194.761	194.761	194.761	-81.9282	-0.453282	-10.0228	18.0834	2.13515	-1.04431	-0.16361	-0.0297781	1.5358	59.9256	-26.843	1.25364	0	0	0.0154057
1005	0	4.26495	0	0	4.27318	-0.0811116	3.55702	-0.141675	0.00566157	-0.0238438	-13.6154	-1.04E-15	0.423415	0	0	0.00899385	-3.2287	6.82967	-5.7341	358.144	408.496	648.159	375.797	375.797	375.797	8.71473	-81.5799	6.77517	395.885	442.379	193.829	194.761	194.761	194.761	-81.8565	-0.542926	-10.112	17.976	2.16566	-1.12996	-0.173376	-0.0157181	1.55514	62.2738	-25.4332	1.19242	0	0	0.0161423
1006	0	4.57889	0	0	4.58716	-0.0780169	3.4381	-0.142065	0.0060252	-0.0236649	-13.6149	-2.69E-15	0.399274	0	0	0.0090598	-3.23472	7.09047	-5.61704	355.584	408.262	647.543	375.575	375.575	375.575	8.85271	-81.4937	6.75693	390.289	442.463	193.636	194.761	194.761	194.761	-81.7827	-0.632296	-10.1989	17.8747	2.22043	-1.16307	-0.183858	-0.00440286	1.57431	64.9175	-24.1158	1.15831	0	0	0.017102
1007	0	4.89482	0	0	4.90295	-0.074394	3.29884	-0.142403	0.00637528	-0.023505	-13.5755	2.00E-15	0.393639	0	0	0.00906703	-3.25806	7.34735	-5.52619	353.047	408.032	646.939	375.336	375.336	375.336	8.98754	-81.4049	6.73658	384.676	442.546	193.45	194.761	194.761	194.761	-81.7061	-0.720925	-10.2827	17.7762	2.2971	-1.14622	-0.194608	0.00173435	1.59321	67.8175	-23.0868	1.1587	0	0	0.0183032
1008	0	5.21115	0	0	5.21901	-0.0703198	3.14218	-0.142648	0.00671786	-0.02336	-13.4939	2.42E-15	0.409406	0	0	0.009001	-3.29973	7.60006	-5.46082	350.532	407.805	646.351	375.089	375.089	375.089	9.11828	-81.3124	6.71404	379.049	442.628	193.272	194.761	194.761	194.761	-81.6257	-0.808201	-10.3625	17.6776	2.39297	-1.08371	-0.204474	6.62E-05	1.60932	70.7633	-22.6159	1.19928	0	0	0.0197659
1009	0	5.52577	0	0	5.53321	-0.0658681	2.97096	-0.142869	0.00709235	-0.0232053	-13.3809	-2.88E-15	0.449524	0	0	0.00886	-3.35949	7.84847	-5.41971	348.039	407.583	645.783	374.845	374.845	374.845	9.24429	-81.2145	6.68954	373.407	442.709	193.101	194.761	194.761	194.761	-81.5396	-0.893433	-10.4382	17.5765	2.50475	-0.981136	-0.211407	-0.0103993	1.62302	73.3405	-22.7703	1.28034	0	0	0.0214316
1010	0	5.83614	0	0	5.84307	-0.0611119	2.78797	-0.143013	0.00745249	-0.0230824	-13.2373	2.87E-15	0.50518	0	0	0.00863616	-3.43576	8.0926	-5.40091	345.568	407.367	645.239	374.613	374.612	374.612	9.36537	-81.1091	6.66355	367.753	442.789	192.937	194.761	194.761	194.761	-81.4457	-0.975963	-10.5099	17.471	2.62861	-0.844935	-0.215299	-0.0279153	1.63354	75.5688	-23.3106	1.39232	0	0	0.0232382
1011	0	6.13951	0	0	6.14585	-0.0561273	2.59612	-0.143135	0.00783065	-0.0228963	-13.076	2.86E-15	0.573048	0	0	0.00833512	-3.52575	8.33265	-5.40159	343.118	407.156	644.719	374.401	374.401	374.401	9.48162	-80.9936	6.63663	362.087	442.87	192.779	194.761	194.761	194.761	-81.3413	-1.05522	-10.5783	17.3595	2.76052	-0.68195	-0.213861	-0.0512827	1.6414	76.8622	-24.2579	1.52623	0	0	0.0250168
1012	0	6.43307	0	0	6.43876	-0.0509997	2.39872	-0.143215	0.00819371	-0.0227362	-12.9027	3.04E-15	0.6408	0	0	0.00795687	-3.62586	8.56909	-5.41769	340.692	406.949	644.224	374.218	374.218	374.218	9.59352	-80.8653	6.60928	356.409	442.952	192.627	194.761	194.761	194.761	-81.2237	-1.13089	-10.644	17.2406	2.8963	-0.499474	-0.208223	-0.0770055	1.64746	77.5361	-25.1831	1.66537	0	0	0.0266581
1013	0	6.7141	0	0	6.71907	-0.0458255	2.19946	-0.143321	0.00857876	-0.0225398	-12.731	-2.57E-15	0.702523	0	0	0.00751109	-3.73203	8.80265	-5.44411	338.293	406.743	643.754	374.069	374.069	374.069	9.70173	-80.7213	6.58179	350.722	443.037	192.477	194.761	194.761	194.761	-81.0898	-1.2029	-10.7077	17.1134	3.03203	-0.305083	-0.198823	-0.104625	1.65134	77.58	-26.2175	1.79723	0	0	0.0281265
1014	0	6.9799	0	0	6.98419	-0.0407132	2.00253	-0.143456	0.00895379	-0.0224167	-12.5671	-2.96E-15	0.746016	0	0	0.00700171	-3.84	9.03424	-5.47506	335.927	406.537	643.309	373.956	373.956	373.956	9.80711	-80.5584	6.55409	345.025	443.127	192.331	194.761	194.761	194.761	-80.9368	-1.27149	-10.7702	16.9771	3.16399	-0.106456	-0.186585	-0.132459	1.65442	77.2817	-27.2011	1.90702	0	0	0.0293857
1015	0	7.22815	0	0	7.23178	-0.0357806	1.81248	-0.143654	0.00940308	-0.0222935	-12.4172	-3.49E-15	0.771744	0	0	0.00643833	-3.94543	9.26497	-5.50423	333.599	406.327	642.888	373.881	373.881	373.881	9.91038	-80.3738	6.52564	339.32	443.223	192.185	194.761	194.761	194.761	-80.7618	-1.33722	-10.8317	16.8314	3.2888	0.0886557	-0.171869	-0.159872	1.65613	76.5549	-28.0308	1.97954	0	0	0.0303165
1016	0	7.45678	0	0	7.45983	-0.0311572	1.63431	-0.143908	0.00990962	-0.0222427	-12.281	-1.16E-16	0.773342	0	0	0.00582521	-4.04401	9.49603	-5.52512	331.317	406.109	642.492	373.843	373.843	373.843	10.0122	-80.1649	6.49532	333.61	443.326	192.041	194.761	194.761	194.761	-80.5621	-1.40102	-10.8923	16.6764	3.40334	0.272745	-0.156151	-0.185833	1.6576	75.8287	-28.6254	2.00925	0	0	0.0309871
1017	0	7.66396	0	0	7.66651	-0.0269756	1.47314	-0.144217	0.0105165	-0.0222447	-12.1565	-4.05E-15	0.753311	0	0	0.00516912	-4.13165	9.72872	-5.53145	329.087	405.88	642.12	373.84	373.84	373.84	10.113	-79.9291	6.46146	327.895	443.437	191.898	194.761	194.761	194.761	-80.3354	-1.46404	-10.9512	16.5124	3.5047	0.438877	-0.139215	-0.20865	1.65886	74.8986	-28.712	1.98755	0	0	0.0312539
1018	0	7.84806	0	0	7.85018	-0.0233697	1.33413	-0.144581	0.0112028	-0.0222721	-12.0402	-6.55E-16	0.711167	0	0	0.00447544	-4.2046	9.96435	-5.51731	326.92	405.636	641.773	373.868	373.868	373.868	10.2127	-79.664	6.42185	322.178	443.559	191.757	194.761	194.761	194.761	-80.0793	-1.52759	-11.0074	16.3402	3.59046	0.581063	-0.121599	-0.227986	1.66048	73.8046	-28.2669	1.91113	0	0	0.0311442
1019	0	8.00752	0	0	8.00935	-0.0204741	1.2225	-0.14498	0.0119719	-0.022428	-11.9261	-4.49E-15	0.652227	0	0	0.00375046	-4.25953	10.2042	-5.47731	324.823	405.374	641.452	373.921	373.921	373.921	10.3109	-79.3673	6.37384	316.461	443.693	191.618	194.761	194.761	194.761	-79.7914	-1.59313	-11.0591	16.1603	3.65833	0.69455	-0.104175	-0.243139	1.66319	72.6833	-27.2951	1.79469	0	0	0.0307449
1020	0	8.14088	0	0	8.14252	-0.0184095	1.1429	-0.145419	0.012791	-0.0226829	-11.8117	-1.07E-15	0.580151	0	0	0.00300079	-4.29366	10.4493	-5.40693	322.807	405.09	641.158	373.994	373.994	373.994	10.4069	-79.0366	6.31454	310.747	443.839	191.483	194.761	194.761	194.761	-79.4694	-1.66204	-11.1044	15.9736	3.70645	0.776169	-0.0876256	-0.254355	1.66626	71.5063	-25.8136	1.64314	0	0	0.0300886
1021	0	8.24669	0	0	8.24821	-0.0172791	1.09931	-0.145905	0.0135838	-0.023113	-11.6959	-4.04E-15	0.49558	0	0	0.00223263	-4.30464	10.7006	-5.30279	320.882	404.783	640.894	374.08	374.08	374.08	10.4995	-78.6696	6.24101	305.038	444	191.354	194.761	194.761	194.761	-79.1109	-1.73551	-11.1406	15.7811	3.73314	0.824293	-0.0739995	-0.262093	1.6707	70.5427	-24.0214	1.47447	0	0	0.0293308
1022	0	8.32337	0	0	8.32489	-0.0171602	1.09473	-0.146457	0.0143086	-0.0237467	-11.5812	-3.73E-15	0.402793	0	0	0.0014526	-4.29058	10.9583	-5.16314	319.058	404.45	640.66	374.174	374.174	374.174	10.5869	-78.2637	6.15053	299.336	444.176	191.231	194.761	194.761	194.761	-78.7133	-1.81441	-11.1655	15.5844	3.73733	0.838925	-0.0635054	-0.267368	1.67641	69.697	-22.1976	1.30797	0	0	0.0284357
1023	0	8.36932	0	0	8.37097	-0.0180996	1.13095	-0.147105	0.0148699	-0.0245748	-11.4722	-6.34E-17	0.300402	0	0	0.000666948	-4.24996	11.2222	-4.98803	317.348	404.09	640.459	374.272	374.272	374.272	10.6674	-77.8163	6.04072	293.643	444.368	191.116	194.761	194.761	194.761	-78.2738	-1.89917	-11.1763	15.3855	3.71824	0.821375	-0.0568129	-0.26995	1.68305	68.8618	-20.3452	1.14843	0	0	0.0273165
1024	0	8.38306	0	0	8.38494	-0.0201157	1.20868	-0.147879	0.0152541	-0.0255719	-11.3741	1.69E-16	0.194271	0	0	-0.00011969	-4.18158	11.4911	-4.77934	315.76	403.705	640.293	374.368	374.368	374.368	10.7385	-77.3249	5.90977	287.959	444.574	191.012	194.761	194.761	194.761	-77.7897	-1.98974	-11.1706	15.1872	3.67512	0.774091	-0.0530307	-0.269354	1.69188	67.634	-18.5863	1.01219	0	0	0.0257461
1025	0	8.36318	0	0	8.36545	-0.0232028	1.3277	-0.148765	0.0154044	-0.026719	-11.2855	2.43E-15	0.0848836	0	0	-0.000904063	-4.08478	11.7632	-4.54057	314.307	403.294	640.163	374.462	374.462	374.462	10.7978	-76.7869	5.7564	282.288	444.792	190.921	194.761	194.761	194.761	-77.2582	-2.08561	-11.1463	14.9926	3.60778	0.700347	-0.0528995	-0.26507	1.70183	66.038	-16.8858	0.900009	0	0	0.0236776
1026	0	8.30852	0	0	8.31135	-0.0273319	1.48687	-0.149728	0.0153751	-0.0279765	-11.1997	1.10E-15	-0.0178166	0	0	-0.0016861	-3.95949	12.0356	-4.27686	313.002	402.861	640.071	374.553	374.553	374.553	10.8427	-76.2	5.58011	276.629	445.02	190.847	194.761	194.761	194.761	-76.6767	-2.18579	-11.1012	14.8058	3.51683	0.60409	-0.0556722	-0.256257	1.71399	63.8168	-15.2263	0.820498	0	0	0.0210035
1027	0	8.21809	0	0	8.22166	-0.0324552	1.68433	-0.15069	0.0151442	-0.0292203	-11.1014	2.54E-16	-0.113599	0	0	-0.00246306	-3.80631	12.3046	-3.99468	311.856	402.407	640.017	374.642	374.642	374.642	10.8706	-75.5619	5.38105	270.986	445.253	190.794	194.761	194.761	194.761	-76.0426	-2.28887	-11.0339	14.6319	3.40411	0.489624	-0.0580109	-0.241732	1.72733	60.1387	-13.3993	0.757687	0	0	0.0175555
1028	0	8.09095	0	0	8.09551	-0.0385176	1.91794	-0.151486	0.0148123	-0.0303121	-10.9628	3.38E-15	-0.192129	0	0	-0.00323265	-3.62671	12.5655	-3.70086	310.887	401.936	640.002	374.73	374.73	374.73	10.879	-74.8701	5.16007	265.36	445.487	190.766	194.761	194.761	194.761	-75.3533	-2.39312	-10.9432	14.4759	3.27209	0.361354	-0.056756	-0.220271	1.74241	54.275	-11.083	0.699683	0	0	0.0134871
1029	0	7.92611	0	0	7.93191	-0.0454719	2.18584	-0.151996	0.0143716	-0.031082	-10.7583	3.05E-15	-0.255841	0	0	-0.00398402	-3.42299	12.8131	-3.40161	310.113	401.455	640.027	374.821	374.821	374.821	10.8655	-74.1221	4.9186	259.754	445.717	190.764	194.761	194.761	194.761	-74.6058	-2.49654	-10.8285	14.3421	3.12335	0.223622	-0.0489126	-0.192171	1.75852	45.4977	-8.1279	0.623617	0	0	0.00918475
1030	0	7.72216	0	0	7.72947	-0.0532873	2.4868	-0.15213	0.0139757	-0.0315304	-10.4635	2.50E-15	-0.293261	0	0	-0.00471224	-3.19814	13.0418	-3.10195	309.556	400.968	640.091	374.918	374.918	374.918	10.8281	-73.3146	4.65855	254.175	445.939	190.79	194.761	194.761	194.761	-73.7967	-2.59698	-10.6893	14.2336	2.95975	0.0805345	-0.0350818	-0.158615	1.77441	34.1042	-4.32444	0.520777	0	0	0.00550072
1031	0	7.47694	0	0	7.48606	-0.0619429	2.81994	-0.151829	0.0136027	-0.0315752	-10.0577	-2.83E-15	-0.311863	0	0	-0.00539845	-2.95555	13.2455	-2.80567	309.245	400.482	640.192	375.027	375.027	375.027	10.7648	-72.4436	4.38234	248.626	446.149	190.841	194.761	194.761	194.761	-72.9217	-2.69201	-10.5259	14.1523	2.78246	-0.0641249	-0.0153244	-0.122305	1.78928	20.065	0.153823	0.377286	0	0	0.00305751
1032	0	7.18726	0	0	7.19842	-0.0714216	3.18455	-0.151104	0.013335	-0.0312875	-9.52821	-3.21E-15	-0.31084	0	0	-0.0060268	-2.69861	13.4177	-2.51567	309.207	400.006	640.326	375.153	375.153	375.153	10.674	-71.5039	4.0929	243.116	446.344	190.912	194.761	194.761	194.761	-71.9754	-2.77886	-10.3385	14.0996	2.59181	-0.206901	0.00821409	-0.0858993	1.80108	4.04178	5.22133	0.186999	0	0	0.00255698
1033	0	6.84835	0	0	6.86181	-0.0816954	3.57945	-0.14996	0.013122	-0.030651	-8.8644	-2.54E-16	-0.303091	0	0	-0.00656104	-2.43037	13.5515	-2.2345	309.475	399.548	640.487	375.303	375.303	375.303	10.5536	-70.489	3.79365	237.651	446.522	190.995	194.761	194.761	194.761	-70.9513	-2.85436	-10.1278	14.0767	2.38775	-0.344514	0.0351289	-0.0513128	1.80912	-13.817	10.7826	-0.068769	0	0	0.00454719
1034	0	6.45383	0	0	6.46968	-0.0927202	4.00284	-0.148439	0.0128994	-0.0297225	-8.06296	-1.10E-15	-0.303098	0	0	-0.00694974	-2.15314	13.6399	-1.96455	310.079	399.117	640.667	375.485	375.485	375.485	10.4016	-69.3911	3.48858	232.24	446.683	191.077	194.761	194.761	194.761	-69.8411	-2.91479	-9.89414	14.0856	2.17004	-0.473745	0.0653741	-0.0194197	1.81346	-33.3707	16.6505	-0.391593	0	0	0.00958111
1035	0	5.99513	0	0	6.01335	-0.104435	4.45224	-0.146627	0.0125805	-0.0286087	-7.13067	2.88E-15	-0.324862	0	0	-0.00712623	-1.86859	13.6756	-1.708	311.052	398.723	640.856	375.707	375.706	375.707	10.2154	-68.2006	3.1821	226.891	446.825	191.144	194.761	194.761	194.761	-68.6351	-2.95586	-9.63801	14.1286	1.93836	-0.591433	0.0981587	0.00964283	1.81301	-54.2155	22.7405	-0.783107	0	0	0.0183069
1036	0	5.46153	0	0	5.48182	-0.116753	4.92421	-0.144647	0.0121013	-0.0275493	-6.08536	-1.69E-15	-0.376486	0	0	-0.00701533	-1.57777	13.6515	-1.46692	312.424	398.376	641.041	375.974	375.974	375.974	9.9922	-66.9063	2.87909	221.611	446.947	191.179	194.761	194.761	194.761	-67.3217	-2.97264	-9.35937	14.2088	1.69234	-0.694648	0.131185	0.0350669	1.80877	-75.4772	28.6625	-1.2144	0	0	0.0311533
1037	0	4.83994	0	0	4.86167	-0.129557	5.41405	-0.142598	0.011385	-0.026862	-4.95148	-2.11E-15	-0.462798	0	0	-0.00653142	-1.28122	13.5606	-1.24362	314.223	398.085	641.21	376.295	376.295	376.295	9.72833	-65.4951	2.58496	216.406	447.047	191.161	194.761	194.761	194.761	-65.8878	-2.95964	-9.05775	14.3301	1.43215	-0.780739	0.162824	0.0560961	1.79953	-96.3036	34.1109	-1.65927	0	0	0.0484173
1038	0	4.11519	0	0	4.13724	-0.142686	5.91554	-0.140646	0.0104378	-0.0269816	-3.77201	2.96E-15	-0.57446	0	0	-0.00561895	-0.978921	13.3964	-1.0407	316.476	397.86	641.35	376.676	376.676	376.676	9.41989	-63.9526	2.30552	211.28	447.122	191.072	194.761	194.761	194.761	-64.3187	-2.91091	-8.73211	14.4977	1.15866	-0.847523	0.19149	0.0721885	1.78661	-115.638	38.6563	-2.05544	0	0	0.0699824
1039	0	3.27025	0	0	3.29093	-0.155932	6.42056	-0.138854	0.00917532	-0.0283127	-2.59658	-3.64E-15	-0.706591	0	0	-0.00424298	-0.670426	13.1528	-0.860994	319.202	397.709	641.448	377.121	377.121	377.121	9.06294	-62.2629	2.04699	206.232	447.167	190.893	194.761	194.761	194.761	-62.5985	-2.82038	-8.38103	14.7176	0.873609	-0.893439	0.217767	0.0835582	1.76993	-132.968	42.0657	-2.35464	0	0	0.0955903
1040	0	2.28699	0	0	2.30378	-0.16904	6.91934	-0.137384	0.00771441	-0.0313722	-1.50792	-1.02E-15	-0.82962	0	0	-0.00250724	-0.354871	12.8249	-0.706935	322.417	397.639	641.492	377.636	377.636	377.636	8.65394	-60.4094	1.81579	201.256	447.173	190.613	194.761	194.761	194.761	-60.7108	-2.68239	-8.00276	14.996	0.579107	-0.917682	0.241804	0.0901319	1.75067	-147.459	44.1101	-2.4946	0	0	0.12423
1041	0	1.14683	0	0	1.15647	-0.181716	7.40067	-0.13639	0.00601373	-0.0365624	-0.620032	-8.46E-16	-0.925296	0	0	-0.000691951	-0.0310596	12.4089	-0.579722	326.133	397.655	641.472	378.224	378.224	378.224	8.19051	-58.3756	1.6181	196.339	447.133	190.224	194.761	194.761	194.761	-58.6393	-2.49235	-7.59547	15.3385	0.276307	-0.920135	0.268036	0.092936	1.73081	-159.52	44.5798	-2.40403	0	0	0.155052
1042	0	-0.167493	0	0	-0.169078	-0.19364	7.85251	-0.136297	0.0042437	-0.0444534	-0.110373	-2.03E-15	-0.952689	0	0	0.000523961	0.302452	11.9027	-0.477855	330.357	397.759	641.379	378.89	378.89	378.89	7.67225	-56.1458	1.45941	191.461	447.037	189.733	194.761	194.761	194.761	-56.3694	-2.24771	-7.15765	15.7482	-0.0355857	-0.901357	0.292901	0.0925211	1.71105	-167.732	43.4978	-2.03443	0	0	0.185461
1043	0	-1.66999	0	0	-1.68751	-0.204458	8.26157	-0.137642	0.00247309	-0.0554882	-0.204162	-2.96E-15	-0.87966	0	0	-2.78E-06	0.64711	11.306	-0.397434	335.092	397.954	641.208	379.634	379.634	379.634	7.10157	-53.7075	1.34381	186.597	446.874	189.16	194.761	194.761	194.761	-53.8897	-1.94898	-6.68854	16.226	-0.359624	-0.862469	0.311372	0.0902556	1.69414	-170.71	40.7799	-1.31308	0	0	0.21179
1044	0	-3.36854	0	0	-3.40699	-0.213754	8.61242	-0.14119	0.000994874	-0.069705	-1.17209	2.28E-15	-0.654037	0	0	-0.00397237	1.00383	10.6202	-0.333243	340.333	398.237	640.958	380.457	380.457	380.457	6.48488	-51.0544	1.27304	181.722	446.637	188.551	194.761	194.761	194.761	-51.1955	-1.60102	-6.18895	16.7718	-0.699203	-0.805078	0.319731	0.0877024	1.68124	-167.96	36.847	-0.269912	0	0	0.231033
1045	0	-5.26131	0	0	-5.32541	-0.221041	8.88698	-0.147769	-2.86E-06	-0.0866992	-3.28878	-1.23E-15	-0.235711	0	0	-0.0133901	1.37268	9.8478	-0.27987	346.067	398.604	640.633	381.353	381.353	381.353	5.83353	-48.1898	1.24521	176.816	446.322	187.978	194.761	194.761	194.761	-48.2919	-1.21445	-5.66215	17.3849	-1.05696	-0.731331	0.316786	0.0872951	1.67447	-160.089	32.2256	1.03698	0	0	0.24169
1046	0	-7.33296	0	0	-7.42621	-0.225755	9.06437	-0.158187	-0.000257295	-0.105264	-6.78421	1.40E-15	0.420518	0	0	-0.0300318	1.75243	8.99299	-0.232535	352.272	399.05	640.244	382.312	382.312	382.312	5.16458	-45.1307	1.25342	171.878	445.93	187.544	194.761	194.761	194.761	-45.1982	-0.806762	-5.115	18.0655	-1.4335	-0.643654	0.303886	0.0913496	1.67547	-149.058	27.6171	2.48864	0	0	0.245032
1047	0	-9.55119	0	0	-9.6747	-0.227282	9.12183	-0.17288	0.000402043	-0.123623	-11.7628	-3.49E-15	1.34733	0	0	-0.05444	2.14026	8.06082	-0.187637	358.917	399.564	639.809	383.318	383.318	383.318	4.50063	-41.912	1.28469	166.943	445.474	187.378	194.761	194.761	194.761	-41.9508	-0.402611	-4.55897	18.8145	-1.82682	-0.544395	0.285791	0.101928	1.68284	-138.026	23.9041	3.91705	0	0	0.245765
1048	0	-11.8647	0	0	-12.016	-0.225011	9.03641	-0.191662	0.00198203	-0.139449	-18.141	-1.02E-15	2.55399	0	0	-0.0848919	2.53176	7.0573	-0.14279	365.961	400.137	639.352	384.346	384.346	384.346	3.86875	-38.5888	1.31979	162.091	444.978	187.626	194.761	194.761	194.761	-38.6059	-0.0326655	-4.01068	19.6334	-2.23224	-0.435563	0.266892	0.118322	1.69494	-130.237	21.3588	5.21595	0	0	0.250143
1049	0	-14.2036	0	0	-14.3759	-0.218391	8.7872	-0.213369	0.00432443	-0.150325	-25.5937	-3.89E-15	4.01354	0	0	-0.116763	2.92131	5.98909	-0.0969353	373.358	400.755	638.903	385.366	385.366	385.366	3.29823	-35.2364	1.3347	157.462	444.479	188.43	194.761	194.761	194.761	-35.2393	0.26952	-3.49185	20.5246	-2.64253	-0.318317	0.251799	0.138837	1.7059	-128.492	20.1173	6.31833	0	0	0.265328
1050	0	-16.4841	0	0	-16.6662	-0.207015	8.35816	-0.235993	0.00693927	-0.154318	-33.5824	1.86E-15	5.63204	0	0	-0.143154	3.30256	4.86321	-0.050189	381.056	401.404	638.497	386.34	386.34	386.34	2.81729	-31.9465	1.30407	153.25	444.021	189.904	194.761	194.761	194.761	-31.9417	0.4725	-3.02779	21.4909	-3.04841	-0.192735	0.24339	0.159631	1.71139	-134.27	19.6176	7.30393	0	0	0.296779
1051	0	-18.6154	0	0	-18.793	-0.190691	7.74085	-0.257112	0.00943189	-0.150485	-41.444	-6.09E-15	7.27877	0	0	-0.15675	3.6693	3.68685	-0.00356065	388.999	402.069	638.168	387.228	387.228	387.228	2.44981	-28.8199	1.20614	149.69	443.649	192.109	194.761	194.761	194.761	-28.8125	0.552944	-2.64478	22.5356	-3.43966	-0.0578278	0.242167	0.17591	1.70693	-147.083	19.1248	8.29878	0	0	0.346364
1052	0	-20.5093	0	0	-20.6674	-0.169471	6.93572	-0.274708	0.011336	-0.138948	-48.533	-5.75E-15	8.7692	0	0	-0.152375	4.01636	2.46715	0.041377	397.13	402.736	637.953	387.992	387.992	387.992	2.21309	-25.9567	1.02819	147.034	443.403	195.042	194.761	194.761	194.761	-25.9502	0.500796	-2.36708	23.661	-3.80656	0.0883175	0.247967	0.182069	1.69011	-165.576	17.6295	9.47606	0	0	0.413389
1053	0	-22.0884	0	0	-22.2145	-0.143666	5.95294	-0.287345	0.0124241	-0.121106	-54.3026	-1.69E-15	9.91362	0	0	-0.128699	4.34049	1.21103	0.0830193	405.393	403.392	637.886	388.593	388.593	388.593	2.11706	-23.4472	0.770719	145.521	443.311	198.634	194.761	194.761	194.761	-23.444	0.322314	-2.21397	24.8686	-4.1415	0.247947	0.258688	0.17486	1.66217	-187.003	14.5978	10.94	0	0	0.492969
1054	0	-23.2925	0	0	-23.3798	-0.113807	4.81138	-0.294361	0.0123485	-0.0988509	-58.3703	-6.77E-16	10.5134	0	0	-0.0888363	4.64097	-0.0748627	0.120031	413.735	404.025	637.994	389.006	389.006	389.006	2.16502	-21.365	0.449057	145.351	443.382	202.761	194.761	194.761	194.761	-21.3669	0.0396929	-2.19795	26.1572	-4.44062	0.423003	0.273068	0.153325	1.62573	-209.094	9.48832	12.8423	0	0	0.579279
1055	0	-24.0827	0	0	-24.1316	-0.0806162	3.53799	-0.295469	0.010929	-0.0746059	-60.5057	1.69E-15	10.4273	0	0	-0.0393223	4.9196	-1.38417	0.151707	422.106	404.623	638.303	389.211	389.211	389.211	2.35454	-19.7625	0.0920884	146.674	443.609	207.266	194.761	194.761	194.761	-19.7716	-0.312009	-2.32384	27.5232	-4.70452	0.614351	0.289272	0.120981	1.58602	-229.22	2.56511	15.1825	0	0	0.663739
1056	0	-24.4423	0	0	-24.4609	-0.0449724	2.1666	-0.290696	0.00780128	-0.050408	-60.6358	4.40E-15	9.56829	0	0	0.0115284	5.18025	-2.71084	0.178233	430.46	405.178	638.828	389.205	389.205	389.205	2.6781	-18.669	-0.262029	149.578	443.969	211.98	194.761	194.761	194.761	-18.6881	-0.690426	-2.58856	28.9593	-4.93841	0.821167	0.305979	0.0833558	1.54661	-245.595	-6.06654	18.026	0	0	0.737865
1057	0	-24.3775	0	0	-24.3797	-0.00789494	0.737439	-0.280131	0.00279054	-0.0281127	-58.8201	-5.08E-16	7.95689	0	0	0.055777	5.42767	-4.04899	0.200625	438.756	405.684	639.581	388.994	388.994	388.994	3.12272	-18.0916	-0.571524	154.09	444.423	216.738	194.761	194.761	194.761	-18.1236	-1.05207	-2.98139	30.4547	-5.15131	1.04053	0.319429	0.0516828	1.51377	-255.97	-15.1083	21.2689	0	0	0.791154
1058	0	-23.9159	0	0	-23.9178	0.0294846	-0.704291	-0.264158	-0.00379129	-0.00880424	-55.2657	6.43E-15	5.74657	0	0	0.0877129	5.66568	-5.39295	0.219945	446.958	406.134	640.571	388.594	388.594	388.594	3.66934	-18.0159	-0.797629	160.183	444.922	221.395	194.761	194.761	194.761	-18.0637	-1.35857	-3.4844	31.9957	-5.35311	1.2673	0.325979	0.0358948	1.48964	-258.876	-22.9762	24.6162	0	0	0.815482
1059	0	-23.1039	0	0	-23.1205	0.0659714	-2.11075	-0.243553	-0.0114389	0.00696762	-50.3175	-3.72E-15	3.17303	0	0	0.104869	5.89562	-6.73713	0.236377	455.029	406.524	641.804	388.026	388.026	388.026	4.29299	-18.4095	-0.910313	167.781	445.411	225.827	194.761	194.761	194.761	-18.4748	-1.58148	-4.07386	33.5668	-5.55189	1.49463	0.325968	0.0391005	1.47508	-254.313	-28.7369	27.7047	0	0	0.808447
1060	0	-22.0031	0	0	-22.0447	0.100368	-3.43431	-0.219663	-0.0190668	0.0195032	-44.4431	-2.71E-15	0.559312	0	0	0.108279	6.11587	-8.07591	0.249146	462.935	406.849	643.283	387.317	387.317	387.317	4.9638	-19.2254	-0.89218	176.77	445.833	229.936	194.761	194.761	194.761	-19.3081	-1.70491	-4.72199	35.1513	-5.75195	1.71499	0.322586	0.0540737	1.46681	-243.9	-32.4599	30.0231	0	0	0.774449
1061	0	-20.6844	0	0	-20.7552	0.131537	-4.63061	-0.194286	-0.0255727	0.0291738	-38.1783	4.74E-15	-1.77636	0	0	0.101487	6.32309	-9.40333	0.257176	470.642	407.103	645.006	386.496	386.496	386.496	5.64978	-20.4065	-0.739503	187.012	446.138	233.639	194.761	194.761	194.761	-20.5046	-1.72538	-5.39969	36.7318	-5.95375	1.92186	0.320957	0.0713935	1.46126	-229.907	-34.3885	31.1099	0	0	0.721613
1062	0	-19.2217	0	0	-19.3197	0.1585	-5.66219	-0.169497	-0.0297767	0.0364171	-32.0609	-1.35E-15	-3.54606	0	0	0.0891358	6.51372	-10.7129	0.260177	478.119	407.283	646.966	385.594	385.594	385.594	6.32029	-21.8913	-0.461197	198.36	446.286	236.87	194.761	194.761	194.761	-22.0011	-1.65021	-6.07939	38.2897	-6.15497	2.1106	0.322785	0.0857168	1.45562	-214.204	-34.2816	30.592	0	0	0.65778
1063	0	-17.6852	0	0	-17.8035	0.180518	-6.50192	-0.147216	-0.0308337	0.0415162	-26.5474	-4.06E-15	-4.55304	0	0	0.0753867	6.68492	-11.9974	0.258853	485.338	407.383	649.151	384.646	384.646	384.646	6.94989	-23.6189	-0.0758243	210.672	446.255	239.577	194.761	194.761	194.761	-23.7357	-1.49457	-6.73811	39.8066	-6.35094	2.27875	0.328168	0.0957825	1.44802	-198.014	-31.7271	28.2488	0	0	0.588957
1064	0	-16.1358	0	0	-16.2652	0.19718	-7.13557	-0.128872	-0.0283314	0.0444485	-21.9519	3.38E-15	-4.70724	0	0	0.0629477	6.83472	-13.2492	0.254535	492.271	407.398	651.539	383.686	383.686	383.686	7.52121	-25.5347	0.392083	223.82	446.043	241.723	194.761	194.761	194.761	-25.6534	-1.27854	-7.35951	41.2641	-6.535	2.42547	0.335131	0.103433	1.43962	-181.758	-26.4104	24.0517	0	0	0.51842
1065	0	-14.6216	0	0	-14.7528	0.208458	-7.56344	-0.115232	-0.0223816	0.0454063	-18.4206	-2.71E-15	-4.02939	0	0	0.0528741	6.96193	-14.4604	0.248375	498.895	407.322	654.103	382.747	382.747	382.747	8.02656	-27.5929	0.916094	237.702	445.67	243.286	194.761	194.761	194.761	-27.7092	-1.02426	-7.93527	42.6454	-6.6991	2.55099	0.341752	0.110571	1.42878	-165.824	-18.5692	18.2211	0	0	0.448737
1066	0	-13.1765	0	0	-13.3018	0.214679	-7.79912	-0.106312	-0.0133686	0.0443007	-15.9344	2.37E-15	-2.61333	0	0	0.0449912	7.06578	-15.6228	0.240606	505.185	407.149	656.812	381.858	381.858	381.858	8.46795	-29.7588	1.47152	252.237	445.175	244.265	194.761	194.761	194.761	-29.8697	-0.753388	-8.46514	43.9356	-6.83414	2.65599	0.345139	0.119569	1.41764	-149.678	-8.47868	11.0529	0	0	0.379589
1067	0	-11.8217	0	0	-11.9357	0.216501	-7.86808	-0.101643	-0.00203985	0.0412799	-14.3579	-1.69E-15	-0.620165	0	0	0.0385892	7.14565	-16.7285	0.2299	511.116	406.872	659.629	381.042	381.042	381.041	8.85591	-32.0077	2.03782	267.366	444.616	244.678	194.761	194.761	194.761	-32.1119	-0.485614	-8.95631	45.1223	-6.93046	2.74138	0.344445	0.130428	1.40456	-133.382	3.08741	3.01369	0	0	0.31203
1068	0	-10.5673	0	0	-10.6673	0.214818	-7.8044	-0.100428	0.0108096	0.0363578	-13.4868	-3.38E-16	1.76293	0	0	0.0330053	7.20108	-17.7701	0.213204	516.667	406.485	662.517	380.316	380.316	380.316	9.20777	-34.3236	2.6002	283.042	444.06	244.563	194.761	194.761	194.761	-34.4217	-0.237646	-9.42208	46.1963	-6.97893	2.8083	0.338414	0.143668	1.39051	-116.453	15.6154	-5.45746	0	0	0.245855
1069	0	-9.41605	0	0	-9.50133	0.210685	-7.64784	-0.101814	0.024289	0.0297947	-13.1026	1.27E-15	4.32636	0	0	0.0279465	7.23177	-18.7408	0.185776	521.813	405.983	665.433	379.694	379.694	379.694	9.5452	-36.6965	3.14985	299.228	443.582	243.975	194.761	194.761	194.761	-36.791	-0.0229862	-9.88003	47.1516	-6.97133	2.85833	0.327123	0.158243	1.37493	-98.8879	28.3656	-13.8621	0	0	0.182129
1070	0	-8.36578	0	0	-8.43735	0.205218	-7.44059	-0.105154	0.0375513	0.0217312	-13.0195	1.02E-15	6.85649	0	0	0.023532	7.23761	-19.6347	0.141656	526.533	405.361	668.335	379.18	379.18	379.18	9.89196	-39.12	3.68363	315.886	443.259	242.983	194.761	194.761	194.761	-39.215	0.148013	-10.35	47.9852	-6.90109	2.89378	0.311902	0.173643	1.3582	-80.8983	40.8866	-21.7888	0	0	0.122372
1071	0	-7.41218	0	0	-7.47183	0.199521	-7.22445	-0.109859	0.0497777	0.0124518	-13.0811	-1.35E-15	9.13812	0	0	0.0200639	7.21889	-20.4471	0.0742011	530.81	404.614	671.177	378.775	378.775	378.775	10.2715	-41.5887	4.20329	332.976	443.163	241.663	194.761	194.761	194.761	-41.6904	0.267937	-10.8521	48.6972	-6.76392	2.91799	0.293416	0.188834	1.33995	-62.6164	52.635	-28.8487	0	0	0.0678865
1072	0	-6.55029	0	0	-6.60024	0.194609	-7.03791	-0.115626	0.0600357	0.00220316	-13.1867	6.77E-16	10.9485	0	0	0.0178235	7.17628	-21.1743	-0.0233585	534.626	403.743	673.918	378.473	378.473	378.473	10.7046	-44.0975	4.71432	350.45	443.358	240.097	194.761	194.761	194.761	-44.2136	0.331984	-11.4042	49.2905	-6.55807	2.93559	0.273853	0.203462	1.32132	-44.619	63.1688	-34.6772	0	0	0.0204742
1073	0	-5.77596	0	0	-5.8184	0.191333	-6.9134	-0.122072	0.0676385	-0.00861395	-13.2551	2.71E-15	12.1025	0	0	0.016771	7.11076	-21.8141	-0.157107	537.972	402.749	676.513	378.267	378.267	378.266	11.2069	-46.6398	5.22433	368.256	443.891	238.37	194.761	194.761	194.761	-46.7801	0.337725	-12.02	49.77	-6.28431	2.95222	0.254728	0.216546	1.30229	-27.4262	72.0634	-39.0505	0	0	-0.0185899
1074	0	-5.08664	0	0	-5.12357	0.190313	-6.87464	-0.128979	0.071959	-0.0196682	-13.2493	3.38E-15	12.4462	0	0	0.0165126	7.02369	-22.3654	-0.331934	540.841	401.636	678.924	378.142	378.142	378.142	11.7867	-49.2071	5.74139	386.336	444.79	236.559	194.761	194.761	194.761	-49.3833	0.284938	-12.7063	50.1427	-5.94622	2.97448	0.236822	0.227542	1.28353	-11.4001	78.9537	-41.8214	0	0	-0.0486151
1075	0	-4.48208	0	0	-4.51517	0.191896	-6.93481	-0.136133	0.0727238	-0.0304349	-13.1612	-1.35E-15	11.9002	0	0	0.0163466	6.9167	-22.8287	-0.551137	543.231	400.412	681.113	378.085	378.085	378.085	12.4436	-51.7889	6.27215	404.629	446.06	234.739	194.761	194.761	194.761	-52.0146	0.175385	-13.4616	50.4171	-5.54995	3.00939	0.22307	0.236015	1.26568	2.37376	83.6841	-43.0072	0	0	-0.0690359
1076	0	-3.96427	0	0	-3.99491	0.196113	-7.09502	-0.143578	0.0698124	-0.040649	-13.0356	2.03E-15	10.449	0	0	0.0155169	6.79171	-23.2057	-0.815856	545.148	399.088	683.05	378.078	378.078	378.078	13.1672	-54.3727	6.82009	423.073	447.679	232.972	194.761	194.761	194.761	-54.663	0.0127162	-14.2749	50.6029	-5.10406	3.06382	0.213153	0.241205	1.24957	13.768	86.0658	-42.719	0	0	-0.080534
1077	0	-3.53701	0	0	-3.5663	0.202673	-7.34407	-0.151409	0.0635711	-0.0498475	-12.9437	-2.37E-15	8.17984	0	0	0.0134688	6.65091	-23.4992	-1.12509	546.602	397.679	684.706	378.103	378.103	378.103	13.938	-56.9444	7.38376	441.612	449.602	231.311	194.761	194.761	194.761	-57.3153	-0.197826	-15.1259	50.71	-4.61922	3.14395	0.20938	0.243665	1.23578	21.7432	86.4241	-41.2424	0	0	-0.0842647
1078	0	-3.20466	0	0	-3.23355	0.210979	-7.659	-0.159842	0.0546309	-0.0579705	-12.9788	3.38E-15	5.26426	0	0	0.0100916	6.49668	-23.7134	-1.47549	547.608	396.202	686.059	378.144	378.144	378.144	14.7278	-59.4902	7.95588	460.198	451.761	229.797	194.761	194.761	194.761	-59.9573	-0.449716	-15.9853	50.7491	-4.10792	3.25447	0.21164	0.243848	1.22624	26.3038	85.0652	-38.8933	0	0	-0.0821599
1079	0	-2.97089	0	0	-3.00016	0.220175	-8.00708	-0.168911	0.0439852	-0.064945	-13.2131	3.98E-15	1.95684	0	0	0.00578828	6.33151	-23.8531	-1.86169	548.19	394.677	687.095	378.183	378.183	378.183	15.5025	-61.9976	8.5229	478.794	454.073	228.465	194.761	194.761	194.761	-62.5748	-0.735575	-16.8171	50.7307	-3.58368	3.39808	0.220195	0.242553	1.22175	27.3868	82.5819	-36.0603	0	0	-0.0763971
1080	0	-2.83728	0	0	-2.86769	0.229211	-8.34857	-0.178589	0.0328364	-0.0710527	-13.6969	-3.38E-15	-1.43537	0	0	0.00137273	6.15793	-23.9242	-2.27648	548.375	393.127	687.806	378.205	378.205	378.205	16.2252	-64.4569	9.06571	497.377	456.445	227.348	194.761	194.761	194.761	-65.1544	-1.04758	-17.5816	50.6647	-3.06071	3.57501	0.234484	0.241601	1.22361	25.5851	79.7589	-33.0883	0	0	-0.0691422
1081	0	-2.80238	0	0	-2.83458	0.236945	-8.64039	-0.188573	0.0223404	-0.0768309	-14.4272	4.40E-15	-4.60128	0	0	-0.00222352	5.97827	-23.9329	-2.71117	548.193	391.572	688.188	378.197	378.197	378.197	16.8597	-66.8618	9.56137	515.929	458.783	226.475	194.761	194.761	194.761	-67.6845	-1.37788	-18.2391	50.5607	-2.55276	3.78277	0.254155	0.241152	1.23367	21.863	76.9041	-30.1602	0	0	-0.0615412
1082	0	-2.86106	0	0	-2.89548	0.242237	-8.83978	-0.198547	0.0135691	-0.0828811	-15.3677	0	-7.25243	0	0	-0.00427535	5.79454	-23.8861	-3.1558	547.682	390.037	688.247	378.147	378.147	378.147	17.3739	-69.2094	9.98531	534.438	460.999	225.881	194.761	194.761	194.761	-70.1559	-1.71885	-18.7532	50.4271	-2.07275	4.01607	0.276913	0.242215	1.25183	17.7494	74.47	-27.3806	0	0	-0.0542558
1083	0	-3.0041	0	0	-3.04082	0.244053	-8.90817	-0.207938	0.00723391	-0.0899988	-16.4229	-5.41E-15	-9.17033	0	0	-0.00452691	5.60829	-23.7906	-3.59963	546.881	388.542	687.994	378.048	378.048	378.048	17.7431	-71.5007	10.3141	552.885	463.017	225.604	194.761	194.761	194.761	-72.5626	-2.06346	-19.0944	50.2713	-1.63192	4.26728	0.300833	0.244431	1.27936	14.9776	72.3376	-24.6599	0	0	-0.0469132
1084	0	-3.21842	0	0	-3.25692	0.241559	-8.81427	-0.215993	0.00377944	-0.0989088	-17.451	-3.38E-16	-10.2106	0	0	-0.00326575	5.42056	-23.6531	-4.03148	545.831	387.108	687.446	377.891	377.891	377.891	17.9509	-73.739	10.5279	571.237	464.776	225.687	194.761	194.761	194.761	-74.9012	-2.40533	-19.2423	50.0991	-1.23938	4.52677	0.3228	0.247037	1.31483	15.5112	70.228	-21.8404	0	0	-0.0387377
1085	0	-3.48763	0	0	-3.52675	0.234193	-8.53662	-0.221861	0.00330824	-0.110053	-18.281	-1.69E-15	-10.3167	0	0	-0.00123057	5.23189	-23.4803	-4.44033	544.576	385.751	686.626	377.673	377.673	377.673	17.9911	-75.9292	10.6124	589.441	466.233	226.171	194.761	194.761	194.761	-77.1709	-2.73888	-19.1871	49.915	-0.901656	4.78361	0.340865	0.249084	1.35767	20.8001	67.7802	-18.7337	0	0	-0.0290016
1086	0	-3.7933	0	0	-3.83125	0.221711	-8.0652	-0.224723	0.00570258	-0.123773	-18.74	-6.77E-16	-9.50843	0	0	0.000603195	5.04249	-23.2784	-4.81562	543.159	384.487	685.561	377.392	377.392	377.392	17.8666	-78.0757	10.5604	607.421	467.359	227.091	194.761	194.761	194.761	-79.3721	-3.05922	-18.9298	49.722	-0.622572	5.02621	0.350864	0.24883	1.4044	32.6687	64.4435	-15.1628	0	0	-0.0167507
1087	0	-4.11631	0	0	-4.15098	0.204207	-7.40226	-0.223963	0.0105736	-0.139877	-18.6838	7.27E-15	-7.883	0	0	0.00130286	4.85248	-23.053	-5.14796	541.625	383.328	684.281	377.05	377.05	377.05	17.5897	-80.1804	10.3723	625.07	468.148	228.466	194.761	194.761	194.761	-81.505	-3.36225	-18.4826	49.522	-0.403213	5.24343	0.352745	0.246167	1.4528	51.2145	60.0775	-11.0208	0	0	-0.00187024
1088	0	-4.43825	0	0	-4.46757	0.182095	-6.56199	-0.21929	0.0173989	-0.1581	-18.02	4.57E-15	-5.59751	0	0	0.00023344	4.66194	-22.8095	-5.42934	540.014	382.283	682.818	376.651	376.651	376.651	17.1799	-82.2421	10.0564	642.258	468.605	230.299	194.761	194.761	194.761	-83.5686	-3.64446	-17.8671	49.3157	-0.242238	5.42487	0.344375	0.240688	1.50015	76.9039	54.5408	-6.28203	0	0	0.0160339
1089	0	-4.74245	0	0	-4.76499	0.156067	-5.56928	-0.210735	0.0254182	-0.177838	-16.713	-5.92E-16	-2.86963	0	0	-0.00272564	4.47109	-22.5524	-5.65377	538.366	381.359	681.205	376.202	376.202	376.202	16.6631	-84.255	9.62816	658.837	468.755	232.562	194.761	194.761	194.761	-85.5596	-3.90306	-17.1135	49.1034	-0.135864	5.56169	0.3253	0.232875	1.54346	109.096	47.8865	-1.00041	0	0	0.0369972
1090	0	-5.01512	0	0	-5.03037	0.127034	-4.45798	-0.19857	0.0337378	-0.198242	-14.7762	4.76E-16	0.0434899	0	0	-0.00713076	4.2803	-22.286	-5.81766	536.717	380.561	679.474	375.711	375.711	375.711	16.0688	-86.2091	9.10948	674.646	468.632	235.203	194.761	194.761	194.761	-87.4721	-4.1359	-16.2578	48.8849	-0.078294	5.64714	0.296673	0.223237	1.5811	146.4	40.3366	4.65682	0	0	0.0607541
1091	0	-5.24625	0	0	-5.25481	0.0960273	-3.26747	-0.183316	0.0414341	-0.218491	-12.2701	-5.06E-15	2.87365	0	0	-0.0121151	4.09019	-22.0138	-5.92017	535.101	379.89	677.656	375.19	375.19	375.19	15.4278	-88.0906	8.52666	689.523	468.283	238.138	194.761	194.761	194.761	-89.2972	-4.34131	-15.3392	48.6601	-0.0619958	5.67679	0.259685	0.211069	1.61148	187.223	31.8366	10.4697	0	0	0.0868374
1092	0	-5.43031	0	0	-5.43376	0.0641212	-2.03947	-0.165673	0.0476684	-0.237556	-9.29222	-8.78E-16	5.3754	0	0	-0.0166624	3.90174	-21.7389	-5.96343	533.543	379.348	675.781	374.653	374.653	374.653	14.7695	-89.8816	7.90814	703.313	467.757	241.261	194.761	194.761	194.761	-91.0223	-4.51802	-14.3971	48.4294	-0.0783727	5.64897	0.216696	0.19659	1.63322	229.352	22.7391	16.126	0	0	0.114116
1093	0	-5.56687	0	0	-5.56745	0.0323471	-0.814686	-0.146445	0.0519262	-0.254708	-5.96634	-4.65E-16	7.37022	0	0	-0.0199348	3.71639	-21.4641	-5.95251	532.067	378.932	673.874	374.114	374.114	374.113	14.1194	-91.5618	7.282	715.88	467.104	244.44	194.761	194.761	194.761	-92.632	-4.66498	-13.4673	48.1935	-0.118569	5.56495	0.169333	0.179459	1.64714	271.058	13.1786	21.3353	0	0	0.141336
1094	0	-5.66078	0	0	-5.6609	0.00163938	0.369716	-0.126507	0.0540173	-0.268848	-2.43914	-3.98E-15	8.76447	0	0	-0.0214536	3.53609	-21.1914	-5.89552	530.689	378.642	671.958	373.587	373.587	373.587	13.4973	-93.1081	6.67344	727.11	466.367	247.53	194.761	194.761	194.761	-94.1073	-4.78127	-12.5801	47.9536	-0.173957	5.42905	0.121728	0.160791	1.65404	309.509	3.83234	25.7903	0	0	0.166442
1095	0	-5.72217	0	0	-5.7241	-0.0272113	1.48222	-0.10683	0.0542391	-0.279229	1.1172	1.69E-16	9.56913	0	0	-0.0211545	3.36314	-20.9224	-5.80311	529.419	378.471	670.051	373.088	373.088	373.088	12.9165	-94.4963	6.10337	736.919	465.584	250.379	194.761	194.761	194.761	-95.4268	-4.86588	-11.7586	47.7112	-0.237009	5.24843	0.076162	0.141972	1.65542	342.752	-4.62932	29.2817	0	0	0.187794
1096	0	-5.76602	0	0	-5.77152	-0.0535615	2.49735	-0.0883527	0.0530627	-0.285133	4.51844	-2.03E-15	9.86307	0	0	-0.0192121	3.20008	-20.6581	-5.6882	528.261	378.415	668.17	372.63	372.63	372.63	12.384	-95.701	5.58742	745.253	464.78	252.834	194.761	194.761	194.761	-96.5671	-4.9177	-11.0183	47.4677	-0.301702	5.03292	0.0355668	0.124954	1.65351	368.74	-11.4066	31.6783	0	0	0.203871
1097	0	-5.81122	0	0	-5.82147	-0.0769106	3.39558	-0.0721448	0.0511374	-0.285777	7.55375	-1.35E-15	9.7789	0	0	-0.0159207	3.0493	-20.3989	-5.56537	527.214	378.466	666.329	372.222	372.222	372.222	11.9012	-96.6974	5.13612	752.09	463.978	254.755	194.761	194.761	194.761	-97.5044	-4.93548	-10.368	47.2242	-0.363737	4.79453	0.00414866	0.111667	1.65163	384.982	-15.7658	32.9318	0	0	0.213255
1098	0	-5.8792	0	0	-5.89481	-0.0968901	4.16287	-0.0590837	0.0488832	-0.281023	10.0226	1.86E-15	9.44278	0	0	-0.0115583	2.91283	-20.1444	-5.45011	526.267	378.616	664.539	371.87	371.87	371.87	11.4659	-97.4629	4.75557	757.439	463.192	256.019	194.761	194.761	194.761	-98.2161	-4.91798	-9.81096	46.9814	-0.420352	4.54679	-0.0168127	0.102898	1.65062	390.524	-17.5124	33.0946	0	0	0.215615
1099	0	-5.9923	0	0	-6.01338	-0.113239	4.78962	-0.0500809	0.0466739	-0.270619	11.7179	-1.18E-15	8.97561	0	0	-0.00646873	2.79209	-19.8937	-5.35793	525.409	378.856	662.81	371.575	371.575	371.575	11.0734	-97.9781	4.44815	761.335	462.436	256.531	194.761	194.761	194.761	-98.6828	-4.86425	-9.34641	46.7395	-0.46998	4.30392	-0.0235011	0.0996404	1.65433	383.623	-16.4587	32.2399	0	0	0.210409
1100	0	-6.17181	0	0	-6.1981	-0.125798	5.27035	-0.0457747	0.0446947	-0.254799	12.4632	-3.38E-16	8.46413	0	0	-0.00111947	2.68774	-19.6452	-5.30336	524.621	379.176	661.155	371.333	371.333	371.333	10.7185	-98.2297	4.21343	763.839	461.719	256.233	194.761	194.761	194.761	-98.8907	-4.77388	-8.97064	46.4982	-0.511287	4.07975	-0.0152077	0.101717	1.66271	364.039	-12.7573	30.4879	0	0	0.197936
1101	0	-6.43593	0	0	-6.46697	-0.134499	5.60291	-0.0467645	0.0429766	-0.234277	12.0996	1.18E-15	7.95528	0	0	0.00379758	2.59963	-19.3967	-5.29905	523.883	379.569	659.584	371.134	371.134	371.134	10.3963	-98.2114	4.04877	765.034	461.053	255.102	194.761	194.761	194.761	-98.8328	-4.64754	-8.67827	46.2569	-0.542648	3.88694	0.00794096	0.108852	1.67801	332.347	-6.76124	27.9825	0	0	0.178776
1102	0	-6.79786	0	0	-6.83288	-0.139352	5.78826	-0.0535184	0.0413767	-0.209865	10.5066	2.37E-15	7.45225	0	0	0.00735495	2.52674	-19.1459	-5.35507	523.173	380.025	658.109	370.964	370.964	370.964	10.1037	-97.9259	3.94997	765.018	460.446	253.16	194.761	194.761	194.761	-98.5114	-4.4874	-8.46302	46.0151	-0.561251	3.73607	0.0449473	0.120308	1.70006	289.605	1.14206	24.8522	0	0	0.153587
1103	0	-7.2634	0	0	-7.30139	-0.140452	5.83029	-0.0661519	0.0397064	-0.182883	7.64315	2.37E-15	6.93134	0	0	0.00852995	2.46738	-18.8902	-5.47833	522.47	380.538	656.742	370.806	370.806	370.806	9.83987	-97.3865	3.91089	763.903	459.907	250.472	194.761	194.761	194.761	-97.9395	-4.29767	-8.31789	45.7727	-0.562709	3.63519	0.0940113	0.135123	1.72928	237.839	10.4674	21.2462	0	0	0.12335
1104	0	-7.82893	0	0	-7.86859	-0.137988	5.7362	-0.0844069	0.0376849	-0.154698	3.56967	-3.38E-16	6.34858	0	0	0.00651324	2.41917	-18.627	-5.67221	521.752	381.102	655.496	370.642	370.642	370.642	9.60572	-96.6179	3.92337	761.809	459.443	247.143	194.761	194.761	194.761	-97.1415	-4.08493	-8.23507	45.5293	-0.541194	3.58936	0.151391	0.152521	1.76496	179.837	20.7679	17.3105	0	0	0.0893306
1105	0	-8.48022	0	0	-8.51999	-0.132247	5.51687	-0.107164	0.0351725	-0.126858	-1.48764	3.38E-16	5.67574	0	0	0.00116733	2.37925	-18.3539	-5.93646	521	381.713	654.386	370.453	370.453	370.453	9.4035	-95.6565	3.97694	758.863	459.055	243.318	194.761	194.761	194.761	-96.1539	-3.85804	-8.20553	45.2851	-0.489622	3.60057	0.213451	0.170796	1.8043	118.911	31.3762	13.2243	0	0	0.0530467
1106	0	-9.19247	0	0	-9.23062	-0.123614	5.18677	-0.1326	0.0321398	-0.100895	-7.15111	2.45E-15	4.90797	0	0	-0.00667696	2.34435	-18.069	-6.26735	520.2	382.369	653.424	370.225	370.225	370.225	9.23556	-94.5492	4.05886	755.196	458.739	239.168	194.761	194.761	194.761	-95.0234	-3.62775	-8.21884	45.0399	-0.400518	3.66791	0.275822	0.189101	1.84571	58.7675	41.8151	9.18248	0	0	0.0161727
1107	0	-9.93226	0	0	-9.96705	-0.11256	4.7636	-0.158122	0.0287747	-0.0778921	-12.9085	-1.73E-15	4.07943	0	0	-0.0152475	2.31094	-17.7709	-6.65779	519.339	383.068	652.621	369.948	369.948	369.948	9.10315	-93.3497	4.15494	750.936	458.489	234.877	194.761	194.761	194.761	-93.804	-3.40552	-8.26335	44.7929	-0.266924	3.78769	0.333931	0.20591	1.88492	2.97722	51.4676	5.38681	0	0	-0.0196672
1108	0	-10.6614	0	0	-10.6914	-0.099619	4.26756	-0.180953	0.0254133	-0.0586459	-18.2152	1.42E-15	3.25432	0	0	-0.0223908	2.27533	-17.4587	-7.09794	518.412	383.809	651.99	369.617	369.617	369.617	9.00545	-92.1143	4.25105	746.211	458.294	230.627	194.761	194.761	194.761	-92.5516	-3.20219	-8.32685	44.5427	-0.0833661	3.95398	0.384873	0.220304	1.91855	-45.6459	59.8691	2.02216	0	0	-0.0532746
1109	0	-11.3425	0	0	-11.3668	-0.0853576	3.72014	-0.198863	0.022329	-0.0432779	-22.6175	6.52E-15	2.49771	0	0	-0.0263886	2.2337	-17.1324	-7.57561	517.414	384.592	651.536	369.234	369.234	369.234	8.93917	-90.8953	4.33485	741.136	458.14	226.577	194.761	194.761	194.761	-91.3188	-3.02628	-8.39762	44.2865	0.153304	4.15893	0.425294	0.23164	1.94439	-85.0968	66.5918	-0.784731	0	0	-0.0837658
1110	0	-11.9434	0	0	-11.9617	-0.0703552	3.14355	-0.210782	0.0198683	-0.0314993	-25.8515	6.22E-15	1.87999	0	0	-0.0265191	2.18218	-16.792	-8.07704	516.348	385.413	651.265	368.807	368.807	368.807	8.89861	-89.7367	4.39733	735.819	458.017	222.85	194.761	194.761	194.761	-90.149	-2.88283	-8.46536	44.0201	0.443543	4.39337	0.45404	0.239759	1.96011	-114.777	71.5731	-2.97183	0	0	-0.11094
1111	0	-12.4406	0	0	-12.4533	-0.0551735	2.55941	-0.216897	0.0182648	-0.0229256	-27.8668	-3.95E-15	1.44896	0	0	-0.0231369	2.11703	-16.4384	-8.58791	515.217	386.27	651.177	368.351	368.351	368.351	8.87657	-88.6709	4.4337	730.349	457.915	219.529	194.761	194.761	194.761	-89.0745	-2.77292	-8.52215	43.7382	0.784735	4.64767	0.469889	0.244935	1.96555	-134.718	74.8453	-4.53142	0	0	-0.134653
1112	0	-12.8197	0	0	-12.8275	-0.0403336	1.98791	-0.217834	0.0173325	-0.0170339	-28.7371	-1.86E-15	1.19454	0	0	-0.0173181	2.03466	-16.0724	-9.09407	514.024	387.161	651.267	367.885	367.885	367.885	8.86549	-87.7194	4.44351	724.797	457.83	216.657	194.761	194.761	194.761	-88.1163	-2.69413	-8.56291	43.4346	1.17172	4.91214	0.471735	0.247055	1.96143	-145.365	76.3087	-5.51523	0	0	-0.154354
1113	0	-13.0746	0	0	-13.0789	-0.0262839	1.44647	-0.21428	0.0169925	-0.0133362	-28.6001	-5.56E-15	1.10094	0	0	-0.0103692	1.93187	-15.6947	-9.58263	512.772	388.081	651.528	367.431	367.431	367.431	8.85839	-86.8931	4.42991	719.218	457.759	214.245	194.761	194.761	194.761	-87.2847	-2.64137	-8.58539	43.1024	1.59722	5.17788	0.459597	0.245903	1.94648	-147.693	76.2127	-5.99986	0	0	-0.16953
1114	0	-13.2078	0	0	-13.2096	-0.0133884	0.949287	-0.207258	0.0168464	-0.0115968	-27.6622	-5.79E-15	1.10863	0	0	-0.00354246	1.80618	-15.3059	-10.0426	511.462	389.029	651.945	367.014	367.014	367.014	8.84934	-86.1936	4.3986	713.648	457.704	212.271	194.761	194.761	194.761	-86.5807	-2.60773	-8.58971	42.735	2.05232	5.43732	0.433663	0.240944	1.92201	-142.557	74.482	-6.07115	0	0	-0.17881
1115	0	-13.2282	0	0	-13.2288	-0.0019088	0.506569	-0.198129	0.0166662	-0.0110511	-26.1777	2.98E-15	1.17039	0	0	0.00227906	1.65602	-14.9061	-10.4654	510.088	390.002	652.5	366.657	366.657	366.657	8.83377	-85.6149	4.35648	708.107	457.667	210.697	194.761	194.761	194.761	-85.9977	-2.58567	-8.57769	42.3264	2.52742	5.68424	0.397123	0.230479	1.88766	-132.235	71.4172	-5.85907	0	0	-0.181972
1116	0	-13.1497	0	0	-13.1497	0.00798689	0.124884	-0.188061	0.0162721	-0.0116374	-24.3817	-4.09E-15	1.24571	0	0	0.00666034	1.48119	-14.4952	-10.8449	508.645	391.001	653.17	366.382	366.382	366.382	8.80847	-85.1455	4.31058	702.604	457.65	209.467	194.761	194.761	194.761	-85.524	-2.56787	-8.55211	41.8721	3.01231	5.91399	0.351241	0.213568	1.84447	-117.733	67.1791	-5.43811	0	0	-0.178008
1117	0	-12.9881	0	0	-12.9882	0.016224	-0.192838	-0.177826	0.0155651	-0.0126018	-22.4575	4.03E-15	1.30663	0	0	0.00954189	1.28312	-14.0727	-11.177	507.12	392.029	653.926	366.208	366.208	366.208	8.77143	-84.7715	4.26715	697.136	457.655	208.523	194.761	194.761	194.761	-85.1451	-2.54795	-8.51611	41.3698	3.49672	6.1232	0.301126	0.188886	1.79232	-101.595	61.9961	-4.91251	0	0	-0.167867
1118	0	-12.7609	0	0	-12.7613	0.0227977	-0.446393	-0.168152	0.0146555	-0.0137962	-20.5652	-1.71E-15	1.35148	0	0	0.0111212	1.06494	-13.6383	-11.4599	505.502	393.089	654.74	366.147	366.147	366.147	8.72159	-84.4772	4.23142	691.698	457.68	207.805	194.761	194.761	194.761	-84.8451	-2.52063	-8.47281	40.8191	3.97055	6.30936	0.249888	0.157563	1.73437	-85.1361	56.3747	-4.33739	0	0	-0.152718
1119	0	-12.4851	0	0	-12.4859	0.0277609	-0.637813	-0.159589	0.0135527	-0.0148659	-18.8257	-2.32E-15	1.37154	0	0	0.0117024	0.831304	-13.1914	-11.6925	503.777	394.185	655.578	366.207	366.207	366.208	8.65882	-84.2471	4.20762	686.28	457.724	207.255	194.761	194.761	194.761	-84.6081	-2.48179	-8.42538	40.2224	4.42408	6.47029	0.201582	0.120925	1.67116	-70.083	50.5037	-3.77276	0	0	-0.134722
1120	0	-12.1767	0	0	-12.1778	0.0311996	-0.770433	-0.152398	0.0122829	-0.0155105	-17.3104	-3.37E-15	1.3616	0	0	0.0116063	0.587949	-12.7321	-11.8748	501.935	395.322	656.409	366.39	366.39	366.39	8.58363	-84.0664	4.19914	680.872	457.786	206.823	194.761	194.761	194.761	-84.4196	-2.4284	-8.37678	39.584	4.84806	6.60361	0.159097	0.0824062	1.60708	-57.5829	44.9359	-3.27379	0	0	-0.116605
1121	0	-11.8495	0	0	-11.8509	0.0332029	-0.84769	-0.146707	0.0108762	-0.0158185	-16.0603	-2.15E-15	1.32016	0	0	0.0111151	0.340963	-12.2605	-12.0068	499.965	396.504	657.203	366.688	366.688	366.688	8.49676	-83.9225	4.20851	675.467	457.862	206.465	194.761	194.761	194.761	-84.2666	-2.3583	-8.32957	38.9102	5.23394	6.70631	0.125158	0.0440747	1.54468	-48.3666	39.6321	-2.85712	0	0	-0.100402
1122	0	-11.5151	0	0	-11.5164	0.0338527	-0.872749	-0.142519	0.009448	-0.0155765	-15.0884	-3.74E-15	1.25578	0	0	0.0104424	0.0962114	-11.7776	-12.0879	497.864	397.731	657.935	367.09	367.09	367.09	8.3991	-83.8043	4.23731	670.061	457.948	206.146	194.761	194.761	194.761	-84.1382	-2.27012	-8.28575	38.2085	5.57381	6.77435	0.101139	0.0085887	1.48649	-42.9284	34.9691	-2.55065	0	0	-0.0883214
1123	0	-11.1821	0	0	-11.1834	0.0332088	-0.847915	-0.13969	0.00811799	-0.0148514	-14.3801	1.61E-15	1.18055	0	0	0.00972601	-0.14111	-11.2845	-12.1169	495.63	399.005	658.584	367.577	367.577	367.577	8.29149	-83.7033	4.28649	664.651	458.04	205.842	194.761	194.761	194.761	-84.0259	-2.16316	-8.24679	37.4866	5.86037	6.80261	0.0877747	-0.0228392	1.43485	-41.3451	30.957	-2.3512	0	0	-0.0814529
1124	0	-10.857	0	0	-10.858	0.0313088	-0.774645	-0.138009	0.0069983	-0.0138787	-13.906	-2.70E-15	1.107	0	0	0.00904305	-0.366731	-10.7829	-12.0915	493.27	400.324	659.133	368.129	368.129	368.129	8.17482	-83.6131	4.35629	659.24	458.136	205.532	194.761	194.761	194.761	-83.9234	-2.03732	-8.21366	36.7524	6.08729	6.78503	0.0827923	-0.050006	1.39123	-42.6902	27.4215	-2.22839	0	0	-0.078964
1125	0	-10.5437	0	0	-10.5444	0.0281888	-0.654318	-0.137272	0.00611046	-0.012668	-13.6317	-3.18E-15	1.03728	0	0	0.00843381	-0.577314	-10.275	-12.0088	490.79	401.684	659.572	368.721	368.721	368.721	8.05025	-83.5292	4.44641	653.832	458.233	205.207	194.761	194.761	194.761	-83.8262	-1.89317	-8.18712	36.0137	6.24945	6.71507	0.0846909	-0.0721523	1.35656	-46.4974	24.4677	-2.17772	0	0	-0.0804656
1126	0	-10.2439	0	0	-10.2443	0.0238825	-0.48823	-0.137208	0.00548944	-0.0115407	-13.5125	1.82E-15	0.974911	0	0	0.00791137	-0.770469	-9.76318	-11.866	488.205	403.081	659.896	369.328	369.328	369.328	7.91901	-83.4486	4.55591	648.432	458.33	204.859	194.761	194.761	194.761	-83.7316	-1.73191	-8.16751	35.2782	6.34368	6.58612	0.0893213	-0.0900902	1.3316	-51.2694	21.7139	-2.15315	0	0	-0.0834746
1127	0	-9.95787	0	0	-9.95798	0.0184454	-0.278521	-0.137583	0.00502076	-0.0106802	-13.5073	-6.29E-16	0.907897	0	0	0.00748587	-0.94461	-9.25012	-11.6611	485.529	404.508	660.104	369.927	369.927	369.927	7.78259	-83.37	4.68329	643.046	458.426	204.488	194.761	194.761	194.761	-83.6382	-1.55537	-8.15493	34.5537	6.3693	6.39242	0.0937161	-0.104125	1.31627	-55.9822	18.9867	-2.1379	0	0	-0.086225
1128	0	-9.68455	0	0	-9.68454	0.0119619	-0.0284399	-0.138257	0.00470508	-0.010199	-13.584	2.59E-16	0.837037	0	0	0.00716273	-1.09884	-8.73876	-11.3943	482.776	405.959	660.201	370.494	370.494	370.494	7.64254	-83.2927	4.82624	637.68	458.524	204.094	194.761	194.761	194.761	-83.5457	-1.366	-8.14904	33.8486	6.32846	6.12983	0.0958332	-0.115353	1.31022	-59.8356	15.985	-2.10853	0	0	-0.0873202
1129	0	-9.42192	0	0	-9.42204	0.00455197	0.257374	-0.139068	0.00446907	-0.0101625	-13.7105	2.33E-16	0.758041	0	0	0.00694411	-1.23286	-8.23201	-11.0681	479.96	407.425	660.192	371.009	371.009	371.009	7.50052	-83.2171	4.98192	632.337	458.622	203.683	194.761	194.761	194.761	-83.4546	-1.16679	-8.14921	33.1713	6.22623	5.79669	0.0941539	-0.124749	1.31237	-62.1969	12.5036	-2.05428	0	0	-0.085864
1130	0	-9.16762	0	0	-9.16808	-0.00362685	0.572831	-0.139954	0.00425899	-0.0106547	-13.8665	-4.57E-15	0.670001	0	0	0.00683179	-1.34682	-7.73277	-10.6881	477.093	408.899	660.087	371.455	371.455	371.455	7.35822	-83.1439	5.14682	627.02	458.724	203.258	194.761	194.761	194.761	-83.3658	-0.961167	-8.15444	32.5303	6.07031	5.39442	0.0876547	-0.132888	1.32275	-62.5531	8.36987	-1.96315	0	0	-0.0814381
1131	0	-8.91893	0	0	-8.92006	-0.0123776	0.910308	-0.140848	0.0040215	-0.0116361	-14.0334	-2.39E-15	0.57343	0	0	0.00682054	-1.44132	-7.24364	-10.2632	474.185	410.371	659.897	371.818	371.818	371.818	7.21735	-83.0741	5.31725	621.729	458.829	202.826	194.761	194.761	194.761	-83.2807	-0.75285	-8.16361	31.9334	5.87065	4.92817	0.0766234	-0.139974	1.33955	-60.8596	3.58048	-1.83702	0	0	-0.0745215
1132	0	-8.67325	0	0	-8.67537	-0.0214684	1.26083	-0.141699	0.00372948	-0.0130608	-14.1962	-1.17E-15	0.470865	0	0	0.00689854	-1.5175	-6.76685	-9.80501	471.24	411.834	659.635	372.087	372.087	372.087	7.07972	-83.0089	5.48914	616.46	458.939	202.393	194.761	194.761	194.761	-83.2004	-0.54573	-8.1755	31.3876	5.63897	4.40677	0.0614055	-0.14685	1.36264	-57.0736	-1.93858	-1.67659	0	0	-0.0657706
1133	0	-8.42819	0	0	-8.43156	-0.0306428	1.61448	-0.142499	0.00330005	-0.0148204	-14.345	-4.65E-15	0.359029	0	0	0.00705393	-1.5769	-6.30409	-9.32809	468.261	413.277	659.315	372.257	372.257	372.257	6.94705	-82.9494	5.6586	611.21	459.052	201.966	194.761	194.761	194.761	-83.1264	-0.3437	-8.18891	30.8984	5.38802	3.84265	0.0434338	-0.153583	1.38986	-51.6123	-8.03508	-1.49912	0	0	-0.0563223
1134	0	-8.18174	0	0	-8.18656	-0.0396318	1.96087	-0.143218	0.00272142	-0.0167985	-14.4693	2.32E-15	0.240884	0	0	0.00726352	-1.62146	-5.85646	-8.84861	465.247	414.691	658.95	372.324	372.324	372.324	6.82106	-82.8966	5.82183	605.972	459.17	201.551	194.761	194.761	194.761	-83.06	-0.150445	-8.20276	30.4695	5.131	3.25123	0.0245775	-0.160955	1.42084	-44.9305	-14.7155	-1.31082	0	0	-0.0471581
1135	0	-7.93229	0	0	-7.93866	-0.0481661	2.2896	-0.143837	0.00198432	-0.0187741	-14.561	2.32E-15	0.118906	0	0	0.00750006	-1.65344	-5.4244	-8.3836	462.196	416.066	658.555	372.291	372.291	372.291	6.70328	-82.8512	5.97548	600.739	459.289	201.154	194.761	194.761	194.761	-83.0021	0.0306876	-8.21607	30.1025	4.88087	2.65025	0.00672908	-0.168701	1.45345	-37.7764	-21.5473	-1.13429	0	0	-0.0389401
1136	0	-7.6788	0	0	-7.68671	-0.0559978	2.59114	-0.144331	0.00116737	-0.0206249	-14.6128	8.99E-17	0.00394966	0	0	0.00772899	-1.67526	-5.00772	-7.94983	459.104	417.392	658.144	372.161	372.161	372.161	6.59498	-82.8139	6.11666	595.503	459.407	200.779	194.761	194.761	194.761	-82.9532	0.196905	-8.22805	29.7966	4.6496	2.05885	-0.0085569	-0.176633	1.48694	-30.637	-28.2863	-0.968089	0	0	-0.03174
1137	0	-7.42089	0	0	-7.43017	-0.0629067	2.85703	-0.144679	0.000280872	-0.0222152	-14.6215	-4.76E-17	-0.100554	0	0	0.00792343	-1.6894	-4.60565	-7.56279	455.965	418.659	657.727	371.946	371.946	371.946	6.49718	-82.7844	6.24317	590.257	459.521	200.431	194.761	194.761	194.761	-82.9135	0.346032	-8.2381	29.5486	4.44774	1.49648	-0.0195125	-0.184585	1.5198	-24.239	-34.646	-0.821942	0	0	-0.025469
1138	0	-7.15866	0	0	-7.16908	-0.0687109	3.08031	-0.144873	-0.000530238	-0.0234655	-14.5879	1.18E-15	-0.179253	0	0	0.00805818	-1.69831	-4.21701	-7.23573	452.778	419.857	657.318	371.656	371.656	371.656	6.41068	-82.7624	6.35355	584.995	459.628	200.112	194.761	194.761	194.761	-82.8825	0.476614	-8.24593	29.3532	4.28387	0.981902	-0.026024	-0.192258	1.55144	-18.8319	-40.3165	-0.68949	0	0	-0.0196171
1139	0	-6.89283	0	0	-6.90402	-0.0732693	3.2556	-0.14491	-0.00125555	-0.0243335	-14.5171	1.97E-15	-0.23152	0	0	0.00812683	-1.7042	-3.84027	-6.97914	449.54	420.98	656.924	371.307	371.307	371.307	6.33603	-82.7469	6.44713	579.711	459.725	199.823	194.761	194.761	194.761	-82.8594	0.587891	-8.25157	29.2031	4.16409	0.532186	-0.0273871	-0.199515	1.58019	-14.837	-45.2929	-0.570402	0	0	-0.0139463
1140	0	-6.6243	0	0	-6.63589	-0.0764869	3.37929	-0.144808	-0.00182143	-0.0248919	-14.418	-3.29E-15	-0.25203	0	0	0.0081318	-1.709	-3.47382	-6.80016	446.252	422.019	656.553	370.918	370.918	370.918	6.27359	-82.7366	6.52386	574.401	459.809	199.565	194.761	194.761	194.761	-82.8428	0.67973	-8.25531	29.0894	4.09175	0.161391	-0.0256711	-0.204469	1.60718	-11.9369	-49.2998	-0.456408	0	0	-0.00811517
1141	0	-6.3542	0	0	-6.36579	-0.0783037	3.44912	-0.144576	-0.00221212	-0.0251216	-14.3002	4.08E-15	-0.242721	0	0	0.0080863	-1.71455	-3.11619	-6.70292	442.915	422.969	656.211	370.508	370.508	370.508	6.22361	-82.73	6.58444	569.063	459.879	199.335	194.761	194.761	194.761	-82.8312	0.752521	-8.25773	29.0026	4.06761	-0.120162	-0.0214633	-0.205011	1.63141	-10.1868	-52.1497	-0.347589	0	0	-0.00228494
1142	0	-6.08361	0	0	-6.0948	-0.0786959	3.46419	-0.144258	-0.00239957	-0.0251837	-14.1761	2.35E-15	-0.205762	0	0	0.00800981	-1.72285	-2.76615	-6.68857	439.535	423.827	655.9	370.098	370.098	370.098	6.1862	-82.7254	6.62992	563.694	459.934	199.133	194.761	194.761	194.761	-82.823	0.807086	-8.25965	28.9332	4.09007	-0.306907	-0.0164107	-0.200292	1.65376	-9.12222	-53.8332	-0.238616	0	0	0.0032441
1143	0	-5.81346	0	0	-5.8239	-0.07767	3.42476	-0.14388	-0.0024236	-0.024921	-14.0555	3.44E-15	-0.150421	0	0	0.00792299	-1.73626	-2.42285	-6.75554	436.116	424.591	655.625	369.708	369.708	369.708	6.16139	-82.7214	6.6618	558.294	459.974	198.954	194.761	194.761	194.761	-82.8165	0.844533	-8.26194	28.872	4.15502	-0.398274	-0.00924277	-0.188517	1.67398	-9.20788	-54.0941	-0.141353	0	0	0.00784422
1144	0	-5.54435	0	0	-5.55377	-0.0752709	3.33255	-0.143485	-0.00229965	-0.0244854	-13.9484	-9.83E-16	-0.0841673	0	0	0.00784538	-1.75771	-2.08575	-6.89941	432.667	425.262	655.388	369.359	369.359	369.359	6.14902	-82.7167	6.6818	552.863	460	198.796	194.761	194.761	194.761	-82.8103	0.866245	-8.26562	28.8102	4.25648	-0.398955	-0.00027845	-0.171343	1.69151	-10.1416	-53.0702	-0.0557807	0	0	0.0109934
1145	0	-5.27652	0	0	-5.28472	-0.071585	3.19084	-0.14312	-0.00205515	-0.0238038	-13.8632	-5.22E-16	-0.015572	0	0	0.00779333	-1.7905	-1.7546	-7.11289	429.197	425.84	655.191	369.068	369.068	369.068	6.14884	-82.71	6.6918	547.402	460.013	198.656	194.761	194.761	194.761	-82.8034	0.873753	-8.27161	28.7397	4.38596	-0.318338	0.0129415	-0.15092	1.70544	-12.3859	-50.7069	0.00771201	0	0	0.0120612
1146	0	-5.00963	0	0	-5.01656	-0.0667516	3.00495	-0.142772	-0.00176052	-0.0228129	-13.8003	4.03E-15	0.044443	0	0	0.00777498	-1.83782	-1.42921	-7.38548	425.716	426.329	655.034	368.852	368.852	368.852	6.16031	-82.7009	6.69362	541.913	460.015	198.531	194.761	194.761	194.761	-82.7948	0.868685	-8.28069	28.652	4.53234	-0.169693	0.0315279	-0.132354	1.71379	-16.1291	-47.3595	0.0403349	0	0	0.0105986
1147	0	-4.743	0	0	-4.7486	-0.0609726	2.7826	-0.142481	-0.00140412	-0.0216077	-13.7628	2.47E-15	0.094883	0	0	0.00780048	-1.90197	-1.10939	-7.70343	422.24	426.732	654.918	368.723	368.723	368.723	6.18268	-82.6888	6.68896	536.401	460.008	198.418	194.761	194.761	194.761	-82.7842	0.852706	-8.29334	28.5384	4.6817	0.0313066	0.055677	-0.121629	1.71396	-21.2137	-43.509	0.0453617	0	0	0.00636747
1148	0	-4.47521	0	0	-4.47961	-0.0545068	2.53374	-0.142213	-0.00106196	-0.0201867	-13.7451	3.88E-15	0.128929	0	0	0.00787035	-1.98328	-0.794797	-8.04994	418.784	427.055	654.838	368.691	368.691	368.691	6.21502	-82.6738	6.67929	530.87	459.995	198.315	194.761	194.761	194.761	-82.7714	0.827415	-8.30987	28.3894	4.81693	0.267923	0.0847421	-0.122726	1.70517	-27.4509	-39.5391	0.0187607	0	0	-0.00078292
1149	0	-4.20462	0	0	-4.20792	-0.0476694	2.27048	-0.141964	-0.000699999	-0.0186379	-13.7423	3.46E-15	0.153935	0	0	0.00799039	-2.07947	-0.484966	-8.40581	415.366	427.3	654.787	368.764	368.764	368.764	6.25617	-82.6562	6.66577	525.328	459.976	198.218	194.761	194.761	194.761	-82.7567	0.794271	-8.33014	28.1957	4.91878	0.5235	0.11661	-0.138182	1.68552	-34.3665	-36.1079	-0.0264795	0	0	-0.0107425
1150	0	-3.92917	0	0	-3.9316	-0.0408092	2.00623	-0.141693	-0.000341574	-0.0170822	-13.7456	6.82E-16	0.172527	0	0	0.00815794	-2.18536	-0.179302	-8.75045	412.004	427.472	654.753	368.942	368.943	368.943	6.30498	-82.6366	6.64923	519.782	459.955	198.127	194.761	194.761	194.761	-82.7405	0.754536	-8.35389	27.9484	4.96742	0.782155	0.147197	-0.164683	1.65807	-41.0486	-33.3984	-0.0816664	0	0	-0.0230512
1151	0	-3.64701	0	0	-3.64873	-0.0342821	1.75474	-0.141391	8.19E-05	-0.0157291	-13.7487	-1.81E-15	0.196932	0	0	0.00837047	-2.2935	0.122815	-9.06355	408.715	427.575	654.724	369.226	369.226	369.226	6.36035	-82.6155	6.63029	514.238	459.932	198.039	194.761	194.761	194.761	-82.7234	0.709232	-8.38072	27.6413	4.94539	1.02927	0.170274	-0.194913	1.62523	-46.0561	-31.4822	-0.122694	0	0	-0.0362565
1152	0	-3.35642	0	0	-3.35763	-0.0284059	1.52827	-0.141069	0.000501262	-0.0147973	-13.748	2.85E-15	0.224488	0	0	0.00861088	-2.39576	0.421932	-9.3274	405.514	427.614	654.684	369.609	369.609	369.609	6.42145	-82.5937	6.60936	508.704	459.909	197.952	194.761	194.761	194.761	-82.706	0.659116	-8.41031	27.2726	4.84164	1.25203	0.177905	-0.216537	1.59306	-47.6182	-29.765	-0.13732	0	0	-0.0474054
1153	0	-3.05641	0	0	-3.05727	-0.0234163	1.33593	-0.140767	0.000947044	-0.0144617	-13.7433	1.02E-15	0.260095	0	0	0.00886113	-2.4856	0.718281	-9.52957	402.405	427.592	654.62	370.079	370.079	370.079	6.48767	-82.5717	6.58678	503.184	459.889	197.864	194.761	194.761	194.761	-82.6888	0.604762	-8.44244	26.847	4.65614	1.43998	0.1655	-0.220097	1.5669	-44.5255	-27.7035	-0.109951	0	0	-0.0527693
1154	0	-2.74689	0	0	-2.74748	-0.019434	1.1824	-0.140497	0.00140901	-0.0147102	-13.7329	1.81E-15	0.303643	0	0	0.00909687	-2.55994	1.01177	-9.66473	399.387	427.517	654.524	370.621	370.621	370.621	6.55854	-82.5499	6.56289	497.679	459.873	197.774	194.761	194.761	194.761	-82.6723	0.546628	-8.477	26.3766	4.40159	1.5853	0.132559	-0.201998	1.54786	-36.6054	-24.9779	-0.0387458	0	0	-0.0496952
1155	0	-2.4286	0	0	-2.42902	-0.0164573	1.06762	-0.140285	0.00188247	-0.0154548	-13.7173	2.01E-15	0.353955	0	0	0.00929753	-2.61979	1.30197	-9.73503	396.45	427.398	654.395	371.216	371.216	371.216	6.63373	-82.5288	6.5381	492.188	459.862	197.68	194.761	194.761	194.761	-82.6569	0.485178	-8.514	25.8796	4.10163	1.68319	0.0866098	-0.167837	1.53596	-25.3057	-21.9295	0.0686031	0	0	-0.0390667
1156	0	-2.103	0	0	-2.10332	-0.0143911	0.987951	-0.140121	0.00235136	-0.0163494	-13.6942	-1.64E-15	0.408763	0	0	0.00944735	-2.66936	1.58849	-9.7481	393.577	427.242	654.235	371.844	371.844	371.844	6.71293	-82.5084	6.51286	486.707	459.856	197.583	194.761	194.761	194.761	-82.6424	0.420924	-8.55349	25.3761	3.78519	1.73154	0.0378883	-0.12803	1.52763	-12.9313	-18.9928	0.190536	0	0	-0.0246872
1157	0	-1.77193	0	0	-1.77218	-0.013092	0.937859	-0.139964	0.00284164	-0.0171996	-13.6594	-2.70E-15	0.469456	0	0	0.00953782	-2.71402	1.87116	-9.71418	390.75	427.06	654.048	372.483	372.483	372.483	6.79584	-82.4887	6.48777	481.233	459.857	197.481	194.761	194.761	194.761	-82.629	0.354455	-8.59564	24.8845	3.47946	1.73063	-0.00348098	-0.0948407	1.51907	-1.57765	-16.9059	0.316907	0	0	-0.0110336
1158	0	-1.43726	0	0	-1.43745	-0.0124137	0.911701	-0.139813	0.00329624	-0.0177717	-13.6129	3.82E-15	0.529181	0	0	0.00956948	-2.75822	2.15039	-9.6432	387.953	426.86	653.839	373.113	373.113	373.113	6.88225	-82.4693	6.46346	475.761	459.866	197.374	194.761	194.761	194.761	-82.6162	0.286359	-8.64067	24.4177	3.20422	1.68264	-0.0321198	-0.0745454	1.50962	7.46823	-15.6642	0.428778	0	0	-0.000633344
1159	0	-1.10068	0	0	-1.10082	-0.0122393	0.904974	-0.139634	0.00375573	-0.0181096	-13.5522	-6.93E-16	0.590247	0	0	0.00954556	-2.80414	2.42724	-9.54303	385.172	426.651	653.61	373.718	373.718	373.718	6.97198	-82.4498	6.44052	470.287	459.883	197.262	194.761	194.761	194.761	-82.6036	0.217181	-8.68885	23.9824	2.96984	1.5914	-0.0474018	-0.0687581	1.49759	14.0639	-15.2489	0.531081	0	0	0.00615181
1160	0	-0.763592	0	0	-0.763698	-0.0124843	0.914424	-0.139444	0.004163	-0.018227	-13.4805	-1.99E-15	0.644941	0	0	0.00947373	-2.85158	2.7033	-9.41918	382.4	426.436	653.36	374.284	374.284	374.284	7.06502	-82.4295	6.41944	464.81	459.909	197.143	194.761	194.761	194.761	-82.5905	0.147321	-8.74045	23.5796	2.778	1.46203	-0.053096	-0.0730176	1.48596	18.8411	-15.0688	0.617482	0	0	0.0104543
1161	0	-0.427275	0	0	-0.427336	-0.0130895	0.937763	-0.139227	0.00455868	-0.0182141	-13.399	-3.35E-15	0.694561	0	0	0.0093597	-2.89864	2.98046	-9.27546	379.633	426.222	653.088	374.803	374.803	374.803	7.16139	-82.4075	6.40056	459.329	459.947	197.016	194.761	194.761	194.761	-82.576	0.0770729	-8.79573	23.2065	2.62459	1.30087	-0.0535937	-0.0829632	1.47392	22.5634	-15.0552	0.697255	0	0	0.0132862
1162	0	-0.0929431	0	0	-0.0929435	-0.0140017	0.972939	-0.138995	0.00486859	-0.0181939	-13.3128	2.88E-15	0.728258	0	0	0.00921152	-2.94264	3.26066	-9.11508	376.867	426.01	652.791	375.266	375.266	375.266	7.26123	-82.383	6.38416	453.843	459.996	196.879	194.761	194.761	194.761	-82.5591	0.00662095	-8.85496	22.8585	2.5029	1.11514	-0.0527325	-0.0938557	1.46482	25.8446	-15.0444	0.763794	0	0	0.0154214
1163	0	0.238264	0	0	0.238305	-0.0151672	1.01788	-0.138786	0.00513802	-0.0181648	-13.2309	-3.60E-15	0.747417	0	0	0.00903984	-2.98102	3.54564	-8.94136	374.103	425.804	652.466	375.668	375.668	375.668	7.36461	-82.3546	6.37031	448.352	460.057	196.731	194.761	194.761	194.761	-82.5388	-0.0639267	-8.91827	22.5306	2.40622	0.91269	-0.0533566	-0.102828	1.45692	29.11	-15.0552	0.818985	0	0	0.0173018
1164	0	0.565192	0	0	0.565272	-0.0165235	1.07018	-0.138625	0.00527756	-0.0182439	-13.1621	5.92E-16	0.740978	0	0	0.00885723	-3.01186	3.83677	-8.75825	371.338	425.603	652.112	376.003	376.003	376.003	7.47147	-82.3215	6.35899	442.856	460.132	196.569	194.761	194.761	194.761	-82.5139	-0.134495	-8.98565	22.2188	2.32933	0.701451	-0.0567226	-0.108323	1.45251	32.5481	-15.2544	0.85818	0	0	0.0191042
1165	0	0.886845	0	0	0.887022	-0.0179986	1.12705	-0.138545	0.00536719	-0.0183129	-13.1152	-5.60E-16	0.716339	0	0	0.00867614	-3.03418	4.13499	-8.57043	368.574	425.41	651.729	376.267	376.267	376.267	7.58163	-82.2826	6.34989	437.354	460.218	196.393	194.761	194.761	194.761	-82.4835	-0.205056	-9.05679	21.9205	2.26938	0.489293	-0.061748	-0.109673	1.45064	35.8135	-15.4444	0.877919	0	0	0.020689
1166	0	1.20261	0	0	1.20286	-0.019522	1.18579	-0.138548	0.00539378	-0.0184903	-13.0957	-1.53E-15	0.673808	0	0	0.00850911	-3.04801	4.44087	-8.38277	365.809	425.224	651.317	376.457	376.457	376.457	7.69464	-82.2372	6.34257	431.846	460.316	196.202	194.761	194.761	194.761	-82.4469	-0.275609	-9.13117	21.6342	2.22576	0.283466	-0.0682341	-0.107829	1.45145	38.9803	-15.7944	0.883369	0	0	0.0221334
1167	0	1.5122	0	0	1.51255	-0.0210255	1.24376	-0.13867	0.00540078	-0.0186344	-13.1102	-2.80E-15	0.620618	0	0	0.00836983	-3.05409	4.75456	-8.19999	363.044	425.044	650.88	376.57	376.57	376.57	7.80994	-82.1851	6.33638	426.332	460.423	195.996	194.761	194.761	194.761	-82.4038	-0.34623	-9.20802	21.3592	2.19964	0.0907091	-0.0740049	-0.103897	1.45477	41.5361	-16.2388	0.873136	0	0	0.0232045
1168	0	1.81589	0	0	1.81635	-0.0224523	1.29877	-0.138921	0.00544798	-0.0187738	-13.1599	2.65E-15	0.56606	0	0	0.00827009	-3.05373	5.07603	-8.026	360.282	424.871	650.419	376.605	376.605	376.605	7.92693	-82.1261	6.33046	420.812	460.539	195.775	194.761	194.761	194.761	-82.354	-0.417098	-9.28644	21.0951	2.19281	-0.0831566	-0.0781691	-0.0987733	1.46027	43.4088	-16.6268	0.852099	0	0	0.0239572
1169	0	2.11454	0	0	2.11513	-0.0237633	1.34931	-0.139293	0.00551505	-0.0188678	-13.2407	9.36E-16	0.511383	0	0	0.00821942	-3.04841	5.40504	-7.86344	357.526	424.703	649.936	376.563	376.563	376.563	8.04504	-82.0608	6.32396	415.288	460.662	195.541	194.761	194.761	194.761	-82.2981	-0.488513	-9.36551	20.8409	2.20667	-0.233283	-0.0799229	-0.0934514	1.4682	44.4599	-17.0238	0.821935	0	0	0.024414
1170	0	2.40962	0	0	2.41032	-0.0249402	1.39468	-0.139764	0.00567555	-0.0188285	-13.3434	7.92E-16	0.466738	0	0	0.00822211	-3.0396	5.74127	-7.71344	354.782	424.539	649.435	376.449	376.449	376.449	8.16372	-81.99	6.31579	409.76	460.791	195.296	194.761	194.761	194.761	-82.237	-0.560943	-9.4442	20.5945	2.24149	-0.35592	-0.0784525	-0.0885776	1.47825	44.4579	-17.3745	0.786522	0	0	0.0245493
1171	0	2.70292	0	0	2.70377	-0.0259877	1.43506	-0.140281	0.0058511	-0.0187926	-13.4527	2.88E-15	0.426642	0	0	0.00827665	-3.02865	6.08436	-7.57544	352.056	424.376	648.918	376.269	376.268	376.269	8.28261	-81.9148	6.30485	404.229	460.924	195.044	194.761	194.761	194.761	-82.1716	-0.635019	-9.5216	20.3528	2.29571	-0.448647	-0.0762345	-0.0833371	1.49049	44.1264	-17.6033	0.751368	0	0	0.0247843
1172	0	2.99651	0	0	2.99749	-0.0269235	1.47113	-0.14081	0.00612205	-0.0186898	-13.5541	2.64E-15	0.401009	0	0	0.00837425	-3.01681	6.43386	-7.44773	349.358	424.213	648.387	376.031	376.031	376.031	8.40139	-81.8362	6.28999	398.699	461.063	194.787	194.761	194.761	194.761	-82.1031	-0.711438	-9.59675	20.1116	2.36629	-0.510283	-0.0739288	-0.0775442	1.50533	43.4996	-17.6429	0.72405	0	0	0.0251164
1173	0	3.29221	0	0	3.29335	-0.0277723	1.50384	-0.141304	0.0064095	-0.0186435	-13.6314	1.95E-15	0.383869	0	0	0.00849915	-3.0054	6.78915	-7.32795	346.695	424.048	647.843	375.749	375.749	375.749	8.51986	-81.7554	6.27009	393.171	461.205	194.53	194.761	194.761	194.761	-82.0326	-0.790937	-9.66885	19.8662	2.44926	-0.540976	-0.0742439	-0.0720399	1.52189	43.2782	-17.7015	0.711327	0	0	0.0258881
1174	0	3.59149	0	0	3.59278	-0.0285534	1.53395	-0.141746	0.00671686	-0.0186851	-13.6737	-3.01E-15	0.377393	0	0	0.00863068	-2.99577	7.14945	-7.21366	344.077	423.879	647.29	375.434	375.434	375.434	8.63786	-81.6729	6.24413	387.646	461.351	194.274	194.761	194.761	194.761	-81.9606	-0.874179	-9.73714	19.6124	2.54016	-0.542218	-0.0787919	-0.0672896	1.54018	43.8152	-17.7393	0.719235	0	0	0.027233
1175	0	3.89511	0	0	3.89654	-0.0292744	1.56174	-0.142135	0.00700916	-0.0188578	-13.6741	3.75E-15	0.380225	0	0	0.00874535	-2.98919	7.51366	-7.10298	341.51	423.704	646.729	375.101	375.101	375.101	8.75524	-81.5887	6.21132	382.127	461.502	194.023	194.761	194.761	194.761	-81.8873	-0.961641	-9.80107	19.3468	2.63473	-0.516693	-0.0886972	-0.0653783	1.55828	45.3876	-17.9904	0.75207	0	0	0.0293135
1176	0	4.20305	0	0	4.20466	-0.0299273	1.58691	-0.142478	0.00728662	-0.0191806	-13.6298	1.71E-15	0.394616	0	0	0.00881889	-2.98663	7.8803	-6.99495	338.998	423.521	646.165	374.765	374.765	374.765	8.87181	-81.5024	6.17109	376.613	461.657	193.778	194.761	194.761	194.761	-81.8122	-1.05358	-9.8602	19.0676	2.72921	-0.468202	-0.103563	-0.0691419	1.57672	48.0478	-18.8511	0.817258	0	0	0.0322042
1177	0	4.51452	0	0	4.51629	-0.0304889	1.60855	-0.142793	0.00757242	-0.0195905	-13.5412	3.10E-15	0.424812	0	0	0.00882968	-2.98834	8.2476	-6.88953	336.545	423.328	645.599	374.44	374.44	374.44	8.98742	-81.4128	6.12317	371.103	461.816	193.54	194.761	194.761	194.761	-81.734	-1.15	-9.91429	18.7745	2.82022	-0.401318	-0.121284	-0.079271	1.59238	51.3342	-20.3217	0.91215	0	0	0.0355693
1178	0	4.82789	0	0	4.82984	-0.0309276	1.62546	-0.143095	0.00783583	-0.0200873	-13.4114	2.34E-15	0.468332	0	0	0.00876057	-2.99364	8.61362	-6.78722	334.152	423.122	645.033	374.139	374.139	374.139	9.10199	-81.3179	6.06758	365.596	461.978	193.309	194.761	194.761	194.761	-81.6509	-1.25068	-9.96339	18.4685	2.90446	-0.321024	-0.139772	-0.0942996	1.60769	54.9659	-22.4124	1.03879	0	0	0.0391178
1179	0	5.14095	0	0	5.14305	-0.0312097	1.63633	-0.143385	0.00813215	-0.0205984	-13.2436	1.43E-15	0.529129	0	0	0.00859859	-3.00125	8.9764	-6.68859	331.821	422.9	644.471	373.874	373.874	373.874	9.21561	-81.2155	6.00467	360.091	462.144	193.087	194.761	194.761	194.761	-81.5603	-1.35524	-10.0079	18.1516	2.97894	-0.232245	-0.156388	-0.11062	1.6215	58.3844	-24.6286	1.19098	0	0	0.042264
1180	0	5.45082	0	0	5.45305	-0.0313079	1.64012	-0.143715	0.00840475	-0.0211426	-13.0477	-4.23E-15	0.597932	0	0	0.00834043	-3.00973	9.33414	-6.59384	329.553	422.659	643.914	373.654	373.654	373.654	9.32854	-81.1022	5.93503	354.585	462.313	192.872	194.761	194.761	194.761	-81.4592	-1.46315	-10.0484	17.8264	3.04137	-0.139581	-0.170738	-0.126171	1.63504	61.6029	-26.9663	1.36383	0	0	0.044891
1181	0	5.75424	0	0	5.75659	-0.0312024	1.63605	-0.144074	0.008696	-0.0217093	-12.8279	1.88E-15	0.672859	0	0	0.00798293	-3.01795	9.68535	-6.50263	327.351	422.395	643.367	373.483	373.483	373.483	9.44115	-80.9746	5.85939	349.074	462.485	192.664	194.761	194.761	194.761	-81.3438	-1.57385	-10.0858	17.4959	3.09082	-0.0469576	-0.182566	-0.139647	1.64784	64.5882	-29.2554	1.54977	0	0	0.0468642
1182	0	6.0476	0	0	6.05003	-0.0308803	1.62364	-0.144489	0.00893015	-0.022294	-12.5936	-4.17E-16	0.738977	0	0	0.0075302	-3.02512	10.0287	-6.41423	325.216	422.104	642.834	373.363	373.363	373.363	9.55394	-80.8287	5.77859	343.558	462.66	192.464	194.761	194.761	194.761	-81.2103	-1.68672	-10.1212	17.1641	3.12812	0.0425289	-0.191416	-0.151672	1.66024	67.1784	-31.7308	1.73643	0	0	0.0480358
1183	0	6.32702	0	0	6.32951	-0.0303397	1.6028	-0.144969	0.0091879	-0.0229245	-12.3532	-7.08E-16	0.796405	0	0	0.00698871	-3.03084	10.3632	-6.32758	323.154	421.78	642.322	373.29	373.29	373.29	9.66735	-80.6599	5.69333	338.033	462.838	192.27	194.761	194.761	194.761	-81.0541	-1.80115	-10.1555	16.8354	3.1557	0.126503	-0.197635	-0.161461	1.67294	69.5415	-34.0382	1.91846	0	0	0.0484679
1184	0	6.58858	0	0	6.59108	-0.0295837	1.57366	-0.145523	0.00940947	-0.023535	-12.1157	1.10E-15	0.83103	0	0	0.00636756	-3.03499	10.6879	-6.24135	321.17	421.42	641.838	373.26	373.26	373.26	9.78176	-80.4639	5.60422	332.497	463.018	192.083	194.761	194.761	194.761	-80.8707	-1.91656	-10.1896	16.5147	3.17695	0.203358	-0.198588	-0.169972	1.68493	70.8951	-36.2368	2.07647	0	0	0.0476795
1185	0	6.82844	0	0	6.83091	-0.0286348	1.53709	-0.146191	0.00959787	-0.0240996	-11.8942	-3.29E-15	0.836717	0	0	0.00568002	-3.03757	11.0021	-6.15348	319.271	421.019	641.389	373.264	373.264	373.264	9.89736	-80.2359	5.51152	326.948	463.2	191.903	194.761	194.761	194.761	-80.6554	-2.03251	-10.2241	16.2066	3.19503	0.271731	-0.194325	-0.176773	1.69846	71.2288	-37.9615	2.19796	0	0	0.0457592
1186	0	7.04299	0	0	7.04541	-0.0275365	1.49476	-0.146974	0.00979574	-0.0246387	-11.6979	1.20E-15	0.813356	0	0	0.0049382	-3.03851	11.3053	-6.06122	317.468	420.573	640.982	373.295	373.295	373.295	10.014	-79.9714	5.415	321.385	463.383	191.731	194.761	194.761	194.761	-80.4037	-2.1487	-10.259	15.9145	3.21236	0.330679	-0.1851	-0.183054	1.71114	70.4475	-39.2423	2.28081	0	0	0.0428081
1187	0	7.22911	0	0	7.23144	-0.0263501	1.44903	-0.147893	0.00994453	-0.0251062	-11.5371	-2.25E-15	0.753716	0	0	0.00415492	-3.03753	11.5973	-5.96123	315.772	420.078	640.623	373.345	373.345	373.345	10.1314	-79.666	5.31404	315.808	463.565	191.568	194.761	194.761	194.761	-80.1111	-2.26498	-10.2941	15.6411	3.23016	0.379481	-0.171676	-0.188958	1.72522	68.562	-39.8373	2.31214	0	0	0.0389988
1188	0	7.38416	0	0	7.3864	-0.0251605	1.40317	-0.148979	0.010153	-0.0255691	-11.4216	7.08E-16	0.670926	0	0	0.00334333	-3.03388	11.8775	-5.84995	314.198	419.531	640.318	373.407	373.407	373.407	10.2487	-79.3157	5.20737	310.218	463.744	191.417	194.761	194.761	194.761	-79.7735	-2.38142	-10.3283	15.3883	3.24862	0.417698	-0.156106	-0.194833	1.73791	65.8665	-39.6055	2.30165	0	0	0.0346385
1189	0	7.50618	0	0	7.50832	-0.0240627	1.36085	-0.150194	0.0103553	-0.0260022	-11.3512	2.60E-15	0.563487	0	0	0.00251161	-3.02637	12.1455	-5.72409	312.761	418.93	640.071	373.474	373.474	373.473	10.3648	-78.9171	5.09342	304.617	463.918	191.281	194.761	194.761	194.761	-79.3874	-2.49814	-10.3601	15.1577	3.2672	0.445152	-0.140216	-0.201009	1.75154	62.6186	-38.5108	2.24803	0	0	0.0299622
1190	0	7.59378	0	0	7.59581	-0.0231604	1.32606	-0.15154	0.0106555	-0.0265026	-11.3253	1.44E-15	0.449195	0	0	0.00166886	-3.0132	12.4002	-5.58119	311.478	418.275	639.885	373.542	373.542	373.542	10.4779	-78.4674	4.97031	299.008	464.085	191.166	194.761	194.761	194.761	-78.9498	-2.61535	-10.3877	14.9505	3.28496	0.461876	-0.125845	-0.207621	1.76384	59.1455	-36.5053	2.1658	0	0	0.025184
1191	0	7.64612	0	0	7.64812	-0.022554	1.30269	-0.152942	0.0110079	-0.0269678	-11.3306	-4.36E-15	0.331519	0	0	0.000819752	-2.99196	12.6405	-5.42013	310.363	417.567	639.763	373.61	373.61	373.61	10.5861	-77.9641	4.83618	293.395	464.242	191.076	194.761	194.761	194.761	-78.4582	-2.73312	-10.4089	14.7684	3.3003	0.467933	-0.113125	-0.213928	1.77618	55.2756	-33.5614	2.05141	0	0	0.0203026
1192	0	7.66299	0	0	7.66495	-0.0223482	1.29475	-0.154314	0.0114768	-0.0275036	-11.3471	-7.19E-16	0.224449	0	0	-3.12E-05	-2.95973	12.8642	-5.24115	309.434	416.81	639.702	373.677	373.677	373.677	10.6874	-77.4057	4.6891	287.784	464.388	191.018	194.761	194.761	194.761	-77.9109	-2.85149	-10.4211	14.613	3.31122	0.463242	-0.10246	-0.217894	1.78773	51.2174	-29.4838	1.91454	0	0	0.0155126
1193	0	7.64436	0	0	7.64636	-0.0226421	1.30608	-0.1555	0.0120684	-0.0279499	-11.3437	1.40E-15	0.134878	0	0	-0.00088044	-2.91336	13.0692	-5.04579	308.705	416.009	639.703	373.749	373.748	373.749	10.7791	-76.7908	4.52755	282.179	464.52	190.997	194.761	194.761	194.761	-77.3061	-2.97025	-10.422	14.486	3.31511	0.447625	-0.0921211	-0.217949	1.79916	46.4137	-24.2998	1.74785	0	0	0.0108571
1194	0	7.59031	0	0	7.5924	-0.0235405	1.34072	-0.15635	0.0127633	-0.0282959	-11.2863	1.23E-15	0.0652605	0	0	-0.00172372	-2.84972	13.2524	-4.83649	308.192	415.171	639.761	373.828	373.828	373.828	10.8588	-76.1183	4.35028	276.587	464.638	191.019	194.761	194.761	194.761	-76.6425	-3.08899	-10.4093	14.3883	3.30908	0.42083	-0.0811703	-0.211179	1.81038	40.6699	-17.7608	1.54009	0	0	0.00665232
1195	0	7.50047	0	0	7.50272	-0.0251564	1.40301	-0.156742	0.0135515	-0.0284322	-11.1429	4.40E-15	0.0176522	0	0	-0.00255545	-2.76612	13.4109	-4.61609	307.912	414.307	639.874	373.922	373.922	373.922	10.9239	-75.3865	4.15652	271.015	464.742	191.088	194.761	194.761	194.761	-75.9184	-3.20697	-10.3809	14.3206	3.28992	0.382496	-0.0682512	-0.19615	1.82081	33.6584	-9.9241	1.28166	0	0	0.00331903
1196	0	7.37372	0	0	7.37625	-0.0276157	1.49781	-0.156611	0.0144519	-0.0282687	-10.8872	3.38E-16	-0.0047778	0	0	-0.00337074	-2.66056	13.5411	-4.38745	307.882	413.43	640.037	374.038	374.038	374.038	10.9716	-74.5932	3.94594	265.471	464.831	191.203	194.761	194.761	194.761	-75.1311	-3.32311	-10.3348	14.2826	3.25409	0.332237	-0.0515396	-0.172045	1.83087	24.8619	-0.774021	0.954227	0	0	0.00137683
1197	0	7.20794	0	0	7.21089	-0.031057	1.63045	-0.155927	0.0154028	-0.0278046	-10.4962	-4.31E-15	-0.00780443	0	0	-0.00415994	-2.53188	13.6395	-4.15292	308.12	412.551	640.245	374.185	374.185	374.185	10.9991	-73.7355	3.71878	259.962	464.907	191.362	194.761	194.761	194.761	-74.2774	-3.43593	-10.2693	14.273	3.19803	0.269598	-0.031458	-0.140267	1.8388	14.443	9.30268	0.552592	0	0	0.00141279
1198	0	6.99961	0	0	7.00311	-0.0356207	1.80632	-0.154673	0.0163835	-0.0270794	-9.94958	-4.10E-15	0.00568141	0	0	-0.0049066	-2.37964	13.7024	-3.9144	308.646	411.688	640.491	374.372	374.372	374.372	11.0035	-72.8092	3.47596	254.499	464.974	191.558	194.761	194.761	194.761	-73.3527	-3.5434	-10.183	14.2899	3.11786	0.194268	-0.00782833	-0.101877	1.84429	2.37367	20.0377	0.0758822	0	0	0.00389567
1199	0	6.74345	0	0	6.7477	-0.0414364	2.0304	-0.152843	0.0172396	-0.0261308	-9.23044	-1.61E-15	0.0194901	0	0	-0.00557363	-2.20408	13.7258	-3.67338	309.481	410.856	640.77	374.606	374.606	374.606	10.9818	-71.8083	3.21914	249.089	465.033	191.78	194.761	194.761	194.761	-72.3509	-3.64282	-10.0748	14.3312	3.01006	0.106428	0.0186484	-0.0588841	1.84603	-11.1677	30.992	-0.474044	0	0	0.00911084
1200	0	6.43203	0	0	6.43725	-0.0486106	2.30672	-0.150443	0.0179084	-0.0251246	-8.32885	-4.44E-15	0.0269629	0	0	-0.00610286	-2.00602	13.7058	-3.43112	310.646	410.073	641.073	374.894	374.894	374.894	10.9304	-70.7254	2.95085	243.742	465.088	192.014	194.761	194.761	194.761	-71.264	-3.73065	-9.94373	14.3953	2.87207	0.00696953	0.0462204	-0.0139819	1.84244	-25.6032	41.6488	-1.07547	0	0	0.0170527
1201	0	6.05537	0	0	6.06182	-0.0572035	2.63755	-0.14753	0.018282	-0.0241626	-7.24919	-2.16E-15	0.0184505	0	0	-0.00640628	-1.78666	13.6383	-3.18908	312.16	409.356	641.392	375.242	375.242	375.242	10.8455	-69.5509	2.67466	238.465	465.141	192.24	194.761	194.761	194.761	-70.0819	-3.80227	-9.78894	14.4817	2.70306	-0.102153	0.0747027	0.0304502	1.83394	-40.8007	51.458	-1.69877	0	0	0.0275373
1202	0	5.60096	0	0	5.60878	-0.0672204	3.02298	-0.144212	0.0182993	-0.0234551	-6.01329	-2.92E-15	-0.00893676	0	0	-0.0063733	-1.54747	13.5191	-2.94873	314.042	408.721	641.716	375.652	375.652	375.652	10.7228	-68.273	2.39526	233.263	465.194	192.436	194.761	194.761	194.761	-68.7924	-3.85201	-9.60973	14.5917	2.50432	-0.217666	0.10571	0.0728413	1.81859	-56.8675	60.18	-2.31363	0	0	0.040458
1203	0	5.05374	0	0	5.06298	-0.0786031	3.46063	-0.140691	0.0178889	-0.0232328	-4.66774	-8.46E-16	-0.0568211	0	0	-0.00588786	-1.29	13.3444	-2.71104	316.312	408.184	642.035	376.124	376.124	376.124	10.5576	-66.8777	2.11851	228.138	465.245	192.575	194.761	194.761	194.761	-67.3809	-3.87314	-9.40548	14.7273	2.27821	-0.335234	0.139396	0.111075	1.7996	-73.5949	67.3793	-2.8613	0	0	0.0556098
1204	0	4.39663	0	0	4.40709	-0.0912255	3.94547	-0.137185	0.017039	-0.023915	-3.27781	1.48E-15	-0.118002	0	0	-0.00486189	-1.01583	13.1103	-2.47604	318.987	407.757	642.338	376.658	376.658	376.658	10.3452	-65.3495	1.85143	223.088	465.293	192.631	194.761	194.761	194.761	-65.8314	-3.85806	-9.17563	14.8914	2.0275	-0.449756	0.173258	0.142197	1.77469	-90.0811	72.7084	-3.27559	0	0	0.0726332
1205	0	3.61113	0	0	3.62216	-0.104876	4.46914	-0.133949	0.0156602	-0.0259039	-1.93473	2.50E-15	-0.189872	0	0	-0.00328344	-0.726186	12.8135	-2.2433	322.082	407.452	642.612	377.251	377.251	377.251	10.081	-63.6714	1.60206	218.106	465.332	192.581	194.761	194.761	194.761	-64.1266	-3.7986	-8.91964	15.0869	1.75454	-0.55588	0.202763	0.162619	1.7461	-105.011	75.5473	-3.45743	0	0	0.0907563
1206	0	2.67809	0	0	2.6884	-0.119239	5.01937	-0.131311	0.013873	-0.02977	-0.763482	3.76E-15	-0.247617	0	0	-0.00133984	-0.421815	12.4507	-2.01287	325.61	407.275	642.845	377.9	377.9	377.9	9.76108	-61.8265	1.37925	213.179	465.355	192.404	194.761	194.761	194.761	-62.2492	-3.68649	-8.63701	15.3183	1.46131	-0.648652	0.221519	0.170164	1.71405	-116.502	75.8583	-3.34264	0	0	0.109018
1207	0	1.57879	0	0	1.5863	-0.133874	5.57907	-0.129605	0.0117344	-0.0359659	0.0778013	-9.52E-16	-0.271684	0	0	0.000507596	-0.102728	12.019	-1.78672	329.574	407.231	643.024	378.602	378.602	378.602	9.3828	-59.7981	1.19216	208.287	465.35	192.091	194.761	194.761	194.761	-60.1829	-3.5142	-8.32736	15.5919	1.15	-0.724275	0.223968	0.162831	1.68003	-122.856	73.1823	-2.85035	0	0	0.125733
1208	0	0.296638	0	0	0.298337	-0.148197	6.12578	-0.129419	0.00943811	-0.0447366	0.370585	-1.89E-15	-0.230709	0	0	0.00131778	0.231931	11.5154	-1.56983	333.973	407.32	643.139	379.355	379.355	379.355	8.94607	-57.5723	1.04943	203.404	465.306	191.646	194.761	194.761	194.761	-57.9141	-3.27623	-7.99083	15.9165	0.823133	-0.780899	0.210066	0.141564	1.64637	-123.62	67.6674	-1.99059	0	0	0.139495
1209	0	-1.18025	0	0	-1.18821	-0.161492	6.63223	-0.131446	0.00724166	-0.0559702	-0.141638	-2.38E-15	-0.0888143	0	0	-0.000379397	0.583805	10.9374	-1.36995	338.793	407.54	643.18	380.157	380.157	380.157	8.45453	-55.1397	0.957762	198.501	465.209	191.093	194.761	194.761	194.761	-55.4348	-2.97092	-7.62844	16.3029	0.483108	-0.819011	0.187263	0.112806	1.61662	-120.314	60.1624	-0.831571	0	0	0.150201
1210	0	-2.85549	0	0	-2.87736	-0.172961	7.06834	-0.136618	0.00538159	-0.0690666	-1.7487	7.40E-16	0.18855	0	0	-0.00655537	0.954703	10.2837	-1.19519	344.015	407.884	643.14	381.008	381.008	381.008	7.91681	-52.4994	0.919978	193.554	465.048	190.483	194.761	194.761	194.761	-52.7455	-2.60258	-7.24261	16.7612	0.131371	-0.840714	0.170704	0.0842158	1.59408	-116.579	51.6913	0.500091	0	0	0.160147
1211	0	-4.72028	0	0	-4.76007	-0.181814	7.40438	-0.145805	0.00426772	-0.0831034	-4.71295	-2.12E-15	0.654604	0	0	-0.0192558	1.3459	9.55458	-1.05	349.617	408.342	643.016	381.906	381.906	381.906	7.34728	-49.6622	0.933282	188.556	464.817	189.892	194.761	194.761	194.761	-49.8593	-2.18328	-6.83775	17.2977	-0.233306	-0.848231	0.167672	0.0629628	1.58076	-114.93	43.4712	1.83389	0	0	0.172226
1212	0	-6.74963	0	0	-6.80994	-0.187323	7.61326	-0.159774	0.00405939	-0.0970065	-9.221	-3.17E-15	1.34263	0	0	-0.0398173	1.75727	8.7526	-0.933489	355.58	408.902	642.812	382.848	382.848	382.848	6.76591	-46.6549	0.987962	183.529	464.516	189.429	194.761	194.761	194.761	-46.8058	-1.73365	-6.42108	17.9138	-0.614452	-0.842852	0.176845	0.0515948	1.57748	-116.234	35.8914	3.06002	0	0	0.188057
1213	0	-8.89946	0	0	-8.98049	-0.188855	7.6713	-0.17871	0.00498853	-0.109166	-15.2901	3.13E-15	2.29353	0	0	-0.0677018	2.18679	7.88206	-0.840341	361.881	409.546	642.537	383.823	383.823	383.823	6.1975	-43.524	1.06708	178.539	464.158	189.223	194.761	194.761	194.761	-43.6337	-1.2824	-6.00346	18.607	-1.01623	-0.824774	0.193329	0.0529312	1.58214	-121.277	29.8059	4.0386	0	0	0.210265
1214	0	-11.106	0	0	-11.2046	-0.185891	7.559	-0.201943	0.00693206	-0.117843	-22.7049	4.82E-15	3.50228	0	0	-0.0995133	2.63013	6.94855	-0.763202	368.495	410.258	642.207	384.814	384.814	384.814	5.66992	-40.3365	1.1477	173.706	463.765	189.411	194.761	194.761	194.761	-40.4122	-0.863893	-5.60004	19.3733	-1.44051	-0.793068	0.212787	0.066227	1.59208	-130.774	25.3621	4.71366	0	0	0.241653
1215	0	-13.2881	0	0	-13.3976	-0.178055	7.26176	-0.227674	0.00966258	-0.121331	-30.9784	5.41E-15	4.9258	0	0	-0.128841	3.08079	5.95822	-0.694971	375.393	411.017	641.848	385.797	385.797	385.797	5.21136	-37.1787	1.20339	169.208	463.373	190.121	194.761	194.761	194.761	-37.2286	-0.514222	-5.22992	20.2094	-1.88493	-0.746218	0.231534	0.089828	1.60305	-145.082	22.5303	5.09729	0	0	0.28496
1216	0	-15.3536	0	0	-15.4641	-0.165145	6.77124	-0.253164	0.0125702	-0.118517	-39.3963	-4.23E-15	6.43564	0	0	-0.147665	3.53047	4.91746	-0.630475	382.54	411.802	641.49	386.737	386.737	386.737	4.84747	-34.1504	1.20881	165.274	463.024	191.448	194.761	194.761	194.761	-34.183	-0.265437	-4.91509	21.1142	-2.34203	-0.682496	0.24798	0.120208	1.60876	-163.857	20.7357	5.31529	0	0	0.341505
1217	0	-17.2082	0	0	-17.3089	-0.147179	6.08695	-0.275365	0.0151011	-0.109296	-47.1389	-4.82E-15	7.85282	0	0	-0.149068	3.96984	3.83243	-0.567173	389.895	412.592	641.171	387.597	387.597	387.597	4.59842	-31.3552	1.14488	162.159	462.76	193.433	194.761	194.761	194.761	-31.3786	-0.139599	-4.67777	22.0885	-2.79969	-0.60026	0.260355	0.151689	1.60735	-185.328	19.0401	5.5534	0	0	0.409204
1218	0	-18.767	0	0	-18.848	-0.124411	5.21727	-0.291662	0.0166091	-0.0945484	-53.4379	3.38E-16	8.94612	0	0	-0.130124	4.38963	2.7089	-0.505075	397.414	413.366	640.928	388.335	388.335	388.335	4.47715	-28.89	1.00388	160.115	462.617	196.053	194.761	194.761	194.761	-28.911	-0.144053	-4.53756	23.1352	-3.24302	-0.498285	0.26873	0.178065	1.59546	-207.334	16.5009	6.02137	0	0	0.484135
1219	0	-19.9631	0	0	-20.0186	-0.0973415	4.18019	-0.300432	0.0166156	-0.0760298	-57.7157	-8.35E-15	9.49352	0	0	-0.09339	4.78176	1.55223	-0.446056	405.05	414.105	640.799	388.911	388.912	388.912	4.48868	-26.8343	0.792368	159.36	462.618	199.228	194.761	194.761	194.761	-26.8589	-0.269446	-4.50848	24.2575	-3.65671	-0.376101	0.273814	0.193265	1.57648	-227.432	12.3632	6.91728	0	0	0.560434
1220	0	-20.7549	0	0	-20.7847	-0.0667061	3.0032	-0.301075	0.0146408	-0.0556377	-59.6546	-4.40E-15	9.31549	0	0	-0.0462182	5.14046	0.367329	-0.392788	412.757	414.791	640.818	389.293	389.293	389.293	4.63051	-25.2435	0.531121	160.055	462.764	202.834	194.761	194.761	194.761	-25.277	-0.491166	-4.59713	25.4574	-4.02777	-0.234114	0.278727	0.192071	1.55109	-244.145	6.1865	8.39287	0	0	0.632979
1221	0	-21.1287	0	0	-21.1387	-0.033474	1.7236	-0.293818	0.0104519	-0.0353811	-59.2126	3.55E-15	8.34366	0	0	0.00179984	5.46313	-0.841073	-0.347273	420.492	415.409	641.015	389.457	389.457	389.457	4.89294	-24.1454	0.252092	162.291	463.038	206.726	194.761	194.761	194.761	-24.1924	-0.773543	-4.80146	26.734	-4.34848	-0.0737354	0.286228	0.170675	1.52368	-256.334	-2.31435	10.5558	0	0	0.695872
1222	0	-21.098	0	0	-21.0985	0.0011751	0.387623	-0.279629	0.00417135	-0.0167255	-56.6142	6.77E-16	6.65241	0	0	0.0420063	5.75091	-2.0683	-0.30976	428.214	415.947	641.41	389.396	389.396	389.396	5.25955	-23.5406	-0.00723272	166.089	463.405	210.752	194.761	194.761	194.761	-23.605	-1.07598	-5.11088	28.082	-4.61862	0.102778	0.297692	0.13053	1.4976	-263.39	-12.5972	13.3428	0	0	0.743571
1223	0	-20.7002	0	0	-20.7032	0.035894	-0.951465	-0.259924	-0.00359144	-0.000759951	-52.2869	3.38E-16	4.45985	0	0	0.0691825	6.00836	-3.30945	-0.278165	435.891	416.394	642.016	389.116	389.116	389.116	5.70798	-23.4056	-0.210327	171.407	463.814	214.769	194.761	194.761	194.761	-23.4902	-1.35938	-5.5074	29.4908	-4.84623	0.291953	0.311476	0.0783788	1.47639	-264.732	-23.6346	16.5409	0	0	0.769828
1224	0	-19.9909	0	0	-20.0068	0.069261	-2.23745	-0.236637	-0.0118544	0.0120838	-46.8095	-3.38E-15	2.07859	0	0	0.0824006	6.24237	-4.55942	-0.248635	443.493	416.745	642.839	388.642	388.642	388.642	6.21157	-23.6982	-0.32775	178.152	464.208	218.649	194.761	194.761	194.761	-23.8043	-1.59181	-5.96801	30.9446	-5.04616	0.489306	0.325922	0.0252013	1.46206	-260.607	-34.0038	19.7592	0	0	0.771276
1225	0	-19.0364	0	0	-19.0716	0.0998982	-3.41627	-0.211846	-0.0193454	0.0215689	-40.8039	-3.38E-15	-0.14161	0	0	0.0842083	6.46032	-5.81274	-0.216308	450.994	416.994	643.88	388.007	388.007	388.007	6.74198	-24.3642	-0.341371	186.202	464.531	222.283	194.761	194.761	194.761	-24.4912	-1.75219	-6.46763	32.4242	-5.23648	0.689324	0.33722	-0.0136702	1.45746	-251.047	-41.6994	22.49	0	0	0.746227
1226	0	-17.9067	0	0	-17.9625	0.126631	-4.44254	-0.187617	-0.0249328	0.0277959	-34.8519	5.41E-15	-1.90031	0	0	0.0787681	6.66756	-7.06363	-0.176855	458.368	417.138	645.136	387.249	387.249	387.249	7.27265	-25.3445	-0.246057	195.416	464.735	225.584	194.761	194.761	194.761	-25.4901	-1.83168	-6.98244	33.909	-5.43284	0.885991	0.341812	-0.0259083	1.46207	-236.5	-45.147	24.2848	0	0	0.697181
1227	0	-16.6688	0	0	-16.7421	0.148625	-5.2848	-0.165584	-0.0277912	0.031111	-29.4072	2.71E-15	-2.98889	0	0	0.0700599	6.86552	-8.30606	-0.128227	465.59	417.175	646.602	386.409	386.409	386.409	7.78205	-26.5807	-0.0485137	205.657	464.789	228.486	194.761	194.761	194.761	-26.7412	-1.83286	-7.4928	35.3796	-5.64278	1.07343	0.338556	-0.00662896	1.47562	-217.815	-43.4869	24.7973	0	0	0.630365
1228	0	-15.3816	0	0	-15.4663	0.16547	-5.92831	-0.146939	-0.0274498	0.0320146	-24.773	2.03E-15	-3.30195	0	0	0.060877	7.05114	-9.53368	-0.0714152	472.63	417.101	648.275	385.52	385.52	385.52	8.25603	-28.0199	0.236051	216.797	464.678	230.943	194.761	194.761	194.761	-28.1912	-1.76686	-7.98528	36.819	-5.86269	1.24644	0.331376	0.0328827	1.49212	-197.119	-37.9713	23.8712	0	0	0.555688
1229	0	-14.0928	0	0	-14.1823	0.17718	-6.37481	-0.132275	-0.0240078	0.0310852	-21.0919	2.03E-15	-2.8524	0	0	0.0525882	7.21864	-10.7398	-0.00977259	479.454	416.916	650.146	384.613	384.613	384.613	8.68908	-29.6174	0.588525	228.724	464.409	232.929	194.761	194.761	194.761	-29.7957	-1.64967	-8.45382	38.2127	-6.08071	1.40111	0.325432	0.0772477	1.50762	-176.37	-30.325	21.603	0	0	0.480988
1230	0	-12.8382	0	0	-12.9264	0.184141	-6.63984	-0.121711	-0.0177707	0.0287357	-18.3777	-3.38E-16	-1.7235	0	0	0.045554	7.36195	-11.9172	0.0525137	486.033	416.617	652.205	383.713	383.713	383.713	9.08419	-31.338	0.990131	241.348	464.008	234.44	194.761	194.761	194.761	-31.5203	-1.49862	-8.89994	39.5472	-6.28146	1.53508	0.323671	0.115166	1.51816	-156.82	-21.5406	18.1493	0	0	0.41059
1231	0	-11.6411	0	0	-11.7235	0.187013	-6.74915	-0.114997	-0.00943615	0.0252296	-16.5488	1.35E-15	-0.073568	0	0	0.0396203	7.47656	-13.0582	0.111454	492.336	416.204	654.432	382.847	382.847	382.847	9.45169	-33.1562	1.42544	254.595	463.516	235.487	194.761	194.761	194.761	-33.3406	-1.33001	-9.33193	40.8092	-6.45016	1.64756	0.325458	0.14197	1.52199	-138.604	-12.1121	13.8142	0	0	0.344859
1232	0	-10.5145	0	0	-10.5884	0.186649	-6.73527	-0.111597	0.000260015	0.0206381	-15.4584	2.37E-15	1.91124	0	0	0.0345438	7.56026	-14.1548	0.163483	498.334	415.677	656.801	382.037	382.037	382.037	9.80743	-35.055	1.88386	268.409	462.984	236.098	194.761	194.761	194.761	-35.2413	-1.1579	-9.76346	41.9862	-6.57477	1.73912	0.328122	0.158551	1.51918	-121.209	-2.22116	8.92123	0	0	0.282557
1233	0	-9.46225	0	0	-9.52665	0.184003	-6.63461	-0.110797	0.0105228	0.015073	-14.9216	-2.50E-15	4.02587	0	0	0.030199	7.61287	-15.1993	0.205117	504.004	415.036	659.281	381.305	381.305	381.305	10.1705	-37.0244	2.35983	282.741	462.471	236.315	194.761	194.761	194.761	-37.2139	-0.993796	-10.2117	43.0672	-6.64618	1.81124	0.328563	0.168403	1.51014	-104.017	8.00955	3.74898	0	0	0.222708
1234	0	-8.48247	0	0	-8.5375	0.180062	-6.48456	-0.111898	0.0204734	0.008496	-14.7483	-5.08E-16	6.05619	0	0	0.0266324	7.63567	-16.1839	0.232336	509.321	414.283	661.835	380.668	380.668	380.668	10.5611	-39.0597	2.85215	297.552	462.038	236.189	194.761	194.761	194.761	-39.2553	-0.846943	-10.695	44.043	-6.65762	1.86616	0.324534	0.174721	1.49616	-86.5264	18.0906	-1.37014	0	0	0.16519
1235	0	-7.56946	0	0	-7.61604	0.175772	-6.32116	-0.114189	0.0295117	0.00113522	-14.7539	-3.72E-15	7.82415	0	0	0.023936	7.63085	-17.1017	0.240347	514.264	413.421	664.423	380.135	380.135	380.135	10.9978	-41.1586	3.36297	312.801	461.737	235.781	194.761	194.761	194.761	-41.365	-0.724576	-11.2308	44.9076	-6.60439	1.90673	0.314408	0.179225	1.47717	-68.4715	27.4841	-6.2204	0	0	0.110919
1236	0	-6.71626	0	0	-6.75567	0.171988	-6.17693	-0.117137	0.0369955	-0.00705354	-14.785	-3.38E-16	9.16351	0	0	0.0221463	7.60107	-17.9467	0.223419	518.814	412.452	667.006	379.713	379.713	379.713	11.496	-43.3198	3.89658	328.446	461.618	235.154	194.761	194.761	194.761	-43.5435	-0.632273	-11.8335	45.6581	-6.48379	1.93659	0.298599	0.183871	1.45511	-49.8616	35.808	-10.5846	0	0	0.0615419
1237	0	-5.91641	0	0	-5.95	0.169427	-6.07928	-0.120316	0.0425545	-0.0157564	-14.7192	-1.35E-15	9.95838	0	0	0.0211148	7.549	-18.714	0.175251	522.953	411.38	669.542	379.401	379.401	379.401	12.0659	-45.5413	4.45814	344.439	461.712	234.373	194.761	194.761	194.761	-45.7905	-0.574173	-12.5126	46.2943	-6.2949	1.96005	0.277577	0.188824	1.4305	-30.8886	42.7586	-14.3651	0	0	0.0188281
1238	0	-5.1654	0	0	-5.19441	0.168635	-6.04908	-0.1234	0.0459233	-0.0248007	-14.467	6.77E-16	10.1305	0	0	0.0204896	7.47735	-19.3997	0.0893871	526.665	410.21	671.988	379.192	379.192	379.192	12.7113	-47.8187	5.0524	360.729	462.039	233.499	194.761	194.761	194.761	-48.1036	-0.553002	-13.2716	46.8192	-6.03894	1.98218	0.253314	0.193124	1.40367	-12.0885	47.9502	-17.452	0	0	-0.0154097
1239	0	-4.46163	0	0	-4.48708	0.169966	-6.09984	-0.126167	0.0469911	-0.0338602	-13.9751	0	9.64723	0	0	0.0197806	7.38863	-20.0016	-0.0400456	529.939	408.948	674.307	379.075	379.075	379.075	13.429	-50.1448	5.68267	377.256	462.599	232.584	194.761	194.761	194.761	-50.4774	-0.570052	-14.1068	47.2382	-5.71952	2.00874	0.228462	0.196894	1.37672	5.92427	51.5207	-19.8691	0	0	-0.0402521
1240	0	-3.80719	0	0	-3.8299	0.173568	-6.23718	-0.128507	0.0458683	-0.0425647	-13.2309	2.03E-15	8.53121	0	0	0.0184952	7.28518	-20.5189	-0.217546	532.768	407.601	676.461	379.035	379.035	379.035	14.2081	-52.5086	6.34966	393.96	463.376	231.673	194.761	194.761	194.761	-52.9026	-0.625005	-15.007	47.5583	-5.34272	2.04569	0.204464	0.198409	1.349	22.519	53.3475	-21.6345	0	0	-0.0554372
1241	0	-3.20825	0	0	-3.22877	0.179389	-6.45895	-0.130511	0.0427832	-0.0504075	-12.2715	1.02E-15	6.84933	0	0	0.0162997	7.16923	-20.9521	-0.445825	535.149	406.177	678.418	379.057	379.057	379.057	15.0307	-54.8955	7.05056	410.778	464.335	230.797	194.761	194.761	194.761	-55.3654	-0.715806	-15.9537	47.7881	-4.91748	2.09916	0.184462	0.198319	1.32215	36.6298	53.9178	-22.8603	0	0	-0.0617106
1242	0	-2.67472	0	0	-2.69342	0.187178	-6.75539	-0.132414	0.038163	-0.0570911	-11.1767	2.71E-15	4.71992	0	0	0.0131295	7.04282	-21.3031	-0.72532	537.088	404.685	680.148	379.119	379.119	379.119	15.8725	-57.2872	7.77844	427.65	465.43	229.974	194.761	194.761	194.761	-57.8479	-0.838575	-16.9221	47.9367	-4.45508	2.17469	0.168906	0.196516	1.29717	47.8594	53.652	-23.6861	0	0	-0.060941
1243	0	-2.21951	0	0	-2.2367	0.196508	-7.11005	-0.134645	0.0325138	-0.0621043	-10.0684	3.02E-15	2.29691	0	0	0.00922725	6.90787	-21.5751	-1.05418	538.593	403.137	681.629	379.204	379.204	379.204	16.7048	-59.6633	8.52182	444.528	466.604	229.209	194.761	194.761	194.761	-60.3281	-0.987737	-17.8821	48.0141	-3.96877	2.27681	0.160534	0.193235	1.27423	54.9626	53.0595	-24.242	0	0	-0.0552773
1244	0	-1.85727	0	0	-1.8733	0.2068	-7.5006	-0.137582	0.0265033	-0.0654885	-9.07405	1.69E-15	-0.229293	0	0	0.0050587	6.76617	-21.7723	-1.42826	539.679	401.542	682.843	379.293	379.293	379.293	17.4963	-62.0021	9.26482	461.371	467.797	228.5	194.761	194.761	194.761	-62.7815	-1.15638	-18.8009	48.0302	-3.47295	2.40841	0.158981	0.189518	1.2558	58.0234	52.7974	-24.6783	0	0	-0.0475362
1245	0	-1.60285	0	0	-1.61822	0.217364	-7.90075	-0.141634	0.0207994	-0.067193	-8.32337	2.71E-15	-2.65675	0	0	0.0011718	6.61947	-21.9002	-1.84144	540.368	399.913	683.776	379.368	379.368	379.368	18.2158	-64.2824	9.98781	478.155	468.947	227.838	194.761	194.761	194.761	-65.1827	-1.33687	-19.6448	47.9952	-2.98214	2.57038	0.165726	0.186103	1.24196	56.4833	53.3584	-25.0658	0	0	-0.039993
1246	0	-1.46957	0	0	-1.48506	0.22744	-8.28169	-0.146946	0.0159906	-0.0676739	-7.90878	-2.37E-15	-4.79307	0	0	-0.00200244	6.46932	-21.9649	-2.28575	540.686	398.262	684.423	379.413	379.413	379.413	18.8348	-66.485	10.6688	494.867	470	227.218	194.761	194.761	194.761	-67.507	-1.52154	-20.382	47.9195	-2.51009	2.76131	0.180323	0.184595	1.23593	50.9741	55.1084	-25.3864	0	0	-0.0342683
1247	0	-1.46791	0	0	-1.48466	0.236257	-8.61445	-0.153605	0.0126046	-0.0674675	-7.89832	-3.38E-16	-6.46649	0	0	-0.00428542	6.31704	-21.9731	-2.75165	540.663	396.602	684.783	379.414	379.414	379.414	19.3302	-68.594	11.2851	511.505	470.911	226.642	194.761	194.761	194.761	-69.7322	-1.70351	-20.9856	47.8127	-2.06856	2.97722	0.202006	0.185832	1.23774	42.1652	58.1244	-25.5552	0	0	-0.0309221
1248	0	-1.6043	0	0	-1.62375	0.243089	-8.87187	-0.161369	0.010971	-0.0672397	-8.30785	-2.71E-15	-7.55301	0	0	-0.00583361	6.16346	-21.932	-3.22851	540.336	394.944	684.863	379.362	379.362	379.362	19.6857	-70.5977	11.8158	528.071	471.649	226.12	194.761	194.761	194.761	-71.8406	-1.87719	-21.4348	47.684	-1.66709	3.21195	0.230276	0.191121	1.24919	30.9881	62.3683	-25.4362	0	0	-0.0297823
1249	0	-1.88025	0	0	-1.90385	0.247301	-9.03042	-0.170012	0.0111545	-0.0677194	-9.13541	-4.74E-15	-7.99331	0	0	-0.00710298	6.0088	-21.8488	-3.70494	539.74	393.3	684.672	379.248	379.248	379.248	19.8931	-72.489	12.2433	544.566	472.194	225.676	194.761	194.761	194.761	-73.8199	-2.03874	-21.7173	47.5414	-1.31222	3.4574	0.262218	0.199998	1.27051	19.002	67.2398	-24.8402	0	0	-0.0297473
1250	0	-2.29146	0	0	-2.3205	0.248404	-9.07189	-0.179069	0.0130598	-0.0695124	-10.3379	2.71E-15	-7.78665	0	0	-0.0086955	5.85263	-21.7307	-4.16943	538.919	391.681	684.229	379.066	379.066	379.066	19.9525	-74.2659	12.5558	560.981	472.54	225.346	194.761	194.761	194.761	-75.6644	-2.18607	-21.8291	47.3914	-1.00744	3.7041	0.296247	0.21152	1.30086	7.36407	72.1662	-23.6495	0	0	-0.0298571
1251	0	-2.82756	0	0	-2.86272	0.246076	-8.9843	-0.188122	0.0163913	-0.0730219	-11.8606	-5.08E-15	-6.9945	0	0	-0.0111691	5.69404	-21.5845	-4.61072	537.911	390.096	683.554	378.815	378.815	378.815	19.871	-75.9318	12.748	577.298	472.692	225.174	194.761	194.761	194.761	-77.3756	-2.31862	-21.7748	47.2389	-0.753387	3.94199	0.329187	0.224608	1.33929	-2.53541	76.4923	-21.7889	0	0	-0.0292771
1252	0	-3.4717	0	0	-3.51272	0.240173	-8.76206	-0.196624	0.0206435	-0.0785396	-13.6165	-1.69E-16	-5.73532	0	0	-0.0148047	5.53179	-21.4166	-5.01855	536.76	388.555	682.672	378.497	378.497	378.497	19.6617	-77.4951	12.8215	593.485	472.661	225.212	194.761	194.761	194.761	-78.962	-2.43698	-21.5664	47.0875	-0.547857	4.16116	0.359799	0.237074	1.38288	-9.89571	79.4297	-19.2503	0	0	-0.0275921
1253	0	-4.20045	0	0	-4.24613	0.230719	-8.40552	-0.204089	0.0254577	-0.0861759	-15.5008	4.91E-15	-4.1383	0	0	-0.0194891	5.36462	-21.2329	-5.38392	535.506	387.065	681.61	378.115	378.115	378.115	19.3416	-78.9695	12.7845	609.494	472.464	225.513	194.761	194.761	194.761	-80.4388	-2.54238	-21.2212	46.9392	-0.386463	4.35244	0.384556	0.248255	1.43043	-13.378	80.728	-16.1512	0	0	-0.0246931
1254	0	-4.98476	0	0	-5.03288	0.217883	-7.9204	-0.20995	0.0302805	-0.0958172	-17.3707	1.02E-15	-2.36725	0	0	-0.0246384	5.19144	-21.0386	-5.69958	534.189	385.635	680.395	377.679	377.679	377.679	18.93	-80.3727	12.6504	625.265	472.12	226.129	194.761	194.761	194.761	-81.8264	-2.63621	-20.7609	46.7949	-0.263104	4.50807	0.403016	0.25664	1.47856	-12.7237	79.9247	-12.6067	0	0	-0.0207565
1255	0	-5.79065	0	0	-5.83835	0.201949	-7.31658	-0.213645	0.0347418	-0.107515	-19.0493	-5.08E-15	-0.572024	0	0	-0.0293285	5.01149	-20.8385	-5.9603	532.846	384.272	679.055	377.198	377.198	377.198	18.4466	-81.7257	12.4362	640.724	471.647	227.107	194.761	194.761	194.761	-83.1491	-2.71979	-20.2088	46.6548	-0.170468	4.62206	0.411727	0.261305	1.52553	-6.55715	76.8677	-8.79456	0	0	-0.0156755
1256	0	-6.58131	0	0	-6.62553	0.183284	-6.60724	-0.214412	0.0384946	-0.120877	-20.3104	-5.15E-15	1.10686	0	0	-0.0324896	4.82454	-20.6368	-6.16326	531.513	382.983	677.619	376.687	376.687	376.687	17.9108	-83.0507	12.1605	655.787	471.062	228.479	194.761	194.761	194.761	-84.4326	-2.79425	-19.5884	46.5184	-0.100823	4.69047	0.41189	0.261869	1.56894	4.85708	71.6	-4.87743	0	0	-0.00968879
1257	0	-7.31987	0	0	-7.35785	0.162307	-5.80761	-0.211457	0.041305	-0.135855	-20.9096	-1.11E-15	2.55482	0	0	-0.0332693	4.6309	-20.4373	-6.30781	530.221	381.776	676.111	376.161	376.161	376.161	17.3398	-84.3682	11.8414	670.36	470.376	230.265	194.761	194.761	194.761	-85.701	-2.86044	-18.9216	46.3855	-0.046583	4.71124	0.399686	0.257375	1.60597	22.9508	64.1029	-0.998602	0	0	-0.00240063
1258	0	-7.9729	0	0	-8.00273	0.13947	-4.93445	-0.204103	0.043036	-0.152156	-20.6253	6.58E-15	3.69227	0	0	-0.0313703	4.43161	-20.2435	-6.39604	529	380.655	674.555	375.636	375.636	375.636	16.7488	-85.6945	11.4947	684.34	469.597	232.455	194.761	194.761	194.761	-86.9733	-2.91906	-18.2275	46.2557	-0.00103044	4.68474	0.377089	0.248133	1.63523	47.353	54.6371	2.74061	0	0	0.00611856
1259	0	-8.51376	0	0	-8.53477	0.115231	-4.00521	-0.192027	0.0438163	-0.169322	-19.3117	6.13E-16	4.49629	0	0	-0.0272472	4.22831	-20.0584	-6.43225	527.873	379.629	672.973	375.131	375.131	375.131	16.1501	-87.0378	11.1323	697.62	468.725	235.014	194.761	194.761	194.761	-88.2599	-2.97074	-17.5213	46.1294	0.0414042	4.61318	0.343348	0.234463	1.65536	78.1476	43.7184	6.2523	0	0	0.0158703
1260	0	-8.92596	0	0	-8.93862	0.0900533	-3.03774	-0.175469	0.0438871	-0.186899	-16.9448	4.54E-15	4.98696	0	0	-0.0219625	4.02323	-19.8846	-6.42304	526.861	378.7	671.383	374.661	374.661	374.661	15.5529	-88.3963	10.7613	710.088	467.758	237.871	194.761	194.761	194.761	-89.5605	-3.01605	-16.8139	46.0071	0.0847206	4.5009	0.301031	0.217027	1.66551	114.326	31.8884	9.49865	0	0	0.026428
1261	0	-9.20421	0	0	-9.21015	0.0644051	-2.05041	-0.155346	0.0436461	-0.204171	-13.6435	-4.91E-15	5.22831	0	0	-0.0168211	3.81902	-19.7245	-6.37678	525.981	377.873	669.801	374.241	374.241	374.241	14.9639	-89.7567	10.3848	721.633	466.689	240.921	194.761	194.761	194.761	-90.8629	-3.05554	-16.1124	45.8897	0.131047	4.35427	0.252224	0.198057	1.6656	154.354	20.1291	12.4495	0	0	0.0370108
1262	0	-9.35449	0	0	-9.35615	0.038765	-1.06217	-0.133013	0.0434604	-0.220333	-9.64077	-4.36E-15	5.30102	0	0	-0.012872	3.61848	-19.5798	-6.30329	525.244	377.15	668.24	373.883	373.883	373.883	14.3877	-91.0958	10.0021	732.149	465.513	244.033	194.761	194.761	194.761	-92.1441	-3.08966	-15.4207	45.7782	0.180927	4.18156	0.200493	0.180236	1.65818	196.078	9.35635	15.0975	0	0	0.0465783
1263	0	-9.3927	0	0	-9.39273	0.0136294	-0.0927611	-0.110126	0.0435902	-0.234276	-5.25197	-3.17E-15	5.28578	0	0	-0.0105923	3.42411	-19.4516	-6.21332	524.657	376.53	666.712	373.593	373.593	373.593	13.8271	-92.3817	9.61093	741.542	464.228	247.053	194.761	194.761	194.761	-93.3727	-3.11859	-14.741	45.6736	0.234181	3.99276	0.149855	0.165774	1.64368	236.527	0.487843	17.4115	0	0	0.0539173
1264	0	-9.34222	0	0	-9.34322	-0.0104995	0.837883	-0.0882391	0.0441014	-0.245228	-0.812992	-5.08E-16	5.24641	0	0	-0.0098095	3.23778	-19.3401	-6.1183	524.219	376.012	665.227	373.372	373.372	373.372	13.284	-93.5777	9.20848	749.734	462.836	249.819	194.761	194.761	194.761	-94.5118	-3.14203	-14.0744	45.5769	0.290508	3.79937	0.103107	0.156712	1.62639	273.366	-5.93728	19.3777	0	0	0.0582349
1265	0	-9.23155	0	0	-9.23568	-0.0331204	1.70997	-0.0688475	0.0448562	-0.252142	3.3382	9.30E-16	5.22415	0	0	-0.00986743	3.0605	-19.2446	-6.02984	523.929	375.591	663.796	373.212	373.212	373.212	12.7591	-94.6451	8.79283	756.669	461.345	252.171	194.761	194.761	194.761	-95.5228	-3.15901	-13.4219	45.4887	0.350632	3.61395	0.0645648	0.15275	1.60829	303.405	-9.71596	20.9395	0	0	0.0589406
1266	0	-9.09184	0	0	-9.10062	-0.0537618	2.50506	-0.0531319	0.0457084	-0.254339	6.90319	8.46E-17	5.2543	0	0	-0.00994096	2.89237	-19.1634	-5.95949	523.774	375.263	662.426	373.102	373.102	373.102	12.2522	-95.5466	8.36399	762.313	459.77	253.964	194.761	194.761	194.761	-96.3681	-3.16784	-12.7847	45.4092	0.416394	3.44957	0.0353785	0.153606	1.59238	324.731	-10.6899	22.0566	0	0	0.0561392
1267	0	-8.95465	0	0	-8.96879	-0.0719973	3.20669	-0.0420414	0.0465026	-0.251511	9.62712	0	5.36308	0	0	-0.00931687	2.73281	-19.0935	-5.91834	523.739	375.02	661.126	373.023	373.023	373.023	11.7624	-96.2488	7.92415	766.66	458.132	255.078	194.761	194.761	194.761	-97.0148	-3.16621	-12.165	45.3382	0.490701	3.31891	0.0168277	0.156926	1.5822	335.828	-9.08054	22.6992	0	0	0.0503759
1268	0	-8.84944	0	0	-8.86913	-0.0874559	3.80073	-0.0362343	0.0471216	-0.24339	11.3138	-1.18E-15	5.56984	0	0	-0.0076139	2.58104	-19.0312	-5.91697	523.802	374.856	659.902	372.955	372.955	372.955	11.2889	-96.7256	7.47781	769.726	456.456	255.427	194.761	194.761	194.761	-97.4367	-3.15173	-11.5657	45.2751	0.576398	3.23314	0.00779617	0.160109	1.58012	335.873	-5.09396	22.8402	0	0	0.0425345
1269	0	-8.80232	0	0	-8.82706	-0.0998317	4.27572	-0.036017	0.0475626	-0.230334	11.8355	3.38E-16	5.8893	0	0	-0.00489124	2.43674	-18.9715	-5.96551	523.935	374.763	658.759	372.881	372.881	372.881	10.8312	-96.9589	7.03162	771.552	454.767	254.962	194.761	194.761	194.761	-97.6162	-3.1223	-10.9907	45.2184	0.674358	3.20036	0.00638691	0.16071	1.58939	325.187	0.97721	22.4878	0	0	0.033731
1270	0	-8.83395	0	0	-8.863	-0.108869	4.62219	-0.0415281	0.0479094	-0.212876	11.1196	1.02E-15	6.32457	0	0	-0.00161688	2.30059	-18.9093	-6.07384	524.104	374.739	657.699	372.786	372.786	372.786	10.3905	-96.9412	6.59396	772.196	453.097	253.678	194.761	194.761	194.761	-97.5465	-3.0768	-10.4455	45.1666	0.781544	3.22388	0.00923602	0.156793	1.61088	304.776	8.9319	21.6525	0	0	0.0251206
1271	0	-8.95883	0	0	-8.99106	-0.114364	4.83272	-0.0525666	0.0482017	-0.191884	9.16737	1.52E-15	6.85268	0	0	0.00146401	2.17493	-18.839	-6.2517	524.27	374.779	656.721	372.667	372.667	372.667	9.96982	-96.6756	6.17416	771.735	451.475	251.614	194.761	194.761	194.761	-97.2313	-3.0156	-9.9364	45.1179	0.888882	3.30089	0.0153827	0.147829	1.6461	275.829	18.345	20.352	0	0	0.0180593
1272	0	-9.18388	0	0	-9.21789	-0.116165	4.90167	-0.0688007	0.0485413	-0.168475	6.03761	3.38E-16	7.43556	0	0	0.0035187	2.06375	-18.7557	-6.50857	524.391	374.884	655.82	372.53	372.53	372.53	9.57461	-96.1761	5.78156	770.259	449.933	248.849	194.761	194.761	194.761	-96.6857	-2.94093	-9.47085	45.0709	0.980761	3.42159	0.0254285	0.135375	1.69228	239.929	28.9175	18.6138	0	0	0.0139876
1273	0	-9.5074	0	0	-9.54154	-0.114179	4.82562	-0.0894205	0.0488414	-0.143738	1.88774	5.08E-16	8.0009	0	0	0.0038921	1.97228	-18.6546	-6.85233	524.425	375.057	654.991	372.395	372.395	372.395	9.21264	-95.4678	5.42444	767.866	448.502	245.499	194.761	194.761	194.761	-95.9358	-2.85706	-9.05649	45.0238	1.03649	3.57029	0.0451096	0.123302	1.74609	197.941	39.9081	16.4603	0	0	0.0140794
1274	0	-9.91843	0	0	-9.95087	-0.108414	4.60475	-0.11329	0.0489765	-0.118858	-3.03636	-6.77E-16	8.46434	0	0	0.00233199	1.90579	-18.5319	-7.2873	524.335	375.303	654.228	372.283	372.283	372.283	8.89316	-94.5859	5.10915	764.665	447.209	241.712	194.761	194.761	194.761	-95.0175	-2.76997	-8.70051	44.9742	1.03563	3.72865	0.0831293	0.120419	1.79933	150.859	50.8712	13.938	0	0	0.0180843
1275	0	-10.3967	0	0	-10.4256	-0.0990316	4.24503	-0.138605	0.0486705	-0.0947121	-8.3675	2.11E-15	8.73011	0	0	-0.000840338	1.86725	-18.3838	-7.81087	524.092	375.628	653.53	372.212	372.212	372.212	8.62533	-93.5736	4.83928	760.771	446.078	237.655	194.761	194.761	194.761	-93.9749	-2.68662	-8.40849	44.9176	0.96731	3.88176	0.15496	0.13815	1.84218	98.2103	61.0567	11.1013	0	0	0.0224337
1276	0	-10.9136	0	0	-10.9375	-0.0864301	3.76133	-0.16321	0.0476085	-0.0720792	-13.6633	1.69E-15	8.71367	0	0	-0.00478661	1.85411	-18.2057	-8.40916	523.683	376.038	652.905	372.179	372.179	372.179	8.41614	-92.4797	4.61576	756.302	445.126	233.505	194.761	194.761	194.761	-92.8568	-2.61343	-8.18329	44.845	0.842724	4.02545	0.275122	0.193243	1.86249	39.7953	70.4924	8.04676	0	0	0.0188811
1277	0	-11.4351	0	0	-11.453	-0.0713153	3.18046	-0.184744	0.0454587	-0.0513585	-18.4527	1.73E-15	8.35537	0	0	-0.00840751	1.85424	-17.9914	-9.05272	523.117	376.533	652.377	372.142	372.142	372.142	8.26802	-91.354	4.43728	751.382	444.362	229.429	194.761	194.761	194.761	-91.7133	-2.55456	-8.0241	44.7418	0.708617	4.17333	0.455852	0.301565	1.85111	-25.2556	80.1176	4.88354	0	0	-0.00630961
1278	0	-11.9254	0	0	-11.9373	-0.0547589	2.54345	-0.201226	0.0421891	-0.0328507	-22.3371	2.92E-15	7.65978	0	0	-0.0107083	1.84222	-17.7318	-9.6938	522.428	377.109	651.986	372.003	372.003	372.003	8.17692	-90.2431	4.30137	746.133	443.784	225.574	194.761	194.761	194.761	-90.59	-2.51003	-7.92578	44.5867	0.656622	4.36071	0.695083	0.469387	1.80456	-96.1831	91.9933	1.76601	0	0	-0.07251
1279	0	-12.3514	0	0	-12.3583	-0.038172	1.90463	-0.211555	0.0379389	-0.0167027	-25.0776	-3.84E-15	6.68225	0	0	-0.011115	1.77832	-17.414	-10.2672	521.672	377.752	651.797	371.605	371.605	371.605	8.13196	-89.1855	4.20585	740.676	443.378	222.05	194.761	194.761	194.761	-89.5243	-2.47489	-7.87932	44.3516	0.823707	4.6451	0.968818	0.675492	1.73238	-170.046	107.871	-1.17339	0	0	-0.20512
1280	0	-12.6869	0	0	-12.6903	-0.0231982	1.32752	-0.215822	0.0332369	-0.00347849	-26.6457	-2.92E-15	5.54163	0	0	-0.00952897	1.61346	-17.0229	-10.6962	520.923	378.441	651.882	370.762	370.762	370.762	8.1167	-88.209	4.14966	735.121	443.125	218.922	194.761	194.761	194.761	-88.5424	-2.4395	-7.87301	44.0018	1.379	5.10442	1.22114	0.856325	1.65867	-238.454	126.287	-3.80162	0	0	-0.425166
1281	0	-12.9143	0	0	-12.9158	-0.0114826	0.875796	-0.214954	0.0286209	0.00573022	-27.1834	9.30E-16	4.36875	0	0	-0.00626223	1.30309	-16.5446	-10.9046	520.259	379.154	652.307	369.317	369.317	369.317	8.11229	-87.3304	4.13273	729.561	442.999	216.218	194.761	194.761	194.761	-87.6594	-2.39187	-7.89415	43.4947	2.49356	5.83443	1.36802	0.906767	1.61692	-287.255	138.62	-5.99715	0	0	-0.706817
1282	0	-13.0252	0	0	-13.0259	-0.00434302	0.600452	-0.209994	0.0245807	0.0093751	-26.9041	-5.08E-16	3.28567	0	0	-0.00190587	0.82957	-15.973	-10.8353	519.745	379.876	653.093	367.241	367.241	367.241	8.10139	-86.5576	4.15466	724.068	442.976	213.931	194.761	194.761	194.761	-86.8813	-2.32107	-7.93069	42.7775	4.28932	6.94087	1.31556	0.719592	1.62905	-298.573	129.475	-7.56539	0	0	-0.910751
1283	0	-13.0205	0	0	-13.021	-0.00236558	0.524186	-0.201913	0.0212349	0.005579	-26.0306	5.57E-15	2.36546	0	0	0.00273697	0.224977	-15.3171	-10.4732	519.408	380.608	654.189	364.706	364.706	364.706	8.07209	-85.8912	4.21195	718.678	443.032	212.035	194.761	194.761	194.761	-86.2078	-2.22153	-7.97233	41.7922	6.76407	8.50923	0.994469	0.280495	1.69487	-255.451	89.4782	-8.13917	0	0	-0.822929
1284	0	-12.9113	0	0	-12.912	-0.00497261	0.624734	-0.192006	0.0184452	-0.00717517	-24.7896	6.12E-15	1.63585	0	0	0.00680452	-0.423893	-14.6036	-9.87239	519.198	381.371	655.457	362.082	362.082	362.082	8.02114	-85.3268	4.29527	713.388	443.148	210.485	194.761	194.761	194.761	-85.6344	-2.09711	-8.01094	40.5052	9.70352	10.5225	0.386462	-0.231753	1.82304	-146.886	36.0846	-7.21956	0	0	-0.420458
1285	0	-12.7191	0	0	-12.7204	-0.0100814	0.821759	-0.18154	0.0158322	-0.0291785	-23.3532	3.39E-15	1.07563	0	0	0.00961214	-1.00809	-13.8736	-9.17779	518.956	382.202	656.712	359.839	359.839	359.839	7.95537	-84.8577	4.3874	708.147	443.305	209.239	194.761	194.761	194.761	-85.1553	-1.96326	-8.04064	38.9847	12.6336	12.7255	-0.484049	-0.515704	2.07051	30.8489	9.11056	-4.39985	0	0	0.0178162
1286	0	-12.4751	0	0	-12.4769	-0.0140593	0.975157	-0.17167	0.0133405	-0.0539273	-21.837	2.31E-15	0.671043	0	0	0.0108949	-1.45336	-13.1762	-8.62957	518.389	383.143	657.801	358.442	358.442	358.442	7.89034	-84.4765	4.46469	702.859	443.483	208.255	194.761	194.761	194.761	-84.7649	-1.84531	-8.05777	37.486	14.9133	14.5532	-1.39472	-0.486701	2.39779	230.699	22.2284	-0.519077	0	0	0.288107
1287	0	-12.2133	0	0	-12.2149	-0.0129381	0.931923	-0.163377	0.011493	-0.0647382	-20.3315	4.12E-15	0.447735	0	0	0.0109213	-1.74465	-12.5553	-8.48606	517.17	384.231	658.647	358.244	358.244	358.244	7.84238	-84.175	4.50601	697.417	443.661	207.497	194.761	194.761	194.761	-84.4567	-1.76742	-8.06099	36.3783	16.0122	15.3508	-1.77821	-0.424635	2.49219	319.473	39.3867	1.46783	0	0	0.372941
1288	0	-11.9569	0	0	-11.9577	-0.0049446	0.623654	-0.156878	0.0103866	-0.0561903	-18.8874	5.17E-15	0.386788	0	0	0.0103377	-1.88933	-12.0303	-8.86197	515.147	385.481	659.228	359.321	359.321	359.321	7.81556	-83.9419	4.50557	691.772	443.828	206.925	194.761	194.761	194.761	-84.2201	-1.73551	-8.05035	35.8689	15.7588	14.8039	-1.47437	-0.565727	2.21415	258.237	24.1575	0.470967	0	0	0.291921
1289	0	-11.7105	0	0	-11.7106	0.00844589	0.107179	-0.151936	0.00954494	-0.0329626	-17.556	3.94E-15	0.420003	0	0	0.00971738	-1.87881	-11.5884	-9.65982	512.433	386.882	659.534	361.444	361.444	361.444	7.79874	-83.7637	4.47605	685.959	443.983	206.491	194.761	194.761	194.761	-84.04	-1.73324	-8.02679	35.8409	14.3378	13.1203	-0.652509	-0.678404	1.7226	82.6971	4.072	-2.64309	0	0	0.0732079
1290	0	-11.4646	0	0	-11.465	0.02349	-0.473093	-0.147951	0.00823598	-0.0120542	-16.3784	-7.82E-16	0.457757	0	0	0.00925726	-1.7201	-11.1929	-10.6327	509.331	388.396	659.592	364.155	364.155	364.154	7.77277	-83.6258	4.44137	680.076	444.132	206.143	194.761	194.761	194.761	-83.9	-1.73165	-7.99254	35.9494	12.2588	10.9271	0.100574	-0.472406	1.37775	-71.1297	13.6396	-4.89163	0	0	-0.0315435
1291	0	-11.2088	0	0	-11.2104	0.0367254	-0.983523	-0.144753	0.00655403	0.000870754	-15.4184	-7.69E-16	0.488543	0	0	0.00898695	-1.47376	-10.8031	-11.5473	506.121	389.973	659.494	366.98	366.98	366.98	7.72335	-83.5159	4.42279	674.216	444.28	205.838	194.761	194.761	194.761	-83.7858	-1.70651	-7.95125	35.9091	10.1203	8.84347	0.590428	-0.0105663	1.23424	-162.405	45.8608	-5.58519	0	0	-0.024792
1292	0	-10.9383	0	0	-10.9413	0.0461086	-1.3453	-0.142282	0.00480014	0.00654415	-14.704	-8.86E-16	0.517303	0	0	0.00883872	-1.23695	-10.3857	-12.2595	502.969	391.571	659.368	369.547	369.547	369.547	7.64494	-83.4249	4.43303	668.436	444.429	205.543	194.761	194.761	194.761	-83.6876	-1.64515	-7.90715	35.6214	8.35881	7.19891	0.825131	0.405602	1.19173	-200.77	66.4335	-5.26439	0	0	-0.0756022
1293	0	-10.6534	0	0	-10.6572	0.0508984	-1.52994	-0.140525	0.00326014	0.00699022	-14.2224	5.65E-16	0.548583	0	0	0.00873224	-1.09131	-9.92022	-12.708	499.949	393.157	659.311	371.619	371.619	371.619	7.53908	-83.3463	4.47659	662.761	444.578	205.24	194.761	194.761	194.761	-83.599	-1.54498	-7.86414	35.1138	7.16428	6.05817	0.836791	0.579607	1.18909	-199.365	59.843	-4.50338	0	0	-0.179643
1294	0	-10.3576	0	0	-10.3615	0.0513002	-1.54543	-0.139409	0.00205819	0.00420325	-13.9288	1.01E-15	0.578603	0	0	0.00860777	-1.06975	-9.40294	-12.8943	497.065	394.715	659.356	373.128	373.128	373.128	7.41132	-83.276	4.55218	657.194	444.725	204.917	194.761	194.761	194.761	-83.5166	-1.40999	-7.82531	34.4542	6.52443	5.35087	0.690007	0.513661	1.20266	-172.541	35.711	-3.65018	0	0	-0.233647
1295	0	-10.0565	0	0	-10.0596	0.0480967	-1.42194	-0.138891	0.00119957	-0.000105061	-13.7783	-1.30E-15	0.602368	0	0	0.00844271	-1.15896	-8.84478	-12.8592	494.284	396.242	659.474	374.137	374.137	374.137	7.26887	-83.2114	4.65544	651.722	444.866	204.571	194.761	194.761	194.761	-83.4383	-1.24746	-7.79294	33.7086	6.31083	4.96335	0.467322	0.30935	1.22297	-134.748	9.42612	-2.86716	0	0	-0.210354
1296	0	-9.75539	0	0	-9.75755	0.0423154	-1.19906	-0.138821	0.000634977	-0.00449232	-13.7251	-2.61E-15	0.61621	0	0	0.00823938	-1.31996	-8.26512	-12.6621	491.557	397.743	659.608	374.779	374.779	374.779	7.11894	-83.151	4.78082	646.324	445	204.202	194.761	194.761	194.761	-83.3632	-1.06545	-7.76856	32.9314	6.35285	4.77737	0.245742	0.0754352	1.24232	-98.8388	-9.92837	-2.22243	0	0	-0.152643
1297	0	-9.45894	0	0	-9.46017	0.034972	-0.915909	-0.139129	0.000270848	-0.00813431	-13.7414	-3.61E-15	0.613005	0	0	0.00802673	-1.50934	-7.68471	-12.3621	488.835	399.224	659.699	375.186	375.186	375.186	6.96784	-83.0936	4.92292	640.982	445.125	203.815	194.761	194.761	194.761	-83.2911	-0.871472	-7.75325	32.1666	6.48937	4.68358	0.0725026	-0.118031	1.25901	-72.251	-20.6505	-1.74611	0	0	-0.102593
1298	0	-9.16993	0	0	-9.17047	0.0269003	-0.604625	-0.139715	7.08E-05	-0.0106622	-13.8052	-2.14E-15	0.591571	0	0	0.00783766	-1.69248	-7.12102	-12.0079	486.081	400.684	659.705	375.454	375.454	375.454	6.82055	-83.0389	5.07689	635.678	445.241	203.414	194.761	194.761	194.761	-83.2218	-0.671839	-7.74745	31.4501	6.59914	4.59092	-0.0338262	-0.244547	1.27571	-57.5744	-25.1732	-1.43521	0	0	-0.075403
1299	0	-8.88915	0	0	-8.88928	0.0186837	-0.287711	-0.140467	2.06E-05	-0.0121345	-13.8994	3.57E-15	0.552167	0	0	0.00770277	-1.84842	-6.58619	-11.6325	483.279	402.12	659.606	375.633	375.633	375.633	6.68071	-82.9867	5.23863	630.403	445.35	203.004	194.761	194.761	194.761	-83.1555	-0.471576	-7.75118	30.8094	6.6125	4.43432	-0.0776357	-0.30597	1.29574	-53.3901	-26.4543	-1.26539	0	0	-0.0665705
1300	0	-8.61547	0	0	-8.61547	0.0106599	0.0217818	-0.141316	4.37E-05	-0.013024	-14.0137	4.49E-15	0.48953	0	0	0.00765179	-1.96898	-6.08714	-11.2537	480.427	403.524	659.405	375.739	375.739	375.739	6.55074	-82.937	5.40449	625.149	445.451	202.591	194.761	194.761	194.761	-83.0926	-0.274664	-7.76388	30.2624	6.50859	4.17867	-0.0777072	-0.318559	1.32073	-55.4382	-26.9827	-1.18372	0	0	-0.0649992
1301	0	-8.34635	0	0	-8.34649	0.00298754	0.317716	-0.142177	0.000164751	-0.0136086	-14.1367	3.00E-15	0.410609	0	0	0.00769576	-2.05533	-5.62648	-10.8787	477.537	404.883	659.115	375.762	375.762	375.762	6.43211	-82.8903	5.57095	619.915	445.549	202.181	194.761	194.761	194.761	-83.0334	-0.0844075	-7.7845	29.8182	6.30275	3.81718	-0.051416	-0.299168	1.35294	-60.2862	-27.6294	-1.14952	0	0	-0.0632528
1302	0	-8.07859	0	0	-8.07903	-0.00428438	0.598191	-0.143003	0.00025894	-0.0142897	-14.2593	3.13E-15	0.309291	0	0	0.00784367	-2.11429	-5.20384	-10.509	474.627	406.186	658.761	375.688	375.688	375.688	6.32569	-82.8469	5.73468	614.698	445.643	201.778	194.761	194.761	194.761	-82.9786	0.0962863	-7.81155	29.4786	6.03133	3.36364	-0.015665	-0.264315	1.39177	-64.4956	-28.9052	-1.12971	0	0	-0.0573768
1303	0	-7.80869	0	0	-7.80959	-0.0111496	0.862955	-0.143751	0.000285158	-0.0152295	-14.3709	3.00E-15	0.190254	0	0	0.00808472	-2.15515	-4.8168	-10.1443	471.714	407.424	658.369	375.503	375.503	375.503	6.23188	-82.8076	5.8921	609.497	445.736	201.389	194.761	194.761	194.761	-82.929	0.264743	-7.84325	29.2393	5.73689	2.84319	0.019837	-0.226878	1.43479	-66.3794	-30.813	-1.10817	0	0	-0.0475344
1304	0	-7.53354	0	0	-7.53496	-0.0176053	1.11189	-0.144363	0.000189066	-0.0163373	-14.4579	-1.04E-16	0.0588394	0	0	0.00839521	-2.18719	-4.4617	-9.78548	468.814	408.587	657.964	375.199	375.199	375.199	6.1507	-82.7732	6.03983	604.31	445.828	201.017	194.761	194.761	194.761	-82.8853	0.418504	-7.87752	29.0918	5.45699	2.28436	0.0513996	-0.196154	1.48028	-65.7399	-33.2016	-1.08715	0	0	-0.0358821
1305	0	-7.25062	0	0	-7.25261	-0.023638	1.34448	-0.144823	8.38E-06	-0.0175947	-14.5118	-1.97E-15	-0.0699476	0	0	0.00874019	-2.21802	-4.134	-9.43532	465.939	409.668	657.568	374.783	374.783	374.782	6.08189	-82.7441	6.17461	599.132	445.92	200.668	194.761	194.761	194.761	-82.848	0.555465	-7.91229	29.0223	5.21725	1.71376	0.0783086	-0.17734	1.52573	-62.8861	-35.8681	-1.0589	0	0	-0.0247791
1306	0	-6.95827	0	0	-6.96086	-0.0292201	1.55965	-0.145093	-0.000233323	-0.0187996	-14.5236	-9.99E-16	-0.183606	0	0	0.00908039	-2.2526	-3.82866	-9.09797	463.093	410.663	657.197	374.268	374.268	374.268	6.02502	-82.7205	6.29372	593.959	446.01	200.345	194.761	194.761	194.761	-82.8176	0.67399	-7.94563	29.0121	5.02866	1.15389	0.100411	-0.173511	1.56776	-58.4332	-38.8981	-1.02176	0	0	-0.0162649
1307	0	-6.65588	0	0	-6.65902	-0.0343138	1.75596	-0.145192	-0.000467683	-0.0199019	-14.494	-4.19E-15	-0.26777	0	0	0.00938009	-2.29284	-3.54028	-8.77864	460.279	411.568	656.861	373.681	373.682	373.682	5.97953	-82.7024	6.3952	588.786	446.096	200.05	194.761	194.761	194.761	-82.7937	0.77303	-7.976	29.0377	4.8876	0.623209	0.118436	-0.181928	1.60636	-53.0774	-42.0294	-0.966833	0	0	-0.0113292
1308	0	-6.34372	0	0	-6.34735	-0.0388717	1.93158	-0.145086	-0.000671067	-0.0209353	-14.4226	-3.37E-15	-0.316547	0	0	0.00960865	-2.33802	-3.26342	-8.48292	457.497	412.381	656.565	373.057	373.058	373.058	5.94495	-82.6889	6.47789	583.609	446.178	199.783	194.761	194.761	194.761	-82.7758	0.852144	-8.00242	29.0726	4.77968	0.136708	0.127025	-0.196402	1.63976	-46.0656	-44.8428	-0.881693	0	0	-0.0100652
1309	0	-6.02303	0	0	-6.02705	-0.0428266	2.08395	-0.144841	-0.000845364	-0.0219212	-14.3217	-4.44E-15	-0.330637	0	0	0.00975145	-2.38591	-2.99299	-8.2174	454.741	413.104	656.309	372.434	372.434	372.434	5.92081	-82.6792	6.54158	578.423	446.255	199.545	194.761	194.761	194.761	-82.7627	0.91152	-8.02446	29.0907	4.68594	-0.293027	0.124239	-0.208754	1.66906	-37.3935	-46.7471	-0.763895	0	0	-0.0115374
1310	0	-5.69589	0	0	-5.70013	-0.0460904	2.20966	-0.144463	-0.000924446	-0.022828	-14.1999	-3.33E-15	-0.306825	0	0	0.00980055	-2.43432	-2.72466	-7.98978	452.003	413.738	656.09	371.848	371.848	371.848	5.90668	-82.6719	6.58684	573.223	446.325	199.332	194.761	194.761	194.761	-82.7532	0.951913	-8.04221	29.0708	4.59021	-0.655409	0.109599	-0.213626	1.69335	-27.1801	-47.3045	-0.612585	0	0	-0.0139349
1311	0	-5.36484	0	0	-5.3692	-0.0485602	2.30478	-0.144011	-0.000932717	-0.0235142	-14.0715	2.57E-15	-0.253728	0	0	0.00976685	-2.48195	-2.45495	-7.80821	449.269	414.288	655.906	371.335	371.335	371.335	5.90219	-82.6655	6.61509	568.003	446.388	199.144	194.761	194.761	194.761	-82.7458	0.974619	-8.05626	28.9981	4.48327	-0.941472	0.0914484	-0.212219	1.71077	-17.6261	-46.9017	-0.450241	0	0	-0.0157083
1312	0	-5.0326	0	0	-5.0369	-0.05016	2.36638	-0.143511	-0.000803272	-0.0238152	-13.9469	4.94E-16	-0.171831	0	0	0.00966693	-2.52841	-2.18117	-7.67891	446.527	414.757	655.753	370.92	370.92	370.92	5.90687	-82.6588	6.62834	562.76	446.444	198.976	194.761	194.761	194.761	-82.7389	0.981387	-8.06755	28.8634	4.36208	-1.14404	0.0751126	-0.207156	1.71925	-10.0281	-45.799	-0.290637	0	0	-0.0162304
1313	0	-4.70151	0	0	-4.70562	-0.050868	2.39365	-0.143004	-0.000595365	-0.0238154	-13.8357	-3.09E-16	-0.0748275	0	0	0.00952414	-2.57358	-1.90121	-7.60449	443.767	415.153	655.628	370.624	370.624	370.624	5.92026	-82.6504	6.62906	557.49	446.495	198.826	194.761	194.761	194.761	-82.7313	0.974334	-8.07725	28.6614	4.22693	-1.25811	0.0597572	-0.200816	1.71931	-4.23915	-44.4314	-0.140346	0	0	-0.0154884
1314	0	-4.37352	0	0	-4.37732	-0.0507137	2.3877	-0.142494	-0.000291937	-0.0236752	-13.7423	1.84E-16	0.0309743	0	0	0.00935613	-2.61738	-1.61376	-7.58429	440.981	415.481	655.524	370.458	370.458	370.458	5.9418	-82.6396	6.62003	552.194	446.54	198.69	194.761	194.761	194.761	-82.7219	0.955762	-8.0867	28.3907	4.08029	-1.28193	0.0399969	-0.193112	1.71194	1.16472	-42.7493	0.00417124	0	0	-0.0129183
1315	0	-4.05018	0	0	-4.05361	-0.0497553	2.3508	-0.142024	4.41E-05	-0.023541	-13.6721	4.34E-16	0.133024	0	0	0.00917835	-2.6597	-1.31854	-7.61593	438.162	415.749	655.437	370.427	370.427	370.427	5.97093	-82.6256	6.60403	546.87	446.582	198.564	194.761	194.761	194.761	-82.71	0.927985	-8.09718	28.0556	3.92716	-1.21779	0.0139574	-0.182507	1.69878	6.79968	-40.7299	0.140928	0	0	-0.00810934
1316	0	-3.7327	0	0	-3.73568	-0.0480662	2.28576	-0.141587	0.000387533	-0.0233554	-13.6234	3.61E-15	0.223856	0	0	0.00899875	-2.70082	-1.01639	-7.69625	435.303	415.965	655.36	370.529	370.529	370.529	6.007	-82.6082	6.58375	541.519	446.622	198.446	194.761	194.761	194.761	-82.6953	0.893241	-8.10986	27.6661	3.77565	-1.07238	-0.0147507	-0.168132	1.68091	12.1507	-38.3004	0.258641	0	0	-0.00162352
1317	0	-3.42179	0	0	-3.4243	-0.0457404	2.19618	-0.141201	0.000698168	-0.0229146	-13.5954	1.06E-16	0.297519	0	0	0.00882638	-2.74162	-0.70898	-7.82086	432.398	416.137	655.289	370.754	370.754	370.754	6.04926	-82.5875	6.56144	536.141	446.662	198.332	194.761	194.761	194.761	-82.6776	0.85359	-8.12564	27.2365	3.63614	-0.856321	-0.0381485	-0.150487	1.65891	15.5556	-35.6187	0.341056	0	0	0.00439217
1318	0	-3.11752	0	0	-3.1196	-0.042919	2.08751	-0.140843	0.000997732	-0.0221326	-13.5821	-2.88E-15	0.356022	0	0	0.00866871	-2.78352	-0.398213	-7.98257	429.447	416.273	655.219	371.085	371.085	371.085	6.0969	-82.5638	6.53918	530.737	446.703	198.221	194.761	194.761	194.761	-82.6573	0.810886	-8.14517	26.7819	3.51871	-0.58259	-0.0462645	-0.129824	1.63419	15.1829	-32.6386	0.381705	0	0	0.00727182
1319	0	-2.8193	0	0	-2.82096	-0.0398033	1.96748	-0.140519	0.00124625	-0.0210793	-13.5796	-1.95E-15	0.396774	0	0	0.00853327	-2.82854	-0.085577	-8.1697	426.454	416.379	655.148	371.502	371.502	371.502	6.14915	-82.5375	6.51841	525.312	446.747	198.111	194.761	194.761	194.761	-82.6347	0.766609	-8.16884	26.3149	3.43101	-0.265529	-0.0437312	-0.108179	1.6083	12.2453	-29.5599	0.388031	0	0	0.00735688
1320	0	-2.52583	0	0	-2.52717	-0.036627	1.8451	-0.140208	0.00146021	-0.0200502	-13.5818	8.56E-16	0.423014	0	0	0.00842567	-2.8789	0.227791	-8.3679	423.427	416.461	655.072	371.979	371.979	371.979	6.20539	-82.5094	6.50027	519.869	446.793	197.999	194.761	194.761	194.761	-82.6104	0.721854	-8.19686	25.8455	3.37744	0.0794866	-0.0378318	-0.0891773	1.58245	8.7956	-26.7753	0.3837	0	0	0.0063461
1321	0	-2.23575	0	0	-2.23676	-0.0336117	1.72891	-0.139938	0.0015896	-0.0191233	-13.5872	-4.21E-15	0.430663	0	0	0.00834926	-2.93643	0.54087	-8.56273	420.379	416.523	654.992	372.492	372.492	372.491	6.26515	-82.4799	6.48535	514.415	446.845	197.883	194.761	194.761	194.761	-82.585	0.677283	-8.22931	25.3817	3.35857	0.435756	-0.0307387	-0.0770937	1.55893	5.33716	-24.7108	0.371109	0	0	0.00475178
1322	0	-1.94741	0	0	-1.94819	-0.0309422	1.62603	-0.139704	0.00164247	-0.0183954	-13.5925	1.27E-15	0.421243	0	0	0.00830509	-3.00197	0.852592	-8.74114	417.321	416.567	654.902	373.017	373.017	373.017	6.32819	-82.4497	6.4739	508.953	446.901	197.762	194.761	194.761	194.761	-82.5589	0.63317	-8.26614	24.9298	3.37022	0.785214	-0.0257678	-0.0739051	1.53706	2.8438	-23.3917	0.358492	0	0	0.00361438
1323	0	-1.65939	0	0	-1.66	-0.0287497	1.54152	-0.139523	0.00162503	-0.0179165	-13.5971	3.63E-15	0.396454	0	0	0.0082943	-3.075	1.16195	-8.89268	414.263	416.596	654.801	373.537	373.537	373.537	6.39433	-82.4193	6.46576	503.488	446.963	197.635	194.761	194.761	194.761	-82.5328	0.589473	-8.30712	24.4941	3.40376	1.10919	-0.0217104	-0.0797771	1.51737	1.14112	-22.7197	0.346972	0	0	0.00279074
1324	0	-1.37042	0	0	-1.37089	-0.0271144	1.47849	-0.139442	0.00154145	-0.0175649	-13.6043	3.86E-15	0.35834	0	0	0.00831977	-3.15358	1.46797	-9.00963	411.215	416.61	654.683	374.039	374.039	374.039	6.46348	-82.389	6.46044	498.023	447.029	197.501	194.761	194.761	194.761	-82.5069	0.545904	-8.3519	24.0776	3.44774	1.38954	-0.0177185	-0.0942552	1.4998	0.127961	-22.6381	0.333699	0	0	0.002159
1325	0	-1.07934	0	0	-1.07967	-0.0260746	1.4384	-0.139426	0.00145673	-0.017356	-13.6102	3.97E-15	0.316275	0	0	0.00837945	-3.23445	1.76994	-9.08692	408.186	416.612	654.543	374.514	374.514	374.514	6.53549	-82.3589	6.45718	492.559	447.098	197.36	194.761	194.761	194.761	-82.4815	0.501987	-8.39992	23.6817	3.48936	1.61055	-0.0108397	-0.115386	1.48386	-0.728339	-23.0999	0.323264	0	0	0.00123758
1326	0	-0.784998	0	0	-0.785246	-0.0256368	1.42153	-0.139486	0.00143902	-0.0172309	-13.6144	3.41E-15	0.279773	0	0	0.00847026	-3.31331	2.06763	-9.12132	405.183	416.6	654.374	374.955	374.955	374.955	6.61032	-82.3293	6.45502	487.098	447.171	197.21	194.761	194.761	194.761	-82.4567	0.457108	-8.45058	23.3065	3.51679	1.76057	-0.0018911	-0.139807	1.46861	-1.22514	-24.0023	0.32202	0	0	0.000218774
1327	0	-0.486514	0	0	-0.486657	-0.0257817	1.42712	-0.139575	0.00143691	-0.01719	-13.6111	-2.45E-15	0.246253	0	0	0.00858253	-3.38543	2.36136	-9.11144	402.214	416.574	654.171	375.356	375.356	375.356	6.68802	-82.3	6.45303	481.641	447.244	197.054	194.761	194.761	194.761	-82.4326	0.410571	-8.50333	22.9516	3.52185	1.83386	0.00761264	-0.16169	1.45561	-1.15024	-25.0034	0.328878	0	0	-0.000656201
1328	0	-0.183168	0	0	-0.183214	-0.0264656	1.45348	-0.139687	0.00157456	-0.0173461	-13.5987	-3.25E-15	0.229761	0	0	0.0087048	-3.44667	2.6519	-9.05804	399.285	416.534	653.929	375.711	375.711	375.711	6.76863	-82.271	6.45023	476.19	447.319	196.891	194.761	194.761	194.761	-82.409	0.361691	-8.55762	22.6169	3.50269	1.83136	0.0141041	-0.175277	1.44634	0.348056	-25.5404	0.359255	0	0	-0.000618895
1329	0	0.125395	0	0	0.125431	-0.0276137	1.49773	-0.139759	0.00174673	-0.0176191	-13.5709	5.00E-15	0.220853	0	0	0.00882143	-3.4944	2.94038	-8.96425	396.4	416.48	653.646	376.012	376.012	376.012	6.85223	-82.2419	6.44578	470.744	447.395	196.721	194.761	194.761	194.761	-82.3856	0.309863	-8.613	22.3033	3.4639	1.75993	0.0173685	-0.179682	1.44157	2.99926	-25.8343	0.405629	0	0	0.000266469
1330	0	0.438983	0	0	0.43914	-0.02913	1.55618	-0.139806	0.00202881	-0.0179644	-13.5313	3.42E-15	0.227493	0	0	0.00892255	-3.52781	3.22813	-8.83533	393.56	416.411	653.321	376.251	376.251	376.251	6.93882	-82.212	6.43892	465.301	447.471	196.546	194.761	194.761	194.761	-82.3618	0.254615	-8.66903	22.0115	3.41423	1.63051	0.0172513	-0.175172	1.44122	6.66964	-25.6818	0.466615	0	0	0.00196322
1331	0	0.757124	0	0	0.757414	-0.0309035	1.62453	-0.13981	0.00243069	-0.0183305	-13.4827	-3.07E-15	0.250252	0	0	0.00900082	-3.5477	3.51658	-8.67801	390.767	416.328	652.957	376.423	376.423	376.423	7.02839	-82.1806	6.42916	459.861	447.547	196.365	194.761	194.761	194.761	-82.3368	0.195653	-8.72543	21.7418	3.36343	1.45611	0.0157898	-0.164636	1.44511	10.7488	-25.2224	0.537961	0	0	0.00403779
1332	0	1.07905	0	0	1.07951	-0.0328265	1.69864	-0.139801	0.00286498	-0.0186421	-13.4342	1.99E-15	0.279865	0	0	0.00906124	-3.55598	3.80718	-8.49936	388.021	416.231	652.559	376.521	376.521	376.521	7.12092	-82.1468	6.41607	454.421	447.625	196.177	194.761	194.761	194.761	-82.3098	0.132776	-8.78194	21.493	3.32025	1.25017	0.0147678	-0.152841	1.45142	14.6764	-24.8386	0.60873	0	0	0.00608395
1333	0	1.40401	0	0	1.40468	-0.0348053	1.7749	-0.139803	0.00342189	-0.0188211	-13.3949	-3.57E-15	0.323656	0	0	0.00911169	-3.55485	4.10144	-8.30585	385.322	416.121	652.129	376.545	376.545	376.545	7.21642	-82.1095	6.39937	448.98	447.705	195.983	194.761	194.761	194.761	-82.2798	0.0658553	-8.83842	21.2619	3.29027	1.02585	0.0170758	-0.142453	1.45859	17.6504	-24.4103	0.673175	0	0	0.00771843
1334	0	1.73157	0	0	1.73248	-0.0367804	1.85101	-0.139854	0.00397767	-0.0188669	-13.3736	-1.17E-15	0.367698	0	0	0.00916771	-3.54612	4.40087	-8.10227	382.671	415.998	651.672	376.495	376.495	376.495	7.31495	-82.0682	6.37876	443.536	447.789	195.782	194.761	194.761	194.761	-82.2461	-0.0052999	-8.89476	21.0429	3.27545	0.795503	0.0218347	-0.135018	1.46649	19.7457	-24.0979	0.72495	0	0	0.00903955
1335	0	2.06162	0	0	2.06279	-0.0387211	1.92579	-0.139957	0.00456811	-0.0188526	-13.3726	2.57E-15	0.413562	0	0	0.00923992	-3.53099	4.70698	-7.89167	380.073	415.862	651.19	376.374	376.374	376.374	7.41661	-82.0223	6.35389	438.091	447.879	195.574	194.761	194.761	194.761	-82.2083	-0.0809532	-8.95085	20.8289	3.27468	0.570878	0.0271901	-0.129976	1.47456	21.2441	-23.7448	0.768387	0	0	0.0102345
1336	0	2.39443	0	0	2.39589	-0.0406195	1.99892	-0.140156	0.0051167	-0.0188831	-13.3949	-3.50E-15	0.451917	0	0	0.00933914	-3.51016	5.02107	-7.67565	377.531	415.712	650.685	376.187	376.187	376.187	7.52154	-81.9716	6.32436	432.644	447.976	195.36	194.761	194.761	194.761	-82.1661	-0.161442	-9.00655	20.6121	3.28486	0.362754	0.0290258	-0.125588	1.48353	22.9296	-23.2266	0.805335	0	0	0.0116716
1337	0	2.73054	0	0	2.73233	-0.0424723	2.0703	-0.140402	0.00563186	-0.0190219	-13.4312	1.66E-15	0.48216	0	0	0.00946254	-3.48411	5.34401	-7.45547	375.048	415.549	650.157	375.945	375.945	375.945	7.62979	-81.9163	6.28977	427.195	448.082	195.141	194.761	194.761	194.761	-82.1198	-0.247107	-9.06168	20.3855	3.30243	0.180589	0.023083	-0.1216	1.49366	25.6039	-22.6624	0.843557	0	0	0.0137547
1338	0	3.07051	0	0	3.07265	-0.0442617	2.13923	-0.140719	0.00600174	-0.0194633	-13.477	7.96E-16	0.49271	0	0	0.00960732	-3.45331	5.67597	-7.23316	372.627	415.373	649.608	375.657	375.657	375.657	7.74132	-81.8566	6.24977	421.744	448.198	194.919	194.761	194.761	194.761	-82.0697	-0.338173	-9.11598	20.1437	3.3243	0.03186	0.00547314	-0.118536	1.5051	30.2025	-22.404	0.889001	0	0	0.017054
1339	0	3.41465	0	0	3.41716	-0.0459397	2.20386	-0.14108	0.00628541	-0.0200753	-13.5219	2.73E-15	0.490932	0	0	0.00975834	-3.41827	6.01619	-7.01251	370.264	415.184	649.037	375.336	375.336	375.336	7.8557	-81.7931	6.20407	416.29	448.324	194.696	194.761	194.761	194.761	-82.0163	-0.43462	-9.16903	19.8845	3.34827	-0.0785063	-0.0234936	-0.116666	1.51812	36.5558	-22.5074	0.942337	0	0	0.0216121
1340	0	3.76287	0	0	3.76581	-0.0474257	2.26109	-0.141495	0.00643094	-0.0208784	-13.5591	-3.16E-15	0.474626	0	0	0.00990084	-3.37953	6.36306	-6.7992	367.955	414.984	648.446	374.998	374.998	374.998	7.97227	-81.726	6.15266	410.832	448.458	194.474	194.761	194.761	194.761	-81.9597	-0.536096	-9.22036	19.6084	3.37259	-0.148676	-0.0608628	-0.115035	1.53204	44.2011	-22.9279	1.00204	0	0	0.0272068
1341	0	4.11476	0	0	4.11809	-0.0486229	2.30719	-0.141908	0.00649409	-0.0216104	-13.5758	3.48E-16	0.454297	0	0	0.0100119	-3.33783	6.71424	-6.59994	365.693	414.775	647.837	374.657	374.657	374.657	8.09005	-81.6554	6.09563	405.367	448.601	194.255	194.761	194.761	194.761	-81.9	-0.641926	-9.26936	19.3178	3.39576	-0.179506	-0.0997565	-0.112298	1.54762	51.6189	-23.448	1.06244	0	0	0.0328271
1342	0	4.46943	0	0	4.47317	-0.0494426	2.33876	-0.142299	0.00651668	-0.0222575	-13.5636	1.17E-15	0.439973	0	0	0.0100722	-3.29423	7.06717	-6.42082	363.469	414.558	647.21	374.329	374.329	374.329	8.20795	-81.5814	6.03332	399.893	448.748	194.041	194.761	194.761	194.761	-81.8372	-0.751233	-9.31548	19.0157	3.41629	-0.174008	-0.136642	-0.108006	1.56394	58.3211	-24.0291	1.13026	0	0	0.0379646
1343	0	4.82568	0	0	4.82978	-0.0498152	2.35311	-0.142624	0.00655426	-0.0227217	-13.5141	7.90E-16	0.441664	0	0	0.0100629	-3.25018	7.41925	-6.26638	361.278	414.333	646.571	374.028	374.028	374.028	8.32496	-81.5031	5.96627	394.408	448.899	193.835	194.761	194.761	194.761	-81.7704	-0.862975	-9.3584	18.7055	3.43302	-0.136411	-0.168787	-0.102653	1.57965	63.9023	-24.6485	1.20603	0	0	0.0421857
1344	0	5.18189	0	0	5.18626	-0.0497025	2.34877	-0.142904	0.00662587	-0.0230412	-13.4263	1.41E-15	0.464414	0	0	0.00997349	-3.20729	7.76808	-6.13903	359.114	414.102	645.922	373.766	373.766	373.766	8.44024	-81.4198	5.89518	388.91	449.05	193.637	194.761	194.761	194.761	-81.6985	-0.976072	-9.398	18.3903	3.44548	-0.0714919	-0.195409	-0.0969206	1.59571	68.4406	-25.4905	1.3003	0	0	0.0454376
1345	0	5.53594	0	0	5.54051	-0.0490939	2.32533	-0.14314	0.0067751	-0.0231482	-13.2999	-2.20E-15	0.51247	0	0	0.00979557	-3.16726	8.11157	-6.03906	356.975	413.865	645.268	373.549	373.549	373.549	8.55334	-81.3294	5.821	383.399	449.202	193.447	194.761	194.761	194.761	-81.6196	-1.08945	-9.43459	18.0732	3.45442	0.0160486	-0.215354	-0.0905247	1.61048	71.7666	-26.326	1.40923	0	0	0.0475731
1346	0	5.88536	0	0	5.89005	-0.0480118	2.28366	-0.143331	0.00699194	-0.0231501	-13.1362	2.43E-15	0.581608	0	0	0.009523	-3.13188	8.44809	-5.96456	354.86	413.62	644.615	373.384	373.384	373.384	8.66412	-81.23	5.74473	377.875	449.353	193.265	194.761	194.761	194.761	-81.5316	-1.20215	-9.46878	17.7571	3.46139	0.121762	-0.228457	-0.0841201	1.62519	74.0273	-27.2384	1.5357	0	0	0.0487144
1347	0	6.22725	0	0	6.23198	-0.0465034	2.22557	-0.143506	0.00727159	-0.0230843	-12.9407	2.41E-15	0.665728	0	0	0.0091542	-3.10289	8.77648	-5.91167	352.773	413.366	643.97	373.271	373.271	373.271	8.77288	-81.1185	5.66746	372.338	449.503	193.09	194.761	194.761	194.761	-81.4314	-1.31336	-9.50155	17.444	3.46823	0.241298	-0.236621	-0.0785171	1.63935	75.6891	-28.1857	1.67503	0	0	0.0492183
1348	0	6.5584	0	0	6.56305	-0.0446349	2.1536	-0.143689	0.00757013	-0.0229848	-12.7206	4.68E-16	0.753354	0	0	0.0086883	-3.08187	9.09598	-5.87529	350.716	413.102	643.338	373.211	373.211	373.211	8.88016	-80.9918	5.59017	366.787	449.653	192.921	194.761	194.761	194.761	-81.3158	-1.42245	-9.53398	17.1359	3.47689	0.370371	-0.239946	-0.0756242	1.65245	76.7214	-29.4174	1.822	0	0	0.0491121
1349	0	6.87519	0	0	6.8797	-0.0424833	2.07072	-0.14393	0.00786496	-0.0229572	-12.4868	1.91E-15	0.833896	0	0	0.00812871	-3.07	9.4062	-5.84955	348.694	412.824	642.728	373.2	373.2	373.2	8.9867	-80.8459	5.51374	361.223	449.803	192.755	194.761	194.761	194.761	-81.1809	-1.52896	-9.5673	16.8345	3.48898	0.504497	-0.240823	-0.0761113	1.66506	77.754	-30.8308	1.96986	0	0	0.0488048
1350	0	7.17376	0	0	7.17807	-0.0401271	1.97995	-0.144258	0.00813621	-0.0229802	-12.2494	-4.13E-15	0.897738	0	0	0.00748062	-3.06788	9.70701	-5.82849	346.713	412.531	642.147	373.233	373.233	373.233	9.09322	-80.6769	5.43877	355.647	449.955	192.593	194.761	194.761	194.761	-81.0228	-1.63256	-9.60258	16.5414	3.50589	0.639207	-0.238847	-0.0807403	1.67596	78.5121	-32.4752	2.10938	0	0	0.0481106
1351	0	7.4502	0	0	7.45426	-0.0376445	1.8843	-0.1447	0.00838307	-0.0231373	-12.0186	-2.76E-15	0.937731	0	0	0.00675182	-3.07546	9.99846	-5.80633	344.779	412.218	641.6	373.304	373.304	373.304	9.20042	-80.4803	5.3656	350.058	450.109	192.433	194.761	194.761	194.761	-80.837	-1.73307	-9.6407	16.259	3.52884	0.770075	-0.234172	-0.0894685	1.6863	79.0856	-34.2597	2.2353	0	0	0.0470528
1352	0	7.70065	0	0	7.70441	-0.0351096	1.78663	-0.145252	0.00860217	-0.0233813	-11.8018	-6.40E-16	0.947548	0	0	0.00595143	-3.09202	10.2807	-5.77759	342.899	411.881	641.095	373.405	373.405	373.405	9.3088	-80.2519	5.29416	344.458	450.264	192.274	194.761	194.761	194.761	-80.6193	-1.83046	-9.68221	15.9892	3.55854	0.892886	-0.226851	-0.101572	1.69552	79.323	-35.9811	2.33462	0	0	0.0455155
1353	0	7.92138	0	0	7.92485	-0.0325961	1.68977	-0.145928	0.00880163	-0.0237414	-11.6081	-2.79E-15	0.924896	0	0	0.00509174	-3.1162	10.5542	-5.73729	341.081	411.517	640.638	373.529	373.528	373.529	9.41854	-79.9872	5.22394	338.845	450.421	192.117	194.761	194.761	194.761	-80.3653	-1.92482	-9.72718	15.7343	3.59483	1.00387	-0.215632	-0.116039	1.70497	78.8422	-37.5387	2.40364	0	0	0.0432857
1354	0	8.10916	0	0	8.11233	-0.0301797	1.59664	-0.146722	0.00899771	-0.0242094	-11.4442	-4.44E-16	0.870278	0	0	0.0041853	-3.14614	10.8192	-5.68068	339.336	411.121	640.232	373.667	373.667	373.667	9.52953	-79.6822	5.15397	333.222	450.579	191.964	194.761	194.761	194.761	-80.0708	-2.0164	-9.7752	15.4958	3.63653	1.09953	-0.202143	-0.131645	1.71443	77.8828	-38.7411	2.43998	0	0	0.0404932
1355	0	8.26113	0	0	8.26402	-0.0279374	1.51021	-0.14765	0.00915908	-0.024766	-11.3181	-3.08E-15	0.783043	0	0	0.0032453	-3.17963	11.076	-5.60358	337.674	410.691	639.885	373.812	373.812	373.812	9.64123	-79.3329	5.08279	327.588	450.735	191.816	194.761	194.761	194.761	-79.7319	-2.10556	-9.82528	15.2752	3.68174	1.17693	-0.186346	-0.147199	1.72384	76.2027	-39.4121	2.43846	0	0	0.037046
1356	0	8.37507	0	0	8.3777	-0.025951	1.43364	-0.148675	0.00932951	-0.0254544	-11.231	-3.21E-15	0.673204	0	0	0.00228428	-3.21426	11.3249	-5.50254	336.108	410.222	639.598	373.958	373.958	373.958	9.75265	-78.936	5.00849	321.945	450.889	191.676	194.761	194.761	194.761	-79.3451	-2.19272	-9.87588	15.0739	3.72816	1.23379	-0.16921	-0.161545	1.73389	73.927	-39.3999	2.41162	0	0	0.0330437
1357	0	8.4494	0	0	8.45182	-0.0243017	1.37006	-0.149843	0.00950306	-0.0262248	-11.1897	-8.46E-16	0.54808	0	0	0.00131449	-3.24753	11.5656	-5.37496	334.652	409.712	639.376	374.098	374.098	374.098	9.86245	-78.4884	4.92904	316.296	451.038	191.548	194.761	194.761	194.761	-78.9074	-2.27832	-9.92506	14.8931	3.77355	1.2687	-0.151369	-0.175125	1.74395	70.9715	-38.66	2.35865	0	0	0.0285299
1358	0	8.48327	0	0	8.48555	-0.0230717	1.32264	-0.151094	0.00967574	-0.0271148	-11.1857	1.26E-15	0.417116	0	0	0.000344185	-3.27675	11.7975	-5.21936	333.323	409.161	639.221	374.227	374.227	374.227	9.96892	-77.9879	4.84218	310.642	451.179	191.436	194.761	194.761	194.761	-78.4163	-2.36274	-9.97053	14.7341	3.8155	1.28099	-0.134478	-0.188187	1.75416	67.6017	-37.312	2.29786	0	0	0.0237064
1359	0	8.47653	0	0	8.4787	-0.0223398	1.29443	-0.152397	0.00993047	-0.0280397	-11.2087	2.31E-15	0.297872	0	0	-0.000619245	-3.29894	12.0198	-5.03576	332.135	408.569	639.135	374.342	374.342	374.342	10.0701	-77.4326	4.74585	304.986	451.31	191.348	194.761	194.761	194.761	-77.8698	-2.44623	-10.0099	14.5987	3.85185	1.27086	-0.119442	-0.20014	1.76355	63.8372	-35.0458	2.22495	0	0	0.0186554
1360	0	8.42946	0	0	8.4316	-0.0221804	1.28828	-0.153683	0.0102359	-0.0290183	-11.2382	2.62E-15	0.195376	0	0	-0.00157148	-3.31082	12.2306	-4.82598	331.105	407.939	639.117	374.441	374.441	374.441	10.1639	-76.8213	4.63824	299.331	451.427	191.289	194.761	194.761	194.761	-77.2666	-2.52885	-10.0407	14.489	3.8807	1.23921	-0.106262	-0.210411	1.77303	59.6684	-32.0382	2.15469	0	0	0.0135396
1361	0	8.34267	0	0	8.34484	-0.0226589	1.30673	-0.154785	0.0106649	-0.0298698	-11.2401	9.94E-16	0.121402	0	0	-0.00250719	-3.30893	12.4278	-4.59354	330.249	407.274	639.166	374.524	374.524	374.524	10.248	-76.1531	4.51806	293.683	451.529	191.266	194.761	194.761	194.761	-76.6056	-2.61034	-10.0609	14.4078	3.90082	1.18774	-0.0932448	-0.216556	1.78212	54.5386	-27.8503	2.06556	0	0	0.00846911
1362	0	8.21659	0	0	8.2189	-0.0238418	1.35233	-0.155576	0.0111999	-0.0305	-11.1811	-1.40E-15	0.0753344	0	0	-0.00341977	-3.28987	12.6085	-4.34319	329.586	406.581	639.279	374.594	374.594	374.594	10.3204	-75.4269	4.38455	288.046	451.615	191.284	194.761	194.761	194.761	-75.8854	-2.69014	-10.0685	14.3577	3.91118	1.11881	-0.0788187	-0.216731	1.79113	48.0582	-22.4345	1.94334	0	0	0.00381213
1363	0	8.05126	0	0	8.05377	-0.0258003	1.42783	-0.155918	0.0118702	-0.0308153	-11.026	-2.83E-15	0.0579065	0	0	-0.00430025	-3.25059	12.7694	-4.08023	329.132	405.87	639.454	374.655	374.655	374.655	10.3789	-74.6414	4.23753	282.425	451.684	191.346	194.761	194.761	194.761	-75.1045	-2.76734	-10.062	14.3407	3.9108	1.03519	-0.0605108	-0.208924	1.80073	39.6063	-15.6319	1.76403	0	0	9.78E-05
1364	0	7.84572	0	0	7.84856	-0.0286156	1.53635	-0.155723	0.0126498	-0.0306267	-10.7458	-8.46E-16	0.0615115	0	0	-0.00513618	-3.18859	12.907	-3.80967	328.908	405.152	639.684	374.714	374.714	374.714	10.4214	-73.7941	4.07736	276.829	451.736	191.453	194.761	194.761	194.761	-74.2603	-2.84066	-10.0403	14.3578	3.89814	0.939649	-0.0366664	-0.191702	1.8098	28.6294	-7.27198	1.48767	0	0	-0.00194405
1365	0	7.59793	0	0	7.6012	-0.0323886	1.68177	-0.154946	0.0135234	-0.0300011	-10.3176	1.56E-15	0.0784533	0	0	-0.0059097	-3.10214	13.0172	-3.53565	328.938	404.44	639.963	374.781	374.781	374.781	10.4456	-72.8819	3.90483	271.264	451.774	191.602	194.761	194.761	194.761	-73.3492	-2.9084	-10.0021	14.4079	3.87075	0.834556	-0.00693508	-0.165702	1.81908	15.1607	2.33008	1.10929	0	0	-0.00155587
1366	0	7.30415	0	0	7.30807	-0.0372282	1.86826	-0.153568	0.0144385	-0.0289158	-9.72422	1.02E-15	0.096837	0	0	-0.0065922	-2.99031	13.096	-3.26107	329.245	403.747	640.284	374.864	374.864	374.864	10.4491	-71.8997	3.72119	265.743	451.801	191.785	194.761	194.761	194.761	-72.3662	-2.96841	-9.94663	14.4888	3.82535	0.721757	0.0279977	-0.133435	1.82529	-0.741001	12.8415	0.600151	0	0	0.00187401
1367	0	6.95903	0	0	6.96373	-0.0432457	2.10009	-0.151622	0.0152685	-0.0275628	-8.95792	8.46E-16	0.0980816	0	0	-0.00713604	-2.85263	13.1389	-2.98777	329.858	403.091	640.637	374.978	374.978	374.978	10.4291	-70.8412	3.5282	260.273	451.82	191.99	194.761	194.761	194.761	-71.3045	-3.0179	-9.87278	14.5975	3.75795	0.602458	0.0652238	-0.0974916	1.8294	-18.1917	23.569	-0.0161318	0	0	0.00854205
1368	0	6.55482	0	0	6.56051	-0.0505327	2.38074	-0.149123	0.0158991	-0.0260096	-8.01666	-1.14E-15	0.0670731	0	0	-0.00746791	-2.68899	13.1412	-2.71703	330.803	402.486	641.011	375.133	375.133	375.133	10.3822	-69.6982	3.32825	254.867	451.834	192.201	194.761	194.761	194.761	-70.1553	-3.05326	-9.77941	14.7308	3.66493	0.477539	0.104904	-0.0599891	1.82815	-37.1733	34.1646	-0.744263	0	0	0.0185871
1369	0	6.08152	0	0	6.08836	-0.0591591	2.71282	-0.146187	0.0162392	-0.0245033	-6.91794	3.89E-15	-0.00543099	0	0	-0.00749895	-2.49949	13.0977	-2.44949	332.109	401.948	641.393	375.343	375.343	375.343	10.3044	-68.4603	3.12431	249.533	451.847	192.397	194.761	194.761	194.761	-68.908	-3.06999	-9.66497	14.8863	3.5429	0.347628	0.146254	-0.0225791	1.82293	-57.1343	44.1062	-1.53829	0	0	0.0318326
1370	0	5.52669	0	0	5.53481	-0.0691563	3.09744	-0.142937	0.0161264	-0.0233729	-5.69224	2.58E-15	-0.130526	0	0	-0.00711868	-2.28446	13.0036	-2.18515	333.803	401.494	641.771	375.62	375.62	375.62	10.1909	-67.1152	2.92012	244.278	451.859	192.554	194.761	194.761	194.761	-67.5497	-3.06266	-9.52753	15.0623	3.38907	0.213496	0.18788	0.012227	1.81164	-77.3648	52.8248	-2.34886	0	0	0.0478251
1371	0	4.87577	0	0	4.88508	-0.0805065	3.53377	-0.139571	0.0155779	-0.0229192	-4.39387	-8.04E-16	-0.295752	0	0	-0.0062494	-2.0443	12.8537	-1.92344	335.91	401.137	642.127	375.974	375.974	375.974	10.036	-65.6489	2.72028	239.108	451.869	192.646	194.761	194.761	194.761	-66.066	-3.02483	-9.36466	15.2577	3.20124	0.0765783	0.228466	0.0424207	1.79544	-97.171	59.8435	-3.09904	0	0	0.0659724
1372	0	4.11242	0	0	4.12257	-0.0931278	4.01849	-0.136354	0.0145261	-0.0237085	-3.10104	-7.19E-16	-0.49083	0	0	-0.00486999	-1.77948	12.6436	-1.66338	338.453	400.888	642.448	376.415	376.415	376.415	9.83382	-64.0462	2.53031	234.022	451.873	192.648	194.761	194.761	194.761	-64.4408	-2.94933	-9.17355	15.4726	2.97843	-0.0608154	0.264193	0.06559	1.77303	-115.033	64.7082	-3.69685	0	0	0.0851998
1373	0	3.21927	0	0	3.22945	-0.106853	4.54492	-0.133542	0.0130258	-0.0261136	-1.91388	0	-0.687716	0	0	-0.00309363	-1.49033	12.3688	-1.40418	341.451	400.757	642.718	376.947	376.947	376.947	9.57817	-62.291	2.35666	229.013	451.864	192.536	194.761	194.761	194.761	-62.6578	-2.8285	-8.95106	15.7089	2.72063	-0.195459	0.292151	0.0797595	1.74644	-129.941	66.9933	-4.04027	0	0	0.104489
1374	0	2.17895	0	0	2.18763	-0.121411	5.10248	-0.131493	0.0111295	-0.0307253	-0.969003	3.72E-15	-0.85478	0	0	-0.00126338	-1.17703	12.0259	-1.14576	344.916	400.749	642.923	377.575	377.575	377.575	9.26374	-60.3676	2.20655	224.07	451.83	192.297	194.761	194.761	194.761	-60.7012	-2.65483	-8.69404	15.9697	2.42883	-0.323607	0.308387	0.0840163	1.71635	-140.396	66.522	-4.03408	0	0	0.122528
Trajectories
120
		sdk:LASI			sdk:RASI			sdk:LPSI			sdk:RPSI			sdk:LTHI			sdk:LKNE			sdk:LTIB			sdk:LANK			sdk:LHEE			sdk:LTOE			sdk:RTHI			sdk:RKNE			sdk:RTIB			sdk:RANK			sdk:RHEE			sdk:RTOE
Frame	Sub Frame	X	Y	Z	X	Y	Z	X	Y	Z	X	Y	Z	X	Y	Z	X	Y	Z	X	Y	Z	X	Y	Z	X	Y	Z	X	Y	Z	X	Y	Z	X	Y	Z	X	Y	Z	X	Y	Z	X	Y	Z	X	Y	Z
		mm	mm	mm	mm	mm	mm	mm	mm	mm	mm	mm	mm	mm	mm	mm	mm	mm	mm	mm	mm	mm	mm	mm	mm	mm	mm	mm	mm	mm	mm	mm	mm	mm	mm	mm	mm	mm	mm	mm	mm	mm	mm	mm	mm	mm	mm	mm	mm
877	0	528.61	433.852	1087.74	528.04	170.667	1086.91	314.589	342.937	1181.6	319.226	261.394	1184.92	446.125	507.574	936.902	426.448	468.891	641.099	313.806	484.527	535.32	130.93	453.675	320.033	102.137	406.111	351.667	210.267	431.396	196.712	510.659	117.759	948.091	527.641	184.115	663.276	511.258	172.685	496.826	539.242	208.721	240.561	488.724	263.42	222.452	684.37	216.996	214.962
878	0	528.177	432.177	1088.66	528.296	169.132	1087.8	314.544	340.768	1182.08	319.51	259.268	1185.49	447.364	506.502	937.731	433.581	469.979	641.494	320.713	485.774	536.631	134.306	454.206	325.21	106.524	406.621	357.754	207.353	431.055	197.975	510.236	116.021	948.126	524.779	182.767	663.042	507.231	171.755	496.648	533.942	208.597	240.253	483.27	263.253	222.243	678.922	216.892	214.662
879	0	527.614	430.633	1089.44	528.448	167.698	1088.57	314.406	338.622	1182.5	319.692	257.183	1185.99	448.485	505.512	938.536	440.828	471.097	641.98	327.932	487.009	537.899	138.145	454.615	330.364	111.304	407.012	363.69	205.337	430.85	199.603	509.615	114.283	948.026	521.756	181.43	662.74	503.086	170.846	496.439	528.651	208.479	239.926	477.851	263.098	222.022	673.506	216.794	214.357
880	0	526.928	429.236	1090.06	528.528	166.351	1089.22	314.177	336.508	1182.87	319.77	255.147	1186.45	449.47	504.607	939.321	448.147	472.222	642.576	335.396	488.197	539.147	142.412	454.884	335.443	116.422	407.261	369.412	204.376	430.816	201.601	508.797	112.556	947.802	518.58	180.114	662.381	498.831	169.963	496.207	523.366	208.366	239.587	472.468	262.955	221.794	668.12	216.703	214.052
881	0	526.131	427.995	1090.5	528.57	165.067	1089.72	313.86	334.438	1183.19	319.745	253.166	1186.85	450.306	503.786	940.091	455.496	473.334	643.301	343.039	489.308	540.396	147.071	455.001	340.384	121.827	407.352	374.854	204.615	430.978	203.951	507.788	110.857	947.471	515.264	178.827	661.98	494.473	169.111	495.959	518.083	208.259	239.241	467.117	262.825	221.566	662.759	216.619	213.749
882	0	525.233	426.917	1090.75	528.606	163.805	1090.06	313.458	332.419	1183.48	319.618	251.248	1187.21	450.983	503.048	940.85	462.836	474.413	644.172	350.793	490.312	541.672	152.096	454.958	345.119	127.475	407.276	379.944	206.18	431.348	206.616	506.603	109.202	947.054	511.823	177.576	661.549	490.024	168.29	495.703	512.797	208.154	238.894	461.795	262.708	221.339	657.417	216.54	213.454
883	0	524.246	426.005	1090.81	528.653	162.525	1090.22	312.975	330.46	1183.74	319.392	249.397	1187.53	451.499	502.389	941.604	470.133	475.438	645.203	358.594	491.185	542.996	157.465	454.755	349.575	133.335	407.029	384.611	209.163	431.916	209.538	505.265	107.611	946.573	508.273	176.369	661.103	485.494	167.505	495.448	507.503	208.05	238.552	456.496	262.605	221.119	652.088	216.464	213.173
884	0	523.18	425.254	1090.7	528.711	161.201	1090.21	312.416	328.568	1183.98	319.069	247.619	1187.82	451.853	501.802	942.361	477.351	476.393	646.406	366.384	491.905	544.385	163.165	454.397	353.675	139.385	406.618	388.784	213.611	432.652	212.642	503.799	106.098	946.052	504.633	175.213	660.654	480.898	166.756	495.199	502.198	207.946	238.219	451.212	262.514	220.906	646.763	216.385	212.912
885	0	522.047	424.656	1090.41	528.752	159.833	1090.03	311.784	326.75	1184.21	318.653	245.915	1188.08	452.054	501.279	943.127	484.458	477.262	647.79	374.11	492.458	545.851	169.192	453.896	357.345	145.613	406.054	392.395	219.522	433.503	215.838	502.232	104.681	945.513	500.924	174.112	660.214	476.252	166.045	494.965	496.878	207.839	237.9	445.938	262.435	220.705	641.436	216.3	212.674
886	0	520.859	424.2	1089.98	528.731	158.45	1089.68	311.085	325.008	1184.44	318.148	244.288	1188.33	452.114	500.811	943.909	491.425	478.029	649.357	381.729	492.837	547.396	175.545	453.266	360.516	152.019	405.353	395.383	226.841	434.402	219.032	500.595	103.369	944.975	497.169	173.073	659.793	471.572	165.375	494.749	491.543	207.73	237.597	440.667	262.366	220.516	636.101	216.208	212.462
887	0	519.626	423.866	1089.43	528.597	157.094	1089.19	310.322	323.347	1184.67	317.56	242.739	1188.56	452.05	500.385	944.714	498.221	478.683	651.109	389.204	493.037	549.016	182.229	452.526	363.126	158.612	404.535	397.695	235.467	435.276	222.126	498.914	102.17	944.455	493.388	172.098	659.4	466.876	164.746	494.556	486.194	207.619	237.314	435.393	262.306	220.342	630.753	216.106	212.277
888	0	518.36	423.632	1088.8	528.31	155.799	1088.61	309.501	321.768	1184.92	316.894	241.266	1188.79	451.886	499.99	945.55	504.818	479.213	653.039	396.509	493.063	550.697	189.252	451.696	365.127	165.407	403.618	399.29	245.265	436.055	225.029	497.211	101.086	943.966	489.605	171.193	659.039	462.183	164.161	494.388	480.832	207.508	237.051	430.112	262.254	220.182	625.39	215.997	212.118
889	0	517.069	423.473	1088.13	527.852	154.583	1087.99	308.626	320.27	1185.18	316.157	239.869	1189.01	451.646	499.613	946.426	511.19	479.609	655.14	403.623	492.921	552.419	196.618	450.795	366.48	172.425	402.622	400.137	256.081	436.684	227.664	495.505	100.115	943.515	485.84	170.36	658.715	457.51	163.621	494.247	475.463	207.398	236.81	424.82	262.208	220.04	620.01	215.885	211.983
890	0	515.763	423.36	1087.46	527.223	153.451	1087.38	307.702	318.853	1185.47	315.354	238.544	1189.23	451.357	499.239	947.347	517.312	479.865	657.396	410.53	492.623	554.154	204.334	449.84	367.163	179.687	401.563	400.217	267.759	437.127	229.971	493.809	99.2494	943.106	482.113	169.602	658.428	452.874	163.13	494.132	470.088	207.293	236.591	419.515	262.169	219.914	614.613	215.771	211.869
891	0	514.45	423.264	1086.84	526.44	152.403	1086.86	306.733	317.515	1185.79	314.491	237.289	1189.47	451.048	498.859	948.322	523.16	479.975	659.789	417.221	492.18	555.872	212.403	448.845	367.164	187.216	400.452	399.525	280.151	437.375	231.912	492.127	98.4805	942.738	478.44	168.921	658.179	448.29	162.689	494.043	464.711	207.196	236.392	414.196	262.135	219.806	609.201	215.661	211.769
892	0	513.137	423.156	1086.3	525.526	151.434	1086.47	305.724	316.253	1186.13	313.576	236.1	1189.7	450.745	498.461	949.357	528.714	479.932	662.299	423.69	491.608	557.541	220.825	447.821	366.487	195.034	399.297	398.065	293.128	437.44	233.47	490.46	97.7971	942.406	474.836	168.317	657.964	443.771	162.3	493.978	459.336	207.111	236.213	408.861	262.107	219.715	603.778	215.559	211.68
893	0	511.829	423.008	1085.89	524.504	150.545	1086.23	304.679	315.062	1186.51	312.615	234.975	1189.95	450.474	498.038	950.454	533.954	479.735	664.899	429.933	490.918	559.125	229.599	446.777	365.146	203.162	398.102	395.853	306.585	437.356	234.647	488.805	97.1877	942.105	471.311	167.791	657.781	439.328	161.966	493.933	453.964	207.04	236.052	403.513	262.086	219.642	598.344	215.467	211.594
894	0	510.534	422.798	1085.64	523.394	149.737	1086.16	303.604	313.94	1186.92	311.614	233.908	1190.21	450.257	497.584	951.618	538.865	479.381	667.562	435.948	490.123	560.595	238.722	445.72	363.165	211.616	396.87	392.915	320.442	437.173	235.463	487.155	96.6414	941.826	467.874	167.342	657.624	434.968	161.687	493.905	448.597	206.987	235.908	398.15	262.074	219.585	592.906	215.387	211.508
895	0	509.254	422.505	1085.58	522.212	149.013	1086.25	302.503	312.882	1187.35	310.579	232.898	1190.47	450.112	497.096	952.848	543.433	478.87	670.258	441.735	489.234	561.918	248.19	444.654	360.577	220.412	395.601	389.284	334.637	436.951	235.948	485.5	96.1486	941.558	464.526	166.967	657.489	430.694	161.464	493.891	443.235	206.954	235.779	392.775	262.073	219.546	587.464	215.32	211.415
896	0	507.996	422.119	1085.73	520.967	148.376	1086.45	301.38	311.884	1187.81	309.516	231.942	1190.75	450.053	496.575	954.14	547.648	478.201	672.958	447.295	488.259	563.07	257.996	443.583	357.42	229.56	394.296	385.003	349.126	436.751	236.143	483.833	95.7019	941.292	461.27	166.664	657.369	426.508	161.297	493.886	437.877	206.943	235.662	387.39	262.084	219.521	582.023	215.265	211.313
897	0	506.761	421.631	1086.1	519.665	147.821	1086.75	300.242	310.944	1188.28	308.43	231.036	1191.03	450.087	496.022	955.488	551.501	477.378	675.629	452.632	487.208	564.026	268.138	442.513	353.74	239.068	392.96	380.119	363.878	436.632	236.092	482.145	95.2958	941.021	458.102	166.429	657.258	422.409	161.185	493.887	432.521	206.954	235.558	381.996	262.111	219.51	576.584	215.22	211.199
898	0	505.553	421.044	1086.69	518.314	147.342	1087.09	299.092	310.057	1188.77	307.326	230.181	1191.31	450.217	495.441	956.883	554.987	476.403	678.239	457.75	486.087	564.768	278.609	441.452	349.584	248.942	391.599	374.687	378.87	436.645	235.844	480.429	94.9265	940.737	455.016	166.258	657.151	418.393	161.127	493.889	427.165	206.988	235.463	376.594	262.155	219.51	571.148	215.184	211.072
899	0	504.374	420.365	1087.49	516.919	146.925	1087.44	297.936	309.223	1189.26	306.209	229.374	1191.58	450.44	494.838	958.311	558.101	475.281	680.757	462.657	484.905	565.281	289.404	440.407	345.006	259.18	390.223	368.765	394.082	436.825	235.449	478.68	94.5916	940.434	452.006	166.145	657.041	414.455	161.12	493.89	421.807	207.044	235.378	371.186	262.219	219.521	565.715	215.155	210.932
900	0	503.224	419.607	1088.48	515.487	146.553	1087.75	296.779	308.439	1189.76	305.084	228.616	1191.86	450.748	494.217	959.755	560.843	474.02	683.153	467.361	483.668	565.554	300.519	439.389	340.06	269.783	388.848	362.416	409.495	437.193	234.954	476.898	94.2898	940.109	449.064	166.086	656.924	410.587	161.163	493.886	416.444	207.122	235.301	365.774	262.305	219.538	560.286	215.129	210.781
901	0	502.104	418.788	1089.63	514.028	146.21	1088.01	295.625	307.706	1190.24	303.954	227.907	1192.12	451.127	493.587	961.198	563.212	472.626	685.397	471.875	482.385	565.581	311.945	438.412	334.803	280.742	387.495	355.706	425.089	437.754	234.405	475.081	94.0202	939.76	446.179	166.075	656.795	406.783	161.251	493.874	411.074	207.22	235.23	360.358	262.412	219.562	554.858	215.106	210.62
902	0	501.015	417.933	1090.9	512.549	145.878	1088.19	294.481	307.022	1190.7	302.823	227.249	1192.36	451.562	492.954	962.617	565.213	471.11	687.463	476.212	481.065	565.359	323.676	437.49	329.296	292.049	386.187	348.706	440.84	438.496	233.839	473.232	93.7824	939.385	443.344	166.107	656.649	403.035	161.382	493.851	405.696	207.338	235.166	354.938	262.543	219.587	549.43	215.084	210.451
903	0	499.956	417.065	1092.25	511.059	145.543	1088.29	293.35	306.39	1191.14	301.696	226.642	1192.59	452.032	492.325	963.989	566.848	469.481	689.324	480.388	479.719	564.891	335.703	436.642	323.601	303.69	384.953	341.487	456.722	439.392	233.291	471.357	93.5757	938.983	440.55	166.178	656.482	399.335	161.552	493.814	400.308	207.475	235.105	349.516	262.698	219.614	544	215.062	210.276
904	0	498.929	416.212	1093.64	509.565	145.191	1088.3	292.238	305.81	1191.55	300.574	226.088	1192.78	452.515	491.707	965.29	568.126	467.752	690.961	484.42	478.356	564.184	348.013	435.883	317.781	315.646	383.823	334.124	472.705	440.406	232.787	469.461	93.3992	938.554	437.791	166.281	656.292	395.678	161.757	493.762	394.911	207.629	235.047	344.091	262.876	219.638	538.565	215.042	210.096
905	0	497.936	415.4	1095.02	508.072	144.816	1088.23	291.149	305.285	1191.91	299.461	225.591	1192.95	452.988	491.104	966.494	569.055	465.936	692.354	488.324	476.99	563.249	360.592	435.235	311.903	327.896	382.829	326.692	488.755	441.496	232.349	467.552	93.2513	938.097	435.06	166.412	656.075	392.057	161.993	493.69	389.505	207.799	234.989	338.664	263.077	219.659	533.122	215.024	209.913
906	0	496.979	414.654	1096.35	506.587	144.412	1088.08	290.088	304.818	1192.22	298.36	225.151	1193.07	453.428	490.523	967.578	569.647	464.048	693.489	492.118	475.631	562.101	373.422	434.713	306.033	340.413	382.002	319.266	504.839	442.613	231.991	465.638	93.1302	937.612	432.355	166.568	655.829	388.469	162.256	493.598	384.093	207.987	234.93	333.232	263.3	219.673	527.669	215.009	209.727
907	0	496.064	413.996	1097.57	505.115	143.981	1087.86	289.058	304.41	1192.48	297.274	224.771	1193.15	453.813	489.968	968.518	569.914	462.103	694.356	495.817	474.293	560.76	386.481	434.336	300.238	353.168	381.373	311.923	520.921	443.711	231.725	463.725	93.0333	937.099	429.675	166.743	655.552	384.91	162.542	493.484	378.678	208.191	234.869	327.797	263.544	219.681	522.204	215	209.541
908	0	495.194	413.443	1098.65	503.66	143.532	1087.58	288.064	304.064	1192.68	296.205	224.453	1193.18	454.123	489.441	969.293	569.874	460.119	694.95	499.433	472.986	559.253	399.742	434.118	294.585	366.126	380.967	304.734	536.966	444.746	231.559	461.821	92.958	936.557	427.019	166.935	655.243	381.378	162.848	493.346	373.262	208.411	234.804	322.356	263.805	219.681	516.726	214.995	209.354
909	0	494.376	413.008	1099.55	502.226	143.074	1087.24	287.11	303.782	1192.81	295.155	224.198	1193.16	454.343	488.945	969.881	569.543	458.113	695.27	502.975	471.722	557.605	413.176	434.068	289.137	379.247	380.802	297.771	552.936	445.679	231.501	459.935	92.9012	935.986	424.39	167.139	654.901	377.875	163.169	493.181	367.849	208.647	234.734	316.908	264.083	219.674	511.233	214.995	209.167
910	0	493.616	412.697	1100.24	500.819	142.623	1086.84	286.198	303.567	1192.86	294.128	224.008	1193.08	454.462	488.481	970.268	568.942	456.104	695.318	506.449	470.511	555.849	426.745	434.194	283.956	392.49	380.892	291.1	568.798	446.475	231.562	458.073	92.86	935.387	421.791	167.352	654.524	374.4	163.5	492.989	362.442	208.898	234.658	311.452	264.374	219.661	505.727	214.999	208.98
911	0	492.918	412.51	1100.71	499.446	142.19	1086.4	285.332	303.42	1192.84	293.126	223.884	1192.94	454.471	488.05	970.44	568.091	454.111	695.105	509.853	469.362	554.016	440.409	434.493	279.1	405.808	381.238	284.78	584.513	447.112	231.752	456.245	92.8315	934.76	419.229	167.571	654.113	370.956	163.839	492.767	357.04	209.161	234.576	305.987	264.675	219.642	500.206	215.004	208.794
912	0	492.288	412.439	1100.92	498.116	141.79	1085.91	284.514	303.342	1192.73	292.152	223.825	1192.73	454.367	487.652	970.388	567.016	452.153	694.642	513.186	468.285	552.139	454.122	434.96	274.617	419.148	381.833	278.865	600.045	447.568	232.086	454.457	92.8132	934.106	416.708	167.792	653.667	367.544	164.182	492.516	351.644	209.435	234.486	300.511	264.982	219.62	494.672	215.01	208.607
913	0	491.729	412.474	1100.89	496.837	141.434	1085.37	283.748	303.333	1192.54	291.208	223.831	1192.45	454.152	487.287	970.107	565.739	450.25	693.946	516.438	467.286	550.247	467.829	435.582	270.55	432.458	382.661	273.399	615.352	447.833	232.582	452.718	92.8029	933.425	414.234	168.014	653.186	364.169	164.523	492.234	346.252	209.716	234.388	295.024	265.293	219.596	489.124	215.016	208.419
914	0	491.245	412.598	1100.61	495.62	141.134	1084.78	283.033	303.393	1192.27	290.298	223.902	1192.1	453.831	486.955	969.6	564.286	448.42	693.036	519.599	466.374	548.369	481.473	436.338	266.928	445.678	383.695	268.414	630.393	447.9	233.266	451.036	92.799	932.719	411.813	168.232	652.668	360.832	164.861	491.92	340.861	209.998	234.283	289.527	265.603	219.572	483.561	215.02	208.228
915	0	490.835	412.79	1100.09	494.472	140.897	1084.15	282.373	303.521	1191.91	289.425	224.037	1191.68	453.412	486.657	968.871	562.684	446.679	691.935	522.656	465.554	546.527	494.991	437.203	263.772	458.748	384.899	263.931	645.123	447.766	234.164	449.418	92.8003	931.988	409.451	168.445	652.115	357.536	165.191	491.575	335.466	210.278	234.17	284.019	265.91	219.55	477.984	215.022	208.033
916	0	490.503	413.031	1099.35	493.397	140.728	1083.47	281.768	303.715	1191.46	288.592	224.233	1191.19	452.908	486.393	967.932	560.959	445.044	690.666	525.593	464.833	544.74	508.312	438.145	261.088	471.602	386.232	259.957	659.491	447.435	235.306	447.871	92.8063	931.234	407.151	168.65	651.526	354.282	165.511	491.198	330.065	210.55	234.051	278.5	266.207	219.531	472.392	215.023	207.831
917	0	490.246	413.298	1098.4	492.4	140.628	1082.75	281.22	303.973	1190.92	287.802	224.488	1190.64	452.333	486.164	966.799	559.138	443.529	689.256	528.395	464.214	543.021	521.362	439.131	258.869	484.17	387.647	256.487	673.444	446.912	236.72	446.401	92.8169	930.458	404.916	168.846	650.902	351.07	165.816	490.791	324.654	210.809	233.925	272.971	266.493	219.517	466.784	215.022	207.622
918	0	490.064	413.571	1097.27	491.478	140.591	1081.98	280.727	304.292	1190.31	287.058	224.8	1190.01	451.706	485.972	965.493	557.249	442.145	687.729	531.042	463.7	541.377	534.061	440.126	257.092	496.38	389.096	253.503	686.925	446.203	238.429	445.012	92.8329	929.661	402.748	169.03	650.242	347.9	166.106	490.353	319.229	211.05	233.794	267.435	266.762	219.51	461.16	215.019	207.403
919	0	489.955	413.833	1096	490.63	140.607	1081.17	280.292	304.668	1189.61	286.364	225.167	1189.32	451.043	485.818	964.038	555.319	440.903	686.112	533.518	463.292	539.813	546.325	441.095	255.726	508.155	390.532	250.974	699.869	445.319	240.444	443.708	92.8554	928.843	400.647	169.203	649.547	344.77	166.378	489.887	313.79	211.27	233.66	261.89	267.011	219.512	455.52	215.013	207.174
920	0	489.916	414.067	1094.62	489.85	140.664	1080.32	279.913	305.098	1188.84	285.722	225.584	1188.57	450.367	485.704	962.463	553.376	439.808	684.43	535.804	462.99	538.324	558.066	442.007	254.724	519.416	391.912	248.861	712.208	444.274	242.758	442.488	92.8864	928.005	398.61	169.365	648.817	341.678	166.63	489.394	308.334	211.465	233.523	256.34	267.236	219.523	449.864	215.004	206.934
921	0	489.942	414.262	1093.15	489.133	140.747	1079.43	279.592	305.579	1188	285.136	226.049	1187.75	449.697	485.634	960.797	551.446	438.866	682.705	537.884	462.79	536.907	569.194	442.834	254.031	530.08	393.195	247.115	723.868	443.085	245.343	441.353	92.9283	927.147	396.635	169.517	648.053	338.62	166.864	488.877	302.863	211.632	233.386	250.786	267.434	219.546	444.196	214.992	206.685
922	0	490.029	414.412	1091.63	488.471	140.841	1078.51	279.326	306.105	1187.1	284.607	226.559	1186.89	449.054	485.608	959.07	549.557	438.075	680.961	539.741	462.688	535.551	579.616	443.555	253.585	540.063	394.35	245.68	734.767	441.776	248.144	440.298	92.9848	926.268	394.716	169.661	647.257	335.591	167.079	488.338	297.378	211.77	233.249	245.228	267.603	219.583	438.516	214.975	206.428
923	0	490.173	414.514	1090.09	487.861	140.935	1077.56	279.117	306.675	1186.14	284.139	227.112	1185.97	448.459	485.631	957.313	547.734	437.435	679.216	541.365	462.675	534.246	589.242	444.156	253.318	549.281	395.354	244.498	744.821	440.374	251.078	439.321	93.0601	925.369	392.846	169.801	646.431	332.586	167.279	487.78	291.879	211.879	233.115	239.669	267.743	219.635	432.827	214.954	206.166
924	0	490.368	414.571	1088.56	487.297	141.017	1076.58	278.963	307.284	1185.13	283.733	227.705	1185.01	447.931	485.704	955.557	546.002	436.939	677.488	542.745	462.741	532.98	597.983	444.629	253.162	557.652	396.191	243.509	753.943	438.917	254.038	438.416	93.1596	924.446	391.019	169.941	645.576	329.599	167.465	487.209	286.371	211.959	232.986	234.11	267.852	219.706	427.131	214.926	205.901
925	0	490.611	414.591	1087.07	486.776	141.085	1075.6	278.865	307.929	1184.08	283.391	228.335	1184.01	447.491	485.83	953.829	544.385	436.578	675.795	543.878	462.877	531.739	605.757	444.975	253.046	565.099	396.856	242.653	762.047	437.447	256.9	437.576	93.2895	923.5	389.224	170.086	644.696	326.621	167.643	486.627	280.856	212.013	232.863	228.551	267.933	219.797	421.429	214.893	205.637
926	0	490.897	414.585	1085.63	486.293	141.138	1074.6	278.821	308.608	1183	283.115	229.001	1182.98	447.154	486.012	952.156	542.902	436.343	674.148	544.764	463.069	530.512	612.492	445.2	252.906	571.551	397.355	241.875	769.054	436.008	259.53	436.795	93.4572	922.528	387.452	170.243	643.794	323.645	167.818	486.04	275.335	212.044	232.748	222.994	267.987	219.911	415.723	214.852	205.375
927	0	491.224	414.569	1084.25	485.845	141.185	1073.61	278.833	309.318	1181.9	282.905	229.703	1181.93	446.936	486.25	950.56	541.57	436.219	672.559	545.409	463.303	529.288	618.13	445.315	252.685	576.95	397.697	241.126	774.896	434.644	261.79	436.066	93.6704	921.53	385.694	170.417	642.874	320.663	167.995	485.454	269.81	212.054	232.645	217.439	268.019	220.051	410.013	214.805	205.118
928	0	491.59	414.561	1082.96	485.43	141.236	1072.64	278.899	310.06	1180.8	282.762	230.438	1180.86	446.849	486.547	949.064	540.404	436.192	671.039	545.82	463.569	528.06	622.628	445.336	252.333	581.253	397.902	240.364	779.521	433.394	263.55	435.385	93.9377	920.503	383.94	170.615	641.942	317.666	168.182	484.874	264.285	212.049	232.555	211.887	268.032	220.222	404.3	214.75	204.867
929	0	491.994	414.581	1081.75	485.044	141.308	1071.69	279.02	310.831	1179.69	282.687	231.206	1179.79	446.905	486.906	947.683	539.41	436.248	669.595	546.012	463.852	526.821	625.967	445.28	251.814	584.435	397.991	239.556	782.898	432.289	264.696	434.745	94.2673	919.45	382.181	170.845	641.004	314.648	168.385	484.31	258.761	212.032	232.482	206.339	268.031	220.428	398.581	214.688	204.622
930	0	492.439	414.65	1080.64	484.687	141.419	1070.77	279.195	311.633	1178.6	282.68	232.009	1178.71	447.111	487.326	946.432	538.59	436.37	668.234	546	464.141	525.571	628.149	445.166	251.106	586.494	397.99	238.682	785.028	431.346	265.141	434.141	94.6674	918.37	380.409	171.11	640.065	311.602	168.611	483.767	253.241	212.011	232.43	200.795	268.022	220.675	392.858	214.62	204.381
931	0	492.926	414.786	1079.62	484.358	141.588	1069.88	279.425	312.466	1177.53	282.741	232.845	1177.65	447.474	487.809	945.322	537.941	436.546	666.959	545.8	464.428	524.311	629.205	445.01	250.2	587.452	397.923	237.732	785.94	430.571	264.828	433.57	95.1451	917.266	378.619	171.419	639.135	308.523	168.867	483.254	247.728	211.99	232.404	195.257	268.01	220.97	387.129	214.546	204.142
932	0	493.46	415.008	1078.69	484.062	141.832	1069.01	279.71	313.333	1176.5	282.869	233.717	1176.6	447.999	488.356	944.362	537.454	436.764	665.775	545.43	464.703	523.048	629.19	444.827	249.104	587.358	397.811	236.711	785.702	429.959	263.742	433.027	95.706	916.144	376.808	171.774	638.222	305.409	169.159	482.781	242.224	211.974	232.413	189.727	267.999	221.321	381.394	214.467	203.904
933	0	494.048	415.331	1077.85	483.806	142.166	1068.16	280.049	314.235	1175.52	283.063	234.627	1175.59	448.685	488.965	943.556	537.111	437.012	664.682	544.908	464.963	521.789	628.183	444.628	247.84	586.285	397.673	235.632	784.414	429.494	261.905	432.51	96.354	915.01	374.975	172.18	637.335	302.261	169.493	482.358	236.732	211.968	232.464	184.205	267.996	221.738	375.655	214.384	203.665
934	0	494.697	415.769	1077.09	483.603	142.602	1067.33	280.443	315.175	1174.6	283.324	235.575	1174.62	449.534	489.636	942.91	536.894	437.285	663.683	544.251	465.203	520.547	626.288	444.42	246.442	584.328	397.522	234.52	782.209	429.152	259.381	432.016	97.091	913.874	373.123	172.638	636.484	299.082	169.872	481.994	231.254	211.978	232.567	178.696	268.005	222.232	369.911	214.298	203.422
935	0	495.413	416.33	1076.43	483.465	143.145	1066.49	280.89	316.159	1173.76	283.649	236.565	1173.69	450.541	490.366	942.423	536.776	437.576	662.777	543.476	465.424	519.336	623.621	444.206	244.956	581.601	397.365	233.406	779.245	428.911	256.267	431.542	97.9163	912.748	371.258	173.151	635.681	295.876	170.298	481.702	225.793	212.008	232.734	173.202	268.03	222.816	364.166	214.212	203.176
936	0	496.203	417.019	1075.86	483.407	143.799	1065.65	281.39	317.19	1173	284.036	237.598	1172.84	451.7	491.154	942.096	536.733	437.884	661.965	542.599	465.626	518.173	620.311	443.989	243.432	578.227	397.207	232.328	775.694	428.743	252.687	431.085	98.8274	911.646	369.389	173.718	634.938	292.655	170.773	481.491	220.355	212.059	232.978	167.727	268.075	223.504	358.421	214.126	202.927
937	0	497.073	417.838	1075.39	483.439	144.563	1064.8	281.943	318.272	1172.34	284.484	238.679	1172.05	453.003	491.996	941.927	536.737	438.209	661.247	541.635	465.815	517.077	616.489	443.767	241.924	574.334	397.048	231.323	771.727	428.629	248.786	430.644	99.8196	910.586	367.529	174.337	634.264	289.428	171.296	481.373	214.943	212.133	233.313	162.275	268.14	224.31	352.682	214.043	202.678
938	0	498.027	418.783	1075.02	483.571	145.433	1063.93	282.545	319.412	1171.79	284.991	239.811	1171.35	454.438	492.889	941.913	536.762	438.552	660.623	540.598	465.995	516.066	612.279	443.539	240.484	570.046	396.888	230.425	767.504	428.551	244.711	430.219	100.887	909.585	365.693	175.005	633.672	286.212	171.863	481.358	209.564	212.231	233.755	156.852	268.225	225.25	346.952	213.967	202.434
939	0	499.066	419.848	1074.76	483.807	146.408	1063.05	283.197	320.613	1171.34	285.552	240.997	1170.74	455.992	493.83	942.048	536.784	438.914	660.094	539.498	466.174	515.156	607.794	443.305	239.156	565.472	396.725	229.662	763.158	428.496	240.609	429.81	102.023	908.665	363.903	175.716	633.171	283.024	172.469	481.458	204.223	212.349	234.32	151.461	268.329	226.341	341.237	213.9	202.198
940	0	500.189	421.024	1074.64	484.144	147.484	1062.17	283.895	321.882	1171.02	286.164	242.24	1170.23	457.646	494.815	942.327	536.781	439.299	659.661	538.344	466.361	514.363	603.126	443.065	237.975	560.707	396.561	229.053	758.784	428.457	236.611	429.419	103.22	907.844	362.179	176.465	632.771	279.885	173.108	481.682	198.928	212.483	235.024	146.111	268.445	227.599	335.542	213.843	201.978
941	0	501.392	422.301	1074.65	484.578	148.66	1061.31	284.637	323.224	1170.83	286.823	243.545	1169.84	459.383	495.842	942.741	536.737	439.709	659.325	537.141	466.567	513.697	598.348	442.822	236.965	555.821	396.399	228.604	754.435	428.426	232.828	429.05	104.472	907.143	360.55	177.243	632.48	276.82	173.768	482.037	193.686	212.625	235.884	140.808	268.567	229.041	329.874	213.799	201.78
942	0	502.668	423.665	1074.83	485.1	149.934	1060.51	285.42	324.642	1170.76	287.525	244.915	1169.56	461.182	496.907	943.281	536.637	440.146	659.084	535.885	466.802	513.163	593.51	442.579	236.135	550.865	396.243	228.311	750.125	428.398	229.344	428.709	105.773	906.581	359.044	178.04	632.303	273.855	174.438	482.529	188.506	212.765	236.914	135.56	268.681	230.685	324.236	213.769	201.609
943	0	504.008	425.104	1075.18	485.698	151.305	1059.8	286.24	326.143	1170.82	288.263	246.354	1169.4	463.019	498.01	943.935	536.469	440.614	658.939	534.57	467.076	512.763	588.642	442.344	235.483	545.87	396.1	228.163	745.838	428.37	226.213	428.405	107.117	906.175	357.693	178.844	632.243	271.019	175.104	483.162	183.397	212.889	238.129	130.377	268.774	232.546	318.636	213.751	201.468
944	0	505.401	426.605	1075.71	486.36	152.768	1059.22	287.094	327.729	1171	289.032	247.866	1169.36	464.873	499.148	944.691	536.221	441.114	658.885	533.183	467.399	512.49	583.76	442.123	234.998	540.852	395.979	228.139	741.541	428.336	223.464	428.147	108.499	905.938	356.531	179.642	632.302	268.345	175.75	483.938	178.369	212.98	239.541	125.272	268.828	234.642	313.077	213.745	201.36
945	0	506.833	428.156	1076.43	487.076	154.322	1058.8	287.978	329.404	1171.3	289.824	249.453	1169.45	466.72	500.323	945.533	535.883	441.651	658.917	531.704	467.781	512.333	578.865	441.925	234.661	535.814	395.89	228.217	737.194	428.296	221.104	427.947	109.916	905.881	355.595	180.42	632.477	265.865	176.359	484.857	173.433	213.021	241.161	120.258	268.823	236.987	307.563	213.748	201.281
946	0	508.292	429.746	1077.36	487.834	155.963	1058.58	288.886	331.17	1171.72	290.633	251.12	1169.66	468.538	501.534	946.444	535.441	442.23	659.026	530.11	468.228	512.279	573.954	441.759	234.447	530.753	395.84	228.371	732.76	428.251	219.118	427.817	111.365	906.008	354.922	181.163	632.762	263.614	176.914	485.913	168.604	212.994	242.997	115.353	268.739	239.598	302.098	213.759	201.226
947	0	509.762	431.366	1078.48	488.622	157.685	1058.58	289.814	333.027	1172.24	291.45	252.867	1169.99	470.305	502.781	947.408	534.881	442.856	659.2	528.378	468.748	512.308	569.016	441.633	234.33	525.661	395.839	228.577	728.207	428.205	217.477	427.768	112.842	906.321	354.55	181.856	633.149	261.629	177.396	487.1	163.897	212.879	245.057	110.577	268.556	242.488	296.681	213.775	201.185
948	0	511.23	433.007	1079.8	489.431	159.486	1058.81	290.757	334.977	1172.86	292.268	254.698	1170.42	472.002	504.066	948.405	534.187	443.538	659.426	526.483	469.345	512.402	564.041	441.554	234.282	520.528	395.89	228.812	723.513	428.163	216.141	427.812	114.342	906.815	354.516	182.482	633.627	259.945	177.789	488.411	159.331	212.662	247.344	105.956	268.257	245.671	291.311	213.795	201.147
949	0	512.682	434.663	1081.29	490.248	161.362	1059.3	291.708	337.017	1173.55	293.077	256.613	1170.96	473.609	505.389	949.416	533.34	444.285	659.688	524.404	470.023	512.538	559.018	441.527	234.276	515.345	395.999	229.055	718.666	428.133	215.063	427.958	115.862	907.48	354.857	183.027	634.18	258.599	178.078	489.833	154.93	212.329	249.862	101.52	267.828	249.157	285.983	213.817	201.095
950	0	514.107	436.33	1082.94	491.061	163.308	1060.04	292.662	339.145	1174.32	293.871	258.611	1171.59	475.11	506.75	950.421	532.32	445.105	659.967	522.125	470.783	512.696	553.937	441.555	234.289	510.104	396.165	229.288	713.664	428.119	214.197	428.215	117.396	908.304	355.607	183.477	634.793	257.624	178.249	491.354	150.72	211.873	252.612	97.3028	267.263	252.956	280.69	213.843	201.015
951	0	515.494	438.003	1084.71	491.859	165.321	1061.01	293.612	341.358	1175.14	294.639	260.692	1172.29	476.491	508.149	951.402	531.107	446.008	660.247	519.631	471.622	512.858	548.793	441.636	234.301	504.802	396.387	229.499	708.516	428.128	213.496	428.59	118.937	909.27	356.797	183.82	635.449	257.054	178.293	492.959	146.731	211.292	255.593	93.3444	266.559	257.076	275.425	213.874	200.889
952	0	516.832	439.678	1086.57	492.627	167.394	1062.21	294.55	343.65	1176	295.373	262.852	1173.06	477.739	509.587	952.341	529.685	447.001	660.509	516.915	472.538	513.005	543.583	441.768	234.296	499.436	396.66	229.677	703.237	428.16	212.919	429.087	120.476	910.359	358.451	184.044	636.13	256.918	178.201	494.631	142.997	210.59	258.804	89.6873	265.726	261.52	270.177	213.911	200.701
953	0	518.115	441.353	1088.48	493.353	169.519	1063.6	295.47	346.015	1176.88	296.067	265.088	1173.88	478.842	511.063	953.221	528.037	448.09	660.736	513.973	473.524	513.124	538.309	441.944	234.262	494.01	396.976	229.815	697.847	428.217	212.431	429.71	122.006	911.549	360.59	184.141	636.818	257.242	177.972	496.355	139.553	209.779	262.241	86.3772	264.776	266.287	264.935	213.959	200.442
954	0	519.336	443.023	1090.4	494.025	171.686	1065.16	296.363	348.445	1177.77	296.711	267.395	1174.73	479.787	512.576	954.027	526.151	449.278	660.913	510.807	474.571	513.202	532.973	442.158	234.193	488.527	397.325	229.91	692.369	428.296	212.002	430.46	123.517	912.819	363.228	184.106	637.496	258.047	177.605	498.113	136.435	208.877	265.901	83.4606	263.735	271.375	259.693	214.02	200.105
955	0	520.487	444.683	1092.29	494.631	173.882	1066.85	297.221	350.93	1178.66	297.299	269.766	1175.59	480.565	514.128	954.746	524.02	450.565	661.028	507.422	475.668	513.232	527.581	442.399	234.085	482.995	397.696	229.96	686.825	428.393	211.61	431.336	125.001	914.145	366.369	183.935	638.149	259.351	177.105	499.889	133.676	207.907	269.776	80.983	262.632	276.771	254.446	214.099	199.695
956	0	521.565	446.329	1094.1	495.161	176.097	1068.65	298.037	353.461	1179.52	297.825	272.191	1176.46	481.163	515.718	955.369	521.643	451.948	661.071	503.823	476.806	513.206	522.142	442.658	233.937	477.422	398.078	229.966	681.237	428.503	211.24	432.335	126.447	915.508	370.011	183.628	638.766	261.164	176.482	501.665	131.31	206.897	273.858	78.9866	261.504	282.458	249.2	214.199	199.225
957	0	522.564	447.953	1095.79	495.605	178.318	1070.51	298.801	356.027	1180.36	298.282	274.663	1177.31	481.57	517.347	955.887	519.021	453.421	661.037	500.023	477.971	513.122	516.664	442.926	233.75	471.819	398.458	229.93	675.625	428.621	210.882	433.455	127.849	916.885	374.14	183.187	639.339	263.488	175.747	503.428	129.366	205.882	278.135	77.5083	260.39	288.412	243.97	214.322	198.722
958	0	523.48	449.549	1097.32	495.955	180.532	1072.42	299.506	358.614	1181.16	298.665	277.17	1178.13	481.774	519.015	956.295	516.163	454.977	660.921	496.034	479.154	512.981	511.158	443.194	233.528	466.196	398.827	229.854	670.005	428.743	210.527	434.688	129.199	918.26	378.734	182.617	639.862	266.32	174.918	505.164	127.873	204.896	282.593	76.577	259.335	294.598	238.788	214.468	198.226
959	0	524.311	451.109	1098.66	496.202	182.727	1074.34	300.143	361.21	1181.91	298.969	279.7	1178.91	481.765	520.722	956.589	513.081	456.603	660.724	491.872	480.342	512.784	505.631	443.455	233.275	460.562	399.175	229.743	664.392	428.867	210.173	436.027	130.492	919.617	383.763	181.926	640.337	269.651	174.013	506.862	126.851	203.975	287.211	76.2126	258.38	300.975	233.704	214.631	197.794
960	0	525.052	452.626	1099.79	496.338	184.885	1076.23	300.703	363.801	1182.61	299.193	282.241	1179.64	481.534	522.468	956.77	509.793	458.289	660.45	487.554	481.527	512.536	500.094	443.704	232.996	454.928	399.496	229.601	658.793	428.99	209.819	437.462	131.724	920.945	389.189	181.124	640.768	273.461	173.054	508.513	126.32	203.156	291.966	76.4244	257.565	307.49	228.792	214.802	197.491
961	0	525.701	454.093	1100.67	496.354	186.99	1078.07	301.18	366.372	1183.24	299.331	284.779	1180.3	481.074	524.248	956.84	506.321	460.018	660.105	483.101	482.7	512.243	494.553	443.939	232.696	449.301	399.787	229.433	653.216	429.114	209.464	438.98	132.894	922.234	394.965	180.223	641.164	277.725	172.064	510.111	126.292	202.47	296.829	77.2114	256.927	314.084	224.147	214.966	197.394
962	0	526.256	455.505	1101.31	496.24	189.023	1079.81	301.566	368.911	1183.81	299.384	287.3	1180.91	480.382	526.059	956.802	502.691	461.776	659.696	478.537	483.855	511.913	489.014	444.157	232.381	443.69	400.045	229.244	647.665	429.239	209.111	440.568	134.001	923.482	401.043	179.239	641.539	282.412	171.069	511.655	126.773	201.945	301.764	78.5629	256.497	320.688	219.888	215.103	197.582
963	0	526.712	456.858	1101.69	495.989	190.964	1081.39	301.856	371.402	1184.31	299.349	289.791	1181.44	479.461	527.893	956.664	498.93	463.544	659.235	473.886	484.985	511.554	483.482	444.361	232.054	438.099	400.272	229.038	642.14	429.368	208.76	442.209	135.046	924.688	407.367	178.187	641.909	287.486	170.092	513.144	127.767	201.604	306.732	80.4599	256.298	327.227	216.154	215.191	198.133
964	0	527.068	458.152	1101.82	495.597	192.8	1082.78	302.043	373.834	1184.74	299.227	292.238	1181.9	478.316	529.742	956.434	495.069	465.305	658.734	469.176	486.085	511.177	477.961	444.552	231.721	432.531	400.47	228.822	636.641	429.502	208.414	443.884	136.031	925.854	413.886	177.086	642.293	292.904	169.157	514.584	129.272	201.463	311.688	82.8781	256.346	333.621	213.096	215.205	199.11
965	0	527.32	459.387	1101.71	495.06	194.523	1083.93	302.125	376.193	1185.11	299.017	294.629	1182.29	476.961	531.593	956.122	491.14	467.041	658.204	464.432	487.151	510.789	472.453	444.732	231.384	426.989	400.642	228.601	631.165	429.642	208.075	445.574	136.958	926.989	420.544	175.956	642.712	298.623	168.288	515.982	131.288	201.528	316.581	85.7905	256.649	339.788	210.869	215.124	200.557
966	0	527.464	460.566	1101.37	494.376	196.13	1084.8	302.098	378.47	1185.42	298.722	296.952	1182.61	475.413	533.434	955.74	487.174	468.733	657.659	459.683	488.177	510.399	466.958	444.904	231.047	421.474	400.793	228.379	625.708	429.79	207.746	447.258	137.831	928.102	427.293	174.815	643.188	304.597	167.506	517.348	133.812	201.802	321.355	89.1708	257.207	345.644	209.618	214.934	202.49
967	0	527.497	461.695	1100.83	493.548	197.625	1085.37	301.961	380.654	1185.66	298.342	299.196	1182.87	473.695	535.248	955.3	483.202	470.365	657.112	454.952	489.159	510.017	461.477	445.07	230.714	415.983	400.926	228.163	620.268	429.943	207.429	448.914	138.652	929.203	434.084	173.685	643.743	310.781	166.828	518.693	136.841	202.279	325.951	92.996	258.011	351.106	209.471	214.631	204.89
968	0	527.416	462.781	1100.11	492.58	199.012	1085.61	301.714	382.737	1185.86	297.88	301.351	1183.08	471.837	537.02	954.815	479.254	471.92	656.572	450.263	490.092	509.649	456.009	445.23	230.389	410.517	401.043	227.956	614.841	430.099	207.126	450.521	139.425	930.306	440.875	172.586	644.397	317.131	166.269	520.026	140.378	202.946	330.306	97.2485	259.043	356.098	210.521	214.224	207.702
969	0	527.219	463.833	1099.25	491.484	200.295	1085.56	301.357	384.715	1186	297.339	303.412	1183.25	469.87	538.733	954.296	475.355	473.383	656.051	445.633	490.969	509.3	450.552	445.386	230.073	405.072	401.147	227.764	609.422	430.255	206.837	452.058	140.15	931.421	447.628	171.536	645.168	323.607	165.84	521.358	144.423	203.784	334.357	101.917	260.279	360.548	212.824	213.734	210.837
970	0	526.904	464.862	1098.28	490.277	201.477	1085.24	300.894	386.584	1186.1	296.722	305.371	1183.37	467.83	540.371	953.756	471.527	474.744	655.556	441.077	491.786	508.975	445.107	445.535	229.77	399.648	401.238	227.59	604.011	430.408	206.564	453.508	140.832	932.558	454.31	170.555	646.071	330.173	165.551	522.694	148.98	204.771	338.041	106.995	261.689	364.397	216.394	213.194	214.18
971	0	526.469	465.878	1097.25	488.985	202.56	1084.74	300.329	388.341	1186.16	296.032	307.227	1183.47	465.751	541.92	953.206	467.788	475.992	655.094	436.604	492.538	508.677	439.671	445.674	229.484	394.241	401.315	227.437	598.603	430.554	206.305	454.854	141.474	933.726	460.894	169.661	647.121	336.8	165.404	524.036	154.052	205.883	341.299	112.481	263.237	367.595	221.206	212.645	217.602
972	0	525.914	466.892	1096.2	487.644	203.547	1084.14	299.666	389.986	1186.19	295.273	308.976	1183.56	463.668	543.367	952.653	464.15	477.121	654.669	432.22	493.22	508.408	434.245	445.802	229.216	388.849	401.378	227.305	593.197	430.691	206.06	456.083	142.079	934.93	467.354	168.872	648.325	343.463	165.401	525.382	159.644	207.093	344.077	118.377	264.887	370.103	227.203	212.133	220.971
973	0	525.239	467.915	1095.15	486.288	204.447	1083.54	298.913	391.522	1186.2	294.45	310.621	1183.63	461.612	544.702	952.107	460.621	478.128	654.282	427.927	493.83	508.168	428.828	445.915	228.969	383.471	401.425	227.198	587.79	430.817	205.829	457.188	142.652	936.171	473.67	168.202	649.687	350.143	165.54	526.721	165.756	208.375	346.328	124.685	266.601	371.897	234.308	211.699	224.161
974	0	524.446	468.956	1094.16	484.951	205.275	1083.03	298.077	392.952	1186.19	293.565	312.162	1183.7	459.611	545.919	951.573	457.204	479.013	653.933	423.723	494.364	507.955	423.42	446.01	228.743	378.105	401.455	227.113	582.381	430.931	205.609	458.163	143.197	937.448	479.825	167.665	651.208	356.826	165.816	528.043	172.389	209.705	348.013	131.408	268.346	372.961	242.433	211.382	227.067
975	0	523.537	470.021	1093.24	483.658	206.048	1082.68	297.165	394.281	1186.16	292.624	313.603	1183.78	457.685	547.014	951.056	453.898	479.777	653.622	419.604	494.824	507.769	418.021	446.087	228.54	372.749	401.468	227.052	576.97	431.035	205.399	459.006	143.722	938.757	485.804	167.275	652.884	363.502	166.223	529.329	179.542	211.06	349.107	138.549	270.089	373.291	251.484	211.211	229.607
976	0	522.515	471.115	1092.44	482.423	206.782	1082.54	296.186	395.515	1186.13	291.632	314.949	1183.88	455.851	547.986	950.557	450.699	480.425	653.344	415.564	495.209	507.608	412.63	446.143	228.359	367.402	401.464	227.011	571.554	431.129	205.198	459.72	144.23	940.094	491.593	167.04	654.707	370.164	166.753	530.562	187.21	212.423	349.591	146.108	271.806	372.895	261.374	211.203	231.728
977	0	521.387	472.239	1091.76	481.254	207.492	1082.62	295.15	396.662	1186.09	290.592	316.207	1183.99	454.114	548.838	950.079	447.597	480.963	653.096	411.596	495.524	507.469	407.247	446.18	228.2	362.064	401.445	226.991	566.134	431.215	205.006	460.308	144.729	941.451	497.181	166.97	656.665	376.806	167.396	531.722	195.386	213.776	349.461	154.088	273.475	371.784	272.019	211.359	233.404
978	0	520.16	473.394	1091.23	480.163	208.193	1082.95	294.066	397.728	1186.05	289.51	317.382	1184.12	452.475	549.577	949.62	444.581	481.401	652.874	407.692	495.772	507.35	401.872	446.2	228.061	356.733	401.412	226.988	560.708	431.295	204.821	460.778	145.222	942.821	502.556	167.071	658.744	383.424	168.144	532.788	204.059	215.106	348.724	162.489	275.082	369.981	283.346	211.666	234.635
979	0	518.844	474.575	1090.85	479.169	208.905	1083.5	292.942	398.721	1186.01	288.391	318.483	1184.28	450.926	550.209	949.18	441.638	481.747	652.672	403.841	495.958	507.248	396.505	446.206	227.94	351.409	401.368	227.001	555.278	431.372	204.644	461.138	145.712	944.198	507.709	167.345	660.927	390.012	168.986	533.744	213.218	216.403	347.397	171.309	276.615	367.512	295.291	212.101	235.442
980	0	517.45	475.775	1090.62	478.29	209.645	1084.27	291.788	399.651	1185.98	287.239	319.517	1184.46	449.456	550.744	948.756	438.754	482.012	652.485	400.033	496.089	507.161	391.143	446.2	227.837	346.091	401.315	227.027	549.843	431.447	204.476	461.398	146.2	945.577	512.63	167.796	663.193	396.565	169.91	534.574	222.846	217.658	345.505	180.548	278.07	364.41	307.797	212.629	235.865
981	0	515.992	476.984	1090.53	477.531	210.423	1085.22	290.613	400.525	1185.95	286.061	320.491	1184.67	448.045	551.194	948.345	435.913	482.206	652.309	396.258	496.17	507.088	385.785	446.187	227.748	340.778	401.257	227.066	544.404	431.523	204.315	461.567	146.688	946.954	517.308	168.421	665.523	403.078	170.908	535.264	232.928	218.861	343.085	190.204	279.443	360.712	320.815	213.207	235.953
982	0	514.484	478.189	1090.57	476.882	211.235	1086.31	289.423	401.351	1185.93	284.86	321.414	1184.89	446.673	551.568	947.942	433.099	482.341	652.137	392.506	496.207	507.026	380.43	446.17	227.671	335.47	401.194	227.116	538.964	431.599	204.163	461.656	147.175	948.325	521.735	169.219	667.893	409.545	171.969	535.804	243.443	220.008	340.178	200.276	280.733	356.46	334.302	213.789	235.764
983	0	512.941	479.373	1090.72	476.316	212.069	1087.49	288.227	402.136	1185.92	283.643	322.291	1185.14	445.315	551.878	947.544	430.298	482.426	651.965	388.765	496.205	506.972	375.075	446.151	227.605	330.164	401.13	227.176	533.521	431.677	204.017	461.676	147.66	949.688	525.9	170.183	670.28	415.958	173.083	536.188	254.373	221.09	336.832	210.759	281.941	351.698	348.216	214.33	235.359
984	0	511.377	480.518	1090.96	475.791	212.904	1088.7	287.031	402.886	1185.92	282.414	323.128	1185.39	443.948	552.133	947.145	427.495	482.47	651.79	385.026	496.171	506.925	369.719	446.131	227.546	324.859	401.065	227.244	528.079	431.755	203.876	461.64	148.143	951.041	529.796	171.307	672.659	422.308	174.239	536.413	265.696	222.102	333.098	221.651	283.067	346.477	362.522	214.789	234.798
985	0	509.809	481.604	1091.27	475.261	213.721	1089.88	285.84	403.607	1185.92	281.179	323.932	1185.66	442.551	552.342	946.742	424.68	482.481	651.607	381.28	496.108	506.881	364.36	446.113	227.495	319.553	401	227.321	522.636	431.835	203.739	461.559	148.623	952.382	533.413	172.581	675.006	428.588	175.43	536.478	277.39	223.037	329.032	232.945	284.113	340.848	377.183	215.128	234.139
986	0	508.25	482.609	1091.61	474.678	214.498	1090.98	284.66	404.303	1185.93	279.942	324.706	1185.93	441.104	552.514	946.329	421.842	482.466	651.413	377.52	496.019	506.839	358.995	446.095	227.447	314.244	400.934	227.405	517.193	431.916	203.603	461.449	149.105	953.707	536.744	173.995	677.297	434.791	176.644	536.387	289.433	223.887	324.691	244.634	285.078	334.87	392.164	215.322	233.433
987	0	506.714	483.515	1091.95	474.002	215.216	1091.97	283.495	404.978	1185.94	278.708	325.454	1186.19	439.593	552.655	945.904	418.972	482.432	651.204	373.741	495.909	506.797	353.624	446.076	227.403	308.93	400.865	227.496	511.748	431.996	203.467	461.323	149.59	955.01	539.782	175.534	679.507	440.91	177.872	536.146	301.804	224.647	320.134	256.707	285.959	328.602	407.432	215.355	232.728
988	0	505.213	484.302	1092.29	473.199	215.854	1092.81	282.347	405.633	1185.94	277.482	326.176	1186.45	438.008	552.77	945.462	416.067	482.382	650.98	369.939	495.78	506.751	348.246	446.055	227.361	303.609	400.793	227.595	506.302	432.076	203.33	461.196	150.087	956.285	542.521	177.185	681.612	446.939	179.105	535.76	314.48	225.309	315.42	269.151	286.751	322.11	422.951	215.22	232.06
989	0	503.758	484.955	1092.58	472.253	216.393	1093.53	281.219	406.269	1185.95	276.268	326.874	1186.69	436.343	552.863	945	413.124	482.32	650.737	366.114	495.635	506.699	342.86	446.031	227.321	298.279	400.715	227.701	500.854	432.155	203.19	461.084	150.603	957.522	544.956	178.932	683.592	452.875	180.334	535.242	327.44	225.866	310.607	281.948	287.448	315.461	438.684	214.926	231.461
990	0	502.359	485.461	1092.81	471.167	216.818	1094.13	280.113	406.884	1185.95	275.071	327.546	1186.9	434.601	552.938	944.518	410.143	482.248	650.474	362.265	495.477	506.639	337.465	446.001	227.282	292.939	400.631	227.813	495.403	432.23	203.046	461.001	151.147	958.71	547.085	180.759	685.424	458.717	181.548	534.602	340.663	226.309	305.753	295.078	288.035	308.725	454.595	214.488	230.95
991	0	501.022	485.814	1092.97	469.963	217.119	1094.67	279.03	407.477	1185.93	273.893	328.191	1187.09	432.785	552.996	944.012	407.126	482.167	650.189	358.396	495.306	506.569	332.061	445.963	227.243	287.588	400.539	227.932	489.947	432.303	202.9	460.96	151.729	959.835	548.907	182.649	687.091	464.464	182.738	533.855	354.127	226.63	300.917	308.514	288.499	301.977	470.645	213.934	230.543
992	0	499.754	486.012	1093.03	468.678	217.292	1095.16	277.97	408.046	1185.9	272.739	328.805	1187.25	430.904	553.038	943.481	404.078	482.078	649.883	354.51	495.124	506.487	326.649	445.916	227.206	282.226	400.437	228.057	484.485	432.373	202.749	460.97	152.359	960.883	550.426	184.585	688.576	470.119	183.894	533.015	367.809	226.82	296.156	322.223	288.819	295.29	486.796	213.3	230.247
993	0	498.555	486.058	1092.99	467.354	217.341	1095.63	276.933	408.585	1185.84	271.612	329.384	1187.37	428.971	553.064	942.925	401.004	481.982	649.553	350.613	494.934	506.39	321.229	445.857	227.171	276.853	400.325	228.185	479.015	432.442	202.595	461.041	153.044	961.838	551.645	186.549	689.865	475.682	185.008	532.101	381.685	226.869	291.525	336.167	288.973	288.738	503.01	212.625	230.064
994	0	497.428	485.963	1092.84	466.03	217.27	1096.06	275.92	409.09	1185.76	270.515	329.924	1187.44	427	553.075	942.344	397.912	481.876	649.199	346.71	494.736	506.277	315.803	445.787	227.137	271.47	400.201	228.316	473.536	432.509	202.436	461.175	153.792	962.682	552.574	188.524	690.949	481.155	186.07	531.131	395.728	226.769	287.078	350.303	288.939	282.392	519.248	211.954	229.996
995	0	496.371	485.739	1092.57	464.737	217.09	1096.44	274.929	409.556	1185.65	269.451	330.419	1187.46	425.007	553.071	941.738	394.81	481.761	648.821	342.808	494.53	506.146	310.369	445.703	227.107	266.078	400.066	228.45	468.046	432.576	202.27	461.375	154.604	963.398	553.224	190.495	691.82	486.538	187.073	530.126	409.907	226.512	282.867	364.581	288.695	276.32	535.468	211.33	230.045
996	0	495.379	485.408	1092.18	463.492	216.81	1096.72	273.961	409.978	1185.51	268.422	330.863	1187.44	423.007	553.052	941.106	391.707	481.637	648.419	338.915	494.318	505.996	304.931	445.606	227.079	260.678	399.92	228.584	462.545	432.644	202.097	461.636	155.479	963.974	553.61	192.444	692.476	491.829	188.007	529.106	424.185	226.093	278.941	378.945	288.223	270.584	551.63	210.792	230.22
997	0	494.447	484.992	1091.67	462.305	216.44	1096.87	273.015	410.35	1185.33	267.431	331.253	1187.36	421.015	553.018	940.451	388.613	481.501	647.991	335.036	494.098	505.824	299.487	445.496	227.055	255.27	399.761	228.718	457.031	432.713	201.915	461.95	156.411	964.397	553.749	194.359	692.918	497.024	188.866	528.094	438.518	225.507	275.344	393.336	287.507	265.237	567.69	210.371	230.532
998	0	493.568	484.516	1091.04	461.181	215.994	1096.84	272.092	410.667	1185.1	266.48	331.583	1187.22	419.047	552.971	939.772	385.535	481.353	647.538	331.18	493.873	505.632	294.039	445.374	227.034	249.856	399.592	228.853	451.503	432.784	201.724	462.305	157.391	964.659	553.661	196.224	693.149	502.114	189.643	527.107	452.855	224.756	272.116	407.69	286.541	260.324	583.599	210.09	231.003
999	0	492.732	484.007	1090.29	460.123	215.484	1096.63	271.191	410.923	1184.83	265.572	331.849	1187.02	417.115	552.911	939.071	382.484	481.194	647.06	327.353	493.642	505.417	288.587	445.242	227.018	244.435	399.414	228.988	445.962	432.857	201.522	462.688	158.403	964.757	553.369	198.027	693.178	507.087	190.334	526.165	467.137	223.845	269.286	421.942	285.325	255.877	599.307	209.962	231.664
1000	0	491.93	483.492	1089.44	459.133	214.927	1096.2	270.314	411.116	1184.51	264.708	332.046	1186.77	415.23	552.838	938.349	379.465	481.023	646.556	323.561	493.405	505.179	283.132	445.101	227.005	239.01	399.229	229.123	440.406	432.933	201.311	463.085	159.429	964.691	552.895	199.755	693.015	511.929	190.933	525.28	481.298	222.781	266.879	436.025	283.869	251.918	614.758	209.988	232.549
1001	0	491.152	482.997	1088.48	458.217	214.341	1095.56	269.46	411.239	1184.14	263.889	332.173	1186.45	413.399	552.755	937.607	376.488	480.841	646.028	319.808	493.163	504.92	277.674	444.954	226.995	233.579	399.039	229.261	434.835	433.011	201.092	463.481	160.45	964.465	552.264	201.399	692.674	516.62	191.438	524.465	495.269	221.581	264.905	449.87	282.191	248.453	629.891	210.162	233.698
1002	0	490.388	482.546	1087.45	457.383	213.751	1094.72	268.631	411.292	1183.72	263.119	332.226	1186.07	411.629	552.663	936.847	373.556	480.648	645.476	316.1	492.918	504.641	272.214	444.804	226.988	228.145	398.847	229.402	429.25	433.092	200.867	463.866	161.443	964.09	551.501	202.946	692.171	521.14	191.846	523.726	508.974	220.264	263.367	463.408	280.319	245.478	644.643	210.471	235.152
1003	0	489.627	482.159	1086.34	456.638	213.179	1093.71	267.83	411.27	1183.25	262.399	332.204	1185.64	409.924	552.563	936.07	370.676	480.447	644.901	312.438	492.671	504.342	266.752	444.654	226.986	222.708	398.656	229.549	423.65	433.174	200.638	464.229	162.385	963.576	550.63	204.388	691.52	525.462	192.155	523.064	522.336	218.853	262.253	476.573	278.289	242.975	658.948	210.896	236.942
1004	0	488.861	481.854	1085.17	455.988	212.656	1092.54	267.057	411.173	1182.74	261.73	332.107	1185.15	408.285	552.456	935.278	367.848	480.237	644.305	308.824	492.422	504.027	261.288	444.507	226.987	217.268	398.47	229.704	418.038	433.258	200.408	464.566	163.255	962.94	549.674	205.715	690.74	529.562	192.365	522.475	535.275	217.379	261.539	489.296	276.143	240.916	672.735	211.417	239.091
1005	0	488.082	481.642	1083.97	455.436	212.214	1091.25	266.315	410.999	1182.18	261.115	331.933	1184.6	406.711	552.341	934.472	365.076	480.022	643.691	305.256	492.174	503.699	255.822	444.366	226.995	211.826	398.291	229.873	412.416	433.342	200.18	464.873	164.032	962.195	548.654	206.921	689.848	533.41	192.477	521.953	547.713	215.871	261.192	501.512	273.929	239.262	685.936	212.01	241.6
1006	0	487.283	481.532	1082.75	454.978	211.886	1089.87	265.607	410.748	1181.58	260.555	331.684	1184	405.201	552.219	933.655	362.359	479.803	643.062	301.735	491.928	503.361	250.355	444.232	227.01	206.383	398.122	230.058	406.784	433.426	199.955	465.149	164.696	961.358	547.589	207.998	688.859	536.98	192.493	521.483	559.571	214.362	261.164	513.154	271.694	237.965	698.478	212.655	244.45
1007	0	486.461	481.526	1081.51	454.604	211.701	1088.44	264.935	410.42	1180.94	260.051	331.359	1183.36	403.751	552.088	932.829	359.696	479.581	642.421	298.255	491.686	503.02	244.887	444.109	227.036	200.939	397.965	230.267	401.146	433.51	199.735	465.396	165.233	960.444	546.498	208.942	687.787	540.246	192.415	521.049	570.771	212.882	261.4	524.158	269.49	236.974	710.29	213.329	247.595
1008	0	485.613	481.622	1080.29	454.297	211.677	1087	264.303	410.015	1180.26	259.607	330.96	1182.67	402.359	551.946	931.996	357.086	479.36	641.771	294.815	491.448	502.678	239.419	443.998	227.077	195.497	397.82	230.503	395.501	433.593	199.52	465.617	165.63	959.466	545.394	209.749	686.647	543.184	192.249	520.631	581.238	211.46	261.837	534.46	267.362	236.232	721.302	214.009	250.964
1009	0	484.739	481.814	1079.09	454.04	211.82	1085.56	263.712	409.533	1179.56	259.223	330.488	1181.94	401.019	551.792	931.16	354.526	479.139	641.118	291.411	491.217	502.343	233.951	443.898	227.135	190.056	397.689	230.775	389.85	433.675	199.311	465.817	165.878	958.434	544.288	210.42	685.448	545.771	192.002	520.207	590.898	210.12	262.407	543.995	265.354	235.678	731.444	214.671	254.461
1010	0	483.844	482.089	1077.93	453.815	212.117	1084.16	263.168	408.977	1178.83	258.903	329.944	1181.18	399.726	551.622	930.325	352.014	478.919	640.466	288.037	490.991	502.02	228.483	443.81	227.216	184.619	397.571	231.088	384.193	433.758	199.105	466.001	165.975	957.356	543.189	210.953	684.201	547.992	191.68	519.756	599.683	208.882	263.036	552.701	263.501	235.255	740.652	215.288	257.977
1011	0	482.931	482.434	1076.82	453.608	212.544	1082.81	262.673	408.346	1178.09	258.647	329.33	1180.39	398.475	551.435	929.494	349.546	478.701	639.821	284.692	490.77	501.715	223.016	443.733	227.326	179.186	397.464	231.45	378.529	433.842	198.903	466.173	165.919	956.239	542.103	211.354	682.911	549.831	191.293	519.254	607.53	207.759	263.656	560.519	261.833	234.903	748.865	215.833	261.389
1012	0	482.01	482.83	1075.76	453.412	213.069	1081.53	262.231	407.641	1177.33	258.458	328.646	1179.58	397.261	551.226	928.672	347.12	478.484	639.187	281.372	490.555	501.434	217.549	443.666	227.47	173.759	397.368	231.868	372.859	433.927	198.702	466.338	165.717	955.086	541.032	211.625	681.584	551.28	190.853	518.683	614.383	206.758	264.197	567.393	260.369	234.569	756.03	216.279	264.573
1013	0	481.09	483.256	1074.76	453.224	213.655	1080.33	261.844	406.865	1176.57	258.338	327.895	1178.77	396.08	550.994	927.864	344.733	478.267	638.569	278.075	490.343	501.182	212.084	443.608	227.654	168.34	397.281	232.349	367.18	434.016	198.501	466.5	165.376	953.899	539.976	211.775	680.225	552.336	190.37	518.024	620.201	205.882	264.598	573.276	259.12	234.204	762.103	216.603	267.405
1014	0	480.184	483.689	1073.83	453.049	214.266	1079.22	261.518	406.019	1175.82	258.289	327.077	1177.95	394.929	550.735	927.075	342.384	478.048	637.973	274.797	490.133	500.966	206.621	443.558	227.884	162.929	397.202	232.899	361.492	434.109	198.298	466.661	164.907	952.681	538.935	211.812	678.837	552.998	189.858	517.265	624.951	205.129	264.806	578.126	258.087	233.764	767.052	216.788	269.776
1015	0	479.305	484.104	1072.96	452.892	214.867	1078.18	261.254	405.104	1175.07	258.312	326.195	1177.14	393.803	550.447	926.31	340.07	477.826	637.406	271.538	489.924	500.793	201.161	443.515	228.167	157.529	397.13	233.526	355.794	434.208	198.091	466.822	164.326	951.43	537.903	211.746	677.425	553.272	189.329	516.396	628.619	204.491	264.778	581.919	257.263	233.218	770.858	216.826	271.586
1016	0	478.469	484.478	1072.16	452.766	215.423	1077.23	261.058	404.123	1174.34	258.41	325.25	1176.34	392.704	550.126	925.575	337.792	477.597	636.872	268.298	489.714	500.669	195.703	443.48	228.511	152.14	397.066	234.236	350.085	434.312	197.88	466.981	163.648	950.15	536.874	211.588	675.991	553.169	188.795	515.414	631.207	203.96	264.485	584.641	256.636	232.543	773.521	216.716	272.761
1017	0	477.69	484.784	1071.42	452.682	215.902	1076.35	260.932	403.078	1173.64	258.584	324.243	1175.58	391.63	549.769	924.877	335.549	477.359	636.377	265.076	489.501	500.599	190.249	443.456	228.921	146.764	397.012	235.035	344.363	434.422	197.665	467.136	162.889	948.843	535.84	211.35	674.54	552.704	188.269	514.32	632.733	203.525	263.913	586.298	256.185	231.726	775.059	216.472	273.245
1018	0	476.986	485.001	1070.74	452.658	216.278	1075.54	260.879	401.971	1172.97	258.833	323.176	1174.85	390.585	549.374	924.222	333.344	477.11	635.928	261.875	489.285	500.591	184.8	443.445	229.405	141.402	396.972	235.93	338.628	434.539	197.446	467.28	162.067	947.514	534.792	211.042	673.079	551.897	187.76	513.123	633.239	203.175	263.061	586.916	255.889	230.771	775.512	216.115	273.01
1019	0	476.371	485.106	1070.1	452.714	216.529	1074.78	260.904	400.807	1172.34	259.16	322.05	1174.17	389.571	548.936	923.615	331.178	476.848	635.53	258.697	489.065	500.65	179.357	443.452	229.97	136.055	396.95	236.926	332.88	434.663	197.223	467.408	161.198	946.169	533.721	210.676	671.615	550.771	187.277	511.833	632.781	202.901	261.945	586.539	255.724	229.689	774.945	215.676	272.053
1020	0	475.86	485.079	1069.52	452.872	216.641	1074.08	261.007	399.588	1171.76	259.563	320.867	1173.54	388.597	548.452	923.064	329.057	476.569	635.188	255.547	488.84	500.783	173.923	443.483	230.625	130.724	396.954	238.031	327.117	434.793	196.999	467.513	160.294	944.82	532.616	210.262	670.157	549.352	186.828	510.47	631.436	202.693	260.593	585.234	255.663	228.508	773.444	215.189	270.395
1021	0	475.466	484.906	1068.97	453.155	216.604	1073.42	261.192	398.318	1171.24	260.042	319.629	1172.99	387.668	547.916	922.573	326.988	476.273	634.909	252.433	488.61	500.996	168.501	443.543	231.378	125.41	396.992	239.253	321.339	434.931	196.774	467.587	159.367	943.479	531.469	209.809	668.716	547.671	186.415	509.055	629.297	202.543	259.047	583.086	255.685	227.262	771.122	214.692	268.085
1022	0	475.201	484.574	1068.45	453.583	216.41	1072.79	261.46	397.001	1170.79	260.595	318.338	1172.52	386.794	547.325	922.15	324.979	475.957	634.696	249.362	488.375	501.294	163.094	443.641	232.236	120.117	397.073	240.598	315.547	435.074	196.55	467.627	158.426	942.163	530.272	209.323	667.306	545.759	186.042	507.613	626.468	202.445	257.357	580.197	255.767	225.994	768.107	214.221	265.193
1023	0	475.072	484.073	1067.96	454.173	216.051	1072.18	261.812	395.643	1170.41	261.22	316.995	1172.14	385.984	546.674	921.799	323.041	475.621	634.553	246.347	488.133	501.683	157.707	443.78	233.209	114.846	397.203	242.074	309.742	435.224	196.329	467.628	157.474	940.892	529.02	208.81	665.941	543.649	185.707	506.172	623.063	202.394	255.582	576.678	255.891	224.752	764.542	213.81	261.814
1024	0	475.085	483.4	1067.5	454.932	215.517	1071.59	262.247	394.246	1170.11	261.914	315.603	1171.85	385.25	545.959	921.527	321.189	475.265	634.485	243.4	487.884	502.167	152.346	443.967	234.305	109.602	397.392	243.692	303.926	435.379	196.112	467.59	156.514	939.688	527.709	208.274	664.638	541.375	185.408	504.761	619.197	202.386	253.782	572.649	256.042	223.585	760.571	213.481	258.054
1025	0	475.243	482.553	1067.06	455.862	214.8	1071.01	262.766	392.816	1169.9	262.673	314.164	1171.67	384.602	545.175	921.338	319.438	474.887	634.493	240.536	487.628	502.75	147.017	444.205	235.533	104.39	397.643	245.459	298.102	435.536	195.903	467.517	155.543	938.576	526.341	207.717	663.414	538.97	185.138	503.407	614.979	202.417	252.016	568.224	256.206	222.536	756.337	213.253	254.034
1026	0	475.545	481.536	1066.66	456.957	213.891	1070.45	263.365	391.357	1169.79	263.492	312.679	1171.6	384.05	544.319	921.237	317.807	474.49	634.578	237.77	487.361	503.436	141.728	444.497	236.902	99.218	397.959	247.385	292.276	435.694	195.704	467.415	154.556	937.582	524.918	207.14	662.289	536.465	184.891	502.137	610.512	202.483	250.337	563.514	256.375	221.643	751.96	213.13	249.877
1027	0	475.988	480.357	1066.29	458.2	212.784	1069.9	264.042	389.871	1169.77	264.367	311.151	1171.65	383.604	543.389	921.227	316.319	474.074	634.741	235.123	487.085	504.227	136.489	444.842	238.421	94.0947	398.342	249.479	286.452	435.849	195.52	467.296	153.549	936.731	523.449	206.544	661.278	533.891	184.655	500.975	605.88	202.58	248.791	558.611	256.538	220.932	747.537	213.112	245.705
1028	0	476.563	479.027	1065.96	459.573	211.477	1069.36	264.791	388.363	1169.86	265.293	309.582	1171.82	383.272	542.383	921.313	314.997	473.643	634.98	232.613	486.797	505.125	131.309	445.24	240.097	89.0321	398.79	251.751	280.637	435.999	195.353	467.174	152.512	936.047	521.944	205.926	660.399	531.271	184.422	499.942	601.147	202.701	247.41	553.59	256.689	220.413	743.128	213.19	241.628
1029	0	477.261	477.56	1065.69	461.055	209.984	1068.85	265.608	386.833	1170.06	266.262	307.973	1172.1	383.061	541.302	921.497	313.868	473.201	635.291	230.262	486.499	506.132	126.201	445.688	241.938	84.0449	399.298	254.21	274.835	436.138	195.207	467.063	151.438	935.55	520.416	205.287	659.665	528.629	184.18	499.05	596.361	202.842	246.213	548.503	256.821	220.085	738.757	213.35	237.744
1030	0	478.071	475.972	1065.48	462.633	208.334	1068.37	266.485	385.284	1170.36	267.27	306.325	1172.5	382.977	540.145	921.779	312.962	472.751	635.669	228.094	486.193	507.245	121.18	446.184	243.951	79.1511	399.862	256.864	269.052	436.263	195.081	466.982	150.32	935.255	518.877	204.626	659.087	525.98	183.918	498.31	591.545	202.994	245.21	543.382	256.93	219.932	734.421	213.574	234.13
1031	0	478.979	474.282	1065.35	464.294	206.564	1067.95	267.415	383.716	1170.77	268.309	304.64	1173.02	383.025	538.915	922.158	312.309	472.301	636.109	226.133	485.881	508.463	116.262	446.725	246.139	74.3729	400.475	259.722	263.29	436.372	194.976	466.944	149.151	935.169	517.343	203.94	658.671	523.335	183.625	497.723	586.712	203.151	244.395	538.245	257.011	219.931	730.094	213.842	230.844
1032	0	479.968	472.508	1065.32	466.028	204.719	1067.62	268.388	382.127	1171.28	269.375	302.918	1173.64	383.208	537.615	922.632	311.942	471.857	636.6	224.406	485.569	509.781	111.468	447.307	248.507	69.7366	401.132	262.79	257.551	436.46	194.889	466.963	147.929	935.295	515.826	203.23	658.42	520.699	183.293	497.286	581.862	203.304	243.757	533.095	257.059	220.053	725.742	214.132	227.924
1033	0	481.023	470.668	1065.4	467.824	202.842	1067.41	269.396	380.515	1171.9	270.46	301.161	1174.37	383.528	536.249	923.198	311.896	471.429	637.133	222.944	485.264	511.194	106.821	447.928	251.058	65.2733	401.826	266.077	251.835	436.525	194.815	467.047	146.652	935.626	514.336	202.495	658.33	518.072	182.913	496.992	576.987	203.445	243.277	527.925	257.073	220.267	721.329	214.424	225.388
1034	0	482.124	468.778	1065.61	469.67	200.964	1067.33	270.426	378.877	1172.6	271.558	299.367	1175.18	383.987	534.821	923.849	312.203	471.024	637.696	221.777	484.977	512.695	102.35	448.588	253.792	61.0192	402.552	269.589	246.137	436.565	194.75	467.203	145.319	936.148	512.877	201.731	658.391	515.451	182.48	496.828	572.077	203.565	242.932	522.726	257.049	220.541	716.821	214.701	223.235
1035	0	483.254	466.853	1065.96	471.554	199.113	1067.41	271.469	377.21	1173.39	272.664	297.536	1176.08	384.583	533.338	924.578	312.898	470.653	638.276	220.94	484.717	514.273	98.0862	449.286	256.71	57.0157	403.307	273.331	240.453	436.578	194.685	467.433	143.934	936.843	511.453	200.938	658.59	512.83	181.989	496.779	567.119	203.658	242.697	517.486	256.988	220.848	712.19	214.949	221.444
1036	0	484.394	464.904	1066.47	473.459	197.304	1067.66	272.514	375.51	1174.26	273.773	295.668	1177.04	385.317	531.807	925.376	314.014	470.325	638.859	220.47	484.498	515.917	94.0669	450.024	259.811	53.3094	404.089	277.307	234.777	436.561	194.615	467.737	142.501	937.684	510.06	200.111	658.907	510.201	181.439	496.824	562.101	203.719	242.546	512.195	256.89	221.163	707.418	215.158	219.985
1037	0	485.525	462.94	1067.13	475.367	195.547	1068.09	273.549	373.771	1175.18	274.877	293.762	1178.06	386.186	530.235	926.233	315.582	470.051	639.431	220.405	484.335	517.613	90.3337	450.802	263.092	49.9512	404.897	281.521	229.102	436.513	194.532	468.112	141.027	938.643	508.691	199.25	659.319	507.555	180.829	496.946	557.016	203.743	242.452	506.844	256.757	221.465	702.495	215.323	218.818
1038	0	486.629	460.967	1067.96	477.253	193.837	1068.71	274.564	371.99	1176.15	275.973	291.817	1179.11	387.187	528.631	927.138	317.629	469.838	639.979	220.782	484.24	519.348	86.9323	451.622	266.552	46.9959	405.731	285.972	223.424	436.429	194.432	468.55	139.519	939.686	507.335	198.35	659.799	504.882	180.162	497.123	551.857	203.731	242.392	501.427	256.593	221.74	697.422	215.442	217.895
1039	0	487.688	458.989	1068.96	479.091	192.161	1069.5	275.548	370.163	1177.15	277.053	289.833	1180.19	388.315	527.005	928.078	320.178	469.696	640.49	221.643	484.229	521.103	83.9115	452.486	270.186	44.5	406.592	290.661	217.738	436.307	194.312	469.043	137.984	940.777	505.98	197.41	660.32	502.173	179.441	497.333	546.623	203.684	242.345	495.945	256.403	221.975	692.204	215.519	217.17
1040	0	488.687	457.008	1070.12	480.848	190.495	1070.44	276.491	368.287	1178.18	278.113	287.809	1181.28	389.563	525.368	929.042	323.248	469.632	640.951	223.023	484.315	522.862	81.3215	453.395	273.991	42.52	407.484	295.582	212.045	436.142	194.172	469.578	136.43	941.881	504.61	196.428	660.853	499.418	178.673	497.557	541.315	203.604	242.293	490.4	256.195	222.164	686.857	215.559	216.597
1041	0	489.611	455.026	1071.42	482.501	188.816	1071.52	277.384	366.36	1179.2	279.147	285.747	1182.37	390.926	523.73	930.017	326.852	469.651	641.355	224.959	484.507	524.607	79.2123	454.349	277.962	41.1097	408.406	300.728	206.349	435.931	194.017	470.136	134.861	942.962	503.209	195.406	661.371	496.609	177.865	497.776	535.938	203.5	242.223	484.799	255.976	222.301	681.398	215.569	216.134
1042	0	490.447	453.043	1072.86	484.039	187.108	1072.72	278.218	364.382	1180.21	280.149	283.647	1183.44	392.393	522.102	930.992	330.993	469.756	641.694	227.48	484.814	526.318	77.6315	455.343	282.092	40.3175	409.36	306.086	200.658	435.672	193.857	470.699	133.283	943.986	501.761	194.345	661.85	493.737	177.025	497.975	530.5	203.376	242.124	479.15	255.755	222.387	675.85	215.558	215.743
1043	0	491.184	451.062	1074.4	485.462	185.364	1074.02	278.986	362.354	1181.2	281.113	281.513	1184.48	393.955	520.495	931.956	335.668	469.947	641.967	230.612	485.239	527.977	76.6215	456.374	286.376	40.1831	410.345	311.642	194.99	435.362	193.707	471.243	131.7	944.924	500.251	193.248	662.268	490.797	176.163	498.139	525.013	203.241	241.99	473.464	255.54	222.42	670.234	215.536	215.397
1044	0	491.813	449.088	1076.03	486.778	183.583	1075.42	279.682	360.279	1182.15	282.034	279.348	1185.48	395.599	518.92	932.901	340.866	470.224	642.173	234.369	485.782	529.569	76.2172	457.431	290.806	40.735	411.357	317.375	189.374	435.003	193.592	471.742	130.111	945.749	498.664	192.118	662.608	487.783	175.288	498.257	519.488	203.103	241.817	467.755	255.34	222.404	664.574	215.51	215.071
1045	0	492.328	447.127	1077.71	487.994	181.769	1076.9	280.3	358.163	1183.05	282.904	277.159	1186.43	397.312	517.387	933.818	346.565	470.583	642.319	238.759	486.439	531.077	76.4435	458.503	295.375	41.9875	412.389	323.263	183.85	434.599	193.54	472.171	128.517	946.44	496.988	190.961	662.858	484.69	174.408	498.322	513.94	202.969	241.604	462.033	255.16	222.341	658.888	215.485	214.749
1046	0	492.724	445.188	1079.41	489.111	179.927	1078.43	280.836	356.012	1183.89	283.718	274.951	1187.32	399.079	515.905	934.702	352.735	471.015	642.414	243.776	487.197	532.492	77.3135	459.572	300.073	43.9394	413.428	329.276	178.48	434.157	193.591	472.504	126.916	946.984	495.211	189.782	663.01	481.516	173.532	498.328	508.383	202.846	241.354	456.312	255.005	222.235	653.198	215.465	214.421
1047	0	492.996	443.282	1081.08	490.126	178.072	1079.99	281.287	353.834	1184.67	284.471	272.734	1188.14	400.883	514.482	935.551	359.34	471.514	642.472	249.404	488.044	533.806	78.8274	460.619	304.889	46.573	414.46	335.384	173.343	433.691	193.79	472.718	125.307	947.374	493.326	188.588	663.06	478.258	172.666	498.275	502.828	202.737	241.07	450.603	254.878	222.092	647.518	215.451	214.082
1048	0	493.143	441.426	1082.69	491.033	176.225	1081.55	281.652	351.64	1185.37	285.156	270.517	1188.9	402.709	513.125	936.362	366.336	472.067	642.513	255.611	488.958	535.019	80.9728	461.62	309.81	49.855	415.461	341.552	168.542	433.221	194.187	472.793	123.687	947.607	491.325	187.383	663.011	474.916	171.817	498.163	497.288	202.646	240.756	444.916	254.78	221.918	641.862	215.442	213.729
1049	0	493.164	439.634	1084.2	491.822	174.417	1083.04	281.929	349.439	1186	285.768	268.309	1189.58	404.537	511.84	937.139	373.671	472.661	642.56	262.357	489.915	536.138	83.7254	462.548	314.819	53.738	416.406	347.74	164.202	432.772	194.833	472.715	122.057	947.691	489.206	186.176	662.868	471.492	170.99	497.996	491.771	202.573	240.417	439.26	254.709	221.716	636.24	215.436	213.364
1050	0	493.061	437.926	1085.56	492.489	172.684	1084.44	282.119	347.245	1186.55	286.304	266.122	1190.2	406.35	510.632	937.886	381.295	473.284	642.637	269.588	490.89	537.173	87.0513	463.374	319.895	58.1641	417.265	353.906	160.469	432.373	195.776	472.475	120.42	947.634	486.968	184.974	662.639	467.989	170.188	497.78	486.285	202.518	240.061	433.641	254.663	221.495	630.658	215.431	212.99
1051	0	492.838	436.32	1086.74	493.032	171.06	1085.67	282.223	345.068	1187.03	286.758	263.967	1190.74	408.13	509.504	938.609	389.151	473.921	642.772	277.241	491.853	538.145	90.9106	464.071	325.009	63.0686	418.005	360.004	157.506	432.059	197.055	472.071	118.782	947.454	484.611	183.782	662.335	464.409	169.414	497.52	480.835	202.479	239.694	428.064	254.638	221.26	625.121	215.423	212.613
1052	0	492.499	434.835	1087.7	493.457	169.572	1086.7	282.243	342.922	1187.44	287.127	261.855	1191.21	409.86	508.458	939.315	397.186	474.56	642.996	285.246	492.774	539.078	95.26	464.61	330.127	68.3846	418.593	365.98	155.483	431.858	198.692	471.508	117.151	947.168	482.141	182.608	661.969	460.757	168.671	497.226	475.424	202.452	239.322	422.533	254.631	221.017	619.63	215.41	212.238
1053	0	492.052	433.487	1088.42	493.773	168.229	1087.47	282.182	340.817	1187.79	287.41	259.795	1191.62	411.523	507.495	940.015	405.346	475.186	643.336	293.53	493.624	540.002	100.057	464.967	335.204	74.048	418.997	371.778	154.572	431.797	200.695	470.798	115.541	946.798	479.562	181.459	661.554	457.039	167.96	496.907	470.053	202.436	238.952	417.046	254.639	220.774	614.181	215.39	211.872
1054	0	491.504	432.29	1088.88	493.999	167.019	1087.95	282.043	338.764	1188.08	287.605	257.798	1191.98	413.105	506.613	940.718	413.58	475.788	643.82	302.017	494.377	540.946	105.264	465.12	340.187	80.0009	419.19	377.334	154.933	431.893	203.047	469.958	113.967	946.366	476.884	180.341	661.105	453.262	167.283	496.572	464.719	202.426	238.59	411.604	254.657	220.536	608.773	215.361	211.518
1055	0	490.867	431.253	1089.07	494.153	165.906	1088.15	281.831	336.774	1188.33	287.711	255.87	1192.28	414.593	505.81	941.434	421.841	476.357	644.474	310.632	495.01	541.944	110.847	465.056	345.013	86.1957	419.149	382.579	156.705	432.149	205.712	469.009	112.445	945.894	474.115	179.26	660.634	449.433	166.642	496.229	459.42	202.421	238.242	406.204	254.682	220.308	603.399	215.321	211.182
1056	0	490.152	430.381	1088.99	494.25	164.835	1088.05	281.548	334.854	1188.54	287.729	254.02	1192.53	415.977	505.084	942.173	430.082	476.884	645.321	319.305	495.502	543.022	116.784	464.766	349.615	92.5975	418.86	387.443	159.994	432.557	208.636	467.972	110.989	945.4	471.266	178.222	660.155	445.559	166.038	495.886	454.15	202.418	237.911	400.842	254.713	220.096	598.053	215.269	210.866
1057	0	489.371	429.673	1088.66	494.3	163.745	1087.72	281.2	333.012	1188.73	287.66	252.251	1192.74	417.249	504.428	942.943	438.264	477.361	646.377	327.972	495.84	544.203	123.06	464.249	353.918	99.1852	418.318	391.851	164.859	433.091	211.75	466.867	109.614	944.901	468.35	177.234	659.677	441.648	165.474	495.552	448.903	202.417	237.601	395.512	254.747	219.903	592.73	215.207	210.573
1058	0	488.537	429.12	1088.11	494.301	162.589	1087.19	280.79	331.252	1188.9	287.508	250.566	1192.92	418.406	503.837	943.75	446.348	477.782	647.656	336.577	496.018	545.504	129.67	463.509	357.846	105.952	417.526	395.731	171.308	433.71	214.973	465.712	108.329	944.41	465.379	176.299	659.21	437.709	164.951	495.232	443.674	202.416	237.316	390.209	254.783	219.732	587.422	215.136	210.304
1059	0	487.665	428.708	1087.36	494.236	161.348	1086.53	280.323	329.577	1189.06	287.276	248.968	1193.08	419.447	503.304	944.6	454.299	478.143	649.165	345.075	496.033	546.931	136.618	462.56	361.321	112.905	416.496	399.013	179.295	434.36	218.216	464.52	107.139	943.935	462.366	175.423	658.761	433.751	164.472	494.93	438.456	202.416	237.055	384.928	254.822	219.585	582.123	215.058	210.059
1060	0	486.768	428.419	1086.48	494.075	160.037	1085.82	279.804	327.988	1189.23	286.967	247.455	1193.22	420.372	502.82	945.497	462.084	478.439	650.906	353.429	495.889	548.481	143.916	461.419	364.274	120.061	415.247	401.631	188.725	434.981	221.39	463.299	106.046	943.48	459.324	174.611	658.334	429.783	164.039	494.651	433.244	202.42	236.821	379.662	254.864	219.463	576.828	214.977	209.835
1061	0	485.858	428.226	1085.51	493.793	158.695	1085.11	279.237	326.486	1189.4	286.588	246.026	1193.34	421.189	502.376	946.445	469.671	478.666	652.873	361.612	495.595	550.141	151.578	460.111	366.638	127.448	413.804	403.531	199.465	435.515	224.407	462.053	105.047	943.046	456.266	173.865	657.931	425.813	163.656	494.397	428.035	202.43	236.613	374.405	254.91	219.368	571.532	214.896	209.633
1062	0	484.948	428.101	1084.51	493.375	157.366	1084.46	278.626	325.068	1189.59	286.143	244.679	1193.45	421.905	501.963	947.443	477.033	478.819	655.056	369.606	495.166	551.887	159.624	458.663	368.357	135.098	412.199	404.664	211.361	435.911	227.189	460.78	104.134	942.63	453.205	173.189	657.555	421.85	163.325	494.168	422.827	202.447	236.431	369.152	254.962	219.298	566.23	214.818	209.45
1063	0	484.046	428.01	1083.55	492.822	156.088	1083.92	277.976	323.731	1189.8	285.638	243.409	1193.56	422.53	501.571	948.493	484.14	478.895	657.437	377.401	494.617	553.69	168.072	457.105	369.385	143.047	410.464	404.993	224.253	436.135	229.67	459.477	103.3	942.227	450.151	172.587	657.204	417.903	163.05	493.963	417.615	202.475	236.274	363.899	255.022	219.252	560.919	214.745	209.285
1064	0	483.161	427.92	1082.69	492.151	154.89	1083.52	277.291	322.472	1190.03	285.081	242.211	1193.66	423.079	501.192	949.594	490.968	478.888	659.994	384.991	493.964	555.511	176.939	455.471	369.689	151.33	408.634	404.492	237.99	436.173	231.801	458.135	102.533	941.828	447.116	172.058	656.876	413.978	162.832	493.782	412.399	202.517	236.14	358.641	255.092	219.231	555.595	214.68	209.134
1065	0	482.299	427.798	1081.99	491.384	153.79	1083.27	276.576	321.286	1190.28	284.478	241.082	1193.75	423.566	500.818	950.745	497.49	478.793	662.698	392.375	493.224	557.31	186.243	453.795	369.249	159.983	406.743	403.148	252.441	436.033	233.549	456.748	101.823	941.426	444.109	171.604	656.567	410.083	162.672	493.621	407.176	202.573	236.028	353.374	255.173	219.231	550.257	214.622	208.996
1066	0	481.466	427.613	1081.49	490.549	152.797	1083.18	275.834	320.167	1190.55	283.835	240.015	1193.85	424.006	500.442	951.945	503.685	478.605	665.518	399.555	492.414	559.043	195.995	452.111	368.059	169.038	404.826	400.959	267.502	435.749	234.897	455.309	101.16	941.014	441.138	171.226	656.275	406.222	162.573	493.479	401.945	202.646	235.935	348.097	255.267	219.251	544.903	214.572	208.87
1067	0	480.663	427.34	1081.25	489.667	151.914	1083.25	275.071	319.111	1190.84	283.16	239.007	1193.95	424.416	500.059	953.19	509.532	478.316	668.417	406.534	491.546	560.667	206.207	450.451	366.122	178.526	402.913	397.934	283.091	435.371	235.845	453.815	100.537	940.583	438.208	170.921	655.993	402.4	162.535	493.35	396.705	202.738	235.86	342.806	255.377	219.287	539.531	214.529	208.754
1068	0	479.892	426.96	1081.28	488.756	151.141	1083.45	274.292	318.113	1191.14	282.459	238.054	1194.04	424.811	499.665	954.477	515.013	477.922	671.357	413.317	490.632	562.141	216.889	448.847	363.458	188.474	401.034	394.094	299.152	434.968	236.404	452.265	99.9475	940.128	435.325	170.688	655.717	398.621	162.557	493.232	391.457	202.851	235.799	337.5	255.504	219.338	534.142	214.492	208.646
1069	0	479.153	426.462	1081.6	487.828	150.473	1083.75	273.501	317.168	1191.46	281.738	237.152	1194.12	425.206	499.26	955.8	520.113	477.415	674.298	419.907	489.682	563.428	228.048	447.329	360.096	198.904	399.216	389.472	315.641	434.62	236.596	450.663	99.3906	939.644	432.492	170.526	655.441	394.886	162.637	493.118	386.2	202.983	235.751	332.18	255.65	219.399	528.736	214.458	208.545
1070	0	478.445	425.844	1082.21	486.887	149.901	1084.14	272.703	316.273	1191.77	281.006	236.298	1194.2	425.615	498.845	957.151	524.818	476.792	677.199	426.309	488.703	564.492	239.687	445.923	356.078	209.834	397.483	384.114	332.528	434.409	236.452	449.02	98.867	939.13	429.713	170.43	655.161	391.195	162.773	493.006	380.937	203.137	235.712	326.845	255.815	219.468	523.314	214.427	208.448
1071	0	477.766	425.113	1083.1	485.938	149.415	1084.56	271.904	315.425	1192.07	280.266	235.492	1194.26	426.046	498.42	958.522	529.119	476.05	680.017	432.529	487.702	565.305	251.808	444.653	351.456	221.28	395.859	378.075	349.787	434.417	236.012	447.349	98.3804	938.584	426.987	170.397	654.872	387.55	162.962	492.889	375.67	203.312	235.68	321.496	255.999	219.541	517.877	214.394	208.356
1072	0	477.113	424.284	1084.24	484.983	149.005	1084.99	271.109	314.624	1192.36	279.526	234.732	1194.3	426.508	497.99	959.9	533.01	475.186	682.714	438.572	486.686	565.844	264.41	443.542	346.293	233.249	394.366	371.422	367.393	434.719	235.323	445.668	97.9372	938.006	424.315	170.424	654.57	383.947	163.198	492.765	370.398	203.505	235.651	316.134	256.203	219.616	512.427	214.36	208.266
1073	0	476.484	423.382	1085.58	484.024	148.658	1085.4	270.323	313.868	1192.62	278.79	234.019	1194.33	427.006	497.557	961.273	536.486	474.202	685.249	444.447	485.66	566.093	277.488	442.605	340.661	245.746	393.024	364.232	385.321	435.373	234.439	443.997	97.5451	937.399	421.695	170.505	654.249	380.386	163.478	492.628	365.124	203.716	235.623	310.761	256.424	219.69	506.966	214.324	208.177
1074	0	475.877	422.435	1087.08	483.065	148.367	1085.75	269.552	313.158	1192.86	278.064	233.354	1194.32	427.54	497.127	962.622	539.548	473.101	687.586	450.159	484.632	566.042	291.033	441.859	334.642	258.766	391.854	356.591	403.541	436.417	233.416	442.36	97.2123	936.765	419.128	170.637	653.908	376.863	163.796	492.475	359.846	203.941	235.594	305.378	256.661	219.76	501.495	214.285	208.087
1075	0	475.291	421.478	1088.69	482.114	148.123	1086.01	268.8	312.497	1193.04	277.351	232.739	1194.28	428.108	496.701	963.928	542.197	471.891	689.692	455.719	483.611	565.689	305.031	441.315	328.323	272.297	390.874	348.592	422.018	437.864	232.317	440.779	96.9471	936.105	416.608	170.814	653.543	373.374	164.146	492.302	354.562	204.176	235.559	299.986	256.912	219.823	496.017	214.245	207.994
1076	0	474.727	420.548	1090.33	481.18	147.919	1086.18	268.074	311.889	1193.18	276.656	232.178	1194.2	428.705	496.285	965.171	544.44	470.582	691.538	461.135	482.607	565.039	319.464	440.983	321.798	286.32	390.103	340.336	440.71	439.701	231.202	439.273	96.7564	935.423	414.135	171.031	653.151	369.917	164.522	492.108	349.27	204.42	235.519	294.589	257.174	219.879	490.534	214.204	207.897
1077	0	474.185	419.68	1091.94	480.273	147.75	1086.23	267.379	311.336	1193.26	275.983	231.674	1194.07	429.323	495.88	966.324	546.285	469.187	693.098	466.415	481.631	564.105	334.306	440.868	315.165	300.806	389.561	331.928	459.573	441.882	230.134	437.861	96.6454	934.72	411.704	171.284	652.732	366.486	164.918	491.89	343.968	204.667	235.47	289.188	257.444	219.925	485.047	214.167	207.793
1078	0	473.669	418.908	1093.47	479.405	147.608	1086.16	266.72	310.844	1193.27	275.334	231.23	1193.89	429.952	495.491	967.364	547.742	467.723	694.352	471.569	480.696	562.905	349.525	440.973	308.523	315.713	389.264	323.475	478.553	444.338	229.173	436.557	96.6174	933.997	409.311	171.566	652.284	363.076	165.328	491.646	338.653	204.915	235.413	283.784	257.72	219.961	479.558	214.133	207.68
1079	0	473.184	418.263	1094.85	478.587	147.489	1085.96	266.102	310.417	1193.2	274.713	230.852	1193.66	430.581	495.117	968.264	548.827	466.207	695.286	476.604	479.816	561.465	365.081	441.3	301.971	330.993	389.229	315.085	497.596	446.973	228.376	435.37	96.6732	933.255	406.953	171.873	651.806	359.684	165.745	491.376	333.324	205.16	235.346	278.378	257.999	219.986	474.068	214.106	207.558
1080	0	472.737	417.768	1096.02	477.825	147.383	1085.64	265.531	310.062	1193.05	274.122	230.542	1193.36	431.198	494.762	968.998	549.556	464.661	695.893	481.524	479.004	559.815	380.927	441.847	295.602	346.583	389.471	306.864	516.642	449.672	227.8	434.306	96.8115	932.493	404.624	172.2	651.298	356.303	166.166	491.079	327.979	205.4	235.268	272.97	258.277	220.002	468.577	214.086	207.425
1081	0	472.334	417.439	1096.95	477.126	147.287	1085.19	265.01	309.784	1192.81	273.565	230.307	1192.99	431.791	494.426	969.54	549.95	463.107	696.168	486.333	478.274	557.99	397.007	442.607	289.507	362.413	389.999	298.909	535.629	452.316	227.496	433.366	97.0283	931.713	402.322	172.541	650.76	352.931	166.583	490.756	322.618	205.632	235.181	267.56	258.553	220.009	463.083	214.074	207.282
1082	0	471.985	417.286	1097.6	476.492	147.197	1084.62	264.545	309.587	1192.48	273.042	230.149	1192.55	432.351	494.112	969.869	550.031	461.567	696.117	491.028	477.636	556.029	413.255	443.572	283.764	378.401	390.818	291.312	554.495	454.785	227.513	432.546	97.3176	930.912	400.043	172.891	650.193	349.563	166.994	490.406	317.24	205.854	235.083	262.146	258.825	220.01	457.588	214.068	207.127
1083	0	471.698	417.309	1097.94	475.923	147.113	1083.94	264.14	309.476	1192.06	272.558	230.072	1192.04	432.867	493.821	969.964	549.825	460.063	695.749	495.603	477.099	553.97	429.597	444.726	278.444	394.458	391.924	284.152	573.173	456.973	227.895	431.839	97.6712	930.092	397.782	173.245	649.596	346.196	167.392	490.03	311.847	206.065	234.976	256.727	259.088	220.008	452.088	214.067	206.96
1084	0	471.481	417.503	1097.95	475.419	147.042	1083.15	263.799	309.455	1191.54	272.113	230.079	1191.45	433.332	493.556	969.81	549.358	458.615	695.08	500.047	476.671	551.852	445.946	446.053	273.604	410.487	393.307	277.495	591.592	458.796	228.678	431.234	98.079	929.253	395.539	173.597	648.97	342.829	167.775	489.629	306.441	206.261	234.861	251.301	259.342	220.005	446.582	214.068	206.783
1085	0	471.343	417.854	1097.65	474.978	146.994	1082.29	263.524	309.528	1190.92	271.711	230.172	1190.78	433.741	493.322	969.398	548.661	457.242	694.128	504.345	476.354	549.713	462.209	447.527	269.284	426.388	394.942	271.392	609.677	460.197	229.891	430.718	98.5297	928.393	393.31	173.945	648.315	339.46	168.141	489.205	301.023	206.441	234.738	245.866	259.582	220.003	441.068	214.067	206.594
1086	0	471.292	418.345	1097.03	474.599	146.982	1081.35	263.319	309.696	1190.21	271.353	230.354	1190.04	434.09	493.121	968.723	547.763	455.962	692.92	508.478	476.15	547.584	478.281	449.119	265.51	442.052	396.798	265.876	627.347	461.15	231.549	430.273	99.0113	927.514	391.095	174.282	647.631	336.09	168.486	488.759	295.595	206.604	234.609	240.42	259.806	220.007	435.543	214.063	206.394
1087	0	471.334	418.953	1096.11	474.282	147.021	1080.36	263.186	309.962	1189.41	271.042	230.625	1189.23	434.378	492.96	967.788	546.696	454.787	691.482	512.424	476.056	545.494	494.049	450.797	262.289	457.368	398.831	260.962	644.51	461.661	233.652	429.882	99.5119	926.616	388.893	174.607	646.918	332.72	168.81	488.291	290.161	206.747	234.476	234.963	260.01	220.017	430.004	214.053	206.184
1088	0	471.473	419.654	1094.92	474.027	147.126	1079.33	263.127	310.324	1188.53	270.779	230.985	1188.34	434.608	492.844	966.602	545.491	453.73	689.846	516.16	476.067	543.464	509.393	452.523	259.611	472.223	400.991	256.651	661.068	461.76	236.18	429.527	100.02	925.698	386.704	174.917	646.176	329.351	169.112	487.804	284.721	206.869	234.34	229.492	260.19	220.038	424.45	214.035	205.966
1089	0	471.711	420.42	1093.5	473.835	147.311	1078.28	263.142	310.782	1187.56	270.566	231.434	1187.39	434.784	492.78	965.182	544.18	452.797	688.043	519.66	476.175	541.508	524.187	454.258	257.448	486.5	403.22	252.922	676.916	461.501	239.09	429.189	100.526	924.762	384.529	175.211	645.405	325.985	169.394	487.299	279.277	206.969	234.203	224.009	260.344	220.073	418.877	214.008	205.742
1090	0	472.051	421.226	1091.88	473.707	147.588	1077.2	263.233	311.335	1186.52	270.406	231.969	1186.37	434.912	492.773	963.55	542.795	451.996	686.106	522.901	476.373	539.633	538.302	455.961	255.754	500.085	405.458	249.744	691.942	460.95	242.318	428.851	101.022	923.806	382.368	175.489	644.605	322.625	169.657	486.779	273.829	207.045	234.067	218.513	260.469	220.123	413.285	213.972	205.512
1091	0	472.49	422.048	1090.12	473.644	147.965	1076.12	263.397	311.978	1185.42	270.3	232.59	1185.3	435.002	492.832	961.737	541.365	451.33	684.067	525.86	476.649	537.839	551.609	457.594	254.468	512.862	407.645	247.067	706.03	460.179	245.775	428.497	101.503	922.83	380.222	175.754	643.777	319.272	169.904	486.244	268.378	207.098	233.935	213.007	260.565	220.192	407.673	213.926	205.28
1092	0	473.026	422.863	1088.25	473.643	148.448	1075.04	263.635	312.71	1184.26	270.25	233.293	1184.17	435.066	492.961	959.775	539.922	450.798	681.958	528.514	476.991	536.12	563.983	459.121	253.52	524.722	409.724	244.832	719.066	459.258	249.354	428.112	101.966	921.835	378.093	176.008	642.922	315.928	170.14	485.698	262.923	207.128	233.809	207.49	260.63	220.282	402.04	213.871	205.048
1093	0	473.653	423.653	1086.32	473.7	149.034	1073.95	263.944	313.524	1183.06	270.258	234.073	1183.01	435.115	493.167	957.706	538.492	450.399	679.807	530.845	477.388	534.466	575.309	460.509	252.828	535.56	411.643	242.973	730.939	458.247	252.929	427.688	102.413	920.817	375.98	176.256	642.039	312.595	170.369	485.143	257.462	207.137	233.692	201.966	260.668	220.397	396.389	213.808	204.816
1094	0	474.365	424.402	1084.38	473.807	149.713	1072.85	264.323	314.416	1181.83	270.323	234.929	1181.81	435.166	493.453	955.57	537.101	450.13	677.643	532.842	477.825	532.863	585.48	461.733	252.307	545.283	413.363	241.417	741.547	457.195	256.357	427.216	102.847	919.776	373.885	176.506	641.133	309.273	170.598	484.584	251.997	207.126	233.585	196.436	260.68	220.538	390.721	213.738	204.587
1095	0	475.154	425.099	1082.47	473.955	150.472	1071.74	264.767	315.381	1180.58	270.449	235.853	1180.59	435.236	493.825	953.411	535.772	449.984	675.489	534.495	478.291	531.295	594.41	462.777	251.874	553.809	414.853	240.092	750.802	456.138	259.491	426.692	103.274	918.709	371.808	176.764	640.204	305.963	170.833	484.023	246.527	207.101	233.493	190.904	260.67	220.709	385.038	213.663	204.36
1096	0	476.011	425.739	1080.61	474.131	151.289	1070.62	265.273	316.411	1179.33	270.634	236.844	1179.36	435.342	494.283	951.273	534.524	449.953	673.369	535.805	478.773	529.749	602.031	463.63	251.452	561.076	416.097	238.929	758.635	455.098	262.178	426.116	103.703	917.616	369.75	177.04	639.258	302.664	171.082	483.466	241.056	207.065	233.419	185.371	260.645	220.914	379.343	213.586	204.137
1097	0	476.928	426.321	1078.84	474.321	152.144	1069.5	265.839	317.501	1178.09	270.88	237.894	1178.12	435.503	494.829	949.2	533.372	450.029	671.303	536.777	479.258	528.212	608.299	464.295	250.971	567.039	417.092	237.868	765.002	454.091	264.276	425.492	104.144	916.495	367.709	177.343	638.298	299.377	171.351	482.919	235.585	207.025	233.366	179.842	260.609	221.157	373.638	213.508	203.915
1098	0	477.898	426.849	1077.18	474.512	153.018	1068.38	266.458	318.646	1176.87	271.185	238.999	1176.9	435.739	495.463	947.23	532.326	450.202	669.307	537.423	479.736	526.676	613.199	464.777	250.379	571.68	417.847	236.86	769.891	453.127	265.661	424.827	104.61	915.347	365.686	177.683	637.33	296.101	171.65	482.388	230.118	206.987	233.341	174.32	260.571	221.444	367.927	213.432	203.695
1099	0	478.912	427.331	1075.63	474.691	153.896	1067.28	267.127	319.838	1175.69	271.551	240.156	1175.69	436.068	496.182	945.4	531.392	450.46	667.399	537.76	480.196	525.139	616.744	465.093	249.639	575.007	418.381	235.868	773.321	452.213	266.235	424.132	105.112	914.172	363.682	178.071	636.361	292.836	171.986	481.881	224.658	206.957	233.349	168.807	260.538	221.779	362.212	213.361	203.475
1100	0	479.968	427.782	1074.22	474.849	154.764	1066.21	267.841	321.073	1174.56	271.975	241.357	1174.51	436.507	496.983	943.743	530.57	450.793	665.592	537.81	480.631	523.603	618.974	465.262	248.734	577.055	418.719	234.871	775.35	451.359	265.94	423.418	105.664	912.974	361.696	178.515	635.4	289.581	172.365	481.407	219.209	206.942	233.397	163.308	260.518	222.172	356.496	213.298	203.253
1101	0	481.061	428.217	1072.95	474.984	155.617	1065.17	268.595	322.346	1173.5	272.456	242.601	1173.38	437.073	497.861	942.284	529.856	451.191	663.899	537.598	481.037	522.077	619.962	465.307	247.664	577.888	418.893	233.863	776.073	450.575	264.761	422.702	106.279	911.759	359.731	179.025	634.457	286.338	172.794	480.975	213.773	206.948	233.495	157.825	260.519	222.631	350.781	213.243	203.029
1102	0	482.191	428.656	1071.81	475.096	156.449	1064.16	269.383	323.652	1172.53	272.992	243.881	1172.3	437.776	498.813	941.044	529.241	451.645	662.333	537.151	481.413	520.575	619.804	465.253	246.45	577.597	418.934	232.85	775.619	449.872	262.73	421.999	106.969	910.533	357.79	179.608	633.541	283.11	173.278	480.596	208.352	206.979	233.654	152.362	260.547	223.166	345.069	213.199	202.803
1103	0	483.359	429.119	1070.82	475.195	157.26	1063.18	270.201	324.99	1171.64	273.579	245.195	1171.29	438.625	499.831	940.04	528.712	452.146	660.905	536.495	481.759	519.116	618.618	465.122	245.123	576.295	418.872	231.853	774.147	449.265	259.924	421.329	107.747	909.309	355.878	180.269	632.665	279.9	173.82	480.281	202.95	207.039	233.887	146.923	260.609	223.789	339.362	213.167	202.575
1104	0	484.566	429.628	1069.96	475.295	158.05	1062.23	271.044	326.355	1170.86	274.215	246.539	1170.35	439.621	500.909	939.28	528.252	452.689	659.625	535.658	482.083	517.72	616.539	464.937	243.729	574.113	418.734	230.897	771.837	448.763	256.462	420.709	108.621	908.098	354.002	181.012	631.84	276.714	174.422	480.042	197.569	207.131	234.206	141.51	260.706	224.514	333.663	213.148	202.349
1105	0	485.815	430.2	1069.25	475.412	158.824	1061.27	271.906	327.747	1170.19	274.896	247.911	1169.5	440.763	502.042	938.77	527.844	453.269	658.502	534.664	482.391	516.412	613.71	464.717	242.318	571.191	418.546	230.013	768.875	448.376	252.497	420.156	109.599	906.915	352.173	181.839	631.081	273.561	175.084	479.89	192.213	207.254	234.627	136.127	260.84	225.356	327.974	213.144	202.128
1106	0	487.104	430.854	1068.68	475.567	159.588	1060.31	272.783	329.165	1169.66	275.617	249.308	1168.76	442.042	503.221	938.51	527.468	453.883	657.545	533.536	482.695	515.214	610.274	464.48	240.941	567.667	418.328	229.231	765.442	448.105	248.199	419.686	110.687	905.78	350.404	182.747	630.398	270.453	175.801	479.836	186.887	207.406	235.165	130.778	261.008	226.332	322.298	213.154	201.92
1107	0	488.434	431.605	1068.27	475.778	160.352	1059.33	273.67	330.61	1169.25	276.373	250.729	1168.12	443.444	504.441	938.493	527.105	454.529	656.757	532.294	483.008	514.148	606.367	464.242	239.644	563.675	418.101	228.576	761.697	447.944	243.748	419.311	111.887	904.709	348.713	183.732	629.804	267.404	176.57	479.891	181.596	207.582	235.837	125.468	261.202	227.458	316.64	213.18	201.73
1108	0	489.801	432.463	1068.03	476.062	161.129	1058.32	274.563	332.083	1168.98	277.158	252.173	1167.6	444.951	505.696	938.709	526.737	455.206	656.144	530.954	483.343	513.232	602.108	464.014	238.466	559.332	417.882	228.064	757.763	447.882	239.315	419.041	113.2	903.725	347.12	184.788	629.31	264.432	177.381	480.063	176.347	207.775	236.659	120.202	261.414	228.753	311.003	213.221	201.567
1109	0	491.196	433.437	1067.96	476.43	161.937	1057.3	275.457	333.586	1168.85	277.966	253.641	1167.2	446.539	506.98	939.145	526.347	455.914	655.703	529.527	483.714	512.478	597.598	463.809	237.432	554.736	417.686	227.703	753.721	447.9	235.049	418.883	114.622	902.846	345.649	185.905	628.925	261.559	178.225	480.36	171.147	207.975	237.645	114.986	261.63	230.234	305.393	213.277	201.436
1110	0	492.613	434.53	1068.09	476.892	162.798	1056.3	276.349	335.123	1168.87	278.791	255.133	1166.93	448.182	508.29	939.782	525.92	456.652	655.432	528.019	484.134	511.893	592.914	463.635	236.559	549.962	417.526	227.487	749.613	447.975	231.069	418.839	116.146	902.093	344.328	187.072	628.654	258.807	179.09	480.789	166.006	208.172	238.811	109.827	261.835	231.921	299.817	213.346	201.34
1111	0	494.038	435.745	1068.42	477.449	163.74	1055.35	277.235	336.697	1169.02	279.627	256.652	1166.79	449.853	509.62	940.598	525.44	457.42	655.325	526.432	484.612	511.475	588.115	463.499	235.848	545.067	417.413	227.407	745.448	448.085	227.463	418.908	117.763	901.485	343.186	188.273	628.503	256.202	179.962	481.352	160.935	208.352	240.168	104.734	262.014	233.832	294.279	213.426	201.281
1112	0	495.458	437.079	1068.98	478.099	164.794	1054.49	278.113	338.312	1169.31	280.465	258.201	1166.79	451.522	510.971	941.568	524.897	458.217	655.368	524.76	485.154	511.219	583.24	463.407	235.295	540.089	417.355	227.442	741.214	448.21	224.285	419.083	119.462	901.038	342.254	189.492	628.471	253.771	180.825	482.051	155.946	208.502	241.727	99.72	262.149	235.984	288.786	213.513	201.256
1113	0	496.86	438.527	1069.76	478.835	165.994	1053.79	278.978	339.972	1169.72	281.3	259.784	1166.92	453.162	512.34	942.664	524.277	459.043	655.549	522.995	485.765	511.109	578.312	463.361	234.883	535.05	417.356	227.57	736.889	448.335	221.56	419.358	121.23	900.766	341.567	190.71	628.558	251.545	181.665	482.884	151.056	208.609	243.496	94.7994	262.226	238.394	283.344	213.605	201.26
1114	0	498.226	440.083	1070.78	479.646	167.375	1053.3	279.829	341.683	1170.25	282.123	261.404	1167.18	454.747	513.729	943.857	523.565	459.897	655.847	521.124	486.444	511.128	573.344	463.362	234.595	529.964	417.418	227.768	732.448	448.453	219.287	419.722	123.052	900.677	341.157	191.91	628.757	249.551	182.465	483.85	146.282	208.664	245.482	89.9912	262.232	241.076	277.955	213.698	201.283
1115	0	499.544	441.738	1072.03	480.516	168.967	1053.06	280.662	343.448	1170.89	282.928	263.067	1167.57	456.253	515.139	945.118	522.749	460.781	656.242	519.132	487.191	511.253	568.341	463.411	234.407	524.835	417.54	228.011	727.87	448.559	217.439	420.166	124.912	900.778	341.058	193.07	629.06	247.821	183.212	484.941	141.643	208.658	247.688	85.3187	262.158	244.044	272.622	213.791	201.315
1116	0	500.799	443.482	1073.5	481.429	170.79	1053.12	281.476	345.271	1171.63	283.708	264.779	1168.07	457.66	516.572	946.416	521.812	461.698	656.709	517.004	488.001	511.46	563.302	463.503	234.297	519.663	417.717	228.277	723.141	448.652	215.975	420.68	126.795	901.069	341.302	194.171	629.455	246.383	183.891	486.151	137.163	208.586	250.116	80.8102	262.002	247.311	267.344	213.881	201.341
1117	0	501.979	445.302	1075.18	482.365	172.85	1053.5	282.268	347.154	1172.45	284.455	266.543	1168.68	458.95	518.033	947.722	520.739	462.652	657.223	514.727	488.868	511.723	558.222	463.633	234.24	514.445	417.945	228.546	718.255	448.734	214.839	421.256	128.685	901.548	341.919	195.194	629.929	245.268	184.489	487.471	132.868	208.447	252.768	76.4993	261.767	250.885	262.119	213.967	201.347
1118	0	503.075	447.188	1077.03	483.303	175.135	1054.21	283.034	349.101	1173.33	285.165	268.365	1169.39	460.109	519.524	949.01	519.513	463.648	657.756	512.288	489.787	512.016	553.097	463.797	234.215	509.179	418.214	228.802	713.216	448.807	213.973	421.887	130.566	902.206	342.937	196.12	630.467	244.501	184.997	488.89	128.784	208.246	255.641	72.4249	261.463	254.773	256.94	214.05	201.317
1119	0	504.081	449.126	1079.02	484.221	177.613	1055.23	283.773	351.112	1174.27	285.83	270.248	1170.18	461.124	521.049	950.252	518.12	464.69	658.284	509.677	490.748	512.315	547.922	463.985	234.204	503.861	418.515	229.032	708.035	448.874	213.316	422.568	132.424	903.032	344.377	196.934	631.052	244.109	185.406	490.396	124.941	207.991	258.732	68.6306	261.107	258.98	251.799	214.132	201.233
1120	0	504.993	451.106	1081.1	485.097	180.239	1056.53	284.482	353.186	1175.24	286.444	272.195	1171.03	461.985	522.612	951.425	516.547	465.784	658.782	506.889	491.744	512.6	542.696	464.191	234.19	498.491	418.839	229.227	702.728	448.939	212.813	423.298	134.244	904.013	346.259	197.618	631.667	244.113	185.71	491.979	121.371	207.695	262.037	65.1638	260.721	263.506	246.684	214.215	201.082
1121	0	505.81	453.114	1083.24	485.911	182.96	1058.07	285.156	355.323	1176.23	287.004	274.206	1171.94	462.683	524.216	952.51	514.783	466.933	659.228	503.919	492.766	512.851	537.418	464.406	234.161	493.07	419.174	229.38	697.317	449.005	212.414	424.076	136.015	905.129	348.596	198.161	632.295	244.534	185.906	493.626	118.106	207.375	265.551	62.0747	260.334	268.347	241.584	214.303	200.853
1122	0	506.535	455.14	1085.37	486.645	185.721	1059.8	285.793	357.519	1177.22	287.502	276.283	1172.89	463.21	525.863	953.489	512.823	468.14	659.605	500.767	493.805	513.054	532.089	464.622	234.109	487.601	419.513	229.49	691.824	449.072	212.078	424.903	137.725	906.363	351.393	198.553	632.92	245.387	185.993	495.322	115.178	207.051	269.264	59.4141	259.976	273.494	236.484	214.4	200.542
1123	0	507.173	457.172	1087.46	487.283	188.473	1061.68	286.388	359.769	1178.21	287.936	278.423	1173.85	463.558	527.555	954.349	510.663	469.406	659.898	497.436	494.855	513.196	526.713	464.833	234.027	482.088	419.845	229.555	686.271	449.143	211.773	425.782	139.366	907.692	354.651	198.784	633.53	246.684	185.973	497.056	112.62	206.746	273.169	57.2318	259.683	278.934	231.375	214.512	200.148
1124	0	507.73	459.198	1089.45	487.813	191.175	1063.66	286.938	362.067	1179.17	288.3	280.622	1174.82	463.719	529.293	955.079	508.305	470.73	660.098	493.933	495.909	513.272	521.296	465.033	233.912	476.537	420.165	229.576	680.68	449.216	211.476	426.716	140.93	909.096	358.363	198.85	634.114	248.435	185.851	498.815	110.463	206.485	277.254	55.5737	259.487	284.646	226.249	214.646	199.684
1125	0	508.212	461.206	1091.31	488.229	193.796	1065.71	287.437	364.406	1180.1	288.591	282.875	1175.77	463.686	531.076	955.673	505.755	472.109	660.2	490.268	496.962	513.276	515.844	465.218	233.765	470.956	420.468	229.556	675.069	449.291	211.172	427.707	142.412	910.552	362.514	198.748	634.663	250.642	185.632	500.587	108.734	206.291	281.505	54.4796	259.422	290.603	221.109	214.81	199.169
1126	0	508.628	463.184	1092.99	488.526	196.313	1067.79	287.88	366.777	1180.99	288.806	285.174	1176.7	463.453	532.903	956.127	503.02	473.54	660.202	486.453	498.01	513.209	510.366	465.385	233.586	465.354	420.75	229.499	669.455	449.37	210.853	428.756	143.809	912.04	367.082	198.479	635.175	253.304	185.326	502.36	107.457	206.189	285.909	53.9807	259.516	296.774	215.969	215.01	198.637
1127	0	508.984	465.118	1094.46	488.702	198.712	1069.87	288.264	369.17	1181.82	288.943	287.512	1177.59	463.015	534.771	956.444	500.113	475.016	660.107	482.505	499.051	513.074	504.87	465.534	233.377	459.741	421.008	229.408	663.85	449.453	210.515	429.864	145.119	913.541	372.039	198.046	635.65	256.415	184.944	504.123	106.651	206.201	290.448	54.0978	259.792	303.117	210.863	215.252	198.132
1128	0	509.286	466.997	1095.7	488.752	200.984	1071.9	288.583	371.573	1182.6	288.998	289.877	1178.43	462.371	536.674	956.626	497.048	476.529	659.921	478.44	500.082	512.875	499.364	465.665	233.143	454.125	421.243	229.286	658.264	449.54	210.159	431.029	146.345	915.036	377.351	197.457	636.092	259.965	184.498	505.869	106.328	206.343	295.102	54.8396	260.267	309.588	205.841	215.538	197.709
1129	0	509.538	468.807	1096.69	488.673	203.123	1073.85	288.833	373.977	1183.31	288.97	292.259	1179.22	461.523	538.606	956.682	493.844	478.072	659.652	474.277	501.104	512.62	493.855	465.78	232.886	448.515	421.454	229.138	652.703	449.633	209.788	432.246	147.487	916.513	382.98	196.722	636.51	263.938	184.005	507.589	106.498	206.63	299.85	56.2019	260.949	316.134	200.98	215.866	197.433
1130	0	509.743	470.538	1097.42	488.461	205.126	1075.67	289.009	376.37	1183.96	288.858	294.646	1179.94	460.476	540.557	956.621	490.519	479.632	659.312	470.036	502.115	512.318	488.349	465.882	232.611	442.92	421.643	228.968	647.172	449.731	209.406	433.507	148.55	917.96	388.884	195.856	636.917	268.314	183.48	509.279	107.163	207.071	304.666	58.1681	261.84	322.698	196.38	216.231	197.373
1131	0	509.9	472.18	1097.88	488.109	206.989	1077.34	289.107	378.74	1184.54	288.661	297.027	1180.6	459.242	542.517	956.457	487.091	481.198	658.913	465.736	503.116	511.979	482.852	465.976	232.321	437.345	421.811	228.78	641.67	449.836	209.018	434.802	149.539	919.369	395.019	194.878	637.329	273.07	182.94	510.937	108.325	207.67	309.52	60.7104	262.933	329.221	192.168	216.624	197.6
1132	0	510.009	473.726	1098.08	487.613	208.71	1078.8	289.125	381.078	1185.06	288.38	299.389	1181.19	457.838	544.473	956.203	483.583	482.758	658.467	461.394	504.103	511.613	477.366	466.063	232.021	431.796	421.96	228.58	636.198	449.947	208.631	436.117	150.457	920.74	401.343	193.809	637.766	278.18	182.406	512.563	109.982	208.426	314.379	63.7921	264.215	335.637	188.488	217.035	198.181
1133	0	510.068	475.171	1098.04	486.97	210.286	1080.03	289.059	383.372	1185.52	288.014	301.721	1181.72	456.284	546.41	955.875	480.015	484.299	657.989	457.029	505.076	511.23	471.894	466.147	231.715	426.274	422.093	228.373	630.753	450.064	208.249	437.434	151.311	922.071	407.813	192.674	638.248	283.615	181.893	514.159	112.132	209.334	319.204	67.3711	265.664	341.88	185.503	217.456	199.168
1134	0	510.071	476.514	1097.76	486.176	211.714	1081	288.909	385.614	1185.92	287.565	304.013	1182.19	454.609	548.312	955.489	476.406	485.806	657.491	452.656	506.031	510.841	466.436	466.231	231.406	420.781	422.213	228.163	625.33	450.184	207.879	438.732	152.103	923.369	414.389	191.5	638.797	289.345	181.423	515.731	114.775	210.384	323.948	71.4029	267.255	347.883	183.377	217.878	200.596
1135	0	510.015	477.755	1097.28	485.235	212.991	1081.69	288.673	387.797	1186.27	287.034	306.255	1182.61	452.841	550.163	955.061	472.775	487.267	656.986	448.287	506.963	510.455	460.991	466.315	231.098	415.316	422.32	227.957	619.924	450.307	207.526	439.987	152.837	924.64	421.034	190.315	639.437	295.34	181.011	517.282	117.912	211.561	328.563	75.8453	268.957	353.575	182.271	218.301	202.472
1136	0	509.895	478.9	1096.63	484.152	214.117	1082.09	288.352	389.915	1186.57	286.424	308.439	1182.97	451.016	551.947	954.607	469.139	488.67	656.484	443.935	507.868	510.078	455.56	466.401	230.796	409.875	422.416	227.758	614.532	450.428	207.193	441.178	153.518	925.893	427.716	189.147	640.188	301.571	180.674	518.819	121.548	212.846	332.989	80.6611	270.737	358.888	182.332	218.727	204.774
1137	0	509.703	479.953	1095.83	482.939	215.09	1082.2	287.947	391.962	1186.83	285.737	310.558	1183.3	449.165	553.646	954.138	465.515	490.002	655.994	439.608	508.74	509.718	450.14	466.487	230.502	404.457	422.503	227.57	609.147	450.546	206.883	442.279	154.148	927.139	434.404	188.023	641.07	308.01	180.425	520.344	125.691	214.219	337.165	85.8215	272.558	363.752	183.674	219.168	207.447
1138	0	509.436	480.923	1094.92	481.614	215.912	1082.02	287.461	393.937	1187.06	284.976	312.608	1183.61	447.323	555.247	953.667	461.916	491.253	655.526	435.313	509.572	509.38	444.73	466.573	230.221	399.057	422.58	227.397	603.765	450.655	206.599	443.27	154.73	928.387	441.072	186.971	642.103	314.63	180.278	521.86	130.354	215.654	341.026	91.307	274.382	368.101	186.378	219.639	210.408
1139	0	509.089	481.819	1093.94	480.197	216.589	1081.58	286.896	395.837	1187.27	284.145	314.586	1183.89	445.52	556.736	953.203	458.353	492.414	655.083	431.058	510.358	509.067	439.329	466.655	229.955	393.671	422.648	227.24	598.382	450.755	206.341	444.13	155.268	929.645	447.696	186.016	643.3	321.409	180.238	523.366	135.548	217.125	344.505	97.1083	276.173	371.874	190.48	220.165	213.548
1140	0	508.656	482.65	1092.93	478.713	217.125	1080.91	286.256	397.662	1187.46	283.249	316.489	1184.16	443.782	558.102	952.753	454.836	493.48	654.671	426.846	511.092	508.782	433.936	466.733	229.706	388.296	422.706	227.102	592.993	450.842	206.108	444.847	155.767	930.922	454.254	185.181	644.673	328.323	180.313	524.858	141.288	218.607	347.538	103.225	277.898	375.013	195.976	220.769	216.745
1141	0	508.136	483.428	1091.93	477.183	217.53	1080.05	285.547	399.412	1187.63	282.29	318.317	1184.43	442.13	559.338	952.32	451.372	494.445	654.291	422.682	511.771	508.526	428.549	466.802	229.478	382.927	422.754	226.982	587.598	450.914	205.898	445.412	156.232	932.221	460.726	184.486	646.23	335.352	180.503	526.326	147.583	220.075	350.063	109.664	279.526	377.469	202.822	221.475	219.87
1142	0	507.526	484.161	1090.96	475.621	217.822	1079.04	284.775	401.091	1187.8	281.276	320.072	1184.71	440.578	560.438	951.908	447.969	495.305	653.944	418.568	512.388	508.298	423.17	466.862	229.272	377.563	422.791	226.881	582.193	450.972	205.709	445.821	156.67	933.546	467.09	183.946	647.972	342.475	180.807	527.759	154.442	221.505	352.027	116.437	281.034	379.202	210.95	222.298	222.805
1143	0	506.828	484.858	1090.06	474.034	218.023	1077.95	283.945	402.699	1187.97	280.209	321.754	1185	439.133	561.4	951.515	444.628	496.059	653.629	414.505	512.943	508.097	417.796	466.91	229.087	372.199	422.816	226.798	576.777	451.016	205.538	446.078	157.088	934.9	473.326	183.577	649.898	349.673	181.22	529.143	161.868	222.879	353.388	123.562	282.407	380.177	220.269	223.247	225.443
1144	0	506.043	485.529	1089.26	472.423	218.17	1076.83	283.064	404.24	1188.13	279.097	323.368	1185.3	437.796	562.226	951.14	441.353	496.707	653.343	410.496	513.433	507.921	412.428	466.944	228.925	366.836	422.83	226.731	571.351	451.047	205.382	446.193	157.495	936.282	479.413	183.386	652	356.925	181.738	530.461	169.857	224.181	354.113	131.056	283.639	380.372	230.681	224.313	227.706
1145	0	505.177	486.181	1088.57	470.784	218.308	1075.76	282.14	405.718	1188.31	277.945	324.915	1185.63	436.561	562.919	950.781	438.143	497.251	653.084	406.539	513.858	507.766	407.065	466.964	228.784	361.473	422.83	226.677	565.915	451.067	205.238	446.18	157.901	937.694	485.327	183.381	654.268	364.208	182.35	531.696	178.401	225.4	354.182	138.94	284.729	379.773	242.084	225.478	229.541
1146	0	504.235	486.82	1088.02	469.113	218.49	1074.81	281.18	407.136	1188.49	276.758	326.4	1185.99	435.415	563.488	950.431	434.997	497.695	652.847	402.634	514.218	507.631	401.706	466.968	228.663	356.109	422.818	226.636	560.469	451.077	205.103	446.059	158.312	939.134	491.045	183.564	656.686	371.498	183.049	532.832	187.488	226.529	353.589	147.232	285.687	378.373	254.38	226.704	230.925
1147	0	503.226	487.452	1087.6	467.414	218.767	1074.06	280.191	408.496	1188.68	275.544	327.825	1186.36	434.341	563.942	950.087	431.912	498.043	652.629	398.777	514.515	507.512	396.349	466.956	228.56	350.744	422.794	226.605	555.014	451.081	204.974	445.853	158.735	940.604	496.544	183.934	659.233	378.769	183.823	533.855	197.1	227.565	352.341	155.952	286.527	376.18	267.473	227.942	231.863
1148	0	502.159	488.079	1087.32	465.703	219.177	1073.61	279.18	409.802	1188.88	274.308	329.195	1186.76	433.317	564.294	949.744	428.881	498.302	652.424	394.965	514.751	507.405	390.995	466.929	228.474	345.379	422.756	226.582	549.554	451.079	204.851	445.583	159.176	942.104	501.799	184.488	661.887	385.996	184.664	534.752	207.215	228.505	350.456	165.118	287.268	373.209	281.275	229.131	232.383
1149	0	501.045	488.702	1087.17	464.003	219.735	1073.53	278.156	411.056	1189.09	273.056	330.511	1187.18	432.321	564.559	949.396	425.899	498.479	652.228	391.192	514.93	507.307	385.639	466.887	228.402	340.014	422.706	226.564	544.088	451.072	204.732	445.272	159.637	943.633	506.786	185.219	664.621	393.152	185.561	535.511	217.81	229.35	347.966	174.746	287.931	369.485	295.702	230.205	232.532
1150	0	499.892	489.32	1087.14	462.35	220.428	1073.87	277.124	412.261	1189.3	271.796	331.777	1187.62	431.327	564.751	949.038	422.959	498.582	652.036	387.451	515.054	507.215	380.281	466.832	228.342	334.649	422.643	226.552	538.618	451.063	204.616	444.943	160.118	945.191	511.484	186.119	667.407	400.213	186.503	536.125	228.859	230.102	344.911	184.851	288.536	365.046	310.677	231.097	232.369
1151	0	498.71	489.929	1087.23	460.78	221.213	1074.66	276.091	413.417	1189.52	270.532	332.994	1188.06	430.314	564.885	948.667	420.052	498.619	651.843	383.735	515.128	507.126	374.919	466.764	228.29	329.285	422.568	226.544	533.147	451.052	204.503	444.615	160.616	946.773	515.869	187.178	670.212	407.155	187.481	536.587	240.337	230.762	341.34	195.444	289.102	359.938	326.13	231.745	231.958
1152	0	497.509	490.521	1087.4	459.323	222.027	1075.9	275.064	414.526	1189.74	269.272	334.163	1188.52	429.261	564.977	948.277	417.168	498.599	651.644	380.036	515.156	507.038	369.549	466.685	228.246	323.92	422.482	226.539	527.672	451.04	204.391	444.305	161.13	948.374	519.923	188.381	673.005	413.958	188.484	536.892	252.222	231.331	337.309	206.532	289.643	354.219	341.997	232.096	231.365
1153	0	496.299	491.09	1087.63	457.997	222.81	1077.53	274.047	415.588	1189.95	268.022	335.285	1188.97	428.15	565.04	947.867	414.301	498.531	651.437	376.346	515.141	506.946	364.17	466.596	228.205	318.553	422.385	226.538	522.196	451.027	204.28	444.026	161.654	949.983	523.628	189.715	675.752	420.604	189.504	537.037	264.492	231.812	332.879	218.119	290.17	347.956	358.218	232.112	230.655
1154	0	495.087	491.626	1087.92	456.796	223.52	1079.45	273.047	416.603	1190.16	266.787	336.359	1189.41	426.968	565.085	947.435	411.442	498.424	651.217	372.657	515.087	506.851	358.779	466.5	228.167	313.182	422.279	226.541	516.715	451.016	204.169	443.789	162.186	951.583	526.971	191.163	678.417	427.082	190.531	537.024	277.128	232.204	328.116	230.207	290.687	341.223	374.741	231.772	229.887
1155	0	493.882	492.118	1088.22	455.698	224.14	1081.53	272.066	417.569	1190.35	265.573	337.386	1189.84	425.708	565.121	946.979	408.582	498.286	650.982	368.963	514.999	506.749	353.376	466.398	228.128	307.806	422.164	226.549	511.23	451.007	204.057	443.601	162.721	953.156	529.939	192.71	680.968	433.383	191.558	536.853	290.114	232.507	323.087	242.789	291.191	334.104	391.519	231.072	229.114
1156	0	492.692	492.559	1088.52	454.665	224.68	1083.64	271.109	418.486	1190.53	264.386	338.363	1190.25	424.367	565.158	946.499	405.716	498.125	650.729	365.257	514.88	506.64	347.959	466.29	228.088	302.42	422.042	226.563	505.74	451.001	203.944	443.468	163.257	954.674	532.526	194.337	683.37	439.503	192.575	536.53	303.437	232.72	317.865	255.857	291.675	326.689	408.508	230.03	228.382
1157	0	491.524	492.941	1088.81	453.659	225.162	1085.65	270.178	419.351	1190.68	263.231	339.288	1190.62	422.945	565.198	945.995	402.837	497.947	650.457	361.534	514.735	506.523	342.528	466.178	228.045	297.024	421.914	226.584	500.243	451.001	203.829	443.39	163.791	956.109	534.728	196.028	685.594	445.443	193.574	536.063	317.085	232.843	312.52	269.395	292.126	319.071	425.668	228.682	227.73
1158	0	490.384	493.256	1089.06	452.65	225.61	1087.48	269.277	420.161	1190.8	262.112	340.159	1190.96	421.449	565.246	945.467	399.941	497.76	650.165	357.791	514.567	506.397	337.081	466.064	227.999	291.614	421.781	226.614	494.738	451.007	203.71	443.364	164.322	957.43	536.545	197.763	687.61	451.21	194.547	535.459	331.044	232.874	307.126	283.378	292.525	311.348	442.964	227.084	227.19
1159	0	489.28	493.501	1089.26	451.621	226.035	1089.08	268.408	420.915	1190.89	261.035	340.972	1191.25	419.888	565.302	944.916	397.026	497.569	649.852	354.026	514.38	506.26	331.621	465.948	227.95	286.189	421.644	226.654	489.225	451.021	203.586	443.386	164.849	958.604	537.984	199.526	689.392	456.814	195.487	534.731	345.302	232.811	301.755	297.777	292.848	303.62	460.361	225.304	226.792
1160	0	488.216	493.675	1089.38	450.575	226.434	1090.42	267.571	421.608	1190.93	260.004	341.723	1191.48	418.274	565.365	944.343	394.09	497.377	649.517	350.238	514.178	506.115	326.146	465.831	227.897	280.749	421.505	226.705	483.704	451.044	203.456	443.45	165.374	959.599	539.052	201.298	690.918	462.266	196.386	533.891	359.84	232.65	296.481	312.553	293.068	295.983	477.828	223.423	226.56
1161	0	487.197	493.78	1089.43	449.522	226.795	1091.5	266.769	422.237	1190.93	259.021	342.409	1191.65	416.621	565.433	943.75	391.133	497.189	649.162	346.426	513.963	505.959	320.658	465.714	227.841	275.292	421.364	226.765	478.175	451.079	203.318	443.545	165.895	960.385	539.764	203.062	692.172	467.581	197.237	532.955	374.638	232.388	291.373	327.659	293.158	288.534	495.334	221.528	226.519
1162	0	486.228	493.82	1089.38	448.483	227.098	1092.34	266.001	422.799	1190.88	258.093	343.026	1191.75	414.944	565.504	943.137	388.157	497.007	648.787	342.592	513.738	505.795	315.158	465.597	227.783	269.82	421.221	226.835	472.637	451.125	203.17	443.662	166.415	960.939	540.138	204.803	693.141	472.773	198.034	531.94	389.666	232.02	286.501	343.039	293.087	281.36	512.847	219.709	226.693
1163	0	485.313	493.803	1089.23	447.479	227.325	1092.94	265.269	423.289	1190.78	257.22	343.569	1191.78	413.259	565.573	942.506	385.165	496.832	648.392	338.74	513.506	505.621	309.648	465.481	227.723	264.335	421.078	226.912	467.092	451.185	203.01	443.791	166.935	961.245	540.196	206.505	693.818	477.856	198.77	530.866	404.888	231.544	281.93	358.632	292.828	274.543	530.334	218.049	227.11
1164	0	484.455	493.735	1088.98	446.526	227.457	1093.31	264.573	423.705	1190.61	256.406	344.034	1191.73	411.582	565.638	941.856	382.162	496.665	647.979	334.873	513.269	505.44	304.13	465.367	227.661	258.84	420.935	226.996	461.538	451.258	202.835	443.921	167.456	961.293	539.966	208.155	694.201	482.838	199.442	529.75	420.26	230.955	277.718	374.365	292.358	268.155	547.761	216.624	227.797
1165	0	483.656	493.627	1088.61	445.64	227.481	1093.45	263.914	424.044	1190.38	255.653	344.418	1191.59	409.929	565.692	941.189	379.152	496.506	647.547	330.995	513.028	505.251	298.606	465.255	227.598	253.337	420.791	227.086	455.976	451.343	202.646	444.044	167.977	961.086	539.476	209.741	694.295	487.726	200.044	528.614	435.728	230.253	273.917	390.163	291.66	262.256	565.084	215.494	228.785
1166	0	482.919	493.488	1088.12	444.828	227.391	1093.37	263.291	424.303	1190.08	254.964	344.718	1191.37	408.312	565.734	940.505	376.142	496.353	647.099	327.112	512.784	505.055	293.079	465.146	227.536	247.828	420.649	227.18	450.403	451.44	202.439	444.149	168.495	960.635	538.759	211.25	694.11	492.519	200.573	527.478	451.228	229.44	270.57	405.943	290.726	256.892	582.256	214.702	230.104
1167	0	482.242	493.328	1087.52	444.098	227.185	1093.06	262.705	424.478	1189.71	254.34	344.93	1191.06	406.745	565.758	939.804	373.138	496.207	646.635	323.23	512.539	504.853	287.55	465.041	227.474	242.318	420.509	227.278	444.819	451.545	202.217	444.228	169.007	959.959	537.85	212.675	693.661	497.211	201.027	526.358	466.688	228.519	267.708	421.62	289.556	252.095	599.218	214.269	231.784
1168	0	481.628	493.156	1086.8	443.456	226.869	1092.52	262.157	424.57	1189.28	253.781	345.053	1190.66	405.237	565.762	939.086	370.148	496.065	646.155	319.354	512.293	504.645	282.022	464.94	227.413	236.807	420.373	227.379	439.221	451.658	201.979	444.274	169.505	959.085	536.783	214.006	692.968	501.79	201.403	525.272	482.024	227.501	265.349	437.104	288.164	247.884	615.902	214.193	233.845
1169	0	481.073	492.979	1085.97	442.91	226.453	1091.74	261.647	424.575	1188.77	253.289	345.085	1190.17	403.797	565.744	938.352	367.177	495.925	645.66	315.49	512.047	504.431	276.495	464.845	227.354	231.298	420.242	227.485	433.611	451.777	201.728	444.28	169.981	958.041	535.595	215.237	692.055	506.239	201.702	524.23	497.143	226.401	263.498	452.304	286.576	244.261	632.23	214.45	236.299
1170	0	480.577	492.803	1085.04	442.471	225.957	1090.75	261.175	424.494	1188.2	252.864	345.026	1189.59	402.431	565.699	937.6	364.234	495.787	645.151	311.645	511.802	504.212	270.972	464.757	227.297	225.792	420.119	227.595	427.987	451.898	201.466	444.24	170.424	956.858	534.321	216.363	690.949	510.535	201.924	523.239	511.945	225.236	262.144	467.125	284.827	241.215	648.115	215	239.142
1171	0	480.136	492.632	1084.01	442.151	225.402	1089.56	260.743	424.326	1187.55	252.507	344.876	1188.93	401.143	565.627	936.833	361.324	495.648	644.628	307.824	511.558	503.988	265.453	464.677	227.243	220.291	420.004	227.711	422.353	452.022	201.196	444.149	170.822	955.565	532.996	217.38	689.678	514.652	202.069	522.303	526.322	224.032	261.258	481.475	282.966	238.718	663.46	215.783	242.352
1172	0	479.747	492.469	1082.91	441.965	224.819	1088.21	260.351	424.072	1186.85	252.216	344.635	1188.19	399.936	565.526	936.049	358.454	495.507	644.092	304.033	511.317	503.76	259.94	464.607	227.192	214.795	419.9	227.836	416.71	452.148	200.922	444.006	171.162	954.192	531.653	218.283	688.273	518.56	202.141	521.419	540.163	222.815	260.797	495.258	281.049	236.731	678.163	216.732	245.885
1173	0	479.405	492.314	1081.74	441.925	224.241	1086.71	260.001	423.733	1186.08	251.992	344.306	1187.37	398.808	565.394	935.249	355.63	495.362	643.543	300.277	511.078	503.527	254.434	464.548	227.147	209.307	419.811	227.972	411.062	452.275	200.648	443.811	171.434	952.762	530.322	219.072	686.762	522.23	202.141	520.578	553.352	221.615	260.703	508.38	279.134	235.202	692.12	217.774	249.673
1174	0	479.105	492.168	1080.53	442.036	223.703	1085.13	259.693	423.31	1185.26	251.835	343.89	1186.48	397.758	565.232	934.434	352.856	495.212	642.983	296.561	510.842	503.291	248.935	464.503	227.108	203.825	419.736	228.123	405.413	452.403	200.376	443.568	171.627	951.299	529.03	219.745	685.174	525.631	202.074	519.771	565.775	220.46	260.905	520.747	277.285	234.071	705.223	218.835	253.628
1175	0	478.842	492.029	1079.28	442.297	223.236	1083.5	259.43	422.806	1184.39	251.743	343.39	1185.53	396.782	565.037	933.605	350.137	495.054	642.412	292.889	510.61	503.052	243.445	464.472	227.078	198.352	419.679	228.293	399.764	452.533	200.107	443.286	171.736	949.821	527.8	220.303	683.536	528.734	201.945	518.98	577.32	219.379	261.324	532.266	275.56	233.267	717.367	219.847	257.643
1176	0	478.611	491.893	1078.03	442.694	222.858	1081.85	259.213	422.223	1183.48	251.716	342.81	1184.53	395.875	564.81	932.763	347.477	494.889	641.832	289.266	510.381	502.813	237.964	464.456	227.061	192.888	419.64	228.487	394.118	452.665	199.844	442.978	171.758	948.347	526.652	220.747	681.871	531.514	201.761	518.19	587.88	218.395	261.873	542.847	274.01	232.716	728.452	220.751	261.595
1177	0	478.407	491.757	1076.78	443.203	222.575	1080.23	259.043	421.563	1182.53	251.754	342.153	1183.49	395.032	564.549	931.912	344.878	494.711	641.246	285.694	510.154	502.575	232.493	464.455	227.059	187.434	419.62	228.712	388.477	452.797	199.586	442.664	171.693	946.892	525.601	221.081	680.2	533.949	201.529	517.381	597.362	217.528	262.464	552.404	272.674	232.341	738.387	221.502	265.353
1178	0	478.226	491.618	1075.55	443.795	222.373	1078.67	258.923	420.83	1181.55	251.856	341.422	1182.42	394.246	564.254	931.054	342.343	494.521	640.657	282.177	509.929	502.341	227.032	464.471	227.078	181.989	419.617	228.974	382.84	452.932	199.334	442.367	171.546	945.471	524.657	221.31	678.54	536.025	201.257	516.537	605.686	216.789	263.012	560.859	271.581	232.064	747.091	222.068	268.782
1179	0	478.064	491.47	1074.35	444.439	222.227	1077.18	258.854	420.027	1180.56	252.022	340.622	1181.32	393.51	563.924	930.193	339.875	494.313	640.069	278.716	509.701	502.116	221.583	464.501	227.124	176.556	419.63	229.283	377.207	453.068	199.087	442.116	171.326	944.097	523.826	221.44	676.905	537.732	200.953	515.641	612.793	216.183	263.439	568.144	270.74	231.816	754.5	222.435	271.755
1180	0	477.919	491.309	1073.21	445.11	222.111	1075.79	258.839	419.155	1179.55	252.252	339.756	1180.22	392.818	563.558	929.333	337.474	494.085	639.486	275.314	509.469	501.903	216.144	464.544	227.204	171.136	419.656	229.646	371.575	453.206	198.844	441.941	171.043	942.785	523.109	221.478	675.305	539.068	200.628	514.682	618.644	215.709	263.676	574.207	270.148	231.531	760.571	222.606	274.153
1181	0	477.792	491.128	1072.12	445.789	222	1074.51	258.879	418.22	1178.55	252.546	338.828	1179.13	392.164	563.154	928.481	335.143	493.834	638.914	271.971	509.228	501.71	210.717	464.598	227.326	165.729	419.691	230.072	365.943	453.346	198.603	441.874	170.707	941.544	522.501	221.433	673.75	540.038	200.29	513.651	623.224	215.361	263.671	579.016	269.788	231.158	765.282	222.595	275.874
1182	0	477.682	490.923	1071.09	446.466	221.874	1073.33	258.976	417.222	1177.56	252.904	337.842	1178.05	391.542	562.711	927.642	332.884	493.554	638.359	268.69	508.974	501.543	205.302	464.661	227.498	160.337	419.732	230.573	360.307	453.488	198.364	441.941	170.328	940.384	521.994	221.316	672.245	540.651	199.948	512.545	626.543	215.125	263.386	582.558	269.632	230.658	768.642	222.432	276.842
1183	0	477.593	490.686	1070.13	447.134	221.716	1072.26	259.133	416.166	1176.59	253.325	336.799	1177.01	390.95	562.227	926.824	330.7	493.242	637.828	265.473	508.704	501.41	199.899	464.73	227.731	154.962	419.774	231.159	354.666	453.632	198.125	442.165	169.915	939.311	521.575	221.137	670.795	540.924	199.611	511.367	628.635	214.987	262.803	584.849	269.644	230.009	770.689	222.155	277.007
1184	0	477.528	490.41	1069.23	447.794	221.514	1071.27	259.35	415.053	1175.66	253.811	335.702	1176.01	390.384	561.696	926.034	328.594	492.894	637.327	262.321	508.41	501.318	194.509	464.804	228.036	149.607	419.814	231.84	349.015	453.779	197.886	442.562	169.474	938.331	521.229	220.904	669.403	540.875	199.283	510.123	629.561	214.93	261.922	585.929	269.786	229.203	771.49	221.807	276.35
1185	0	477.494	490.087	1068.41	448.453	221.263	1070.36	259.63	413.887	1174.77	254.361	334.554	1175.08	389.845	561.118	925.281	326.573	492.505	636.865	259.241	508.09	501.277	189.133	464.878	228.422	144.272	419.849	232.629	343.354	453.927	197.645	443.139	169.007	937.444	520.934	220.626	668.071	540.528	198.969	508.826	629.406	214.936	260.762	585.867	270.017	228.253	771.146	221.434	274.886
1186	0	477.498	489.71	1067.65	449.125	220.962	1069.5	259.974	412.67	1173.94	254.975	333.355	1174.22	389.334	560.487	924.573	324.643	492.071	636.449	256.236	507.736	501.295	183.773	464.953	228.902	138.961	419.878	233.535	337.682	454.076	197.403	443.896	168.515	936.65	520.669	220.312	666.804	539.907	198.673	507.492	628.272	214.989	259.357	584.757	270.302	227.185	769.785	221.078	272.663
1187	0	477.547	489.27	1066.95	449.832	220.614	1068.7	260.381	411.404	1173.19	255.651	332.106	1173.45	388.852	559.799	923.921	322.811	491.589	636.086	253.313	507.345	501.381	178.432	465.027	229.488	133.677	419.9	234.572	331.999	454.223	197.16	444.822	167.993	935.947	520.409	219.964	665.604	539.036	198.394	506.141	626.28	215.075	257.756	582.713	270.609	226.037	767.558	220.774	269.76
1188	0	477.649	488.758	1066.32	450.596	220.223	1067.95	260.854	410.09	1172.51	256.39	330.807	1172.79	388.404	559.05	923.333	321.088	491.057	635.782	250.481	506.913	501.544	173.112	465.101	230.193	128.424	419.918	235.748	326.307	454.368	196.917	445.898	167.435	935.333	520.131	219.587	664.477	537.94	198.132	504.797	623.561	215.181	256.02	579.867	270.911	224.859	764.634	220.55	266.284
1189	0	477.812	488.165	1065.75	451.441	219.79	1067.23	261.392	408.731	1171.93	257.189	329.458	1172.23	387.996	558.235	922.819	319.484	490.472	635.546	247.75	506.437	501.792	167.818	465.174	231.027	123.204	419.936	237.077	320.607	454.506	196.677	447.1	166.833	934.807	519.81	219.18	663.427	536.643	197.882	503.483	620.248	215.296	254.213	576.359	271.188	223.704	761.182	220.421	262.361
1190	0	478.043	487.483	1065.25	452.385	219.307	1066.56	261.994	407.328	1171.45	258.046	328.057	1171.8	387.635	557.351	922.389	318.015	489.836	635.381	245.129	505.913	502.133	162.554	465.25	232.003	118.024	419.957	238.568	314.906	454.637	196.444	448.397	166.175	934.368	519.427	218.743	662.461	535.167	197.639	502.224	616.475	215.413	252.402	572.331	271.427	222.625	757.37	220.389	258.131
1191	0	478.349	486.704	1064.81	453.439	218.758	1065.92	262.658	405.883	1171.09	258.959	326.604	1171.5	387.326	556.394	922.052	316.693	489.149	635.293	242.633	505.343	502.575	157.328	465.33	233.131	112.888	419.987	240.233	309.206	454.757	196.223	449.754	165.45	934.02	518.963	218.274	661.587	533.53	197.396	501.043	612.363	215.525	250.65	567.917	271.62	221.67	753.345	220.45	253.738
1192	0	478.733	485.823	1064.46	454.605	218.12	1065.33	263.383	404.395	1170.84	259.924	325.098	1171.34	387.079	555.362	921.817	315.537	488.414	635.285	240.272	504.727	503.125	152.147	465.418	234.422	107.804	420.031	242.081	303.515	454.864	196.019	451.137	164.648	933.765	518.404	217.768	660.814	531.749	197.146	499.963	608.019	215.63	249.01	563.233	271.763	220.876	749.224	220.588	249.321
1193	0	479.198	484.834	1064.19	455.877	217.363	1064.78	264.165	402.866	1170.72	260.938	323.536	1171.33	386.902	554.251	921.691	314.564	487.638	635.36	238.062	504.069	503.788	147.017	465.518	235.886	102.781	420.094	244.123	297.84	454.956	195.838	452.512	163.759	933.61	517.74	217.221	660.152	529.839	196.879	498.999	603.529	215.724	247.525	558.378	271.856	220.266	745.086	220.785	245.004
1194	0	479.745	483.735	1064.01	457.243	216.458	1064.29	265.001	401.295	1170.74	261.995	321.918	1171.46	386.804	553.063	921.68	313.794	486.827	635.519	236.015	503.374	504.571	141.95	465.634	237.529	97.8282	420.183	246.369	292.186	455.031	195.684	453.848	162.776	933.565	516.969	216.63	659.607	527.811	196.586	498.167	598.952	215.805	246.223	553.422	271.901	219.846	740.97	221.025	240.895
1195	0	480.374	482.526	1063.94	458.688	215.383	1063.88	265.885	399.683	1170.88	263.092	320.242	1171.73	386.792	551.797	921.79	313.247	485.992	635.76	234.146	502.651	505.478	136.954	465.77	239.358	92.9595	420.3	248.828	286.56	455.09	195.56	455.12	161.693	933.637	516.09	215.991	659.189	525.672	196.259	497.474	594.326	215.872	245.116	548.413	271.9	219.611	736.877	221.289	237.074
1196	0	481.08	481.211	1064	460.197	214.128	1063.56	266.811	398.027	1171.16	264.224	318.508	1172.15	386.874	550.457	922.025	312.944	485.142	636.081	232.47	501.909	506.511	132.043	465.931	241.379	88.191	420.451	251.509	280.967	455.133	195.468	456.309	160.511	933.838	515.105	215.3	658.9	523.426	195.89	496.923	589.669	215.921	244.205	543.377	271.857	219.542	732.785	221.563	233.601
1197	0	481.859	479.796	1064.18	461.756	212.697	1063.37	267.775	396.328	1171.58	265.386	316.715	1172.71	387.056	549.045	922.386	312.906	484.293	636.479	231.001	501.162	507.673	127.231	466.123	243.596	83.5422	420.636	254.419	275.41	455.159	195.404	457.405	159.233	934.175	514.022	214.558	658.743	521.075	195.472	496.511	584.982	215.953	243.481	538.323	271.775	219.611	728.658	221.833	230.512
1198	0	482.706	478.288	1064.52	463.357	211.109	1063.33	268.767	394.583	1172.12	266.572	314.862	1173.39	387.344	547.567	922.872	313.158	483.459	636.948	229.756	500.425	508.963	122.534	466.351	246.01	79.0369	420.86	257.565	269.889	455.169	195.366	458.403	157.863	934.654	512.845	213.761	658.715	518.62	195.001	496.23	580.26	215.964	242.927	533.251	271.658	219.788	724.455	222.087	227.823
1199	0	483.613	476.7	1065.01	464.992	209.392	1063.46	269.781	392.791	1172.77	267.777	312.95	1174.19	387.741	546.03	923.481	313.719	482.656	637.479	228.753	499.714	510.379	117.973	466.621	248.623	74.7031	421.124	260.954	264.4	455.165	195.346	459.305	156.411	935.276	511.582	212.909	658.81	516.061	194.471	496.069	575.491	215.954	242.52	528.152	271.51	220.041	720.14	222.315	225.527
1200	0	484.569	475.041	1065.67	466.655	207.583	1063.8	270.808	390.95	1173.54	268.995	310.979	1175.1	388.252	544.441	924.207	314.613	481.901	638.065	228.01	499.046	511.916	113.571	466.939	251.435	70.5736	421.429	264.589	258.935	455.146	195.336	460.119	154.884	936.035	510.238	212.003	659.016	513.397	193.882	496.013	570.662	215.921	242.234	523.012	271.333	220.339	715.684	222.51	223.604
1201	0	485.566	473.323	1066.5	468.341	205.719	1064.36	271.839	389.057	1174.41	270.222	308.95	1176.09	388.878	542.809	925.042	315.861	481.211	638.695	227.551	498.441	513.566	109.356	467.31	254.443	66.6857	421.776	268.474	253.483	455.112	195.325	460.856	153.294	936.918	508.818	211.04	659.318	510.628	193.233	496.046	565.759	215.864	242.042	517.82	271.132	220.656	711.068	222.668	222.018
1202	0	486.589	471.558	1067.5	470.048	203.837	1065.13	272.866	387.111	1175.36	271.451	306.865	1177.16	389.621	541.142	925.976	317.483	480.6	639.356	227.399	497.916	515.32	105.361	467.737	257.647	63.0816	422.164	272.612	248.029	455.061	195.302	461.528	151.648	937.904	507.322	210.021	659.696	507.757	192.525	496.149	560.773	215.784	241.918	512.565	270.908	220.969	706.284	222.787	220.726
1203	0	487.627	469.754	1068.67	471.774	201.974	1066.11	273.881	385.111	1176.38	272.677	304.723	1178.29	390.481	539.452	926.997	319.499	480.086	640.035	227.584	497.489	517.164	101.622	468.225	261.043	59.8072	422.594	277	242.556	454.991	195.256	462.148	149.956	938.967	505.755	208.945	660.129	504.787	191.761	496.305	555.699	215.681	241.839	507.239	270.666	221.259	701.333	222.868	219.682
1204	0	488.665	467.918	1070.01	473.527	200.168	1067.27	274.874	383.056	1177.44	273.894	302.529	1179.45	391.456	537.746	928.091	321.925	479.679	640.719	228.136	497.176	519.08	98.1808	468.775	264.625	56.9111	423.064	281.637	237.045	454.899	195.178	462.728	148.223	940.075	504.114	207.815	660.591	501.723	190.945	496.493	550.535	215.557	241.781	501.841	270.408	221.514	696.226	222.914	218.838
1205	0	489.688	466.056	1071.49	475.314	198.454	1068.6	275.836	380.945	1178.55	275.096	300.283	1180.64	392.543	536.036	929.244	324.775	479.391	641.394	229.086	496.99	521.049	95.0805	469.386	268.39	54.4437	423.573	286.515	231.482	454.779	195.06	463.275	146.457	941.192	502.402	206.631	661.06	498.569	190.081	496.696	545.284	215.416	241.728	496.37	270.138	221.727	690.98	222.928	218.149
1206	0	490.678	464.169	1073.1	477.138	196.85	1070.06	276.76	378.779	1179.67	276.277	297.99	1181.83	393.737	534.332	930.439	328.061	479.229	642.045	230.471	496.944	523.047	92.3678	470.056	272.331	52.4544	424.119	291.625	225.855	454.627	194.903	463.795	144.662	942.281	500.615	205.397	661.511	495.331	189.177	496.899	539.954	215.261	241.665	490.834	269.862	221.891	685.617	222.916	217.577
1207	0	491.62	462.258	1074.82	478.983	195.353	1071.63	277.638	376.561	1180.79	277.43	295.652	1183	395.032	532.642	931.659	331.789	479.196	642.661	232.322	497.043	525.049	90.0897	470.781	276.438	50.9903	424.699	296.954	220.16	454.438	194.709	464.287	142.84	943.306	498.755	204.117	661.923	492.014	188.239	497.085	534.555	215.097	241.581	485.24	269.583	222.005	680.159	222.883	217.087
1208	0	492.496	460.321	1076.62	480.809	193.92	1073.25	278.462	374.293	1181.88	278.549	293.276	1184.15	396.419	530.977	932.887	335.961	479.293	643.231	234.673	497.29	527.028	88.2923	471.552	280.702	50.0928	425.311	302.481	214.407	454.207	194.49	464.747	140.996	944.236	496.819	202.795	662.279	488.623	187.276	497.244	529.1	214.929	241.468	479.599	269.308	222.07	674.629	222.837	216.652
1209	0	493.29	458.356	1078.48	482.55	192.478	1074.91	279.225	371.98	1182.95	279.627	290.866	1185.25	397.888	529.344	934.107	340.573	479.516	643.745	237.552	497.685	528.954	87.0179	472.361	285.112	49.7955	425.951	308.184	208.615	453.933	194.264	465.167	139.13	945.044	494.806	201.438	662.563	485.163	186.294	497.364	523.603	214.762	241.321	473.924	269.041	222.088	669.048	222.781	216.251
1210	0	493.987	456.363	1080.35	484.138	190.941	1076.54	279.923	369.627	1183.96	280.658	288.43	1186.3	399.427	527.753	935.305	345.616	479.859	644.198	240.982	498.221	530.801	86.3033	473.193	289.653	50.1214	426.613	314.034	202.827	453.615	194.057	465.534	137.245	945.711	492.716	200.052	662.765	481.638	185.303	497.439	518.079	214.599	241.139	468.228	268.788	222.062	663.436	222.721	215.867
1211	0	494.575	454.343	1082.21	485.525	189.246	1078.13	280.549	367.241	1184.92	281.633	285.974	1187.28	401.023	526.208	936.466	351.071	480.311	644.59	244.976	498.886	532.543	86.1767	474.032	294.308	51.0809	427.29	319.997	197.104	453.257	193.903	465.835	135.343	946.224	490.548	198.646	662.879	478.053	184.308	497.465	512.541	214.444	240.92	462.522	268.554	221.994	657.808	222.661	215.49
1212	0	495.043	452.302	1084.02	486.701	187.368	1079.66	281.099	364.83	1185.8	282.547	283.507	1188.19	402.661	524.718	937.579	356.916	480.859	644.922	249.54	499.662	534.16	86.6565	474.862	299.058	52.6704	427.974	326.034	191.53	452.869	193.847	466.054	133.429	946.581	488.302	197.226	662.903	474.412	183.318	497.438	507	214.3	240.666	456.82	268.343	221.888	652.179	222.602	215.112
1213	0	495.386	450.252	1085.75	487.683	185.325	1081.11	281.57	362.404	1186.6	283.392	281.039	1189.02	404.327	523.284	938.637	363.122	481.486	645.203	254.665	500.53	535.635	87.7496	475.661	303.879	54.8726	428.652	332.101	186.22	452.464	193.937	466.178	131.508	946.784	485.978	195.801	662.839	470.718	182.339	497.359	501.468	214.168	240.379	451.133	268.158	221.748	646.559	222.545	214.731
1214	0	495.602	448.209	1087.36	488.506	183.165	1082.49	281.959	359.972	1187.31	284.163	278.58	1189.77	406.005	521.913	939.634	369.651	482.176	645.445	260.333	501.462	536.961	89.4513	476.408	308.745	57.6567	429.309	338.151	181.311	452.066	194.225	466.193	129.587	946.843	483.579	194.38	662.691	466.976	181.377	497.231	495.952	214.049	240.062	445.468	268	221.578	640.958	222.491	214.344
1215	0	495.69	446.191	1088.82	489.207	180.956	1083.78	282.264	357.544	1187.94	284.854	276.14	1190.43	407.68	520.604	940.569	376.465	482.907	645.665	266.51	502.431	538.139	91.7459	477.081	313.625	60.9813	429.926	344.134	176.967	451.702	194.767	466.093	127.676	946.773	481.108	192.972	662.467	463.191	180.436	497.057	490.458	213.942	239.721	439.834	267.871	221.382	635.382	222.438	213.954
1216	0	495.652	444.223	1090.09	489.814	178.771	1084.96	282.486	355.132	1188.48	285.46	273.73	1191.01	409.334	519.361	941.443	383.521	483.661	645.885	273.153	503.405	539.179	94.6086	477.656	318.486	64.7976	430.481	349.995	173.37	451.403	195.609	465.872	125.786	946.591	478.567	191.584	662.178	459.366	179.522	496.844	484.988	213.847	239.362	434.236	267.769	221.164	629.833	222.386	213.562
1217	0	495.494	442.331	1091.15	490.344	176.682	1085.99	282.625	352.747	1188.93	285.976	271.359	1191.51	410.954	518.183	942.263	390.774	484.415	646.128	280.206	504.352	540.1	98.008	478.112	323.287	69.0533	430.949	355.68	170.707	451.201	196.791	465.531	123.932	946.316	475.963	190.224	661.835	455.508	178.638	496.599	479.546	213.764	238.989	428.676	267.692	220.93	624.315	222.332	213.173
1218	0	495.22	440.538	1091.98	490.802	174.751	1086.82	282.681	350.397	1189.31	286.4	269.038	1191.93	412.523	517.07	943.035	398.178	485.152	646.422	287.608	505.239	540.93	101.91	478.429	327.986	73.697	431.303	361.129	169.165	451.126	198.333	465.077	122.13	945.969	473.301	188.902	661.449	451.623	177.789	496.329	474.133	213.691	238.611	423.156	267.639	220.687	618.827	222.276	212.79
1219	0	494.839	438.87	1092.56	491.187	173.022	1087.41	282.656	348.095	1189.61	286.73	266.776	1192.28	414.027	516.02	943.771	405.691	485.852	646.792	295.289	506.038	541.701	106.28	478.59	332.532	78.6828	431.52	366.283	168.906	451.196	200.235	464.521	120.394	945.57	470.588	187.624	661.034	447.716	176.977	496.042	468.747	213.628	238.234	417.675	267.605	220.439	613.368	222.216	212.419
1220	0	494.357	437.349	1092.87	491.495	171.513	1087.72	282.553	345.847	1189.85	286.964	264.58	1192.56	415.452	515.033	944.483	413.271	486.5	647.268	303.18	506.722	542.453	111.09	478.583	336.872	83.9732	431.577	371.081	170.064	451.415	202.472	463.875	118.741	945.138	467.832	186.397	660.601	443.794	176.204	495.747	463.389	213.573	237.863	412.23	267.588	220.193	607.934	222.151	212.065
1221	0	493.785	435.991	1092.93	491.724	170.216	1087.74	282.376	343.663	1190.03	287.103	262.457	1192.78	416.787	514.106	945.183	420.877	487.081	647.872	311.208	507.267	543.222	116.316	478.398	340.95	89.5419	431.457	375.465	172.723	451.774	204.997	463.158	117.183	944.69	465.042	185.225	660.162	439.863	175.474	495.451	458.055	213.526	237.505	406.818	267.584	219.956	602.524	222.081	211.73
1222	0	493.131	434.808	1092.74	491.879	169.092	1087.47	282.128	341.547	1190.17	287.147	260.412	1192.95	418.021	513.237	945.884	428.472	487.583	648.63	319.308	507.657	544.044	121.943	478.033	344.707	95.3744	431.146	379.375	176.916	452.241	207.741	462.384	115.73	944.239	462.227	184.115	659.726	435.93	174.788	495.16	452.743	213.486	237.165	401.435	267.589	219.732	597.132	222.004	211.417
1223	0	492.408	433.805	1092.31	491.974	168.072	1086.94	281.813	339.506	1190.28	287.1	258.449	1193.08	419.145	512.422	946.598	436.022	487.998	649.558	327.42	507.88	544.95	127.964	477.491	348.085	101.468	430.642	382.758	182.618	452.772	210.62	461.571	114.388	943.798	459.396	183.069	659.302	432.002	174.149	494.881	447.448	213.454	236.845	396.076	267.602	219.527	591.757	221.921	211.128
1224	0	491.624	432.981	1091.68	492.018	167.073	1086.22	281.436	337.543	1190.37	286.966	256.569	1193.18	420.155	511.657	947.336	443.493	488.318	650.672	335.492	507.929	545.958	134.378	476.778	351.032	107.83	429.944	385.565	189.755	453.31	213.542	460.731	113.158	943.373	456.559	182.091	658.896	428.086	173.557	494.619	442.168	213.428	236.549	390.736	267.62	219.346	586.393	221.834	210.863
1225	0	490.792	432.325	1090.89	492.021	166.009	1085.4	281.001	335.659	1190.44	286.748	254.773	1193.24	421.048	510.937	948.105	450.853	488.537	651.981	343.479	507.805	547.082	141.191	475.905	353.498	114.476	429.059	387.754	198.215	453.797	216.413	459.873	112.035	942.97	453.724	181.183	658.513	424.187	173.015	494.377	436.898	213.409	236.279	385.41	267.642	219.192	581.038	221.744	210.62
1226	0	489.922	431.82	1089.99	491.981	164.817	1084.57	280.515	333.856	1190.52	286.453	253.059	1193.29	421.826	510.255	948.913	458.074	488.652	653.488	351.35	507.512	548.319	148.408	474.889	355.441	121.427	428.001	389.291	207.86	454.18	219.15	459	111.012	942.588	450.901	180.347	658.155	420.312	172.524	494.157	431.634	213.398	236.036	380.094	267.669	219.067	575.689	221.653	210.4
1227	0	489.026	431.444	1089.02	491.885	163.477	1083.82	279.981	332.131	1190.6	286.086	251.425	1193.32	422.495	509.605	949.763	465.127	488.659	655.19	359.078	507.061	549.66	156.036	473.744	356.829	128.704	426.782	390.152	218.546	454.42	221.677	458.112	110.076	942.225	448.098	179.583	657.825	416.466	172.085	493.96	426.373	213.394	235.819	374.785	267.7	218.972	570.344	221.564	210.198
1228	0	488.113	431.167	1088.06	491.713	162.019	1083.2	279.405	330.485	1190.69	285.656	249.869	1193.33	423.063	508.979	950.659	471.984	488.558	657.08	366.645	506.463	551.086	164.082	472.49	357.638	136.333	425.419	390.319	230.135	454.496	223.94	457.203	109.213	941.878	445.321	178.892	657.521	412.654	171.699	493.788	421.112	213.399	235.628	369.478	267.737	218.908	565.001	221.477	210.012
1229	0	487.194	430.955	1087.17	491.446	160.505	1082.72	278.792	328.914	1190.8	285.167	248.386	1193.35	423.543	508.37	951.602	478.62	488.347	659.142	374.038	505.732	552.568	172.551	471.144	357.852	144.335	423.929	389.785	242.499	454.409	225.9	456.266	108.408	941.537	442.576	178.272	657.242	408.879	171.366	493.638	415.847	213.413	235.461	364.17	267.782	218.874	559.657	221.395	209.84
1230	0	486.277	430.773	1086.39	491.074	159.007	1082.41	278.148	327.415	1190.94	284.629	246.972	1193.35	423.95	507.771	952.593	485.01	488.026	661.358	381.249	504.882	554.076	181.445	469.724	357.465	152.731	422.329	388.547	255.534	454.178	227.539	455.29	107.646	941.197	439.868	177.722	656.985	405.145	171.087	493.509	410.578	213.438	235.319	358.861	267.837	218.87	554.312	221.32	209.679
1231	0	485.372	430.583	1085.8	490.596	157.584	1082.25	277.477	325.985	1191.09	284.049	245.622	1193.36	424.303	507.175	953.629	491.133	487.594	663.704	388.27	503.928	555.574	190.764	468.247	356.477	161.54	420.633	386.614	269.153	453.841	228.852	454.263	106.914	940.848	437.199	177.24	656.744	401.453	170.862	493.4	405.301	213.474	235.198	353.547	267.905	218.892	548.964	221.251	209.526
1232	0	484.485	430.349	1085.42	490.026	156.279	1082.25	276.785	324.621	1191.26	283.434	244.333	1193.37	424.62	506.575	954.71	496.965	487.054	666.153	395.099	502.882	557.025	200.506	466.728	354.897	170.776	418.856	383.997	283.289	453.45	229.852	453.175	106.2	940.483	434.571	176.823	656.517	397.802	170.69	493.307	400.016	213.522	235.097	348.229	267.988	218.939	543.612	221.189	209.379
1233	0	483.623	430.04	1085.3	489.382	155.11	1082.38	276.077	323.318	1191.44	282.791	243.101	1193.37	424.921	505.97	955.834	502.49	486.405	668.674	401.731	501.757	558.392	210.668	465.182	352.742	180.45	417.013	380.717	297.889	453.067	230.559	452.017	105.497	940.097	431.983	176.467	656.296	394.193	170.57	493.226	394.722	213.584	235.015	342.906	268.089	219.007	538.255	221.133	209.238
1234	0	482.79	429.63	1085.46	488.681	154.082	1082.63	275.357	322.076	1191.65	282.126	241.922	1193.38	425.228	505.354	956.996	507.689	485.649	671.234	408.165	500.563	559.638	221.245	463.623	350.033	190.569	415.117	376.801	312.914	452.754	231.004	450.786	104.799	939.682	429.434	176.17	656.078	390.622	170.5	493.155	389.418	213.661	234.948	337.578	268.21	219.093	532.892	221.082	209.101
1235	0	481.993	429.1	1085.92	487.941	153.185	1082.98	274.631	320.89	1191.86	281.447	240.794	1193.38	425.557	504.728	958.192	512.549	484.787	673.798	414.401	499.31	560.729	232.229	462.065	346.799	201.137	413.184	372.283	328.331	452.573	231.222	449.479	104.107	939.237	426.922	175.927	655.855	387.088	170.478	493.089	384.105	213.753	234.896	332.247	268.354	219.194	527.521	221.032	208.967
1236	0	481.235	428.439	1086.65	487.175	152.409	1083.38	273.904	319.76	1192.07	280.759	239.716	1193.37	425.926	504.092	959.416	517.057	483.824	676.332	420.439	498.007	561.635	243.614	460.519	343.074	212.155	411.226	367.204	344.112	452.578	231.25	448.102	103.423	938.76	424.445	175.735	655.623	383.588	170.503	493.023	378.785	213.862	234.856	326.913	268.521	219.307	522.142	220.982	208.836
1237	0	480.518	427.648	1087.66	486.39	151.738	1083.82	273.179	318.684	1192.28	280.068	238.687	1193.36	426.348	503.447	960.66	521.204	482.761	678.798	426.282	496.662	562.328	255.389	458.999	338.899	223.619	409.263	361.611	360.227	452.81	231.126	446.662	102.752	938.25	421.999	175.59	655.377	380.118	170.57	492.954	373.461	213.988	234.825	321.577	268.711	219.428	516.755	220.929	208.706
1238	0	479.844	426.734	1088.89	485.591	151.157	1084.24	272.463	317.662	1192.47	279.378	237.707	1193.33	426.832	502.796	961.915	524.982	481.603	681.161	431.934	495.284	562.785	267.546	457.517	334.321	235.522	407.31	355.559	376.646	453.294	230.891	445.171	102.101	937.707	419.581	175.488	655.112	376.675	170.677	492.877	368.134	214.13	234.801	316.24	268.923	219.554	511.358	220.871	208.577
1239	0	479.216	425.714	1090.32	484.781	150.653	1084.63	271.758	316.695	1192.65	278.693	236.777	1193.28	427.384	502.142	963.167	528.386	480.356	683.388	437.403	493.88	562.989	280.071	456.087	329.391	247.854	405.388	349.11	393.334	454.041	230.58	443.645	101.478	937.134	417.189	175.425	654.824	373.257	170.82	492.788	362.806	214.29	234.781	310.903	269.157	219.682	505.952	220.807	208.446
1240	0	478.633	424.612	1091.89	483.963	150.217	1084.95	271.071	315.785	1192.8	278.017	235.9	1193.2	428.004	501.489	964.402	531.415	479.025	685.446	442.7	492.46	562.929	292.953	454.721	324.169	260.597	403.52	342.334	410.252	455.04	230.227	442.102	100.892	936.531	414.818	175.4	654.509	369.86	170.996	492.682	357.479	214.465	234.763	305.567	269.408	219.809	500.536	220.739	208.312
1241	0	478.097	423.459	1093.53	483.138	149.837	1085.18	270.404	314.932	1192.91	277.353	235.078	1193.1	428.689	500.84	965.602	534.069	477.618	687.305	447.838	491.034	562.598	306.174	453.435	318.717	273.732	401.731	335.304	427.354	456.265	229.861	440.56	100.352	935.9	412.466	175.408	654.165	366.483	171.202	492.557	352.154	214.655	234.743	300.233	269.676	219.933	495.111	220.667	208.172
1242	0	477.608	422.287	1095.19	482.31	149.504	1085.31	269.761	314.139	1192.99	276.704	234.314	1192.96	429.431	500.199	966.75	536.352	476.143	688.941	452.832	489.612	561.998	319.716	452.243	313.104	287.232	400.046	328.103	444.595	457.672	229.502	439.04	99.8667	935.242	410.13	175.447	653.789	363.122	171.433	492.41	346.833	214.858	234.72	294.9	269.955	220.05	489.679	220.596	208.026
1243	0	477.168	421.132	1096.8	481.485	149.208	1085.34	269.147	313.41	1193.01	276.073	233.612	1192.79	430.217	499.568	967.822	538.27	474.608	690.331	457.7	488.206	561.137	333.557	451.162	307.401	301.065	398.495	320.814	461.925	459.205	229.168	437.558	99.4424	934.558	407.808	175.514	653.382	359.776	171.686	492.237	341.516	215.071	234.691	289.569	270.244	220.159	484.24	220.526	207.872
1244	0	476.779	420.029	1098.31	480.665	148.937	1085.27	268.564	312.748	1192.97	275.46	232.975	1192.56	431.035	498.949	968.798	539.832	473.024	691.458	462.459	486.827	560.028	347.672	450.207	301.683	315.191	397.107	313.524	479.293	460.794	228.872	436.132	99.0854	933.848	405.497	175.606	652.941	356.442	171.956	492.037	336.203	215.294	234.655	284.238	270.538	220.259	478.794	220.461	207.709
1245	0	476.443	419.007	1099.65	479.855	148.673	1085.1	268.016	312.155	1192.88	274.868	232.408	1192.29	431.868	498.343	969.655	541.052	471.402	692.31	467.125	485.487	558.692	362.03	449.396	296.027	329.567	395.911	306.321	496.652	462.365	228.622	434.776	98.8003	933.112	403.196	175.721	652.467	353.117	172.241	491.808	330.894	215.522	234.61	278.905	270.834	220.347	473.341	220.404	207.537
1246	0	476.162	418.095	1100.77	479.059	148.402	1084.83	267.505	311.636	1192.72	274.298	231.912	1191.97	432.699	497.753	970.369	541.944	469.753	692.879	471.713	484.194	557.156	376.599	448.743	290.509	344.145	394.934	299.289	513.956	463.841	228.428	433.501	98.59	932.349	400.901	175.855	651.961	349.798	172.536	491.551	325.587	215.754	234.556	273.569	271.129	220.425	467.881	220.356	207.358
1247	0	475.939	417.311	1101.64	478.28	148.105	1084.47	267.035	311.193	1192.48	273.752	231.492	1191.58	433.511	497.179	970.918	542.527	468.088	693.164	476.232	482.958	555.453	391.339	448.261	285.201	358.869	394.2	292.51	531.162	465.152	228.301	432.315	98.4557	931.562	398.612	176.005	651.423	346.484	172.838	491.266	320.281	215.987	234.492	268.227	271.421	220.492	462.413	220.317	207.171
1248	0	475.776	416.671	1102.23	477.523	147.769	1084.01	266.606	310.829	1192.17	273.23	231.15	1191.14	434.288	496.622	971.283	542.822	466.42	693.167	480.688	481.787	553.617	406.209	447.958	280.174	373.684	393.726	286.057	548.23	466.235	228.258	431.224	98.3967	930.748	396.326	176.169	650.855	343.17	173.143	490.952	314.972	216.218	234.418	262.874	271.706	220.551	456.935	220.288	206.979
1249	0	475.676	416.181	1102.5	476.791	147.387	1083.45	266.221	310.547	1191.79	272.734	230.889	1190.63	435.016	496.084	971.446	542.852	464.761	692.898	485.081	480.688	551.687	421.16	447.839	275.49	388.532	393.52	279.994	565.121	467.046	228.321	430.23	98.4103	929.91	394.044	176.343	650.258	339.856	173.449	490.613	309.658	216.445	234.335	257.51	271.983	220.602	451.447	220.268	206.782
1250	0	475.641	415.84	1102.47	476.089	146.963	1082.8	265.882	310.349	1191.32	272.265	230.709	1190.06	435.682	495.568	971.391	542.643	463.122	692.37	489.403	479.664	549.701	436.138	447.902	271.205	403.35	393.582	274.375	581.797	467.558	228.518	429.33	98.492	929.049	391.762	176.523	649.634	336.537	173.751	490.25	304.338	216.665	234.245	252.13	272.249	220.65	445.945	220.254	206.581
1251	0	475.671	415.644	1102.12	475.424	146.506	1082.05	265.589	310.235	1190.77	271.825	230.612	1189.42	436.277	495.076	971.11	542.223	461.515	691.599	493.647	478.721	547.696	451.086	448.136	267.361	418.08	393.898	269.242	598.219	467.764	228.885	428.522	98.6355	928.166	389.483	176.707	648.985	333.214	174.047	489.865	299.008	216.875	234.149	246.735	272.501	220.696	440.43	220.246	206.377
1252	0	475.767	415.582	1101.48	474.802	146.035	1081.22	265.343	310.207	1190.15	271.414	230.597	1188.72	436.794	494.613	970.595	541.62	459.951	690.607	497.796	477.859	545.705	465.939	448.526	263.99	432.659	394.448	264.62	614.347	467.674	229.464	427.797	98.833	927.262	387.204	176.89	648.312	329.884	174.335	489.462	293.668	217.075	234.049	241.322	272.739	220.746	434.898	220.241	206.172
1253	0	475.927	415.637	1100.56	474.23	145.572	1080.31	265.144	310.263	1189.44	271.034	230.664	1187.96	437.23	494.182	969.847	540.865	458.44	689.416	501.834	477.081	543.756	480.629	449.05	261.11	447.024	395.198	260.523	630.136	467.314	230.298	427.146	99.0757	926.341	384.927	177.069	647.617	326.546	174.612	489.042	288.318	217.262	233.947	235.892	272.96	220.801	429.347	220.238	205.964
1254	0	476.15	415.793	1099.41	473.716	145.144	1079.33	264.993	310.405	1188.66	270.687	230.813	1187.14	437.587	493.789	968.869	539.987	456.992	688.052	505.741	476.388	541.872	495.082	449.68	258.721	461.11	396.111	256.949	645.54	466.719	231.434	426.555	99.354	925.404	382.651	177.242	646.902	323.2	174.878	488.61	282.957	217.434	233.846	230.447	273.161	220.867	423.777	220.234	205.756
1255	0	476.43	416.029	1098.05	473.268	144.778	1078.29	264.89	310.629	1187.81	270.375	231.04	1186.26	437.867	493.439	967.672	539.018	455.615	686.541	509.496	475.778	540.069	509.22	450.383	256.809	474.85	397.141	253.881	660.509	465.93	232.913	426.01	99.6581	924.453	380.378	177.405	646.168	319.846	175.13	488.168	277.585	217.591	233.748	224.987	273.343	220.946	418.186	220.227	205.547
1256	0	476.764	416.325	1096.53	472.892	144.497	1077.2	264.835	310.935	1186.89	270.098	231.346	1185.33	438.077	493.138	966.273	537.989	454.32	684.91	513.078	475.252	538.356	522.959	451.126	255.346	488.172	398.241	251.289	674.987	464.987	234.767	425.495	99.9794	923.492	378.107	177.559	645.417	316.485	175.37	487.719	272.202	217.73	233.656	219.514	273.503	221.044	412.575	220.215	205.339
1257	0	477.145	416.662	1094.89	472.589	144.323	1076.06	264.827	311.319	1185.9	269.859	231.726	1184.36	438.226	492.891	964.691	536.931	453.112	683.186	516.466	474.808	536.737	536.214	451.872	254.289	501.002	399.361	249.133	688.913	463.924	237.011	424.993	100.31	922.52	375.839	177.7	644.651	313.117	175.598	487.267	266.807	217.851	233.573	214.032	273.642	221.162	406.942	220.199	205.133
1258	0	477.566	417.022	1093.17	472.36	144.27	1074.89	264.866	311.779	1184.86	269.66	232.179	1183.34	438.324	492.703	962.953	535.874	451.999	681.395	519.641	474.442	535.208	548.894	452.586	253.584	513.26	400.455	247.361	702.22	462.769	239.639	424.491	100.646	921.542	373.574	177.831	643.872	309.743	175.815	486.814	261.4	217.954	233.5	208.542	273.76	221.307	401.29	220.178	204.929
1259	0	478.018	417.392	1091.41	472.199	144.343	1073.7	264.951	312.311	1183.77	269.502	232.702	1182.29	438.385	492.579	961.088	534.849	450.986	679.561	522.586	474.153	533.763	560.908	453.237	253.164	524.863	401.482	245.917	714.83	461.538	242.613	423.973	100.983	920.557	371.314	177.951	643.082	306.364	176.023	486.363	255.981	218.039	233.442	203.046	273.857	221.48	395.619	220.151	204.728
1260	0	478.496	417.762	1089.66	472.095	144.542	1072.5	265.082	312.913	1182.64	269.389	233.293	1181.22	438.424	492.523	959.127	533.881	450.077	677.708	525.288	473.934	532.39	572.165	453.798	252.96	535.724	402.409	244.737	726.66	460.24	245.863	423.429	101.319	919.569	369.058	178.064	642.284	302.98	176.224	485.918	250.55	218.105	233.402	197.548	273.935	221.688	389.933	220.119	204.529
1261	0	478.991	418.125	1087.93	472.038	144.856	1071.3	265.26	313.581	1181.47	269.322	233.95	1180.12	438.456	492.538	957.106	532.998	449.274	675.856	527.74	473.78	531.075	582.574	454.249	252.898	545.753	403.211	243.759	737.616	458.871	249.282	422.849	101.656	918.578	366.808	178.172	641.481	299.594	176.423	485.481	245.106	218.154	233.382	192.048	273.996	221.933	384.233	220.082	204.332
1262	0	479.497	418.481	1086.27	472.015	145.274	1070.12	265.484	314.312	1180.28	269.304	234.67	1179	438.499	492.627	955.058	532.223	448.577	674.025	529.939	473.686	529.805	592.049	454.576	252.902	554.862	403.876	242.921	747.601	457.427	252.736	422.228	101.997	917.586	364.563	178.279	640.677	296.205	176.622	485.059	239.65	218.188	233.386	186.549	274.041	222.221	378.524	220.04	204.136
1263	0	480.011	418.833	1084.67	472.02	145.783	1068.96	265.755	315.102	1179.08	269.338	235.452	1177.89	438.571	492.792	953.018	531.573	447.984	672.233	531.889	473.642	528.564	600.51	454.775	252.901	562.967	404.4	242.164	756.52	455.899	256.067	421.563	102.345	916.597	362.325	178.391	639.876	292.815	176.825	484.654	234.182	218.209	233.418	181.051	274.074	222.557	372.806	219.993	203.938
1264	0	480.53	419.188	1083.17	472.049	146.372	1067.84	266.074	315.948	1177.87	269.425	236.293	1176.77	438.688	493.034	951.02	531.065	447.492	670.493	533.597	473.641	527.342	607.886	454.848	252.832	569.992	404.79	241.435	764.281	454.284	259.109	420.854	102.707	915.611	360.094	178.513	639.084	289.425	177.038	484.273	228.706	218.218	233.484	175.555	274.095	222.945	367.084	219.941	203.738
1265	0	481.056	419.56	1081.75	472.108	147.039	1066.77	266.442	316.849	1176.68	269.569	237.193	1175.67	438.872	493.352	949.095	530.708	447.095	668.82	535.075	473.674	526.127	614.121	454.806	252.639	575.873	405.061	240.689	770.809	452.582	261.693	420.105	103.087	914.632	357.87	178.652	638.307	286.036	177.263	483.922	223.224	218.219	233.587	170.063	274.108	223.391	361.358	219.883	203.533
1266	0	481.594	419.964	1080.42	472.208	147.786	1065.74	266.86	317.801	1175.51	269.773	238.15	1174.59	439.139	493.746	947.273	530.506	446.787	667.225	536.335	473.732	524.914	619.176	454.664	252.28	580.565	405.233	239.894	776.044	450.8	263.666	419.323	103.494	913.664	355.657	178.816	637.551	282.648	177.507	483.608	217.741	218.216	233.735	164.575	274.114	223.903	355.629	219.82	203.323
1267	0	482.152	420.414	1079.17	472.367	148.618	1064.75	267.331	318.803	1174.37	270.04	239.162	1173.54	439.51	494.214	945.579	530.457	446.559	665.716	537.39	473.807	523.699	623.033	454.44	251.726	584.046	405.329	239.024	779.957	448.953	264.902	418.517	103.935	912.71	353.457	179.011	636.825	279.264	177.774	483.341	212.262	218.212	233.933	159.091	274.116	224.487	349.897	219.752	203.106
1268	0	482.741	420.93	1078.01	472.599	149.537	1063.79	267.856	319.854	1173.28	270.372	240.229	1172.53	440.002	494.754	944.037	530.553	446.403	664.302	538.252	473.892	522.483	625.699	454.154	250.964	586.318	405.371	238.072	782.549	447.062	265.306	417.699	104.418	911.775	351.272	179.244	636.135	275.887	178.067	483.128	206.792	218.209	234.19	153.614	274.115	225.152	344.162	219.679	202.883
1269	0	483.376	421.527	1076.91	472.908	150.532	1062.85	268.438	320.953	1172.26	270.773	241.349	1171.57	440.631	495.362	942.667	530.778	446.313	662.988	538.93	473.981	521.27	627.206	453.825	249.997	587.413	405.379	237.038	783.858	445.159	264.833	416.883	104.949	910.866	349.108	179.521	635.492	272.518	178.391	482.981	201.335	218.211	234.515	148.144	274.114	225.907	338.422	219.604	202.654
1270	0	484.073	422.217	1075.88	473.272	151.57	1061.94	269.08	322.1	1171.31	271.246	242.522	1170.67	441.411	496.036	941.484	531.11	446.281	661.778	539.43	474.071	520.067	627.61	453.471	248.842	587.391	405.37	235.936	783.963	443.277	263.483	416.083	105.538	909.989	346.972	179.85	634.903	269.164	178.748	482.908	195.898	218.218	234.919	142.683	274.111	226.763	332.677	219.527	202.421
1271	0	484.848	423.01	1074.92	473.634	152.59	1061.07	269.782	323.294	1170.45	271.794	243.745	1169.84	442.352	496.771	940.5	531.523	446.303	660.677	539.753	474.16	518.883	626.993	453.106	247.531	586.338	405.354	234.793	782.979	441.459	261.307	415.316	106.191	909.151	344.872	180.233	634.379	265.83	179.14	482.921	190.485	218.232	235.413	137.234	274.108	227.73	326.926	219.452	202.185
1272	0	485.718	423.912	1074.02	473.896	153.503	1060.26	270.548	324.536	1169.68	272.418	245.017	1169.09	443.46	497.563	939.727	531.985	446.377	659.686	539.899	474.25	517.732	625.457	452.741	246.107	584.363	405.337	233.639	781.05	439.747	258.398	414.597	106.913	908.362	342.821	180.674	633.927	262.526	179.567	483.03	185.1	218.251	236.01	131.799	274.103	228.822	321.171	219.381	201.949
1273	0	486.699	424.92	1073.2	473.932	154.198	1059.55	271.379	325.828	1169.03	273.12	246.336	1168.42	444.738	498.41	939.167	532.464	446.505	658.807	539.867	474.342	516.626	623.117	452.385	244.621	581.59	405.32	232.514	778.346	438.181	254.888	413.944	107.711	907.63	340.83	181.175	633.558	259.263	180.028	483.246	179.749	218.273	236.722	126.384	274.091	230.052	315.414	219.316	201.718
1274	0	487.801	426.03	1072.47	473.615	154.571	1059	272.275	327.171	1168.5	273.901	247.7	1167.85	446.18	499.308	938.825	532.924	446.687	658.041	539.654	474.444	515.583	620.098	452.044	243.125	578.153	405.302	231.456	775.042	436.8	250.932	413.371	108.588	906.968	338.919	181.735	633.278	256.055	180.519	483.576	174.437	218.295	237.564	120.993	274.069	231.435	309.658	219.26	201.495
1275	0	489.033	427.231	1071.84	472.869	154.562	1058.63	273.237	328.565	1168.1	274.761	249.109	1167.39	447.778	500.254	938.699	533.335	446.928	657.388	539.258	474.562	514.62	616.523	451.723	241.673	574.182	405.283	230.503	771.31	435.633	246.701	412.893	109.546	906.386	337.106	182.35	633.096	252.918	181.037	484.029	169.168	218.309	238.549	115.634	274.031	232.984	303.908	219.216	201.284
1276	0	490.399	428.51	1071.36	471.746	154.212	1058.44	274.263	330.014	1167.84	275.698	250.558	1167.04	449.518	501.247	938.783	533.668	447.233	656.849	538.68	474.707	513.752	612.513	451.425	240.312	569.803	405.262	229.684	767.302	434.698	242.364	412.523	110.588	905.897	335.416	183.015	633.015	249.873	181.575	484.612	163.951	218.31	239.689	110.316	273.969	234.715	298.171	219.186	201.092
1277	0	491.897	429.85	1071.03	470.507	153.717	1058.37	275.352	331.518	1167.72	276.71	252.048	1166.81	451.381	502.284	939.07	533.896	447.607	656.426	537.919	474.89	512.995	608.171	451.155	239.081	565.124	405.24	229.02	763.136	434.002	238.081	412.273	111.713	905.513	333.874	183.723	633.042	246.943	182.123	485.327	158.793	218.289	240.995	105.05	273.876	236.643	292.455	219.17	200.921
1278	0	493.52	431.233	1070.89	469.682	153.474	1058.25	276.501	333.08	1167.74	277.793	253.577	1166.7	453.344	503.365	939.547	534.002	448.053	656.119	536.978	475.122	512.36	603.587	450.916	238.005	560.235	405.221	228.522	758.893	433.536	233.99	412.153	112.92	905.246	332.511	184.464	633.176	244.154	182.673	486.178	153.703	218.238	242.48	99.8495	273.743	238.781	286.767	219.17	200.774
1279	0	495.257	432.644	1070.98	470.079	154.078	1057.82	277.706	334.701	1167.91	278.94	255.144	1166.73	455.38	504.49	940.198	533.97	448.574	655.925	535.859	475.416	511.855	598.83	450.713	237.098	555.205	405.213	228.187	754.61	433.277	230.199	412.171	114.205	905.107	331.358	185.226	633.417	241.534	183.213	487.164	148.694	218.147	244.151	94.7325	273.562	241.144	281.116	219.186	200.652
1280	0	497.093	434.066	1071.31	472.698	156.266	1056.75	278.962	336.382	1168.22	280.145	256.749	1166.88	457.46	505.66	941.007	533.79	449.171	655.844	534.563	475.782	511.483	593.949	450.55	236.362	550.083	405.222	228.005	750.296	433.19	226.782	412.334	115.565	905.107	330.45	185.996	633.762	239.115	183.729	488.281	143.781	218.008	246.016	89.7188	273.326	243.744	275.508	219.216	200.552
1281	0	499.007	435.49	1071.91	478.523	160.759	1054.69	280.263	338.126	1168.67	281.399	258.392	1167.16	459.552	506.874	941.951	533.455	449.844	655.87	533.09	476.23	511.239	588.981	450.434	235.789	544.9	405.259	227.957	745.932	433.235	223.781	412.643	116.994	905.253	329.823	186.758	634.204	236.93	184.21	489.523	138.98	217.814	248.08	84.8327	273.029	246.593	269.95	219.26	200.468
1282	0	500.978	436.905	1072.79	488.178	168.026	1051.45	281.602	339.932	1169.24	282.691	260.075	1167.57	461.627	508.134	943.006	532.961	450.593	655.996	531.439	476.764	511.114	583.946	450.366	235.362	539.673	405.333	228.02	741.495	433.373	221.21	413.103	118.485	905.55	329.514	187.497	634.734	235.014	184.641	490.882	134.314	217.558	250.346	80.1027	272.667	249.703	264.446	219.316	200.393
1283	0	502.981	438.31	1073.96	501.513	177.99	1047.1	282.971	341.802	1169.94	284.009	261.798	1168.1	463.652	509.441	944.147	532.302	451.415	656.211	529.607	477.39	511.097	578.859	450.352	235.06	534.413	405.45	228.167	736.954	433.57	219.058	413.711	120.029	906.002	329.561	188.195	635.34	233.403	185.007	492.346	129.806	217.235	252.817	75.5614	272.24	253.081	258.996	219.382	200.315
1284	0	504.99	439.702	1075.42	517.226	189.762	1042.12	284.361	343.733	1170.74	285.342	263.565	1168.74	465.6	510.795	945.348	531.477	452.309	656.501	527.588	478.108	511.169	573.724	450.392	234.859	529.121	405.615	228.374	732.288	433.798	217.294	414.466	121.617	906.606	330.001	188.835	636.007	232.134	185.297	493.902	125.486	216.845	255.492	71.2456	271.747	256.737	253.597	219.458	200.22
1285	0	506.981	441.086	1077.14	532.745	201.563	1037.46	285.763	345.727	1171.64	286.674	265.376	1169.48	467.447	512.196	946.58	530.479	453.274	656.849	525.381	478.917	511.31	568.543	450.486	234.732	523.797	405.831	228.615	727.479	434.039	215.875	415.364	123.237	907.357	330.869	189.401	636.718	231.242	185.497	495.535	121.385	216.388	258.37	67.196	271.194	260.676	248.244	219.543	200.094
1286	0	508.929	442.466	1079.11	544.655	211.019	1034.38	287.167	347.779	1172.61	287.993	267.235	1170.32	469.168	513.643	947.818	529.305	454.308	657.237	522.982	479.811	511.5	563.316	450.632	234.657	518.438	406.095	228.868	722.522	434.282	214.75	416.398	124.876	908.246	332.196	189.878	637.455	230.762	185.597	497.228	117.537	215.867	261.45	63.4567	270.588	264.901	242.928	219.635	199.924
1287	0	510.812	443.851	1081.28	549.973	216.051	1033.97	288.562	349.889	1173.64	289.285	269.143	1171.23	470.747	515.134	949.033	527.947	455.413	657.642	520.391	480.784	511.718	558.041	450.825	234.609	513.041	406.404	229.114	717.418	434.518	213.865	417.562	126.521	909.26	334.01	190.252	638.197	230.727	185.589	498.963	113.978	215.291	264.727	60.0742	269.941	269.416	237.637	219.735	199.695
1288	0	512.609	445.248	1083.6	547.599	215.891	1036.61	289.937	352.052	1174.72	290.534	271.103	1172.21	472.168	516.668	950.201	526.403	456.586	658.044	517.608	481.825	511.942	552.718	451.06	234.571	507.607	406.749	229.337	712.175	434.744	213.169	418.85	128.159	910.384	336.334	190.509	638.926	231.164	185.466	500.723	110.744	214.67	268.199	57.0964	269.268	274.216	232.361	219.847	199.399
1289	0	514.304	446.666	1086.03	538.579	211.255	1041.9	291.281	354.265	1175.82	291.727	273.114	1173.24	473.42	518.241	951.301	524.667	457.826	658.421	514.639	482.923	512.154	547.35	451.326	234.526	502.136	407.12	229.526	706.812	434.956	212.615	420.253	129.776	911.598	339.183	190.641	639.622	232.1	185.227	502.489	107.871	214.019	271.86	54.5703	268.587	279.296	227.088	219.974	199.032
1290	0	515.881	448.111	1088.49	525.84	204.164	1048.72	292.582	356.523	1176.93	292.851	275.178	1174.3	474.492	519.849	952.312	522.739	459.131	658.754	511.487	484.065	512.338	541.938	451.614	234.463	496.631	407.506	229.672	701.348	435.154	212.163	421.764	131.36	912.882	342.564	190.641	640.27	233.553	184.872	504.247	105.391	213.353	275.707	52.5408	267.921	284.647	221.816	220.12	198.601
1291	0	517.33	449.586	1090.93	512.734	196.931	1055.81	293.83	358.819	1178.04	293.895	277.294	1175.36	475.377	521.488	953.217	520.62	460.497	659.025	508.162	485.236	512.48	536.488	451.914	234.373	491.098	407.894	229.771	695.808	435.338	211.778	423.375	132.899	914.216	346.478	190.503	640.855	235.537	184.404	505.979	103.335	212.694	279.733	51.0483	267.293	290.25	216.548	220.288	198.122
1292	0	518.643	451.094	1093.27	501.767	191.281	1062.2	295.012	361.149	1179.12	294.848	279.458	1176.43	476.067	523.156	954.003	518.313	461.917	659.221	504.674	486.421	512.568	531.006	452.215	234.251	485.541	408.273	229.82	690.215	435.507	211.435	425.076	134.382	915.578	350.913	190.227	641.367	238.059	183.831	507.673	101.731	212.064	283.929	50.1265	266.731	296.086	211.302	220.483	197.623
1293	0	519.815	452.632	1095.46	494.177	188.058	1067.4	296.119	363.503	1180.17	295.7	281.667	1177.48	476.555	524.849	954.661	515.825	463.385	659.331	501.035	487.607	512.597	525.501	452.507	234.095	479.969	408.631	229.819	684.592	435.662	211.112	426.857	135.799	916.949	355.85	189.812	641.802	241.118	183.163	509.318	100.603	211.488	288.287	49.8007	266.26	302.123	206.112	220.704	197.147
1294	0	520.843	454.196	1097.44	490.076	187.324	1071.32	297.14	365.873	1181.17	296.444	283.915	1178.49	476.835	526.564	955.184	513.168	464.891	659.35	497.259	488.779	512.56	519.98	452.781	233.905	474.389	408.96	229.772	678.96	435.804	210.796	428.71	137.144	918.313	361.26	189.262	642.161	244.706	182.415	510.905	99.9689	210.99	292.791	50.0858	265.907	308.326	201.037	220.946	196.75
1295	0	521.729	455.779	1099.16	488.832	188.622	1074.14	298.066	368.251	1182.11	297.073	286.196	1179.46	476.899	528.297	955.57	510.355	466.425	659.275	493.363	489.927	512.459	514.453	453.029	233.682	468.809	409.252	229.682	673.335	435.934	210.476	430.621	138.412	919.656	367.105	188.583	642.448	248.808	181.603	512.429	99.8449	210.595	297.423	50.9859	265.7	314.65	196.155	221.204	196.501
1296	0	522.474	457.371	1100.58	489.475	191.262	1076.18	298.89	370.627	1182.98	297.583	288.503	1180.37	476.742	530.047	955.819	507.402	467.976	659.11	489.366	491.041	512.293	508.929	453.246	233.431	463.237	409.505	229.554	667.732	436.054	210.147	432.578	139.597	920.97	373.338	187.784	642.676	253.399	180.744	513.887	100.242	210.327	302.161	52.4943	265.66	321.043	191.574	221.462	196.476
1297	0	523.085	458.963	1101.67	491.025	194.546	1077.76	299.603	372.991	1183.78	297.973	290.824	1181.22	476.359	531.809	955.935	504.327	469.532	658.859	485.285	492.114	512.068	503.415	453.429	233.154	457.678	409.716	229.394	662.159	436.168	209.807	434.566	140.699	922.249	379.907	186.876	642.863	258.451	179.86	515.282	101.167	210.205	306.975	54.594	265.806	327.445	187.423	221.705	196.755
1298	0	523.568	460.541	1102.42	492.692	197.905	1079.1	300.201	375.333	1184.51	298.239	293.151	1181.99	475.747	533.58	955.925	501.151	471.08	658.532	481.14	493.139	511.791	497.917	453.578	232.857	452.138	409.887	229.21	656.624	436.277	209.455	436.567	141.717	923.494	386.757	185.87	643.029	263.928	178.97	516.619	102.625	210.246	311.831	57.2606	266.154	333.79	183.851	221.911	197.413
1299	0	523.93	462.095	1102.81	493.966	200.959	1080.34	300.678	377.641	1185.16	298.385	295.472	1182.69	474.908	535.355	955.796	497.895	472.606	658.141	476.953	494.114	511.47	492.44	453.694	232.544	446.62	410.021	229.007	651.129	436.382	209.095	438.564	142.65	924.709	393.829	184.782	643.2	269.788	178.096	517.905	104.619	210.461	316.688	60.4646	266.711	340.005	181.019	222.056	198.511
1300	0	524.18	463.613	1102.86	494.602	203.517	1081.51	301.033	379.907	1185.73	298.411	297.776	1183.31	473.848	537.128	955.561	494.58	474.098	657.699	472.741	495.037	511.116	486.988	453.78	232.222	441.129	410.122	228.792	645.673	436.487	208.731	440.536	143.502	925.902	401.066	183.63	643.405	275.99	177.258	519.15	107.149	210.854	321.497	64.1746	267.479	346.013	179.09	222.121	200.088
1301	0	524.327	465.084	1102.59	494.566	205.533	1082.56	301.264	382.12	1186.23	298.321	300.052	1183.87	472.578	538.888	955.233	491.227	475.544	657.221	468.523	495.905	510.738	481.562	453.84	231.896	435.664	410.193	228.572	640.254	436.591	208.366	442.463	144.275	927.085	408.414	182.43	643.671	282.488	176.475	520.367	110.22	211.425	326.204	68.361	268.453	351.735	178.218	222.089	202.156
1302	0	524.377	466.5	1102.01	493.951	207.059	1083.43	301.371	384.272	1186.66	298.121	302.287	1184.35	471.115	540.628	954.827	487.858	476.931	656.721	464.317	496.721	510.349	476.162	453.879	231.57	430.228	410.242	228.353	634.869	436.695	208.006	444.323	144.971	928.27	415.82	181.202	644.026	289.237	175.763	521.569	113.834	212.164	330.749	72.9988	269.619	357.089	178.532	221.953	204.689
1303	0	524.338	467.852	1101.18	492.905	208.196	1084.02	301.358	386.355	1187.03	297.816	304.473	1184.78	469.485	542.333	954.359	484.491	478.249	656.213	460.135	497.484	509.958	470.787	453.903	231.249	424.819	410.271	228.141	629.512	436.8	207.658	446.096	145.594	929.472	423.241	179.967	644.499	296.195	175.137	522.767	117.998	213.057	335.065	78.069	270.957	361.997	180.127	221.715	207.624
1304	0	524.216	469.138	1100.14	491.579	209.055	1084.28	301.227	388.364	1187.35	297.414	306.598	1185.15	467.718	543.992	953.844	481.143	479.488	655.71	455.99	498.195	509.574	465.434	453.917	230.937	419.436	410.286	227.94	624.177	436.903	207.326	447.763	146.149	930.703	430.634	178.745	645.112	303.323	174.606	523.971	122.718	214.083	339.085	83.5597	272.438	366.385	183.06	221.389	210.866
1305	0	524.016	470.353	1098.93	490.1	209.738	1084.19	300.984	390.291	1187.61	296.921	308.655	1185.47	465.847	545.589	953.301	477.829	480.641	655.223	451.89	498.856	509.207	460.1	453.927	230.639	414.076	410.291	227.754	618.857	437.004	207.014	449.306	146.64	931.974	437.966	177.555	645.887	310.583	174.18	525.187	128.002	215.215	342.739	89.4653	274.029	370.186	187.341	221	214.295
1306	0	523.743	471.499	1097.61	488.562	210.323	1083.81	300.635	392.135	1187.84	296.345	310.636	1185.76	463.914	547.112	952.743	474.56	481.702	654.762	447.843	499.467	508.863	454.781	453.935	230.357	408.737	410.289	227.588	613.548	437.101	206.725	450.713	147.073	933.292	445.208	176.42	646.838	317.947	173.861	526.415	133.856	216.425	345.961	95.7849	275.69	373.341	192.947	220.576	217.775
1307	0	523.399	472.578	1096.25	487.029	210.862	1083.21	300.187	393.893	1188.03	295.695	312.536	1186.03	461.956	548.547	952.186	471.347	482.667	654.334	443.852	500.03	508.547	449.475	453.944	230.094	403.415	410.282	227.444	608.243	437.192	206.463	451.972	147.456	934.663	452.335	175.358	647.976	325.388	173.65	527.651	140.285	217.682	348.687	102.521	277.379	375.805	199.822	220.154	221.168
1308	0	522.985	473.595	1094.89	485.541	211.384	1082.51	299.65	395.563	1188.2	294.978	314.349	1186.28	460.015	549.882	951.641	468.193	483.534	653.943	439.918	500.544	508.262	444.177	453.957	229.852	398.108	410.272	227.323	602.938	437.274	206.226	453.079	147.795	936.084	459.328	174.388	649.306	332.886	173.547	528.885	147.291	218.953	350.864	109.676	279.055	377.541	207.889	219.768	224.346
1309	0	522.504	474.555	1093.59	484.121	211.901	1081.85	299.033	397.145	1188.36	294.202	316.074	1186.52	458.127	551.108	951.118	465.103	484.303	653.592	436.042	501.011	508.01	438.886	453.973	229.634	392.811	410.26	227.227	597.628	437.348	206.014	454.032	148.101	937.552	466.167	173.527	650.828	340.426	173.548	530.102	154.873	220.209	352.447	117.256	280.679	378.525	217.064	219.447	227.202
1310	0	521.954	475.466	1092.4	482.779	212.418	1081.34	298.343	398.642	1188.49	293.375	317.709	1186.76	456.323	552.218	950.624	462.077	484.975	653.281	432.22	501.431	507.792	433.599	453.992	229.439	387.523	410.246	227.155	592.312	437.411	205.825	454.834	148.382	939.06	472.84	172.792	652.535	347.993	173.646	531.284	163.024	221.424	353.401	125.262	282.216	378.744	227.259	219.217	229.652
1311	0	521.336	476.335	1091.36	481.515	212.937	1081.05	297.593	400.054	1188.63	292.505	319.253	1187	454.629	553.209	950.162	459.111	485.553	653.008	428.447	501.805	507.605	428.315	454.013	229.268	382.24	410.231	227.106	586.985	437.466	205.655	455.492	148.651	940.596	479.331	172.197	654.418	355.577	173.836	532.41	171.736	222.574	353.706	133.697	283.637	378.194	238.389	219.088	231.644
1312	0	520.647	477.171	1090.49	480.333	213.462	1081.03	296.79	401.385	1188.75	291.597	320.707	1187.25	453.06	554.08	949.735	456.203	486.042	652.771	424.719	502.134	507.447	423.031	454.035	229.121	376.961	410.214	227.078	581.648	437.513	205.501	456.016	148.917	942.148	485.629	171.753	656.459	363.167	174.11	533.459	180.996	223.641	353.354	142.563	284.924	376.882	250.376	219.059	233.157
1313	0	519.889	477.98	1089.83	479.247	213.999	1081.29	295.944	402.638	1188.88	290.659	322.073	1187.51	451.625	554.832	949.34	453.344	486.447	652.563	421.026	502.419	507.315	417.747	454.056	228.996	371.683	410.195	227.068	576.299	437.552	205.359	456.419	149.19	943.704	491.72	171.468	658.641	370.754	174.46	534.408	190.786	224.611	352.351	151.862	286.064	374.824	263.143	219.116	234.194
1314	0	519.061	478.771	1089.37	478.268	214.551	1081.83	295.064	403.815	1189.01	289.697	323.355	1187.78	450.321	555.472	948.976	450.525	486.776	652.38	417.36	502.662	507.206	412.46	454.075	228.891	366.405	410.174	227.073	570.937	437.588	205.227	456.717	149.479	945.251	497.591	171.351	660.939	378.327	174.878	535.239	201.089	225.473	350.713	161.597	287.052	372.042	276.623	219.232	234.783
1315	0	518.163	479.548	1089.12	477.397	215.109	1082.61	294.159	404.921	1189.13	288.716	324.554	1188.06	449.139	556.006	948.635	447.738	487.037	652.216	413.711	502.865	507.114	407.169	454.09	228.803	361.125	410.15	227.09	565.563	437.621	205.099	456.923	149.79	946.775	503.228	171.404	663.328	385.875	175.355	535.934	211.884	226.221	348.469	171.768	287.889	368.567	290.749	219.37	234.969
1316	0	517.197	480.316	1089.07	476.62	215.657	1083.59	293.237	405.957	1189.25	287.723	325.676	1188.35	448.061	556.443	948.313	444.971	487.237	652.064	410.069	503.031	507.035	401.871	454.1	228.73	355.842	410.121	227.115	560.177	437.654	204.975	457.054	150.129	948.267	508.618	171.628	665.781	393.388	175.885	536.479	223.15	226.853	345.656	182.38	288.583	364.436	305.458	219.486	234.806
1317	0	516.166	481.078	1089.19	475.908	216.176	1084.68	292.304	406.929	1189.38	286.721	326.724	1188.64	447.063	556.795	948.001	442.213	487.385	651.917	406.424	503.161	506.966	396.564	454.103	228.67	350.555	410.086	227.146	554.779	437.689	204.851	457.126	150.496	949.715	513.745	172.023	668.267	400.851	176.459	536.863	234.866	227.368	342.319	193.434	289.145	359.695	320.688	219.532	234.358
1318	0	515.076	481.836	1089.46	475.238	216.657	1085.82	291.367	407.838	1189.49	285.715	327.702	1188.93	446.117	557.073	947.691	439.454	487.491	651.769	402.766	503.26	506.901	391.246	454.1	228.617	345.263	410.044	227.18	549.37	437.728	204.727	457.156	150.894	951.109	518.594	172.582	670.756	408.254	177.071	537.077	247.01	227.767	338.511	204.934	289.587	354.394	336.379	219.466	233.688
1319	0	513.933	482.591	1089.84	474.606	217.108	1086.94	290.432	408.688	1189.6	284.71	328.616	1189.21	445.193	557.29	947.377	436.684	487.561	651.614	399.086	503.328	506.838	385.916	454.09	228.57	339.964	409.995	227.215	543.951	437.772	204.599	457.161	151.321	952.439	523.152	173.301	673.217	415.581	177.715	537.118	259.559	228.056	334.29	216.882	289.925	348.59	352.477	219.247	232.86
1320	0	512.749	483.34	1090.29	474.018	217.554	1087.98	289.505	409.481	1189.69	283.71	329.468	1189.48	444.26	557.458	947.051	433.894	487.604	651.448	395.378	503.37	506.773	380.57	454.073	228.526	334.657	409.938	227.25	538.522	437.821	204.469	457.156	151.775	953.697	527.405	174.17	675.62	422.82	178.384	536.986	272.493	228.237	329.716	229.276	290.171	342.345	368.93	218.845	231.932
1321	0	511.535	484.083	1090.78	473.479	218.02	1088.93	288.588	410.219	1189.77	282.719	330.264	1189.73	443.291	557.589	946.707	431.077	487.626	651.266	391.637	503.388	506.703	375.208	454.048	228.481	329.34	409.871	227.284	533.085	437.877	204.334	457.16	152.252	954.872	531.338	175.179	677.934	429.96	179.074	536.684	285.791	228.315	324.854	242.115	290.338	335.726	385.688	218.241	230.958
1322	0	510.303	484.814	1091.28	472.976	218.524	1089.76	287.687	410.905	1189.83	281.74	331.008	1189.96	442.26	557.696	946.34	428.229	487.632	651.065	387.861	503.382	506.625	369.83	454.016	228.434	324.011	409.797	227.319	527.638	437.939	204.194	457.186	152.747	955.955	534.941	176.316	680.13	436.988	179.781	536.218	299.43	228.296	319.77	255.393	290.435	328.805	402.709	217.427	229.986
1323	0	509.067	485.526	1091.74	472.485	219.072	1090.48	286.805	411.54	1189.87	280.778	331.701	1190.15	441.15	557.787	945.949	425.348	487.627	650.841	384.051	503.355	506.537	364.435	453.977	228.382	318.669	409.714	227.354	522.184	438.007	204.049	457.252	153.257	956.935	538.204	177.568	682.183	443.896	180.499	535.6	313.391	228.185	314.531	269.099	290.467	321.657	419.949	216.408	229.06
1324	0	507.839	486.21	1092.14	471.968	219.65	1091.1	285.944	412.126	1189.88	279.835	332.346	1190.31	439.947	557.871	945.529	422.433	487.614	650.594	380.209	503.309	506.438	359.025	453.93	228.326	313.312	409.625	227.391	516.722	438.079	203.897	457.371	153.776	957.8	541.119	178.921	684.067	450.676	181.225	534.842	327.65	227.984	309.206	283.217	290.435	314.36	437.371	215.203	228.214
1325	0	506.634	486.855	1092.46	471.387	220.231	1091.65	285.106	412.663	1189.86	278.915	332.945	1190.43	438.647	557.955	945.082	419.487	487.594	650.322	376.34	503.243	506.327	353.6	453.876	228.263	307.941	409.529	227.431	511.253	438.155	203.74	457.555	154.301	958.541	543.683	180.362	685.761	457.323	181.956	533.96	342.185	227.697	303.862	297.727	290.336	306.997	454.937	213.842	227.482
1326	0	505.463	487.451	1092.67	470.712	220.775	1092.16	284.293	413.153	1189.81	278.021	333.499	1190.5	437.25	558.043	944.606	416.513	487.57	650.025	372.451	503.159	506.203	348.163	453.816	228.193	302.554	409.427	227.477	505.779	438.232	203.576	457.816	154.828	959.147	545.895	181.877	687.246	463.836	182.688	532.969	356.974	227.325	298.565	312.598	290.16	299.649	472.613	212.365	226.894
1327	0	504.339	487.985	1092.76	469.933	221.235	1092.62	283.507	413.594	1189.71	277.155	334.008	1190.52	435.765	558.138	944.104	413.518	487.541	649.703	368.549	503.057	506.066	342.714	453.748	228.119	297.152	409.321	227.53	500.298	438.31	203.407	458.16	155.355	959.609	547.758	183.452	688.507	470.214	183.417	531.89	371.991	226.867	293.384	327.793	289.893	292.399	490.363	210.822	226.476
1328	0	503.271	488.449	1092.73	469.057	221.567	1093.03	282.748	413.988	1189.58	276.321	334.471	1190.49	434.206	558.239	943.577	410.509	487.507	649.357	364.643	502.939	505.916	337.256	453.675	228.04	291.738	409.212	227.59	494.813	438.387	203.233	458.59	155.881	959.918	549.28	185.074	689.534	476.46	184.141	530.742	387.21	226.322	288.38	343.268	289.518	285.326	508.152	209.268	226.255
1329	0	502.27	488.832	1092.57	468.108	221.739	1093.34	282.018	414.333	1189.41	275.522	334.886	1190.4	432.589	558.345	943.025	407.494	487.467	648.989	360.74	502.804	505.753	331.792	453.597	227.957	286.313	409.101	227.657	489.324	438.463	203.053	459.105	156.403	960.071	550.474	186.731	690.321	482.574	184.857	529.547	402.598	225.687	283.617	358.967	289.014	278.509	525.944	207.76	226.258
1330	0	501.341	489.129	1092.27	467.118	221.738	1093.52	281.317	414.628	1189.19	274.759	335.251	1190.24	430.937	558.452	942.452	404.482	487.421	648.599	356.848	502.654	505.578	326.322	453.515	227.872	280.878	408.988	227.732	483.831	438.538	202.867	459.699	156.923	960.066	551.357	188.412	690.865	488.558	185.562	528.327	418.121	224.958	279.153	374.831	288.362	272.018	543.7	206.356	226.511
1331	0	500.492	489.333	1091.85	466.121	221.571	1093.53	280.646	414.873	1188.92	274.036	335.563	1190.03	429.272	558.556	941.859	401.481	487.366	648.188	352.974	502.491	505.392	320.848	453.43	227.787	275.438	408.876	227.813	478.332	438.611	202.676	460.362	157.439	959.906	551.95	190.106	691.17	494.412	186.252	527.104	433.733	224.131	275.04	390.789	287.543	265.921	561.377	205.108	227.04
1332	0	499.725	489.443	1091.29	465.151	221.261	1093.33	280.005	415.065	1188.6	273.354	335.82	1189.74	427.617	558.652	941.247	398.5	487.303	647.759	349.124	502.314	505.195	315.373	453.345	227.704	269.993	408.764	227.902	472.828	438.685	202.478	461.074	157.952	959.598	552.277	191.804	691.242	500.133	186.925	525.9	449.387	223.207	271.327	406.767	286.545	260.275	578.926	204.06	227.87
1333	0	499.043	489.459	1090.62	464.243	220.84	1092.91	279.394	415.204	1188.23	272.717	336.018	1189.39	425.992	558.734	940.618	395.548	487.228	647.312	345.304	502.127	504.989	309.898	453.261	227.623	264.547	408.654	227.999	467.316	438.758	202.273	461.814	158.462	959.155	552.368	193.498	691.094	505.715	187.577	524.736	465.022	222.187	268.053	422.686	285.36	255.128	596.293	203.243	229.025
1334	0	498.444	489.382	1089.84	463.435	220.345	1092.29	278.814	415.287	1187.8	272.125	336.153	1188.98	424.419	558.797	939.973	392.632	487.143	646.848	341.517	501.93	504.774	304.424	453.18	227.546	259.101	408.547	228.103	461.794	438.834	202.06	462.552	158.967	958.592	552.254	195.18	690.741	511.15	188.205	523.629	480.575	221.079	265.25	438.463	283.994	250.515	613.415	202.675	230.524
1335	0	497.928	489.218	1088.95	462.77	219.81	1091.47	278.266	415.312	1187.32	271.582	336.224	1188.5	422.913	558.834	939.311	389.76	487.044	646.369	337.769	501.726	504.551	298.951	453.104	227.474	253.656	408.445	228.216	456.259	438.912	201.841	463.256	159.467	957.925	551.967	196.843	690.2	516.425	188.807	522.593	495.971	219.893	262.938	454.014	282.459	246.46	630.224	202.362	232.381
1336	0	497.49	488.972	1087.97	462.291	219.268	1090.48	277.751	415.278	1186.79	271.09	336.227	1187.95	421.489	558.842	938.634	386.936	486.933	645.874	334.061	501.516	504.321	293.481	453.035	227.409	248.213	408.349	228.338	450.708	438.994	201.615	463.889	159.961	957.173	551.54	198.479	689.493	521.525	189.379	521.64	511.129	218.648	261.125	469.254	280.78	242.974	646.644	202.295	234.603
1337	0	497.124	488.653	1086.91	462.035	218.748	1089.34	277.268	415.182	1186.2	270.649	336.159	1187.33	420.156	558.814	937.94	384.168	486.808	645.365	330.397	501.302	504.084	288.013	452.976	227.352	242.773	408.263	228.472	445.14	439.081	201.385	464.413	160.446	956.352	551.007	200.083	688.643	526.431	189.918	520.774	525.963	217.368	259.804	484.099	278.995	240.051	662.594	202.454	237.186
1338	0	496.823	488.27	1085.79	462.022	218.268	1088.09	276.82	415.024	1185.56	270.263	336.02	1186.66	418.922	558.747	937.23	381.457	486.67	644.84	326.777	501.086	503.84	282.549	452.927	227.302	237.336	408.187	228.618	439.556	439.174	201.152	464.792	160.919	955.474	550.401	201.645	687.671	531.123	190.422	519.995	540.381	216.081	258.954	498.468	277.147	237.673	677.988	202.809	240.116
1339	0	496.577	487.833	1084.61	462.248	217.835	1086.74	276.408	414.8	1184.87	269.932	335.807	1185.92	417.789	558.639	936.502	378.808	486.518	644.301	323.205	500.869	503.589	277.087	452.891	227.261	231.901	408.123	228.78	433.957	439.274	200.918	464.994	161.377	954.55	549.75	203.157	686.601	535.579	190.889	519.297	554.29	214.821	258.542	512.281	275.291	235.807	692.742	203.328	243.361
1340	0	496.378	487.354	1083.4	462.682	217.443	1085.33	276.033	414.51	1184.13	269.659	335.519	1185.13	416.757	558.486	935.754	376.222	486.354	643.747	319.68	500.653	503.332	271.629	452.868	227.231	226.47	408.074	228.958	428.343	439.379	200.685	464.997	161.814	953.587	549.083	204.61	685.454	539.778	191.317	518.67	567.596	213.621	258.517	525.462	273.481	234.408	706.768	203.973	246.873
1341	0	496.213	486.845	1082.17	463.275	217.077	1083.86	275.696	414.153	1183.35	269.445	335.157	1184.28	415.823	558.287	934.985	373.7	486.177	643.179	316.204	500.439	503.068	266.174	452.858	227.211	221.041	408.039	229.157	422.716	439.489	200.455	464.791	162.224	952.587	548.426	205.994	684.25	543.697	191.704	518.099	580.207	212.516	258.818	537.936	271.775	233.419	719.984	204.711	250.589
1342	0	496.073	486.318	1080.94	463.968	216.724	1082.38	275.401	413.728	1182.53	269.293	334.72	1183.39	414.98	558.042	934.194	371.242	485.988	642.596	312.777	500.227	502.799	260.723	452.862	227.206	215.616	408.02	229.379	417.08	439.603	200.229	464.383	162.598	951.549	547.798	207.297	683.005	547.316	192.051	517.564	592.031	211.537	259.372	549.633	270.224	232.775	732.312	205.51	254.425
1343	0	495.947	485.785	1079.72	464.709	216.375	1080.91	275.148	413.233	1181.68	269.202	334.209	1182.46	414.218	557.753	933.382	368.847	485.788	642	309.399	500.018	502.525	255.275	452.879	227.215	210.194	408.015	229.63	411.436	439.719	200.008	463.798	162.927	950.47	547.218	208.511	681.734	550.619	192.356	517.044	602.985	210.71	260.099	560.484	268.873	232.404	743.679	206.345	258.285
1344	0	495.826	485.258	1078.52	465.453	216.026	1079.47	274.941	412.668	1180.79	269.176	333.624	1181.5	413.528	557.421	932.551	366.513	485.578	641.392	306.068	499.81	502.248	249.832	452.907	227.244	204.776	408.022	229.913	405.787	439.836	199.793	463.074	163.201	949.346	546.698	209.624	680.447	553.589	192.62	516.515	612.992	210.054	260.916	570.423	267.756	232.229	754.021	207.196	262.058
1345	0	495.701	484.747	1077.36	466.17	215.678	1078.09	274.781	412.033	1179.89	269.215	332.967	1180.51	412.897	557.049	931.702	364.239	485.356	640.775	302.783	499.602	501.972	244.393	452.945	227.295	199.363	408.04	230.236	400.135	439.954	199.583	462.263	163.412	948.175	546.249	210.63	679.153	556.216	192.845	515.955	621.985	209.578	261.74	579.391	266.891	232.175	763.281	208.05	265.629
1346	0	495.567	484.262	1076.24	466.84	215.338	1076.77	274.671	411.329	1178.97	269.321	332.239	1179.51	412.31	556.642	930.841	362.022	485.124	640.152	299.542	499.393	501.7	238.959	452.991	227.374	193.958	408.064	230.603	394.48	440.072	199.377	461.425	163.549	946.954	545.874	211.521	677.856	558.494	193.032	515.343	629.906	209.282	262.491	587.332	266.284	232.167	771.415	208.897	268.883
1347	0	495.421	483.809	1075.19	467.459	215.018	1075.53	274.613	410.554	1178.04	269.495	331.441	1178.5	411.756	556.203	929.972	359.858	484.879	639.527	296.343	499.181	501.437	233.531	453.042	227.487	188.56	408.092	231.024	388.823	440.19	199.173	460.626	163.609	945.685	545.576	212.296	676.56	560.419	193.185	514.661	636.714	209.158	263.096	594.197	265.926	232.139	778.387	209.734	271.707
1348	0	495.262	483.395	1074.19	468.03	214.733	1074.36	274.61	409.71	1177.11	269.739	330.576	1177.49	411.221	555.735	929.102	357.745	484.621	638.906	293.183	498.961	501.189	228.108	453.097	227.639	183.173	408.118	231.504	383.163	440.311	198.969	459.929	163.585	944.372	545.35	212.952	675.267	561.995	193.308	513.896	642.383	209.189	263.494	599.949	265.793	232.03	784.177	210.559	274
1349	0	495.09	483.022	1073.26	468.563	214.497	1073.28	274.664	408.798	1176.19	270.055	329.645	1176.49	410.695	555.242	928.238	355.68	484.348	638.295	290.06	498.731	500.962	222.692	453.152	227.839	177.798	408.141	232.053	377.499	440.433	198.764	459.395	163.478	943.026	545.191	213.492	673.977	563.225	193.403	513.038	646.904	209.352	263.638	604.562	265.853	231.794	788.777	211.375	275.675
1350	0	494.91	482.691	1072.39	469.069	214.318	1072.29	274.779	407.819	1175.29	270.442	328.65	1175.52	410.169	554.728	927.39	353.661	484.057	637.7	286.974	498.485	500.766	217.284	453.205	228.096	172.437	408.156	232.68	371.831	440.559	198.556	459.079	163.287	941.658	545.086	213.921	672.691	564.12	193.474	512.084	650.288	209.619	263.494	608.025	266.066	231.397	792.197	212.182	276.665
1351	0	494.729	482.399	1071.59	469.56	214.198	1071.36	274.955	406.775	1174.41	270.902	327.592	1174.59	409.636	554.193	926.565	351.686	483.746	637.129	283.922	498.219	500.607	211.885	453.254	228.418	167.093	408.163	233.392	366.157	440.688	198.342	459.023	163.016	940.285	545.023	214.243	671.411	564.69	193.525	511.038	652.562	209.96	263.048	610.349	266.391	230.82	794.465	212.981	276.924
1352	0	494.555	482.14	1070.86	470.049	214.13	1070.51	275.196	405.668	1173.58	271.435	326.475	1173.71	409.091	553.638	925.774	349.757	483.412	636.59	280.908	497.927	500.495	206.496	453.297	228.816	161.767	408.16	234.201	360.475	440.82	198.122	459.258	162.67	938.926	544.983	214.466	670.14	564.949	193.559	509.906	653.771	210.348	262.3	611.56	266.784	230.063	795.63	213.771	276.429
1353	0	494.396	481.906	1070.18	470.551	214.105	1069.73	275.503	404.5	1172.79	272.042	325.3	1172.89	408.533	553.063	925.024	347.876	483.051	636.091	277.934	497.604	500.437	201.121	453.334	229.302	156.462	408.147	235.114	354.786	440.955	197.895	459.801	162.257	937.603	544.947	214.596	668.882	564.911	193.578	508.702	653.981	210.755	261.269	611.709	267.209	229.14	795.759	214.547	275.186
1354	0	494.265	481.686	1069.56	471.083	214.108	1069	275.879	403.274	1172.06	272.722	324.07	1172.15	407.964	552.465	924.327	346.045	482.661	635.639	275.005	497.246	500.444	195.762	453.364	229.885	151.18	408.126	236.142	349.087	441.092	197.661	460.654	161.783	936.338	544.894	214.641	667.644	564.591	193.583	507.443	653.269	211.159	259.986	610.868	267.633	228.079	794.943	215.298	273.229
1355	0	494.173	481.466	1068.99	471.663	214.128	1068.32	276.324	401.994	1171.4	273.475	322.785	1171.5	407.387	551.84	923.69	344.272	482.237	635.244	272.127	496.848	500.522	190.421	453.388	230.578	145.924	408.099	237.295	343.381	441.227	197.422	461.803	161.256	935.156	544.802	214.606	666.434	564.004	193.574	506.151	651.728	211.541	258.499	609.127	268.031	226.924	793.29	216.012	270.617
1356	0	494.13	481.233	1068.47	472.309	214.149	1067.69	276.84	400.664	1170.83	274.298	321.449	1170.95	406.809	551.185	923.124	342.566	481.778	634.913	269.309	496.406	500.681	185.104	453.406	231.392	140.695	408.069	238.584	337.667	441.36	197.181	463.221	160.684	934.078	544.649	214.497	665.263	563.166	193.55	504.85	649.461	211.888	256.861	606.593	268.387	225.723	790.925	216.67	267.438
1357	0	494.148	480.97	1067.99	473.037	214.161	1067.11	277.428	399.288	1170.34	275.19	320.063	1170.5	406.238	550.494	922.637	340.937	481.282	634.652	266.561	495.918	500.928	179.813	453.422	232.338	135.5	408.04	240.018	331.949	441.487	196.939	464.871	160.073	933.126	544.416	214.316	664.144	562.092	193.509	503.565	646.576	212.192	255.136	603.384	268.69	224.532	787.98	217.253	263.8
1358	0	494.237	480.66	1067.56	473.864	214.147	1066.58	278.086	397.87	1169.95	276.148	318.63	1170.19	405.684	549.762	922.237	339.4	480.747	634.468	263.895	495.381	501.271	174.555	453.437	233.426	130.341	408.016	241.61	326.228	441.605	196.702	466.703	159.427	932.321	544.085	214.067	663.092	560.797	193.447	502.323	643.182	212.449	253.385	599.622	268.938	223.407	784.59	217.744	259.827
1359	0	494.403	480.29	1067.18	474.799	214.089	1066.09	278.815	396.415	1169.68	277.169	317.152	1170	405.158	548.982	921.932	337.972	480.174	634.366	261.325	494.796	501.718	169.334	453.454	234.667	125.225	408.001	243.369	320.509	441.711	196.475	468.663	158.748	931.681	543.643	213.751	662.121	559.296	193.36	501.151	639.381	212.657	251.671	595.426	269.13	222.397	780.88	218.129	255.653
1360	0	494.655	479.842	1066.84	475.843	213.958	1065.64	279.612	394.927	1169.52	278.249	315.632	1169.95	404.675	548.148	921.728	336.671	479.565	634.351	258.864	494.167	502.276	164.158	453.477	236.07	120.159	407.998	245.308	314.797	441.802	196.263	470.696	158.036	931.22	543.081	213.369	661.25	557.604	193.242	500.07	635.269	212.82	250.046	590.906	269.27	221.543	776.961	218.403	251.415
1361	0	494.996	479.304	1066.56	476.991	213.722	1065.22	280.475	393.41	1169.49	279.383	314.07	1170.04	404.247	547.256	921.632	335.518	478.924	634.424	256.528	493.495	502.951	159.035	453.507	237.643	115.154	408.009	247.437	309.098	441.877	196.072	472.744	157.286	930.949	542.396	212.921	660.493	555.737	193.086	499.102	630.925	212.941	248.555	586.156	269.362	220.871	772.914	218.573	247.237
1362	0	495.429	478.665	1066.34	478.233	213.345	1064.84	281.399	391.867	1169.58	280.567	312.47	1170.28	403.89	546.3	921.648	334.539	478.257	634.587	254.332	492.79	503.749	153.973	453.549	239.393	110.223	408.037	249.766	303.416	441.933	195.907	474.758	156.494	930.878	541.59	212.406	659.865	553.707	192.886	498.264	626.411	213.026	247.227	581.249	269.41	220.391	768.789	218.658	243.231
1363	0	495.956	477.916	1066.2	479.557	212.798	1064.49	282.38	390.3	1169.81	281.796	310.832	1170.67	403.618	545.276	921.779	333.757	477.573	634.84	252.295	492.059	504.676	148.984	453.604	241.326	105.379	408.083	252.306	297.758	441.971	195.772	476.69	155.651	931.011	540.668	211.825	659.378	551.528	192.635	497.564	621.774	213.077	246.08	576.238	269.415	220.1	764.609	218.685	239.485
1364	0	496.573	477.053	1066.14	480.953	212.064	1064.18	283.412	388.711	1170.17	283.063	309.159	1171.19	403.444	544.182	922.026	333.2	476.883	635.179	250.433	491.314	505.734	144.08	453.677	243.448	100.643	408.146	255.066	292.126	441.99	195.667	478.504	154.747	931.347	539.64	211.18	659.041	549.213	192.326	497.01	617.043	213.098	245.12	571.158	269.38	219.981	760.371	218.685	236.064
1365	0	497.28	476.072	1066.19	482.412	211.139	1063.94	284.489	387.1	1170.66	284.365	307.451	1171.85	403.381	543.017	922.39	332.897	476.198	635.6	248.766	490.57	506.925	139.278	453.773	245.761	96.0367	408.23	258.054	286.522	441.99	195.592	480.172	153.776	931.884	538.517	210.47	658.858	546.772	191.955	496.6	612.239	213.093	244.34	566.025	269.304	220.011	756.06	218.687	233.006
1366	0	498.07	474.976	1066.35	483.931	210.042	1063.78	285.603	385.467	1171.27	285.694	305.709	1172.63	403.441	541.782	922.868	332.876	475.534	636.096	247.317	489.842	508.249	134.597	453.896	248.267	91.588	408.335	261.276	280.944	441.974	195.541	481.676	152.727	932.611	537.31	209.698	658.828	544.215	191.517	496.328	607.37	213.061	243.728	560.849	269.188	220.159	751.657	218.712	230.328
1367	0	498.939	473.768	1066.65	485.506	208.798	1063.74	286.746	383.811	1172.01	287.044	303.934	1173.53	403.631	540.479	923.456	333.167	474.904	636.658	246.108	489.148	509.704	130.06	454.052	250.967	87.3281	408.463	264.738	275.389	441.941	195.509	483.007	151.595	933.515	536.029	208.865	658.943	541.549	191.009	496.185	602.44	213.003	243.263	555.628	269.03	220.393	747.142	218.77	228.028
1368	0	499.878	472.453	1067.11	487.134	207.439	1063.85	287.909	382.129	1172.85	288.411	302.125	1174.53	403.96	539.114	924.15	333.799	474.326	637.274	245.167	488.508	511.283	125.695	454.249	253.861	83.2934	408.619	268.444	269.848	441.893	195.487	484.165	150.377	934.575	534.683	207.974	659.191	538.782	190.431	496.155	597.451	212.917	242.923	550.36	268.832	220.683	742.496	218.861	226.084
1369	0	500.878	471.037	1067.72	488.811	205.996	1064.14	289.083	380.418	1173.79	289.788	300.282	1175.62	404.431	537.693	924.941	334.801	473.815	637.931	244.521	487.941	512.977	121.532	454.493	256.945	79.5243	408.806	272.396	264.311	441.829	195.464	485.159	149.072	935.766	533.276	207.025	659.555	535.919	189.781	496.224	592.401	212.803	242.682	545.04	268.593	221.001	737.71	218.977	224.464
1370	0	501.927	469.527	1068.51	490.533	204.503	1064.62	290.258	378.675	1174.82	291.168	298.405	1176.78	405.046	536.224	925.82	336.199	473.385	638.616	244.204	487.466	514.776	117.609	454.791	260.219	76.0653	409.028	276.592	258.765	441.747	195.43	486.005	147.681	937.059	531.808	206.021	660.01	532.967	189.062	496.37	587.29	212.658	242.515	539.663	268.315	221.32	732.78	219.103	223.126
1371	0	503.012	467.929	1069.48	492.3	202.993	1065.33	291.425	376.896	1175.91	292.545	296.492	1177.99	405.806	534.716	926.776	338.019	473.051	639.311	244.247	487.102	516.662	113.964	455.149	263.676	72.9639	409.292	281.031	253.199	441.642	195.376	486.722	146.211	938.419	530.279	204.962	660.532	529.929	188.277	496.576	582.118	212.483	242.398	534.227	268.001	221.622	727.71	219.221	222.024
1372	0	504.12	466.249	1070.62	494.112	201.494	1066.25	292.574	375.079	1177.04	293.913	294.542	1179.23	406.708	533.181	927.797	340.28	472.823	640.001	244.686	486.867	518.619	110.641	455.573	267.312	70.2689	409.601	285.707	247.599	441.51	195.292	487.331	144.668	939.809	528.681	203.851	661.091	526.808	187.432	496.819	576.888	212.279	242.311	528.734	267.655	221.892	722.508	219.317	221.113
1373	0	505.234	464.491	1071.94	495.971	200.024	1067.39	293.695	373.22	1178.21	295.265	292.556	1180.49	407.748	531.629	928.868	343	472.711	640.671	245.557	486.774	520.623	107.685	456.066	271.12	68.0291	409.961	290.611	241.959	441.345	195.174	487.852	143.06	941.19	527.007	202.689	661.658	523.607	186.532	497.081	571.605	212.05	242.235	523.188	267.284	222.117	717.191	219.379	220.352
1374	0	506.338	462.66	1073.42	497.871	198.587	1068.72	294.779	371.317	1179.39	296.594	290.534	1181.74	408.919	530.072	929.975	346.19	472.72	641.305	246.894	486.833	522.652	105.142	456.628	275.092	66.291	410.375	295.731	236.275	441.141	195.021	488.305	141.398	942.522	525.249	201.479	662.206	520.325	185.585	497.341	566.275	211.801	242.155	517.595	266.897	222.293	711.776	219.402	219.704
1375	0	507.412	460.758	1075.05	499.799	197.173	1070.22	295.817	369.369	1180.57	297.894	288.475	1182.98	410.214	528.523	931.102	349.857	472.851	641.89	248.73	487.052	524.677	103.058	457.259	279.221	65.0962	410.847	301.051	230.553	440.89	194.841	488.705	139.691	943.768	523.396	200.227	662.709	516.964	184.602	497.585	560.909	211.538	242.061	511.964	266.502	222.415	706.286	219.387	219.138
1376	0	508.44	458.789	1076.79	501.726	195.747	1071.85	296.8	367.377	1181.71	299.156	286.382	1184.18	411.624	526.991	932.234	353.998	473.105	642.415	251.094	487.432	526.673	101.473	457.954	283.494	64.4795	411.378	306.551	224.81	440.59	194.646	489.062	137.948	944.896	521.44	198.937	663.143	513.521	183.592	497.796	555.513	211.27	241.944	506.306	266.11	222.483	700.741	219.335	218.629
1377	0	509.401	456.758	1078.63	503.606	194.262	1073.58	297.722	365.342	1182.82	300.373	284.258	1185.33	413.136	525.487	933.357	358.605	473.477	642.874	254.008	487.971	528.61	100.425	458.706	287.901	64.4657	411.966	312.206	219.077	440.239	194.456	489.378	136.18	945.876	519.372	197.616	663.492	509.996	182.566	497.964	550.097	211.006	241.798	500.632	265.732	222.499	695.162	219.256	218.158
1378	0	510.279	454.673	1080.52	505.38	192.66	1075.36	298.576	363.268	1183.87	301.538	282.107	1186.42	414.738	524.021	934.457	363.663	473.957	643.264	257.489	488.661	530.462	99.942	459.503	292.428	65.0682	412.608	317.988	213.399	439.84	194.301	489.653	134.395	946.691	517.187	196.272	663.741	506.389	181.533	498.079	544.667	210.754	241.619	494.954	265.377	222.466	689.569	219.157	217.711
1379	0	511.057	452.546	1082.43	506.989	190.896	1077.14	299.354	361.159	1184.85	302.643	279.934	1187.44	416.416	522.601	935.523	369.147	474.536	643.585	261.544	489.486	532.204	100.045	460.33	297.059	66.2875	413.296	323.865	207.841	439.404	194.219	489.88	132.602	947.327	514.881	194.911	663.884	502.701	180.504	498.136	539.229	210.522	241.405	489.285	265.053	222.389	683.98	219.047	217.277
1380	0	511.721	450.391	1084.32	508.401	188.961	1078.89	300.053	359.021	1185.75	303.681	277.745	1188.38	418.154	521.235	936.545	375.028	475.198	643.843	266.17	490.429	533.816	100.743	461.169	301.777	68.1106	414.02	329.8	202.492	438.947	194.254	490.047	130.809	947.781	512.455	193.542	663.916	498.934	179.487	498.132	533.789	210.316	241.158	483.634	264.768	222.272	678.408	218.936	216.849
1381	0	512.262	448.23	1086.14	509.611	186.886	1080.57	300.668	356.864	1186.57	304.645	275.549	1189.23	419.936	519.927	937.518	381.269	475.929	644.049	271.353	491.466	535.285	102.034	462.001	306.561	70.5123	414.761	335.753	197.462	438.494	194.458	490.142	129.024	948.055	509.911	192.175	663.841	495.092	178.491	498.067	528.352	210.141	240.879	478.013	264.525	222.121	672.864	218.831	216.421
1382	0	512.671	446.089	1087.85	510.635	184.727	1082.17	301.196	354.695	1187.29	305.528	273.354	1190	421.744	518.683	938.437	387.829	476.71	644.218	277.065	492.567	536.602	103.906	462.801	311.387	73.456	415.501	341.681	192.884	438.079	194.884	490.15	127.254	948.159	507.256	190.817	663.665	491.181	177.522	497.945	522.923	209.999	240.572	472.427	264.328	221.941	667.357	218.739	215.99
1383	0	512.945	443.996	1089.42	511.504	182.553	1083.66	301.635	352.524	1187.92	306.325	271.17	1190.68	423.561	517.504	939.302	394.664	477.521	644.37	283.272	493.704	537.769	106.338	463.545	316.227	76.8977	416.213	347.535	188.913	437.741	195.584	490.06	125.508	948.109	504.498	189.479	663.397	487.212	176.585	497.769	517.504	209.89	240.243	466.881	264.177	221.737	661.89	218.663	215.556
1384	0	513.082	441.982	1090.79	512.25	180.435	1085.01	301.984	350.363	1188.46	307.028	269.006	1191.27	425.366	516.394	940.116	401.73	478.343	644.527	289.926	494.841	538.797	109.302	464.209	321.048	80.7887	416.87	353.266	185.715	437.524	196.601	489.861	123.795	947.923	501.649	188.168	663.05	483.193	175.686	497.548	512.097	209.813	239.896	461.378	264.07	221.515	656.464	218.605	215.12
1385	0	513.083	440.079	1091.94	512.905	178.427	1086.18	302.243	348.221	1188.91	307.635	266.873	1191.78	427.143	515.352	940.884	408.98	479.157	644.715	296.971	495.945	539.706	112.767	464.768	325.811	85.08	417.442	358.819	183.466	437.468	197.967	489.548	122.125	947.623	498.723	186.893	662.64	479.138	174.828	497.29	506.705	209.763	239.539	455.918	264.005	221.28	651.079	218.566	214.685
1386	0	512.952	438.317	1092.84	513.5	176.566	1087.15	302.412	346.109	1189.27	308.142	264.78	1192.21	428.872	514.377	941.614	416.371	479.945	644.961	304.346	496.985	540.522	116.701	465.202	330.472	89.7264	417.899	364.138	182.331	437.609	199.693	489.122	120.51	947.232	495.737	185.662	662.182	475.058	174.013	497.005	501.327	209.738	239.178	450.5	263.976	221.039	645.729	218.542	214.254
1387	0	512.693	436.725	1093.46	514.059	174.861	1087.88	302.492	344.036	1189.57	308.546	262.736	1192.56	430.536	513.469	942.315	423.859	480.688	645.291	311.986	497.929	541.278	121.076	465.492	334.979	94.689	418.215	369.161	182.46	437.967	201.769	488.588	118.963	946.774	492.706	184.481	661.692	470.967	173.243	496.7	495.965	209.733	238.82	445.118	263.979	220.797	640.409	218.531	213.832
1388	0	512.314	435.323	1093.8	514.601	173.294	1088.33	302.487	342.013	1189.8	308.845	260.749	1192.85	432.116	512.624	942.997	431.407	481.374	645.733	319.822	498.75	542.013	125.869	465.628	339.277	99.9381	418.372	373.829	183.97	438.546	204.162	487.955	117.495	946.271	489.649	183.357	661.187	466.878	172.52	496.387	490.622	209.743	238.471	439.77	264.008	220.561	635.113	218.528	213.424
1389	0	511.823	434.129	1093.84	515.135	171.832	1088.5	302.399	340.047	1189.98	309.041	258.826	1193.09	433.599	511.839	943.671	438.976	481.988	646.31	327.79	499.428	542.761	131.066	465.601	343.305	105.455	418.356	378.079	186.939	439.327	206.814	487.236	116.118	945.745	486.583	182.296	660.68	462.805	171.846	496.074	485.298	209.765	238.136	434.45	264.058	220.335	629.833	218.529	213.035
1390	0	511.23	433.148	1093.61	515.649	170.436	1088.38	302.23	338.144	1190.12	309.134	256.973	1193.27	434.97	511.11	944.347	446.532	482.52	647.044	335.827	499.945	543.559	136.659	465.412	347.002	111.231	418.164	381.851	191.396	440.266	209.653	486.445	114.839	945.215	483.526	181.302	660.184	458.759	171.222	495.768	479.995	209.797	237.819	429.153	264.124	220.126	624.564	218.529	212.669
1391	0	510.547	432.382	1093.12	516.113	169.08	1087.99	301.986	336.31	1190.24	309.126	255.194	1193.41	436.218	510.433	945.035	454.041	482.961	647.954	343.88	500.291	544.433	142.648	465.066	350.307	117.269	417.798	385.09	197.321	441.302	212.591	485.598	113.661	944.696	480.492	180.38	659.71	454.751	170.649	495.476	474.713	209.837	237.523	423.874	264.202	219.936	619.299	218.527	212.329
1392	0	509.784	431.821	1092.4	516.477	167.752	1087.37	301.671	334.549	1190.34	309.021	253.492	1193.52	437.336	509.8	945.744	461.473	483.305	649.052	351.901	500.463	545.405	149.039	464.574	353.164	123.579	417.269	387.745	204.648	442.359	215.535	484.707	112.587	944.199	477.498	179.532	659.264	450.791	170.129	495.204	469.453	209.886	237.251	418.608	264.289	219.769	614.036	218.52	212.017
[truncated: 123 more columns]
