# Supplementary material for: The impact of wide step width on lower limb coordination and its variability in individuals with flat feet
Source: PLoS One. 2025 Apr 24;20(4):e0321901. doi: 10.1371/journal.pone.0321901 (PMC12021241; doi:10.1371/journal.pone.0321901)
Supplement: S3 file — (ZIP) [file pone.0321901.s003.zip › Calibration13.csv]

Model Outputs
120
		sdk:LAbsAnkleAngle			sdk:LAnkleAngles			sdk:LAnkleForce			sdk:LAnkleMoment			sdk:LAnklePower			sdk:LFE									sdk:LFO									sdk:LFootProgressAngles			sdk:LHipAngles			sdk:LHipForce			sdk:LHipMoment			sdk:LHipPower
Frame	Sub Frame	X	Y	Z	X	Y	Z	X	Y	Z	X	Y	Z	X	Y	Z	RX	RY	RZ	TX	TY	TZ	SX	SY	SZ	RX	RY	RZ	TX	TY	TZ	SX	SY	SZ	X	Y	Z	X	Y	Z	X	Y	Z	X	Y	Z	X	Y	Z
		deg	deg	deg	deg	deg	deg	N/kg	N/kg	N/kg	N.mm/kg	N.mm/kg	N.mm/kg	W/kg	W/kg	W/kg	deg	deg	deg	mm	mm	mm	mm	mm	mm	deg	deg	deg	mm	mm	mm	mm	mm	mm	deg	deg	deg	deg	deg	deg	N/kg	N/kg	N/kg	N.mm/kg	N.mm/kg	N.mm/kg	W/kg	W/kg	W/kg
1801	0	-9.35006	0	0	-9.3509	0.0310386	-0.764222	-0.137989	0.00302661	-0.016908	-13.8816	2.71E-15	0.688933	0	0	0.00809321	-1.61394	-8.33145	-12.6197	404.703	393.137	658.007	371.718	371.718	371.718	7.01355	-83.1479	4.71216	556.456	440.161	201.542	194.761	194.761	194.761	-83.3538	-1.04758	-7.65502	33.9348	5.19836	4.63869	0.0620639	-0.0863298	1.39546	-52.9779	-2.69673	-1.33742	0	0	-0.0575652
1802	0	-9.05904	0	0	-9.05943	0.0245045	-0.51222	-0.137835	0.00319268	-0.0157649	-13.7347	-6.87E-17	0.709018	0	0	0.00794502	-1.72939	-7.94844	-12.2552	402.068	394.26	657.958	372.301	372.301	372.301	6.89848	-83.0837	4.83446	551.161	440.165	201.226	194.761	194.761	194.761	-83.2781	-0.888912	-7.6524	33.4509	5.07456	4.20381	0.0743433	-0.106913	1.38153	-57.725	-4.18492	-1.32049	0	0	-0.0590891
1803	0	-8.77027	0	0	-8.77037	0.0180212	-0.262158	-0.138184	0.00340401	-0.0150276	-13.694	-1.22E-15	0.721725	0	0	0.00785027	-1.83622	-7.57831	-11.8632	399.389	395.374	657.85	372.811	372.811	372.811	6.78938	-83.0228	4.96085	545.867	440.168	200.896	194.761	194.761	194.761	-83.2061	-0.731286	-7.65607	33.0021	4.92148	3.73801	0.0781445	-0.126116	1.37599	-59.9742	-5.79329	-1.29322	0	0	-0.0575845
1804	0	-8.484	0	0	-8.48401	0.0116585	-0.0167359	-0.138893	0.00363991	-0.0146258	-13.7338	-3.43E-15	0.722181	0	0	0.00780831	-1.93207	-7.22252	-11.4479	396.678	396.474	657.685	373.234	373.234	373.234	6.68734	-82.9643	5.08994	540.578	440.175	200.554	194.761	194.761	194.761	-83.137	-0.576284	-7.66597	32.5911	4.73997	3.24929	0.0743369	-0.141265	1.37915	-59.8718	-7.38935	-1.26207	0	0	-0.0534904
1805	0	-8.20029	0	0	-8.20037	0.00550448	0.220635	-0.139839	0.00378029	-0.01475	-13.8295	1.74E-16	0.698493	0	0	0.00781683	-2.01519	-6.88227	-11.0164	393.939	397.556	657.47	373.559	373.559	373.559	6.59332	-82.9078	5.22008	535.297	440.187	200.203	194.761	194.761	194.761	-83.0706	-0.425521	-7.68177	32.2214	4.53471	2.74668	0.0625942	-0.15188	1.39019	-57.0658	-9.43637	-1.20994	0	0	-0.0471232
1806	0	-7.91905	0	0	-7.91929	-0.000330048	0.445677	-0.140885	0.00379768	-0.0151583	-13.9549	-2.33E-16	0.649728	0	0	0.00786193	-2.08483	-6.55829	-10.5787	391.169	398.617	657.209	373.781	373.781	373.781	6.50795	-82.8536	5.34953	530.024	440.208	199.847	194.761	194.761	194.761	-83.0071	-0.280641	-7.70287	31.8973	4.31376	2.2404	0.0471361	-0.156972	1.40839	-52.615	-11.6779	-1.15641	0	0	-0.0398251
1807	0	-7.64011	0	0	-7.64061	-0.0057274	0.653845	-0.141913	0.00363232	-0.0159578	-14.0866	2.55E-15	0.574058	0	0	0.00792796	-2.14137	-6.25086	-10.1462	388.366	399.652	656.913	373.897	373.897	373.897	6.43161	-82.8022	5.47641	524.759	440.238	199.494	194.761	194.761	194.761	-82.9471	-0.143172	-7.72844	31.6223	4.08733	1.74151	0.0306506	-0.158396	1.43267	-46.8987	-14.476	-1.0908	0	0	-0.0325172
1808	0	-7.36336	0	0	-7.36416	-0.0105679	0.840521	-0.142836	0.00330262	-0.0168563	-14.2068	2.35E-15	0.478529	0	0	0.00799625	-2.18616	-5.95959	-9.73105	385.523	400.658	656.589	373.912	373.912	373.912	6.36445	-82.7542	5.59894	519.501	440.278	199.148	194.761	194.761	194.761	-82.8914	-0.0145044	-7.75745	31.398	3.86637	1.26151	0.0165485	-0.157374	1.45979	-40.9326	-17.6539	-1.02775	0	0	-0.0260567
1809	0	-7.08875	0	0	-7.08985	-0.0147471	1.00168	-0.143584	0.0028313	-0.017874	-14.3022	2.08E-15	0.371123	0	0	0.00805042	-2.22118	-5.68349	-9.3447	382.632	401.631	656.248	373.83	373.83	373.83	6.30636	-82.7102	5.71541	514.247	440.325	198.816	194.761	194.761	194.761	-82.8403	0.104246	-7.78884	31.2239	3.66119	0.811789	0.0073634	-0.155992	1.48939	-35.3053	-21.3162	-0.960947	0	0	-0.0207523
1810	0	-6.81623	0	0	-6.81757	-0.0181867	1.13431	-0.14413	0.0022729	-0.0188559	-14.3661	1.30E-16	0.262794	0	0	0.0080787	-2.24877	-5.42102	-8.99687	379.689	402.566	655.899	373.663	373.663	373.663	6.25702	-82.6706	5.82437	508.993	440.379	198.501	194.761	194.761	194.761	-82.7945	0.212222	-7.82154	31.0966	3.48074	0.402961	0.00369496	-0.15457	1.51894	-30.3931	-25.1646	-0.892449	0	0	-0.0163722
1811	0	-6.54572	0	0	-6.54725	-0.0208336	1.23636	-0.14447	0.0016983	-0.0197533	-14.3976	1.05E-16	0.16442	0	0	0.0080762	-2.27139	-5.1702	-8.69509	376.688	403.459	655.551	373.423	373.423	373.423	6.21609	-82.6355	5.92474	503.737	440.437	198.206	194.761	194.761	194.761	-82.7539	0.308862	-7.85467	31.0101	3.33219	0.0443173	0.00584396	-0.153521	1.54853	-26.4943	-29.0275	-0.820152	0	0	-0.0125773
1812	0	-6.27718	0	0	-6.27884	-0.0226642	1.30694	-0.144614	0.0011704	-0.0205403	-14.3991	2.03E-15	0.0850393	0	0	0.00804447	-2.29146	-4.92873	-8.44439	373.629	404.304	655.211	373.129	373.129	373.129	6.18317	-82.605	6.01572	498.475	440.496	197.935	194.761	194.761	194.761	-82.7187	0.393862	-7.88752	30.9568	3.22077	-0.256779	0.0119656	-0.15244	1.57606	-23.4439	-32.6912	-0.740115	0	0	-0.00898385
1813	0	-6.01062	0	0	-6.01228	-0.0236762	1.34595	-0.14462	0.000690219	-0.0211972	-14.3792	-2.66E-15	0.0256257	0	0	0.00799249	-2.31134	-4.69427	-8.24748	370.512	405.097	654.886	372.798	372.798	372.798	6.15799	-82.5786	6.09695	493.205	440.554	197.688	194.761	194.761	194.761	-82.6884	0.467163	-7.91968	30.9273	3.14957	-0.495012	0.0216026	-0.150956	1.60226	-21.3819	-36.0709	-0.654177	0	0	-0.00545933
1814	0	-5.7458	0	0	-5.74743	-0.0238883	1.35412	-0.144506	0.000329038	-0.021662	-14.342	-4.07E-16	-0.00692872	0	0	0.00792844	-2.33333	-4.46458	-8.10478	367.339	405.833	654.582	372.451	372.451	372.451	6.14029	-82.5562	6.16839	487.923	440.609	197.465	194.761	194.761	194.761	-82.6627	0.528878	-7.95099	30.9119	3.11926	-0.667743	0.0320444	-0.147492	1.6261	-19.9499	-38.7464	-0.564559	0	0	-0.00200502
1815	0	-5.48261	0	0	-5.48411	-0.0233366	1.33286	-0.144295	0.00012244	-0.0220702	-14.291	2.24E-15	-0.00976953	0	0	0.0078614	-2.35982	-4.23767	-8.01496	364.114	406.509	654.302	372.108	372.108	372.108	6.12989	-82.5371	6.23023	482.629	440.659	197.266	194.761	194.761	194.761	-82.6412	0.579279	-7.98145	30.9004	3.12806	-0.774884	0.042091	-0.141995	1.64787	-18.8534	-40.7141	-0.462378	0	0	0.00110002
1816	0	-5.22071	0	0	-5.22203	-0.0220624	1.28373	-0.143997	6.73E-05	-0.0223052	-14.2274	-2.99E-15	0.014613	0	0	0.00779768	-2.39323	-4.01195	-7.97525	360.841	407.121	654.051	371.788	371.788	371.788	6.12679	-82.5211	6.28295	477.319	440.704	197.089	194.761	194.761	194.761	-82.6234	0.618744	-8.01138	30.8831	3.17152	-0.819025	0.051388	-0.134772	1.6665	-18.1512	-41.8352	-0.357068	0	0	0.00347498
1817	0	-4.95981	0	0	-4.96093	-0.0201185	1.20879	-0.143613	0.000201194	-0.0223865	-14.15	-3.86E-15	0.0670304	0	0	0.00774049	-2.43592	-3.78624	-7.98146	357.527	407.668	653.83	371.511	371.511	371.511	6.13104	-82.5076	6.32729	471.993	440.745	196.933	194.761	194.761	194.761	-82.6089	0.647757	-8.04125	30.8509	3.24247	-0.805068	0.0606613	-0.12745	1.6808	-17.9655	-42.1611	-0.250313	0	0	0.00473268
1818	0	-4.69966	0	0	-4.70055	-0.0175676	1.11043	-0.143103	0.000481655	-0.0223098	-14.0545	2.91E-15	0.138263	0	0	0.00768671	-2.4899	-3.55967	-8.02797	354.177	408.15	653.641	371.293	371.293	371.293	6.14282	-82.4961	6.36417	466.649	440.781	196.795	194.761	194.761	194.761	-82.597	0.666906	-8.07176	30.795	3.33111	-0.739736	0.0701948	-0.121388	1.69036	-18.2948	-41.7425	-0.148855	0	0	0.00456786
1819	0	-4.44011	0	0	-4.44079	-0.0144912	0.991812	-0.142528	0.000885243	-0.0220134	-13.9476	-9.57E-16	0.220187	0	0	0.0076364	-2.55648	-3.33163	-8.10764	350.8	408.567	653.484	371.147	371.147	371.147	6.16226	-82.4859	6.39469	461.288	440.816	196.672	194.761	194.761	194.761	-82.5871	0.67689	-8.10369	30.7076	3.42572	-0.631103	0.0803884	-0.118205	1.69302	-19.2598	-40.6626	-0.0628061	0	0	0.00279543
1820	0	-4.18116	0	0	-4.18162	-0.0109936	0.856937	-0.141872	0.00133405	-0.0216526	-13.8303	8.51E-16	0.299288	0	0	0.00758218	-2.63606	-3.10172	-8.21196	347.402	408.92	653.357	371.084	371.084	371.084	6.1895	-82.4762	6.41999	455.909	440.852	196.562	194.761	194.761	194.761	-82.5783	0.678489	-8.13783	30.5821	3.51366	-0.487985	0.0899356	-0.119037	1.68953	-20.382	-39.1623	0.00884677	0	0	-0.000424861
1821	0	-3.92281	0	0	-3.92312	-0.00719525	0.710455	-0.141212	0.00175267	-0.0211336	-13.7137	1.67E-15	0.363502	0	0	0.00752119	-2.72794	-2.86971	-8.33144	343.994	409.211	653.257	371.109	371.109	371.109	6.22454	-82.4659	6.44118	450.513	440.891	196.459	194.761	194.761	194.761	-82.5696	0.672527	-8.17486	30.4136	3.58285	-0.319692	0.0979075	-0.124449	1.67892	-21.604	-37.3439	0.0522431	0	0	-0.00480328
1822	0	-3.66528	0	0	-3.66545	-0.00323856	0.557856	-0.140576	0.00214047	-0.0206291	-13.6052	-1.39E-15	0.411183	0	0	0.00745192	-2.83021	-2.63558	-8.4564	340.581	409.444	653.178	371.223	371.223	371.223	6.26709	-82.4544	6.45913	445.102	440.935	196.36	194.761	194.761	194.761	-82.5601	0.659856	-8.21511	30.1998	3.6227	-0.135843	0.101986	-0.134173	1.66281	-22.2235	-35.4338	0.079424	0	0	-0.00958707
1823	0	-3.40875	0	0	-3.40884	0.000730768	0.404761	-0.140039	0.00241885	-0.0201889	-13.5165	1.74E-15	0.43496	0	0	0.00737471	-2.93997	-2.39948	-8.57766	337.171	409.621	653.115	371.423	371.424	371.423	6.31666	-82.4408	6.47458	439.677	440.986	196.26	194.761	194.761	194.761	-82.5492	0.641324	-8.25872	29.9411	3.62544	0.053608	0.100883	-0.146949	1.64214	-21.9019	-33.5453	0.0906372	0	0	-0.013961
1824	0	-3.15353	0	0	-3.15356	0.00457201	0.256602	-0.139636	0.00265191	-0.0197904	-13.4546	2.63E-15	0.443178	0	0	0.00729518	-3.05352	-2.16185	-8.68739	333.767	409.749	653.059	371.703	371.703	371.704	6.37258	-82.4245	6.48804	434.239	441.046	196.157	194.761	194.761	194.761	-82.536	0.617752	-8.30553	29.6415	3.5868	0.238583	0.0942415	-0.160787	1.61876	-20.5214	-31.6246	0.0926271	0	0	-0.0171939
1825	0	-2.89994	0	0	-2.89995	0.00815996	0.118208	-0.139401	0.00276764	-0.0195238	-13.4252	2.76E-15	0.43102	0	0	0.00721643	-3.16688	-1.92321	-8.77956	330.371	409.831	653.002	372.053	372.053	372.053	6.43406	-82.4053	6.49992	428.791	441.114	196.048	194.761	194.761	194.761	-82.5202	0.589933	-8.35527	29.308	3.50646	0.409198	0.0829797	-0.174159	1.59472	-18.0641	-29.8294	0.0903638	0	0	-0.0187703
1826	0	-2.64825	0	0	-2.64825	0.0113926	-0.0064824	-0.139341	0.00282196	-0.0193026	-13.4296	-3.58E-15	0.405179	0	0	0.00714502	-3.27609	-1.68415	-8.85	326.981	409.873	652.937	372.46	372.46	372.46	6.50025	-82.3829	6.51056	423.333	441.192	195.93	194.761	194.761	194.761	-82.5018	0.558621	-8.40756	28.9502	3.38773	0.556214	0.0684248	-0.185741	1.5709	-14.7617	-28.1149	0.0836265	0	0	-0.0185975
1827	0	-2.39861	0	0	-2.39862	0.0141895	-0.114363	-0.13942	0.00271244	-0.0191235	-13.4628	3.58E-15	0.3566	0	0	0.00708244	-3.3775	-1.44517	-8.89641	323.596	409.881	652.857	372.91	372.91	372.91	6.57027	-82.3578	6.52024	417.867	441.277	195.805	194.761	194.761	194.761	-82.4808	0.524527	-8.46195	28.5788	3.23701	0.672034	0.0542897	-0.194868	1.54879	-11.2886	-26.6274	0.0663867	0	0	-0.017264
1828	0	-2.15104	0	0	-2.15106	0.016486	-0.202945	-0.139643	0.00255817	-0.0189277	-13.522	3.75E-16	0.298274	0	0	0.00703749	-3.46795	-1.20646	-8.91756	320.212	409.862	652.755	373.388	373.389	373.388	6.64314	-82.3303	6.52911	412.395	441.369	195.671	194.761	194.761	194.761	-82.4578	0.488321	-8.51788	28.2044	3.06256	0.75087	0.0418778	-0.201058	1.52883	-7.87758	-25.3042	0.0425994	0	0	-0.0151839
1829	0	-1.9053	0	0	-1.90531	0.0182286	-0.270157	-0.139963	0.00225634	-0.0187255	-13.5972	-3.03E-15	0.22304	0	0	0.00701102	-3.54489	-0.967872	-8.91302	316.825	409.82	652.628	373.881	373.881	373.881	6.71786	-82.3013	6.53717	406.918	441.467	195.531	194.761	194.761	194.761	-82.4334	0.450564	-8.57463	27.8369	2.87347	0.789306	0.0330877	-0.204138	1.51193	-4.88539	-24.2611	0.0100055	0	0	-0.0129722
1830	0	-1.66093	0	0	-1.66097	0.0193748	-0.314369	-0.140317	0.00198506	-0.018472	-13.6753	3.82E-15	0.152559	0	0	0.00700466	-3.60642	-0.728822	-8.88272	313.431	409.761	652.47	374.373	374.373	374.373	6.79338	-82.2717	6.54433	401.439	441.567	195.386	194.761	194.761	194.761	-82.4086	0.411745	-8.63142	27.4835	2.67821	0.786263	0.0277591	-0.204271	1.49794	-2.29963	-23.3946	-0.0212333	0	0	-0.0108316
1831	0	-1.41747	0	0	-1.4175	0.0198926	-0.334342	-0.140638	0.00170654	-0.0182649	-13.7432	-1.61E-15	0.0881222	0	0	0.00701276	-3.65126	-0.488349	-8.827	310.029	409.69	652.28	374.852	374.852	374.852	6.86875	-82.2423	6.55036	395.96	441.668	195.238	194.761	194.761	194.761	-82.384	0.372241	-8.68745	27.1491	2.48362	0.74301	0.0255224	-0.200797	1.4875	-0.0578375	-22.7194	-0.0415025	0	0	-0.00889705
1832	0	-1.17437	0	0	-1.17441	0.0197678	-0.329527	-0.140863	0.00152853	-0.018105	-13.7893	2.47E-15	0.0442534	0	0	0.00702649	-3.67882	-0.245248	-8.74655	306.618	409.611	652.057	375.305	375.305	375.305	6.94316	-82.2139	6.55507	390.484	441.767	195.089	194.761	194.761	194.761	-82.3605	0.332338	-8.74203	26.8359	2.2946	0.662652	0.0251629	-0.194247	1.4802	2.01942	-22.2785	-0.0390919	0	0	-0.00716333
1833	0	-0.931302	0	0	-0.931326	0.0190092	-0.300266	-0.140965	0.00147646	-0.0180576	-13.8079	3.11E-15	0.0253913	0	0	0.00703599	-3.68923	0.00176504	-8.6426	303.197	409.529	651.801	375.724	375.724	375.724	7.0161	-82.187	6.55836	385.011	441.863	194.939	194.761	194.761	194.761	-82.3385	0.292238	-8.79473	26.5437	2.11396	0.549696	0.0247015	-0.183458	1.47667	4.30183	-21.8357	-0.00831178	0	0	-0.00536389
1834	0	-0.688094	0	0	-0.6881	0.017653	-0.247955	-0.140946	0.0015259	-0.0181387	-13.7989	3.33E-15	0.0285678	0	0	0.00703336	-3.68346	0.253972	-8.51728	299.766	409.445	651.513	376.101	376.101	376.101	7.08732	-82.1617	6.5602	379.544	441.955	194.79	194.761	194.761	194.761	-82.318	0.252063	-8.84538	26.271	1.94333	0.40957	0.0241561	-0.169151	1.47618	6.62511	-21.5078	0.0500825	0	0	-0.00366909
1835	0	-0.444717	0	0	-0.444722	0.0157631	-0.175062	-0.140814	0.00170353	-0.018326	-13.7652	2.71E-15	0.0537933	0	0	0.00701377	-3.66328	0.512469	-8.37342	296.326	409.363	651.196	376.428	376.428	376.428	7.15684	-82.1378	6.56064	374.081	442.042	194.641	194.761	194.761	194.761	-82.299	0.211857	-8.894	26.0151	1.78388	0.247871	0.0224557	-0.151478	1.47872	9.10573	-21.1007	0.130066	0	0	-0.00192821
1836	0	-0.201282	0	0	-0.201296	0.0134238	-0.0848276	-0.1406	0.0019527	-0.0186739	-13.714	4.12E-16	0.0919605	0	0	0.00697937	-3.63118	0.778078	-8.21454	292.878	409.284	650.854	376.702	376.702	376.702	7.22486	-82.1149	6.55977	368.621	442.124	194.492	194.761	194.761	194.761	-82.281	0.171586	-8.9408	25.7734	1.63715	0.0701607	0.0198906	-0.132951	1.48332	11.6385	-20.9488	0.228374	0	0	-0.000265144
1837	0	0.0420576	0	0	0.0420606	0.0107395	0.0187087	-0.140335	0.00230167	-0.019061	-13.6529	-1.41E-15	0.141516	0	0	0.00693541	-3.59005	1.05129	-8.0446	289.425	409.21	650.49	376.921	376.921	376.921	7.29174	-82.0925	6.5577	363.164	442.204	194.34	194.761	194.761	194.761	-82.2634	0.131139	-8.9861	25.5433	1.50504	-0.118105	0.0173127	-0.114303	1.48956	13.866	-20.8433	0.329662	0	0	0.00126697
1838	0	0.285324	0	0	0.285325	0.00782076	0.131292	-0.140074	0.00265301	-0.0195178	-13.5922	1.67E-15	0.189845	0	0	0.00689402	-3.54294	1.33227	-7.86763	285.97	409.142	650.108	377.082	377.082	377.082	7.3579	-82.0698	6.55439	357.705	442.28	194.186	194.761	194.761	194.761	-82.2457	0.0902906	-9.03019	25.3223	1.39011	-0.311691	0.0151164	-0.0974889	1.49662	15.6671	-21.0461	0.428276	0	0	0.00261677
1839	0	0.528664	0	0	0.528673	0.0047771	0.248691	-0.139833	0.00302785	-0.0199724	-13.5372	-3.82E-15	0.236916	0	0	0.00686433	-3.49284	1.62085	-7.68736	282.517	409.077	649.713	377.186	377.186	377.186	7.42383	-82.0463	6.54972	352.244	442.355	194.028	194.761	194.761	194.761	-82.227	0.0487252	-9.07332	25.1085	1.29505	-0.505722	0.0128459	-0.0827073	1.50461	17.0803	-21.4154	0.520563	0	0	0.00391006
1840	0	0.772466	0	0	0.772484	0.00171773	0.366694	-0.139643	0.00335907	-0.0204962	-13.4938	-2.49E-15	0.275098	0	0	0.00685751	-3.44262	1.91655	-7.50742	279.071	409.016	649.307	377.236	377.236	377.236	7.49001	-82.0212	6.54347	346.777	442.43	193.864	194.761	194.761	194.761	-82.207	0.00602556	-9.11571	24.9002	1.22296	-0.695558	0.00938979	-0.0708545	1.51278	18.4431	-21.9948	0.604025	0	0	0.00533121
1841	0	1.01731	0	0	1.01734	-0.0012509	0.481194	-0.139519	0.00365624	-0.0209822	-13.4651	3.13E-15	0.306469	0	0	0.00688004	-3.39486	2.21856	-7.33131	275.64	408.957	648.895	377.236	377.236	377.236	7.55681	-81.9942	6.53519	341.302	442.505	193.695	194.761	194.761	194.761	-82.1852	-0.0382955	-9.15738	24.6963	1.17685	-0.876541	0.00474306	-0.0623617	1.52094	19.661	-22.7764	0.678967	0	0	0.00686803
1842	0	1.26389	0	0	1.26397	-0.00402632	0.588238	-0.139451	0.00393454	-0.0214941	-13.4506	3.08E-15	0.333503	0	0	0.00693515	-3.35181	2.52571	-7.16252	272.229	408.895	648.478	377.19	377.19	377.19	7.62462	-81.965	6.52446	335.816	442.58	193.519	194.761	194.761	194.761	-82.1614	-0.0847483	-9.19835	24.496	1.15927	-1.04382	-0.00149344	-0.0576726	1.52912	21.0207	-23.6945	0.749478	0	0	0.00865151
1843	0	1.51308	0	0	1.51318	-0.00651035	0.684041	-0.139463	0.00418874	-0.0219214	-13.4526	1.21E-15	0.356543	0	0	0.00702675	-3.31528	2.83663	-7.00451	268.844	408.83	648.058	377.105	377.105	377.105	7.6938	-81.9334	6.51083	330.318	442.657	193.337	194.761	194.761	194.761	-82.1354	-0.133856	-9.23858	24.2985	1.17168	-1.19222	-0.0081449	-0.057278	1.53644	22.2707	-24.7237	0.811471	0	0	0.0105467
1844	0	1.76571	0	0	1.76587	-0.00861734	0.765299	-0.139548	0.00444849	-0.0222341	-13.4686	-1.35E-15	0.379076	0	0	0.00715465	-3.28645	3.14986	-6.86034	265.491	408.756	647.636	376.988	376.988	376.988	7.76468	-81.8994	6.49383	324.804	442.736	193.15	194.761	194.761	194.761	-82.1072	-0.186148	-9.27804	24.1029	1.21373	-1.31634	-0.0142666	-0.0616933	1.54304	23.2877	-25.8706	0.864353	0	0	0.0124531
1845	0	2.02275	0	0	2.02297	-0.0102797	0.829408	-0.139711	0.00467981	-0.0224112	-13.4967	-1.19E-15	0.397012	0	0	0.00731831	-3.2658	3.46398	-6.73248	262.176	408.671	647.212	376.846	376.846	376.846	7.83761	-81.863	6.47303	319.276	442.816	192.958	194.761	194.761	194.761	-82.0771	-0.242136	-9.31671	23.9071	1.28263	-1.41068	-0.0193279	-0.0705449	1.54922	24.0386	-27.175	0.906263	0	0	0.0142902
1846	0	2.28518	0	0	2.28543	-0.0114531	0.874656	-0.139929	0.00491999	-0.0224389	-13.5301	-6.21E-16	0.413318	0	0	0.00751111	-3.25297	3.7777	-6.62259	258.904	408.569	646.784	376.69	376.69	376.691	7.9129	-81.8246	6.44802	313.731	442.899	192.762	194.761	194.761	194.761	-82.0452	-0.302312	-9.35458	23.7083	1.37323	-1.46997	-0.0234251	-0.0821677	1.55414	24.5814	-28.4343	0.935586	0	0	0.0159579
1847	0	2.55377	0	0	2.55408	-0.0121171	0.900262	-0.140168	0.00516702	-0.0223899	-13.5615	-7.32E-16	0.427734	0	0	0.00772261	-3.24711	4.08998	-6.5316	255.68	408.449	646.352	376.53	376.53	376.53	7.99077	-81.7844	6.4184	308.17	442.984	192.564	194.761	194.761	194.761	-82.0119	-0.367123	-9.39153	23.5028	1.47834	-1.48964	-0.0286139	-0.0938299	1.55913	25.4499	-29.4796	0.960315	0	0	0.0175529
1848	0	2.82913	0	0	2.82947	-0.0122651	0.90597	-0.140413	0.00541212	-0.0222835	-13.585	-1.20E-16	0.439369	0	0	0.00794013	-3.24726	4.39991	-6.46013	252.508	408.306	645.912	376.373	376.373	376.373	8.07133	-81.7426	6.38377	302.595	443.072	192.366	194.761	194.761	194.761	-81.9775	-0.436919	-9.42741	23.2868	1.58993	-1.46622	-0.0358428	-0.103894	1.56419	26.8495	-30.2327	0.981716	0	0	0.0190934
1849	0	3.11134	0	0	3.11172	-0.0118987	0.891839	-0.140671	0.00568257	-0.0221688	-13.5986	-8.50E-16	0.451905	0	0	0.00815109	-3.25262	4.7067	-6.40882	249.389	408.138	645.464	376.228	376.228	376.228	8.15449	-81.6991	6.34383	297.006	443.164	192.168	194.761	194.761	194.761	-81.9419	-0.511889	-9.462	23.0571	1.70025	-1.39775	-0.0461121	-0.111665	1.56896	28.9869	-30.6861	1.00519	0	0	0.0207008
1850	0	3.40017	0	0	3.40055	-0.0110212	0.858003	-0.140951	0.00598303	-0.0220831	-13.6013	1.34E-15	0.466469	0	0	0.00834354	-3.26268	5.0096	-6.37849	246.325	407.942	645.008	376.101	376.101	376.101	8.2401	-81.654	6.29836	291.404	443.259	191.971	194.761	194.761	194.761	-81.9051	-0.592048	-9.49506	22.8119	1.80257	-1.28407	-0.0589027	-0.116855	1.57385	31.8209	-30.8225	1.03497	0	0	0.0224405
1851	0	3.69491	0	0	3.69528	-0.00963513	0.804549	-0.141265	0.00626353	-0.0219589	-13.5936	1.64E-15	0.478289	0	0	0.00850741	-3.27726	5.30792	-6.37006	243.314	407.719	644.544	375.996	375.996	375.996	8.32787	-81.6067	6.24738	285.791	443.358	191.777	194.761	194.761	194.761	-81.8665	-0.677213	-9.52641	22.5509	1.8921	-1.12705	-0.0732959	-0.120843	1.57816	35.0296	-30.8077	1.06526	0	0	0.0242725
1852	0	3.99459	0	0	3.99492	-0.00774923	0.73182	-0.141627	0.00655636	-0.0218561	-13.5758	1.03E-15	0.49127	0	0	0.00863517	-3.29624	5.60094	-6.38424	240.354	407.466	644.073	375.916	375.916	375.916	8.41736	-81.5568	6.19084	280.167	443.461	191.587	194.761	194.761	194.761	-81.8257	-0.767066	-9.55576	22.2755	1.96624	-0.930528	-0.0869822	-0.124189	1.58197	38.2727	-30.623	1.1026	0	0	0.0260555
1853	0	4.298	0	0	4.29827	-0.00537757	0.640353	-0.142032	0.00679964	-0.0216851	-13.5464	1.41E-15	0.499414	0	0	0.00871836	-3.31943	5.88814	-6.42108	237.445	407.184	643.597	375.86	375.86	375.86	8.50811	-81.5035	6.12898	274.533	443.568	191.401	194.761	194.761	194.761	-81.7818	-0.861147	-9.58296	21.9886	2.02457	-0.700415	-0.0983465	-0.128168	1.58489	41.0821	-30.3078	1.1365	0	0	0.0275196
1854	0	4.60381	0	0	4.604	-0.00255547	0.53151	-0.142432	0.0070404	-0.0214444	-13.4986	-1.80E-15	0.508445	0	0	0.00874884	-3.34636	6.16907	-6.47943	234.584	406.873	643.116	375.828	375.828	375.828	8.59962	-81.4458	6.06191	268.892	443.679	191.221	194.761	194.761	194.761	-81.7338	-0.958964	-9.60777	21.6938	2.06863	-0.444194	-0.10628	-0.133748	1.58673	43.321	-29.8935	1.17291	0	0	0.0285382
1855	0	4.91054	0	0	4.91066	0.000662021	0.407413	-0.142823	0.00722238	-0.0211698	-13.4302	-2.01E-15	0.515229	0	0	0.00872005	-3.37605	6.44351	-6.55683	231.771	406.533	642.632	375.817	375.817	375.817	8.69135	-81.3826	5.98973	263.244	443.793	191.048	194.761	194.761	194.761	-81.6805	-1.06004	-9.62992	21.3957	2.10128	-0.170353	-0.109665	-0.142003	1.58779	44.7623	-29.5703	1.21391	0	0	0.0289286
1856	0	5.21659	0	0	5.21666	0.00419636	0.271091	-0.143158	0.00743043	-0.0207755	-13.3355	-1.35E-15	0.530019	0	0	0.00862699	-3.40688	6.7114	-6.64922	229.01	406.166	642.147	375.824	375.824	375.824	8.7829	-81.3121	5.9125	257.591	443.911	190.882	194.761	194.761	194.761	-81.6201	-1.16396	-9.64925	21.0988	2.12583	0.112078	-0.107938	-0.152903	1.58815	45.2366	-29.2021	1.25789	0	0	0.0285418
1857	0	5.52029	0	0	5.52029	0.00794295	0.126579	-0.143426	0.00761453	-0.0203348	-13.2142	-1.97E-15	0.550251	0	0	0.00846538	-3.43655	6.97294	-6.75094	226.303	405.771	641.66	375.846	375.846	375.846	8.87404	-81.2327	5.83024	251.935	444.032	190.723	194.761	194.761	194.761	-81.5508	-1.27042	-9.66568	20.8068	2.14505	0.393944	-0.100819	-0.166382	1.58811	44.7286	-29.0032	1.31036	0	0	0.0273875
1858	0	5.81967	0	0	5.81967	0.0117735	-0.0211742	-0.143628	0.00784464	-0.0198454	-13.0687	-1.27E-15	0.583944	0	0	0.00823604	-3.46213	7.22851	-6.85483	223.656	405.348	641.171	375.879	375.879	375.879	8.96477	-81.1418	5.74285	246.28	444.157	190.571	194.761	194.761	194.761	-81.4703	-1.37931	-9.67927	20.523	2.16044	0.666087	-0.0899258	-0.180948	1.58887	43.546	-28.8577	1.37414	0	0	0.0256914
1859	0	6.11275	0	0	6.11277	0.0155447	-0.166638	-0.143787	0.00807174	-0.0193656	-12.905	1.94E-16	0.625249	0	0	0.00793857	-3.48033	7.47871	-6.95269	221.077	404.898	640.681	375.92	375.92	375.92	9.05542	-81.0368	5.65023	240.627	444.284	190.425	194.761	194.761	194.761	-81.3757	-1.49068	-9.69031	20.2491	2.17208	0.919736	-0.0761214	-0.195455	1.59088	41.8492	-28.9418	1.44973	0	0	0.0236138
1860	0	6.39736	0	0	6.39745	0.0191041	-0.303927	-0.143933	0.00832425	-0.0189598	-12.7313	-3.70E-15	0.674383	0	0	0.00757562	-3.48785	7.72426	-7.03576	218.574	404.418	640.188	375.968	375.968	375.968	9.14655	-80.9149	5.55224	234.98	444.416	190.284	194.761	194.761	194.761	-81.2644	-1.60476	-9.69926	19.986	2.17869	1.14663	-0.0622876	-0.207308	1.59423	40.2451	-29.0624	1.53706	0	0	0.0215397
1861	0	6.67127	0	0	6.67144	0.0223045	-0.427367	-0.144098	0.00860685	-0.0187231	-12.5562	-1.27E-15	0.72723	0	0	0.00714966	-3.48181	7.96588	-7.09566	216.156	403.91	639.695	376.02	376.02	376.02	9.23892	-80.773	5.44873	229.339	444.552	190.146	194.761	194.761	194.761	-81.1334	-1.7219	-9.70672	19.7338	2.17833	1.33955	-0.0507109	-0.214438	1.6005	39.2362	-29.107	1.63567	0	0	0.0197562
1862	0	6.93204	0	0	6.93234	0.0250176	-0.532011	-0.144305	0.00886236	-0.0186952	-12.3879	-3.24E-15	0.772021	0	0	0.0066627	-3.4602	8.20423	-7.12512	213.831	403.371	639.202	376.075	376.075	376.075	9.33331	-80.608	5.33953	223.707	444.694	190.011	194.761	194.761	194.761	-80.9794	-1.84244	-9.71334	19.4924	2.16925	1.49272	-0.0429222	-0.216054	1.60925	39.1044	-29.1266	1.74163	0	0	0.0184036
1863	0	7.17726	0	0	7.17768	0.0271426	-0.613967	-0.144584	0.00915387	-0.0188955	-12.2349	5.92E-16	0.808466	0	0	0.0061219	-3.42211	8.4398	-7.11864	211.604	402.802	638.714	376.129	376.129	376.129	9.43042	-80.4168	5.22453	218.085	444.841	189.877	194.761	194.761	194.761	-80.7997	-1.96667	-9.71972	19.2616	2.15037	1.60228	-0.0391469	-0.21225	1.6202	39.83	-28.9017	1.84185	0	0	0.0174636
1864	0	7.40452	0	0	7.40502	0.0286082	-0.670491	-0.144979	0.00943629	-0.0193231	-12.1074	-1.35E-15	0.826077	0	0	0.0055362	-3.36763	8.67287	-7.07264	209.483	402.202	638.236	376.182	376.182	376.182	9.53068	-80.1966	5.10355	212.473	444.993	189.745	194.761	194.761	194.761	-80.5912	-2.09474	-9.72628	19.0412	2.1214	1.66668	-0.0398821	-0.204347	1.63369	41.4633	-28.5055	1.92887	0	0	0.0169422
1865	0	7.61145	0	0	7.61202	0.0293716	-0.699933	-0.145485	0.00969985	-0.0199429	-12.0095	3.23E-15	0.819879	0	0	0.00491551	-3.29764	8.9034	-6.98571	207.47	401.572	637.774	376.231	376.232	376.231	9.63411	-79.9446	4.97637	206.871	445.15	189.615	194.761	194.761	194.761	-80.3513	-2.22669	-9.73316	18.8313	2.08287	1.68696	-0.0430202	-0.194773	1.64783	43.4195	-28.0375	1.98965	0	0	0.0165416
1866	0	7.79609	0	0	7.79668	0.0294109	-0.701449	-0.14616	0.00996219	-0.0207539	-11.9502	-1.55E-15	0.79054	0	0	0.00427381	-3.21332	9.13111	-6.85824	205.571	400.912	637.333	376.276	376.276	376.276	9.74031	-79.6586	4.84257	201.278	445.31	189.489	194.761	194.761	194.761	-80.0777	-2.36239	-9.74003	18.6316	2.03526	1.66657	-0.0492554	-0.184588	1.66358	45.7639	-27.4071	2.02147	0	0	0.0162722
1867	0	7.95681	0	0	7.95737	0.0287235	-0.674938	-0.146979	0.010254	-0.0217141	-11.9274	-5.50E-16	0.743269	0	0	0.00362021	-3.11593	9.35535	-6.69241	203.787	400.223	636.922	376.317	376.317	376.317	9.84835	-79.3365	4.70158	195.695	445.473	189.369	194.761	194.761	194.761	-79.7683	-2.50158	-9.74615	18.442	1.97897	1.61119	-0.0571992	-0.17406	1.67944	48.0517	-26.46	2.02062	0	0	0.0159377
1868	0	8.09246	0	0	8.09293	0.0273208	-0.620841	-0.147943	0.0106158	-0.0228323	-11.9379	1.50E-15	0.686891	0	0	0.00296168	-3.0067	9.57501	-6.49201	202.123	399.507	636.544	376.356	376.356	376.356	9.95682	-78.977	4.5527	190.121	445.635	189.26	194.761	194.761	194.761	-79.4217	-2.64386	-9.75036	18.2623	1.91411	1.52795	-0.0683018	-0.162449	1.69648	50.5076	-25.0061	1.99468	0	0	0.0156247
1869	0	8.20231	0	0	8.20268	0.0252338	-0.540349	-0.149005	0.0110821	-0.0240856	-11.9701	4.39E-15	0.630815	0	0	0.00229959	-2.88689	9.78849	-6.26252	200.582	398.766	636.205	376.397	376.397	376.397	10.064	-78.579	4.39525	184.556	445.795	189.165	194.761	194.761	194.761	-79.0366	-2.78866	-9.75122	18.0928	1.84072	1.42492	-0.0816401	-0.149593	1.71394	52.8358	-22.9874	1.94722	0	0	0.0152014
1870	0	8.28605	0	0	8.2863	0.0225116	-0.435355	-0.150085	0.0116538	-0.0254323	-12.005	3.81E-15	0.581339	0	0	0.00163169	-2.75788	9.9936	-6.01091	199.168	398.003	635.911	376.442	376.442	376.442	10.1678	-78.1419	4.22859	179	445.95	189.09	194.761	194.761	194.761	-78.612	-2.93524	-9.7471	17.9343	1.75847	1.30989	-0.0975391	-0.133378	1.73185	55.0287	-20.0228	1.88017	0	0	0.014707
1871	0	8.34348	0	0	8.3436	0.0192197	-0.308386	-0.151094	0.0123356	-0.0268033	-12.0207	-2.03E-15	0.543747	0	0	0.000954047	-2.62124	10.1875	-5.74546	197.884	397.224	635.666	376.499	376.499	376.499	10.2659	-77.6649	4.05236	173.453	446.099	189.041	194.761	194.761	194.761	-78.1472	-3.08262	-9.73637	17.7881	1.66703	1.18975	-0.113555	-0.11421	1.75025	56.5008	-16.1218	1.79317	0	0	0.0139751
1872	0	8.37434	0	0	8.37437	0.0154317	-0.162277	-0.151938	0.0131187	-0.028094	-11.9934	4.65E-16	0.520464	0	0	0.000262911	-2.47889	10.3669	-5.47509	196.736	396.432	635.473	376.574	376.574	376.574	10.356	-77.1473	3.86635	167.914	446.24	189.024	194.761	194.761	194.761	-77.6411	-3.22962	-9.7174	17.6558	1.56545	1.06946	-0.127507	-0.0925365	1.7684	56.7935	-11.1709	1.67855	0	0	0.0130208
1873	0	8.37819	0	0	8.37818	0.011219	0.000216001	-0.152588	0.0139344	-0.0291378	-11.9044	2.22E-15	0.50609	0	0	-0.000441833	-2.33257	10.5279	-5.20856	195.732	395.636	635.337	376.673	376.673	376.673	10.4358	-76.588	3.67066	162.385	446.374	189.042	194.761	194.761	194.761	-77.0923	-3.37489	-9.68874	17.5392	1.45171	0.952061	-0.134401	-0.0706955	1.78447	54.7208	-5.40905	1.5199	0	0	0.0117711
1874	0	8.3542	0	0	8.35424	0.00662848	0.17728	-0.152961	0.0148223	-0.0298383	-11.7292	-2.56E-15	0.504005	0	0	-0.00116219	-2.1835	10.6664	-4.95332	194.882	394.842	635.257	376.804	376.804	376.804	10.5029	-75.985	3.46549	156.867	446.499	189.098	194.761	194.761	194.761	-76.4986	-3.51702	-9.64902	17.439	1.32201	0.838507	-0.132234	-0.0496277	1.79812	49.9108	1.19897	1.3068	0	0	0.0106559
1875	0	8.30105	0	0	8.30122	0.00167673	0.368275	-0.153066	0.0156534	-0.0301386	-11.4511	-3.83E-15	0.499509	0	0	-0.00189189	-2.03199	10.7782	-4.7148	194.203	394.059	635.232	376.975	376.975	376.975	10.5551	-75.3357	3.25121	151.363	446.616	189.193	194.761	194.761	194.761	-75.8572	-3.65455	-9.5971	17.3554	1.17099	0.728288	-0.119169	-0.0302897	1.80779	41.9491	8.45348	1.02768	0	0	0.0101721
1876	0	8.21656	0	0	8.21697	-0.00365533	0.57393	-0.152835	0.0164657	-0.0300189	-11.0461	3.68E-15	0.493156	0	0	-0.00262734	-1.87727	10.8591	-4.49608	193.714	393.298	635.26	377.194	377.194	377.194	10.5904	-74.6363	3.02833	145.879	446.728	189.326	194.761	194.761	194.761	-75.1638	-3.78593	-9.53194	17.2881	0.992186	0.620002	-0.0958972	-0.0115968	1.81336	31.0249	16.4797	0.679059	0	0	0.0110735
1877	0	8.0974	0	0	8.09817	-0.00941554	0.796081	-0.152254	0.0170948	-0.0295137	-10.4961	3.68E-15	0.465742	0	0	-0.00335026	-1.71774	10.905	-4.29796	193.439	392.569	635.332	377.466	377.466	377.466	10.6064	-73.8814	2.79752	140.42	446.834	189.492	194.761	194.761	194.761	-74.413	-3.90937	-9.45258	17.2368	0.77964	0.512069	-0.0637013	0.00662106	1.81366	17.3814	25.0541	0.258611	0	0	0.0139324
1878	0	7.93857	0	0	7.93988	-0.0156695	1.03725	-0.151285	0.0175857	-0.0286815	-9.78445	8.46E-17	0.41978	0	0	-0.00403949	-1.55106	10.9115	-4.11932	193.405	391.885	635.441	377.795	377.795	377.795	10.6008	-73.0642	2.55976	134.993	446.936	189.683	194.761	194.761	194.761	-73.5975	-4.02273	-9.3581	17.2022	0.529221	0.403411	-0.0242124	0.0235853	1.80899	1.41735	33.87	-0.227238	0	0	0.0191548
1879	0	7.73311	0	0	7.7351	-0.022488	1.30014	-0.14994	0.017768	-0.0275968	-8.90571	-3.64E-15	0.339481	0	0	-0.00464631	-1.37428	10.8743	-3.95754	193.642	391.257	635.576	378.181	378.181	378.181	10.5708	-72.1756	2.31639	129.606	447.035	189.887	194.761	194.761	194.761	-72.708	-4.12329	-9.24753	17.1868	0.239559	0.293967	0.0201799	0.0390206	1.79816	-16.4183	42.4985	-0.764325	0	0	0.0269484
1880	0	7.47172	0	0	7.47459	-0.0299349	1.5872	-0.148242	0.0176915	-0.0264928	-7.86409	-4.40E-15	0.233809	0	0	-0.00511038	-1.18398	10.789	-3.8091	194.179	390.699	635.726	378.623	378.623	378.623	10.513	-71.2045	2.06929	124.268	447.131	190.09	194.761	194.761	194.761	-71.7329	-4.20767	-9.11983	17.1952	-0.0872818	0.185065	0.0666858	0.0525979	1.78335	-35.2626	50.57	-1.32016	0	0	0.0374745
1881	0	7.14262	0	0	7.14656	-0.0380452	1.89974	-0.146224	0.0172912	-0.0255264	-6.67732	-1.31E-15	0.104463	0	0	-0.00534169	-0.976508	10.6513	-3.67014	195.049	390.224	635.879	379.115	379.115	379.115	10.4238	-70.1377	1.82098	118.984	447.222	190.273	194.761	194.761	194.761	-70.6585	-4.27169	-8.97384	17.2344	-0.44591	0.0793763	0.113035	0.0649504	1.76344	-54.5679	57.7106	-1.85553	0	0	0.0508722
1882	0	6.73162	0	0	6.73678	-0.0468114	2.23743	-0.143969	0.0165248	-0.0250733	-5.38273	2.54E-16	-0.0415402	0	0	-0.00523872	-0.748332	10.4565	-3.53698	196.278	389.842	636.021	379.65	379.65	379.65	10.2988	-68.9598	1.57493	113.759	447.306	190.415	194.761	194.761	194.761	-69.4691	-4.3103	-8.80853	17.3139	-0.827925	-0.0194193	0.156311	0.0772983	1.74258	-73.1807	63.5997	-2.30616	0	0	0.0672451
1883	0	6.22218	0	0	6.2286	-0.0561638	2.59753	-0.141569	0.015411	-0.0253391	-4.03781	1.65E-15	-0.187739	0	0	-0.0047151	-0.496562	10.2003	-3.40652	197.895	389.565	636.143	380.22	380.22	380.22	10.1338	-67.654	1.33561	108.594	447.378	190.495	194.761	194.761	194.761	-68.1475	-4.31767	-8.62292	17.4451	-1.22278	-0.107299	0.195735	0.0903699	1.71951	-90.6992	67.9701	-2.62252	0	0	0.0867186
1884	0	5.59603	0	0	5.6036	-0.0659692	2.97485	-0.139212	0.0138768	-0.0267397	-2.73228	-2.88E-15	-0.32308	0	0	-0.00374652	-0.219333	9.87863	-3.27636	199.92	389.402	636.233	380.816	380.816	380.816	9.92443	-66.2023	1.10848	103.487	447.432	190.491	194.761	194.761	194.761	-66.6751	-4.2874	-8.41617	17.64	-1.6189	-0.180558	0.230699	0.104752	1.69833	-106.342	70.4483	-2.71576	0	0	0.109017
1885	0	4.83409	0	0	4.84244	-0.0760207	3.36137	-0.137135	0.0120567	-0.029536	-1.58632	-1.69E-16	-0.414085	0	0	-0.00246579	0.0839762	9.48792	-3.14454	202.372	389.36	636.287	381.428	381.428	381.428	9.66701	-64.5866	0.899875	98.4267	447.459	190.384	194.761	194.761	194.761	-65.0336	-4.21298	-8.18777	17.9105	-2.00464	-0.236687	0.261091	0.12034	1.67792	-119.641	71.0322	-2.54034	0	0	0.133791
1886	0	3.91776	0	0	3.92617	-0.0860394	3.74633	-0.135744	0.0100041	-0.0340842	-0.764892	-3.85E-15	-0.434478	0	0	-0.00126275	0.412604	9.02554	-3.00936	205.261	389.443	636.3	382.05	382.049	382.049	9.35917	-62.79	0.716691	93.4006	447.451	190.163	194.761	194.761	194.761	-63.2063	-4.08844	-7.93764	18.2665	-2.36991	-0.274915	0.286945	0.136186	1.66166	-130.044	69.5542	-2.02561	0	0	0.159912
1887	0	2.83083	0	0	2.83816	-0.0956715	4.11611	-0.135474	0.00792466	-0.0405254	-0.463007	8.25E-16	-0.34544	0	0	-0.000885398	0.764488	8.49005	-2.86915	208.596	389.652	636.273	382.673	382.673	382.673	9.00074	-60.7987	0.565857	88.3893	447.395	189.828	194.761	194.761	194.761	-61.1796	-3.9093	-7.66644	18.7148	-2.7069	-0.296368	0.307185	0.149799	1.64766	-137.071	66.0174	-1.16018	0	0	0.185685
1888	0	1.56175	0	0	1.56647	-0.104487	4.45424	-0.137051	0.00600702	-0.0489449	-0.923719	-2.71E-15	-0.116002	0	0	-0.00254482	1.13668	7.88143	-2.72235	212.372	389.985	636.208	383.293	383.293	383.293	8.59485	-58.6043	0.453591	83.3723	447.282	189.393	194.761	194.761	194.761	-58.9459	-3.67365	-7.37603	19.2589	-3.01142	-0.303448	0.321241	0.159344	1.63836	-140.544	60.5671	0.0442504	0	0	0.209151
1889	0	0.10651	0	0	0.106883	-0.111985	4.74158	-0.141287	0.00444492	-0.0590122	-2.40358	-3.07E-15	0.277582	0	0	-0.00783255	1.52562	7.20112	-2.56772	216.582	390.437	636.113	383.904	383.904	383.904	8.14877	-56.2065	0.384306	78.3323	447.103	188.894	194.761	194.761	194.761	-56.5063	-3.38347	-7.0698	19.8982	-3.28302	-0.299105	0.328334	0.164064	1.63364	-140.781	53.6356	1.51897	0	0	0.228818
1890	0	-1.5278	0	0	-1.53355	-0.117604	4.95677	-0.149085	0.00345252	-0.070112	-5.14376	3.90E-15	0.853947	0	0	-0.0184403	1.9274	6.45205	-2.40466	221.207	391	635.996	384.504	384.504	384.504	7.67469	-53.6171	0.359298	73.264	446.852	188.393	194.761	194.761	194.761	-53.8739	-3.04581	-6.75315	20.6289	-3.52433	-0.286057	0.328597	0.164111	1.63408	-138.722	45.8341	3.15183	0	0	0.244363
1891	0	-3.31992	0	0	-3.33301	-0.120745	5.07701	-0.161166	0.00313837	-0.0811901	-9.3078	1.44E-15	1.61531	0	0	-0.0355041	2.33772	5.63852	-2.23363	226.218	391.659	635.871	385.088	385.088	385.088	7.18979	-50.8625	0.375534	68.1852	446.532	187.978	194.761	194.761	194.761	-51.0772	-2.67373	-6.43387	21.4447	-3.74034	-0.266304	0.323374	0.160607	1.63995	-136.023	37.8423	4.81222	0	0	0.257405
1892	0	-5.23153	0	0	-5.25221	-0.120803	5.07923	-0.177757	0.00351541	-0.0907104	-14.9104	-3.13E-15	2.55018	0	0	-0.0586967	2.75208	4.76592	-2.05648	231.58	392.401	635.755	385.648	385.648	385.648	6.71575	-47.9872	0.424868	63.1496	446.148	187.76	194.761	194.761	194.761	-48.1628	-2.2863	-6.12253	22.3381	-3.93704	-0.240829	0.315427	0.154413	1.64958	-135.033	30.2105	6.37183	0	0	0.271984
1893	0	-7.20648	0	0	-7.23351	-0.117226	4.94231	-0.198371	0.00454418	-0.0970812	-21.7629	4.99E-15	3.63364	0	0	-0.0854258	3.16578	3.84049	-1.8764	237.25	393.205	635.664	386.177	386.177	386.177	6.27716	-45.0544	0.494096	58.2579	445.717	187.86	194.761	194.761	194.761	-45.1956	-1.90749	-5.83244	23.3006	-4.12062	-0.209612	0.308047	0.146016	1.66069	-137.953	23.2665	7.73775	0	0	0.293138
1894	0	-9.17246	0	0	-9.20299	-0.109575	4.64927	-0.221527	0.00592881	-0.0988259	-29.4346	5.08E-16	4.7973	0	0	-0.110618	3.57432	2.86904	-1.69784	243.179	394.052	635.62	386.665	386.665	386.665	5.89934	-42.1447	0.566664	53.6621	445.26	188.399	194.761	194.761	194.761	-42.2575	-1.56336	-5.57943	24.324	-4.29713	-0.171657	0.303608	0.136266	1.66957	-146.289	17.0247	8.91201	0	0	0.325297
1895	0	-11.046	0	0	-11.076	-0.0975908	4.18975	-0.244927	0.0073629	-0.095098	-37.2883	1.35E-15	5.9424	0	0	-0.127716	3.97344	1.85856	-1.52604	249.314	394.918	635.644	387.098	387.098	387.098	5.60544	-39.3509	0.625613	49.5607	444.807	189.471	194.761	194.761	194.761	-39.442	-1.27805	-5.38067	25.4004	-4.47183	-0.125105	0.303525	0.125923	1.67253	-160.23	11.291	9.95334	0	0	0.370245
1896	0	-12.7405	0	0	-12.7656	-0.0812324	3.56166	-0.265739	0.0083542	-0.0858852	-44.5591	5.92E-15	6.91661	0	0	-0.130751	4.35929	0.815889	-1.36656	255.602	395.78	635.755	387.463	387.463	387.463	5.41405	-36.7697	0.657648	46.1813	444.385	191.13	194.761	194.761	194.761	-36.846	-1.06923	-5.25324	26.5229	-4.64888	-0.0677345	0.30735	0.116541	1.66818	-178.472	5.79394	10.9834	0	0	0.425972
1897	0	-14.1761	0	0	-14.193	-0.0607105	2.77252	-0.281342	0.00847235	-0.0721482	-50.5049	5.16E-15	7.54973	0	0	-0.116821	4.72832	-0.252456	-1.22471	261.992	396.615	635.976	387.745	387.745	387.745	5.33712	-34.4921	0.656947	43.7547	444.019	193.376	194.761	194.761	194.761	-34.5599	-0.944283	-5.21187	27.6854	-4.83065	0.00256747	0.313583	0.107363	1.65476	-198.603	-0.10575	12.1448	0	0	0.486914
1898	0	-15.2888	0	0	-15.2969	-0.0364788	1.83939	-0.289821	0.00728926	-0.0553501	-54.5378	-1.35E-15	7.67555	0	0	-0.0875753	5.07744	-1.34061	-1.10502	268.436	397.403	636.324	387.932	387.932	387.932	5.37913	-32.5934	0.627454	42.4864	443.722	196.159	194.761	194.761	194.761	-32.6587	-0.898637	-5.26691	28.8826	-5.01808	0.087392	0.321563	0.098702	1.63433	-218.181	-6.57187	13.5281	0	0	0.546702
1899	0	-16.0379	0	0	-16.0394	-0.00923001	0.788926	-0.290316	0.00455847	-0.037403	-56.3293	-7.78E-15	7.18763	0	0	-0.0488644	5.40407	-2.44337	-1.01059	274.89	398.122	636.818	388.01	388.011	388.01	5.53681	-31.1265	0.582882	42.5328	443.497	199.383	194.761	194.761	194.761	-31.1941	-0.916577	-5.42244	30.1096	-5.21062	0.18731	0.330403	0.089611	1.6087	-234.831	-13.7262	15.1903	0	0	0.5984
1900	0	-16.409	0	0	-16.4093	0.0201412	-0.34393	-0.282985	0.000196142	-0.0198887	-55.8439	4.06E-15	6.06776	0	0	-0.00866144	5.70625	-3.55617	-0.942611	281.315	398.757	637.472	387.975	387.975	387.975	5.79962	-30.1176	0.54408	43.9872	443.33	202.927	194.761	194.761	194.761	-30.1915	-0.974594	-5.67539	31.3614	-5.40676	0.30179	0.34111	0.078423	1.5809	-247.285	-21.5216	17.1274	0	0	0.637417
1901	0	-16.4143	0	0	-16.4202	0.0505761	-1.51752	-0.268857	-0.00551949	-0.00402064	-53.3204	-1.02E-15	4.41434	0	0	0.0257254	5.98284	-4.67505	-0.899832	287.682	399.291	638.297	387.823	387.823	387.823	6.15059	-29.5669	0.534813	46.8769	443.193	206.658	194.761	194.761	194.761	-29.6501	-1.046	-6.01551	32.632	-5.60495	0.429108	0.354606	0.0646299	1.55264	-255.055	-29.4085	19.1846	0	0	0.661176
1902	0	-16.0882	0	0	-16.1063	0.0809083	-2.68588	-0.249618	-0.0120053	0.00950956	-49.2086	-3.38E-15	2.42268	0	0	0.0497849	6.23363	-5.7964	-0.878256	293.966	399.713	639.301	387.56	387.56	387.56	6.56752	-29.4517	0.576827	51.1704	443.049	210.444	194.761	194.761	194.761	-29.5459	-1.10577	-6.42632	33.9141	-5.80387	0.566666	0.37179	0.0478777	1.52602	-258.324	-36.9589	21.1536	0	0	0.668934
1903	0	-15.4816	0	0	-15.5166	0.109948	-3.80237	-0.22722	-0.0184765	0.0204581	-44.0649	1.35E-15	0.341107	0	0	0.0624948	6.45924	-6.91667	-0.871244	300.15	400.014	640.487	387.196	387.196	387.196	7.02515	-29.7323	0.685825	56.7908	442.857	214.161	194.761	194.761	194.761	-29.8377	-1.13446	-6.88713	35.1986	-6.00284	0.711331	0.391745	0.0301013	1.5016	-257.57	-43.496	22.7266	0	0	0.661343
1904	0	-14.6551	0	0	-14.7084	0.136576	-4.82365	-0.203698	-0.0240338	0.0289106	-38.4653	-2.71E-15	-1.57377	0	0	0.0656368	6.66082	-8.03227	-0.870284	306.218	400.186	641.855	386.746	386.746	386.746	7.49746	-30.3582	0.868873	63.6322	442.576	217.701	194.761	194.761	194.761	-30.4738	-1.12041	-7.37536	36.4745	-6.20123	0.859746	0.411259	0.016837	1.48046	-253.069	-48.0704	23.6034	0	0	0.639594
1905	0	-13.6722	0	0	-13.7418	0.159855	-5.71396	-0.180763	-0.0279111	0.0348164	-32.9102	3.38E-15	-3.10945	0	0	0.0623358	6.83898	-9.1394	-0.866624	312.161	400.226	643.399	386.232	386.232	386.232	7.9605	-31.2745	1.12393	71.575	442.173	220.969	194.761	194.761	194.761	-31.3981	-1.06038	-7.86915	37.7306	-6.39669	1.00804	0.423696	0.0167698	1.46495	-244.109	-49.2421	23.4716	0	0	0.603614
1906	0	-12.5938	0	0	-12.6753	0.179131	-6.44911	-0.159751	-0.0295648	0.0386399	-27.7882	4.74E-15	-4.1197	0	0	0.0557426	6.99268	-10.2341	-0.853631	317.963	400.128	645.115	385.671	385.671	385.671	8.39464	-32.4268	1.44085	80.4985	441.626	223.89	194.761	194.761	194.761	-32.5557	-0.958666	-8.34946	38.9562	-6.58294	1.15154	0.427636	0.0310434	1.45376	-231.569	-46.9139	22.2137	0	0	0.557609
1907	0	-11.4745	0	0	-11.5623	0.194079	-7.01775	-0.141689	-0.0287146	0.0406392	-23.376	-1.35E-15	-4.52859	0	0	0.0482739	7.11909	-11.312	-0.827938	323.609	399.89	646.994	385.083	385.083	385.083	8.7862	-33.765	1.80423	90.2902	440.927	226.404	194.761	194.761	194.761	-33.8965	-0.824926	-8.80172	40.1424	-6.7495	1.28478	0.422863	0.0547471	1.44578	-216.071	-41.6006	19.7423	0	0	0.504728
1908	0	-10.36	0	0	-10.4484	0.2047	-7.42096	-0.127253	-0.0253296	0.0411758	-19.8387	6.77E-16	-4.32222	0	0	0.0413707	7.21453	-12.3687	-0.789775	329.077	399.51	649.024	384.482	384.482	384.482	9.12812	-35.246	2.19651	100.851	440.083	228.471	194.761	194.761	194.761	-35.3777	-0.671636	-9.21672	41.2818	-6.88371	1.40249	0.413101	0.0809066	1.43759	-199.212	-34.1204	16.1612	0	0	0.449567
1909	0	-9.28508	0	0	-9.36966	0.21128	-7.67037	-0.116882	-0.0195282	0.0404508	-17.2517	-1.35E-15	-3.5326	0	0	0.0356441	7.27572	-13.3989	-0.742265	334.342	398.987	651.19	383.886	383.886	383.886	9.42004	-36.8351	2.60105	112.097	439.115	230.069	194.761	194.761	194.761	-36.9658	-0.511742	-9.59112	42.3679	-6.97312	1.50049	0.400321	0.103977	1.42879	-181.746	-25.0168	11.6162	0	0	0.393843
1910	0	-8.27354	0	0	-8.35107	0.214327	-7.78581	-0.110669	-0.0115549	0.038569	-15.5971	1.69E-15	-2.23047	0	0	0.0311166	7.30075	-14.3971	-0.690863	339.379	398.322	653.471	383.309	383.309	383.309	9.66775	-38.5073	3.00431	123.965	438.058	231.192	194.761	194.761	194.761	-38.6365	-0.357164	-9.92739	43.3949	-7.00735	1.57653	0.386301	0.121223	1.4172	-164.293	-14.5614	6.29627	0	0	0.338493
1911	0	-7.33799	0	0	-7.40679	0.21452	-7.79309	-0.108258	-0.00196746	0.0356523	-14.7607	-6.77E-16	-0.540702	0	0	0.027506	7.28956	-15.3571	-0.642706	344.161	397.515	655.84	382.764	382.763	382.763	9.88238	-40.2467	3.39708	136.404	436.958	231.856	194.761	194.761	194.761	-40.3754	-0.218027	-10.2334	44.3573	-6.97942	1.63086	0.372234	0.132427	1.40302	-147.178	-3.05447	0.481428	0	0	0.28379
1912	0	-6.48171	0	0	-6.54127	0.212622	-7.72121	-0.108929	0.00855959	0.0316016	-14.5527	6.77E-16	1.38206	0	0	0.024507	7.244	-16.2727	-0.606051	348.659	396.568	658.268	382.263	382.263	382.263	10.079	-42.0459	3.77476	149.378	435.869	232.092	194.761	194.761	194.761	-42.1761	-0.102448	-10.5215	45.2502	-6.88607	1.66633	0.357835	0.138801	1.38603	-130.212	9.09021	-5.51554	0	0	0.229416
1913	0	-5.70108	0	0	-5.75178	0.209421	-7.59994	-0.111732	0.0192285	0.0265551	-14.7382	-8.88E-16	3.36189	0	0	0.0219368	7.16744	-17.1374	-0.589875	352.849	395.485	660.72	381.815	381.815	381.815	10.2748	-43.903	4.13673	162.856	434.852	231.948	194.761	194.761	194.761	-44.0378	-0.0167758	-10.8063	46.0696	-6.72723	1.6882	0.342391	0.142402	1.36692	-113.189	21.4181	-11.3681	0	0	0.175763
1914	0	-4.98884	0	0	-5.03152	0.205666	-7.4576	-0.115838	0.029427	0.0204379	-15.0938	-1.18E-15	5.24019	0	0	0.0197625	7.06435	-17.9451	-0.603614	356.706	394.27	663.16	381.424	381.424	381.424	10.4869	-45.8193	4.48547	176.813	433.964	231.481	194.761	194.761	194.761	-45.9631	0.034183	-11.1032	46.8127	-6.50541	1.70388	0.325753	0.145354	1.34631	-95.9666	33.5679	-16.8387	0	0	0.123887
1915	0	-4.33677	0	0	-4.37248	0.202026	-7.31953	-0.120495	0.0385473	0.0134301	-15.4242	-1.69E-15	6.86605	0	0	0.0179954	6.93977	-18.6905	-0.656587	360.208	392.929	665.551	381.091	381.091	381.091	10.7312	-47.7963	4.82544	191.216	433.257	230.754	194.761	194.761	194.761	-47.9545	0.0469155	-11.4265	47.4782	-6.22498	1.7221	0.307834	0.148917	1.32538	-78.5569	45.0742	-21.6943	0	0	0.0754201
1916	0	-3.73805	0	0	-3.76787	0.199058	-7.20686	-0.125227	0.0461108	0.00556585	-15.5951	-1.02E-15	8.11329	0	0	0.0166146	6.79882	-19.3689	-0.757567	363.335	391.47	667.856	380.812	380.811	380.811	11.0205	-49.8337	5.16214	206.028	432.777	229.835	194.761	194.761	194.761	-50.0129	0.0190921	-11.788	48.0664	-5.89161	1.75228	0.28866	0.153518	1.30519	-60.9647	55.5176	-25.7736	0	0	0.0319266
1917	0	-3.18888	0	0	-3.21378	0.197191	-7.13598	-0.129756	0.0517661	-0.0028972	-15.5333	1.35E-15	8.88248	0	0	0.0155021	6.64652	-19.9769	-0.914178	366.073	389.902	670.041	380.577	380.576	380.576	11.3636	-51.9277	5.50119	221.204	432.556	228.787	194.761	194.761	194.761	-52.1357	-0.0503921	-12.1954	48.5794	-5.51204	1.80373	0.270601	0.159196	1.2872	-43.8712	64.5506	-28.9614	0	0	-0.00460505
1918	0	-2.68897	0	0	-2.70988	0.196718	-7.11802	-0.134046	0.0552095	-0.0117676	-15.231	2.03E-15	9.09533	0	0	0.0144524	6.48745	-20.5123	-1.13208	368.409	388.235	672.072	380.375	380.375	380.375	11.764	-54.0708	5.84747	236.691	432.613	227.669	194.761	194.761	194.761	-54.3163	-0.161396	-12.6516	49.0207	-5.09378	1.88484	0.253706	0.16555	1.27148	-27.4753	71.8994	-31.2156	0	0	-0.033403
1919	0	-2.24192	0	0	-2.25954	0.197784	-7.15851	-0.138154	0.0562864	-0.0206547	-14.7262	1.35E-15	8.70906	0	0	0.0132052	6.32567	-20.974	-1.41463	370.338	386.483	673.92	380.194	380.194	380.194	12.2199	-56.2511	6.20416	252.431	432.949	226.533	194.761	194.761	194.761	-56.544	-0.312432	-13.1542	49.3948	-4.64539	2.00267	0.24026	0.173305	1.2598	-12.586	77.5694	-32.5459	0	0	-0.0539403
1920	0	-1.85441	0	0	-1.86939	0.200379	-7.25702	-0.142292	0.0549551	-0.0292324	-14.1017	2.37E-15	7.71809	0	0	0.0115253	6.1645	-21.3622	-1.76261	371.86	384.659	675.562	380.02	380.02	380.019	12.7229	-58.4538	6.57193	268.363	433.551	225.422	194.761	194.761	194.761	-58.8044	-0.500669	-13.6944	49.7066	-4.17609	2.16248	0.231286	0.181865	1.25225	0.150633	81.3712	-32.9778	0	0	-0.0663391
1921	0	-1.53533	0	0	-1.54825	0.20433	-7.40694	-0.146717	0.0513552	-0.0370799	-13.4632	-6.77E-16	6.16618	0	0	0.00926998	6.00634	-21.6783	-2.17398	372.977	382.78	676.976	379.838	379.838	379.837	13.2589	-60.6618	6.94805	284.43	434.388	224.371	194.761	194.761	194.761	-61.0803	-0.722023	-14.2573	49.9612	-3.69561	2.3673	0.228179	0.192693	1.24933	10.0111	83.7663	-32.6671	0	0	-0.0717535
1922	0	-1.29433	0	0	-1.3058	0.209299	-7.59534	-0.151705	0.0458259	-0.0439445	-12.9252	-4.57E-15	4.15247	0	0	0.0064499	5.85258	-21.9245	-2.64382	373.701	380.864	678.148	379.635	379.635	379.635	13.8081	-62.8572	7.32581	300.578	435.415	223.406	194.761	194.761	194.761	-63.3531	-0.971366	-14.8224	50.1635	-3.21372	2.61756	0.232526	0.204655	1.25193	16.2207	84.7648	-31.7297	0	0	-0.0712703
1923	0	-1.14047	0	0	-1.15112	0.214786	-7.80317	-0.157492	0.0388879	-0.0496615	-12.594	-1.15E-15	1.82814	0	0	0.00325024	5.70355	-22.1039	-3.16428	374.048	378.928	679.069	379.401	379.401	379.401	14.3469	-65.0233	7.69427	316.766	436.575	222.547	194.761	194.761	194.761	-65.604	-1.24289	-15.3647	50.3177	-2.73998	2.91078	0.244493	0.217842	1.25977	18.5267	84.8057	-30.3459	0	0	-0.0667457
1924	0	-1.08052	0	0	-1.09116	0.220147	-8.00604	-0.164152	0.0312524	-0.0543408	-12.5444	1.86E-15	-0.610119	0	0	-2.54E-06	5.55869	-22.2206	-3.72478	374.039	376.993	679.735	379.127	379.127	379.127	14.8492	-67.1457	8.03881	332.963	437.805	221.815	194.761	194.761	194.761	-67.8159	-1.53046	-15.8562	50.4274	-2.28334	3.24148	0.263525	0.231129	1.27343	17.1278	84.1685	-28.6759	0	0	-0.0599167
1925	0	-1.11806	0	0	-1.12955	0.224643	-8.17602	-0.171657	0.0236691	-0.0582997	-12.8178	1.18E-15	-2.94844	0	0	-0.00292797	5.41684	-22.279	-4.31247	373.701	375.077	680.15	378.807	378.807	378.807	15.2892	-69.2134	8.34213	349.146	439.038	221.23	194.761	194.761	194.761	-69.974	-1.82805	-16.2685	50.4957	-1.85206	3.60143	0.288522	0.24431	1.29343	12.6695	83.1731	-26.8129	0	0	-0.0524183
1926	0	-1.25256	0	0	-1.26577	0.227492	-8.28367	-0.179831	0.0168843	-0.0620742	-13.4133	-1.69E-15	-4.97706	0	0	-0.00521576	5.27624	-22.284	-4.91275	373.065	373.198	680.32	378.439	378.439	378.439	15.6433	-71.2196	8.58598	365.3	440.21	220.815	194.761	194.761	194.761	-72.0671	-2.13002	-16.5752	50.5247	-1.45312	3.97993	0.317583	0.25686	1.31969	6.26331	82.0642	-24.8184	0	0	-0.0455047
1927	0	-1.47881	0	0	-1.49445	0.227946	-8.3008	-0.188313	0.0114511	-0.0662591	-14.2822	6.77E-16	-6.52592	0	0	-0.00673006	5.13491	-22.241	-5.50994	372.165	371.372	680.257	378.026	378.026	378.026	15.8929	-73.1619	8.7531	381.412	441.265	220.602	194.761	194.761	194.761	-74.0882	-2.43134	-16.7544	50.516	-1.09201	4.36438	0.34777	0.26807	1.35166	-0.562652	80.7686	-22.6505	0	0	-0.0398212
1928	0	-1.78696	0	0	-1.80544	0.225358	-8.20303	-0.196614	0.00776679	-0.0714886	-15.3368	1.69E-15	-7.47512	0	0	-0.00754855	4.99074	-22.1552	-6.08804	371.038	369.616	679.975	377.572	377.572	377.572	16.0249	-75.042	8.8293	397.462	442.155	220.626	194.761	194.761	194.761	-76.0348	-2.7276	-16.7905	50.4706	-0.772481	4.74111	0.376932	0.277682	1.38939	-6.3517	79.2287	-20.2539	0	0	-0.0355261
1929	0	-2.163	0	0	-2.18413	0.219246	-7.97197	-0.204064	0.0059706	-0.0782559	-16.4505	3.38E-16	-7.77121	0	0	-0.0079161	4.84172	-22.0321	-6.63141	369.723	367.943	679.494	377.084	377.084	377.084	16.0333	-76.8646	8.80488	413.42	442.844	220.927	194.761	194.761	194.761	-77.9081	-3.01502	-16.6754	50.3896	-0.496108	5.09599	0.401622	0.284774	1.43014	-9.41271	77.1106	-17.5401	0	0	-0.0320956
1930	0	-2.58946	0	0	-2.61241	0.209334	-7.59664	-0.210044	0.0059841	-0.0868867	-17.4869	4.40E-15	-7.42466	0	0	-0.00815257	4.6861	-21.877	-7.12552	368.258	366.365	678.832	376.572	376.572	376.572	15.9186	-78.6366	8.67588	429.241	443.307	221.546	194.761	194.761	194.761	-79.713	-3.29017	-16.4091	50.2737	-0.262581	5.41535	0.419745	0.288808	1.47344	-8.55726	74.1213	-14.441	0	0	-0.0285922
1931	0	-3.04651	0	0	-3.06989	0.195566	-7.07427	-0.213912	0.00763724	-0.0975464	-18.2997	-3.89E-15	-6.49271	0	0	-0.00854346	4.52261	-21.6951	-7.55761	366.682	364.892	678.013	376.047	376.047	376.047	15.6874	-80.3655	8.44423	444.863	443.533	222.519	194.761	194.761	194.761	-81.4558	-3.54995	-15.9992	50.1239	-0.0697787	5.68662	0.428486	0.289066	1.51564	-2.49806	70.0383	-10.9471	0	0	-0.0236411
1932	0	-3.51296	0	0	-3.5351	0.178106	-6.41009	-0.215116	0.0106563	-0.110162	-18.7487	3.05E-15	-5.07195	0	0	-0.00926655	4.35065	-21.4914	-7.91722	365.033	363.533	677.058	375.52	375.52	375.52	15.3518	-82.0584	8.11761	460.203	443.519	223.872	194.761	194.761	194.761	-83.1442	-3.79141	-15.4601	49.9419	0.0857561	5.89905	0.427879	0.285665	1.55583	9.06636	64.8142	-7.07381	0	0	-0.0159355
1933	0	-3.96789	0	0	-3.98707	0.157305	-5.61655	-0.21315	0.0146918	-0.124565	-18.7034	1.69E-16	-3.28742	0	0	-0.0103566	4.1703	-21.2705	-8.19656	363.344	362.296	675.99	375.003	375.003	375.003	14.9275	-83.7207	7.70867	475.165	443.274	225.615	194.761	194.761	194.761	-84.785	-4.01185	-14.812	49.7299	0.208637	6.04407	0.415231	0.278484	1.59008	26.9757	58.4505	-2.88108	0	0	-0.00395163
1934	0	-4.39194	0	0	-4.40688	0.133674	-4.71248	-0.207639	0.0194237	-0.140382	-18.0598	1.61E-15	-1.27418	0	0	-0.0117468	3.98244	-21.0371	-8.391	361.649	361.188	674.827	374.509	374.509	374.509	14.4334	-85.3545	7.2341	489.636	442.813	227.739	194.761	194.761	194.761	-86.3829	-4.20874	-14.0791	49.4909	0.304278	6.11599	0.3918	0.268544	1.61769	50.9049	51.3475	1.52599	0	0	0.0130659
1935	0	-4.76918	0	0	-4.77928	0.107841	-3.72146	-0.198437	0.0244782	-0.157202	-16.7584	1.53E-15	0.823805	0	0	-0.0133001	3.78862	-20.7953	-8.49927	359.977	360.214	673.592	374.047	374.047	374.047	13.8899	-86.9578	6.71329	503.494	442.164	230.212	194.761	194.761	194.761	-87.9389	-4.37984	-13.2884	49.229	0.378658	6.11206	0.356964	0.255714	1.63662	80.7379	43.6317	6.05438	0	0	0.03553
1936	0	-5.08829	0	0	-5.09385	0.080507	-2.67043	-0.18576	0.029613	-0.174479	-14.8065	2.33E-16	2.87897	0	0	-0.0148794	3.591	-20.5492	-8.52354	358.354	359.378	672.3	373.627	373.627	373.627	13.3175	-88.5237	6.16706	516.613	441.356	232.976	194.761	194.761	194.761	-89.4497	-4.52328	-12.4682	48.9492	0.437862	6.0328	0.312474	0.241222	1.64603	115.537	35.9628	10.5599	0	0	0.0626467
1937	0	-5.3435	0	0	-5.34557	0.0524126	-1.5883	-0.170129	0.034498	-0.19172	-12.274	-3.91E-15	4.76761	0	0	-0.0163066	3.39227	-20.3023	-8.46956	356.802	358.682	670.968	373.254	373.254	373.254	12.7361	-90.0401	5.61636	528.868	440.425	235.945	194.761	194.761	194.761	-90.9063	-4.63773	-11.6459	48.6575	0.487563	5.88192	0.259665	0.225136	1.6466	154.33	28.602	14.9248	0	0	0.0929834
1938	0	-5.53463	0	0	-5.53484	0.0243029	-0.504447	-0.152346	0.0389359	-0.208176	-9.28917	4.14E-15	6.40076	0	0	-0.0174122	3.19556	-20.0578	-8.34633	355.338	358.129	669.608	372.934	372.934	372.934	12.1634	-91.4902	5.08083	540.139	439.412	239.014	194.761	194.761	194.761	-92.2954	-4.72257	-10.8469	48.3599	0.53222	5.66633	0.202381	0.207827	1.63824	195.019	21.9687	19.0063	0	0	0.12385
1939	0	-5.66672	0	0	-5.66698	-0.00310617	0.55275	-0.133383	0.0428537	-0.223261	-6.02082	3.47E-15	7.72845	0	0	-0.0180375	3.00421	-19.8183	-8.1657	353.972	357.716	668.234	372.668	372.668	372.668	11.6141	-92.8536	4.57776	550.32	438.354	242.056	194.761	194.761	194.761	-93.5989	-4.7779	-10.0932	48.0623	0.574484	5.39574	0.142262	0.190095	1.62351	236.139	16.4384	22.6808	0	0	0.152737
1940	0	-5.74936	0	0	-5.75148	-0.029145	1.55676	-0.114325	0.046201	-0.236098	-2.6638	-1.27E-15	8.73272	0	0	-0.0180263	2.82166	-19.5858	-7.94204	352.713	357.441	666.852	372.456	372.456	372.456	11.1	-94.1074	4.12124	559.321	437.29	244.937	194.761	194.761	194.761	-94.7962	-4.80463	-9.4022	47.7704	0.615129	5.08244	0.0835301	0.172612	1.60366	275.071	12.2767	25.8175	0	0	0.176668
1941	0	-5.79558	0	0	-5.80106	-0.0532082	2.48375	-0.0962311	0.049119	-0.245976	0.582842	3.38E-16	9.44034	0	0	-0.017271	2.6512	-19.3615	-7.69158	351.56	357.298	665.471	372.294	372.294	372.294	10.6292	-95.2277	3.72177	567.072	436.257	247.52	194.761	194.761	194.761	-95.8647	-4.80438	-8.78697	47.4885	0.653049	4.74065	0.0292973	0.15677	1.5821	309.656	9.80892	28.3142	0	0	0.193502
1942	0	-5.821	0	0	-5.8308	-0.0747602	3.31292	-0.0800494	0.051622	-0.252084	3.53188	-2.54E-15	9.88374	0	0	-0.0156674	2.49575	-19.1457	-7.43173	350.51	357.28	664.098	372.175	372.176	372.176	10.2071	-96.1908	3.38626	573.523	435.286	249.673	194.761	194.761	194.761	-96.7817	-4.77929	-8.25601	47.2201	0.685832	4.38588	-0.0173038	0.143391	1.56124	337.523	9.01099	30.0804	0	0	0.201911
1943	0	-5.84269	0	0	-5.85719	-0.0933411	4.02667	-0.0667423	0.0537053	-0.253728	6.00056	1.69E-16	10.1017	0	0	-0.0131734	2.35757	-18.9379	-7.18037	349.552	357.377	662.738	372.09	372.09	372.09	9.83657	-96.9749	3.1186	578.651	434.408	251.279	194.761	194.761	194.761	-97.5258	-4.73181	-7.81404	46.9674	0.710464	4.03413	-0.0524911	0.133153	1.54397	356.324	9.74967	31.041	0	0	0.201554
1944	0	-5.87806	0	0	-5.89722	-0.108575	4.61094	-0.0569286	0.0551796	-0.250334	7.84963	1.02E-15	10.1142	0	0	-0.00982985	2.23815	-18.7367	-6.95489	348.672	357.578	661.396	372.026	372.026	372.026	9.51865	-97.5615	2.91997	582.454	433.649	252.243	194.761	194.761	194.761	-98.0787	-4.66449	-7.4626	46.7312	0.724028	3.70091	-0.0734249	0.126128	1.53264	364.138	11.6914	31.1343	0	0	0.193169
1945	0	-5.94428	0	0	-5.96759	-0.120187	5.05564	-0.0512252	0.0557981	-0.241679	8.95051	1.02E-15	9.92829	0	0	-0.00583835	2.13812	-18.5399	-6.77135	347.853	357.871	660.079	371.969	371.969	371.969	9.25287	-97.9365	2.78942	584.957	433.029	252.497	194.761	194.761	194.761	-98.4258	-4.57971	-7.20061	46.511	0.724181	3.40042	-0.0783541	0.122209	1.52958	359.757	14.2945	30.3372	0	0	0.178382
1946	0	-6.05727	0	0	-6.08393	-0.128011	5.35497	-0.0499078	0.0552533	-0.227691	9.21868	-1.35E-15	9.53447	0	0	-0.00159349	2.05722	-18.3445	-6.64368	347.075	358.243	658.793	371.905	371.905	371.905	9.03771	-98.0909	2.72407	586.205	432.563	252.005	194.761	194.761	194.761	-98.5579	-4.47956	-7.02479	46.305	0.709924	3.14487	-0.0666185	0.121009	1.53592	342.597	17.1563	28.6473	0	0	0.159138
1947	0	-6.23094	0	0	-6.25996	-0.13201	5.50783	-0.0532693	0.0533678	-0.208843	8.57965	-3.38E-16	8.92543	0	0	0.00229732	1.99437	-18.1468	-6.58319	346.316	358.682	657.547	371.819	371.819	371.819	8.87057	-98.0219	2.71944	586.27	432.259	250.765	194.761	194.761	194.761	-98.4717	-4.36584	-6.92991	46.1105	0.682065	2.94402	-0.038186	0.121549	1.5522	312.919	19.8438	26.1221	0	0	0.137289
1948	0	-6.4761	0	0	-6.50639	-0.132273	5.51789	-0.0613676	0.0499357	-0.185962	6.99768	3.38E-16	8.08323	0	0	0.00508277	1.94783	-17.9432	-6.59789	345.552	359.178	656.35	371.699	371.699	371.699	8.74818	-97.7336	2.76943	585.24	432.115	248.808	194.761	194.761	194.761	-98.1706	-4.2402	-6.90901	45.9237	0.643299	2.80479	0.00520169	0.12289	1.57844	271.993	22.0561	22.8594	0	0	0.114282
1949	0	-6.7992	0	0	-6.82959	-0.129028	5.39385	-0.0741264	0.0449844	-0.160162	4.47491	-5.08E-16	7.01186	0	0	0.00598851	1.91536	-17.7295	-6.69232	344.764	359.721	655.21	371.533	371.533	371.533	8.66645	-97.2375	2.8661	583.222	432.121	246.202	194.761	194.761	194.761	-97.6653	-4.10441	-6.9532	45.7403	0.598315	2.73121	0.0612969	0.125138	1.61354	221.652	23.8579	19.006	0	0	0.0908293
1950	0	-7.20082	0	0	-7.23014	-0.122634	5.1493	-0.0910323	0.0385841	-0.133049	1.09208	1.95E-15	5.72622	0	0	0.00444713	1.89432	-17.502	-6.86727	343.932	360.304	654.138	371.317	371.317	371.317	8.62047	-96.5532	2.99966	580.335	432.256	243.046	194.761	194.761	194.761	-96.9747	-3.96075	-7.05156	45.5556	0.553626	2.72431	0.126343	0.12788	1.65648	164.897	25.1227	14.768	0	0	0.067151
1951	0	-7.67452	0	0	-7.70173	-0.113559	4.80187	-0.111149	0.0311633	-0.10621	-2.98209	1.02E-15	4.28994	0	0	0.000359822	1.88161	-17.2577	-7.11987	343.039	360.921	653.146	371.046	371.046	371.046	8.60451	-95.708	3.15825	576.707	432.492	239.463	194.761	194.761	194.761	-96.1254	-3.81227	-7.19114	45.3646	0.517155	2.78212	0.19621	0.132254	1.70517	104.97	26.267	10.3863	0	0	0.042973
1952	0	-8.20664	0	0	-8.23077	-0.10235	4.37229	-0.132982	0.023252	-0.0812398	-7.4752	-3.26E-15	2.7933	0	0	-0.00572204	1.87368	-16.9941	-7.44372	342.076	361.566	652.246	370.724	370.724	370.724	8.61197	-94.7364	3.32872	572.468	432.795	235.596	194.761	194.761	194.761	-95.151	-3.66287	-7.35735	45.1627	0.497585	2.89971	0.266426	0.137364	1.75625	45.5092	27.2215	6.12877	0	0	0.0179402
1953	0	-8.77675	0	0	-8.79709	-0.0895932	3.8828	-0.154658	0.0156122	-0.0595299	-12.0387	-4.34E-15	1.36255	0	0	-0.012622	1.86645	-16.7099	-7.82921	341.035	362.236	651.451	370.356	370.356	370.356	8.63565	-93.6777	3.49733	567.746	433.127	231.598	194.761	194.761	194.761	-94.0902	-3.51717	-7.53487	44.9453	0.503208	3.06947	0.333297	0.144029	1.80731	-10.0898	28.3565	2.25816	0	0	-0.00820522
1954	0	-9.35954	0	0	-9.37576	-0.0758674	3.35548	-0.17416	0.00887247	-0.0418184	-16.2953	4.63E-15	0.117122	0	0	-0.0188565	1.85543	-16.4049	-8.26372	339.918	362.927	650.772	369.956	369.956	369.956	8.66812	-92.5735	3.65123	562.663	433.449	227.615	194.761	194.761	194.761	-92.984	-3.38003	-7.70885	44.7076	0.541394	3.28124	0.392186	0.150957	1.85303	-58.8776	29.4716	-1.01591	0	0	-0.0353082
1955	0	-9.92801	0	0	-9.9401	-0.0617068	2.81086	-0.189762	0.00370756	-0.0284413	-19.9142	2.03E-15	-0.824572	0	0	-0.0230833	1.83579	-16.0802	-8.73232	338.73	363.634	650.221	369.537	369.537	369.537	8.70232	-91.4636	3.77988	557.325	433.729	223.777	194.761	194.761	194.761	-91.8718	-3.25585	-7.86637	44.4454	0.617838	3.523	0.440736	0.158612	1.8924	-98.9915	30.8609	-3.55065	0	0	-0.0629465
1956	0	-10.4568	0	0	-10.465	-0.047577	2.26692	-0.200483	0.000449399	-0.0188967	-22.6828	5.82E-16	-1.39472	0	0	-0.0245498	1.80251	-15.7376	-9.21844	337.482	364.353	649.81	369.119	369.119	369.119	8.73205	-90.3829	3.87616	551.823	433.944	220.188	194.761	194.761	194.761	-90.7883	-3.14786	-7.9977	44.1548	0.736496	3.78143	0.476159	0.166675	1.92062	-129.556	32.6502	-5.31345	0	0	-0.0903356
1957	0	-10.9247	0	0	-10.9298	-0.0338717	1.73892	-0.206349	-0.000708344	-0.0126914	-24.5454	4.51E-15	-1.56358	0	0	-0.0232227	1.75069	-15.3801	-9.7048	336.187	365.078	649.544	368.722	368.722	368.722	8.75258	-89.3588	3.93732	546.231	434.078	216.922	194.761	194.761	194.761	-89.7606	-3.05752	-8.09711	43.8326	0.899556	4.04263	0.497911	0.174986	1.93839	-150.641	34.9547	-6.33609	0	0	-0.1165
1958	0	-11.3163	0	0	-11.3189	-0.0209068	1.23918	-0.207923	3.02E-05	-0.00902475	-25.5546	4.57E-15	-1.36907	0	0	-0.0196488	1.67568	-15.0109	-10.1744	334.859	365.805	649.428	368.366	368.366	368.366	8.76115	-88.4107	3.96489	540.605	434.13	214.018	194.761	194.761	194.761	-88.8083	-2.98441	-8.16324	43.4763	1.10778	4.29275	0.504467	0.182832	1.9436	-162.612	37.9289	-6.73435	0	0	-0.140158
1959	0	-11.6212	0	0	-11.6223	-0.00892193	0.777045	-0.205929	0.00214286	-0.00729905	-25.8192	2.51E-15	-0.904225	0	0	-0.0146738	1.57369	-14.633	-10.6112	333.51	366.53	649.462	368.071	368.071	368.071	8.75698	-87.5511	3.96409	534.981	434.108	211.492	194.761	194.761	194.761	-87.9439	-2.92645	-8.19862	43.0847	1.36064	4.51896	0.496884	0.188669	1.93611	-166.494	41.3377	-6.65564	0	0	-0.160077
1960	0	-11.8345	0	0	-11.8348	0.0019027	0.359559	-0.200976	0.00512185	-0.00697918	-25.4609	3.35E-15	-0.274325	0	0	-0.00916393	1.44217	-14.2496	-11.0012	332.15	367.251	649.639	367.855	367.855	367.855	8.74077	-86.7861	3.94279	529.386	434.027	209.338	194.761	194.761	194.761	-87.1738	-2.88017	-8.20858	42.6573	1.65614	4.7101	0.47615	0.190758	1.91545	-163.216	45.0486	-6.2477	0	0	-0.175002
1961	0	-11.9564	0	0	-11.9564	0.0114397	-0.00829645	-0.194031	0.00834548	-0.00760273	-24.6468	-5.40E-15	0.402951	0	0	-0.00386896	1.28029	-13.8626	-11.3325	330.782	367.969	649.949	367.731	367.731	367.731	8.71421	-86.1164	3.90998	523.83	433.906	207.532	194.761	194.761	194.761	-86.4985	-2.84119	-8.19996	42.1946	1.99084	4.85741	0.444168	0.186662	1.88116	-154.133	48.677	-5.65905	0	0	-0.184062
1962	0	-11.9909	0	0	-11.9911	0.0196018	-0.323124	-0.18613	0.0114486	-0.00879053	-23.5512	-1.29E-15	1.04473	0	0	0.000723859	1.08944	-13.4732	-11.5953	329.405	368.689	650.373	367.709	367.71	367.709	8.67918	-85.5383	3.87471	518.318	433.767	206.036	194.761	194.761	194.761	-85.9146	-2.80474	-8.17989	41.6974	2.35918	4.95511	0.404187	0.175238	1.83519	-140.824	52.1265	-5.00648	0	0	-0.187169
1963	0	-11.9449	0	0	-11.9455	0.0263284	-0.582565	-0.178009	0.0140676	-0.0101456	-22.3119	3.54E-15	1.58367	0	0	0.00437922	0.873251	-13.0815	-11.7826	328.013	369.419	650.889	367.794	367.794	367.794	8.63746	-85.0457	3.84498	512.846	433.629	204.81	194.761	194.761	194.761	-85.4161	-2.76624	-8.15481	41.1669	2.75323	5.00069	0.360035	0.156329	1.77891	-125.165	55.2249	-4.38486	0	0	-0.184914
1964	0	-11.8269	0	0	-11.828	0.0315765	-0.784967	-0.17013	0.0161173	-0.0114346	-21.0283	-1.73E-15	1.99473	0	0	0.00706733	0.637573	-12.6869	-11.8896	326.596	370.169	651.471	367.985	367.985	367.985	8.59034	-84.6311	3.82732	507.408	433.508	203.809	194.761	194.761	194.761	-84.9952	-2.72158	-8.12992	40.6042	3.16253	4.99469	0.313636	0.129829	1.71438	-108.295	57.6317	-3.83516	0	0	-0.177368
1965	0	-11.6466	0	0	-11.6482	0.0353209	-0.929366	-0.16296	0.0174468	-0.0124588	-19.7882	-4.74E-15	2.25734	0	0	0.00887806	0.390115	-12.2878	-11.9137	325.141	370.95	652.089	368.273	368.273	368.273	8.53867	-84.286	3.82667	501.998	433.419	202.99	194.761	194.761	194.761	-84.6435	-2.66729	-8.10919	40.0104	3.5739	4.9407	0.268294	0.0977299	1.64568	-91.8622	59.0012	-3.39616	0	0	-0.165502
1966	0	-11.4144	0	0	-11.4163	0.0375518	-1.01539	-0.156804	0.0180438	-0.0131909	-18.6523	1.10E-15	2.37227	0	0	0.00997286	0.139768	-11.8825	-11.8549	323.633	371.776	652.711	368.649	368.649	368.649	8.4828	-84.0016	3.84633	496.609	433.369	202.313	194.761	194.761	194.761	-84.3521	-2.60069	-8.09527	39.3864	3.97193	4.84463	0.224543	0.0631499	1.57706	-76.5995	58.8752	-3.06882	0	0	-0.1496
1967	0	-11.1407	0	0	-11.1426	0.0382758	-1.04331	-0.151751	0.0178605	-0.0135941	-17.6513	2.16E-15	2.34196	0	0	0.0105331	-0.104378	-11.4692	-11.7156	322.057	372.656	653.307	369.094	369.094	369.094	8.42273	-83.7694	3.88804	491.235	433.364	201.745	194.761	194.761	194.761	-84.1124	-2.51993	-8.08957	38.7337	4.34007	4.71383	0.180732	0.0322064	1.51299	-62.7488	57.2827	-2.85256	0	0	-0.130322
1968	0	-10.8355	0	0	-10.8373	0.0375273	-1.01445	-0.147861	0.0168993	-0.0139776	-16.8054	1.42E-15	2.17933	0	0	0.0107371	-0.334372	-11.0462	-11.5017	320.397	373.601	653.852	369.59	369.59	369.59	8.35804	-83.5815	3.95199	485.873	433.405	201.254	194.761	194.761	194.761	-83.9163	-2.42402	-8.09225	38.0554	4.66232	4.55588	0.134126	0.0125168	1.46132	-49.8033	54.5748	-2.70934	0	0	-0.108072
1969	0	-10.5083	0	0	-10.5097	0.0353872	-0.931922	-0.145042	0.0153896	-0.0143026	-16.1126	-3.62E-15	1.92437	0	0	0.0107248	-0.545059	-10.613	-11.2231	318.635	374.618	654.324	370.116	370.116	370.116	8.28795	-83.4304	4.03688	480.521	433.489	200.817	194.761	194.761	194.761	-83.7564	-2.31285	-8.10232	37.3571	4.92637	4.37709	0.0837818	0.00791223	1.42366	-37.6766	51.3843	-2.61204	0	0	-0.0842724
1970	0	-10.1675	0	0	-10.1686	0.0319949	-0.801101	-0.143131	0.0135009	-0.0146994	-15.557	-1.80E-15	1.6141	0	0	0.0105895	-0.734951	-10.1697	-10.8935	316.753	375.711	654.71	370.651	370.651	370.651	8.21171	-83.3099	4.14031	475.177	433.609	200.417	194.761	194.761	194.761	-83.6263	-2.18715	-8.11806	36.6484	5.1256	4.18175	0.0336014	0.0145901	1.40083	-26.9253	47.7075	-2.53299	0	0	-0.0610147
1971	0	-9.82081	0	0	-9.82142	0.0275295	-0.628891	-0.141961	0.0114837	-0.0147439	-15.1196	-2.47E-15	1.29314	0	0	0.0103822	-0.905649	-9.71758	-10.5287	314.733	376.882	655.003	371.174	371.174	371.174	8.1286	-83.2143	4.25911	469.841	433.757	200.04	194.761	194.761	194.761	-83.5204	-2.04828	-8.13733	35.942	5.25935	3.97168	-0.0027359	0.0193711	1.38609	-20.6678	42.6443	-2.49168	0	0	-0.0438569
1972	0	-9.4742	0	0	-9.47446	0.0221629	-0.421907	-0.141337	0.00952773	-0.0145005	-14.7771	-1.27E-15	0.995318	0	0	0.010126	-1.05988	-9.25866	-10.1423	312.568	378.126	655.203	371.667	371.667	371.667	8.03831	-83.1386	4.39014	464.512	433.923	199.677	194.761	194.761	194.761	-83.4336	-1.89785	-8.15821	35.2503	5.3304	3.74669	-0.0208666	0.0135351	1.3754	-19.3301	35.9553	-2.47019	0	0	-0.0345556
1973	0	-9.13215	0	0	-9.1322	0.0160312	-0.1854	-0.141085	0.00772665	-0.0139809	-14.5093	-3.06E-15	0.739365	0	0	0.0098369	-1.19989	-8.79533	-9.74361	310.257	379.436	655.314	372.111	372.111	372.111	7.94085	-83.0785	4.53036	459.194	434.1	199.323	194.761	194.761	194.761	-83.3617	-1.73769	-8.17906	34.5841	5.34255	3.50547	-0.0204414	-0.00432295	1.36865	-22.687	28.057	-2.45157	0	0	-0.0332184
1974	0	-8.7976	0	0	-8.79761	0.00923201	0.0768571	-0.141089	0.00618306	-0.0134014	-14.3036	1.01E-15	0.538432	0	0	0.00953042	-1.32688	-8.33027	-9.33748	307.811	380.798	655.34	372.49	372.49	372.49	7.83683	-83.0301	4.67707	453.89	434.282	198.973	194.761	194.761	194.761	-83.3009	-1.56978	-8.19883	33.9516	5.30015	3.24589	-0.00629809	-0.0323543	1.36551	-29.1496	19.5373	-2.41041	0	0	-0.0372935
1975	0	-8.47206	0	0	-8.47223	0.00183686	0.362099	-0.141257	0.00489203	-0.0129444	-14.1504	-1.77E-15	0.390926	0	0	0.00922638	-1.44109	-7.8663	-8.92544	305.247	382.197	655.289	372.791	372.791	372.791	7.72743	-82.99	4.82773	448.603	434.464	198.624	194.761	194.761	194.761	-83.2481	-1.39635	-8.2169	33.3585	5.20795	2.96577	0.0153184	-0.0667305	1.36835	-37.0286	10.7403	-2.32763	0	0	-0.0438967
1976	0	-8.1558	0	0	-8.15637	-0.00608582	0.667668	-0.141549	0.00390052	-0.0128169	-14.0454	1.72E-15	0.297677	0	0	0.00894144	-1.54211	-7.40637	-8.50753	302.587	383.615	655.168	373.005	373.005	373.005	7.61431	-82.9554	4.97997	443.335	434.641	198.277	194.761	194.761	194.761	-83.2005	-1.21993	-8.2331	32.8093	5.07165	2.66359	0.0393447	-0.103429	1.37689	-44.8238	1.93138	-2.18698	0	0	-0.0505878
1977	0	-7.84811	0	0	-7.84931	-0.0144492	0.990192	-0.141896	0.00313834	-0.013043	-13.9806	2.85E-15	0.246472	0	0	0.00869344	-1.62937	-6.9534	-8.08376	299.856	385.033	654.988	373.128	373.128	373.128	7.49979	-82.9242	5.13142	438.088	434.813	197.932	194.761	194.761	194.761	-83.1562	-1.04338	-8.24763	32.3067	4.89845	2.33899	0.0613334	-0.138996	1.3927	-51.4022	-6.70085	-1.99392	0	0	-0.0557171
1978	0	-7.54765	0	0	-7.54969	-0.0231333	1.32502	-0.142263	0.00262074	-0.0137492	-13.9501	-3.27E-15	0.232184	0	0	0.0084934	-1.7025	-6.5101	-7.65541	297.075	386.432	654.758	373.159	373.159	373.159	7.38655	-82.8944	5.27975	432.861	434.978	197.59	194.761	194.761	194.761	-83.1137	-0.86982	-8.26098	31.8529	4.69668	1.99335	0.0788439	-0.171237	1.41391	-55.9862	-15.0913	-1.74653	0	0	-0.0583986
1979	0	-7.25256	0	0	-7.25563	-0.0319789	1.66598	-0.142599	0.00220382	-0.0148594	-13.9449	-1.82E-16	0.23376	0	0	0.00835878	-1.76159	-6.07892	-7.22582	294.267	387.794	654.49	373.105	373.105	373.105	7.27758	-82.865	5.42271	427.65	435.137	197.252	194.761	194.761	194.761	-83.0721	-0.702587	-8.27387	31.4484	4.47581	1.63011	0.0901936	-0.197977	1.44129	-58.1114	-22.9592	-1.46779	0	0	-0.0582733
1980	0	-6.96072	0	0	-6.96501	-0.0407876	2.0054	-0.142915	0.00184031	-0.0163282	-13.9615	-3.00E-15	0.24003	0	0	0.00830065	-1.8073	-5.66182	-6.80064	291.447	389.102	654.193	372.974	372.974	372.975	7.17596	-82.8352	5.5581	422.452	435.289	196.923	194.761	194.761	194.761	-83.031	-0.544999	-8.28711	31.0931	4.24614	1.25488	0.0957347	-0.219911	1.47151	-57.8964	-30.4921	-1.17049	0	0	-0.055848
1981	0	-6.66999	0	0	-6.67557	-0.0493328	2.33453	-0.143156	0.00142981	-0.0179906	-13.9894	-1.90E-15	0.236051	0	0	0.00832407	-1.84087	-5.26022	-6.38756	288.629	390.341	653.88	372.782	372.782	372.782	7.0846	-82.8047	5.6839	417.259	435.437	196.605	194.761	194.761	194.761	-82.9903	-0.400237	-8.30148	30.785	4.01817	0.875419	0.0965188	-0.236913	1.50354	-55.664	-37.4072	-0.884656	0	0	-0.0515902
1982	0	-6.37834	0	0	-6.38518	-0.0573756	2.64417	-0.143355	0.000976084	-0.0197567	-14.0261	3.38E-15	0.220479	0	0	0.00842462	-1.86384	-4.87491	-5.99572	285.82	391.496	653.559	372.543	372.543	372.543	7.00602	-82.7735	5.79816	412.065	435.578	196.3	194.761	194.761	194.761	-82.95	-0.271162	-8.31753	30.521	3.80186	0.50122	0.0937432	-0.249721	1.53524	-51.8672	-43.7656	-0.616382	0	0	-0.0461189
1983	0	-6.08388	0	0	-6.09186	-0.0646767	2.92513	-0.143501	0.000466406	-0.0214867	-14.0647	8.41E-16	0.19303	0	0	0.00858988	-1.87797	-4.50602	-5.63493	283.028	392.558	653.237	372.277	372.277	372.277	6.94227	-82.7416	5.89924	406.861	435.713	196.012	194.761	194.761	194.761	-82.9106	-0.160169	-8.3357	30.2965	3.60626	0.143021	0.0882492	-0.258118	1.5651	-46.8843	-49.2532	-0.380091	0	0	-0.0397714
1984	0	-5.78497	0	0	-5.79386	-0.0710086	3.16867	-0.143604	1.52E-05	-0.0230518	-14.1002	-1.25E-15	0.167998	0	0	0.00879743	-1.88513	-4.15308	-5.31491	280.252	393.518	652.922	372.005	372.005	372.005	6.89478	-82.7096	5.98584	401.64	435.838	195.743	194.761	194.761	194.761	-82.8726	-0.0690793	-8.35619	30.1054	3.43865	-0.188119	0.0820045	-0.26225	1.59241	-41.4843	-53.8292	-0.172416	0	0	-0.0330854
1985	0	-5.48024	0	0	-5.48976	-0.0761688	3.36706	-0.143611	-0.000345168	-0.0243239	-14.1218	-3.04E-15	0.151854	0	0	0.00902586	-1.8873	-3.81522	-5.04437	277.496	394.37	652.617	371.747	371.747	371.747	6.86456	-82.6778	6.05714	396.397	435.953	195.494	194.761	194.761	194.761	-82.8365	0.000917161	-8.37921	29.9407	3.30407	-0.481925	0.0745471	-0.260418	1.61596	-35.7777	-57.0468	0.00370252	0	0	-0.0261729
1986	0	-5.16883	0	0	-5.17859	-0.0799899	3.51392	-0.143524	-0.000571338	-0.0253166	-14.1252	4.18E-16	0.150828	0	0	0.00925859	-1.88667	-3.49121	-4.83054	274.756	395.11	652.327	371.523	371.523	371.523	6.85206	-82.6466	6.11293	391.124	436.056	195.267	194.761	194.761	194.761	-82.8027	0.0493522	-8.40495	29.7947	3.20527	-0.729829	0.0675872	-0.252579	1.63626	-30.2792	-59.0015	0.157776	0	0	-0.0195095
1987	0	-4.85022	0	0	-4.85986	-0.0823444	3.60439	-0.143323	-0.000630221	-0.025922	-14.106	9.05E-16	0.167146	0	0	0.00948223	-1.8858	-3.17962	-4.67851	272.031	395.737	652.053	371.349	371.349	371.349	6.85736	-82.6163	6.15368	385.819	436.147	195.063	194.761	194.761	194.761	-82.7714	0.0764769	-8.43379	29.6596	3.14254	-0.925888	0.0616344	-0.238253	1.65182	-25.2705	-59.4502	0.283606	0	0	-0.0134272
1988	0	-4.52443	0	0	-4.53357	-0.0831579	3.63564	-0.143052	-0.000542595	-0.0261504	-14.0682	-2.53E-15	0.195408	0	0	0.00969194	-1.88754	-2.87887	-4.59081	269.32	396.253	651.797	371.239	371.24	371.239	6.88013	-82.5869	6.18045	380.479	436.223	194.879	194.761	194.761	194.761	-82.7427	0.0832225	-8.46614	29.5274	3.11391	-1.06718	0.0582222	-0.218936	1.663	-21.1177	-58.6301	0.380029	0	0	-0.00836064
1989	0	-4.19175	0	0	-4.2001	-0.0824162	3.60714	-0.142698	-0.00030553	-0.0260119	-14.0116	-3.25E-15	0.231073	0	0	0.0098801	-1.89497	-2.58724	-4.567	266.62	396.661	651.56	371.206	371.206	371.206	6.91959	-82.5583	6.19473	375.102	436.287	194.716	194.761	194.761	194.761	-82.7162	0.0711064	-8.50239	29.3903	3.11521	-1.1538	0.0573892	-0.196241	1.66883	-17.8959	-56.6675	0.442958	0	0	-0.00458065
1990	0	-3.85283	0	0	-3.86012	-0.0801671	3.52073	-0.142335	1.98E-05	-0.0255538	-13.9464	3.02E-15	0.262942	0	0	0.0100448	-1.91104	-2.30297	-4.60358	263.931	396.967	651.342	371.253	371.253	371.253	6.9746	-82.53	6.19836	369.688	436.338	194.57	194.761	194.761	194.761	-82.6916	0.0421054	-8.54288	29.241	3.1405	-1.18848	0.0597718	-0.172425	1.66941	-15.6754	-53.8658	0.468525	0	0	-0.00225936
1991	0	-3.50832	0	0	-3.51446	-0.076522	3.38064	-0.141958	0.000416195	-0.0247707	-13.8749	-8.90E-16	0.286708	0	0	0.0101791	-1.93836	-2.02418	-4.69411	261.254	397.177	651.142	371.384	371.384	371.384	7.04361	-82.502	6.19321	364.24	436.378	194.439	194.761	194.761	194.761	-82.6684	-0.00152012	-8.5877	29.0728	3.1823	-1.17626	0.0647056	-0.148108	1.66486	-14.4525	-50.18	0.452938	0	0	-0.00145468
1992	0	-3.15917	0	0	-3.16408	-0.0716528	3.19344	-0.141623	0.000837152	-0.0237475	-13.8062	-1.15E-15	0.297978	0	0	0.0102813	-1.97913	-1.74908	-4.82951	258.589	397.299	650.959	371.597	371.597	371.597	7.12473	-82.4734	6.18103	358.762	436.407	194.319	194.761	194.761	194.761	-82.646	-0.0573628	-8.63663	28.8798	3.23258	-1.12422	0.0717599	-0.125542	1.65577	-14.046	-45.8844	0.400593	0	0	-0.00204066
1993	0	-2.80619	0	0	-2.80996	-0.0657829	2.96768	-0.141344	0.00125816	-0.0225614	-13.7447	1.20E-15	0.298292	0	0	0.0103514	-2.03486	-1.47589	-4.99872	255.939	397.342	650.79	371.884	371.884	371.884	7.21578	-82.4442	6.16334	353.257	436.427	194.207	194.761	194.761	194.761	-82.6238	-0.123033	-8.68911	28.6573	3.28309	-1.04102	0.0794114	-0.107213	1.64245	-14.1874	-41.3366	0.321813	0	0	-0.00372756
1994	0	-2.45027	0	0	-2.45302	-0.0591713	2.71329	-0.141115	0.00170702	-0.0212754	-13.6927	-3.95E-15	0.296876	0	0	0.0103945	-2.10613	-1.20296	-5.18938	253.308	397.315	650.633	372.238	372.238	372.238	7.31455	-82.4136	6.14136	347.731	436.438	194.102	194.761	194.761	194.761	-82.6011	-0.196284	-8.74436	28.4023	3.326	-0.936333	0.0858526	-0.0956733	1.62473	-14.4699	-36.8654	0.23109	0	0	-0.00606673
1995	0	-2.09224	0	0	-2.09414	-0.0520914	2.44075	-0.140946	0.00214385	-0.0200841	-13.6524	2.43E-15	0.296802	0	0	0.0104162	-2.19217	-0.928869	-5.38905	250.697	397.226	650.483	372.647	372.647	372.647	7.41889	-82.3816	6.11608	342.19	436.443	193.999	194.761	194.761	194.761	-82.5774	-0.27511	-8.80152	28.1132	3.3538	-0.819792	0.0880329	-0.0921092	1.60367	-14.1004	-32.8142	0.148503	0	0	-0.00828182
1996	0	-1.73293	0	0	-1.73418	-0.044807	2.16023	-0.140818	0.00259435	-0.0190046	-13.6228	2.66E-15	0.306611	0	0	0.0104228	-2.29085	-0.652528	-5.58629	248.108	397.083	650.335	373.099	373.099	373.099	7.52694	-82.3478	6.08832	336.641	436.441	193.896	194.761	194.761	194.761	-82.5525	-0.357776	-8.8598	27.7903	3.35964	-0.700206	0.0855212	-0.0962876	1.58049	-13.0334	-29.369	0.0873859	0	0	-0.00998605
1997	0	-1.37314	0	0	-1.37389	-0.0375551	1.88086	-0.140728	0.00307026	-0.0182329	-13.603	2.20E-15	0.330672	0	0	0.0104178	-2.39883	-0.373235	-5.77157	245.541	396.895	650.18	373.581	373.581	373.581	7.6372	-82.3121	6.05879	331.087	436.434	193.793	194.761	194.761	194.761	-82.5261	-0.442879	-8.91864	27.4359	3.33771	-0.585041	0.075734	-0.106078	1.55613	-10.4393	-26.4946	0.0648444	0	0	-0.0102623
1998	0	-1.01363	0	0	-1.01404	-0.0305242	1.60992	-0.140654	0.00352776	-0.017753	-13.5891	-1.20E-15	0.365463	0	0	0.0103975	-2.51199	-0.0907075	-5.93815	242.993	396.67	650.012	374.08	374.08	374.08	7.74861	-82.2745	6.02816	325.534	436.423	193.688	194.761	194.761	194.761	-82.498	-0.529306	-8.9777	27.0542	3.28381	-0.479808	0.0598572	-0.118465	1.53321	-6.5809	-24.1269	0.0818391	0	0	-0.0089987
1999	0	-0.655187	0	0	-0.655369	-0.0238493	1.35262	-0.140576	0.00402098	-0.017575	-13.5777	-2.66E-15	0.414779	0	0	0.0103618	-2.62607	0.194937	-6.08235	240.459	396.413	649.824	374.584	374.584	374.584	7.86048	-82.235	5.99705	319.983	436.41	193.579	194.761	194.761	194.761	-82.4682	-0.61619	-9.03688	26.6515	3.19614	-0.388077	0.0385761	-0.131228	1.51172	-1.47479	-22.2031	0.142505	0	0	-0.00608097
2000	0	-0.298549	0	0	-0.298603	-0.0176099	1.11207	-0.140521	0.0044825	-0.017684	-13.5694	4.67E-16	0.469142	0	0	0.0103078	-2.73709	0.48325	-6.20351	237.934	396.131	649.609	375.082	375.082	375.082	7.97243	-82.1937	5.96605	314.435	436.396	193.467	194.761	194.761	194.761	-82.4366	-0.702911	-9.09629	26.2354	3.07568	-0.311322	0.0146135	-0.14229	1.49334	4.35254	-20.6417	0.236957	0	0	-0.00200991
2001	0	0.0556445	0	0	0.0556389	-0.0118355	0.889404	-0.140451	0.00496166	-0.0179634	-13.5587	-4.49E-15	0.529834	0	0	0.0102365	-2.84172	0.773552	-6.30338	235.411	395.83	649.362	375.562	375.562	375.562	8.08431	-82.1505	5.93564	308.89	436.381	193.352	194.761	194.761	194.761	-82.4033	-0.78902	-9.15612	25.8148	2.92619	-0.249108	-0.00931879	-0.151035	1.47774	10.3165	-19.4566	0.359503	0	0	0.00245259
2002	0	0.406851	0	0	0.406869	-0.00651611	0.684263	-0.140401	0.00538799	-0.0183331	-13.5477	3.51E-15	0.58604	0	0	0.0101512	-2.93736	1.06505	-6.38533	232.883	395.515	649.078	376.014	376.014	376.014	8.19613	-82.1054	5.90628	303.346	436.367	193.232	194.761	194.761	194.761	-82.3682	-0.874232	-9.21666	25.3986	2.75371	-0.199327	-0.0289584	-0.157156	1.46592	15.4422	-18.6236	0.491336	0	0	0.00616336
2003	0	0.754896	0	0	0.75491	-0.00161911	0.495395	-0.140334	0.00578032	-0.0187371	-13.5309	1.12E-15	0.635663	0	0	0.0100565	-3.02222	1.35694	-6.45325	230.347	395.188	648.757	376.428	376.428	376.428	8.3081	-82.0584	5.87828	297.803	436.354	193.108	194.761	194.761	194.761	-82.3313	-0.95841	-9.27823	24.995	2.56566	-0.15883	-0.0431228	-0.160905	1.45692	19.476	-18.1474	0.626684	0	0	0.00869436
2004	0	1.09986	0	0	1.09987	0.00290131	0.321042	-0.140245	0.00611377	-0.0190963	-13.5074	-1.40E-15	0.672853	0	0	0.00995943	-3.09517	1.64852	-6.51083	227.801	394.854	648.395	376.798	376.798	376.798	8.42039	-82.0093	5.85182	292.258	436.344	192.981	194.761	194.761	194.761	-82.2924	-1.04155	-9.3411	24.6111	2.36998	-0.123688	-0.0497941	-0.161888	1.45136	21.8835	-17.8309	0.748572	0	0	0.00965826
2005	0	1.44221	0	0	1.4422	0.00709052	0.159458	-0.140148	0.00638959	-0.019386	-13.4773	-1.47E-15	0.695564	0	0	0.00986907	-3.15577	1.93917	-6.56098	225.248	394.514	647.992	377.118	377.118	377.118	8.53323	-81.9579	5.82685	286.709	436.337	192.849	194.761	194.761	194.761	-82.2513	-1.12381	-9.40538	24.2521	2.17455	-0.0898783	-0.05003	-0.161209	1.44822	22.8209	-17.8232	0.85548	0	0	0.00927591
2006	0	1.78264	0	0	1.78263	0.0109928	0.00893939	-0.140015	0.00660708	-0.0196156	-13.4384	3.90E-15	0.702951	0	0	0.00979157	-3.20401	2.2283	-6.60567	222.695	394.169	647.549	377.383	377.383	377.383	8.64679	-81.9039	5.80311	281.157	436.332	192.713	194.761	194.761	194.761	-82.2078	-1.20542	-9.47104	23.9215	1.98639	-0.0534979	-0.0444457	-0.158433	1.44827	22.3876	-17.9106	0.940877	0	0	0.00795451
2007	0	2.12207	0	0	2.12208	0.0146481	-0.132053	-0.139865	0.00684709	-0.0197378	-13.3935	-7.56E-16	0.703771	0	0	0.00973744	-3.24035	2.51531	-6.64595	220.151	393.819	647.065	377.591	377.591	377.591	8.76114	-81.8467	5.78008	275.599	436.33	192.571	194.761	194.761	194.761	-82.1613	-1.28676	-9.53787	23.6215	1.81167	-0.0112064	-0.0346509	-0.153017	1.45057	20.8762	-17.8568	1.00605	0	0	0.00623816
2008	0	2.46162	0	0	2.46165	0.0180941	-0.264971	-0.13975	0.00711686	-0.0197846	-13.3497	7.18E-16	0.700604	0	0	0.00971656	-3.26571	2.79952	-6.68206	217.628	393.465	646.543	377.741	377.741	377.741	8.87631	-81.786	5.75706	270.036	436.33	192.424	194.761	194.761	194.761	-82.1114	-1.36827	-9.60546	23.3527	1.65569	0.039368	-0.0212021	-0.144936	1.4557	18.4203	-17.4908	1.04791	0	0	0.0044628
2009	0	2.80249	0	0	2.80254	0.0213634	-0.39107	-0.139656	0.00748529	-0.019717	-13.3082	-1.35E-15	0.702141	0	0	0.00973445	-3.28135	3.08024	-6.71331	215.141	393.105	645.983	377.834	377.834	377.834	8.99226	-81.7211	5.73325	264.468	436.333	192.27	194.761	194.761	194.761	-82.0574	-1.45046	-9.67335	23.1148	1.52273	0.0992455	-0.0052278	-0.135688	1.46292	15.252	-16.9098	1.06904	0	0	0.00284267
2010	0	3.14595	0	0	3.14607	0.0244847	-0.511457	-0.13963	0.00796519	-0.0195905	-13.2757	1.63E-15	0.711167	0	0	0.009797	-3.28867	3.35674	-6.73823	212.704	392.739	645.388	377.873	377.873	377.873	9.109	-81.6513	5.70771	258.896	436.338	192.108	194.761	194.761	194.761	-81.9989	-1.53391	-9.74101	22.9061	1.41575	0.16829	0.011502	-0.125452	1.4721	11.8649	-15.9928	1.07025	0	0	0.00165473
2011	0	3.49337	0	0	3.49356	0.0274836	-0.627119	-0.139669	0.00859651	-0.0193911	-13.2522	-3.23E-15	0.731725	0	0	0.00990396	-3.28901	3.6283	-6.75479	210.333	392.367	644.76	377.862	377.862	377.862	9.22649	-81.5762	5.67948	253.321	436.347	191.939	194.761	194.761	194.761	-81.9353	-1.61922	-9.80786	22.7241	1.33624	0.245572	0.0270682	-0.114961	1.48261	8.70603	-14.7736	1.05232	0	0	0.000956849
2012	0	3.84598	0	0	3.84628	0.0303845	-0.738998	-0.139806	0.00935484	-0.0191766	-13.2391	3.45E-15	0.760165	0	0	0.0100506	-3.28359	3.89425	-6.76083	208.044	391.988	644.1	377.805	377.805	377.805	9.34469	-81.4952	5.64759	247.744	436.363	191.762	194.761	194.761	194.761	-81.8662	-1.70701	-9.87334	22.5652	1.28414	0.330004	0.0390626	-0.103651	1.49382	6.43321	-13.1615	1.01646	0	0	0.000790239
2013	0	4.20481	0	0	4.20528	0.0332155	-0.848174	-0.14001	0.0102405	-0.018976	-13.2285	-3.12E-15	0.793952	0	0	0.0102218	-3.27358	4.15397	-6.75457	205.849	391.602	643.411	377.708	377.708	377.708	9.46348	-81.4081	5.61111	242.168	436.386	191.579	194.761	194.761	194.761	-81.7912	-1.79782	-9.93683	22.4255	1.25821	0.420879	0.0458427	-0.0912679	1.50667	5.49716	-11.126	0.962236	0	0	0.00103543
2014	0	4.57055	0	0	4.57118	0.036009	-0.955899	-0.140286	0.0112124	-0.0188025	-13.2144	3.97E-15	0.82637	0	0	0.010397	-3.26016	4.40693	-6.73498	203.758	391.212	642.696	377.577	377.577	377.577	9.58257	-81.3146	5.56918	236.592	436.419	191.39	194.761	194.761	194.761	-81.71	-1.89203	-9.99765	22.3012	1.25638	0.51814	0.046556	-0.077599	1.52065	6.21233	-8.62937	0.885861	0	0	0.00154263
2015	0	4.94317	0	0	4.94401	0.0387989	-1.06348	-0.140592	0.0122315	-0.0186867	-13.1846	2.33E-15	0.851694	0	0	0.0105464	-3.24461	4.65279	-6.70187	201.777	390.819	641.959	377.415	377.415	377.415	9.70138	-81.2141	5.52097	231.02	436.467	191.195	194.761	194.761	194.761	-81.6222	-1.98987	-10.0549	22.1884	1.27607	0.622488	0.0414527	-0.0639324	1.53515	8.57295	-5.9282	0.787909	0	0	0.00216413
2016	0	5.32182	0	0	5.32294	0.0416141	-1.17202	-0.140976	0.0132454	-0.0186206	-13.1368	-7.68E-16	0.864747	0	0	0.0106433	-3.22815	4.89144	-6.65592	199.907	390.425	641.204	377.228	377.228	377.228	9.81901	-81.106	5.46562	225.451	436.531	190.997	194.761	194.761	194.761	-81.5269	-2.09131	-10.1076	22.0833	1.31406	0.73528	0.0310222	-0.0516279	1.55162	12.5431	-3.27463	0.670116	0	0	0.0028914
2017	0	5.70485	0	0	5.70627	0.0444737	-1.28227	-0.141427	0.0142192	-0.0186469	-13.0652	-1.24E-15	0.864331	0	0	0.0106578	-3.21182	5.1231	-6.59845	198.148	390.033	640.438	377.02	377.02	377.02	9.93422	-80.9892	5.40222	219.889	436.615	190.797	194.761	194.761	194.761	-81.4229	-2.19613	-10.1543	21.982	1.36647	0.858324	0.016125	-0.0417898	1.56827	17.9072	-0.959906	0.54288	0	0	0.00380751
2018	0	6.08953	0	0	6.09134	0.0473871	-1.39459	-0.141996	0.0150678	-0.0187957	-12.973	-2.27E-15	0.846097	0	0	0.0105673	-3.19634	5.3483	-6.53135	196.493	389.647	639.665	376.796	376.796	376.796	10.0455	-80.8619	5.32998	214.332	436.719	190.596	194.761	194.761	194.761	-81.3084	-2.30387	-10.1937	21.8806	1.42858	0.993261	-0.00372591	-0.0343813	1.5871	24.7552	0.86479	0.420006	0	0	0.00512953
2019	0	6.47234	0	0	6.47459	0.050355	-1.50899	-0.142687	0.0157253	-0.0191754	-12.8615	3.27E-15	0.810154	0	0	0.0103528	-3.18224	5.56775	-6.45722	194.934	389.269	638.893	376.562	376.562	376.562	10.1512	-80.722	5.24811	208.783	436.847	190.394	194.761	194.761	194.761	-81.181	-2.41385	-10.2242	21.7758	1.49564	1.14113	-0.0279976	-0.0292203	1.60694	32.9476	2.00109	0.328472	0	0	0.00704003
2020	0	6.84891	0	0	6.85167	0.053378	-1.62551	-0.14351	0.0161636	-0.0197964	-12.7359	-4.40E-15	0.761499	0	0	0.0100057	-3.17014	5.78233	-6.37941	193.459	388.902	638.129	376.323	376.323	376.323	10.2493	-80.5668	5.15601	203.239	436.997	190.195	194.761	194.761	194.761	-81.0377	-2.52514	-10.2442	21.6649	1.56342	1.30167	-0.055991	-0.0264472	1.62895	42.2685	2.41865	0.285299	0	0	0.00963796
2021	0	7.21434	0	0	7.2177	0.0564576	-1.74419	-0.144428	0.0163302	-0.0206326	-12.5985	1.03E-15	0.704293	0	0	0.0095226	-3.1607	5.99288	-6.3019	192.054	388.548	637.382	376.083	376.083	376.083	10.3379	-80.3931	5.05325	197.701	437.168	189.999	194.761	194.761	194.761	-80.8753	-2.63664	-10.2524	21.5464	1.6288	1.47312	-0.0841219	-0.0274247	1.65092	51.7945	1.88007	0.30957	0	0	0.0127914
2022	0	7.56348	0	0	7.56751	0.0595902	-1.86491	-0.145407	0.0163159	-0.021646	-12.4532	4.27E-15	0.656537	0	0	0.00891287	-3.1545	6.20024	-6.2286	190.707	388.207	636.661	375.849	375.849	375.849	10.4153	-80.1976	4.93965	192.166	437.358	189.81	194.761	194.761	194.761	-80.69	-2.74716	-10.2476	21.4198	1.6897	1.65193	-0.109352	-0.0338514	1.67328	60.8093	0.394215	0.411974	0	0	0.0162768
2023	0	7.8912	0	0	7.89598	0.0627637	-1.98717	-0.146397	0.0160834	-0.0227622	-12.3034	-1.81E-15	0.621683	0	0	0.00819001	-3.15163	6.40521	-6.16274	189.405	387.879	635.975	375.627	375.627	375.627	10.4801	-79.9764	4.81531	186.631	437.565	189.63	194.761	194.761	194.761	-80.4778	-2.85563	-10.2292	21.2849	1.74464	1.83318	-0.127567	-0.047798	1.69419	68.2974	-2.28702	0.601626	0	0	0.0197574
2024	0	8.19275	0	0	8.19835	0.0659448	-2.10972	-0.147356	0.0157488	-0.0238855	-12.152	-2.80E-15	0.614883	0	0	0.00737602	-3.15131	6.60861	-6.10604	188.139	387.56	635.331	375.423	375.423	375.423	10.5317	-79.7258	4.68051	181.095	437.783	189.462	194.761	194.761	194.761	-80.2348	-2.96121	-10.1971	21.1417	1.79199	2.01089	-0.135451	-0.069296	1.71289	73.3777	-5.93295	0.870742	0	0	0.0228175
2025	0	8.46408	0	0	8.47055	0.0690709	-2.23013	-0.148268	0.0152929	-0.0249839	-12.0033	-2.14E-15	0.633388	0	0	0.00649278	-3.15172	6.81128	-6.05805	186.906	387.247	634.734	375.243	375.243	375.243	10.5703	-79.4419	4.53572	175.554	438.011	189.308	194.761	194.761	194.761	-79.9572	-3.06354	-10.152	20.9897	1.8298	2.17849	-0.13228	-0.096218	1.72917	75.7789	-10.2343	1.21091	0	0	0.0251854
2026	0	8.70197	0	0	8.70932	0.0720466	-2.34472	-0.149074	0.0147787	-0.0260603	-11.8557	7.08E-16	0.67789	0	0	0.00556012	-3.15014	7.01395	-6.01618	185.708	386.934	634.188	375.095	375.095	375.095	10.5969	-79.1209	4.38146	170.007	438.243	189.172	194.761	194.761	194.761	-79.6411	-3.16274	-10.0952	20.8282	1.85614	2.32942	-0.117848	-0.126174	1.74286	75.3484	-14.9856	1.61731	0	0	0.0266117
2027	0	8.90407	0	0	8.91226	0.0747508	-2.44885	-0.149799	0.0142389	-0.027046	-11.7134	3.05E-15	0.741864	0	0	0.0045972	-3.14342	7.21728	-5.97583	184.553	386.615	633.697	374.986	374.986	374.986	10.6136	-78.7593	4.21832	164.451	438.477	189.057	194.761	194.761	194.761	-79.2833	-3.25943	-10.0285	20.6565	1.86988	2.45776	-0.093099	-0.154892	1.75465	72.0761	-19.4776	2.04851	0	0	0.0268654
2028	0	9.06886	0	0	9.07784	0.0770361	-2.53683	-0.150422	0.0136909	-0.0279601	-11.5741	3.39E-15	0.814603	0	0	0.00361662	-3.12829	7.42161	-5.93084	183.457	386.282	633.259	374.92	374.92	374.92	10.6226	-78.3537	4.04679	158.885	438.71	188.965	194.761	194.761	194.761	-78.8807	-3.35465	-9.95427	20.474	1.87116	2.55872	-0.0601395	-0.18008	1.76415	66.2815	-23.5972	2.49365	0	0	0.0259022
2029	0	9.19571	0	0	9.20528	0.0787438	-2.60257	-0.151001	0.0131743	-0.0287446	-11.4415	-7.30E-16	0.885872	0	0	0.00263054	-3.10192	7.62691	-5.87416	182.438	385.928	632.877	374.901	374.901	374.901	10.6268	-77.9008	3.86729	153.31	438.94	188.898	194.761	194.761	194.761	-78.4302	-3.44971	-9.87487	20.2808	1.8616	2.62917	-0.0202296	-0.19941	1.77276	58.0231	-26.8434	2.90481	0	0	0.0236138
2030	0	9.2845	0	0	9.29445	0.0797074	-2.63966	-0.15153	0.0126878	-0.029373	-11.3095	-1.74E-16	0.941801	0	0	0.00164663	-3.06198	7.83257	-5.79837	181.523	385.548	632.547	374.932	374.932	374.932	10.6288	-77.3978	3.68006	147.727	439.163	188.859	194.761	194.761	194.761	-77.9293	-3.546	-9.79263	20.0771	1.84373	2.66761	0.0239289	-0.212577	1.77941	47.71	-29.1096	3.25194	0	0	0.0200717
2031	0	9.33568	0	0	9.34568	0.0797634	-2.64181	-0.152073	0.0122798	-0.0298078	-11.1756	2.88E-15	0.975148	0	0	0.000673626	-3.00661	8.03736	-5.69642	180.739	385.135	632.269	375.015	375.015	375.015	10.6309	-76.8419	3.4852	142.137	439.378	188.849	194.761	194.761	194.761	-77.3753	-3.64485	-9.70958	19.8639	1.81993	2.67415	0.0704352	-0.219356	1.7857	35.5608	-30.2199	3.50431	0	0	0.0152799
2032	0	9.34986	0	0	9.35958	0.0787593	-2.60316	-0.152616	0.0119588	-0.0300221	-11.0251	-2.33E-16	0.977395	0	0	-0.000281583	-2.93447	8.23925	-5.56227	180.121	384.686	632.039	375.149	375.149	375.149	10.635	-76.2303	3.28261	136.545	439.582	188.872	194.761	194.761	194.761	-76.766	-3.74732	-9.62716	19.6422	1.79172	2.65016	0.116015	-0.219635	1.79123	22.1287	-29.9638	3.6305	0	0	0.00940725
2033	0	9.32752	0	0	9.33661	0.0765666	-2.51876	-0.153145	0.0117615	-0.0300067	-10.8388	3.70E-15	0.946542	0	0	-0.00121244	-2.84458	8.43533	-5.39166	179.701	384.2	631.854	375.335	375.335	375.335	10.6416	-75.5602	3.0721	130.957	439.773	188.928	194.761	194.761	194.761	-76.0985	-3.85398	-9.54615	19.4137	1.75901	2.598	0.157294	-0.213415	1.7959	8.01749	-28.2356	3.61384	0	0	0.00273894
2034	0	9.2685	0	0	9.2766	0.0730928	-2.38501	-0.153587	0.0117672	-0.0297342	-10.5888	-2.97E-15	0.887593	0	0	-0.0021151	-2.73637	8.62169	-5.18289	179.513	383.677	631.709	375.574	375.574	375.574	10.6503	-74.8286	2.85345	125.38	439.949	189.018	194.761	194.761	194.761	-75.3697	-3.96473	-9.46654	19.1809	1.72	2.52069	0.191383	-0.199503	1.80087	-6.25446	-24.6434	3.43062	0	0	-0.00427844
2035	0	9.17137	0	0	9.17819	0.0682944	-2.20022	-0.153859	0.011925	-0.0292125	-10.2452	-1.61E-15	0.79561	0	0	-0.00298233	-2.60987	8.79336	-4.93738	179.59	383.121	631.6	375.863	375.863	375.863	10.6596	-74.0316	2.62663	119.823	440.108	189.141	194.761	194.761	194.761	-74.5756	-4.07861	-9.3876	18.9478	1.67179	2.42144	0.214699	-0.178083	1.80516	-19.8871	-19.1578	3.07736	0	0	-0.010795
2036	0	9.03286	0	0	9.03821	0.0621844	-1.96486	-0.153844	0.0123154	-0.0283791	-9.77662	-3.38E-16	0.681103	0	0	-0.00380787	-2.46577	8.94427	-4.66021	179.961	382.541	631.521	376.203	376.203	376.203	10.6666	-73.1641	2.39191	114.296	440.248	189.295	194.761	194.761	194.761	-73.7108	-4.19364	-9.30783	18.7204	1.61095	2.30364	0.227999	-0.149895	1.80912	-33.0176	-11.6539	2.53165	0	0	-0.016125
2037	0	8.8473	0	0	8.85113	0.0548294	-1.68145	-0.153418	0.0128282	-0.0271219	-9.15556	1.06E-16	0.537623	0	0	-0.00456503	-2.30523	9.06748	-4.35961	180.652	381.945	631.471	376.59	376.59	376.59	10.6671	-72.2198	2.14997	108.811	440.369	189.473	194.761	194.761	194.761	-72.7685	-4.30684	-9.22513	18.5064	1.53384	2.17063	0.233717	-0.118905	1.81049	-46.131	-2.68151	1.77521	0	0	-0.0195669
2038	0	8.6063	0	0	8.60873	0.0463253	-1.35366	-0.152527	0.0134818	-0.0254495	-8.36909	-2.66E-15	0.374014	0	0	-0.00521608	-2.12922	9.15543	-4.04586	181.683	381.348	631.443	377.021	377.021	377.021	10.6559	-71.1902	1.90185	103.38	440.47	189.665	194.761	194.761	194.761	-71.7397	-4.41429	-9.13675	18.3148	1.43578	2.02566	0.235052	-0.0864992	1.80991	-59.6179	7.55217	0.809582	0	0	-0.0201065
2039	0	8.29867	0	0	8.2999	0.0367858	-0.985854	-0.151178	0.0142025	-0.0234806	-7.41892	7.61E-16	0.192257	0	0	-0.00569291	-1.93829	9.20039	-3.73013	183.075	380.763	631.435	377.493	377.493	377.493	10.6269	-70.0653	1.64903	98.0149	440.551	189.859	194.761	194.761	194.761	-70.6135	-4.51123	-9.03946	18.1549	1.3111	1.87188	0.233542	-0.0528773	1.80572	-73.3878	18.9051	-0.351785	0	0	-0.0163414
2040	0	7.91025	0	0	7.91065	0.0263328	-0.582737	-0.149382	0.0149279	-0.0214811	-6.31869	-2.58E-15	-0.00243463	0	0	-0.00589728	-1.73254	9.19476	-3.42349	184.84	380.21	631.442	378.002	378.002	378.002	10.5731	-68.8328	1.39357	92.7294	440.615	190.036	194.761	194.761	194.761	-69.377	-4.5921	-8.92962	18.0359	1.15333	1.7123	0.231189	-0.0173854	1.79926	-87.2494	31.1242	-1.65285	0	0	-0.00685483
2041	0	7.42423	0	0	7.42426	0.0150981	-0.149409	-0.14727	0.0155198	-0.0198085	-5.1063	3.43E-15	-0.209092	0	0	-0.00571254	-1.51183	9.13148	-3.136	186.992	379.705	631.459	378.542	378.542	378.542	10.4872	-67.4786	1.13824	87.5344	440.66	190.175	194.761	194.761	194.761	-68.0151	-4.65065	-8.80333	17.9664	0.956313	1.54986	0.230067	0.0187517	1.78965	-100.965	43.6342	-3.02638	0	0	0.00942721
2042	0	6.82168	0	0	6.82177	0.00321939	0.308774	-0.144914	0.0158607	-0.0188539	-3.8289	2.50E-15	-0.421317	0	0	-0.00502227	-1.27572	9.00431	-2.87576	189.539	379.269	631.483	379.109	379.11	379.11	10.3613	-65.9871	0.886554	82.4379	440.687	190.252	194.761	194.761	194.761	-66.5115	-4.68006	-8.65648	17.9542	0.714844	1.38768	0.232439	0.0529357	1.77631	-114.409	55.5485	-4.37495	0	0	0.0328558
2043	0	6.08209	0	0	6.08266	-0.00916159	0.786288	-0.142499	0.015807	-0.0191639	-2.56324	-2.11E-15	-0.630476	0	0	-0.0037748	-1.02322	8.8082	-2.64797	192.486	378.919	631.51	379.699	379.699	379.699	10.1877	-64.3417	0.64281	77.4432	440.696	190.246	194.761	194.761	194.761	-64.8488	-4.67325	-8.48486	18.0059	0.425036	1.22926	0.23969	0.0829589	1.7596	-127.153	65.9566	-5.56374	0	0	0.0629395
2044	0	5.1845	0	0	5.18579	-0.0218929	1.2772	-0.140284	0.0153019	-0.0213501	-1.41567	1.69E-16	-0.81502	0	0	-0.00207558	-0.75276	8.53945	-2.45444	195.837	378.674	631.534	380.307	380.307	380.307	9.95936	-62.5253	0.412081	72.5475	440.683	190.136	194.761	194.761	194.761	-63.0093	-4.62324	-8.28433	18.1265	0.0850011	1.07852	0.249694	0.106996	1.74065	-138.096	73.9861	-6.43658	0	0	0.0979743
2045	0	4.10875	0	0	4.11072	-0.0347927	1.77442	-0.138573	0.0143908	-0.0260151	-0.523731	3.13E-15	-0.94047	0	0	-0.000293804	-0.462318	8.19573	-2.29374	199.594	378.548	631.553	380.929	380.929	380.929	9.67023	-60.5217	0.200095	67.7398	440.64	189.909	194.761	194.761	194.761	-60.9765	-4.52371	-8.05114	18.3201	-0.304468	0.939757	0.260529	0.124737	1.71995	-146.299	79.0755	-6.85556	0	0	0.135163
2046	0	2.83715	0	0	2.83938	-0.0476268	2.26884	-0.137785	0.0131425	-0.0336647	-0.0656455	1.18E-15	-0.96968	0	0	0.000810608	-0.149827	7.77594	-2.16181	203.755	378.554	631.563	381.562	381.562	381.562	9.31657	-58.3168	0.0129576	63.0012	440.561	189.562	194.761	194.761	194.761	-58.7365	-4.36978	-7.7823	18.5904	-0.739284	0.817279	0.26877	0.13696	1.70035	-150.722	80.8357	-6.69918	0	0	0.170754
2047	0	1.35663	0	0	1.35819	-0.0600813	2.74831	-0.13851	0.0117494	-0.0445857	-0.264019	-8.46E-16	-0.855917	0	0	-4.12E-05	0.186225	7.28003	-2.05267	208.312	378.699	631.562	382.205	382.205	382.205	8.89784	-55.9009	-0.143395	58.3057	440.435	189.111	194.761	194.761	194.761	-56.2802	-4.15901	-7.47619	18.9413	-1.21141	0.714943	0.272899	0.145304	1.68479	-150.951	79.3084	-5.92618	0	0	0.201108
2048	0	-0.338552	0	0	-0.339076	-0.0717442	3.19695	-0.14152	0.0104013	-0.0585625	-1.37603	-2.16E-15	-0.557059	0	0	-0.0046457	0.546122	6.70887	-1.95916	213.258	378.986	631.551	382.854	382.854	382.854	8.41789	-53.2709	-0.264193	53.6248	440.252	188.594	194.761	194.761	194.761	-53.6057	-3.8927	-7.13311	19.3767	-1.70884	0.635433	0.271962	0.151783	1.67407	-147.404	74.8414	-4.57666	0	0	0.223679
2049	0	-2.24339	0	0	-2.24782	-0.0821067	3.59525	-0.147632	0.00935982	-0.0749834	-3.65682	-4.65E-16	-0.029012	0	0	-0.0150647	0.92851	6.06404	-1.87362	218.578	379.412	631.535	383.506	383.506	383.506	7.88596	-50.4339	-0.347068	48.936	440.004	188.077	194.761	194.761	194.761	-50.722	-3.57724	-6.75602	19.9012	-2.21647	0.579673	0.268354	0.157242	1.67122	-141.436	67.9817	-2.77904	0	0	0.238039
2050	0	-4.33855	0	0	-4.34874	-0.0905686	3.92024	-0.157629	0.00894684	-0.092431	-7.31525	-1.61E-15	0.772787	0	0	-0.0330424	1.33017	5.34782	-1.78812	224.254	379.969	631.522	384.155	384.155	384.155	7.31732	-47.4109	-0.393499	44.2352	439.686	187.657	194.761	194.761	194.761	-47.6525	-3.22526	-6.35128	20.5183	-2.71778	0.546216	0.264944	0.16236	1.67582	-135.394	59.628	-0.755496	0	0	0.247075
2051	0	-6.58719	0	0	-6.60456	-0.0964795	4.14711	-0.171958	0.00926478	-0.109097	-12.4423	-1.47E-15	1.86349	0	0	-0.0590077	1.7463	4.56307	-1.69465	230.265	380.644	631.523	384.795	384.795	384.795	6.73335	-44.2404	-0.409863	39.5517	439.303	187.456	194.761	194.761	194.761	-44.438	-2.85595	-5.92953	21.2304	-3.19684	0.531067	0.266311	0.165801	1.68631	-132.129	50.3404	1.30052	0	0	0.256297
2052	0	-8.93316	0	0	-8.95801	-0.0991845	4.25089	-0.190391	0.0104768	-0.122635	-18.9389	4.84E-15	3.24838	0	0	-0.0910153	2.17082	3.71333	-1.58514	236.587	381.418	631.554	385.418	385.418	385.418	6.16057	-40.9804	-0.40777	34.963	438.869	187.612	194.761	194.761	194.761	-41.139	-2.49418	-5.50616	22.0375	-3.64048	0.527743	0.275537	0.168277	1.69964	-134.383	41.2095	3.16586	0	0	0.273801
2053	0	-11.3019	0	0	-11.3329	-0.0980897	4.20889	-0.211835	0.0124161	-0.130922	-26.4786	2.54E-16	4.87123	0	0	-0.124193	2.59686	2.80265	-1.45168	243.194	382.271	631.631	386.014	386.014	386.014	5.62864	-37.7082	-0.402976	30.6035	438.408	188.26	194.761	194.761	194.761	-37.8346	-2.16783	-5.10127	22.9369	-4.03904	0.528024	0.293881	0.167744	1.71124	-143.809	32.4341	4.7609	0	0	0.306374
2054	0	-13.6048	0	0	-13.6387	-0.0927253	4.00304	-0.234232	0.0147649	-0.132206	-34.5093	4.23E-16	6.61785	0	0	-0.151303	3.01733	1.83561	-1.287	250.056	383.179	631.775	386.57	386.57	386.57	5.16762	-34.5169	-0.412778	26.6635	437.954	189.51	194.761	194.761	194.761	-34.6188	-1.90359	-4.73873	23.9236	-4.387	0.523103	0.320094	0.163651	1.71595	-160.646	24.0975	6.10984	0	0	0.358194
2055	0	-15.7468	0	0	-15.7791	-0.0828052	3.62209	-0.255097	0.0169571	-0.126004	-42.3469	-1.78E-15	8.29841	0	0	-0.164768	3.42536	0.817231	-1.08502	257.144	384.115	632.006	387.073	387.073	387.073	4.80485	-31.5079	-0.452136	23.3742	437.545	191.421	194.761	194.761	194.761	-31.5931	-1.72201	-4.44412	24.9901	-4.68258	0.504594	0.349224	0.155632	1.71083	-182.825	15.9353	7.33733	0	0	0.427212
2056	0	-17.6361	0	0	-17.6622	-0.0682637	3.06311	-0.272103	0.0182825	-0.112773	-49.2962	-4.82E-15	9.66637	0	0	-0.159319	3.81458	-0.24716	-0.841808	264.421	385.055	632.347	387.509	387.51	387.509	4.56211	-28.7813	-0.529782	20.9823	437.217	193.992	194.761	194.761	194.761	-28.857	-1.63326	-4.24155	26.1279	-4.92714	0.465652	0.375592	0.143004	1.69368	-207.335	7.23689	8.6688	0	0	0.506867
2057	0	-19.1935	0	0	-19.2101	-0.049281	2.33254	-0.283628	0.018269	-0.0941302	-54.7708	5.46E-15	10.4826	0	0	-0.13402	4.17935	-1.35189	-0.55653	271.852	385.975	632.818	387.866	387.865	387.866	4.45351	-26.4266	-0.6452	19.7207	436.995	197.158	194.761	194.761	194.761	-26.4993	-1.63488	-4.15033	27.3276	-5.12438	0.401739	0.394373	0.127202	1.66684	-230.642	-2.10615	10.217	0	0	0.587561
2058	0	-20.3593	0	0	-20.3661	-0.0262791	1.44629	-0.288771	0.0164038	-0.0722561	-58.3505	-2.37E-15	10.5275	0	0	-0.0927829	4.51499	-2.49096	-0.232012	279.393	386.851	633.441	388.129	388.129	388.129	4.48463	-24.5153	-0.787595	19.7835	436.89	200.802	194.761	194.761	194.761	-24.5906	-1.71216	-4.18226	28.5794	-5.27963	0.311069	0.401818	0.108384	1.63237	-249.493	-12.4656	12.1138	0	0	0.658575
2059	0	-21.0978	0	0	-21.0985	8.93E-05	0.429502	-0.287225	0.01237	-0.0494275	-59.8083	2.54E-15	9.66927	0	0	-0.0432156	4.81778	-3.65798	0.125012	286.998	387.664	634.233	388.29	388.29	388.29	4.65206	-23.096	-0.937273	21.3087	436.894	204.776	194.761	194.761	194.761	-23.1789	-1.8411	-4.33975	29.873	-5.39959	0.194924	0.397741	0.0880484	1.59423	-261.826	-23.6742	14.3936	0	0	0.711543
2060	0	-21.3991	0	0	-21.4007	0.0289468	-0.68355	-0.279016	0.00601365	-0.0276206	-59.1035	-4.40E-15	7.89366	0	0	0.00563009	5.08523	-4.84608	0.504157	294.62	388.395	635.21	388.343	388.343	388.343	4.94327	-22.1925	-1.06894	24.3705	436.981	208.919	194.761	194.761	194.761	-22.2871	-1.99272	-4.61495	31.1982	-5.49151	0.0578845	0.38263	0.0673675	1.55528	-266.141	-35.3271	17.0063	0	0	0.739529
2061	0	-21.2784	0	0	-21.29	0.059207	-1.85014	-0.26458	-0.00246916	-0.00831927	-56.3913	-2.71E-15	5.33488	0	0	0.0458228	5.31601	-6.04784	0.892177	302.205	389.029	636.382	388.284	388.285	388.285	5.3365	-21.8039	-1.15631	28.9794	437.105	213.077	194.761	194.761	194.761	-21.9135	-2.13792	-4.98977	32.5442	-5.56269	-0.0923009	0.359046	0.0483315	1.5183	-262.214	-46.6891	19.8343	0	0	0.739572
2062	0	-20.7745	0	0	-20.8048	0.0896137	-3.02083	-0.244878	-0.0122168	0.00770673	-52.0148	-4.06E-15	2.2908	0	0	0.0726664	5.50989	-7.25525	1.27374	309.702	389.554	637.755	388.116	388.116	388.116	5.80166	-21.9068	-1.17689	35.0876	437.21	217.109	194.761	194.761	194.761	-22.0331	-2.25177	-5.43726	33.9	-5.61926	-0.244963	0.329094	0.0321115	1.48423	-250.424	-56.6953	22.528	0	0	0.711231
2063	0	-19.9448	0	0	-19.9993	0.118821	-4.143	-0.221505	-0.022013	0.0202923	-46.4768	-4.06E-15	-0.846825	0	0	0.0854562	5.66771	-8.4598	1.63248	317.057	389.96	639.328	387.844	387.843	387.843	6.30272	-22.459	-1.1161	42.6009	437.23	220.894	194.761	194.761	194.761	-22.6021	-2.31673	-5.92447	35.2543	-5.66554	-0.38696	0.297831	0.0193674	1.45365	-232.811	-64.3653	24.6908	0	0	0.659868
2064	0	-18.859	0	0	-18.9388	0.145509	-5.16559	-0.196489	-0.0303356	0.0296207	-40.3652	-2.71E-15	-3.64986	0	0	0.0868393	5.79138	-9.65259	1.95235	324.22	390.239	641.095	387.474	387.474	387.474	6.8017	-23.4052	-0.969412	51.3933	437.103	224.332	194.761	194.761	194.761	-23.5633	-2.32397	-6.41646	36.5955	-5.70368	-0.50365	0.26753	0.0105064	1.42602	-211.175	-68.724	25.8498	0	0	0.591263
2065	0	-17.5916	0	0	-17.6932	0.168521	-6.04471	-0.171983	-0.0359054	0.0359195	-34.2617	4.74E-15	-5.75684	0	0	0.0810694	5.88377	-10.8244	2.21841	331.143	390.386	643.044	387.017	387.017	387.017	7.26343	-24.6833	-0.742604	61.3242	436.779	227.344	194.761	194.761	194.761	-24.8531	-2.27326	-6.88079	37.9118	-5.7337	-0.579678	0.242529	0.00587188	1.40165	-188.056	-69.162	25.665	0	0	0.514112
2066	0	-16.2146	0	0	-16.3309	0.186989	-6.74823	-0.150006	-0.0378116	0.0396784	-28.6669	-2.03E-15	-6.91678	0	0	0.0722719	5.94862	-11.966	2.41785	337.782	390.398	645.156	386.487	386.487	386.487	7.65994	-26.2307	-0.449847	72.253	436.224	229.869	194.761	194.761	194.761	-26.4079	-2.17147	-7.29138	39.191	-5.75385	-0.600469	0.224016	0.00423	1.37971	-165.382	-65.7878	23.9865	0	0	0.435821
2067	0	-14.7913	0	0	-14.9135	0.200418	-7.25848	-0.131967	-0.0356008	0.0410333	-23.9225	-2.71E-15	-7.01108	0	0	0.0632425	5.99039	-13.0684	2.54046	344.099	390.274	647.408	385.898	385.898	385.898	7.97383	-27.9898	-0.110208	84.052	435.433	231.866	194.761	194.761	194.761	-28.1699	-2.03008	-7.63153	40.4208	-5.76125	-0.553218	0.213409	0.00541709	1.36027	-144.594	-58.842	20.7754	0	0	0.362406
2068	0	-13.3725	0	0	-13.4924	0.208728	-7.57368	-0.118574	-0.0293545	0.0402966	-20.1961	-2.03E-15	-6.05494	0	0	0.0551884	6.01412	-14.123	2.57895	350.06	390.015	649.771	385.265	385.265	385.265	8.19991	-29.9117	0.256074	96.6132	434.419	233.318	194.761	194.761	194.761	-30.0907	-1.86288	-7.89543	41.5893	-5.75264	-0.428	0.209678	0.0104176	1.34409	-126.35	-48.8283	16.2046	0	0	0.297457
2069	0	-11.9955	0	0	-12.1065	0.21224	-7.70675	-0.109889	-0.0196204	0.0375583	-17.4984	-6.77E-16	-4.17552	0	0	0.0481666	6.02485	-15.1222	2.52889	355.639	389.625	652.216	384.605	384.605	384.605	8.34502	-31.9578	0.631041	109.849	433.225	234.229	194.761	194.761	194.761	-32.1329	-1.68386	-8.08828	42.6855	-5.72441	-0.218715	0.209979	0.0222684	1.33147	-110.339	-36.1064	10.5927	0	0	0.241664
2070	0	-10.6843	0	0	-10.7823	0.211632	-7.68373	-0.105441	-0.00718475	0.0329669	-15.7184	-6.77E-16	-1.57151	0	0	0.041774	6.02683	-16.0591	2.38806	360.813	389.107	654.708	383.935	383.935	383.935	8.42661	-34.1	1.00137	123.692	431.912	234.623	194.761	194.761	194.761	-34.2696	-1.50585	-8.22517	43.7005	-5.67219	0.0759897	0.210011	0.0469615	1.32447	-95.5523	-20.3753	4.27046	0	0	0.193495
2071	0	-9.4524	0	0	-9.53563	0.207867	-7.54104	-0.104563	0.00694425	0.0268405	-14.6826	-1.02E-15	1.50813	0	0	0.0357458	6.02248	-16.9284	2.15566	365.563	388.468	657.217	383.266	383.266	383.266	8.47019	-36.3191	1.35949	138.087	430.554	234.548	194.761	194.761	194.761	-36.4833	-1.33988	-8.32904	44.6284	-5.58955	0.45211	0.210302	0.0803573	1.32134	-82.064	-2.91182	-2.30623	0	0	0.153006
2072	0	-8.30514	0	0	-8.37391	0.202078	-7.32151	-0.106399	0.0218081	0.0196331	-14.1825	-5.08E-16	4.80521	0	0	0.0301613	6.01256	-17.7263	1.83251	369.874	387.715	659.71	382.612	382.612	382.612	8.50628	-38.6029	1.70403	152.988	429.237	234.063	194.761	194.761	194.761	-38.7632	-1.19467	-8.42811	45.4665	-5.46915	0.900848	0.213075	0.116391	1.32017	-70.2324	15.1595	-8.79569	0	0	0.119667
2073	0	-7.24274	0	0	-7.29854	0.195457	-7.07013	-0.110202	0.0364402	0.0117479	-14.021	-2.71E-15	8.05759	0	0	0.0254235	5.99701	-18.4499	1.42206	373.737	386.855	662.158	381.981	381.981	381.981	8.56739	-40.9434	2.03949	168.352	428.05	233.24	194.761	194.761	194.761	-41.1027	-1.0766	-8.55319	46.2143	-5.30441	1.40978	0.220816	0.148495	1.31912	-60.4624	32.6452	-14.8397	0	0	0.0922153
2074	0	-6.26253	0	0	-6.30747	0.189133	-6.82977	-0.115329	0.0499851	0.00361685	-14.025	-6.77E-16	11.0197	0	0	0.0219898	5.97565	-19.0975	0.93113	377.148	385.898	664.53	381.383	381.383	381.383	8.68499	-43.3348	2.37518	184.135	427.078	232.156	194.761	194.761	194.761	-43.4973	-0.989901	-8.73484	46.8723	-5.09122	1.96409	0.234185	0.173935	1.31649	-52.8103	49.0028	-20.195	0	0	0.0686342
2075	0	-5.36101	0	0	-5.3973	0.184082	-6.63763	-0.121199	0.0615949	-0.00459194	-14.0481	0	13.4597	0	0	0.020092	5.94842	-19.6686	0.370286	380.111	384.854	666.798	380.827	380.827	380.827	8.88679	-45.7716	2.72379	200.292	426.399	230.889	194.761	194.761	194.761	-45.9428	-0.936991	-9.00078	47.4417	-4.82876	2.54757	0.252235	0.192209	1.31297	-46.8705	63.717	-24.6402	0	0	0.0468203
2076	0	-4.5354	0	0	-4.56501	0.181061	-6.5226	-0.127275	0.0705565	-0.0126443	-13.9744	2.71E-15	15.1813	0	0	0.019555	5.91542	-20.1634	-0.246552	382.635	383.736	668.934	380.32	380.32	380.32	9.19436	-48.2472	3.09965	216.774	426.076	229.513	194.761	194.761	194.761	-48.4341	-0.918923	-9.37332	47.9243	-4.51941	3.14336	0.274041	0.204416	1.30878	-42.3367	76.3615	-28.0622	0	0	0.025754
2077	0	-3.78489	0	0	-3.80945	0.180553	-6.50328	-0.133174	0.0762622	-0.0205068	-13.7328	1.35E-15	16.032	0	0	0.0198054	5.87652	-20.583	-0.902713	384.736	382.554	670.915	379.867	379.867	379.867	9.62089	-50.7528	3.51648	233.527	426.152	228.097	194.761	194.761	194.761	-50.9639	-0.935748	-9.86691	48.3225	-4.16813	3.73433	0.296115	0.213342	1.30489	-38.4018	86.6768	-30.4131	0	0	0.004763
2078	0	-3.11158	0	0	-3.13229	0.182756	-6.58714	-0.138698	0.0784571	-0.0279593	-13.3046	0	15.9356	0	0	0.0200284	5.83125	-20.9295	-1.57999	386.433	381.321	672.718	379.473	379.473	379.473	10.1698	-53.2762	3.98564	250.492	426.648	226.699	194.761	194.761	194.761	-53.5218	-0.986649	-10.4865	48.6392	-3.78151	4.30384	0.317816	0.220345	1.30177	-35.0123	94.2978	-31.7424	0	0	-0.0152721
2079	0	-2.52046	0	0	-2.53817	0.187572	-6.77039	-0.143938	0.0771665	-0.03503	-12.7326	6.77E-16	14.8919	0	0	0.0194389	5.77844	-21.2056	-2.25964	387.748	380.047	674.325	379.138	379.138	379.138	10.8341	-55.8024	4.51417	267.609	427.561	225.366	194.761	194.761	194.761	-56.0944	-1.07004	-11.2265	48.8785	-3.36726	4.83619	0.336086	0.228023	1.30114	-31.5578	99.3843	-32.208	0	0	-0.0338079
2080	0	-2.01892	0	0	-2.03427	0.194645	-7.03925	-0.14906	0.072609	-0.0414606	-12.0947	-2.71E-15	12.9673	0	0	0.0175018	5.7163	-21.415	-2.92375	388.706	378.746	675.723	378.858	378.858	378.858	11.5969	-58.3139	5.10354	284.82	428.86	224.132	194.761	194.761	194.761	-58.6656	-1.18353	-12.0708	49.0453	-2.93321	5.31748	0.35216	0.236308	1.30246	-28.6247	101.943	-31.9738	0	0	-0.04945
2081	0	-1.61571	0	0	-1.62918	0.203388	-7.37119	-0.1544	0.0653183	-0.0471972	-11.5027	-2.03E-15	10.3036	0	0	0.014111	5.64254	-21.5616	-3.55568	389.329	377.427	676.901	378.63	378.63	378.63	12.4322	-60.792	5.74876	302.071	430.493	223.024	194.761	194.761	194.761	-61.2178	-1.32384	-12.994	49.145	-2.48733	5.73579	0.364907	0.244527	1.30627	-26.1001	102.259	-31.2698	0	0	-0.0616244
2082	0	-1.3193	0	0	-1.33144	0.213032	-7.73674	-0.160264	0.0560517	-0.0522356	-11.0686	4.74E-15	7.10133	0	0	0.00959226	5.55489	-21.65	-4.14092	389.645	376.104	677.853	378.443	378.443	378.443	13.3074	-63.2185	6.43804	319.319	432.391	222.056	194.761	194.761	194.761	-63.7324	-1.48679	-13.9623	49.184	-2.03757	6.08211	0.376262	0.251727	1.3124	-24.5014	100.787	-30.3102	0	0	-0.0700506
2083	0	-1.13659	0	0	-1.14805	0.222682	-8.1019	-0.166767	0.0456431	-0.0565708	-10.8764	4.23E-16	3.59337	0	0	0.00459675	5.45142	-21.6848	-4.66706	389.68	374.786	678.575	378.29	378.29	378.29	14.1848	-65.5771	7.15339	336.531	434.469	221.242	194.761	194.761	194.761	-66.1918	-1.66738	-14.9366	49.1688	-1.59192	6.35014	0.386978	0.256328	1.32077	-23.9575	97.9259	-29.2594	0	0	-0.0749344
2084	0	-1.07145	0	0	-1.08316	0.231371	-8.43012	-0.173926	0.0350403	-0.0606642	-10.9791	-1.52E-15	0.0369857	0	0	-7.38E-05	5.33097	-21.6712	-5.12394	389.46	373.487	679.067	378.159	378.159	378.159	15.0258	-67.8551	7.87173	353.686	436.639	220.593	194.761	194.761	194.761	-68.58	-1.86	-15.875	49.1062	-1.15851	6.53644	0.396182	0.258302	1.33169	-23.7598	94.2681	-28.2378	0	0	-0.0769222
2085	0	-1.12409	0	0	-1.13712	0.238135	-8.68524	-0.181523	0.025086	-0.0648251	-11.3813	2.03E-15	-3.32168	0	0	-0.00369503	5.19335	-21.6142	-5.50374	389.014	372.216	679.33	378.04	378.04	378.04	15.7923	-70.0439	8.56653	370.774	438.812	220.123	194.761	194.761	194.761	-70.8838	-2.05871	-16.7355	49.0027	-0.745683	6.64027	0.404711	0.257951	1.34645	-23.6719	90.2179	-27.245	0	0	-0.0765082
2086	0	-1.29043	0	0	-1.30592	0.242074	-8.83364	-0.189164	0.0164389	-0.0697898	-12.0421	-6.43E-15	-6.26752	0	0	-0.00579808	5.03925	-21.519	-5.80097	388.372	370.987	679.371	377.923	377.923	377.923	16.4505	-72.1392	9.20999	387.784	440.903	219.851	194.761	194.761	194.761	-73.0931	-2.25759	-17.4794	48.8648	-0.361335	6.66302	0.409516	0.255393	1.36439	-22.0775	85.7756	-26.1689	0	0	-0.0735822
2087	0	-1.56232	0	0	-1.58113	0.242419	-8.84665	-0.196371	0.00967167	-0.0760909	-12.8877	6.09E-15	-8.61644	0	0	-0.00627612	4.87014	-21.3907	-6.01282	387.563	369.808	679.198	377.798	377.798	377.798	16.9722	-74.1413	9.77509	404.707	442.839	219.803	194.761	194.761	194.761	-75.2016	-2.45113	-18.0734	48.6988	-0.0127665	6.60816	0.410013	0.252051	1.38755	-18.0956	81.1241	-24.878	0	0	-0.0680517
2088	0	-1.92776	0	0	-1.95022	0.238591	-8.70245	-0.202514	0.00504109	-0.0843936	-13.8117	-3.38E-16	-10.2454	0	0	-0.00539696	4.68808	-21.2345	-6.13913	386.618	368.691	678.82	377.656	377.656	377.656	17.3367	-76.0536	10.2378	421.52	444.557	220.006	194.761	194.761	194.761	-77.2064	-2.63448	-18.4913	48.5108	0.294222	6.48067	0.403713	0.247256	1.41424	-10.2654	75.7174	-23.1423	0	0	-0.0590301
2089	0	-2.37129	0	0	-2.39694	0.230239	-8.38739	-0.207057	0.00269472	-0.0949944	-14.7043	2.37E-15	-11.0768	0	0	-0.0037337	4.4954	-21.0554	-6.18253	385.564	367.645	678.254	377.49	377.49	377.49	17.5314	-77.8823	10.5786	438.185	446.007	220.493	194.761	194.761	194.761	-79.1079	-2.80377	-18.7159	48.3068	0.5556	6.2869	0.390344	0.241886	1.44468	2.07504	69.5214	-20.8239	0	0	-0.0463392
2090	0	-2.8747	0	0	-2.90227	0.21726	-7.89682	-0.209471	0.00261123	-0.108138	-15.452	-2.37E-15	-11.0883	0	0	-0.00201377	4.29458	-20.8581	-6.14816	384.431	366.679	677.514	377.295	377.296	377.295	17.5523	-79.6345	10.7842	454.645	447.154	221.289	194.761	194.761	194.761	-80.9093	-2.95621	-18.7394	48.0928	0.769497	6.03428	0.369177	0.234761	1.47734	19.6488	62.0472	-17.7926	0	0	-0.0297591
2091	0	-3.41762	0	0	-3.44508	0.199807	-7.2353	-0.209399	0.00457441	-0.123704	-15.955	-6.26E-15	-10.3172	0	0	-0.00093753	4.08808	-20.6473	-6.04341	383.243	365.8	676.619	377.068	377.068	377.068	17.4042	-81.3178	10.8483	470.818	447.974	222.414	194.761	194.761	194.761	-82.6159	-3.09021	-18.5639	47.8738	0.936101	5.73116	0.34	0.226149	1.51006	42.6862	53.3283	-14.0339	0	0	-0.00992534
2092	0	-3.97785	0	0	-4.00298	0.178272	-6.41641	-0.206586	0.0083239	-0.141394	-16.1223	-1.86E-15	-8.84615	0	0	-0.00100386	3.87825	-20.4271	-5.87772	382.026	365.014	675.589	376.806	376.806	376.806	17.0994	-82.9389	10.772	486.602	448.458	223.877	194.761	194.761	194.761	-84.2344	-3.20524	-18.2007	47.6547	1.05758	5.38688	0.303781	0.216129	1.54204	70.9798	43.495	-9.60596	0	0	0.0120354
2093	0	-4.53263	0	0	-4.55336	0.153254	-5.46178	-0.200864	0.0133439	-0.160681	-15.8702	-1.95E-15	-6.82164	0	0	-0.0023483	3.6672	-20.2012	-5.66207	380.801	364.325	674.445	376.51	376.51	376.51	16.6576	-84.5032	10.5637	501.875	448.61	225.669	194.761	194.761	194.761	-85.772	-3.30175	-17.6704	47.4395	1.13802	5.01145	0.260789	0.204992	1.57054	104.166	32.8375	-4.64269	0	0	0.034739
2094	0	-5.0595	0	0	-5.0745	0.12551	-4.39957	-0.192198	0.0191365	-0.180833	-15.1284	-1.02E-15	-4.41788	0	0	-0.00476487	3.45668	-19.973	-5.40875	379.588	363.737	673.207	376.182	376.182	376.182	16.1035	-86.0136	10.2382	516.501	448.446	227.766	194.761	194.761	194.761	-87.2354	-3.38088	-17	47.2313	1.18332	4.6155	0.21208	0.192517	1.59443	141.44	21.7123	0.662848	0	0	0.0566483
2095	0	-5.53804	0	0	-5.54706	0.0959046	-3.26275	-0.180628	0.0250682	-0.200948	-13.8402	-3.07E-15	-1.84144	0	0	-0.00775577	3.2482	-19.7452	-5.13112	378.403	363.25	671.896	375.826	375.827	375.827	15.4655	-87.4701	9.81568	530.338	447.991	230.12	194.761	194.761	194.761	-88.6292	-3.44405	-16.222	47.033	1.20066	4.21024	0.160832	0.178895	1.61226	181.173	10.6689	6.0646	0	0	0.0761041
2096	0	-5.95169	0	0	-5.95563	0.0653416	-2.08649	-0.166398	0.0306776	-0.220146	-11.9853	2.56E-15	0.716074	0	0	-0.0107721	3.04302	-19.5203	-4.84298	377.26	362.863	670.531	375.449	375.449	375.449	14.7729	-88.8687	9.3198	543.244	447.28	232.662	194.761	194.761	194.761	-89.9546	-3.49266	-15.3715	46.8463	1.19796	3.80702	0.108061	0.163028	1.62319	222.148	0.0468284	11.3163	0	0	0.0921001
2097	0	-6.28958	0	0	-6.29037	0.0347204	-0.906207	-0.149941	0.0355413	-0.237452	-9.58936	-5.60E-15	3.08064	0	0	-0.0133311	2.84244	-19.2998	-4.5582	376.17	362.574	669.13	375.057	375.057	375.057	14.0543	-90.2009	8.77577	555.083	446.354	235.3	194.761	194.761	194.761	-91.208	-3.52768	-14.4836	46.6722	1.18299	3.41731	0.0571241	0.145179	1.62663	262.268	-9.62239	16.1732	0	0	0.103826
2098	0	-6.54809	0	0	-6.54815	0.0048867	0.244463	-0.131952	0.0395575	-0.251935	-6.74181	-1.10E-15	5.13608	0	0	-0.0151618	2.64782	-19.0851	-4.29045	375.142	362.377	667.707	374.659	374.659	374.659	13.3353	-91.4533	8.20885	565.737	445.253	237.924	194.761	194.761	194.761	-92.3803	-3.54941	-13.5912	46.511	1.16277	3.05247	0.0107121	0.126212	1.62407	299.509	-17.682	20.4219	0	0	0.111107
2099	0	-6.73125	0	0	-6.73309	-0.0233937	1.33506	-0.113389	0.0426212	-0.262872	-3.59766	-1.69E-15	6.80153	0	0	-0.0161078	2.46066	-18.8766	-4.05259	374.181	362.266	666.277	374.262	374.262	374.262	12.6373	-92.6077	7.64253	575.11	444.023	240.411	194.761	194.761	194.761	-93.4565	-3.55748	-12.7236	46.362	1.14332	2.72326	-0.029393	0.107019	1.61653	331.966	-23.8352	23.9149	0	0	0.114316
2100	0	-6.85057	0	0	-6.85631	-0.0494552	2.33924	-0.0953717	0.0449651	-0.269499	-0.363219	-1.44E-15	8.06588	0	0	-0.0161329	2.28246	-18.6744	-3.85664	373.29	362.233	664.849	373.875	373.875	373.875	11.9767	-93.642	7.09751	583.131	442.705	242.627	194.761	194.761	194.761	-94.4171	-3.55087	-11.9046	46.2237	1.12941	2.43972	-0.0600454	0.0904626	1.60711	357.351	-27.3216	26.5425	0	0	0.114017
2101	0	-6.9236	0	0	-6.93471	-0.0727386	3.23519	-0.0791259	0.0465938	-0.271336	2.72165	3.38E-16	8.92936	0	0	-0.0151529	2.11452	-18.478	-3.71335	372.467	362.27	663.435	373.505	373.505	373.505	11.3646	-94.5322	6.59096	589.757	441.34	244.445	194.761	194.761	194.761	-95.2395	-3.52818	-11.1527	46.0941	1.12496	2.21056	-0.0796032	0.0769112	1.59813	373.873	-28.3495	28.2636	0	0	0.111017
2102	0	-6.97208	0	0	-6.98926	-0.0927967	4.00578	-0.0656585	0.0477199	-0.268057	5.42823	3.38E-16	9.439	0	0	-0.0131381	1.95774	-18.2863	-3.63191	371.708	362.368	662.043	373.156	373.156	373.156	10.8075	-95.2539	6.13592	594.977	439.964	245.745	194.761	194.761	194.761	-95.9001	-3.48793	-10.4807	45.9708	1.13307	2.04287	-0.0855915	0.0681884	1.59157	379.855	-26.6493	29.0705	0	0	0.106039
2103	0	-7.01996	0	0	-7.04314	-0.109293	4.63846	-0.0557657	0.0483523	-0.259597	7.5483	6.77E-16	9.63929	0	0	-0.0101068	1.81256	-18.0977	-3.61955	371.01	362.518	660.682	372.831	372.831	372.831	10.308	-95.7848	5.74116	598.807	438.611	246.432	194.761	194.761	194.761	-96.3769	-3.42885	-9.89575	45.8509	1.15617	1.94162	-0.0773768	0.0637883	1.59053	374.394	-22.7407	28.9994	0	0	0.0997505
2104	0	-7.09133	0	0	-7.11995	-0.122	5.12505	-0.0500607	0.048566	-0.246105	8.89733	-6.77E-16	9.58865	0	0	-0.00625394	1.67887	-17.9104	-3.68122	370.362	362.711	659.362	372.528	372.528	372.528	9.86561	-96.1064	5.4116	601.292	437.311	246.435	194.761	194.761	194.761	-96.6509	-3.35013	-9.40055	45.7314	1.19617	1.9095	-0.0537398	0.06371	1.59537	356.876	-16.8033	28.1016	0	0	0.0924557
2105	0	-7.20874	0	0	-7.24179	-0.130796	5.46141	-0.0490723	0.0483491	-0.228143	9.30913	-3.38E-16	9.33614	0	0	-0.00200022	1.5561	-17.7223	-3.8191	369.757	362.94	658.092	372.245	372.245	372.245	9.47801	-96.2055	5.1483	602.497	436.086	245.715	194.761	194.761	194.761	-96.7086	-3.25164	-8.9939	45.6088	1.25424	1.94657	-0.0161965	0.067145	1.60779	327.931	-9.27651	26.4585	0	0	0.0842166
2106	0	-7.3909	0	0	-7.42717	-0.135656	5.64714	-0.0532139	0.0476256	-0.206419	8.64657	6.77E-16	8.91779	0	0	0.0019765	1.44337	-17.531	-4.03259	369.184	363.2	656.884	371.976	371.976	371.976	9.14213	-96.076	4.9492	602.512	434.957	244.272	194.761	194.761	194.761	-96.5431	-3.13439	-8.67161	45.4795	1.33089	2.0505	0.03396	0.0733319	1.62833	288.431	-0.580063	24.1526	0	0	0.074577
2107	0	-7.65071	0	0	-7.68875	-0.136661	5.68551	-0.0627813	0.0463553	-0.182057	6.81568	-2.20E-15	8.36346	0	0	0.00480193	1.33954	-17.3343	-4.31818	368.634	363.487	655.75	371.713	371.713	371.713	8.85491	-95.7206	4.80911	601.437	433.938	242.139	194.761	194.761	194.761	-96.1567	-3.00086	-8.4272	45.3398	1.42628	2.21655	0.0930287	0.0819703	1.65619	240.491	8.99451	21.2946	0	0	0.0628513
2108	0	-7.99276	0	0	-8.03111	-0.133982	5.58317	-0.0776556	0.0444739	-0.15622	3.81412	-1.69E-16	7.69231	0	0	0.00562358	1.24333	-17.13	-4.66972	368.097	363.799	654.702	371.448	371.448	371.448	8.61397	-95.1526	4.72027	599.387	433.039	239.393	194.761	194.761	194.761	-95.562	-2.85542	-8.25242	45.1862	1.54037	2.43802	0.157803	0.0928817	1.69172	186.375	19.0683	18.0044	0	0	0.0481321
2109	0	-8.41197	0	0	-8.44905	-0.12789	5.35031	-0.0971776	0.0419981	-0.130236	-0.236408	-2.11E-15	6.92542	0	0	0.0039401	1.15315	-16.9162	-5.07873	367.563	364.138	653.754	371.173	371.173	371.173	8.41767	-94.3964	4.67251	596.483	432.263	236.142	194.761	194.761	194.761	-94.7831	-2.70441	-8.13772	45.0158	1.67372	2.70639	0.224148	0.106429	1.7331	129.046	29.4655	14.4269	0	0	0.0297278
2110	0	-8.89285	0	0	-8.92711	-0.118744	5.00044	-0.120016	0.0389521	-0.105433	-5.06683	9.30E-16	6.08231	0	0	-7.50E-05	1.06704	-16.6915	-5.53463	367.024	364.504	652.919	370.881	370.881	370.881	8.26486	-93.487	4.65398	592.848	431.609	232.527	194.761	194.761	194.761	-93.8546	-2.55579	-8.07262	44.8262	1.82742	3.01166	0.287671	0.12127	1.77733	71.8285	39.4656	10.7334	0	0	0.00764555
2111	0	-9.41044	0	0	-9.44047	-0.106991	4.55023	-0.144116	0.0354881	-0.0829062	-10.2631	2.75E-15	5.19685	0	0	-0.00543643	0.982706	-16.4547	-6.02526	366.472	364.902	652.21	370.567	370.567	370.567	8.15411	-92.4686	4.65192	588.61	431.072	228.709	194.761	194.761	194.761	-92.8206	-2.41837	-8.046	44.6151	2.00275	3.34288	0.345123	0.137371	1.82254	17.7367	48.7694	7.09943	0	0	-0.0176775
2112	0	-9.93298	0	0	-9.95771	-0.0931506	4.01936	-0.166954	0.0317428	-0.0634379	-15.3231	-5.71E-15	4.30561	0	0	-0.0106018	0.89734	-16.2054	-6.53715	365.9	365.333	651.638	370.228	370.228	370.228	8.08282	-91.3903	4.65397	583.89	430.64	224.853	194.761	194.761	194.761	-91.7301	-2.30053	-8.04661	44.381	2.201	3.68839	0.392714	0.153474	1.86369	-30.2258	56.7493	3.70355	0	0	-0.0449363
2113	0	-10.4265	0	0	-10.4454	-0.0778089	3.4301	-0.186056	0.0279717	-0.0473177	-19.7556	-3.30E-15	3.46209	0	0	-0.0140268	0.807739	-15.9435	-7.05587	365.303	365.803	651.216	369.866	369.866	369.866	8.04637	-90.3016	4.6494	578.804	430.301	221.113	194.761	194.761	194.761	-90.6324	-2.20863	-8.06344	44.1217	2.42326	4.03635	0.427964	0.168631	1.89785	-70.069	63.0112	0.698936	0	0	-0.0726003
2114	0	-10.8601	0	0	-10.8733	-0.0616	2.80675	-0.199794	0.0245449	-0.0344902	-23.2051	3.82E-15	2.73349	0	0	-0.0147673	0.710334	-15.6693	-7.56682	364.677	366.313	650.949	369.485	369.485	369.485	8.03777	-89.2464	4.63053	573.459	430.038	217.619	194.761	194.761	194.761	-89.571	-2.14577	-8.08632	43.8358	2.67051	4.37511	0.447694	0.182693	1.92194	-100.211	67.6444	-1.79243	0	0	-0.0989049
2115	0	-11.2102	0	0	-11.2184	-0.0451766	2.17447	-0.207761	0.021787	-0.0245501	-25.5189	-4.52E-15	2.17811	0	0	-0.0127619	0.601436	-15.3834	-8.05597	364.016	366.865	650.841	369.095	369.095	369.095	8.04827	-88.2594	4.59363	567.948	429.838	214.46	194.761	194.761	194.761	-88.5801	-2.11105	-8.10688	43.5217	2.94385	4.69377	0.452802	0.194355	1.93514	-120.89	70.7196	-3.71523	0	0	-0.122575
2116	0	-11.4619	0	0	-11.4662	-0.0291747	1.5579	-0.210468	0.0199214	-0.0172098	-26.7231	-5.61E-15	1.83155	0	0	-0.00867701	0.477496	-15.0865	-8.51031	363.315	367.462	650.892	368.708	368.708	368.708	8.06861	-87.3644	4.53938	562.347	429.688	211.692	194.761	194.761	194.761	-87.683	-2.09996	-8.11931	43.1785	3.24406	4.98238	0.441036	0.201889	1.93612	-131.799	72.3809	-5.04731	0	0	-0.141734
2117	0	-11.6092	0	0	-11.6109	-0.0141642	0.979201	-0.208621	0.0187734	-0.0120661	-26.9341	-2.29E-15	1.67137	0	0	-0.00356251	0.335676	-14.779	-8.91873	362.563	368.105	651.096	368.339	368.339	368.339	8.09035	-86.5752	4.47231	556.716	429.581	209.331	194.761	194.761	194.761	-86.8925	-2.10539	-8.12086	42.8054	3.57085	5.23272	0.415614	0.202903	1.92485	-134.404	72.5575	-5.84298	0	0	-0.155352
2118	0	-11.654	0	0	-11.6543	-0.000626982	0.45713	-0.203172	0.0181266	-0.0088302	-26.3397	-4.36E-15	1.65201	0	0	0.00153635	0.174411	-14.4611	-9.272	361.75	368.797	651.439	368.006	368.006	368.006	8.10672	-85.8964	4.39969	551.1	429.512	207.368	194.761	194.761	194.761	-86.2128	-2.11874	-8.11156	42.4015	3.92171	5.43841	0.376876	0.19576	1.90168	-129.416	71.2334	-6.16865	0	0	-0.161956
2119	0	-11.6046	0	0	-11.6046	0.0110717	0.0058965	-0.195416	0.0175777	-0.00720507	-25.183	-4.61E-15	1.69788	0	0	0.00582705	-0.00614102	-14.1324	-9.56331	360.859	369.54	651.903	367.728	367.728	367.728	8.11292	-85.325	4.32997	545.523	429.481	205.772	194.761	194.761	194.761	-85.64	-2.13123	-8.09359	41.9658	4.29126	5.59526	0.327971	0.179934	1.86709	-118.578	68.403	-6.13241	0	0	-0.161048
2120	0	-11.4741	0	0	-11.4744	0.0206872	-0.36499	-0.186633	0.0168083	-0.00682277	-23.707	1.69E-15	1.7394	0	0	0.00891993	-0.204006	-13.7923	-9.78828	359.872	370.34	652.463	367.524	367.524	367.524	8.10599	-84.8525	4.27139	540.001	429.489	204.497	194.761	194.761	194.761	-85.1655	-2.13493	-8.0702	41.4975	4.67122	5.70129	0.271365	0.156481	1.82337	-103.429	64.2911	-5.84502	0	0	-0.152604
2121	0	-11.2775	0	0	-11.2782	0.0280935	-0.650642	-0.177653	0.0156158	-0.00741518	-22.0969	3.17E-15	1.72635	0	0	0.0107789	-0.415522	-13.4396	-9.94532	358.768	371.201	653.088	367.412	367.412	367.412	8.08434	-84.4679	4.23067	534.537	429.535	203.491	194.761	194.761	194.761	-84.7777	-2.1235	-8.04472	40.9962	5.05139	5.75679	0.210395	0.1264	1.77154	-85.6392	58.9866	-5.39971	0	0	-0.137197
2122	0	-11.0304	0	0	-11.0316	0.0332739	-0.850427	-0.16914	0.0140661	-0.00857524	-20.5006	-4.06E-15	1.64761	0	0	0.0116033	-0.635647	-13.0731	-10.0355	357.524	372.129	653.748	367.403	367.403	367.403	8.04731	-84.1585	4.21238	529.128	429.614	202.701	194.761	194.761	194.761	-84.4637	-2.09248	-8.0198	40.4627	5.4205	5.76395	0.149852	0.0912298	1.71462	-67.1526	52.7379	-4.8765	0	0	-0.116591
2123	0	-10.7481	0	0	-10.7496	0.0363041	-0.96728	-0.161563	0.0122419	-0.0100086	-19.0236	-2.28E-15	1.50556	0	0	0.0116789	-0.858394	-12.6914	-10.0621	356.118	373.129	654.408	367.504	367.504	367.504	7.99491	-83.9117	4.2191	523.766	429.721	202.077	194.761	194.761	194.761	-84.2109	-2.0392	-7.99737	39.8989	5.7668	5.7264	0.093459	0.0540579	1.6546	-49.5086	45.9708	-4.33876	0	0	-0.0931098
2124	0	-10.4444	0	0	-10.446	0.0373288	-1.00679	-0.155154	0.0103029	-0.0115038	-17.7269	-1.64E-16	1.31975	0	0	0.0112833	-1.07753	-12.2934	-10.0301	354.529	374.204	655.036	367.716	367.716	367.716	7.92752	-83.7155	4.25149	518.444	429.85	201.577	194.761	194.761	194.761	-84.0072	-1.96255	-7.97848	39.3079	6.07917	5.64844	0.0439875	0.0177268	1.59493	-33.8428	39.0377	-3.82515	0	0	-0.0691903
2125	0	-10.1312	0	0	-10.1327	0.0365406	-0.976396	-0.149957	0.00842405	-0.0127981	-16.6372	-1.55E-15	1.1162	0	0	0.0106355	-1.28729	-11.8785	-9.94584	352.742	375.357	655.604	368.031	368.031	368.031	7.84582	-83.5592	4.30892	513.15	429.993	201.162	194.761	194.761	194.761	-83.8419	-1.86265	-7.96349	38.694	6.34792	5.53455	0.00542042	-0.0147437	1.53853	-21.4565	32.4473	-3.37336	0	0	-0.0479085
2126	0	-9.81822	0	0	-9.81941	0.0341446	-0.884005	-0.145968	0.00667882	-0.0137923	-15.7647	-1.75E-15	0.912064	0	0	0.00989021	-1.48296	-11.4465	-9.81586	350.746	376.586	656.089	368.438	368.438	368.438	7.75059	-83.4336	4.38977	507.879	430.142	200.802	194.761	194.761	194.761	-83.7059	-1.74043	-7.95231	38.0626	6.5653	5.38855	-0.0211725	-0.0433701	1.48744	-12.8656	26.0914	-2.99622	0	0	-0.0310407
2127	0	-9.5129	0	0	-9.51369	0.0303416	-0.737345	-0.143057	0.00530202	-0.0144702	-15.0982	-1.80E-15	0.739283	0	0	0.00913498	-1.66102	-10.9977	-9.64636	348.534	377.889	656.474	368.915	368.915	368.915	7.64281	-83.3311	4.4919	502.622	430.291	200.474	194.761	194.761	194.761	-83.5918	-1.59742	-7.94451	37.4197	6.72558	5.21332	-0.0348148	-0.067251	1.44318	-8.28084	20.3546	-2.69685	0	0	-0.0200543
2128	0	-9.22016	0	0	-9.2206	0.0253106	-0.543312	-0.1411	0.00428068	-0.0148224	-14.6205	2.53E-15	0.602471	0	0	0.00842266	-1.8193	-10.5331	-9.44271	346.11	379.258	656.747	369.442	369.442	369.442	7.52359	-83.2459	4.61287	497.377	430.434	200.16	194.761	194.761	194.761	-83.4938	-1.43559	-7.93959	36.7715	6.82524	5.01062	-0.0367009	-0.0874873	1.40738	-7.50124	15.0094	-2.4661	0	0	-0.015184
2129	0	-8.94285	0	0	-8.943	0.0192065	-0.307875	-0.139943	0.00366789	-0.0149805	-14.3067	7.65E-16	0.508848	0	0	0.00777839	-1.9568	-10.0542	-9.20909	343.482	380.685	656.905	369.992	369.992	369.992	7.39434	-83.1735	4.75011	492.14	430.569	199.849	194.761	194.761	194.761	-83.4077	-1.25726	-7.9371	36.1246	6.86333	4.78109	-0.0285834	-0.10444	1.3804	-9.93262	10.1722	-2.28942	0	0	-0.0158673
2130	0	-8.68175	0	0	-8.68175	0.0121626	-0.0361799	-0.139455	0.00333521	-0.0149886	-14.1301	-8.79E-16	0.445416	0	0	0.00722376	-2.0735	-9.56316	-8.9487	340.666	382.159	656.95	370.539	370.539	370.539	7.25679	-83.1108	4.90093	486.912	430.695	199.535	194.761	194.761	194.761	-83.3306	-1.06515	-7.93668	35.486	6.84157	4.52453	-0.0134974	-0.119614	1.36254	-14.7973	5.54218	-2.15078	0	0	-0.0208215
2131	0	-8.43587	0	0	-8.43597	0.0043015	0.267036	-0.139473	0.00318292	-0.0150416	-14.0578	-2.39E-15	0.400267	0	0	0.00677227	-2.17003	-9.06273	-8.66419	337.681	383.667	656.887	371.058	371.058	371.058	7.11297	-83.0561	5.06243	481.691	430.814	199.213	194.761	194.761	194.761	-83.2609	-0.862343	-7.93802	34.8629	6.76447	4.24049	0.00637336	-0.134408	1.35402	-21.2782	0.877924	-2.02961	0	0	-0.0285339
2132	0	-8.20304	0	0	-8.2035	-0.0042599	0.597247	-0.139865	0.00310628	-0.0151925	-14.0588	-1.35E-15	0.362343	0	0	0.00643429	-2.24745	-8.55603	-8.35806	334.551	385.195	656.728	371.527	371.527	371.527	6.96505	-83.0084	5.23146	476.479	430.927	198.886	194.761	194.761	194.761	-83.1978	-0.652301	-7.94072	34.2628	6.63878	3.92863	0.0280863	-0.149552	1.35413	-28.4781	-3.97924	-1.91112	0	0	-0.0373172
2133	0	-7.98021	0	0	-7.9813	-0.0133947	0.949529	-0.140463	0.0030003	-0.0154945	-14.0992	3.17E-15	0.322383	0	0	0.00621371	-2.30693	-8.04653	-8.03313	331.301	386.727	656.485	371.928	371.928	371.928	6.81536	-82.967	5.40454	471.275	431.037	198.555	194.761	194.761	194.761	-83.1412	-0.438798	-7.94433	33.6926	6.47289	3.58923	0.0498764	-0.16579	1.36249	-35.724	-9.24816	-1.78289	0	0	-0.0458593
2134	0	-7.7639	0	0	-7.76596	-0.0229581	1.31826	-0.14114	0.00280943	-0.0160524	-14.1524	1.05E-15	0.277396	0	0	0.00610697	-2.34964	-7.53781	-7.69315	327.959	388.248	656.172	372.246	372.246	372.246	6.66636	-82.9318	5.57806	466.078	431.146	198.224	194.761	194.761	194.761	-83.091	-0.225795	-7.94838	33.1587	6.27606	3.22387	0.07002	-0.182692	1.37775	-42.2868	-14.9611	-1.63268	0	0	-0.0529471
2135	0	-7.55066	0	0	-7.55399	-0.0327829	1.69696	-0.141783	0.0025109	-0.0167797	-14.1968	-3.49E-15	0.229439	0	0	0.00610162	-2.37674	-7.03341	-7.34289	324.549	389.741	655.804	372.474	372.474	372.474	6.5205	-82.9026	5.74836	460.888	431.256	197.898	194.761	194.761	194.761	-83.0473	-0.0173478	-7.95234	32.6659	6.0575	2.83575	0.0882447	-0.199148	1.39956	-47.9686	-21.0449	-1.46024	0	0	-0.0581954
2136	0	-7.3373	0	0	-7.34217	-0.042674	2.07807	-0.14232	0.0020914	-0.0177373	-14.2192	-2.89E-15	0.18042	0	0	0.00618204	-2.38951	-6.53661	-6.98832	321.098	391.192	655.395	372.611	372.611	372.611	6.38039	-82.8789	5.9119	455.701	431.368	197.58	194.761	194.761	194.761	-83.0098	0.182575	-7.95592	32.2169	5.82599	2.43002	0.103145	-0.213741	1.42611	-52.1598	-27.3381	-1.26232	0	0	-0.061013
2137	0	-7.12107	0	0	-7.12765	-0.0524157	2.45324	-0.142696	0.00153188	-0.0187895	-14.2118	-2.34E-15	0.131051	0	0	0.00632974	-2.38948	-6.05021	-6.63649	317.626	392.586	654.961	372.659	372.659	372.659	6.24855	-82.86	6.0655	450.514	431.482	197.274	194.761	194.761	194.761	-82.9782	0.370257	-7.95894	31.8121	5.58954	2.01409	0.115928	-0.225099	1.45636	-55.2195	-33.6688	-1.05346	0	0	-0.0619644
2138	0	-6.89968	0	0	-6.90804	-0.0617821	2.81376	-0.142904	0.000875305	-0.0199382	-14.1748	8.92E-16	0.0869547	0	0	0.00652239	-2.37863	-5.57649	-6.29512	314.155	393.91	654.515	372.625	372.625	372.625	6.12738	-82.8451	6.2064	445.322	431.598	196.984	194.761	194.761	194.761	-82.9517	0.542401	-7.96147	31.4495	5.35532	1.59737	0.125716	-0.232008	1.48954	-56.8396	-39.8427	-0.83296	0	0	-0.0610596
2139	0	-6.6714	0	0	-6.68154	-0.070544	3.1508	-0.142932	0.00012107	-0.0210639	-14.1107	-2.16E-15	0.0473947	0	0	0.00674222	-2.35956	-5.11704	-5.97225	310.7	395.152	654.07	372.523	372.523	372.523	6.01916	-82.8331	6.33254	440.12	431.716	196.71	194.761	194.761	194.761	-82.9294	0.696276	-7.96383	31.1246	5.12988	1.19075	0.13234	-0.233964	1.52314	-57.1921	-45.6237	-0.617883	0	0	-0.0587427
2140	0	-6.43514	0	0	-6.44691	-0.0784824	3.45599	-0.142835	-0.000668539	-0.0221687	-14.0311	-2.78E-15	0.0166319	0	0	0.00697346	-2.33534	-4.67288	-5.67594	307.275	396.303	653.637	372.366	372.366	372.366	5.92579	-82.8226	6.44254	434.902	431.833	196.453	194.761	194.761	194.761	-82.9101	0.829835	-7.96653	30.8313	4.91888	0.805896	0.135744	-0.231067	1.55723	-56.3398	-50.9301	-0.408627	0	0	-0.0553606
2141	0	-6.19027	0	0	-6.20342	-0.0853972	3.72166	-0.142637	-0.00143392	-0.0231165	-13.9458	3.58E-15	-0.00330617	0	0	0.00720592	-2.30957	-4.24446	-5.41379	303.891	397.354	653.227	372.172	372.172	372.172	5.84889	-82.8124	6.53575	429.664	431.947	196.212	194.761	194.761	194.761	-82.8927	0.941744	-7.97033	30.5626	4.72735	0.45418	0.135455	-0.223353	1.59004	-54.4725	-55.4581	-0.216993	0	0	-0.051179
2142	0	-5.93665	0	0	-5.95079	-0.0911157	3.94125	-0.142396	-0.00210285	-0.0239832	-13.868	2.43E-16	-0.0111258	0	0	0.00743773	-2.28624	-3.83193	-5.19272	300.556	398.3	652.848	371.96	371.96	371.96	5.78973	-82.8013	6.61221	424.4	432.056	195.987	194.761	194.761	194.761	-82.8758	1.03138	-7.97613	30.3109	4.55932	0.145705	0.131242	-0.211487	1.62024	-51.5485	-59.0032	-0.043378	0	0	-0.0463096
2143	0	-5.67426	0	0	-5.68896	-0.0954951	4.10934	-0.142152	-0.00261848	-0.024661	-13.8077	-3.73E-15	-0.00839302	0	0	0.00767253	-2.26951	-3.43507	-5.01851	297.273	399.136	652.506	371.749	371.749	371.749	5.74914	-82.7881	6.67262	419.107	432.159	195.777	194.761	194.761	194.761	-82.8586	1.09874	-7.98496	30.0685	4.41756	-0.111445	0.123393	-0.196714	1.64719	-47.8866	-61.4275	0.104162	0	0	-0.041064
2144	0	-5.40324	0	0	-5.41799	-0.0984374	4.22223	-0.14194	-0.00303118	-0.025128	-13.771	2.98E-15	-0.00744473	0	0	0.00791784	-2.26346	-3.05359	-4.8957	294.044	399.863	652.208	371.559	371.559	371.559	5.72755	-82.7724	6.71805	413.78	432.254	195.58	194.761	194.761	194.761	-82.8402	1.14438	-7.99777	29.8287	4.3035	-0.311545	0.112553	-0.180565	1.66888	-43.7235	-62.6896	0.215579	0	0	-0.0357128
2145	0	-5.1236	0	0	-5.13796	-0.0998916	4.27801	-0.141787	-0.00323543	-0.0254266	-13.7586	3.23E-15	-0.00460033	0	0	0.00817374	-2.27177	-2.68712	-4.82715	290.87	400.48	651.954	371.406	371.406	371.406	5.72489	-82.7539	6.74987	408.419	432.339	195.395	194.761	194.761	194.761	-82.8204	1.16931	-8.01533	29.5852	4.21699	-0.451463	0.0994914	-0.164929	1.68431	-39.1916	-62.6882	0.292512	0	0	-0.0304444
2146	0	-4.83537	0	0	-4.8489	-0.0998631	4.27692	-0.141674	-0.00336837	-0.0254314	-13.763	-3.02E-15	-0.0172149	0	0	0.00843564	-2.2973	-2.33523	-4.81383	287.748	400.99	651.747	371.306	371.306	371.306	5.74046	-82.7328	6.76958	403.02	432.413	195.221	194.761	194.761	194.761	-82.7996	1.17495	-8.03809	29.3333	4.15622	-0.530418	0.0856251	-0.151696	1.69259	-34.7649	-61.6354	0.322972	0	0	-0.0256781
2147	0	-4.53851	0	0	-4.55088	-0.0984149	4.22137	-0.141593	-0.00329647	-0.0252471	-13.7753	-1.74E-15	-0.0322918	0	0	0.00869261	-2.34188	-1.99749	-4.85461	284.675	401.397	651.585	371.27	371.27	371.27	5.77301	-82.7097	6.77861	397.586	432.475	195.058	194.761	194.761	194.761	-82.778	1.16301	-8.06607	29.0688	4.11792	-0.549715	0.0716652	-0.142108	1.693	-30.4414	-59.4794	0.319582	0	0	-0.0215029
2148	0	-4.23316	0	0	-4.24412	-0.0956673	4.11595	-0.141494	-0.0031224	-0.0247608	-13.7829	4.00E-16	-0.0557361	0	0	0.00892955	-2.40595	-1.67342	-4.94625	281.648	401.708	651.463	371.306	371.306	371.306	5.82078	-82.6853	6.77828	392.117	432.525	194.905	194.761	194.761	194.761	-82.7562	1.13545	-8.09887	28.7892	4.09743	-0.512319	0.0587395	-0.136801	1.68586	-26.5883	-56.4187	0.28018	0	0	-0.018208
2149	0	-3.91969	0	0	-3.92914	-0.0917904	3.96715	-0.141385	-0.00280661	-0.0240453	-13.7808	-2.56E-15	-0.0758591	0	0	0.00913803	-2.4886	-1.36249	-5.08337	278.663	401.931	651.376	371.417	371.417	371.417	5.88154	-82.6601	6.76987	386.616	432.563	194.761	194.761	194.761	194.761	-82.7346	1.09446	-8.13572	28.4929	4.08913	-0.42262	0.0473615	-0.135941	1.6715	-23.1987	-52.6159	0.220554	0	0	-0.0157996
2150	0	-3.5989	0	0	-3.60677	-0.0869976	3.78313	-0.141238	-0.00235607	-0.0230778	-13.7638	2.50E-15	-0.0835238	0	0	0.00931212	-2.5876	-1.06409	-5.25874	275.715	402.074	651.315	371.602	371.602	371.602	5.95277	-82.6343	6.75446	381.087	432.588	194.626	194.761	194.761	194.761	-82.7133	1.04229	-8.17557	28.1794	4.08658	-0.286282	0.0381163	-0.138689	1.65165	-20.4325	-48.2044	0.152141	0	0	-0.0143167
2151	0	-3.27178	0	0	-3.27815	-0.0815289	3.57305	-0.141081	-0.00171648	-0.0219827	-13.7353	2.75E-15	-0.0646793	0	0	0.00945683	-2.69969	-0.77748	-5.46357	272.801	402.146	651.273	371.854	371.854	371.854	6.03199	-82.6081	6.73322	375.534	432.602	194.496	194.761	194.761	194.761	-82.6924	0.981231	-8.2174	27.8493	4.08319	-0.110305	0.0305892	-0.143997	1.62779	-18.0429	-43.3184	0.0938853	0	0	-0.0134782
2152	0	-2.93951	0	0	-2.94455	-0.0756336	3.34649	-0.140927	-0.000992562	-0.0207932	-13.699	9.28E-16	-0.0236114	0	0	0.0095715	-2.82086	-0.501809	-5.68805	269.919	402.157	651.239	372.167	372.167	372.167	6.11702	-82.5816	6.70731	369.963	432.607	194.37	194.761	194.761	194.761	-82.6716	0.913463	-8.26044	27.5043	4.07254	0.0969338	0.0245271	-0.15166	1.60162	-15.945	-38.3965	0.0502711	0	0	-0.0130569
2153	0	-2.60352	0	0	-2.60738	-0.0695565	3.11283	-0.140763	-0.000148805	-0.0196238	-13.6568	-3.70E-15	0.0450074	0	0	0.00965872	-2.94658	-0.23613	-5.92189	267.064	402.117	651.204	372.527	372.527	372.527	6.20603	-82.5542	6.67801	364.379	432.605	194.246	194.761	194.761	194.761	-82.6504	0.840992	-8.3042	27.147	4.04856	0.325846	0.0197626	-0.160518	1.57517	-13.9293	-33.5956	0.0309572	0	0	-0.0127336
2154	0	-2.2651	0	0	-2.26798	-0.0635247	2.88081	-0.140644	0.00068146	-0.0185177	-13.6172	-2.50E-15	0.126097	0	0	0.00971599	-3.0721	0.0206647	-6.15489	264.236	402.035	651.159	372.923	372.923	372.923	6.29766	-82.5257	6.64665	358.788	432.599	194.121	194.761	194.761	194.761	-82.6284	0.765551	-8.34858	26.7805	4.00564	0.565699	0.0162435	-0.169463	1.55009	-11.9122	-29.2099	0.0294106	0	0	-0.0123091
2155	0	-1.92555	0	0	-1.92761	-0.0577449	2.65839	-0.140522	0.00148668	-0.0175074	-13.5779	7.19E-16	0.214231	0	0	0.00973852	-3.19278	0.269843	-6.37739	261.43	401.921	651.094	373.342	373.342	373.342	6.391	-82.4957	6.61441	353.193	432.594	193.994	194.761	194.761	194.761	-82.6052	0.688582	-8.39365	26.4079	3.93882	0.804875	0.0143413	-0.176589	1.52802	-9.94161	-25.3177	0.0438187	0	0	-0.0117294
2156	0	-1.58596	0	0	-1.58739	-0.0523977	2.45255	-0.140426	0.00222278	-0.0166596	-13.5435	3.58E-15	0.29952	0	0	0.00972588	-3.30455	0.51287	-6.5805	258.645	401.782	651.004	373.772	373.772	373.772	6.48546	-82.4639	6.58239	347.6	432.592	193.863	194.761	194.761	194.761	-82.5803	0.611219	-8.43968	26.0327	3.8445	1.03114	0.0136546	-0.179937	1.51039	-7.75115	-21.9013	0.0709197	0	0	-0.0107248
2157	0	-1.2473	0	0	-1.24829	-0.0476335	2.26909	-0.140323	0.00287715	-0.0159428	-13.5123	-1.51E-15	0.374829	0	0	0.00967676	-3.40424	0.751502	-6.75656	255.88	401.627	650.882	374.202	374.202	374.202	6.58072	-82.43	6.55147	342.011	432.596	193.727	194.761	194.761	194.761	-82.5533	0.534301	-8.487	25.6576	3.7209	1.2323	0.0143816	-0.178301	1.49685	-5.51479	-18.9314	0.102088	0	0	-0.00939723
2158	0	-0.910459	0	0	-0.911085	-0.0435741	2.11274	-0.14025	0.00337944	-0.0154412	-13.4889	1.87E-15	0.428552	0	0	0.00959581	-3.48985	0.987684	-6.89929	253.133	401.462	650.724	374.623	374.623	374.623	6.67661	-82.3934	6.5223	336.43	432.61	193.584	194.761	194.761	194.761	-82.5238	0.458391	-8.5359	25.2849	3.56877	1.39713	0.0152851	-0.171	1.4888	-2.8647	-16.3982	0.135355	0	0	-0.00747616
2159	0	-0.576058	0	0	-0.576423	-0.0403074	1.9869	-0.140178	0.00376096	-0.0151106	-13.4715	4.25E-15	0.460611	0	0	0.00949006	-3.56062	1.22354	-7.00409	250.401	401.292	650.531	375.026	375.026	375.026	6.77302	-82.354	6.49522	330.86	432.635	193.434	194.761	194.761	194.761	-82.4916	0.383839	-8.58651	24.9166	3.39182	1.51633	0.0167425	-0.159444	1.48385	-0.0700154	-14.381	0.166609	0	0	-0.00526242
2160	0	-0.244652	0	0	-0.244776	-0.0378886	1.89371	-0.140154	0.00399869	-0.0150465	-13.4652	1.79E-15	0.467628	0	0	0.00937257	-3.6169	1.46126	-7.06811	247.684	401.125	650.302	375.403	375.403	375.403	6.86982	-82.3117	6.47036	325.301	432.672	193.276	194.761	194.761	194.761	-82.4564	0.310809	-8.63883	24.5539	3.19606	1.5834	0.0162671	-0.144904	1.48219	3.46168	-12.865	0.199671	0	0	-0.00239788
2161	0	0.0835462	0	0	0.0835838	-0.0363378	1.83395	-0.140133	0.0041368	-0.0151201	-13.4653	6.77E-16	0.455797	0	0	0.00925231	-3.65975	1.70302	-7.09046	244.98	400.964	650.038	375.748	375.748	375.748	6.96674	-82.2664	6.44747	319.755	432.721	193.11	194.761	194.761	194.761	-82.4183	0.239311	-8.69252	24.1977	2.98939	1.59544	0.0159662	-0.129427	1.48212	6.94443	-11.8632	0.229791	0	0	0.00040422
2162	0	0.408439	0	0	0.408612	-0.0356442	1.80723	-0.14016	0.00422601	-0.0154487	-13.4757	9.09E-16	0.43359	0	0	0.00914234	-3.69072	1.95078	-7.07184	242.286	400.814	649.743	376.056	376.056	376.056	7.06347	-82.2182	6.42611	314.222	432.782	192.935	194.761	194.761	194.761	-82.3773	0.169239	-8.74712	23.8483	2.7805	1.55302	0.0134416	-0.114868	1.48304	10.9592	-11.4267	0.272154	0	0	0.00348548
2163	0	0.730119	0	0	0.730484	-0.0357618	1.81176	-0.140154	0.004306	-0.0158759	-13.4866	3.66E-15	0.408946	0	0	0.00904366	-3.71145	2.20626	-7.01453	239.601	400.678	649.418	376.322	376.322	376.322	7.15969	-82.1672	6.40576	308.701	432.854	192.753	194.761	194.761	194.761	-82.3335	0.100387	-8.80209	23.5056	2.57806	1.46011	0.00994577	-0.101462	1.48461	14.9342	-11.2253	0.318328	0	0	0.00651429
2164	0	1.04899	0	0	1.04952	-0.036617	1.84471	-0.140178	0.00443604	-0.0164843	-13.5029	4.02E-16	0.391894	0	0	0.0089636	-3.72357	2.4708	-6.92211	236.925	400.559	649.066	376.544	376.544	376.544	7.25509	-82.1137	6.38574	303.191	432.935	192.564	194.761	194.761	194.761	-82.2872	0.0324921	-8.85681	23.1693	2.39031	1.32343	0.00410749	-0.0906318	1.48648	19.1898	-11.4159	0.384121	0	0	0.0096564
2165	0	1.36545	0	0	1.36617	-0.0381062	1.90209	-0.140183	0.00460939	-0.017147	-13.5184	-3.12E-15	0.384377	0	0	0.00889982	-3.7286	2.7453	-6.79928	234.255	400.459	648.689	376.719	376.719	376.719	7.34946	-82.0578	6.36547	297.689	433.024	192.367	194.761	194.761	194.761	-82.2386	-0.0347633	-8.91077	22.8391	2.22443	1.15175	-0.00358994	-0.0820292	1.48848	23.4117	-11.7424	0.459497	0	0	0.0127842
2166	0	1.68	0	0	1.68099	-0.0401015	1.97897	-0.140218	0.00485903	-0.0178793	-13.5373	3.81E-15	0.39091	0	0	0.00885572	-3.72782	3.03016	-6.65162	231.591	400.378	648.289	376.847	376.846	376.847	7.44273	-81.9999	6.34442	292.195	433.122	192.165	194.761	194.761	194.761	-82.188	-0.101691	-8.96362	22.515	2.08624	0.955196	-0.0133039	-0.0762583	1.49092	27.6561	-12.3075	0.550459	0	0	0.0159135
2167	0	1.99325	0	0	1.99455	-0.0424587	2.06978	-0.140286	0.00512622	-0.0186069	-13.5593	-2.55E-15	0.405811	0	0	0.00883258	-3.72239	3.32534	-6.48531	228.934	400.318	647.867	376.927	376.927	376.928	7.53489	-81.9402	6.32214	286.704	433.227	191.958	194.761	194.761	194.761	-82.1355	-0.168636	-9.01509	22.1968	1.97996	0.744455	-0.0246702	-0.0726553	1.49405	31.763	-12.9633	0.646269	0	0	0.0189796
2168	0	2.30586	0	0	2.30751	-0.0450263	2.16868	-0.140396	0.00543121	-0.0193155	-13.584	4.06E-15	0.430266	0	0	0.00883078	-3.71326	3.63035	-6.30678	226.282	400.278	647.425	376.964	376.964	376.964	7.62605	-81.8788	6.29831	281.215	433.339	191.746	194.761	194.761	194.761	-82.0815	-0.235914	-9.06504	21.8844	1.90798	0.5302	-0.0368828	-0.0722206	1.49742	35.6114	-13.9159	0.747209	0	0	0.0218791
2169	0	2.61843	0	0	2.62048	-0.0476544	2.2699	-0.140568	0.00571927	-0.0199633	-13.6121	-2.26E-15	0.457499	0	0	0.0088524	-3.70114	3.94438	-6.1224	223.637	400.255	646.962	376.96	376.96	376.96	7.71635	-81.816	6.2726	275.724	433.459	191.532	194.761	194.761	194.761	-82.0261	-0.303835	-9.11338	21.5776	1.87043	0.32266	-0.0498933	-0.0741152	1.50141	39.1973	-15.1587	0.848639	0	0	0.0246499
2170	0	2.9316	0	0	2.93411	-0.0502012	2.36797	-0.140796	0.00598002	-0.0205621	-13.6401	-4.84E-16	0.484299	0	0	0.00889403	-3.68662	4.26634	-5.93817	220.999	400.25	646.481	376.918	376.918	376.918	7.80602	-81.7521	6.24488	270.23	433.586	191.317	194.761	194.761	194.761	-81.9696	-0.372666	-9.16017	21.2756	1.86564	0.131302	-0.0633974	-0.0774884	1.50636	42.568	-16.6083	0.94569	0	0	0.027352
2171	0	3.24595	0	0	3.24893	-0.0525414	2.45808	-0.141028	0.0061854	-0.0210537	-13.6593	-1.60E-15	0.506212	0	0	0.00894677	-3.67019	4.59498	-5.75961	218.37	400.258	645.982	376.844	376.844	376.844	7.89524	-81.687	6.215	264.73	433.721	191.102	194.761	194.761	194.761	-81.9122	-0.442626	-9.20546	20.978	1.89056	-0.0353621	-0.0773586	-0.0813761	1.5118	45.7349	-18.3045	1.03763	0	0	0.0299961
2172	0	3.56179	0	0	3.56528	-0.0545692	2.53615	-0.141263	0.00631381	-0.0215183	-13.6667	-2.17E-15	0.518863	0	0	0.0090015	-3.65254	4.92898	-5.59166	215.751	400.277	645.465	376.743	376.743	376.743	7.98418	-81.621	6.18292	259.222	433.863	190.889	194.761	194.761	194.761	-81.8539	-0.513843	-9.24936	20.6838	1.9415	-0.170037	-0.0923729	-0.0846059	1.51868	49.0241	-20.1129	1.12266	0	0	0.0327654
2173	0	3.87917	0	0	3.88315	-0.0561997	2.59891	-0.141472	0.00636598	-0.0218779	-13.6563	-2.00E-15	0.521426	0	0	0.00904387	-3.63456	5.26695	-5.43874	213.142	400.303	644.933	376.619	376.619	376.619	8.07287	-81.5538	6.14865	253.707	434.011	190.679	194.761	194.761	194.761	-81.7945	-0.586328	-9.29187	20.3928	2.01444	-0.266738	-0.107344	-0.0866008	1.52666	52.1818	-22.0216	1.19893	0	0	0.0354726
2174	0	4.19774	0	0	4.20221	-0.0573741	2.64412	-0.141675	0.00632847	-0.0221999	-13.6286	-1.65E-15	0.512725	0	0	0.0090624	-3.61756	5.6076	-5.30447	210.544	400.334	644.388	376.477	376.477	376.477	8.16121	-81.4849	6.11217	248.181	434.165	190.474	194.761	194.761	194.761	-81.7335	-0.659989	-9.33296	20.1044	2.10554	-0.321062	-0.122064	-0.087593	1.53653	55.3375	-24.0317	1.26837	0	0	0.0381675
2175	0	4.51682	0	0	4.52174	-0.0580583	2.67045	-0.141875	0.00627414	-0.0224175	-13.5828	1.73E-15	0.50014	0	0	0.00904399	-3.60305	5.94979	-5.19165	207.959	400.365	643.835	376.32	376.32	376.32	8.24901	-81.4136	6.07358	242.646	434.323	190.273	194.761	194.761	194.761	-81.6703	-0.734602	-9.37256	19.818	2.21061	-0.330488	-0.136292	-0.0875626	1.54694	58.4047	-25.943	1.3297	0	0	0.0407338
2176	0	4.83538	0	0	4.84067	-0.0582446	2.67762	-0.142096	0.00618443	-0.0226217	-13.5203	-1.67E-15	0.483848	0	0	0.00897902	-3.59273	6.2925	-5.1022	205.386	400.393	643.277	376.154	376.154	376.154	8.33597	-81.339	6.03289	237.101	434.484	190.078	194.761	194.761	194.761	-81.6038	-0.809889	-9.4105	19.5329	2.32545	-0.29441	-0.149827	-0.0875958	1.56	61.5113	-27.856	1.39259	0	0	0.0432316
2177	0	5.15201	0	0	5.15761	-0.0579454	2.6661	-0.142313	0.00610728	-0.0227511	-13.4384	2.46E-16	0.469626	0	0	0.00885593	-3.58827	6.63492	-5.03714	202.825	400.415	642.719	375.981	375.981	375.981	8.42179	-81.2599	5.99021	231.545	434.646	189.889	194.761	194.761	194.761	-81.5328	-0.885492	-9.44669	19.2485	2.44586	-0.214328	-0.162441	-0.0885034	1.57244	64.5281	-29.5931	1.45444	0	0	0.0455003
2178	0	5.46507	0	0	5.47086	-0.0571949	2.63722	-0.142538	0.00606513	-0.0228471	-13.3381	-7.53E-16	0.460822	0	0	0.00866725	-3.59108	6.97641	-4.99669	200.278	400.427	642.168	375.806	375.806	375.806	8.50617	-81.1747	5.94565	225.979	434.807	189.705	194.761	194.761	194.761	-81.4556	-0.961042	-9.48104	18.9641	2.5677	-0.0937146	-0.174281	-0.0917054	1.586	67.5921	-31.1373	1.51963	0	0	0.0475701
2179	0	5.77243	0	0	5.77837	-0.0560457	2.59298	-0.142745	0.00610325	-0.0228993	-13.2176	-5.05E-16	0.463053	0	0	0.00840615	-3.60206	7.31643	-4.98029	197.745	400.427	641.627	375.633	375.633	375.633	8.58883	-81.0816	5.89926	220.402	434.965	189.526	194.761	194.761	194.761	-81.3705	-1.03617	-9.51344	18.6794	2.68708	0.0622188	-0.184432	-0.098838	1.59835	70.4901	-32.5587	1.59196	0	0	0.0492713
2180	0	6.0718	0	0	6.07776	-0.0545642	2.53595	-0.142984	0.00622575	-0.0228995	-13.0834	1.92E-15	0.475786	0	0	0.00807259	-3.62122	7.65468	-4.98651	195.227	400.412	641.102	375.465	375.465	375.465	8.66966	-80.9784	5.85116	214.817	435.122	189.353	194.761	194.761	194.761	-81.2751	-1.11054	-9.54399	18.3945	2.80014	0.24672	-0.19231	-0.110655	1.61012	73.0963	-33.7981	1.66609	0	0	0.0504635
2181	0	6.36052	0	0	6.36647	-0.052834	2.46934	-0.143245	0.00648297	-0.0228638	-12.9369	-1.52E-15	0.502491	0	0	0.00766634	-3.64757	7.99092	-5.01305	192.726	400.38	640.598	375.307	375.307	375.307	8.74862	-80.8625	5.80138	209.222	435.274	189.185	194.761	194.761	194.761	-81.1669	-1.18393	-9.57276	18.1097	2.90295	0.451781	-0.197573	-0.126469	1.62057	75.38	-34.6689	1.74118	0	0	0.0510449
2182	0	6.63594	0	0	6.6418	-0.0509526	2.39691	-0.143565	0.00686261	-0.0227817	-12.7844	2.85E-16	0.538783	0	0	0.00719089	-3.6791	8.3252	-5.0566	190.242	400.328	640.118	375.16	375.16	375.16	8.82587	-80.7315	5.74981	203.618	435.424	189.02	194.761	194.761	194.761	-81.0434	-1.25627	-9.5999	17.8254	2.99174	0.668547	-0.199207	-0.146048	1.63015	77.0491	-35.2557	1.81109	0	0	0.0508478
2183	0	6.89536	0	0	6.90105	-0.049031	2.32291	-0.143924	0.00738326	-0.0226777	-12.6261	-3.01E-15	0.58135	0	0	0.00664732	-3.71283	8.65765	-5.11284	187.781	400.254	639.666	375.028	375.028	375.028	8.90169	-80.5823	5.69623	198.007	435.572	188.86	194.761	194.761	194.761	-80.9015	-1.32767	-9.6256	17.5425	3.06301	0.887648	-0.197686	-0.167487	1.63854	78.2305	-35.3397	1.86676	0	0	0.0499413
2184	0	7.13599	0	0	7.14153	-0.0471927	2.25212	-0.144321	0.00801471	-0.0225684	-12.4642	-3.84E-15	0.622116	0	0	0.00603803	-3.74511	8.98862	-5.17653	185.346	400.157	639.243	374.912	374.912	374.912	8.97646	-80.4119	5.64014	192.39	435.72	188.704	194.761	194.761	194.761	-80.7384	-1.39846	-9.64996	17.2619	3.11406	1.09992	-0.192437	-0.18923	1.64668	78.7565	-34.9403	1.90032	0	0	0.0482952
2185	0	7.35523	0	0	7.36062	-0.0455699	2.18961	-0.144741	0.00874957	-0.0224696	-12.2987	1.51E-15	0.655271	0	0	0.00536601	-3.77185	9.31855	-5.24156	182.944	400.035	638.852	374.813	374.813	374.813	9.05052	-80.2172	5.58072	186.768	435.87	188.553	194.761	194.761	194.761	-80.5507	-1.46916	-9.6729	16.9851	3.14358	1.29683	-0.1849	-0.209345	1.65461	78.8652	-33.9521	1.90283	0	0	0.0461435
2186	0	7.55045	0	0	7.55575	-0.0443016	2.14077	-0.145178	0.00954872	-0.0223904	-12.1309	4.58E-16	0.673627	0	0	0.00463593	-3.78893	9.64792	-5.30135	180.582	399.886	638.497	374.731	374.731	374.731	9.12407	-79.9948	5.51685	181.142	436.025	188.406	194.761	194.761	194.761	-80.3354	-1.54045	-9.69402	16.7141	3.15175	1.47126	-0.173875	-0.226912	1.66208	78.2427	-32.498	1.86677	0	0	0.0434389
2187	0	7.71928	0	0	7.72455	-0.0435326	2.11114	-0.145602	0.0104169	-0.0223635	-11.9596	1.33E-15	0.676447	0	0	0.00385442	-3.7923	9.97724	-5.34885	178.272	399.711	638.177	374.664	374.664	374.664	9.19707	-79.7416	5.44696	175.516	436.187	188.264	194.761	194.761	194.761	-80.0891	-1.61314	-9.71257	16.4508	3.13989	1.61755	-0.161117	-0.24064	1.67106	77.2192	-30.5625	1.79144	0	0	0.0404923
2188	0	7.85934	0	0	7.86469	-0.043408	2.10634	-0.14604	0.0112857	-0.0223912	-11.7901	-3.42E-15	0.658251	0	0	0.00303204	-3.77826	10.3069	-5.37697	176.022	399.507	637.897	374.611	374.611	374.611	9.26919	-79.4541	5.36918	169.889	436.359	188.127	194.761	194.761	194.761	-79.8085	-1.68812	-9.72738	16.1971	3.10997	1.73189	-0.145845	-0.249629	1.6803	75.4675	-28.2783	1.67475	0	0	0.0372614
2189	0	7.96856	0	0	7.97409	-0.0440709	2.13188	-0.146466	0.0121621	-0.0225663	-11.6228	3.56E-15	0.622958	0	0	0.00217926	-3.74366	10.6374	-5.37876	173.847	399.276	637.659	374.571	374.571	374.571	9.33976	-79.1291	5.2814	164.266	436.542	187.997	194.761	194.761	194.761	-79.4903	-1.76625	-9.73697	15.9539	3.0638	1.81206	-0.130709	-0.252752	1.69221	73.5646	-25.6633	1.52959	0	0	0.0341732
2190	0	8.04484	0	0	8.05079	-0.0456499	2.1927	-0.146938	0.0129199	-0.0228746	-11.4664	1.92E-15	0.562604	0	0	0.0013107	-3.68612	10.9685	-5.3481	171.76	399.016	637.466	374.542	374.542	374.542	9.40773	-78.7631	5.18152	158.648	436.74	187.872	194.761	194.761	194.761	-79.131	-1.84825	-9.73957	15.7218	3.00281	1.85735	-0.115467	-0.249743	1.70508	71.2335	-22.9088	1.35626	0	0	0.0311772
2191	0	8.08656	0	0	8.09307	-0.0482598	2.29321	-0.147451	0.0135835	-0.02341	-11.3241	3.25E-15	0.485623	0	0	0.000437493	-3.6042	11.3002	-5.27992	169.776	398.729	637.32	374.526	374.526	374.526	9.47163	-78.3531	5.06742	153.038	436.952	187.755	194.761	194.761	194.761	-78.7274	-1.93459	-9.73313	15.5003	2.92739	1.86804	-0.102766	-0.239846	1.72084	68.9844	-19.9984	1.17411	0	0	0.028592
2192	0	8.09211	0	0	8.09948	-0.0519885	2.43679	-0.148053	0.014052	-0.0241994	-11.203	-2.39E-15	0.388735	0	0	-0.000428057	-3.49759	11.6317	-5.17091	167.91	398.417	637.225	374.523	374.523	374.523	9.52957	-77.8961	4.93728	147.436	437.18	187.647	194.761	194.761	194.761	-78.2765	-2.02538	-9.71549	15.2882	2.83738	1.8452	-0.093682	-0.22355	1.73804	66.9041	-17.0462	0.990974	0	0	0.0264602
2193	0	8.06027	0	0	8.0688	-0.0568921	2.62556	-0.148729	0.0143497	-0.0252641	-11.1022	3.17E-15	0.281398	0	0	-0.00127994	-3.3671	11.9615	-5.01994	166.177	398.081	637.185	374.535	374.535	374.535	9.57921	-77.3896	4.78975	141.846	437.421	187.549	194.761	194.761	194.761	-77.7754	-2.12025	-9.68443	15.0843	2.73203	1.79041	-0.0893047	-0.201698	1.75632	65.1161	-14.0376	0.820039	0	0	0.0248191
2194	0	7.99009	0	0	8.00011	-0.0629919	2.8603	-0.149452	0.0144754	-0.0265797	-11.0163	3.66E-15	0.170377	0	0	-0.00211479	-3.21458	12.2876	-4.82833	164.593	397.724	637.204	374.567	374.567	374.567	9.61788	-76.8311	4.62398	136.268	437.674	187.463	194.761	194.761	194.761	-77.2216	-2.21832	-9.63778	14.8876	2.61053	1.70566	-0.0891408	-0.176014	1.77512	63.3916	-11.0348	0.670592	0	0	0.0235043
2195	0	7.88084	0	0	7.89276	-0.0702735	3.1404	-0.1502	0.0144637	-0.0281105	-10.9367	-8.25E-16	0.0646383	0	0	-0.00293345	-3.04264	12.6072	-4.59969	163.17	397.351	637.285	374.622	374.622	374.622	9.64264	-76.2186	4.43981	130.702	437.935	187.394	194.761	194.761	194.761	-76.6128	-2.31823	-9.57354	14.6976	2.47196	1.59304	-0.0921578	-0.148439	1.79299	61.4735	-7.98259	0.545631	0	0	0.0223666
2196	0	7.73203	0	0	7.74628	-0.0786904	3.46398	-0.150819	0.0143479	-0.0297354	-10.8385	-3.38E-15	-0.0289806	0	0	-0.00373418	-2.85425	12.9166	-4.33967	161.924	396.966	637.43	374.706	374.706	374.706	9.65052	-75.5503	4.23776	125.15	438.2	187.343	194.761	194.761	194.761	-75.9469	-2.41816	-9.49	14.5145	2.31528	1.45473	-0.096348	-0.120962	1.80843	58.8169	-4.89197	0.444184	0	0	0.0211524
2197	0	7.54328	0	0	7.56025	-0.0881714	3.8282	-0.151226	0.0141838	-0.0313515	-10.7003	-2.62E-15	-0.103785	0	0	-0.00451533	-2.65236	13.2117	-4.05526	160.87	396.575	637.64	374.822	374.822	374.822	9.63857	-74.8245	4.01905	119.612	438.465	187.315	194.761	194.761	194.761	-75.2218	-2.51594	-9.38586	14.3393	2.13923	1.29291	-0.0986379	-0.0945163	1.82129	54.7867	-1.52545	0.353907	0	0	0.0197227
2198	0	7.31393	0	0	7.33401	-0.0986309	4.22965	-0.151297	0.0140068	-0.0328113	-10.4961	3.13E-15	-0.157906	0	0	-0.00526791	-2.43958	13.4877	-3.75407	160.024	396.184	637.914	374.977	374.977	374.977	9.604	-74.039	3.78543	114.089	438.726	187.311	194.761	194.761	194.761	-74.4351	-2.60911	-9.26014	14.1732	1.94233	1.10978	-0.0971135	-0.0695197	1.83021	48.9062	2.21175	0.265421	0	0	0.0180731
2199	0	7.04299	0	0	7.0665	-0.109974	4.66456	-0.150986	0.0138683	-0.0339906	-10.2063	2.58E-15	-0.190739	0	0	-0.00598083	-2.218	13.7395	-3.44366	159.404	395.801	638.246	375.176	375.176	375.176	9.54422	-73.1912	3.53927	108.583	438.978	187.33	194.761	194.761	194.761	-73.5838	-2.69498	-9.11227	14.0179	1.72304	0.907673	-0.0892823	-0.0455258	1.83499	40.6746	6.62181	0.156102	0	0	0.016416
2200	0	6.72871	0	0	6.75589	-0.122108	5.12915	-0.15023	0.0137562	-0.0347895	-9.81013	4.23E-16	-0.210122	0	0	-0.0066284	-1.98918	13.9618	-3.13087	159.032	395.433	638.631	375.425	375.425	375.425	9.45677	-72.2777	3.28327	103.094	439.22	187.37	194.761	194.761	194.761	-72.6646	-2.77067	-8.94193	13.8751	1.47976	0.689089	-0.0739184	-0.0225451	1.83513	29.8044	11.6602	0.0139635	0	0	0.0150316
2201	0	6.36852	0	0	6.39939	-0.134935	5.6196	-0.149031	0.0136625	-0.0351384	-9.29321	-2.71E-15	-0.225601	0	0	-0.00717825	-1.75414	14.1491	-2.82152	158.931	395.089	639.059	375.727	375.727	375.727	9.33945	-71.2941	3.02066	97.6274	439.448	187.425	194.761	194.761	194.761	-71.6727	-2.8331	-8.74913	13.7468	1.21099	0.456855	-0.050868	0.000108545	1.83065	16.3034	17.5886	-0.191035	0	0	0.0145657
2202	0	5.95844	0	0	5.99286	-0.148369	6.13233	-0.147368	0.0134767	-0.0350114	-8.64001	1.95E-15	-0.256103	0	0	-0.00757454	-1.5133	14.2959	-2.52014	159.127	394.777	639.517	376.086	376.086	376.086	9.18989	-70.235	2.75492	92.1869	439.662	187.487	194.761	194.761	194.761	-70.6024	-2.87892	-8.53379	13.635	0.91574	0.214412	-0.0192649	0.0204478	1.82041	-0.0455416	23.8295	-0.463512	0	0	0.0152293
2203	0	5.49303	0	0	5.53052	-0.162326	6.66399	-0.145277	0.0131651	-0.0344449	-7.84354	4.14E-15	-0.311842	0	0	-0.00776026	-1.26637	14.397	-2.22987	159.649	394.509	639.991	376.504	376.504	376.504	9.00555	-69.0932	2.48989	86.7781	439.86	187.543	194.761	194.761	194.761	-69.4466	-2.90438	-8.29575	13.5423	0.593219	-0.0342914	0.0191678	0.0384097	1.80556	-18.7769	30.3315	-0.817625	0	0	0.0177397
2204	0	4.96481	0	0	5.00451	-0.17673	7.21145	-0.142802	0.0126326	-0.0335321	-6.9021	-3.47E-15	-0.405566	0	0	-0.00765929	-1.01226	14.447	-1.95258	160.526	394.293	640.465	376.98	376.98	376.98	8.78341	-67.8602	2.22969	81.4072	440.04	187.576	194.761	194.761	194.761	-68.1964	-2.90534	-8.03442	13.4716	0.243373	-0.284555	0.0627045	0.0534848	1.78495	-39.4997	36.6588	-1.2435	0	0	0.0225754
2205	0	4.36414	0	0	4.40467	-0.1915	7.77147	-0.140046	0.0118102	-0.0325293	-5.82777	-1.86E-15	-0.543612	0	0	-0.00719271	-0.74928	14.4408	-1.6893	161.787	394.139	640.918	377.515	377.515	377.515	8.52002	-66.5253	1.97891	76.0803	440.201	187.569	194.761	194.761	194.761	-66.8412	-2.87703	-7.74885	13.4271	-0.132864	-0.531094	0.107859	0.0667986	1.76067	-61.1568	42.5893	-1.7129	0	0	0.0304504
2206	0	3.67887	0	0	3.71823	-0.20654	8.3402	-0.13715	0.010653	-0.031723	-4.64715	8.46E-16	-0.726277	0	0	-0.00628454	-0.47554	14.3736	-1.44066	163.46	394.059	641.334	378.105	378.105	378.105	8.21133	-65.0763	1.74273	70.8025	440.337	187.498	194.761	194.761	194.761	-65.3685	-2.81411	-7.43758	13.4143	-0.532656	-0.768207	0.151835	0.079416	1.73285	-82.8522	47.9772	-2.1984	0	0	0.0420566
2207	0	2.89446	0	0	2.92987	-0.221726	8.91277	-0.134285	0.00911936	-0.031539	-3.40391	-3.13E-15	-0.947847	0	0	-0.0048795	-0.189271	14.2404	-1.20728	165.571	394.062	641.693	378.747	378.747	378.747	7.853	-63.4988	1.5269	65.5761	440.445	187.341	194.761	194.761	194.761	-63.7642	-2.7107	-7.09867	13.4408	-0.951055	-0.990076	0.192249	0.0911968	1.70298	-103.547	52.3653	-2.64073	0	0	0.0577058
2208	0	1.99432	0	0	2.02196	-0.236895	9.48291	-0.131646	0.00715593	-0.0323957	-2.16421	2.79E-15	-1.19766	0	0	-0.00298155	0.110901	14.037	-0.989934	168.143	394.156	641.978	379.434	379.434	379.434	7.44054	-61.7772	1.33778	60.3996	440.516	187.078	194.761	194.761	194.761	-62.0125	-2.56073	-6.72972	13.5156	-1.38107	-1.19101	0.227748	0.101924	1.67243	-122.406	55.4422	-2.98226	0	0	0.0775488
2209	0	0.960357	0	0	0.975291	-0.251841	10.0428	-0.129476	0.00481688	-0.0348661	-1.0271	-2.62E-15	-1.44716	0	0	-0.000746019	0.425939	13.7592	-0.789435	171.192	394.349	642.176	380.16	380.16	380.16	6.96993	-59.8947	1.18203	55.2665	440.541	186.691	194.761	194.761	194.761	-60.0971	-2.35836	-6.32798	13.6489	-1.81446	-1.36574	0.257565	0.110558	1.64253	-138.511	56.836	-3.14742	0	0	0.10123
2210	0	-0.226072	0	0	-0.229994	-0.266309	10.583	-0.128049	0.00219819	-0.0394902	-0.131769	1.52E-15	-1.65552	0	0	0.00142271	0.756379	13.4038	-0.606325	174.732	394.646	642.274	380.916	380.916	380.916	6.43821	-57.8343	1.06627	50.1638	440.506	186.17	194.761	194.761	194.761	-58.0018	-2.09881	-5.89053	13.8512	-2.24277	-1.50976	0.280655	0.116612	1.61459	-150.956	56.3022	-3.05198	0	0	0.127789
2211	0	-1.58254	0	0	-1.61268	-0.279979	11.0916	-0.1279	-0.000490851	-0.0467898	0.31193	-1.35E-15	-1.7673	0	0	0.00266548	1.10236	12.9684	-0.440751	178.77	395.051	642.264	381.694	381.694	381.694	5.84471	-55.5804	0.996652	45.0724	440.4	185.521	194.761	194.761	194.761	-55.7119	-1.77935	-5.41506	14.1323	-2.65843	-1.61938	0.296535	0.120598	1.59117	-159.015	53.9609	-2.63542	0	0	0.155739
2212	0	-3.12314	0	0	-3.1878	-0.292454	11.5542	-0.129807	-0.00301831	-0.0570833	0.0277375	1.86E-15	-1.72455	0	0	0.00153908	1.46344	12.4516	-0.292157	183.307	395.564	642.142	382.487	382.487	382.487	5.19242	-53.1206	0.97792	39.969	440.21	184.763	194.761	194.761	194.761	-53.2166	-1.40067	-4.90057	14.5005	-3.05537	-1.6922	0.304374	0.123552	1.57446	-162.273	50.1046	-1.86185	0	0	0.182961
2213	0	-4.85493	0	0	-4.96281	-0.303243	11.9531	-0.134734	-0.00501503	-0.0702843	-1.30535	-3.72E-15	-1.45966	0	0	-0.00398721	1.83847	11.8532	-0.159398	188.337	396.182	641.91	383.286	383.286	383.286	4.48955	-50.4494	1.01209	34.832	439.928	183.947	194.761	194.761	194.761	-50.5123	-0.968645	-4.34851	14.9622	-3.42938	-1.72711	0.305596	0.125986	1.56602	-161.326	45.1346	-0.738865	0	0	0.207612
2214	0	-6.77376	0	0	-6.9328	-0.31176	12.2672	-0.143821	-0.00619909	-0.0858441	-4.0171	4.14E-15	-0.921604	0	0	-0.016222	2.22546	11.1744	-0.0405971	193.85	396.899	641.573	384.08	384.08	384.08	3.75102	-47.5729	1.09687	29.6516	439.552	183.149	194.761	194.761	194.761	-47.607	-0.49599	-3.76427	15.5215	-3.77818	-1.72454	0.301223	0.129246	1.568	-157.34	39.7902	0.667492	0	0	0.228852
2215	0	-8.8595	0	0	-9.07542	-0.317335	12.4724	-0.158016	-0.0063	-0.10238	-8.35909	-3.55E-15	-0.0654845	0	0	-0.0368994	2.62156	10.4175	0.0665992	199.826	397.706	641.144	384.861	384.861	384.861	2.99912	-44.5132	1.22382	24.4442	439.093	182.482	194.761	194.761	194.761	-44.5248	-0.00353228	-3.15833	16.1798	-4.10085	-1.6862	0.294546	0.13302	1.58018	-152.805	34.5554	2.27636	0	0	0.248325
2216	0	-11.0722	0	0	-11.3465	-0.319259	12.5431	-0.17774	-0.00517599	-0.118098	-14.4143	8.04E-16	1.13437	0	0	-0.0658998	3.02321	9.58591	0.164789	206.24	398.592	640.641	385.614	385.614	385.614	2.26321	-41.3133	1.3771	19.2696	438.572	182.084	194.761	194.761	194.761	-41.3098	0.47979	-2.54746	16.9367	-4.39751	-1.6151	0.288342	0.138505	1.60147	-150.349	30.1807	3.9965	0	0	0.270033
2217	0	-13.3505	0	0	-13.6783	-0.316826	12.4536	-0.202423	-0.00296297	-0.130676	-22.0063	0	2.66509	0	0	-0.0999589	3.42609	8.68428	0.256355	213.061	399.54	640.087	386.326	386.326	386.326	1.57795	-38.0394	1.53355	14.2455	438.03	182.107	194.761	194.761	194.761	-38.0282	0.918769	-1.95515	17.7899	-4.66839	-1.51532	0.285284	0.144286	1.62807	-152.625	26.6845	5.78796	0	0	0.299692
2218	0	-15.6128	0	0	-15.9819	-0.309431	12.1814	-0.230188	2.52E-05	-0.137918	-30.6506	-6.77E-16	4.47224	0	0	-0.13224	3.82556	7.7179	0.343001	220.252	400.533	639.51	386.979	386.979	386.979	0.97982	-34.7798	1.66474	9.55388	437.518	182.696	194.761	194.761	194.761	-34.7673	1.27623	-1.41061	18.7359	-4.91394	-1.39169	0.28817	0.14939	1.65458	-161.531	23.829	7.67138	0	0	0.343335
2219	0	-17.7641	0	0	-18.1546	-0.296644	11.7093	-0.258161	0.00323357	-0.138456	-39.6098	-2.71E-15	6.4311	0	0	-0.153714	4.21683	6.69262	0.425637	227.771	401.552	638.942	387.556	387.556	387.556	0.503071	-31.6392	1.74172	5.43289	437.097	183.958	194.761	194.761	194.761	-31.6292	1.51925	-0.946615	19.7701	-5.13484	-1.24955	0.296344	0.152423	1.67623	-176.702	21.0347	9.69674	0	0	0.402956
2220	0	-19.7053	0	0	-20.0919	-0.278275	11.0283	-0.283084	0.00623669	-0.131734	-48.017	4.74E-15	8.37008	0	0	-0.156074	4.59538	5.61464	0.50427	235.573	402.578	638.418	388.038	388.038	388.038	0.175705	-28.728	1.74102	2.15377	436.823	185.943	194.761	194.761	194.761	-28.7218	1.62589	-0.595789	20.8871	-5.33236	-1.09434	0.309423	0.151214	1.68822	-196.864	17.4479	11.9121	0	0	0.477643
2221	0	-21.3445	0	0	-21.7002	-0.254417	10.1391	-0.302136	0.00865737	-0.118796	-55.0445	4.74E-15	10.0662	0	0	-0.135109	4.95728	4.49033	0.578253	243.61	403.59	637.971	388.406	388.406	388.406	0.0171908	-26.1508	1.65114	-0.0123608	436.742	188.632	194.761	194.761	194.761	-26.1472	1.59057	-0.386883	22.0802	-5.5087	-0.931298	0.324096	0.145003	1.68953	-218.731	12.5921	14.286	0	0	0.560223
2222	0	-22.6072	0	0	-22.9084	-0.225416	9.05165	-0.31353	0.010164	-0.101277	-60.0503	1.35E-15	11.275	0	0	-0.092753	5.29943	3.32608	0.646481	251.836	404.568	637.637	388.646	388.646	388.646	0.0381544	-23.9947	1.47651	-0.828607	436.885	191.946	194.761	194.761	194.761	-23.9918	1.42587	-0.341713	23.342	-5.66712	-0.765231	0.337192	0.133394	1.68083	-239.194	6.18361	16.7469	0	0	0.641695
2223	0	-23.4432	0	0	-23.6745	-0.191856	7.78497	-0.316518	0.0104447	-0.0813621	-62.6502	-7.44E-15	11.7789	0	0	-0.0367445	5.61969	2.12823	0.707386	260.204	405.494	637.448	388.745	388.745	388.745	0.241029	-22.3214	1.23802	-0.117982	437.258	195.761	194.761	194.761	194.761	-22.3175	1.1606	-0.473074	24.6639	-5.8118	-0.600118	0.347065	0.117559	1.66499	-255.721	-1.55578	19.181	0	0	0.712946
2224	0	-23.8303	0	0	-23.9875	-0.154527	6.36703	-0.311204	0.00905871	-0.0610498	-62.7385	4.74E-15	11.423	0	0	0.021768	5.91689	0.902963	0.759213	268.667	406.351	637.43	388.697	388.697	388.697	0.620749	-21.1638	0.969884	2.22296	437.849	199.93	194.761	194.761	194.761	-21.1588	0.834677	-0.783808	26.0365	-5.94735	-0.439136	0.352032	0.0984316	1.64494	-266.364	-10.5178	21.5634	0	0	0.765427
2225	0	-23.7745	0	0	-23.8646	-0.114411	4.83451	-0.298262	0.00572031	-0.04179	-60.4659	-6.43E-15	10.1751	0	0	0.0717681	6.19063	-0.343608	0.800085	277.181	407.124	637.61	388.502	388.502	388.502	1.16494	-20.5257	0.713652	6.22225	438.625	204.305	194.761	194.761	194.761	-20.5212	0.492109	-1.26665	27.4495	-6.07839	-0.284476	0.35262	0.0784501	1.62396	-270.538	-20.1038	23.8493	0	0	0.794456
2226	0	-23.3073	0	0	-23.3466	-0.0726726	3.23265	-0.278877	0.000366705	-0.0245393	-56.2101	4.91E-15	8.13491	0	0	0.105524	6.4411	-1.60544	0.828321	285.704	407.799	638.006	388.165	388.165	388.165	1.85357	-20.3855	0.511205	11.8394	439.538	208.748	194.761	194.761	194.761	-20.3845	0.174242	-1.90469	28.8914	-6.20885	-0.137378	0.349213	0.0592809	1.60347	-268.092	-29.784	25.9935	0	0	0.797246
2227	0	-22.4817	0	0	-22.4911	-0.0306172	1.6135	-0.254731	-0.0064968	-0.0095885	-50.5229	-4.69E-15	5.54228	0	0	0.120439	6.66875	-2.87642	0.842674	294.196	408.366	638.632	387.7	387.7	387.7	2.65902	-20.701	0.397902	18.9786	440.53	213.137	194.761	194.761	194.761	-20.7068	-0.0859973	-2.67264	30.3498	-6.34168	0.00183388	0.342794	0.0439588	1.58476	-259.889	-38.5641	27.844	0	0	0.775247
2228	0	-21.3655	0	0	-21.3655	0.0103825	0.0324818	-0.227877	-0.0140635	0.00302219	-44.0505	-5.92E-15	2.70802	0	0	0.118824	6.87386	-4.15033	0.842421	302.618	408.813	639.496	387.124	387.124	387.124	3.54776	-21.4167	0.397686	27.5056	441.535	217.364	194.761	194.761	194.761	-21.4319	-0.267442	-3.53914	31.8113	-6.47801	0.133823	0.335238	0.0331635	1.56826	-247.301	-45.7647	29.1721	0	0	0.732676
2229	0	-20.0343	0	0	-20.041	0.0489916	-1.45644	-0.200557	-0.0211867	0.013535	-37.4427	3.72E-15	-0.0272039	0	0	0.1062	7.05643	-5.4207	0.827557	310.933	409.133	640.601	386.459	386.459	386.459	4.48303	-22.4702	0.520543	37.2667	442.491	221.335	194.761	194.761	194.761	-22.4958	-0.361746	-4.46968	33.2614	-6.61721	0.259908	0.326503	0.0281017	1.55294	-231.737	-50.6187	29.6971	0	0	0.675048
2230	0	-18.5633	0	0	-18.5864	0.0840286	-2.80596	-0.174858	-0.0268868	0.0221052	-31.2576	3.38E-15	-2.37837	0	0	0.0888088	7.21603	-6.68083	0.798416	319.107	409.318	641.943	385.732	385.732	385.732	5.42868	-23.7989	0.762875	48.1063	443.343	224.966	194.761	194.761	194.761	-23.8345	-0.372172	-5.42996	34.6853	-6.75645	0.381977	0.318038	0.0287233	1.53915	-214.762	-52.7055	29.1764	0	0	0.608974
2231	0	-17.0217	0	0	-17.0641	0.114571	-3.97987	-0.152342	-0.0304176	0.0288084	-25.8874	6.77E-16	-4.14121	0	0	0.0716646	7.35181	-7.92373	0.755358	327.106	409.362	643.515	384.968	384.968	384.968	6.35279	-25.3455	1.11006	59.8816	444.052	228.187	194.761	194.761	194.761	-25.3893	-0.310907	-6.389	36.068	-6.89087	0.502144	0.308463	0.0345265	1.52567	-197.096	-52.0153	27.5183	0	0	0.538734
2232	0	-15.4677	0	0	-15.5272	0.140034	-4.95605	-0.133934	-0.0313527	0.0336665	-21.541	1.35E-15	-5.20321	0	0	0.0576483	7.4626	-9.14223	0.698231	334.896	409.259	645.302	384.195	384.195	384.195	7.23054	-27.0611	1.54033	72.4719	444.593	230.939	194.761	194.761	194.761	-27.1108	-0.19575	-7.32156	37.3955	-7.01364	0.622437	0.298236	0.0448354	1.51212	-179.471	-48.595	24.6822	0	0	0.468519
2233	0	-13.9462	0	0	-14.0176	0.160203	-5.72726	-0.11987	-0.0297733	0.0365602	-18.2568	-2.03E-15	-5.55436	0	0	0.0475558	7.54712	-10.329	0.625972	342.442	409.007	647.284	383.436	383.436	383.436	8.04577	-28.9069	2.02897	85.7811	444.963	233.178	194.761	194.761	194.761	-28.9602	-0.0468527	-8.20962	38.6549	-7.11665	0.744484	0.284982	0.0584266	1.49826	-161.514	-42.9928	20.8758	0	0	0.399102
2234	0	-12.4895	0	0	-12.5666	0.175234	-6.30067	-0.110028	-0.025852	0.0375588	-15.9658	2.71E-15	-5.23429	0	0	0.0409027	7.60408	-11.4769	0.536225	349.71	408.602	649.437	382.716	382.716	382.716	8.79114	-30.8541	2.55196	99.7367	445.173	234.883	194.761	194.761	194.761	-30.9098	0.115852	-9.04282	39.8354	-7.19054	0.869492	0.269521	0.0741793	1.48295	-143.572	-35.5966	16.3061	0	0	0.332878
2235	0	-11.1177	0	0	-11.195	0.185605	-6.69558	-0.104046	-0.0200169	0.0365214	-14.5343	-6.77E-16	-4.33901	0	0	0.0366344	7.63247	-12.5787	0.425339	356.667	408.041	651.733	382.052	382.052	382.052	9.46751	-32.8828	3.08872	114.285	445.25	236.048	194.761	194.761	194.761	-32.9409	0.274604	-9.81829	40.9287	-7.22555	0.998179	0.250689	0.0907085	1.46687	-125.139	-26.9405	11.2689	0	0	0.269712
2236	0	-9.84103	0	0	-9.91443	0.192068	-6.94134	-0.10151	-0.0126976	0.0336983	-13.8042	1.35E-15	-2.98923	0	0	0.033735	7.6317	-13.6275	0.288509	363.278	407.326	654.138	381.457	381.457	381.457	10.0828	-34.9806	3.62378	129.386	445.229	236.69	194.761	194.761	194.761	-35.0427	0.414787	-10.5399	41.929	-7.21231	1.13108	0.230033	0.106397	1.44824	-106.683	-17.5115	6.05296	0	0	0.211379
2237	0	-8.66197	0	0	-8.72892	0.195556	-7.07386	-0.101844	-0.00450939	0.0291015	-13.596	-2.03E-15	-1.34331	0	0	0.0314629	7.60192	-14.617	0.120086	369.51	406.457	656.616	380.941	380.941	380.941	10.6501	-37.1408	4.14758	145.009	445.156	236.844	194.761	194.761	194.761	-37.2103	0.525343	-11.2172	42.8329	-7.14261	1.26904	0.207474	0.119226	1.42778	-87.9466	-7.95295	0.968732	0	0	0.157744
2238	0	-7.57721	0	0	-7.63665	0.197101	-7.13256	-0.104412	0.00391621	0.0230898	-13.7275	2.03E-15	0.424014	0	0	0.0294498	7.54417	-15.5411	-0.0859149	375.333	405.438	659.129	380.506	380.506	380.506	11.186	-39.3611	4.65626	161.125	445.078	236.56	194.761	194.761	194.761	-39.4427	0.598647	-11.8637	43.6396	-7.01049	1.4138	0.185445	0.129145	1.40523	-69.5926	1.48088	-3.73931	0	0	0.110202
2239	0	-6.5803	0	0	-6.63219	0.197734	-7.15661	-0.108557	0.0118849	0.0157848	-14.0235	-5.92E-16	2.12496	0	0	0.0276001	7.46039	-16.3948	-0.335159	380.718	404.273	661.634	380.153	380.153	380.153	11.7082	-41.641	5.15094	177.707	445.043	235.902	194.761	194.761	194.761	-41.7413	0.630206	-12.4946	44.3498	-6.81262	1.56801	0.1632	0.135093	1.38121	-51.3553	10.1928	-7.83141	0	0	0.0684269
2240	0	-5.6638	0	0	-5.70873	0.198405	-7.18206	-0.113709	0.0188889	0.00756236	-14.3341	2.96E-15	3.59293	0	0	0.0259332	7.35342	-17.1736	-0.632731	385.642	402.969	664.09	379.876	379.876	379.876	12.2331	-43.9805	5.6365	194.723	445.091	234.94	194.761	194.761	194.761	-44.1071	0.618159	-13.1249	44.966	-6.54875	1.73547	0.141438	0.138519	1.35662	-33.5691	18.0993	-11.1976	0	0	0.032941
2241	0	-4.82125	0	0	-4.86008	0.199901	-7.23887	-0.119414	0.0244771	-0.00130208	-14.5438	-2.20E-15	4.67963	0	0	0.0244201	7.22668	-17.8741	-0.982871	390.083	401.536	666.456	379.666	379.666	379.666	12.7737	-46.3778	6.12009	212.134	445.255	233.748	194.761	194.761	194.761	-46.5398	0.562852	-13.7671	45.4924	-6.22132	1.92079	0.12033	0.140466	1.33275	-16.382	25.0839	-13.816	0	0	0.00381273
2242	0	-4.04854	0	0	-4.08212	0.202803	-7.34899	-0.125331	0.0282847	-0.0105931	-14.5758	-1.35E-15	5.26894	0	0	0.0228966	7.08387	-18.494	-1.38861	394.027	399.984	668.692	379.513	379.513	379.513	13.3382	-48.8289	6.60955	229.896	445.554	232.399	194.761	194.761	194.761	-49.0364	0.466449	-14.4294	45.9345	-5.83536	2.12879	0.100266	0.141639	1.31082	0.0040778	30.9092	-15.6737	0	0	-0.0189179
2243	0	-3.34481	0	0	-3.37391	0.207444	-7.52501	-0.131228	0.0302056	-0.019907	-14.3955	-3.38E-15	5.30125	0	0	0.0210889	6.92877	-19.0323	-1.85165	397.462	398.328	670.761	379.402	379.402	379.402	13.9285	-51.3262	7.11179	247.959	445.995	230.962	194.761	194.761	194.761	-51.5903	0.332622	-15.1141	46.2992	-5.39811	2.36393	0.0830016	0.143167	1.292	14.9538	35.6798	-16.8966	0	0	-0.035301
2244	0	-2.71283	0	0	-2.738	0.213898	-7.76953	-0.137062	0.030255	-0.0290627	-14.0183	-2.37E-15	4.76516	0	0	0.0187262	6.76489	-19.4891	-2.37176	400.384	396.582	672.629	379.319	379.319	379.319	14.5393	-53.8583	7.63129	266.269	446.569	229.494	194.761	194.761	194.761	-54.1906	0.166273	-15.8169	46.5942	-4.9188	2.62952	0.0700475	0.145744	1.27764	28.08	39.4755	-17.6215	0	0	-0.0459472
2245	0	-2.15874	0	0	-2.18036	0.221978	-8.0753	-0.142842	0.0287152	-0.0377453	-13.4939	-1.86E-15	3.71352	0	0	0.0156613	6.59522	-19.8661	-2.94641	402.794	394.763	674.268	379.249	379.249	379.249	15.1588	-56.4107	8.16871	284.77	447.251	228.048	194.761	194.761	194.761	-56.8225	-0.026756	-16.5266	46.8276	-4.40832	2.92724	0.0633771	0.149683	1.26763	38.7169	42.5019	-18.0301	0	0	-0.051597
2246	0	-1.69108	0	0	-1.70955	0.231268	-8.42623	-0.148756	0.0259226	-0.0457942	-12.9121	3.10E-15	2.23942	0	0	0.011969	6.42212	-20.1659	-3.57034	404.701	392.889	675.655	379.176	379.176	379.176	15.7693	-58.9661	8.72007	303.406	448.006	226.661	194.761	194.761	194.761	-59.4675	-0.23999	-17.2259	47.0074	-3.87889	3.25668	0.0643472	0.155409	1.26369	46.5315	45.0102	-18.2708	0	0	-0.05336
2247	0	-1.31983	0	0	-1.33556	0.241153	-8.79896	-0.155061	0.0223938	-0.0531871	-12.3798	-5.75E-15	0.483401	0	0	0.0079457	6.24713	-20.3925	-4.2355	406.122	390.978	676.776	379.087	379.087	379.087	16.3488	-61.5054	9.27617	322.128	448.791	225.368	194.761	194.761	194.761	-62.1046	-0.466713	-17.8925	47.1415	-3.34334	3.61508	0.0734332	0.163199	1.2658	51.4192	47.3515	-18.4848	0	0	-0.0524777
2248	0	-1.05448	0	0	-1.06812	0.250878	-9.16494	-0.161919	0.0187111	-0.0599935	-11.9925	-3.55E-15	-1.38666	0	0	0.004015	6.07101	-20.5507	-4.93113	407.081	389.051	677.618	378.969	378.969	378.969	16.8731	-64.0096	9.82302	340.891	449.555	224.193	194.761	194.761	194.761	-64.7115	-0.700339	-18.5008	47.2367	-2.81427	3.99712	0.0909478	0.173012	1.27513	53.5044	49.7627	-18.7342	0	0	-0.0499961
2249	0	-0.902504	0	0	-0.915031	0.259605	-9.4927	-0.169408	0.0154178	-0.0666024	-11.8208	-2.71E-15	-3.19693	0	0	0.00059518	5.89367	-20.6464	-5.64408	407.61	387.124	678.181	378.811	378.811	378.811	17.3183	-66.4612	10.3425	359.654	450.251	223.163	194.761	194.761	194.761	-67.2665	-0.93489	-19.0244	47.2995	-2.30304	4.39491	0.11601	0.18385	1.29175	53.4343	52.1914	-18.9904	0	0	-0.0465785
2250	0	-0.868075	0	0	-0.88079	0.266483	-9.75057	-0.177284	0.0130695	-0.0734054	-11.8804	-1.02E-15	-4.77596	0	0	-0.00202951	5.71452	-20.686	-6.35923	407.749	385.215	678.468	378.607	378.607	378.607	17.6628	-68.8451	10.814	378.382	450.831	222.305	194.761	194.761	194.761	-69.7498	-1.16525	-19.4382	47.3353	-1.81953	4.79836	0.14732	0.194809	1.31563	52.0847	54.5218	-19.1806	0	0	-0.042634
2251	0	-0.951293	0	0	-0.965692	0.270714	-9.90903	-0.185205	0.011965	-0.0809123	-12.1508	4.06E-15	-5.99437	0	0	-0.00379015	5.53243	-20.6762	-7.06002	407.545	383.34	678.488	378.351	378.351	378.351	17.8892	-71.1494	11.2164	397.037	451.256	221.648	194.761	194.761	194.761	-72.1445	-1.38736	-19.7203	47.3484	-1.372	5.19565	0.182891	0.205458	1.34678	50.5004	56.374	-19.1162	0	0	-0.0382343
2252	0	-1.14788	0	0	-1.16539	0.271619	-9.94289	-0.192633	0.0122688	-0.0896587	-12.5698	0	-6.76344	0	0	-0.00482881	5.34597	-20.6242	-7.72922	407.047	381.511	678.256	378.043	378.043	378.043	17.986	-73.3653	11.53	415.573	451.492	221.227	194.761	194.761	194.761	-74.4373	-1.59822	-19.8544	47.3419	-0.966779	5.57364	0.218581	0.215332	1.38494	50.3706	57.3338	-18.6415	0	0	-0.0333592
2253	0	-1.44933	0	0	-1.47094	0.268694	-9.83341	-0.199014	0.0137769	-0.100109	-13.0566	4.40E-15	-7.06275	0	0	-0.00542765	5.15348	-20.5371	-8.35005	406.31	379.74	677.793	377.685	377.685	377.685	17.9476	-75.4872	11.7383	433.936	451.517	221.076	194.761	194.761	194.761	-76.6184	-1.79574	-19.8302	47.3175	-0.608474	5.9187	0.251323	0.224004	1.42855	52.8301	56.6952	-17.5332	0	0	-0.0277
2254	0	-1.84306	0	0	-1.86908	0.261643	-9.56916	-0.20372	0.016222	-0.112501	-13.514	6.09E-15	-6.90856	0	0	-0.00589329	4.9531	-20.4216	-8.90717	405.389	378.035	677.121	377.281	377.281	377.281	17.7744	-77.5119	11.8295	452.055	451.315	221.226	194.761	194.761	194.761	-78.6822	-1.97854	-19.644	47.2761	-0.299402	6.21738	0.27702	0.230561	1.47606	59.2601	53.9164	-15.6913	0	0	-0.0209597
2255	0	-2.31309	0	0	-2.3429	0.25039	-9.1466	-0.206229	0.0192002	-0.12685	-13.8509	-1.86E-15	-6.3538	0	0	-0.00646255	4.74308	-20.2843	-9.3877	404.338	376.403	676.268	376.839	376.839	376.839	17.4718	-79.4384	11.7971	469.846	450.874	221.703	194.761	194.761	194.761	-80.6262	-2.14573	-19.2984	47.2182	-0.0397956	6.45736	0.293977	0.23401	1.52437	70.0775	48.5881	-13.0676	0	0	-0.0128362
2256	0	-2.84073	0	0	-2.87285	0.23507	-8.56968	-0.206211	0.0223535	-0.143009	-13.9951	3.38E-15	-5.46108	0	0	-0.00727099	4.52196	-20.1313	-9.78191	403.207	374.85	675.262	376.368	376.368	376.368	17.0492	-81.2669	11.6399	487.209	450.189	222.522	194.761	194.761	194.761	-82.4504	-2.29659	-18.8017	47.1441	0.172122	6.62824	0.300926	0.233161	1.57216	85.642	40.5178	-9.7098	0	0	-0.00298335
2257	0	-3.40527	0	0	-3.43752	0.215995	-7.84893	-0.203488	0.0253615	-0.160487	-13.8873	-3.98E-15	-4.29524	0	0	-0.00834672	4.28879	-19.9677	-10.0835	402.043	373.38	674.131	375.881	375.881	375.882	16.5194	-82.9987	11.362	504.031	449.258	223.68	194.761	194.761	194.761	-84.1572	-2.43058	-18.1667	47.0537	0.339959	6.72208	0.29695	0.227044	1.61448	105.807	29.8948	-5.74635	0	0	0.00888233
2258	0	-3.98471	0	0	-4.01469	0.193622	-7.00041	-0.198063	0.0282315	-0.178814	-13.4832	3.38E-16	-2.89135	0	0	-0.00969365	4.04345	-19.7983	-10.29	400.888	371.997	672.902	375.391	375.391	375.391	15.8975	-84.6351	10.9726	520.193	448.083	225.161	194.761	194.761	194.761	-85.7502	-2.54714	-17.4105	46.9475	0.468397	6.73415	0.282797	0.216164	1.65149	130.254	17.5051	-1.3677	0	0	0.0229361
2259	0	-4.55693	0	0	-4.58247	0.16852	-6.04469	-0.189965	0.030963	-0.197191	-12.7364	6.49E-15	-1.28855	0	0	-0.011266	3.78666	-19.6267	-10.4025	399.775	370.704	671.602	374.91	374.91	374.91	15.2003	-86.1775	10.4848	535.568	446.671	226.931	194.761	194.761	194.761	-87.2338	-2.64572	-16.5536	46.8258	0.563003	6.66318	0.258687	0.201066	1.67993	158.351	4.30538	3.23141	0	0	0.0392963
2260	0	-5.10107	0	0	-5.12066	0.141337	-5.00593	-0.179377	0.0338374	-0.214973	-11.6145	-6.94E-17	0.494276	0	0	-0.0130564	3.52009	-19.4559	-10.4259	398.734	369.505	670.254	374.452	374.452	374.452	14.4465	-87.6264	9.91602	550.031	445.035	228.935	194.761	194.761	194.761	-88.6121	-2.72575	-15.6198	46.6892	0.629639	6.51171	0.224993	0.183061	1.69991	189.677	-8.52554	7.87457	0	0	0.0579753
2261	0	-5.59931	0	0	-5.61245	0.112789	-3.91145	-0.166496	0.0369996	-0.231337	-10.0927	5.52E-16	2.4115	0	0	-0.0149927	3.24631	-19.288	-10.3688	397.785	368.405	668.878	374.028	374.028	374.028	13.6558	-88.9803	9.28696	563.463	443.197	231.104	194.761	194.761	194.761	-89.8875	-2.7866	-14.6351	46.5389	0.674289	6.28608	0.182942	0.163551	1.71037	223.186	-19.8036	12.4041	0	0	0.0785887
2262	0	-6.03862	0	0	-6.04582	0.0836365	-2.79087	-0.151753	0.0406201	-0.245566	-8.1874	-1.29E-15	4.40574	0	0	-0.0169683	2.96869	-19.124	-10.2434	396.939	367.405	667.492	373.649	373.649	373.649	12.8487	-90.2351	8.62081	575.751	441.188	233.352	194.761	194.761	194.761	-91.06	-2.82764	-13.6278	46.3764	0.702697	5.99631	0.135115	0.144393	1.7129	257.502	-28.441	16.6909	0	0	0.100278
2263	0	-6.41205	0	0	-6.41482	0.0546669	-1.67518	-0.135766	0.0446247	-0.256963	-5.95996	2.07E-15	6.38528	0	0	-0.0187522	2.6912	-18.9646	-10.0645	396.202	366.508	666.11	373.322	373.322	373.322	12.0458	-91.3833	7.94232	586.799	439.049	235.577	194.761	194.761	194.761	-92.1256	-2.84824	-12.6267	46.2034	0.719979	5.65552	0.0827471	0.125901	1.70755	291.247	-33.9753	20.6182	0	0	0.12189
2264	0	-6.71967	0	0	-6.72003	0.026665	-0.59555	-0.119421	0.0488344	-0.26492	-3.52932	0	8.246	0	0	-0.0200287	2.4183	-18.8094	-9.85003	395.571	365.717	664.741	373.053	373.053	373.053	11.2666	-92.4142	7.27634	596.528	436.83	237.67	194.761	194.761	194.761	-93.0769	-2.84789	-11.6599	46.0223	0.730093	5.27955	0.0315843	0.110395	1.69787	321.885	-35.8736	24.0561	0	0	0.141586
2265	0	-6.96814	0	0	-6.96833	0.000374475	0.418503	-0.103688	0.0529924	-0.26907	-1.05061	1.95E-15	9.88697	0	0	-0.0204419	2.15454	-18.6575	-9.61894	395.036	365.033	663.394	372.844	372.844	372.844	10.5282	-93.3141	6.64626	604.883	434.585	239.52	194.761	194.761	194.761	-93.9028	-2.82631	-10.753	45.835	0.735995	4.88571	-0.016732	0.0975934	1.68433	347.898	-34.4235	26.8853	0	0	0.157913
2266	0	-7.16981	0	0	-7.17177	-0.0235293	1.34029	-0.0895456	0.0568641	-0.269061	1.29998	2.03E-15	11.2287	0	0	-0.0196936	1.90439	-18.5074	-9.39104	394.581	364.454	662.073	372.696	372.696	372.696	9.8451	-94.0681	6.07257	611.833	432.369	241.016	194.761	194.761	194.761	-94.5899	-2.78355	-9.92768	45.6435	0.739252	4.49224	-0.0561355	0.088687	1.6711	366.682	-29.9141	28.987	0	0	0.169266
2267	0	-7.34111	0	0	-7.3463	-0.0444688	2.1472	-0.077751	0.0602	-0.264836	3.35651	-1.86E-15	12.2143	0	0	-0.017611	1.67171	-18.3571	-9.18536	394.188	363.979	660.784	372.603	372.603	372.603	9.22794	-94.6607	5.57159	617.371	430.235	242.063	194.761	194.761	194.761	-95.1238	-2.72013	-9.20068	45.4492	0.740883	4.1168	-0.0844766	0.0838246	1.65864	376.909	-22.9428	30.2683	0	0	0.174848
2268	0	-7.50104	0	0	-7.51019	-0.0619785	2.82131	-0.0690109	0.0628224	-0.256472	4.95279	1.18E-15	12.8173	0	0	-0.0142394	1.45967	-18.2043	-9.01921	393.835	363.605	659.53	372.558	372.558	372.558	8.68392	-95.0777	5.15483	621.517	428.232	242.581	194.761	194.761	194.761	-95.4905	-2.63704	-8.58313	45.253	0.741664	3.77584	-0.0988519	0.0832776	1.65077	377.25	-14.2449	30.6737	0	0	0.174275
2269	0	-7.66926	0	0	-7.68246	-0.0757093	3.3494	-0.063798	0.0644949	-0.244185	5.94448	1.69E-16	13.0233	0	0	-0.00985196	1.2703	-18.0464	-8.9072	393.499	363.327	658.319	372.547	372.547	372.547	8.21693	-95.3071	4.82868	624.312	426.398	242.512	194.761	194.761	194.761	-95.6779	-2.53586	-8.08071	45.0554	0.742864	3.4835	-0.0979771	0.0867248	1.64758	367.091	-4.48376	30.1725	0	0	0.167709
2270	0	-7.8644	0	0	-7.88113	-0.0854336	3.72306	-0.0626108	0.0649842	-0.228392	6.18726	-2.20E-15	12.831	0	0	-0.0049863	1.10448	-17.8807	-8.86047	393.161	363.142	657.155	372.558	372.558	372.558	7.828	-95.3407	4.59431	625.817	424.764	241.825	194.761	194.761	194.761	-95.6772	-2.41875	-7.69384	44.8566	0.746493	3.25111	-0.0810829	0.0929014	1.65203	346.27	5.36765	28.7843	0	0	0.155678
2271	0	-8.10216	0	0	-8.12147	-0.0910489	3.93869	-0.065785	0.0640998	-0.20965	5.56196	1.69E-16	12.2517	0	0	-0.000408387	0.961912	-17.7047	-8.88618	392.801	363.043	656.049	372.573	372.573	372.573	7.51579	-95.1755	4.44779	626.108	423.351	240.519	194.761	194.761	194.761	-95.4846	-2.28865	-7.41816	44.6563	0.755339	3.08655	-0.0483169	0.10162	1.66368	315.174	14.9029	26.5579	0	0	0.138965
2272	0	-8.39323	0	0	-8.41385	-0.0925837	3.9976	-0.0735303	0.0616936	-0.18866	3.98365	6.77E-16	11.3083	0	0	0.00299184	0.841134	-17.516	-8.98708	392.402	363.026	655.012	372.574	372.574	372.574	7.27707	-94.8153	4.38043	625.278	422.166	238.623	194.761	194.761	194.761	-95.103	-2.14945	-7.24495	44.4538	0.772768	2.99373	-0.00171547	0.111975	1.68381	275.018	23.5438	23.5958	0	0	0.118571
2273	0	-8.74154	0	0	-8.76206	-0.0902011	3.90614	-0.0857809	0.0577264	-0.1662	1.43282	-5.08E-16	10.0417	0	0	0.00440302	0.739555	-17.3128	-9.16167	391.954	363.084	654.055	372.547	372.547	372.547	7.10704	-94.2719	4.37935	623.429	421.207	236.2	194.761	194.761	194.761	-94.5433	-2.00608	-7.16177	44.2479	0.80277	2.97253	0.0561946	0.123796	1.71119	227.412	31.1346	20.0346	0	0	0.0953737
2274	0	-9.14275	0	0	-9.16177	-0.0841952	3.67549	-0.102035	0.0523516	-0.143246	-2.0098	2.96E-15	8.51933	0	0	0.0033799	0.6536	-17.0934	-9.40453	391.449	363.212	653.195	372.476	372.476	372.476	6.99958	-93.5663	4.42831	620.673	420.458	233.34	194.761	194.761	194.761	-93.8256	-1.86461	-7.15318	44.0367	0.849736	3.01897	0.121564	0.137002	1.74523	174.844	37.5987	16.0674	0	0	0.0702302
2275	0	-9.58371	0	0	-9.59999	-0.0749836	3.3215	-0.121266	0.0458423	-0.12059	-6.14072	-2.11E-15	6.82844	0	0	0.000104367	0.578762	-16.8567	-9.70682	390.881	363.405	652.446	372.351	372.351	372.351	6.94734	-92.7282	4.5087	617.128	419.897	230.161	194.761	194.761	194.761	-92.979	-1.73196	-7.20153	43.8181	0.918658	3.12562	0.189565	0.151601	1.78293	120.085	43.1037	11.9018	0	0	0.0437336
2276	0	-10.0431	0	0	-10.0558	-0.0630891	2.86405	-0.141869	0.0386532	-0.0991916	-10.6306	-9.30E-16	5.07934	0	0	-0.00452181	0.509898	-16.6018	-10.0572	390.251	363.658	651.823	372.167	372.167	372.167	6.94155	-91.7957	4.60122	612.915	419.493	226.8	194.761	194.761	194.761	-92.0409	-1.61537	-7.28797	43.5893	1.0148	3.28249	0.255033	0.166438	1.8215	66.4341	47.5644	7.77928	0	0	0.0165261
2277	0	-10.4936	0	0	-10.5024	-0.0491137	2.32609	-0.161728	0.0313535	-0.0796256	-15.0535	5.20E-15	3.39532	0	0	-0.00908213	0.441424	-16.3285	-10.4428	389.558	363.966	651.34	371.921	371.921	371.921	6.97218	-90.8116	4.68759	608.157	419.211	223.398	194.761	194.761	194.761	-91.0536	-1.52143	-7.39362	43.3472	1.1434	3.47802	0.313334	0.181435	1.85709	16.8402	51.3448	3.91718	0	0	-0.0110092
2278	0	-10.9064	0	0	-10.9115	-0.0337114	1.73274	-0.178625	0.0245669	-0.0623456	-18.969	3.78E-15	1.90165	0	0	-0.0121396	0.367779	-16.0364	-10.8496	388.803	364.327	651.007	371.618	371.618	371.618	7.02781	-89.8196	4.75232	602.974	419.015	220.092	194.761	194.761	194.761	-90.0603	-1.45497	-7.50073	43.0877	1.30911	3.70021	0.360227	0.194858	1.88578	-25.9906	54.3753	0.518999	0	0	-0.0382736
2279	0	-11.2553	0	0	-11.2574	-0.0175565	1.11001	-0.190944	0.0188309	-0.0475328	-22.0367	3.76E-16	0.703816	0	0	-0.0127944	0.283712	-15.7254	-11.2641	387.987	364.737	650.831	371.268	371.268	371.268	7.09621	-88.8591	4.78438	597.48	418.872	216.993	194.761	194.761	194.761	-89.0999	-1.4179	-7.59401	42.8062	1.51518	3.93744	0.392977	0.206421	1.90535	-60.3239	56.9912	-2.27905	0	0	-0.0648504
2280	0	-11.5209	0	0	-11.5213	-0.00131495	0.483664	-0.198156	0.0145993	-0.035209	-24.0958	-4.84E-15	-0.119095	0	0	-0.0109469	0.184688	-15.3954	-11.673	387.11	365.195	650.813	370.886	370.886	370.886	7.16512	-87.9614	4.77819	591.776	418.755	214.184	194.761	194.761	194.761	-88.2031	-1.4087	-7.66172	42.4971	1.76305	4.17916	0.409017	0.214557	1.91405	-85.0532	59.212	-4.39441	0	0	-0.0899058
2281	0	-11.6926	0	0	-11.6927	0.0143981	-0.122409	-0.200652	0.0120625	-0.0251715	-25.1596	-6.56E-16	-0.54034	0	0	-0.00719473	0.0672433	-15.0458	-12.0647	386.166	365.7	650.948	370.492	370.492	370.492	7.2236	-87.1477	4.73393	585.949	418.645	211.713	194.761	194.761	194.761	-87.3906	-1.42254	-7.69659	42.1543	2.05173	4.41656	0.407401	0.218737	1.91101	-100.17	61.2921	-5.83079	0	0	-0.112634
2282	0	-11.768	0	0	-11.7689	0.0290406	-0.687168	-0.199122	0.0110135	-0.0173672	-25.3404	4.91E-15	-0.601454	0	0	-0.00250454	-0.0706542	-14.6762	-12.4298	385.148	366.255	651.226	370.108	370.108	370.108	7.26304	-86.4301	4.65695	580.068	418.533	209.594	194.761	194.761	194.761	-86.6737	-1.45207	-7.69613	41.7715	2.3776	4.64297	0.389145	0.218045	1.89774	-106.281	63.0399	-6.63912	0	0	-0.131615
2283	0	-11.7518	0	0	-11.7544	0.0421695	-1.19344	-0.194476	0.0110985	-0.0115644	-24.818	-1.06E-16	-0.383651	0	0	0.00215515	-0.229544	-14.2853	-12.7607	384.042	366.864	651.631	369.759	369.759	369.759	7.27777	-85.8121	4.55635	574.187	418.417	207.82	194.761	194.761	194.761	-86.0556	-1.48853	-7.66214	41.3423	2.73457	4.85378	0.354619	0.211668	1.8736	-104.288	64.3304	-6.91886	0	0	-0.145037
2284	0	-11.6544	0	0	-11.6592	0.0534478	-1.6282	-0.18781	0.0117411	-0.00764554	-23.8101	-4.26E-15	-0.00564167	0	0	0.00605112	-0.408307	-13.872	-13.0527	382.832	367.534	652.141	369.47	369.47	369.47	7.26501	-85.2908	4.44359	568.34	418.302	206.361	194.761	194.761	194.761	-85.5327	-1.52275	-7.59971	40.8615	3.11418	5.04638	0.307291	0.198702	1.84	-95.8025	64.8307	-6.79473	0	0	-0.151203
2285	0	-11.4897	0	0	-11.4967	0.0626423	-1.9825	-0.180259	0.0124237	-0.00526352	-22.537	3.97E-16	0.418785	0	0	0.00881945	-0.60416	-13.4347	-13.3032	381.496	368.271	652.728	369.262	369.262	369.262	7.22428	-84.8585	4.33018	562.55	418.198	205.177	194.761	194.761	194.761	-85.0972	-1.5463	-7.51569	40.3246	3.50626	5.21966	0.250822	0.177455	1.79767	-82.824	64.0822	-6.40105	0	0	-0.148925
2286	0	-11.273	0	0	-11.2818	0.069609	-2.25085	-0.172579	0.0128363	-0.00421798	-21.1659	-5.97E-15	0.807364	0	0	0.0104275	-0.812644	-12.9722	-13.5118	380.011	369.086	653.365	369.155	369.155	369.155	7.15657	-84.5053	4.22657	556.827	418.112	204.222	194.761	194.761	194.761	-84.739	-1.55215	-7.4172	39.7297	3.89955	5.37368	0.189272	0.148442	1.74771	-67.1492	62.0312	-5.8445	0	0	-0.138016
2287	0	-11.0191	0	0	-11.0292	0.0742896	-2.43109	-0.165355	0.0128773	-0.00409276	-19.8242	-4.34E-15	1.11543	0	0	0.0110556	-1.02796	-12.4833	-13.6793	378.353	369.988	654.019	369.16	369.16	369.16	7.06379	-84.2204	4.14103	551.175	418.053	203.451	194.761	194.761	194.761	-84.4473	-1.53506	-7.31074	39.0767	4.28189	5.50886	0.126926	0.113708	1.69322	-50.805	58.8382	-5.21392	0	0	-0.119981
2288	0	-10.7419	0	0	-10.7524	0.0766991	-2.52386	-0.158948	0.0125455	-0.00467161	-18.5935	-3.57E-15	1.32506	0	0	0.0109672	-1.24359	-11.9677	-13.8074	376.501	370.984	654.66	369.285	369.285	369.285	6.94827	-83.9933	4.07948	545.59	418.023	202.822	194.761	194.761	194.761	-84.2117	-1.49166	-7.20168	38.3687	4.64107	5.62504	0.0674679	0.0757775	1.636	-35.278	54.7773	-4.57094	0	0	-0.0971149
2289	0	-10.4531	0	0	-10.4634	0.0769179	-2.53228	-0.153528	0.0119043	-0.0054817	-17.5164	-1.50E-15	1.43834	0	0	0.0104232	-1.453	-11.4258	-13.8986	374.437	372.081	655.258	369.528	369.528	369.528	6.81258	-83.8143	4.0455	540.067	418.025	202.298	194.761	194.761	194.761	-84.0225	-1.42036	-7.09418	37.6114	4.96519	5.72084	0.0167242	0.0366318	1.57883	-22.7171	50.0213	-3.97342	0	0	-0.0737755
2290	0	-10.1624	0	0	-10.1719	0.0750654	-2.46096	-0.149176	0.0109592	-0.00639785	-16.6129	3.24E-15	1.45986	0	0	0.0096439	-1.65019	-10.8593	-13.9544	372.148	373.281	655.79	369.881	369.881	369.881	6.65936	-83.6745	4.0407	534.598	418.059	201.846	194.761	194.761	194.761	-83.8712	-1.321	-6.99119	36.8131	5.24333	5.79317	-0.022937	-0.00200377	1.52288	-13.9957	44.604	-3.44686	0	0	-0.053233
2291	0	-9.87702	0	0	-9.88517	0.0712824	-2.3153	-0.14587	0.00978838	-0.00712398	-15.8835	2.48E-15	1.4063	0	0	0.00879244	-1.83021	-10.271	-13.9754	369.632	374.582	656.234	370.33	370.33	370.33	6.49109	-83.5665	4.06503	529.178	418.123	201.444	194.761	194.761	194.761	-83.7504	-1.19459	-6.89458	35.984	5.46593	5.83711	-0.0475614	-0.0378565	1.47229	-10.3475	38.828	-3.01718	0	0	-0.0397491
2292	0	-9.60196	0	0	-9.60847	0.0657044	-2.10046	-0.143517	0.00847479	-0.00760277	-15.3158	2.82E-15	1.29843	0	0	0.00797609	-1.98962	-9.66457	-13.9602	366.895	375.977	656.577	370.853	370.853	370.854	6.31002	-83.4838	4.117	523.801	418.215	201.07	194.761	194.761	194.761	-83.6541	-1.04307	-6.8052	35.136	5.62589	5.84571	-0.0573577	-0.0707916	1.4265	-11.7683	32.6784	-2.68192	0	0	-0.0350453
2293	0	-9.3399	0	0	-9.34467	0.0584549	-1.82116	-0.14199	0.00711143	-0.00777807	-14.8907	2.00E-15	1.15799	0	0	0.00725731	-2.12642	-9.04498	-13.9051	363.951	377.457	656.812	371.427	371.427	371.427	6.11833	-83.4213	4.19429	518.464	418.331	200.712	194.761	194.761	194.761	-83.5772	-0.869025	-6.72325	34.282	5.71867	5.81042	-0.0525882	-0.10011	1.3893	-18.0322	26.3195	-2.43003	0	0	-0.03978
2294	0	-9.0917	0	0	-9.09477	0.0496406	-1.48146	-0.141125	0.00572925	-0.00775875	-14.5842	1.62E-15	0.999981	0	0	0.00666903	-2.23991	-8.41795	-13.8048	360.825	379.004	656.938	372.023	372.023	372.023	5.91814	-83.3746	4.29383	513.166	418.466	200.359	194.761	194.761	194.761	-83.5157	-0.675569	-6.64848	33.4357	5.74334	5.72172	-0.0359923	-0.12741	1.35924	-28.193	19.5365	-2.23953	0	0	-0.052299
2295	0	-8.85648	0	0	-8.85809	0.0393574	-1.08501	-0.140761	0.00443015	-0.00759472	-14.3724	-3.85E-15	0.843487	0	0	0.00622019	-2.33037	-7.78992	-13.6529	357.549	380.601	656.956	372.611	372.611	372.611	5.71175	-83.3402	4.41207	507.906	418.617	200.006	194.761	194.761	194.761	-83.4662	-0.466273	-6.58042	32.6114	5.70221	5.57018	-0.0109891	-0.152297	1.33917	-40.9727	12.513	-2.08352	0	0	-0.0696594
2296	0	-8.63218	0	0	-8.63273	0.0276995	-0.635448	-0.140795	0.00315954	-0.0074809	-14.2379	2.64E-15	0.688575	0	0	0.00592345	-2.39867	-7.16773	-13.4426	354.162	382.226	656.877	373.165	373.165	373.165	5.50163	-83.3154	4.54531	502.686	418.782	199.65	194.761	194.761	194.761	-83.4263	-0.24504	-6.5186	31.8233	5.60124	5.34756	0.0183602	-0.175686	1.3277	-54.843	5.16623	-1.94552	0	0	-0.0879474
2297	0	-8.4158	0	0	-8.41583	0.0147724	-0.136847	-0.141063	0.00197183	-0.00757163	-14.1579	4.09E-15	0.543545	0	0	0.00577132	-2.44591	-6.55832	-13.1687	350.702	383.857	656.708	373.657	373.657	373.657	5.29044	-83.2978	4.68961	497.507	418.956	199.291	194.761	194.761	194.761	-83.3939	-0.0160476	-6.46253	31.0853	5.44901	5.0481	0.048126	-0.198035	1.32639	-68.2351	-2.64687	-1.79898	0	0	-0.103315
2298	0	-8.20379	0	0	-8.204	0.000705947	0.405719	-0.141521	0.000779805	-0.00792425	-14.1217	3.66E-15	0.401104	0	0	0.00576999	-2.47333	-5.96835	-12.828	347.21	385.471	656.464	374.067	374.066	374.067	5.08109	-83.2857	4.84101	492.369	419.138	198.929	194.761	194.761	194.761	-83.3674	0.216308	-6.41184	30.4099	5.25597	4.6695	0.0751371	-0.218275	1.33386	-79.8729	-10.645	-1.64911	0	0	-0.112937
2299	0	-7.99243	0	0	-7.99363	-0.014344	0.986138	-0.142046	-0.00035696	-0.00867619	-14.1114	-1.56E-15	0.268701	0	0	0.00589736	-2.48218	-5.40377	-12.4209	343.722	387.047	656.157	374.375	374.375	374.375	4.87648	-83.2779	4.99544	487.27	419.326	198.568	194.761	194.761	194.761	-83.3458	0.447577	-6.36609	29.8073	5.03364	4.21381	0.096811	-0.236223	1.35062	-88.6051	-18.8911	-1.48024	0	0	-0.115221
2300	0	-7.77819	0	0	-7.78122	-0.0301831	1.59677	-0.142589	-0.00144214	-0.00973669	-14.1165	-2.34E-15	0.147482	0	0	0.00613286	-2.47383	-4.86956	-11.9517	340.269	388.567	655.804	374.572	374.572	374.572	4.67953	-83.2732	5.14896	482.209	419.516	198.21	194.761	194.761	194.761	-83.3281	0.673314	-6.32492	29.285	4.79359	3.68787	0.111536	-0.250579	1.37498	-93.7484	-27.0065	-1.30132	0	0	-0.110191
2301	0	-7.55796	0	0	-7.56372	-0.0465851	2.22872	-0.14307	-0.0024339	-0.0111322	-14.1243	2.01E-15	0.0437912	0	0	0.00644075	-2.44988	-4.36931	-11.4287	336.877	390.012	655.417	374.651	374.651	374.651	4.49308	-83.2709	5.29781	477.18	419.708	197.86	194.761	194.761	194.761	-83.3139	0.88927	-6.28802	28.8467	4.54685	3.1035	0.119289	-0.260537	1.40589	-95.1209	-34.8442	-1.11061	0	0	-0.099366
2302	0	-7.32941	0	0	-7.33868	-0.0632911	2.87182	-0.143455	-0.00331583	-0.0128077	-14.1275	-1.70E-15	-0.0392821	0	0	0.00678628	-2.41233	-3.90505	-10.8641	333.561	391.37	655.013	374.611	374.611	374.611	4.31986	-83.2703	5.43862	472.178	419.898	197.52	194.761	194.761	194.761	-83.3025	1.09151	-6.25524	28.492	4.30356	2.47706	0.120027	-0.265643	1.44184	-92.6413	-42.2298	-0.911136	0	0	-0.08481
2303	0	-7.09098	0	0	-7.10442	-0.0800186	3.51502	-0.143733	-0.0040798	-0.0145586	-14.1222	-1.81E-15	-0.101213	0	0	0.00713866	-2.36369	-3.47717	-10.2731	330.331	392.629	654.606	374.46	374.46	374.46	4.16245	-83.2709	5.5686	467.195	420.086	197.194	194.761	194.761	194.761	-83.2935	1.27659	-6.22664	28.2168	4.07271	1.82866	0.115544	-0.265125	1.48081	-87.0816	-48.8339	-0.717265	0	0	-0.0690587
2304	0	-6.84198	0	0	-6.86004	-0.0964786	4.14708	-0.143867	-0.00469593	-0.016468	-14.1028	2.48E-15	-0.139763	0	0	0.00746463	-2.30693	-3.08439	-9.67292	327.186	393.782	654.208	374.207	374.207	374.207	4.02306	-83.2721	5.68549	462.224	420.269	196.884	194.761	194.761	194.761	-83.2863	1.44166	-6.20239	28.0126	3.86198	1.18069	0.105119	-0.258786	1.52216	-78.4195	-54.5682	-0.523404	0	0	-0.0537135
2305	0	-6.58253	0	0	-6.6054	-0.112377	4.75662	-0.143876	-0.00516995	-0.0182821	-14.0696	-9.50E-16	-0.15786	0	0	0.00774461	-2.24566	-2.72402	-9.08165	324.122	394.822	653.833	373.87	373.87	373.87	3.90362	-83.2734	5.7878	457.255	420.447	196.593	194.761	194.761	194.761	-83.2806	1.58455	-6.18291	27.8684	3.67785	0.556449	0.0906456	-0.246286	1.56349	-67.7348	-59.1933	-0.34262	0	0	-0.0401958
2306	0	-6.31359	0	0	-6.34114	-0.12743	5.33276	-0.14373	-0.00547819	-0.0200767	-14.0197	-4.02E-15	-0.155712	0	0	0.00795802	-2.18402	-2.39217	-8.51737	321.127	395.748	653.489	373.468	373.468	373.468	3.80553	-83.2742	5.87468	452.28	420.619	196.322	194.761	194.761	194.761	-83.2757	1.70383	-6.16864	27.7705	3.5255	-0.0216162	0.0711929	-0.227815	1.60372	-55.1604	-62.5321	-0.172479	0	0	-0.02882
2307	0	-6.03669	0	0	-6.06857	-0.141366	5.86516	-0.143459	-0.00561086	-0.0217256	-13.956	-1.72E-15	-0.134944	0	0	0.00809504	-2.1266	-2.08422	-7.99736	318.186	396.558	653.188	373.024	373.024	373.024	3.72977	-83.2741	5.94586	447.289	420.784	196.07	194.761	194.761	194.761	-83.271	1.79883	-6.1601	27.7042	3.4085	-0.533197	0.0480984	-0.204522	1.64148	-41.5792	-64.6729	-0.0150045	0	0	-0.0196422
2308	0	-5.75398	0	0	-5.78955	-0.153933	6.34441	-0.143094	-0.00554704	-0.0231445	-13.8837	2.87E-15	-0.0969912	0	0	0.00815374	-2.07832	-1.79523	-7.53723	315.28	397.255	652.935	372.564	372.564	372.564	3.67676	-83.2723	6.00176	442.275	420.942	195.837	194.761	194.761	194.761	-83.2661	1.86956	-6.15781	27.6547	3.32862	-0.961325	0.0221134	-0.176896	1.67593	-27.5955	-65.3554	0.12663	0	0	-0.0121533
2309	0	-5.46793	0	0	-5.50636	-0.164908	6.76223	-0.14266	-0.00534116	-0.024378	-13.8078	1.48E-15	-0.0509181	0	0	0.0081453	-2.04417	-1.52019	-7.15029	312.388	397.842	652.737	372.115	372.115	372.114	3.64645	-83.2684	6.04335	437.23	421.095	195.621	194.761	194.761	194.761	-83.26	1.91677	-6.16233	27.6073	3.28554	-1.29307	-0.00511497	-0.147274	1.70491	-13.8694	-64.8366	0.249407	0	0	-0.00581135
2310	0	-5.18116	0	0	-5.22145	-0.174111	7.11201	-0.142228	-0.00501342	-0.0252758	-13.7389	5.29E-17	-0.00314947	0	0	0.00808439	-2.02894	-1.25447	-6.84682	309.49	398.326	652.596	371.699	371.699	371.699	3.63826	-83.2617	6.07204	432.148	421.242	195.42	194.761	194.761	194.761	-83.2524	1.94182	-6.17412	27.5487	3.2766	-1.51989	-0.030998	-0.117544	1.72772	-1.27166	-63.0773	0.346585	0	0	-8.69E-05
2311	0	-4.89614	0	0	-4.93724	-0.181415	7.38926	-0.141834	-0.00463775	-0.0258437	-13.6831	-2.07E-15	0.0350339	0	0	0.00798821	-2.0369	-0.993845	-6.63354	306.566	398.712	652.515	371.342	371.342	371.342	3.65111	-83.2519	6.08956	427.024	421.385	195.232	194.761	194.761	194.761	-83.2425	1.94658	-6.19352	27.467	3.2971	-1.63768	-0.0539063	-0.0907178	1.74276	9.68891	-60.324	0.412659	0	0	0.00536389
2312	0	-4.61499	0	0	-4.65589	-0.186764	7.59208	-0.141538	-0.00426292	-0.0260972	-13.6484	-2.48E-15	0.056325	0	0	0.00787014	-2.07136	-0.734731	-6.51323	303.601	399.011	652.493	371.06	371.06	371.06	3.68346	-83.2386	6.0978	421.855	421.525	195.055	194.761	194.761	194.761	-83.2302	1.9333	-6.22059	27.3521	3.34072	-1.6463	-0.0709559	-0.0700549	1.7483	18.3459	-56.8061	0.443976	0	0	0.0105734
2313	0	-4.33927	0	0	-4.37905	-0.19018	7.72149	-0.141325	-0.00395576	-0.0259058	-13.6331	1.27E-15	0.0537359	0	0	0.00773671	-2.13413	-0.474135	-6.48436	300.582	399.23	652.527	370.869	370.869	370.869	3.73331	-83.222	6.09867	416.639	421.663	194.887	194.761	194.761	194.761	-83.2152	1.90451	-6.25516	27.196	3.39992	-1.54923	-0.0807853	-0.0596959	1.74368	24.2084	-53.0127	0.435517	0	0	0.0152646
2314	0	-4.06992	0	0	-4.10782	-0.191772	7.78178	-0.141224	-0.00375172	-0.0254137	-13.6376	1.53E-15	0.0274871	0	0	0.00759276	-2.22496	-0.209708	-6.54112	297.501	399.379	652.611	370.777	370.777	370.777	3.7983	-83.2022	6.0939	411.378	421.798	194.726	194.761	194.761	194.761	-83.1978	1.8628	-6.29665	26.9928	3.46646	-1.35291	-0.0832516	-0.0625188	1.72753	27.3075	-49.487	0.394004	0	0	0.0190309
2315	0	-3.80724	0	0	-3.84267	-0.191725	7.77999	-0.141173	-0.00366192	-0.0246577	-13.6514	-1.43E-15	-0.0166893	0	0	0.0074387	-2.3412	0.0602171	-6.67376	294.356	399.466	652.736	370.784	370.784	370.784	3.87588	-83.1797	6.08496	406.074	421.93	194.571	194.761	194.761	194.761	-83.1783	1.81072	-6.34423	26.7392	3.53178	-1.06644	-0.0805368	-0.0779788	1.70195	28.0814	-46.4044	0.328894	0	0	0.0214711
2316	0	-3.55096	0	0	-3.58353	-0.190282	7.72535	-0.141184	-0.00368414	-0.0237397	-13.6703	1.09E-15	-0.069489	0	0	0.00728192	-2.47797	0.33654	-6.86973	291.148	399.501	652.891	370.888	370.888	370.888	3.96352	-83.155	6.07307	400.732	422.059	194.422	194.761	194.761	194.761	-83.1572	1.75065	-6.39693	26.435	3.58759	-0.701482	-0.0746337	-0.102903	1.66929	27.0198	-43.7068	0.252339	0	0	0.0222423
2317	0	-3.30041	0	0	-3.32992	-0.187722	7.62836	-0.141193	-0.00374045	-0.0227043	-13.6824	-2.94E-15	-0.113017	0	0	0.00713002	-2.62889	0.619338	-7.11455	287.883	399.489	653.064	371.079	371.079	371.079	4.0588	-83.1287	6.05924	395.356	422.182	194.276	194.761	194.761	194.761	-83.1348	1.6847	-6.45371	26.0834	3.62678	-0.27276	-0.0666678	-0.134603	1.6323	24.5007	-41.5825	0.184441	0	0	0.0211201
2318	0	-3.05478	0	0	-3.08117	-0.184333	7.49993	-0.141213	-0.00378092	-0.0216415	-13.6846	3.61E-15	-0.134703	0	0	0.00699595	-2.78666	0.907973	-7.39285	284.568	399.436	653.241	371.345	371.345	371.345	4.15976	-83.1011	6.04441	389.952	422.297	194.135	194.761	194.761	194.761	-83.1116	1.61466	-6.51381	25.6911	3.64347	0.202002	-0.0570191	-0.169164	1.59468	20.7851	-40.0138	0.138078	0	0	0.0179925
2319	0	-2.81311	0	0	-2.83644	-0.180398	7.35066	-0.141199	-0.00374473	-0.0205162	-13.6704	3.26E-15	-0.125048	0	0	0.0068877	-2.94387	1.20118	-7.68886	281.214	399.347	653.408	371.671	371.671	371.671	4.26508	-83.0724	6.02949	384.526	422.405	193.996	194.761	194.761	194.761	-83.0875	1.542	-6.57688	25.2675	3.63336	0.702268	-0.0449221	-0.202697	1.55827	15.958	-38.8769	0.12029	0	0	0.0128384
2320	0	-2.57445	0	0	-2.59487	-0.176177	7.19046	-0.14117	-0.00363503	-0.0194532	-13.6424	-2.72E-15	-0.0857304	0	0	0.00681043	-3.09355	1.49737	-7.98695	277.835	399.223	653.553	372.04	372.039	372.039	4.37407	-83.0424	6.01547	379.082	422.504	193.859	194.761	194.761	194.761	-83.0624	1.46778	-6.64305	24.8237	3.59372	1.20536	-0.0306727	-0.231499	1.5263	10.45	-38.0986	0.133755	0	0	0.00620526
2321	0	-2.33784	0	0	-2.35554	-0.171901	7.02807	-0.141105	-0.00341757	-0.0184149	-13.6018	3.45E-15	-0.0199619	0	0	0.00676383	-3.22986	1.79487	-8.27218	274.445	399.065	653.665	372.435	372.435	372.435	4.48672	-83.0107	6.00328	373.628	422.595	193.723	194.761	194.761	194.761	-83.0357	1.39274	-6.71288	24.3715	3.52359	1.6878	-0.0140355	-0.252921	1.49913	4.50053	-37.4433	0.173441	0	0	-0.00128253
2322	0	-2.10232	0	0	-2.11754	-0.167765	6.87088	-0.141027	-0.00313596	-0.0174897	-13.5557	-2.18E-15	0.0579033	0	0	0.00674488	-3.34846	2.09214	-8.5307	271.062	398.873	653.737	372.843	372.843	372.843	4.60352	-82.9766	5.99388	368.165	422.678	193.586	194.761	194.761	194.761	-83.0069	1.31723	-6.7873	23.9221	3.42391	2.127	0.00433781	-0.265681	1.47795	-1.47296	-36.8137	0.227884	0	0	-0.0087341
2323	0	-1.86695	0	0	-1.8799	-0.163928	6.72494	-0.140949	-0.00282193	-0.0166818	-13.5112	1.92E-15	0.133401	0	0	0.00675127	-3.44651	2.38789	-8.75039	267.701	398.647	653.762	373.248	373.248	373.248	4.7253	-82.9393	5.98795	362.7	422.757	193.447	194.761	194.761	194.761	-82.9752	1.2413	-6.86729	23.4854	3.29736	2.50319	0.0234946	-0.270558	1.46184	-7.02442	-36.2775	0.285358	0	0	-0.0153131
2324	0	-1.63069	0	0	-1.64157	-0.16051	6.59489	-0.140896	-0.00246794	-0.0160674	-13.4761	-5.50E-16	0.196436	0	0	0.0067847	-3.52255	2.68127	-8.92124	264.381	398.385	653.737	373.638	373.638	373.638	4.85296	-82.898	5.98591	357.236	422.831	193.305	194.761	194.761	194.761	-82.9399	1.16472	-6.95376	23.069	3.14773	2.80098	0.0425249	-0.267562	1.45145	-11.8316	-35.65	0.337408	0	0	-0.0204252
2325	0	-1.39242	0	0	-1.4014	-0.157596	6.48394	-0.140841	-0.00212708	-0.0157014	-13.452	-3.46E-15	0.233473	0	0	0.00684584	-3.57644	2.97188	-9.0357	261.116	398.087	653.659	374.002	374.002	374.002	4.98739	-82.8521	5.98781	351.774	422.903	193.159	194.761	194.761	194.761	-82.9004	1.08704	-7.04735	22.6779	2.97998	3.01029	0.0586647	-0.258045	1.44481	-15.1597	-34.8843	0.375178	0	0	-0.0233851
2326	0	-1.1509	0	0	-1.15812	-0.155233	6.39395	-0.140805	-0.0017662	-0.0155677	-13.443	4.10E-15	0.242982	0	0	0.00694169	-3.60887	3.25967	-9.08914	257.92	397.753	653.528	374.331	374.331	374.331	5.12916	-82.8013	5.99323	346.318	422.973	193.008	194.761	194.761	194.761	-82.8563	1.00769	-7.14821	22.3149	2.79936	3.12667	0.0713672	-0.2429	1.44296	-17.0464	-33.8672	0.39424	0	0	-0.0243696
2327	0	-0.904877	0	0	-0.910431	-0.153439	6.32559	-0.140767	-0.00143503	-0.0157591	-13.4472	-4.02E-16	0.220088	0	0	0.00707522	-3.6214	3.5449	-9.07991	254.805	397.384	653.345	374.617	374.617	374.617	5.27842	-82.7455	6.00131	340.868	423.043	192.852	194.761	194.761	194.761	-82.8078	0.925954	-7.25595	21.9803	2.61137	3.15086	0.0776981	-0.223434	1.44388	-16.8199	-32.616	0.395993	0	0	-0.0232021
2328	0	-0.653056	0	0	-0.657009	-0.152196	6.27821	-0.140734	-0.00100822	-0.0161624	-13.4634	1.10E-15	0.180285	0	0	0.00725012	-3.6161	3.82797	-9.00958	251.778	396.982	653.112	374.856	374.856	374.856	5.43492	-82.6846	6.01077	335.424	423.112	192.691	194.761	194.761	194.761	-82.7548	0.841175	-7.36964	21.6732	2.42145	3.08834	0.0774342	-0.200875	1.44769	-14.7327	-31.001	0.387202	0	0	-0.0204151
2329	0	-0.394312	0	0	-0.396664	-0.151455	6.24997	-0.140672	-0.00055768	-0.0168363	-13.4854	7.92E-16	0.122806	0	0	0.00746144	-3.59546	4.10935	-8.88257	248.844	396.552	652.831	375.045	375.045	375.045	5.59797	-82.6192	6.02016	329.986	423.179	192.526	194.761	194.761	194.761	-82.6978	0.752714	-7.48794	21.3915	2.23483	2.9482	0.0686758	-0.175966	1.45373	-10.43	-29.0133	0.370906	0	0	-0.0161577
2330	0	-0.127647	0	0	-0.128409	-0.151138	6.23791	-0.140633	1.04E-05	-0.017667	-13.5147	1.58E-15	0.0650983	0	0	0.00770504	-3.56227	4.38937	-8.70621	246.002	396.098	652.506	375.183	375.183	375.183	5.76648	-82.5497	6.02781	324.551	423.246	192.357	194.761	194.761	194.761	-82.6374	0.660059	-7.60911	21.1329	2.05682	2.74252	0.0527018	-0.150587	1.46096	-4.49573	-26.7828	0.356234	0	0	-0.0111652
2331	0	0.147614	0	0	0.148496	-0.151144	6.23811	-0.140568	0.000641018	-0.0185756	-13.5427	-5.05E-16	0.00960642	0	0	0.0079673	-3.51941	4.66816	-8.48985	243.251	395.626	652.141	375.268	375.268	375.268	5.93919	-82.4768	6.03212	319.116	423.31	192.186	194.761	194.761	194.761	-82.5742	0.562858	-7.73133	20.8953	1.89246	2.48503	0.0301311	-0.125432	1.46966	2.81641	-24.2917	0.342656	0	0	-0.00582201
2332	0	0.431877	0	0	0.434442	-0.151353	6.2461	-0.140523	0.00136489	-0.0195598	-13.5707	1.27E-15	-0.0319336	0	0	0.00823877	-3.46973	4.94565	-8.24426	240.584	395.143	651.74	375.304	375.304	375.304	6.11456	-82.401	6.03155	313.679	423.372	192.011	194.761	194.761	194.761	-82.5087	0.460934	-7.85263	20.6769	1.74655	2.19045	0.00259369	-0.101956	1.47861	11.0933	-21.7586	0.340551	0	0	-0.000591086
2333	0	0.725165	0	0	0.729522	-0.151639	6.25698	-0.140485	0.00211145	-0.0204453	-13.5953	5.55E-16	-0.0586167	0	0	0.00850728	-3.41594	5.22159	-7.98082	237.993	394.654	651.307	375.292	375.292	375.292	6.29105	-82.323	6.02483	308.236	423.432	191.835	194.761	194.761	194.761	-82.4416	0.354308	-7.97118	20.4759	1.62317	1.87368	-0.0268622	-0.0807927	1.48857	19.4712	-19.3096	0.344834	0	0	0.00400925
2334	0	1.02739	0	0	1.03355	-0.151877	6.26605	-0.140496	0.00291457	-0.0212613	-13.6191	-1.42E-15	-0.0605518	0	0	0.00876628	-3.36054	5.49558	-7.71055	235.469	394.166	650.845	375.236	375.236	375.236	6.46714	-82.2434	6.01098	302.785	423.491	191.658	194.761	194.761	194.761	-82.3733	0.243164	-8.08533	20.2907	1.52547	1.54903	-0.0570948	-0.0622422	1.49893	27.8238	-16.9549	0.365789	0	0	0.00795211
2335	0	1.33806	0	0	1.3461	-0.15195	6.26884	-0.140534	0.00371614	-0.0219021	-13.6386	-2.14E-15	-0.0381939	0	0	0.00900851	-3.30576	5.76717	-7.44345	233.004	393.684	650.36	375.143	375.143	375.143	6.64142	-82.1625	5.9893	297.322	423.549	191.481	194.761	194.761	194.761	-82.3041	0.127855	-8.19373	20.1194	1.45543	1.22996	-0.0856785	-0.0464418	1.51008	35.555	-14.8284	0.401923	0	0	0.0110898
2336	0	1.65663	0	0	1.66657	-0.151757	6.26148	-0.140618	0.004518	-0.0224005	-13.6545	1.90E-16	0.0108572	0	0	0.00923147	-3.2536	6.03597	-7.18804	230.588	393.213	649.854	375.02	375.02	375.02	6.8128	-82.0807	5.9596	291.845	423.608	191.304	194.761	194.761	194.761	-82.2344	0.00886674	-8.29548	19.9596	1.41381	0.928701	-0.111346	-0.0341661	1.52141	42.5255	-13.0978	0.458592	0	0	0.0135733
2337	0	1.98244	0	0	1.99427	-0.151214	6.24078	-0.140722	0.00527537	-0.0227206	-13.6618	-2.54E-16	0.0817399	0	0	0.00943017	-3.20567	6.3017	-6.95087	228.213	392.756	649.331	374.873	374.873	374.873	6.98049	-81.9981	5.92206	286.353	423.668	191.128	194.761	194.761	194.761	-82.1642	-0.113227	-8.39016	19.8081	1.39964	0.656001	-0.133314	-0.024948	1.53292	48.5746	-11.7028	0.531706	0	0	0.0156291
2338	0	2.31475	0	0	2.32839	-0.150259	6.2044	-0.140805	0.00593993	-0.0228849	-13.6542	1.24E-15	0.166697	0	0	0.00959785	-3.16329	6.56426	-6.73645	225.872	392.316	648.794	374.712	374.712	374.712	7.14406	-81.915	5.87724	280.845	423.731	190.954	194.761	194.761	194.761	-82.0936	-0.237768	-8.47783	19.6609	1.4104	0.420991	-0.151079	-0.0200926	1.54521	53.677	-10.9595	0.619072	0	0	0.0175391
2339	0	2.65252	0	0	2.66789	-0.148858	6.15097	-0.140894	0.00647171	-0.0229202	-13.6322	8.09E-16	0.257576	0	0	0.00972997	-3.12728	6.82376	-6.54732	223.56	391.895	648.245	374.546	374.546	374.546	7.30332	-81.8311	5.82602	275.32	423.8	190.782	194.761	194.761	194.761	-82.0224	-0.364042	-8.55886	19.5132	1.44184	0.231031	-0.165385	-0.0193515	1.55606	57.9827	-10.9083	0.716505	0	0	0.0196263
2340	0	2.99464	0	0	3.01159	-0.146996	6.07998	-0.140968	0.00687809	-0.0228859	-13.592	-1.48E-15	0.350098	0	0	0.00981747	-3.09795	7.08049	-6.38434	221.271	391.492	647.688	374.386	374.386	374.386	7.45828	-81.746	5.76952	269.779	423.875	190.612	194.761	194.761	194.761	-81.9501	-0.491278	-8.63398	19.3599	1.48826	0.0916192	-0.176982	-0.0226203	1.5673	61.7023	-11.6501	0.82488	0	0	0.0221416
2341	0	3.33965	0	0	3.35801	-0.144682	5.99171	-0.141069	0.00709452	-0.022848	-13.5364	1.01E-15	0.433955	0	0	0.00985321	-3.07528	7.33485	-6.24707	219.003	391.106	647.124	374.242	374.242	374.242	7.6092	-81.6592	5.70898	264.222	423.956	190.444	194.761	194.761	194.761	-81.876	-0.618695	-8.70408	19.1957	1.54319	0.00604015	-0.187772	-0.0278446	1.57784	65.2346	-13.004	0.940369	0	0	0.0252426
2342	0	3.68591	0	0	3.70547	-0.141936	5.88692	-0.141164	0.00721306	-0.0228383	-13.462	-2.29E-15	0.514769	0	0	0.00982734	-3.05914	7.58726	-6.13444	216.751	390.737	646.555	374.121	374.121	374.121	7.75629	-81.5695	5.64574	258.65	424.045	190.278	194.761	194.761	194.761	-81.7992	-0.745459	-8.7702	19.0165	1.60052	-0.0247979	-0.198984	-0.0345182	1.58803	68.8478	-14.9228	1.07047	0	0	0.0289499
2343	0	4.03139	0	0	4.05192	-0.138784	5.76659	-0.141321	0.00717256	-0.0229055	-13.3757	-4.18E-15	0.583874	0	0	0.00973498	-3.04953	7.83809	-6.04517	214.511	390.381	645.985	374.032	374.032	374.032	7.89993	-81.4758	5.58118	253.064	424.14	190.114	194.761	194.761	194.761	-81.7183	-0.870718	-8.83344	18.8194	1.65557	-0.00243481	-0.211078	-0.0408255	1.59767	72.6623	-17.0703	1.20898	0	0	0.033117
2344	0	4.37383	0	0	4.39507	-0.135253	5.63173	-0.141504	0.00708349	-0.0230303	-13.2751	2.86E-15	0.6496	0	0	0.00957049	-3.04665	8.08757	-5.97807	212.28	390.036	645.417	373.98	373.98	373.98	8.04047	-81.3765	5.51674	247.462	424.24	189.95	194.761	194.761	194.761	-81.6317	-0.993575	-8.89496	18.6038	1.70589	0.0692062	-0.223114	-0.0485714	1.6066	76.463	-19.6015	1.36287	0	0	0.0374701
2345	0	4.71069	0	0	4.7324	-0.131369	5.48334	-0.141786	0.00692827	-0.023198	-13.1692	6.98E-16	0.706627	0	0	0.0093357	-3.05087	8.33585	-5.93184	210.054	389.699	644.855	373.966	373.966	373.966	8.17839	-81.2698	5.45386	241.846	424.343	189.787	194.761	194.761	194.761	-81.5376	-1.11316	-8.95602	18.371	1.75101	0.183864	-0.233756	-0.0580283	1.61413	80.032	-22.2176	1.52148	0	0	0.0416515
2346	0	5.03941	0	0	5.06129	-0.127163	5.32252	-0.142153	0.00678697	-0.0233594	-13.0577	6.61E-16	0.758269	0	0	0.00903133	-3.06218	8.583	-5.9049	207.831	389.366	644.304	373.991	373.991	373.991	8.31417	-81.1536	5.39384	236.215	424.449	189.626	194.761	194.761	194.761	-81.434	-1.2287	-9.01783	18.1235	1.79197	0.333593	-0.240449	-0.0718686	1.62006	82.8076	-25.0972	1.68164	0	0	0.0451765
2347	0	5.35743	0	0	5.37922	-0.122673	5.15077	-0.142583	0.00669933	-0.0235103	-12.9392	-1.02E-15	0.802158	0	0	0.0086585	-3.07992	8.82913	-5.89484	205.61	389.032	643.766	374.053	374.053	374.054	8.44845	-81.0258	5.33782	230.569	424.555	189.465	194.761	194.761	194.761	-81.3184	-1.33959	-9.0816	17.8651	1.83014	0.509181	-0.241463	-0.0900592	1.62387	84.5244	-27.9848	1.83374	0	0	0.0476847
2348	0	5.66238	0	0	5.68381	-0.117953	4.97016	-0.143097	0.00664592	-0.0236398	-12.8159	4.52E-15	0.82965	0	0	0.00821924	-3.10247	9.07443	-5.89817	203.394	388.693	643.245	374.152	374.152	374.152	8.58191	-80.8837	5.28656	224.908	424.66	189.306	194.761	194.761	194.761	-81.1886	-1.44553	-9.14835	17.5996	1.86677	0.700885	-0.236709	-0.112134	1.62614	85.1557	-30.7813	1.96565	0	0	0.0490316
2349	0	5.95202	0	0	5.97289	-0.113077	4.78341	-0.143595	0.00670045	-0.0237318	-12.678	1.02E-15	0.841155	0	0	0.00771183	-3.12739	9.31921	-5.91016	201.187	388.344	642.742	374.281	374.281	374.281	8.7152	-80.7249	5.24029	219.233	424.763	189.15	194.761	194.761	194.761	-81.0419	-1.54648	-9.21882	17.3311	1.90274	0.899097	-0.224858	-0.135727	1.62715	84.4437	-33.0702	2.06653	0	0	0.0489925
2350	0	6.22429	0	0	6.24443	-0.108134	4.59403	-0.14412	0.00685549	-0.0238039	-12.531	9.49E-16	0.830373	0	0	0.00714228	-3.15153	9.5639	-5.92493	198.997	387.98	642.258	374.436	374.436	374.436	8.84889	-80.5463	5.1987	213.544	424.863	188.997	194.761	194.761	194.761	-80.8754	-1.64276	-9.29334	17.0635	1.93872	1.09477	-0.207654	-0.159454	1.62748	82.7319	-34.8029	2.12739	0	0	0.0477851
2351	0	6.47725	0	0	6.49651	-0.103232	4.40612	-0.144634	0.00710211	-0.0238611	-12.3743	1.90E-15	0.793353	0	0	0.00651465	-3.17148	9.80907	-5.93568	196.836	387.596	641.794	374.612	374.612	374.612	8.9833	-80.3448	5.1608	207.842	424.958	188.849	194.761	194.761	194.761	-80.6859	-1.73494	-9.37169	16.8004	1.97506	1.28002	-0.184864	-0.180886	1.62876	79.8939	-35.7763	2.13894	0	0	0.0454294
2352	0	6.70901	0	0	6.72738	-0.0984911	4.22429	-0.145169	0.00745919	-0.0238989	-12.2159	-1.30E-15	0.731096	0	0	0.00584133	-3.18373	10.0553	-5.93497	194.716	387.188	641.349	374.8	374.8	374.8	9.11844	-80.1171	5.125	202.13	425.05	188.706	194.761	194.761	194.761	-80.4703	-1.82386	-9.45314	16.5449	2.0118	1.44825	-0.157917	-0.199231	1.63048	76.0963	-36.0189	2.09607	0	0	0.0421555
2353	0	6.91802	0	0	6.93545	-0.0940434	4.05363	-0.145743	0.00787636	-0.0239395	-12.0635	4.67E-15	0.641416	0	0	0.00513498	-3.18496	10.3032	-5.91509	192.655	386.75	640.925	374.994	374.994	374.994	9.25396	-79.8598	5.08903	196.409	425.136	188.569	194.761	194.761	194.761	-80.2249	-1.91059	-9.53628	16.2991	2.04807	1.59411	-0.128664	-0.212964	1.63465	71.5631	-35.5055	1.99771	0	0	0.0382426
2354	0	7.10283	0	0	7.1194	-0.0900235	3.89932	-0.146397	0.00838242	-0.0240358	-11.9271	-1.06E-15	0.53205	0	0	0.00441306	-3.17216	10.5531	-5.86868	190.67	386.281	640.522	375.188	375.188	375.188	9.38912	-79.5694	5.05019	190.681	425.218	188.439	194.761	194.761	194.761	-79.9464	-1.99625	-9.61917	16.0643	2.08184	1.71342	-0.0993051	-0.221227	1.6414	66.6568	-34.245	1.8527	0	0	0.0340121
2355	0	7.26235	0	0	7.27815	-0.0865584	3.76626	-0.147152	0.00889729	-0.0242146	-11.813	-8.25E-16	0.402178	0	0	0.00368837	-3.14297	10.8051	-5.78941	188.782	385.777	640.14	375.376	375.376	375.376	9.52275	-79.2427	5.00542	184.95	425.294	188.317	194.761	194.761	194.761	-79.6315	-2.08202	-9.69944	15.8407	2.11002	1.80283	-0.0726636	-0.222892	1.65141	61.7382	-32.2096	1.66572	0	0	0.0297414
2356	0	7.39573	0	0	7.41091	-0.0837621	3.65885	-0.148026	0.00944291	-0.0245248	-11.7256	-3.49E-15	0.262568	0	0	0.0029742	-3.09582	11.0589	-5.67268	187.01	385.237	639.782	375.555	375.555	375.555	9.65323	-78.8767	4.95161	179.218	425.363	188.207	194.761	194.761	194.761	-79.2772	-2.16888	-9.7743	15.6281	2.12881	1.85978	-0.0501182	-0.218614	1.66496	56.9762	-29.569	1.452	0	0	0.0256002
2357	0	7.50241	0	0	7.51716	-0.0817272	3.58067	-0.149014	0.00998767	-0.0249735	-11.6628	2.50E-15	0.119213	0	0	0.00227735	-3.02993	11.3131	-5.51602	185.375	384.661	639.449	375.723	375.723	375.723	9.77855	-78.4689	4.88573	173.49	425.426	188.11	194.761	194.761	194.761	-78.8806	-2.25763	-9.84077	15.4257	2.13404	1.88221	-0.0339509	-0.207929	1.68152	52.6528	-26.2034	1.21973	0	0	0.0217779
2358	0	7.58204	0	0	7.59655	-0.0805223	3.53438	-0.150098	0.010538	-0.0255839	-11.618	-1.90E-16	-0.0179883	0	0	0.00160038	-2.94542	11.5661	-5.31966	183.896	384.051	639.146	375.879	375.879	375.879	9.89634	-78.0168	4.80503	167.767	425.48	188.03	194.761	194.761	194.761	-78.4392	-2.34868	-9.89579	15.2334	2.12189	1.86868	-0.0247223	-0.192299	1.7011	48.8326	-22.2731	0.983296	0	0	0.0183789
2359	0	7.63436	0	0	7.64887	-0.0801877	3.52152	-0.151228	0.0111112	-0.0262778	-11.5771	-1.56E-15	-0.138746	0	0	0.000939467	-2.84312	11.8147	-5.08649	182.59	383.41	638.875	376.028	376.028	376.028	10.0039	-77.5185	4.70724	162.054	425.524	187.973	194.761	194.761	194.761	-77.951	-2.44206	-9.93635	15.0514	2.08898	1.81824	-0.0213657	-0.172446	1.72286	45.1012	-17.6874	0.745831	0	0	0.0153419
2360	0	7.65915	0	0	7.67391	-0.0807412	3.54279	-0.152295	0.0117543	-0.027003	-11.5169	1.31E-15	-0.231594	0	0	0.000285309	-2.72438	12.0554	-4.82182	181.476	382.744	638.64	376.172	376.172	376.172	10.0985	-76.9721	4.59066	156.355	425.558	187.942	194.761	194.761	194.761	-77.4136	-2.53741	-9.95966	14.8806	2.03264	1.73023	-0.0228895	-0.150292	1.74562	41.3054	-12.5213	0.512617	0	0	0.0127535
2361	0	7.65596	0	0	7.67118	-0.0821784	3.59801	-0.153192	0.0124869	-0.0276202	-11.4122	8.88E-16	-0.290355	0	0	-0.000373685	-2.59084	12.2834	-4.53287	180.57	382.059	638.445	376.318	376.318	376.318	10.1773	-76.3756	4.45427	150.672	425.58	187.942	194.761	194.761	194.761	-76.8249	-2.63395	-9.96331	14.7227	1.95066	1.60458	-0.0255801	-0.12689	1.76899	36.5583	-6.72896	0.27484	0	0	0.0105165
2362	0	7.62378	0	0	7.63968	-0.0844853	3.68663	-0.153827	0.0133679	-0.027974	-11.2385	1.69E-16	-0.307802	0	0	-0.00105028	-2.44401	12.4935	-4.22779	179.891	381.363	638.291	376.475	376.475	376.475	10.2376	-75.7266	4.29765	145.01	425.591	187.976	194.761	194.761	194.761	-76.1821	-2.7306	-9.94531	14.5793	1.84111	1.44189	-0.0262593	-0.103481	1.79081	30.1698	-0.293904	0.0182001	0	0	0.00873211
2363	0	7.56089	0	0	7.5777	-0.0876468	3.80806	-0.154164	0.0143202	-0.0280216	-10.9765	3.98E-15	-0.293411	0	0	-0.00175214	-2.28513	12.6799	-3.91483	179.457	380.664	638.18	376.651	376.651	376.651	10.277	-75.0221	4.121	139.375	425.592	188.045	194.761	194.761	194.761	-75.4819	-2.82597	-9.90419	14.4519	1.70183	1.24372	-0.0225637	-0.0804647	1.8115	21.732	6.601	-0.264727	0	0	0.00765031
2364	0	7.46459	0	0	7.48257	-0.0916477	3.96167	-0.154165	0.0153839	-0.0276915	-10.607	-4.65E-16	-0.247346	0	0	-0.00248387	-2.11504	12.8367	-3.60161	179.289	379.972	638.111	376.857	376.857	376.857	10.2931	-74.258	3.92513	133.773	425.584	188.149	194.761	194.761	194.761	-74.7202	-2.91843	-9.83892	14.3414	1.53057	1.01286	-0.0139386	-0.0570689	1.82892	11.1843	14.1566	-0.593586	0	0	0.00778612
2365	0	7.33104	0	0	7.35038	-0.096471	4.14679	-0.153816	0.0163662	-0.0270652	-10.1136	-1.52E-15	-0.193621	0	0	-0.00323317	-1.93424	12.9575	-3.29503	179.41	379.296	638.08	377.104	377.104	377.104	10.2837	-73.4294	3.71136	128.212	425.572	188.282	194.761	194.761	194.761	-73.8916	-3.00595	-9.74882	14.2486	1.32521	0.753653	-0.000350984	-0.0333764	1.84357	-1.2918	21.9605	-0.965463	0	0	0.00950331
2366	0	7.15477	0	0	7.17565	-0.102087	4.36223	-0.153083	0.0172611	-0.0261513	-9.47865	-1.56E-15	-0.137588	0	0	-0.00397825	-1.74313	13.0363	-3.00116	179.842	378.647	638.083	377.401	377.401	377.401	10.2464	-72.5297	3.48167	122.699	425.558	188.44	194.761	194.761	194.761	-72.9894	-3.08603	-9.63348	14.1743	1.08433	0.472021	0.018206	-0.00959476	1.85338	-15.5916	29.8989	-1.38778	0	0	0.0131718
2367	0	6.92848	0	0	6.95104	-0.10845	4.60616	-0.151948	0.0178418	-0.0250568	-8.68911	-2.96E-16	-0.103742	0	0	-0.00466662	-1.54192	13.0669	-2.72527	180.61	378.035	638.114	377.757	377.757	377.756	10.1788	-71.5511	3.23863	117.243	425.546	188.611	194.761	194.761	194.761	-72.0054	-3.15556	-9.49259	14.1197	0.807517	0.175609	0.0409996	0.0133124	1.85815	-31.3807	37.4181	-1.84407	0	0	0.0188906
2368	0	6.64271	0	0	6.66696	-0.115488	4.87576	-0.150414	0.0181096	-0.0238798	-7.73955	-2.41E-15	-0.092221	0	0	-0.00523068	-1.33064	13.0434	-2.47186	181.738	377.47	638.166	378.177	378.177	378.177	10.0779	-70.4837	2.98556	111.854	425.539	188.782	194.761	194.761	194.761	-70.9295	-3.21065	-9.32588	14.0867	0.495557	-0.126222	0.0681264	0.0349326	1.85725	-48.467	44.2854	-2.31451	0	0	0.0268043
2369	0	6.28563	0	0	6.31137	-0.123098	5.16705	-0.14846	0.0178706	-0.0228595	-6.63177	3.51E-15	-0.119748	0	0	-0.00555995	-1.10917	12.9602	-2.24458	183.249	376.964	638.23	378.668	378.668	378.668	9.9402	-69.3158	2.72661	106.54	425.538	188.936	194.761	194.761	194.761	-69.7494	-3.2466	-9.13307	14.0781	0.150854	-0.422765	0.0969023	0.0548395	1.84994	-65.9714	50.013	-2.75085	0	0	0.0368643
2370	0	5.8427	0	0	5.86957	-0.131136	5.4744	-0.146196	0.0171705	-0.022292	-5.39412	-3.72E-15	-0.179281	0	0	-0.00554146	-0.877305	12.8123	-2.04657	185.166	376.525	638.296	379.229	379.229	379.229	9.76212	-68.0334	2.46689	101.304	425.54	189.054	194.761	194.761	194.761	-68.451	-3.25783	-8.91398	14.0981	-0.222389	-0.702236	0.126454	0.073755	1.83698	-83.2702	54.5632	-3.10792	0	0	0.0491986
2371	0	5.29709	0	0	5.32433	-0.139404	5.79028	-0.143696	0.0158507	-0.0225537	-4.06926	-7.19E-16	-0.2834	0	0	-0.00504134	-0.634889	12.595	-1.88048	187.507	376.162	638.355	379.86	379.86	379.86	9.53985	-66.6208	2.21249	96.1511	425.543	189.113	194.761	194.761	194.761	-67.0182	-3.23801	-8.66845	14.1525	-0.617853	-0.952828	0.15362	0.0918141	1.81876	-99.1958	57.5958	-3.316	0	0	0.0635642
2372	0	4.62981	0	0	4.65627	-0.147656	6.10513	-0.141167	0.0139305	-0.0240524	-2.73376	1.27E-16	-0.426853	0	0	-0.00398865	-0.382063	12.3047	-1.74868	190.287	375.885	638.397	380.557	380.557	380.557	9.26965	-65.0605	1.97031	91.0765	425.54	189.093	194.761	194.761	194.761	-65.4334	-3.1804	-8.39633	14.2487	-1.02695	-1.16338	0.178605	0.109269	1.79624	-113.275	59.0724	-3.31718	0	0	0.0798099
2373	0	3.82071	0	0	3.84476	-0.155592	6.40759	-0.138831	0.0114088	-0.0272162	-1.48956	1.27E-15	-0.604441	0	0	-0.00242483	-0.11923	11.9385	-1.65294	193.515	375.7	638.415	381.314	381.314	381.314	8.9483	-63.3347	1.74761	86.0714	425.521	188.974	194.761	194.761	194.761	-63.6786	-3.07842	-8.09734	14.3952	-1.4393	-1.32452	0.198951	0.125619	1.77082	-124.365	58.9043	-3.05069	0	0	0.0973374
2374	0	2.84958	0	0	2.8691	-0.162874	6.68484	-0.137012	0.0083548	-0.0325553	-0.473459	-2.92E-15	-0.799199	0	0	-0.000620784	0.152957	11.4944	-1.59444	197.197	375.615	638.401	382.123	382.123	382.123	8.5736	-61.4253	1.55144	81.12	425.473	188.743	194.761	194.761	194.761	-61.7361	-2.92651	-7.77102	14.6014	-1.84358	-1.42906	0.214044	0.139837	1.743	-131.771	56.9578	-2.44787	0	0	0.115144
2375	0	1.6978	0	0	1.71027	-0.169128	6.92267	-0.136078	0.00502456	-0.0403615	0.148077	-3.81E-15	-0.970728	0	0	0.000816861	0.433695	10.9719	-1.57358	201.332	375.632	638.352	382.976	382.976	382.976	8.14506	-59.3166	1.38782	76.1992	425.379	188.4	194.761	194.761	194.761	-59.5906	-2.72122	-7.41683	14.8765	-2.22861	-1.4723	0.221909	0.151735	1.71524	-134.65	53.6714	-1.50599	0	0	0.132001
2376	0	0.350424	0	0	0.353134	-0.173955	7.1061	-0.136518	0.00169288	-0.0508757	0.174195	-1.86E-15	-1.07007	0	0	0.000851123	0.722181	10.3714	-1.59004	205.911	375.757	638.265	383.863	383.863	383.863	7.66482	-56.9962	1.26091	71.2811	425.221	187.959	194.761	194.761	194.761	-57.2308	-2.4625	-7.03443	15.2288	-2.58458	-1.45207	0.222921	0.160511	1.6881	-132.888	49.2349	-0.222792	0	0	0.146227
2377	0	-1.20128	0	0	-1.21088	-0.176941	7.21947	-0.138908	-0.0011606	-0.0640164	-0.619107	2.03E-15	-1.02239	0	0	-0.00199702	1.01769	9.6951	-1.64262	210.918	375.991	638.14	384.771	384.771	384.771	7.13866	-54.4584	1.17192	66.3367	424.984	187.456	194.761	194.761	194.761	-54.6523	-2.15495	-6.62434	15.6654	-2.90387	-1.36864	0.216525	0.166281	1.66485	-126.555	44.3163	1.31645	0	0	0.156149
2378	0	-2.9569	0	0	-2.98075	-0.177665	7.24697	-0.143936	-0.00317636	-0.07913	-2.46499	1.27E-15	-0.759398	0	0	-0.00950072	1.31961	8.94612	-1.72924	216.331	376.333	637.981	385.688	385.688	385.688	6.57685	-51.7062	1.11833	61.3422	424.655	186.952	194.761	194.761	194.761	-51.8602	-1.809	-6.1889	16.1914	-3.18153	-1.22427	0.205171	0.169966	1.64574	-117.149	39.6957	2.96715	0	0	0.161445
2379	0	-4.90374	0	0	-4.94253	-0.175734	7.17365	-0.152408	-0.00393057	-0.0952596	-5.57871	-3.81E-15	-0.201428	0	0	-0.0233551	1.62739	8.12901	-1.84686	222.12	376.78	637.795	386.601	386.601	386.601	5.99442	-48.7557	1.09307	56.2903	424.228	186.535	194.761	194.761	194.761	-48.8723	-1.44137	-5.73305	16.8103	-3.41524	-1.02298	0.190792	0.171382	1.63338	-106.466	35.8759	4.56596	0	0	0.162845
2380	0	-7.01362	0	0	-7.06634	-0.170794	6.98602	-0.164893	-0.00315402	-0.110735	-10.0874	-5.05E-15	0.715985	0	0	-0.0443876	1.94051	7.24933	-1.99162	228.251	377.328	637.592	387.491	387.491	387.491	5.41107	-45.6387	1.08454	51.203	423.709	186.318	194.761	194.761	194.761	-45.7223	-1.07465	-5.26557	17.5233	-3.60521	-0.770331	0.176928	0.171137	1.62658	-97.3944	33.5243	5.90291	0	0	0.16414
2381	0	-9.2408	0	0	-9.3044	-0.162569	6.67325	-0.181555	-0.000691236	-0.123662	-15.9762	1.50E-15	2.0366	0	0	-0.0716803	2.25847	6.3133	-2.159	234.681	377.969	637.386	388.341	388.341	388.341	4.85015	-42.4053	1.07735	46.1455	423.119	186.432	194.761	194.761	194.761	-42.4619	-0.735508	-4.79976	18.3303	-3.75411	-0.473287	0.166985	0.169723	1.62533	-92.8287	32.9853	6.82295	0	0	0.171197
2382	0	-11.5219	0	0	-11.5913	-0.150875	6.22785	-0.201786	0.00336408	-0.131931	-23.0279	-4.82E-15	3.75346	0	0	-0.101849	2.5807	5.32752	-2.34406	241.367	378.692	637.193	389.13	389.13	389.13	4.33718	-39.1247	1.05447	41.2366	422.49	187.007	194.761	194.761	194.761	-39.1612	-0.451367	-4.35397	19.2296	-3.8665	-0.140098	0.165083	0.16713	1.62526	-95.6994	34.235	7.24438	0	0	0.192088
2383	0	-13.7785	0	0	-13.847	-0.135639	5.64647	-0.224077	0.00873107	-0.133857	-30.8095	6.77E-15	5.79574	0	0	-0.129121	2.90653	4.29863	-2.54138	248.263	379.486	637.035	389.835	389.835	389.835	3.89801	-35.8828	1.00034	36.6509	421.868	188.158	194.761	194.761	194.761	-35.9058	-0.245907	-3.95122	20.2184	-3.94853	0.219648	0.172457	0.163339	1.62357	-107.256	36.9697	7.17114	0	0	0.233312
2384	0	-15.9227	0	0	-15.9834	-0.116906	4.93007	-0.246235	0.0147693	-0.128554	-38.7216	2.03E-15	7.99901	0	0	-0.146614	3.23527	3.23288	-2.74509	255.324	380.336	636.931	390.434	390.434	390.434	3.55686	-32.7763	0.904625	32.6091	421.307	189.956	194.761	194.761	194.761	-32.7915	-0.134354	-3.61774	21.2933	-4.0078	0.595297	0.19011	0.157043	1.61633	-127.501	40.0651	6.8012	0	0	0.298881
2385	0	-17.8658	0	0	-17.9129	-0.0948381	4.08413	-0.265944	0.0207619	-0.11622	-46.1049	-2.03E-15	10.1347	0	0	-0.148444	3.56617	2.13605	-2.94882	262.505	381.224	636.906	390.904	390.904	390.904	3.33472	-29.904	0.7655	29.3578	420.863	192.416	194.761	194.761	194.761	-29.9163	-0.119839	-3.38062	22.4496	-4.05299	0.975415	0.215905	0.148624	1.60143	-154.462	42.7482	6.33706	0	0	0.387421
2386	0	-19.5266	0	0	-19.5567	-0.0697027	3.11845	-0.281351	0.0259471	-0.0981267	-52.3576	5.08E-15	11.9332	0	0	-0.13182	3.89838	1.01318	-3.14556	269.767	382.133	636.981	391.228	391.228	391.228	3.24832	-27.3584	0.591521	27.142	420.587	195.493	194.761	194.761	194.761	-27.3714	-0.192029	-3.26481	23.6815	-4.09354	1.34804	0.246438	0.137615	1.57936	-185.031	43.8619	6.07419	0	0	0.49234
2387	0	-20.8383	0	0	-20.8522	-0.0418656	2.04693	-0.291246	0.029523	-0.0763382	-57.0053	-5.41E-15	13.1177	0	0	-0.0981195	4.23076	-0.131369	-3.32792	277.073	383.046	637.179	391.391	391.391	391.391	3.30946	-25.2177	0.401291	26.1798	420.516	199.089	194.761	194.761	194.761	-25.2342	-0.328723	-3.29048	24.9824	-4.13895	1.70125	0.279201	0.124375	1.55278	-215.929	42.7277	6.21655	0	0	0.60395
2388	0	-21.754	0	0	-21.7567	-0.011784	0.887418	-0.294967	0.0307576	-0.0531369	-59.7297	-3.38E-15	13.4555	0	0	-0.0526183	4.56182	-1.29395	-3.48828	284.392	383.942	637.522	391.383	391.383	391.383	3.52427	-23.5405	0.221014	26.6421	420.671	203.066	194.761	194.761	194.761	-23.5631	-0.499848	-3.47063	26.344	-4.19848	2.02353	0.310046	0.110068	1.52505	-243.732	38.906	6.94817	0	0	0.709682
2389	0	-22.2487	0	0	-22.2491	0.0199738	-0.337472	-0.292197	0.0290001	-0.0306773	-60.3728	-8.63E-15	12.7935	0	0	-0.00315125	4.88955	-2.47146	-3.61933	291.694	384.803	638.029	391.202	391.202	391.202	3.89199	-22.3634	0.0806246	28.6421	421.056	207.273	194.761	194.761	194.761	-22.3944	-0.672638	-3.8093	27.757	-4.28038	2.30442	0.337713	0.096025	1.49998	-265.994	32.3579	8.34489	0	0	0.798144
2390	0	-22.3209	0	0	-22.3301	0.0527046	-1.59956	-0.282848	0.0239523	-0.0106315	-58.9344	-3.05E-15	11.1081	0	0	0.0419268	5.21122	-3.66103	-3.71438	298.956	385.612	638.718	390.852	390.852	390.852	4.40344	-21.6999	0.00921168	32.2305	421.65	211.558	194.761	194.761	194.761	-21.7412	-0.816883	-4.3004	29.2102	-4.39155	2.53501	0.359999	0.0832021	1.48027	-280.714	23.2758	10.3925	0	0	0.85882
2391	0	-21.9918	0	0	-22.0208	0.085557	-2.86477	-0.267244	0.0157229	0.00603122	-55.59	3.72E-15	8.51391	0	0	0.0758372	5.52329	-4.85987	-3.76778	306.153	386.35	639.603	390.345	390.345	390.345	5.03985	-21.541	0.0305469	37.3971	422.417	215.784	194.761	194.761	194.761	-21.5939	-0.909286	-4.9273	30.6908	-4.53684	2.70857	0.376396	0.0731482	1.46748	-287.011	12.417	12.9306	0	0	0.885415
2392	0	-21.3038	0	0	-21.361	0.117545	-4.094	-0.246275	0.00501497	0.0190877	-50.6892	-2.37E-15	5.26598	0	0	0.0950491	5.8215	-6.06478	-3.77525	313.263	387.002	640.695	389.701	389.701	389.701	5.77298	-21.8572	0.159612	44.077	423.299	219.833	194.761	194.761	194.761	-21.9219	-0.93604	-5.66362	32.1844	-4.71836	2.8212	0.386379	0.0649323	1.46066	-284.963	0.449288	15.6949	0	0	0.876217
2393	0	-20.3167	0	0	-20.4059	0.147594	-5.24535	-0.221503	-0.00696902	0.0287484	-44.7305	3.38E-15	1.71946	0	0	0.0998603	6.10116	-7.27208	-3.73411	320.264	387.554	642	388.945	388.945	388.945	6.56673	-22.6023	0.400372	52.1617	424.228	223.604	194.761	194.761	194.761	-22.6775	-0.893657	-6.47518	33.6753	-4.9352	2.87215	0.390546	0.0589104	1.4586	-275.623	-11.4358	18.3098	0	0	0.834874
2394	0	-19.1016	0	0	-19.2213	0.174639	-6.278	-0.19503	-0.0188368	0.0354942	-38.2993	2.03E-15	-1.74109	0	0	0.0936867	6.35736	-8.47721	-3.64349	327.131	387.992	643.521	388.105	388.105	388.105	7.38069	-23.7181	0.745448	61.5139	425.13	227.014	194.761	194.761	194.761	-23.8015	-0.788011	-7.32326	35.1473	-5.18277	2.86379	0.388972	0.0542007	1.4598	-260.432	-22.2689	20.4097	0	0	0.768092
2395	0	-17.734	0	0	-17.8779	0.197735	-7.15662	-0.169114	-0.029104	0.0398614	-31.9768	2.71E-15	-4.74699	0	0	0.0814733	6.58559	-9.67476	-3.50472	333.839	388.305	645.253	387.214	387.214	387.215	8.17459	-25.1407	1.17766	71.9837	425.937	229.991	194.761	194.761	194.761	-25.229	-0.631992	-8.16851	36.584	-5.45297	2.8014	0.381636	0.0509866	1.46206	-240.991	-30.9776	21.6274	0	0	0.684456
2396	0	-16.2866	0	0	-16.4452	0.21616	-7.85517	-0.145855	-0.0365335	0.0421806	-26.2643	-4.74E-15	-7.00202	0	0	0.0679048	6.78197	-10.8583	-3.32159	340.359	388.487	647.186	386.308	386.308	386.308	8.91278	-26.8064	1.67298	83.4245	426.587	232.476	194.761	194.761	194.761	-26.8966	-0.442557	-8.97493	37.9698	-5.73447	2.69249	0.369024	0.0492208	1.46373	-218.9	-36.9104	21.7422	0	0	0.592712
2397	0	-14.8232	0	0	-14.9861	0.229502	-8.35958	-0.126799	-0.0403122	0.0426878	-21.5164	2.71E-15	-8.31307	0	0	0.0561383	6.94357	-12.0207	-3.10065	346.66	388.529	649.303	385.419	385.419	385.419	9.56812	-28.6571	2.20466	95.7054	427.039	234.425	194.761	194.761	194.761	-28.7468	-0.237614	-9.71363	39.2907	-6.01326	2.54619	0.351693	0.0505589	1.46481	-195.296	-39.3721	20.6036	0	0	0.499905
2398	0	-13.3942	0	0	-13.552	0.237701	-8.66889	-0.112891	-0.0400152	0.0413315	-17.9253	-3.38E-15	-8.58762	0	0	0.0474576	7.06853	-13.1539	-2.8511	352.706	388.428	651.58	384.58	384.58	384.58	10.1244	-30.6446	2.74707	108.718	427.275	235.81	194.761	194.761	194.761	-30.7323	-0.0336368	-10.3654	40.5344	-6.27347	2.3724	0.32998	0.055054	1.46389	-170.922	-38.3616	18.2453	0	0	0.410658
2399	0	-12.0352	0	0	-12.1806	0.241035	-8.79453	-0.104369	-0.0356072	0.0382042	-15.5151	-1.35E-15	-7.83055	0	0	0.0415862	7.15613	-14.2497	-2.58464	358.461	388.181	653.99	383.82	383.82	383.82	10.5771	-32.7322	3.27901	122.378	427.296	236.626	194.761	194.761	194.761	-32.8179	0.155855	-10.922	41.6916	-6.4983	2.18135	0.305584	0.0632675	1.46026	-146.5	-33.8917	14.7513	0	0	0.328297
2400	0	-10.7665	0	0	-10.8951	0.240082	-8.75862	-0.100791	-0.0275236	0.033224	-14.1597	1.35E-15	-6.14641	0	0	0.037409	7.20673	-15.2994	-2.31467	363.888	387.788	656.498	383.16	383.16	383.16	10.9332	-34.8954	3.78569	136.624	427.13	236.892	194.761	194.761	194.761	-34.9803	0.320833	-11.3869	42.755	-6.6715	1.98306	0.279591	0.0752052	1.4544	-122.179	-26.422	10.3854	0	0	0.25349
2401	0	-9.5957	0	0	-9.70565	0.235649	-8.59151	-0.101177	-0.0165058	0.0264339	-13.6212	6.77E-16	-3.7144	0	0	0.0337392	7.2217	-16.2948	-2.05558	368.951	387.251	659.067	382.618	382.618	382.618	11.2098	-37.1203	4.25965	151.409	426.825	236.65	194.761	194.761	194.761	-37.2067	0.454537	-11.7737	43.72	-6.77841	1.78709	0.253602	0.0902678	1.44511	-98.1837	-16.5059	5.42788	0	0	0.186314
2402	0	-8.52087	0	0	-8.61238	0.22869	-8.32891	-0.104353	-0.00350084	0.0180346	-13.6122	3.05E-15	-0.767715	0	0	0.0298513	7.20329	-17.2277	-1.82171	373.614	386.574	661.656	382.203	382.203	382.203	11.4314	-39.4007	4.70031	166.694	426.443	235.964	194.761	194.761	194.761	-39.492	0.552847	-12.1043	44.5839	-6.80732	1.60247	0.228263	0.107493	1.43293	-74.4752	-4.91795	0.236754	0	0	0.126028
2403	0	-7.53454	0	0	-7.60919	0.220221	-8.00884	-0.109193	0.0105699	0.00811707	-13.8491	-1.95E-15	2.44163	0	0	0.0256223	7.15439	-18.0912	-1.62656	377.848	385.76	664.224	381.917	381.917	381.917	11.6271	-41.7347	5.11314	182.439	426.056	234.916	194.761	194.761	194.761	-41.8353	0.613589	-12.4065	45.3461	-6.75019	1.43777	0.204114	0.126191	1.41767	-50.9899	7.79976	-4.94444	0	0	0.0719863
2404	0	-6.6274	0	0	-6.68749	0.211255	-7.66944	-0.114747	0.0247146	-0.00293862	-14.0901	-1.52E-15	5.64505	0	0	0.0213942	7.07848	-18.879	-1.48214	381.627	384.818	666.728	381.754	381.753	381.753	11.8282	-44.1214	5.50824	198.599	425.741	233.595	194.761	194.761	194.761	-44.2365	0.635931	-12.7106	46.0074	-6.60336	1.30119	0.181743	0.145065	1.40038	-27.9486	20.858	-9.81539	0	0	0.0243525
2405	0	-5.79105	0	0	-5.83915	0.202739	-7.34658	-0.120393	0.0380088	-0.0149498	-14.1662	4.06E-15	8.58225	0	0	0.0177024	6.97937	-19.5864	-1.39835	384.93	383.755	669.128	381.701	381.701	381.701	12.0647	-46.5578	5.89901	215.115	425.573	232.095	194.761	194.761	194.761	-46.6942	0.62003	-13.0468	46.5706	-6.36752	1.2004	0.160972	0.163107	1.38146	-5.35492	33.6147	-14.1738	0	0	-0.0167242
2406	0	-5.02002	0	0	-5.05861	0.195511	-7.07218	-0.125743	0.0496207	-0.0275176	-13.9787	2.71E-15	11.0141	0	0	0.014977	6.86103	-20.2098	-1.38277	387.744	382.581	671.385	381.742	381.742	381.742	12.3627	-49.0379	6.30062	231.918	425.616	230.506	194.761	194.761	194.761	-49.2034	0.566862	-13.4419	47.0398	-6.0475	1.14237	0.142074	0.179504	1.36272	16.4567	45.4427	-17.8458	0	0	-0.0504632
2407	0	-4.31282	0	0	-4.34409	0.190259	-6.87257	-0.130663	0.0587327	-0.0402904	-13.5	1.35E-15	12.7241	0	0	0.0133639	6.72749	-20.7475	-1.44046	390.061	381.31	673.462	381.856	381.856	381.856	12.7423	-51.5511	6.72852	248.928	425.923	228.907	194.761	194.761	194.761	-51.7552	0.478263	-13.9176	47.421	-5.65183	1.13306	0.12645	0.193233	1.34437	36.7869	55.6473	-20.6803	0	0	-0.0757953
2408	0	-3.67212	0	0	-3.69792	0.187482	-6.76698	-0.135116	0.0647848	-0.0527581	-12.7535	-3.38E-15	13.5541	0	0	0.0126305	6.58258	-21.1994	-1.57354	391.881	379.953	675.329	382.019	382.019	382.019	13.2149	-54.0825	7.19673	266.056	426.525	227.37	194.761	194.761	194.761	-54.3363	0.357025	-14.4871	47.7215	-5.19225	1.17677	0.115029	0.203721	1.32818	54.9949	63.7498	-22.6409	0	0	-0.0922626
2409	0	-3.10435	0	0	-3.12615	0.187461	-6.76619	-0.139226	0.0673494	-0.0644723	-11.8119	-2.71E-15	13.403	0	0	0.0122539	6.42983	-21.5669	-1.78115	393.211	378.527	676.96	382.208	382.208	382.208	13.7819	-56.6133	7.7159	283.211	427.432	225.946	194.761	194.761	194.761	-56.9296	0.206966	-15.154	47.9497	-4.68303	1.27589	0.109288	0.210617	1.31373	70.1458	69.3368	-23.7165	0	0	-0.0997926
2410	0	-2.61889	0	0	-2.63786	0.190237	-6.87173	-0.143117	0.0663326	-0.0748507	-10.7739	2.03E-15	12.2553	0	0	0.0115754	6.27219	-21.853	-2.05933	394.065	377.046	678.332	382.398	382.398	382.398	14.4338	-59.1221	8.2916	300.305	428.629	224.674	194.761	194.761	194.761	-59.5147	0.0330102	-15.9113	48.1148	-4.14024	1.43039	0.110847	0.214229	1.30271	81.3377	72.3943	-24.0382	0	0	-0.0993272
2411	0	-2.22688	0	0	-2.24399	0.195596	-7.07541	-0.147055	0.0619465	-0.0834363	-9.76888	-1.35E-15	10.1856	0	0	0.0100482	6.11202	-22.0622	-2.40099	394.466	375.527	679.434	382.566	382.566	382.566	15.1509	-61.586	8.92269	317.262	430.077	223.574	194.761	194.761	194.761	-62.0694	-0.158921	-16.7406	48.2263	-3.58073	1.63767	0.120885	0.214557	1.29385	87.6314	73.0264	-23.7725	0	0	-0.092407
2412	0	-1.93977	0	0	-1.9559	0.20308	-7.35951	-0.151321	0.054716	-0.0898992	-8.93297	4.40E-15	7.35784	0	0	0.00741897	5.95098	-22.1999	-2.79614	394.444	373.986	680.255	382.692	382.692	382.692	15.9041	-63.9827	9.60022	334.019	431.714	222.652	194.761	194.761	194.761	-64.5702	-0.362165	-17.6137	48.2936	-3.02135	1.89246	0.140342	0.212692	1.28926	88.4831	71.7644	-23.1539	0	0	-0.081331
2413	0	-1.76756	0	0	-1.78363	0.21201	-7.69803	-0.156194	0.0455537	-0.0941049	-8.3945	-2.03E-15	4.02469	0	0	0.00383204	5.79004	-22.2729	-3.23209	394.034	372.439	680.796	382.759	382.759	382.759	16.6578	-66.2921	10.3074	350.535	433.465	221.907	194.761	194.761	194.761	-66.9949	-0.569775	-18.4941	48.3259	-2.47774	2.18669	0.170127	0.20902	1.28855	83.4846	69.2197	-22.4235	0	0	-0.0683239
2414	0	-1.71722	0	0	-1.73435	0.221532	-8.05843	-0.161815	0.0355027	-0.096261	-8.24695	1.61E-15	0.486267	0	0	-0.000227776	5.62958	-22.2884	-3.69391	393.28	370.901	681.062	382.751	382.751	382.751	17.373	-68.4984	11.0203	366.79	435.245	221.33	194.761	194.761	194.761	-69.3233	-0.775171	-19.3405	48.3312	-1.96371	2.50973	0.208685	0.204803	1.2924	73.271	66.217	-21.7803	0	0	-0.0554964
2415	0	-1.79145	0	0	-1.8109	0.230685	-8.40424	-0.168204	0.0256522	-0.0969173	-8.54048	6.77E-16	-2.94035	0	0	-0.00410517	5.46943	-22.2541	-4.16507	392.23	369.385	681.064	382.66	382.66	382.66	18.0117	-70.5913	11.7098	382.785	436.97	220.918	194.761	194.761	194.761	-71.5395	-0.972792	-20.1102	48.3167	-1.49105	2.84876	0.255238	0.201533	1.30322	58.7439	63.4013	-21.2736	0	0	-0.0441745
2416	0	-1.98774	0	0	-2.01089	0.238478	-8.69817	-0.175081	0.0170572	-0.0967864	-9.25911	6.77E-16	-5.95407	0	0	-0.00719767	5.30887	-22.1779	-4.62807	390.934	367.903	680.817	382.479	382.479	382.479	18.5396	-72.5664	12.3444	398.532	438.563	220.67	194.761	194.761	194.761	-73.6329	-1.15863	-20.7629	48.2878	-1.06876	3.18899	0.30541	0.199837	1.32056	41.9803	61.2077	-20.8847	0	0	-0.0349641
2417	0	-2.29826	0	0	-2.32632	0.243973	-8.90517	-0.182122	0.0104282	-0.0968028	-10.3468	1.02E-15	-8.32141	0	0	-0.00916584	5.14677	-22.0675	-5.06557	389.446	366.463	680.343	382.21	382.21	382.21	18.93	-74.4257	12.8936	414.049	439.958	220.599	194.761	194.761	194.761	-75.5985	-1.33062	-21.2643	48.2483	-0.703186	3.51486	0.356277	0.200268	1.34544	24.8615	59.7185	-20.4453	0	0	-0.0278813
2418	0	-2.70977	0	0	-2.74354	0.246361	-8.99505	-0.18883	0.00621706	-0.0977252	-11.7005	-2.03E-15	-9.88346	0	0	-0.0100071	4.98164	-21.9301	-5.4612	387.819	365.074	679.666	381.856	381.856	381.856	19.1649	-76.1762	13.3303	429.349	441.105	220.725	194.761	194.761	194.761	-77.4379	-1.48858	-21.5886	48.2005	-0.397766	3.8105	0.403599	0.202518	1.37749	9.65038	58.7377	-19.7597	0	0	-0.0225849
2419	0	-3.2042	0	0	-3.24371	0.245016	-8.94444	-0.194677	0.00461191	-0.100304	-13.1915	-3.72E-15	-10.563	0	0	-0.0100203	4.81187	-21.7726	-5.80052	386.103	363.741	678.811	381.426	381.426	381.426	19.2358	-77.8296	13.6338	444.434	441.971	221.074	194.761	194.761	194.761	-79.1584	-1.63403	-21.7201	48.1451	-0.153058	4.06079	0.443231	0.205388	1.4153	-1.5698	57.8851	-18.6445	0	0	-0.0185681
2420	0	-3.75943	0	0	-3.80364	0.239531	-8.73785	-0.199128	0.0055412	-0.10498	-14.6748	-1.69E-15	-10.3616	0	0	-0.00967072	4.63604	-21.6007	-6.0719	384.344	362.469	677.805	380.933	380.933	380.933	19.1435	-79.4004	13.7911	459.288	442.54	221.68	194.761	194.761	194.761	-80.7721	-1.76959	-21.6533	48.082	0.0329947	4.25237	0.472624	0.207853	1.45669	-7.28916	56.7175	-16.9402	0	0	-0.0152422
2421	0	-4.35001	0	0	-4.39691	0.229734	-8.36835	-0.201727	0.00877969	-0.111917	-16.0031	-1.69E-15	-9.34297	0	0	-0.00943658	4.45314	-21.4196	-6.26696	382.585	361.26	676.675	380.394	380.394	380.394	18.8972	-80.9048	13.7976	473.872	442.807	222.572	194.761	194.761	194.761	-82.2947	-1.8984	-21.3932	48.0099	0.164878	4.37424	0.489384	0.208527	1.49972	-6.30894	54.9389	-14.5927	0	0	-0.0118941
2422	0	-4.94849	0	0	-4.99527	0.215687	-7.83729	-0.202105	0.0139208	-0.121116	-17.0305	-5.41E-15	-7.62553	0	0	-0.00967344	4.2628	-21.2331	-6.38105	380.861	360.119	675.446	379.829	379.829	379.829	18.5128	-82.359	13.6572	488.126	442.783	223.774	194.761	194.761	194.761	-83.7438	-2.02349	-20.9539	47.9271	0.248873	4.41878	0.491682	0.206836	1.54113	2.11806	52.3454	-11.5892	0	0	-0.00763581
2423	0	-5.52691	0	0	-5.57041	0.197666	-7.15403	-0.199766	0.0205318	-0.132288	-17.5986	2.62E-15	-5.3567	0	0	-0.0105394	4.06554	-21.0445	-6.41352	379.2	359.049	674.14	379.257	379.257	379.257	18.0118	-83.7775	13.3815	501.971	442.487	225.3	194.761	194.761	194.761	-85.1368	-2.14721	-20.3573	47.8318	0.292764	4.38239	0.480104	0.20269	1.57877	17.9971	48.993	-7.99564	0	0	-0.00150706
2424	0	-6.05878	0	0	-6.09615	0.17614	-6.33517	-0.19441	0.0280608	-0.145146	-17.5764	-5.16E-15	-2.71399	0	0	-0.012027	3.86268	-20.8557	-6.36759	377.624	358.053	672.777	378.7	378.7	378.7	17.4193	-85.1719	12.9884	515.309	441.951	227.147	194.761	194.761	194.761	-86.489	-2.27091	-19.6315	47.7221	0.305491	4.26576	0.453462	0.196084	1.61005	41.5309	44.8825	-3.90622	0	0	0.00760976
2425	0	-6.5214	0	0	-6.55063	0.151735	-5.4037	-0.185822	0.0360458	-0.159203	-16.861	-2.48E-16	0.125389	0	0	-0.014024	3.65643	-20.6678	-6.25043	376.147	357.135	671.373	378.176	378.176	378.176	16.7628	-86.5485	12.5007	528.031	441.211	229.291	194.761	194.761	194.761	-87.811	-2.39474	-18.8092	47.5966	0.296762	4.07408	0.412917	0.188159	1.63341	72.0849	40.4343	0.527102	0	0	0.0205648
2426	0	-6.89787	0	0	-6.91823	0.125211	-4.38809	-0.1741	0.0440115	-0.17387	-15.412	-2.38E-15	2.98146	0	0	-0.0163518	3.44965	-20.4812	-6.07292	374.775	356.301	669.942	377.704	377.704	377.704	16.0702	-87.9076	11.9441	540.018	440.31	231.685	194.761	194.761	194.761	-89.1074	-2.51775	-17.9249	47.4542	0.276408	3.81679	0.360332	0.17936	1.64831	108.522	35.856	5.14669	0	0	0.0378013
2427	0	-7.17871	0	0	-7.19086	0.0974201	-3.32102	-0.15966	0.0514474	-0.188623	-13.2607	1.68E-15	5.67782	0	0	-0.018754	3.24577	-20.2955	-5.84928	373.511	355.555	668.492	377.297	377.297	377.297	15.3689	-89.2426	11.3459	551.153	439.297	234.258	194.761	194.761	194.761	-90.3756	-2.63815	-17.0141	47.2948	0.2537	3.50696	0.297428	0.170676	1.65382	149.576	31.4931	9.764	0	0	0.0592669
2428	0	-7.36275	0	0	-7.36842	0.069272	-2.23787	-0.143157	0.057946	-0.202617	-10.5038	-7.61E-16	8.06615	0	0	-0.0209171	3.04855	-20.1097	-5.59644	372.346	354.901	667.032	376.966	376.966	376.966	14.6839	-90.5399	10.733	561.321	438.217	236.916	194.761	194.761	194.761	-91.6057	-2.75361	-16.1103	47.1185	0.236549	3.16066	0.229441	0.162349	1.6518	192.547	27.4987	14.1815	0	0	0.0839067
2429	0	-7.45708	0	0	-7.45865	0.0416842	-1.17473	-0.125539	0.0631475	-0.21508	-7.30566	3.64E-15	10.0281	0	0	-0.0224701	2.86185	-19.9223	-5.3331	371.271	354.345	665.564	376.716	376.716	376.716	14.0366	-91.7798	10.1304	570.42	437.12	239.545	194.761	194.761	194.761	-92.7808	-2.86143	-15.2438	46.9263	0.230882	2.79599	0.159752	0.154725	1.64201	235.127	24.0922	18.1858	0	0	0.110264
2430	0	-7.47621	0	0	-7.47624	0.0155371	-0.166343	-0.107785	0.0668979	-0.225234	-3.86439	-1.52E-15	11.4992	0	0	-0.0230568	2.68946	-19.7316	-5.07889	370.269	353.887	664.092	376.547	376.547	376.547	13.4438	-92.9377	9.56019	578.364	436.046	242.019	194.761	194.761	194.761	-93.8788	-2.95867	-14.4402	46.7188	0.240001	2.43232	0.0935217	0.148011	1.62724	274.407	21.2202	21.6017	0	0	0.13627
2431	0	-7.44084	0	0	-7.4415	-0.00836721	0.755652	-0.0909846	0.069203	-0.232206	-0.408725	-2.37E-15	12.4646	0	0	-0.0223814	2.5348	-19.5355	-4.85321	369.325	353.532	662.619	376.455	376.455	376.455	12.917	-93.9859	9.04075	585.09	435.032	244.21	194.761	194.761	194.761	-94.8731	-3.04219	-13.7191	46.497	0.26495	2.08925	0.0352501	0.143486	1.60976	307.464	19.2005	24.2626	0	0	0.159521
2432	0	-7.37604	0	0	-7.37882	-0.0293362	1.56413	-0.0760514	0.0700482	-0.235383	2.83954	1.02E-15	12.9376	0	0	-0.0202343	2.40062	-19.3323	-4.67436	368.417	353.277	661.148	376.43	376.429	376.43	12.4622	-94.8953	8.58618	590.557	434.108	245.991	194.761	194.761	194.761	-95.7354	-3.10863	-13.0945	46.2624	0.304841	1.78554	-0.0117776	0.142164	1.59252	332.015	17.9918	26.0664	0	0	0.177743
2433	0	-7.30936	0	0	-7.31496	-0.0468107	2.2374	-0.0638961	0.0696352	-0.234229	5.65662	0	12.9754	0	0	-0.0165966	2.28859	-19.1198	-4.55865	367.528	353.123	659.684	376.455	376.455	376.455	12.0809	-95.6375	8.20619	594.75	433.297	247.248	194.761	194.761	194.761	-96.4375	-3.15442	-12.5744	46.0163	0.357865	1.53796	-0.0447562	0.144114	1.57824	346.005	17.5982	26.9563	0	0	0.188783
2434	0	-7.26883	0	0	-7.27734	-0.0603774	2.7597	-0.0552041	0.0679556	-0.228411	7.84433	1.69E-15	12.6251	0	0	-0.0116323	2.19918	-18.8964	-4.51988	366.638	353.066	658.233	376.511	376.511	376.511	11.7704	-96.1866	7.90632	597.681	432.612	247.887	194.761	194.761	194.761	-96.9531	-3.17603	-12.1616	45.7611	0.421728	1.36056	-0.0610105	0.149401	1.57021	347.786	17.9811	26.9106	0	0	0.190993
2435	0	-7.28129	0	0	-7.29217	-0.0697796	3.12141	-0.0505876	0.065171	-0.217931	9.21892	-8.46E-16	11.9528	0	0	-0.00579893	2.13164	-18.6606	-4.56844	365.729	353.103	656.805	376.574	376.574	376.574	11.5253	-96.5211	7.68792	599.385	432.062	247.841	194.761	194.761	194.761	-97.2599	-3.17023	-11.8544	45.4992	0.494304	1.26385	-0.0595351	0.156005	1.56928	336.682	18.8609	25.9673	0	0	0.183777
2436	0	-7.37021	0	0	-7.38266	-0.0749179	3.31898	-0.0505836	0.0612741	-0.203045	9.61702	1.69E-16	11.0025	0	0	0.000159097	2.08427	-18.4114	-4.71086	364.788	353.228	655.413	376.621	376.621	376.621	11.3383	-96.626	7.54857	599.92	431.648	247.074	194.761	194.761	194.761	-97.342	-3.13459	-11.6471	45.2334	0.573501	1.25458	-0.0396901	0.163242	1.5779	312.512	20.1841	24.1853	0	0	0.167384
2437	0	-7.55386	0	0	-7.56691	-0.0758491	3.35477	-0.0554803	0.0562814	-0.184404	8.92242	-1.18E-15	9.81271	0	0	0.00522136	2.05452	-18.1481	-4.94939	363.802	353.438	654.072	376.628	376.628	376.628	11.2018	-96.494	7.48216	599.361	431.364	245.588	194.761	194.761	194.761	-97.191	-3.0681	-11.5311	44.9662	0.657596	1.33544	-0.0028773	0.171101	1.59574	276.252	22.0469	21.6626	0	0	0.143183
2438	0	-7.84342	0	0	-7.85601	-0.0727789	3.23674	-0.0655298	0.0502333	-0.162913	7.05859	2.20E-15	8.41894	0	0	0.00822916	2.03921	-17.8704	-5.28186	362.764	353.726	652.797	376.575	376.575	376.575	11.108	-96.1276	7.47909	597.802	431.199	243.419	194.761	194.761	194.761	-96.8083	-2.97173	-11.4949	44.6998	0.74583	1.50511	0.0492053	0.179218	1.62393	229.453	24.4101	18.5283	0	0	0.113098
2439	0	-8.24087	0	0	-8.2521	-0.0660515	2.97802	-0.0804721	0.0432589	-0.1398	4.05393	5.08E-16	6.86573	0	0	0.00819035	2.03448	-17.5785	-5.70179	361.669	354.089	651.608	376.443	376.443	376.443	11.0501	-95.5401	7.52647	595.346	431.134	240.642	194.761	194.761	194.761	-96.2062	-2.84898	-11.5245	44.4362	0.838915	1.75823	0.112717	0.188763	1.66048	174.755	27.5705	14.9491	0	0	0.0795379
2440	0	-8.73804	0	0	-8.74707	-0.0561317	2.59629	-0.0996355	0.0356266	-0.116433	0.0475902	-3.47E-15	5.21914	0	0	0.00465978	2.03586	-17.2732	-6.19862	360.519	354.521	650.524	376.221	376.221	376.221	11.0217	-94.756	7.60868	592.108	431.148	237.367	194.761	194.761	194.761	-95.4087	-2.706	-11.6039	44.1771	0.93965	2.08581	0.18397	0.199042	1.70445	115.288	31.3654	11.1333	0	0	0.0449468
2441	0	-9.3159	0	0	-9.32228	-0.0435761	2.11282	-0.121584	0.0277837	-0.0941391	-4.67099	1.99E-15	3.57449	0	0	-0.00189914	2.03841	-16.956	-6.75814	359.319	355.018	649.563	375.903	375.903	375.903	11.017	-93.8108	7.70821	588.206	431.214	233.732	194.761	194.761	194.761	-94.4506	-2.55141	-11.7158	43.9235	1.05269	2.47573	0.257823	0.209719	1.75233	54.6937	35.774	7.31464	0	0	0.0115127
2442	0	-9.94612	0	0	-9.94981	-0.0289995	1.55115	-0.144307	0.0203264	-0.0741166	-9.69488	2.11E-15	2.05272	0	0	-0.0100645	2.03683	-16.6287	-7.36318	358.079	355.574	648.744	375.489	375.489	375.489	11.0303	-92.7484	7.80715	583.758	431.301	229.891	194.761	194.761	194.761	-93.3754	-2.39547	-11.8424	43.676	1.18371	2.91343	0.330186	0.21997	1.80086	-3.42391	40.5766	3.7426	0	0	-0.01918
2443	0	-10.594	0	0	-10.5954	-0.0130339	0.935618	-0.165482	0.0139541	-0.0571435	-14.5605	-1.82E-15	0.787992	0	0	-0.0178154	2.02569	-16.294	-7.99407	356.813	356.184	648.083	374.987	374.987	374.987	11.0559	-91.6173	7.889	578.88	431.384	226.002	194.761	194.761	194.761	-92.232	-2.24877	-11.9672	43.4337	1.33839	3.38238	0.396245	0.228004	1.84621	-55.7994	45.362	0.644268	0	0	-0.046243
2444	0	-11.2227	0	0	-11.2228	0.00371356	0.289713	-0.183076	0.00927094	-0.0434331	-18.8503	-3.59E-15	-0.106096	0	0	-0.0232305	1.99973	-15.9548	-8.62957	355.538	356.84	647.594	374.413	374.413	374.413	11.088	-90.4658	7.94088	573.68	431.439	222.211	194.761	194.761	194.761	-91.0687	-2.12073	-12.0761	43.1948	1.52127	3.86494	0.453394	0.233128	1.88464	-100.315	50.0059	-1.82426	0	0	-0.0698295
2445	0	-11.7982	0	0	-11.7985	0.020686	-0.364943	-0.195978	0.00667988	-0.0328125	-22.2907	4.63E-15	-0.561259	0	0	-0.0251354	1.95411	-15.6144	-9.24766	354.273	357.534	647.287	373.786	373.786	373.786	11.1216	-89.3371	7.95502	568.254	431.451	218.637	194.761	194.761	194.761	-89.9291	-2.01807	-12.1596	42.9559	1.73509	4.34296	0.498284	0.234414	1.91336	-135.548	54.274	-3.59088	0	0	-0.0904154
2446	0	-12.2923	0	0	-12.2942	0.0373969	-1.00942	-0.204151	0.00621121	-0.0249268	-24.7825	9.89E-16	-0.58265	0	0	-0.0233659	1.88472	-15.2762	-9.82657	353.038	358.258	647.166	373.135	373.135	373.135	11.1529	-88.2667	7.92979	562.682	431.416	215.37	194.761	194.761	194.761	-88.8488	-1.94401	-12.2129	42.7126	1.98069	4.79877	0.530097	0.231749	1.93183	-161.319	58.0172	-4.68413	0	0	-0.108749
2447	0	-12.6835	0	0	-12.6887	0.0534359	-1.62774	-0.207966	0.00746033	-0.0193007	-26.3318	5.20E-15	-0.254514	0	0	-0.0185749	1.78828	-14.9431	-10.3458	351.849	359	647.23	372.488	372.488	372.488	11.1797	-87.2808	7.86938	557.029	431.339	212.467	194.761	194.761	194.761	-87.8546	-1.89826	-12.2369	42.46	2.25731	5.21581	0.546037	0.225664	1.93807	-177.454	61.1774	-5.2139	0	0	-0.125023
2448	0	-12.9579	0	0	-12.9677	0.0684638	-2.20675	-0.207835	0.0096478	-0.01548	-26.9982	2.41E-15	0.277714	0	0	-0.0118933	1.66264	-14.6175	-10.7874	350.721	359.754	647.473	371.875	371.875	371.875	11.2012	-86.3978	7.78247	551.345	431.235	209.956	194.761	194.761	194.761	-86.9647	-1.87742	-12.236	42.1929	2.56298	5.57959	0.547129	0.21556	1.93266	-184.916	63.2271	-5.33401	0	0	-0.138954
2449	0	-13.1087	0	0	-13.1239	0.0821912	-2.73525	-0.204235	0.0120222	-0.0131636	-26.8808	-5.54E-15	0.866005	0	0	-0.00456464	1.50684	-14.301	-11.1363	349.66	360.511	647.883	371.327	371.327	371.327	11.2176	-85.6274	7.68028	545.663	431.121	207.841	194.761	194.761	194.761	-86.1889	-1.87567	-12.2174	41.9066	2.89508	5.87813	0.53207	0.201338	1.91412	-184.119	63.936	-5.19199	0	0	-0.14953
2450	0	-13.1367	0	0	-13.1576	0.0943646	-3.20354	-0.198213	0.01401	-0.0118333	-26.1554	-2.65E-15	1.39388	0	0	0.00233196	1.32141	-13.994	-11.3817	348.666	361.269	648.44	370.871	370.871	370.871	11.2289	-84.972	7.57452	540.007	431.014	206.104	194.761	194.761	194.761	-85.5294	-1.88569	-12.1883	41.5969	3.25044	6.10278	0.503593	0.183349	1.88402	-176.793	63.2728	-4.92402	0	0	-0.156199
2451	0	-13.0486	0	0	-13.0749	0.104762	-3.60318	-0.190727	0.0153751	-0.0113607	-24.9994	-2.48E-15	1.80141	0	0	0.00808935	1.10837	-13.6957	-11.5167	347.73	362.026	649.122	370.526	370.526	370.526	11.2348	-84.4281	7.47569	534.389	430.929	204.712	194.761	194.761	194.761	-84.9819	-1.89974	-12.1552	41.261	3.62547	6.24837	0.462118	0.161866	1.84267	-163.773	61.2585	-4.59902	0	0	-0.157892
2452	0	-12.8556	0	0	-12.8864	0.113209	-3.92759	-0.182451	0.0160804	-0.0112586	-23.5626	-2.61E-15	2.07166	0	0	0.0123702	0.871207	-13.4041	-11.5391	346.835	362.785	649.9	370.31	370.31	370.31	11.2346	-83.9877	7.39239	528.814	430.873	203.62	194.761	194.761	194.761	-84.5384	-1.91064	-12.1232	40.8969	4.01603	6.31365	0.411589	0.139083	1.79249	-146.973	58.4297	-4.27301	0	0	-0.154829
2453	0	-12.5721	0	0	-12.6061	0.119584	-4.17226	-0.17399	0.0161657	-0.0114646	-21.9825	1.63E-15	2.21118	0	0	0.0151354	0.614506	-13.1163	-11.4509	345.96	363.554	650.743	370.23	370.23	370.23	11.2276	-83.6403	7.33094	523.281	430.854	202.782	194.761	194.761	194.761	-84.1875	-1.91231	-12.096	40.5039	4.41732	6.30107	0.352923	0.11687	1.73611	-127.176	54.9905	-3.95038	0	0	-0.14661
2454	0	-12.215	0	0	-12.2506	0.123841	-4.33555	-0.165941	0.0157656	-0.0117645	-20.3857	5.50E-16	2.24215	0	0	0.0165591	0.343451	-12.8286	-11.2586	345.075	364.34	651.618	370.287	370.287	370.287	11.2134	-83.3731	7.29546	517.788	430.874	202.148	194.761	194.761	194.761	-83.9162	-1.90011	-12.0763	40.0825	4.82371	6.21649	0.290233	0.0973139	1.67697	-106.058	51.4571	-3.65081	0	0	-0.1342
2455	0	-11.802	0	0	-11.8377	0.126002	-4.41844	-0.158671	0.0149112	-0.012049	-18.8652	-1.69E-16	2.1775	0	0	0.0169217	0.0633112	-12.5369	-10.9727	344.148	365.155	652.493	370.475	370.475	370.475	11.1916	-83.1726	7.28812	512.328	430.932	201.669	194.761	194.761	194.761	-83.7106	-1.8709	-12.0657	39.6339	5.22824	6.06849	0.226873	0.0798143	1.61789	-84.8788	47.703	-3.38038	0	0	-0.118171
2456	0	-11.3507	0	0	-11.3851	0.126156	-4.42431	-0.152424	0.0136805	-0.0123046	-17.4909	-1.46E-15	2.03411	0	0	0.0165454	-0.220811	-12.237	-10.6065	343.144	366.008	653.339	370.78	370.78	370.78	11.1625	-83.0256	7.3094	506.898	431.027	201.303	194.761	194.761	194.761	-83.5574	-1.82289	-12.0651	39.1596	5.62189	5.86741	0.166564	0.063752	1.56052	-64.8805	43.7602	-3.14706	0	0	-0.099679
2457	0	-10.8776	0	0	-10.9095	0.124432	-4.3582	-0.147414	0.0121519	-0.0124136	-16.3186	1.12E-15	1.82818	0	0	0.0157394	-0.504123	-11.9249	-10.1752	342.03	366.91	654.128	371.186	371.186	371.186	11.1259	-82.9195	7.35848	501.492	431.152	201.012	194.761	194.761	194.761	-83.4438	-1.75538	-12.0746	38.6616	5.99359	5.62435	0.113402	0.0466816	1.5076	-47.4401	39.3405	-2.96044	0	0	-0.0801824
2458	0	-10.3974	0	0	-10.4261	0.120989	-4.22616	-0.143604	0.0104721	-0.0124952	-15.3664	-5.29E-16	1.58309	0	0	0.0147365	-0.7822	-11.5972	-9.69439	340.774	367.868	654.838	371.669	371.669	371.669	11.0821	-82.8434	7.43351	496.106	431.303	200.764	194.761	194.761	194.761	-83.3589	-1.66852	-12.0935	38.1415	6.33028	5.35014	0.0688514	0.0282506	1.45962	-32.9157	34.6452	-2.81588	0	0	-0.0609952
2459	0	-9.92221	0	0	-9.94714	0.116006	-4.03495	-0.14094	0.00877234	-0.0124343	-14.6392	1.06E-15	1.32192	0	0	0.0136996	-1.05096	-11.2514	-9.17943	339.354	368.886	655.45	372.206	372.206	372.206	11.0311	-82.7882	7.53192	490.738	431.472	200.535	194.761	194.761	194.761	-83.2933	-1.56313	-12.1208	37.6016	6.61818	5.05443	0.0338479	0.00675452	1.41809	-21.8434	29.4635	-2.70762	0	0	-0.0435666
2460	0	-9.46156	0	0	-9.48251	0.109672	-3.79179	-0.13929	0.00717012	-0.012432	-14.1235	2.36E-15	1.06494	0	0	0.0127176	-1.30672	-10.8859	-8.64443	337.748	369.964	655.951	372.77	372.77	372.77	10.9729	-82.7464	7.65077	485.387	431.653	200.307	194.761	194.761	194.761	-83.2398	-1.44054	-12.1549	37.0449	6.84431	4.74505	0.00849858	-0.0174432	1.38342	-14.0629	24.0196	-2.62266	0	0	-0.0291084
2461	0	-9.02203	0	0	-9.03907	0.102187	-3.50422	-0.13844	0.00572687	-0.0124222	-13.7888	-2.12E-15	0.826069	0	0	0.0118235	-1.54617	-10.5001	-8.10179	335.945	371.102	656.333	373.335	373.335	373.335	10.9079	-82.7127	7.78686	480.054	431.838	200.071	194.761	194.761	194.761	-83.1931	-1.30257	-12.1944	36.4757	6.99816	4.42776	-0.00810226	-0.0449336	1.35601	-9.44959	18.1907	-2.55096	0	0	-0.0186163
2462	0	-8.60769	0	0	-8.62108	0.0937504	-3.17992	-0.138205	0.00452824	-0.012513	-13.6016	9.70E-16	0.619712	0	0	0.0110203	-1.76642	-10.0946	-7.56199	333.941	372.292	656.594	373.876	373.876	373.876	10.8364	-82.6834	7.93686	474.739	432.023	199.818	194.761	194.761	194.761	-83.1495	-1.15138	-12.2377	35.8999	7.07315	4.10628	-0.0160645	-0.0749442	1.3365	-7.77311	12.0764	-2.47778	0	0	-0.0128594
2463	0	-8.22036	0	0	-8.23045	0.084566	-2.82664	-0.138411	0.00357535	-0.0127566	-13.527	-1.45E-16	0.449232	0	0	0.0103012	-1.96504	-9.67105	-7.03331	331.738	373.527	656.734	374.369	374.369	374.369	10.7593	-82.6561	8.09755	469.442	432.202	199.548	194.761	194.761	194.761	-83.1068	-0.98945	-12.2834	35.325	7.06739	3.78256	-0.0173925	-0.106673	1.32441	-8.34905	5.69158	-2.39171	0	0	-0.0116102
2464	0	-7.85991	0	0	-7.86716	0.0748346	-2.45207	-0.138897	0.00285454	-0.0131429	-13.531	9.78E-16	0.316005	0	0	0.00965736	-2.14012	-9.23184	-6.52203	329.344	374.795	656.758	374.792	374.793	374.792	10.6776	-82.6294	8.26563	464.164	432.373	199.26	194.761	194.761	194.761	-83.064	-0.819613	-12.3305	34.7594	6.9839	3.45749	-0.0120713	-0.138313	1.32148	-10.9812	-0.846002	-2.28822	0	0	-0.0147008
2465	0	-7.52474	0	0	-7.52966	0.0647521	-2.06378	-0.139534	0.00240511	-0.0137265	-13.5848	-2.14E-15	0.224874	0	0	0.0090795	-2.2904	-8.77998	-6.0325	326.773	376.084	656.676	375.13	375.13	375.13	10.5929	-82.6027	8.43784	458.904	432.534	198.957	194.761	194.761	194.761	-83.0207	-0.644892	-12.3777	34.2121	6.83028	3.13128	-0.00232692	-0.16784	1.32671	-14.8118	-7.33477	-2.15568	0	0	-0.0206432
2466	0	-7.21225	0	0	-7.21532	0.0545129	-1.66925	-0.140236	0.00217211	-0.0145138	-13.6665	-2.19E-15	0.170368	0	0	0.00857123	-2.41537	-8.31884	-5.56757	324.045	377.379	656.5	375.37	375.37	375.37	10.5067	-82.5758	8.61105	453.661	432.684	198.645	194.761	194.761	194.761	-82.977	-0.468516	-12.4245	33.6913	6.618	2.80418	0.0106369	-0.193463	1.34071	-19.3291	-13.658	-1.99164	0	0	-0.0280311
2467	0	-6.91909	0	0	-6.92083	0.0443159	-1.27619	-0.140943	0.0021278	-0.0154844	-13.7595	2.32E-15	0.148497	0	0	0.00813736	-2.51549	-7.85192	-5.12926	321.18	378.666	656.243	375.505	375.505	375.505	10.4211	-82.5487	8.78223	448.432	432.824	198.326	194.761	194.761	194.761	-82.9331	-0.293834	-12.4704	33.2045	6.36127	2.47692	0.0248013	-0.213516	1.36314	-23.7736	-19.535	-1.79722	0	0	-0.0350384
2468	0	-6.64159	0	0	-6.64242	0.034361	-0.892348	-0.14158	0.00220427	-0.0166826	-13.8488	-1.54E-15	0.150408	0	0	0.00778475	-2.59212	-7.38258	-4.71916	318.201	379.931	655.92	375.536	375.536	375.536	10.3383	-82.5217	8.94856	443.213	432.954	198.007	194.761	194.761	194.761	-82.8898	-0.124213	-12.5152	32.7574	6.07595	2.15093	0.0384784	-0.228021	1.39237	-27.5058	-24.9564	-1.5712	0	0	-0.0403073
2469	0	-6.37598	0	0	-6.37625	0.0248519	-0.52562	-0.142133	0.00230484	-0.0179183	-13.9271	-1.48E-15	0.163797	0	0	0.00752312	-2.64744	-6.91388	-4.33913	315.13	381.159	655.547	375.468	375.468	375.468	10.2607	-82.4947	9.10737	437.999	433.077	197.692	194.761	194.761	194.761	-82.8475	0.0370718	-12.5588	32.3536	5.77834	1.82861	0.0525081	-0.238208	1.42676	-30.7247	-29.9408	-1.33717	0	0	-0.043641
2470	0	-6.1186	0	0	-6.11863	0.0159814	-0.183479	-0.142572	0.00241289	-0.0192046	-13.9888	-2.17E-15	0.184269	0	0	0.00735091	-2.684	-6.44842	-3.99112	311.989	382.339	655.141	375.313	375.313	375.313	10.1904	-82.4681	9.25641	432.785	433.194	197.385	194.761	194.761	194.761	-82.8067	0.187047	-12.6015	31.994	5.48375	1.51323	0.0657302	-0.245529	1.46323	-33.005	-34.5189	-1.09887	0	0	-0.0445979
2471	0	-5.8662	0	0	-5.8662	0.0079249	0.127275	-0.142921	0.00245108	-0.020394	-14.0358	-3.91E-16	0.201574	0	0	0.00726885	-2.70445	-5.98814	-3.67734	308.798	383.46	654.716	375.087	375.086	375.086	10.1294	-82.4418	9.39368	427.565	433.307	197.09	194.761	194.761	194.761	-82.7677	0.323125	-12.6433	31.677	5.20571	1.20916	0.0789345	-0.251012	1.50097	-34.6985	-38.7601	-0.874622	0	0	-0.0436665
2472	0	-5.61587	0	0	-5.61601	0.000832167	0.40085	-0.143201	0.00243588	-0.021443	-14.0719	3.09E-15	0.214654	0	0	0.00726778	-2.71123	-5.5343	-3.40011	305.574	384.512	654.284	374.809	374.809	374.809	10.0794	-82.4157	9.51773	422.333	433.417	196.811	194.761	194.761	194.761	-82.7306	0.443228	-12.6846	31.3978	4.95526	0.921715	0.0906999	-0.254427	1.5372	-35.5824	-42.5409	-0.66949	0	0	-0.0409674
2473	0	-5.36525	0	0	-5.36559	-0.00517686	0.632612	-0.143428	0.0023412	-0.0223967	-14.1014	-7.18E-16	0.218515	0	0	0.00733899	-2.70666	-5.08754	-3.16192	302.334	385.488	653.856	374.503	374.503	374.503	10.0416	-82.3897	9.62742	417.086	433.524	196.548	194.761	194.761	194.761	-82.6954	0.545802	-12.7255	31.1494	4.74065	0.657007	0.100124	-0.2547	1.57219	-35.6175	-45.7654	-0.485711	0	0	-0.0369258
2474	0	-5.11235	0	0	-5.11288	-0.0100068	0.818883	-0.143613	0.00211207	-0.023175	-14.1277	-1.40E-15	0.204987	0	0	0.0074722	-2.69303	-4.64804	-2.96551	299.091	386.382	653.44	374.193	374.193	374.193	10.0171	-82.3637	9.72218	411.818	433.629	196.305	194.761	194.761	194.761	-82.6623	0.629863	-12.7666	30.9233	4.56711	0.421563	0.105872	-0.251172	1.60416	-34.7664	-48.434	-0.330953	0	0	-0.0320703
2475	0	-4.85552	0	0	-4.8562	-0.0135924	0.957155	-0.143753	0.00180851	-0.0238285	-14.1509	1.23E-15	0.178562	0	0	0.0076503	-2.67282	-4.21562	-2.8139	295.853	387.19	653.043	373.903	373.903	373.903	10.0062	-82.3377	9.80173	406.527	433.731	196.082	194.761	194.761	194.761	-82.6312	0.694924	-12.8077	30.7096	4.43694	0.22184	0.107625	-0.243303	1.63318	-33.1526	-50.4895	-0.202482	0	0	-0.0269508
2476	0	-4.59343	0	0	-4.5942	-0.0158929	1.04586	-0.14383	0.00138674	-0.0243921	-14.1674	-1.72E-15	0.134309	0	0	0.0078576	-2.64876	-3.79008	-2.71018	292.629	387.91	652.67	373.655	373.655	373.655	10.009	-82.312	9.86615	401.211	433.828	195.881	194.761	194.761	194.761	-82.6025	0.74101	-12.8491	30.4984	4.34924	0.0636035	0.104856	-0.231603	1.65729	-30.7819	-52.0888	-0.0985329	0	0	-0.0220185
2477	0	-4.32502	0	0	-4.32581	-0.0168927	1.08441	-0.143813	0.000943142	-0.0247629	-14.17	-2.75E-15	0.0826271	0	0	0.00807418	-2.62394	-3.37124	-2.65729	289.423	388.541	652.325	373.469	373.469	373.469	10.0251	-82.2868	9.91578	395.867	433.919	195.703	194.761	194.761	194.761	-82.5763	0.768574	-12.8906	30.2801	4.2999	-0.048419	0.0987237	-0.21575	1.67679	-28.1205	-52.9682	-0.0220479	0	0	-0.0177532
2478	0	-4.04954	0	0	-4.05025	-0.0166053	1.07333	-0.14366	0.000508755	-0.0250488	-14.1493	-1.99E-15	0.0293467	0	0	0.00828179	-2.60165	-2.95914	-2.65747	286.238	389.084	652.01	373.362	373.362	373.362	10.0536	-82.2624	9.95123	390.496	434	195.547	194.761	194.761	194.761	-82.5528	0.778506	-12.9321	30.046	4.28204	-0.111107	0.0899338	-0.197177	1.69023	-25.2261	-53.2498	0.0393487	0	0	-0.0144083
2479	0	-3.76652	0	0	-3.76711	-0.0150686	1.01408	-0.14335	0.000154512	-0.0251012	-14.0989	-9.52E-16	-0.015225	0	0	0.00846698	-2.58535	-2.55398	-2.71179	283.077	389.541	651.727	373.346	373.346	373.346	10.0934	-82.239	9.97336	385.095	434.069	195.413	194.761	194.761	194.761	-82.5321	0.772049	-12.9734	29.7887	4.28635	-0.122893	0.0799325	-0.176274	1.69684	-22.558	-52.6518	0.083117	0	0	-0.0123192
2480	0	-3.47595	0	0	-3.47639	-0.0123514	0.909298	-0.142908	-3.94E-05	-0.0249554	-14.0194	-2.46E-15	-0.0396171	0	0	0.00862478	-2.57843	-2.15624	-2.81969	279.941	389.916	651.476	373.426	373.426	373.426	10.1432	-82.2165	9.98325	379.666	434.125	195.298	194.761	194.761	194.761	-82.514	0.75081	-13.0141	29.5027	4.30215	-0.0838149	0.0710657	-0.155406	1.69648	-20.5118	-51.2674	0.11851	0	0	-0.0117375
2481	0	-3.1781	0	0	-3.1784	-0.00855323	0.762826	-0.142343	-5.41E-05	-0.0245623	-13.9127	-1.92E-15	-0.0392775	0	0	0.00875404	-2.58384	-1.76653	-2.97835	276.833	390.212	651.257	373.604	373.604	373.604	10.2015	-82.1945	9.98221	374.209	434.164	195.2	194.761	194.761	194.761	-82.4978	0.716607	-13.0541	29.184	4.31809	0.00445753	0.0639503	-0.136171	1.68809	-19.1771	-49.0798	0.148529	0	0	-0.0126356
2482	0	-2.8736	0	0	-2.87376	-0.00380398	0.579663	-0.141702	0.000154131	-0.0238674	-13.7877	1.55E-15	-0.00860011	0	0	0.00886203	-2.6038	-1.38549	-3.18262	273.758	390.436	651.066	373.874	373.874	373.874	10.267	-82.1723	9.97179	368.727	434.187	195.115	194.761	194.761	194.761	-82.4827	0.671437	-13.0934	28.8306	4.32355	0.138877	0.0601565	-0.12099	1.67201	-18.8997	-46.2579	0.173829	0	0	-0.0150602
2483	0	-2.5632	0	0	-2.56325	0.00173537	0.366014	-0.141045	0.00050185	-0.0229852	-13.6559	3.91E-15	0.0436856	0	0	0.00895408	-2.63933	-1.01378	-3.42495	270.719	390.593	650.901	374.226	374.226	374.226	10.3385	-82.1491	9.9536	363.22	434.193	195.039	194.761	194.761	194.761	-82.4674	0.617325	-13.1322	28.4429	4.30933	0.314856	0.0585743	-0.111001	1.64913	-19.2317	-43.0929	0.20088	0	0	-0.0183952
2484	0	-2.24771	0	0	-2.24773	0.00788121	0.12896	-0.140409	0.00097072	-0.0219114	-13.5266	3.01E-15	0.114502	0	0	0.00903609	-2.6903	-0.651962	-3.6959	267.722	390.691	650.755	374.643	374.643	374.643	10.4149	-82.1237	9.9294	357.694	434.186	194.965	194.761	194.761	194.761	-82.4509	0.556215	-13.1708	28.0233	4.26881	0.5263	0.0592306	-0.106052	1.62138	-20.1829	-39.5793	0.222972	0	0	-0.0222864
2485	0	-1.92796	0	0	-1.92797	0.0144301	-0.123643	-0.139818	0.00154138	-0.0207535	-13.4074	3.60E-15	0.200178	0	0	0.00911182	-2.75529	-0.300487	-3.98472	264.775	390.736	650.621	375.108	375.108	375.108	10.4952	-82.0952	9.90076	352.151	434.167	194.891	194.761	194.761	194.761	-82.4319	0.489894	-13.2095	27.5766	4.19834	0.765363	0.0608644	-0.106086	1.59089	-21.2546	-36.1126	0.25076	0	0	-0.0259637
2486	0	-1.60466	0	0	-1.6047	0.0211738	-0.383755	-0.139289	0.00218381	-0.0195687	-13.3036	-1.80E-15	0.295838	0	0	0.00918177	-2.83192	0.0403615	-4.27998	261.882	390.734	650.492	375.6	375.6	375.6	10.579	-82.0627	9.86918	346.596	434.14	194.811	194.761	194.761	194.761	-82.4094	0.4199	-13.249	27.1094	4.0974	1.02243	0.0621958	-0.108808	1.55971	-22.0864	-32.5539	0.278016	0	0	-0.0287231
2487	0	-1.27851	0	0	-1.27859	0.0279062	-0.643419	-0.138823	0.00291956	-0.018453	-13.2183	-7.59E-16	0.402156	0	0	0.00924648	-2.91718	0.370503	-4.57055	259.05	390.693	650.359	376.1	376.1	376.1	10.6657	-82.0255	9.83596	341.033	434.107	194.721	194.761	194.761	194.761	-82.3826	0.347496	-13.2896	26.6299	3.96832	1.28655	0.0617219	-0.112036	1.53123	-22.1312	-28.9717	0.314855	0	0	-0.0297746
2488	0	-0.950135	0	0	-0.950254	0.0344399	-0.89539	-0.13844	0.0037201	-0.0174989	-13.156	-3.33E-15	0.513739	0	0	0.00930408	-3.00797	0.690057	-4.84633	256.282	390.618	650.214	376.588	376.588	376.588	10.7552	-81.983	9.80223	335.466	434.072	194.619	194.761	194.761	194.761	-82.3508	0.273661	-13.3321	26.1471	3.81616	1.54601	0.058852	-0.113991	1.50607	-21.043	-25.3416	0.360282	0	0	-0.0286607
2489	0	-0.620189	0	0	-0.620318	0.040614	-1.13346	-0.138164	0.00461732	-0.016677	-13.1207	3.33E-16	0.630903	0	0	0.00935714	-3.10148	0.999481	-5.0989	253.58	390.517	650.052	377.048	377.048	377.048	10.8474	-81.9347	9.76889	329.9	434.041	194.501	194.761	194.761	194.761	-82.3135	0.199084	-13.3768	25.6702	3.64798	1.78908	0.0545709	-0.113913	1.48652	-18.9933	-21.646	0.410524	0	0	-0.025671
2490	0	-0.289205	0	0	-0.289279	0.046296	-1.35253	-0.138019	0.00553321	-0.0160601	-13.1157	-1.61E-15	0.742721	0	0	0.00940441	-3.19528	1.29959	-5.3215	250.943	390.395	649.867	377.466	377.466	377.466	10.9424	-81.8805	9.73666	324.337	434.016	194.365	194.761	194.761	194.761	-82.2706	0.124186	-13.4245	25.2076	3.47188	2.00478	0.0500007	-0.11282	1.47138	-16.0615	-18.1986	0.46298	0	0	-0.021306
2491	0	0.0425798	0	0	0.0425736	0.0513821	-1.54858	-0.138004	0.00643995	-0.0156473	-13.1395	3.07E-15	0.843557	0	0	0.00944776	-3.28728	1.59169	-5.50908	248.37	390.258	649.654	377.833	377.833	377.833	11.0407	-81.8206	9.70597	318.779	434.003	194.211	194.761	194.761	194.761	-82.2222	0.0491237	-13.4755	24.7657	3.29581	2.18381	0.045172	-0.111093	1.46144	-12.2591	-15.0265	0.512991	0	0	-0.0160179
2492	0	0.375031	0	0	0.375203	0.0557936	-1.71861	-0.138104	0.00731334	-0.0153974	-13.1872	-4.39E-15	0.930246	0	0	0.00948974	-3.37567	1.87752	-5.65818	245.859	390.112	649.41	378.142	378.142	378.142	11.1423	-81.7554	9.67695	313.227	434.006	194.038	194.761	194.761	194.761	-82.1688	-0.0261959	-13.53	24.3484	3.12674	2.31941	0.0414329	-0.109771	1.45528	-7.97962	-12.2807	0.558054	0	0	-0.0106164
2493	0	0.7084	0	0	0.708779	0.0594759	-1.8605	-0.138298	0.00809942	-0.0153764	-13.2511	-1.71E-15	0.997752	0	0	0.00953109	-3.45875	2.15926	-5.7668	243.405	389.963	649.133	378.39	378.39	378.39	11.2474	-81.6855	9.64945	307.685	434.027	193.849	194.761	194.761	194.761	-82.1111	-0.102044	-13.5881	23.9569	2.97002	2.40792	0.0379227	-0.108715	1.45334	-3.10116	-9.98033	0.602089	0	0	-0.005277
2494	0	1.04301	0	0	1.04363	0.0623994	-1.97314	-0.138552	0.00885407	-0.0154849	-13.322	1.53E-15	1.05374	0	0	0.00957387	-3.53498	2.43936	-5.83429	241.005	389.814	648.822	378.574	378.575	378.574	11.356	-81.6118	9.62308	302.151	434.07	193.644	194.761	194.761	194.761	-82.05	-0.178809	-13.6495	23.59	2.82951	2.44891	0.0346315	-0.108451	1.45358	2.10139	-8.14863	0.647721	0	0	-0.000361711
2495	0	1.37918	0	0	1.38007	0.0645606	-2.0564	-0.138853	0.00947316	-0.0158024	-13.3931	1.37E-16	1.09026	0	0	0.00961622	-3.60299	2.72041	-5.86138	238.653	389.671	648.477	378.698	378.698	378.698	11.4681	-81.535	9.59731	296.625	434.136	193.425	194.761	194.761	194.761	-81.9864	-0.256952	-13.714	23.2446	2.70766	2.4452	0.0303099	-0.108696	1.45731	7.71855	-6.92439	0.701784	0	0	0.00419031
2496	0	1.71718	0	0	1.71835	0.0659872	-2.11135	-0.139197	0.0100086	-0.0162192	-13.4603	9.20E-16	1.11404	0	0	0.0096592	-3.66163	3.00493	-5.85009	236.344	389.536	648.095	378.765	378.765	378.765	11.5838	-81.4559	9.57161	291.109	434.228	193.195	194.761	194.761	194.761	-81.9209	-0.336933	-13.7811	22.9165	2.60613	2.40217	0.0242809	-0.109326	1.46217	13.6063	-6.14316	0.760974	0	0	0.00843327
2497	0	2.05714	0	0	2.05858	0.0667338	-2.14011	-0.139605	0.010386	-0.016789	-13.5232	-9.30E-16	1.11928	0	0	0.00970399	-3.71002	3.29518	-5.80378	234.074	389.412	647.68	378.779	378.779	378.779	11.7028	-81.3749	9.54529	285.599	434.345	192.956	194.761	194.761	194.761	-81.8541	-0.419163	-13.8503	22.6009	2.52574	2.32711	0.0159307	-0.110869	1.46962	19.701	-6.07819	0.832831	0	0	0.0124716
2498	0	2.39905	0	0	2.40072	0.0668856	-2.14596	-0.140094	0.0106335	-0.0174077	-13.5813	-2.19E-15	1.10807	0	0	0.00975135	-3.74756	3.59303	-5.72696	231.837	389.301	647.23	378.746	378.746	378.746	11.8251	-81.2925	9.51784	280.095	434.489	192.711	194.761	194.761	194.761	-81.7863	-0.503957	-13.9213	22.2929	2.46669	2.22837	0.00548324	-0.11325	1.47843	25.7176	-6.58193	0.909677	0	0	0.0163664
2499	0	2.74274	0	0	2.74463	0.0665468	-2.13291	-0.140621	0.010677	-0.0180609	-13.6283	1.90E-15	1.07186	0	0	0.00979664	-3.77394	3.89979	-5.6249	229.629	389.204	646.749	378.675	378.675	378.675	11.9502	-81.2088	9.48869	274.596	434.657	192.462	194.761	194.761	194.761	-81.7179	-0.591558	-13.9934	21.9882	2.42846	2.11442	-0.00619454	-0.117009	1.48788	31.3378	-7.74829	0.985055	0	0	0.0201152
2500	0	3.08798	0	0	3.09009	0.0658338	-2.10545	-0.141202	0.0106006	-0.0187205	-13.663	-2.52E-15	1.01662	0	0	0.00983612	-3.78897	4.21628	-5.50325	227.444	389.121	646.236	378.575	378.575	378.575	12.0778	-81.1237	9.45734	269.099	434.848	192.214	194.761	194.761	194.761	-81.6487	-0.682075	-14.0661	21.6826	2.40947	1.99327	-0.0197699	-0.122262	1.49846	36.6815	-9.48843	1.06014	0	0	0.023962
2501	0	3.43445	0	0	3.43669	0.0648681	-2.06825	-0.14175	0.0103003	-0.0193739	-13.6737	8.04E-16	0.92912	0	0	0.00985635	-3.79265	4.54272	-5.3679	225.279	389.05	645.694	378.453	378.453	378.453	12.2075	-81.0371	9.42331	263.604	435.059	191.968	194.761	194.761	194.761	-81.5785	-0.775508	-14.1388	21.3729	2.40728	1.8725	-0.0343872	-0.128827	1.5087	41.549	-11.7905	1.12373	0	0	0.0278566
2502	0	3.78143	0	0	3.7838	0.0637658	-2.02578	-0.142262	0.00987232	-0.0199909	-13.658	-1.35E-15	0.817655	0	0	0.00984634	-3.7851	4.87878	-5.22458	223.132	388.989	645.124	378.318	378.318	378.318	12.3384	-80.9485	9.38607	258.109	435.287	191.727	194.761	194.761	194.761	-81.5067	-0.871708	-14.2107	21.0566	2.41882	1.75913	-0.049606	-0.136757	1.51871	45.9565	-14.5046	1.17191	0	0	0.0318008
2503	0	4.12803	0	0	4.13049	0.0626271	-1.98191	-0.142695	0.00933083	-0.0205635	-13.6111	3.91E-15	0.684908	0	0	0.00979163	-3.76643	5.22367	-5.07868	221.002	388.934	644.528	378.18	378.18	378.18	12.4695	-80.8569	9.34493	252.615	435.526	191.494	194.761	194.761	194.761	-81.4322	-0.970411	-14.2806	20.7319	2.44022	1.65993	-0.0638831	-0.14519	1.5281	49.6286	-17.5626	1.20395	0	0	0.0355276
2504	0	4.47301	0	0	4.47557	0.0615299	-1.93964	-0.143058	0.0088173	-0.0210414	-13.5349	2.41E-15	0.548604	0	0	0.00968192	-3.73692	5.57629	-4.93465	218.888	388.884	643.909	378.044	378.044	378.044	12.5997	-80.7611	9.29909	247.119	435.771	191.269	194.761	194.761	194.761	-81.3537	-1.07127	-14.3475	20.3976	2.46713	1.581	-0.0767244	-0.152532	1.53814	52.6074	-20.5349	1.21652	0	0	0.0388998
2505	0	4.81494	0	0	4.81761	0.0605252	-1.90093	-0.14338	0.0084029	-0.0214875	-13.4347	-3.72E-15	0.422585	0	0	0.0095117	-3.69699	5.93532	-4.7959	216.793	388.832	643.269	377.916	377.916	377.916	12.7275	-80.6592	9.24757	241.623	436.017	191.054	194.761	194.761	194.761	-81.2693	-1.17393	-14.4097	20.0532	2.4948	1.52758	-0.08843	-0.157299	1.54871	55.0563	-23.3613	1.22515	0	0	0.0418684
2506	0	5.15221	0	0	5.15495	0.0596456	-1.86704	-0.143688	0.00822333	-0.0219054	-13.3155	7.82E-16	0.32711	0	0	0.00927732	-3.64754	6.29934	-4.66486	214.719	388.775	642.611	377.8	377.8	377.8	12.8516	-80.5495	9.18938	236.126	436.259	190.848	194.761	194.761	194.761	-81.1768	-1.27801	-14.4658	19.6982	2.51859	1.50361	-0.0999545	-0.157985	1.56071	57.2961	-25.6855	1.23501	0	0	0.0444952
2507	0	5.48289	0	0	5.48574	0.0589137	-1.83884	-0.144027	0.00831818	-0.022414	-13.1837	-2.48E-15	0.271978	0	0	0.00897918	-3.59002	6.66679	-4.54318	212.671	388.71	641.941	377.699	377.699	377.699	12.9709	-80.4294	9.12358	230.628	436.494	190.652	194.761	194.761	194.761	-81.0737	-1.38317	-14.5147	19.3332	2.53415	1.5113	-0.113936	-0.154029	1.57503	60.0606	-27.5405	1.26748	0	0	0.0472334
2508	0	5.80504	0	0	5.80796	0.058357	-1.81739	-0.144357	0.00872711	-0.0229554	-13.036	3.70E-15	0.264836	0	0	0.0086121	-3.52665	7.03596	-4.43253	210.652	388.631	641.265	377.613	377.613	377.613	13.0844	-80.2968	9.04944	225.128	436.719	190.466	194.761	194.761	194.761	-80.9575	-1.48904	-14.5554	18.9596	2.53837	1.55126	-0.129482	-0.144407	1.59099	63.1023	-28.509	1.31564	0	0	0.0498161
2509	0	6.1163	0	0	6.11933	0.0580063	-1.80387	-0.144687	0.0093907	-0.0236229	-12.8734	3.07E-15	0.300352	0	0	0.0081759	-3.46035	7.40496	-4.33439	208.665	388.536	640.591	377.543	377.543	377.543	13.1914	-80.1489	8.96649	219.623	436.934	190.29	194.761	194.761	194.761	-80.8253	-1.5952	-14.5872	18.5802	2.52996	1.62194	-0.147465	-0.13191	1.60854	66.782	-28.9925	1.39241	0	0	0.0524779
2510	0	6.41414	0	0	6.41731	0.0579012	-1.79982	-0.144999	0.0102877	-0.0243404	-12.6946	-1.62E-15	0.374432	0	0	0.00767082	-3.39453	7.77179	-4.25041	206.715	388.422	639.928	377.486	377.486	377.486	13.2913	-79.9827	8.87452	214.113	437.14	190.125	194.761	194.761	194.761	-80.6741	-1.70117	-14.6098	18.1988	2.50931	1.72012	-0.165421	-0.117952	1.62677	70.5246	-28.8101	1.48429	0	0	0.0546932
2511	0	6.6958	0	0	6.69915	0.0580792	-1.80668	-0.14529	0.0113455	-0.0250667	-12.5013	-2.47E-15	0.475582	0	0	0.00710105	-3.33249	8.13433	-4.18181	204.806	388.287	639.286	377.442	377.442	377.442	13.3841	-79.795	8.77347	208.593	437.338	189.971	194.761	194.761	194.761	-80.5005	-1.80643	-14.6234	17.8204	2.47823	1.84115	-0.1805	-0.106515	1.64479	73.7415	-28.3865	1.58776	0	0	0.0559061
2512	0	6.95846	0	0	6.96202	0.058565	-1.8254	-0.145607	0.012424	-0.0257329	-12.3018	-3.39E-15	0.584277	0	0	0.00647641	-3.27698	8.4906	-4.12895	202.943	388.127	638.673	377.407	377.407	377.407	13.4696	-79.5823	8.66347	203.061	437.531	189.827	194.761	194.761	194.761	-80.301	-1.91053	-14.628	17.4497	2.43911	1.97942	-0.190368	-0.0989615	1.66209	75.9153	-27.6645	1.68463	0	0	0.055684
2513	0	7.19932	0	0	7.20311	0.0593551	-1.85585	-0.14597	0.01344	-0.0263413	-12.103	3.99E-15	0.68648	0	0	0.00580578	-3.22967	8.83873	-4.09079	201.133	387.943	638.098	377.38	377.38	377.38	13.5479	-79.3411	8.54451	197.514	437.723	189.695	194.761	194.761	194.761	-80.0718	-2.01314	-14.6241	17.0915	2.39441	2.12887	-0.19296	-0.0974831	1.6777	76.5877	-27.0225	1.7752	0	0	0.0537264
2514	0	7.41578	0	0	7.41988	0.0604125	-1.89659	-0.146398	0.0143261	-0.0268612	-11.9122	-2.30E-15	0.770068	0	0	0.00509813	-3.19091	9.17711	-4.06467	199.388	387.731	637.567	377.359	377.359	377.359	13.6194	-79.0675	8.41646	191.949	437.915	189.575	194.761	194.761	194.761	-79.8093	-2.11411	-14.612	16.7497	2.34637	2.2835	-0.188006	-0.101166	1.69229	75.7007	-26.254	1.84795	0	0	0.0501901
2515	0	7.60564	0	0	7.61006	0.0616608	-1.94469	-0.146925	0.014978	-0.0273071	-11.7381	3.31E-15	0.821015	0	0	0.00436172	-3.15976	9.50434	-4.04637	197.72	387.491	637.083	377.344	377.344	377.344	13.6842	-78.7579	8.27891	186.367	438.111	189.467	194.761	194.761	194.761	-79.5095	-2.21353	-14.5919	16.4278	2.29714	2.43789	-0.174783	-0.109533	1.70509	72.9713	-25.5565	1.90238	0	0	0.0451409
2516	0	7.76719	0	0	7.77191	0.0629843	-1.99567	-0.147558	0.0154067	-0.0277187	-11.5854	6.56E-16	0.83805	0	0	0.00360387	-3.13415	9.81926	-4.03028	196.145	387.221	636.651	377.336	377.336	377.336	13.7426	-78.4086	8.13117	180.767	438.312	189.374	194.761	194.761	194.761	-79.1689	-2.31169	-14.5637	16.1285	2.24878	2.58741	-0.154883	-0.120698	1.71699	68.7706	-24.7784	1.93986	0	0	0.0391776
2517	0	7.89907	0	0	7.90412	0.0642353	-2.04387	-0.14832	0.0155584	-0.0280833	-11.4585	2.87E-15	0.815593	0	0	0.00283242	-3.11118	10.1208	-4.00986	194.684	386.922	636.269	377.335	377.335	377.334	13.7946	-78.0161	7.97232	175.151	438.517	189.295	194.761	194.761	194.761	-78.7842	-2.40904	-14.5274	15.854	2.20314	2.7284	-0.128301	-0.133397	1.72901	62.8874	-24.0086	1.95897	0	0	0.0325186
2518	0	8.00059	0	0	8.00592	0.0652382	-2.0825	-0.1492	0.0154991	-0.0284181	-11.3552	-3.80E-15	0.761387	0	0	0.00205536	-3.08736	10.4081	-3.97802	193.357	386.592	635.938	377.342	377.342	377.342	13.8403	-77.5774	7.80121	169.522	438.726	189.235	194.761	194.761	194.761	-78.3522	-2.50614	-14.4824	15.6057	2.16139	2.85801	-0.0972795	-0.14554	1.7401	55.7049	-23.0087	1.96016	0	0	0.0257479
2519	0	8.0715	0	0	8.07699	0.0658001	-2.10415	-0.150193	0.0152059	-0.0287056	-11.2698	-2.51E-15	0.676035	0	0	0.00128112	-3.05895	10.6801	-3.92773	192.188	386.234	635.656	377.362	377.362	377.362	13.8791	-77.0896	7.61666	163.883	438.937	189.196	194.761	194.761	194.761	-77.87	-2.60354	-14.428	15.3842	2.12339	2.97389	-0.0627313	-0.155741	1.75247	47.2147	-21.747	1.94352	0	0	0.0191422
2520	0	8.11187	0	0	8.11735	0.0657225	-2.10115	-0.151258	0.0148487	-0.0289565	-11.1887	-4.02E-16	0.580422	0	0	0.00051649	-3.02219	10.9357	-3.85255	191.202	385.849	635.421	377.396	377.396	377.396	13.9106	-76.5502	7.41749	158.239	439.146	189.182	194.761	194.761	194.761	-77.3351	-2.70164	-14.3634	15.189	2.08737	3.07367	-0.0280587	-0.162338	1.76515	38.004	-19.8954	1.91334	0	0	0.0131747
2521	0	8.12178	0	0	8.1271	0.064821	-2.06643	-0.152338	0.0144358	-0.0291055	-11.0913	-2.56E-15	0.479067	0	0	-0.000235362	-2.97364	11.1733	-3.74748	190.426	385.44	635.23	377.449	377.449	377.449	13.9335	-75.9567	7.20281	152.598	439.349	189.196	194.761	194.761	194.761	-76.7449	-2.80054	-14.2875	15.019	2.04977	3.1549	0.00633221	-0.164577	1.77883	27.8956	-17.2951	1.85823	0	0	0.00788349
2522	0	8.10118	0	0	8.10612	0.0629336	-1.99372	-0.153298	0.0141531	-0.0291044	-10.9451	2.14E-15	0.392932	0	0	-0.000977671	-2.91021	11.3908	-3.60921	189.885	385.012	635.079	377.527	377.527	377.527	13.9467	-75.3065	6.97207	146.965	439.542	189.242	194.761	194.761	194.761	-76.0966	-2.89991	-14.1994	14.8726	2.00523	3.21443	0.0380117	-0.162114	1.7925	17.2502	-13.6896	1.77058	0	0	0.00350997
2523	0	8.04928	0	0	8.05363	0.059938	-1.87831	-0.154066	0.0140259	-0.0288681	-10.7207	-1.61E-15	0.324341	0	0	-0.00171653	-2.82922	11.5854	-3.4366	189.607	384.573	634.965	377.634	377.634	377.634	13.9484	-74.5967	6.72529	141.351	439.722	189.322	194.761	194.761	194.761	-75.3873	-2.99884	-14.098	14.7481	1.94692	3.24852	0.0674015	-0.154697	1.80658	5.76564	-8.9542	1.63071	0	0	0.000134669
2524	0	7.96419	0	0	7.96778	0.0557547	-1.71711	-0.154477	0.0140919	-0.0282598	-10.3785	-3.81E-16	0.273268	0	0	-0.00245633	-2.72848	11.7535	-3.23058	189.617	384.13	634.885	377.777	377.777	377.777	13.9366	-73.8235	6.46308	135.764	439.887	189.437	194.761	194.761	194.761	-74.6126	-3.09581	-13.9827	14.6444	1.86731	3.253	0.0953467	-0.142766	1.8194	-6.9579	-3.01259	1.40466	0	0	-0.00200215
2525	0	7.84241	0	0	7.84514	0.0503429	-1.50853	-0.15446	0.0143755	-0.0271826	-9.88979	7.61E-16	0.236358	0	0	-0.0031946	-2.60608	11.8909	-2.99368	189.942	383.694	634.832	377.962	377.962	377.962	13.9091	-72.9819	6.18664	130.214	440.036	189.583	194.761	194.761	194.761	-73.7675	-3.18858	-13.8526	14.5607	1.75842	3.22347	0.123143	-0.125998	1.83107	-21.2915	4.25713	1.05861	0	0	-0.00241127
2526	0	7.6784	0	0	7.68024	0.0436937	-1.2522	-0.153933	0.0147624	-0.0255949	-9.22913	-3.98E-15	0.195813	0	0	-0.00390437	-2.46051	11.9924	-2.72956	190.608	383.277	634.802	378.195	378.195	378.195	13.8629	-72.0653	5.89766	124.713	440.169	189.755	194.761	194.761	194.761	-72.8447	-3.27419	-13.7071	14.4971	1.61258	3.15594	0.151943	-0.105261	1.84059	-37.5857	12.5522	0.568614	0	0	-0.000479968
2527	0	7.46416	0	0	7.46517	0.0358224	-0.948704	-0.152933	0.0152384	-0.0235909	-8.38989	4.02E-15	0.145019	0	0	-0.0045404	-2.29052	12.0525	-2.44242	191.644	382.892	634.789	378.483	378.483	378.483	13.7947	-71.0651	5.59824	119.274	440.287	189.942	194.761	194.761	194.761	-71.8352	-3.34891	-13.5451	14.4543	1.42275	3.04712	0.181121	-0.0803399	1.84673	-55.5275	21.8117	-0.0764818	0	0	0.00471507
2528	0	7.18893	0	0	7.18931	0.0267703	-0.599608	-0.151505	0.0156677	-0.0213356	-7.376	8.88E-16	0.0690858	0	0	-0.00501875	-2.09531	12.065	-2.13687	193.074	382.553	634.786	378.83	378.83	378.83	13.7002	-69.9707	5.29095	113.91	440.394	190.129	194.761	194.761	194.761	-70.7276	-3.40815	-13.3651	14.4342	1.18333	2.895	0.21	-0.0519769	1.84965	-74.7344	31.6232	-0.861747	0	0	0.0140305
2529	0	6.83915	0	0	6.83919	0.0166066	-0.207597	-0.149747	0.0159737	-0.0191015	-6.20845	4.10E-15	-0.0364544	0	0	-0.00522992	-1.87451	12.0234	-1.81778	194.926	382.275	634.787	379.238	379.238	379.238	13.5744	-68.7692	4.97889	108.632	440.491	190.297	194.761	194.761	194.761	-69.5084	-3.44637	-13.1653	14.4403	0.890993	2.69932	0.238049	-0.021459	1.848	-94.7005	41.5781	-1.75739	0	0	0.0282739
2530	0	6.39851	0	0	6.39855	0.00543066	0.223482	-0.147797	0.0160154	-0.0172236	-4.92597	3.09E-15	-0.17651	0	0	-0.00504179	-1.62812	11.9213	-1.4901	197.225	382.072	634.784	379.707	379.707	379.707	13.4114	-67.4457	4.66591	103.454	440.579	190.425	194.761	194.761	194.761	-68.1618	-3.45711	-12.9434	14.4775	0.545366	2.46216	0.265235	0.00822248	1.84074	-114.933	50.8352	-2.69621	0	0	0.0477928
2531	0	5.84821	0	0	5.84863	-0.00663025	0.688665	-0.145785	0.0157213	-0.0161562	-3.58355	2.58E-15	-0.34186	0	0	-0.00433659	-1.35631	11.7521	-1.15849	199.991	381.96	634.771	380.235	380.235	380.235	13.2047	-65.9836	4.35652	98.3823	440.658	190.488	194.761	194.761	194.761	-66.6702	-3.43312	-12.6963	14.5527	0.149015	2.18827	0.289876	0.0360136	1.82848	-134.355	59.0468	-3.60002	0	0	0.0728922
2532	0	5.16762	0	0	5.16871	-0.0194152	1.18167	-0.143962	0.0150176	-0.0164827	-2.26731	3.81E-16	-0.516221	0	0	-0.00307219	-1.05923	11.5098	-0.82738	203.244	381.952	634.742	380.816	380.816	380.816	12.9473	-64.3647	4.05611	93.4214	440.725	190.464	194.761	194.761	194.761	-65.0149	-3.36653	-12.4206	14.6741	-0.292305	1.88528	0.310393	0.0600772	1.81084	-151.866	65.5033	-4.34018	0	0	0.103068
2533	0	4.33507	0	0	4.33698	-0.0327216	1.6946	-0.142537	0.0139624	-0.0188773	-1.08301	3.38E-16	-0.664183	0	0	-0.00135801	-0.737058	11.189	-0.500939	206.995	382.059	634.691	381.444	381.444	381.444	12.6322	-62.5709	3.77093	88.5687	440.773	190.334	194.761	194.761	194.761	-63.177	-3.24936	-12.1125	14.8517	-0.769879	1.5634	0.323793	0.0801438	1.79018	-165.772	69.9753	-4.79548	0	0	0.13723
2534	0	3.32918	0	0	3.33167	-0.0462899	2.21734	-0.141782	0.0126412	-0.0239209	-0.170663	-1.44E-15	-0.744621	0	0	0.000439448	-0.390003	10.7853	-0.183272	211.251	382.293	634.612	382.112	382.112	382.112	12.2536	-60.5844	3.50797	83.8135	440.793	190.086	194.761	194.761	194.761	-61.1385	-3.07412	-11.7682	15.0962	-1.27263	1.23493	0.329917	0.0956894	1.76711	-175.303	72.0888	-4.84505	0	0	0.173369
2535	0	2.13045	0	0	2.13288	-0.0597909	2.73713	-0.142072	0.0112196	-0.0321631	0.289876	3.85E-15	-0.709296	0	0	0.00156456	-0.0184563	10.2956	0.121874	216.01	382.663	634.503	382.813	382.813	382.813	11.8076	-58.3894	3.27463	79.1367	440.773	189.721	194.761	194.761	194.761	-58.8842	-2.83491	-11.3845	15.4188	-1.78819	0.91312	0.326885	0.107842	1.74515	-179.199	71.9339	-4.40866	0	0	0.208537
2536	0	0.723509	0	0	0.724669	-0.0728158	3.23816	-0.143923	0.00988427	-0.0438114	0.0771345	3.55E-15	-0.512839	0	0	0.000767788	0.376891	9.71794	0.411145	221.265	383.173	634.365	383.543	383.543	383.543	11.2937	-55.9744	3.07811	74.5118	440.7	189.26	194.761	194.761	194.761	-56.4033	-2.5286	-10.9594	15.8299	-2.30399	0.611257	0.31601	0.117788	1.7258	-177.509	69.6554	-3.4621	0	0	0.239514
2537	0	-0.89982	0	0	-0.901699	-0.0848735	3.70155	-0.148018	0.00880296	-0.0587399	-1.06168	1.82E-15	-0.119564	0	0	-0.00370354	0.794708	9.05227	0.68208	226.997	383.827	634.198	384.295	384.295	384.295	10.7162	-53.3347	2.92419	69.9095	440.561	188.746	194.761	194.761	194.761	-53.6932	-2.15653	-10.4929	16.3378	-2.80832	0.341073	0.298118	0.127204	1.71233	-170.545	65.6497	-2.05303	0	0	0.263139
2538	0	-2.73716	0	0	-2.7442	-0.0953991	4.10565	-0.155088	0.00822374	-0.076286	-3.37449	-1.00E-16	0.505857	0	0	-0.0138711	1.23276	8.30011	0.933135	233.181	384.623	634.011	385.066	385.066	385.066	10.085	-50.4757	2.81576	65.3061	440.346	188.251	194.761	194.761	194.761	-50.7621	-1.72605	-9.98777	16.9486	-3.29105	0.111753	0.275412	0.137426	1.70553	-159.665	60.4898	-0.317268	0	0	0.277781
2539	0	-4.77187	0	0	-4.78617	-0.10376	4.42637	-0.165861	0.00832998	-0.095128	-7.0637	-3.81E-15	1.38365	0	0	-0.0314692	1.68775	7.46461	1.16397	239.786	385.556	633.814	385.851	385.851	385.851	9.41685	-47.417	2.75146	60.6956	440.051	187.88	194.761	194.761	194.761	-47.6327	-1.2518	-9.45043	17.6653	-3.74411	-0.0710158	0.251737	0.14888	1.70631	-147.299	54.6871	1.55747	0	0	0.284609
2540	0	-6.96979	0	0	-6.99281	-0.109288	4.63826	-0.180693	0.0091964	-0.113318	-12.2081	-6.77E-16	2.51495	0	0	-0.0569698	2.15523	6.55043	1.37535	246.774	386.617	633.622	386.643	386.643	386.643	8.73482	-44.1954	2.72432	56.1048	439.683	187.763	194.761	194.761	194.761	-44.3456	-0.75611	-8.89227	18.488	-4.16152	-0.205127	0.231214	0.161592	1.71352	-136.534	48.8342	3.34439	0	0	0.288403
2541	0	-9.27751	0	0	-9.30931	-0.111326	4.71635	-0.199333	0.0107452	-0.128472	-18.7041	-3.81E-16	3.87486	0	0	-0.0885893	2.62977	5.56342	1.56918	254.101	387.793	633.454	387.431	387.431	387.431	8.06748	-40.8675	2.72139	51.6084	439.259	188.048	194.761	194.761	194.761	-40.9605	-0.268008	-8.33011	19.4141	-4.53924	-0.291695	0.219613	0.173771	1.72371	-131.002	43.036	4.88556	0	0	0.297515
2542	0	-11.6232	0	0	-11.6619	-0.109299	4.63868	-0.220651	0.0127825	-0.138294	-26.2238	-2.54E-16	5.40767	0	0	-0.121729	3.10532	4.51036	1.74861	261.721	389.065	633.332	388.201	388.201	388.201	7.44643	-37.5094	2.72477	47.3382	438.812	188.876	194.761	194.761	194.761	-37.5558	0.179754	-7.78612	20.4388	-4.87526	-0.334621	0.218367	0.184045	1.7324	-132.86	37.3766	6.09959	0	0	0.320054
2543	0	-13.9207	0	0	-13.9625	-0.102774	4.38854	-0.242674	0.0149202	-0.140854	-34.2314	6.51E-15	7.00783	0	0	-0.149525	3.57551	3.39853	1.91754	269.587	390.413	633.282	388.935	388.935	388.935	6.90322	-34.2126	2.71433	43.4824	438.383	190.364	194.761	194.761	194.761	-34.2242	0.555357	-7.28677	21.5556	-5.16905	-0.339419	0.228979	0.190602	1.73448	-143.413	31.5007	7.05796	0	0	0.363154
2544	0	-16.0773	0	0	-16.1168	-0.0915206	3.95679	-0.263046	0.0167269	-0.13546	-42.0718	7.06E-15	8.52561	0	0	-0.164692	4.03401	2.23543	2.08041	277.65	391.813	633.331	389.61	389.61	389.61	6.46603	-31.0777	2.67188	40.2714	438.021	192.577	194.761	194.761	194.761	-31.0658	0.83343	-6.86054	22.7574	-5.42116	-0.312859	0.247767	0.191973	1.72603	-161.236	24.9597	7.92659	0	0	0.427283
2545	0	-18.0025	0	0	-18.0343	-0.0755435	3.34303	-0.279605	0.0176958	-0.122423	-49.0873	5.42E-15	9.76495	0	0	-0.161964	4.47489	1.02841	2.24146	285.865	393.237	633.505	390.203	390.203	390.203	6.157	-28.2046	2.58564	37.9534	437.771	195.511	194.761	194.761	194.761	-28.1791	0.999926	-6.53485	24.0364	-5.63302	-0.262299	0.27118	0.18653	1.7058	-184.099	17.1131	8.94601	0	0	0.509068
2546	0	-19.6173	0	0	-19.6376	-0.0550849	2.556	-0.290903	0.0174708	-0.103317	-54.7308	4.57E-15	10.5234	0	0	-0.140005	4.89282	-0.215549	2.40427	294.184	394.659	633.83	390.69	390.69	390.69	5.99066	-25.6837	2.45371	36.7651	437.67	199.098	194.761	194.761	194.761	-25.6525	1.05477	-6.33267	25.385	-5.80686	-0.195451	0.294096	0.173959	1.67444	-208.48	7.79349	10.274	0	0	0.599784
2547	0	-20.8602	0	0	-20.8689	-0.0306148	1.6134	-0.296192	0.015607	-0.0803055	-58.6119	6.77E-16	10.6009	0	0	-0.101924	5.28339	-1.48988	2.5712	302.564	396.05	634.333	391.048	391.048	391.048	5.9734	-23.5891	2.28538	36.9077	437.739	203.212	194.761	194.761	194.761	-23.558	1.01169	-6.26975	26.7954	-5.94601	-0.120035	0.313918	0.153893	1.63532	-231.439	-3.25885	12.0871	0	0	0.690103
2548	0	-21.692	0	0	-21.693	-0.002813	0.541442	-0.295247	0.0118317	-0.0558745	-60.5091	-4.74E-15	9.86428	0	0	-0.0543229	5.64332	-2.78848	2.74322	310.962	397.386	635.033	391.259	391.259	391.259	6.10338	-21.9736	2.10008	38.5292	437.981	207.694	194.761	194.761	194.761	-21.947	0.895277	-6.35252	28.2594	-6.05503	-0.0434801	0.327102	0.127365	1.59261	-249.839	-15.7129	14.4064	0	0	0.768565
2549	0	-22.0965	0	0	-22.0978	0.0274486	-0.625772	-0.288131	0.00587937	-0.032213	-60.358	-5.08E-15	8.26591	0	0	-0.00545332	5.9705	-4.10547	2.9196	319.335	398.64	635.948	391.311	391.311	391.311	6.37039	-20.8676	1.92398	41.7174	438.377	212.369	194.761	194.761	194.761	-20.8486	0.736311	-6.57692	29.7681	-6.13986	0.0278436	0.334456	0.0956111	1.55026	-262.079	-29.3056	17.2591	0	0	0.827147
2550	0	-22.0811	0	0	-22.0932	0.0591103	-1.84641	-0.275051	-0.00213948	-0.0110654	-58.2366	6.77E-16	5.89639	0	0	0.036997	6.26404	-5.43513	3.09824	327.644	399.79	637.091	391.2	391.2	391.2	6.75573	-20.2786	1.78564	46.4987	438.889	217.069	194.761	194.761	194.761	-20.2693	0.566744	-6.92823	31.3118	-6.20756	0.0890334	0.335594	0.0622896	1.51158	-266.719	-43.0168	20.4711	0	0	0.858058
2551	0	-21.6752	0	0	-21.708	0.0909521	-3.07231	-0.256484	-0.0116301	0.00647916	-54.3669	-3.38E-15	2.9902	0	0	0.0677157	6.52389	-6.77153	3.27591	335.852	400.815	638.469	390.929	390.929	390.929	7.23234	-20.1926	1.71095	52.8423	439.461	221.639	194.761	194.761	194.761	-20.1941	0.41493	-7.38192	32.8793	-6.26547	0.137193	0.332137	0.0301737	1.47929	-263.433	-55.8751	23.7494	0	0	0.857278
2552	0	-20.9273	0	0	-20.9878	0.121656	-4.25175	-0.233421	-0.0216069	0.0199763	-49.1169	2.03E-15	-0.11339	0	0	0.0847222	6.75065	-8.10843	3.44871	343.919	401.698	640.083	390.509	390.509	390.509	7.76656	-20.5767	1.71881	60.6681	440.028	225.953	194.761	194.761	194.761	-20.5887	0.302068	-7.90598	34.4582	-6.32048	0.171688	0.325206	0.00273865	1.45399	-252.61	-66.7088	26.6992	0	0	0.824197
2553	0	-19.9005	0	0	-19.9907	0.149901	-5.33356	-0.207349	-0.0306767	0.0295173	-42.9646	4.06E-15	-3.01309	0	0	0.0892701	6.94515	-9.43901	3.61235	351.811	402.424	641.93	389.955	389.955	389.955	8.32109	-21.3824	1.81813	69.8576	440.523	229.903	194.761	194.761	194.761	-21.4038	0.240325	-8.46456	36.034	-6.37786	0.194228	0.315933	-0.0177805	1.43572	-235.336	-74.4189	28.8085	0	0	0.762065
2554	0	-18.6665	0	0	-18.7831	0.174489	-6.27229	-0.180254	-0.0376297	0.0353564	-36.4543	-1.35E-15	-5.3511	0	0	0.0847142	7.10829	-10.7559	3.76225	359.493	402.981	644	389.29	389.29	389.29	8.85933	-22.5509	2.00677	80.2673	440.884	233.409	194.761	194.761	194.761	-22.5795	0.232511	-9.02214	37.5913	-6.44066	0.208689	0.306092	-0.0304153	1.4241	-213.4	-78.4771	29.7489	0	0	0.678108
2555	0	-17.2993	0	0	-17.4346	0.194479	-7.03295	-0.15418	-0.0413456	0.0380825	-30.1096	-1.35E-15	-6.84149	0	0	0.0750737	7.24099	-12.0509	3.89381	366.93	403.36	646.279	388.538	388.538	388.538	9.34993	-24.018	2.27275	91.7425	441.064	236.408	194.761	194.761	194.761	-24.0513	0.273443	-9.54782	39.1134	-6.50934	0.220448	0.295754	-0.0351768	1.41711	-188.425	-78.5262	29.2134	0	0	0.580364
2556	0	-15.8681	0	0	-16.0123	0.209285	-7.59478	-0.131079	-0.0412434	0.0380648	-24.3825	-4.06E-15	-7.33229	0	0	0.063761	7.34424	-13.3156	4.00213	374.09	403.555	648.746	387.726	387.727	387.726	9.77058	-25.7203	2.59721	104.131	441.038	238.859	194.761	194.761	194.761	-25.7556	0.352205	-10.0188	40.5831	-6.58177	0.235761	0.286077	-0.0324739	1.41455	-162.27	-74.7716	27.2067	0	0	0.478229
2557	0	-14.4329	0	0	-14.5762	0.218747	-7.95308	-0.112309	-0.0372026	0.0358264	-19.5845	6.77E-16	-6.79942	0	0	0.0529125	7.41907	-14.5411	4.08199	380.938	403.563	651.377	386.883	386.883	386.883	10.1107	-27.5993	2.95847	117.294	440.803	240.739	194.761	194.761	194.761	-27.6349	0.454945	-10.423	41.9838	-6.65319	0.260783	0.276488	-0.0235581	1.41381	-136.143	-67.5578	23.7896	0	0	0.378884
2558	0	-13.0409	0	0	-13.1753	0.223131	-8.11889	-0.0985701	-0.0297028	0.0317019	-15.8767	2.03E-15	-5.34673	0	0	0.0434189	7.4668	-15.7183	4.1278	387.443	403.381	654.142	386.036	386.036	386.036	10.372	-29.6058	3.33608	131.111	440.382	242.045	194.761	194.761	194.761	-29.6407	0.567354	-10.7593	43.2999	-6.71701	0.301008	0.268031	-0.00947354	1.41449	-111.233	-57.6014	19.2945	0	0	0.288583
2559	0	-11.7253	0	0	-11.8456	0.223074	-8.11671	-0.0899538	-0.0194065	0.0260658	-13.2827	1.35E-15	-3.14779	0	0	0.0353824	7.489	-16.8386	4.13381	393.574	403.011	657.007	385.211	385.211	385.211	10.5672	-31.701	3.71397	145.482	439.817	242.793	194.761	194.761	194.761	-31.7354	0.676575	-11.0375	44.5179	-6.76504	0.36052	0.259144	0.0088128	1.41485	-87.8162	-45.509	14.0233	0	0	0.209808
2560	0	-10.5064	0	0	-10.6104	0.219488	-7.98111	-0.0861201	-0.0072976	0.0192572	-11.72	-2.71E-15	-0.442303	0	0	0.0286257	7.48748	-17.8936	4.09407	399.303	402.456	659.935	384.432	384.432	384.432	10.7178	-33.8571	4.08228	160.331	439.166	243.02	194.761	194.761	194.761	-33.8924	0.772213	-11.276	45.6268	-6.78817	0.441995	0.251149	0.0299839	1.41331	-66.6092	-32.0916	8.38657	0	0	0.14484
2561	0	-9.3932	0	0	-9.48067	0.213462	-7.75303	-0.0865103	0.00580081	0.0115579	-11.0361	-9.73E-16	2.526	0	0	0.0230463	7.46429	-18.8759	4.00292	404.603	401.722	662.888	383.717	383.717	383.717	10.8509	-36.0565	4.43795	175.593	438.499	242.776	194.761	194.761	194.761	-36.0951	0.846621	-11.4994	46.6187	-6.77687	0.546684	0.243367	0.0535492	1.40973	-47.5674	-17.844	2.67272	0	0	0.0928549
2562	0	-8.3853	0	0	-8.45771	0.206151	-7.47598	-0.0901607	0.0187943	0.00317934	-11.0064	-1.35E-15	5.47773	0	0	0.0186821	7.42155	-19.779	3.85532	409.452	400.815	665.824	383.081	383.081	383.081	10.9967	-38.2899	4.78422	191.223	437.89	242.125	194.761	194.761	194.761	-38.3353	0.894651	-11.7359	47.4887	-6.72158	0.674691	0.236312	0.0776019	1.40261	-30.7823	-3.62095	-2.75439	0	0	0.0525285
2563	0	-7.47606	0	0	-7.5357	0.198678	-7.19246	-0.0960017	0.0307313	-0.00572015	-11.3817	1.35E-15	8.15066	0	0	0.0156771	7.36149	-20.5978	3.64723	413.831	399.746	668.704	382.534	382.534	382.534	11.1846	-40.5542	5.12924	207.179	437.412	241.144	194.761	194.761	194.761	-40.6108	0.913162	-12.0141	48.235	-6.61374	0.825421	0.229521	0.10145	1.39292	-15.8646	10.0266	-7.63586	0	0	0.0213265
2564	0	-6.65565	0	0	-6.70501	0.19205	-6.94066	-0.102951	0.0406983	-0.0149187	-11.9167	-6.77E-16	10.3029	0	0	0.0141009	7.28631	-21.3282	3.37603	417.728	398.526	671.488	382.08	382.08	382.08	11.4404	-42.8492	5.48437	223.425	437.129	239.91	194.761	194.761	194.761	-42.9227	0.900513	-12.3598	48.8588	-6.44643	0.997867	0.223628	0.122702	1.37985	-2.77578	22.2011	-11.7233	0	0	-0.00240896
2565	0	-5.9138	0	0	-5.95526	0.187081	-6.75171	-0.110199	0.0481278	-0.0244151	-12.416	-1.35E-15	11.7557	0	0	0.0137929	7.19816	-21.9678	3.04089	421.132	397.168	674.137	381.721	381.721	381.721	11.7836	-45.1755	5.86219	239.922	437.091	238.506	194.761	194.761	194.761	-45.2731	0.856237	-12.7931	49.3632	-6.21547	1.19106	0.217772	0.14215	1.36519	9.02955	32.7372	-14.9579	0	0	-0.0206676
2566	0	-5.24192	0	0	-5.27751	0.184352	-6.64787	-0.11709	0.0525878	-0.0339406	-12.7352	4.06E-15	12.3841	0	0	0.0142865	7.09896	-22.5157	2.64283	424.042	395.685	676.616	381.451	381.451	381.451	12.2252	-47.5321	6.27461	256.627	437.327	237.005	194.761	194.761	194.761	-47.6622	0.780771	-13.3261	49.7538	-5.91947	1.40423	0.212101	0.158829	1.34877	19.5981	41.172	-17.3047	0	0	-0.0341062
2567	0	-4.63442	0	0	-4.6658	0.184183	-6.64145	-0.123342	0.0540699	-0.0434536	-12.8091	4.74E-15	12.1523	0	0	0.0149171	6.99029	-22.9725	2.18471	426.459	394.095	678.894	381.264	381.264	381.264	12.7667	-49.9152	6.7311	273.492	437.848	235.476	194.761	194.761	194.761	-50.0881	0.675389	-13.9616	50.0374	-5.5602	1.63701	0.206337	0.174123	1.33286	29.1606	47.6762	-18.879	0	0	-0.0434445
2568	0	-4.08927	0	0	-4.11772	0.186639	-6.73492	-0.128851	0.0527415	-0.052688	-12.6297	-2.03E-15	11.091	0	0	0.0149967	6.8732	-23.3402	1.67108	428.391	392.413	680.943	381.151	381.151	381.151	13.3995	-52.3174	7.23727	290.466	438.638	233.975	194.761	194.761	194.761	-52.5449	0.542137	-14.6922	50.223	-5.14197	1.88919	0.201204	0.187687	1.31758	37.4558	52.2874	-19.8248	0	0	-0.0488493
2569	0	-3.60783	0	0	-3.63436	0.19154	-6.92128	-0.133757	0.0490094	-0.0613649	-12.2464	3.38E-15	9.3019	0	0	0.0140355	6.74828	-23.6224	1.10807	429.85	390.658	682.741	381.099	381.099	381.099	14.1057	-54.7283	7.79367	307.495	439.664	232.544	194.761	194.761	194.761	-55.0233	0.383846	-15.5006	50.3203	-4.67166	2.16044	0.197022	0.199209	1.30397	44.3025	55.2629	-20.3332	0	0	-0.0508021
2570	0	-3.19423	0	0	-3.21954	0.198482	-7.18501	-0.138315	0.0435366	-0.0692152	-11.7424	-3.72E-15	6.95467	0	0	0.0118848	6.6157	-23.824	0.50322	430.855	388.847	684.269	381.094	381.094	381.094	14.8592	-57.135	8.39503	324.526	440.873	231.215	194.761	194.761	194.761	-57.5108	0.204069	-16.3612	50.3406	-4.15849	2.4501	0.196823	0.20861	1.29303	48.8688	57.1297	-20.6345	0	0	-0.0501238
2571	0	-2.85421	0	0	-2.87888	0.206876	-7.50347	-0.142831	0.037116	-0.0760504	-11.2165	-2.54E-15	4.26405	0	0	0.00877305	6.47544	-23.9512	-0.134191	431.43	386.998	685.517	381.124	381.124	381.124	15.6284	-59.5229	9.03002	341.514	442.201	230.007	194.761	194.761	194.761	-59.9923	0.00697285	-17.2412	50.2954	-3.61373	2.75644	0.201064	0.214749	1.28455	51.0004	58.2593	-20.9166	0	0	-0.0478444
2572	0	-2.59393	0	0	-2.6185	0.215989	-7.84872	-0.147573	0.0306096	-0.0817169	-10.7647	-1.48E-15	1.47176	0	0	0.00521595	6.3275	-24.0109	-0.793279	431.603	385.128	686.479	381.176	381.176	381.176	16.3783	-61.8772	9.68178	358.42	443.576	228.931	194.761	194.761	194.761	-62.4511	-0.202895	-18.1041	50.1963	-3.05071	3.07678	0.212186	0.218465	1.27927	50.1713	59.3793	-21.3395	0	0	-0.0454012
2573	0	-2.41897	0	0	-2.44392	0.225004	-8.18966	-0.152756	0.0248794	-0.0864564	-10.4696	3.05E-15	-1.17558	0	0	0.00183636	6.17198	-24.011	-1.46146	431.41	383.256	687.154	381.235	381.235	381.235	17.0742	-64.1837	10.3289	375.215	444.93	227.994	194.761	194.761	194.761	-64.8696	-0.420924	-18.9119	50.0542	-2.48406	3.4069	0.229856	0.220531	1.27842	46.8558	60.9632	-21.9464	0	0	-0.0437294
2574	0	-2.33318	0	0	-2.35907	0.233083	-8.49473	-0.158411	0.0205708	-0.090426	-10.3829	4.74E-15	-3.46562	0	0	-0.000856256	6.00901	-23.96	-2.12481	430.891	381.396	687.547	381.29	381.29	381.29	17.6845	-66.43	10.9471	391.875	446.198	227.203	194.761	194.761	194.761	-67.2311	-0.642775	-19.6287	49.8796	-1.92884	3.74091	0.253759	0.222858	1.28303	41.5003	63.5072	-22.6931	0	0	-0.0434603
2575	0	-2.33803	0	0	-2.36548	0.239434	-8.73419	-0.164566	0.0182187	-0.0942363	-10.5405	6.77E-16	-5.22422	0	0	-0.00261547	5.8386	-23.8663	-2.7685	430.091	379.564	687.669	381.329	381.329	381.329	18.1832	-68.6058	11.5114	408.382	447.33	226.567	194.761	194.761	194.761	-69.5198	-0.864713	-20.2235	49.6815	-1.39939	4.07107	0.281726	0.226915	1.29408	35.3514	67.1624	-23.4355	0	0	-0.0442701
2576	0	-2.43196	0	0	-2.46151	0.24338	-8.88283	-0.171059	0.0179386	-0.0981718	-10.9396	-4.74E-15	-6.35833	0	0	-0.00352653	5.66059	-23.7384	-3.37762	429.057	377.772	687.536	381.34	381.34	381.34	18.5517	-70.7031	11.9982	424.715	448.287	226.102	194.761	194.761	194.761	-71.7229	-1.08387	-20.6719	49.4681	-0.90838	4.38806	0.312409	0.232784	1.31228	29.1422	71.5996	-23.9332	0	0	-0.0452817
2577	0	-2.60982	0	0	-2.64181	0.244401	-8.92129	-0.177706	0.0195781	-0.102733	-11.5541	-3.38E-15	-6.84675	0	0	-0.00392335	5.47458	-23.5845	-3.93777	427.836	376.032	687.168	381.314	381.314	381.314	18.7799	-72.7174	12.3876	440.849	449.047	225.829	194.761	194.761	194.761	-73.8307	-1.29843	-20.9581	49.2464	-0.46606	4.68128	0.343221	0.240266	1.33767	24.0711	76.3164	-23.9482	0	0	-0.045293
2578	0	-2.86268	0	0	-2.8971	0.242166	-8.83714	-0.184023	0.0227449	-0.108135	-12.3064	-4.74E-15	-6.73568	0	0	-0.00421828	5.28001	-23.4121	-4.43576	426.478	374.353	686.589	381.242	381.242	381.242	18.8658	-74.6468	12.6644	456.747	449.6	225.777	194.761	194.761	194.761	-75.8378	-1.50764	-21.0748	49.0217	-0.079739	4.93962	0.372218	0.24857	1.36876	20.8918	80.6852	-23.2815	0	0	-0.0433665
2579	0	-3.17802	0	0	-3.2144	0.236531	-8.6248	-0.189404	0.0268118	-0.114403	-13.087	5.08E-16	-6.13068	0	0	-0.00472812	5.07633	-23.2279	-4.86026	425.027	372.743	685.826	381.116	381.116	381.116	18.8145	-76.4926	12.8192	472.366	449.947	225.976	194.761	194.761	194.761	-77.7428	-1.71163	-21.0226	48.7981	0.246303	5.15218	0.397191	0.256543	1.40433	20.2444	84.0194	-21.8062	0	0	-0.0388994
2580	0	-3.54075	0	0	-3.57812	0.22752	-8.28473	-0.193183	0.0312384	-0.121439	-13.7693	-2.54E-15	-5.15253	0	0	-0.0055836	4.86312	-23.0375	-5.20235	423.525	371.21	684.906	380.934	380.934	380.934	18.6365	-78.2578	12.8487	487.649	450.096	226.453	194.761	194.761	194.761	-79.5478	-1.91104	-20.8091	48.5781	0.510905	5.30912	0.415743	0.263336	1.44164	22.6993	85.9088	-19.5248	0	0	-0.0318153
2581	0	-3.93451	0	0	-3.97152	0.215291	-7.82227	-0.194744	0.0354066	-0.129052	-14.2298	1.95E-15	-3.93949	0	0	-0.00672382	4.64035	-22.8452	-5.45614	422.011	369.76	683.856	380.694	380.694	380.694	18.3461	-79.9465	12.7547	502.532	450.062	227.227	194.761	194.761	194.761	-81.2569	-2.10644	-20.447	48.3632	0.715923	5.40241	0.426428	0.267703	1.47905	28.5849	85.9136	-16.5018	0	0	-0.0223272
2582	0	-4.343	0	0	-4.37803	0.200089	-7.246	-0.193758	0.039047	-0.136977	-14.3806	-1.86E-15	-2.59205	0	0	-0.00801961	4.40854	-22.6544	-5.61918	420.513	368.401	682.702	380.398	380.398	380.398	17.9596	-81.5625	12.5441	516.942	449.858	228.308	194.761	194.761	194.761	-82.8751	-2.29793	-19.9528	48.1538	0.865959	5.42641	0.42752	0.269404	1.51373	38.1754	84.2292	-12.9281	0	0	-0.0110059
2583	0	-4.75118	0	0	-4.78265	0.182217	-6.56664	-0.190042	0.0419164	-0.145137	-14.1645	-1.18E-15	-1.19485	0	0	-0.00932879	4.16891	-22.467	-5.69266	419.057	367.14	681.468	380.051	380.051	380.051	17.4938	-83.1087	12.2275	530.806	449.5	229.686	194.761	194.761	194.761	-84.4067	-2.48474	-19.3453	47.95	0.967619	5.37842	0.419086	0.267702	1.54513	51.5498	80.8586	-8.96136	0	0	0.00172531
2584	0	-5.14613	0	0	-5.17267	0.162012	-5.79631	-0.183676	0.0441528	-0.153279	-13.5685	4.86E-15	0.222601	0	0	-0.0106176	3.92343	-22.2841	-5.68141	417.66	365.985	680.175	379.663	379.663	379.663	16.9653	-84.5862	11.8184	544.048	449.004	231.337	194.761	194.761	194.761	-85.8552	-2.66518	-18.6446	47.7508	1.02891	5.25877	0.40034	0.262255	1.57058	68.7904	76.2945	-4.80983	0	0	0.0155311
2585	0	-5.51755	0	0	-5.53827	0.139829	-4.94818	-0.174996	0.0458856	-0.161448	-12.622	-6.47E-15	1.64735	0	0	-0.0119229	3.67497	-22.1056	-5.59366	416.331	364.942	678.839	379.246	379.246	379.246	16.3896	-85.9942	11.3327	556.591	448.385	233.218	194.761	194.761	194.761	-87.2219	-2.83663	-17.8716	47.5551	1.05825	5.07115	0.373088	0.25292	1.59072	89.5394	70.9032	-0.608446	0	0	0.0302104
2586	0	-5.85794	0	0	-5.87256	0.116057	-4.03691	-0.164469	0.047551	-0.169536	-11.3818	-2.96E-16	3.10702	0	0	-0.0133637	3.42719	-21.9306	-5.44053	415.074	364.019	677.472	378.814	378.814	378.814	15.7816	-87.3302	10.7882	568.365	447.66	235.273	194.761	194.761	194.761	-88.5067	-2.9959	-17.0477	47.361	1.06354	4.82238	0.337247	0.240251	1.60419	113.664	65.339	3.52107	0	0	0.0458659
2587	0	-6.16227	0	0	-6.17122	0.0911388	-3.07949	-0.152722	0.0494347	-0.177534	-9.92694	2.19E-15	4.61614	0	0	-0.0150032	3.1845	-21.7574	-5.23563	413.886	363.222	676.083	378.383	378.383	378.383	15.1558	-88.5899	10.2039	579.3	446.85	237.434	194.761	194.761	194.761	-89.7078	-3.13966	-16.1949	47.1665	1.05188	4.52241	0.294482	0.225366	1.61187	140.566	60.1755	7.50552	0	0	0.0625795
2588	0	-6.42775	0	0	-6.43207	0.0655869	-2.09593	-0.140314	0.0518121	-0.185292	-8.33067	5.50E-16	6.18015	0	0	-0.0167981	2.95177	-21.584	-4.99447	412.76	362.558	674.677	377.969	377.969	377.969	14.5265	-89.7677	9.5999	589.33	445.978	239.622	194.761	194.761	194.761	-90.8226	-3.26494	-15.3353	46.9691	1.0292	4.18384	0.246321	0.209507	1.6144	169.334	55.7831	11.3046	0	0	0.0803122
2589	0	-6.65346	0	0	-6.65472	0.0399948	-1.10959	-0.127778	0.0547109	-0.192588	-6.66049	2.58E-15	7.76495	0	0	-0.0185277	2.73402	-21.4079	-4.73396	411.684	362.031	673.254	377.589	377.589	377.589	13.9083	-90.8574	8.99704	598.395	445.075	241.755	194.761	194.761	194.761	-91.8474	-3.36954	-14.492	46.7666	1.00044	3.82134	0.194529	0.194897	1.61262	198.881	52.6319	14.8546	0	0	0.0988087
2590	0	-6.84032	0	0	-6.84035	0.0150272	-0.146676	-0.115581	0.057976	-0.199058	-4.97304	1.10E-15	9.30217	0	0	-0.0198302	2.53596	-21.2267	-4.47179	410.645	361.643	671.815	377.256	377.256	377.256	13.3157	-91.8522	8.41585	606.441	444.175	243.752	194.761	194.761	194.761	-92.7781	-3.45221	-13.6874	46.5573	0.969652	3.45095	0.142512	0.181641	1.60803	227.469	50.4108	18.0991	0	0	0.117266
2591	0	-6.99111	0	0	-6.99174	-0.00860576	0.764852	-0.104169	0.0612277	-0.204233	-3.32073	-7.61E-16	10.6887	0	0	-0.0202795	2.36165	-21.038	-4.22561	409.625	361.393	670.358	376.981	376.981	376.981	12.7631	-92.7446	7.87589	613.422	443.317	245.53	194.761	194.761	194.761	-93.6099	-3.51271	-12.9431	46.3398	0.939922	3.0891	0.0934742	0.170826	1.60139	253.25	49.0565	20.9179	0	0	0.134562
2592	0	-7.11045	0	0	-7.11323	-0.0302019	1.59749	-0.0939231	0.0639793	-0.207609	-1.75086	-3.38E-16	11.8076	0	0	-0.0195281	2.21422	-20.8398	-4.01215	408.61	361.279	668.882	376.77	376.77	376.77	12.2634	-93.5269	7.39467	619.3	442.538	247.011	194.761	194.761	194.761	-94.337	-3.55162	-12.2784	46.1136	0.913213	2.75172	0.0516861	0.161508	1.59399	274.166	47.8483	23.1898	0	0	0.149271
2593	0	-7.20498	0	0	-7.21095	-0.0491197	2.32633	-0.0852024	0.0657224	-0.208706	-0.314443	-2.20E-15	12.5482	0	0	-0.0174372	2.09558	-20.6306	-3.84623	407.583	361.295	667.388	376.627	376.627	376.627	11.8273	-94.191	6.9864	624.055	441.874	248.126	194.761	194.761	194.761	-94.9529	-3.57003	-11.7088	45.8783	0.890248	2.45312	0.0199953	0.153796	1.58768	288.536	46.4182	24.7693	0	0	0.160041
2594	0	-7.28322	0	0	-7.29282	-0.0648326	2.93113	-0.0783078	0.0659977	-0.20703	0.934614	-2.03E-15	12.8234	0	0	-0.0141427	2.00645	-20.4089	-3.74008	406.531	361.433	665.88	376.549	376.549	376.549	11.4619	-94.7283	6.66113	627.677	441.353	248.814	194.761	194.761	194.761	-95.4497	-3.56922	-11.2451	45.6342	0.870772	2.20531	0.00128709	0.1468	1.58245	294.79	44.105	25.5416	0	0	0.165605
2595	0	-7.35553	0	0	-7.36855	-0.0769693	3.39783	-0.0735048	0.0645085	-0.20226	1.93466	2.54E-15	12.5886	0	0	-0.0100466	1.94613	-20.1741	-3.70257	405.445	361.685	664.361	376.528	376.528	376.528	11.1706	-95.1303	6.42396	630.176	440.992	249.025	194.761	194.761	194.761	-95.8194	-3.55033	-10.8925	45.3821	0.853995	2.01722	-0.00216708	0.141248	1.58075	291.749	40.8573	25.422	0	0	0.164964
2596	0	-7.43367	0	0	-7.44944	-0.0853417	3.71953	-0.0711152	0.0611345	-0.194172	2.60679	3.55E-15	11.8454	0	0	-0.00572558	1.91261	-19.9257	-3.73886	404.316	362.038	662.843	376.553	376.553	376.553	10.9522	-95.3887	6.27481	631.578	440.797	248.725	194.761	194.761	194.761	-96.0532	-3.51409	-10.65	45.1232	0.839251	1.89425	0.00959111	0.136613	1.58249	279.019	36.4416	24.3993	0	0	0.157745
2597	0	-7.53017	0	0	-7.54772	-0.0899476	3.8964	-0.0713342	0.0559258	-0.182775	2.87519	2.37E-15	10.6389	0	0	-0.00180154	1.90263	-19.6637	-3.85039	403.14	362.482	661.335	376.609	376.609	376.609	10.8016	-95.4963	6.2087	631.929	440.761	247.894	194.761	194.761	194.761	-96.1432	-3.46084	-10.5113	44.8591	0.826522	1.8382	0.0377829	0.133921	1.58968	256.237	31.2639	22.5151	0	0	0.14386
2598	0	-7.65753	0	0	-7.67574	-0.0909645	3.93544	-0.0744441	0.0491001	-0.168297	2.64961	8.46E-16	9.05321	0	0	0.00116457	1.91176	-19.3885	-4.03476	401.919	363.002	659.855	376.677	376.677	376.677	10.7099	-95.4479	6.21604	631.289	440.865	246.532	194.761	194.761	194.761	-96.0829	-3.39054	-10.4647	44.5917	0.816789	1.84733	0.0801225	0.133278	1.60265	224.237	25.6435	19.8901	0	0	0.1242
2599	0	-7.82696	0	0	-7.84478	-0.0887196	3.84925	-0.0805223	0.0410679	-0.151203	1.86102	-4.23E-16	7.20644	0	0	0.00275822	1.93472	-19.1005	-4.28619	400.653	363.589	658.419	376.738	376.738	376.738	10.6657	-95.2416	6.28377	629.737	441.078	244.659	194.761	194.761	194.761	-95.8686	-3.30314	-10.4948	44.323	0.812235	1.91675	0.13532	0.134888	1.62135	183.977	20.1685	16.6937	0	0	0.0999115
2600	0	-8.04727	0	0	-8.06378	-0.0836589	3.65489	-0.0896105	0.0323354	-0.132153	0.452871	2.20E-15	5.23412	0	0	0.00274956	1.96559	-18.8004	-4.59593	399.348	364.229	657.048	376.772	376.772	376.772	10.6562	-94.8792	6.39619	627.362	441.366	242.315	194.761	194.761	194.761	-95.5009	-3.19885	-10.5831	44.0544	0.815875	2.0392	0.199699	0.139713	1.64667	137.271	15.5505	13.1357	0	0	0.0726071
2601	0	-8.32342	0	0	-8.33798	-0.0763021	3.37219	-0.101577	0.0235122	-0.112145	-1.5945	-1.44E-15	3.28216	0	0	0.0011122	1.99812	-18.4891	-4.9531	398.01	364.913	655.761	376.762	376.762	376.762	10.6682	-94.3684	6.53646	624.266	441.687	239.56	194.761	194.761	194.761	-94.9855	-3.07863	-10.71	43.7866	0.83159	2.20575	0.268707	0.148175	1.67723	86.7475	12.4264	9.45415	0	0	0.0440631
2602	0	-8.65544	0	0	-8.6676	-0.0671955	3.02202	-0.115973	0.0153015	-0.0921711	-4.23727	-2.45E-15	1.49897	0	0	-0.00194991	2.02593	-18.1674	-5.34549	396.648	365.632	654.58	376.692	376.692	376.692	10.6893	-93.7225	6.68765	620.554	442.004	236.474	194.761	194.761	194.761	-94.3343	-2.94459	-10.8561	43.5198	0.863728	2.40661	0.337731	0.161036	1.71296	35.0915	11.4458	5.8783	0	0	0.0156041
2603	0	-9.03734	0	0	-9.0469	-0.0568678	2.62463	-0.13212	0.00833335	-0.0732851	-7.36696	5.15E-16	0.0117134	0	0	-0.00600125	2.04274	-17.8364	-5.76056	395.268	366.378	653.525	376.551	376.551	376.551	10.709	-92.9612	6.83417	616.334	442.28	233.153	194.761	194.761	194.761	-93.5659	-2.80016	-11.0034	43.2532	0.917146	2.63187	0.401915	0.177878	1.75175	-14.5961	12.8444	2.61881	0	0	-0.0116941
2604	0	-9.45688	0	0	-9.46391	-0.0457927	2.1982	-0.148857	0.00319251	-0.056585	-10.78	-1.08E-15	-1.07637	0	0	-0.0103582	2.04257	-17.497	-6.18605	393.877	367.145	652.614	376.332	376.332	376.332	10.7194	-92.1102	6.96273	611.709	442.489	229.702	194.761	194.761	194.761	-92.7055	-2.65017	-11.1366	42.9855	0.997002	2.87191	0.456671	0.197794	1.79061	-59.1834	16.7062	-0.151543	0	0	-0.0371524
2605	0	-9.89626	0	0	-9.90097	-0.0343614	1.75779	-0.164781	0.000227935	-0.0426451	-14.2098	-4.34E-16	-1.70829	0	0	-0.0141905	2.02	-17.1499	-6.61068	392.48	367.93	651.862	376.035	376.035	376.035	10.7154	-91.1998	7.06322	606.774	442.611	226.232	194.761	194.761	194.761	-91.7831	-2.50047	-11.2444	42.7144	1.10822	3.11785	0.499924	0.21932	1.82799	-96.6075	22.8038	-2.3332	0	0	-0.0608484
2606	0	-10.3339	0	0	-10.3366	-0.0228782	1.31518	-0.178382	-0.000506768	-0.0319042	-17.3618	6.87E-17	-1.8809	0	0	-0.0167012	1.97036	-16.7958	-7.02416	391.082	368.731	651.282	375.664	375.664	375.664	10.695	-90.2623	7.12949	601.615	442.641	222.849	194.761	194.761	194.761	-90.8315	-2.35722	-11.3196	42.4368	1.25522	3.36153	0.528992	0.239233	1.85903	-124.995	30.3692	-3.88298	0	0	-0.0827107
2607	0	-10.7472	0	0	-10.7485	-0.0115679	0.879084	-0.188445	0.000805217	-0.0242043	-19.982	2.51E-15	-1.6372	0	0	-0.0173601	1.89014	-16.435	-7.41742	389.685	369.546	650.882	375.228	375.228	375.228	10.6587	-89.3289	7.15941	596.302	442.585	219.642	194.761	194.761	194.761	-89.8826	-2.22588	-11.3597	42.1487	1.44131	3.59593	0.542795	0.254809	1.88234	-143.672	38.7172	-4.83414	0	0	-0.102856
2608	0	-11.1158	0	0	-11.1161	-0.000599581	0.456073	-0.194469	0.00375301	-0.0190729	-21.923	4.17E-15	-1.06212	0	0	-0.0160752	1.77739	-16.0674	-7.78285	388.288	370.378	650.664	374.744	374.744	374.744	10.6087	-88.427	7.15488	590.889	442.457	216.682	194.761	194.761	194.761	-88.9645	-2.11021	-11.3662	41.8452	1.66857	3.81561	0.541291	0.26372	1.8947	-153.096	47.0465	-5.27334	0	0	-0.121262
2609	0	-11.4236	0	0	-11.4236	0.00988662	0.0516077	-0.196771	0.00772298	-0.0159085	-23.1656	-3.30E-15	-0.273977	0	0	-0.0131825	1.63179	-15.6926	-8.11436	386.888	371.23	650.624	374.23	374.23	374.23	10.5482	-87.5779	7.12145	585.417	442.28	214.012	194.761	194.761	194.761	-88.0992	-2.01171	-11.3439	41.5215	1.93749	4.0168	0.524531	0.266424	1.8975	-154.118	55.0968	-5.32675	0	0	-0.137609
2610	0	-11.6596	0	0	-11.6598	0.0197628	-0.329333	-0.196024	0.0120569	-0.0141993	-23.7703	-9.78E-17	0.598659	0	0	-0.0092644	1.45466	-15.3097	-8.40785	385.479	372.106	650.752	373.71	373.71	373.71	10.481	-86.7968	7.06724	579.916	442.081	211.656	194.761	194.761	194.761	-87.3027	-1.92949	-11.3	41.1726	2.24728	4.1972	0.493483	0.261307	1.8893	-148.121	62.0708	-5.11687	0	0	-0.150918
2611	0	-11.8177	0	0	-11.8186	0.0288978	-0.68166	-0.192842	0.0160186	-0.0134843	-23.8241	-4.58E-15	1.42237	0	0	-0.0049651	1.24888	-14.9177	-8.66129	384.049	373.013	651.033	373.209	373.209	373.209	10.4105	-86.0936	7.00192	574.404	441.888	209.616	194.761	194.761	194.761	-86.5851	-1.86066	-11.2428	40.7942	2.5956	4.35621	0.449857	0.248386	1.87174	-136.525	67.5003	-4.76182	0	0	-0.159958
2612	0	-11.8966	0	0	-11.8984	0.0371622	-1.00037	-0.187838	0.0191348	-0.0134761	-23.4322	-5.45E-15	2.10076	0	0	-0.000839188	1.01888	-14.5149	-8.87475	382.582	373.959	651.444	372.752	372.752	372.752	10.3394	-85.4731	6.93542	568.891	441.726	207.879	194.761	194.761	194.761	-85.9513	-1.80091	-11.1802	40.3831	2.97855	4.49463	0.395999	0.226882	1.84381	-120.814	70.8399	-4.34444	0	0	-0.163321
2613	0	-11.8992	0	0	-11.9022	0.0444321	-1.28067	-0.18184	0.0209856	-0.0139894	-22.7287	-2.60E-15	2.55958	0	0	0.00271424	0.770459	-14.0999	-9.0501	381.057	374.951	651.96	372.365	372.365	372.365	10.2692	-84.9358	6.87679	563.383	441.616	206.422	194.761	194.761	194.761	-85.4017	-1.74507	-11.1191	39.9367	3.39011	4.61477	0.335333	0.197201	1.80777	-102.597	71.6677	-3.92561	0	0	-0.15997
2614	0	-11.8317	0	0	-11.8359	0.0506009	-1.51847	-0.175531	0.0215312	-0.0147379	-21.8335	2.54E-15	2.78137	0	0	0.00550897	0.510506	-13.6706	-9.19064	379.453	375.998	652.549	372.068	372.068	372.068	10.2003	-84.4788	6.83333	557.881	441.568	205.213	194.761	194.761	194.761	-84.9333	-1.68797	-11.0645	39.4534	3.82191	4.71991	0.271722	0.161952	1.76501	-83.5896	70.2922	-3.55066	0	0	-0.150208
2615	0	-11.7025	0	0	-11.7078	0.055588	-1.71068	-0.169328	0.0207366	-0.0156064	-20.8352	-2.58E-15	2.76717	0	0	0.00751565	0.246389	-13.2257	-9.30054	377.745	377.11	653.18	371.88	371.88	371.88	10.1321	-84.0973	6.81027	552.385	441.587	204.218	194.761	194.761	194.761	-84.5407	-1.62489	-11.0194	38.9325	4.26356	4.81365	0.208689	0.122736	1.7168	-65.1552	66.5886	-3.22966	0	0	-0.134447
2616	0	-11.521	0	0	-11.5271	0.0593437	-1.85541	-0.163493	0.0189204	-0.0163076	-19.7999	2.14E-15	2.56577	0	0	0.00881956	-0.0146682	-12.7638	-9.38434	375.908	378.292	653.821	371.81	371.81	371.81	10.0628	-83.7848	6.81064	546.892	441.672	203.402	194.761	194.761	194.761	-84.2171	-1.55195	-10.9848	38.3744	4.70291	4.89939	0.150611	0.082944	1.66573	-48.8944	61.2769	-2.97917	0	0	-0.11512
2617	0	-11.2976	0	0	-11.3042	0.0618438	-1.95173	-0.158267	0.0163327	-0.0167977	-18.7845	-2.14E-15	2.22738	0	0	0.00955188	-0.266202	-12.2842	-9.44617	373.923	379.549	654.441	371.864	371.864	371.864	9.99031	-83.5336	6.83552	541.402	441.814	202.732	194.761	194.761	194.761	-83.9546	-1.46619	-10.9604	37.7806	5.12709	4.97959	0.100431	0.0435821	1.61342	-35.7438	54.4383	-2.78635	0	0	-0.0942154
2618	0	-11.0425	0	0	-11.0493	0.0630893	-1.99972	-0.15371	0.0133412	-0.0168559	-17.8222	5.08E-16	1.81568	0	0	0.00985312	-0.50294	-11.7868	-9.48913	371.773	380.883	655.014	372.038	372.037	372.038	9.91248	-83.3358	6.88454	535.914	442.001	202.176	194.761	194.761	194.761	-83.7447	-1.3656	-10.9447	37.1539	5.52315	5.05515	0.0614659	0.0068141	1.56178	-26.7868	46.7698	-2.65545	0	0	-0.0751484
2619	0	-10.7657	0	0	-10.7723	0.0630912	-1.99979	-0.149878	0.0102308	-0.0165707	-16.9423	2.14E-15	1.38386	0	0	0.00985401	-0.721092	-11.2725	-9.51462	369.447	382.291	655.517	372.32	372.32	372.32	9.82718	-83.183	6.95634	530.428	442.219	201.707	194.761	194.761	194.761	-83.5789	-1.24897	-10.9359	36.4983	5.879	5.12479	0.0349246	-0.0264054	1.51248	-22.2062	38.6645	-2.56767	0	0	-0.0602122
2620	0	-10.4758	0	0	-10.482	0.0618644	-1.95253	-0.146768	0.00726137	-0.0158429	-16.1646	-2.52E-15	0.97799	0	0	0.00966267	-0.9185	-10.7429	-9.52177	366.944	383.769	655.935	372.695	372.695	372.695	9.73273	-83.067	7.04885	524.947	442.454	201.299	194.761	194.761	194.761	-83.4489	-1.11585	-10.9319	35.8193	6.18416	5.18436	0.0220956	-0.0564201	1.46749	-22.3445	30.4687	-2.51777	0	0	-0.0517267
2621	0	-10.1805	0	0	-10.1859	0.0594195	-1.85833	-0.14435	0.00467866	-0.0148909	-15.5013	-1.31E-15	0.635841	0	0	0.00936116	-1.0944	-10.2007	-9.50736	364.269	385.307	656.257	373.139	373.139	373.139	9.62815	-82.9805	7.15978	519.477	442.694	200.932	194.761	194.761	194.761	-83.3469	-0.966499	-10.9309	35.124	6.43016	5.22678	0.0211764	-0.0839065	1.42754	-26.3883	22.4499	-2.47749	0	0	-0.0499414
2622	0	-9.88542	0	0	-9.8899	0.0557698	-1.71769	-0.14255	0.00261205	-0.0137015	-14.9564	-2.87E-15	0.376577	0	0	0.00900648	-1.24904	-9.6492	-9.46594	361.435	386.894	656.478	373.626	373.626	373.626	9.51324	-82.9162	7.28675	514.02	442.929	200.59	194.761	194.761	194.761	-83.2661	-0.801813	-10.9316	34.4204	6.61075	5.24236	0.0309524	-0.109511	1.39371	-33.8787	14.8731	-2.43913	0	0	-0.05487
2623	0	-9.59466	0	0	-9.59811	0.050932	-1.53123	-0.141319	0.00112939	-0.0125437	-14.531	-2.94E-15	0.20687	0	0	0.00863783	-1.38327	-9.09231	-9.39042	358.465	388.514	656.597	374.128	374.128	374.128	9.38877	-82.8685	7.42729	508.583	443.153	200.258	194.761	194.761	194.761	-83.2006	-0.62338	-10.9334	33.718	6.72229	5.21963	0.0478179	-0.134417	1.36622	-43.4843	7.71169	-2.37704	0	0	-0.0644498
2624	0	-9.31054	0	0	-9.31296	0.0449404	-1.30027	-0.140576	0.000142764	-0.0114519	-14.2186	2.89E-15	0.112201	0	0	0.00828469	-1.49808	-8.53461	-9.27303	355.383	390.151	656.62	374.616	374.616	374.616	9.25643	-82.8323	7.57899	503.17	443.361	199.93	194.761	194.761	194.761	-83.1457	-0.433449	-10.936	33.027	6.76371	5.1467	0.0687386	-0.158639	1.34623	-54.1906	0.964847	-2.2877	0	0	-0.0765553
2625	0	-9.03389	0	0	-9.03536	0.0378544	-1.02706	-0.140256	-0.000384353	-0.0106762	-14.0106	3.39E-15	0.0798965	0	0	0.00796863	-1.59441	-7.9809	-9.10651	352.219	391.788	656.55	375.062	375.062	375.062	9.11862	-82.8036	7.73934	497.787	443.553	199.597	194.761	194.761	194.761	-83.0978	-0.23489	-10.9398	32.3582	6.73697	5.01267	0.0902848	-0.182109	1.33473	-64.6977	-5.45841	-2.15794	0	0	-0.0883691
2626	0	-8.76418	0	0	-8.76489	0.0297664	-0.71516	-0.140303	-0.000659378	-0.0102593	-13.8958	2.02E-15	0.0799959	0	0	0.00771692	-1.67302	-7.43608	-8.88522	349.002	393.407	656.399	375.441	375.441	375.441	8.97838	-82.7794	7.90567	492.437	443.732	199.258	194.761	194.761	194.761	-83.0542	-0.0311263	-10.9452	31.7226	6.64707	4.8091	0.109464	-0.203998	1.33094	-73.9734	-11.635	-1.99747	0	0	-0.0975511
2627	0	-8.49994	0	0	-8.50013	0.0208089	-0.369684	-0.140659	-0.000749793	-0.0102783	-13.8601	-3.38E-15	0.0979396	0	0	0.00754662	-1.73446	-6.90489	-8.6063	345.763	394.992	656.175	375.731	375.731	375.731	8.83904	-82.7577	8.07511	487.12	443.898	198.912	194.761	194.761	194.761	-83.0132	0.174008	-10.953	31.1309	6.50166	4.53128	0.124192	-0.223859	1.33689	-81.1768	-17.7522	-1.80556	0	0	-0.102443
2628	0	-8.23898	0	0	-8.23899	0.0111522	0.00279185	-0.141251	-0.000799503	-0.0107733	-13.885	1.53E-15	0.115459	0	0	0.00747299	-1.77934	-6.39165	-8.27045	342.526	396.526	655.891	375.918	375.918	375.918	8.70398	-82.7372	8.24454	481.837	444.056	198.562	194.761	194.761	194.761	-82.974	0.376381	-10.9636	30.5924	6.31073	4.17919	0.133454	-0.240546	1.35097	-85.7808	-23.7822	-1.59474	0	0	-0.102368
2629	0	-7.97878	0	0	-7.97896	0.00100577	0.394154	-0.14197	-0.000854137	-0.0117041	-13.9477	-1.70E-15	0.127268	0	0	0.00749496	-1.80831	-5.89999	-7.88228	339.313	397.994	655.558	375.991	375.991	375.991	8.57654	-82.7173	8.41072	476.585	444.208	198.21	194.761	194.761	194.761	-82.9363	0.571768	-10.9773	30.1144	6.08578	3.75794	0.136611	-0.253552	1.37426	-87.4488	-29.8567	-1.36678	0	0	-0.0975625
2630	0	-7.71679	0	0	-7.71755	-0.00938619	0.794949	-0.142741	-0.000986935	-0.0129993	-14.0281	-4.10E-15	0.128587	0	0	0.00760542	-1.82246	-5.43268	-7.45026	336.14	399.384	655.19	375.948	375.948	375.948	8.45984	-82.6978	8.57039	471.361	444.357	197.863	194.761	194.761	194.761	-82.9003	0.756027	-10.9943	29.7013	5.83925	3.27773	0.134675	-0.262014	1.4035	-86.366	-35.8318	-1.1352	0	0	-0.0891738
2631	0	-7.45087	0	0	-7.45251	-0.0197543	1.19475	-0.143453	-0.00118814	-0.0145308	-14.1045	-2.36E-15	0.123431	0	0	0.00778075	-1.82336	-4.99145	-6.98627	333.018	400.684	654.798	375.793	375.793	375.793	8.35669	-82.6787	8.72055	466.159	444.503	197.526	194.761	194.761	194.761	-82.8663	0.925347	-11.0148	29.3545	5.58349	2.75328	0.129008	-0.265486	1.43992	-82.9155	-41.6459	-0.903344	0	0	-0.0786435
2632	0	-7.17933	0	0	-7.18209	-0.0298182	1.5827	-0.144021	-0.00150734	-0.0161826	-14.1602	1.35E-16	0.109794	0	0	0.00799829	-1.81325	-4.57693	-6.50454	329.953	401.885	654.396	375.535	375.535	375.535	8.2696	-82.6599	8.85865	460.972	444.648	197.203	194.761	194.761	194.761	-82.8345	1.07642	-11.0389	29.0715	5.33065	2.20267	0.12065	-0.264085	1.47955	-77.5057	-47.1386	-0.68374	0	0	-0.0672477
2633	0	-6.90113	0	0	-6.90515	-0.0393006	1.94811	-0.144399	-0.0018612	-0.0179241	-14.1865	-3.34E-15	0.0979079	0	0	0.00822543	-1.79502	-4.18866	-6.0208	326.946	402.978	653.995	375.191	375.191	375.191	8.20061	-82.6413	8.98266	455.794	444.79	196.9	194.761	194.761	194.761	-82.805	1.20661	-11.0668	28.8468	5.09187	1.64636	0.111503	-0.258407	1.52164	-70.7702	-52.3146	-0.470904	0	0	-0.0561094
2634	0	-6.61591	0	0	-6.62118	-0.0479365	2.28076	-0.144579	-0.00228705	-0.0195048	-14.1819	-4.76E-17	0.0835358	0	0	0.00844458	-1.77209	-3.82522	-5.55092	323.996	403.958	653.605	374.781	374.781	374.781	8.15139	-82.6225	9.09128	450.617	444.929	196.618	194.761	194.761	194.761	-82.7776	1.31403	-11.0989	28.6716	4.87719	1.10552	0.101956	-0.24884	1.56402	-63.271	-56.8958	-0.282816	0	0	-0.0457619
2635	0	-6.32389	0	0	-6.3303	-0.0554898	2.57159	-0.144541	-0.00267897	-0.0210498	-14.147	-2.44E-15	0.0756612	0	0	0.00863262	-1.74827	-3.48436	-5.11008	321.096	404.82	653.238	374.331	374.331	374.331	8.12305	-82.6031	9.18388	445.433	445.063	196.361	194.761	194.761	194.761	-82.7519	1.3976	-11.1357	28.5349	4.69456	0.600816	0.0916904	-0.235682	1.60473	-55.1501	-60.8291	-0.10708	0	0	-0.0363552
2636	0	-6.02578	0	0	-6.03308	-0.0617523	2.81261	-0.144355	-0.00300599	-0.0224008	-14.0931	4.19E-15	0.073557	0	0	0.00878505	-1.72767	-3.16343	-4.71215	318.242	405.561	652.899	373.867	373.867	373.867	8.11628	-82.5824	9.26048	440.237	445.191	196.127	194.761	194.761	194.761	-82.7273	1.45698	-11.1776	28.4241	4.54965	0.150893	0.0802181	-0.219029	1.64285	-46.746	-63.8433	0.0481007	0	0	-0.0279061
2637	0	-5.72255	0	0	-5.73042	-0.066546	2.99704	-0.14401	-0.00322828	-0.0236626	-14.0243	3.42E-15	0.0749511	0	0	0.00889865	-1.71458	-2.85954	-4.36921	315.425	406.18	652.597	373.417	373.417	373.417	8.13134	-82.5597	9.32166	435.02	445.31	195.918	194.761	194.761	194.761	-82.7031	1.4925	-11.2252	28.3259	4.44523	-0.228621	0.067242	-0.199092	1.67706	-38.1487	-65.7925	0.183322	0	0	-0.0203408
2638	0	-5.41531	0	0	-5.42336	-0.0697289	3.11946	-0.14358	-0.00334563	-0.0247293	-13.9523	-1.23E-15	0.0730959	0	0	0.00898024	-1.71332	-2.56995	-4.09114	312.637	406.677	652.336	373.009	373.009	373.009	8.16801	-82.5343	9.36838	429.778	445.418	195.73	194.761	194.761	194.761	-82.6785	1.50502	-11.2789	28.2275	4.3811	-0.52595	0.0524882	-0.176524	1.70548	-29.6465	-66.5393	0.290053	0	0	-0.0136506
2639	0	-5.10515	0	0	-5.11302	-0.0711956	3.17586	-0.143106	-0.0033475	-0.0256536	-13.8839	3.87E-15	0.061732	0	0	0.00903436	-1.72816	-2.29216	-3.8854	309.869	407.055	652.119	372.669	372.669	372.669	8.22559	-82.5058	9.402	424.505	445.515	195.563	194.761	194.761	194.761	-82.653	1.49593	-11.3391	28.1172	4.35418	-0.733338	0.0374603	-0.152556	1.72718	-21.6211	-65.932	0.361706	0	0	-0.00786855
2640	0	-4.79303	0	0	-4.80035	-0.0708921	3.16419	-0.142626	-0.00328921	-0.0263597	-13.8246	-3.30E-16	0.031358	0	0	0.00906332	-1.76297	-2.02408	-3.75661	307.113	407.319	651.948	372.416	372.417	372.416	8.30283	-82.4739	9.42383	419.197	445.598	195.414	194.761	194.761	194.761	-82.6263	1.46697	-11.4058	27.985	4.35887	-0.847263	0.0223248	-0.130018	1.74059	-14.2714	-64.1508	0.391848	0	0	-0.00303756
2641	0	-4.47958	0	0	-4.4861	-0.0688221	3.08458	-0.14219	-0.00317065	-0.0268595	-13.7788	4.83E-15	-0.0176695	0	0	0.00906801	-1.82079	-1.76411	-3.70636	304.361	407.475	651.822	372.269	372.269	372.269	8.39783	-82.4387	9.43515	413.85	445.665	195.281	194.761	194.761	194.761	-82.5981	1.42016	-11.4784	27.823	4.38762	-0.868001	0.00876747	-0.111961	1.74389	-7.97351	-61.2849	0.379463	0	0	0.000739608
2642	0	-4.16531	0	0	-4.17081	-0.065052	2.93956	-0.141845	-0.00295251	-0.0270319	-13.7499	4.47E-16	-0.0756664	0	0	0.00905341	-1.9032	-1.51105	-3.73307	301.607	407.53	651.74	372.236	372.236	372.236	8.50806	-82.4003	9.43696	408.464	445.715	195.161	194.761	194.761	194.761	-82.5686	1.35773	-11.5559	27.6257	4.43146	-0.79908	-0.00308315	-0.101855	1.7363	-2.85793	-57.6492	0.332852	0	0	0.00342403
2643	0	-3.85043	0	0	-3.85482	-0.0597074	2.73392	-0.141587	-0.00258445	-0.0268793	-13.7352	-2.59E-15	-0.128454	0	0	0.00902851	-2.00987	-1.26414	-3.83223	298.847	407.495	651.695	372.32	372.32	372.32	8.63064	-82.3591	9.43014	403.038	445.746	195.052	194.761	194.761	194.761	-82.5377	1.28203	-11.6367	27.3906	4.48047	-0.646434	-0.0121723	-0.100952	1.71808	0.871667	-53.3974	0.265609	0	0	0.00491726
2644	0	-3.53499	0	0	-3.53829	-0.0529676	2.47449	-0.141407	-0.00207759	-0.0264081	-13.731	-1.22E-15	-0.167381	0	0	0.0090046	-2.13832	-1.02299	-3.99656	296.078	407.379	651.68	372.518	372.518	372.518	8.76254	-82.3156	9.41554	397.573	445.758	194.953	194.761	194.761	194.761	-82.5059	1.19544	-11.7193	27.1176	4.52469	-0.418205	-0.0188388	-0.109234	1.6898	3.35344	-48.7322	0.187441	0	0	0.00529668
2645	0	-3.21888	0	0	-3.22121	-0.0450538	2.16974	-0.141278	-0.00139952	-0.0256076	-13.7316	2.41E-15	-0.180819	0	0	0.00899534	-2.28411	-0.787536	-4.2165	293.298	407.192	651.684	372.82	372.82	372.82	8.90078	-82.2705	9.39398	392.072	445.75	194.862	194.761	194.761	194.761	-82.4735	1.10028	-11.8022	26.8095	4.55479	-0.124565	-0.023291	-0.124532	1.65498	4.76412	-43.7622	0.111271	0	0	0.00472542
2646	0	-2.90209	0	0	-2.90357	-0.0362158	1.82925	-0.141149	-0.000662263	-0.024607	-13.7294	-3.61E-15	-0.175019	0	0	0.00899982	-2.44135	-0.557831	-4.48085	290.509	406.945	651.695	373.21	373.21	373.21	9.04273	-82.2242	9.36639	386.54	445.724	194.778	194.761	194.761	194.761	-82.4407	0.998762	-11.8841	26.472	4.56291	0.222326	-0.0250867	-0.144389	1.61588	5.18954	-38.8502	0.040241	0	0	0.0033742
2647	0	-2.58448	0	0	-2.58531	-0.0267227	1.46339	-0.141015	0.000157239	-0.0233472	-13.722	-3.20E-15	-0.145439	0	0	0.0090237	-2.60339	-0.334029	-4.77712	287.712	406.649	651.702	373.669	373.669	373.669	9.18608	-82.1772	9.33373	380.981	445.681	194.699	194.761	194.761	194.761	-82.4077	0.892913	-11.964	26.1128	4.54304	0.608108	-0.0241311	-0.164779	1.57645	4.80964	-33.8842	-0.0254732	0	0	0.00150022
2648	0	-2.26607	0	0	-2.26647	-0.0168547	1.08295	-0.140854	0.000956155	-0.0220376	-13.7063	6.08E-16	-0.101596	0	0	0.00905756	-2.76346	-0.116132	-5.09212	284.909	406.312	651.691	374.176	374.176	374.176	9.32893	-82.1299	9.29692	375.402	445.625	194.623	194.761	194.761	194.761	-82.3747	0.78453	-12.0411	25.7409	4.49124	1.01654	-0.0203202	-0.183193	1.53916	3.89105	-29.2898	-0.0802164	0	0	-0.000566469
2649	0	-1.94691	0	0	-1.94706	-0.00688972	0.698672	-0.140657	0.00173528	-0.0206234	-13.6812	4.01E-15	-0.0439776	0	0	0.00909673	-2.91546	0.0961502	-5.41245	282.103	405.943	651.653	374.708	374.708	374.708	9.46977	-82.0823	9.25686	369.808	445.559	194.549	194.761	194.761	194.761	-82.3418	0.675112	-12.115	25.3661	4.40571	1.42995	-0.0134826	-0.196226	1.50727	2.5289	-24.917	-0.126588	0	0	-0.00260074
2650	0	-1.6272	0	0	-1.62723	0.00290356	0.320956	-0.140433	0.00248591	-0.0193148	-13.649	1.09E-15	0.0257921	0	0	0.00913583	-3.05442	0.303482	-5.72508	279.299	405.551	651.579	375.246	375.246	375.246	9.60752	-82.0347	9.21432	364.205	445.485	194.474	194.761	194.761	194.761	-82.3087	0.565889	-12.1854	24.9974	4.28701	1.83011	-0.00518701	-0.202832	1.48102	1.37123	-20.9607	-0.153727	0	0	-0.00403924
2651	0	-1.30716	0	0	-1.30717	0.0122829	-0.0408215	-0.140199	0.00320162	-0.0181128	-13.6127	-6.37E-16	0.105574	0	0	0.00916841	-3.17678	0.507003	-6.01811	276.5	405.141	651.463	375.77	375.77	375.77	9.74148	-81.9869	9.17007	358.601	445.408	194.396	194.761	194.761	194.761	-82.2754	0.45779	-12.2521	24.6432	4.13766	2.19956	0.00390329	-0.202974	1.46198	0.587265	-17.5178	-0.160636	0	0	-0.00478105
2652	0	-0.98718	0	0	-0.9872	0.0210415	-0.378655	-0.139989	0.00388486	-0.0171137	-13.5776	4.10E-16	0.193427	0	0	0.00919035	-3.28044	0.708258	-6.28134	273.71	404.72	651.302	376.264	376.264	376.264	9.87135	-81.9386	9.1247	352.999	445.329	194.314	194.761	194.761	194.761	-82.2414	0.351468	-12.3155	24.3098	3.96174	2.5228	0.0122226	-0.197266	1.44901	0.591984	-14.6366	-0.142222	0	0	-0.00465906
2653	0	-0.667614	0	0	-0.667668	0.0290159	-0.686216	-0.139811	0.00454481	-0.0163536	-13.5461	1.82E-15	0.28732	0	0	0.00919685	-3.36452	0.909082	-6.50684	270.931	404.294	651.095	376.715	376.715	376.715	9.99722	-81.8897	9.07884	347.404	445.253	194.225	194.761	194.761	194.761	-82.2066	0.247336	-12.376	24.0015	3.76436	2.7876	0.0195119	-0.186434	1.44221	1.40058	-12.2305	-0.0985583	0	0	-0.00383899
2654	0	-0.348862	0	0	-0.348924	0.0360888	-0.958978	-0.139678	0.00516017	-0.0158537	-13.5205	-7.50E-17	0.381951	0	0	0.00918405	-3.42926	1.11155	-6.68909	268.164	403.867	650.841	377.112	377.112	377.112	10.1194	-81.8399	9.033	341.819	445.181	194.127	194.761	194.761	194.761	-82.1707	0.145593	-12.4339	23.7205	3.55135	2.98561	0.0248849	-0.17178	1.44016	3.08595	-10.3116	-0.0296461	0	0	-0.00250741
2655	0	-0.0313234	0	0	-0.0313201	0.0421903	-1.19424	-0.139578	0.00573125	-0.0155975	-13.5003	-2.84E-15	0.473548	0	0	0.00915112	-3.47579	1.31782	-6.82496	265.41	403.444	650.544	377.448	377.448	377.448	10.2382	-81.789	8.98761	336.247	445.117	194.021	194.761	194.761	194.761	-82.1335	0.0462785	-12.49	23.4667	3.32877	3.11262	0.0294441	-0.154848	1.44241	5.22566	-8.80763	0.0577257	0	0	-0.00107234
2656	0	0.284822	0	0	0.284914	0.0472896	-1.39083	-0.13951	0.00623323	-0.0155705	-13.486	-2.13E-15	0.556689	0	0	0.00910049	-3.5058	1.52998	-6.9133	262.668	403.029	650.205	377.72	377.72	377.72	10.3545	-81.7368	8.94301	330.688	445.063	193.905	194.761	194.761	194.761	-82.0947	-0.0507046	-12.5449	23.2383	3.10245	3.16824	0.0324739	-0.137192	1.4473	7.75048	-7.71097	0.159259	0	0	0.000333668
2657	0	0.599468	0	0	0.599695	0.0513939	-1.54904	-0.139476	0.006697	-0.0157752	-13.4776	-3.22E-15	0.631458	0	0	0.00904037	-3.52126	1.74991	-6.95473	259.939	402.626	649.828	377.925	377.925	377.925	10.4686	-81.6832	8.89943	325.142	445.021	193.779	194.761	194.761	194.761	-82.0544	-0.145553	-12.5991	23.0317	2.87778	3.15561	0.0337176	-0.120548	1.4544	10.5844	-7.06742	0.276082	0	0	0.00161628
2658	0	0.912711	0	0	0.91311	0.0545455	-1.6705	-0.139457	0.00705897	-0.0161354	-13.4734	-7.35E-16	0.689675	0	0	0.00897672	-3.52421	1.97915	-6.9513	257.223	402.236	649.417	378.065	378.065	378.065	10.5814	-81.6279	8.85701	319.608	444.991	193.643	194.761	194.761	194.761	-82.0124	-0.23856	-12.6531	22.8426	2.6597	3.08071	0.0336755	-0.10615	1.46266	13.3127	-6.82443	0.392035	0	0	0.00264379
2659	0	1.2249	0	0	1.22548	0.0568107	-1.7578	-0.139459	0.00737929	-0.0166465	-13.4735	-2.10E-15	0.737042	0	0	0.00892133	-3.51648	2.2187	-6.90617	254.522	401.863	648.975	378.143	378.143	378.143	10.6933	-81.5709	8.81564	314.085	444.974	193.498	194.761	194.761	194.761	-81.9686	-0.330102	-12.7073	22.6664	2.45243	2.95162	0.0310432	-0.094743	1.47134	16.1513	-7.04949	0.516168	0	0	0.00355451
2660	0	1.53654	0	0	1.53731	0.0582845	-1.81459	-0.139481	0.00764543	-0.0172543	-13.4771	-1.97E-15	0.772227	0	0	0.00888247	-3.49968	2.46899	-6.82343	251.837	401.506	648.503	378.166	378.166	378.166	10.8049	-81.5121	8.77521	308.571	444.97	193.344	194.761	194.761	194.761	-81.9231	-0.420595	-12.762	22.4985	2.25974	2.77799	0.0265017	-0.0859659	1.48047	18.8251	-7.50694	0.63422	0	0	0.0044078
2661	0	1.84828	0	0	1.84923	0.0590794	-1.84522	-0.139519	0.0079303	-0.0179326	-13.4824	-1.17E-15	0.803749	0	0	0.00886674	-3.47508	2.72984	-6.70789	249.171	401.168	648.003	378.139	378.139	378.139	10.9165	-81.4516	8.73536	303.063	444.979	193.181	194.761	194.761	194.761	-81.876	-0.510497	-12.8172	22.335	2.08494	2.57054	0.0189883	-0.0798195	1.49017	21.5534	-8.29721	0.756149	0	0	0.00532005
2662	0	2.16085	0	0	2.16198	0.0593274	-1.85478	-0.139627	0.00819445	-0.0186318	-13.4927	2.70E-15	0.82853	0	0	0.00888034	-3.44387	3.00044	-6.56485	246.526	400.848	647.477	378.073	378.073	378.073	11.0285	-81.3894	8.69572	297.558	445	193.011	194.761	194.761	194.761	-81.8272	-0.600287	-12.873	22.1729	1.93083	2.3407	0.00989821	-0.0748734	1.49984	24.0413	-9.16138	0.868038	0	0	0.00631851
2663	0	2.47505	0	0	2.47635	0.0591693	-1.84869	-0.139773	0.00850558	-0.0193263	-13.5015	4.23E-16	0.853215	0	0	0.00892028	-3.40712	3.2795	-6.39986	243.905	400.544	646.927	377.975	377.975	377.975	11.1412	-81.3253	8.65595	292.055	445.033	192.834	194.761	194.761	194.761	-81.7769	-0.690412	-12.9293	22.0096	1.79945	2.10004	-0.00169686	-0.0703228	1.5108	26.5891	-10.0745	0.975524	0	0	0.00754028
2664	0	2.79166	0	0	2.79309	0.0587519	-1.83261	-0.139984	0.00881164	-0.0199699	-13.5075	1.90E-15	0.872603	0	0	0.00898304	-3.36607	3.56533	-6.21862	241.313	400.257	646.354	377.856	377.856	377.856	11.2549	-81.2595	8.61561	286.551	445.078	192.653	194.761	194.761	194.761	-81.7249	-0.781298	-12.9861	21.843	1.69247	1.86008	-0.0145803	-0.0658506	1.52234	29.0286	-11.0653	1.07035	0	0	0.00892356
2665	0	3.11117	0	0	3.11274	0.0582215	-1.81217	-0.140224	0.00910016	-0.0205633	-13.5025	9.04E-16	0.88428	0	0	0.00905635	-3.32215	3.85599	-6.02675	238.751	399.983	645.759	377.725	377.725	377.725	11.3696	-81.1917	8.57437	281.043	445.134	192.468	194.761	194.761	194.761	-81.6714	-0.873266	-13.0432	21.6715	1.61063	1.63191	-0.0292833	-0.0608477	1.53472	31.6112	-12.1224	1.15222	0	0	0.0105684
2666	0	3.43382	0	0	3.43551	0.0577179	-1.79276	-0.140483	0.00941298	-0.0210847	-13.482	-2.18E-15	0.891739	0	0	0.00912588	-3.277	4.14939	-5.82979	236.223	399.722	645.146	377.591	377.591	377.591	11.4853	-81.1216	8.53183	275.529	445.201	192.281	194.761	194.761	194.761	-81.6158	-0.966507	-13.1005	21.4938	1.55386	1.42586	-0.0450039	-0.0545669	1.54831	34.3609	-13.0471	1.21757	0	0	0.0125054
2667	0	3.75933	0	0	3.76113	0.0573704	-1.77937	-0.140771	0.00967032	-0.021539	-13.4447	9.30E-16	0.887199	0	0	0.00917703	-3.23255	4.44351	-5.63305	233.732	399.471	644.518	377.461	377.461	377.461	11.6019	-81.0485	8.48766	270.008	445.277	192.093	194.761	194.761	194.761	-81.5574	-1.06103	-13.1576	21.3087	1.52123	1.25125	-0.0614778	-0.0476074	1.56246	37.3014	-14.1048	1.27142	0	0	0.0147135
2668	0	4.08685	0	0	4.08881	0.0572941	-1.77643	-0.141103	0.00992484	-0.0219184	-13.3915	2.88E-15	0.876683	0	0	0.00919474	-3.19107	4.73646	-5.44149	231.277	399.228	643.879	377.342	377.341	377.341	11.7188	-80.9715	8.4416	264.478	445.363	191.906	194.761	194.761	194.761	-81.4954	-1.15668	-13.2141	21.1149	1.51102	1.11606	-0.0784118	-0.0393001	1.57763	40.5275	-14.9404	1.30954	0	0	0.0172473
2669	0	4.41512	0	0	4.41727	0.0575842	-1.78761	-0.141494	0.0101466	-0.0222747	-13.3243	1.43E-15	0.859623	0	0	0.00916552	-3.155	5.0266	-5.25966	228.86	398.992	643.235	377.238	377.238	377.238	11.8354	-80.8893	8.39334	258.938	445.457	191.72	194.761	194.761	194.761	-81.4282	-1.25307	-13.2694	20.9116	1.5209	1.02669	-0.0947665	-0.0317568	1.59293	43.9063	-15.9665	1.34608	0	0	0.0200386
2670	0	4.74239	0	0	4.74478	0.0583151	-1.81577	-0.141943	0.0103018	-0.0225857	-13.2443	3.59E-15	0.836074	0	0	0.0090768	-3.12684	5.31259	-5.09147	226.481	398.76	642.591	377.153	377.153	377.153	11.9509	-80.8002	8.34265	253.387	445.559	191.536	194.761	194.761	194.761	-81.3543	-1.34973	-13.3229	20.6976	1.5479	0.987559	-0.111008	-0.0250023	1.60783	47.5415	-16.9659	1.38004	0	0	0.0231169
2671	0	5.06652	0	0	5.0692	0.0595382	-1.8629	-0.142448	0.0104969	-0.0229176	-13.1527	2.73E-16	0.819634	0	0	0.00891982	-3.10895	5.59338	-4.94033	224.139	398.531	641.954	377.09	377.09	377.09	12.0645	-80.7025	8.28936	247.825	445.666	191.356	194.761	194.761	194.761	-81.2715	-1.44599	-13.3739	20.4725	1.58902	1.00098	-0.126382	-0.0209202	1.62229	51.389	-18.048	1.42784	0	0	0.0264259
2672	0	5.38499	0	0	5.38806	0.0612864	-1.93026	-0.142975	0.0106452	-0.023279	-13.0487	2.18E-15	0.804577	0	0	0.00868627	-3.10331	5.86818	-4.80902	221.832	398.301	641.332	377.047	377.047	377.047	12.1752	-80.5941	8.23338	242.252	445.777	191.18	194.761	194.761	194.761	-81.1778	-1.54114	-13.4221	20.2364	1.64126	1.06675	-0.141153	-0.0204434	1.63519	55.4491	-19.2322	1.49225	0	0	0.0298938
2673	0	5.69506	0	0	5.6986	0.0635736	-2.01838	-0.14353	0.0108496	-0.0236839	-12.9359	-3.36E-15	0.801795	0	0	0.00837683	-3.11128	6.13646	-4.69971	219.558	398.069	640.729	377.025	377.025	377.025	12.2824	-80.4725	8.17476	236.666	445.892	191.01	194.761	194.761	194.761	-81.0705	-1.6344	-13.4669	19.9906	1.7022	1.18215	-0.153915	-0.0248598	1.646	59.444	-20.4723	1.57925	0	0	0.0332615
2674	0	5.99382	0	0	5.99796	0.0663958	-2.12709	-0.14408	0.0110419	-0.0241165	-12.8146	2.80E-16	0.803382	0	0	0.00799112	-3.13345	6.39783	-4.61385	217.317	397.833	640.153	377.02	377.02	377.02	12.3853	-80.3354	8.11362	231.067	446.009	190.847	194.761	194.761	194.761	-80.947	-1.72504	-13.5081	19.7371	1.76997	1.34185	-0.16384	-0.0348259	1.65511	63.1214	-21.7299	1.68121	0	0	0.0362392
2675	0	6.27836	0	0	6.28325	0.0697259	-2.25535	-0.144614	0.0112828	-0.0245585	-12.6881	-1.86E-15	0.812347	0	0	0.00753642	-3.16928	6.65211	-4.55188	215.108	397.59	639.609	377.032	377.032	377.032	12.4836	-80.1798	8.05	225.453	446.128	190.692	194.761	194.761	194.761	-80.8044	-1.81242	-13.5457	19.4789	1.8432	1.53822	-0.168995	-0.0511043	1.661	66.0212	-23.0362	1.79608	0	0	0.0384295
2676	0	6.546	0	0	6.55177	0.0735135	-2.40121	-0.145134	0.0115468	-0.0249662	-12.5605	-1.42E-15	0.822081	0	0	0.00702149	-3.21713	6.89924	-4.51296	212.932	397.338	639.098	377.056	377.056	377.056	12.5771	-80.0031	7.98386	219.825	446.246	190.546	194.761	194.761	194.761	-80.6398	-1.89615	-13.5796	19.2197	1.92067	1.76171	-0.167594	-0.0726438	1.66567	67.6605	-24.1479	1.90646	0	0	0.0394149
2677	0	6.79435	0	0	6.80117	0.0776786	-2.56156	-0.145614	0.0118483	-0.0253021	-12.4327	1.09E-15	0.829303	0	0	0.00645593	-3.2742	7.13933	-4.49452	210.794	397.074	638.624	377.091	377.091	377.091	12.6658	-79.8023	7.91482	214.181	446.365	190.411	194.761	194.761	194.761	-80.4504	-1.97617	-13.6098	18.9633	2.00121	2.00133	-0.158242	-0.0988049	1.66756	67.6238	-25.0399	2.00116	0	0	0.0389271
2678	0	7.0216	0	0	7.02961	0.0821101	-2.73213	-0.146051	0.0122107	-0.0255193	-12.3065	-9.60E-16	0.831703	0	0	0.00585155	-3.33664	7.37263	-4.49208	208.7	396.794	638.187	377.133	377.133	377.133	12.7499	-79.5748	7.84217	208.522	446.484	190.287	194.761	194.761	194.761	-80.2334	-2.05279	-13.6363	18.7135	2.08335	2.24557	-0.139866	-0.128215	1.66821	65.5656	-25.5906	2.06456	0	0	0.0368487
2679	0	7.22641	0	0	7.23576	0.086663	-2.90732	-0.146438	0.012603	-0.0255971	-12.1825	3.01E-15	0.822396	0	0	0.00521835	-3.39972	7.59949	-4.49905	206.663	396.496	637.786	377.18	377.18	377.18	12.8298	-79.3177	7.76468	202.849	446.604	190.176	194.761	194.761	194.761	-79.9861	-2.12683	-13.6586	18.4735	2.16506	2.48318	-0.112274	-0.159051	1.66765	61.2878	-25.7248	2.08214	0	0	0.0332719
2680	0	7.40808	0	0	7.41886	0.0911604	-3.08032	-0.146776	0.0130284	-0.025547	-12.0612	2.72E-15	0.798784	0	0	0.00456778	-3.45806	7.82037	-4.5069	204.7	396.176	637.417	377.231	377.231	377.231	12.9058	-79.0285	7.68063	197.164	446.724	190.079	194.761	194.761	194.761	-79.7059	-2.1995	-13.6762	18.2459	2.24359	2.70381	-0.0768132	-0.18936	1.6672	54.9354	-25.4205	2.04766	0	0	0.0285418
2681	0	7.56644	0	0	7.57865	0.0953998	-3.24335	-0.147143	0.0135001	-0.0254415	-11.949	1.10E-15	0.761044	0	0	0.00391372	-3.50602	8.03564	-4.50558	202.83	395.832	637.077	377.284	377.284	377.284	12.9785	-78.7046	7.58776	191.469	446.847	189.996	194.761	194.761	194.761	-79.3905	-2.27241	-13.6883	18.032	2.31566	2.89858	-0.0363129	-0.216937	1.66703	47.0386	-24.5953	1.95926	0	0	0.0231723
2682	0	7.70174	0	0	7.71531	0.0991686	-3.38823	-0.147548	0.0139715	-0.0252912	-11.8455	4.76E-16	0.705994	0	0	0.00326534	-3.53798	8.24548	-4.48446	201.078	395.46	636.762	377.34	377.34	377.34	13.0479	-78.3435	7.48348	185.769	446.972	189.928	194.761	194.761	194.761	-79.0375	-2.34737	-13.6938	17.8325	2.37732	3.06034	0.0060139	-0.23983	1.66858	38.0735	-23.3087	1.81913	0	0	0.0176045
2683	0	7.81456	0	0	7.8293	0.102254	-3.50682	-0.148088	0.0144346	-0.0252591	-11.7569	9.62E-16	0.636931	0	0	0.00263374	-3.54888	8.44964	-4.43339	199.469	395.058	636.468	377.399	377.399	377.399	13.1142	-77.9431	7.36493	180.068	447.101	189.877	194.761	194.761	194.761	-78.6446	-2.42624	-13.6911	17.6475	2.42428	3.18384	0.0461672	-0.256276	1.67295	28.9048	-21.6463	1.64841	0	0	0.0123307
2684	0	7.90554	0	0	7.9212	0.104472	-3.59202	-0.148771	0.0148838	-0.0253371	-11.6793	-1.14E-15	0.560062	0	0	0.00202404	-3.53452	8.64726	-4.3439	198.029	394.624	636.189	377.463	377.463	377.463	13.1767	-77.5009	7.22927	174.372	447.234	189.845	194.761	194.761	194.761	-78.2098	-2.51068	-13.6785	17.4767	2.45224	3.26561	0.0802991	-0.26439	1.68016	20.1803	-19.4738	1.45297	0	0	0.00764839
2685	0	7.9753	0	0	7.9915	0.105673	-3.63817	-0.149646	0.0153199	-0.0256312	-11.6094	-4.44E-16	0.484628	0	0	0.00143676	-3.49199	8.83669	-4.21037	196.785	394.159	635.923	377.534	377.534	377.534	13.2345	-77.015	7.07389	168.685	447.371	189.833	194.761	194.761	194.761	-77.7309	-2.60191	-13.6539	17.3202	2.45728	3.30407	0.106451	-0.263596	1.69203	12.2881	-16.974	1.26393	0	0	0.00374272
2686	0	8.02411	0	0	8.04045	0.105768	-3.64181	-0.150697	0.0157015	-0.0261128	-11.534	-8.67E-16	0.41586	0	0	0.000863124	-3.41987	9.01536	-4.03059	195.758	393.663	635.668	377.617	377.617	377.617	13.2861	-76.4831	6.8968	163.011	447.512	189.845	194.761	194.761	194.761	-77.2057	-2.70055	-13.6155	17.1784	2.43625	3.29912	0.122788	-0.25398	1.70682	5.52504	-14.12	1.08679	0	0	0.000753913
2687	0	8.05179	0	0	8.06783	0.104728	-3.60185	-0.151849	0.016095	-0.0266928	-11.4299	-2.52E-15	0.368632	0	0	0.000285174	-3.31821	9.17975	-3.80626	194.972	393.14	635.425	377.716	377.716	377.716	13.3296	-75.903	6.69676	157.357	447.654	189.885	194.761	194.761	194.761	-76.6316	-2.80645	-13.5615	17.0527	2.38669	3.25211	0.130522	-0.235804	1.72575	-0.484877	-10.8591	0.932333	0	0	-0.00133888
2688	0	8.05732	0	0	8.07265	0.102583	-3.51947	-0.152946	0.0163921	-0.0273067	-11.2628	1.10E-15	0.33818	0	0	-0.000319715	-3.18855	9.32549	-3.54262	194.443	392.594	635.195	377.835	377.835	377.835	13.3629	-75.2721	6.47344	151.727	447.797	189.958	194.761	194.761	194.761	-76.006	-2.91873	-13.4905	16.9451	2.30743	3.1655	0.13049	-0.211095	1.74646	-5.92164	-7.37373	0.80441	0	0	-0.00247623
2689	0	8.03841	0	0	8.05265	0.0994191	-3.39786	-0.153826	0.0166136	-0.0277437	-10.9982	1.14E-15	0.329067	0	0	-0.00097494	-3.03353	9.44743	-3.24791	194.188	392.031	634.981	377.981	377.981	377.981	13.3837	-74.5871	6.22759	146.125	447.938	190.065	194.761	194.761	194.761	-75.3249	-3.03559	-13.4016	16.8587	2.19799	3.04279	0.126946	-0.181058	1.7681	-11.8362	-3.52196	0.685228	0	0	-0.00268839
2690	0	7.99106	0	0	8.00394	0.0953487	-3.24138	-0.15436	0.0166859	-0.0278965	-10.6072	2.45E-15	0.334273	0	0	-0.00169427	-2.85657	9.53988	-2.93226	194.222	391.459	634.787	378.157	378.157	378.157	13.3895	-73.8432	5.96082	140.557	448.077	190.209	194.761	194.761	194.761	-74.5835	-3.15453	-13.2944	16.797	2.05868	2.88823	0.122855	-0.147986	1.78949	-18.7789	0.553871	0.569093	0	0	-0.00180655
2691	0	7.90939	0	0	7.92072	0.090498	-3.05484	-0.154512	0.0166034	-0.0276146	-10.0745	1.52E-15	0.351536	0	0	-0.00247881	-2.66137	9.59685	-2.60647	194.558	390.887	634.618	378.368	378.368	378.368	13.3783	-73.0345	5.67563	135.029	448.211	190.387	194.761	194.761	194.761	-73.7752	-3.27228	-13.1691	16.7635	1.89024	2.70676	0.12252	-0.113228	1.80799	-27.6585	4.9642	0.433829	0	0	0.000513758
2692	0	7.78544	0	0	7.79509	0.0849831	-2.84269	-0.154203	0.0163232	-0.0269191	-9.3864	2.11E-15	0.37486	0	0	-0.00330537	-2.45154	9.61241	-2.28082	195.213	390.325	634.475	378.618	378.618	378.618	13.3475	-72.1531	5.3752	129.548	448.339	190.594	194.761	194.761	194.761	-72.8918	-3.38506	-13.0264	16.7619	1.69352	2.50378	0.127695	-0.0781282	1.82435	-38.6277	9.55654	0.295579	0	0	0.00480465
2693	0	7.60909	0	0	7.61703	0.0789064	-2.60882	-0.15345	0.0158607	-0.0258144	-8.54486	1.73E-15	0.403537	0	0	-0.00412692	-2.23032	9.58076	-1.9643	196.2	389.784	634.363	378.908	378.908	378.908	13.2952	-71.1895	5.06339	124.123	448.459	190.82	194.761	194.761	194.761	-71.9233	-3.48847	-12.8672	16.7954	1.4698	2.28504	0.140064	-0.0430348	1.83538	-51.8531	14.5792	0.140729	0	0	0.0118498
2694	0	7.36805	0	0	7.37432	0.0723471	-2.35629	-0.152241	0.0151942	-0.0245238	-7.55693	-2.56E-15	0.434271	0	0	-0.00486322	-2.00045	9.49656	-1.66397	197.538	389.276	634.283	379.239	379.239	379.239	13.2191	-70.1324	4.74467	118.763	448.568	191.053	194.761	194.761	194.761	-70.8579	-3.57764	-12.6929	16.8668	1.22052	2.05647	0.159093	-0.00981001	1.842	-66.8446	19.6382	0.0175678	0	0	0.022153
2695	0	7.04785	0	0	7.05255	0.0653716	-2.08764	-0.150615	0.0142845	-0.023237	-6.44504	1.18E-15	0.462776	0	0	-0.00540655	-1.76384	9.355	-1.38487	199.241	388.814	634.234	379.612	379.612	379.612	13.1173	-68.9688	4.42412	113.476	448.666	191.276	194.761	194.761	194.761	-69.6821	-3.64712	-12.5052	16.9788	0.947671	1.82432	0.184008	0.0205132	1.84225	-83.1479	24.685	-0.0576742	0	0	0.0362343
2696	0	6.63201	0	0	6.63529	0.0580382	-1.8051	-0.148703	0.0131376	-0.0223575	-5.25325	-1.37E-15	0.490076	0	0	-0.00564457	-1.52144	9.15189	-1.1301	201.327	388.411	634.215	380.025	380.025	380.025	12.9878	-67.684	4.10749	108.269	448.748	191.47	194.761	194.761	194.761	-68.3808	-3.69093	-12.3059	17.1342	0.653718	1.5953	0.210998	0.046324	1.83607	-99.4295	29.2585	-0.0117845	0	0	0.0539564
2697	0	6.10239	0	0	6.10452	0.0504147	-1.51129	-0.146628	0.011807	-0.0222615	-4.03978	3.17E-16	0.523524	0	0	-0.00548534	-1.27319	8.8837	-0.901342	203.81	388.08	634.223	380.478	380.478	380.478	12.8285	-66.2624	3.80114	103.148	448.81	191.615	194.761	194.761	194.761	-66.9378	-3.70258	-12.0969	17.3361	0.342017	1.37664	0.238179	0.0675249	1.82329	-114.854	33.316	0.189368	0	0	0.0751395
2698	0	5.44001	0	0	5.44121	0.0425921	-1.20973	-0.144622	0.0103138	-0.0234887	-2.88913	-2.56E-15	0.56821	0	0	-0.00491124	-1.01807	8.54769	-0.699259	206.698	387.836	634.253	380.968	380.968	380.968	12.6377	-64.6877	3.51199	98.1104	448.848	191.69	194.761	194.761	194.761	-65.3364	-3.67522	-11.8799	17.5884	0.0169017	1.17578	0.261494	0.0846702	1.80584	-127.881	36.6506	0.614765	0	0	0.0987723
2699	0	4.62574	0	0	4.62631	0.0347042	-0.905584	-0.142897	0.00876369	-0.026463	-1.90144	5.92E-16	0.638539	0	0	-0.00403966	-0.754417	8.1419	-0.523961	209.999	387.692	634.302	381.492	381.492	381.492	12.414	-62.9441	3.24739	93.1525	448.853	191.681	194.761	194.761	194.761	-63.5606	-3.60192	-11.6566	17.8958	-0.316146	1.0001	0.279539	0.0985079	1.78421	-137.755	39.1214	1.30144	0	0	0.123615
2700	0	3.64169	0	0	3.64189	0.0269363	-0.606011	-0.141743	0.00724908	-0.0316301	-1.20302	-1.14E-15	0.748546	0	0	-0.00320784	-0.480256	7.66529	-0.375121	213.71	387.661	634.364	382.049	382.049	382.049	12.1567	-61.0175	3.01472	88.2622	448.818	191.58	194.761	194.761	194.761	-61.596	-3.47623	-11.4285	18.2633	-0.650858	0.856238	0.290704	0.110732	1.76109	-143.568	40.7857	2.26301	0	0	0.147867
2701	0	2.47265	0	0	2.47269	0.019539	-0.320702	-0.141489	0.0059045	-0.0392596	-0.943183	3.81E-15	0.915591	0	0	-0.00305038	-0.193756	7.11783	-0.252013	217.825	387.755	634.437	382.636	382.636	382.636	11.8664	-58.8966	2.82096	83.4217	448.731	191.39	194.761	194.761	194.761	-59.4313	-3.29286	-11.1966	18.6956	-0.98094	0.749547	0.294623	0.12225	1.73784	-144.979	41.5793	3.48407	0	0	0.169446
2702	0	1.10792	0	0	1.10792	0.0128304	-0.0619387	-0.142562	0.0048864	-0.0494545	-1.29757	3.98E-15	1.1583	0	0	-0.00456392	0.106457	6.50063	-0.153408	222.331	387.981	634.517	383.249	383.249	383.249	11.5455	-56.5747	2.67196	78.6097	448.582	191.131	194.761	194.761	194.761	-57.0602	-3.04858	-10.9621	19.1969	-1.30071	0.683611	0.291786	0.133479	1.71668	-142.059	41.5321	4.89517	0	0	0.186345
2703	0	-0.456362	0	0	-0.456361	0.00719829	0.155302	-0.145575	0.00431714	-0.0619603	-2.46724	-3.81E-15	1.4901	0	0	-0.00910977	0.420966	5.81587	-0.0774675	227.208	388.347	634.607	383.883	383.883	383.883	11.199	-54.0519	2.57155	73.8048	448.362	190.841	194.761	194.761	194.761	-54.4834	-2.74344	-10.7261	19.7699	-1.60573	0.660062	0.283563	0.144139	1.69891	-135.596	40.5681	6.40057	0	0	0.19731
2704	0	-2.21447	0	0	-2.2145	0.00308936	0.313789	-0.151112	0.00426951	-0.0762134	-4.6398	-3.81E-15	1.91729	0	0	-0.0181787	0.749439	5.0668	-0.0216361	232.43	388.855	634.709	384.534	384.534	384.534	10.8348	-51.3375	2.52058	68.9929	448.062	190.58	194.761	194.761	194.761	-51.7117	-2.38189	-10.4903	20.4156	-1.89308	0.678503	0.272654	0.15336	1.68593	-126.982	38.7635	7.83842	0	0	0.202543
2705	0	-4.14835	0	0	-4.14846	0.000987469	0.39486	-0.159729	0.00479408	-0.0910665	-7.96413	-1.69E-16	2.44463	0	0	-0.0330017	1.09063	4.2576	0.017457	237.968	389.503	634.83	385.191	385.192	385.192	10.4642	-48.453	2.51593	64.1769	447.677	190.435	194.761	194.761	194.761	-48.768	-1.9738	-10.2573	21.1337	-2.16146	0.736803	0.26202	0.160079	1.67737	-118.394	36.1567	9.04212	0	0	0.204433
2706	0	-6.22521	0	0	-6.22536	0.00137748	0.379817	-0.171685	0.0058369	-0.105178	-12.4933	-4.65E-16	3.0675	0	0	-0.0538642	1.44249	3.39314	0.0440361	243.789	390.284	634.976	385.846	385.846	385.846	10.1014	-45.434	2.54992	59.3883	447.208	190.51	194.761	194.761	194.761	-45.6904	-1.53483	-10.031	21.9222	-2.411	0.831279	0.254569	0.164392	1.67319	-111.99	33.1051	9.84434	0	0	0.20695
2707	0	-8.39636	0	0	-8.39643	0.00470709	0.251391	-0.186792	0.00724635	-0.11667	-18.1444	-4.57E-15	3.7717	0	0	-0.0794382	1.80219	2.4788	0.0630329	249.857	391.187	635.159	386.485	386.485	386.485	9.7628	-42.3323	2.61045	54.697	446.663	190.922	194.761	194.761	194.761	-42.5327	-1.08587	-9.81751	22.7782	-2.64256	0.956869	0.253041	0.165716	1.67096	-110.253	29.7518	10.1424	0	0	0.215805
2708	0	-10.5978	0	0	-10.5978	0.0113333	-0.00419446	-0.20426	0.0089402	-0.123895	-24.6691	-2.07E-15	4.542	0	0	-0.106386	2.16633	1.52016	0.0798474	256.135	392.197	635.392	387.093	387.093	387.093	9.46545	-39.2148	2.68216	50.2186	446.056	191.783	194.761	194.761	194.761	-39.364	-0.651143	-9.62489	23.698	-2.85728	1.10712	0.25877	0.163895	1.66807	-114.778	26.3549	9.89139	0	0	0.23623
2709	0	-12.7535	0	0	-12.7538	0.021487	-0.395837	-0.222718	0.0107065	-0.125389	-31.6614	-2.54E-15	5.33025	0	0	-0.12968	2.53103	0.522776	0.100049	262.586	393.293	635.687	387.653	387.653	387.653	9.22565	-36.1611	2.74875	46.1135	445.41	193.186	194.761	194.761	194.761	-36.2659	-0.255281	-9.4636	24.6778	-3.05596	1.2743	0.271613	0.158948	1.66043	-126.225	23.1418	9.1132	0	0	0.272011
2710	0	-14.7809	0	0	-14.7829	0.0352377	-0.926158	-0.240414	0.0123105	-0.120361	-38.6047	-3.05E-15	6.0548	0	0	-0.143739	2.89236	-0.508032	0.129061	269.171	394.455	636.061	388.147	388.147	388.147	9.05735	-33.2584	2.79611	42.5773	444.753	195.186	194.761	194.761	194.761	-33.3266	0.0805556	-9.34591	25.714	-3.23906	1.44955	0.290532	0.148952	1.64586	-144.143	19.6636	7.97853	0	0	0.324128
2711	0	-16.5981	0	0	-16.6047	0.0524718	-1.59058	-0.255545	0.0133554	-0.109006	-44.9461	4.06E-15	6.58466	0	0	-0.144121	3.24657	-1.56729	0.171766	275.855	395.657	636.527	388.559	388.559	388.559	8.97113	-30.5948	2.8156	39.8231	444.116	197.787	194.761	194.761	194.761	-30.6348	0.342351	-9.28473	26.8031	-3.40706	1.62348	0.312275	0.134323	1.62131	-166.549	15.8975	6.66022	0	0	0.389677
2712	0	-18.1312	0	0	-18.1473	0.0728835	-2.37695	-0.266711	0.013416	-0.0923008	-50.1894	-5.41E-15	6.7665	0	0	-0.129069	3.59051	-2.65046	0.232292	282.603	396.875	637.1	388.874	388.874	388.874	8.97296	-28.2518	2.8064	38.0603	443.527	200.94	194.761	194.761	194.761	-28.2718	0.525797	-9.29164	27.9414	-3.56103	1.78652	0.335073	0.11423	1.58922	-191.299	11.1732	5.47414	0	0	0.463927
2713	0	-19.3211	0	0	-19.3538	0.0959684	-3.26521	-0.272944	0.0121155	-0.0718701	-53.9415	2.71E-15	6.45942	0	0	-0.100135	3.92159	-3.7534	0.31381	289.382	398.083	637.792	389.081	389.081	389.081	9.06362	-26.2982	2.77651	37.4733	443.009	204.549	194.761	194.761	194.761	-26.3055	0.637057	-9.37472	29.1252	-3.70263	1.92946	0.354818	0.0904751	1.54977	-215.303	5.55385	4.60681	0	0	0.539044
2714	0	-20.1282	0	0	-20.1855	0.12103	-4.22772	-0.273747	0.00917461	-0.049801	-55.9472	-6.09E-15	5.57489	0	0	-0.0618091	4.23796	-4.87225	0.418159	296.159	399.257	638.614	389.172	389.171	389.171	9.23813	-24.7859	2.74175	38.2062	442.57	208.483	194.761	194.761	194.761	-24.7863	0.691363	-9.53643	30.35	-3.83448	2.04414	0.3707	0.063587	1.5079	-236.281	-1.38897	4.32818	0	0	0.607763
2715	0	-20.5345	0	0	-20.6242	0.147192	-5.22998	-0.268836	0.00454453	-0.0280307	-56.0843	-4.06E-15	4.11777	0	0	-0.0202523	4.5383	-6.00334	0.545877	302.904	400.375	639.574	389.145	389.145	389.145	9.48556	-23.7465	2.72309	40.353	442.207	212.593	194.761	194.761	194.761	-23.7442	0.710011	-9.7725	31.6108	-3.95998	2.12384	0.380925	0.0367494	1.46657	-251.878	-9.154	4.67871	0	0	0.662145
2716	0	-20.5449	0	0	-20.6726	0.173428	-6.23181	-0.258221	-0.00157948	-0.00827937	-54.3783	5.41E-15	2.19925	0	0	0.0182535	4.82165	-7.14291	0.696055	309.59	401.416	640.679	389.006	389.005	389.005	9.78896	-23.1907	2.7427	43.9544	441.902	216.73	194.761	194.761	194.761	-23.1881	0.716319	-10.0713	32.9009	-4.08323	2.16389	0.385299	0.0119626	1.43004	-260.606	-17.4803	5.68283	0	0	0.695898
2717	0	-20.1861	0	0	-20.3531	0.198597	-7.18937	-0.242271	-0.00849714	0.00822425	-51.004	-5.41E-15	0.0517037	0	0	0.0488136	5.08717	-8.28695	0.866443	316.186	402.361	641.931	388.761	388.76	388.76	10.1261	-23.1084	2.81972	48.9981	441.624	220.753	194.761	194.761	194.761	-23.1062	0.731611	-10.4146	34.2123	-4.20857	2.16211	0.384253	-0.00811197	1.39987	-261.647	-25.4692	7.08478	0	0	0.704749
2718	0	-19.5037	0	0	-19.7062	0.221536	-8.05858	-0.221908	-0.0152499	0.0209494	-46.2878	-1.35E-15	-2.02826	0	0	0.0688031	5.33392	-9.43102	1.05371	322.666	403.194	643.332	388.423	388.423	388.423	10.4712	-23.4701	2.96645	55.4245	441.336	224.542	194.761	194.761	194.761	-23.4675	0.771841	-10.7798	35.5351	-4.34019	2.11906	0.378831	-0.0217848	1.37847	-255.208	-32.3336	8.56379	0	0	0.687805
2719	0	-18.5576	0	0	-18.7868	0.24116	-8.79924	-0.198588	-0.0207329	0.0297222	-40.6732	-5.41E-15	-3.73242	0	0	0.0780353	5.56071	-10.5701	1.2536	329.002	403.903	644.88	388.009	388.009	388.009	10.7983	-24.2308	3.18613	63.1355	441	227.996	194.761	194.761	194.761	-24.2259	0.84562	-11.1428	36.8578	-4.48153	2.03822	0.369812	-0.0282253	1.36535	-242.039	-37.2676	9.69592	0	0	0.646731
2720	0	-17.4159	0	0	-17.6596	0.256589	-9.37951	-0.174112	-0.0239983	0.0349215	-34.6645	4.06E-15	-4.80857	0	0	0.0782056	5.76618	-11.6986	1.46113	335.166	404.475	646.57	387.534	387.534	387.534	11.0844	-25.334	3.47254	72.0064	440.584	231.039	194.761	194.761	194.761	-25.3244	0.953739	-11.4818	38.1674	-4.63478	1.92574	0.359007	-0.0272714	1.35971	-223.922	-39.774	10.1605	0	0	0.587281
2721	0	-16.1488	0	0	-16.3935	0.267255	-9.77951	-0.15044	-0.0243716	0.0369348	-28.7702	2.71E-15	-5.09794	0	0	0.0720246	5.94883	-12.8105	1.67078	341.132	404.903	648.396	387.017	387.017	387.017	11.3131	-26.7176	3.8118	81.8979	440.07	233.614	194.761	194.761	194.761	-26.7011	1.09038	-11.78	39.4502	-4.8002	1.78981	0.346484	-0.0189036	1.36148	-202.305	-39.5135	9.7155	0	0	0.515355
2722	0	-14.8222	0	0	-15.0559	0.272982	-9.99389	-0.129363	-0.0216032	0.0365054	-23.4384	-6.77E-16	-4.55572	0	0	0.0623349	6.10703	-13.8991	1.87632	346.87	405.178	650.348	386.472	386.472	386.472	11.4772	-28.3195	4.18546	92.6692	439.455	235.686	194.761	194.761	194.761	-28.2948	1.2451	-12.0287	40.693	-4.97538	1.63993	0.334413	-0.0044771	1.36816	-179.524	-36.6073	8.28949	0	0	0.439622
2723	0	-13.4933	0	0	-13.7068	0.273997	-10.0319	-0.112274	-0.015909	0.0342357	-19.0118	1.35E-15	-3.24873	0	0	0.0515195	6.23918	-14.9581	2.07102	352.354	405.297	652.416	385.914	385.914	385.914	11.5792	-30.0827	4.5745	104.188	438.755	237.236	194.761	194.761	194.761	-30.0495	1.40542	-12.2276	41.8833	-5.15508	1.48572	0.322725	0.0150688	1.37873	-157.074	-31.3441	5.97859	0	0	0.366259
2724	0	-12.207	0	0	-12.3951	0.270897	-9.91587	-0.100014	-0.00781703	0.0307643	-15.6994	-6.77E-16	-1.32687	0	0	0.041248	6.34388	-15.9811	2.24763	357.557	405.255	654.589	385.353	385.353	385.353	11.6315	-31.9597	4.96286	116.339	438.004	238.265	194.761	194.761	194.761	-31.9189	1.55908	-12.3857	43.0108	-5.33122	1.33619	0.313628	0.0378485	1.39133	-136.704	-24.2397	2.95986	0	0	0.301031
2725	0	-10.9945	0	0	-11.1553	0.264554	-9.67831	-0.0927706	0.0018066	0.0267529	-13.5601	8.46E-16	0.993554	0	0	0.0324789	6.41998	-16.962	2.39876	362.453	405.049	656.852	384.794	384.794	384.794	11.6538	-33.915	5.33982	129.027	437.25	238.788	194.761	194.761	194.761	-33.8687	1.69553	-12.5192	44.0675	-5.49331	1.19894	0.307991	0.0619745	1.40424	-119.608	-16.0338	-0.433852	0	0	0.246915
2726	0	-9.8731	0	0	-10.0076	0.256003	-9.35749	-0.0900938	0.0119362	0.022592	-12.5084	9.09E-16	3.46461	0	0	0.0256314	6.46659	-17.8957	2.5173	367.021	404.679	659.194	384.241	384.241	384.241	11.6711	-35.9257	5.70101	142.183	436.548	238.834	194.761	194.761	194.761	-35.8771	1.80659	-12.65	45.0481	-5.62893	1.07975	0.306856	0.0852252	1.41682	-106.314	-7.51337	-3.87273	0	0	0.2041
2727	0	-8.84785	0	0	-8.95888	0.246314	-8.99328	-0.0909105	0.0215191	0.0188362	-12.3299	-1.69E-16	5.84078	0	0	0.0207578	6.48327	-18.7778	2.59686	371.239	404.142	661.601	383.692	383.692	383.692	11.71	-37.9813	6.04797	155.756	435.959	238.443	194.761	194.761	194.761	-37.9343	1.88637	-12.8025	45.9494	-5.72502	0.982537	0.310684	0.105695	1.4271	-97.1331	0.52533	-7.00823	0	0	0.171506
2728	0	-7.91459	0	0	-8.00565	0.236475	-8.62268	-0.0939016	0.0296869	0.0156827	-12.744	-2.71E-15	7.91883	0	0	0.0177132	6.46991	-19.6048	2.63218	375.092	403.441	664.063	383.143	383.142	383.142	11.7959	-40.0805	6.38681	169.716	435.541	237.664	194.761	194.761	194.761	-40.0401	1.93087	-13.0005	46.7702	-5.7688	0.909413	0.319024	0.121518	1.43499	-91.5514	7.26983	-9.53927	0	0	0.146321
2729	0	-7.06304	0	0	-7.13776	0.227313	-8.27691	-0.097684	0.0359284	0.0132766	-13.4521	0	9.56835	0	0	0.0162	6.42677	-20.3738	2.61942	378.568	402.573	666.57	382.584	382.584	382.584	11.9501	-42.229	6.72644	184.041	435.345	236.547	194.761	194.761	194.761	-42.201	1.93739	-13.2649	47.5103	-5.74893	0.861035	0.331165	0.132424	1.44058	-88.934	12.4076	-11.3475	0	0	0.126053
2730	0	-6.28028	0	0	-6.34193	0.219444	-7.97945	-0.101177	0.0400555	0.0116798	-14.2024	-6.77E-16	10.7361	0	0	0.015842	6.3543	-21.0832	2.55609	381.659	401.542	669.114	382.009	382.009	382.009	12.189	-44.4352	7.07705	198.717	435.406	235.14	194.761	194.761	194.761	-44.4266	1.90403	-13.6119	48.1703	-5.65605	0.836953	0.345209	0.13881	1.44367	-88.226	15.8176	-12.4127	0	0	0.108275
2731	0	-5.55315	0	0	-5.60446	0.213275	-7.74596										6.25303	-21.7319	2.441	384.361	400.346	671.69	381.406	381.406	381.406	12.523	-46.7082	7.44893	213.728	435.75	233.484	194.761	194.761	194.761	-46.7277	1.82938	-14.0521	48.751	-5.48339	0.83591
2732	0	-4.86979	0	0	-4.91288	0.209025	-7.58495										6.12343	-22.3193	2.27379	386.671	398.989	674.294	380.766	380.766	380.766	12.9572	-49.0557	7.85174	229.056	436.387	231.616	194.761	194.761	194.761	-49.1138	1.71231	-14.591	49.2531	-5.22655	0.85628
2733	0	-4.2199	0	0	-4.25638	0.206772	-7.49952										5.96582	-22.8452	2.05466	388.588	397.469	676.924	380.08	380.08	380.08	13.4924	-51.4833	8.29433	244.678	437.32	229.561	194.761	194.761	194.761	-51.5929	1.55182	-15.2296	49.6768	-4.88327	0.896363
2734	0	-3.59453	0	0	-3.6255	0.206506	-7.48944										5.7804	-23.3099	1.78391	390.113	395.79	679.579	379.34	379.339	379.34	14.1259	-53.9944	8.7847	260.563	438.541	227.339	194.761	194.761	194.761	-54.171	1.34693	-15.9658	50.0225	-4.45257	0.954708
Trajectories
120
		sdk:LASI			sdk:RASI			sdk:LPSI			sdk:RPSI			sdk:LTHI			sdk:LKNE			sdk:LTIB			sdk:LANK			sdk:LHEE			sdk:LTOE			sdk:RTHI			sdk:RKNE			sdk:RTIB			sdk:RANK			sdk:RHEE			sdk:RTOE
Frame	Sub Frame	X	Y	Z	X	Y	Z	X	Y	Z	X	Y	Z	X	Y	Z	X	Y	Z	X	Y	Z	X	Y	Z	X	Y	Z	X	Y	Z	X	Y	Z	X	Y	Z	X	Y	Z	X	Y	Z	X	Y	Z	X	Y	Z
		mm	mm	mm	mm	mm	mm	mm	mm	mm	mm	mm	mm	mm	mm	mm	mm	mm	mm	mm	mm	mm	mm	mm	mm	mm	mm	mm	mm	mm	mm	mm	mm	mm	mm	mm	mm	mm	mm	mm	mm	mm	mm	mm	mm	mm	mm	mm	mm
1801	0	437.382	456.219	1093.21	402.918	188.929	1075.39	213.655	371.772	1183.54	210.198	290.363	1181.66	389.803	527.128	952.83	420.523	463.372	657.148	401.022	485.844	510.08	418.782	448.653	230.826	373.196	404.635	227.26	577.839	431.176	207.49	339.051	134.244	920.308	288.043	187.31	641.185	178.216	180.297	504.338	45.3483	212.991	278.857	-4.69957	269.671	288.262	158.92	216.562	197.248
1802	0	437.115	457.564	1093.99	402.131	190.667	1077.19	213.465	374.084	1184.27	209.734	292.658	1182.52	388.426	528.837	952.726	417.449	464.589	656.871	397.057	486.578	509.863	413.339	448.678	230.642	367.732	404.665	227.169	572.364	431.175	207.205	339.291	134.914	921.982	292.482	186.046	641.693	181.114	179.046	505.901	44.015	211.991	283.197	-5.64118	268.574	294.362	153.928	216.723	196.832
1803	0	436.76	458.875	1094.57	401.239	192.372	1078.87	213.18	376.385	1184.95	209.174	294.958	1183.33	386.878	530.548	952.543	414.297	465.802	656.547	393.06	487.298	509.605	407.897	448.685	230.437	362.27	404.676	227.055	566.907	431.178	206.906	339.641	135.535	923.618	297.244	184.679	642.178	184.417	177.735	507.443	43.0881	211.045	287.676	-6.08814	267.559	300.606	149.062	216.885	196.528
1804	0	436.316	460.153	1094.93	400.258	194.011	1080.42	212.798	378.659	1185.56	208.517	297.248	1184.07	385.171	532.254	952.292	411.08	467.003	656.183	389.04	488.006	509.312	402.46	448.68	230.214	356.815	404.674	226.923	561.471	431.188	206.592	340.108	136.119	925.203	302.286	183.229	642.651	188.099	176.393	508.968	42.5781	210.186	292.272	-6.02996	266.664	306.939	144.404	217.027	196.408
1805	0	435.782	461.402	1095.07	399.194	195.549	1081.82	212.316	380.892	1186.12	207.765	299.513	1184.75	383.316	533.946	951.982	407.813	468.187	655.787	385.009	488.701	508.992	397.036	448.665	229.976	351.371	404.662	226.777	556.06	431.208	206.268	340.691	136.678	926.727	307.566	181.717	643.13	192.13	175.046	510.476	42.494	209.441	296.955	-5.46258	265.928	313.296	140.057	217.123	196.543
1806	0	435.157	462.624	1095	398.049	196.956	1083.01	211.733	383.074	1186.62	206.92	301.738	1185.35	381.331	535.614	951.624	404.505	469.347	655.368	380.973	489.382	508.653	391.627	448.644	229.73	345.941	404.646	226.621	550.673	431.24	205.937	341.386	137.223	928.187	313.039	180.169	643.631	196.48	173.722	511.973	42.8443	208.833	301.691	-4.38784	265.381	319.606	136.145	217.142	197.004
1807	0	434.439	463.822	1094.73	396.82	198.212	1083.99	211.049	385.192	1187.06	205.986	303.911	1185.89	379.234	537.249	951.229	401.168	470.477	654.935	376.937	490.047	508.301	386.235	448.62	229.479	340.529	404.628	226.46	545.31	431.283	205.606	342.178	137.762	929.583	318.661	178.608	644.173	201.114	172.446	513.464	43.6381	208.379	306.436	-2.81229	265.045	325.791	132.805	217.049	197.849
1808	0	433.628	465	1094.29	395.504	199.307	1084.71	210.267	387.237	1187.44	204.966	306.02	1186.36	377.046	538.841	950.81	397.81	471.57	654.494	372.907	490.696	507.945	380.863	448.598	229.227	335.135	404.612	226.298	539.969	431.338	205.28	343.05	138.302	930.922	324.39	177.058	644.777	205.997	171.242	514.957	44.8859	208.088	311.142	-0.745758	264.932	331.77	130.182	216.814	199.121
1809	0	432.724	466.158	1093.68	394.103	200.241	1085.17	209.387	389.201	1187.77	203.863	308.055	1186.78	374.792	540.381	950.376	394.439	472.622	654.055	368.884	491.326	507.59	375.511	448.577	228.979	329.759	404.6	226.14	534.645	431.403	204.964	343.975	138.848	932.213	330.186	175.543	645.461	211.093	170.13	516.457	46.6002	207.961	315.752	1.80042	265.046	337.459	128.416	216.41	200.838
1810	0	431.727	467.301	1092.95	392.623	201.019	1085.37	208.412	391.078	1188.06	202.683	310.008	1187.15	372.494	541.858	949.937	391.062	473.626	653.623	364.871	491.931	507.242	370.177	448.56	228.739	324.4	404.592	225.989	529.337	431.474	204.664	344.928	139.402	933.467	336.013	174.088	646.243	216.368	169.13	517.971	48.7955	207.993	320.206	4.81494	265.376	342.776	127.634	215.823	202.986
1811	0	430.639	468.431	1092.13	391.074	201.655	1085.32	207.348	392.866	1188.31	201.429	311.873	1187.47	370.176	543.264	949.501	387.684	474.575	653.204	360.867	492.51	506.908	364.859	448.545	228.509	319.057	404.587	225.848	524.038	431.55	204.382	345.88	139.966	934.697	341.837	172.714	647.141	221.788	168.254	519.502	51.488	208.168	324.438	8.28771	265.902	347.641	127.94	215.052	205.523
1812	0	429.462	469.55	1091.25	389.472	202.164	1085.06	206.197	394.562	1188.53	200.107	313.647	1187.76	367.861	544.59	949.076	384.31	475.467	652.802	356.874	493.056	506.589	359.555	448.534	228.292	313.727	404.585	225.722	518.746	431.627	204.121	346.802	140.542	935.913	347.628	171.442	648.167	227.323	167.513	521.052	54.6948	208.467	328.381	12.2104	266.596	351.98	129.404	214.111	208.374
1813	0	428.201	470.66	1090.36	387.833	202.566	1084.6	204.967	396.166	1188.71	198.722	315.327	1188.03	365.568	545.828	948.666	380.945	476.294	652.42	352.892	493.566	506.29	354.263	448.524	228.088	308.409	404.584	225.611	513.455	431.703	203.882	347.668	141.13	937.128	353.357	170.291	649.332	232.947	166.913	522.618	58.4326	208.865	331.966	16.5763	267.417	355.729	132.063	213.033	211.436
1814	0	426.859	471.762	1089.48	386.173	202.886	1083.99	203.662	397.68	1188.88	197.278	316.914	1188.28	363.313	546.971	948.274	377.591	477.055	652.059	348.921	494.036	506.013	348.98	448.513	227.9	303.099	404.582	225.517	508.162	431.775	203.665	348.452	141.731	938.351	359	169.278	650.644	238.635	166.456	524.194	62.7166	209.333	335.13	21.3799	268.321	358.83	135.915	211.862	214.593
1815	0	425.44	472.855	1088.64	384.504	203.155	1083.29	202.29	399.106	1189.03	195.78	318.41	1188.53	361.106	548.017	947.901	374.25	477.745	651.722	344.959	494.463	505.757	343.702	448.501	227.727	297.795	404.578	225.441	502.861	431.841	203.47	349.133	142.344	939.588	364.535	168.419	652.106	244.371	166.142	525.766	67.5588	209.84	337.812	26.6166	269.261	361.242	140.932	210.652	217.718
1816	0	423.948	473.938	1087.89	382.834	203.412	1082.55	200.856	400.45	1189.17	194.232	319.817	1188.77	358.955	548.961	947.548	370.925	478.362	651.407	341.007	494.844	505.523	338.428	448.487	227.57	292.495	404.568	225.384	497.551	431.901	203.295	349.696	142.968	940.846	369.94	167.725	653.717	250.139	165.964	527.32	72.9669	210.358	339.96	32.2817	270.189	362.933	147.06	209.458	220.691
1817	0	422.386	475.007	1087.23	381.166	203.701	1081.83	199.368	401.715	1189.31	192.641	321.139	1189.02	356.863	549.803	947.213	367.615	478.906	651.112	337.064	495.178	505.31	333.154	448.468	227.428	287.196	404.553	225.344	492.227	431.955	203.139	350.127	143.604	942.127	375.196	167.208	655.473	255.928	165.916	528.835	78.9439	210.858	341.532	38.3706	271.06	363.882	154.233	208.33	223.408
1818	0	420.758	476.057	1086.7	379.501	204.066	1081.22	197.834	402.906	1189.44	191.009	322.383	1189.29	354.827	550.545	946.893	364.32	479.377	650.838	333.128	495.465	505.116	327.878	448.444	227.299	281.897	404.529	225.32	486.888	432.005	203	350.42	144.249	943.432	380.285	166.874	657.365	261.729	165.988	530.288	85.4874	211.316	342.496	44.8787	271.835	364.081	162.376	207.311	225.785
1819	0	419.066	477.083	1086.28	377.841	204.549	1080.77	196.258	404.03	1189.58	189.342	323.553	1189.56	352.841	551.189	946.585	361.038	479.776	650.58	329.199	495.706	504.94	322.598	448.415	227.184	276.595	404.498	225.309	481.532	432.052	202.876	350.574	144.901	944.762	385.191	166.729	659.382	267.537	166.169	531.655	92.5897	211.71	342.835	51.8019	272.484	363.532	171.413	206.43	227.763
1820	0	417.314	478.08	1086	376.19	205.183	1080.55	194.65	405.091	1189.71	187.645	324.655	1189.85	350.895	551.74	946.285	357.767	480.106	650.337	325.272	495.904	504.779	317.311	448.382	227.08	271.29	404.457	225.309	476.157	432.099	202.762	350.592	145.559	946.113	389.896	166.775	661.506	273.344	166.447	532.914	100.238	212.024	342.542	59.1365	272.983	362.249	181.267	205.698	229.313
1821	0	415.507	479.043	1085.84	374.556	205.986	1080.61	193.014	406.094	1189.86	185.921	325.696	1190.17	348.976	552.205	945.989	354.504	480.37	650.105	321.346	496.06	504.631	312.015	448.344	226.986	265.98	404.408	225.318	470.762	432.148	202.655	350.486	146.218	947.484	394.386	167.01	663.72	279.146	166.81	534.042	108.414	212.245	341.625	66.8797	273.318	360.252	191.866	205.113	230.429
1822	0	413.651	479.967	1085.8	372.943	206.961	1080.98	191.358	407.043	1190.01	184.177	326.68	1190.49	347.071	552.591	945.691	351.243	480.573	649.881	317.417	496.18	504.493	306.709	448.302	226.9	260.664	404.352	225.331	465.347	432.202	202.551	350.265	146.876	948.869	398.645	167.432	666.004	284.936	167.244	535.02	117.098	212.364	340.105	75.0291	273.484	357.569	203.143	204.654	231.13
1823	0	411.751	480.848	1085.85	371.353	208.088	1081.66	189.687	407.944	1190.17	182.415	327.613	1190.84	345.163	552.906	945.388	347.979	480.722	649.662	313.481	496.266	504.364	301.39	448.259	226.82	255.341	404.288	225.345	459.913	432.263	202.446	349.948	147.527	950.265	402.659	168.036	668.334	290.71	167.738	535.832	126.264	212.376	338.012	83.5833	273.482	354.238	215.036	204.293	231.455
1824	0	409.817	481.68	1085.99	369.778	209.328	1082.65	188.007	408.798	1190.34	180.642	328.5	1191.19	343.239	553.159	945.076	344.706	480.821	649.444	309.531	496.323	504.24	296.057	448.213	226.745	250.01	404.218	225.358	454.461	432.331	202.336	349.55	148.167	951.667	406.413	168.811	670.686	296.458	168.28	536.468	135.885	212.278	335.389	92.5408	273.319	350.302	227.487	203.989	231.455
1825	0	407.856	482.46	1086.2	368.204	210.629	1083.89	186.323	409.609	1190.52	178.861	329.344	1191.56	341.283	553.358	944.752	341.419	480.878	649.226	305.564	496.355	504.12	290.708	448.168	226.672	244.672	404.144	225.366	448.991	432.407	202.219	349.091	148.792	953.068	409.895	169.75	673.035	302.174	168.858	536.921	145.933	212.069	332.285	101.9	273.005	345.809	240.443	203.7	231.193
1826	0	405.878	483.183	1086.44	366.612	211.929	1085.32	184.639	410.377	1190.69	177.079	330.147	1191.93	339.284	553.511	944.413	338.111	480.899	649.003	301.574	496.366	504.004	285.341	448.123	226.602	239.325	404.064	225.369	443.504	432.491	202.095	348.587	149.395	954.461	413.091	170.839	675.356	307.848	169.463	537.188	156.38	211.75	328.758	111.659	272.553	340.816	253.854	203.385	230.734
1827	0	403.893	483.844	1086.7	364.98	213.166	1086.87	182.961	411.105	1190.87	175.298	330.913	1192.31	337.233	553.625	944.058	334.777	480.891	648.773	297.555	496.36	503.889	279.957	448.078	226.532	233.968	403.982	225.364	438.001	432.582	201.961	348.055	149.974	955.838	415.991	172.064	677.624	313.469	170.084	537.272	167.198	211.322	324.869	121.814	271.976	335.382	267.674	203.005	230.144
1828	0	401.913	484.44	1086.96	363.292	214.28	1088.47	181.292	411.791	1191.05	173.526	331.641	1192.67	335.123	553.708	943.686	331.411	480.86	648.536	293.502	496.34	503.774	274.555	448.034	226.462	228.601	403.897	225.351	432.484	432.679	201.82	347.507	150.523	957.189	418.584	173.411	679.813	319.028	170.715	537.181	178.361	210.787	320.683	132.36	271.287	329.572	281.856	202.531	229.485
1829	0	399.947	484.965	1087.2	361.541	215.22	1090.05	179.635	412.435	1191.23	171.765	332.332	1193.03	332.951	553.764	943.298	328.01	480.813	648.288	289.413	496.309	503.658	269.134	447.991	226.392	223.223	403.81	225.332	426.955	432.78	201.673	346.954	151.04	958.505	420.862	174.864	681.9	324.513	171.346	536.926	189.848	210.151	316.268	143.288	270.497	323.457	296.358	201.946	228.814
1830	0	398.004	485.414	1087.39	359.729	215.951	1091.53	177.995	413.038	1191.4	170.021	332.983	1193.38	330.718	553.8	942.893	324.57	480.755	648.03	285.285	496.269	503.541	263.696	447.948	226.321	217.834	403.722	225.307	421.415	432.882	201.522	346.405	151.523	959.773	422.818	176.405	683.863	329.913	171.971	536.521	201.637	209.417	311.689	154.587	269.614	317.108	311.135	201.243	228.178
1831	0	396.094	485.781	1087.53	357.866	216.45	1092.88	176.373	413.595	1191.56	168.299	333.594	1193.7	328.427	553.82	942.474	321.09	480.692	647.76	281.117	496.223	503.421	258.242	447.905	226.249	212.432	403.633	225.278	415.868	432.982	201.369	345.864	151.972	960.98	424.449	178.019	685.682	335.221	172.583	535.981	213.71	208.593	307.015	166.243	268.645	310.602	326.141	200.428	227.619
1832	0	394.224	486.062	1087.61	355.972	216.716	1094.05	174.772	414.107	1191.7	166.602	334.161	1194	326.086	553.828	942.041	317.569	480.626	647.479	276.909	496.171	503.299	252.773	447.861	226.176	207.017	403.544	225.248	410.314	433.079	201.216	345.332	152.39	962.112	425.753	179.687	687.339	340.427	173.178	535.326	226.048	207.686	302.31	178.233	267.594	304.014	341.33	199.519	227.167
1833	0	392.399	486.252	1087.6	354.07	216.759	1095.03	173.194	414.57	1191.82	164.934	334.68	1194.26	323.703	553.828	941.596	314.009	480.562	647.186	272.662	496.115	503.173	247.291	447.816	226.102	201.588	403.456	225.219	404.756	433.17	201.065	344.807	152.78	963.156	426.73	181.393	688.82	345.524	173.752	534.573	238.632	206.702	297.638	190.533	266.464	297.423	356.656	198.543	226.849
1834	0	390.623	486.349	1087.52	352.182	216.605	1095.82	171.641	414.983	1191.92	163.3	335.149	1194.49	321.29	553.821	941.141	310.412	480.503	646.881	268.379	496.056	503.043	241.798	447.769	226.028	196.145	403.368	225.193	399.195	433.255	200.917	344.287	153.148	964.098	427.385	183.12	690.113	350.507	174.299	533.741	251.439	205.653	293.06	203.111	265.254	290.904	372.07	197.536	226.684
1835	0	388.9	486.351	1087.34	350.329	216.291	1096.41	170.115	415.341	1191.99	161.702	335.562	1194.68	318.857	553.811	940.676	306.783	480.449	646.566	264.065	495.993	502.909	236.294	447.72	225.952	190.688	403.283	225.174	393.632	433.334	200.77	343.766	153.501	964.923	427.724	184.851	691.21	355.371	174.817	532.849	264.442	204.546	288.633	215.928	263.964	284.532	387.521	196.539	226.687
1836	0	387.23	486.262	1087.08	348.527	215.856	1096.8	168.616	415.644	1192.02	160.144	335.915	1194.82	316.419	553.798	940.204	303.128	480.401	646.24	259.726	495.927	502.769	230.783	447.67	225.875	185.216	403.2	225.162	388.065	433.407	200.624	343.235	153.845	965.619	427.758	186.571	692.107	360.11	175.303	531.917	277.609	203.392	284.413	228.94	262.593	278.376	402.959	195.597	226.869
1837	0	385.617	486.086	1086.74	346.789	215.341	1097	167.147	415.887	1192.03	158.628	336.206	1194.91	313.988	553.783	939.724	299.453	480.361	645.904	255.366	495.857	502.624	225.264	447.618	225.797	179.73	403.121	225.159	382.496	433.474	200.477	342.689	154.188	966.177	427.497	188.264	692.804	364.719	175.756	530.962	290.901	202.201	280.448	242.097	261.142	272.5	418.331	194.752	227.241
1838	0	384.06	485.831	1086.31	345.125	214.782	1097.01	165.708	416.07	1191.99	157.156	336.429	1194.95	311.576	553.766	939.238	295.767	480.327	645.558	250.995	495.785	502.473	219.739	447.565	225.718	174.232	403.045	225.164	376.924	433.538	200.328	342.118	154.535	966.59	426.958	189.916	693.303	369.19	176.173	530.001	304.271	200.984	276.784	255.343	259.612	266.963	433.584	194.047	227.811
1839	0	382.56	485.51	1085.81	343.542	214.211	1096.85	164.3	416.189	1191.91	155.731	336.583	1194.93	309.195	553.745	938.746	292.079	480.297	645.203	246.62	495.709	502.315	214.208	447.511	225.638	168.722	402.974	225.177	371.347	433.6	200.174	341.516	154.89	966.852	426.157	191.515	693.612	373.515	176.554	529.05	317.667	199.752	273.457	268.618	258.009	261.811	448.665	193.516	228.589
1840	0	381.116	485.137	1085.23	342.044	213.652	1096.52	162.923	416.243	1191.78	154.353	336.664	1194.85	306.856	553.72	938.247	288.399	480.27	644.839	242.25	495.63	502.15	208.672	447.459	225.556	163.203	402.908	225.197	365.766	433.661	200.014	340.876	155.254	966.964	425.114	193.049	693.741	377.683	176.897	528.123	331.027	198.516	270.498	281.858	256.343	257.085	463.519	193.185	229.588
1841	0	379.727	484.726	1084.61	340.634	213.12	1096.01	161.579	416.23	1191.61	153.024	336.671	1194.71	304.569	553.689	937.742	284.738	480.242	644.466	237.893	495.546	501.977	203.132	447.408	225.473	157.675	402.848	225.225	360.18	433.721	199.847	340.193	155.624	966.929	423.848	194.506	693.704	381.68	177.202	527.23	344.286	197.289	267.928	294.994	254.628	252.812	478.089	193.069	230.817
1842	0	378.391	484.294	1083.93	339.313	212.626	1095.35	160.268	416.15	1191.39	151.744	336.604	1194.51	302.342	553.648	937.23	281.106	480.211	644.082	233.56	495.456	501.796	197.588	447.36	225.389	152.141	402.794	225.258	354.588	433.783	199.673	339.461	155.995	966.756	422.382	195.877	693.515	385.488	177.468	526.381	357.37	196.085	265.761	307.96	252.884	249.008	492.317	193.168	232.288
1843	0	377.1	483.856	1083.21	338.078	212.177	1094.54	158.99	416.002	1191.12	150.513	336.462	1194.25	300.182	553.595	936.709	277.513	480.172	643.689	229.258	495.36	501.606	192.041	447.315	225.304	146.602	402.745	225.296	348.989	433.846	199.489	338.678	156.359	966.455	420.738	197.153	693.193	389.091	177.695	525.579	370.201	194.916	263.999	320.684	251.136	245.68	506.142	193.469	234.008
1844	0	375.849	483.428	1082.47	336.933	211.775	1093.58	157.746	415.785	1190.8	149.331	336.247	1193.92	298.095	553.525	936.179	273.97	480.123	643.284	224.996	495.256	501.407	186.49	447.275	225.218	141.059	402.703	225.34	343.383	433.911	199.298	337.842	156.704	966.042	418.94	198.327	692.756	392.466	177.882	524.827	382.7	193.798	262.632	333.098	249.414	242.82	519.502	193.946	235.98
1845	0	374.63	483.023	1081.7	335.879	211.42	1092.52	156.537	415.501	1190.43	148.199	335.958	1193.54	296.086	553.435	935.637	270.484	480.058	642.867	220.781	495.143	501.199	180.937	447.24	225.133	135.514	402.666	225.389	337.768	433.979	199.1	336.952	157.018	965.532	417.009	199.394	692.221	395.592	178.029	524.124	394.785	192.747	261.643	345.133	247.753	240.412	532.334	194.558	238.199
1846	0	373.434	482.651	1080.92	334.922	211.108	1091.37	155.362	415.149	1190.01	147.114	335.599	1193.1	294.157	553.321	935.082	267.063	479.973	642.437	216.62	495.018	500.983	175.383	447.21	225.048	129.968	402.634	225.442	332.146	434.049	198.895	336.008	157.285	964.944	414.971	200.349	691.609	398.446	178.138	523.462	406.375	191.776	261	356.721	246.187	238.428	544.575	195.259	240.652
1847	0	372.252	482.321	1080.14	334.072	210.835	1090.17	154.223	414.73	1189.54	146.078	335.172	1192.6	292.311	553.176	934.512	263.714	479.867	641.993	212.515	494.88	500.758	169.828	447.186	224.964	124.422	402.608	225.502	326.514	434.122	198.686	335.017	157.493	964.294	412.846	201.189	690.934	401.006	178.208	522.833	417.391	190.901	260.664	367.793	244.755	236.832	556.16	195.993	243.314
1848	0	371.076	482.038	1079.37	333.332	210.598	1088.97	153.118	414.247	1189.03	145.088	334.678	1192.04	290.549	552.998	933.926	260.44	479.734	641.535	208.472	494.727	500.525	164.273	447.17	224.882	118.877	402.589	225.569	320.874	434.197	198.474	333.983	157.63	963.599	410.659	201.914	690.213	403.252	178.242	522.226	427.757	190.135	260.588	378.284	243.491	235.581	567.028	196.704	246.149
1849	0	369.9	481.805	1078.6	332.706	210.4	1087.78	152.05	413.7	1188.47	144.145	334.122	1191.44	288.87	552.782	933.323	257.245	479.572	641.062	204.491	494.559	500.286	158.719	447.161	224.803	113.334	402.576	225.645	315.225	434.276	198.26	332.916	157.683	962.876	408.43	202.525	689.459	405.167	178.242	521.626	437.4	189.489	260.716	388.129	242.427	234.625	577.116	197.34	249.108
1850	0	368.718	481.62	1077.85	332.186	210.242	1086.65	151.018	413.092	1187.86	143.247	333.507	1190.78	287.273	552.523	932.699	254.13	479.381	640.574	200.575	494.374	500.041	153.167	447.161	224.729	107.794	402.57	225.732	309.57	434.358	198.045	331.828	157.645	962.136	406.183	203.023	688.683	406.736	178.211	521.018	446.252	188.971	260.988	397.261	241.587	233.909	586.368	197.854	252.13
1851	0	367.525	481.478	1077.11	331.76	210.126	1085.6	150.022	412.425	1187.22	142.394	332.835	1190.08	285.756	552.218	932.056	251.096	479.157	640.072	196.722	494.171	499.791	147.619	447.17	224.662	102.258	402.572	225.832	303.909	434.444	197.831	330.734	157.51	961.39	403.936	203.413	687.893	407.952	178.152	520.387	454.253	188.585	261.343	405.619	240.987	233.376	594.727	198.21	255.142
1852	0	366.321	481.37	1076.39	331.406	210.052	1084.63	149.063	411.701	1186.54	141.585	332.109	1189.35	284.313	551.865	931.391	248.141	478.901	639.557	192.932	493.951	499.538	142.075	447.19	224.603	96.7261	402.583	225.95	298.242	434.534	197.617	329.649	157.274	960.644	401.711	203.699	687.093	408.811	178.07	519.717	461.347	188.33	261.718	413.141	240.634	232.971	602.144	198.384	258.063
1853	0	365.108	481.286	1075.69	331.101	210.011	1083.76	148.141	410.922	1185.83	140.82	331.332	1188.58	282.941	551.461	930.706	245.264	478.612	639.03	189.204	493.711	499.285	136.537	447.22	224.557	91.1994	402.603	226.089	292.573	434.627	197.405	328.592	156.94	959.901	399.524	203.889	686.286	409.315	177.97	518.995	467.489	188.202	262.053	419.77	240.522	232.636	608.575	198.368	260.806
1854	0	363.891	481.212	1075	330.818	209.989	1082.97	147.256	410.092	1185.09	140.098	330.508	1187.78	281.633	551.006	930.003	242.462	478.291	638.493	185.536	493.454	499.033	131.006	447.261	224.525	85.6788	402.633	226.254	286.902	434.724	197.196	327.583	156.511	959.159	397.393	203.992	685.472	409.474	177.856	518.21	472.645	188.193	262.294	425.454	240.636	232.319	613.984	198.172	263.28
1855	0	362.678	481.135	1074.33	330.535	209.964	1082.24	146.41	409.211	1184.33	139.419	329.638	1186.96	280.382	550.501	929.282	239.733	477.938	637.948	181.925	493.178	498.784	125.482	447.313	224.513	80.1649	402.674	226.45	281.232	434.825	196.99	326.64	155.994	958.417	395.333	204.015	684.65	409.301	177.733	517.353	476.79	188.291	262.391	430.151	240.947	231.97	618.345	197.822	265.4
1856	0	361.479	481.038	1073.67	330.236	209.911	1081.56	145.603	408.282	1183.55	138.784	328.723	1186.12	279.18	549.945	928.548	237.073	477.556	637.399	178.37	492.884	498.543	119.967	447.376	224.524	74.6589	402.724	226.683	275.561	434.928	196.788	325.78	155.399	957.667	393.355	203.969	683.815	408.814	177.608	516.419	479.916	188.481	262.306	433.825	241.421	231.55	621.645	197.36	267.082
1857	0	360.305	480.905	1073.02	329.912	209.799	1080.89	144.836	407.308	1182.75	138.192	327.766	1185.28	278.019	549.341	927.804	234.479	477.143	636.85	174.869	492.573	498.312	114.461	447.45	224.563	69.1617	402.785	226.958	269.892	435.035	196.589	325.019	154.738	956.903	391.469	203.865	682.963	408.037	177.485	515.406	482.027	188.745	262.01	436.458	242.015	231.023	623.884	196.841	268.255
1858	0	359.167	480.719	1072.37	329.564	209.597	1080.23	144.108	406.289	1181.96	137.644	326.768	1184.44	276.89	548.693	927.057	231.948	476.703	636.303	171.418	492.244	498.095	108.964	447.534	224.638	63.6746	402.855	227.284	264.222	435.143	196.394	324.366	154.023	956.115	389.68	203.712	682.089	406.995	177.368	514.318	483.145	189.066	261.485	438.044	242.684	230.365	625.079	196.329	268.865
1859	0	358.077	480.463	1071.73	329.197	209.276	1079.56	143.423	405.228	1181.16	137.14	325.728	1183.6	275.786	548.003	926.312	229.478	476.237	635.764	168.016	491.899	497.897	103.478	447.626	224.752	58.1987	402.932	227.667	258.551	435.253	196.2	323.826	153.264	955.294	387.99	203.52	681.189	405.716	177.262	513.158	483.307	189.425	260.723	438.598	243.381	229.563	625.264	195.893	268.874
1860	0	357.047	480.123	1071.09	328.827	208.814	1078.86	142.779	404.126	1180.37	136.68	324.648	1182.78	274.698	547.274	925.577	227.067	475.744	635.238	164.661	491.537	497.722	98.0025	447.725	224.913	52.7356	403.016	228.114	252.877	435.363	196.007	323.398	152.475	954.433	386.396	203.297	680.259	404.229	177.168	511.937	482.565	189.806	259.73	438.152	244.063	228.615	624.494	195.596	268.266
1861	0	356.085	479.685	1070.45	328.469	208.194	1078.14	142.178	402.984	1179.6	136.263	323.527	1181.98	273.621	546.509	924.858	224.713	475.227	634.729	161.35	491.157	497.577	92.5378	447.83	225.127	47.2868	403.104	228.634	247.196	435.475	195.814	323.074	151.663	953.523	384.893	203.05	679.297	402.563	177.09	510.666	480.988	190.192	258.523	436.761	244.694	227.528	622.842	195.494	267.05
1862	0	355.202	479.139	1069.81	328.14	207.415	1077.41	141.621	401.802	1178.85	135.892	322.364	1181.22	272.55	545.712	924.165	222.415	474.685	634.244	158.083	490.761	497.466	87.0845	447.939	225.401	41.8541	403.194	229.234	241.508	435.588	195.619	322.84	150.836	952.563	383.47	202.785	678.304	400.745	177.026	509.359	478.662	190.572	257.128	434.5	245.244	226.325	620.403	195.628	265.254
1863	0	354.402	478.477	1069.18	327.858	206.483	1076.65	141.109	400.582	1178.13	135.563	321.159	1180.5	271.481	544.883	923.504	220.174	474.12	633.786	154.858	490.346	497.397	81.6434	448.05	225.742	36.4394	403.285	229.921	235.811	435.702	195.421	322.676	149.999	951.55	382.115	202.506	677.283	398.801	176.978	508.034	475.684	190.936	255.58	431.463	245.695	225.036	617.286	196.018	262.93
1864	0	353.69	477.695	1068.55	327.639	205.416	1075.89	140.642	399.323	1177.45	135.279	319.91	1179.83	270.415	544.024	922.885	217.99	473.532	633.363	151.676	489.912	497.375	76.2155	448.163	226.157	31.0449	403.375	230.704	230.103	435.817	195.22	322.562	149.154	950.491	380.813	202.215	676.241	396.754	176.943	506.707	472.159	191.277	253.924	427.76	246.038	223.699	613.614	196.664	260.148
1865	0	353.067	476.794	1067.93	327.498	204.238	1075.11	140.22	398.027	1176.82	135.036	318.617	1179.22	269.352	543.135	922.314	215.866	472.92	632.979	148.54	489.458	497.408	70.8022	448.275	226.653	25.6727	403.464	231.589	224.385	435.932	195.015	322.474	148.303	949.394	379.551	201.912	675.186	394.628	176.918	505.397	468.199	191.591	252.206	423.511	246.275	222.36	609.518	197.541	256.99
1866	0	352.53	475.776	1067.32	327.45	202.974	1074.34	139.843	396.692	1176.25	134.835	317.277	1178.68	268.295	542.215	921.8	213.807	472.285	632.64	145.451	488.982	497.501	65.4053	448.387	227.238	20.3255	403.55	232.582	218.659	436.046	194.809	322.389	147.443	948.274	378.313	201.597	674.133	392.44	176.901	504.126	463.911	191.877	250.478	418.84	246.414	221.067	605.131	198.607	253.552
1867	0	352.078	474.649	1066.74	327.51	201.648	1073.57	139.511	395.319	1175.75	134.674	315.89	1178.21	267.248	541.261	921.35	211.818	471.628	632.35	142.415	488.485	497.662	60.0269	448.498	227.918	15.0059	403.636	233.691	212.926	436.157	194.603	322.29	146.571	947.152	377.089	201.269	673.097	390.207	176.886	502.911	459.397	192.137	248.789	413.869	246.473	219.868	600.575	199.8	249.931
1868	0	351.702	473.422	1066.18	327.688	200.277	1072.83	139.222	393.907	1175.31	134.551	314.455	1177.83	266.22	540.271	920.971	209.908	470.948	632.113	139.437	487.964	497.896	54.67	448.61	228.7	9.7169	403.723	234.921	207.191	436.265	194.4	322.164	145.685	946.051	375.869	200.925	672.097	387.943	176.868	501.77	454.745	192.374	247.184	408.709	246.47	218.804	595.958	201.053	246.223
1869	0	351.395	472.108	1065.66	327.99	198.877	1072.11	138.975	392.457	1174.96	134.463	312.971	1177.53	265.216	539.241	920.668	208.086	470.246	631.934	136.527	487.421	498.21	49.3376	448.724	229.592	4.46178	403.813	236.279	201.458	436.368	194.204	322.003	144.779	944.998	374.649	200.562	671.151	385.661	176.841	500.721	450.028	192.592	245.702	403.455	246.428	217.911	591.362	202.296	242.52
1870	0	351.147	470.72	1065.2	328.408	197.457	1071.45	138.767	390.966	1174.7	134.408	311.436	1177.33	264.247	538.167	920.446	206.365	469.526	631.814	133.691	486.855	498.607	44.0338	448.842	230.6	-0.755613	403.908	237.772	195.732	436.464	194.02	321.809	143.85	944.023	373.427	200.177	670.279	383.37	176.798	499.776	445.299	192.795	244.372	398.18	246.366	217.209	586.841	203.465	238.899
1871	0	350.949	469.275	1064.8	328.927	196.027	1070.85	138.596	389.435	1174.52	134.385	309.85	1177.23	263.32	537.045	920.309	204.759	468.788	631.756	130.943	486.269	499.092	38.7629	448.967	231.731	-5.93072	404.013	239.407	190.019	436.552	193.852	321.589	142.893	943.151	372.204	199.768	669.5	381.075	176.732	498.945	440.591	192.986	243.212	392.933	246.301	216.706	582.415	204.511	235.429
1872	0	350.788	467.787	1064.49	329.517	194.593	1070.34	138.459	387.863	1174.45	134.389	308.213	1177.23	262.445	535.871	920.26	203.285	468.038	631.761	128.294	485.665	499.67	33.5303	449.102	232.99	-11.0579	404.13	241.19	184.323	436.632	193.706	321.356	141.907	942.407	370.985	199.333	668.829	378.78	176.637	498.234	435.918	193.168	242.231	387.743	246.247	216.396	578.075	205.403	232.159
1873	0	350.656	466.272	1064.26	330.143	193.165	1069.97	138.352	386.247	1174.47	134.418	306.525	1177.33	261.629	534.642	920.301	201.961	467.28	631.827	125.757	485.047	500.342	28.3425	449.251	234.385	-16.1301	404.263	243.13	178.652	436.705	193.583	321.127	140.89	941.81	369.777	198.869	668.278	376.485	176.506	497.644	431.279	193.342	241.425	382.615	246.209	216.262	573.792	206.126	229.129
1874	0	350.543	464.743	1064.14	330.766	191.747	1069.75	138.27	384.587	1174.59	134.471	304.785	1177.53	260.881	533.357	920.432	200.807	466.521	631.955	123.347	484.422	501.112	23.207	449.418	235.922	-21.1382	404.415	245.234	173.009	436.77	193.485	320.919	139.841	941.372	368.585	198.376	667.852	374.189	176.333	497.173	426.662	193.508	240.783	377.544	246.193	216.279	569.529	206.685	226.363
1875	0	350.44	463.212	1064.14	331.356	190.345	1069.75	138.208	382.881	1174.82	134.543	302.994	1177.82	260.207	532.015	920.653	199.846	465.771	632.142	121.083	483.798	501.979	18.1332	449.606	237.606	-26.0705	404.59	247.511	167.399	436.829	193.412	320.749	138.758	941.097	367.414	197.851	667.554	371.886	176.115	496.814	422.052	193.665	240.289	372.512	246.195	216.417	565.246	207.096	223.876
1876	0	350.341	461.687	1064.26	331.889	188.958	1069.98	138.163	381.127	1175.14	134.634	301.152	1178.21	259.613	530.615	920.962	199.101	465.038	632.384	118.981	483.184	502.944	13.1329	449.82	239.443	-30.912	404.79	249.971	161.824	436.882	193.363	320.629	137.64	940.981	366.265	197.294	667.38	369.571	175.847	496.557	417.43	193.811	239.922	367.497	246.211	216.643	560.905	207.382	221.671
1877	0	350.239	460.175	1064.52	332.352	187.588	1070.49	138.128	379.323	1175.55	134.739	299.258	1178.68	259.101	529.161	921.356	198.597	464.335	632.676	117.063	482.591	504.006	8.22029	450.063	241.441	-35.644	405.018	252.625	156.282	436.93	193.333	320.564	136.482	941.014	365.136	196.702	667.318	367.237	175.528	496.39	412.776	193.943	239.657	362.476	246.235	216.926	556.48	207.574	219.741
1878	0	350.131	458.676	1064.92	332.741	186.23	1071.28	138.099	377.467	1176.05	134.858	297.314	1179.22	258.675	527.655	921.832	198.36	463.673	633.014	115.353	482.032	505.164	3.41309	450.34	243.606	-40.2434	405.276	255.483	150.77	436.972	193.317	320.555	135.279	941.177	364.02	196.072	667.356	364.876	175.156	496.299	408.074	194.058	239.471	357.427	246.259	217.238	551.948	207.699	218.07
1879	0	350.011	457.189	1065.45	333.064	184.878	1072.35	138.07	375.557	1176.63	134.987	295.318	1179.84	258.335	526.104	922.385	198.417	463.065	633.391	113.877	481.52	506.415	-1.26726	450.653	245.946	-44.6822	405.564	258.558	145.282	437.006	193.306	320.595	134.026	941.45	362.907	195.402	667.476	362.48	174.73	496.268	403.31	194.154	239.34	352.331	246.275	217.551	547.296	207.779	216.636
1880	0	349.876	455.706	1066.11	333.332	183.518	1073.66	138.036	373.593	1177.28	135.124	293.272	1180.51	258.083	524.514	923.011	198.794	462.525	633.799	112.662	481.069	507.754	-5.79505	451.006	248.467	-48.9275	405.884	261.862	139.808	437.029	193.29	320.673	132.717	941.805	361.782	194.686	667.657	360.039	174.252	496.281	398.472	194.228	239.241	347.174	246.277	217.847	542.517	207.832	215.414
1881	0	349.722	454.218	1066.91	333.562	182.129	1075.16	137.991	371.572	1177.99	135.266	291.176	1181.22	257.916	522.895	923.704	199.517	462.066	634.232	111.741	480.693	509.175	-10.1402	451.402	251.178	-52.9412	406.235	265.406	134.335	437.037	193.26	320.774	131.344	942.215	360.63	193.923	667.877	357.544	173.723	496.323	393.553	194.278	239.156	341.946	246.26	218.109	537.613	207.87	214.377
1882	0	349.544	452.712	1067.82	333.769	180.687	1076.78	137.93	369.496	1178.74	135.41	289.03	1181.98	257.833	521.256	924.458	200.61	461.699	634.682	111.147	480.407	510.671	-14.2684	451.84	254.085	-56.6812	406.618	269.202	128.848	437.025	193.203	320.878	129.903	942.651	359.431	193.109	668.115	354.983	173.145	496.378	388.547	194.305	239.069	336.643	246.222	218.325	532.587	207.896	213.499
1883	0	349.337	451.174	1068.83	333.968	179.167	1078.43	137.848	367.365	1179.54	135.553	286.836	1182.76	257.83	519.608	925.269	202.095	461.435	635.142	110.916	480.222	512.232	-18.1413	452.323	257.195	-60.1017	407.029	273.258	123.329	436.986	193.11	320.963	128.391	943.086	358.165	192.241	668.349	352.343	172.519	496.431	383.454	194.309	238.966	331.266	246.161	218.489	527.448	207.914	212.752
1884	0	349.097	449.588	1069.93	334.165	177.552	1080.05	137.741	365.181	1180.35	135.692	284.595	1183.55	257.903	517.962	926.128	203.991	461.284	635.605	111.081	480.149	513.848	-21.7176	452.847	260.513	-63.1546	407.468	277.581	117.763	436.914	192.973	321.009	126.807	943.495	356.814	191.317	668.559	349.611	171.85	496.47	378.273	194.291	238.838	325.818	246.078	218.598	522.206	207.923	212.112
1885	0	348.818	447.942	1071.11	334.366	175.831	1081.54	137.604	362.946	1181.18	135.821	282.311	1184.34	258.048	516.331	927.03	206.312	461.251	636.066	111.679	480.196	515.505	-24.9538	453.408	264.042	-65.7919	407.93	282.172	112.137	436.801	192.786	320.989	125.153	943.856	355.358	190.337	668.73	346.773	171.141	496.483	373.01	194.254	238.679	320.305	245.975	218.652	516.872	207.92	211.558
1886	0	348.497	446.227	1072.33	334.57	174.008	1082.85	137.431	360.665	1182.01	135.937	279.987	1185.13	258.258	514.726	927.968	209.066	461.342	636.519	112.74	480.368	517.189	-27.8062	454.001	267.78	-67.9672	408.411	287.027	106.444	436.64	192.552	320.878	123.437	944.15	353.779	189.301	668.847	343.817	170.394	496.461	367.669	194.198	238.487	314.736	245.857	218.654	511.46	207.904	211.072
1887	0	348.13	444.437	1073.59	334.774	172.099	1083.93	137.221	358.344	1182.83	136.035	277.628	1185.9	258.529	513.156	928.935	212.257	461.555	636.963	114.293	480.665	518.883	-30.2319	454.616	271.725	-69.6389	408.904	292.137	100.686	436.427	192.277	320.652	121.668	944.365	352.061	188.211	668.901	340.73	169.614	496.399	362.26	194.127	238.261	309.122	245.726	218.608	505.983	207.872	210.637
1888	0	347.717	442.572	1074.86	334.973	170.13	1084.76	136.968	355.99	1183.62	136.109	275.24	1186.65	258.853	511.632	929.925	215.879	461.89	637.397	116.358	481.085	520.572	-32.1917	455.241	275.865	-70.7721	409.401	297.483	94.8798	436.159	191.976	320.283	119.859	944.492	350.191	187.071	668.885	337.504	168.804	496.293	356.791	194.041	238.002	303.472	245.587	218.519	500.454	207.823	210.24
1889	0	347.256	440.637	1076.12	335.167	168.137	1085.33	136.671	353.61	1184.39	136.154	272.832	1187.37	259.225	510.161	930.93	219.919	462.34	637.821	118.948	481.618	522.238	-33.6516	455.861	280.189	-71.3416	409.892	303.04	89.0594	435.835	191.673	319.746	118.028	944.526	348.159	185.883	668.797	334.131	167.969	496.141	351.274	193.944	237.714	297.798	245.444	218.394	494.886	207.758	209.872
1890	0	346.744	438.642	1077.34	335.351	166.156	1085.66	136.326	351.215	1185.11	136.165	270.412	1188.05	259.639	508.75	931.944	224.357	462.896	638.242	122.067	482.253	523.866	-34.5847	456.458	284.674	-71.3333	410.364	308.772	83.2789	435.462	191.402	319.016	116.195	944.469	345.957	184.655	668.637	330.608	167.114	495.945	345.72	193.837	237.402	292.109	245.3	218.24	489.29	207.677	209.525
1891	0	346.18	436.601	1078.51	335.525	164.223	1085.77	135.931	348.814	1185.79	136.136	267.991	1188.69	260.088	507.404	932.961	229.163	463.545	638.665	125.708	482.972	525.44	-34.9729	457.013	289.297	-70.7458	410.803	314.637	77.6172	435.046	191.206	318.071	114.38	944.325	343.582	183.393	668.407	326.936	166.242	495.707	340.139	193.72	237.071	286.415	245.158	218.061	483.679	207.582	209.193
1892	0	345.563	434.533	1079.6	335.682	162.366	1085.69	135.486	346.419	1186.41	136.062	265.578	1189.29	260.566	506.125	933.976	234.304	464.272	639.1	129.853	483.753	526.952	-34.808	457.504	294.027	-69.5907	411.194	320.583	72.1791	434.602	191.135	316.892	112.607	944.103	341.034	182.104	668.114	323.119	165.358	495.433	334.542	193.595	236.725	280.724	245.02	217.865	478.062	207.478	208.873
1893	0	344.889	432.459	1080.6	335.814	160.608	1085.46	134.988	344.04	1186.98	135.938	263.187	1189.85	261.068	504.915	934.982	239.738	465.057	639.558	134.473	484.571	528.392	-34.0914	457.91	298.827	-67.8911	411.517	326.554	67.0957	434.146	191.245	315.463	110.898	943.814	338.315	180.798	667.762	319.162	164.468	495.127	328.937	193.464	236.37	275.045	244.888	217.658	472.448	207.366	208.563
1894	0	344.158	430.405	1081.47	335.909	158.961	1085.12	134.438	341.691	1187.5	135.759	260.828	1190.35	261.585	503.775	935.976	245.422	465.88	640.053	139.528	485.397	529.761	-32.8335	458.206	303.658	-65.6806	411.753	332.486	62.5215	433.699	191.596	313.772	109.273	943.469	335.432	179.482	667.361	315.077	163.576	494.796	323.333	193.327	236.012	269.382	244.762	217.443	466.844	207.251	208.261
[truncated: 840 more rows]
[truncated: 123 more columns]
