# Supplementary material for: The impact of wide step width on lower limb coordination and its variability in individuals with flat feet
Source: PLoS One. 2025 Apr 24;20(4):e0321901. doi: 10.1371/journal.pone.0321901 (PMC12021241; doi:10.1371/journal.pone.0321901)
Supplement: S3 file — (ZIP) [file pone.0321901.s003.zip › Calibration14.csv]

Model Outputs
120
		sdk:LAbsAnkleAngle			sdk:LAnkleAngles			sdk:LAnkleForce			sdk:LAnkleMoment			sdk:LAnklePower			sdk:LFE									sdk:LFO									sdk:LFootProgressAngles			sdk:LHipAngles			sdk:LHipForce			sdk:LHipMoment			sdk:LHipPower
Frame	Sub Frame	X	Y	Z	X	Y	Z	X	Y	Z	X	Y	Z	X	Y	Z	RX	RY	RZ	TX	TY	TZ	SX	SY	SZ	RX	RY	RZ	TX	TY	TZ	SX	SY	SZ	X	Y	Z	X	Y	Z	X	Y	Z	X	Y	Z	X	Y	Z
		deg	deg	deg	deg	deg	deg	N/kg	N/kg	N/kg	N.mm/kg	N.mm/kg	N.mm/kg	W/kg	W/kg	W/kg	deg	deg	deg	mm	mm	mm	mm	mm	mm	deg	deg	deg	mm	mm	mm	mm	mm	mm	deg	deg	deg	deg	deg	deg	N/kg	N/kg	N/kg	N.mm/kg	N.mm/kg	N.mm/kg	W/kg	W/kg	W/kg
1368	0	6.55482	0	0	6.56051	-0.0505327	2.38074	-0.149123	0.0158991	-0.0260096	-8.01666	-1.14E-15	0.0670731	0	0	-0.00746791	-2.68899	13.1412	-2.71703	330.803	402.486	641.011	375.133	375.133	375.133	10.3822	-69.6982	3.32825	254.867	451.834	192.201	194.761	194.761	194.761	-70.1553	-3.05326	-9.77941	14.7308	3.66493	0.477539	0.104904	-0.0599891	1.82815	-37.1733	34.1646	-0.744263	0	0	0.0185871
1369	0	6.08152	0	0	6.08836	-0.0591591	2.71282	-0.146187	0.0162392	-0.0245033	-6.91794	3.89E-15	-0.00543099	0	0	-0.00749895	-2.49949	13.0977	-2.44949	332.109	401.948	641.393	375.343	375.343	375.343	10.3044	-68.4603	3.12431	249.533	451.847	192.397	194.761	194.761	194.761	-68.908	-3.06999	-9.66497	14.8863	3.5429	0.347628	0.146254	-0.0225791	1.82293	-57.1343	44.1062	-1.53829	0	0	0.0318326
1370	0	5.52669	0	0	5.53481	-0.0691563	3.09744	-0.142937	0.0161264	-0.0233729	-5.69224	2.58E-15	-0.130526	0	0	-0.00711868	-2.28446	13.0036	-2.18515	333.803	401.494	641.771	375.62	375.62	375.62	10.1909	-67.1152	2.92012	244.278	451.859	192.554	194.761	194.761	194.761	-67.5497	-3.06266	-9.52753	15.0623	3.38907	0.213496	0.18788	0.012227	1.81164	-77.3648	52.8248	-2.34886	0	0	0.0478251
1371	0	4.87577	0	0	4.88508	-0.0805065	3.53377	-0.139571	0.0155779	-0.0229192	-4.39387	-8.04E-16	-0.295752	0	0	-0.0062494	-2.0443	12.8537	-1.92344	335.91	401.137	642.127	375.974	375.974	375.974	10.036	-65.6489	2.72028	239.108	451.869	192.646	194.761	194.761	194.761	-66.066	-3.02483	-9.36466	15.2577	3.20124	0.0765783	0.228466	0.0424207	1.79544	-97.171	59.8435	-3.09904	0	0	0.0659724
1372	0	4.11242	0	0	4.12257	-0.0931278	4.01849	-0.136354	0.0145261	-0.0237085	-3.10104	-7.19E-16	-0.49083	0	0	-0.00486999	-1.77948	12.6436	-1.66338	338.453	400.888	642.448	376.415	376.415	376.415	9.83382	-64.0462	2.53031	234.022	451.873	192.648	194.761	194.761	194.761	-64.4408	-2.94933	-9.17355	15.4726	2.97843	-0.0608154	0.264193	0.06559	1.77303	-115.033	64.7082	-3.69685	0	0	0.0851998
1373	0	3.21927	0	0	3.22945	-0.106853	4.54492	-0.133542	0.0130258	-0.0261136	-1.91388	0	-0.687716	0	0	-0.00309363	-1.49033	12.3688	-1.40418	341.451	400.757	642.718	376.947	376.947	376.947	9.57817	-62.291	2.35666	229.013	451.864	192.536	194.761	194.761	194.761	-62.6578	-2.8285	-8.95106	15.7089	2.72063	-0.195459	0.292151	0.0797595	1.74644	-129.941	66.9933	-4.04027	0	0	0.104489
1374	0	2.17895	0	0	2.18763	-0.121411	5.10248	-0.131493	0.0111295	-0.0307253	-0.969003	3.72E-15	-0.85478	0	0	-0.00126338	-1.17703	12.0259	-1.14576	344.916	400.749	642.923	377.575	377.575	377.575	9.26374	-60.3676	2.20655	224.07	451.83	192.297	194.761	194.761	194.761	-60.7012	-2.65483	-8.69404	15.9697	2.42883	-0.323607	0.308387	0.0840163	1.71635	-140.396	66.522	-4.03408	0	0	0.122528
1375	0	0.975389	0	0	0.980183	-0.136407	5.6758	-0.130572	0.00902729	-0.0378718	-0.433366	2.62E-15	-0.945522	0	0	-5.05E-05	-0.839557	11.6116	-0.889491	348.853	400.868	643.05	378.3	378.3	378.3	8.88673	-58.2619	2.08756	219.172	451.76	191.925	194.761	194.761	194.761	-58.5571	-2.42191	-8.39967	16.2602	2.10466	-0.441501	0.309359	0.078821	1.68521	-145.26	63.3187	-3.61292	0	0	0.137957
1376	0	-0.404312	0	0	-0.406727	-0.151305	6.24425	-0.131382	0.00692536	-0.0479121	-0.526851	-4.23E-16	-0.913623	0	0	-0.000581719	-0.47786	11.1238	-0.638849	353.258	401.112	643.09	379.121	379.121	379.121	8.44633	-55.9634	2.00688	214.295	451.639	191.434	194.761	194.761	194.761	-56.2156	-2.12569	-8.06612	16.5873	1.75039	-0.546107	0.293344	0.066659	1.65582	-143.783	57.6407	-2.7474	0	0	0.14927
1377	0	-1.96716	0	0	-1.98103	-0.165416	6.78152	-0.134613	0.00514948	-0.0606098	-1.49647	-3.47E-15	-0.705182	0	0	-0.00441748	-0.0922612	10.5608	-0.39968	358.116	401.478	643.036	380.034	380.034	380.034	7.94615	-53.4673	1.96994	209.413	451.455	190.859	194.761	194.761	194.761	-53.6733	-1.76637	-7.6933	16.9598	1.36942	-0.635531	0.261935	0.052146	1.63067	-136.437	50.3224	-1.51998	0	0	0.155589
1378	0	-3.71104	0	0	-3.74104	-0.177915	7.25646	-0.141094	0.00401977	-0.0753575	-3.59948	-1.27E-15	-0.270835	0	0	-0.0133655	0.316144	9.92242	-0.179579	363.404	401.958	642.888	381.033	381.033	381.033	7.39575	-50.778	1.97868	204.506	451.198	190.262	194.761	194.761	194.761	-50.9367	-1.35044	-7.28387	17.3876	0.966237	-0.709257	0.224131	0.0409046	1.61327	-125.777	42.3239	-0.0606815	0	0	0.157672
1379	0	-5.62088	0	0	-5.67132	-0.1879	7.63511	-0.151566	0.00385039	-0.0908772	-7.04642	-1.86E-15	0.434514	0	0	-0.0289292	0.744957	9.20958	0.0143454	369.09	402.542	642.651	382.105	382.105	382.105	6.81153	-47.9128	2.02956	199.573	450.868	189.735	194.761	194.761	194.761	-48.0256	-0.892488	-6.84421	17.8794	0.545631	-0.767604	0.193452	0.0381054	1.60401	-116.008	34.8765	1.42121	0	0	0.159155
1380	0	-7.66524	0	0	-7.73883	-0.194464	7.88368	-0.166487	0.0048703	-0.105536	-11.9396	3.86E-15	1.44422	0	0	-0.0514539	1.1902	8.42524	0.178446	375.141	403.214	642.336	383.236	383.236	383.236	6.21687	-44.9053	2.1121	194.647	450.475	189.394	194.761	194.761	194.761	-44.9763	-0.415989	-6.3854	18.4409	0.11118	-0.810398	0.176147	0.0453948	1.60336	-110.22	28.801	2.72528	0	0	0.164292
1381	0	-9.7944	0	0	-9.89091	-0.196781	7.97134	-0.185689	0.007132	-0.117666	-18.2008	4.40E-15	2.76599	0	0	-0.0791435	1.64643	7.57404	0.313381	381.525	403.96	641.96	384.401	384.402	384.401	5.64076	-41.808	2.20859	189.803	450.043	189.374	194.761	194.761	194.761	-41.8435	0.0476659	-5.92389	19.0739	-0.334433	-0.836332	0.170867	0.0609311	1.60808	-109.718	24.3817	3.71255	0	0	0.17647
1382	0	-11.9409	0	0	-12.0562	-0.194148	7.87175	-0.208123	0.0103794	-0.125324	-25.5246	-7.61E-16	4.35672	0	0	-0.107526	2.10704	6.66178	0.422739	388.205	404.76	641.546	385.573	385.573	385.573	5.11561	-38.6921	2.29539	185.174	449.609	189.808	194.761	194.761	194.761	-38.7002	0.462172	-5.48157	19.7783	-0.788667	-0.842949	0.176166	0.0817545	1.61445	-115.925	21.5918	4.31735	0	0	0.200052
1383	0	-14.0235	0	0	-14.1492	-0.186057	7.56529	-0.231764	0.0141687	-0.127088	-33.3741	-5.92E-15	6.11684	0	0	-0.129949	2.56483	5.69489	0.511519	395.146	405.596	641.121	386.713	386.713	386.713	4.67378	-35.6446	2.3463	180.944	449.226	190.81	194.761	194.761	194.761	-35.6337	0.791315	-5.08462	20.5532	-1.24812	-0.827223	0.188435	0.104868	1.61788	-128.778	20.1711	4.572	0	0	0.237699
1384	0	-15.9541	0	0	-16.0786	-0.172244	7.04109	-0.254116	0.0178768	-0.122216	-41.069	7.27E-15	7.8757	0	0	-0.139479	3.01256	4.67984	0.584617	402.309	406.446	640.717	387.784	387.784	387.784	4.34394	-32.761	2.33744	177.337	448.946	192.452	194.761	194.761	194.761	-32.7391	1.00518	-4.7612	21.3985	-1.70757	-0.785557	0.205538	0.125955	1.61427	-147.602	19.3446	4.59753	0	0	0.290541
1385	0	-17.6472	0	0	-17.7579	-0.152735	6.29877	-0.27268	0.0208061	-0.110911	-47.8953	3.38E-15	9.4016	0	0	-0.131406	3.44356	3.62276	0.646207	409.654	407.292	640.368	388.742	388.742	388.742	4.14792	-30.1367	2.25285	174.594	448.824	194.747	194.761	194.761	194.761	-30.1105	1.08605	-4.53809	22.3152	-2.16007	-0.714283	0.225187	0.140133	1.60102	-170.61	17.9482	4.59635	0	0	0.356856
1386	0	-19.029	0	0	-19.1155	-0.127866	5.3494	-0.285633	0.0223122	-0.0944418	-53.2444	-4.74E-15	10.4361	0	0	-0.105338	3.85263	2.52929	0.699516	417.142	408.113	640.105	389.547	389.547	389.547	4.099	-27.8567	2.08921	172.943	448.897	197.653	194.761	194.761	194.761	-27.8316	1.03238	-4.43723	23.305	-2.59782	-0.61009	0.24462	0.144268	1.57867	-195.169	14.9877	4.78466	0	0	0.432324
1387	0	-20.0448	0	0	-20.1015	-0.0982675	4.21571	-0.291907	0.0217501	-0.0744837	-56.6865	7.11E-15	10.7339	0	0	-0.0656337	4.23643	1.40447	0.746889	424.732	408.891	639.962	390.163	390.163	390.163	4.20118	-25.9884	1.85783	172.576	449.187	201.071	194.761	194.761	194.761	-25.9686	0.859407	-4.47268	24.3701	-3.01309	-0.470533	0.26248	0.136596	1.54966	-218.97	9.447	5.42598	0	0	0.511787
1388	0	-20.6634	0	0	-20.6918	-0.0648555	2.93201	-0.291239	0.0186779	-0.053324	-58.0207	1.44E-15	10.1356	0	0	-0.0200588	4.5937	0.252656	0.789974	432.386	409.612	639.964	390.562	390.562	390.562	4.4493	-24.5758	1.58352	173.632	449.689	204.871	194.761	194.761	194.761	-24.5654	0.596484	-4.64851	25.5118	-3.39957	-0.29491	0.275745	0.120927	1.519	-239.012	1.33118	6.72116	0	0	0.58763
1389	0	-20.879	0	0	-20.8869	-0.0287726	1.5424	-0.283868	0.0128333	-0.032711	-57.2604	-4.74E-15	8.60492	0	0	0.0227435	4.92458	-0.922215	0.829667	440.067	410.261	640.138	390.726	390.726	390.726	4.82941	-23.6386	1.3001	176.185	450.378	208.906	194.761	194.761	194.761	-23.6414	0.281395	-4.95797	26.7298	-3.75264	-0.0852772	0.282863	0.104229	1.49222	-253.449	-8.63367	8.80226	0	0	0.653485
1390	0	-20.7096	0	0	-20.7096	0.00865463	0.0991277	-0.270466	0.00455698	-0.014288	-54.6171	3.38E-15	6.28241	0	0	0.055948	5.22943	-2.11664	0.865798	447.739	410.828	640.504	390.649	390.649	390.649	5.31933	-23.1733	1.0441	180.25	451.201	213.03	194.761	194.761	194.761	-23.1927	-0.046197	-5.38372	28.0214	-4.06914	0.152675	0.280622	0.0939875	1.47329	-260.07	-18.9971	11.5935	0	0	0.700816
1391	0	-20.1944	0	0	-20.2002	0.0460014	-1.34117	-0.252208	-0.00531812	0.00127796	-50.4732	-3.38E-15	3.45473	0	0	0.0762206	5.50774	-3.32733	0.896701	455.366	411.302	641.08	390.336	390.336	390.336	5.88979	-23.1561	0.848085	185.786	452.094	217.104	194.761	194.761	194.761	-23.1949	-0.35119	-5.89967	29.3818	-4.34686	0.409534	0.271823	0.093522	1.46431	-259.135	-28.3046	14.8199	0	0	0.726467
1392	0	-19.3884	0	0	-19.4111	0.0818269	-2.72123	-0.230604	-0.0154759	0.0137172	-45.3154	-4.74E-15	0.509212	0	0	0.0839937	5.75779	-4.55084	0.919666	462.912	411.677	641.882	389.801	389.801	389.801	6.50691	-23.5476	0.735712	192.71	452.983	221.009	194.761	194.761	194.761	-23.6074	-0.607243	-6.47403	30.8024	-4.58464	0.673157	0.261884	0.0958337	1.46372	-251.973	-36.2698	18.0285	0	0	0.729864
1393	0	-18.3561	0	0	-18.4022	0.114774	-3.98767	-0.207492	-0.0244998	0.0233409	-39.6804	4.06E-15	-2.15552	0	0	0.082371	5.97787	-5.78313	0.932411	470.341	411.947	642.919	389.068	389.068	389.068	7.13567	-24.298	0.719266	200.908	453.795	224.643	194.761	194.761	194.761	-24.3789	-0.79861	-7.07342	32.2709	-4.78413	0.930936	0.258373	0.0939411	1.46767	-241.218	-42.5997	20.7453	0	0	0.715465
1394	0	-17.1651	0	0	-17.2354	0.143659	-5.09479	-0.18463	-0.0311075	0.030377	-34.0655	4.06E-15	-4.19914	0	0	0.0754115	6.16748	-7.01918	0.934465	477.622	412.106	644.195	388.174	388.174	388.174	7.74406	-25.3529	0.799866	210.254	454.471	227.919	194.761	194.761	194.761	-25.4532	-0.91962	-7.66716	33.7702	-4.95038	1.17225	0.263832	0.0853531	1.47424	-228.303	-46.6899	22.5541	0	0	0.685772
1395	0	-15.8802	0	0	-15.9702	0.16758	-6.00883	-0.163671	-0.0344985	0.0350912	-28.8904	2.03E-15	-5.40321	0	0	0.0666412	6.3277	-8.25271	0.927769	484.725	412.154	645.704	387.161	387.161	387.161	8.30697	-26.6574	0.969311	220.623	454.969	230.77	194.761	194.761	194.761	-26.7743	-0.973176	-8.23101	35.2796	-5.09095	1.38974	0.277818	0.0736977	1.48194	-214.266	-47.6232	23.1822	0	0	0.643533
1396	0	-14.5578	0	0	-14.6605	0.185997	-6.71047	-0.145727	-0.0343518	0.0375857	-24.4387	-2.03E-15	-5.68061	0	0	0.0582279	6.46062	-9.47624	0.91596	491.626	412.089	647.435	386.079	386.079	386.079	8.80877	-28.1612	1.21322	231.895	455.271	233.147	194.761	194.761	194.761	-28.2912	-0.968372	-8.74947	36.7756	-5.21326	1.57975	0.296866	0.0621141	1.48903	-199.301	-45.365	22.5685	0	0	0.590006
1397	0	-13.2442	0	0	-13.3513	0.198779	-7.19629	-0.131534	-0.0308284	0.0380041	-20.8708	-1.35E-15	-5.06868	0	0	0.0510094	6.56873	-10.6813	0.903241	498.298	411.909	649.37	384.975	384.975	384.975	9.24449	-29.8209	1.51445	243.968	455.382	235.02	194.761	194.761	194.761	-29.9606	-0.918127	-9.21684	38.2343	-5.32262	1.74162	0.316454	0.0557539	1.49652	-183.265	-39.881	20.7614	0	0	0.526798
1398	0	-11.9733	0	0	-12.0776	0.206205	-7.47802	-0.121242	-0.0243734	0.0364891	-18.2153	-2.03E-15	-3.69249	0	0	0.0448991	6.65412	-11.8587	0.892938	504.719	411.617	651.487	383.895	383.895	383.895	9.61938	-31.6019	1.85635	256.757	455.327	236.381	194.761	194.761	194.761	-31.7485	-0.83687	-9.63687	39.6325	-5.42049	1.87686	0.333089	0.055851	1.50126	-166.221	-31.9616	17.9525	0	0	0.456865
1399	0	-10.7676	0	0	-10.8637	0.208904	-7.58035	-0.114663	-0.0158045	0.0332048	-16.411	-1.35E-15	-1.75305	0	0	0.0394916	6.71825	-12.999	0.886462	510.862	411.212	653.76	382.875	382.875	382.875	9.94735	-33.4787	2.22537	270.19	455.151	237.24	194.761	194.761	194.761	-33.6305	-0.738677	-10.0215	40.9496	-5.50419	1.98818	0.343034	0.0639108	1.5044	-147.836	-22.2247	14.4009	0	0	0.382517
1400	0	-9.63941	0	0	-9.72425	0.207782	-7.53784	-0.111405	-0.0059421	0.0283489	-15.3388	0	0.529311	0	0	0.034507	6.76179	-14.0924	0.882558	516.701	410.696	656.161	381.946	381.946	381.946	10.2485	-35.4339	2.61248	284.212	454.909	237.629	194.761	194.761	194.761	-35.5908	-0.636124	-10.3886	42.1685	-5.56704	2.07881	0.345395	0.0780991	1.50393	-128.468	-11.6702	10.4187	0	0	0.307788
1401	0	-8.59284	0	0	-8.66538	0.203905	-7.39082	-0.110825	0.00435896	0.0222007	-14.8342	2.37E-15	2.92611	0	0	0.0299132	6.78488	-15.13	0.877143	522.206	410.071	658.656	381.13	381.13	381.13	10.5462	-37.4574	3.01363	298.773	454.66	237.591	194.761	194.761	194.761	-37.6206	-0.539627	-10.76	43.2761	-5.59947	2.15206	0.339158	0.0973052	1.49904	-108.181	-0.814012	6.24693	0	0	0.235468
1402	0	-7.62618	0	0	-7.68685	0.198396	-7.18175	-0.112429	0.0143753	0.0149012	-14.7369	-2.20E-15	5.2274	0	0	0.0259424	6.78737	-16.103	0.863622	527.35	409.339	661.21	380.44	380.44	380.44	10.8646	-39.5437	3.42944	313.833	454.466	237.184	194.761	194.761	194.761	-39.7161	-0.457328	-11.1581	44.2637	-5.59037	2.21124	0.325494	0.117815	1.48907	-87.4201	9.53258	2.11985	0	0	0.168482
1403	0	-6.7338	0	0	-6.7839	0.192341	-6.9517	-0.115692	0.0236153	0.00677442	-14.8813	-6.77E-16	7.25839	0	0	0.0228608	6.76933	-17.0038	0.833608	532.103	408.505	663.785	379.881	379.881	379.881	11.2261	-41.6911	3.86415	329.349	454.384	236.475	194.761	194.761	194.761	-41.8771	-0.395342	-11.6046	45.1268	-5.5289	2.25994	0.307188	0.137929	1.47468	-66.9825	19.168	-1.8595	0	0	0.10952
1404	0	-5.90794	0	0	-5.94917	0.186707	-6.73747	-0.119939	0.0314937	-0.00214274	-15.0908	-3.72E-15	8.85095	0	0	0.0207845	6.73126	-17.8262	0.778015	536.441	407.571	666.342	379.451	379.451	379.451	11.6493	-43.8991	4.32454	345.28	454.462	235.534	194.761	194.761	194.761	-44.1049	-0.358072	-12.1178	45.8648	-5.40591	2.30205	0.284555	0.154735	1.4556	-46.7458	27.5726	-5.55373	0	0	0.0588874
1405	0	-5.14072	0	0	-5.17479	0.18229	-6.56939	-0.124506	0.0376102	-0.0115433	-15.203	-2.03E-15	9.87719	0	0	0.0195862	6.67432	-18.5649	0.687861	540.34	406.543	668.839	379.145	379.145	379.145	12.1475	-46.1673	4.81834	361.581	454.738	234.435	194.761	194.761	194.761	-46.4008	-0.348598	-12.711	46.4799	-5.21554	2.34232	0.261393	0.167936	1.43272	-27.6104	34.7304	-8.90598	0	0	0.0180267
1406	0	-4.42612	0	0	-4.45453	0.179661	-6.46929	-0.128807	0.041671	-0.0213837	-15.0889	2.03E-15	10.2485	0	0	0.0188909	6.60026	-19.2166	0.555417	543.785	405.427	671.237	378.952	378.952	378.952	12.7265	-48.4927	5.3527	378.2	455.232	233.247	194.761	194.761	194.761	-48.7636	-0.368817	-13.3907	46.9771	-4.95573	2.38592	0.237529	0.176821	1.40831	-9.18684	40.4819	-11.8876	0	0	-0.0137446
1407	0	-3.76148	0	0	-3.78549	0.179159	-6.45018	-0.132554	0.0435921	-0.031273	-14.6847	-6.77E-16	9.93145	0	0	0.0181931	6.51132	-19.7794	0.374735	546.765	404.23	673.496	378.858	378.858	378.858	13.3846	-50.8689	5.9327	395.078	455.949	232.031	194.761	194.761	194.761	-51.1887	-0.419558	-14.1553	47.3632	-4.62888	2.43853	0.215684	0.182055	1.38221	7.66217	44.9355	-14.5065	0	0	-0.036015
1408	0	-3.14842	0	0	-3.16891	0.180879	-6.51567	-0.135763	0.0434747	-0.0409511	-13.9995	-4.74E-15	8.94907	0	0	0.0170187	6.40991	-20.2534	0.142276	549.276	402.959	675.581	378.847	378.847	378.847	14.1113	-53.2848	6.56007	412.152	456.877	230.84	194.761	194.761	194.761	-53.6664	-0.500407	-14.9948	47.6468	-4.24148	2.50588	0.197157	0.184282	1.35689	22.6138	48.2637	-16.8217	0	0	-0.0495767
1409	0	-2.59267	0	0	-2.61029	0.184693	-6.66087	-0.138595	0.0415986	-0.0500667	-13.0975	2.37E-15	7.37989	0	0	0.0150651	6.29845	-20.6404	-0.142798	551.324	401.624	677.459	378.902	378.902	378.902	14.8887	-55.7248	7.23216	429.354	457.984	229.711	194.761	194.761	194.761	-56.1823	-0.609661	-15.891	47.8377	-3.80388	2.59323	0.183226	0.184121	1.33305	35.14	50.6268	-18.8735	0	0	-0.0555174
1410	0	-2.10334	0	0	-2.11857	0.190282	-6.87346	-0.141493	0.0383499	-0.0581755	-12.1013	-1.18E-15	5.34538	0	0	0.0123142	6.17912	-20.9438	-0.478397	552.92	400.235	679.106	379.004	379.004	379.003	15.6919	-58.17	7.94134	446.619	459.23	228.669	194.761	194.761	194.761	-58.7175	-0.744268	-16.8186	47.9465	-3.32942	2.70469	0.176283	0.182917	1.31197	44.2332	52.4872	-20.7472	0	0	-0.0555388
1411	0	-1.69156	0	0	-1.70476	0.197162	-7.13488	-0.144883	0.0342706	-0.0651051	-11.1468	1.78E-15	3.00782	0	0	0.00899761	6.05373	-21.169	-0.859616	554.085	398.801	680.501	379.133	379.133	379.133	16.4914	-60.5996	8.67468	463.891	460.559	227.728	194.761	194.761	194.761	-61.2499	-0.900002	-17.7466	47.9847	-2.8335	2.84268	0.175608	0.181468	1.29477	49.928	54.1873	-22.4916	0	0	-0.0519003
1412	0	-1.3689	0	0	-1.38047	0.204734	-7.42224	-0.149161	0.0298476	-0.0706603	-10.3649	-2.62E-15	0.539761	0	0	0.00550481	5.92368	-21.3225	-1.27919	554.846	397.334	681.631	379.271	379.271	379.271	17.2555	-62.9922	9.41433	481.121	461.916	226.896	194.761	194.761	194.761	-63.7557	-1.07174	-18.6409	47.9643	-2.33259	3.00757	0.182546	0.180308	1.28251	51.7126	55.9597	-24.0874	0	0	-0.0465492
1413	0	-1.14578	0	0	-1.15623	0.212326	-7.71001	-0.154486	0.0256376	-0.0749309	-9.84723	-1.35E-15	-1.87515	0	0	0.00224772	5.78993	-21.412	-1.72781	555.238	395.845	682.488	379.4	379.399	379.399	17.9522	-65.3281	10.1383	498.274	463.241	226.177	194.761	194.761	194.761	-66.2112	-1.25399	-19.4662	47.8976	-1.84263	3.19726	0.197493	0.180365	1.27649	49.5792	58.1688	-25.5196	0	0	-0.0413368
1414	0	-1.0301	0	0	-1.04014	0.21924	-7.97174	-0.160776	0.0219459	-0.0781843	-9.63749	-2.71E-15	-4.08447	0	0	-0.0004622	5.65301	-21.4462	-2.19451	555.299	394.344	683.074	379.501	379.501	379.501	18.5527	-67.5903	10.8219	515.327	464.483	225.578	194.761	194.761	194.761	-68.5942	-1.44141	-20.189	47.7973	-1.37798	3.40706	0.218539	0.181976	1.27682	44.4134	60.7422	-26.6484	0	0	-0.0370717
1415	0	-1.0266	0	0	-1.03716	0.224796	-8.1818	-0.167691	0.0191454	-0.080868	-9.72813	3.38E-15	-5.94632	0	0	-0.0024676	5.51307	-21.4343	-2.66726	555.076	392.841	683.394	379.558	379.558	379.558	19.0325	-69.7652	11.4395	532.263	465.593	225.11	194.761	194.761	194.761	-70.8852	-1.62931	-20.7793	47.6757	-0.950445	3.62996	0.245583	0.185563	1.28497	36.7988	63.6056	-27.3395	0	0	-0.0339905
1416	0	-1.13661	0	0	-1.14871	0.228374	-8.31697	-0.174757	0.0172052	-0.0833869	-10.0764	-5.41E-15	-7.38338	0	0	-0.00379078	5.36981	-21.3856	-3.13348	554.614	391.347	683.46	379.558	379.558	379.558	19.3736	-71.8428	11.9662	549.068	466.536	224.789	194.761	194.761	194.761	-73.0683	-1.81396	-21.2131	47.5446	-0.56868	3.85704	0.277071	0.191087	1.29971	27.7066	66.3459	-27.4031	0	0	-0.0316112
1417	0	-1.35778	0	0	-1.37235	0.229439	-8.35719	-0.181521	0.0161792	-0.0863328	-10.6262	-3.38E-16	-8.3384	0	0	-0.00459229	5.22248	-21.3091	-3.58041	553.964	389.87	683.291	379.488	379.488	379.488	19.5646	-73.8166	12.3801	565.729	467.283	224.637	194.761	194.761	194.761	-75.1316	-1.9928	-21.4725	47.4141	-0.237848	4.07798	0.310063	0.197879	1.32142	18.6609	68.4948	-26.7227	0	0	-0.0291684
1418	0	-1.68408	0	0	-1.70187	0.227572	-8.28669	-0.187453	0.015819	-0.0900554	-11.3036	3.05E-15	-8.81092	0	0	-0.00510958	5.07007	-21.2132	-3.99595	553.173	388.419	682.908	379.339	379.339	379.339	19.6014	-75.6836	12.6634	582.223	467.814	224.681	194.761	194.761	194.761	-77.0675	-2.16443	-21.5475	47.2929	0.0401479	4.28217	0.342686	0.204777	1.3484	10.6342	69.4027	-25.1944	0	0	-0.0260936
1419	0	-2.10601	0	0	-2.1272	0.222476	-8.09413	-0.192092	0.0160584	-0.0948599	-12.0375	-4.74E-15	-8.80525	0	0	-0.0056	4.91142	-21.1053	-4.36929	552.29	387.001	682.335	379.103	379.103	379.103	19.4861	-77.4439	12.8039	598.52	468.114	224.945	194.761	194.761	194.761	-78.8733	-2.32844	-21.4348	47.1872	0.266337	4.45936	0.371935	0.211208	1.37987	4.9405	68.86	-22.8603	0	0	-0.0222846
1420	0	-2.61059	0	0	-2.63483	0.213979	-7.7726	-0.195085	0.0166561	-0.100878	-12.7645	3.38E-15	-8.35841	0	0	-0.00628495	4.74548	-20.9916	-4.69149	551.356	385.623	681.598	378.778	378.779	378.779	19.2258	-79.1003	12.7953	614.582	468.177	225.452	194.761	194.761	194.761	-80.5505	-2.485	-21.138	47.1011	0.444283	4.6005	0.396061	0.215688	1.41363	2.39659	66.4242	-19.7653	0	0	-0.0179047
1421	0	-3.18194	0	0	-3.20811	0.202022	-7.31938	-0.196258	0.01768	-0.108182	-13.4368	-6.77E-16	-7.48818	0	0	-0.00736037	4.57153	-20.877	-4.95621	550.41	384.292	680.724	378.367	378.367	378.367	18.8324	-80.6582	12.6379	630.356	467.998	226.219	194.761	194.761	194.761	-82.1045	-2.63451	-20.6669	47.0362	0.579449	4.69836	0.411826	0.217844	1.4482	4.14471	62.3374	-16.0846	0	0	-0.0134758
1422	0	-3.80139	0	0	-3.82785	0.186669	-6.73604	-0.195599	0.0191733	-0.116777	-14.0172	4.23E-15	-6.22303	0	0	-0.00896795	4.38937	-20.7648	-5.1601	549.482	383.016	679.737	377.873	377.873	377.873	18.3207	-82.125	12.3385	645.782	467.578	227.258	194.761	194.761	194.761	-83.5443	-2.77716	-20.0367	46.9923	0.67848	4.74831	0.418488	0.217166	1.48265	10.7651	56.763	-11.9627	0	0	-0.00950463
1423	0	-4.44785	0	0	-4.47265	0.168101	-6.02868	-0.193136	0.0212974	-0.126507	-14.463	6.01E-15	-4.59001	0	0	-0.0111788	4.19949	-20.6569	-5.303	548.598	381.801	678.66	377.306	377.306	377.306	17.7085	-83.5097	11.9098	660.787	466.923	228.567	194.761	194.761	194.761	-84.8818	-2.91272	-19.2677	46.9672	0.748684	4.74845	0.415178	0.213761	1.51552	22.542	50.2988	-7.58108	0	0	-0.00637354
1424	0	-5.09869	0	0	-5.11987	0.146618	-5.208	-0.188859	0.0241682	-0.137238	-14.7174	7.44E-15	-2.63332	0	0	-0.0139457	4.00312	-20.5541	-5.388	547.774	380.657	677.513	376.681	376.681	376.681	17.0154	-84.8226	11.3704	675.294	466.046	230.14	194.761	194.761	194.761	-86.1308	-3.04031	-18.3845	46.957	0.797304	4.69988	0.400497	0.207914	1.54528	40.0361	43.4948	-3.07755	0	0	-0.00408763
1425	0	-5.73063	0	0	-5.7468	0.122645	-4.28968	-0.182754	0.0278229	-0.14889	-14.7142	-2.27E-15	-0.419173	0	0	-0.0170897	3.80228	-20.4558	-5.42138	547.02	379.589	676.313	376.014	376.014	376.014	16.2631	-86.0739	10.7434	689.214	464.965	231.957	194.761	194.761	194.761	-87.3058	-3.15849	-17.4156	46.9569	0.831055	4.60681	0.375286	0.200049	1.57203	63.0991	36.8	1.45767	0	0	-0.00227808
1426	0	-6.32154	0	0	-6.33206	0.0967326	-3.29459	-0.17478	0.0322441	-0.161119	-14.3809	4.90E-15	1.96575	0	0	-0.0203081	3.59962	-20.3605	-5.41224	546.341	378.606	675.071	375.325	375.325	375.325	15.4743	-87.2729	10.0553	702.457	463.709	233.988	194.761	194.761	194.761	-88.4204	-3.26537	-16.392	46.9609	0.855792	4.47599	0.339804	0.191016	1.59441	91.3613	30.8298	5.92721	0	0	-0.00020805
1427	0	-6.8517	0	0	-6.85702	0.0695431	-2.24831	-0.165096	0.0372756	-0.17387	-13.6673	2.26E-15	4.40901	0	0	-0.0232141	3.39837	-20.2659	-5.37211	545.735	377.715	673.798	374.636	374.636	374.636	14.672	-88.4266	9.3345	714.928	462.314	236.191	194.761	194.761	194.761	-89.4859	-3.35898	-15.3461	46.9627	0.876142	4.31664	0.295379	0.181839	1.61182	124.254	25.8834	10.2788	0	0	0.00319995
1428	0	-7.30527	0	0	-7.30684	0.0418438	-1.18088	-0.153908	0.0426752	-0.186541	-12.5361	-2.33E-16	6.78288	0	0	-0.0253795	3.20207	-20.1693	-5.31438	545.196	376.922	672.5	373.968	373.968	373.968	13.8795	-89.539	8.6094	726.533	460.822	238.509	194.761	194.761	194.761	-90.5105	-3.43773	-14.3105	46.9562	0.89553	4.13974	0.244634	0.172923	1.6247	160.266	22.1545	14.4269	0	0	0.00915887
1429	0	-7.67142	0	0	-7.67146	0.0144694	-0.125158	-0.141484	0.0480683	-0.198786	-10.9688	5.08E-15	8.94575	0	0	-0.0264048	3.01434	-20.0677	-5.25354	544.713	376.232	671.18	373.344	373.344	373.344	13.1188	-90.61	7.90705	737.18	459.281	240.876	194.761	194.761	194.761	-91.4974	-3.50072	-13.3162	46.935	0.915896	3.95753	0.190744	0.165194	1.63248	197.67	19.6436	18.2809	0	0	0.0188038
1430	0	-7.94534	0	0	-7.94629	-0.011723	0.885066	-0.128108	0.0530103	-0.209954	-8.96907	-5.92E-16	10.7591	0	0	-0.0260283	2.83861	-19.9581	-5.20438	544.274	375.648	669.841	372.782	372.782	372.782	12.4098	-91.6351	7.25145	746.786	457.738	243.212	194.761	194.761	194.761	-92.445	-3.54786	-12.391	46.8935	0.937999	3.78288	0.137	0.158968	1.63583	234.491	18.1225	21.7192	0	0	0.0328835
1431	0	-8.12895	0	0	-8.13309	-0.0359076	1.81738	-0.114061	0.05703	-0.219343	-6.57008	-3.64E-15	12.1025	0	0	-0.0242034	2.6778	-19.8375	-5.1812	543.866	375.173	668.486	372.299	372.299	372.299	11.7691	-92.6045	6.66235	755.276	456.241	245.427	194.761	194.761	194.761	-93.3456	-3.57973	-11.5579	46.8267	0.96151	3.62837	0.0870405	0.154541	1.63529	268.398	17.2456	24.5988	0	0	0.0514387
1432	0	-8.23179	0	0	-8.24061	-0.0573452	2.643	-0.0998999	0.0597964	-0.22627	-3.87003	-1.35E-15	12.8999	0	0	-0.0211349	2.53412	-19.7034	-5.19725	543.477	374.805	667.117	371.903	371.903	371.903	11.2085	-93.503	6.15449	762.594	454.831	247.423	194.761	194.761	194.761	-94.1851	-3.59708	-10.8339	46.7307	0.985561	3.50571	0.0430672	0.151658	1.63179	297.544	16.7223	26.7745	0	0	0.0737
1433	0	-8.27047	0	0	-8.28462	-0.0754335	3.3388	-0.0862804	0.0610651	-0.230073	-1.01892	-1.02E-15	13.1224	0	0	-0.0171666	2.4089	-19.5537	-5.26414	543.092	374.543	665.737	371.6	371.6	371.6	10.7342	-94.3102	5.73676	768.699	453.54	249.099	194.761	194.761	194.761	-94.9432	-3.60043	-10.2288	46.6029	1.00909	3.42509	0.00979078	0.149952	1.6272	319.32	16.2239	28.1216	0	0	0.0977985
1434	0	-8.26772	0	0	-8.28694	-0.089747	3.8887	-0.0741779	0.0608124	-0.23018	1.76435	-5.08E-16	12.801	0	0	-0.0126833	2.30256	-19.3865	-5.39118	542.701	374.382	664.355	371.388	371.388	371.388	10.3464	-95.0016	5.41254	773.573	452.391	250.353	194.761	194.761	194.761	-95.595	-3.58968	-9.74555	46.4423	1.03131	3.39449	-0.0118413	0.148854	1.62265	332.362	15.6757	28.5652	0	0	0.121304
1435	0	-8.2503	0	0	-8.27357	-0.100044	4.28386	-0.0644705	0.0591534	-0.226351	4.24575	1.69E-16	12.013	0	0	-0.008011	2.21469	-19.2005	-5.58505	542.291	374.317	662.979	371.257	371.257	371.257	10.0403	-95.5508	5.17972	777.22	451.394	251.093	194.761	194.761	194.761	-96.1133	-3.56407	-9.38039	46.249	1.05206	3.41937	-0.0194947	0.147893	1.62071	335.21	15.0733	28.0959	0	0	0.141237
1436	0	-8.24649	0	0	-8.27243	-0.106268	4.52252	-0.0579915	0.056331	-0.218442	6.18485	5.08E-16	10.8712	0	0	-0.00342134	2.14415	-18.9949	-5.84938	541.855	374.342	661.619	371.195	371.195	371.195	9.8065	-95.9323	5.03135	779.666	450.548	251.243	194.761	194.761	194.761	-96.4712	-3.52239	-9.12388	46.0247	1.07195	3.50248	-0.0132224	0.147158	1.62207	327.308	14.6682	26.767	0	0	0.154833
1437	0	-8.28368	0	0	-8.31075	-0.108526	4.60907	-0.0554444	0.0525895	-0.20658	7.35811	1.69E-16	9.4974	0	0	0.000804339	2.08923	-18.7693	-6.18482	541.384	374.45	660.29	371.182	371.182	371.182	9.63321	-96.124	4.95665	780.956	449.844	250.752	194.761	194.761	194.761	-96.6449	-3.46341	-8.96244	45.7721	1.09266	3.64394	0.00705854	0.147581	1.62964	308.509	14.8875	24.6806	0	0	0.159744
1438	0	-8.38586	0	0	-8.4126	-0.107064	4.55305	-0.0572675	0.0482142	-0.191369	7.58484	0	8.01596	0	0	0.00428175	2.04766	-18.5235	-6.58897	540.874	374.635	659.008	371.197	371.197	371.197	9.50749	-96.1096	4.94213	781.157	449.267	249.597	194.761	194.761	194.761	-96.6165	-3.38642	-8.87983	45.4951	1.11724	3.84122	0.0392016	0.149007	1.64374	279.763	15.8823	21.9961	0	0	0.154855
1439	0	-8.57134	0	0	-8.59649	-0.102226	4.36753	-0.0639005	0.0435493	-0.173316	6.71367	7.61E-16	6.54486	0	0	0.00648427	2.01676	-18.2578	-7.05673	540.319	374.89	657.79	371.218	371.218	371.218	9.41712	-95.8809	4.97258	780.345	448.798	247.787	194.761	194.761	194.761	-96.3764	-3.29183	-8.8587	45.198	1.14983	4.08957	0.0815291	0.153621	1.66513	242.134	18.4136	18.8754	0	0	0.139879
1440	0	-8.85056	0	0	-8.87309	-0.0944237	4.06822	-0.075416	0.0388161	-0.15339	4.67517	-2.11E-15	5.17169	0	0	0.00681496	1.99346	-17.9727	-7.58046	539.716	375.211	656.654	371.222	371.222	371.222	9.35164	-95.4398	5.03233	778.611	448.416	245.37	194.761	194.761	194.761	-95.9253	-3.18171	-8.88189	44.8855	1.19592	4.38231	0.131497	0.160473	1.69416	197.431	22.3109	15.502	0	0	0.115853
1441	0	-9.22405	0	0	-9.24319	-0.0841126	3.67232	-0.091572	0.0343601	-0.132722	1.49504	2.28E-15	3.97494	0	0	0.00482463	1.97429	-17.6689	-8.15045	539.065	375.593	655.619	371.189	371.189	371.189	9.30322	-94.7997	5.10606	776.05	448.101	242.426	194.761	194.761	194.761	-95.2757	-3.06021	-8.93352	44.5619	1.26145	4.7112	0.185292	0.170827	1.72966	148.276	27.9874	12.0623	0	0	0.0848694
1442	0	-9.6812	0	0	-9.69644	-0.0717566	3.19743	-0.111532	0.0303603	-0.112212	-2.66171	-3.30E-15	2.99466	0	0	0.000510346	1.95557	-17.3475	-8.75525	538.363	376.032	654.703	371.103	371.103	371.103	9.2668	-93.9863	5.17979	772.764	447.835	239.069	194.761	194.761	194.761	-94.4528	-2.93352	-8.99962	44.2308	1.35223	5.06698	0.239664	0.18427	1.77034	97.1635	35.176	8.71377	0	0	0.0493022
1443	0	-10.2004	0	0	-10.2116	-0.0578136	2.66103	-0.133818	0.0269197	-0.0928218	-7.48187	-1.40E-15	2.24339	0	0	-0.00543766	1.93332	-17.0097	-9.38228	537.613	376.527	653.924	370.954	370.954	370.954	9.23986	-93.0363	5.24147	768.855	447.603	235.437	194.761	194.761	194.761	-93.4932	-2.80937	-9.0687	43.8946	1.47329	5.43969	0.290609	0.199914	1.813	46.9798	43.4642	5.5927	0	0	0.0117938
1444	0	-10.7509	0	0	-10.7581	-0.0427244	2.08001	-0.156332	0.0241933	-0.07533	-12.5223	3.43E-15	1.72298	0	0	-0.0116349	1.90344	-16.657	-10.0183	536.815	377.075	653.297	370.736	370.736	370.736	9.22134	-91.995	5.28171	764.426	447.397	231.687	194.761	194.761	194.761	-92.4427	-2.69606	-9.13179	43.5543	1.6282	5.81916	0.33496	0.21648	1.85487	0.535042	52.2411	2.82153	0	0	-0.0252548
1445	0	-11.2963	0	0	-11.3	-0.0269052	1.47042	-0.176683	0.0220757	-0.0601739	-17.2816	3.59E-15	1.39928	0	0	-0.0164327	1.86183	-16.2911	-10.6498	535.972	377.673	652.833	370.452	370.452	370.452	9.21087	-90.9123	5.29428	759.577	447.208	227.972	194.761	194.761	194.761	-91.3515	-2.6011	-9.18256	43.2095	1.8189	6.19528	0.369387	0.231649	1.89112	-39.7605	60.6371	0.469642	0	0	-0.0597939
1446	0	-11.7999	0	0	-11.8012	-0.0107543	0.847708	-0.192755	0.0206076	-0.0473753	-21.3047	2.92E-15	1.24907	0	0	-0.0184945	1.80461	-15.9138	-11.2639	535.086	378.32	652.542	370.11	370.11	370.11	9.2075	-89.8367	5.27653	754.404	447.034	224.432	194.761	194.761	194.761	-90.2683	-2.52971	-9.21696	42.8584	2.04576	6.55837	0.393194	0.243356	1.9185	-72.6607	68.0332	-1.42436	0	0	-0.0907248
1447	0	-12.2302	0	0	-12.2303	0.00534044	0.226962	-0.20341	0.0196414	-0.0368882	-24.2954	6.67E-15	1.23188	0	0	-0.0173502	1.72852	-15.527	-11.8479	534.161	379.014	652.426	369.725	369.725	369.725	9.20934	-88.8099	5.22951	748.995	446.873	221.177	194.761	194.761	194.761	-89.2353	-2.48379	-9.23319	42.4984	2.30756	6.89958	0.405528	0.249057	1.93419	-97.398	73.7016	-2.85874	0	0	-0.117051
1448	0	-12.564	0	0	-12.5643	0.0209957	-0.376888	-0.208663	0.0191615	-0.0284749	-26.1581	5.05E-15	1.32366	0	0	-0.0134326	1.63116	-15.1322	-12.3906	533.197	379.753	652.484	369.315	369.315	369.315	9.21334	-87.8638	5.15752	743.427	446.729	218.283	194.761	194.761	194.761	-88.2841	-2.46161	-9.23121	42.1257	2.60159	7.21119	0.406125	0.248141	1.93721	-113.918	77.5447	-3.85729	0	0	-0.138347
1449	0	-12.7877	0	0	-12.7895	0.0358389	-0.949338	-0.208973	0.0190008	-0.0219192	-26.9277	3.88E-15	1.48847	0	0	-0.00778551	1.51127	-14.731	-12.8814	532.195	380.534	652.707	368.904	368.904	368.904	9.21584	-87.0191	5.0676	737.765	446.603	215.786	194.761	194.761	194.761	-87.4355	-2.45833	-9.2126	41.7364	2.924	7.48673	0.395937	0.239704	1.92704	-122.919	79.2884	-4.46539	0	0	-0.154268
1450	0	-12.8969	0	0	-12.9013	0.0495284	-1.47713	-0.205099	0.0190446	-0.0169284	-26.7378	-3.41E-15	1.69538	0	0	-0.00163553	1.36879	-14.3243	-13.3117	531.153	381.356	653.082	368.517	368.517	368.517	9.2133	-86.2865	4.96854	732.061	446.502	213.693	194.761	194.761	194.761	-86.6994	-2.46693	-9.18032	41.3264	3.26979	7.72105	0.374891	0.224852	1.90494	-124.968	79.2222	-4.73958	0	0	-0.164488
1451	0	-12.896	0	0	-12.9036	0.0617668	-1.94877	-0.198112	0.0190116	-0.0134205	-25.7986	4.99E-15	1.89674	0	0	0.00394104	1.20495	-13.9127	-13.6745	530.066	382.217	653.589	368.179	368.179	368.179	9.20274	-85.667	4.86992	726.35	446.43	211.983	194.761	194.761	194.761	-86.0765	-2.47936	-9.13837	40.8917	3.63308	7.91035	0.344367	0.203837	1.87127	-121.146	77.2231	-4.74576	0	0	-0.168531
1452	0	-12.796	0	0	-12.807	0.0723165	-2.35512	-0.189406	0.0187019	-0.0110451	-24.3727	5.01E-15	2.05426	0	0	0.00827336	1.02213	-13.4962	-13.9647	528.925	383.12	654.204	367.913	367.913	367.913	9.18198	-85.1541	4.78084	720.659	446.392	210.615	194.761	194.761	194.761	-85.5598	-2.48761	-9.09113	40.4291	4.00716	8.0522	0.306701	0.178768	1.82817	-113.044	73.7331	-4.57175	0	0	-0.16684
1453	0	-12.6118	0	0	-12.626	0.0810058	-2.68963	-0.180002	0.0179484	-0.00963508	-22.6861	-2.59E-15	2.13662	0	0	0.01113	0.823633	-13.0744	-14.1794	527.719	384.064	654.9	367.739	367.739	367.739	9.14975	-84.7367	4.70901	715	446.393	209.537	194.761	194.761	194.761	-85.1378	-2.48471	-9.04286	39.9363	4.38478	8.14525	0.264075	0.150462	1.77843	-101.985	68.8535	-4.28435	0	0	-0.159599
1454	0	-12.3607	0	0	-12.3773	0.0877286	-2.94831	-0.170769	0.0167114	-0.00888747	-20.9357	-2.04E-15	2.13171	0	0	0.0126252	0.613406	-12.6466	-14.3178	526.435	385.053	655.646	367.672	367.672	367.672	9.1054	-84.401	4.66016	709.38	446.432	208.694	194.761	194.761	194.761	-84.7966	-2.46514	-8.99711	39.4121	4.75817	8.18923	0.219036	0.120777	1.72316	-89.4282	63.0333	-3.94853	0	0	-0.147865
1455	0	-12.06	0	0	-12.0783	0.0924412	-3.12958	-0.162371	0.0151872	-0.00858564	-19.2746	-2.73E-15	2.05748	0	0	0.0130708	0.395746	-12.2118	-14.3807	525.057	386.09	656.412	367.72	367.721	367.72	9.04879	-84.1326	4.63802	703.801	446.507	208.029	194.761	194.761	194.761	-84.5212	-2.42509	-8.95654	38.8566	5.11929	8.18472	0.175466	0.0907397	1.66551	-76.8857	56.6351	-3.60191	0	0	-0.133208
1456	0	-11.7263	0	0	-11.7452	0.095162	-3.2342	-0.155239	0.0133656	-0.00853862	-17.8068	3.63E-15	1.9158	0	0	0.0128189	0.17498	-11.7692	-14.3706	523.572	387.177	657.168	367.887	367.887	367.887	8.98033	-83.9174	4.64441	698.261	446.616	207.494	194.761	194.761	194.761	-84.2978	-2.36236	-8.92307	38.271	5.45987	8.13279	0.134985	0.0607688	1.60732	-65.3044	49.7966	-3.28203	0	0	-0.116954
1457	0	-11.3738	0	0	-11.3925	0.0959538	-3.26464	-0.149506	0.0114661	-0.00859642	-16.5823	-3.15E-15	1.73448	0	0	0.0121845	-0.0447171	-11.3181	-14.2908	521.966	388.316	657.887	368.167	368.167	368.167	8.90072	-83.7429	4.67966	692.757	446.751	207.044	194.761	194.761	194.761	-84.1136	-2.27613	-8.89782	37.6577	5.77147	8.0349	0.100941	0.0324254	1.55105	-55.7539	42.997	-3.00628	0	0	-0.10127
1458	0	-11.0144	0	0	-11.0321	0.0949156	-3.22473	-0.145225	0.00953817	-0.00885946	-15.6235	-2.81E-15	1.52556	0	0	0.0114035	-0.259645	-10.8582	-14.1454	520.23	389.507	658.545	368.548	368.548	368.548	8.81085	-83.5986	4.74293	687.287	446.907	206.646	194.761	194.761	194.761	-83.9583	-2.16669	-8.88127	37.0204	6.04579	7.89232	0.0722999	0.00531218	1.4988	-48.0092	36.0871	-2.76672	0	0	-0.0865038
1459	0	-10.6572	0	0	-10.6733	0.0921769	-3.11941	-0.142246	0.00776295	-0.00905684	-14.9161	1.30E-15	1.31445	0	0	0.010619	-0.466621	-10.3897	-13.9391	518.355	390.748	659.124	369.014	369.014	369.014	8.7118	-83.4761	4.83238	681.849	447.077	206.273	194.761	194.761	194.761	-83.8236	-2.03529	-8.87335	36.3636	6.27499	7.70616	0.051734	-0.0194506	1.4522	-42.9925	29.5629	-2.58119	0	0	-0.0749466
1460	0	-10.3086	0	0	-10.3225	0.0878766	-2.95401	-0.140343	0.00620732	-0.00946625	-14.4274	-4.14E-15	1.11528	0	0	0.00990231	-0.663181	-9.91329	-13.6767	516.341	392.035	659.608	369.543	369.543	369.543	8.60468	-83.3692	4.94557	676.44	447.254	205.908	194.761	194.761	194.761	-83.7032	-1.8838	-8.87354	35.6928	6.45186	7.47699	0.0370011	-0.0427815	1.41285	-39.7913	23.1155	-2.41332	0	0	-0.0659083
1461	0	-9.97239	0	0	-9.98386	0.0821795	-2.7348	-0.139342	0.00494748	-0.00970418	-14.1236	-3.14E-15	0.941069	0	0	0.0092829	-0.847435	-9.43032	-13.363	514.189	393.361	659.988	370.113	370.112	370.112	8.49088	-83.2732	5.07958	671.06	447.433	205.538	194.761	194.761	194.761	-83.593	-1.71468	-8.88119	35.0143	6.57045	7.20487	0.0292167	-0.0643123	1.38114	-39.0262	17.0829	-2.28467	0	0	-0.0609155
1462	0	-9.65047	0	0	-9.65953	0.0752517	-2.46813	-0.139007	0.0039768	-0.0101171	-13.9626	-4.28E-15	0.79526	0	0	0.00876263	-1.01809	-8.94266	-13.0032	511.905	394.719	660.261	370.697	370.697	370.697	8.37197	-83.1854	5.23128	665.708	447.61	205.158	194.761	194.761	194.761	-83.4901	-1.53081	-8.89554	34.3351	6.62657	6.88943	0.0255681	-0.08425	1.35817	-39.547	11.2353	-2.15859	0	0	-0.0585421
1463	0	-9.34318	0	0	-9.34989	0.0672779	-2.16107	-0.139152	0.00327151	-0.0105326	-13.9071	-2.30E-15	0.676653	0	0	0.00833638	-1.17438	-8.45265	-12.6026	509.497	396.099	660.425	371.272	371.272	371.272	8.24974	-83.1037	5.3974	660.383	447.782	204.765	194.761	194.761	194.761	-83.3928	-1.33539	-8.9159	33.6632	6.61872	6.53025	0.0248399	-0.102541	1.34406	-41.1324	5.63533	-2.04102	0	0	-0.0584897
1464	0	-9.04953	0	0	-9.05415	0.0584513	-1.82102	-0.139597	0.00277523	-0.0112349	-13.9231	1.27E-15	0.579528	0	0	0.00799878	-1.316	-7.96301	-12.1671	506.977	397.49	660.487	371.813	371.813	371.813	8.12616	-83.0272	5.57453	655.085	447.949	204.361	194.761	194.761	194.761	-83.3004	-1.13186	-8.94157	33.007	6.54877	6.12734	0.0243184	-0.119485	1.33824	-42.6864	0.0372088	-1.90785	0	0	-0.0589835
1465	0	-8.76786	0	0	-8.77072	0.0489868	-1.45626	-0.14027	0.00242205	-0.0119901	-13.9898	-9.12E-16	0.496701	0	0	0.00775104	-1.44305	-7.47672	-11.704	504.358	398.88	660.453	372.3	372.3	372.3	8.00334	-82.9555	5.75914	649.812	448.109	203.948	194.761	194.761	194.761	-83.2127	-0.92393	-8.97186	32.3762	6.42259	5.68192	0.0239544	-0.134904	1.34057	-44.2666	-5.48038	-1.77559	0	0	-0.0597706
1466	0	-8.49593	0	0	-8.49745	0.0391111	-1.07551	-0.141041	0.00216201	-0.0130981	-14.0837	-2.79E-15	0.422545	0	0	0.0075899	-1.55605	-6.99684	-11.2213	501.652	400.258	660.333	372.713	372.713	372.713	7.88342	-82.8884	5.94767	644.561	448.263	203.532	194.761	194.761	194.761	-83.1299	-0.715351	-9.0061	31.7807	6.25015	5.19712	0.0223955	-0.148865	1.35088	-44.9927	-11.1067	-1.62297	0	0	-0.059332
1467	0	-8.23128	0	0	-8.2319	0.0290666	-0.688172	-0.141864	0.0019516	-0.014382	-14.1918	-1.49E-15	0.352292	0	0	0.00751543	-1.65591	-6.52628	-10.7287	498.872	401.613	660.14	373.037	373.037	373.037	7.76856	-82.826	6.13643	639.33	448.412	203.116	194.761	194.761	194.761	-83.0523	-0.509959	-9.04357	31.2301	6.04503	4.67821	0.0195888	-0.160709	1.36766	-44.8114	-16.5876	-1.46337	0	0	-0.0573045
1468	0	-7.97132	0	0	-7.97143	0.0191078	-0.304068	-0.14264	0.00174242	-0.0159071	-14.2968	-1.68E-15	0.281344	0	0	0.00752257	-1.74403	-6.06768	-10.2366	496.03	402.931	659.888	373.263	373.263	373.263	7.66084	-82.7686	6.32181	634.114	448.556	202.708	194.761	194.761	194.761	-82.9806	-0.311568	-9.08351	30.7332	5.82297	4.13304	0.0167787	-0.17115	1.3911	-43.6404	-21.8803	-1.29726	0	0	-0.0535021
1469	0	-7.71337	0	0	-7.71338	0.00948896	0.0669461	-0.143291	0.0015108	-0.0174964	-14.3847	2.19E-16	0.207645	0	0	0.00760247	-1.82214	-5.62318	-9.75611	493.135	404.203	659.593	373.383	373.383	373.383	7.56216	-82.7168	6.50036	628.907	448.696	202.313	194.761	194.761	194.761	-82.9152	-0.123797	-9.12517	30.2964	5.59981	3.57183	0.0166657	-0.181827	1.41772	-42.0747	-27.0142	-1.13553	0	0	-0.0486908
1470	0	-7.45496	0	0	-7.45516	0.000448528	0.415647	-0.143783	0.00119378	-0.0190831	-14.4468	-1.46E-15	0.125604	0	0	0.00774803	-1.892	-5.19415	-9.29768	490.198	405.416	659.267	373.397	373.397	373.397	7.4743	-82.6705	6.66881	623.703	448.832	201.936	194.761	194.761	194.761	-82.8566	0.0500413	-9.16786	29.9223	5.38905	3.00642	0.0211913	-0.19461	1.44743	-40.4603	-31.9141	-0.992138	0	0	-0.0434261
1471	0	-7.19376	0	0	-7.19435	-0.00781322	0.734287	-0.144065	0.000795059	-0.0205803	-14.474	-2.29E-15	0.0383823	0	0	0.0079414	-1.95484	-4.78121	-8.87038	487.23	406.562	658.925	373.311	373.311	373.311	7.39855	-82.63	6.82426	618.496	448.964	201.58	194.761	194.761	194.761	-82.8052	0.207088	-9.21073	29.6088	5.19964	2.45002	0.0319378	-0.21156	1.47635	-39.266	-36.8248	-0.866311	0	0	-0.0385594
1472	0	-6.92758	0	0	-6.92868	-0.0151429	1.01694	-0.144143	0.00034742	-0.021845	-14.465	-1.21E-15	-0.0469135	0	0	0.00816427	-2.01112	-4.38408	-8.48108	484.241	407.629	658.577	373.134	373.134	373.134	7.33589	-82.5951	6.96426	613.28	449.089	201.248	194.761	194.761	194.761	-82.761	0.345038	-9.25303	29.3484	5.03427	1.91651	0.048939	-0.231829	1.50516	-38.7474	-41.456	-0.763645	0	0	-0.0346721
1473	0	-6.65462	0	0	-6.65624	-0.0214416	1.2598	-0.144037	-0.000101918	-0.0228824	-14.4215	2.31E-15	-0.120187	0	0	0.00839826	-2.06035	-4.00164	-8.13412	481.243	408.61	658.232	372.884	372.884	372.884	7.28687	-82.5655	7.08682	608.051	449.207	200.942	194.761	194.761	194.761	-82.7236	0.462207	-9.29396	29.1282	4.88903	1.41977	0.0698354	-0.253838	1.53157	-38.7712	-45.889	-0.671753	0	0	-0.0323814
1474	0	-6.37341	0	0	-6.3755	-0.0266588	1.46092	-0.143783	-0.00049347	-0.0237672	-14.3496	2.31E-15	-0.170285	0	0	0.00862722	-2.10135	-3.63224	-7.83166	478.25	409.496	657.896	372.58	372.58	372.581	7.25172	-82.5407	7.19059	602.803	449.316	200.662	194.761	194.761	194.761	-82.6926	0.557532	-9.33293	28.9313	4.75408	0.972753	0.089623	-0.273225	1.55816	-38.5283	-49.8204	-0.575014	0	0	-0.0319151
1475	0	-6.08303	0	0	-6.08548	-0.0307664	1.61925	-0.143459	-0.00071923	-0.0244788	-14.2605	5.06E-15	-0.183459	0	0	0.00884028	-2.13296	-3.27392	-7.57474	475.271	410.283	657.571	372.248	372.248	372.248	7.23056	-82.5198	7.27485	597.533	449.414	200.407	194.761	194.761	194.761	-82.6672	0.630532	-9.36964	28.7392	4.61626	0.586687	0.102681	-0.284667	1.58404	-37.2908	-52.7529	-0.46207	0	0	-0.0331663
1476	0	-5.78322	0	0	-5.78587	-0.0337385	1.73379	-0.143141	-0.00087283	-0.02525	-14.1662	1.22E-16	-0.169109	0	0	0.00903544	-2.15483	-2.92488	-7.36461	472.314	410.966	657.261	371.912	371.912	371.912	7.22348	-82.5016	7.33974	592.237	449.501	200.174	194.761	194.761	194.761	-82.6463	0.681281	-9.40425	28.5348	4.46282	0.270024	0.10226	-0.285666	1.61075	-33.6934	-54.757	-0.323045	0	0	-0.035107
1477	0	-5.47433	0	0	-5.47706	-0.0355256	1.80266	-0.142824	-0.000869242	-0.0259825	-14.0708	5.50E-16	-0.122852	0	0	0.00920352	-2.16797	-2.58392	-7.20435	469.382	411.543	656.968	371.599	371.599	371.599	7.23053	-82.4854	7.38598	586.911	449.575	199.962	194.761	194.761	194.761	-82.6289	0.710341	-9.43728	28.306	4.2854	0.0281249	0.0875899	-0.27566	1.6361	-27.7152	-55.5887	-0.162218	0	0	-0.0363186
1478	0	-5.15754	0	0	-5.16016	-0.0360531	1.82298	-0.1426	-0.000791013	-0.0266788	-13.9872	-1.57E-15	-0.0592057	0	0	0.00934857	-2.17483	-2.25053	-7.099	466.471	412.016	656.695	371.332	371.332	371.332	7.25168	-82.47	7.41493	581.552	449.637	199.769	194.761	194.761	194.761	-82.614	0.718743	-9.46953	28.0475	4.08282	-0.137049	0.0613034	-0.25794	1.65811	-19.8398	-55.579	0.00632383	0	0	-0.0355893
1479	0	-4.8344	0	0	-4.83677	-0.0352361	1.7915	-0.142426	-0.000578338	-0.0270632	-13.9136	2.99E-15	0.01891	0	0	0.00946932	-2.17874	-1.92483	-7.05454	463.574	412.386	656.443	371.131	371.131	371.131	7.28676	-82.4544	7.42846	576.155	449.688	199.594	194.761	194.761	194.761	-82.6004	0.707993	-9.50205	27.7603	3.86072	-0.226219	0.0342124	-0.235713	1.67422	-12.2935	-54.6077	0.158008	0	0	-0.0330839
1480	0	-4.50658	0	0	-4.5086	-0.0330299	1.70648	-0.142302	-0.000303039	-0.0268387	-13.852	1.54E-15	0.0962258	0	0	0.00957169	-2.18331	-1.60707	-7.0749	460.684	412.66	656.214	371.01	371.01	371.01	7.33525	-82.4379	7.42885	570.717	449.727	199.434	194.761	194.761	194.761	-82.5873	0.680011	-9.53588	27.4488	3.62857	-0.242082	0.0195092	-0.211888	1.68191	-8.00464	-52.6718	0.259304	0	0	-0.0305454
1481	0	-4.17551	0	0	-4.17707	-0.0294868	1.56993	-0.142213	6.17E-05	-0.0259901	-13.8022	1.99E-15	0.168595	0	0	0.00966052	-2.1919	-1.29697	-7.15853	457.796	412.842	656.008	370.975	370.975	370.975	7.39631	-82.4197	7.41853	565.24	449.757	199.289	194.761	194.761	194.761	-82.5739	0.63708	-9.57193	27.116	3.39578	-0.188226	0.0219235	-0.188619	1.68135	-7.76985	-49.844	0.306329	0	0	-0.0292038
1482	0	-3.84189	0	0	-3.843	-0.0247674	1.38801	-0.142139	0.000424941	-0.0246769	-13.7625	-3.56E-15	0.223108	0	0	0.00973443	-2.20709	-0.993436	-7.29747	454.913	412.939	655.825	371.029	371.029	371.029	7.46875	-82.3995	7.39994	559.727	449.778	199.156	194.761	194.761	194.761	-82.5596	0.581624	-9.61086	26.762	3.169	-0.0687632	0.0329254	-0.168039	1.6736	-9.73941	-46.5171	0.303663	0	0	-0.0287156
1483	0	-3.50625	0	0	-3.50698	-0.019111	1.16994	-0.142073	0.000757569	-0.0232369	-13.7328	-3.11E-15	0.256802	0	0	0.00979053	-2.23047	-0.695016	-7.47977	452.041	412.958	655.663	371.166	371.166	371.166	7.5511	-82.3767	7.37523	554.184	449.793	199.034	194.761	194.761	194.761	-82.5438	0.516077	-9.65296	26.3862	2.95216	0.110515	0.0421869	-0.150145	1.66085	-11.4997	-42.9658	0.273011	0	0	-0.0278147
1484	0	-3.1691	0	0	-3.16952	-0.0127842	0.925989	-0.142018	0.00107598	-0.0218626	-13.7126	-3.17E-15	0.273711	0	0	0.00982574	-2.26276	-0.400459	-7.69269	449.186	412.906	655.516	371.379	371.379	371.378	7.64162	-82.3514	7.34617	548.617	449.802	198.921	194.761	194.761	194.761	-82.5262	0.442745	-9.69815	25.9894	2.74799	0.341421	0.044482	-0.133173	1.64493	-12.0014	-39.1584	0.228656	0	0	-0.0256645
1485	0	-2.831	0	0	-2.8312	-0.00604407	0.666058	-0.141944	0.0013943	-0.0206057	-13.6982	0	0.279392	0	0	0.0098364	-2.30422	-0.10896	-7.92463	446.349	412.793	655.381	371.658	371.658	371.658	7.73853	-82.3233	7.31424	543.032	449.807	198.814	194.761	194.761	194.761	-82.5065	0.363725	-9.74607	25.5754	2.56011	0.61345	0.0382112	-0.116673	1.62746	-10.9171	-35.1969	0.179844	0	0	-0.0218887
1486	0	-2.49271	0	0	-2.49276	0.000878476	0.399064	-0.141857	0.00170236	-0.0195685	-13.6883	1.30E-15	0.2769	0	0	0.00982074	-2.35499	0.179738	-8.16603	443.532	412.626	655.253	371.992	371.992	371.992	7.84012	-82.2926	7.28062	537.436	449.808	198.712	194.761	194.761	194.761	-82.4848	0.280904	-9.79628	25.1515	2.39373	0.914273	0.0245662	-0.101061	1.60838	-8.33538	-31.3055	0.135607	0	0	-0.0165973
1487	0	-2.15496	0	0	-2.15496	0.00778906	0.132514	-0.141712	0.0019818	-0.0186646	-13.6761	1.23E-15	0.267751	0	0	0.00977461	-2.41505	0.465496	-8.40945	440.731	412.415	655.129	372.367	372.367	372.367	7.94476	-82.2596	7.24629	531.834	449.807	198.615	194.761	194.761	194.761	-82.4611	0.195915	-9.84824	24.7271	2.2551	1.23043	0.00742093	-0.0876088	1.58966	-4.98126	-27.5741	0.0918643	0	0	-0.0106285
1488	0	-1.81862	0	0	-1.81862	0.01452	-0.12711	-0.141509	0.00225897	-0.0178982	-13.6603	-2.00E-16	0.257618	0	0	0.0097027	-2.48416	0.747992	-8.64904	437.941	412.169	655.002	372.769	372.769	372.769	8.05095	-82.2244	7.21193	526.231	449.802	198.52	194.761	194.761	194.761	-82.4354	0.110165	-9.90136	24.3122	2.15	1.54815	-0.00950468	-0.077084	1.57104	-1.36048	-24.0823	0.0571391	0	0	-0.00480423
1489	0	-1.48442	0	0	-1.48446	0.0209293	-0.374328	-0.141242	0.00250543	-0.0172188	-13.6392	-1.41E-15	0.246654	0	0	0.00960917	-2.56174	1.02699	-8.87969	435.161	411.896	654.87	373.185	373.185	373.185	8.15738	-82.1872	7.17809	520.631	449.795	198.425	194.761	194.761	194.761	-82.4079	0.0247758	-9.95502	23.9156	2.08273	1.85395	-0.0214262	-0.0713102	1.55303	1.64172	-20.8946	0.025286	0	0	-0.000209917
1490	0	-1.1529	0	0	-1.15298	0.0268852	-0.604043	-0.140915	0.00281909	-0.0165708	-13.6139	2.72E-15	0.247379	0	0	0.00950895	-2.64649	1.30256	-9.09614	432.385	411.605	654.729	373.603	373.603	373.603	8.26294	-82.1482	7.14499	515.036	449.786	198.33	194.761	194.761	194.761	-82.3785	-0.0594012	-10.0086	23.543	2.05378	2.1351	-0.0259896	-0.0719902	1.53648	3.67547	-18.1726	0.00569694	0	0	0.00275877
1491	0	-0.824261	0	0	-0.824341	0.0322648	-0.81151	-0.140581	0.00313021	-0.0159778	-13.5907	-3.84E-15	0.255428	0	0	0.00941315	-2.73619	1.5753	-9.29252	429.616	411.301	654.572	374.015	374.015	374.015	8.36682	-82.1075	7.11265	509.451	449.774	198.231	194.761	194.761	194.761	-82.3475	-0.141876	-10.0617	23.1961	2.05876	2.38018	-0.0219907	-0.0790442	1.52128	4.43266	-16.0303	-0.00303433	0	0	0.0040306
1492	0	-0.498209	0	0	-0.498282	0.0369532	-0.992307	-0.140262	0.00355798	-0.0155723	-13.573	2.82E-15	0.283553	0	0	0.00933802	-2.82767	1.84628	-9.46222	426.854	410.989	654.396	374.414	374.414	374.414	8.46861	-82.0653	7.08095	503.879	449.762	198.127	194.761	194.761	194.761	-82.3148	-0.2225	-10.1137	22.8725	2.08823	2.57896	-0.0135821	-0.0912278	1.50773	4.97166	-14.3789	0.0164488	0	0	0.00460331
1493	0	-0.174101	0	0	-0.174157	0.0408604	-1.14296	-0.14001	0.00395437	-0.0152939	-13.5662	1.31E-15	0.31651	0	0	0.00928879	-2.91706	2.11691	-9.59876	424.106	410.673	654.193	374.797	374.797	374.797	8.5683	-82.0218	7.04967	498.321	449.749	198.017	194.761	194.761	194.761	-82.2806	-0.301415	-10.1646	22.5666	2.12902	2.723	-0.00136439	-0.105355	1.49671	5.05722	-13.1316	0.0525284	0	0	0.00450588
1494	0	0.14897	0	0	0.149011	0.0439196	-1.26091	-0.139847	0.00436617	-0.0153161	-13.5715	-1.47E-15	0.357161	0	0	0.00927334	-3.00028	2.38874	-9.69638	421.375	410.356	653.959	375.165	375.165	375.165	8.6661	-81.9772	7.01849	492.779	449.737	197.899	194.761	194.761	194.761	-82.2453	-0.379004	-10.2144	22.2711	2.16705	2.8059	0.00908456	-0.119453	1.48708	5.98867	-12.3284	0.120038	0	0	0.00472139
1495	0	0.472278	0	0	0.472401	0.0460997	-1.34496	-0.139737	0.00476817	-0.015498	-13.5829	2.59E-15	0.401599	0	0	0.00929007	-3.07358	2.66335	-9.75097	418.667	410.04	653.687	375.516	375.516	375.516	8.76243	-81.9318	6.98707	487.252	449.727	197.774	194.761	194.761	194.761	-82.2093	-0.4558	-10.2631	21.9787	2.18959	2.82447	0.0186926	-0.130046	1.47905	7.14796	-11.585	0.203662	0	0	0.00496018
1496	0	0.797067	0	0	0.797315	0.0474023	-1.39518	-0.139709	0.00513804	-0.015947	-13.5996	2.08E-16	0.446783	0	0	0.00933912	-3.13395	2.94213	-9.76015	415.988	409.728	653.375	375.849	375.849	375.849	8.85778	-81.8861	6.955	481.742	449.721	197.64	194.761	194.761	194.761	-82.1728	-0.53241	-10.3108	21.6836	2.18799	2.77892	0.0233742	-0.137204	1.47154	9.46212	-11.2431	0.314011	0	0	0.00595865
1497	0	1.12462	0	0	1.12496	0.0478671	-1.41309	-0.139688	0.00552921	-0.0164589	-13.6108	-2.38E-15	0.498509	0	0	0.00941189	-3.1793	3.22621	-9.72376	413.341	409.419	653.02	376.162	376.162	376.162	8.95267	-81.8403	6.9219	476.244	449.719	197.499	194.761	194.761	194.761	-82.1365	-0.609439	-10.3577	21.3818	2.1591	2.67376	0.0251631	-0.139912	1.46504	12.1616	-10.9843	0.435423	0	0	0.0073473
1498	0	1.45596	0	0	1.45641	0.0475628	-1.40136	-0.139704	0.00598949	-0.0171499	-13.6162	2.50E-15	0.562689	0	0	0.00950281	-3.20848	3.51642	-9.6434	410.729	409.117	652.618	376.45	376.45	376.45	9.0476	-81.7946	6.88742	470.759	449.721	197.351	194.761	194.761	194.761	-82.1004	-0.687475	-10.4038	21.0723	2.10558	2.51751	0.0223992	-0.13893	1.45814	15.7287	-11.0132	0.580362	0	0	0.00949788
1499	0	1.79195	0	0	1.79246	0.0465884	-1.3638	-0.139673	0.00647846	-0.0177582	-13.606	1.17E-15	0.635513	0	0	0.00959817	-3.22124	3.81328	-9.52229	408.155	408.821	652.171	376.706	376.706	376.706	9.14319	-81.7492	6.85134	465.282	449.729	197.197	194.761	194.761	194.761	-82.0647	-0.767037	-10.4494	20.7563	2.0349	2.32235	0.0179997	-0.134015	1.45318	19.1993	-11.1492	0.727233	0	0	0.0117805
1500	0	2.13311	0	0	2.13364	0.0450578	-1.30479	-0.139638	0.00709502	-0.0183793	-13.5843	-2.95E-15	0.7254	0	0	0.00969233	-3.21818	4.11706	-9.3645	405.619	408.533	651.678	376.923	376.923	376.923	9.24006	-81.7038	6.81355	459.81	449.743	197.038	194.761	194.761	194.761	-82.0294	-0.848584	-10.495	20.4364	1.95721	2.10256	0.0107218	-0.125266	1.44969	22.9756	-11.2796	0.882557	0	0	0.014425
1501	0	2.47959	0	0	2.48015	0.0430997	-1.2293	-0.139563	0.00774587	-0.0188618	-13.5485	-4.15E-15	0.819953	0	0	0.00977751	-3.20075	4.42775	-9.17478	403.124	408.252	651.14	377.094	377.094	377.094	9.33896	-81.658	6.77408	454.342	449.766	196.874	194.761	194.761	194.761	-81.994	-0.932516	-10.541	20.1153	1.88283	1.87314	0.00174431	-0.112967	1.44978	26.6264	-11.3749	1.02848	0	0	0.0170714
1502	0	2.83132	0	0	2.83188	0.0408461	-1.14241	-0.139487	0.00840807	-0.0193502	-13.5035	-1.80E-15	0.912311	0	0	0.00985268	-3.17113	4.74526	-8.95815	400.67	407.98	650.56	377.215	377.215	377.215	9.44062	-81.6112	6.73306	448.873	449.799	196.703	194.761	194.761	194.761	-81.9581	-1.01914	-10.5881	19.7952	1.82041	1.64833	-0.0107235	-0.0985269	1.45254	30.6468	-11.5982	1.16606	0	0	0.0199738
1503	0	3.18791	0	0	3.18844	0.038435	-1.04945	-0.139413	0.00907694	-0.0198188	-13.4505	1.69E-16	0.997503	0	0	0.00991316	-3.13209	5.06918	-8.72006	398.258	407.715	649.941	377.282	377.282	377.282	9.54566	-81.5629	6.69066	443.401	449.845	196.528	194.761	194.761	194.761	-81.9211	-1.10865	-10.6368	19.4773	1.7755	1.44035	-0.0279086	-0.0822698	1.45942	35.2704	-11.8238	1.29021	0	0	0.023253
1504	0	3.54865	0	0	3.54913	0.036009	-0.955897	-0.139343	0.00966072	-0.020324	-13.3901	-1.99E-15	1.06316	0	0	0.00995486	-3.08688	5.39888	-8.46668	395.885	407.459	649.287	377.295	377.295	377.296	9.65445	-81.5123	6.64706	437.924	449.905	196.346	194.761	194.761	194.761	-81.8824	-1.2011	-10.6875	19.1619	1.75063	1.25862	-0.051989	-0.0659259	1.46956	40.9898	-12.2141	1.39755	0	0	0.027177
1505	0	3.91231	0	0	3.91276	0.0337176	-0.867537	-0.139286	0.0102153	-0.0209214	-13.3234	2.87E-15	1.11364	0	0	0.00996962	-3.03904	5.73336	-8.20527	393.548	407.209	648.603	377.259	377.259	377.259	9.76704	-81.4586	6.60243	432.439	449.981	196.159	194.761	194.761	194.761	-81.8411	-1.2963	-10.7404	18.8494	1.74558	1.10914	-0.0825341	-0.051043	1.48313	47.8426	-12.8465	1.4963	0	0	0.0317242
1506	0	4.27735	0	0	4.27776	0.0317176	-0.790409	-0.139301	0.010625	-0.0215223	-13.2569	-2.26E-15	1.13806	0	0	0.00995542	-2.99215	6.07122	-7.94398	391.241	406.967	647.895	377.178	377.178	377.178	9.8831	-81.4009	6.55698	426.943	450.073	195.964	194.761	194.761	194.761	-81.7962	-1.39382	-10.7955	18.5398	1.75821	0.994641	-0.117441	-0.0394538	1.49789	55.2794	-13.9176	1.57663	0	0	0.0364773
1507	0	4.64181	0	0	4.64219	0.0301585	-0.730283	-0.139429	0.0109251	-0.0220689	-13.1956	3.53E-15	1.14239	0	0	0.00990744	-2.94957	6.41078	-7.69129	388.955	406.73	647.167	377.061	377.06	377.061	10.002	-81.3381	6.51096	421.434	450.181	195.763	194.761	194.761	194.761	-81.7467	-1.49303	-10.8525	18.2341	1.78555	0.915447	-0.152979	-0.0314845	1.51508	62.6081	-15.3438	1.64109	0	0	0.0409249
1508	0	5.00358	0	0	5.00397	0.0291699	-0.692157	-0.139716	0.0110484	-0.0225749	-13.1438	2.95E-15	1.1248	0	0	0.00982294	-2.91426	6.75025	-7.45502	386.683	406.498	646.426	376.916	376.916	376.916	10.1228	-81.2691	6.46455	415.909	450.305	195.556	194.761	194.761	194.761	-81.6913	-1.59313	-10.9109	17.9334	1.82481	0.870243	-0.186601	-0.0277002	1.532	69.3758	-17.3256	1.69799	0	0	0.0447412
1509	0	5.36065	0	0	5.36103	0.0288537	-0.679961	-0.140173	0.0109826	-0.0229388	-13.1003	3.67E-15	1.08924	0	0	0.00969573	-2.8888	7.08783	-7.24161	384.417	406.269	645.678	376.752	376.752	376.752	10.2447	-81.1929	6.41798	410.368	450.442	195.342	194.761	194.761	194.761	-81.6289	-1.69328	-10.9703	17.6396	1.87372	0.856971	-0.214361	-0.0270916	1.55062	74.7606	-19.6358	1.74632	0	0	0.0473853
1510	0	5.71105	0	0	5.71147	0.0292684	-0.695953	-0.140782	0.0107777	-0.0232006	-13.0578	1.10E-15	1.04733	0	0	0.00951723	-2.87537	7.42186	-7.05531	382.154	406.039	644.93	376.578	376.578	376.578	10.3666	-81.1084	6.3713	404.808	450.591	195.125	194.761	194.761	194.761	-81.5582	-1.79272	-11.0301	17.3539	1.93063	0.873	-0.234887	-0.0298461	1.56913	78.6105	-22.3302	1.80367	0	0	0.0488289
1511	0	6.05298	0	0	6.05348	0.0304306	-0.740774	-0.14154	0.0104492	-0.0233436	-13.0088	5.60E-16	1.00637	0	0	0.00928011	-2.87573	7.75094	-6.89802	379.891	405.805	644.189	376.401	376.401	376.401	10.4877	-81.0141	6.32455	399.231	450.748	194.904	194.761	194.761	194.761	-81.4777	-1.89081	-11.0899	17.0776	1.99405	0.915363	-0.247985	-0.0366527	1.58902	80.8994	-25.5408	1.88406	0	0	0.0491749
1512	0	6.38463	0	0	6.38528	0.0323257	-0.813861	-0.14237	0.0100197	-0.0234846	-12.9375	5.95E-16	0.971258	0	0	0.00897116	-2.89114	8.0739	-6.76934	377.63	405.56	643.462	376.227	376.227	376.227	10.6076	-80.9084	6.27788	393.638	450.91	194.684	194.761	194.761	194.761	-81.3858	-1.98703	-11.1496	16.8113	2.06262	0.980901	-0.253931	-0.0476574	1.60819	81.8069	-29.1857	1.99718	0	0	0.0485986
1513	0	6.7041	0	0	6.70496	0.034911	-0.913559	-0.14326	0.0095513	-0.0235582	-12.8361	-2.97E-15	0.948455	0	0	0.00858337	-2.92217	8.38966	-6.66708	375.376	405.298	642.756	376.061	376.061	376.061	10.7263	-80.7893	6.23145	388.029	451.074	194.467	194.761	194.761	194.761	-81.2803	-2.08101	-11.2092	16.5557	2.1354	1.0659	-0.254701	-0.0635116	1.62704	81.7073	-33.2575	2.14949	0	0	0.0473616
1514	0	7.00911	0	0	7.01026	0.0381264	-1.03755	-0.144197	0.00903905	-0.0236975	-12.7007	4.32E-15	0.933302	0	0	0.00811041	-2.96866	8.69721	-6.58788	373.136	405.014	642.076	375.907	375.907	375.907	10.844	-80.6539	6.18556	382.405	451.235	194.255	194.761	194.761	194.761	-81.1583	-2.17247	-11.2695	16.3125	2.21225	1.1664	-0.249915	-0.084317	1.64544	80.6197	-37.7377	2.34185	0	0	0.0455174
1515	0	7.29699	0	0	7.29855	0.0418994	-1.18303	-0.145161	0.00852795	-0.0238533	-12.5316	-5.69E-16	0.922912	0	0	0.00754989	-3.02962	8.99552	-6.52744	370.92	404.7	641.431	375.768	375.768	375.768	10.9616	-80.4987	6.14051	376.767	451.392	194.05	194.761	194.761	194.761	-81.0164	-2.26125	-11.3312	16.0836	2.29379	1.27817	-0.238663	-0.108888	1.66309	78.3218	-42.3097	2.5616	0	0	0.042995
1516	0	7.56485	0	0	7.56693	0.0461421	-1.3466	-0.146153	0.00804522	-0.0239569	-12.337	-2.07E-16	0.910286	0	0	0.00690568	-3.10325	9.28366	-6.48032	368.742	404.348	640.824	375.643	375.643	375.643	11.0797	-80.3193	6.09649	371.117	451.54	193.854	194.761	194.761	194.761	-80.8502	-2.34733	-11.3953	15.8712	2.3806	1.39666	-0.219329	-0.136133	1.68126	74.3185	-46.7324	2.78821	0	0	0.0396885
1517	0	7.80957	0	0	7.81235	0.0507435	-1.52397	-0.147248	0.00762826	-0.024111	-12.136	-2.32E-15	0.887677	0	0	0.00618971	-3.18703	9.56079	-6.4399	366.618	403.951	640.262	375.535	375.535	375.535	11.1997	-80.1109	6.05342	365.454	451.677	193.67	194.761	194.761	194.761	-80.655	-2.43093	-11.4629	15.6769	2.47221	1.51697	-0.193597	-0.164195	1.6995	69.0656	-50.6791	3.01032	0	0	0.0359188
1518	0	8.02825	0	0	8.03186	0.0555772	-1.71027	-0.14845	0.00733587	-0.0242608	-11.943	-8.38E-16	0.849961	0	0	0.0054142	-3.27789	9.82622	-6.39875	364.568	403.502	639.749	375.443	375.443	375.443	11.3224	-79.8684	6.01083	359.78	451.8	193.499	194.761	194.761	194.761	-80.4257	-2.5125	-11.5346	15.5016	2.56722	1.63398	-0.163314	-0.19127	1.71816	62.76	-53.7388	3.20542	0	0	0.0318226
1519	0	8.2182	0	0	8.22275	0.0605056	-1.90018	-0.149863	0.00717207	-0.0245853	-11.7812	5.13E-16	0.787993	0	0	0.00459459	-3.37244	10.0791	-6.34938	362.616	402.995	639.288	375.366	375.366	375.366	11.4489	-79.5866	5.9677	354.097	451.906	193.345	194.761	194.761	194.761	-80.1572	-2.5927	-11.6109	15.3462	2.66413	1.74247	-0.131984	-0.216422	1.73729	56.2965	-55.706	3.36568	0	0	0.0277549
1520	0	8.37719	0	0	8.38279	0.0653952	-2.08855	-0.151451	0.00720301	-0.0249227	-11.657	2.70E-16	0.702553	0	0	0.00374311	-3.46702	10.3186	-6.28511	360.784	402.425	638.884	375.305	375.305	375.305	11.5793	-79.2604	5.92253	348.407	451.993	193.211	194.761	194.761	194.761	-79.8446	-2.67224	-11.6914	15.2117	2.76182	1.83767	-0.0999251	-0.239072	1.75619	49.4411	-56.2971	3.46572	0	0	0.0236372
1521	0	8.50354	0	0	8.51027	0.070114	-2.2703	-0.153239	0.00746447	-0.0253708	-11.5765	2.33E-15	0.595948	0	0	0.00287275	-3.55777	10.5434	-6.20036	359.099	401.788	638.54	375.259	375.259	375.259	11.7135	-78.8854	5.87324	342.712	452.059	193.103	194.761	194.761	194.761	-79.4833	-2.75193	-11.7751	15.0998	2.85955	1.91529	-0.0683101	-0.259169	1.77528	42.473	-55.4397	3.50074	0	0	0.019595
1522	0	8.59626	0	0	8.60411	0.0745387	-2.44068	-0.155136	0.00796058	-0.0257795	-11.5283	6.56E-16	0.472056	0	0	0.00199164	-3.64052	10.7518	-6.09083	357.585	401.085	638.257	375.228	375.228	375.228	11.8504	-78.4577	5.81726	337.014	452.101	193.029	194.761	194.761	194.761	-79.0693	-2.83254	-11.8601	15.0122	2.95646	1.97162	-0.0366695	-0.275912	1.79419	35.1029	-52.9026	3.45075	0	0	0.0155836
1523	0	8.65484	0	0	8.66379	0.078552	-2.59518	-0.157029	0.00869266	-0.0261154	-11.4911	4.02E-16	0.339799	0	0	0.0011084	-3.7108	10.9421	-5.95349	356.27	400.316	638.035	375.214	375.214	375.214	11.9884	-77.9737	5.75162	331.319	452.118	192.994	194.761	194.761	194.761	-78.599	-2.91474	-11.9437	14.9502	3.05064	2.00356	-0.00382406	-0.288184	1.81255	26.9407	-48.5729	3.30842	0	0	0.0116378
1524	0	8.6792	0	0	8.68912	0.0820363	-2.72929	-0.158726	0.00966302	-0.0262833	-11.431	-3.36E-15	0.211348	0	0	0.000230095	-3.76397	11.112	-5.78605	355.179	399.485	637.875	375.219	375.219	375.219	12.1249	-77.4305	5.67313	325.632	452.11	193.008	194.761	194.761	194.761	-78.0692	-2.99908	-12.0228	14.9139	3.13849	2.0086	0.0304608	-0.295397	1.83031	17.7155	-42.5615	3.07147	0	0	0.00795393
1525	0	8.66921	0	0	8.67994	0.0848765	-2.83858	-0.160043	0.0108347	-0.0262718	-11.3119	-1.78E-15	0.097351	0	0	-0.0006382	-3.79531	11.259	-5.58697	354.342	398.6	637.774	375.249	375.249	375.249	12.2572	-76.8249	5.5786	319.96	452.078	193.076	194.761	194.761	194.761	-77.4766	-3.0859	-12.0938	14.9023	3.21472	1.98487	0.0637137	-0.296527	1.84654	7.86023	-34.9276	2.74019	0	0	0.00485279
1526	0	8.62428	0	0	8.63555	0.0869685	-2.91907	-0.160827	0.0121828	-0.0260311	-11.1019	-2.45E-15	0.010063	0	0	-0.00149341	-3.80028	11.3803	-5.35581	353.785	397.668	637.728	375.31	375.31	375.31	12.3818	-76.1539	5.46517	314.31	452.023	193.204	194.761	194.761	194.761	-76.8176	-3.17508	-12.153	14.9137	3.27291	1.93115	0.0943697	-0.290701	1.86049	-2.51351	-26.0065	2.32509	0	0	0.00273507
1527	0	8.54269	0	0	8.55424	0.0882257	-2.96744	-0.161029	0.0136385	-0.0255376	-10.7815	4.23E-17	-0.044335	0	0	-0.00233641	-3.77485	11.4725	-5.0936	353.536	396.703	637.733	375.407	375.407	375.407	12.4952	-75.4133	5.33053	308.69	451.947	193.391	194.761	194.761	194.761	-76.0878	-3.26603	-12.1969	14.9464	3.30674	1.84707	0.122066	-0.276112	1.87238	-13.4429	-15.8888	1.82274	0	0	0.00205732
1528	0	8.4215	0	0	8.433	0.088586	-2.9813	-0.160609	0.0151219	-0.0247219	-10.3363	-1.27E-15	-0.062985	0	0	-0.00316629	-3.71593	11.5317	-4.80276	353.619	395.718	637.783	375.549	375.549	375.549	12.5935	-74.5985	5.17322	303.111	451.854	193.636	194.761	194.761	194.761	-75.2821	-3.35748	-12.2223	14.9993	3.31062	1.73315	0.1481	-0.251841	1.88164	-25.4008	-4.91884	1.23395	0	0	0.00340772
1529	0	8.25622	0	0	8.26731	0.0880049	-2.95895	-0.159597	0.0165319	-0.0236054	-9.76165	-4.82E-15	-0.0485915	0	0	-0.00397622	-3.62166	11.5535	-4.48657	354.059	394.728	637.872	375.741	375.741	375.741	12.6731	-73.7038	4.99277	297.582	451.748	193.933	194.761	194.761	194.761	-74.3942	-3.44755	-12.2268	15.072	3.28011	1.59102	0.173243	-0.216857	1.88844	-38.5462	6.68127	0.564884	0	0	0.0073481
1530	0	8.04067	0	0	8.05104	0.0864572	-2.8994	-0.158008	0.0177993	-0.0222434	-9.05446	-4.48E-15	-0.00443666	0	0	-0.00474573	-3.4918	11.5332	-4.14886	354.878	393.753	637.997	375.989	375.989	375.989	12.7303	-72.7223	4.78972	292.113	451.636	194.27	194.761	194.761	194.761	-73.4169	-3.53372	-12.2085	15.1643	3.21248	1.42353	0.197656	-0.172949	1.89195	-52.8293	18.3998	-0.171069	0	0	0.0142943
1531	0	7.76688	0	0	7.77624	0.0839395	-2.80253	-0.155912	0.0187833	-0.0206848	-8.22143	2.54E-15	0.0554814	0	0	-0.00543677	-3.32759	11.4662	-3.7938	356.099	392.809	638.151	376.296	376.296	376.296	12.7617	-71.6462	4.56569	286.714	451.521	194.635	194.761	194.761	194.761	-72.3418	-3.6128	-12.1661	15.2768	3.10649	1.2348	0.220775	-0.121672	1.8914	-68.0103	29.8659	-0.954197	0	0	0.0244675
1532	0	7.42485	0	0	7.43295	0.0804738	-2.66915	-0.153342	0.0194956	-0.0192006	-7.27153	-2.88E-15	0.127635	0	0	-0.00598974	-3.13168	11.3474	-3.42617	357.739	391.915	638.329	376.664	376.664	376.664	12.764	-70.4664	4.32348	281.398	451.409	195.008	194.761	194.761	194.761	-71.1592	-3.68084	-12.0992	15.4112	2.96316	1.03006	0.240849	-0.067308	1.88628	-83.2298	40.4777	-1.73877	0	0	0.037688
1533	0	7.00237	0	0	7.00908	0.0761218	-2.50163	-0.150454	0.0198161	-0.0178337	-6.23473	2.71E-15	0.191814	0	0	-0.00633075	-2.90773	11.172	-3.05148	359.816	391.09	638.528	377.094	377.094	377.094	12.7341	-69.1724	4.06698	276.171	451.304	195.369	194.761	194.761	194.761	-69.8582	-3.73323	-12.0077	15.5705	2.7853	0.815806	0.260252	-0.0129018	1.8745	-98.8585	49.9951	-2.51497	0	0	0.0540233
1534	0	6.48544	0	0	6.49071	0.0709685	-2.30321	-0.147463	0.019746	-0.0169306	-5.1561	4.02E-16	0.236633	0	0	-0.00639089	-2.65983	10.9356	-2.67553	362.341	390.351	638.742	377.583	377.583	377.583	12.6689	-67.7529	3.80093	271.041	451.207	195.696	194.761	194.761	194.761	-68.427	-3.7648	-11.8923	15.7584	2.57674	0.59935	0.27807	0.0375176	1.85799	-114.085	58.0425	-3.23295	0	0	0.0731202
1535	0	5.85858	0	0	5.86246	0.0651248	-2.07813	-0.144564	0.019268	-0.0168708	-4.0894	-9.30E-16	0.248263	0	0	-0.00612099	-2.39205	10.6342	-2.30422	365.324	389.714	638.966	378.13	378.13	378.13	12.5658	-66.1956	3.5307	266.014	451.12	195.965	194.761	194.761	194.761	-66.8528	-3.7701	-11.7532	15.979	2.3415	0.38839	0.292372	0.0800686	1.83437	-127.937	64.2948	-3.84502	0	0	0.0943991
1536	0	5.1054	0	0	5.10802	0.0587286	-1.83171	-0.142002	0.0183652	-0.0180471	-3.10296	-1.12E-15	0.216592	0	0	-0.00553664	-2.10788	10.2645	-1.94386	368.767	389.192	639.193	378.731	378.731	378.731	12.4218	-64.4885	3.26192	261.089	451.04	196.156	194.761	194.761	194.761	-65.1231	-3.74362	-11.5909	16.2369	2.08343	0.190693	0.300462	0.112621	1.8057	-139.213	68.6044	-4.29417	0	0	0.116997
1537	0	4.20933	0	0	4.21092	0.0519482	-1.5704	-0.139971	0.0171563	-0.0210422	-2.27023	-4.27E-15	0.151611	0	0	-0.00475838	-1.80996	9.82384	-1.60153	372.668	388.797	639.418	379.383	379.383	379.383	12.2344	-62.6194	3.00015	256.264	450.962	196.253	194.761	194.761	194.761	-63.2256	-3.68017	-11.4049	16.5376	1.8063	0.0134725	0.299019	0.133314	1.77215	-146.267	70.8289	-4.51824	0	0	0.139325
1538	0	3.15459	0	0	3.1554	0.0449892	-1.30215	-0.138666	0.015695	-0.0261577	-1.67587	-6.66E-16	0.0674253	0	0	-0.00405706	-1.49983	9.31054	-1.28541	377.015	388.538	639.633	380.082	380.082	380.082	12.001	-60.5776	2.75039	251.528	450.876	196.247	194.761	194.761	194.761	-61.1495	-3.57549	-11.194	16.8877	1.51385	-0.137036	0.288444	0.142836	1.7357	-148.666	71.0849	-4.48656	0	0	0.159978
1539	0	1.92736	0	0	1.92768	0.0380821	-1.03584	-0.138156	0.0142934	-0.0336779	-1.40547	4.23E-16	0.0148759	0	0	-0.00388789	-1.17795	8.72389	-1.00428	381.791	388.419	639.831	380.827	380.827	380.827	11.7198	-58.3547	2.51673	246.869	450.773	196.141	194.761	194.761	194.761	-58.8863	-3.42685	-10.9563	17.2941	1.20948	-0.256083	0.272589	0.142811	1.69796	-146.565	69.6106	-4.18183	0	0	0.177475
1540	0	0.517222	0	0	0.517267	0.0314717	-0.780926	-0.138587	0.0131221	-0.0437506	-1.56676	-1.04E-15	0.0394509	0	0	-0.00493763	-0.843817	8.06467	-0.765813	386.971	388.443	640.006	381.616	381.616	381.616	11.3904	-55.9451	2.30201	242.266	450.638	195.951	194.761	194.761	194.761	-56.4313	-3.23392	-10.6897	17.7623	0.894996	-0.340186	0.258225	0.138155	1.66257	-141.067	67.1121	-3.62377	0	0	0.191251
1541	0	-1.08122	0	0	-1.08127	0.0253977	-0.546672	-0.140176	0.0123694	-0.0562963	-2.29035	2.96E-16	0.195138	0	0	-0.0081511	-0.49651	7.33556	-0.574642	392.528	388.61	640.154	382.445	382.445	382.445	11.0144	-53.348	2.10756	237.699	450.46	195.711	194.761	194.761	194.761	-53.7845	-2.9993	-10.3925	18.2951	0.570122	-0.386618	0.243324	0.130905	1.63036	-131.829	63.7815	-2.83746	0	0	0.199016
1542	0	-2.8664	0	0	-2.86645	0.0200938	-0.342102	-0.143306	0.0121906	-0.0711194	-3.73218	1.06E-15	0.536687	0	0	-0.0147062	-0.135006	6.54085	-0.432397	398.429	388.915	640.27	383.313	383.313	383.313	10.5961	-50.5687	1.93307	233.147	450.228	195.473	194.761	194.761	194.761	-50.9527	-2.72902	-10.0639	18.8928	0.23335	-0.393585	0.22898	0.122731	1.60399	-119.466	59.7078	-1.85507	0	0	0.199451
1543	0	-4.82755	0	0	-4.82758	0.0158044	-0.176653	-0.148438	0.0126659	-0.0873212	-6.05199	-2.91E-15	1.11123	0	0	-0.0258178	0.241349	5.68645	-0.337663	404.64	389.354	640.356	384.211	384.211	384.21	10.143	-47.6211	1.77657	228.602	449.935	195.308	194.761	194.761	194.761	-47.9518	-2.43266	-9.70525	19.5538	-0.117664	-0.360237	0.216521	0.116185	1.58476	-105.717	55.3434	-0.800299	0	0	0.193716
1544	0	-6.94255	0	0	-6.94255	0.0127801	-0.0599999	-0.156099	0.0138726	-0.10373	-9.38849	1.05E-15	1.96179	0	0	-0.0423885	0.632579	4.77937	-0.286204	411.123	389.916	640.417	385.128	385.128	385.128	9.66586	-44.5301	1.63441	224.07	449.582	195.308	194.761	194.761	194.761	-44.8089	-2.12328	-9.3208	20.2746	-0.485139	-0.286682	0.206111	0.111702	1.57346	-92.4287	50.7542	0.214875	0	0	0.184101
1545	0	-9.17587	0	0	-9.17587	0.0112936	-0.002661	-0.166692	0.0158772	-0.118711	-13.8109	-3.55E-15	3.11704	0	0	-0.064416	1.03774	3.82731	-0.271814	417.84	390.59	640.462	386.05	386.05	386.05	9.1792	-41.3338	1.50154	219.588	449.173	195.579	194.761	194.761	194.761	-41.5641	-1.81671	-8.91862	21.0512	-0.870669	-0.174331	0.199036	0.111134	1.56843	-82.1868	46.3635	1.0453	0	0	0.175569
1546	0	-11.4777	0	0	-11.4777	0.0116472	-0.0163006	-0.180302	0.0186574	-0.130324	-19.2734	3.64E-15	4.57133	0	0	-0.0903758	1.45472	2.838	-0.287077	424.749	391.363	640.503	386.955	386.955	386.955	8.70125	-38.0847	1.37204	215.23	448.727	196.232	194.761	194.761	194.761	-38.2722	-1.53042	-8.51162	21.8802	-1.27401	-0.026041	0.197635	0.114919	1.56865	-77.8539	42.3542	1.57471	0	0	0.174683
1547	0	-13.7843	0	0	-13.7844	0.0141759	-0.113839	-0.196356	0.0219941	-0.136769	-25.5668	2.66E-15	6.26296	0	0	-0.116807	1.88017	1.81875	-0.323913	431.809	392.219	640.559	387.818	387.818	387.818	8.25356	-34.85	1.23993	211.119	448.27	197.367	194.761	194.761	194.761	-35.0015	-1.28163	-8.11798	22.7592	-1.69234	0.154098	0.203555	0.123382	1.56919	-81.5763	38.839	1.77384	0	0	0.187743
1548	0	-16.0218	0	0	-16.022	0.0192304	-0.308799	-0.213696	0.0254966	-0.136791	-32.331	-4.38E-15	8.06917	0	0	-0.138681	2.30956	0.775974	-0.374017	438.982	393.139	640.651	388.606	388.606	388.606	7.85999	-31.7082	1.10028	207.42	447.839	199.059	194.761	194.761	194.761	-31.8318	-1.085	-7.76053	23.6881	-2.11973	0.360907	0.216726	0.135223	1.56685	-94.0316	35.528	1.75295	0	0	0.218579
1549	0	-18.1107	0	0	-18.1117	0.0271504	-0.614271	-0.230858	0.0284856	-0.129745	-39.1084	4.97E-16	9.79601	0	0	-0.150571	2.73733	-0.285003	-0.429318	446.229	394.105	640.803	389.287	389.287	389.287	7.54493	-28.7447	0.95028	204.331	447.476	201.341	194.761	194.761	194.761	-28.8485	-0.95041	-7.46498	24.6683	-2.54697	0.588456	0.236396	0.148386	1.55783	-114.855	31.9771	1.73212	0	0	0.269112
1550	0	-19.973	0	0	-19.9764	0.038214	-1.04092	-0.246409	0.0304761	-0.11632	-45.4152	-7.61E-15	11.2362	0	0	-0.148197	3.15739	-1.36023	-0.482281	453.516	395.097	641.04	389.825	389.825	389.825	7.3311	-26.0451	0.790657	202.067	447.222	204.195	194.761	194.761	194.761	-26.1366	-0.881018	-7.25719	25.7033	-2.96212	0.830098	0.260026	0.158733	1.54165	-141.797	27.5653	1.9464	0	0	0.337184
1551	0	-21.5386	0	0	-21.5473	0.052599	-1.59549	-0.259191	0.0308941	-0.097617	-50.8063	-8.12E-15	12.1601	0	0	-0.129828	3.5637	-2.44701	-0.526064	460.812	396.095	641.388	390.189	390.19	390.189	7.23747	-23.6886	0.626431	200.841	447.113	207.55	194.761	194.761	194.761	-23.7747	-0.872722	-7.1601	26.7972	-3.35206	1.07852	0.287418	0.162337	1.51741	-172.896	21.7632	2.62485	0	0	0.420814
1552	0	-22.7501	0	0	-22.7691	0.0703242	-2.2784	-0.268286	0.0293087	-0.0756676	-54.9089	0	12.3645	0	0	-0.0969363	3.95098	-3.54374	-0.554266	468.091	397.078	641.868	390.354	390.354	390.354	7.27719	-21.7429	0.46761	200.839	447.17	211.293	194.761	194.761	194.761	-21.8295	-0.91446	-7.19084	27.9536	-3.70458	1.32553	0.316185	0.156768	1.48942	-204.979	14.5071	3.88672	0	0	0.514539
1553	0	-23.5671	0	0	-23.6033	0.0912046	-3.08202	-0.273021	0.0253397	-0.0525244	-57.4485	-2.03E-15	11.6941	0	0	-0.0540381	4.31522	-4.64966	-0.560915	475.329	398.026	642.502	390.304	390.304	390.304	7.45577	-20.2596	0.328769	202.214	447.399	215.284	194.761	194.761	194.761	-20.3517	-0.989804	-7.35822	29.1743	-4.01056	1.56188	0.345739	0.138953	1.46013	-235.475	5.46366	5.832	0	0	0.6119
1554	0	-23.9683	0	0	-24.0302	0.114806	-3.9889	-0.272826	0.0188003	-0.0300936	-58.2565	8.12E-15	10.0852	0	0	-0.00765143	4.65416	-5.76444	-0.540323	482.51	398.921	643.305	390.035	390.035	390.035	7.76947	-19.2721	0.227898	205.068	447.788	219.374	194.761	194.761	194.761	-19.3738	-1.07917	-7.66097	30.4572	-4.26652	1.77706	0.37475	0.108805	1.43327	-261.893	-5.16335	8.41559	0	0	0.704333
1555	0	-23.9531	0	0	-24.0492	0.140413	-4.97056	-0.267318	0.00976279	-0.00991539	-57.2903	6.77E-16	7.59441	0	0	0.0352803	4.96748	-6.88778	-0.487143	489.618	399.746	644.288	389.56	389.56	389.56	8.20416	-18.7942	0.184442	209.455	448.303	223.416	194.761	194.761	194.761	-18.9084	-1.16237	-8.08686	31.7958	-4.47676	1.95964	0.402726	0.0683704	1.41225	-282.33	-17.0828	11.5313	0	0	0.782106
1556	0	-23.5411	0	0	-23.6781	0.16703	-5.98783	-0.256398	-0.00130989	0.00702612	-54.647	1.35E-15	4.41519	0	0	0.0691258	5.25657	-8.01894	-0.396457	496.64	400.486	645.455	388.906	388.906	388.906	8.73518	-18.8198	0.216356	215.378	448.893	227.28	194.761	194.761	194.761	-18.9482	-1.22121	-8.61304	33.1781	-4.65358	2.09806	0.426182	0.0227308	1.39864	-294.925	-29.7248	14.9709	0	0	0.834
1557	0	-22.7714	0	0	-22.9518	0.19343	-6.99309	-0.24051	-0.0134859	0.020292	-50.5801	-4.06E-15	0.867604	0	0	0.0908823	5.52379	-9.15636	-0.264609	503.564	401.128	646.808	388.11	388.11	388.11	9.32855	-19.3247	0.33687	222.792	449.49	230.856	194.761	194.761	194.761	-19.4674	-1.24191	-9.20767	34.5878	-4.81573	2.18221	0.443331	-0.0191998	1.39383	-298.897	-41.9195	18.3788	0	0	0.85232
1558	0	-21.6986	0	0	-21.9192	0.218257	-7.93456	-0.22076	-0.0255135	0.0298425	-45.4816	-5.41E-15	-2.65396	0	0	0.100573	5.77137	-10.2974	-0.0900475	510.377	401.66	648.343	387.221	387.221	387.221	9.94398	-20.2687	0.551476	231.614	450.024	234.053	194.761	194.761	194.761	-20.4243	-1.21688	-9.83298	36.0055	-4.98398	2.20523	0.450577	-0.0476388	1.3968	-293.84	-52.3276	21.3502	0	0	0.833101
1559	0	-20.3885	0	0	-20.6402	0.240179	-8.76227	-0.19874	-0.0360004	0.0358533	-39.8243	-1.35E-15	-5.74608	0	0	0.1006	5.99999	-11.4381	0.125517	517.06	402.074	650.056	386.285	386.285	386.285	10.5392	-21.5999	0.856071	241.73	450.422	236.804	194.761	194.761	194.761	-21.7657	-1.14551	-10.4493	37.411	-5.17531	2.16518	0.446747	-0.053603	1.40617	-280.35	-59.4368	23.4799	0	0	0.779412
1560	0	-18.9112	0	0	-19.1805	0.258045	-9.43417	-0.176562	-0.0435579	0.0387858	-34.1175	-2.71E-15	-8.0514	0	0	0.0945284	6.20756	-12.5732	0.376247	523.588	402.361	651.94	385.345	385.345	385.345	11.0752	-23.2594	1.23684	253.014	450.622	239.058	194.761	194.761	194.761	-23.4321	-1.03393	-11.0196	38.786	-5.39647	2.0661	0.433088	-0.0349708	1.41897	-260.172	-62.3199	24.3972	0	0	0.700908
1561	0	-17.3351	0	0	-17.6068	0.27104	-9.92123	-0.156089	-0.0471581	0.0390344	-28.7908	-2.71E-15	-9.32224	0	0	0.0856072	6.38931	-13.696	0.652266	529.93	402.514	653.987	384.434	384.434	384.434	11.5208	-25.187	1.6726	265.333	450.582	240.783	194.761	194.761	194.761	-25.3633	-0.893188	-11.5136	40.1152	-5.64103	1.91783	0.413217	-0.000114324	1.43109	-235.507	-61.3898	23.8905	0	0	0.609085
1562	0	-15.7212	0	0	-15.9809	0.278771	-10.2103	-0.138741	-0.0463098	0.037114	-24.1528	-2.71E-15	-9.44665	0	0	0.0759744	6.53912	-14.7986	0.940453	536.05	402.528	656.184	383.573	383.573	383.573	11.857	-27.3259	2.13847	278.563	450.28	241.967	194.761	194.761	194.761	-27.5028	-0.736966	-11.9115	41.386	-5.8918	1.73456	0.389331	0.0401932	1.43994	-208.229	-57.2501	21.8977	0	0	0.513327
1563	0	-14.1197	0	0	-14.3561	0.281283	-10.3041	-0.125407	-0.0410829	0.0333971	-20.3779	0	-8.44552	0	0	0.0665677	6.6516	-15.8719	1.22551	541.907	402.4	658.515	382.776	382.777	382.777	12.078	-29.6258	2.61033	292.592	449.722	242.616	194.761	194.761	194.761	-29.8016	-0.578953	-12.2056	42.5883	-6.12587	1.53274	0.364802	0.0768003	1.44416	-180.146	-50.561	18.579	0	0	0.420742
1564	0	-12.5686	0	0	-12.7746	0.279015	-10.2194	-0.116274	-0.0319351	0.0281585	-17.4985	2.71E-15	-6.44307	0	0	0.0574609	6.72344	-16.9063	1.49117	547.459	402.126	660.956	382.054	382.054	382.054	12.1918	-32.0453	3.06827	307.322	448.938	242.755	194.761	194.761	194.761	-32.2194	-0.431165	-12.4006	43.7137	-6.31978	1.32917	0.338788	0.105187	1.44317	-151.754	-41.5772	14.1278	0	0	0.333587
1565	0	-11.0939	0	0	-11.2667	0.272734	-9.98464	-0.111214	-0.0196407	0.0216789	-15.4597	6.77E-16	-3.64293	0	0	0.0484933	6.75426	-17.8917	1.72073	552.664	401.705	663.474	381.413	381.413	381.413	12.2177	-34.552	3.49878	322.671	447.981	242.428	194.761	194.761	194.761	-34.725	-0.303152	-12.5125	44.7547	-6.4532	1.14008	0.312704	0.125126	1.43805	-123.919	-30.5142	8.84294	0	0	0.254016
1566	0	-9.71166	0	0	-9.85204	0.263445	-9.63671	-0.10968	-0.00507851	0.0142356	-14.1263	1.02E-15	-0.294025	0	0	0.0396109	6.74645	-18.8183	1.89795	557.483	401.139	666.033	380.857	380.857	380.857	12.184	-37.1219	3.89578	338.564	446.92	241.694	194.761	194.761	194.761	-37.2958	-0.201849	-12.5665	45.7053	-6.51051	0.980164	0.28726	0.137922	1.42911	-97.2076	-17.7718	3.01438	0	0	0.182804
1567	0	-8.42993	0	0	-8.54104	0.252286	-9.21785	-0.110991	0.0106899	0.00609914	-13.3285	-2.92E-15	3.31455	0	0	0.0311184	6.70462	-19.6768	2.00781	561.878	400.428	668.589	380.392	380.392	380.392	12.1251	-39.7377	4.26047	354.937	445.839	240.622	194.761	194.761	194.761	-39.9157	-0.1319	-12.5939	46.5608	-6.48162	0.862339	0.262144	0.14719	1.41712	-71.7775	-3.63278	-3.07389	0	0	0.119757
1568	0	-7.25167	0	0	-7.33797	0.240448	-8.7724	-0.114386	0.0266067	-0.00257225	-12.8827	-3.38E-15	6.88357	0	0	0.0235985	6.63468	-20.4591	2.03714	565.818	399.577	671.098	380.017	380.017	380.017	12.0773	-42.387	4.60033	371.726	444.826	239.291	194.761	194.761	194.761	-42.5734	-0.0961684	-12.6293	47.3179	-6.36162	0.797593	0.240677	0.155545	1.40374	-48.5157	11.2583	-9.09495	0	0	0.0658661
1569	0	-6.17699	0	0	-6.24333	0.229083	-8.34375	-0.119157	0.0415577	-0.0114268	-12.6194	0	10.1088	0	0	0.0177085	6.54289	-21.1583	1.97568	569.276	398.592	673.516	379.73	379.731	379.73	12.0758	-45.0599	4.92762	388.868	443.967	237.782	194.761	194.761	194.761	-45.2602	-0.0961769	-12.707	47.9748	-6.15011	0.794399	0.222232	0.165095	1.38861	-27.4881	26.3359	-14.7959	0	0	0.0206045
1570	0	-5.20562	0	0	-5.25655	0.219219	-7.97092	-0.124701	0.0544691	-0.020388	-12.4007	-4.74E-15	12.7062	0	0	0.0138784	6.43506	-21.7694	1.81663	572.232	397.481	675.8	379.527	379.527	379.527	12.1512	-47.747	5.25746	406.299	443.344	236.173	194.761	194.761	194.761	-47.9681	-0.132369	-12.8574	48.5315	-5.85067	0.858817	0.209841	0.175974	1.37323	-9.33356	40.7044	-19.8789	0	0	-0.0156038
1571	0	-4.33814	0	0	-4.37754	0.211687	-7.68582	-0.130602	0.0645179	-0.0291436	-12.135	-1.35E-15	14.4475	0	0	0.012073	6.31601	-22.2893	1.55746	574.678	396.252	677.913	379.398	379.398	379.398	12.3261	-50.4381	5.60566	423.952	443.021	234.536	194.761	194.761	194.761	-50.6885	-0.204265	-13.104	48.9889	-5.47042	0.99408	0.203721	0.188693	1.35843	5.70196	53.8691	-24.1865	0	0	-0.0431912
1572	0	-3.57709	0	0	-3.60809	0.207064	-7.5106	-0.136565	0.0709604	-0.0375011	-11.7762	6.77E-16	15.1589	0	0	0.0117393	6.1892	-22.7169	1.20008	576.61	394.918	679.821	379.328	379.329	379.328	12.613	-53.1211	5.98641	441.76	443.041	232.935	194.761	194.761	194.761	-53.4109	-0.310496	-13.4605	49.3496	-5.01933	1.20042	0.205318	0.20182	1.34482	17.2107	65.1256	-27.5713	0	0	-0.0623964
1573	0	-2.92708	0	0	-2.95206	0.205615	-7.45565	-0.14244	0.0735056	-0.0452444	-11.3261	-1.35E-15	14.7715	0	0	0.0119342	6.05667	-23.053	0.751105	578.036	393.49	681.498	379.304	379.304	379.304	13.0124	-55.7822	6.40997	459.656	443.422	231.42	194.761	194.761	194.761	-56.1228	-0.448785	-13.9288	49.6171	-4.51008	1.47489	0.21406	0.214438	1.33261	25.1385	74.0682	-29.9849	0	0	-0.0740597
1574	0	-2.39458	0	0	-2.41536	0.207281	-7.51885	-0.148203	0.0721369	-0.0521644	-10.8302	-4.06E-15	13.3103	0	0	0.0116467	5.91906	-23.3004	0.221373	578.972	391.985	682.926	379.307	379.307	379.307	13.5129	-58.4053	6.88066	477.577	444.154	230.03	194.761	194.761	194.761	-58.8093	-0.615986	-14.4987	49.7959	-3.95716	1.81139	0.230124	0.225777	1.32376	29.3225	80.6446	-31.5084	0	0	-0.0793378
1575	0	-1.98716	0	0	-2.00519	0.211681	-7.68559	-0.154027	0.0672695	-0.057984	-10.3782	-6.77E-16	10.9106	0	0	0.0101458	5.77596	-23.4635	-0.374483	579.444	390.418	684.092	379.319	379.319	379.319	14.0916	-60.9733	7.39535	495.469	445.202	228.789	194.761	194.761	194.761	-61.4537	-0.808134	-15.1474	49.8915	-3.37645	2.20067	0.252886	0.234974	1.31632	29.5081	84.8695	-32.2284	0	0	-0.0796512
1576	0	-1.71201	0	0	-1.72854	0.218134	-7.92988	-0.160165	0.0596704	-0.0629225	-10.0823	4.40E-15	7.80132	0	0	0.00720584	5.62609	-23.5484	-1.0189	579.484	388.805	684.991	379.324	379.324	379.324	14.7165	-63.4697	7.94273	513.29	446.508	227.713	194.761	194.761	194.761	-64.0386	-1.02067	-15.8423	49.9106	-2.78414	2.63059	0.281023	0.242323	1.31435	26.3428	87.2118	-32.3294	0	0	-0.0771068
1577	0	-1.57438	0	0	-1.59071	0.225731	-8.21713	-0.166867	0.0503774	-0.0669071	-10.0558	-8.46E-16	4.28056	0	0	0.00314798	5.46774	-23.5622	-1.69229	579.133	387.164	685.624	379.306	379.306	379.306	15.3497	-65.8797	8.50382	531.011	447.995	226.812	194.761	194.761	194.761	-66.5471	-1.24871	-16.543	49.8609	-2.19578	3.08649	0.314055	0.247171	1.31478	19.7951	88.0686	-31.962	0	0	-0.0734518
1578	0	-1.57578	0	0	-1.59333	0.233401	-8.50672	-0.174291	0.0405334	-0.0706402	-10.3892	-2.54E-16	0.67679	0	0	-0.0013262	5.29907	-23.5132	-2.37387	578.436	385.513	685.999	379.249	379.249	379.249	15.9513	-68.1921	9.05344	548.615	449.579	226.096	194.761	194.761	194.761	-68.9644	-1.48745	-17.2054	49.7507	-1.62569	3.55193	0.349348	0.250334	1.32163	11.3822	88.0557	-31.2486	0	0	-0.0702386
1579	0	-1.71278	0	0	-1.73299	0.240012	-8.756	-0.18245	0.0312018	-0.0745879	-11.1315	-1.69E-16	-2.69247	0	0	-0.00541694	5.11852	-23.4099	-3.04281	577.443	383.866	686.128	379.143	379.144	379.144	16.4829	-70.4007	9.56254	566.095	451.176	225.577	194.761	194.761	194.761	-71.2791	-1.73248	-17.786	49.5892	-1.08622	4.00938	0.385639	0.251245	1.3334	2.05818	87.3382	-30.1821	0	0	-0.0679074
1580	0	-1.97561	0	0	-1.99984	0.244465	-8.92368	-0.19119	0.0232163	-0.0796547	-12.2768	-6.09E-15	-5.55898	0	0	-0.00849722	4.92499	-23.2613	-3.67906	576.206	382.242	686.025	378.98	378.979	378.98	16.9114	-72.505	10.0014	583.446	452.705	225.279	194.761	194.761	194.761	-73.4853	-1.98009	-18.245	49.3855	-0.587542	4.44113	0.418715	0.250615	1.35201	-5.952	86.1163	-28.7071	0	0	-0.0659801
1581	0	-2.34791	0	0	-2.37701	0.245782	-8.97325	-0.200007	0.0171596	-0.0864716	-13.7402	-2.03E-15	-7.7227	0	0	-0.0102518	4.71812	-23.0762	-4.2645	574.78	380.656	685.709	378.751	378.751	378.751	17.2111	-74.5108	10.3426	600.658	454.096	225.234	194.761	194.761	194.761	-75.5825	-2.22738	-18.55	49.149	-0.137149	4.83036	0.447162	0.248014	1.37633	-11.2816	84.2029	-26.7045	0	0	-0.0633052
1582	0	-2.80671	0	0	-2.84075	0.243178	-8.87525	-0.208155	0.0132845	-0.0957531	-15.3701	7.44E-15	-9.06957	0	0	-0.0106825	4.49834	-22.8628	-4.78359	573.215	379.123	685.202	378.455	378.455	378.455	17.365	-76.429	10.5636	617.708	455.29	225.484	194.761	194.761	194.761	-77.5764	-2.47224	-18.6777	48.8885	0.260118	5.16199	0.465654	0.243122	1.40595	-11.3458	81.1348	-24.025	0	0	-0.0577773
1583	0	-3.32374	0	0	-3.36168	0.236131	-8.60971	-0.214695	0.0115815	-0.107694	-16.9597	3.38E-15	-9.56825	0	0	-0.0100154	4.267	-22.6286	-5.22429	571.563	377.657	684.525	378.092	378.092	378.092	17.3652	-78.2745	10.6485	634.553	456.241	226.074	194.761	194.761	194.761	-79.478	-2.71313	-18.6149	48.6119	0.602103	5.42377	0.474668	0.235881	1.4395	-5.5642	76.6319	-20.591	0	0	-0.0483922
1584	0	-3.86717	0	0	-3.90684	0.224394	-8.16663	-0.218703	0.011755	-0.12229	-18.2793	-2.03E-15	-9.2663	0	0	-0.00859928	4.02621	-22.3803	-5.57832	569.868	376.274	683.699	377.664	377.664	377.664	17.2125	-80.0641	10.5895	651.124	456.916	227.046	194.761	194.761	194.761	-81.301	-2.94876	-18.3591	48.3264	0.889243	5.60671	0.469997	0.226354	1.47423	7.75651	70.3564	-16.3692	0	0	-0.0338425
1585	0	-4.40392	0	0	-4.44247	0.208007	-7.54635	-0.219319	0.0134772	-0.139282	-19.0971	-2.37E-15	-8.25495	0	0	-0.00684727	3.77885	-22.1234	-5.84158	568.172	374.986	682.747	377.177	377.177	377.177	16.9154	-81.8136	10.3866	667.332	457.295	228.434	194.761	194.761	194.761	-83.0606	-3.17773	-17.9174	48.0378	1.12402	5.70571	0.452207	0.214916	1.50888	28.7416	62.2949	-11.4184	0	0	-0.0141595
1586	0	-4.90236	0	0	-4.93677	0.187272	-6.759	-0.215897	0.0164458	-0.158026	-19.2115	3.30E-15	-6.65042	0	0	-0.00524502	3.52824	-21.8622	-6.01413	566.509	373.807	681.688	376.638	376.638	376.638	16.4888	-83.5355	10.0467	683.061	457.368	230.247	194.761	194.761	194.761	-84.7699	-3.39839	-17.3056	47.7507	1.31059	5.7196	0.420985	0.202879	1.54056	57.3283	52.9334	-5.88522	0	0	0.0100594
1587	0	-5.33517	0	0	-5.36292	0.162722	-5.82344	-0.207961	0.0203233	-0.177752	-18.4663	4.57E-15	-4.58824	0	0	-0.0043173	3.27798	-21.6003	-6.10012	564.905	372.748	680.542	376.06	376.06	376.06	15.9526	-85.2368	9.58348	698.177	457.138	232.475	194.761	194.761	194.761	-86.4379	-3.60862	-16.5467	47.4679	1.45423	5.65102	0.376776	0.190644	1.56775	92.994	42.78	0.0565731	0	0	0.037955
1588	0	-5.68204	0	0	-5.70182	0.135067	-4.76583	-0.195569	0.0249986	-0.197496	-16.8039	-6.98E-16	-2.18907	0	0	-0.00462899	3.03176	-21.3397	-6.1076	563.383	371.821	679.325	375.453	375.453	375.453	15.3305	-86.9167	9.01569	712.536	456.619	235.07	194.761	194.761	194.761	-88.0671	-3.80574	-15.6695	47.1913	1.56079	5.50629	0.321727	0.179051	1.58866	134.379	32.7571	6.19047	0	0	0.0682093
1589	0	-5.93188	0	0	-5.94378	0.105159	-3.61842	-0.179262	0.0302732	-0.216423	-14.2718	6.96E-16	0.414481	0	0	-0.0065479	2.79323	-21.0821	-6.048	561.954	371.033	678.053	374.834	374.834	374.834	14.6484	-88.5661	8.36677	725.992	455.838	237.954	194.761	194.761	194.761	-89.6521	-3.98663	-14.7077	46.9211	1.63615	5.29494	0.259002	0.168498	1.60214	179.603	23.7103	12.3061	0	0	0.0995425
1590	0	-6.08353	0	0	-6.08895	0.0739436	-2.41777	-0.160051	0.0360762	-0.233443	-11.0216	3.10E-15	3.10258	0	0	-0.010087	2.56598	-20.8278	-5.93554	560.625	370.392	676.738	374.218	374.218	374.218	13.9334	-90.1672	7.66372	738.399	454.836	241.018	194.761	194.761	194.761	-91.1798	-4.1478	-13.6976	46.6567	1.6857	5.02914	0.191254	0.159284	1.60886	226.485	16.4828	18.1837	0	0	0.130869
1591	0	-6.14535	0	0	-6.14671	0.0424251	-1.20329	-0.139244	0.0421574	-0.247894	-7.284	2.96E-15	5.74139	0	0	-0.0147156	2.35338	-20.5767	-5.78658	559.396	369.902	675.39	373.62	373.62	373.62	13.212	-91.6959	6.93618	749.632	453.665	244.127	194.761	194.761	194.761	-92.6304	-4.28578	-12.677	46.3965	1.71415	4.72319	0.123923	0.15169	1.60914	272.153	11.5878	23.6218	0	0	0.16108
1592	0	-6.13404	0	0	-6.13405	0.0116231	-0.0153732	-0.11822	0.0482189	-0.258885	-3.32874	2.20E-15	8.20028	0	0	-0.0194507	2.15854	-20.3279	-5.61856	558.262	369.564	674.017	373.055	373.055	373.055	12.5089	-93.1229	6.21519	759.584	452.388	247.13	194.761	194.761	194.761	-93.9788	-4.39721	-11.6834	46.1381	1.725	4.39263	0.0603351	0.145636	1.60459	313.894	9.1808	28.4121	0	0	0.189387
1593	0	-6.07246	0	0	-6.0736	-0.0174761	1.10691	-0.09832	0.053928	-0.265952	0.565221	-1.18E-15	10.3608	0	0	-0.0231045	1.98421	-20.08	-5.44943	557.213	369.377	672.625	372.536	372.536	372.536	11.8453	-94.4169	5.53131	768.175	451.071	249.872	194.761	194.761	194.761	-95.1975	-4.47915	-10.7513	45.8783	1.72053	4.05373	0.00458909	0.141419	1.5981	349.139	9.12303	32.3698	0	0	0.21511
1594	0	-5.98731	0	0	-5.99144	-0.0439582	2.12754	-0.0807074	0.0590014	-0.268588	4.13905	-1.52E-15	12.129	0	0	-0.0246159	1.83258	-19.831	-5.29664	556.235	369.337	671.22	372.072	372.072	372.072	11.2386	-95.5466	4.91289	775.357	449.781	252.203	194.761	194.761	194.761	-96.2579	-4.52914	-9.911	45.6133	1.70201	3.72265	-0.0398474	0.138922	1.59065	375.425	11.0736	35.3162	0	0	0.237294
1595	0	-5.90676	0	0	-5.91497	-0.0670258	3.01549	-0.0662514	0.0630942	-0.266637	7.17592	2.03E-15	13.4283	0	0	-0.0233106	1.70516	-19.5787	-5.17641	555.313	369.436	669.808	371.672	371.672	371.672	10.7011	-96.4829	4.38408	781.112	448.584	253.989	194.761	194.761	194.761	-97.1333	-4.54535	-9.18663	45.3394	1.67005	3.41472	-0.0708703	0.138341	1.58612	391.093	14.3947	37.1275	0	0	0.254905
1596	0	-5.85853	0	0	-5.87112	-0.0860268	3.74584	-0.0555919	0.0659828	-0.259768	9.49784	-3.38E-16	14.2168	0	0	-0.0191088	1.60261	-19.3208	-5.10318	554.429	369.667	668.396	371.335	371.335	371.335	10.2405	-97.2011	3.96353	785.45	447.534	255.121	194.761	194.761	194.761	-97.7996	-4.52665	-8.59533	45.0531	1.62564	3.14381	-0.0871226	0.139272	1.58459	394.733	18.5247	37.7042	0	0	0.266289
1597	0	-5.86831	0	0	-5.88493	-0.100485	4.30078	-0.0491761	0.0674312	-0.248241	10.9602	-1.69E-15	14.4692	0	0	-0.0125414	1.52469	-19.0548	-5.08883	553.565	370.02	666.99	371.06	371.06	371.06	9.86011	-97.6814	3.66322	788.409	446.675	255.52	194.761	194.761	194.761	-98.2379	-4.47259	-8.14695	44.7519	1.57059	2.92171	-0.0866261	0.142115	1.58947	385.513	22.9456	37.0193	0	0	0.269496
1598	0	-5.95818	0	0	-5.9781	-0.11012	4.67014	-0.0474445	0.0671686	-0.232044	11.4313	-1.35E-15	14.1714	0	0	-0.00470104	1.47014	-18.7787	-5.14221	552.703	370.483	665.603	370.837	370.837	370.837	9.55967	-97.9111	3.48796	790.051	446.037	255.141	194.761	194.761	194.761	-98.4346	-4.3836	-7.84401	44.4342	1.50851	2.7574	-0.0697183	0.146217	1.60082	363.175	27.1283	35.0779	0	0	0.262619
1599	0	-6.14539	0	0	-6.16759	-0.114869	4.85206	-0.0506904	0.0649427	-0.211806	10.8085	-3.38E-16	13.3213	0	0	0.00288313	1.43678	-18.4904	-5.2685	551.829	371.047	664.245	370.657	370.657	370.657	9.3359	-97.8846	3.43516	790.457	445.635	253.978	194.761	194.761	194.761	-98.3836	-4.26102	-7.68202	44.1001	1.44475	2.65679	-0.0368866	0.151795	1.61969	328.391	30.7557	31.9666	0	0	0.244491
1600	0	-6.44072	0	0	-6.46398	-0.114888	4.85278	-0.0591795	0.0606311	-0.188373	9.01579	3.05E-15	11.9407	0	0	0.00847747	1.42146	-18.1886	-5.46911	550.926	371.702	662.932	370.504	370.504	370.504	9.18312	-97.6056	3.49513	789.724	445.467	252.061	194.761	194.761	194.761	-98.0876	-4.10739	-7.64997	43.7502	1.38621	2.62251	0.00990396	0.158971	1.6467	282.606	33.7192	27.8343	0	0	0.215053
1601	0	-6.8467	0	0	-6.86979	-0.110554	4.68678	-0.0728869	0.0541212	-0.162596	6.04783	6.77E-16	10.0684	0	0	0.0105193	1.42014	-17.872	-5.74143	549.985	372.437	661.681	370.364	370.364	370.364	9.09359	-97.0881	3.65145	787.967	445.516	249.461	194.761	194.761	194.761	-97.5589	-3.92678	-7.73071	43.3863	1.34117	2.65373	0.0679105	0.167988	1.68123	227.779	36.0418	22.8779	0	0	0.17537
1602	0	-7.35647	0	0	-7.37811	-0.102454	4.37627	-0.0913543	0.045619	-0.136128	2.00344	-1.69E-16	7.79654	0	0	0.00808842	1.42801	-17.5403	-6.07925	548.995	373.245	660.509	370.219	370.219	370.219	9.05755	-96.3569	3.88188	785.306	445.748	246.286	194.761	194.761	194.761	-96.8208	-3.72479	-7.90171	43.0104	1.31842	2.74662	0.132513	0.178376	1.7225	167.406	37.7526	17.4027	0	0	0.128362
1603	0	-7.95282	0	0	-7.97187	-0.0913383	3.94979	-0.113412	0.035661	-0.109979	-2.87298	1.78E-15	5.27548	0	0	0.0013803	1.43961	-17.1932	-6.47298	547.95	374.12	659.436	370.058	370.058	370.058	9.06327	-95.4479	4.15988	781.874	446.117	242.675	194.761	194.761	194.761	-95.9076	-3.50864	-8.13603	42.6242	1.32643	2.89459	0.199416	0.189934	1.76659	104.647	39.255	11.7311	0	0	0.0770912
1604	0	-8.60903	0	0	-8.62471	-0.0780873	3.4408	-0.137187	0.0250735	-0.0858539	-8.19742	3.30E-15	2.70864	0	0	-0.0081388	1.44922	-16.8312	-6.9104	546.848	375.056	658.479	369.87	369.87	369.87	9.09708	-94.4061	4.45686	777.803	446.568	238.789	194.761	194.761	194.761	-94.8628	-3.28666	-8.40398	42.2293	1.37244	3.08895	0.262671	0.201977	1.81248	43.9479	40.7012	6.26448	0	0	0.0256746
1605	0	-9.2914	0	0	-9.3033	-0.0636194	2.88445	-0.1603	0.0149749	-0.0645852	-13.4922	-8.72E-17	0.340949	0	0	-0.0180632	1.45096	-16.4552	-7.37741	545.686	376.048	657.656	369.649	369.649	369.649	9.14398	-93.283	4.74487	773.228	447.043	234.796	194.761	194.761	194.761	-93.7362	-3.0676	-8.67552	41.826	1.46194	3.31947	0.318017	0.212455	1.85353	-11.3778	42.2403	1.36097	0	0	-0.0229157
1606	0	-9.96326	0	0	-9.9715	-0.0488261	2.31502	-0.18035	0.00648436	-0.0467968	-18.2777	3.21E-15	-1.5889	0	0	-0.0258603	1.4394	-16.0665	-7.85891	544.467	377.091	656.979	369.396	369.396	369.396	9.18876	-92.1307	4.99973	768.276	447.488	230.858	194.761	194.761	194.761	-92.5792	-2.85953	-8.92315	41.4139	1.59768	3.57527	0.362359	0.221737	1.88897	-58.4814	44.3567	-2.67421	0	0	-0.0665561
1607	0	-10.5901	0	0	-10.5951	-0.0345002	1.76314	-0.195678	0.000575875	-0.0326626	-22.1899	-1.59E-16	-2.88712	0	0	-0.0297724	1.40959	-15.6667	-8.33934	543.191	378.183	656.459	369.114	369.114	369.114	9.21751	-90.9975	5.20385	763.065	447.859	227.113	194.761	194.761	194.761	-91.4392	-2.66863	-9.12481	40.9913	1.77964	3.84503	0.392253	0.227217	1.91337	-95.4246	46.8909	-5.64155	0	0	-0.103861
1608	0	-11.1431	0	0	-11.1458	-0.0212767	1.25344	-0.205716	-0.00217561	-0.0218972	-25.0422	1.62E-15	-3.45143	0	0	-0.0293155	1.35767	-15.2575	-8.80384	541.863	379.317	656.1	368.815	368.815	368.815	9.21948	-89.9233	5.34801	757.695	448.13	223.667	194.761	194.761	194.761	-90.3556	-2.49849	-9.2663	40.5558	2.00486	4.11802	0.407396	0.229459	1.92733	-121.78	50.1929	-7.48762	0	0	-0.134804
1609	0	-11.6014	0	0	-11.6026	-0.00960662	0.80345	-0.210702	-0.00190945	-0.0141993	-26.8043	2.44E-15	-3.31367	0	0	-0.0251923	1.28091	-14.8406	-9.23873	540.484	380.492	655.901	368.513	368.513	368.513	9.18849	-88.938	5.43169	752.248	448.294	220.589	194.761	194.761	194.761	-89.3585	-2.34984	-9.34245	40.1041	2.26785	4.38413	0.407129	0.227608	1.92883	-137.668	53.9548	-8.29224	0	0	-0.159045
1610	0	-11.9523	0	0	-11.9526	0.000250294	0.423293	-0.210953	0.000724406	-0.00907386	-27.5207	-1.48E-15	-2.61492	0	0	-0.0187696	1.17798	-14.4176	-9.63228	539.055	381.704	655.857	368.226	368.226	368.226	9.12345	-88.061	5.46215	746.786	448.36	217.915	194.761	194.761	194.761	-88.4679	-2.22083	-9.35665	39.6331	2.56127	4.63429	0.391154	0.221286	1.9191	-143.766	57.7511	-8.2379	0	0	-0.175967
1611	0	-12.1913	0	0	-12.1914	0.00819909	0.116699	-0.207107	0.00466354	-0.00624079	-27.3173	-3.76E-15	-1.57519	0	0	-0.0115873	1.04896	-13.9898	-9.97544	537.572	382.952	655.954	367.974	367.974	367.974	9.02754	-87.3021	5.45202	741.347	448.353	215.651	194.761	194.761	194.761	-87.6938	-2.10756	-9.31887	39.1403	2.87699	4.86087	0.360717	0.209601	1.89712	-141.219	60.8087	-7.56148	0	0	-0.184561
1612	0	-12.3218	0	0	-12.3218	0.0142693	-0.117442	-0.200283	0.00878289	-0.00501075	-26.3993	1.81E-15	-0.430804	0	0	-0.004921	0.895516	-13.5579	-10.2622	536.029	384.235	656.176	367.776	367.776	367.776	8.90674	-86.6617	5.41655	735.954	448.304	213.778	194.761	194.761	194.761	-87.0375	-2.00477	-9.24287	38.6244	3.20674	5.05783	0.318821	0.191954	1.86467	-132.135	62.572	-6.53597	0	0	-0.184713
1613	0	-12.3531	0	0	-12.3532	0.0185668	-0.283202	-0.191777	0.0122738	-0.00512259	-25.0043	-2.60E-15	0.629943	0	0	0.000465658	0.720791	-13.1226	-10.4895	534.417	385.555	656.5	367.648	367.648	367.648	8.768	-86.1333	5.37095	730.616	448.244	212.258	194.761	194.761	194.761	-86.4927	-1.90672	-9.14329	38.0858	3.54264	5.22079	0.269177	0.167487	1.82271	-118.552	62.4639	-5.37507	0	0	-0.176608
1614	0	-12.2983	0	0	-12.2985	0.0212345	-0.386099	-0.182515	0.0146913	-0.00603239	-23.333	-5.67E-15	1.4869	0	0	0.00430953	0.529265	-12.684	-10.6572	532.721	386.914	656.901	367.606	367.606	367.606	8.61805	-85.706	5.32856	725.331	448.2	211.043	194.761	194.761	194.761	-86.049	-1.808	-9.03351	37.5267	3.87729	5.34692	0.21739	0.13692	1.77357	-102.953	60.4295	-4.24562	0	0	-0.162056
1615	0	-12.1726	0	0	-12.1729	0.0224349	-0.432396	-0.173226	0.0158977	-0.00735888	-21.5555	2.10E-15	2.0851	0	0	0.00670071	0.326457	-12.2424	-10.767	530.931	388.314	657.351	367.657	367.657	367.657	8.46259	-85.366	5.29977	720.091	448.193	210.078	194.761	194.761	194.761	-85.6928	-1.70401	-8.92451	36.9508	4.20375	5.43467	0.166804	0.101374	1.71882	-87.0359	56.5479	-3.24657	0	0	-0.142932
1616	0	-11.9921	0	0	-11.9924	0.022332	-0.428427	-0.164605	0.0159601	-0.00888608	-19.8217	-3.76E-15	2.41868	0	0	0.00792266	0.11844	-11.7978	-10.8222	529.031	389.759	657.823	367.804	367.804	367.804	8.30598	-85.0984	5.29196	714.885	448.235	209.311	194.761	194.761	194.761	-85.4092	-1.59118	-8.82446	36.3632	4.51518	5.48361	0.123065	0.0631377	1.66248	-72.9153	51.0166	-2.4327	0	0	-0.122341
1617	0	-11.7722	0	0	-11.7725	0.0210838	-0.380285	-0.157066	0.0149375	-0.0101565	-18.2349	-3.05E-15	2.50086	0	0	0.00832197	-0.0888323	-11.3508	-10.8266	527.015	391.249	658.289	368.046	368.046	368.046	8.15129	-84.8882	5.30959	709.702	448.331	208.691	194.761	194.761	194.761	-85.1834	-1.46707	-8.73884	35.7693	4.80475	5.49391	0.088508	0.0251855	1.60654	-61.8674	44.3247	-1.84448	0	0	-0.103015
1618	0	-11.527	0	0	-11.5271	0.0188257	-0.293191	-0.150843	0.0131066	-0.0113369	-16.8636	3.17E-15	2.37829	0	0	0.00822377	-0.290137	-10.902	-10.7837	524.875	392.782	658.728	368.373	368.373	368.373	8.00021	-84.7216	5.35458	704.532	448.479	208.171	194.761	194.761	194.761	-85.0014	-1.33022	-8.67058	35.1748	5.06539	5.46582	0.0638052	-0.0104129	1.55465	-54.1505	36.706	-1.45776	0	0	-0.0863593
1619	0	-11.2682	0	0	-11.2682	0.0156736	-0.171609	-0.146004	0.0106916	-0.0120642	-15.7448	-4.02E-15	2.09922	0	0	0.00788552	-0.481458	-10.4526	-10.697	522.612	394.354	659.119	368.771	368.771	368.771	7.85334	-84.5861	5.42661	699.367	448.674	207.716	194.761	194.761	194.761	-84.8509	-1.18015	-8.62038	34.5853	5.28998	5.39945	0.0495013	-0.0420839	1.50844	-50.369	28.6595	-1.27171	0	0	-0.0742101
1620	0	-11.005	0	0	-11.005	0.0117104	-0.0187402	-0.142567	0.00803966	-0.0125081	-14.8948	-1.54E-15	1.7269	0	0	0.00748532	-0.660181	-10.0044	-10.5687	520.231	395.959	659.451	369.223	369.223	369.223	7.71035	-84.4717	5.52369	694.203	448.905	207.293	194.761	194.761	194.761	-84.7214	-1.01716	-8.58717	34.006	5.47162	5.29429	0.044399	-0.0689057	1.47034	-50.0111	20.5668	-1.2352	0	0	-0.0666963
1621	0	-10.744	0	0	-10.7441	0.0069984	0.163012	-0.140371	0.00542861	-0.0127266	-14.3002	-1.56E-15	1.31614	0	0	0.00712391	-0.825113	-9.55945	-10.4008	517.74	397.586	659.715	369.706	369.707	369.706	7.5705	-84.3704	5.64276	689.037	449.16	206.883	194.761	194.761	194.761	-84.6051	-0.842204	-8.56884	33.442	5.60429	5.14886	0.0447471	-0.091775	1.44027	-52.0171	12.6974	-1.30105	0	0	-0.0629305
1622	0	-10.4893	0	0	-10.4896	0.00158802	0.371697	-0.139247	0.00305106	-0.0126669	-13.9365	1.53E-15	0.909452	0	0	0.00685271	-0.976093	-9.12054	-10.1944	515.153	399.227	659.908	370.2	370.2	370.2	7.43288	-84.2764	5.77999	683.87	449.429	206.471	194.761	194.761	194.761	-84.4961	-0.656836	-8.56262	32.8986	5.68336	4.96124	0.0500988	-0.111418	1.41869	-56.0755	5.3182	-1.43414	0	0	-0.0625452
1623	0	-10.2427	0	0	-10.2432	-0.00448187	0.605808	-0.138975	0.00103065	-0.01264	-13.7664	2.08E-15	0.53705	0	0	0.00668728	-1.11371	-8.6906	-9.95069	512.485	400.868	660.03	370.682	370.682	370.682	7.29674	-84.1863	5.93127	678.704	449.699	206.048	194.761	194.761	194.761	-84.3909	-0.463093	-8.56558	32.3814	5.70647	4.72896	0.0568004	-0.129513	1.40529	-60.713	-1.5761	-1.58253	0	0	-0.0635441
1624	0	-10.0039	0	0	-10.0051	-0.0111682	0.86367	-0.139322	-0.000609981	-0.0125444	-13.746	3.22E-15	0.213326	0	0	0.00662555	-1.23878	-8.2727	-9.67088	509.753	402.498	660.085	371.131	371.131	371.131	7.16166	-84.0981	6.09232	673.542	449.963	205.613	194.761	194.761	194.761	-84.2876	-0.263437	-8.57485	31.8964	5.674	4.44998	0.06353	-0.14746	1.39827	-65.3445	-7.9966	-1.72676	0	0	-0.0648572
1625	0	-9.77179	0	0	-9.77378	-0.0184231	1.14342	-0.140088	-0.00183007	-0.0125448	-13.832	-9.52E-16	-0.0496018	0	0	0.0066532	-1.35201	-7.86982	-9.35688	506.971	404.105	660.079	371.53	371.53	371.53	7.02756	-84.0113	6.25895	668.388	450.214	205.167	194.761	194.761	194.761	-84.1857	-0.0606303	-8.58784	31.4499	5.58912	4.12325	0.0687349	-0.164906	1.39855	-69.079	-13.7829	-1.83952	0	0	-0.0651119
1626	0	-9.54407	0	0	-9.54714	-0.0261919	1.44293	-0.141084	-0.00271328	-0.0127089	-13.9823	2.91E-15	-0.255078	0	0	0.00675432	-1.45387	-7.48454	-9.01171	504.153	405.677	660.019	371.863	371.863	371.863	6.89474	-83.9265	6.42714	663.243	450.447	204.715	194.761	194.761	194.761	-84.0861	0.142421	-8.60228	31.0476	5.45807	3.74961	0.0708062	-0.181696	1.40434	-71.1694	-19.0547	-1.90733	0	0	-0.0633591
1627	0	-9.31832	0	0	-9.32276	-0.0344028	1.75939	-0.142143	-0.00325554	-0.013	-14.1594	-3.40E-15	-0.400161	0	0	0.00690271	-1.54454	-7.11886	-8.63993	501.31	407.205	659.913	372.119	372.119	372.119	6.76374	-83.8447	6.59327	658.111	450.661	204.262	194.761	194.761	194.761	-83.9898	0.342783	-8.61633	30.6949	5.28951	3.33233	0.0705758	-0.196618	1.41568	-71.5352	-23.7076	-1.92431	0	0	-0.0595139
1628	0	-9.0923	0	0	-9.09839	-0.0429723	2.08956	-0.14318	-0.00354315	-0.0134697	-14.3373	-1.35E-15	-0.493108	0	0	0.00707773	-1.62416	-6.77389	-8.24761	498.449	408.679	659.768	372.291	372.291	372.291	6.63545	-83.7674	6.75415	652.992	450.853	203.817	194.761	194.761	194.761	-83.8985	0.537642	-8.62861	30.3952	5.09387	2.87731	0.0666505	-0.207963	1.43267	-69.6734	-27.6985	-1.88839	0	0	-0.0535129
1629	0	-8.86421	0	0	-8.87224	-0.051798	2.42946	-0.144036	-0.00362366	-0.0142565	-14.4881	-3.17E-17	-0.540435	0	0	0.00725154	-1.69292	-6.44984	-7.84277	495.571	410.092	659.594	372.379	372.379	372.379	6.51085	-83.6958	6.90708	647.887	451.026	203.385	194.761	194.761	194.761	-83.8135	0.724427	-8.63823	30.1501	4.88271	2.39331	0.0593602	-0.215392	1.45348	-65.4184	-31.1957	-1.79663	0	0	-0.0459892
1630	0	-8.63291	0	0	-8.64313	-0.060756	2.77427	-0.144709	-0.00356731	-0.0151873	-14.6031	-2.79E-15	-0.552409	0	0	0.00740605	-1.75136	-6.14586	-7.43509	492.675	411.439	659.397	372.385	372.385	372.384	6.39112	-83.6309	7.04996	642.793	451.18	202.971	194.761	194.761	194.761	-83.736	0.900865	-8.64469	29.9587	4.66752	1.89177	0.0498784	-0.217282	1.47882	-59.2817	-34.0969	-1.66516	0	0	-0.0379419
1631	0	-8.39797	0	0	-8.41052	-0.0697074	3.11863	-0.145108	-0.00345675	-0.016313	-14.67	2.66E-15	-0.542237	0	0	0.00752423	-1.80049	-5.86013	-7.03549	489.755	412.716	659.187	372.315	372.315	372.315	6.27745	-83.5735	7.18124	637.707	451.317	202.581	194.761	194.761	194.761	-83.6668	1.06511	-8.64792	29.8173	4.45952	1.3861	0.0392368	-0.214146	1.50579	-51.5916	-36.5474	-1.50689	0	0	-0.0301855
1632	0	-8.15957	0	0	-8.17456	-0.0785097	3.45704	-0.14527	-0.00331555	-0.0175252	-14.6919	0	-0.516881	0	0	0.00759499	-1.84186	-5.58996	-6.65547	486.802	413.922	658.97	372.183	372.183	372.183	6.17087	-83.5239	7.29989	632.625	451.44	202.218	194.761	194.761	194.761	-83.6065	1.21577	-8.64803	29.7198	4.26881	0.89096	0.0275988	-0.205108	1.53449	-42.6833	-38.3938	-1.33312	0	0	-0.0231505
1633	0	-7.91847	0	0	-7.93589	-0.0870167	3.78386	-0.145173	-0.00316052	-0.0187698	-14.6692	-2.82E-15	-0.481985	0	0	0.00761046	-1.87766	-5.33201	-6.3066	483.805	415.054	658.755	372	372	372	6.07219	-83.4821	7.40532	627.542	451.55	201.884	194.761	194.761	194.761	-83.555	1.35192	-8.6453	29.658	4.10447	0.421387	0.01751	-0.190882	1.56362	-33.4555	-39.5943	-1.15703	0	0	-0.0171191
1634	0	-7.67579	0	0	-7.69555	-0.0950946	4.09397	-0.144891	-0.00296373	-0.0199055	-14.6137	4.00E-15	-0.438603	0	0	0.00757166	-1.9107	-5.08246	-5.99943	480.752	416.115	658.548	371.782	371.782	371.782	5.98201	-83.4477	7.49743	622.451	451.649	201.577	194.761	194.761	194.761	-83.512	1.47315	-8.6401	29.6221	3.97401	-0.00858214	0.00997195	-0.172714	1.5916	-24.4994	-40.0315	-0.987771	0	0	-0.0120116
1635	0	-7.43277	0	0	-7.45469	-0.10263	4.38303	-0.144439	-0.00269457	-0.0208583	-14.5317	1.62E-15	-0.386031	0	0	0.00748301	-1.94421	-4.83723	-5.74269	477.633	417.104	658.356	371.547	371.547	371.547	5.90067	-83.4203	7.57643	617.347	451.74	201.298	194.761	194.761	194.761	-83.477	1.57941	-8.63283	29.6009	3.88241	-0.386982	0.0081142	-0.152226	1.61781	-16.8235	-39.4696	-0.834428	0	0	-0.00770284
1636	0	-7.19055	0	0	-7.21441	-0.109546	4.64814	-0.143873	-0.00235542	-0.0215165	-14.4343	-1.49E-15	-0.326222	0	0	0.00735912	-1.98149	-4.59215	-5.54218	474.441	418.025	658.186	371.312	371.312	371.312	5.82825	-83.3991	7.64282	612.226	451.824	201.045	194.761	194.761	194.761	-83.4494	1.67107	-8.6239	29.5815	3.83112	-0.704864	0.012199	-0.133579	1.64031	-10.8596	-38.1951	-0.699475	0	0	-0.00421712
1637	0	-6.95006	0	0	-6.97557	-0.115804	4.88785	-0.143264	-0.00198267	-0.0218823	-14.3324	3.01E-15	-0.264227	0	0	0.00721952	-2.02531	-4.34313	-5.40021	471.17	418.881	658.04	371.094	371.094	371.094	5.76468	-83.3835	7.69739	607.083	451.904	200.813	194.761	194.761	194.761	-83.4282	1.74874	-8.61376	29.5494	3.81677	-0.956259	0.0232013	-0.120112	1.65726	-7.10667	-36.2554	-0.590048	0	0	-0.00171479
1638	0	-6.71178	0	0	-6.73862	-0.121416	5.10267	-0.142656	-0.00157577	-0.0219002	-14.2336	-2.11E-15	-0.199833	0	0	0.0070801	-2.07725	-4.08642	-5.31522	467.821	419.676	657.922	370.911	370.911	370.911	5.70967	-83.3727	7.74102	601.916	451.981	200.601	194.761	194.761	194.761	-83.4128	1.81327	-8.60278	29.4889	3.83033	-1.13807	0.039408	-0.115731	1.66738	-5.59863	-34.0981	-0.502456	0	0	-0.00053732
1639	0	-6.47573	0	0	-6.5036	-0.126436	5.29474	-0.142134	-0.00117324	-0.0217052	-14.1469	2.34E-16	-0.136503	0	0	0.00695685	-2.13715	-3.81881	-5.28216	464.398	420.413	657.831	370.78	370.78	370.78	5.66279	-83.3663	7.7747	596.724	452.06	200.404	194.761	194.761	194.761	-83.4026	1.86561	-8.59127	29.3839	3.8573	-1.24937	0.0576322	-0.121848	1.66964	-5.85456	-32.0627	-0.431755	0	0	-0.0010121
1640	0	-6.24151	0	0	-6.27016	-0.130949	5.46726	-0.14169	-0.000824291	-0.0213487	-14.0712	2.35E-15	-0.0789649	0	0	0.00685622	-2.20277	-3.53791	-5.29337	460.908	421.096	657.763	370.714	370.714	370.714	5.62368	-83.3638	7.79937	591.507	452.141	200.219	194.761	194.761	194.761	-83.3971	1.90673	-8.57957	29.2194	3.87919	-1.29107	0.0729509	-0.137515	1.66434	-7.09566	-30.5992	-0.372512	0	0	-0.00322797
1641	0	-6.00865	0	0	-6.03782	-0.135043	5.62373	-0.141374	-0.000551684	-0.0210304	-14.0088	-4.14E-15	-0.0296465	0	0	0.00677866	-2.27017	-3.2424	-5.3401	457.36	421.73	657.712	370.724	370.724	370.724	5.5919	-83.3647	7.81605	586.266	452.228	200.044	194.761	194.761	194.761	-83.3957	1.93758	-8.56801	28.9842	3.87679	-1.26591	0.0784802	-0.157857	1.6526	-7.92408	-29.8055	-0.315929	0	0	-0.00651221
1642	0	-5.77663	0	0	-5.80612	-0.13879	5.76683	-0.141135	-0.000410769	-0.0209524	-13.9518	-1.00E-16	0.00404891	0	0	0.00671428	-2.33456	-2.93242	-5.41462	453.761	422.319	657.669	370.818	370.818	370.818	5.56715	-83.3687	7.82573	581.002	452.322	199.876	194.761	194.761	194.761	-83.398	1.95906	-8.55698	28.6737	3.83471	-1.17862	0.0672396	-0.174976	1.63859	-6.57704	-29.5067	-0.253215	0	0	-0.00896649
1643	0	-5.54546	0	0	-5.57507	-0.142206	5.89723	-0.140995	-0.000433749	-0.0211527	-13.8998	1.44E-15	0.0166734	0	0	0.00665232	-2.3919	-2.60973	-5.51251	450.115	422.867	657.628	370.996	370.996	370.996	5.54914	-83.3754	7.82926	575.714	452.425	199.714	194.761	194.761	194.761	-83.4037	1.972	-8.54683	28.2933	3.74665	-1.03633	0.0368561	-0.179599	1.62457	-2.23028	-28.9256	-0.186944	0	0	-0.00832345
1644	0	-5.31569	0	0	-5.34519	-0.145247	6.01326	-0.140926	-0.000631864	-0.0215031	-13.8487	2.96E-15	0.00563739	0	0	0.00658001	-2.44058	-2.27761	-5.63344	446.419	423.379	657.583	371.252	371.252	371.252	5.53751	-83.3843	7.82753	570.401	452.536	199.557	194.761	194.761	194.761	-83.412	1.97722	-8.53783	27.8586	3.61854	-0.848742	-0.00419172	-0.169422	1.61245	3.73009	-27.8648	-0.129329	0	0	-0.00446901
1645	0	-5.0883	0	0	-5.11746	-0.147845	6.11233	-0.140887	-0.00097763	-0.021607	-13.7955	-8.93E-16	-0.0267026	0	0	0.00648958	-2.48181	-1.94021	-5.77922	442.67	423.859	657.535	371.573	371.573	371.573	5.53173	-83.3947	7.82136	565.062	452.655	199.403	194.761	194.761	194.761	-83.4224	1.9757	-8.53012	27.3923	3.466	-0.627055	-0.0373973	-0.14842	1.60108	7.58319	-26.4752	-0.103662	0	0	-0.000954981
1646	0	-4.86413	0	0	-4.89277	-0.149977	6.19362	-0.140878	-0.001411	-0.0211749	-13.7432	3.33E-15	-0.0721493	0	0	0.00638257	-2.51903	-1.60131	-5.94937	438.866	424.312	657.484	371.94	371.94	371.94	5.53097	-83.406	7.81154	559.696	452.778	199.252	194.761	194.761	194.761	-83.4341	1.96853	-8.52362	26.9162	3.30773	-0.382492	-0.0521652	-0.124827	1.58833	7.30996	-25.159	-0.118959	0	0	-0.000675347
1647	0	-4.64373	0	0	-4.67164	-0.151704	6.25947	-0.140905	-0.00186461	-0.0203962	-13.6966	7.80E-16	-0.120699	0	0	0.00626912	-2.55627	-1.26365	-6.1387	435.011	424.741	657.434	372.332	372.332	372.332	5.53426	-83.4172	7.79881	554.305	452.904	199.103	194.761	194.761	194.761	-83.4459	1.9569	-8.51811	26.4468	3.1582	-0.125869	-0.0526532	-0.105763	1.57552	4.38391	-24.221	-0.155494	0	0	-0.00272393
1648	0	-4.42705	0	0	-4.45415	-0.153154	6.31471	-0.140922	-0.0022975	-0.0194257	-13.6556	-1.79E-15	-0.164675	0	0	0.00616026	-2.59681	-0.929007	-6.33836	431.116	425.147	657.386	372.728	372.728	372.728	5.54066	-83.4276	7.78399	548.892	453.031	198.955	194.761	194.761	194.761	-83.4573	1.94196	-8.51343	25.9942	3.02505	0.132078	-0.0420575	-0.0966677	1.5612	-0.257619	-23.8418	-0.200055	0	0	-0.00627204
1649	0	-4.21374	0	0	-4.23993	-0.15449	6.36562	-0.140954	-0.00270397	-0.0183823	-13.6252	-3.35E-15	-0.200291	0	0	0.00606958	-2.64208	-0.598367	-6.5372	427.193	425.532	657.342	373.111	373.111	373.111	5.54944	-83.4366	7.76766	543.463	453.157	198.806	194.761	194.761	194.761	-83.4673	1.92468	-8.50949	25.5632	2.9084	0.380485	-0.02625	-0.0992025	1.54661	-5.2843	-24.0537	-0.240547	0	0	-0.0100615
1650	0	-4.00303	0	0	-4.02835	-0.155886	6.41882	-0.14096	-0.00299966	-0.0173695	-13.6027	1.52E-15	-0.217475	0	0	0.00600267	-2.69143	-0.272103	-6.72356	423.257	425.896	657.298	373.468	373.468	373.468	5.56009	-83.4436	7.75048	538.021	453.281	198.656	194.761	194.761	194.761	-83.4755	1.90581	-8.50629	25.1548	2.80283	0.608826	-0.00765772	-0.112191	1.53156	-10.292	-24.6577	-0.268192	0	0	-0.0137672
1651	0	-3.79411	0	0	-3.81855	-0.157513	6.48078	-0.140966	-0.00320743	-0.0165217	-13.59	-2.57E-15	-0.216895	0	0	0.00596342	-2.74221	0.0497706	-6.88624	419.321	426.238	657.25	373.793	373.793	373.793	5.5724	-83.4484	7.73285	532.573	453.401	198.504	194.761	194.761	194.761	-83.4816	1.8858	-8.50396	24.7677	2.70021	0.807307	0.00790764	-0.131459	1.51746	-14.0201	-25.6183	-0.273014	0	0	-0.0164742
1652	0	-3.58595	0	0	-3.6096	-0.159504	6.55658	-0.140938	-0.00328707	-0.0158679	-13.582	1.92E-15	-0.194408	0	0	0.00594758	-2.79063	0.367379	-7.016	415.398	426.56	657.192	374.08	374.08	374.081	5.58646	-83.4509	7.71526	527.121	453.517	198.35	194.761	194.761	194.761	-83.4854	1.86491	-8.50283	24.4006	2.59295	0.967739	0.0196053	-0.151138	1.50571	-16.4252	-26.5652	-0.251952	0	0	-0.0182271
1653	0	-3.37777	0	0	-3.40067	-0.161954	6.64982	-0.140892	-0.00321565	-0.0154556	-13.5787	2.56E-15	-0.148372	0	0	0.00594961	-2.83283	0.680942	-7.1061	411.497	426.858	657.117	374.331	374.33	374.331	5.60263	-83.4509	7.69797	521.669	453.63	198.192	194.761	194.761	194.761	-83.4869	1.84313	-8.50335	24.0529	2.47614	1.08374	0.0250702	-0.164961	1.49807	-17.0061	-27.0694	-0.200403	0	0	-0.0186008
1654	0	-3.16882	0	0	-3.19105	-0.164909	6.76226	-0.140821	-0.00304916	-0.0152341	-13.5783	-1.13E-15	-0.0858766	0	0	0.00596427	-2.86591	0.990683	-7.15263	407.625	427.135	657.022	374.543	374.543	374.543	5.62152	-83.4484	7.68131	516.218	453.739	198.031	194.761	194.761	194.761	-83.486	1.82033	-8.50612	23.7246	2.3486	1.15115	0.0262838	-0.170632	1.49464	-16.368	-27.3238	-0.12519	0	0	-0.0180591
1655	0	-2.95857	0	0	-2.98015	-0.168375	6.89407	-0.140748	-0.00276276	-0.0151963	-13.5829	1.52E-15	-0.00843265	0	0	0.00598897	-2.88851	1.29686	-7.15421	403.785	427.389	656.903	374.72	374.72	374.72	5.64394	-83.4436	7.66569	510.769	453.847	197.866	194.761	194.761	194.761	-83.4828	1.79626	-8.51193	23.4162	2.21263	1.16799	0.0242058	-0.167719	1.49566	-14.7316	-27.2549	-0.0302562	0	0	-0.0166837
1656	0	-2.74654	0	0	-2.76745	-0.172325	7.04416	-0.140744	-0.00251711	-0.0153173	-13.5992	1.37E-16	0.0638645	0	0	0.00603228	-2.90081	1.59976	-7.11138	399.982	427.62	656.76	374.863	374.863	374.863	5.67087	-83.4363	7.65148	505.322	453.955	197.697	194.761	194.761	194.761	-83.4775	1.77056	-8.52167	23.1281	2.07293	1.13446	0.0201654	-0.158321	1.4996	-12.4702	-27.224	0.0661814	0	0	-0.0148064
1657	0	-2.53212	0	0	-2.55231	-0.176706	7.21055	-0.14077	-0.00226381	-0.0154642	-13.6224	-8.78E-16	0.131339	0	0	0.00609568	-2.90425	1.89975	-7.02618	396.217	427.829	656.595	374.973	374.973	374.973	5.70328	-83.427	7.63894	499.877	454.064	197.524	194.761	194.761	194.761	-83.4703	1.74282	-8.53618	22.8601	1.93545	1.05276	0.0165286	-0.145037	1.50609	-10.285	-27.2243	0.157891	0	0	-0.012858
1658	0	-2.31459	0	0	-2.334	-0.181458	7.39087	-0.140888	-0.0021474	-0.0157359	-13.6562	1.37E-15	0.176095	0	0	0.00619229	-2.90105	2.19719	-6.9014	392.491	428.016	656.409	375.053	375.053	375.053	5.74213	-83.4157	7.62824	494.431	454.177	197.349	194.761	194.761	194.761	-83.4616	1.71256	-8.55622	22.611	1.80625	0.926512	0.0124857	-0.131634	1.51295	-7.88105	-27.5832	0.232144	0	0	-0.0107841
1659	0	-2.09317	0	0	-2.11165	-0.186509	7.5824	-0.141022	-0.0020755	-0.0159771	-13.6887	1.01E-15	0.205838	0	0	0.00631806	-2.89358	2.49244	-6.74051	388.807	428.181	656.204	375.105	375.105	375.105	5.78823	-83.403	7.61935	488.985	454.292	197.171	194.761	194.761	194.761	-83.4517	1.67921	-8.58232	22.3791	1.69042	0.760759	0.0101077	-0.12085	1.52027	-5.94017	-28.3096	0.28927	0	0	-0.00895385
1660	0	-1.86693	0	0	-1.8843	-0.191785	7.78229	-0.141167	-0.00211037	-0.016291	-13.714	-2.59E-15	0.214661	0	0	0.00647367	-2.88383	2.7858	-6.54719	385.168	428.324	655.984	375.133	375.133	375.133	5.84227	-83.3891	7.61209	483.536	454.411	196.992	194.761	194.761	194.761	-83.441	1.64218	-8.61483	22.1618	1.59156	0.561442	0.00755499	-0.11344	1.52685	-3.91141	-29.3949	0.328322	0	0	-0.00709235
1661	0	-1.6351	0	0	-1.65113	-0.197204	7.98738	-0.141269	-0.00219814	-0.0166104	-13.7217	-2.61E-15	0.209245	0	0	0.00664804	-2.87327	3.07753	-6.32553	381.576	428.443	655.748	375.14	375.14	375.14	5.90476	-83.3743	7.60608	478.085	454.533	196.814	194.761	194.761	194.761	-83.43	1.60092	-8.65389	21.956	1.51174	0.335363	0.00493628	-0.109902	1.53262	-1.96528	-30.8917	0.353431	0	0	-0.00528449
1662	0	-1.39705	0	0	-1.41147	-0.202674	8.19417	-0.141297	-0.00231673	-0.017076	-13.7052	-1.13E-15	0.193925	0	0	0.00682766	-2.86293	3.36772	-6.08012	378.033	428.539	655.499	375.133	375.133	375.133	5.97608	-83.3585	7.60091	472.629	454.656	196.636	194.761	194.761	194.761	-83.4186	1.55489	-8.6995	21.7583	1.4515	0.0899397	-0.000145962	-0.107471	1.53842	0.626755	-32.3871	0.37302	0	0	-0.00315016
1663	0	-1.15253	0	0	-1.16504	-0.208081	8.3984	-0.141203	-0.00245916	-0.0175726	-13.6592	-2.16E-15	0.170473	0	0	0.00699761	-2.8536	3.65635	-5.8164	374.543	428.61	655.237	375.115	375.115	375.115	6.05644	-83.3416	7.5962	467.167	454.78	196.46	194.761	194.761	194.761	-83.4065	1.50371	-8.75157	21.5658	1.41072	-0.166927	-0.00753339	-0.105705	1.54448	3.6921	-33.9555	0.38649	0	0	-0.000789366
1664	0	-0.901817	0	0	-0.912053	-0.213302	8.59536	-0.140992	-0.00256667	-0.018185	-13.5878	3.97E-15	0.145134	0	0	0.00714492	-2.84627	3.94324	-5.54067	371.107	428.656	654.962	375.092	375.092	375.092	6.14586	-83.3228	7.59155	461.696	454.902	196.285	194.761	194.761	194.761	-83.3933	1.44718	-8.80989	21.3754	1.38887	-0.42707	-0.0175783	-0.103072	1.54995	7.48034	-35.3125	0.400889	0	0	0.00193182
1665	0	-0.64544	0	0	-0.653099	-0.218192	8.77969	-0.1407	-0.00262672	-0.0187877	-13.5012	-1.80E-16	0.118434	0	0	0.00726473	-2.84206	4.22817	-5.26004	367.723	428.676	654.675	375.069	375.069	375.069	6.2442	-83.3012	7.58676	456.215	455.021	196.11	194.761	194.761	194.761	-83.3778	1.3853	-8.87427	21.1848	1.38521	-0.682197	-0.0288624	-0.10003	1.55609	11.5507	-36.5224	0.41294	0	0	0.00482997
1666	0	-0.384341	0	0	-0.389061	-0.222608	8.94598	-0.140383	-0.00262911	-0.0194248	-13.4137	-3.70E-15	0.0901375	0	0	0.00735983	-2.84233	4.51089	-4.9819	364.392	428.67	654.377	375.052	375.052	375.052	6.3512	-83.2757	7.58167	450.719	455.135	195.932	194.761	194.761	194.761	-83.3591	1.31822	-8.94443	20.9915	1.39867	-0.924061	-0.0408107	-0.0974354	1.562	15.9243	-37.5709	0.422616	0	0	0.00791694
1667	0	-0.119352	0	0	-0.120883	-0.226412	9.08909	-0.140087	-0.00253516	-0.0199978	-13.3389	-1.82E-15	0.0633449	0	0	0.0074366	-2.84837	4.79124	-4.71359	361.113	428.636	654.07	375.044	375.044	375.044	6.46639	-83.2452	7.57609	445.206	455.242	195.75	194.761	194.761	194.761	-83.336	1.24619	-9.01994	20.7927	1.42735	-1.14461	-0.0516438	-0.0956322	1.56677	20.0853	-38.3717	0.428917	0	0	0.0109718
1668	0	0.148735	0	0	0.150663	-0.229484	9.20458	-0.1399	-0.00235415	-0.0204952	-13.292	1.66E-15	0.0371822	0	0	0.0075086	-2.8613	5.06918	-4.46199	357.883	428.574	653.755	375.05	375.05	375.05	6.58911	-83.2089	7.5697	439.674	455.34	195.563	194.761	194.761	194.761	-83.3077	1.16947	-9.10023	20.5854	1.46832	-1.33624	-0.0622368	-0.0948553	1.57146	24.2267	-38.9035	0.431909	0	0	0.0140601
1669	0	0.419458	0	0	0.425021	-0.231721	9.28866	-0.139823	-0.00201644	-0.0209638	-13.2769	-2.20E-15	0.019027	0	0	0.0075843	-2.88197	5.34482	-4.23336	354.703	428.485	653.433	375.074	375.074	375.074	6.71866	-83.1662	7.56216	434.119	455.429	195.368	194.761	194.761	194.761	-83.2736	1.08831	-9.1846	20.3663	1.51797	-1.49202	-0.0723892	-0.0948129	1.57454	28.2749	-39.0618	0.438937	0	0	0.0171459
1670	0	0.692696	0	0	0.701996	-0.233044	9.33835	-0.139926	-0.00157609	-0.0213009	-13.3	2.14E-15	0.00463365	0	0	0.00767679	-2.91105	5.61829	-4.03337	351.57	428.367	653.105	375.119	375.119	375.119	6.85428	-83.1171	7.55303	428.542	455.508	195.167	194.761	194.761	194.761	-83.2338	1.00286	-9.27229	20.1327	1.57245	-1.60596	-0.0826553	-0.0949675	1.57707	32.1519	-38.6966	0.443491	0	0	0.0201858
1671	0	0.968643	0	0	0.981683	-0.233395	9.35152	-0.140165	-0.00103377	-0.0215696	-13.3529	-1.40E-15	-0.00422354	0	0	0.00778918	-2.94898	5.88971	-3.86697	348.482	428.222	652.772	375.186	375.186	375.187	6.99514	-83.0621	7.54171	422.94	455.577	194.959	194.761	194.761	194.761	-83.1886	0.913234	-9.3624	19.8826	1.62828	-1.67336	-0.0940643	-0.0956829	1.5778	36.091	-37.972	0.451252	0	0	0.0233276
1672	0	1.24764	0	0	1.26437	-0.232735	9.32674	-0.140495	-0.000422484	-0.0217004	-13.4242	1.64E-15	-0.00842932	0	0	0.00792055	-2.996	6.15913	-3.7386	345.437	428.049	652.434	375.277	375.276	375.277	7.14038	-83.0015	7.52763	417.313	455.638	194.747	194.761	194.761	194.761	-83.1384	0.819513	-9.454	19.6151	1.68291	-1.69102	-0.105649	-0.097349	1.57704	39.6747	-36.8809	0.458371	0	0	0.0263395
1673	0	1.53025	0	0	1.55049	-0.23105	9.26346	-0.140921	0.00021288	-0.0217575	-13.5052	-4.23E-15	-0.00826337	0	0	0.00806842	-3.05204	6.42637	-3.65182	342.434	427.849	652.092	375.387	375.387	375.387	7.28903	-82.9364	7.51016	411.662	455.689	194.533	194.761	194.761	194.761	-83.0843	0.721773	-9.54606	19.3312	1.73477	-1.65765	-0.118046	-0.100171	1.57433	43.1063	-35.5418	0.469119	0	0	0.029284
1674	0	1.81696	0	0	1.84044	-0.228344	9.16176	-0.141349	0.000906791	-0.0216616	-13.5773	-2.11E-15	0.00447882	0	0	0.0082232	-3.11671	6.69102	-3.60928	339.469	427.625	651.746	375.514	375.514	375.515	7.4401	-82.8676	7.48872	405.988	455.733	194.319	194.761	194.761	194.761	-83.0269	0.620148	-9.63752	19.0336	1.78374	-1.57386	-0.13013	-0.104703	1.57039	46.0337	-33.9722	0.48927	0	0	0.0318263
1675	0	2.10807	0	0	2.13449	-0.22464	9.02245	-0.141752	0.00160879	-0.0214162	-13.6295	8.54E-16	0.0294046	0	0	0.00837579	-3.18916	6.95247	-3.61238	336.544	427.377	651.397	375.654	375.654	375.654	7.59258	-82.7957	7.4628	400.293	455.771	194.108	194.761	194.761	194.761	-82.967	0.514872	-9.72746	18.7263	1.83086	-1.4422	-0.140348	-0.111529	1.56367	48.1284	-32.2983	0.518418	0	0	0.0335927
1676	0	2.40372	0	0	2.43268	-0.219985	8.84722	-0.142086	0.00237993	-0.0210021	-13.6518	3.34E-15	0.0761441	0	0	0.00851906	-3.26793	7.20985	-3.66084	333.656	427.107	651.043	375.8	375.8	375.8	7.74558	-82.7213	7.43221	394.578	455.804	193.9	194.761	194.761	194.761	-82.905	0.406303	-9.81509	18.4151	1.87791	-1.26712	-0.147941	-0.121104	1.55654	49.3369	-30.6594	0.566819	0	0	0.0343777
1677	0	2.70367	0	0	2.73471	-0.214447	8.63853	-0.142338	0.0031271	-0.0204368	-13.6405	-3.58E-15	0.136495	0	0	0.00864276	-3.35097	7.46223	-3.75242	330.808	426.818	650.683	375.944	375.944	375.944	7.89841	-82.6442	7.39699	388.845	455.835	193.699	194.761	194.761	194.761	-82.8406	0.294913	-9.90002	18.1061	1.92689	-1.05467	-0.15173	-0.132576	1.54791	49.4303	-29.0382	0.625576	0	0	0.033918
1678	0	3.00743	0	0	3.04006	-0.208121	8.3999	-0.142503	0.00382381	-0.0197277	-13.5966	1.62E-15	0.207096	0	0	0.00873929	-3.43561	7.70863	-3.88273	328.003	426.509	650.314	376.081	376.081	376.081	8.05056	-82.5639	7.35741	383.099	455.866	193.504	194.761	194.761	194.761	-82.7734	0.181243	-9.98206	17.8059	1.97975	-0.812398	-0.151315	-0.145209	1.53946	48.4666	-27.5228	0.693083	0	0	0.0322545
1679	0	3.31421	0	0	3.34793	-0.201132	8.13589	-0.142594	0.00444841	-0.0189424	-13.5256	9.44E-16	0.283273	0	0	0.00880368	-3.51883	7.94814	-4.04523	325.247	426.185	649.934	376.204	376.204	376.204	8.20171	-82.4795	7.31397	377.343	455.899	193.314	194.761	194.761	194.761	-82.7022	0.0658895	-10.0613	17.5206	2.03793	-0.548994	-0.14695	-0.157966	1.53174	46.6286	-26.1434	0.766563	0	0	0.02961
1680	0	3.62306	0	0	3.65739	-0.193624	7.85189	-0.142654	0.00495794	-0.0180949	-13.4379	-2.01E-15	0.356799	0	0	0.00883264	-3.59743	8.18005	-4.23141	322.546	425.845	649.54	376.306	376.306	376.306	8.35179	-82.3895	7.26719	371.58	455.936	193.13	194.761	194.761	194.761	-82.6257	-0.0505919	-10.1382	17.2555	2.10221	-0.274092	-0.138845	-0.170326	1.52555	44.058	-24.9633	0.837989	0	0	0.0262681
1681	0	3.93295	0	0	3.96743	-0.185766	7.55425	-0.142724	0.00535796	-0.0172411	-13.3439	7.73E-16	0.424294	0	0	0.00882713	-3.66808	8.40384	-4.43111	319.909	425.492	649.127	376.384	376.384	376.384	8.50088	-82.2923	7.21763	365.815	455.979	192.949	194.761	194.761	194.761	-82.5423	-0.167733	-10.213	17.0148	2.17212	0.00185509	-0.127852	-0.182191	1.52138	41.0316	-24.139	0.905677	0	0	0.022624
1682	0	4.24286	0	0	4.2771	-0.177742	7.2499	-0.142838	0.00564354	-0.0164631	-13.2523	-5.68E-16	0.48088	0	0	0.00878692	-3.72751	8.61926	-4.63299	317.346	425.126	648.694	376.435	376.435	376.435	8.64928	-82.1865	7.16576	360.051	456.03	192.77	194.761	194.761	194.761	-82.4503	-0.285223	-10.2864	16.8009	2.24561	0.26789	-0.11589	-0.192518	1.52031	38.0821	-23.6009	0.967113	0	0	0.0191054
1683	0	4.55181	0	0	4.58554	-0.169742	6.94601	-0.142999	0.00586826	-0.0158017	-13.1664	2.95E-15	0.52732	0	0	0.00871276	-3.77261	8.82633	-4.82537	314.864	424.749	648.238	376.458	376.458	376.458	8.79739	-82.0701	7.11195	354.294	456.09	192.594	194.761	194.761	194.761	-82.348	-0.402909	-10.3589	16.6145	2.31925	0.512795	-0.104928	-0.20075	1.52192	35.7336	-23.351	1.02487	0	0	0.0159976
1684	0	4.85886	0	0	4.89183	-0.161949	6.64965	-0.143217	0.00603567	-0.0153438	-13.0882	-1.05E-15	0.560112	0	0	0.00860137	-3.80071	9.02526	-4.99703	312.473	424.36	647.757	376.455	376.455	376.455	8.94563	-81.9418	7.05633	348.545	456.158	192.418	194.761	194.761	194.761	-82.2338	-0.5208	-10.431	16.4549	2.38865	0.725609	-0.0968158	-0.205367	1.52712	34.4582	-23.1773	1.07655	0	0	0.0133915
1685	0	5.16289	0	0	5.19502	-0.154534	6.36732	-0.143464	0.00625451	-0.0150837	-13.0142	-2.57E-15	0.585758	0	0	0.00845091	-3.80974	9.2164	-5.13794	310.178	423.961	647.25	376.429	376.429	376.429	9.09438	-81.7999	6.99892	342.81	456.236	192.243	194.761	194.761	194.761	-82.1063	-0.638975	-10.503	16.3203	2.44912	0.896206	-0.0926467	-0.20611	1.53581	34.5176	-23.0117	1.12602	0	0	0.0112381
1686	0	5.46268	0	0	5.49392	-0.14764	6.10455	-0.143728	0.00650672	-0.0151233	-12.9417	-1.02E-15	0.598824	0	0	0.00825295	-3.7985	9.40021	-5.23998	307.983	423.552	646.719	376.384	376.384	376.384	9.24396	-81.6429	6.93958	337.09	456.322	192.069	194.761	194.761	194.761	-81.9639	-0.757564	-10.5752	16.2083	2.49641	1.01603	-0.0939774	-0.20233	1.54683	36.4072	-22.6562	1.16912	0	0	0.00951298
1687	0	5.7567	0	0	5.7871	-0.141379	5.86565	-0.144005	0.00685313	-0.0153414	-12.8685	-2.03E-15	0.602033	0	0	0.00800367	-3.76665	9.57726	-5.29739	305.89	423.135	646.166	376.326	376.326	376.326	9.39437	-81.4694	6.87798	331.386	456.417	191.897	194.761	194.761	194.761	-81.8053	-0.876649	-10.6475	16.116	2.52716	1.07891	-0.0986823	-0.194888	1.5612	39.4751	-22.1251	1.19777	0	0	0.00799303
1688	0	6.04318	0	0	6.07285	-0.135833	5.65389	-0.144264	0.00734299	-0.0158195	-12.7893	3.30E-15	0.59769	0	0	0.00769767	-3.71463	9.7482	-5.30657	303.897	422.71	645.595	376.261	376.261	376.261	9.5454	-81.2778	6.8136	325.699	456.52	191.726	194.761	194.761	194.761	-81.6287	-0.99631	-10.7196	16.04	2.53912	1.08143	-0.107293	-0.184435	1.57677	44.0024	-21.2503	1.2097	0	0	0.00673892
1689	0	6.32017	0	0	6.34921	-0.131056	5.47135	-0.144516	0.00797195	-0.0164631	-12.7028	1.89E-15	0.583765	0	0	0.00733099	-3.64348	9.91378	-5.2662	302.002	422.279	645.013	376.196	376.196	376.196	9.69648	-81.0666	6.74568	320.029	456.631	191.559	194.761	194.761	194.761	-81.4327	-1.11658	-10.7906	15.9769	2.53077	1.02344	-0.117715	-0.172592	1.59407	49.3488	-20.2644	1.19671	0	0	0.00573139
1690	0	6.58543	0	0	6.61404	-0.127074	5.31914	-0.144718	0.0087548	-0.0172839	-12.6022	-1.28E-15	0.56119	0	0	0.00689832	-3.55466	10.0749	-5.17683	300.2	421.843	644.426	376.135	376.135	376.135	9.84677	-80.8342	6.67327	314.375	456.75	191.394	194.761	194.761	194.761	-81.2156	-1.23747	-10.8596	15.9226	2.50135	0.90792	-0.129313	-0.159444	1.61147	55.3471	-18.9544	1.15011	0	0	0.00508286
1691	0	6.83658	0	0	6.86494	-0.123896	5.19759	-0.144893	0.00969266	-0.018278	-12.4878	5.95E-16	0.530873	0	0	0.00639905	-3.44989	10.2325	-5.04076	298.485	421.402	643.841	376.085	376.085	376.085	9.99507	-80.5789	6.59506	308.735	456.878	191.234	194.761	194.761	194.761	-80.9755	-1.35898	-10.9251	15.8731	2.45076	0.74107	-0.142048	-0.145605	1.62948	61.8944	-17.4928	1.07137	0	0	0.0049177
1692	0	7.07096	0	0	7.09928	-0.121506	5.10614	-0.144994	0.0107102	-0.019447	-12.3554	-1.37E-15	0.487289	0	0	0.00582989	-3.33125	10.3875	-4.8619	296.853	420.958	643.266	376.052	376.052	376.052	10.1399	-80.2988	6.50958	303.106	457.015	191.078	194.761	194.761	194.761	-80.7104	-1.48105	-10.9853	15.8247	2.37988	0.531848	-0.155605	-0.130306	1.64737	68.814	-15.7442	0.953758	0	0	0.00534848
1693	0	7.2857	0	0	7.31417	-0.119868	5.04345	-0.145084	0.0118061	-0.0207524	-12.2139	-1.43E-15	0.434362	0	0	0.00519776	-3.20122	10.5408	-4.64574	295.298	420.51	642.709	376.038	376.038	376.038	10.2792	-79.9916	6.41519	297.487	457.162	190.927	194.761	194.761	194.761	-80.4179	-1.6035	-11.0381	15.7741	2.29098	0.291555	-0.169374	-0.11405	1.66476	75.7953	-13.7442	0.800102	0	0	0.00641497
1694	0	7.47778	0	0	7.50659	-0.118931	5.00757	-0.145158	0.0128783	-0.0221756	-12.068	3.05E-15	0.36738	0	0	0.00450871	-3.06269	10.6933	-4.399	293.813	420.059	642.18	376.046	376.046	376.046	10.4108	-79.6552	6.31016	291.874	457.32	190.78	194.761	194.761	194.761	-80.0956	-1.72606	-11.081	15.719	2.18742	0.0329769	-0.182122	-0.0976406	1.68213	82.4669	-11.5237	0.611551	0	0	0.00807755
1695	0	7.6442	0	0	7.67353	-0.118635	4.99625	-0.145302	0.0138903	-0.0236502	-11.9329	-1.96E-15	0.290383	0	0	0.0037761	-2.9188	10.8455	-4.12929	292.395	419.603	641.687	376.077	376.077	376.077	10.5323	-79.2871	6.1926	286.263	457.49	190.638	194.761	194.761	194.761	-79.7409	-1.84841	-11.1114	15.6576	2.07333	-0.230392	-0.192934	-0.0829562	1.69785	88.4485	-9.15872	0.396162	0	0	0.0102437
1696	0	7.78223	0	0	7.81223	-0.118922	5.00724	-0.145525	0.0147739	-0.0251042	-11.8157	-1.27E-16	0.205665	0	0	0.00301152	-2.77251	10.998	-3.84466	291.041	419.141	641.239	376.13	376.13	376.13	10.641	-78.8851	6.06066	280.652	457.67	190.501	194.761	194.761	194.761	-79.3512	-1.97023	-11.1265	15.5889	1.9526	-0.485012	-0.198418	-0.0740781	1.71179	92.7773	-7.17018	0.164973	0	0	0.012605
1697	0	7.88967	0	0	7.92045	-0.119748	5.03887	-0.145902	0.0154892	-0.0265024	-11.7283	2.75E-15	0.118534	0	0	0.00222821	-2.62586	11.151	-3.55283	289.75	418.67	640.843	376.206	376.206	376.206	10.7345	-78.4472	5.9125	275.038	457.861	190.37	194.761	194.761	194.761	-78.9241	-2.09134	-11.1237	15.5114	1.82731	-0.71809	-0.198312	-0.0740569	1.72284	95.2612	-5.99068	-0.0661904	0	0	0.0149442
1698	0	7.9649	0	0	7.99663	-0.121091	5.09026	-0.146414	0.0159542	-0.0278444	-11.6689	3.05E-15	0.0308824	0	0	0.00143535	-2.47939	11.3046	-3.26087	288.527	418.188	640.504	376.304	376.304	376.304	10.8103	-77.9714	5.74637	269.419	458.062	190.248	194.761	194.761	194.761	-78.4578	-2.2117	-11.1003	15.4236	1.69658	-0.918176	-0.193218	-0.081121	1.73193	95.7422	-5.61655	-0.275789	0	0	0.0171102
1699	0	8.00703	0	0	8.03985	-0.122945	5.16118	-0.147117	0.0162225	-0.0291898	-11.6387	-2.54E-16	-0.0438503	0	0	0.00063905	-2.33248	11.4587	-2.97538	287.376	417.692	640.224	376.426	376.426	376.426	10.8667	-77.4565	5.56082	263.796	458.27	190.137	194.761	194.761	194.761	-77.9505	-2.33138	-11.0544	15.3235	1.55683	-1.0762	-0.186728	-0.0899023	1.73991	94.9442	-5.46247	-0.439502	0	0	0.0191789
1700	0	8.01576	0	0	8.04978	-0.125305	5.25148	-0.147952	0.0162164	-0.0305715	-11.6218	2.37E-15	-0.106948	0	0	-0.000157519	-2.18418	11.6123	-2.70311	286.306	417.18	640.002	376.574	376.574	376.574	10.9018	-76.9011	5.35488	258.169	458.483	190.041	194.761	194.761	194.761	-77.4009	-2.45041	-10.9842	15.2101	1.40343	-1.18647	-0.180804	-0.0970652	1.74841	93.0842	-5.46568	-0.538893	0	0	0.0208817
1701	0	7.99109	0	0	8.02643	-0.128161	5.3607	-0.148862	0.0160234	-0.0319257	-11.5978	2.33E-15	-0.146609	0	0	-0.000955303	-2.03391	11.7639	-2.45126	285.327	416.649	639.84	376.749	376.749	376.749	10.9143	-76.3043	5.12823	252.539	458.698	189.964	194.761	194.761	194.761	-76.8079	-2.5686	-10.8886	15.084	1.23217	-1.24714	-0.175341	-0.100104	1.75615	89.9776	-5.35213	-0.568969	0	0	0.0218682
1702	0	7.93315	0	0	7.9699	-0.131492	5.48802	-0.149714	0.0156868	-0.0331654	-11.5349	-9.30E-16	-0.159683	0	0	-0.00175387	-1.88169	11.9109	-2.22727	284.451	416.099	639.738	376.952	376.952	376.952	10.9034	-75.665	4.88141	246.908	458.91	189.912	194.761	194.761	194.761	-76.1702	-2.68549	-10.7675	14.9479	1.04043	-1.26008	-0.168247	-0.0989219	1.76352	85.0757	-5.16766	-0.530941	0	0	0.021595
1703	0	7.84175	0	0	7.88003	-0.135271	5.63242	-0.150391	0.015266	-0.0342021	-11.4021	1.86E-15	-0.146077	0	0	-0.00255038	-1.72803	12.05	-2.03814	283.694	415.53	639.694	377.183	377.183	377.183	10.8684	-74.9814	4.6157	241.278	459.116	189.888	194.761	194.761	194.761	-75.4861	-2.80029	-10.6211	14.8065	0.827853	-1.23016	-0.158127	-0.0933776	1.76926	78.0432	-4.67175	-0.442193	0	0	0.0198426
1704	0	7.71624	0	0	7.75609	-0.139473	5.79291	-0.150793	0.0148249	-0.0349127	-11.1701	-3.55E-15	-0.108951	0	0	-0.00333827	-1.57381	12.177	-1.88982	283.073	414.942	639.707	377.439	377.439	377.439	10.809	-74.251	4.3331	235.651	459.313	189.895	194.761	194.761	194.761	-74.7532	-2.91185	-10.4504	14.6663	0.596631	-1.16412	-0.142157	-0.0829497	1.77321	68.2797	-3.44497	-0.329081	0	0	0.0167201
1705	0	7.55504	0	0	7.59645	-0.144083	5.96884	-0.150863	0.0144173	-0.0351774	-10.8163	5.08E-16	-0.0559896	0	0	-0.00410639	-1.41999	12.2872	-1.78646	282.612	414.34	639.772	377.719	377.719	377.719	10.7252	-73.4704	4.03621	230.033	459.497	189.934	194.761	194.761	194.761	-73.9677	-3.01862	-10.2571	14.5352	0.351527	-1.06947	-0.118381	-0.0684943	1.77382	55.3598	-1.19851	-0.224924	0	0	0.0127287
1706	0	7.3554	0	0	7.39835	-0.149097	6.16007	-0.150576	0.0140651	-0.0349986	-10.3234	-1.27E-16	0.000455718	0	0	-0.00483601	-1.26747	12.3753	-1.72973	282.338	413.727	639.884	378.017	378.017	378.017	10.6169	-72.6344	3.72809	224.429	459.665	190.001	194.761	194.761	194.761	-73.1246	-3.1187	-10.043	14.4218	0.0990337	-0.953773	-0.0864971	-0.0509093	1.77205	39.4304	2.43335	-0.164457	0	0	0.00897325
1707	0	7.1132	0	0	7.15757	-0.154525	6.36698	-0.149902	0.0137486	-0.0342597	-9.67746	-2.28E-15	0.0449038	0	0	-0.00549556	-1.11659	12.4355	-1.71869	282.282	413.11	640.036	378.329	378.329	378.329	10.484	-71.7363	3.41205	218.845	459.818	190.09	194.761	194.761	194.761	-72.2171	-3.20973	-9.80982	14.3351	-0.153614	-0.824078	-0.0446734	-0.033924	1.76699	20.0684	7.2735	-0.181499	0	0	0.00650327
1708	0	6.82259	0	0	6.86818	-0.160397	6.59057	-0.148832	0.0134168	-0.0329685	-8.87098	-3.17E-15	0.061513	0	0	-0.00603785	-0.966543	12.4618	-1.74934	282.482	412.497	640.214	378.652	378.653	378.652	10.3257	-70.7678	3.09167	213.29	459.953	190.192	194.761	194.761	194.761	-71.2368	-3.2889	-9.55924	14.2832	-0.40125	-0.686983	0.00894094	-0.0221093	1.75812	-2.98015	12.8867	-0.303525	0	0	0.00660141
1709	0	6.4759	0	0	6.52241	-0.166761	6.8327	-0.147397	0.0130255	-0.0311784	-7.90665	3.85E-15	0.040624	0	0	-0.00640081	-0.814579	12.448	-1.81417	282.976	411.895	640.406	378.986	378.986	378.986	10.1408	-69.7183	2.77054	207.773	460.071	190.293	194.761	194.761	194.761	-70.173	-3.35292	-9.2924	14.2715	-0.64421	-0.549008	0.0734568	-0.0174918	1.74683	-29.4828	18.9256	-0.539701	0	0	0.0108091
1710	0	6.06341	0	0	6.1104	-0.173688	7.09596	-0.145623	0.0124544	-0.0291928	-6.79644	2.28E-15	-0.0275464	0	0	-0.00650083	-0.655652	12.3882	-1.90249	283.809	411.316	640.589	379.335	379.335	379.335	9.92712	-68.5754	2.4524	202.305	460.17	190.377	194.761	194.761	194.761	-69.0131	-3.39796	-9.00978	14.3021	-0.889666	-0.417053	0.142786	-0.019831	1.73235	-57.84	24.9113	-0.861126	0	0	0.020358
1711	0	5.57317	0	0	5.6199	-0.181238	7.38254	-0.143631	0.0116845	-0.0274963	-5.57411	3.38E-15	-0.136053	0	0	-0.00625802	-0.48296	12.2764	-2.00187	285.023	410.769	640.744	379.709	379.709	379.709	9.68168	-67.3248	2.14128	196.896	460.25	190.422	194.761	194.761	194.761	-67.7425	-3.41943	-8.71113	14.3754	-1.15046	-0.298312	0.208215	-0.0246695	1.71588	-85.6543	30.7178	-1.20636	0	0	0.0359079
1712	0	4.99081	0	0	5.03623	-0.189411	7.69236	-0.141559	0.0106317	-0.0266946	-4.2922	-1.95E-15	-0.278705	0	0	-0.00560214	-0.289201	12.1064	-2.10038	286.659	410.266	640.847	380.116	380.116	380.116	9.40055	-65.9502	1.84201	191.552	460.306	190.407	194.761	194.761	194.761	-66.3448	-3.41182	-8.39566	14.4919	-1.44013	-0.199595	0.258856	-0.0270099	1.69723	-109.889	36.2077	-1.50861	0	0	0.0571911
1713	0	4.29972	0	0	4.34228	-0.198103	8.02136	-0.13953	0.00929918	-0.0272505	-3.02376	1.44E-15	-0.435731	0	0	-0.00451646	-0.0679633	11.872	-2.18906	288.748	409.816	640.879	380.567	380.567	380.567	9.07913	-64.4343	1.56028	186.276	460.333	190.31	194.761	194.761	194.761	-64.8024	-3.36874	-8.06201	14.6556	-1.7676	-0.126462	0.29132	-0.0233473	1.67786	-129.108	40.9425	-1.68371	0	0	0.0832855
1714	0	3.48178	0	0	3.51923	-0.207081	8.36062	-0.137733	0.00764165	-0.0294773	-1.87432	1.52E-15	-0.5897	0	0	-0.00310107	0.185225	11.5669	-2.26252	291.314	409.431	640.825	381.066	381.066	381.066	8.71289	-62.7592	1.30272	181.064	460.325	190.114	194.761	194.761	194.761	-63.0972	-3.28334	-7.7087	14.8749	-2.13417	-0.0822159	0.31213	-0.0117982	1.65904	-144.069	44.6043	-1.68503	0	0	0.113586
1715	0	2.5185	0	0	2.5478	-0.216009	8.69742	-0.136462	0.00576516	-0.0336639	-0.990954	-1.44E-15	-0.707078	0	0	-0.00169209	0.472624	11.1858	-2.31729	294.372	409.119	640.674	381.616	381.616	381.616	8.2981	-60.9076	1.07632	175.904	460.271	189.806	194.761	194.761	194.761	-61.212	-3.14931	-7.33419	15.1605	-2.53445	-0.0670219	0.325152	0.00711052	1.64208	-154.994	46.7094	-1.4523	0	0	0.146637
1716	0	1.39285	0	0	1.41029	-0.224468	9.01596	-0.136185	0.00375189	-0.0401058	-0.569866	-1.65E-15	-0.757836	0	0	-0.000980257	0.794222	10.7247	-2.35045	297.928	408.889	640.423	382.215	382.215	382.215	7.83301	-58.8643	0.887644	170.78	460.161	189.386	194.761	194.761	194.761	-59.1321	-2.96209	-6.93731	15.5228	-2.95871	-0.078242	0.330889	0.0334148	1.62877	-161.399	47.1691	-0.936149	0	0	0.179998
1717	0	0.0917563	0	0	0.0929774	-0.231963	9.29773	-0.137587	0.00180782	-0.049084	-0.855281	-1.52E-15	-0.703942	0	0	-0.00212953	1.14762	10.1815	-2.35948	301.981	408.746	640.074	382.858	382.858	382.858	7.31908	-56.6187	0.741941	165.671	459.984	188.869	194.761	194.761	194.761	-56.8478	-2.72027	-6.5178	15.9711	-3.39475	-0.111316	0.327597	0.0663528	1.62191	-162.516	46.1241	-0.114719	0	0	0.210168
1718	0	-1.39123	0	0	-1.41067	-0.237918	9.52129	-0.141526	0.000131867	-0.0603299	-2.12044	3.81E-16	-0.513319	0	0	-0.00675365	1.52802	9.55568	-2.34257	306.52	408.693	639.637	383.539	383.539	383.539	6.76211	-54.1676	0.641866	160.556	459.731	188.291	194.761	194.761	194.761	-54.3572	-2.42714	-6.07694	16.5118	-3.82948	-0.160734	0.316171	0.102828	1.62083	-158.972	43.6845	0.971118	0	0	0.234358
1719	0	-3.05215	0	0	-3.09611	-0.241699	9.66309	-0.148916	-0.00106587	-0.0732557	-4.62647	-3.34E-15	-0.156485	0	0	-0.0166436	1.92873	8.84892	-2.29895	311.526	408.73	639.126	384.248	384.248	384.248	6.17328	-51.5188	0.585875	155.427	459.397	187.715	194.761	194.761	194.761	-51.6698	-2.09233	-5.61819	17.1484	-4.25093	-0.220946	0.297558	0.140738	1.62844	-151.878	40.3316	2.24604	0	0	0.251198
1720	0	-4.87292	0	0	-4.94375	-0.242642	9.69843	-0.160571	-0.00161865	-0.0867121	-8.56801	4.14E-15	0.392221	0	0	-0.033156	2.3416	8.06447	-2.22905	316.969	408.854	638.563	384.971	384.971	384.971	5.56933	-48.695	0.56673	150.295	458.984	187.232	194.761	194.761	194.761	-48.8103	-1.73296	-5.14785	17.8813	-4.64861	-0.286679	0.274792	0.176723	1.64195	-143.468	36.4982	3.60191	0	0	0.262116
1721	0	-6.81844	0	0	-6.91582	-0.240104	9.60328	-0.176803	-0.00137196	-0.0990152	-13.9908	1.06E-15	1.15886	0	0	-0.056232	2.7577	7.20714	-2.1348	322.811	409.058	637.976	385.692	385.692	385.692	4.97209	-45.7373	0.570673	145.208	458.5	186.958	194.761	194.761	194.761	-45.8216	-1.37356	-4.67566	18.7082	-5.01436	-0.353107	0.251875	0.209475	1.66151	-136.589	33.0241	4.9102	0	0	0.271889
1722	0	-8.83504	0	0	-8.95515	-0.233532	9.35668	-0.197207	-0.000401291	-0.108291	-20.7342	-5.29E-15	2.14469	0	0	-0.0835055	3.168	6.28293	-2.01939	329.005	409.331	637.393	386.392	386.392	386.392	4.40666	-42.7064	0.577828	140.263	457.963	187.022	194.761	194.761	194.761	-42.7657	-1.04449	-4.21489	19.6246	-5.34184	-0.415774	0.232847	0.235189	1.6825	-133.964	29.9862	6.10911	0	0	0.286697
1723	0	-10.852	0	0	-10.9872	-0.222536	8.94328	-0.220351	0.00117801	-0.112711	-28.3887	-5.46E-15	3.33045	0	0	-0.109963	3.56414	5.29869	-1.88718	335.5	409.66	636.848	387.049	387.049	387.049	3.89877	-39.6818	0.564629	135.608	457.401	187.548	194.761	194.761	194.761	-39.7228	-0.778058	-3.78205	20.6249	-5.62711	-0.470471	0.221412	0.2521	1.70148	-137.797	27.4532	7.19747	0	0	0.313441
1724	0	-12.7864	0	0	-12.926	-0.206949	8.35566	-0.243934	0.00305618	-0.111062	-36.3315	-2.20E-15	4.64237	0	0	-0.128877	3.93908	4.26171	-1.74328	342.243	410.028	636.372	387.643	387.643	387.643	3.47179	-36.7567	0.508056	131.444	456.847	188.636	194.761	194.761	194.761	-36.7859	-0.603067	-3.39581	21.7026	-5.86833	-0.513276	0.21869	0.258524	1.71328	-148.541	25.1461	8.22472	0	0	0.355921
1725	0	-14.5513	0	0	-14.683	-0.186866	7.59593	-0.265199	0.00486519	-0.103085	-43.8178	-3.21E-15	5.95376	0	0	-0.133893	4.28761	3.17941	-1.59313	349.178	410.42	635.997	388.15	388.15	388.15	3.14413	-34.0301	0.391146	128.004	456.333	190.339	194.761	194.761	194.761	-34.0531	-0.538777	-3.07519	22.8506	-6.06613	-0.540571	0.224536	0.252518	1.71483	-165.234	22.2117	9.33831	0	0	0.414092
1726	0	-16.0651	0	0	-16.1778	-0.162643	6.67606	-0.281665	0.00620912	-0.0894799	-50.1277	-4.06E-15	7.09273	0	0	-0.121526	4.60663	2.05905	-1.44203	356.251	410.818	635.751	388.552	388.552	388.552	2.92778	-31.5962	0.207844	125.525	455.886	192.653	194.761	194.761	194.761	-31.6177	-0.590203	-2.8374	24.0614	-6.22384	-0.549282	0.237186	0.234254	1.7046	-185.635	18.0276	10.6702	0	0	0.48377
1727	0	-17.2613	0	0	-17.3473	-0.134873	5.61722	-0.291584	0.00672363	-0.0719435	-54.6868	-2.88E-15	7.8743	0	0	-0.0927013	4.89528	0.907592	-1.29464	363.412	411.203	635.661	388.833	388.833	388.833	2.82818	-29.5352	-0.0340495	124.224	455.524	195.518	194.761	194.761	194.761	-29.5587	-0.746192	-2.69587	25.3272	-6.34721	-0.536866	0.254122	0.204157	1.6846	-206.819	11.9026	12.3337	0	0	0.557329
1728	0	-18.0946	0	0	-18.1511	-0.10433	4.44821	-0.294125	0.00607333	-0.0524003	-57.1457	6.77E-15	8.14058	0	0	-0.0526113	5.15489	-0.268512	-1.15463	370.615	411.561	635.748	388.983	388.983	388.983	2.845	-27.9058	-0.31334	124.27	455.249	198.829	194.761	194.761	194.761	-27.9343	-0.981167	-2.65885	26.6392	-6.44466	-0.50152	0.272876	0.166275	1.65687	-226.128	3.75192	14.4052	0	0	0.626376
1729	0	-18.5444	0	0	-18.5745	-0.0719288	3.20406	-0.289273	0.00403484	-0.0330862	-57.4046	-5.84E-15	7.80537	0	0	-0.00897331	5.38822	-1.46325	-1.02458	377.818	411.876	636.027	388.997	388.997	388.997	2.97285	-26.7413	-0.598926	125.769	455.051	202.457	194.761	194.761	194.761	-26.7775	-1.25976	-2.72855	27.9882	-6.52611	-0.442342	0.289504	0.127718	1.62681	-240.7	-5.69302	16.8415	0	0	0.680988
1730	0	-18.6154	0	0	-18.6262	-0.0386602	1.92344	-0.27765	0.000559204	-0.015674	-55.5979	6.41E-15	6.87807	0	0	0.0304279	5.59833	-2.67113	-0.906378	384.986	412.135	636.513	388.875	388.875	388.875	3.20183	-26.0498	-0.855785	128.764	454.907	206.262	194.761	194.761	194.761	-26.0961	-1.54351	-2.90098	29.3644	-6.60101	-0.359767	0.299779	0.0993234	1.59908	-248.35	-14.7271	19.5063	0	0	0.712861
1731	0	-18.3346	0	0	-18.3358	-0.00553673	0.646491	-0.260431	-0.00401951	-0.00122804	-52.0596	4.40E-15	5.47904	0	0	0.059951	5.7871	-3.88716	-0.802182	392.085	412.328	637.217	388.621	388.621	388.621	3.51774	-25.816	-1.05139	133.234	454.784	210.113	194.761	194.761	194.761	-25.8745	-1.79742	-3.16636	30.7588	-6.67545	-0.25599	0.303604	0.0829728	1.57622	-248.608	-22.5278	22.115	0	0	0.719003
1732	0	-17.747	0	0	-17.748	0.0264581	-0.587567	-0.239272	-0.00910025	0.00992972	-47.2696	-5.08E-16	3.80356	0	0	0.077215	5.95486	-5.10663	-0.714357	399.084	412.446	638.146	388.242	388.242	388.242	3.90269	-26.0061	-1.16089	139.109	454.644	213.893	194.761	194.761	194.761	-26.0781	-1.99486	-3.51018	32.1622	-6.75195	-0.134787	0.304194	0.0753797	1.55847	-242.585	-28.7215	24.3182	0	0	0.70183
1733	0	-16.9096	0	0	-16.9176	0.0564162	-1.7426	-0.216034	-0.0140009	0.0180394	-41.7691	-6.09E-15	2.07162	0	0	0.0829652	6.10117	-6.32487	-0.644951	405.953	412.48	639.307	387.749	387.749	387.749	4.33638	-26.573	-1.16998	146.28	454.451	217.502	194.761	194.761	194.761	-26.6589	-2.11992	-3.91494	33.5653	-6.83082	-0.000688146	0.306189	0.0707017	1.54529	-232.278	-33.3269	25.8127	0	0	0.667047
1734	0	-15.8847	0	0	-15.904	0.0835467	-2.78742	-0.192557	-0.0179772	0.0236204	-36.0833	-4.40E-15	0.498316	0	0	0.0800482	6.22572	-7.53694	-0.594768	412.667	412.425	640.696	387.161	387.161	387.161	4.79782	-27.4627	-1.07528	154.62	454.171	220.86	194.761	194.761	194.761	-27.5619	-2.16737	-4.36202	34.9568	-6.91201	0.141656	0.311265	0.0658808	1.53419	-219.324	-36.0328	26.3392	0	0	0.619893
1735	0	-14.7345	0	0	-14.7659	0.107228	-3.6979	-0.170406	-0.0205335	0.0271183	-30.6553	4.74E-15	-0.755693	0	0	0.0720047	6.32882	-8.73741	-0.563247	419.204	412.276	642.309	386.501	386.501	386.501	5.26747	-28.6195	-0.882915	163.995	453.78	223.902	194.761	194.761	194.761	-28.7303	-2.14102	-4.83364	36.3241	-6.9955	0.288397	0.319396	0.0604266	1.52364	-204.894	-36.6448	25.8038	0	0	0.564723
1736	0	-13.516	0	0	-13.5578	0.127045	-4.45842	-0.150769	-0.0212924	0.0289767	-25.8132	-1.69E-15	-1.5792	0	0	0.0620128	6.41139	-9.92041	-0.548823	425.542	412.031	644.132	385.797	385.797	385.797	5.7291	-29.9905	-0.605987	174.276	453.264	226.574	194.761	194.761	194.761	-30.1107	-2.05119	-5.31439	37.6538	-7.07997	0.436979	0.329033	0.056792	1.51307	-189.713	-34.7925	24.1737	0	0	0.505112
1737	0	-12.2782	0	0	-12.3271	0.142827	-5.06294	-0.13441	-0.0201492	0.0295234	-21.7604	1.69E-15	-1.92467	0	0	0.0522746	6.47457	-11.0796	-0.549653	431.66	411.686	646.147	385.076	385.076	385.076	6.17106	-31.5291	-0.261527	185.348	452.621	228.84	194.761	194.761	194.761	-31.6559	-1.91205	-5.79248	38.9329	-7.16131	0.585995	0.337214	0.0555815	1.50085	-174.037	-30.7535	21.549	0	0	0.44346
1738	0	-11.0602	0	0	-11.1123	0.15464	-5.51472	-0.121746	-0.0171124	0.0289389	-18.5906	-1.02E-15	-1.7868	0	0	0.0439606	6.51952	-12.2082	-0.564547	437.539	411.241	648.334	384.364	384.364	384.364	6.58708	-33.1963	0.132449	197.116	451.86	230.674	194.761	194.761	194.761	-33.3274	-1.73914	-6.26037	40.1499	-7.2326	0.734889	0.342361	0.0577672	1.48785	-158.144	-24.828	18.0896	0	0	0.382119
1739	0	-9.89066	0	0	-9.94253	0.162777	-5.82551	-0.112812	-0.0124167	0.0273876	-16.2997	2.03E-15	-1.20644	0	0	0.0373868	6.54732	-13.2996	-0.593535	443.156	410.695	650.665	383.685	383.685	383.685	6.97621	-34.9621	0.559384	209.5	451.002	232.067	194.761	194.761	194.761	-35.0957	-1.54748	-6.71517	41.2947	-7.28497	0.88335	0.342778	0.0631813	1.47332	-142.103	-17.4582	13.9914	0	0	0.322512
1740	0	-8.78812	0	0	-8.83714	0.167713	-6.01389	-0.107396	-0.00637763	0.0248493	-14.8139	-1.02E-15	-0.24905	0	0	0.0323802	6.55896	-14.3469	-0.638171	448.489	410.048	653.112	383.058	383.058	383.058	7.3424	-36.8054	1.00588	222.44	450.076	233.021	194.761	194.761	194.761	-36.9402	-1.35034	-7.15841	42.3592	-7.30907	1.03107	0.338023	0.0708836	1.45774	-125.927	-9.21847	9.49963	0	0	0.265563
1741	0	-7.76249	0	0	-7.80702	0.170064	-6.10357	-0.105053	0.000668291	0.0214832	-14.007	2.03E-15	1.00566	0	0	0.0285709	6.55548	-15.3435	-0.70149	453.515	409.301	655.643	382.498	382.498	382.498	7.69356	-38.7125	1.46247	235.889	449.118	233.555	194.761	194.761	194.761	-38.8484	-1.1587	-7.59558	43.3375	-7.29624	1.17782	0.328294	0.0811913	1.44082	-109.78	-0.283696	4.7943	0	0	0.212221
1742	0	-6.81663	0	0	-6.85591	0.17053	-6.12132	-0.10536	0.00839768	0.0172625	-13.7371	8.34E-16	2.4669	0	0	0.0256369	6.53795	-16.2834	-0.787716	458.207	408.455	658.225	382.016	382.016	382.016	8.04057	-40.676	1.92397	249.812	448.171	233.699	194.761	194.761	194.761	-40.8139	-0.981098	-8.0354	44.2256	-7.23901	1.32366	0.314064	0.09297	1.42211	-93.7025	8.87684	0.0799586	0	0	0.1629
1743	0	-5.94818	0	0	-5.98212	0.169846	-6.09525	-0.107788	0.0165601	0.0122357	-13.8434	2.54E-15	4.03839	0	0	0.0233571	6.50747	-17.1609	-0.901771	462.543	407.513	660.822	381.617	381.617	381.617	8.39629	-42.6932	2.38915	264.179	447.279	233.494	194.761	194.761	194.761	-42.8348	-0.823949	-8.48898	45.0216	-7.13162	1.46915	0.296528	0.106874	1.403	-77.7569	18.3432	-4.58958	0	0	0.117869
1744	0	-5.15141	0	0	-5.18038	0.168748	-6.0534	-0.111766	0.0247312	0.00644496	-14.1609	0	5.59346	0	0	0.0216232	6.46513	-17.9713	-1.04879	466.498	406.476	663.398	381.301	381.301	381.301	8.7745	-44.7642	2.86016	278.962	446.489	232.993	194.761	194.761	194.761	-44.9125	-0.69188	-8.96893	45.7256	-6.97027	1.61555	0.276004	0.121685	1.38238	-61.9164	27.6114	-9.03225	0	0	0.0772259
1745	0	-4.41922	0	0	-4.4438	0.167929	-6.02212	-0.116675	0.0323499	-9.91E-05	-14.5277	2.37E-15	6.98112	0	0	0.0203729	6.41201	-18.7105	-1.23367	470.052	405.35	665.916	381.063	381.063	381.063	9.18864	-46.89	3.34178	294.132	445.845	232.254	194.761	194.761	194.761	-47.0491	-0.588129	-9.48807	46.3395	-6.7534	1.76501	0.253309	0.138277	1.36238	-45.9869	36.6687	-13.1653	0	0	0.0407879
1746	0	-3.74497	0	0	-3.7658	0.167992	-6.02453	-0.12201	0.0389134	-0.00731122	-14.8103	2.37E-15	8.05526	0	0	0.019513	6.34897	-19.3754	-1.46085	473.185	404.139	668.342	380.894	380.894	380.894	9.64992	-49.0709	3.84017	309.655	445.386	231.341	194.761	194.761	194.761	-49.2461	-0.514861	-10.0574	46.8668	-6.48137	1.92054	0.229025	0.155509	1.34303	-29.995	45.0836	-16.8661	0	0	0.00888957
1747	0	-3.12412	0	0	-3.14181	0.169414	-6.07879	-0.127353	0.0439685	-0.0149905	-14.91	2.03E-15	8.68502	0	0	0.0188415	6.27665	-19.9637	-1.7338	475.879	402.848	670.643	380.779	380.779	380.779	10.1656	-51.3048	4.36163	325.491	445.141	230.316	194.761	194.761	194.761	-51.5026	-0.473321	-10.6843	47.3124	-6.15634	2.08569	0.20473	0.17256	1.3251	-14.1977	52.605	-20.0742	0	0	-0.0179759
1748	0	-2.55532	0	0	-2.57034	0.172513	-6.19696	-0.132477	0.0472758	-0.0228848	-14.7815	-6.77E-16	8.78198	0	0	0.0180571	6.19559	-20.4744	-2.05489	478.123	401.486	672.786	380.701	380.701	380.701	10.7377	-53.5859	4.91132	341.592	445.128	229.238	194.761	194.761	194.761	-53.8143	-0.463858	-11.3709	47.6823	-5.78254	2.26427	0.181482	0.188786	1.3094	1.11228	59.1618	-22.8063	0	0	-0.0395397
1749	0	-2.04091	0	0	-2.05365	0.177421	-6.384	-0.137339	0.0485943	-0.0306832	-14.4348	-6.77E-16	8.28976	0	0	0.0168187	6.10613	-20.9072	-2.42492	479.907	400.06	674.744	380.643	380.643	380.643	11.3619	-55.9049	5.492	357.904	445.349	228.158	194.761	194.761	194.761	-56.1729	-0.485923	-12.113	47.9834	-5.36593	2.45993	0.161953	0.202475	1.2957	15.1354	64.4351	-25.0285	0	0	-0.0552115
1750	0	-1.58684	0	0	-1.59755	0.184069	-6.6371	-0.142086	0.0480064	-0.0379441	-13.9332	6.77E-16	7.2205	0	0	0.0148597	6.00862	-21.263	-2.84264	481.228	398.581	676.493	380.585	380.585	380.585	12.0271	-58.2483	6.10286	374.372	445.792	227.119	194.761	194.761	194.761	-58.5658	-0.538059	-12.8995	48.2227	-4.91458	2.6756	0.148453	0.213443	1.28494	26.9667	68.5958	-26.8233	0	0	-0.0650949
1751	0	-1.20176	0	0	-1.21065	0.192176	-6.94546	-0.147003	0.0456668	-0.0444298	-13.3793	0	5.63191	0	0	0.0120827	5.9034	-21.5435	-3.30441	482.089	397.058	678.011	380.509	380.509	380.509	12.7159	-60.6002	6.73859	390.941	446.431	226.154	194.761	194.761	194.761	-60.9774	-0.617943	-13.712	48.407	-4.43834	2.91305	0.142261	0.222693	1.27808	36.0953	71.8942	-28.2327	0	0	-0.0699318
1752	0	-0.895622	0	0	-0.902925	0.20127	-7.29082	-0.152419	0.0419945	-0.0498835	-12.8917	4.23E-15	3.64538	0	0	0.00861699	5.79056	-21.7513	-3.80417	482.5	395.504	679.283	380.399	380.399	380.399	13.4057	-62.9431	7.38887	407.562	447.225	225.288	194.761	194.761	194.761	-63.3899	-0.722602	-14.5263	48.5427	-3.94798	3.17231	0.14491	0.230198	1.27483	41.7877	74.5584	-29.3391	0	0	-0.0705457
1753	0	-0.678081	0	0	-0.684169	0.210703	-7.64854	-0.158562	0.0373979	-0.0544276	-12.5754	-1.69E-16	1.41163	0	0	0.00478545	5.67	-21.89	-4.33347	482.477	393.931	680.299	380.241	380.241	380.241	14.0704	-65.2602	8.03837	424.196	448.127	224.541	194.761	194.761	194.761	-65.7848	-0.848668	-15.3134	48.6353	-3.45507	3.4514	0.156116	0.237584	1.27743	44.2431	76.9046	-30.1509	0	0	-0.0682755
1754	0	-0.556928	0	0	-0.562379	0.219705	-7.98933	-0.16552	0.0325311	-0.058251	-12.505	-2.37E-15	-0.874103	0	0	0.00103982	5.54126	-21.9636	-4.88184	482.044	392.351	681.053	380.023	380.023	380.023	14.6826	-67.5362	8.66751	440.812	449.085	223.932	194.761	194.761	194.761	-68.1445	-0.992653	-16.0421	48.6895	-2.97071	3.74605	0.176283	0.245005	1.28582	43.4967	79.1625	-30.7002	0	0	-0.0641912
1755	0	-0.536755	0	0	-0.542414	0.227433	-8.28144	-0.173138	0.0279339	-0.0619568	-12.7051	-3.72E-15	-3.02075	0	0	-0.00218326	5.40354	-21.9768	-5.43706	481.231	390.775	681.546	379.737	379.737	379.737	15.2159	-69.759	9.25374	457.387	450.045	223.481	194.761	194.761	194.761	-70.4536	-1.15126	-16.6808	48.7087	-2.50531	4.04964	0.20292	0.25267	1.30161	40.7932	81.176	-30.8681	0	0	-0.0591053
1756	0	-0.618114	0	0	-0.624971	0.23305	-8.49349	-0.181139	0.0242038	-0.0661222	-13.1574	1.35E-15	-4.84128	0	0	-0.00457478	5.25568	-21.9348	-5.98578	480.075	389.217	681.783	379.38	379.38	379.38	15.6476	-71.9202	9.77353	473.902	450.959	223.213	194.761	194.761	194.761	-72.6994	-1.32153	-17.2009	48.6955	-2.06796	4.35343	0.234898	0.261138	1.32484	37.0528	83.1194	-30.608	0	0	-0.0537379
1757	0	-0.797087	0	0	-0.806143	0.235795	-8.59701	-0.189001	0.0216459	-0.0715703	-13.7906	-2.37E-15	-6.19953	0	0	-0.006046	5.09633	-21.8431	-6.51405	478.615	387.686	681.777	378.952	378.952	378.952	15.96	-74.0147	10.2045	490.335	451.784	223.16	194.761	194.761	194.761	-74.8727	-1.5009	-17.5785	48.6512	-1.66627	4.64675	0.268743	0.268358	1.35514	34.0555	84.183	-29.704	0	0	-0.0478044
1758	0	-1.06509	0	0	-1.07713	0.235051	-8.56895	-0.196143	0.0204754	-0.0788948	-14.5027	-1.02E-15	-7.00069	0	0	-0.00672778	4.92409	-21.7072	-7.00803	476.898	386.194	681.541	378.457	378.457	378.457	16.142	-76.041	10.5273	506.653	452.484	223.355	194.761	194.761	194.761	-76.9677	-1.68716	-17.7963	48.576	-1.30636	4.91781	0.30115	0.274497	1.39151	33.3329	84.2418	-28.0599	0	0	-0.0412171
1759	0	-1.40942	0	0	-1.42469	0.230398	-8.3934	-0.201786	0.0206386	-0.0885939	-15.1564	-4.06E-15	-7.21257	0	0	-0.00689833	4.7378	-21.5328	-7.45471	474.97	384.749	681.095	377.905	377.905	377.905	16.1894	-77.9998	10.7278	522.809	453.034	223.833	194.761	194.761	194.761	-78.9817	-1.87828	-17.845	48.4694	-0.992259	5.15429	0.329807	0.276686	1.43191	36.1046	82.3834	-25.5259	0	0	-0.033044
1760	0	-1.81398	0	0	-1.83211	0.221643	-8.06261	-0.20524	0.0219976	-0.100832	-15.6184	2.88E-15	-6.84651	0	0	-0.00689827	4.53681	-21.3254	-7.84251	472.882	383.36	680.46	377.308	377.308	377.308	16.1044	-79.8928	10.7973	538.738	453.414	224.626	194.761	194.761	194.761	-80.914	-2.07224	-17.7231	48.3305	-0.726037	5.34422	0.35138	0.273898	1.47315	43.5682	78.3123	-22.094	0	0	-0.0224499
1761	0	-2.26047	0	0	-2.2804	0.208822	-7.57723	-0.205972	0.0243139	-0.115608	-15.7741	1.86E-15	-5.95521	0	0	-0.00704103	4.32133	-21.0903	-8.16192	470.683	382.036	679.659	376.679	376.679	376.679	15.895	-81.7218	10.7339	554.354	453.613	225.753	194.761	194.761	194.761	-82.7648	-2.26677	-17.4367	48.1589	-0.507433	5.47695	0.3644	0.264465	1.51293	56.2584	71.6557	-17.8072	0	0	-0.00835598
1762	0	-2.72936	0	0	-2.74955	0.19219	-6.94597	-0.203719	0.0273216	-0.132562	-15.5429	4.91E-15	-4.62069	0	0	-0.00755261	4.09271	-20.8329	-8.40586	468.422	380.785	678.715	376.037	376.037	376.036	15.5746	-83.4872	10.5423	569.553	453.626	227.219	194.761	194.761	194.761	-84.5346	-2.45935	-16.9994	47.9543	-0.334366	5.544	0.367344	0.247917	1.5481	74.38	62.4335	-12.8044	0	0	0.0101827
1763	0	-3.20087	0	0	-3.21965	0.172194	-6.1848	-0.198423	0.0307221	-0.151188	-14.8737	8.46E-17	-2.95018	0	0	-0.00852119	3.85355	-20.5582	-8.57018	466.146	379.614	677.65	375.397	375.397	375.397	15.1601	-85.1881	10.2331	584.214	453.456	229.011	194.761	194.761	194.761	-86.2231	-2.64713	-16.4308	47.7173	-0.203289	5.5397	0.358955	0.225276	1.57744	97.8713	51.0344	-7.28822	0	0	0.0338699
1764	0	-3.65621	0	0	-3.67203	0.149435	-5.31576	-0.190131	0.0341834	-0.170772	-13.7332	-2.99E-15	-1.071	0	0	-0.00987445	3.60758	-20.2708	-8.65413	463.897	378.531	676.486	374.777	374.777	374.777	14.6715	-86.8208	9.82272	598.207	453.109	231.094	194.761	194.761	194.761	-87.8289	-2.82708	-15.7555	47.4496	-0.109451	5.46181	0.338509	0.198158	1.59913	126.279	37.9505	-1.48283	0	0	0.0629228
1765	0	-4.07876	0	0	-4.09067	0.124626	-4.36566	-0.178971	0.0374868	-0.190443	-12.1082	8.17E-16	0.890784	0	0	-0.0114338	3.35944	-19.9752	-8.66086	461.714	377.541	675.242	374.192	374.192	374.192	14.1301	-88.3796	9.33154	611.397	452.599	233.412	194.761	194.761	194.761	-89.349	-2.99602	-15.0016	47.1541	-0.0471195	5.31195	0.305973	0.170557	1.61324	158.83	24.3877	4.33669	0	0	0.0966903
1766	0	-4.45598	0	0	-4.46368	0.0985513	-3.3645	-0.165297	0.0403535	-0.20932	-10.0238	7.67E-16	2.80267	0	0	-0.0129471	3.11415	-19.6753	-8.59766	459.629	376.651	673.935	373.657	373.657	373.657	13.5575	-89.8553	8.78297	623.651	451.946	235.886	194.761	194.761	194.761	-90.7772	-3.15075	-14.1989	46.8352	-0.00956616	5.09546	0.262651	0.144073	1.61983	194.25	10.9609	9.94494	0	0	0.133699
1767	0	-4.78047	0	0	-4.78449	0.0720218	-2.34377	-0.149705	0.0427096	-0.226453	-7.55265	-3.28E-15	4.56212	0	0	-0.0141896	2.87667	-19.3749	-8.47593	457.663	375.866	672.583	373.18	373.18	373.18	12.974	-91.2356	8.20156	634.846	451.172	238.418	194.761	194.761	194.761	-92.1044	-3.2881	-13.377	46.4984	0.0104557	4.82145	0.211309	0.120668	1.61954	230.784	-1.20752	15.0914	0	0	0.171406
1768	0	-5.05102	0	0	-5.05239	0.0458323	-1.33465	-0.133016	0.0445073	-0.240897	-4.81605	2.03E-15	6.08989	0	0	-0.01496	2.65172	-19.077	-8.31055	455.833	375.19	671.199	372.769	372.769	372.769	12.3975	-92.5048	7.61146	644.874	450.303	240.896	194.761	194.761	194.761	-93.3179	-3.40513	-12.5635	46.1499	0.0196791	4.50222	0.156003	0.100407	1.61352	266.16	-11.6537	19.6015	0	0	0.206641
1769	0	-5.27232	0	0	-5.27242	0.0207275	-0.366542	-0.116241	0.0458886	-0.251826	-1.97825	-2.54E-15	7.35077	0	0	-0.0151159	2.44345	-18.7839	-8.11887	454.146	374.623	669.795	372.426	372.426	372.426	11.8429	-93.6448	7.03495	653.648	449.367	243.198	194.761	194.761	194.761	-94.4022	-3.49925	-11.7829	45.7958	0.023477	4.15259	0.101713	0.0846018	1.60409	297.871	-19.4968	23.3165	0	0	0.23606
1770	0	-5.45433	0	0	-5.45457	-0.00262391	0.53415	-0.100351	0.0469737	-0.258744	0.783041	-1.69E-15	8.33394	0	0	-0.0145248	2.25541	-18.4975	-7.91959	452.602	374.167	668.382	372.151	372.151	372.151	11.3217	-94.6362	6.49136	661.104	448.392	245.2	194.761	194.761	194.761	-95.3399	-3.56842	-11.0556	45.4411	0.0250745	3.78904	0.05106	0.0731381	1.593	324.189	-24.6734	26.1668	0	0	0.257387
1771	0	-5.61112	0	0	-5.6127	-0.0236323	1.34426	-0.0862594	0.0479061	-0.260893	3.28522	1.69E-16	9.05185	0	0	-0.0130884	2.09027	-18.2187	-7.73171	451.195	373.819	666.972	371.94	371.94	371.94	10.8421	-95.4596	5.99662	667.206	447.407	246.787	194.761	194.761	194.761	-96.113	-3.61124	-10.3975	45.0901	0.0256453	3.42895	0.00881389	0.0687929	1.58304	342.458	-26.661	28.0865	0	0	0.268235
1772	0	-5.75962	0	0	-5.7633	-0.0417944	2.04418	-0.0747515	0.048669	-0.258282	5.35439	-5.08E-16	9.51294	0	0	-0.0107483	1.94946	-17.9475	-7.57352	449.913	373.575	665.572	371.785	371.785	371.785	10.4095	-96.0969	5.56278	671.943	446.442	247.858	194.761	194.761	194.761	-96.7046	-3.62704	-9.81994	44.746	0.0260381	3.08946	-0.0245337	0.071432	1.5761	351.899	-25.9289	29.08	0	0	0.268238
1773	0	-5.91796	0	0	-5.92414	-0.0566892	2.61775	-0.0664725	0.0491497	-0.250642	6.83099	3.21E-15	9.72143	0	0	-0.00757087	1.83298	-17.6835	-7.46198	448.738	373.431	664.195	371.672	371.672	371.672	10.0269	-96.533	5.19812	675.332	445.524	248.332	194.761	194.761	194.761	-97.1001	-3.61588	-9.33032	44.4117	0.0277742	2.78684	-0.046002	0.0828532	1.57526	350.869	-22.5603	29.1357	0	0	0.256857
1774	0	-6.10409	0	0	-6.11279	-0.0679847	3.05238	-0.0620635	0.0490812	-0.238168	7.5606	-1.52E-15	9.66476	0	0	-0.00381974	1.73925	-17.4257	-7.41194	447.65	373.38	662.85	371.586	371.586	371.586	9.69562	-96.7568	4.90709	677.413	444.677	248.155	194.761	194.761	194.761	-97.2884	-3.57857	-8.93203	44.0901	0.0343445	2.53521	-0.0546524	0.101152	1.58166	338.86	-17.4368	28.2747	0	0	0.23491
1775	0	-6.33422	0	0	-6.34503	-0.0754552	3.33963	-0.0620104	0.0482091	-0.221086	7.41631	-1.35E-15	9.33082	0	0	-1.84E-05	1.66514	-17.1726	-7.43551	446.626	373.416	661.551	371.51	371.51	371.51	9.41524	-96.7626	4.69014	678.248	443.922	247.305	194.761	194.761	194.761	-97.264	-3.51676	-8.62463	43.7843	0.051184	2.34571	-0.0493786	0.126335	1.59736	315.576	-10.7579	26.5257	0	0	0.203775
1776	0	-6.62087	0	0	-6.63313	-0.0790013	3.47593	-0.0666789	0.046291	-0.200216	6.30527	3.38E-16	8.71058	0	0	0.00308287	1.60614	-16.9222	-7.54145	445.641	373.534	660.31	371.425	371.426	371.426	9.18422	-96.5518	4.54381	677.921	443.27	245.792	194.761	194.761	194.761	-97.0278	-3.43307	-8.40393	43.4975	0.0859022	2.22572	-0.0310395	0.155538	1.62207	282.005	-3.25733	23.9776	0	0	0.16609
1777	0	-6.97136	0	0	-6.98418	-0.0786647	3.46299	-0.0761111	0.0432162	-0.176334	4.2014	3.38E-16	7.81498	0	0	0.00465535	1.55679	-16.6728	-7.73501	444.67	373.727	659.144	371.315	371.315	371.315	8.99982	-96.1341	4.46059	676.53	442.726	243.662	194.761	194.761	194.761	-96.589	-3.33122	-8.26215	43.2327	0.147559	2.17881	-0.00116443	0.186576	1.65542	239.604	4.85542	20.7465	0	0	0.124874
1778	0	-7.3864	0	0	-7.39879	-0.074638	3.30822	-0.0899828	0.0390863	-0.150626	1.16355	1.69E-15	6.68924	0	0	0.00404619	1.51107	-16.4223	-8.01777	443.69	373.993	658.067	371.164	371.163	371.164	8.85817	-95.5276	4.42929	674.191	442.287	240.993	194.761	194.761	194.761	-95.9652	-3.21621	-8.18807	42.9924	0.246006	2.20503	0.038706	0.2168	1.69507	190.489	13.335	17.0114	0	0	0.0833168
1779	0	-7.85932	0	0	-7.87037	-0.0672618	3.02457	-0.107474	0.0340791	-0.124437	-2.64247	5.92E-16	5.40027	0	0	0.00106309	1.46285	-16.1687	-8.38756	442.679	374.327	657.094	370.961	370.961	370.961	8.75436	-94.7594	4.43583	671.028	441.94	237.894	194.761	194.761	194.761	-95.1828	-3.0941	-8.16772	42.7787	0.391071	2.30136	0.0854756	0.243956	1.73929	137.633	22.1013	12.9859	0	0	0.0443942
1780	0	-8.37618	0	0	-8.38507	-0.0570071	2.62999	-0.127195	0.0287288	-0.0991898	-6.93622	-1.99E-15	4.06404	0	0	-0.00381669	1.40637	-15.9103	-8.83864	441.619	374.729	656.239	370.7	370.7	370.7	8.6824	-93.8642	4.46419	667.17	441.668	234.494	194.761	194.761	194.761	-94.2758	-2.97177	-8.18516	42.5921	0.591792	2.46254	0.136551	0.265608	1.78366	84.1934	31.0595	8.92693	0	0	0.0101572
1781	0	-8.91669	0	0	-8.92299	-0.0444405	2.14611	-0.147257	0.0234992	-0.0759919	-11.3453	-3.51E-15	2.79635	0	0	-0.00950446	1.33652	-15.6457	-9.36163	440.494	375.197	655.514	370.38	370.38	370.38	8.63537	-92.8823	4.4984	662.749	441.448	230.936	194.761	194.761	194.761	-93.284	-2.85622	-8.22386	42.4317	0.855215	2.68164	0.190432	0.279152	1.82449	32.9365	40.0193	5.06946	0	0	-0.0186411
1782	0	-9.45686	0	0	-9.46057	-0.0301948	1.59722	-0.165563	0.0190213	-0.0557685	-15.466	5.20E-15	1.72645	0	0	-0.0145995	1.2493	-15.3734	-9.94333	439.295	375.73	654.928	370.006	370.006	370.006	8.6057	-91.8558	4.52412	657.893	441.26	227.36	194.761	194.761	194.761	-92.2491	-2.75361	-8.2682	42.2937	1.18491	2.95082	0.246137	0.281487	1.85756	-13.8034	48.5864	1.63662	0	0	-0.0423798
1783	0	-9.97235	0	0	-9.97392	-0.0149395	1.0091	-0.180371	0.0156741	-0.038961	-18.9564	-3.93E-15	0.945745	0	0	-0.0179121	1.14221	-15.092	-10.5665	438.02	376.326	654.487	369.587	369.587	369.587	8.58558	-90.8249	4.53047	652.721	441.084	223.892	194.761	194.761	194.761	-91.2106	-2.66827	-8.30491	42.1706	1.57917	3.26172	0.303287	0.270226	1.87931	-54.6301	56.1524	-1.2159	0	0	-0.0623278
1784	0	-10.4418	0	0	-10.4421	0.000643922	0.408111	-0.190733	0.0137451	-0.0254766	-21.6097	1.80E-15	0.511574	0	0	-0.0188276	1.01446	-14.8005	-11.2096	436.672	376.981	654.192	369.138	369.138	369.138	8.56754	-89.8234	4.51149	647.337	440.908	220.631	194.761	194.761	194.761	-90.2021	-2.60179	-8.32444	42.0503	2.02936	3.60559	0.359728	0.245512	1.88782	-88.8202	62.4535	-3.40945	0	0	-0.0805311
1785	0	-10.8492	0	0	-10.8493	0.0158799	-0.179567	-0.196801	0.0132092	-0.0152637	-23.3959	-3.91E-15	0.420292	0	0	-0.0174401	0.867196	-14.4975	-11.848	435.261	377.69	654.039	368.677	368.677	368.677	8.54517	-88.8773	4.46661	641.831	440.728	217.647	194.761	194.761	194.761	-89.2493	-2.55275	-8.32162	41.9165	2.51952	3.9731	0.41079	0.209809	1.88525	-115.619	67.1725	-4.926	0	0	-0.0987346
1786	0	-11.1836	0	0	-11.1845	0.0301357	-0.729403	-0.199101	0.0137434	-0.00802101	-24.3813	8.12E-16	0.607877	0	0	-0.0143324	0.703056	-14.182	-12.4553	433.8	378.447	654.023	368.225	368.225	368.225	8.51382	-88.0044	4.40019	636.275	440.546	214.981	194.761	194.761	194.761	-88.3697	-2.51711	-8.29582	41.7501	3.02797	4.35376	0.448976	0.166378	1.87153	-134.265	69.9459	-5.81568	0	0	-0.117472
1787	0	-11.439	0	0	-11.4416	0.0428589	-1.22002	-0.198232	0.0148484	-0.00358953	-24.6795	4.56E-15	0.968639	0	0	-0.0102955	0.526023	-13.8531	-13.0062	432.302	379.242	654.129	367.805	367.805	367.805	8.47078	-87.2157	4.32052	630.719	440.37	212.648	194.761	194.761	194.761	-87.5739	-2.48901	-8.25019	41.5326	3.53003	4.73545	0.466552	0.119804	1.8517	-143.881	70.5154	-6.15866	0	0	-0.135393
1788	0	-11.6142	0	0	-11.619	0.0536199	-1.63483	-0.194782	0.0159115	-0.00162041	-24.422	-7.53E-17	1.3745	0	0	-0.00608409	0.340873	-13.5105	-13.4798	430.777	380.07	654.341	367.441	367.441	367.441	8.41525	-86.5159	4.23767	625.201	440.211	210.646	194.761	194.761	194.761	-86.8664	-2.46181	-8.19041	41.2496	4.0019	5.10424	0.460763	0.074795	1.82603	-144.813	68.8327	-6.07853	0	0	-0.149764
1789	0	-11.7116	0	0	-11.7185	0.0621262	-1.96262	-0.189686	0.0165336	-0.00172185	-23.7777	1.71E-15	1.7234	0	0	-0.00224259	0.152657	-13.1545	-13.8612	429.226	380.924	654.64	367.157	367.157	367.157	8.34757	-85.9046	4.16174	619.739	440.081	208.954	194.761	194.761	194.761	-86.247	-2.42906	-8.12297	40.8926	4.42329	5.44518	0.433027	0.035017	1.79704	-138.375	65.0241	-5.70459	0	0	-0.157557
1790	0	-11.7363	0	0	-11.7451	0.0682326	-2.19784	-0.183756	0.016448	-0.00341035	-22.8953	-5.01E-15	1.94323	0	0	0.000956735	-0.0339014	-12.7855	-14.1425	427.646	381.802	655.003	366.973	366.973	366.973	8.26881	-85.3783	4.10123	614.341	439.986	207.545	194.761	194.761	194.761	-85.7118	-2.38545	-8.05392	40.4599	4.77949	5.7436	0.386317	0.00243043	1.76522	-126.099	59.3075	-5.15751	0	0	-0.156433
1791	0	-11.6951	0	0	-11.705	0.0719355	-2.34044	-0.177435	0.0155489	-0.00616868	-21.8732	-4.09E-15	2.00179	0	0	0.00346498	-0.214788	-12.4043	-14.3225	426.025	382.702	655.407	366.907	366.907	366.907	8.18024	-84.9314	4.06193	609.002	439.929	206.385	194.761	194.761	194.761	-85.2553	-2.32727	-7.98785	39.9563	5.06193	5.98652	0.326155	-0.0213003	1.73176	-110.017	52.1382	-4.53588	0	0	-0.146127
1792	0	-11.5953	0	0	-11.6056	0.0733568	-2.39517	-0.17102	0.0140944	-0.00957671	-20.7803	5.18E-16	1.92612	0	0	0.00535465	-0.387047	-12.0123	-14.4064	424.347	383.627	655.828	366.97	366.97	366.97	8.08298	-84.5571	4.04665	603.714	439.908	205.44	194.761	194.761	194.761	-84.8707	-2.25267	-7.92743	39.3918	5.26904	6.16342	0.256924	-0.0361367	1.69667	-91.6227	44.0598	-3.88887	0	0	-0.127763
1793	0	-11.4452	0	0	-11.4552	0.0727339	-2.37119	-0.164843	0.0122386	-0.0130621	-19.6763	3.18E-15	1.74831	0	0	0.00672624	-0.549029	-11.611	-14.4043	422.594	384.578	656.246	367.165	367.165	367.165	7.97811	-84.2476	4.05563	598.463	439.915	204.675	194.761	194.761	194.761	-84.5504	-2.16146	-7.87384	38.7812	5.40556	6.2673	0.18712	-0.0423467	1.6603	-73.4029	35.724	-3.27558	0	0	-0.105203
1794	0	-11.2531	0	0	-11.2622	0.0703818	-2.28061	-0.159066	0.0102464	-0.0161183	-18.597	3.25E-15	1.51883	0	0	0.00767114	-0.700617	-11.2024	-14.3295	420.746	385.559	656.642	367.489	367.489	367.489	7.86676	-83.9949	4.08714	593.233	439.945	204.056	194.761	194.761	194.761	-84.2862	-2.05479	-7.82709	38.1413	5.48155	6.29482	0.124889	-0.0412707	1.62325	-57.6359	27.8175	-2.73445	0	0	-0.0831563
1795	0	-11.0273	0	0	-11.0351	0.0666508	-2.13691	-0.153822	0.00826628	-0.0184375	-17.5733	-3.38E-15	1.27566	0	0	0.00826668	-0.843105	-10.7886	-14.1956	418.788	386.57	657.002	367.93	367.93	367.93	7.75011	-83.7905	4.13849	588.012	439.986	203.552	194.761	194.761	194.761	-84.0699	-1.9346	-7.78671	37.489	5.51013	6.24649	0.0765814	-0.0360858	1.58484	-45.9605	20.6766	-2.28876	0	0	-0.0654829
1796	0	-10.7758	0	0	-10.7822	0.061878	-1.95305	-0.149239	0.00645742	-0.01982	-16.6352	4.01E-15	1.05243	0	0	0.00858094	-0.978848	-10.372	-14.0146	416.713	387.613	657.315	368.468	368.468	368.469	7.6294	-83.626	4.2066	582.786	440.032	203.133	194.761	194.761	194.761	-83.8933	-1.8031	-7.75202	36.839	5.50466	6.12602	0.0460894	-0.0310485	1.54668	-39.3597	14.4811	-1.95092	0	0	-0.0545024
1797	0	-10.5058	0	0	-10.5107	0.0563602	-1.74044	-0.145426	0.00500962	-0.0203697	-15.81	3.17E-15	0.878452	0	0	0.0086766	-1.11043	-9.95487	-13.7953	414.517	388.683	657.575	369.08	369.08	369.08	7.50592	-83.4934	4.28861	577.549	440.075	202.774	194.761	194.761	194.761	-83.7483	-1.66249	-7.72248	36.2029	5.47615	5.93894	0.0298457	-0.0307819	1.50925	-36.8264	9.18711	-1.70074	0	0	-0.0490528
1798	0	-10.2236	0	0	-10.2272	0.0503458	-1.50864	-0.142391	0.00394565	-0.0201666	-15.1132	1.30E-15	0.759352	0	0	0.00861739	-1.23966	-9.5397	-13.5436	412.206	389.777	657.776	369.737	369.737	369.737	7.38105	-83.3853	4.38199	572.297	440.11	202.451	194.761	194.761	194.761	-83.6277	-1.51484	-7.69784	35.5893	5.4312	5.69126	0.0249525	-0.0371059	1.4745	-37.567	4.82338	-1.52795	0	0	-0.047833
1799	0	-9.93449	0	0	-9.93695	0.0440331	-1.26529	-0.140173	0.00332477	-0.0193774	-14.5596	3.83E-15	0.698909	0	0	0.00846456	-1.36719	-9.1291	-13.2632	409.79	390.888	657.916	370.412	370.413	370.412	7.25631	-83.2951	4.48471	567.029	440.136	202.147	194.761	194.761	194.761	-83.5251	-1.36204	-7.67814	35.0047	5.37176	5.38844	0.0305319	-0.0493811	1.44348	-41.1025	1.51211	-1.41768	0	0	-0.0498117
1800	0	-9.6424	0	0	-9.64395	0.0375671	-1.01598	-0.13873	0.00304338	-0.0182144	-14.1514	-1.72E-15	0.68051	0	0	0.00827559	-1.49247	-8.72563	-12.9555	407.283	392.01	657.993	371.081	371.081	371.081	7.13331	-83.2174	4.59517	561.747	440.152	201.847	194.761	194.761	194.761	-83.4352	-1.20577	-7.66371	34.4528	5.29578	5.03567	0.0451397	-0.066487	1.41616	-46.8039	-0.913621	-1.36101	0	0	-0.0537944
1801	0	-9.35006	0	0	-9.3509	0.0310386	-0.764222	-0.137989	0.00302661	-0.016908	-13.8816	2.71E-15	0.688933	0	0	0.00809321	-1.61394	-8.33145	-12.6197	404.703	393.137	658.007	371.718	371.718	371.718	7.01355	-83.1479	4.71216	556.456	440.161	201.542	194.761	194.761	194.761	-83.3538	-1.04758	-7.65502	33.9348	5.19836	4.63869	0.0620639	-0.0863298	1.39546	-52.9779	-2.69673	-1.33742	0	0	-0.0575652
1802	0	-9.05904	0	0	-9.05943	0.0245045	-0.51222	-0.137835	0.00319268	-0.0157649	-13.7347	-6.87E-17	0.709018	0	0	0.00794502	-1.72939	-7.94844	-12.2552	402.068	394.26	657.958	372.301	372.301	372.301	6.89848	-83.0837	4.83446	551.161	440.165	201.226	194.761	194.761	194.761	-83.2781	-0.888912	-7.6524	33.4509	5.07456	4.20381	0.0743433	-0.106913	1.38153	-57.725	-4.18492	-1.32049	0	0	-0.0590891
1803	0	-8.77027	0	0	-8.77037	0.0180212	-0.262158	-0.138184	0.00340401	-0.0150276	-13.694	-1.22E-15	0.721725	0	0	0.00785027	-1.83622	-7.57831	-11.8632	399.389	395.374	657.85	372.811	372.811	372.811	6.78938	-83.0228	4.96085	545.867	440.168	200.896	194.761	194.761	194.761	-83.2061	-0.731286	-7.65607	33.0021	4.92148	3.73801	0.0781445	-0.126116	1.37599	-59.9742	-5.79329	-1.29322	0	0	-0.0575845
1804	0	-8.484	0	0	-8.48401	0.0116585	-0.0167359	-0.138893	0.00363991	-0.0146258	-13.7338	-3.43E-15	0.722181	0	0	0.00780831	-1.93207	-7.22252	-11.4479	396.678	396.474	657.685	373.234	373.234	373.234	6.68734	-82.9643	5.08994	540.578	440.175	200.554	194.761	194.761	194.761	-83.137	-0.576284	-7.66597	32.5911	4.73997	3.24929	0.0743369	-0.141265	1.37915	-59.8718	-7.38935	-1.26207	0	0	-0.0534904
1805	0	-8.20029	0	0	-8.20037	0.00550448	0.220635	-0.139839	0.00378029	-0.01475	-13.8295	1.74E-16	0.698493	0	0	0.00781683	-2.01519	-6.88227	-11.0164	393.939	397.556	657.47	373.559	373.559	373.559	6.59332	-82.9078	5.22008	535.297	440.187	200.203	194.761	194.761	194.761	-83.0706	-0.425521	-7.68177	32.2214	4.53471	2.74668	0.0625942	-0.15188	1.39019	-57.0658	-9.43637	-1.20994	0	0	-0.0471232
1806	0	-7.91905	0	0	-7.91929	-0.000330048	0.445677	-0.140885	0.00379768	-0.0151583	-13.9549	-2.33E-16	0.649728	0	0	0.00786193	-2.08483	-6.55829	-10.5787	391.169	398.617	657.209	373.781	373.781	373.781	6.50795	-82.8536	5.34953	530.024	440.208	199.847	194.761	194.761	194.761	-83.0071	-0.280641	-7.70287	31.8973	4.31376	2.2404	0.0471361	-0.156972	1.40839	-52.615	-11.6779	-1.15641	0	0	-0.0398251
1807	0	-7.64011	0	0	-7.64061	-0.0057274	0.653845	-0.141913	0.00363232	-0.0159578	-14.0866	2.55E-15	0.574058	0	0	0.00792796	-2.14137	-6.25086	-10.1462	388.366	399.652	656.913	373.897	373.897	373.897	6.43161	-82.8022	5.47641	524.759	440.238	199.494	194.761	194.761	194.761	-82.9471	-0.143172	-7.72844	31.6223	4.08733	1.74151	0.0306506	-0.158396	1.43267	-46.8987	-14.476	-1.0908	0	0	-0.0325172
1808	0	-7.36336	0	0	-7.36416	-0.0105679	0.840521	-0.142836	0.00330262	-0.0168563	-14.2068	2.35E-15	0.478529	0	0	0.00799625	-2.18616	-5.95959	-9.73105	385.523	400.658	656.589	373.912	373.912	373.912	6.36445	-82.7542	5.59894	519.501	440.278	199.148	194.761	194.761	194.761	-82.8914	-0.0145044	-7.75745	31.398	3.86637	1.26151	0.0165485	-0.157374	1.45979	-40.9326	-17.6539	-1.02775	0	0	-0.0260567
1809	0	-7.08875	0	0	-7.08985	-0.0147471	1.00168	-0.143584	0.0028313	-0.017874	-14.3022	2.08E-15	0.371123	0	0	0.00805042	-2.22118	-5.68349	-9.3447	382.632	401.631	656.248	373.83	373.83	373.83	6.30636	-82.7102	5.71541	514.247	440.325	198.816	194.761	194.761	194.761	-82.8403	0.104246	-7.78884	31.2239	3.66119	0.811789	0.0073634	-0.155992	1.48939	-35.3053	-21.3162	-0.960947	0	0	-0.0207523
1810	0	-6.81623	0	0	-6.81757	-0.0181867	1.13431	-0.14413	0.0022729	-0.0188559	-14.3661	1.30E-16	0.262794	0	0	0.0080787	-2.24877	-5.42102	-8.99687	379.689	402.566	655.899	373.663	373.663	373.663	6.25702	-82.6706	5.82437	508.993	440.379	198.501	194.761	194.761	194.761	-82.7945	0.212222	-7.82154	31.0966	3.48074	0.402961	0.00369496	-0.15457	1.51894	-30.3931	-25.1646	-0.892449	0	0	-0.0163722
1811	0	-6.54572	0	0	-6.54725	-0.0208336	1.23636	-0.14447	0.0016983	-0.0197533	-14.3976	1.05E-16	0.16442	0	0	0.0080762	-2.27139	-5.1702	-8.69509	376.688	403.459	655.551	373.423	373.423	373.423	6.21609	-82.6355	5.92474	503.737	440.437	198.206	194.761	194.761	194.761	-82.7539	0.308862	-7.85467	31.0101	3.33219	0.0443173	0.00584396	-0.153521	1.54853	-26.4943	-29.0275	-0.820152	0	0	-0.0125773
1812	0	-6.27718	0	0	-6.27884	-0.0226642	1.30694	-0.144614	0.0011704	-0.0205403	-14.3991	2.03E-15	0.0850393	0	0	0.00804447	-2.29146	-4.92873	-8.44439	373.629	404.304	655.211	373.129	373.129	373.129	6.18317	-82.605	6.01572	498.475	440.496	197.935	194.761	194.761	194.761	-82.7187	0.393862	-7.88752	30.9568	3.22077	-0.256779	0.0119656	-0.15244	1.57606	-23.4439	-32.6912	-0.740115	0	0	-0.00898385
1813	0	-6.01062	0	0	-6.01228	-0.0236762	1.34595	-0.14462	0.000690219	-0.0211972	-14.3792	-2.66E-15	0.0256257	0	0	0.00799249	-2.31134	-4.69427	-8.24748	370.512	405.097	654.886	372.798	372.798	372.798	6.15799	-82.5786	6.09695	493.205	440.554	197.688	194.761	194.761	194.761	-82.6884	0.467163	-7.91968	30.9273	3.14957	-0.495012	0.0216026	-0.150956	1.60226	-21.3819	-36.0709	-0.654177	0	0	-0.00545933
1814	0	-5.7458	0	0	-5.74743	-0.0238883	1.35412	-0.144506	0.000329038	-0.021662	-14.342	-4.07E-16	-0.00692872	0	0	0.00792844	-2.33333	-4.46458	-8.10478	367.339	405.833	654.582	372.451	372.451	372.451	6.14029	-82.5562	6.16839	487.923	440.609	197.465	194.761	194.761	194.761	-82.6627	0.528878	-7.95099	30.9119	3.11926	-0.667743	0.0320444	-0.147492	1.6261	-19.9499	-38.7464	-0.564559	0	0	-0.00200502
1815	0	-5.48261	0	0	-5.48411	-0.0233366	1.33286	-0.144295	0.00012244	-0.0220702	-14.291	2.24E-15	-0.00976953	0	0	0.0078614	-2.35982	-4.23767	-8.01496	364.114	406.509	654.302	372.108	372.108	372.108	6.12989	-82.5371	6.23023	482.629	440.659	197.266	194.761	194.761	194.761	-82.6412	0.579279	-7.98145	30.9004	3.12806	-0.774884	0.042091	-0.141995	1.64787	-18.8534	-40.7141	-0.462378	0	0	0.00110002
1816	0	-5.22071	0	0	-5.22203	-0.0220624	1.28373	-0.143997	6.73E-05	-0.0223052	-14.2274	-2.99E-15	0.014613	0	0	0.00779768	-2.39323	-4.01195	-7.97525	360.841	407.121	654.051	371.788	371.788	371.788	6.12679	-82.5211	6.28295	477.319	440.704	197.089	194.761	194.761	194.761	-82.6234	0.618744	-8.01138	30.8831	3.17152	-0.819025	0.051388	-0.134772	1.6665	-18.1512	-41.8352	-0.357068	0	0	0.00347498
1817	0	-4.95981	0	0	-4.96093	-0.0201185	1.20879	-0.143613	0.000201194	-0.0223865	-14.15	-3.86E-15	0.0670304	0	0	0.00774049	-2.43592	-3.78624	-7.98146	357.527	407.668	653.83	371.511	371.511	371.511	6.13104	-82.5076	6.32729	471.993	440.745	196.933	194.761	194.761	194.761	-82.6089	0.647757	-8.04125	30.8509	3.24247	-0.805068	0.0606613	-0.12745	1.6808	-17.9655	-42.1611	-0.250313	0	0	0.00473268
1818	0	-4.69966	0	0	-4.70055	-0.0175676	1.11043	-0.143103	0.000481655	-0.0223098	-14.0545	2.91E-15	0.138263	0	0	0.00768671	-2.4899	-3.55967	-8.02797	354.177	408.15	653.641	371.293	371.293	371.293	6.14282	-82.4961	6.36417	466.649	440.781	196.795	194.761	194.761	194.761	-82.597	0.666906	-8.07176	30.795	3.33111	-0.739736	0.0701948	-0.121388	1.69036	-18.2948	-41.7425	-0.148855	0	0	0.00456786
1819	0	-4.44011	0	0	-4.44079	-0.0144912	0.991812	-0.142528	0.000885243	-0.0220134	-13.9476	-9.57E-16	0.220187	0	0	0.0076364	-2.55648	-3.33163	-8.10764	350.8	408.567	653.484	371.147	371.147	371.147	6.16226	-82.4859	6.39469	461.288	440.816	196.672	194.761	194.761	194.761	-82.5871	0.67689	-8.10369	30.7076	3.42572	-0.631103	0.0803884	-0.118205	1.69302	-19.2598	-40.6626	-0.0628061	0	0	0.00279543
1820	0	-4.18116	0	0	-4.18162	-0.0109936	0.856937	-0.141872	0.00133405	-0.0216526	-13.8303	8.51E-16	0.299288	0	0	0.00758218	-2.63606	-3.10172	-8.21196	347.402	408.92	653.357	371.084	371.084	371.084	6.1895	-82.4762	6.41999	455.909	440.852	196.562	194.761	194.761	194.761	-82.5783	0.678489	-8.13783	30.5821	3.51366	-0.487985	0.0899356	-0.119037	1.68953	-20.382	-39.1623	0.00884677	0	0	-0.000424861
1821	0	-3.92281	0	0	-3.92312	-0.00719525	0.710455	-0.141212	0.00175267	-0.0211336	-13.7137	1.67E-15	0.363502	0	0	0.00752119	-2.72794	-2.86971	-8.33144	343.994	409.211	653.257	371.109	371.109	371.109	6.22454	-82.4659	6.44118	450.513	440.891	196.459	194.761	194.761	194.761	-82.5696	0.672527	-8.17486	30.4136	3.58285	-0.319692	0.0979075	-0.124449	1.67892	-21.604	-37.3439	0.0522431	0	0	-0.00480328
1822	0	-3.66528	0	0	-3.66545	-0.00323856	0.557856	-0.140576	0.00214047	-0.0206291	-13.6052	-1.39E-15	0.411183	0	0	0.00745192	-2.83021	-2.63558	-8.4564	340.581	409.444	653.178	371.223	371.223	371.223	6.26709	-82.4544	6.45913	445.102	440.935	196.36	194.761	194.761	194.761	-82.5601	0.659856	-8.21511	30.1998	3.6227	-0.135843	0.101986	-0.134173	1.66281	-22.2235	-35.4338	0.079424	0	0	-0.00958707
1823	0	-3.40875	0	0	-3.40884	0.000730768	0.404761	-0.140039	0.00241885	-0.0201889	-13.5165	1.74E-15	0.43496	0	0	0.00737471	-2.93997	-2.39948	-8.57766	337.171	409.621	653.115	371.423	371.424	371.423	6.31666	-82.4408	6.47458	439.677	440.986	196.26	194.761	194.761	194.761	-82.5492	0.641324	-8.25872	29.9411	3.62544	0.053608	0.100883	-0.146949	1.64214	-21.9019	-33.5453	0.0906372	0	0	-0.013961
1824	0	-3.15353	0	0	-3.15356	0.00457201	0.256602	-0.139636	0.00265191	-0.0197904	-13.4546	2.63E-15	0.443178	0	0	0.00729518	-3.05352	-2.16185	-8.68739	333.767	409.749	653.059	371.703	371.703	371.704	6.37258	-82.4245	6.48804	434.239	441.046	196.157	194.761	194.761	194.761	-82.536	0.617752	-8.30553	29.6415	3.5868	0.238583	0.0942415	-0.160787	1.61876	-20.5214	-31.6246	0.0926271	0	0	-0.0171939
1825	0	-2.89994	0	0	-2.89995	0.00815996	0.118208	-0.139401	0.00276764	-0.0195238	-13.4252	2.76E-15	0.43102	0	0	0.00721643	-3.16688	-1.92321	-8.77956	330.371	409.831	653.002	372.053	372.053	372.053	6.43406	-82.4053	6.49992	428.791	441.114	196.048	194.761	194.761	194.761	-82.5202	0.589933	-8.35527	29.308	3.50646	0.409198	0.0829797	-0.174159	1.59472	-18.0641	-29.8294	0.0903638	0	0	-0.0187703
1826	0	-2.64825	0	0	-2.64825	0.0113926	-0.0064824	-0.139341	0.00282196	-0.0193026	-13.4296	-3.58E-15	0.405179	0	0	0.00714502	-3.27609	-1.68415	-8.85	326.981	409.873	652.937	372.46	372.46	372.46	6.50025	-82.3829	6.51056	423.333	441.192	195.93	194.761	194.761	194.761	-82.5018	0.558621	-8.40756	28.9502	3.38773	0.556214	0.0684248	-0.185741	1.5709	-14.7617	-28.1149	0.0836265	0	0	-0.0185975
1827	0	-2.39861	0	0	-2.39862	0.0141895	-0.114363	-0.13942	0.00271244	-0.0191235	-13.4628	3.58E-15	0.3566	0	0	0.00708244	-3.3775	-1.44517	-8.89641	323.596	409.881	652.857	372.91	372.91	372.91	6.57027	-82.3578	6.52024	417.867	441.277	195.805	194.761	194.761	194.761	-82.4808	0.524527	-8.46195	28.5788	3.23701	0.672034	0.0542897	-0.194868	1.54879	-11.2886	-26.6274	0.0663867	0	0	-0.017264
1828	0	-2.15104	0	0	-2.15106	0.016486	-0.202945	-0.139643	0.00255817	-0.0189277	-13.522	3.75E-16	0.298274	0	0	0.00703749	-3.46795	-1.20646	-8.91756	320.212	409.862	652.755	373.388	373.389	373.388	6.64314	-82.3303	6.52911	412.395	441.369	195.671	194.761	194.761	194.761	-82.4578	0.488321	-8.51788	28.2044	3.06256	0.75087	0.0418778	-0.201058	1.52883	-7.87758	-25.3042	0.0425994	0	0	-0.0151839
1829	0	-1.9053	0	0	-1.90531	0.0182286	-0.270157	-0.139963	0.00225634	-0.0187255	-13.5972	-3.03E-15	0.22304	0	0	0.00701102	-3.54489	-0.967872	-8.91302	316.825	409.82	652.628	373.881	373.881	373.881	6.71786	-82.3013	6.53717	406.918	441.467	195.531	194.761	194.761	194.761	-82.4334	0.450564	-8.57463	27.8369	2.87347	0.789306	0.0330877	-0.204138	1.51193	-4.88539	-24.2611	0.0100055	0	0	-0.0129722
1830	0	-1.66093	0	0	-1.66097	0.0193748	-0.314369	-0.140317	0.00198506	-0.018472	-13.6753	3.82E-15	0.152559	0	0	0.00700466	-3.60642	-0.728822	-8.88272	313.431	409.761	652.47	374.373	374.373	374.373	6.79338	-82.2717	6.54433	401.439	441.567	195.386	194.761	194.761	194.761	-82.4086	0.411745	-8.63142	27.4835	2.67821	0.786263	0.0277591	-0.204271	1.49794	-2.29963	-23.3946	-0.0212333	0	0	-0.0108316
1831	0	-1.41747	0	0	-1.4175	0.0198926	-0.334342	-0.140638	0.00170654	-0.0182649	-13.7432	-1.61E-15	0.0881222	0	0	0.00701276	-3.65126	-0.488349	-8.827	310.029	409.69	652.28	374.852	374.852	374.852	6.86875	-82.2423	6.55036	395.96	441.668	195.238	194.761	194.761	194.761	-82.384	0.372241	-8.68745	27.1491	2.48362	0.74301	0.0255224	-0.200797	1.4875	-0.0578375	-22.7194	-0.0415025	0	0	-0.00889705
1832	0	-1.17437	0	0	-1.17441	0.0197678	-0.329527	-0.140863	0.00152853	-0.018105	-13.7893	2.47E-15	0.0442534	0	0	0.00702649	-3.67882	-0.245248	-8.74655	306.618	409.611	652.057	375.305	375.305	375.305	6.94316	-82.2139	6.55507	390.484	441.767	195.089	194.761	194.761	194.761	-82.3605	0.332338	-8.74203	26.8359	2.2946	0.662652	0.0251629	-0.194247	1.4802	2.01942	-22.2785	-0.0390919	0	0	-0.00716333
1833	0	-0.931302	0	0	-0.931326	0.0190092	-0.300266	-0.140965	0.00147646	-0.0180576	-13.8079	3.11E-15	0.0253913	0	0	0.00703599	-3.68923	0.00176504	-8.6426	303.197	409.529	651.801	375.724	375.724	375.724	7.0161	-82.187	6.55836	385.011	441.863	194.939	194.761	194.761	194.761	-82.3385	0.292238	-8.79473	26.5437	2.11396	0.549696	0.0247015	-0.183458	1.47667	4.30183	-21.8357	-0.00831178	0	0	-0.00536389
1834	0	-0.688094	0	0	-0.6881	0.017653	-0.247955	-0.140946	0.0015259	-0.0181387	-13.7989	3.33E-15	0.0285678	0	0	0.00703336	-3.68346	0.253972	-8.51728	299.766	409.445	651.513	376.101	376.101	376.101	7.08732	-82.1617	6.5602	379.544	441.955	194.79	194.761	194.761	194.761	-82.318	0.252063	-8.84538	26.271	1.94333	0.40957	0.0241561	-0.169151	1.47618	6.62511	-21.5078	0.0500825	0	0	-0.00366909
Trajectories
120
		sdk:LASI			sdk:RASI			sdk:LPSI			sdk:RPSI			sdk:LTHI			sdk:LKNE			sdk:LTIB			sdk:LANK			sdk:LHEE			sdk:LTOE			sdk:RTHI			sdk:RKNE			sdk:RTIB			sdk:RANK			sdk:RHEE			sdk:RTOE
Frame	Sub Frame	X	Y	Z	X	Y	Z	X	Y	Z	X	Y	Z	X	Y	Z	X	Y	Z	X	Y	Z	X	Y	Z	X	Y	Z	X	Y	Z	X	Y	Z	X	Y	Z	X	Y	Z	X	Y	Z	X	Y	Z	X	Y	Z
		mm	mm	mm	mm	mm	mm	mm	mm	mm	mm	mm	mm	mm	mm	mm	mm	mm	mm	mm	mm	mm	mm	mm	mm	mm	mm	mm	mm	mm	mm	mm	mm	mm	mm	mm	mm	mm	mm	mm	mm	mm	mm	mm	mm	mm	mm	mm	mm
1337	0	497.124	488.653	1086.91	462.035	218.748	1089.34	277.268	415.182	1186.2	270.649	336.159	1187.33	420.156	558.814	937.94	384.168	486.808	645.365	330.397	501.302	504.084	288.013	452.976	227.352	242.773	408.263	228.472	445.14	439.081	201.385	464.413	160.446	956.352	551.007	200.083	688.643	526.431	189.918	520.774	525.963	217.368	259.804	484.099	278.995	240.051	662.594	202.454	237.186
1338	0	496.823	488.27	1085.79	462.022	218.268	1088.09	276.82	415.024	1185.56	270.263	336.02	1186.66	418.922	558.747	937.23	381.457	486.67	644.84	326.777	501.086	503.84	282.549	452.927	227.302	237.336	408.187	228.618	439.556	439.174	201.152	464.792	160.919	955.474	550.401	201.645	687.671	531.123	190.422	519.995	540.381	216.081	258.954	498.468	277.147	237.673	677.988	202.809	240.116
1339	0	496.577	487.833	1084.61	462.248	217.835	1086.74	276.408	414.8	1184.87	269.932	335.807	1185.92	417.789	558.639	936.502	378.808	486.518	644.301	323.205	500.869	503.589	277.087	452.891	227.261	231.901	408.123	228.78	433.957	439.274	200.918	464.994	161.377	954.55	549.75	203.157	686.601	535.579	190.889	519.297	554.29	214.821	258.542	512.281	275.291	235.807	692.742	203.328	243.361
1340	0	496.378	487.354	1083.4	462.682	217.443	1085.33	276.033	414.51	1184.13	269.659	335.519	1185.13	416.757	558.486	935.754	376.222	486.354	643.747	319.68	500.653	503.332	271.629	452.868	227.231	226.47	408.074	228.958	428.343	439.379	200.685	464.997	161.814	953.587	549.083	204.61	685.454	539.778	191.317	518.67	567.596	213.621	258.517	525.462	273.481	234.408	706.768	203.973	246.873
1341	0	496.213	486.845	1082.17	463.275	217.077	1083.86	275.696	414.153	1183.35	269.445	335.157	1184.28	415.823	558.287	934.985	373.7	486.177	643.179	316.204	500.439	503.068	266.174	452.858	227.211	221.041	408.039	229.157	422.716	439.489	200.455	464.791	162.224	952.587	548.426	205.994	684.25	543.697	191.704	518.099	580.207	212.516	258.818	537.936	271.775	233.419	719.984	204.711	250.589
1342	0	496.073	486.318	1080.94	463.968	216.724	1082.38	275.401	413.728	1182.53	269.293	334.72	1183.39	414.98	558.042	934.194	371.242	485.988	642.596	312.777	500.227	502.799	260.723	452.862	227.206	215.616	408.02	229.379	417.08	439.603	200.229	464.383	162.598	951.549	547.798	207.297	683.005	547.316	192.051	517.564	592.031	211.537	259.372	549.633	270.224	232.775	732.312	205.51	254.425
1343	0	495.947	485.785	1079.72	464.709	216.375	1080.91	275.148	413.233	1181.68	269.202	334.209	1182.46	414.218	557.753	933.382	368.847	485.788	642	309.399	500.018	502.525	255.275	452.879	227.215	210.194	408.015	229.63	411.436	439.719	200.008	463.798	162.927	950.47	547.218	208.511	681.734	550.619	192.356	517.044	602.985	210.71	260.099	560.484	268.873	232.404	743.679	206.345	258.285
1344	0	495.826	485.258	1078.52	465.453	216.026	1079.47	274.941	412.668	1180.79	269.176	333.624	1181.5	413.528	557.421	932.551	366.513	485.578	641.392	306.068	499.81	502.248	249.832	452.907	227.244	204.776	408.022	229.913	405.787	439.836	199.793	463.074	163.201	949.346	546.698	209.624	680.447	553.589	192.62	516.515	612.992	210.054	260.916	570.423	267.756	232.229	754.021	207.196	262.058
1345	0	495.701	484.747	1077.36	466.17	215.678	1078.09	274.781	412.033	1179.89	269.215	332.967	1180.51	412.897	557.049	931.702	364.239	485.356	640.775	302.783	499.602	501.972	244.393	452.945	227.295	199.363	408.04	230.236	400.135	439.954	199.583	462.263	163.412	948.175	546.249	210.63	679.153	556.216	192.845	515.955	621.985	209.578	261.74	579.391	266.891	232.175	763.281	208.05	265.629
1346	0	495.567	484.262	1076.24	466.84	215.338	1076.77	274.671	411.329	1178.97	269.321	332.239	1179.51	412.31	556.642	930.841	362.022	485.124	640.152	299.542	499.393	501.7	238.959	452.991	227.374	193.958	408.064	230.603	394.48	440.072	199.377	461.425	163.549	946.954	545.874	211.521	677.856	558.494	193.032	515.343	629.906	209.282	262.491	587.332	266.284	232.167	771.415	208.897	268.883
1347	0	495.421	483.809	1075.19	467.459	215.018	1075.53	274.613	410.554	1178.04	269.495	331.441	1178.5	411.756	556.203	929.972	359.858	484.879	639.527	296.343	499.181	501.437	233.531	453.042	227.487	188.56	408.092	231.024	388.823	440.19	199.173	460.626	163.609	945.685	545.576	212.296	676.56	560.419	193.185	514.661	636.714	209.158	263.096	594.197	265.926	232.139	778.387	209.734	271.707
1348	0	495.262	483.395	1074.19	468.03	214.733	1074.36	274.61	409.71	1177.11	269.739	330.576	1177.49	411.221	555.735	929.102	357.745	484.621	638.906	293.183	498.961	501.189	228.108	453.097	227.639	183.173	408.118	231.504	383.163	440.311	198.969	459.929	163.585	944.372	545.35	212.952	675.267	561.995	193.308	513.896	642.383	209.189	263.494	599.949	265.793	232.03	784.177	210.559	274
1349	0	495.09	483.022	1073.26	468.563	214.497	1073.28	274.664	408.798	1176.19	270.055	329.645	1176.49	410.695	555.242	928.238	355.68	484.348	638.295	290.06	498.731	500.962	222.692	453.152	227.839	177.798	408.141	232.053	377.499	440.433	198.764	459.395	163.478	943.026	545.191	213.492	673.977	563.225	193.403	513.038	646.904	209.352	263.638	604.562	265.853	231.794	788.777	211.375	275.675
1350	0	494.91	482.691	1072.39	469.069	214.318	1072.29	274.779	407.819	1175.29	270.442	328.65	1175.52	410.169	554.728	927.39	353.661	484.057	637.7	286.974	498.485	500.766	217.284	453.205	228.096	172.437	408.156	232.68	371.831	440.559	198.556	459.079	163.287	941.658	545.086	213.921	672.691	564.12	193.474	512.084	650.288	209.619	263.494	608.025	266.066	231.397	792.197	212.182	276.665
1351	0	494.729	482.399	1071.59	469.56	214.198	1071.36	274.955	406.775	1174.41	270.902	327.592	1174.59	409.636	554.193	926.565	351.686	483.746	637.129	283.922	498.219	500.607	211.885	453.254	228.418	167.093	408.163	233.392	366.157	440.688	198.342	459.023	163.016	940.285	545.023	214.243	671.411	564.69	193.525	511.038	652.562	209.96	263.048	610.349	266.391	230.82	794.465	212.981	276.924
1352	0	494.555	482.14	1070.86	470.049	214.13	1070.51	275.196	405.668	1173.58	271.435	326.475	1173.71	409.091	553.638	925.774	349.757	483.412	636.59	280.908	497.927	500.495	206.496	453.297	228.816	161.767	408.16	234.201	360.475	440.82	198.122	459.258	162.67	938.926	544.983	214.466	670.14	564.949	193.559	509.906	653.771	210.348	262.3	611.56	266.784	230.063	795.63	213.771	276.429
1353	0	494.396	481.906	1070.18	470.551	214.105	1069.73	275.503	404.5	1172.79	272.042	325.3	1172.89	408.533	553.063	925.024	347.876	483.051	636.091	277.934	497.604	500.437	201.121	453.334	229.302	156.462	408.147	235.114	354.786	440.955	197.895	459.801	162.257	937.603	544.947	214.596	668.882	564.911	193.578	508.702	653.981	210.755	261.269	611.709	267.209	229.14	795.759	214.547	275.186
1354	0	494.265	481.686	1069.56	471.083	214.108	1069	275.879	403.274	1172.06	272.722	324.07	1172.15	407.964	552.465	924.327	346.045	482.661	635.639	275.005	497.246	500.444	195.762	453.364	229.885	151.18	408.126	236.142	349.087	441.092	197.661	460.654	161.783	936.338	544.894	214.641	667.644	564.591	193.583	507.443	653.269	211.159	259.986	610.868	267.633	228.079	794.943	215.298	273.229
1355	0	494.173	481.466	1068.99	471.663	214.128	1068.32	276.324	401.994	1171.4	273.475	322.785	1171.5	407.387	551.84	923.69	344.272	482.237	635.244	272.127	496.848	500.522	190.421	453.388	230.578	145.924	408.099	237.295	343.381	441.227	197.422	461.803	161.256	935.156	544.802	214.606	666.434	564.004	193.574	506.151	651.728	211.541	258.499	609.127	268.031	226.924	793.29	216.012	270.617
1356	0	494.13	481.233	1068.47	472.309	214.149	1067.69	276.84	400.664	1170.83	274.298	321.449	1170.95	406.809	551.185	923.124	342.566	481.778	634.913	269.309	496.406	500.681	185.104	453.406	231.392	140.695	408.069	238.584	337.667	441.36	197.181	463.221	160.684	934.078	544.649	214.497	665.263	563.166	193.55	504.85	649.461	211.888	256.861	606.593	268.387	225.723	790.925	216.67	267.438
1357	0	494.148	480.97	1067.99	473.037	214.161	1067.11	277.428	399.288	1170.34	275.19	320.063	1170.5	406.238	550.494	922.637	340.937	481.282	634.652	266.561	495.918	500.928	179.813	453.422	232.338	135.5	408.04	240.018	331.949	441.487	196.939	464.871	160.073	933.126	544.416	214.316	664.144	562.092	193.509	503.565	646.576	212.192	255.136	603.384	268.69	224.532	787.98	217.253	263.8
1358	0	494.237	480.66	1067.56	473.864	214.147	1066.58	278.086	397.87	1169.95	276.148	318.63	1170.19	405.684	549.762	922.237	339.4	480.747	634.468	263.895	495.381	501.271	174.555	453.437	233.426	130.341	408.016	241.61	326.228	441.605	196.702	466.703	159.427	932.321	544.085	214.067	663.092	560.797	193.447	502.323	643.182	212.449	253.385	599.622	268.938	223.407	784.59	217.744	259.827
1359	0	494.403	480.29	1067.18	474.799	214.089	1066.09	278.815	396.415	1169.68	277.169	317.152	1170	405.158	548.982	921.932	337.972	480.174	634.366	261.325	494.796	501.718	169.334	453.454	234.667	125.225	408.001	243.369	320.509	441.711	196.475	468.663	158.748	931.681	543.643	213.751	662.121	559.296	193.36	501.151	639.381	212.657	251.671	595.426	269.13	222.397	780.88	218.129	255.653
1360	0	494.655	479.842	1066.84	475.843	213.958	1065.64	279.612	394.927	1169.52	278.249	315.632	1169.95	404.675	548.148	921.728	336.671	479.565	634.351	258.864	494.167	502.276	164.158	453.477	236.07	120.159	407.998	245.308	314.797	441.802	196.263	470.696	158.036	931.22	543.081	213.369	661.25	557.604	193.242	500.07	635.269	212.82	250.046	590.906	269.27	221.543	776.961	218.403	251.415
1361	0	494.996	479.304	1066.56	476.991	213.722	1065.22	280.475	393.41	1169.49	279.383	314.07	1170.04	404.247	547.256	921.632	335.518	478.924	634.424	256.528	493.495	502.951	159.035	453.507	237.643	115.154	408.009	247.437	309.098	441.877	196.072	472.744	157.286	930.949	542.396	212.921	660.493	555.737	193.086	499.102	630.925	212.941	248.555	586.156	269.362	220.871	772.914	218.573	247.237
1362	0	495.429	478.665	1066.34	478.233	213.345	1064.84	281.399	391.867	1169.58	280.567	312.47	1170.28	403.89	546.3	921.648	334.539	478.257	634.587	254.332	492.79	503.749	153.973	453.549	239.393	110.223	408.037	249.766	303.416	441.933	195.907	474.758	156.494	930.878	541.59	212.406	659.865	553.707	192.886	498.264	626.411	213.026	247.227	581.249	269.41	220.391	768.789	218.658	243.231
1363	0	495.956	477.916	1066.2	479.557	212.798	1064.49	282.38	390.3	1169.81	281.796	310.832	1170.67	403.618	545.276	921.779	333.757	477.573	634.84	252.295	492.059	504.676	148.984	453.604	241.326	105.379	408.083	252.306	297.758	441.971	195.772	476.69	155.651	931.011	540.668	211.825	659.378	551.528	192.635	497.564	621.774	213.077	246.08	576.238	269.415	220.1	764.609	218.685	239.485
1364	0	496.573	477.053	1066.14	480.953	212.064	1064.18	283.412	388.711	1170.17	283.063	309.159	1171.19	403.444	544.182	922.026	333.2	476.883	635.179	250.433	491.314	505.734	144.08	453.677	243.448	100.643	408.146	255.066	292.126	441.99	195.667	478.504	154.747	931.347	539.64	211.18	659.041	549.213	192.326	497.01	617.043	213.098	245.12	571.158	269.38	219.981	760.371	218.685	236.064
1365	0	497.28	476.072	1066.19	482.412	211.139	1063.94	284.489	387.1	1170.66	284.365	307.451	1171.85	403.381	543.017	922.39	332.897	476.198	635.6	248.766	490.57	506.925	139.278	453.773	245.761	96.0367	408.23	258.054	286.522	441.99	195.592	480.172	153.776	931.884	538.517	210.47	658.858	546.772	191.955	496.6	612.239	213.093	244.34	566.025	269.304	220.011	756.06	218.687	233.006
1366	0	498.07	474.976	1066.35	483.931	210.042	1063.78	285.603	385.467	1171.27	285.694	305.709	1172.63	403.441	541.782	922.868	332.876	475.534	636.096	247.317	489.842	508.249	134.597	453.896	248.267	91.588	408.335	261.276	280.944	441.974	195.541	481.676	152.727	932.611	537.31	209.698	658.828	544.215	191.517	496.328	607.37	213.061	243.728	560.849	269.188	220.159	751.657	218.712	230.328
1367	0	498.939	473.768	1066.65	485.506	208.798	1063.74	286.746	383.811	1172.01	287.044	303.934	1173.53	403.631	540.479	923.456	333.167	474.904	636.658	246.108	489.148	509.704	130.06	454.052	250.967	87.3281	408.463	264.738	275.389	441.941	195.509	483.007	151.595	933.515	536.029	208.865	658.943	541.549	191.009	496.185	602.44	213.003	243.263	555.628	269.03	220.393	747.142	218.77	228.028
1368	0	499.878	472.453	1067.11	487.134	207.439	1063.85	287.909	382.129	1172.85	288.411	302.125	1174.53	403.96	539.114	924.15	333.799	474.326	637.274	245.167	488.508	511.283	125.695	454.249	253.861	83.2934	408.619	268.444	269.848	441.893	195.487	484.165	150.377	934.575	534.683	207.974	659.191	538.782	190.431	496.155	597.451	212.917	242.923	550.36	268.832	220.683	742.496	218.861	226.084
1369	0	500.878	471.037	1067.72	488.811	205.996	1064.14	289.083	380.418	1173.79	289.788	300.282	1175.62	404.431	537.693	924.941	334.801	473.815	637.931	244.521	487.941	512.977	121.532	454.493	256.945	79.5243	408.806	272.396	264.311	441.829	195.464	485.159	149.072	935.766	533.276	207.025	659.555	535.919	189.781	496.224	592.401	212.803	242.682	545.04	268.593	221.001	737.71	218.977	224.464
1370	0	501.927	469.527	1068.51	490.533	204.503	1064.62	290.258	378.675	1174.82	291.168	298.405	1176.78	405.046	536.224	925.82	336.199	473.385	638.616	244.204	487.466	514.776	117.609	454.791	260.219	76.0653	409.028	276.592	258.765	441.747	195.43	486.005	147.681	937.059	531.808	206.021	660.01	532.967	189.062	496.37	587.29	212.658	242.515	539.663	268.315	221.32	732.78	219.103	223.126
1371	0	503.012	467.929	1069.48	492.3	202.993	1065.33	291.425	376.896	1175.91	292.545	296.492	1177.99	405.806	534.716	926.776	338.019	473.051	639.311	244.247	487.102	516.662	113.964	455.149	263.676	72.9639	409.292	281.031	253.199	441.642	195.376	486.722	146.211	938.419	530.279	204.962	660.532	529.929	188.277	496.576	582.118	212.483	242.398	534.227	268.001	221.622	727.71	219.221	222.024
1372	0	504.12	466.249	1070.62	494.112	201.494	1066.25	292.574	375.079	1177.04	293.913	294.542	1179.23	406.708	533.181	927.797	340.28	472.823	640.001	244.686	486.867	518.619	110.641	455.573	267.312	70.2689	409.601	285.707	247.599	441.51	195.292	487.331	144.668	939.809	528.681	203.851	661.091	526.808	187.432	496.819	576.888	212.279	242.311	528.734	267.655	221.892	722.508	219.317	221.113
1373	0	505.234	464.491	1071.94	495.971	200.024	1067.39	293.695	373.22	1178.21	295.265	292.556	1180.49	407.748	531.629	928.868	343	472.711	640.671	245.557	486.774	520.623	107.685	456.066	271.12	68.0291	409.961	290.611	241.959	441.345	195.174	487.852	143.06	941.19	527.007	202.689	661.658	523.607	186.532	497.081	571.605	212.05	242.235	523.188	267.284	222.117	717.191	219.379	220.352
1374	0	506.338	462.66	1073.42	497.871	198.587	1068.72	294.779	371.317	1179.39	296.594	290.534	1181.74	408.919	530.072	929.975	346.19	472.72	641.305	246.894	486.833	522.652	105.142	456.628	275.092	66.291	410.375	295.731	236.275	441.141	195.021	488.305	141.398	942.522	525.249	201.479	662.206	520.325	185.585	497.341	566.275	211.801	242.155	517.595	266.897	222.293	711.776	219.402	219.704
1375	0	507.412	460.758	1075.05	499.799	197.173	1070.22	295.817	369.369	1180.57	297.894	288.475	1182.98	410.214	528.523	931.102	349.857	472.851	641.89	248.73	487.052	524.677	103.058	457.259	279.221	65.0962	410.847	301.051	230.553	440.89	194.841	488.705	139.691	943.768	523.396	200.227	662.709	516.964	184.602	497.585	560.909	211.538	242.061	511.964	266.502	222.415	706.286	219.387	219.138
1376	0	508.44	458.789	1076.79	501.726	195.747	1071.85	296.8	367.377	1181.71	299.156	286.382	1184.18	411.624	526.991	932.234	353.998	473.105	642.415	251.094	487.432	526.673	101.473	457.954	283.494	64.4795	411.378	306.551	224.81	440.59	194.646	489.062	137.948	944.896	521.44	198.937	663.143	513.521	183.592	497.796	555.513	211.27	241.944	506.306	266.11	222.483	700.741	219.335	218.629
1377	0	509.401	456.758	1078.63	503.606	194.262	1073.58	297.722	365.342	1182.82	300.373	284.258	1185.33	413.136	525.487	933.357	358.605	473.477	642.874	254.008	487.971	528.61	100.425	458.706	287.901	64.4657	411.966	312.206	219.077	440.239	194.456	489.378	136.18	945.876	519.372	197.616	663.492	509.996	182.566	497.964	550.097	211.006	241.798	500.632	265.732	222.499	695.162	219.256	218.158
1378	0	510.279	454.673	1080.52	505.38	192.66	1075.36	298.576	363.268	1183.87	301.538	282.107	1186.42	414.738	524.021	934.457	363.663	473.957	643.264	257.489	488.661	530.462	99.942	459.503	292.428	65.0682	412.608	317.988	213.399	439.84	194.301	489.653	134.395	946.691	517.187	196.272	663.741	506.389	181.533	498.079	544.667	210.754	241.619	494.954	265.377	222.466	689.569	219.157	217.711
1379	0	511.057	452.546	1082.43	506.989	190.896	1077.14	299.354	361.159	1184.85	302.643	279.934	1187.44	416.416	522.601	935.523	369.147	474.536	643.585	261.544	489.486	532.204	100.045	460.33	297.059	66.2875	413.296	323.865	207.841	439.404	194.219	489.88	132.602	947.327	514.881	194.911	663.884	502.701	180.504	498.136	539.229	210.522	241.405	489.285	265.053	222.389	683.98	219.047	217.277
1380	0	511.721	450.391	1084.32	508.401	188.961	1078.89	300.053	359.021	1185.75	303.681	277.745	1188.38	418.154	521.235	936.545	375.028	475.198	643.843	266.17	490.429	533.816	100.743	461.169	301.777	68.1106	414.02	329.8	202.492	438.947	194.254	490.047	130.809	947.781	512.455	193.542	663.916	498.934	179.487	498.132	533.789	210.316	241.158	483.634	264.768	222.272	678.408	218.936	216.849
1381	0	512.262	448.23	1086.14	509.611	186.886	1080.57	300.668	356.864	1186.57	304.645	275.549	1189.23	419.936	519.927	937.518	381.269	475.929	644.049	271.353	491.466	535.285	102.034	462.001	306.561	70.5123	414.761	335.753	197.462	438.494	194.458	490.142	129.024	948.055	509.911	192.175	663.841	495.092	178.491	498.067	528.352	210.141	240.879	478.013	264.525	222.121	672.864	218.831	216.421
1382	0	512.671	446.089	1087.85	510.635	184.727	1082.17	301.196	354.695	1187.29	305.528	273.354	1190	421.744	518.683	938.437	387.829	476.71	644.218	277.065	492.567	536.602	103.906	462.801	311.387	73.456	415.501	341.681	192.884	438.079	194.884	490.15	127.254	948.159	507.256	190.817	663.665	491.181	177.522	497.945	522.923	209.999	240.572	472.427	264.328	221.941	667.357	218.739	215.99
1383	0	512.945	443.996	1089.42	511.504	182.553	1083.66	301.635	352.524	1187.92	306.325	271.17	1190.68	423.561	517.504	939.302	394.664	477.521	644.37	283.272	493.704	537.769	106.338	463.545	316.227	76.8977	416.213	347.535	188.913	437.741	195.584	490.06	125.508	948.109	504.498	189.479	663.397	487.212	176.585	497.769	517.504	209.89	240.243	466.881	264.177	221.737	661.89	218.663	215.556
1384	0	513.082	441.982	1090.79	512.25	180.435	1085.01	301.984	350.363	1188.46	307.028	269.006	1191.27	425.366	516.394	940.116	401.73	478.343	644.527	289.926	494.841	538.797	109.302	464.209	321.048	80.7887	416.87	353.266	185.715	437.524	196.601	489.861	123.795	947.923	501.649	188.168	663.05	483.193	175.686	497.548	512.097	209.813	239.896	461.378	264.07	221.515	656.464	218.605	215.12
1385	0	513.083	440.079	1091.94	512.905	178.427	1086.18	302.243	348.221	1188.91	307.635	266.873	1191.78	427.143	515.352	940.884	408.98	479.157	644.715	296.971	495.945	539.706	112.767	464.768	325.811	85.08	417.442	358.819	183.466	437.468	197.967	489.548	122.125	947.623	498.723	186.893	662.64	479.138	174.828	497.29	506.705	209.763	239.539	455.918	264.005	221.28	651.079	218.566	214.685
1386	0	512.952	438.317	1092.84	513.5	176.566	1087.15	302.412	346.109	1189.27	308.142	264.78	1192.21	428.872	514.377	941.614	416.371	479.945	644.961	304.346	496.985	540.522	116.701	465.202	330.472	89.7264	417.899	364.138	182.331	437.609	199.693	489.122	120.51	947.232	495.737	185.662	662.182	475.058	174.013	497.005	501.327	209.738	239.178	450.5	263.976	221.039	645.729	218.542	214.254
1387	0	512.693	436.725	1093.46	514.059	174.861	1087.88	302.492	344.036	1189.57	308.546	262.736	1192.56	430.536	513.469	942.315	423.859	480.688	645.291	311.986	497.929	541.278	121.076	465.492	334.979	94.689	418.215	369.161	182.46	437.967	201.769	488.588	118.963	946.774	492.706	184.481	661.692	470.967	173.243	496.7	495.965	209.733	238.82	445.118	263.979	220.797	640.409	218.531	213.832
1388	0	512.314	435.323	1093.8	514.601	173.294	1088.33	302.487	342.013	1189.8	308.845	260.749	1192.85	432.116	512.624	942.997	431.407	481.374	645.733	319.822	498.75	542.013	125.869	465.628	339.277	99.9381	418.372	373.829	183.97	438.546	204.162	487.955	117.495	946.271	489.649	183.357	661.187	466.878	172.52	496.387	490.622	209.743	238.471	439.77	264.008	220.561	635.113	218.528	213.424
1389	0	511.823	434.129	1093.84	515.135	171.832	1088.5	302.399	340.047	1189.98	309.041	258.826	1193.09	433.599	511.839	943.671	438.976	481.988	646.31	327.79	499.428	542.761	131.066	465.601	343.305	105.455	418.356	378.079	186.939	439.327	206.814	487.236	116.118	945.745	486.583	182.296	660.68	462.805	171.846	496.074	485.298	209.765	238.136	434.45	264.058	220.335	629.833	218.529	213.035
1390	0	511.23	433.148	1093.61	515.649	170.436	1088.38	302.23	338.144	1190.12	309.134	256.973	1193.27	434.97	511.11	944.347	446.532	482.52	647.044	335.827	499.945	543.559	136.659	465.412	347.002	111.231	418.164	381.851	191.396	440.266	209.653	486.445	114.839	945.215	483.526	181.302	660.184	458.759	171.222	495.768	479.995	209.797	237.819	429.153	264.124	220.126	624.564	218.529	212.669
1391	0	510.547	432.382	1093.12	516.113	169.08	1087.99	301.986	336.31	1190.24	309.126	255.194	1193.41	436.218	510.433	945.035	454.041	482.961	647.954	343.88	500.291	544.433	142.648	465.066	350.307	117.269	417.798	385.09	197.321	441.302	212.591	485.598	113.661	944.696	480.492	180.38	659.71	454.751	170.649	495.476	474.713	209.837	237.523	423.874	264.202	219.936	619.299	218.527	212.329
1392	0	509.784	431.821	1092.4	516.477	167.752	1087.37	301.671	334.549	1190.34	309.021	253.492	1193.52	437.336	509.8	945.744	461.473	483.305	649.052	351.901	500.463	545.405	149.039	464.574	353.164	123.579	417.269	387.745	204.648	442.359	215.535	484.707	112.587	944.199	477.498	179.532	659.264	450.791	170.129	495.204	469.453	209.886	237.251	418.608	264.289	219.769	614.036	218.52	212.017
1393	0	508.956	431.447	1091.51	516.694	166.454	1086.57	301.287	332.863	1190.44	308.824	251.867	1193.61	438.32	509.207	946.482	468.795	483.546	650.346	359.85	500.461	546.483	155.842	463.951	355.52	130.18	416.594	389.772	213.275	443.363	218.393	483.784	111.61	943.732	474.556	178.762	658.853	446.889	169.665	494.953	464.214	209.944	237.003	413.352	264.386	219.628	608.771	218.509	211.734
1394	0	508.074	431.234	1090.48	516.727	165.185	1085.67	300.842	331.252	1190.54	308.539	250.319	1193.68	439.17	508.646	947.255	475.979	483.681	651.839	367.695	500.293	547.667	163.067	463.213	357.332	137.092	415.79	391.135	223.077	444.244	221.083	482.838	110.724	943.298	471.677	178.072	658.479	443.052	169.259	494.728	458.993	210.013	236.782	408.102	264.491	219.514	603.504	218.494	211.48
1395	0	507.151	431.15	1089.39	516.565	163.943	1084.73	300.339	329.717	1190.66	308.174	248.848	1193.73	439.891	508.109	948.068	482.995	483.707	653.528	375.414	499.969	548.946	170.723	462.379	358.565	144.342	414.876	391.809	233.92	444.951	223.534	481.873	109.917	942.897	468.869	177.462	658.143	439.285	168.913	494.528	453.788	210.096	236.587	402.856	264.606	219.426	598.234	218.479	211.251
1396	0	506.2	431.157	1088.3	516.219	162.724	1083.84	299.784	328.255	1190.79	307.735	247.449	1193.78	440.493	507.589	948.925	489.813	483.623	655.404	382.986	499.502	550.301	178.819	461.467	359.192	151.953	413.869	391.773	245.672	445.456	225.693	480.888	109.178	942.525	466.14	176.934	657.842	435.593	168.628	494.353	448.596	210.194	236.417	397.612	264.732	219.364	592.961	218.464	211.047
1397	0	505.234	431.214	1087.28	515.712	161.527	1083.08	299.181	326.863	1190.96	307.229	246.121	1193.83	440.989	507.079	949.83	496.406	483.429	657.453	390.398	498.907	551.705	187.36	460.491	359.196	159.951	412.783	391.018	258.21	445.755	227.528	479.882	108.492	942.175	463.493	176.488	657.573	431.977	168.408	494.202	443.414	210.309	236.271	392.368	264.872	219.327	587.686	218.453	210.862
1398	0	504.263	431.278	1086.38	515.079	160.356	1082.49	298.538	325.538	1191.14	306.665	244.859	1193.87	441.397	506.571	950.785	502.746	483.125	659.654	397.639	498.199	553.124	196.348	459.467	358.572	168.356	411.629	389.541	271.43	445.867	229.022	478.848	107.847	941.839	460.929	176.12	657.333	428.439	168.252	494.072	438.237	210.443	236.147	387.123	265.026	219.313	582.407	218.447	210.694
1399	0	503.298	431.307	1085.67	514.352	159.222	1082.12	297.858	324.277	1191.35	306.049	243.66	1193.92	441.739	506.06	951.791	508.808	482.711	661.985	404.698	497.391	554.523	205.785	458.405	357.32	177.19	410.413	387.345	285.244	445.834	230.174	477.779	107.231	941.507	458.447	175.829	657.113	424.977	168.16	493.961	433.063	210.595	236.045	381.875	265.196	219.319	577.123	218.448	210.539
1400	0	502.35	431.264	1085.2	513.561	158.141	1081.97	297.147	323.075	1191.59	305.391	242.519	1193.97	442.036	505.54	952.85	514.567	482.189	664.417	411.567	496.498	555.864	215.668	457.314	355.449	186.47	409.137	384.443	299.583	445.709	230.996	476.666	106.636	941.169	456.044	175.612	656.91	421.586	168.133	493.863	427.889	210.767	235.961	376.621	265.384	219.344	571.833	218.457	210.394
1401	0	501.425	431.116	1085.01	512.726	157.13	1082.03	296.412	321.929	1191.85	304.697	241.432	1194.02	442.313	505.008	953.961	520.002	481.561	666.919	418.239	495.531	557.109	225.994	456.201	352.978	196.208	407.804	380.854	314.394	445.559	231.51	475.504	106.057	940.817	453.716	175.463	656.715	418.264	168.168	493.776	422.712	210.958	235.893	371.361	265.589	219.384	566.534	218.473	210.257
1402	0	500.533	430.837	1085.12	511.86	156.208	1082.28	295.657	320.834	1192.13	303.975	240.397	1194.07	442.592	504.462	955.121	525.092	480.83	669.456	424.707	494.499	558.221	236.756	455.071	349.932	206.415	406.413	376.604	329.634	445.45	231.748	474.287	105.49	940.442	451.457	175.378	656.523	415.003	168.263	493.694	417.53	211.165	235.838	366.093	265.811	219.436	561.224	218.496	210.124
1403	0	499.679	430.41	1085.54	510.97	155.389	1082.67	294.889	319.789	1192.41	303.233	239.411	1194.12	442.897	503.901	956.327	529.822	479.999	671.993	430.966	493.413	559.166	247.948	453.931	346.341	217.098	404.966	371.729	345.272	445.447	231.745	473.014	104.937	940.04	449.259	175.35	656.327	411.798	168.413	493.614	412.341	211.389	235.795	360.814	266.05	219.499	555.899	218.523	209.995
1404	0	498.868	429.831	1086.27	510.061	154.678	1083.14	294.114	318.79	1192.7	302.476	238.472	1194.17	443.245	503.325	957.573	534.177	479.072	674.495	437.011	492.28	559.914	259.562	452.784	342.245	228.259	403.469	366.273	361.283	445.608	231.542	471.686	104.4	939.605	447.117	175.374	656.121	408.642	168.616	493.53	407.143	211.626	235.759	355.525	266.305	219.569	550.557	218.554	209.868
1405	0	498.104	429.102	1087.28	509.135	154.076	1083.65	293.336	317.838	1192.99	301.712	237.578	1194.2	443.651	502.738	958.851	538.147	478.055	676.923	442.842	491.107	560.438	271.589	451.638	337.689	239.896	401.928	360.288	377.641	445.978	231.183	470.309	103.886	939.135	445.024	175.445	655.9	405.528	168.864	493.439	401.936	211.875	235.729	350.224	266.574	219.645	545.197	218.584	209.742
1406	0	497.387	428.237	1088.54	508.197	153.575	1084.14	292.563	316.93	1193.27	300.946	236.731	1194.23	444.126	502.143	960.148	541.725	476.951	679.242	448.46	489.903	560.72	284.018	450.502	332.725	252.004	400.357	353.834	394.32	446.589	230.713	468.891	103.401	938.631	442.973	175.555	655.658	402.453	169.154	493.335	396.72	212.134	235.702	344.912	266.855	219.724	539.818	218.611	209.616
1407	0	496.72	427.258	1090.01	507.249	153.162	1084.58	291.798	316.068	1193.52	300.183	235.93	1194.24	444.673	501.543	961.451	544.907	475.769	681.419	453.87	488.674	560.746	296.837	449.387	327.414	264.572	398.773	346.981	411.289	447.454	230.175	467.446	102.953	938.093	440.959	175.701	655.392	399.409	169.48	493.214	391.496	212.402	235.675	339.587	267.147	219.804	534.419	218.634	209.489
1408	0	496.102	426.194	1091.63	506.298	152.823	1084.93	291.048	315.253	1193.75	299.428	235.177	1194.22	445.293	500.945	962.742	547.694	474.514	683.421	459.083	487.428	560.509	310.03	448.307	321.821	277.582	397.199	339.807	428.508	448.569	229.607	465.988	102.548	937.521	438.977	175.878	655.097	396.394	169.836	493.073	386.267	212.677	235.645	334.252	267.447	219.885	529.001	218.651	209.359
1409	0	495.531	425.08	1093.33	505.349	152.539	1085.18	290.317	314.487	1193.93	298.685	234.475	1194.17	445.978	500.352	964.001	550.09	473.194	685.22	464.111	486.177	560.01	323.578	447.279	316.018	291.01	395.663	332.396	445.931	449.91	229.044	464.533	102.191	936.917	437.023	176.08	654.771	393.404	170.215	492.909	381.033	212.957	235.61	328.906	267.753	219.965	523.566	218.662	209.224
1410	0	495.008	423.953	1095.05	504.405	152.293	1085.32	289.611	313.773	1194.08	297.958	233.825	1194.1	446.717	499.769	965.207	552.105	471.819	686.793	468.975	484.928	559.255	337.456	446.322	310.084	304.821	394.199	324.841	463.508	451.438	228.516	463.097	101.889	936.282	435.095	176.305	654.411	390.435	170.614	492.717	375.795	213.241	235.569	323.552	268.062	220.041	518.115	218.667	209.085
1411	0	494.532	422.852	1096.73	503.471	152.069	1085.36	288.934	313.114	1194.17	297.249	233.232	1193.98	447.494	499.201	966.334	553.751	470.396	688.119	473.693	483.693	558.26	351.635	445.458	304.1	318.975	392.845	317.237	481.179	453.1	228.05	461.695	101.642	935.616	433.189	176.548	654.014	387.484	171.026	492.495	370.551	213.526	235.52	318.19	268.373	220.113	512.65	218.666	208.939
1412	0	494.104	421.812	1098.29	502.551	151.849	1085.3	288.291	312.516	1194.2	296.563	232.699	1193.81	448.29	498.651	967.357	555.046	468.936	689.186	478.292	482.483	557.046	366.08	444.71	298.15	333.419	391.638	309.681	498.887	454.829	227.669	460.342	101.455	934.921	431.303	176.807	653.58	384.549	171.445	492.242	365.301	213.811	235.462	312.821	268.683	220.179	507.173	218.66	208.787
1413	0	493.723	420.867	1099.68	501.647	151.619	1085.14	287.685	311.981	1194.17	295.901	232.228	1193.6	449.086	498.123	968.251	556.012	467.45	689.983	482.793	481.308	555.64	380.75	444.1	292.319	348.097	390.62	302.269	516.571	456.553	227.398	459.051	101.325	934.196	429.435	177.078	653.107	381.626	171.867	491.956	360.04	214.093	235.395	307.445	268.989	220.239	501.684	218.651	208.627
1414	0	493.392	420.044	1100.84	500.761	151.364	1084.9	287.12	311.513	1194.06	295.266	231.823	1193.33	449.86	497.62	968.991	556.675	465.946	690.509	487.222	480.179	554.075	395.599	443.648	286.69	362.941	389.828	295.093	534.172	458.196	227.259	457.831	101.251	933.443	427.583	177.358	652.596	378.712	172.287	491.636	354.766	214.368	235.318	302.061	269.289	220.292	496.184	218.639	208.459
1415	0	493.113	419.366	1101.74	499.895	151.075	1084.56	286.599	311.117	1193.88	294.661	231.488	1193	450.594	497.145	969.551	557.064	464.435	690.767	491.598	479.105	552.388	410.574	443.373	281.34	377.88	389.295	288.24	551.633	459.684	227.274	456.69	101.231	932.662	425.746	177.643	652.045	375.804	172.7	491.282	349.476	214.633	235.231	296.67	269.579	220.339	490.674	218.626	208.284
1416	0	492.89	418.845	1102.34	499.054	150.744	1084.14	286.127	310.796	1193.62	294.086	231.223	1192.61	451.269	496.699	969.912	557.21	462.929	690.765	495.938	478.095	550.617	425.617	443.288	276.34	392.838	389.046	281.785	568.898	460.952	227.465	455.635	101.259	931.853	423.92	177.929	651.455	372.898	173.101	490.894	344.167	214.887	235.135	291.269	269.859	220.38	485.153	218.612	208.102
1417	0	492.725	418.49	1102.62	498.242	150.371	1083.63	285.706	310.552	1193.28	293.545	231.032	1192.15	451.871	496.286	970.054	557.146	461.436	690.517	500.254	477.156	548.802	440.667	443.4	271.752	407.738	389.099	275.79	585.914	461.942	227.851	454.667	101.332	931.019	422.105	178.212	650.827	369.992	173.486	490.474	338.839	215.125	235.031	285.858	270.126	220.417	479.622	218.597	207.915
1418	0	492.623	418.3	1102.58	497.467	149.963	1083.02	285.338	310.388	1192.86	293.039	230.915	1191.62	452.387	495.909	969.966	556.906	459.968	690.039	504.549	476.295	546.98	455.657	443.708	267.622	422.501	389.458	270.303	602.626	462.612	228.451	453.786	101.442	930.161	420.297	178.489	650.161	367.081	173.852	490.022	333.49	215.346	234.919	280.436	270.378	220.451	474.079	218.583	207.722
1419	0	492.588	418.267	1102.2	496.737	149.536	1082.31	285.025	310.304	1192.35	292.57	230.872	1191.03	452.81	495.57	969.638	556.523	458.533	689.353	508.824	475.515	545.185	470.519	444.203	263.987	437.054	390.115	265.358	618.986	462.935	229.278	452.988	101.583	929.28	418.494	178.755	649.459	364.163	174.195	489.541	328.124	215.547	234.802	275.002	270.613	220.486	468.526	218.568	207.525
1420	0	492.624	418.379	1101.52	496.063	149.106	1081.5	284.771	310.302	1191.76	292.141	230.903	1190.37	453.138	495.272	969.069	556.029	457.14	688.482	513.071	474.821	543.444	485.183	444.869	260.862	451.322	391.05	260.97	634.942	462.899	230.343	452.268	101.747	928.378	416.692	179.005	648.721	361.234	174.514	489.032	322.739	215.728	234.681	269.557	270.83	220.523	462.961	218.554	207.322
1421	0	492.732	418.619	1100.54	495.454	148.694	1080.6	284.576	310.38	1191.08	291.755	231.007	1189.65	453.374	495.018	968.264	555.453	455.799	687.45	517.274	474.214	541.78	499.578	445.683	258.252	465.239	392.232	257.138	650.445	462.507	231.65	451.616	101.928	927.456	414.887	179.237	647.949	358.291	174.806	488.5	317.338	215.886	234.557	264.101	271.026	220.566	457.384	218.538	207.113
1422	0	492.915	418.965	1099.3	494.917	148.323	1079.6	284.442	310.537	1190.33	291.413	231.182	1188.86	453.523	494.811	967.234	554.823	454.519	686.281	521.413	473.695	540.206	513.63	446.613	256.142	478.739	393.618	253.847	665.445	461.772	233.2	451.02	102.118	926.513	413.074	179.447	647.144	355.331	175.072	487.945	311.922	216.021	234.433	258.634	271.201	220.617	451.795	218.521	206.897
1423	0	493.173	419.393	1097.84	494.459	148.011	1078.51	284.371	310.772	1189.51	291.118	231.428	1188.01	453.6	494.651	965.998	554.163	453.306	684.999	525.46	473.264	538.73	527.268	447.624	254.503	491.763	395.158	251.066	679.893	460.724	234.984	450.467	102.312	925.552	411.249	179.634	646.308	352.348	175.311	487.373	306.494	216.134	234.31	253.157	271.354	220.678	446.194	218.501	206.674
1424	0	493.505	419.879	1096.21	494.083	147.775	1077.34	284.362	311.082	1188.61	290.873	231.74	1187.1	453.62	494.54	964.579	553.493	452.168	683.625	529.385	472.917	537.351	540.417	448.677	253.291	504.253	396.795	248.753	693.736	459.4	236.992	449.94	102.504	924.57	409.405	179.796	645.443	349.339	175.525	486.787	301.055	216.223	234.19	247.672	271.483	220.752	440.579	218.479	206.444
1425	0	493.911	420.399	1094.44	493.79	147.628	1076.11	284.418	311.463	1187.65	290.682	232.116	1186.14	453.605	494.48	963.008	552.831	451.114	682.181	533.151	472.653	536.062	553.005	449.732	252.453	516.154	398.468	246.855	706.921	457.845	239.201	449.427	102.691	923.568	407.535	179.934	644.552	346.298	175.716	486.191	295.608	216.292	234.074	242.179	271.589	220.842	434.953	218.454	206.205
1426	0	494.385	420.929	1092.58	493.578	147.578	1074.82	284.539	311.913	1186.64	290.545	232.554	1185.14	453.577	494.469	961.316	552.192	450.148	680.685	536.721	472.466	534.851	564.957	450.749	251.927	527.413	400.116	245.315	719.39	456.113	241.584	448.91	102.872	922.545	405.633	180.049	643.637	343.221	175.887	485.59	290.156	216.341	233.964	236.68	271.671	220.949	429.316	218.426	205.96
1427	0	494.925	421.451	1090.69	493.44	147.627	1073.5	284.725	312.429	1185.57	290.468	233.052	1184.1	453.563	494.507	959.541	551.586	449.277	679.152	540.058	472.352	533.701	576.199	451.691	251.642	537.977	401.681	244.068	731.082	454.26	244.1	448.376	103.047	921.501	403.691	180.143	642.703	340.103	176.043	484.988	284.701	216.373	233.861	231.175	271.731	221.077	423.668	218.395	205.709
1428	0	495.525	421.948	1088.8	493.368	147.773	1072.16	284.976	313.006	1184.46	290.451	233.607	1183.02	453.591	494.592	957.718	551.024	448.505	677.596	543.128	472.303	532.593	586.658	452.528	251.526	547.793	403.111	243.051	741.935	452.346	246.696	447.815	103.218	920.435	401.705	180.222	641.753	336.939	176.188	484.391	279.245	216.389	233.769	225.666	271.77	221.228	418.009	218.36	205.454
1429	0	496.182	422.408	1086.94	493.351	148.011	1070.82	285.292	313.642	1183.32	290.498	234.218	1181.92	453.688	494.721	955.886	550.512	447.834	676.027	545.9	472.313	531.508	596.262	453.235	251.509	556.806	404.363	242.2	751.882	450.427	249.31	447.216	103.388	919.349	399.667	180.289	640.793	333.724	176.327	483.806	273.788	216.393	233.689	220.153	271.79	221.407	412.339	218.321	205.199
1430	0	496.891	422.826	1085.17	493.378	148.332	1069.5	285.672	314.335	1182.17	290.61	234.882	1180.81	453.881	494.894	954.078	550.056	447.267	674.457	548.351	472.374	530.424	604.946	453.794	251.52	564.964	405.408	241.454	760.859	448.559	251.866	446.574	103.563	918.243	397.574	180.353	639.83	330.455	176.468	483.239	268.334	216.388	233.625	214.637	271.794	221.618	406.659	218.276	204.944
1431	0	497.649	423.2	1083.5	493.438	148.727	1068.23	286.117	315.081	1181	290.79	235.6	1179.68	454.197	495.106	952.328	549.661	446.804	672.893	550.463	472.477	529.326	612.648	454.199	251.495	572.215	406.225	240.761	768.806	446.791	254.278	445.887	103.75	917.12	395.423	180.42	638.87	327.129	176.616	482.698	262.882	216.376	233.581	209.119	271.785	221.867	400.966	218.227	204.692
1432	0	498.454	423.535	1081.95	493.52	149.187	1067.02	286.626	315.878	1179.83	291.039	236.369	1178.56	454.658	495.356	950.661	549.327	446.442	671.344	552.229	472.616	528.198	619.317	454.449	251.381	578.512	406.813	240.075	775.667	445.16	256.449	445.155	103.957	915.986	393.21	180.498	637.921	323.744	176.779	482.19	257.433	216.362	233.563	203.601	271.767	222.161	395.261	218.172	204.444
1433	0	499.308	423.839	1080.54	493.616	149.703	1065.9	287.198	316.726	1178.68	291.358	237.19	1177.45	455.283	495.642	949.104	549.058	446.179	669.818	553.646	472.781	527.031	624.914	454.552	251.132	583.812	407.179	239.359	781.398	443.697	258.278	444.384	104.191	914.844	390.938	180.597	636.993	320.301	176.964	481.724	251.985	216.349	233.579	198.082	271.747	222.505	389.542	218.112	204.202
1434	0	500.212	424.125	1079.27	493.719	150.264	1064.88	287.832	317.622	1177.55	291.748	238.063	1176.35	456.087	495.962	947.674	548.851	446.009	668.323	554.723	472.965	525.821	629.415	454.522	250.719	588.086	407.345	238.588	785.971	442.416	259.662	443.58	104.462	913.703	388.609	180.725	636.094	316.8	177.175	481.309	246.538	216.34	233.635	192.565	271.729	222.91	383.809	218.047	203.967
1435	0	501.172	424.409	1078.15	493.828	150.859	1063.96	288.527	318.566	1176.47	292.209	238.986	1175.29	457.08	496.315	946.388	548.705	445.925	666.869	555.472	473.162	524.57	632.814	454.381	250.122	591.317	407.338	237.751	789.376	441.321	260.505	442.756	104.779	912.57	386.227	180.89	635.236	313.245	177.421	480.955	241.09	216.339	233.742	187.051	271.718	223.383	378.062	217.977	203.738
1436	0	502.194	424.707	1077.16	493.943	151.477	1063.13	289.281	319.557	1175.43	292.74	239.961	1174.26	458.268	496.7	945.256	548.615	445.921	665.465	555.913	473.367	523.283	635.123	454.149	249.338	593.502	407.194	236.843	791.624	440.407	260.726	441.924	105.152	911.454	383.802	181.1	634.427	309.643	177.705	480.669	235.638	216.349	233.91	181.543	271.72	223.935	372.303	217.903	203.514
1437	0	503.285	425.037	1076.31	494.07	152.103	1062.4	290.092	320.595	1174.47	293.342	240.987	1173.28	459.648	497.119	944.286	548.576	445.988	664.124	556.071	473.576	521.974	636.373	453.851	248.377	594.662	406.948	235.875	792.755	439.658	260.271	441.1	105.589	910.365	381.346	181.361	633.678	306.003	178.03	480.463	230.184	216.371	234.15	176.042	271.739	224.575	366.533	217.827	203.297
1438	0	504.453	425.415	1075.59	494.219	152.726	1061.74	290.959	321.679	1173.58	294.012	242.063	1172.36	461.215	497.571	943.484	548.578	446.118	662.856	555.971	473.787	520.658	636.617	453.51	247.262	594.834	406.637	234.865	792.834	439.056	259.115	440.302	106.101	909.313	378.872	181.68	632.999	302.339	178.4	480.344	224.729	216.407	234.474	170.551	271.777	225.314	360.756	217.75	203.084
1439	0	505.706	425.856	1074.98	494.401	153.335	1061.13	291.879	322.812	1172.78	294.748	243.188	1171.5	462.955	498.059	942.853	548.613	446.305	661.674	555.644	474.001	519.356	635.925	453.147	246.027	594.077	406.293	233.84	791.952	438.578	257.267	439.547	106.694	908.309	376.401	182.058	632.399	298.665	178.815	480.32	219.276	216.458	234.893	165.072	271.835	226.165	354.975	217.675	202.877
1440	0	507.048	426.372	1074.49	494.632	153.924	1060.56	292.848	323.991	1172.08	295.549	244.362	1170.73	464.851	498.585	942.395	548.668	446.544	660.59	555.117	474.22	518.092	634.384	452.782	244.712	592.467	405.943	232.831	790.223	438.206	254.776	438.854	107.376	907.364	373.955	182.499	631.886	295.003	179.273	480.4	213.83	216.524	235.421	159.611	271.913	227.139	349.195	217.605	202.677
1441	0	508.483	426.971	1074.1	494.927	154.494	1059.99	293.863	325.219	1171.49	296.41	245.583	1170.04	466.883	499.153	942.11	548.73	446.829	659.616	554.417	474.447	516.889	632.09	452.428	243.365	590.097	405.611	231.872	787.78	437.92	251.726	438.238	108.152	906.488	371.562	183.002	631.468	291.374	179.773	480.589	208.398	216.603	236.07	154.17	272.006	228.249	343.422	217.542	202.485
1442	0	510.011	427.658	1073.82	495.301	155.052	1059.42	294.921	326.496	1171.02	297.327	246.85	1169.45	469.023	499.766	941.998	548.785	447.158	658.763	553.569	474.689	515.773	629.151	452.1	242.033	587.066	405.315	230.996	784.76	437.707	248.233	437.715	109.026	905.693	369.254	183.565	631.148	287.806	180.309	480.892	202.988	216.69	236.853	148.757	272.109	229.511	337.663	217.489	202.304
1443	0	511.626	428.435	1073.64	495.764	155.615	1058.83	296.017	327.822	1170.67	298.297	248.16	1168.96	471.243	500.428	942.057	548.819	447.53	658.04	552.596	474.953	514.765	625.671	451.805	240.762	583.48	405.066	230.232	781.298	437.558	244.436	437.299	109.999	904.991	367.064	184.184	630.931	284.327	180.874	481.313	197.61	216.781	237.782	143.377	272.214	230.937	331.924	217.449	202.139
1444	0	513.322	429.303	1073.59	496.325	156.21	1058.23	297.146	329.199	1170.46	299.312	249.513	1168.59	473.511	501.145	942.284	548.818	447.945	657.455	551.516	475.245	513.886	621.755	451.55	239.59	579.44	404.873	229.601	777.516	437.462	240.488	437	111.071	904.392	365.032	184.851	630.818	280.969	181.462	481.855	192.275	216.87	238.87	138.04	272.312	232.546	326.212	217.423	201.994
1445	0	515.084	430.258	1073.66	496.986	156.868	1057.64	298.304	330.627	1170.39	300.367	250.908	1168.34	475.796	501.922	942.675	548.767	448.404	657.012	550.341	475.575	513.152	617.494	451.339	238.545	575.041	404.742	229.116	773.509	437.413	236.54	436.826	112.238	903.907	363.198	185.557	630.809	277.767	182.06	482.518	186.996	216.947	240.127	132.756	272.393	234.352	320.534	217.413	201.872
1446	0	516.897	431.297	1073.87	497.747	157.628	1057.08	299.484	332.108	1170.45	301.455	252.342	1168.21	478.065	502.764	943.22	548.655	448.907	656.712	549.081	475.95	512.57	612.969	451.175	237.647	570.364	404.674	228.78	769.346	437.402	232.732	436.783	113.495	903.547	361.604	186.29	630.9	274.755	182.657	483.302	181.789	217.007	241.564	127.54	272.448	236.374	314.896	217.42	201.776
1447	0	518.74	432.413	1074.23	498.603	158.523	1056.59	300.681	333.642	1170.64	302.568	253.815	1168.21	480.285	503.675	943.91	548.469	449.458	656.554	547.736	476.378	512.145	608.244	451.06	236.902	565.477	404.672	228.586	765.065	437.421	229.178	436.874	114.834	903.322	360.294	187.037	631.086	271.971	183.239	484.204	176.673	217.039	243.192	122.409	272.466	238.63	309.305	217.445	201.705
1448	0	520.593	433.602	1074.76	499.546	159.583	1056.2	301.888	335.23	1170.96	303.698	255.328	1168.33	482.427	504.661	944.731	548.197	450.057	656.53	546.304	476.863	511.871	603.371	450.993	236.308	560.434	404.733	228.52	760.681	437.46	225.961	437.099	116.244	903.24	359.311	187.781	631.361	269.451	183.791	485.221	171.667	217.037	245.018	117.385	272.439	241.138	303.764	217.487	201.656
1449	0	522.433	434.858	1075.47	500.567	160.83	1055.95	303.1	336.874	1171.4	304.835	256.881	1168.58	484.461	505.725	945.664	547.826	450.707	656.63	544.774	477.41	511.737	598.387	450.974	235.854	555.276	404.854	228.562	756.195	437.512	223.133	437.457	117.716	903.309	358.694	188.504	631.715	267.232	184.299	486.347	166.794	216.993	247.05	112.495	272.36	243.915	298.278	217.545	201.62
1450	0	524.237	436.176	1076.37	501.656	162.273	1055.87	304.311	338.573	1171.96	305.971	258.476	1168.95	486.364	506.871	946.687	547.344	451.411	656.839	543.133	478.018	511.728	593.319	451.001	235.523	550.033	405.03	228.691	751.599	437.574	220.716	437.945	119.235	903.533	358.485	189.187	632.14	265.35	184.746	487.577	162.081	216.9	249.295	107.768	272.223	246.98	292.846	217.618	201.587
1451	0	525.983	437.551	1077.45	502.801	163.909	1056	305.514	340.328	1172.62	307.095	260.113	1169.44	488.113	508.101	947.778	546.736	452.171	657.14	541.363	478.689	511.821	588.183	451.071	235.295	544.727	405.254	228.882	746.886	437.644	218.703	438.56	120.787	903.915	358.717	189.811	632.623	263.838	185.115	488.904	157.555	216.754	251.759	103.243	272.025	250.348	287.466	217.703	201.543
1452	0	527.653	438.979	1078.72	503.985	165.728	1056.34	306.702	342.139	1173.37	308.2	261.797	1170.04	489.691	509.414	948.908	545.988	452.99	657.511	539.447	479.419	511.993	582.992	451.181	235.146	539.372	405.518	229.113	742.047	437.725	217.066	439.297	122.358	904.454	359.423	190.356	633.151	262.729	185.394	490.319	153.246	216.552	254.446	98.9579	271.767	254.036	282.135	217.8	201.471
1453	0	529.229	440.456	1080.16	505.192	167.707	1056.91	307.869	344.005	1174.19	309.274	263.528	1170.73	491.081	510.81	950.051	545.085	453.873	657.929	537.367	480.204	512.22	577.752	451.326	235.053	533.979	405.814	229.361	737.081	437.819	215.759	440.152	123.932	905.148	360.628	190.804	633.713	262.051	185.568	491.815	149.186	216.292	257.361	94.9599	271.451	258.056	276.842	217.907	201.356
1454	0	530.699	441.979	1081.76	506.403	169.821	1057.7	309.009	345.927	1175.08	310.309	265.31	1171.51	492.274	512.285	951.178	544.011	454.822	658.37	535.107	481.04	512.475	572.467	451.501	234.996	528.552	406.131	229.608	731.991	437.927	214.73	441.12	125.493	905.989	362.353	191.138	634.295	261.831	185.627	493.381	145.406	215.975	260.506	91.297	271.082	262.416	271.578	218.023	201.181
1455	0	532.053	443.545	1083.48	507.597	172.04	1058.71	310.115	347.901	1176.01	311.295	267.143	1172.36	493.26	513.835	952.262	542.751	455.841	658.809	532.654	481.921	512.734	567.141	451.697	234.955	523.097	406.461	229.837	726.784	438.052	213.923	442.197	127.029	906.968	364.61	191.344	634.884	262.092	185.561	495.009	141.94	215.605	263.883	88.0204	270.672	267.121	266.331	218.151	200.934
1456	0	533.286	445.152	1085.3	508.755	174.333	1059.93	311.181	349.926	1176.96	312.226	269.03	1173.26	494.034	515.453	953.279	541.294	456.932	659.222	530	482.84	512.978	561.777	451.909	234.914	517.615	406.796	230.037	721.475	438.191	213.284	443.381	128.527	908.074	367.406	191.411	635.469	262.85	185.366	496.688	138.821	215.188	267.493	85.1814	270.231	272.171	261.087	218.293	200.61
1457	0	534.396	446.796	1087.18	509.857	176.671	1061.32	312.199	351.997	1177.93	313.092	270.97	1174.2	494.592	517.131	954.204	539.629	458.096	659.591	527.139	483.788	513.188	556.378	452.128	234.86	512.111	407.126	230.197	716.077	438.344	212.766	444.668	129.974	909.29	370.74	191.329	636.041	264.121	185.041	498.409	136.082	214.734	271.333	82.8301	269.775	277.559	255.839	218.451	200.208
1458	0	535.385	448.475	1089.07	510.886	179.027	1062.87	313.164	354.111	1178.9	313.887	272.962	1175.17	494.934	518.859	955.021	537.75	459.33	659.895	524.073	484.758	513.349	550.949	452.347	234.784	506.586	407.446	230.313	710.608	438.507	212.329	446.055	131.361	910.6	374.603	191.094	636.59	265.912	184.586	500.161	133.754	214.255	275.398	81.0128	269.322	283.269	250.584	218.629	199.742
1459	0	536.257	450.183	1090.92	511.825	181.377	1064.55	314.069	356.262	1179.86	314.605	275.003	1176.15	495.06	520.63	955.714	535.657	460.631	660.122	520.806	485.743	513.452	545.494	452.56	234.681	501.043	407.749	230.381	705.086	438.676	211.942	447.54	132.683	911.985	378.978	190.705	637.111	268.228	184.009	501.932	131.871	213.767	279.679	79.7698	268.892	289.278	245.33	218.827	199.233
1460	0	537.019	451.915	1092.69	512.658	183.705	1066.33	314.908	358.443	1180.79	315.24	277.089	1177.12	494.972	522.432	956.274	533.351	461.994	660.262	517.348	486.734	513.491	540.018	452.76	234.548	495.486	408.03	230.402	699.527	438.848	211.581	449.117	133.933	913.427	383.84	190.163	637.602	271.067	183.319	503.713	130.46	213.287	284.161	79.1333	268.505	295.552	240.1	219.044	198.719
1461	0	537.678	453.662	1094.35	513.372	185.995	1068.2	315.674	360.645	1181.68	315.788	279.214	1178.07	494.675	524.257	956.695	530.841	463.409	660.31	513.71	487.725	513.464	534.527	452.943	234.384	489.92	408.288	230.377	693.945	439.018	211.231	450.783	135.109	914.907	389.158	189.475	638.062	274.421	182.529	505.492	129.549	212.835	288.827	79.1254	268.184	302.049	234.935	219.277	198.249
1462	0	538.243	455.415	1095.83	513.954	188.235	1070.11	316.362	362.86	1182.53	316.245	281.37	1178.99	494.173	526.093	956.978	528.138	464.865	660.265	509.91	488.71	513.37	529.026	453.107	234.19	484.348	408.518	230.311	688.355	439.185	210.883	452.531	136.209	916.406	394.892	188.649	638.496	278.278	181.655	507.261	129.16	212.429	293.651	79.7566	267.948	308.717	229.9	219.517	197.886
1463	0	538.721	457.161	1097.12	514.392	190.415	1072.05	316.966	365.078	1183.32	316.609	283.549	1179.86	493.475	527.933	957.127	525.256	466.352	660.128	505.965	489.681	513.215	523.521	453.25	233.969	478.776	408.721	230.209	682.768	439.347	210.53	454.349	137.233	917.91	400.999	187.697	638.912	282.617	180.717	509.01	129.308	212.089	298.604	81.0253	267.817	315.495	225.084	219.752	197.7
1464	0	539.121	458.886	1098.19	514.675	192.525	1073.98	317.482	367.289	1184.05	316.877	285.739	1180.68	492.588	529.766	957.148	522.216	467.856	659.908	501.897	490.636	513.003	518.015	453.371	233.725	473.209	408.897	230.077	677.192	439.503	210.173	456.227	138.183	919.405	407.429	186.633	639.321	287.413	179.734	510.733	130.006	211.834	303.649	82.9188	267.808	322.314	220.602	219.963	197.767
1465	0	539.449	460.577	1099.01	514.793	194.554	1075.85	317.905	369.481	1184.72	317.049	287.93	1181.44	491.524	531.584	957.053	519.038	469.363	659.612	497.727	491.568	512.744	512.516	453.472	233.463	467.651	409.045	229.92	671.634	439.654	209.812	458.147	139.059	920.883	414.133	185.474	639.738	292.636	178.731	512.426	131.261	211.678	308.745	85.4139	267.934	329.097	216.594	220.129	198.161
1466	0	539.71	462.219	1099.58	514.741	196.488	1077.61	318.232	371.644	1185.32	317.125	290.111	1182.13	490.298	533.378	956.856	515.745	470.857	659.252	493.477	492.476	512.446	507.025	453.554	233.186	462.106	409.168	229.746	666.099	439.801	209.45	460.092	139.864	922.337	421.057	184.239	640.18	298.251	177.728	514.086	133.075	211.635	313.846	88.4799	268.207	335.762	213.216	220.225	198.948
1467	0	539.907	463.796	1099.89	514.515	198.313	1079.21	318.461	373.767	1185.86	317.107	292.268	1182.76	488.926	535.14	956.57	512.363	472.325	658.841	489.172	493.354	512.119	501.547	453.618	232.901	456.579	409.268	229.559	660.588	439.944	209.09	462.039	140.599	923.767	428.15	182.948	640.667	304.218	176.748	515.716	135.448	211.714	318.899	92.0815	268.63	342.224	210.635	220.226	200.176
1468	0	540.044	465.297	1099.96	514.115	200.015	1080.59	318.591	375.84	1186.33	316.995	294.391	1183.33	487.429	536.861	956.213	508.915	473.753	658.391	484.833	494.201	511.772	496.083	453.668	232.612	451.072	409.345	229.365	655.102	440.083	208.738	463.968	141.267	925.176	435.363	181.623	641.219	310.494	175.812	517.32	138.377	211.918	323.848	96.1823	269.204	348.396	209.018	220.111	201.869
1469	0	540.121	466.71	1099.79	513.546	201.585	1081.7	318.62	377.853	1186.74	316.792	296.469	1183.83	485.829	538.53	955.799	505.426	475.126	657.917	480.481	495.012	511.417	490.636	453.707	232.325	445.586	409.403	229.17	649.639	440.22	208.396	465.854	141.87	926.569	442.649	180.283	641.859	317.038	174.941	518.902	141.861	212.246	328.631	100.748	269.925	354.194	208.515	219.867	204.022
1470	0	540.137	468.029	1099.42	512.819	203.013	1082.52	318.551	379.798	1187.09	316.502	298.492	1184.27	484.153	540.138	955.344	501.92	476.432	657.431	476.138	495.785	511.061	485.206	453.736	232.044	440.121	409.443	228.978	644.196	440.354	208.07	467.676	142.41	927.955	449.967	178.952	642.607	323.806	174.149	520.471	145.898	212.691	333.186	105.749	270.779	359.535	209.253	219.49	206.596
1471	0	540.092	469.247	1098.86	511.951	204.293	1083.05	318.386	381.67	1187.38	316.128	300.45	1184.66	482.427	541.675	954.862	498.419	477.659	656.945	471.819	496.516	510.712	479.791	453.759	231.773	434.678	409.469	228.793	638.77	440.483	207.762	469.411	142.891	929.344	457.28	177.652	643.483	330.757	173.453	522.033	150.488	213.243	337.446	111.163	271.751	364.342	211.321	218.988	209.518
1472	0	539.983	470.365	1098.16	510.97	205.42	1083.31	318.127	383.463	1187.63	315.674	302.336	1185.01	480.68	543.13	954.367	494.943	478.798	656.469	467.542	497.201	510.378	474.39	453.775	231.514	429.253	409.481	228.62	633.357	440.608	207.474	471.041	143.315	930.745	464.554	176.402	644.503	337.853	172.861	523.593	155.632	213.886	341.346	116.975	272.816	368.547	214.764	218.381	212.69
1473	0	539.806	471.383	1097.36	509.912	206.391	1083.35	317.778	385.173	1187.84	315.144	304.146	1185.32	478.941	544.495	953.869	491.51	479.839	656.011	463.319	497.837	510.063	469.001	453.786	231.269	423.843	409.483	228.46	627.952	440.725	207.207	472.551	143.687	932.166	471.762	175.224	645.682	345.058	172.382	525.155	161.329	214.599	344.824	123.175	273.948	372.092	219.589	217.697	215.994
1474	0	539.56	472.306	1096.48	508.816	207.206	1083.27	317.346	386.799	1188.01	314.544	305.875	1185.6	477.235	545.76	953.376	488.135	480.777	655.577	459.16	498.42	509.769	463.621	453.793	231.041	418.447	409.474	228.316	622.553	440.833	206.959	473.93	144.013	933.615	478.878	174.136	647.03	352.344	172.019	526.716	167.579	215.362	347.82	129.761	275.118	374.928	225.762	216.972	219.303
1475	0	539.24	473.142	1095.58	507.722	207.875	1083.15	316.836	388.342	1188.15	313.879	307.521	1185.87	475.588	546.916	952.896	484.831	481.605	655.172	455.075	498.946	509.501	458.247	453.795	230.83	413.061	409.456	228.191	617.153	440.93	206.73	475.171	144.298	935.095	485.88	173.157	648.553	359.686	171.772	528.269	174.38	216.152	350.284	136.735	276.294	377.02	233.218	216.24	222.492
1476	0	538.843	473.898	1094.69	506.658	208.414	1083.1	316.255	389.803	1188.27	313.152	309.085	1186.12	474.019	547.958	952.431	481.606	482.321	654.799	451.067	499.413	509.257	452.877	453.791	230.636	407.682	409.428	228.085	611.751	441.016	206.517	476.273	144.55	936.608	492.749	172.302	650.254	367.062	171.639	529.804	181.727	216.949	352.174	144.1	277.45	378.344	241.872	215.535	225.452
1477	0	538.367	474.586	1093.85	505.63	208.844	1083.19	315.611	391.184	1188.36	312.37	310.566	1186.36	472.544	548.88	951.985	478.468	482.923	654.456	447.14	499.817	509.038	447.509	453.781	230.461	402.308	409.391	227.998	606.341	441.09	206.319	477.239	144.78	938.151	499.466	171.587	652.129	374.457	171.615	531.305	189.611	217.731	353.457	151.862	278.559	378.887	251.629	214.882	228.09
1478	0	537.81	475.215	1093.08	504.627	209.186	1083.46	314.91	392.49	1188.45	311.538	311.967	1186.61	471.174	549.679	951.555	475.419	483.412	654.145	443.294	500.157	508.842	442.14	453.762	230.303	396.937	409.341	227.93	600.922	441.152	206.132	478.077	144.998	939.722	506.013	171.022	654.171	381.858	171.694	532.751	198.022	218.481	354.111	160.029	279.601	378.647	262.386	214.298	230.342
1479	0	537.171	475.795	1092.41	503.618	209.454	1083.92	314.161	393.724	1188.52	310.661	313.293	1186.86	469.915	550.354	951.142	472.459	483.789	653.861	439.526	500.432	508.666	436.77	453.734	230.162	391.568	409.28	227.881	595.491	441.204	205.956	478.797	145.214	941.313	512.372	170.62	656.37	389.252	171.869	534.123	206.947	219.186	354.128	168.608	280.561	377.632	274.044	213.785	232.167
1480	0	536.452	476.337	1091.86	502.578	209.662	1084.56	313.373	394.892	1188.59	309.745	314.547	1187.11	468.766	550.906	950.74	469.587	484.06	653.602	435.833	500.64	508.508	431.398	453.695	230.039	386.201	409.206	227.848	590.046	441.248	205.788	479.413	145.437	942.919	518.525	170.386	658.709	396.629	172.132	535.399	216.37	219.834	353.507	177.606	281.43	375.858	286.508	213.338	233.551
1481	0	535.657	476.851	1091.43	501.503	209.828	1085.35	312.553	395.999	1188.66	308.794	315.733	1187.38	467.723	551.339	950.346	466.796	484.229	653.363	432.208	500.783	508.365	426.022	453.644	229.933	380.833	409.118	227.831	584.587	441.284	205.628	479.939	145.678	944.532	524.455	170.325	661.169	403.981	172.473	536.556	226.274	220.414	352.26	187.028	282.203	373.347	299.688	212.937	234.503
1482	0	534.793	477.347	1091.14	500.421	209.982	1086.28	311.71	397.049	1188.72	307.816	316.858	1187.66	466.774	551.657	949.956	464.08	484.303	653.14	428.643	500.863	508.234	420.643	453.582	229.842	375.466	409.017	227.827	579.115	441.316	205.473	480.39	145.941	946.146	530.142	170.441	663.727	411.297	172.885	537.575	236.644	220.922	350.408	196.882	282.878	370.132	313.506	212.557	235.055
1483	0	533.868	477.833	1090.96	499.372	210.151	1087.33	310.85	398.048	1188.78	306.814	317.925	1187.95	465.906	551.869	949.564	461.428	484.291	652.925	425.129	500.88	508.11	415.259	453.507	229.766	370.099	408.901	227.834	573.63	441.343	205.323	480.779	146.233	947.755	535.569	170.733	666.36	418.568	173.359	538.439	247.461	221.352	347.981	207.172	283.457	366.247	327.89	212.163	235.25
1484	0	532.893	478.314	1090.91	498.39	210.354	1088.48	309.981	398.999	1188.85	305.795	318.94	1188.25	465.099	551.985	949.166	458.831	484.202	652.716	421.655	500.84	507.992	409.871	453.42	229.703	364.732	408.773	227.85	568.134	441.367	205.178	481.12	146.553	949.353	540.716	171.198	669.038	425.786	173.885	539.132	258.711	221.701	345.015	217.901	283.943	361.737	342.78	211.725	235.143
1485	0	531.877	478.793	1090.95	497.491	210.598	1089.68	309.11	399.905	1188.9	304.766	319.907	1188.55	464.335	552.015	948.756	456.276	484.047	652.505	418.21	500.745	507.875	404.478	453.323	229.654	359.363	408.634	227.875	562.63	441.389	205.036	481.424	146.901	950.936	545.567	171.83	671.733	432.94	174.455	539.643	270.38	221.965	341.555	229.072	284.337	356.65	358.121	211.211	234.794
1486	0	530.833	479.269	1091.07	496.671	210.878	1090.9	308.243	400.771	1188.96	303.731	320.831	1188.84	463.591	551.971	948.331	453.751	483.835	652.289	414.783	500.599	507.757	399.081	453.216	229.615	353.993	408.486	227.905	557.119	441.408	204.898	481.703	147.275	952.499	550.104	172.623	674.414	440.022	175.062	539.965	282.457	222.142	337.649	240.686	284.64	351.04	373.868	210.598	234.263
1487	0	529.772	479.738	1091.24	495.91	211.184	1092.09	307.386	401.596	1189.01	302.698	321.713	1189.14	462.846	551.865	947.888	451.245	483.577	652.063	411.361	500.408	507.637	393.678	453.101	229.586	348.62	408.331	227.941	551.604	441.424	204.762	481.964	147.671	954.036	554.31	173.566	677.048	447.022	175.697	540.092	294.932	222.23	333.352	252.744	284.853	344.966	389.983	209.869	233.61
1488	0	528.706	480.194	1091.45	495.18	211.5	1093.18	306.543	402.383	1189.04	301.671	322.556	1189.41	462.081	551.708	947.424	448.745	483.283	651.823	407.936	500.175	507.511	388.271	452.978	229.565	343.243	408.173	227.983	546.085	441.438	204.628	482.217	148.085	955.542	558.171	174.649	679.603	453.934	176.353	540.026	307.799	222.226	328.721	265.243	284.974	338.493	406.432	209.019	232.886
1489	0	527.645	480.627	1091.67	494.448	211.81	1094.13	305.718	403.132	1189.07	300.658	323.361	1189.68	461.279	551.511	946.936	446.241	482.962	651.565	404.497	499.907	507.379	382.859	452.85	229.551	337.86	408.012	228.029	540.564	441.449	204.494	482.47	148.512	957.007	561.674	175.857	682.049	460.749	177.023	539.77	321.052	222.128	323.817	278.18	284.997	331.69	423.185	208.052	232.141
1490	0	526.6	481.025	1091.87	493.687	212.1	1094.91	304.915	403.841	1189.08	299.663	324.128	1189.91	460.424	551.284	946.425	443.725	482.623	651.289	401.038	499.607	507.239	377.443	452.717	229.54	332.47	407.851	228.081	535.041	441.456	204.361	482.73	148.95	958.422	564.809	177.178	684.352	467.462	177.699	539.331	334.683	221.934	318.706	291.549	284.916	324.631	440.214	206.982	231.414
1491	0	525.582	481.377	1092.05	492.877	212.357	1095.53	304.138	404.509	1189.07	298.692	324.855	1190.11	459.508	551.035	945.888	441.189	482.274	650.99	397.554	499.28	507.09	372.021	452.581	229.532	327.071	407.692	228.139	529.516	441.459	204.226	483.006	149.397	959.771	567.569	178.594	686.486	474.07	178.375	538.721	348.687	221.639	313.455	305.342	284.722	317.394	457.493	205.832	230.742
1492	0	524.6	481.669	1092.18	492.009	212.572	1095.99	303.387	405.134	1189.03	297.751	325.541	1190.28	458.523	550.77	945.326	438.627	481.922	650.669	394.039	498.93	506.931	366.596	452.443	229.525	321.663	407.536	228.204	523.989	441.458	204.088	483.303	149.854	961.038	569.949	180.089	688.421	480.568	179.045	537.952	363.054	221.243	308.134	319.545	284.407	310.06	474.996	204.629	230.154
1493	0	523.661	481.89	1092.26	491.084	212.735	1096.33	302.665	405.712	1188.96	296.845	326.181	1190.39	457.468	550.495	944.74	436.036	481.572	650.325	390.495	498.562	506.762	361.165	452.305	229.517	316.244	407.383	228.276	518.458	441.454	203.946	483.63	150.32	962.204	571.948	181.646	690.134	486.957	179.701	537.041	377.771	220.741	302.815	334.14	283.957	302.711	492.693	203.408	229.677
1494	0	522.773	482.029	1092.27	490.107	212.839	1096.59	301.972	406.24	1188.86	295.978	326.772	1190.45	456.344	550.215	944.13	433.414	481.229	649.956	386.919	498.178	506.581	355.728	452.167	229.507	310.815	407.233	228.355	512.922	441.446	203.8	483.988	150.799	963.246	573.569	183.246	691.605	493.234	180.336	536.006	392.819	220.131	297.571	349.102	283.361	295.433	510.555	202.205	229.334
1495	0	521.942	482.079	1092.2	489.09	212.877	1096.82	301.31	406.713	1188.71	295.155	327.307	1190.46	455.157	549.932	943.497	430.762	480.897	649.563	383.316	497.784	506.388	350.285	452.031	229.495	305.377	407.086	228.441	507.379	441.437	203.649	484.38	151.292	964.142	574.821	184.872	692.814	499.397	180.943	534.868	408.172	219.409	292.473	364.397	282.605	288.308	528.548	201.056	229.15
1496	0	521.17	482.034	1092.06	488.052	212.844	1097.03	300.678	407.127	1188.52	294.38	327.782	1190.39	453.915	549.651	942.842	428.082	480.579	649.146	379.688	497.382	506.183	344.835	451.897	229.478	299.929	406.942	228.533	501.83	441.426	203.494	484.802	151.798	964.869	575.715	186.505	693.751	505.446	181.515	533.649	423.797	218.572	287.592	379.984	281.679	281.419	546.631	199.995	229.147
1497	0	520.462	481.894	1091.84	487.019	212.737	1097.23	300.077	407.476	1188.29	293.655	328.191	1190.26	452.627	549.373	942.166	425.377	480.275	648.705	376.039	496.976	505.965	339.376	451.765	229.458	294.474	406.8	228.63	496.272	441.414	203.335	485.244	152.315	965.405	576.267	188.128	694.407	511.373	182.045	532.373	439.648	217.615	282.995	395.808	280.572	274.842	564.762	199.055	229.354
1498	0	519.817	481.663	1091.52	486.025	212.549	1097.39	299.505	407.756	1187.99	292.985	328.526	1190.05	451.307	549.1	941.469	422.653	479.987	648.239	372.375	496.569	505.734	333.91	451.636	229.434	289.011	406.66	228.73	490.705	441.402	203.173	485.693	152.837	965.732	576.501	189.723	694.78	517.173	182.524	531.063	455.67	216.539	278.745	411.806	279.278	268.648	582.886	198.257	229.801
1499	0	519.234	481.346	1091.12	485.108	212.275	1097.49	298.964	407.962	1187.64	292.372	328.783	1189.76	449.967	548.834	940.751	419.916	479.716	647.75	368.701	496.164	505.489	328.434	451.51	229.407	283.541	406.523	228.835	485.13	441.393	203.008	486.13	153.356	965.835	576.441	191.274	694.872	522.834	182.946	529.743	471.796	215.343	274.895	427.905	277.794	262.896	600.942	197.619	230.523
1500	0	518.712	480.957	1090.63	484.312	211.912	1097.46	298.453	408.089	1187.23	291.816	328.956	1189.39	448.618	548.577	940.014	417.173	479.46	647.236	365.025	495.763	505.229	322.95	451.388	229.377	278.066	406.388	228.942	479.546	441.386	202.839	486.534	153.857	965.704	576.118	192.766	694.691	528.342	183.303	528.433	487.943	214.031	271.49	444.017	276.123	257.638	618.859	197.149	231.557
1501	0	518.247	480.508	1090.06	483.677	211.466	1097.27	297.971	408.134	1186.76	291.322	329.04	1188.93	447.274	548.331	939.256	414.432	479.22	646.697	361.352	495.37	504.955	317.457	451.271	229.344	272.585	406.257	229.052	473.953	441.385	202.667	486.884	154.329	965.334	575.566	194.184	694.249	533.681	183.59	527.154	504.019	212.612	268.562	460.047	274.275	252.907	636.553	196.846	232.941
1502	0	517.833	480.016	1089.39	483.237	210.949	1096.87	297.519	408.092	1186.22	290.888	329.032	1188.39	445.946	548.097	938.479	411.698	478.992	646.133	357.689	494.986	504.664	311.958	451.16	229.31	267.1	406.132	229.165	468.352	441.393	202.49	487.159	154.756	964.728	574.82	195.516	693.566	538.831	183.801	525.919	519.918	211.098	266.131	475.888	272.27	248.726	653.929	196.705	234.706
1503	0	517.466	479.5	1088.63	483.017	210.384	1096.26	297.097	407.963	1185.61	290.517	328.929	1187.77	444.643	547.875	937.681	408.98	478.777	645.544	354.041	494.613	504.357	306.453	451.056	229.275	261.611	406.014	229.281	462.742	441.412	202.307	487.344	155.123	963.894	573.92	196.75	692.662	543.771	183.932	524.74	535.523	209.508	264.197	491.426	270.13	245.098	670.882	196.711	236.876
1504	0	517.136	478.979	1087.79	483.023	209.799	1095.42	296.705	407.743	1184.93	290.209	328.729	1187.06	443.375	547.667	936.863	406.283	478.57	644.93	350.415	494.254	504.034	300.943	450.96	229.24	256.119	405.905	229.402	457.122	441.444	202.119	487.431	155.419	962.846	572.906	197.877	691.562	548.477	183.98	523.624	550.711	207.864	262.748	506.539	267.889	242.01	687.296	196.849	239.456
1505	0	516.837	478.47	1086.86	483.242	209.226	1094.39	296.345	407.433	1184.19	289.964	328.431	1186.28	442.147	547.47	936.024	403.612	478.372	644.291	346.815	493.909	503.693	295.432	450.874	229.205	250.626	405.807	229.53	451.493	441.492	201.923	487.418	155.633	961.603	571.817	198.889	690.294	552.925	183.944	522.57	565.352	206.191	261.75	521.1	265.584	239.435	703.048	197.099	242.428
1506	0	516.56	477.992	1085.87	483.639	208.69	1093.19	296.018	407.031	1183.38	289.782	328.037	1185.43	440.965	547.285	935.164	400.97	478.178	643.628	343.244	493.577	503.335	289.92	450.799	229.172	245.131	405.72	229.666	445.853	441.555	201.719	487.312	155.762	960.191	570.693	199.78	688.888	557.091	183.825	521.575	579.313	204.519	261.154	534.982	263.255	237.33	718.009	197.441	245.745
1507	0	516.294	477.561	1084.81	484.168	208.211	1091.87	295.726	406.54	1182.52	289.663	327.548	1184.5	439.831	547.107	934.284	398.36	477.988	642.941	339.706	493.26	502.961	284.409	450.738	229.142	239.637	405.647	229.814	440.203	441.636	201.507	487.128	155.804	958.637	569.57	200.547	687.374	560.952	183.624	520.63	592.462	202.875	260.899	548.054	260.948	235.64	732.048	197.855	249.329
1508	0	516.032	477.189	1083.69	484.777	207.8	1090.44	295.469	405.96	1181.6	289.606	326.967	1183.52	438.746	546.935	933.384	395.784	477.798	642.234	336.202	492.953	502.573	278.901	450.691	229.118	234.145	405.588	229.977	434.543	441.733	201.285	486.89	155.765	956.975	568.48	201.189	685.78	564.484	183.345	519.723	604.674	201.287	260.908	560.192	258.705	234.302	745.038	198.318	253.069
1509	0	515.766	476.886	1082.54	485.418	207.464	1088.96	295.251	405.295	1180.64	289.61	326.299	1182.5	437.709	546.763	932.465	393.242	477.605	641.507	332.734	492.657	502.174	273.399	450.658	229.101	228.656	405.542	230.16	428.875	441.845	201.054	486.628	155.652	955.238	567.453	201.706	684.134	567.667	182.996	518.838	615.827	199.779	261.097	571.276	256.568	233.245	756.856	198.807	256.827
1510	0	515.487	476.661	1081.34	486.051	207.208	1087.45	295.072	404.548	1179.64	289.676	325.546	1181.43	436.715	546.588	931.529	390.735	477.405	640.765	329.303	492.365	501.766	267.903	450.639	229.096	223.173	405.508	230.368	423.199	441.971	200.814	486.375	155.475	953.463	566.511	202.102	682.464	570.482	182.583	517.959	625.817	198.373	261.379	581.199	254.573	232.398	767.391	199.297	260.446
1511	0	515.191	476.516	1080.13	486.651	207.036	1085.94	294.936	403.722	1178.61	289.803	324.715	1180.33	435.76	546.404	930.579	388.264	477.194	640.012	325.909	492.075	501.356	262.416	450.633	229.107	217.698	405.484	230.608	417.517	442.107	200.568	486.166	155.247	951.686	565.671	202.383	680.79	572.915	182.118	517.068	634.553	197.081	261.666	589.869	252.749	231.69	776.55	199.761	263.761
1512	0	514.874	476.449	1078.91	487.201	206.954	1084.46	294.845	402.822	1177.56	289.989	323.811	1179.22	434.839	546.205	929.618	385.83	476.967	639.253	322.554	491.779	500.948	256.938	450.635	229.142	212.232	405.467	230.886	411.83	442.25	200.317	486.035	154.977	949.942	564.941	202.553	679.135	574.954	181.61	516.15	641.967	195.916	261.878	597.214	251.117	231.055	784.259	200.17	266.611
1513	0	514.535	476.457	1077.7	487.695	206.963	1083.03	294.8	401.854	1176.5	290.234	322.84	1178.12	433.945	545.986	928.653	383.433	476.719	638.495	319.238	491.47	500.549	251.471	450.643	229.207	206.779	405.452	231.211	406.138	442.396	200.064	486.012	154.675	948.265	564.324	202.623	677.513	576.593	181.072	515.191	648.015	194.879	261.945	603.187	249.691	230.437	790.474	200.497	268.85
1514	0	514.175	476.529	1076.5	488.134	207.057	1081.65	294.803	400.821	1175.45	290.538	321.807	1177.02	433.072	545.74	927.688	381.078	476.444	637.744	315.963	491.141	500.166	246.017	450.652	229.311	201.341	405.434	231.592	400.442	442.544	199.809	486.124	154.348	946.684	563.816	202.6	675.938	577.828	180.518	514.182	652.681	193.972	261.809	607.768	248.475	229.791	795.181	200.717	270.357
1515	0	513.8	476.653	1075.33	488.521	207.22	1080.33	294.856	399.729	1174.42	290.898	320.718	1175.96	432.215	545.462	926.732	378.77	476.134	637.007	312.732	490.783	499.81	240.576	450.655	229.466	195.92	405.405	232.04	394.743	442.688	199.555	486.393	154.001	945.225	563.403	202.494	674.421	578.664	179.958	513.117	655.982	193.189	261.435	610.966	247.467	229.085	798.4	200.811	271.047
1516	0	513.416	476.812	1074.19	488.865	207.433	1079.08	294.961	398.584	1173.42	291.315	319.579	1174.94	431.37	545.145	925.793	376.513	475.784	636.294	309.548	490.388	499.488	235.151	450.647	229.683	190.521	405.361	232.567	389.039	442.827	199.302	486.831	153.636	943.906	563.068	202.314	672.97	579.107	179.405	511.997	657.962	192.525	260.802	612.826	246.657	228.305	800.192	200.764	270.874
1517	0	513.032	476.986	1073.1	489.185	207.672	1077.89	295.118	397.39	1172.47	291.788	318.393	1173.98	430.535	544.782	924.881	374.319	475.387	635.613	306.417	489.947	499.212	229.742	450.621	229.977	185.146	405.293	233.186	383.333	442.956	199.052	487.445	153.253	942.742	562.789	202.068	671.592	579.172	178.869	510.828	658.696	191.969	259.913	613.419	246.034	227.45	800.652	200.57	269.835
1518	0	512.659	477.152	1072.06	489.503	207.919	1076.77	295.327	396.151	1171.58	292.313	317.165	1173.1	429.709	544.369	924.007	372.197	474.938	634.974	303.346	489.455	498.992	224.352	450.572	230.36	179.798	405.196	233.911	377.624	443.074	198.803	488.232	152.847	941.74	562.539	201.765	670.293	578.875	178.357	509.622	658.285	191.513	258.791	612.847	245.578	226.535	799.913	200.235	267.973
1519	0	512.312	477.287	1071.09	489.843	208.15	1075.71	295.589	394.872	1170.77	292.891	315.899	1172.31	428.893	543.897	923.183	370.161	474.43	634.384	300.343	488.904	498.839	218.983	450.496	230.85	174.482	405.067	234.758	371.913	443.177	198.559	489.182	152.413	940.903	562.29	201.409	669.078	578.239	177.876	508.396	656.853	191.145	257.471	611.237	245.272	225.589	798.137	199.771	265.367
1520	0	512.003	477.367	1070.18	490.229	208.344	1074.72	295.904	393.557	1170.04	293.519	314.596	1171.63	428.093	543.363	922.42	368.228	473.862	633.854	297.42	488.292	498.765	213.639	450.39	231.462	169.201	404.901	235.741	366.204	443.263	198.322	490.277	151.945	940.23	562.016	201.007	667.953	577.288	177.426	507.168	654.537	190.856	256.006	608.731	245.093	224.647	795.505	199.202	262.134
1521	0	511.747	477.367	1069.35	490.678	208.474	1073.78	296.269	392.208	1169.42	294.194	313.259	1171.06	427.315	542.759	921.732	366.417	473.23	633.392	294.591	487.617	498.78	208.323	450.254	232.213	163.96	404.7	236.88	360.499	443.33	198.094	491.492	151.434	939.717	561.688	200.561	666.925	576.049	177.009	505.965	651.486	190.635	254.455	605.48	245.019	223.75	792.212	198.56	258.416
1522	0	511.557	477.265	1068.61	491.207	208.51	1072.91	296.684	390.827	1168.91	294.914	311.889	1170.63	426.567	542.081	921.129	364.747	472.535	633.005	291.87	486.879	498.895	203.04	450.09	233.118	158.763	404.467	238.19	354.801	443.375	197.882	492.795	150.869	939.359	561.284	200.073	666	574.553	176.621	504.809	647.846	190.471	252.881	601.636	245.025	222.937	788.445	197.881	254.368
1523	0	511.445	477.04	1067.97	491.827	208.42	1072.09	297.147	389.417	1168.53	295.676	310.484	1170.33	425.861	541.325	920.625	363.244	471.778	632.701	289.276	486.083	499.12	197.797	449.902	234.194	153.615	404.206	239.69	349.116	443.396	197.691	494.152	150.242	939.15	560.785	199.546	665.185	572.827	176.256	503.726	643.756	190.355	251.341	597.341	245.088	222.244	784.375	197.206	250.153
1524	0	511.421	476.674	1067.44	492.548	208.175	1071.34	297.655	387.978	1168.27	296.478	309.044	1170.17	425.209	540.486	920.23	361.93	470.965	632.484	286.83	485.236	499.462	192.602	449.698	235.456	148.526	403.927	241.398	343.448	443.391	197.528	495.525	149.543	939.084	560.177	198.978	664.487	570.9	175.905	502.738	639.34	190.276	249.889	592.72	245.184	221.694	780.137	196.574	245.925
1525	0	511.494	476.154	1067.04	493.378	207.75	1070.68	298.204	386.509	1168.16	297.315	307.567	1170.17	424.623	539.562	919.954	360.835	470.102	632.36	284.553	484.345	499.93	187.465	449.485	236.917	143.504	403.639	243.332	337.802	443.361	197.398	496.878	148.765	939.156	559.45	198.369	663.914	568.796	175.559	501.865	634.699	190.224	248.564	587.875	245.289	221.3	775.83	196.02	241.821
1526	0	511.668	475.471	1066.77	494.324	207.124	1070.12	298.791	385.01	1168.19	298.184	306.051	1170.32	424.118	538.553	919.806	359.985	469.198	632.329	282.468	483.422	500.528	182.398	449.274	238.59	138.561	403.354	245.509	332.184	443.305	197.305	498.173	147.9	939.361	558.601	197.72	663.469	566.539	175.206	501.119	629.911	190.189	247.395	582.883	245.385	221.063	771.505	195.573	237.953
1527	0	511.945	474.621	1066.65	495.386	206.277	1069.7	299.412	383.478	1168.37	299.081	304.491	1170.62	423.705	537.458	919.792	359.408	468.264	632.392	280.601	482.481	501.259	177.416	449.075	240.484	133.712	403.086	247.946	326.597	443.224	197.25	499.382	146.946	939.694	557.63	197.029	663.156	564.145	174.836	500.51	625.031	190.162	246.395	577.798	245.453	220.97	767.182	195.246	234.405
1528	0	512.324	473.605	1066.7	496.557	205.199	1069.43	300.063	381.911	1168.69	300.004	302.885	1171.06	423.397	536.281	919.918	359.135	467.315	632.548	278.977	481.538	502.127	172.538	448.9	242.607	128.979	402.848	250.656	321.046	443.119	197.231	500.478	145.9	940.148	556.54	196.296	662.974	561.629	174.438	500.039	620.095	190.134	245.568	572.654	245.48	221.003	762.85	195.04	231.235
1529	0	512.799	472.429	1066.93	497.828	203.892	1069.34	300.737	380.306	1169.15	300.947	301.23	1171.64	423.204	535.024	920.186	359.192	466.365	632.794	277.622	480.61	503.129	167.784	448.76	244.964	124.383	402.652	253.651	315.532	442.994	197.241	501.445	144.764	940.718	555.337	195.522	662.92	559	174.002	499.705	615.119	190.096	244.907	567.469	245.458	221.138	758.484	194.941	228.471
1530	0	513.362	471.103	1067.34	499.191	202.372	1069.45	301.431	378.659	1169.75	301.907	299.52	1172.36	423.135	533.696	920.596	359.609	465.431	633.122	276.562	479.715	504.265	163.18	448.664	247.558	119.955	402.508	256.942	310.056	442.852	197.272	502.275	143.542	941.394	554.027	194.706	662.986	556.264	173.52	499.498	610.109	190.041	244.397	562.249	245.383	221.347	754.052	194.926	226.122
1531	0	514	469.641	1067.94	500.638	200.674	1069.78	302.138	376.965	1170.47	302.881	297.754	1173.19	423.195	532.302	921.146	360.411	464.53	633.527	275.825	478.87	505.53	158.755	448.622	250.389	115.729	402.428	260.535	304.616	442.694	197.315	502.967	142.242	942.165	552.614	193.848	663.161	553.425	172.987	499.406	605.063	189.963	244.019	556.994	245.254	221.604	749.522	194.966	224.172
1532	0	514.701	468.061	1068.73	502.156	198.842	1070.33	302.853	375.221	1171.3	303.863	295.927	1174.13	423.391	530.851	921.829	361.624	463.679	633.999	275.437	478.095	506.918	154.54	448.64	253.453	111.743	402.417	264.434	299.207	442.522	197.356	503.53	140.872	943.018	551.104	192.948	663.429	550.487	172.398	499.413	599.974	189.858	243.751	551.698	245.074	221.885	744.866	195.034	222.59
1533	0	515.446	466.379	1069.72	503.734	196.928	1071.11	303.57	373.423	1172.23	304.851	294.038	1175.15	423.725	529.352	922.639	363.268	462.896	634.528	275.425	477.407	508.421	150.573	448.724	256.745	108.044	402.479	268.638	293.823	442.338	197.382	503.979	139.444	943.937	549.499	192.007	663.771	547.452	171.751	499.501	594.833	189.726	243.569	546.357	244.848	222.169	740.066	195.107	221.332
1534	0	516.218	464.616	1070.9	505.358	194.985	1072.09	304.284	371.567	1173.24	305.838	292.085	1176.24	424.2	527.815	923.564	365.363	462.195	635.102	275.815	476.822	510.029	146.892	448.877	260.259	104.678	402.617	273.145	288.455	442.142	197.38	504.334	137.969	944.9	547.801	191.025	664.166	544.324	171.047	499.649	589.635	189.565	243.45	540.963	244.586	222.436	735.114	195.169	220.351
1535	0	516.996	462.789	1072.25	507.012	193.061	1073.28	304.988	369.651	1174.32	306.822	290.068	1177.39	424.817	526.249	924.591	367.923	461.593	635.711	276.632	476.355	511.731	143.541	449.1	263.983	101.7	402.828	277.946	283.097	441.933	197.338	504.617	136.46	945.887	546.012	190.002	664.589	541.108	170.288	499.839	584.377	189.381	243.371	535.516	244.296	222.675	730.012	195.21	219.593
1536	0	517.761	460.914	1073.77	508.679	191.194	1074.65	305.677	367.673	1175.44	307.796	287.986	1178.57	425.578	524.662	925.704	370.959	461.102	636.341	277.898	476.02	513.514	140.562	449.392	267.907	99.1626	403.109	283.029	277.738	441.707	197.25	504.852	134.927	946.873	544.131	188.941	665.018	537.807	169.479	500.049	579.059	189.177	243.314	530.013	243.989	222.876	724.772	195.228	219.009
1537	0	518.494	459.006	1075.43	510.334	189.399	1076.16	306.346	365.633	1176.59	308.757	285.842	1179.76	426.481	523.065	926.888	374.475	460.733	636.983	279.635	475.826	515.363	138	449.751	272.018	97.12	403.456	288.379	272.374	441.459	197.113	505.059	133.379	947.831	542.16	187.844	665.43	534.428	168.626	500.262	573.688	188.96	243.262	524.461	243.673	223.032	719.411	195.223	218.549
1538	0	519.175	457.076	1077.21	511.941	187.673	1077.8	306.989	363.532	1177.75	309.699	283.64	1180.94	427.523	521.464	928.123	378.47	460.495	637.626	281.86	475.781	517.262	135.897	450.174	276.302	95.6232	403.86	293.975	267.002	441.184	196.931	505.252	131.823	948.737	540.097	186.715	665.803	530.974	167.736	500.46	568.269	188.739	243.202	518.863	243.361	223.141	713.953	195.2	218.174
1539	0	519.789	455.134	1079.08	513.459	185.987	1079.52	307.602	361.374	1178.89	310.616	281.385	1182.11	428.702	519.871	929.393	382.936	460.393	638.261	284.586	475.89	519.197	134.292	450.655	280.744	94.7173	404.316	299.792	261.626	440.876	196.717	505.442	130.263	949.565	537.944	185.556	666.119	527.451	166.817	500.629	562.814	188.519	243.123	513.229	243.059	223.205	708.422	195.165	217.848
1540	0	520.321	453.185	1081.01	514.847	184.303	1081.27	308.179	359.163	1180.01	311.503	279.084	1183.23	430.012	518.292	930.68	387.856	460.429	638.882	287.819	476.154	521.151	133.217	451.189	285.33	94.4395	404.814	305.803	256.256	440.527	196.49	505.629	128.697	950.294	535.699	184.372	666.363	523.861	165.876	500.756	557.331	188.31	243.017	507.57	242.776	223.223	702.844	195.122	217.544
1541	0	520.763	451.238	1082.96	516.085	182.59	1083.03	308.717	356.906	1181.08	312.354	276.744	1184.31	431.446	516.737	931.968	393.208	460.603	639.485	291.559	476.57	523.108	132.697	451.767	290.045	94.8155	405.346	311.977	250.908	440.135	196.274	505.81	127.126	950.905	533.362	183.167	666.525	520.208	164.922	500.833	551.831	188.115	242.879	501.895	242.517	223.201	697.242	195.076	217.24
1542	0	521.106	449.298	1084.9	517.163	180.825	1084.77	309.212	354.61	1182.09	313.163	274.377	1185.32	432.993	515.213	933.242	398.961	460.913	640.07	295.797	477.132	525.056	132.747	452.382	294.874	95.8576	405.902	318.278	245.608	439.7	196.104	505.972	125.545	951.384	530.934	181.945	666.596	516.492	163.962	500.853	546.32	187.941	242.706	496.217	242.286	223.141	691.634	195.031	216.924
1543	0	521.35	447.371	1086.79	518.09	178.999	1086.46	309.661	352.287	1183.02	313.924	271.993	1186.25	434.641	513.73	934.49	405.078	461.352	640.638	300.517	477.83	526.98	133.371	453.021	299.802	97.5631	406.468	324.669	240.397	439.226	196.018	506.099	123.95	951.722	528.412	180.71	666.574	512.716	163.002	500.813	540.807	187.79	242.497	490.546	242.086	223.048	686.038	194.988	216.589
1544	0	521.496	445.465	1088.6	518.884	177.114	1088.07	310.06	349.946	1183.88	314.633	269.604	1187.1	436.376	512.295	935.703	411.515	461.91	641.196	305.691	478.651	528.873	134.562	453.671	304.814	99.9138	407.032	331.113	235.325	438.724	196.055	506.173	122.338	951.918	525.797	179.467	666.46	508.879	162.048	500.712	535.3	187.664	242.252	484.893	241.918	222.926	680.464	194.948	216.23
1545	0	521.547	443.588	1090.27	519.57	175.187	1089.58	310.409	347.6	1184.64	315.283	267.225	1187.87	438.18	510.916	936.874	418.224	462.577	641.753	311.286	479.577	530.728	136.302	454.317	309.895	102.877	407.577	337.568	230.465	438.207	196.262	506.173	120.705	951.974	523.087	178.219	666.257	504.983	161.107	500.552	529.803	187.563	241.974	479.265	241.781	222.777	674.919	194.909	215.851
1546	0	521.513	441.751	1091.79	520.173	173.239	1090.98	310.704	345.264	1185.31	315.871	264.868	1188.55	440.032	509.6	937.999	425.154	463.339	642.321	317.259	480.587	532.541	138.565	454.938	315.027	106.405	408.084	343.991	225.907	437.699	196.681	506.078	119.054	951.897	520.285	176.972	665.972	501.029	160.183	500.338	524.322	187.486	241.668	473.67	241.676	222.606	669.407	194.871	215.454
1547	0	521.401	439.965	1093.11	520.716	171.301	1092.23	310.945	342.95	1185.89	316.39	262.548	1189.14	441.91	508.355	939.076	432.254	464.179	642.915	323.563	481.657	534.314	141.32	455.515	320.188	110.443	408.533	350.337	221.765	437.228	197.354	505.871	117.387	951.7	517.39	175.729	665.614	497.017	159.282	500.076	518.861	187.431	241.339	468.112	241.601	222.416	663.928	194.832	215.045
1548	0	521.222	438.24	1094.22	521.221	169.407	1093.31	311.131	340.673	1186.37	316.838	260.278	1189.65	443.789	507.187	940.106	439.471	465.079	643.549	330.147	482.761	536.049	144.53	456.025	325.351	114.927	408.9	356.56	218.176	436.826	198.317	505.54	115.713	951.398	514.406	174.497	665.193	492.951	158.407	499.773	513.422	187.397	240.993	462.594	241.553	222.211	658.479	194.791	214.632
1549	0	520.987	436.59	1095.07	521.704	167.596	1094.18	311.262	338.448	1186.77	317.212	258.07	1190.07	445.642	506.101	941.092	446.76	466.021	644.243	336.96	483.87	537.753	148.16	456.443	330.482	119.793	409.164	362.606	215.293	436.531	199.596	505.076	114.042	951.006	511.339	173.282	664.722	488.833	157.563	499.438	508.005	187.38	240.636	457.118	241.529	221.994	653.057	194.747	214.222
1550	0	520.706	435.024	1095.66	522.18	165.902	1094.8	311.338	336.286	1187.09	317.509	255.937	1190.42	447.44	505.1	942.037	454.075	466.986	645.013	343.948	484.954	539.432	152.177	456.746	335.537	124.976	409.301	368.421	213.284	436.378	201.203	504.476	112.388	950.542	508.195	172.09	664.213	484.671	156.754	499.081	502.611	187.378	240.275	451.683	241.528	221.769	647.657	194.702	213.82
1551	0	520.388	433.554	1095.97	522.658	164.352	1095.13	311.359	334.201	1187.34	317.727	253.889	1190.7	449.155	504.188	942.947	461.377	467.953	645.876	351.065	485.983	541.093	156.554	456.915	340.463	130.419	409.293	373.942	212.321	436.399	203.134	503.745	110.767	950.022	504.983	170.927	663.678	480.469	155.984	498.709	497.238	187.39	239.916	446.285	241.546	221.541	642.273	194.655	213.433
1552	0	520.042	432.186	1096.01	523.143	162.964	1095.14	311.326	332.203	1187.53	317.867	251.934	1190.92	450.761	503.362	943.825	468.633	468.903	646.848	358.266	486.928	542.743	161.272	456.932	345.198	136.074	409.125	379.106	212.57	436.613	205.368	502.889	109.196	949.463	501.715	169.8	663.128	476.238	155.256	498.334	491.884	187.411	239.565	440.921	241.58	221.313	636.899	194.607	213.066
1553	0	519.675	430.925	1095.78	523.636	161.734	1094.8	311.24	330.3	1187.67	317.929	250.078	1191.1	452.233	502.621	944.675	475.813	469.818	647.943	365.511	487.763	544.386	166.317	456.784	349.672	141.904	408.789	383.843	214.18	437.029	207.864	501.921	107.69	948.881	498.405	168.716	662.574	471.987	154.575	497.962	486.547	187.442	239.228	435.586	241.628	221.089	631.532	194.558	212.72
1554	0	519.291	429.775	1095.29	524.128	160.642	1094.12	311.102	328.499	1187.78	317.913	248.327	1191.23	453.549	501.961	945.502	482.893	470.681	649.172	372.769	488.465	546.025	171.689	456.467	353.81	147.886	408.283	388.084	217.271	437.632	210.567	500.853	106.261	948.287	495.068	167.683	662.027	467.729	153.943	497.602	481.226	187.482	238.909	430.275	241.688	220.875	626.167	194.51	212.399
1555	0	518.893	428.733	1094.58	524.601	159.647	1093.16	310.912	326.805	1187.87	317.821	246.681	1191.33	454.691	501.374	946.306	489.853	471.474	650.544	380.013	489.016	547.658	177.391	455.981	357.534	154.011	407.615	391.759	221.917	438.388	213.405	499.698	104.918	947.693	491.719	166.706	661.493	463.476	153.366	497.258	475.918	187.529	238.612	424.982	241.761	220.673	620.803	194.462	212.103
1556	0	518.483	427.794	1093.69	525.031	158.692	1091.98	310.672	325.22	1187.94	317.657	245.141	1191.41	455.649	500.852	947.09	496.675	472.182	652.065	387.222	489.405	549.28	183.438	455.335	360.767	160.285	406.796	394.803	228.144	439.242	216.3	498.468	103.667	947.108	488.378	165.794	660.981	459.243	152.845	496.937	470.623	187.585	238.338	419.701	241.844	220.488	615.437	194.418	211.832
1557	0	518.06	426.951	1092.65	525.381	157.711	1090.69	310.384	323.742	1188.02	317.423	243.705	1191.48	456.417	500.385	947.858	503.342	472.794	653.735	394.38	489.625	550.885	189.849	454.544	363.438	166.724	405.847	397.157	235.923	440.118	219.166	497.174	102.508	946.537	485.06	164.951	660.495	455.043	152.384	496.641	465.339	187.65	238.091	414.427	241.938	220.323	610.069	194.378	211.585
1558	0	517.623	426.193	1091.53	525.614	156.646	1089.42	310.048	322.37	1188.11	317.124	242.369	1191.53	456.998	499.959	948.61	509.84	473.296	655.555	401.476	489.676	552.46	196.644	453.626	365.486	173.358	404.789	398.77	245.174	440.934	221.92	495.824	101.437	945.983	481.783	164.184	660.038	450.888	151.987	496.371	460.065	187.725	237.87	409.155	242.044	220.179	604.698	194.343	211.362
1559	0	517.169	425.506	1090.37	525.694	155.465	1088.28	309.665	321.099	1188.22	316.763	241.127	1191.59	457.401	499.564	949.352	516.154	473.681	657.517	408.502	489.564	553.991	203.849	452.605	366.859	180.221	403.649	399.604	255.777	441.603	224.483	494.424	100.448	945.448	478.562	163.497	659.611	446.792	151.656	496.13	454.801	187.813	237.674	403.883	242.162	220.058	599.323	194.317	211.16
1560	0	516.693	424.876	1089.24	525.596	154.171	1087.36	309.238	319.922	1188.36	316.346	239.974	1191.64	457.642	499.186	950.089	522.268	473.939	659.611	415.453	489.299	555.461	211.485	451.504	367.519	187.354	402.452	399.629	267.585	442.051	226.787	492.977	99.5349	944.929	475.41	162.895	659.217	442.763	151.392	495.914	449.546	187.915	237.503	398.606	242.291	219.96	593.944	194.299	210.978
1561	0	516.193	424.287	1088.19	525.31	152.811	1086.7	308.768	318.832	1188.52	315.877	238.901	1191.71	457.745	498.812	950.828	528.166	474.064	661.825	422.321	488.892	556.85	219.573	450.347	367.44	194.798	401.22	398.832	280.444	442.219	228.783	491.488	98.6887	944.426	472.339	162.378	658.852	438.809	151.197	495.724	444.3	188.033	237.356	393.324	242.434	219.886	588.561	194.291	210.814
1562	0	515.663	423.724	1087.28	524.845	151.459	1086.31	308.257	317.819	1188.71	315.362	237.9	1191.78	457.739	498.433	951.577	533.83	474.053	664.141	429.101	488.36	558.139	228.129	449.155	366.615	202.594	399.972	397.209	294.199	442.078	230.435	489.959	97.9027	943.933	469.357	161.95	658.514	434.936	151.073	495.555	439.062	188.167	237.23	388.034	242.589	219.834	583.172	194.292	210.667
1563	0	515.1	423.172	1086.56	524.221	150.191	1086.14	307.708	316.876	1188.93	314.807	236.965	1191.87	457.657	498.038	952.346	539.241	473.902	666.537	435.784	487.716	559.307	237.166	447.947	365.047	210.783	398.722	394.771	308.712	441.627	231.727	488.394	97.1719	943.449	466.468	161.609	658.201	431.147	151.019	495.404	433.832	188.318	237.123	382.737	242.759	219.802	577.779	194.301	210.533
1564	0	514.5	422.618	1086.05	523.468	149.067	1086.17	307.123	315.993	1189.18	314.216	236.088	1191.96	457.535	497.62	953.145	544.38	473.61	668.989	442.36	486.976	560.333	246.693	446.738	362.753	219.399	397.481	391.539	323.861	440.897	232.659	486.799	96.4933	942.969	463.675	161.355	657.908	427.441	151.035	495.268	428.608	188.487	237.033	377.43	242.943	219.789	572.379	194.318	210.412
1565	0	513.859	422.054	1085.79	522.618	148.122	1086.33	306.505	315.162	1189.46	313.596	235.261	1192.06	457.409	497.177	953.985	549.229	473.178	671.469	448.816	486.152	561.198	256.714	445.54	359.766	228.474	396.251	387.543	339.548	439.943	233.247	485.182	95.8667	942.489	460.976	161.185	657.629	423.817	151.119	495.142	423.388	188.674	236.957	372.115	243.141	219.791	566.972	194.339	210.302
1566	0	513.179	421.472	1085.79	521.698	147.36	1086.57	305.858	314.374	1189.75	312.952	234.478	1192.17	457.314	496.706	954.873	553.768	472.606	673.95	455.139	485.256	561.885	267.23	444.363	356.125	238.035	395.033	382.828	355.689	438.849	233.519	483.552	95.2941	942.006	458.368	161.096	657.359	420.27	151.269	495.021	418.172	188.879	236.893	366.79	243.353	219.807	561.558	194.363	210.2
1567	0	512.458	420.871	1086.06	520.734	146.766	1086.83	305.187	313.624	1190.06	312.289	233.736	1192.29	457.281	496.209	955.816	557.98	471.897	676.4	461.314	484.298	562.379	278.239	443.217	351.882	248.106	393.827	377.442	372.22	437.708	233.51	481.92	94.7796	941.516	455.846	161.084	657.094	416.794	151.482	494.901	412.957	189.1	236.839	361.456	243.579	219.835	556.135	194.386	210.105
1568	0	511.701	420.254	1086.58	519.744	146.31	1087.08	304.496	312.907	1190.37	311.613	233.031	1192.4	457.338	495.69	956.817	561.847	471.055	678.788	467.326	483.287	562.668	289.735	442.108	347.098	258.703	392.629	371.445	389.088	436.625	233.265	480.298	94.3286	941.016	453.4	161.144	656.826	413.382	151.754	494.778	407.741	189.336	236.793	356.112	243.817	219.871	550.702	194.408	210.014
1569	0	510.911	419.625	1087.34	518.742	145.958	1087.28	303.789	312.22	1190.68	310.93	232.359	1192.51	457.503	495.155	957.874	565.356	470.087	681.081	473.163	482.231	562.741	301.71	441.045	341.84	269.839	391.44	364.903	406.25	435.704	232.831	478.7	93.9471	940.502	451.023	161.272	656.55	410.027	152.08	494.647	402.52	189.585	236.751	350.757	244.066	219.913	545.258	194.428	209.925
1570	0	510.095	418.996	1088.3	517.74	145.679	1087.4	303.073	311.562	1190.97	310.244	231.721	1192.6	457.788	494.611	958.983	568.493	468.997	683.248	478.813	481.139	562.594	314.152	440.038	336.181	281.519	390.264	357.891	423.667	435.039	232.257	477.138	93.6413	939.971	448.704	161.461	656.262	406.721	152.457	494.505	397.292	189.846	236.713	345.392	244.325	219.959	539.802	194.445	209.835
1571	0	509.264	418.378	1089.43	516.747	145.449	1087.42	302.353	310.933	1191.25	309.561	231.118	1192.68	458.198	494.067	960.131	571.251	467.794	685.259	484.27	480.018	562.224	327.049	439.098	330.202	293.741	389.109	350.488	441.302	434.706	231.591	475.625	93.4165	939.418	446.433	161.706	655.956	403.454	152.878	494.348	392.056	190.117	236.676	340.015	244.593	220.006	534.333	194.461	209.741
1572	0	508.426	417.788	1090.67	515.769	145.255	1087.34	301.635	310.336	1191.49	308.885	230.55	1192.73	458.728	493.532	961.304	573.624	466.488	687.086	489.532	478.878	561.632	340.382	438.239	323.986	306.496	387.991	342.783	459.119	434.761	230.879	474.171	93.2766	938.84	444.202	162.002	655.628	400.219	153.337	494.174	386.81	190.396	236.64	334.628	244.868	220.052	528.85	194.477	209.642
1573	0	507.594	417.241	1092	514.813	145.089	1087.16	300.926	309.775	1191.7	308.221	230.022	1192.76	459.367	493.014	962.483	575.61	465.088	688.704	494.599	477.727	560.825	354.131	437.477	317.621	319.766	386.931	334.866	477.08	435.228	230.165	472.785	93.2237	938.234	442.002	162.342	655.274	397.009	153.829	493.98	381.552	190.682	236.601	329.23	245.148	220.094	523.354	194.494	209.537
1574	0	506.783	416.754	1093.34	513.885	144.952	1086.88	300.232	309.254	1191.86	307.574	229.537	1192.74	460.096	492.522	963.641	577.212	463.606	690.092	499.478	476.578	559.814	368.269	436.83	311.194	333.521	385.959	326.835	495.147	436.103	229.486	471.475	93.2579	937.595	439.826	162.72	654.891	393.818	154.346	493.763	376.284	190.972	236.56	323.822	245.432	220.132	517.846	194.514	209.425
1575	0	506.007	416.343	1094.67	512.988	144.848	1086.53	299.56	308.781	1191.96	306.947	229.1	1192.68	460.894	492.062	964.751	578.437	462.056	691.232	504.182	475.444	558.612	382.767	436.318	304.795	347.723	385.108	318.788	513.278	437.35	228.88	470.244	93.3765	936.921	437.667	163.13	654.477	390.64	154.882	493.523	371.004	191.266	236.516	318.403	245.717	220.164	512.325	194.537	209.304
1576	0	505.28	416.023	1095.92	512.128	144.781	1086.11	298.917	308.362	1192	306.344	228.716	1192.56	461.734	491.642	965.783	579.296	460.452	692.111	508.724	474.337	557.238	397.585	435.96	298.513	362.32	384.417	310.825	531.431	438.907	228.377	469.096	93.5748	936.211	435.522	163.566	654.029	387.471	155.432	493.258	365.714	191.562	236.465	312.975	246.003	220.189	506.795	194.563	209.176
1577	0	504.618	415.805	1097.05	511.306	144.754	1085.64	298.308	308.004	1191.97	305.769	228.391	1192.39	462.591	491.267	966.702	579.805	458.811	692.723	513.123	473.272	555.716	412.682	435.777	292.432	377.251	383.925	303.041	549.558	440.686	228.01	468.03	93.8455	935.464	433.387	164.021	653.547	384.307	155.987	492.966	360.412	191.857	236.409	307.536	246.286	220.207	501.255	194.591	209.038
1578	0	504.034	415.696	1098.03	510.524	144.769	1085.15	297.741	307.716	1191.86	305.226	228.13	1192.16	463.437	490.941	967.476	579.985	457.148	693.065	517.395	472.264	554.071	428.003	435.784	286.633	392.444	383.669	295.529	567.612	442.583	227.81	467.045	94.1791	934.68	431.262	164.489	653.028	381.146	156.543	492.649	355.1	192.148	236.345	302.089	246.566	220.219	495.707	194.622	208.891
1579	0	503.54	415.701	1098.81	509.786	144.825	1084.63	297.221	307.503	1191.66	304.717	227.939	1191.86	464.246	490.668	968.074	579.86	455.483	693.14	521.558	471.328	552.333	443.489	435.995	281.188	407.816	383.681	288.373	585.542	444.486	227.809	466.136	94.5646	933.861	429.147	164.963	652.473	377.988	157.093	492.305	349.777	192.433	236.273	296.633	246.839	220.226	490.151	194.652	208.735
1580	0	503.148	415.819	1099.39	509.094	144.918	1084.1	296.753	307.372	1191.39	304.247	227.822	1191.49	464.996	490.45	968.467	579.457	453.834	692.958	525.625	470.476	550.532	459.071	436.415	276.161	423.274	383.984	281.648	603.29	446.283	228.044	465.298	94.9896	933.009	427.042	165.438	651.881	374.831	157.633	491.934	344.441	192.708	236.193	291.168	247.103	220.231	484.589	194.682	208.569
1581	0	502.866	416.046	1099.72	508.449	145.042	1083.56	296.344	307.329	1191.03	303.817	227.785	1191.05	465.669	490.288	968.631	578.807	452.219	692.531	529.604	469.72	548.7	474.669	437.045	271.605	438.719	384.591	275.415	620.797	447.873	228.554	464.524	95.4419	932.126	424.949	165.908	651.252	371.677	158.158	491.538	339.093	192.97	236.104	285.696	247.357	220.234	479.02	194.707	208.394
1582	0	502.7	416.372	1099.82	507.856	145.191	1083	295.996	307.379	1190.58	303.43	227.831	1190.53	466.249	490.185	968.547	577.943	450.657	691.876	533.498	469.07	546.865	490.196	437.874	267.557	454.046	385.499	269.719	637.996	449.169	229.382	463.805	95.9095	931.215	422.871	166.366	650.585	368.526	158.664	491.116	333.731	193.217	236.009	280.216	247.598	220.24	473.445	194.728	208.207
1583	0	502.654	416.785	1099.67	507.318	145.362	1082.41	295.715	307.524	1190.04	303.088	227.963	1189.94	466.727	490.138	968.205	576.9	449.165	691.015	537.303	468.535	545.055	505.556	438.885	264.041	469.146	386.694	264.591	654.813	450.109	230.568	463.133	96.3819	930.279	420.809	166.809	649.882	365.38	159.149	490.67	328.355	193.444	235.907	274.729	247.824	220.251	467.863	194.741	208.01
1584	0	502.729	417.27	1099.28	506.838	145.549	1081.8	295.503	307.766	1189.41	302.795	228.183	1189.27	467.102	490.149	967.602	575.71	447.762	689.969	541.009	468.118	543.294	520.644	440.05	261.062	483.91	388.146	260.041	671.166	450.653	232.144	462.498	96.85	929.318	418.767	167.233	649.142	362.24	159.611	490.201	322.966	193.651	235.8	269.237	248.033	220.27	462.273	194.747	207.801
1585	0	502.923	417.809	1098.67	506.42	145.752	1081.15	295.361	308.107	1188.71	302.551	228.492	1188.54	467.374	490.217	966.744	574.41	446.463	688.765	544.597	467.822	541.598	535.352	441.334	258.609	498.227	389.811	256.063	686.967	450.789	234.131	461.891	97.3072	928.337	416.746	167.634	648.366	359.107	160.049	489.712	317.565	193.835	235.691	263.741	248.225	220.3	456.674	194.743	207.581
1586	0	503.233	418.383	1097.86	506.069	145.972	1080.44	295.292	308.545	1187.93	302.358	228.89	1187.73	467.552	490.341	965.644	573.031	445.281	687.427	548.044	467.647	539.977	549.565	442.697	256.654	511.988	391.637	252.637	702.12	450.525	236.527	461.303	97.7487	927.335	414.748	168.014	647.556	355.983	160.465	489.204	312.155	193.995	235.58	258.24	248.396	220.347	451.066	194.729	207.351
1587	0	503.652	418.976	1096.87	505.783	146.216	1079.69	295.296	309.079	1187.07	302.218	229.377	1186.86	467.648	490.521	964.325	571.606	444.229	685.981	551.324	467.591	538.435	563.169	444.093	255.152	525.086	393.564	249.725	716.525	449.89	239.306	460.724	98.1722	926.314	412.774	168.37	646.714	352.869	160.86	488.68	306.739	194.131	235.47	252.737	248.547	220.412	445.448	194.705	207.111
1588	0	504.175	419.568	1095.73	505.562	146.489	1078.88	295.372	309.706	1186.15	302.131	229.951	1185.93	467.68	490.756	962.818	570.163	443.317	684.45	554.403	467.648	536.97	576.046	445.478	254.044	537.422	395.527	247.277	730.077	448.926	242.412	460.146	98.5777	925.277	410.823	168.706	645.842	349.765	161.236	488.143	301.319	194.244	235.366	247.232	248.676	220.501	439.821	194.67	206.863
1589	0	504.791	420.145	1094.48	505.402	146.803	1078.01	295.519	310.423	1185.17	302.098	230.61	1184.94	467.666	491.047	961.16	568.729	442.553	682.858	557.25	467.811	535.572	588.086	446.808	253.259	548.898	397.461	245.235	742.676	447.69	245.758	459.562	98.967	924.223	408.895	169.025	644.944	346.671	161.598	487.597	295.899	194.335	235.268	241.726	248.785	220.618	434.185	194.624	206.609
1590	0	505.492	420.694	1093.16	505.293	147.166	1077.09	295.736	311.225	1184.14	302.118	231.351	1183.91	467.631	491.393	959.393	567.326	441.939	681.225	559.828	468.071	534.227	599.181	448.044	252.72	559.427	399.307	243.535	754.222	446.246	249.23	458.964	99.3441	923.154	406.988	169.331	644.025	343.586	161.951	487.045	290.481	194.405	235.183	236.22	248.873	220.768	428.54	194.567	206.352
1591	0	506.267	421.204	1091.79	505.225	147.583	1076.14	296.02	312.106	1183.07	302.193	232.172	1182.84	467.6	491.797	957.559	565.973	441.479	679.569	562.108	468.417	532.919	609.236	449.153	252.346	568.929	401.01	242.107	764.626	444.664	252.692	458.349	99.7144	922.072	405.101	169.632	643.089	340.507	162.299	486.494	285.065	194.457	235.115	230.715	248.943	220.956	422.886	194.499	206.093
1592	0	507.109	421.672	1090.41	505.188	148.055	1075.16	296.368	313.063	1181.96	302.321	233.069	1181.74	467.598	492.259	955.706	564.687	441.172	677.906	564.061	468.836	531.628	618.165	450.113	252.056	577.336	402.529	240.884	773.807	443.017	255.993	457.711	100.085	920.977	403.23	169.936	642.141	337.435	162.649	485.948	279.653	194.494	235.069	225.212	248.997	221.186	417.224	194.421	205.833
1593	0	508.007	422.097	1089.04	505.168	148.58	1074.17	296.776	314.09	1180.84	302.501	234.038	1180.61	467.653	492.779	953.876	563.478	441.013	676.25	565.666	469.316	530.336	625.9	450.909	251.775	584.593	403.832	239.805	781.702	441.378	258.981	457.051	100.465	919.873	401.374	170.25	641.19	334.365	163.008	485.414	274.244	194.52	235.051	219.712	249.038	221.465	411.555	194.333	205.575
1594	0	508.956	422.484	1087.71	505.154	149.151	1073.19	297.241	315.181	1179.7	302.733	235.076	1179.47	467.791	493.359	952.112	562.354	440.996	674.613	566.906	469.842	529.028	632.388	451.539	251.437	590.659	404.905	238.812	788.263	439.816	261.508	456.37	100.864	918.763	399.529	170.584	640.242	331.297	163.382	484.898	268.838	194.538	235.069	214.215	249.071	221.799	405.877	194.236	205.319
1595	0	509.95	422.842	1086.44	505.137	149.757	1072.24	297.759	316.33	1178.57	303.015	236.179	1178.32	468.037	493.999	950.449	561.32	441.114	673.006	567.778	470.4	527.691	637.6	452.008	250.989	595.512	405.744	237.86	793.465	438.394	263.443	455.671	101.294	917.65	397.695	170.948	639.305	328.229	163.779	484.408	263.435	194.553	235.128	208.724	249.101	222.195	400.192	194.133	205.067
1596	0	510.987	423.185	1085.24	505.111	150.388	1071.33	298.326	317.534	1177.45	303.346	237.345	1177.18	468.412	494.701	948.922	560.375	441.357	671.439	568.282	470.98	526.321	641.53	452.329	250.393	599.147	406.359	236.914	797.307	437.163	264.677	454.962	101.766	916.538	395.872	171.353	638.389	325.159	164.205	483.953	258.033	194.57	235.238	203.239	249.134	222.659	394.497	194.024	204.82
1597	0	512.065	423.53	1084.13	505.074	151.032	1070.49	298.938	318.787	1176.36	303.723	238.569	1176.06	468.935	495.463	947.555	559.518	441.713	669.921	568.429	471.568	524.917	644.197	452.522	249.626	601.585	406.771	235.954	799.817	436.164	265.131	454.252	102.292	915.435	394.06	171.807	637.503	322.09	164.664	483.541	252.635	194.593	235.408	197.762	249.174	223.199	388.794	193.915	204.579
1598	0	513.184	423.895	1083.12	505.031	151.678	1069.71	299.59	320.087	1175.32	304.145	239.848	1174.96	469.62	496.285	946.369	558.741	442.173	668.463	568.24	472.157	523.485	645.645	452.61	248.684	602.867	407.005	234.973	801.054	435.425	264.764	453.555	102.887	914.347	392.265	172.319	636.656	319.024	165.162	483.181	247.242	194.628	235.646	192.296	249.226	223.825	383.082	193.809	204.345
1599	0	514.345	424.302	1082.2	504.991	152.318	1068.98	300.279	321.43	1174.32	304.609	241.18	1173.9	470.473	497.166	945.378	558.036	442.723	667.075	567.737	472.739	522.038	645.945	452.619	247.58	603.058	407.093	233.976	801.108	434.958	263.572	452.886	103.561	913.281	390.493	172.897	635.858	315.966	165.702	482.882	241.858	194.679	235.962	186.842	249.296	224.543	377.362	193.71	204.12
1600	0	515.55	424.768	1081.39	504.965	152.948	1068.29	301	322.813	1173.39	305.114	242.561	1172.9	471.495	498.104	944.591	557.392	443.355	665.767	566.952	473.312	520.595	645.19	452.57	246.34	602.244	407.067	232.979	800.103	434.76	261.595	452.264	104.328	912.246	388.756	173.545	635.119	312.923	166.285	482.655	236.486	194.749	236.367	181.405	249.386	225.365	371.637	193.625	203.905
1601	0	516.8	425.315	1080.69	504.973	153.569	1067.64	301.75	324.236	1172.54	305.656	243.99	1171.95	472.68	499.098	944.011	556.794	444.057	664.549	565.917	473.875	519.176	643.493	452.487	245.003	600.53	406.958	232.008	798.185	434.813	258.912	451.706	105.196	911.251	387.068	174.266	634.447	309.907	166.91	482.507	231.133	194.841	236.872	175.988	249.498	226.3	365.911	193.558	203.703
1602	0	518.096	425.957	1080.1	505.032	154.189	1066.99	302.524	325.698	1171.78	306.233	245.463	1171.08	474.015	500.144	943.637	556.228	444.822	663.431	564.667	474.431	517.808	640.982	452.388	243.615	598.035	406.795	231.092	795.521	435.085	255.636	451.233	106.175	910.307	385.448	175.062	633.851	306.933	167.575	482.446	225.804	194.956	237.486	170.597	249.633	227.359	360.187	193.513	203.518
1603	0	519.435	426.712	1079.63	505.162	154.827	1066.35	303.318	327.198	1171.12	306.841	246.979	1170.29	475.478	501.24	943.463	555.676	445.642	662.424	563.235	474.985	516.515	637.791	452.287	242.226	594.882	406.604	230.261	792.284	435.532	251.912	450.861	107.27	909.424	383.917	175.93	633.338	304.018	168.275	482.482	220.507	195.091	238.222	165.239	249.787	228.556	354.473	193.495	203.352
1604	0	520.813	427.589	1079.3	505.378	155.507	1065.71	304.127	328.739	1170.58	307.477	248.535	1169.59	477.044	502.385	943.479	555.12	446.514	661.534	561.652	475.544	515.323	634.057	452.198	240.883	591.197	406.406	229.541	788.636	436.102	247.897	450.608	108.485	908.615	382.501	176.865	632.913	301.182	169.002	482.619	215.248	195.244	239.091	159.922	249.959	229.902	348.778	193.505	203.21
1605	0	522.221	428.596	1079.1	505.696	156.262	1065.06	304.947	330.321	1170.15	308.137	250.13	1169	478.681	503.575	943.674	554.544	447.433	660.769	559.947	476.118	514.253	629.904	452.128	239.629	587.096	406.222	228.953	784.722	436.734	243.756	450.484	109.818	907.89	381.229	177.857	632.581	298.449	169.747	482.863	210.036	195.411	240.103	154.657	250.144	231.413	343.109	193.545	203.095
1606	0	523.65	429.737	1079.04	506.123	157.129	1064.44	305.773	331.948	1169.84	308.815	251.763	1168.52	480.354	504.81	944.032	553.93	448.397	660.132	558.142	476.718	513.324	625.444	452.087	238.495	582.681	406.07	228.508	780.649	437.37	239.642	450.498	111.269	907.262	380.132	178.897	632.344	295.846	170.5	483.219	204.884	195.586	241.271	149.455	250.335	233.105	337.477	193.613	203.011
1607	0	525.086	431.012	1079.15	506.664	158.147	1063.87	306.599	333.62	1169.66	309.506	253.434	1168.15	482.028	506.088	944.536	553.263	449.404	659.623	556.253	477.355	512.545	620.77	452.078	237.501	578.036	405.962	228.204	776.489	437.958	235.689	450.654	112.83	906.742	379.243	179.969	632.201	293.4	171.247	483.688	199.803	195.763	242.604	144.332	250.527	234.993	331.891	193.708	202.957
1608	0	526.511	432.417	1079.43	507.318	159.353	1063.37	307.422	335.342	1169.62	310.203	255.142	1167.91	483.667	507.41	945.168	552.527	450.454	659.24	554.29	478.038	511.923	615.956	452.107	236.658	573.229	405.91	228.034	772.277	438.455	232.004	450.95	114.492	906.34	378.595	181.057	632.151	291.141	171.976	484.271	194.81	195.936	244.114	139.306	250.713	237.096	326.358	193.825	202.93
1609	0	527.909	433.944	1079.88	508.076	160.776	1063.01	308.236	337.117	1169.7	310.901	256.888	1167.79	485.234	508.777	945.904	551.707	451.546	658.978	552.253	478.775	511.453	611.054	452.174	235.963	568.309	405.922	227.981	768.023	438.84	228.663	451.38	116.244	906.066	378.22	182.141	632.19	289.097	172.672	484.969	189.922	196.099	245.808	134.397	250.887	239.429	320.885	193.962	202.924
1610	0	529.261	435.584	1080.51	508.926	162.438	1062.81	309.034	338.946	1169.9	311.591	258.675	1167.8	486.7	510.191	946.724	550.789	452.68	658.826	550.137	479.573	511.128	606.101	452.282	235.408	563.31	406.003	228.024	763.715	439.107	225.715	451.933	118.073	905.927	378.15	183.201	632.31	287.299	173.32	485.779	185.159	196.247	247.697	129.629	251.045	242.012	315.474	194.113	202.93
1611	0	530.55	437.324	1081.32	509.847	164.351	1062.82	309.812	340.834	1170.22	312.265	260.503	1167.93	488.035	511.653	947.604	549.76	453.857	658.771	547.93	480.435	510.932	601.118	452.431	234.976	558.255	406.152	228.14	759.333	439.272	223.181	452.595	119.962	905.929	378.413	184.216	632.504	285.776	173.907	486.697	180.543	196.376	249.789	125.029	251.183	244.862	310.127	194.278	202.935
1612	0	531.757	439.151	1082.3	510.814	166.511	1063.05	310.564	342.782	1170.66	312.915	262.375	1168.18	489.216	513.168	948.522	548.604	455.08	658.799	545.615	481.363	510.845	596.116	452.619	234.648	553.157	406.369	228.303	754.854	439.358	221.058	453.352	121.896	906.076	379.033	185.164	632.762	284.556	174.421	487.72	176.097	196.482	252.092	120.628	251.302	247.993	304.84	194.452	202.927
1613	0	532.869	441.052	1083.44	511.8	168.9	1063.51	311.283	344.791	1171.19	313.532	264.294	1168.55	490.226	514.738	949.453	547.307	456.351	658.892	543.174	482.356	510.847	591.098	452.845	234.4	548.023	406.647	228.493	750.259	439.398	219.319	454.185	123.857	906.368	380.03	186.026	633.074	283.664	174.851	488.842	171.844	196.565	254.612	116.457	251.403	251.422	299.608	194.636	202.891
1614	0	533.874	443.012	1084.72	512.772	171.486	1064.2	311.963	346.863	1171.81	314.106	266.263	1169.02	491.05	516.365	950.379	545.854	457.674	659.029	540.591	483.41	510.914	586.061	453.105	234.211	542.853	406.98	228.688	745.536	439.42	217.923	455.078	125.829	906.803	381.42	186.783	633.43	283.124	175.189	490.058	167.811	196.628	257.356	112.551	251.492	255.16	294.422	194.827	202.813
1615	0	534.762	445.019	1086.11	513.699	174.222	1065.09	312.597	348.996	1172.51	314.629	268.285	1169.58	491.681	518.051	951.277	544.235	459.05	659.192	537.851	484.521	511.022	581.002	453.394	234.06	537.649	407.36	228.873	740.682	439.45	216.819	456.013	127.794	907.379	383.212	187.418	633.819	282.954	175.43	491.36	164.024	196.675	260.327	108.945	251.578	259.215	289.274	195.027	202.684
1616	0	535.527	447.059	1087.59	514.552	177.054	1066.15	313.18	351.19	1173.28	315.092	270.36	1170.24	492.112	519.795	952.132	542.44	460.483	659.361	534.943	485.679	511.151	575.914	453.707	233.928	532.41	407.776	229.035	735.702	439.508	215.952	456.977	129.736	908.088	385.407	187.919	634.231	283.17	175.572	492.743	160.511	196.714	263.528	105.676	251.672	263.591	284.155	195.235	202.496
1617	0	536.168	449.124	1089.12	515.304	179.924	1067.34	313.705	353.442	1174.09	315.486	272.491	1170.96	492.341	521.596	952.926	540.461	461.972	659.518	531.864	486.874	511.281	570.795	454.036	233.8	527.135	408.219	229.164	730.61	439.604	215.267	457.953	131.641	908.923	388.002	188.274	634.658	283.783	175.615	494.199	157.297	196.755	266.959	102.776	251.788	268.286	279.061	195.455	202.251
1618	0	536.684	451.203	1090.65	515.934	182.781	1068.64	314.165	355.748	1174.95	315.804	274.678	1171.75	492.368	523.45	953.646	538.299	463.514	659.649	528.612	488.097	511.395	565.642	454.375	233.664	521.826	408.677	229.256	725.422	439.743	214.714	458.931	133.496	909.874	390.986	188.478	635.093	284.797	175.563	495.722	154.408	196.81	270.616	100.279	251.943	273.291	273.99	195.688	201.958
1619	0	537.08	453.29	1092.16	516.427	185.583	1070	314.554	358.103	1175.82	316.037	276.919	1172.58	492.195	525.354	954.283	535.957	465.104	659.74	525.196	489.333	511.482	560.455	454.715	233.513	516.484	409.142	229.309	720.158	439.925	214.247	459.897	135.288	910.929	394.342	188.527	635.533	286.215	175.425	497.302	151.866	196.895	274.491	98.2109	252.154	278.589	268.949	195.942	201.638
1620	0	537.357	455.38	1093.6	516.771	188.302	1071.42	314.865	360.501	1176.71	316.179	279.211	1173.44	491.821	527.3	954.827	533.441	466.735	659.784	521.625	490.572	511.53	555.236	455.048	233.34	511.115	409.604	229.323	714.84	440.142	213.831	460.843	137.008	912.077	398.049	188.423	635.975	288.032	175.209	498.933	149.692	197.025	278.573	96.5948	252.439	284.154	263.956	196.22	201.321
1621	0	537.524	457.466	1094.93	516.956	190.924	1072.88	315.093	362.933	1177.6	316.226	281.55	1174.33	491.249	529.282	955.273	530.764	468.399	659.774	517.914	491.8	511.536	549.987	455.369	233.145	505.723	410.052	229.3	709.486	440.384	213.439	461.758	138.646	913.306	402.079	188.17	636.42	290.239	174.93	500.606	147.903	197.219	282.843	95.4473	252.813	289.951	259.045	196.53	201.048
1622	0	537.584	459.543	1096.13	516.974	193.441	1074.35	315.231	365.393	1178.49	316.171	283.93	1175.22	490.479	531.29	955.619	527.939	470.082	659.708	514.081	493.007	511.497	544.713	455.672	232.927	500.315	410.48	229.244	704.112	440.643	213.052	462.633	140.196	914.601	406.4	187.776	636.872	292.824	174.6	502.311	146.514	197.492	287.278	94.7784	253.295	295.937	254.264	196.88	200.872
1623	0	537.544	461.607	1097.15	516.818	195.851	1075.84	315.275	367.869	1179.35	316.013	286.343	1176.11	489.511	533.315	955.864	524.984	471.774	659.587	510.145	494.183	511.412	539.42	455.953	232.689	494.899	410.88	229.159	698.734	440.907	212.659	463.461	141.652	915.952	410.98	187.252	637.335	295.77	174.236	504.041	145.537	197.86	291.849	94.5913	253.897	302.058	249.682	197.274	200.854
1624	0	537.406	463.65	1097.98	516.484	198.152	1077.31	315.22	370.351	1180.19	315.747	288.781	1176.99	488.347	535.348	956.009	521.917	473.46	659.415	506.125	495.32	511.285	534.113	456.209	232.434	489.482	411.248	229.05	693.361	441.167	212.257	464.232	143.011	917.347	415.781	186.613	637.819	299.055	173.856	505.786	144.984	198.339	296.518	94.8827	254.632	308.252	245.383	197.72	201.057
1625	0	537.174	465.665	1098.61	515.969	200.334	1078.75	315.063	372.829	1180.99	315.373	291.233	1177.84	486.99	537.377	956.058	518.755	475.129	659.198	502.039	496.412	511.12	528.797	456.44	232.165	484.07	411.579	228.921	688	441.418	211.845	464.939	144.269	918.775	420.765	185.875	638.333	302.656	173.477	507.537	144.862	198.94	301.244	95.644	255.507	314.452	241.471	198.222	201.542
1626	0	536.851	467.644	1099.02	515.271	202.385	1080.12	314.8	375.29	1181.76	314.891	293.689	1178.67	485.444	539.394	956.018	515.517	476.767	658.942	497.903	497.453	510.924	523.478	456.646	231.887	478.669	411.871	228.777	682.655	441.652	211.427	465.574	145.428	920.228	425.894	185.057	638.889	306.545	173.115	509.287	145.179	199.672	305.978	96.8622	256.528	320.581	238.062	198.784	202.363
1627	0	536.436	469.578	1099.22	514.394	204.287	1081.39	314.431	377.725	1182.49	314.302	296.136	1179.46	483.718	541.387	955.896	512.218	478.363	658.657	493.733	498.441	510.704	518.157	456.829	231.604	473.283	412.123	228.623	677.328	441.867	211.01	466.131	146.486	921.699	431.13	184.176	639.498	310.692	172.786	511.029	145.941	200.54	310.666	98.5227	257.695	326.563	235.276	199.409	203.556
1628	0	535.932	471.455	1099.22	513.344	206.021	1082.52	313.955	380.122	1183.17	313.608	298.563	1180.22	481.825	543.346	955.701	508.872	479.906	658.35	489.54	499.375	510.467	512.84	456.991	231.319	467.915	412.335	228.465	672.017	442.06	210.6	466.602	147.446	923.186	436.435	183.254	640.173	315.065	172.505	512.758	147.156	201.543	315.253	100.611	259.004	332.316	233.234	200.098	205.136
1629	0	535.338	473.266	1099.03	512.13	207.573	1083.48	313.372	382.47	1183.81	312.812	300.96	1180.93	479.781	545.261	955.444	505.493	481.388	658.031	485.332	500.253	510.22	507.528	457.135	231.038	462.566	412.508	228.305	666.72	442.231	210.204	466.983	148.312	924.686	441.775	182.31	640.927	319.632	172.285	514.468	148.832	202.677	319.678	103.113	260.447	337.761	232.043	200.849	207.094
1630	0	534.656	475.003	1098.67	510.765	208.935	1084.25	312.684	384.762	1184.41	311.918	303.314	1181.61	477.609	547.121	955.136	502.091	482.801	657.707	481.117	501.077	509.971	502.222	457.263	230.764	457.236	412.645	228.147	661.433	442.381	209.828	467.267	149.088	926.199	447.116	181.364	641.773	324.363	172.135	516.157	150.977	203.932	323.879	106.02	262.01	342.821	231.795	201.661	209.39
1631	0	533.883	476.657	1098.18	509.262	210.11	1084.81	311.894	386.989	1184.96	310.93	305.618	1182.25	475.334	548.917	954.79	498.673	484.139	657.385	476.896	501.848	509.726	496.922	457.379	230.498	451.923	412.749	227.996	656.152	442.512	209.477	467.453	149.779	927.727	452.428	180.435	642.722	329.225	172.063	517.821	153.6	205.294	327.796	109.326	263.678	347.424	232.551	202.53	211.958
1632	0	533.022	478.222	1097.58	507.64	211.11	1085.17	311.006	389.145	1185.47	309.854	307.861	1182.86	472.987	550.637	954.417	495.245	485.4	657.072	472.67	502.568	509.491	491.628	457.484	230.244	446.624	412.825	227.853	650.872	442.625	209.153	467.539	150.394	929.272	457.683	179.542	643.783	334.191	172.074	519.457	156.711	206.745	331.37	113.028	265.428	351.507	234.346	203.45	214.711
1633	0	532.073	479.696	1096.92	505.919	211.964	1085.32	310.024	391.224	1185.95	308.695	310.038	1183.44	470.597	552.275	954.031	491.81	486.58	656.772	468.44	503.239	509.27	486.338	457.582	230.003	441.337	412.876	227.72	645.59	442.722	208.857	467.527	150.942	930.836	462.857	178.702	644.963	339.236	172.17	521.059	160.315	208.264	334.547	117.125	267.239	355.015	237.185	204.414	217.549
1634	0	531.037	481.078	1096.22	504.117	212.707	1085.3	308.954	393.225	1186.39	307.459	312.141	1183.99	468.198	553.821	953.642	488.372	487.681	656.489	464.202	503.863	509.066	481.049	457.672	229.775	436.056	412.906	227.599	640.3	442.806	208.59	467.421	151.433	932.422	467.929	177.929	646.266	344.339	172.351	522.621	164.418	209.829	337.282	121.619	269.086	357.906	241.047	205.41	220.368
1635	0	529.917	482.37	1095.53	502.257	213.386	1085.12	307.802	395.145	1186.79	306.152	314.169	1184.51	465.818	555.27	953.261	484.931	488.702	656.225	459.955	504.442	508.884	475.759	457.759	229.559	430.78	412.921	227.49	635.001	442.88	208.349	467.226	151.88	934.027	472.879	177.239	647.695	349.481	172.613	524.135	169.019	211.416	339.535	126.511	270.945	360.148	245.889	206.424	223.067
1636	0	528.716	483.58	1094.88	500.359	214.05	1084.84	306.575	396.983	1187.17	304.781	316.117	1185.02	463.485	556.618	952.896	481.485	489.646	655.981	455.695	504.979	508.723	470.466	457.842	229.356	425.502	412.925	227.393	629.689	442.944	208.133	466.951	152.296	935.651	477.691	176.644	649.247	354.648	172.951	525.591	174.115	213.002	341.278	131.803	272.793	361.722	251.653	207.436	225.562
1637	0	527.442	484.714	1094.3	498.446	214.751	1084.52	305.28	398.742	1187.52	303.351	317.984	1185.51	461.22	557.862	952.554	478.034	490.517	655.759	451.42	505.477	508.585	465.167	457.925	229.164	420.222	412.92	227.308	624.361	443.003	207.937	466.607	152.694	937.288	482.351	176.153	650.916	359.829	173.358	526.978	179.696	214.564	342.492	137.493	274.608	362.621	258.272	208.424	227.782
1638	0	526.099	485.784	1093.82	496.545	215.534	1084.23	303.924	400.423	1187.85	301.869	319.772	1185.99	459.04	559.001	952.24	474.576	491.319	655.556	447.127	505.938	508.47	459.859	458.008	228.98	414.936	412.912	227.235	619.017	443.06	207.758	466.204	153.087	938.932	486.849	175.777	652.697	365.013	173.828	528.283	185.751	216.083	343.171	143.58	276.372	362.848	265.673	209.363	229.68
1639	0	524.693	486.8	1093.44	494.688	216.429	1084.05	302.515	402.028	1188.15	300.341	321.481	1186.46	456.956	560.038	951.955	471.109	492.057	655.373	442.816	506.364	508.376	454.54	458.094	228.802	409.641	412.903	227.172	613.654	443.116	207.593	465.754	153.487	940.576	491.174	175.522	654.578	370.194	174.351	529.496	192.264	217.538	343.315	150.061	278.064	362.415	273.785	210.226	231.227
1640	0	523.229	487.772	1093.2	492.905	217.448	1084.09	301.059	403.563	1188.44	298.771	323.113	1186.93	454.969	560.974	951.7	467.63	492.736	655.207	438.484	506.758	508.302	449.207	458.185	228.628	404.337	412.897	227.118	608.273	443.174	207.438	465.268	153.907	942.211	495.319	175.393	656.546	375.366	174.919	530.605	199.218	218.913	342.935	156.928	279.669	361.342	282.541	210.99	232.416
1641	0	521.71	488.709	1093.08	491.222	218.58	1084.4	299.563	405.03	1188.72	297.167	324.672	1187.39	453.076	561.816	951.472	464.136	493.361	655.055	434.133	507.123	508.247	443.861	458.28	228.457	399.022	412.897	227.072	602.873	443.238	207.291	464.754	154.353	943.829	499.277	175.394	658.588	380.523	175.524	531.6	206.591	220.191	342.051	164.173	281.17	359.658	291.88	211.633	233.257
1642	0	520.137	489.616	1093.09	489.65	219.787	1085.03	298.034	406.433	1188.98	295.532	326.159	1187.84	451.267	562.57	951.268	460.625	493.938	654.916	429.763	507.461	508.206	438.499	458.383	228.287	393.695	412.904	227.03	597.454	443.309	207.151	464.218	154.831	945.421	503.043	175.526	660.687	385.662	176.156	532.475	214.363	221.358	340.685	171.786	282.552	357.395	301.749	212.14	233.771
1643	0	518.513	490.501	1093.2	488.173	221.016	1085.96	296.478	407.777	1189.23	293.872	327.579	1188.29	449.529	563.242	951.083	457.095	494.472	654.786	425.375	507.774	508.179	433.121	458.491	228.118	388.358	412.921	226.992	592.016	443.387	207.014	463.666	155.346	946.98	506.611	175.79	662.827	390.778	176.809	533.222	222.512	222.403	338.87	179.755	283.803	354.591	312.102	212.501	233.991
1644	0	516.837	491.365	1093.41	486.747	222.213	1087.14	294.901	409.065	1189.47	292.192	328.936	1188.73	447.841	563.842	950.91	453.544	494.966	654.664	420.968	508.064	508.162	427.727	458.606	227.948	383.01	412.947	226.956	586.562	443.475	206.88	463.101	155.896	948.501	509.979	176.184	664.991	395.868	177.475	533.838	231.017	223.316	336.64	188.066	284.909	351.285	322.898	212.713	233.956
1645	0	515.114	492.211	1093.69	485.314	223.338	1088.46	293.306	410.301	1189.7	290.496	330.233	1189.16	446.182	564.377	950.744	449.969	495.426	654.546	416.545	508.332	508.152	422.317	458.726	227.779	377.651	412.984	226.919	581.091	443.57	206.747	462.524	156.479	949.978	513.143	176.705	667.16	400.929	178.15	534.32	239.858	224.088	334.031	196.705	285.86	347.522	334.103	212.776	233.71
1646	0	513.345	493.04	1094.01	483.83	224.377	1089.82	291.699	411.487	1189.92	288.788	331.472	1189.59	444.532	564.855	950.577	446.369	495.855	654.43	412.105	508.581	508.148	416.892	458.85	227.61	372.283	413.029	226.882	575.607	443.672	206.615	461.934	157.093	951.409	516.1	177.351	669.318	405.957	178.827	534.669	249.013	224.713	331.084	205.656	286.648	343.346	345.681	212.697	233.297
1647	0	511.537	493.852	1094.34	482.278	225.346	1091.15	290.084	412.627	1190.13	287.073	332.659	1190	442.866	565.286	950.402	442.743	496.256	654.314	407.648	508.812	508.146	411.453	458.976	227.443	366.905	413.082	226.842	570.112	443.779	206.481	461.333	157.731	952.792	518.847	178.116	671.446	410.95	179.503	534.884	258.464	225.188	327.841	214.904	287.266	338.803	357.602	212.485	232.762
1648	0	509.697	494.646	1094.67	480.661	226.273	1092.39	288.464	413.721	1190.33	285.354	333.794	1190.4	441.166	565.678	950.215	439.088	496.633	654.195	403.175	509.025	508.144	405.999	459.102	227.279	361.517	413.141	226.8	564.608	443.889	206.346	460.719	158.387	954.125	521.381	178.995	673.529	415.907	180.175	534.969	268.194	225.512	324.343	224.431	287.711	333.941	369.835	212.155	232.148
1649	0	507.835	495.42	1094.96	478.99	227.177	1093.54	286.842	414.771	1190.52	283.634	334.881	1190.79	439.412	566.037	950.011	435.405	496.987	654.073	398.685	509.222	508.142	400.533	459.225	227.119	356.121	413.204	226.755	559.097	443.998	206.208	460.091	159.053	955.408	523.699	179.981	675.55	420.825	180.84	534.928	278.184	225.684	320.634	234.219	287.98	328.808	382.346	211.722	231.496
1650	0	505.959	496.173	1095.19	477.279	228.065	1094.59	285.221	415.778	1190.7	281.917	335.921	1191.16	437.59	566.371	949.785	431.691	497.321	653.945	394.179	509.404	508.137	395.054	459.344	226.962	350.714	413.268	226.709	553.58	444.106	206.067	459.449	159.721	956.641	525.801	181.067	677.495	425.704	181.496	534.766	288.418	225.706	316.757	244.253	288.072	323.454	395.107	211.204	230.844
1651	0	504.078	496.899	1095.36	475.542	228.925	1095.55	283.602	416.742	1190.87	280.206	336.915	1191.5	435.689	566.685	949.535	427.949	497.637	653.81	389.656	509.571	508.129	389.563	459.454	226.81	345.297	413.33	226.662	548.057	444.211	205.923	458.792	160.384	957.822	527.681	182.246	679.35	430.543	182.142	534.49	298.88	225.583	312.756	254.513	287.988	317.927	408.083	210.622	230.226
1652	0	502.202	497.593	1095.45	473.789	229.724	1096.44	281.988	417.664	1191.03	278.505	337.863	1191.83	433.701	566.986	949.26	424.178	497.935	653.667	385.116	509.723	508.117	384.06	459.556	226.664	339.869	413.389	226.615	542.531	444.312	205.776	458.121	161.037	958.951	529.341	183.509	681.102	435.34	182.777	534.108	309.554	225.318	308.673	264.984	287.729	312.279	421.243	209.996	229.673
1653	0	500.338	498.249	1095.45	472.027	230.426	1097.25	280.38	418.542	1191.17	276.815	338.766	1192.13	431.622	567.278	948.959	420.379	498.218	653.515	380.562	509.86	508.101	378.547	459.645	226.522	334.428	413.442	226.571	536.999	444.409	205.625	457.434	161.675	960.025	530.776	184.848	682.741	440.092	183.4	533.631	320.425	224.917	304.551	275.647	287.295	306.56	434.554	209.35	229.211
1654	0	498.493	498.862	1095.37	470.261	231.001	1097.98	278.779	419.376	1191.3	275.14	339.624	1192.41	429.453	567.565	948.634	416.554	498.485	653.354	375.993	509.982	508.081	373.023	459.723	226.384	328.975	413.487	226.532	531.461	444.502	205.472	456.732	162.294	961.04	531.987	186.254	684.258	444.797	184.009	533.07	331.477	224.386	300.433	286.486	286.691	300.818	447.985	208.706	228.863
1655	0	496.674	499.424	1095.2	468.492	231.43	1098.61	277.188	420.165	1191.4	273.482	340.434	1192.66	427.197	567.85	948.285	412.707	498.737	653.183	371.414	510.089	508.056	367.49	459.787	226.252	323.507	413.522	226.499	525.916	444.592	205.315	456.013	162.895	961.992	532.973	187.718	685.647	449.451	184.604	532.438	342.695	223.735	296.359	297.485	285.919	295.103	461.503	208.083	228.648
1656	0	494.886	499.932	1094.94	466.723	231.717	1099.14	275.608	420.907	1191.49	271.844	341.195	1192.87	424.859	568.137	947.914	408.84	498.974	653.002	366.824	510.178	508.028	361.946	459.837	226.123	318.024	413.545	226.476	520.362	444.681	205.155	455.276	163.477	962.874	533.734	189.231	686.901	454.046	185.183	531.751	354.061	222.971	292.369	308.628	284.986	289.462	475.075	207.5	228.581
1657	0	493.13	500.38	1094.62	464.96	231.877	1099.55	274.039	421.6	1191.56	270.226	341.906	1193.06	422.447	568.426	947.523	404.958	499.196	652.81	362.229	510.25	507.996	356.394	459.872	225.997	312.527	413.553	226.462	514.798	444.77	204.992	454.519	164.044	963.68	534.271	190.783	688.019	458.577	185.745	531.022	365.559	222.106	288.503	319.901	283.899	283.942	488.669	206.968	228.676
1658	0	491.41	500.767	1094.22	463.21	231.938	1099.83	272.483	422.244	1191.6	268.633	342.565	1193.21	419.971	568.72	947.115	401.067	499.403	652.608	357.632	510.304	507.96	350.834	459.893	225.876	307.016	413.546	226.46	509.223	444.861	204.826	453.739	164.599	964.404	534.585	192.365	689	463.033	186.29	530.266	377.168	221.151	284.796	331.286	282.67	278.584	502.252	206.494	228.943
1659	0	489.727	501.094	1093.77	461.484	231.931	1099.97	270.942	422.836	1191.61	267.065	343.171	1193.33	417.441	569.019	946.692	397.173	499.592	652.395	353.038	510.337	507.92	345.265	459.898	225.757	301.492	413.521	226.469	503.64	444.955	204.659	452.932	165.146	965.037	534.681	193.968	689.845	467.403	186.817	529.5	388.868	220.119	281.283	342.769	281.314	273.431	515.792	206.08	229.391
1660	0	488.08	501.361	1093.28	459.793	231.882	1099.99	269.417	423.376	1191.59	265.525	343.721	1193.41	414.87	569.322	946.256	393.283	499.763	652.171	348.451	510.349	507.876	339.69	459.888	225.642	295.958	413.477	226.489	498.048	445.052	204.491	452.094	165.69	965.573	534.561	195.583	690.557	471.676	187.324	528.736	400.633	219.025	277.994	354.331	279.851	268.518	529.258	205.722	230.028
1661	0	486.47	501.575	1092.74	458.149	231.812	1099.89	267.91	423.862	1191.55	264.013	344.214	1193.46	412.27	569.628	945.81	389.404	499.915	651.935	343.878	510.34	507.827	334.108	459.86	225.531	290.416	413.411	226.519	492.452	445.152	204.322	451.224	166.237	966.007	534.23	197.201	691.143	475.838	187.812	527.988	412.439	217.881	274.957	365.953	278.302	263.879	542.617	205.411	230.858
1662	0	484.893	501.741	1092.18	456.564	231.734	1099.67	266.421	424.294	1191.47	262.531	344.65	1193.46	409.656	569.935	945.354	385.546	500.044	651.688	339.327	510.307	507.773	328.521	459.816	225.425	284.868	413.324	226.557	486.853	445.255	204.153	450.319	166.79	966.335	533.695	198.812	691.607	479.874	188.28	527.266	424.253	216.705	272.195	377.615	276.693	259.542	555.839	205.136	231.887
1663	0	483.349	501.87	1091.6	455.045	231.658	1099.36	264.953	424.671	1191.35	261.08	345.027	1193.43	407.04	570.239	944.891	381.718	500.15	651.428	334.803	510.251	507.712	322.93	459.754	225.323	279.318	413.215	226.604	481.256	445.359	203.984	449.377	167.354	966.553	532.961	200.407	691.96	483.767	188.729	526.58	436.044	215.509	269.728	389.291	275.053	255.533	568.894	204.882	233.116
1664	0	481.833	501.97	1091.02	453.598	231.591	1098.96	263.507	424.992	1191.2	259.661	345.346	1193.35	404.438	570.537	944.42	377.927	500.231	651.155	330.316	510.17	507.644	317.336	459.675	225.228	273.768	413.084	226.656	475.663	445.464	203.813	448.398	167.931	966.662	532.039	201.978	692.209	487.504	189.159	525.938	447.776	214.311	267.569	400.954	273.409	251.871	581.755	204.639	234.546
1665	0	480.342	502.052	1090.43	452.222	231.542	1098.48	262.084	425.259	1191.02	258.275	345.608	1193.24	401.865	570.823	943.942	374.183	500.285	650.869	325.872	510.065	507.567	311.741	459.577	225.139	268.22	412.932	226.713	470.076	445.568	203.637	447.381	168.52	966.665	530.937	203.515	692.364	491.066	189.571	525.344	459.411	213.124	265.726	412.573	271.792	248.571	594.392	204.395	236.176
1666	0	478.873	502.127	1089.84	450.918	231.52	1097.95	260.686	425.471	1190.79	256.92	345.814	1193.08	399.335	571.092	943.455	370.495	500.309	650.569	321.479	509.936	507.48	306.146	459.461	225.056	262.675	412.76	226.773	464.494	445.67	203.454	446.327	169.12	966.567	529.667	205.009	692.435	494.439	189.963	524.802	470.907	211.964	264.204	424.112	270.228	245.642	606.776	204.141	238.003
1667	0	477.421	502.208	1089.27	449.685	231.533	1097.39	259.314	425.63	1190.53	255.598	345.964	1192.88	396.865	571.338	942.958	366.871	500.304	650.253	317.143	509.784	507.383	300.551	459.328	224.981	257.135	412.57	226.836	458.918	445.77	203.262	445.234	169.724	966.375	528.241	206.452	692.434	497.609	190.337	524.313	482.224	210.846	263	435.533	268.746	243.089	618.877	203.872	240.023
1668	0	475.983	502.303	1088.72	448.523	231.591	1096.81	257.969	425.737	1190.23	254.309	346.062	1192.64	394.469	571.554	942.449	363.316	500.267	649.922	312.871	509.609	507.274	294.959	459.179	224.912	251.599	412.364	226.901	453.344	445.864	203.059	444.105	170.327	966.099	526.673	207.835	692.37	500.563	190.693	523.875	493.317	209.783	262.106	446.794	267.37	240.91	630.663	203.584	242.229
1669	0	474.556	502.421	1088.19	447.433	231.704	1096.24	256.651	425.793	1189.89	253.05	346.108	1192.35	392.16	571.734	941.925	359.839	500.198	649.574	308.666	509.413	507.152	289.368	459.016	224.85	246.069	412.146	226.967	447.768	445.952	202.845	442.94	170.917	965.748	524.98	209.15	692.254	503.291	191.031	523.485	504.141	208.792	261.51	457.85	266.12	239.096	642.101	203.277	244.612
1670	0	473.137	502.57	1087.68	446.415	231.878	1095.71	255.362	425.8	1189.52	251.823	346.106	1192.03	389.951	571.871	941.383	356.445	500.096	649.209	304.534	509.197	507.019	283.781	458.84	224.795	240.542	411.919	227.036	442.186	446.033	202.619	441.743	171.483	965.336	523.18	210.391	692.095	505.786	191.35	523.139	514.65	207.883	261.191	468.651	265.016	237.633	653.152	202.951	247.161
1671	0	471.726	502.751	1087.2	445.468	232.118	1095.21	254.101	425.759	1189.1	250.626	346.057	1191.66	387.854	571.958	940.821	353.136	499.963	648.827	300.476	508.964	506.873	278.197	458.656	224.745	235.02	411.687	227.108	436.596	446.107	202.382	440.52	172.012	964.874	521.292	211.551	691.903	508.043	191.651	522.828	524.796	207.07	261.128	479.146	264.07	236.503	663.778	202.61	249.859
1672	0	470.321	502.966	1086.75	444.588	232.426	1094.78	252.869	425.673	1188.66	249.458	345.965	1191.25	385.876	571.99	940.237	349.919	499.797	648.428	296.494	508.716	506.715	272.617	458.466	224.702	229.5	411.453	227.183	430.995	446.174	202.137	439.276	172.492	964.374	519.338	212.624	691.687	510.059	191.934	522.547	534.53	206.363	261.29	489.285	263.294	235.679	673.933	202.256	252.685
1673	0	468.924	503.211	1086.32	443.763	232.796	1094.4	251.666	425.543	1188.18	248.319	345.831	1190.8	384.023	571.963	939.628	346.793	499.601	648.012	292.589	508.456	506.546	267.04	458.274	224.664	223.982	411.221	227.265	425.382	446.233	201.886	438.024	172.913	963.848	517.34	213.607	691.453	511.835	192.201	522.285	543.801	205.769	261.646	499.012	262.694	235.131	683.574	201.893	255.611
1674	0	467.536	503.478	1085.9	442.981	233.217	1094.07	250.491	425.372	1187.67	247.208	345.659	1190.31	382.298	571.873	938.995	343.761	499.376	647.579	288.761	508.184	506.366	261.469	458.084	224.632	218.467	410.994	227.354	419.756	446.287	201.632	436.775	173.264	963.305	515.321	214.498	691.207	513.376	192.452	522.033	552.56	205.294	262.158	508.273	262.269	234.826	692.651	201.522	258.601
1675	0	466.161	503.759	1085.49	442.224	233.67	1093.78	249.345	425.16	1187.13	246.124	345.45	1189.79	380.699	571.718	938.337	340.824	499.123	647.129	285.01	507.904	506.177	255.902	457.9	224.606	212.952	410.778	227.454	414.119	446.335	201.377	435.545	173.539	962.756	513.304	215.297	690.956	514.685	192.687	521.781	560.758	204.942	262.79	517.015	262.019	234.723	701.118	201.146	261.615
1676	0	464.801	504.04	1085.08	441.473	234.129	1093.5	248.227	424.91	1186.56	245.067	345.205	1189.23	379.222	571.499	937.655	337.98	498.844	646.663	281.333	507.618	505.979	250.342	457.724	224.588	207.439	410.574	227.567	408.472	446.379	201.125	434.351	173.733	962.207	511.313	216.005	690.701	515.771	192.91	521.519	568.348	204.711	263.499	525.183	261.936	234.785	708.929	200.767	264.602
1677	0	463.463	504.304	1084.67	440.712	234.565	1093.21	247.137	424.623	1185.97	244.038	344.926	1188.63	377.857	571.218	936.95	335.23	498.541	646.183	277.731	507.327	505.774	244.789	457.559	224.58	201.927	410.385	227.697	402.815	446.422	200.875	433.212	173.844	961.662	509.369	216.623	690.444	516.641	193.12	521.239	575.284	204.6	264.245	532.727	262.01	234.967	716.042	200.389	267.507
1678	0	462.15	504.535	1084.23	439.928	234.943	1092.87	246.074	424.298	1185.35	243.037	344.615	1188.01	376.593	570.879	936.225	332.571	498.215	645.688	274.202	507.033	505.563	239.244	457.408	224.582	196.417	410.214	227.848	397.152	446.465	200.63	432.144	173.874	961.125	507.491	217.156	690.184	517.304	193.32	520.93	581.529	204.603	264.988	539.597	262.228	235.229	722.42	200.016	270.271
1679	0	460.868	504.716	1083.77	439.113	235.23	1092.45	245.04	423.938	1184.72	242.064	344.27	1187.36	375.416	570.487	935.482	330	497.87	645.181	270.743	506.736	505.349	233.709	457.271	224.598	190.91	410.062	228.023	391.484	446.511	200.387	431.165	173.824	960.594	505.695	217.608	689.919	517.769	193.51	520.584	587.052	204.712	265.687	545.748	262.573	235.528	728.034	199.657	272.831
1680	0	459.624	504.827	1083.26	438.266	235.399	1091.95	244.033	423.54	1184.08	241.121	343.893	1186.69	374.309	570.047	934.726	327.515	497.508	644.663	267.352	506.436	505.133	228.184	457.148	224.63	185.407	409.929	228.226	385.813	446.562	200.148	430.287	173.699	960.065	503.994	217.984	689.644	518.046	193.692	520.193	591.827	204.918	266.306	551.143	263.027	235.824	732.864	199.324	275.127
1681	0	458.423	504.854	1082.71	437.391	235.426	1091.33	243.056	423.106	1183.42	240.21	343.483	1186	373.254	569.568	933.96	325.111	497.13	644.135	264.027	506.134	504.918	222.671	457.038	224.681	179.91	409.813	228.462	380.141	446.618	199.909	429.52	173.504	959.531	502.397	218.29	689.352	518.142	193.867	519.751	595.84	205.209	266.811	555.749	263.57	236.08	736.899	199.033	277.102
1682	0	457.271	504.781	1082.12	436.494	235.297	1090.6	242.109	422.632	1182.76	239.332	343.037	1185.29	372.234	569.054	933.19	322.784	496.74	643.599	260.764	505.829	504.706	217.169	456.941	224.755	174.42	409.714	228.736	374.469	446.682	199.671	428.867	173.244	958.981	500.907	218.531	689.033	518.064	194.035	519.251	599.085	205.574	267.172	559.545	264.18	236.261	740.139	198.802	278.708
1683	0	456.172	504.596	1081.46	435.585	235.002	1089.75	241.195	422.118	1182.09	238.492	342.555	1184.57	371.23	568.513	932.421	320.528	496.339	643.059	257.56	505.52	504.5	211.679	456.853	224.855	168.94	409.63	229.051	368.798	446.753	199.433	428.326	172.924	958.401	499.523	218.714	688.677	517.818	194.197	518.688	601.567	205.998	267.364	562.517	264.835	236.336	742.594	198.653	279.905
1684	0	455.131	504.291	1080.76	434.672	234.537	1088.79	240.314	421.562	1181.42	237.69	342.034	1183.85	370.228	567.949	931.659	318.339	495.929	642.517	254.41	505.208	504.303	206.202	456.773	224.986	163.472	409.556	229.414	363.129	446.831	199.194	427.89	172.551	957.778	498.237	218.843	688.274	517.408	194.354	518.057	603.298	206.469	267.369	564.664	265.514	236.28	744.286	198.606	280.666
1685	0	454.151	503.86	1080	433.763	233.907	1087.76	239.47	420.96	1180.75	236.931	341.471	1183.12	369.213	567.368	930.91	316.209	495.514	641.975	251.311	504.891	504.119	200.738	456.699	225.151	158.017	409.491	229.828	357.463	446.916	198.954	427.546	172.13	957.096	497.039	218.924	687.811	516.836	194.504	517.354	604.299	206.975	267.171	565.995	266.196	236.072	745.244	198.682	280.976
1686	0	453.234	503.303	1079.2	432.861	233.121	1086.67	238.666	420.309	1180.1	236.219	340.861	1182.4	368.172	566.773	930.18	314.134	495.095	641.438	248.258	504.571	503.951	195.285	456.629	225.356	152.578	409.431	230.3	351.798	447.008	198.713	427.276	171.666	956.341	495.914	218.963	687.277	516.105	194.649	516.578	604.599	207.502	266.764	566.527	266.862	235.699	745.505	198.899	280.833
1687	0	452.383	502.622	1078.36	431.971	232.194	1085.54	237.904	419.607	1179.45	235.556	340.203	1181.69	367.097	566.166	929.476	312.107	494.673	640.91	245.247	504.246	503.804	189.844	456.561	225.604	147.156	409.375	230.833	346.135	447.104	198.472	427.06	171.161	955.499	494.843	218.963	686.664	515.215	194.788	515.728	604.232	208.04	266.146	566.287	267.497	235.152	745.111	199.27	280.244
1688	0	451.595	501.824	1077.49	431.096	231.144	1084.4	237.19	418.848	1178.82	234.947	339.491	1180.99	365.983	565.548	928.804	310.124	494.252	640.395	242.273	503.919	503.683	184.415	456.497	225.9	141.753	409.32	231.434	340.471	447.205	198.231	426.875	170.62	954.561	493.806	218.929	685.963	514.165	194.92	514.804	603.24	208.579	265.32	565.312	268.087	234.432	744.108	199.803	279.226
1689	0	450.871	500.92	1076.6	430.243	229.993	1083.28	236.525	418.031	1178.21	234.394	338.72	1180.31	364.827	564.92	928.17	308.178	493.831	639.897	239.333	503.591	503.593	178.997	456.437	226.25	136.37	409.267	232.107	334.807	447.31	197.991	426.702	170.043	953.52	492.784	218.864	685.169	512.956	195.046	513.809	601.668	209.111	264.296	563.643	268.623	233.546	742.544	200.501	277.804
1690	0	450.208	499.923	1075.71	429.425	228.762	1082.19	235.914	417.151	1177.63	233.902	337.887	1179.66	363.63	564.279	927.58	306.267	493.412	639.421	236.425	503.262	503.538	173.59	456.384	226.657	131.008	409.218	232.857	329.138	447.418	197.753	426.521	169.43	952.375	491.757	218.771	684.28	511.588	195.165	512.748	599.563	209.627	263.09	561.332	269.097	232.506	740.468	201.358	276.006
1691	0	449.602	498.849	1074.82	428.657	227.474	1081.16	235.362	416.206	1177.07	233.472	336.987	1179.05	362.397	563.624	927.041	304.389	492.994	638.973	233.547	502.935	503.524	168.193	456.343	227.127	125.667	409.176	233.69	323.464	447.529	197.517	426.317	168.78	951.131	490.705	218.652	683.299	510.064	195.275	511.626	596.979	210.122	261.721	558.435	269.505	231.334	737.93	202.365	273.865
1692	0	449.05	497.716	1073.96	427.96	226.149	1080.2	234.87	415.192	1176.55	233.107	336.016	1178.47	361.136	562.95	926.557	302.541	492.578	638.558	230.698	502.61	503.555	162.808	456.318	227.665	120.345	409.147	234.61	317.783	447.644	197.284	426.081	168.092	949.797	489.615	218.509	682.23	508.388	195.377	510.455	593.967	210.592	260.216	555.016	269.847	230.056	734.979	203.505	271.415
1693	0	448.547	496.542	1073.13	427.357	224.809	1079.31	234.444	414.107	1176.07	232.81	334.971	1177.94	359.858	562.253	926.132	300.725	492.163	638.18	227.879	502.29	503.637	157.435	456.316	228.277	115.044	409.138	235.622	312.091	447.762	197.052	425.808	167.362	948.39	488.474	218.342	681.085	506.567	195.468	509.244	590.582	211.032	258.604	551.14	270.123	228.704	731.666	204.754	268.691
1694	0	448.088	495.345	1072.34	426.871	223.477	1078.51	234.084	412.951	1175.63	232.58	333.848	1177.46	358.577	561.528	925.771	298.943	491.745	637.845	225.093	501.976	503.775	152.073	456.345	228.968	109.76	409.16	236.731	306.387	447.885	196.823	425.5	166.586	946.931	487.275	218.151	679.877	504.611	195.547	508.009	586.878	211.442	256.918	546.879	270.337	227.314	728.043	206.087	265.728
1695	0	447.67	494.142	1071.62	426.524	222.172	1077.79	233.795	411.722	1175.23	232.42	332.646	1177.04	357.309	560.769	925.475	297.2	491.324	637.556	222.344	501.667	503.972	146.725	456.411	229.744	104.495	409.22	237.943	300.669	448.013	196.596	425.164	165.76	945.448	486.013	217.936	678.623	502.532	195.612	506.766	582.912	211.819	255.194	542.304	270.494	225.926	724.166	207.471	262.563
1696	0	447.291	492.948	1070.96	426.336	220.914	1077.14	233.577	410.421	1174.89	232.327	331.364	1176.69	356.073	559.97	925.246	295.504	490.895	637.318	219.637	501.365	504.235	141.392	456.523	230.612	99.246	409.331	239.263	294.935	448.145	196.37	424.813	164.88	943.971	484.69	217.695	677.344	500.345	195.659	505.531	578.737	212.164	253.47	537.488	270.601	224.58	720.092	208.874	259.234
1697	0	446.947	491.772	1070.39	426.328	219.712	1076.56	233.431	409.05	1174.61	232.303	330.001	1176.41	354.888	559.124	925.085	293.863	490.457	637.135	216.979	501.07	504.566	136.076	456.687	231.577	94.0143	409.501	240.695	289.187	448.281	196.147	424.463	163.942	942.535	483.309	217.426	676.064	498.068	195.685	504.325	574.405	212.476	251.782	532.498	270.664	223.317	715.878	210.259	255.781
1698	0	446.638	490.625	1069.89	426.519	218.562	1076.07	233.357	407.611	1174.38	232.343	328.56	1176.21	353.775	558.224	924.99	292.288	490.005	637.009	214.378	500.78	504.971	130.781	456.908	232.646	88.8002	409.739	242.247	283.424	448.42	195.928	424.132	162.944	941.175	481.88	217.127	674.807	495.719	195.685	503.165	569.963	212.758	250.167	527.399	270.691	222.174	711.579	211.591	252.249
1699	0	446.366	489.508	1069.49	426.923	217.451	1075.67	233.354	406.107	1174.22	232.448	327.042	1176.09	352.753	557.265	924.961	290.796	489.536	636.942	211.842	500.495	505.455	125.509	457.189	233.825	83.606	410.05	243.924	277.65	448.561	195.715	423.838	161.885	939.926	480.413	216.795	673.599	493.317	195.656	502.071	565.452	213.011	248.657	522.243	270.691	221.185	707.245	212.839	248.681
1700	0	446.132	488.421	1069.17	427.54	216.36	1075.38	233.421	404.543	1174.13	232.613	325.452	1176.05	351.842	556.24	924.995	289.401	489.048	636.935	209.383	500.212	506.02	120.264	457.533	235.12	78.4355	410.438	245.732	271.868	448.701	195.512	423.597	160.765	938.819	478.922	216.427	672.466	490.881	195.591	501.06	560.904	213.237	247.278	517.074	270.669	220.373	702.917	213.975	245.127
1701	0	445.94	487.36	1068.95	428.35	215.268	1075.22	233.555	402.923	1174.11	232.835	323.793	1176.1	351.061	555.144	925.089	288.123	488.539	636.989	207.012	499.931	506.672	115.054	457.939	236.54	73.2945	410.903	247.679	266.083	448.839	195.323	423.425	159.587	937.882	477.422	216.02	671.429	488.426	195.486	500.146	556.339	213.437	246.05	511.923	270.631	219.753	698.617	214.979	241.635
1702	0	445.796	486.316	1068.83	429.318	214.156	1075.2	233.753	401.253	1174.16	233.111	322.071	1176.24	350.427	553.974	925.239	286.984	488.006	637.102	204.742	499.648	507.414	109.884	458.404	238.088	68.1917	411.443	249.773	260.302	448.971	195.151	423.332	158.354	937.137	475.927	215.571	670.51	485.968	195.334	499.342	551.767	213.614	244.982	506.805	270.581	219.327	694.351	215.841	238.253
1703	0	445.706	485.277	1068.8	430.395	213.009	1075.34	234.009	399.538	1174.29	233.436	320.293	1176.47	349.951	552.726	925.443	286.008	487.452	637.271	202.589	499.363	508.248	104.763	458.924	239.774	63.1383	412.05	252.02	254.53	449.095	195	423.324	157.073	936.597	474.453	215.077	669.725	483.517	195.131	498.654	547.187	213.769	244.079	501.723	270.522	219.086	690.109	216.563	235.026
1704	0	445.677	484.228	1068.86	431.526	211.81	1075.64	234.319	397.784	1174.49	233.805	318.463	1176.79	349.646	551.398	925.697	285.22	486.876	637.493	200.57	499.075	509.177	99.7008	459.493	241.602	58.1495	412.718	254.429	248.771	449.208	194.871	423.403	155.749	936.27	473.014	214.536	669.085	481.078	194.872	498.087	542.589	213.903	243.335	496.668	270.455	219.012	685.865	217.154	231.994
1705	0	445.714	483.152	1069.02	432.66	210.553	1076.08	234.676	395.996	1174.77	234.216	316.587	1177.19	349.518	549.991	925.998	284.648	486.283	637.762	198.704	498.785	510.202	94.7111	460.105	243.58	53.2441	413.435	257.011	243.031	449.308	194.764	423.566	154.389	936.152	471.621	213.945	668.595	478.654	194.552	497.638	537.96	214.016	242.738	491.626	270.377	219.078	681.589	217.63	229.193
1706	0	445.822	482.029	1069.26	433.752	209.233	1076.65	235.074	394.178	1175.12	234.662	314.672	1177.67	349.569	548.506	926.341	284.323	485.677	638.07	197.013	498.494	511.321	89.8096	460.753	245.714	48.4452	414.191	259.775	237.309	449.392	194.678	423.805	152.999	936.232	470.28	213.303	668.256	476.241	194.169	497.305	533.282	214.107	242.273	486.577	270.288	219.255	677.251	218.011	226.648
1707	0	446.007	480.84	1069.6	434.771	207.856	1077.33	235.504	392.334	1175.55	235.14	312.723	1178.23	349.8	546.946	926.725	284.273	485.064	638.41	195.524	498.207	512.532	85.0155	461.433	248.01	43.7808	414.976	262.731	231.605	449.458	194.609	424.109	151.584	936.491	468.993	212.608	668.062	473.834	193.722	497.076	528.54	214.176	241.921	481.502	270.185	219.512	672.82	218.316	224.377
1708	0	446.267	479.565	1070.02	435.699	206.43	1078.07	235.96	390.466	1176.04	235.643	310.742	1178.86	350.204	545.315	927.146	284.531	484.453	638.772	194.267	497.929	513.832	80.3528	462.141	250.475	39.2839	415.78	265.89	225.914	449.504	194.551	424.462	150.148	936.903	467.757	211.858	668.002	471.422	193.209	496.942	523.719	214.22	241.661	476.38	270.067	219.818	668.276	218.563	222.386
1709	0	446.602	478.183	1070.52	436.538	204.964	1078.88	236.432	388.578	1176.59	236.168	308.735	1179.54	350.773	543.621	927.602	285.127	483.852	639.144	193.273	497.668	515.212	75.8499	462.872	253.115	34.9922	416.596	269.264	220.232	449.528	194.497	424.845	148.695	937.434	466.565	211.051	668.06	468.995	192.63	496.888	518.808	214.238	241.471	471.198	269.932	220.144	663.603	218.767	220.669
1710	0	447.005	476.677	1071.11	437.302	203.465	1079.76	236.911	386.668	1177.19	236.709	306.704	1180.27	351.495	541.872	928.09	286.092	483.272	639.515	192.582	497.433	516.663	71.5405	463.627	255.936	30.9487	417.418	272.862	214.548	449.525	194.439	425.239	147.225	938.051	465.401	210.185	668.216	466.538	191.988	496.899	513.8	214.228	241.333	465.945	269.781	220.467	658.79	218.937	219.213
1711	0	447.466	475.03	1071.77	438.015	201.933	1080.74	237.389	384.739	1177.84	237.259	304.65	1181.05	352.355	540.078	928.607	287.454	482.723	639.873	192.233	497.236	518.172	67.4633	464.404	258.942	27.2005	418.243	276.695	208.854	449.493	194.369	425.619	145.741	938.716	464.25	209.259	668.448	464.037	191.283	496.957	508.693	214.189	241.227	460.614	269.614	220.767	653.838	219.078	217.994
1712	0	447.974	473.23	1072.5	438.695	200.357	1081.83	237.857	382.788	1178.52	237.814	302.574	1181.85	353.335	538.251	929.15	289.24	482.217	640.209	192.269	497.087	519.725	63.6619	465.205	262.137	23.7983	419.071	280.77	203.139	449.427	194.278	425.963	144.243	939.391	463.09	208.271	668.73	461.479	190.521	497.047	503.488	214.122	241.135	455.205	269.434	221.026	648.748	219.192	216.986
1713	0	448.512	471.268	1073.29	439.344	198.713	1083.05	238.304	380.816	1179.24	238.367	300.479	1182.67	354.417	536.401	929.717	291.47	481.764	640.51	192.733	496.999	521.304	60.1835	466.03	265.524	20.7943	419.902	285.091	197.395	449.321	194.162	426.247	142.729	940.043	461.898	207.22	669.038	458.849	189.705	497.15	498.194	214.028	241.043	449.723	269.243	221.235	643.531	219.279	216.155
1714	0	449.063	469.143	1074.13	439.947	196.965	1084.36	238.724	378.822	1179.97	238.912	298.364	1183.5	355.582	534.544	930.304	294.161	481.374	640.77	193.669	496.982	522.889	57.0777	466.878	269.103	18.2409	420.74	289.66	191.617	449.171	194.016	426.447	141.199	940.64	460.652	206.109	669.347	456.134	188.842	497.251	492.819	213.911	240.938	444.173	269.047	221.386	638.2	219.336	215.471
1715	0	449.607	466.859	1075.02	440.486	195.084	1085.73	239.106	376.805	1180.71	239.44	296.23	1184.33	356.809	532.691	930.909	297.322	481.058	640.981	195.115	497.047	524.458	54.3945	467.749	272.87	16.1877	421.586	294.471	185.806	448.971	193.842	426.541	139.651	941.156	459.328	204.938	669.635	453.324	187.939	497.337	487.378	213.774	240.812	438.568	268.849	221.477	632.773	219.364	214.9
1716	0	450.126	464.429	1075.95	440.951	193.053	1087.1	239.444	374.766	1181.45	239.945	294.08	1185.15	358.081	530.857	931.527	300.956	480.821	641.14	197.108	497.201	525.989	52.182	468.639	276.819	14.6791	422.444	299.516	179.969	448.718	193.643	426.509	138.084	941.572	457.906	203.71	669.88	450.407	187.004	497.394	481.885	213.624	240.658	432.919	268.655	221.506	627.268	219.363	214.415
1717	0	450.602	461.871	1076.89	441.343	190.875	1088.39	239.729	372.704	1182.17	240.42	291.915	1185.95	359.378	529.053	932.156	305.057	480.67	641.246	199.675	497.449	527.46	50.4841	469.541	280.941	13.7519	423.313	304.776	174.126	448.408	193.434	426.336	136.497	941.873	456.367	202.43	670.067	447.375	186.045	497.413	476.354	213.466	240.47	427.24	268.47	221.477	621.705	219.333	213.989
1718	0	451.02	459.214	1077.83	441.665	188.573	1089.55	239.956	370.622	1182.87	240.855	289.738	1186.72	360.684	527.292	932.791	309.609	480.607	641.302	202.833	497.791	528.851	49.3381	470.447	285.222	13.4323	424.193	310.229	168.31	448.04	193.233	426.006	134.89	942.052	454.694	201.104	670.183	444.224	185.07	497.387	470.8	213.307	240.248	421.543	268.299	221.395	616.104	219.279	213.602
1719	0	451.364	456.49	1078.77	441.923	186.193	1090.54	240.117	368.523	1183.54	241.243	287.555	1187.45	361.982	525.584	933.429	314.589	480.631	641.316	206.588	498.224	530.143	48.7719	471.344	289.644	13.734	425.076	315.842	162.572	447.618	193.069	425.512	133.265	942.107	452.875	199.738	670.219	440.95	184.089	497.312	465.233	213.151	239.992	415.842	268.145	221.265	610.481	219.202	213.238
1720	0	451.619	453.736	1079.69	442.123	183.788	1091.32	240.209	366.412	1184.17	241.575	285.37	1188.14	363.26	523.94	934.068	319.966	480.74	641.298	210.935	498.74	531.323	48.8031	472.215	294.184	14.6572	425.955	321.578	156.985	447.148	192.98	424.847	131.624	942.043	450.903	198.341	670.172	437.552	183.11	497.185	459.665	213.003	239.704	410.147	268.011	221.094	604.852	219.107	212.884
1721	0	451.774	450.994	1080.57	442.268	181.422	1091.89	240.226	364.293	1184.76	241.844	283.191	1188.78	364.504	522.368	934.704	325.702	480.925	641.261	215.853	499.324	532.384	49.4375	473.042	298.817	16.1881	426.815	327.394	151.643	446.641	193.01	424.012	129.973	941.868	448.773	196.923	670.041	434.035	182.141	497.008	454.105	212.866	239.386	404.47	267.898	220.891	599.231	218.998	212.533
1722	0	451.818	448.307	1081.38	442.358	179.155	1092.22	240.166	362.175	1185.3	242.042	281.025	1189.38	365.704	520.874	935.337	331.754	481.176	641.224	221.311	499.96	533.325	50.6689	473.802	303.513	18.2999	427.638	333.24	146.667	446.113	193.212	423.01	128.318	941.593	446.486	195.494	669.83	430.402	181.188	496.783	448.559	212.744	239.045	398.818	267.807	220.663	593.629	218.879	212.181
1723	0	451.743	445.716	1082.12	442.394	177.035	1092.34	240.026	360.064	1185.78	242.163	278.88	1189.92	366.851	519.463	935.967	338.073	481.481	641.207	227.263	500.625	534.153	52.4804	474.471	308.239	20.9546	428.401	339.062	142.202	445.581	193.64	421.849	126.665	941.235	444.047	194.063	669.545	426.663	180.259	496.516	443.033	212.636	238.686	393.198	267.736	220.418	588.053	218.752	211.826
1724	0	451.543	443.265	1082.77	442.374	175.099	1092.24	239.804	357.97	1186.22	242.201	276.766	1190.41	367.936	518.138	936.593	344.613	481.825	641.231	233.654	501.294	534.883	54.8461	475.026	312.959	24.1063	429.077	344.804	138.409	445.067	194.345	420.54	125.024	940.81	441.464	192.644	669.196	422.826	179.36	496.213	437.534	212.544	238.315	387.614	267.686	220.163	582.509	218.62	211.47
1725	0	451.213	440.989	1083.31	442.295	173.361	1091.94	239.499	355.901	1186.61	242.15	274.692	1190.84	368.953	516.901	937.22	351.326	482.191	641.321	240.419	501.94	535.537	57.7339	475.442	317.631	27.705	429.637	350.406	135.462	444.595	195.372	419.098	123.405	940.335	438.75	191.246	668.794	418.905	178.497	495.883	432.064	212.467	237.939	382.07	267.652	219.907	577	218.485	211.115
1726	0	450.755	438.923	1083.73	442.157	171.816	1091.48	239.113	353.867	1186.95	242.006	272.666	1191.23	369.897	515.751	937.849	358.164	482.562	641.5	247.489	502.534	536.143	61.1092	475.696	322.213	31.7005	430.051	355.806	133.533	444.183	196.751	417.541	121.819	939.828	435.917	189.882	668.351	414.913	177.673	495.533	426.629	212.406	237.564	376.565	267.635	219.655	571.526	218.349	210.765
1727	0	450.168	437.094	1084.01	441.958	170.438	1090.86	238.646	351.877	1187.25	241.767	270.698	1191.56	370.762	514.688	938.486	365.085	482.922	641.792	254.79	503.05	536.737	64.9381	475.768	326.656	36.0472	430.288	360.941	132.782	443.847	198.491	415.888	120.275	939.304	432.984	188.562	667.879	410.865	176.894	495.172	421.23	212.36	237.198	371.099	267.632	219.413	566.086	218.214	210.425
1728	0	449.458	435.519	1084.16	441.7	169.185	1090.14	238.099	349.938	1187.51	241.432	268.794	1191.85	371.547	513.708	939.135	372.048	483.255	642.22	262.249	503.461	537.351	69.1911	475.641	330.91	40.7069	430.323	365.748	133.341	443.593	200.581	414.16	118.783	938.781	429.968	187.296	667.39	406.775	176.164	494.809	415.869	212.329	236.845	365.67	267.641	219.187	560.676	218.082	210.097
1729	0	448.631	434.21	1084.16	441.385	168.007	1089.34	237.476	348.059	1187.73	241.001	266.961	1192.1	372.249	512.807	939.802	379.017	483.546	642.803	269.798	503.744	538.021	73.8453	475.305	334.921	45.6518	430.133	370.166	135.303	443.418	202.983	412.378	117.354	938.27	426.889	186.094	666.896	402.658	175.485	494.451	410.544	212.313	236.512	360.274	267.66	218.982	555.292	217.954	209.787
1730	0	447.696	433.168	1084.03	441.011	166.854	1088.5	236.777	346.246	1187.94	240.475	265.203	1192.32	372.867	511.979	940.492	385.959	483.783	643.561	277.375	503.881	538.777	78.8857	474.754	338.635	50.8651	429.705	374.135	138.715	443.305	205.64	410.561	115.997	937.782	423.764	184.964	666.408	398.528	174.86	494.105	405.256	212.31	236.202	354.906	267.689	218.8	549.929	217.833	209.496
1731	0	446.664	432.384	1083.79	440.568	165.696	1087.67	236.008	344.503	1188.13	239.857	263.522	1192.5	373.402	511.218	941.211	392.844	483.955	644.505	284.924	503.859	539.643	84.3055	473.989	341.999	56.3416	429.03	377.601	143.571	443.23	208.474	408.729	114.717	937.325	420.612	183.912	665.933	394.398	174.292	493.776	400.001	212.321	235.918	349.562	267.726	218.645	544.582	217.718	209.226
1732	0	445.546	431.839	1083.44	440.038	164.521	1086.87	235.172	342.834	1188.31	239.15	261.921	1192.65	373.857	510.516	941.965	399.646	484.052	645.646	292.402	503.67	540.634	90.1047	473.016	344.961	62.0858	428.111	380.515	149.816	443.159	211.399	406.899	113.522	936.905	417.45	182.945	665.479	390.28	173.782	493.47	394.774	212.346	235.663	344.237	267.771	218.519	539.243	217.612	208.979
1733	0	444.357	431.507	1083.02	439.402	163.335	1086.13	234.272	341.24	1188.49	238.36	260.399	1192.79	374.237	509.864	942.756	406.338	484.068	646.988	299.776	503.314	541.755	96.2885	471.848	347.475	68.11	426.956	382.834	157.361	443.057	214.321	405.086	112.416	936.524	414.293	182.066	665.05	386.183	173.331	493.189	389.572	212.384	235.437	338.924	267.823	218.421	533.91	217.515	208.754
1734	0	443.108	431.352	1082.56	438.648	162.154	1085.49	233.313	339.723	1188.68	237.492	258.953	1192.9	374.547	509.253	943.589	412.898	483.997	648.531	307.021	502.794	542.999	102.865	470.502	349.5	74.4323	425.581	384.526	166.085	442.89	217.151	403.302	111.402	936.182	411.153	181.279	664.649	382.116	172.94	492.935	384.387	212.435	235.24	333.62	267.884	218.353	528.578	217.427	208.552
1735	0	441.815	431.333	1082.1	437.771	160.991	1084.98	232.3	338.28	1188.87	236.553	257.58	1193.01	374.797	508.673	944.467	419.303	483.835	650.269	314.123	502.119	544.35	109.843	468.999	351.002	81.0735	424.008	385.564	175.859	442.631	219.81	401.557	110.482	935.878	408.042	180.584	664.277	378.086	172.61	492.706	379.214	212.498	235.072	328.32	267.953	218.311	523.242	217.348	208.373
1736	0	440.491	431.402	1081.67	436.782	159.864	1084.62	231.237	336.909	1189.08	235.551	256.277	1193.1	374.995	508.114	945.393	425.531	483.578	652.191	321.073	501.303	545.783	117.233	467.363	351.953	88.0557	422.261	385.931	186.553	442.261	222.231	399.857	109.656	935.607	404.966	179.983	663.932	374.098	172.339	492.504	374.047	212.574	234.93	323.022	268.031	218.295	517.902	217.277	208.214
1737	0	439.148	431.51	1081.33	435.696	158.787	1084.44	230.13	335.607	1189.3	234.493	255.039	1193.18	375.153	507.568	946.368	431.562	483.225	654.282	327.868	500.361	547.268	125.04	465.616	352.334	95.4006	420.366	385.617	198.046	441.773	224.362	398.205	108.922	935.363	401.932	179.473	663.612	370.153	172.127	492.324	368.879	212.661	234.811	317.722	268.12	218.3	512.554	217.213	208.074
1738	0	437.799	431.607	1081.1	434.537	157.773	1084.42	228.982	334.37	1189.54	233.385	253.86	1193.26	375.283	507.027	947.394	437.373	482.774	656.522	334.506	499.308	548.769	133.271	463.784	352.133	103.128	418.352	384.618	210.23	441.171	226.172	396.602	108.279	935.141	398.942	179.052	663.312	366.255	171.973	492.163	363.704	212.759	234.713	312.418	268.219	218.324	507.198	217.156	207.951
1739	0	436.453	431.647	1081.04	433.325	156.836	1084.56	227.801	333.194	1189.8	232.237	252.737	1193.34	375.399	506.483	948.473	442.944	482.224	658.887	340.987	498.162	550.249	141.929	461.889	351.344	111.257	416.243	382.936	223.016	440.472	227.642	395.046	107.723	934.932	395.997	178.718	663.028	362.402	171.874	492.019	358.515	212.866	234.632	307.109	268.33	218.361	501.831	217.104	207.843
1740	0	435.118	431.587	1081.15	432.079	155.984	1084.83	226.591	332.074	1190.07	231.056	251.665	1193.42	375.514	505.933	949.604	448.256	481.575	661.35	347.312	496.937	551.668	151.016	459.955	349.967	119.803	414.063	380.579	236.332	439.701	228.769	393.535	107.248	934.73	393.095	178.465	662.754	358.592	171.828	491.886	353.308	212.983	234.564	301.794	268.454	218.408	496.454	217.058	207.747
1741	0	433.802	431.394	1081.47	430.807	155.223	1085.21	225.358	331.007	1190.36	229.849	250.64	1193.49	375.639	505.374	950.787	453.288	480.828	663.882	353.48	495.649	552.99	160.53	458.002	348.012	128.778	411.835	377.56	250.123	438.892	229.564	392.062	106.85	934.526	390.235	178.289	662.484	354.823	171.832	491.76	348.078	213.107	234.505	296.473	268.59	218.458	491.064	217.016	207.659
1742	0	432.51	431.043	1082.01	429.517	154.554	1085.66	224.108	329.99	1190.66	228.622	249.66	1193.56	375.785	504.804	952.022	458.023	479.984	666.452	359.489	494.311	554.18	170.471	456.048	345.492	138.194	409.578	373.901	264.347	438.086	230.048	390.623	106.521	934.314	387.411	178.182	662.212	351.091	171.882	491.636	342.822	213.238	234.452	291.142	268.741	218.51	485.66	216.98	207.576
1743	0	431.245	430.522	1082.76	428.211	153.971	1086.14	222.845	329.019	1190.97	227.383	248.723	1193.63	375.959	504.227	953.305	462.443	479.044	669.028	365.336	492.933	555.205	180.836	454.111	342.43	148.056	407.308	369.626	278.972	437.331	230.251	389.21	106.256	934.087	384.619	178.14	661.932	347.392	171.975	491.51	337.539	213.376	234.402	285.803	268.904	218.557	480.241	216.951	207.495
1744	0	430.011	429.83	1083.71	426.888	153.468	1086.63	221.576	328.093	1191.28	226.136	247.83	1193.7	376.168	503.643	954.632	466.53	478.01	671.577	371.017	491.526	556.039	191.62	452.204	338.853	158.371	405.043	364.77	293.974	436.674	230.213	387.819	106.046	933.839	381.854	178.155	661.64	343.72	172.105	491.377	332.228	213.52	234.351	280.452	269.082	218.598	474.807	216.928	207.412
1745	0	428.808	428.979	1084.84	425.549	153.033	1087.07	220.308	327.212	1191.58	224.889	246.98	1193.75	376.413	503.059	955.995	470.269	476.887	674.065	376.527	490.098	556.658	202.818	450.344	334.799	169.14	402.795	359.374	309.333	436.164	229.975	386.443	105.885	933.565	379.109	178.22	661.329	340.07	172.268	491.233	326.89	213.669	234.298	275.091	269.271	218.629	469.355	216.914	207.325
1746	0	427.636	427.992	1086.13	424.195	152.657	1087.45	219.045	326.377	1191.88	223.645	246.175	1193.79	376.693	502.478	957.384	473.647	475.678	676.46	381.864	488.658	557.044	214.425	448.542	330.309	180.363	400.581	353.488	325.027	435.845	229.584	385.079	105.766	933.262	376.381	178.329	660.996	336.437	172.459	491.076	321.527	213.824	234.24	269.718	269.473	218.65	463.886	216.909	207.231
1747	0	426.497	426.903	1087.52	422.828	152.326	1087.74	217.793	325.589	1192.16	222.41	245.418	1193.82	377.007	501.907	958.786	476.651	474.389	678.73	387.023	487.213	557.185	226.433	446.813	325.435	192.035	398.414	347.167	341.032	435.754	229.086	383.723	105.681	932.928	373.664	178.473	660.64	332.816	172.673	490.902	316.142	213.984	234.176	264.332	269.685	218.659	458.4	216.913	207.128
1748	0	425.39	425.752	1088.97	421.449	152.028	1087.92	216.558	324.851	1192.41	221.186	244.713	1193.84	377.347	501.349	960.183	479.27	473.024	680.846	392.004	485.771	557.074	238.832	445.171	320.237	204.149	396.313	340.477	357.318	435.913	228.527	382.372	105.625	932.561	370.954	178.647	660.256	329.203	172.904	490.71	310.737	214.149	234.105	258.934	269.907	218.655	452.898	216.924	207.015
1749	0	424.318	424.585	1090.43	420.062	151.751	1087.95	215.346	324.167	1192.64	219.979	244.064	1193.83	377.706	500.811	961.556	481.498	471.593	682.781	396.806	484.342	556.711	251.608	443.63	314.777	216.692	394.296	333.489	373.851	436.331	227.948	381.024	105.592	932.16	368.247	178.844	659.844	325.592	173.149	490.498	305.315	214.317	234.026	253.524	270.137	218.64	447.38	216.943	206.891
1750	0	423.281	423.448	1091.85	418.671	151.481	1087.85	214.162	323.54	1192.84	218.791	243.475	1193.8	378.075	500.294	962.881	483.328	470.102	684.509	401.433	482.933	556.099	264.745	442.208	309.13	229.645	392.389	326.283	390.587	437	227.389	379.677	105.576	931.726	365.541	179.059	659.403	321.98	173.401	490.266	299.877	214.489	233.94	248.104	270.373	218.612	441.85	216.966	206.756
1751	0	422.284	422.388	1093.18	417.281	151.204	1087.59	213.013	322.976	1192.99	217.626	242.951	1193.73	378.444	499.804	964.134	484.758	468.563	686.009	405.89	481.554	555.249	278.223	440.922	303.37	242.98	390.619	318.943	407.481	437.894	226.885	378.328	105.572	931.26	362.831	179.285	658.934	318.362	173.656	490.013	294.426	214.664	233.847	242.673	270.614	218.575	436.307	216.993	206.61
1752	0	421.331	421.445	1094.38	415.901	150.906	1087.18	211.902	322.48	1193.1	216.487	242.497	1193.64	378.8	499.341	965.287	485.792	466.985	687.264	410.184	480.216	554.178	292.014	439.792	297.578	256.665	389.017	311.556	424.479	438.972	226.468	376.977	105.576	930.763	360.116	179.518	658.438	314.736	173.91	489.741	288.963	214.84	233.746	237.233	270.858	218.529	430.755	217.019	206.455
1753	0	420.428	420.655	1095.4	414.536	150.579	1086.64	210.836	322.057	1193.15	215.377	242.116	1193.5	379.131	498.908	966.312	486.434	465.38	688.26	414.321	478.928	552.908	306.087	438.838	291.836	270.655	387.618	304.213	441.527	440.177	226.171	375.62	105.582	930.238	357.393	179.751	657.915	311.098	174.157	489.45	283.491	215.016	233.639	231.784	271.102	218.476	425.195	217.044	206.29
1754	0	419.583	420.044	1096.21	413.196	150.217	1085.97	209.82	321.711	1193.14	214.298	241.813	1193.32	379.426	498.506	967.181	486.696	463.761	688.988	418.311	477.701	551.464	320.401	438.079	286.224	284.898	386.457	297	458.57	441.443	226.025	374.253	105.586	929.688	354.661	179.981	657.366	307.445	174.393	489.142	278.009	215.192	233.527	226.326	271.346	218.419	419.628	217.065	206.118
1755	0	418.801	419.628	1096.79	411.888	149.822	1085.19	208.857	321.447	1193.07	213.254	241.591	1193.1	379.673	498.136	967.866	486.593	462.14	689.443	422.161	476.542	549.877	334.911	437.531	280.82	299.332	385.567	290.004	475.548	442.697	226.062	372.875	105.583	929.115	351.918	180.202	656.795	303.776	174.615	488.818	272.521	215.365	233.41	220.859	271.585	218.359	414.054	217.081	205.94
1756	0	418.091	419.412	1097.13	410.62	149.402	1084.33	207.953	321.268	1192.94	212.248	241.453	1192.83	379.862	497.799	968.345	486.143	460.531	689.627	425.875	475.462	548.18	349.56	437.21	275.698	313.887	384.977	283.302	492.403	443.868	226.314	371.48	105.567	928.523	349.164	180.41	656.202	300.089	174.818	488.48	267.025	215.535	233.289	215.381	271.819	218.3	408.472	217.089	205.758
1757	0	417.461	419.393	1097.21	409.397	148.969	1083.4	207.111	321.176	1192.73	211.283	241.399	1192.5	379.984	497.495	968.594	485.372	458.946	689.544	429.457	474.468	546.408	364.283	437.122	270.923	328.483	384.707	276.965	509.075	444.889	226.813	370.067	105.534	927.915	346.397	180.601	655.588	296.382	175	488.13	261.525	215.699	233.166	209.891	272.044	218.244	402.882	217.088	205.572
1758	0	416.917	419.556	1097.05	408.224	148.546	1082.45	206.334	321.174	1192.45	210.362	241.431	1192.12	380.034	497.227	968.596	484.307	457.4	689.205	432.908	473.566	544.595	379.008	437.268	266.551	343.034	384.77	271.053	525.498	445.706	227.586	368.632	105.478	927.294	343.62	180.772	654.956	292.656	175.158	487.77	256.019	215.856	233.04	204.389	272.257	218.194	397.283	217.078	205.385
1759	0	416.465	419.878	1096.66	407.105	148.155	1081.5	205.627	321.261	1192.09	209.487	241.549	1191.69	380.005	496.995	968.341	482.979	455.905	688.623	436.225	472.76	542.772	393.65	437.641	262.626	357.446	385.163	265.611	541.606	446.28	228.659	367.174	105.396	926.662	340.833	180.918	654.305	288.909	175.289	487.401	250.509	216.003	232.914	198.874	272.457	218.151	391.672	217.058	205.197
1760	0	416.11	420.33	1096.06	406.041	147.821	1080.57	204.991	321.437	1191.66	208.663	241.751	1191.19	379.898	496.802	967.824	481.424	454.472	687.817	439.403	472.055	540.968	408.117	438.225	259.176	371.622	385.871	260.672	557.326	446.588	230.049	365.691	105.283	926.023	338.038	181.04	653.638	285.143	175.393	487.025	244.995	216.137	232.787	193.346	272.641	218.119	386.047	217.029	205.009
1761	0	415.856	420.879	1095.28	405.036	147.566	1079.7	204.427	321.7	1191.16	207.891	242.034	1190.64	379.714	496.647	967.047	479.68	453.113	686.807	442.435	471.453	539.207	422.306	438.995	256.215	385.458	386.868	256.253	572.578	446.624	231.76	364.185	105.137	925.378	335.237	181.134	652.953	281.358	175.469	486.643	239.475	216.256	232.661	187.805	272.806	218.098	380.408	216.991	204.822
1762	0	415.703	421.486	1094.35	404.095	147.407	1078.89	203.938	322.046	1190.58	207.175	242.395	1190.02	379.457	496.534	966.021	477.785	451.839	685.618	445.309	470.954	537.506	436.111	439.919	253.741	398.851	388.111	252.357	587.278	446.398	233.782	362.656	104.959	924.729	332.433	181.201	652.251	277.555	175.519	486.256	233.949	216.357	232.537	182.252	272.951	218.091	374.752	216.943	204.635
1763	0	415.651	422.114	1093.31	403.224	147.354	1078.16	203.523	322.471	1189.93	206.518	242.831	1189.35	379.135	496.463	964.763	475.781	450.658	684.275	448.014	470.557	535.877	449.417	440.958	251.735	411.695	389.548	248.971	601.335	445.93	236.09	361.106	104.75	924.077	329.629	181.242	651.531	273.736	175.543	485.865	228.415	216.438	232.415	176.689	273.075	218.098	369.079	216.886	204.448
1764	0	415.698	422.725	1092.18	402.429	147.409	1077.5	203.182	322.969	1189.21	205.921	243.336	1188.62	378.759	496.436	963.3	473.707	449.579	682.805	450.533	470.261	534.325	462.107	442.067	250.161	423.886	391.12	246.068	614.653	445.251	238.641	359.541	104.515	923.422	326.828	181.26	650.792	269.901	175.545	485.47	222.874	216.496	232.295	171.115	273.174	218.121	363.39	216.819	204.261
1765	0	415.838	423.286	1091.01	401.716	147.566	1076.9	202.915	323.537	1188.42	205.388	243.905	1187.84	378.344	496.451	961.664	471.605	448.606	681.234	452.847	470.062	532.848	474.065	443.2	248.968	435.321	392.761	243.61	627.134	444.394	241.373	357.966	104.26	922.762	324.032	181.259	650.033	266.052	175.528	485.073	217.326	216.53	232.178	165.532	273.249	218.16	357.684	216.74	204.072
1766	0	416.065	423.769	1089.81	401.086	147.816	1076.36	202.719	324.166	1187.58	204.919	244.532	1187	377.907	496.511	959.894	469.512	447.745	679.589	454.937	469.953	531.441	485.177	444.311	248.096	445.902	394.404	241.546	638.679	443.398	244.208	356.389	103.995	922.096	321.246	181.244	649.253	262.19	175.498	484.674	211.769	216.541	232.064	159.943	273.299	218.215	351.964	216.65	203.882
1767	0	416.372	424.152	1088.63	400.538	148.146	1075.83	202.594	324.85	1186.68	204.517	245.212	1186.12	377.467	496.614	958.032	467.465	446.998	677.895	456.781	469.929	530.093	495.336	445.357	247.472	455.539	395.988	239.822	649.193	442.298	247.05	354.819	103.73	921.421	318.469	181.222	648.449	258.314	175.461	484.273	206.206	216.528	231.953	154.347	273.324	218.288	346.232	216.546	203.689
1768	0	416.75	424.423	1087.47	400.067	148.543	1075.31	202.536	325.583	1185.73	204.182	245.938	1185.19	377.047	496.76	956.122	465.496	446.364	676.176	458.36	469.98	528.789	504.446	446.303	247.024	464.148	397.457	238.376	658.586	441.13	249.787	353.268	103.481	920.731	315.706	181.2	647.622	254.427	175.425	483.874	200.637	216.494	231.845	148.745	273.325	218.378	340.489	216.431	203.492
1769	0	417.193	424.58	1086.35	399.663	148.989	1074.77	202.542	326.359	1184.75	203.915	246.705	1184.23	376.671	496.95	954.211	463.632	445.843	674.454	459.657	470.098	527.515	512.426	447.12	246.675	471.661	398.767	237.146	666.778	439.925	252.303	351.75	103.262	920.024	312.957	181.187	646.772	250.529	175.397	483.477	195.063	216.441	231.742	143.14	273.305	218.486	334.738	216.304	203.291
1770	0	417.693	424.63	1085.29	399.311	149.464	1074.19	202.609	327.172	1183.75	203.716	247.507	1183.23	376.361	497.184	952.343	461.896	445.431	672.748	460.66	470.271	526.255	519.212	447.789	246.355	478.023	399.888	236.075	673.706	438.712	254.476	350.278	103.091	919.292	310.223	181.193	645.897	246.62	175.386	483.085	189.487	216.375	231.643	137.532	273.266	218.613	328.981	216.167	203.083
1771	0	418.245	424.59	1084.27	398.997	149.95	1073.58	202.734	328.015	1182.72	203.585	248.339	1182.21	376.143	497.46	950.559	460.304	445.123	671.075	461.36	470.489	524.998	524.76	448.303	246.002	483.194	400.804	235.109	679.324	437.52	256.191	348.868	102.986	918.531	307.506	181.229	645.001	242.701	175.403	482.701	183.909	216.3	231.552	131.921	273.213	218.761	323.22	216.023	202.868
1772	0	418.844	424.482	1083.32	398.71	150.427	1072.93	202.912	328.883	1181.69	203.52	249.197	1181.18	376.039	497.78	948.896	458.866	444.911	669.451	461.758	470.74	523.735	529.053	448.665	245.567	487.156	401.513	234.203	683.613	436.376	257.348	347.536	102.964	917.735	304.805	181.303	644.084	238.774	175.456	482.331	178.333	216.221	231.47	126.31	273.153	218.934	317.456	215.875	202.644
1773	0	419.485	424.337	1082.41	398.438	150.887	1072.24	203.141	329.774	1180.66	203.521	250.078	1180.14	376.067	498.143	947.387	457.587	444.79	667.888	461.861	471.014	522.46	532.095	448.883	245.013	489.916	402.025	233.326	686.58	435.304	257.867	346.296	103.042	916.901	302.122	181.427	643.153	234.838	175.556	481.98	172.758	216.148	231.404	120.702	273.091	219.135	311.69	215.726	202.412
1774	0	420.168	424.189	1081.56	398.175	151.326	1071.5	203.415	330.684	1179.66	203.584	250.978	1179.1	376.245	498.549	946.056	456.465	444.75	666.399	461.681	471.301	521.176	533.919	448.974	244.321	491.501	402.358	232.455	688.265	434.328	257.697	345.161	103.234	916.026	299.458	181.608	642.211	230.897	175.712	481.656	167.186	216.087	231.358	115.098	273.037	219.37	305.924	215.581	202.17
1775	0	420.892	424.075	1080.74	397.917	151.749	1070.72	203.732	331.61	1178.68	203.708	251.895	1178.08	376.584	498.998	944.922	455.492	444.785	664.994	461.24	471.594	519.888	534.584	448.958	243.487	491.965	402.538	231.581	688.739	433.467	256.817	344.14	103.554	915.109	296.814	181.856	641.267	226.952	175.93	481.366	161.619	216.046	231.34	109.503	273	219.647	300.156	215.443	201.921
1776	0	421.658	424.028	1079.96	397.661	152.168	1069.86	204.087	332.551	1177.74	203.889	252.828	1177.08	377.09	499.489	943.997	454.657	444.887	663.681	460.561	471.887	518.608	534.171	448.858	242.52	491.384	402.593	230.707	688.107	432.735	255.244	343.242	104.009	914.156	294.192	182.175	640.331	223.009	176.218	481.12	156.057	216.034	231.36	103.92	272.989	219.976	294.387	215.317	201.665
1777	0	422.465	424.084	1079.23	397.406	152.605	1068.91	204.476	333.508	1176.87	204.124	253.776	1176.12	377.763	500.02	943.286	453.941	445.05	662.469	459.673	472.178	517.352	532.785	448.696	241.447	489.856	402.552	229.845	686.503	432.138	253.03	342.47	104.605	913.172	291.598	182.57	639.412	219.072	176.58	480.928	150.503	216.059	231.43	98.3538	273.013	220.367	288.616	215.205	201.406
1778	0	423.314	424.27	1078.54	397.151	153.083	1067.87	204.897	334.482	1176.06	204.409	254.741	1175.21	378.596	500.592	942.788	453.325	445.269	661.365	458.606	472.467	516.138	530.545	448.492	240.299	487.493	402.445	229.014	684.081	431.676	250.262	341.824	105.346	912.168	289.037	183.041	638.523	215.148	177.018	480.802	144.96	216.127	231.561	92.8103	273.083	220.836	282.846	215.112	201.146
1779	0	424.205	424.609	1077.9	396.897	153.631	1066.71	205.346	335.476	1175.33	204.739	255.723	1174.37	379.578	501.203	942.499	452.785	445.539	660.376	457.388	472.755	514.987	527.582	448.265	239.118	484.42	402.298	228.238	681.013	431.339	247.05	341.301	106.228	911.158	286.517	183.588	637.679	211.248	177.532	480.752	139.431	216.245	231.77	87.2953	273.204	221.395	277.079	215.041	200.89
1780	0	425.134	425.118	1077.32	396.651	154.279	1065.43	205.818	336.492	1174.7	205.11	256.725	1173.6	380.69	501.854	942.408	452.295	445.858	659.506	456.044	473.048	513.918	524.029	448.032	237.945	480.763	402.135	227.542	677.467	431.114	243.525	340.894	107.247	910.16	284.049	184.206	636.894	207.383	178.117	480.791	133.92	216.415	232.07	81.815	273.383	222.063	271.318	214.993	200.644
1781	0	426.095	425.804	1076.82	396.424	155.057	1064.04	206.31	337.535	1174.17	205.515	257.749	1172.92	381.909	502.542	942.501	451.832	446.225	658.758	454.598	473.352	512.953	520.016	447.807	236.821	476.646	401.978	226.945	673.6	430.979	239.825	340.592	108.393	909.195	281.648	184.886	636.181	203.57	178.768	480.927	128.433	216.638	232.479	76.3762	273.621	222.856	265.568	214.97	200.413
1782	0	427.081	426.671	1076.42	396.235	155.992	1062.54	206.819	338.612	1173.75	205.95	258.799	1172.34	383.207	503.27	942.761	451.369	446.638	658.134	453.065	473.674	512.105	515.661	447.601	235.78	472.18	401.844	226.464	669.543	430.911	236.081	340.383	109.655	908.286	279.332	185.619	635.556	199.827	179.475	481.172	122.977	216.911	233.013	70.9859	273.918	223.792	259.836	214.971	200.204
1783	0	428.083	427.714	1076.14	396.114	157.105	1060.98	207.342	339.728	1173.44	206.408	259.881	1171.87	384.554	504.038	943.168	450.882	447.098	657.631	451.457	474.021	511.387	511.063	447.424	234.847	467.464	401.748	226.107	665.389	430.888	232.414	340.249	111.018	907.458	277.123	186.39	635.031	196.176	180.224	481.534	117.561	217.227	233.687	65.6518	274.268	224.891	254.128	214.998	200.022
1784	0	429.089	428.921	1076	396.097	158.41	1059.42	207.874	340.89	1173.26	206.882	260.999	1171.52	385.917	504.846	943.701	450.349	447.604	657.248	449.778	474.401	510.805	506.304	447.282	234.037	462.574	401.699	225.871	661.194	430.888	228.92	340.173	112.464	906.738	275.046	187.185	634.619	192.641	180.999	482.018	112.195	217.577	234.518	60.3817	274.661	226.17	248.453	215.046	199.873
1785	0	430.087	430.279	1076.01	396.228	159.909	1057.95	208.411	342.105	1173.21	207.366	262.159	1171.3	387.264	505.699	944.337	449.749	448.156	656.977	448.023	474.82	510.359	501.445	447.181	233.358	457.573	401.705	225.749	656.981	430.893	225.669	340.136	113.974	906.151	273.129	187.984	634.326	189.251	181.782	482.628	106.892	217.945	235.519	55.184	275.081	227.649	242.818	215.114	199.759
1786	0	431.065	431.767	1076.19	396.544	161.588	1056.68	208.95	343.381	1173.28	207.852	263.368	1171.21	388.563	506.599	945.052	449.061	448.755	656.81	446.183	475.282	510.042	496.527	447.124	232.807	452.501	401.768	225.728	652.746	430.896	222.712	340.12	115.53	905.721	271.403	188.768	634.16	186.035	182.552	483.367	101.666	218.314	236.701	50.0681	275.508	229.346	237.23	215.197	199.681
1787	0	432.01	433.363	1076.56	397.068	163.422	1055.72	209.487	344.724	1173.47	208.332	264.633	1171.26	389.782	507.55	945.823	448.269	449.401	656.736	444.242	475.79	509.843	491.575	447.11	232.377	447.388	401.887	225.79	648.472	430.894	220.075	340.108	117.11	905.47	269.902	189.517	634.122	183.025	183.285	484.232	96.5322	218.664	238.075	45.044	275.919	231.278	231.695	215.29	199.638
1788	0	432.909	435.043	1077.11	397.796	165.37	1055.15	210.017	346.142	1173.78	208.8	265.961	1171.44	390.895	508.556	946.626	447.354	450.095	656.741	442.181	476.343	509.748	486.603	447.139	232.054	442.249	402.057	225.915	644.134	430.89	217.77	340.085	118.695	905.412	268.659	190.208	634.211	180.254	183.96	485.219	91.5069	218.972	239.648	40.1233	276.286	233.46	226.217	215.39	199.625
1789	0	433.75	436.781	1077.86	398.694	167.381	1055.03	210.535	347.639	1174.2	209.247	267.359	1171.75	391.878	509.623	947.439	446.302	450.837	656.81	439.982	476.942	509.737	481.614	447.206	231.823	437.092	402.27	226.084	639.703	430.889	215.792	340.04	120.269	905.561	267.711	190.822	634.421	177.755	184.552	486.322	86.6082	219.215	241.427	35.3193	276.583	235.907	220.8	215.49	199.636
1790	0	434.524	438.553	1078.79	399.71	169.409	1055.39	211.035	349.221	1174.73	209.664	268.832	1172.19	392.71	510.753	948.242	445.096	451.629	656.926	437.625	477.582	509.792	476.603	447.307	231.665	431.918	402.517	226.279	635.158	430.898	214.125	339.967	121.813	905.921	267.092	191.338	634.744	175.561	185.04	487.531	81.8551	219.371	243.415	30.6475	276.781	238.632	215.445	215.587	199.659
1791	0	435.222	440.337	1079.88	400.773	171.41	1056.22	211.514	350.891	1175.34	210.044	270.386	1172.75	393.377	511.95	949.018	443.726	452.473	657.072	435.097	478.26	509.892	471.564	447.434	231.564	426.725	402.784	226.484	630.48	430.919	212.744	339.863	123.314	906.493	266.833	191.739	635.166	173.703	185.402	488.836	77.2678	219.418	245.614	26.1264	276.857	241.644	210.15	215.678	199.683
1792	0	435.838	442.111	1081.13	401.81	173.353	1057.46	211.964	352.65	1176.04	210.378	272.025	1173.41	393.867	513.214	949.751	442.179	453.369	657.231	432.389	478.971	510.017	466.488	447.58	231.501	421.507	403.062	226.685	625.661	430.951	211.621	339.73	124.758	907.269	266.965	192.009	635.672	172.21	185.622	490.225	72.8672	219.339	248.024	21.7774	276.787	244.953	204.911	215.761	199.691
1793	0	436.367	443.86	1082.49	402.745	175.219	1059.07	212.379	354.497	1176.8	210.659	273.753	1174.17	394.173	514.546	950.426	440.451	454.319	657.386	429.496	479.708	510.149	461.368	447.738	231.462	416.26	403.337	226.871	620.701	430.991	210.72	339.575	126.137	908.237	267.514	192.133	636.244	171.109	185.685	491.683	68.6755	219.123	250.646	17.6254	276.558	248.567	199.722	215.835	199.669
1794	0	436.806	445.572	1083.94	403.516	177.005	1060.94	212.753	356.431	1177.61	210.878	275.568	1175.01	394.291	515.945	951.032	438.537	455.32	657.522	426.423	480.466	510.272	456.199	447.9	231.433	410.98	403.6	227.033	615.609	431.035	210.007	339.408	127.441	909.382	268.5	192.101	636.865	170.424	185.581	493.198	64.7156	218.762	253.477	13.6984	276.161	252.488	194.573	215.902	199.599
1795	0	437.155	447.238	1085.43	404.077	178.723	1063	213.079	358.447	1178.46	211.03	277.471	1175.91	394.218	517.405	951.56	436.439	456.371	657.626	423.178	481.237	510.373	450.979	448.058	231.403	405.667	403.842	227.166	610.4	431.077	209.444	339.24	128.665	910.681	269.939	191.906	637.514	170.172	185.304	494.755	61.0104	218.257	256.514	10.0276	275.595	256.72	189.453	215.965	199.466
1796	0	437.413	448.855	1086.93	404.409	180.4	1065.14	213.35	360.538	1179.33	211.107	279.457	1176.86	393.954	518.923	952.003	434.163	457.465	657.686	419.774	482.015	510.441	445.707	448.205	231.362	400.319	404.056	227.266	605.094	431.115	208.996	339.086	129.804	912.11	271.839	191.543	638.174	170.368	184.853	496.341	57.5826	217.613	259.756	6.64658	274.868	261.262	184.352	216.029	199.259
1797	0	437.582	450.422	1088.4	404.513	182.067	1067.31	213.56	362.697	1180.21	211.104	281.521	1177.83	393.499	520.492	952.356	431.718	458.598	657.695	416.229	482.795	510.467	440.389	448.338	231.304	394.94	404.238	227.332	599.712	431.144	208.631	338.962	130.858	913.645	274.201	191.011	638.829	171.022	184.232	497.944	54.4544	216.844	263.198	3.59047	273.997	266.108	179.258	216.101	198.973
1798	0	437.662	451.939	1089.8	404.399	183.749	1069.45	213.702	364.912	1181.08	211.015	283.654	1178.82	392.855	522.104	952.615	429.116	459.763	657.647	412.561	483.57	510.446	435.029	448.45	231.223	389.532	404.385	227.363	594.277	431.163	208.319	338.881	131.824	915.258	277.02	190.314	639.465	172.137	183.451	499.553	51.6469	215.969	266.836	0.894755	273.007	271.25	174.164	216.186	198.61
1799	0	437.656	453.409	1091.09	404.081	185.456	1071.52	213.768	367.172	1181.94	210.836	285.847	1179.79	392.022	523.754	952.779	426.373	460.951	657.54	408.792	484.339	510.374	429.635	448.54	231.117	384.102	404.499	227.359	588.808	431.174	208.037	338.859	132.708	916.923	280.281	189.458	640.073	173.713	182.522	501.16	49.1808	215.015	270.664	-1.40613	271.93	276.672	169.069	216.29	198.182
1800	0	437.562	454.834	1092.23	403.578	187.185	1073.5	213.755	369.463	1182.76	210.565	288.088	1180.74	391.004	525.431	952.85	423.503	462.157	657.373	404.939	485.097	510.252	424.216	448.607	230.984	378.654	404.581	227.324	583.324	431.177	207.765	338.912	133.511	918.614	283.965	188.453	640.646	175.743	181.464	502.757	47.0754	214.011	274.675	-3.28024	270.804	282.353	163.98	216.416	197.715
1801	0	437.382	456.219	1093.21	402.918	188.929	1075.39	213.655	371.772	1183.54	210.198	290.363	1181.66	389.803	527.128	952.83	420.523	463.372	657.148	401.022	485.844	510.08	418.782	448.653	230.826	373.196	404.635	227.26	577.839	431.176	207.49	339.051	134.244	920.308	288.043	187.31	641.185	178.216	180.297	504.338	45.3483	212.991	278.857	-4.69957	269.671	288.262	158.92	216.562	197.248
1802	0	437.115	457.564	1093.99	402.131	190.667	1077.19	213.465	374.084	1184.27	209.734	292.658	1182.52	388.426	528.837	952.726	417.449	464.589	656.871	397.057	486.578	509.863	413.339	448.678	230.642	367.732	404.665	227.169	572.364	431.175	207.205	339.291	134.914	921.982	292.482	186.046	641.693	181.114	179.046	505.901	44.015	211.991	283.197	-5.64118	268.574	294.362	153.928	216.723	196.832
1803	0	436.76	458.875	1094.57	401.239	192.372	1078.87	213.18	376.385	1184.95	209.174	294.958	1183.33	386.878	530.548	952.543	414.297	465.802	656.547	393.06	487.298	509.605	407.897	448.685	230.437	362.27	404.676	227.055	566.907	431.178	206.906	339.641	135.535	923.618	297.244	184.679	642.178	184.417	177.735	507.443	43.0881	211.045	287.676	-6.08814	267.559	300.606	149.062	216.885	196.528
1804	0	436.316	460.153	1094.93	400.258	194.011	1080.42	212.798	378.659	1185.56	208.517	297.248	1184.07	385.171	532.254	952.292	411.08	467.003	656.183	389.04	488.006	509.312	402.46	448.68	230.214	356.815	404.674	226.923	561.471	431.188	206.592	340.108	136.119	925.203	302.286	183.229	642.651	188.099	176.393	508.968	42.5781	210.186	292.272	-6.02996	266.664	306.939	144.404	217.027	196.408
1805	0	435.782	461.402	1095.07	399.194	195.549	1081.82	212.316	380.892	1186.12	207.765	299.513	1184.75	383.316	533.946	951.982	407.813	468.187	655.787	385.009	488.701	508.992	397.036	448.665	229.976	351.371	404.662	226.777	556.06	431.208	206.268	340.691	136.678	926.727	307.566	181.717	643.13	192.13	175.046	510.476	42.494	209.441	296.955	-5.46258	265.928	313.296	140.057	217.123	196.543
1806	0	435.157	462.624	1095	398.049	196.956	1083.01	211.733	383.074	1186.62	206.92	301.738	1185.35	381.331	535.614	951.624	404.505	469.347	655.368	380.973	489.382	508.653	391.627	448.644	229.73	345.941	404.646	226.621	550.673	431.24	205.937	341.386	137.223	928.187	313.039	180.169	643.631	196.48	173.722	511.973	42.8443	208.833	301.691	-4.38784	265.381	319.606	136.145	217.142	197.004
1807	0	434.439	463.822	1094.73	396.82	198.212	1083.99	211.049	385.192	1187.06	205.986	303.911	1185.89	379.234	537.249	951.229	401.168	470.477	654.935	376.937	490.047	508.301	386.235	448.62	229.479	340.529	404.628	226.46	545.31	431.283	205.606	342.178	137.762	929.583	318.661	178.608	644.173	201.114	172.446	513.464	43.6381	208.379	306.436	-2.81229	265.045	325.791	132.805	217.049	197.849
1808	0	433.628	465	1094.29	395.504	199.307	1084.71	210.267	387.237	1187.44	204.966	306.02	1186.36	377.046	538.841	950.81	397.81	471.57	654.494	372.907	490.696	507.945	380.863	448.598	229.227	335.135	404.612	226.298	539.969	431.338	205.28	343.05	138.302	930.922	324.39	177.058	644.777	205.997	171.242	514.957	44.8859	208.088	311.142	-0.745758	264.932	331.77	130.182	216.814	199.121
1809	0	432.724	466.158	1093.68	394.103	200.241	1085.17	209.387	389.201	1187.77	203.863	308.055	1186.78	374.792	540.381	950.376	394.439	472.622	654.055	368.884	491.326	507.59	375.511	448.577	228.979	329.759	404.6	226.14	534.645	431.403	204.964	343.975	138.848	932.213	330.186	175.543	645.461	211.093	170.13	516.457	46.6002	207.961	315.752	1.80042	265.046	337.459	128.416	216.41	200.838
1810	0	431.727	467.301	1092.95	392.623	201.019	1085.37	208.412	391.078	1188.06	202.683	310.008	1187.15	372.494	541.858	949.937	391.062	473.626	653.623	364.871	491.931	507.242	370.177	448.56	228.739	324.4	404.592	225.989	529.337	431.474	204.664	344.928	139.402	933.467	336.013	174.088	646.243	216.368	169.13	517.971	48.7955	207.993	320.206	4.81494	265.376	342.776	127.634	215.823	202.986
1811	0	430.639	468.431	1092.13	391.074	201.655	1085.32	207.348	392.866	1188.31	201.429	311.873	1187.47	370.176	543.264	949.501	387.684	474.575	653.204	360.867	492.51	506.908	364.859	448.545	228.509	319.057	404.587	225.848	524.038	431.55	204.382	345.88	139.966	934.697	341.837	172.714	647.141	221.788	168.254	519.502	51.488	208.168	324.438	8.28771	265.902	347.641	127.94	215.052	205.523
1812	0	429.462	469.55	1091.25	389.472	202.164	1085.06	206.197	394.562	1188.53	200.107	313.647	1187.76	367.861	544.59	949.076	384.31	475.467	652.802	356.874	493.056	506.589	359.555	448.534	228.292	313.727	404.585	225.722	518.746	431.627	204.121	346.802	140.542	935.913	347.628	171.442	648.167	227.323	167.513	521.052	54.6948	208.467	328.381	12.2104	266.596	351.98	129.404	214.111	208.374
1813	0	428.201	470.66	1090.36	387.833	202.566	1084.6	204.967	396.166	1188.71	198.722	315.327	1188.03	365.568	545.828	948.666	380.945	476.294	652.42	352.892	493.566	506.29	354.263	448.524	228.088	308.409	404.584	225.611	513.455	431.703	203.882	347.668	141.13	937.128	353.357	170.291	649.332	232.947	166.913	522.618	58.4326	208.865	331.966	16.5763	267.417	355.729	132.063	213.033	211.436
1814	0	426.859	471.762	1089.48	386.173	202.886	1083.99	203.662	397.68	1188.88	197.278	316.914	1188.28	363.313	546.971	948.274	377.591	477.055	652.059	348.921	494.036	506.013	348.98	448.513	227.9	303.099	404.582	225.517	508.162	431.775	203.665	348.452	141.731	938.351	359	169.278	650.644	238.635	166.456	524.194	62.7166	209.333	335.13	21.3799	268.321	358.83	135.915	211.862	214.593
1815	0	425.44	472.855	1088.64	384.504	203.155	1083.29	202.29	399.106	1189.03	195.78	318.41	1188.53	361.106	548.017	947.901	374.25	477.745	651.722	344.959	494.463	505.757	343.702	448.501	227.727	297.795	404.578	225.441	502.861	431.841	203.47	349.133	142.344	939.588	364.535	168.419	652.106	244.371	166.142	525.766	67.5588	209.84	337.812	26.6166	269.261	361.242	140.932	210.652	217.718
1816	0	423.948	473.938	1087.89	382.834	203.412	1082.55	200.856	400.45	1189.17	194.232	319.817	1188.77	358.955	548.961	947.548	370.925	478.362	651.407	341.007	494.844	505.523	338.428	448.487	227.57	292.495	404.568	225.384	497.551	431.901	203.295	349.696	142.968	940.846	369.94	167.725	653.717	250.139	165.964	527.32	72.9669	210.358	339.96	32.2817	270.189	362.933	147.06	209.458	220.691
1817	0	422.386	475.007	1087.23	381.166	203.701	1081.83	199.368	401.715	1189.31	192.641	321.139	1189.02	356.863	549.803	947.213	367.615	478.906	651.112	337.064	495.178	505.31	333.154	448.468	227.428	287.196	404.553	225.344	492.227	431.955	203.139	350.127	143.604	942.127	375.196	167.208	655.473	255.928	165.916	528.835	78.9439	210.858	341.532	38.3706	271.06	363.882	154.233	208.33	223.408
1818	0	420.758	476.057	1086.7	379.501	204.066	1081.22	197.834	402.906	1189.44	191.009	322.383	1189.29	354.827	550.545	946.893	364.32	479.377	650.838	333.128	495.465	505.116	327.878	448.444	227.299	281.897	404.529	225.32	486.888	432.005	203	350.42	144.249	943.432	380.285	166.874	657.365	261.729	165.988	530.288	85.4874	211.316	342.496	44.8787	271.835	364.081	162.376	207.311	225.785
1819	0	419.066	477.083	1086.28	377.841	204.549	1080.77	196.258	404.03	1189.58	189.342	323.553	1189.56	352.841	551.189	946.585	361.038	479.776	650.58	329.199	495.706	504.94	322.598	448.415	227.184	276.595	404.498	225.309	481.532	432.052	202.876	350.574	144.901	944.762	385.191	166.729	659.382	267.537	166.169	531.655	92.5897	211.71	342.835	51.8019	272.484	363.532	171.413	206.43	227.763
1820	0	417.314	478.08	1086	376.19	205.183	1080.55	194.65	405.091	1189.71	187.645	324.655	1189.85	350.895	551.74	946.285	357.767	480.106	650.337	325.272	495.904	504.779	317.311	448.382	227.08	271.29	404.457	225.309	476.157	432.099	202.762	350.592	145.559	946.113	389.896	166.775	661.506	273.344	166.447	532.914	100.238	212.024	342.542	59.1365	272.983	362.249	181.267	205.698	229.313
1821	0	415.507	479.043	1085.84	374.556	205.986	1080.61	193.014	406.094	1189.86	185.921	325.696	1190.17	348.976	552.205	945.989	354.504	480.37	650.105	321.346	496.06	504.631	312.015	448.344	226.986	265.98	404.408	225.318	470.762	432.148	202.655	350.486	146.218	947.484	394.386	167.01	663.72	279.146	166.81	534.042	108.414	212.245	341.625	66.8797	273.318	360.252	191.866	205.113	230.429
1822	0	413.651	479.967	1085.8	372.943	206.961	1080.98	191.358	407.043	1190.01	184.177	326.68	1190.49	347.071	552.591	945.691	351.243	480.573	649.881	317.417	496.18	504.493	306.709	448.302	226.9	260.664	404.352	225.331	465.347	432.202	202.551	350.265	146.876	948.869	398.645	167.432	666.004	284.936	167.244	535.02	117.098	212.364	340.105	75.0291	273.484	357.569	203.143	204.654	231.13
1823	0	411.751	480.848	1085.85	371.353	208.088	1081.66	189.687	407.944	1190.17	182.415	327.613	1190.84	345.163	552.906	945.388	347.979	480.722	649.662	313.481	496.266	504.364	301.39	448.259	226.82	255.341	404.288	225.345	459.913	432.263	202.446	349.948	147.527	950.265	402.659	168.036	668.334	290.71	167.738	535.832	126.264	212.376	338.012	83.5833	273.482	354.238	215.036	204.293	231.455
1824	0	409.817	481.68	1085.99	369.778	209.328	1082.65	188.007	408.798	1190.34	180.642	328.5	1191.19	343.239	553.159	945.076	344.706	480.821	649.444	309.531	496.323	504.24	296.057	448.213	226.745	250.01	404.218	225.358	454.461	432.331	202.336	349.55	148.167	951.667	406.413	168.811	670.686	296.458	168.28	536.468	135.885	212.278	335.389	92.5408	273.319	350.302	227.487	203.989	231.455
1825	0	407.856	482.46	1086.2	368.204	210.629	1083.89	186.323	409.609	1190.52	178.861	329.344	1191.56	341.283	553.358	944.752	341.419	480.878	649.226	305.564	496.355	504.12	290.708	448.168	226.672	244.672	404.144	225.366	448.991	432.407	202.219	349.091	148.792	953.068	409.895	169.75	673.035	302.174	168.858	536.921	145.933	212.069	332.285	101.9	273.005	345.809	240.443	203.7	231.193
1826	0	405.878	483.183	1086.44	366.612	211.929	1085.32	184.639	410.377	1190.69	177.079	330.147	1191.93	339.284	553.511	944.413	338.111	480.899	649.003	301.574	496.366	504.004	285.341	448.123	226.602	239.325	404.064	225.369	443.504	432.491	202.095	348.587	149.395	954.461	413.091	170.839	675.356	307.848	169.463	537.188	156.38	211.75	328.758	111.659	272.553	340.816	253.854	203.385	230.734
1827	0	403.893	483.844	1086.7	364.98	213.166	1086.87	182.961	411.105	1190.87	175.298	330.913	1192.31	337.233	553.625	944.058	334.777	480.891	648.773	297.555	496.36	503.889	279.957	448.078	226.532	233.968	403.982	225.364	438.001	432.582	201.961	348.055	149.974	955.838	415.991	172.064	677.624	313.469	170.084	537.272	167.198	211.322	324.869	121.814	271.976	335.382	267.674	203.005	230.144
1828	0	401.913	484.44	1086.96	363.292	214.28	1088.47	181.292	411.791	1191.05	173.526	331.641	1192.67	335.123	553.708	943.686	331.411	480.86	648.536	293.502	496.34	503.774	274.555	448.034	226.462	228.601	403.897	225.351	432.484	432.679	201.82	347.507	150.523	957.189	418.584	173.411	679.813	319.028	170.715	537.181	178.361	210.787	320.683	132.36	271.287	329.572	281.856	202.531	229.485
1829	0	399.947	484.965	1087.2	361.541	215.22	1090.05	179.635	412.435	1191.23	171.765	332.332	1193.03	332.951	553.764	943.298	328.01	480.813	648.288	289.413	496.309	503.658	269.134	447.991	226.392	223.223	403.81	225.332	426.955	432.78	201.673	346.954	151.04	958.505	420.862	174.864	681.9	324.513	171.346	536.926	189.848	210.151	316.268	143.288	270.497	323.457	296.358	201.946	228.814
1830	0	398.004	485.414	1087.39	359.729	215.951	1091.53	177.995	413.038	1191.4	170.021	332.983	1193.38	330.718	553.8	942.893	324.57	480.755	648.03	285.285	496.269	503.541	263.696	447.948	226.321	217.834	403.722	225.307	421.415	432.882	201.522	346.405	151.523	959.773	422.818	176.405	683.863	329.913	171.971	536.521	201.637	209.417	311.689	154.587	269.614	317.108	311.135	201.243	228.178
1831	0	396.094	485.781	1087.53	357.866	216.45	1092.88	176.373	413.595	1191.56	168.299	333.594	1193.7	328.427	553.82	942.474	321.09	480.692	647.76	281.117	496.223	503.421	258.242	447.905	226.249	212.432	403.633	225.278	415.868	432.982	201.369	345.864	151.972	960.98	424.449	178.019	685.682	335.221	172.583	535.981	213.71	208.593	307.015	166.243	268.645	310.602	326.141	200.428	227.619
1832	0	394.224	486.062	1087.61	355.972	216.716	1094.05	174.772	414.107	1191.7	166.602	334.161	1194	326.086	553.828	942.041	317.569	480.626	647.479	276.909	496.171	503.299	252.773	447.861	226.176	207.017	403.544	225.248	410.314	433.079	201.216	345.332	152.39	962.112	425.753	179.687	687.339	340.427	173.178	535.326	226.048	207.686	302.31	178.233	267.594	304.014	341.33	199.519	227.167
1833	0	392.399	486.252	1087.6	354.07	216.759	1095.03	173.194	414.57	1191.82	164.934	334.68	1194.26	323.703	553.828	941.596	314.009	480.562	647.186	272.662	496.115	503.173	247.291	447.816	226.102	201.588	403.456	225.219	404.756	433.17	201.065	344.807	152.78	963.156	426.73	181.393	688.82	345.524	173.752	534.573	238.632	206.702	297.638	190.533	266.464	297.423	356.656	198.543	226.849
1834	0	390.623	486.349	1087.52	352.182	216.605	1095.82	171.641	414.983	1191.92	163.3	335.149	1194.49	321.29	553.821	941.141	310.412	480.503	646.881	268.379	496.056	503.043	241.798	447.769	226.028	196.145	403.368	225.193	399.195	433.255	200.917	344.287	153.148	964.098	427.385	183.12	690.113	350.507	174.299	533.741	251.439	205.653	293.06	203.111	265.254	290.904	372.07	197.536	226.684
1835	0	388.9	486.351	1087.34	350.329	216.291	1096.41	170.115	415.341	1191.99	161.702	335.562	1194.68	318.857	553.811	940.676	306.783	480.449	646.566	264.065	495.993	502.909	236.294	447.72	225.952	190.688	403.283	225.174	393.632	433.334	200.77	343.766	153.501	964.923	427.724	184.851	691.21	355.371	174.817	532.849	264.442	204.546	288.633	215.928	263.964	284.532	387.521	196.539	226.687
1836	0	387.23	486.262	1087.08	348.527	215.856	1096.8	168.616	415.644	1192.02	160.144	335.915	1194.82	316.419	553.798	940.204	303.128	480.401	646.24	259.726	495.927	502.769	230.783	447.67	225.875	185.216	403.2	225.162	388.065	433.407	200.624	343.235	153.845	965.619	427.758	186.571	692.107	360.11	175.303	531.917	277.609	203.392	284.413	228.94	262.593	278.376	402.959	195.597	226.869
1837	0	385.617	486.086	1086.74	346.789	215.341	1097	167.147	415.887	1192.03	158.628	336.206	1194.91	313.988	553.783	939.724	299.453	480.361	645.904	255.366	495.857	502.624	225.264	447.618	225.797	179.73	403.121	225.159	382.496	433.474	200.477	342.689	154.188	966.177	427.497	188.264	692.804	364.719	175.756	530.962	290.901	202.201	280.448	242.097	261.142	272.5	418.331	194.752	227.241
1838	0	384.06	485.831	1086.31	345.125	214.782	1097.01	165.708	416.07	1191.99	157.156	336.429	1194.95	311.576	553.766	939.238	295.767	480.327	645.558	250.995	495.785	502.473	219.739	447.565	225.718	174.232	403.045	225.164	376.924	433.538	200.328	342.118	154.535	966.59	426.958	189.916	693.303	369.19	176.173	530.001	304.271	200.984	276.784	255.343	259.612	266.963	433.584	194.047	227.811
1839	0	382.56	485.51	1085.81	343.542	214.211	1096.85	164.3	416.189	1191.91	155.731	336.583	1194.93	309.195	553.745	938.746	292.079	480.297	645.203	246.62	495.709	502.315	214.208	447.511	225.638	168.722	402.974	225.177	371.347	433.6	200.174	341.516	154.89	966.852	426.157	191.515	693.612	373.515	176.554	529.05	317.667	199.752	273.457	268.618	258.009	261.811	448.665	193.516	228.589
1840	0	381.116	485.137	1085.23	342.044	213.652	1096.52	162.923	416.243	1191.78	154.353	336.664	1194.85	306.856	553.72	938.247	288.399	480.27	644.839	242.25	495.63	502.15	208.672	447.459	225.556	163.203	402.908	225.197	365.766	433.661	200.014	340.876	155.254	966.964	425.114	193.049	693.741	377.683	176.897	528.123	331.027	198.516	270.498	281.858	256.343	257.085	463.519	193.185	229.588
1841	0	379.727	484.726	1084.61	340.634	213.12	1096.01	161.579	416.23	1191.61	153.024	336.671	1194.71	304.569	553.689	937.742	284.738	480.242	644.466	237.893	495.546	501.977	203.132	447.408	225.473	157.675	402.848	225.225	360.18	433.721	199.847	340.193	155.624	966.929	423.848	194.506	693.704	381.68	177.202	527.23	344.286	197.289	267.928	294.994	254.628	252.812	478.089	193.069	230.817
1842	0	378.391	484.294	1083.93	339.313	212.626	1095.35	160.268	416.15	1191.39	151.744	336.604	1194.51	302.342	553.648	937.23	281.106	480.211	644.082	233.56	495.456	501.796	197.588	447.36	225.389	152.141	402.794	225.258	354.588	433.783	199.673	339.461	155.995	966.756	422.382	195.877	693.515	385.488	177.468	526.381	357.37	196.085	265.761	307.96	252.884	249.008	492.317	193.168	232.288
1843	0	377.1	483.856	1083.21	338.078	212.177	1094.54	158.99	416.002	1191.12	150.513	336.462	1194.25	300.182	553.595	936.709	277.513	480.172	643.689	229.258	495.36	501.606	192.041	447.315	225.304	146.602	402.745	225.296	348.989	433.846	199.489	338.678	156.359	966.455	420.738	197.153	693.193	389.091	177.695	525.579	370.201	194.916	263.999	320.684	251.136	245.68	506.142	193.469	234.008
1844	0	375.849	483.428	1082.47	336.933	211.775	1093.58	157.746	415.785	1190.8	149.331	336.247	1193.92	298.095	553.525	936.179	273.97	480.123	643.284	224.996	495.256	501.407	186.49	447.275	225.218	141.059	402.703	225.34	343.383	433.911	199.298	337.842	156.704	966.042	418.94	198.327	692.756	392.466	177.882	524.827	382.7	193.798	262.632	333.098	249.414	242.82	519.502	193.946	235.98
1845	0	374.63	483.023	1081.7	335.879	211.42	1092.52	156.537	415.501	1190.43	148.199	335.958	1193.54	296.086	553.435	935.637	270.484	480.058	642.867	220.781	495.143	501.199	180.937	447.24	225.133	135.514	402.666	225.389	337.768	433.979	199.1	336.952	157.018	965.532	417.009	199.394	692.221	395.592	178.029	524.124	394.785	192.747	261.643	345.133	247.753	240.412	532.334	194.558	238.199
1846	0	373.434	482.651	1080.92	334.922	211.108	1091.37	155.362	415.149	1190.01	147.114	335.599	1193.1	294.157	553.321	935.082	267.063	479.973	642.437	216.62	495.018	500.983	175.383	447.21	225.048	129.968	402.634	225.442	332.146	434.049	198.895	336.008	157.285	964.944	414.971	200.349	691.609	398.446	178.138	523.462	406.375	191.776	261	356.721	246.187	238.428	544.575	195.259	240.652
1847	0	372.252	482.321	1080.14	334.072	210.835	1090.17	154.223	414.73	1189.54	146.078	335.172	1192.6	292.311	553.176	934.512	263.714	479.867	641.993	212.515	494.88	500.758	169.828	447.186	224.964	124.422	402.608	225.502	326.514	434.122	198.686	335.017	157.493	964.294	412.846	201.189	690.934	401.006	178.208	522.833	417.391	190.901	260.664	367.793	244.755	236.832	556.16	195.993	243.314
1848	0	371.076	482.038	1079.37	333.332	210.598	1088.97	153.118	414.247	1189.03	145.088	334.678	1192.04	290.549	552.998	933.926	260.44	479.734	641.535	208.472	494.727	500.525	164.273	447.17	224.882	118.877	402.589	225.569	320.874	434.197	198.474	333.983	157.63	963.599	410.659	201.914	690.213	403.252	178.242	522.226	427.757	190.135	260.588	378.284	243.491	235.581	567.028	196.704	246.149
1849	0	369.9	481.805	1078.6	332.706	210.4	1087.78	152.05	413.7	1188.47	144.145	334.122	1191.44	288.87	552.782	933.323	257.245	479.572	641.062	204.491	494.559	500.286	158.719	447.161	224.803	113.334	402.576	225.645	315.225	434.276	198.26	332.916	157.683	962.876	408.43	202.525	689.459	405.167	178.242	521.626	437.4	189.489	260.716	388.129	242.427	234.625	577.116	197.34	249.108
1850	0	368.718	481.62	1077.85	332.186	210.242	1086.65	151.018	413.092	1187.86	143.247	333.507	1190.78	287.273	552.523	932.699	254.13	479.381	640.574	200.575	494.374	500.041	153.167	447.161	224.729	107.794	402.57	225.732	309.57	434.358	198.045	331.828	157.645	962.136	406.183	203.023	688.683	406.736	178.211	521.018	446.252	188.971	260.988	397.261	241.587	233.909	586.368	197.854	252.13
1851	0	367.525	481.478	1077.11	331.76	210.126	1085.6	150.022	412.425	1187.22	142.394	332.835	1190.08	285.756	552.218	932.056	251.096	479.157	640.072	196.722	494.171	499.791	147.619	447.17	224.662	102.258	402.572	225.832	303.909	434.444	197.831	330.734	157.51	961.39	403.936	203.413	687.893	407.952	178.152	520.387	454.253	188.585	261.343	405.619	240.987	233.376	594.727	198.21	255.142
1852	0	366.321	481.37	1076.39	331.406	210.052	1084.63	149.063	411.701	1186.54	141.585	332.109	1189.35	284.313	551.865	931.391	248.141	478.901	639.557	192.932	493.951	499.538	142.075	447.19	224.603	96.7261	402.583	225.95	298.242	434.534	197.617	329.649	157.274	960.644	401.711	203.699	687.093	408.811	178.07	519.717	461.347	188.33	261.718	413.141	240.634	232.971	602.144	198.384	258.063
[truncated: 123 more columns]
