# Supplementary material for: The impact of wide step width on lower limb coordination and its variability in individuals with flat feet
Source: PLoS One. 2025 Apr 24;20(4):e0321901. doi: 10.1371/journal.pone.0321901 (PMC12021241; doi:10.1371/journal.pone.0321901)
Supplement: S3 file — (ZIP) [file pone.0321901.s003.zip › Gait-Wide10.csv]

Model Outputs
120
		sdk:LAbsAnkleAngle			sdk:LAnkleAngles			sdk:LAnkleForce			sdk:LAnkleMoment			sdk:LAnklePower			sdk:LFE									sdk:LFO									sdk:LFootProgressAngles			sdk:LHipAngles			sdk:LHipForce			sdk:LHipMoment			sdk:LHipPower
Frame	Sub Frame	X	Y	Z	X	Y	Z	X	Y	Z	X	Y	Z	X	Y	Z	RX	RY	RZ	TX	TY	TZ	SX	SY	SZ	RX	RY	RZ	TX	TY	TZ	SX	SY	SZ	X	Y	Z	X	Y	Z	X	Y	Z	X	Y	Z	X	Y	Z
		deg	deg	deg	deg	deg	deg	N/kg	N/kg	N/kg	N.mm/kg	N.mm/kg	N.mm/kg	W/kg	W/kg	W/kg	deg	deg	deg	mm	mm	mm	mm	mm	mm	deg	deg	deg	mm	mm	mm	mm	mm	mm	deg	deg	deg	deg	deg	deg	N/kg	N/kg	N/kg	N.mm/kg	N.mm/kg	N.mm/kg	W/kg	W/kg	W/kg
1
2
3
4
5
6
7
8
9
10
11
12
13
14
15
16
17
18
19
20
21
22
23
24
25
26
27
28
29
30
31
32
33
34
35
36
37
38
39
40
41
42
43
44
45
46
47
48
49
50
51
52
53
54
55
56
57
58
59
60
61
62
63
64
65
66
67
68
69
70
71
72	0	-0.499078	0	0	-0.499087	0.013825	-0.100305										8.29197	-23.5821	2.15538	577.184	382.148	689.925	376.8	376.8	376.8	15.0911	-70.45	0.978665	554.596	481.675	229.735	194.098	194.098	194.098	-71.6297	-7.56508	-12.0309	52.9592	-3.77792	2.01133
73	0	-0.332606	0	0	-0.332599	0.00807395	0.121526										8.22539	-23.4922	2.04938	576.655	381.737	689.97	376.927	376.927	376.927	15.7961	-72.957	1.54249	572.65	483.995	230.249	194.098	194.098	194.098	-74.2534	-7.78242	-12.6432	52.7502	-3.36247	2.01306
74	0	-0.258759	0	0	-0.258756	0.0024082	0.340062										8.12966	-23.3519	1.93068	575.777	381.366	689.75	377.003	377.003	377.003	16.4761	-75.3956	2.11629	590.438	486.434	231.139	194.098	194.098	194.098	-76.8132	-8.00266	-13.2353	52.5191	-2.9522	2.019
75	0	-0.275292	0	0	-0.275303	-0.00389961	0.583351										8.01088	-23.1675	1.80729	574.591	381.046	689.268	377.018	377.018	377.018	17.0959	-77.7545	2.67658	607.904	488.9	232.397	194.098	194.098	194.098	-79.2915	-8.21766	-13.771	52.2739	-2.56545	2.02799
76	0	-0.377058	0	0	-0.377104	-0.0115228	0.877344	-0.206836	0.0444593	-0.113168	-13.8141	-6.43E-15	-2.44574	0	0	-0.00248066	7.87462	-22.9456	1.68679	573.141	380.789	688.538	376.965	376.965	376.965	17.6235	-80.0244	3.19739	624.993	491.302	234.006	194.098	194.098	194.098	-81.6719	-8.41958	-14.2159	52.0225	-2.2165	2.03428	0.221473	0.400674	1.40302	73.9642	142.284	-32.7095	0	0	-0.0595795
77	0	-0.555507	0	0	-0.555648	-0.0210456	1.24453	-0.206387	0.0350689	-0.124582	-13.3771	-4.23E-16	-4.83877	0	0	-0.00146019	7.72793	-22.6929	1.57855	571.479	380.604	687.573	376.845	376.845	376.845	18.0326	-82.1982	3.65292	641.647	493.554	235.947	194.098	194.098	194.098	-83.94	-8.60145	-14.5406	51.7705	-1.91907	2.02966	0.24383	0.33797	1.41557	84.8857	127.824	-27.9379	0	0	-0.029571
78	0	-0.799321	0	0	-0.799672	-0.0329098	1.70186	-0.203302	0.0271971	-0.138729	-12.7147	2.20E-15	-6.58272	0	0	0.000291056	7.57777	-22.4159	1.49289	569.663	380.498	686.393	376.661	376.66	376.661	18.3049	-84.2698	4.02002	657.798	495.581	238.188	194.098	194.098	194.098	-86.0833	-8.7576	-14.7231	51.5201	-1.68707	2.0051	0.25264	0.308681	1.44375	102.555	115.614	-22.5541	0	0	0.00128095
79	0	-1.09549	0	0	-1.09634	-0.0472815	2.25554	-0.197132	0.0211417	-0.155441	-11.7419	6.77E-16	-7.59507	0	0	0.00241415	7.42599	-22.1218	1.43612	567.747	380.474	685.027	376.416	376.416	376.416	18.4304	-86.2333	4.28049	673.367	497.318	240.689	194.098	194.098	194.098	-88.091	-8.88386	-14.7504	51.2729	-1.52862	1.95019	0.258005	0.292307	1.47309	124.941	103.512	-16.6684	0	0	0.0320788
80	0	-1.42988	0	0	-1.43173	-0.0641197	2.9037	-0.187781	0.0172224	-0.174242	-10.4156	-4.60E-16	-7.83711	0	0	0.00438059	7.27114	-21.817	1.41284	565.783	380.533	683.51	376.112	376.112	376.112	18.4081	-88.082	4.42249	688.255	498.718	243.393	194.098	194.098	194.098	-89.9538	-8.97773	-14.6191	51.0296	-1.44342	1.85731	0.260353	0.275284	1.49696	151.529	91.2974	-10.4649	0	0	0.061793
81	0	-1.78781	0	0	-1.79142	-0.0832146	3.63782	-0.175472	0.0155536	-0.194535	-8.7367	-1.52E-15	-7.33129	0	0	0.0056839	7.11152	-21.5077	1.42695	563.823	380.673	681.879	375.748	375.748	375.748	18.2453	-89.8083	4.44171	702.353	499.749	246.228	194.098	194.098	194.098	-91.6638	-9.03846	-14.3354	50.79	-1.42404	1.72285	0.25579	0.239056	1.51238	182.204	76.3662	-4.18068	0	0	0.0912111
82	0	-2.15454	0	0	-2.16104	-0.104229	4.44437	-0.160749	0.016156	-0.215232	-6.74934	-2.79E-15	-6.14515	0	0	0.00592274	6.94911	-21.1991	1.48195	561.919	380.889	680.166	375.327	375.327	375.327	17.9565	-91.4029	4.34185	715.54	500.402	249.105	194.098	194.098	194.098	-93.2141	-9.06685	-13.9147	50.5528	-1.46469	1.54663	0.256644	0.152304	1.51261	212.218	50.7729	1.88383	0	0	0.116979
83	0	-2.51573	0	0	-2.52657	-0.126766	5.30736	-0.144405	0.0187092	-0.235547	-4.53279	-2.62E-15	-4.41266	0	0	0.00490704	6.79413	-20.8949	1.58355	560.122	381.177	678.392	374.869	374.869	374.869	17.5622	-92.8559	4.13417	727.693	500.686	251.92	194.098	194.098	194.098	-94.599	-9.06516	-13.3797	50.3111	-1.57289	1.33326	0.247967	0.0488725	1.50266	243.25	17.3243	7.60269	0	0	0.133895
84	0	-2.8591	0	0	-2.87599	-0.150299	6.20591	-0.127191	0.0227383	-0.256547	-2.17203	-5.84E-15	-2.3252	0	0	0.00282493	6.65849	-20.5977	1.73378	558.476	381.531	676.572	374.396	374.396	374.396	17.0867	-94.1566	3.83665	738.692	500.629	254.562	194.098	194.098	194.098	-95.8136	-9.03642	-12.7591	50.0579	-1.75709	1.09009	0.169261	0.102864	1.54311	292.934	14.9332	13.197	0	0	0.155028
85	0	-3.17849	0	0	-3.20308	-0.173802	7.10029	-0.109885	0.0275838	-0.278368	0.234244	-9.41E-16	-0.129081	0	0	0.000388105	6.52958	-20.3119	1.90696	556.978	381.941	674.744	373.912	373.912	373.912	16.5561	-95.2939	3.4729	748.415	500.27	256.91	194.098	194.098	194.098	-96.8533	-8.98374	-12.0854	49.811	-1.97708	0.815041	-0.061558	0.453052	1.65606	383.246	94.0351	18.7874	0	0	0.19607
86	0	-3.47595	0	0	-3.50951	-0.195633	7.92794	-0.0931962	0.0329743	-0.293107	2.58682	1.52E-15	2.00968	0	0	-0.00177249	6.35341	-20.0456	2.03637	555.56	382.388	672.983	373.377	373.377	373.377	15.9969	-96.2564	3.07047	756.747	499.662	258.844	194.098	194.098	194.098	-97.713	-8.90977	-11.393	49.6271	-2.118	0.486935	-0.188727	0.720051	1.76842	450.839	191.267	23.4754	0	0	0.2381
87	0	-3.75462	0	0	-3.79789	-0.214759	8.65032	-0.0779458	0.0389959	-0.285154	4.75657	1.10E-15	4.14991	0	0	-0.00414209	6.10237	-19.8012	2.08523	554.188	382.857	671.334	372.775	372.775	372.775	15.4327	-97.033	2.65687	763.61	498.866	260.252	194.098	194.098	194.098	-98.3874	-8.81689	-10.714	49.5314	-2.12114	0.10148	0.17668	-0.263808	1.40353	356.795	-1.55135	25.0681	0	0	0.216144
88	0	-4.00249	0	0	-4.05643	-0.233199	9.34415	-0.0655062	0.045068	-0.257695	6.58381	-1.02E-15	6.35886	0	0	-0.00714184	5.94557	-19.5543	2.20487	553.09	383.372	669.639	372.272	372.272	372.272	14.8806	-97.6134	2.25324	769.033	497.96	261.046	194.098	194.098	194.098	-98.8698	-8.70719	-10.0721	49.3446	-2.29042	-0.227985	1.35918	-2.70668	0.780525	44.0082	-727.142	22.9564	0	0	-0.929168
89	0	-4.19628	0	0	-4.26343	-0.255353	10.1741	-0.0572642	0.0481659	-0.248035	8.12805	-1.52E-15	7.64491	0	0	-0.00524902	6.24001	-19.2545	2.70392	552.717	383.992	667.535	372.249	372.249	372.249	14.348	-97.9888	1.8734	773.133	497.027	261.168	194.098	194.098	194.098	-99.1534	-8.58076	-9.48004	48.7102	-3.25499	-0.274433	0.912887	-2.43186	0.693789	129.168	-1197.88	22.7181	0	0	-0.800596
90	0	-4.36889	0	0	-4.45113	-0.278024	11.019	-0.054399	0.0413092	-0.373687	8.89801	1.02E-15	7.13233	0	0	0.0077273	6.82863	-18.9121	3.396	552.796	384.695	665.18	372.718	372.718	372.718	13.8429	-98.1527	1.5386	775.872	496.103	260.561	194.098	194.098	194.098	-99.2333	-8.43377	-8.95565	47.8327	-4.69034	-0.136319	-2.95477	8.10082	4.18059	1262.47	280.383	33.6856	0	0	-3.26578
91	0	-4.69642	0	0	-4.78431	-0.277152	10.9866	-0.0635986	0.0321068	-0.586884	7.3726	-5.08E-16	6.9624	0	0	0.00961117	5.989	-18.7661	2.71336	551.057	385.126	664.383	371.445	371.445	371.445	13.4071	-98.1036	1.29177	776.746	495.134	259.129	194.098	194.098	194.098	-99.1146	-8.27293	-8.54974	48.302	-3.53447	-0.759166	-11.5876	25.9281	8.87337	3332.25	3534.52	62.5305	0	0	-73.9783
92	0	-5.40532	0	0	-5.4727	-0.223653	8.9853	-0.0627422	0.0807603	0.202375	6.83926	1.35E-15	10.3078	0	0	-0.00229967	1.13327	-18.9354	-1.40163	544.407	385.306	667.932	370.11	370.11	370.11	13.0555	-97.8401	1.19328	775.139	494.04	256.796	194.098	194.098	194.098	-98.7978	-8.07507	-8.30976	53.9744	5.14917	-4.9055	14.6819	20.6747	23.9116	-3301.03	4180.2	-77.5371	0	0	-50.5854
93	0	-5.83632	0	0	-5.91322	-0.230261	9.2338	-0.046781	0.0783079	0.300254	7.18557	8.46E-16	9.67772	0	0	0.0236953	-6.28662	-18.5071	-2.1886	541.46	386.389	675.435	388.511	388.511	388.511	12.4452	-97.33	1.27463	773.931	493.269	253.934	194.098	194.098	194.098	-98.2012	-7.58658	-8.06246	71.0356	19.0982	-22.4007	18.8995	-33.6028	-22.3149	-4598.26	-3561.65	-192.038	0	0	65.4083
94	0	-5.78795	0	0	-5.92678	-0.315494	12.4046	-0.0738647	-0.0448095	-1.43449	2.72711	1.29E-15	-1.36131	0	0	0.00298117	-8.81355	-18.0012	2.41468	546.273	387.478	678.065	399.769	399.769	399.769	11.7592	-96.6189	1.29186	773.699	492.908	250.671	194.098	194.098	194.098	-97.3968	-7.07618	-7.73959	79.6301	22.7828	-35.4526	-48.2969	-26.9767	-46.3442	13103.8	-2698.49	793.472	0	0	23.8237
95	0	-6.88147	0	0	-6.94738	-0.194352	7.87947	-0.0983166	0.118266	0.999027	-0.466734	-1.52E-15	12.8506	0	0	-0.0154595	-3.75863	-18.0176	-4.30296	538.643	387.624	669.271	377.883	377.883	377.883	12.0067	-95.8478	1.04589	767.66	491.998	246.55	194.098	194.098	194.098	-96.6567	-7.34951	-7.78422	62.45	14.0201	-13.1355	42.2866	-19.5863	2.80234	-10448	-1256.91	-452.383	0	0	-143.996
96	0	-6.98666	0	0	-7.09419	-0.249728	9.9638	-0.122397	0.0420582	-0.15573	-4.79751	-2.88E-15	6.5201	0	0	-0.000303805	3.59448	-17.4845	-0.213621	544.813	388.146	659.842	368.619	368.618	368.618	11.725	-94.8647	0.917389	765.344	491.82	242.418	194.098	194.098	194.098	-95.6349	-7.1887	-7.6156	48.862	-0.288428	-2.25557	-4.79251	29.7726	19.3765	1182.46	4899.3	19.9814	0	0	90.2156
97	0	-7.29909	0	0	-7.44895	-0.290466	11.4806	-0.142414	0.0148863	-0.424751	-9.26477	-4.23E-16	4.02625	0	0	-0.013303	7.17546	-16.6671	2.53172	548.546	389.415	654.906	372.461	372.461	372.461	11.3178	-93.7392	0.982429	762.169	491.666	237.976	194.098	194.098	194.098	-94.4566	-6.82368	-7.50589	44.891	-6.75394	0.164896	-10.5906	25.4609	6.95071	2892.54	3010.97	28.5491	0	0	47.9985
98	0	-8.00058	0	0	-8.14808	-0.274358	10.8827	-0.175165	0.0372222	-0.0814445	-14.8442	-2.88E-15	5.13659	0	0	-0.0164105	6.6253	-16.3404	1.65579	547.068	390.121	654.536	371.421	371.421	371.421	11.0946	-92.5584	1.07483	757.263	491.424	233.429	194.098	194.098	194.098	-93.2471	-6.56187	-7.52209	44.8209	-5.84113	0.157572	-1.51769	5.28651	3.25274	411.139	-192.138	6.38169	0	0	0.504077
99	0	-8.78445	0	0	-8.91393	-0.243717	9.73872	-0.194444	0.04293	0.0531821	-19.6737	1.90E-16	6.08404	0	0	-0.0178783	5.12848	-16.1025	-0.0652949	544.37	390.781	655.344	369.173	369.173	369.173	10.9557	-91.3594	1.15798	751.759	491.227	229.024	194.098	194.098	194.098	-92.0296	-6.35919	-7.58036	45.5758	-3.18066	-0.274015	3.92423	-6.3541	0.0655282	-995.853	-1546.18	-11.2023	0	0	3.55822
100	0	-9.45915	0	0	-9.57863	-0.224504	9.01734	-0.207594	0.0372703	0.0335874	-23.3229	-3.56E-15	4.84074	0	0	-0.0224413	4.54479	-15.7194	-0.969098	542.81	391.664	655.33	368.275	368.275	368.275	10.8095	-90.174	1.24712	746.379	491.145	224.897	194.098	194.098	194.098	-90.8244	-6.14708	-7.63299	45.4906	-2.10025	-0.145645	2.23008	-3.54778	0.72736	-587.337	-550.512	-9.80351	0	0	0.721998
101	0	-10.0149	0	0	-10.1303	-0.213706	8.6106	-0.216691	0.030717	-0.0153795	-26.0175	4.41E-15	3.58829	0	0	-0.0234516	4.62333	-15.2531	-1.2559	542.083	392.666	654.761	368.052	368.052	368.052	10.6636	-89.0402	1.34183	741.117	491.15	221.138	194.098	194.098	194.098	-89.6708	-5.93283	-7.68168	44.72	-2.24279	0.388964	0.414088	0.428526	2.0267	-105.95	290.205	-3.09741	0	0	-0.260964
102	0	-10.4808	0	0	-10.5901	-0.202565	8.19005	-0.221229	0.027037	-0.0275691	-27.8474	-2.47E-15	3.03867	0	0	-0.0202753	4.7157	-14.7846	-1.50255	541.355	393.721	654.334	367.9	367.9	367.9	10.5478	-87.9925	1.42478	735.799	491.195	217.817	194.098	194.098	194.098	-88.6067	-5.74878	-7.73251	43.9266	-2.43652	0.909203	-0.123214	1.38509	2.28987	-1.16793	374.903	-2.24165	0	0	-0.0174672
103	0	-10.8522	0	0	-10.9514	-0.188877	7.67212	-0.220845	0.0252343	-0.0180109	-28.6861	3.31E-15	2.76694	0	0	-0.0147438	4.63217	-14.3408	-1.86802	540.388	394.815	654.251	367.618	367.618	367.618	10.4684	-87.0541	1.48418	730.392	491.254	214.973	194.098	194.098	194.098	-87.6564	-5.60815	-7.78193	43.292	-2.32288	1.30931	0.251054	0.652898	2.061	-115.938	155.49	-4.1516	0	0	-0.19321
104	0	-11.1085	0	0	-11.1963	-0.174701	7.13443	-0.215702	0.023915	-0.0119367	-28.5222	1.18E-15	2.47954	0	0	-0.00817604	4.46391	-13.9135	-2.24595	539.316	395.952	654.405	367.307	367.307	367.307	10.4116	-86.2364	1.52159	724.96	491.319	212.607	194.098	194.098	194.098	-86.8298	-5.50209	-7.82247	42.7211	-2.0677	1.6354	0.464047	0.193641	1.90983	-175.782	50.5459	-5.34597	0	0	-0.240563
105	0	-11.2395	0	0	-11.3166	-0.161907	6.64804	-0.207205	0.022939	-0.0137235	-27.5813	-4.73E-15	2.22682	0	0	-0.00160421	4.28666	-13.4946	-2.54538	538.248	397.135	654.699	367.071	367.071	367.071	10.3625	-85.5421	1.54357	719.549	491.385	210.69	194.098	194.098	194.098	-86.1277	-5.41757	-7.84926	42.1325	-1.82392	1.91625	0.410476	0.228017	1.89746	-156.463	66.6412	-5.26543	0	0	-0.227409
106	0	-11.25	0	0	-11.3178	-0.151018	6.23332	-0.197038	0.0225275	-0.0170877	-26.1531	6.45E-16	2.10147	0	0	0.00418815	4.09929	-13.0836	-2.75794	537.176	398.366	655.114	366.93	366.93	366.93	10.313	-84.9677	1.55553	714.166	491.451	209.175	194.098	194.098	194.098	-85.5459	-5.34595	-7.86101	41.5181	-1.60658	2.14337	0.288058	0.346499	1.89635	-118.768	97.7413	-4.79761	0	0	-0.200136
107	0	-11.1519	0	0	-11.2119	-0.142074	5.89218	-0.186236	0.0225443	-0.0188122	-24.4467	-6.33E-15	2.09636	0	0	0.0087032	3.88407	-12.6808	-2.90146	536.057	399.645	655.647	366.883	366.883	366.883	10.2585	-84.5053	1.56269	708.803	491.517	208.007	194.098	194.098	194.098	-85.076	-5.28071	-7.85869	40.89	-1.39146	2.30635	0.217869	0.338282	1.8474	-94.4789	101.556	-4.42194	0	0	-0.172555
108	0	-10.96	0	0	-11.0137	-0.135157	5.62808	-0.175536	0.0225885	-0.0200801	-22.6168	-5.56E-15	2.14179	0	0	0.0117643	3.64305	-12.2836	-2.9855	534.86	400.978	656.267	366.94	366.939	366.939	10.1956	-84.1439	1.57067	703.452	491.587	207.127	194.098	194.098	194.098	-84.7062	-5.21543	-7.84438	40.2501	-1.18074	2.40672	0.143341	0.24029	1.76206	-69.6483	89.4026	-4.00077	0	0	-0.134956
109	0	-10.6914	0	0	-10.7403	-0.130227	5.43967	-0.165653	0.0224254	-0.0213124	-20.8	-8.19E-16	2.18359	0	0	0.0134805	3.39543	-11.8889	-3.02162	533.556	402.374	656.923	367.115	367.115	367.115	10.1227	-83.8701	1.58418	698.105	491.669	206.474	194.098	194.098	194.098	-84.4233	-5.14525	-7.82089	39.6103	-0.972683	2.45224	0.0519026	0.133141	1.66494	-40.701	76.5905	-3.50026	0	0	-0.0902988
110	0	-10.3641	0	0	-10.4094	-0.127067	5.31886	-0.157005	0.0218471	-0.0207715	-19.0923	-2.33E-15	2.18112	0	0	0.0141144	3.16205	-11.4936	-3.02666	532.111	403.839	657.561	367.412	367.412	367.412	10.04	-83.6701	1.60648	692.751	491.766	205.991	194.098	194.098	194.098	-84.2132	-5.06726	-7.79123	38.9902	-0.754301	2.45473	0.034378	0.0948436	1.59307	-28.9458	73.384	-3.20507	0	0	-0.0717069
111	0	-9.99496	0	0	-10.0377	-0.125557	5.26109	-0.149746	0.0206961	-0.0198931	-17.5558	-1.84E-15	2.1102	0	0	0.0139838	2.95015	-11.0922	-3.00592	530.509	405.377	658.149	367.822	367.822	367.822	9.94742	-83.5297	1.64015	687.386	491.882	205.629	194.098	194.098	194.098	-84.0617	-4.97886	-7.75793	38.3782	-0.551967	2.42901	0.030271	0.119075	1.53675	-21.7181	76.0796	-2.95736	0	0	-0.0610456
112	0	-9.59942	0	0	-9.6404	-0.125509	5.25926	-0.143984	0.0189999	-0.0196296	-16.2355	3.09E-15	1.97325	0	0	0.0133981	2.75505	-10.6793	-2.96365	528.739	406.986	658.67	368.315	368.315	368.315	9.8452	-83.4352	1.68631	682.01	492.018	205.341	194.098	194.098	194.098	-83.9552	-4.87868	-7.72275	37.7593	-0.384819	2.39117	-0.00425148	0.131311	1.47994	-9.5331	72.7034	-2.61917	0	0	-0.0409624
113	0	-9.19168	0	0	-9.23148	-0.126541	5.29875	-0.139733	0.0169928	-0.0195491	-15.1563	2.27E-15	1.7985	0	0	0.0126027	2.57286	-10.2527	-2.9123	526.786	408.664	659.111	368.857	368.857	368.857	9.73468	-83.3746	1.74434	676.619	492.169	205.093	194.098	194.098	194.098	-83.8817	-4.76722	-7.68703	37.1402	-0.239099	2.35525	-0.0418188	0.10661	1.42748	0.993449	61.1383	-2.27174	0	0	-0.0210057
114	0	-8.78372	0	0	-8.82264	-0.128202	5.36228	-0.136941	0.0149434	-0.0188658	-14.3268	-2.29E-15	1.6197	0	0	0.0117646	2.40403	-9.81255	-2.86547	524.64	410.403	659.457	369.42	369.42	369.42	9.61764	-83.3372	1.81281	671.21	492.332	204.857	194.098	194.098	194.098	-83.8307	-4.64594	-7.65178	36.5358	-0.0985515	2.32973	-0.0585007	0.0911646	1.3919	3.83424	50.9737	-2.01615	0	0	-0.0131189
115	0	-8.38456	0	0	-8.42269	-0.130105	5.43501	-0.135502	0.0129347	-0.0178018	-13.7421	2.70E-15	1.44966	0	0	0.010984	2.24624	-9.36044	-2.83089	522.303	412.192	659.701	369.98	369.98	369.98	9.4959	-83.314	1.89032	665.785	492.5	204.612	194.098	194.098	194.098	-83.7936	-4.51643	-7.61795	35.9545	0.0432402	2.31945	-0.0464226	0.0987429	1.37741	-1.7144	45.6705	-1.84292	0	0	-0.0179509
116	0	-7.9999	0	0	-8.03724	-0.131958	5.50584	-0.135181	0.0111014	-0.0168808	-13.3767	-6.66E-16	1.3031	0	0	0.0103045	2.09229	-8.89879	-2.8093	519.789	414.015	659.849	370.513	370.513	370.513	9.37123	-83.2982	1.97566	660.345	492.668	204.347	194.098	194.098	194.098	-83.7636	-4.38021	-7.58643	35.3982	0.186815	2.32598	-0.0470917	0.0841345	1.36911	-6.29221	38.4304	-1.65947	0	0	-0.0205303
117	0	-7.63313	0	0	-7.66949	-0.133506	5.56501	-0.135719	0.00956712	-0.0154164	-13.1962	5.10E-16	1.19029	0	0	0.00974146	1.9388	-8.43202	-2.80077	517.115	415.857	659.905	371.004	371.004	371.004	9.24569	-83.2846	2.06758	654.895	492.829	204.056	194.098	194.098	194.098	-83.7358	-4.23913	-7.55812	34.875	0.337762	2.34651	-0.0204269	0.00513598	1.35384	-18.2806	22.8174	-1.56715	0	0	-0.0269366
118	0	-7.28468	0	0	-7.31992	-0.13466	5.60909	-0.136879	0.00832427	-0.0138819	-13.1637	3.71E-15	1.10635	0	0	0.00929553	1.79149	-7.96495	-2.79802	514.313	417.699	659.866	371.449	371.449	371.449	9.1212	-83.2697	2.16501	649.443	492.981	203.739	194.098	194.098	194.098	-83.7069	-4.09486	-7.5339	34.39	0.491269	2.376	0.0125402	-0.0608643	1.35543	-32.1255	10.9212	-1.5118	0	0	-0.0344949
119	0	-6.95322	0	0	-6.98721	-0.135429	5.63845	-0.138405	0.00740864	-0.0128876	-13.2374	3.86E-15	1.05001	0	0	0.00895796	1.65466	-7.50258	-2.79111	511.416	419.524	659.737	371.849	371.849	371.849	8.99955	-83.2517	2.26703	643.995	493.12	203.398	194.098	194.098	194.098	-83.6752	-3.94907	-7.51448	33.9431	0.63238	2.40427	0.0310611	-0.0803833	1.37581	-41.9476	7.5022	-1.41872	0	0	-0.0391302
120	0	-6.63667	0	0	-6.66925	-0.135832	5.65387	-0.140107	0.00684816	-0.0118092	-13.3814	-3.15E-15	1.01845	0	0	0.00872203	1.52606	-7.05026	-2.77324	508.453	421.314	659.531	372.2	372.2	372.2	8.88261	-83.2295	2.37265	638.558	493.244	203.041	194.098	194.098	194.098	-83.6399	-3.8035	-7.50058	33.5364	0.754417	2.41807	0.0572529	-0.107794	1.3913	-52.7562	3.58925	-1.36899	0	0	-0.0428991
121	0	-6.33188	0	0	-6.36303	-0.13599	5.65987	-0.141776	0.00666337	-0.0102108	-13.5591	-5.04E-16	1.00888	0	0	0.00857524	1.40541	-6.61241	-2.73565	505.456	423.053	659.26	372.492	372.492	372.492	8.77196	-83.2031	2.48085	633.138	493.354	202.674	194.098	194.098	194.098	-83.601	-3.6598	-7.49265	33.1731	0.857328	2.40781	0.112348	-0.176385	1.38983	-69.1017	-6.52768	-1.41755	0	0	-0.0479409
122	0	-6.03481	0	0	-6.06455	-0.136166	5.6666	-0.143247	0.00669484	-0.00925599	-13.7409	1.96E-15	1.00275	0	0	0.00850269	1.29876	-6.19118	-2.66392	502.459	424.726	658.932	372.714	372.714	372.714	8.66877	-83.1728	2.5906	627.745	493.451	202.306	194.098	194.098	194.098	-83.5591	-3.51943	-7.49082	32.8512	0.935056	2.36902	0.15387	-0.217638	1.40135	-80.2405	-12.8496	-1.42622	0	0	-0.0487043
123	0	-5.74171	0	0	-5.77017	-0.136581	5.68245	-0.144429	0.00686595	-0.00967643	-13.9067	-2.43E-15	0.991457	0	0	0.00849016	1.2097	-5.78777	-2.54893	499.492	426.322	658.555	372.86	372.86	372.86	8.57411	-83.1394	2.70047	622.383	493.537	201.943	194.098	194.098	194.098	-83.5148	-3.38403	-7.49489	32.5666	0.977653	2.29529	0.152193	-0.22221	1.42275	-78.7907	-14.3472	-1.31602	0	0	-0.0415589
124	0	-5.45028	0	0	-5.47752	-0.137276	5.70899	-0.145251	0.00707991	-0.0105034	-14.0412	-1.98E-16	0.967482	0	0	0.00852348	1.13696	-5.40338	-2.39408	496.564	427.831	658.143	372.918	372.918	372.918	8.48902	-83.1036	2.80859	617.052	493.614	201.593	194.098	194.098	194.098	-83.4693	-3.25558	-7.50443	32.3247	0.993093	2.17957	0.150284	-0.216934	1.44042	-74.9654	-15.4925	-1.20538	0	0	-0.0333078
125	0	-5.15861	0	0	-5.18473	-0.138252	5.74629	-0.145721	0.00730768	-0.0110601	-14.1397	1.66E-15	0.932936	0	0	0.00859261	1.07779	-5.0375	-2.20559	493.68	429.248	657.712	372.872	372.872	372.872	8.41422	-83.0663	2.91288	611.75	493.684	201.262	194.098	194.098	194.098	-83.4231	-3.13595	-7.51863	32.1322	1.00299	2.02201	0.172416	-0.207326	1.4594	-74.8687	-16.6531	-1.16056	0	0	-0.0269773
126	0	-4.86469	0	0	-4.88975	-0.139565	5.79639	-0.145853	0.00753405	-0.0119447	-14.1996	1.16E-15	0.892863	0	0	0.00868662	1.02958	-4.68691	-1.98599	490.848	430.566	657.275	372.713	372.713	372.713	8.3499	-83.0282	3.01135	606.474	493.748	200.952	194.098	194.098	194.098	-83.3773	-3.0267	-7.53636	31.9841	1.02065	1.82772	0.190648	-0.203445	1.48755	-71.8721	-18.639	-1.10021	0	0	-0.0202338
127	0	-4.56698	0	0	-4.59102	-0.141212	5.85929	-0.145701	0.00769455	-0.0137427	-14.2234	-7.80E-16	0.847773	0	0	0.00879694	0.990296	-4.34721	-1.74011	488.07	431.784	656.842	372.449	372.449	372.449	8.29611	-82.99	3.10193	601.223	493.808	200.665	194.098	194.098	194.098	-83.3325	-2.92929	-7.5564	31.8672	1.04554	1.60031	0.178925	-0.173189	1.52758	-59.7488	-16.2481	-0.955293	0	0	-0.0133099
128	0	-4.26508	0	0	-4.28808	-0.143052	5.9295	-0.145312	0.0078427	-0.0154879	-14.2137	4.23E-15	0.809183	0	0	0.00891702	0.955699	-4.01435	-1.48044	485.337	432.901	656.425	372.098	372.098	372.098	8.25297	-82.9522	3.18286	595.988	493.863	200.403	194.098	194.098	194.098	-83.2892	-2.84505	-7.57774	31.771	1.08282	1.34324	0.165066	-0.174543	1.5589	-46.2191	-19.169	-0.808767	0	0	-0.0088909
129	0	-3.95888	0	0	-3.98074	-0.144944	6.00169	-0.144705	0.00806335	-0.0157258	-14.1719	-3.66E-15	0.793636	0	0	0.00904132	0.926143	-3.68368	-1.21843	482.639	433.917	656.027	371.688	371.688	371.688	8.22048	-82.9152	3.25276	590.761	493.915	200.165	194.098	194.098	194.098	-83.2479	-2.77492	-7.59957	31.6816	1.13367	1.06652	0.210368	-0.19181	1.58279	-47.4165	-24.9897	-0.793535	0	0	-0.0105189
130	0	-3.64698	0	0	-3.66765	-0.146989	6.07972	-0.143936	0.00827222	-0.014856	-14.1037	1.05E-15	0.802727	0	0	0.00916174	0.904288	-3.34765	-0.949974	479.984	434.834	655.646	371.253	371.253	371.253	8.19823	-82.8793	3.31088	585.543	493.966	199.949	194.098	194.098	194.098	-83.2088	-2.7192	-7.62114	31.5659	1.17773	0.794746	0.291236	-0.158932	1.60992	-60.5604	-21.3046	-0.85735	0	0	-0.0206567
131	0	-3.32755	0	0	-3.34698	-0.149441	6.17322	-0.143121	0.00839152	-0.015315	-14.0213	2.62E-15	0.831323	0	0	0.00924453	0.884294	-2.99713	-0.660678	477.39	435.655	655.292	370.816	370.816	370.816	8.18555	-82.8446	3.35699	580.336	494.015	199.75	194.098	194.098	194.098	-83.1719	-2.67765	-7.64189	31.3805	1.1933	0.567722	0.310835	-0.0560797	1.6597	-63.2758	-1.9946	-0.782431	0	0	-0.0307088
132	0	-3.0011	0	0	-3.01921	-0.152261	6.28071	-0.142441	0.00819939	-0.0213392	-13.9432	-3.00E-15	0.848679	0	0	0.00924339	0.850536	-2.62738	-0.353464	474.851	436.383	654.982	370.398	370.398	370.398	8.18217	-82.8108	3.39135	575.135	494.065	199.565	194.098	194.098	194.098	-83.1371	-2.64994	-7.66177	31.1	1.17078	0.41627	0.0842103	-0.0230128	1.70998	-10.1907	8.41855	-0.198196	0	0	-0.00553183
133	0	-2.67493	0	0	-2.69153	-0.154465	6.36468	-0.141986	0.00777014	-0.0315401	-13.8797	9.39E-16	0.847021	0	0	0.00914552	0.802795	-2.24739	-0.0917104	472.285	437.024	654.71	370.052	370.052	370.052	8.18887	-82.778	3.415	569.914	494.112	199.395	194.098	194.098	194.098	-83.1043	-2.6358	-7.682	30.7637	1.12527	0.326817	-0.354892	-0.273481	1.67724	92.0417	-26.4544	0.788196	0	0	0.0531903
134	0	-2.361	0	0	-2.37566	-0.154455	6.36429	-0.141511	0.00772658	-0.0330486	-13.8086	6.94E-16	0.86921	0	0	0.00898337	0.788437	-1.8766	0.0185687	469.555	437.584	654.411	369.87	369.87	369.87	8.20668	-82.746	3.4301	564.628	494.149	199.241	194.098	194.098	194.098	-83.0734	-2.6344	-7.7046	30.4717	1.09583	0.253495	-0.467411	-0.599936	1.57411	116.56	-75.352	0.993707	0	0	0.0639023
135	0	-2.06175	0	0	-2.07417	-0.152064	6.27319	-0.140893	0.00821282	-0.0226895	-13.7206	-1.16E-15	0.92359	0	0	0.00881198	0.852072	-1.51823	-0.0396434	466.634	438.068	654.026	369.887	369.887	369.887	8.23451	-82.7142	3.4389	559.271	494.175	199.101	194.098	194.098	194.098	-83.0438	-2.64349	-7.73023	30.2507	1.09031	0.205303	0.00272589	-0.205428	1.64195	9.97862	-14.9218	0.115053	0	0	0.00493765
136	0	-1.76654	0	0	-1.77681	-0.149024	6.15731	-0.140531	0.00839308	-0.0186205	-13.6574	1.11E-15	0.940131	0	0	0.00868425	0.938106	-1.15078	-0.154252	463.654	438.483	653.623	370.029	370.029	370.029	8.2694	-82.6825	3.44252	553.886	494.198	198.967	194.098	194.098	194.098	-83.0149	-2.66045	-7.75755	29.9856	1.05903	0.251061	0.147914	0.0700027	1.70825	-22.9019	20.1236	-0.145247	0	0	-0.0131455
137	0	-1.47103	0	0	-1.47929	-0.146109	6.04614	-0.140457	0.00830144	-0.0211872	-13.6239	3.15E-15	0.929804	0	0	0.00859486	0.997459	-0.765701	-0.271827	460.676	438.834	653.257	370.25	370.25	370.25	8.30989	-82.6504	3.44188	548.491	494.219	198.834	194.098	194.098	194.098	-82.9862	-2.68376	-7.78614	29.6267	0.986513	0.403981	0.0122486	0.0491097	1.68903	9.75793	6.33159	0.146561	0	0	0.00824545
138	0	-1.17834	0	0	-1.18466	-0.142988	5.92705	-0.140504	0.00826382	-0.0235967	-13.605	3.44E-15	0.927883	0	0	0.00849696	1.03235	-0.370805	-0.412381	457.668	439.127	652.922	370.549	370.549	370.549	8.35555	-82.6176	3.43819	543.076	494.236	198.702	194.098	194.098	194.098	-82.9576	-2.7123	-7.81648	29.2123	0.896136	0.628837	-0.127093	-0.0396104	1.63931	39.9818	-15.1386	0.393425	0	0	0.0311951
139	0	-0.89168	0	0	-0.896248	-0.139264	5.7849	-0.140563	0.00837757	-0.0237848	-13.5915	-1.67E-15	0.942878	0	0	0.008381	1.05855	0.0242142	-0.600307	454.596	439.368	652.591	370.927	370.927	370.927	8.40591	-82.5841	3.43279	537.632	494.249	198.572	194.098	194.098	194.098	-82.9285	-2.74481	-7.84903	28.7916	0.816232	0.888163	-0.173294	-0.0363958	1.60834	46.4006	-16.8802	0.448828	0	0	0.0375205
140	0	-0.611831	0	0	-0.6148	-0.134888	5.61778	-0.140563	0.00867086	-0.0219963	-13.5774	-3.17E-15	0.972171	0	0	0.00827295	1.07708	0.414097	-0.836103	451.456	439.563	652.261	371.357	371.357	371.357	8.46023	-82.5493	3.42655	532.158	494.255	198.445	194.098	194.098	194.098	-82.8986	-2.78025	-7.88386	28.3893	0.766516	1.16018	-0.124676	0.0465767	1.59974	31.4735	-4.12931	0.359612	0	0	0.0258272
141	0	-0.336741	0	0	-0.338255	-0.130149	5.4367	-0.14051	0.0090464	-0.0197866	-13.5646	-2.09E-15	1.00649	0	0	0.00819473	1.07554	0.798624	-1.09643	448.273	439.715	651.942	371.799	371.799	371.8	8.51799	-82.513	3.41967	526.662	494.258	198.319	194.098	194.098	194.098	-82.8676	-2.81815	-7.92075	28.0027	0.749912	1.44007	-0.0549	0.106851	1.58902	13.1148	4.99092	0.26175	0	0	0.0103237
142	0	-0.06351	0	0	-0.0637991	-0.125397	5.25501	-0.140469	0.00941007	-0.0190682	-13.5594	-7.40E-16	1.03902	0	0	0.00815404	1.04442	1.17886	-1.35398	445.082	439.828	651.644	372.221	372.221	372.221	8.57916	-82.4753	3.4119	521.153	494.26	198.192	194.098	194.098	194.098	-82.8354	-2.85865	-7.95952	27.6228	0.76008	1.72815	-0.0474789	0.109203	1.56935	10.2765	5.80075	0.272888	0	0	0.00734281
143	0	0.209183	0	0	0.210005	-0.120746	5.07705	-0.140428	0.00975727	-0.0192755	-13.5605	3.61E-15	1.06934	0	0	0.00814576	0.984024	1.55326	-1.59725	441.898	439.901	651.364	372.605	372.605	372.605	8.64393	-82.436	3.40303	515.636	494.263	198.064	194.098	194.098	194.098	-82.8022	-2.90201	-8.00019	27.2542	0.79609	2.01578	-0.0758483	0.0634598	1.54416	16.592	1.06006	0.346387	0	0	0.0118733
144	0	0.481755	0	0	0.48352	-0.116153	4.90122	-0.140353	0.0100716	-0.0192422	-13.5634	-1.13E-15	1.09374	0	0	0.00816323	0.902967	1.9187	-1.82649	438.721	439.939	651.09	372.949	372.949	372.949	8.71255	-82.3953	3.39306	510.11	494.267	197.936	194.098	194.098	194.098	-82.7678	-2.9484	-8.04292	26.909	0.857868	2.28717	-0.0905165	-0.000829605	1.52337	20.1376	-5.05829	0.397918	0	0	0.0145507
145	0	0.754968	0	0	0.757554	-0.111619	4.72757	-0.140219	0.0103628	-0.0182437	-13.5632	-1.45E-16	1.11125	0	0	0.00820513	0.811982	2.2735	-2.04015	435.555	439.94	650.808	373.26	373.26	373.26	8.7853	-82.3531	3.38166	504.575	494.273	197.807	194.098	194.098	194.098	-82.7325	-2.99819	-8.08771	26.5924	0.936552	2.5292	-0.0516065	-0.0129137	1.52123	12.168	-2.43298	0.374179	0	0	0.00816489
146	0	1.03082	0	0	1.03408	-0.107305	4.56225	-0.140092	0.0105521	-0.0173549	-13.5638	4.34E-16	1.11462	0	0	0.00827207	0.71439	2.61925	-2.22667	432.417	439.904	650.512	373.543	373.543	373.543	8.86244	-82.3099	3.36804	499.037	494.284	197.676	194.098	194.098	194.098	-82.6966	-3.05212	-8.13426	26.295	1.01904	2.7403	-0.0141485	-0.00877931	1.5248	5.26446	2.2818	0.350026	0	0	0.00259594
147	0	1.31104	0	0	1.31492	-0.103355	4.41082	-0.140048	0.0106526	-0.0175186	-13.5692	1.60E-15	1.1073	0	0	0.00836237	0.609511	2.95848	-2.3759	429.324	439.832	650.205	373.797	373.797	373.797	8.94425	-82.2657	3.35128	493.5	494.299	197.543	194.098	194.098	194.098	-82.6604	-3.11101	-8.1822	26.007	1.1022	2.92455	-0.0126502	-0.0107694	1.52475	7.94418	5.69522	0.397084	0	0	0.00324542
148	0	1.59615	0	0	1.6006	-0.0997505	4.2726	-0.140078	0.0106314	-0.0184433	-13.5757	-2.55E-15	1.08884	0	0	0.0084662	0.498572	3.29225	-2.48903	426.279	439.72	649.885	374.023	374.023	374.023	9.03078	-82.2207	3.33084	487.964	494.318	197.408	194.098	194.098	194.098	-82.624	-3.17529	-8.23124	25.7275	1.1942	3.08295	-0.0476697	-0.0765691	1.51522	19.432	-0.97304	0.505527	0	0	0.0110442
149	0	1.88566	0	0	1.89061	-0.0963537	4.14228	-0.140104	0.0105715	-0.0185702	-13.5719	2.25E-15	1.0703	0	0	0.00857532	0.391144	3.6203	-2.57659	423.271	439.57	649.543	374.235	374.235	374.235	9.12189	-82.175	3.3065	482.425	494.34	197.272	194.098	194.098	194.098	-82.5875	-3.24499	-8.28115	25.4605	1.29391	3.20925	-0.0417723	-0.12713	1.51782	21.7452	-5.12724	0.562461	0	0	0.0130299
150	0	2.17986	0	0	2.18522	-0.0931482	4.01927	-0.140123	0.0105047	-0.0180072	-13.5539	-1.73E-15	1.05742	0	0	0.00868583	0.295891	3.94437	-2.64165	420.303	439.38	649.169	374.454	374.454	374.454	9.21754	-82.1286	3.27787	476.885	494.364	197.134	194.098	194.098	194.098	-82.5509	-3.3204	-8.33167	25.1974	1.37849	3.30051	-0.00701371	-0.15431	1.51899	16.8961	-6.5549	0.571889	0	0	0.0104984
151	0	2.47961	0	0	2.4854	-0.0902252	3.90706	-0.140147	0.0104695	-0.017635	-13.519	-2.90E-15	1.05586	0	0	0.00878957	0.217381	4.268	-2.6798	417.384	439.147	648.759	374.688	374.688	374.688	9.31793	-82.081	3.24431	471.344	494.387	196.995	194.098	194.098	194.098	-82.5139	-3.40204	-8.38257	24.9246	1.42822	3.36455	0.0216339	-0.161508	1.51396	13.256	-6.63958	0.607231	0	0	0.00836702
152	0	2.78541	0	0	2.79157	-0.0876312	3.80746	-0.140255	0.010463	-0.0186597	-13.4727	-3.73E-15	1.06503	0	0	0.008874	0.156562	4.59417	-2.6891	414.524	438.872	648.315	374.929	374.929	374.929	9.4233	-82.0321	3.20551	465.806	494.41	196.854	194.098	194.098	194.098	-82.4761	-3.49027	-8.43387	24.6358	1.44201	3.41418	-0.0100892	-0.154755	1.50474	23.2901	-6.42946	0.769594	0	0	0.0142695
153	0	3.09553	0	0	3.10205	-0.0851849	3.71351	-0.140386	0.010552	-0.0201749	-13.4112	6.41E-17	1.08792	0	0	0.00892252	0.111107	4.92272	-2.68133	411.712	438.553	647.84	375.155	375.155	375.155	9.53349	-81.9807	3.16211	460.267	494.43	196.712	194.098	194.098	194.098	-82.4367	-3.58446	-8.48589	24.3404	1.43914	3.45576	-0.0666406	-0.139628	1.50083	38.4699	-5.50417	0.981373	0	0	0.0233273
154	0	3.40744	0	0	3.41423	-0.0826212	3.61502	-0.140438	0.0107903	-0.0206808	-13.3302	-2.51E-15	1.1243	0	0	0.00892453	0.0772494	5.25189	-2.67323	408.936	438.191	647.342	375.348	375.348	375.348	9.64805	-81.9257	3.11531	454.719	494.446	196.569	194.098	194.098	194.098	-82.3943	-3.68344	-8.53912	24.0509	1.43555	3.48828	-0.0803245	-0.136729	1.49772	43.1741	-5.88756	1.10741	0	0	0.0256932
155	0	3.71948	0	0	3.72647	-0.0798334	3.50791	-0.140419	0.0111666	-0.0204854	-13.2382	-1.76E-15	1.16683	0	0	0.00889066	0.0542733	5.58127	-2.6714	406.191	437.786	646.825	375.495	375.495	375.495	9.76681	-81.8656	3.06593	449.161	494.458	196.425	194.098	194.098	194.098	-82.3473	-3.78645	-8.59403	23.7711	1.43072	3.5129	-0.0772707	-0.158424	1.48422	43.027	-9.21036	1.16802	0	0	0.0248949
156	0	4.03084	0	0	4.03794	-0.0768413	3.39291	-0.140342	0.0116723	-0.0196973	-13.1451	-2.99E-15	1.20957	0	0	0.00883632	0.0452219	5.91112	-2.67504	403.484	437.339	646.284	375.587	375.587	375.587	9.88979	-81.7987	3.01422	443.593	494.466	196.278	194.098	194.098	194.098	-82.2943	-3.8932	-8.6509	23.5021	1.42096	3.53341	-0.047831	-0.146616	1.48303	36.4695	-6.46103	1.1552	0	0	0.0204316
157	0	4.34159	0	0	4.34872	-0.0737772	3.27512	-0.140322	0.0122956	-0.0191872	-13.0684	1.47E-16	1.2478	0	0	0.00877432	0.049581	6.24248	-2.6757	400.832	436.851	645.721	375.617	375.617	375.617	10.0172	-81.7238	2.9599	438.018	494.472	196.128	194.098	194.098	194.098	-82.2338	-4.00392	-8.70977	23.2392	1.39926	3.55652	-0.0323582	-0.127687	1.48962	32.815	-2.42891	1.14197	0	0	0.0178738
158	0	4.65161	0	0	4.65871	-0.0707358	3.15818	-0.14045	0.0130093	-0.019841	-13.0192	-3.14E-15	1.27693	0	0	0.00871406	0.0659952	6.57515	-2.66753	398.244	436.324	645.139	375.582	375.582	375.583	10.1489	-81.6394	2.90257	432.439	494.477	195.973	194.098	194.098	194.098	-82.1645	-4.11876	-8.77049	22.979	1.357	3.58279	-0.0746016	-0.140115	1.48906	41.8965	-3.68826	1.20874	0	0	0.022014
159	0	4.95972	0	0	4.96673	-0.0676523	3.03959	-0.140636	0.0138467	-0.0200053	-12.9881	1.99E-15	1.30038	0	0	0.00865322	0.0967504	6.90589	-2.65612	395.718	435.762	644.536	375.488	375.488	375.489	10.2843	-81.5446	2.84213	426.853	494.484	195.813	194.098	194.098	194.098	-82.0855	-4.23723	-8.83256	22.7293	1.29395	3.60309	-0.0954774	-0.13144	1.49428	45.2345	-1.6969	1.19107	0	0	0.0230013
160	0	5.26561	0	0	5.27248	-0.0645472	2.92015	-0.140844	0.0148441	-0.0194047	-12.9659	-2.43E-15	1.32332	0	0	0.00858536	0.141605	7.23229	-2.64163	393.256	435.168	643.912	375.339	375.338	375.338	10.4225	-81.4387	2.77798	421.262	494.493	195.651	194.098	194.098	194.098	-81.9959	-4.35923	-8.89515	22.495	1.21406	3.61479	-0.079886	-0.0896851	1.51038	39.739	5.72456	1.06241	0	0	0.020026
161	0	5.56995	0	0	5.57667	-0.0615639	2.80536	-0.141177	0.0159146	-0.0199279	-12.9529	5.99E-16	1.34148	0	0	0.00850769	0.19677	7.55344	-2.61641	390.87	434.546	643.273	375.134	375.134	375.134	10.5628	-81.3214	2.70865	415.667	494.507	195.486	194.098	194.098	194.098	-81.8955	-4.48539	-8.95705	22.274	1.12339	3.62461	-0.117135	-0.0815582	1.52017	46.5195	7.50383	1.01358	0	0	0.0219437
162	0	5.8721	0	0	5.87861	-0.0586913	2.69481	-0.141578	0.0170494	-0.0208408	-12.9339	2.01E-15	1.35926	0	0	0.00840487	0.26135	7.86642	-2.5835	388.556	433.9	642.622	374.882	374.882	374.882	10.7042	-81.1923	2.63316	410.069	494.529	195.32	194.098	194.098	194.098	-81.7836	-4.61559	-9.01687	22.0727	1.03347	3.63186	-0.164983	-0.0583372	1.54401	56.616	11.6235	0.982345	0	0	0.0249084
163	0	6.17047	0	0	6.17679	-0.0558603	2.58585	-0.141941	0.0182293	-0.0211786	-12.8894	-2.83E-15	1.38061	0	0	0.00825316	0.333099	8.16787	-2.54973	386.306	433.234	641.963	374.601	374.601	374.601	10.8449	-81.0505	2.55084	404.464	494.559	195.157	194.098	194.098	194.098	-81.6593	-4.74931	-9.07323	21.8953	0.950259	3.63102	-0.185979	-0.039359	1.57716	60.9475	14.9353	0.881718	0	0	0.0248378
164	0	6.46385	0	0	6.46994	-0.0530938	2.47935	-0.142247	0.0193575	-0.0210736	-12.8089	-2.19E-15	1.40329	0	0	0.00803579	0.410038	8.45619	-2.51599	384.12	432.551	641.303	374.315	374.315	374.315	10.9838	-80.895	2.4605	398.853	494.602	194.997	194.098	194.098	194.098	-81.5214	-4.88652	-9.12469	21.7372	0.866457	3.61894	-0.186241	-0.0273347	1.6053	61.1096	16.3316	0.741908	0	0	0.0232709
165	0	6.75094	0	0	6.75677	-0.0504841	2.37887	-0.142529	0.0203782	-0.0210484	-12.6904	-2.23E-15	1.42793	0	0	0.00774242	0.492119	8.73107	-2.4792	382	431.853	640.644	374.05	374.05	374.05	11.12	-80.7242	2.36076	393.236	494.658	194.842	194.098	194.098	194.098	-81.3682	-5.02755	-9.16995	21.5916	0.77673	3.59764	-0.189155	-0.0275334	1.62955	62.3448	14.1777	0.621995	0	0	0.0224172
166	0	7.02974	0	0	7.03536	-0.0481105	2.28746	-0.142813	0.0212646	-0.0211314	-12.5341	-1.45E-15	1.4568	0	0	0.00735872	0.578909	8.99277	-2.43649	379.952	431.141	639.99	373.827	373.827	373.827	11.2526	-80.536	2.25036	387.615	494.732	194.692	194.098	194.098	194.098	-81.1974	-5.1727	-9.20795	21.4523	0.678644	3.57056	-0.179012	0.0351627	1.67414	61.8347	20.8063	0.526311	0	0	0.0231313
167	0	7.2975	0	0	7.30293	-0.0460169	2.20683	-0.143235	0.0219461	-0.0223077	-12.3538	-7.04E-16	1.48617	0	0	0.0068809	0.661106	9.24211	-2.38486	377.979	430.413	639.357	373.655	373.655	373.655	11.3811	-80.3275	2.12854	381.991	494.824	194.548	194.098	194.098	194.098	-81.0063	-5.32193	-9.23803	21.3103	0.572279	3.54174	-0.217807	0.0836145	1.70461	72.6481	24.6065	0.567497	0	0	0.0269427
168	0	7.54955	0	0	7.55483	-0.0440738	2.13199	-0.143716	0.0224097	-0.0230849	-12.1487	1.36E-15	1.51456	0	0	0.00630292	0.728873	9.47826	-2.33134	376.077	429.669	638.761	373.532	373.532	373.532	11.5043	-80.0951	1.99585	376.36	494.934	194.409	194.098	194.098	194.098	-80.7909	-5.47399	-9.26009	21.168	0.473855	3.51083	-0.226624	0.0957477	1.72623	77.0445	23.5494	0.610477	0	0	0.027591
169	0	7.78155	0	0	7.7866	-0.0422048	2.05999	-0.144302	0.0226345	-0.0235816	-11.9318	-1.61E-15	1.53809	0	0	0.00563185	0.778701	9.70135	-2.27987	374.243	428.903	638.214	373.46	373.46	373.46	11.6216	-79.8349	1.85279	370.721	495.062	194.277	194.098	194.098	194.098	-80.5473	-5.62796	-9.27438	21.0263	0.391702	3.47965	-0.223926	0.0722663	1.73505	78.5656	17.988	0.670616	0	0	0.0261454
170	0	7.98921	0	0	7.99406	-0.0403738	1.98946	-0.145088	0.0225957	-0.0242226	-11.7222	1.97E-15	1.55127	0	0	0.00488437	0.812628	9.91213	-2.23227	372.481	428.112	637.717	373.435	373.436	373.436	11.7328	-79.5426	1.69981	365.072	495.206	194.153	194.098	194.098	194.098	-80.271	-5.78316	-9.28146	20.8865	0.32934	3.45174	-0.218034	0.0456896	1.74324	79.8238	12.6797	0.790779	0	0	0.0248522
171	0	8.16832	0	0	8.17295	-0.0385316	1.91848	-0.146087	0.0222981	-0.0249783	-11.5322	-3.27E-15	1.55035	0	0	0.00407362	0.833522	10.1114	-2.19076	370.793	427.29	637.274	373.459	373.459	373.459	11.8379	-79.2136	1.53771	359.413	495.365	194.036	194.098	194.098	194.098	-79.9574	-5.93878	-9.28221	20.7499	0.287352	3.4299	-0.209782	0.0186991	1.75665	80.5788	7.54433	0.963	0	0	0.0239518
172	0	8.31487	0	0	8.3192	-0.0366218	1.8449	-0.147294	0.0217951	-0.0255519	-11.3714	-2.70E-15	1.53537	0	0	0.0032108	0.843143	10.2999	-2.15735	369.188	426.43	636.888	373.529	373.529	373.529	11.9368	-78.8434	1.36754	353.744	495.534	193.931	194.098	194.098	194.098	-79.602	-6.09388	-9.27772	20.6154	0.258879	3.41438	-0.184804	0.0233454	1.77728	77.1621	7.51345	1.1447	0	0	0.0225802
173	0	8.42542	0	0	8.42945	-0.0346232	1.76788	-0.14873	0.021123	-0.0262494	-11.2518	-3.71E-15	1.50326	0	0	0.00230475	0.838922	10.4788	-2.13062	367.677	425.527	636.568	373.64	373.64	373.64	12.0297	-78.4275	1.19025	348.066	495.709	193.839	194.098	194.098	194.098	-79.2003	-6.2477	-9.26914	20.479	0.238598	3.40889	-0.157576	0.0197239	1.79299	72.8334	6.61188	1.35994	0	0	0.0207891
174	0	8.49716	0	0	8.50087	-0.0325058	1.68629	-0.150413	0.0203655	-0.0276544	-11.182	-2.73E-15	1.45445	0	0	0.00136179	0.819958	10.6489	-2.11005	366.274	424.574	636.32	373.781	373.781	373.781	12.1168	-77.962	1.00686	342.381	495.884	193.766	194.098	194.098	194.098	-78.7483	-6.3994	-9.25763	20.3401	0.226599	3.41799	-0.163241	-0.0339184	1.78894	75.3444	-1.028	1.67445	0	0	0.0206213
175	0	8.5272	0	0	8.53052	-0.0301544	1.59566	-0.152156	0.0196321	-0.0287685	-11.1453	3.70E-16	1.3913	0	0	0.000385581	0.792037	10.8085	-2.10302	364.987	423.567	636.143	373.944	373.944	373.944	12.1975	-77.4432	0.818927	336.689	496.052	193.718	194.098	194.098	194.098	-78.2422	-6.54755	-9.24422	20.2089	0.232289	3.44294	-0.153614	-0.0734877	1.79358	73.5269	-4.45672	1.93487	0	0	0.019195
176	0	8.51379	0	0	8.51671	-0.027524	1.49427	-0.153732	0.0190206	-0.0289174	-11.1134	-6.24E-16	1.31558	0	0	-0.000616116	0.760422	10.9563	-2.11327	363.825	422.503	636.036	374.127	374.127	374.127	12.2716	-76.8682	0.627348	330.992	496.206	193.701	194.098	194.098	194.098	-77.6791	-6.6912	-9.2296	20.0907	0.256105	3.48348	-0.100766	-0.0931335	1.81294	60.6734	-2.62936	2.01745	0	0	0.0148661
177	0	8.45711	0	0	8.4596	-0.0247414	1.38701	-0.155032	0.0185748	-0.0289941	-11.0614	-3.62E-15	1.22408	0	0	-0.00163026	0.729805	11.092	-2.1345	362.817	421.381	635.994	374.337	374.337	374.337	12.3391	-76.2344	0.431776	325.296	496.341	193.722	194.098	194.098	194.098	-77.0565	-6.8306	-9.21392	19.978	0.276203	3.53725	-0.0565914	-0.146864	1.8198	48.4114	-5.23647	2.02007	0	0	0.0111868
178	0	8.3576	0	0	8.3597	-0.0219662	1.28003	-0.155906	0.0183799	-0.0294096	-10.9552	-6.34E-16	1.11987	0	0	-0.00264009	0.71006	11.214	-2.16146	361.988	420.203	636.009	374.59	374.59	374.59	12.3997	-75.5397	0.231427	319.61	496.452	193.785	194.098	194.098	194.098	-76.3721	-6.96616	-9.19686	19.866	0.269127	3.59694	-0.0281922	-0.190288	1.81519	39.2545	-6.06903	1.96297	0	0	0.00826706
179	0	8.215	0	0	8.21675	-0.0193226	1.1781	-0.156166	0.0184427	-0.0296709	-10.7557	2.64E-15	1.00232	0	0	-0.00362336	0.710768	11.3192	-2.19315	361.359	418.973	636.071	374.887	374.887	374.887	12.4522	-74.7816	0.0255664	313.94	496.536	193.893	194.098	194.098	194.098	-75.6233	-7.09771	-9.17745	19.7611	0.232938	3.65554	-0.0106154	-0.201489	1.80977	30.9365	-2.24071	1.75706	0	0	0.00591056
180	0	8.0282	0	0	8.02965	-0.0169505	1.08664	-0.155636	0.0187605	-0.0284238	-10.4273	-4.53E-15	0.873223	0	0	-0.00455195	0.736402	11.4035	-2.22818	360.956	417.7	636.174	375.221	375.221	375.221	12.4945	-73.9569	-0.186722	308.295	496.589	194.045	194.098	194.098	194.098	-74.8068	-7.2248	-9.15412	19.6738	0.178842	3.70697	0.0676454	-0.161823	1.82052	7.45285	9.28787	1.16094	0	0	0.00239044
181	0	7.79629	0	0	7.79753	-0.015191	1.0188	-0.154506	0.0193582	-0.02738	-9.97208	-1.40E-15	0.742798	0	0	-0.00540394	0.786914	11.4646	-2.25254	360.82	416.391	636.316	375.586	375.586	375.586	12.5247	-73.0617	-0.407482	302.687	496.61	194.235	194.098	194.098	194.098	-73.9183	-7.34776	-9.12459	19.6009	0.103463	3.74642	0.113811	-0.146332	1.81996	-10.1801	16.5236	0.451753	0	0	0.00132297
182	0	7.51644	0	0	7.51756	-0.0143208	0.985241	-0.152882	0.0201707	-0.0265063	-9.38811	-3.60E-15	0.616187	0	0	-0.00615106	0.864646	11.4983	-2.25808	360.985	415.061	636.491	375.981	375.981	375.981	12.5395	-72.091	-0.638226	297.128	496.602	194.454	194.098	194.098	194.098	-72.9526	-7.46595	-9.08623	19.5453	0.00607114	3.76288	0.143149	-0.106725	1.81799	-24.728	28.0753	-0.378305	0	0	0.0033009
183	0	7.18364	0	0	7.18473	-0.0145505	0.994097	-0.150774	0.0211253	-0.0247438	-8.66639	0	0.501233	0	0	-0.00675644	0.969098	11.4993	-2.24035	361.481	413.725	636.697	376.397	376.397	376.398	12.535	-71.0384	-0.879589	291.629	496.565	194.688	194.098	194.098	194.098	-71.9028	-7.57768	-9.03626	19.5148	-0.103968	3.74564	0.206361	-0.0437621	1.8185	-48.2182	44.3939	-1.49261	0	0	0.00816807
184	0	6.79185	0	0	6.79302	-0.0161815	1.05699	-0.148323	0.0221049	-0.0227022	-7.81425	5.50E-16	0.404242	0	0	-0.00717979	1.09847	11.463	-2.1885	362.348	412.398	636.93	376.827	376.827	376.827	12.5069	-69.8964	-1.13211	286.202	496.504	194.922	194.098	194.098	194.098	-70.7608	-7.68117	-8.97189	19.5114	-0.223146	3.68919	0.260326	-0.0349633	1.8056	-71.7317	51.8696	-2.73161	0	0	0.0146711
185	0	6.33322	0	0	6.33459	-0.0195208	1.18574	-0.145633	0.0230126	-0.0205761	-6.84474	2.92E-15	0.331945	0	0	-0.00737684	1.25889	11.3844	-2.09328	363.621	411.098	637.175	377.276	377.276	377.276	12.451	-68.6559	-1.3954	280.86	496.422	195.135	194.098	194.098	194.098	-69.5168	-7.77393	-8.89061	19.5358	-0.362562	3.58671	0.321252	-0.0399707	1.79028	-97.6815	55.2577	-4.04995	0	0	0.0240696
186	0	5.79776	0	0	5.79946	-0.0248549	1.39139	-0.143005	0.0237402	-0.0203197	-5.80079	-2.92E-15	0.289494	0	0	-0.00732702	1.45858	11.258	-1.94708	365.335	409.843	637.415	377.756	377.756	377.756	12.3624	-67.3061	-1.66776	275.614	496.324	195.305	194.098	194.098	194.098	-68.1597	-7.85242	-8.79038	19.5864	-0.544547	3.43315	0.329706	0.0101174	1.77945	-111.211	65.6964	-5.11569	0	0	0.0396379
187	0	5.17168	0	0	5.17388	-0.0321945	1.67429	-0.140607	0.0242361	-0.0212439	-4.72774	2.50E-15	0.286748	0	0	-0.00701585	1.69444	11.0765	-1.75342	367.507	408.652	637.647	378.26	378.26	378.26	12.236	-65.8348	-1.94454	270.467	496.213	195.411	194.098	194.098	194.098	-66.6765	-7.91058	-8.67007	19.671	-0.769745	3.22998	0.327516	0.139193	1.78064	-122.556	90.4801	-6.02236	0	0	0.0664852
188	0	4.43906	0	0	4.44184	-0.0414214	2.02981	-0.138446	0.0244426	-0.0216178	-3.67426	-3.47E-15	0.330576	0	0	-0.00645015	1.94993	10.8333	-1.51572	370.155	407.539	637.884	378.759	378.759	378.759	12.0664	-64.2287	-2.21901	265.415	496.089	195.435	194.098	194.098	194.098	-65.0531	-7.94092	-8.52934	19.7968	-1.02523	2.99063	0.400025	0.248493	1.78178	-152.167	115.682	-7.02863	0	0	0.106362
189	0	3.58472	0	0	3.58802	-0.0525867	2.45982	-0.13681	0.0243223	-0.024762	-2.73504	1.06E-16	0.428289	0	0	-0.00575468	2.21405	10.5244	-1.22393	373.312	406.519	638.132	379.235	379.235	379.235	11.8497	-62.4741	-2.48369	260.457	495.954	195.361	194.098	194.098	194.098	-63.2755	-7.93615	-8.36859	19.9568	-1.3211	2.73854	0.375666	0.15862	1.72719	-160.256	109.598	-7.45831	0	0	0.132726
190	0	2.59214	0	0	2.59559	-0.0654659	2.95549	-0.136072	0.0238628	-0.0328489	-2.03497	-2.21E-15	0.589629	0	0	-0.00522297	2.50625	10.1424	-0.895798	376.963	405.605	638.362	379.701	379.701	379.701	11.5827	-60.5579	-2.72931	255.577	495.805	195.182	194.098	194.098	194.098	-61.3301	-7.88803	-8.18896	20.1757	-1.65535	2.49014	0.181283	-0.119514	1.62712	-126.811	69.5491	-6.94543	0	0	0.120204
191	0	1.44333	0	0	1.44601	-0.0792928	3.48713	-0.136484	0.0231887	-0.0433325	-1.70856	8.04E-16	0.838614	0	0	-0.00536315	2.8666	9.67425	-0.591787	381.037	404.81	638.523	380.202	380.202	380.202	11.2639	-58.4684	-2.94507	250.749	495.636	194.907	194.098	194.098	194.098	-59.205	-7.78814	-7.99268	20.5169	-1.99584	2.24177	0.0350348	-0.130403	1.62078	-97.5212	65.6317	-6.2394	0	0	0.124411
192	0	0.123645	0	0	0.123951	-0.0932181	4.02195	-0.138256	0.0225002	-0.0525505	-1.90737	1.82E-15	1.20735	0	0	-0.00696753	3.2938	9.11209	-0.353861	385.48	404.139	638.615	380.767	380.767	380.767	10.895	-56.1971	-3.12087	245.937	495.439	194.562	194.098	194.098	194.098	-56.8922	-7.63007	-7.78282	21.0045	-2.32774	1.97762	0.123419	0.178211	1.70815	-115.103	106.23	-6.0527	0	0	0.197692
193	0	-1.37221	0	0	-1.37655	-0.106926	4.54774	-0.141626	0.021922	-0.0608154	-2.79964	-3.64E-15	1.71706	0	0	-0.0111062	3.74363	8.46044	-0.158437	390.317	403.591	638.687	381.388	381.389	381.389	10.4807	-53.7414	-3.24836	241.125	495.209	194.183	194.098	194.098	194.098	-54.3896	-7.41053	-7.563	21.5916	-2.67963	1.69658	0.324122	0.296333	1.73569	-155.548	111.998	-5.94384	0	0	0.276783
194	0	-3.03812	0	0	-3.05006	-0.120579	5.07064	-0.147123	0.0214086	-0.0730349	-4.57926	-2.20E-15	2.36609	0	0	-0.0190572	4.19674	7.73051	0.0474306	395.599	403.163	638.754	382.069	382.069	382.069	10.029	-51.1062	-3.32045	236.307	494.939	193.819	194.098	194.098	194.098	-51.7035	-7.12861	-7.33748	22.2262	-3.08161	1.4216	0.418214	0.256103	1.71541	-167.642	91.5609	-4.97596	0	0	0.30029
195	0	-4.85889	0	0	-4.88211	-0.13398	5.5831	-0.155273	0.0209428	-0.090395	-7.4118	-4.23E-16	3.14439	0	0	-0.0319188	4.65719	6.93101	0.2901	401.331	402.849	638.81	382.82	382.82	382.82	9.55153	-48.3073	-3.33099	231.489	494.627	193.546	194.098	194.098	194.098	-48.8509	-6.78565	-7.1121	22.8922	-3.52845	1.17039	0.360463	0.245884	1.71151	-141.824	78.203	-3.05783	0	0	0.271774
196	0	-6.80921	0	0	-6.84754	-0.146218	6.05031	-0.166377	0.0206492	-0.108387	-11.3766	-2.45E-15	4.04351	0	0	-0.0500039	5.12391	6.0664	0.559648	407.465	402.644	638.86	383.645	383.645	383.645	9.06548	-45.3738	-3.27841	226.681	494.268	193.469	194.098	194.098	194.098	-45.8631	-6.38891	-6.89499	23.5979	-3.99274	0.936748	0.284555	0.248109	1.71992	-112.995	69.6507	-0.979918	0	0	0.235182
197	0	-8.84926	0	0	-8.90571	-0.156159	6.4292	-0.180219	0.0204964	-0.124138	-16.4121	-5.24E-15	5.03202	0	0	-0.072174	5.59063	5.14162	0.839319	413.938	402.537	638.921	384.54	384.54	384.54	8.59344	-42.3506	-3.16849	221.93	493.859	193.714	194.098	194.098	194.098	-42.7872	-5.95369	-6.69643	24.3496	-4.45543	0.70852	0.234513	0.302856	1.73293	-93.3889	70.2174	0.931648	0	0	0.214685
198	0	-10.9242	0	0	-10.9997	-0.162694	6.67799	-0.195964	0.0203302	-0.135293	-22.295	1.90E-15	6.0561	0	0	-0.0955349	6.04431	4.16393	1.11939	420.69	402.513	639.016	385.479	385.48	385.479	8.16175	-39.2979	-3.01489	217.326	493.407	194.407	194.098	194.098	194.098	-39.686	-5.50281	-6.52885	25.1466	-4.90096	0.482767	0.212177	0.338782	1.73623	-84.6728	67.7214	2.64604	0	0	0.204588
199	0	-12.9668	0	0	-13.0593	-0.164911	6.76233	-0.212284	0.0197909	-0.14029	-28.6628	-5.47E-15	7.0331	0	0	-0.115738	6.47517	3.14226	1.39574	427.662	402.557	639.17	386.43	386.43	386.43	7.79739	-36.289	-2.83769	213.006	492.92	195.655	194.098	194.098	194.098	-36.6348	-5.06403	-6.40615	25.9845	-5.32271	0.266258	0.184624	0.309246	1.72071	-80.6553	55.0595	4.30986	0	0	0.192029
200	0	-14.9036	0	0	-15.0071	-0.162153	6.65742	-0.227737	0.0185243	-0.138752	-35.0833	9.30E-16	7.87203	0	0	-0.128044	6.88325	2.08547	1.66109	434.789	402.654	639.396	387.367	387.367	387.367	7.52471	-33.4046	-2.66033	209.146	492.41	197.528	194.098	194.098	194.098	-33.7165	-4.66617	-6.34249	26.8626	-5.72178	0.0683631	0.138138	0.281906	1.69998	-77.7573	42.8958	6.10084	0	0	0.182339
201	0	-16.6609	0	0	-16.7666	-0.153984	6.34637	-0.241255	0.0164569	-0.130121	-41.1387	-5.58E-15	8.49482	0	0	-0.128679	7.26921	1.0014	1.9022	442	402.789	639.708	388.265	388.265	388.265	7.36272	-30.7277	-2.50619	205.941	491.889	200.048	194.098	194.098	194.098	-31.0149	-4.33549	-6.3508	27.7836	-6.10081	-0.104975	0.10609	0.289434	1.67273	-83.0262	35.7828	8.00974	0	0	0.193124
202	0	-18.1713	0	0	-18.2689	-0.140278	5.82364	-0.252223	0.0137571	-0.114461	-46.4642	5.75E-15	8.83559	0	0	-0.115815	7.62892	-0.102443	2.10822	449.228	402.944	640.125	389.084	389.083	389.083	7.32319	-28.3367	-2.39371	203.594	491.362	203.18	194.098	194.098	194.098	-28.6092	-4.09117	-6.44124	28.75	-6.45777	-0.245987	0.10723	0.307337	1.62829	-100.469	29.1687	9.97439	0	0	0.231049
203	0	-19.3776	0	0	-19.4576	-0.121295	5.09805	-0.260177	0.0106155	-0.0934559	-50.7424	-6.77E-16	8.82401	0	0	-0.09003	7.95739	-1.21857	2.27489	456.417	403.104	640.668	389.774	389.774	389.774	7.41004	-26.3009	-2.33137	202.296	490.833	206.84	194.098	194.098	194.098	-26.5689	-3.94125	-6.62009	29.7643	-6.78519	-0.341326	0.109424	0.299339	1.57143	-121.725	17.5591	11.9998	0	0	0.278338
204	0	-20.2365	0	0	-20.2931	-0.0975921	4.1898	-0.264674	0.00706188	-0.0696298	-53.707	1.35E-15	8.37545	0	0	-0.0543639	8.25308	-2.34067	2.39807	463.519	403.257	641.351	390.293	390.293	390.293	7.62051	-24.6767	-2.316	202.21	490.297	210.901	194.098	194.098	194.098	-24.9499	-3.88194	-6.88933	30.8303	-7.07583	-0.380654	0.106035	0.317014	1.52101	-142.533	10.6968	14.0201	0	0	0.332989
205	0	-20.7216	0	0	-20.7539	-0.0698901	3.12566	-0.26533	0.00310934	-0.0444001	-55.1608	-5.41E-15	7.42804	0	0	-0.0138089	8.51202	-3.46402	2.4726	470.485	403.388	642.19	390.607	390.607	390.607	7.9462	-23.5047	-2.33451	203.46	489.744	215.218	194.098	194.098	194.098	-23.7925	-3.9001	-7.24596	31.9491	-7.32927	-0.362824	0.117161	0.333904	1.46745	-166.113	5.12617	15.8687	0	0	0.400044
206	0	-20.8247	0	0	-20.8373	-0.0391176	1.94106	-0.261664	-0.00144107	-0.0192509	-54.981	6.09E-15	5.94516	0	0	0.0256492	8.73137	-4.58479	2.49653	477.28	403.488	643.197	390.687	390.687	390.687	8.37324	-22.8078	-2.36517	206.13	489.157	219.635	194.098	194.098	194.098	-23.1183	-3.9746	-7.68152	33.1194	-7.54727	-0.289598	0.131065	0.299908	1.40626	-189.209	-7.42315	17.4584	0	0	0.468342
207	0	-20.5568	0	0	-20.5584	-0.00644137	0.68138	-0.253233	-0.00676356	0.00388154	-53.1497	1.35E-15	3.95455	0	0	0.0583395	8.9156	-5.69999	2.4703	483.874	403.547	644.373	390.528	390.528	390.528	8.88202	-22.5893	-2.38072	210.254	488.512	224.002	194.098	194.098	194.098	-22.9294	-4.07903	-8.18172	34.3418	-7.73033	-0.164165	0.159626	0.271118	1.35022	-211.405	-17.8322	18.6713	0	0	0.540442
208	0	-19.9477	0	0	-19.9489	0.0268286	-0.601857	-0.239915	-0.0127817	0.0235476	-49.789	-2.71E-15	1.579	0	0	0.0802916	9.06928	-6.80721	2.3986	490.25	403.561	645.715	390.131	390.131	390.131	9.44706	-22.834	-2.3544	215.82	487.782	228.178	194.098	194.098	194.098	-23.2082	-4.18678	-8.72613	35.6136	-7.8788	0.00731664	0.189446	0.269534	1.30794	-227.97	-22.1677	19.3921	0	0	0.603167
209	0	-19.0444	0	0	-19.0547	0.0593605	-1.85605	-0.22221	-0.0188945	0.0393492	-45.1837	5.41E-15	-0.94946	0	0	0.0902366	9.19209	-7.90459	2.28856	496.397	403.524	647.223	389.503	389.503	389.503	10.0379	-23.5092	-2.26591	222.774	486.932	232.044	194.098	194.098	194.098	-23.9196	-4.27602	-9.28908	36.9291	-7.98978	0.214221	0.229861	0.294452	1.27694	-240.08	-19.5884	19.3175	0	0	0.655533
210	0	-17.9072	0	0	-17.9332	0.0898647	-3.03048	-0.201392	-0.0241921	0.0518608	-39.7679	1.35E-15	-3.33685	0	0	0.0896966	9.27973	-8.99039	2.1504	502.311	403.428	648.898	388.649	388.649	388.649	10.6206	-24.5678	-2.10472	231.027	485.93	235.499	194.098	194.098	194.098	-25.0136	-4.33199	-9.84149	38.2794	-8.05392	0.444123	0.271497	0.292971	1.25263	-247.341	-17.9032	18.1535	0	0	0.690149
211	0	-16.6044	0	0	-16.6478	0.117094	-4.0767	-0.179373	-0.0276044	0.0615986	-34.0685	1.35E-15	-5.27745	0	0	0.0821679	9.33152	-10.0625	1.99697	507.992	403.269	650.736	387.593	387.593	387.593	11.1615	-25.9526	-1.87006	240.468	484.748	238.457	194.098	194.098	194.098	-26.4305	-4.34658	-10.354	39.6525	-8.06464	0.68342	0.333255	0.249209	1.23696	-254.73	-18.7175	15.6521	0	0	0.717482
212	0	-15.2047	0	0	-15.263	0.139901	-4.95094	-0.158317	-0.0281517	0.0682077	-28.617	-2.71E-15	-6.51067	0	0	0.0716805	9.35306	-11.1181	1.84595	513.45	403.043	652.719	386.385	386.385	386.385	11.6303	-27.6024	-1.56983	250.975	483.374	240.849	194.098	194.098	194.098	-28.1065	-4.31767	-10.8006	41.0273	-8.03348	0.917414	0.383936	0.194202	1.23503	-256.318	-16.6145	11.6667	0	0	0.71802
213	0	-13.7708	0	0	-13.8387	0.157427	-5.62122	-0.140107	-0.0251077	0.071481	-23.8507	-4.06E-15	-6.85729	0	0	0.0614007	9.35166	-12.1537	1.7142	518.695	402.748	654.827	385.092	385.092	385.092	12.0046	-29.4578	-1.2199	262.434	481.809	242.624	194.098	194.098	194.098	-29.9812	-4.24974	-11.1613	42.38	-7.97876	1.12939	0.441846	0.16753	1.23939	-255.791	-6.058	6.18819	0	0	0.699898
214	0	-12.3549	0	0	-12.4257	0.169224	-6.07154	-0.126156	-0.0182372	0.071801	-20.0662	0	-6.25007	0	0	0.0529309	9.33092	-13.1653	1.61795	523.736	402.378	657.04	383.769	383.769	383.769	12.2725	-31.4669	-0.841198	274.744	480.075	243.757	194.098	194.098	194.098	-32.0021	-4.15263	-11.4247	43.686	-7.91288	1.30643	0.474172	0.135677	1.25003	-248.382	6.02387	-0.640223	0	0	0.650989
215	0	-10.995	0	0	-11.0627	0.175247	-6.30117	-0.117065	-0.00769069	0.0698942	-17.3789	-6.77E-16	-4.71954	0	0	0.0463413	9.29574	-14.1486	1.5678	528.576	401.929	659.334	382.477	382.477	382.477	12.4331	-33.5882	-0.455464	287.824	478.213	244.248	194.098	194.098	194.098	-34.1286	-4.03913	-11.5886	44.9271	-7.8408	1.43704	0.512924	0.0901883	1.26078	-241.638	17.17	-8.5287	0	0	0.594385
216	0	-9.7152	0	0	-9.7752	0.17576	-6.32069	-0.11283	0.00590681	0.0650381	-15.7584	6.77E-16	-2.39051	0	0	0.0408507	9.25292	-15.0982	1.57291	533.215	401.4	661.68	381.276	381.276	381.276	12.497	-35.7916	-0.0813199	301.608	476.284	244.125	194.098	194.098	194.098	-36.3321	-3.92245	-11.6607	46.084	-7.77287	1.51396	0.530426	0.0821892	1.28109	-228.845	34.8964	-16.9967	0	0	0.516562
217	0	-8.5266	0	0	-8.5764	0.171402	-6.15458	-0.112951	0.0216664	0.0576767	-15.0629	3.38E-15	0.553399	0	0	0.0355686	9.20494	-16.0086	1.63551	537.646	400.786	664.051	380.211	380.211	380.211	12.484	-38.0583	0.266545	316.05	474.363	243.442	194.098	194.098	194.098	-38.596	-3.81619	-11.6569	47.1408	-7.71512	1.53271	0.523632	0.10263	1.30263	-209.615	57.0806	-25.5229	0	0	0.422836
218	0	-7.43053	0	0	-7.46949	0.163099	-5.83783	-0.116812	0.0385426	0.0491644	-15.1032	9.30E-16	3.88793	0	0	0.0300211	9.15172	-16.8739	1.74953	541.849	400.085	666.419	379.313	379.313	379.313	12.4214	-40.3786	0.579077	331.11	472.534	242.278	194.098	194.098	194.098	-40.9132	-3.73299	-11.6	48.0902	-7.66073	1.49169	0.5122	0.0960288	1.32044	-189.831	73.2456	-33.6668	0	0	0.331852
219	0	-6.42061	0	0	-6.44943	0.151823	-5.40707	-0.123603	0.0555126	0.0400404	-15.6568	-3.55E-15	7.37385	0	0	0.0242377	9.09767	-17.6877	1.90658	545.8	399.298	668.75	378.616	378.616	378.616	12.341	-42.7497	0.854041	346.753	470.887	240.73	194.098	194.098	194.098	-43.2835	-3.68304	-11.5173	48.9253	-7.61188	1.39295	0.511747	0.0834443	1.33223	-173.45	84.4977	-41.1445	0	0	0.252626
220	0	-5.48579	0	0	-5.50596	0.138498	-4.89726	-0.132346	0.0716266	0.030052	-16.4852	4.74E-15	10.766	0	0	0.0186684	9.04894	-18.4425	2.1012	549.483	398.424	671.007	378.145	378.145	378.145	12.2767	-45.173	1.09532	362.949	469.512	238.903	194.098	194.098	194.098	-45.7108	-3.67419	-11.4391	49.6338	-7.58265	1.24619	0.52862	0.0937393	1.32034	-161.075	93.6265	-47.6693	0	0	0.184122
221	0	-4.61398	0	0	-4.62729	0.12405	-4.34356	-0.14203	0.0858191	0.0174205	-17.3623	-4.06E-15	13.7989	0	0	0.0140939	9.00626	-19.1301	2.32929	552.878	397.469	673.16	377.879	377.879	377.879	12.2617	-47.6513	1.31117	379.66	468.492	236.911	194.098	194.098	194.098	-48.2003	-3.71287	-11.3957	50.21	-7.55629	1.07361	0.492766	0.210623	1.30715	-135.755	113.774	-52.7906	0	0	0.100743
222	0	-3.79645	0	0	-3.80479	0.109659	-3.79128	-0.151781	0.0971285	0.00266824	-18.1037	-5.41E-15	16.2234	0	0	0.0112807	8.95529	-19.7446	2.57141	555.946	396.432	675.193	377.742	377.742	377.742	12.3265	-50.1863	1.51191	396.836	467.898	234.873	194.098	194.098	194.098	-50.7566	-3.80508	-11.4144	50.6752	-7.45133	0.897193	0.398669	0.40678	1.3255	-96.6017	142.383	-56.0322	0	0	0.0024199
223	0	-3.02971	0	0	-3.03474	0.0966681	-3.29211	-0.161157	0.104578	-0.0109537	-18.6016	-4.06E-15	17.8068	0	0	0.0105764	8.87178	-20.2825	2.79221	558.626	395.314	677.101	377.647	377.647	377.647	12.4959	-52.7771	1.70972	414.411	467.778	232.906	194.098	194.098	194.098	-53.3813	-3.95506	-11.5176	51.0593	-7.19075	0.725178	0.306187	0.540367	1.37633	-60.1682	160.202	-57.099	0	0	-0.0871069
224	0	-2.31426	0	0	-2.3172	0.0860741	-2.88466	-0.169971	0.107607	-0.0216764	-18.8138	-6.77E-15	18.3873	0	0	0.0115675	8.74155	-20.7418	2.95987	560.866	394.12	678.867	377.572	377.572	377.572	12.7857	-55.4183	1.91917	432.309	468.161	231.113	194.098	194.098	194.098	-56.0712	-4.16304	-11.7208	51.3689	-6.78565	0.556226	0.260756	0.540737	1.39614	-37.5557	159.096	-56.1205	0	0	-0.143652
225	0	-1.65304	0	0	-1.65472	0.0782393	-2.58315	-0.178222	0.105914	-0.0309144	-18.7535	-4.06E-15	17.8687	0	0	0.0132288	8.56966	-21.1197	3.05916	562.639	392.861	680.458	377.526	377.526	377.526	13.2007	-58.1003	2.15526	450.457	469.044	229.573	194.098	194.098	194.098	-58.8186	-4.42512	-12.03	51.5992	-6.28745	0.397188	0.235397	0.492269	1.38536	-20.6696	153.215	-53.4476	0	0	-0.173446
226	0	-1.05199	0	0	-1.05292	0.0731046	-2.38546	-0.185834	0.0995244	-0.0396044	-18.4544	-2.71E-15	16.2344	0	0	0.01438	8.3689	-21.4143	3.0843	563.935	391.553	681.836	377.51	377.51	377.51	13.7339	-60.8095	2.42995	468.782	470.399	228.346	194.098	194.098	194.098	-61.6111	-4.73481	-12.4409	51.752	-5.73148	0.263372	0.215462	0.454232	1.36897	-5.19364	149.961	-49.5364	0	0	-0.187065
227	0	-0.520148	0	0	-0.520563	0.070355	-2.27958	-0.192741	0.0889139	-0.047246	-17.9701	6.09E-15	13.5684	0	0	0.0142037	8.15041	-21.6251	3.03333	564.754	390.213	682.97	377.508	377.508	377.508	14.3663	-63.5295	2.74966	487.214	472.164	227.475	194.098	194.098	194.098	-64.4325	-5.08358	-12.9376	51.8341	-5.13915	0.171242	0.209038	0.403251	1.34996	5.84284	142.693	-44.8384	0	0	-0.18124
228	0	-0.0680759	0	0	-0.0681371	0.0694013	-2.24285	-0.198932	0.0748332	-0.0542116	-17.3695	-4.74E-15	10.0423	0	0	0.0124641	7.92507	-21.7532	2.90929	565.103	388.862	683.834	377.504	377.504	377.504	15.0682	-66.2417	3.11392	505.686	474.252	226.985	194.098	194.098	194.098	-67.2629	-5.4609	-13.4941	51.8505	-4.53465	0.13609	0.207235	0.364653	1.33873	14.4672	133.7	-39.6856	0	0	-0.164308
229	0	0.293076	0	0	0.2933	0.0694733	-2.24562	-0.204411	0.0584488	-0.0613103	-16.7229	-1.52E-15	5.9245	0	0	0.00949464	7.70013	-21.8017	2.71737	565	387.52	684.414	377.48	377.48	377.48	15.801	-68.9272	3.51451	524.141	476.553	226.884	194.098	194.098	194.098	-70.0799	-5.85453	-14.0751	51.8065	-3.94244	0.167202	0.191569	0.370923	1.34697	25.4778	128.505	-34.4246	0	0	-0.146588
230	0	0.552784	0	0	0.553201	0.0697543	-2.25645	-0.209113	0.0410583	-0.0678974	-16.0851	-6.09E-15	1.53858	0	0	0.00611115	7.47598	-21.7764	2.46015	564.464	386.208	684.708	377.414	377.414	377.414	16.5203	-71.5672	3.93552	542.527	478.942	227.171	194.098	194.098	194.098	-72.8591	-6.25094	-14.6392	51.7137	-3.37479	0.263838	0.186095	0.369744	1.35933	32.9703	120.294	-29.4412	0	0	-0.123026
231	0	0.703395	0	0	0.703936	0.0692953	-2.23877	-0.21297	0.0242045	-0.0738936	-15.4943	3.72E-15	-2.74353	0	0	0.00336644	7.25267	-21.6846	2.14398	563.523	384.946	684.722	377.292	377.292	377.292	17.18	-74.1448	4.35446	560.801	481.289	227.834	194.098	194.098	194.098	-75.5758	-6.63591	-15.1425	51.5849	-2.83845	0.42028	0.208319	0.329527	1.36231	33.1518	105.718	-25.045	0	0	-0.0944991
232	0	0.742121	0	0	0.742638	0.0669954	-2.15019	-0.215832	0.00931606	-0.0809756	-14.9563	5.75E-15	-6.55738	0	0	0.00217552	7.03444	-21.5342	1.78385	562.225	383.754	684.461	377.107	377.107	377.107	17.7361	-76.6453	4.74398	578.927	483.47	228.857	194.098	194.098	194.098	-78.2058	-6.99576	-15.542	51.4286	-2.34213	0.630861	0.236304	0.285806	1.37283	33.111	91.2393	-21.2711	0	0	-0.0683667
233	0	0.670812	0	0	0.671184	0.0618187	-1.95077	-0.217307	-0.00236069	-0.0903977	-14.427	-6.77E-15	-9.57576	0	0	0.00295203	6.82526	-21.3344	1.39772	560.627	382.649	683.94	376.858	376.858	376.858	18.1515	-79.0564	5.07477	596.866	485.374	230.22	194.098	194.098	194.098	-80.727	-7.31828	-15.7999	51.2514	-1.89455	0.885442	0.260499	0.267304	1.40043	36.9186	81.7475	-17.9607	0	0	-0.0475095
234	0	0.495495	0	0	0.495689	0.0529596	-1.60938	-0.216945	-0.010008	-0.10256	-13.8377	6.77E-16	-11.5547	0	0	0.0053561	6.62553	-21.0951	1.00366	558.792	381.646	683.182	376.55	376.55	376.55	18.3984	-81.3677	5.31905	614.564	486.908	231.906	194.098	194.098	194.098	-83.1198	-7.59352	-15.8875	51.058	-1.50664	1.16786	0.290298	0.234606	1.43074	43.4257	70.7608	-14.8228	0	0	-0.0263504
235	0	0.226635	0	0	0.226669	0.0398643	-1.10456	-0.214282	-0.0131572	-0.11849	-13.1057	-2.71E-15	-12.3451	0	0	0.00837159	6.43573	-20.8266	0.621174	556.789	380.755	682.212	376.194	376.194	376.194	18.4609	-83.57	5.45395	631.947	488.005	233.893	194.098	194.098	194.098	-85.368	-7.81438	-15.7873	50.8509	-1.19048	1.45806	0.304291	0.224134	1.46824	58.795	63.7488	-11.4659	0	0	-0.00675274
236	0	-0.122041	0	0	-0.122034	0.0223609	-0.429543	-0.208931	-0.0119205	-0.137812	-12.1559	6.26E-15	-11.9285	0	0	0.010674	6.25409	-20.5393	0.26745	554.687	379.981	681.062	375.8	375.8	375.8	18.3362	-85.6544	5.4646	648.915	488.626	236.152	194.098	194.098	194.098	-87.4593	-7.97697	-15.4954	50.6365	-0.946153	1.73163	0.323097	0.200458	1.50081	78.7305	55.1383	-7.65539	0	0	0.0135632
237	0	-0.533489	0	0	-0.533503	0.000587773	0.410277	-0.200701	-0.00674745	-0.160475	-10.939	3.05E-15	-10.3981	0	0	0.011054	6.07948	-20.2428	-0.0393246	552.56	379.326	679.766	375.38	375.38	375.38	18.0338	-87.6122	5.34614	665.341	488.76	238.643	194.098	194.098	194.098	-89.385	-8.08065	-15.0214	50.4181	-0.772931	1.96489	0.332019	0.17792	1.52789	106.511	47.1364	-3.21028	0	0	0.0344736
238	0	-0.988372	0	0	-0.988687	-0.0249769	1.39609	-0.189701	0.00144893	-0.185867	-9.4415	-4.12E-15	-7.96684	0	0	0.00890664	5.91096	-19.9458	-0.282751	550.477	378.788	678.356	374.941	374.941	374.941	17.5746	-89.4341	5.10435	681.073	488.423	241.311	194.098	194.098	194.098	-91.1399	-8.12781	-14.3877	50.1981	-0.667488	2.13769	0.326922	0.161297	1.55102	142.459	39.9318	1.89431	0	0	0.0570516
239	0	-1.46609	0	0	-1.46748	-0.0535452	2.49672	-0.176215	0.0115731	-0.212728	-7.67058	2.96E-15	-4.92617	0	0	0.00442856	5.74704	-19.6558	-0.450606	548.502	378.362	676.867	374.491	374.491	374.491	16.9877	-91.1112	4.75517	695.944	487.655	244.085	194.098	194.098	194.098	-92.722	-8.12322	-13.6268	49.9784	-0.623197	2.23467	0.30756	0.149218	1.56772	185.002	33.1931	7.47991	0	0	0.0815329
240	0	-1.94566	0	0	-1.94967	-0.084106	3.67206	-0.16065	0.0223535	-0.239526	-5.64489	-3.91E-15	-1.62242	0	0	-0.00140159	5.58597	-19.3793	-0.535637	546.691	378.04	675.329	374.037	374.037	374.037	16.3081	-92.6349	4.3227	709.78	486.517	246.876	194.098	194.098	194.098	-94.1313	-8.07344	-12.7785	49.7602	-0.632317	2.24651	0.274506	0.151132	1.58071	231.979	28.5239	13.2603	0	0	0.107374
241	0	-2.40773	0	0	-2.41647	-0.115512	4.8767	-0.143394	0.0326116	-0.264652	-3.38104	1.84E-15	1.59842	0	0	-0.00718292	5.42437	-19.1211	-0.536569	545.087	377.814	673.773	373.581	373.581	373.581	15.5723	-93.9968	3.83605	722.413	485.083	249.578	194.098	194.098	194.098	-95.3688	-7.986	-11.8853	49.5444	-0.68402	2.17032	0.227396	0.173433	1.5916	281.278	27.7249	18.8615	0	0	0.133936
242	0	-2.83665	0	0	-2.85263	-0.146585	6.06429	-0.124911	0.0414148	-0.286303	-0.911925	-3.38E-16	4.43826	0	0	-0.0116012	5.25677	-18.8843	-0.459184	543.716	377.674	672.228	373.126	373.126	373.126	14.8155	-95.1888	3.32595	733.691	483.433	252.076	194.098	194.098	194.098	-96.4344	-7.86848	-10.9885	49.3319	-0.763352	2.0097	0.16683	0.20052	1.5986	330.094	29.4593	23.893	0	0	0.159061
243	0	-3.22301	0	0	-3.24859	-0.176214	7.19186	-0.105941	0.0481684	-0.302763	1.68339	3.38E-16	6.68373	0	0	-0.0138446	5.07869	-18.6707	-0.316338	542.591	377.611	670.719	372.674	372.674	372.674	14.0678	-96.2013	2.82107	743.492	481.645	254.245	194.098	194.098	194.098	-97.3254	-7.72768	-10.1244	49.125	-0.854813	1.77318	0.102114	0.202019	1.59609	373.971	29.9202	28.0096	0	0	0.178259
244	0	-3.56475	0	0	-3.60183	-0.203454	8.22365	-0.08759	0.0527271	-0.312673	4.26319	1.52E-15	8.23588	0	0	-0.0137679	4.8908	-18.4803	-0.125632	541.71	377.616	669.259	372.235	372.235	372.235	13.3524	-97.0238	2.34544	751.728	479.792	255.956	194.098	194.098	194.098	-98.0354	-7.56904	-9.32168	48.9271	-0.946636	1.47413	0.0400063	0.192629	1.58631	409.318	32.1102	30.9417	0	0	0.188898
245	0	-3.8676	0	0	-3.91734	-0.227571	9.13269	-0.0711522	0.0552809	-0.315134	6.63831	2.37E-15	9.10536	0	0	-0.0117493	4.69716	-18.3111	0.0917449	541.058	377.684	667.854	371.821	371.821	371.821	12.684	-97.6443	1.91668	758.352	477.935	257.089	194.098	194.098	194.098	-98.555	-7.39632	-8.5995	48.7415	-1.0286	1.13079	-0.013584	0.188207	1.57691	433.191	38.108	32.542	0	0	0.190933
246	0	-4.1443	0	0	-4.20704	-0.248045	9.90078	-0.057764	0.0561852	-0.309165	8.60894	-1.69E-15	9.38713	0	0	-0.00841078	4.50231	-18.1597	0.31215	540.611	377.81	666.508	371.438	371.438	371.438	12.0696	-98.0508	1.54555	763.359	476.123	257.541	194.098	194.098	194.098	-98.8729	-7.21159	-7.96792	48.5699	-1.09257	0.76549	-0.0459457	0.181515	1.5698	440.895	45.6607	32.7387	0	0	0.185364
247	0	-4.41293	0	0	-4.48852	-0.264605	10.5195	-0.0484904	0.0559586	-0.294748	9.95994	1.02E-15	9.24187	0	0	-0.00441916	4.31218	-18.0207	0.513337	540.337	377.988	665.218	371.093	371.093	371.093	11.5092	-98.2326	1.23663	766.787	474.393	257.234	194.098	194.098	194.098	-98.9777	-7.01529	-7.42873	48.4082	-1.14008	0.403177	-0.046803	0.157795	1.55985	429.478	50.7972	31.6035	0	0	0.174053
248	0	-4.69528	0	0	-4.78318	-0.27721	10.9887	-0.0443246	0.0551358	-0.272745	10.4658	-2.03E-15	8.85393	0	0	-0.00038886	4.13435	-17.8872	0.677231	540.201	378.219	663.983	370.787	370.787	370.787	10.9978	-98.1814	0.98972	768.713	472.771	256.123	194.098	194.098	194.098	-98.8598	-6.80655	-6.97753	48.2475	-1.17782	0.0701051	-0.0351469	0.176894	1.56735	403.271	61.5887	29.3501	0	0	0.160659
249	0	-5.01461	0	0	-5.11423	-0.285923	11.3123	-0.0462061	0.0542125	-0.244384	9.90015	6.77E-16	8.39675	0	0	0.00305271	3.97082	-17.7522	0.785713	540.161	378.502	662.806	370.512	370.512	370.512	10.5278	-97.8936	0.801776	769.246	471.275	254.201	194.098	194.098	194.098	-98.5139	-6.58379	-6.60632	48.0814	-1.20341	-0.211689	-0.0124499	0.220825	1.59069	363.442	74.6954	26.2355	0	0	0.144562
250	0	-5.39226	0	0	-5.50296	-0.290858	11.4952	-0.0548841	0.0535635	-0.211064	8.07095	-2.20E-15	7.99987	0	0	0.00518382	3.81888	-17.6089	0.821922	540.17	378.838	661.695	370.25	370.25	370.25	10.0921	-97.3726	0.668534	768.52	469.92	251.504	194.098	194.098	194.098	-97.9418	-6.34584	-6.30594	47.9079	-1.20429	-0.427059	0.0379905	0.276637	1.62823	307.844	88.6088	22.493	0	0	0.122575
251	0	-5.84296	0	0	-5.96406	-0.292213	11.5453	-0.0705814	0.0532879	-0.175129	4.88459	-6.77E-16	7.71942	0	0	0.00522347	3.67312	-17.4508	0.775716	540.187	379.232	660.666	369.982	369.982	369.982	9.68575	-96.6316	0.585169	766.686	468.716	248.116	194.098	194.098	194.098	-97.1555	-6.09311	-6.06759	47.7218	-1.17069	-0.566772	0.107312	0.328554	1.67666	241.055	101.755	18.4084	0	0	0.0939259
252	0	-6.37116	0	0	-6.5016	-0.290232	11.472	-0.0926909	0.0531915	-0.13936	0.410143	-2.37E-15	7.53493	0	0	0.00259838	3.52815	-17.2719	0.644024	540.175	379.691	659.734	369.693	369.693	369.693	9.30779	-95.6956	0.546295	763.908	467.675	244.163	194.098	194.098	194.098	-96.1794	-5.82877	-5.88372	47.5153	-1.09837	-0.626895	0.182967	0.358542	1.73074	169.407	112.083	14.2418	0	0	0.0596982
253	0	-6.96837	0	0	-7.10645	-0.285175	11.2845	-0.11953	0.0529208	-0.106331	-5.07415	-8.46E-17	7.37187	0	0	-0.00261549	3.3814	-17.0679	0.429562	540.104	380.221	658.913	369.375	369.375	369.375	8.9613	-94.6021	0.545493	760.347	466.804	239.813	194.098	194.098	194.098	-95.0505	-5.55931	-5.74812	47.281	-0.987803	-0.60846	0.253795	0.367658	1.78718	99.1217	119.841	10.187	0	0	0.0211247
254	0	-7.61287	0	0	-7.75603	-0.277316	10.9927	-0.14839	0.0519591	-0.0781244	-11.0897	3.21E-15	7.12265	0	0	-0.00940914	3.2332	-16.8359	0.139342	539.951	380.832	658.214	369.028	369.029	369.029	8.65227	-93.3996	0.57459	756.161	466.106	235.256	194.098	194.098	194.098	-93.8176	-5.29429	-5.65517	47.0133	-0.844217	-0.516784	0.313855	0.357968	1.84366	35.1167	124.513	6.38839	0	0	-0.0198742
255	0	-8.2717	0	0	-8.41656	-0.266973	10.6077	-0.175959	0.049911	-0.0557272	-17.0327	-2.66E-15	6.69707	0	0	-0.0159963	3.08582	-16.5752	-0.215687	539.702	381.531	657.644	368.664	368.664	368.664	8.38714	-92.1439	0.623478	751.494	465.58	230.692	194.098	194.098	194.098	-92.5363	-5.04499	-5.59888	46.7083	-0.676169	-0.361149	0.363695	0.342104	1.89371	-20.0134	126.796	2.94273	0	0	-0.0616158
256	0	-8.90564	0	0	-9.04826	-0.254571	10.1449	-0.199089	0.0465683	-0.0390264	-22.3035	6.62E-15	6.04921	0	0	-0.0204518	2.94085	-16.2863	-0.620383	539.348	382.325	657.211	368.293	368.293	368.293	8.17	-90.8917	0.680591	746.474	465.216	226.307	194.098	194.098	194.098	-91.2635	-4.82226	-5.57179	46.3633	-0.490766	-0.152856	0.405739	0.330291	1.93342	-65.4023	126.823	-0.0862595	0	0	-0.102593
257	0	-9.47532	0	0	-9.61192	-0.240698	9.62556	-0.215734	0.0422686	-0.0272905	-26.4533	-3.68E-15	5.22494	0	0	-0.0214589	2.79748	-15.9712	-1.0555	538.889	383.214	656.922	367.926	367.926	367.926	8.00004	-89.695	0.734287	741.216	464.995	222.257	194.098	194.098	194.098	-90.0505	-4.6341	-5.56443	45.9762	-0.290539	0.0962167	0.436044	0.315772	1.95972	-100.009	122.402	-2.6245	0	0	-0.139808
258	0	-9.94721	0	0	-10.0746	-0.226077	9.07649	-0.225328	0.0376161	-0.0196628	-29.2616	-2.26E-15	4.33017	0	0	-0.0187541	2.65345	-15.6324	-1.4997	538.331	384.199	656.783	367.573	367.573	367.573	7.87108	-88.5954	0.774656	735.813	464.893	218.651	194.098	194.098	194.098	-88.9385	-4.48412	-5.56595	45.5458	-0.0750214	0.373225	0.443428	0.309777	1.97501	-121.907	114.529	-4.58786	0	0	-0.16972
259	0	-10.2967	0	0	-10.4131	-0.21147	8.52628	-0.228208	0.0332162	-0.0155144	-30.6932	-1.90E-16	3.4875	0	0	-0.0130592	2.50387	-15.2732	-1.93424	537.677	385.275	656.797	367.243	367.243	367.243	7.77305	-87.6228	0.794834	730.339	464.883	215.555	194.098	194.098	194.098	-87.9563	-4.37152	-5.56558	45.0756	0.163593	0.663738	0.416943	0.332142	1.98698	-129.372	107.321	-5.91236	0	0	-0.189482
260	0	-10.5107	0	0	-10.6152	-0.197538	8	-0.225042	0.0295656	-0.0140458	-30.833	4.29E-15	2.8002	0	0	-0.00571558	2.33914	-14.8976	-2.34783	536.921	386.436	656.968	366.946	366.946	366.946	7.69453	-86.7944	0.791799	724.847	464.94	212.988	194.098	194.098	194.098	-87.1204	-4.29195	-5.55444	44.5756	0.443344	0.952564	0.360186	0.381913	1.99359	-123.718	105.135	-6.6098	0	0	-0.200305
261	0	-10.5875	0	0	-10.6804	-0.184759	7.51607	-0.217178	0.0267409	-0.0145632	-29.9018	3.14E-16	2.30409	0	0	0.00174088	2.14474	-14.5096	-2.73739	536.048	387.675	657.3	366.684	366.684	366.684	7.62494	-86.1154	0.766506	719.369	465.045	210.937	194.098	194.098	194.098	-86.4348	-4.23869	-5.52679	44.061	0.793702	1.22759	0.27907	0.457387	1.99934	-106.806	113.211	-6.75912	0	0	-0.207061
262	0	-10.5362	0	0	-10.6182	-0.173391	7.08468	-0.206465	0.0245362	-0.0156947	-28.2135	1.33E-15	1.97821	0	0	0.00808758	1.90369	-14.113	-3.10729	535.034	388.987	657.794	366.465	366.465	366.465	7.55605	-85.5803	0.722845	713.917	465.185	209.354	194.098	194.098	194.098	-85.8937	-4.20397	-5.48051	43.5463	1.23921	1.48037	0.200967	0.452646	1.99111	-86.4492	116.906	-6.56312	0	0	-0.200991
263	0	-10.3722	0	0	-10.4446	-0.163607	6.71272	-0.19444	0.0224889	-0.0151109	-26.0699	-1.46E-15	1.75677	0	0	0.0126674	1.61625	-13.7097	-3.4598	533.859	390.367	658.427	366.334	366.334	366.334	7.48191	-85.1765	0.666804	708.494	465.353	208.178	194.098	194.098	194.098	-85.4836	-4.17971	-5.41628	43.0258	1.74351	1.70158	0.187594	0.183679	1.91293	-79.8177	85.4774	-6.36974	0	0	-0.16508
264	0	-10.1135	0	0	-10.1779	-0.15579	6.41513	-0.182166	0.0202973	-0.0133927	-23.7212	-1.27E-16	1.58591	0	0	0.015362	1.32521	-13.2992	-3.77821	532.537	391.81	659.124	366.388	366.388	366.388	7.3974	-84.8862	0.605242	703.102	465.542	207.336	194.098	194.098	194.098	-85.1865	-4.15747	-5.33598	42.459	2.16761	1.87822	0.224313	-0.167366	1.77926	-83.976	41.6677	-6.15166	0	0	-0.13383
265	0	-9.77855	0	0	-9.83683	-0.150379	6.20895	-0.170578	0.0178171	-0.0141826	-21.3843	4.53E-15	1.43198	0	0	0.0164282	1.08181	-12.8785	-4.03649	531.094	393.31	659.799	366.698	366.698	366.698	7.29871	-84.6894	0.544576	697.743	465.748	206.754	194.098	194.098	194.098	-84.9819	-4.1297	-5.24201	41.8029	2.38396	2.00426	0.18941	-0.159702	1.69605	-69.6502	47.7541	-5.43314	0	0	-0.116978
266	0	-9.3887	0	0	-9.44249	-0.14727	6.0904	-0.160352	0.0151693	-0.0170019	-19.2189	-3.93E-15	1.29168	0	0	0.0163046	0.886387	-12.4462	-4.23525	529.522	394.859	660.426	367.229	367.229	367.229	7.18534	-84.5658	0.488832	692.406	465.965	206.36	194.098	194.098	194.098	-84.8495	-4.09243	-5.1376	41.0698	2.43543	2.09067	0.0793656	-0.0815585	1.6422	-37.7909	56.8475	-4.30687	0	0	-0.0669082
267	0	-8.96578	0	0	-9.01621	-0.145874	6.03716	-0.15183	0.0125591	-0.0185929	-17.3204	-2.18E-15	1.17437	0	0	0.015443	0.724356	-12.0036	-4.39919	527.784	396.451	660.993	367.928	367.928	367.928	7.05961	-84.4966	0.440011	687.072	466.185	206.094	194.098	194.098	194.098	-84.7706	-4.045	-5.02647	40.3075	2.42148	2.14657	0.00885003	-0.115571	1.57055	-16.9694	42.5119	-3.3356	0	0	-0.0277395
268	0	-8.52846	0	0	-8.57626	-0.145666	6.02924	-0.145143	0.0101333	-0.0181306	-15.7414	-3.16E-15	1.08825	0	0	0.0142262	0.595759	-11.5522	-4.54595	525.859	398.08	661.477	368.766	368.766	368.766	6.92417	-84.4646	0.399561	681.728	466.402	205.904	194.098	194.098	194.098	-84.7283	-3.98735	-4.91215	39.5452	2.37798	2.17405	0.013008	-0.13096	1.50061	-15.6516	28.38	-2.69922	0	0	-0.0234424
269	0	-8.09079	0	0	-8.13648	-0.146359	6.05566	-0.140261	0.00800116	-0.0166157	-14.4991	2.56E-15	1.04043	0	0	0.0129257	0.498206	-11.0912	-4.67581	523.756	399.734	661.861	369.707	369.707	369.707	6.78117	-84.4552	0.36923	676.367	466.61	205.748	194.098	194.098	194.098	-84.7082	-3.91904	-4.79787	38.783	2.30054	2.17716	0.0531476	-0.120165	1.43162	-24.3688	18.5094	-2.24292	0	0	-0.0369434
270	0	-7.66284	0	0	-7.70688	-0.147773	6.10962	-0.137007	0.00619227	-0.0156888	-13.582	-2.43E-15	1.03323	0	0	0.0116991	0.424168	-10.6193	-4.78167	521.492	401.4	662.141	370.693	370.693	370.693	6.6328	-84.4563	0.350599	670.991	466.803	205.592	194.098	194.098	194.098	-84.6984	-3.8399	-4.68668	38.0176	2.19187	2.16422	0.0581054	-0.120865	1.37061	-26.6958	7.04826	-1.71009	0	0	-0.0411687
271	0	-7.25231	0	0	-7.29493	-0.149607	6.17952	-0.135214	0.00482678	-0.0150461	-12.9676	-9.50E-16	1.07606	0	0	0.0106264	0.367642	-10.1383	-4.86462	519.084	403.065	662.315	371.671	371.671	371.671	6.48226	-84.4589	0.344733	665.601	466.978	205.416	194.098	194.098	194.098	-84.6901	-3.75093	-4.58179	37.2649	2.07291	2.13965	0.0444138	-0.103392	1.3348	-26.582	-1.31245	-1.18107	0	0	-0.0410972
272	0	-6.8644	0	0	-6.90566	-0.151505	6.25189	-0.13462	0.00394505	-0.0136595	-12.6138	1.96E-16	1.16517	0	0	0.0097301	0.320241	-9.65182	-4.93003	516.543	404.715	662.386	372.597	372.597	372.597	6.3333	-84.4566	0.352405	660.196	467.133	205.206	194.098	194.098	194.098	-84.6772	-3.65367	-4.48644	36.5451	1.96249	2.10167	0.0622052	-0.0673692	1.31668	-35.3971	-5.25164	-0.830099	0	0	-0.0525691
273	0	-6.50115	0	0	-6.54105	-0.153248	6.3183	-0.134914	0.00344405	-0.0123744	-12.4669	3.12E-15	1.27805	0	0	0.00900584	0.27135	-9.16364	-4.97683	513.889	406.336	662.365	373.43	373.43	373.43	6.18946	-84.4453	0.374585	654.783	467.268	204.955	194.098	194.098	194.098	-84.6558	-3.54955	-4.40381	35.8667	1.86621	2.04717	0.0693814	-0.0753596	1.30063	-43.2517	-13.9028	-0.533539	0	0	-0.0607043
274	0	-6.16245	0	0	-6.20092	-0.154667	6.37237	-0.135845	0.00318083	-0.01113	-12.4767	3.24E-15	1.3852	0	0	0.00844168	0.216984	-8.67837	-5.00336	511.145	407.914	662.259	374.143	374.143	374.143	6.05433	-84.423	0.412047	649.365	467.384	204.664	194.098	194.098	194.098	-84.6241	-3.44021	-4.33679	35.2411	1.78916	1.97218	0.086741	-0.0930759	1.29522	-53.1462	-21.0894	-0.315883	0	0	-0.068512
275	0	-5.8465	0	0	-5.88344	-0.155668	6.41049	-0.137182	0.0030286	-0.010407	-12.5965	1.73E-15	1.45951	0	0	0.00801971	0.155741	-8.20069	-5.00616	508.338	409.437	662.077	374.721	374.721	374.721	5.93112	-84.3887	0.46511	643.948	467.485	204.337	194.098	194.098	194.098	-84.5813	-3.32737	-4.28777	34.6754	1.73021	1.87176	0.0906332	-0.099469	1.31103	-59.4264	-23.27	-0.130117	0	0	-0.069177
276	0	-5.55061	0	0	-5.58585	-0.156178	6.42993	-0.138717	0.0028992	-0.00960831	-12.7848	-1.09E-15	1.48079	0	0	0.00771865	0.085508	-7.73519	-4.98347	505.489	410.893	661.828	375.158	375.158	375.158	5.82254	-84.3427	0.533545	638.537	467.572	203.98	194.098	194.098	194.098	-84.5279	-3.21286	-4.25838	34.171	1.67862	1.73706	0.116483	-0.12311	1.32801	-69.5385	-25.7406	-0.0712825	0	0	-0.0728453
277	0	-5.27091	0	0	-5.30439	-0.156245	6.43248	-0.140276	0.00273936	-0.00926251	-13.0087	-6.03E-16	1.43808	0	0	0.00751802	0.0079669	-7.2851	-4.92956	502.625	412.271	661.521	375.456	375.456	375.456	5.73035	-84.286	0.61639	633.137	467.646	203.601	194.098	194.098	194.098	-84.4648	-3.09838	-4.24915	33.721	1.61412	1.56104	0.134557	-0.200321	1.33047	-76.4017	-36.0082	-0.0586701	0	0	-0.0731326
278	0	-5.00341	0	0	-5.03508	-0.155941	6.42089	-0.141749	0.00251757	-0.00999991	-13.2467	1.28E-15	1.33003	0	0	0.00740149	-0.0661812	-6.85318	-4.84072	499.767	413.561	661.156	375.625	375.625	375.625	5.65552	-84.2197	0.711883	627.75	467.707	203.209	194.098	194.098	194.098	-84.3931	-2.98576	-4.25957	33.324	1.52283	1.34257	0.129209	-0.271483	1.3374	-75.4602	-45.7163	-0.0228541	0	0	-0.0666866
279	0	-4.74467	0	0	-4.77445	-0.155268	6.39527	-0.143025	0.00227232	-0.0112427	-13.4814	3.43E-15	1.16844	0	0	0.00735512	-0.127439	-6.44173	-4.72047	496.927	414.759	660.732	375.669	375.669	375.669	5.59824	-84.1453	0.817261	622.377	467.754	202.812	194.098	194.098	194.098	-84.3144	-2.87693	-4.28806	32.9862	1.4073	1.08613	0.124309	-0.23777	1.36965	-72.4125	-39.6833	-0.0344	0	0	-0.055534
280	0	-4.49162	0	0	-4.51946	-0.154222	6.35542	-0.144042	0.00211424	-0.0125323	-13.703	8.30E-16	0.977337	0	0	0.00736708	-0.181375	-6.05069	-4.57435	494.11	415.858	660.267	375.578	375.578	375.578	5.55776	-84.0644	0.929406	617.014	467.786	202.418	194.098	194.098	194.098	-84.2302	-2.77357	-4.33214	32.71	1.28742	0.804156	0.136714	-0.197003	1.40097	-71.2283	-33.2388	-0.124429	0	0	-0.0448617
281	0	-4.2412	0	0	-4.26705	-0.152835	6.30258	-0.14479	0.00208384	-0.0150381	-13.9072	3.78E-15	0.777644	0	0	0.00742811	-0.234136	-5.67815	-4.40751	491.318	416.857	659.782	375.341	375.341	375.341	5.5326	-83.9787	1.04481	611.658	467.801	202.035	194.098	194.098	194.098	-84.1421	-2.67719	-4.38857	32.4914	1.18086	0.51371	0.0952267	-0.243072	1.42673	-56.1113	-41.1756	-0.109789	0	0	-0.032104
282	0	-3.99151	0	0	-4.01528	-0.150986	6.2321	-0.145258	0.00223846	-0.0174522	-14.0876	4.01E-15	0.590803	0	0	0.00753027	-0.279233	-5.32326	-4.23671	488.54	417.757	659.278	374.981	374.981	374.981	5.52127	-83.8904	1.15966	606.299	467.795	201.667	194.098	194.098	194.098	-84.052	-2.58945	-4.45399	32.3292	1.08442	0.223841	0.0667541	-0.248661	1.46644	-42.4618	-42.3486	-0.141155	0	0	-0.0228568
283	0	-3.74074	0	0	-3.76235	-0.148577	6.14025	-0.145451	0.00268244	-0.0192336	-14.2368	3.31E-15	0.441359	0	0	0.00766166	-0.314165	-4.98359	-4.07781	485.76	418.558	658.76	374.525	374.525	374.525	5.52192	-83.8015	1.27037	600.93	467.768	201.321	194.098	194.098	194.098	-83.9621	-2.51169	-4.52494	32.2108	0.983878	-0.0578676	0.064588	-0.218365	1.5142	-34.0224	-37.2394	-0.247389	0	0	-0.0169667
284	0	-3.48701	0	0	-3.50641	-0.145586	6.02619	-0.145395	0.00334437	-0.021458	-14.3479	1.22E-15	0.334893	0	0	0.00781139	-0.342316	-4.65467	-3.94177	482.969	419.265	658.241	373.999	373.999	373.999	5.53251	-83.7141	1.37392	595.544	467.721	201.001	194.098	194.098	194.098	-83.8744	-2.44482	-4.59809	32.1147	0.865443	-0.32091	0.0314704	-0.201889	1.5524	-18.0332	-34.7088	-0.277256	0	0	-0.0118691
285	0	-3.22944	0	0	-3.24658	-0.141911	5.88595	-0.145112	0.00425448	-0.022965	-14.4132	2.60E-15	0.282262	0	0	0.00797339	-0.364873	-4.33293	-3.84455	480.148	419.882	657.727	373.429	373.429	373.429	5.5512	-83.6303	1.46774	590.132	467.653	200.707	194.098	194.098	194.098	-83.7907	-2.38955	-4.67063	32.0354	0.743012	-0.550996	0.0115345	-0.194339	1.58143	-5.43445	-34.1355	-0.337648	0	0	-0.00920639
286	0	-2.96754	0	0	-2.98239	-0.137511	5.71799	-0.144635	0.00533065	-0.0232213	-14.429	2.87E-15	0.281341	0	0	0.00813454	-0.381825	-4.01438	-3.79769	477.283	420.414	657.224	372.842	372.842	372.843	5.57631	-83.5516	1.55	584.691	467.569	200.442	194.098	194.098	194.098	-83.7126	-2.34613	-4.74028	31.9674	0.635844	-0.732914	0.0305652	-0.155875	1.62443	-2.72978	-28.7742	-0.476727	0	0	-0.00723392
287	0	-2.7006	0	0	-2.71321	-0.132494	5.52634	-0.144051	0.00644841	-0.0233151	-14.4007	-3.26E-15	0.323107	0	0	0.00828307	-0.397893	-3.69358	-3.80221	474.371	420.869	656.739	372.271	372.271	372.271	5.60615	-83.479	1.61965	579.219	467.471	200.203	194.098	194.098	194.098	-83.641	-2.3143	-4.80526	31.8873	0.537551	-0.860954	0.0345136	-0.102095	1.6748	2.25149	-20.9203	-0.558725	0	0	-0.0041551
288	0	-2.42895	0	0	-2.43944	-0.126937	5.31388	-0.143435	0.00748062	-0.0234173	-14.3368	1.55E-15	0.394164	0	0	0.00840911	-0.420005	-3.36645	-3.85964	471.409	421.251	656.282	371.752	371.752	371.752	5.63944	-83.413	1.6765	573.716	467.366	199.989	194.098	194.098	194.098	-83.5764	-2.29347	-4.86455	31.7732	0.436562	-0.940208	0.0189945	-0.0777741	1.70807	10.421	-17.1895	-0.568813	0	0	-0.000566897
289	0	-2.15386	0	0	-2.16236	-0.120872	5.08185	-0.142854	0.00839877	-0.0226549	-14.2481	3.28E-15	0.488953	0	0	0.00850793	-0.450978	-3.03095	-3.97303	468.388	421.569	655.859	371.32	371.32	371.32	5.67518	-83.3533	1.72101	568.182	467.257	199.796	194.098	194.098	194.098	-83.5183	-2.28274	-4.9178	31.6188	0.339863	-0.976316	0.0239468	-0.0605674	1.72395	12.0597	-13.5842	-0.592186	0	0	0.00205579
290	0	-1.87636	0	0	-1.88305	-0.114424	4.83501	-0.142341	0.00911918	-0.0210509	-14.1445	-3.52E-16	0.593465	0	0	0.0085743	-0.492115	-2.68529	-4.13799	465.311	421.828	655.468	370.998	370.998	370.998	5.71273	-83.2995	1.75424	562.621	467.15	199.62	194.098	194.098	194.098	-83.4664	-2.28097	-4.96526	31.4214	0.262954	-0.971201	0.0514878	-0.0498454	1.73133	6.54608	-9.8509	-0.636907	0	0	0.00169794
291	0	-1.59692	0	0	-1.60205	-0.107822	4.58208	-0.141914	0.00959171	-0.0193913	-14.0345	-1.49E-15	0.695111	0	0	0.00860456	-0.54344	-2.32775	-4.34198	462.19	422.036	655.107	370.802	370.802	370.802	5.75176	-83.2506	1.77771	557.039	467.048	199.459	194.098	194.098	194.098	-83.4196	-2.28693	-5.00764	31.1729	0.209703	-0.92723	0.0708294	-0.0612934	1.72995	1.1477	-9.01496	-0.634281	0	0	-0.000313025
292	0	-1.31618	0	0	-1.31996	-0.101283	4.33138	-0.141585	0.00981203	-0.0181858	-13.9261	-5.68E-17	0.785675	0	0	0.00859523	-0.602135	-1.95822	-4.57185	459.036	422.195	654.772	370.749	370.749	370.749	5.79223	-83.2055	1.79304	551.444	466.956	199.308	194.098	194.098	194.098	-83.3767	-2.29947	-5.04595	30.8656	0.168977	-0.851121	0.0696122	-0.0661986	1.728	-0.831737	-7.1756	-0.556063	0	0	-0.00124074
293	0	-1.03518	0	0	-1.03781	-0.0949431	4.08816	-0.141317	0.00980682	-0.017317	-13.8221	1.29E-15	0.86007	0	0	0.00854308	-0.666065	-1.57851	-4.81794	455.859	422.312	654.455	370.851	370.851	370.851	5.83447	-83.1629	1.80203	545.841	466.874	199.164	194.098	194.098	194.098	-83.3367	-2.31748	-5.08155	30.497	0.124662	-0.753126	0.0525764	-0.0720274	1.71064	-0.655998	-6.1311	-0.43318	0	0	-0.00113579
294	0	-0.75508	0	0	-0.756801	-0.0888828	3.85552	-0.141076	0.00964411	-0.0164655	-13.7241	-3.32E-15	0.920154	0	0	0.00845145	-0.73356	-1.19197	-5.07334	452.663	422.389	654.15	371.103	371.103	371.103	5.87884	-83.1216	1.8064	540.234	466.805	199.024	194.098	194.098	194.098	-83.2981	-2.34001	-5.11577	30.0746	0.0715688	-0.638195	0.0409922	-0.0812098	1.684	-3.27044	-6.8805	-0.311285	0	0	-0.00390308
295	0	-0.476823	0	0	-0.477779	-0.0831883	3.63681	-0.140873	0.00937624	-0.01592	-13.637	-1.11E-15	0.968098	0	0	0.00832582	-0.802232	-0.802158	-5.3301	449.456	422.429	653.851	371.489	371.489	371.488	5.92578	-83.0804	1.80754	534.626	466.748	198.885	194.098	194.098	194.098	-83.2598	-2.36627	-5.14982	29.6068	0.000765501	-0.507038	0.0205265	-0.104303	1.64915	-5.47391	-11.0982	-0.170126	0	0	-0.00727218
296	0	-0.201125	0	0	-0.201492	-0.0778964	3.43347	-0.140732	0.00909428	-0.016378	-13.5684	6.66E-16	1.00797	0	0	0.00816369	-0.868727	-0.41318	-5.58316	446.241	422.435	653.55	371.984	371.984	371.984	5.97575	-83.0383	1.80673	529.019	466.702	198.746	194.098	194.098	194.098	-83.2208	-2.39567	-5.18479	29.1057	-0.0971154	-0.359283	-0.0309804	-0.0853186	1.61757	-0.0402026	-9.92183	0.0385689	0	0	-0.00175287
297	0	0.0703049	0	0	0.070416	-0.0728565	3.23973	-0.140761	0.00877571	-0.0200517	-13.5336	-1.00E-16	1.03399	0	0	0.00796601	-0.936945	-0.0305726	-5.83802	443.009	422.408	653.247	372.549	372.549	372.549	6.02912	-82.9943	1.80534	523.411	466.666	198.606	194.098	194.098	194.098	-83.1802	-2.42748	-5.22182	28.6006	-0.201443	-0.194427	-0.182734	-0.0395618	1.59783	33.2604	-5.73463	0.524863	0	0	0.0305252
298	0	0.332917	0	0	0.333385	-0.0674642	3.03235	-0.140832	0.00855076	-0.0237019	-13.5231	-3.09E-15	1.05526	0	0	0.00777217	-1.01333	0.335155	-6.12889	439.716	422.356	652.948	373.145	373.145	373.145	6.08577	-82.9479	1.80541	517.786	466.637	198.465	194.098	194.098	194.098	-83.1374	-2.46015	-5.26209	28.1513	-0.261108	-0.0272604	-0.377477	-0.098321	1.57957	76.6601	-17.8808	1.00985	0	0	0.0632557
299	0	0.583034	0	0	0.583716	-0.0611851	2.79078	-0.140479	0.0085673	-0.017695	-13.4941	3.02E-15	1.08324	0	0	0.00760189	-1.0929	0.674508	-6.48679	436.323	422.284	652.645	373.763	373.764	373.763	6.14533	-82.8985	1.80893	512.129	466.613	198.325	194.098	194.098	194.098	-83.0919	-2.4921	-5.30657	27.8022	-0.2601	0.115124	-0.0992985	-0.0506575	1.54834	14.148	-9.92055	0.52032	0	0	0.0102232
300	0	0.828297	0	0	0.829117	-0.0549783	2.55189	-0.140178	0.00857308	-0.0132504	-13.4881	-3.64E-15	1.09762	0	0	0.00749193	-1.18054	0.999866	-6.84605	432.913	422.187	652.343	374.359	374.358	374.359	6.20883	-82.8465	1.81466	506.466	466.596	198.181	194.098	194.098	194.098	-83.0439	-2.5248	-5.35522	27.4948	-0.245494	0.25006	0.0801588	-0.0161441	1.5337	-25.2012	-3.53447	0.189002	0	0	-0.0168809
301	0	1.07523	0	0	1.07612	-0.0495949	2.34462	-0.140197	0.00853582	-0.014266	-13.5242	2.89E-15	1.09932	0	0	0.00747231	-1.28086	1.32186	-7.15441	429.551	422.055	652.048	374.898	374.899	374.898	6.27761	-82.7924	1.82111	500.817	466.587	198.032	194.098	194.098	194.098	-82.9943	-2.56013	-5.40802	27.1835	-0.249397	0.38272	0.0419175	-0.0499975	1.52382	-11.0975	-8.0743	0.393501	0	0	-0.00718581
302	0	1.32435	0	0	1.32529	-0.0449622	2.16621	-0.140295	0.00852676	-0.0149134	-13.5736	-1.04E-15	1.0982	0	0	0.00750903	-1.38904	1.64003	-7.41428	426.236	421.89	651.753	375.386	375.386	375.385	6.3521	-82.7367	1.82803	495.18	466.586	197.878	194.098	194.098	194.098	-82.9435	-2.59852	-5.46511	26.878	-0.264513	0.493219	0.0274575	-0.0897868	1.51577	-2.9688	-11.7575	0.540418	0	0	-0.00214549
303	0	1.57619	0	0	1.57716	-0.0409951	2.01339	-0.14044	0.00859105	-0.0147228	-13.6267	-4.32E-15	1.10221	0	0	0.00757515	-1.4981	1.95421	-7.62975	422.963	421.691	651.449	375.828	375.828	375.828	6.43256	-82.6801	1.83509	489.553	466.592	197.72	194.098	194.098	194.098	-82.8922	-2.64036	-5.52646	26.5873	-0.281706	0.566375	0.0461874	-0.120797	1.50956	-4.09379	-11.945	0.579575	0	0	-0.00272288
304	0	1.83208	0	0	1.83306	-0.0377079	1.88675	-0.140696	0.00865385	-0.0152878	-13.6841	2.97E-15	1.10463	0	0	0.00766782	-1.60236	2.26638	-7.79857	419.736	421.459	651.131	376.234	376.234	376.234	6.51937	-82.6231	1.84172	483.938	466.606	197.56	194.098	194.098	194.098	-82.8412	-2.68633	-5.59195	26.3102	-0.29628	0.597118	0.0316053	-0.148625	1.50841	2.54732	-11.3934	0.690437	0	0	0.00123127
305	0	2.09234	0	0	2.09335	-0.035004	1.78256	-0.140965	0.00874488	-0.0157218	-13.7308	3.61E-15	1.10933	0	0	0.0077802	-1.696	2.57737	-7.92616	416.553	421.193	650.792	376.613	376.613	376.613	6.61261	-82.5665	1.8476	478.332	466.625	197.399	194.098	194.098	194.098	-82.791	-2.73671	-5.66146	26.049	-0.301918	0.582888	0.0214838	-0.209471	1.5063	8.40453	-17.3659	0.796297	0	0	0.00411807
306	0	2.35736	0	0	2.35839	-0.0327969	1.6975	-0.141138	0.00886215	-0.0153177	-13.749	1.52E-15	1.11733	0	0	0.00789444	-1.76935	2.88805	-8.01778	413.408	420.893	650.42	376.989	376.989	376.989	6.71245	-82.5105	1.85242	472.735	466.651	197.24	194.098	194.098	194.098	-82.742	-2.79184	-5.73487	25.7972	-0.3129	0.521491	0.0478637	-0.233565	1.51242	5.54037	-19.5474	0.813279	0	0	0.00175763
307	0	2.62799	0	0	2.62905	-0.0311074	1.63239	-0.141255	0.00900716	-0.0153359	-13.737	-1.96E-16	1.12768	0	0	0.00799698	-1.81772	3.20124	-8.07118	410.307	420.561	650.012	377.379	377.379	377.379	6.81919	-82.4554	1.85566	467.15	466.682	197.083	194.098	194.098	194.098	-82.6946	-2.85225	-5.81211	25.5342	-0.358025	0.414637	0.0587178	-0.211583	1.52246	6.10874	-17.0527	0.872795	0	0	0.0014139
308	0	2.90429	0	0	2.90541	-0.0298867	1.58534	-0.141288	0.00919271	-0.0162248	-13.6906	-3.93E-15	1.13844	0	0	0.00807017	-1.84432	3.51943	-8.08735	407.255	420.195	649.57	377.783	377.783	377.783	6.93299	-82.4009	1.85715	461.576	466.719	196.929	194.098	194.098	194.098	-82.6484	-2.91816	-5.89317	25.2462	-0.448935	0.269801	0.0334928	-0.176208	1.52585	15.0524	-14.371	1.02561	0	0	0.00667708
309	0	3.1848	0	0	3.18596	-0.0289438	1.549	-0.141228	0.00941211	-0.0172795	-13.6115	-2.80E-16	1.14449	0	0	0.00810112	-1.8556	3.84306	-8.07592	404.245	419.799	649.105	378.186	378.186	378.186	7.05355	-82.3461	1.85728	456.01	466.761	196.777	194.098	194.098	194.098	-82.6026	-2.98908	-5.97813	24.9367	-0.572737	0.0995577	-9.44E-05	-0.141845	1.52195	25.4854	-12.1906	1.18947	0	0	0.0139079
310	0	3.46746	0	0	3.46868	-0.0280646	1.51511	-0.141012	0.00966275	-0.0173415	-13.4991	-2.86E-15	1.14082	0	0	0.00808426	-1.8577	4.17175	-8.04789	401.268	419.375	648.623	378.566	378.566	378.566	7.18031	-82.2896	1.85657	450.448	466.807	196.628	194.098	194.098	194.098	-82.5558	-3.06424	-6.06699	24.6167	-0.706965	-0.0797657	-0.000702579	-0.125431	1.50596	26.7713	-11.5355	1.22734	0	0	0.0152725
311	0	3.75118	0	0	3.75243	-0.027197	1.48167	-0.14071	0.00989463	-0.0166115	-13.3672	3.01E-15	1.11962	0	0	0.00802446	-1.85319	4.50615	-8.00483	398.328	418.923	648.128	378.896	378.896	378.896	7.31293	-82.2299	1.85487	444.888	466.858	196.479	194.098	194.098	194.098	-82.5064	-3.14345	-6.15949	24.2944	-0.830637	-0.24516	0.0329057	-0.129022	1.48356	19.1717	-12.8848	1.15169	0	0	0.0100623
312	0	4.03574	0	0	4.03704	-0.0264242	1.45188	-0.140467	0.0101275	-0.0171819	-13.2368	-1.69E-15	1.08237	0	0	0.00793156	-1.84025	4.84759	-7.94076	395.439	418.445	647.616	379.157	379.157	379.157	7.45111	-82.1655	1.8513	439.335	466.914	196.327	194.098	194.098	194.098	-82.4529	-3.22709	-6.25497	23.9715	-0.935263	-0.374691	0.00432563	-0.151771	1.47505	25.4944	-17.9677	1.20721	0	0	0.013244
313	0	4.31947	0	0	4.32078	-0.0256435	1.42179	-0.140311	0.0103495	-0.0184857	-13.1195	-2.87E-15	1.02898	0	0	0.00780885	-1.81496	5.19401	-7.86229	392.598	417.941	647.083	379.351	379.351	379.351	7.59386	-82.0944	1.84553	433.785	466.973	196.171	194.098	194.098	194.098	-82.3934	-3.31467	-6.35265	23.6531	-1.02739	-0.466599	-0.0516904	-0.154301	1.4793	38.3315	-20.5297	1.31685	0	0	0.0209731
314	0	4.59977	0	0	4.60111	-0.0246543	1.38365	-0.140202	0.0105844	-0.0194071	-13.0189	2.66E-15	0.966274	0	0	0.00765762	-1.77756	5.54175	-7.78247	389.794	417.416	646.529	379.482	379.482	379.482	7.73943	-82.0149	1.83755	428.233	467.034	196.009	194.098	194.098	194.098	-82.3259	-3.40502	-6.45142	23.3472	-1.11336	-0.530558	-0.0869944	-0.094866	1.49174	46.1843	-13.3971	1.35207	0	0	0.0262236
315	0	4.87485	0	0	4.87616	-0.0233377	1.3329	-0.140114	0.0109255	-0.0192465	-12.9382	3.39E-15	0.908944	0	0	0.00749351	-1.73848	5.88872	-7.70787	387.025	416.873	645.968	379.535	379.535	379.535	7.886	-81.9255	1.82714	422.676	467.096	195.839	194.098	194.098	194.098	-82.2489	-3.49708	-6.55001	23.0642	-1.17664	-0.569225	-0.0859023	-0.00490115	1.49981	44.6511	-0.70749	1.24986	0	0	0.0248083
316	0	5.14434	0	0	5.14564	-0.0217621	1.27215	-0.140083	0.0113706	-0.018191	-12.8829	-1.97E-15	0.863296	0	0	0.00733062	-1.70951	6.23505	-7.63341	384.301	416.314	645.413	379.482	379.482	379.482	8.03222	-81.825	1.81329	417.115	467.158	195.662	194.098	194.098	194.098	-82.1609	-3.5907	-6.64693	22.8128	-1.18666	-0.572047	-0.0479652	-0.0484605	1.48699	34.3963	-8.56313	1.05613	0	0	0.0172422
317	0	5.40949	0	0	5.4107	-0.0201442	1.20978	-0.140342	0.0120139	-0.0187887	-12.8703	5.29E-16	0.844991	0	0	0.00718668	-1.68383	6.58096	-7.54801	381.638	415.739	644.857	379.327	379.327	379.327	8.17749	-81.7128	1.79403	411.556	467.22	195.475	194.098	194.098	194.098	-82.0616	-3.6868	-6.74067	22.5896	-1.14749	-0.529942	-0.0892013	-0.0783576	1.49678	42.6758	-13.5573	1.06581	0	0	0.0200521
318	0	5.66953	0	0	5.67067	-0.0184542	1.14462	-0.140834	0.0128405	-0.0198013	-12.8868	-1.25E-15	0.85616	0	0	0.00705401	-1.65579	6.9235	-7.45663	379.034	415.151	644.296	379.094	379.094	379.094	8.32056	-81.5886	1.76868	405.997	467.283	195.28	194.098	194.098	194.098	-81.9501	-3.78508	-6.83003	22.393	-1.07799	-0.453703	-0.133733	-0.0383371	1.53139	52.2709	-6.29236	1.11917	0	0	0.0215203
319	0	5.9235	0	0	5.92454	-0.0165998	1.07312	-0.141369	0.013823	-0.0201621	-12.9054	-3.09E-15	0.895942	0	0	0.0069064	-1.63146	7.26008	-7.36623	376.48	414.555	643.738	378.798	378.798	378.798	8.46007	-81.4519	1.73701	400.435	467.348	195.081	194.098	194.098	194.098	-81.8263	-3.88482	-6.91396	22.2172	-0.995186	-0.360995	-0.152372	0.0152895	1.56858	55.4748	3.95289	1.10775	0	0	0.0190932
320	0	6.17088	0	0	6.17181	-0.014574	0.995006	-0.141966	0.014922	-0.0210542	-12.9178	3.24E-15	0.960722	0	0	0.00673363	-1.61811	7.58951	-7.27845	373.977	413.951	643.196	378.454	378.454	378.454	8.5952	-81.3026	1.69859	394.871	467.417	194.879	194.098	194.098	194.098	-81.6897	-3.98585	-6.99171	22.0535	-0.912952	-0.262985	-0.193449	-0.0203705	1.58365	64.5477	-0.500294	1.18138	0	0	0.0205468
321	0	6.41045	0	0	6.41126	-0.0123133	0.907827	-0.142528	0.0160702	-0.0221553	-12.9062	-1.83E-15	1.04434	0	0	0.00652896	-1.6105	7.90888	-7.20113	371.515	413.344	642.669	378.086	378.086	378.086	8.72518	-81.1402	1.65321	389.302	467.494	194.679	194.098	194.098	194.098	-81.5398	-4.0878	-7.06267	21.9048	-0.836235	-0.163906	-0.245289	-0.0704246	1.58893	76.7578	-7.72433	1.30838	0	0	0.0229923
322	0	6.64043	0	0	6.64109	-0.00974741	0.80888	-0.142884	0.0172496	-0.021542	-12.8476	3.00E-16	1.14527	0	0	0.00627874	-1.60189	8.21531	-7.14301	369.084	412.734	642.153	377.712	377.712	377.712	8.84939	-80.9638	1.60087	383.724	467.581	194.483	194.098	194.098	194.098	-81.3755	-4.19027	-7.1265	21.7816	-0.753973	-0.0602181	-0.208204	-0.0251658	1.61996	68.8987	0.555216	1.23949	0	0	0.0175165
323	0	6.86079	0	0	6.86132	-0.00708112	0.706053	-0.143186	0.0183557	-0.0210942	-12.7499	1.36E-15	1.25313	0	0	0.0059776	-1.59772	8.51076	-7.09304	366.701	412.12	641.659	377.338	377.338	377.338	8.96856	-80.7719	1.54031	378.142	467.682	194.292	194.098	194.098	194.098	-81.1956	-4.29453	-7.18307	21.6716	-0.668372	0.054148	-0.171943	0.0208556	1.65876	61.5108	8.683	1.2077	0	0	0.013071
324	0	7.07114	0	0	7.07151	-0.0045135	0.607028	-0.143579	0.0193576	-0.0222547	-12.6251	1.99E-15	1.36291	0	0	0.00562376	-1.60477	8.79733	-7.03994	364.384	411.499	641.2	376.971	376.971	376.971	9.08372	-80.5629	1.47041	372.558	467.803	194.109	194.098	194.098	194.098	-80.9984	-4.40189	-7.23256	21.5576	-0.59025	0.179441	-0.197482	0.010492	1.67746	68.9875	7.43536	1.40845	0	0	0.0143781
325	0	7.26887	0	0	7.26916	-0.00201503	0.510666	-0.144002	0.020126	-0.0236055	-12.4699	-1.96E-16	1.45775	0	0	0.00520277	-1.62264	9.07361	-6.98791	362.132	410.87	640.78	376.622	376.622	376.622	9.19517	-80.3339	1.39137	366.968	467.945	193.934	194.098	194.098	194.098	-80.7811	-4.51232	-7.27554	21.4433	-0.512612	0.314825	-0.218572	-0.0260055	1.69086	75.6931	2.7195	1.65791	0	0	0.0160442
326	0	7.45116	0	0	7.45136	0.000467506	0.414915	-0.144457	0.0206037	-0.0246508	-12.2899	-5.23E-16	1.5268	0	0	0.00471359	-1.64688	9.33741	-6.94326	359.944	410.23	640.4	376.307	376.307	376.307	9.30323	-80.0818	1.3036	361.369	468.111	193.769	194.098	194.098	194.098	-80.5406	-4.62555	-7.31271	21.3364	-0.426659	0.458959	-0.221889	-0.0460686	1.70743	77.8878	1.371	1.8836	0	0	0.0156579
327	0	7.61548	0	0	7.61559	0.00292977	0.319944	-0.144953	0.0207155	-0.0251321	-12.0935	1.97E-15	1.55713	0	0	0.00416509	-1.67465	9.58739	-6.90759	357.826	409.578	640.06	376.037	376.037	376.037	9.40845	-79.803	1.20738	355.756	468.301	193.614	194.098	194.098	194.098	-80.2732	-4.74158	-7.34491	21.2404	-0.327672	0.608501	-0.190673	-0.0705712	1.72664	72.2871	-1.11408	2.04842	0	0	0.0139159
328	0	7.76022	0	0	7.76029	0.00526339	0.229934	-0.145571	0.0204541	-0.0256028	-11.895	1.91E-15	1.54329	0	0	0.00357348	-1.70225	9.82331	-6.87558	355.798	408.907	639.759	375.826	375.826	375.826	9.51171	-79.4935	1.10237	350.131	468.515	193.472	194.098	194.098	194.098	-79.9752	-4.86103	-7.37289	21.1501	-0.222826	0.756899	-0.154626	-0.0974922	1.74225	65.5887	-5.41829	2.22426	0	0	0.0131451
329	0	7.88416	0	0	7.88419	0.0073405	0.149817	-0.146317	0.0198357	-0.0257468	-11.7007	-1.43E-16	1.48213	0	0	0.00295351	-1.72594	10.045	-6.83985	353.883	408.213	639.495	375.688	375.688	375.688	9.6138	-79.1492	0.988178	344.492	468.749	193.341	194.098	194.098	194.098	-79.6425	-4.98446	-7.39734	21.061	-0.117991	0.896303	-0.095171	-0.0900406	1.76586	53.3452	-5.22047	2.35215	0	0	0.0112379
330	0	7.98676	0	0	7.98678	0.00897786	0.0866601	-0.147228	0.0189059	-0.0258386	-11.5191	-5.89E-16	1.37318	0	0	0.00231975	-1.74682	10.2529	-6.78798	352.115	407.492	639.271	375.626	375.626	375.626	9.71539	-78.7659	0.864092	338.844	469	193.225	194.098	194.098	194.098	-79.271	-5.1126	-7.41873	20.9633	-0.0208921	1.01681	-0.0255526	-0.062909	1.78986	38.4573	-1.48335	2.45986	0	0	0.00817695
331	0	8.06782	0	0	8.06783	0.0099908	0.047589	-0.148431	0.0177637	-0.0267519	-11.3656	2.44E-15	1.22107	0	0	0.00169014	-1.76822	10.4477	-6.70651	350.531	406.738	639.089	375.638	375.638	375.638	9.81677	-78.3393	0.729535	333.19	469.261	193.124	194.098	194.098	194.098	-78.8564	-5.2459	-7.43734	20.8489	0.0650228	1.1095	0.00790313	-0.0753672	1.79564	31.3136	-2.54536	2.67617	0	0	0.00749806
332	0	8.12652	0	0	8.12651	0.0103178	0.0349746	-0.149829	0.0164797	-0.0273909	-11.23	-1.90E-16	1.02876	0	0	0.00107885	-1.7881	10.6273	-6.59108	349.16	405.951	638.949	375.717	375.717	375.717	9.91714	-77.8652	0.584588	327.531	469.523	193.042	194.098	194.098	194.098	-78.3943	-5.38369	-7.45313	20.7257	0.151393	1.17006	0.050478	-0.114408	1.79212	20.8768	-5.34831	2.83255	0	0	0.00604402
333	0	8.1625	0	0	8.16251	0.00986125	0.0525862	-0.151352	0.0152174	-0.0269684	-11.0979	4.23E-17	0.810522	0	0	0.000497894	-1.7983	10.789	-6.43712	348.034	405.13	638.84	375.863	375.863	375.863	10.0153	-77.3393	0.428978	321.871	469.778	192.981	194.098	194.098	194.098	-77.8806	-5.52533	-7.4656	20.6007	0.239439	1.19544	0.125399	-0.172949	1.78787	0.82258	-8.47767	2.78253	0	0	0.00135247
334	0	8.17673	0	0	8.17675	0.00839072	0.109307	-0.153029	0.0141372	-0.0266994	-10.9564	-6.77E-16	0.580972	0	0	-5.24E-05	-1.78607	10.9311	-6.23369	347.194	404.278	638.745	376.082	376.082	376.082	10.1101	-76.758	0.261563	316.218	470.017	192.948	194.098	194.098	194.098	-77.3113	-5.67083	-7.47368	20.4662	0.301219	1.17862	0.188246	-0.212303	1.78561	-17.6861	-7.30402	2.67798	0	0	-0.00423116
335	0	8.16932	0	0	8.16938	0.00574328	0.211424	-0.15488	0.0134482	-0.0280146	-10.7859	1.06E-15	0.359745	0	0	-0.000589664	-1.74117	11.0503	-5.97487	346.675	403.398	638.65	376.376	376.376	376.376	10.1991	-76.1172	0.0815897	310.583	470.231	192.944	194.098	194.098	194.098	-76.6822	-5.8194	-7.4758	20.3191	0.312938	1.11457	0.174112	-0.226573	1.77808	-18.9241	-2.73628	2.7365	0	0	-0.00463246
336	0	8.13725	0	0	8.1374	0.0020509	0.353843	-0.156544	0.0133176	-0.029101	-10.5261	3.93E-15	0.163067	0	0	-0.00114179	-1.65807	11.1399	-5.67392	346.493	402.502	638.549	376.732	376.732	376.732	10.2781	-75.4122	-0.109888	304.967	470.411	192.976	194.098	194.098	194.098	-75.9881	-5.96773	-7.47004	20.1836	0.288622	1.00744	0.14887	-0.250376	1.76988	-19.0192	-0.61543	2.64102	0	0	-0.00377758
337	0	8.07572	0	0	8.07606	-0.00251209	0.529837	-0.157611	0.0138148	-0.0279242	-10.1122	-1.23E-15	-0.00351547	0	0	-0.00172657	-1.53115	11.1922	-5.34783	346.659	401.603	638.438	377.138	377.139	377.139	10.3423	-74.6373	-0.311521	299.375	470.551	193.048	194.098	194.098	194.098	-75.2226	-6.11201	-7.45424	20.0864	0.242772	0.86292	0.193068	-0.213675	1.78096	-37.4423	10.8664	1.98809	0	0	-0.004173
338	0	7.97973	0	0	7.98039	-0.00802218	0.742346	-0.157972	0.0149316	-0.0254333	-9.51283	1.10E-15	-0.144077	0	0	-0.00234154	-1.36062	11.2023	-4.9968	347.206	400.714	638.317	377.583	377.583	377.582	10.3875	-73.7853	-0.523282	293.82	470.65	193.157	194.098	194.098	194.098	-74.3782	-6.24977	-7.4259	20.029	0.165329	0.683644	0.261522	-0.148393	1.79949	-63.2515	27.061	0.891373	0	0	0.000395297
339	0	7.84203	0	0	7.84324	-0.0146541	0.998092	-0.157809	0.0166154	-0.0236473	-8.73144	2.03E-15	-0.26677	0	0	-0.00296466	-1.1504	11.1665	-4.61463	348.176	399.853	638.19	378.051	378.051	378.051	10.4089	-72.8471	-0.745579	288.318	470.71	193.297	194.098	194.098	194.098	-73.4453	-6.37874	-7.38212	20.0041	0.0415457	0.471081	0.274578	-0.0868725	1.81397	-76.6267	42.6301	-0.318155	0	0	0.0122343
340	0	7.65061	0	0	7.65258	-0.0223784	1.29592	-0.157096	0.0186998	-0.0216997	-7.75881	-4.06E-15	-0.388775	0	0	-0.00352299	-0.904529	11.078	-4.20891	349.593	399.038	638.063	378.533	378.533	378.533	10.4007	-71.8112	-0.977457	282.885	470.736	193.457	194.098	194.098	194.098	-72.4115	-6.49483	-7.31971	20.0238	-0.119883	0.227755	0.256538	-0.0488835	1.81878	-84.6372	54.7874	-1.81082	0	0	0.0276181
341	0	7.38948	0	0	7.39251	-0.0311028	1.63221	-0.155615	0.0209388	-0.0169186	-6.57787	-2.45E-15	-0.532218	0	0	-0.00387576	-0.623415	10.9287	-3.79311	351.47	398.288	637.94	379.019	379.019	379.019	10.3558	-70.6637	-1.21734	277.532	470.734	193.622	194.098	194.098	194.098	-71.2623	-6.5931	-7.23506	20.1101	-0.29894	-0.0415733	0.335936	-0.013252	1.8261	-117.839	67.8907	-4.09398	0	0	0.0524817
342	0	7.04208	0	0	7.04646	-0.0410896	2.01703	-0.153609	0.0230238	-0.012099	-5.22665	3.38E-15	-0.721017	0	0	-0.00383865	-0.305447	10.7141	-3.35939	353.846	397.622	637.818	379.513	379.513	379.513	10.2676	-69.3889	-1.4653	272.283	470.714	193.769	194.098	194.098	194.098	-69.9811	-6.67033	-7.12384	20.2561	-0.509213	-0.334676	0.414685	0.0735583	1.84673	-151.906	88.8942	-6.69537	0	0	0.0915685
343	0	6.58822	0	0	6.59433	-0.0525861	2.4598	-0.151298	0.024647	-0.00973735	-3.75552	3.30E-15	-0.971444	0	0	-0.00318707	0.0436721	10.4302	-2.8981	356.757	397.056	637.705	380.012	380.012	380.012	10.1284	-67.9688	-1.72041	267.159	470.684	193.87	194.098	194.098	194.098	-68.5495	-6.72214	-6.98104	20.4499	-0.765874	-0.651285	0.405675	0.138932	1.85548	-164.591	104.197	-9.12737	0	0	0.129872
344	0	6.00234	0	0	6.01037	-0.0655138	2.95733	-0.148687	0.0255316	-0.00852881	-2.21105	2.37E-15	-1.28046	0	0	-0.00167861	0.418799	10.0694	-2.42074	360.21	396.607	637.608	380.515	380.515	380.515	9.92816	-66.3834	-1.97904	262.168	470.649	193.897	194.098	194.098	194.098	-66.9463	-6.74146	-6.80123	20.7049	-1.0573	-0.98809	0.371317	0.1332	1.84288	-171.709	105.59	-11.484	0	0	0.1621
345	0	5.25638	0	0	5.26626	-0.0797569	3.50496	-0.145663	0.0255856	-0.0060189	-0.657355	-2.62E-15	-1.61335	0	0	0.00086265	0.822111	9.624	-1.9432	364.196	396.286	637.529	381.03	381.03	381.03	9.65678	-64.6113	-2.23634	257.314	470.609	193.821	194.098	194.098	194.098	-65.1496	-6.72069	-6.57858	21.0404	-1.37012	-1.33395	0.463401	0.194374	1.83587	-209.79	116.462	-14.065	0	0	0.225137
346	0	4.32451	0	0	4.33572	-0.0956317	4.11458	-0.142437	0.0246718	-0.00495521	0.768638	-1.78E-15	-1.942	0	0	0.00434462	1.24818	9.09331	-1.44791	368.747	396.101	637.473	381.548	381.548	381.548	9.30486	-62.6312	-2.48771	252.599	470.563	193.613	194.098	194.098	194.098	-63.1374	-6.65377	-6.30676	21.4407	-1.71489	-1.66411	0.619006	0.292372	1.8338	-261.904	131.656	-16.3373	0	0	0.316905
347	0	3.18192	0	0	3.19313	-0.113523	4.8005	-0.139971	0.0227158	-0.0148292	1.81397	2.88E-15	-2.22615	0	0	0.0080267	1.68561	8.47977	-0.905281	373.897	396.054	637.453	382.055	382.055	382.055	8.86324	-60.4227	-2.72616	248.02	470.503	193.245	194.098	194.098	194.098	-60.8894	-6.53386	-5.97952	21.8748	-2.11427	-1.94922	0.459532	0.281158	1.82488	-234.368	125.208	-16.7146	0	0	0.334528
348	0	1.79863	0	0	1.80703	-0.132547	5.52836	-0.139057	0.0199055	-0.0343584	2.19501	-2.37E-15	-2.39115	0	0	0.0104324	2.13037	7.77372	-0.365605	379.573	396.145	637.483	382.567	382.567	382.567	8.32409	-57.9677	-2.93885	243.527	470.413	192.721	194.098	194.098	194.098	-58.3874	-6.35116	-5.59282	22.3829	-2.54272	-2.19018	0.00442832	0.209928	1.8299	-132.736	104.559	-15.3985	0	0	0.242155
349	0	0.146833	0	0	0.147706	-0.150849	6.22687	-0.139905	0.0171333	-0.0478401	1.6454	1.02E-15	-2.29673	0	0	0.00933953	2.58151	6.95829	0.0620993	385.618	396.367	637.573	383.134	383.134	383.134	7.68639	-55.2543	-3.11363	239.047	470.272	192.08	194.098	194.098	194.098	-55.621	-6.10085	-5.14562	23.0519	-2.94136	-2.42571	0.0163709	0.230822	1.8187	-134.084	97.4344	-15.0408	0	0	0.27005
350	0	-1.77886	0	0	-1.79178	-0.168059	6.88204	-0.143491	0.0147817	-0.0584417	-0.187598	-1.69E-16	-1.84456	0	0	0.00165701	3.03387	6.03763	0.37741	392	396.704	637.73	383.77	383.77	383.77	6.95765	-52.2824	-3.24604	234.541	470.067	191.376	194.098	194.098	194.098	-52.5922	-5.7895	-4.63849	23.8751	-3.31004	-2.65609	0.300578	0.255743	1.78134	-194.075	90.0942	-14.8829	0	0	0.400254
351	0	-3.96119	0	0	-3.99559	-0.184802	7.5177	-0.151369	0.013092	-0.0752013	-3.68804	-2.88E-15	-0.955481	0	0	-0.0161963	3.48292	5.03048	0.657552	398.777	397.139	637.955	384.456	384.456	384.456	6.15107	-49.067	-3.33299	230.003	469.79	190.682	194.098	194.098	194.098	-49.3191	-5.42804	-4.07521	24.7872	-3.67989	-2.84563	0.449677	0.266525	1.76002	-214.416	80.1379	-13.2008	0	0	0.466738
352	0	-6.36462	0	0	-6.42956	-0.20104	8.13243	-0.165039	0.0126379	-0.0967519	-9.14599	2.54E-16	0.451453	0	0	-0.0469935	3.92282	3.95233	0.952202	405.96	397.654	638.258	385.178	385.178	385.178	5.28801	-45.6437	-3.37124	225.445	469.44	190.113	194.098	194.098	194.098	-45.8402	-5.03037	-3.46639	25.7459	-4.06307	-2.97969	0.417904	0.251766	1.7623	-189.807	67.3522	-10.1666	0	0	0.433938
353	0	-8.93113	0	0	-9.0357	-0.215803	8.68968	-0.185216	0.0140356	-0.116551	-16.6161	2.92E-15	2.43051	0	0	-0.0904261	4.34877	2.81233	1.26304	413.495	398.227	638.65	385.933	385.933	385.933	4.40165	-42.0751	-3.36337	220.919	469.031	189.833	194.098	194.098	194.098	-42.2213	-4.61842	-2.83172	26.7438	-4.45408	-3.07426	0.330575	0.201803	1.76527	-158.179	51.047	-6.79251	0	0	0.37347
354	0	-11.5754	0	0	-11.7264	-0.22776	9.13978	-0.210983	0.0172976	-0.12916	-25.7868	3.21E-15	4.94445	0	0	-0.140882	4.7607	1.61813	1.57336	421.301	398.836	639.139	386.728	386.728	386.728	3.53612	-38.4532	-3.32201	216.553	468.593	190.021	194.098	194.098	194.098	-38.5568	-4.22336	-2.20018	27.7873	-4.84312	-3.15105	0.29817	0.164342	1.75689	-148.647	38.3925	-3.64203	0	0	0.357706
355	0	-14.1881	0	0	-14.3869	-0.235688	9.4376	-0.239751	0.0217976	-0.132172	-35.9668	4.74E-15	7.85693	0	0	-0.187312	5.15792	0.379931	1.87682	429.305	399.458	639.735	387.551	387.551	387.551	2.74134	-34.8954	-3.26824	212.56	468.177	190.831	194.098	194.098	194.098	-34.9657	-3.88042	-1.60835	28.8764	-5.222	-3.21799	0.328495	0.156037	1.73097	-162.087	31.1365	-0.648701	0	0	0.396942
356	0	-16.6463	0	0	-16.887	-0.238587	9.5464	-0.267822	0.0266572	-0.126488	-46.1967	3.38E-15	10.9462	0	0	-0.215983	5.53538	-0.890119	2.17862	437.449	400.069	640.453	388.363	388.363	388.363	2.06697	-31.5351	-3.22714	209.226	467.842	192.362	194.098	194.098	194.098	-31.5814	-3.62179	-1.09718	30.0049	-5.57847	-3.26676	0.316829	0.16834	1.70192	-172.147	26.915	2.61613	0	0	0.432037
357	0	-18.8291	0	0	-19.0969	-0.235489	9.43017	-0.291649	0.0311756	-0.112167	-55.4592	4.06E-15	13.9268	0	0	-0.215436	5.88612	-2.18201	2.47098	445.66	400.648	641.31	389.118	389.118	389.118	1.55799	-28.5085	-3.225	206.87	467.649	194.633	194.098	194.098	194.098	-28.5392	-3.47346	-0.707871	31.1752	-5.89639	-3.29279	0.249563	0.143371	1.67261	-175.166	15.574	6.17964	0	0	0.447497
358	0	-20.6303	0	0	-20.9032	-0.225693	9.06204	-0.308658	0.0348727	-0.0896553	-62.8594	-8.80E-15	16.472	0	0	-0.181017	6.2099	-3.48791	2.73289	453.854	401.174	642.316	389.8	389.8	389.8	1.24995	-25.9393	-3.2822	205.799	467.651	197.581	194.098	194.098	194.098	-25.9617	-3.44947	-0.476789	32.3903	-6.18088	-3.30232	0.260803	0.099652	1.60909	-198.07	-0.483761	9.68549	0	0	0.513674
359	0	-21.9691	0	0	-22.2223	-0.20913	8.43798	-0.317149	0.0370809	-0.0641344	-67.7187	6.09E-15	18.203	0	0	-0.117148	6.50972	-4.79842	2.95927	461.968	401.633	643.472	390.383	390.384	390.383	1.16534	-23.9246	-3.40192	206.272	467.882	201.071	194.098	194.098	194.098	-23.9457	-3.54379	-0.43126	33.6443	-6.43971	-3.28613	0.283389	0.107517	1.53852	-221.054	-9.58558	13.0803	0	0	0.586761
360	0	-22.7966	0	0	-23.0083	-0.186102	7.56699	-0.316583	0.0371929	-0.0395978	-69.6653	2.03E-15	18.7803	0	0	-0.036545	6.78219	-6.10459	3.15061	469.954	402.01	644.789	390.823	390.824	390.824	1.31453	-22.5278	-3.57078	208.465	468.357	204.933	194.098	194.098	194.098	-22.5552	-3.73476	-0.587249	34.9328	-6.66479	-3.23059	0.279414	0.133698	1.47839	-232.552	-16.3609	16.1858	0	0	0.631109
361	0	-23.0975	0	0	-23.2541	-0.157183	6.4682	-0.307156	0.034628	-0.0178498	-68.6275	6.09E-15	17.9863	0	0	0.0437871	7.02127	-7.39934	3.30234	477.76	402.294	646.277	391.081	391.081	391.082	1.69586	-21.776	-3.76272	212.463	469.065	208.997	194.098	194.098	194.098	-21.8184	-3.99162	-0.94776	36.254	-6.84562	-3.13136	0.268693	0.160069	1.42784	-236.285	-22.9686	18.7642	0	0	0.653748
362	0	-22.889	0	0	-22.988	-0.12332	5.17554	-0.289549	0.0289768	0.000222979	-64.8196	6.77E-15	15.7824	0	0	0.107721	7.2221	-8.67677	3.4095	485.341	402.475	647.941	391.133	391.133	391.133	2.29425	-21.6605	-3.94288	218.262	469.976	213.112	194.098	194.098	194.098	-21.728	-4.27927	-1.5017	37.6025	-6.98066	-2.99213	0.265256	0.165512	1.37746	-235.555	-31.7398	20.6585	0	0	0.662161
363	0	-22.2177	0	0	-22.2677	-0.0858986	3.74092	-0.265064	0.0202922	0.014416	-58.7251	1.02E-15	12.3434	0	0	0.144806	7.38385	-9.93149	3.47079	492.66	402.547	649.778	390.965	390.965	390.965	3.08002	-22.1406	-4.07341	225.772	471.037	217.153	194.098	194.098	194.098	-22.2437	-4.56307	-2.2237	38.9722	-7.06829	-2.81713	0.269383	0.150443	1.33035	-230.676	-41.6556	21.8215	0	0	0.65618
364	0	-21.1543	0	0	-21.1712	-0.0466709	2.23202	-0.235553	0.0092623	0.0250841	-51.0308	-3.05E-15	8.04455	0	0	0.152932	7.50907	-11.1584	3.4893	499.692	402.508	651.778	390.581	390.581	390.581	4.00952	-23.1504	-4.12125	234.847	472.176	221.02	194.098	194.098	194.098	-23.299	-4.81421	-3.07553	40.3537	-7.10917	-2.61121	0.283439	0.141127	1.29026	-222.598	-48.193	22.1523	0	0	0.637846
365	0	-19.7868	0	0	-19.7884	-0.00759449	0.725852	-0.203511	-0.00276488	0.0331918	-42.5538	0	3.39996	0	0	0.137837	7.60021	-12.3525	3.47184	506.417	402.357	653.93	389.988	389.988	389.988	5.02828	-24.6078	-4.06543	245.294	473.315	224.626	194.098	194.098	194.098	-24.8093	-5.01394	-4.00913	41.7346	-7.10408	-2.38029	0.291748	0.126867	1.25646	-209.895	-53.1394	21.5057	0	0	0.602543
366	0	-18.2115	0	0	-18.2128	0.0293384	-0.698652	-0.171734	-0.0140061	0.0394732	-34.118	-2.71E-15	-1.02919	0	0	0.109839	7.66006	-13.5095	3.42553	512.822	402.095	656.216	389.2	389.201	389.201	6.07615	-26.4228	-3.90089	256.907	474.37	227.891	194.098	194.098	194.098	-26.6814	-5.15487	-4.97108	43.1039	-7.04896	-2.13058	0.306536	0.131065	1.22943	-196.662	-51.7759	19.6326	0	0	0.559819
367	0	-16.5243	0	0	-16.5344	0.0623058	-1.96953	-0.142939	-0.0226	0.0444131	-26.4385	3.38E-15	-4.72419	0	0	0.0796098	7.68883	-14.6252	3.35867	518.896	401.724	658.62	388.235	388.235	388.235	7.09447	-28.5067	-3.63865	269.486	475.269	230.735	194.098	194.098	194.098	-28.8228	-5.24	-5.9083	44.4485	-6.9383	-1.86741	0.326378	0.149646	1.21459	-184.913	-43.2733	16.2915	0	0	0.512119
368	0	-14.8123	0	0	-14.8334	0.0898153	-3.02858	-0.119342	-0.0270183	0.0486123	-20.0352	2.71E-15	-7.28655	0	0	0.0548196	7.68477	-15.6951	3.28122	524.632	401.246	661.125	387.114	387.114	387.114	8.03309	-30.7784	-3.30193	282.858	475.961	233.084	194.098	194.098	194.098	-31.1493	-5.27959	-6.77411	45.7463	-6.7807	-1.59457	0.371761	0.146317	1.1993	-181.05	-33.0247	11.3097	0	0	0.477592
369	0	-13.146	0	0	-13.176	0.110744	-3.83295	-0.102245	-0.0264701	0.0511997	-15.1823	2.03E-15	-8.49523	0	0	0.0386223	7.64967	-16.7141	3.20738	530.032	400.665	663.71	385.87	385.87	385.87	8.85571	-33.1698	-2.91955	296.889	476.418	234.877	194.098	194.098	194.098	-33.5903	-5.28687	-7.53327	46.9657	-6.60274	-1.30898	0.375268	0.092675	1.18792	-171.023	-26.3292	4.93198	0	0	0.425571
370	0	-11.5767	0	0	-11.6108	0.124482	-4.36013	-0.0919277	-0.020842	0.0502136	-11.9111	-6.77E-16	-8.29676	0	0	0.0302241	7.59617	-17.6785	3.13849	535.086	399.99	666.333	384.562	384.562	384.562	9.54324	-35.6289	-2.52141	311.484	476.648	236.074	194.098	194.098	194.098	-36.0925	-5.27658	-8.16512	48.093	-6.42271	-1.01115	0.28026	0.0231848	1.21026	-140.444	-18.939	-2.37167	0	0	0.328862
371	0	-10.1365	0	0	-10.1698	0.131146	-4.61559	-0.0879865	-0.010675	0.0455405	-10.0775	2.03E-15	-6.7874	0	0	0.026701	7.54311	-18.5873	3.05208	539.755	399.227	668.94	383.281	383.281	383.281	10.0945	-38.1203	-2.13513	326.582	476.683	236.671	194.098	194.098	194.098	-38.6205	-5.26466	-8.66441	49.1466	-6.23761	-0.718911	0.224488	0.0424613	1.23553	-115.188	3.99197	-10.2049	0	0	0.246471
372	0	-8.83996	0	0	-8.86911	0.131471	-4.62804	-0.0896071	0.00306315	0.0392403	-9.42834	-1.35E-15	-4.1746	0	0	0.024843	7.49742	-19.4386	2.9315	544.013	398.382	671.489	382.086	382.086	382.086	10.5243	-40.6234	-1.78089	342.139	476.583	236.706	194.098	194.098	194.098	-41.1549	-5.26515	-9.04059	50.1419	-6.03169	-0.447412	0.266583	0.0624835	1.23823	-110.148	26.4893	-18.1781	0	0	0.210202
373	0	-7.68703	0	0	-7.71025	0.126399	-4.43366	-0.0956066	0.0192669	0.0319984	-9.64773	2.71E-15	-0.738533	0	0	0.0222928	7.46092	-20.2268	2.78778	547.865	397.466	673.951	380.997	380.997	380.997	10.8594	-43.1288	-1.46699	358.128	476.425	236.243	194.098	194.098	194.098	-43.6881	-5.28683	-9.31623	51.0612	-5.8131	-0.193197	0.408165	0.0425396	1.2101	-125.385	41.3401	-25.8493	0	0	0.211857
374	0	-6.66705	0	0	-6.68398	0.116908	-4.06957	-0.10448	0.0366717	0.0205479	-10.3934	2.54E-15	3.17836	0	0	0.0180836	7.43595	-20.9437	2.65447	551.344	396.492	676.301	380.016	380.016	380.016	11.1353	-45.6345	-1.19057	374.53	476.301	235.37	194.098	194.098	194.098	-46.2204	-5.3341	-9.52407	51.8584	-5.61706	0.0622752	0.446159	0.0789272	1.22402	-115.735	64.1687	-32.5459	0	0	0.162416
375	0	-5.76536	0	0	-5.77673	0.104417	-3.58994	-0.114846	0.0538596	0.00623177	-11.359	-3.38E-16	7.18395	0	0	0.0126447	7.42113	-21.5841	2.54161	554.459	395.469	678.512	379.148	379.148	379.148	11.3929	-48.1432	-0.94277	391.313	476.305	234.201	194.098	194.098	194.098	-48.7576	-5.41149	-9.7028	52.5195	-5.44428	0.318522	0.428723	0.139282	1.26001	-92.3655	89.7299	-37.9539	0	0	0.0975556
376	0	-4.96726	0	0	-4.97436	0.0905883	-3.05832	-0.125772	0.0693961	-0.00828931	-12.3235	-3.38E-15	10.8652	0	0	0.00732598	7.41317	-22.1452	2.44307	557.198	394.41	680.559	378.402	378.402	378.402	11.6741	-50.6583	-0.708913	408.428	476.53	232.861	194.098	194.098	194.098	-51.3064	-5.52239	-9.8933	53.0526	-5.27457	0.561868	0.441018	0.184784	1.2853	-75.9876	111.152	-41.8439	0	0	0.0518421
377	0	-4.25939	0	0	-4.26355	0.0768965	-2.53145	-0.136562	0.0818561	-0.0225066	-13.1383	2.71E-15	13.8178	0	0	0.00351859	7.41009	-22.624	2.3593	559.561	393.327	682.419	377.786	377.786	377.786	12.0168	-53.1812	-0.468887	425.819	477.055	231.472	194.098	194.098	194.098	-53.8719	-5.66732	-10.1345	53.4577	-5.10155	0.783656	0.450483	0.194055	1.30664	-60.4652	124.198	-44.014	0	0	0.016279
378	0	-3.63126	0	0	-3.6336	0.0645155	-2.05466	-0.146853	0.0899538	-0.0362865	-13.7365	2.71E-15	15.6826	0	0	0.00194528	7.41472	-23.0185	2.29335	561.553	392.236	684.063	377.313	377.313	377.313	12.4506	-55.7101	-0.200549	443.415	477.941	230.144	194.098	194.098	194.098	-56.4556	-5.84462	-10.4589	53.7328	-4.93027	0.977645	0.459396	0.195333	1.32082	-45.8986	132.199	-44.5677	0	0	-0.00929469
379	0	-3.07602	0	0	-3.07731	0.054275	-1.66008	-0.15641	0.0927758	-0.0490698	-14.1109	2.03E-15	16.1912	0	0	0.00241937	7.43056	-23.3271	2.2499	563.185	391.15	685.466	376.987	376.987	376.987	12.9928	-58.2396	0.116541	461.141	479.216	228.973	194.098	194.098	194.098	-59.0549	-6.05108	-10.8876	53.8775	-4.76454	1.14167	0.484479	0.212002	1.33062	-36.9612	136.397	-43.9052	0	0	-0.0230486
380	0	-2.59037	0	0	-2.5911	0.0465958	-1.36409	-0.16515	0.0898976	-0.060797	-14.3013	2.71E-15	15.2073	0	0	0.00407847	7.45654	-23.5492	2.23768	564.473	390.086	686.614	376.803	376.803	376.803	13.6454	-60.7611	0.497591	478.918	480.877	228.033	194.098	194.098	194.098	-61.6635	-6.2821	-11.4274	53.8843	-4.61586	1.2812	0.50168	0.254187	1.34742	-30.0459	136.268	-42.3303	0	0	-0.0299908
381	0	-2.17422	0	0	-2.17468	0.0415304	-1.1688	-0.173024	0.0814793	-0.0723804	-14.3692	-1.35E-15	12.7577	0	0	0.0058295	7.48648	-23.6858	2.26214	565.433	389.056	687.501	376.742	376.742	376.742	14.3941	-63.2635	0.949291	496.672	482.878	227.377	194.098	194.098	194.098	-64.2708	-6.53202	-12.0681	53.7472	-4.49896	1.40368	0.450026	0.329244	1.38136	-11.3373	133.52	-39.7019	0	0	-0.0317837
382	0	-1.83109	0	0	-1.8314	0.038988	-1.07077	-0.179962	0.0682094	-0.085427	-14.3794	-1.69E-15	9.03529	0	0	0.00661665	7.51014	-23.7423	2.30771	566.057	388.071	688.124	376.788	376.788	376.788	15.2092	-65.7346	1.46743	514.329	485.139	227.038	194.098	194.098	194.098	-66.8636	-6.79445	-12.783	53.4908	-4.39485	1.50373	0.266035	0.482758	1.46139	35.9974	138.491	-35.6985	0	0	-0.0213666
383	0	-1.56807	0	0	-1.56836	0.0390135	-1.07175	-0.185938	0.051464	-0.0961991	-14.3927	-2.37E-15	4.40249	0	0	0.00572919	7.51088	-23.7301	2.3236	566.295	387.139	688.486	376.93	376.93	376.93	16.0478	-68.1629	2.03607	531.82	487.542	227.037	194.098	194.098	194.098	-69.4264	-7.06224	-13.5306	53.1835	-4.24373	1.54941	0.0639003	0.621346	1.54945	84.4888	141.503	-31.0063	0	0	-0.00886432
384	0	-1.39159	0	0	-1.39186	0.0412853	-1.15935	-0.191168	0.0332006	-0.0984136	-14.4731	-6.77E-15	-0.649442	0	0	0.00346278	7.47553	-23.6623	2.26089	566.106	386.265	688.59	377.166	377.166	377.166	16.8585	-70.5381	2.62919	549.093	489.952	227.373	194.098	194.098	194.098	-71.9426	-7.32672	-14.2588	52.8886	-4.00984	1.50917	0.11691	0.565785	1.51319	71.2612	119.156	-27.0875	0	0	-0.0219426
385	0	-1.29974	0	0	-1.30004	0.0442383	-1.2732	-0.195957	0.0155216	-0.0969625	-14.661	-3.05E-15	-5.58334	0	0	0.00119175	7.40759	-23.5447	2.1341	565.533	385.459	688.441	377.463	377.463	377.463	17.5869	-72.853	3.21314	566.141	492.231	228.028	194.098	194.098	194.098	-74.3958	-7.57825	-14.9109	52.6041	-3.7177	1.40523	0.248054	0.44128	1.43618	38.3502	92.8026	-24.2286	0	0	-0.036769
386	0	-1.28516	0	0	-1.28549	0.0458218	-1.33425	-0.200072	0.000206911	-0.0974746	-14.9038	-7.44E-15	-9.90295	0	0	0.000697067	7.3188	-23.3804	1.98341	564.657	384.73	688.046	377.777	377.777	377.777	18.1826	-75.1035	3.74881	582.976	494.255	228.978	194.098	194.098	194.098	-76.7712	-7.80851	-15.4314	52.3059	-3.40922	1.28103	0.31201	0.35057	1.39387	23.0649	76.8236	-22.1708	0	0	-0.0378064
387	0	-1.33932	0	0	-1.33967	0.0443545	-1.27768	-0.2028	-0.0114193	-0.100919	-15.066	-3.72E-15	-13.2019	0	0	0.00296625	7.21919	-23.1753	1.83236	563.54	384.083	687.413	378.071	378.071	378.071	18.6045	-77.2873	4.19571	599.604	495.913	230.209	194.098	194.098	194.098	-79.0561	-8.01135	-15.7721	51.9888	-3.11195	1.16193	0.318916	0.288776	1.38377	23.5297	67.167	-20.5006	0	0	-0.0279061
388	0	-1.45368	0	0	-1.45392	0.0386777	-1.0588	-0.203403	-0.0184734	-0.107316	-14.9881	-3.38E-16	-15.1891	0	0	0.00753237	7.11618	-22.9376	1.68823	562.229	383.519	686.555	378.327	378.327	378.327	18.8243	-79.403	4.51727	616.011	497.119	231.708	194.098	194.098	194.098	-81.2399	-8.1825	-15.8967	51.6624	-2.84582	1.05492	0.31281	0.241424	1.38962	30.2632	59.0221	-18.6896	0	0	-0.0130414
389	0	-1.61941	0	0	-1.6195	0.0280914	-0.650559	-0.201256	-0.020558	-0.117225	-14.5244	3.38E-15	-15.7112	0	0	0.012787	7.01474	-22.6762	1.5535	560.765	383.036	685.49	378.532	378.532	378.532	18.8289	-81.4479	4.68528	632.155	497.817	233.465	194.098	194.098	194.098	-83.3131	-8.31945	-15.7848	51.3385	-2.62998	0.958618	0.298635	0.2143	1.40556	43.8399	52.9714	-16.2627	0	0	0.00488841
390	0	-1.82841	0	0	-1.82842	0.0123651	-0.0439925	-0.195944	-0.0177996	-0.130545	-13.5777	4.23E-15	-14.769	0	0	0.0166882	6.91637	-22.3992	1.42897	559.187	382.628	684.242	378.67	378.67	378.67	18.6207	-83.4161	4.68357	647.965	497.981	235.462	194.098	194.098	194.098	-85.2675	-8.42111	-15.4338	51.0279	-2.4764	0.867951	0.283756	0.202488	1.42451	63.7697	49.0001	-13.0217	0	0	0.0243444
391	0	-2.07366	0	0	-2.07384	-0.0083011	0.753103	-0.187463	-0.0108054	-0.14673	-12.1346	-8.46E-16	-12.5131	0	0	0.017488	6.82002	-22.1139	1.31605	557.534	382.289	682.839	378.726	378.726	378.726	18.2166	-85.2979	4.51011	663.333	497.621	237.669	194.098	194.098	194.098	-87.0948	-8.48755	-14.859	50.739	-2.38704	0.777505	0.276561	0.182806	1.44114	88.0941	43.7832	-8.91955	0	0	0.0437362
392	0	-2.34875	0	0	-2.3498	-0.0333644	1.71937	-0.176199	-0.000729907	-0.165295	-10.2645	-6.34E-16	-9.23879	0	0	0.0143847	6.72515	-21.8258	1.21918	555.849	382.011	681.311	378.687	378.687	378.687	17.6457	-87.0798	4.17765	678.13	496.775	240.038	194.098	194.098	194.098	-88.7873	-8.51967	-14.0923	50.4742	-2.36227	0.683469	0.267851	0.162854	1.45768	118.345	38.3784	-4.01425	0	0	0.0622819
393	0	-2.64771	0	0	-2.65093	-0.0619751	2.82118	-0.162843	0.0109655	-0.185691	-8.09979	3.00E-15	-5.33964	0	0	0.00781626	6.63113	-21.539	1.14302	554.172	381.785	679.687	378.547	378.547	378.547	16.9457	-88.7464	3.71239	692.205	495.509	242.504	194.098	194.098	194.098	-90.3376	-8.51875	-13.1785	50.2315	-2.39943	0.583192	0.243492	0.172827	1.48057	156.56	37.2898	1.5094	0	0	0.0809427
394	0	-2.96502	0	0	-2.97233	-0.0930106	4.01399	-0.148163	0.0226573	-0.206573	-5.79444	1.61E-15	-1.26119	0	0	-0.000695381	6.53382	-21.2562	1.08823	552.532	381.602	677.997	378.301	378.301	378.301	16.159	-90.2815	3.15118	705.402	493.907	244.988	194.098	194.098	194.098	-91.7397	-8.4862	-12.1705	50.0093	-2.48459	0.474232	0.212567	0.193393	1.50487	198.677	37.5428	7.30158	0	0	0.0979999
395	0	-3.29479	0	0	-3.30867	-0.125224	5.24836	-0.133036	0.0329155	-0.22685	-3.50474	-3.36E-15	2.5713	0	0	-0.00911667	6.42798	-20.9788	1.05245	550.954	381.456	676.268	377.951	377.951	377.951	15.3279	-91.6705	2.53676	717.571	492.061	247.395	194.098	194.098	194.098	-92.989	-8.42336	-11.1238	49.8049	-2.59955	0.355312	0.166037	0.209901	1.53038	244.557	37.0886	12.9897	0	0	0.112841
396	0	-3.63071	0	0	-3.65404	-0.157343	6.4743	-0.11818	0.0407152	-0.245313	-1.34625	-3.38E-15	5.8122	0	0	-0.0156082	6.30977	-20.7074	1.02905	549.452	381.34	674.526	377.509	377.509	377.509	14.4908	-92.9014	1.91274	728.575	490.063	249.626	194.098	194.098	194.098	-94.082	-8.33155	-10.0909	49.6163	-2.72573	0.225464	0.113628	0.228854	1.55224	290.071	37.381	18.1513	0	0	0.12494
397	0	-3.96642	0	0	-4.00205	-0.188197	7.64636	-0.104207	0.04567	-0.260464	0.608216	-3.64E-15	8.2467	0	0	-0.0191071	6.17666	-20.4413	1.00898	548.031	381.249	672.787	376.993	376.993	376.993	13.6796	-93.9656	1.31851	738.299	487.994	251.58	194.098	194.098	194.098	-95.0167	-8.21221	-9.11605	49.4417	-2.84204	0.0865547	0.074511	0.221399	1.56302	328.561	34.3261	22.3933	0	0	0.133121
398	0	-4.29575	0	0	-4.34619	-0.216846	8.72896	-0.0914928	0.0479605	-0.271714	2.33727	-1.18E-15	9.80093	0	0	-0.0194594	6.03009	-20.1785	0.985172	546.695	381.184	671.064	376.428	376.427	376.428	12.9174	-94.8571	0.785621	746.658	485.92	253.161	194.098	194.098	194.098	-95.7914	-8.067	-8.23278	49.2746	-2.93468	-0.0542688	0.038188	0.210958	1.57364	360.888	31.9262	25.51	0	0	0.141381
399	0	-4.61468	0	0	-4.68169	-0.242559	9.69531	-0.0803607	0.0482492	-0.278403	3.83875	-2.03E-15	10.5339	0	0	-0.0172512	5.87261	-19.916	0.949585	545.442	381.141	669.363	375.84	375.84	375.84	12.2188	-95.5717	0.335454	753.595	483.889	254.279	194.098	194.098	194.098	-96.4039	-7.89794	-7.46232	49.1056	-2.99904	-0.187733	-0.0018359	0.2282	1.59022	386.901	35.2903	27.4174	0	0	0.15224
400	0	-4.92281	0	0	-5.00725	-0.264773	10.5257	-0.0710858	0.0473155	-0.279506	5.11189	-1.02E-15	10.5862	0	0	-0.0133893	5.70395	-19.6511	0.890625	544.262	381.124	667.692	375.254	375.254	375.254	11.5906	-96.106	-0.0206377	759.084	481.935	254.858	194.098	194.098	194.098	-96.851	-7.7073	-6.81448	48.9276	-3.02944	-0.304247	-0.0332991	0.240376	1.60208	401.992	39.5944	28.1145	0	0	0.162753
401	0	-5.22423	0	0	-5.32611	-0.283116	11.2081	-0.0640206	0.045983	-0.274406	6.1251	-1.18E-15	10.1519	0	0	-0.00879883	5.52501	-19.3808	0.795926	543.138	381.131	666.058	374.69	374.69	374.69	11.0328	-96.4558	-0.280471	763.127	480.076	254.836	194.098	194.098	194.098	-97.1277	-7.49742	-6.28926	48.7358	-3.02066	-0.392461	-0.0551526	0.234335	1.61054	404.578	42.9668	27.7175	0	0	0.169395
402	0	-5.52817	0	0	-5.64659	-0.297377	11.7364	-0.05959	0.0447545	-0.263038	6.80281	1.35E-15	9.41721	0	0	-0.00419688	5.34004	-19.1025	0.653165	542.053	381.167	664.463	374.164	374.164	374.164	10.5406	-96.6167	-0.448917	765.758	478.325	254.169	194.098	194.098	194.098	-97.2278	-7.27056	-5.87927	48.5287	-2.97045	-0.440776	-0.0666307	0.228439	1.61936	394.159	48.2783	26.3871	0	0	0.16824
403	0	-5.84841	0	0	-5.98198	-0.307457	12.1086	-0.0583883	0.0439881	-0.245569	7.00919	5.08E-16	8.557	0	0	-0.000107112	5.15399	-18.8145	0.44976	540.985	381.232	662.909	373.687	373.687	373.687	10.1061	-96.5836	-0.535633	767.037	476.686	252.834	194.098	194.098	194.098	-97.1443	-7.02866	-5.57225	48.3091	-2.87447	-0.438962	-0.0642532	0.228456	1.63327	370.065	56.2707	24.2865	0	0	0.156243
404	0	-6.20193	0	0	-6.34885	-0.313347	12.3256	-0.0611371	0.0437782	-0.222384	6.55731	1.02E-15	7.70693	0	0	0.00306331	4.97088	-18.5159	0.174419	539.915	381.331	661.403	373.261	373.261	373.261	9.72029	-96.3525	-0.552922	767.054	475.164	250.832	194.098	194.098	194.098	-96.8711	-6.77351	-5.35344	48.0832	-2.72828	-0.379388	-0.0314104	0.233618	1.6536	329.278	66.2499	21.5505	0	0	0.131327
405	0	-6.60551	0	0	-6.76382	-0.315165	12.3925	-0.0686273	0.0441127	-0.194649	5.23489	-2.03E-15	6.96862	0	0	0.00488518	4.79312	-18.2063	-0.178335	538.828	381.466	659.954	372.882	372.882	372.882	9.37422	-95.9228	-0.514214	765.92	473.763	248.195	194.098	194.098	194.098	-96.4059	-6.50718	-5.20729	47.8531	-2.53454	-0.2574	0.0337504	0.236912	1.67844	272.722	76.5674	18.348	0	0	0.0958757
406	0	-7.07205	0	0	-7.2396	-0.313145	12.3182	-0.0813781	0.0449091	-0.164212	2.86911	-2.54E-16	6.40533	0	0	0.00488644	4.62243	-17.8857	-0.606128	537.72	381.639	658.581	372.538	372.538	372.538	9.06099	-95.3	-0.433178	763.765	472.487	244.986	194.098	194.098	194.098	-95.7525	-6.23283	-5.11893	47.6172	-2.30103	-0.0713146	0.125127	0.236107	1.70883	204.083	86.3221	14.8812	0	0	0.0537637
407	0	-7.60658	0	0	-7.78087	-0.307596	12.1137	-0.0994541	0.0459261	-0.133289	-0.614759	-3.38E-16	6.02657	0	0	0.00268638	4.45985	-17.5543	-1.09928	536.594	381.855	657.301	372.215	372.215	372.215	8.77722	-94.4986	-0.322963	760.73	471.341	241.302	194.098	194.098	194.098	-94.9246	-5.95568	-5.07539	47.3707	-2.03825	0.176161	0.225085	0.248861	1.74974	130.012	97.926	11.3531	0	0	0.00684971
408	0	-8.20316	0	0	-8.38122	-0.298828	11.79	-0.122028	0.0469247	-0.104314	-5.11307	-1.95E-15	5.80267	0	0	-0.00167526	4.304	-17.2135	-1.64423	535.458	382.116	656.14	371.898	371.898	371.898	8.52371	-93.5445	-0.196213	756.96	470.332	237.275	194.098	194.098	194.098	-93.9474	-5.68369	-5.06621	47.11	-1.75383	0.476419	0.318356	0.264008	1.79829	57.3081	109.205	7.96581	0	0	-0.0411393
409	0	-8.84347	0	0	-9.02151	-0.287109	11.3562	-0.147295	0.0475238	-0.0791193	-10.3161	1.27E-16	5.65323	0	0	-0.00744541	4.15247	-16.8654	-2.22644	534.322	382.427	655.121	371.571	371.571	371.571	8.30525	-92.4748	-0.0648689	752.596	469.464	233.062	194.098	194.098	194.098	-92.8582	-5.42756	-5.08365	46.8344	-1.45339	0.815042	0.392949	0.280108	1.8516	-8.10658	119.429	4.85513	0	0	-0.0866392
410	0	-9.49742	0	0	-9.67096	-0.272673	10.82	-0.172559	0.0473865	-0.0586989	-15.7278	1.06E-15	5.48114	0	0	-0.0131222	4.00287	-16.5134	-2.83182	533.195	382.79	654.267	371.226	371.226	371.226	8.12896	-91.3365	0.059444	747.768	468.742	228.835	194.098	194.098	194.098	-91.7043	-5.19986	-5.12194	46.5467	-1.1429	1.17319	0.456942	0.279665	1.89617	-65.2692	125.106	2.06385	0	0	-0.125895
411	0	-10.1265	0	0	-10.2906	-0.255822	10.1916	-0.194714	0.0461698	-0.0431042	-20.7564	2.72E-15	5.19008	0	0	-0.0169148	3.85447	-16.161	-3.44398	532.089	383.208	653.596	370.859	370.859	370.859	8.00127	-90.1817	0.165788	742.595	468.163	224.766	194.098	194.098	194.098	-90.5381	-5.01287	-5.17591	46.2499	-0.827945	1.53261	0.512334	0.276084	1.92756	-112.896	127.657	-0.407192	0	0	-0.158085
412	0	-10.6899	0	0	-10.8399	-0.237016	9.48744	-0.211136	0.0438408	-0.0320379	-24.8636	-3.64E-15	4.73831	0	0	-0.017481	3.70621	-15.8115	-4.04392	531.016	383.683	653.121	370.463	370.464	370.464	7.92456	-89.0609	0.244473	737.178	467.719	221.003	194.098	194.098	194.098	-89.4102	-4.87581	-5.23951	45.9453	-0.511185	1.87885	0.548041	0.285056	1.95192	-147.551	129.197	-2.52263	0	0	-0.182399
413	0	-11.1513	0	0	-11.2837	-0.216872	8.72994	-0.220499	0.0407875	-0.0248145	-27.7036	-2.95E-15	4.16485	0	0	-0.0144903	3.55405	-15.4678	-4.61367	529.988	384.214	652.853	370.038	370.038	370.038	7.89508	-88.0175	0.288139	731.607	467.396	217.657	194.098	194.098	194.098	-88.3638	-4.79276	-5.30507	45.6328	-0.193185	2.1999	0.551286	0.315392	1.97428	-166.488	131.279	-4.22853	0	0	-0.198516
414	0	-11.4844	0	0	-11.5973	-0.196094	7.94535	-0.222946	0.0376481	-0.0201076	-29.1767	-7.08E-16	3.5673	0	0	-0.00866629	3.39063	-15.1323	-5.14037	529.005	384.801	652.8	369.587	369.587	369.587	7.90357	-87.0831	0.292821	725.952	467.174	214.791	194.098	194.098	194.098	-87.4296	-4.76195	-5.36402	45.3129	0.13007	2.48532	0.533909	0.335303	1.98099	-173.622	129.887	-5.55073	0	0	-0.206147
415	0	-11.6749	0	0	-11.7681	-0.175456	7.16308	-0.219362	0.0349262	-0.0169285	-29.3628	-5.10E-15	3.04598	0	0	-0.00138015	3.21026	-14.8068	-5.61432	528.063	385.444	652.958	369.122	369.122	369.122	7.93691	-86.2766	0.259091	720.264	467.033	212.426	194.098	194.098	194.098	-86.6257	-4.77608	-5.4083	44.9863	0.464685	2.7292	0.503254	0.330195	1.97023	-171.827	124.058	-6.49479	0	0	-0.206169
416	0	-11.7207	0	0	-11.7955	-0.155745	6.41345	-0.211085	0.032815	-0.0152075	-28.4724	-6.29E-15	2.66533	0	0	0.00586314	3.01111	-14.4916	-6.02796	527.15	386.144	653.316	368.667	368.667	368.667	7.98076	-85.6048	0.191985	714.583	466.956	210.545	194.098	194.098	194.098	-85.9578	-4.82364	-5.43197	44.6514	0.813599	2.9301	0.447418	0.33136	1.95187	-159.143	119.425	-6.99537	0	0	-0.201153
417	0	-11.6305	0	0	-11.6896	-0.137615	5.72196	-0.199864	0.0311431	-0.0145376	-26.8115	-4.50E-15	2.43138	0	0	0.0118546	2.79138	-14.1861	-6.37996	526.246	386.903	653.851	368.249	368.249	368.249	8.02235	-85.0641	0.100178	708.93	466.932	209.098	194.098	194.098	194.098	-85.4209	-4.89115	-5.43235	44.3079	1.18231	3.08988	0.374203	0.339537	1.92299	-138.503	116.438	-7.09573	0	0	-0.192987
418	0	-11.4217	0	0	-11.4679	-0.121547	5.10769	-0.187444	0.0295039	-0.013919	-24.7059	-4.56E-15	2.30249	0	0	0.0159405	2.54955	-13.8883	-6.67353	525.32	387.725	654.538	367.894	367.894	367.894	8.05182	-84.6429	-0.00563136	703.312	466.953	208.02	194.098	194.098	194.098	-85.0027	-4.96517	-5.41001	43.9571	1.58179	3.21481	0.313976	0.309085	1.8705	-118.33	107.959	-6.95158	0	0	-0.1804
419	0	-11.1161	0	0	-11.1523	-0.107925	4.58603	-0.175103	0.0275871	-0.0137708	-22.4312	-4.30E-16	2.23079	0	0	0.0180415	2.28965	-13.5946	-6.91017	524.343	388.618	655.339	367.627	367.627	367.627	8.06209	-84.3251	-0.114498	697.733	467.016	207.237	194.098	194.098	194.098	-84.6863	-5.03338	-5.36766	43.5952	2.01291	3.31436	0.25047	0.274322	1.81275	-95.8498	98.8298	-6.55369	0	0	-0.164332
420	0	-10.7377	0	0	-10.7665	-0.0969532	4.16529	-0.16381	0.0254192	-0.0139765	-20.2109	-2.67E-15	2.19265	0	0	0.0184954	2.01706	-13.3002	-7.09341	523.283	389.588	656.213	367.471	367.471	367.471	8.04911	-84.0924	-0.216472	692.186	467.117	206.674	194.098	194.098	194.098	-84.4528	-5.08595	-5.3094	43.2162	2.46806	3.39639	0.185381	0.257399	1.75574	-72.4363	92.3937	-5.95671	0	0	-0.147594
421	0	-10.3105	0	0	-10.334	-0.0886261	3.84566	-0.154309	0.0229997	-0.0142649	-18.2157	2.44E-15	2.16101	0	0	0.0178109	1.7348	-12.9998	-7.22964	522.106	390.642	657.121	367.443	367.443	367.443	8.01185	-83.9258	-0.303579	686.665	467.25	206.262	194.098	194.098	194.098	-84.2833	-5.11605	-5.24031	42.8145	2.93842	3.46629	0.130182	0.229842	1.69351	-51.6451	84.5331	-5.26413	0	0	-0.127746
422	0	-9.85654	0	0	-9.87647	-0.0827786	3.62107	-0.146865	0.0204274	-0.0147101	-16.538	2.22E-16	2.12112	0	0	0.0164893	1.44688	-12.6883	-7.32583	520.781	391.786	658.024	367.552	367.552	367.552	7.9515	-83.8081	-0.369784	681.16	467.412	205.944	194.098	194.098	194.098	-84.1604	-5.11961	-5.16571	42.385	3.40915	3.52628	0.0725802	0.192446	1.62889	-31.3837	75.8736	-4.50134	0	0	-0.103559
423	0	-9.39513	0	0	-9.41265	-0.0790884	3.47928	-0.141547	0.0177569	-0.0150218	-15.2229	4.53E-15	2.05653	0	0	0.0149317	1.15852	-12.3616	-7.39173	519.28	393.024	658.883	367.799	367.799	367.799	7.87093	-83.7239	-0.411038	675.663	467.596	205.673	194.098	194.098	194.098	-84.0693	-5.09507	-5.0908	41.929	3.86546	3.57446	0.0247291	0.156448	1.5621	-14.8064	69.21	-3.77171	0	0	-0.0805377
424	0	-8.94154	0	0	-8.95749	-0.077161	3.4052	-0.138185	0.0151814	-0.0143484	-14.2695	3.60E-16	1.97019	0	0	0.0134026	0.87467	-12.0172	-7.43637	517.579	394.357	659.664	368.172	368.172	368.172	7.77373	-83.6608	-0.425164	670.166	467.795	205.415	194.098	194.098	194.098	-83.9978	-5.04269	-5.01999	41.4525	4.29771	3.60823	0.0181904	0.0907329	1.48625	-9.77242	59.9257	-3.24879	0	0	-0.0618599
425	0	-8.50618	0	0	-8.5212	-0.076704	3.38764	-0.136449	0.0128928	-0.0127534	-13.6451	2.60E-15	1.87038	0	0	0.0120369	0.60323	-11.6528	-7.45996	515.678	395.779	660.339	368.65	368.65	368.65	7.66336	-83.6093	-0.411032	664.671	468.003	205.146	194.098	194.098	194.098	-83.9368	-4.96345	-4.95679	40.954	4.68036	3.62502	0.0441981	0.00388462	1.41716	-15.0109	47.3339	-2.95624	0	0	-0.0491422
426	0	-8.09491	0	0	-8.10946	-0.0775505	3.42017	-0.135972	0.0110189	-0.0104962	-13.2998	3.29E-15	1.76369	0	0	0.0108817	0.355237	-11.2674	-7.45421	513.589	397.281	660.879	369.218	369.218	369.218	7.54292	-83.5625	-0.368597	659.182	468.212	204.852	194.098	194.098	194.098	-83.8796	-4.85901	-4.9037	40.4194	4.95817	3.61718	0.0937557	-0.106871	1.34787	-28.5996	29.0263	-2.87101	0	0	-0.0466072
427	0	-7.70953	0	0	-7.72403	-0.0796374	3.50037	-0.136378	0.00961859	-0.0092454	-13.1737	2.16E-15	1.65329	0	0	0.00993374	0.14401	-10.8612	-7.40588	511.341	398.847	661.263	369.855	369.855	369.855	7.41525	-83.5161	-0.29895	653.709	468.418	204.528	194.098	194.098	194.098	-83.8223	-4.73168	-4.86218	39.8351	5.07669	3.57513	0.11449	-0.161151	1.29338	-36.9408	16.8107	-2.74183	0	0	-0.0492608
428	0	-7.35	0	0	-7.36477	-0.0827771	3.62101	-0.137322	0.00863755	-0.00994669	-13.2038	-2.88E-15	1.5339	0	0	0.00917091	-0.0289162	-10.4371	-7.31144	508.953	400.464	661.485	370.516	370.516	370.516	7.28336	-83.4681	-0.204573	648.258	468.616	204.172	194.098	194.098	194.098	-83.7629	-4.5849	-4.83282	39.2186	5.06117	3.49854	0.0713807	-0.0453721	1.3017	-31.1364	29.3041	-2.42536	0	0	-0.0411825
429	0	-7.01587	0	0	-7.03113	-0.0865631	3.76644	-0.138507	0.00812908	-0.0095428	-13.3294	1.67E-15	1.41454	0	0	0.00856546	-0.184985	-10.0005	-7.18332	506.425	402.117	661.576	371.139	371.139	371.139	7.15012	-83.4178	-0.0892118	642.828	468.805	203.791	194.098	194.098	194.098	-83.7014	-4.42295	-4.81531	38.615	5.00856	3.39316	0.0728246	-0.0157996	1.31495	-37.3022	28.9687	-2.4151	0	0	-0.0451359
430	0	-6.70413	0	0	-6.72002	-0.0908447	3.93084	-0.139677	0.00803718	-0.0077481	-13.4965	1.36E-15	1.29884	0	0	0.00809208	-0.334991	-9.55674	-7.02234	503.775	403.79	661.557	371.694	371.694	371.694	7.01735	-83.366	0.043191	637.424	468.982	203.39	194.098	194.098	194.098	-83.6383	-4.24962	-4.80836	38.0435	4.95156	3.25456	0.129324	-0.100511	1.30327	-57.0279	13.1561	-2.72165	0	0	-0.0662745
431	0	-6.40946	0	0	-6.42613	-0.0957868	4.12053	-0.140733	0.00822628	-0.00735803	-13.6734	3.32E-15	1.18804	0	0	0.00773998	-0.471045	-9.11048	-6.815	501.043	405.467	661.433	372.177	372.177	372.177	6.88574	-83.3134	0.188322	632.055	469.149	202.976	194.098	194.098	194.098	-83.5747	-4.06827	-4.80982	37.5001	4.86636	3.07204	0.137802	-0.16562	1.31209	-64.299	2.88238	-2.84629	0	0	-0.0714072
432	0	-6.12715	0	0	-6.14485	-0.101445	4.33759	-0.141659	0.00865638	-0.00761939	-13.8427	-3.31E-15	1.09456	0	0	0.00749847	-0.586293	-8.66746	-6.55781	498.255	407.131	661.209	372.591	372.591	372.591	6.75611	-83.2614	0.341416	626.726	469.309	202.556	194.098	194.098	194.098	-83.5118	-3.8827	-4.81724	36.9923	4.74451	2.83409	0.140055	-0.1571	1.34099	-67.9715	6.50704	-2.9048	0	0	-0.0696232
433	0	-5.85332	0	0	-5.87216	-0.107839	4.58273	-0.142469	0.00924149	-0.00738728	-13.9968	8.35E-16	1.02529	0	0	0.00735259	-0.684327	-8.23221	-6.25115	495.432	408.769	660.907	372.924	372.924	372.924	6.62911	-83.2108	0.497785	621.436	469.462	202.135	194.098	194.098	194.098	-83.4508	-3.69647	-4.82819	36.5296	4.60339	2.53914	0.173716	-0.164411	1.36581	-77.6233	8.04061	-3.04729	0	0	-0.0727688
434	0	-5.58369	0	0	-5.6039	-0.115093	4.86065	-0.143164	0.00981637	-0.00782153	-14.1306	2.74E-15	0.975616	0	0	0.00728603	-0.7661	-7.80683	-5.89005	492.597	410.37	660.545	373.168	373.168	373.168	6.50522	-83.1629	0.653412	616.19	469.614	201.718	194.098	194.098	194.098	-83.3927	-3.51272	-4.8405	36.1065	4.44206	2.19147	0.185549	-0.238888	1.37481	-80.7267	-2.65716	-3.05326	0	0	-0.0726871
435	0	-5.3149	0	0	-5.33669	-0.123255	5.17306	-0.143792	0.010198	-0.00952081	-14.2442	2.27E-15	0.934508	0	0	0.0072848	-0.821862	-7.39313	-5.47568	489.766	411.923	660.129	373.328	373.328	373.328	6.38523	-83.1183	0.80438	610.987	469.769	201.311	194.098	194.098	194.098	-83.3383	-3.33461	-4.85231	35.7196	4.24876	1.79622	0.164696	-0.283695	1.39652	-73.6974	-10.814	-2.83402	0	0	-0.0644464
436	0	-5.0452	0	0	-5.06873	-0.132177	5.5142	-0.144315	0.0102508	-0.0120326	-14.3306	-2.41E-15	0.8915	0	0	0.00732778	-0.845424	-6.99239	-5.02068	486.94	413.422	659.664	373.412	373.412	373.412	6.27034	-83.0779	0.947377	605.818	469.928	200.92	194.098	194.098	194.098	-83.2887	-3.16517	-4.86245	35.3704	4.02132	1.36222	0.128875	-0.248007	1.44227	-60.9566	-8.24422	-2.4707	0	0	-0.0489298
437	0	-4.77435	0	0	-4.79961	-0.141574	5.8731	-0.144695	0.00996897	-0.0145564	-14.3832	-2.32E-15	0.84623	0	0	0.00738705	-0.843564	-6.60426	-4.54444	484.104	414.862	659.17	373.419	373.419	373.419	6.16174	-83.0421	1.07986	600.676	470.094	200.548	194.098	194.098	194.098	-83.2443	-3.00689	-4.87018	35.0608	3.77503	0.903988	0.100568	-0.192666	1.49086	-48.6538	-4.0774	-2.08346	0	0	-0.0345688
438	0	-4.50264	0	0	-4.5295	-0.151147	6.23822	-0.144901	0.00936868	-0.0167984	-14.3972	2.47E-15	0.797876	0	0	0.0074352	-0.825718	-6.22658	-4.06587	481.245	416.238	658.671	373.349	373.349	373.349	6.06046	-83.0111	1.20022	595.547	470.266	200.199	194.098	194.098	194.098	-83.2055	-2.86153	-4.87527	34.7865	3.52182	0.438247	0.0787744	-0.214041	1.51724	-36.8505	-13.3772	-1.68661	0	0	-0.0296516
439	0	-4.23079	0	0	-4.25906	-0.160609	6.59865	-0.14494	0.00848185	-0.0194476	-14.3734	2.59E-15	0.744563	0	0	0.00745392	-0.79072	-5.85641	-3.60297	478.347	417.546	658.172	373.216	373.216	373.216	5.96751	-82.9849	1.30755	590.423	470.443	199.876	194.098	194.098	194.098	-83.1721	-2.73032	-4.87788	34.5382	3.25585	-0.0202328	0.0350247	-0.234284	1.54481	-18.5555	-23.8375	-1.191	0	0	-0.0244077
440	0	-3.96065	0	0	-3.98995	-0.169598	6.94055	-0.144824	0.00751566	-0.0214613	-14.3164	-2.02E-15	0.701888	0	0	0.00742448	-0.735913	-5.49091	-3.17779	475.389	418.784	657.673	373.042	373.042	373.042	5.88388	-82.9629	1.40183	585.291	470.62	199.58	194.098	194.098	194.098	-83.1437	-2.6139	-4.87871	34.3113	2.97525	-0.459176	0.0120962	-0.225749	1.57383	-4.32329	-30.6481	-0.756396	0	0	-0.0213274
441	0	-3.69409	0	0	-3.72393	-0.177836	7.25343	-0.144537	0.00661298	-0.0218145	-14.2301	3.73E-15	0.681902	0	0	0.00734423	-0.6649	-5.12589	-2.80611	472.355	419.947	657.184	372.844	372.844	372.844	5.81031	-82.9444	1.48385	580.142	470.796	199.31	194.098	194.098	194.098	-83.1197	-2.51213	-4.87882	34.0961	2.68506	-0.863865	0.0468347	-0.157569	1.60796	-4.94582	-27.9051	-0.529657	0	0	-0.0200712
442	0	-3.43159	0	0	-3.46153	-0.18531	7.53695	-0.144102	0.00589175	-0.0204652	-14.1228	3.32E-15	0.69159	0	0	0.0072119	-0.590982	-4.75404	-2.48608	469.25	421.033	656.721	372.622	372.622	372.622	5.747	-82.9283	1.55515	574.974	470.967	199.065	194.098	194.098	194.098	-83.0989	-2.42405	-4.87931	33.8673	2.39259	-1.21229	0.138944	-0.081402	1.62812	-21.5371	-22.8038	-0.507226	0	0	-0.025658
443	0	-3.17242	0	0	-3.20206	-0.192242	7.79957	-0.143626	0.00518585	-0.0215839	-14.0106	-4.56E-16	0.704491	0	0	0.00702734	-0.529463	-4.36643	-2.20167	466.095	422.038	656.304	372.364	372.364	372.364	5.69379	-82.9136	1.61733	569.791	471.133	198.84	194.098	194.098	194.098	-83.0802	-2.34841	-4.88112	33.5923	2.10829	-1.47567	0.122868	-0.0489881	1.64841	-13.5594	-23.3532	-0.181808	0	0	-0.0215339
444	0	-2.91859	0	0	-2.94755	-0.198416	8.03319	-0.143223	0.004351	-0.0276889	-13.9086	-3.50E-15	0.6963	0	0	0.0068017	-0.484733	-3.96135	-1.96436	462.878	422.962	655.936	372.092	372.092	372.092	5.65124	-82.8992	1.67214	564.587	471.29	198.634	194.098	194.098	194.098	-83.0626	-2.28435	-4.88569	33.2728	1.84804	-1.64859	-0.126973	-0.141146	1.68423	48.2869	-42.4973	0.712201	0	0	0.00727724
445	0	-2.67728	0	0	-2.70496	-0.202846	8.20067	-0.142773	0.00391998	-0.0296185	-13.8073	-1.50E-15	0.705357	0	0	0.00654601	-0.44279	-3.54908	-1.83424	459.524	423.807	655.591	371.888	371.888	371.888	5.62078	-82.8844	1.72168	559.336	471.436	198.446	194.098	194.098	194.098	-83.0453	-2.23125	-4.89536	32.9573	1.61627	-1.77117	-0.222332	-0.156651	1.71228	71.6124	-46.7387	1.05995	0	0	0.0245245
446	0	-2.45094	0	0	-2.47684	-0.205236	8.29095	-0.142116	0.00414133	-0.0231998	-13.6932	1.05E-15	0.750195	0	0	0.00628445	-0.402214	-3.13297	-1.82809	456.014	424.574	655.264	371.794	371.794	371.794	5.60248	-82.8682	1.76798	554.03	471.569	198.275	194.098	194.098	194.098	-83.0274	-2.18772	-4.91141	32.6535	1.40786	-1.86242	0.0643031	-0.0536123	1.70124	5.59149	-28.8914	0.437216	0	0	-0.00932274
447	0	-2.2327	0	0	-2.25661	-0.206649	8.34432	-0.141565	0.00429107	-0.0207966	-13.5986	1.85E-15	0.770579	0	0	0.00607768	-0.379532	-2.70079	-1.87801	452.435	425.263	654.974	371.778	371.778	371.778	5.59461	-82.8498	1.81153	548.693	471.691	198.113	194.098	194.098	194.098	-83.008	-2.15235	-4.93298	32.2935	1.20322	-1.88659	0.13517	-0.0443781	1.68708	-12.7751	-25.8292	0.27939	0	0	-0.0216727
448	0	-2.01926	0	0	-2.04105	-0.207547	8.37825	-0.141179	0.00435023	-0.0222735	-13.5308	-2.02E-15	0.772177	0	0	0.00593539	-0.378036	-2.24971	-1.95307	448.828	425.875	654.72	371.831	371.832	371.832	5.5965	-82.8285	1.85245	543.337	471.805	197.955	194.098	194.098	194.098	-82.9864	-2.12461	-4.9597	31.8595	1.00536	-1.83254	0.057997	-0.0767869	1.67826	3.57726	-29.2187	0.512337	0	0	-0.00900137
449	0	-1.81115	0	0	-1.83073	-0.207744	8.38565	-0.140875	0.00449211	-0.023075	-13.4838	-1.54E-15	0.7756	0	0	0.00583107	-0.391238	-1.7866	-2.06188	445.187	426.413	654.49	371.974	371.974	371.974	5.60825	-82.8041	1.89115	537.957	471.911	197.801	194.098	194.098	194.098	-82.9622	-2.10428	-4.9919	31.3772	0.825651	-1.71835	0.00166007	-0.118454	1.66643	12.0105	-32.54	0.645177	0	0	-0.00117925
450	0	-1.6082	0	0	-1.62549	-0.207093	8.3611	-0.14067	0.00467213	-0.0231468	-13.4601	-1.72E-15	0.776787	0	0	0.00576176	-0.411371	-1.31896	-2.20979	441.511	426.879	654.267	372.225	372.225	372.225	5.62982	-82.7761	1.92776	532.548	472.009	197.649	194.098	194.098	194.098	-82.935	-2.0912	-5.02968	30.8657	0.656022	-1.56554	-0.0229728	-0.141552	1.6536	11.3941	-32.5833	0.683236	0	0	-0.00106398
451	0	-1.40911	0	0	-1.42404	-0.205568	8.30349	-0.140597	0.00477237	-0.0234515	-13.4631	-1.32E-17	0.75947	0	0	0.00574709	-0.433734	-0.853413	-2.39448	437.809	427.276	654.043	372.593	372.593	372.593	5.66103	-82.7444	1.96213	527.11	472.101	197.498	194.098	194.098	194.098	-82.9047	-2.08536	-5.07281	30.3353	0.476813	-1.39454	-0.0599267	-0.147821	1.63527	13.6733	-31.7886	0.730667	0	0	0.00194394
452	0	-1.2122	0	0	-1.22477	-0.203132	8.21149	-0.140581	0.00482782	-0.0225194	-13.4852	-3.66E-15	0.725679	0	0	0.005804	-0.456788	-0.396874	-2.61359	434.09	427.606	653.812	373.067	373.067	373.067	5.70162	-82.7092	1.99398	521.643	472.186	197.348	194.098	194.098	194.098	-82.8716	-2.08681	-5.12094	29.8042	0.287336	-1.22139	-0.0393642	-0.137163	1.60284	3.44289	-30.1908	0.653775	0	0	-0.00833046
453	0	-1.01407	0	0	-1.02426	-0.199966	8.09183	-0.14062	0.00483866	-0.0206279	-13.5237	1.96E-15	0.680657	0	0	0.00594313	-0.483348	0.0466885	-2.85134	430.383	427.87	653.573	373.61	373.61	373.61	5.75118	-82.6708	2.0225	516.151	472.265	197.199	194.098	194.098	194.098	-82.8359	-2.09584	-5.17331	29.286	0.102873	-1.04725	0.0287907	-0.0744523	1.57748	-16.8937	-21.0658	0.483874	0	0	-0.0257717
454	0	-0.810044	0	0	-0.817912	-0.196406	7.95718	-0.140759	0.00467662	-0.0200005	-13.5794	-2.80E-15	0.619245	0	0	0.00616974	-0.522459	0.475974	-3.08249	426.727	428.068	653.336	374.169	374.169	374.169	5.80926	-82.6299	2.04652	510.644	472.336	197.05	194.098	194.098	194.098	-82.7982	-2.11303	-5.2289	28.7841	-0.0632403	-0.868834	0.0406682	-0.0642482	1.55416	-23.4383	-20.2806	0.435731	0	0	-0.0307144
455	0	-0.596781	0	0	-0.602371	-0.192596	7.81296	-0.140971	0.00445262	-0.0200185	-13.6448	4.17E-15	0.556673	0	0	0.00647972	-0.576427	0.887951	-3.29476	423.147	428.199	653.101	374.714	374.714	374.714	5.87557	-82.5872	2.06508	505.125	472.401	196.903	194.098	194.098	194.098	-82.7593	-2.13889	-5.2869	28.3075	-0.209025	-0.694011	0.0340071	-0.0851571	1.53531	-24.3294	-23.2143	0.447553	0	0	-0.0305599
456	0	-0.371825	0	0	-0.375168	-0.188567	7.6604	-0.141209	0.00424723	-0.0200684	-13.71	3.00E-15	0.503949	0	0	0.00685696	-0.641183	1.27905	-3.48428	419.656	428.263	652.86	375.234	375.234	375.234	5.94986	-82.5434	2.07741	499.597	472.455	196.758	194.098	194.098	194.098	-82.7199	-2.17381	-5.34668	27.8639	-0.346782	-0.538598	0.0246123	-0.122526	1.51663	-23.6722	-27.3224	0.467241	0	0	-0.0288044
457	0	-0.133199	0	0	-0.134354	-0.184332	7.49988	-0.141456	0.00415449	-0.0201766	-13.7686	2.69E-15	0.472076	0	0	0.00728879	-0.710417	1.64671	-3.64972	416.262	428.26	652.604	375.724	375.724	375.724	6.03183	-82.4991	2.08298	494.06	472.498	196.618	194.098	194.098	194.098	-82.6809	-2.21801	-5.40767	27.4604	-0.484732	-0.415115	0.0235082	-0.1382	1.50117	-22.7911	-27.0588	0.500924	0	0	-0.0252498
458	0	0.120556	0	0	0.12156	-0.179891	7.33144	-0.141666	0.00423381	-0.0202602	-13.811	-2.73E-15	0.468266	0	0	0.0077676	-0.780526	1.9899	-3.79063	412.971	428.192	652.327	376.175	376.175	376.175	6.12119	-82.4552	2.08147	488.515	472.529	196.483	194.098	194.098	194.098	-82.6426	-2.27156	-5.4695	27.1063	-0.612708	-0.327396	0.0191884	-0.1514	1.491	-19.6801	-26.1722	0.551595	0	0	-0.0202903
459	0	0.39057	0	0	0.393624	-0.175259	7.15563	-0.141728	0.00456882	-0.0190193	-13.8209	2.59E-15	0.50288	0	0	0.00827718	-0.848766	2.30926	-3.90633	409.789	428.059	652.026	376.58	376.58	376.58	6.21774	-82.4118	2.07284	482.962	472.545	196.356	194.098	194.098	194.098	-82.6057	-2.3344	-5.532	26.8065	-0.718961	-0.275106	0.07899	-0.159859	1.49256	-29.9077	-23.9974	0.500794	0	0	-0.0244412
460	0	0.678631	0	0	0.683711	-0.170649	6.98048	-0.141689	0.00508601	-0.0181644	-13.7973	3.72E-15	0.571072	0	0	0.00878926	-0.912649	2.60932	-3.98442	406.735	427.86	651.697	376.945	376.945	376.945	6.32153	-82.3691	2.05676	477.407	472.55	196.235	194.098	194.098	194.098	-82.5702	-2.40679	-5.59499	26.5391	-0.825011	-0.258211	0.11921	-0.161445	1.50297	-34.646	-20.8169	0.506546	0	0	-0.0251226
461	0	0.985504	0	0	0.992505	-0.166195	6.81116	-0.141545	0.00574064	-0.0187235	-13.7353	2.53E-15	0.667825	0	0	0.00926708	-0.970056	2.89476	-4.01765	403.817	427.599	651.337	377.282	377.282	377.282	6.43271	-82.3271	2.0333	471.854	472.545	196.121	194.098	194.098	194.098	-82.536	-2.48878	-5.65865	26.2802	-0.957452	-0.279635	0.0991407	-0.186297	1.50616	-24.461	-22.3637	0.670205	0	0	-0.0199614
462	0	1.30931	0	0	1.31818	-0.1618	6.64395	-0.141251	0.00656664	-0.0194688	-13.6298	1.21E-15	0.790545	0	0	0.00966677	-1.01552	3.168	-4.01423	401.025	427.277	650.941	377.607	377.607	377.607	6.5514	-82.285	2.00348	466.301	472.531	196.013	194.098	194.098	194.098	-82.5025	-2.5797	-5.72369	26.0247	-1.12045	-0.339061	0.0699568	-0.226942	1.49804	-11.9572	-27.8141	0.864593	0	0	-0.0157743
463	0	1.64712	0	0	1.65767	-0.157308	6.47296	-0.140783	0.00750722	-0.020056	-13.4822	8.91E-16	0.924307	0	0	0.0099533	-1.04218	3.43118	-3.98664	398.342	426.901	650.502	377.929	377.929	377.929	6.67763	-82.2416	1.96883	460.743	472.513	195.909	194.098	194.098	194.098	-82.4685	-2.67847	-5.7911	25.7771	-1.30205	-0.426996	0.0444904	-0.201525	1.50263	-0.648768	-24.5241	1.03638	0	0	-0.0090546
464	0	1.99508	0	0	2.00717	-0.152588	6.29315	-0.140198	0.00852173	-0.0203785	-13.3067	-3.37E-15	1.0539	0	0	0.0101168	-1.05309	3.68728	-3.94542	395.749	426.473	650.025	378.242	378.242	378.242	6.8112	-82.1951	1.93111	455.177	472.493	195.805	194.098	194.098	194.098	-82.4321	-2.78368	-5.8619	25.5403	-1.48201	-0.529603	0.0287911	-0.135789	1.51327	8.14285	-16.1226	1.16116	0	0	-0.00144024
465	0	2.34919	0	0	2.36259	-0.147558	6.10141	-0.139609	0.0094788	-0.020669	-13.1262	-2.22E-15	1.15661	0	0	0.0101605	-1.05802	3.93993	-3.89799	393.233	426.001	649.525	378.526	378.526	378.526	6.95167	-82.1436	1.89198	449.6	472.474	195.698	194.098	194.098	194.098	-82.3914	-2.89384	-5.93687	25.3131	-1.64198	-0.632574	0.00563413	-0.0904111	1.51928	18.0529	-11.0953	1.25425	0	0	0.0052347
466	0	2.70521	0	0	2.7196	-0.142157	5.89536	-0.139101	0.0103667	-0.0208422	-12.9616	2.05E-15	1.22523	0	0	0.0100977	-1.06378	4.19218	-3.85173	390.779	425.488	649.012	378.765	378.765	378.765	7.09825	-82.0848	1.85285	444.009	472.461	195.585	194.098	194.098	194.098	-82.3442	-3.00734	-6.01641	25.0941	-1.77196	-0.723429	-0.0182019	-0.0734552	1.51786	27.4852	-9.07621	1.30162	0	0	0.0102433
467	0	3.05899	0	0	3.07409	-0.136359	5.67396	-0.138769	0.0111036	-0.0210824	-12.8336	4.76E-16	1.25017	0	0	0.00994443	-1.07243	4.44635	-3.81325	388.371	424.942	648.493	378.949	378.949	378.949	7.24977	-82.0169	1.81466	438.404	472.455	195.46	194.098	194.098	194.098	-82.2885	-3.12278	-6.10042	24.8828	-1.869	-0.791364	-0.0499542	-0.0672173	1.51375	38.1443	-6.37948	1.31378	0	0	0.0152079
468	0	3.40682	0	0	3.42224	-0.130149	5.43669	-0.138647	0.0117188	-0.021244	-12.7531	-2.74E-15	1.23775	0	0	0.0097234	-1.0834	4.70386	-3.78935	385.991	424.368	647.97	379.069	379.07	379.07	7.40471	-81.9384	1.77791	432.782	472.458	195.323	194.098	194.098	194.098	-82.2225	-3.23877	-6.18822	24.6815	-1.93187	-0.827928	-0.0830751	-0.0857808	1.50219	48.5778	-6.1422	1.28656	0	0	0.0186229
469	0	3.74558	0	0	3.76098	-0.123555	5.18453	-0.138738	0.0122096	-0.0209806	-12.7235	-5.39E-16	1.19603	0	0	0.00945758	-1.09199	4.96535	-3.78527	383.626	423.771	647.441	379.12	379.12	379.12	7.56131	-81.8481	1.7425	427.144	472.47	195.171	194.098	194.098	194.098	-82.1452	-3.35424	-6.27865	24.4976	-1.95447	-0.823459	-0.0982814	-0.122424	1.48312	54.1948	-8.87042	1.18691	0	0	0.0193803
470	0	4.07359	0	0	4.08869	-0.116705	4.92237	-0.139025	0.0125965	-0.0200525	-12.7394	2.30E-15	1.1389	0	0	0.00917063	-1.09065	5.23179	-3.79975	381.266	423.156	646.898	379.096	379.096	379.096	7.71797	-81.7455	1.70764	421.493	472.49	195.004	194.098	194.098	194.098	-82.0558	-3.46871	-6.37018	24.3382	-1.92872	-0.765727	-0.0843932	-0.127804	1.48072	52.0722	-7.62678	1.00109	0	0	0.0177347
471	0	4.39078	0	0	4.40536	-0.10985	4.65979	-0.139579	0.0129086	-0.0191612	-12.7993	-3.66E-15	1.08159	0	0	0.00888641	-1.0771	5.50523	-3.82263	378.916	422.526	646.343	378.995	378.995	378.995	7.87336	-81.6306	1.67177	415.833	472.519	194.824	194.098	194.098	194.098	-81.9544	-3.58246	-6.46098	24.1945	-1.86808	-0.653891	-0.0668358	-0.0684408	1.51388	48.2002	2.67862	0.814498	0	0	0.0152449
472	0	4.69759	0	0	4.71153	-0.103229	4.406	-0.140425	0.0131513	-0.0193787	-12.8943	-2.54E-15	1.03358	0	0	0.00860741	-1.05863	5.78763	-3.84138	376.582	421.886	645.786	378.825	378.825	378.825	8.02642	-81.504	1.63336	410.172	472.555	194.633	194.098	194.098	194.098	-81.8411	-3.69589	-6.54945	24.0424	-1.81114	-0.507071	-0.0887112	-0.0316086	1.53765	53.2465	8.17169	0.768209	0	0	0.0162568
473	0	4.99362	0	0	5.00686	-0.0968983	4.16318	-0.141502	0.0133769	-0.0210038	-13.0065	-5.79E-16	1.00481	0	0	0.00832524	-1.04009	6.07821	-3.85389	374.26	421.238	645.238	378.593	378.593	378.593	8.17603	-81.366	1.59173	404.51	472.598	194.435	194.098	194.098	194.098	-81.7166	-3.8088	-6.6344	23.8768	-1.77053	-0.34271	-0.173151	-0.0618509	1.54173	72.4765	2.55052	0.914077	0	0	0.0230504
474	0	5.27695	0	0	5.28939	-0.0906927	3.92501	-0.142554	0.013598	-0.0217054	-13.1011	1.38E-15	0.996532	0	0	0.00801982	-1.01738	6.3726	-3.87231	371.927	420.586	644.697	378.313	378.313	378.313	8.32084	-81.2169	1.54742	398.843	472.645	194.236	194.098	194.098	194.098	-81.5807	-3.92004	-6.71525	23.7179	-1.73044	-0.173828	-0.217456	-0.079036	1.55319	81.9416	-0.488697	0.984009	0	0	0.0259783
475	0	5.54669	0	0	5.55826	-0.0845879	3.69057	-0.143382	0.0138569	-0.0207732	-13.1504	-4.65E-16	1.01103	0	0	0.0076763	-0.987969	6.66827	-3.89915	369.574	419.934	644.164	378	378	378	8.46021	-81.0568	1.50049	393.17	472.694	194.042	194.098	194.098	194.098	-81.4337	-4.02914	-6.79162	23.5735	-1.6861	-0.0118029	-0.180677	-0.0422741	1.57944	72.8983	5.4494	0.88474	0	0	0.0218843
476	0	5.80366	0	0	5.81435	-0.0788194	3.46894	-0.14409	0.0141314	-0.0204885	-13.1555	9.89E-16	1.04512	0	0	0.00729815	-0.95538	6.96647	-3.9189	367.214	419.279	643.645	377.661	377.661	377.661	8.59458	-80.8855	1.45002	387.499	472.746	193.856	194.098	194.098	194.098	-81.2751	-4.13702	-6.8633	23.4303	-1.64916	0.137379	-0.177076	-0.04725	1.59346	71.8181	3.97624	0.903663	0	0	0.0215207
477	0	6.04762	0	0	6.0575	-0.0735394	3.26598	-0.144578	0.0144507	-0.0202868	-13.1025	2.64E-18	1.09859	0	0	0.00687302	-0.918995	7.26736	-3.92191	364.857	418.622	643.143	377.308	377.308	377.308	8.72462	-80.7021	1.3955	381.831	472.8	193.681	194.098	194.098	194.098	-81.1043	-4.2444	-6.93052	23.2842	-1.62	0.27224	-0.169177	-0.0500769	1.60926	70.0184	2.34564	0.956355	0	0	0.0220889
478	0	6.27776	0	0	6.28691	-0.0688854	3.08702	-0.144826	0.0148171	-0.0201733	-12.9905	-3.66E-16	1.16723	0	0	0.00637427	-0.878622	7.57117	-3.89953	362.51	417.961	642.66	376.952	376.952	376.952	8.85124	-80.5049	1.3366	376.17	472.857	193.519	194.098	194.098	194.098	-80.9196	-4.35197	-6.99386	23.1304	-1.59955	0.392688	-0.14936	-0.0144744	1.63792	65.8959	6.94373	1.02155	0	0	0.021659
479	0	6.49257	0	0	6.50114	-0.0649647	2.93621	-0.145046	0.0152211	-0.0222751	-12.8453	-1.41E-15	1.24432	0	0	0.00579718	-0.838642	7.87829	-3.84467	360.184	417.294	642.205	376.604	376.604	376.604	8.97548	-80.2918	1.2732	370.517	472.919	193.369	194.098	194.098	194.098	-80.7189	-4.46034	-7.0541	22.9603	-1.59226	0.496516	-0.222331	-0.0345118	1.65405	83.7899	2.80984	1.35334	0	0	0.0285051
480	0	6.68777	0	0	6.69583	-0.0615622	2.8053	-0.14509	0.0156863	-0.0240506	-12.6639	5.29E-16	1.32545	0	0	0.00514187	-0.798168	8.18499	-3.77215	357.862	416.619	641.781	376.278	376.278	376.278	9.09727	-80.0598	1.20679	364.864	472.985	193.233	194.098	194.098	194.098	-80.4994	-4.5683	-7.11231	22.788	-1.58325	0.57717	-0.274955	-0.058977	1.66588	97.2948	-1.48345	1.6442	0	0	0.033967
481	0	6.85945	0	0	6.86704	-0.0585273	2.6885	-0.144841	0.0161898	-0.0236022	-12.4461	4.65E-15	1.40358	0	0	0.00441513	-0.755227	8.4885	-3.69373	355.532	415.935	641.391	375.99	375.99	375.99	9.21682	-79.8058	1.1384	359.206	473.055	193.11	194.098	194.098	194.098	-80.2577	-4.67504	-7.16948	22.6258	-1.55665	0.633	-0.219166	-0.0455214	1.68892	85.8836	1.13482	1.64594	0	0	0.0304917
482	0	7.00667	0	0	7.01388	-0.0560582	2.59346	-0.144601	0.0166179	-0.0235715	-12.2272	-7.61E-16	1.46574	0	0	0.00364531	-0.710664	8.79099	-3.59839	353.216	415.236	641.037	375.751	375.751	375.751	9.33556	-79.5267	1.06713	353.544	473.131	192.997	194.098	194.098	194.098	-79.9911	-4.78194	-7.22632	22.4592	-1.52312	0.667955	-0.183403	-0.0586789	1.70634	79.2759	-0.44551	1.69279	0	0	0.0296798
483	0	7.12839	0	0	7.13534	-0.054311	2.52621	-0.144468	0.0169706	-0.0243568	-12.0225	-3.26E-15	1.51123	0	0	0.00285281	-0.663034	9.09402	-3.4785	350.934	414.52	640.721	375.573	375.573	375.573	9.45471	-79.2195	0.992033	347.881	473.214	192.893	194.098	194.098	194.098	-79.6964	-4.89018	-7.28338	22.2758	-1.494	0.683246	-0.169944	-0.0600548	1.72629	78.7247	-0.520697	1.83432	0	0	0.0324304
484	0	7.223	0	0	7.22984	-0.0533162	2.48791	-0.144465	0.0171629	-0.0252207	-11.8374	-2.19E-15	1.53069	0	0	0.0020468	-0.612378	9.39761	-3.33391	348.699	413.782	640.447	375.47	375.47	375.47	9.57484	-78.881	0.912806	342.214	473.306	192.796	194.098	194.098	194.098	-79.3708	-5.00016	-7.34119	22.07	-1.47522	0.675612	-0.152231	-0.0609398	1.7438	76.89	-0.810806	1.97215	0	0	0.0353128
485	0	7.2893	0	0	7.29617	-0.0530829	2.47893	-0.144654	0.0171851	-0.0259911	-11.68	-2.89E-15	1.52272	0	0	0.0012421	-0.558787	9.70142	-3.1656	346.526	413.019	640.216	375.447	375.447	375.447	9.69621	-78.5081	0.829216	336.544	473.404	192.704	194.098	194.098	194.098	-79.0111	-5.11204	-7.40008	21.8383	-1.46998	0.641973	-0.13107	-0.0797498	1.74858	73.0639	-4.23746	2.09032	0	0	0.0372185
486	0	7.32675	0	0	7.33377	-0.053624	2.49976	-0.145071	0.0169815	-0.0265214	-11.5567	3.60E-15	1.48058	0	0	0.00045486	-0.499861	10.0047	-2.97423	344.434	412.227	640.028	375.507	375.507	375.507	9.81886	-78.0982	0.741015	330.869	473.507	192.619	194.098	194.098	194.098	-78.6147	-5.22584	-7.46025	21.5842	-1.47155	0.585895	-0.0912434	-0.0809468	1.75432	63.9548	-5.03294	2.15672	0	0	0.0356458
487	0	7.33573	0	0	7.34304	-0.054984	2.55211	-0.145836	0.0166104	-0.0273713	-11.4799	4.56E-15	1.40768	0	0	-0.000301299	-0.435155	10.3068	-2.75761	342.449	411.406	639.884	375.642	375.642	375.642	9.94256	-77.6488	0.647837	325.192	473.613	192.54	194.098	194.098	194.098	-78.179	-5.34153	-7.52161	21.3091	-1.47437	0.512534	-0.064646	-0.0625897	1.76859	56.771	-2.23611	2.24267	0	0	0.0340213
488	0	7.31669	0	0	7.32447	-0.0571417	2.63517	-0.146974	0.0161275	-0.0287181	-11.4504	3.51E-15	1.30758	0	0	-0.00101851	-0.367626	10.6057	-2.51647	340.597	410.555	639.788	375.845	375.845	375.845	10.0664	-77.1574	0.549718	319.513	473.716	192.472	194.098	194.098	194.098	-77.7017	-5.45841	-7.58382	21.0141	-1.47775	0.421082	-0.0526337	-0.0438756	1.78157	52.4674	1.51703	2.36698	0	0	0.0330308
489	0	7.27009	0	0	7.2785	-0.0599892	2.74476	-0.148412	0.0156489	-0.0302599	-11.4527	-7.61E-16	1.19015	0	0	-0.00169038	-0.299815	10.8977	-2.25672	338.9	409.675	639.745	376.107	376.107	376.107	10.1886	-76.6222	0.447205	313.834	473.81	192.419	194.098	194.098	194.098	-77.1805	-5.57497	-7.64634	20.7067	-1.47778	0.308593	-0.0578791	-0.0675748	1.78263	50.9649	-0.448811	2.49849	0	0	0.0330031
490	0	7.19671	0	0	7.20583	-0.0633876	2.87553	-0.149878	0.0152963	-0.0303757	-11.4436	-1.54E-15	1.06766	0	0	-0.00230619	-0.226973	11.1776	-1.98779	337.379	408.771	639.749	376.427	376.427	376.427	10.3073	-76.0412	0.341043	308.156	473.89	192.386	194.098	194.098	194.098	-76.6133	-5.6894	-7.70833	20.4002	-1.47099	0.173304	-0.0101972	-0.118258	1.77739	35.4181	-5.28335	2.39823	0	0	0.0234298
491	0	7.09907	0	0	7.10906	-0.0674153	3.03048	-0.151172	0.0152372	-0.0294043	-11.3792	2.79E-15	0.957636	0	0	-0.00286393	-0.139251	11.4416	-1.70684	336.069	407.846	639.787	376.806	376.806	376.806	10.4208	-75.413	0.230585	302.484	473.951	192.38	194.098	194.098	194.098	-75.9984	-5.8011	-7.76855	20.0962	-1.47142	0.0177658	0.0843086	-0.0930184	1.78672	7.49851	3.50038	2.06788	0	0	0.00566614
492	0	6.98038	0	0	6.99146	-0.0723013	3.21838	-0.15226	0.0155079	-0.0296888	-11.2305	-2.52E-15	0.861986	0	0	-0.00337539	-0.0354737	11.6878	-1.39953	335.025	406.909	639.855	377.234	377.234	377.234	10.5275	-74.7354	0.114669	296.833	473.989	192.405	194.098	194.098	194.098	-75.3336	-5.90997	-7.8254	19.7851	-1.49659	-0.152357	0.116872	-0.0456193	1.79824	-7.10933	17.0063	1.83812	0	0	-0.00249909
493	0	6.8407	0	0	6.85309	-0.0780503	3.43938	-0.153023	0.0161428	-0.0315233	-10.9679	1.95E-15	0.777592	0	0	-0.00386673	0.0814142	11.9107	-1.06581	334.284	405.97	639.956	377.691	377.691	377.691	10.6246	-74.0052	-0.00640458	291.209	474.003	192.463	194.098	194.098	194.098	-74.6152	-6.01401	-7.87728	19.4729	-1.54669	-0.335162	0.0697153	-0.0585551	1.79448	-3.59595	22.1729	1.75091	0	0	0.00111641
494	0	6.67591	0	0	6.68979	-0.0843842	3.68275	-0.153286	0.0171683	-0.0329927	-10.5644	-7.61E-16	0.698328	0	0	-0.0043565	0.215734	12.1003	-0.72666	333.853	405.045	640.086	378.171	378.171	378.171	10.708	-73.2174	-0.130702	285.611	473.99	192.555	194.098	194.098	194.098	-73.8379	-6.10921	-7.92261	19.1869	-1.61018	-0.532277	0.0163945	-0.0872758	1.78244	0.814421	26.4315	1.48812	0	0	0.00504032
495	0	6.47984	0	0	6.49524	-0.0910453	3.93855	-0.15284	0.0186164	-0.0315795	-9.99212	1.69E-15	0.625194	0	0	-0.00483215	0.375718	12.2465	-0.40438	333.739	404.148	640.236	378.667	378.667	378.667	10.7731	-72.3657	-0.25627	280.04	473.951	192.681	194.098	194.098	194.098	-72.9943	-6.19136	-7.95959	18.9559	-1.67657	-0.741519	0.0592821	-0.0894482	1.77778	-19.0421	36.4705	0.637227	0	0	-0.000634265
496	0	6.24703	0	0	6.26402	-0.0982085	4.21345	-0.151625	0.0204475	-0.0268318	-9.23894	1.78E-15	0.558997	0	0	-0.00526351	0.568686	12.3441	-0.0952329	333.978	403.296	640.395	379.176	379.176	379.176	10.8164	-71.4419	-0.383283	274.508	473.89	192.831	194.098	194.098	194.098	-72.0763	-6.25823	-7.98572	18.779	-1.76601	-0.954381	0.219642	-0.0497147	1.77942	-69.3649	53.9789	-0.881733	0	0	-0.0095558
497	0	5.97292	0	0	5.99172	-0.106517	4.53205	-0.149974	0.022399	-0.0227617	-8.3398	-2.92E-15	0.47007	0	0	-0.00562821	0.799444	12.3931	0.233493	334.641	402.509	640.552	379.687	379.687	379.687	10.8342	-70.4371	-0.51394	269.041	473.818	192.989	194.098	194.098	194.098	-71.0742	-6.30932	-7.99755	18.6259	-1.92346	-1.15207	0.3317	-0.00476265	1.77457	-110.478	71.3169	-2.48909	0	0	-0.00239313
498	0	5.64842	0	0	5.66928	-0.116391	4.91035	-0.148503	0.0241892	-0.0256105	-7.36592	-3.55E-15	0.319793	0	0	-0.0059126	1.07004	12.391	0.599811	335.775	401.806	640.7	380.187	380.187	380.187	10.8212	-69.3403	-0.648775	263.656	473.741	193.136	194.098	194.098	194.098	-69.9766	-6.34181	-7.99104	18.4857	-2.16899	-1.3137	0.171088	0.0300769	1.76817	-84.8579	84.2347	-3.30481	0	0	0.0290191
499	0	5.25318	0	0	5.27596	-0.127094	5.31988	-0.147229	0.0256024	-0.0320842	-6.33914	-1.86E-15	0.079613	0	0	-0.00602476	1.37657	12.3225	0.949984	337.338	401.204	640.849	380.665	380.665	380.665	10.7683	-68.1382	-0.782374	258.344	473.663	193.26	194.098	194.098	194.098	-68.7688	-6.34647	-7.96251	18.4143	-2.45786	-1.44533	-0.192609	0.0323644	1.76036	-12.525	88.9619	-3.84004	0	0	0.0479642
500	0	4.7608	0	0	4.78459	-0.137299	5.70988	-0.145099	0.0269882	-0.0268737	-5.18092	2.20E-15	-0.218119	0	0	-0.00576779	1.71389	12.1667	1.19444	339.238	400.719	641.015	381.121	381.121	381.121	10.6655	-66.8162	-0.907236	253.084	473.582	193.353	194.098	194.098	194.098	-67.435	-6.312	-7.90815	18.4961	-2.71701	-1.57652	-0.0399125	0.0884202	1.75813	-61.5475	102.605	-6.49644	0	0	0.0728389
501	0	4.15667	0	0	4.18039	-0.14752	6.09994	-0.142322	0.0280066	-0.0168621	-3.92384	-1.61E-15	-0.587409	0	0	-0.00493717	2.08199	11.9242	1.35853	341.521	400.362	641.189	381.556	381.556	381.556	10.5061	-65.3597	-1.02458	247.898	473.507	193.39	194.098	194.098	194.098	-65.9602	-6.23609	-7.82134	18.7098	-2.96554	-1.70095	0.310644	0.177764	1.7615	-156.957	119.883	-10.06	0	0	0.143052
502	0	3.43039	0	0	3.4529	-0.15913	6.54233	-0.139573	0.0281694	-0.0137264	-2.64844	2.11E-15	-1.04059	0	0	-0.00338724	2.47957	11.606	1.52343	344.299	400.147	641.358	381.975	381.975	381.975	10.2827	-63.7541	-1.13805	242.825	473.442	193.333	194.098	194.098	194.098	-64.3292	-6.11862	-7.69336	18.984	-3.26492	-1.79773	0.429163	0.267026	1.77033	-192.096	132.848	-12.6445	0	0	0.205013
503	0	2.56349	0	0	2.58305	-0.172579	7.05384	-0.136923	0.0273911	-0.0164291	-1.39986	-2.71E-15	-1.55196	0	0	-0.00104608	2.89924	11.2142	1.71788	347.613	400.08	641.522	382.385	382.385	382.385	9.9855	-61.9831	-1.24558	237.878	473.387	193.154	194.098	194.098	194.098	-62.5252	-5.95431	-7.51575	19.2931	-3.63129	-1.87305	0.365147	0.283963	1.75911	-181.636	130.663	-14.3881	0	0	0.228381
504	0	1.53175	0	0	1.54541	-0.187539	7.62144	-0.134252	0.0258248	-0.0199714	-0.242345	-4.74E-15	-2.07163	0	0	0.00198453	3.3364	10.7434	1.92418	351.441	400.163	641.682	382.799	382.799	382.799	9.60413	-60.0295	-1.34141	233.043	473.334	192.835	194.098	194.098	194.098	-60.5306	-5.73547	-7.28046	19.658	-4.03422	-1.94478	0.359331	0.321821	1.74445	-185.254	130.775	-16.0424	0	0	0.258473
505	0	0.312512	0	0	0.315773	-0.203776	8.2358	-0.131826	0.0234768	-0.02471	0.669599	-1.18E-15	-2.55484	0	0	0.00521829	3.78374	10.1917	2.13699	355.773	400.391	641.843	383.22	383.22	383.22	9.12957	-57.8764	-1.4195	228.302	473.27	192.363	194.098	194.098	194.098	-58.3288	-5.45592	-6.97934	20.0916	-4.44232	-2.01942	0.434915	0.387094	1.73259	-206.812	135.205	-17.4939	0	0	0.306736
506	0	-1.11291	0	0	-1.12646	-0.221256	8.89508	-0.130315	0.0203284	-0.0345276	1.0885	-1.18E-15	-2.94577	0	0	0.00753036	4.23027	9.56087	2.37078	360.617	400.757	642.009	383.644	383.644	383.644	8.55467	-55.509	-1.47357	223.632	473.178	191.734	194.098	194.098	194.098	-55.9056	-5.11152	-6.60433	20.5877	-4.84008	-2.09307	0.424287	0.39288	1.71951	-204.979	130.037	-18.0893	0	0	0.32411
507	0	-2.75928	0	0	-2.79839	-0.239624	9.58528	-0.130633	0.0167133	-0.0487218	0.697689	2.20E-15	-3.14691	0	0	0.00693164	4.67103	8.85157	2.6237	365.954	401.248	642.183	384.082	384.082	384.082	7.87621	-52.9164	-1.49671	218.996	473.039	190.968	194.098	194.098	194.098	-53.2519	-4.70085	-6.14922	21.1462	-5.21905	-2.16891	0.369863	0.325742	1.70807	-189.038	113.393	-17.8297	0	0	0.313686
508	0	-4.63222	0	0	-4.70803	-0.25832	10.2849	-0.133968	0.0132463	-0.0655246	-0.871501	-1.69E-15	-3.03108	0	0	0.000557636	5.11025	8.06414	2.88352	371.746	401.847	642.356	384.572	384.572	384.572	7.09716	-50.0964	-1.48349	214.353	472.832	190.116	194.098	194.098	194.098	-50.3681	-4.22805	-5.61083	21.7666	-5.58836	-2.25644	0.348346	0.263126	1.69843	-177.773	97.9139	-16.9044	0	0	0.307205
509	0	-6.72172	0	0	-6.8475	-0.276795	10.9733	-0.14167	0.0104731	-0.0845352	-3.98814	-2.88E-15	-2.48525	0	0	-0.0147783	5.5522	7.20165	3.14686	377.959	402.535	642.521	385.145	385.145	385.145	6.22854	-47.0598	-1.43143	209.676	472.541	189.259	194.098	194.098	194.098	-47.2686	-3.70443	-4.99077	22.4431	-5.95917	-2.35573	0.340535	0.21902	1.6893	-167.874	85.3341	-15.2837	0	0	0.302742
510	0	-8.9976	0	0	-9.1877	-0.294416	11.6269	-0.154998	0.00899154	-0.104286	-8.9384	-1.02E-15	-1.41097	0	0	-0.0414501	5.99783	6.26913	3.41661	384.564	403.293	642.679	385.814	385.814	385.814	5.29121	-43.8366	-1.34246	204.971	472.161	188.52	194.098	194.098	194.098	-43.987	-3.14962	-4.29776	23.1718	-6.33098	-2.45715	0.331042	0.185268	1.69111	-157.78	73.8145	-13.0106	0	0	0.296252
511	0	-11.4057	0	0	-11.6737	-0.310378	12.2163	-0.174523	0.00921598	-0.122263	-15.7988	-4.06E-15	0.252482	0	0	-0.0791579	6.44571	5.27255	3.6961	391.525	404.099	642.834	386.585	386.584	386.584	4.317	-40.4805	-1.22502	200.29	471.705	188.048	194.098	194.098	194.098	-40.5811	-2.59215	-3.54995	23.9459	-6.70889	-2.55457	0.314282	0.165804	1.7029	-149.185	63.8759	-10.2139	0	0	0.290909
512	0	-13.8671	0	0	-14.2224	-0.323692	12.7059	-0.199552	0.011136	-0.135712	-24.3321	5.55E-16	2.49923	0	0	-0.123152	6.89246	4.21811	3.98553	398.8	404.931	642.999	387.452	387.452	387.452	3.34812	-37.0724	-1.09563	195.756	471.205	188.01	194.098	194.098	194.098	-37.1339	-2.06856	-2.77625	24.7585	-7.10237	-2.64739	0.278326	0.147784	1.70701	-142.125	53.4069	-6.9556	0	0	0.286349
513	0	-16.2814	0	0	-16.7259	-0.333218	13.0551	-0.227955	0.0144206	-0.141691	-33.9611	1.69E-15	5.25058	0	0	-0.163908	7.33433	3.11178	4.27805	406.334	405.767	643.19	388.398	388.398	388.398	2.4341	-33.7178	-0.979384	191.568	470.714	188.559	194.098	194.098	194.098	-33.7521	-1.62037	-2.0157	25.6146	-7.5035	-2.73308	0.238188	0.148453	1.69994	-141.335	45.1372	-3.27324	0	0	0.29439
514	0	-18.5356	0	0	-19.0596	-0.337826	13.2236	-0.256514	0.018612	-0.138163	-43.8351	-1.35E-15	8.35371	0	0	-0.189117	7.7657	1.95951	4.56351	414.064	406.588	643.429	389.385	389.385	389.385	1.62639	-30.5404	-0.906846	187.991	470.301	189.798	194.098	194.098	194.098	-30.5578	-1.28806	-1.3143	26.5284	-7.88928	-2.80714	0.231157	0.168748	1.6833	-154.654	39.0638	0.80551	0	0	0.333044
515	0	-20.5161	0	0	-21.0972	-0.336623	13.1796	-0.281734	0.0231216	-0.12543	-52.9865	-3.38E-15	11.5595	0	0	-0.187753	8.17895	0.768337	4.83738	421.936	407.374	643.742	390.362	390.362	390.362	0.972378	-27.6688	-0.906534	185.328	470.04	191.76	194.098	194.098	194.098	-27.6769	-1.10203	-0.720295	27.5069	-8.24559	-2.86585	0.250487	0.196791	1.65328	-178.226	33.1145	5.25171	0	0	0.398232
516	0	-22.1223	0	0	-22.7269	-0.329035	12.9019	-0.30079	0.0273938	-0.105877	-60.5188	6.77E-15	14.5366	0	0	-0.154546	8.56626	-0.453938	5.09991	429.898	408.111	644.157	391.276	391.276	391.276	0.510994	-25.2224	-0.997148	183.876	469.996	194.396	194.098	194.098	194.098	-25.2258	-1.07593	-0.278666	28.5502	-8.56832	-2.90536	0.258469	0.216478	1.60913	-200.445	24.8382	9.9365	0	0	0.466465
517	0	-23.2771	0	0	-23.8651	-0.314777	12.3783	-0.311993	0.0309981	-0.082228	-65.7416	-6.77E-15	16.9173	0	0	-0.0925797	8.9222	-1.69978	5.34842	437.896	408.785	644.699	392.075	392.075	392.075	0.271171	-23.2989	-1.18252	183.894	470.221	197.592	194.098	194.098	194.098	-23.3001	-1.20458	-0.0266141	29.6596	-8.85423	-2.9223	0.256676	0.222424	1.55674	-218.986	13.7598	14.4758	0	0	0.531209
518	0	-23.9334	0	0	-24.4655	-0.293897	11.6077	-0.314588	0.0333871	-0.0576964	-68.2299	2.03E-15	18.3391	0	0	-0.0129352	9.2436	-2.96178	5.57797	445.874	409.387	645.39	392.714	392.714	392.714	0.27099	-21.9652	-1.44883	185.567	470.744	201.198	194.098	194.098	194.098	-21.9662	-1.46491	0.00994119	30.8344	-9.10563	-2.91456	0.264226	0.26054	1.50241	-235.072	8.16877	18.3975	0	0	0.597204
519	0	-24.0763	0	0	-24.5216	-0.266788	10.6009	-0.308503	0.0338517	-0.0348974	-67.8424	6.77E-16	18.5147	0	0	0.0683328	9.52433	-4.23244	5.78512	453.779	409.909	646.252	393.144	393.144	393.144	0.516994	-21.2525	-1.76635	188.996	471.569	205.055	194.098	194.098	194.098	-21.2572	-1.82091	-0.181307	32.0705	-9.32379	-2.87857	0.252964	0.291594	1.44349	-241.586	2.32103	21.4239	0	0	0.641452
520	0	-23.7222	0	0	-24.064	-0.234211	9.38218	-0.294298	0.0318547	-0.0151581	-64.731	-8.80E-15	17.3222	0	0	0.13504	9.75928	-5.50457	5.96329	461.555	410.344	647.303	393.318	393.318	393.319	1.00298	-21.1571	-2.09488	194.195	472.678	209.02	194.098	194.098	194.098	-21.1716	-2.23077	-0.59773	33.3683	-9.49922	-2.80793	0.239929	0.320146	1.38928	-241.27	-2.0445	23.3089	0	0	0.667889
521	0	-22.9155	0	0	-23.1532	-0.197326	7.99198	-0.272987	0.0270981	0.00102668	-59.3047	-3.72E-15	14.8335	0	0	0.175667	9.94527	-6.77099	6.10485	469.147	410.689	648.552	393.204	393.204	393.204	1.70848	-21.6434	-2.39061	201.101	474.032	212.972	194.098	194.098	194.098	-21.6764	-2.65348	-1.22141	34.7261	-9.62077	-2.69616	0.212289	0.329967	1.34255	-231.556	-7.27598	24.0538	0	0	0.665724
522	0	-21.7236	0	0	-21.8708	-0.157647	6.48588	-0.24624	0.0197664	0.0141867	-52.1937	-4.57E-15	11.3141	0	0	0.186444	10.0829	-8.02464	6.19954	476.502	410.939	650.002	392.787	392.787	392.787	2.59853	-22.6511	-2.61423	209.586	475.57	216.816	194.098	194.098	194.098	-22.7127	-3.05505	-2.02015	36.1408	-9.67886	-2.54008	0.180568	0.318151	1.31049	-215.529	-13.4713	23.7074	0	0	0.639681
523	0	-20.2308	0	0	-20.3093	-0.116971	4.93255	-0.216311	0.0106582	0.0252659	-44.165	4.95E-15	7.18379	0	0	0.171602	10.1767	-9.25831	6.2372	483.568	411.092	651.64	392.084	392.084	392.084	3.62513	-24.103	-2.73725	219.477	477.22	220.468	194.098	194.098	194.098	-24.2034	-3.41187	-2.94972	37.6015	-9.67745	-2.34234	0.172282	0.298686	1.28579	-200.27	-17.9099	22.2956	0	0	0.608277
524	0	-18.5297	0	0	-18.5638	-0.0772408	3.40827	-0.185787	0.00111409	0.0344963	-36.0112	-2.03E-15	2.94518	0	0	0.140781	10.2324	-10.464	6.21414	490.305	411.148	653.451	391.126	391.126	391.126	4.73143	-25.914	-2.74603	230.583	478.904	223.849	194.098	194.098	194.098	-26.0618	-3.71178	-3.95785	39.0885	-9.62652	-2.10536	0.189275	0.300013	1.26055	-187.082	-15.7582	19.816	0	0	0.573039
525	0	-16.7133	0	0	-16.7236	-0.0403003	1.98663	-0.157292	-0.00720283	0.0425175	-28.4393	-3.38E-15	-0.897214	0	0	0.105063	10.252	-11.6329	6.13365	496.687	411.105	655.417	389.938	389.938	389.938	5.85842	-27.9993	-2.64372	242.712	480.548	226.879	194.098	194.098	194.098	-28.2007	-3.95415	-4.98978	40.5805	-9.52071	-1.8271	0.219414	0.28969	1.23999	-175.714	-12.2915	16.203	0	0	0.533185
526	0	-14.8664	0	0	-14.8676	-0.00775523	0.732051	-0.132994	-0.0127954	0.0494305	-21.9739	-4.06E-15	-3.93025	0	0	0.073286	10.2396	-12.7563	6.00221	502.693	410.966	657.514	388.559	388.559	388.559	6.9518	-30.2813	-2.44722	255.696	482.089	229.479	194.098	194.098	194.098	-30.5398	-4.14679	-5.99407	42.0525	-9.35718	-1.50738	0.242075	0.219232	1.23872	-164.488	-15.4316	11.4004	0	0	0.487558
527	0	-13.0597	0	0	-13.0599	0.0191311	-0.30497	-0.114189	-0.0147486	0.0540827	-16.9022	-2.71E-15	-5.89663	0	0	0.0500611	10.2069	-13.8255	5.82722	508.311	410.73	659.706	387.065	387.065	387.065	7.96809	-32.6943	-2.18212	269.398	483.489	231.577	194.098	194.098	194.098	-33.0107	-4.30225	-6.92802	43.4709	-9.16001	-1.15321	0.300501	0.193338	1.23755	-160.96	-7.60904	5.45981	0	0	0.452311
528	0	-11.3462	0	0	-11.3483	0.0396286	-1.09547	-0.101471	-0.0127605	0.0553054	-13.3029	-2.71E-15	-6.69977	0	0	0.0359925	10.1595	-14.8319	5.6222	513.538	410.401	661.96	385.519	385.519	385.519	8.87858	-35.1869	-1.87836	283.718	484.734	233.121	194.098	194.098	194.098	-35.5603	-4.43609	-7.76123	44.7997	-8.94879	-0.768727	0.327548	0.188635	1.24836	-151.541	7.31747	-1.30577	0	0	0.391562
529	0	-9.76101	0	0	-9.76503	0.0536444	-1.63578	-0.0947783	-0.00723046	0.0535529	-11.0896	0	-6.40268	0	0	0.0290503	10.0996	-15.7689	5.39532	518.367	409.978	664.246	383.97	383.97	383.97	9.67067	-37.7225	-1.5655	298.589	485.834	234.09	194.098	194.098	194.098	-38.1511	-4.5648	-8.47707	46.0161	-8.72213	-0.361101	0.350244	0.169919	1.26082	-142.283	21.7277	-8.41106	0	0	0.329982
530	0	-8.32224	0	0	-8.32704	0.0615498	-1.94041	-0.0936575	0.00105738	0.0492275	-10.0754	1.35E-15	-5.1788	0	0	0.0263169	10.0326	-16.6312	5.15201	522.795	409.463	666.525	382.481	382.481	382.481	10.3462	-40.2775	-1.26727	313.964	486.821	234.494	194.098	194.098	194.098	-40.7596	-4.7024	-9.07232	47.1048	-8.47908	0.0586478	0.340262	0.0903888	1.29591	-128.688	24.9884	-15.4167	0	0	0.266164
531	0	-7.03379	0	0	-7.03826	0.0640181	-2.0355	-0.0973186	0.0110311	0.0422034	-10.0089	0	-3.28316	0	0	0.0251871	9.97462	-17.4149	4.89371	526.815	408.861	668.748	381.15	381.15	381.15	10.9185	-42.8396	-0.999113	329.815	487.741	234.376	194.098	194.098	194.098	-43.3736	-4.85921	-9.5553	48.0523	-8.25103	0.468913	0.350278	0.0203068	1.32606	-119.632	26.0296	-21.8347	0	0	0.216715
532	0	-5.88917	0	0	-5.89263	0.0619793	-1.95695	-0.104676	0.0215361	0.0310832	-10.6028	2.71E-15	-1.01312	0	0	0.0240193	9.93818	-18.117	4.62614	530.43	408.179	670.866	380.059	380.059	380.059	11.4092	-45.4045	-0.768361	346.118	488.649	233.808	194.098	194.098	194.098	-45.9899	-5.0424	-9.94302	48.8467	-8.07122	0.849969	0.360494	0.0845189	1.35752	-107.473	43.7329	-27.125	0	0	0.159919
533	0	-4.87667	0	0	-4.87898	0.056772	-1.75631	-0.11444	0.0314571	0.0169811	-11.5595	-2.88E-15	1.32713	0	0	0.0222426	9.91385	-18.7361	4.35402	533.639	407.417	672.86	379.218	379.218	379.218	11.8445	-47.9733	-0.576231	362.845	489.596	232.888	194.098	194.098	194.098	-48.6115	-5.25746	-10.2577	49.4873	-7.92686	1.18902	0.359903	0.251386	1.37938	-90.3724	73.5449	-30.7967	0	0	0.097714
534	0	-3.98331	0	0	-3.98466	0.0499524	-1.49347	-0.125489	0.0397613	0.00353225	-12.6251	-3.02E-15	3.4483	0	0	0.0200492	9.87659	-19.2727	4.07771	536.436	406.579	674.73	378.57	378.57	378.57	12.2515	-50.5494	-0.417971	379.957	490.629	231.732	194.098	194.098	194.098	-51.2432	-5.50718	-10.5237	49.988	-7.75676	1.4807	0.356978	0.329848	1.38708	-75.1815	87.0932	-32.5986	0	0	0.0461048
535	0	-3.19612	0	0	-3.19684	0.0427544	-1.21599	-0.137009	0.0456902	-0.00849806	-13.6188	-1.18E-15	5.1125	0	0	0.0178572	9.81348	-19.7273	3.79872	538.818	405.669	676.463	378.078	378.078	378.078	12.6542	-53.1353	-0.282846	397.41	491.783	230.452	194.098	194.098	194.098	-53.8892	-5.78997	-10.7643	50.366	-7.51034	1.72144	0.355201	0.327059	1.3916	-63.1824	88.1729	-32.6354	0	0	0.00397807
536	0	-2.50425	0	0	-2.5046	0.0359631	-0.954131	-0.148517	0.0487512	-0.0194597	-14.4433	3.55E-15	6.14723	0	0	0.0159007	9.72549	-20.101	3.5214	540.791	404.7	678.032	377.735	377.735	377.735	13.0707	-55.7305	-0.157088	415.157	493.078	229.151	194.098	194.098	194.098	-56.5501	-6.10094	-10.9994	50.6334	-7.17504	1.90664	0.357515	0.314598	1.39494	-53.664	89.0054	-31.2277	0	0	-0.032585
537	0	-1.90045	0	0	-1.9006	0.0300021	-0.724251	-0.159773	0.0487064	-0.0291878	-15.0728	-6.77E-16	6.45124	0	0	0.0141462	9.61643	-20.3954	3.25233	542.364	403.686	679.412	377.541	377.541	377.541	13.5114	-58.3313	-0.0269814	433.145	494.516	227.919	194.098	194.098	194.098	-59.223	-6.43324	-11.2425	50.797	-6.76073	2.03471	0.365704	0.295851	1.39022	-47.2066	88.8904	-28.8006	0	0	-0.0613632
538	0	-1.38122	0	0	-1.38127	0.0249512	-0.529451	-0.170642	0.0457825	-0.0379731	-15.5271	3.55E-15	6.02583	0	0	0.012399	9.49061	-20.6127	2.99958	543.552	402.643	680.579	377.486	377.486	377.486	13.9781	-60.9306	0.118937	451.323	496.08	226.832	194.098	194.098	194.098	-61.901	-6.77864	-11.4996	50.8619	-6.28551	2.10985	0.356438	0.287282	1.38672	-38.7023	88.3802	-25.7053	0	0	-0.0835576
539	0	-0.946678	0	0	-0.946695	0.0206518	-0.363624	-0.180992	0.0404675	-0.0462479	-15.8457	1.10E-15	4.95748	0	0	0.0104615	9.35126	-20.7564	2.76636	544.365	401.59	681.517	377.552	377.552	377.552	14.4643	-63.5189	0.288187	469.637	497.733	225.952	194.098	194.098	194.098	-64.5736	-7.12811	-11.769	50.8381	-5.76688	2.13811	0.322794	0.30856	1.38865	-26.0192	89.9361	-22.2689	0	0	-0.100502
540	0	-0.599799	0	0	-0.599804	0.0168107	-0.215468	-0.190759	0.0335808	-0.0533908	-16.0781	-2.26E-15	3.41582	0	0	0.00826171	9.1982	-20.8315	2.54903	544.808	400.544	682.215	377.709	377.709	377.709	14.9558	-66.0851	0.483644	488.034	499.423	225.33	194.098	194.098	194.098	-67.2278	-7.47212	-12.0419	50.7427	-5.21521	2.12521	0.293955	0.333914	1.3877	-15.7437	90.372	-18.8861	0	0	-0.108894
541	0	-0.34432	0	0	-0.344328	0.012945	-0.0663624	-0.199852	0.026056	-0.0594136	-16.262	-1.78E-15	1.61992	0	0	0.00589529	9.03025	-20.8433	2.344	544.887	399.522	682.667	377.919	377.919	377.919	15.4334	-68.6178	0.703536	506.465	501.089	225.003	194.098	194.098	194.098	-69.8493	-7.8008	-12.3043	50.5926	-4.64222	2.07902	0.276681	0.34748	1.38582	-9.22527	88.4637	-15.866	0	0	-0.109099
542	0	-0.183087	0	0	-0.183105	0.00839598	0.109105	-0.208103	0.0188518	-0.0649218	-16.4094	4.57E-15	-0.188034	0	0	0.00357343	8.84791	-20.7978	2.15046	544.617	398.542	682.872	378.149	378.149	378.149	15.8749	-71.1059	0.941891	524.884	502.665	225.002	194.098	194.098	194.098	-72.4231	-8.10449	-12.5387	50.4008	-4.06804	2.00789	0.266877	0.33939	1.38152	-4.61976	83.8663	-13.4081	0	0	-0.101661
543	0	-0.116916	0	0	-0.116919	0.00241892	0.339648	-0.215064	0.0129322	-0.0708228	-16.482	-6.77E-16	-1.76282	0	0	0.00149393	8.65448	-20.7007	1.97002	544.02	397.623	682.831	378.367	378.367	378.367	16.258	-73.5397	1.18958	543.248	504.087	225.347	194.098	194.098	194.098	-74.9352	-8.37433	-12.7272	50.1791	-3.515	1.9196	0.267616	0.332803	1.37904	-0.961866	81.2006	-11.5554	0	0	-0.0931005
544	0	-0.144471	0	0	-0.144471	-0.00569573	0.652623	-0.22016	0.00912433	-0.0782517	-16.4124	3.38E-16	-2.88905	0	0	-0.000289054	8.45255	-20.5583	1.80631	543.128	396.778	682.548	378.544	378.543	378.543	16.5631	-75.9104	1.43596	561.505	505.302	226.057	194.098	194.098	194.098	-77.3725	-8.60256	-12.8539	49.9377	-3.00004	1.82103	0.264172	0.334626	1.38559	6.38884	81.9747	-10.1704	0	0	-0.0838532
545	0	-0.262602	0	0	-0.26264	-0.0164855	1.06871	-0.222829	0.00799275	-0.0875903	-16.1281	-1.69E-15	-3.41288	0	0	-0.00193384	8.24333	-20.3773	1.66235	541.974	396.02	682.036	378.651	378.651	378.651	16.7757	-78.2097	1.67116	579.596	506.267	227.144	194.098	194.098	194.098	-79.7227	-8.7827	-12.9073	49.6875	-2.53128	1.71629	0.265057	0.322945	1.39644	16.3929	82.6663	-9.03616	0	0	-0.0708316
546	0	-0.466153	0	0	-0.466346	-0.0302945	1.60106	-0.222653	0.00971868	-0.0996336	-15.5743	-3.05E-15	-3.26806	0	0	-0.00375502	8.02938	-20.1645	1.54251	540.601	395.357	681.307	378.671	378.671	378.671	16.8875	-80.429	1.8879	597.444	506.958	228.609	194.098	194.098	194.098	-81.9748	-8.90971	-12.8827	49.4368	-2.11581	1.60684	0.264892	0.292474	1.41126	31.2198	81.8051	-7.84343	0	0	-0.0522971
547	0	-0.747694	0	0	-0.748268	-0.0472193	2.25314	-0.219455	0.0140239	-0.115074	-14.7308	6.09E-15	-2.4917	0	0	-0.00604383	7.81568	-19.9266	1.45193	539.056	394.795	680.378	378.601	378.601	378.601	16.8975	-82.5595	2.08294	614.952	507.369	230.443	194.098	194.098	194.098	-84.1188	-8.9802	-12.7828	49.1912	-1.76423	1.49091	0.259109	0.257832	1.43108	52.9935	80.5471	-6.25458	0	0	-0.0289862
548	0	-1.09727	0	0	-1.09879	-0.0670553	3.01663	-0.213172	0.0202178	-0.134332	-13.5983	2.66E-15	-1.21807	0	0	-0.00884894	7.60732	-19.6705	1.39494	537.39	394.336	679.264	378.443	378.443	378.443	16.8117	-84.5919	2.2578	632.004	507.512	232.624	194.098	194.098	194.098	-86.1459	-8.9926	-12.6174	48.9536	-1.48798	1.36426	0.243692	0.237872	1.4574	83.3446	80.6485	-3.98522	0	0	-0.00233486
549	0	-1.50237	0	0	-1.50581	-0.0892829	3.87088	-0.2039	0.0274187	-0.157391	-12.1957	-2.05E-15	0.355457	0	0	-0.0118592	7.40641	-19.4027	1.37332	535.655	393.976	677.986	378.204	378.204	378.204	16.6412	-86.5173	2.4179	648.462	507.409	235.112	194.098	194.098	194.098	-88.0491	-8.94732	-12.4018	48.7256	-1.29378	1.22132	0.211274	0.241565	1.48915	123.847	82.6826	-0.902096	0	0	0.0265894
550	0	-1.94775	0	0	-1.95456	-0.113103	4.78444	-0.191897	0.0346302	-0.183363	-10.5479	2.12E-15	1.9935	0	0	-0.0144343	7.21089	-19.1298	1.38426	533.896	393.711	676.574	377.887	377.887	377.887	16.4017	-88.3268	2.57144	664.173	507.093	237.848	194.098	194.098	194.098	-89.8228	-8.84703	-12.1548	48.5118	-1.17544	1.05589	0.166044	0.254041	1.51897	172.396	83.9873	2.88094	0	0	0.055774
551	0	-2.41544	0	0	-2.42753	-0.137566	5.72007	-0.177514	0.0410531	-0.21064	-8.6686	4.25E-15	3.47658	0	0	-0.0158701	7.01701	-18.8579	1.42201	532.155	393.533	675.058	377.496	377.496	377.496	16.1106	-90.0126	2.72696	678.974	506.596	240.754	194.098	194.098	194.098	-91.4629	-8.69687	-11.8958	48.3187	-1.11646	0.863569	0.13005	0.24309	1.53592	222.02	79.8202	7.02027	0	0	0.0807376
552	0	-2.88504	0	0	-2.90457	-0.161761	6.6425	-0.161149	0.0460944	-0.238002	-6.54876	2.22E-15	4.62517	0	0	-0.01567	6.82391	-18.5918	1.4832	530.478	393.431	673.463	377.039	377.039	377.039	15.7857	-91.5673	2.89125	692.702	505.951	243.737	194.098	194.098	194.098	-92.9657	-8.50443	-11.6421	48.147	-1.10527	0.645543	0.0998581	0.208688	1.54128	271.626	70.2912	11.1511	0	0	0.0994342
553	0	-3.33588	0	0	-3.36487	-0.184882	7.52073	-0.143069	0.0494695	-0.264317	-4.1483	-1.52E-15	5.32715	0	0	-0.0137432	6.63337	-18.3354	1.56574	528.908	393.396	671.816	376.526	376.526	376.526	15.4437	-92.9834	3.06744	705.206	505.182	246.682	194.098	194.098	194.098	-94.3274	-8.27923	-11.4069	47.9923	-1.13542	0.408907	0.0623234	0.197919	1.54695	322.199	63.0546	14.9122	0	0	0.113261
554	0	-3.7504	0	0	-3.79042	-0.206218	8.32803	-0.123512	0.0512474	-0.287701	-1.42777	-1.18E-15	5.55394	0	0	-0.0104479	6.44453	-18.0914	1.66426	527.481	393.418	670.141	375.967	375.967	375.967	15.0982	-94.2516	3.25438	716.347	504.309	249.465	194.098	194.098	194.098	-95.5413	-8.03167	-11.1983	47.8502	-1.19582	0.164707	0.0187276	0.192413	1.55288	370.793	55.9287	17.9763	0	0	0.12216
555	0	-4.11769	0	0	-4.16962	-0.225188	9.04307	-0.102921	0.0517161	-0.30639	1.59773	2.96E-15	5.34987	0	0	-0.00644611	6.25536	-17.8621	1.76902	526.222	393.486	668.464	375.374	375.374	375.374	14.7588	-95.3596	3.44685	726.01	503.341	251.946	194.098	194.098	194.098	-96.5968	-7.77147	-11.0189	47.7175	-1.27299	-0.0747155	-0.0354093	0.20562	1.56322	415.725	52.1181	20.1552	0	0	0.126004
556	0	-4.43663	0	0	-4.50046	-0.241346	9.64984	-0.0822687	0.0513143	-0.318214	4.79915	-5.92E-16	4.82109	0	0	-0.00245458	6.06239	-17.6491	1.8647	525.14	393.589	666.809	374.759	374.759	374.759	14.4302	-96.2901	3.63663	734.113	502.284	253.982	194.098	194.098	194.098	-97.4772	-7.50613	-10.8662	47.5952	-1.34845	-0.297575	-0.0802159	0.214839	1.57046	449.62	49.2933	21.3395	0	0	0.123962
557	0	-4.71641	0	0	-4.79142	-0.254431	10.1396	-0.063063	0.0505058	-0.321554	7.92091	1.10E-15	4.11223	0	0	0.00105915	5.86393	-17.4525	1.93494	524.237	393.719	665.197	374.137	374.137	374.137	14.1119	-97.0217	3.81418	740.61	501.141	255.427	194.098	194.098	194.098	-98.1607	-7.23984	-10.7343	47.4843	-1.4037	-0.490817	-0.0966314	0.19215	1.56843	465.846	44.0646	21.5586	0	0	0.116498
558	0	-4.975	0	0	-5.06015	-0.2644	10.5118	-0.0471221	0.0495959	-0.316025	10.6128	4.23E-16	3.37366	0	0	0.00401698	5.66376	-17.2705	1.96711	523.511	393.869	663.641	373.526	373.526	373.526	13.799	-97.5308	3.96982	745.501	499.918	256.151	194.098	194.098	194.098	-98.6227	-6.97329	-10.6141	47.3803	-1.43033	-0.639014	-0.0979394	0.172175	1.5716	466.17	42.0497	20.9744	0	0	0.106481
559	0	-5.23685	0	0	-5.33102	-0.271312	10.7693	-0.0361733	0.0488667	-0.30205	12.4955	-1.02E-15	2.75702	0	0	0.0065674	5.46633	-17.1001	1.94809	522.95	394.034	662.149	372.941	372.941	372.941	13.4841	-97.7953	4.09514	748.823	498.622	256.054	194.098	194.098	194.098	-98.8397	-6.70448	-10.4959	47.2778	-1.42451	-0.729586	-0.105752	0.197793	1.59756	455.015	49.5123	19.8056	0	0	0.0956302
560	0	-5.52958	0	0	-5.63177	-0.275187	10.9135	-0.0317216	0.0486706	-0.279516	13.2076	-5.92E-16	2.40375	0	0	0.00876688	5.27127	-16.938	1.85968	522.526	394.214	660.737	372.397	372.397	372.397	13.159	-97.7986	4.18441	750.652	497.265	255.073	194.098	194.098	194.098	-98.7934	-6.43015	-10.3708	47.1778	-1.37597	-0.758051	-0.0877904	0.229556	1.6277	424.787	59.9154	18.1831	0	0	0.082507
561	0	-5.87874	0	0	-5.9881	-0.276089	10.9471	-0.0348227	0.0492797	-0.249134	12.4654	1.69E-16	2.41292	0	0	0.010325	5.07779	-16.7798	1.68777	522.206	394.41	659.418	371.897	371.897	371.897	12.818	-97.5329	4.23493	751.097	495.868	253.197	194.098	194.098	194.098	-98.4755	-6.1476	-10.2322	47.0792	-1.27748	-0.722321	-0.0198778	0.237777	1.65116	370.928	68.7964	16.2217	0	0	0.0657646
562	0	-6.30304	0	0	-6.41882	-0.27419	10.8764	-0.046171	0.0506711	-0.214148	10.0874	-2.28E-15	2.80811	0	0	0.0105254	4.88781	-16.6196	1.42927	521.966	394.627	658.202	371.438	371.438	371.438	12.4592	-97.0027	4.24735	750.293	494.46	250.47	194.098	194.098	194.098	-97.8904	-5.85624	-10.0768	46.9716	-1.13312	-0.617957	0.0526015	0.275063	1.68706	306.722	84.2119	14.1362	0	0	0.0447985
563	0	-6.81129	0	0	-6.93251	-0.269579	10.7048	-0.0655888	0.0527977	-0.177248	6.07322	-1.02E-15	3.55652	0	0	0.00853357	4.69989	-16.4517	1.08297	521.774	394.875	657.103	371.006	371.006	371.006	12.087	-96.2269	4.22527	748.389	493.075	246.995	194.098	194.098	194.098	-97.058	-5.55927	-9.90549	46.8477	-0.943112	-0.443714	0.114944	0.330173	1.73772	238.525	104.239	12.0286	0	0	0.0194739
564	0	-7.39963	0	0	-7.5247	-0.262231	10.4309	-0.0918679	0.0553423	-0.140379	0.640064	-5.92E-16	4.54767	0	0	0.00396779	4.51109	-16.2713	0.647902	521.595	395.164	656.137	370.584	370.584	370.584	11.712	-95.2399	4.17406	745.542	491.755	242.926	194.098	194.098	194.098	-96.0145	-5.26453	-9.72342	46.7044	-0.707849	-0.203005	0.200563	0.336289	1.77667	162.095	117.762	9.84976	0	0	-0.00952836
565	0	-8.04956	0	0	-8.17597	-0.252154	10.0546	-0.122636	0.0577226	-0.106694	-5.76283	1.52E-15	5.60827	0	0	-0.0025834	4.32452	-16.074	0.132563	521.404	395.508	655.311	370.16	370.16	370.16	11.3501	-94.0898	4.09932	741.911	490.542	238.458	194.098	194.098	194.098	-94.8107	-4.98393	-9.53876	46.5328	-0.442813	0.102828	0.281376	0.330041	1.8131	87.8845	129.115	7.65475	0	0	-0.0428163
566	0	-8.7295	0	0	-8.85383	-0.23937	9.57576	-0.154518	0.0591489	-0.0786635	-12.4955	-4.14E-15	6.53023	0	0	-0.00949405	4.14464	-15.8566	-0.449784	521.182	395.922	654.629	369.72	369.72	369.72	11.0199	-92.8358	4.00593	737.648	489.474	233.81	194.098	194.098	194.098	-93.5084	-4.73185	-9.36124	46.3255	-0.164235	0.471629	0.327995	0.347372	1.85749	26.3535	142.235	5.51783	0	0	-0.0779356
567	0	-9.39955	0	0	-9.51764	-0.223881	8.99388	-0.183723	0.0588447	-0.0568147	-18.8381	-1.44E-15	7.11946	0	0	-0.0146705	3.97167	-15.6182	-1.08792	520.907	396.417	654.1	369.25	369.25	369.25	10.739	-91.5419	3.897	732.893	488.582	229.204	194.098	194.098	194.098	-92.1736	-4.52283	-9.20018	46.0851	0.125246	0.895579	0.358391	0.355798	1.90134	-23.936	150.792	3.41638	0	0	-0.109729
568	0	-10.0174	0	0	-10.1249	-0.205837	8.31365	-0.206967	0.0564992	-0.0404778	-24.1471	-1.21E-15	7.26923	0	0	-0.0164823	3.8048	-15.3593	-1.76795	520.561	397.003	653.73	368.746	368.746	368.746	10.5198	-90.2696	3.77372	727.773	487.879	224.837	194.098	194.098	194.098	-90.8693	-4.36827	-9.06189	45.8149	0.42046	1.36194	0.385343	0.344793	1.93704	-64.979	152.454	1.34841	0	0	-0.135861
569	0	-10.545	0	0	-10.6383	-0.185664	7.55039	-0.222409	0.0523369	-0.0288444	-28.0069	4.55E-16	6.98323	0	0	-0.0144929	3.64368	-15.0817	-2.47041	520.137	397.685	653.521	368.218	368.218	368.218	10.3661	-89.0712	3.63644	722.4	487.365	220.863	194.098	194.098	194.098	-89.6481	-4.27342	-8.9481	45.514	0.709303	1.85358	0.397988	0.330154	1.96437	-94.1744	149.582	-0.584308	0	0	-0.154884
570	0	-10.954	0	0	-11.0309	-0.164042	6.72927	-0.229876	0.0470524	-0.0206749	-30.2846	-3.21E-15	6.3682	0	0	-0.0094608	3.48638	-14.7875	-3.17353	519.63	398.463	653.473	367.682	367.682	367.682	10.2727	-87.9855	3.48606	716.868	487.024	217.383	194.098	194.098	194.098	-88.5479	-4.23619	-8.85613	45.1829	0.986948	2.34981	0.401555	0.317233	1.98113	-113.47	143.265	-2.30005	0	0	-0.168151
571	0	-11.2277	0	0	-11.288	-0.141854	5.8838	-0.230159	0.0414176	-0.0149532	-31.062	-1.46E-15	5.57753	0	0	-0.00280798	3.32926	-14.4791	-3.85407	519.04	399.335	653.583	367.161	367.161	367.161	10.2272	-87.0366	3.32562	711.255	486.829	214.447	194.098	194.098	194.098	-87.5911	-4.24765	-8.78039	44.8233	1.26028	2.82909	0.399858	0.293123	1.98413	-124.971	131.374	-3.70913	0	0	-0.175963
572	0	-11.3617	0	0	-11.4066	-0.120103	5.05244	-0.224471	0.0360516	-0.0112956	-30.5546	-3.83E-15	4.75987	0	0	0.00397511	3.16894	-14.1581	-4.48821	518.368	400.294	653.845	366.683	366.683	366.683	10.2135	-86.2348	3.16063	705.622	486.752	212.054	194.098	194.098	194.098	-86.7861	-4.29387	-8.71427	44.4344	1.53729	3.27115	0.380493	0.275135	1.98042	-126.712	117.685	-4.69906	0	0	-0.179001
573	0	-11.3623	0	0	-11.3944	-0.099737	4.27208	-0.214561	0.0313888	-0.00992053	-29.0842	-7.34E-15	4.03009	0	0	0.00973304	3.00064	-13.8257	-5.05673	517.607	401.332	654.246	366.282	366.282	366.282	10.2147	-85.5783	2.99865	700.009	486.764	210.168	194.098	194.098	194.098	-86.1289	-4.35854	-8.65212	44.0148	1.8273	3.65824	0.326195	0.298415	1.97517	-114.783	111.053	-5.16859	0	0	-0.178454
574	0	-11.2453	0	0	-11.2675	-0.0814512	3.57007	-0.202428	0.027418	-0.0103726	-27.0172	4.73E-15	3.42724	0	0	0.013798	2.81359	-13.4826	-5.55208	516.737	402.441	654.775	365.983	365.983	365.983	10.217	-85.0567	2.84828	694.437	486.841	208.728	194.098	194.098	194.098	-85.6073	-4.42608	-8.59064	43.5709	2.15899	3.97846	0.239427	0.353205	1.96568	-90.4465	114.191	-5.1744	0	0	-0.175297
575	0	-11.0318	0	0	-11.0468	-0.0656614	2.96301	-0.189618	0.0239431	-0.0102592	-24.6687	-2.73E-15	2.94237	0	0	0.0160286	2.5946	-13.1285	-5.97694	515.726	403.617	655.421	365.803	365.803	365.803	10.2102	-84.6539	2.71713	688.91	486.963	207.66	194.098	194.098	194.098	-85.204	-4.48358	-8.52861	43.1133	2.56751	4.22676	0.197647	0.318457	1.92845	-73.9447	109.809	-5.05786	0	0	-0.166982
576	0	-10.7437	0	0	-10.7538	-0.0528219	2.46888	-0.177233	0.0208827	-0.00730342	-22.2874	5.28E-15	2.55875	0	0	0.0166865	2.34688	-12.7607	-6.32302	514.56	404.857	656.152	365.782	365.782	365.782	10.187	-84.3514	2.61232	683.431	487.118	206.886	194.098	194.098	194.098	-84.8991	-4.52006	-8.46615	42.6225	3.01469	4.39934	0.265722	0.102844	1.83493	-83.6466	81.9342	-5.14517	0	0	-0.156988
577	0	-10.4004	0	0	-10.4075	-0.043676	2.11667	-0.166095	0.0181134	-0.00470114	-20.0645	1.98E-15	2.24694	0	0	0.0162062	2.10326	-12.3729	-6.55536	513.267	406.156	656.901	365.989	365.989	365.989	10.1412	-84.129	2.54049	678.007	487.293	206.328	194.098	194.098	194.098	-84.6718	-4.52574	-8.40431	42.0305	3.34663	4.48817	0.3413	-0.158044	1.70202	-95.4089	45.9785	-5.08421	0	0	-0.154207
578	0	-10.0196	0	0	-10.0253	-0.038729	1.92609	-0.156631	0.0154711	-0.00757526	-18.1165	-1.16E-16	1.97366	0	0	0.0150352	1.90182	-11.9589	-6.64481	511.873	407.508	657.597	366.462	366.462	366.462	10.0706	-83.9679	2.50543	672.644	487.483	205.918	194.098	194.098	194.098	-84.5026	-4.49514	-8.3447	41.2836	3.43004	4.48876	0.217482	-0.139223	1.61037	-61.4461	46.6215	-4.22512	0	0	-0.109065
579	0	-9.62114	0	0	-9.62636	-0.0374599	1.87719	-0.14911	0.013095	-0.0123174	-16.5087	-1.10E-15	1.73862	0	0	0.0135663	1.74353	-11.519	-6.61878	510.337	408.916	658.208	367.15	367.15	367.15	9.97775	-83.8515	2.50548	667.324	487.678	205.6	194.098	194.098	194.098	-84.3755	-4.42989	-8.28895	40.4261	3.33186	4.41482	0.0443302	-0.038945	1.53788	-17.1863	53.2891	-3.13499	0	0	-0.0304113
580	0	-9.22337	0	0	-9.22867	-0.038882	1.93198	-0.143552	0.01108	-0.0153253	-15.2572	1.35E-15	1.54232	0	0	0.0120612	1.61322	-11.0562	-6.52725	508.596	410.383	658.722	367.966	367.966	367.966	9.86732	-83.7659	2.53639	662.021	487.87	205.333	194.098	194.098	194.098	-84.277	-4.33479	-8.23832	39.5381	3.18645	4.2917	-0.0609443	0.00164684	1.46726	8.07914	47.2921	-2.35338	0	0	0.0194127
581	0	-8.83975	0	0	-8.84551	-0.0421534	2.05801	-0.139753	0.00951176	-0.0166561	-14.3402	-8.33E-16	1.38777	0	0	0.0106663	1.50242	-10.5735	-6.40603	506.614	411.907	659.129	368.846	368.846	368.846	9.74344	-83.6998	2.59393	656.719	488.051	205.084	194.098	194.098	194.098	-84.1963	-4.21454	-8.19367	38.6687	3.05616	4.13991	-0.10711	0.0159879	1.41107	17.2696	37.4448	-1.85924	0	0	0.035002
582	0	-8.47863	0	0	-8.48512	-0.0466337	2.23059	-0.137409	0.00845709	-0.0169304	-13.7162	3.95E-16	1.27989	0	0	0.00944813	1.40673	-10.0734	-6.27507	504.382	413.484	659.42	369.742	369.742	369.742	9.60967	-83.6443	2.67428	651.407	488.217	204.831	194.098	194.098	194.098	-84.1251	-4.07335	-8.15553	37.8353	2.93955	3.97082	-0.111478	0.0161752	1.3598	15.4879	28.4977	-1.56223	0	0	0.0292902
583	0	-8.14391	0	0	-8.15131	-0.0518477	2.43137	-0.136264	0.00789506	-0.01651	-13.3455	3.17E-15	1.21639	0	0	0.00843349	1.32274	-9.55908	-6.1426	501.914	415.104	659.592	370.609	370.609	370.61	9.46921	-83.5933	2.77382	646.083	488.367	204.56	194.098	194.098	194.098	-84.0575	-3.91526	-8.12419	37.0456	2.8273	3.79415	-0.0901064	0.0182737	1.31865	6.5893	22.8825	-1.39697	0	0	0.0128752
584	0	-7.83585	0	0	-7.84428	-0.0574395	2.64663	-0.136019	0.00774332	-0.0159105	-13.179	-2.80E-15	1.18703	0	0	0.00762475	1.24643	-9.03433	-6.0096	499.236	416.754	659.651	371.404	371.404	371.404	9.32518	-83.5427	2.88916	640.747	488.501	204.264	194.098	194.098	194.098	-83.99	-3.74427	-8.09987	36.3064	2.71862	3.61822	-0.0683908	0.0139549	1.30076	-3.9485	18.3063	-1.29525	0	0	-0.00396213
585	0	-7.55213	0	0	-7.56164	-0.0631336	2.86576	-0.136391	0.00788138	-0.0150526	-13.1645	-2.30E-15	1.1783	0	0	0.00701444	1.17453	-8.50461	-5.87454	496.382	418.422	659.605	372.097	372.097	372.097	9.18051	-83.4905	3.01672	635.402	488.621	203.94	194.098	194.098	194.098	-83.9208	-3.56448	-8.08246	35.6245	2.61169	3.44349	-0.0340075	0.00476648	1.296	-18.2659	14.8926	-1.26237	0	0	-0.0233102
586	0	-7.28848	0	0	-7.29911	-0.0687592	3.08217	-0.137204	0.00813822	-0.0144012	-13.2592	-1.41E-15	1.17149	0	0	0.00659844	1.10409	-7.9761	-5.73263	493.392	420.092	659.467	372.67	372.671	372.671	9.03794	-83.4362	3.15304	630.053	488.732	203.592	194.098	194.098	194.098	-83.8496	-3.37987	-8.0717	35.0052	2.50619	3.26581	-0.0148825	0.00599913	1.31516	-29.705	14.7325	-1.23198	0	0	-0.0347171
587	0	-7.0399	0	0	-7.0516	-0.0741946	3.29117	-0.13827	0.00843256	-0.013596	-13.42	2.71E-15	1.15792	0	0	0.00636416	1.03166	-7.45581	-5.58054	490.302	421.749	659.253	373.119	373.119	373.119	8.89985	-83.3803	3.29467	624.704	488.837	203.224	194.098	194.098	194.098	-83.7774	-3.19427	-8.06708	34.4539	2.40144	3.07449	0.0142515	-0.024761	1.33593	-42.8829	10.5923	-1.24171	0	0	-0.0452867
588	0	-6.80074	0	0	-6.81346	-0.0794293	3.49238	-0.139477	0.00865095	-0.0127607	-13.6159	4.53E-15	1.12871	0	0	0.00630118	0.959088	-6.95051	-5.4128	487.151	423.38	658.975	373.448	373.448	373.448	8.76813	-83.3236	3.43836	619.361	488.94	202.841	194.098	194.098	194.098	-83.7051	-3.01115	-8.06784	33.9731	2.29095	2.85627	0.0428746	-0.0858871	1.35182	-55.1524	1.70314	-1.26633	0	0	-0.0524008
589	0	-6.56526	0	0	-6.57894	-0.0845408	3.68877	-0.140703	0.00875655	-0.0115743	-13.819	-1.40E-15	1.08318	0	0	0.006391	0.892876	-6.46588	-5.2224	483.979	424.972	658.639	373.67	373.67	373.67	8.64425	-83.2675	3.5811	614.029	489.045	202.453	194.098	194.098	194.098	-83.6343	-2.83351	-8.07311	33.564	2.16992	2.60138	0.0991468	-0.109323	1.37729	-71.9425	-1.71125	-1.34149	0	0	-0.0594582
590	0	-6.3277	0	0	-6.34235	-0.089721	3.8877	-0.141848	0.00871961	-0.011199	-14.008	-1.31E-15	1.02324	0	0	0.00660901	0.833551	-6.00473	-4.99814	480.824	426.512	658.262	373.786	373.786	373.785	8.52908	-83.2133	3.72029	608.716	489.155	202.064	194.098	194.098	194.098	-83.5664	-2.66376	-8.08185	33.2172	2.03509	2.30821	0.138446	-0.0792388	1.41638	-82.3342	2.38806	-1.34558	0	0	-0.0566516
591	0	-6.08352	0	0	-6.09914	-0.0950929	4.09391	-0.14282	0.00849062	-0.012058	-14.1662	2.22E-15	0.949718	0	0	0.00692601	0.774263	-5.56821	-4.73478	477.716	427.989	657.865	373.791	373.791	373.791	8.42333	-83.1622	3.85344	603.424	489.27	201.681	194.098	194.098	194.098	-83.5027	-2.50409	-8.09302	32.9233	1.89371	1.98103	0.136839	-0.0796081	1.45231	-80.9768	0.747475	-1.23258	0	0	-0.047147
592	0	-5.82997	0	0	-5.84652	-0.100618	4.30588	-0.143574	0.00807619	-0.0133413	-14.2831	2.19E-15	0.867725	0	0	0.00730536	0.713152	-5.15733	-4.43847	474.665	429.395	657.464	373.69	373.69	373.69	8.32783	-83.1151	3.9782	598.152	489.391	201.311	194.098	194.098	194.098	-83.4442	-2.35674	-8.10574	32.68	1.75282	1.62416	0.13368	-0.124326	1.47552	-76.9392	-8.02914	-1.09171	0	0	-0.0398391
593	0	-5.56531	0	0	-5.58274	-0.106206	4.52012	-0.144075	0.00750728	-0.0152722	-14.3523	-3.14E-15	0.784597	0	0	0.00770557	0.655347	-4.77155	-4.11911	471.675	430.726	657.063	373.498	373.498	373.498	8.24335	-83.0727	4.09246	592.896	489.517	200.958	194.098	194.098	194.098	-83.3916	-2.22362	-8.11928	32.4812	1.6062	1.24478	0.116074	-0.146899	1.50483	-67.331	-13.345	-0.897344	0	0	-0.0309191
594	0	-5.28928	0	0	-5.3074	-0.111668	4.72944	-0.144366	0.0067909	-0.0176474	-14.3764	-2.27E-15	0.703643	0	0	0.00809398	0.603584	-4.40891	-3.79199	468.737	431.974	656.666	373.232	373.232	373.232	8.17055	-83.0351	4.19459	587.647	489.645	200.626	194.098	194.098	194.098	-83.3452	-2.10631	-8.13312	32.3202	1.45103	0.854106	0.0874849	-0.155495	1.53105	-53.3032	-17.0586	-0.663662	0	0	-0.0225997
595	0	-5.00265	0	0	-5.02122	-0.116744	4.92386	-0.144438	0.00607192	-0.019601	-14.356	-5.72E-16	0.639503	0	0	0.00843457	0.558323	-4.06626	-3.47586	465.837	433.138	656.279	372.903	372.903	372.903	8.11006	-83.0023	4.28354	582.396	489.772	200.318	194.098	194.098	194.098	-83.3051	-2.00589	-8.14709	32.1933	1.29652	0.4683	0.0757823	-0.175961	1.5526	-41.9931	-23.8381	-0.454733	0	0	-0.0186841
596	0	-4.70665	0	0	-4.72537	-0.121222	5.09525	-0.144348	0.00535751	-0.0211455	-14.3002	-1.65E-15	0.591599	0	0	0.00870956	0.520978	-3.7388	-3.18581	462.961	434.214	655.904	372.528	372.528	372.528	8.06229	-82.9737	4.35898	577.135	489.894	200.036	194.098	194.098	194.098	-83.2705	-1.92282	-8.16133	32.0905	1.14744	0.105483	0.0729742	-0.174106	1.58022	-32.183	-28.4721	-0.26458	0	0	-0.0161148
597	0	-4.40298	0	0	-4.4215	-0.124922	5.23683	-0.144126	0.00473939	-0.0225459	-14.2176	1.17E-15	0.565527	0	0	0.0089086	0.489541	-3.42069	-2.93394	460.097	435.199	655.546	372.125	372.125	372.125	8.02744	-82.9485	4.42132	571.855	490.008	199.777	194.098	194.098	194.098	-83.2408	-1.85691	-8.17627	31.9966	1.00602	-0.21937	0.0642212	-0.142791	1.61827	-21.0226	-29.0986	-0.07235	0	0	-0.0132332
598	0	-4.09388	0	0	-4.11178	-0.127675	5.34211	-0.143816	0.00423432	-0.0232846	-14.1184	3.04E-16	0.558446	0	0	0.00903339	0.457018	-3.10621	-2.73127	457.231	436.091	655.213	371.718	371.718	371.718	8.00556	-82.9257	4.47148	566.552	490.112	199.542	194.098	194.098	194.098	-83.2148	-1.80749	-8.19255	31.8955	0.874674	-0.498884	0.0672317	-0.101452	1.66063	-13.2437	-27.7725	0.0820005	0	0	-0.0110129
599	0	-3.7815	0	0	-3.79843	-0.129387	5.40757	-0.143456	0.00387549	-0.0234725	-14.0123	-1.87E-15	0.569062	0	0	0.00909261	0.415365	-2.78978	-2.58385	454.354	436.89	654.915	371.334	371.334	371.334	7.99647	-82.9041	4.5109	561.221	490.203	199.329	194.098	194.098	194.098	-83.1914	-1.77337	-8.211	31.7676	0.749575	-0.732926	0.0721512	-0.0953713	1.68616	-7.23211	-30.6545	0.203824	0	0	-0.00995535
600	0	-3.46779	0	0	-3.48345	-0.130043	5.43262	-0.143082	0.00368525	-0.0231727	-13.9076	2.64E-16	0.596647	0	0	0.00910126	0.362271	-2.46662	-2.49363	451.46	437.595	654.652	371.005	371.005	371.005	7.99977	-82.8826	4.54125	555.861	490.28	199.133	194.098	194.098	194.098	-83.1694	-1.75308	-8.2324	31.599	0.632933	-0.922245	0.0802481	-0.103167	1.69609	-3.61052	-33.7586	0.294014	0	0	-0.00876276
601	0	-3.15432	0	0	-3.16849	-0.129704	5.41969	-0.142714	0.00366493	-0.0222581	-13.809	-2.80E-15	0.639241	0	0	0.00907281	0.298191	-2.13292	-2.45797	448.548	438.209	654.419	370.754	370.754	370.754	8.0149	-82.8602	4.56437	550.473	490.343	198.954	194.098	194.098	194.098	-83.1477	-1.74496	-8.25752	31.3827	0.538845	-1.06513	0.1021	-0.0900682	1.70737	-4.96002	-31.2513	0.339025	0	0	-0.00805665
602	0	-2.84203	0	0	-2.8546	-0.128529	5.37477	-0.142369	0.00384342	-0.0213209	-13.7204	3.06E-15	0.697524	0	0	0.00901664	0.221661	-1.78537	-2.46822	445.621	438.735	654.214	370.602	370.601	370.601	8.04116	-82.8361	4.58209	545.06	490.393	198.786	194.098	194.098	194.098	-83.1253	-1.74728	-8.28701	31.1085	0.474014	-1.16159	0.111976	-0.0913012	1.71376	-5.38764	-28.8849	0.38269	0	0	-0.00752323
603	0	-2.53189	0	0	-2.54277	-0.126673	5.30378	-0.142039	0.00419038	-0.0208749	-13.6427	1.94E-15	0.766046	0	0	0.0089386	0.133302	-1.42245	-2.51576	442.685	439.176	654.033	370.57	370.57	370.57	8.07795	-82.8096	4.59614	539.627	490.431	198.628	194.098	194.098	194.098	-83.1014	-1.75839	-8.32158	30.7663	0.429863	-1.21601	0.0921738	-0.101507	1.71659	-0.517966	-26.5149	0.458862	0	0	-0.00372246
604	0	-2.2251	0	0	-2.23434	-0.124211	5.20961	-0.141705	0.00470817	-0.0203321	-13.5743	-2.37E-15	0.842916	0	0	0.00884639	0.0367581	-1.04523	-2.59685	439.736	439.54	653.866	370.683	370.683	370.683	8.12477	-82.7799	4.60819	534.175	490.459	198.477	194.098	194.098	194.098	-83.0752	-1.77683	-8.3619	30.3512	0.386589	-1.23624	0.0676249	-0.137716	1.69709	3.13046	-27.4767	0.521231	0	0	-0.000974136
605	0	-1.92264	0	0	-1.93028	-0.121239	5.09592	-0.141336	0.00540014	-0.0188576	-13.5122	-4.01E-15	0.926964	0	0	0.00874446	-0.0605425	-0.655864	-2.70636	436.774	439.831	653.7	370.949	370.949	370.949	8.18118	-82.7465	4.61964	528.707	490.48	198.329	194.098	194.098	194.098	-83.0463	-1.80129	-8.40855	29.8635	0.325232	-1.22185	0.0824536	-0.15587	1.66026	-5.59228	-25.326	0.493447	0	0	-0.0108843
606	0	-1.62404	0	0	-1.63018	-0.117997	4.97181	-0.140994	0.00611043	-0.0178933	-13.4626	1.91E-15	1.00001	0	0	0.00862261	-0.153305	-0.255468	-2.82956	433.809	440.057	653.524	371.352	371.352	371.352	8.24664	-82.7091	4.63131	523.228	490.498	198.184	194.098	194.098	194.098	-83.0141	-1.83086	-8.46169	29.3023	0.232377	-1.1582	0.0763545	-0.148576	1.62196	-12.4177	-20.1208	0.477656	0	0	-0.019844
607	0	-1.32923	0	0	-1.334	-0.1146	4.84176	-0.140828	0.00672278	-0.0206999	-13.4428	1.02E-15	1.04331	0	0	0.00846105	-0.240533	0.152914	-2.95852	430.847	440.224	653.334	371.858	371.858	371.858	8.32061	-82.6676	4.64371	517.741	490.516	198.038	194.098	194.098	194.098	-82.9786	-1.86488	-8.52125	28.6783	0.1041	-1.03261	-0.0783931	-0.142096	1.59635	16.3012	-16.9984	0.718629	0	0	0.0154734
608	0	-1.04231	0	0	-1.04581	-0.110538	4.68615	-0.140935	0.00713201	-0.0279294	-13.4654	-2.24E-15	1.04121	0	0	0.00825816	-0.321465	0.557892	-3.12537	427.841	440.341	653.126	372.444	372.444	372.444	8.40227	-82.622	4.65782	512.232	490.534	197.892	194.098	194.098	194.098	-82.9396	-1.9021	-8.58729	28.0439	-0.0400439	-0.859464	-0.408473	-0.165641	1.57995	89.7451	-21.1877	1.27612	0	0	0.0997182
609	0	-0.771333	0	0	-0.773682	-0.104689	4.462	-0.140917	0.00767636	-0.0291839	-13.4934	-1.83E-15	1.02474	0	0	0.00805526	-0.39275	0.940142	-3.40137	424.698	440.42	652.894	373.101	373.101	373.101	8.48992	-82.5723	4.67554	506.674	490.548	197.749	194.098	194.098	194.098	-82.8971	-1.94019	-8.65982	27.4924	-0.151604	-0.681924	-0.51222	-0.161393	1.55294	110.998	-20.69	1.33317	0	0	0.113296
610	0	-0.516786	0	0	-0.518156	-0.0969396	4.16476	-0.140434	0.00843645	-0.0185507	-13.4922	4.74E-15	1.00768	0	0	0.00789395	-0.455219	1.29364	-3.79368	421.407	440.47	652.638	373.791	373.791	373.791	8.58164	-82.5189	4.6973	501.061	490.559	197.611	194.098	194.098	194.098	-82.8511	-1.9777	-8.73775	27.0544	-0.215832	-0.51717	-0.0590001	-0.0783596	1.49818	5.84979	-5.52618	0.417076	0	0	0.00445878
611	0	-0.264973	0	0	-0.265579	-0.0890456	3.86177	-0.140158	0.00889404	-0.0133031	-13.5175	-2.96E-15	0.95768	0	0	0.00782394	-0.518506	1.63749	-4.18875	418.109	440.489	652.37	374.429	374.429	374.429	8.67687	-82.4629	4.71932	495.438	490.576	197.47	194.098	194.098	194.098	-82.803	-2.01696	-8.81839	26.6437	-0.284118	-0.325817	0.131049	-0.0114941	1.47801	-37.0109	4.54517	-0.0310248	0	0	-0.0317008
612	0	-0.00776987	0	0	-0.00778264	-0.0819623	3.58971	-0.140255	0.00904172	-0.0156252	-13.5746	-1.73E-15	0.887794	0	0	0.00786519	-0.591359	1.98159	-4.52371	414.884	440.474	652.099	374.964	374.964	374.964	8.77552	-82.4056	4.73865	489.831	490.602	197.324	194.098	194.098	194.098	-82.7539	-2.06002	-8.89985	26.2213	-0.374609	-0.105739	0.0279336	-0.00882116	1.48036	-7.91753	2.23718	0.141936	0	0	-0.00633907
613	0	0.254208	0	0	0.254638	-0.0754557	3.33965	-0.140384	0.00915874	-0.0169562	-13.6217	-9.24E-16	0.834	0	0	0.00796968	-0.674496	2.32103	-4.81302	411.714	440.429	651.826	375.396	375.396	375.396	8.87678	-82.3475	4.75457	484.233	490.636	197.176	194.098	194.098	194.098	-82.7046	-2.10694	-8.98112	25.8183	-0.462293	0.104202	-0.0274846	-0.0379407	1.48071	8.52366	-3.26619	0.239803	0	0	0.00621975
614	0	0.520639	0	0	0.5214	-0.0693648	3.10546	-0.140419	0.00925974	-0.0155992	-13.6395	-4.49E-15	0.802783	0	0	0.00809306	-0.762719	2.65251	-5.06736	408.587	440.357	651.544	375.74	375.74	375.74	8.9799	-82.2893	4.76641	478.639	490.677	197.025	194.098	194.098	194.098	-82.6554	-2.15775	-9.06126	25.4541	-0.534718	0.272572	0.0288763	-0.0633489	1.48403	-3.38329	-5.13202	0.129355	0	0	-0.00334191
615	0	0.793779	0	0	0.794782	-0.0639188	2.89597	-0.140481	0.00932176	-0.0149141	-13.6373	3.88E-15	0.790896	0	0	0.00822866	-0.851285	2.97875	-5.27254	405.523	440.258	651.248	376.012	376.012	376.012	9.0848	-82.2311	4.77293	473.055	490.724	196.872	194.098	194.098	194.098	-82.6068	-2.21331	-9.13947	25.1147	-0.604014	0.386451	0.064593	-0.0422762	1.50292	-9.60206	2.48344	0.0956665	0	0	-0.00647054
616	0	1.07482	0	0	1.07602	-0.0592576	2.71661	-0.140614	0.00933841	-0.015973	-13.6177	-3.22E-15	0.798004	0	0	0.00836654	-0.942019	3.30278	-5.41944	402.535	440.13	650.941	376.225	376.225	376.225	9.19159	-82.1731	4.7733	467.486	490.777	196.718	194.098	194.098	194.098	-82.5587	-2.27425	-9.21534	24.7866	-0.672367	0.440595	0.0296827	-0.0531878	1.51843	2.27419	6.22837	0.247841	0	0	0.00228157
617	0	1.36245	0	0	1.3638	-0.0552487	2.5623	-0.140668	0.0093702	-0.0164247	-13.565	1.29E-15	0.829632	0	0	0.00847956	-1.03267	3.6247	-5.51684	399.615	439.976	650.62	376.402	376.402	376.402	9.30031	-82.1145	4.76782	461.927	490.836	196.563	194.098	194.098	194.098	-82.5106	-2.34035	-9.28907	24.4724	-0.727688	0.432889	0.0148767	-0.137791	1.51836	9.12856	-1.7916	0.389231	0	0	0.00585669
618	0	1.65544	0	0	1.65692	-0.0518325	2.43078	-0.140567	0.00942977	-0.01543	-13.4734	1.12E-17	0.883307	0	0	0.00853648	-1.10845	3.94533	-5.57038	396.756	439.794	650.268	376.58	376.58	376.58	9.41136	-82.0544	4.75689	456.377	490.899	196.406	194.098	194.098	194.098	-82.4614	-2.41149	-9.36127	24.1662	-0.78089	0.36781	0.0639153	-0.257223	1.50665	0.309412	-17.9301	0.42778	0	0	-0.0026104
619	0	1.9537	0	0	1.95532	-0.0491445	2.32728	-0.140495	0.00950713	-0.0161486	-13.3657	5.63E-16	0.950909	0	0	0.00852626	-1.14881	4.2681	-5.57385	393.966	439.584	649.86	376.801	376.801	376.801	9.52581	-81.9915	4.74058	450.839	490.967	196.247	194.098	194.098	194.098	-82.41	-2.48823	-9.43276	23.8457	-0.866484	0.25893	0.0427538	-0.292401	1.5095	7.8629	-26.0259	0.626977	0	0	0.000450967
620	0	2.25475	0	0	2.25649	-0.0470489	2.24658	-0.14051	0.00960921	-0.0188381	-13.2574	1.12E-15	1.02299	0	0	0.0084432	-1.14991	4.59408	-5.53663	391.236	439.345	649.393	377.082	377.082	377.082	9.64427	-81.9241	4.72001	445.31	491.04	196.085	194.098	194.098	194.098	-82.3549	-2.57	-9.50471	23.5065	-0.986994	0.120217	-0.0500296	-0.145516	1.54951	32.8305	-9.90436	0.992602	0	0	0.0212398
621	0	2.55346	0	0	2.55531	-0.0451038	2.17166	-0.140489	0.00974711	-0.0207796	-13.1493	-3.29E-15	1.08989	0	0	0.00828147	-1.13683	4.9222	-5.48432	388.534	439.081	648.9	377.392	377.392	377.392	9.76637	-81.8503	4.69774	439.777	491.115	195.919	194.098	194.098	194.098	-82.2937	-2.65464	-9.57852	23.1622	-1.10506	-0.0391629	-0.109475	-0.015482	1.57431	49.5299	2.85686	1.26906	0	0	0.0359682
622	0	2.84569	0	0	2.84758	-0.042986	2.09009	-0.140432	0.00993146	-0.0212688	-13.0529	-3.62E-15	1.14292	0	0	0.00806013	-1.13325	5.25238	-5.43478	385.843	438.794	648.414	377.692	377.692	377.692	9.89171	-81.7682	4.67604	434.232	491.192	195.749	194.098	194.098	194.098	-82.2247	-2.74021	-9.65539	22.8235	-1.18806	-0.205358	-0.121362	-0.0133778	1.56246	54.1662	-1.63867	1.39913	0	0	0.0379348
623	0	3.12936	0	0	3.13128	-0.0406172	1.99883	-0.140424	0.0101726	-0.0213382	-12.9836	3.79E-15	1.1772	0	0	0.00781239	-1.1411	5.58568	-5.39349	383.156	438.485	647.938	377.961	377.961	377.961	10.0203	-81.6762	4.6559	428.673	491.268	195.573	194.098	194.098	194.098	-82.1462	-2.82582	-9.73601	22.4937	-1.23021	-0.358652	-0.120392	-0.0800905	1.5331	55.9093	-12.79	1.46885	0	0	0.0373726
624	0	3.40374	0	0	3.40561	-0.0380264	1.89902	-0.140498	0.010489	-0.0213007	-12.9451	2.89E-15	1.19236	0	0	0.00755983	-1.14929	5.92306	-5.36119	380.473	438.155	647.462	378.192	378.192	378.192	10.1521	-81.5734	4.63756	423.098	491.346	195.393	194.098	194.098	194.098	-82.0573	-2.91126	-9.82059	22.1743	-1.2401	-0.479141	-0.11858	-0.133008	1.50649	57.5661	-18.6165	1.50157	0	0	0.0378319
625	0	3.66855	0	0	3.67034	-0.0352777	1.7931	-0.140644	0.0108804	-0.021159	-12.9315	-1.12E-15	1.18905	0	0	0.00730875	-1.14819	6.26538	-5.33685	377.795	437.804	646.975	378.377	378.377	378.377	10.2869	-81.4593	4.62076	417.51	491.424	195.206	194.098	194.098	194.098	-81.9575	-2.99655	-9.90894	21.868	-1.22358	-0.550153	-0.111053	-0.136394	1.49447	57.4741	-16.2613	1.4841	0	0	0.0371015
626	0	3.92404	0	0	3.92573	-0.0324662	1.68476	-0.140871	0.0113767	-0.0211208	-12.9367	-1.77E-16	1.17291	0	0	0.00705867	-1.13602	6.61372	-5.31664	375.129	437.432	646.478	378.498	378.498	378.498	10.4245	-81.3336	4.60471	411.91	491.503	195.015	194.098	194.098	194.098	-81.8464	-3.08192	-10.0003	21.5752	-1.18236	-0.561152	-0.108714	-0.109026	1.49942	57.8725	-10.7355	1.44148	0	0	0.0361158
627	0	4.17043	0	0	4.172	-0.0296653	1.57681	-0.141239	0.0119557	-0.0219088	-12.9594	-7.61E-16	1.14425	0	0	0.00680718	-1.11612	6.96868	-5.29767	372.478	437.043	645.976	378.548	378.548	378.548	10.5641	-81.1961	4.58851	406.3	491.584	194.821	194.098	194.098	194.098	-81.7239	-3.16755	-10.0938	21.2904	-1.12898	-0.516723	-0.142121	-0.0848789	1.5192	66.0114	-7.46786	1.44125	0	0	0.0395913
628	0	4.40716	0	0	4.4086	-0.0268276	1.46743	-0.141723	0.0126169	-0.0229424	-12.9901	-3.02E-16	1.10619	0	0	0.00654872	-1.0923	7.32873	-5.28473	369.838	436.64	645.479	378.53	378.53	378.53	10.7042	-81.0468	4.57141	400.677	491.666	194.625	194.098	194.098	194.098	-81.5898	-3.25308	-10.188	21.0088	-1.08429	-0.436807	-0.187845	-0.0639605	1.5299	76.3602	-4.81346	1.43709	0	0	0.0438793
629	0	4.63337	0	0	4.63467	-0.0238686	1.35336	-0.142223	0.0133663	-0.0231848	-13.0139	-5.29E-16	1.06276	0	0	0.00627473	-1.06784	7.69148	-5.28514	367.203	436.226	644.995	378.442	378.442	378.442	10.8432	-80.8856	4.55272	395.04	491.75	194.431	194.098	194.098	194.098	-81.4438	-3.33792	-10.2814	20.7375	-1.04636	-0.33433	-0.202248	-0.0437902	1.53695	78.745	-1.14991	1.33761	0	0	0.0429215
630	0	4.8491	0	0	4.85023	-0.0208134	1.23558	-0.142767	0.0141819	-0.0232903	-13.0275	-9.86E-16	1.01541	0	0	0.00598083	-1.04515	8.05567	-5.29883	364.573	435.805	644.529	378.28	378.28	378.28	10.9797	-80.7123	4.53097	389.39	491.835	194.241	194.098	194.098	194.098	-81.2856	-3.42215	-10.372	20.4825	-1.00567	-0.212184	-0.207969	-0.0348684	1.55015	79.508	1.48797	1.21308	0	0	0.0402388
631	0	5.05425	0	0	5.05522	-0.0177082	1.11586	-0.143352	0.0150635	-0.0241528	-13.0244	-4.65E-16	0.968881	0	0	0.00566993	-1.02387	8.41993	-5.32494	361.954	435.38	644.086	378.048	378.048	378.048	11.112	-80.5266	4.50451	383.728	491.924	194.058	194.098	194.098	194.098	-81.1146	-3.50599	-10.4579	20.2446	-0.963425	-0.0755989	-0.254189	-0.0637138	1.55615	89.672	-1.94562	1.16092	0	0	0.0423913
632	0	5.24774	0	0	5.24852	-0.014497	0.992034	-0.143752	0.0159965	-0.0234396	-12.9802	-1.88E-15	0.926257	0	0	0.00533404	-0.999815	8.78123	-5.36942	359.343	434.953	643.663	377.759	377.759	377.759	11.2384	-80.3274	4.47193	378.052	492.017	193.885	194.098	194.098	194.098	-80.9298	-3.58921	-10.5371	20.0313	-0.916164	0.0696877	-0.225372	-0.0465046	1.57907	82.2647	2.34698	0.956558	0	0	0.0362585
633	0	5.42996	0	0	5.43059	-0.011351	0.87072	-0.144031	0.016982	-0.0225776	-12.8995	-1.13E-15	0.89189	0	0	0.00496666	-0.974314	9.13989	-5.42234	356.756	434.523	643.265	377.425	377.425	377.425	11.3581	-80.1135	4.43072	372.369	492.116	193.723	194.098	194.098	194.098	-80.7297	-3.67297	-10.6075	19.8308	-0.876198	0.221517	-0.178065	0.00843185	1.61331	70.954	12.3976	0.734226	0	0	0.0286842
634	0	5.60131	0	0	5.60181	-0.00846173	0.759297	-0.144368	0.0179462	-0.0239497	-12.8015	-2.85E-15	0.863604	0	0	0.00457305	-0.953646	9.49691	-5.47122	354.219	434.091	642.902	377.052	377.052	377.052	11.4703	-79.8834	4.37812	366.684	492.225	193.572	194.098	194.098	194.098	-80.5128	-3.7587	-10.6673	19.6287	-0.851939	0.379813	-0.236145	-0.00637642	1.62361	84.1339	10.6236	0.740905	0	0	0.032636
635	0	5.75929	0	0	5.75967	-0.00569357	0.65254	-0.14455	0.0189088	-0.0246144	-12.6723	-1.55E-15	0.847824	0	0	0.00414594	-0.937123	9.8483	-5.52622	351.726	433.656	642.576	376.651	376.651	376.651	11.5732	-79.6347	4.31294	360.993	492.345	193.434	194.098	194.098	194.098	-80.2764	-3.846	-10.7145	19.4392	-0.822661	0.543557	-0.247323	-0.0307055	1.64085	87.0961	8.49625	0.693071	0	0	0.032446
636	0	5.90218	0	0	5.90244	-0.00301373	0.549184	-0.144577	0.0197767	-0.0243942	-12.5164	2.00E-15	0.840377	0	0	0.00368561	-0.922254	10.1914	-5.59086	349.283	433.215	642.287	376.242	376.242	376.242	11.6658	-79.3648	4.23356	355.295	492.477	193.309	194.098	194.098	194.098	-80.0181	-3.93525	-10.7477	19.2655	-0.783722	0.709813	-0.217986	-0.000845105	1.67308	80.2868	16.554	0.573148	0	0	0.027783
637	0	6.0294	0	0	6.02958	-0.00053661	0.453644	-0.144556	0.0205333	-0.0240571	-12.3478	2.80E-15	0.845112	0	0	0.00321058	-0.912196	10.5261	-5.65772	346.911	432.764	642.039	375.84	375.84	375.84	11.7479	-79.0713	4.1377	349.594	492.624	193.196	194.098	194.098	194.098	-79.7351	-4.02775	-10.7655	19.0978	-0.739527	0.876342	-0.182758	-0.0315293	1.69071	71.942	15.8456	0.475524	0	0	0.0245391
638	0	6.14079	0	0	6.14092	0.00159015	0.371615	-0.144538	0.0211061	-0.0238011	-12.1757	2.97E-15	0.857544	0	0	0.00272448	-0.901871	10.8521	-5.71845	344.634	432.297	641.826	375.471	375.471	375.471	11.8197	-78.7515	4.02306	343.893	492.788	193.095	194.098	194.098	194.098	-79.425	-4.12524	-10.7671	18.9265	-0.699867	1.04197	-0.142357	-0.103035	1.69816	62.8348	8.12487	0.416321	0	0	0.0224603
639	0	6.23622	0	0	6.2363	0.00323375	0.30822	-0.144704	0.0214423	-0.0249548	-12.0186	-2.91E-15	0.873069	0	0	0.00222627	-0.880321	11.1689	-5.76635	342.471	431.806	641.634	375.166	375.166	375.166	11.8818	-78.4026	3.8877	338.196	492.971	193.003	194.098	194.098	194.098	-79.0851	-4.22942	-10.7519	18.7449	-0.675541	1.20477	-0.150407	-0.127032	1.71514	65.851	6.02909	0.511983	0	0	0.0244977
640	0	6.31396	0	0	6.31401	0.00446197	0.260846	-0.145006	0.0215256	-0.0263629	-11.8738	2.33E-15	0.888522	0	0	0.00171908	-0.844269	11.4738	-5.80619	340.43	431.286	641.46	374.946	374.946	374.946	11.9342	-78.0218	3.73122	332.501	493.173	192.922	194.098	194.098	194.098	-78.7125	-4.34052	-10.72	18.5578	-0.660634	1.3563	-0.168504	-0.13871	1.73477	71.105	3.9221	0.656346	0	0	0.0280256
641	0	6.37222	0	0	6.37227	0.0053655	0.225995	-0.145264	0.0213112	-0.0256697	-11.7239	-6.56E-16	0.895311	0	0	0.00120325	-0.794917	11.7643	-5.84321	338.52	430.73	641.305	374.828	374.828	374.828	11.977	-77.6061	3.55386	326.807	493.391	192.852	194.098	194.098	194.098	-78.3043	-4.45844	-10.6718	18.3699	-0.647018	1.48605	-0.0827957	-0.113703	1.76386	52.2	6.56032	0.597369	0	0	0.0220963
642	0	6.41199	0	0	6.41203	0.00571008	0.212704	-0.145676	0.0208323	-0.0251784	-11.5844	1.73E-15	0.891072	0	0	0.000684769	-0.735664	12.0425	-5.86056	336.777	430.129	641.171	374.818	374.818	374.818	12.0118	-77.1532	3.35451	321.118	493.625	192.793	194.098	194.098	194.098	-77.8583	-4.58496	-10.6083	18.1627	-0.648685	1.59003	-0.0119317	-0.106627	1.77653	36.1015	5.00617	0.579337	0	0	0.0167589
643	0	6.43394	0	0	6.43398	0.00528472	0.229111	-0.146392	0.020129	-0.02623	-11.4645	-3.38E-16	0.873705	0	0	0.00016424	-0.667847	12.3104	-5.84352	335.236	429.474	641.057	374.918	374.917	374.918	12.0398	-76.6602	3.13256	315.444	493.871	192.745	194.098	194.098	194.098	-77.372	-4.72146	-10.5302	17.9264	-0.668255	1.67059	0.000456737	-0.122254	1.77957	33.8862	-0.971595	0.737459	0	0	0.0171994
644	0	6.43685	0	0	6.43691	0.00410221	0.274722	-0.147305	0.019249	-0.0277212	-11.3489	-2.16E-15	0.84142	0	0	-0.000368502	-0.590455	12.5663	-5.79284	333.91	428.761	640.96	375.123	375.123	375.123	12.0615	-76.1246	2.88904	309.785	494.125	192.711	194.098	194.098	194.098	-76.8427	-4.86749	-10.4389	17.6674	-0.698128	1.72607	-0.00689233	-0.139192	1.78025	35.4267	-6.62923	0.95331	0	0	0.0191444
645	0	6.41858	0	0	6.4187	0.00225036	0.34615	-0.148302	0.0182612	-0.0284838	-11.2222	1.12E-15	0.795606	0	0	-0.000922179	-0.502745	12.8078	-5.7145	332.809	427.986	640.879	375.429	375.429	375.429	12.0765	-75.5433	2.62571	304.141	494.381	192.693	194.098	194.098	194.098	-76.2672	-5.02174	-10.3355	17.395	-0.734989	1.75152	0.0200564	-0.129797	1.78511	27.746	-6.26064	1.08169	0	0	0.0156637
646	0	6.37771	0	0	6.37789	-0.000293128	0.444253	-0.149385	0.0172374	-0.0292941	-11.0798	3.21E-15	0.7402	0	0	-0.00150165	-0.406877	13.0337	-5.60698	331.951	427.145	640.815	375.821	375.821	375.821	12.0844	-74.9131	2.34394	298.515	494.63	192.695	194.098	194.098	194.098	-75.6425	-5.18318	-10.2211	17.1101	-0.784312	1.74566	0.0460027	-0.10816	1.78438	19.2825	-2.41225	1.2095	0	0	0.0112744
647	0	6.31234	0	0	6.31265	-0.0035423	0.56957	-0.150534	0.0162698	-0.0307375	-10.9123	8.46E-17	0.681918	0	0	-0.00211034	-0.305056	13.2424	-5.4689	331.355	426.239	640.771	376.276	376.276	376.276	12.0847	-74.2307	2.0455	292.913	494.866	192.719	194.098	194.098	194.098	-74.9649	-5.35036	-10.0967	16.8184	-0.845225	1.71373	0.0328191	-0.158397	1.76309	18.6387	-8.81437	1.41331	0	0	0.00992532
648	0	6.21939	0	0	6.2199	-0.00741064	0.718762	-0.151584	0.0154111	-0.032078	-10.6927	-4.65E-16	0.624672	0	0	-0.00275216	-0.18919	13.4298	-5.30882	331.028	425.269	640.736	376.779	376.779	376.779	12.0761	-73.4922	1.73278	287.335	495.081	192.77	194.098	194.098	194.098	-74.2305	-5.5209	-9.96315	16.5378	-0.91583	1.66022	0.0195966	-0.223343	1.73869	16.8381	-16.8973	1.59452	0	0	0.00690456
649	0	6.09524	0	0	6.09596	-0.0118064	0.888282	-0.152371	0.0147142	-0.0329589	-10.3918	-3.21E-15	0.571535	0	0	-0.00342704	-0.0490381	13.5909	-5.13645	330.976	424.241	640.699	377.32	377.32	377.32	12.0567	-72.6935	1.40843	281.785	495.267	192.848	194.098	194.098	194.098	-73.4347	-5.69204	-9.82127	16.287	-0.997181	1.58931	0.0201835	-0.193159	1.73633	10.5662	-9.92546	1.67409	0	0	0.00359184
650	0	5.93541	0	0	5.93646	-0.016674	1.07598	-0.152733	0.0142246	-0.0335226	-9.98097	-2.07E-15	0.52291	0	0	-0.0041253	0.113941	13.7212	-4.95607	331.211	423.162	640.661	377.874	377.874	377.874	12.0248	-71.8293	1.07524	276.266	495.419	192.955	194.098	194.098	194.098	-72.5721	-5.86076	-9.67171	16.0775	-1.08839	1.5044	0.0247781	-0.165089	1.74122	2.79546	-4.20545	1.65508	0	0	0.000531642
651	0	5.73424	0	0	5.73567	-0.0219624	1.27988	-0.152641	0.0139491	-0.0341883	-9.44365	-1.10E-15	0.477513	0	0	-0.00482159	0.297426	13.8158	-4.77141	331.752	422.041	640.626	378.424	378.424	378.424	11.9781	-70.8936	0.736279	270.783	495.531	193.089	194.098	194.098	194.098	-71.6363	-6.02364	-9.51507	15.9153	-1.19786	1.40203	0.00251856	-0.140888	1.74027	0.621525	-0.114	1.58232	0	0	0.000498786
652	0	5.48374	0	0	5.48562	-0.0275684	1.49598	-0.151889	0.0139162	-0.0328938	-8.74414	1.82E-15	0.44252	0	0	-0.00545975	0.500135	13.8681	-4.59011	332.61	420.89	640.595	378.953	378.953	378.953	11.9137	-69.8787	0.395106	265.342	495.599	193.243	194.098	194.098	194.098	-70.6192	-6.17649	-9.3518	15.814	-1.32313	1.28094	0.0472168	-0.0903493	1.74239	-19.4116	9.28447	1.20238	0	0	-0.000260141
653	0	5.17599	0	0	5.17835	-0.0336519	1.73045	-0.150418	0.0141128	-0.0286784	-7.86735	-9.30E-16	0.422521	0	0	-0.00597455	0.719641	13.8743	-4.40165	333.82	419.723	640.569	379.442	379.443	379.443	11.8295	-68.7755	0.0542675	259.954	495.624	193.405	194.098	194.098	194.098	-69.5113	-6.31615	-9.18214	15.7744	-1.46629	1.15196	0.196617	-0.00837527	1.75489	-68.2564	27.0459	0.405567	0	0	0.00536227
654	0	4.80345	0	0	4.80639	-0.0407363	2.00342	-0.148595	0.0144769	-0.0259619	-6.85655	-3.68E-15	0.406252	0	0	-0.00632687	0.953433	13.8342	-4.17181	335.45	418.551	640.546	379.876	379.876	379.876	11.7235	-67.5734	-0.284882	254.64	495.606	193.558	194.098	194.098	194.098	-68.302	-6.44054	-9.0059	15.7739	-1.65164	1.03479	0.269707	0.0336656	1.76057	-101.482	39.6555	-0.322998	0	0	0.0229962
655	0	4.35358	0	0	4.35716	-0.0489863	2.32119	-0.147219	0.0148659	-0.031767	-5.80571	1.35E-15	0.378006	0	0	-0.00650548	1.203	13.7424	-3.89045	337.533	417.392	640.519	380.251	380.251	380.251	11.592	-66.26	-0.618572	249.411	495.55	193.682	194.098	194.098	194.098	-66.9782	-6.5448	-8.82286	15.8101	-1.89125	0.938295	0.0177314	-0.00906356	1.74514	-54.4509	36.2666	-0.137454	0	0	0.0299215
656	0	3.80251	0	0	3.80654	-0.0572749	2.6403	-0.146135	0.015274	-0.0385585	-4.72809	-1.95E-15	0.347936	0	0	-0.00640894	1.47328	13.5774	-3.63247	339.998	416.268	640.493	380.58	380.58	380.58	11.4285	-64.8204	-0.937432	244.246	495.45	193.768	194.098	194.098	194.098	-65.5241	-6.61807	-8.63328	15.9571	-2.12871	0.833627	-0.34507	-0.0772765	1.72659	14.7979	27.3245	0.0324174	0	0	0.00498699
657	0	3.12494	0	0	3.12899	-0.0644026	2.91458	-0.14404	0.0158844	-0.0278637	-3.53729	-2.09E-15	0.346372	0	0	-0.00579387	1.76764	13.3178	-3.47566	342.771	415.204	640.47	380.882	380.882	380.882	11.228	-63.2386	-1.23323	239.124	495.303	193.812	194.098	194.098	194.098	-63.9231	-6.65115	-8.43735	16.2884	-2.30039	0.68327	0.16535	0.119225	1.77635	-117.997	64.3897	-2.39756	0	0	0.109968
658	0	2.31405	0	0	2.31767	-0.0719075	3.20324	-0.142094	0.0163027	-0.0220333	-2.38526	1.22E-15	0.363405	0	0	-0.00471837	2.07755	12.9769	-3.31331	346.004	414.207	640.444	381.161	381.161	381.161	10.9901	-61.4998	-1.50764	234.084	495.12	193.784	194.098	194.098	194.098	-62.1606	-6.64547	-8.23339	16.7091	-2.48761	0.523657	0.465347	0.262029	1.81394	-201.068	90.0983	-4.23897	0	0	0.218567
659	0	1.35794	0	0	1.36055	-0.0808018	3.54512	-0.140997	0.0164229	-0.0293343	-1.41008	-3.26E-15	0.420058	0	0	-0.00341945	2.39505	12.5619	-3.07036	349.806	413.286	640.412	381.424	381.424	381.424	10.7125	-59.5882	-1.75774	229.148	494.904	193.656	194.098	194.098	194.098	-60.2206	-6.59786	-8.01997	17.1531	-2.74508	0.376259	0.288637	0.208897	1.80221	-166.169	80.1374	-4.29217	0	0	0.210944
660	0	0.233432	0	0	0.233985	-0.0903569	3.91212	-0.140518	0.0165577	-0.0372996	-0.702196	-3.51E-15	0.560134	0	0	-0.00224355	2.72493	12.0604	-2.78758	354.138	412.457	640.37	381.703	381.703	381.703	10.3919	-57.4877	-1.97479	224.289	494.653	193.432	194.098	194.098	194.098	-58.0869	-6.5001	-7.79711	17.6611	-3.03505	0.217272	0.207201	0.203054	1.7971	-151.42	77.6721	-4.36769	0	0	0.219029
661	0	-1.07911	0	0	-1.08213	-0.0999594	4.28062	-0.140854	0.0167217	-0.0446203	-0.430285	-2.16E-15	0.798042	0	0	-0.00190367	3.06922	11.4635	-2.49364	358.969	411.732	640.319	382.021	382.021	382.021	10.028	-55.1847	-2.15148	219.481	494.364	193.128	194.098	194.098	194.098	-55.7458	-6.34676	-7.56534	18.2618	-3.3261	0.031207	0.273373	0.247009	1.80186	-171.266	83.5824	-4.73925	0	0	0.273926
662	0	-2.5915	0	0	-2.60005	-0.109485	4.64582	-0.142588	0.0168482	-0.0558646	-0.839842	1.18E-15	1.14266	0	0	-0.00369298	3.42302	10.7717	-2.17799	364.311	411.117	640.263	382.392	382.392	382.392	9.62324	-52.6701	-2.28214	214.704	494.034	192.768	194.098	194.098	194.098	-53.1889	-6.1353	-7.32548	18.9452	-3.6194	-0.179096	0.32047	0.324519	1.81282	-181.873	93.8421	-4.74586	0	0	0.323082
663	0	-4.30838	0	0	-4.32486	-0.118688	4.99828	-0.146455	0.0169653	-0.0713627	-2.20248	2.96E-15	1.60509	0	0	-0.00941428	3.7757	9.98738	-1.82988	370.167	410.615	640.215	382.817	382.817	382.817	9.18317	-49.9422	-2.36212	209.935	493.661	192.401	194.098	194.098	194.098	-50.4153	-5.8656	-7.07923	19.6983	-3.91601	-0.40961	0.30304	0.334219	1.81014	-172.223	92.5675	-4.25875	0	0	0.333197
664	0	-6.22389	0	0	-6.25091	-0.127074	5.31913	-0.153257	0.017171	-0.0892615	-4.76968	4.14E-15	2.19817	0	0	-0.0210372	4.12301	9.1126	-1.45374	376.511	410.223	640.185	383.305	383.305	383.305	8.71732	-47.0108	-2.38961	205.16	493.24	192.105	194.098	194.098	194.098	-47.4363	-5.54201	-6.82943	20.5204	-4.20993	-0.659037	0.267059	0.306781	1.80517	-155.096	86.5272	-3.51206	0	0	0.3228
665	0	-8.31665	0	0	-8.35663	-0.13407	5.58656	-0.163553	0.0175514	-0.107465	-8.70521	-1.61E-15	2.92716	0	0	-0.0399668	4.46606	8.1512	-1.05917	383.302	409.939	640.176	383.87	383.87	383.87	8.23964	-43.9015	-2.36738	200.384	492.771	191.987	194.098	194.098	194.098	-44.2789	-5.1748	-6.58041	21.4109	-4.50098	-0.927631	0.245927	0.273844	1.79981	-140.235	80.903	-2.69584	0	0	0.311424
666	0	-10.5463	0	0	-10.6008	-0.139147	5.78045	-0.177468	0.0180356	-0.1241	-14.0259	-8.88E-16	3.76899	0	0	-0.0660831	4.80705	7.11012	-0.652048	390.491	409.755	640.196	384.525	384.525	384.525	7.76801	-40.6584	-2.30326	195.654	492.255	192.174	194.098	194.098	194.098	-40.9894	-4.78021	-6.33843	22.3645	-4.79418	-1.21203	0.23382	0.224894	1.78914	-128.122	72.652	-1.86072	0	0	0.299442
667	0	-12.8529	0	0	-12.9221	-0.141831	5.88291	-0.194344	0.0184391	-0.137079	-20.5423	5.35E-15	4.67655	0	0	-0.0968404	5.14975	5.99888	-0.236304	398.026	409.662	640.249	385.277	385.277	385.277	7.32296	-37.3456	-2.21002	191.065	491.696	192.798	194.098	194.098	194.098	-37.6339	-4.37949	-6.11203	23.3753	-5.0913	-1.503	0.221121	0.185122	1.77585	-118.416	64.3831	-0.97268	0	0	0.288299
668	0	-15.1596	0	0	-15.2417	-0.141692	5.87759	-0.212835	0.0183936	-0.144346	-27.8695	5.08E-16	5.57113	0	0	-0.127187	5.49578	4.82871	0.183953	405.847	409.647	640.347	386.119	386.119	386.119	6.92594	-34.0452	-2.10437	186.765	491.105	193.975	194.098	194.098	194.098	-34.2962	-3.99699	-5.91201	24.4374	-5.38969	-1.78948	0.223692	0.182524	1.76572	-115.793	59.8095	0.0244551	0	0	0.291197
669	0	-17.3788	0	0	-17.4696	-0.138369	5.75076	-0.231233	0.0175058	-0.144708	-35.4847	-2.03E-15	6.35903	0	0	-0.15055	5.84008	3.61226	0.60629	413.891	409.693	640.51	387.027	387.027	387.027	6.59683	-30.8519	-2.00519	182.949	490.495	195.788	194.098	194.098	194.098	-31.0723	-3.65735	-5.75052	25.5405	-5.6878	-2.0626	0.213787	0.211339	1.7507	-115.251	58.0149	1.32543	0	0	0.29826
670	0	-19.4196	0	0	-19.5128	-0.131575	5.49121	-0.247924	0.0156602	-0.137041	-42.8174	4.23E-15	6.96019	0	0	-0.160614	6.17369	2.36206	1.02403	422.089	409.785	640.764	387.966	387.966	387.966	6.35169	-27.8657	-1.93133	179.844	489.874	198.262	194.098	194.098	194.098	-28.0632	-3.38286	-5.63952	26.677	-5.97948	-2.3158	0.191323	0.184841	1.71994	-117.722	44.8718	3.01995	0	0	0.305787
671	0	-21.1957	0	0	-21.2839	-0.121223	5.09529	-0.261566	0.0128666	-0.122148	-49.3199	-3.38E-15	7.29165	0	0	-0.153179	6.49424	1.08996	1.42471	430.363	409.904	641.129	388.904	388.904	388.904	6.20095	-25.1839	-1.89735	177.682	489.252	201.361	194.098	194.098	194.098	-25.3663	-3.18923	-5.58921	27.8408	-6.26801	-2.54579	0.164018	0.177246	1.6774	-123.295	32.7189	5.19319	0	0	0.321246
672	0	-22.6331	0	0	-22.7092	-0.107416	4.5665	-0.271276	0.00933033	-0.101209	-54.5243	-1.02E-15	7.29013	0	0	-0.127473	6.79941	-0.192895	1.79406	438.637	410.033	641.621	389.809	389.809	389.809	6.14897	-22.8931	-1.91054	176.68	488.63	204.99	194.098	194.098	194.098	-23.0681	-3.0833	-5.60663	29.0294	-6.55414	-2.74806	0.163087	0.158896	1.61173	-137.613	17.2596	7.77149	0	0	0.357608
673	0	-23.6752	0	0	-23.7341	-0.0905143	3.91816	-0.27632	0.0053094	-0.0773431	-58.0527	4.74E-15	6.91044	0	0	-0.0864621	7.08746	-1.47542	2.12379	446.846	410.155	642.256	390.63	390.63	390.63	6.1943	-21.0629	-1.96779	177.019	488	209.006	194.098	194.098	194.098	-21.2377	-3.06075	-5.69474	30.2426	-6.82988	-2.90869	0.178186	0.184893	1.54076	-155.076	8.38947	10.6256	0	0	0.406486
674	0	-24.2877	0	0	-24.3272	-0.0709804	3.16759	-0.276113	0.000974454	-0.0534276	-59.6413	-2.03E-15	6.12371	0	0	-0.0363837	7.35132	-2.74755	2.40915	454.932	410.255	643.05	391.305	391.305	391.305	6.33113	-19.7421	-2.0576	178.832	487.35	213.246	194.098	194.098	194.098	-19.9231	-3.10906	-5.8521	31.4806	-7.08109	-3.01268	0.157385	0.223184	1.47726	-162.689	1.78798	13.6054	0	0	0.432522
675	0	-24.4598	0	0	-24.4814	-0.0492928	2.33299	-0.270391	-0.0034405	-0.0302502	-59.1739	-2.03E-15	4.95087	0	0	0.0146603	7.58371	-4.00173	2.63823	462.836	410.317	644.02	391.777	391.777	391.777	6.55003	-18.956	-2.16382	182.191	486.662	217.548	194.098	194.098	194.098	-19.1492	-3.21147	-6.07266	32.7471	-7.29576	-3.05476	0.134181	0.205989	1.4118	-168.169	-12.6908	16.3329	0	0	0.451441
676	0	-24.2056	0	0	-24.2137	-0.0261158	1.43999	-0.258851	-0.00787847	-0.00933859	-56.6706	1.35E-15	3.44234	0	0	0.058557	7.78542	-5.23191	2.79972	470.506	410.328	645.167	392.016	392.016	392.016	6.83755	-18.7054	-2.26523	187.111	485.912	221.758	194.098	194.098	194.098	-18.9155	-3.3465	-6.34589	34.0433	-7.47614	-3.03298	0.144801	0.201433	1.3471	-177.293	-23.1159	18.4708	0	0	0.482671
677	0	-23.5622	0	0	-23.5632	-0.00227574	0.520721	-0.241567	-0.0122183	0.00789254	-52.3296	-8.12E-15	1.70073	0	0	0.0891211	7.95758	-6.43269	2.89124	477.907	410.279	646.488	391.997	391.997	391.997	7.1761	-18.9663	-2.33939	193.55	485.075	225.746	194.098	194.098	194.098	-19.1968	-3.49112	-6.65709	35.3645	-7.62741	-2.94396	0.142401	0.196565	1.29097	-179.03	-30.8687	19.815	0	0	0.495147
678	0	-22.5878	0	0	-22.5884	0.0213553	-0.390759	-0.219403	-0.0161441	0.021243	-46.5542	-3.38E-15	-0.113326	0	0	0.103658	8.10084	-7.60027	2.91136	485.01	410.16	647.977	391.701	391.701	391.701	7.54453	-19.6938	-2.36812	201.417	484.126	229.408	194.098	194.098	194.098	-19.9463	-3.62553	-6.98816	36.7112	-7.7412	-2.78658	0.152167	0.217715	1.24641	-177.957	-30.7081	20.0789	0	0	0.500194
679	0	-21.3559	0	0	-21.3613	0.0439078	-1.26046	-0.194215	-0.0190758	0.0312212	-39.9379	2.71E-15	-1.79113	0	0	0.103502	8.21273	-8.73213	2.86261	491.797	409.964	649.629	391.114	391.114	391.114	7.91899	-20.8256	-2.34072	210.581	483.041	232.659	194.098	194.098	194.098	-21.1005	-3.73552	-7.31862	38.0828	-7.80285	-2.56436	0.160665	0.231529	1.22076	-172.893	-27.5616	19.0301	0	0	0.491591
680	0	-19.9475	0	0	-19.9609	0.064535	-2.05541	-0.16859	-0.0202635	0.0390258	-33.1765	-1.35E-15	-3.10853	0	0	0.0931365	8.29198	-9.82661	2.75074	498.256	409.685	651.435	390.244	390.244	390.244	8.27497	-22.2899	-2.25447	220.886	481.803	235.435	194.098	194.098	194.098	-22.5856	-3.81272	-7.6277	39.4721	-7.80746	-2.28858	0.195704	0.206329	1.20295	-171.916	-25.909	16.4777	0	0	0.490475
681	0	-18.443	0	0	-18.4649	0.0823833	-2.74264	-0.145151	-0.0189787	0.0447434	-26.9354	-1.35E-15	-3.86752	0	0	0.0782072	8.34334	-10.882	2.58988	504.39	409.318	653.376	389.129	389.129	389.129	8.58996	-24.0123	-2.11286	232.177	480.407	237.681	194.098	194.098	194.098	-24.3257	-3.853	-7.89677	40.8597	-7.7704	-1.97309	0.245487	0.148168	1.19088	-173.257	-24.7583	12.4033	0	0	0.491307
682	0	-16.9132	0	0	-16.942	0.0967077	-3.29363	-0.125952	-0.0147314	0.0474342	-21.7302	3.38E-15	-3.92959	0	0	0.0635055	8.37581	-11.8965	2.39872	510.212	408.862	655.424	387.823	387.823	387.823	8.8467	-25.9241	-1.92509	244.309	478.861	239.356	194.098	194.098	194.098	-26.2512	-3.85709	-8.11173	42.2235	-7.70932	-1.63151	0.272891	0.117401	1.1935	-168.582	-15.005	6.89195	0	0	0.467663
683	0	-15.4139	0	0	-15.4467	0.107092	-3.69267	-0.112462	-0.00737039	0.0480137	-17.8817	2.71E-15	-3.2362	0	0	0.0518417	8.39566	-12.8692	2.19179	515.729	408.314	657.556	386.384	386.385	386.385	9.03575	-27.969	-1.70593	257.166	477.19	240.438	194.098	194.098	194.098	-28.3055	-3.83177	-8.26465	43.5501	-7.62369	-1.28095	0.321228	0.0883053	1.20385	-168.521	-2.43971	0.124034	0	0	0.449657
684	0	-13.9828	0	0	-14.0165	0.113352	-3.9331	-0.105075	0.00287855	0.0467008	-15.4608	6.77E-16	-1.81564	0	0	0.0438255	8.4083	-13.7982	1.98758	520.956	407.672	659.745	384.875	384.875	384.875	9.15646	-30.106	-1.47081	270.663	475.436	240.927	194.098	194.098	194.098	-30.4477	-3.78636	-8.35486	44.8201	-7.51885	-0.937132	0.386159	0.0449683	1.21832	-172.548	8.89357	-7.52532	0	0	0.435889
685	0	-12.6394	0	0	-12.671	0.115511	-4.01597	-0.103152	0.0154631	0.0423149	-14.3114	-1.35E-15	0.2332	0	0	0.0386022	8.41996	-14.6812	1.80703	525.91	406.935	661.964	383.363	383.363	383.363	9.21685	-32.3097	-1.23329	284.744	473.657	240.846	194.098	194.098	194.098	-32.6534	-3.73127	-8.38901	46.0077	-7.41289	-0.613934	0.411566	0.0404752	1.25472	-167.068	26.9826	-15.6106	0	0	0.390446
686	0	-11.3878	0	0	-11.4154	0.113937	-3.95554	-0.105557	0.0295911	0.0356237	-14.1414	-2.54E-16	2.75813	0	0	0.0348782	8.43313	-15.5161	1.66018	530.596	406.102	664.187	381.916	381.916	381.916	9.23285	-34.5685	-1.00524	299.378	471.921	240.247	194.098	194.098	194.098	-34.9127	-3.67873	-8.38021	47.0959	-7.31747	-0.329664	0.422497	0.0480594	1.29507	-157.633	46.8532	-23.6672	0	0	0.332611
687	0	-10.2219	0	0	-10.2444	0.109213	-3.77415	-0.110964	0.0443542	0.0280787	-14.6059	4.40E-15	5.57285	0	0	0.0316177	8.44854	-16.3006	1.55209	535.013	405.171	666.388	380.595	380.595	380.595	9.22642	-36.881	-0.794638	314.546	470.304	239.203	194.098	194.098	194.098	-37.2256	-3.64065	-8.34685	48.074	-7.23545	-0.0996023	0.464798	0.0472198	1.31496	-154.797	64.3681	-31.2449	0	0	0.287499
688	0	-9.12893	0	0	-9.14607	0.101926	-3.49421	-0.118094	0.0588218	0.0195978	-15.374	-2.37E-15	8.47581	0	0	0.0283198	8.46826	-17.0309	1.49339	539.166	404.143	668.542	379.441	379.441	379.441	9.22326	-39.2504	-0.603899	330.233	468.886	237.804	194.098	194.098	194.098	-39.5974	-3.62668	-8.31115	48.9289	-7.16489	0.0737696	0.493939	0.0262654	1.32755	-149.034	76.8549	-37.9206	0	0	0.235808
689	0	-8.0945	0	0	-8.10676	0.092686	-3.13899	-0.125853	0.0720895	0.00933467	-16.17	-2.03E-15	11.2621	0	0	0.0249719	8.49718	-17.7028	1.49107	543.055	403.022	670.617	378.491	378.491	378.491	9.25077	-41.6816	-0.431127	346.421	467.745	236.145	194.098	194.098	194.098	-42.0347	-3.64492	-8.29726	49.6519	-7.10113	0.193022	0.488039	0.0498259	1.35584	-133.885	93.8848	-43.3546	0	0	0.170535
690	0	-7.10671	0	0	-7.11486	0.0822577	-2.73781	-0.133662	0.0834901	-0.0018896	-16.8188	-4.06E-15	13.747	0	0	0.0218923	8.5355	-18.3123	1.54142	546.67	401.813	672.587	377.773	377.773	377.773	9.33626	-44.1778	-0.271819	363.079	466.951	234.33	194.098	194.098	194.098	-44.5428	-3.70303	-8.3292	50.2384	-7.04305	0.258215	0.469104	0.104238	1.38625	-115.099	111.283	-47.4112	0	0	0.108352
691	0	-6.15763	0	0	-6.16271	0.0714652	-2.32234	-0.14128	0.092364	-0.0125712	-17.2259	-1.35E-15	15.7439	0	0	0.0194806	8.5793	-18.8558	1.63579	549.991	400.521	674.43	377.299	377.299	377.299	9.50499	-46.7391	-0.118465	380.165	466.564	232.462	194.098	194.098	194.098	-47.1237	-3.80723	-8.42941	50.6848	-6.9904	0.272988	0.461575	0.13896	1.39719	-100.746	117.702	-50.1587	0	0	0.0623869
692	0	-5.24363	0	0	-5.24659	0.060991	-1.91888	-0.148481	0.0980983	-0.0229034	-17.3355	6.77E-15	17.0695	0	0	0.0180713	8.62716	-19.329	1.76833	553.005	399.156	676.121	377.067	377.067	377.067	9.77802	-49.3612	0.039898	397.624	466.628	230.633	194.098	194.098	194.098	-49.7755	-3.96096	-8.61715	50.9851	-6.94865	0.250901	0.456345	0.169305	1.40285	-89.1349	113.351	-51.5789	0	0	0.0273579
693	0	-4.36626	0	0	-4.36786	0.0514309	-1.55046	-0.154898	0.100025	-0.0358197	-17.1113	1.35E-15	17.5429	0	0	0.0178806	8.67674	-19.7281	1.9314	555.696	397.729	677.639	377.066	377.066	377.066	10.1702	-52.0354	0.215807	415.391	467.166	228.928	194.098	194.098	194.098	-52.4915	-4.16548	-8.90658	51.1338	-6.92889	0.209076	0.370078	0.325768	1.43541	-58.1611	121.181	-51.2372	0	0	-0.0105648
694	0	-3.53492	0	0	-3.53577	0.0437339	-1.25375	-0.160225	0.0976447	-0.0521554	-16.5549	-2.71E-15	17.0335	0	0	0.0186611	8.70693	-20.053	2.09329	558.018	396.248	678.983	377.242	377.242	377.242	10.6883	-54.7484	0.420349	433.382	468.175	227.423	194.098	194.098	194.098	-55.2608	-4.42118	-9.30426	51.1553	-6.89281	0.150509	0.183288	0.663547	1.50411	-0.909275	155.388	-48.6286	0	0	-0.0547633
695	0	-2.76735	0	0	-2.76785	0.0392694	-1.08162	-0.164688	0.0908419	-0.0650325	-15.7508	3.38E-15	15.5013	0	0	0.019456	8.67255	-20.3088	2.19524	559.889	394.719	680.177	377.487	377.487	377.487	11.3292	-57.4826	0.662782	451.494	469.622	226.186	194.098	194.098	194.098	-58.0676	-4.72596	-9.80762	51.1113	-6.73573	0.0585652	0.0340727	0.913437	1.54064	45.1345	180.028	-43.9387	0	0	-0.105323
696	0	-2.08299	0	0	-2.08334	0.0387703	-1.06238	-0.169163	0.0801674	-0.0681088	-14.8764	1.35E-15	13.0311	0	0	0.0191316	8.54436	-20.5002	2.19461	561.253	393.152	681.233	377.712	377.712	377.712	12.0769	-60.2166	0.95224	469.631	471.446	225.253	194.098	194.098	194.098	-60.8917	-5.07116	-10.4044	51.0539	-6.37935	-0.0742139	0.0775912	0.741825	1.47773	39.0489	146.641	-38.2341	0	0	-0.125511
697	0	-1.49509	0	0	-1.4954	0.0413867	-1.16326	-0.174478	0.0666336	-0.068121	-14.1228	-1.35E-15	9.81175	0	0	0.0170104	8.34854	-20.6266	2.10352	562.134	391.572	682.11	377.918	377.918	377.918	12.9029	-62.928	1.29561	487.735	473.564	224.627	194.098	194.098	194.098	-63.7099	-5.44228	-11.0725	50.9805	-5.8693	-0.216057	0.15408	0.498058	1.39989	22.5662	110.05	-32.5934	0	0	-0.119392
698	0	-1.01335	0	0	-1.01362	0.0457307	-1.33074	-0.180834	0.0514231	-0.070259	-13.6127	-3.21E-15	6.09206	0	0	0.0132637	8.12557	-20.6872	1.94811	562.585	390.007	682.759	378.13	378.129	378.129	13.7705	-65.5957	1.69157	505.772	475.878	224.299	194.098	194.098	194.098	-66.4989	-5.82462	-11.7816	50.8726	-5.29121	-0.325809	0.164829	0.400496	1.36529	22.946	100.155	-27.6581	0	0	-0.117021
699	0	-0.646668	0	0	-0.646894	0.0507341	-1.5236	-0.187969	0.0357497	-0.073176	-13.4009	3.13E-15	2.1557	0	0	0.0087627	7.89522	-20.6851	1.73652	562.633	388.482	683.157	378.337	378.337	378.337	14.638	-68.2024	2.12954	523.713	478.274	224.26	194.098	194.098	194.098	-69.2372	-6.20508	-12.4948	50.7319	-4.69351	-0.379615	0.151831	0.395764	1.35918	28.3367	103.306	-23.5389	0	0	-0.118732
700	0	-0.401346	0	0	-0.401521	0.0555216	-1.70812	-0.195539	0.0209275	-0.0751725	-13.4993	1.86E-15	-1.68093	0	0	0.00448041	7.66142	-20.6267	1.4679	562.299	387.015	683.302	378.512	378.512	378.512	15.4624	-70.7343	2.59167	541.535	480.636	224.509	194.098	194.098	194.098	-71.9054	-6.57136	-13.1723	50.5723	-4.09364	-0.366749	0.155863	0.38029	1.3582	27.0895	100.966	-20.2733	0	0	-0.111099
701	0	-0.278468	0	0	-0.27861	0.0591506	-1.84796	-0.203264	0.00809763	-0.0767957	-13.8861	-2.03E-15	-5.11568	0	0	0.00120482	7.42736	-20.5192	1.14557	561.61	385.626	683.199	378.629	378.629	378.629	16.2025	-73.1825	3.05526	559.227	482.853	225.044	194.098	194.098	194.098	-74.4871	-6.91217	-13.7745	50.4061	-3.50843	-0.281649	0.17386	0.33542	1.36088	20.9095	92.2587	-17.8566	0	0	-0.0948747
702	0	-0.273266	0	0	-0.273413	0.0606398	-1.90535	-0.210658	-0.00180516	-0.0793689	-14.4866	2.37E-15	-7.88671	0	0	-0.000586665	7.20002	-20.3705	0.778275	560.609	384.329	682.854	378.678	378.678	378.678	16.8227	-75.5424	3.49485	576.78	484.827	225.871	194.098	194.098	194.098	-76.9696	-7.21803	-14.2659	50.2412	-2.96146	-0.1248	0.199912	0.277142	1.37138	13.7235	82.2019	-16.1597	0	0	-0.0757672
703	0	-0.375355	0	0	-0.375559	0.0591123	-1.84649	-0.217015	-0.00819696	-0.0841864	-15.1749	-2.03E-15	-9.80473	0	0	-0.000863664	6.98759	-20.1894	0.378391	559.347	383.139	682.277	378.659	378.659	378.659	17.2955	-77.8131	3.88495	594.181	486.481	227.001	194.098	194.098	194.098	-79.3444	-7.48193	-14.6173	50.0834	-2.47927	0.0954074	0.225932	0.236076	1.39305	9.86081	75.9193	-14.8256	0	0	-0.0588247
704	0	-0.569926	0	0	-0.570151	0.0539325	-1.64688	-0.221522	-0.0109116	-0.0919957	-15.7887	6.77E-16	-10.7703	0	0	-3.64E-05	6.79477	-19.9848	-0.0404157	557.877	382.063	681.483	378.574	378.574	378.574	17.6036	-79.997	4.20261	611.4	487.755	228.453	194.098	194.098	194.098	-81.6072	-7.69954	-14.8084	49.9385	-2.08065	0.36284	0.253362	0.220078	1.42252	10.5627	73.4385	-13.4114	0	0	-0.0438594
705	0	-0.83852	0	0	-0.838746	0.0447432	-1.29266	-0.223297	-0.0100639	-0.102928	-16.144	-1.35E-15	-10.7665	0	0	0.00120187	6.62147	-19.7658	-0.462847	556.258	381.107	680.498	378.418	378.418	378.418	17.7401	-82.0973	4.42999	628.382	488.616	230.241	194.098	194.098	194.098	-83.7567	-7.86919	-14.8292	49.8126	-1.77212	0.656694	0.289978	0.204987	1.45056	14.9327	70.0432	-11.5742	0	0	-0.0282455
706	0	-1.16025	0	0	-1.16035	0.0314271	-0.779207	-0.221595	-0.00607882	-0.117268	-16.0693	-2.03E-15	-9.86366	0	0	0.00209978	6.46583	-19.5405	-0.869637	554.556	380.27	679.352	378.186	378.186	378.186	17.709	-84.1169	4.55584	645.048	489.049	232.374	194.098	194.098	194.098	-85.794	-7.99165	-14.6803	49.7073	-1.55614	0.955419	0.330664	0.190105	1.4752	24.8921	65.2227	-9.03076	0	0	-0.0131953
707	0	-1.51308	0	0	-1.51308	0.0141089	-0.111255	-0.215893	0.000359777	-0.135431	-15.4282	2.11E-15	-8.21128	0	0	0.0020803	6.32467	-19.3157	-1.23927	552.838	379.549	678.076	377.874	377.874	377.874	17.5236	-86.0566	4.57657	661.29	489.062	234.843	194.098	194.098	194.098	-87.7207	-8.06958	-14.3729	49.6192	-1.43393	1.23764	0.355598	0.19751	1.50539	45.5217	62.4077	-5.6222	0	0	7.05E-05
708	0	-1.87602	0	0	-1.87615	-0.00679623	0.695066	-0.205999	0.00850059	-0.15686	-14.1409	3.34E-15	-6.00953	0	0	0.000878	6.19162	-19.0975	-1.55328	551.168	378.938	676.705	377.477	377.477	377.478	17.2047	-87.9137	4.4964	676.975	488.681	237.618	194.098	194.098	194.098	-89.5373	-8.10689	-13.927	49.5443	-1.40227	1.48059	0.362209	0.205708	1.53218	76.6709	58.4788	-1.40578	0	0	0.0123609
709	0	-2.23026	0	0	-2.23115	-0.0306459	1.6146	-0.192087	0.0173684	-0.180532	-12.1941	7.61E-16	-3.50953	0	0	-0.00137099	6.06041	-18.8908	-1.79731	549.6	378.429	675.273	376.999	376.999	376.999	16.7784	-89.6816	4.32651	691.952	487.945	240.642	194.098	194.098	194.098	-91.2422	-8.10814	-13.3698	49.4796	-1.45137	1.66249	0.357044	0.196803	1.54906	115.554	50.8098	3.43051	0	0	0.022517
710	0	-2.56026	0	0	-2.56294	-0.0566603	2.61664	-0.174701	0.0260889	-0.205689	-9.64335	3.98E-15	-0.962439	0	0	-0.00421143	5.92746	-18.6993	-1.96051	548.185	378.014	673.808	376.447	376.447	376.446	16.2731	-91.3492	4.0836	706.058	486.905	243.827	194.098	194.098	194.098	-92.8304	-8.07807	-12.7328	49.4221	-1.56831	1.76561	0.324994	0.194717	1.56531	164.153	43.6819	8.6195	0	0	0.0310773
711	0	-2.85519	0	0	-2.86106	-0.0839413	3.66574	-0.154642	0.033934	-0.230964	-6.60139	-3.82E-15	1.40767	0	0	-0.00703559	5.78976	-18.5255	-2.03952	546.959	377.683	672.332	375.838	375.838	375.838	15.7174	-92.9016	3.78763	719.13	485.616	247.059	194.098	194.098	194.098	-94.293	-8.02103	-12.0489	49.3712	-1.73495	1.77612	0.277081	0.194444	1.57727	218.171	37.081	13.798	0	0	0.0386741
712	0	-3.10948	0	0	-3.12008	-0.111561	4.72536	-0.133072	0.040446	-0.254637	-3.24313	-8.46E-16	3.4349	0	0	-0.00929645	5.64465	-18.3707	-2.03728	545.947	377.429	670.866	375.193	375.193	375.193	15.1368	-94.3204	3.45954	731.018	484.134	250.204	194.098	194.098	194.098	-95.6173	-7.94081	-11.3492	49.3263	-1.93094	1.68701	0.218304	0.198769	1.58581	273.745	32.3046	18.5919	0	0	0.0463808
713	0	-3.32296	0	0	-3.33986	-0.13864	5.7611	-0.111269	0.0455439	-0.275282	0.226376	-3.72E-15	5.03331	0	0	-0.0106382	5.49014	-18.2346	-1.96234	545.158	377.244	669.426	374.536	374.537	374.537	14.5527	-95.5847	3.11914	741.586	482.514	253.109	194.098	194.098	194.098	-96.7871	-7.84045	-10.6608	49.2848	-2.13885	1.49965	0.152643	0.193802	1.58842	327.483	27.9791	22.7111	0	0	0.0541388
714	0	-3.50076	0	0	-3.52518	-0.164386	6.74237	-0.0905913	0.0492906	-0.291449	3.58465	6.77E-16	6.17676	0	0	-0.0108802	5.32698	-18.1155	-1.82823	544.593	377.122	668.021	373.894	373.894	373.894	13.9811	-96.6725	2.7834	750.728	480.807	255.621	194.098	194.098	194.098	-97.7838	-7.72229	-10.0055	49.2432	-2.34427	1.22409	0.0822245	0.176817	1.58442	376.317	24.1737	25.947	0	0	0.061826
715	0	-3.65269	0	0	-3.68548	-0.188095	7.64251	-0.0722361	0.0518967	-0.301902	6.6236	-6.77E-16	6.89315	0	0	-0.00998466	5.15891	-18.0103	-1.65378	544.239	377.057	666.655	373.291	373.291	373.291	13.4327	-97.5625	2.46559	758.368	479.056	257.592	194.098	194.098	194.098	-98.5882	-7.58801	-9.39885	49.1992	-2.53322	0.878964	0.00566695	0.174327	1.58404	418.174	25.0993	28.1669	0	0	0.0704569
716	0	-3.79293	0	0	-3.83451	-0.20913	8.43799	-0.0571615	0.0534644	-0.305278	9.15962	-8.46E-16	7.22887	0	0	-0.0079828	4.98944	-17.9152	-1.46395	544.068	377.045	665.329	372.75	372.75	372.75	12.9134	-98.235	2.17519	764.463	477.3	258.892	194.098	194.098	194.098	-99.1819	-7.43864	-8.85059	49.1526	-2.69091	0.488538	-0.0647724	0.170163	1.58852	447.997	27.6179	29.2749	0	0	0.0775822
717	0	-3.93931	0	0	-3.98971	-0.226958	9.10962	-0.046108	0.0540918	-0.300563	11.0289	-1.02E-15	7.24942	0	0	-0.00500925	4.82298	-17.8255	-1.28697	544.042	377.08	664.041	372.29	372.29	372.29	12.4248	-98.6731	1.91807	769.007	475.572	259.418	194.098	194.098	194.098	-99.5482	-7.27446	-8.36516	49.1025	-2.8084	0.079992	-0.119043	0.171577	1.59776	461.772	32.2205	29.2284	0	0	0.0828292
718	0	-4.11237	0	0	-4.17144	-0.24118	9.64365	-0.0398267	0.0539004	-0.287469	12.061	-6.77E-16	7.03449	0	0	-0.00136249	4.66351	-17.7358	-1.15141	544.118	377.159	662.79	371.925	371.925	371.925	11.9649	-98.864	1.69671	772.033	473.898	259.1	194.098	194.098	194.098	-99.6739	-7.09506	-7.94234	49.0463	-2.88243	-0.318462	-0.149865	0.188998	1.61334	457.181	40.0625	28.0686	0	0	0.0865476
719	0	-4.33396	0	0	-4.40139	-0.251547	10.0318	-0.0390153	0.0530206	-0.266312	12.0859	3.38E-16	6.6691	0	0	0.00244605	4.51263	-17.6403	-1.08376	544.247	377.279	661.579	371.656	371.656	371.656	11.5294	-98.7998	1.51099	773.608	472.299	257.908	194.098	194.098	194.098	-99.5503	-6.89959	-7.57831	48.9799	-2.9118	-0.679098	-0.150639	0.215838	1.63034	432.789	50.0376	25.9061	0	0	0.0882471
720	0	-4.62457	0	0	-4.70006	-0.257975	10.2721	-0.044313	0.0517376	-0.238351	10.9453	-1.02E-15	6.25219	0	0	0.00564576	4.36999	-17.5328	-1.10551	544.382	377.437	660.413	371.471	371.471	371.471	11.1131	-98.4796	1.35859	773.834	470.791	255.853	194.098	194.098	194.098	-99.1757	-6.68755	-7.26656	48.8983	-2.89679	-0.975866	-0.123211	0.242366	1.65144	390.286	60.9575	22.9459	0	0	0.0870383
721	0	-5.00035	0	0	-5.08356	-0.260517	10.367	-0.0560953	0.0502981	-0.205568	8.53265	-1.35E-15	5.87072	0	0	0.00729014	4.235	-17.4075	-1.23198	544.482	377.635	659.301	371.345	371.345	371.345	10.7114	-97.9114	1.23531	772.84	469.384	252.993	194.098	194.098	194.098	-98.5571	-6.45981	-6.99918	48.7956	-2.84139	-1.18726	-0.0718642	0.260195	1.67582	332.812	71.8099	19.4341	0	0	0.0814051
722	0	-5.46991	0	0	-5.56018	-0.259323	10.3224	-0.0741436	0.0490282	-0.170381	4.85065	1.69E-15	5.60177	0	0	0.00649798	4.10813	-17.2593	-1.47145	544.51	377.875	658.253	371.253	371.253	371.253	10.3224	-97.1136	1.13582	770.77	468.086	249.433	194.098	194.098	194.098	-97.7125	-6.21966	-6.76807	48.6659	-2.75321	-1.29734	-0.00142082	0.265569	1.70211	264.522	82.1071	15.6301	0	0	0.0695653
723	0	-6.03145	0	0	-6.12764	-0.254603	10.1461	-0.0975479	0.0481249	-0.135507	0.0434971	8.46E-16	5.48581	0	0	0.00282606	3.99138	-17.0842	-1.82497	544.438	378.162	657.277	371.168	371.168	371.168	9.94763	-96.1163	1.05371	767.781	466.903	245.316	194.098	194.098	194.098	-96.6718	-5.97356	-6.56607	48.5046	-2.64045	-1.2966	0.0758361	0.261499	1.73316	191.673	91.2716	11.7986	0	0	0.0511894
724	0	-6.67127	0	0	-6.77146	-0.24659	9.84631	-0.124569	0.0476479	-0.103367	-5.57869	-7.61E-16	5.51964	0	0	-0.00335245	3.88791	-16.8798	-2.28715	544.248	378.502	656.383	371.068	371.068	371.068	9.59287	-94.9607	0.982116	764.03	465.841	240.819	194.098	194.098	194.098	-95.4764	-5.73113	-6.3878	48.3089	-2.51141	-1.18287	0.159974	0.249559	1.76848	117.837	97.286	8.14867	0	0	0.0261832
725	0	-7.36358	0	0	-7.46508	-0.235536	9.43192	-0.152645	0.0474044	-0.0759358	-11.5501	2.37E-15	5.64671	0	0	-0.0107128	3.80075	-16.6453	-2.84531	543.93	378.904	655.582	370.938	370.938	370.938	9.26688	-93.697	0.914093	759.668	464.907	236.137	194.098	194.098	194.098	-94.1775	-5.50435	-6.22998	48.0752	-2.37736	-0.960903	0.241474	0.253388	1.80984	48.4976	101.297	4.86117	0	0	-0.00504232
726	0	-8.07323	0	0	-8.17257	-0.221728	8.91283	-0.178792	0.0469672	-0.0547436	-17.3186	-4.14E-15	5.77063	0	0	-0.0173151	3.7286	-16.3814	-3.48156	543.484	379.373	654.889	370.764	370.764	370.764	8.97947	-92.3811	0.843025	754.834	464.106	231.468	194.098	194.098	194.098	-92.8313	-5.30576	-6.09098	47.8013	-2.24376	-0.643103	0.294575	0.302255	1.86562	-7.2291	107.44	2.11134	0	0	-0.0394141
727	0	-8.76076	0	0	-8.85417	-0.205415	8.29772	-0.200284	0.0458809	-0.0403663	-22.3528	1.27E-16	5.79209	0	0	-0.0213197	3.66095	-16.0906	-4.18014	542.906	379.913	654.326	370.536	370.536	370.536	8.73921	-91.0685	0.763035	749.649	463.441	226.993	194.098	194.098	194.098	-91.4941	-5.14649	-5.9699	47.4926	-2.10272	-0.253381	0.294194	0.417891	1.94397	-40.5258	123.274	-0.00766413	0	0	-0.073057
728	0	-9.38895	0	0	-9.47275	-0.186786	7.59289	-0.215516	0.0441205	-0.0312397	-26.2764	-2.51E-15	5.67306	0	0	-0.0216986	3.57568	-15.778	-4.9344	542.182	380.527	653.928	370.251	370.251	370.251	8.551	-89.8095	0.668798	744.214	462.908	222.858	194.098	194.098	194.098	-90.2161	-5.0346	-5.86521	47.1665	-1.92751	0.171263	0.269188	0.553204	2.01933	-56.933	147.169	-1.62901	0	0	-0.108666
729	0	-9.92636	0	0	-9.99761	-0.166147	6.80936	-0.224202	0.0420067	-0.0226249	-28.9253	9.30E-16	5.43665	0	0	-0.0185118	3.44775	-15.4486	-5.73745	541.3	381.216	653.725	369.903	369.903	369.903	8.41449	-88.6445	0.556774	738.609	462.499	219.169	194.098	194.098	194.098	-89.0376	-4.97334	-5.77402	46.8423	-1.68171	0.59394	0.343871	0.543509	2.01952	-88.5364	155.161	-3.23809	0	0	-0.154447
730	0	-10.3468	0	0	-10.4041	-0.14451	5.98515	-0.226675	0.0398318	-0.0103347	-30.2868	-1.03E-15	5.13308	0	0	-0.0126251	3.27467	-15.1033	-6.54678	540.295	381.974	653.725	369.498	369.498	369.498	8.3219	-87.6027	0.427537	732.913	462.2	215.987	194.098	194.098	194.098	-87.9869	-4.95802	-5.69191	46.5041	-1.36172	1.00659	0.630046	0.252087	1.8857	-166.212	122.345	-5.23777	0	0	-0.21975
731	0	-10.6285	0	0	-10.6729	-0.123942	5.19934	-0.223488	0.0374362	-0.000496796	-30.4511	1.02E-15	4.78918	0	0	-0.00534603	3.09279	-14.7353	-7.25963	539.283	382.79	653.888	369.045	369.045	369.045	8.25754	-86.7007	0.288957	727.214	462.002	213.328	194.098	194.098	194.098	-87.0789	-4.97385	-5.61398	46.0759	-1.0322	1.44271	0.873916	-0.0502351	1.74922	-230.719	82.8505	-6.73579	0	0	-0.292821
732	0	-10.7617	0	0	-10.7957	-0.106322	4.52457	-0.21583	0.0346099	-0.0029176	-29.6257	6.01E-15	4.41967	0	0	0.00192785	2.93826	-14.34	-7.78743	538.358	383.646	654.168	368.573	368.573	368.573	8.20514	-85.9439	0.152694	721.581	461.891	211.171	194.098	194.098	194.098	-86.3174	-5.00266	-5.53722	45.4927	-0.762905	1.921	0.673565	0.0478096	1.81824	-188.037	94.4602	-6.425	0	0	-0.29057
733	0	-10.7559	0	0	-10.782	-0.0916949	3.96348	-0.205617	0.0318118	-0.00975356	-28.1101	4.46E-15	4.0827	0	0	0.00814183	2.79758	-13.9248	-8.15366	537.469	384.54	654.558	368.146	368.146	368.146	8.15695	-85.3292	0.0261849	716.02	461.855	209.473	194.098	194.098	194.098	-85.6986	-5.03414	-5.46145	44.7922	-0.542236	2.38725	0.357432	0.259173	1.92126	-115.174	116.513	-5.40108	0	0	-0.227884
734	0	-10.6309	0	0	-10.6509	-0.0793712	3.49015	-0.194359	0.0291032	-0.0124536	-26.1706	4.23E-16	3.77937	0	0	0.0126695	2.63948	-13.4998	-8.42309	536.509	385.483	655.061	367.822	367.822	367.822	8.10982	-84.8469	-0.0860372	710.511	461.881	208.178	194.098	194.098	194.098	-85.2124	-5.06248	-5.38788	44.043	-0.323403	2.77903	0.212616	0.29417	1.91111	-82.4146	111.197	-4.81704	0	0	-0.186017
735	0	-10.4075	0	0	-10.4229	-0.0692058	3.09934	-0.182916	0.0262276	-0.0123367	-24.0107	-3.07E-15	3.46953	0	0	0.0153255	2.45685	-13.0683	-8.62108	535.425	386.481	655.656	367.633	367.633	367.633	8.05953	-84.4821	-0.1784	705.044	461.958	207.219	194.098	194.098	194.098	-84.8434	-5.08037	-5.3179	43.2722	-0.0912635	3.07767	0.172718	0.201994	1.83132	-72.9412	90.1708	-4.49912	0	0	-0.164218
736	0	-10.1068	0	0	-10.119	-0.0614073	2.79933	-0.172068	0.0232052	-0.0123238	-21.8168	-2.35E-15	3.14428	0	0	0.0163213	2.26364	-12.6295	-8.74516	534.204	387.541	656.297	367.598	367.598	367.598	8.00162	-84.2164	-0.245198	699.617	462.076	206.527	194.098	194.098	194.098	-84.5727	-5.08026	-5.25292	42.478	0.133532	3.29002	0.122613	0.106632	1.74752	-58.7526	73.4252	-4.06771	0	0	-0.132834
737	0	-9.75055	0	0	-9.76064	-0.0560384	2.5927	-0.162424	0.0201678	-0.0126488	-19.7439	2.97E-15	2.8158	0	0	0.016082	2.07668	-12.1817	-8.79627	532.828	388.667	656.938	367.732	367.732	367.732	7.93348	-84.0305	-0.282818	694.224	462.227	206.033	194.098	194.098	194.098	-84.381	-5.05717	-5.19438	41.6566	0.316959	3.42411	0.0680698	0.0438496	1.66661	-41.9195	63.6039	-3.54293	0	0	-0.0977354
738	0	-9.36022	0	0	-9.36904	-0.0529544	2.47398	-0.154271	0.0172368	-0.0131817	-17.8946	2.19E-15	2.49802	0	0	0.0150652	1.90727	-11.7233	-8.78227	531.279	389.864	657.535	368.031	368.031	368.031	7.85438	-83.9057	-0.289839	688.857	462.4	205.68	194.098	194.098	194.098	-84.2492	-5.00883	-5.14369	40.8093	0.434456	3.48955	0.00767416	0.0170615	1.57553	-23.7496	57.5914	-2.97867	0	0	-0.0613496
739	0	-8.95563	0	0	-8.96377	-0.0518216	2.43036	-0.147776	0.0144883	-0.0140709	-16.3352	3.02E-15	2.1982	0	0	0.0136659	1.76078	-11.2532	-8.71813	529.533	391.136	658.058	368.454	368.454	368.454	7.76496	-83.8248	-0.266615	683.51	462.586	205.414	194.098	194.098	194.098	-84.1604	-4.93519	-5.10201	39.9586	0.514609	3.50499	-0.0700969	-0.00572878	1.47783	-2.83435	48.5632	-2.38663	0	0	-0.0206279
740	0	-8.55403	0	0	-8.56187	-0.0521607	2.44342	-0.142955	0.0120883	-0.0137362	-15.0942	4.04E-15	1.93112	0	0	0.0121661	1.64038	-10.7715	-8.62443	527.564	392.483	658.48	368.947	368.947	368.947	7.66684	-83.7731	-0.214777	678.172	462.776	205.195	194.098	194.098	194.098	-84.1	-4.83783	-5.07023	39.1435	0.620142	3.49415	-0.0870555	-0.00980416	1.42178	2.71751	39.6419	-2.01223	0	0	-0.00812247
741	0	-8.16815	0	0	-8.17599	-0.0536273	2.49988	-0.139666	0.0101009	-0.0128065	-14.1683	2.72E-15	1.7021	0	0	0.0107335	1.54423	-10.2775	-8.51069	525.367	393.9	658.787	369.475	369.475	369.475	7.56143	-83.7384	-0.136255	672.841	462.963	204.992	194.098	194.098	194.098	-84.0559	-4.71846	-5.04884	38.3673	0.746455	3.47162	-0.0756921	0.0143666	1.39907	-0.201215	33.4619	-1.78011	0	0	-0.0107811
742	0	-7.80664	0	0	-7.81469	-0.0559557	2.58952	-0.137731	0.00856081	-0.0123897	-13.5382	3.38E-15	1.5128	0	0	0.00945111	1.46414	-9.77001	-8.38	522.951	395.378	658.979	370.019	370.019	370.019	7.45023	-83.7111	-0.0331808	667.518	463.142	204.782	194.098	194.098	194.098	-84.0187	-4.57911	-5.03807	37.6133	0.854292	3.44313	-0.0734686	0.0605727	1.39174	-2.26201	30.9377	-1.5553	0	0	-0.0124327
743	0	-7.47489	0	0	-7.48324	-0.0588369	2.70042	-0.136921	0.00750294	-0.012742	-13.1679	-1.08E-15	1.3643	0	0	0.00834333	1.38831	-9.25028	-8.23823	520.323	396.906	659.065	370.557	370.557	370.557	7.33507	-83.6845	0.0916818	662.202	463.307	204.551	194.098	194.098	194.098	-83.9821	-4.42256	-5.03779	36.8757	0.930015	3.41209	-0.0967509	0.083699	1.38441	0.358313	26.6833	-1.30705	0	0	-0.00662659
744	0	-7.1756	0	0	-7.18433	-0.0618989	2.81825	-0.136994	0.00692555	-0.0130343	-13.0133	-1.14E-16	1.25326	0	0	0.00740992	1.30809	-8.72248	-8.0965	517.49	398.468	659.056	371.062	371.062	371.062	7.21821	-83.6546	0.235022	656.892	463.457	204.292	194.098	194.098	194.098	-83.9418	-4.25228	-5.04771	36.1719	0.998916	3.38167	-0.11211	0.0748349	1.37174	-0.290152	20.4823	-1.14632	0	0	-0.00576093
745	0	-6.90843	0	0	-6.91752	-0.0648808	2.93298	-0.137704	0.00672295	-0.0119699	-13.025	-3.87E-15	1.1664	0	0	0.00664347	1.22159	-8.19229	-7.96134	514.47	400.051	658.958	371.511	371.511	371.511	7.10177	-83.6191	0.393382	651.587	463.59	204.007	194.098	194.098	194.098	-83.896	-4.07183	-5.06723	35.5244	1.09414	3.35557	-0.0642004	-0.00389618	1.36147	-16.6954	6.49505	-1.20979	0	0	-0.0233178
746	0	-6.66936	0	0	-6.67883	-0.067822	3.04612	-0.138834	0.00673529	-0.0111516	-13.1554	-2.25E-15	1.08856	0	0	0.00603843	1.13539	-7.66427	-7.82334	511.3	401.636	658.772	371.902	371.902	371.902	6.98716	-83.5775	0.563536	646.292	463.708	203.698	194.098	194.098	194.098	-83.8442	-3.88422	-5.09532	34.9309	1.19959	3.33223	-0.0160329	-0.0307919	1.37882	-33.2587	2.63268	-1.29312	0	0	-0.0401605
747	0	-6.45294	0	0	-6.46283	-0.0708237	3.16156	-0.140147	0.00686512	-0.0116634	-13.3564	1.61E-15	1.01336	0	0	0.00558842	1.05007	-7.14294	-7.6723	508.022	403.205	658.513	372.235	372.235	372.235	6.87558	-83.5302	0.742008	641.013	463.812	203.371	194.098	194.098	194.098	-83.787	-3.69254	-5.13062	34.3818	1.28607	3.3033	-0.0129273	-0.0348189	1.40603	-38.6256	3.1328	-1.25935	0	0	-0.0423433
748	0	-6.25394	0	0	-6.26424	-0.0738664	3.27855	-0.141468	0.00711245	-0.0123222	-13.588	1.35E-15	0.946215	0	0	0.00528798	0.962279	-6.63442	-7.50821	504.66	404.74	658.197	372.506	372.506	372.506	6.76832	-83.4788	0.924846	635.748	463.905	203.034	194.098	194.098	194.098	-83.7259	-3.5003	-5.17153	33.8829	1.34999	3.25704	-0.00843408	-0.0560594	1.42168	-43.4051	1.415	-1.22905	0	0	-0.0419025
749	0	-6.06673	0	0	-6.07745	-0.0769667	3.39773	-0.142621	0.0074918	-0.0126025	-13.8135	9.58E-16	0.894343	0	0	0.00513022	0.872182	-6.14467	-7.33157	501.242	406.228	657.841	372.698	372.698	372.698	6.66653	-83.4249	1.10818	630.499	463.988	202.696	194.098	194.098	194.098	-83.6628	-3.31092	-5.21635	33.4477	1.40399	3.1852	0.0181939	-0.11582	1.42261	-51.9563	-6.61135	-1.23853	0	0	-0.0417587
750	0	-5.88519	0	0	-5.89638	-0.0802338	3.52329	-0.143504	0.00795562	-0.0129001	-14.0078	-1.78E-15	0.856342	0	0	0.00511314	0.786017	-5.67813	-7.13818	497.799	407.653	657.452	372.799	372.799	372.799	6.57128	-83.3703	1.28841	625.265	464.065	202.364	194.098	194.098	194.098	-83.5996	-3.12753	-5.26356	33.0866	1.45774	3.08388	0.0523659	-0.165962	1.42894	-59.9895	-13.4933	-1.23424	0	0	-0.0389566
751	0	-5.70342	0	0	-5.71512	-0.0838073	3.66059	-0.144053	0.00836698	-0.0131889	-14.1547	-2.12E-15	0.820319	0	0	0.00523459	0.709065	-5.23724	-6.92227	494.362	409.002	657.04	372.799	372.8	372.799	6.48359	-83.3169	1.46229	620.047	464.139	202.046	194.098	194.098	194.098	-83.538	-2.95305	-5.31183	32.8006	1.51102	2.95042	0.101862	-0.167101	1.45316	-68.9793	-12.8522	-1.22484	0	0	-0.0360169
752	0	-5.51581	0	0	-5.52811	-0.0878417	3.81554	-0.144275	0.00861767	-0.0133889	-14.2499	3.62E-15	0.777944	0	0	0.00548681	0.638075	-4.82157	-6.67616	490.961	410.262	656.623	372.686	372.686	372.686	6.40439	-83.2659	1.62698	614.844	464.214	201.745	194.098	194.098	194.098	-83.4796	-2.79006	-5.36002	32.5781	1.55813	2.78692	0.164026	-0.115995	1.48182	-79.7104	-3.8132	-1.2232	0	0	-0.034254
753	0	-5.31733	0	0	-5.33033	-0.0925068	3.99465	-0.144168	0.00864658	-0.0135612	-14.2915	2.36E-15	0.725581	0	0	0.00584464	0.563764	-4.42809	-6.39049	487.629	411.424	656.227	372.441	372.441	372.441	6.33438	-83.2183	1.77986	609.658	464.292	201.463	194.098	194.098	194.098	-83.4253	-2.6408	-5.40703	32.402	1.60563	2.60683	0.226333	-0.150688	1.49494	-90.6817	-7.82106	-1.22104	0	0	-0.0309915
754	0	-5.10374	0	0	-5.11755	-0.0979361	4.203	-0.143831	0.00833177	-0.0156195	-14.2869	2.26E-15	0.651318	0	0	0.00626097	0.490084	-4.05313	-6.05813	484.392	412.479	655.854	372.07	372.07	372.07	6.27419	-83.1747	1.91852	604.487	464.375	201.202	194.098	194.098	194.098	-83.3759	-2.50735	-5.45183	32.2531	1.64481	2.42405	0.217502	-0.241492	1.5003	-83.5645	-21.0489	-1.05618	0	0	-0.0205569
755	0	-4.87374	0	0	-4.8884	-0.103904	4.43188	-0.143382	0.00767596	-0.0220753	-14.2475	1.84E-15	0.556372	0	0	0.00668903	0.431258	-3.6964	-5.69449	481.246	413.424	655.493	371.611	371.611	371.611	6.22477	-83.1354	2.04043	599.321	464.462	200.961	194.098	194.098	194.098	-83.3318	-2.3921	-5.49354	32.1316	1.67301	2.2418	0.0320467	-0.291522	1.54753	-32.1953	-30.2648	-0.506366	0	0	-0.00344024
756	0	-4.63127	0	0	-4.64658	-0.109491	4.64605	-0.142861	0.00693956	-0.0262853	-14.1785	-3.18E-15	0.465553	0	0	0.0071157	0.396392	-3.36431	-5.35694	478.132	414.263	655.135	371.125	371.125	371.125	6.18794	-83.1007	2.14328	594.134	464.549	200.743	194.098	194.098	194.098	-83.2932	-2.29772	-5.53204	32.0704	1.70592	2.03317	-0.0933278	-0.294694	1.60568	4.6508	-33.9477	-0.143985	0	0	0.00244355
757	0	-4.37891	0	0	-4.39451	-0.114123	4.82348	-0.142181	0.00649905	-0.0210176	-14.0758	3.22E-15	0.415382	0	0	0.00752147	0.384172	-3.05776	-5.07972	475.015	414.996	654.779	370.665	370.665	370.665	6.16449	-83.07	2.22616	588.907	464.633	200.546	194.098	194.098	194.098	-83.2598	-2.22532	-5.56736	32.0732	1.7473	1.78328	0.200596	-0.221137	1.6243	-54.7276	-25.4339	-0.557238	0	0	-0.00385963
758	0	-4.11075	0	0	-4.12646	-0.118647	4.99669	-0.141535	0.00598349	-0.0182821	-13.9673	-2.62E-15	0.375442	0	0	0.00792802	0.381285	-2.75909	-4.80706	471.972	415.617	654.446	370.23	370.23	370.23	6.15285	-83.0425	2.28973	583.663	464.713	200.364	194.098	194.098	194.098	-83.2306	-2.17349	-5.59888	32.0568	1.76711	1.54154	0.339491	-0.160977	1.65271	-79.8819	-20.7833	-0.713003	0	0	-0.0105782
759	0	-3.82393	0	0	-3.83964	-0.12352	5.1832	-0.141044	0.00531788	-0.0210561	-13.8724	-2.73E-15	0.342045	0	0	0.00833568	0.377036	-2.45598	-4.50806	469.044	416.123	654.147	369.833	369.833	369.833	6.15217	-83.0172	2.33451	578.411	464.788	200.192	194.098	194.098	194.098	-83.2047	-2.14127	-5.6264	31.9681	1.75398	1.34003	0.246969	-0.143471	1.68272	-51.051	-23.284	-0.405817	0	0	-0.0123795
760	0	-3.52181	0	0	-3.53735	-0.128307	5.36626	-0.140688	0.00479759	-0.0237816	-13.7941	-3.48E-15	0.342506	0	0	0.00868835	0.368706	-2.14852	-4.20786	466.199	416.521	653.879	369.512	369.512	369.512	6.16281	-82.9935	2.36129	573.142	464.856	200.028	194.098	194.098	194.098	-83.1812	-2.12838	-5.65067	31.8177	1.73282	1.17396	0.138992	-0.144667	1.69954	-21.6403	-26.0253	-0.0899347	0	0	-0.00803534
761	0	-3.20873	0	0	-3.22373	-0.132492	5.52623	-0.140443	0.00453044	-0.0244828	-13.7317	3.72E-15	0.382549	0	0	0.00895964	0.357946	-1.83919	-3.93647	463.4	416.818	653.632	369.302	369.302	369.303	6.18507	-82.9708	2.37153	567.843	464.913	199.87	194.098	194.098	194.098	-83.1598	-2.13395	-5.6728	31.625	1.72651	1.03546	0.099997	-0.167501	1.69995	-11.3434	-29.0846	0.0796072	0	0	-0.00543218
762	0	-2.88709	0	0	-2.90123	-0.135861	5.65498	-0.140309	0.00456227	-0.0245451	-13.6832	4.18E-16	0.459041	0	0	0.00916705	0.349554	-1.52803	-3.70551	460.627	417.021	653.394	369.233	369.233	369.233	6.21872	-82.9485	2.36726	562.509	464.958	199.719	194.098	194.098	194.098	-83.1398	-2.15644	-5.69389	31.3907	1.72914	0.927056	0.0739067	-0.173833	1.69718	-5.53362	-28.5848	0.215232	0	0	-0.00336575
763	0	-2.55878	0	0	-2.57172	-0.138321	5.74891	-0.14026	0.00478885	-0.0243325	-13.644	2.37E-15	0.553328	0	0	0.00933424	0.347215	-1.21465	-3.51907	457.869	417.137	653.153	369.323	369.323	369.323	6.26343	-82.9263	2.35093	557.14	464.991	199.571	194.098	194.098	194.098	-83.1208	-2.19396	-5.71524	31.1101	1.72314	0.854704	0.047867	-0.185386	1.67945	-0.389919	-29.8421	0.337481	0	0	-0.00133919
764	0	-2.22548	0	0	-2.23695	-0.139824	5.80629	-0.140255	0.00520271	-0.0238892	-13.6088	3.41E-15	0.659309	0	0	0.0094634	0.354232	-0.899067	-3.37847	455.116	417.176	652.9	369.576	369.576	369.576	6.3187	-82.9038	2.32511	551.737	465.014	199.427	194.098	194.098	194.098	-83.1024	-2.24442	-5.73808	30.783	1.69516	0.826474	0.0290917	-0.153759	1.66378	2.45497	-25.9042	0.434971	0	0	-6.65E-05
765	0	-1.88883	0	0	-1.89865	-0.140364	5.82692	-0.140275	0.00568201	-0.0239655	-13.5767	3.18E-15	0.760893	0	0	0.0095523	0.367488	-0.58162	-3.28254	452.362	417.145	652.632	369.976	369.976	369.976	6.38381	-82.8807	2.29232	546.3	465.028	199.286	194.098	194.098	194.098	-83.084	-2.30564	-5.76346	30.4127	1.64053	0.849512	-0.0191507	-0.0894064	1.64912	11.3047	-18.4433	0.557005	0	0	0.00717798
766	0	-1.55129	0	0	-1.5593	-0.139852	5.80737	-0.14031	0.0062355	-0.0245086	-13.5491	2.10E-15	0.853741	0	0	0.00959935	0.378101	-0.264364	-3.23509	449.592	417.056	652.355	370.49	370.49	370.49	6.45791	-82.8563	2.25513	540.83	465.035	199.146	194.098	194.098	194.098	-83.0652	-2.37532	-5.79237	30.0153	1.57551	0.924475	-0.0854184	-0.0307811	1.62415	24.6554	-12.4548	0.689392	0	0	0.0188833
767	0	-1.21567	0	0	-1.22179	-0.138146	5.74221	-0.140338	0.00682622	-0.0247624	-13.5275	6.77E-16	0.931529	0	0	0.00961276	0.378343	0.0490665	-3.24381	446.787	416.917	652.075	371.073	371.073	371.073	6.53988	-82.8302	2.21591	535.324	465.036	199.007	194.098	194.098	194.098	-83.0453	-2.45112	-5.82553	29.6184	1.53319	1.04539	-0.14577	-0.00818635	1.5918	37.2165	-11.8511	0.782486	0	0	0.0291072
768	0	-0.884133	0	0	-0.888417	-0.135183	5.62907	-0.140306	0.0075066	-0.0232875	-13.5104	2.05E-15	0.998528	0	0	0.00960982	0.365848	0.355295	-3.31264	443.934	416.739	651.792	371.687	371.687	371.687	6.62846	-82.8021	2.17679	529.78	465.033	198.87	194.098	194.098	194.098	-83.024	-2.53081	-5.86336	29.2464	1.53729	1.20024	-0.128169	0.0165566	1.57057	32.9385	-9.65577	0.727821	0	0	0.025338
769	0	-0.556431	0	0	-0.558997	-0.131221	5.47766	-0.140211	0.00820643	-0.0204897	-13.4983	-5.71E-16	1.05073	0	0	0.00960791	0.338321	0.654884	-3.4263	441.043	416.531	651.508	372.305	372.305	372.305	6.72234	-82.7718	2.13909	524.206	465.029	198.733	194.098	194.098	194.098	-83.0009	-2.61267	-5.9058	28.9	1.58215	1.37981	-0.0460985	0.0670753	1.56323	14.8938	-1.6514	0.559927	0	0	0.0108962
770	0	-0.230324	0	0	-0.231318	-0.126759	5.30707	-0.140109	0.00881903	-0.018264	-13.4951	-6.34E-16	1.0828	0	0	0.0096193	0.290122	0.951831	-3.55458	438.144	416.296	651.229	372.903	372.903	372.903	6.82049	-82.7394	2.10329	518.614	465.026	198.593	194.098	194.098	194.098	-82.976	-2.69573	-5.95242	28.5606	1.64437	1.58024	0.0116171	0.100112	1.55877	2.61122	5.50225	0.423385	0	0	0.000983584
771	0	0.0962764	0	0	0.0966578	-0.122228	5.13374	-0.140028	0.0092826	-0.0169343	-13.4994	1.10E-15	1.09325	0	0	0.00963835	0.21755	1.24947	-3.67214	435.262	416.042	650.958	373.466	373.466	373.466	6.92211	-82.7051	2.06934	513.015	465.026	198.449	194.098	194.098	194.098	-82.9497	-2.77955	-6.00266	28.2131	1.70358	1.79491	0.0431363	0.107636	1.54902	-3.61857	10.671	0.337783	0	0	-0.00427095
772	0	0.424567	0	0	0.426165	-0.117905	4.9683	-0.140022	0.00960271	-0.017195	-13.5124	-1.47E-15	1.08578	0	0	0.00965264	0.122227	1.54931	-3.7641	432.411	415.771	650.696	373.983	373.983	373.983	7.02659	-82.6692	2.03697	507.416	465.033	198.301	194.098	194.098	194.098	-82.9221	-2.86397	-6.0559	27.853	1.75112	2.01602	0.00448964	0.0439239	1.51741	5.71234	5.85324	0.369548	0	0	0.00314374
773	0	0.753924	0	0	0.756588	-0.113792	4.81081	-0.140102	0.0097688	-0.0184061	-13.5324	-2.93E-15	1.06062	0	0	0.00965072	0.0159987	1.84929	-3.83431	429.581	415.489	650.427	374.452	374.452	374.452	7.1333	-82.6321	2.00599	501.815	465.044	198.148	194.098	194.098	194.098	-82.8935	-2.94873	-6.11162	27.4968	1.79885	2.23143	-0.0679107	-0.0357375	1.48598	23.217	-1.24048	0.470627	0	0	0.0161252
774	0	1.08263	0	0	1.08624	-0.109734	4.65537	-0.140226	0.00987206	-0.0189059	-13.5533	1.27E-16	1.02913	0	0	0.00963182	-0.087465	2.14573	-3.89711	426.751	415.199	650.136	374.871	374.871	374.871	7.2414	-82.594	1.97636	496.208	465.06	197.992	194.098	194.098	194.098	-82.8641	-3.03336	-6.16922	27.1692	1.86673	2.4273	-0.103987	-0.0593996	1.4813	33.0745	0.0234582	0.513841	0	0	0.0211551
775	0	1.40985	0	0	1.41421	-0.105684	4.50014	-0.140303	0.00997705	-0.0178464	-13.5641	-4.00E-15	1.00231	0	0	0.00960205	-0.183979	2.43763	-3.95918	423.911	414.902	649.82	375.244	375.244	375.244	7.35014	-82.5549	1.94781	490.595	465.078	197.833	194.098	194.098	194.098	-82.8339	-3.11758	-6.22798	26.8781	1.96143	2.5955	-0.0665521	-0.0347047	1.49961	26.7987	8.2957	0.427022	0	0	0.0142095
776	0	1.73646	0	0	1.74149	-0.101841	4.35277	-0.140337	0.0101029	-0.0161984	-13.5621	-3.13E-15	0.989005	0	0	0.00957272	-0.276947	2.72834	-4.01055	421.072	414.599	649.484	375.575	375.575	375.575	7.45914	-82.515	1.91933	484.979	465.098	197.672	194.098	194.098	194.098	-82.803	-3.20186	-6.28705	26.6071	2.06643	2.73777	-0.00502068	-0.0373933	1.51313	15.6138	11.0212	0.310187	0	0	0.00672185
777	0	2.06409	0	0	2.06972	-0.0984794	4.22384	-0.14036	0.0102625	-0.0156092	-13.5465	-3.60E-15	0.996555	0	0	0.00954588	-0.365608	3.02251	-4.0364	418.255	414.286	649.13	375.877	375.877	375.877	7.56862	-82.4743	1.88966	479.371	465.121	197.507	194.098	194.098	194.098	-82.7715	-3.28722	-6.34582	26.3322	2.15284	2.85783	0.0157063	-0.094006	1.50503	14.6181	3.52774	0.319593	0	0	0.00790932
778	0	2.3931	0	0	2.3993	-0.0956984	4.11714	-0.140361	0.0105108	-0.0158793	-13.5141	-8.70E-16	1.03286	0	0	0.0095116	-0.440866	3.32259	-4.03281	415.465	413.962	648.745	376.164	376.164	376.164	7.67907	-82.4325	1.85797	473.771	465.145	197.34	194.098	194.098	194.098	-82.7393	-3.37451	-6.40414	26.0446	2.20359	2.95474	1.12E-05	-0.150508	1.49041	21.8471	-5.48488	0.442625	0	0	0.0137854
779	0	2.72266	0	0	2.72942	-0.093432	4.03016	-0.140265	0.0109193	-0.0158689	-13.4592	1.86E-15	1.1018	0	0	0.00945167	-0.495233	3.62927	-4.00506	412.698	413.624	648.323	376.441	376.441	376.441	7.79112	-82.389	1.8241	468.18	465.172	197.169	194.098	194.098	194.098	-82.7056	-3.46419	-6.46236	25.7469	2.21849	3.02599	0.00801774	-0.113896	1.49438	23.0989	-0.49263	0.544946	0	0	0.0146043
780	0	3.05208	0	0	3.0594	-0.0916344	3.96116	-0.140119	0.0114697	-0.0160063	-13.3914	2.85E-15	1.19355	0	0	0.00935904	-0.534992	3.94453	-3.95407	409.957	413.269	647.872	376.691	376.691	376.691	7.90564	-82.3431	1.78807	462.598	465.204	196.994	194.098	194.098	194.098	-82.6698	-3.55672	-6.52115	25.4376	2.2086	3.07782	0.0126319	-0.0586873	1.49955	24.5559	7.28637	0.664205	0	0	0.0157804
781	0	3.3804	0	0	3.38827	-0.0902223	3.90695	-0.140016	0.0121246	-0.0172266	-13.3268	8.83E-16	1.2947	0	0	0.00924483	-0.570076	4.26989	-3.88204	407.245	412.895	647.404	376.892	376.892	376.892	8.02351	-82.2936	1.75013	457.023	465.241	196.815	194.098	194.098	194.098	-82.631	-3.65246	-6.58132	25.1178	2.19078	3.1192	-0.0331724	-0.0642517	1.48604	37.2722	5.98214	0.899126	0	0	0.0244404
782	0	3.70559	0	0	3.714	-0.0889554	3.85831	-0.139907	0.0128682	-0.0177909	-13.2677	3.70E-15	1.39306	0	0	0.00911843	-0.601106	4.60407	-3.80161	404.548	412.501	646.919	377.028	377.028	377.028	8.14546	-82.2395	1.71105	451.449	465.286	196.63	194.098	194.098	194.098	-82.588	-3.7512	-6.64389	24.8002	2.17997	3.15148	-0.0559214	-0.115946	1.46734	43.7523	-0.981021	1.05452	0	0	0.0287428
783	0	4.02668	0	0	4.03561	-0.087703	3.81021	-0.139776	0.013652	-0.0173821	-13.2175	3.02E-15	1.47642	0	0	0.00898912	-0.620786	4.94624	-3.72009	401.864	412.084	646.41	377.099	377.099	377.099	8.27211	-82.1798	1.67106	445.874	465.341	196.441	194.098	194.098	194.098	-82.54	-3.85319	-6.70949	24.49	2.16778	3.17457	-0.0342221	-0.146929	1.45628	39.2879	-3.09611	1.07351	0	0	0.0253907
784	0	4.3443	0	0	4.3537	-0.0865006	3.76404	-0.139715	0.0143862	-0.0178899	-13.1859	2.10E-15	1.53247	0	0	0.00887208	-0.623564	5.29716	-3.63461	399.201	411.642	645.868	377.11	377.11	377.11	8.40431	-82.114	1.62939	440.299	465.41	196.245	194.098	194.098	194.098	-82.4867	-3.95939	-6.7783	24.1824	2.13749	3.19411	-0.0541139	-0.15713	1.44847	44.2975	-2.09361	1.15531	0	0	0.0279206
785	0	4.6583	0	0	4.66813	-0.085272	3.71685	-0.139701	0.0150626	-0.0189866	-13.1683	-2.52E-15	1.56126	0	0	0.00877223	-0.60818	5.65567	-3.54948	396.558	411.174	645.291	377.056	377.056	377.056	8.54215	-82.0418	1.5855	434.722	465.493	196.044	194.098	194.098	194.098	-82.4276	-4.07022	-6.85007	23.8826	2.09145	3.21461	-0.0937291	-0.151084	1.45226	54.0144	0.00938686	1.26801	0	0	0.0332433
786	0	4.96818	0	0	4.97839	-0.0838776	3.66329	-0.139652	0.0156694	-0.0191216	-13.1518	1.24E-15	1.56721	0	0	0.00868477	-0.576044	6.01932	-3.47286	393.929	410.678	644.682	376.939	376.939	376.939	8.68511	-81.9626	1.53894	429.139	465.593	195.838	194.098	194.098	194.098	-82.3624	-4.18567	-6.92425	23.5974	2.03449	3.2364	-0.0988572	-0.152793	1.46171	54.5117	-0.516792	1.25231	0	0	0.0326153
787	0	5.27481	0	0	5.28529	-0.0823431	3.60434	-0.139608	0.0161943	-0.0186037	-13.1324	2.79E-15	1.55777	0	0	0.00860718	-0.52726	6.387	-3.40366	391.322	410.153	644.039	376.771	376.771	376.771	8.8329	-81.8767	1.48837	423.55	465.709	195.627	194.098	194.098	194.098	-82.291	-4.30644	-6.99983	23.3234	1.95763	3.26173	-0.0730807	-0.146518	1.47914	47.1228	-0.765598	1.14652	0	0	0.0273964
788	0	5.57974	0	0	5.59049	-0.0808064	3.54529	-0.13977	0.0165736	-0.0193743	-13.1198	-8.35E-16	1.53685	0	0	0.00854242	-0.463374	6.75861	-3.33387	388.752	409.596	643.366	376.566	376.566	376.566	8.9853	-81.7838	1.43187	417.959	465.843	195.412	194.098	194.098	194.098	-82.2135	-4.43374	-7.07559	23.0509	1.85037	3.29722	-0.102684	-0.104665	1.5012	52.3239	3.71744	1.18599	0	0	0.030417
789	0	5.88298	0	0	5.8939	-0.0792141	3.48411	-0.140131	0.0168061	-0.020811	-13.105	9.46E-16	1.51238	0	0	0.00847491	-0.39099	7.13149	-3.26665	386.219	409.005	642.672	376.329	376.329	376.329	9.14152	-81.6837	1.36862	412.362	465.993	195.193	194.098	194.098	194.098	-82.1296	-4.56766	-7.15049	22.7845	1.72951	3.34706	-0.158306	-0.102234	1.52379	63.6971	1.31679	1.31944	0	0	0.0350378
790	0	6.18332	0	0	6.19435	-0.077408	3.41469	-0.140653	0.016862	-0.0219944	-13.0747	2.59E-16	1.4877	0	0	0.00838147	-0.313056	7.50134	-3.21229	383.717	408.379	641.964	376.075	376.075	376.075	9.30042	-81.5758	1.29853	406.754	466.157	194.973	194.098	194.098	194.098	-82.0384	-4.70751	-7.22379	22.5336	1.60916	3.40704	-0.198757	-0.100491	1.55384	72.0204	-1.55968	1.4532	0	0	0.0365846
791	0	6.4795	0	0	6.49052	-0.0752728	3.33262	-0.141241	0.0167323	-0.0224735	-13.0094	-2.19E-15	1.4656	0	0	0.00824421	-0.230776	7.86426	-3.1784	381.24	407.715	641.247	375.826	375.826	375.826	9.46114	-81.4589	1.22181	401.133	466.332	194.754	194.098	194.098	194.098	-81.9389	-4.85256	-7.29514	22.3035	1.49642	3.47037	-0.220083	-0.113875	1.57954	75.715	-7.61011	1.55629	0	0	0.0351148
792	0	6.77053	0	0	6.7814	-0.0728172	3.23821	-0.141755	0.0164504	-0.0211346	-12.8876	-2.62E-16	1.44919	0	0	0.00804123	-0.144502	8.218	-3.1647	378.795	407.01	640.525	375.604	375.604	375.604	9.62344	-81.3314	1.13855	395.496	466.516	194.538	194.098	194.098	194.098	-81.8292	-5.00252	-7.36456	22.0937	1.39649	3.53415	-0.150628	-0.0786857	1.63137	59.204	-6.86077	1.49301	0	0	0.0266216
793	0	7.05681	0	0	7.06748	-0.0703319	3.14265	-0.142419	0.0159616	-0.0205234	-12.7232	-7.42E-16	1.43083	0	0	0.00776199	-0.0593572	8.56442	-3.15167	376.413	406.258	639.81	375.434	375.434	375.434	9.78836	-81.1909	1.04777	389.852	466.706	194.326	194.098	194.098	194.098	-81.7072	-5.1586	-7.43239	21.8806	1.28946	3.60093	-0.113425	-0.054068	1.67609	50.6169	-9.43711	1.56445	0	0	0.0223696
794	0	7.33684	0	0	7.34731	-0.0679843	3.05236	-0.14334	0.0153123	-0.021375	-12.5275	-1.64E-15	1.40758	0	0	0.00739346	0.0194678	8.90411	-3.12684	374.117	405.452	639.112	375.332	375.332	375.332	9.95679	-81.0339	0.949468	384.203	466.898	194.117	194.098	194.098	194.098	-81.5695	-5.32113	-7.49954	21.6499	1.16739	3.66992	-0.140683	-0.0410249	1.70747	57.0798	-14.7686	1.84144	0	0	0.0257926
795	0	7.60625	0	0	7.61651	-0.0657028	2.9646	-0.144428	0.014567	-0.0217817	-12.3044	1.53E-15	1.37363	0	0	0.0069112	0.0863363	9.23486	-3.09261	371.911	404.59	638.445	375.302	375.302	375.302	10.1287	-80.8558	0.845423	378.547	467.087	193.914	194.098	194.098	194.098	-81.4114	-5.48863	-7.56745	21.4056	1.04607	3.73598	-0.132988	0.00776225	1.75173	55.9641	-13.1965	2.07484	0	0	0.0270664
796	0	7.8603	0	0	7.87029	-0.0634558	2.87816	-0.145848	0.0137919	-0.0227434	-12.0872	1.41E-15	1.32262	0	0	0.00632245	0.132699	9.55532	-3.04827	369.806	403.666	637.829	375.34	375.34	375.34	10.304	-80.6511	0.737341	372.884	467.268	193.718	194.098	194.098	194.098	-81.2275	-5.65957	-7.63758	21.1476	0.93617	3.79542	-0.165905	-0.00231713	1.76781	63.3329	-18.7659	2.38174	0	0	0.0314308
797	0	8.0931	0	0	8.10276	-0.0611307	2.78869	-0.147478	0.0131253	-0.0226423	-11.8867	2.22E-15	1.25558	0	0	0.00563966	0.156789	9.86272	-3.00001	367.807	402.678	637.276	375.435	375.435	375.435	10.4821	-80.4138	0.627463	367.212	467.434	193.53	194.098	194.098	194.098	-81.0117	-5.83162	-7.71133	20.8889	0.860443	3.84442	-0.148166	-0.0124063	1.78501	59.1449	-21.1306	2.54779	0	0	0.030283
798	0	8.30022	0	0	8.30949	-0.0587883	2.69854	-0.149341	0.0126515	-0.0215933	-11.7236	2.29E-15	1.17224	0	0	0.00488184	0.16082	10.1562	-2.94469	365.927	401.624	636.79	375.579	375.579	375.579	10.6626	-80.1383	0.516668	361.532	467.579	193.356	194.098	194.098	194.098	-80.7581	-6.00358	-7.78954	20.6335	0.82463	3.8822	-0.0965615	-0.0516607	1.80475	46.6701	-24.4825	2.56012	0	0	0.0244579
799	0	8.47869	0	0	8.48759	-0.0566383	2.6158	-0.151513	0.0124807	-0.0211936	-11.617	1.65E-15	1.07869	0	0	0.00407099	0.15207	10.436	-2.87175	364.195	400.504	636.373	375.778	375.778	375.778	10.8452	-79.819	0.404483	355.853	467.699	193.198	194.098	194.098	194.098	-80.4615	-6.17529	-7.87233	20.373	0.804701	3.90279	-0.0738254	-0.0718432	1.82546	41.0637	-21.3433	2.59208	0	0	0.0223061
800	0	8.62539	0	0	8.63397	-0.0548049	2.54522	-0.153865	0.0127099	-0.0213073	-11.558	1.02E-15	0.98387	0	0	0.00321677	0.135828	10.7012	-2.77677	362.629	399.319	636.026	376.031	376.031	376.03	11.0286	-79.451	0.290484	350.182	467.788	193.064	194.098	194.098	194.098	-80.1165	-6.34598	-7.95918	20.1044	0.780973	3.89606	-0.0657254	-0.0812529	1.84026	39.0839	-13.7975	2.61128	0	0	0.0216502
801	0	8.73736	0	0	8.74568	-0.0533533	2.48934	-0.156051	0.0134548	-0.0206984	-11.5073	-7.40E-16	0.902464	0	0	0.0023258	0.117522	10.9491	-2.66006	361.247	398.078	635.754	376.329	376.329	376.329	11.2109	-79.0298	0.174209	344.522	467.845	192.961	194.098	194.098	194.098	-79.7186	-6.5144	-8.04893	19.8335	0.746697	3.85397	-0.0451756	-0.149589	1.83122	31.8985	-14.5097	2.45642	0	0	0.0173186
802	0	8.81324	0	0	8.82141	-0.0524705	2.45535	-0.157736	0.0147283	-0.0186641	-11.4223	-3.15E-15	0.83993	0	0	0.00140092	0.112439	11.1777	-2.51772	360.069	396.787	635.545	376.668	376.668	376.668	11.39	-78.5517	0.0539532	338.884	467.867	192.897	194.098	194.098	194.098	-79.2637	-6.68031	-8.13971	19.5679	0.694135	3.77603	0.0460912	-0.205301	1.8169	6.65559	-13.8841	1.96761	0	0	0.0027065
803	0	8.85379	0	0	8.86202	-0.0525619	2.45887	-0.159126	0.016478	-0.0187648	-11.3096	4.86E-16	0.795451	0	0	0.000443756	0.137193	11.3866	-2.33318	359.136	395.46	635.385	377.036	377.036	377.036	11.5645	-78.0132	-0.073809	333.281	467.858	192.877	194.098	194.098	194.098	-78.7484	-6.84505	-8.22888	19.3101	0.618364	3.67873	0.0438403	-0.192603	1.80945	1.82631	-4.65395	1.63736	0	0	0.000768254
804	0	8.85701	0	0	8.86552	-0.0536973	2.50258	-0.160197	0.0186285	-0.0210558	-11.156	4.95E-15	0.764354	0	0	-0.000551323	0.194551	11.571	-2.10946	358.465	394.113	635.279	377.406	377.406	377.406	11.7304	-77.4111	-0.210309	327.719	467.819	192.905	194.098	194.098	194.098	-78.1686	-7.00705	-8.31353	19.0797	0.546502	3.57677	-0.0375109	-0.0683257	1.85541	15.296	20.6846	1.4763	0	0	0.00948812
805	0	8.81775	0	0	8.82674	-0.0556046	2.57601	-0.160625	0.0210991	-0.0223299	-10.9191	1.56E-15	0.74127	0	0	-0.00158352	0.269151	11.722	-1.8679	358.053	392.765	635.252	377.76	377.76	377.76	11.8816	-76.7412	-0.354401	322.197	467.755	192.986	194.098	194.098	194.098	-77.5197	-7.16166	-8.39053	18.892	0.48966	3.46014	-0.0828821	0.0294757	1.90344	18.6195	42.4154	1.00859	0	0	0.0126744
806	0	8.73194	0	0	8.74154	-0.0581521	2.67406	-0.16022	0.0237375	-0.021502	-10.5624	-4.23E-15	0.715622	0	0	-0.00262305	0.350905	11.8317	-1.62234	357.909	391.437	635.324	378.104	378.104	378.104	12.0124	-75.9999	-0.505847	316.713	467.67	193.121	194.098	194.098	194.098	-76.797	-7.30518	-8.4563	18.7465	0.426436	3.31234	-0.0557131	0.0317794	1.91187	3.23975	51.4774	0.0650255	0	0	0.00986033
807	0	8.59755	0	0	8.60792	-0.0615281	2.80398	-0.159039	0.0263881	-0.0201696	-10.0664	3.38E-15	0.678483	0	0	-0.00362243	0.44698	11.8946	-1.3709	358.057	390.152	635.486	378.453	378.453	378.453	12.1182	-75.1832	-0.666526	311.279	467.572	193.304	194.098	194.098	194.098	-75.9958	-7.43626	-8.50682	18.6384	0.328679	3.13129	-0.0155355	0.0343879	1.90079	-15.3014	63.363	-1.10935	0	0	0.0116312
808	0	8.41173	0	0	8.42317	-0.065996	2.97588	-0.157085	0.0288333	-0.0192831	-9.40101	2.03E-15	0.617718	0	0	-0.00452406	0.566503	11.9057	-1.10824	358.529	388.933	635.725	378.806	378.806	378.806	12.1942	-74.2862	-0.838441	305.906	467.471	193.529	194.098	194.098	194.098	-75.1108	-7.55374	-8.53789	18.5713	0.189251	2.92666	0.00658687	0.0723512	1.88521	-29.0665	83.1693	-2.35423	0	0	0.0219871
809	0	8.16893	0	0	8.18174	-0.0717371	3.19669	-0.154229	0.0309671	-0.0178834	-8.52884	-4.95E-15	0.532693	0	0	-0.00525628	0.713157	11.8593	-0.832822	359.348	387.802	636.033	379.153	379.153	379.153	12.235	-73.3023	-1.02237	300.602	467.375	193.779	194.098	194.098	194.098	-74.1345	-7.6551	-8.54544	18.5569	0.0212361	2.71136	0.0428049	0.0946384	1.86257	-46.7919	102.921	-3.81026	0	0	0.0388691
810	0	7.86121	0	0	7.87578	-0.0789715	3.47479	-0.150559	0.0326	-0.0160427	-7.44785	8.46E-17	0.412708	0	0	-0.00572528	0.892062	11.7504	-0.541092	360.54	386.783	636.398	379.487	379.486	379.487	12.2347	-72.2229	-1.21838	295.377	467.292	194.036	194.098	194.098	194.098	-73.0575	-7.73733	-8.52561	18.6027	-0.172296	2.49436	0.098086	0.105124	1.84689	-69.6153	122.764	-5.4658	0	0	0.0650176
811	0	7.47811	0	0	7.49484	-0.0879526	3.8198	-0.146321	0.0337016	-0.0152738	-6.1906	5.92E-16	0.261424	0	0	-0.00582574	1.11054	11.5749	-0.22763	362.133	385.894	636.804	379.819	379.819	379.819	12.1875	-71.037	-1.42563	290.24	467.229	194.274	194.098	194.098	194.098	-71.868	-7.79672	-8.47476	18.7054	-0.412914	2.2745	0.108712	0.0751493	1.81223	-81.8966	134.417	-7.03301	0	0	0.0961759
812	0	7.00496	0	0	7.02421	-0.0987509	4.23426	-0.141748	0.0341416	-0.0157716	-4.80969	3.51E-15	0.0721346	0	0	-0.0054277	1.38172	11.3272	0.0998929	364.132	385.155	637.224	380.169	380.169	380.169	12.0863	-69.7315	-1.64091	285.193	467.192	194.462	194.098	194.098	194.098	-70.5519	-7.8275	-8.38982	18.875	-0.709724	2.04577	0.0679037	-0.0545466	1.74721	-81.3465	122.852	-8.41915	0	0	0.115833
813	0	6.42358	0	0	6.44547	-0.111266	4.71404	-0.136944	0.0338526	-0.0159654	-3.36753	-2.75E-15	-0.153653	0	0	-0.00440266	1.73143	11.0006	0.418638	366.521	384.58	637.62	380.576	380.577	380.576	11.924	-68.2912	-1.85885	280.23	467.181	194.57	194.098	194.098	194.098	-69.0935	-7.82231	-8.26822	19.1375	-1.05985	1.79712	0.063202	-0.154067	1.69985	-87.9423	105.396	-9.93451	0	0	0.132671
814	0	5.71515	0	0	5.73938	-0.125509	5.25926	-0.132154	0.0328147	-0.0153454	-1.9653	-2.83E-15	-0.404336	0	0	-0.00271584	2.17462	10.5917	0.717567	369.293	384.18	637.961	381.083	381.083	381.083	11.6936	-66.7004	-2.07335	275.347	467.194	194.567	194.098	194.098	194.098	-67.4761	-7.77365	-8.10734	19.5011	-1.46835	1.51639	0.200964	0.105671	1.73882	-123.091	135.934	-11.7663	0	0	0.209025
815	0	4.86169	0	0	4.88744	-0.14173	5.87906	-0.12795	0.0308875	-0.0169441	-0.764904	-8.04E-16	-0.667313	0	0	-0.000565227	2.67453	10.1044	1.02508	372.493	383.961	638.278	381.673	381.673	381.673	11.3882	-64.9427	-2.27722	270.539	467.229	194.418	194.098	194.098	194.098	-65.6829	-7.67372	-7.90432	19.9329	-1.93006	1.20685	0.34039	0.425739	1.77836	-154.321	170.327	-13.1636	0	0	0.29142
816	0	3.84521	0	0	3.87071	-0.160027	6.57649	-0.124924	0.0281418	-0.021867	0.0360442	3.43E-15	-0.896765	0	0	0.00146176	3.18086	9.54365	1.37322	376.165	383.922	638.617	382.297	382.297	382.297	11.0007	-63.0035	-2.4608	265.793	467.274	194.098	194.098	194.098	194.098	-63.6989	-7.51324	-7.65618	20.406	-2.40707	0.881135	0.368554	0.490414	1.7488	-159.218	163.615	-13.6873	0	0	0.307226
817	0	2.64947	0	0	2.67139	-0.180194	7.34292	-0.123644	0.02482	-0.0278872	0.208934	-5.92E-16	-1.02651	0	0	0.00225963	3.67882	8.91195	1.76822	380.31	384.057	638.984	382.939	382.939	382.939	10.5256	-60.871	-2.61254	261.084	467.313	193.599	194.098	194.098	194.098	-61.5124	-7.28286	-7.36039	20.9217	-2.86029	0.545822	0.421601	0.37921	1.71834	-169.666	133.048	-13.7103	0	0	0.300384
818	0	1.26553	0	0	1.27852	-0.202073	8.17145	-0.125093	0.0211392	-0.037851	-0.537916	-2.45E-15	-0.989546	0	0	6.41E-05	4.18183	8.21343	2.21396	384.916	384.361	639.351	383.652	383.652	383.652	9.96022	-58.5399	-2.72082	256.391	467.329	192.926	194.098	194.098	194.098	-59.1188	-6.97555	-7.01498	21.4621	-3.32436	0.192705	0.397644	0.294962	1.69314	-161.483	111.088	-12.8126	0	0	0.281293
819	0	-0.307703	0	0	-0.311577	-0.225106	9.03996	-0.130242	0.0174829	-0.0514285	-2.49996	-1.69E-15	-0.710253	0	0	-0.00734127	4.69806	7.45108	2.6999	389.947	384.822	639.702	384.48	384.48	384.48	9.30714	-56.0138	-2.7734	251.687	467.299	192.117	194.098	194.098	194.098	-56.5234	-6.58678	-6.62014	22.0187	-3.82438	-0.186707	0.326352	0.285225	1.67322	-140.339	101.838	-11.0136	0	0	0.259603
820	0	-2.05929	0	0	-2.0905	-0.248302	9.91043	-0.140058	0.0144338	-0.0658436	-5.94162	5.08E-16	-0.110439	0	0	-0.0221323	5.22193	6.62728	3.20613	395.351	385.424	640.036	385.425	385.425	385.425	8.57649	-53.3094	-2.76018	246.956	467.205	191.243	194.098	194.098	194.098	-53.7454	-6.118	-6.1796	22.5993	-4.34678	-0.59055	0.27625	0.286129	1.65129	-124.26	91.9433	-8.68001	0	0	0.241412
821	0	-3.96009	0	0	-4.03081	-0.270537	10.7405	-0.155216	0.0124483	-0.0795286	-11.0183	-1.02E-15	0.864196	0	0	-0.0453735	5.74496	5.74658	3.71879	401.076	386.145	640.363	386.469	386.469	386.469	7.78831	-50.4606	-2.67722	242.21	467.033	190.413	194.098	194.098	194.098	-50.8225	-5.58015	-5.70173	23.2115	-4.87206	-1.00449	0.24651	0.274441	1.63053	-114.74	77.7469	-5.96689	0	0	0.225117
822	0	-5.95986	0	0	-6.0821	-0.2906	11.4856	-0.175849	0.0117793	-0.0916978	-17.7018	-1.95E-15	2.23604	0	0	-0.0757417	6.26066	4.8153	4.22953	407.073	386.965	640.688	387.587	387.587	387.587	6.97299	-47.5218	-2.52911	237.506	466.783	189.759	194.098	194.098	194.098	-47.8131	-4.99509	-5.20087	23.8586	-5.39075	-1.40919	0.203446	0.267096	1.6184	-104.54	64.0905	-2.883	0	0	0.20755
823	0	-7.98785	0	0	-8.17043	-0.307095	12.0953	-0.201073	0.0124025	-0.100543	-25.6963	5.18E-16	3.98184	0	0	-0.108444	6.76206	3.83981	4.72663	413.286	387.858	641.022	388.746	388.746	388.746	6.17059	-44.5688	-2.33108	232.96	466.47	189.435	194.098	194.098	194.098	-44.7971	-4.39606	-4.69843	24.5452	-5.89717	-1.78907	0.142325	0.277989	1.60733	-94.0002	54.7508	0.462206	0	0	0.193105
824	0	-9.95606	0	0	-10.201	-0.318518	12.5158	-0.228627	0.0141212	-0.103275	-34.394	-3.38E-15	6.02622	0	0	-0.135294	7.24046	2.82594	5.19341	419.649	388.799	641.382	389.904	389.904	389.904	5.42789	-41.6969	-2.10954	228.744	466.125	189.59	194.098	194.098	194.098	-41.8729	-3.82575	-4.22258	25.283	-6.37584	-2.13199	0.105949	0.272681	1.59334	-94.6817	44.0656	3.85881	0	0	0.194735
825	0	-11.7662	0	0	-12.0657	-0.323597	12.7024	-0.255196	0.0163211	-0.0987566	-42.9399	4.57E-15	8.20096	0	0	-0.146766	7.69106	1.78021	5.61725	426.101	389.762	641.78	391.019	391.019	391.019	4.7924	-39.0132	-1.89797	225.087	465.793	190.342	194.098	194.098	194.098	-39.1496	-3.3299	-3.80603	26.08	-6.82018	-2.42691	0.110808	0.233995	1.57362	-110.074	28.2337	7.23237	0	0	0.219376
826	0	-13.3208	0	0	-13.6572	-0.321534	12.6267	-0.277132	0.018238	-0.0885476	-50.3773	-5.75E-15	10.2581	0	0	-0.135705	8.11485	0.710304	5.99342	432.593	390.724	642.225	392.06	392.06	392.06	4.30556	-36.6254	-1.72893	222.243	465.522	191.752	194.098	194.098	194.098	-36.7346	-2.94767	-3.48217	26.9348	-7.24313	-2.66322	0.118555	0.2165	1.54982	-128.386	15.0912	10.6875	0	0	0.257247
827	0	-14.5369	0	0	-14.8847	-0.311922	12.2731	-0.291347	0.0192851	-0.0745086	-55.8342	-6.43E-15	11.9096	0	0	-0.100929	8.51065	-0.376848	6.31761	439.078	391.662	642.73	392.993	392.993	392.993	3.99868	-34.6289	-1.62648	220.458	465.359	193.823	194.098	194.098	194.098	-34.7225	-2.70469	-3.2813	27.8469	-7.6532	-2.83403	0.114389	0.236053	1.51706	-143.142	7.14369	14.0846	0	0	0.2979
828	0	-15.3566	0	0	-15.6871	-0.294728	11.6384	-0.295976	0.0191824	-0.0580177	-58.6931	4.40E-15	12.8872	0	0	-0.0486605	8.87242	-1.47571	6.58296	445.508	392.556	643.316	393.763	393.763	393.763	3.89031	-33.0949	-1.60056	219.931	465.333	196.499	194.098	194.098	194.098	-33.183	-2.60884	-3.22654	28.8246	-8.03671	-2.93459	0.115186	0.26428	1.47669	-156.403	0.244954	17.1044	0	0	0.341115
829	0	-15.7534	0	0	-16.0415	-0.27039	10.735	-0.290454	0.0177763	-0.040675	-58.6854	8.46E-15	12.9853	0	0	0.00919699	9.19301	-2.58145	6.78424	451.842	393.385	644.005	394.314	394.314	394.314	3.98527	-32.0624	-1.64327	220.787	465.457	199.684	194.098	194.098	194.098	-32.1543	-2.64851	-3.33104	29.8774	-8.37279	-2.96254	0.129327	0.293216	1.43999	-168.374	-5.70004	19.4152	0	0	0.386752
830	0	-15.7343	0	0	-15.9634	-0.23983	9.59301	-0.275495	0.014853	-0.023719	-55.9309	0	12.0987	0	0	0.0592394	9.46688	-3.68931	6.92004	458.046	394.134	644.816	394.603	394.603	394.603	4.27492	-31.5354	-1.73016	223.071	465.725	203.253	194.098	194.098	194.098	-31.6399	-2.79535	-3.59623	31.0052	-8.6561	-2.92122	0.14163	0.281442	1.40206	-175.541	-16.4822	20.9105	0	0	0.422446
831	0	-15.3372	0	0	-15.502	-0.20441	8.25978	-0.252954	0.0103186	-0.00791973	-50.9098	5.92E-15	10.2671	0	0	0.0914291	9.69514	-4.79455	6.99096	464.091	394.791	645.76	394.61	394.61	394.61	4.73831	-31.4852	-1.82616	226.749	466.11	207.069	194.098	194.098	194.098	-31.611	-3.0107	-4.01174	32.2035	-8.89085	-2.81633	0.171391	0.253754	1.35778	-181.877	-27.3692	21.5103	0	0	0.457602
832	0	-14.6243	0	0	-14.7301	-0.16583	6.7973	-0.225474	0.00420675	0.00582641	-44.3651	-6.94E-15	7.65898	0	0	0.102181	9.88176	-5.89216	7.0028	469.96	395.347	646.84	394.328	394.328	394.328	5.3437	-31.8574	-1.8943	231.722	466.571	210.989	194.098	194.098	194.098	-32.0125	-3.25375	-4.55616	33.4657	-9.07653	-2.65031	0.204448	0.249436	1.32634	-184.219	-32.0342	21.3099	0	0	0.483328
833	0	-13.6731	0	0	-13.7324	-0.1259	5.27422	-0.196182	-0.00293648	0.0174156	-37.1693	-3.89E-15	4.56777	0	0	0.0945822	10.0278	-6.97751	6.96313	475.636	395.796	648.061	393.755	393.755	393.755	6.05135	-32.5821	-1.90518	237.852	467.057	214.873	194.098	194.098	194.098	-32.7734	-3.48989	-5.19888	34.7792	-9.2159	-2.4308	0.217538	0.250523	1.31098	-179.002	-33.6015	20.3861	0	0	0.485682
834	0	-12.5669	0	0	-12.5944	-0.0863794	3.75939	-0.168253	-0.0101078	0.0277602	-30.1732	-2.37E-15	1.35817	0	0	0.0760165	10.1336	-8.04684	6.87638	481.103	396.131	649.426	392.907	392.907	392.906	6.81693	-33.584	-1.84269	244.984	467.513	218.59	194.098	194.098	194.098	-33.8164	-3.69547	-5.90292	36.129	-9.31479	-2.17311	0.242652	0.23717	1.29584	-175.44	-34.8387	18.6638	0	0	0.487445
835	0	-11.3845	0	0	-11.3939	-0.0489725	2.32066	-0.144167	-0.0161071	0.0372129	-24.0478	-6.77E-16	-1.59662	0	0	0.05466	10.2015	-9.09622	6.75016	486.351	396.348	650.931	391.808	391.808	391.808	7.5953	-34.7911	-1.70413	252.977	467.887	222.014	194.098	194.098	194.098	-35.0672	-3.85751	-6.62845	37.5012	-9.36839	-1.88806	0.299988	0.21399	1.27623	-179.435	-33.6878	16.0327	0	0	0.504214
836	0	-10.1932	0	0	-10.1948	-0.0152512	1.02112	-0.12545	-0.0198396	0.0453455	-19.2094	-2.71E-15	-3.97202	0	0	0.0367019	10.2346	-10.1209	6.60028	491.382	396.444	652.569	390.487	390.487	390.487	8.34494	-36.1421	-1.49809	261.711	468.135	225.037	194.098	194.098	194.098	-36.4616	-3.97232	-7.33705	38.8791	-9.36329	-1.57805	0.379225	0.185436	1.27245	-189.127	-28.4627	12.4683	0	0	0.527807
837	0	-9.04419	0	0	-9.0442	0.0134798	-0.0869901	-0.112726	-0.020519	0.051489	-15.8216	-2.71E-15	-5.52983	0	0	0.0251286	10.2367	-11.1156	6.44739	496.206	396.419	654.329	388.991	388.991	388.991	9.03227	-37.5893	-1.2412	271.105	468.232	227.571	194.098	194.098	194.098	-37.9498	-4.0437	-7.9957	40.2334	-9.30598	-1.24666	0.433345	0.124742	1.29476	-194.919	-23.9901	7.98999	0	0	0.529037
838	0	-7.97129	0	0	-7.97244	0.0362973	-0.967018	-0.105695	-0.017809	0.0551236	-13.8198	-1.35E-15	-6.14167	0	0	0.019902	10.2175	-12.0761	6.30551	500.827	396.271	656.189	387.408	387.408	387.408	9.63441	-39.1004	-0.954327	281.108	468.17	229.559	194.098	194.098	194.098	-39.4978	-4.08092	-8.57972	41.5301	-9.22816	-0.907635	0.442843	0.0401888	1.33452	-192.554	-21.6069	2.72398	0	0	0.496962
839	0	-6.99233	0	0	-6.99508	0.0527284	-1.60047	-0.103633	-0.011829	0.056088	-13.0051	-6.77E-16	-5.79244	0	0	0.0191086	10.1914	-12.9991	6.1786	505.242	396.002	658.117	385.852	385.852	385.852	10.1404	-40.6571	-0.658506	291.695	467.963	230.978	194.098	194.098	194.098	-41.0866	-4.09633	-9.07463	42.7439	-9.16255	-0.582887	0.459539	-0.0191189	1.37832	-191.344	-16.4126	-3.17276	0	0	0.458736
840	0	-6.1118	0	0	-6.11549	0.0627382	-1.98619	-0.105491	-0.00304259	0.0536041	-13.0997	0	-4.56272	0	0	0.0202327	10.1703	-13.8817	6.06916	509.445	395.609	660.082	384.43	384.43	384.43	10.5511	-42.2521	-0.371799	302.856	467.643	231.839	194.098	194.098	194.098	-42.7091	-4.10311	-9.47652	43.8551	-9.13427	-0.295038	0.451163	-0.0350203	1.43493	-183.037	-7.61279	-9.2777	0	0	0.400373
841	0	-5.32474	0	0	-5.32848	0.0668133	-2.14317	-0.11024	0.00776515	0.0477025	-13.8176	-3.38E-16	-2.61726	0	0	0.0212234	10.1572	-14.7217	5.97493	513.428	395.092	662.063	383.228	383.228	383.228	10.8776	-43.8864	-0.10779	314.586	467.259	232.185	194.098	194.098	194.098	-44.3675	-4.11454	-9.79168	44.8541	-9.1467	-0.0680703	0.473861	0.0674805	1.46095	-177.185	16.7543	-15.2235	0	0	0.3471
842	0	-4.62031	0	0	-4.62345	0.065901	-2.10803	-0.11695	0.0196221	0.0402414	-14.8987	-2.37E-15	-0.179369	0	0	0.0209978	10.1376	-15.5166	5.89806	517.185	394.446	664.056	382.244	382.244	382.244	11.14	-45.5663	0.125465	326.879	466.868	232.085	194.098	194.098	194.098	-46.0698	-4.14277	-10.0349	45.7455	-9.14256	0.0902029	0.515572	0.164837	1.46812	-174.105	37.8402	-20.5599	0	0	0.29687
843	0	-3.9837	0	0	-3.98594	0.0611038	-1.92322	-0.124781	0.0314266	0.0319748	-16.1187	-8.46E-17	2.48747	0	0	0.019445	10.0955	-16.263	5.84516	520.715	393.67	666.061	381.45	381.45	381.45	11.3636	-47.3005	0.326462	339.722	466.534	231.627	194.098	194.098	194.098	-47.8268	-4.19725	-10.2277	46.5331	-9.06113	0.181664	0.542715	0.200931	1.4743	-168.228	48.5213	-24.9184	0	0	0.238551
844	0	-3.3984	0	0	-3.39979	0.053518	-1.63091	-0.133	0.0423142	0.0227053	-17.2936	-5.92E-16	5.12885	0	0	0.0171037	10.0251	-16.9572	5.82001	524.015	392.766	668.064	380.839	380.839	380.839	11.5766	-49.0978	0.499421	353.096	466.322	230.903	194.098	194.098	194.098	-49.6496	-4.28472	-10.3952	47.214	-8.88215	0.207122	0.544972	0.214858	1.47813	-156.874	56.4291	-28.1874	0	0	0.171328
845	0	-2.84902	0	0	-2.84972	0.0442452	-1.27347	-0.141039	0.0513988	0.0124898	-18.2826	-3.72E-15	7.48775	0	0	0.014768	9.9259	-17.596	5.82036	527.078	391.739	670.043	380.41	380.41	380.41	11.8071	-50.9656	0.652613	366.973	466.289	230.012	194.098	194.098	194.098	-51.5481	-4.40982	-10.5637	47.7859	-8.61019	0.168083	0.526165	0.23756	1.47202	-140.599	66.5579	-30.241	0	0	0.0997971
846	0	-2.32296	0	0	-2.32324	0.0343747	-0.892875	-0.148459	0.0580646	0.00165432	-18.981	0	9.3462	0	0	0.0131133	9.79782	-18.1767	5.83828	529.888	390.597	671.974	380.148	380.148	380.148	12.0808	-52.9088	0.796851	381.311	466.48	229.049	194.098	194.098	194.098	-53.5293	-4.57533	-10.7576	48.2524	-8.25162	0.0711183	0.487979	0.268042	1.45585	-119.952	77.7137	-31.0932	0	0	0.0297379
847	0	-1.81197	0	0	-1.81204	0.024919	-0.528209	-0.15486	0.0617945	-0.00877854	-19.3113	6.77E-16	10.5239	0	0	0.0124385	9.64078	-18.6973	5.86116	532.423	389.349	673.833	380.019	380.019	380.019	12.4177	-54.9284	0.94425	396.059	466.925	228.102	194.098	194.098	194.098	-55.5964	-4.78205	-10.9969	48.6245	-7.80859	-0.0715134	0.439617	0.280266	1.42948	-97.9852	84.6355	-30.8225	0	0	-0.0278587
848	0	-1.31257	0	0	-1.31258	0.0166683	-0.209976	-0.159984	0.0623724	-0.0185046	-19.2365	6.77E-16	10.9102	0	0	0.0125778	9.4585	-19.1565	5.87482	534.662	388.008	675.591	379.991	379.991	379.991	12.8305	-57.0207	1.1071	411.157	467.635	227.246	194.098	194.098	194.098	-57.7478	-5.02844	-11.2953	48.916	-7.2897	-0.243047	0.387526	0.272423	1.39846	-75.9284	86.5872	-29.5907	0	0	-0.0684974
849	0	-0.826619	0	0	-0.82661	0.0101469	0.0415669	-0.163842	0.0598239	-0.0276808	-18.7765	-4.40E-15	10.4704	0	0	0.0130147	9.25801	-19.5532	5.86517	536.583	386.59	677.217	380.032	380.032	380.032	13.3229	-59.1774	1.29632	426.539	468.601	226.539	194.098	194.098	194.098	-59.9764	-5.31057	-11.6584	49.1402	-6.71423	-0.424357	0.326777	0.282233	1.37037	-52.1218	89.4669	-27.6433	0	0	-0.0990093
850	0	-0.3616	0	0	-0.361581	0.00566338	0.214506	-0.166589	0.0545216	-0.0357347	-17.9953	2.03E-15	9.26036	0	0	0.0131091	9.04449	-19.8872	5.817	538.164	385.114	678.685	380.106	380.106	380.106	13.8887	-61.3852	1.51997	442.136	469.791	226.022	194.098	194.098	194.098	-62.2694	-5.62226	-12.0829	49.3118	-6.10046	-0.596732	0.272192	0.30114	1.34467	-30.2203	92.0124	-25.2673	0	0	-0.117588
851	0	0.0706665	0	0	0.0706805	0.00326613	0.306971	-0.168656	0.0471598	-0.0419981	-17.0098	-3.38E-16	7.42088	0	0	0.0123903	8.82138	-20.1591	5.71764	539.387	383.597	679.969	380.18	380.18	380.18	14.5125	-63.6272	1.7823	457.88	471.157	225.715	194.098	194.098	194.098	-64.6095	-5.95512	-12.5572	49.4439	-5.4658	-0.742146	0.234686	0.307992	1.32215	-13.4355	91.281	-22.8077	0	0	-0.122025
852	0	0.455787	0	0	0.455805	0.00270713	0.328532	-0.170535	0.0386579	-0.0467988	-15.9562	-3.64E-15	5.15714	0	0	0.0107006	8.59251	-20.3697	5.55935	540.239	382.062	681.052	380.225	380.225	380.225	15.1712	-65.8839	2.0831	473.71	472.636	225.625	194.098	194.098	194.098	-66.9752	-6.29897	-13.0625	49.5443	-4.83303	-0.843769	0.203862	0.325971	1.30796	0.542289	91.9031	-20.5527	0	0	-0.121392
853	0	0.778446	0	0	0.778453	0.00354646	0.296158	-0.172635	0.0299515	-0.0497934	-14.9652	-2.83E-15	2.69944	0	0	0.00823077	8.36032	-20.5207	5.33765	540.718	380.531	681.919	380.22	380.22	380.22	15.8366	-68.1356	2.41748	489.578	474.158	225.745	194.098	194.098	194.098	-69.3434	-6.6426	-13.5753	49.6194	-4.2204	-0.888182	0.195108	0.325734	1.2954	7.80144	90.4409	-18.7872	0	0	-0.112805
854	0	1.02443	0	0	1.02443	0.00514709	0.23442	-0.175312	0.0218675	-0.0517	-14.15	-2.62E-15	0.272433	0	0	0.00539867	8.12814	-20.6138	5.05384	540.829	379.025	682.558	380.151	380.151	380.151	16.4785	-70.3629	2.77621	505.445	475.654	226.063	194.098	194.098	194.098	-71.6904	-6.97464	-14.0695	49.6717	-3.64385	-0.864534	0.194783	0.329611	1.29048	11.6655	91.2682	-17.5638	0	0	-0.10444
855	0	1.18198	0	0	1.18199	0.00680579	0.170441	-0.178766	0.0150659	-0.0529411	-13.5871	-5.08E-16	-1.92675	0	0	0.00265304	7.89858	-20.6518	4.71232	540.583	377.565	682.964	380.008	380.008	380.008	17.0673	-72.5489	3.14662	521.285	477.057	226.568	194.098	194.098	194.098	-73.9939	-7.28436	-14.5192	49.7047	-3.10969	-0.767141	0.204346	0.323149	1.29032	11.9509	92.339	-16.8879	0	0	-0.0945663
856	0	1.24307	0	0	1.24308	0.00780103	0.132053	-0.182911	0.0100597	-0.0540714	-13.2966	1.02E-15	-3.7377	0	0	0.000303585	7.67509	-20.6383	4.32061	540.002	376.172	683.133	379.789	379.789	379.789	17.5766	-74.6796	3.51373	537.077	478.311	227.252	194.098	194.098	194.098	-76.2339	-7.5625	-14.9006	49.7221	-2.61842	-0.59634	0.224837	0.293999	1.297	8.92833	91.3914	-16.6428	0	0	-0.0814703
857	0	1.20426	0	0	1.20427	0.0074455	0.145766	-0.187451	0.00707998	-0.0561725	-13.2487	1.35E-15	-5.05627	0	0	-0.00155654	7.46348	-20.5772	3.8898	539.116	374.862	683.065	379.501	379.501	379.501	17.9853	-76.7445	3.86166	552.802	479.371	228.114	194.098	194.098	194.098	-78.3943	-7.80186	-15.1939	49.7249	-2.17783	-0.359046	0.244994	0.26685	1.31499	6.39964	91.5388	-16.5388	0	0	-0.0687503
858	0	1.06646	0	0	1.06647	0.00518532	0.232945	-0.191828	0.00621616	-0.0600941	-13.3627	2.20E-15	-5.82335	0	0	-0.00302985	7.26883	-20.4737	3.43177	537.961	373.65	682.763	379.161	379.161	379.161	18.2784	-78.7362	4.1753	568.439	480.203	229.164	194.098	194.098	194.098	-80.4629	-7.99749	-15.3844	49.7134	-1.7999	-0.0692218	0.266184	0.252482	1.34142	5.5735	93.666	-16.2725	0	0	-0.0566952
859	0	0.834612	0	0	0.834624	0.000654564	0.4077	-0.19531	0.00731911	-0.0663125	-13.5246	3.89E-15	-6.03392	0	0	-0.00430973	7.09273	-20.3337	2.95893	536.576	372.546	682.239	378.779	378.78	378.78	18.4477	-80.65	4.44162	583.951	480.787	230.414	194.098	194.098	194.098	-82.4312	-8.14673	-15.4632	49.6892	-1.49177	0.255359	0.288475	0.261106	1.37472	7.40538	98.6283	-15.5912	0	0	-0.0452694
860	0	0.517223	0	0	0.517249	-0.00633475	0.677268	-0.197212	0.010115	-0.0747568	-13.6206	1.10E-15	-5.72315	0	0	-0.00557856	6.93276	-20.1636	2.48441	535.005	371.554	681.51	378.363	378.363	378.363	18.4917	-82.4828	4.6507	599.288	481.113	231.878	194.098	194.098	194.098	-84.2943	-8.24901	-15.4275	49.6532	-1.2558	0.596663	0.318044	0.253062	1.40276	10.5986	99.4807	-14.3416	0	0	-0.0308531
861	0	0.126218	0	0	0.126246	-0.0158716	1.04504	-0.196955	0.0142244	-0.0858817	-13.5522	2.54E-15	-4.96057	0	0	-0.00694768	6.78725	-19.9697	2.02433	533.299	370.679	680.599	377.915	377.915	377.915	18.4145	-84.2327	4.79627	614.385	481.182	233.564	194.098	194.098	194.098	-86.0496	-8.30572	-15.2803	49.6043	-1.09388	0.938063	0.349004	0.236547	1.42557	17.4023	97.1225	-12.3741	0	0	-0.0159258
862	0	-0.323781	0	0	-0.3239	-0.0279312	1.50997	-0.194231	0.0192091	-0.100345	-13.2571	6.01E-15	-3.8423	0	0	-0.00842582	6.65494	-19.758	1.59581	531.513	369.918	679.527	377.44	377.44	377.44	18.2257	-85.8976	4.87617	629.157	481.005	235.472	194.098	194.098	194.098	-87.6964	-8.31972	-15.0297	49.5408	-1.00557	1.26311	0.361148	0.238754	1.45642	33.2355	95.4577	-9.62129	0	0	-0.00200579
863	0	-0.816473	0	0	-0.816998	-0.0423083	2.06398	-0.188923	0.0246014	-0.117692	-12.697	7.72E-16	-2.48452	0	0	-0.00990517	6.53151	-19.535	1.21181	529.699	369.269	678.322	376.943	376.943	376.943	17.9389	-87.4755	4.89228	643.502	480.597	237.587	194.098	194.098	194.098	-89.2351	-8.29488	-14.6882	49.4643	-0.98283	1.55212	0.362258	0.255246	1.48669	56.024	93.7032	-6.20324	0	0	0.0110274
864	0	-1.33359	0	0	-1.33506	-0.0586859	2.69461	-0.181121	0.0299283	-0.13706	-11.8508	5.21E-15	-1.01713	0	0	-0.0111863	6.41036	-19.3065	0.88268	527.905	368.725	677.011	376.423	376.423	376.423	17.5702	-88.9644	4.84993	657.305	479.978	239.88	194.098	194.098	194.098	-90.6673	-8.23591	-14.2717	49.3782	-1.01006	1.78652	0.368522	0.253689	1.50383	81.3435	86.967	-2.33189	0	0	0.0220097
865	0	-1.85503	0	0	-1.85827	-0.0767354	3.38884	-0.170954	0.0347279	-0.158514	-10.6895	1.59E-16	0.424777	0	0	-0.0120046	6.28639	-19.0776	0.619357	526.181	368.278	675.623	375.883	375.883	375.883	17.1377	-90.3623	4.75695	670.441	479.172	242.304	194.098	194.098	194.098	-91.995	-8.14811	-13.7977	49.2837	-1.06827	1.95303	0.35513	0.257778	1.52157	114.473	79.5794	1.84106	0	0	0.03208
866	0	-2.36041	0	0	-2.36656	-0.0960575	4.13092	-0.15849	0.0385782	-0.181202	-9.16523	-2.41E-15	1.71365	0	0	-0.012109	6.15455	-18.8526	0.427973	524.567	367.92	674.183	375.325	375.325	375.325	16.6593	-91.6666	4.62261	682.78	478.2	244.796	194.098	194.098	194.098	-93.22	-8.03701	-13.2842	49.1826	-1.13743	2.04129	0.324699	0.262946	1.54147	153.975	71.6818	6.06744	0	0	0.0423324
867	0	-2.8312	0	0	-2.84161	-0.116203	4.90314	-0.143839	0.0412513	-0.20396	-7.23168	-1.27E-15	2.75617	0	0	-0.0113915	6.00997	-18.6352	0.308971	523.097	367.641	672.715	374.762	374.762	374.762	16.152	-92.8735	4.45642	694.19	477.085	247.275	194.098	194.098	194.098	-94.3422	-7.90791	-12.7482	49.0757	-1.20284	2.0446	0.279725	0.260873	1.5569	197.735	62.9969	10.0997	0	0	0.0530075
868	0	-3.25303	0	0	-3.26914	-0.136717	5.68764	-0.127272	0.0427718	-0.225391	-4.87496	2.37E-15	3.51102	0	0	-0.00995834	5.85027	-18.4281	0.257938	521.795	367.434	671.238	374.21	374.21	374.21	15.63	-93.9757	4.26687	704.549	475.842	249.645	194.098	194.098	194.098	-95.3576	-7.76545	-12.2043	48.9638	-1.25302	1.96294	0.227151	0.232432	1.55803	242.566	51.4804	13.7233	0	0	0.0634372
869	0	-3.61795	0	0	-3.64114	-0.157162	6.4674	-0.109484	0.043388	-0.244525	-2.15956	-1.61E-15	3.99201	0	0	-0.0081071	5.67742	-18.2327	0.266529	520.674	367.29	669.765	373.689	373.689	373.689	15.1045	-94.9621	4.06098	713.745	474.487	251.791	194.098	194.098	194.098	-96.2576	-7.61312	-11.6642	48.8493	-1.27453	1.80436	0.160529	0.214483	1.56008	288.487	43.6012	16.8145	0	0	0.074333
870	0	-3.92622	0	0	-3.9577	-0.177084	7.22489	-0.0914943	0.0434834	-0.259694	0.76896	1.52E-15	4.26004	0	0	-0.00617891	5.49383	-18.0499	0.320323	519.737	367.201	668.302	373.216	373.216	373.216	14.583	-95.8167	3.84425	721.685	473.034	253.591	194.098	194.098	194.098	-97.0276	-7.45298	-11.1365	48.7358	-1.25504	1.58258	0.0923333	0.192831	1.56295	330.311	37.4158	19.2458	0	0	0.085259
871	0	-4.1864	0	0	-4.22703	-0.19604	7.94334	-0.074739	0.0435742	-0.269253	3.67532	-2.03E-15	4.41549	0	0	-0.00441665	5.30344	-17.8789	0.401424	518.976	367.16	666.858	372.811	372.811	372.811	14.0697	-96.5196	3.6208	728.299	471.497	254.919	194.098	194.098	194.098	-97.6487	-7.28562	-10.6271	48.6232	-1.19548	1.31504	0.0408672	0.158892	1.56236	361.444	31.9909	20.9452	0	0	0.0959979
872	0	-4.41381	0	0	-4.46421	-0.213644	8.60829	-0.0606249	0.0439358	-0.272619	6.28978	5.92E-16	4.54845	0	0	-0.00281329	5.1125	-17.7175	0.492575	518.378	367.162	665.434	372.495	372.495	372.495	13.5662	-97.0488	3.39435	733.548	469.892	255.659	194.098	194.098	194.098	-98.0994	-7.11033	-10.1402	48.5042	-1.1115	1.0239	-0.000373371	0.142737	1.56356	381.986	31.9701	21.9488	0	0	0.104995
873	0	-4.62917	0	0	-4.68971	-0.229487	9.20472	-0.0504294	0.0447521	-0.269571	8.33422	1.02E-15	4.74024	0	0	-0.00122014	4.92494	-17.5627	0.573903	517.922	367.199	664.035	372.272	372.272	372.272	13.0724	-97.3828	3.16868	737.421	468.241	255.714	194.098	194.098	194.098	-98.3583	-6.92547	-9.67865	48.3735	-1.0134	0.733354	-0.0597455	0.168213	1.57832	396.535	39.9153	22.3518	0	0	0.111317
874	0	-4.85693	0	0	-4.92774	-0.243051	9.71378	-0.0451374	0.0461177	-0.25882	9.55472	0	5.04827	0	0	0.00050676	4.74121	-17.4115	0.618172	517.57	367.266	662.67	372.138	372.138	372.138	12.588	-97.503	2.94862	739.936	466.569	255.018	194.098	194.098	194.098	-98.4068	-6.729	-9.24538	48.2373	-0.894996	0.464207	-0.0776787	0.147691	1.5794	390.299	41.085	22.0683	0	0	0.112814
875	0	-5.12107	0	0	-5.20222	-0.253906	10.12	-0.0454834	0.0479516	-0.240665	9.73274	8.46E-16	5.48818	0	0	0.00235249	4.56803	-17.2598	0.605436	517.29	367.358	661.34	372.078	372.078	372.078	12.1134	-97.3966	2.73978	741.143	464.907	253.54	194.098	194.098	194.098	-98.2323	-6.51917	-8.84355	48.0974	-0.757911	0.239238	-0.052147	0.114491	1.57527	362.755	40.4136	21.1116	0	0	0.106364
876	0	-5.44266	0	0	-5.53405	-0.261715	10.4117	-0.0520576	0.0499145	-0.217653	8.6894	0	6.02296	0	0	0.0039797	4.41171	-17.1024	0.523144	517.052	367.474	660.051	372.07	372.07	372.07	11.6503	-97.0584	2.54847	741.122	463.289	251.293	194.098	194.098	194.098	-97.8298	-6.29513	-8.4769	47.9491	-0.611481	0.0816203	-0.0424426	0.215966	1.62482	329.231	61.1922	19.6716	0	0	0.0897691
877	0	-5.83814	0	0	-5.93933	-0.266035	10.5728	-0.0650646	0.0518472	-0.190519	6.32743	8.46E-16	6.60645	0	0	0.0047167	4.26015	-16.9356	0.352183	516.815	367.611	658.828	372.073	372.073	372.073	11.2031	-96.4932	2.38096	739.972	461.747	248.334	194.098	194.098	194.098	-97.2047	-6.05798	-8.14976	47.7932	-0.454434	0.00174294	-0.0193484	0.321769	1.68296	284.275	83.7583	17.7758	0	0	0.0682618
878	0	-6.31537	0	0	-6.42523	-0.26647	10.589	-0.0841122	0.05354	-0.159942	2.67397	-4.06E-15	7.16775	0	0	0.0038348	4.1009	-16.7563	0.0772053	516.537	367.772	657.702	372.049	372.049	372.049	10.7793	-95.7172	2.24192	737.808	460.314	244.765	194.098	194.098	194.098	-96.3739	-5.81186	-7.8665	47.6329	-0.283625	0.00395096	0.0651246	0.28003	1.69581	218.624	84.6202	15.3722	0	0	0.0474359
879	0	-6.86979	0	0	-6.98635	-0.262905	10.4561	-0.108158	0.0545726	-0.129196	-2.09482	2.45E-15	7.60617	0	0	0.000912484	3.94156	-16.5603	-0.298351	516.204	367.962	656.679	371.968	371.968	371.968	10.3889	-94.7592	2.13287	734.764	459.019	240.729	194.098	194.098	194.098	-95.367	-5.5643	-7.63039	47.4624	-0.112383	0.0978743	0.158766	0.230828	1.71484	147.607	85.0794	12.6289	0	0	0.0244236
880	0	-7.48455	0	0	-7.60485	-0.255369	10.1747	-0.13523	0.0545843	-0.101555	-7.61816	-4.23E-15	7.82661	0	0	-0.00377255	3.7918	-16.3446	-0.764496	515.807	368.189	655.763	371.811	371.811	371.811	10.0431	-93.6596	2.05172	730.979	457.883	236.398	194.098	194.098	194.098	-94.2253	-5.32588	-7.44321	47.2737	0.0404002	0.288791	0.216042	0.26256	1.76947	85.7673	98.1352	9.7686	0	0	-0.000246601
881	0	-8.13255	0	0	-8.25243	-0.243872	9.74451	-0.16259	0.0533459	-0.0780046	-13.3827	-4.14E-15	7.75773	0	0	-0.00912466	3.64905	-16.1089	-1.31663	515.332	368.461	654.974	371.561	371.561	371.561	9.7535	-92.4678	1.99257	726.587	456.919	231.963	194.098	194.098	194.098	-92.9988	-5.10952	-7.30479	47.0694	0.174234	0.56966	0.25872	0.309913	1.83156	31.0178	112.48	6.8565	0	0	-0.0239634
882	0	-8.7787	0	0	-8.89324	-0.228557	9.16974	-0.187106	0.0507469	-0.0586106	-18.8004	-1.52E-15	7.3641	0	0	-0.0135828	3.50702	-15.8546	-1.94835	514.764	368.785	654.329	371.209	371.209	371.209	9.52911	-91.2381	1.94616	721.718	456.128	227.611	194.098	194.098	194.098	-91.7423	-4.92841	-7.21205	46.8565	0.298695	0.927209	0.31546	0.303671	1.8726	-21.2408	116.238	3.92425	0	0	-0.0463698
883	0	-9.38427	0	0	-9.48863	-0.209884	8.46645	-0.206084	0.0469364	-0.0435378	-23.3423	-6.18E-15	6.67068	0	0	-0.0157779	3.3657	-15.5837	-2.64252	514.107	369.171	653.841	370.76	370.76	370.76	9.37302	-90.0233	1.90132	716.49	455.5	223.509	194.098	194.098	194.098	-90.5084	-4.79311	-7.15813	46.6377	0.421811	1.34742	0.371004	0.271272	1.89801	-65.7723	113.361	1.1294	0	0	-0.0667238
884	0	-9.91344	0	0	-10.0037	-0.1886	7.66166	-0.218154	0.0424439	-0.0325993	-26.6733	-5.34E-16	5.77678	0	0	-0.0150535	3.22795	-15.2984	-3.37493	513.373	369.623	653.512	370.23	370.23	370.23	9.28092	-88.869	1.84733	711.011	455.015	219.785	194.098	194.098	194.098	-89.3421	-4.70908	-7.13276	46.4146	0.555073	1.81335	0.403065	0.264948	1.92652	-96.4581	112.499	-1.34379	0	0	-0.0844925
885	0	-10.3381	0	0	-10.4119	-0.165623	6.7894	-0.223436	0.0380729	-0.0249187	-28.6962	2.65E-15	4.83659	0	0	-0.0115767	3.09185	-15.0021	-4.12158	512.572	370.146	653.348	369.646	369.646	369.646	9.24184	-87.8102	1.77614	705.373	454.649	216.521	194.098	194.098	194.098	-88.2772	-4.67569	-7.1237	46.192	0.719834	2.30165	0.418328	0.291268	1.95831	-114.734	116.068	-3.40191	0	0	-0.101638
886	0	-10.6394	0	0	-10.6965	-0.141977	5.88849	-0.222762	0.0345013	-0.0186441	-29.4796	1.52E-15	4.00094	0	0	-0.00610734	2.94854	-14.6977	-4.85889	511.715	370.74	653.354	369.039	369.039	369.039	9.24027	-86.8704	1.68393	699.651	454.373	213.756	194.098	194.098	194.098	-87.3358	-4.68657	-7.11867	45.9696	0.934835	2.78571	0.450615	0.346842	1.98964	-130.62	125.094	-5.10957	0	0	-0.12424
887	0	-10.8077	0	0	-10.8496	-0.118873	5.00536	-0.217102	0.0320331	-0.0117761	-29.1796	-1.78E-15	3.37097	0	0	0.000307222	2.7843	-14.3857	-5.55498	510.818	371.404	653.541	368.447	368.447	368.447	9.25833	-86.0624	1.57243	693.904	454.166	211.488	194.098	194.098	194.098	-86.5287	-4.72996	-7.10728	45.7221	1.18427	3.243	0.558804	0.337333	1.98296	-160.148	125.523	-6.62941	0	0	-0.156644
888	0	-10.8412	0	0	-10.8708	-0.0978031	4.1979	-0.207747	0.0305486	-0.00644728	-28.0316	-2.26E-15	2.97917	0	0	0.00655734	2.59452	-14.062	-6.15749	509.922	372.132	653.904	367.912	367.912	367.912	9.27775	-85.3884	1.4493	688.186	454.013	209.683	194.098	194.098	194.098	-85.8563	-4.78945	-7.08251	45.3859	1.39387	3.66312	0.641842	0.229151	1.92418	-180.853	111.043	-7.60942	0	0	-0.187183
889	0	-10.7467	0	0	-10.7673	-0.0800369	3.51573	-0.196364	0.0295716	-0.0072092	-26.3265	-8.19E-16	2.788	0	0	0.0117086	2.39199	-13.7234	-6.62219	509.057	372.921	654.41	367.479	367.479	367.479	9.2841	-84.8424	1.32501	682.533	453.908	208.285	194.098	194.098	194.098	-85.311	-4.84875	-7.04154	44.9203	1.50851	4.03644	0.501825	0.139991	1.8687	-147.776	97.5222	-7.43177	0	0	-0.174629
890	0	-10.5408	0	0	-10.5551	-0.0658452	2.97008	-0.184482	0.0288504	-0.0101436	-24.3333	5.84E-15	2.75028	0	0	0.0152621	2.19155	-13.3737	-6.95795	508.19	373.775	655.013	367.187	367.187	367.187	9.27093	-84.4136	1.20772	676.946	453.847	207.229	194.098	194.098	194.098	-84.8811	-4.89772	-6.98546	44.3703	1.57602	4.33905	0.320692	0.180572	1.84879	-102.526	102.913	-6.72882	0	0	-0.141654
891	0	-10.2446	0	0	-10.2549	-0.0550386	2.55422	-0.173079	0.0280778	-0.0115535	-22.2512	3.13E-15	2.79742	0	0	0.0171234	1.99106	-13.0166	-7.19292	507.256	374.703	655.682	367.06	367.06	367.06	9.23637	-84.0879	1.10393	671.413	453.831	206.448	194.098	194.098	194.098	-84.5522	-4.92996	-6.91754	43.7849	1.6497	4.55106	0.217096	0.203499	1.81323	-74.7868	105.128	-6.08145	0	0	-0.115671
892	0	-9.87982	0	0	-9.88762	-0.0475091	2.2643	-0.162852	0.0269825	-0.0118531	-20.2353	1.74E-15	2.86012	0	0	0.0175167	1.78768	-12.6513	-7.34057	506.215	375.713	656.388	367.112	367.112	367.112	9.18019	-83.8489	1.01998	665.92	453.861	205.875	194.098	194.098	194.098	-84.3079	-4.94013	-6.84222	43.1718	1.72148	4.66565	0.161899	0.169375	1.74719	-57.7736	97.6058	-5.4607	0	0	-0.0942945
893	0	-9.46721	0	0	-9.47363	-0.0431647	2.09697	-0.154247	0.0253593	-0.0123524	-18.398	-1.18E-15	2.8815	0	0	0.0168377	1.58768	-12.2748	-7.40441	505.04	376.812	657.093	367.349	367.349	367.349	9.10382	-83.6795	0.961043	660.461	453.938	205.451	194.098	194.098	194.098	-84.131	-4.92451	-6.7645	42.5221	1.75511	4.68442	0.100704	0.103993	1.65812	-39.0649	83.33	-4.72224	0	0	-0.0651142
894	0	-9.02638	0	0	-9.03217	-0.0417428	2.0422	-0.14739	0.0232014	-0.0127099	-16.8059	-5.50E-16	2.83643	0	0	0.0155201	1.40282	-11.8847	-7.39158	503.705	378.004	657.754	367.76	367.76	367.76	9.01023	-83.5634	0.930355	655.026	454.061	205.122	194.098	194.098	194.098	-84.0056	-4.88182	-6.68924	41.841	1.73691	4.61495	0.0522606	0.0562941	1.56099	-23.8333	69.5846	-3.97315	0	0	-0.0394024
895	0	-8.57489	0	0	-8.58062	-0.0428657	2.08545	-0.142329	0.0206373	-0.0128477	-15.5039	-2.69E-15	2.72194	0	0	0.013951	1.24032	-11.4785	-7.31079	502.19	379.293	658.337	368.307	368.307	368.307	8.90302	-83.4854	0.929435	649.606	454.227	204.846	194.098	194.098	194.098	-83.9169	-4.81246	-6.62064	41.1416	1.68253	4.4751	0.0248855	0.0862741	1.48787	-14.5888	65.2378	-3.29272	0	0	-0.0238816
896	0	-8.1277	0	0	-8.13378	-0.0460741	2.20904	-0.138928	0.0178198	-0.0138295	-14.5024	-7.82E-16	2.54439	0	0	0.0124001	1.09309	-11.0533	-7.17194	500.479	380.677	658.828	368.929	368.929	368.929	8.7858	-83.4325	0.958451	644.197	454.428	204.591	194.098	194.098	194.098	-83.8521	-4.7178	-6.56199	40.4337	1.62045	4.28942	-0.0332871	0.160657	1.44959	0.0817058	65.5551	-2.55147	0	0	-0.0021076
897	0	-7.69738	0	0	-7.70413	-0.0507278	2.38825	-0.136959	0.0150698	-0.0145344	-13.789	-1.86E-15	2.33278	0	0	0.0110106	0.94784	-10.6091	-6.99446	498.549	382.152	659.226	369.577	369.576	369.576	8.66223	-83.394	1.01609	638.79	454.655	204.332	194.098	194.098	194.098	-83.8011	-4.60049	-6.5156	39.7337	1.58065	4.07531	-0.085835	0.139143	1.41417	11.2255	51.457	-1.93016	0	0	0.0132695
898	0	-7.29303	0	0	-7.30059	-0.0562192	2.59966	-0.136146	0.0126313	-0.0138838	-13.3352	-1.56E-15	2.11107	0	0	0.00983203	0.803182	-10.1484	-6.79667	496.389	383.709	659.519	370.228	370.228	370.228	8.53559	-83.3618	1.10035	633.382	454.899	204.056	194.098	194.098	194.098	-83.7559	-4.46348	-6.48292	39.0564	1.5652	3.83877	-0.0810125	0.115706	1.38522	7.3186	40.533	-1.6172	0	0	0.0069485
899	0	-6.91922	0	0	-6.92769	-0.0621692	2.82865	-0.136205	0.0106249	-0.0130411	-13.1036	1.72E-15	1.89242	0	0	0.00886321	0.658332	-9.67309	-6.5843	494.009	385.335	659.706	370.865	370.865	370.865	8.40823	-83.33	1.20911	627.973	455.151	203.754	194.098	194.098	194.098	-83.711	-4.30937	-6.46454	38.4017	1.56391	3.58782	-0.060736	0.105144	1.3751	-1.13324	35.8501	-1.45342	0	0	-0.00465249
900	0	-6.57709	0	0	-6.58657	-0.0683012	3.06455	-0.136809	0.00911958	-0.0125567	-13.0444	2.66E-15	1.68539	0	0	0.00807937	0.511063	-9.18595	-6.35902	491.428	387.015	659.787	371.476	371.476	371.476	8.28201	-83.2951	1.33967	622.569	455.405	203.423	194.098	194.098	194.098	-83.663	-4.14095	-6.46027	37.7657	1.56419	3.328	-0.0582398	0.0283294	1.36294	-6.4586	24.166	-1.33367	0	0	-0.0102718
901	0	-6.26542	0	0	-6.27586	-0.0743734	3.29805	-0.137722	0.0081168	-0.011899	-13.1119	-2.20E-15	1.49243	0	0	0.00746225	0.369575	-8.69213	-6.12444	488.671	388.73	659.76	372.064	372.064	372.064	8.15872	-83.2556	1.48862	617.173	455.655	203.065	194.098	194.098	194.098	-83.6105	-3.96158	-6.46926	37.1548	1.55488	3.05823	-0.0330989	-0.0854405	1.34351	-16.9519	8.41133	-1.34629	0	0	-0.0218739
902	0	-5.98041	0	0	-5.9918	-0.0802756	3.5249	-0.138793	0.00750293	-0.0116755	-13.2661	-1.39E-15	1.30807	0	0	0.00700483	0.247069	-8.19714	-5.87986	485.765	390.464	659.616	372.635	372.635	372.635	8.0397	-83.2113	1.65191	611.789	455.899	202.685	194.098	194.098	194.098	-83.5537	-3.77475	-6.48997	36.5754	1.52487	2.77726	-0.0160103	-0.125859	1.35369	-25.5439	4.23741	-1.39138	0	0	-0.0307433
903	0	-5.71708	0	0	-5.72935	-0.0859423	3.7426	-0.139898	0.00723937	-0.0112825	-13.468	-3.36E-15	1.13722	0	0	0.00669807	0.146604	-7.70622	-5.62474	482.743	392.197	659.366	373.184	373.184	373.184	7.92586	-83.1635	1.82517	606.422	456.134	202.289	194.098	194.098	194.098	-83.4935	-3.58409	-6.52024	36.0299	1.46465	2.48158	0.0279973	-0.142606	1.36692	-39.3869	3.07087	-1.53591	0	0	-0.0443559
904	0	-5.46926	0	0	-5.48234	-0.0914291	3.95328	-0.140972	0.00721288	-0.0116035	-13.6871	-4.18E-15	0.980827	0	0	0.00653577	0.0663463	-7.22327	-5.35386	479.638	393.913	659.026	373.698	373.698	373.698	7.81761	-83.1135	2.00367	601.076	456.36	201.883	194.098	194.098	194.098	-83.4318	-3.39309	-6.55743	35.5155	1.36733	2.16904	0.0488414	-0.165628	1.37844	-46.8383	-0.725815	-1.61242	0	0	-0.0495573
905	0	-5.23093	0	0	-5.24479	-0.0967614	4.15793	-0.141952	0.00736357	-0.0124206	-13.8969	-4.00E-15	0.846674	0	0	0.00650742	0.00599175	-6.75259	-5.06663	476.479	395.595	658.613	374.158	374.158	374.158	7.71532	-83.0635	2.18262	595.751	456.578	201.475	194.098	194.098	194.098	-83.3706	-3.20537	-6.59875	35.0396	1.2374	1.83603	0.0557944	-0.188695	1.38674	-49.6661	-5.97219	-1.62996	0	0	-0.0494946
906	0	-4.99677	0	0	-5.0113	-0.101945	4.35676	-0.142834	0.00760525	-0.0125471	-14.0808	-3.20E-15	0.738451	0	0	0.00659882	-0.0342957	-6.29795	-4.76547	473.29	397.232	658.143	374.54	374.54	374.541	7.61937	-83.0153	2.35743	590.447	456.789	201.072	194.098	194.098	194.098	-83.3117	-3.02439	-6.6416	34.6156	1.09103	1.48086	0.100695	-0.18974	1.3982	-59.9255	-8.39265	-1.72275	0	0	-0.054358
907	0	-4.76144	0	0	-4.77654	-0.107108	4.5547	-0.143586	0.00777746	-0.0128838	-14.2261	-2.11E-16	0.649611	0	0	0.00678875	-0.0575278	-5.86026	-4.44588	470.1	398.81	657.635	374.82	374.82	374.82	7.52995	-82.9703	2.52412	585.165	456.994	200.681	194.098	194.098	194.098	-83.2567	-2.85301	-6.68372	34.2431	0.933721	1.10482	0.135751	-0.180615	1.41767	-66.7356	-9.80719	-1.75164	0	0	-0.0538265
908	0	-4.52063	0	0	-4.53627	-0.112346	4.75542	-0.144179	0.00776536	-0.0139485	-14.3241	3.33E-16	0.5735	0	0	0.00704725	-0.0678365	-5.43928	-4.10579	466.932	400.319	657.108	374.978	374.978	374.978	7.44733	-82.9295	2.67957	579.904	457.196	200.305	194.098	194.098	194.098	-83.2066	-2.6937	-6.72334	33.9178	0.766128	0.708514	0.144948	-0.175195	1.43913	-65.6242	-12.3827	-1.65022	0	0	-0.046939
909	0	-4.27193	0	0	-4.288	-0.117631	4.95783	-0.144595	0.00753247	-0.015558	-14.3715	2.52E-15	0.506426	0	0	0.00733882	-0.0685273	-5.0347	-3.75096	463.799	401.753	656.579	375.003	375.003	375.003	7.37209	-82.8934	2.82126	574.661	457.394	199.949	194.098	194.098	194.098	-83.1622	-2.54853	-6.75932	33.6418	0.599129	0.293881	0.13182	-0.165649	1.46639	-57.317	-14.7769	-1.44548	0	0	-0.036386
910	0	-4.01449	0	0	-4.03084	-0.122831	5.15683	-0.144787	0.00709853	-0.0168263	-14.3668	-3.62E-15	0.449706	0	0	0.00763482	-0.0624001	-4.64598	-3.39327	460.699	403.104	656.06	374.895	374.895	374.895	7.30488	-82.8622	2.94747	569.43	457.59	199.616	194.098	194.098	194.098	-83.1234	-2.41909	-6.79114	33.4188	0.447379	-0.135297	0.127352	-0.179781	1.4949	-49.8074	-21.0198	-1.23965	0	0	-0.0298638
911	0	-3.74812	0	0	-3.76454	-0.127857	5.34908	-0.14474	0.00658668	-0.0166403	-14.314	-2.77E-15	0.418085	0	0	0.00791661	-0.0489533	-4.27102	-3.04161	457.636	404.369	655.556	374.672	374.672	374.672	7.2462	-82.8351	3.05735	564.205	457.781	199.308	194.098	194.098	194.098	-83.0899	-2.30627	-6.81866	33.2403	0.309464	-0.571866	0.180128	-0.186656	1.51925	-56.3538	-25.59	-1.15188	0	0	-0.0317518
912	0	-3.47184	0	0	-3.48816	-0.132849	5.53989	-0.144489	0.00607714	-0.0150118	-14.2242	-3.07E-15	0.420368	0	0	0.0081589	-0.0295276	-3.90377	-2.68945	454.625	405.542	655.073	374.351	374.351	374.351	7.19633	-82.8114	3.1509	558.988	457.967	199.024	194.098	194.098	194.098	-83.0605	-2.21022	-6.84212	33.075	0.169434	-0.995619	0.285789	-0.143558	1.55011	-77.5836	-21.3921	-1.1706	0	0	-0.039679
913	0	-3.18428	0	0	-3.20036	-0.138108	5.74078	-0.144179	0.00542738	-0.0164712	-14.12	2.43E-15	0.436505	0	0	0.00831568	-0.0120865	-3.53535	-2.31915	451.696	406.619	654.624	373.944	373.944	373.944	7.15535	-82.7897	3.2286	553.784	458.148	198.76	194.098	194.098	194.098	-83.0343	-2.13057	-6.86196	32.8763	0.00494877	-1.37686	0.265154	-0.131121	1.58684	-69.5758	-22.4993	-0.860307	0	0	-0.0380722
914	0	-2.88809	0	0	-2.90371	-0.14337	5.94164	-0.143986	0.00450333	-0.0250285	-14.026	1.95E-15	0.442383	0	0	0.0083637	0.00169122	-3.16407	-1.94762	448.83	407.6	654.21	373.494	373.494	373.494	7.12418	-82.7688	3.29156	548.585	458.32	198.516	194.098	194.098	194.098	-83.0098	-2.0671	-6.87948	32.637	-0.18344	-1.70265	-0.0633783	-0.203715	1.64503	11.7399	-38.9163	0.123973	0	0	-0.00960069
915	0	-2.59356	0	0	-2.60831	-0.147263	6.09015	-0.143753	0.0037651	-0.0306979	-13.9328	3.64E-15	0.465211	0	0	0.00832086	0.0237338	-2.80326	-1.66083	445.921	408.487	653.81	373.095	373.095	373.095	7.10472	-82.7476	3.34182	543.353	458.479	198.294	194.098	194.098	194.098	-82.9861	-2.01946	-6.89734	32.4247	-0.360356	-2.00439	-0.31041	-0.24688	1.69867	72.283	-50.5285	0.806844	0	0	0.0108535
916	0	-2.30805	0	0	-2.32143	-0.148906	6.1528	-0.143205	0.00368923	-0.023745	-13.8186	6.19E-16	0.536829	0	0	0.00821716	0.05866	-2.46093	-1.51341	442.897	409.282	653.413	372.816	372.816	372.816	7.09776	-82.7249	3.38241	538.065	458.62	198.094	194.098	194.098	194.098	-82.9621	-1.98604	-6.91791	32.2769	-0.500147	-2.30391	0.0202542	-0.142725	1.69315	-0.0669768	-36.3041	0.328751	0	0	-0.011327
917	0	-2.02535	0	0	-2.03718	-0.149424	6.17255	-0.142668	0.00366	-0.0190788	-13.7182	4.20E-15	0.598321	0	0	0.00813339	0.0889634	-2.11979	-1.43388	439.846	409.98	653.042	372.625	372.625	372.625	7.10213	-82.6998	3.41525	532.748	458.746	197.91	194.098	194.098	194.098	-82.9366	-1.96472	-6.94162	32.1124	-0.623551	-2.55086	0.202413	-0.0778309	1.69534	-39.5029	-29.4938	0.0860853	0	0	-0.0258573
918	0	-1.74102	0	0	-1.75121	-0.149658	6.18149	-0.142292	0.00354007	-0.0204352	-13.6472	7.35E-16	0.638571	0	0	0.008093	0.1023	-1.76704	-1.36865	436.827	410.584	652.706	372.508	372.507	372.508	7.11721	-82.6715	3.44166	527.422	458.859	197.735	194.098	194.098	194.098	-82.9089	-1.95418	-6.96887	31.8731	-0.74839	-2.71421	0.142303	-0.0786693	1.70952	-21.2208	-34.2329	0.338092	0	0	-0.0212212
919	0	-1.45676	0	0	-1.46526	-0.1495	6.17546	-0.141993	0.00354125	-0.0227406	-13.5985	-2.44E-15	0.677913	0	0	0.00804538	0.0983078	-1.40352	-1.32387	433.828	411.097	652.403	372.488	372.488	372.488	7.14313	-82.6398	3.4633	522.081	458.959	197.568	194.098	194.098	194.098	-82.8786	-1.95336	-7.00074	31.5632	-0.874158	-2.80468	0.0376801	-0.0732293	1.71937	4.89097	-36.5194	0.625314	0	0	-0.00671457
920	0	-1.17586	0	0	-1.18265	-0.148613	6.14162	-0.141741	0.00373183	-0.0244486	-13.5691	6.32E-16	0.721485	0	0	0.00796518	0.0768342	-1.03413	-1.31988	430.815	411.522	652.127	372.588	372.588	372.588	7.1798	-82.6044	3.48184	516.716	459.045	197.409	194.098	194.098	194.098	-82.8455	-1.961	-7.03825	31.2059	-0.989962	-2.84097	-0.0488528	-0.0599875	1.71689	23.6713	-34.8838	0.816991	0	0	0.00875063
921	0	-0.900767	0	0	-0.905841	-0.146751	6.07063	-0.141528	0.00410739	-0.0249805	-13.5582	3.37E-15	0.762333	0	0	0.00786753	0.0370916	-0.663536	-1.37132	427.763	411.864	651.873	372.811	372.81	372.811	7.22678	-82.5651	3.49873	511.318	459.117	197.256	194.098	194.098	194.098	-82.8093	-1.97583	-7.08196	30.8229	-1.08678	-2.83705	-0.0947817	-0.0707138	1.69685	31.5963	-35.3153	0.884084	0	0	0.0170887
922	0	-0.632276	0	0	-0.63573	-0.143876	5.96094	-0.141373	0.0046004	-0.0242975	-13.5669	2.84E-15	0.791491	0	0	0.00777285	-0.0192426	-0.294548	-1.48047	424.662	412.13	651.638	373.146	373.146	373.146	7.2833	-82.5222	3.51489	505.885	459.177	197.11	194.098	194.098	194.098	-82.7703	-1.99678	-7.1319	30.4253	-1.16844	-2.79868	-0.0848787	-0.0516472	1.66962	27.094	-30.5159	0.831795	0	0	0.0162367
923	0	-0.369497	0	0	-0.371414	-0.140151	5.81876	-0.141332	0.00510226	-0.0238646	-13.5977	-3.20E-15	0.802375	0	0	0.00769499	-0.0929421	0.0722761	-1.63668	421.518	412.323	651.418	373.566	373.566	373.566	7.34843	-82.4761	3.53051	500.421	459.226	196.968	194.098	194.098	194.098	-82.7288	-2.02315	-7.18756	30.0156	-1.2422	-2.7245	-0.096768	-0.0626605	1.62814	27.8429	-30.908	0.785136	0	0	0.0180163
924	0	-0.111447	0	0	-0.111993	-0.135696	5.64867	-0.141391	0.00559249	-0.0238673	-13.6442	1.95E-15	0.799307	0	0	0.00763776	-0.181856	0.435478	-1.83241	418.335	412.449	651.208	374.035	374.035	374.035	7.42115	-82.4276	3.54553	494.928	459.265	196.832	194.098	194.098	194.098	-82.6855	-2.0544	-7.24818	29.6067	-1.30141	-2.61166	-0.11682	-0.0503885	1.5934	31.7548	-27.8392	0.760271	0	0	0.0224899
925	0	0.142597	0	0	0.143249	-0.130566	5.45262	-0.14149	0.006081	-0.0238348	-13.6932	-2.15E-15	0.789483	0	0	0.00760185	-0.286397	0.792816	-2.06402	415.112	412.515	651.008	374.515	374.515	374.515	7.50039	-82.3775	3.55978	489.406	459.296	196.702	194.098	194.098	194.098	-82.6412	-2.09002	-7.31289	29.2167	-1.33278	-2.46278	-0.142528	-0.0262258	1.57167	37.0449	-22.0562	0.731853	0	0	0.0272625
926	0	0.393383	0	0	0.395029	-0.1248	5.23217	-0.141528	0.00661577	-0.0225865	-13.7276	-4.67E-16	0.783207	0	0	0.00758792	-0.409984	1.14231	-2.32802	411.851	412.527	650.822	374.971	374.971	374.971	7.58497	-82.3264	3.57305	483.858	459.319	196.579	194.098	194.098	194.098	-82.5965	-2.12951	-7.38076	28.859	-1.32951	-2.28754	-0.106854	0.0100292	1.55753	28.8844	-12.275	0.610958	0	0	0.0206968
927	0	0.642936	0	0	0.64539	-0.11862	4.99569	-0.141513	0.00714956	-0.0213605	-13.7402	-2.94E-15	0.782393	0	0	0.00759456	-0.55625	1.48488	-2.60958	408.568	412.489	650.652	375.376	375.376	375.376	7.67391	-82.2752	3.58461	478.29	459.338	196.463	194.098	194.098	194.098	-82.5521	-2.17277	-7.45064	28.5292	-1.30218	-2.09491	-0.078412	-0.0213619	1.5337	22.742	-11.4324	0.512822	0	0	0.0154568
928	0	0.893107	0	0	0.896161	-0.112227	4.75085	-0.141407	0.00769643	-0.0206343	-13.7207	-3.71E-15	0.79369	0	0	0.00762046	-0.717862	1.8213	-2.89607	405.28	412.406	650.49	375.724	375.724	375.724	7.76646	-82.2243	3.5938	472.707	459.353	196.352	194.098	194.098	194.098	-82.5083	-2.21987	-7.52162	28.2235	-1.26467	-1.89269	-0.0746639	-0.110658	1.50488	22.7426	-18.5438	0.4851	0	0	0.0149018
929	0	1.1447	0	0	1.14823	-0.105731	4.50194	-0.14118	0.00825659	-0.0193377	-13.6642	-3.27E-15	0.820534	0	0	0.00765197	-0.879276	2.15142	-3.18125	401.995	412.284	650.316	376.023	376.023	376.023	7.86207	-82.1734	3.60007	467.114	459.366	196.247	194.098	194.098	194.098	-82.465	-2.27082	-7.59297	27.9431	-1.22802	-1.68923	-0.0376717	-0.136626	1.49669	15.5683	-14.9373	0.42656	0	0	0.00959364
930	0	1.39873	0	0	1.40259	-0.0993033	4.25545	-0.140881	0.00879707	-0.0184843	-13.5771	2.77E-15	0.860554	0	0	0.0076711	-1.03369	2.47681	-3.45405	398.729	412.125	650.123	376.281	376.281	376.281	7.96044	-82.1221	3.60295	461.517	459.381	196.146	194.098	194.098	194.098	-82.4217	-2.32576	-7.66425	27.6806	-1.20138	-1.49304	-0.0137805	-0.128311	1.50294	12.2273	-6.09405	0.425159	0	0	0.00669526
931	0	1.65513	0	0	1.65919	-0.0930289	4.01469	-0.140573	0.00925437	-0.0186319	-13.4707	-2.57E-15	0.905676	0	0	0.00767043	-1.18019	2.79884	-3.70802	395.493	411.933	649.91	376.502	376.502	376.502	8.06144	-82.0693	3.60235	455.92	459.399	196.045	194.098	194.098	194.098	-82.3774	-2.38455	-7.73536	27.4309	-1.18339	-1.31399	-0.0330079	-0.16035	1.50473	19.7502	-5.04805	0.543547	0	0	0.0100371
932	0	1.91245	0	0	1.91661	-0.0868494	3.77744	-0.140191	0.009658	-0.0178574	-13.3453	4.09E-15	0.955835	0	0	0.00764817	-1.31281	3.11717	-3.94699	392.288	411.711	649.672	376.703	376.703	376.702	8.16487	-82.0136	3.59885	450.322	459.422	195.942	194.098	194.098	194.098	-82.3304	-2.44665	-7.80657	27.1988	-1.16488	-1.16177	-0.00900389	-0.208757	1.50606	17.4495	-8.55272	0.590916	0	0	0.00856764
933	0	2.17034	0	0	2.17452	-0.0808682	3.54767	-0.139739	0.00994696	-0.0157207	-13.2064	-3.19E-15	1.00204	0	0	0.00760023	-1.42184	3.43373	-4.16554	389.124	411.463	649.397	376.906	376.906	376.906	8.27099	-81.9535	3.59256	444.727	459.452	195.835	194.098	194.098	194.098	-82.2795	-2.51201	-7.87819	26.9732	-1.15779	-1.04259	0.0767383	-0.249883	1.5101	0.197142	-13.4953	0.499473	0	0	-0.000808253
934	0	2.43013	0	0	2.43425	-0.0754156	3.33811	-0.139397	0.0101118	-0.0148054	-13.0757	2.56E-15	1.04041	0	0	0.00752916	-1.49946	3.75358	-4.3445	386.029	411.187	649.077	377.135	377.135	377.135	8.38056	-81.8875	3.58291	439.142	459.49	195.72	194.098	194.098	194.098	-82.2231	-2.58138	-7.95045	26.7232	-1.19493	-0.958568	0.121794	-0.218612	1.52614	-7.30223	-10.0515	0.52294	0	0	-0.00547892
935	0	2.69168	0	0	2.69577	-0.0706426	3.1546	-0.1393	0.0101275	-0.0163956	-12.9706	3.03E-15	1.0639	0	0	0.00743229	-1.54969	4.08029	-4.47488	383.02	410.886	648.719	377.391	377.391	377.391	8.49406	-81.8141	3.56995	433.573	459.538	195.592	194.098	194.098	194.098	-82.1599	-2.65495	-8.02384	26.4315	-1.28355	-0.911523	0.0682539	-0.147028	1.54734	8.43068	-2.49122	0.794711	0	0	0.00472261
936	0	2.95208	0	0	2.95611	-0.0663268	2.98861	-0.139334	0.0100852	-0.0180985	-12.8878	-3.66E-15	1.07455	0	0	0.00730161	-1.58509	4.41292	-4.57076	380.084	410.562	648.341	377.659	377.658	377.659	8.61113	-81.7318	3.55507	428.012	459.595	195.453	194.098	194.098	194.098	-82.0881	-2.73137	-8.099	26.112	-1.39033	-0.903455	0.0155984	-0.0927366	1.55483	23.5379	3.01169	1.05691	0	0	0.0160808
937	0	3.20845	0	0	3.21237	-0.0622414	2.83143	-0.139416	0.0100435	-0.0184412	-12.8275	3.99E-15	1.07092	0	0	0.00714061	-1.61453	4.7501	-4.6472	377.206	410.22	647.955	377.916	377.917	377.916	8.73112	-81.6388	3.53975	422.453	459.657	195.301	194.098	194.098	194.098	-82.0062	-2.80916	-8.17647	25.7842	-1.47714	-0.92881	0.0108553	-0.123888	1.53771	26.419	-2.32661	1.15484	0	0	0.0176454
938	0	3.45975	0	0	3.46356	-0.0583848	2.68302	-0.13963	0.0100126	-0.0183427	-12.8041	-1.16E-16	1.04892	0	0	0.00697579	-1.63319	5.09199	-4.70742	374.387	409.862	647.559	378.154	378.154	378.154	8.8538	-81.5342	3.52438	416.894	459.723	195.136	194.098	194.098	194.098	-81.9128	-2.88777	-8.25643	25.4563	-1.53143	-0.973932	0.0202496	-0.172559	1.51718	25.8309	-8.14068	1.17869	0	0	0.0169868
939	0	3.70618	0	0	3.70984	-0.0548624	2.54743	-0.139986	0.0100428	-0.0178583	-12.8193	4.57E-15	1.01224	0	0	0.00683371	-1.63187	5.43933	-4.74849	371.631	409.489	647.143	378.367	378.367	378.367	8.9791	-81.417	3.50868	411.337	459.793	194.958	194.098	194.098	194.098	-81.8074	-2.96731	-8.33871	25.1278	-1.56023	-1.02498	0.042125	-0.194233	1.50141	21.8884	-9.44692	1.12754	0	0	0.0147208
940	0	3.9488	0	0	3.95237	-0.0518622	2.43193	-0.140413	0.0101947	-0.0168063	-12.8619	-2.73E-15	0.96953	0	0	0.00672338	-1.60492	5.79347	-4.76203	368.951	409.102	646.701	378.545	378.545	378.545	9.10687	-81.2872	3.49161	405.785	459.865	194.77	194.098	194.098	194.098	-81.6896	-3.04837	-8.42264	24.7923	-1.57794	-1.06813	0.0850597	-0.194978	1.48624	11.6859	-9.27995	0.975622	0	0	0.0078942
941	0	4.18977	0	0	4.1933	-0.049646	2.34659	-0.140977	0.0105611	-0.017091	-12.9298	1.38E-15	0.934899	0	0	0.00664086	-1.55022	6.15636	-4.73424	366.367	408.703	646.231	378.669	378.669	378.669	9.23713	-81.1449	3.47134	400.246	459.939	194.573	194.098	194.098	194.098	-81.5597	-3.13221	-8.50714	24.4409	-1.59807	-1.08655	0.0780832	-0.166582	1.48098	12.3477	-7.30858	0.930621	0	0	0.00866567
942	0	4.42974	0	0	4.4333	-0.0482503	2.29285	-0.141733	0.0111633	-0.0197307	-13.02	-1.25E-15	0.914531	0	0	0.00657461	-1.47194	6.52694	-4.66419	363.88	408.294	645.738	378.721	378.721	378.721	9.36909	-80.9905	3.44663	394.72	460.014	194.37	194.098	194.098	194.098	-81.4182	-3.21926	-8.59097	24.0785	-1.61979	-1.0711	-0.0363371	-0.0900037	1.50232	36.7557	0.257216	1.10369	0	0	0.0269768
943	0	4.66657	0	0	4.67019	-0.0473292	2.25737	-0.14239	0.0120904	-0.0215449	-13.0996	6.53E-16	0.918572	0	0	0.00649001	-1.38325	6.89946	-4.57291	361.466	407.879	645.243	378.687	378.687	378.687	9.5008	-80.8244	3.41775	389.198	460.09	194.167	194.098	194.098	194.098	-81.2652	-3.30815	-8.67297	23.7243	-1.6327	-1.03241	-0.106365	-0.0260452	1.52811	50.3159	6.67345	1.15038	0	0	0.0360546
944	0	4.89888	0	0	4.9026	-0.0466335	2.23058	-0.142939	0.0132295	-0.0232274	-13.1609	-1.84E-15	0.937403	0	0	0.00637266	-1.29423	7.26901	-4.47521	359.106	407.463	644.758	378.566	378.566	378.566	9.6306	-80.647	3.3844	383.673	460.166	193.968	194.098	194.098	194.098	-81.1008	-3.39807	-8.75181	23.3864	-1.64367	-0.984816	-0.188034	-0.0426119	1.53354	65.8768	1.93968	1.17031	0	0	0.0437255
945	0	5.12535	0	0	5.12915	-0.0459354	2.20369	-0.143273	0.0145591	-0.0240723	-13.1876	-7.67E-16	0.970571	0	0	0.00622476	-1.20413	7.63031	-4.38568	356.782	407.048	644.286	378.369	378.369	378.369	9.75689	-80.4586	3.34612	378.141	460.245	193.777	194.098	194.098	194.098	-80.9253	-3.48845	-8.82613	23.0784	-1.65159	-0.934901	-0.234957	-0.0294582	1.54333	74.2304	4.0812	1.0905	0	0	0.0449783
946	0	5.3453	0	0	5.34915	-0.0451529	2.17355	-0.143317	0.0159628	-0.0234848	-13.1657	1.18E-15	1.01113	0	0	0.00604029	-1.11406	7.98021	-4.30947	354.487	406.636	643.828	378.105	378.105	378.105	9.87857	-80.2593	3.30165	372.6	460.33	193.597	194.098	194.098	194.098	-80.7387	-3.57949	-8.89442	22.8083	-1.64924	-0.882271	-0.215401	-0.0125179	1.56203	68.4116	8.31931	0.860304	0	0	0.0373845
947	0	5.55924	0	0	5.56316	-0.04443	2.14571	-0.143186	0.0173384	-0.023397	-13.0984	2.82E-15	1.05726	0	0	0.0058173	-1.02544	8.31887	-4.23748	352.231	406.225	643.387	377.786	377.786	377.786	9.99524	-80.0489	3.24858	367.053	460.426	193.428	194.098	194.098	194.098	-80.5406	-3.67265	-8.95503	22.5656	-1.64755	-0.825185	-0.223302	-0.00893743	1.57962	69.7737	10.1707	0.699032	0	0	0.0345835
948	0	5.76661	0	0	5.77059	-0.0438502	2.12338	-0.142909	0.0186212	-0.0235102	-12.9864	-3.41E-15	1.11106	0	0	0.00554403	-0.938294	8.64601	-4.16501	350.018	405.813	642.963	377.432	377.432	377.432	10.1064	-79.8264	3.18483	361.504	460.537	193.271	194.098	194.098	194.098	-80.3304	-3.7691	-9.00646	22.3431	-1.6533	-0.763862	-0.224148	-0.00557169	1.59985	71.0121	10.9909	0.580055	0	0	0.032568
949	0	5.96597	0	0	5.97004	-0.0434693	2.1087	-0.142579	0.0196792	-0.0242646	-12.8424	-2.11E-15	1.1664	0	0	0.00520831	-0.853124	8.96163	-4.08944	347.852	405.398	642.556	377.065	377.065	377.065	10.2118	-79.5905	3.10867	355.952	460.668	193.124	194.098	194.098	194.098	-80.1064	-3.86977	-9.04754	22.1345	-1.67123	-0.700236	-0.248376	0.00726138	1.61978	78.3492	12.0288	0.552837	0	0	0.0333797
950	0	6.15477	0	0	6.15892	-0.043248	2.10018	-0.14227	0.020465	-0.0253783	-12.681	-4.10E-16	1.22271	0	0	0.00480921	-0.772877	9.26529	-4.01384	345.727	404.977	642.171	376.701	376.701	376.701	10.3108	-79.3392	3.01932	350.397	460.822	192.985	194.098	194.098	194.098	-79.8667	-3.97485	-9.07765	21.9394	-1.69478	-0.637565	-0.269085	0.0213657	1.63847	86.3151	12.2734	0.598536	0	0	0.0337776
951	0	6.32998	0	0	6.33423	-0.0431156	2.09508	-0.142005	0.0208864	-0.026288	-12.513	2.72E-15	1.27132	0	0	0.00435746	-0.701258	9.55684	-3.94321	343.638	404.546	641.814	376.349	376.349	376.349	10.4032	-79.0702	2.91667	344.834	460.999	192.852	194.098	194.098	194.098	-79.6088	-4.08418	-9.0967	21.7613	-1.71007	-0.577833	-0.279118	0.0218469	1.64808	92.0548	9.94673	0.672445	0	0	0.0333158
952	0	6.48919	0	0	6.49354	-0.0430613	2.09299	-0.141775	0.0209073	-0.0259803	-12.3423	-6.89E-16	1.30665	0	0	0.00386622	-0.640884	9.83744	-3.87885	341.587	404.099	641.489	376.013	376.014	376.014	10.4892	-78.781	2.80083	339.261	461.201	192.725	194.098	194.098	194.098	-79.3304	-4.19773	-9.10513	21.6021	-1.70194	-0.518738	-0.214577	0.0455895	1.67016	81.2452	11.8581	0.671805	0	0	0.028169
953	0	6.63206	0	0	6.63655	-0.0432883	2.10173	-0.141788	0.0205547	-0.0264309	-12.1882	-1.57E-16	1.32713	0	0	0.00335277	-0.595456	10.1115	-3.80794	339.594	403.63	641.2	375.702	375.702	375.702	10.5702	-78.4694	2.67112	333.682	461.427	192.6	194.098	194.098	194.098	-79.0294	-4.3167	-9.10364	21.4434	-1.68156	-0.459212	-0.178303	0.031084	1.68344	76.8394	8.30842	0.806958	0	0	0.0267309
954	0	6.75798	0	0	6.76265	-0.0439075	2.12558	-0.142123	0.0198226	-0.0280263	-12.0553	1.69E-15	1.32553	0	0	0.00282662	-0.564004	10.3819	-3.72418	337.673	403.132	640.946	375.427	375.427	375.427	10.6472	-78.1333	2.5277	328.097	461.674	192.479	194.098	194.098	194.098	-78.7037	-4.44162	-9.09339	21.2718	-1.66198	-0.401492	-0.175307	-0.0126364	1.68648	80.428	1.02253	1.11444	0	0	0.0293614
955	0	6.86539	0	0	6.8703	-0.044872	2.16273	-0.142764	0.0187694	-0.030098	-11.9374	4.57E-16	1.29965	0	0	0.00229028	-0.541847	10.6495	-3.6323	335.827	402.599	640.721	375.2	375.199	375.199	10.7209	-77.7702	2.3719	322.502	461.938	192.36	194.098	194.098	194.098	-78.3509	-4.57185	-9.07581	21.0885	-1.64218	-0.347147	-0.182207	-0.0477638	1.6888	85.6952	-3.95694	1.51629	0	0	0.0329091
956	0	6.9526	0	0	6.95779	-0.0460685	2.20882	-0.143656	0.017498	-0.0316937	-11.8243	-2.37E-15	1.25092	0	0	0.00174898	-0.525407	10.9136	-3.5405	334.061	402.026	640.524	375.026	375.026	375.026	10.7915	-77.3774	2.2057	316.893	462.21	192.248	194.098	194.098	194.098	-77.9683	-4.70606	-9.05258	20.9014	-1.61141	-0.295534	-0.162765	-0.0854657	1.69497	83.6752	-8.7542	1.89478	0	0	0.0335919
957	0	7.01898	0	0	7.02449	-0.0474704	2.26281	-0.144771	0.0160687	-0.0328106	-11.709	-1.45E-15	1.17768	0	0	0.00121049	-0.509992	11.1742	-3.4514	332.388	401.408	640.349	374.913	374.913	374.913	10.8595	-76.952	2.03068	311.268	462.483	192.146	194.098	194.098	194.098	-77.5529	-4.84332	-9.02521	20.7115	-1.57045	-0.246017	-0.116183	-0.136779	1.70257	74.4555	-16.161	2.23807	0	0	0.0313173
958	0	7.06478	0	0	7.07066	-0.0491299	2.32672	-0.146192	0.0146265	-0.0343587	-11.5915	-2.99E-15	1.08873	0	0	0.000683341	-0.487947	11.431	-3.36248	330.832	400.742	640.187	374.877	374.877	374.877	10.9255	-76.4909	1.84796	305.625	462.748	192.057	194.098	194.098	194.098	-77.1018	-4.98305	-8.99514	20.5137	-1.5314	-0.198035	-0.0899767	-0.176251	1.71185	68.8141	-22.479	2.63387	0	0	0.0303612
959	0	7.08983	0	0	7.09607	-0.0510377	2.40018	-0.14781	0.0132941	-0.0354326	-11.4522	4.27E-15	0.993002	0	0	0.000169522	-0.454152	11.6821	-3.2742	329.417	400.024	640.031	374.925	374.925	374.925	10.9894	-75.9904	1.65902	299.965	462.995	191.986	194.098	194.098	194.098	-76.6111	-5.12404	-8.96351	20.3097	-1.49673	-0.150524	-0.0396504	-0.158353	1.73584	56.0835	-19.3145	2.95872	0	0	0.0256099
960	0	7.09415	0	0	7.10085	-0.0532339	2.48474	-0.149569	0.012199	-0.0359036	-11.2739	1.35E-15	0.899659	0	0	-0.000339104	-0.41081	11.9252	-3.18114	328.183	399.253	639.885	375.055	375.055	375.055	11.051	-75.4461	1.46501	294.29	463.216	191.94	194.098	194.098	194.098	-76.0765	-5.26512	-8.93132	20.0961	-1.46865	-0.102544	0.0268427	-0.137136	1.765	37.2537	-14.1731	3.17894	0	0	0.0173826
961	0	7.07789	0	0	7.08513	-0.0558022	2.58361	-0.151481	0.0114143	-0.0370686	-11.0438	2.77E-15	0.812126	0	0	-0.00085513	-0.359636	12.1573	-3.07454	327.175	398.432	639.75	375.268	375.268	375.268	11.1099	-74.8533	1.26679	288.603	463.402	191.923	194.098	194.098	194.098	-75.493	-5.40522	-8.89918	19.8653	-1.45965	-0.0563686	0.0468149	-0.164212	1.77969	27.1797	-15.2242	3.45339	0	0	0.0124759
962	0	7.03916	0	0	7.04698	-0.0586624	2.6937	-0.15335	0.0110047	-0.0383767	-10.7283	-4.29E-15	0.732159	0	0	-0.00139218	-0.294062	12.3716	-2.95801	326.424	397.565	639.618	375.571	375.571	375.571	11.1647	-74.2061	1.06607	282.908	463.547	191.942	194.098	194.098	194.098	-74.8546	-5.542	-8.86756	19.6258	-1.47464	-0.0151452	0.0339077	-0.241444	1.77827	22.4332	-22.723	3.69568	0	0	0.00892834
963	0	6.97409	0	0	6.98252	-0.0616435	2.80842	-0.154807	0.0110349	-0.0378268	-10.2771	3.72E-15	0.659236	0	0	-0.00195914	-0.200689	12.5584	-2.84305	325.956	396.659	639.474	375.975	375.975	375.975	11.2132	-73.4971	0.864931	277.207	463.644	191.999	194.098	194.098	194.098	-74.1538	-5.67231	-8.83671	19.3983	-1.51272	0.018109	0.0779306	-0.244159	1.79315	2.21759	-16.9547	3.58187	0	0	-0.00132293
964	0	6.87837	0	0	6.88742	-0.0647656	2.92855	-0.155727	0.0114797	-0.0359089	-9.66538	3.13E-15	0.584868	0	0	-0.00255218	-0.0744183	12.7099	-2.72714	325.814	395.724	639.312	376.478	376.478	376.478	11.2533	-72.718	0.664509	271.507	463.693	192.098	194.098	194.098	194.098	-73.3817	-5.79373	-8.80641	19.1904	-1.58269	0.0388617	0.15131	-0.188939	1.81511	-26.9012	-2.14796	3.13722	0	0	-0.0114246
965	0	6.74599	0	0	6.75566	-0.0681638	3.05926	-0.156139	0.012286	-0.0338559	-8.88836	-4.36E-15	0.498428	0	0	-0.00315021	0.0827005	12.8188	-2.59929	326.057	394.772	639.134	377.063	377.063	377.063	11.2827	-71.8584	0.465347	265.825	463.692	192.232	194.098	194.098	194.098	-72.5275	-5.90391	-8.77588	19.0043	-1.69151	0.0428031	0.187888	-0.17143	1.82179	-49.4395	4.96245	2.53073	0	0	-0.0153556
966	0	6.5673	0	0	6.57763	-0.0718889	3.20252	-0.156011	0.0133981	-0.0310795	-7.94278	1.18E-15	0.388486	0	0	-0.00370929	0.273258	12.8759	-2.45662	326.729	393.816	638.936	377.712	377.712	377.712	11.2977	-70.9059	0.268487	260.173	463.645	192.395	194.098	194.098	194.098	-71.5786	-5.99943	-8.74378	18.8543	-1.8387	0.0245294	0.224661	-0.155761	1.82457	-73.4379	10.9494	1.61972	0	0	-0.014137
967	0	6.32963	0	0	6.34059	-0.0759974	3.36047	-0.15544	0.0147038	-0.0277759	-6.84556	-3.38E-16	0.24025	0	0	-0.00415212	0.499943	12.8715	-2.29775	327.873	392.872	638.715	378.409	378.409	378.409	11.2936	-69.8462	0.0748897	254.568	463.555	192.571	194.098	194.098	194.098	-70.5199	-6.07628	-8.708	18.7567	-2.02183	-0.0220521	0.264326	-0.0590987	1.83642	-98.9344	30.618	0.363523	0	0	0.000170903
968	0	6.01709	0	0	6.02858	-0.080538	3.53498	-0.154444	0.0161054	-0.0239573	-5.61235	8.04E-16	0.0445606	0	0	-0.00434982	0.753518	12.7966	-2.11884	329.534	391.955	638.482	379.116	379.116	379.116	11.2648	-68.6633	-0.114201	249.027	463.427	192.746	194.098	194.098	194.098	-69.3347	-6.12966	-8.66559	18.729	-2.22249	-0.0986672	0.31353	0.0626859	1.84975	-126.832	55.8708	-1.26458	0	0	0.0276886
969	0	5.61085	0	0	5.62279	-0.0855983	3.72938	-0.153018	0.0174152	-0.0194679	-4.26155	7.19E-16	-0.203881	0	0	-0.00412141	1.02248	12.6431	-1.91347	331.755	391.082	638.251	379.791	379.791	379.791	11.2044	-67.3395	-0.297694	243.569	463.267	192.897	194.098	194.098	194.098	-68.0045	-6.15447	-8.61259	18.7851	-2.42254	-0.203007	0.371166	0.0602751	1.83955	-157.878	62.5337	-3.22028	0	0	0.0599415
970	0	5.0903	0	0	5.10246	-0.0913941	3.95194	-0.151189	0.0185187	-0.0141977	-2.82533	-2.66E-15	-0.491096	0	0	-0.00326344	1.31395	12.4037	-1.67479	334.575	390.266	638.013	380.428	380.428	380.428	11.1052	-65.856	-0.475093	238.215	463.081	192.999	194.098	194.098	194.098	-66.5095	-6.14589	-8.54385	18.9302	-2.63417	-0.33076	0.459585	0.012429	1.82102	-198.395	62.5589	-5.44349	0	0	0.104241
971	0	4.43354	0	0	4.44561	-0.0983299	4.21811	-0.149058	0.0192595	-0.00983066	-1.36757	-2.54E-15	-0.812332	0	0	-0.00161528	1.64186	12.0741	-1.3882	338.031	389.52	637.75	381.041	381.041	381.041	10.959	-64.1928	-0.646159	232.984	462.873	193.023	194.098	194.098	194.098	-64.829	-6.09934	-8.45305	19.1559	-2.88966	-0.469521	0.578167	0.077985	1.82345	-245.698	79.9381	-7.76236	0	0	0.178732
972	0	3.61643	0	0	3.62782	-0.106765	4.54156	-0.147307	0.0194007	-0.0136027	-0.0362222	2.37E-15	-1.1681	0	0	0.000753814	2.00381	11.6517	-1.03588	342.162	388.856	637.465	381.624	381.624	381.624	10.7565	-62.3295	-0.80905	227.892	462.644	192.942	194.098	194.098	194.098	-62.9417	-6.00887	-8.33295	19.4463	-3.21483	-0.602883	0.4684	0.138376	1.83636	-234.355	92.0414	-9.28602	0	0	0.235136
973	0	2.60735	0	0	2.6169	-0.11604	4.89692	-0.146328	0.0189672	-0.0251164	1.01369	-1.61E-15	-1.52174	0	0	0.0035031	2.38805	11.1258	-0.659682	346.924	388.282	637.179	382.182	382.182	382.182	10.4872	-60.2457	-0.957109	222.919	462.389	192.743	194.098	194.098	194.098	-60.8261	-5.8647	-8.17662	19.8305	-3.58935	-0.740095	0.10124	0.150666	1.8378	-159.309	91.0262	-10.0539	0	0	0.220091
974	0	1.37183	0	0	1.37757	-0.124709	5.22866	-0.145626	0.0184133	-0.0302961	1.6729	-1.10E-15	-1.78714	0	0	0.00604084	2.78388	10.48	-0.350028	352.203	387.803	636.919	382.727	382.727	382.727	10.1427	-57.9227	-1.08305	218.022	462.095	192.437	194.098	194.098	194.098	-58.4634	-5.65867	-7.9777	20.3815	-3.9403	-0.908875	0.170077	0.177743	1.82083	-180.879	90.9659	-11.9035	0	0	0.289336
975	0	-0.1096	0	0	-0.110119	-0.132822	5.53885	-0.145655	0.0177357	-0.0345114	1.70616	1.27E-15	-1.90251	0	0	0.00705599	3.18811	9.71706	-0.1008	357.992	387.417	636.689	383.266	383.266	383.266	9.7197	-55.3472	-1.18653	213.182	461.754	192.035	194.098	194.098	194.098	-55.8406	-5.39199	-7.7289	21.097	-4.24993	-1.09327	0.422007	0.24081	1.81241	-240.129	95.8593	-13.9204	0	0	0.427074
976	0	-1.84447	0	0	-1.85417	-0.141218	5.85951	-0.147457	0.0168482	-0.0460403	0.782822	-3.89E-15	-1.80375	0	0	0.00428749	3.59662	8.85134	0.151105	364.346	387.12	636.493	383.809	383.809	383.809	9.21726	-52.5128	-1.26788	208.392	461.359	191.558	194.098	194.098	194.098	-52.9528	-5.06924	-7.42328	21.9199	-4.55128	-1.26387	0.56276	0.277058	1.81619	-263.512	94.9662	-14.7381	0	0	0.513204
977	0	-3.8321	0	0	-3.8547	-0.150215	6.20271	-0.152402	0.016026	-0.0652686	-1.47529	4.06E-15	-1.40419	0	0	-0.00545131	4.00382	7.89532	0.44462	371.277	386.906	636.337	384.374	384.374	384.374	8.63795	-49.4236	-1.32487	203.633	460.9	191.058	194.098	194.098	194.098	-49.8058	-4.69594	-7.05687	22.803	-4.87546	-1.41438	0.527125	0.291693	1.82358	-240.022	89.8913	-14.2153	0	0	0.503132
978	0	-6.05904	0	0	-6.09899	-0.159331	6.55	-0.161877	0.0158007	-0.0875471	-5.4089	-2.20E-15	-0.605311	0	0	-0.0254948	4.40376	6.85668	0.776093	378.736	386.768	636.238	384.984	384.984	384.984	7.99139	-46.0995	-1.35609	198.888	460.37	190.638	194.098	194.098	194.098	-46.4223	-4.28283	-6.63063	23.7341	-5.21939	-1.55626	0.446418	0.268615	1.82299	-206.026	79.0985	-12.9654	0	0	0.455275
979	0	-8.49027	0	0	-8.55215	-0.167769	6.87101	-0.176933	0.0166184	-0.108988	-11.2237	0	0.667296	0	0	-0.0577914	4.79391	5.74294	1.12802	386.645	386.694	636.209	385.655	385.655	385.655	7.29632	-42.5828	-1.36487	194.173	459.767	190.436	194.098	194.098	194.098	-42.8478	-3.84925	-6.15185	24.7158	-5.56528	-1.69996	0.390626	0.26889	1.82231	-181.036	73.2554	-11.4038	0	0	0.418552
980	0	-11.0644	0	0	-11.1518	-0.174674	7.13342	-0.197648	0.0186292	-0.126457	-18.8652	4.23E-15	2.4329	0	0	-0.100877	5.16967	4.56423	1.4889	394.928	386.674	636.268	386.385	386.385	386.385	6.5805	-38.9413	-1.36062	189.566	459.106	190.616	194.098	194.098	194.098	-39.1535	-3.42284	-5.63582	25.7456	-5.89927	-1.84851	0.366643	0.279367	1.81942	-168.373	70.5496	-9.66595	0	0	0.403352
981	0	-13.6941	0	0	-13.8084	-0.179193	7.30494	-0.222709	0.0216433	-0.137087	-27.9477	4.97E-15	4.64341	0	0	-0.148519	5.52497	3.33275	1.85417	403.513	386.695	636.435	387.157	387.157	387.157	5.8792	-35.269	-1.35847	185.219	458.415	191.338	194.098	194.098	194.098	-35.4365	-3.03679	-5.10649	26.8134	-6.21844	-1.99799	0.348706	0.281398	1.8047	-164.194	67.8927	-7.75199	0	0	0.403345
982	0	-16.2722	0	0	-16.4109	-0.18047	7.3534	-0.249576	0.0251356	-0.138597	-37.7882	-1.90E-15	7.17474	0	0	-0.190256	5.85613	2.06094	2.2183	412.324	386.743	636.728	387.943	387.943	387.943	5.23188	-31.682	-1.37785	181.362	457.739	192.731	194.098	194.098	194.098	-31.8146	-2.72547	-4.59565	27.9121	-6.52126	-2.13874	0.310237	0.249041	1.77112	-163.929	59.9312	-5.54655	0	0	0.408612
983	0	-18.6822	0	0	-18.8383	-0.17771	7.24868	-0.275218	0.028588	-0.129942	-47.5375	7.02E-15	9.84389	0	0	-0.214224	6.16502	0.759974	2.56789	421.272	386.808	637.16	388.713	388.713	388.713	4.67812	-28.3082	-1.43941	178.281	457.132	194.855	194.098	194.098	194.098	-28.4162	-2.51889	-4.13996	29.044	-6.80162	-2.25933	0.261196	0.213323	1.72539	-168.967	50.4679	-2.97154	0	0	0.426922
984	0	-20.8108	0	0	-20.9728	-0.170271	6.96611	-0.296954	0.031568	-0.111494	-56.3469	-5.58E-15	12.407	0	0	-0.211171	6.45506	-0.560339	2.88498	430.27	386.877	637.739	389.439	389.439	389.439	4.25349	-25.2752	-1.55999	176.285	456.648	197.69	194.098	194.098	194.098	-25.3686	-2.43689	-3.77689	30.2159	-7.05391	-2.35121	0.237291	0.205788	1.66819	-185.125	43.5884	0.000865098	0	0	0.475809
985	0	-22.5599	0	0	-22.7135	-0.157801	6.49173	-0.312928	0.0337704	-0.0853289	-63.4952	6.09E-15	14.5836	0	0	-0.177782	6.7263	-1.89055	3.1578	439.24	386.941	638.481	390.083	390.083	390.083	3.98656	-22.6979	-1.74605	175.667	456.333	201.132	194.098	194.098	194.098	-22.7855	-2.48359	-3.54039	31.4293	-7.27752	-2.40603	0.263134	0.214182	1.59481	-214.942	36.7952	3.30163	0	0	0.562219
986	0	-23.8547	0	0	-23.9863	-0.140313	5.82497	-0.322149	0.0348998	-0.0555881	-68.4584	6.51E-15	16.0852	0	0	-0.117992	6.97636	-3.22082	3.38713	448.125	386.99	639.399	390.595	390.596	390.595	3.89767	-20.6681	-1.98891	176.671	456.219	205.011	194.098	194.098	194.098	-20.7579	-2.64498	-3.45737	32.6777	-7.47514	-2.40938	0.28911	0.220705	1.51568	-244.013	27.7009	6.84668	0	0	0.650036
987	0	-24.649	0	0	-24.7484	-0.118069	4.97458	-0.324162	0.0345126	-0.0267152	-70.9222	-5.50E-15	16.6451	0	0	-0.0420498	7.20345	-4.54293	3.57371	456.873	387.018	640.505	390.934	390.934	390.934	3.99907	-19.2491	-2.26626	179.471	456.322	209.131	194.098	194.098	194.098	-19.349	-2.89335	-3.54537	33.9553	-7.64807	-2.35028	0.243929	0.218465	1.45157	-253.958	16.1813	10.5125	0	0	0.689857
988	0	-24.9259	0	0	-24.9894	-0.0914563	3.95432	-0.31906	0.0322137	-0.000483081	-70.7987	-6.60E-15	16.0935	0	0	0.0362076	7.40727	-5.85226	3.70419	465.423	387.015	641.806	391.074	391.074	391.074	4.29451	-18.474	-2.54808	184.165	456.636	213.301	194.098	194.098	194.098	-18.592	-3.19562	-3.81093	35.2675	-7.79117	-2.23323	0.213501	0.239994	1.38907	-261.531	8.54136	13.8719	0	0	0.725277
989	0	-24.6969	0	0	-24.7282	-0.0611778	2.7905	-0.307068	0.0276361	0.0221678	-68.1956	4.40E-15	14.3903	0	0	0.103116	7.5858	-7.14499	3.76915	473.722	386.977	643.306	390.995	390.994	390.994	4.77684	-18.3456	-2.7986	190.771	457.14	217.356	194.098	194.098	194.098	-18.4902	-3.51622	-4.24829	36.6198	-7.89145	-2.06447	0.229965	0.227801	1.32777	-273.592	-3.98735	16.6421	0	0	0.772745
990	0	-23.9995	0	0	-24.0086	-0.0284013	1.52809	-0.288536	0.0206349	0.039588	-63.4063	-5.75E-15	11.6483	0	0	0.148659	7.74046	-8.4164	3.77251	481.74	386.896	645.002	390.687	390.687	390.687	5.426	-18.8378	-2.97937	199.24	457.795	221.164	194.098	194.098	194.098	-19.0175	-3.8198	-4.83917	38.0048	-7.95051	-1.84713	0.261906	0.217154	1.2793	-281.546	-14.3488	18.6547	0	0	0.805651
991	0	-22.8937	0	0	-22.8938	0.00539715	0.224775	-0.264465	0.0117457	0.0515155	-56.9192	7.44E-15	8.16508	0	0	0.16894	7.87208	-9.66158	3.72481	489.46	386.766	646.888	390.154	390.153	390.153	6.2089	-19.901	-3.05832	209.463	458.544	224.629	194.098	194.098	194.098	-20.123	-4.07862	-5.55342	39.4059	-7.98041	-1.58582	0.299837	0.228314	1.24396	-282.871	-18.3652	19.6337	0	0	0.812644
992	0	-21.4562	0	0	-21.46	0.0385965	-1.05567	-0.236605	0.00201933	0.058896	-49.3727	0	4.35921	0	0	0.166461	7.9781	-10.8759	3.63842	496.871	386.583	648.958	389.396	389.396	389.396	7.08155	-21.468	-3.01671	221.286	459.325	227.687	194.098	194.098	194.098	-21.7376	-4.27714	-6.35128	40.8038	-7.98968	-1.28623	0.314233	0.220236	1.21713	-273.598	-22.7302	19.3343	0	0	0.782071
993	0	-19.7746	0	0	-19.7905	0.0695458	-2.24842	-0.207269	-0.00701826	0.0629825	-41.4652	2.71E-15	0.704994	0	0	0.148238	8.05881	-12.0552	3.52084	503.958	386.339	651.199	388.429	388.429	388.429	7.99317	-23.4604	-2.85169	234.527	460.073	230.293	194.098	194.098	194.098	-23.7802	-4.41218	-7.18715	42.1865	-7.97542	-0.956441	0.311447	0.187023	1.19659	-257.441	-28.4263	17.4093	0	0	0.72695
994	0	-17.9392	0	0	-17.9699	0.0966924	-3.29304	-0.178953	-0.0137957	0.0643966	-33.8493	3.38E-15	-2.36015	0	0	0.122715	8.11859	-13.1961	3.37632	510.705	386.028	653.585	387.281	387.281	387.281	8.89227	-25.7949	-2.57551	248.996	460.729	232.412	194.098	194.098	194.098	-26.1654	-4.49063	-8.01437	43.5476	-7.92622	-0.605987	0.329427	0.173229	1.18458	-242.892	-27.2663	13.7123	0	0	0.672658
995	0	-16.0355	0	0	-16.0786	0.118784	-4.14158	-0.153917	-0.0169865	0.0629273	-27.0478	0	-4.49555	0	0	0.0970033	8.15849	-14.2941	3.21265	517.103	385.644	656.094	385.981	385.981	385.981	9.73341	-28.3906	-2.21291	264.512	461.251	234.018	194.098	194.098	194.098	-28.8098	-4.52695	-8.79068	44.8744	-7.83313	-0.24247	0.341824	0.199688	1.19319	-224.612	-13.9811	8.36371	0	0	0.602649
996	0	-14.1382	0	0	-14.1883	0.135092	-4.76678	-0.133955	-0.0157848	0.0592841	-21.4164	1.35E-15	-5.49232	0	0	0.0754382	8.17382	-15.3446	3.03542	523.138	385.178	658.705	384.557	384.557	384.557	10.4829	-31.1739	-1.79722	280.914	461.619	235.098	194.098	194.098	194.098	-31.6392	-4.54071	-9.4826	46.1508	-7.68917	0.124919	0.343378	0.219721	1.21253	-203.392	4.4594	1.59939	0	0	0.517891
997	0	-12.3064	0	0	-12.3573	0.145371	-5.1603	-0.120229	-0.0100583	0.0551776	-17.1364	2.71E-15	-5.29384	0	0	0.0594416	8.16297	-16.3431	2.84756	528.799	384.626	661.391	383.053	383.053	383.053	11.122	-34.0828	-1.36262	298.068	461.837	235.653	194.098	194.098	194.098	-34.5911	-4.55142	-10.0688	47.3613	-7.49262	0.486005	0.367289	0.137527	1.23437	-189.66	10.0446	-6.37254	0	0	0.450646
998	0	-10.5811	0	0	-10.6274	0.149609	-5.3224	-0.113002	-0.00031696	0.0502239	-14.2092	-1.35E-15	-3.99387	0	0	0.0481799	8.14084	-17.2837	2.65874	534.083	383.988	664.103	381.563	381.563	381.563	11.6471	-37.0681	-0.936699	315.873	461.937	235.703	194.098	194.098	194.098	-37.6166	-4.57378	-10.542	48.4766	-7.28909	0.831936	0.409105	-0.0189009	1.26496	-182.5	3.40591	-15.1743	0	0	0.397844
999	0	-8.98559	0	0	-9.02393	0.148023	-5.26177	-0.111506	0.0125717	0.040717	-12.4661	-1.69E-15	-1.79461	0	0	0.0397333	8.13399	-18.1598	2.48343	538.999	383.268	666.776	380.221	380.221	380.221	12.0686	-40.0934	-0.538936	334.253	461.97	235.289	194.098	194.098	194.098	-40.6802	-4.61852	-10.908	49.457	-7.16939	1.1525	0.402614	-0.0666561	1.30886	-162.324	10.2361	-24.0361	0	0	0.315055
1000	0	-7.53114	0	0	-7.56024	0.141543	-5.01381	-0.114604	0.0273767	0.0251505	-11.655	-4.23E-15	1.01646	0	0	0.0325023	8.15173	-18.9669	2.32247	543.539	382.469	669.364	379.104	379.104	379.104	12.409	-43.1348	-0.18366	353.143	462.004	234.486	194.098	194.098	194.098	-43.7596	-4.69678	-11.1834	50.2915	-7.1566	1.43677	0.357064	0.144015	1.34527	-127.29	53.0247	-32.1062	0	0	0.214733
1001	0	-6.22174	0	0	-6.24233	0.131934	-4.64579	-0.121273	0.0427567	0.0086474	-11.5128	-7.61E-16	4.11367	0	0	0.0258953	8.1669	-19.7026	2.16163	547.669	381.589	671.863	378.162	378.162	378.162	12.6989	-46.1773	0.12113	372.471	462.11	233.403	194.098	194.098	194.098	-46.8421	-4.81921	-11.3919	51.0048	-7.14899	1.68323	0.337954	0.340017	1.37511	-97.87	89.6569	-38.7025	0	0	0.137509
1002	0	-5.05527	0	0	-5.0691	0.120992	-4.22627	-0.130442	0.0573486	-0.00599309	-11.7824	2.03E-15	7.15571	0	0	0.0201194	8.15104	-20.3639	1.99154	551.364	380.633	674.269	377.33	377.33	377.33	12.9717	-49.2115	0.379308	392.164	462.36	232.161	194.098	194.098	194.098	-49.9207	-4.99003	-11.5628	51.6124	-7.05879	1.8975	0.339154	0.398845	1.40127	-76.8281	104.66	-43.4344	0	0	0.0749378
1003	0	-4.02518	0	0	-4.03409	0.110048	-3.80621	-0.14109	0.0698624	-0.0196311	-12.2437	0	9.80429	0	0	0.0156041	8.09733	-20.9475	1.81169	554.613	379.609	676.556	376.602	376.602	376.602	13.2597	-52.2303	0.605085	412.151	462.823	230.874	194.098	194.098	194.098	-52.9906	-5.20707	-11.7271	52.1117	-6.87127	2.08317	0.335534	0.383879	1.42123	-56.9854	111.07	-46.2171	0	0	0.0173163
1004	0	-3.12351	0	0	-3.12909	0.100044	-3.42187	-0.152348	0.07904	-0.0329336	-12.7343	0	11.7268	0	0	0.0125686	8.01279	-21.4506	1.62393	557.418	378.534	678.684	376.005	376.005	376.005	13.5898	-55.2273	0.817685	432.358	463.554	229.653	194.098	194.098	194.098	-56.0473	-5.46504	-11.9134	52.4994	-6.60116	2.2403	0.325642	0.363342	1.43494	-36.4779	119.221	-47.1193	0	0	-0.035211
1005	0	-2.34378	0	0	-2.34722	0.0916288	-3.09834	-0.163489	0.0839318	-0.0457611	-13.1502	-1.35E-15	12.6481	0	0	0.0108282	7.90628	-21.8719	1.42971	559.78	377.426	680.613	375.558	375.558	375.558	13.9804	-58.1951	1.03694	452.709	464.585	228.594	194.098	194.098	194.098	-59.0852	-5.75713	-12.1435	52.7791	-6.25836	2.36746	0.310484	0.356574	1.44371	-15.8111	128.705	-46.3033	0	0	-0.080587
1006	0	-1.68187	0	0	-1.68397	0.0851438	-2.84887	-0.174052	0.0840026	-0.0574998	-13.448	6.77E-16	12.3984	0	0	0.00982831	7.78448	-22.2112	1.23023	561.704	376.304	682.31	375.267	375.267	375.267	14.4384	-61.1244	1.27982	473.124	465.922	227.78	194.098	194.098	194.098	-62.0963	-6.07544	-12.4288	52.9588	-5.84783	2.46335	0.303205	0.347284	1.44786	1.40367	133.84	-44.0015	0	0	-0.112669
1007	0	-1.13594	0	0	-1.13717	0.0805474	-2.67199	-0.18365	0.0792325	-0.068357	-13.62	-4.06E-15	10.9476	0	0	0.00884578	7.65255	-22.4696	1.02904	563.202	375.19	683.748	375.128	375.128	375.128	14.9575	-64.0042	1.55746	493.525	467.539	227.273	194.098	194.098	194.098	-65.0696	-6.41109	-12.7684	53.0446	-5.38203	2.52832	0.292286	0.352941	1.45024	17.75	136.365	-40.5853	0	0	-0.133505
1008	0	-0.705893	0	0	-0.706595	0.07747	-2.55353	-0.192132	0.0701367	-0.0783414	-13.7014	-2.71E-15	8.41402	0	0	0.00736338	7.51267	-22.6496	0.829201	564.289	374.103	684.909	375.124	375.125	375.125	15.5188	-66.8224	1.87269	513.838	469.38	227.116	194.098	194.098	194.098	-67.9914	-6.75442	-13.1481	53.0434	-4.87697	2.56379	0.273939	0.365429	1.44981	33.787	135.19	-36.5087	0	0	-0.14097
1009	0	-0.392346	0	0	-0.392719	0.0752524	-2.46816	-0.199468	0.0578608	-0.0872634	-13.7439	1.69E-16	5.07102	0	0	0.00535506	7.36534	-22.7553	0.632303	564.981	373.063	685.782	375.231	375.231	375.231	16.0918	-69.5664	2.21864	533.997	471.361	227.332	194.098	194.098	194.098	-70.8456	-7.09527	-13.5418	52.9658	-4.34749	2.57193	0.260513	0.361128	1.44093	46.7557	127.784	-32.2344	0	0	-0.132855
1010	0	-0.194615	0	0	-0.194783	0.0729686	-2.38023	-0.205602	0.0439357	-0.095957	-13.7855	2.20E-15	1.30454	0	0	0.00330194	7.21224	-22.7919	0.441186	565.303	372.089	686.36	375.416	375.416	375.416	16.6386	-72.2247	2.57891	553.945	473.377	227.93	194.098	194.098	194.098	-73.6153	-7.42339	-13.9138	52.8234	-3.81055	2.55724	0.242959	0.358563	1.43202	59.8381	118.588	-28.007	0	0	-0.11604
1011	0	-0.109773	0	0	-0.109868	0.0695965	-2.25037	-0.210341	0.0300641	-0.105562	-13.8258	-2.03E-15	-2.43887	0	0	0.00193968	7.05384	-22.766	0.257177	565.281	371.198	686.645	375.645	375.645	375.645	17.1182	-74.7883	2.92921	573.633	475.318	228.906	194.098	194.098	194.098	-76.2838	-7.72898	-14.2238	52.6305	-3.28021	2.52368	0.212588	0.380988	1.43359	76.7188	112.717	-23.949	0	0	-0.096456
1012	0	-0.132216	0	0	-0.132295	0.0641906	-2.04214	-0.213268	0.0179583	-0.115436	-13.8114	-2.37E-15	-5.70535	0	0	0.00187608	6.88714	-22.6854	0.0788283	564.942	370.403	686.644	375.88	375.88	375.88	17.4917	-77.2502	3.24048	593.008	477.071	230.253	194.098	194.098	194.098	-78.8361	-8.00327	-14.4312	52.4045	-2.76428	2.47317	0.207722	0.368644	1.42575	88.7149	102.158	-20.2174	0	0	-0.0697222
1013	0	-0.25227	0	0	-0.252394	0.0558165	-1.71949	-0.21405	0.00890157	-0.126677	-13.6702	7.11E-15	-8.11875	0	0	0.00319183	6.7127	-22.5576	-0.0884922	564.326	369.713	686.371	376.087	376.087	376.087	17.7274	-79.6058	3.48304	612.017	478.539	231.956	194.098	194.098	194.098	-81.2594	-8.23918	-14.5016	52.1556	-2.27763	2.41014	0.219457	0.312825	1.40998	99.2241	86.0538	-16.5929	0	0	-0.0367557
1014	0	-0.456875	0	0	-0.456983	0.0436976	-1.25235	-0.212272	0.00376034	-0.141266	-13.3061	1.02E-15	-9.41342	0	0	0.00527119	6.53592	-22.3896	-0.234254	563.486	369.136	685.839	376.241	376.241	376.241	17.8044	-81.8515	3.63107	630.591	479.646	233.994	194.098	194.098	194.098	-83.5437	-8.43169	-14.4107	51.8891	-1.84036	2.33909	0.206817	0.286288	1.41383	119.929	75.8668	-12.6629	0	0	-0.00467145
1015	0	-0.731552	0	0	-0.731594	0.0275053	-0.627957	-0.207442	0.00272057	-0.159162	-12.616	-3.38E-15	-9.4827	0	0	0.00699886	6.3587	-22.1891	-0.353374	562.469	368.676	685.066	376.324	376.324	376.324	17.7148	-83.9837	3.66656	648.64	480.343	236.341	194.098	194.098	194.098	-85.6816	-8.57793	-14.1477	51.6132	-1.46419	2.2577	0.179963	0.277515	1.42909	149.049	69.7626	-8.17092	0	0	0.0279464
1016	0	-1.06112	0	0	-1.06113	0.00735449	0.149277	-0.199349	0.00548293	-0.179499	-11.5377	1.44E-15	-8.36941	0	0	0.00719103	6.18014	-21.9637	-0.444585	561.317	368.33	684.079	376.321	376.321	376.321	17.4637	-85.998	3.58224	666.045	480.609	238.958	194.098	194.098	194.098	-87.668	-8.67699	-13.7169	51.3372	-1.1533	2.15986	0.155843	0.247046	1.44178	181.99	61.2334	-3.00793	0	0	0.0626522
1017	0	-1.42978	0	0	-1.43002	-0.0163053	1.06176	-0.188109	0.0113024	-0.201787	-10.0618	-2.22E-15	-6.25563	0	0	0.00514943	6.00183	-21.72	-0.505465	560.075	368.098	682.902	376.229	376.229	376.229	17.0686	-87.888	3.38286	682.669	480.454	241.788	194.098	194.098	194.098	-89.4998	-8.72978	-13.1371	51.0663	-0.913136	2.03952	0.12525	0.205716	1.4534	220.261	51.6764	2.83162	0	0	0.0978112
1018	0	-1.82187	0	0	-1.82306	-0.0427283	2.08016	-0.174117	0.0191681	-0.225259	-8.22582	1.17E-15	-3.42527	0	0	0.000957271	5.82758	-21.4639	-0.53448	558.788	367.972	681.56	376.052	376.052	376.053	16.5564	-89.6463	3.08483	698.359	479.913	244.758	194.098	194.098	194.098	-91.1752	-8.73857	-12.4398	50.8031	-0.750186	1.89173	0.0871377	0.163903	1.4638	263.405	42.8484	9.14949	0	0	0.131948
1019	0	-2.22252	0	0	-2.22592	-0.0709228	3.16537	-0.157979	0.0279273	-0.248618	-6.09951	5.50E-16	-0.22247	0	0	-0.00453774	5.66127	-21.2	-0.53247	557.493	367.946	680.074	375.802	375.802	375.802	15.9603	-91.2642	2.7142	712.958	479.046	247.774	194.098	194.098	194.098	-92.6932	-8.7066	-11.6649	50.5481	-0.668283	1.71465	0.041116	0.146577	1.47489	309.727	38.5457	15.6001	0	0	0.164024
1020	0	-2.6185	0	0	-2.62582	-0.0997548	4.27277	-0.140393	0.0365562	-0.27039	-3.76665	-1.29E-15	3.00904	0	0	-0.010051	5.50384	-20.9319	-0.504058	556.219	368.012	678.47	375.484	375.484	375.484	15.3157	-92.7331	2.30347	726.313	477.923	250.73	194.098	194.098	194.098	-94.0534	-8.63752	-10.8572	50.3006	-0.662925	1.51154	-0.00896728	0.139982	1.48374	356.145	36.4342	21.7665	0	0	0.194602
1021	0	-2.99897	0	0	-3.01216	-0.128077	5.35748	-0.122138	0.0443088	-0.28907	-1.31887	-3.38E-15	5.97534	0	0	-0.0143254	5.35553	-20.662	-0.456655	554.988	368.162	676.774	375.109	375.109	375.109	14.6572	-94.0442	1.88754	738.287	476.624	253.506	194.098	194.098	194.098	-95.2546	-8.53511	-10.0608	50.0584	-0.727806	1.29063	-0.0577852	0.112492	1.4839	399.206	31.6136	27.226	0	0	0.22116
1022	0	-3.35645	0	0	-3.37738	-0.154838	6.37887	-0.104024	0.0507867	-0.303863	1.14808	3.38E-16	8.4645	0	0	-0.0165091	5.21988	-20.3914	-0.399779	553.815	368.387	675.002	374.69	374.69	374.69	14.0151	-95.1887	1.49979	748.77	475.229	255.978	194.098	194.098	194.098	-96.2944	-8.40302	-9.3159	49.8182	-0.858475	1.06385	-0.117102	0.105278	1.486	439.82	30.5802	31.667	0	0	0.24416
1023	0	-3.6882	0	0	-3.7184	-0.17909	7.30105	-0.0869647	0.0559782	-0.31325	3.52293	5.08E-16	10.3655	0	0	-0.0163423	5.09945	-20.1208	-0.347932	552.701	368.68	673.172	374.24	374.24	374.24	13.4136	-96.1574	1.16914	757.678	473.811	258.022	194.098	194.098	194.098	-97.1681	-8.24451	-8.65522	49.5809	-1.04263	0.844826	-0.163728	0.110188	1.48529	470.681	32.2479	34.7714	0	0	0.260357
1024	0	-3.99639	0	0	-4.03669	-0.20009	8.09649	-0.071849	0.0600674	-0.316113	5.68896	1.02E-15	11.6511	0	0	-0.014048	4.99508	-19.8493	-0.316108	551.642	369.035	671.299	373.768	373.768	373.768	12.8702	-96.9407	0.917484	764.965	472.436	259.522	194.098	194.098	194.098	-97.8689	-8.06248	-8.10271	49.3478	-1.26048	0.649523	-0.190072	0.125691	1.48924	488.173	36.5775	36.3953	0	0	0.268743
1025	0	-4.28793	0	0	-4.33849	-0.217326	8.74705	-0.0595697	0.063234	-0.31213	7.51781	3.72E-15	12.3488	0	0	-0.010161	4.90587	-19.5754	-0.317723	550.63	369.446	669.401	373.28	373.28	373.28	12.3955	-97.5289	0.759215	770.618	471.157	260.378	194.098	194.098	194.098	-98.3881	-7.85929	-7.67304	49.1167	-1.49495	0.493129	-0.203007	0.163144	1.50763	492.556	45.3282	36.5714	0	0	0.273059
1026	0	-4.57416	0	0	-4.63445	-0.23048	9.24203	-0.0507563	0.0655486	-0.300495	8.89346	-1.02E-15	12.5158	0	0	-0.00532907	4.82843	-19.2969	-0.365693	549.654	369.909	667.497	372.785	372.785	372.785	11.9937	-97.9127	0.700972	774.665	470.019	260.513	194.098	194.098	194.098	-98.7162	-7.63682	-7.37213	48.8845	-1.73212	0.384785	-0.185221	0.193494	1.53251	478.57	53.9417	35.3505	0	0	0.271567
1027	0	-4.86998	0	0	-4.93902	-0.239458	9.57906	-0.0458941	0.0669406	-0.281315	9.69664	-2.71E-15	12.2177	0	0	-0.000198485	4.75998	-19.0111	-0.468126	548.702	370.42	665.606	372.297	372.297	372.297	11.664	-98.0834	0.742358	777.165	469.053	259.879	194.098	194.098	194.098	-98.8438	-7.39642	-7.1982	48.6447	-1.96227	0.328579	-0.134071	0.212098	1.56052	445.106	61.7201	32.8834	0	0	0.262906
1028	0	-5.19275	0	0	-5.26929	-0.244369	9.76313	-0.0455092	0.0671805	-0.255494	9.78523	-1.02E-15	11.5139	0	0	0.00457719	4.69904	-18.7152	-0.627192	547.769	370.978	663.749	371.828	371.828	371.828	11.4014	-98.0347	0.876996	778.216	468.283	258.455	194.098	194.098	194.098	-98.7626	-7.13881	-7.14308	48.3892	-2.17633	0.32463	-0.0678814	0.242771	1.6013	396.664	72.0541	29.4063	0	0	0.247238
1029	0	-5.56124	0	0	-5.64391	-0.24543	9.80288	-0.0501171	0.0659109	-0.224477	9.00417	-1.02E-15	10.452	0	0	0.00826252	4.64218	-18.4073	-0.843852	546.849	371.581	661.949	371.388	371.388	371.388	11.1979	-97.7631	1.09378	777.94	467.717	256.257	194.098	194.098	194.098	-98.4674	-6.86438	-7.19366	48.1148	-2.35784	0.367682	0.00332175	0.285267	1.65516	336.707	84.4294	25.1609	0	0	0.221042
1030	0	-5.99293	0	0	-6.08033	-0.242911	9.70853	-0.0602324	0.0629216	-0.189341	7.19977	-6.77E-16	9.09069	0	0	0.0100138	4.58466	-18.0865	-1.11868	545.934	372.229	660.231	370.982	370.982	370.982	11.044	-97.2707	1.37771	776.483	467.354	253.334	194.098	194.098	194.098	-97.9578	-6.57385	-7.33293	47.8233	-2.48528	0.448985	0.100534	0.291345	1.70285	261.992	90.816	20.3132	0	0	0.176112
1031	0	-6.50007	0	0	-6.59076	-0.23722	9.49513	-0.0760279	0.0581155	-0.15255	4.27953	8.46E-16	7.49994	0	0	0.00899448	4.52566	-17.7531	-1.44595	545.027	372.92	658.62	370.614	370.614	370.614	10.9294	-96.5669	1.71045	774.01	467.182	249.773	194.098	194.098	194.098	-97.2413	-6.26905	-7.54077	47.5162	-2.54309	0.562074	0.207675	0.292149	1.75432	178.782	94.902	15.1528	0	0	0.117138
1032	0	-7.08655	0	0	-7.17896	-0.228834	9.18018	-0.097115	0.0516864	-0.116968	0.262746	-1.18E-15	5.77536	0	0	0.00466879	4.46481	-17.4084	-1.81587	544.131	373.654	657.14	370.281	370.281	370.281	10.8442	-95.6709	2.07122	770.692	467.178	245.693	194.098	194.098	194.098	-96.335	-5.95383	-7.79515	47.1926	-2.5259	0.702583	0.310166	0.301193	1.81251	94.1203	97.641	10.0073	0	0	0.0501911
1033	0	-7.74516	0	0	-7.83762	-0.21823	8.78112	-0.122207	0.0440765	-0.0852776	-4.6602	-1.10E-15	4.0312	0	0	-0.00277833	4.39962	-17.055	-2.21746	543.256	374.429	655.817	369.975	369.975	369.975	10.78	-94.613	2.43799	766.698	467.307	241.247	194.098	194.098	194.098	-95.2675	-5.63488	-8.07345	46.8518	-2.43728	0.866379	0.393514	0.31416	1.87372	15.4519	98.4806	5.20989	0	0	-0.017622
1034	0	-8.45708	0	0	-8.54753	-0.205798	8.3122	-0.149186	0.0359692	-0.0601017	-10.1283	-7.40E-16	2.39467	0	0	-0.0122177	4.32555	-16.6974	-2.64167	542.405	375.244	654.679	369.687	369.687	369.687	10.731	-93.4331	2.78866	762.187	467.531	236.605	194.098	194.098	194.098	-94.0779	-5.32202	-8.35421	46.497	-2.28317	1.04755	0.430726	0.358044	1.94551	-46.3083	103.933	1.10613	0	0	-0.0775468
1035	0	-9.19299	0	0	-9.27918	-0.191757	7.78121	-0.175289	0.0281386	-0.0420287	-15.6503	-4.15E-15	0.98586	0	0	-0.0216719	4.23285	-16.3418	-3.08637	541.572	376.094	653.755	369.401	369.401	369.401	10.6939	-92.1793	3.10274	757.294	467.81	231.947	194.098	194.098	194.098	-92.8139	-5.02795	-8.61867	46.1404	-2.06367	1.23503	0.445104	0.412452	2.01208	-92.8623	113.893	-2.17673	0	0	-0.128754
1036	0	-9.91601	0	0	-9.9955	-0.176273	7.1941	-0.197755	0.0213321	-0.0289226	-20.7119	-3.75E-15	-0.0988526	0	0	-0.0288253	4.11039	-15.9945	-3.54872	540.754	376.976	653.07	369.101	369.101	369.101	10.6676	-90.9028	3.36257	752.132	468.104	227.444	194.098	194.098	194.098	-91.5272	-4.76654	-8.85172	45.7952	-1.77717	1.41775	0.504903	0.368674	2.03079	-139.523	111.489	-4.78175	0	0	-0.170313
1037	0	-10.5853	0	0	-10.6561	-0.159819	6.56858	-0.214554	0.0162143	-0.0183605	-24.8923	9.54E-16	-0.790271	0	0	-0.0317999	3.96143	-15.6592	-4.00514	539.971	377.884	652.632	368.779	368.779	368.779	10.6503	-89.6529	3.55579	746.801	468.38	223.242	194.098	194.098	194.098	-90.2673	-4.54911	-9.0422	45.4554	-1.44665	1.59653	0.649129	0.173783	1.97744	-196.801	85.7884	-6.86963	0	0	-0.202906
1038	0	-11.1611	0	0	-11.2222	-0.14336	5.94126	-0.224986	0.012984	-0.0123053	-27.9575	-3.91E-15	-1.0796	0	0	-0.0299274	3.81114	-15.3352	-4.40304	539.281	378.811	652.418	368.441	368.441	368.441	10.6376	-88.4718	3.67802	741.387	468.615	219.453	194.098	194.098	194.098	-89.077	-4.38063	-9.18324	45.0852	-1.13442	1.78682	0.753338	-0.0155583	1.91886	-235.558	55.9418	-8.10063	0	0	-0.224244
1039	0	-11.6115	0	0	-11.663	-0.127756	5.34521	-0.229238	0.0114312	-0.0140832	-29.8314	-3.28E-15	-1.01735	0	0	-0.023833	3.68075	-15.0218	-4.70046	538.723	379.749	652.4	368.102	368.102	368.102	10.6249	-87.3929	3.73229	735.954	468.797	216.145	194.098	194.098	194.098	-87.9898	-4.2607	-9.27319	44.6573	-0.890803	1.99581	0.627492	0.10724	1.96754	-213.007	66.17	-8.042	0	0	-0.222283
1040	0	-11.9188	0	0	-11.961	-0.113045	4.78221	-0.227783	0.0114651	-0.0178448	-30.5294	1.54E-15	-0.658494	0	0	-0.0149988	3.55095	-14.7223	-4.91245	538.255	380.692	652.584	367.766	367.766	367.766	10.6109	-86.4404	3.72534	730.527	468.92	213.353	194.098	194.098	194.098	-87.03	-4.18783	-9.31521	44.1957	-0.685882	2.20059	0.481612	0.283432	2.01764	-179.25	79.5542	-7.44384	0	0	-0.206832
1041	0	-12.0767	0	0	-12.1105	-0.0991392	4.24915	-0.221412	0.0127558	-0.0202768	-30.1559	3.02E-15	-0.0877407	0	0	-0.00527271	3.39068	-14.4379	-5.06553	537.814	381.642	652.983	367.429	367.429	367.429	10.5947	-85.6276	3.66763	725.115	468.985	211.078	194.098	194.098	194.098	-86.2114	-4.15701	-9.31551	43.7269	-0.470164	2.38031	0.389348	0.368798	2.02032	-154.125	79.776	-6.77114	0	0	-0.188856
1042	0	-12.0891	0	0	-12.1154	-0.0861913	3.75216	-0.211542	0.0147593	-0.0228012	-28.9272	-5.16E-15	0.587964	0	0	0.00369662	3.18347	-14.1659	-5.17292	537.349	382.6	653.586	367.105	367.105	367.105	10.5742	-84.9572	3.57355	719.72	469.004	209.288	194.098	194.098	194.098	-85.5363	-4.15848	-9.28209	43.2566	-0.220473	2.52904	0.277745	0.379202	1.99505	-120.383	74.4946	-5.93139	0	0	-0.158838
1043	0	-11.9691	0	0	-11.9892	-0.0743162	3.29585	-0.199751	0.0169784	-0.0248834	-27.107	-3.35E-15	1.27295	0	0	0.0108025	2.92834	-13.902	-5.24968	536.807	383.577	654.362	366.825	366.825	366.825	10.5479	-84.4232	3.45862	714.335	468.99	207.932	194.098	194.098	194.098	-84.9982	-4.18073	-9.22413	42.7892	0.0717552	2.6445	0.161244	0.352318	1.94978	-81.7003	72.8065	-5.04736	0	0	-0.126095
1044	0	-11.7366	0	0	-11.7517	-0.0635749	2.88274	-0.187149	0.0190902	-0.0253674	-24.9321	-5.95E-15	1.9008	0	0	0.0155636	2.63381	-13.6407	-5.31262	536.131	384.587	655.262	366.629	366.628	366.628	10.5144	-84.0136	3.33791	708.951	468.959	206.943	194.098	194.098	194.098	-84.5845	-4.21207	-9.15091	42.3281	0.404867	2.72745	0.0821481	0.274606	1.87355	-49.959	70.667	-4.31477	0	0	-0.0978936
1045	0	-11.4151	0	0	-11.4262	-0.0541179	2.51877	-0.174797	0.0208562	-0.0238479	-22.6344	-3.64E-15	2.4215	0	0	0.0180288	2.31805	-13.3739	-5.36973	535.276	385.646	656.227	366.554	366.554	366.554	10.4726	-83.7119	3.22539	703.558	468.93	206.249	194.098	194.098	194.098	-84.2784	-4.24091	-9.07106	41.8643	0.754272	2.78523	0.0605849	0.1453	1.76963	-31.8079	63.0889	-3.8428	0	0	-0.0753015
1046	0	-11.0284	0	0	-11.0368	-0.0462242	2.21481	-0.16351	0.0220156	-0.0220764	-20.4042	-6.56E-16	2.78943	0	0	0.018591	2.00665	-13.0915	-5.4167	534.216	386.769	657.19	366.633	366.633	366.633	10.4211	-83.4995	3.13328	698.154	468.918	205.779	194.098	194.098	194.098	-84.0607	-4.2566	-8.99211	41.372	1.06678	2.82908	0.0370566	0.0514414	1.66063	-14.1575	59.2072	-3.44695	0	0	-0.0531796
1047	0	-10.6006	0	0	-10.607	-0.0400309	1.97625	-0.15375	0.0223662	-0.0218478	-18.3736	3.51E-15	2.97428	0	0	0.0178091	1.71963	-12.7845	-5.45336	532.924	387.971	658.093	366.865	366.865	366.865	10.3597	-83.3577	3.07005	692.735	468.935	205.464	194.098	194.098	194.098	-83.9122	-4.25154	-8.92001	40.8391	1.31914	2.87208	-0.0462167	0.0439405	1.56598	16.0432	64.274	-2.91682	0	0	-0.0214923
1048	0	-10.155	0	0	-10.16	-0.0353156	1.79456	-0.145929	0.0219449	-0.0213444	-16.6453	1.31E-15	2.98063	0	0	0.0162732	1.4618	-12.4472	-5.49756	531.356	389.265	658.9	367.216	367.216	367.216	10.2891	-83.2688	3.03955	687.295	468.99	205.246	194.098	194.098	194.098	-83.8155	-4.22234	-8.85866	40.2905	1.55759	2.92685	-0.118809	0.107408	1.50919	40.6852	76.2875	-2.52748	0	0	0.00242885
1049	0	-9.71134	0	0	-9.71545	-0.0318073	1.65936	-0.140185	0.0208475	-0.018022	-15.2697	-1.97E-15	2.83092	0	0	0.0144534	1.22689	-12.076	-5.5656	529.477	390.661	659.593	367.646	367.646	367.646	10.21	-83.2176	3.04254	681.83	469.084	205.077	194.098	194.098	194.098	-83.7551	-4.16765	-8.80977	39.7424	1.81034	2.99914	-0.0727805	0.0694105	1.43282	33.517	69.9725	-2.66724	0	0	0.00129394
1050	0	-9.28295	0	0	-9.28648	-0.0296116	1.57474	-0.136349	0.0192224	-0.0145138	-14.2473	2.41E-15	2.56323	0	0	0.0126562	1.01741	-11.6662	-5.64616	527.297	392.158	660.152	368.125	368.125	368.125	10.1212	-83.1911	3.0786	676.348	469.218	204.92	194.098	194.098	194.098	-83.7179	-4.0861	-8.77303	39.1756	2.04308	3.09271	-0.0193972	0.0428479	1.36729	20.3149	63.1911	-2.91303	0	0	-0.00703297
1051	0	-8.87858	0	0	-8.88185	-0.0288374	1.5449	-0.134196	0.017316	-0.0128162	-13.5556	1.27E-15	2.23024	0	0	0.0110544	0.835073	-11.2163	-5.72452	524.839	393.751	660.568	368.62	368.62	368.62	10.0216	-83.179	3.14522	670.862	469.388	204.747	194.098	194.098	194.098	-83.6935	-3.97801	-8.74681	38.5783	2.23261	3.20763	-0.0264111	0.0275146	1.32958	17.7572	56.4141	-2.94808	0	0	-0.00326859
1052	0	-8.5041	0	0	-8.50731	-0.0293331	1.564	-0.133491	0.0153507	-0.0113484	-13.1562	-5.18E-16	1.88103	0	0	0.00972101	0.67829	-10.7304	-5.79945	522.121	395.433	660.839	369.104	369.104	369.104	9.91143	-83.1741	3.23776	665.38	469.586	204.541	194.098	194.098	194.098	-83.6748	-3.84613	-8.72873	37.967	2.38908	3.33503	-0.0248333	0.0351336	1.31154	10.2154	52.9333	-2.99107	0	0	-0.00908079
1053	0	-8.16187	0	0	-8.16519	-0.0309244	1.62534	-0.133906	0.0134476	-0.00986884	-12.9932	-4.30E-15	1.54901	0	0	0.00865697	0.540131	-10.2154	-5.86907	519.164	397.189	660.975	369.546	369.546	369.546	9.79111	-83.1715	3.35105	659.909	469.806	204.297	194.098	194.098	194.098	-83.6571	-3.69399	-8.71624	37.3654	2.53937	3.46546	-0.00710974	0.0506302	1.30908	-3.77588	51.3777	-3.06814	0	0	-0.0246158
1054	0	-7.85075	0	0	-7.85433	-0.0335076	1.72489	-0.135122	0.0116757	-0.00813964	-13.0056	-3.76E-15	1.25539	0	0	0.00783533	0.412188	-9.67978	-5.92577	516.003	399.003	660.994	369.92	369.921	369.92	9.66146	-83.1685	3.48005	654.459	470.04	204.012	194.098	194.098	194.098	-83.6378	-3.52528	-8.70699	36.7922	2.70456	3.58814	0.032756	0.0043319	1.32019	-24.5047	41.9634	-3.17304	0	0	-0.0436789
1055	0	-7.56665	0	0	-7.5707	-0.037103	1.86344	-0.13684	0.0100462	-0.00641533	-13.135	3.44E-15	1.00848	0	0	0.00722922	0.294213	-9.13272	-5.9544	512.69	400.852	660.909	370.229	370.229	370.229	9.52363	-83.1635	3.62032	649.038	470.283	203.692	194.098	194.098	194.098	-83.6156	-3.34369	-8.69907	36.2488	2.86107	3.68101	0.0886817	-0.064778	1.32781	-48.8107	31.0915	-3.25547	0	0	-0.0631369
1056	0	-7.30375	0	0	-7.30843	-0.0418154	2.04499	-0.138786	0.00855566	-0.0056323	-13.3294	-6.08E-16	0.809909	0	0	0.00681623	0.191111	-8.58358	-5.93618	509.279	402.715	660.731	370.479	370.479	370.479	9.3791	-83.1561	3.76781	643.658	470.528	203.343	194.098	194.098	194.098	-83.5903	-3.15285	-8.69107	35.7358	2.98428	3.72273	0.119248	-0.147755	1.33612	-66.0434	18.8878	-3.17886	0	0	-0.0716521
1057	0	-7.05593	0	0	-7.0615	-0.0476956	2.27149	-0.140697	0.00734186	-0.00508423	-13.5434	2.07E-15	0.670399	0	0	0.00656951	0.110111	-8.04217	-5.85807	505.821	404.568	660.467	370.674	370.675	370.674	9.22994	-83.1466	3.91892	638.324	470.771	202.975	194.098	194.098	194.098	-83.5625	-2.95656	-8.68215	35.2646	3.06881	3.6955	0.160482	-0.205579	1.34959	-83.6364	9.90429	-3.0498	0	0	-0.0796354
1058	0	-6.81696	0	0	-6.82375	-0.0548236	2.54594	-0.142395	0.00637323	-0.00446859	-13.7465	4.46E-15	0.579858	0	0	0.00646419	0.0555198	-7.5162	-5.70688	502.364	406.391	660.128	370.813	370.813	370.813	9.07859	-83.1354	4.07075	633.042	471.011	202.597	194.098	194.098	194.098	-83.533	-2.75828	-8.67216	34.8413	3.11438	3.5898	0.222157	-0.249749	1.36179	-103.702	0.712312	-2.92192	0	0	-0.087831
1059	0	-6.58079	0	0	-6.58912	-0.063334	2.87347	-0.143716	0.00563342	-0.00520502	-13.9153	-1.37E-15	0.528658	0	0	0.00646599	0.0295013	-7.01039	-5.46823	498.956	408.162	659.729	370.884	370.884	370.884	8.92739	-83.1226	4.22104	627.815	471.244	202.218	194.098	194.098	194.098	-83.5022	-2.56109	-8.6613	34.4621	3.11928	3.40668	0.248108	-0.269613	1.38638	-112.379	-7.61563	-2.62377	0	0	-0.0851756
1060	0	-6.34285	0	0	-6.35314	-0.0731879	3.25247	-0.144633	0.00501293	-0.00782581	-14.0437	7.40E-17	0.497809	0	0	0.00654828	0.0310619	-6.52811	-5.14045	495.624	409.868	659.286	370.882	370.882	370.882	8.7791	-83.1088	4.36755	622.642	471.47	201.846	194.098	194.098	194.098	-83.4709	-2.36819	-8.65007	34.1251	3.08426	3.15096	0.219329	-0.240023	1.43092	-104.736	-10.4091	-2.13147	0	0	-0.0703334
1061	0	-6.10086	0	0	-6.11345	-0.0840789	3.67102	-0.145124	0.00449871	-0.0112294	-14.1276	3.72E-15	0.479284	0	0	0.00668021	0.0525004	-6.07213	-4.74002	492.371	411.496	658.821	370.802	370.802	370.802	8.63662	-83.0944	4.50796	617.511	471.687	201.487	194.098	194.098	194.098	-83.4399	-2.18303	-8.63903	33.8355	3.02281	2.82949	0.171446	-0.192733	1.47858	-89.525	-11.2712	-1.59739	0	0	-0.0517347
1062	0	-5.85389	0	0	-5.86907	-0.0955808	4.11263	-0.145238	0.00411315	-0.0144669	-14.1713	2.77E-15	0.472216	0	0	0.00683968	0.0849843	-5.64362	-4.29193	489.186	413.041	658.354	370.642	370.642	370.642	8.50267	-83.0796	4.6401	612.407	471.894	201.147	194.098	194.098	194.098	-83.4096	-2.00876	-8.6287	33.6001	2.95569	2.45396	0.136206	-0.209282	1.50542	-74.7973	-22.0905	-1.13023	0	0	-0.0372767
1063	0	-5.60122	0	0	-5.6191	-0.107302	4.56213	-0.145061	0.00385436	-0.016954	-14.1821	-3.95E-15	0.476224	0	0	0.00701758	0.129306	-5.24116	-3.81932	486.055	414.497	657.893	370.412	370.412	370.412	8.37956	-83.0647	4.76217	607.316	472.09	200.828	194.098	194.098	194.098	-83.3807	-1.84812	-8.61954	33.4191	2.8928	2.04025	0.131688	-0.229754	1.52651	-65.2385	-33.1869	-0.777553	0	0	-0.0284984
1064	0	-5.34188	0	0	-5.36242	-0.118954	5.00847	-0.144656	0.00371028	-0.0190479	-14.1652	6.19E-16	0.49194	0	0	0.00720674	0.186826	-4.86023	-3.33864	482.971	415.859	657.442	370.124	370.124	370.124	8.26912	-83.0501	4.87272	602.226	472.274	200.532	194.098	194.098	194.098	-83.3535	-1.70318	-8.61194	33.2793	2.83533	1.60991	0.144914	-0.170741	1.57374	-58.256	-31.7588	-0.495649	0	0	-0.02198
1065	0	-5.07501	0	0	-5.09806	-0.130295	5.44229	-0.144105	0.0036569	-0.0211927	-14.127	7.77E-16	0.519321	0	0	0.00739748	0.247387	-4.49388	-2.86233	479.929	417.125	657.017	369.791	369.791	369.791	8.17266	-83.036	4.97076	597.126	472.447	200.26	194.098	194.098	194.098	-83.3285	-1.5755	-8.6062	33.1554	2.78136	1.18486	0.142263	-0.107678	1.62207	-47.2411	-29.6741	-0.221218	0	0	-0.0165948
1066	0	-4.80063	0	0	-4.82584	-0.141028	5.85226	-0.143491	0.00364134	-0.0236079	-14.0734	2.45E-15	0.553909	0	0	0.0075842	0.299654	-4.1357	-2.40577	476.918	418.293	656.635	369.432	369.432	369.432	8.09146	-83.0226	5.05559	592.008	472.608	200.009	194.098	194.098	194.098	-83.3059	-1.46631	-8.60277	33.0273	2.73515	0.782251	0.109526	-0.0835524	1.66034	-29.7437	-33.2901	0.0660643	0	0	-0.0111982
1067	0	-4.51973	0	0	-4.5466	-0.150779	6.22421	-0.142877	0.00366541	-0.0251186	-14.0094	1.73E-16	0.596387	0	0	0.00776419	0.337999	-3.78116	-1.98906	473.917	419.363	656.302	369.075	369.075	369.075	8.02665	-83.01	5.12696	586.858	472.758	199.779	194.098	194.098	194.098	-83.286	-1.37652	-8.60229	32.8861	2.70638	0.412314	0.0879773	-0.0547411	1.6922	-16.6916	-34.0448	0.275037	0	0	-0.00678184
1068	0	-4.23335	0	0	-4.26121	-0.159285	6.54825	-0.142295	0.00372566	-0.0247808	-13.9373	3.26E-15	0.647323	0	0	0.00793557	0.35742	-3.42599	-1.62578	470.915	420.334	656.021	368.748	368.748	368.748	7.979	-82.9982	5.18519	581.67	472.898	199.568	194.098	194.098	194.098	-83.2686	-1.30637	-8.60548	32.7218	2.70253	0.0849426	0.1245	-0.040134	1.71119	-19.8143	-33.4413	0.342713	0	0	-0.00784814
1069	0	-3.94122	0	0	-3.9694	-0.166555	6.82486	-0.141787	0.00374074	-0.0240697	-13.861	-2.73E-15	0.697756	0	0	0.00809587	0.353869	-3.06445	-1.31299	467.917	421.206	655.795	368.471	368.471	368.471	7.94862	-82.9869	5.23108	576.445	473.029	199.373	194.098	194.098	194.098	-83.2536	-1.25535	-8.61296	32.5116	2.71739	-0.183592	0.151809	-0.0188562	1.71849	-23.9536	-29.091	0.392513	0	0	-0.0106035
1070	0	-3.64345	0	0	-3.67129	-0.17263	7.05574	-0.141423	0.00361206	-0.0251075	-13.7885	4.15E-15	0.733104	0	0	0.0082331	0.324979	-2.69275	-1.04679	464.929	421.979	655.622	368.258	368.258	368.258	7.93537	-82.9758	5.26566	571.184	473.153	199.19	194.098	194.098	194.098	-83.2403	-1.22264	-8.62524	32.2418	2.75178	-0.376469	0.0906245	-0.0800082	1.70784	-9.04859	-37.0771	0.573237	0	0	-0.00236989
1071	0	-3.3425	0	0	-3.36933	-0.177249	7.23116	-0.141213	0.00331122	-0.0280917	-13.7225	-2.01E-15	0.74431	0	0	0.00833525	0.28106	-2.31321	-0.843292	461.932	422.657	655.483	368.139	368.139	368.139	7.9394	-82.9642	5.29032	565.881	473.269	199.017	194.098	194.098	194.098	-83.2284	-1.20732	-8.64331	31.9237	2.80177	-0.494719	-0.0681074	-0.160967	1.69917	27.8118	-48.9725	0.882386	0	0	0.0236259
1072	0	-3.04323	0	0	-3.06834	-0.179866	7.33049	-0.141061	0.00309558	-0.0281886	-13.6558	7.24E-16	0.75535	0	0	0.00840575	0.235129	-1.93367	-0.737149	458.881	423.239	655.354	368.152	368.152	368.152	7.96072	-82.9517	5.30708	560.526	473.375	198.855	194.098	194.098	194.098	-83.2171	-1.20801	-8.66842	31.5891	2.86045	-0.558477	-0.113321	-0.139048	1.69541	36.2313	-45.1333	0.978021	0	0	0.0319394
1073	0	-2.74729	0	0	-2.7701	-0.180447	7.35255	-0.140833	0.00318156	-0.0225849	-13.5772	3.43E-15	0.791416	0	0	0.00845621	0.182755	-1.55668	-0.730033	455.772	423.73	655.237	368.288	368.289	368.288	7.99843	-82.9372	5.31798	555.117	473.47	198.702	194.098	194.098	194.098	-83.2055	-1.22266	-8.70122	31.2443	2.92699	-0.563482	0.0887653	-0.0414109	1.66672	-15.9854	-28.145	0.674964	0	0	-0.00934252
1074	0	-2.45008	0	0	-2.4703	-0.179876	7.33088	-0.140697	0.00315484	-0.0190133	-13.5082	-2.37E-15	0.809899	0	0	0.00848065	0.1081	-1.17422	-0.765447	452.671	424.13	655.143	368.49	368.49	368.49	8.05071	-82.9201	5.324	549.677	473.556	198.552	194.098	194.098	194.098	-83.1925	-1.24942	-8.74111	30.8481	2.99531	-0.460733	0.188366	-0.0285322	1.62575	-46.5872	-24.831	0.505524	0	0	-0.0366112
1075	0	-2.1495	0	0	-2.16698	-0.178633	7.28371	-0.140997	0.00258341	-0.026664	-13.4877	-2.06E-15	0.765018	0	0	0.00844196	0.00872134	-0.784347	-0.812463	449.615	424.443	655.072	368.722	368.722	368.722	8.11642	-82.8995	5.326	544.221	473.635	198.403	194.098	194.098	194.098	-83.1774	-1.28696	-8.78783	30.3869	3.05475	-0.226135	-0.14484	-0.110862	1.60846	28.9773	-39.1292	1.09046	0	0	0.0304919
1076	0	-1.85543	0	0	-1.87003	-0.175447	7.16276	-0.141501	0.0020124	-0.0366643	-13.4987	3.57E-16	0.700727	0	0	0.0083479	-0.100019	-0.407331	-0.950357	446.5	424.673	654.996	369.013	369.013	369.013	8.19528	-82.8748	5.32677	538.716	473.699	198.259	194.098	194.098	194.098	-83.1593	-1.3331	-8.84295	29.9533	3.12831	0.0754094	-0.644975	-0.23159	1.59488	141.903	-59.8928	1.85303	0	0	0.118392
1077	0	-1.57981	0	0	-1.59139	-0.168762	6.90877	-0.14137	0.00249565	-0.0268196	-13.4647	-3.62E-15	0.70794	0	0	0.00824666	-0.201995	-0.0666185	-1.27665	443.2	424.828	654.89	369.388	369.388	369.388	8.28614	-82.8451	5.33041	533.123	473.739	198.125	194.098	194.098	194.098	-83.1372	-1.38429	-8.90818	29.6607	3.26239	0.360484	-0.207545	-0.113936	1.55456	41.2603	-37.3711	1.1275	0	0	0.0364973
1078	0	-1.31175	0	0	-1.32046	-0.160213	6.58357	-0.141085	0.00312558	-0.0161997	-13.4313	-1.04E-15	0.711529	0	0	0.00819803	-0.313375	0.254784	-1.68714	439.841	424.911	654.772	369.771	369.771	369.771	8.38648	-82.8101	5.33579	527.482	473.761	197.996	194.098	194.098	194.098	-83.1107	-1.43969	-8.98116	29.4294	3.42846	0.683207	0.206425	0.0128941	1.53888	-55.9179	-13.3309	0.338464	0	0	-0.0271551
1079	0	-1.03825	0	0	-1.04447	-0.151625	6.25646	-0.141167	0.00335904	-0.0174372	-13.4451	-3.00E-15	0.671078	0	0	0.00824131	-0.453245	0.576764	-2.06439	436.568	424.925	654.663	370.096	370.096	370.096	8.49502	-82.7703	5.34038	521.839	473.773	197.865	194.098	194.098	194.098	-83.0802	-1.50033	-9.05944	29.163	3.58333	1.09111	0.138148	-0.0173349	1.5234	-36.2113	-16.9824	0.446335	0	0	-0.0138598
1080	0	-0.759372	0	0	-0.763447	-0.142974	5.92652	-0.141324	0.00365806	-0.021687	-13.4758	6.50E-16	0.633844	0	0	0.0083376	-0.616095	0.896599	-2.40924	433.376	424.872	654.553	370.365	370.365	370.365	8.61121	-82.7259	5.34417	516.192	473.774	197.733	194.098	194.098	194.098	-83.0459	-1.56584	-9.14269	28.8789	3.73231	1.548	-0.0423528	-0.137607	1.49678	10.72	-34.1008	0.790439	0	0	0.0169008
1081	0	-0.479233	0	0	-0.481504	-0.133679	5.57159	-0.141319	0.00425775	-0.0221335	-13.498	-1.54E-15	0.625123	0	0	0.00844627	-0.781889	1.20496	-2.76055	430.212	424.759	654.415	370.606	370.606	370.606	8.73406	-82.677	5.34819	510.523	473.762	197.603	194.098	194.098	194.098	-83.0078	-1.63492	-9.23082	28.6291	3.89059	1.99599	-0.0671249	-0.185396	1.4827	19.1587	-36.7371	0.81688	0	0	0.0216695
1082	0	-0.197939	0	0	-0.198755	-0.123749	5.19196	-0.141137	0.00508978	-0.0190241	-13.5086	3.23E-15	0.632616	0	0	0.00857623	-0.940952	1.50063	-3.12096	427.07	424.591	654.238	370.831	370.831	370.831	8.86236	-82.6238	5.35221	504.832	473.737	197.475	194.098	194.098	194.098	-82.9661	-1.70702	-9.32292	28.4259	4.05954	2.40634	0.05405	-0.130253	1.49393	-7.17901	-21.5473	0.521222	0	0	0.00434641
1083	0	0.088503	0	0	0.0888295	-0.113786	4.81056	-0.140939	0.00598065	-0.0161358	-13.5214	-2.58E-15	0.63891	0	0	0.00874311	-1.09986	1.79079	-3.45568	423.991	424.37	654.03	371.03	371.03	371.03	8.99533	-82.567	5.35451	499.132	473.705	197.347	194.098	194.098	194.098	-82.9214	-1.78284	-9.41736	28.2381	4.2274	2.78143	0.164685	-0.0745361	1.50942	-29.8958	-6.6777	0.232745	0	0	-0.0100558
1084	0	0.38377	0	0	0.38492	-0.104356	4.44923	-0.140862	0.00681967	-0.0162871	-13.5449	1.16E-15	0.642131	0	0	0.00894012	-1.26466	2.08274	-3.73331	421.011	424.099	653.8	371.196	371.196	371.196	9.13233	-82.5073	5.35303	493.435	473.668	197.217	194.098	194.098	194.098	-82.8744	-1.86349	-9.51247	28.0339	4.38153	3.12737	0.143179	-0.13255	1.49481	-20.7355	-10.5752	0.232498	0	0	-0.00502413
1085	0	0.687582	0	0	0.689359	-0.0955277	4.11059	-0.140829	0.00766078	-0.0177307	-13.5669	1.42E-15	0.655849	0	0	0.00914538	-1.42452	2.37734	-3.95697	418.122	423.782	653.537	371.341	371.341	371.341	9.27255	-82.445	5.34671	487.744	473.629	197.087	194.098	194.098	194.098	-82.8256	-1.94924	-9.60705	27.8181	4.52582	3.43623	0.062939	-0.225918	1.47249	2.05381	-19.957	0.377536	0	0	0.0071063
1086	0	0.997878	0	0	1.00006	-0.0871348	3.78839	-0.140665	0.00854491	-0.0171957	-13.5662	-1.27E-16	0.688335	0	0	0.00933393	-1.5632	2.67262	-4.14586	415.298	423.424	653.223	371.482	371.482	371.482	9.41499	-82.3808	5.33524	482.052	473.59	196.956	194.098	194.098	194.098	-82.7752	-2.03971	-9.7002	27.6102	4.66677	3.69332	0.0663301	-0.236682	1.48012	4.44521	-16.2613	0.338241	0	0	0.00644024
1087	0	1.31436	0	0	1.31681	-0.0792967	3.48728	-0.140352	0.00941608	-0.0152089	-13.5374	3.41E-15	0.73717	0	0	0.00949485	-1.67642	2.97065	-4.29997	412.536	423.029	652.857	371.629	371.629	371.629	9.559	-82.3146	5.31777	476.362	473.553	196.824	194.098	194.098	194.098	-82.7236	-2.13512	-9.79098	27.4016	4.78874	3.89519	0.125207	-0.205485	1.49724	-7.27919	-7.56639	0.162942	0	0	-0.00169921
1088	0	1.6383	0	0	1.64088	-0.0723389	3.21982	-0.140055	0.0102111	-0.0141953	-13.4934	-2.86E-15	0.798015	0	0	0.00962598	-1.76681	3.27642	-4.40458	409.854	422.599	652.443	371.787	371.787	371.787	9.70461	-82.2469	5.29299	470.684	473.523	196.689	194.098	194.098	194.098	-82.671	-2.23638	-9.87862	27.1668	4.86772	4.05013	0.142367	-0.196732	1.49634	-9.59141	-5.42603	0.114677	0	0	-0.00399931
1089	0	1.96937	0	0	1.97208	-0.0664042	2.99158	-0.139862	0.0108909	-0.0151194	-13.4419	-1.50E-15	0.867156	0	0	0.00971216	-1.83514	3.59253	-4.45569	407.255	422.138	651.986	371.948	371.948	371.948	9.85192	-82.1773	5.26033	465.02	473.501	196.55	194.098	194.098	194.098	-82.6171	-2.34401	-9.96286	26.898	4.90418	4.16883	0.0807814	-0.182447	1.49451	6.35345	-4.79944	0.304449	0	0	0.00406583
1090	0	2.30489	0	0	2.30762	-0.0613046	2.79538	-0.139723	0.0114643	-0.0163154	-13.38	3.02E-15	0.943493	0	0	0.00973653	-1.88331	3.91741	-4.46915	404.72	421.651	651.491	372.101	372.101	372.101	10.0007	-82.1054	5.22041	459.369	473.491	196.405	194.098	194.098	194.098	-82.5614	-2.45732	-10.0439	26.6115	4.92325	4.25624	0.0097799	-0.165933	1.49555	23.6066	-3.93446	0.543128	0	0	0.0141796
1091	0	2.64154	0	0	2.64429	-0.0567922	2.62172	-0.139546	0.0119709	-0.0157806	-13.3039	2.11E-15	1.02623	0	0	0.00969485	-1.91441	4.24857	-4.46263	402.226	421.142	650.965	372.237	372.237	372.237	10.1505	-82.0301	5.17442	453.724	473.492	196.253	194.098	194.098	194.098	-82.5029	-2.57518	-10.1223	26.3235	4.94522	4.31411	0.00516162	-0.140859	1.50361	23.872	-0.461579	0.603555	0	0	0.0145135
1092	0	2.97795	0	0	2.98075	-0.0528657	2.47056	-0.139423	0.0123503	-0.0148335	-13.2287	1.51E-15	1.10477	0	0	0.00960171	-1.9319	4.58604	-4.43679	399.775	420.614	650.413	372.349	372.349	372.349	10.3016	-81.9505	5.12292	448.087	473.506	196.094	194.098	194.098	194.098	-82.4406	-2.69733	-10.1987	26.0306	4.96496	4.34775	0.0220101	-0.132479	1.50831	18.8348	0.782607	0.625183	0	0	0.011641
1093	0	3.31365	0	0	3.31644	-0.0495937	2.34458	-0.139491	0.012618	-0.0153284	-13.1716	-1.51E-15	1.17678	0	0	0.00948342	-1.93559	4.93015	-4.38678	397.373	420.069	649.837	372.441	372.441	372.44	10.4548	-81.8655	5.06627	442.463	473.534	195.926	194.098	194.098	194.098	-82.3735	-2.82386	-10.2738	25.7251	4.96571	4.3611	-0.0254904	-0.168318	1.4948	28.4995	-5.7292	0.827749	0	0	0.018225
1094	0	3.64673	0	0	3.64952	-0.0468472	2.23881	-0.139624	0.0128137	-0.0152684	-13.1251	-3.30E-15	1.24177	0	0	0.0093424	-1.91978	5.2781	-4.32021	395.014	419.509	649.23	372.512	372.512	372.512	10.6103	-81.7741	5.00553	436.85	473.577	195.748	194.098	194.098	194.098	-82.3005	-2.95405	-10.3484	25.417	4.94641	4.35207	-0.0409405	-0.172541	1.49335	30.5826	-8.07797	0.95945	0	0	0.0196377
1095	0	3.97626	0	0	3.97907	-0.0445775	2.15139	-0.139855	0.0130057	-0.0152299	-13.093	-3.27E-15	1.3024	0	0	0.00918386	-1.88367	5.62813	-4.23805	392.696	418.938	648.593	372.562	372.562	372.562	10.7684	-81.6753	4.94153	431.249	473.633	195.561	194.098	194.098	194.098	-82.2208	-3.08749	-10.4235	25.1095	4.90404	4.3224	-0.0437552	-0.117334	1.51015	29.7192	-1.92721	1.06499	0	0	0.0191194
1096	0	4.30177	0	0	4.30462	-0.0427578	2.0813	-0.140259	0.0132413	-0.0161855	-13.0821	-3.26E-15	1.35832	0	0	0.00902268	-1.83484	5.979	-4.138	390.425	418.356	647.935	372.583	372.583	372.583	10.9294	-81.5683	4.87502	425.66	473.704	195.365	194.098	194.098	194.098	-82.1334	-3.2238	-10.4997	24.8022	4.84282	4.27881	-0.0962335	-0.0880531	1.51686	39.7141	-0.765053	1.2788	0	0	0.0252626
1097	0	4.62199	0	0	4.62487	-0.0412301	2.02244	-0.140721	0.0135613	-0.0165191	-13.0796	-1.78E-15	1.40709	0	0	0.00885187	-1.77936	6.32768	-4.02614	388.196	417.768	647.265	372.567	372.567	372.567	11.0933	-81.4523	4.80723	420.08	473.787	195.163	194.098	194.098	194.098	-82.0377	-3.36197	-10.5778	24.505	4.77757	4.2253	-0.101471	-0.0586767	1.5305	39.5761	1.03155	1.38241	0	0	0.0245414
1098	0	4.93663	0	0	4.93957	-0.0399509	1.97316	-0.141335	0.0139426	-0.017758	-13.0893	2.27E-15	1.44096	0	0	0.00867147	-1.72075	6.67246	-3.90181	386.009	417.174	646.589	372.512	372.512	372.512	11.2601	-81.3269	4.73868	414.508	473.882	194.956	194.098	194.098	194.098	-81.9332	-3.50164	-10.6583	24.219	4.70859	4.16745	-0.155484	-0.0685602	1.53109	50.426	-2.71576	1.56515	0	0	0.0290568
1099	0	5.24456	0	0	5.24752	-0.0387641	1.92744	-0.142001	0.0143851	-0.0190555	-13.0953	-3.57E-15	1.45585	0	0	0.00847003	-1.65847	7.01011	-3.77269	383.856	416.578	645.908	372.419	372.419	372.419	11.4293	-81.1915	4.67015	408.94	473.987	194.748	194.098	194.098	194.098	-81.8191	-3.64183	-10.7413	23.9537	4.64126	4.10678	-0.192735	-0.0566487	1.54625	58.9507	-2.12266	1.71146	0	0	0.0314312
1100	0	5.54445	0	0	5.54743	-0.0375399	1.88027	-0.142649	0.0148782	-0.0200338	-13.0833	2.28E-15	1.44929	0	0	0.0082337	-1.59355	7.33803	-3.64564	381.73	415.981	645.228	372.294	372.294	372.294	11.5999	-81.0452	4.60204	403.372	474.102	194.543	194.098	194.098	194.098	-81.6947	-3.78163	-10.8264	23.7149	4.57659	4.04383	-0.227298	-0.0586242	1.56015	66.6225	-3.64513	1.78337	0	0	0.0322438
1101	0	5.83516	0	0	5.83814	-0.0362207	1.82944	-0.143174	0.0154304	-0.0200851	-13.0358	-3.55E-15	1.42396	0	0	0.00794209	-1.52643	7.65476	-3.524	379.626	415.385	644.553	372.146	372.146	372.146	11.7708	-80.8873	4.53406	397.801	474.225	194.342	194.098	194.098	194.098	-81.5588	-3.92049	-10.9129	23.503	4.51045	3.98004	-0.204416	-0.0352301	1.58984	62.3412	-1.45558	1.69482	0	0	0.0275289
1102	0	6.11635	0	0	6.11932	-0.0349137	1.77908	-0.143716	0.0160475	-0.0213614	-12.9606	-3.12E-15	1.38474	0	0	0.00758674	-1.45966	7.96135	-3.40135	377.552	414.789	643.89	371.985	371.985	371.985	11.9413	-80.7165	4.46482	392.229	474.357	194.149	194.098	194.098	194.098	-81.4102	-4.05877	-10.9995	23.3066	4.42933	3.92006	-0.240164	-0.0212302	1.60949	72.4353	-2.15769	1.73429	0	0	0.02844
1103	0	6.38557	0	0	6.38848	-0.0335488	1.72648	-0.144196	0.0167391	-0.0230532	-12.8474	-3.61E-15	1.33756	0	0	0.00715093	-1.39684	8.257	-3.28337	375.502	414.194	643.249	371.815	371.815	371.815	12.1097	-80.5309	4.39361	386.651	474.494	193.966	194.098	194.098	194.098	-81.2468	-4.19573	-11.0847	23.1299	4.34717	3.86502	-0.281899	0.00827558	1.63561	85.5239	-0.740313	1.80294	0	0	0.0297847
1104	0	6.6392	0	0	6.64201	-0.0320119	1.66725	-0.144493	0.0174946	-0.023545	-12.6841	6.82E-16	1.287	0	0	0.00661964	-1.34385	8.54078	-3.17923	373.467	413.598	642.644	371.636	371.636	371.636	12.2738	-80.328	4.3199	381.062	474.637	193.794	194.098	194.098	194.098	-81.0657	-4.3302	-11.167	22.9813	4.28915	3.81339	-0.278114	0.0368449	1.66834	87.9649	1.68321	1.7128	0	0	0.02716
[truncated: 1,663 more rows]
[truncated: 123 more columns]
