# Supplementary material for: The impact of wide step width on lower limb coordination and its variability in individuals with flat feet
Source: PLoS One. 2025 Apr 24;20(4):e0321901. doi: 10.1371/journal.pone.0321901 (PMC12021241; doi:10.1371/journal.pone.0321901)
Supplement: S3 file — (ZIP) [file pone.0321901.s003.zip › Gait-Wide11.csv]

Model Outputs
120
		sdk:LAbsAnkleAngle			sdk:LAnkleAngles			sdk:LAnkleForce			sdk:LAnkleMoment			sdk:LAnklePower			sdk:LFE									sdk:LFO									sdk:LFootProgressAngles			sdk:LHipAngles			sdk:LHipForce			sdk:LHipMoment			sdk:LHipPower
Frame	Sub Frame	X	Y	Z	X	Y	Z	X	Y	Z	X	Y	Z	X	Y	Z	RX	RY	RZ	TX	TY	TZ	SX	SY	SZ	RX	RY	RZ	TX	TY	TZ	SX	SY	SZ	X	Y	Z	X	Y	Z	X	Y	Z	X	Y	Z	X	Y	Z
		deg	deg	deg	deg	deg	deg	N/kg	N/kg	N/kg	N.mm/kg	N.mm/kg	N.mm/kg	W/kg	W/kg	W/kg	deg	deg	deg	mm	mm	mm	mm	mm	mm	deg	deg	deg	mm	mm	mm	mm	mm	mm	deg	deg	deg	deg	deg	deg	N/kg	N/kg	N/kg	N.mm/kg	N.mm/kg	N.mm/kg	W/kg	W/kg	W/kg
1	0	7.23702	0	0	7.23808	0.0368075	-0.98669										-0.497385	7.12566	-3.86322	321.991	426.967	638.025	377.041	377.041	377.041	11.7016	-78.1232	2.15733	308.583	494.482	193.309	194.054	194.054	194.054	-78.8297	-5.3377	-9.62606	27.7486	-2.4699	-1.6265
2	0	7.30596	0	0	7.30686	0.0345423	-0.899341										-0.39875	7.46755	-3.6551	319.073	426.385	637.708	376.614	376.614	376.614	11.7463	-77.8407	1.99228	302.949	494.639	193.269	194.054	194.054	194.054	-78.5554	-5.46223	-9.58008	27.5218	-2.49996	-1.6555
3	0	7.35629	0	0	7.35707	0.0325809	-0.8237										-0.301895	7.80179	-3.46862	316.306	425.755	637.412	376.296	376.296	376.296	11.7973	-77.5203	1.82761	297.3	494.798	193.237	194.054	194.054	194.054	-78.2438	-5.58783	-9.54186	27.2791	-2.53815	-1.66448
4	0	7.3871	0	0	7.38776	0.0310007	-0.762764										-0.211024	8.12755	-3.30815	313.685	425.077	637.145	376.08	376.08	376.08	11.8536	-77.1617	1.66369	291.633	494.957	193.215	194.054	194.054	194.054	-77.8947	-5.71383	-9.51126	27.0276	-2.57023	-1.65317
5	0	7.39704	0	0	7.39762	0.029907	-0.720583	-0.14413	0.0189825	-0.0332306	-11.4042	-6.56E-16	2.01887	0	0	-0.000198155	-0.131308	8.44359	-3.17947	311.205	424.351	636.912	375.951	375.951	375.951	11.9145	-76.7644	1.501	285.944	495.115	193.202	194.054	194.054	194.054	-77.5072	-5.8393	-9.48807	26.7785	-2.575	-1.62065	-0.037342	-0.0318529	1.76074	51.6097	-7.8787	3.1013	0	0	0.0266488
6	0	7.38551	0	0	7.38606	0.0292818	-0.696472	-0.144025	0.0191954	-0.0330354	-11.3219	2.54E-15	1.9742	0	0	-0.000643665	-0.063713	8.7496	-3.08189	308.869	423.578	636.717	375.906	375.906	375.906	11.9793	-76.3275	1.33922	280.233	495.271	193.2	194.054	194.054	194.054	-77.0805	-5.96408	-9.47189	26.5331	-2.54898	-1.56633	-0.000489773	-0.0523926	1.75908	43.5827	-8.89608	2.94794	0	0	0.0230936
7	0	7.35308	0	0	7.35362	0.0289287	-0.682853	-0.144103	0.0192922	-0.0327123	-11.2348	-3.79E-15	1.89341	0	0	-0.00110444	-0.00383386	9.04662	-3.00511	306.695	422.757	636.553	375.946	375.946	375.946	12.0478	-75.85	1.17688	274.504	495.424	193.208	194.054	194.054	194.054	-76.6137	-6.08903	-9.46194	26.2801	-2.50997	-1.48931	0.0414484	-0.0703113	1.75408	34.1391	-8.2005	2.74757	0	0	0.0187662
8	0	7.30026	0	0	7.30076	0.0286239	-0.671099	-0.144445	0.0192612	-0.0326997	-11.1461	2.99E-15	1.77389	0	0	-0.00158261	0.0531786	9.33536	-2.93746	304.705	421.889	636.414	376.069	376.069	376.069	12.1195	-75.3304	1.01223	268.765	495.574	193.226	194.054	194.054	194.054	-76.1053	-6.21504	-9.45705	26.012	-2.46773	-1.3863	0.0698293	-0.0784063	1.74809	27.349	-4.92125	2.56399	0	0	0.0154653
9	0	7.22686	0	0	7.22732	0.0281931	-0.654484	-0.145068	0.019154	-0.032423	-11.0517	-2.57E-15	1.62226	0	0	-0.0020789	0.11073	9.6153	-2.87035	302.918	420.974	636.296	376.267	376.267	376.267	12.193	-74.7669	0.843615	263.023	495.717	193.253	194.054	194.054	194.054	-75.5533	-6.34241	-9.45564	25.7304	-2.41644	-1.25253	0.10502	-0.0878815	1.74302	17.5679	-0.659965	2.29615	0	0	0.00984561
10	0	7.13246	0	0	7.13289	0.0274558	-0.626046	-0.145973	0.0190021	-0.0322769	-10.9436	1.51E-15	1.446	0	0	-0.00259192	0.172615	9.88511	-2.79517	301.358	420.015	636.195	376.527	376.527	376.527	12.2664	-74.1571	0.669246	257.285	495.85	193.292	194.054	194.054	194.054	-74.9551	-6.47125	-9.45567	25.4386	-2.35074	-1.08473	0.130068	-0.100087	1.74397	8.58864	4.01311	2.01075	0	0	0.00417383
11	0	7.01619	0	0	7.01655	0.0262596	-0.579913	-0.147066	0.0188756	-0.0318505	-10.8012	-3.09E-15	1.25827	0	0	-0.00311871	0.244101	10.1423	-2.70573	300.047	419.015	636.106	376.849	376.849	376.849	12.3373	-73.4982	0.487514	251.561	495.968	193.345	194.054	194.054	194.054	-74.3076	-6.60125	-9.45483	25.1373	-2.27939	-0.887582	0.154834	-0.142765	1.75166	-2.54655	4.19045	1.64515	0	0	-0.00263284
12	0	6.87655	0	0	6.87683	0.0244562	-0.510358	-0.148235	0.0187701	-0.0316342	-10.5987	-4.91E-15	1.06565	0	0	-0.00365787	0.335109	10.383	-2.59788	299.008	417.98	636.019	377.247	377.247	377.247	12.4029	-72.7867	0.296883	245.86	496.068	193.412	194.054	194.054	194.054	-73.6072	-6.7318	-9.45065	24.8183	-2.24151	-0.678696	0.166334	-0.176722	1.76427	-12.4145	4.88906	1.27113	0	0	-0.00898184
13	0	6.71087	0	0	6.71104	0.0219502	-0.413703	-0.149272	0.0187856	-0.0314698	-10.3013	1.23E-15	0.883439	0	0	-0.00421168	0.454635	10.6022	-2.47092	298.262	416.916	635.925	377.739	377.739	377.739	12.4599	-72.0184	0.0964282	240.193	496.145	193.496	194.054	194.054	194.054	-72.849	-6.86163	-9.44068	24.475	-2.28003	-0.480941	0.170554	-0.177807	1.77529	-22.3798	9.46444	0.839247	0	0	-0.0147757
14	0	6.51453	0	0	6.51461	0.0187126	-0.288826	-0.150026	0.0188514	-0.0319567	-9.88321	2.92E-15	0.709858	0	0	-0.00478098	0.605923	10.7936	-2.32714	297.827	415.832	635.824	378.321	378.321	378.321	12.5044	-71.1877	-0.114023	234.569	496.196	193.597	194.054	194.054	194.054	-72.0269	-6.98855	-9.42254	24.1129	-2.41434	-0.311982	0.146862	-0.134929	1.78468	-26.8712	19.275	0.443376	0	0	-0.0129958
15	0	6.28014	0	0	6.28016	0.0148536	-0.13998	-0.150397	0.0190373	-0.0325391	-9.33014	-3.76E-15	0.556317	0	0	-0.00535873	0.784599	10.9495	-2.17556	297.718	414.737	635.726	378.97	378.97	378.97	12.532	-70.2873	-0.333385	228.993	496.215	193.713	194.054	194.054	194.054	-71.1332	-7.10908	-9.39412	23.7545	-2.62892	-0.181681	0.110036	-0.0819298	1.79001	-29.3993	29.4766	-0.00334358	0	0	-0.00586245
16	0	5.99804	0	0	5.99805	0.0105146	0.027386	-0.15016	0.0192975	-0.0314398	-8.62323	9.73E-16	0.421883	0	0	-0.00590588	0.98523	11.0611	-2.02721	297.946	413.644	635.643	379.651	379.651	379.651	12.538	-69.3083	-0.559914	223.471	496.2	193.84	194.054	194.054	194.054	-70.1583	-7.21916	-9.35363	23.4282	-2.89737	-0.0956102	0.124166	-0.0669941	1.78754	-45.5603	33.1532	-0.778963	0	0	-0.00792792
17	0	5.65799	0	0	5.65802	0.00563846	0.215467	-0.149414	0.0196552	-0.0301076	-7.78196	-3.38E-16	0.311961	0	0	-0.00637515	1.20873	11.1214	-1.88319	298.534	412.563	635.577	380.343	380.343	380.343	12.5187	-68.2405	-0.79225	218.012	496.151	193.968	194.054	194.054	194.054	-69.0912	-7.31546	-9.2996	23.1493	-3.21477	-0.0563493	0.146993	-0.0327299	1.78438	-64.0867	39.3618	-1.6697	0	0	-0.00506701
18	0	5.24802	0	0	5.24817	0.000110335	0.428691	-0.148227	0.0200928	-0.0289164	-6.83142	2.92E-15	0.226178	0	0	-0.00670043	1.45465	11.124	-1.74043	299.51	411.506	635.531	381.018	381.018	381.018	12.4704	-67.072	-1.02857	212.626	496.067	194.084	194.054	194.054	194.054	-67.9197	-7.39446	-9.2309	22.9303	-3.57397	-0.0619758	0.173793	0.0199044	1.78141	-83.4428	47.8447	-2.63653	0	0	0.00559291
19	0	4.75432	0	0	4.75463	-0.00615804	0.670453	-0.146728	0.0204996	-0.028737	-5.81239	1.44E-15	0.154111	0	0	-0.00681463	1.71922	11.0627	-1.59571	300.901	410.486	635.512	381.648	381.648	381.648	12.3895	-65.7898	-1.26621	207.322	495.952	194.174	194.054	194.054	194.054	-66.6302	-7.45206	-9.14672	22.7859	-3.95714	-0.106404	0.179193	0.0855547	1.77932	-97.0747	57.4407	-3.54898	0	0	0.0256621
20	0	4.16085	0	0	4.16139	-0.0131461	0.939945	-0.145036	0.0208562	-0.029481	-4.77693	1.14E-15	0.096467	0	0	-0.0066704	1.99575	10.931	-1.45073	302.726	409.514	635.528	382.202	382.202	382.202	12.272	-64.38	-1.50158	202.101	495.804	194.221	194.054	194.054	194.054	-65.2083	-7.48337	-9.0463	22.7355	-4.3352	-0.182937	0.174181	0.152558	1.78093	-107.27	66.868	-4.4552	0	0	0.0508417
21	0	3.45053	0	0	3.45134	-0.0207743	1.23407	-0.143224	0.0211428	-0.0305882	-3.78589	7.61E-16	0.0579329	0	0	-0.00626303	2.2772	10.7226	-1.30942	304.996	408.6	635.591	382.66	382.66	382.66	12.1141	-62.8284	-1.73052	196.962	495.625	194.212	194.054	194.054	194.054	-63.6393	-7.48329	-8.92885	22.7961	-4.68173	-0.287687	0.190839	0.197123	1.78222	-121.022	73.4738	-5.46198	0	0	0.0781591
22	0	2.60677	0	0	2.60775	-0.0290099	1.55155	-0.141495	0.0213199	-0.0331693	-2.92513	2.62E-15	0.0483673	0	0	-0.00569751	2.55944	10.4328	-1.17204	307.723	407.753	635.702	383.019	383.019	383.019	11.9126	-61.1214	-1.94888	191.901	495.416	194.134	194.054	194.054	194.054	-61.9092	-7.44722	-8.79343	22.9748	-4.98373	-0.417336	0.204286	0.238499	1.7826	-130.854	81.1612	-6.40134	0	0	0.108677
23	0	1.61407	0	0	1.61495	-0.0378151	1.89088	-0.14012	0.0214752	-0.036382	-2.3027	1.54E-15	0.0961632	0	0	-0.0052652	2.83956	10.0585	-1.03708	310.915	406.981	635.863	383.284	383.284	383.284	11.6648	-59.2468	-2.15233	186.91	495.176	193.982	194.054	194.054	194.054	-60.0057	-7.37107	-8.63901	23.2746	-5.22986	-0.566024	0.256698	0.247469	1.78018	-146.704	85.7213	-7.38703	0	0	0.143821
24	0	0.460286	0	0	0.460649	-0.0472728	2.2552	-0.139427	0.0216548	-0.0409627	-2.04836	2.62E-15	0.228282	0	0	-0.00549726	3.11966	9.59976	-0.894298	314.584	406.289	636.068	383.479	383.479	383.479	11.3691	-57.1951	-2.33667	181.981	494.903	193.754	194.054	194.054	194.054	-57.9193	-7.25177	-8.46452	23.6839	-5.42937	-0.725301	0.328917	0.227097	1.77562	-163.965	86.6894	-8.25026	0	0	0.182853
25	0	-0.861919	0	0	-0.862836	-0.057538	2.65042	-0.139879	0.0218734	-0.0478539	-2.32269	1.79E-15	0.468033	0	0	-0.00723384	3.40668	9.05927	-0.727426	318.742	405.679	636.303	383.643	383.643	383.643	11.0253	-54.9611	-2.49738	177.103	494.597	193.462	194.054	194.054	194.054	-55.6449	-7.08709	-8.2691	24.1778	-5.61224	-0.886545	0.393085	0.184507	1.77077	-176.433	83.3966	-8.79276	0	0	0.218299
26	0	-2.3542	0	0	-2.3576	-0.0686816	3.07918	-0.142042	0.0220864	-0.0580453	-3.30717	2.42E-15	0.830526	0	0	-0.0116	3.70959	8.44112	-0.521791	323.39	405.152	636.55	383.825	383.825	383.825	10.6347	-52.5452	-2.6293	172.268	494.255	193.132	194.054	194.054	194.054	-53.1837	-6.87545	-8.05247	24.7277	-5.81579	-1.0429	0.413829	0.152251	1.76613	-176.172	79.3168	-8.83087	0	0	0.238506
27	0	-4.01114	0	0	-4.01879	-0.0805058	3.53374	-0.146522	0.0223062	-0.0718284	-5.18201	-2.50E-15	1.33571	0	0	-0.0198515	4.03313	7.74945	-0.272768	328.512	404.709	636.803	384.067	384.066	384.066	10.2011	-49.9562	-2.72726	167.466	493.874	192.813	194.054	194.054	194.054	-50.5453	-6.6169	-7.81536	25.3163	-6.05804	-1.18881	0.377123	0.166878	1.76433	-160.233	79.1861	-8.30068	0	0	0.237508
28	0	-5.81809	0	0	-5.83228	-0.0924358	3.99192	-0.153882	0.0225343	-0.0876987	-8.09391	-3.18E-15	2.00106	0	0	-0.0330204	4.3724	6.98779	0.0110753	334.067	404.345	637.064	384.381	384.381	384.381	9.73235	-47.2135	-2.78804	162.697	493.45	192.578	194.054	194.054	194.054	-47.7502	-6.31518	-7.56012	25.9469	-6.31685	-1.31851	0.307674	0.207271	1.76334	-135.786	79.7328	-7.35505	0	0	0.219393
29	0	-7.74795	0	0	-7.77123	-0.103645	4.42195	-0.164378	0.0229222	-0.102933	-12.1007	-2.93E-15	2.85403	0	0	-0.051333	4.71703	6.16004	0.314044	340	404.055	637.35	384.763	384.763	384.763	9.24108	-44.3492	-2.81246	157.979	492.98	192.526	194.054	194.054	194.054	-44.8328	-5.97981	-7.29133	26.6342	-6.54855	-1.42741	0.256393	0.233293	1.76176	-116.695	75.6035	-6.26126	0	0	0.199535
30	0	-9.75881	0	0	-9.79337	-0.113292	4.79168	-0.177808	0.023539	-0.116072	-17.1345	-4.86E-16	3.90353	0	0	-0.0735957	5.05831	5.27207	0.624033	346.255	403.829	637.671	385.205	385.205	385.205	8.74494	-41.4101	-2.8061	153.368	492.467	192.767	194.054	194.054	194.054	-41.8419	-5.62628	-7.01672	27.3846	-6.72576	-1.51382	0.225419	0.25298	1.76129	-104.233	69.4341	-5.04984	0	0	0.183862
31	0	-11.7944	0	0	-11.8414	-0.120566	5.07016	-0.193442	0.0242077	-0.12577	-22.987	-2.16E-15	5.11773	0	0	-0.0968825	5.38902	4.33141	0.933714	352.776	403.66	638.041	385.696	385.696	385.696	8.26583	-38.4567	-2.7791	148.959	491.917	193.412	194.054	194.054	194.054	-38.8407	-5.27499	-6.74772	28.1925	-6.84507	-1.57945	0.201681	0.275857	1.75855	-96.3888	63.9562	-3.67663	0	0	0.173338
32	0	-13.7875	0	0	-13.8462	-0.12466	5.22681	-0.210015	0.024728	-0.130469	-29.3177	-1.69E-16	6.44096	0	0	-0.116795	5.70163	3.34626	1.23677	359.509	403.536	638.475	386.217	386.217	386.217	7.82846	-35.5616	-2.74552	144.889	491.345	194.556	194.054	194.054	194.054	-35.9039	-4.94963	-6.4995	29.049	-6.91275	-1.62625	0.181735	0.298949	1.74747	-93.492	59.5146	-2.11017	0	0	0.170703
33	0	-15.6649	0	0	-15.7322	-0.124834	5.23345	-0.226239	0.024735	-0.1288	-35.7302	6.68E-15	7.77728	0	0	-0.128497	5.98885	2.32482	1.5263	366.396	403.446	638.988	386.74	386.74	386.74	7.45803	-32.8045	-2.7218	141.329	490.769	196.267	194.054	194.054	194.054	-33.1132	-4.67439	-6.28984	29.9482	-6.9328	-1.65224	0.169212	0.310205	1.72227	-97.5149	54.7964	-0.355102	0	0	0.181358
34	0	-17.3536	0	0	-17.4239	-0.120524	5.06855	-0.241088	0.0243249	-0.120164	-41.8308	4.74E-15	9.04705	0	0	-0.127973	6.24587	1.27501	1.79534	373.381	403.381	639.596	387.229	387.228	387.228	7.1773	-30.2667	-2.72336	138.471	490.208	198.563	194.054	194.054	194.054	-30.5512	-4.46992	-6.1373	30.8881	-6.906	-1.65038	0.167264	0.295435	1.68216	-109.474	48.0973	1.52289	0	0	0.209693
35	0	-18.7858	0	0	-18.8522	-0.111426	4.72019	-0.253911	0.0235674	-0.104733	-47.2667	2.37E-15	10.1371	0	0	-0.113085	6.47279	0.204309	2.03789	380.411	403.329	640.309	387.65	387.65	387.65	7.00487	-28.0259	-2.76052	136.514	489.679	201.416	194.054	194.054	194.054	-28.2961	-4.34933	-6.05965	31.8678	-6.836	-1.61038	0.176479	0.250652	1.62844	-129.333	38.5952	3.43	0	0	0.258148
36	0	-19.9042	0	0	-19.9598	-0.0975469	4.18807	-0.264093	0.0225699	-0.0838108	-51.7127	-6.77E-15	10.9169	0	0	-0.0841533	6.67539	-0.880343	2.24947	387.44	403.284	641.128	387.982	387.982	387.982	6.95419	-26.1509	-2.83486	135.647	489.196	204.748	194.054	194.054	194.054	-26.417	-4.31519	-6.07224	32.8848	-6.73478	-1.5217	0.194586	0.184234	1.565	-155.334	26.3344	5.27872	0	0	0.324396
37	0	-20.665	0	0	-20.705	-0.0791765	3.48266	-0.270956	0.0210698	-0.0593619	-54.8764	2.71E-15	11.2189	0	0	-0.0442102	6.86354	-1.97271	2.42728	394.424	403.24	642.051	388.214	388.214	388.214	7.03327	-24.6981	-2.93761	136.037	488.769	208.447	194.054	194.054	194.054	-24.97	-4.3589	-6.18665	33.934	-6.62374	-1.37671	0.211606	0.123094	1.49965	-183.409	13.4545	7.06034	0	0	0.398681
38	0	-21.0413	0	0	-21.0645	-0.056836	2.6234	-0.27364	0.0186934	-0.0337371	-56.505	-1.02E-15	10.8919	0	0	0.0013456	7.04649	-3.06768	2.5684	401.328	403.191	643.077	388.341	388.341	388.341	7.24427	-23.7085	-3.05095	137.815	488.398	212.375	194.054	194.054	194.054	-23.9954	-4.46282	-6.40905	35.0099	-6.52638	-1.17379	0.218986	0.0973663	1.43817	-209.077	2.9763	8.76094	0	0	0.469067
39	0	-21.0254	0	0	-21.0344	-0.0312101	1.63635	-0.271364	0.0149549	-0.00883743	-56.4335	8.80E-15	9.833	0	0	0.045659	7.22798	-4.16148	2.66857	408.114	403.131	644.207	388.354	388.354	388.354	7.58258	-23.2048	-3.15169	141.069	488.075	216.391	194.054	194.054	194.054	-23.5155	-4.60436	-6.73854	36.1102	-6.45748	-0.918646	0.218822	0.120113	1.38432	-230.549	-3.52409	10.3555	0	0	0.531317
40	0	-20.6298	0	0	-20.6308	-0.00313989	0.55405	-0.26352	0.00965667	0.0139681	-54.6213	-6.77E-16	8.04916	0	0	0.0820135	7.40377	-5.25154	2.72264	414.748	403.054	645.451	388.235	388.235	388.235	8.03549	-23.1905	-3.21547	145.837	487.783	220.357	194.054	194.054	194.054	-23.5325	-4.76003	-7.16585	37.2374	-6.4147	-0.622625	0.210109	0.181355	1.33605	-245.613	-6.25132	11.7312	0	0	0.581988
41	0	-19.8878	0	0	-19.8889	0.0263762	-0.58441	-0.250143	0.0030052	0.0340026	-51.2112	0	5.67773	0	0	0.105622	7.56359	-6.33605	2.725	421.198	402.953	646.824	387.958	387.958	387.958	8.58154	-23.6494	-3.22062	152.11	487.492	224.147	194.054	194.054	194.054	-24.0289	-4.90869	-7.67303	38.3985	-6.37771	-0.29993	0.20048	0.246204	1.29243	-254.946	-8.16404	12.6921	0	0	0.62375
42	0	-18.85	0	0	-18.859	0.0561571	-1.73261	-0.232125	-0.00426275	0.0514327	-46.5413	-2.03E-15	2.98709	0	0	0.115032	7.69678	-7.41334	2.67166	427.431	402.819	648.336	387.5	387.5	387.5	9.19109	-24.547	-3.15108	159.832	487.166	227.647	194.054	194.054	194.054	-24.968	-5.03332	-8.23448	39.6011	-6.31776	0.0348172	0.203047	0.276768	1.24733	-261.426	-12.4128	12.9062	0	0	0.662957
43	0	-17.5805	0	0	-17.6028	0.0848368	-2.83706	-0.211064	-0.0109931	0.0658928	-41.0956	1.35E-15	0.329806	0	0	0.112271	7.7981	-8.481	2.56348	433.425	402.647	649.989	386.854	386.854	386.854	9.82872	-25.8346	-2.99781	168.913	486.765	230.757	194.054	194.054	194.054	-26.2986	-5.12157	-8.8196	40.8481	-6.21253	0.368984	0.220261	0.27239	1.20712	-265.375	-17.0582	12.0802	0	0	0.697205
44	0	-16.1494	0	0	-16.1868	0.111003	-3.84288	-0.189044	-0.0159095	0.0769386	-35.4236	-1.35E-15	-1.93222	0	0	0.10166	7.86803	-9.53551	2.40694	439.163	402.429	651.775	386.032	386.032	386.032	10.4577	-27.4546	-2.76072	179.243	486.256	233.39	194.054	194.054	194.054	-27.9605	-5.16716	-9.3966	42.1343	-6.05313	0.691122	0.250934	0.249759	1.17511	-266.62	-18.6815	9.89574	0	0	0.719939
45	0	-14.6258	0	0	-14.6763	0.133377	-4.70111	-0.168163	-0.0178131	0.084394	-30.0351	4.06E-15	-3.48938	0	0	0.0879256	7.91006	-10.5722	2.2135	444.638	402.161	653.676	385.06	385.06	385.06	11.0447	-29.347	-2.44912	190.706	485.618	235.473	194.054	194.054	194.054	-29.8912	-5.17066	-9.93637	43.4456	-5.8452	0.9913	0.29812	0.219994	1.15406	-266.644	-16.206	6.16164	0	0	0.72901
46	0	-13.072	0	0	-13.1308	0.15097	-5.37444	-0.150182	-0.0161317	0.0878163	-25.3207	-1.35E-15	-4.16537	0	0	0.0745549	7.92845	-11.5853	1.99925	449.844	401.836	655.675	383.97	383.97	383.97	11.5641	-31.4547	-2.07988	203.192	484.848	236.957	194.054	194.054	194.054	-32.0324	-5.13876	-10.4159	44.7595	-5.60526	1.26191	0.346747	0.194154	1.14468	-262.858	-9.30095	0.946894	0	0	0.713722
47	0	-11.5391	0	0	-11.6002	0.163205	-5.84187	-0.136237	-0.0105408	0.0868694	-21.5035	2.71E-15	-3.88378	0	0	0.0632065	7.9267	-12.5684	1.78071	454.782	401.45	657.75	382.799	382.799	382.799	12.0009	-33.7278	-1.67462	216.602	483.96	237.821	194.054	194.054	194.054	-34.3336	-5.08301	-10.8207	46.0507	-5.35095	1.49663	0.382868	0.179582	1.14984	-252.707	1.99956	-5.53676	0	0	0.667347
48	0	-10.065	0	0	-10.1229	0.17	-6.10115	-0.126891	-0.00145662	0.0817173	-18.654	3.38E-15	-2.70733	0	0	0.0539772	7.90686	-13.5151	1.57041	459.443	400.996	659.879	381.581	381.581	381.581	12.3517	-36.1255	-1.25613	230.852	482.99	238.071	194.054	194.054	194.054	-36.7546	-5.01787	-11.1454	47.298	-5.09103	1.68862	0.400649	0.17718	1.16873	-235.427	16.9093	-12.7755	0	0	0.59157
49	0	-8.67497	0	0	-8.72587	0.171742	-6.16757	-0.122069	0.0105233	0.072873	-16.7091	2.03E-15	-0.768867	0	0	0.0461777	7.8696	-14.4193	1.37521	463.817	400.469	662.039	380.35	380.35	380.35	12.6244	-38.6164	-0.844607	245.868	481.989	237.749	194.054	194.054	194.054	-39.2655	-4.95828	-11.3943	48.4869	-4.82313	1.83002	0.412856	0.184468	1.19641	-214.027	34.8246	-20.2653	0	0	0.498044
50	0	-7.38319	0	0	-7.42504	0.169169	-6.06943	-0.121477	0.024266	0.0616324	-15.5431	-3.05E-15	1.70769	0	0	0.0391073	7.81485	-15.2743	1.19995	467.889	399.865	664.204	379.135	379.136	379.135	12.8357	-41.1777	-0.454652	261.582	481.019	236.922	194.054	194.054	194.054	-41.8455	-4.91758	-11.58	49.6044	-4.53996	1.91593	0.445586	0.182799	1.22249	-195.502	52.3987	-27.3935	0	0	0.407283
51	0	-6.19452	0	0	-6.22697	0.16316	-5.84016	-0.124531	0.0386912	0.0487401	-14.9874	-3.55E-16	4.47365	0	0	0.0323873	7.74371	-16.0728	1.05412	471.651	399.184	666.35	377.962	377.962	377.962	13.0094	-43.7931	-0.0933487	277.932	480.15	235.682	194.054	194.054	194.054	-44.4806	-4.9058	-11.7218	50.6306	-4.24223	1.94996	0.494042	0.165671	1.24578	-180.007	68.0141	-33.7664	0	0	0.321368
52	0	-5.10719	0	0	-5.13101	0.15461	-5.51359	-0.130493	0.052548	0.0345619	-14.8601	-6.77E-16	7.24617	0	0	0.0260423	7.65971	-16.8067	0.951111	475.106	398.425	668.446	376.855	376.855	376.855	13.1723	-46.451	0.239454	294.854	479.452	234.132	194.054	194.054	194.054	-47.1616	-4.92972	-11.8433	51.5378	-3.94344	1.94416	0.529077	0.138783	1.27372	-162.292	81.0938	-38.922	0	0	0.234072
53	0	-4.11604	0	0	-4.13257	0.144397	-5.12304	-0.138449	0.0646998	0.0188357	-14.9748	-1.02E-15	9.74928	0	0	0.0203784	7.56881	-17.4683	0.900434	478.25	397.596	670.458	375.841	375.841	375.841	13.3519	-49.1424	0.549543	312.282	478.99	232.386	194.054	194.054	194.054	-49.882	-4.99353	-11.9694	52.2991	-3.66571	1.91262	0.510822	0.125305	1.32067	-134.018	93.5429	-42.5278	0	0	0.139726
54	0	-3.21583	0	0	-3.2267	0.133462	-4.70434	-0.147618	0.0741618	0.00159535	-15.1787	3.38E-15	11.7371	0	0	0.0157906	7.47692	-18.0527	0.896019	481.065	396.701	672.353	374.96	374.96	374.96	13.5732	-51.8592	0.846389	330.143	478.818	230.561	194.054	194.054	194.054	-52.636	-5.09947	-12.1236	52.9046	-3.4232	1.86196	0.427981	0.153444	1.38644	-92.3486	108.165	-44.2538	0	0	0.0468725
55	0	-2.40373	0	0	-2.4105	0.122786	-4.29508	-0.157261	0.0802953	-0.0140535	-15.3478	-5.41E-15	13.0272	0	0	0.0124789	7.38633	-18.5572	0.917164	483.518	395.752	674.097	374.247	374.247	374.247	13.8555	-54.5925	1.14181	348.355	478.969	228.772	194.054	194.054	194.054	-55.4168	-5.24756	-12.3249	53.3659	-3.20543	1.79175	0.388031	0.181075	1.42526	-62.4106	117.893	-44.131	0	0	-0.00778921
56	0	-1.67922	0	0	-1.68315	0.11307	-3.92227	-0.166971	0.0827437	-0.0287369	-15.4211	-6.77E-16	13.5025	0	0	0.0103118	7.29758	-18.9793	0.949539	485.584	394.76	675.661	373.713	373.713	373.713	14.2107	-57.3315	1.44917	366.83	479.457	227.119	194.054	194.054	194.054	-58.2153	-5.43457	-12.5867	53.6919	-2.99568	1.70994	0.328053	0.216181	1.46626	-30.1485	124.523	-42.2767	0	0	-0.0460928
57	0	-1.0448	0	0	-1.04687	0.104769	-3.60344	-0.176264	0.0814995	-0.0407789	-15.361	1.35E-15	13.1245	0	0	0.00877068	7.21039	-19.3176	0.978725	487.242	393.739	677.02	373.363	373.363	373.363	14.6415	-60.0634	1.78114	385.484	480.273	225.685	194.054	194.054	194.054	-61.0197	-5.65467	-12.9147	53.8944	-2.77845	1.62449	0.315899	0.249373	1.48049	-11.3215	127.826	-39.2384	0	0	-0.0620934
58	0	-0.505228	0	0	-0.506082	0.0979311	-3.34066	-0.184944	0.0768935	-0.0497028	-15.1867	4.06E-15	11.9311	0	0	0.00733177	7.12272	-19.5709	1.00246	488.491	392.704	678.157	373.178	373.178	373.178	15.1412	-62.7734	2.14782	404.236	481.386	224.533	194.054	194.054	194.054	-63.8153	-5.89968	-13.3066	53.9742	-2.5455	1.55343	0.344848	0.268045	1.46988	-5.59892	126.856	-35.5965	0	0	-0.065009
59	0	-0.0665717	0	0	-0.0666701	0.0922075	-3.12059	-0.19291	0.0695572	-0.0578129	-14.949	-1.35E-15	10.0346	0	0	0.00561996	7.03299	-19.7385	1.0279	489.344	391.675	679.06	373.125	373.125	373.125	15.6942	-65.4454	2.5549	423.019	482.746	223.705	194.054	194.054	194.054	-66.585	-6.15977	-13.752	53.9232	-2.30135	1.52054	0.306829	0.282103	1.48469	11.2599	123.162	-31.7079	0	0	-0.0591898
60	0	0.263137	0	0	0.263495	0.0871729	-2.92694	-0.200054	0.0603086	-0.0645758	-14.7109	5.08E-15	7.60933	0	0	0.0035396	6.9428	-19.8235	1.04876	489.806	390.668	679.712	373.194	373.194	373.194	16.2772	-68.0628	3.00232	441.769	484.286	223.226	194.054	194.054	194.054	-69.3099	-6.42412	-14.2328	53.7511	-2.05957	1.53207	0.25584	0.290015	1.50004	27.3881	116.491	-27.9947	0	0	-0.0420531
61	0	0.47625	0	0	0.476786	0.0823047	-2.73962	-0.206398	0.0501705	-0.0698678	-14.5483	-1.78E-15	4.88116	0	0	0.00126425	6.85481	-19.8316	1.05466	489.88	389.701	680.104	373.383	373.383	373.383	16.8614	-70.6107	3.48424	460.433	485.929	223.11	194.054	194.054	194.054	-71.9712	-6.68122	-14.7253	53.4763	-1.83824	1.58432	0.227437	0.309713	1.50331	35.6447	110.059	-24.7566	0	0	-0.0240854
62	0	0.56761	0	0	0.568161	0.0769686	-2.53423	-0.212013	0.0401438	-0.0754538	-14.5287	-6.34E-17	2.09154	0	0	-0.000936145	6.76801	-19.7698	1.03994	489.582	388.79	680.231	373.668	373.668	373.668	17.415	-73.0764	3.98938	478.969	487.59	223.361	194.054	194.054	194.054	-74.5511	-6.91959	-15.202	53.12	-1.6443	1.67201	0.191142	0.36163	1.50712	44.9713	107.665	-21.9847	0	0	-0.00813145
63	0	0.535977	0	0	0.536393	0.0705775	-2.28815	-0.216671	0.03122	-0.0812697	-14.6663	-1.18E-15	-0.521839	0	0	-0.00279897	6.67598	-19.6471	0.998428	488.931	387.949	680.105	374.01	374.01	374.01	17.9065	-75.4509	4.50219	497.335	489.188	223.982	194.054	194.054	194.054	-77.0346	-7.12853	-15.6343	52.7129	-1.4609	1.78479	0.169305	0.404432	1.50569	51.079	104.336	-19.7798	0	0	0.00199522
64	0	0.385842	0	0	0.386065	0.062554	-1.9791	-0.22019	0.0240507	-0.0883755	-14.9461	2.88E-15	-2.77503	0	0	-0.00412832	6.57203	-19.4738	0.927902	487.959	387.188	679.742	374.365	374.365	374.365	18.307	-77.7298	5.00403	515.494	490.648	224.971	194.054	194.054	194.054	-79.4107	-7.29918	-15.9949	52.2863	-1.26736	1.91013	0.163132	0.423799	1.502	55.4491	99.13	-17.9776	0	0	0.0061804
65	0	0.12854	0	0	0.128583	0.0523598	-1.58627	-0.222205	0.0191559	-0.0979471	-15.2981	-1.02E-15	-4.53044	0	0	-0.00484405	6.45197	-19.2602	0.83179	486.711	386.514	679.162	374.693	374.693	374.693	18.5935	-79.9127	5.47484	533.399	491.905	226.329	194.054	194.054	194.054	-81.6727	-7.42543	-16.2599	51.8661	-1.05323	2.0349	0.164396	0.42211	1.50074	61.8195	93.2035	-16.3211	0	0	0.00820654
66	0	-0.21812	0	0	-0.21816	0.0395893	-1.09395	-0.222228	0.0165029	-0.111282	-15.6046	-1.52E-15	-5.74357	0	0	-0.00491506	6.31407	-19.0174	0.716568	485.24	385.932	678.386	374.965	374.965	374.965	18.7494	-82.0025	5.89439	550.989	492.907	228.054	194.054	194.054	194.054	-83.8187	-7.50449	-16.4102	51.4727	-0.818179	2.14515	0.16059	0.406414	1.50628	74.99	87.5254	-14.4543	0	0	0.0128247
67	0	-0.630676	0	0	-0.630678	0.0240497	-0.494682	-0.219665	0.0159226	-0.128576	-15.7064	-7.36E-15	-6.41967	0	0	-0.00434896	6.15851	-18.7563	0.589057	483.605	385.444	677.438	375.16	375.16	375.16	18.7661	-84.0044	6.24347	568.182	493.614	230.14	194.054	194.054	194.054	-85.8502	-7.5372	-16.4317	51.1236	-0.568523	2.22613	0.158924	0.371039	1.51403	94.4897	80.8025	-12.0861	0	0	0.0196991
68	0	-1.08134	0	0	-1.08135	0.00574469	0.21137	-0.213965	0.0169125	-0.150111	-15.4284	1.27E-15	-6.62618	0	0	-0.00313916	5.98757	-18.4872	0.457331	481.872	385.047	676.343	375.27	375.27	375.27	18.642	-85.9238	6.5045	584.874	493.996	232.572	194.054	194.054	194.054	-87.7712	-7.52792	-16.3163	50.8289	-0.319784	2.26515	0.153111	0.323905	1.52333	122.691	73.6564	-8.99667	0	0	0.0279674
69	0	-1.54042	0	0	-1.54066	-0.0151169	1.01594	-0.204651	0.0189915	-0.175515	-14.5971	5.59E-15	-6.44419	0	0	-0.00129971	5.80465	-18.2196	0.328742	480.106	384.736	675.126	375.292	375.292	375.292	18.3826	-87.7643	6.66201	600.932	494.031	235.316	194.054	194.054	194.054	-89.5857	-7.484	-16.0606	50.5946	-0.0884707	2.25187	0.135244	0.271897	1.53112	161.355	66.256	-5.18712	0	0	0.0378784
70	0	-1.97875	0	0	-1.97984	-0.0381699	1.90455	-0.191446	0.0217046	-0.202187	-13.0708	-3.28E-15	-5.95575	0	0	0.00100692	5.61439	-17.9617	0.209978	478.37	384.504	673.813	375.226	375.226	375.226	17.9987	-89.5259	6.70316	616.208	493.708	238.313	194.054	194.054	194.054	-91.2956	-7.41494	-15.6661	50.4231	0.112075	2.18076	0.162945	0.170812	1.51539	194.788	50.6575	-1.01126	0	0	0.04857
71	0	-2.36941	0	0	-2.37239	-0.0631369	2.86588	-0.174614	0.0246812	-0.22965	-10.7927	-2.45E-15	-5.22867	0	0	0.00332242	5.42675	-17.7182	0.118908	476.742	384.34	672.425	375.077	375.077	375.077	17.5056	-91.203	6.61816	630.543	493.022	241.481	194.054	194.054	194.054	-92.8984	-7.33121	-15.1383	50.2936	0.245718	2.05924	0.207825	0.0544026	1.48934	227.745	30.1811	3.37954	0	0	0.0614367
72	0	-2.69142	0	0	-2.69764	-0.0897371	3.88832	-0.154689	0.027757	-0.258188	-7.78212	1.52E-15	-4.30049	0	0	0.00497621	5.253	-17.4913	0.076661	475.299	384.234	670.981	374.852	374.852	374.852	16.9209	-92.7831	6.40135	643.777	491.979	244.703	194.054	194.054	194.054	-94.3858	-7.24265	-14.4868	50.1723	0.267056	1.90357	0.193392	0.00099233	1.48082	276.055	15.3571	7.94118	0	0	0.0776017
73	0	-2.93408	0	0	-2.94507	-0.117383	4.94831	-0.132572	0.03082	-0.285974	-4.15663	-3.51E-15	-3.19882	0	0	0.00535445	5.09642	-17.283	0.0866242	474.087	384.171	669.505	374.555	374.555	374.555	16.2638	-94.2466	6.05255	655.749	490.592	247.841	194.054	194.054	194.054	-95.7423	-7.15705	-13.7249	50.0424	0.166671	1.72768	0.110487	0.018628	1.49456	338.516	7.87539	12.451	0	0	0.094423
74	0	-3.09868	0	0	-3.11583	-0.145154	6.0097	-0.109439	0.0339129	-0.309815	-0.126134	2.33E-15	-1.93776	0	0	0.00421156	4.95137	-17.096	0.129921	473.118	384.136	668.026	374.186	374.186	374.186	15.5529	-95.5675	5.57841	666.31	488.885	250.731	194.054	194.054	194.054	-96.9465	-7.07924	-12.8702	49.9133	-0.0205208	1.53981	-0.00557864	0.0636309	1.51614	403.306	3.46811	16.6324	0	0	0.0997822
75	0	-3.19781	0	0	-3.22207	-0.171979	7.03105	-0.0868617	0.0369408	-0.327078	4.00327	-2.03E-15	-0.55096	0	0	0.00193149	4.80914	-16.9322	0.17452	472.374	384.117	666.568	373.752	373.752	373.752	14.8062	-96.7152	4.99274	675.334	486.892	253.203	194.054	194.054	194.054	-97.9719	-7.01062	-11.944	49.808	-0.238874	1.34562	-0.123711	0.111553	1.53896	460.666	2.11178	20.2904	0	0	0.0827756
76	0	-3.25332	0	0	-3.28511	-0.196804	7.97221	-0.0665185	0.0397938	-0.335268	7.87485	2.07E-15	0.921287	0	0	-0.000597335	4.66245	-16.7919	0.18495	471.823	384.099	665.154	373.26	373.26	373.26	14.039	-97.657	4.31634	682.733	484.663	255.088	194.054	194.054	194.054	-98.7896	-6.94924	-10.9705	49.7498	-0.434913	1.15102	-0.20652	0.126035	1.55241	499.899	1.52089	23.2537	0	0	0.0443452
77	0	-3.29334	0	0	-3.33262	-0.218762	8.80116	-0.0500602	0.0423852	-0.332853	11.1172	1.69E-16	2.44376	0	0	-0.00235416	4.51019	-16.6726	0.132716	471.433	384.074	663.795	372.728	372.728	372.728	13.2639	-98.3613	3.57529	688.468	482.257	256.235	194.054	194.054	194.054	-99.3714	-6.89038	-9.97487	49.7491	-0.577398	0.96561	-0.226381	0.100945	1.55426	512.944	1.47691	25.3956	0	0	0.00439501
78	0	-3.34843	0	0	-3.39503	-0.237314	9.49863	-0.0388238	0.0448057	-0.319192	13.3963	1.02E-15	4.00559	0	0	-0.00262452	4.3582	-16.568	0.00453951	471.178	384.035	662.492	372.179	372.179	372.179	12.4905	-98.8012	2.79884	692.548	479.739	256.529	194.054	194.054	194.054	-99.6933	-6.82782	-8.98215	49.7917	-0.671491	0.805674	-0.168013	0.0496068	1.54812	494.495	2.19702	26.5844	0	0	-0.011573
79	0	-3.4483	0	0	-3.50221	-0.252307	10.0602	-0.0338106	0.0472512	-0.295535	14.4358	1.69E-16	5.60991	0	0	-0.00124919	4.21631	-16.468	-0.194351	471.045	383.983	661.244	371.635	371.635	371.635	11.726	-98.9576	2.01733	695.037	477.182	255.9	194.054	194.054	194.054	-99.7385	-6.755	-8.01585	49.8359	-0.758214	0.69528	-0.0646051	0.0125868	1.54383	451.163	6.34943	26.8158	0	0	0.00538722
80	0	-3.6196	0	0	-3.68121	-0.263821	10.4902	-0.0357783	0.0500168	-0.264844	14.0242	-5.08E-16	7.26082	0	0	0.00131622	4.09186	-16.3606	-0.449932	471.022	383.921	660.049	371.103	371.103	371.103	10.9773	-98.8216	1.26043	696.038	474.654	254.33	194.054	194.054	194.054	-99.5	-6.66621	-7.09775	49.8323	-0.881007	0.660235	0.00672351	0.0452971	1.56665	401.012	19.3605	26.2643	0	0	0.0435967
81	0	-3.88484	0	0	-3.95488	-0.271853	10.7895	-0.0451573	0.0533934	-0.229687	12.0394	1.02E-15	8.93539	0	0	0.0041267	3.98313	-16.2361	-0.758321	471.077	383.855	658.916	370.581	370.581	370.581	10.2526	-98.3967	0.556199	695.686	472.223	251.857	194.054	194.054	194.054	-98.9827	-6.55751	-6.2483	49.7561	-1.04291	0.71527	0.0259843	0.139327	1.61994	350.282	39.2406	25.0575	0	0	0.0817227
82	0	-4.25965	0	0	-4.3388	-0.276195	10.951	-0.0619277	0.0573371	-0.192176	8.4778	-1.35E-15	10.545	0	0	0.00599071	3.88049	-16.0881	-1.13094	471.15	383.795	657.86	370.056	370.056	370.056	9.5631	-97.7004	-0.0706157	694.129	469.952	248.574	194.054	194.054	194.054	-98.2051	-6.42781	-5.48648	49.6147	-1.20501	0.858556	0.0109122	0.259824	1.696	298.035	62.442	23.2625	0	0	0.0999769
83	0	-4.74879	0	0	-4.83728	-0.276516	10.9629	-0.0853079	0.0615311	-0.154342	3.50272	1.18E-15	11.9501	0	0	0.00578732	3.77121	-15.9136	-1.58745	471.169	383.757	656.897	369.522	369.522	369.522	8.92334	-96.7646	-0.600985	691.528	467.896	244.624	194.054	194.054	194.054	-97.2002	-6.27978	-4.8288	49.4348	-1.31202	1.07568	9.95E-05	0.367453	1.77946	239.876	86.0223	20.8893	0	0	0.0893712
84	0	-5.34309	0	0	-5.44001	-0.272558	10.8157	-0.113413	0.0651183	-0.118088	-2.51614	2.37E-15	12.9577	0	0	0.00292479	3.64498	-15.7116	-2.14302	471.071	383.757	656.043	368.979	368.979	368.979	8.35017	-95.6356	-1.02399	688.046	466.099	240.194	194.054	194.054	194.054	-96.0145	-6.12003	-4.28759	49.2415	-1.32333	1.34781	0.0305965	0.413005	1.8514	172.17	104.389	17.9107	0	0	0.0544017
85	0	-6.01806	0	0	-6.12115	-0.264368	10.5106	-0.143437	0.0671445	-0.0852913	-9.03704	-2.88E-15	13.3946	0	0	-0.00227982	3.50017	-15.4818	-2.79561	470.816	383.814	655.306	368.443	368.443	368.443	7.85969	-94.3705	-1.33831	683.848	464.594	235.496	194.054	194.054	194.054	-94.705	-5.95807	-3.8689	49.0411	-1.23816	1.65976	0.117912	0.385842	1.89783	95.5064	115.385	14.3573	0	0	0.0077909
86	0	-6.73614	0	0	-6.84191	-0.252411	10.0641	-0.172003	0.0667076	-0.0581568	-15.4194	-2.62E-15	13.1456	0	0	-0.00856622	3.34432	-15.2236	-3.52137	470.398	383.947	654.687	367.935	367.935	367.935	7.46346	-93.0328	-1.55164	679.099	463.393	230.751	194.054	194.054	194.054	-93.3343	-5.80418	-3.57104	48.8197	-1.08945	2.00324	0.220125	0.325939	1.92415	22.564	122.105	10.4787	0	0	-0.0379422
87	0	-7.45295	0	0	-7.55728	-0.237464	9.50428	-0.196037	0.0636004	-0.037504	-21.0635	-4.78E-15	12.2255	0	0	-0.0141734	3.18815	-14.938	-4.28437	469.835	384.169	654.182	367.474	367.474	367.474	7.16525	-91.6852	-1.67889	673.948	462.487	226.158	194.054	194.054	194.054	-91.9637	-5.66704	-3.38418	48.5607	-0.911561	2.37115	0.306485	0.270247	1.9414	-38.2742	126.528	6.56749	0	0	-0.0792442
88	0	-8.12453	0	0	-8.22345	-0.220485	8.86604	-0.213614	0.0582655	-0.0228957	-25.5409	4.31E-15	10.7694	0	0	-0.0175464	3.03955	-14.628	-5.04645	469.151	384.487	653.793	367.076	367.076	367.076	6.95982	-90.3835	-1.73899	668.529	461.849	221.885	194.054	194.054	194.054	-90.6476	-5.55211	-3.29139	48.2549	-0.72497	2.75169	0.369225	0.237924	1.95728	-85.1183	128.802	2.88145	0	0	-0.116821
89	0	-8.71279	0	0	-8.80325	-0.202524	8.18851	-0.224223	0.0517176	-0.0131649	-28.6512	-5.64E-15	9.00783	0	0	-0.0178509	2.90039	-14.2985	-5.77154	468.372	384.902	653.523	366.751	366.751	366.751	6.8338	-89.1726	-1.75184	662.954	461.438	218.049	194.054	194.054	194.054	-89.4285	-5.46097	-3.27091	47.8999	-0.537632	3.12648	0.407881	0.233273	1.97164	-118.465	128.818	-0.365455	0	0	-0.150533
90	0	-9.18871	0	0	-9.26894	-0.184648	7.51186	-0.228128	0.0449113	-0.00752909	-30.3663	3.51E-15	7.17774	0	0	-0.015119	2.76629	-13.9551	-6.42798	467.523	385.41	653.379	366.511	366.511	366.511	6.76836	-88.0842	-1.73541	657.312	461.206	214.721	194.054	194.054	194.054	-88.3367	-5.39163	-3.29915	47.4972	-0.350027	3.47264	0.424467	0.250928	1.98245	-139.033	126.738	-2.99959	0	0	-0.178748
91	0	-9.53358	0	0	-9.60324	-0.167844	6.87385	-0.226005	0.0386746	-0.00488496	-30.7834	-2.71E-15	5.48862	0	0	-0.0100785	2.62843	-13.6035	-6.98972	466.624	386.004	653.371	366.361	366.361	366.361	6.74257	-87.1375	-1.70435	651.669	461.105	211.927	194.054	194.054	194.054	-87.3893	-5.33951	-3.35348	47.0502	-0.157831	3.76636	0.421044	0.277635	1.98184	-148.116	122.679	-4.93989	0	0	-0.199656
92	0	-9.73981	0	0	-9.7997	-0.152945	6.30676	-0.219069	0.0335941	-0.00457004	-30.1148	-6.35E-15	4.08919	0	0	-0.00386919	2.47657	-13.2483	-7.4371	465.687	386.677	653.503	366.308	366.308	366.308	6.73644	-86.3395	-1.66873	646.069	461.094	209.653	194.054	194.054	194.054	-86.5919	-5.2985	-3.41489	46.5631	0.0463844	3.98749	0.402935	0.299786	1.9656	-147.619	117.07	-6.17869	0	0	-0.212219
93	0	-9.80981	0	0	-9.86143	-0.140577	5.83504	-0.209127	0.0296993	-0.00570197	-28.6682	1.42E-15	3.02762	0	0	0.00230833	2.30227	-12.8925	-7.75657	464.721	387.42	653.774	366.353	366.353	366.353	6.73343	-85.6869	-1.6343	640.537	461.142	207.86	194.054	194.054	194.054	-85.9398	-5.26209	-3.46944	46.0398	0.271114	4.1228	0.37298	0.306626	1.93037	-139.648	110.12	-6.7972	0	0	-0.215784
94	0	-9.75354	0	0	-9.79867	-0.131137	5.47444	-0.197691	0.0266382	-0.00775666	-26.7342	2.67E-15	2.27322	0	0	0.00755137	2.10105	-12.5377	-7.94097	463.724	388.23	654.172	366.495	366.495	366.495	6.72157	-85.1689	-1.60329	635.078	461.227	206.486	194.054	194.054	194.054	-85.4215	-5.22444	-3.50849	45.4842	0.522437	4.16714	0.333564	0.293854	1.87882	-126.046	102.279	-6.91143	0	0	-0.210038
95	0	-9.58588	0	0	-9.62638	-0.124799	5.23212	-0.185712	0.0240306	-0.0102914	-24.5406	-9.09E-16	1.76394	0	0	0.0113795	1.87346	-12.1837	-7.98971	462.691	389.105	654.678	366.733	366.733	366.733	6.69323	-84.7704	-1.57579	629.688	461.336	205.466	194.054	194.054	194.054	-85.0214	-5.18094	-3.52772	44.8996	0.800532	4.12246	0.284423	0.262605	1.81391	-107.97	93.9388	-6.63041	0	0	-0.194407
96	0	-9.32528	0	0	-9.36277	-0.121529	5.10701	-0.174119	0.0217663	-0.0129978	-22.2935	-2.75E-16	1.45113	0	0	0.0137089	1.62471	-11.8293	-7.90964	461.61	390.047	655.262	367.064	367.064	367.064	6.64448	-84.4735	-1.55104	624.355	461.459	204.726	194.054	194.054	194.054	-84.7211	-5.12846	-3.52595	44.2895	1.09791	3.99616	0.226653	0.215879	1.74063	-86.8193	85.174	-6.0557	0	0	-0.169156
97	0	-8.99175	0	0	-9.02765	-0.121095	5.09039	-0.163591	0.0197115	-0.0156346	-20.1502	-1.28E-15	1.28077	0	0	0.0147187	1.36376	-11.4727	-7.71516	460.461	391.058	655.888	367.486	367.486	367.486	6.57449	-84.2592	-1.52764	619.061	461.592	204.2	194.054	194.054	194.054	-84.5018	-5.06541	-3.50447	43.6582	1.39926	3.79892	0.163107	0.157485	1.66335	-64.1565	75.5862	-5.28764	0	0	-0.135542
98	0	-8.60543	0	0	-8.64082	-0.123095	5.16691	-0.154463	0.017777	-0.0179234	-18.2114	-4.54E-15	1.20592	0	0	0.0147277	1.10211	-11.1119	-7.4275	459.224	392.143	656.518	367.993	367.993	367.993	6.48491	-84.1091	-1.50409	613.788	461.732	203.825	194.054	194.054	194.054	-84.3452	-4.99146	-3.46632	43.0108	1.68291	3.54299	0.0995815	0.0950073	1.58654	-42.0868	64.92	-4.41981	0	0	-0.0970709
99	0	-8.18531	0	0	-8.22095	-0.127017	5.31694	-0.146954	0.0159181	-0.0196572	-16.5463	-3.64E-15	1.18988	0	0	0.0140969	0.851583	-10.745	-7.07245	457.873	393.303	657.113	368.58	368.58	368.58	6.37885	-84.006	-1.47881	608.517	461.876	203.547	194.054	194.054	194.054	-84.2345	-4.90717	-3.41551	42.3534	1.92464	3.24171	0.0465884	0.0421938	1.51622	-23.6431	54.087	-3.55579	0	0	-0.0605751
100	0	-7.74817	0	0	-7.78448	-0.13231	5.5193	-0.141171	0.014176	-0.0206656	-15.1956	1.24E-15	1.21057	0	0	0.0131497	0.621159	-10.3706	-6.67691	456.387	394.537	657.641	369.231	369.231	369.231	6.26013	-83.9351	-1.45027	603.234	462.022	203.321	194.054	194.054	194.054	-84.1553	-4.81356	-3.35637	41.6907	2.10229	2.90966	0.00896076	0.0126072	1.45805	-10.4886	44.5268	-2.76823	0	0	-0.0315403
101	0	-7.30768	0	0	-7.34488	-0.138438	5.75337	-0.137085	0.0126216	-0.0208891	-14.1707	3.83E-15	1.25519	0	0	0.0121274	0.414324	-9.98716	-6.26581	454.753	395.838	658.081	369.926	369.926	369.926	6.13278	-83.884	-1.41702	597.927	462.169	203.111	194.054	194.054	194.054	-84.0954	-4.71186	-3.29316	41.0258	2.20194	2.56268	-0.011357	0.00791759	1.41478	-3.64699	36.786	-2.11282	0	0	-0.0131971
102	0	-6.87425	0	0	-6.9123	-0.144914	6.00056	-0.134547	0.0113411	-0.0206028	-13.4582	-7.40E-16	1.3178	0	0	0.0111817	0.228605	-9.59428	-5.86015	452.961	397.197	658.422	370.636	370.636	370.636	6.0007	-83.8431	-1.37772	592.591	462.315	202.892	194.054	194.054	194.054	-84.0455	-4.60343	-3.22982	40.3616	2.22112	2.21662	-0.0213055	0.0134284	1.38583	-1.56903	29.7453	-1.5819	0	0	-0.00390007
103	0	-6.45494	0	0	-6.49364	-0.151311	6.2445	-0.133437	0.0103281	-0.0199321	-13.0366	-3.06E-15	1.38536	0	0	0.0104055	0.0584055	-9.19269	-5.47693	451.014	398.6	658.664	371.332	371.332	371.332	5.86776	-83.8056	-1.33138	587.224	462.46	202.646	194.054	194.054	194.054	-83.9991	-4.48978	-3.16995	39.7032	2.16706	1.88432	-0.0289456	0.0105649	1.36858	-2.49056	22.0307	-1.17104	0	0	-0.00147016
104	0	-6.05382	0	0	-6.09279	-0.15725	6.47075	-0.133448	0.00953296	-0.0192156	-12.8571	-2.62E-15	1.4413	0	0	0.00982989	-0.101302	-8.78505	-5.13004	448.916	400.031	658.81	371.992	371.992	371.992	5.73771	-83.7669	-1.27739	581.827	462.602	202.367	194.054	194.054	194.054	-83.9519	-4.37272	-3.11666	39.0601	2.05287	1.57264	-0.0365626	-0.0132869	1.35962	-5.14657	12.8166	-0.854501	0	0	-0.00418537
105	0	-5.67215	0	0	-5.71089	-0.162414	6.66734	-0.134335	0.00891794	-0.0181425	-12.8699	3.37E-15	1.4722	0	0	0.0094582	-0.252553	-8.37572	-4.82999	446.679	401.474	658.862	372.602	372.602	372.602	5.61402	-83.7248	-1.21577	576.403	462.742	202.051	194.054	194.054	194.054	-83.902	-4.25436	-3.07238	38.4457	1.89339	1.28239	-0.0344414	-0.0586749	1.35394	-11.5028	2.50527	-0.684096	0	0	-0.0137535
106	0	-5.30866	0	0	-5.34668	-0.166602	6.82665	-0.135806	0.00840022	-0.0168177	-13.0174	1.60E-15	1.46412	0	0	0.00927135	-0.394102	-7.97004	-4.58155	444.321	402.908	658.823	373.155	373.155	373.155	5.49964	-83.6787	-1.14719	570.958	462.879	201.703	194.054	194.054	194.054	-83.8488	-4.13691	-3.03871	37.8734	1.70165	1.01077	-0.0170316	-0.11198	1.35225	-21.9326	-7.22408	-0.656878	0	0	-0.0281575
107	0	-4.96016	0	0	-4.99694	-0.16975	6.94633	-0.137604	0.0079188	-0.0153057	-13.2456	3.81E-16	1.41186	0	0	0.0092396	-0.523505	-7.5733	-4.38253	441.868	404.317	658.697	373.645	373.645	373.645	5.39669	-83.6295	-1.07294	565.5	463.014	201.329	194.054	194.054	194.054	-83.7932	-4.02258	-3.01626	37.3532	1.48807	0.754574	0.0147591	-0.157582	1.35499	-35.6649	-14.8414	-0.753131	0	0	-0.0434138
108	0	-4.62213	0	0	-4.65721	-0.171916	7.02864	-0.139478	0.00746694	-0.0139699	-13.5034	1.59E-17	1.32264	0	0	0.00932664	-0.639458	-7.1902	-4.2249	439.353	405.682	658.492	374.063	374.063	374.063	5.30644	-83.5781	-0.995011	560.037	463.146	200.94	194.054	194.054	194.054	-83.7365	-3.91347	-3.00464	36.8911	1.26166	0.51146	0.0495383	-0.190916	1.36391	-49.3667	-20.4762	-0.89834	0	0	-0.0541909
109	0	-4.28969	0	0	-4.3227	-0.17322	7.07819	-0.141272	0.00704599	-0.0130545	-13.7546	1.43E-15	1.20894	0	0	0.00950255	-0.742205	-6.82493	-4.09841	436.805	406.987	658.219	374.4	374.4	374.4	5.22947	-83.5264	-0.915876	554.578	463.272	200.543	194.054	194.054	194.054	-83.68	-3.81163	-3.0027	36.4909	1.03122	0.279587	0.0757651	-0.216979	1.37653	-59.873	-25.307	-1.02299	0	0	-0.0577345
110	0	-3.95854	0	0	-3.98918	-0.173774	7.09921	-0.142853	0.00667632	-0.0127856	-13.9714	3.14E-15	1.08654	0	0	0.00973756	-0.8326	-6.48122	-3.99447	434.254	408.217	657.89	374.647	374.647	374.647	5.16599	-83.4754	-0.838134	549.131	463.391	200.149	194.054	194.054	194.054	-83.6253	-3.719	-3.00893	36.1576	0.806343	0.0573549	0.0907018	-0.236739	1.39247	-65.7883	-29.1692	-1.08556	0	0	-0.0538928
111	0	-3.62517	0	0	-3.65318	-0.173647	7.0944	-0.144109	0.00632363	-0.0129294	-14.1336	-2.63E-15	0.964836	0	0	0.0100026	-0.911689	-6.16213	-3.90766	431.718	409.362	657.516	374.796	374.796	374.796	5.11595	-83.4263	-0.764467	543.699	463.502	199.766	194.054	194.054	194.054	-83.5732	-3.63735	-3.02169	35.8968	0.597578	-0.155862	0.100895	-0.250286	1.41116	-68.2534	-31.4349	-1.09431	0	0	-0.0450498
112	0	-3.28708	0	0	-3.31227	-0.172884	7.06541	-0.144981	0.00602038	-0.0133145	-14.2324	4.19E-15	0.857125	0	0	0.0102749	-0.980516	-5.86946	-3.83466	429.213	410.411	657.109	374.844	374.844	374.844	5.07913	-83.3796	-0.697004	538.282	463.601	199.399	194.054	194.054	194.054	-83.5244	-3.56803	-3.03947	35.7116	0.412847	-0.359761	0.115558	-0.270085	1.42933	-68.9249	-33.3323	-1.0676	0	0	-0.0346916
113	0	-2.9425	0	0	-2.9647	-0.171537	7.01424	-0.145468	0.00578005	-0.0135236	-14.2685	-1.34E-15	0.773898	0	0	0.0105399	-1.03837	-5.60305	-3.77199	426.75	411.358	656.676	374.793	374.794	374.793	5.05507	-83.3355	-0.637589	532.882	463.688	199.054	194.054	194.054	194.054	-83.4788	-3.51199	-3.06092	35.5977	0.251894	-0.553507	0.145033	-0.297912	1.4449	-70.5139	-35.3451	-1.04557	0	0	-0.0257587
114	0	-2.58998	0	0	-2.60914	-0.169715	6.94501	-0.145583	0.00571501	-0.0134334	-14.2468	-9.30E-16	0.733208	0	0	0.0107899	-1.08211	-5.36034	-3.71315	424.342	412.196	656.219	374.655	374.655	374.655	5.04325	-83.2937	-0.58734	527.498	463.762	198.733	194.054	194.054	194.054	-83.4362	-3.46971	-3.08499	35.5423	0.107089	-0.735363	0.193979	-0.341413	1.45507	-74.6602	-39.9747	-1.03873	0	0	-0.0204768
115	0	-2.22836	0	0	-2.24446	-0.167601	6.86463	-0.145402	0.005773	-0.0132616	-14.1813	3.53E-15	0.734087	0	0	0.0110158	-1.10516	-5.13621	-3.64752	422.002	412.923	655.737	374.445	374.446	374.445	5.04317	-83.2535	-0.546914	522.131	463.821	198.435	194.054	194.054	194.054	-83.3959	-3.44129	-3.11101	35.523	-0.0359962	-0.901522	0.246046	-0.385998	1.46452	-78.5951	-46.9735	-1.00152	0	0	-0.0188323
116	0	-1.85711	0	0	-1.87019	-0.165374	6.77996	-0.145039	0.00601208	-0.0141608	-14.0902	-2.32E-15	0.781104	0	0	0.0112047	-1.10074	-4.92426	-3.56499	419.743	413.537	655.226	374.19	374.19	374.19	5.05459	-83.214	-0.516246	516.781	463.867	198.16	194.054	194.054	194.054	-83.357	-3.42654	-3.13889	35.5146	-0.190772	-1.04663	0.26063	-0.374386	1.49314	-73.1053	-48.9652	-0.786998	0	0	-0.0177652
117	0	-1.47742	0	0	-1.48756	-0.163029	6.69075	-0.144611	0.00630014	-0.0163712	-13.993	-3.50E-15	0.853129	0	0	0.0113409	-1.07051	-4.71868	-3.46585	417.559	414.039	654.689	373.91	373.91	373.91	5.0776	-83.1743	-0.494485	511.445	463.9	197.905	194.054	194.054	194.054	-83.3185	-3.42492	-3.16927	35.502	-0.352417	-1.16869	0.222596	-0.294083	1.54646	-55.5234	-44.5005	-0.381212	0	0	-0.0153974
118	0	-1.09253	0	0	-1.09979	-0.160331	6.58805	-0.144214	0.00662995	-0.018853	-13.9067	3.16E-15	0.935736	0	0	0.0114172	-1.02688	-4.5156	-3.36374	415.424	414.435	654.142	373.628	373.628	373.628	5.11227	-83.1333	-0.479975	506.111	463.923	197.669	194.054	194.054	194.054	-83.2794	-3.43532	-3.20324	35.4824	-0.499448	-1.27358	0.165275	-0.19639	1.60778	-34.4842	-39.9279	0.0438852	0	0	-0.0123967
119	0	-0.706367	0	0	-0.710879	-0.156975	6.46029	-0.143887	0.00697935	-0.0208932	-13.8412	3.75E-16	1.01114	0	0	0.0114339	-0.985473	-4.31216	-3.27671	413.306	414.732	653.605	373.369	373.369	373.369	5.15842	-83.0902	-0.47055	500.767	463.937	197.45	194.054	194.054	194.054	-83.239	-3.45613	-3.24205	35.454	-0.615622	-1.37237	0.113688	-0.107929	1.66365	-15.9194	-36.4923	0.375759	0	0	-0.00877004
120	0	-0.322499	0	0	-0.324469	-0.152725	6.29837	-0.143654	0.00731749	-0.0223511	-13.8022	-2.22E-15	1.0641	0	0	0.0114002	-0.960588	-4.10575	-3.21975	411.174	414.935	653.093	373.157	373.157	373.157	5.21541	-83.0446	-0.463996	495.404	463.943	197.248	194.054	194.054	194.054	-83.1966	-3.48542	-3.28664	35.4102	-0.697054	-1.47615	0.0741722	-0.027485	1.70799	-0.817064	-31.287	0.592649	0	0	-0.00432996
121	0	0.0562726	0	0	0.0565862	-0.147459	6.09762	-0.14346	0.00763127	-0.0225774	-13.7831	-1.85E-15	1.08693	0	0	0.0113219	-0.964114	-3.89359	-3.20191	409.006	415.054	652.619	373.01	373.01	373.01	5.28212	-82.9962	-0.458266	490.015	463.942	197.062	194.054	194.054	194.054	-83.1522	-3.52113	-3.3375	35.3428	-0.742633	-1.59027	0.0675109	0.0052691	1.72305	5.68314	-29.0973	0.621295	0	0	-0.00102881
122	0	0.428695	0	0	0.430944	-0.141266	5.86136	-0.143262	0.00796643	-0.0216525	-13.7755	6.50E-16	1.08583	0	0	0.0112058	-0.999529	-3.67215	-3.22146	406.791	415.098	652.186	372.94	372.94	372.94	5.35711	-82.9452	-0.452082	484.599	463.934	196.89	194.054	194.054	194.054	-83.1056	-3.56147	-3.39443	35.2399	-0.756268	-1.70927	0.091492	-0.0187459	1.70921	3.74993	-31.4967	0.479584	0	0	0.000230467
123	0	0.794939	0	0	0.798755	-0.134419	5.59987	-0.143061	0.00828531	-0.020855	-13.7724	-1.63E-15	1.06462	0	0	0.0110561	-1.06126	-3.4375	-3.26739	404.531	415.073	651.786	372.954	372.954	372.954	5.43879	-82.8921	-0.444933	479.162	463.919	196.731	194.054	194.054	194.054	-83.0574	-3.60516	-3.45665	35.0869	-0.750979	-1.81945	0.103362	-0.0312042	1.69156	3.55277	-28.9339	0.341935	0	0	0.00152072
124	0	1.15526	0	0	1.16026	-0.127178	5.3231	-0.142817	0.00869234	-0.0203298	-13.7624	-3.94E-15	1.04299	0	0	0.0108782	-1.14437	-3.18712	-3.32931	402.228	414.988	651.411	373.049	373.049	373.049	5.52559	-82.8373	-0.436767	473.707	463.898	196.584	194.054	194.054	194.054	-83.0078	-3.65118	-3.5231	34.8754	-0.735852	-1.90746	0.0954828	-0.0316315	1.67215	6.27793	-22.215	0.225675	0	0	0.00359843
125	0	1.5094	0	0	1.51523	-0.119734	5.0383	-0.142506	0.00918501	-0.0201251	-13.7378	6.61E-16	1.03011	0	0	0.0106702	-1.2457	-2.92059	-3.40089	399.881	414.853	651.055	373.217	373.217	373.217	5.61586	-82.7811	-0.427694	468.238	463.872	196.448	194.054	194.054	194.054	-82.9572	-3.69862	-3.59258	34.6066	-0.713861	-1.96372	0.0689176	-0.047278	1.6476	11.5848	-16.712	0.154018	0	0	0.00738017
126	0	1.85662	0	0	1.86303	-0.112206	4.75005	-0.142098	0.00988434	-0.0199134	-13.6935	-1.30E-15	1.04289	0	0	0.0104357	-1.35944	-2.63947	-3.47956	397.482	414.675	650.708	373.448	373.448	373.448	5.7082	-82.7238	-0.417853	462.756	463.841	196.321	194.054	194.054	194.054	-82.9057	-3.74672	-3.66406	34.2886	-0.689153	-1.98263	0.0328929	-0.0892864	1.61846	17.3518	-14.8243	0.0844132	0	0	0.0121299
127	0	2.19619	0	0	2.20287	-0.10468	4.46164	-0.141621	0.0106721	-0.0197622	-13.6336	3.18E-15	1.07162	0	0	0.0101727	-1.47566	-2.34691	-3.56486	395.027	414.465	650.359	373.74	373.74	373.74	5.80151	-82.6651	-0.407394	457.263	463.808	196.2	194.054	194.054	194.054	-82.8529	-3.79492	-3.73668	33.9319	-0.674577	-1.96392	-0.00742315	-0.128597	1.59344	23.3458	-12.9847	0.0330712	0	0	0.0173559
128	0	2.52706	0	0	2.5338	-0.0972131	4.17526	-0.141137	0.011509	-0.0194987	-13.5675	2.99E-15	1.11153	0	0	0.00988967	-1.5848	-2.04684	-3.65723	392.508	414.231	649.992	374.093	374.093	374.093	5.89495	-82.6048	-0.396425	451.76	463.775	196.084	194.054	194.054	194.054	-82.7987	-3.84275	-3.80984	33.5477	-0.68656	-1.91306	-0.0394739	-0.14764	1.57383	27.3572	-9.38974	-0.0308976	0	0	0.0212284
129	0	2.84857	0	0	2.85518	-0.0898664	3.89329	-0.140642	0.0123136	-0.0188755	-13.4983	2.04E-15	1.15282	0	0	0.00959006	-1.68112	-1.74294	-3.75534	389.924	413.979	649.6	374.501	374.501	374.501	5.9879	-82.5425	-0.385089	446.249	463.745	195.97	194.054	194.054	194.054	-82.7424	-3.88992	-3.88302	33.146	-0.738093	-1.83867	-0.0524079	-0.143912	1.55889	27.3234	-4.32908	-0.142424	0	0	0.0221495
130	0	3.16065	0	0	3.16697	-0.0827492	3.61994	-0.1402	0.013008	-0.0180201	-13.4339	3.75E-16	1.18741	0	0	0.00928276	-1.76316	-1.43782	-3.8539	387.278	413.718	649.181	374.952	374.952	374.952	6.07985	-82.4778	-0.37377	440.731	463.722	195.855	194.054	194.054	194.054	-82.6838	-3.93639	-3.95567	32.7344	-0.835099	-1.74935	-0.0488528	-0.126168	1.54756	24.0517	0.604834	-0.275396	0	0	0.0206987
131	0	3.46365	0	0	3.46964	-0.0760007	3.3606	-0.139817	0.013589	-0.0172431	-13.3757	-3.02E-15	1.21537	0	0	0.00897419	-1.83234	-1.13301	-3.94482	384.581	413.452	648.739	375.427	375.427	375.427	6.17052	-82.4104	-0.363041	435.213	463.707	195.737	194.054	194.054	194.054	-82.6226	-3.98235	-4.02727	32.3187	-0.975799	-1.6526	-0.0425248	-0.103342	1.54092	20.889	4.68714	-0.381248	0	0	0.0194952
132	0	3.75811	0	0	3.76372	-0.0697434	3.12002	-0.13955	0.014025	-0.0167135	-13.3293	-4.01E-15	1.23454	0	0	0.00866927	-1.8912	-0.829556	-4.02073	381.843	413.186	648.276	375.912	375.912	375.913	6.25974	-82.3399	-0.353475	429.697	463.705	195.613	194.054	194.054	194.054	-82.5583	-4.0281	-4.09738	31.9042	-1.15272	-1.55656	-0.0401138	-0.0866532	1.53801	19.3241	6.96019	-0.427396	0	0	0.0191488
133	0	4.04431	0	0	4.04952	-0.0640515	2.90107	-0.139411	0.0142957	-0.0165452	-13.297	9.94E-16	1.24391	0	0	0.00836927	-1.94162	-0.528365	-4.07736	379.072	412.923	647.796	376.397	376.397	376.397	6.34744	-82.2662	-0.345573	424.187	463.715	195.482	194.054	194.054	194.054	-82.4906	-4.07391	-4.16566	31.4973	-1.35523	-1.47051	-0.0452662	-0.0768194	1.53804	20.3496	8.11743	-0.399378	0	0	0.0202755
134	0	4.32224	0	0	4.32707	-0.058939	2.70434	-0.139445	0.014434	-0.016651	-13.2843	-1.75E-15	1.2476	0	0	0.00808105	-1.9846	-0.230399	-4.11428	376.272	412.666	647.302	376.874	376.874	376.874	6.43351	-82.1887	-0.339613	418.684	463.738	195.343	194.054	194.054	194.054	-82.4192	-4.11993	-4.23188	31.1053	-1.57067	-1.40422	-0.0534987	-0.0717745	1.54065	23.0298	8.87697	-0.311585	0	0	0.0220613
135	0	4.59185	0	0	4.59634	-0.0543848	2.52905	-0.139607	0.0143954	-0.0166737	-13.2862	-2.65E-15	1.24265	0	0	0.00780533	-2.02039	0.0637211	-4.13355	373.447	412.418	646.795	377.343	377.343	377.343	6.51788	-82.1072	-0.335765	413.189	463.775	195.196	194.054	194.054	194.054	-82.3437	-4.16618	-4.29593	30.7347	-1.78576	-1.36616	-0.0523442	-0.0792184	1.54045	24.3767	7.82246	-0.211987	0	0	0.0214702
136	0	4.85348	0	0	4.85767	-0.0503886	2.37519	-0.139848	0.0142747	-0.0165855	-13.2952	3.24E-15	1.24041	0	0	0.00754728	-2.04753	0.354205	-4.13636	370.601	412.178	646.276	377.801	377.801	377.801	6.60061	-82.0215	-0.334209	407.702	463.825	195.042	194.054	194.054	194.054	-82.264	-4.21285	-4.35773	30.3888	-1.98988	-1.36019	-0.0373022	-0.0951391	1.53663	23.4147	5.07062	-0.108637	0	0	0.0183111
137	0	5.10797	0	0	5.1119	-0.0469884	2.24425	-0.140116	0.0140362	-0.0164392	-13.3003	-1.48E-15	1.23952	0	0	0.00730304	-2.06343	0.642484	-4.12139	367.741	411.946	645.743	378.248	378.248	378.248	6.68202	-81.9315	-0.335229	402.225	463.886	194.882	194.054	194.054	194.054	-82.18	-4.2603	-4.41736	30.0663	-2.17639	-1.3846	-0.0134153	-0.103131	1.5333	21.0562	2.61483	0.0114085	0	0	0.0146511
138	0	5.35627	0	0	5.35999	-0.0442367	2.13827	-0.140376	0.0138026	-0.0166412	-13.2922	5.50E-16	1.25218	0	0	0.00706744	-2.06705	0.930781	-4.08588	364.876	411.722	645.197	378.676	378.676	378.676	6.76263	-81.8371	-0.338975	396.76	463.957	194.716	194.054	194.054	194.054	-82.0916	-4.30896	-4.47511	29.7628	-2.34019	-1.43363	0.00590109	-0.0936407	1.53138	20.3794	1.84269	0.203848	0	0	0.0130936
139	0	5.59879	0	0	5.60241	-0.0421392	2.05747	-0.140615	0.0135182	-0.01721	-13.2657	-2.09E-15	1.27092	0	0	0.00682698	-2.06048	1.22148	-4.02855	362.015	411.504	644.643	379.071	379.071	379.071	6.84312	-81.7378	-0.345168	391.307	464.037	194.547	194.054	194.054	194.054	-81.9985	-4.35904	-4.53162	29.4749	-2.47417	-1.49939	0.0137029	-0.0735475	1.53222	22.4985	2.14361	0.473036	0	0	0.0136707
140	0	5.83532	0	0	5.83888	-0.0406403	1.99972	-0.140811	0.0133236	-0.0181	-13.2191	-3.56E-15	1.30438	0	0	0.00657132	-2.04781	1.51648	-3.95106	359.162	411.29	644.089	379.416	379.416	379.416	6.9241	-81.633	-0.353129	385.863	464.123	194.375	194.054	194.054	194.054	-81.8999	-4.41039	-4.58777	29.2012	-2.56998	-1.57375	0.011439	-0.0597678	1.53148	26.7389	2.05167	0.788143	0	0	0.0152272
141	0	6.06497	0	0	6.06855	-0.0396413	1.96124	-0.141001	0.0131248	-0.0190512	-13.1602	2.28E-15	1.33628	0	0	0.00629447	-2.0323	1.81702	-3.85749	356.317	411.078	643.541	379.696	379.696	379.696	7.00614	-81.5215	-0.361912	380.426	464.215	194.201	194.054	194.054	194.054	-81.7947	-4.4627	-4.64462	28.942	-2.62209	-1.64907	0.00342092	-0.0619575	1.52969	31.7618	0.99169	1.1082	0	0	0.0169235
142	0	6.28668	0	0	6.2903	-0.0390394	1.93805	-0.141114	0.0130178	-0.0199007	-13.0887	6.34E-16	1.36832	0	0	0.0059943	-2.0143	2.12373	-3.7527	353.479	410.867	643.001	379.9	379.9	379.9	7.08985	-81.402	-0.370568	374.993	464.311	194.024	194.054	194.054	194.054	-81.6818	-4.5156	-4.70321	28.6974	-2.63095	-1.71859	-0.00399677	-0.0880292	1.52519	35.9902	-1.79756	1.3876	0	0	0.0181858
143	0	6.49943	0	0	6.50312	-0.0387604	1.9273	-0.141212	0.0129979	-0.0206496	-13.0175	1.43E-16	1.39264	0	0	0.0056777	-1.99015	2.43695	-3.64072	350.649	410.654	642.469	380.028	380.028	380.028	7.17587	-81.2731	-0.378419	369.559	464.41	193.847	194.054	194.054	194.054	-81.5597	-4.56895	-4.76448	28.4653	-2.60667	-1.77668	-0.0102755	-0.129952	1.52026	39.3745	-5.60227	1.60642	0	0	0.0193328
144	0	6.70244	0	0	6.70625	-0.038763	1.9274	-0.141279	0.0130875	-0.0214237	-12.95	4.97E-16	1.40555	0	0	0.00534996	-1.95331	2.75664	-3.52431	347.827	410.436	641.938	380.085	380.085	380.085	7.26474	-81.1333	-0.385205	364.122	464.512	193.668	194.054	194.054	194.054	-81.4271	-4.62286	-4.82907	28.2413	-2.5674	-1.81934	-0.0188254	-0.168634	1.51934	42.8118	-8.78348	1.7676	0	0	0.0206682
145	0	6.89513	0	0	6.89909	-0.0390231	1.93742	-0.141363	0.0133219	-0.0221778	-12.8932	-1.97E-15	1.40597	0	0	0.00501755	-1.8976	3.08242	-3.40556	345.015	410.211	641.402	380.083	380.083	380.083	7.35684	-80.9816	-0.391062	358.68	464.615	193.487	194.054	194.054	194.054	-81.2828	-4.67756	-4.89723	28.0204	-2.53239	-1.84435	-0.0278802	-0.191509	1.52205	45.8028	-10.8424	1.84537	0	0	0.0216855
146	0	7.07712	0	0	7.08127	-0.0395263	1.95681	-0.141478	0.0137537	-0.0230098	-12.8478	-5.42E-16	1.39579	0	0	0.00468206	-1.81941	3.4137	-3.28565	342.213	409.977	640.862	380.027	380.027	380.027	7.45223	-80.8169	-0.396543	353.231	464.72	193.307	194.054	194.054	194.054	-81.1259	-4.73342	-4.96876	27.7994	-2.51557	-1.85041	-0.0395153	-0.187774	1.53165	48.9345	-11.0806	1.84042	0	0	0.0225921
147	0	7.24803	0	0	7.25239	-0.0402506	1.98471	-0.141635	0.014373	-0.0239297	-12.8129	5.23E-16	1.37215	0	0	0.00434235	-1.71974	3.74962	-3.16537	339.425	409.731	640.32	379.921	379.921	379.921	7.55052	-80.6383	-0.402484	347.772	464.827	193.127	194.054	194.054	194.054	-80.9555	-4.79075	-5.04295	27.5776	-2.52086	-1.83665	-0.0572647	-0.152798	1.54973	52.9596	-8.78891	1.75494	0	0	0.0238839
148	0	7.40721	0	0	7.41185	-0.0411498	2.01935	-0.141839	0.0151748	-0.0249913	-12.7864	2.85E-15	1.33418	0	0	0.00399387	-1.60469	4.08887	-3.04613	336.651	409.472	639.787	379.762	379.762	379.762	7.6509	-80.4452	-0.409993	342.302	464.938	192.948	194.054	194.054	194.054	-80.7708	-4.84977	-5.11868	27.3576	-2.54267	-1.80444	-0.0823953	-0.0978886	1.57603	58.4216	-4.63372	1.59184	0	0	0.0258195
149	0	7.55382	0	0	7.55872	-0.0421535	2.05802	-0.142023	0.0161047	-0.0260419	-12.759	9.35E-16	1.28021	0	0	0.00363012	-1.48391	4.4297	-2.93059	333.892	409.199	639.279	379.548	379.548	379.548	7.75195	-80.2367	-0.420437	336.817	465.053	192.773	194.054	194.054	194.054	-80.571	-4.91055	-5.1942	27.1439	-2.56931	-1.7577	-0.111295	-0.0396931	1.60545	64.6714	0.329154	1.35465	0	0	0.0277704
150	0	7.68668	0	0	7.69187	-0.0431873	2.09784	-0.142168	0.0171262	-0.0267124	-12.7272	-1.04E-15	1.21455	0	0	0.00324783	-1.36732	4.77009	-2.82194	331.145	408.912	638.812	379.277	379.277	379.277	7.85182	-80.0123	-0.435524	331.315	465.174	192.602	194.054	194.054	194.054	-80.3552	-4.97313	-5.26728	26.9414	-2.58688	-1.70148	-0.13087	-0.00238145	1.63224	68.7582	3.96768	1.01023	0	0	0.0281903
151	0	7.80495	0	0	7.81044	-0.0442402	2.1384	-0.142247	0.0181365	-0.0268601	-12.6853	-2.36E-15	1.14056	0	0	0.00284627	-1.26116	5.10842	-2.7212	328.414	408.608	638.396	378.956	378.956	378.956	7.94851	-79.771	-0.457659	325.797	465.303	192.438	194.054	194.054	194.054	-80.1226	-5.03799	-5.33519	26.7522	-2.58671	-1.64003	-0.134357	0.00843346	1.65489	69.4032	6.21546	0.582779	0	0	0.0270084
152	0	7.90825	0	0	7.91403	-0.0453851	2.1825	-0.142239	0.0191351	-0.0266625	-12.6262	-1.06E-17	1.07585	0	0	0.00242632	-1.1668	5.4439	-2.62587	325.704	408.288	638.037	378.598	378.598	378.598	8.04024	-79.5122	-0.489821	320.264	465.441	192.28	194.054	194.054	194.054	-79.872	-5.10614	-5.39498	26.5735	-2.56857	-1.57592	-0.124409	0.00109675	1.673	67.4858	8.04457	0.140414	0	0	0.0253418
153	0	7.99639	0	0	8.00251	-0.0467612	2.2355	-0.142173	0.0199653	-0.02619	-12.5458	1.34E-15	1.02347	0	0	0.00199001	-1.08197	5.77661	-2.53061	323.025	407.948	637.736	378.223	378.223	378.223	8.12555	-79.2349	-0.535108	314.721	465.592	192.129	194.054	194.054	194.054	-79.6027	-5.17894	-5.4439	26.3987	-2.5389	-1.50934	-0.102075	-0.0223628	1.68555	62.9558	8.1602	-0.264634	0	0	0.0236634
154	0	8.06936	0	0	8.07595	-0.0485544	2.30456	-0.142098	0.0206149	-0.0258048	-12.4411	-3.38E-16	0.998657	0	0	0.00152985	-1.00139	6.10744	-2.428	320.391	407.589	637.489	377.848	377.848	377.848	8.20349	-78.938	-0.596443	309.173	465.756	191.983	194.054	194.054	194.054	-79.3133	-5.25792	-5.47968	26.2189	-2.50725	-1.43737	-0.0785451	-0.0512744	1.69343	58.2256	6.26096	-0.544534	0	0	0.0226684
155	0	8.12692	0	0	8.13406	-0.0509349	2.39622	-0.142082	0.020969	-0.0262383	-12.3136	2.75E-16	1.00061	0	0	0.00103192	-0.919334	6.4375	-2.31191	317.813	407.208	637.291	377.492	377.492	377.492	8.27348	-78.6203	-0.675914	303.624	465.935	191.843	194.054	194.054	194.054	-79.0025	-5.3443	-5.50085	26.0275	-2.47933	-1.35508	-0.0780034	-0.0544496	1.70537	59.2062	6.18247	-0.580019	0	0	0.0237663
156	0	8.16728	0	0	8.17519	-0.0539414	2.51198	-0.142239	0.0210179	-0.0277215	-12.175	3.53E-15	1.03027	0	0	0.000478985	-0.834959	6.76693	-2.18298	315.295	406.805	637.145	377.161	377.161	377.161	8.335	-78.2797	-0.773813	298.077	466.13	191.707	194.054	194.054	194.054	-78.6684	-5.43804	-5.50702	25.826	-2.44712	-1.2596	-0.107522	-0.0229403	1.72339	67.9451	9.79661	-0.331545	0	0	0.0267883
157	0	8.18724	0	0	8.19606	-0.0574447	2.64683	-0.142503	0.0207491	-0.0295534	-12.0223	1.00E-15	1.08208	0	0	-0.000135896	-0.754348	7.09458	-2.05043	312.834	406.379	637.063	376.851	376.851	376.851	8.38736	-77.9139	-0.88846	292.526	466.339	191.575	194.054	194.054	194.054	-78.3085	-5.5376	-5.49895	25.626	-2.38517	-1.15135	-0.143477	0.0234674	1.74434	78.6487	15.0905	0.103352	0	0	0.0287332
158	0	8.18297	0	0	8.19278	-0.0612793	2.79441	-0.142777	0.0201947	-0.0299052	-11.8509	-1.68E-15	1.14947	0	0	-0.000804189	-0.685932	7.41924	-1.92483	310.423	405.931	637.059	376.553	376.553	376.553	8.4303	-77.52	-1.01686	286.967	466.559	191.449	194.054	194.054	194.054	-77.9198	-5.64077	-5.47845	25.4405	-2.2648	-1.03143	-0.119375	0.0219321	1.75657	74.6448	13.1666	0.448958	0	0	0.0259374
159	0	8.15255	0	0	8.16349	-0.0655287	2.9579	-0.143052	0.019419	-0.0287617	-11.6656	-1.62E-15	1.22418	0	0	-0.00151595	-0.629357	7.74245	-1.80307	308.077	405.46	637.135	376.272	376.271	376.272	8.46511	-77.095	-1.15678	281.402	466.788	191.327	194.054	194.054	194.054	-77.4994	-5.74675	-5.448	25.263	-2.08968	-0.897844	-0.0376493	-0.0360885	1.75863	56.1515	3.34449	0.671376	0	0	0.0212992
160	0	8.09578	0	0	8.1081	-0.0704904	3.14875	-0.143671	0.0184258	-0.0294651	-11.5054	2.43E-15	1.28864	0	0	-0.00226321	-0.57483	8.06772	-1.67107	305.824	404.965	637.279	376.026	376.026	376.026	8.49418	-76.636	-1.30674	275.839	467.023	191.209	194.054	194.054	194.054	-77.0446	-5.85594	-5.41044	25.0705	-1.89483	-0.747975	-0.0196205	-0.0573398	1.76471	53.1324	0.498427	1.21926	0	0	0.0215088
161	0	8.01061	0	0	8.02456	-0.0761966	3.36813	-0.144699	0.0173093	-0.0320408	-11.3849	-2.25E-15	1.33162	0	0	-0.00303954	-0.518829	8.39514	-1.52953	303.677	404.447	637.487	375.823	375.823	375.823	8.51879	-76.1397	-1.4634	270.279	467.26	191.096	194.054	194.054	194.054	-76.5522	-5.96672	-5.36895	24.8603	-1.68622	-0.582856	-0.0627028	-0.0331111	1.77691	65.0563	6.74446	2.05229	0	0	0.0240825
162	0	7.89326	0	0	7.90903	-0.0824098	3.6069	-0.145875	0.0162334	-0.0330739	-11.2851	-2.90E-15	1.34862	0	0	-0.00382982	-0.465617	8.72138	-1.39306	301.637	403.908	637.768	375.656	375.656	375.656	8.53906	-75.6024	-1.62179	264.715	467.492	190.99	194.054	194.054	194.054	-76.0184	-6.07554	-5.32681	24.6503	-1.43862	-0.405421	-0.048186	-0.0546829	1.78273	61.9851	8.57047	2.59122	0	0	0.0226929
163	0	7.74232	0	0	7.76009	-0.0891092	3.86421	-0.147104	0.0153235	-0.032214	-11.1915	1.76E-15	1.33741	0	0	-0.00460567	-0.41142	9.04445	-1.26452	299.72	403.347	638.116	375.532	375.532	375.532	8.55568	-75.0207	-1.77857	259.149	467.714	190.897	194.054	194.054	194.054	-75.44	-6.18032	-5.28668	24.4409	-1.16078	-0.218913	0.0344199	-0.136578	1.77904	40.7553	2.97781	2.72484	0	0	0.0178481
164	0	7.5597	0	0	7.57973	-0.0966068	4.152	-0.148393	0.0146832	-0.0304207	-11.0886	-2.80E-15	1.29853	0	0	-0.00533817	-0.339775	9.36469	-1.12931	297.966	402.768	638.506	375.48	375.48	375.48	8.56993	-74.392	-1.93298	253.591	467.92	190.819	194.054	194.054	194.054	-74.8145	-6.28122	-5.25018	24.2053	-0.914406	-0.0290188	0.15114	-0.238744	1.7712	9.08243	-5.66312	2.56533	0	0	0.00615858
165	0	7.34874	0	0	7.37146	-0.105345	4.48714	-0.149743	0.0143578	-0.0303179	-10.9527	-3.94E-15	1.22758	0	0	-0.00600943	-0.229774	9.68262	-0.965436	296.43	402.173	638.909	375.535	375.535	375.535	8.58276	-73.7138	-2.08558	248.057	468.107	190.759	194.054	194.054	194.054	-74.1394	-6.37915	-5.21793	23.9069	-0.783578	0.155804	0.20414	-0.2784	1.76881	-9.64237	-6.37737	2.47305	0	0	-0.00693948
166	0	7.11016	0	0	7.13609	-0.115453	4.87443	-0.151112	0.014316	-0.0334011	-10.7579	-3.17E-15	1.11243	0	0	-0.00660941	-0.0717749	9.99407	-0.767345	295.147	401.567	639.306	375.713	375.713	375.713	8.59286	-72.9827	-2.23573	242.554	468.272	190.72	194.054	194.054	194.054	-73.4112	-6.47284	-5.1896	23.5366	-0.809936	0.325464	0.135187	-0.229856	1.77693	-1.47584	3.6081	2.66699	0	0	-0.00148768
167	0	6.83974	0	0	6.86922	-0.126523	5.29807	-0.152052	0.0146262	-0.036547	-10.4486	-2.73E-15	0.948902	0	0	-0.00712145	0.127158	10.2881	-0.557606	294.123	400.956	639.703	375.998	375.998	375.998	8.59625	-72.1938	-2.3804	237.078	468.409	190.708	194.054	194.054	194.054	-72.6248	-6.55763	-5.16427	23.1288	-0.965024	0.468901	0.0500699	-0.162487	1.78229	7.5726	14.8335	2.58587	0	0	0.0108511
168	0	6.53127	0	0	6.56431	-0.138052	5.73864	-0.152286	0.0153424	-0.0375685	-9.99352	2.83E-15	0.73525	0	0	-0.00752643	0.35583	10.5516	-0.363759	293.36	400.348	640.112	376.363	376.363	376.363	8.5877	-71.341	-2.5169	231.623	468.515	190.726	194.054	194.054	194.054	-71.7734	-6.62842	-5.13982	22.7301	-1.19797	0.577988	0.0242743	-0.117805	1.77766	-0.0341195	22.8882	1.86387	0	0	0.0114026
169	0	6.17892	0	0	6.21527	-0.149814	6.18741	-0.15174	0.0164658	-0.0363943	-9.38226	1.86E-15	0.471445	0	0	-0.00778973	0.608722	10.7733	-0.198159	292.878	399.751	640.533	376.782	376.782	376.782	8.56185	-70.4172	-2.64484	226.192	468.589	190.772	194.054	194.054	194.054	-70.8492	-6.6818	-5.11268	22.3724	-1.4774	0.649005	0.0591497	-0.0934982	1.76802	-23.2149	29.6022	0.50414	0	0	0.00226807
170	0	5.77711	0	0	5.81634	-0.161885	6.64721	-0.150459	0.0179211	-0.034113	-8.61411	-1.61E-15	0.158193	0	0	-0.00785865	0.886145	10.9446	-0.0571785	292.72	399.176	640.956	377.243	377.243	377.243	8.51295	-69.4137	-2.76604	220.797	468.633	190.836	194.054	194.054	194.054	-69.8433	-6.71592	-5.07769	22.069	-1.79711	0.680429	0.11587	-0.0646193	1.75808	-51.7042	38.8383	-1.29128	0	0	-0.00225237
171	0	5.31883	0	0	5.36034	-0.174472	7.12571	-0.148526	0.0195453	-0.031461	-7.69122	-4.23E-15	-0.207038	0	0	-0.00765921	1.18927	11.0577	0.0694768	292.931	398.63	641.371	377.736	377.736	377.736	8.4343	-68.3208	-2.88309	215.451	468.649	190.905	194.054	194.054	194.054	-68.7452	-6.72918	-5.02848	21.8254	-2.1601	0.670095	0.173076	-0.0195212	1.74934	-80.1711	51.2545	-3.37928	0	0	0.00463426
172	0	4.79468	0	0	4.83761	-0.187793	7.63107	-0.145888	0.021147	-0.0284694	-6.60669	-5.92E-16	-0.627927	0	0	-0.00708303	1.51722	11.1052	0.193187	293.559	398.127	641.767	378.252	378.252	378.252	8.31795	-67.127	-2.99843	210.171	468.642	190.956	194.054	194.054	194.054	-67.5429	-6.71951	-4.95765	21.6465	-2.56513	0.616744	0.231669	0.0330143	1.73795	-109.25	64.4314	-5.74606	0	0	0.0220333
173	0	4.19242	0	0	4.2355	-0.202059	8.17095	-0.142664	0.0224577	-0.0263563	-5.37967	3.89E-15	-1.11107	0	0	-0.00600937	1.86763	11.08	0.324219	294.644	397.674	642.135	378.781	378.781	378.781	8.15459	-65.8192	-3.11394	204.972	468.617	190.967	194.054	194.054	194.054	-66.2224	-6.68403	-4.85683	21.5388	-3.00427	0.521057	0.254804	0.0916382	1.72561	-129.551	77.2421	-8.17362	0	0	0.0510792
174	0	3.4962	0	0	3.5374	-0.217343	8.7477	-0.13896	0.02324	-0.0248321	-4.04274	-2.20E-15	-1.65509	0	0	-0.00430693	2.23622	10.9745	0.464734	296.213	397.284	642.471	379.314	379.314	379.314	7.9336	-64.3825	-3.23006	199.861	468.575	190.909	194.054	194.054	194.054	-64.7682	-6.61857	-4.71708	21.516	-3.45742	0.383953	0.267571	0.145708	1.71128	-146.468	87.8112	-10.6629	0	0	0.0855142
175	0	2.68741	0	0	2.72372	-0.233662	9.36155	-0.134869	0.0233955	-0.0236358	-2.64672	6.77E-16	-2.23583	0	0	-0.00188375	2.61823	10.7821	0.613926	298.283	396.962	642.771	379.847	379.847	379.847	7.6436	-62.8008	-3.34596	194.842	468.517	190.753	194.054	194.054	194.054	-63.1636	-6.51823	-4.52894	21.5904	-3.90573	0.206582	0.302692	0.200087	1.69696	-166.875	97.1326	-13.1993	0	0	0.125313
176	0	1.74626	0	0	1.77327	-0.2511	10.0151	-0.130666	0.0227368	-0.0237255	-1.28897	-4.06E-15	-2.82298	0	0	0.00122658	3.00853	10.4986	0.776184	300.872	396.717	643.032	380.375	380.375	380.375	7.27294	-61.057	-3.45967	189.915	468.439	190.468	194.054	194.054	194.054	-61.3908	-6.37802	-4.28256	21.7644	-4.34042	-0.00586487	0.351144	0.251074	1.68233	-187.517	104.437	-15.5397	0	0	0.169747
177	0	0.65237	0	0	0.663927	-0.269759	10.7115	-0.126821	0.0212495	-0.0261123	-0.128092	5.08E-16	-3.35675	0	0	0.00466647	3.40196	10.1228	0.959845	303.994	396.55	643.252	380.9	380.9	380.9	6.81054	-59.1334	-3.5675	185.071	468.335	190.027	194.054	194.054	194.054	-59.4324	-6.19281	-3.96843	22.032	-4.76202	-0.244416	0.392666	0.281262	1.66707	-203.316	106.852	-17.4193	0	0	0.21259
178	0	-0.613703	0	0	-0.626157	-0.289668	11.4511	-0.124022	0.0188718	-0.0318918	0.602506	2.03E-15	-3.77027	0	0	0.00754593	3.79502	9.65505	1.17206	307.656	396.463	643.43	381.427	381.427	381.427	6.24687	-57.0135	-3.66369	180.293	468.194	189.413	194.054	194.054	194.054	-57.2721	-5.95785	-3.57809	22.3835	-5.17758	-0.499316	0.410375	0.291585	1.65074	-209.971	104.326	-18.5712	0	0	0.24767
179	0	-2.06838	0	0	-2.11641	-0.310685	12.2276	-0.12324	0.0159048	-0.0417759	0.585387	1.35E-15	-3.95353	0	0	0.00814064	4.18528	9.09656	1.41445	311.85	396.454	643.566	381.964	381.964	381.964	5.57582	-54.684	-3.74062	175.551	468.002	188.626	194.054	194.054	194.054	-54.8977	-5.66981	-3.10525	22.8142	-5.58665	-0.758672	0.391207	0.296976	1.6349	-204.552	99.2833	-18.791	0	0	0.270093
180	0	-3.72152	0	0	-3.81994	-0.332386	13.0246	-0.125812	0.0128028	-0.0555814	-0.572732	-6.77E-16	-3.78418	0	0	0.00382438	4.56902	8.44901	1.68067	316.549	396.517	643.665	382.512	382.512	382.512	4.79733	-52.1381	-3.79006	170.811	467.745	187.694	194.054	194.054	194.054	-52.3042	-5.32881	-2.54746	23.3308	-5.96868	-1.00808	0.34883	0.297318	1.62586	-190.668	92.0996	-18.0299	0	0	0.278878
181	0	-5.57081	0	0	-5.73735	-0.354073	13.816	-0.133328	0.0102464	-0.0722603	-3.28812	-2.71E-15	-3.12904	0	0	-0.0085816	4.94173	7.71486	1.95946	321.718	396.641	643.735	383.068	383.068	383.068	3.92044	-49.3809	-3.80544	166.044	467.413	186.683	194.054	194.054	194.054	-49.4993	-4.94122	-1.90798	23.944	-6.29619	-1.23538	0.302291	0.290323	1.62937	-173.858	83.0238	-16.3252	0	0	0.277916
182	0	-7.59527	0	0	-7.84912	-0.374803	14.5675	-0.147167	0.00905334	-0.0901571	-7.89177	-1.35E-15	-1.86171	0	0	-0.0316391	5.29928	6.89792	2.23906	327.312	396.816	643.79	383.635	383.634	383.635	2.96605	-46.4354	-3.78489	161.244	467.005	185.7	194.054	194.054	194.054	-46.5091	-4.52235	-1.19794	24.6594	-6.55148	-1.43485	0.264504	0.274783	1.64469	-158.773	72.8076	-13.7993	0	0	0.274039
183	0	-9.75001	0	0	-10.109	-0.393415	15.238	-0.168042	0.00964939	-0.10694	-14.5133	-4.48E-15	0.0791996	0	0	-0.0654206	5.63873	6.0035	2.51	333.287	397.027	643.841	384.215	384.215	384.215	1.96852	-43.3487	-3.73421	156.455	466.538	184.888	194.054	194.054	194.054	-43.3835	-4.09794	-0.438459	25.4744	-6.73199	-1.60676	0.241515	0.256975	1.66732	-149.052	63.1641	-10.5751	0	0	0.27586
184	0	-11.964	0	0	-12.44	-0.408577	15.7809	-0.19536	0.0121031	-0.119761	-22.9594	1.02E-15	2.68745	0	0	-0.105621	5.95796	5.03816	2.76593	339.598	397.258	643.905	384.812	384.812	384.812	0.974864	-40.1958	-3.66912	151.787	466.046	184.418	194.054	194.054	194.054	-40.1992	-3.7036	0.338489	26.3817	-6.8442	-1.75369	0.238138	0.236631	1.68917	-148.225	54.4072	-6.78264	0	0	0.293108
185	0	-14.1428	0	0	-14.7366	-0.41889	16.1486	-0.227013	0.0160063	-0.125843	-32.6702	1.69E-15	5.86368	0	0	-0.142957	6.25581	4.0095	3.00397	346.2	397.497	643.997	385.421	385.421	385.421	0.040726	-37.0787	-3.61518	147.429	465.585	184.457	194.054	194.054	194.054	-37.0585	-3.38107	1.09129	27.372	-6.89752	-1.87651	0.257826	0.213122	1.702	-158.881	46.3019	-2.5008	0	0	0.335123
186	0	-16.1764	0	0	-16.8734	-0.423064	16.297	-0.259523	0.0208213	-0.123542	-42.7584	-6.09E-15	9.42314	0	0	-0.164935	6.53229	2.92573	3.22519	353.053	397.728	644.136	386.029	386.029	386.029	-0.776097	-34.1197	-3.60393	143.64	465.221	185.135	194.054	194.054	194.054	-34.0822	-3.17116	1.77217	28.4363	-6.90043	-1.97216	0.296954	0.186592	1.70036	-180.35	38.6035	2.17311	0	0	0.404534
187	0	-17.9527	0	0	-18.7211	-0.420075	16.1908	-0.288843	0.0258234	-0.112884	-52.1636	9.47E-15	13.0653	0	0	-0.160139	6.78853	1.79544	3.43371	360.119	397.942	644.34	386.614	386.614	386.614	-1.42243	-31.4491	-3.66532	140.728	465.021	186.52	194.054	194.054	194.054	-31.398	-3.1048	2.33217	29.566	-6.86048	-2.03372	0.343653	0.153844	1.68144	-208.419	30.2006	7.10474	0	0	0.494113
188	0	-19.3712	0	0	-20.1648	-0.40928	15.806	-0.311362	0.0304977	-0.0952815	-59.859	-2.71E-15	16.4137	0	0	-0.123277	7.0272	0.627175	3.63464	367.36	398.128	644.628	387.151	387.151	387.151	-1.85512	-29.1884	-3.81851	138.999	465.041	188.606	194.054	194.054	194.054	-29.1255	-3.19515	2.72664	30.7522	-6.78758	-2.05319	0.38703	0.1117	1.64814	-238.312	19.6024	12.0281	0	0	0.592311
189	0	-20.3563	0	0	-21.1219	-0.390494	15.133	-0.324737	0.0342747	-0.0733941	-65.0499	-1.35E-15	19.0394	0	0	-0.0583997	7.25298	-0.570878	3.83207	374.735	398.28	645.016	387.617	387.617	387.617	-2.04372	-27.4358	-4.06388	138.723	465.321	191.317	194.054	194.054	194.054	-27.3625	-3.4329	2.91971	31.9846	-6.69898	-2.02489	0.41678	0.0683301	1.60545	-264.96	6.88987	16.5687	0	0	0.683694
190	0	-20.8645	0	0	-21.552	-0.364002	14.1766	-0.327933	0.036586	-0.0503119	-67.2748	-1.22E-14	20.5508	0	0	0.021663	7.47105	-1.79107	4.02724	382.199	398.396	645.521	387.994	387.994	387.994	-1.97118	-26.2546	-4.38037	140.093	465.874	194.534	194.054	194.054	194.054	-26.1744	-3.7877	2.88747	33.251	-6.62078	-1.94799	0.422547	0.0499784	1.56364	-283.246	-4.89897	20.4125	0	0	0.750621
191	0	-20.8874	0	0	-21.4596	-0.330496	12.9554	-0.321077	0.036629	-0.0285191	-66.4491	-4.06E-15	20.6558	0	0	0.0993485	7.68316	-3.02657	4.2163	389.702	398.472	646.161	388.264	388.264	388.264	-1.63338	-25.6693	-4.72894	143.21	466.695	198.119	194.054	194.054	194.054	-25.589	-4.21506	2.61922	34.5406	-6.58067	-1.82795	0.397	0.0767868	1.52803	-289.513	-12.8195	23.3408	0	0	0.781377
192	0	-20.4496	0	0	-20.888	-0.291025	11.5013	-0.305207	0.0338016	-0.00938196	-62.8474	-5.41E-15	19.2573	0	0	0.158267	7.88448	-4.27162	4.38885	397.184	398.504	646.96	388.404	388.404	388.404	-1.0398	-25.6668	-5.06114	148.083	467.754	201.937	194.054	194.054	194.054	-25.5977	-4.6663	2.11851	35.8479	-6.59598	-1.67578	0.34645	0.148983	1.49748	-284.025	-15.8049	25.2748	0	0	0.779094
193	0	-19.6042	0	0	-19.9104	-0.246958	9.86011	-0.282112	0.0278096	0.00722234	-57.046	3.38E-15	16.4675	0	0	0.188358	8.06396	-5.52113	4.5294	404.579	398.49	647.944	388.381	388.382	388.382	-0.214286	-26.2027	-5.32868	154.638	469.005	205.867	194.054	194.054	194.054	-26.159	-5.09747	1.40324	37.1764	-6.66062	-1.5031	0.28765	0.234004	1.4598	-270.828	-16.9698	26.2646	0	0	0.758548
194	0	-18.4251	0	0	-18.6172	-0.199995	8.09292	-0.254248	0.0190856	0.0220321	-49.8323	6.77E-16	12.613	0	0	0.188498	8.20943	-6.76993	4.62147	411.818	398.424	649.135	388.156	388.156	388.156	0.804624	-27.2103	-5.49131	162.739	470.384	209.8	194.054	194.054	194.054	-27.2072	-5.4747	0.505127	38.5383	-6.7401	-1.31576	0.237716	0.292032	1.41041	-254.815	-19.9425	26.3248	0	0	0.733705
195	0	-16.9991	0	0	-17.1047	-0.152125	6.2755	-0.224408	0.00858722	0.0358407	-42.0694	-1.86E-15	8.15525	0	0	0.165481	8.31394	-8.01191	4.65177	418.838	398.303	650.542	387.696	387.696	387.696	1.96572	-28.6101	-5.52224	172.216	471.817	213.63	194.054	194.054	194.054	-28.6616	-5.77648	-0.532562	39.9476	-6.78475	-1.1126	0.20904	0.304145	1.35738	-240.116	-25.7234	25.5121	0	0	0.71409
196	0	-15.4162	0	0	-15.4649	-0.105484	4.49245	-0.195361	-0.00213602	0.0486002	-34.5589	5.92E-16	3.63086	0	0	0.130484	8.37821	-9.23954	4.61309	425.586	398.127	652.159	386.991	386.991	386.991	3.20986	-30.3197	-5.41125	182.889	473.226	217.249	194.054	194.054	194.054	-30.4367	-5.99389	-1.65885	41.4086	-6.75888	-0.890342	0.201296	0.28291	1.31322	-227.544	-31.1252	23.6488	0	0	0.698361
197	0	-13.7613	0	0	-13.7784	-0.062128	2.82706	-0.169352	-0.0113713	0.0597512	-27.9131	-4.74E-15	-0.446065	0	0	0.0945503	8.40856	-10.4441	4.50379	432.018	397.893	653.965	386.06	386.06	386.06	4.47675	-32.263	-5.16504	194.594	474.537	220.548	194.054	194.054	194.054	-32.4518	-6.12963	-2.82025	42.91	-6.6557	-0.648081	0.210723	0.251018	1.28178	-216.952	-32.8543	20.5468	0	0	0.680085
198	0	-12.1074	0	0	-12.1108	-0.0238072	1.351	-0.147885	-0.0175811	0.0687493	-22.4971	-4.74E-15	-3.65727	0	0	0.0653045	8.4131	-11.6163	4.3272	438.102	397.601	655.935	384.945	384.945	384.945	5.71193	-34.3749	-4.80444	207.193	475.692	223.431	194.054	194.054	194.054	-34.6375	-6.19545	-3.96646	44.4282	-6.49047	-0.386859	0.245875	0.215507	1.25895	-210.801	-30.8455	15.9417	0	0	0.662564
199	0	-10.5117	0	0	-10.5117	0.00817226	0.117734	-0.131664	-0.0196943	0.0744104	-18.4299	1.35E-15	-5.72416	0	0	0.0457749	8.39972	-12.7459	4.09257	443.815	397.252	658.036	383.692	383.692	383.692	6.87218	-36.6044	-4.35888	220.586	476.655	225.813	194.054	194.054	194.054	-36.9391	-6.20852	-5.05517	45.9304	-6.28866	-0.106425	0.28779	0.19237	1.24585	-204.699	-23.579	9.82874	0	0	0.630674
200	0	-9.01448	0	0	-9.01547	0.0330901	-0.843339	-0.120658	-0.0172757	0.075729	-15.6297	-1.35E-15	-6.52621	0	0	0.0351184	8.37389	-13.8234	3.81079	449.142	396.843	660.236	382.35	382.35	382.35	7.92907	-38.9143	-3.86109	234.703	477.417	227.645	194.054	194.054	194.054	-39.3172	-6.18853	-6.05574	47.3846	-6.06778	0.192545	0.318445	0.187943	1.24721	-194.072	-10.5207	2.44925	0	0	0.572364
201	0	-7.6402	0	0	-7.64294	0.0508799	-1.52923	-0.114507	-0.0104839	0.0727817	-13.9087	-3.38E-15	-6.09124	0	0	0.0304321	8.33815	-14.8399	3.49046	454.07	396.373	662.503	380.962	380.962	380.962	8.87012	-41.2797	-3.34191	249.494	477.995	228.908	194.054	194.054	194.054	-41.7459	-6.15519	-6.95108	48.7662	-5.82938	0.504647	0.35113	0.192273	1.25805	-181.79	6.47892	-5.76507	0	0	0.500944
202	0	-6.40015	0	0	-6.40391	0.0620329	-1.95902	-0.112586	6.63E-05	0.065945	-13.0297	-4.06E-15	-4.57114	0	0	0.0284741	8.29335	-15.788	3.14074	458.589	395.84	664.803	379.57	379.57	379.57	9.69771	-43.6852	-2.82587	264.919	478.432	229.626	194.054	194.054	194.054	-44.2101	-6.12562	-7.73783	50.0546	-5.56698	0.82094	0.387747	0.192339	1.27529	-168.571	25.0141	-14.2853	0	0	0.42192
203	0	-5.29511	0	0	-5.29892	0.0674457	-2.16753	-0.114285	0.013291	0.0563226	-12.7674	3.05E-15	-2.23178	0	0	0.0268306	8.24086	-16.6606	2.77411	462.7	395.242	667.101	378.215	378.215	378.215	10.4266	-46.122	-2.32864	280.94	478.788	229.853	194.054	194.054	194.054	-46.7025	-6.11319	-8.42516	51.2291	-5.27961	1.13092	0.449359	0.164767	1.29061	-160.064	40.6522	-22.5603	0	0	0.352741
204	0	-4.31805	0	0	-4.32123	0.0681967	-2.19646	-0.118885	0.0278517	0.0442649	-12.9135	-2.20E-15	0.583912	0	0	0.0243083	8.18509	-17.4513	2.41148	466.418	394.582	669.36	376.945	376.945	376.945	11.0804	-48.5854	-1.85643	297.517	479.138	229.668	194.054	194.054	194.054	-49.2205	-6.12707	-9.03225	52.2611	-4.98662	1.427	0.517807	0.131011	1.30575	-152.532	55.7746	-30.0154	0	0	0.283476
205	0	-3.45748	0	0	-3.45979	0.0654775	-2.09172	-0.125602	0.0421735	0.0290721	-13.2845	-2.52E-15	3.48239	0	0	0.0208432	8.13027	-18.1547	2.07651	469.765	393.86	671.542	375.797	375.797	375.797	11.6879	-51.0728	-1.40767	314.598	479.56	229.172	194.054	194.054	194.054	-51.7642	-6.1733	-9.58451	53.1225	-4.71294	1.70309	0.537087	0.136447	1.33355	-133.271	76.1961	-36.0579	0	0	0.192398
206	0	-2.70108	0	0	-2.70257	0.0606221	-1.90466	-0.133798	0.0548493	0.0130617	-13.7389	-1.69E-15	6.08721	0	0	0.0170505	8.07644	-18.7685	1.78306	472.756	393.081	673.616	374.801	374.801	374.801	12.2783	-53.5816	-0.97559	332.118	480.124	228.476	194.054	194.054	194.054	-54.3338	-6.25591	-10.109	53.8035	-4.46243	1.94811	0.548286	0.141164	1.35906	-113.776	94.2416	-40.5214	0	0	0.113777
207	0	-2.03702	0	0	-2.03789	0.0548229	-1.6812	-0.142906	0.0647116	-0.0024349	-14.1685	3.05E-15	8.07301	0	0	0.013639	8.02334	-19.2922	1.54283	475.403	392.25	675.55	373.977	373.978	373.977	12.877	-56.108	-0.549793	350.005	480.89	227.693	194.054	194.054	194.054	-56.9284	-6.37631	-10.6307	54.301	-4.23454	2.15418	0.567495	0.13273	1.371	-99.2814	106.852	-43.3944	0	0	0.0562211
208	0	-1.45509	0	0	-1.45556	0.0489267	-1.45394	-0.152335	0.0709607	-0.0172544	-14.4899	4.74E-15	9.20266	0	0	0.0110105	7.97249	-19.7263	1.3702	477.73	391.375	677.316	373.338	373.338	373.338	13.5022	-58.6461	-0.118705	368.177	481.896	226.928	194.054	194.054	194.054	-59.5444	-6.5335	-11.1682	54.6106	-4.03562	2.32269	0.567918	0.122792	1.38273	-84.2924	114.972	-44.729	0	0	0.0125056
209	0	-0.948448	0	0	-0.948666	0.043486	-1.2442	-0.161542	0.0731182	-0.0324112	-14.6553	1.69E-15	9.33909	0	0	0.00917499	7.92653	-20.0732	1.27314	479.751	390.467	678.884	372.893	372.893	372.893	14.1626	-61.187	0.327369	386.553	483.155	226.271	194.054	194.054	194.054	-62.1747	-6.72465	-11.7318	54.7361	-3.87239	2.45719	0.486371	0.137329	1.41977	-53.9166	121.662	-44.4741	0	0	-0.0198773
210	0	-0.515646	0	0	-0.515744	0.0389628	-1.0698	-0.170078	0.0711413	-0.0472149	-14.6608	0	8.46459	0	0	0.00781647	7.88804	-20.3391	1.23713	481.461	389.538	680.224	372.668	372.668	372.668	14.8558	-63.7191	0.794046	405.045	484.652	225.798	194.054	194.054	194.054	-64.8081	-6.94516	-12.3211	54.7071	-3.74122	2.54903	0.344021	0.178424	1.47542	-12.3336	126.207	-42.787	0	0	-0.0301092
211	0	-0.160416	0	0	-0.160439	0.0356881	-0.943526	-0.177878	0.0654305	-0.0588484	-14.5702	4.23E-15	6.68183	0	0	0.00651211	7.858	-20.5329	1.23185	482.835	388.602	681.312	372.689	372.689	372.689	15.5683	-66.2281	1.28175	423.565	486.345	225.568	194.054	194.054	194.054	-67.4295	-7.18813	-12.9253	54.5705	-3.63031	2.58135	0.26604	0.22315	1.4963	12.0741	124.877	-40.1932	0	0	-0.0258089
212	0	0.111932	0	0	0.111951	0.0335256	-0.860132	-0.185314	0.0567538	-0.0669586	-14.5068	-1.90E-15	4.19662	0	0	0.00498816	7.8336	-20.6623	1.24079	483.87	387.675	682.133	372.944	372.944	372.944	16.2776	-68.6985	1.78516	442.04	488.169	225.614	194.054	194.054	194.054	-70.0207	-7.44443	-13.5244	54.3584	-3.52911	2.55305	0.262569	0.279943	1.48166	17.2156	120.21	-37.155	0	0	-0.0252597
213	0	0.297053	0	0	0.29707	0.0318746	-0.796465	-0.192733	0.0462454	-0.0738888	-14.5854	-1.10E-15	1.30117	0	0	0.0032463	7.80615	-20.7334	1.26454	484.583	386.771	682.692	373.376	373.376	373.376	16.9539	-71.1162	2.29246	460.416	490.045	225.957	194.054	194.054	194.054	-72.5626	-7.70385	-14.0911	54.0851	-3.42385	2.47976	0.251703	0.372403	1.47072	22.9825	118.348	-33.8035	0	0	-0.0293973
214	0	0.392174	0	0	0.392203	0.0300418	-0.72578	-0.200106	0.0350106	-0.0808786	-14.8525	5.41E-15	-1.68887	0	0	0.00154412	7.76112	-20.7529	1.29982	484.992	385.905	683.003	373.908	373.908	373.908	17.565	-73.4699	2.78617	478.651	491.883	226.606	194.054	194.054	194.054	-75.0379	-7.95608	-14.594	53.7717	-3.28427	2.3727	0.193643	0.481199	1.48223	39.1201	119.463	-30.1445	0	0	-0.0340754
215	0	0.397112	0	0	0.397142	0.0274357	-0.625271	-0.206879	0.0243244	-0.086947	-15.2557	5.08E-16	-4.44146	0	0	0.000253854	7.6835	-20.7297	1.33036	485.1	385.086	683.087	374.472	374.472	374.472	18.079	-75.7523	3.24512	496.708	493.591	227.574	194.054	194.054	194.054	-77.4321	-8.19144	-15.0011	53.4561	-3.07006	2.22751	0.144782	0.53927	1.49126	52.7038	116.488	-26.4174	0	0	-0.0430233
216	0	0.316364	0	0	0.31638	0.023391	-0.469276	-0.21245	0.0152254	-0.0914328	-15.6858	3.05E-15	-6.67241	0	0	-0.000275452	7.56663	-20.6726	1.34267	484.92	384.327	682.959	375.022	375.022	375.022	18.469	-77.9605	3.64683	514.555	495.085	228.869	194.054	194.054	194.054	-79.7347	-8.40175	-15.2839	53.1722	-2.76323	2.03594	0.164924	0.497689	1.47589	50.5729	103.754	-22.8662	0	0	-0.0534011
217	0	0.160086	0	0	0.160098	0.0170248	-0.223727	-0.216064	0.00855375	-0.0963978	-15.9808	-1.35E-15	-8.1634	0	0	9.49E-05	7.41692	-20.588	1.34185	484.493	383.638	682.628	375.527	375.527	375.527	18.7158	-80.094	3.97017	532.163	496.293	230.498	194.054	194.054	194.054	-81.9389	-8.58114	-15.4206	52.9288	-2.39241	1.80014	0.224028	0.402594	1.44715	42.0982	88.0251	-19.4686	0	0	-0.0552264
218	0	-0.0581742	0	0	-0.058183	0.00747853	0.144492	-0.216916	0.0047317	-0.104243	-15.96	-3.21E-15	-8.79511	0	0	0.0011136	7.24788	-20.4805	1.34449	483.88	383.029	682.102	375.966	375.966	375.966	18.8093	-82.1533	4.19817	549.492	497.165	232.463	194.054	194.054	194.054	-84.0402	-8.7258	-15.3983	52.7153	-2.01435	1.53208	0.26786	0.315825	1.42572	41.8052	76.4484	-15.9747	0	0	-0.0461728
219	0	-0.32502	0	0	-0.325037	-0.0057596	0.655087	-0.214243	0.00388912	-0.115836	-15.4597	2.11E-15	-8.53972	0	0	0.00211173	7.07188	-20.3545	1.36388	483.137	382.505	681.392	376.316	376.316	376.316	18.7491	-84.137	4.32051	566.481	497.669	234.758	194.054	194.054	194.054	-86.0351	-8.83333	-15.2148	52.5212	-1.67955	1.24492	0.277344	0.254514	1.41777	54.8452	68.8541	-12.1304	0	0	-0.0288903
220	0	-0.62917	0	0	-0.629358	-0.0227281	1.3094	-0.207613	0.00583507	-0.131189	-14.3841	-1.35E-15	-7.46196	0	0	0.00229973	6.89729	-20.2151	1.40394	482.309	382.068	680.516	376.558	376.558	376.558	18.5435	-86.0411	4.33518	583.042	497.792	237.36	194.054	194.054	194.054	-87.9193	-8.9021	-14.8787	52.3444	-1.41751	0.948845	0.252804	0.224376	1.42485	81.2287	64.5086	-7.77138	0	0	-0.00763543
221	0	-0.962417	0	0	-0.963066	-0.043031	2.09182	-0.197066	0.0101068	-0.149266	-12.7305	-9.67E-16	-5.70764	0	0	0.00118024	6.72797	-20.0676	1.45983	481.431	381.717	679.495	376.671	376.671	376.671	18.2084	-87.8571	4.2488	599.059	497.541	240.224	194.054	194.054	194.054	-89.687	-8.93105	-14.4085	52.1907	-1.23711	0.65045	0.21324	0.200872	1.43676	116.027	59.6684	-2.95801	0	0	0.0138322
222	0	-1.31876	0	0	-1.32055	-0.0659816	2.97533	-0.183159	0.0159918	-0.169134	-10.5932	-8.88E-16	-3.49	0	0	-0.00121317	6.56627	-19.9167	1.52331	480.531	381.444	678.354	376.645	376.645	376.645	17.7656	-89.5729	4.07612	614.402	496.941	243.283	194.054	194.054	194.054	-91.3305	-8.91969	-13.8314	52.0659	-1.13973	0.356359	0.173635	0.173211	1.44797	155.08	53.6125	2.10777	0	0	0.0312509
223	0	-1.6936	0	0	-1.69758	-0.0907536	3.92735	-0.16672	0.0226641	-0.190016	-8.1294	2.11E-17	-1.05738	0	0	-0.00434984	6.41483	-19.7661	1.587	479.635	381.244	677.113	376.479	376.479	376.479	17.2403	-91.1738	3.83797	628.931	496.033	246.447	194.054	194.054	194.054	-92.8409	-8.86813	-13.1801	51.97	-1.12779	0.0761024	0.136251	0.136579	1.45381	196.922	46.0316	7.18794	0	0	0.0428547
224	0	-2.08257	0	0	-2.09024	-0.116458	4.91291	-0.148914	0.0292919	-0.21137	-5.54796	2.25E-15	1.33597	0	0	-0.00744353	6.27719	-19.6181	1.64508	478.77	381.108	675.793	376.179	376.179	376.179	16.6589	-92.6439	3.55913	642.507	494.866	249.609	194.054	194.054	194.054	-94.2087	-8.7773	-12.4894	51.8976	-1.20491	-0.177276	0.094868	0.103404	1.45862	241.648	38.6342	12.0219	0	0	0.0485181
225	0	-2.48082	0	0	-2.49402	-0.142185	5.89642	-0.130925	0.0351507	-0.232442	-3.05651	3.55E-15	3.46117	0	0	-0.00972473	6.15657	-19.4738	1.69113	477.957	381.026	674.409	375.76	375.76	375.76	16.0468	-93.9679	3.26498	654.998	493.497	252.649	194.054	194.054	194.054	-95.4252	-8.64909	-11.793	51.8414	-1.37006	-0.389623	0.0442038	0.0817048	1.46503	288.737	31.8512	16.3503	0	0	0.0482345
226	0	-2.88223	0	0	-2.90291	-0.167027	6.84282	-0.11387	0.0397918	-0.252448	-0.83124	1.18E-15	5.14766	0	0	-0.0106917	6.05452	-19.3339	1.71609	477.209	380.989	672.976	375.241	375.241	375.241	15.4264	-95.1335	2.97842	666.282	491.975	255.446	194.054	194.054	194.054	-96.4832	-8.48678	-11.1203	51.797	-1.61196	-0.548759	-0.0184142	0.0836084	1.47767	336.951	26.9139	19.947	0	0	0.0416309
227	0	-3.27893	0	0	-3.30895	-0.190116	7.71906	-0.0986503	0.0429552	-0.269939	1.01308	1.02E-15	6.28433	0	0	-0.0102025	5.96929	-19.1983	1.70706	476.53	380.986	671.51	374.645	374.645	374.645	14.8165	-96.1318	2.71715	676.255	490.348	257.881	194.054	194.054	194.054	-97.3781	-8.29537	-10.4938	51.766	-1.90566	-0.647164	-0.0865702	0.110185	1.49819	382.694	24.1461	22.5937	0	0	0.0278142
228	0	-3.66172	0	0	-3.70241	-0.210678	8.49638	-0.0857236	0.0446912	-0.283643	2.45102	1.18E-15	6.83778	0	0	-0.00848714	5.89545	-19.0667	1.64838	475.912	381.005	670.024	373.994	373.994	373.994	14.2316	-96.9583	2.49184	684.83	488.651	259.852	194.054	194.054	194.054	-98.1085	-8.08158	-9.92785	51.7547	-2.21566	-0.683089	-0.147911	0.156035	1.52421	421.421	23.6329	24.1758	0	0	0.00741433
229	0	-4.02091	0	0	-4.07287	-0.228116	9.15318	-0.075317	0.0450905	-0.291813	3.51601	-8.46E-16	6.82552	0	0	-0.00601882	5.82465	-18.9381	1.52488	475.344	381.039	668.535	373.315	373.315	373.315	13.6815	-97.6123	2.3054	691.948	486.91	261.27	194.054	194.054	194.054	-98.675	-7.85348	-9.42862	51.7689	-2.50457	-0.659326	-0.184405	0.202256	1.5511	447.169	23.8693	24.6463	0	0	-0.0162347
230	0	-4.34831	0	0	-4.4112	-0.242085	9.67757	-0.0673247	0.0443593	-0.29319	4.28824	-1.69E-16	6.31976	0	0	-0.00335935	5.74822	-18.8106	1.32624	474.814	381.078	667.057	372.632	372.631	372.631	13.1712	-98.0949	2.15362	697.579	485.142	262.067	194.054	194.054	194.054	-99.0794	-7.61951	-8.99416	51.8079	-2.74361	-0.580522	-0.18733	0.23724	1.57526	456.385	24.3938	24.0792	0	0	-0.0354947
231	0	-4.63941	0	0	-4.71213	-0.25252	10.0682	-0.0617079	0.0427116	-0.28723	4.82801	0	5.43079	0	0	-0.00100561	5.65911	-18.6809	1.04915	474.314	381.117	665.603	371.97	371.97	371.97	12.7005	-98.4078	2.0266	701.725	483.357	262.192	194.054	194.054	194.054	-99.3227	-7.3872	-8.61595	51.8624	-2.91764	-0.451843	-0.158633	0.258793	1.59666	448.608	25.7519	22.6337	0	0	-0.0422372
232	0	-4.89567	0	0	-4.97657	-0.259602	10.3328	-0.058513	0.0402589	-0.27351	5.14954	0	4.28797	0	0	0.000740749	5.55265	-18.5446	0.696823	473.841	381.153	664.182	371.355	371.355	371.355	12.2642	-98.5518	1.9111	704.427	481.557	261.618	194.054	194.054	194.054	-99.4043	-7.16208	-8.28051	51.9162	-3.02366	-0.278946	-0.102471	0.269007	1.61698	423.63	28.3469	20.4748	0	0	-0.0331077
233	0	-5.12539	0	0	-5.21268	-0.263705	10.4859	-0.0581342	0.037361	-0.252667	5.18555	-8.46E-16	3.06496	0	0	0.00178054	5.42635	-18.3972	0.277246	473.391	381.186	662.805	370.811	370.811	370.811	11.8528	-98.5258	1.79251	705.755	479.742	260.334	194.054	194.054	194.054	-99.3213	-6.94696	-7.97133	51.9504	-3.06616	-0.0687793	-0.0297336	0.274044	1.63708	383.926	33.0061	17.8141	0	0	-0.0118015
234	0	-5.34322	0	0	-5.43531	-0.26531	10.5458	-0.0610952	0.0344258	-0.225483	4.81229	-1.31E-15	1.94847	0	0	0.00219155	5.27935	-18.2342	-0.199231	472.963	381.217	661.479	370.354	370.354	370.354	11.4537	-98.3283	1.65707	705.817	477.909	258.352	194.054	194.054	194.054	-99.07	-6.74207	-7.67095	51.9482	-3.05117	0.16953	0.0515015	0.2784	1.65961	331.54	40.074	14.8478	0	0	0.012415
235	0	-5.56814	0	0	-5.66386	-0.264927	10.5315	-0.0679454	0.0320907	-0.193619	3.87708	-4.23E-17	1.14039	0	0	0.00208709	5.11179	-18.0519	-0.722064	472.55	381.249	660.214	369.993	369.993	369.993	11.0537	-97.9583	1.49372	704.741	476.056	255.708	194.054	194.054	194.054	-98.6479	-6.54579	-7.3633	51.8985	-2.98175	0.424258	0.131869	0.285219	1.68468	270.225	50.1493	11.7988	0	0	0.0287679
236	0	-5.82053	0	0	-5.91924	-0.263009	10.46	-0.0789143	0.0310997	-0.159002	2.25528	-4.23E-16	0.826857	0	0	0.00148422	4.92458	-17.8479	-1.28195	472.144	381.291	659.018	369.73	369.731	369.731	10.6414	-97.4182	1.29573	702.677	474.186	252.464	194.054	194.054	194.054	-98.0558	-6.35574	-7.03597	51.7977	-2.85659	0.681687	0.209157	0.293366	1.71216	202.869	63.2952	8.87447	0	0	0.0293091
237	0	-6.11887	0	0	-6.22035	-0.259893	10.3437	-0.0939972	0.0320028	-0.123736	-0.135271	2.54E-15	1.12653	0	0	0.000231693	4.71941	-17.621	-1.87027	471.734	381.348	657.902	369.559	369.559	369.559	10.2098	-96.7149	1.06191	699.781	472.311	248.707	194.054	194.054	194.054	-97.3002	-6.16996	-6.68234	51.6481	-2.67402	0.927485	0.286646	0.297825	1.74158	131.755	78.8439	6.23395	0	0	0.0110331
238	0	-6.47616	0	0	-6.58042	-0.25578	10.1901	-0.112645	0.0351995	-0.0902084	-3.28191	-4.65E-16	2.07551	0	0	-0.0018793	4.49932	-17.371	-2.47706	471.307	381.432	656.877	369.467	369.467	369.467	9.75852	-95.8619	0.797002	696.21	470.454	244.548	194.054	194.054	194.054	-96.3951	-5.9879	-6.30305	51.4532	-2.44012	1.14925	0.365594	0.286998	1.76704	60.1984	94.5885	4.00509	0	0	-0.0231935
239	0	-6.89695	0	0	-7.00391	-0.250735	10.0015	-0.133868	0.040357	-0.0607303	-7.0716	2.03E-15	3.56088	0	0	-0.00491165	4.26991	-17.0988	-3.08902	470.861	381.553	655.95	369.442	369.442	369.442	9.29457	-94.8801	0.511275	692.112	468.648	240.121	194.054	194.054	194.054	-95.3624	-5.81102	-5.90644	51.214	-2.17203	1.33825	0.439111	0.264391	1.78807	-6.7832	109.501	2.25199	0	0	-0.0667407
240	0	-7.37541	0	0	-7.48468	-0.244686	9.77501	-0.156014	0.0466781	-0.0373002	-11.2629	-1.35E-15	5.35289	0	0	-0.00853183	4.03845	-16.8058	-3.69017	470.394	381.721	655.129	369.464	369.464	369.464	8.83216	-93.798	0.218902	687.62	466.938	235.57	194.054	194.054	194.054	-94.2325	-5.64285	-5.50752	50.9302	-1.89411	1.49006	0.499856	0.240608	1.80538	-64.3551	122.973	0.980787	0	0	-0.111997
241	0	-7.89518	0	0	-8.00576	-0.237464	9.50426	-0.177035	0.0527353	-0.0208645	-15.5205	1.65E-15	7.11873	0	0	-0.0119919	3.81171	-16.4941	-4.26337	469.91	381.946	654.422	369.512	369.512	369.512	8.3902	-92.6507	-0.0645211	682.843	465.372	231.045	194.054	194.054	194.054	-93.042	-5.48835	-5.12535	50.6008	-1.63073	1.60367	0.54016	0.22421	1.82004	-108.771	133.723	0.116709	0	0	-0.151635
242	0	-8.43146	0	0	-8.5417	-0.228884	9.18204	-0.194845	0.0570716	-0.0114979	-19.4748	-3.00E-15	8.52496	0	0	-0.0143736	3.59404	-16.1665	-4.7925	469.411	382.234	653.838	369.561	369.561	369.561	7.98859	-91.4769	-0.324899	677.867	463.994	226.688	194.054	194.054	194.054	-91.8313	-5.35283	-4.7792	50.2265	-1.39966	1.68038	0.552743	0.22298	1.83582	-137.511	140.951	-0.450521	0	0	-0.179919
243	0	-8.95487	0	0	-9.06255	-0.218839	8.80408	-0.207904	0.0586826	-0.00792849	-22.8087	2.92E-15	9.33054	0	0	-0.0149962	3.38605	-15.826	-5.26517	468.897	382.59	653.385	369.586	369.586	369.586	7.64361	-90.3154	-0.552137	672.757	462.833	222.617	194.054	194.054	194.054	-90.6397	-5.24051	-4.48433	49.811	-1.20764	1.72181	0.535839	0.236417	1.85291	-150.745	144.178	-0.877129	0	0	-0.194199
244	0	-9.43609	0	0	-9.53868	-0.207399	8.37265	-0.215652	0.0574971	-0.00826349	-25.3259	2.46E-15	9.46733	0	0	-0.0136687	3.18483	-15.4756	-5.67432	468.362	383.019	653.073	369.568	369.568	369.568	7.36445	-89.2012	-0.741627	667.555	461.903	218.924	194.054	194.054	194.054	-89.5025	-5.15343	-4.24883	49.3618	-1.0508	1.72858	0.49468	0.25658	1.86939	-151.151	143.271	-1.2917	0	0	-0.195451
245	0	-9.84903	0	0	-9.94431	-0.19485	7.89828	-0.218402	0.0541335	-0.0107807	-26.9574	-1.90E-15	9.02138	0	0	-0.0106732	2.9856	-15.118	-6.01812	467.793	383.521	652.908	369.499	369.499	369.499	7.15198	-88.1635	-0.893468	662.291	461.195	215.667	194.054	194.054	194.054	-88.4481	-5.09084	-4.07296	48.8885	-0.917275	1.70039	0.435473	0.275041	1.88137	-141.623	138.992	-1.75347	0	0	-0.186418
246	0	-10.1732	0	0	-10.2596	-0.18167	7.39892	-0.216608	0.0495253	-0.0142047	-27.6958	9.73E-16	8.17416	0	0	-0.00654625	2.78369	-14.7552	-6.29902	467.173	384.1	652.891	369.381	369.381	369.381	6.99957	-87.2245	-1.01113	656.987	460.69	212.872	194.054	194.054	194.054	-87.4975	-5.04933	-3.95044	48.4013	-0.791192	1.63745	0.368681	0.281077	1.88363	-125.735	131.598	-2.24853	0	0	-0.170951
247	0	-10.3953	0	0	-10.4719	-0.168469	6.89762	-0.210861	0.0445262	-0.0175166	-27.594	1.90E-15	7.12853	0	0	-0.0019286	2.57667	-14.3877	-6.52166	466.479	384.758	653.016	369.228	369.228	369.228	6.89536	-86.3986	-1.09921	651.656	460.357	210.537	194.054	194.054	194.054	-86.664	-5.0232	-3.87085	47.9074	-0.657499	1.54269	0.301295	0.272708	1.87224	-106.298	122.12	-2.73043	0	0	-0.152397
248	0	-10.5102	0	0	-10.5773	-0.155888	6.41888	-0.202284	0.0399219	-0.0204817	-26.7994	5.50E-16	6.07386	0	0	0.0025637	2.36494	-14.0148	-6.69166	465.688	385.5	653.265	369.06	369.06	369.06	6.825	-85.6918	-1.1619	646.305	460.166	208.636	194.054	194.054	194.054	-85.9522	-5.00515	-3.82254	47.4095	-0.504941	1.42361	0.232533	0.263089	1.85159	-84.0103	113.151	-3.10004	0	0	-0.132019
249	0	-10.521	0	0	-10.5793	-0.144471	5.98364	-0.192412	0.0357712	-0.0228914	-25.5316	-1.40E-15	5.09771	0	0	0.00640877	2.14986	-13.6343	-6.81643	464.773	386.333	653.62	368.902	368.902	368.902	6.77459	-85.1028	-1.20174	640.938	460.089	207.122	194.054	194.054	194.054	-85.3598	-4.98749	-3.79512	46.9066	-0.325589	1.29147	0.162462	0.26332	1.82529	-60.0377	106.544	-3.32903	0	0	-0.111001
250	0	-10.4366	0	0	-10.4873	-0.134592	5.60648	-0.182176	0.0319694	-0.0245434	-23.9668	1.61E-15	4.23645	0	0	0.00931322	1.93185	-13.243	-6.90574	463.703	387.264	654.057	368.777	368.777	368.777	6.73231	-84.6249	-1.22025	635.552	460.103	205.942	194.054	194.054	194.054	-84.8791	-4.96329	-3.78023	46.3948	-0.115465	1.15902	0.0954497	0.270974	1.79522	-36.5114	102.116	-3.4272	0	0	-0.0904375
251	0	-10.2705	0	0	-10.315	-0.126448	5.29518	-0.172281	0.0284188	-0.0253011	-22.2616	-3.13E-15	3.4989	0	0	0.011197	1.71052	-12.837	-6.97104	462.448	388.302	654.552	368.704	368.704	368.704	6.68876	-84.2478	-1.21852	630.145	460.187	205.037	194.054	194.054	194.054	-84.4989	-4.92699	-3.77148	45.8685	0.123882	1.03813	0.036668	0.271172	1.75724	-15.6454	97.8901	-3.42359	0	0	-0.0702255
252	0	-10.0387	0	0	-10.0782	-0.120075	5.05137	-0.163309	0.0251109	-0.0250989	-20.5527	2.66E-15	2.88381	0	0	0.0121477	1.48668	-12.4128	-7.02363	460.982	389.455	655.077	368.703	368.703	368.703	6.63714	-83.9585	-1.19743	624.715	460.327	204.347	194.054	194.054	194.054	-84.2059	-4.87461	-3.76439	45.3209	0.383208	0.938207	-0.00713289	0.248258	1.70731	0.181761	91.6025	-3.36093	0	0	-0.0503095
253	0	-9.75828	0	0	-9.79403	-0.115395	4.87221	-0.155584	0.0219874	-0.0239736	-18.9383	-3.72E-15	2.37664	0	0	0.0123449	1.26444	-11.967	-7.07255	459.284	390.729	655.602	368.788	368.788	368.788	6.57307	-83.7428	-1.15794	619.261	460.507	203.82	194.054	194.054	194.054	-83.9855	-4.80369	-3.75613	44.7453	0.645066	0.865422	-0.0345636	0.200154	1.64667	9.96637	82.413	-3.26918	0	0	-0.0311227
254	0	-9.44562	0	0	-9.47851	-0.112251	4.7518	-0.14918	0.0190537	-0.0222791	-17.4804	1.20E-15	1.96491	0	0	0.0120033	1.0511	-11.4978	-7.12397	457.346	392.125	656.096	368.968	368.968	368.968	6.49419	-83.5864	-1.10091	613.786	460.716	203.405	194.054	194.054	194.054	-83.8233	-4.71312	-3.74532	44.1366	0.885946	0.821951	-0.0495503	0.142842	1.5825	14.5236	71.7822	-3.14351	0	0	-0.0141354
255	0	-9.11572	0	0	-9.1465	-0.110424	4.68181	-0.144162	0.016333	-0.0201755	-16.2279	2.20E-15	1.63607	0	0	0.0113348	0.854033	-11.0048	-7.18176	455.167	393.639	656.528	369.245	369.245	369.245	6.39993	-83.4755	-1.02748	608.292	460.945	203.062	194.054	194.054	194.054	-83.7056	-4.60293	-3.73159	43.4932	1.08203	0.805324	-0.052392	0.100214	1.52448	13.7214	62.3536	-3.00298	0	0	-0.00353556
256	0	-8.78122	0	0	-8.81048	-0.109666	4.65275	-0.140584	0.0138478	-0.0177966	-15.2165	2.41E-16	1.37694	0	0	0.0105206	0.676522	-10.4893	-7.24734	452.755	395.263	656.879	369.608	369.608	369.607	6.29094	-83.3977	-0.938796	602.786	461.184	202.757	194.054	194.054	194.054	-83.62	-4.47408	-3.71534	42.8176	1.21678	0.809181	-0.0405914	0.0769631	1.47507	7.00307	54.3757	-2.87688	0	0	-0.00273407
257	0	-8.45187	0	0	-8.48006	-0.109743	4.65569	-0.138295	0.0117112	-0.0152707	-14.4487	3.42E-15	1.18295	0	0	0.00968515	0.51688	-9.95371	-7.31849	450.128	396.983	657.138	370.034	370.034	370.034	6.16881	-83.3424	-0.836091	597.276	461.427	202.462	194.054	194.054	194.054	-83.5559	-4.32811	-3.69748	42.1157	1.28425	0.825899	-0.0169348	0.0617975	1.43505	-4.89985	46.551	-2.78062	0	0	-0.012154
258	0	-8.13429	0	0	-8.16173	-0.110466	4.68341	-0.137201	0.00991776	-0.0129935	-13.9217	-3.33E-15	1.03895	0	0	0.00891286	0.37075	-9.40231	-7.38973	447.312	398.781	657.305	370.496	370.496	370.496	6.03568	-83.3009	-0.72065	591.772	461.668	202.161	194.054	194.054	194.054	-83.5051	-4.16704	-3.6791	41.3964	1.28794	0.847868	0.00543582	0.0420051	1.40619	-18.4496	37.7521	-2.67808	0	0	-0.0270543
259	0	-7.83233	0	0	-7.85924	-0.111669	4.72949	-0.137125	0.0084426	-0.0112697	-13.6135	3.14E-15	0.928776	0	0	0.0082477	0.233816	-8.84091	-7.4551	444.339	400.636	657.381	370.967	370.967	370.966	5.89424	-83.2668	-0.593979	586.281	461.902	201.843	194.054	194.054	194.054	-83.4613	-3.99341	-3.66143	40.673	1.23681	0.866634	0.0170002	0.0138216	1.39052	-30.6781	28.4363	-2.54896	0	0	-0.0422211
260	0	-7.54732	0	0	-7.57393	-0.113197	4.78801	-0.137806	0.00728198	-0.00996609	-13.4849	-5.79E-16	0.841206	0	0	0.00770588	0.103263	-8.27713	-7.51041	441.24	402.527	657.374	371.427	371.427	371.427	5.74746	-83.2357	-0.457988	580.812	462.126	201.503	194.054	194.054	194.054	-83.4202	-3.8102	-3.64554	39.9629	1.14199	0.872676	0.0262869	-0.0273	1.38317	-42.6654	18.6805	-2.43003	0	0	-0.0577105
261	0	-7.27874	0	0	-7.3051	-0.11495	4.85514	-0.139029	0.00635624	-0.00893137	-13.4966	3.36E-15	0.762511	0	0	0.0072952	-0.0213231	-7.71935	-7.55152	438.046	404.429	657.287	371.862	371.862	371.862	5.59814	-83.2047	-0.314869	575.372	462.339	201.143	194.054	194.054	194.054	-83.3793	-3.62057	-3.63211	39.2843	1.01374	0.857527	0.0416093	-0.0774646	1.38094	-55.3606	9.19754	-2.34293	0	0	-0.0729512
262	0	-7.02401	0	0	-7.05024	-0.116916	4.93043	-0.140541	0.00568308	-0.00808191	-13.6021	-8.14E-16	0.69309	0	0	0.0070138	-0.138537	-7.17552	-7.57257	434.793	406.321	657.129	372.259	372.259	372.259	5.44872	-83.1726	-0.167052	569.965	462.539	200.768	194.054	194.054	194.054	-83.3375	-3.42765	-3.62137	38.6531	0.862673	0.815586	0.0659504	-0.125724	1.38297	-68.5617	1.5758	-2.28993	0	0	-0.0852895
263	0	-6.77941	0	0	-6.80562	-0.119173	5.01685	-0.142133	0.00524026	-0.00745393	-13.7602	-1.01E-15	0.63409	0	0	0.00685912	-0.246503	-6.65236	-7.56565	431.514	408.181	656.908	372.605	372.605	372.605	5.30116	-83.1391	-0.0171293	564.598	462.725	200.384	194.054	194.054	194.054	-83.2945	-3.23437	-3.61309	38.083	0.703052	0.743346	0.0979452	-0.172784	1.38965	-81.1252	-4.82992	-2.24461	0	0	-0.0920026
264	0	-6.54051	0	0	-6.56682	-0.121861	5.11973	-0.143614	0.00505467	-0.00715408	-13.9333	-2.68E-15	0.59272	0	0	0.00682237	-0.3428	-6.15487	-7.52192	428.245	409.987	656.635	372.887	372.886	372.887	5.15716	-83.1043	0.132369	559.274	462.897	199.999	194.054	194.054	194.054	-83.2507	-3.04349	-3.60688	37.5848	0.550748	0.63719	0.133449	-0.218929	1.40125	-91.531	-10.611	-2.18159	0	0	-0.0914964
265	0	-6.30268	0	0	-6.3293	-0.12514	5.24517	-0.144842	0.00497172	-0.00720715	-14.092	2.66E-15	0.558403	0	0	0.00689365	-0.424079	-5.68597	-7.43317	425.019	411.723	656.318	373.096	373.096	373.096	5.01825	-83.069	0.279001	553.998	463.056	199.622	194.054	194.054	194.054	-83.2069	-2.85764	-3.60228	37.1645	0.417638	0.49149	0.170744	-0.263272	1.41669	-99.208	-16.6455	-2.08821	0	0	-0.0851007
266	0	-6.06171	0	0	-6.08883	-0.129163	5.39898	-0.14573	0.00501622	-0.00765576	-14.2165	3.17E-16	0.53774	0	0	0.00705272	-0.486397	-5.24639	-7.29296	421.86	413.373	655.966	373.231	373.231	373.231	4.88579	-83.034	0.420449	548.77	463.205	199.259	194.054	194.054	194.054	-83.1638	-2.67927	-3.59879	36.8202	0.306461	0.30059	0.209171	-0.295413	1.43693	-104.124	-22.188	-1.95879	0	0	-0.0753302
267	0	-5.81395	0	0	-5.84178	-0.134046	5.58563	-0.146225	0.00502998	-0.00862883	-14.294	6.24E-16	0.517863	0	0	0.00727706	-0.52688	-4.83449	-7.0974	418.792	414.925	655.589	373.294	373.294	373.294	4.7611	-82.9997	0.554535	543.59	463.346	198.916	194.054	194.054	194.054	-83.1222	-2.51066	-3.59598	36.5413	0.210739	0.0613821	0.239527	-0.306171	1.46299	-104.659	-26.8983	-1.77764	0	0	-0.0640071
268	0	-5.55677	0	0	-5.58553	-0.139826	5.80637	-0.1463	0.00498765	-0.0104235	-14.3176	-1.68E-15	0.499147	0	0	0.00753413	-0.545421	-4.44667	-6.84761	415.824	416.372	655.196	373.289	373.289	373.288	4.64532	-82.9669	0.679244	538.453	463.479	198.595	194.054	194.054	194.054	-83.0825	-2.35391	-3.59343	36.3114	0.120961	-0.225507	0.249722	-0.290478	1.49643	-98.5699	-30.3735	-1.51779	0	0	-0.0521783
269	0	-5.28899	0	0	-5.31878	-0.146398	6.05714	-0.146017	0.00483487	-0.013028	-14.2924	8.99E-16	0.477825	0	0	0.00779438	-0.545898	-4.07824	-6.55238	412.958	417.709	654.8	373.221	373.221	373.221	4.53966	-82.9354	0.792742	533.352	463.608	198.3	194.054	194.054	194.054	-83.045	-2.21102	-3.59086	36.1149	0.0333202	-0.555663	0.233606	-0.246969	1.53756	-85.1775	-31.4207	-1.18789	0	0	-0.0402994
270	0	-5.01087	0	0	-5.04167	-0.153499	6.32786	-0.145413	0.00458127	-0.0161825	-14.2237	1.30E-16	0.453546	0	0	0.00802926	-0.536439	-3.7243	-6.22888	410.178	418.935	654.418	373.1	373.1	373.1	4.44526	-82.9054	0.893573	528.274	463.732	198.031	194.054	194.054	194.054	-83.0097	-2.0837	-3.58817	35.9403	-0.0462367	-0.921832	0.194896	-0.185511	1.58445	-65.9235	-29.062	-0.820869	0	0	-0.0287831
271	0	-4.72386	0	0	-4.75549	-0.160748	6.60394	-0.144607	0.00429876	-0.0192459	-14.1271	-2.48E-15	0.431057	0	0	0.0082254	-0.527874	-3.38026	-5.90002	407.462	420.052	654.066	372.937	372.937	372.937	4.36316	-82.8767	0.98059	523.206	463.851	197.787	194.054	194.054	194.054	-82.9763	-1.97335	-3.58544	35.7796	-0.106831	-1.31558	0.151683	-0.135798	1.62812	-45.6165	-25.0185	-0.481229	0	0	-0.0195343
272	0	-4.42992	0	0	-4.46203	-0.167752	6.87036	-0.143671	0.00402984	-0.0213666	-14.0159	-8.19E-17	0.411422	0	0	0.00838706	-0.528454	-3.04182	-5.58814	404.786	421.063	653.755	372.754	372.754	372.754	4.29416	-82.8487	1.05327	518.132	463.964	197.565	194.054	194.054	194.054	-82.9446	-1.88079	-3.58292	35.6221	-0.146023	-1.7268	0.130727	-0.142238	1.65314	-31.3631	-25.3992	-0.242284	0	0	-0.0154835
273	0	-4.13032	0	0	-4.16245	-0.17425	7.11728	-0.1427	0.0038708	-0.0220914	-13.9053	-3.30E-15	0.403226	0	0	0.0085272	-0.536122	-2.7044	-5.30701	402.134	421.97	653.484	372.584	372.584	372.584	4.23859	-82.821	1.11157	513.043	464.073	197.363	194.054	194.054	194.054	-82.9139	-1.80627	-3.58083	35.4463	-0.185606	-2.14042	0.14649	-0.229645	1.64924	-27.576	-36.4543	-0.131641	0	0	-0.0200701
274	0	-3.82508	0	0	-3.85675	-0.180189	7.34274	-0.141805	0.00371584	-0.0222619	-13.8105	9.46E-16	0.397924	0	0	0.00866448	-0.535026	-2.36306	-5.05814	399.504	422.775	653.228	372.475	372.475	372.475	4.19632	-82.7933	1.15559	507.934	464.176	197.175	194.054	194.054	194.054	-82.8838	-1.74961	-3.57916	35.2178	-0.27465	-2.53345	0.167566	-0.330708	1.6311	-27.4353	-51.9553	-0.0675533	0	0	-0.0326706
275	0	-3.51375	0	0	-3.54451	-0.185582	7.54728	-0.141112	0.00352319	-0.0234621	-13.7446	6.77E-16	0.393456	0	0	0.00880013	-0.507585	-2.01368	-4.83928	396.898	423.48	652.965	372.468	372.468	372.468	4.16694	-82.7654	1.18567	502.803	464.273	196.998	194.054	194.054	194.054	-82.8543	-1.71035	-3.57789	34.9062	-0.456408	-2.87824	0.135957	-0.312392	1.63297	-17.2548	-54.2432	0.0878057	0	0	-0.0364004
276	0	-3.19732	0	0	-3.22661	-0.19025	7.72415	-0.140667	0.0032441	-0.0259624	-13.7096	-3.81E-16	0.385545	0	0	0.00892465	-0.457021	-1.65521	-4.65881	394.303	424.092	652.691	372.568	372.568	372.568	4.15006	-82.7374	1.20251	497.646	464.363	196.829	194.054	194.054	194.054	-82.8255	-1.68778	-3.57713	34.5134	-0.714678	-3.15336	0.0399093	-0.138515	1.6649	5.81081	-37.0675	0.34073	0	0	-0.014131
277	0	-2.87835	0	0	-2.90566	-0.193791	7.85823	-0.140418	0.00306536	-0.0277919	-13.6958	-2.88E-15	0.3904	0	0	0.00902055	-0.411841	-1.29009	-4.53713	391.686	424.616	652.436	372.743	372.743	372.743	4.1452	-82.7098	1.20743	492.45	464.446	196.667	194.054	194.054	194.054	-82.7976	-1.68068	-3.57739	34.0766	-0.972369	-3.35173	-0.0450359	0.0201229	1.68877	24.0567	-22.8844	0.530061	0	0	0.0101771
278	0	-2.55908	0	0	-2.58385	-0.195891	7.93767	-0.140303	0.00302647	-0.0280431	-13.6913	-3.39E-15	0.409523	0	0	0.00909015	-0.399451	-0.921764	-4.48916	389.025	425.061	652.23	372.955	372.955	372.955	4.15156	-82.6828	1.20215	487.208	464.519	196.511	194.054	194.054	194.054	-82.7709	-1.68741	-3.57917	33.6318	-1.16282	-3.475	-0.0825872	0.0661704	1.6811	29.7405	-22.2051	0.599258	0	0	0.0186649
279	0	-2.24015	0	0	-2.26195	-0.196496	7.96059	-0.140282	0.00317782	-0.0271499	-13.6865	2.68E-16	0.447828	0	0	0.0091479	-0.428067	-0.552891	-4.51524	386.312	425.43	652.076	373.187	373.187	373.187	4.16806	-82.6568	1.18843	481.919	464.583	196.362	194.054	194.054	194.054	-82.7457	-1.70615	-3.58278	33.1949	-1.26719	-3.5249	-0.0864746	0.0254889	1.65028	27.1566	-28.6498	0.60012	0	0	0.0179911
280	0	-1.92104	0	0	-1.93961	-0.195755	7.93254	-0.140327	0.00350388	-0.0259775	-13.6737	3.44E-15	0.505634	0	0	0.00920373	-0.489835	-0.185479	-4.60516	383.555	425.731	651.96	373.437	373.437	373.437	4.1936	-82.6317	1.16777	476.586	464.637	196.217	194.054	194.054	194.054	-82.7219	-1.73515	-3.58839	32.7672	-1.30154	-3.50241	-0.0842392	-0.0397058	1.61353	23.4134	-33.6966	0.604138	0	0	0.0173005
281	0	-1.60129	0	0	-1.61649	-0.193861	7.86085	-0.140431	0.00395228	-0.0249962	-13.6493	7.88E-16	0.579369	0	0	0.00925632	-0.572177	0.17834	-4.74618	380.763	425.967	651.861	373.708	373.709	373.709	4.22723	-82.6076	1.14179	471.215	464.684	196.077	194.054	194.054	194.054	-82.6995	-1.77276	-3.59633	32.3478	-1.29109	-3.41144	-0.0941021	-0.0763934	1.58433	22.9658	-32.0072	0.639077	0	0	0.0193382
282	0	-1.28108	0	0	-1.29289	-0.190966	7.75127	-0.140527	0.00452257	-0.0241922	-13.6063	-3.29E-15	0.668254	0	0	0.00929352	-0.666656	0.535932	-4.92817	377.942	426.146	651.763	374.001	374.001	374.001	4.26822	-82.584	1.11207	465.81	464.724	195.941	194.054	194.054	194.054	-82.678	-1.81741	-3.60707	31.941	-1.25298	-3.26237	-0.107114	-0.0864682	1.56284	23.9702	-26.4305	0.701509	0	0	0.0209884
283	0	-0.961111	0	0	-0.96964	-0.187195	7.60841	-0.140595	0.00517862	-0.0231568	-13.5451	2.64E-15	0.764271	0	0	0.00930707	-0.769808	0.884811	-5.14236	375.097	426.273	651.659	374.304	374.304	374.304	4.31604	-82.56	1.0804	460.376	464.762	195.807	194.054	194.054	194.054	-82.6565	-1.86754	-3.62134	31.5541	-1.19558	-3.06991	-0.109708	-0.085548	1.54554	23.3255	-19.7835	0.74791	0	0	0.019837
284	0	-0.642166	0	0	-0.647622	-0.182704	7.43815	-0.140581	0.00588512	-0.0217139	-13.4648	-2.71E-15	0.858722	0	0	0.00929113	-0.879884	1.22343	-5.37816	372.234	426.353	651.544	374.606	374.606	374.606	4.37024	-82.5346	1.04831	454.917	464.799	195.674	194.054	194.054	194.054	-82.6338	-1.92178	-3.63981	31.1921	-1.12523	-2.84932	-0.090241	-0.0973057	1.52646	18.5138	-15.555	0.758833	0	0	0.0150367
285	0	-0.324654	0	0	-0.327278	-0.177729	7.24938	-0.140502	0.00653094	-0.0198934	-13.3724	3.57E-15	0.936369	0	0	0.00924283	-0.992986	1.55184	-5.62073	369.368	426.391	651.412	374.898	374.898	374.898	4.43059	-82.5064	1.01704	449.439	464.838	195.542	194.054	194.054	194.054	-82.6087	-1.97913	-3.66307	30.8522	-1.05461	-2.61317	-0.0505878	-0.127999	1.50765	9.74703	-14.6647	0.720236	0	0	0.00773255
286	0	-0.0084445	0	0	-0.00849892	-0.172578	7.05377	-0.140366	0.00711612	-0.0182255	-13.2737	-3.95E-15	0.995502	0	0	0.0091611	-1.10191	1.87135	-5.8518	366.517	426.39	651.251	375.179	375.179	375.179	4.4969	-82.474	0.987107	443.951	464.884	195.406	194.054	194.054	194.054	-82.5797	-2.03903	-3.6914	30.5237	-1.00529	-2.37169	-0.0115262	-0.161051	1.494	1.7587	-15.3524	0.676978	0	0	0.00109924
287	0	0.306563	0	0	0.308781	-0.16754	6.86233	-0.140225	0.00750724	-0.0172596	-13.179	2.38E-15	1.02327	0	0	0.0090412	-1.19912	2.1838	-6.05514	363.698	426.352	651.052	375.452	375.452	375.452	4.56905	-82.4361	0.95867	438.459	464.938	195.265	194.054	194.054	194.054	-82.5456	-2.1013	-3.72482	30.194	-1.0005	-2.13571	0.00654627	-0.176305	1.49157	-0.868057	-15.5056	0.665205	0	0	-0.00212242
288	0	0.619701	0	0	0.623921	-0.162792	6.68171	-0.140147	0.00776881	-0.0172492	-13.1008	-2.46E-15	1.02633	0	0	0.00888817	-1.28069	2.49048	-6.22224	360.921	426.281	650.811	375.723	375.723	375.723	4.64682	-82.3914	0.931691	432.968	465.002	195.118	194.054	194.054	194.054	-82.5049	-2.16576	-3.76321	29.8554	-1.05355	-1.91851	-0.00441868	-0.158465	1.50264	3.77594	-13.016	0.710253	0	0	9.43E-05
289	0	0.929373	0	0	0.935413	-0.158355	6.51283	-0.140182	0.00788898	-0.017702	-13.0505	-2.64E-15	1.00411	0	0	0.00870899	-1.34867	2.79194	-6.35402	358.183	426.178	650.531	375.994	375.994	375.994	4.72967	-82.3385	0.906214	427.479	465.076	194.961	194.054	194.054	194.054	-82.4564	-2.23203	-3.80628	29.5097	-1.15955	-1.7343	-0.0282437	-0.122885	1.51743	11.712	-9.49535	0.770566	0	0	0.00562153
290	0	1.23385	0	0	1.24148	-0.154172	6.3535	-0.140331	0.00790913	-0.018173	-13.0341	-2.93E-15	0.960882	0	0	0.00851647	-1.40864	3.08855	-6.45672	355.478	426.05	650.223	376.26	376.26	376.26	4.81689	-82.2766	0.882297	421.989	465.159	194.796	194.054	194.054	194.054	-82.3991	-2.29959	-3.85363	29.1639	-1.29944	-1.59368	-0.044365	-0.0932697	1.52935	18.2158	-7.25953	0.80694	0	0	0.0104327
291	0	1.53197	0	0	1.541	-0.150199	6.20211	-0.140572	0.00780916	-0.018326	-13.0526	-3.89E-15	0.89701	0	0	0.00832723	-1.46548	3.38117	-6.53598	352.802	425.897	649.895	376.517	376.517	376.517	4.90761	-82.205	0.859768	416.498	465.25	194.623	194.054	194.054	194.054	-82.3325	-2.36801	-3.90458	28.8244	-1.45028	-1.50051	-0.0446987	-0.0819717	1.53393	21.3469	-6.98166	0.797588	0	0	0.0124839
292	0	1.82359	0	0	1.83384	-0.146458	6.05946	-0.140895	0.00769624	-0.0182068	-13.1037	-2.08E-15	0.827135	0	0	0.00816448	-1.52073	3.67151	-6.59399	350.153	425.724	649.552	376.758	376.758	376.758	5.00098	-82.1236	0.838025	411.006	465.346	194.442	194.054	194.054	194.054	-82.2563	-2.43719	-3.95823	28.4935	-1.59384	-1.4518	-0.0292354	-0.0927112	1.53185	20.9984	-8.72491	0.754628	0	0	0.0116776
293	0	2.10968	0	0	2.12104	-0.143036	5.92889	-0.141205	0.00754993	-0.0179885	-13.1723	-1.56E-15	0.755145	0	0	0.00803755	-1.57219	3.96183	-6.62913	347.537	425.53	649.192	376.98	376.98	376.98	5.09634	-82.0331	0.816046	405.515	465.445	194.256	194.054	194.054	194.054	-82.171	-2.5074	-4.01349	28.1691	-1.72041	-1.43979	-0.00932598	-0.112288	1.52675	19.4524	-10.8144	0.703901	0	0	0.0102863
294	0	2.39185	0	0	2.40422	-0.140038	5.81447	-0.141492	0.00745541	-0.0180647	-13.2486	6.97E-16	0.695421	0	0	0.00795429	-1.61604	4.25435	-6.63848	344.962	425.316	648.816	377.181	377.181	377.181	5.19316	-81.934	0.792623	400.028	465.546	194.066	194.054	194.054	194.054	-82.0775	-2.57919	-4.06929	27.8471	-1.82639	-1.45468	0.00172708	-0.126393	1.52208	19.5554	-11.785	0.688805	0	0	0.0105761
295	0	2.67161	0	0	2.68499	-0.137529	5.71865	-0.141683	0.00744368	-0.018535	-13.317	3.11E-15	0.654583	0	0	0.00790588	-1.64942	4.55063	-6.62088	342.431	425.083	648.42	377.357	377.357	377.357	5.29109	-81.8274	0.76673	394.546	465.646	193.875	194.054	194.054	194.054	-81.9766	-2.65308	-4.12475	27.5248	-1.9101	-1.48711	-0.00349828	-0.133963	1.51915	22.6965	-11.9715	0.72329	0	0	0.0131631
296	0	2.9501	0	0	2.96447	-0.135497	5.64107	-0.141791	0.00750471	-0.0195271	-13.3719	-1.09E-15	0.633136	0	0	0.00788082	-1.67094	4.85105	-6.57891	339.946	424.829	648.005	377.505	377.505	377.505	5.38981	-81.7141	0.737627	389.069	465.743	193.684	194.054	194.054	194.054	-81.8692	-2.72942	-4.17921	27.2031	-1.97013	-1.52958	-0.0278739	-0.135513	1.51838	29.6054	-11.6061	0.819354	0	0	0.0182048
297	0	3.22783	0	0	3.2432	-0.133849	5.57808	-0.14181	0.00770743	-0.0207011	-13.4084	-1.59E-15	0.636691	0	0	0.00786791	-1.68059	5.15468	-6.5191	337.502	424.557	647.574	377.621	377.621	377.621	5.48898	-81.5949	0.705066	383.595	465.837	193.496	194.054	194.054	194.054	-81.756	-2.8082	-4.23227	26.887	-2.0043	-1.57702	-0.0608306	-0.134978	1.51779	37.8097	-10.8522	0.942143	0	0	0.0236387
298	0	3.505	0	0	3.52137	-0.132453	5.52474	-0.141747	0.00803179	-0.0217856	-13.4244	2.04E-15	0.661045	0	0	0.00785985	-1.67874	5.45978	-6.44937	335.092	424.268	647.127	377.701	377.701	377.701	5.58836	-81.4703	0.669011	378.118	465.926	193.31	194.054	194.054	194.054	-81.6376	-2.8893	-4.28374	26.5831	-2.01085	-1.62609	-0.0898594	-0.140644	1.51642	44.7194	-10.9507	1.06461	0	0	0.0274484
299	0	3.78187	0	0	3.79924	-0.1312	5.47687	-0.141581	0.0085024	-0.0224515	-13.4154	7.93E-16	0.705968	0	0	0.00785195	-1.6646	5.76449	-6.3755	332.711	423.963	646.666	377.744	377.744	377.744	5.68779	-81.3406	0.629472	372.636	466.012	193.129	194.054	194.054	194.054	-81.5143	-2.97264	-4.33354	26.2965	-1.992	-1.67336	-0.104912	-0.154296	1.51323	47.9973	-12.3448	1.14979	0	0	0.0284129
300	0	4.05898	0	0	4.07731	-0.130048	5.43282	-0.141359	0.0090854	-0.0229601	-13.3828	-3.52E-15	0.765112	0	0	0.00784163	-1.63584	6.06739	-6.29899	330.361	423.641	646.188	377.753	377.753	377.753	5.78739	-81.2061	0.586342	367.147	466.094	192.951	194.054	194.054	194.054	-81.3863	-3.05837	-4.38168	26.0277	-1.95682	-1.71556	-0.113067	-0.161799	1.51328	49.7112	-13.4725	1.21797	0	0	0.0281256
301	0	4.33677	0	0	4.35608	-0.128987	5.39229	-0.141141	0.0097609	-0.0234605	-13.3304	-2.38E-15	0.832697	0	0	0.0078224	-1.59093	6.36739	-6.21859	328.043	423.303	645.692	377.729	377.729	377.729	5.88742	-81.0666	0.539452	361.649	466.174	192.777	194.054	194.054	194.054	-81.2535	-3.1468	-4.42829	25.774	-1.91777	-1.75063	-0.122566	-0.150092	1.51903	51.8697	-12.6939	1.28201	0	0	0.0277349
302	0	4.61527	0	0	4.63554	-0.12801	5.35492	-0.140957	0.0104571	-0.0241418	-13.2597	-1.22E-15	0.896851	0	0	0.00778184	-1.5316	6.66351	-6.13284	325.76	422.949	645.181	377.675	377.675	377.675	5.98818	-80.9218	0.488697	356.141	466.255	192.606	194.054	194.054	194.054	-81.1154	-3.23814	-4.47352	25.5335	-1.88278	-1.77816	-0.139241	-0.118083	1.53054	56.0197	-9.64133	1.34496	0	0	0.0279607
303	0	4.89373	0	0	4.91494	-0.127082	5.31943	-0.140879	0.0111931	-0.0247599	-13.1791	-6.87E-16	0.95396	0	0	0.00771115	-1.46301	6.9547	-6.04159	323.515	422.579	644.663	377.585	377.585	377.585	6.08968	-80.7706	0.434146	350.622	466.338	192.438	194.054	194.054	194.054	-80.9714	-3.33232	-4.51749	25.3073	-1.85103	-1.79871	-0.156594	-0.0827265	1.54391	60.5282	-6.28305	1.38476	0	0	0.0279902
304	0	5.17083	0	0	5.19296	-0.126174	5.28472	-0.140917	0.0119405	-0.0251475	-13.0919	-1.75E-15	0.996392	0	0	0.00760076	-1.39093	7.24006	-5.94503	321.308	422.194	644.146	377.458	377.458	377.458	6.1918	-80.612	0.375845	345.089	466.426	192.271	194.054	194.054	194.054	-80.82	-3.42924	-4.56023	25.0983	-1.81637	-1.81243	-0.167276	-0.0608519	1.55623	63.7745	-4.22002	1.37303	0	0	0.0272194
305	0	5.44513	0	0	5.46816	-0.125298	5.25119	-0.141076	0.0126731	-0.025218	-13.0003	-2.54E-15	1.01946	0	0	0.00744419	-1.31872	7.51914	-5.84219	319.139	421.794	643.636	377.293	377.293	377.293	6.29429	-80.4445	0.313446	339.542	466.52	192.106	194.054	194.054	194.054	-80.6598	-3.5289	-4.60143	24.9073	-1.77495	-1.8181	-0.168454	-0.0562099	1.56749	64.9745	-3.64012	1.30469	0	0	0.0257171
306	0	5.71513	0	0	5.73901	-0.124513	5.22119	-0.141347	0.0133777	-0.0252138	-12.9035	4.17E-15	1.02313	0	0	0.00723507	-1.24657	7.79203	-5.73067	317.013	421.379	643.135	377.098	377.098	377.098	6.39678	-80.2663	0.246204	333.981	466.623	191.942	194.054	194.054	194.054	-80.4892	-3.63161	-4.64051	24.7311	-1.73006	-1.81415	-0.166531	-0.0616074	1.58099	65.7038	-3.67266	1.20226	0	0	0.0245088
307	0	5.97909	0	0	6.00386	-0.1239	5.19774	-0.141677	0.0140435	-0.0252924	-12.794	2.09E-15	1.01168	0	0	0.00696167	-1.17283	8.05924	-5.60824	314.932	420.948	642.644	376.886	376.886	376.886	6.49869	-80.0756	0.172902	328.41	466.735	191.781	194.054	194.054	194.054	-80.3062	-3.73779	-4.67644	24.5632	-1.69178	-1.79991	-0.166785	-0.0703459	1.59633	66.8548	-4.12649	1.08679	0	0	0.0240501
308	0	6.23492	0	0	6.26061	-0.123517	5.18308	-0.142047	0.0146622	-0.0258317	-12.6678	-3.40E-15	0.991248	0	0	0.00661063	-1.09556	8.32123	-5.47477	312.898	420.501	642.161	376.674	376.674	376.674	6.59916	-79.8703	0.0923299	322.829	466.858	191.623	194.054	194.054	194.054	-80.1088	-3.84775	-4.70806	24.3962	-1.67259	-1.77654	-0.183141	-0.0702441	1.61646	71.7343	-3.99104	1.00334	0	0	0.0252135
309	0	6.4796	0	0	6.50626	-0.123341	5.17635	-0.142456	0.0152166	-0.0270411	-12.5243	1.40E-15	0.966597	0	0	0.00616977	-1.01497	8.57782	-5.3355	310.906	420.037	641.692	376.477	376.477	376.477	6.69692	-79.6481	0.00360241	317.237	466.992	191.468	194.054	194.054	194.054	-79.8943	-3.9613	-4.73411	24.2271	-1.67975	-1.74809	-0.221768	-0.0561517	1.64035	82.0219	-2.89318	0.981637	0	0	0.0280021
310	0	6.70903	0	0	6.73658	-0.123236	5.17234	-0.142844	0.0157724	-0.0284938	-12.3623	3.83E-16	0.948033	0	0	0.00563204	-0.934527	8.82786	-5.20228	308.945	419.555	641.243	376.308	376.308	376.308	6.79027	-79.4061	-0.0933736	311.632	467.137	191.318	194.054	194.054	194.054	-79.6599	-4.07745	-4.75353	24.0605	-1.70733	-1.71991	-0.266195	-0.0361162	1.66151	94.2814	-1.24716	0.985184	0	0	0.0303649
311	0	6.91847	0	0	6.9468	-0.123026	5.16427	-0.143185	0.0162523	-0.0295168	-12.1867	-3.74E-15	0.929235	0	0	0.00500636	-0.859342	9.06995	-5.08931	307.002	419.055	640.826	376.168	376.168	376.168	6.87747	-79.141	-0.198241	306.008	467.292	191.173	194.054	194.054	194.054	-79.4022	-4.19484	-4.76552	23.9078	-1.73525	-1.69347	-0.28705	-0.015531	1.67876	102.144	1.29481	0.956259	0	0	0.0299136
312	0	7.10384	0	0	7.13276	-0.122617	5.14863	-0.143439	0.0166825	-0.0294722	-12.0004	1.74E-15	0.913361	0	0	0.00431719	-0.794474	9.30396	-5.00506	305.075	418.536	640.451	376.054	376.054	376.054	6.95717	-78.8495	-0.310823	300.365	467.457	191.035	194.054	194.054	194.054	-79.1175	-4.31253	-4.76945	23.7778	-1.74058	-1.66378	-0.257448	-0.00116844	1.69326	99.4334	4.97198	0.839054	0	0	0.0262545
313	0	7.26278	0	0	7.29214	-0.122129	5.12996	-0.143615	0.0170117	-0.0280451	-11.8082	7.82E-16	0.89629	0	0	0.00359626	-0.74203	9.53223	-4.94521	303.177	417.993	640.124	375.963	375.963	375.963	7.02906	-78.528	-0.432035	294.703	467.632	190.901	194.054	194.054	194.054	-78.8026	-4.43095	-4.76481	23.6665	-1.71521	-1.61992	-0.168231	-0.0288253	1.69646	83.4742	4.57622	0.613107	0	0	0.0211901
314	0	7.39515	0	0	7.42497	-0.121929	5.12231	-0.14386	0.0171754	-0.0263588	-11.6226	-3.70E-16	0.873315	0	0	0.00287157	-0.695942	9.75958	-4.89133	301.34	417.421	639.839	375.898	375.898	375.898	7.09396	-78.1736	-0.56419	289.033	467.819	190.77	194.054	194.054	194.054	-78.4542	-4.55225	-4.75108	23.5547	-1.6732	-1.5454	-0.0619746	-0.0793936	1.69304	63.7563	2.19187	0.39495	0	0	0.0177235
315	0	7.50179	0	0	7.53228	-0.122461	5.14269	-0.144303	0.0171578	-0.0255757	-11.4505	1.83E-15	0.844477	0	0	0.00215761	-0.645263	9.99099	-4.82102	299.603	416.815	639.583	375.867	375.867	375.867	7.15317	-77.7829	-0.709906	283.366	468.017	190.642	194.054	194.054	194.054	-78.0693	-4.6791	-4.72792	23.4191	-1.63793	-1.42406	0.0157727	-0.124099	1.69036	50.1612	0.727371	0.300267	0	0	0.0168399
316	0	7.58287	0	0	7.61444	-0.124056	5.20371	-0.145025	0.0169615	-0.0256447	-11.2926	2.45E-15	0.810468	0	0	0.00145374	-0.580086	10.2295	-4.71861	297.999	416.173	639.346	375.876	375.876	375.876	7.20758	-77.3527	-0.870856	277.709	468.224	190.516	194.054	194.054	194.054	-77.6447	-4.81331	-4.69532	23.2448	-1.62625	-1.24534	0.067463	-0.155817	1.69161	40.7439	-0.424103	0.32065	0	0	0.0168752
317	0	7.63796	0	0	7.67112	-0.126911	5.31291	-0.146019	0.0166243	-0.026536	-11.1413	5.82E-16	0.773796	0	0	0.000747742	-0.493328	10.4761	-4.57578	296.553	415.491	639.119	375.929	375.929	375.929	7.25738	-76.8796	-1.0476	272.066	468.44	190.393	194.054	194.054	194.054	-77.1771	-4.95552	-4.65349	23.0257	-1.64793	-1.00494	0.0936126	-0.166287	1.69993	34.4025	-1.12218	0.436031	0	0	0.0169935
318	0	7.66586	0	0	7.70118	-0.131089	5.47264	-0.147343	0.0161811	-0.0286905	-10.9978	6.98E-16	0.733603	0	0	2.23E-05	-0.38195	10.7294	-4.39149	295.287	414.772	638.902	376.026	376.026	376.026	7.30198	-76.36	-1.23958	266.439	468.659	190.276	194.054	194.054	194.054	-76.6628	-5.10509	-4.6027	22.7628	-1.70884	-0.70605	0.0773093	-0.151731	1.71976	35.0559	-0.988713	0.684361	0	0	0.0196644
319	0	7.66403	0	0	7.70202	-0.136436	5.67691	-0.149017	0.0157065	-0.0324761	-10.8618	-1.29E-15	0.687715	0	0	-0.000743164	-0.248416	10.985	-4.17633	294.207	414.018	638.7	376.17	376.17	376.17	7.33961	-75.7902	-1.44456	260.822	468.876	190.172	194.054	194.054	194.054	-76.0977	-5.25953	-4.54339	22.4652	-1.81211	-0.36288	-3.75E-05	-0.105907	1.75324	47.8019	2.41203	1.07991	0	0	0.0296335
320	0	7.62777	0	0	7.66877	-0.142513	5.90894	-0.150873	0.0152672	-0.0369617	-10.7157	-2.85E-15	0.628354	0	0	-0.0015594	-0.101592	11.2348	-3.95615	293.307	413.237	638.529	376.361	376.361	376.361	7.3671	-75.1656	-1.65819	255.206	469.085	190.087	194.054	194.054	194.054	-75.4773	-5.41404	-4.47621	22.1529	-1.95443	-0.00193013	-0.106833	-0.051243	1.78714	66.0459	7.79904	1.50115	0	0	0.0426405
321	0	7.55143	0	0	7.59536	-0.148744	6.14664	-0.152587	0.0150474	-0.040089	-10.5229	1.88E-15	0.557279	0	0	-0.0024178	0.0475658	11.4679	-3.76367	292.575	412.437	638.406	376.594	376.594	376.594	7.38069	-74.4815	-1.87515	249.577	469.279	190.031	194.054	194.054	194.054	-74.7964	-5.5627	-4.40182	21.8535	-2.12236	0.348468	-0.168472	-0.0141506	1.80711	72.7191	13.5117	1.67513	0	0	0.0463102
322	0	7.43055	0	0	7.47705	-0.154746	6.37538	-0.15381	0.0150969	-0.0402908	-10.2359	-2.11E-16	0.466024	0	0	-0.00327465	0.193395	11.675	-3.61958	292.016	411.629	638.343	376.858	376.858	376.858	7.37708	-73.733	-2.09138	243.929	469.452	190.011	194.054	194.054	194.054	-74.0496	-5.70083	-4.32043	21.5897	-2.30156	0.671319	-0.131148	-0.0155301	1.81158	55.2532	17.0724	1.40702	0	0	0.0348122
323	0	7.26314	0	0	7.3118	-0.160554	6.59655	-0.154392	0.0154585	-0.0382034	-9.81753	-1.99E-15	0.351162	0	0	-0.00407327	0.340311	11.85	-3.51995	291.667	410.821	638.332	377.148	377.148	377.147	7.35411	-72.9143	-2.30575	238.269	469.601	190.03	194.054	194.054	194.054	-73.2313	-5.82657	-4.23133	21.3671	-2.49479	0.963661	-0.02617	-0.0329558	1.81155	21.0514	21.19	0.744951	0	0	0.0187848
324	0	7.04804	0	0	7.09856	-0.166508	6.82306	-0.154369	0.0160368	-0.0353301	-9.24477	3.34E-15	0.198786	0	0	-0.00475805	0.498695	11.9892	-3.44326	291.588	410.023	638.357	377.467	377.467	377.467	7.30984	-72.019	-2.51915	232.613	469.727	190.085	194.054	194.054	194.054	-72.3346	-5.93977	-4.13284	21.1774	-2.72159	1.22755	0.081958	-0.0329763	1.81555	-15.2044	29.2409	-0.153833	0	0	0.0097538
325	0	6.78204	0	0	6.83424	-0.172964	7.06845	-0.153788	0.0167538	-0.0326912	-8.49914	9.73E-16	-0.00434285	0	0	-0.00528091	0.677091	12.088	-3.36673	291.842	409.248	638.401	377.821	377.821	377.821	7.24133	-71.0387	-2.7326	226.982	469.829	190.166	194.054	194.054	194.054	-71.3512	-6.03987	-4.02252	21.0125	-3.00021	1.46106	0.152034	-0.00250369	1.8253	-44.396	41.9064	-1.20637	0	0	0.0122203
326	0	6.45792	0	0	6.51149	-0.180098	7.33931	-0.152623	0.0175151	-0.0302798	-7.56506	-3.38E-15	-0.276767	0	0	-0.00557343	0.878286	12.1391	-3.2775	292.484	408.507	638.456	378.212	378.212	378.212	7.14383	-69.963	-2.94594	221.392	469.91	190.261	194.054	194.054	194.054	-70.2702	-6.12458	-3.89722	20.8751	-3.33258	1.65564	0.182413	0.0442803	1.8356	-66.5661	56.5786	-2.4597	0	0	0.0244421
327	0	6.06395	0	0	6.11838	-0.187905	7.63533	-0.150835	0.0181433	-0.0273128	-6.43648	2.88E-15	-0.64557	0	0	-0.00551423	1.10107	12.1327	-3.17342	293.553	407.815	638.518	378.638	378.638	378.638	7.01095	-68.7794	-3.15784	215.858	469.969	190.353	194.054	194.054	194.054	-69.0785	-6.19	-3.75306	20.7792	-3.70447	1.79723	0.206185	0.0867658	1.84129	-89.1219	70.3851	-4.05716	0	0	0.0422131
328	0	5.58489	0	0	5.63934	-0.19636	7.95542	-0.148358	0.0185754	-0.023067	-5.11365	1.86E-15	-1.11681	0	0	-0.0049181	1.3446	12.0582	-3.05507	295.087	407.186	638.581	379.1	379.1	379.1	6.8348	-67.4725	-3.36698	210.396	470.007	190.418	194.054	194.054	194.054	-67.7606	-6.23171	-3.58485	20.7419	-4.09679	1.87157	0.262669	0.111493	1.83788	-120.286	81.2595	-6.08928	0	0	0.0638243
329	0	5.00331	0	0	5.05647	-0.205598	8.30465	-0.145218	0.0186127	-0.0174223	-3.61483	1.69E-16	-1.69118	0	0	-0.00352965	1.61145	11.9066	-2.9154	297.128	406.631	638.636	379.6	379.6	379.6	6.60644	-66.0254	-3.57279	205.024	470.022	190.427	194.054	194.054	194.054	-66.2987	-6.24573	-3.38589	20.7741	-4.49814	1.87058	0.37175	0.125505	1.82628	-163.944	89.52	-8.51373	0	0	0.092949
330	0	4.29997	0	0	4.35008	-0.216022	8.69792	-0.141526	0.0181365	-0.0116173	-1.98235	-1.69E-15	-2.33814	0	0	-0.0010813	1.90666	11.6723	-2.73441	299.734	406.159	638.667	380.144	380.144	380.144	6.31577	-64.4185	-3.77542	199.765	470.011	190.343	194.054	194.054	194.054	-64.673	-6.2287	-3.14776	20.8757	-4.90927	1.79717	0.516678	0.14791	1.80891	-215.402	96.7684	-11.0807	0	0	0.133995
331	0	3.45347	0	0	3.4981	-0.22819	9.15596	-0.137596	0.0169217	-0.00802783	-0.308408	-6.77E-16	-3.01964	0	0	0.00258841	2.23351	11.3521	-2.4831	302.967	405.778	638.66	380.732	380.732	380.732	5.95131	-62.6306	-3.97422	194.636	469.968	190.126	194.054	194.054	194.054	-62.8618	-6.17679	-2.86077	21.0387	-5.33707	1.66494	0.639656	0.191384	1.79097	-260.483	103.583	-13.3874	0	0	0.185019
332	0	2.43922	0	0	2.47458	-0.242538	9.69455	-0.133811	0.0149125	-0.00945459	1.26309	0	-3.67107	0	0	0.00733825	2.58929	10.9432	-2.13862	306.875	405.491	638.61	381.354	381.354	381.354	5.50039	-60.6389	-4.16554	189.642	469.884	189.737	194.054	194.054	194.054	-60.8419	-6.08427	-2.5149	21.2582	-5.78108	1.49075	0.661256	0.244567	1.77577	-279.742	107.542	-15.0432	0	0	0.234122
333	0	1.22881	0	0	1.24898	-0.259023	10.3112	-0.130776	0.0121487	-0.0173125	2.51111	3.38E-16	-4.21347	0	0	0.0124661	2.96448	10.4405	-1.7039	311.467	405.303	638.527	381.995	381.995	381.995	4.95053	-58.42	-4.34134	184.764	469.742	189.151	194.054	194.054	194.054	-58.5902	-5.94333	-2.10116	21.5467	-6.21986	1.28279	0.563201	0.294642	1.76448	-267.461	107.184	-15.8609	0	0	0.268424
334	0	-0.207286	0	0	-0.211157	-0.277045	10.9826	-0.12895	0.00907637	-0.0297058	3.17153	-1.69E-15	-4.527	0	0	0.0165239	3.34551	9.83619	-1.21021	316.708	405.212	638.43	382.64	382.64	382.64	4.29264	-55.9525	-4.49041	179.958	469.525	188.365	194.054	194.054	194.054	-56.0857	-5.74659	-1.61299	21.9357	-6.6098	1.03763	0.442344	0.323876	1.75194	-245.443	101.748	-16.0275	0	0	0.290403
335	0	-1.89311	0	0	-1.93315	-0.295819	11.6788	-0.129343	0.00618311	-0.0456758	2.87959	-2.03E-15	-4.48726	0	0	0.0170086	3.71993	9.12471	-0.69401	322.544	405.216	638.338	383.279	383.279	383.279	3.52418	-53.2202	-4.60174	175.167	469.219	187.404	194.054	194.054	194.054	-53.3139	-5.49119	-1.04721	22.4562	-6.90695	0.750376	0.364372	0.345111	1.74307	-227.067	95.4768	-15.6246	0	0	0.310213
336	0	-3.84056	0	0	-3.93203	-0.314628	12.3728	-0.13331	0.00412097	-0.0646253	1.21294	2.03E-15	-3.9641	0	0	0.0103935	4.07748	8.3058	-0.17826	328.925	405.304	638.269	383.906	383.906	383.906	2.65158	-50.2171	-4.66646	170.337	468.813	186.329	194.054	194.054	194.054	-50.2708	-5.18111	-0.405386	23.1216	-7.08758	0.421288	0.339906	0.345962	1.73933	-214.165	88.2613	-14.6503	0	0	0.330424
337	0	-6.04308	0	0	-6.20371	-0.332864	13.0421	-0.142468	0.00340491	-0.0857788	-2.25479	3.21E-15	-2.8665	0	0	-0.0073298	4.41256	7.38501	0.330855	335.811	405.466	638.235	384.527	384.527	384.527	1.69206	-46.9533	-4.6792	165.43	468.307	185.24	194.054	194.054	194.054	-46.969	-4.82802	0.304255	23.9236	-7.15778	0.0564212	0.351012	0.305634	1.73849	-204.22	77.5291	-13.0625	0	0	0.349437
338	0	-8.47005	0	0	-8.71868	-0.349918	13.6648	-0.158133	0.00436352	-0.107969	-7.83028	-2.71E-15	-1.15235	0	0	-0.0391407	4.7267	6.37232	0.837746	343.163	405.689	638.243	385.158	385.158	385.158	0.674712	-43.4615	-4.63908	160.448	467.72	184.28	194.054	194.054	194.054	-43.4437	-4.45092	1.0647	24.8398	-7.14641	-0.333141	0.358309	0.240351	1.74078	-191.168	65.648	-10.8569	0	0	0.358212
339	0	-11.063	0	0	-11.4169	-0.364999	14.2128	-0.180899	0.00700429	-0.128737	-15.5817	-3.93E-15	1.16564	0	0	-0.0847677	5.02566	5.27988	1.34638	350.93	405.957	638.296	385.822	385.822	385.822	-0.359258	-39.8035	-4.552	155.454	467.086	183.628	194.054	194.054	194.054	-39.7583	-4.07578	1.84876	25.8467	-7.08552	-0.733124	0.339825	0.179967	1.74742	-173.778	56.1772	-8.04937	0	0	0.351815
340	0	-13.7346	0	0	-14.2055	-0.377016	14.6475	-0.209833	0.0109342	-0.144417	-25.206	5.08E-15	4.01301	0	0	-0.13841	5.31392	4.12038	1.85301	359.047	406.258	638.401	386.528	386.528	386.528	-1.35827	-36.0733	-4.43357	150.595	466.459	183.477	194.054	194.054	194.054	-36.0072	-3.73489	2.61922	26.9265	-6.9977	-1.13026	0.304656	0.151962	1.75642	-157.701	51.8575	-4.64697	0	0	0.340159
341	0	-16.3729	0	0	-16.9614	-0.384691	14.9242	-0.242227	0.0157204	-0.150539	-36.0011	0	7.2755	0	0	-0.188383	5.5915	2.90662	2.34833	367.435	406.577	638.576	387.269	387.269	387.269	-2.2653	-32.3949	-4.31004	146.107	465.904	184	194.054	194.054	194.054	-32.3134	-3.46384	3.33137	28.0662	-6.89546	-1.51236	0.3053	0.129357	1.74997	-158.056	46.6253	-0.66237	0	0	0.361338
342	0	-18.8509	0	0	-19.5429	-0.386943	15.0053	-0.273932	0.0206806	-0.145062	-46.9457	-4.06E-15	10.7693	0	0	-0.219683	5.85807	1.65286	2.82931	376.024	406.899	638.838	388.02	388.02	388.02	-3.02571	-28.912	-4.21272	142.304	465.491	185.301	194.054	194.054	194.054	-28.8183	-3.29335	3.93782	29.2509	-6.78948	-1.85846	0.359623	0.0957755	1.71589	-179.177	36.8145	4.00868	0	0	0.430924
343	0	-21.0428	0	0	-21.8082	-0.383093	14.8667	-0.300753	0.0253806	-0.129933	-56.9299	5.41E-15	14.2733	0	0	-0.219256	6.11539	0.374743	3.30398	384.753	407.215	639.205	388.74	388.739	388.74	-3.59368	-25.7711	-4.16822	139.538	465.282	187.391	194.054	194.054	194.054	-25.6664	-3.23999	4.39363	30.4598	-6.69296	-2.13519	0.411666	0.070143	1.66636	-205.515	25.5782	9.4146	0	0	0.510038
344	0	-22.8393	0	0	-23.6346	-0.372689	14.4911	-0.319754	0.029541	-0.109133	-64.9971	1.35E-15	17.5023	0	0	-0.181204	6.36373	-0.913217	3.77772	393.564	407.515	639.695	389.377	389.377	389.377	-3.93353	-23.1049	-4.19257	138.142	465.321	190.189	194.054	194.054	194.054	-22.9897	-3.30392	4.65967	31.6728	-6.61903	-2.31157	0.384524	0.0835871	1.62837	-216.041	18.808	15.2731	0	0	0.542113
345	0	-24.1587	0	0	-24.9318	-0.355285	13.8601	-0.329848	0.0333035	-0.0849854	-70.4958	-5.41E-15	20.1531	0	0	-0.10936	6.59846	-2.20061	4.2367	402.377	407.79	640.334	389.889	389.889	389.889	-4.01847	-21.02	-4.2906	138.389	465.637	193.551	194.054	194.054	194.054	-20.8957	-3.47315	4.70484	32.8792	-6.58283	-2.37963	0.302101	0.102485	1.59858	-215.211	11.1282	20.874	0	0	0.539869
346	0	-24.9515	0	0	-25.6504	-0.330633	12.9604	-0.331121	0.036499	-0.05979	-73.0836	-4.06E-15	21.8824	0	0	-0.0163821	6.8156	-3.48055	4.65319	411.098	408.031	641.142	390.25	390.25	390.25	-3.83057	-19.5877	-4.45213	140.466	466.243	197.299	194.054	194.054	194.054	-19.4581	-3.72449	4.50739	34.0751	-6.60909	-2.35121	0.211515	0.104002	1.56219	-212.274	-1.05328	25.4221	0	0	0.529331
347	0	-25.2006	0	0	-25.7835	-0.298941	11.7942	-0.324116	0.0383891	-0.0364356	-72.6975	6.77E-15	22.3523	0	0	0.0795722	7.01548	-4.74774	4.9986	419.638	408.231	642.128	390.452	390.452	390.452	-3.36188	-18.8395	-4.64915	144.468	467.136	201.259	194.054	194.054	194.054	-18.7127	-4.02423	4.05631	35.2623	-6.72001	-2.24159	0.131442	0.116619	1.51285	-208.573	-12.6293	28.5106	0	0	0.517082
348	0	-24.9192	0	0	-25.3629	-0.26088	10.3805	-0.309552	0.0380353	-0.0168233	-69.5219	-6.77E-15	21.3431	0	0	0.15987	7.198	-5.99802	5.24925	427.921	408.383	643.301	390.475	390.475	390.475	-2.61574	-18.7697	-4.84023	150.397	468.299	205.281	194.054	194.054	194.054	-18.6571	-4.334	3.35228	36.4551	-6.90404	-2.05929	0.0653877	0.173618	1.45513	-202.27	-17.0176	30.0079	0	0	0.504429
349	0	-24.1476	0	0	-24.4508	-0.217545	8.7553	-0.28838	0.034586	-0.00100681	-63.9703	-6.77E-15	18.826	0	0	0.210622	7.35764	-7.22817	5.38805	435.882	408.48	644.666	390.28	390.28	390.28	-1.60926	-19.3395	-4.97904	158.177	469.702	209.253	194.054	194.054	194.054	-19.2557	-4.61844	2.40915	37.6789	-7.10537	-1.80619	0.0302434	0.240499	1.39611	-196.695	-18.7837	29.9997	0	0	0.501762
350	0	-22.949	0	0	-23.13	-0.17048	6.97406	-0.261934	0.027812	0.0119611	-56.6503	5.41E-15	15.0038	0	0	0.22633	7.48725	-8.4351	5.40752	443.474	408.518	646.227	389.826	389.826	389.826	-0.37604	-20.485	-5.02204	167.667	471.294	213.098	194.054	194.054	194.054	-20.445	-4.84983	1.25538	38.9556	-7.25846	-1.48323	0.0199423	0.284773	1.34437	-191.196	-21.8582	28.7173	0	0	0.50513
351	0	-21.4047	0	0	-21.4943	-0.12162	5.11049	-0.231992	0.0181092	0.0229912	-48.2953	-2.37E-15	10.2607	0	0	0.210531	7.58292	-9.61536	5.30863	450.663	408.491	647.981	389.097	389.097	389.097	1.03368	-22.1252	-4.93578	178.682	473.012	216.753	194.054	194.054	194.054	-22.1423	-5.01112	-0.0662633	40.2929	-7.32046	-1.09673	0.0295916	0.298334	1.30441	-185.514	-26.0131	26.3331	0	0	0.510217
352	0	-19.6073	0	0	-19.6402	-0.0731328	3.25035	-0.200876	0.00682048	0.0331129	-39.6877	5.16E-15	5.1323	0	0	0.173718	7.6449	-10.765	5.09918	457.428	408.398	649.91	388.107	388.107	388.107	2.55614	-24.1704	-4.7032	191.013	474.776	220.162	194.054	194.054	194.054	-24.2547	-5.09751	-1.50082	41.6831	-7.27903	-0.660071	0.0592092	0.289431	1.27271	-181.037	-28.7984	22.7927	0	0	0.516106
353	0	-17.6533	0	0	-17.6594	-0.0272149	1.48236	-0.171071	-0.00420358	0.0428094	-31.5449	-3.38E-16	0.195879	0	0	0.129023	7.67631	-11.8794	4.79342	463.763	408.237	651.994	386.892	386.892	386.892	4.12038	-26.5308	-4.32627	204.451	476.504	223.255	194.054	194.054	194.054	-26.688	-5.11557	-2.98579	43.1064	-7.14312	-0.190143	0.117688	0.259988	1.24467	-181.218	-29.7857	17.914	0	0	0.527592
354	0	-15.6347	0	0	-15.6347	0.0140983	-0.110847	-0.144783	-0.0128443	0.0521369	-24.4201	-2.03E-15	-4.00981	0	0	0.0878605	7.68211	-12.9527	4.41377	469.671	408.005	654.202	385.505	385.505	385.505	5.65659	-29.1226	-3.82445	218.809	478.12	225.956	194.054	194.054	194.054	-29.3545	-5.0803	-4.45753	44.5321	-6.93665	0.297675	0.20896	0.212432	1.2174	-188.302	-28.8325	11.3939	0	0	0.547316
355	0	-13.6319	0	0	-13.6364	0.0491182	-1.46132	-0.123593	-0.0176809	0.0595475	-18.6494	-3.38E-15	-7.11135	0	0	0.0569511	7.66825	-13.978	3.99052	475.173	407.7	656.503	384.003	384.003	384.003	7.10421	-31.8728	-3.2304	233.939	479.568	228.184	194.054	194.054	194.054	-32.178	-5.01176	-5.85813	45.9207	-6.69251	0.791469	0.300529	0.1716	1.19911	-195.07	-22.5107	3.27164	0	0	0.549913
356	0	-11.7091	0	0	-11.7207	0.0767339	-2.5252	-0.108383	-0.0178234	0.0639204	-14.3554	1.35E-15	-8.89601	0	0	0.0379969	7.63894	-14.9484	3.55371	480.288	407.321	658.866	382.444	382.444	382.443	8.41821	-34.722	-2.58486	249.732	480.82	229.869	194.054	194.054	194.054	-35.0972	-4.93279	-7.14085	47.2346	-6.4359	1.27853	0.374047	0.142761	1.19427	-197.451	-10.7476	-6.18805	0	0	0.524264
357	0	-9.91236	0	0	-9.92885	0.096523	-3.28653	-0.0994949	-0.0133011	0.0645316	-11.5007	0	-9.34563	0	0	0.0289535	7.5967	-15.8578	3.12763	485.035	406.86	661.258	380.882	380.882	380.882	9.57223	-37.6247	-1.92998	266.115	481.875	230.971	194.054	194.054	194.054	-38.0662	-4.86594	-8.27363	48.4452	-6.17843	1.74184	0.425554	0.117973	1.20366	-194.365	4.11487	-16.3822	0	0	0.473199
358	0	-8.26994	0	0	-8.28786	0.108721	-3.75526	-0.0967402	-0.00477727	0.0608952	-9.92874	-2.71E-15	-8.59051	0	0	0.0260996	7.54401	-16.7016	2.7296	489.424	406.315	663.645	379.378	379.378	379.378	10.5582	-40.5486	-1.30302	283.043	482.761	231.484	194.054	194.054	194.054	-41.0532	-4.8305	-9.24022	49.5343	-5.92278	2.15938	0.454066	0.0999625	1.22862	-184.823	21.038	-26.4494	0	0	0.400457
359	0	-6.79448	0	0	-6.81084	0.114122	-3.96265	-0.0994774	0.00669245	0.0535423	-9.40881	1.35E-15	-6.8668	0	0	0.0258123	7.48367	-17.4758	2.37047	493.46	405.683	665.99	377.989	377.989	377.989	11.3839	-43.4731	-0.7321	300.484	483.527	231.444	194.054	194.054	194.054	-44.0386	-4.8409	-10.0393	50.4929	-5.66724	2.50571	0.477667	0.0795801	1.26165	-172.757	36.733	-35.6596	0	0	0.320513
360	0	-5.48596	0	0	-5.49908	0.113864	-3.95275	-0.106813	0.0196373	0.0433059	-9.68215	-2.03E-15	-4.50269	0	0	0.0255918	7.41937	-18.177	2.05994	497.151	404.961	668.256	376.776	376.776	376.776	12.0692	-46.3865	-0.233944	318.411	484.234	230.922	194.054	194.054	194.054	-47.0122	-4.90574	-10.6824	51.3134	-5.41671	2.75809	0.519835	0.0642926	1.29207	-163.47	49.9624	-43.3403	0	0	0.245175
361	0	-4.33537	0	0	-4.3448	0.109212	-3.7741	-0.117491	0.0326438	0.0304007	-10.4657	1.02E-15	-1.85197	0	0	0.0242618	7.35336	-18.8014	1.81196	500.51	404.154	670.41	375.782	375.782	375.782	12.6413	-49.2835	0.18578	336.795	484.948	230.018	194.054	194.054	194.054	-49.97	-5.02838	-11.19	51.9828	-5.18353	2.90523	0.563389	0.0823951	1.32012	-153.379	63.4529	-49.0316	0	0	0.16809
362	0	-3.32924	0	0	-3.3354	0.101473	-3.47679	-0.130295	0.0443115	0.0147974	-11.5018	-6.77E-16	0.724328	0	0	0.0217855	7.2821	-19.3454	1.63982	503.549	403.266	672.426	375.02	375.02	375.02	13.1305	-52.1625	0.530184	355.597	485.733	228.851	194.054	194.054	194.054	-52.9118	-5.20823	-11.5877	52.4874	-4.9719	2.9489	0.569739	0.163134	1.35564	-134.266	81.5518	-52.2781	0	0	0.0830052
363	0	-2.45422	0	0	-2.45784	0.0920126	-3.1131	-0.143949	0.0535131	-0.00277552	-12.5593	1.84E-15	2.90619	0	0	0.0187078	7.1933	-19.8072	1.5449	506.266	402.306	674.29	374.47	374.47	374.47	13.566	-55.0223	0.808468	374.763	486.637	227.554	194.054	194.054	194.054	-55.8376	-5.44181	-11.9024	52.8267	-4.75914	2.89857	0.514874	0.291969	1.40304	-101.828	103.553	-52.8644	0	0	-0.00335396
364	0	-1.69993	0	0	-1.70187	0.0821552	-2.73387	-0.157411	0.0593223	-0.0200661	-13.472	-3.13E-15	4.42936	0	0	0.0156554	7.07008	-20.1878	1.51126	508.638	401.283	675.995	374.099	374.099	374.099	13.9722	-57.8608	1.03385	394.223	487.692	226.255	194.054	194.054	194.054	-58.7462	-5.72273	-12.1582	53.02	-4.4986	2.76514	0.420796	0.392253	1.45088	-63.1095	119.906	-50.9155	0	0	-0.0742811
365	0	-1.05994	0	0	-1.06085	0.0728798	-2.37681	-0.17006	0.06121	-0.0349086	-14.1638	1.35E-15	5.12095	0	0	0.0129548	6.90325	-20.4899	1.51386	510.633	400.215	677.522	373.882	373.882	373.882	14.3658	-60.6727	1.2214	413.897	488.91	225.07	194.054	194.054	194.054	-61.6326	-6.04152	-12.374	53.0984	-4.15048	2.55913	0.342826	0.391624	1.47754	-31.6097	121.203	-46.9782	0	0	-0.116274
366	0	-0.530399	0	0	-0.530755	0.0645333	-2.05535	-0.181657	0.0590938	-0.0474845	-14.6388	-4.31E-15	4.91626	0	0	0.0105784	6.70004	-20.7164	1.53372	512.233	399.121	678.843	373.822	373.822	373.822	14.7536	-63.4497	1.38516	433.704	490.277	224.092	194.054	194.054	194.054	-64.4878	-6.38625	-12.5612	53.0876	-3.71176	2.29491	0.2913	0.334424	1.48224	-8.17234	114.412	-41.7279	0	0	-0.133328
367	0	-0.109766	0	0	-0.109812	0.0569	-1.76124	-0.192139	0.0534163	-0.0591818	-14.9476	-4.65E-15	3.87463	0	0	0.00836503	6.47687	-20.8699	1.56069	513.437	398.029	679.921	373.923	373.923	373.923	15.1325	-66.181	1.53504	453.571	491.759	223.39	194.054	194.054	194.054	-67.2995	-6.74395	-12.7222	53.0033	-3.209	1.99093	0.252971	0.285121	1.47745	12.3018	107.741	-35.8259	0	0	-0.133621
368	0	0.202048	0	0	0.202117	0.0494468	-1.47398	-0.201443	0.0450041	-0.0707517	-15.1477	3.85E-15	2.16727	0	0	0.00627717	6.24835	-20.9528	1.58831	514.248	396.963	680.732	374.173	374.173	374.173	15.4902	-68.855	1.67487	473.423	493.297	223.016	194.054	194.054	194.054	-70.053	-7.10157	-12.8506	52.8561	-2.67607	1.66797	0.215595	0.271199	1.47238	33.2071	103.029	-29.7742	0	0	-0.121523
369	0	0.404567	0	0	0.404643	0.0415094	-1.16799	-0.20935	0.0350197	-0.0828025	-15.2687	-4.23E-15	0.0621807	0	0	0.00445719	6.02238	-20.9688	1.60965	514.673	395.949	681.265	374.532	374.532	374.532	15.8074	-71.4602	1.80216	493.189	494.819	223.004	194.054	194.054	194.054	-72.7328	-7.44636	-12.9324	52.656	-2.14126	1.34716	0.178706	0.289455	1.47172	55.1029	98.725	-23.8577	0	0	-0.0991799
370	0	0.498509	0	0	0.49854	0.0323967	-0.816598	-0.215579	0.0248602	-0.095831	-15.3065	-1.69E-15	-2.10804	0	0	0.00310703	5.80023	-20.9219	1.61687	514.721	395.01	681.52	374.946	374.946	374.946	16.0612	-73.9862	1.90907	512.794	496.241	223.38	194.054	194.054	194.054	-75.3239	-7.76629	-12.9495	52.4142	-1.62476	1.04704	0.141256	0.330071	1.47832	78.8665	95.0654	-18.2253	0	0	-0.0710361
371	0	0.486896	0	0	0.486908	0.0214873	-0.395848	-0.219606	0.0157647	-0.110541	-15.2016	1.86E-15	-4.01684	0	0	0.00233242	5.57812	-20.8176	1.60133	514.403	394.165	681.514	375.354	375.354	375.354	16.2284	-76.4247	1.9843	532.16	497.48	224.155	194.054	194.054	194.054	-77.8127	-8.05047	-12.8827	52.1444	-1.13705	0.780814	0.100467	0.377976	1.49366	106.156	92.8412	-12.8263	0	0	-0.0408544
372	0	0.375894	0	0	0.375897	0.00831505	0.112226	-0.22091	0.00895306	-0.126973	-14.866	2.54E-15	-5.36424	0	0	0.00201355	5.35048	-20.6615	1.55404	513.735	393.432	681.269	375.696	375.696	375.696	16.2892	-78.7687	2.01573	551.197	498.458	225.332	194.054	194.054	194.054	-80.1873	-8.28961	-12.7156	51.8637	-0.67919	0.554491	0.0655896	0.389952	1.50616	135.277	88.357	-7.68724	0	0	-0.00809383
373	0	0.175034	0	0	0.175053	-0.0074353	0.719713	-0.218854	0.00516655	-0.144992	-14.1851	0	-5.94872	0	0	0.0018118	5.1169	-20.4601	1.46986	512.745	392.822	680.807	375.926	375.926	375.926	16.2308	-81.0117	1.99321	569.798	499.116	226.901	194.054	194.054	194.054	-82.4379	-8.47664	-12.4383	51.5874	-0.254866	0.370072	0.0553624	0.323518	1.50144	162.093	76.0384	-2.76258	0	0	0.0282585
374	0	-0.102813	0	0	-0.102854	-0.025946	1.43345	-0.213067	0.00473764	-0.165611	-13.0724	5.92E-16	-5.6783	0	0	0.0012389	4.88749	-20.2189	1.3526	511.479	392.348	680.145	376.018	376.018	376.018	16.049	-83.1467	1.91084	587.846	499.417	228.835	194.054	194.054	194.054	-84.556	-8.607	-12.05	51.3209	0.116024	0.230556	0.0514914	0.2261	1.4932	192.101	62.2715	2.20444	0	0	0.0644939
375	0	-0.443353	0	0	-0.443701	-0.047113	2.24905	-0.203326	0.00745899	-0.189305	-11.4754	-4.23E-15	-4.58741	0	0	-0.000116138	4.6765	-19.9433	1.21045	509.994	392.014	679.299	375.959	375.959	375.959	15.7488	-85.1647	1.76895	605.203	499.348	231.089	194.054	194.054	194.054	-86.5337	-8.67854	-11.5592	51.0622	0.406049	0.138659	0.0384261	0.153381	1.49742	229.206	53.3735	7.46411	0	0	0.098599
376	0	-0.83243	0	0	-0.833692	-0.070439	3.14677	-0.189853	0.0128368	-0.215414	-9.41561	5.31E-15	-2.80652	0	0	-0.00238446	4.49351	-19.6395	1.05004	508.345	391.821	678.294	375.74	375.74	375.74	15.3436	-87.0546	1.57496	621.71	498.923	233.595	194.054	194.054	194.054	-88.3628	-8.69119	-10.9841	50.808	0.593671	0.09357	0.0115106	0.125858	1.51852	273.478	50.5186	13.0777	0	0	0.13164
377	0	-1.25668	0	0	-1.25989	-0.0950731	4.09314	-0.173303	0.0201168	-0.24248	-6.98392	-3.45E-15	-0.54303	0	0	-0.00524668	4.34025	-19.314	0.874286	506.585	391.765	677.162	375.36	375.36	375.36	14.8538	-88.8032	1.34287	637.199	498.176	236.264	194.054	194.054	194.054	-90.0347	-8.64691	-10.3508	50.5569	0.670492	0.0898214	-0.0236287	0.131373	1.54905	321.468	51.0306	18.8953	0	0	0.16423
378	0	-1.70318	0	0	-1.7098	-0.119956	5.04683	-0.154688	0.028485	-0.268662	-4.32097	1.61E-15	1.96091	0	0	-0.00802665	4.21261	-18.9738	0.683466	504.765	391.838	675.946	374.823	374.823	374.823	14.3043	-90.3962	1.09159	651.5	497.163	238.984	194.054	194.054	194.054	-91.5411	-8.54962	-9.69023	50.3095	0.640674	0.118893	-0.0561649	0.142615	1.57585	368.17	51.3883	24.596	0	0	0.194406
379	0	-2.15901	0	0	-2.17076	-0.144001	5.96571	-0.135125	0.0371732	-0.292212	-1.5759	-2.16E-15	4.46348	0	0	-0.00995784	4.10527	-18.6256	0.477985	502.934	392.028	674.685	374.137	374.137	374.137	13.7223	-91.8196	0.842454	664.453	495.95	241.632	194.054	194.054	194.054	-92.8739	-8.40521	-9.03502	50.067	0.515832	0.172077	-0.0776974	0.140381	1.59144	409.232	49.8997	29.7939	0	0	0.219282
380	0	-2.61148	0	0	-2.63006	-0.166228	6.81243	-0.115595	0.0455598	-0.311716	1.12844	2.45E-15	6.75766	0	0	-0.0104726	4.01493	-18.2755	0.26022	501.142	392.322	673.417	373.318	373.318	373.319	13.135	-93.0606	0.616462	675.921	494.612	244.077	194.054	194.054	194.054	-94.0258	-8.2212	-8.41628	49.8286	0.310025	0.242665	-0.0871447	0.131304	1.59741	442.233	48.2672	34.1593	0	0	0.238312
381	0	-3.04941	0	0	-3.07616	-0.18583	7.55666	-0.0968825	0.0532813	-0.325782	3.6999	0	8.69761	0	0	-0.00936799	3.93976	-17.9289	0.0340767	499.438	392.709	672.17	372.388	372.388	372.388	12.567	-94.1079	0.43211	685.794	493.225	246.187	194.054	194.054	194.054	-94.99	-8.00603	-7.86092	49.5921	0.0386435	0.325489	-0.0880143	0.126681	1.59987	465.79	48.2988	37.4152	0	0	0.252561
382	0	-3.46519	0	0	-3.50079	-0.202184	8.17564	-0.079739	0.0600185	-0.333416	6.04896	1.69E-15	10.186	0	0	-0.00677952	3.878	-17.5902	-0.196985	497.865	393.175	670.972	371.369	371.369	371.369	12.039	-94.9512	0.303911	693.997	491.861	247.839	194.054	194.054	194.054	-95.7592	-7.76825	-7.39001	49.3563	-0.279655	0.415393	-0.0835036	0.135311	1.60339	478.928	50.8039	39.4028	0	0	0.262343
383	0	-3.8562	0	0	-3.90066	-0.214845	8.65356	-0.0648652	0.0655417	-0.333432	8.07298	-1.35E-15	11.1775	0	0	-0.00309354	3.8264	-17.2635	-0.43129	496.459	393.708	669.843	370.288	370.288	370.288	11.5668	-95.5807	0.241547	700.492	490.585	248.923	194.054	194.054	194.054	-96.3255	-7.51568	-7.01801	49.1216	-0.622944	0.506218	-0.0702729	0.161869	1.61126	479.02	56.2277	40.0018	0	0	0.266236
384	0	-4.22597	0	0	-4.27853	-0.223557	8.9817	-0.0531822	0.0696859	-0.32518	9.61554	-1.35E-15	11.6682	0	0	0.00115034	3.77955	-16.9517	-0.668549	495.245	394.298	668.804	369.173	369.173	369.173	11.1604	-95.9871	0.249673	705.281	489.451	249.346	194.054	194.054	194.054	-96.6802	-7.25476	-6.75254	48.8894	-0.967025	0.590708	-0.0423767	0.198859	1.62129	463.738	63.6606	39.1941	0	0	0.261983
385	0	-4.58347	0	0	-4.64279	-0.228259	9.15853	-0.0456184	0.0722204	-0.308553	10.4837	-5.08E-16	11.6738	0	0	0.00535701	3.7309	-16.657	-0.908194	494.241	394.936	667.869	368.049	368.049	368.049	10.8247	-96.1627	0.328092	708.408	488.502	249.042	194.054	194.054	194.054	-96.8152	-6.99021	-6.59469	48.6604	-1.28823	0.661758	0.00333244	0.233695	1.63302	431.921	71.4527	37.0534	0	0	0.247826
386	0	-4.94137	0	0	-5.00579	-0.229075	9.18924	-0.0433171	0.0729722	-0.284089	10.4378	1.69E-15	11.2299	0	0	0.0088657	3.67447	-16.3802	-1.14795	493.457	395.617	667.049	366.941	366.941	366.941	10.5592	-96.1026	0.471984	709.954	487.767	247.977	194.054	194.054	194.054	-96.7245	-6.72517	-6.53968	48.433	-1.56677	0.712888	0.0636958	0.257014	1.64514	384.642	78.5171	33.7182	0	0	0.224008
387	0	-5.3134	0	0	-5.38109	-0.226294	9.08467	-0.0472222	0.0717253	-0.253125	9.25732	-1.02E-15	10.374	0	0	0.0109754	3.60658	-16.1215	-1.38396	492.899	396.336	666.35	365.871	365.871	365.871	10.3601	-95.8075	0.672522	710.039	487.259	246.157	194.054	194.054	194.054	-96.4076	-6.46176	-6.57765	48.2043	-1.78905	0.738715	0.134222	0.268367	1.66049	324.204	84.5543	29.3739	0	0	0.191615
388	0	-5.71067	0	0	-5.77986	-0.22033	8.86021	-0.0579807	0.0683891	-0.217509	6.7854	-2.20E-15	9.15831	0	0	0.011003	3.52583	-15.8798	-1.61121	492.565	397.091	665.77	364.863	364.863	364.863	10.2205	-95.2864	0.917148	708.809	486.979	243.628	194.054	194.054	194.054	-95.8717	-6.20185	-6.6944	47.9706	-1.94695	0.735534	0.208619	0.268102	1.67873	254.043	88.8986	24.2428	0	0	0.151449
389	0	-6.13806	0	0	-6.20708	-0.211692	8.53465	-0.0755517	0.0629656	-0.179873	3.00515	2.20E-15	7.64595	0	0	0.00850433	3.43269	-15.6539	-1.82433	492.445	397.882	665.306	363.936	363.936	363.936	10.1318	-94.5594	1.19016	706.432	486.912	240.483	194.054	194.054	194.054	-95.1353	-5.94798	-6.87224	47.7283	-2.03716	0.701657	0.275473	0.263507	1.70263	179.948	91.6594	18.621	0	0	0.105501
390	0	-6.59138	0	0	-6.65859	-0.200935	8.12844	-0.0988462	0.0557836	-0.142783	-1.8959	9.30E-16	5.93694	0	0	0.00362241	3.32827	-15.4424	-2.01954	492.521	398.708	664.95	363.104	363.104	363.104	10.0846	-93.6586	1.47339	703.091	487.031	236.856	194.054	194.054	194.054	-94.2288	-5.70418	-7.09081	47.4762	-2.05917	0.637611	0.325926	0.262572	1.73228	107.595	93.3107	12.8443	0	0	0.0564613
391	0	-7.05613	0	0	-7.12001	-0.188612	7.66211	-0.12568	0.0473692	-0.108821	-7.51677	-1.14E-15	4.15828	0	0	-0.00268046	3.21269	-15.2442	-2.19589	492.766	399.57	664.697	362.373	362.373	362.373	10.0689	-92.6277	1.74709	698.97	487.297	232.912	194.054	194.054	194.054	-93.1945	-5.47622	-7.32815	47.2162	-2.01274	0.545841	0.356936	0.266576	1.76513	41.8716	93.6239	7.28194	0	0	0.00806971
392	0	-7.50862	0	0	-7.5679	-0.175246	7.15513	-0.153051	0.0385642	-0.0796139	-13.2984	2.44E-15	2.47289	0	0	-0.00872373	3.08475	-15.0581	-2.35472	493.145	400.468	664.542	361.743	361.743	361.744	10.0748	-91.5185	1.99196	694.246	487.666	228.836	194.054	194.054	194.054	-92.0833	-5.27121	-7.56237	46.9525	-1.89805	0.430711	0.372836	0.264181	1.79394	-14.6253	90.9853	2.2681	0	0	-0.035404
393	0	-7.91975	0	0	-7.97336	-0.161325	6.62588	-0.177628	0.0302844	-0.0562709	-18.6254	-2.69E-15	1.04738	0	0	-0.012669	2.94337	-14.8833	-2.49774	493.62	401.402	664.478	361.21	361.21	361.21	10.0925	-90.3861	2.19094	689.086	488.09	224.808	194.054	194.054	194.054	-90.9491	-5.09641	-7.77346	46.6889	-1.7191	0.298646	0.372042	0.252999	1.81648	-58.6194	85.5873	-1.90041	0	0	-0.0691049
394	0	-8.2605	0	0	-8.30772	-0.147276	6.09065	-0.196838	0.0234112	-0.0388555	-22.9927	-5.07E-15	0.0265372	0	0	-0.0132845	2.78807	-14.7186	-2.6266	494.151	402.37	664.498	360.766	360.766	360.766	10.113	-89.2815	2.33186	683.634	488.527	220.986	194.054	194.054	194.054	-89.8427	-4.95757	-7.94543	46.428	-1.48491	0.156623	0.351514	0.241323	1.83315	-87.9918	79.4839	-5.03758	0	0	-0.0907888
395	0	-8.50729	0	0	-8.54784	-0.133444	5.56263	-0.209597	0.018643	-0.026553	-26.1234	3.09E-15	-0.497405	0	0	-0.0104067	2.61813	-14.5627	-2.74386	494.695	403.368	664.596	360.408	360.408	360.408	10.1286	-88.247	2.40906	678.009	488.944	217.49	194.054	194.054	194.054	-88.8059	-4.8575	-8.06811	46.1721	-1.20747	0.00965807	0.315166	0.228301	1.84326	-103.598	73.4648	-7.11628	0	0	-0.101144
396	0	-8.64502	0	0	-8.67899	-0.120085	5.05175	-0.215995	0.0161179	-0.0183584	-27.9562	-5.56E-15	-0.531667	0	0	-0.004878	2.43288	-14.4141	-2.85272	495.212	404.396	664.762	360.132	360.132	360.132	10.1342	-87.313	2.42437	672.303	489.319	214.402	194.054	194.054	194.054	-87.8691	-4.79543	-8.13833	45.9231	-0.900008	-0.139797	0.271254	0.208316	1.84354	-108.022	67.2163	-8.23748	0	0	-0.102271
397	0	-8.66745	0	0	-8.69525	-0.107397	4.56579	-0.216602	0.0153089	-0.0130645	-28.5686	8.46E-17	-0.189075	0	0	0.00188879	2.23276	-14.2706	-2.95538	495.658	405.448	664.985	359.941	359.941	359.941	10.1277	-86.498	2.38626	666.581	489.648	211.758	194.054	194.054	194.054	-87.0508	-4.76714	-8.15955	45.6807	-0.576202	-0.290972	0.228998	0.180555	1.83323	-104.808	60.602	-8.59833	0	0	-0.0972914
398	0	-8.5772	0	0	-8.59948	-0.0955631	4.11195	-0.21232	0.015349	-0.00979042	-28.1372	-3.24E-15	0.359167	0	0	0.00843616	2.01963	-14.1286	-3.05184	495.996	406.523	665.25	359.839	359.839	359.839	10.1092	-85.8094	2.30819	660.888	489.932	209.565	194.054	194.054	194.054	-86.3585	-4.76539	-8.14019	45.441	-0.248513	-0.442637	0.190173	0.149394	1.81348	-95.9691	53.7844	-8.38848	0	0	-0.0886402
399	0	-8.38475	0	0	-8.40237	-0.0847653	3.69739	-0.204746	0.0155703	-0.00821429	-26.9454	4.50E-15	0.958807	0	0	0.0137	1.79598	-13.9834	-3.1404	496.191	407.618	665.542	359.828	359.828	359.828	10.0799	-85.2447	2.20586	655.249	490.183	207.795	194.054	194.054	194.054	-85.7898	-4.78101	-8.09125	45.1966	0.0729069	-0.59165	0.153037	0.120818	1.78847	-82.6864	47.3404	-7.77121	0	0	-0.0780286
400	0	-8.10614	0	0	-8.11993	-0.0751571	3.32817	-0.195429	0.0154959	-0.00777471	-25.2826	1.41E-15	1.49082	0	0	0.0171736	1.56419	-13.8294	-3.21923	496.209	408.732	665.846	359.91	359.91	359.91	10.0418	-84.7944	2.0948	649.676	490.41	206.403	194.054	194.054	194.054	-85.335	-4.80446	-8.02426	44.9383	0.381118	-0.73302	0.11215	0.0983726	1.76185	-65.6718	41.696	-6.8893	0	0	-0.0659233
401	0	-7.76029	0	0	-7.77106	-0.0668187	3.00753	-0.185368	0.0149301	-0.00833917	-23.375	-3.17E-16	1.88844	0	0	0.0188348	1.326	-13.6609	-3.28874	496.015	409.864	666.148	360.085	360.085	360.085	9.99704	-84.4449	1.98855	644.168	490.622	205.335	194.054	194.054	194.054	-84.9807	-4.82714	-7.94984	44.6571	0.67275	-0.86052	0.0681887	0.0759402	1.732	-46.4194	36.1879	-5.84907	0	0	-0.051846
402	0	-7.36733	0	0	-7.37577	-0.0597381	2.7351	-0.175401	0.0139054	-0.0092727	-21.4125	2.82E-15	2.13185	0	0	0.0189911	1.08357	-13.4723	-3.35198	495.578	411.015	666.433	360.349	360.349	360.349	9.94788	-84.1803	1.89768	638.719	490.825	204.529	194.054	194.054	194.054	-84.711	-4.84219	-7.87688	44.3461	0.945272	-0.967178	0.0264987	0.0423806	1.696	-27.7132	29.6608	-4.7863	0	0	-0.0360076
403	0	-6.94701	0	0	-6.95371	-0.053824	2.50746	-0.166297	0.0125971	-0.0104619	-19.5529	1.12E-15	2.23349	0	0	0.0181017	0.841288	-13.2591	-3.41376	494.869	412.185	666.686	360.695	360.695	360.695	9.89634	-83.984	1.82963	633.319	491.02	203.927	194.054	194.054	194.054	-84.5094	-4.84466	-7.81222	44.0003	1.19372	-1.04518	-0.0113066	-0.00668597	1.6518	-10.7675	21.658	-3.77546	0	0	-0.0189076
404	0	-6.51724	0	0	-6.52261	-0.0489138	2.3184	-0.1584	0.0111035	-0.0117384	-17.8879	-5.29E-18	2.20981	0	0	0.0166009	0.606229	-13.0181	-3.48028	493.868	413.371	666.891	361.114	361.114	361.114	9.84418	-83.8402	1.78881	627.956	491.206	203.475	194.054	194.054	194.054	-84.36	-4.83157	-7.76068	43.618	1.41078	-1.08699	-0.0442549	-0.0618741	1.60452	3.71213	13.2538	-2.871	0	0	-0.00227109
405	0	-6.09326	0	0	-6.09761	-0.0447849	2.15938	-0.151897	0.00966719	-0.0129801	-16.4748	-1.22E-15	2.09878	0	0	0.0148503	0.386555	-12.7476	-3.55891	492.559	414.572	667.029	361.592	361.592	361.592	9.79288	-83.7344	1.77703	622.619	491.382	203.125	194.054	194.054	194.054	-84.2484	-4.80159	-7.72517	43.2021	1.58921	-1.08762	-0.0690767	-0.112857	1.55807	14.8957	5.4102	-2.12175	0	0	0.0117233
406	0	-5.68718	0	0	-5.69072	-0.0411891	2.02086	-0.146931	0.0083742	-0.0139187	-15.3498	-1.44E-15	1.92743	0	0	0.0131026	0.189251	-12.4473	-3.6568	490.938	415.783	667.089	362.109	362.109	362.109	9.74332	-83.6541	1.79398	617.296	491.542	202.838	194.054	194.054	194.054	-84.1623	-4.75473	-7.70684	42.7597	1.72331	-1.04656	-0.0746439	-0.151243	1.51702	20.2357	-1.32461	-1.59226	0	0	0.0194768
407	0	-5.3074	0	0	-5.31031	-0.0379114	1.89459	-0.14339	0.00741603	-0.0143122	-14.5105	-9.46E-16	1.7349	0	0	0.0114995	0.0183466	-12.1182	-3.77761	489.009	417	667.065	362.641	362.641	362.641	9.69591	-83.5892	1.83781	611.981	491.684	202.585	194.054	194.054	194.054	-84.0915	-4.69183	-7.70543	42.2992	1.81068	-0.96933	-0.0547692	-0.167048	1.48431	18.4109	-5.58138	-1.31855	0	0	0.0187841
408	0	-4.95872	0	0	-4.9611	-0.0348193	1.77544	-0.141155	0.00687057	-0.0142651	-13.9436	-2.22E-15	1.5491	0	0	0.0101116	-0.126945	-11.7611	-3.91917	486.791	418.214	666.958	363.16	363.16	363.16	9.65056	-83.532	1.90564	606.668	491.804	202.344	194.054	194.054	194.054	-84.0284	-4.61432	-7.71955	41.8285	1.85381	-0.867643	-0.0119082	-0.160363	1.46326	10.1562	-6.98828	-1.27033	0	0	0.0105894
409	0	-4.64244	0	0	-4.64437	-0.0318598	1.66139	-0.140014	0.00679842	-0.0140012	-13.6176	2.93E-15	1.39291	0	0	0.00895912	-0.251831	-11.3775	-4.07364	484.313	419.419	666.781	363.637	363.637	363.637	9.60707	-83.4771	1.99397	601.358	491.9	202.101	194.054	194.054	194.054	-83.9674	-4.52411	-7.74725	41.3531	1.85986	-0.758223	0.0409133	-0.145237	1.45237	-1.43359	-6.69131	-1.38461	0	0	-0.00129035
410	0	-4.35691	0	0	-4.35853	-0.0290393	1.55268	-0.13972	0.00713696	-0.0136597	-13.4904	1.07E-15	1.27246	0	0	0.00803621	-0.362893	-10.9689	-4.22997	481.614	420.606	666.548	364.047	364.047	364.047	9.56526	-83.4214	2.09896	596.051	491.972	201.848	194.054	194.054	194.054	-83.9056	-4.42353	-7.78621	40.8774	1.83803	-0.659554	0.0923378	-0.140399	1.44776	-13.7862	-6.72883	-1.58896	0	0	-0.013851
411	0	-4.09857	0	0	-4.09987	-0.0263957	1.45078	-0.140034	0.00782412	-0.0134922	-13.5145	6.63E-16	1.18869	0	0	0.0073279	-0.464391	-10.5381	-4.37676	478.731	421.766	666.271	364.376	364.376	364.376	9.52529	-83.3635	2.21653	590.749	492.023	201.583	194.054	194.054	194.054	-83.8416	-4.3153	-7.83411	40.4054	1.79643	-0.588789	0.135209	-0.153748	1.4476	-24.8747	-7.73991	-1.82527	0	0	-0.0249848
412	0	-3.86218	0	0	-3.86327	-0.0239873	1.35794	-0.140754	0.00867441	-0.0133634	-13.6428	5.86E-16	1.12717	0	0	0.00681472	-0.556709	-10.0881	-4.50372	475.702	422.891	665.959	364.625	364.625	364.625	9.4874	-83.3037	2.34255	585.455	492.055	201.311	194.054	194.054	194.054	-83.7757	-4.20242	-7.88858	39.9403	1.74089	-0.558704	0.171472	-0.17649	1.45045	-34.9838	-8.65494	-2.0782	0	0	-0.0348266
413	0	-3.64193	0	0	-3.64285	-0.0218961	1.27732	-0.141664	0.00953843	-0.0133899	-13.8264	-2.56E-15	1.07579	0	0	0.00647416	-0.637659	-9.62271	-4.60177	472.565	423.976	665.616	364.798	364.798	364.798	9.45195	-83.2433	2.47304	580.17	492.073	201.034	194.054	194.054	194.054	-83.7092	-4.08784	-7.94734	39.4839	1.67592	-0.575598	0.201074	-0.199892	1.45768	-43.7075	-9.25099	-2.30835	0	0	-0.0429969
414	0	-3.43186	0	0	-3.43263	-0.0202256	1.21292	-0.142584	0.0103651	-0.0134984	-14.0221	-4.96E-15	1.03278	0	0	0.00628175	-0.704224	-9.1452	-4.66333	469.352	425.013	665.247	364.909	364.909	364.909	9.41905	-83.1839	2.60424	574.897	492.081	200.76	194.054	194.054	194.054	-83.6441	-3.97433	-8.00811	39.0357	1.60515	-0.638962	0.220782	-0.217787	1.4694	-50.2701	-10.0811	-2.49302	0	0	-0.0490277
415	0	-3.22665	0	0	-3.22732	-0.0190759	1.16859	-0.143389	0.0110688	-0.0140358	-14.1974	4.53E-15	0.994231	0	0	0.00620613	-0.753693	-8.6587	-4.68362	466.088	425.999	664.855	364.971	364.971	364.971	9.38877	-83.1274	2.73282	569.636	492.082	200.496	194.054	194.054	194.054	-83.5821	-3.8643	-8.06881	38.5932	1.52988	-0.743677	0.223006	-0.222228	1.48912	-52.6271	-11.4965	-2.57076	0	0	-0.0512432
416	0	-3.02219	0	0	-3.0228	-0.0184951	1.1462	-0.143991	0.0116361	-0.0151031	-14.3293	-3.03E-15	0.96341	0	0	0.00620772	-0.78525	-8.16616	-4.66291	462.791	426.932	664.444	365.002	365.002	365.002	9.36102	-83.0755	2.85591	564.386	492.081	200.247	194.054	194.054	194.054	-83.5249	-3.75975	-8.12754	38.1537	1.4492	-0.883374	0.202094	-0.199476	1.51951	-49.3211	-12.0495	-2.50607	0	0	-0.0480182
417	0	-2.81608	0	0	-2.81663	-0.0184364	1.14393	-0.144344	0.0120842	-0.0167807	-14.4045	-4.18E-16	0.9455	0	0	0.00624372	-0.802557	-7.67053	-4.60838	459.465	427.811	664.022	365.021	365.021	365.021	9.33563	-83.0292	2.97132	559.145	492.078	200.017	194.054	194.054	194.054	-83.4737	-3.66221	-8.18283	37.7175	1.36452	-1.05303	0.158883	-0.141711	1.56004	-40.1389	-9.52368	-2.30029	0	0	-0.0386187
418	0	-2.60764	0	0	-2.60817	-0.0187478	1.15594	-0.144454	0.0123356	-0.0186408	-14.421	-3.42E-15	0.934163	0	0	0.00627671	-0.815072	-7.17469	-4.53379	456.105	428.637	663.603	365.04	365.04	365.04	9.31245	-82.9891	3.07759	553.905	492.076	199.811	194.054	194.054	194.054	-83.4292	-3.57262	-8.23371	37.289	1.28371	-1.24986	0.105332	-0.0640036	1.60362	-27.655	-3.74667	-2.00624	0	0	-0.0256729
419	0	-2.39754	0	0	-2.39806	-0.0192259	1.17438	-0.144304	0.0124172	-0.0202173	-14.3786	2.96E-15	0.930881	0	0	0.00628138	-0.835635	-6.68107	-4.45601	452.698	429.412	663.203	365.069	365.069	365.069	9.29134	-82.9553	3.17408	548.657	492.075	199.629	194.054	194.054	194.054	-83.3913	-3.49134	-8.27967	36.875	1.21953	-1.47244	0.0607615	-0.0079527	1.63468	-15.9495	2.14448	-1.69598	0	0	-0.0140663
420	0	-2.18693	0	0	-2.18741	-0.0197092	1.19301	-0.143906	0.0123269	-0.0207321	-14.2835	-5.50E-16	0.932956	0	0	0.00625136	-0.8733	-6.19099	-4.38898	449.233	430.14	662.833	365.116	365.116	365.116	9.27216	-82.9272	3.26079	543.396	492.076	199.472	194.054	194.054	194.054	-83.3595	-3.41829	-8.32068	36.479	1.18026	-1.71701	0.04928	-0.0158325	1.63889	-10.8315	3.82733	-1.47741	0	0	-0.00932678
421	0	-1.97643	0	0	-1.97687	-0.0201922	1.21163	-0.143273	0.0121307	-0.0200804	-14.1439	-2.85E-15	0.944266	0	0	0.00619176	-0.925794	-5.70389	-4.33734	445.712	430.822	662.487	365.194	365.194	365.194	9.25486	-82.9038	3.33807	538.118	492.078	199.336	194.054	194.054	194.054	-83.3327	-3.35311	-8.35701	36.0935	1.15654	-1.97369	0.0780594	-0.102584	1.61269	-14.3056	-1.86977	-1.36046	0	0	-0.013056
422	0	-1.76566	0	0	-1.76608	-0.0208502	1.237	-0.142424	0.0118938	-0.0187188	-13.9694	5.08E-16	0.968668	0	0	0.00611002	-0.977211	-5.21728	-4.29424	442.149	431.457	662.145	365.327	365.327	365.327	9.2397	-82.8838	3.4066	532.825	492.083	199.219	194.054	194.054	194.054	-83.3097	-3.29547	-8.38927	35.6958	1.11361	-2.22587	0.129124	-0.226048	1.57202	-22.9668	-12.103	-1.29567	0	0	-0.0242024
423	0	-1.55381	0	0	-1.55419	-0.0219441	1.27917	-0.141462	0.0116765	-0.0178336	-13.7791	1.23E-15	1.00985	0	0	0.0060109	-1.00529	-4.7277	-4.24671	438.567	432.047	661.775	365.54	365.54	365.54	9.22718	-82.8656	3.46696	527.523	492.092	199.114	194.054	194.054	194.054	-83.289	-3.24516	-8.41826	35.2543	1.00138	-2.45465	0.164627	-0.308521	1.54073	-28.6192	-19.8904	-1.14277	0	0	-0.0367403
424	0	-1.34048	0	0	-1.34086	-0.0236356	1.34438	-0.140492	0.0115483	-0.0182486	-13.5929	1.06E-15	1.07126	0	0	0.00589327	-0.995006	-4.23268	-4.18558	434.984	432.592	661.354	365.856	365.856	365.856	9.21807	-82.8476	3.51992	522.214	492.105	199.014	194.054	194.054	194.054	-83.2689	-3.20201	-8.44507	34.7458	0.784868	-2.64549	0.156538	-0.293727	1.53566	-25.246	-19.6515	-0.81927	0	0	-0.0390115
425	0	-1.12669	0	0	-1.12704	-0.0258505	1.42977	-0.139588	0.0114936	-0.0198214	-13.4282	-8.86E-16	1.1455	0	0	0.00576126	-0.948621	-3.73209	-4.11303	431.4	433.091	660.879	366.276	366.276	366.276	9.21324	-82.8281	3.56655	516.895	492.123	198.915	194.054	194.054	194.054	-83.2479	-3.16573	-8.47101	34.1719	0.473452	-2.79234	0.106055	-0.189327	1.5512	-13.4689	-11.9315	-0.369819	0	0	-0.0240641
426	0	-0.914359	0	0	-0.914678	-0.0282964	1.52405	-0.138887	0.0115067	-0.0217453	-13.307	-2.11E-15	1.22459	0	0	0.00563556	-0.884403	-3.22838	-4.04189	427.807	433.549	660.365	366.781	366.781	366.781	9.21352	-82.8057	3.60823	511.558	492.148	198.812	194.054	194.054	194.054	-83.2246	-3.1358	-8.49753	33.5601	0.122305	-2.89683	0.0411074	-0.0617236	1.5688	0.265788	-3.20414	0.0870609	0	0	-0.00191786
427	0	-0.705212	0	0	-0.705494	-0.0306092	1.61319	-0.138358	0.0115188	-0.0230004	-13.231	2.59E-15	1.29326	0	0	0.00554345	-0.82519	-2.72548	-3.98797	424.192	433.966	659.835	367.339	367.339	367.339	9.21971	-82.7795	3.64637	506.194	492.178	198.702	194.054	194.054	194.054	-83.198	-3.11167	-8.52612	32.9484	-0.198464	-2.9644	-0.0035984	0.0144266	1.57159	8.32029	-0.369247	0.423195	0	0	0.0098007
428	0	-0.499471	0	0	-0.499692	-0.032527	1.6871	-0.138038	0.0115044	-0.0230991	-13.2028	-1.32E-15	1.34175	0	0	0.00551619	-0.785138	-2.22722	-3.96095	420.55	434.344	659.301	367.926	367.926	367.927	9.23269	-82.7491	3.68204	500.796	492.213	198.584	194.054	194.054	194.054	-83.168	-3.09311	-8.55802	32.3644	-0.443744	-3.00093	-0.0107626	0.0108074	1.55649	7.26812	-5.07157	0.590799	0	0	0.00588622
429	0	-0.295387	0	0	-0.295518	-0.0339705	1.74273	-0.13789	0.0113656	-0.0224683	-13.2124	-2.85E-15	1.35691	0	0	0.00557256	-0.764559	-1.73636	-3.96036	416.894	434.68	658.758	368.535	368.535	368.535	9.25329	-82.7147	3.71563	495.363	492.256	198.455	194.054	194.054	194.054	-83.1348	-3.08039	-8.59403	31.816	-0.611283	-3.01139	0.00954955	-0.0410276	1.53274	0.0703233	-12.8538	0.644422	0	0	-0.00484734
430	0	-0.0898111	0	0	-0.0898634	-0.034989	1.78198	-0.137905	0.0111981	-0.0215726	-13.2496	-1.56E-15	1.34773	0	0	0.00571744	-0.755145	-1.2547	-3.97856	413.244	434.973	658.194	369.17	369.17	369.17	9.2823	-82.6769	3.74693	489.898	492.305	198.317	194.054	194.054	194.054	-83.099	-3.07417	-8.63456	31.2968	-0.727758	-3.00002	0.0345838	-0.0869711	1.51107	-7.92546	-17.4981	0.651463	0	0	-0.0135197
431	0	0.120499	0	0	0.12056	-0.0356586	1.80778	-0.138065	0.0108818	-0.0209527	-13.3033	8.88E-16	1.30591	0	0	0.00594588	-0.749348	-0.7839	-4.00685	409.625	435.22	657.597	369.829	369.829	369.829	9.3203	-82.6364	3.77528	484.407	492.361	198.167	194.054	194.054	194.054	-83.0614	-3.07529	-8.67957	30.7996	-0.820537	-2.97056	0.0503604	-0.102057	1.49674	-13.411	-17.6175	0.661588	0	0	-0.0177281
432	0	0.338396	0	0	0.338569	-0.036014	1.82148	-0.138342	0.0105629	-0.0204591	-13.3635	1.27E-15	1.25155	0	0	0.00624328	-0.74492	-0.325832	-4.03918	406.055	435.418	656.963	370.502	370.502	370.502	9.36754	-82.5938	3.79992	478.894	492.423	198.009	194.054	194.054	194.054	-83.0228	-3.0845	-8.72874	30.3239	-0.901265	-2.92619	0.0580824	-0.0961779	1.48901	-16.8932	-15.5943	0.670224	0	0	-0.0193415
433	0	0.566065	0	0	0.566345	-0.0360565	1.82312	-0.138714	0.0101947	-0.0199827	-13.423	1.34E-15	1.18738	0	0	0.00659384	-0.743477	0.117534	-4.07219	402.551	435.563	656.296	371.172	371.172	371.172	9.42403	-82.5496	3.81996	473.361	492.489	197.843	194.054	194.054	194.054	-82.9836	-3.10244	-8.78154	29.8745	-0.968762	-2.86943	0.0628203	-0.0902105	1.48595	-19.4292	-14.3437	0.66878	0	0	-0.0200421
434	0	0.805134	0	0	0.805545	-0.0357818	1.81253	-0.139139	0.00988103	-0.0194416	-13.4743	1.03E-15	1.13099	0	0	0.00698025	-0.746726	0.544497	-4.10376	399.127	435.653	655.6	371.821	371.821	371.821	9.4896	-82.5041	3.83457	467.812	492.557	197.67	194.054	194.054	194.054	-82.9442	-3.12957	-8.83733	29.4556	-1.02125	-2.80303	0.0683995	-0.0977586	1.48757	-21.6687	-15.1971	0.663648	0	0	-0.0207034
435	0	1.05688	0	0	1.05739	-0.0352005	1.79013	-0.139578	0.00963442	-0.0188852	-13.511	2.87E-15	1.0903	0	0	0.00738459	-0.753981	0.953949	-4.13212	395.794	435.685	654.877	372.44	372.44	372.44	9.56403	-82.4576	3.84307	462.252	492.624	197.493	194.054	194.054	194.054	-82.9049	-3.16629	-8.89556	29.0665	-1.06532	-2.73071	0.0765032	-0.120008	1.49255	-23.711	-18.0454	0.661324	0	0	-0.0216782
436	0	1.32204	0	0	1.32267	-0.0343398	1.75696	-0.139978	0.009548	-0.0183217	-13.5259	1.08E-15	1.07791	0	0	0.00778598	-0.761881	1.34564	-4.15523	392.562	435.658	654.128	373.03	373.03	373.03	9.64721	-82.4099	3.84495	456.684	492.691	197.314	194.054	194.054	194.054	-82.8655	-3.21285	-8.95586	28.7008	-1.11688	-2.65666	0.0835266	-0.142232	1.50189	-24.6729	-21.0535	0.678894	0	0	-0.0224998
437	0	1.60075	0	0	1.60148	-0.0332266	1.71406	-0.140306	0.00958675	-0.0180595	-13.5157	1.57E-15	1.09022	0	0	0.00816168	-0.766967	1.72009	-4.17172	389.439	435.569	653.356	373.594	373.594	373.594	9.73911	-82.3607	3.8401	451.111	492.755	197.133	194.054	194.054	194.054	-82.8258	-3.26928	-9.01818	28.3496	-1.19336	-2.58445	0.0825606	-0.148129	1.51696	-22.8117	-22.4376	0.736228	0	0	-0.0218092
438	0	1.89213	0	0	1.89293	-0.0318591	1.66136	-0.140577	0.00978884	-0.0180141	-13.4846	5.26E-16	1.12719	0	0	0.0084921	-0.768334	2.07839	-4.18222	386.426	435.419	652.565	374.135	374.135	374.135	9.83973	-82.3093	3.8289	445.534	492.816	196.951	194.054	194.054	194.054	-82.785	-3.33529	-9.08278	28.0056	-1.3039	-2.51608	0.0724144	-0.135458	1.53425	-18.0477	-22.1493	0.83056	0	0	-0.0191005
439	0	2.19431	0	0	2.19516	-0.0301967	1.59729	-0.140797	0.0100636	-0.0182317	-13.4383	-1.61E-15	1.17273	0	0	0.00876043	-0.768321	2.42206	-4.1897	383.518	435.208	651.765	374.647	374.647	374.647	9.94904	-82.2548	3.81219	439.956	492.875	196.77	194.054	194.054	194.054	-82.7421	-3.4102	-9.15022	27.666	-1.44425	-2.45054	0.054105	-0.108307	1.55165	-10.6675	-20.3058	0.944558	0	0	-0.013905
440	0	2.50471	0	0	2.5056	-0.0281758	1.5194	-0.140999	0.0104143	-0.0185854	-13.3868	8.19E-16	1.21961	0	0	0.00895992	-0.771634	2.75294	-4.19882	380.707	434.937	650.971	375.12	375.12	375.12	10.0667	-82.1958	3.79104	434.373	492.931	196.589	194.054	194.054	194.054	-82.696	-3.493	-9.221	27.3329	-1.59714	-2.38365	0.0320405	-0.0789669	1.56619	-1.80737	-17.7598	1.06286	0	0	-0.00703981
441	0	2.82046	0	0	2.82133	-0.0257304	1.42514	-0.141199	0.010765	-0.0188195	-13.3378	-1.26E-15	1.25403	0	0	0.00908832	-0.783125	3.07325	-4.21457	377.982	434.61	650.193	375.542	375.542	375.542	10.1923	-82.1313	3.76663	428.785	492.986	196.408	194.054	194.054	194.054	-82.6453	-3.58247	-9.29556	27.0103	-1.74031	-2.30942	0.0132308	-0.0638385	1.57619	6.59454	-15.9732	1.14997	0	0	-0.00052605
442	0	3.13877	0	0	3.13958	-0.0228311	1.31337	-0.141355	0.0110815	-0.0189113	-13.2911	-3.80E-15	1.26809	0	0	0.00914403	-0.804929	3.38558	-4.24045	375.331	434.229	649.44	375.906	375.905	375.905	10.325	-82.0602	3.73991	423.192	493.039	196.229	194.054	194.054	194.054	-82.5891	-3.67743	-9.37409	26.6994	-1.85792	-2.2221	0.000494067	-0.0719481	1.58074	13.7165	-16.0856	1.20019	0	0	0.00461215
443	0	3.45716	0	0	3.45792	-0.0195007	1.18497	-0.141489	0.0113702	-0.0189008	-13.251	2.17E-15	1.26148	0	0	0.00913228	-0.834852	3.69278	-4.2777	372.744	433.797	648.714	376.212	376.212	376.212	10.4639	-81.9815	3.71153	417.592	493.09	196.05	194.054	194.054	194.054	-82.5262	-3.77681	-9.45643	26.3979	-1.94547	-2.11713	-0.00985724	-0.0969892	1.57924	20.1548	-17.5147	1.21617	0	0	0.00904797
444	0	3.77366	0	0	3.77428	-0.0157969	1.04216	-0.141628	0.0116396	-0.0189725	-13.2199	-1.95E-15	1.2366	0	0	0.00905931	-0.867633	3.99759	-4.32611	370.21	433.32	648.012	376.467	376.467	376.467	10.608	-81.8947	3.68171	411.988	493.138	195.872	194.054	194.054	194.054	-82.456	-3.87972	-9.54202	26.1013	-2.00701	-1.9918	-0.0231336	-0.118597	1.57642	27.0726	-18.0109	1.22222	0	0	0.0139877
445	0	4.08627	0	0	4.08676	-0.0117784	0.887203	-0.141789	0.0119172	-0.0191969	-13.1984	-7.85E-16	1.19987	0	0	0.00893277	-0.898489	4.30233	-4.38529	367.72	432.8	647.329	376.676	376.676	376.676	10.7561	-81.7991	3.65051	406.379	493.183	195.696	194.054	194.054	194.054	-82.3776	-3.98531	-9.63012	25.8066	-2.04743	-1.84548	-0.0414397	-0.120817	1.57353	34.8355	-15.5175	1.22223	0	0	0.0196593
446	0	4.39326	0	0	4.39361	-0.00749606	0.722056	-0.142024	0.0122407	-0.0194669	-13.1887	-2.11E-15	1.16081	0	0	0.00876453	-0.925828	4.60879	-4.45501	365.264	432.242	646.666	376.839	376.839	376.839	10.9066	-81.6941	3.61774	400.766	493.224	195.521	194.054	194.054	194.054	-82.2904	-4.09273	-9.71965	25.5141	-2.06635	-1.67884	-0.0586791	-0.108593	1.57062	41.9084	-10.8245	1.21414	0	0	0.0246064
447	0	4.6932	0	0	4.69339	-0.00300167	0.548719	-0.142317	0.0126717	-0.0194674	-13.184	1.09E-15	1.13118	0	0	0.00856315	-0.950381	4.9184	-4.53384	362.834	431.651	646.023	376.948	376.948	376.948	11.058	-81.5796	3.58309	395.148	493.259	195.348	194.054	194.054	194.054	-82.1939	-4.20123	-9.80947	25.2265	-2.05943	-1.49255	-0.0674701	-0.10158	1.5646	46.0119	-6.6971	1.16632	0	0	0.0271678
448	0	4.98515	0	0	4.98526	0.00161289	0.370738	-0.142664	0.0132687	-0.0192731	-13.1745	-1.41E-15	1.12213	0	0	0.00833342	-0.971677	5.23245	-4.61769	360.426	431.032	645.4	377	377	377	11.2091	-81.455	3.54591	389.529	493.288	195.18	194.054	194.054	194.054	-82.0876	-4.31046	-9.89835	24.9446	-2.02661	-1.28725	-0.0706017	-0.117762	1.5574	47.3583	-6.76292	1.10311	0	0	0.0278933
449	0	5.26869	0	0	5.26872	0.00623601	0.192419	-0.143052	0.0140425	-0.0194603	-13.1485	-2.04E-15	1.13733	0	0	0.00806656	-0.985269	5.55175	-4.70111	358.039	430.387	644.79	376.998	376.998	376.998	11.359	-81.3202	3.50539	383.909	493.311	195.016	194.054	194.054	194.054	-81.9712	-4.4204	-9.98527	24.6657	-1.98054	-1.06669	-0.0884086	-0.147615	1.55435	50.7234	-10.8288	1.08799	0	0	0.0298185
450	0	5.54279	0	0	5.54278	0.0108316	0.0151589	-0.143499	0.0149927	-0.020819	-13.1006	5.23E-16	1.17649	0	0	0.00774475	-0.984969	5.8757	-4.78311	355.668	429.721	644.186	376.959	376.959	376.959	11.5069	-81.1744	3.46094	378.289	493.331	194.859	194.054	194.054	194.054	-81.8438	-4.53092	-10.0694	24.386	-1.94477	-0.842818	-0.15041	-0.148338	1.56654	63.7575	-12.8518	1.21388	0	0	0.0363321
451	0	5.80466	0	0	5.80467	0.0155727	-0.167715	-0.144003	0.0160934	-0.0237186	-13.0306	-2.67E-15	1.2345	0	0	0.00735108	-0.970976	6.20115	-4.87479	353.295	429.038	643.589	376.897	376.897	376.897	11.6514	-81.0165	3.41298	372.663	493.348	194.711	194.054	194.054	194.054	-81.7041	-4.64071	-10.1501	24.1101	-1.93522	-0.637395	-0.262882	-0.0794936	1.5968	89.3722	-5.60906	1.51667	0	0	0.0472192
452	0	6.04932	0	0	6.04944	0.0208727	-0.372143	-0.144411	0.0172834	-0.0264787	-12.9312	1.46E-15	1.30155	0	0	0.00687889	-0.956334	6.52272	-4.99977	350.887	428.344	643.017	376.813	376.814	376.814	11.79	-80.8446	3.36326	367.02	493.362	194.576	194.054	194.054	194.054	-81.5499	-4.74696	-10.2269	23.8564	-1.9404	-0.476131	-0.36291	0.0176018	1.62863	113.399	7.30416	1.78355	0	0	0.052398
453	0	6.27182	0	0	6.27218	0.0270913	-0.611988	-0.144499	0.0184608	-0.0263862	-12.7922	5.54E-16	1.36499	0	0	0.00633547	-0.958008	6.83606	-5.17768	348.42	427.643	642.493	376.693	376.693	376.693	11.9205	-80.6564	3.31339	361.349	493.374	194.454	194.054	194.054	194.054	-81.3783	-4.84691	-10.2993	23.6472	-1.92794	-0.3723	-0.353391	0.0341325	1.631	112.705	11.8735	1.70013	0	0	0.0419655
454	0	6.47048	0	0	6.47123	0.0341407	-0.883852	-0.144337	0.0195837	-0.024205	-12.6282	3.31E-15	1.4189	0	0	0.00574922	-0.978834	7.14144	-5.40284	345.903	426.936	642.025	376.525	376.525	376.525	12.0426	-80.4494	3.26257	355.651	493.389	194.346	194.054	194.054	194.054	-81.187	-4.94075	-10.367	23.4904	-1.8744	-0.314653	-0.263863	-0.0209581	1.61629	94.9277	10.7027	1.36474	0	0	0.0264481
455	0	6.64629	0	0	6.64768	0.0415538	-1.1697	-0.144081	0.0205619	-0.0213823	-12.4556	-2.76E-15	1.45388	0	0	0.00513898	-1.00726	7.44277	-5.64913	343.371	426.221	641.598	376.313	376.313	376.313	12.1578	-80.2211	3.20767	349.936	493.411	194.249	194.054	194.054	194.054	-80.9735	-5.03145	-10.4292	23.3783	-1.7769	-0.27836	-0.148421	-0.102367	1.60138	72.8223	9.33684	0.966644	0	0	0.0149454
456	0	6.80133	0	0	6.80351	0.0487309	-1.44639	-0.143872	0.0213769	-0.0187091	-12.283	1.73E-15	1.46758	0	0	0.00451071	-1.02607	7.74494	-5.88403	340.868	425.49	641.192	376.072	376.072	376.072	12.2687	-79.9689	3.14438	344.219	493.449	194.161	194.054	194.054	194.054	-80.7358	-5.1233	-10.4854	23.2918	-1.65072	-0.240591	-0.0365353	-0.185132	1.59393	52.2037	8.29285	0.590193	0	0	0.00917173
457	0	6.93756	0	0	6.94058	0.0550723	-1.69081	-0.143719	0.0219872	-0.0162538	-12.1029	-3.28E-16	1.45543	0	0	0.00385846	-1.01776	8.05253	-6.07639	338.438	424.738	640.787	375.826	375.826	375.826	12.3776	-79.69	3.06814	338.513	493.506	194.078	194.054	194.054	194.054	-80.4715	-5.22091	-10.5348	23.2049	-1.52439	-0.187208	0.0728327	-0.252135	1.59755	31.199	6.0656	0.231078	0	0	0.00666741
458	0	7.05668	0	0	7.06049	0.0600181	-1.88139	-0.143748	0.0223721	-0.0147243	-11.9231	-7.32E-16	1.41538	0	0	0.00318224	-0.968014	8.3697	-6.19764	336.126	423.955	640.365	375.603	375.603	375.603	12.4871	-79.3817	2.97428	332.832	493.588	193.998	194.054	194.054	194.054	-80.1781	-5.32884	-10.5767	23.0851	-1.43787	-0.114188	0.157317	-0.280212	1.61839	14.2835	3.68942	-0.0394618	0	0	0.00465576
459	0	7.15938	0	0	7.16377	0.0631725	-2.00293	-0.144151	0.0225798	-0.0156836	-11.7648	1.85E-15	1.35248	0	0	0.00248779	-0.870446	8.69913	-6.22849	333.969	423.134	639.922	375.43	375.43	375.43	12.5985	-79.0407	2.85905	327.185	493.695	193.92	194.054	194.054	194.054	-79.8528	-5.45044	-10.6101	22.9004	-1.43289	-0.0290836	0.160246	-0.240005	1.66411	15.1763	5.37339	-0.0179511	0	0	0.00767474
460	0	7.24349	0	0	7.24818	0.0645505	-2.05601	-0.145005	0.0226007	-0.0191984	-11.6455	-2.13E-15	1.26845	0	0	0.00177947	-0.73283	9.03971	-6.17264	331.977	422.271	639.47	375.326	375.326	375.326	12.711	-78.6637	2.72104	321.572	493.827	193.844	194.054	194.054	194.054	-79.4923	-5.58603	-10.6342	22.6367	-1.52945	0.049153	0.0788043	-0.142731	1.724	34.7748	11.6079	0.296576	0	0	0.024121
461	0	7.30446	0	0	7.30918	0.0645486	-2.05594	-0.146104	0.0223599	-0.0221602	-11.5594	1.90E-16	1.16062	0	0	0.0010616	-0.574228	9.38643	-6.05495	330.14	421.364	639.037	375.298	375.298	375.298	12.8215	-78.2473	2.56124	315.981	493.975	193.774	194.054	194.054	194.054	-79.0926	-5.73293	-10.6479	22.3059	-1.71118	0.10076	0.0240045	-0.0701399	1.76275	46.0856	13.4813	0.519458	0	0	0.038495
462	0	7.33895	0	0	7.34351	0.0635026	-2.01564	-0.147337	0.0218888	-0.0236552	-11.5051	-2.05E-15	1.0382	0	0	0.000348893	-0.410159	9.73441	-5.89627	328.454	420.412	638.647	375.337	375.337	375.336	12.927	-77.7885	2.38058	310.405	494.135	193.714	194.054	194.054	194.054	-78.6502	-5.88867	-10.65	21.9299	-1.93881	0.123906	0.0253745	-0.0446649	1.77971	42.4793	10.5415	0.553537	0	0	0.0388679
463	0	7.34635	0	0	7.35059	0.061514	-1.93903	-0.148765	0.0212432	-0.0245539	-11.4873	2.11E-15	0.913349	0	0	-0.000338875	-0.246389	10.0804	-5.70389	326.937	419.413	638.31	375.43	375.43	375.43	13.0257	-77.2847	2.17894	304.843	494.298	193.669	194.054	194.054	194.054	-78.1625	-6.05221	-10.6396	21.5274	-2.17356	0.133217	0.050412	-0.0513011	1.78857	32.3152	5.8037	0.544926	0	0	0.030153
464	0	7.3277	0	0	7.33144	0.058579	-1.82594	-0.150366	0.0205201	-0.0256901	-11.4911	2.77E-15	0.800134	0	0	-0.000991713	-0.0819205	10.4211	-5.47912	325.614	418.363	638.026	375.574	375.574	375.574	13.1163	-76.7342	1.95603	299.299	494.457	193.646	194.054	194.054	194.054	-77.6275	-6.22311	-10.616	21.1109	-2.39143	0.146179	0.065692	-0.0682459	1.80125	23.6254	1.96895	0.605298	0	0	0.021478
465	0	7.28419	0	0	7.28733	0.054738	-1.67792	-0.152076	0.0198495	-0.027398	-11.4884	-2.45E-15	0.713274	0	0	-0.00161532	0.0864316	10.7522	-5.2258	324.51	417.261	637.791	375.776	375.776	375.776	13.1971	-76.1353	1.71215	293.774	494.605	193.651	194.054	194.054	194.054	-77.0431	-6.40039	-10.5786	20.689	-2.5852	0.173489	0.0586621	-0.0791729	1.81935	18.9627	-0.0327638	0.772635	0	0	0.0166036
466	0	7.21647	0	0	7.21897	0.0501376	-1.50061	-0.15366	0.0193203	-0.0293459	-11.43	1.52E-15	0.660232	0	0	-0.00222292	0.260757	11.067	-4.95343	323.643	416.109	637.602	376.045	376.045	376.045	13.2661	-75.4861	1.44876	288.271	494.734	193.691	194.054	194.054	194.054	-76.4074	-6.58211	-10.5272	20.2687	-2.76023	0.216626	0.0383273	-0.0763321	1.84067	15.7623	-0.0625738	0.993106	0	0	0.013583
467	0	7.12425	0	0	7.12611	0.0449938	-1.30233	-0.154871	0.0189687	-0.0311105	-11.2652	-3.43E-15	0.640517	0	0	-0.00282714	0.440779	11.358	-4.67456	323.033	414.912	637.461	376.389	376.389	376.389	13.3214	-74.7844	1.16822	282.79	494.835	193.773	194.054	194.054	194.054	-75.7177	-6.76555	-10.4622	19.8563	-2.92854	0.270778	0.0185791	-0.0545598	1.86068	10.648	2.65236	1.18474	0	0	0.00983378
468	0	7.00606	0	0	7.00734	0.0395297	-1.09166	-0.155526	0.0188867	-0.0324968	-10.9519	3.76E-15	0.657015	0	0	-0.00344057	0.623625	11.6168	-4.40115	322.697	413.675	637.369	376.81	376.81	376.81	13.3609	-74.0269	0.873544	277.331	494.904	193.9	194.054	194.054	194.054	-74.9702	-6.94756	-10.3842	19.458	-3.10215	0.329351	-0.000309301	-0.0175672	1.87634	3.70724	8.12244	1.31541	0	0	0.00589875
469	0	6.85854	0	0	6.85934	0.0339585	-0.876825	-0.155506	0.0190676	-0.0335994	-10.4588	4.48E-15	0.701367	0	0	-0.00406366	0.804678	11.8346	-4.14426	322.657	412.407	637.332	377.3	377.3	377.3	13.3826	-73.2085	0.568074	271.895	494.936	194.074	194.054	194.054	194.054	-74.1598	-7.12465	-10.2943	19.0829	-3.28789	0.385698	-0.0262839	0.0191001	1.88509	-2.74435	14.8012	1.37224	0	0	0.00375252
470	0	6.67577	0	0	6.67622	0.0284983	-0.666255	-0.154802	0.0195162	-0.0342217	-9.77359	1.69E-16	0.765367	0	0	-0.00468391	0.980056	12.0021	-3.91611	322.929	411.12	637.352	377.844	377.844	377.844	13.3846	-72.3226	0.255603	266.484	494.928	194.292	194.054	194.054	194.054	-73.2791	-7.29284	-10.1938	18.7445	-3.48675	0.431412	-0.0564897	0.0445586	1.88439	-8.93634	21.7045	1.30584	0	0	0.00327332
471	0	6.44905	0	0	6.44924	0.0233501	-0.467696	-0.153373	0.0202384	-0.0340577	-8.88946	5.50E-16	0.841572	0	0	-0.00526065	1.1485	12.1093	-3.72963	323.531	409.826	637.428	378.43	378.43	378.43	13.3649	-71.3602	-0.0598707	261.1	494.882	194.544	194.054	194.054	194.054	-72.3189	-7.44787	-10.0842	18.4609	-3.69439	0.456452	-0.0757456	0.0602315	1.87418	-17.6267	29.5226	1.02232	0	0	0.00362937
472	0	6.16696	0	0	6.16703	0.0186358	-0.285864	-0.151292	0.0211363	-0.0326952	-7.82177	1.90E-15	0.914263	0	0	-0.0057213	1.31154	12.1472	-3.59468	324.477	408.541	637.557	379.043	379.043	379.043	13.3214	-70.3099	-0.374609	255.746	494.8	194.817	194.054	194.054	194.054	-71.2676	-7.58563	-9.96697	18.2513	-3.90222	0.452127	-0.065766	0.0764522	1.85655	-32.5011	39.8394	0.419607	0	0	0.00566456
473	0	5.81603	0	0	5.81603	0.0143197	-0.119385	-0.148603	0.0221194	-0.0298808	-6.59452	-1.97E-15	0.971718	0	0	-0.00596501	1.47248	12.1085	-3.5129	325.791	407.28	637.73	379.665	379.666	379.666	13.2528	-69.1584	-0.685498	250.429	494.687	195.093	194.054	194.054	194.054	-70.1114	-7.70257	-9.84352	18.1325	-4.09993	0.415184	-0.00958432	0.0938294	1.83193	-57.2091	52.4662	-0.587377	0	0	0.0124431
474	0	5.38118	0	0	5.38118	0.0101483	0.0415158	-0.145541	0.0231161	-0.0261722	-5.26482	5.10E-16	1.00817	0	0	-0.00589363	1.63632	11.9885	-3.47391	327.506	406.057	637.935	380.282	380.282	380.282	13.1577	-67.8905	-0.990412	245.162	494.552	195.348	194.054	194.054	194.054	-68.835	-7.79595	-9.71492	18.1145	-4.2803	0.35038	0.0811657	0.106902	1.80383	-88.7063	65.8116	-1.93498	0	0	0.0295715
475	0	4.84577	0	0	4.8458	0.00570555	0.212879	-0.142391	0.0240642	-0.0225496	-3.91237	-1.48E-16	1.02148	0	0	-0.00543544	1.81006	11.7853	-3.45815	329.664	404.887	638.156	380.88	380.88	380.88	13.0347	-66.4894	-1.28774	239.958	494.402	195.554	194.054	194.054	194.054	-67.4214	-7.86338	-9.58183	18.2006	-4.44209	0.268481	0.179016	0.105693	1.77291	-120.591	77.2908	-3.50003	0	0	0.0592747
476	0	4.19179	0	0	4.19191	0.000535004	0.412312	-0.13962	0.024909	-0.0202104	-2.65296	-2.35E-15	1.01297	0	0	-0.00461218	2.00297	11.4977	-3.44424	332.3	403.782	638.373	381.456	381.456	381.456	12.8819	-64.9376	-1.5757	234.829	494.247	195.683	194.054	194.054	194.054	-65.8529	-7.9021	-9.44433	18.3889	-4.5922	0.179845	0.258925	0.0889141	1.74387	-146.727	85.0158	-5.10888	0	0	0.0986287
477	0	3.40038	0	0	3.4006	-0.00574138	0.654384	-0.137626	0.0255277	-0.0196487	-1.61409	-3.64E-15	0.980376	0	0	-0.00358107	2.22532	11.1251	-3.41501	335.442	402.752	638.568	382.022	382.022	382.022	12.6965	-63.2182	-1.85176	229.783	494.092	195.711	194.054	194.054	194.054	-64.1123	-7.9085	-9.30187	18.6753	-4.74402	0.0896351	0.320092	0.0727839	1.71796	-166.885	89.7344	-6.68855	0	0	0.14385
478	0	2.45341	0	0	2.45373	-0.0133903	0.94936	-0.136786	0.0258678	-0.0214146	-0.937486	-2.66E-15	0.932694	0	0	-0.00272475	2.48531	10.6669	-3.35751	339.105	401.807	638.724	382.591	382.591	382.591	12.4749	-61.3162	-2.11252	224.823	493.94	195.621	194.054	194.054	194.054	-62.1841	-7.87814	-9.15303	19.0542	-4.91239	-0.000998472	0.372421	0.0800493	1.6981	-182.774	93.3954	-8.14901	0	0	0.192242
479	0	1.33549	0	0	1.33584	-0.0225642	1.30308	-0.137421	0.0257386	-0.0258367	-0.774456	-1.95E-15	0.872711	0	0	-0.00270591	2.78516	10.1238	-3.25988	343.297	400.95	638.834	383.174	383.174	383.174	12.213	-59.2201	-2.35387	219.944	493.791	195.411	194.054	194.054	194.054	-60.0564	-7.80617	-8.99523	19.5183	-5.10644	-0.0904264	0.421522	0.118555	1.68396	-195.458	96.2796	-9.3573	0	0	0.240682
480	0	0.0360481	0	0	0.036082	-0.0332937	1.71665	-0.139795	0.0252741	-0.0336136	-1.28556	3.38E-15	0.842749	0	0	-0.00454275	3.11973	9.49824	-3.10976	348.021	400.181	638.9	383.769	383.769	383.769	11.9063	-56.9239	-2.5712	215.139	493.636	195.091	194.054	194.054	194.054	-57.7229	-7.68783	-8.82481	20.0596	-5.32564	-0.174109	0.456273	0.179961	1.67621	-202.054	97.5823	-10.1358	0	0	0.281782
481	0	-1.44882	0	0	-1.44987	-0.0454151	2.18365	-0.144248	0.024413	-0.0450058	-2.64793	2.96E-15	0.873686	0	0	-0.00957136	3.47755	8.79369	-2.89718	353.269	399.498	638.933	384.367	384.367	384.367	11.5515	-54.4288	-2.75965	210.399	493.466	194.696	194.054	194.054	194.054	-55.1845	-7.51942	-8.63749	20.671	-5.55921	-0.245748	0.461262	0.244046	1.67533	-199.487	95.5607	-10.3184	0	0	0.30681
482	0	-3.11407	0	0	-3.11751	-0.0585028	2.68756	-0.151209	0.0234116	-0.0597486	-5.04159	6.98E-16	1.0341	0	0	-0.0193234	3.84407	8.01416	-2.61899	359.021	398.892	638.953	384.953	384.953	384.953	11.1477	-51.7456	-2.91515	205.715	493.264	194.282	194.054	194.054	194.054	-52.4523	-7.29993	-8.42913	21.3489	-5.78946	-0.301513	0.423441	0.292619	1.67968	-185.771	89.5737	-9.85037	0	0	0.309199
483	0	-4.94277	0	0	-4.95051	-0.0718359	3.20048	-0.161164	0.0224642	-0.0767434	-8.61595	1.82E-15	1.39208	0	0	-0.0350606	4.20485	7.16349	-2.28283	365.231	398.353	638.979	385.517	385.517	385.517	10.6984	-48.8972	-3.03625	201.091	493.014	193.934	194.054	194.054	194.054	-49.5504	-7.03355	-8.19688	22.0936	-5.99619	-0.343384	0.343677	0.318443	1.69135	-162.307	80.6629	-8.81096	0	0	0.288953
484	0	-6.90315	0	0	-6.91752	-0.0844214	3.68418	-0.174322	0.0219713	-0.0940279	-13.4177	2.96E-15	2.0361	0	0	-0.0569837	4.54772	6.24517	-1.90745	371.838	397.869	639.033	386.054	386.054	386.054	10.2131	-45.9218	-3.12619	196.55	492.7	193.76	194.054	194.054	194.054	-46.5187	-6.73207	-7.94066	22.9098	-6.1604	-0.380815	0.2348	0.322353	1.70624	-133.261	70.7113	-7.39448	0	0	0.251938
485	0	-8.94667	0	0	-8.96973	-0.0950779	4.09333	-0.190491	0.0222081	-0.109018	-19.3414	-2.20E-15	3.03215	0	0	-0.0833619	4.8636	5.26286	-1.51976	378.76	397.425	639.133	386.567	386.567	386.567	9.70908	-42.8742	-3.19491	192.155	492.314	193.889	194.054	194.054	194.054	-43.4154	-6.41659	-7.66469	23.8044	-6.26685	-0.429377	0.122026	0.308787	1.72163	-105.306	61.7403	-5.89517	0	0	0.209932
486	0	-11.0082	0	0	-11.0408	-0.102593	4.38161	-0.208669	0.0233702	-0.118869	-26.0757	6.77E-16	4.40582	0	0	-0.109996	5.14708	4.22108	-1.14897	385.91	397.005	639.296	387.062	387.062	387.062	9.20982	-39.8262	-3.25923	188.011	491.858	194.448	194.054	194.054	194.054	-40.3154	-6.11674	-7.37862	24.7843	-6.30632	-0.506883	0.0367464	0.276336	1.7286	-86.2035	54.1832	-4.59719	0	0	0.179758
487	0	-13.0093	0	0	-13.0504	-0.105927	4.50944	-0.227168	0.0250653	-0.121144	-33.1341	-4.06E-15	6.06308	0	0	-0.13081	5.39759	3.12607	-0.818228	393.207	396.592	639.534	387.546	387.546	387.546	8.74332	-36.8625	-3.34049	184.278	491.347	195.545	194.054	194.054	194.054	-37.3071	-5.86648	-7.09767	25.8527	-6.27911	-0.627014	0.0122473	0.217522	1.7171	-83.8404	46.3576	-3.63324	0	0	0.183769
488	0	-14.8653	0	0	-14.9114	-0.104447	4.4527	-0.244044	0.0268729	-0.114614	-39.9463	6.77E-16	7.82671	0	0	-0.139691	5.62102	1.98668	-0.53595	400.586	396.17	639.849	388.023	388.023	388.023	8.33738	-34.0745	-3.45894	181.149	490.804	197.242	194.054	194.054	194.054	-34.4847	-5.69666	-6.84103	27.0049	-6.19942	-0.791417	0.0694474	0.126852	1.67845	-103.198	35.4814	-2.95496	0	0	0.242015
489	0	-16.4937	0	0	-16.5396	-0.0980754	4.20834	-0.25762	0.0280734	-0.0998372	-45.9678	1.35E-15	9.42445	0	0	-0.132669	5.83012	0.814567	-0.289659	408.01	395.725	640.238	388.495	388.495	388.495	8.01584	-31.5519	-3.62653	178.84	490.257	199.543	194.054	194.054	194.054	-31.9392	-5.62643	-6.62943	28.2234	-6.09734	-0.983471	0.199485	0.0173524	1.61202	-142.372	20.2344	-2.27795	0	0	0.354849
490	0	-17.8228	0	0	-17.8633	-0.0872608	3.79323	-0.266703	0.0280094	-0.0797701	-50.7443	4.40E-15	10.575	0	0	-0.109269	6.04095	-0.376655	-0.0483035	415.469	395.249	640.696	388.946	388.946	388.946	7.79591	-29.3742	-3.84173	177.559	489.731	202.385	194.054	194.054	194.054	-29.7505	-5.65784	-6.48205	29.478	-6.01319	-1.1691	0.343743	-0.0659096	1.53247	-187.077	4.32968	-1.16987	0	0	0.481843
491	0	-18.7989	0	0	-18.83	-0.0726877	3.23324	-0.270525	0.0260005	-0.0587607	-53.9322	-1.35E-15	11.0301	0	0	-0.0726666	6.26414	-1.57388	0.221789	422.958	394.732	641.225	389.343	389.343	389.343	7.68791	-27.6055	-4.09068	177.482	489.24	205.662	194.054	194.054	194.054	-27.9821	-5.77774	-6.41372	30.7365	-5.98017	-1.30874	0.407965	-0.0576259	1.47184	-213.784	-3.5662	0.741364	0	0	0.556209
492	0	-19.3908	0	0	-19.4107	-0.0548789	2.54807	-0.268695	0.0217788	-0.0397781	-55.3113	2.03E-15	10.6502	0	0	-0.0289129	6.49453	-2.76788	0.531553	430.449	394.17	641.849	389.627	389.627	389.627	7.69552	-26.2913	-4.35508	178.738	488.782	209.242	194.054	194.054	194.054	-26.6786	-5.96661	-6.43207	31.9836	-6.00168	-1.37878	0.337398	0.0589132	1.44913	-208.585	0.225365	3.48108	0	0	0.544744
493	0	-19.5912	0	0	-19.6007	-0.0340836	1.74709	-0.261296	0.0155176	-0.0219529	-54.8068	6.77E-16	9.42611	0	0	0.0144783	6.71115	-3.95489	0.856477	437.874	393.555	642.607	389.736	389.736	389.736	7.81533	-25.457	-4.6188	181.398	488.339	212.995	194.054	194.054	194.054	-25.8646	-6.20604	-6.53566	33.2305	-6.04841	-1.38438	0.212222	0.182538	1.44158	-190.444	2.6272	6.53546	0	0	0.502258
494	0	-19.4158	0	0	-19.418	-0.0107002	0.845623	-0.248591	0.00769733	-0.00419296	-52.4878	-4.74E-15	7.47126	0	0	0.0504267	6.89352	-5.13377	1.15637	445.145	392.882	643.535	389.625	389.625	389.625	8.03482	-25.1056	-4.86572	185.479	487.88	216.789	194.054	194.054	194.054	-25.5417	-6.47671	-6.71354	34.4985	-6.0872	-1.34571	0.117857	0.233107	1.42199	-178.088	-5.19386	9.46017	0	0	0.478097
495	0	-18.9009	0	0	-18.9009	0.0143701	-0.121331	-0.231238	-0.000818946	0.0127074	-48.5991	4.74E-15	5.02727	0	0	0.0742258	7.03436	-6.30272	1.39962	452.192	392.149	644.645	389.286	389.286	389.286	8.33212	-25.2173	-5.07655	190.945	487.359	220.496	194.054	194.054	194.054	-25.6883	-6.75512	-6.94671	35.8004	-6.10484	-1.2777	0.0828312	0.21482	1.38895	-175.319	-18.996	11.9057	0	0	0.480634
496	0	-18.0989	0	0	-18.1024	0.0397648	-1.10072	-0.210394	-0.00902079	0.0274876	-43.5544	-2.03E-15	2.41956	0	0	0.0847531	7.13884	-7.45805	1.57214	458.968	391.355	645.932	388.736	388.736	388.736	8.6785	-25.7528	-5.23119	197.719	486.73	223.991	194.054	194.054	194.054	-26.2621	-7.01576	-7.21102	37.1334	-6.10906	-1.18248	0.0915283	0.168843	1.35115	-176.745	-31.1515	13.671	0	0	0.491845
497	0	-17.0737	0	0	-17.0848	0.0639274	-2.03201	-0.187764	-0.0156707	0.0389403	-37.8951	6.77E-16	0.0175192	0	0	0.0842846	7.21723	-8.59447	1.67391	465.447	390.505	647.381	388.004	388.004	388.004	9.04242	-26.6589	-5.31437	205.693	485.949	227.162	194.054	194.054	194.054	-27.2065	-7.23653	-7.48075	38.4837	-6.11694	-1.05243	0.119638	0.134258	1.32122	-176.627	-36.4042	14.3661	0	0	0.492143
498	0	-15.893	0	0	-15.9134	0.0854106	-2.85914	-0.165326	-0.0196652	0.0467846	-32.1944	-2.71E-15	-1.85366	0	0	0.076946	7.27821	-9.70619	1.71189	471.616	389.6	648.973	387.126	387.126	387.126	9.39385	-27.8756	-5.32019	214.742	484.984	229.917	194.054	194.054	194.054	-28.4584	-7.40358	-7.73178	39.8317	-6.14206	-0.878289	0.149745	0.126307	1.30571	-172.562	-34.1845	13.6383	0	0	0.474226
499	0	-14.6226	0	0	-14.6511	0.103076	-3.5384	-0.144978	-0.0202319	0.0511266	-26.9597	-4.74E-15	-2.96622	0	0	0.0668877	7.32633	-10.7876	1.69463	477.465	388.646	650.694	386.136	386.136	386.136	9.7082	-29.3424	-5.25294	224.741	483.819	232.183	194.054	194.054	194.054	-29.9547	-7.51262	-7.94457	41.1585	-6.18811	-0.656033	0.174777	0.139956	1.30328	-164.555	-26.4068	11.2487	0	0	0.440603
500	0	-13.3202	0	0	-13.354	0.116197	-4.04227	-0.128252	-0.0169297	0.0523478	-22.5649	2.71E-15	-3.19672	0	0	0.0570689	7.36262	-11.8333	1.62985	482.983	387.646	652.527	385.07	385.07	385.07	9.96884	-31.0039	-5.12491	235.574	482.459	233.913	194.054	194.054	194.054	-31.6387	-7.5677	-8.10605	42.4471	-6.24873	-0.387708	0.200497	0.165039	1.31067	-155.237	-14.7363	7.10235	0	0	0.401433
501	0	-12.0318	0	0	-12.0672	0.124464	-4.35944	-0.116151	-0.00990423	0.0510608	-19.2227	-6.77E-16	-2.54402	0	0	0.0488734	7.38637	-12.8383	1.52554	488.162	386.602	654.458	383.962	383.962	383.962	10.1686	-32.8137	-4.95248	247.142	480.93	235.085	194.054	194.054	194.054	-33.4636	-7.57848	-8.21076	43.6825	-6.31065	-0.0804638	0.234846	0.189751	1.32176	-147.292	-0.781972	1.39493	0	0	0.364971
502	0	-10.7896	0	0	-10.8232	0.127934	-4.49251	-0.109073	0.000446186	0.047405	-16.9846	2.03E-15	-1.08434	0	0	0.0424301	7.39654	-13.7974	1.39187	493	385.517	656.468	382.848	382.848	382.848	10.3097	-34.7366	-4.75229	259.37	479.275	235.704	194.054	194.054	194.054	-35.3951	-7.55734	-8.26095	44.8497	-6.36002	0.254425	0.279035	0.211364	1.33585	-141.338	15.3739	-5.59049	0	0	0.332043
503	0	-9.61171	0	0	-9.64113	0.126981	-4.45594	-0.106671	0.0133225	0.0417582	-15.7433	-3.38E-16	1.02836	0	0	0.0371505	7.39242	-14.705	1.24131	497.495	384.394	658.538	381.762	381.762	381.762	10.4029	-36.7492	-4.53857	272.201	477.554	235.8	194.054	194.054	194.054	-37.4113	-7.51748	-8.26595	45.9323	-6.38608	0.603053	0.323235	0.225254	1.3502	-135.642	32.6227	-13.3418	0	0	0.297124
504	0	-8.50439	0	0	-8.52828	0.122225	-4.27357	-0.108178	0.0277653	0.0341933	-15.289	-6.77E-16	3.59664	0	0	0.0323802	7.37438	-15.556	1.08624	501.651	383.235	660.643	380.736	380.736	380.736	10.4657	-38.8382	-4.32176	285.598	475.837	235.428	194.054	194.054	194.054	-39.5012	-7.47176	-8.24096	46.9147	-6.3831	0.951951	0.3596	0.233194	1.36584	-128.539	50.4961	-21.3435	0	0	0.256442
505	0	-7.46496	0	0	-7.48308	0.11448	-3.97638	-0.112383	0.042766	0.0250702	-15.3353	5.08E-16	6.40133	0	0	0.0277286	7.34387	-16.3454	0.936601	505.466	382.045	662.757	379.802	379.802	379.802	10.5205	-40.9983	-4.10786	299.528	474.201	234.664	194.054	194.054	194.054	-41.662	-7.43201	-8.20543	47.7843	-6.34894	1.28871	0.380034	0.241318	1.38202	-118.331	68.8415	-29.0574	0	0	0.208188
506	0	-6.48612	0	0	-6.499	0.104689	-3.60039	-0.118085	0.0574104	0.0146304	-15.5975	2.37E-15	9.22447	0	0	0.0232313	7.30278	-17.0694	0.797858	508.94	380.826	664.853	378.986	378.986	378.986	10.5926	-43.2282	-3.89861	313.965	472.725	233.598	194.054	194.054	194.054	-43.8951	-7.40871	-8.18143	48.534	-6.28157	1.60137	0.382382	0.252861	1.39828	-104.282	87.0555	-36.0088	0	0	0.153761
507	0	-5.55969	0	0	-5.56832	0.0938692	-3.18449	-0.124221	0.0706313	0.0034437	-15.8332	-2.03E-15	11.8299	0	0	0.0192408	7.25303	-17.7247	0.670676	512.063	379.583	666.9	378.309	378.309	378.309	10.7079	-45.5273	-3.69169	328.871	471.484	232.328	194.054	194.054	194.054	-46.2029	-7.41062	-8.19211	49.1636	-6.17614	1.87891	0.375077	0.266093	1.40997	-88.2074	103.68	-41.712	0	0	0.0982156
508	0	-4.6796	0	0	-4.68508	0.0830238	-2.76729	-0.130097	0.0816044	-0.00808969	-15.8819	4.06E-15	14.007	0	0	0.0161934	7.19627	-18.3091	0.553231	514.828	378.321	668.87	377.784	377.784	377.784	10.8906	-47.893	-3.48094	344.2	470.545	230.951	194.054	194.054	194.054	-48.5853	-7.4443	-8.25981	49.6782	-6.02458	2.11245	0.363479	0.283024	1.41591	-71.0707	118.275	-45.8682	0	0	0.0439006
509	0	-3.84363	0	0	-3.84695	0.0730735	-2.38427	-0.135554	0.0896645	-0.019491	-15.6863	1.35E-15	15.5673	0	0	0.0144007	7.13343	-18.8207	0.443021	517.229	377.047	670.735	377.409	377.409	377.409	11.1612	-50.3187	-3.25728	359.894	469.96	229.557	194.054	194.054	194.054	-51.0383	-7.51382	-8.40411	50.0854	-5.81766	2.29651	0.353274	0.301449	1.41679	-54.4222	129.977	-48.3081	0	0	-0.00655652
510	0	-3.05344	0	0	-3.05543	0.064796	-2.06547	-0.140538	0.0941601	-0.0305511	-15.2414	3.38E-15	16.3351	0	0	0.0138391	7.06466	-19.2584	0.338328	519.261	375.769	672.47	377.178	377.178	377.178	11.5343	-52.7938	-3.00956	375.884	469.766	228.226	194.054	194.054	194.054	-53.5535	-7.62063	-8.64011	50.3922	-5.54998	2.42979	0.343739	0.319539	1.41395	-38.3953	138.17	-48.9377	0	0	-0.051519
511	0	-2.31444	0	0	-2.31563	0.0587774	-1.83359	-0.14503	0.0946623	-0.0410273	-14.5782	4.06E-15	16.1801	0	0	0.0140972	6.98937	-19.6218	0.237994	520.923	374.494	674.052	377.073	377.073	377.073	12.0165	-55.3038	-2.72626	392.093	469.974	227.022	194.054	194.054	194.054	-56.1184	-7.76357	-8.97629	50.6051	-5.22153	2.51488	0.327606	0.33895	1.40986	-21.823	143.139	-47.8419	0	0	-0.0894957
512	0	-1.6352	0	0	-1.63591	0.0553872	-1.70294	-0.149102	0.0908628	-0.0505816	-13.761	2.03E-15	15.0209	0	0	0.0144836	6.90654	-19.9116	0.139859	522.216	373.233	675.462	377.074	377.074	377.074	12.6051	-57.831	-2.39727	408.44	470.573	225.992	194.054	194.054	194.054	-58.7164	-7.93894	-9.4129	50.7314	-4.83656	2.55723	0.307307	0.353145	1.40422	-6.05791	143.92	-45.1825	0	0	-0.116661
513	0	-1.02669	0	0	-1.02714	0.0547272	-1.67751	-0.152931	0.0828851	-0.0587482	-12.882	1.35E-15	12.8689	0	0	0.0142343	6.81547	-20.1297	0.0409846	523.144	371.998	676.685	377.157	377.157	377.157	13.2863	-60.3551	-2.01609	424.846	471.521	225.167	194.054	194.054	194.054	-61.3272	-8.14056	-9.94043	50.7803	-4.40289	2.56403	0.283689	0.35734	1.39613	8.10108	140.18	-41.3168	0	0	-0.130971
514	0	-0.501058	0	0	-0.501301	0.0565962	-1.74954	-0.156903	0.0712094	-0.0652937	-12.0641	-3.38E-16	9.83095	0	0	0.0128051	6.71676	-20.2795	-0.0619078	523.712	370.8	677.706	377.3	377.3	377.3	14.0358	-62.8546	-1.58164	441.239	472.752	224.559	194.054	194.054	194.054	-63.9283	-8.36011	-10.5393	50.7629	-3.93197	2.54377	0.259721	0.351778	1.38627	19.4067	132.414	-36.6776	0	0	-0.132609
515	0	-0.0699366	0	0	-0.069986	0.0604962	-1.89981	-0.161328	0.0568138	-0.0701274	-11.4219	-3.21E-15	6.12285	0	0	0.0100777	6.6121	-20.3655	-0.172018	523.932	369.652	678.512	377.481	377.481	377.481	14.8201	-65.3083	-1.09979	457.562	474.176	224.164	194.054	194.054	194.054	-66.4955	-8.58762	-11.1803	50.6923	-3.43793	2.50523	0.239083	0.339614	1.37698	27.0132	121.803	-31.7936	0	0	-0.124061
516	0	0.257205	0	0	0.257381	0.0656696	-2.09912	-0.166438	0.040924	-0.0731886	-11.0483	4.67E-15	2.03345	0	0	0.00646022	6.50386	-20.3935	-0.291726	523.817	368.566	679.096	377.679	377.678	377.679	15.599	-67.6977	-0.583825	473.772	475.684	223.971	194.054	194.054	194.054	-69.0052	-8.81224	-11.827	50.5828	-2.93654	2.45657	0.225625	0.322275	1.3686	30.0424	109.319	-27.1568	0	0	-0.108739
517	0	0.474313	0	0	0.474703	0.0711486	-2.31014	-0.172171	0.0249583	-0.0749882	-10.981	-3.21E-15	-2.09811	0	0	0.00275714	6.39457	-20.37	-0.422	523.39	367.554	679.454	377.874	377.874	377.874	16.3291	-70.0077	-0.0539231	489.849	477.163	223.963	194.054	194.054	194.054	-71.4357	-9.02309	-12.4384	50.4475	-2.44529	2.40525	0.220092	0.305734	1.36495	29.2557	96.7265	-23.0991	0	0	-0.0909081
518	0	0.579251	0	0	0.579803	0.075863	-2.49167	-0.178323	0.0102824	-0.0760167	-11.2118	-4.06E-15	-5.93058	0	0	-9.60E-05	6.28618	-20.302	-0.562532	522.673	366.627	679.587	378.05	378.05	378.05	16.968	-72.2277	0.464517	505.783	478.497	224.127	194.054	194.054	194.054	-73.7685	-9.21008	-12.9725	50.2986	-1.98145	2.35784	0.222205	0.291685	1.36618	25.588	85.2671	-19.8135	0	0	-0.0735702
519	0	0.573878	0	0	0.574453	0.0787266	-2.60191	-0.184445	-0.00197902	-0.0769206	-11.6767	-5.75E-15	-9.16234	0	0	-0.00137641	6.17985	-20.1966	-0.71181	521.698	365.792	679.502	378.189	378.189	378.189	17.4783	-74.3516	0.943539	521.577	479.583	224.455	194.054	194.054	194.054	-75.9889	-9.36462	-13.3903	50.1463	-1.55922	2.31977	0.234005	0.275614	1.37172	19.7106	75.031	-17.2825	0	0	-0.0578391
520	0	0.463849	0	0	0.464311	0.0787159	-2.60149	-0.190059	-0.0109668	-0.078641	-12.2819	-5.08E-15	-11.5517	0	0	-0.000837086	6.07649	-20.0611	-0.866404	520.498	365.057	679.211	378.276	378.276	378.276	17.8301	-76.377	1.35531	537.233	480.334	224.946	194.054	194.054	194.054	-78.0867	-9.48015	-13.6591	49.9988	-1.19	2.2951	0.251544	0.256174	1.38207	14.0142	66.3794	-15.3214	0	0	-0.0439071
521	0	0.258032	0	0	0.258276	0.0749611	-2.45694	-0.19455	-0.0161498	-0.0818514	-12.9034	3.38E-15	-12.9373	0	0	0.00116835	5.97736	-19.9018	-1.0212	519.11	364.423	678.726	378.299	378.299	378.299	18.0033	-78.3046	1.67523	552.745	480.684	225.609	194.054	194.054	194.054	-80.056	-9.55248	-13.755	49.8615	-0.883216	2.28606	0.273872	0.230743	1.39569	9.76895	59.0701	-13.6588	0	0	-0.0314137
522	0	-0.0319678	0	0	-0.0319989	0.0668078	-2.14296	-0.19737	-0.0174374	-0.087424	-13.4157	1.69E-15	-13.2551	0	0	0.00375883	5.88419	-19.725	-1.16957	517.574	363.891	678.066	378.25	378.25	378.25	17.989	-80.1367	1.88438	568.091	480.593	226.455	194.054	194.054	194.054	-81.8954	-9.57983	-13.6647	49.737	-0.647188	2.29266	0.292743	0.206236	1.41455	10.1882	53.9022	-11.9366	0	0	-0.0200636
523	0	-0.393031	0	0	-0.393191	0.053893	-1.64536	-0.197965	-0.0149916	-0.0957401	-13.6957	-2.03E-15	-12.5209	0	0	0.00577485	5.79857	-19.536	-1.30477	515.931	363.46	677.247	378.126	378.126	378.126	17.7887	-81.8762	1.9714	583.229	480.045	227.498	194.054	194.054	194.054	-83.6067	-9.56251	-13.3863	49.6264	-0.487685	2.31188	0.303339	0.184876	1.43846	17.006	50.5224	-9.83885	0	0	-0.00924717
524	0	-0.811068	0	0	-0.811189	0.0361733	-0.962235	-0.195985	-0.0093407	-0.106918	-13.651	-3.55E-15	-10.8394	0	0	0.00612597	5.72157	-19.3396	-1.42131	514.219	363.122	676.289	377.927	377.927	377.927	17.4142	-83.5255	1.93388	598.091	479.048	228.746	194.054	194.054	194.054	-85.1942	-9.50248	-12.9295	49.5303	-0.407071	2.33802	0.303767	0.168101	1.46463	30.9605	48.4095	-7.1625	0	0	0.00114328
525	0	-1.27177	0	0	-1.27177	0.0139215	-0.104025	-0.191291	-0.00123361	-0.1207	-13.2231	-3.89E-15	-8.38382	0	0	0.00413171	5.65358	-19.1401	-1.51508	512.473	362.873	675.21	377.658	377.658	377.659	16.8858	-85.0858	1.77853	612.586	477.634	230.198	194.054	194.054	194.054	-86.6638	-9.40276	-12.3144	49.4491	-0.404202	2.36362	0.293119	0.158044	1.49259	52.0898	47.0558	-3.79898	0	0	0.0107341
526	0	-1.76098	0	0	-1.7612	-0.0123094	0.907679	-0.183879	0.00845344	-0.136604	-12.3822	-3.34E-15	-5.37706	0	0	-0.000255682	5.59392	-18.941	-1.58393	510.725	362.704	674.031	377.33	377.33	377.33	16.2307	-86.5565	1.52079	626.605	475.853	231.838	194.054	194.054	194.054	-88.0215	-9.26695	-11.5703	49.3836	-0.472873	2.38045	0.271498	0.159113	1.5208	79.9393	46.7092	0.198089	0	0	0.0189469
527	0	-2.26529	0	0	-2.26674	-0.041736	2.04193	-0.173951	0.0186843	-0.153892	-11.1342	-2.73E-15	-2.08138	0	0	-0.00641575	5.54022	-18.7452	-1.62767	509.001	362.605	672.771	376.952	376.952	376.952	15.4803	-87.9354	1.18352	640.025	473.772	233.636	194.054	194.054	194.054	-89.2728	-9.09863	-10.7334	49.3344	-0.60154	2.38065	0.243987	0.17089	1.5469	112.481	47.0724	4.66143	0	0	0.0251296
528	0	-2.77262	0	0	-2.77714	-0.0734333	3.2619	-0.161739	0.0285911	-0.171596	-9.50502	6.04E-15	1.2521	0	0	-0.0132892	5.48834	-18.5549	-1.64708	507.324	362.568	671.45	376.536	376.536	376.536	14.6683	-89.2184	0.794917	652.717	471.465	235.541	194.054	194.054	194.054	-90.4214	-8.90107	-9.84358	49.3014	-0.774211	2.35815	0.215886	0.186627	1.56717	147.277	47.3996	9.31735	0	0	0.0287153
529	0	-3.27287	0	0	-3.28314	-0.10642	4.52835	-0.147756	0.0374566	-0.189103	-7.56733	2.93E-15	4.40108	0	0	-0.0196988	5.43331	-18.3713	-1.64286	505.713	362.582	670.086	376.095	376.095	376.095	13.8279	-90.3992	0.386144	664.556	469.016	237.488	194.054	194.054	194.054	-91.4683	-8.67698	-8.94207	49.2823	-0.972803	2.30976	0.187163	0.203221	1.58115	183.245	47.6676	13.9149	0	0	0.0298735
530	0	-3.75856	0	0	-3.77794	-0.139715	5.80214	-0.132772	0.0449391	-0.205638	-5.43509	3.00E-15	7.20837	0	0	-0.0246806	5.37008	-18.1949	-1.61601	504.187	362.638	668.699	375.641	375.641	375.641	12.9896	-91.4699	-0.0114488	675.425	466.503	239.395	194.054	194.054	194.054	-92.4115	-8.42853	-8.06803	49.2733	-1.17866	2.23501	0.156637	0.215338	1.58867	219.206	47.7905	18.1961	0	0	0.0290558
531	0	-4.2248	0	0	-4.25701	-0.17236	7.04551	-0.11774	0.0510653	-0.220827	-3.24765	1.69E-15	9.58741	0	0	-0.0276371	5.29468	-18.0259	-1.56837	502.76	362.726	667.301	375.186	375.186	375.186	12.1801	-92.4208	-0.368487	685.222	464.003	241.17	194.054	194.054	194.054	-93.2457	-8.15769	-7.25659	49.2707	-1.37433	2.13566	0.122412	0.216919	1.5915	254.489	47.4241	21.9852	0	0	0.0266732
532	0	-4.66893	0	0	-4.71755	-0.203423	8.22248	-0.103579	0.0560921	-0.23392	-1.13653	-1.18E-15	11.5051	0	0	-0.0283197	5.20534	-17.864	-1.50361	501.443	362.84	665.904	374.746	374.746	374.746	11.4219	-93.242	-0.659615	693.856	461.585	242.717	194.054	194.054	194.054	-93.964	-7.8668	-6.53728	49.272	-1.54561	2.01439	0.0853936	0.210414	1.59255	287.425	47.4087	25.1327	0	0	0.0236551
533	0	-5.09006	0	0	-5.15802	-0.232	9.29913	-0.0909379	0.060235	-0.243992	0.806594	1.02E-15	12.9444	0	0	-0.026715	5.10232	-17.7089	-1.42749	500.239	362.97	664.515	374.339	374.339	374.339	10.7337	-93.924	-0.864659	701.258	459.308	243.947	194.054	194.054	194.054	-94.5586	-7.55901	-5.93355	49.2756	-1.6831	1.87433	0.0525815	0.200365	1.59324	314.88	48.5615	27.511	0	0	0.0210764
534	0	-5.48921	0	0	-5.57844	-0.257248	10.2449	-0.0801803	0.0636527	-0.250262	2.5289	0	13.892	0	0	-0.0230203	4.98695	-17.5598	-1.34683	499.152	363.11	663.14	373.98	373.98	373.98	10.1301	-94.4581	-0.969186	707.375	457.222	244.776	194.054	194.054	194.054	-95.021	-7.23836	-5.46245	49.2796	-1.78368	1.71921	0.0314109	0.189543	1.59345	333.898	51.208	29.0181	0	0	0.0195938
535	0	-5.86998	0	0	-5.98096	-0.278434	11.0342	-0.0715311	0.0661457	-0.251918	3.98928	1.52E-15	14.3038	0	0	-0.0176009	4.86113	-17.4156	-1.26816	498.18	363.251	661.784	373.68	373.68	373.68	9.62199	-94.8356	-0.964999	712.179	455.371	245.135	194.054	194.054	194.054	-95.3424	-6.90945	-5.13453	49.2803	-1.85019	1.55398	0.0228468	0.175581	1.59208	342.834	54.3334	29.5676	0	0	0.0187195
536	0	-6.23927	0	0	-6.37098	-0.294974	11.6475	-0.0652483	0.0673485	-0.248606	5.12335	1.69E-15	14.1278	0	0	-0.0110682	4.72754	-17.275	-1.19785	497.323	363.389	660.455	373.442	373.442	373.442	9.21549	-95.0475	-0.850223	715.663	453.781	244.965	194.054	194.054	194.054	-95.5127	-6.57689	-4.95344	49.2751	-1.88618	1.38449	0.0240497	0.158698	1.58964	341.526	57.1535	29.0955	0	0	0.0170646
537	0	-6.60756	0	0	-6.75769	-0.306475	12.0724	-0.0618412	0.0666972	-0.240083	5.80742	1.18E-15	13.3137	0	0	-0.00430058	4.58972	-17.1363	-1.14301	496.574	363.516	659.16	373.259	373.259	373.259	8.9115	-95.085	-0.629856	717.846	452.47	244.229	194.054	194.054	194.054	-95.5213	-6.24477	-4.91538	49.2649	-1.89087	1.21651	0.0339558	0.145393	1.59159	329.608	59.5018	27.5536	0	0	0.0131374
538	0	-6.98823	0	0	-7.15337	-0.312765	12.3042	-0.061972	0.0638331	-0.226428	5.86667	-1.18E-15	11.8681	0	0	0.00159407	4.45105	-16.9982	-1.11176	495.924	363.63	657.908	373.117	373.117	373.117	8.70504	-94.9397	-0.315768	718.772	451.433	242.904	194.054	194.054	194.054	-95.3582	-5.9163	-5.00862	49.254	-1.85952	1.05509	0.058622	0.135801	1.59921	305.643	60.4375	24.9469	0	0	0.00716531
539	0	-7.39504	0	0	-7.57117	-0.31395	12.3478	-0.0664433	0.0586899	-0.208188	5.09079	1.52E-15	9.87603	0	0	0.00546335	4.31405	-16.8591	-1.11159	495.363	363.726	656.712	372.996	372.996	372.996	8.58525	-94.6063	0.0730438	718.512	450.651	240.996	194.054	194.054	194.054	-95.0159	-5.59408	-5.21336	49.2457	-1.78993	0.905008	0.101268	0.142027	1.61958	269.498	61.3229	21.3995	0	0	0.00133932
540	0	-7.83905	0	0	-8.02189	-0.310404	12.2172	-0.0759223	0.0517021	-0.186456	3.28992	-1.10E-15	7.51994	0	0	0.00639506	4.17842	-16.7171	-1.14794	494.879	363.804	655.59	372.87	372.87	372.87	8.53665	-94.0856	0.511472	717.156	450.084	238.538	194.054	194.054	194.054	-94.4924	-5.28069	-5.50297	49.2379	-1.6885	0.770842	0.158757	0.167936	1.65467	223.109	63.1976	17.1729	0	0	-0.00207441
541	0	-8.32498	0	0	-8.51021	-0.302705	11.9333	-0.0906509	0.0436321	-0.162715	0.362349	1.48E-15	5.04806	0	0	0.00402794	4.04043	-16.57	-1.22426	494.458	363.866	654.565	372.713	372.713	372.713	8.54135	-93.3869	0.970161	714.816	449.682	235.596	194.054	194.054	194.054	-93.795	-4.97978	-5.84626	49.2227	-1.57006	0.656991	0.223342	0.205376	1.70263	170.053	65.9672	12.6327	0	0	-0.00277976
542	0	-8.84817	0	0	-9.03159	-0.291523	11.5198	-0.110158	0.0355658	-0.138627	-3.63877	2.09E-15	2.74268	0	0	-0.00120961	3.89446	-16.4157	-1.34256	494.089	363.914	653.664	372.502	372.502	372.502	8.58193	-92.5313	1.41816	711.614	449.387	232.272	194.054	194.054	194.054	-92.9425	-4.69719	-6.21092	49.1897	-1.45194	0.567618	0.285737	0.239295	1.75595	114.748	69.0315	8.17064	0	0	-0.00288058
543	0	-9.39306	0	0	-9.57049	-0.277497	10.9994	-0.133046	0.0285683	-0.115664	-8.46062	1.42E-15	0.850078	0	0	-0.00802173	3.73593	-16.2524	-1.50404	493.757	363.954	652.91	372.219	372.219	372.219	8.64426	-91.5519	1.82607	707.679	449.145	228.701	194.054	194.054	194.054	-91.9667	-4.44156	-6.56729	49.1308	-1.3462	0.506781	0.339891	0.255436	1.80708	61.1646	71.7586	4.10427	0	0	-0.00523499
544	0	-9.93342	0	0	-10.1008	-0.261172	10.3914	-0.157059	0.0235746	-0.0948789	-13.6625	-3.31E-15	-0.457157	0	0	-0.0144281	3.5639	-16.0789	-1.70909	493.446	363.995	652.323	371.853	371.853	371.853	8.71882	-90.4923	2.16888	703.141	448.913	225.036	194.054	194.054	194.054	-90.9107	-4.22388	-6.89131	49.0427	-1.255	0.478734	0.384563	0.248396	1.85025	12.0926	73.8457	0.638124	0	0	-0.0116837
545	0	-10.4354	0	0	-10.5889	-0.242979	9.71105	-0.179209	0.0209301	-0.0767816	-18.6674	8.10E-16	-1.13798	0	0	-0.0183229	3.38179	-15.8945	-1.95606	493.145	364.046	651.91	371.407	371.407	371.407	8.80105	-89.403	2.42869	698.125	448.659	221.438	194.054	194.054	194.054	-89.8249	-4.05589	-7.16667	48.9255	-1.17223	0.487976	0.421906	0.2296	1.88503	-30.7907	76.5964	-2.17912	0	0	-0.0228727
546	0	-10.8631	0	0	-10.9993	-0.223312	8.97248	-0.196672	0.0205451	-0.0612744	-22.9111	3.75E-15	-1.25233	0	0	-0.0182423	3.19522	-15.6986	-2.24005	492.842	364.121	651.674	370.892	370.892	370.892	8.88921	-88.335	2.59569	692.747	448.373	218.058	194.054	194.054	194.054	-88.7608	-3.94725	-7.38449	48.779	-1.08911	0.538399	0.452252	0.219679	1.91431	-66.2633	81.7765	-4.38477	0	0	-0.0386571
547	0	-11.1849	0	0	-11.3017	-0.202597	8.19126	-0.207709	0.0219327	-0.0484109	-25.9933	-6.34E-17	-0.929941	0	0	-0.0139666	3.0082	-15.4906	-2.55307	492.528	364.229	651.616	370.328	370.328	370.328	8.98198	-87.3327	2.66868	687.112	448.055	215.012	194.054	194.054	194.054	-87.7637	-3.90267	-7.54217	48.6002	-0.996995	0.63182	0.465801	0.2344	1.93969	-91.3046	90.4846	-6.03401	0	0	-0.0578218
548	0	-11.3785	0	0	-11.475	-0.181312	7.38536	-0.212157	0.0245127	-0.03786	-27.7662	-1.69E-15	-0.312944	0	0	-0.00651578	2.82072	-15.2698	-2.88689	492.193	364.384	651.733	369.742	369.742	369.742	9.07674	-86.4302	2.65404	681.312	447.717	212.376	194.054	194.054	194.054	-86.8675	-3.9205	-7.6415	48.3854	-0.88588	0.766528	0.45803	0.27222	1.95905	-105.088	101.737	-7.20559	0	0	-0.0791283
549	0	-11.4333	0	0	-11.51	-0.159997	6.57536	-0.210676	0.0278175	-0.0290337	-28.2694	-6.07E-15	0.481783	0	0	0.00239741	2.62901	-15.0357	-3.23457	491.819	364.597	652.022	369.163	369.163	369.163	9.16903	-85.649	2.56441	675.419	447.377	210.183	194.054	194.054	194.054	-86.094	-3.99273	-7.68719	48.1319	-0.743682	0.937249	0.436891	0.313142	1.96472	-110.234	112.657	-8.00056	0	0	-0.101952
550	0	-11.3497	0	0	-11.4086	-0.139254	5.78455	-0.204446	0.0312894	-0.0217606	-27.6828	2.41E-15	1.34377	0	0	0.0109559	2.42865	-14.7872	-3.58938	491.388	364.882	652.474	368.622	368.622	368.622	9.25331	-84.9988	2.41698	669.49	447.058	208.429	194.054	194.054	194.054	-85.4519	-4.10624	-7.68617	47.837	-0.558895	1.13757	0.407461	0.34136	1.95129	-108.621	121.087	-8.4642	0	0	-0.124744
551	0	-11.1386	0	0	-11.1823	-0.119711	5.03742	-0.195045	0.0343158	-0.0157686	-26.285	1.55E-15	2.16628	0	0	0.0177531	2.21715	-14.5228	-3.94362	490.881	365.25	653.071	368.15	368.15	368.15	9.3241	-84.4783	2.23198	663.568	446.783	207.076	194.054	194.054	194.054	-84.9393	-4.24469	-7.64735	47.497	-0.323978	1.36167	0.375549	0.350978	1.91981	-102.697	126.373	-8.65526	0	0	-0.145902
552	0	-10.8179	0	0	-10.8497	-0.101978	4.35805	-0.18422	0.0360978	-0.0112091	-24.3985	9.94E-16	2.83003	0	0	0.0220454	1.99481	-14.2397	-4.28842	490.279	365.716	653.788	367.777	367.777	367.777	9.37694	-84.0778	2.03023	657.68	446.573	206.069	194.054	194.054	194.054	-84.5456	-4.39092	-7.58075	47.1061	-0.0381512	1.60472	0.339272	0.343457	1.87334	-93.0047	128.164	-8.58325	0	0	-0.161947
553	0	-10.4101	0	0	-10.4329	-0.0865855	3.7673	-0.173265	0.0363044	-0.00822413	-22.3006	1.99E-15	3.26834	0	0	0.0238154	1.76429	-13.935	-4.61509	489.561	366.29	654.592	367.53	367.53	367.53	9.40878	-83.7823	1.83043	651.841	446.447	205.34	194.054	194.054	194.054	-84.2551	-4.5294	-7.49621	46.6573	0.291721	1.86257	0.296736	0.32256	1.81752	-80.1	126.479	-8.25908	0	0	-0.169166
554	0	-9.93904	0	0	-9.95553	-0.0739128	3.28034	-0.163153	0.0348485	-0.00668331	-20.2186	1.04E-15	3.4503	0	0	0.0235486	1.52994	-13.6054	-4.91676	488.707	366.983	655.448	367.43	367.43	367.43	9.41802	-83.5741	1.64745	646.059	446.41	204.824	194.054	194.054	194.054	-84.0496	-4.64786	-7.40229	46.1444	0.652041	2.13066	0.245772	0.290688	1.75451	-64.5365	121.092	-7.70685	0	0	-0.16415
555	0	-9.42789	0	0	-9.44013	-0.0641453	2.90468	-0.154554	0.0320526	-0.00649348	-18.32	4.19E-15	3.40022	0	0	0.0219798	1.29709	-13.2481	-5.18998	487.696	367.803	656.317	367.491	367.491	367.491	9.40442	-83.4348	1.49137	640.332	446.464	204.455	194.054	194.054	194.054	-83.9105	-4.73799	-7.30574	45.5643	1.02393	2.40363	0.190537	0.251626	1.68843	-48.0715	112.293	-6.96999	0	0	-0.146836
556	0	-8.8975	0	0	-8.90703	-0.0572584	2.63966	-0.147731	0.0282524	-0.00719796	-16.7	4.40E-15	3.1582	0	0	0.0198023	1.07121	-12.8615	-5.43439	486.505	368.754	657.161	367.718	367.718	367.718	9.36892	-83.347	1.36785	634.654	446.599	204.181	194.054	194.054	194.054	-83.8203	-4.79544	-7.21137	44.9179	1.38651	2.6747	0.135458	0.209621	1.62065	-32.5175	100.713	-6.12559	0	0	-0.120155
557	0	-8.36531	0	0	-8.37321	-0.0530468	2.47753	-0.14271	0.0238707	-0.00845812	-15.4016	2.35E-15	2.78443	0	0	0.0175479	0.856872	-12.4451	-5.65201	485.119	369.837	657.944	368.108	368.108	368.108	9.31312	-83.2953	1.2785	629.018	446.802	203.958	194.054	194.054	194.054	-83.7638	-4.81907	-7.12208	44.211	1.72047	2.93611	0.0873256	0.168959	1.55456	-19.9297	87.1499	-5.24033	0	0	-0.0899964
558	0	-7.84483	0	0	-7.85179	-0.0511659	2.40512	-0.139331	0.0193827	-0.00982009	-14.4261	-4.65E-16	2.3505	0	0	0.0155306	0.656813	-11.9998	-5.8457	483.524	371.047	658.639	368.643	368.643	368.643	9.23903	-83.2668	1.22228	623.413	447.053	203.751	194.054	194.054	194.054	-83.7283	-4.81011	-7.03924	43.4531	2.01057	3.17951	0.0511142	0.134866	1.49327	-11.8636	73.1637	-4.39789	0	0	-0.0634359
559	0	-7.3453	0	0	-7.35181	-0.0511923	2.40613	-0.13731	0.0151977	-0.0110692	-13.7445	4.34E-16	1.92352	0	0	0.0138706	0.471065	-11.5279	-6.01754	481.717	372.375	659.224	369.299	369.299	369.299	9.14879	-83.2514	1.1962	617.831	447.333	203.538	194.054	194.054	194.054	-83.704	-4.77133	-6.96308	42.6566	2.24702	3.39622	0.0294393	0.108292	1.44093	-9.00105	59.8471	-3.64041	0	0	-0.0455202
560	0	-6.87209	0	0	-6.87849	-0.0526703	2.46304	-0.136317	0.0116941	-0.0119072	-13.3105	1.95E-15	1.5649	0	0	0.0125634	0.2971	-11.0333	-6.16769	479.706	373.805	659.688	370.043	370.043	370.043	9.04482	-83.2415	1.19651	612.267	447.624	203.305	194.054	194.054	194.054	-83.6837	-4.70643	-6.89333	41.8354	2.4255	3.57689	0.0212116	0.0806653	1.39632	-11.1779	47.1784	-3.00684	0	0	-0.0379854
561	0	-6.42714	0	0	-6.43359	-0.0551612	2.55894	-0.136094	0.00911672	-0.0121648	-13.0776	1.11E-15	1.31575	0	0	0.0115542	0.131694	-10.5212	-6.29378	477.508	375.319	660.027	370.842	370.842	370.842	8.92987	-83.2321	1.21908	606.716	447.91	203.042	194.054	194.054	194.054	-83.6626	-4.61962	-6.82966	41.004	2.54476	3.71139	0.0307637	0.0437673	1.35972	-19.2344	34.9944	-2.52661	0	0	-0.0429688
562	0	-6.00926	0	0	-6.01587	-0.0582987	2.6797	-0.13638	0.00749054	-0.0117091	-12.9943	-4.00E-15	1.18567	0	0	0.0107818	-0.0272883	-9.99787	-6.38923	475.15	376.895	660.238	371.665	371.665	371.665	8.80725	-83.2201	1.26017	601.178	448.182	202.748	194.054	194.054	194.054	-83.6381	-4.51536	-6.77217	40.1761	2.60387	3.78846	0.0555849	-0.00468338	1.32941	-32.4148	23.5939	-2.20683	0	0	-0.0590419
563	0	-5.61502	0	0	-5.62183	-0.0618221	2.8153	-0.137023	0.00673769	-0.0107159	-13.0195	1.64E-15	1.16369	0	0	0.0102079	-0.179962	-9.47052	-6.44352	472.67	378.51	660.326	372.485	372.485	372.485	8.68069	-83.2039	1.31643	595.656	448.434	202.423	194.054	194.054	194.054	-83.609	-4.39813	-6.72142	39.3633	2.60039	3.79628	0.090749	-0.0612618	1.30808	-49.0502	13.4011	-2.013	0	0	-0.0823799
564	0	-5.23948	0	0	-5.24651	-0.0655759	2.95972	-0.13791	0.00659031	-0.00947607	-13.118	-3.61E-15	1.21221	0	0	0.00981189	-0.324598	-8.9466	-6.44356	470.112	380.137	660.295	373.282	373.282	373.282	8.55427	-83.1832	1.38512	590.154	448.665	202.07	194.054	194.054	194.054	-83.5755	-4.27233	-6.6785	38.5756	2.53139	3.72295	0.126671	-0.120753	1.29467	-66.3031	4.52487	-1.89916	0	0	-0.10666
565	0	-4.87714	0	0	-4.88436	-0.0694878	3.11018	-0.138966	0.00677121	-0.00822905	-13.261	2.87E-15	1.28929	0	0	0.00957891	-0.458086	-8.4338	-6.37645	467.519	381.754	660.15	374.037	374.037	374.037	8.43218	-83.1582	1.46381	584.68	448.879	201.695	194.054	194.054	194.054	-83.5381	-4.14219	-6.64476	37.8235	2.39714	3.55828	0.157011	-0.179294	1.28877	-82.0063	-3.50864	-1.82585	0	0	-0.126669
566	0	-4.52267	0	0	-4.53006	-0.0735482	3.26632	-0.140144	0.00700056	-0.00735478	-13.4273	2.85E-16	1.35523	0	0	0.00949273	-0.576595	-7.93946	-6.23207	464.933	383.337	659.9	374.735	374.735	374.735	8.31826	-83.1296	1.55027	579.239	449.08	201.303	194.054	194.054	194.054	-83.4979	-4.01161	-6.62139	37.1193	2.20537	3.29622	0.174958	-0.228907	1.29009	-93.6584	-10.5054	-1.74763	0	0	-0.137083
567	0	-4.17151	0	0	-4.17901	-0.0777711	3.42865	-0.141368	0.00714817	-0.00700623	-13.5974	2.01E-15	1.39056	0	0	0.00952454	-0.676616	-7.47019	-6.00533	462.385	384.866	659.554	375.36	375.36	375.36	8.21563	-83.0983	1.64225	573.837	449.271	200.901	194.054	194.054	194.054	-83.4561	-3.88408	-6.6091	36.4774	1.97164	2.93683	0.180578	-0.268224	1.3002	-100.497	-17.0248	-1.64184	0	0	-0.136696
568	0	-3.82017	0	0	-3.82772	-0.0821686	3.59764	-0.142578	0.00719431	-0.00727251	-13.7576	1.98E-15	1.3927	0	0	0.0096397	-0.755553	-7.03126	-5.69709	459.897	386.327	659.125	375.896	375.896	375.896	8.12664	-83.0649	1.73747	568.476	449.455	200.496	194.054	194.054	194.054	-83.4134	-3.76262	-6.60807	35.9114	1.71295	2.48622	0.173338	-0.292422	1.31939	-101.728	-22.5736	-1.49193	0	0	-0.125665
569	0	-3.46652	0	0	-3.47408	-0.086722	3.77254	-0.1437	0.00710544	-0.00820421	-13.897	6.77E-16	1.36224	0	0	0.00980162	-0.812411	-6.62615	-5.31462	457.482	387.707	658.624	376.331	376.331	376.331	8.05285	-83.03	1.83381	563.157	449.634	200.096	194.054	194.054	194.054	-83.3707	-3.64965	-6.61805	35.43	1.44103	1.95499	0.153781	-0.301729	1.34709	-97.0228	-27.24	-1.27943	0	0	-0.106768
570	0	-3.10987	0	0	-3.11729	-0.0913551	3.95044	-0.144696	0.00692854	-0.00972156	-14.0109	-3.42E-15	1.3083	0	0	0.00997415	-0.847939	-6.25632	-4.87151	455.136	388.996	658.068	376.657	376.657	376.657	7.99524	-82.994	1.9294	557.876	449.808	199.706	194.054	194.054	194.054	-83.3282	-3.54705	-6.63859	35.0367	1.16064	1.35686	0.126265	-0.302297	1.37874	-87.2201	-31.5797	-1.02133	0	0	-0.085022
571	0	-2.75063	0	0	-2.75778	-0.0959388	4.12636	-0.1455	0.00661592	-0.011586	-14.094	3.22E-15	1.23048	0	0	0.0101266	-0.863635	-5.92114	-4.38619	452.851	390.188	657.472	376.866	376.866	376.866	7.95425	-82.9569	2.0228	552.628	449.976	199.332	194.054	194.054	194.054	-83.2862	-3.45608	-6.66909	34.7298	0.872447	0.709076	0.096925	-0.298712	1.41006	-73.9607	-36.1272	-0.738206	0	0	-0.0651488
572	0	-2.39016	0	0	-2.39691	-0.10031	4.29408	-0.146088	0.00628168	-0.0136837	-14.146	-1.48E-16	1.14365	0	0	0.0102295	-0.86128	-5.61772	-3.87967	450.606	391.281	656.848	376.955	376.956	376.956	7.92973	-82.9188	2.11283	547.406	450.136	198.98	194.054	194.054	194.054	-83.2446	-3.37744	-6.70873	34.504	0.578311	0.0331457	0.0703306	-0.288285	1.43993	-58.6785	-40.1449	-0.453182	0	0	-0.0490808
573	0	-2.03045	0	0	-2.03657	-0.104287	4.44658	-0.146418	0.00594848	-0.0159364	-14.1648	-2.94E-15	1.05236	0	0	0.0102613	-0.843295	-5.34113	-3.37352	448.381	392.273	656.21	376.922	376.922	376.922	7.92107	-82.8795	2.19862	542.199	450.286	198.653	194.054	194.054	194.054	-83.2032	-3.31132	-6.75666	34.3516	0.285024	-0.645526	0.0479823	-0.269426	1.4703	-42.2389	-43.3636	-0.175539	0	0	-0.03704
574	0	-1.67373	0	0	-1.67909	-0.107677	4.57652	-0.146481	0.00574264	-0.0180992	-14.1522	2.52E-15	0.971523	0	0	0.0102076	-0.813165	-5.08479	-2.88855	446.149	393.163	655.569	376.767	376.767	376.767	7.92729	-82.8387	2.2797	537	450.422	198.352	194.054	194.054	194.054	-83.1617	-3.25743	-6.8119	34.2624	0.00513038	-1.29984	0.0299388	-0.23966	1.50163	-25.6938	-45.2251	0.068566	0	0	-0.0280541
575	0	-1.32254	0	0	-1.32696	-0.110288	4.67657	-0.146281	0.00567931	-0.0202943	-14.1119	2.60E-15	0.904029	0	0	0.0100658	-0.775888	-4.84111	-2.44372	443.885	393.952	654.937	376.494	376.494	376.494	7.94712	-82.7962	2.35589	531.797	450.541	198.081	194.054	194.054	194.054	-83.1196	-3.21513	-6.87351	34.2254	-0.243862	-1.90361	0.0158008	-0.198177	1.53589	-9.57615	-45.3979	0.284651	0	0	-0.0206589
576	0	-0.979296	0	0	-0.982635	-0.111935	4.73966	-0.145859	0.00580525	-0.0221729	-14.0514	-2.88E-15	0.854295	0	0	0.00984435	-0.738144	-4.60216	-2.05531	441.565	394.643	654.325	376.113	376.113	376.113	7.97917	-82.7516	2.42723	526.583	450.644	197.837	194.054	194.054	194.054	-83.0766	-3.18348	-6.9406	34.2285	-0.440981	-2.43422	0.00389265	-0.149592	1.57181	5.38755	-43.7927	0.438456	0	0	-0.0138412
577	0	-0.646205	0	0	-0.648437	-0.112457	4.75966	-0.145257	0.0060587	-0.0239543	-13.979	3.11E-15	0.81637	0	0	0.00955988	-0.707562	-4.36043	-1.73665	439.167	395.238	653.744	375.64	375.64	375.64	8.02185	-82.7046	2.49395	521.348	450.727	197.62	194.054	194.054	194.054	-83.0321	-3.16132	-7.01225	34.2598	-0.564473	-2.87472	-0.00857257	-0.101745	1.60959	19.5339	-40.9804	0.558367	0	0	-0.0074503
578	0	-0.3252	0	0	-0.326317	-0.111714	4.73122	-0.144549	0.00648127	-0.0253131	-13.906	-3.26E-15	0.792831	0	0	0.00923695	-0.691433	-4.10943	-1.49823	436.672	395.742	653.203	375.098	375.098	375.098	8.07348	-82.655	2.5564	516.083	450.792	197.427	194.054	194.054	194.054	-82.9858	-3.14739	-7.08754	34.3066	-0.597971	-3.21579	-0.0187969	-0.0664259	1.64828	31.6431	-37.777	0.611194	0	0	-0.00166799
579	0	-0.01749	0	0	-0.0175568	-0.109625	4.65116	-0.143806	0.0069969	-0.0260345	-13.8417	-1.82E-15	0.775614	0	0	0.00890455	-0.694649	-3.84397	-1.34656	434.067	396.16	652.706	374.525	374.525	374.525	8.13244	-82.6027	2.61484	510.784	450.838	197.256	194.054	194.054	194.054	-82.9374	-3.14048	-7.16553	34.3513	-0.543413	-3.45702	-0.0162983	-0.0527594	1.68751	39.0208	-35.3043	0.57924	0	0	0.00388577
580	0	0.27681	0	0	0.277663	-0.106209	4.52024	-0.143049	0.00759143	-0.0258208	-13.7878	-2.74E-15	0.764444	0	0	0.00859027	-0.718461	-3.5598	-1.28153	431.347	396.496	652.253	373.972	373.972	373.972	8.19711	-82.5478	2.66932	505.446	450.866	197.104	194.054	194.054	194.054	-82.8872	-3.13959	-7.24516	34.3653	-0.434192	-3.6059	0.00954365	-0.0557387	1.72355	38.7277	-32.9612	0.438364	0	0	0.00889199
581	0	0.558954	0	0	0.560564	-0.101633	4.3448	-0.142366	0.00821677	-0.0247823	-13.7502	-7.98E-16	0.756495	0	0	0.00831966	-0.761129	-3.25315	-1.29384	428.52	396.756	651.838	373.499	373.499	373.499	8.26619	-82.4907	2.71965	500.071	450.879	196.966	194.054	194.054	194.054	-82.8352	-3.14406	-7.32539	34.3089	-0.330548	-3.67321	0.0559225	-0.0689053	1.74707	30.9942	-30.4902	0.206936	0	0	0.0110466
582	0	0.831469	0	0	0.833649	-0.0961864	4.13587	-0.141757	0.0088185	-0.0238041	-13.7225	1.89E-15	0.75109	0	0	0.00809939	-0.819258	-2.92096	-1.36667	425.606	396.945	651.455	373.156	373.156	373.156	8.33849	-82.4321	2.76511	494.664	450.88	196.84	194.054	194.054	194.054	-82.7821	-3.15371	-7.40499	34.1437	-0.29201	-3.66605	0.088835	-0.0816391	1.75137	23.5369	-27.3593	0.00657829	0	0	0.0102118
583	0	1.09696	0	0	1.0995	-0.0901292	3.90338	-0.141325	0.00937211	-0.0237068	-13.708	8.04E-16	0.751088	0	0	0.00793147	-0.889371	-2.56268	-1.4846	422.622	397.068	651.098	372.971	372.971	372.971	8.4131	-82.3727	2.80489	489.23	450.87	196.723	194.054	194.054	194.054	-82.7285	-3.16858	-7.48279	33.8535	-0.340063	-3.58644	0.073814	-0.0917253	1.73849	24.5919	-24.0123	-0.0516873	0	0	0.012881
584	0	1.35685	0	0	1.35962	-0.0835565	3.65095	-0.140984	0.00997614	-0.0241389	-13.6924	-1.94E-15	0.770555	0	0	0.00780608	-0.96836	-2.18167	-1.64198	419.577	397.131	650.758	372.949	372.949	372.949	8.48917	-82.313	2.83841	483.769	450.852	196.613	194.054	194.054	194.054	-82.675	-3.18856	-7.55785	33.4544	-0.448659	-3.43521	0.029291	-0.103213	1.71662	30.3348	-21.2768	-0.0154747	0	0	0.0208713
585	0	1.61188	0	0	1.61468	-0.0764478	3.37779	-0.140761	0.0105623	-0.0244512	-13.6731	3.70E-15	0.806698	0	0	0.00771507	-1.05316	-1.78424	-1.83992	416.47	397.137	650.43	373.084	373.084	373.084	8.56594	-82.2534	2.86542	478.281	450.827	196.509	194.054	194.054	194.054	-82.6217	-3.21341	-7.6295	32.9803	-0.574818	-3.21657	-0.0193043	-0.115153	1.69449	35.5474	-19.4109	0.0471237	0	0	0.0299354
586	0	1.86243	0	0	1.86513	-0.0687809	3.083	-0.140562	0.0112232	-0.0237654	-13.6378	-4.67E-15	0.869947	0	0	0.0076586	-1.14085	-1.37759	-2.07918	413.303	397.09	650.108	373.362	373.362	373.362	8.64289	-82.194	2.88595	472.765	450.799	196.41	194.054	194.054	194.054	-82.5687	-3.24281	-7.69738	32.4646	-0.687011	-2.94011	-0.0320106	-0.127095	1.66825	31.6715	-18.4949	0.0244374	0	0	0.0292648
587	0	2.10972	0	0	2.1122	-0.0606723	2.77105	-0.140378	0.011852	-0.0222385	-13.584	2.59E-15	0.948736	0	0	0.00762526	-1.22877	-0.967347	-2.3514	410.09	396.995	649.787	373.764	373.764	373.764	8.72001	-82.1344	2.89993	467.223	450.768	196.316	194.054	194.054	194.054	-82.5159	-3.27677	-7.76147	31.9266	-0.778767	-2.61735	-0.0141084	-0.132423	1.64141	20.6699	-17.8317	-0.0546615	0	0	0.0191993
588	0	2.35531	0	0	2.35746	-0.0523369	2.45021	-0.140266	0.0123207	-0.0214767	-13.517	1.29E-15	1.02752	0	0	0.00759879	-1.31615	-0.557638	-2.64162	406.852	396.852	649.466	374.266	374.266	374.266	8.79778	-82.0744	2.9074	461.664	450.74	196.224	194.054	194.054	194.054	-82.4629	-3.31556	-7.82215	31.376	-0.857458	-2.26149	-0.0218498	-0.106127	1.62131	16.8113	-13.5696	0.00475095	0	0	0.0165392
589	0	2.59952	0	0	2.60129	-0.0438839	2.12468	-0.14022	0.0126568	-0.0208931	-13.4385	-2.93E-15	1.10407	0	0	0.00756458	-1.4069	-0.153048	-2.94052	403.606	396.664	649.148	374.832	374.832	374.832	8.87669	-82.0129	2.90888	456.089	450.717	196.133	194.054	194.054	194.054	-82.4085	-3.35905	-7.88011	30.8293	-0.919101	-1.88942	-0.0359228	-0.082823	1.60124	15.3338	-10.2977	0.1281	0	0	0.0155049
590	0	2.84184	0	0	2.84324	-0.0353724	1.79675	-0.140208	0.0127765	-0.0201532	-13.3502	1.55E-15	1.16517	0	0	0.0074985	-1.50491	0.242104	-3.24239	400.362	396.433	648.839	375.426	375.426	375.426	8.95721	-81.9486	2.90523	450.502	450.7	196.042	194.054	194.054	194.054	-82.3518	-3.40687	-7.93628	30.3054	-0.9559	-1.51749	-0.0390476	-0.0822656	1.57714	12.4068	-9.65283	0.248277	0	0	0.0121148
591	0	3.08179	0	0	3.08281	-0.0268953	1.47004	-0.140241	0.0127305	-0.0193193	-13.2598	3.56E-15	1.21217	0	0	0.00739368	-1.61002	0.624965	-3.54063	397.131	396.161	648.539	376.017	376.017	376.017	9.03982	-81.88	2.89726	444.906	450.692	195.949	194.054	194.054	194.054	-82.2911	-3.45866	-7.99154	29.8165	-0.968691	-1.15885	-0.0364314	-0.099619	1.5543	9.54429	-9.63822	0.373045	0	0	0.00875726
592	0	3.31851	0	0	3.31917	-0.018546	1.14816	-0.140377	0.0125244	-0.0192657	-13.1795	-1.08E-15	1.24368	0	0	0.00725186	-1.71927	0.993841	-3.82996	393.923	395.849	648.245	376.582	376.582	376.582	9.12494	-81.8058	2.88584	439.305	450.691	195.853	194.054	194.054	194.054	-82.2251	-3.51398	-8.0468	29.3704	-0.963746	-0.824605	-0.0538537	-0.113129	1.5389	13.6169	-6.58253	0.603458	0	0	0.0116494
593	0	3.55054	0	0	3.55091	-0.0103577	0.832415	-0.140453	0.0122766	-0.0181773	-13.0992	3.24E-15	1.27066	0	0	0.00707563	-1.82867	1.34759	-4.10968	390.74	395.502	647.953	377.106	377.106	377.106	9.21275	-81.7242	2.87206	433.7	450.697	195.753	194.054	194.054	194.054	-82.1521	-3.57208	-8.10292	28.9733	-0.947537	-0.525278	-0.0305571	-0.174117	1.52138	9.30758	-9.27964	0.703795	0	0	0.00680591
594	0	3.77733	0	0	3.77749	-0.00250217	0.529454	-0.140537	0.0119572	-0.0169234	-13.0294	-2.20E-15	1.28944	0	0	0.00686854	-1.92677	1.68765	-4.37217	387.592	395.121	647.652	377.594	377.594	377.594	9.3038	-81.6338	2.85662	428.097	450.709	195.649	194.054	194.054	194.054	-82.0707	-3.63271	-8.16081	28.6133	-0.955256	-0.270117	0.00641626	-0.253723	1.50682	2.9762	-15.6152	0.768036	0	0	-0.000115706
595	0	3.99893	0	0	3.99899	0.00478239	0.248487	-0.140664	0.0116982	-0.0162996	-12.9757	2.81E-15	1.31177	0	0	0.00664232	-1.9985	2.01692	-4.60677	384.49	394.708	647.324	378.062	378.063	378.062	9.39887	-81.5334	2.83989	422.501	450.726	195.538	194.054	194.054	194.054	-81.9799	-3.696	-8.2213	28.2686	-1.03501	-0.0677989	0.0269447	-0.298637	1.50056	1.79434	-19.455	0.904355	0	0	-0.00418326
596	0	4.21494	0	0	4.21493	0.0113477	-0.00474913	-0.140869	0.0114575	-0.0165253	-12.943	-1.76E-15	1.33088	0	0	0.00639452	-2.03487	2.33839	-4.80734	381.442	394.268	646.961	378.521	378.521	378.521	9.49848	-81.4221	2.82259	416.916	450.747	195.42	194.054	194.054	194.054	-81.8785	-3.76171	-8.28527	27.9249	-1.21007	0.0782308	0.0286391	-0.272793	1.50266	6.01665	-16.1472	1.11578	0	0	-0.00253775
597	0	4.42417	0	0	4.4242	0.0171646	-0.229118	-0.14113	0.0113812	-0.0172216	-12.9292	2.84E-15	1.35695	0	0	0.00612839	-2.03862	2.65499	-4.97308	378.445	393.806	646.569	378.955	378.955	378.955	9.60273	-81.299	2.80581	411.344	450.77	195.296	194.054	194.054	194.054	-81.7659	-3.82904	-8.35351	27.584	-1.45824	0.175373	0.0201148	-0.205598	1.50988	12.8868	-9.60058	1.34496	0	0	0.00388591
598	0	4.62534	0	0	4.62547	0.0222743	-0.426203	-0.141399	0.0114192	-0.0180406	-12.9293	-2.63E-15	1.381	0	0	0.00583984	-2.0197	2.96959	-5.10585	375.494	393.327	646.163	379.338	379.338	379.339	9.71131	-81.1635	2.79085	405.78	450.793	195.167	194.054	194.054	194.054	-81.6414	-3.89687	-8.42664	27.256	-1.73117	0.237945	0.0103498	-0.142179	1.51754	19.5928	-4.97269	1.53956	0	0	0.0101064
599	0	4.81746	0	0	4.81772	0.0267308	-0.598086	-0.141672	0.0116519	-0.0189402	-12.9411	-6.34E-17	1.40506	0	0	0.00553505	-1.98765	3.28483	-5.208	372.583	392.84	645.757	379.647	379.647	379.647	9.82383	-81.0153	2.7788	400.224	450.816	195.034	194.054	194.054	194.054	-81.5046	-3.96413	-8.50513	26.9504	-1.98463	0.279221	-0.00399614	-0.101141	1.52584	26.726	-2.73111	1.69256	0	0	0.0149232
600	0	4.99976	0	0	5.00019	0.0305916	-0.746985	-0.141874	0.0120712	-0.0198273	-12.955	3.37E-15	1.42317	0	0	0.00521622	-1.94795	3.60268	-5.28241	369.706	392.348	645.36	379.871	379.871	379.871	9.93985	-80.8545	2.77044	394.673	450.838	194.899	194.054	194.054	194.054	-81.3556	-4.02998	-8.58912	26.671	-2.19446	0.305568	-0.0209239	-0.0880956	1.53317	33.6726	-2.27227	1.78509	0	0	0.0180057
601	0	5.17185	0	0	5.17244	0.0339062	-0.874811	-0.142028	0.012681	-0.0205953	-12.97	2.15E-15	1.43125	0	0	0.00489031	-1.90128	3.92416	-5.33201	366.858	391.859	644.975	380.014	380.014	380.014	10.0588	-80.681	2.76596	389.124	450.858	194.764	194.054	194.054	194.054	-81.1941	-4.09387	-8.67839	26.4159	-2.35844	0.315857	-0.0377404	-0.0921111	1.5375	39.7729	-1.7166	1.79521	0	0	0.0201091
602	0	5.33364	0	0	5.33443	0.0367013	-0.982593	-0.142096	0.0134405	-0.0211793	-12.9792	1.69E-16	1.42185	0	0	0.00456145	-1.84511	4.24948	-5.35887	364.035	391.377	644.599	380.085	380.085	380.085	10.18	-80.4949	2.76497	383.576	450.878	194.629	194.054	194.054	194.054	-81.0203	-4.15568	-8.77225	26.18	-2.48767	0.3053	-0.0497241	-0.10213	1.53752	43.9565	-0.427009	1.70695	0	0	0.0211596
603	0	5.48553	0	0	5.48648	0.0389679	-1.06999	-0.142066	0.0143935	-0.0214882	-12.978	1.20E-15	1.39889	0	0	0.00423727	-1.77595	4.57835	-5.36291	361.235	390.904	644.228	380.096	380.096	380.096	10.3027	-80.2962	2.76618	378.029	450.899	194.496	194.054	194.054	194.054	-80.8341	-4.21576	-8.86942	25.9588	-2.59581	0.270257	-0.0549684	-0.108184	1.53283	45.6477	1.56582	1.50952	0	0	0.0210405
604	0	5.62816	0	0	5.62927	0.0406611	-1.13528	-0.141926	0.015468	-0.0216052	-12.9617	-3.04E-15	1.35757	0	0	0.00392166	-1.69081	4.91013	-5.3416	358.463	390.443	643.856	380.05	380.05	380.05	10.4259	-80.085	2.76763	372.482	450.924	194.367	194.054	194.054	194.054	-80.6355	-4.27493	-8.96812	25.7503	-2.69058	0.211967	-0.0542269	-0.10846	1.52395	44.8492	2.62666	1.2139	0	0	0.0194935
605	0	5.76248	0	0	5.7637	0.0417091	-1.17569	-0.141698	0.0167085	-0.0218373	-12.9288	3.58E-15	1.30821	0	0	0.00361671	-1.58799	5.24397	-5.29057	355.727	389.994	643.481	379.946	379.946	379.946	10.5488	-79.8611	2.76656	366.938	450.954	194.24	194.054	194.054	194.054	-80.4243	-4.33447	-9.06605	25.5553	-2.77265	0.136531	-0.0590783	-0.0918613	1.51939	44.1749	3.13318	0.878292	0	0	0.017673
606	0	5.88913	0	0	5.8904	0.0420813	-1.19004	-0.141495	0.0180002	-0.0229868	-12.8884	-1.37E-15	1.24963	0	0	0.00331865	-1.46938	5.57829	-5.20742	353.032	389.556	643.101	379.78	379.78	379.78	10.6698	-79.6244	2.75992	361.397	450.995	194.116	194.054	194.054	194.054	-80.2002	-4.39567	-9.16045	25.3771	-2.83792	0.0496988	-0.0941761	-0.0377687	1.53036	49.9566	6.31015	0.61321	0	0	0.0179069
607	0	6.00761	0	0	6.0089	0.0419011	-1.18309	-0.141338	0.0193335	-0.0252716	-12.8438	-3.53E-15	1.19489	0	0	0.00301644	-1.34423	5.91006	-5.09811	350.377	389.13	642.725	379.545	379.545	379.545	10.7868	-79.3746	2.745	355.858	451.047	193.995	194.054	194.054	194.054	-79.9628	-4.45912	-9.24824	25.2212	-2.87935	-0.0507713	-0.167119	0.0505699	1.56055	64.6933	13.6585	0.474319	0	0	0.0192881
608	0	6.11603	0	0	6.11732	0.0414842	-1.16702	-0.141236	0.0205814	-0.0281387	-12.8001	-2.37E-15	1.14823	0	0	0.00270199	-1.2288	6.23445	-4.97921	347.747	388.715	642.372	379.242	379.242	379.242	10.8969	-79.111	2.71989	350.311	451.113	193.878	194.054	194.054	194.054	-79.7112	-4.52434	-9.32628	25.0958	-2.88884	-0.178104	-0.256945	0.136559	1.60013	84.1979	22.4548	0.426184	0	0	0.0180986
609	0	6.2119	0	0	6.21315	0.041231	-1.15725	-0.14106	0.021674	-0.0300871	-12.7485	-4.12E-16	1.12066	0	0	0.00237846	-1.13982	6.54605	-4.87245	345.124	388.31	642.061	378.876	378.876	378.876	10.9968	-78.8332	2.68335	344.748	451.193	193.766	194.054	194.054	194.054	-79.4444	-4.59035	-9.39165	25.0089	-2.86069	-0.350068	-0.307539	0.163736	1.62934	95.5199	26.3399	0.323194	0	0	0.01221
610	0	6.29397	0	0	6.29526	0.0413668	-1.16249	-0.140731	0.0224746	-0.029898	-12.6819	1.21E-15	1.11499	0	0	0.00206237	-1.08332	6.84151	-4.79073	342.5	387.91	641.796	378.471	378.471	378.471	11.0846	-78.5404	2.6337	339.162	451.289	193.661	194.054	194.054	194.054	-79.1615	-4.65715	-9.44204	24.9613	-2.79944	-0.575249	-0.272555	0.0928843	1.63225	87.6681	19.1391	0.0691403	0	0	0.00554928
611	0	6.36387	0	0	6.36523	0.0417746	-1.17821	-0.140395	0.0229497	-0.0292227	-12.6105	-1.03E-15	1.13846	0	0	0.00177418	-1.04829	7.1214	-4.72884	339.891	387.509	641.561	378.065	378.065	378.065	11.1604	-78.2322	2.56836	333.556	451.402	193.561	194.054	194.054	194.054	-78.8622	-4.72673	-9.47603	24.9408	-2.72509	-0.843101	-0.208004	-0.00933394	1.62437	74.7825	8.82994	-0.107955	0	0	0.00242993
612	0	6.42426	0	0	6.42567	0.0422201	-1.19539	-0.140234	0.0230446	-0.0297405	-12.5464	3.75E-15	1.19005	0	0	0.00152444	-1.01768	7.38819	-4.67551	337.318	387.1	641.331	377.701	377.701	377.701	11.2254	-77.9081	2.485	327.937	451.535	193.465	194.054	194.054	194.054	-78.5461	-4.8016	-9.49321	24.931	-2.65837	-1.13173	-0.168816	-0.0664207	1.62584	70.3415	4.18408	0.0120136	0	0	0.00163456
613	0	6.47667	0	0	6.47814	0.0426187	-1.21076	-0.14032	0.0227334	-0.031213	-12.4931	2.09E-15	1.26342	0	0	0.0013122	-0.982559	7.64391	-4.62657	334.799	386.676	641.093	377.405	377.405	377.405	11.2809	-77.5673	2.38315	322.305	451.689	193.374	194.054	194.054	194.054	-78.2127	-4.883	-9.49437	24.9219	-2.60216	-1.4181	-0.147695	-0.0618812	1.63874	72.1792	6.69154	0.384786	0	0	0.00169542
614	0	6.52179	0	0	6.52329	0.0430134	-1.22597	-0.140577	0.0219885	-0.0324531	-12.44	-2.75E-16	1.34562	0	0	0.00113654	-0.945161	7.89038	-4.58311	332.345	386.23	640.847	377.185	377.185	377.185	11.3285	-77.2088	2.26411	316.657	451.859	193.287	194.054	194.054	194.054	-77.8609	-4.97093	-9.48137	24.9102	-2.54068	-1.67994	-0.100806	-0.0350839	1.65466	68.9807	11.2311	0.842318	0	0	0.00290146
615	0	6.56094	0	0	6.56248	0.043372	-1.2398	-0.140972	0.0208472	-0.0321481	-12.3773	8.41E-16	1.42528	0	0	0.00100217	-0.911143	8.13084	-4.54003	329.98	385.757	640.599	377.038	377.038	377.038	11.3701	-76.8312	2.12979	310.991	452.044	193.208	194.054	194.054	194.054	-77.4897	-5.06532	-9.45705	24.8871	-2.45938	-1.89375	0.00824424	-0.0413049	1.66083	50.5911	11.3117	1.20545	0	0	0.0052438
616	0	6.59748	0	0	6.59903	0.0433984	-1.24082	-0.141476	0.0193905	-0.0306219	-12.2887	-2.68E-15	1.49147	0	0	0.000908427	-0.879008	8.37101	-4.47745	327.746	385.251	640.347	376.964	376.964	376.964	11.4093	-76.4332	1.98158	305.314	452.24	193.136	194.054	194.054	194.054	-77.0982	-5.16729	-9.42485	24.8263	-2.36966	-2.03543	0.160051	-0.10615	1.65482	20.2841	3.49839	1.49481	0	0	0.00498895
617	0	6.63609	0	0	6.63757	0.0425996	-1.21002	-0.142289	0.0177938	-0.0299649	-12.1746	4.80E-15	1.5409	0	0	0.000841486	-0.835927	8.61741	-4.36646	325.699	384.706	640.07	376.978	376.978	376.978	11.4503	-76.0131	1.82023	299.636	452.441	193.072	194.054	194.054	194.054	-76.6852	-5.27884	-9.38854	24.6869	-2.31279	-2.08604	0.269508	-0.199078	1.64754	-2.54555	-9.24526	1.95549	0	0	-0.00111825
618	0	6.67965	0	0	6.68096	0.0406519	-1.13493	-0.143612	0.0162034	-0.0320603	-12.0355	-3.34E-15	1.56693	0	0	0.00077446	-0.764709	8.87311	-4.19112	323.884	384.117	639.748	377.102	377.102	377.102	11.4966	-75.5686	1.64748	293.964	452.642	193.018	194.054	194.054	194.054	-76.2486	-5.40061	-9.35188	24.4394	-2.33194	-2.03927	0.267709	-0.256814	1.65498	-1.73734	-19.6526	2.78499	0	0	-0.00441247
619	0	6.7268	0	0	6.72786	0.0376932	-1.02084	-0.145329	0.0148138	-0.0355884	-11.8476	2.35E-15	1.57014	0	0	0.000669957	-0.6563	9.13491	-3.96371	322.311	383.488	639.372	377.354	377.354	377.354	11.549	-75.0959	1.46729	288.296	452.834	192.979	194.054	194.054	194.054	-75.7848	-5.53008	-9.31826	24.0891	-2.43703	-1.90334	0.207175	-0.230528	1.67971	9.90223	-20.6516	3.72989	0	0	0.000645322
620	0	6.77276	0	0	6.77358	0.0341614	-0.88465	-0.147311	0.0136515	-0.0387008	-11.5916	1.59E-16	1.53819	0	0	0.000494247	-0.516933	9.39574	-3.71205	320.979	382.823	638.955	377.725	377.725	377.725	11.6067	-74.59	1.28492	282.62	453.006	192.962	194.054	194.054	194.054	-75.2885	-5.66252	-9.29049	23.6697	-2.59829	-1.69259	0.150679	-0.138224	1.71342	17.375	-13.2461	4.4742	0	0	0.00825936
621	0	6.81133	0	0	6.8119	0.0305063	-0.743694	-0.149398	0.0128519	-0.0404938	-11.246	1.83E-15	1.4731	0	0	0.000217341	-0.363451	9.64749	-3.46214	319.892	382.13	638.526	378.181	378.181	378.181	11.6677	-74.0444	1.10539	276.93	453.149	192.973	194.054	194.054	194.054	-74.7527	-5.79263	-9.27064	23.223	-2.76749	-1.42108	0.120777	-0.0449026	1.74444	15.9918	-4.21435	4.87329	0	0	0.00982087
622	0	6.83557	0	0	6.83596	0.0270313	-0.609677	-0.151427	0.0124978	-0.0404577	-10.7856	-4.39E-15	1.37645	0	0	-0.000182679	-0.211391	9.88198	-3.23146	319.068	381.418	638.11	378.679	378.679	378.679	11.7297	-73.4513	0.932501	271.222	453.255	193.018	194.054	194.054	194.054	-74.1694	-5.91572	-9.25983	22.7837	-2.90669	-1.10189	0.126179	-0.00390281	1.76587	4.21336	1.27629	4.84787	0	0	0.000495478
623	0	6.8382	0	0	6.83843	0.0238172	-0.485711	-0.153206	0.0126036	-0.0384999	-10.1767	-3.75E-15	1.24632	0	0	-0.000715028	-0.0651771	10.0912	-3.02729	318.539	380.696	637.722	379.192	379.192	379.192	11.7904	-72.8012	0.768297	265.505	453.318	193.1	194.054	194.054	194.054	-73.5285	-6.02819	-9.25821	22.3725	-3.00693	-0.749085	0.166634	-0.0199497	1.77959	-17.6444	3.65545	4.36605	0	0	-0.0171123
624	0	6.8109	0	0	6.81104	0.0207128	-0.365976	-0.154503	0.0131822	-0.0350607	-9.38015	-3.07E-15	1.08483	0	0	-0.00136696	0.0828748	10.2674	-2.84728	318.347	379.978	637.359	379.71	379.71	379.709	11.8472	-72.0827	0.612978	259.791	453.339	193.218	194.054	194.054	194.054	-72.8184	-6.12753	-9.26482	21.9964	-3.08934	-0.378998	0.22994	-0.0535323	1.79301	-46.6977	7.76972	3.46324	0	0	-0.0362962
625	0	6.7434	0	0	6.74344	0.0174129	-0.238696	-0.155159	0.0142068	-0.0310153	-8.37021	1.97E-15	0.894098	0	0	-0.00208675	0.245443	10.4029	-2.68227	318.544	379.276	637.013	380.234	380.234	380.234	11.897	-71.282	0.46549	254.102	453.318	193.364	194.054	194.054	194.054	-72.0248	-6.21169	-9.27762	21.6544	-3.19029	-0.0107024	0.290064	-0.0586023	1.81218	-76.8138	18.2771	2.22076	0	0	-0.0487719
626	0	6.62167	0	0	6.62169	0.0135984	-0.0915624	-0.155094	0.0156251	-0.0271548	-7.14449	-3.17E-15	0.676293	0	0	-0.00276739	0.431686	10.4896	-2.52256	319.181	378.608	636.679	380.763	380.763	380.763	11.9351	-70.3828	0.324421	248.457	453.259	193.527	194.054	194.054	194.054	-71.1307	-6.27805	-9.29357	21.3468	-3.34212	0.334432	0.322774	-0.0223569	1.83803	-102.252	34.816	0.729963	0	0	-0.0475574
627	0	6.42718	0	0	6.42719	0.00905939	0.0835153	-0.154357	0.0173384	-0.0238868	-5.73456	2.20E-15	0.431062	0	0	-0.00323928	0.643821	10.5176	-2.36395	320.297	377.991	636.364	381.29	381.29	381.29	11.9556	-69.366	0.188832	242.876	453.167	193.689	194.054	194.054	194.054	-70.1161	-6.32259	-9.30871	21.0821	-3.56035	0.634265	0.321287	0.0358159	1.86361	-121.153	53.4368	-0.990523	0	0	-0.0302167
628	0	6.13678	0	0	6.13685	0.00372658	0.289211	-0.153001	0.0192354	-0.021092	-4.19774	4.82E-15	0.157543	0	0	-0.00328105	0.879736	10.4758	-2.20973	321.922	377.444	636.08	381.799	381.799	381.799	11.9507	-68.2102	0.0585736	237.373	453.05	193.829	194.054	194.054	194.054	-68.9586	-6.33982	-9.31823	20.8787	-3.84112	0.868019	0.298142	0.0938235	1.88331	-135.822	71.0834	-2.99351	0	0	0.00080059
629	0	5.724	0	0	5.72425	-0.00238675	0.525002	-0.151177	0.0210909	-0.0188059	-2.62515	3.72E-15	-0.15304	0	0	-0.00266681	1.13657	10.3525	-2.06801	324.071	376.984	635.839	382.275	382.275	382.275	11.9116	-66.8924	-0.0659006	231.956	452.913	193.924	194.054	194.054	194.054	-67.634	-6.32333	-9.31647	20.7625	-4.16492	1.01837	0.272358	0.145315	1.89432	-149.226	87.4752	-5.30746	0	0	0.0423092
630	0	5.16082	0	0	5.16132	-0.00927114	0.790513	-0.149066	0.0227528	-0.0168089	-1.1354	-3.51E-15	-0.495452	0	0	-0.00126442	1.41245	10.137	-1.94601	326.754	376.629	635.652	382.707	382.707	382.707	11.8289	-65.3895	-0.184045	226.633	452.761	193.948	194.054	194.054	194.054	-66.118	-6.26657	-9.29678	20.7608	-4.50357	1.07334	0.273966	0.186523	1.89845	-166.96	102.458	-7.96592	0	0	0.0920592
631	0	4.41983	0	0	4.42062	-0.0170401	1.09009	-0.147011	0.0240108	-0.0153337	0.111855	1.61E-15	-0.858284	0	0	0.000815595	1.7074	9.82144	-1.84254	329.984	376.39	635.525	383.091	383.091	383.091	11.6931	-63.6794	-0.295568	221.409	452.601	193.878	194.054	194.054	194.054	-64.3873	-6.16373	-9.25135	20.893	-4.83137	1.02843	0.317695	0.213076	1.89495	-191.069	114.982	-10.8802	0	0	0.151156
632	0	3.47669	0	0	3.47777	-0.0259854	1.43497	-0.145499	0.0247954	-0.0153668	0.915189	-4.48E-15	-1.20057	0	0	0.00302081	2.02405	9.40195	-1.7439	333.776	376.277	635.459	383.434	383.434	383.434	11.4945	-61.7429	-0.400507	216.287	452.434	193.693	194.054	194.054	194.054	-62.4217	-6.01022	-9.17112	21.1652	-5.13489	0.888033	0.393823	0.226161	1.88604	-218.106	124.364	-13.8022	0	0	0.219936
633	0	2.3123	0	0	2.31349	-0.0365059	1.84043	-0.145283	0.0250917	-0.0180455	1.01672	-5.08E-16	-1.46209	0	0	0.0041291	2.36659	8.87833	-1.62637	338.151	376.295	635.448	383.753	383.753	383.753	11.2239	-59.5659	-0.498215	211.267	452.259	193.381	194.054	194.054	194.054	-60.2067	-5.80235	-9.04612	21.5703	-5.41488	0.664589	0.479295	0.227951	1.87317	-242.274	129.992	-16.4165	0	0	0.292628
634	0	0.915238	0	0	0.915982	-0.048985	2.32114	-0.147214	0.0250521	-0.0241574	0.123088	2.71E-15	-1.55905	0	0	0.00212987	2.73919	8.25338	-1.46195	343.121	376.444	635.49	384.07	384.07	384.07	10.8728	-57.1425	-0.586432	206.347	452.07	192.949	194.054	194.054	194.054	-57.7363	-5.53727	-8.86604	22.0911	-5.68216	0.377263	0.559072	0.221608	1.85655	-260.55	131.39	-18.4302	0	0	0.36083
635	0	-0.71493	0	0	-0.71583	-0.063662	2.88609	-0.152456	0.0249254	-0.0340268	-2.0956	-1.69E-15	-1.40169	0	0	-0.00574253	3.14472	7.53231	-1.22308	348.691	376.722	635.578	384.411	384.411	384.411	10.4348	-54.4782	-0.660596	201.522	451.859	192.426	194.054	194.054	194.054	-55.0164	-5.21338	-8.62154	22.7051	-5.95192	0.0510302	0.612323	0.209163	1.83979	-269.511	127.89	-19.6426	0	0	0.414085
636	0	-2.56363	0	0	-2.56852	-0.0804973	3.53342	-0.162197	0.0250008	-0.0475975	-5.9374	1.35E-15	-0.909233	0	0	-0.0223956	3.58385	6.72168	-0.889144	354.844	377.12	635.715	384.8	384.8	384.8	9.90808	-51.5943	-0.714174	196.798	451.615	191.876	194.054	194.054	194.054	-52.0698	-4.83162	-8.30605	23.3894	-6.2389	-0.286805	0.608774	0.197522	1.82822	-263.921	119.438	-19.8982	0	0	0.439625
637	0	-4.5975	0	0	-4.61018	-0.0990068	4.24407	-0.177343	0.0256705	-0.0635088	-11.5788	-3.72E-15	-0.00647465	0	0	-0.0496455	4.05326	5.82815	-0.454714	361.536	377.628	635.905	385.254	385.254	385.254	9.29825	-48.5316	-0.740527	192.198	451.332	191.399	194.054	194.054	194.054	-48.9398	-4.39807	-7.91796	24.1279	-6.55007	-0.612311	0.54363	0.211004	1.82499	-244.845	109.92	-19.288	0	0	0.436796
638	0	-6.76104	0	0	-6.78678	-0.118199	4.97957	-0.19801	0.0272283	-0.0791267	-18.9609	3.72E-15	1.35887	0	0	-0.0864498	4.54244	4.85802	0.0683082	368.697	378.234	636.166	385.781	385.781	385.781	8.62146	-45.3543	-0.736687	187.785	451.009	191.128	194.054	194.054	194.054	-45.6942	-3.92741	-7.46311	24.9168	-6.87484	-0.907423	0.439121	0.269282	1.82869	-219.524	103.716	-18.0022	0	0	0.417549
639	0	-8.97567	0	0	-9.0204	-0.136646	5.68496	-0.222964	0.0299127	-0.09129	-27.6886	-1.69E-16	3.21895	0	0	-0.127418	5.03193	3.81777	0.655559	376.232	378.92	636.526	386.362	386.362	386.362	7.90615	-42.1501	-0.707454	183.675	450.663	191.219	194.054	194.054	194.054	-42.4253	-3.44544	-6.95693	25.7637	-7.18068	-1.16089	0.319878	0.357752	1.8333	-195.236	101.185	-16.324	0	0	0.393404
640	0	-11.1433	0	0	-11.2118	-0.152669	6.29625	-0.249535	0.0335754	-0.0973332	-37.0233	4.57E-15	5.53619	0	0	-0.162876	5.49732	2.71429	1.27583	384.039	379.663	637.02	386.963	386.963	386.963	7.1918	-39.0272	-0.667851	180.048	450.329	191.821	194.054	194.054	194.054	-39.2455	-2.98879	-6.42523	26.6817	-7.42461	-1.3725	0.19453	0.428357	1.83298	-174.135	97.5412	-14.3874	0	0	0.366227
641	0	-13.1551	0	0	-13.2485	-0.164565	6.74918	-0.273891	0.0378546	-0.0953903	-45.966	-6.56E-15	8.18383	0	0	-0.181348	5.91805	1.55491	1.89342	392.004	380.439	637.675	387.551	387.551	387.551	6.52503	-36.1051	-0.642111	177.134	450.059	193.045	194.054	194.054	194.054	-36.2779	-2.60035	-5.90296	27.6815	-7.57456	-1.55613	0.0822796	0.440789	1.81736	-159.384	89.0567	-12.3334	0	0	0.344797
642	0	-14.9046	0	0	-15.0189	-0.170922	6.99086	-0.292195	0.0420717	-0.0851816	-53.4768	-1.61E-15	10.9078	0	0	-0.174145	6.28464	0.347909	2.47436	400.022	381.223	638.504	388.113	388.113	388.113	5.95299	-33.502	-0.657438	175.189	449.918	194.94	194.054	194.054	194.054	-33.6421	-2.32034	-5.43056	28.7676	-7.62255	-1.73334	0.0297174	0.39955	1.77158	-158.472	77.449	-10.1731	0	0	0.353552
643	0	-16.3019	0	0	-16.4274	-0.170896	6.98988	-0.301615	0.0455388	-0.0683222	-58.7014	-7.78E-15	13.3659	0	0	-0.139618	6.59865	-0.895968	2.99879	408.003	381.99	639.507	388.641	388.641	388.641	5.51678	-31.3197	-0.734284	174.453	449.972	197.478	194.054	194.054	194.054	-31.4399	-2.17559	-5.04864	29.9364	-7.57769	-1.91399	0.0484023	0.316888	1.69223	-171.011	63.6368	-7.95087	0	0	0.39988
644	0	-17.2847	0	0	-17.4088	-0.164322	6.73991	-0.300893	0.0473341	-0.0481179	-61.1368	5.41E-15	15.164	0	0	-0.0845329	6.87016	-2.16355	3.46525	415.889	382.722	640.669	389.124	389.124	389.124	5.24687	-29.6316	-0.877834	175.115	450.275	200.566	194.054	194.054	194.054	-29.7435	-2.17194	-4.79252	31.1764	-7.45929	-2.08786	0.104055	0.202153	1.59556	-187.189	45.5634	-5.49204	0	0	0.462725
645	0	-17.8254	0	0	-17.9358	-0.15162	6.25627	-0.290362	0.0468404	-0.027489	-60.6913	4.40E-15	15.9957	0	0	-0.0216019	7.11498	-3.44071	3.884	423.643	383.402	641.97	389.554	389.554	389.554	5.16117	-28.476	-1.07549	177.286	450.859	204.066	194.054	194.054	194.054	-28.5897	-2.29404	-4.68782	32.4667	-7.30072	-2.23383	0.177526	0.0883723	1.49459	-202.187	24.988	-2.86124	0	0	0.52434
646	0	-17.9312	0	0	-18.0192	-0.133663	5.57098	-0.271434	0.043446	-0.00964337	-57.6376	-3.38E-16	15.6765	0	0	0.0353819	7.34827	-4.71369	4.27099	431.241	384.02	643.389	389.915	389.915	389.915	5.26453	-27.8554	-1.30046	180.99	451.732	207.823	194.054	194.054	194.054	-27.9801	-2.51113	-4.74763	33.7784	-7.14521	-2.32877	0.231509	0.0436698	1.41072	-207.087	10.5588	-0.0215394	0	0	0.550769
647	0	-17.6397	0	0	-17.7018	-0.1115	4.723	-0.246261	0.0372258	0.00348714	-52.5279	1.52E-15	14.2279	0	0	0.0761598	7.57362	-5.97095	4.63763	438.657	384.565	644.921	390.177	390.178	390.178	5.54939	-27.7418	-1.52107	186.172	452.876	211.689	194.054	194.054	194.054	-27.8859	-2.78773	-4.97142	35.0855	-7.02237	-2.358	0.225552	0.103214	1.36001	-193.145	8.68365	2.8134	0	0	0.514094
648	0	-17.0117	0	0	-17.0494	-0.0861463	3.75043	-0.217521	0.0287404	0.012969	-46.0898	3.64E-15	11.8399	0	0	0.0964937	7.77934	-7.2047	4.98071	445.855	385.027	646.576	390.292	390.292	390.292	5.99699	-28.0845	-1.71015	192.715	454.249	215.532	194.054	194.054	194.054	-28.2564	-3.09329	-5.34552	36.3761	-6.93247	-2.32396	0.177338	0.189473	1.33246	-167.486	9.15672	5.36589	0	0	0.441489
649	0	-16.1218	0	0	-16.1401	-0.0586939	2.69491	-0.187978	0.0189239	0.0209161	-39.0976	5.20E-15	8.82362	0	0	0.0980996	7.95065	-8.40984	5.28625	452.786	385.393	648.365	390.22	390.22	390.22	6.57835	-28.8189	-1.84798	200.466	455.795	219.24	194.054	194.054	194.054	-29.0265	-3.40435	-5.8449	37.6491	-6.86103	-2.24186	0.129325	0.223426	1.30805	-142.68	2.17428	7.32149	0	0	0.372621
650	0	-15.0487	0	0	-15.0548	-0.0304825	1.60831	-0.160196	0.00891234	0.0282656	-32.2712	-3.21E-15	5.55285	0	0	0.0867316	8.08211	-9.58192	5.54092	459.407	385.657	650.285	389.953	389.953	389.953	7.25643	-29.8741	-1.92189	209.256	457.446	222.71	194.054	194.054	194.054	-30.1246	-3.70317	-6.43634	38.9036	-6.80002	-2.1283	0.107372	0.196339	1.27798	-125.605	-11.5327	8.44487	0	0	0.325232
651	0	-13.8676	0	0	-13.8682	-0.00305773	0.550881	-0.136097	-0.000134932	0.034481	-26.1773	-3.38E-15	2.40687	0	0	0.06949	8.17874	-10.716	5.73881	465.688	385.812	652.318	389.504	389.504	389.504	7.99015	-31.1811	-1.92677	218.93	459.135	225.843	194.054	194.054	194.054	-31.4802	-3.97755	-7.08241	40.1339	-6.75109	-1.99354	0.107225	0.157637	1.24876	-114.607	-23.345	8.55833	0	0	0.29223
652	0	-12.6437	0	0	-12.644	0.0220858	-0.418933	-0.116921	-0.00694428	0.0387581	-21.194	1.35E-15	-0.257449	0	0	0.0524937	8.24791	-11.8069	5.87988	471.609	385.859	654.439	388.897	388.897	388.897	8.73952	-32.6787	-1.86618	229.352	460.803	228.554	194.054	194.054	194.054	-33.03	-4.22217	-7.7458	41.3322	-6.71379	-1.84184	0.109048	0.155923	1.23153	-104.502	-25.6018	7.48246	0	0	0.259486
653	0	-11.4296	0	0	-11.4323	0.0437717	-1.25521	-0.103376	-0.0107359	0.0405553	-17.514	2.03E-15	-2.18959	0	0	0.0394278	8.29177	-12.8504	5.96408	477.152	385.795	656.631	388.148	388.148	388.148	9.47037	-34.3176	-1.75181	240.417	462.404	230.778	194.054	194.054	194.054	-34.7231	-4.43879	-8.3933	42.4926	-6.67703	-1.67616	0.105833	0.194626	1.23134	-93.4574	-17.4513	5.2133	0	0	0.223709
654	0	-10.2633	0	0	-10.2692	0.0612693	-1.9296	-0.095544	-0.0109341	0.0403035	-15.146	0	-3.22503	0	0	0.0314231	8.30668	-13.8432	5.98871	482.298	385.621	658.878	387.268	387.268	387.268	10.1574	-36.0617	-1.6002	252.051	463.911	232.475	194.054	194.054	194.054	-36.5218	-4.63444	-8.99871	43.612	-6.62198	-1.50018	0.10069	0.237092	1.24019	-82.6306	-3.47492	1.82102	0	0	0.188426
655	0	-9.16785	0	0	-9.17617	0.0742448	-2.42937	-0.0931569	-0.00752521	0.0387918	-13.9701	0	-3.31961	0	0	0.0277622	8.28958	-14.7828	5.94991	487.028	385.335	661.165	386.276	386.276	386.276	10.7857	-37.8877	-1.42847	264.206	465.317	233.635	194.054	194.054	194.054	-38.402	-4.81838	-9.5449	44.6884	-6.53113	-1.31628	0.113084	0.221203	1.24445	-77.2716	7.05281	-2.55128	0	0	0.166176
656	0	-8.15213	0	0	-8.16159	0.0825852	-2.75041	-0.0953773	-0.000894122	0.0366879	-13.7536	-6.77E-16	-2.53251	0	0	0.0267936	8.24742	-15.6656	5.84892	491.333	384.943	663.461	385.207	385.207	385.207	11.351	-39.7835	-1.25024	276.858	466.636	234.274	194.054	194.054	194.054	-40.3513	-4.99926	-10.0247	45.7153	-6.40303	-1.12184	0.160155	0.119244	1.23403	-81.5959	8.40463	-7.73688	0	0	0.165967
657	0	-7.21313	0	0	-7.22239	0.0862737	-2.89234	-0.101119	0.00824692	0.0325914	-14.2152	6.77E-16	-1.01427	0	0	0.0267838	8.20025	-16.487	5.69695	495.224	384.454	665.723	384.122	384.122	384.122	11.8583	-41.7453	-1.07397	289.999	467.9	234.432	194.054	194.054	194.054	-42.3662	-5.18413	-10.4407	46.6771	-6.26075	-0.908295	0.221567	0.00431961	1.224	-88.907	9.31953	-13.4305	0	0	0.169343
658	0	-6.34032	0	0	-6.34829	0.085551	-2.86454	-0.109129	0.0189197	0.0247267	-15.0523	3.38E-16	1.01012	0	0	0.0264582	8.16978	-17.2424	5.50938	498.716	383.877	667.905	383.08	383.08	383.08	12.321	-43.7748	-0.904232	303.627	469.154	234.174	194.054	194.054	194.054	-44.4493	-5.37997	-10.8032	47.5551	-6.1354	-0.667758	0.260701	-0.0245351	1.23642	-88.4148	21.9872	-19.075	0	0	0.153254
659	0	-5.52048	0	0	-5.5266	0.0811457	-2.69501	-0.118283	0.0301573	0.0132496	-15.9841	1.44E-15	3.28538	0	0	0.0253017	8.16451	-17.9288	5.29502	501.819	383.222	669.976	382.115	382.115	382.115	12.7583	-45.8761	-0.743358	317.729	470.449	233.591	194.054	194.054	194.054	-46.6067	-5.59496	-11.1282	48.3391	-6.04078	-0.401565	0.272375	0.0409317	1.27312	-78.5858	45.3619	-24.1976	0	0	0.121556
660	0	-4.74128	0	0	-4.74555	0.0742297	-2.42878	-0.127555	0.0408225	5.97E-05	-16.7619	-1.52E-15	5.52569	0	0	0.0234709	8.17821	-18.5457	5.05443	504.534	382.495	671.923	381.236	381.236	381.236	13.1932	-48.053	-0.590985	332.276	471.835	232.79	194.054	194.054	194.054	-48.8443	-5.83735	-11.4347	49.0297	-5.96821	-0.12021	0.280464	0.127186	1.3122	-66.3844	67.3012	-28.3144	0	0	0.0913059
661	0	-3.9932	0	0	-3.99592	0.0661117	-2.11615	-0.136099	0.0498886	-0.0131812	-17.189	8.46E-16	7.45616	0	0	0.0214417	8.2003	-19.093	4.78723	506.859	381.703	673.738	380.441	380.441	380.441	13.6484	-50.3058	-0.442929	347.225	473.356	231.884	194.054	194.054	194.054	-51.1654	-6.11323	-11.7427	49.6311	-5.90063	0.163635	0.300925	0.180937	1.34106	-56.6917	80.9741	-31.1949	0	0	0.0682691
662	0	-3.27074	0	0	-3.27237	0.0579555	-1.80191	-0.143272	0.0564336	-0.0259308	-17.1366	-1.35E-15	8.82485	0	0	0.0196008	8.22418	-19.5707	4.49797	508.802	380.854	675.409	379.728	379.728	379.728	14.1434	-52.6302	-0.291451	362.514	475.047	230.975	194.054	194.054	194.054	-53.568	-6.42531	-12.0702	50.1456	-5.8257	0.439789	0.328264	0.200865	1.36001	-48.4537	87.7132	-32.6483	0	0	0.0483917
663	0	-2.57395	0	0	-2.57486	0.0506904	-1.52192	-0.148669	0.0596715	-0.0380675	-16.5545	3.38E-15	9.4194	0	0	0.0180217	8.24792	-19.9788	4.19547	510.378	379.961	676.924	379.1	379.1	379.1	14.6917	-55.0152	-0.126832	378.072	476.924	230.148	194.054	194.054	194.054	-56.0432	-6.77281	-12.4311	50.5732	-5.73797	0.700278	0.34987	0.213459	1.37842	-38.7591	92.0621	-32.6594	0	0	0.0279284
664	0	-1.90929	0	0	-1.90978	0.0450118	-1.30302	-0.15222	0.0590842	-0.0492365	-15.4827	-2.37E-15	9.09841	0	0	0.0164767	8.27058	-20.3181	3.88909	511.604	379.036	678.268	378.562	378.562	378.562	15.2982	-57.4434	0.0605035	393.817	478.986	229.468	194.054	194.054	194.054	-58.5752	-7.15157	-12.8323	50.9151	-5.63369	0.937173	0.360075	0.233098	1.39955	-26.9786	95.3024	-31.2628	0	0	0.00736583
665	0	-1.28972	0	0	-1.28998	0.0413577	-1.16214	-0.154216	0.054551	-0.0585751	-14.05	1.02E-15	7.82217	0	0	0.0146031	8.28985	-20.5907	3.58672	512.497	378.093	679.432	378.117	378.117	378.117	15.9574	-59.8913	0.278073	409.662	481.207	228.97	194.054	194.054	194.054	-61.1406	-7.554	-13.2723	51.1754	-5.50745	1.14183	0.362916	0.255328	1.41947	-15.3047	95.8666	-28.7172	0	0	-0.0104772
666	0	-0.733197	0	0	-0.733315	0.0398392	-1.10359	-0.155277	0.0464154	-0.0655673	-12.4568	-4.91E-15	5.66883	0	0	0.0121373	8.30259	-20.7994	3.2953	513.071	377.145	680.409	377.767	377.767	377.767	16.6532	-62.3312	0.529528	425.527	483.537	228.667	194.054	194.054	194.054	-63.71	-7.96921	-13.7403	51.3594	-5.35319	1.30654	0.364049	0.273924	1.43683	-6.06116	92.621	-25.3926	0	0	-0.0237889
667	0	-0.25999	0	0	-0.26005	0.0402117	-1.11795	-0.156353	0.0354718	-0.0699297	-10.9536	1.24E-15	2.82966	0	0	0.00912197	8.30578	-20.9481	3.02163	513.344	376.208	681.198	377.513	377.513	377.513	17.3595	-64.7338	0.813119	441.343	485.908	228.544	194.054	194.054	194.054	-66.2505	-8.38379	-14.2171	51.4735	-5.16579	1.42599	0.363777	0.287107	1.44935	-0.124266	85.9222	-21.7408	0	0	-0.0322647
668	0	0.110207	0	0	0.110219	0.0418965	-1.18291	-0.158238	0.0229117	-0.0719494	-9.76674	2.20E-15	-0.409704	0	0	0.00591484	8.29699	-21.041	2.77173	513.334	375.296	681.795	377.353	377.353	377.353	18.0433	-67.0711	1.12075	457.064	488.238	228.574	194.054	194.054	194.054	-68.7283	-8.78311	-14.6762	51.5243	-4.943	1.49786	0.359846	0.300903	1.46197	3.00914	77.8164	-18.1809	0	0	-0.0367779
669	0	0.361107	0	0	0.361204	0.0440802	-1.2671	-0.161484	0.0100822	-0.0722665	-9.06354	-3.72E-15	-3.71631	0	0	0.00306315	8.27372	-21.0833	2.54938	513.057	374.422	682.205	377.284	377.284	377.284	18.668	-69.3195	1.43823	472.666	490.435	228.723	194.054	194.054	194.054	-71.1126	-9.15283	-15.0869	51.519	-4.68689	1.52226	0.352023	0.319674	1.47586	3.89394	70.2052	-15.035	0	0	-0.0385256
670	0	0.481987	0	0	0.482107	0.0458187	-1.33413	-0.166237	-0.00179138	-0.0712827	-8.91854	6.77E-16	-6.76327	0	0	0.00107132	8.23307	-21.0801	2.35589	512.527	373.598	682.43	377.301	377.301	377.301	19.1979	-71.4621	1.7467	488.144	492.411	228.963	194.054	194.054	194.054	-73.3779	-9.48022	-15.4179	51.4646	-4.40477	1.50161	0.349754	0.331749	1.486	0.854552	62.3156	-12.4874	0	0	-0.0381091
671	0	0.468553	0	0	0.468697	0.0461005	-1.34499	-0.172232	-0.011593	-0.0698998	-9.3098	2.37E-15	-9.25214	0	0	0.000186471	8.17301	-21.0371	2.1924	511.764	372.835	682.48	377.394	377.394	377.394	19.6019	-73.4893	2.02503	503.507	494.085	229.278	194.054	194.054	194.054	-75.5061	-9.75519	-15.6401	51.3675	-4.10751	1.44164	0.354533	0.332232	1.48675	-5.30817	54.4018	-10.5607	0	0	-0.0369869
672	0	0.323496	0	0	0.32359	0.0439403	-1.26171	-0.179042	-0.0185291	-0.0693526	-10.15	1.69E-15	-10.9544	0	0	0.000258831	8.09316	-20.9594	2.06061	510.785	372.14	682.363	377.542	377.542	377.542	19.856	-75.3982	2.25252	518.769	495.39	229.667	194.054	194.054	194.054	-77.487	-9.97091	-15.7303	51.2352	-3.80121	1.35185	0.35825	0.325774	1.48276	-11.227	47.7832	-9.08338	0	0	-0.0360247
673	0	0.0554169	0	0	0.0554171	0.0385084	-1.05228	-0.185963	-0.0220942	-0.0707009	-11.2911	-6.43E-15	-11.7208	0	0	0.000726253	7.99428	-20.8523	1.96113	509.614	371.519	682.087	377.718	377.718	377.718	19.9461	-77.1922	2.41187	533.938	496.278	230.145	194.054	194.054	194.054	-79.3187	-10.1238	-15.673	51.0785	-3.48557	1.24318	0.354423	0.316752	1.48319	-13.8536	43.3794	-7.81606	0	0	-0.0348447
674	0	-0.322222	0	0	-0.322252	0.0292315	-0.694531	-0.192251	-0.0220386	-0.0744398	-12.564	-2.71E-15	-11.4843	0	0	0.000736466	7.87792	-20.7209	1.89223	508.27	370.976	681.665	377.896	377.896	377.896	19.8675	-78.8789	2.49146	549.005	496.719	230.741	194.054	194.054	194.054	-81.0064	-10.2132	-15.4621	50.908	-3.16491	1.12502	0.343476	0.296893	1.48798	-12.2164	39.8712	-6.5192	0	0	-0.0316923
675	0	-0.792127	0	0	-0.792137	0.0158371	-0.177914	-0.197239	-0.0184518	-0.0811716	-13.8044	4.40E-15	-10.2709	0	0	-0.000587475	7.74736	-20.5703	1.85042	506.774	370.51	681.105	378.056	378.056	378.056	19.626	-80.469	2.48709	563.941	496.705	231.491	194.054	194.054	194.054	-82.5612	-10.2408	-15.1018	50.7328	-2.85154	1.00446	0.324831	0.272343	1.49688	-4.77822	37.97	-4.92563	0	0	-0.0260684
676	0	-1.33428	0	0	-1.33434	-0.00161873	0.495381	-0.200278	-0.0117111	-0.0907731	-14.8555	0	-8.19135	0	0	-0.00381845	7.60649	-20.4054	1.83083	505.147	370.119	680.417	378.183	378.183	378.183	19.2362	-81.9741	2.40253	578.693	496.25	232.433	194.054	194.054	194.054	-83.9984	-10.2104	-14.6064	50.5598	-2.56461	0.886517	0.30388	0.2537	1.51098	7.97121	39.0868	-2.91792	0	0	-0.0189152
677	0	-1.92685	0	0	-1.92735	-0.0227806	1.31142	-0.200925	-0.00241935	-0.10287	-15.5904	-3.89E-15	-5.42726	0	0	-0.00901291	7.45834	-20.2306	1.82886	503.413	369.801	679.615	378.264	378.264	378.264	18.7207	-83.4063	2.24937	593.181	495.386	233.6	194.054	194.054	194.054	-85.3355	-10.1266	-13.999	50.3927	-2.3258	0.7746	0.289245	0.226033	1.51569	24.119	40.1842	-0.450808	0	0	-0.00945558
678	0	-2.54668	0	0	-2.54864	-0.0470773	2.24767	-0.198787	0.00849579	-0.117077	-15.8998	3.38E-16	-2.22878	0	0	-0.0156013	7.30657	-20.0498	1.84292	501.598	369.548	678.709	378.285	378.285	378.285	18.1077	-84.7762	2.04578	607.308	494.167	235.017	194.054	194.054	194.054	-86.5909	-9.995	-13.3103	50.2334	-2.1485	0.672697	0.283445	0.194578	1.51118	42.9955	41.2228	2.45795	0	0	0.00118974
679	0	-3.17037	0	0	-3.17558	-0.0737871	3.27551	-0.193598	0.0200033	-0.133279	-15.6999	-5.41E-15	1.12352	0	0	-0.022532	7.15459	-19.8657	1.87502	499.735	369.354	677.712	378.23	378.23	378.23	17.4292	-86.0928	1.81477	620.961	492.657	236.691	194.054	194.054	194.054	-87.7812	-9.82148	-12.5755	50.0833	-2.0332	0.584278	0.276438	0.179316	1.50792	66.6714	44.47	5.77636	0	0	0.0120856
680	0	-3.77602	0	0	-3.787	-0.102061	4.36122	-0.185209	0.0310982	-0.151094	-14.9363	2.17E-15	4.3488	0	0	-0.0285469	7.00303	-19.6812	1.92799	497.859	369.214	676.639	378.085	378.085	378.085	16.718	-87.3615	1.58172	634.015	490.929	238.61	194.054	194.054	194.054	-88.9201	-9.61174	-11.8317	49.9434	-1.97174	0.508866	0.260433	0.183938	1.51212	96.2189	49.9697	9.39161	0	0	0.0230141
681	0	-4.34442	0	0	-4.3643	-0.130962	5.46778	-0.173696	0.0409851	-0.169893	-13.5977	2.69E-15	7.20083	0	0	-0.0325389	6.84937	-19.4986	2.00322	496.002	369.117	675.505	377.844	377.844	377.844	16.0055	-88.5845	1.37188	646.341	489.06	240.741	194.054	194.054	194.054	-90.0163	-9.3714	-11.1152	49.8148	-1.95155	0.440044	0.234859	0.194524	1.51876	130.657	55.4313	13.1083	0	0	0.0330466
682	0	-4.86004	0	0	-4.89213	-0.159542	6.55801	-0.159414	0.0490371	-0.188851	-11.7233	3.38E-16	9.47818	0	0	-0.0338186	6.69025	-19.3207	2.10058	494.192	369.059	674.328	377.512	377.512	377.512	15.3195	-89.7594	1.20793	657.812	487.121	243.023	194.054	194.054	194.054	-91.0729	-9.10607	-10.458	49.6999	-1.95786	0.367175	0.204173	0.201744	1.52292	167.654	59.6696	16.6732	0	0	0.0404393
683	0	-5.31172	0	0	-5.35891	-0.186921	7.59804	-0.142948	0.0549537	-0.206994	-9.3974	4.02E-15	11.0499	0	0	-0.0322988	6.52311	-19.1501	2.21966	492.456	369.032	673.12	377.104	377.104	377.104	14.6831	-90.8792	1.10794	668.306	485.176	245.375	194.054	194.054	194.054	-92.0867	-8.82146	-9.88616	49.601	-1.97544	0.278482	0.173156	0.200629	1.5222	204.611	62.3261	19.8175	0	0	0.0439484
684	0	-5.69268	0	0	-5.75702	-0.212366	8.56007	-0.125144	0.0586362	-0.223511	-6.74798	-8.46E-16	11.8512	0	0	-0.0284552	6.34691	-18.9893	2.36056	490.821	369.03	671.891	376.643	376.643	376.643	14.1128	-91.9329	1.08344	677.713	483.276	247.696	194.054	194.054	194.054	-93.0491	-8.52337	-9.41775	49.5194	-1.99119	0.163713	0.142562	0.194824	1.5173	239.792	64.2679	22.3033	0	0	0.0433899
685	0	-6.00068	0	0	-6.08306	-0.235318	9.42372	-0.106951	0.0602631	-0.23738	-3.92534	5.08E-16	11.8923	0	0	-0.0231593	6.16165	-18.8404	2.52353	489.311	369.051	670.649	376.157	376.157	376.156	13.6182	-92.9059	1.13881	685.941	481.458	249.871	194.054	194.054	194.054	-93.9459	-8.21764	-9.06174	49.4551	-1.9963	0.015247	0.112314	0.190056	1.51072	271.372	66.519	23.9456	0	0	0.0390614
686	0	-6.23794	0	0	-6.33803	-0.255421	10.1767	-0.0894518	0.0600663	-0.24753	-1.09912	-2.71E-15	11.2369	0	0	-0.0173913	5.96763	-18.7056	2.70823	487.946	369.09	669.398	375.673	375.673	375.673	13.2022	-93.7809	1.27065	692.92	479.742	251.778	194.054	194.054	194.054	-94.7593	-7.9099	-8.81782	49.4076	-1.98564	-0.172385	0.0844266	0.18752	1.50317	297.06	69.5842	24.615	0	0	0.031071
687	0	-6.41099	0	0	-6.5274	-0.272534	10.8148	-0.0735943	0.0584631	-0.252904	1.57396	2.20E-15	10.0099	0	0	-0.0120089	5.76521	-18.587	2.91333	486.739	369.146	668.145	375.219	375.219	375.219	12.8608	-94.5389	1.46838	698.605	478.136	253.298	194.054	194.054	194.054	-95.4689	-7.6051	-8.67698	49.3772	-1.9564	-0.403471	0.0595827	0.186814	1.4964	315.144	73.7621	24.2852	0	0	0.019405
688	0	-6.53053	0	0	-6.66119	-0.286717	11.3417	-0.0602673	0.0557628	-0.252648	3.94382	-6.77E-16	8.36025	0	0	-0.00754696	5.55514	-18.4865	3.13587	485.698	369.216	666.894	374.82	374.82	374.82	12.5845	-95.1608	1.71567	702.979	476.633	254.322	194.054	194.054	194.054	-96.053	-7.30708	-8.62286	49.3662	-1.90776	-0.682501	0.0438621	0.180076	1.48933	323.373	78.1086	22.9925	0	0	0.00480541
689	0	-6.61111	0	0	-6.75371	-0.298215	11.7674	-0.0501461	0.0524298	-0.245995	5.88016	1.52E-15	6.47824	0	0	-0.00419328	5.33979	-18.4051	3.37211	484.825	369.3	665.646	374.492	374.492	374.492	12.3589	-95.628	1.99197	706.055	475.219	254.755	194.054	194.054	194.054	-96.4904	-7.01806	-8.63353	49.3777	-1.84204	-1.01373	0.0481756	0.160439	1.47841	318.775	81.4865	20.8395	0	0	-0.00961485
690	0	-6.67054	0	0	-6.82301	-0.307448	12.1083	-0.0438555	0.0487585	-0.232666	7.25304	-8.46E-17	4.55264	0	0	-0.00180924	5.12393	-18.3427	3.61984	484.121	369.399	664.405	374.248	374.248	374.248	12.1661	-95.9238	2.27519	707.879	473.874	254.529	194.054	194.054	194.054	-96.7612	-6.73818	-8.68394	49.4119	-1.76602	-1.39816	0.0891107	0.135424	1.46213	297.589	84.5255	17.9537	0	0	-0.0182751
691	0	-6.72855	0	0	-6.88964	-0.315001	12.3865	-0.0418422	0.0451916	-0.212959	7.94038	0	2.79195	0	0	-0.000102209	4.91256	-18.2965	3.8816	483.585	369.513	663.173	374.082	374.081	374.082	11.9864	-96.0347	2.54388	708.527	472.575	253.6	194.054	194.054	194.054	-96.8487	-6.46538	-8.7482	49.4609	-1.69174	-1.82941	0.171857	0.130806	1.44735	258.483	89.8556	14.5404	0	0	-0.0160147
692	0	-6.80564	0	0	-6.97516	-0.321565	12.6278	-0.0446145	0.0420632	-0.18819	7.8051	2.20E-15	1.38139	0	0	0.00118286	4.70719	-18.2611	4.16504	483.218	369.646	661.961	373.965	373.965	373.965	11.8001	-95.9512	2.7799	708.101	471.305	251.959	194.054	194.054	194.054	-96.7405	-6.19567	-8.80221	49.5052	-1.63531	-2.29226	0.282114	0.138463	1.43855	205.122	94.5963	10.8884	0	0	-0.00375681
693	0	-6.9214	0	0	-7.10027	-0.327788	12.8562	-0.0523793	0.0397327	-0.161317	6.73817	4.23E-17	0.477024	0	0	0.00203284	4.50709	-18.2287	4.4783	483.017	369.802	660.783	373.859	373.859	373.859	11.5894	-95.6695	2.96992	706.723	470.052	249.626	194.054	194.054	194.054	-96.4303	-5.92416	-8.82584	49.5176	-1.61633	-2.76465	0.362423	0.162843	1.45168	152.54	98.3168	7.44286	0	0	0.00799048
694	0	-7.09364	0	0	-7.28363	-0.333934	13.0813	-0.065344	0.0384049	-0.135936	4.64302	-1.48E-16	0.167929	0	0	0.00207074	4.31035	-18.1918	4.81391	482.956	369.985	659.657	373.727	373.727	373.727	11.3423	-95.1931	3.10678	704.519	468.812	246.658	194.054	194.054	194.054	-95.9202	-5.64698	-8.80549	49.4846	-1.63943	-3.22852	0.332738	0.240323	1.51148	122.296	107.113	4.68087	0	0	0.0112696
695	0	-7.33742	0	0	-7.54035	-0.339522	13.2856	-0.0832868	0.0385044	-0.112598	1.49968	-1.33E-15	0.493061	0	0	0.000754463	4.11149	-18.1456	5.13126	482.967	370.196	658.596	373.542	373.542	373.542	11.0552	-94.534	3.18949	701.604	467.588	243.141	194.054	194.054	194.054	-95.222	-5.36366	-8.73602	49.4318	-1.66633	-3.68112	0.252652	0.336966	1.59464	103.613	118.479	2.62482	0	0	0.00283321
696	0	-7.66081	0	0	-7.87761	-0.343536	13.4322	-0.105589	0.0402004	-0.0909936	-2.6157	-3.21E-15	1.39351	0	0	-0.0021762	3.90436	-18.0867	5.37209	482.956	370.432	657.615	373.283	373.283	373.283	10.7348	-93.7134	3.22225	698.082	466.396	239.196	194.054	194.054	194.054	-94.3585	-5.07846	-8.62084	49.4018	-1.6374	-4.1217	0.213118	0.38453	1.6705	78.4588	124.983	1.08838	0	0	-0.0163181
697	0	-8.06001	0	0	-8.28996	-0.344857	13.4804	-0.13087	0.0432074	-0.0719689	-7.47707	-5.08E-16	2.70241	0	0	-0.00629127	3.68906	-18.0085	5.48709	482.845	370.694	656.724	372.937	372.937	372.937	10.3966	-92.7626	3.21224	694.047	465.262	234.969	194.054	194.054	194.054	-93.3634	-4.80073	-8.4706	49.4137	-1.52097	-4.53166	0.232893	0.363078	1.73089	45.1742	125.17	-0.0468378	0	0	-0.0344284
698	0	-8.51793	0	0	-8.75794	-0.342493	13.3941	-0.157054	0.0465741	-0.0568911	-12.7096	1.14E-15	4.14651	0	0	-0.0104187	3.47479	-17.9007	5.44527	482.578	370.982	655.923	372.505	372.505	372.505	10.0635	-91.7212	3.16751	689.586	464.22	230.626	194.054	194.054	194.054	-92.2796	-4.54439	-8.30119	49.4491	-1.33454	-4.8701	0.289673	0.286767	1.78068	10.2944	120.193	-0.863895	0	0	-0.0410164
699	0	-9.00574	0	0	-9.25015	-0.335658	13.1444	-0.181495	0.0491455	-0.0463673	-17.8192	4.58E-15	5.42664	0	0	-0.0130338	3.27773	-17.7507	5.23173	482.123	371.3	655.208	372.001	372.001	372.002	9.76221	-90.6353	3.09451	684.775	463.306	226.34	194.054	194.054	194.054	-91.1563	-4.32649	-8.13054	49.4601	-1.13527	-5.08087	0.358516	0.191477	1.82232	-21.2005	112.523	-1.46797	0	0	-0.0386343
700	0	-9.48777	0	0	-9.72846	-0.323853	12.7118	-0.201538	0.0497826	-0.040714	-22.29	1.86E-15	6.27648	0	0	-0.0129774	3.11465	-17.5471	4.84255	481.462	371.653	654.573	371.45	371.45	371.45	9.51752	-89.5524	2.99682	679.68	462.548	222.273	194.054	194.054	194.054	-90.0435	-4.16417	-7.97497	49.3912	-0.985454	-5.10724	0.383874	0.141742	1.8707	-38.4876	108.674	-1.8587	0	0	-0.0354293
701	0	-9.92804	0	0	-10.1555	-0.306856	12.0864	-0.215321	0.0481702	-0.0381184	-25.7121	2.11E-16	6.5733	0	0	-0.0100407	2.9941	-17.2838	4.27526	480.577	372.046	654.021	370.869	370.869	370.869	9.34766	-88.5167	2.87471	674.352	461.96	218.557	194.054	194.054	194.054	-88.9871	-4.07134	-7.84572	49.2115	-0.906496	-4.91328	0.377181	0.142391	1.92486	-47.3899	107.563	-2.2212	0	0	-0.0352314
702	0	-10.2958	0	0	-10.5007	-0.284907	11.2746	-0.222284	0.0447527	-0.0356403	-27.8769	3.05E-15	6.35094	0	0	-0.00499585	2.91384	-16.9617	3.53488	479.46	372.484	653.565	370.279	370.279	370.279	9.2596	-87.5632	2.72687	668.835	461.537	215.288	194.054	194.054	194.054	-88.0225	-4.0548	-7.74689	48.9212	-0.876125	-4.49639	0.376171	0.173396	1.97508	-59.7693	106.7	-2.8169	0	0	-0.0458055
703	0	-10.568	0	0	-10.7433	-0.2589	10.3066	-0.223068	0.0403504	-0.0324804	-28.7902	-5.03E-15	5.75732	0	0	0.000899316	2.86299	-16.5882	2.64543	478.122	372.972	653.225	369.701	369.701	369.701	9.24738	-86.7161	2.55338	663.174	461.261	212.515	194.054	194.054	194.054	-87.173	-4.11142	-7.67546	48.5376	-0.853562	-3.8867	0.388012	0.218436	2.01368	-76.5582	105.146	-3.58724	0	0	-0.0709853
704	0	-10.7307	0	0	-10.8733	-0.230229	9.23261	-0.2187	0.0356905	-0.0284823	-28.5874	1.61E-15	4.97719	0	0	0.00649817	2.82548	-16.1746	1.6481	476.593	373.517	653.026	369.161	369.161	369.161	9.29483	-85.9878	2.35776	657.413	461.105	210.245	194.054	194.054	194.054	-86.4494	-4.22877	-7.62392	48.0817	-0.799487	-3.13475	0.40611	0.264511	2.03592	-94.7172	102.853	-4.38073	0	0	-0.107431
705	0	-10.7799	0	0	-10.8902	-0.200503	8.11212	-0.210314	0.0314821	-0.024196	-27.4813	4.86E-16	4.19926	0	0	0.0111189	2.78412	-15.7331	0.592655	474.913	374.123	652.989	368.685	368.685	368.685	9.38063	-85.3809	2.14766	651.592	461.04	208.451	194.054	194.054	194.054	-85.8518	-4.38801	-7.58356	47.571	-0.685484	-2.29764	0.419636	0.296576	2.03556	-110.022	99.1698	-5.02577	0	0	-0.146809
706	0	-10.7205	0	0	-10.8021	-0.171266	7.00395	-0.19951	0.027915	-0.0199303	-25.7674	4.06E-15	3.53381	0	0	0.0144346	2.72457	-15.2748	-0.470349	473.122	374.792	653.121	368.301	368.301	368.301	9.48324	-84.8891	1.93398	645.745	461.039	207.081	194.054	194.054	194.054	-85.3717	-4.56765	-7.54729	47.0173	-0.497136	-1.42887	0.422924	0.308551	2.01072	-120.468	93.8009	-5.43185	0	0	-0.181675
707	0	-10.5645	0	0	-10.6225	-0.14382	5.95883	-0.187785	0.0248229	-0.0162304	-23.7375	1.48E-16	3.01131	0	0	0.0163819	2.63712	-14.8086	-1.49554	471.252	375.526	653.416	368.037	368.037	368.037	9.58459	-84.5004	1.72892	639.899	461.082	206.065	194.054	194.054	194.054	-84.995	-4.74719	-7.51093	46.4273	-0.232775	-0.572574	0.409619	0.307857	1.96498	-124.239	88.149	-5.57089	0	0	-0.206201
708	0	-10.3279	0	0	-10.368	-0.119126	5.01504	-0.176176	0.0221785	-0.0133433	-21.6233	5.28E-15	2.63672	0	0	0.0171306	2.51635	-14.3407	-2.44694	469.324	376.323	653.858	367.91	367.91	367.91	9.6714	-84.1997	1.54373	634.071	461.154	205.332	194.054	194.054	194.054	-84.705	-4.90968	-7.47292	45.805	0.100625	0.237947	0.378363	0.296296	1.90167	-121.123	82.5409	-5.46059	0	0	-0.217606
709	0	-10.029	0	0	-10.0562	-0.097769	4.19659	-0.165462	0.0199993	-0.0112382	-19.6055	6.82E-16	2.3937	0	0	0.0169565	2.36078	-13.8748	-3.29991	467.345	377.184	654.417	367.932	367.932	367.932	9.73559	-83.9709	1.38716	628.272	461.245	204.808	194.054	194.054	194.054	-84.4843	-5.04304	-7.43366	45.154	0.490103	0.980128	0.334036	0.274588	1.82344	-112.802	77.2032	-5.17332	0	0	-0.216766
710	0	-9.68641	0	0	-9.70482	-0.0799877	3.51384	-0.156279	0.0182835	-0.01002	-17.8206	1.42E-15	2.25112	0	0	0.0161624	2.17241	-13.4123	-4.04061	465.312	378.11	655.058	368.101	368.102	368.101	9.77366	-83.7981	1.26515	622.506	461.348	204.43	194.054	194.054	194.054	-84.3165	-5.14004	-7.39504	44.4787	0.918733	1.64071	0.277952	0.245631	1.73705	-99.9287	72.6605	-4.76907	0	0	-0.204493
711	0	-9.31738	0	0	-9.32999	-0.065717	2.96515	-0.148905	0.0169538	-0.00929969	-16.3412	1.85E-15	2.16878	0	0	0.0150169	1.95616	-12.9535	-4.66515	463.212	379.103	655.74	368.41	368.41	368.41	9.78578	-83.6668	1.18075	616.774	461.459	204.141	194.054	194.054	194.054	-84.1872	-5.19781	-7.3596	43.7856	1.36762	2.21353	0.219913	0.204237	1.64468	-85.5574	67.8165	-4.34205	0	0	-0.18417
712	0	-8.93675	0	0	-8.94564	-0.0546853	2.54062	-0.14338	0.0158521	-0.00884176	-15.1927	-4.00E-15	2.10346	0	0	0.0137356	1.71992	-12.4973	-5.17652	461.03	380.164	656.423	368.839	368.84	368.839	9.7744	-83.565	1.1346	611.074	461.576	203.899	194.054	194.054	194.054	-84.0844	-5.2167	-7.32997	43.083	1.81515	2.69759	0.171735	0.148371	1.5499	-72.9233	61.6468	-3.96948	0	0	-0.160215
713	0	-8.55613	0	0	-8.56263	-0.0465209	2.22624	-0.139649	0.0148893	-0.00839147	-14.3719	-1.87E-15	2.02769	0	0	0.0124876	1.474	-12.0426	-5.58037	458.752	381.296	657.065	369.365	369.365	369.365	9.74298	-83.4829	1.1253	605.403	461.699	203.67	194.054	194.054	194.054	-83.9988	-5.19923	-7.30814	42.3778	2.23605	3.09556	0.1393	0.0910036	1.46123	-64.0537	55.2562	-3.70313	0	0	-0.138007
714	0	-8.18349	0	0	-8.18855	-0.040832	2.00711	-0.137474	0.0139784	-0.00814321	-13.8419	-2.63E-15	1.92643	0	0	0.0113714	1.22842	-11.5877	-5.8829	456.371	382.496	657.631	369.957	369.957	369.957	9.69508	-83.4135	1.14998	599.762	461.827	203.433	194.054	194.054	194.054	-83.9239	-5.14911	-7.29509	41.6752	2.6047	3.41229	0.116181	0.0490027	1.38783	-57.7621	50.3526	-3.51288	0	0	-0.118745
715	0	-7.82381	0	0	-7.828	-0.037218	1.86787	-0.13652	0.0132301	-0.00807723	-13.5467	-1.64E-16	1.8141	0	0	0.0104323	0.989936	-11.1317	-6.09136	453.883	383.762	658.096	370.579	370.579	370.579	9.63388	-83.3522	1.20463	594.15	461.958	203.176	194.054	194.054	194.054	-83.8552	-5.0708	-7.29078	40.9805	2.90045	3.65282	0.0982465	0.0244544	1.33596	-53.5039	47.0202	-3.3799	0	0	-0.102339
716	0	-7.47963	0	0	-7.48333	-0.0352864	1.79344	-0.136532	0.0126083	-0.00816654	-13.4335	-2.79E-15	1.69623	0	0	0.00967226	0.761671	-10.6745	-6.21421	451.286	385.087	658.446	371.198	371.198	371.198	9.5623	-83.2959	1.28477	588.568	462.09	202.891	194.054	194.054	194.054	-83.7903	-4.96899	-7.2946	40.2998	3.11015	3.82003	0.0818339	0.00409121	1.3029	-50.6296	43.3501	-3.28245	0	0	-0.0870875
717	0	-7.15172	0	0	-7.15514	-0.0346716	1.76975	-0.137155	0.0122094	-0.00829339	-13.4404	2.90E-15	1.59235	0	0	0.00906499	0.545314	-10.2175	-6.26097	448.584	386.464	658.675	371.784	371.784	371.784	9.48297	-83.2431	1.38569	583.016	462.222	202.581	194.054	194.054	194.054	-83.7278	-4.84836	-7.30552	39.6417	3.22591	3.91319	0.0696054	-0.0201197	1.28721	-49.5932	38.7458	-3.21226	0	0	-0.0742126
718	0	-6.83941	0	0	-6.84274	-0.0350702	1.78511	-0.138182	0.0118905	-0.00822568	-13.5241	-1.57E-15	1.49585	0	0	0.00858463	0.342561	-9.76293	-6.24056	445.783	387.882	658.783	372.318	372.318	372.318	9.39818	-83.193	1.50301	577.495	462.352	202.247	194.054	194.054	194.054	-83.6672	-4.71326	-7.32246	39.0153	3.24312	3.92775	0.0686513	-0.0489053	1.28348	-51.803	33.6356	-3.18954	0	0	-0.0663949
719	0	-6.54107	0	0	-6.54443	-0.0362845	1.8319	-0.1394	0.0117126	-0.00783597	-13.6465	-8.83E-16	1.41643	0	0	0.00820678	0.155309	-9.31386	-6.1591	442.896	389.33	658.773	372.784	372.784	372.784	9.30984	-83.1453	1.63287	572.007	462.481	201.895	194.054	194.054	194.054	-83.6087	-4.56753	-7.34436	38.4288	3.16172	3.85815	0.0826889	-0.0792022	1.2882	-57.6449	28.8405	-3.21161	0	0	-0.064038
720	0	-6.25427	0	0	-6.25774	-0.0382367	1.90712	-0.140678	0.0115402	-0.00722355	-13.7829	-3.90E-15	1.34176	0	0	0.00791642	-0.0146858	-8.87303	-6.01881	439.943	390.794	658.655	373.171	373.171	373.171	9.21963	-83.1001	1.77188	566.556	462.61	201.532	194.054	194.054	194.054	-83.5523	-4.41445	-7.37028	37.8879	2.98906	3.70111	0.109569	-0.113421	1.29813	-66.2356	23.8464	-3.26331	0	0	-0.065439
721	0	-5.97614	0	0	-5.97984	-0.0409567	2.01191	-0.1419	0.0113585	-0.00667784	-13.9151	-3.37E-16	1.2697	0	0	0.00770096	-0.165257	-8.44276	-5.81884	436.946	392.26	658.442	373.467	373.467	373.467	9.12884	-83.0574	1.91722	561.145	462.738	201.164	194.054	194.054	194.054	-83.4982	-4.25679	-7.39938	37.3964	2.73882	3.4573	0.139208	-0.151101	1.31385	-74.6881	18.4006	-3.29377	0	0	-0.0669739
722	0	-5.7039	0	0	-5.70791	-0.0445206	2.1492	-0.143013	0.0111531	-0.00662457	-14.0338	-3.39E-15	1.19829	0	0	0.00755086	-0.293559	-8.02493	-5.55833	433.929	393.716	658.144	373.666	373.666	373.666	9.03865	-83.0171	2.0662	555.78	462.866	200.798	194.054	194.054	194.054	-83.4467	-4.09709	-7.43084	36.9567	2.42816	3.1307	0.159314	-0.187822	1.33841	-79.5638	12.6812	-3.23798	0	0	-0.0652423
723	0	-5.43514	0	0	-5.43963	-0.0489765	2.32081	-0.143946	0.010877	-0.00716541	-14.1303	-1.93E-15	1.1231	0	0	0.00745562	-0.396494	-7.62093	-5.2401	430.911	395.147	657.775	373.769	373.769	373.769	8.95019	-82.9793	2.21625	550.461	462.996	200.438	194.054	194.054	194.054	-83.3978	-3.93778	-7.46387	36.5707	2.07467	2.72776	0.168746	-0.220731	1.37024	-80.2907	6.69592	-3.09156	0	0	-0.0607098
724	0	-5.16824	0	0	-5.17329	-0.0543118	2.52624	-0.144661	0.0105576	-0.00821965	-14.2	-4.20E-15	1.04803	0	0	0.00740306	-0.471257	-7.2315	-4.87134	427.903	396.543	657.348	373.785	373.785	373.785	8.86455	-82.9439	2.3649	545.187	463.127	200.09	194.054	194.054	194.054	-83.3516	-3.78127	-7.49773	36.2377	1.69246	2.25771	0.173475	-0.244505	1.40736	-78.088	0.861798	-2.86956	0	0	-0.055201
725	0	-4.90194	0	0	-4.90768	-0.0604591	2.76285	-0.145117	0.0101903	-0.00966499	-14.2391	-9.17E-16	0.975012	0	0	0.00738056	-0.516316	-6.85617	-4.46219	424.91	397.893	656.875	373.726	373.726	373.726	8.78279	-82.9107	2.50968	539.955	463.259	199.758	194.054	194.054	194.054	-83.3081	-3.62985	-7.53166	35.9527	1.29191	1.73374	0.176387	-0.255089	1.44686	-73.7649	-4.2612	-2.5967	0	0	-0.0496132
726	0	-4.63553	0	0	-4.64203	-0.0672968	3.02592	-0.1453	0.00979272	-0.01155	-14.2467	5.18E-16	0.908193	0	0	0.00737482	-0.532042	-6.4932	-4.0246	421.934	399.189	656.369	373.607	373.607	373.607	8.7059	-82.8795	2.64843	534.759	463.39	199.446	194.054	194.054	194.054	-83.2672	-3.48564	-7.56507	35.7063	0.881795	1.17381	0.17438	-0.252447	1.48647	-66.8599	-8.67808	-2.26492	0	0	-0.0439759
727	0	-4.36868	0	0	-4.37598	-0.0746419	3.30837	-0.145235	0.00937075	-0.0138385	-14.2265	1.78E-15	0.850594	0	0	0.00737528	-0.520946	-6.13983	-3.57249	418.972	400.424	655.844	373.441	373.441	373.441	8.63492	-82.8497	2.77924	529.59	463.52	199.155	194.054	194.054	194.054	-83.2284	-3.35056	-7.5975	35.488	0.473429	0.599181	0.162808	-0.239137	1.52535	-56.8447	-12.6251	-1.88031	0	0	-0.0381948
728	0	-4.10146	0	0	-4.10958	-0.0822482	3.60069	-0.144913	0.00896852	-0.0162294	-14.1783	1.90E-15	0.808028	0	0	0.00736789	-0.486909	-5.79297	-3.12174	416.015	401.591	655.313	373.241	373.241	373.241	8.5708	-82.8213	2.90048	524.439	463.646	198.887	194.054	194.054	194.054	-83.1918	-3.22629	-7.62866	35.2895	0.0829862	0.031886	0.146913	-0.226143	1.55952	-45.7094	-17.506	-1.48469	0	0	-0.0338434
729	0	-3.83425	0	0	-3.84314	-0.0898447	3.89245	-0.144381	0.00860678	-0.0185389	-14.1079	7.45E-16	0.782383	0	0	0.00734589	-0.433808	-5.4494	-2.68817	413.053	402.687	654.785	373.023	373.023	373.023	8.51447	-82.7937	3.01095	519.294	463.767	198.641	194.054	194.054	194.054	-83.1569	-3.11421	-7.65851	35.1045	-0.271297	-0.50754	0.128638	-0.20916	1.59165	-34.4515	-22.0905	-1.10299	0	0	-0.0294014
730	0	-3.56764	0	0	-3.57713	-0.0971558	4.17306	-0.143696	0.00829856	-0.0208291	-14.0224	6.19E-16	0.773252	0	0	0.0073088	-0.366305	-5.10607	-2.28629	410.074	403.705	654.27	372.804	372.804	372.805	8.46679	-82.7666	3.10995	514.144	463.882	198.416	194.054	194.054	194.054	-83.1235	-3.01532	-7.68722	34.9273	-0.572339	-1.00195	0.103999	-0.172921	1.62611	-22.3464	-23.2069	-0.728509	0	0	-0.0221827
731	0	-3.30225	0	0	-3.31218	-0.103902	4.43182	-0.142913	0.00810541	-0.0227157	-13.9288	-2.66E-15	0.782811	0	0	0.00725977	-0.291885	-4.76059	-1.92944	407.065	404.645	653.777	372.602	372.602	372.602	8.42858	-82.7396	3.19726	508.979	463.989	198.21	194.054	194.054	194.054	-83.0912	-2.93025	-7.71524	34.7521	-0.806824	-1.44011	0.0807857	-0.134554	1.66042	-11.7247	-22.6876	-0.410442	0	0	-0.0149796
732	0	-3.03874	0	0	-3.04883	-0.109854	4.65995	-0.142135	0.00792295	-0.023929	-13.8389	1.43E-15	0.797091	0	0	0.00721745	-0.21816	-4.41118	-1.62742	404.019	405.502	653.314	372.437	372.437	372.437	8.40042	-82.7123	3.27305	503.789	464.088	198.02	194.054	194.054	194.054	-83.0599	-2.85921	-7.74313	34.5695	-0.974554	-1.8176	0.0680216	-0.120404	1.68648	-5.02975	-25.0051	-0.175853	0	0	-0.0109171
733	0	-2.77717	0	0	-2.78716	-0.114877	4.85235	-0.14141	0.00784206	-0.0244513	-13.759	1.76E-15	0.82138	0	0	0.00718745	-0.148433	-4.05641	-1.38408	400.931	406.275	652.884	372.339	372.339	372.339	8.38272	-82.6845	3.33783	498.569	464.179	197.844	194.054	194.054	194.054	-83.0291	-2.80212	-7.77148	34.3642	-1.09475	-2.13426	0.066513	-0.133336	1.70071	-2.69609	-31.7204	-0.0255881	0	0	-0.0103501
734	0	-2.5171	0	0	-2.52675	-0.118938	5.00783	-0.140818	0.00775462	-0.0247422	-13.6976	-1.19E-15	0.842035	0	0	0.00717987	-0.0813653	-3.69525	-1.19764	397.803	406.963	652.48	372.339	372.339	372.339	8.37566	-82.6561	3.39227	493.315	464.262	197.677	194.054	194.054	194.054	-82.9989	-2.7586	-7.80082	34.1178	-1.1989	-2.39068	0.0605826	-0.133903	1.70881	-0.830376	-37.8661	0.0944545	0	0	-0.0100002
735	0	-2.25816	0	0	-2.26723	-0.122021	5.12584	-0.140416	0.0077027	-0.0254596	-13.66	3.84E-15	0.861591	0	0	0.00719138	-0.0177752	-3.32769	-1.06537	394.639	407.568	652.099	372.459	372.459	372.459	8.37915	-82.6271	3.4371	488.026	464.337	197.517	194.054	194.054	194.054	-82.9691	-2.7281	-7.83157	33.8197	-1.30738	-2.5872	0.0312699	-0.0698108	1.72129	5.68327	-35.0425	0.246834	0	0	-0.00389665
736	0	-2.00064	0	0	-2.00892	-0.124028	5.20262	-0.14022	0.00766295	-0.0265352	-13.6469	-7.84E-16	0.876425	0	0	0.00722038	0.0306161	-2.95557	-0.989006	391.432	408.092	651.75	372.693	372.693	372.693	8.39292	-82.5974	3.47337	482.698	464.404	197.362	194.054	194.054	194.054	-82.9399	-2.70976	-7.86418	33.4776	-1.40605	-2.72595	-0.0192983	0.0546729	1.73533	16.7769	-22.0495	0.420647	0	0	0.00873677
737	0	-1.74534	0	0	-1.75265	-0.124807	5.23242	-0.140142	0.00774832	-0.0264831	-13.6475	-1.51E-15	0.897477	0	0	0.00726278	0.0434782	-2.58208	-0.973069	388.175	408.537	651.454	373.009	373.009	373.009	8.41643	-82.5674	3.50224	477.328	464.463	197.212	194.054	194.054	194.054	-82.9113	-2.70244	-7.89898	33.1141	-1.45246	-2.81046	-0.0345232	0.117173	1.72447	19.1378	-15.1683	0.472794	0	0	0.0139075
738	0	-1.49195	0	0	-1.49817	-0.12438	5.2161	-0.140134	0.00797429	-0.0252193	-13.6541	-6.90E-16	0.92784	0	0	0.00732274	0.0104767	-2.20912	-1.0129	384.869	408.909	651.218	373.376	373.376	373.376	8.44894	-82.5374	3.52476	471.914	464.513	197.067	194.054	194.054	194.054	-82.8836	-2.70498	-7.93611	32.7441	-1.42111	-2.83934	-0.0134948	0.0848096	1.68626	12.7925	-17.8885	0.416241	0	0	0.0114737
739	0	-1.23905	0	0	-1.2441	-0.122964	5.16192	-0.140165	0.00831885	-0.0237663	-13.6608	-2.10E-16	0.967094	0	0	0.00740418	-0.0621544	-1.83686	-1.09428	381.53	409.212	651.031	373.779	373.779	373.779	8.4897	-82.5075	3.54182	466.464	464.556	196.925	194.054	194.054	194.054	-82.857	-2.71636	-7.97557	32.3672	-1.3232	-2.80737	0.00996343	0.0143844	1.64077	6.229	-21.795	0.353555	0	0	0.00882987
740	0	-0.985053	0	0	-0.988931	-0.120811	5.07954	-0.140244	0.00874047	-0.0227675	-13.6658	2.61E-15	1.01221	0	0	0.00750505	-0.160597	-1.46527	-1.20228	378.173	409.452	650.871	374.213	374.214	374.214	8.53812	-82.478	3.55407	460.984	464.595	196.786	194.054	194.054	194.054	-82.8316	-2.73575	-8.01737	31.9783	-1.18953	-2.71294	0.0164864	-0.0436128	1.59969	4.24388	-21.1102	0.344742	0	0	0.00815642
741	0	-0.729047	0	0	-0.731796	-0.118101	4.97581	-0.14032	0.00915995	-0.0220157	-13.6624	-3.20E-15	1.05484	0	0	0.00761363	-0.272605	-1.0949	-1.32655	374.809	409.635	650.72	374.673	374.673	374.673	8.59374	-82.449	3.56226	455.479	464.631	196.65	194.054	194.054	194.054	-82.8073	-2.76237	-8.06164	31.5755	-1.05059	-2.56112	0.0159719	-0.0792458	1.56483	4.26663	-16.8121	0.359407	0	0	0.00715807
742	0	-0.470588	0	0	-0.472282	-0.114966	4.85577	-0.14037	0.00961613	-0.0212417	-13.6476	-3.79E-15	1.09679	0	0	0.00772114	-0.389715	-0.72647	-1.45977	371.444	409.766	650.563	375.145	375.145	375.145	8.65608	-82.4202	3.56715	449.953	464.666	196.516	194.054	194.054	194.054	-82.784	-2.79541	-8.10852	31.1603	-0.930518	-2.36165	0.0216513	-0.105365	1.53427	3.10734	-12.4962	0.365306	0	0	0.00457943
743	0	-0.209267	0	0	-0.209973	-0.111543	4.72467	-0.140358	0.0100215	-0.0203202	-13.6172	-3.89E-15	1.12769	0	0	0.00781679	-0.505428	-0.360078	-1.59433	368.086	409.853	650.391	375.614	375.614	375.614	8.72474	-82.3914	3.56925	444.409	464.704	196.384	194.054	194.054	194.054	-82.7615	-2.83421	-8.15805	30.7334	-0.849752	-2.1257	0.0336218	-0.129074	1.50712	0.443066	-9.87556	0.348815	0	0	0.000881369
744	0	0.0553992	0	0	0.0555605	-0.107978	4.58807	-0.140264	0.0103961	-0.0196636	-13.5692	-2.18E-15	1.14893	0	0	0.00789388	-0.614047	0.0046819	-1.72265	364.744	409.898	650.195	376.069	376.069	376.069	8.79922	-82.3623	3.56884	438.851	464.745	196.253	194.054	194.054	194.054	-82.7392	-2.8783	-8.21009	30.2947	-0.825074	-1.86503	0.0405602	-0.144812	1.48814	-0.898532	-8.14905	0.348747	0	0	-0.00143075
745	0	0.323413	0	0	0.324388	-0.104376	4.44998	-0.140112	0.0107229	-0.0192719	-13.5076	3.70E-17	1.15871	0	0	0.00794629	-0.711306	0.368204	-1.83958	361.426	409.908	649.969	376.498	376.498	376.498	8.87903	-82.3322	3.56603	433.282	464.79	196.122	194.054	194.054	194.054	-82.7167	-2.92725	-8.26441	29.8459	-0.866277	-1.5927	0.0371892	-0.152175	1.47785	-0.00637295	-7.03249	0.369671	0	0	-0.00144858
746	0	0.594336	0	0	0.596016	-0.100769	4.31168	-0.139926	0.0109847	-0.0194756	-13.439	-3.76E-15	1.15545	0	0	0.00796918	-0.794942	0.730374	-1.94437	358.135	409.886	649.708	376.896	376.896	376.896	8.96363	-82.3005	3.56088	427.705	464.842	195.989	194.054	194.054	194.054	-82.693	-2.98064	-8.3207	29.3919	-0.974324	-1.32316	0.0156728	-0.142426	1.47872	5.29955	-4.63774	0.443524	0	0	0.00333333
747	0	0.866923	0	0	0.869231	-0.0970932	4.17066	-0.13979	0.0111496	-0.0199164	-13.3785	3.48E-15	1.13574	0	0	0.00796741	-0.865905	1.09027	-2.04201	354.866	409.835	649.416	377.261	377.261	377.261	9.05235	-82.2661	3.55349	422.117	464.899	195.853	194.054	194.054	194.054	-82.6672	-3.03791	-8.3786	28.9416	-1.14086	-1.07244	-0.0163619	-0.122263	1.48765	13.1809	-1.03595	0.537249	0	0	0.0113301
748	0	1.13969	0	0	1.1425	-0.0932303	4.02242	-0.139719	0.0112153	-0.0201416	-13.3346	-2.35E-16	1.09963	0	0	0.00795104	-0.92707	1.44643	-2.14093	351.615	409.758	649.095	377.592	377.593	377.593	9.14434	-82.2283	3.54403	416.518	464.961	195.713	194.054	194.054	194.054	-82.6384	-3.09838	-8.43768	28.5063	-1.34913	-0.855369	-0.0357935	-0.117442	1.49355	18.526	0.606619	0.592652	0	0	0.0162339
749	0	1.41178	0	0	1.41497	-0.0891142	3.86441	-0.139741	0.0111719	-0.0195332	-13.3141	1.32E-15	1.04843	0	0	0.00793808	-0.978985	1.79797	-2.24664	348.38	409.658	648.747	377.893	377.893	377.893	9.2387	-82.1863	3.53239	410.907	465.028	195.569	194.054	194.054	194.054	-82.6057	-3.16151	-8.4973	28.0944	-1.58135	-0.680983	-0.0251527	-0.135166	1.49464	16.9626	-0.765088	0.553468	0	0	0.0135515
750	0	1.68357	0	0	1.68709	-0.0848194	3.69947	-0.139814	0.0110835	-0.0182796	-13.3124	9.04E-16	0.992479	0	0	0.0079475	-1.01837	2.14536	-2.35696	345.169	409.535	648.37	378.17	378.17	378.17	9.33472	-82.1396	3.518	405.287	465.097	195.419	194.054	194.054	194.054	-82.5688	-3.22724	-8.55667	27.7068	-1.82566	-0.55152	0.0117227	-0.163532	1.49302	9.47552	-3.99579	0.439472	0	0	0.00532715
751	0	1.95682	0	0	1.96056	-0.0805403	3.53507	-0.139969	0.0109348	-0.0169412	-13.3271	1.63E-15	0.936152	0	0	0.00799318	-1.0401	2.49026	-2.46252	342	409.39	647.957	378.433	378.433	378.433	9.43199	-82.0886	3.49985	399.665	465.168	195.263	194.054	194.054	194.054	-82.5277	-3.29602	-8.61488	27.3372	-2.07666	-0.464168	0.0542433	-0.176626	1.49444	0.707508	-6.29713	0.320215	0	0	-0.00279897
752	0	2.23352	0	0	2.23741	-0.0764967	3.37967	-0.140103	0.0108288	-0.0160604	-13.3405	-3.17E-15	0.894239	0	0	0.00807299	-1.04168	2.83459	-2.55199	338.892	409.222	647.506	378.687	378.687	378.687	9.53034	-82.0332	3.47686	394.048	465.24	195.101	194.054	194.054	194.054	-82.4825	-3.36849	-8.67118	26.9784	-2.3285	-0.413759	0.0801677	-0.157455	1.50186	-4.3333	-5.50493	0.264008	0	0	-0.00598257
753	0	2.51509	0	0	2.51912	-0.0728332	3.23883	-0.140256	0.0108034	-0.0159126	-13.3498	-9.52E-17	0.873999	0	0	0.00817889	-1.02626	3.17937	-2.61777	335.861	409.031	647.022	378.93	378.93	378.93	9.62965	-81.9736	3.44821	388.441	465.312	194.934	194.054	194.054	194.054	-82.4335	-3.44517	-8.72501	26.627	-2.56791	-0.395051	0.0798383	-0.113838	1.51234	-3.5878	-2.24607	0.300025	0	0	-0.00359047
754	0	2.80201	0	0	2.80615	-0.0695804	3.11375	-0.140367	0.0109068	-0.0161813	-13.3449	1.82E-15	0.881292	0	0	0.00829228	-1.00131	3.52428	-2.65847	332.914	408.815	646.515	379.15	379.15	379.15	9.72985	-81.9099	3.41354	382.846	465.382	194.762	194.054	194.054	194.054	-82.3806	-3.52624	-8.77609	26.2865	-2.77487	-0.403267	0.0635536	-0.0730602	1.52037	0.333563	0.835003	0.39484	0	0	0.00054091
755	0	3.09405	0	0	3.0983	-0.0667014	3.00302	-0.140435	0.011178	-0.0165409	-13.3252	4.68E-15	0.919188	0	0	0.00840096	-0.973962	3.86806	-2.67646	330.052	408.575	645.993	379.333	379.333	379.333	9.8309	-81.8415	3.37289	377.262	465.45	194.586	194.054	194.054	194.054	-82.3234	-3.61166	-8.82446	25.9634	-2.93114	-0.43378	0.0443208	-0.0598054	1.52153	4.45758	1.53359	0.507038	0	0	0.00332739
756	0	3.39084	0	0	3.3952	-0.0641546	2.90504	-0.140464	0.0116168	-0.0167711	-13.2918	3.40E-15	0.986178	0	0	0.00849778	-0.946635	4.20909	-2.67447	327.277	408.31	645.461	379.473	379.473	379.473	9.93296	-81.7682	3.3263	371.689	465.517	194.406	194.054	194.054	194.054	-82.2616	-3.70145	-8.87033	25.6626	-3.03036	-0.4817	0.0298434	-0.0774311	1.5166	7.13578	-0.22155	0.617975	0	0	0.00431757
757	0	3.69208	0	0	3.69656	-0.0619257	2.81928	-0.140434	0.0122139	-0.0169517	-13.2446	1.40E-15	1.07818	0	0	0.00857706	-0.915997	4.5459	-2.6537	324.588	408.02	644.914	379.569	379.569	379.569	10.0366	-81.6893	3.27396	366.125	465.582	194.222	194.054	194.054	194.054	-82.1946	-3.79578	-8.9142	25.385	-3.08066	-0.541598	0.019723	-0.116805	1.50689	8.7136	-3.8771	0.728627	0	0	0.00456731
758	0	3.99751	0	0	4.00211	-0.0600198	2.74594	-0.140451	0.0128909	-0.0174168	-13.196	-2.48E-15	1.18424	0	0	0.00863964	-0.875016	4.87721	-2.61413	321.989	407.705	644.345	379.629	379.629	379.629	10.1425	-81.604	3.21596	360.57	465.649	194.034	194.054	194.054	194.054	-82.1216	-3.89498	-8.95668	25.1286	-3.09951	-0.607261	0.00225783	-0.148251	1.49947	12.1487	-6.64292	0.872557	0	0	0.00604726
759	0	4.30656	0	0	4.31131	-0.058405	2.68379	-0.140536	0.0136023	-0.0183788	-13.1501	-8.38E-16	1.29507	0	0	0.00868237	-0.81798	5.20153	-2.55745	319.478	407.365	643.747	379.655	379.656	379.655	10.2514	-81.5115	3.15263	355.021	465.718	193.842	194.054	194.054	194.054	-82.042	-3.99924	-8.99859	24.8925	-3.1035	-0.673255	-0.0301844	-0.150075	1.49962	19.4358	-6.61673	1.06377	0	0	0.00910019
760	0	4.61808	0	0	4.62295	-0.0569773	2.62884	-0.14074	0.0142823	-0.0196686	-13.1138	1.35E-15	1.39905	0	0	0.00870627	-0.744463	5.51691	-2.48886	317.05	406.999	643.12	379.648	379.648	379.648	10.3638	-81.4109	3.08462	349.475	465.793	193.648	194.054	194.054	194.054	-81.9549	-4.10833	-9.04074	24.6793	-3.10041	-0.736236	-0.0698035	-0.122811	1.50703	28.7999	-4.31797	1.26906	0	0	0.0120638
761	0	4.93058	0	0	4.93558	-0.0555914	2.5755	-0.141036	0.0149532	-0.0208751	-13.0848	2.46E-15	1.49337	0	0	0.00871031	-0.659357	5.82131	-2.41511	314.696	406.608	642.472	379.598	379.598	379.598	10.48	-81.3013	3.01285	343.925	465.875	193.453	194.054	194.054	194.054	-81.8593	-4.22171	-9.08388	24.494	-3.08801	-0.793981	-0.102898	-0.0814836	1.51941	37.0826	-1.22775	1.44178	0	0	0.0132379
762	0	5.24274	0	0	5.24783	-0.0541219	2.51893	-0.141385	0.0155862	-0.0217624	-13.0571	3.21E-15	1.57045	0	0	0.00869222	-0.570005	6.11326	-2.34124	312.41	406.192	641.814	379.496	379.496	379.496	10.6	-81.1818	2.93811	338.368	465.963	193.258	194.054	194.054	194.054	-81.7545	-4.33879	-9.12867	24.341	-3.05914	-0.843771	-0.121513	-0.0451762	1.53371	42.4802	1.3056	1.55005	0	0	0.0122994
763	0	5.5536	0	0	5.55871	-0.0525067	2.45674	-0.141753	0.0161467	-0.0222618	-13.0229	2.04E-15	1.62408	0	0	0.00864588	-0.482837	6.3922	-2.26865	310.19	405.75	641.155	379.335	379.335	379.335	10.7239	-81.0517	2.86086	332.798	466.06	193.065	194.054	194.054	194.054	-81.6397	-4.45924	-9.17549	24.2206	-3.00931	-0.881622	-0.124645	-0.0251586	1.54874	44.777	2.89403	1.59419	0	0	0.0101076
764	0	5.86243	0	0	5.86755	-0.0507541	2.38926	-0.142127	0.0166591	-0.022484	-12.9743	3.96E-15	1.65561	0	0	0.00856146	-0.401191	6.65851	-2.19512	308.04	405.281	640.501	379.117	379.117	379.117	10.8517	-80.91	2.78103	327.217	466.166	192.877	194.054	194.054	194.054	-81.5139	-4.58307	-9.22444	24.128	-2.94088	-0.902559	-0.119808	-0.0290969	1.56406	45.5209	2.90998	1.58721	0	0	0.00812069
765	0	6.16853	0	0	6.1736	-0.0489185	2.31858	-0.142491	0.0171307	-0.0227165	-12.903	4.65E-16	1.66615	0	0	0.00842339	-0.323956	6.91301	-2.11714	305.963	404.784	639.853	378.856	378.856	378.856	10.9834	-80.7556	2.69815	321.622	466.282	192.696	194.054	194.054	194.054	-81.376	-4.71048	-9.27533	24.0542	-2.86545	-0.902292	-0.118259	-0.0579109	1.58042	47.2968	0.41064	1.56553	0	0	0.00750157
766	0	6.47059	0	0	6.47558	-0.0470512	2.24667	-0.142841	0.0175613	-0.0231088	-12.8032	4.65E-15	1.65723	0	0	0.00821469	-0.245955	7.15636	-2.03291	303.96	404.258	639.208	378.578	378.578	378.578	11.1187	-80.5868	2.61153	316.016	466.407	192.521	194.054	194.054	194.054	-81.2245	-4.84169	-9.32774	23.9878	-2.80407	-0.880383	-0.126427	-0.0918081	1.60217	51.568	-2.98401	1.54316	0	0	0.00820088
767	0	6.76648	0	0	6.77138	-0.0451743	2.17438	-0.14318	0.0179745	-0.0235486	-12.6717	3.59E-15	1.63321	0	0	0.00792008	-0.161408	7.38875	-1.94363	302.03	403.702	638.561	378.315	378.315	378.315	11.257	-80.4017	2.52055	310.398	466.541	192.355	194.054	194.054	194.054	-81.0572	-4.97661	-9.38102	23.917	-2.78227	-0.842402	-0.136468	-0.101986	1.63248	56.5903	-4.25438	1.50304	0	0	0.00974481
768	0	7.05342	0	0	7.05819	-0.0433	2.10218	-0.143469	0.0183967	-0.0235649	-12.5031	3.75E-15	1.59837	0	0	0.00752579	-0.0686571	7.61039	-1.85111	300.172	403.113	637.914	378.096	378.096	378.096	11.3974	-80.1977	2.42458	304.767	466.683	192.197	194.054	194.054	194.054	-80.8714	-5.11492	-9.43445	23.8298	-2.82184	-0.797544	-0.12933	-0.0784284	1.66473	57.7901	-2.39024	1.39086	0	0	0.0119473
769	0	7.32836	0	0	7.333	-0.0415023	2.03293	-0.143735	0.0187894	-0.0231201	-12.3004	-3.93E-15	1.55146	0	0	0.00702513	0.0285067	7.82252	-1.75288	298.389	402.492	637.278	377.936	377.936	377.936	11.5389	-79.9717	2.32277	299.126	466.833	192.047	194.054	194.054	194.054	-80.6642	-5.25648	-9.48717	23.7169	-2.92782	-0.749388	-0.100489	-0.0328216	1.69002	53.9765	1.15728	1.2053	0	0	0.0143784
770	0	7.58817	0	0	7.5927	-0.039924	1.97213	-0.144093	0.0191927	-0.0228674	-12.0762	-2.57E-15	1.49944	0	0	0.00642057	0.122542	8.02742	-1.64191	296.694	401.837	636.666	377.825	377.826	377.826	11.6808	-79.7203	2.21389	293.477	466.99	191.905	194.054	194.054	194.054	-80.4317	-5.40138	-9.5382	23.5758	-3.07996	-0.690224	-0.0793901	0.0237579	1.71276	51.836	5.69996	1.03573	0	0	0.0178049
771	0	7.82897	0	0	7.83342	-0.0386816	1.92426	-0.144605	0.0195148	-0.0229685	-11.8403	8.52E-16	1.4372	0	0	0.00571291	0.204503	8.22714	-1.51313	295.096	401.147	636.095	377.748	377.748	377.748	11.8219	-79.4393	2.09689	287.825	467.154	191.769	194.054	194.054	194.054	-80.1699	-5.54938	-9.58652	23.4106	-3.24443	-0.609775	-0.0713295	0.0547603	1.7327	51.982	6.22223	0.915309	0	0	0.0201126
772	0	8.04603	0	0	8.05044	-0.0378372	1.89173	-0.145347	0.0198436	-0.0234937	-11.6071	3.48E-15	1.37744	0	0	0.00490564	0.269374	8.42291	-1.36631	293.601	400.422	635.581	377.69	377.69	377.69	11.9606	-79.1242	1.97111	282.172	467.323	191.639	194.054	194.054	194.054	-79.874	-5.69971	-9.63108	23.2285	-3.39201	-0.501576	-0.0816189	0.0556573	1.7497	55.0396	2.55447	0.860131	0	0	0.0211287
773	0	8.23382	0	0	8.23825	-0.0373766	1.87398	-0.146402	0.0200615	-0.0249224	-11.3956	-7.35E-16	1.31126	0	0	0.00400263	0.316646	8.61467	-1.20764	292.208	399.665	635.131	377.648	377.648	377.648	12.0948	-78.7704	1.83655	276.517	467.495	191.516	194.054	194.054	194.054	-79.539	-5.85084	-9.67094	23.0389	-3.50226	-0.365604	-0.121621	0.0668745	1.77095	63.9308	1.20266	0.92726	0	0	0.0236254
774	0	8.38585	0	0	8.39034	-0.0371526	1.86535	-0.147817	0.0202777	-0.0271654	-11.2259	1.47E-15	1.24891	0	0	0.00300828	0.343698	8.80066	-1.05174	290.904	398.877	634.759	377.616	377.616	377.616	12.2218	-78.3728	1.69426	270.857	467.667	191.403	194.054	194.054	194.054	-79.1595	-6.00001	-9.70527	22.8567	-3.55244	-0.208832	-0.186428	0.105825	1.79895	77.9526	6.32602	1.10338	0	0	0.0255161
775	0	8.49509	0	0	8.49958	-0.0368941	1.85539	-0.14956	0.0204286	-0.0298149	-11.1111	-2.61E-15	1.18052	0	0	0.00192538	0.343144	8.97749	-0.920141	289.674	398.062	634.486	377.58	377.58	377.58	12.3381	-77.9269	1.54647	265.187	467.833	191.304	194.054	194.054	194.054	-78.7304	-6.1433	-9.73337	22.702	-3.51482	-0.0441659	-0.258252	0.142051	1.8302	93.5993	15.1592	1.33594	0	0	0.0211211
776	0	8.55474	0	0	8.55915	-0.0362897	1.8321	-0.151469	0.0205789	-0.0319722	-11.0477	-1.52E-15	1.10571	0	0	0.000761291	0.308138	9.14104	-0.836854	288.499	397.226	634.332	377.531	377.531	377.531	12.4399	-77.4283	1.39586	259.5	467.989	191.225	194.054	194.054	194.054	-78.2466	-6.27633	-9.75466	22.5927	-3.37177	0.110042	-0.307535	0.129633	1.8573	104.363	22.6038	1.50458	0	0	0.00894671
777	0	8.56	0	0	8.56421	-0.035146	1.78803	-0.153333	0.0207516	-0.0325534	-11.0172	2.16E-15	1.01901	0	0	-0.000465595	0.241727	9.28778	-0.820843	287.369	396.376	634.303	377.48	377.48	377.48	12.5243	-76.8734	1.24438	253.794	468.13	191.175	194.054	194.054	194.054	-77.704	-6.39571	-9.76837	22.5369	-3.13382	0.232677	-0.297406	0.027174	1.8681	101.727	22.6044	1.43266	0	0	-0.00337872
778	0	8.50927	0	0	8.51318	-0.0335532	1.72665	-0.154857	0.0210323	-0.0315546	-10.9796	1.23E-15	0.922349	0	0	-0.00171779	0.163846	9.4163	-0.877676	286.291	395.518	634.385	377.466	377.466	377.466	12.5893	-76.2592	1.09187	248.072	468.253	191.161	194.054	194.054	194.054	-77.0996	-6.50049	-9.77338	22.5274	-2.84862	0.305536	-0.229037	-0.120848	1.86198	86.279	19.7265	1.07034	0	0	-0.00946635
779	0	8.40386	0	0	8.40742	-0.0318915	1.66261	-0.155897	0.0214207	-0.0291576	-10.8976	-3.81E-15	0.8105	0	0	-0.00294084	0.104755	9.52723	-0.997629	285.293	394.664	634.544	377.535	377.535	377.535	12.6348	-75.5835	0.936077	242.348	468.357	191.189	194.054	194.054	194.054	-76.4308	-6.59205	-9.7682	22.5462	-2.58265	0.318357	-0.108496	-0.246763	1.84433	59.3554	20.298	0.374	0	0	-0.0100352
780	0	8.24694	0	0	8.25026	-0.0307884	1.6201	-0.156234	0.0220472	-0.0254131	-10.7185	-1.61E-15	0.692401	0	0	-0.00406774	0.093355	9.6228	-1.15533	284.424	393.824	634.749	377.717	377.717	377.717	12.6608	-74.8437	0.773105	236.641	468.444	191.26	194.054	194.054	194.054	-75.6954	-6.67348	-9.75086	22.5701	-2.39297	0.275077	0.0624356	-0.304584	1.8214	20.6471	27.268	-0.710114	0	0	-0.0072617
781	0	8.04263	0	0	8.0459	-0.0310676	1.63086	-0.155862	0.0229064	-0.0211497	-10.4078	-4.65E-16	0.565635	0	0	-0.00503605	0.14826	9.70643	-1.31032	283.757	393.009	634.973	378.009	378.009	378.009	12.6677	-74.037	0.598	230.977	468.517	191.371	194.054	194.054	194.054	-74.8905	-6.74878	-9.71893	22.574	-2.31143	0.194736	0.253646	-0.266387	1.80946	-23.6048	42.2922	-2.07237	0	0	-0.00345805
782	0	7.79427	0	0	7.79785	-0.0336104	1.72885	-0.154746	0.0240743	-0.0166585	-9.92999	1.73E-15	0.436687	0	0	-0.00579485	0.27333	9.78153	-1.41375	283.379	392.231	635.208	378.385	378.385	378.385	12.6549	-73.1592	0.405922	225.383	468.582	191.514	194.054	194.054	194.054	-74.0123	-6.82148	-9.66962	22.5301	-2.34995	0.0994955	0.448964	-0.179534	1.80807	-71.574	58.4493	-3.67196	0	0	-0.00203179
783	0	7.5035	0	0	7.50785	-0.0392574	1.94645	-0.152977	0.0255111	-0.0131807	-9.26929	1.48E-15	0.302195	0	0	-0.00631971	0.463629	9.85033	-1.41595	283.381	391.502	635.453	378.814	378.814	378.814	12.6207	-72.2051	0.192802	219.885	468.646	191.676	194.054	194.054	194.054	-73.0554	-6.8938	-9.59963	22.4085	-2.51714	0.00440338	0.597772	-0.0635446	1.81514	-112.834	75.1997	-5.29089	0	0	-0.00612937
784	0	7.16807	0	0	7.17392	-0.0485982	2.30624	-0.150707	0.0270177	-0.0122117	-8.42873	-1.27E-15	0.144117	0	0	-0.0065931	0.708194	9.91157	-1.28068	283.839	390.834	635.713	379.267	379.267	379.267	12.5605	-71.1678	-0.0433942	214.503	468.716	191.839	194.054	194.054	194.054	-72.0125	-6.96518	-9.50512	22.1921	-2.80968	-0.0837926	0.637888	0.0596927	1.82502	-133.621	92.2461	-6.69462	0	0	-0.00626859
785	0	6.7798	0	0	6.78801	-0.0617108	2.81101	-0.148092	0.028496	-0.0144271	-7.42911	3.64E-15	-0.0449566	0	0	-0.00659368	0.992954	9.95744	-1.00279	284.791	390.242	635.996	379.723	379.723	379.723	12.4666	-70.0383	-0.30121	209.246	468.796	191.985	194.054	194.054	194.054	-70.8735	-7.03064	-9.38172	21.8957	-3.19973	-0.166918	0.532746	0.130129	1.83478	-125.386	102.405	-7.77138	0	0	0.00866235
786	0	6.32369	0	0	6.33515	-0.0780749	3.44033	-0.145095	0.0296674	-0.0178996	-6.2896	4.23E-16	-0.287275	0	0	-0.00623448	1.30831	9.97268	-0.616406	286.227	389.74	636.31	380.187	380.187	380.187	12.3284	-68.8055	-0.575457	204.106	468.887	192.095	194.054	194.054	194.054	-69.626	-7.08094	-9.22469	21.5638	-3.65066	-0.26305	0.358502	0.148216	1.83644	-105.116	106.733	-8.83565	0	0	0.0326842
787	0	5.78046	0	0	5.7958	-0.0968801	4.16248	-0.141738	0.0304455	-0.0205162	-5.04672	5.92E-16	-0.581783	0	0	-0.00541529	1.65087	9.93861	-0.175889	288.107	389.339	636.653	380.681	380.681	380.681	12.1341	-67.4564	-0.859098	199.068	468.988	192.149	194.054	194.054	194.054	-68.2554	-7.10503	-9.02904	21.2533	-4.12582	-0.398444	0.214356	0.147569	1.82459	-93.8888	109.729	-10.218	0	0	0.0516454
788	0	5.1298	0	0	5.14905	-0.117423	4.94986	-0.138065	0.0306954	-0.0213871	-3.7455	-1.35E-15	-0.924392	0	0	-0.00401951	2.02005	9.8385	0.271406	290.399	389.049	637.018	381.224	381.224	381.224	11.8725	-65.9767	-1.14531	194.119	469.098	192.125	194.054	194.054	194.054	-66.7463	-7.09281	-8.78943	21.0143	-4.59119	-0.592559	0.153975	0.150953	1.80065	-101.598	112.767	-12.0184	0	0	0.0608929
789	0	4.35236	0	0	4.3747	-0.139322	5.78714	-0.134304	0.0303395	-0.0211836	-2.45749	-3.55E-15	-1.29822	0	0	-0.00200557	2.41547	9.6607	0.700615	293.095	388.872	637.394	381.821	381.821	381.821	11.5335	-64.3514	-1.42824	189.254	469.213	191.998	194.054	194.054	194.054	-65.0828	-7.03615	-8.50012	20.8778	-5.02165	-0.849398	0.171519	0.163883	1.76613	-124.6	114.201	-14.0324	0	0	0.0683698
790	0	3.43011	0	0	3.45351	-0.162483	6.66995	-0.130713	0.0292085	-0.0217994	-1.27497	1.69E-16	-1.68921	0	0	0.000547801	2.83524	9.39863	1.10843	296.208	388.809	637.77	382.469	382.469	382.469	11.1081	-62.5652	-1.70231	184.469	469.33	191.741	194.054	194.054	194.054	-63.2493	-6.92846	-8.15511	20.8577	-5.40186	-1.15667	0.216569	0.201175	1.72873	-149.296	115.417	-15.8858	0	0	0.0853214
791	0	2.34556	0	0	2.36634	-0.186867	7.59596	-0.127623	0.0272037	-0.024952	-0.328768	1.18E-15	-2.06788	0	0	0.00328321	3.2724	9.04879	1.50063	299.757	388.856	638.14	383.147	383.147	383.147	10.588	-60.603	-1.96085	179.755	469.442	191.331	194.054	194.054	194.054	-61.2308	-6.7635	-7.7483	20.9598	-5.71901	-1.49347	0.246831	0.267928	1.69689	-164.916	117.973	-17.2106	0	0	0.110976
792	0	1.08195	0	0	1.09412	-0.212298	8.55752	-0.125497	0.0243666	-0.0306491	0.193913	-3.38E-16	-2.38322	0	0	0.00538011	3.71395	8.60923	1.88195	303.752	389.004	638.506	383.83	383.83	383.83	9.96628	-58.4514	-2.19545	175.096	469.535	190.755	194.054	194.054	194.054	-59.0144	-6.53543	-7.27421	21.186	-5.96263	-1.84039	0.274359	0.314506	1.66696	-175.038	115.941	-17.9155	0	0	0.137886
793	0	-0.373919	0	0	-0.379174	-0.238515	9.5437	-0.125043	0.0209731	-0.0386782	0.0355568	1.86E-15	-2.55525	0	0	0.0053465	4.14871	8.08024	2.25759	308.195	389.245	638.869	384.497	384.497	384.497	9.23888	-56.1001	-2.39696	170.468	469.593	190.016	194.054	194.054	194.054	-56.5913	-6.24034	-6.72845	21.5308	-6.13595	-2.18059	0.311581	0.307047	1.63432	-183.67	105.68	-17.9538	0	0	0.166559
794	0	-2.02751	0	0	-2.06234	-0.265237	10.543	-0.127278	0.0173717	-0.049549	-1.12577	3.21E-15	-2.49591	0	0	0.000972096	4.57361	7.46496	2.63567	313.083	389.563	639.223	385.146	385.146	385.146	8.40634	-53.5453	-2.55662	165.847	469.598	189.136	194.054	194.054	194.054	-53.9599	-5.87795	-6.10851	21.9807	-6.25814	-2.49634	0.341404	0.252833	1.6022	-187.346	88.7025	-17.1583	0	0	0.195326
795	0	-3.87284	0	0	-3.95287	-0.292057	11.5396	-0.133409	0.0140487	-0.0637104	-3.63147	-3.21E-15	-2.11169	0	0	-0.0104067	4.99219	6.76868	3.02294	318.399	389.946	639.556	385.79	385.789	385.789	7.47592	-50.7938	-2.66713	161.214	469.532	188.168	194.054	194.054	194.054	-51.1301	-5.45323	-5.41543	22.5209	-6.35288	-2.76991	0.331081	0.193428	1.57979	-179.162	71.1999	-15.4354	0	0	0.214062
796	0	-5.88879	0	0	-6.03243	-0.318242	12.5057	-0.144699	0.0115111	-0.0804783	-7.77505	-6.77E-16	-1.31806	0	0	-0.0310909	5.40769	5.99724	3.41666	324.11	390.376	639.859	386.441	386.441	386.441	6.46414	-47.8674	-2.72509	156.567	469.385	187.2	194.054	194.054	194.054	-48.1277	-4.97885	-4.65579	23.1423	-6.43484	-2.99032	0.269796	0.162896	1.57511	-157.89	57.8248	-12.8544	0	0	0.213921
797	0	-8.03487	0	0	-8.26124	-0.342615	13.3986	-0.161911	0.0103753	-0.0972297	-13.6833	-2.88E-15	-0.0303933	0	0	-0.0615255	5.81768	5.15619	3.80174	330.159	390.835	640.138	387.106	387.106	387.106	5.39927	-44.8085	-2.73517	151.935	469.157	186.36	194.054	194.054	194.054	-44.9993	-4.47855	-3.84377	23.8435	-6.50642	-3.15866	0.18465	0.166725	1.587	-132.342	49.5067	-9.74388	0	0	0.200758
798	0	-10.248	0	0	-10.573	-0.363691	14.1653	-0.184843	0.0109546	-0.110368	-21.2172	5.08E-16	1.79288	0	0	-0.0986135	6.21454	4.25129	4.157	336.477	391.302	640.405	387.781	387.781	387.781	4.32146	-41.6837	-2.71391	147.406	468.864	185.802	194.054	194.054	194.054	-41.8152	-3.9889	-3.00238	24.6256	-6.56592	-3.28637	0.123156	0.173978	1.60128	-116.166	41.9217	-6.45096	0	0	0.194971
799	0	-12.4431	0	0	-12.8745	-0.379984	14.7546	-0.211739	0.0131501	-0.117047	-29.8923	3.21E-15	4.12908	0	0	-0.134875	6.59116	3.28976	4.46607	342.998	391.755	640.677	388.456	388.456	388.456	3.27934	-38.5837	-2.69018	143.134	468.544	185.683	194.054	194.054	194.054	-38.6681	-3.55646	-2.16302	25.4863	-6.61453	-3.38309	0.105467	0.164889	1.60684	-115.47	32.8345	-3.15212	0	0	0.212227
800	0	-14.5192	0	0	-15.0523	-0.390271	15.125	-0.239589	0.0164312	-0.115955	-38.9313	1.02E-15	6.86452	0	0	-0.159818	6.94467	2.28044	4.72232	349.666	392.177	640.967	389.117	389.117	389.117	2.32371	-35.6177	-2.70077	139.344	468.249	186.129	194.054	194.054	194.054	-35.6674	-3.23018	-1.36309	26.4188	-6.66031	-3.44977	0.123645	0.144005	1.60102	-128.175	23.1583	0.257363	0	0	0.254666
801	0	-16.3716	0	0	-16.9867	-0.393704	15.2483	-0.264815	0.0203162	-0.107233	-47.3986	6.43E-15	9.81273	0	0	-0.163404	7.27546	1.233	4.92723	356.435	392.551	641.287	389.748	389.748	389.748	1.50137	-32.9029	-2.78236	136.304	468.039	187.212	194.054	194.054	194.054	-32.9282	-3.05147	-0.642483	27.4119	-6.71715	-3.48016	0.161705	0.125912	1.58373	-149.204	15.2243	3.77871	0	0	0.315282
802	0	-17.9049	0	0	-18.5691	-0.389838	15.1094	-0.284127	0.0243787	-0.0922646	-54.3818	0	12.7072	0	0	-0.140172	7.58465	0.156947	5.0869	363.265	392.865	641.65	390.326	390.327	390.327	0.850504	-30.5508	-2.96212	134.29	467.97	188.935	194.054	194.054	194.054	-30.5591	-3.04516	-0.039375	28.4542	-6.79846	-3.46433	0.207749	0.111223	1.55375	-173.893	8.55273	7.34343	0	0	0.384865
803	0	-19.0458	0	0	-19.7171	-0.378637	14.706	-0.295315	0.028275	-0.0731274	-59.1729	-6.77E-16	15.2313	0	0	-0.09202	7.87365	-0.938944	5.2096	370.121	393.111	642.071	390.823	390.823	390.823	0.398854	-28.6534	-3.24964	133.547	468.086	191.239	194.054	194.054	194.054	-28.6495	-3.21356	0.413334	29.5365	-6.91105	-3.38998	0.253424	0.0965899	1.51186	-198.519	2.12538	10.6953	0	0	0.454867
804	0	-19.7503	0	0	-20.3858	-0.360466	14.0483	-0.297449	0.0314969	-0.0525354	-61.3729	-8.12E-15	17.0568	0	0	-0.0280508	8.14446	-2.04686	5.30416	376.973	393.283	642.566	391.205	391.205	391.205	0.163444	-27.2734	-3.63293	134.257	468.417	194.013	194.054	194.054	194.054	-27.2611	-3.53556	0.690947	30.6541	-7.05268	-3.24434	0.287096	0.085162	1.46488	-218.542	-4.32918	13.5876	0	0	0.514737
805	0	-20.0068	0	0	-20.5703	-0.336037	13.1582	-0.290801	0.0336249	-0.032831	-60.9281	-2.71E-15	17.9411	0	0	0.0385038	8.39945	-3.16026	5.37729	383.787	393.378	643.15	391.44	391.44	391.44	0.151382	-26.4389	-4.08035	136.523	468.97	197.125	194.054	194.054	194.054	-26.423	-3.97154	0.778535	31.8058	-7.21404	-3.01884	0.296255	0.0791523	1.42164	-229.905	-11.5188	15.7511	0	0	0.554883
806	0	-19.8342	0	0	-20.302	-0.306351	12.0678	-0.276533	0.0341565	-0.0159891	-58.0962	-7.44E-15	17.7557	0	0	0.0947173	8.64089	-4.27397	5.43026	390.529	393.396	643.838	391.505	391.505	391.505	0.360221	-26.1446	-4.54776	140.364	469.741	200.444	194.054	194.054	194.054	-26.132	-4.47245	0.67171	32.9937	-7.38395	-2.71564	0.271129	0.0953146	1.39355	-229.172	-17.608	17.0075	0	0	0.567218
807	0	-19.2763	0	0	-19.6392	-0.272596	10.8171	-0.256363	0.0328431	-0.00288006	-53.366	3.38E-15	16.5245	0	0	0.131792	8.86824	-5.38447	5.4569	397.154	393.338	644.644	391.386	391.386	391.386	0.778101	-26.3571	-4.98849	145.727	470.709	203.849	194.054	194.054	194.054	-26.3576	-4.99022	0.376621	34.2212	-7.5523	-2.35217	0.225141	0.166185	1.38223	-218.252	-16.8434	17.1977	0	0	0.556785
808	0	-18.3944	0	0	-18.6568	-0.236054	9.45134	-0.232425	0.0297555	0.00664989	-47.3716	6.77E-16	14.4069	0	0	0.146846	9.07317	-6.48928	5.44641	403.613	393.202	645.591	391.065	391.065	391.065	1.38353	-27.0232	-5.36241	152.503	471.843	207.241	194.054	194.054	194.054	-27.0483	-5.48604	-0.0903675	35.4922	-7.7033	-1.95575	0.17926	0.28873	1.38219	-201.541	-7.39391	16.2537	0	0	0.53234
809	0	-17.2604	0	0	-17.4364	-0.19807	8.02011	-0.206886	0.0253719	0.0137948	-40.7755	2.71E-15	11.6718	0	0	0.142455	9.23992	-7.58605	5.38848	409.858	392.99	646.701	390.518	390.518	390.518	2.14601	-28.0777	-5.6413	160.545	473.105	210.536	194.054	194.054	194.054	-28.1398	-5.93398	-0.703728	36.808	-7.81359	-1.55354	0.152992	0.40725	1.38328	-184.51	5.23636	14.2155	0	0	0.502686
810	0	-15.9491	0	0	-16.0576	-0.160079	6.57847	-0.181822	0.0204855	0.0202097	-34.1922	-5.08E-16	8.65446	0	0	0.124744	9.35383	-8.67132	5.27827	415.85	392.701	647.996	389.729	389.729	389.729	3.02753	-29.4511	-5.8099	169.693	474.451	213.66	194.054	194.054	194.054	-29.5618	-6.32016	-1.43067	38.1618	-7.86499	-1.16446	0.164579	0.452688	1.37926	-173.431	12.944	11.1866	0	0	0.481014
811	0	-14.5318	0	0	-14.593	-0.123654	5.18833	-0.158926	0.0160457	0.0265239	-28.1189	-3.38E-15	5.70651	0	0	0.10097	9.41163	-9.73937	5.12094	421.563	392.34	649.474	388.713	388.713	388.713	3.98574	-31.0753	-5.86432	179.788	475.84	216.545	194.054	194.054	194.054	-31.244	-6.63966	-2.23417	39.5338	-7.86131	-0.796136	0.214422	0.401937	1.36701	-170.097	13.1256	7.23791	0	0	0.4719
812	0	-13.0723	0	0	-13.1034	-0.0904221	3.91462	-0.139416	0.0128741	0.0322641	-22.9082	-1.95E-15	3.12999	0	0	0.0773893	9.42494	-10.7821	4.93205	426.986	391.916	651.116	387.524	387.524	387.524	4.97851	-32.8881	-5.81043	190.694	477.234	219.119	194.054	194.054	194.054	-33.1217	-6.89438	-3.07686	40.8917	-7.83151	-0.446683	0.285168	0.294452	1.35225	-171.397	10.3222	2.44831	0	0	0.465757
813	0	-11.6225	0	0	-11.6367	-0.0618343	2.81576	-0.124031	0.0115536	0.0359431	-18.7623	1.52E-15	1.13867	0	0	0.0579937	9.41385	-11.7904	4.73277	432.122	391.44	652.885	386.24	386.24	386.24	5.96862	-34.8371	-5.66284	202.295	478.607	221.323	194.054	194.054	194.054	-35.1393	-7.09253	-3.92463	42.1979	-7.81378	-0.110164	0.348633	0.201488	1.34525	-170.754	12.3277	-3.13556	0	0	0.444026
814	0	-10.2221	0	0	-10.228	-0.0388756	1.93174	-0.113112	0.0123009	0.036358	-15.7459	6.77E-16	-0.165264	0	0	0.0442394	9.39584	-12.7552	4.5417	436.972	390.92	654.747	384.936	384.936	384.936	6.92741	-36.8808	-5.44334	214.505	479.946	223.11	194.054	194.054	194.054	-37.2531	-7.24811	-4.74923	43.4202	-7.83191	0.217183	0.381331	0.174238	1.35354	-162.543	23.5079	-9.25518	0	0	0.39679
815	0	-8.89856	0	0	-8.90079	-0.0218657	1.27615	-0.106651	0.0149617	0.033296	-13.805	1.69E-15	-0.78526	0	0	0.0356334	9.37782	-13.6693	4.36787	441.529	390.363	656.675	383.666	383.666	383.666	7.83666	-38.9897	-5.17759	227.259	481.251	224.463	194.054	194.054	194.054	-39.4321	-7.37898	-5.5299	44.5393	-7.88042	0.532904	0.382013	0.211058	1.37764	-146.683	41.6898	-15.5528	0	0	0.331778
816	0	-7.66803	0	0	-7.66886	-0.0104831	0.837251	-0.104312	0.0191257	0.0277294	-12.794	3.38E-16	-0.800368	0	0	0.0307231	9.35663	-14.5274	4.20994	445.774	389.77	658.65	382.465	382.465	382.465	8.68789	-41.1446	-4.89061	240.507	482.534	225.391	194.054	194.054	194.054	-41.6565	-7.5036	-6.25352	45.5485	-7.92911	0.828087	0.366797	0.267074	1.40785	-127.612	60.0031	-21.5408	0	0	0.262513
817	0	-6.53678	0	0	-6.53712	-0.00397007	0.586069	-0.105483	0.0242015	0.0207798	-12.5116	2.37E-15	-0.344653	0	0	0.0279571	9.32591	-15.325	4.06125	449.686	389.141	660.653	381.357	381.357	381.357	9.48073	-43.3345	-4.60269	254.212	483.813	225.927	194.054	194.054	194.054	-43.9157	-7.63766	-6.91428	46.4478	-7.94168	1.09047	0.356401	0.299975	1.43405	-110.568	73.3545	-26.7889	0	0	0.198538
818	0	-5.50296	0	0	-5.50316	-0.00138623	0.486414	-0.109398	0.0295986	0.0132875	-12.739	1.52E-15	0.420211	0	0	0.0261815	9.28259	-16.0581	3.91657	453.248	388.48	662.66	380.374	380.374	380.374	10.2206	-45.5551	-4.3273	268.343	485.11	226.123	194.054	194.054	194.054	-46.2059	-7.79229	-7.51255	47.2371	-7.89268	1.3081	0.360762	0.297337	1.45088	-97.9462	81.2038	-31.0389	0	0	0.142812
819	0	-4.55911	0	0	-4.55928	-0.00178411	0.501759	-0.11528	0.0346484	0.00546455	-13.2711	5.08E-16	1.30581	0	0	0.0247509	9.22877	-16.7229	3.77576	456.454	387.79	664.64	379.549	379.549	379.549	10.9167	-47.8056	-4.07118	282.873	486.449	226.043	194.054	194.054	194.054	-48.5276	-7.97412	-8.05332	47.9134	-7.77356	1.47176	0.377048	0.273733	1.45552	-88.9553	85.8698	-34.1129	0	0	0.0937736
820	0	-3.69465	0	0	-3.69485	-0.00428928	0.59838	-0.122299	0.0387552	-0.00260989	-13.919	5.08E-16	2.1224	0	0	0.0233963	9.16939	-17.316	3.64335	459.307	387.079	666.559	378.912	378.912	378.912	11.5794	-50.0876	-3.83583	297.775	487.847	225.757	194.054	194.054	194.054	-50.883	-8.18616	-8.5442	48.4719	-7.58856	1.57605	0.394972	0.254927	1.45129	-81.2645	90.4533	-36.0131	0	0	0.0483052
821	0	-2.8988	0	0	-2.89905	-0.00812692	0.746385	-0.129792	0.041304	-0.0109398	-14.5348	-3.55E-15	2.6892	0	0	0.0220717	9.10827	-17.8351	3.5253	461.813	386.354	668.385	378.478	378.478	378.478	12.2186	-52.4023	-3.61937	313.02	489.319	225.338	194.054	194.054	194.054	-53.2744	-8.42872	-8.99308	48.9095	-7.34632	1.6191	0.401203	0.255612	1.44063	-72.0143	95.8554	-36.6827	0	0	0.00442811
822	0	-2.16275	0	0	-2.16303	-0.0126338	0.920189	-0.137239	0.0420588	-0.0191242	-15.0115	-3.81E-15	2.89144	0	0	0.0207648	9.04616	-18.2795	3.42504	463.978	385.624	670.091	378.243	378.243	378.243	12.8411	-54.7495	-3.41839	328.572	490.864	224.857	194.054	194.054	194.054	-55.7022	-8.70002	-9.40595	49.2275	-7.05384	1.60242	0.390433	0.274798	1.42617	-60.605	101.43	-36.2903	0	0	-0.0356919
823	0	-1.48114	0	0	-1.48141	-0.0173089	1.10046	-0.144315	0.0409732	-0.026688	-15.2894	3.21E-15	2.67661	0	0	0.0194194	8.98132	-18.6501	3.34157	465.803	384.898	671.656	378.184	378.184	378.184	13.4493	-57.1264	-3.22928	344.389	492.473	224.379	194.054	194.054	194.054	-58.1635	-8.99624	-9.78539	49.4335	-6.71542	1.53032	0.363798	0.300516	1.4081	-47.7449	105.591	-35.0346	0	0	-0.068428
824	0	-0.852503	0	0	-0.852717	-0.0218624	1.27602	-0.150937	0.0383394	-0.0331422	-15.361	4.74E-15	2.07505	0	0	0.0179441	8.91165	-18.9491	3.26993	467.287	384.188	673.058	378.273	378.273	378.273	14.0404	-59.5269	-3.04931	360.426	494.123	223.958	194.054	194.054	194.054	-60.6512	-9.31169	-10.1298	49.5406	-6.33527	1.40976	0.328838	0.321866	1.38555	-35.3679	107.581	-33.206	0	0	-0.0912138
825	0	-0.279155	0	0	-0.279249	-0.0262506	1.44519	-0.157138	0.0347192	-0.0383104	-15.2531	0	1.18837	0	0	0.0162637	8.8364	-19.1799	3.20319	468.427	383.505	674.28	378.476	378.476	378.476	14.6066	-61.9417	-2.87739	376.637	495.783	223.633	194.054	194.054	194.054	-63.1544	-9.63899	-10.4336	49.5655	-5.92099	1.25059	0.292441	0.337525	1.36171	-24.8023	108.354	-31.149	0	0	-0.104702
826	0	0.233555	0	0	0.233663	-0.0306526	1.61486	-0.163136	0.0307605	-0.0423691	-15.0265	-4.91E-15	0.159679	0	0	0.0143873	8.75621	-19.347	3.13424	469.222	382.863	675.303	378.757	378.757	378.757	15.1364	-64.359	-2.7144	392.979	497.413	223.437	194.054	194.054	194.054	-65.6589	-9.96962	-10.6885	49.5259	-5.48451	1.06528	0.257715	0.350576	1.33815	-16.1814	109.148	-29.0969	0	0	-0.110901
827	0	0.678334	0	0	0.678671	-0.0354121	1.79828	-0.16899	0.0271219	-0.0452982	-14.7319	2.71E-15	-0.849886	0	0	0.0123688	8.6725	-19.4552	3.05669	469.676	382.277	676.114	379.08	379.08	379.08	15.6165	-66.7654	-2.56323	409.412	498.976	223.391	194.054	194.054	194.054	-68.148	-10.2946	-10.8846	49.4393	-5.04085	0.86778	0.230773	0.358819	1.31819	-10.6126	110.163	-27.2746	0	0	-0.111388
828	0	1.0468	0	0	1.04744	-0.0409823	2.0129	-0.17483	0.0244223	-0.047726	-14.4245	3.38E-15	-1.6835	0	0	0.010273	8.58736	-19.5099	2.96614	469.796	381.76	676.705	379.412	379.412	379.412	16.0336	-69.1465	-2.42811	425.898	500.435	223.511	194.054	194.054	194.054	-70.6037	-10.6048	-11.0125	49.3219	-4.60732	0.672133	0.210327	0.36504	1.30491	-6.91705	112.016	-25.6885	0	0	-0.107877
829	0	1.33057	0	0	1.33161	-0.0478284	2.2766	-0.180568	0.0230333	-0.0500627	-14.1322	2.71E-15	-2.22515	0	0	0.00809494	8.50284	-19.517	2.85995	469.593	381.327	677.068	379.721	379.721	379.721	16.3762	-71.4879	-2.31375	442.402	501.758	223.813	194.054	194.054	194.054	-73.0085	-10.892	-11.0649	49.1882	-4.20007	0.49118	0.196066	0.372722	1.29964	-4.3555	115.45	-24.3067	0	0	-0.101841
830	0	1.52212	0	0	1.5237	-0.0563604	2.6051	-0.186065	0.0231743	-0.0528503	-13.8696	5.08E-16	-2.4024	0	0	0.00574514	8.4205	-19.4825	2.73715	469.084	380.988	677.205	379.98	379.98	379.98	16.6361	-73.7757	-2.2242	458.888	502.925	224.312	194.054	194.054	194.054	-75.3454	-11.1489	-11.0381	49.0523	-3.83039	0.335429	0.190216	0.375597	1.30292	-2.62582	119.423	-22.9866	0	0	-0.093088
831	0	1.61559	0	0	1.61783	-0.0668795	3.00986	-0.191036	0.024721	-0.0566133	-13.631	1.86E-15	-2.2122	0	0	0.00309612	8.34192	-19.4128	2.59912	468.293	380.753	677.12	380.165	380.165	380.165	16.8093	-75.997	-2.16181	475.314	503.924	225.024	194.054	194.054	194.054	-77.5996	-11.3691	-10.9326	48.9262	-3.50498	0.212944	0.193609	0.370782	1.3136	-1.14261	123.224	-21.5539	0	0	-0.0815294
832	0	1.60755	0	0	1.61054	-0.0795579	3.49732	-0.195186	0.0273639	-0.0618945	-13.4039	1.52E-15	-1.705	0	0	6.06E-05	8.26892	-19.3139	2.44999	467.247	380.629	676.822	380.26	380.26	380.26	16.8959	-78.1402	-2.12657	491.633	504.754	225.964	194.054	194.054	194.054	-79.7585	-11.5478	-10.7534	48.8187	-3.22914	0.128587	0.202545	0.359204	1.33381	1.71093	126.445	-19.8245	0	0	-0.0668425
833	0	1.49752	0	0	1.50131	-0.0944149	4.06789	-0.198124	0.0305733	-0.0694078	-13.1606	3.55E-15	-0.979719	0	0	-0.00331915	8.20354	-19.1922	2.29575	465.984	380.62	676.321	380.258	380.258	380.258	16.8995	-80.1951	-2.11595	507.787	505.421	227.148	194.054	194.054	194.054	-81.8123	-11.6814	-10.5092	48.7349	-3.00996	0.0829574	0.212712	0.341888	1.36216	7.9158	128.361	-17.6301	0	0	-0.0487198
834	0	1.28871	0	0	1.29311	-0.111313	4.71587	-0.199474	0.0337425	-0.0793795	-12.868	-1.10E-15	-0.157714	0	0	-0.00683571	8.14779	-19.0535	2.14332	464.54	380.727	675.633	380.158	380.158	380.158	16.8263	-82.1536	-2.12536	523.708	505.936	228.585	194.054	194.054	194.054	-83.7537	-11.7676	-10.211	48.6762	-2.85754	0.0719808	0.223643	0.321968	1.39654	18.0371	128.375	-14.8854	0	0	-0.0280869
835	0	0.988155	0	0	0.992607	-0.129995	5.43079	-0.198793	0.0363492	-0.092205	-12.4776	-1.10E-15	0.64889	0	0	-0.0101485	8.10302	-18.9035	2.00017	462.96	380.948	674.775	379.968	379.968	379.968	16.6837	-84.0095	-2.1491	539.315	506.311	230.276	194.054	194.054	194.054	-85.578	-11.8053	-9.87111	48.6413	-2.78208	0.0873471	0.232268	0.306072	1.43269	33.4815	126.614	-11.5687	0	0	-0.00704543
836	0	0.60662	0	0	0.610189	-0.150099	6.1983	-0.195786	0.0380669	-0.107855	-11.9461	3.60E-16	1.3599	0	0	-0.0128812	8.06892	-18.7476	1.87364	461.286	381.278	673.769	379.697	379.697	379.697	16.4795	-85.758	-2.18138	554.515	506.557	232.213	194.054	194.054	194.054	-87.2828	-11.7946	-9.50111	48.6281	-2.78862	0.118205	0.237595	0.298509	1.46717	54.5824	123.25	-7.77131	0	0	0.0116424
837	0	0.158496	0	0	0.159677	-0.171215	7.00198	-0.190209	0.0387856	-0.12608	-11.2255	-1.97E-15	1.93537	0	0	-0.0147128	8.04288	-18.5904	1.77045	459.563	381.708	672.638	379.349	379.349	379.349	16.2215	-87.396	-2.21703	569.206	506.684	234.373	194.054	194.054	194.054	-88.8671	-11.7371	-9.11162	48.6344	-2.87304	0.153106	0.241776	0.294961	1.497	80.6185	117.667	-3.6708	0	0	0.0253484
838	0	-0.338861	0	0	-0.342041	-0.192923	7.82536	-0.182036	0.0386434	-0.146504	-10.2788	-4.77E-15	2.37984	0	0	-0.0154707	8.02078	-18.4359	1.69718	457.835	382.229	671.409	378.93	378.93	378.93	15.9172	-88.9211	-2.25248	583.274	506.695	236.715	194.054	194.054	194.054	-90.3306	-11.6357	-8.71156	48.6575	-3.0235	0.181702	0.240756	0.292354	1.52062	111.94	109.873	0.561295	0	0	0.0322808
839	0	-0.865892	0	0	-0.875862	-0.214814	8.65238	-0.171378	0.0380157	-0.168768	-9.07534	2.80E-15	2.73345	0	0	-0.0151566	7.99774	-18.2871	1.65921	456.144	382.828	670.107	378.441	378.441	378.441	15.5747	-90.3316	-2.28551	596.601	506.596	239.185	194.054	194.054	194.054	-91.6739	-11.4952	-8.30843	48.6934	-3.2243	0.196132	0.228811	0.290738	1.54118	149.19	100.908	4.74899	0	0	0.032365
840	0	-1.40232	0	0	-1.42168	-0.236472	9.46706	-0.15844	0.0371898	-0.192067	-7.59094	4.87E-15	3.03157	0	0	-0.0138818	7.96885	-18.1464	1.65899	454.526	383.491	668.758	377.891	377.891	377.891	15.2023	-91.6254	-2.31527	609.063	506.391	241.711	194.054	194.054	194.054	-92.897	-11.3214	-7.90878	48.7379	-3.45817	0.190654	0.200629	0.289367	1.55909	192.345	91.5234	8.7631	0	0	0.0268012
841	0	-1.92882	0	0	-1.96013	-0.257457	10.2527	-0.143522	0.0365203	-0.215428	-5.81687	4.02E-16	3.30937	0	0	-0.011868	7.92962	-18.0152	1.69447	453.01	384.206	667.384	377.292	377.292	377.292	14.8096	-92.7996	-2.34145	620.537	506.085	244.208	194.054	194.054	194.054	-93.9994	-11.1215	-7.51888	48.7879	-3.70728	0.161414	0.159356	0.285224	1.57349	239.343	82.3022	12.4604	0	0	0.0176102
842	0	-2.42897	0	0	-2.47442	-0.277312	10.9925	-0.127178	0.0361831	-0.237333	-3.78463	5.50E-16	3.57135	0	0	-0.00938485	7.87679	-17.8944	1.75954	451.615	384.958	666.002	376.66	376.66	376.66	14.4064	-93.8495	-2.36393	630.903	505.691	246.575	194.054	194.054	194.054	-94.9782	-10.9031	-7.14507	48.8408	-3.95479	0.106702	0.111819	0.278184	1.58304	286.699	74.1207	15.7018	0	0	0.00753581
843	0	-2.89082	0	0	-2.9519	-0.295595	11.6705	-0.110248	0.0361672	-0.256534	-1.57436	-1.65E-15	3.79052	0	0	-0.00671098	7.80829	-17.7835	1.84519	450.351	385.734	664.627	376.015	376.015	376.015	14.0032	-94.7678	-2.38216	640.052	505.222	248.705	194.054	194.054	194.054	-95.8283	-10.6738	-6.79375	48.8935	-4.1858	0.0276374	0.0628601	0.271208	1.58933	331.464	68.1217	18.3809	0	0	-8.49E-05
844	0	-3.30753	0	0	-3.38496	-0.311901	12.2724	-0.0937352	0.0362767	-0.271432	0.696378	-3.38E-16	3.91402	0	0	-0.00408189	7.72299	-17.6809	1.9403	449.224	386.521	663.271	375.378	375.378	375.378	13.6091	-95.5453	-2.39544	647.894	504.697	250.486	194.054	194.054	194.054	-96.5417	-10.4405	-6.47089	48.942	-4.38863	-0.0715695	0.0197639	0.261845	1.59283	369.551	64.2101	20.3715	0	0	-0.00204455
845	0	-3.67799	0	0	-3.77167	-0.325912	12.7874	-0.0785785	0.0362273	-0.280749	2.89598	-1.86E-15	3.8846	0	0	-0.00165977	7.6211	-17.5838	2.03303	448.227	387.307	661.942	374.767	374.766	374.766	13.2316	-96.171	-2.40316	654.36	504.136	251.809	194.054	194.054	194.054	-97.1086	-10.2084	-6.18103	48.9797	-4.55745	-0.183397	-0.011802	0.2418	1.59233	397.383	60.6894	21.5835	0	0	0.00311428
846	0	-4.00696	0	0	-4.11603	-0.337425	13.209	-0.0656964	0.0356741	-0.283436	4.87378	5.92E-16	3.65469	0	0	0.000470935	7.50542	-17.4879	2.11182	447.354	388.083	660.645	374.201	374.201	374.201	12.8747	-96.6329	-2.40543	659.411	503.558	252.575	194.054	194.054	194.054	-97.5171	-9.98122	-5.9264	48.9975	-4.69329	-0.296935	-0.0347755	0.213549	1.58981	413.411	57.0315	21.9552	0	0	0.0135431
847	0	-4.30514	0	0	-4.42837	-0.346346	13.5347	-0.0558917	0.0343425	-0.279306	6.46567	-1.35E-15	3.20962	0	0	0.00228644	7.3811	-17.3886	2.16396	446.587	388.844	659.381	373.695	373.695	373.695	12.5386	-96.9185	-2.40326	663.042	502.977	252.702	194.054	194.054	194.054	-97.7548	-9.76027	-5.70624	48.9892	-4.79593	-0.399781	-0.0640586	0.196482	1.58968	419.909	55.0764	21.5138	0	0	0.0236067
848	0	-4.58934	0	0	-4.72532	-0.352623	13.7633	-0.0500626	0.0321967	-0.268148	7.47047	-1.02E-15	2.58738	0	0	0.00375163	7.2529	-17.2812	2.17162	445.897	389.583	658.152	373.255	373.255	373.255	12.2192	-97.0161	-2.39869	665.279	502.4	252.13	194.054	194.054	194.054	-97.8088	-9.54456	-5.51669	48.9588	-4.85085	-0.481238	-0.0984691	0.203046	1.59744	415.975	56.1035	20.2932	0	0	0.0262198
849	0	-4.88057	0	0	-5.02805	-0.356231	13.8945	-0.0491712	0.0295587	-0.249812	7.65928	-2.54E-16	1.8875	0	0	0.00474212	7.12296	-17.1616	2.11231	445.245	390.298	656.961	372.874	372.874	372.874	11.9093	-96.9159	-2.3948	666.181	501.827	250.826	194.054	194.054	194.054	-97.6685	-9.33132	-5.35119	48.9211	-4.82823	-0.534131	-0.114163	0.227199	1.61324	396.271	59.4626	18.3499	0	0	0.0177168
850	0	-5.20052	0	0	-5.3586	-0.357245	13.9313	-0.05419	0.0269741	-0.224932	6.80076	-4.23E-16	1.25009	0	0	0.00497595	6.99081	-17.0264	1.9658	444.589	390.989	655.816	372.534	372.534	372.534	11.5999	-96.6132	-2.39533	665.837	501.253	248.795	194.054	194.054	194.054	-97.3274	-9.11702	-5.20113	48.8902	-4.70166	-0.553341	-0.086056	0.253526	1.63672	356.216	63.5996	15.8253	0	0	0.0024267
851	0	-5.56691	0	0	-5.73496	-0.355898	13.8824	-0.0656558	0.0250166	-0.194865	4.73534	3.38E-16	0.821055	0	0	0.00404058	6.85478	-16.8715	1.72229	443.895	391.66	654.73	372.215	372.215	372.215	11.2822	-96.1108	-2.40422	664.363	500.671	246.08	194.054	194.054	194.054	-96.7873	-8.89869	-5.05727	48.8667	-4.46947	-0.533403	-0.0086201	0.272026	1.66731	296.21	68.2156	12.9219	0	0	-0.010694
852	0	-5.98919	0	0	-6.16685	-0.352561	13.761	-0.0834575	0.0242014	-0.162302	1.43075	-1.46E-15	0.725557	0	0	0.00155248	6.71348	-16.6929	1.38524	443.146	392.318	653.719	371.899	371.899	371.899	10.9505	-95.4217	-2.42525	661.898	500.074	242.77	194.054	194.054	194.054	-96.0603	-8.67537	-4.91107	48.8343	-4.16097	-0.467781	0.0996623	0.280706	1.70601	223.181	73.5668	9.93444	0	0	-0.0173775
853	0	-6.46602	0	0	-6.65283	-0.347618	13.581	-0.106528	0.0248037	-0.129854	-2.95961	-1.82E-15	1.03016	0	0	-0.00253284	6.56653	-16.4873	0.968107	442.337	392.973	652.8	371.574	371.574	371.574	10.6036	-94.5707	-2.4611	658.589	499.458	238.995	194.054	194.054	194.054	-95.1711	-8.44909	-4.7565	48.7672	-3.82349	-0.350892	0.210408	0.282616	1.75008	146.349	80.2182	7.12342	0	0	-0.022173
854	0	-6.98458	0	0	-7.17961	-0.341316	13.3511	-0.132908	0.0268858	-0.100283	-8.09322	3.86E-15	1.72887	0	0	-0.00762597	6.41465	-16.2528	0.488244	441.467	393.635	651.989	371.234	371.234	371.234	10.2465	-93.5938	-2.51291	654.585	498.825	234.915	194.054	194.054	194.054	-94.156	-8.22521	-4.5915	48.6435	-3.50066	-0.180999	0.302083	0.278687	1.79659	74.0081	87.5941	4.70827	0	0	-0.032151
855	0	-7.52173	0	0	-7.72306	-0.333695	13.0725	-0.159892	0.0300234	-0.0751254	-13.4698	-2.34E-15	2.71417	0	0	-0.0124603	6.25963	-15.9904	-0.0376249	440.541	394.315	651.3	370.876	370.876	370.876	9.88996	-92.5357	-2.57994	650.028	498.187	230.714	194.054	194.054	194.054	-93.0611	-8.01209	-4.41859	48.4541	-3.21552	0.0378079	0.370426	0.270077	1.84035	10.1909	94.8545	2.75615	0	0	-0.0512801
856	0	-8.04686	0	0	-8.25136	-0.324622	12.74	-0.184274	0.0335744	-0.0550454	-18.4998	-9.25E-16	3.81564	0	0	-0.015448	6.1039	-15.7033	-0.593721	439.563	395.02	650.744	370.5	370.5	370.5	9.54902	-91.4459	-2.66013	645.045	497.56	226.574	194.054	194.054	194.054	-91.9373	-7.81962	-4.24413	48.2034	-2.96756	0.295661	0.423463	0.25707	1.87805	-44.3457	100.423	1.23982	0	0	-0.0788111
857	0	-8.52689	0	0	-8.73035	-0.313937	12.3473	-0.203205	0.036651	-0.0395908	-22.6476	-4.81E-15	4.82382	0	0	-0.015424	5.94949	-15.3965	-1.16275	438.544	395.757	650.33	370.115	370.115	370.115	9.23922	-90.3723	-2.75034	639.748	496.962	222.659	194.054	194.054	194.054	-90.8338	-7.65694	-4.07662	47.9022	-2.7424	0.578719	0.47241	0.245297	1.90915	-90.7177	103.41	0.0346002	0	0	-0.112199
858	0	-8.93209	0	0	-9.12969	-0.301618	11.8931	-0.215112	0.0387042	-0.0280032	-25.5731	1.35E-15	5.58029	0	0	-0.0122189	5.79659	-15.0757	-1.72368	437.503	396.528	650.066	369.731	369.731	369.731	8.97275	-89.3551	-2.84673	634.233	496.411	219.099	194.054	194.054	194.054	-89.7918	-7.52995	-3.92424	47.5598	-2.52439	0.870676	0.515068	0.243816	1.93413	-128.112	103.667	-0.959724	0	0	-0.147314
859	0	-9.24041	0	0	-9.42753	-0.28786	11.384	-0.219948	0.0394054	-0.0197945	-27.1872	2.95E-15	5.99021	0	0	-0.00670281	5.64203	-14.7468	-2.25354	436.461	397.332	649.959	369.367	369.367	369.367	8.75605	-88.4234	-2.94506	628.581	495.921	215.974	194.054	194.054	194.054	-88.8404	-7.4399	-3.79306	47.1807	-2.30219	1.15379	0.539383	0.264938	1.95456	-153.908	102.494	-1.78845	0	0	-0.179405
860	0	-9.43926	0	0	-9.61215	-0.273035	10.8335	-0.218588	0.0389035	-0.0144075	-27.5893	3.14E-15	6.05486	0	0	-0.000254857	5.47777	-14.4154	-2.73225	435.436	398.164	650.015	369.042	369.042	369.042	8.58929	-87.5941	-3.0411	622.856	495.499	213.32	194.054	194.054	194.054	-87.9966	-7.3837	-3.686	46.7679	-2.06424	1.40885	0.532927	0.316039	1.97093	-165.799	102.917	-2.47589	0	0	-0.204952
861	0	-9.52571	0	0	-9.68194	-0.257604	10.2582	-0.212149	0.0374945	-0.0112846	-26.9774	1.78E-15	5.83016	0	0	0.00579868	5.29071	-14.0867	-3.14737	434.435	399.018	650.24	368.774	368.774	368.774	8.46759	-86.8737	-3.13091	617.103	495.143	211.133	194.054	194.054	194.054	-87.2659	-7.35504	-3.603	46.3281	-1.79201	1.61657	0.496086	0.384018	1.97618	-163.979	107.486	-3.03951	0	0	-0.223469
862	0	-9.50552	0	0	-9.644	-0.242046	9.67609	-0.202254	0.0356929	-0.00945498	-25.6404	4.42E-15	5.41671	0	0	0.0105663	5.06565	-13.7646	-3.4946	433.454	399.89	650.638	368.576	368.576	368.576	8.38271	-86.2597	-3.21113	611.354	494.851	209.378	194.054	194.054	194.054	-86.6449	-7.3458	-3.54177	45.8713	-1.4609	1.76101	0.453362	0.429105	1.95785	-154.291	116.474	-3.56565	0	0	-0.240153
863	0	-9.39011	0	0	-9.51111	-0.226895	9.10725	-0.190785	0.0337543	-0.00734612	-23.9069	2.18E-15	4.89879	0	0	0.0136892	4.79283	-13.4512	-3.7709	432.482	400.776	651.198	368.458	368.458	368.458	8.32463	-85.7433	-3.2787	605.629	494.616	207.996	194.054	194.054	194.054	-86.1241	-7.34705	-3.49874	45.4046	-1.05374	1.83472	0.449676	0.375725	1.89252	-148.419	121.031	-4.20335	0	0	-0.257599
864	0	-9.19267	0	0	-9.29761	-0.212893	8.57994	-0.179093	0.0318982	-0.00354576	-22.0476	-8.88E-16	4.36075	0	0	0.0152936	4.48068	-13.1445	-3.96146	431.527	401.679	651.888	368.438	368.438	368.438	8.28242	-85.3125	-3.33069	599.943	494.433	206.921	194.054	194.054	194.054	-85.6901	-7.34944	-3.4696	44.9174	-0.586811	1.84535	0.525175	0.155002	1.75785	-159.595	102.406	-5.07479	0	0	-0.269176
865	0	-8.9246	0	0	-9.01608	-0.201124	8.13558	-0.16809	0.0301834	0.00126779	-20.2716	-3.39E-15	3.87599	0	0	0.0157927	4.16652	-12.8381	-4.02946	430.624	402.601	652.64	368.544	368.544	368.544	8.24467	-84.9541	-3.36428	594.316	494.295	206.082	194.054	194.054	194.054	-85.329	-7.34359	-3.4495	44.3698	-0.13262	1.81905	0.65118	-0.190303	1.57142	-187.707	43.0705	-6.01715	0	0	-0.274813
866	0	-8.59554	0	0	-8.67685	-0.192773	7.81969	-0.158467	0.0284291	0.00241139	-18.7319	4.76E-16	3.4873	0	0	0.0156736	3.90772	-12.5223	-3.92797	429.823	403.549	653.362	368.806	368.806	368.806	8.20146	-84.6554	-3.37757	588.77	494.198	205.413	194.054	194.054	194.054	-85.027	-7.32168	-3.4339	43.7035	0.195854	1.79324	0.667911	-0.382491	1.43759	-201.098	-46.8789	-6.29614	0	0	-0.270173
867	0	-8.21717	0	0	-8.29141	-0.188208	7.64679	-0.150717	0.0262232	-0.00820783	-17.5061	-2.97E-15	3.17161	0	0	0.015328	3.7336	-12.1897	-3.65216	429.116	404.531	653.989	369.228	369.228	369.228	8.14792	-84.4058	-3.37144	583.305	494.136	204.859	194.054	194.054	194.054	-84.7731	-7.28111	-3.41967	42.898	0.337457	1.79058	0.29607	0.0723548	1.53807	-130.369	-103.601	-4.74104	0	0	-0.130952
868	0	-7.81141	0	0	-7.88008	-0.185533	7.54543	-0.145069	0.0232079	-0.036116	-16.5795	7.40E-16	2.8314	0	0	0.0149409	3.56325	-11.847	-3.32159	428.331	405.559	654.581	369.74	369.74	369.74	8.08827	-84.1978	-3.35198	577.868	494.103	204.383	194.054	194.054	194.054	-84.5603	-7.22835	-3.40638	42.0595	0.440554	1.78175	-0.674975	1.54672	1.97878	92.0308	-18.8568	-0.688909	0	0	0.123858
869	0	-7.41682	0	0	-7.47819	-0.179709	7.32455	-0.141666	0.0199632	-0.0750443	-15.8876	-3.97E-16	2.4162	0	0	0.0143692	3.14643	-11.5251	-3.2289	427.061	406.64	655.39	370.136	370.136	370.136	8.03605	-84.0275	-3.32953	572.328	494.085	203.97	194.054	194.054	194.054	-84.3858	-7.17869	-3.39707	41.4737	0.976212	1.6669	-1.99001	3.69149	2.7089	431.099	278.953	4.88115	0	0	-0.756387
870	0	-7.08232	0	0	-7.13161	-0.163873	6.72287	-0.140418	0.018365	-0.100296	-15.3691	3.41E-15	2.02937	0	0	0.0134123	2.13354	-11.2675	-3.76514	424.772	407.795	656.79	370.264	370.264	370.264	8.006	-83.8923	-3.31303	566.509	494.066	203.623	194.054	194.054	194.054	-84.2483	-7.1472	-3.39643	41.5649	2.62224	1.29313	-2.62248	4.90738	3.46559	661.866	647.477	9.17897	0	0	-3.93267
871	0	-6.83842	0	0	-6.87128	-0.134194	5.59127	-0.140229	0.0206699	-0.0641324	-14.9399	-2.00E-15	1.89169	0	0	0.01268	0.36763	-11.076	-5.15265	421.172	409.109	658.942	370.655	370.655	370.655	7.99613	-83.7876	-3.30185	560.311	494.034	203.342	194.054	194.054	194.054	-84.143	-7.13215	-3.40391	42.7229	5.75678	0.511464	-0.965498	2.49723	3.1134	361.987	624.725	3.4014	0	0	-4.17683
872	0	-6.64261	0	0	-6.6607	-0.0982558	4.21526	-0.138851	0.0246698	0.0699224	-14.4608	2.20E-15	1.9459	0	0	0.012433	-1.66921	-10.8676	-6.96288	416.863	410.656	661.293	372.29	372.29	372.29	7.97513	-83.704	-3.28178	553.925	493.997	203.092	194.054	194.054	194.054	-84.0578	-7.10449	-3.40783	44.7023	9.54766	-0.593886	3.13194	-4.89135	-1.06942	-661.03	-195.493	-27.8315	0	0	1.37508
873	0	-6.35469	0	0	-6.36634	-0.0785256	3.45765	-0.136371	0.0249993	0.184663	-14.0189	2.23E-15	1.85147	0	0	0.01213	-2.79167	-10.5536	-7.88215	413.625	412.183	662.528	373.891	373.891	373.891	7.90445	-83.631	-3.23214	547.944	493.992	202.788	194.054	194.054	194.054	-83.9789	-7.02637	-3.39554	45.5624	11.4821	-1.1638	5.96642	-10.8788	-5.87286	-1469.3	-1025.05	-59.0179	0	0	-1.72987
874	0	-5.86875	0	0	-5.88279	-0.0913252	3.94929	-0.137283	0.0218918	0.0807619	-14.0506	2.68E-15	1.67887	0	0	0.0124649	-2.21114	-10.1098	-6.94171	412.741	413.36	661.777	373.226	373.226	373.226	7.779	-83.5647	-3.15157	542.809	494.048	202.369	194.054	194.054	194.054	-83.9019	-6.89373	-3.36455	43.4607	9.70283	-0.365347	3.33516	-5.09994	-1.07967	-738.941	-266.403	-28.2822	0	0	-3.63566
875	0	-5.27555	0	0	-5.29658	-0.121363	5.10066	-0.140293	0.0163748	-0.0601986	-14.3362	-2.60E-15	1.47228	0	0	0.0131322	-0.698265	-9.54733	-5.04432	413.011	414.449	659.872	372.464	372.464	372.464	7.62907	-83.5094	-3.06786	538.123	494.135	201.893	194.054	194.054	194.054	-83.834	-6.74411	-3.31801	40.2526	6.02473	0.82398	-0.972597	2.31097	3.1515	339.331	544.652	6.82077	0	0	4.41218
876	0	-4.72619	0	0	-4.75232	-0.144965	6.00248	-0.142437	0.0129833	-0.0992024	-14.4893	1.47E-15	1.48799	0	0	0.0128052	0.555266	-8.96933	-3.55966	412.617	415.707	658.143	372.895	372.895	372.895	7.49007	-83.469	-2.99795	533.275	494.21	201.448	194.054	194.054	194.054	-83.782	-6.61082	-3.26927	37.9046	2.99553	1.59892	-2.70666	4.74903	3.45264	655.46	583.465	13.072	0	0	5.11086
877	0	-4.27913	0	0	-4.30545	-0.153645	6.33344	-0.143498	0.0133035	-0.0745679	-14.4478	1.00E-15	1.71527	0	0	0.0118699	1.0508	-8.47688	-2.94418	410.957	417.071	657.193	373.498	373.498	373.498	7.3763	-83.4419	-2.93732	528.056	494.256	201.068	194.054	194.054	194.054	-83.7457	-6.49948	-3.23098	36.6674	1.48421	1.94498	-2.08021	3.51597	2.64031	422.387	231.497	7.30903	0	0	1.52218
878	0	-3.91412	0	0	-3.9374	-0.150923	6.22971	-0.143884	0.014793	-0.0356169	-14.2784	-9.09E-16	1.89599	0	0	0.011212	0.940098	-8.07656	-2.97671	408.347	418.455	656.881	373.697	373.697	373.697	7.28114	-83.4234	-2.87747	522.564	494.278	200.74	194.054	194.054	194.054	-83.7195	-6.40021	-3.20421	36.1612	1.12715	2.02851	-0.773687	1.29561	1.86421	95.2116	-64.7479	0.422109	0	0	0.0499419
879	0	-3.58856	0	0	-3.60802	-0.143545	5.94833	-0.144013	0.0158121	-0.0074601	-14.0888	3.99E-15	1.93429	0	0	0.0107569	0.583572	-7.72537	-3.27098	405.323	419.826	656.811	373.63	373.63	373.63	7.19354	-83.4084	-2.81416	516.973	494.288	200.442	194.054	194.054	194.054	-83.6975	-6.30329	-3.1844	35.9822	1.24295	1.98772	0.182603	-0.294446	1.36932	-113.21	-162.083	-4.05877	0	0	-0.0762357
880	0	-3.26956	0	0	-3.28573	-0.136605	5.68338	-0.144198	0.0159602	0.00348521	-13.9584	6.71E-16	1.88052	0	0	0.0103855	0.252442	-7.38843	-3.53968	402.284	421.16	656.686	373.501	373.501	373.501	7.10822	-83.3935	-2.74721	511.414	494.298	200.158	194.054	194.054	194.054	-83.676	-6.20528	-3.16832	35.8602	1.34064	1.90157	0.534806	-0.862647	1.20376	-175.7	-121.595	-5.35994	0	0	-0.0716544
881	0	-2.94331	0	0	-2.95701	-0.132198	5.51499	-0.144531	0.0155962	0.00214027	-13.9058	2.57E-15	1.82415	0	0	0.0101161	0.0481765	-7.0541	-3.66542	399.396	422.435	656.399	373.376	373.376	373.376	7.02567	-83.3769	-2.67798	505.942	494.312	199.881	194.054	194.054	194.054	-83.653	-6.1074	-3.15556	35.69	1.24395	1.79264	0.493853	-0.759854	1.27288	-151.294	-45.2638	-4.5812	0	0	-0.0718725
882	0	-2.60996	0	0	-2.6218	-0.130255	5.44075	-0.144843	0.0150807	-0.00296435	-13.9021	3.65E-15	1.78845	0	0	0.0099151	-0.0439149	-6.72467	-3.65263	396.662	423.639	655.978	373.252	373.252	373.252	6.9487	-83.3576	-2.60752	500.554	494.331	199.613	194.054	194.054	194.054	-83.6279	-6.01206	-3.14744	35.4795	0.986259	1.65071	0.346917	-0.480203	1.40004	-108.516	3.22254	-3.36596	0	0	-0.0443174
883	0	-2.27416	0	0	-2.28442	-0.13	5.431	-0.144987	0.0145686	-0.00739446	-13.9163	-3.38E-16	1.75316	0	0	0.00973963	-0.0724521	-6.40496	-3.54641	394.028	424.767	655.486	373.106	373.106	373.106	6.87964	-83.3353	-2.53662	495.228	494.353	199.358	194.054	194.054	194.054	-83.6005	-5.92121	-3.14509	35.2702	0.660102	1.46037	0.236826	-0.284151	1.49124	-77.7254	14.5103	-2.46341	0	0	-0.0230591
884	0	-1.93949	0	0	-1.94834	-0.130764	5.46021	-0.144905	0.0140832	-0.0104176	-13.93	1.31E-15	1.69694	0	0	0.00957874	-0.0736818	-6.09681	-3.38609	391.448	425.818	654.973	372.924	372.924	372.924	6.81988	-83.3103	-2.46599	489.942	494.377	199.119	194.054	194.054	194.054	-83.571	-5.83619	-3.149	35.0915	0.337104	1.21523	0.180132	-0.200795	1.53834	-59.1683	7.56023	-1.91596	0	0	-0.0167671
885	0	-1.60758	0	0	-1.61507	-0.132162	5.51365	-0.144603	0.013681	-0.0120866	-13.9339	-3.89E-15	1.62219	0	0	0.00943543	-0.063149	-5.79849	-3.19569	388.892	426.791	654.461	372.705	372.705	372.705	6.76986	-83.2829	-2.39664	484.684	494.399	198.899	194.054	194.054	194.054	-83.54	-5.75795	-3.15885	34.9525	0.0546647	0.919549	0.175586	-0.206412	1.55115	-51.0241	-5.37646	-1.65664	0	0	-0.0185602
886	0	-1.27828	0	0	-1.28438	-0.134064	5.5863	-0.144092	0.0133758	-0.0131785	-13.9208	3.09E-15	1.54147	0	0	0.00930696	-0.0403688	-5.50497	-2.98501	386.349	427.687	653.951	372.46	372.46	372.461	6.72944	-83.2537	-2.32984	479.446	494.42	198.696	194.054	194.054	194.054	-83.5079	-5.68729	-3.17372	34.8426	-0.182007	0.586895	0.190601	-0.237571	1.55521	-46.0207	-16.0765	-1.5154	0	0	-0.0202106
887	0	-0.950844	0	0	-0.955543	-0.136432	5.67676	-0.143456	0.0131835	-0.0149463	-13.8915	-7.81E-16	1.47247	0	0	0.00918548	0.000574135	-5.20959	-2.75844	383.811	428.505	653.436	372.211	372.211	372.211	6.69809	-83.2234	-2.26708	474.222	494.436	198.509	194.054	194.054	194.054	-83.4754	-5.62486	-3.19231	34.7399	-0.384989	0.235411	0.183126	-0.237385	1.56987	-35.1716	-20.3958	-1.2793	0	0	-0.0181191
888	0	-0.625528	0	0	-0.628737	-0.139116	5.77925	-0.142786	0.0130949	-0.0175591	-13.8488	-4.06E-15	1.42772	0	0	0.00905654	0.0610963	-4.90636	-2.52571	381.265	429.251	652.912	371.981	371.981	371.981	6.67506	-83.1925	-2.20942	469.005	494.447	198.336	194.054	194.054	194.054	-83.443	-5.57101	-3.21346	34.6238	-0.565433	-0.118378	0.138711	-0.184734	1.60432	-16.3482	-17.9486	-0.904193	0	0	-0.0117267
889	0	-0.303903	0	0	-0.305514	-0.141784	5.88113	-0.142128	0.0131839	-0.0205969	-13.7934	-1.33E-15	1.42185	0	0	0.00890463	0.133851	-4.5913	-2.30534	378.683	429.928	652.386	371.794	371.794	371.794	6.65967	-83.1615	-2.15732	463.783	494.453	198.177	194.054	194.054	194.054	-83.4109	-5.52557	-3.23641	34.482	-0.72499	-0.465469	0.072294	-0.0971695	1.65204	6.25562	-11.5786	-0.469219	0	0	-0.00187738
890	0	0.0116699	0	0	0.0117069	-0.144009	5.96601	-0.141492	0.0134775	-0.0229558	-13.7255	2.71E-15	1.4579	0	0	0.00872684	0.20562	-4.26243	-2.11948	376.033	430.543	651.87	371.674	371.674	371.674	6.6512	-83.1305	-2.11033	458.542	494.453	198.029	194.054	194.054	194.054	-83.3794	-5.48784	-3.26093	34.309	-0.859156	-0.805775	0.0162446	-0.0210707	1.69318	24.5699	-7.07851	-0.115121	0	0	0.00803125
891	0	0.31907	0	0	0.320831	-0.14543	6.02025	-0.140863	0.0138903	-0.0239697	-13.6455	2.82E-15	1.52087	0	0	0.00853568	0.264517	-3.9187	-1.98475	373.291	431.098	651.374	371.645	371.645	371.644	6.64927	-83.0994	-2.06739	453.27	494.449	197.891	194.054	194.054	194.054	-83.3483	-5.45683	-3.28742	34.0991	-0.967006	-1.14143	-0.00178164	0.0184672	1.71467	32.404	-6.56867	0.058321	0	0	0.0146896
892	0	0.617487	0	0	0.620934	-0.1459	6.03815	-0.140255	0.0143596	-0.023657	-13.5589	9.67E-16	1.5965	0	0	0.00834933	0.304309	-3.55875	-1.90527	370.449	431.6	650.901	371.724	371.724	371.724	6.65361	-83.068	-2.0273	447.963	494.444	197.759	194.054	194.054	194.054	-83.3173	-5.43158	-3.31647	33.8423	-1.0536	-1.46857	0.0161314	0.0360127	1.71403	30.3675	-6.95878	0.0800895	0	0	0.0171653
893	0	0.907302	0	0	0.912339	-0.145467	6.02166	-0.13974	0.014757	-0.0228218	-13.4781	3.90E-15	1.66428	0	0	0.00818416	0.322259	-3.18087	-1.87364	367.518	432.051	650.453	371.916	371.916	371.916	6.66424	-83.0357	-1.98895	442.621	494.44	197.631	194.054	194.054	194.054	-83.2859	-5.41133	-3.34876	33.5274	-1.12231	-1.77443	0.0463975	0.0518351	1.6997	24.1132	-5.13987	0.0550316	0	0	0.0168371
894	0	1.18952	0	0	1.19602	-0.144274	5.97613	-0.139366	0.014992	-0.0219574	-13.4131	-4.03E-15	1.70949	0	0	0.00804648	0.316184	-2.78404	-1.8774	364.513	432.454	650.029	372.211	372.211	372.211	6.68128	-83.002	-1.95155	437.247	494.44	197.503	194.054	194.054	194.054	-83.2536	-5.3956	-3.38492	33.1485	-1.16875	-2.04111	0.0666285	0.0581396	1.67696	18.4081	-2.89228	0.0564407	0	0	0.0154358
895	0	1.46531	0	0	1.47313	-0.142458	5.90683	-0.13915	0.0150602	-0.021543	-13.3701	-6.34E-16	1.7296	0	0	0.00793801	0.285335	-2.369	-1.90563	361.452	432.81	649.625	372.592	372.592	372.592	6.70483	-82.9664	-1.91464	431.846	494.446	197.374	194.054	194.054	194.054	-83.2198	-5.38412	-3.42533	32.7072	-1.1864	-2.25246	0.0612089	0.0441681	1.65149	16.8546	-2.36026	0.135566	0	0	0.0162502
896	0	1.7355	0	0	1.74447	-0.140078	5.81599	-0.139111	0.0149868	-0.0215675	-13.354	5.39E-16	1.72624	0	0	0.00786222	0.23234	-1.93894	-1.95337	358.347	433.12	649.238	373.045	373.045	373.045	6.73501	-82.9284	-1.87795	426.42	494.46	197.241	194.054	194.054	194.054	-83.1842	-5.37674	-3.47024	32.2125	-1.17618	-2.39983	0.0331751	0.00918606	1.62506	19.1234	-4.0512	0.281246	0	0	0.0203679
897	0	2.0008	0	0	2.01075	-0.137121	5.70308	-0.139209	0.0148088	-0.0216494	-13.3621	2.88E-15	1.70399	0	0	0.00782176	0.163069	-1.49898	-2.02121	355.203	433.385	648.855	373.563	373.563	373.563	6.77176	-82.8879	-1.84135	420.968	494.48	197.105	194.054	194.054	194.054	-83.1466	-5.3734	-3.51971	31.6769	-1.15053	-2.48347	0.00235166	-0.0324461	1.59857	21.3255	-6.1523	0.430353	0	0	0.0242578
898	0	2.26219	0	0	2.27292	-0.133568	5.56737	-0.139407	0.0146112	-0.021326	-13.3892	8.19E-16	1.67338	0	0	0.00782347	0.0842286	-1.05487	-2.11074	352.028	433.604	648.467	374.137	374.137	374.137	6.81507	-82.8449	-1.80505	415.491	494.506	196.965	194.054	194.054	194.054	-83.1069	-5.37416	-3.57363	31.113	-1.12784	-2.50897	-0.0109323	-0.0691353	1.56875	19.3631	-7.47447	0.51516	0	0	0.0227377
899	0	2.52143	0	0	2.53271	-0.129463	5.41048	-0.139654	0.0144133	-0.020582	-13.4263	-1.13E-15	1.63882	0	0	0.00787158	0.00139547	-0.61156	-2.21967	348.833	433.774	648.066	374.75	374.75	374.75	6.86493	-82.7994	-1.76942	409.992	494.536	196.822	194.054	194.054	194.054	-83.0653	-5.3793	-3.63175	30.532	-1.12419	-2.48144	-0.00205508	-0.0976261	1.53611	12.6663	-8.39282	0.534661	0	0	0.0146636
900	0	2.78097	0	0	2.79262	-0.124927	5.23701	-0.139916	0.0142221	-0.0196379	-13.4628	2.76E-15	1.60428	0	0	0.00796623	-0.0814481	-0.172579	-2.34087	345.64	433.893	647.646	375.377	375.377	375.377	6.92151	-82.7518	-1.73521	404.474	494.57	196.678	194.054	194.054	194.054	-83.0222	-5.38942	-3.69374	29.9432	-1.14845	-2.40293	0.0161337	-0.122329	1.50525	4.18627	-10.191	0.525516	0	0	0.00365178
901	0	3.04344	0	0	3.05531	-0.120103	5.05243	-0.140197	0.0140532	-0.0191232	-13.4907	-2.01E-16	1.57374	0	0	0.00810057	-0.16116	0.25939	-2.46585	342.469	433.959	647.202	375.987	375.987	375.987	6.98507	-82.7024	-1.70325	398.944	494.607	196.533	194.054	194.054	194.054	-82.9778	-5.40526	-3.75923	29.3556	-1.20367	-2.27502	0.0218516	-0.137653	1.48478	-0.76604	-12.0257	0.574776	0	0	-0.00335519
902	0	3.31076	0	0	3.32272	-0.115061	4.85941	-0.140491	0.0138932	-0.0192753	-13.5025	-4.18E-16	1.54657	0	0	0.00825651	-0.236282	0.681594	-2.59046	339.336	433.968	646.735	376.56	376.56	376.56	7.05576	-82.6514	-1.6742	393.403	494.644	196.389	194.054	194.054	194.054	-82.9324	-5.42735	-3.82796	28.7796	-1.28948	-2.1045	0.00246237	-0.137704	1.47969	0.939062	-12.2635	0.722098	0	0	-0.0021318
903	0	3.58346	0	0	3.59535	-0.109746	4.65579	-0.140779	0.0137922	-0.0200467	-13.4921	-3.62E-15	1.5264	0	0	0.00841303	-0.308024	1.09072	-2.71829	336.247	433.919	646.245	377.078	377.078	377.078	7.13346	-82.5986	-1.64814	387.853	494.681	196.247	194.054	194.054	194.054	-82.8859	-5.4557	-3.89979	28.2286	-1.40243	-1.90635	-0.0373718	-0.12679	1.48613	8.67226	-10.4962	0.950325	0	0	0.00610413
904	0	3.86081	0	0	3.87243	-0.104001	4.43562	-0.140948	0.013783	-0.020468	-13.4471	2.87E-15	1.51384	0	0	0.00854553	-0.379025	1.48324	-2.85893	333.199	433.81	645.739	377.536	377.536	377.536	7.21774	-82.5433	-1.62468	382.29	494.717	196.108	194.054	194.054	194.054	-82.8375	-5.48972	-3.97472	27.7172	-1.53498	-1.70029	-0.0649014	-0.132807	1.49119	14.8237	-10.4531	1.12766	0	0	0.0111601
905	0	4.14171	0	0	4.15287	-0.0977331	4.19521	-0.140977	0.0138568	-0.0198772	-13.3668	-3.47E-15	1.50563	0	0	0.0086389	-0.448776	1.857	-3.01955	330.192	433.642	645.217	377.931	377.931	377.931	7.30808	-82.4846	-1.60331	376.713	494.75	195.973	194.054	194.054	194.054	-82.7862	-5.52876	-4.05277	27.2557	-1.67897	-1.50133	-0.0529481	-0.165253	1.48845	13.075	-13.8721	1.1535	0	0	0.00687832
906	0	4.42568	0	0	4.43617	-0.0910185	3.93752	-0.140855	0.0139809	-0.0185469	-13.2526	3.16E-15	1.49712	0	0	0.00868104	-0.511952	2.21251	-3.19792	327.234	433.415	644.677	378.266	378.266	378.266	7.40426	-82.4212	-1.58402	371.125	494.78	195.839	194.054	194.054	194.054	-82.7308	-5.57261	-4.13388	26.8452	-1.82958	-1.31385	-0.0113727	-0.193483	1.48571	5.83878	-16.8459	1.0642	0	0	-0.00119768
907	0	4.71249	0	0	4.72221	-0.0840727	3.67078	-0.140698	0.0141295	-0.0172079	-13.1185	-1.29E-15	1.48619	0	0	0.0086687	-0.563243	2.55253	-3.38407	324.342	433.13	644.114	378.543	378.543	378.543	7.50615	-82.3514	-1.56727	365.533	494.808	195.706	194.054	194.054	194.054	-82.6695	-5.62145	-4.2178	26.4791	-1.98342	-1.13462	0.0344076	-0.18822	1.49106	-1.11017	-15.8329	0.964863	0	0	-0.00618441
908	0	5.00149	0	0	5.01036	-0.0771255	3.40384	-0.140564	0.0142982	-0.016366	-12.9748	-4.25E-15	1.47243	0	0	0.00859612	-0.602375	2.88089	-3.56642	321.533	432.789	643.533	378.758	378.758	378.758	7.61357	-82.2733	-1.55341	359.942	494.834	195.57	194.054	194.054	194.054	-82.6006	-5.6754	-4.30434	26.1485	-2.13226	-0.958375	0.0660284	-0.152465	1.50398	-4.06652	-11.5962	0.922557	0	0	-0.00632187
909	0	5.29112	0	0	5.29911	-0.0703395	3.14294	-0.140537	0.0144915	-0.0161095	-12.8358	1.81E-15	1.45584	0	0	0.00846174	-0.634021	3.2012	-3.73651	318.819	432.395	642.941	378.902	378.902	378.902	7.72612	-82.1847	-1.54258	354.357	494.858	195.429	194.054	194.054	194.054	-82.5218	-5.73421	-4.39326	25.8475	-2.26109	-0.780484	0.0775801	-0.10847	1.51984	-2.46874	-6.83893	0.942561	0	0	-0.00339963
910	0	5.57898	0	0	5.5861	-0.0637916	2.89108	-0.140685	0.0147585	-0.0163208	-12.7162	-9.62E-16	1.43983	0	0	0.00827088	-0.664192	3.51637	-3.89071	316.202	431.954	642.351	378.965	378.965	378.965	7.84305	-82.0834	-1.53466	348.779	494.881	195.28	194.054	194.054	194.054	-82.4308	-5.79724	-4.4843	25.573	-2.35417	-0.598251	0.0711178	-0.0772596	1.53622	2.63994	-3.48481	1.00788	0	0	0.000526898
911	0	5.86224	0	0	5.86853	-0.0574882	2.64851	-0.141053	0.0150752	-0.0170109	-12.6282	-3.26E-15	1.41902	0	0	0.00802889	-0.696671	3.82821	-4.02964	313.681	431.47	641.772	378.946	378.946	378.946	7.9633	-81.967	-1.52929	343.208	494.901	195.124	194.054	194.054	194.054	-82.3253	-5.86356	-4.57716	25.3228	-2.40338	-0.412831	0.0478757	-0.0677378	1.55185	10.9311	-1.69853	1.1039	0	0	0.00494157
912	0	6.13804	0	0	6.1435	-0.0513798	2.41335	-0.141606	0.0155267	-0.0178346	-12.5749	-2.29E-15	1.39889	0	0	0.00774661	-0.731406	4.13737	-4.15752	311.248	430.951	641.206	378.853	378.853	378.853	8.08564	-81.8338	-1.52613	337.642	494.919	194.961	194.054	194.054	194.054	-82.2031	-5.93207	-4.67131	25.0945	-2.41139	-0.22952	0.0175856	-0.0765599	1.56449	20.1252	-0.554164	1.18695	0	0	0.00880482
913	0	6.40377	0	0	6.40845	-0.0454048	2.18326	-0.142297	0.0161222	-0.0185939	-12.5549	4.49E-17	1.37745	0	0	0.007433	-0.765197	4.44363	-4.27944	308.892	430.403	640.654	378.701	378.701	378.701	8.20863	-81.6818	-1.52504	332.078	494.935	194.793	194.054	194.054	194.054	-82.0626	-6.00173	-4.76604	24.8858	-2.38835	-0.0556049	-0.0083063	-0.0912637	1.57484	27.818	1.47133	1.20958	0	0	0.0112272
914	0	6.65761	0	0	6.66152	-0.0395349	1.95714	-0.143039	0.0168769	-0.0189097	-12.5597	1.41E-15	1.35315	0	0	0.00709503	-0.79346	4.74653	-4.39802	306.607	429.832	640.113	378.504	378.504	378.504	8.33094	-81.5099	-1.52632	326.514	494.948	194.622	194.054	194.054	194.054	-81.9022	-6.07186	-4.86036	24.6942	-2.34665	0.103104	-0.0182698	-0.108526	1.57949	31.2268	3.89375	1.11245	0	0	0.0114905
915	0	6.89872	0	0	6.90191	-0.0338216	1.73699	-0.143721	0.017834	-0.0189178	-12.575	3.23E-15	1.32748	0	0	0.0067381	-0.811058	5.04584	-4.51064	304.392	429.244	639.58	378.274	378.274	378.274	8.45142	-81.317	-1.53104	320.952	494.961	194.452	194.054	194.054	194.054	-81.7208	-6.14247	-4.95295	24.5163	-2.29856	0.244824	-0.0165833	-0.120328	1.58254	31.4974	6.95207	0.904503	0	0	0.0105764
916	0	7.12704	0	0	7.12959	-0.0283773	1.52716	-0.144315	0.0189429	-0.0189028	-12.5925	2.95E-15	1.29345	0	0	0.00636397	-0.813656	5.34146	-4.61046	302.251	428.642	639.05	378.018	378.018	378.018	8.56912	-81.1024	-1.54103	315.394	494.974	194.287	194.054	194.054	194.054	-81.5177	-6.21417	-5.04216	24.3484	-2.25392	0.37082	-0.0142965	-0.120013	1.5871	31.3149	10.799	0.63059	0	0	0.00972903
917	0	7.3427	0	0	7.34471	-0.0233233	1.33235	-0.14477	0.0201672	-0.0190356	-12.6015	1.16E-15	1.24693	0	0	0.00596988	-0.799062	5.63304	-4.68949	300.192	428.03	638.524	377.741	377.741	377.741	8.68301	-80.8655	-1.5586	309.843	494.992	194.13	194.054	194.054	194.054	-81.2921	-6.28796	-5.12599	24.1881	-2.21882	0.482874	-0.017872	-0.107695	1.59544	32.2296	15.2324	0.308242	0	0	0.00951219
918	0	7.54574	0	0	7.54729	-0.0187594	1.15639	-0.145085	0.0214173	-0.0194681	-12.5969	1.73E-15	1.18323	0	0	0.00555183	-0.767505	5.91968	-4.74098	298.218	427.41	638.001	377.445	377.445	377.445	8.79179	-80.6057	-1.58649	304.301	495.017	193.983	194.054	194.054	194.054	-81.0433	-6.36491	-5.202	24.0342	-2.19573	0.581384	-0.0314873	-0.0850995	1.60833	35.4507	20.2048	-0.0323143	0	0	0.0101741
919	0	7.73567	0	0	7.73687	-0.0147454	1.00162	-0.145253	0.0226433	-0.020044	-12.5744	-3.65E-15	1.10744	0	0	0.0051082	-0.721405	6.20007	-4.76091	296.332	426.784	637.487	377.134	377.134	377.134	8.89365	-80.3224	-1.62765	298.769	495.052	193.848	194.054	194.054	194.054	-80.7706	-6.44601	-5.26728	23.8879	-2.18272	0.665387	-0.0501788	-0.0602242	1.62414	39.9507	25.0249	-0.393239	0	0	0.0112782
920	0	7.91175	0	0	7.91265	-0.0113231	0.869646	-0.145257	0.0237382	-0.0205484	-12.5283	-2.66E-15	1.02627	0	0	0.00463728	-0.663935	6.47274	-4.74724	294.534	426.151	636.986	376.815	376.815	376.815	8.98647	-80.0148	-1.68517	293.25	495.099	193.727	194.054	194.054	194.054	-80.4729	-6.53224	-5.31863	23.7502	-2.17635	0.73311	-0.0636236	-0.0448069	1.6409	43.453	28.1669	-0.779894	0	0	0.0122552
921	0	8.07304	0	0	8.07375	-0.00855468	0.762882	-0.145113	0.024671	-0.0210059	-12.4553	3.15E-15	0.959675	0	0	0.00414028	-0.596915	6.73682	-4.69791	292.824	425.51	636.501	376.5	376.5	376.5	9.0682	-79.6822	-1.76232	287.744	495.159	193.62	194.054	194.054	194.054	-80.1492	-6.62471	-5.3528	23.6196	-2.17651	0.783185	-0.0689539	-0.0455012	1.65752	45.383	28.0973	-1.13352	0	0	0.0131427
922	0	8.21867	0	0	8.21924	-0.0065232	0.684536	-0.144891	0.0253183	-0.0217113	-12.356	-3.62E-15	0.920052	0	0	0.00361207	-0.519895	6.99221	-4.61056	291.203	424.86	636.033	376.206	376.206	376.206	9.13712	-79.3236	-1.8621	282.253	495.235	193.528	194.054	194.054	194.054	-79.7985	-6.72465	-5.36698	23.4907	-2.18882	0.814737	-0.0751919	-0.0508572	1.67464	47.828	25.6517	-1.36431	0	0	0.0143779
923	0	8.34725	0	0	8.34777	-0.0052816	0.636652	-0.144657	0.0257208	-0.0232367	-12.2324	-3.81E-16	0.932835	0	0	0.00304076	-0.43217	7.23934	-4.4852	289.667	424.198	635.583	375.953	375.953	375.953	9.19192	-78.9379	-1.98655	276.778	495.326	193.449	194.054	194.054	194.054	-79.4196	-6.83294	-5.35921	23.3579	-2.21768	0.828207	-0.0986137	-0.0434745	1.69401	54.7959	22.5217	-1.32553	0	0	0.0164904
924	0	8.45641	0	0	8.4569	-0.00475475	0.616332	-0.144536	0.0257595	-0.025997	-12.0968	-1.48E-15	0.998587	0	0	0.0024089	-0.336388	7.47844	-4.32819	288.209	423.52	635.155	375.753	375.753	375.753	9.23175	-78.5238	-2.13581	271.316	495.433	193.383	194.054	194.054	194.054	-79.0108	-6.9494	-5.329	23.221	-2.25588	0.825497	-0.150129	-0.0104794	1.71807	69.2874	20.9134	-0.932338	0	0	0.0193433
925	0	8.54222	0	0	8.54271	-0.0046851	0.613646	-0.144519	0.025507	-0.0296697	-11.9549	2.75E-15	1.12535	0	0	0.00170734	-0.240962	7.70903	-4.15479	286.807	422.824	634.765	375.609	375.609	375.609	9.25594	-78.0793	-2.30764	265.856	495.553	193.33	194.054	194.054	194.054	-78.5704	-7.07226	-5.27745	23.0888	-2.27877	0.809422	-0.220457	0.0415728	1.74433	89.627	21.6187	-0.213879	0	0	0.0207122
926	0	8.59972	0	0	8.60022	-0.00468151	0.613507	-0.144555	0.0248891	-0.0331671	-11.8115	-1.41E-15	1.29576	0	0	0.000947528	-0.158611	7.93028	-3.98618	285.439	422.107	634.433	375.511	375.511	375.511	9.26445	-77.6024	-2.49753	260.387	495.683	193.292	194.054	194.054	194.054	-78.096	-7.19858	-5.20742	22.9762	-2.24941	0.783706	-0.270844	0.0820672	1.76663	107.141	22.4946	0.66011	0	0	0.0174333
927	0	8.62467	0	0	8.62514	-0.00442344	0.603554	-0.144477	0.0239869	-0.0346338	-11.6566	1.02E-15	1.49902	0	0	0.000154531	-0.0996392	8.14262	-3.83891	284.086	421.365	634.176	375.451	375.451	375.451	9.2587	-77.0908	-2.7002	254.896	495.821	193.269	194.054	194.054	194.054	-77.5856	-7.32566	-5.12323	22.8942	-2.13578	0.756384	-0.242512	0.0632146	1.77326	107.514	18.3139	1.38612	0	0	0.0112536
928	0	8.61544	0	0	8.61589	-0.00393577	0.584746	-0.14423	0.0227876	-0.0339057	-11.4811	-1.61E-16	1.71108	0	0	-0.000649822	-0.0629229	8.35009	-3.71124	282.754	420.592	633.997	375.427	375.427	375.427	9.24252	-76.5423	-2.91157	249.381	495.964	193.263	194.054	194.054	194.054	-77.0374	-7.45303	-5.03022	22.8357	-1.93451	0.743976	-0.132021	-0.0139094	1.76334	89.1515	9.14288	1.90539	0	0	0.00949879
929	0	8.57338	0	0	8.57383	-0.00363028	0.572964	-0.143897	0.0214532	-0.031991	-11.2795	4.23E-15	1.92252	0	0	-0.00146332	-0.0350021	8.56023	-3.5816	281.478	419.783	633.88	375.452	375.452	375.452	9.22186	-75.9553	-3.12923	243.848	496.109	193.27	194.054	194.054	194.054	-76.4503	-7.58266	-4.93429	22.7735	-1.67554	0.770086	0.0168826	-0.117502	1.74593	60.5849	-2.45497	2.33469	0	0	0.0133791
930	0	8.50119	0	0	8.50165	-0.00410813	0.591393	-0.143676	0.0200587	-0.0309763	-11.0554	-3.60E-15	2.11317	0	0	-0.00229933	0.00358028	8.78149	-3.41976	280.305	418.93	633.803	375.545	375.545	375.544	9.20341	-75.3278	-3.35165	238.311	496.255	193.288	194.054	194.054	194.054	-75.8231	-7.71741	-4.84145	22.6677	-1.41323	0.855331	0.131864	-0.199725	1.73787	37.5645	-12.2317	2.943	0	0	0.0167978
931	0	8.40004	0	0	8.4006	-0.00580007	0.656647	-0.143767	0.0187737	-0.0327938	-10.82	1.46E-15	2.26981	0	0	-0.0031643	0.0683555	9.01945	-3.20523	279.272	418.032	633.745	375.724	375.724	375.724	9.19256	-74.6572	-3.57618	232.778	496.398	193.312	194.054	194.054	194.054	-75.1539	-7.85852	-4.75756	22.4818	-1.20986	1.00406	0.139797	-0.219441	1.75344	36.5888	-15.5596	3.96945	0	0	0.0208883
932	0	8.26714	0	0	8.26787	-0.00861036	0.765029	-0.144279	0.0176559	-0.0380014	-10.5852	3.38E-16	2.37024	0	0	-0.00404417	0.161795	9.27288	-2.94621	278.389	417.089	633.708	376.005	376.005	376.005	9.19167	-73.9402	-3.79752	227.247	496.533	193.344	194.054	194.054	194.054	-74.4395	-8.00335	-4.68786	22.2026	-1.11014	1.1959	0.0220544	-0.168281	1.78752	62.3571	-10.7103	5.43049	0	0	0.0386115
933	0	8.09546	0	0	8.09646	-0.0118901	0.891511	-0.144853	0.0167791	-0.0421618	-10.3246	3.55E-15	2.39983	0	0	-0.00490647	0.272841	9.53342	-2.6801	277.634	416.105	633.71	376.388	376.388	376.388	9.1999	-73.1722	-4.00812	221.7	496.653	193.386	194.054	194.054	194.054	-73.6754	-8.1456	-4.63658	21.8515	-1.11695	1.39593	-0.0731848	-0.122982	1.79936	78.8789	-7.26064	6.45924	0	0	0.0557574
934	0	7.87857	0	0	7.8798	-0.0150621	1.01383	-0.145234	0.0161962	-0.0433244	-10.0168	3.74E-15	2.35206	0	0	-0.00572747	0.391314	9.79158	-2.44045	276.994	415.086	633.767	376.85	376.85	376.85	9.21568	-72.3486	-4.20201	216.126	496.752	193.444	194.054	194.054	194.054	-72.8566	-8.27961	-4.60644	21.4653	-1.19937	1.58476	-0.0805313	-0.110269	1.78677	71.3248	-7.2113	6.65441	0	0	0.0531286
935	0	7.61268	0	0	7.61417	-0.0179749	1.12614	-0.145325	0.016001	-0.0421056	-9.64571	-2.14E-15	2.23566	0	0	-0.00649901	0.515248	10.0403	-2.23845	276.488	414.038	633.882	377.358	377.358	377.358	9.23786	-71.4644	-4.37684	210.527	496.823	193.516	194.054	194.054	194.054	-71.9782	-8.40249	-4.5983	21.0744	-1.32327	1.76345	-0.0246102	-0.10878	1.76817	46.6472	-6.29688	6.1283	0	0	0.0335518
936	0	7.29568	0	0	7.29739	-0.0208066	1.23532	-0.145105	0.0162138	-0.0399055	-9.19587	2.37E-15	2.0603	0	0	-0.00720993	0.647437	10.2739	-2.06808	276.161	412.966	634.049	377.883	377.883	377.883	9.26495	-70.5145	-4.53302	204.915	496.865	193.599	194.054	194.054	194.054	-71.0349	-8.51321	-4.6113	20.6959	-1.47117	1.93896	0.0457571	-0.0907124	1.75833	16.9554	-0.366627	5.14717	0	0	0.0110733
937	0	6.92469	0	0	6.92663	-0.0238299	1.35187	-0.144567	0.0169187	-0.0375903	-8.65412	-2.01E-16	1.84698	0	0	-0.00783832	0.789656	10.4862	-1.91822	276.064	411.88	634.262	378.404	378.404	378.404	9.2943	-69.4925	-4.67222	199.309	496.877	193.686	194.054	194.054	194.054	-70.0201	-8.61099	-4.64302	20.3394	-1.64038	2.11237	0.0988493	-0.052277	1.75706	-10.6243	10.5796	3.8702	0	0	-0.00525696
938	0	6.49472	0	0	6.4969	-0.027253	1.48383	-0.143813	0.0180753	-0.0353725	-8.0264	2.05E-15	1.60752	0	0	-0.00835958	0.940988	10.6687	-1.7813	276.249	410.79	634.516	378.904	378.904	378.904	9.32179	-68.3907	-4.7963	193.725	496.858	193.767	194.054	194.054	194.054	-68.9256	-8.69441	-4.68985	20.0141	-1.83281	2.27583	0.127195	-0.0115669	1.75828	-34.7476	23.4361	2.31959	0	0	-0.0134277
939	0	5.99838	0	0	6.00083	-0.0311897	1.63556	-0.142994	0.0196758	-0.033178	-7.33339	3.81E-15	1.35939	0	0	-0.0087566	1.10026	10.8109	-1.65584	276.76	409.708	634.807	379.371	379.371	379.371	9.34198	-67.2	-4.90716	188.181	496.812	193.83	194.054	194.054	194.054	-67.7417	-8.76138	-4.74718	19.7336	-2.04867	2.41499	0.139191	0.0180472	1.75727	-57.0872	36.1397	0.47507	0	0	-0.0138549
940	0	5.42639	0	0	5.42911	-0.0356942	1.80915	-0.142276	0.0215739	-0.0309849	-6.60336	-3.80E-15	1.10761	0	0	-0.00901568	1.26836	10.9008	-1.54478	277.632	408.648	635.126	379.803	379.803	379.803	9.34861	-65.9104	-5.00672	182.693	496.741	193.862	194.054	194.054	194.054	-66.4577	-8.80956	-4.8097	19.5151	-2.28496	2.51193	0.145594	0.0364659	1.75409	-78.9853	48.6564	-1.66487	0	0	-0.00586489
941	0	4.76822	0	0	4.77115	-0.0408052	2.00608	-0.141735	0.0236273	-0.0289221	-5.85601	5.50E-16	0.858351	0	0	-0.0091154	1.44827	10.9266	-1.45229	278.898	407.625	635.462	380.204	380.204	380.204	9.33502	-64.5111	-5.09692	177.277	496.651	193.852	194.054	194.054	194.054	-65.0622	-8.83656	-4.87158	19.3771	-2.53631	2.54838	0.159965	0.0546887	1.75063	-102.008	62.2186	-4.06253	0	0	0.0119575
942	0	4.01241	0	0	4.01547	-0.0465893	2.22888	-0.141382	0.0255786	-0.0271438	-5.10575	-3.83E-15	0.60886	0	0	-0.00902382	1.64341	10.8771	-1.38014	280.589	406.652	635.802	380.582	380.582	380.582	9.29449	-62.991	-5.17961	171.949	496.548	193.786	194.054	194.054	194.054	-63.543	-8.84009	-4.92678	19.3347	-2.79588	2.50912	0.193956	0.0764457	1.74744	-127.384	76.4764	-6.64568	0	0	0.0406605
943	0	3.14713	0	0	3.15009	-0.0531853	2.48287	-0.141115	0.0272132	-0.0259285	-4.3622	-1.69E-16	0.363631	0	0	-0.00870455	1.85721	10.7438	-1.32425	282.736	405.743	636.134	380.951	380.951	380.951	9.22027	-61.3385	-5.25617	166.723	496.438	193.655	194.054	194.054	194.054	-61.888	-8.81786	-4.96922	19.3974	-3.05768	2.38567	0.252705	0.0916619	1.74148	-155.294	88.674	-9.28729	0	0	0.0799352
944	0	2.16027	0	0	2.16281	-0.0608291	2.77708	-0.140904	0.0282896	-0.0262352	-3.65876	1.27E-15	0.129757	0	0	-0.00817806	2.09425	10.5209	-1.27345	285.375	404.909	636.442	381.327	381.327	381.327	9.10574	-59.5416	-5.32725	161.613	496.323	193.449	194.054	194.054	194.054	-60.0845	-8.76741	-4.9929	19.5669	-3.32028	2.17812	0.325288	0.100231	1.7335	-182.032	97.5621	-11.723	0	0	0.128048
945	0	1.03969	0	0	1.04123	-0.0697891	3.12177	-0.140737	0.0287482	-0.029113	-3.05978	-2.88E-15	-0.0632697	0	0	-0.00759775	2.35964	10.2054	-1.21202	288.536	404.16	636.71	381.732	381.732	381.732	8.94442	-57.5885	-5.39193	156.625	496.205	193.161	194.054	194.054	194.054	-58.1199	-8.68552	-4.99222	19.8382	-3.58727	1.8941	0.393683	0.111014	1.72512	-202.671	103.599	-13.6804	0	0	0.179826
946	0	-0.22652	0	0	-0.226948	-0.080269	3.52465	-0.140831	0.0285518	-0.0353505	-2.69238	2.50E-15	-0.182531	0	0	-0.0073974	2.65689	9.79665	-1.12362	292.244	403.504	636.926	382.188	382.188	382.188	8.73051	-55.4678	-5.44707	151.754	496.083	192.794	194.054	194.054	194.054	-55.9824	-8.56795	-4.96248	20.2018	-3.86487	1.54673	0.449059	0.12996	1.71699	-214.928	106.997	-14.9466	0	0	0.228266
947	0	-1.64852	0	0	-1.65251	-0.0923387	3.9882	-0.141563	0.0277691	-0.045375	-2.74193	4.23E-17	-0.188153	0	0	-0.00839932	2.98629	9.29581	-0.993617	296.513	402.946	637.084	382.709	382.709	382.709	8.45958	-53.1705	-5.4872	146.987	495.95	192.36	194.054	194.054	194.054	-53.6628	-8.40968	-4.9003	20.6459	-4.15863	1.1538	0.486818	0.156693	1.70936	-217.999	107.472	-15.3916	0	0	0.266722
948	0	-3.23246	0	0	-3.24249	-0.105883	4.50777	-0.143547	0.0264669	-0.0590841	-3.45022	4.74E-15	-0.0497377	0	0	-0.0118796	3.34459	8.70603	-0.810178	301.341	402.49	637.186	383.302	383.302	383.302	8.1298	-50.6921	-5.50492	142.3	495.799	191.891	194.054	194.054	194.054	-51.1565	-8.20572	-4.80404	21.1584	-4.47123	0.737323	0.502825	0.192469	1.70302	-212.065	105.559	-14.9789	0	0	0.291007
949	0	-4.97732	0	0	-4.99693	-0.120574	5.07045	-0.147684	0.0247494	-0.0760604	-5.09296	5.08E-16	0.251674	0	0	-0.0194794	3.72504	8.03187	-0.565728	306.716	402.135	637.24	383.961	383.961	383.961	7.7431	-48.0356	-5.49208	137.669	495.618	191.44	194.054	194.054	194.054	-48.467	-7.95248	-4.67413	21.7292	-4.79955	0.321914	0.490751	0.228737	1.69931	-197.157	100.591	-13.7164	0	0	0.297538
950	0	-6.87113	0	0	-6.90489	-0.135827	5.65367	-0.154925	0.0227967	-0.0951227	-7.91481	-1.52E-15	0.726737	0	0	-0.0327582	4.11861	7.27886	-0.25915	312.607	401.88	637.263	384.671	384.671	384.671	7.3065	-45.216	-5.4418	133.081	495.396	191.088	194.054	194.054	194.054	-45.6104	-7.64979	-4.51341	22.3529	-5.1343	-0.0685498	0.445217	0.262143	1.70049	-174.283	93.159	-11.7324	0	0	0.285774
951	0	-8.88732	0	0	-8.94045	-0.150798	6.22492	-0.165867	0.0206639	-0.114505	-12.044	3.72E-15	1.36085	0	0	-0.0523537	4.51479	6.45271	0.102074	318.966	401.717	637.275	385.412	385.412	385.412	6.83311	-42.2635	-5.35111	128.545	495.121	190.943	194.054	194.054	194.054	-42.6186	-7.30337	-4.32742	23.0304	-5.46017	-0.416119	0.368059	0.295929	1.70988	-145.998	85.0382	-9.18595	0	0	0.258852
952	0	-10.9826	0	0	-11.0601	-0.164399	6.74287	-0.180422	0.0183818	-0.131585	-17.4225	1.35E-15	2.12905	0	0	-0.0770964	4.90188	5.55907	0.501651	325.727	401.641	637.304	386.157	386.157	386.157	6.3424	-39.2265	-5.22379	124.111	494.783	191.13	194.054	194.054	194.054	-39.542	-6.92686	-4.12481	23.768	-5.75745	-0.713137	0.275052	0.325761	1.72495	-118.092	77.0932	-6.30403	0	0	0.225081
953	0	-13.0975	0	0	-13.2024	-0.175446	7.16272	-0.197749	0.015871	-0.14366	-23.7863	-5.24E-15	2.99218	0	0	-0.103539	5.26832	4.6035	0.91781	332.814	401.637	637.378	386.881	386.881	386.881	5.85862	-36.171	-5.07206	119.878	494.378	191.777	194.054	194.054	194.054	-36.4491	-6.54235	-3.91691	24.574	-6.00804	-0.96301	0.188231	0.339197	1.73862	-96.9811	68.9293	-3.2448	0	0	0.195945
954	0	-15.1593	0	0	-15.2913	-0.182839	7.44327	-0.216396	0.0130556	-0.148489	-30.6976	2.37E-15	3.89937	0	0	-0.126351	5.60562	3.59203	1.3283	340.147	401.693	637.522	387.561	387.561	387.561	5.40796	-33.1775	-4.91575	115.999	493.902	192.992	194.054	194.054	194.054	-33.4225	-6.17808	-3.71716	25.4551	-6.20105	-1.17666	0.126744	0.319138	1.74089	-87.4486	59.0722	-0.115561	0	0	0.18381
955	0	-17.0881	0	0	-17.2423	-0.185767	7.55427	-0.234614	0.00997767	-0.144745	-37.6191	-1.86E-15	4.78846	0	0	-0.139641	5.91173	2.53154	1.71532	347.649	401.794	637.757	388.183	388.183	388.183	5.01448	-30.3352	-4.77838	112.669	493.356	194.838	194.054	194.054	194.054	-30.553	-5.86348	-3.53968	26.4143	-6.3364	-1.36678	0.104097	0.250189	1.72273	-92.3544	44.7021	3.0951	0	0	0.200587
956	0	-18.804	0	0	-18.9717	-0.183865	7.48219	-0.250667	0.00681108	-0.132328	-44.0013	-4.06E-15	5.58312	0	0	-0.138728	6.19371	1.43005	2.06941	355.257	401.923	638.09	388.743	388.743	388.743	4.69705	-27.7336	-4.68073	110.107	492.738	197.322	194.054	194.054	194.054	-27.9312	-5.62229	-3.39788	27.4495	-6.42721	-1.54091	0.130618	0.129794	1.67892	-113.216	23.2154	6.36038	0	0	0.256028
957	0	-20.2355	0	0	-20.405	-0.177274	7.23213	-0.263206	0.00368968	-0.112918	-49.3658	-6.77E-15	6.19233	0	0	-0.121681	6.46758	0.296918	2.39265	362.922	402.069	638.517	389.246	389.246	389.246	4.46766	-25.4551	-4.63422	108.533	492.047	200.386	194.054	194.054	194.054	-25.6393	-5.46626	-3.30321	28.5511	-6.50088	-1.69637	0.193906	-0.00127898	1.61595	-145.484	-2.28785	9.73322	0	0	0.343164
958	0	-21.3252	0	0	-21.4848	-0.166507	6.82304	-0.271136	0.000860506	-0.0899029	-53.3247	0	6.54941	0	0	-0.089859	6.75074	-0.857919	2.69614	370.613	402.218	639.032	389.695	389.695	389.695	4.33176	-23.5681	-4.638	108.142	491.278	203.92	194.054	194.054	194.054	-23.7457	-5.39321	-3.26414	29.7035	-6.59034	-1.82134	0.255619	-0.0641487	1.55398	-177.411	-21.4416	13.1564	0	0	0.43301
959	0	-22.035	0	0	-22.1749	-0.152134	6.27586	-0.273749	-0.00158595	-0.0664529	-55.6126	-3.38E-15	6.59721	0	0	-0.0476896	7.04882	-2.02562	2.99045	378.3	402.357	639.641	390.071	390.071	390.071	4.29043	-22.1237	-4.68233	109.086	490.424	207.784	194.054	194.054	194.054	-22.301	-5.39146	-3.28585	30.8922	-6.71561	-1.90433	0.273816	-0.0105916	1.51032	-196.942	-26.501	16.4319	0	0	0.494638
960	0	-22.3486	0	0	-22.4618	-0.134565	5.60545	-0.27074	-0.00334352	-0.0438525	-56.0978	4.06E-15	6.33072	0	0	-0.00162016	7.34916	-3.19989	3.27515	385.943	402.472	640.372	390.328	390.328	390.328	4.34165	-21.1542	-4.7543	111.466	489.475	211.829	194.054	194.054	194.054	-21.3366	-5.44634	-3.36979	32.1115	-6.87115	-1.94424	0.252269	0.100136	1.48075	-204.665	-24.5919	19.0401	0	0	0.528088
961	0	-22.2712	0	0	-22.3547	-0.114158	4.82482	-0.262184	-0.00432688	-0.0219464	-54.7947	0	5.75772	0	0	0.0413151	7.63063	-4.37651	3.53942	393.494	402.543	641.261	390.416	390.416	390.416	4.48001	-20.6705	-4.83922	115.327	488.425	215.909	194.054	194.054	194.054	-20.8633	-5.54194	-3.51337	33.3639	-7.03481	-1.94974	0.22357	0.178928	1.44892	-208.497	-26.431	20.5041	0	0	0.551566
962	0	-21.8286	0	0	-21.8834	-0.0914847	3.95541	-0.248457	-0.00445491	-0.00128188	-51.8659	3.38E-15	4.92662	0	0	0.0751728	7.87808	-5.55161	3.77038	400.904	402.554	642.33	390.304	390.304	390.304	4.69566	-20.6629	-4.91907	120.664	487.269	219.892	194.054	194.054	194.054	-20.8705	-5.65937	-3.70986	34.652	-7.1864	-1.93117	0.208008	0.196824	1.41064	-212.15	-33.0932	20.4806	0	0	0.573897
963	0	-21.0638	0	0	-21.0947	-0.0674245	3.03083	-0.230415	-0.00378083	0.0172395	-47.6316	1.35E-15	3.92159	0	0	0.0964902	8.08769	-6.72055	3.95937	408.13	402.493	643.583	389.989	389.989	389.989	4.97419	-21.1022	-4.97344	127.422	486.004	223.654	194.054	194.054	194.054	-21.3279	-5.77749	-3.94888	35.9734	-7.3167	-1.89499	0.21005	0.173753	1.36886	-215.368	-40.0056	18.9149	0	0	0.593385
964	0	-20.0326	0	0	-20.0466	-0.0430815	2.09376	-0.209448	-0.0021251	0.0327212	-42.5444	-4.74E-15	2.8896	0	0	0.104994	8.26343	-7.8776	4.10346	415.141	402.346	645.013	389.492	389.492	389.492	5.2974	-21.9442	-4.98391	135.514	484.633	227.09	194.054	194.054	194.054	-22.1901	-5.87672	-4.2171	37.3193	-7.4255	-1.84296	0.224489	0.147344	1.33212	-216.311	-41.8055	15.7159	0	0	0.602696
965	0	-18.7985	0	0	-18.8027	-0.01962	1.18957	-0.187332	0.00064499	0.0445228	-37.1222	4.74E-15	1.98799	0	0	0.103085	8.41076	-9.01626	4.20381	421.915	402.106	646.603	388.841	388.841	388.841	5.64512	-23.1358	-4.93856	144.826	483.164	230.113	194.054	194.054	194.054	-23.4023	-5.94325	-4.49953	38.6756	-7.51587	-1.77404	0.242186	0.144094	1.30634	-213.15	-36.2331	10.9677	0	0	0.594138
966	0	-17.4257	0	0	-17.4261	0.00189959	0.359679	-0.166008	0.00497309	0.0527736	-31.8677	-3.38E-15	1.39422	0	0	0.0946331	8.53211	-10.1297	4.26304	428.429	401.765	648.341	388.064	388.064	388.064	5.99722	-24.6209	-4.83488	155.238	481.614	232.656	194.054	194.054	194.054	-24.9072	-5.97163	-4.78079	40.0249	-7.59021	-1.6867	0.259882	0.163666	1.29148	-206.634	-24.7444	4.70751	0	0	0.568653
967	0	-15.9743	0	0	-15.9746	0.020614	-0.362164	-0.147116	0.0111236	0.0574651	-27.1777	-3.72E-15	1.24032	0	0	0.0834314	8.62673	-11.2111	4.2835	434.664	401.315	650.212	387.187	387.187	387.187	6.33626	-26.3459	-4.67916	166.63	480.009	234.67	194.054	194.054	194.054	-26.6501	-5.96446	-5.04703	41.3479	-7.6491	-1.57985	0.271627	0.192845	1.28626	-196.529	-9.90973	-2.84389	0	0	0.526464
968	0	-14.4955	0	0	-14.4975	0.035924	-0.952619	-0.131887	0.0191964	0.0590423	-23.3099	3.38E-16	1.60447	0	0	0.072257	8.69294	-12.2537	4.26584	440.6	400.751	652.2	386.238	386.238	386.238	6.64981	-28.2638	-4.48435	178.898	478.385	236.129	194.054	194.054	194.054	-28.5836	-5.93072	-5.28767	42.6263	-7.69124	-1.45285	0.278959	0.218318	1.28649	-184.461	6.23467	-11.3611	0	0	0.474123
969	0	-13.0291	0	0	-13.033	0.0474945	-1.39873	-0.120902	0.0289905	0.0576562	-20.3599	1.69E-15	2.49343	0	0	0.0625115	8.73037	-13.251	4.20931	446.215	400.069	654.286	385.247	385.247	385.247	6.93194	-30.3364	-4.2666	191.953	476.79	237.03	194.054	194.054	194.054	-30.6695	-5.88306	-5.49684	43.8441	-7.71364	-1.30565	0.285678	0.232347	1.28918	-171.597	22.5117	-20.4279	0	0	0.417062
970	0	-11.6028	0	0	-11.608	0.0552594	-1.69802	-0.114205	0.0400599	0.0534556	-18.2881	5.08E-16	3.84641	0	0	0.0544896	8.74109	-14.1964	4.11303	451.489	399.267	656.442	384.248	384.248	384.248	7.18395	-32.5348	-4.04238	205.726	475.277	237.389	194.054	194.054	194.054	-32.8796	-5.83576	-5.67409	44.9874	-7.71314	-1.13811	0.294447	0.23996	1.29351	-158.531	39.2458	-29.5399	0	0	0.358659
971	0	-10.2335	0	0	-10.2389	0.0594127	-1.85806	-0.111328	0.0517061	0.0466869	-16.9473	-1.69E-16	5.537	0	0	0.0478504	8.72862	-15.0837	3.97708	456.406	398.347	658.639	383.272	383.272	383.272	7.41394	-34.8385	-3.82612	220.16	473.909	237.246	194.054	194.054	194.054	-35.1945	-5.80302	-5.82445	46.0438	-7.68648	-0.95027	0.307107	0.246419	1.29868	-145.549	56.387	-38.2004	0	0	0.300852
972	0	-8.92921	0	0	-8.93413	0.0603842	-1.8955	-0.11151	0.0631749	0.0376639	-16.1324	-2.37E-15	7.40166	0	0	0.0421193	8.69665	-15.907	3.80314	460.953	397.312	660.845	382.345	382.345	382.345	7.63571	-37.2336	-3.62888	235.211	472.748	236.663	194.054	194.054	194.054	-37.6018	-5.79791	-5.9576	47.0029	-7.63044	-0.742237	0.322174	0.25977	1.30514	-132.314	74.2257	-45.9767	0	0	0.243674
973	0	-7.69286	0	0	-7.69683	0.0588011	-1.8345	-0.113845	0.0735994	0.0269056	-15.6243	2.03E-15	9.24533	0	0	0.0369786	8.64779	-16.661	3.59432	465.117	396.167	663.032	381.486	381.486	381.486	7.8668	-39.7099	-3.45745	250.833	471.856	235.714	194.054	194.054	194.054	-40.093	-5.83155	-6.08658	47.8553	-7.54119	-0.514818	0.334693	0.27688	1.31348	-118.041	91.1472	-52.3973	0	0	0.186695
974	0	-6.52506	0	0	-6.52796	0.0554235	-1.70434	-0.117527	0.0821921	0.0149976	-15.2388	1.35E-15	10.873	0	0	0.0323713	8.5837	-17.3413	3.35418	468.892	394.922	665.17	380.707	380.707	380.707	8.12625	-42.2584	-3.3141	266.979	471.286	234.487	194.054	194.054	194.054	-42.6608	-5.91244	-6.22604	48.5945	-7.41492	-0.270275	0.339295	0.296627	1.32446	-102.057	106.308	-57.1566	0	0	0.130148
975	0	-5.42684	0	0	-5.42879	0.051074	-1.53671	-0.122009	0.0883296	0.00238261	-14.8571	-6.77E-16	12.1113	0	0	0.0284186	8.50552	-17.9445	3.08536	472.27	393.586	667.231	380.016	380.016	380.016	8.43216	-44.8689	-3.19685	283.593	471.081	233.071	194.054	194.054	194.054	-45.2967	-6.04609	-6.39033	49.2175	-7.2481	-0.0129191	0.331305	0.320346	1.33876	-83.6318	119.456	-59.9985	0	0	0.0744303
976	0	-4.40125	0	0	-4.4025	0.0465805	-1.36349	-0.127105	0.0915559	-0.0102139	-14.4415	-2.03E-15	12.8173	0	0	0.0252712	8.41369	-18.469	2.78854	475.241	392.173	669.189	379.416	379.416	379.416	8.79955	-47.5289	-3.10005	300.613	471.27	231.552	194.054	194.054	194.054	-47.99	-6.23474	-6.59179	49.7264	-7.03532	0.250739	0.312868	0.346722	1.35516	-63.8418	130.265	-60.8215	0	0	0.0221325
977	0	-3.45378	0	0	-3.45456	0.0426925	-1.2136	-0.132871	0.0916789	-0.0222517	-14.0164	-1.35E-15	12.8962	0	0	0.0229314	8.30818	-18.9143	2.46296	477.799	390.698	671.019	378.911	378.911	378.911	9.23833	-50.2237	-3.01523	317.967	471.859	230.009	194.054	194.054	194.054	-50.7273	-6.47717	-6.83915	50.1286	-6.7693	0.512582	0.2911	0.369525	1.37133	-44.659	137.933	-59.694	0	0	-0.0240417
978	0	-2.59151	0	0	-2.592	0.0400005	-1.10981	-0.139505	0.088514	-0.0331508	-13.6442	0	12.2827	0	0	0.0211791	8.18918	-19.2815	2.1081	479.937	389.178	672.698	378.501	378.5	378.5	9.75182	-52.9367	-2.93241	335.584	472.839	228.514	194.054	194.054	194.054	-53.4931	-6.76885	-7.13624	50.434	-6.44428	0.764897	0.272366	0.385414	1.38552	-27.9945	142.062	-56.726	0	0	-0.0623724
979	0	-1.82209	0	0	-1.82242	0.0388535	-1.06558	-0.147122	0.0821773	-0.0425535	-13.3896	-2.03E-15	10.9728	0	0	0.019591	8.05745	-19.5724	1.72519	481.656	387.633	674.207	378.183	378.183	378.183	10.3357	-55.6507	-2.84172	353.392	474.176	227.123	194.054	194.054	194.054	-56.271	-7.10229	-7.48094	50.6529	-6.05902	1.00175	0.260459	0.390404	1.39633	-15.1265	142.363	-52.2535	0	0	-0.0915982
980	0	-1.15253	0	0	-1.15273	0.0393078	-1.0831	-0.155759	0.0729928	-0.050427	-13.3065	-1.35E-15	9.01921	0	0	0.0177086	7.91482	-19.79	1.318	482.962	386.085	675.528	377.955	377.955	377.955	10.9777	-58.3494	-2.73523	371.329	475.817	225.887	194.054	194.054	194.054	-59.044	-7.46772	-7.86451	50.7952	-5.61789	1.21945	0.25384	0.384819	1.40324	-5.8833	139.06	-46.6662	0	0	-0.111303
981	0	-0.58807	0	0	-0.588202	0.0411268	-1.15324	-0.16537	0.0615385	-0.0567689	-13.4303	-1.18E-15	6.53686	0	0	0.0152369	7.76417	-19.938	0.892238	483.868	384.557	676.646	377.811	377.811	377.811	11.6582	-61.0176	-2.60872	389.34	477.69	224.844	194.054	194.054	194.054	-61.7961	-7.85399	-8.27174	50.8705	-5.13054	1.41636	0.252659	0.373364	1.40809	-0.440532	133.014	-40.4347	0	0	-0.121556
982	0	-0.131899	0	0	-0.131941	0.043809	-1.25665	-0.175687	0.048466	-0.0618101	-13.7622	1.10E-15	3.68146	0	0	0.0121728	7.60873	-20.0214	0.455203	484.391	383.072	677.55	377.741	377.741	377.741	12.3516	-63.6425	-2.46255	407.38	479.706	224.026	194.054	194.054	194.054	-64.5117	-8.2493	-8.68188	50.8884	-4.61069	1.59207	0.258144	0.359338	1.41067	1.10769	124.893	-34.0091	0	0	-0.123097
983	0	0.215514	0	0	0.215556	0.0466346	-1.36558	-0.186419	0.0346793	-0.0657923	-14.2857	-2.88E-15	0.662638	0	0	0.00885471	7.4514	-20.0456	0.0156659	484.557	381.653	678.235	377.731	377.731	377.731	13.0287	-66.2137	-2.30217	425.416	481.768	223.461	194.054	194.054	194.054	-67.1769	-8.64179	-9.0701	50.8574	-4.07628	1.74735	0.268651	0.345805	1.41404	-0.551187	115.584	-27.803	0	0	-0.117864
984	0	0.456351	0	0	0.456489	0.0487369	-1.44662	-0.197134	0.0210818	-0.0693871	-14.9542	2.71E-15	-2.29074	0	0	0.00583421	7.29433	-20.0169	-0.416863	484.393	380.322	678.7	377.762	377.762	377.762	13.6586	-68.7233	-2.1376	443.42	483.774	223.175	194.054	194.054	194.054	-69.779	-9.02013	-9.40954	50.7856	-3.54696	1.88317	0.279349	0.334507	1.41857	-3.52395	105.923	-22.068	0	0	-0.108066
985	0	0.595462	0	0	0.595653	0.0492063	-1.46471	-0.207338	0.0086276	-0.0729631	-15.6986	6.09E-15	-4.93995	0	0	0.00367201	7.13881	-19.9425	-0.833377	483.931	379.096	678.95	377.811	377.811	377.811	14.2117	-71.166	-1.98211	461.369	485.623	223.19	194.054	194.054	194.054	-72.3072	-9.37381	-9.67385	50.6823	-3.04017	1.99991	0.289634	0.321748	1.42554	-6.88601	96.2738	-17.0351	0	0	-0.0953261
986	0	0.640247	0	0	0.640432	0.0471661	-1.38607	-0.216389	-0.0017456	-0.0772688	-16.4171	-5.08E-15	-7.05714	0	0	0.00269255	6.98615	-19.8298	-1.22554	483.207	377.992	678.993	377.853	377.853	377.853	14.6623	-73.5386	-1.85047	479.239	487.223	223.53	194.054	194.054	194.054	-74.7525	-9.6935	-9.83962	50.5582	-2.56976	2.09666	0.29897	0.299892	1.43362	-9.24061	86.0343	-12.7032	0	0	-0.0800093
987	0	0.600266	0	0	0.600403	0.0418617	-1.18157	-0.223502	-0.00929303	-0.0828632	-16.9815	-2.71E-15	-8.46082	0	0	0.00281942	6.83861	-19.6864	-1.58537	482.258	377.023	678.838	377.868	377.868	377.868	14.9904	-75.8395	-1.75678	496.997	488.497	224.219	194.054	194.054	194.054	-77.1084	-9.97131	-9.88908	50.424	-2.14768	2.17143	0.308026	0.270523	1.44345	-9.38477	75.9922	-9.041	0	0	-0.0636031
988	0	0.48646	0	0	0.486489	0.0327407	-0.829862	-0.228	-0.0135312	-0.0905878	-17.2705	-6.77E-16	-9.03766	0	0	0.00354835	6.69938	-19.5201	-1.90496	481.128	376.197	678.498	377.839	377.839	377.839	15.184	-78.0676	-1.71225	514.598	489.386	225.276	194.054	194.054	194.054	-79.3695	-10.2009	-9.81214	50.2896	-1.78494	2.22126	0.312881	0.23939	1.45624	-4.81535	66.8575	-5.81921	0	0	-0.0468495
989	0	0.310173	0	0	0.310169	0.01953	-0.320356	-0.229198	-0.0142965	-0.100758	-17.1687	-1.02E-15	-8.75783	0	0	0.00409585	6.57158	-19.3382	-2.17707	479.858	375.518	677.987	377.752	377.752	377.752	15.2396	-80.2208	-1.72329	531.977	489.856	226.714	194.054	194.054	194.054	-81.5321	-10.3777	-9.60771	50.163	-1.49162	2.24272	0.313451	0.211906	1.47157	5.52559	59.1016	-2.82045	0	0	-0.0305247
990	0	0.0826202	0	0	0.082612	0.00226567	0.345559	-0.226753	-0.0117661	-0.11375	-16.6114	-1.69E-15	-7.68149	0	0	0.00368045	6.45726	-19.1476	-2.39538	478.494	374.987	677.318	377.598	377.598	377.598	15.1621	-82.2962	-1.79046	549.05	489.897	228.531	194.054	194.054	194.054	-83.5926	-10.4987	-9.28403	50.0494	-1.27612	2.23235	0.306685	0.197003	1.49051	23.2072	53.6541	0.20299	0	0	-0.0153657
991	0	-0.185771	0	0	-0.185811	-0.0187007	1.15412	-0.220496	-0.00645589	-0.129443	-15.5744	4.99E-15	-5.95477	0	0	0.00184942	6.35616	-18.9544	-2.55533	477.079	374.6	676.513	377.37	377.37	377.37	14.964	-84.2881	-1.90796	565.71	489.523	230.714	194.054	194.054	194.054	-85.5479	-10.5627	-8.85804	49.9521	-1.14231	2.18737	0.290418	0.196999	1.51115	48.8638	50.6188	3.42736	0	0	-0.00158219
992	0	-0.485234	0	0	-0.485559	-0.0427448	2.0808	-0.210662	0.00087046	-0.147591	-14.0931	3.43E-15	-3.78983	0	0	-0.00133323	6.26545	-18.7641	-2.65489	475.652	374.349	675.592	377.063	377.063	377.063	14.6637	-86.1895	-2.06421	581.834	488.77	233.226	194.054	194.054	194.054	-87.3942	-10.57	-8.3536	49.8725	-1.08774	2.10623	0.265412	0.206197	1.53143	81.9869	49.2295	6.91957	0	0	0.0105253
993	0	-0.806198	0	0	-0.807384	-0.0690483	3.09328	-0.19767	0.00923623	-0.167644	-12.2342	-3.43E-15	-1.44453	0	0	-0.00526676	6.18077	-18.581	-2.6945	474.25	374.224	674.578	376.677	376.677	376.677	14.2836	-87.9915	-2.24347	597.287	487.691	236.012	194.054	194.054	194.054	-89.1277	-10.5225	-7.79893	49.8111	-1.1038	1.98891	0.230481	0.216009	1.5471	122.037	48.3763	10.6477	0	0	0.0202039
994	0	-1.13894	0	0	-1.14194	-0.0966907	4.15522	-0.18215	0.0176437	-0.189086	-10.0861	-2.24E-15	0.81883	0	0	-0.00904776	6.09781	-18.4084	-2.67729	472.905	374.212	673.491	376.216	376.216	376.216	13.8472	-89.6847	-2.42792	611.927	486.351	238.996	194.054	194.054	194.054	-90.7442	-10.4237	-7.2235	49.7679	-1.17663	1.83748	0.188087	0.221597	1.55791	167.461	47.4362	14.4829	0	0	0.0263291
995	0	-1.4732	0	0	-1.47936	-0.124738	5.22979	-0.164789	0.0251987	-0.211067	-7.73437	-2.76E-15	2.76917	0	0	-0.0117941	6.01326	-18.2487	-2.60865	471.644	374.3	672.349	375.692	375.692	375.692	13.3775	-91.2593	-2.60058	625.615	484.817	242.082	194.054	194.054	194.054	-92.239	-10.2788	-6.65478	49.7424	-1.2889	1.65604	0.140134	0.219844	1.56234	216.389	45.8373	18.2139	0	0	0.0281559
996	0	-1.79867	0	0	-1.80953	-0.152324	6.28311	-0.146332	0.0313306	-0.232832	-5.25582	-2.33E-15	4.24854	0	0	-0.0129645	5.92523	-18.1031	-2.49602	470.488	374.474	671.166	375.12	375.12	375.12	12.8945	-92.7058	-2.74759	638.216	483.154	245.162	194.054	194.054	194.054	-93.6065	-10.0941	-6.11553	49.7325	-1.42328	1.45108	0.0875852	0.215006	1.56439	267.132	44.0318	21.6132	0	0	0.0260421
997	0	-2.1057	0	0	-2.12284	-0.178694	7.28601	-0.127457	0.0357861	-0.253309	-2.70795	-8.46E-17	5.18505	0	0	-0.0124762	5.83265	-17.9715	-2.34911	469.452	374.72	669.954	374.523	374.523	374.523	12.4141	-94.0144	-2.86016	649.611	481.421	248.116	194.054	194.054	194.054	-94.8402	-9.87752	-5.62189	49.735	-1.56403	1.23041	0.028754	0.21657	1.56703	318.239	43.3259	24.4725	0	0	0.0216973
998	0	-2.38686	0	0	-2.41162	-0.203217	8.21467	-0.108844	0.0387404	-0.271301	-0.143996	1.95E-15	5.60589	0	0	-0.0106829	5.73397	-17.8529	-2.1807	468.542	375.023	668.721	373.928	373.928	373.927	11.9476	-95.1748	-2.93536	659.692	479.663	250.818	194.054	194.054	194.054	-95.9315	-9.63733	-5.18286	49.7457	-1.69735	1.00252	-0.0293532	0.224735	1.5709	366.103	43.958	26.6116	0	0	0.0172298
999	0	-2.63819	0	0	-2.6715	-0.225411	9.05146	-0.0911761	0.0405297	-0.285288	2.37478	2.45E-15	5.60346	0	0	-0.00814128	5.62693	-17.7454	-2.00534	467.756	375.37	667.477	373.358	373.358	373.358	11.502	-96.1758	-2.97566	668.376	477.919	253.14	194.054	194.054	194.054	-96.8701	-9.38207	-4.80074	49.7593	-1.81204	0.776331	-0.0811013	0.234408	1.57322	407.056	45.5291	27.925	0	0	0.0145957
1000	0	-2.86059	0	0	-2.90284	-0.244948	9.78483	-0.075115	0.0415575	-0.294092	4.76821	-2.71E-15	5.30975	0	0	-0.00538424	5.50961	-17.646	-1.83803	467.084	375.75	666.231	372.837	372.837	372.837	11.0801	-97.0044	-2.98756	675.603	476.214	254.962	194.054	194.054	194.054	-97.643	-9.11957	-4.47255	49.7695	-1.89942	0.561261	-0.123284	0.238908	1.57324	438.337	47.3205	28.4129	0	0	0.0150401
1001	0	-3.06044	0	0	-3.1117	-0.26162	10.4081	-0.0614365	0.0421756	-0.296577	6.91337	-8.46E-16	4.8655	0	0	-0.0027575	5.3815	-17.5509	-1.69365	466.514	376.151	664.988	372.383	372.383	372.383	10.6815	-97.6468	-2.97968	681.341	474.569	256.173	194.054	194.054	194.054	-98.2358	-8.85618	-4.19189	49.771	-1.95274	0.366351	-0.155802	0.241256	1.5726	457.954	49.9136	28.1293	0	0	0.0187924
1002	0	-3.25021	0	0	-3.31019	-0.275306	10.9179	-0.0509245	0.0425709	-0.291946	8.65121	-1.18E-15	4.39131	0	0	-0.000366597	5.24324	-17.456	-1.58707	466.025	376.566	663.752	372.007	372.007	372.007	10.3033	-98.0883	-2.96065	685.592	473.002	256.681	194.054	194.054	194.054	-98.633	-8.59621	-3.95085	49.7604	-1.96675	0.199272	-0.173434	0.245807	1.57399	463.226	53.8806	27.1389	0	0	0.0246992
1003	0	-3.44716	0	0	-3.51556	-0.285946	11.3131	-0.0444333	0.0427623	-0.279807	9.78532	-5.08E-16	3.97361	0	0	0.00182273	5.09575	-17.3569	-1.53223	465.592	376.99	662.53	371.712	371.712	371.712	9.94116	-98.3154	-2.93746	688.386	471.526	256.418	194.054	194.054	194.054	-98.8202	-8.34158	-3.7416	49.7357	-1.93791	0.0658132	-0.1725	0.255461	1.57937	452.488	59.4649	25.5175	0	0	0.0309152
1004	0	-3.67173	0	0	-3.74834	-0.293545	11.5946	-0.0428503	0.0428407	-0.260328	10.0985	0	3.68312	0	0	0.00378868	4.9396	-17.2491	-1.54105	465.189	377.419	661.33	371.492	371.492	371.492	9.58991	-98.3174	-2.91465	689.789	470.151	255.351	194.054	194.054	194.054	-98.7858	-8.09213	-3.55723	49.6955	-1.86559	-0.0299941	-0.149354	0.267884	1.58937	424.799	66.375	23.348	0	0	0.0358393
1005	0	-3.94465	0	0	-4.02945	-0.298169	11.7657	-0.0468952	0.0429	-0.234311	9.39317	-2.37E-15	3.56454	0	0	0.00530689	4.77518	-17.1279	-1.62212	464.787	377.855	660.16	371.33	371.33	371.33	9.24482	-98.089	-2.89412	689.892	468.886	253.48	194.054	194.054	194.054	-98.5238	-7.8463	-3.39242	49.638	-1.75326	-0.085396	-0.102685	0.277312	1.60348	380.654	74.0019	20.7232	0	0	0.0383586
1006	0	-4.28363	0	0	-4.37679	-0.29995	11.8315	-0.0570033	0.0430754	-0.203379	7.52668	-7.61E-16	3.64076	0	0	0.00588557	4.60359	-16.9891	-1.77944	464.361	378.3	659.032	371.203	371.203	371.203	8.90271	-97.633	-2.87541	688.815	467.738	250.848	194.054	194.054	194.054	-98.0365	-7.60218	-3.24372	49.5599	-1.60877	-0.0983536	-0.0344227	0.277453	1.62129	322.338	81.6953	17.7536	0	0	0.0375197
1007	0	-4.70021	0	0	-4.80192	-0.29908	11.7994	-0.0731154	0.0435365	-0.169423	4.45571	-7.61E-16	3.91435	0	0	0.00488802	4.42746	-16.8286	-2.01179	463.889	378.763	657.959	371.084	371.084	371.084	8.56294	-96.9619	-2.85648	686.696	466.713	247.543	194.054	194.054	194.054	-97.336	-7.35867	-3.10951	49.4569	-1.44296	-0.067295	0.0496104	0.267321	1.64301	253.48	89.3462	14.5529	0	0	0.0319554
1008	0	-5.19701	0	0	-5.30718	-0.29578	11.6773	-0.0945146	0.0443082	-0.135069	0.273506	-9.30E-16	4.34812	0	0	0.00183334	4.25118	-16.6432	-2.31307	463.357	379.251	656.951	370.948	370.948	370.948	8.22826	-96.0992	-2.83446	683.684	465.815	243.688	194.054	194.054	194.054	-96.4458	-7.11633	-2.99011	49.3245	-1.26777	0.00855964	0.140637	0.250241	1.67126	179.462	97.0231	11.2639	0	0	0.0204167
1009	0	-5.76583	0	0	-5.88382	-0.29028	11.4737	-0.119736	0.0452443	-0.102741	-4.76947	1.69E-15	4.86706	0	0	-0.00323996	4.08011	-16.4307	-2.67311	462.753	379.776	656.02	370.772	370.773	370.773	7.90476	-95.0793	-2.80664	679.932	465.05	239.443	194.054	194.054	194.054	-95.401	-6.87788	-2.88724	49.1587	-1.09386	0.128306	0.23111	0.231193	1.70604	105.511	104.422	8.02867	0	0	0.0023915
1010	0	-6.38725	0	0	-6.5117	-0.282801	11.1964	-0.146564	0.0460997	-0.0744247	-10.2697	2.37E-15	5.3706	0	0	-0.00953448	3.91946	-16.1901	-3.07843	462.073	380.35	655.177	370.541	370.541	370.541	7.6011	-93.9463	-2.77113	675.59	464.421	234.987	194.054	194.054	194.054	-94.2458	-6.64809	-2.80359	48.9561	-0.92964	0.288232	0.315044	0.215235	1.74766	36.3456	111.007	4.98063	0	0	-0.0215065
1011	0	-7.03217	0	0	-7.16091	-0.273571	10.8534	-0.172224	0.0463395	-0.0516355	-15.7156	2.88E-15	5.72753	0	0	-0.015616	3.77296	-15.9219	-3.51283	461.316	380.981	654.435	370.246	370.246	370.246	7.32692	-92.7505	-2.7276	670.795	463.93	230.506	194.054	194.054	194.054	-93.031	-6.43307	-2.74174	48.714	-0.780769	0.48111	0.388154	0.206226	1.79404	-24.0251	115.863	2.23624	0	0	-0.0496249
1012	0	-7.66548	0	0	-7.79569	-0.262853	10.4541	-0.193913	0.0455575	-0.0346757	-20.5809	-5.12E-15	5.83496	0	0	-0.0198985	3.64191	-15.6274	-3.95799	460.491	381.677	653.809	369.892	369.891	369.892	7.09046	-91.5437	-2.67764	665.673	463.575	226.175	194.054	194.054	194.054	-91.8087	-6.23897	-2.70293	48.4294	-0.650201	0.696163	0.444699	0.208965	1.84306	-72.6494	118.658	-0.129242	0	0	-0.0799047
1013	0	-8.25164	0	0	-8.38012	-0.250987	10.0109	-0.209665	0.0434981	-0.0229217	-24.4556	3.46E-15	5.63608	0	0	-0.0213053	3.5242	-15.309	-4.39515	459.604	382.442	653.311	369.488	369.489	369.489	6.89618	-90.3734	-2.62446	660.329	463.347	222.138	194.054	194.054	194.054	-90.6263	-6.07051	-2.68598	48.1	-0.536208	0.91927	0.481023	0.224637	1.8902	-108.304	119.351	-2.09988	0	0	-0.110303
1014	0	-8.7596	0	0	-8.88342	-0.238415	9.53995	-0.218812	0.0404735	-0.0154953	-27.1249	3.33E-15	5.17297	0	0	-0.0196084	3.41421	-14.9697	-4.80699	458.667	383.275	652.957	369.057	369.056	369.057	6.74337	-89.2784	-2.5725	654.85	463.233	218.503	194.054	194.054	194.054	-89.5222	-5.92987	-2.68655	47.7245	-0.431476	1.13425	0.495257	0.251082	1.93268	-130.849	118.348	-3.65999	0	0	-0.138596
1015	0	-9.16606	0	0	-9.28292	-0.225667	9.06109	-0.221711	0.0368982	-0.0112047	-28.5579	-4.17E-15	4.53565	0	0	-0.0153861	3.3038	-14.6125	-5.17893	457.684	384.175	652.757	368.621	368.621	368.621	6.62641	-88.2867	-2.52625	649.304	463.212	215.331	194.054	194.054	194.054	-88.524	-5.81637	-2.69789	47.3033	-0.323628	1.32461	0.490791	0.27497	1.96226	-142.143	114.776	-4.82992	0	0	-0.163063
1016	0	-9.4568	0	0	-9.56526	-0.213325	8.59623	-0.219028	0.0333281	-0.0091286	-28.8328	8.04E-16	3.84999	0	0	-0.00965611	3.18466	-14.2403	-5.49927	456.658	385.135	652.717	368.212	368.212	368.212	6.53633	-87.4155	-2.48937	643.741	463.264	212.645	194.054	194.054	194.054	-87.6479	-5.72677	-2.71205	46.8367	-0.199303	1.47651	0.470685	0.28895	1.975	-143.884	109.092	-5.62107	0	0	-0.18189
1017	0	-9.62712	0	0	-9.72671	-0.201967	8.16747	-0.211854	0.0301636	-0.00874866	-28.1317	1.45E-16	3.22791	0	0	-0.00356408	3.0504	-13.855	-5.7594	455.589	386.152	652.835	367.86	367.86	367.86	6.46249	-86.6712	-2.46369	638.197	463.368	210.432	194.054	194.054	194.054	-86.8997	-5.65577	-2.72143	46.3244	-0.0466379	1.58136	0.43351	0.290438	1.96785	-136.793	101.861	-6.01388	0	0	-0.192127
1018	0	-9.6815	0	0	-9.77264	-0.192075	7.79324	-0.201848	0.027602	-0.00959137	-26.7322	-6.05E-16	2.74164	0	0	0.00191928	2.89726	-13.4578	-5.95477	454.468	387.221	653.099	367.594	367.594	367.594	6.39495	-86.051	-2.44879	632.689	463.51	208.652	194.054	194.054	194.054	-86.2756	-5.59704	-2.72052	45.7662	0.142314	1.63684	0.380033	0.283706	1.94396	-122.21	94.5634	-6.03572	0	0	-0.191976
1019	0	-9.63152	0	0	-9.71512	-0.183959	7.48574	-0.190703	0.0254709	-0.0111771	-24.932	-4.12E-16	2.39963	0	0	0.006194	2.72403	-13.0487	-6.08579	453.28	388.34	653.491	367.44	367.44	367.44	6.32597	-85.5454	-2.44225	627.223	463.679	207.246	194.054	194.054	194.054	-85.7658	-5.54423	-2.70656	45.1614	0.370175	1.64684	0.314085	0.268757	1.90444	-102.451	87.3529	-5.74953	0	0	-0.181037
1020	0	-9.4931	0	0	-9.57033	-0.177746	7.25003	-0.179455	0.0234546	-0.0131999	-22.9588	1.46E-15	2.17057	0	0	0.00906053	2.53183	-12.627	-6.15782	452.003	389.509	653.983	367.415	367.415	367.415	6.25053	-85.1407	-2.44047	621.796	463.869	206.152	194.054	194.054	194.054	-85.3564	-5.49183	-2.67939	44.5101	0.632884	1.62025	0.237035	0.24678	1.85198	-78.9101	80.4361	-5.22117	0	0	-0.158864
1021	0	-9.28465	0	0	-9.35671	-0.173372	7.08396	-0.169015	0.0214226	-0.0153377	-21.009	2.29E-15	2.02319	0	0	0.0106348	2.32387	-12.1913	-6.1813	450.608	390.73	654.544	367.531	367.531	367.531	6.16611	-84.8216	-2.4395	616.398	464.077	205.302	194.054	194.054	194.054	-85.0319	-5.43549	-2.64071	43.8134	0.920798	1.56931	0.154689	0.212169	1.7874	-54.0053	72.8501	-4.53304	0	0	-0.126898
1022	0	-9.0253	0	0	-9.09325	-0.170617	6.97929	-0.159989	0.0193403	-0.0173434	-19.223	-6.61E-18	1.9272	0	0	0.0112006	2.10597	-11.7402	-6.17064	449.066	392.005	655.138	367.793	367.793	367.793	6.07217	-84.5725	-2.43541	611.015	464.3	204.635	194.054	194.054	194.054	-84.7766	-5.3721	-2.59349	43.0754	1.22	1.5078	0.0720591	0.16371	1.71309	-29.6508	64.1145	-3.76502	0	0	-0.0877449
1023	0	-8.73327	0	0	-8.79791	-0.169142	6.92319	-0.15267	0.0171519	-0.0188725	-17.6835	-3.99E-15	1.84886	0	0	0.0110832	1.88639	-11.2728	-6.14281	447.345	393.337	655.727	368.194	368.194	368.194	5.96972	-84.3784	-2.42462	605.633	464.534	204.1	194.054	194.054	194.054	-84.5759	-5.2997	-2.54144	42.3029	1.51358	1.44934	-0.00330861	0.102778	1.63261	-8.36504	53.5479	-3.00088	0	0	-0.0465554
1024	0	-8.42468	0	0	-8.4866	-0.168548	6.90062	-0.147079	0.014827	-0.0199716	-16.424	1.32E-15	1.7597	0	0	0.0105707	1.67479	-10.7886	-6.11538	445.418	394.726	656.272	368.722	368.722	368.722	5.86071	-84.2263	-2.40402	600.241	464.775	203.65	194.054	194.054	194.054	-84.4168	-5.21721	-2.48853	41.5057	1.78297	1.40581	-0.0661986	0.042212	1.55347	8.57434	42.1783	-2.2958	0	0	-0.00898257
1025	0	-8.11296	0	0	-8.17249	-0.168429	6.89613	-0.143183	0.0124513	-0.0203633	-15.4552	-2.27E-15	1.6487	0	0	0.00988209	1.47964	-10.2881	-6.1045	443.264	396.171	656.742	369.355	369.355	369.355	5.74732	-84.1051	-2.37123	594.83	465.019	203.252	194.054	194.054	194.054	-84.2884	-5.12419	-2.43832	40.6949	2.01031	1.38617	-0.109387	-0.000191406	1.48397	18.9904	31.9975	-1.72104	0	0	0.0172638
1026	0	-7.80833	0	0	-7.8656	-0.168433	6.89627	-0.140777	0.0101527	-0.020112	-14.7565	2.54E-15	1.51652	0	0	0.00915236	1.30481	-9.77238	-6.1226	440.872	397.664	657.113	370.059	370.059	370.059	5.6316	-84.0059	-2.32457	589.395	465.258	202.881	194.054	194.054	194.054	-84.182	-5.02062	-2.3937	39.8819	2.18325	1.39623	-0.128822	-0.0185225	1.42764	21.9489	23.8572	-1.30881	0	0	0.0284693
1027	0	-7.51767	0	0	-7.57269	-0.168292	6.8909	-0.1396	0.00809372	-0.0192915	-14.2933	-2.72E-15	1.37455	0	0	0.00845543	1.14878	-9.24343	-6.17633	438.244	399.196	657.377	370.795	370.795	370.795	5.51517	-83.9219	-2.26311	583.934	465.486	202.519	194.054	194.054	194.054	-84.0909	-4.90679	-2.35668	39.0776	2.29827	1.43882	-0.127269	-0.0243779	1.38668	17.8739	16.5291	-1.0608	0	0	0.0255507
1028	0	-7.24478	0	0	-7.2975	-0.167833	6.87346	-0.139361	0.00646594	-0.0183387	-14.023	1.62E-15	1.24247	0	0	0.00782816	1.00667	-8.70414	-6.26674	435.392	400.757	657.533	371.521	371.521	371.521	5.39935	-83.8479	-2.18683	578.452	465.697	202.156	194.054	194.054	194.054	-84.01	-4.78339	-2.32849	38.2934	2.35882	1.51225	-0.12004	-0.0269906	1.3624	10.7112	9.76726	-0.91385	0	0	0.015823
1029	0	-6.99087	0	0	-7.04123	-0.166932	6.8392	-0.139783	0.00532134	-0.0173523	-13.9007	4.22E-15	1.12858	0	0	0.00729077	0.872683	-8.159	-6.39218	432.338	402.33	657.588	372.202	372.202	372.202	5.28549	-83.7805	-2.09648	572.952	465.883	201.789	194.054	194.054	194.054	-83.9361	-4.65172	-2.30971	37.5424	2.37149	1.60776	-0.109917	-0.0379815	1.35343	1.45543	2.84987	-0.845752	0	0	0.00218642
1030	0	-6.7551	0	0	-6.80297	-0.165507	6.78501	-0.140597	0.00470094	-0.0163595	-13.8809	-2.08E-15	1.04054	0	0	0.00685816	0.742433	-7.61411	-6.54905	429.108	403.902	657.552	372.814	372.814	372.814	5.17499	-83.7175	-1.99365	567.44	466.043	201.417	194.054	194.054	194.054	-83.8669	-4.51367	-2.30045	36.8397	2.34272	1.70891	-0.0924109	-0.0584723	1.35364	-10.1049	-3.43498	-0.848465	0	0	-0.0140657
1031	0	-6.53476	0	0	-6.58004	-0.163546	6.71039	-0.141598	0.00453746	-0.0150715	-13.9253	-1.67E-15	0.975807	0	0	0.00654637	0.613336	-7.07652	-6.73048	425.736	405.455	657.436	373.341	373.341	373.341	5.06921	-83.6577	-1.8806	561.922	466.176	201.043	194.054	194.054	194.054	-83.8013	-4.37156	-2.30032	36.2004	2.28028	1.7959	-0.0564741	-0.0834562	1.3577	-25.848	-7.91308	-0.938235	0	0	-0.0328086
1032	0	-6.32552	0	0	-6.36814	-0.161139	6.6188	-0.142629	0.00477095	-0.0135733	-14.0024	-1.82E-16	0.933	0	0	0.00637202	0.48382	-6.5531	-6.92396	422.264	406.973	657.252	373.767	373.767	373.767	4.96936	-83.6005	-1.76	556.405	466.28	200.671	194.054	194.054	194.054	-83.7388	-4.22791	-2.30854	35.6383	2.19893	1.85174	-0.000151166	-0.109887	1.35987	-45.265	-9.96363	-1.09487	0	0	-0.0496406
1033	0	-6.12179	0	0	-6.16177	-0.158494	6.51813	-0.143566	0.0053148	-0.0116747	-14.0875	7.27E-16	0.909612	0	0	0.00634881	0.353348	-6.04982	-7.1109	418.745	408.438	657.017	374.072	374.072	374.072	4.87637	-83.5457	-1.63473	550.899	466.36	200.306	194.054	194.054	194.054	-83.6791	-4.08529	-2.32403	35.1655	2.12443	1.8679	0.0787341	-0.147728	1.35682	-68.4857	-11.5095	-1.31127	0	0	-0.0615997
1034	0	-5.91709	0	0	-5.95457	-0.155933	6.42059	-0.144312	0.00606039	-0.00964043	-14.163	1.37E-15	0.902417	0	0	0.00648211	0.223891	-5.5711	-7.26683	415.235	409.833	656.741	374.233	374.233	374.233	4.79107	-83.4932	-1.50786	545.412	466.42	199.953	194.054	194.054	194.054	-83.6222	-3.94622	-2.34547	34.7899	2.08653	1.84504	0.173538	-0.198434	1.35137	-93.7342	-13.4631	-1.55177	0	0	-0.0656861
[truncated: 3,121 more rows]
[truncated: 123 more columns]
