# Supplementary material for: The impact of wide step width on lower limb coordination and its variability in individuals with flat feet
Source: PLoS One. 2025 Apr 24;20(4):e0321901. doi: 10.1371/journal.pone.0321901 (PMC12021241; doi:10.1371/journal.pone.0321901)
Supplement: S3 file — (ZIP) [file pone.0321901.s003.zip › Gait-Wide12.csv]

Model Outputs
120
		sdk:LAbsAnkleAngle			sdk:LAnkleAngles			sdk:LAnkleForce			sdk:LAnkleMoment			sdk:LAnklePower			sdk:LFE									sdk:LFO									sdk:LFootProgressAngles			sdk:LHipAngles			sdk:LHipForce			sdk:LHipMoment			sdk:LHipPower
Frame	Sub Frame	X	Y	Z	X	Y	Z	X	Y	Z	X	Y	Z	X	Y	Z	RX	RY	RZ	TX	TY	TZ	SX	SY	SZ	RX	RY	RZ	TX	TY	TZ	SX	SY	SZ	X	Y	Z	X	Y	Z	X	Y	Z	X	Y	Z	X	Y	Z
		deg	deg	deg	deg	deg	deg	N/kg	N/kg	N/kg	N.mm/kg	N.mm/kg	N.mm/kg	W/kg	W/kg	W/kg	deg	deg	deg	mm	mm	mm	mm	mm	mm	deg	deg	deg	mm	mm	mm	mm	mm	mm	deg	deg	deg	deg	deg	deg	N/kg	N/kg	N/kg	N.mm/kg	N.mm/kg	N.mm/kg	W/kg	W/kg	W/kg
1014	0	-0.456875	0	0	-0.456983	0.0436976	-1.25235	-0.212272	0.00376034	-0.141266	-13.3061	1.02E-15	-9.41342	0	0	0.00527119	6.53592	-22.3896	-0.234254	563.486	369.136	685.839	376.241	376.241	376.241	17.8044	-81.8515	3.63107	630.591	479.646	233.994	194.098	194.098	194.098	-83.5437	-8.43169	-14.4107	51.8891	-1.84036	2.33909	0.206817	0.286288	1.41383	119.929	75.8668	-12.6629	0	0	-0.00467145
1015	0	-0.731552	0	0	-0.731594	0.0275053	-0.627957	-0.207442	0.00272057	-0.159162	-12.616	-3.38E-15	-9.4827	0	0	0.00699886	6.3587	-22.1891	-0.353374	562.469	368.676	685.066	376.324	376.324	376.324	17.7148	-83.9837	3.66656	648.64	480.343	236.341	194.098	194.098	194.098	-85.6816	-8.57793	-14.1477	51.6132	-1.46419	2.2577	0.179963	0.277515	1.42909	149.049	69.7626	-8.17092	0	0	0.0279464
1016	0	-1.06112	0	0	-1.06113	0.00735449	0.149277	-0.199349	0.00548293	-0.179499	-11.5377	1.44E-15	-8.36941	0	0	0.00719103	6.18014	-21.9637	-0.444585	561.317	368.33	684.079	376.321	376.321	376.321	17.4637	-85.998	3.58224	666.045	480.609	238.958	194.098	194.098	194.098	-87.668	-8.67699	-13.7169	51.3372	-1.1533	2.15986	0.155843	0.247046	1.44178	181.99	61.2334	-3.00793	0	0	0.0626522
1017	0	-1.42978	0	0	-1.43002	-0.0163053	1.06176	-0.188109	0.0113024	-0.201787	-10.0618	-2.22E-15	-6.25563	0	0	0.00514943	6.00183	-21.72	-0.505465	560.075	368.098	682.902	376.229	376.229	376.229	17.0686	-87.888	3.38286	682.669	480.454	241.788	194.098	194.098	194.098	-89.4998	-8.72978	-13.1371	51.0663	-0.913136	2.03952	0.12525	0.205716	1.4534	220.261	51.6764	2.83162	0	0	0.0978112
1018	0	-1.82187	0	0	-1.82306	-0.0427283	2.08016	-0.174117	0.0191681	-0.225259	-8.22582	1.17E-15	-3.42527	0	0	0.000957271	5.82758	-21.4639	-0.53448	558.788	367.972	681.56	376.052	376.052	376.053	16.5564	-89.6463	3.08483	698.359	479.913	244.758	194.098	194.098	194.098	-91.1752	-8.73857	-12.4398	50.8031	-0.750186	1.89173	0.0871377	0.163903	1.4638	263.405	42.8484	9.14949	0	0	0.131948
1019	0	-2.22252	0	0	-2.22592	-0.0709228	3.16537	-0.157979	0.0279273	-0.248618	-6.09951	5.50E-16	-0.22247	0	0	-0.00453774	5.66127	-21.2	-0.53247	557.493	367.946	680.074	375.802	375.802	375.802	15.9603	-91.2642	2.7142	712.958	479.046	247.774	194.098	194.098	194.098	-92.6932	-8.7066	-11.6649	50.5481	-0.668283	1.71465	0.041116	0.146577	1.47489	309.727	38.5457	15.6001	0	0	0.164024
1020	0	-2.6185	0	0	-2.62582	-0.0997548	4.27277	-0.140393	0.0365562	-0.27039	-3.76665	-1.29E-15	3.00904	0	0	-0.010051	5.50384	-20.9319	-0.504058	556.219	368.012	678.47	375.484	375.484	375.484	15.3157	-92.7331	2.30347	726.313	477.923	250.73	194.098	194.098	194.098	-94.0534	-8.63752	-10.8572	50.3006	-0.662925	1.51154	-0.00896728	0.139982	1.48374	356.145	36.4342	21.7665	0	0	0.194602
1021	0	-2.99897	0	0	-3.01216	-0.128077	5.35748	-0.122138	0.0443088	-0.28907	-1.31887	-3.38E-15	5.97534	0	0	-0.0143254	5.35553	-20.662	-0.456655	554.988	368.162	676.774	375.109	375.109	375.109	14.6572	-94.0442	1.88754	738.287	476.624	253.506	194.098	194.098	194.098	-95.2546	-8.53511	-10.0608	50.0584	-0.727806	1.29063	-0.0577852	0.112492	1.4839	399.206	31.6136	27.226	0	0	0.22116
1022	0	-3.35645	0	0	-3.37738	-0.154838	6.37887	-0.104024	0.0507867	-0.303863	1.14808	3.38E-16	8.4645	0	0	-0.0165091	5.21988	-20.3914	-0.399779	553.815	368.387	675.002	374.69	374.69	374.69	14.0151	-95.1887	1.49979	748.77	475.229	255.978	194.098	194.098	194.098	-96.2944	-8.40302	-9.3159	49.8182	-0.858475	1.06385	-0.117102	0.105278	1.486	439.82	30.5802	31.667	0	0	0.24416
1023	0	-3.6882	0	0	-3.7184	-0.17909	7.30105	-0.0869647	0.0559782	-0.31325	3.52293	5.08E-16	10.3655	0	0	-0.0163423	5.09945	-20.1208	-0.347932	552.701	368.68	673.172	374.24	374.24	374.24	13.4136	-96.1574	1.16914	757.678	473.811	258.022	194.098	194.098	194.098	-97.1681	-8.24451	-8.65522	49.5809	-1.04263	0.844826	-0.163728	0.110188	1.48529	470.681	32.2479	34.7714	0	0	0.260357
1024	0	-3.99639	0	0	-4.03669	-0.20009	8.09649	-0.071849	0.0600674	-0.316113	5.68896	1.02E-15	11.6511	0	0	-0.014048	4.99508	-19.8493	-0.316108	551.642	369.035	671.299	373.768	373.768	373.768	12.8702	-96.9407	0.917484	764.965	472.436	259.522	194.098	194.098	194.098	-97.8689	-8.06248	-8.10271	49.3478	-1.26048	0.649523	-0.190072	0.125691	1.48924	488.173	36.5775	36.3953	0	0	0.268743
1025	0	-4.28793	0	0	-4.33849	-0.217326	8.74705	-0.0595697	0.063234	-0.31213	7.51781	3.72E-15	12.3488	0	0	-0.010161	4.90587	-19.5754	-0.317723	550.63	369.446	669.401	373.28	373.28	373.28	12.3955	-97.5289	0.759215	770.618	471.157	260.378	194.098	194.098	194.098	-98.3881	-7.85929	-7.67304	49.1167	-1.49495	0.493129	-0.203007	0.163144	1.50763	492.556	45.3282	36.5714	0	0	0.273059
1026	0	-4.57416	0	0	-4.63445	-0.23048	9.24203	-0.0507563	0.0655486	-0.300495	8.89346	-1.02E-15	12.5158	0	0	-0.00532907	4.82843	-19.2969	-0.365693	549.654	369.909	667.497	372.785	372.785	372.785	11.9937	-97.9127	0.700972	774.665	470.019	260.513	194.098	194.098	194.098	-98.7162	-7.63682	-7.37213	48.8845	-1.73212	0.384785	-0.185221	0.193494	1.53251	478.57	53.9417	35.3505	0	0	0.271567
1027	0	-4.86998	0	0	-4.93902	-0.239458	9.57906	-0.0458941	0.0669406	-0.281315	9.69664	-2.71E-15	12.2177	0	0	-0.000198485	4.75998	-19.0111	-0.468126	548.702	370.42	665.606	372.297	372.297	372.297	11.664	-98.0834	0.742358	777.165	469.053	259.879	194.098	194.098	194.098	-98.8438	-7.39642	-7.1982	48.6447	-1.96227	0.328579	-0.134071	0.212098	1.56052	445.106	61.7201	32.8834	0	0	0.262906
1028	0	-5.19275	0	0	-5.26929	-0.244369	9.76313	-0.0455092	0.0671805	-0.255494	9.78523	-1.02E-15	11.5139	0	0	0.00457719	4.69904	-18.7152	-0.627192	547.769	370.978	663.749	371.828	371.828	371.828	11.4014	-98.0347	0.876996	778.216	468.283	258.455	194.098	194.098	194.098	-98.7626	-7.13881	-7.14308	48.3892	-2.17633	0.32463	-0.0678814	0.242771	1.6013	396.664	72.0541	29.4063	0	0	0.247238
1029	0	-5.56124	0	0	-5.64391	-0.24543	9.80288	-0.0501171	0.0659109	-0.224477	9.00417	-1.02E-15	10.452	0	0	0.00826252	4.64218	-18.4073	-0.843852	546.849	371.581	661.949	371.388	371.388	371.388	11.1979	-97.7631	1.09378	777.94	467.717	256.257	194.098	194.098	194.098	-98.4674	-6.86438	-7.19366	48.1148	-2.35784	0.367682	0.00332175	0.285267	1.65516	336.707	84.4294	25.1609	0	0	0.221042
1030	0	-5.99293	0	0	-6.08033	-0.242911	9.70853	-0.0602324	0.0629216	-0.189341	7.19977	-6.77E-16	9.09069	0	0	0.0100138	4.58466	-18.0865	-1.11868	545.934	372.229	660.231	370.982	370.982	370.982	11.044	-97.2707	1.37771	776.483	467.354	253.334	194.098	194.098	194.098	-97.9578	-6.57385	-7.33293	47.8233	-2.48528	0.448985	0.100534	0.291345	1.70285	261.992	90.816	20.3132	0	0	0.176112
1031	0	-6.50007	0	0	-6.59076	-0.23722	9.49513	-0.0760279	0.0581155	-0.15255	4.27953	8.46E-16	7.49994	0	0	0.00899448	4.52566	-17.7531	-1.44595	545.027	372.92	658.62	370.614	370.614	370.614	10.9294	-96.5669	1.71045	774.01	467.182	249.773	194.098	194.098	194.098	-97.2413	-6.26905	-7.54077	47.5162	-2.54309	0.562074	0.207675	0.292149	1.75432	178.782	94.902	15.1528	0	0	0.117138
1032	0	-7.08655	0	0	-7.17896	-0.228834	9.18018	-0.097115	0.0516864	-0.116968	0.262746	-1.18E-15	5.77536	0	0	0.00466879	4.46481	-17.4084	-1.81587	544.131	373.654	657.14	370.281	370.281	370.281	10.8442	-95.6709	2.07122	770.692	467.178	245.693	194.098	194.098	194.098	-96.335	-5.95383	-7.79515	47.1926	-2.5259	0.702583	0.310166	0.301193	1.81251	94.1203	97.641	10.0073	0	0	0.0501911
1033	0	-7.74516	0	0	-7.83762	-0.21823	8.78112	-0.122207	0.0440765	-0.0852776	-4.6602	-1.10E-15	4.0312	0	0	-0.00277833	4.39962	-17.055	-2.21746	543.256	374.429	655.817	369.975	369.975	369.975	10.78	-94.613	2.43799	766.698	467.307	241.247	194.098	194.098	194.098	-95.2675	-5.63488	-8.07345	46.8518	-2.43728	0.866379	0.393514	0.31416	1.87372	15.4519	98.4806	5.20989	0	0	-0.017622
1034	0	-8.45708	0	0	-8.54753	-0.205798	8.3122	-0.149186	0.0359692	-0.0601017	-10.1283	-7.40E-16	2.39467	0	0	-0.0122177	4.32555	-16.6974	-2.64167	542.405	375.244	654.679	369.687	369.687	369.687	10.731	-93.4331	2.78866	762.187	467.531	236.605	194.098	194.098	194.098	-94.0779	-5.32202	-8.35421	46.497	-2.28317	1.04755	0.430726	0.358044	1.94551	-46.3083	103.933	1.10613	0	0	-0.0775468
1035	0	-9.19299	0	0	-9.27918	-0.191757	7.78121	-0.175289	0.0281386	-0.0420287	-15.6503	-4.15E-15	0.98586	0	0	-0.0216719	4.23285	-16.3418	-3.08637	541.572	376.094	653.755	369.401	369.401	369.401	10.6939	-92.1793	3.10274	757.294	467.81	231.947	194.098	194.098	194.098	-92.8139	-5.02795	-8.61867	46.1404	-2.06367	1.23503	0.445104	0.412452	2.01208	-92.8623	113.893	-2.17673	0	0	-0.128754
1036	0	-9.91601	0	0	-9.9955	-0.176273	7.1941	-0.197755	0.0213321	-0.0289226	-20.7119	-3.75E-15	-0.0988526	0	0	-0.0288253	4.11039	-15.9945	-3.54872	540.754	376.976	653.07	369.101	369.101	369.101	10.6676	-90.9028	3.36257	752.132	468.104	227.444	194.098	194.098	194.098	-91.5272	-4.76654	-8.85172	45.7952	-1.77717	1.41775	0.504903	0.368674	2.03079	-139.523	111.489	-4.78175	0	0	-0.170313
1037	0	-10.5853	0	0	-10.6561	-0.159819	6.56858	-0.214554	0.0162143	-0.0183605	-24.8923	9.54E-16	-0.790271	0	0	-0.0317999	3.96143	-15.6592	-4.00514	539.971	377.884	652.632	368.779	368.779	368.779	10.6503	-89.6529	3.55579	746.801	468.38	223.242	194.098	194.098	194.098	-90.2673	-4.54911	-9.0422	45.4554	-1.44665	1.59653	0.649129	0.173783	1.97744	-196.801	85.7884	-6.86963	0	0	-0.202906
1038	0	-11.1611	0	0	-11.2222	-0.14336	5.94126	-0.224986	0.012984	-0.0123053	-27.9575	-3.91E-15	-1.0796	0	0	-0.0299274	3.81114	-15.3352	-4.40304	539.281	378.811	652.418	368.441	368.441	368.441	10.6376	-88.4718	3.67802	741.387	468.615	219.453	194.098	194.098	194.098	-89.077	-4.38063	-9.18324	45.0852	-1.13442	1.78682	0.753338	-0.0155583	1.91886	-235.558	55.9418	-8.10063	0	0	-0.224244
1039	0	-11.6115	0	0	-11.663	-0.127756	5.34521	-0.229238	0.0114312	-0.0140832	-29.8314	-3.28E-15	-1.01735	0	0	-0.023833	3.68075	-15.0218	-4.70046	538.723	379.749	652.4	368.102	368.102	368.102	10.6249	-87.3929	3.73229	735.954	468.797	216.145	194.098	194.098	194.098	-87.9898	-4.2607	-9.27319	44.6573	-0.890803	1.99581	0.627492	0.10724	1.96754	-213.007	66.17	-8.042	0	0	-0.222283
1040	0	-11.9188	0	0	-11.961	-0.113045	4.78221	-0.227783	0.0114651	-0.0178448	-30.5294	1.54E-15	-0.658494	0	0	-0.0149988	3.55095	-14.7223	-4.91245	538.255	380.692	652.584	367.766	367.766	367.766	10.6109	-86.4404	3.72534	730.527	468.92	213.353	194.098	194.098	194.098	-87.03	-4.18783	-9.31521	44.1957	-0.685882	2.20059	0.481612	0.283432	2.01764	-179.25	79.5542	-7.44384	0	0	-0.206832
1041	0	-12.0767	0	0	-12.1105	-0.0991392	4.24915	-0.221412	0.0127558	-0.0202768	-30.1559	3.02E-15	-0.0877407	0	0	-0.00527271	3.39068	-14.4379	-5.06553	537.814	381.642	652.983	367.429	367.429	367.429	10.5947	-85.6276	3.66763	725.115	468.985	211.078	194.098	194.098	194.098	-86.2114	-4.15701	-9.31551	43.7269	-0.470164	2.38031	0.389348	0.368798	2.02032	-154.125	79.776	-6.77114	0	0	-0.188856
1042	0	-12.0891	0	0	-12.1154	-0.0861913	3.75216	-0.211542	0.0147593	-0.0228012	-28.9272	-5.16E-15	0.587964	0	0	0.00369662	3.18347	-14.1659	-5.17292	537.349	382.6	653.586	367.105	367.105	367.105	10.5742	-84.9572	3.57355	719.72	469.004	209.288	194.098	194.098	194.098	-85.5363	-4.15848	-9.28209	43.2566	-0.220473	2.52904	0.277745	0.379202	1.99505	-120.383	74.4946	-5.93139	0	0	-0.158838
1043	0	-11.9691	0	0	-11.9892	-0.0743162	3.29585	-0.199751	0.0169784	-0.0248834	-27.107	-3.35E-15	1.27295	0	0	0.0108025	2.92834	-13.902	-5.24968	536.807	383.577	654.362	366.825	366.825	366.825	10.5479	-84.4232	3.45862	714.335	468.99	207.932	194.098	194.098	194.098	-84.9982	-4.18073	-9.22413	42.7892	0.0717552	2.6445	0.161244	0.352318	1.94978	-81.7003	72.8065	-5.04736	0	0	-0.126095
1044	0	-11.7366	0	0	-11.7517	-0.0635749	2.88274	-0.187149	0.0190902	-0.0253674	-24.9321	-5.95E-15	1.9008	0	0	0.0155636	2.63381	-13.6407	-5.31262	536.131	384.587	655.262	366.629	366.628	366.628	10.5144	-84.0136	3.33791	708.951	468.959	206.943	194.098	194.098	194.098	-84.5845	-4.21207	-9.15091	42.3281	0.404867	2.72745	0.0821481	0.274606	1.87355	-49.959	70.667	-4.31477	0	0	-0.0978936
1045	0	-11.4151	0	0	-11.4262	-0.0541179	2.51877	-0.174797	0.0208562	-0.0238479	-22.6344	-3.64E-15	2.4215	0	0	0.0180288	2.31805	-13.3739	-5.36973	535.276	385.646	656.227	366.554	366.554	366.554	10.4726	-83.7119	3.22539	703.558	468.93	206.249	194.098	194.098	194.098	-84.2784	-4.24091	-9.07106	41.8643	0.754272	2.78523	0.0605849	0.1453	1.76963	-31.8079	63.0889	-3.8428	0	0	-0.0753015
1046	0	-11.0284	0	0	-11.0368	-0.0462242	2.21481	-0.16351	0.0220156	-0.0220764	-20.4042	-6.56E-16	2.78943	0	0	0.018591	2.00665	-13.0915	-5.4167	534.216	386.769	657.19	366.633	366.633	366.633	10.4211	-83.4995	3.13328	698.154	468.918	205.779	194.098	194.098	194.098	-84.0607	-4.2566	-8.99211	41.372	1.06678	2.82908	0.0370566	0.0514414	1.66063	-14.1575	59.2072	-3.44695	0	0	-0.0531796
1047	0	-10.6006	0	0	-10.607	-0.0400309	1.97625	-0.15375	0.0223662	-0.0218478	-18.3736	3.51E-15	2.97428	0	0	0.0178091	1.71963	-12.7845	-5.45336	532.924	387.971	658.093	366.865	366.865	366.865	10.3597	-83.3577	3.07005	692.735	468.935	205.464	194.098	194.098	194.098	-83.9122	-4.25154	-8.92001	40.8391	1.31914	2.87208	-0.0462167	0.0439405	1.56598	16.0432	64.274	-2.91682	0	0	-0.0214923
1048	0	-10.155	0	0	-10.16	-0.0353156	1.79456	-0.145929	0.0219449	-0.0213444	-16.6453	1.31E-15	2.98063	0	0	0.0162732	1.4618	-12.4472	-5.49756	531.356	389.265	658.9	367.216	367.216	367.216	10.2891	-83.2688	3.03955	687.295	468.99	205.246	194.098	194.098	194.098	-83.8155	-4.22234	-8.85866	40.2905	1.55759	2.92685	-0.118809	0.107408	1.50919	40.6852	76.2875	-2.52748	0	0	0.00242885
1049	0	-9.71134	0	0	-9.71545	-0.0318073	1.65936	-0.140185	0.0208475	-0.018022	-15.2697	-1.97E-15	2.83092	0	0	0.0144534	1.22689	-12.076	-5.5656	529.477	390.661	659.593	367.646	367.646	367.646	10.21	-83.2176	3.04254	681.83	469.084	205.077	194.098	194.098	194.098	-83.7551	-4.16765	-8.80977	39.7424	1.81034	2.99914	-0.0727805	0.0694105	1.43282	33.517	69.9725	-2.66724	0	0	0.00129394
1050	0	-9.28295	0	0	-9.28648	-0.0296116	1.57474	-0.136349	0.0192224	-0.0145138	-14.2473	2.41E-15	2.56323	0	0	0.0126562	1.01741	-11.6662	-5.64616	527.297	392.158	660.152	368.125	368.125	368.125	10.1212	-83.1911	3.0786	676.348	469.218	204.92	194.098	194.098	194.098	-83.7179	-4.0861	-8.77303	39.1756	2.04308	3.09271	-0.0193972	0.0428479	1.36729	20.3149	63.1911	-2.91303	0	0	-0.00703297
1051	0	-8.87858	0	0	-8.88185	-0.0288374	1.5449	-0.134196	0.017316	-0.0128162	-13.5556	1.27E-15	2.23024	0	0	0.0110544	0.835073	-11.2163	-5.72452	524.839	393.751	660.568	368.62	368.62	368.62	10.0216	-83.179	3.14522	670.862	469.388	204.747	194.098	194.098	194.098	-83.6935	-3.97801	-8.74681	38.5783	2.23261	3.20763	-0.0264111	0.0275146	1.32958	17.7572	56.4141	-2.94808	0	0	-0.00326859
1052	0	-8.5041	0	0	-8.50731	-0.0293331	1.564	-0.133491	0.0153507	-0.0113484	-13.1562	-5.18E-16	1.88103	0	0	0.00972101	0.67829	-10.7304	-5.79945	522.121	395.433	660.839	369.104	369.104	369.104	9.91143	-83.1741	3.23776	665.38	469.586	204.541	194.098	194.098	194.098	-83.6748	-3.84613	-8.72873	37.967	2.38908	3.33503	-0.0248333	0.0351336	1.31154	10.2154	52.9333	-2.99107	0	0	-0.00908079
1053	0	-8.16187	0	0	-8.16519	-0.0309244	1.62534	-0.133906	0.0134476	-0.00986884	-12.9932	-4.30E-15	1.54901	0	0	0.00865697	0.540131	-10.2154	-5.86907	519.164	397.189	660.975	369.546	369.546	369.546	9.79111	-83.1715	3.35105	659.909	469.806	204.297	194.098	194.098	194.098	-83.6571	-3.69399	-8.71624	37.3654	2.53937	3.46546	-0.00710974	0.0506302	1.30908	-3.77588	51.3777	-3.06814	0	0	-0.0246158
1054	0	-7.85075	0	0	-7.85433	-0.0335076	1.72489	-0.135122	0.0116757	-0.00813964	-13.0056	-3.76E-15	1.25539	0	0	0.00783533	0.412188	-9.67978	-5.92577	516.003	399.003	660.994	369.92	369.921	369.92	9.66146	-83.1685	3.48005	654.459	470.04	204.012	194.098	194.098	194.098	-83.6378	-3.52528	-8.70699	36.7922	2.70456	3.58814	0.032756	0.0043319	1.32019	-24.5047	41.9634	-3.17304	0	0	-0.0436789
1055	0	-7.56665	0	0	-7.5707	-0.037103	1.86344	-0.13684	0.0100462	-0.00641533	-13.135	3.44E-15	1.00848	0	0	0.00722922	0.294213	-9.13272	-5.9544	512.69	400.852	660.909	370.229	370.229	370.229	9.52363	-83.1635	3.62032	649.038	470.283	203.692	194.098	194.098	194.098	-83.6156	-3.34369	-8.69907	36.2488	2.86107	3.68101	0.0886817	-0.064778	1.32781	-48.8107	31.0915	-3.25547	0	0	-0.0631369
1056	0	-7.30375	0	0	-7.30843	-0.0418154	2.04499	-0.138786	0.00855566	-0.0056323	-13.3294	-6.08E-16	0.809909	0	0	0.00681623	0.191111	-8.58358	-5.93618	509.279	402.715	660.731	370.479	370.479	370.479	9.3791	-83.1561	3.76781	643.658	470.528	203.343	194.098	194.098	194.098	-83.5903	-3.15285	-8.69107	35.7358	2.98428	3.72273	0.119248	-0.147755	1.33612	-66.0434	18.8878	-3.17886	0	0	-0.0716521
1057	0	-7.05593	0	0	-7.0615	-0.0476956	2.27149	-0.140697	0.00734186	-0.00508423	-13.5434	2.07E-15	0.670399	0	0	0.00656951	0.110111	-8.04217	-5.85807	505.821	404.568	660.467	370.674	370.675	370.674	9.22994	-83.1466	3.91892	638.324	470.771	202.975	194.098	194.098	194.098	-83.5625	-2.95656	-8.68215	35.2646	3.06881	3.6955	0.160482	-0.205579	1.34959	-83.6364	9.90429	-3.0498	0	0	-0.0796354
1058	0	-6.81696	0	0	-6.82375	-0.0548236	2.54594	-0.142395	0.00637323	-0.00446859	-13.7465	4.46E-15	0.579858	0	0	0.00646419	0.0555198	-7.5162	-5.70688	502.364	406.391	660.128	370.813	370.813	370.813	9.07859	-83.1354	4.07075	633.042	471.011	202.597	194.098	194.098	194.098	-83.533	-2.75828	-8.67216	34.8413	3.11438	3.5898	0.222157	-0.249749	1.36179	-103.702	0.712312	-2.92192	0	0	-0.087831
1059	0	-6.58079	0	0	-6.58912	-0.063334	2.87347	-0.143716	0.00563342	-0.00520502	-13.9153	-1.37E-15	0.528658	0	0	0.00646599	0.0295013	-7.01039	-5.46823	498.956	408.162	659.729	370.884	370.884	370.884	8.92739	-83.1226	4.22104	627.815	471.244	202.218	194.098	194.098	194.098	-83.5022	-2.56109	-8.6613	34.4621	3.11928	3.40668	0.248108	-0.269613	1.38638	-112.379	-7.61563	-2.62377	0	0	-0.0851756
1060	0	-6.34285	0	0	-6.35314	-0.0731879	3.25247	-0.144633	0.00501293	-0.00782581	-14.0437	7.40E-17	0.497809	0	0	0.00654828	0.0310619	-6.52811	-5.14045	495.624	409.868	659.286	370.882	370.882	370.882	8.7791	-83.1088	4.36755	622.642	471.47	201.846	194.098	194.098	194.098	-83.4709	-2.36819	-8.65007	34.1251	3.08426	3.15096	0.219329	-0.240023	1.43092	-104.736	-10.4091	-2.13147	0	0	-0.0703334
1061	0	-6.10086	0	0	-6.11345	-0.0840789	3.67102	-0.145124	0.00449871	-0.0112294	-14.1276	3.72E-15	0.479284	0	0	0.00668021	0.0525004	-6.07213	-4.74002	492.371	411.496	658.821	370.802	370.802	370.802	8.63662	-83.0944	4.50796	617.511	471.687	201.487	194.098	194.098	194.098	-83.4399	-2.18303	-8.63903	33.8355	3.02281	2.82949	0.171446	-0.192733	1.47858	-89.525	-11.2712	-1.59739	0	0	-0.0517347
1062	0	-5.85389	0	0	-5.86907	-0.0955808	4.11263	-0.145238	0.00411315	-0.0144669	-14.1713	2.77E-15	0.472216	0	0	0.00683968	0.0849843	-5.64362	-4.29193	489.186	413.041	658.354	370.642	370.642	370.642	8.50267	-83.0796	4.6401	612.407	471.894	201.147	194.098	194.098	194.098	-83.4096	-2.00876	-8.6287	33.6001	2.95569	2.45396	0.136206	-0.209282	1.50542	-74.7973	-22.0905	-1.13023	0	0	-0.0372767
1063	0	-5.60122	0	0	-5.6191	-0.107302	4.56213	-0.145061	0.00385436	-0.016954	-14.1821	-3.95E-15	0.476224	0	0	0.00701758	0.129306	-5.24116	-3.81932	486.055	414.497	657.893	370.412	370.412	370.412	8.37956	-83.0647	4.76217	607.316	472.09	200.828	194.098	194.098	194.098	-83.3807	-1.84812	-8.61954	33.4191	2.8928	2.04025	0.131688	-0.229754	1.52651	-65.2385	-33.1869	-0.777553	0	0	-0.0284984
1064	0	-5.34188	0	0	-5.36242	-0.118954	5.00847	-0.144656	0.00371028	-0.0190479	-14.1652	6.19E-16	0.49194	0	0	0.00720674	0.186826	-4.86023	-3.33864	482.971	415.859	657.442	370.124	370.124	370.124	8.26912	-83.0501	4.87272	602.226	472.274	200.532	194.098	194.098	194.098	-83.3535	-1.70318	-8.61194	33.2793	2.83533	1.60991	0.144914	-0.170741	1.57374	-58.256	-31.7588	-0.495649	0	0	-0.02198
1065	0	-5.07501	0	0	-5.09806	-0.130295	5.44229	-0.144105	0.0036569	-0.0211927	-14.127	7.77E-16	0.519321	0	0	0.00739748	0.247387	-4.49388	-2.86233	479.929	417.125	657.017	369.791	369.791	369.791	8.17266	-83.036	4.97076	597.126	472.447	200.26	194.098	194.098	194.098	-83.3285	-1.5755	-8.6062	33.1554	2.78136	1.18486	0.142263	-0.107678	1.62207	-47.2411	-29.6741	-0.221218	0	0	-0.0165948
1066	0	-4.80063	0	0	-4.82584	-0.141028	5.85226	-0.143491	0.00364134	-0.0236079	-14.0734	2.45E-15	0.553909	0	0	0.0075842	0.299654	-4.1357	-2.40577	476.918	418.293	656.635	369.432	369.432	369.432	8.09146	-83.0226	5.05559	592.008	472.608	200.009	194.098	194.098	194.098	-83.3059	-1.46631	-8.60277	33.0273	2.73515	0.782251	0.109526	-0.0835524	1.66034	-29.7437	-33.2901	0.0660643	0	0	-0.0111982
1067	0	-4.51973	0	0	-4.5466	-0.150779	6.22421	-0.142877	0.00366541	-0.0251186	-14.0094	1.73E-16	0.596387	0	0	0.00776419	0.337999	-3.78116	-1.98906	473.917	419.363	656.302	369.075	369.075	369.075	8.02665	-83.01	5.12696	586.858	472.758	199.779	194.098	194.098	194.098	-83.286	-1.37652	-8.60229	32.8861	2.70638	0.412314	0.0879773	-0.0547411	1.6922	-16.6916	-34.0448	0.275037	0	0	-0.00678184
1068	0	-4.23335	0	0	-4.26121	-0.159285	6.54825	-0.142295	0.00372566	-0.0247808	-13.9373	3.26E-15	0.647323	0	0	0.00793557	0.35742	-3.42599	-1.62578	470.915	420.334	656.021	368.748	368.748	368.748	7.979	-82.9982	5.18519	581.67	472.898	199.568	194.098	194.098	194.098	-83.2686	-1.30637	-8.60548	32.7218	2.70253	0.0849426	0.1245	-0.040134	1.71119	-19.8143	-33.4413	0.342713	0	0	-0.00784814
1069	0	-3.94122	0	0	-3.9694	-0.166555	6.82486	-0.141787	0.00374074	-0.0240697	-13.861	-2.73E-15	0.697756	0	0	0.00809587	0.353869	-3.06445	-1.31299	467.917	421.206	655.795	368.471	368.471	368.471	7.94862	-82.9869	5.23108	576.445	473.029	199.373	194.098	194.098	194.098	-83.2536	-1.25535	-8.61296	32.5116	2.71739	-0.183592	0.151809	-0.0188562	1.71849	-23.9536	-29.091	0.392513	0	0	-0.0106035
1070	0	-3.64345	0	0	-3.67129	-0.17263	7.05574	-0.141423	0.00361206	-0.0251075	-13.7885	4.15E-15	0.733104	0	0	0.0082331	0.324979	-2.69275	-1.04679	464.929	421.979	655.622	368.258	368.258	368.258	7.93537	-82.9758	5.26566	571.184	473.153	199.19	194.098	194.098	194.098	-83.2403	-1.22264	-8.62524	32.2418	2.75178	-0.376469	0.0906245	-0.0800082	1.70784	-9.04859	-37.0771	0.573237	0	0	-0.00236989
1071	0	-3.3425	0	0	-3.36933	-0.177249	7.23116	-0.141213	0.00331122	-0.0280917	-13.7225	-2.01E-15	0.74431	0	0	0.00833525	0.28106	-2.31321	-0.843292	461.932	422.657	655.483	368.139	368.139	368.139	7.9394	-82.9642	5.29032	565.881	473.269	199.017	194.098	194.098	194.098	-83.2284	-1.20732	-8.64331	31.9237	2.80177	-0.494719	-0.0681074	-0.160967	1.69917	27.8118	-48.9725	0.882386	0	0	0.0236259
1072	0	-3.04323	0	0	-3.06834	-0.179866	7.33049	-0.141061	0.00309558	-0.0281886	-13.6558	7.24E-16	0.75535	0	0	0.00840575	0.235129	-1.93367	-0.737149	458.881	423.239	655.354	368.152	368.152	368.152	7.96072	-82.9517	5.30708	560.526	473.375	198.855	194.098	194.098	194.098	-83.2171	-1.20801	-8.66842	31.5891	2.86045	-0.558477	-0.113321	-0.139048	1.69541	36.2313	-45.1333	0.978021	0	0	0.0319394
1073	0	-2.74729	0	0	-2.7701	-0.180447	7.35255	-0.140833	0.00318156	-0.0225849	-13.5772	3.43E-15	0.791416	0	0	0.00845621	0.182755	-1.55668	-0.730033	455.772	423.73	655.237	368.288	368.289	368.288	7.99843	-82.9372	5.31798	555.117	473.47	198.702	194.098	194.098	194.098	-83.2055	-1.22266	-8.70122	31.2443	2.92699	-0.563482	0.0887653	-0.0414109	1.66672	-15.9854	-28.145	0.674964	0	0	-0.00934252
1074	0	-2.45008	0	0	-2.4703	-0.179876	7.33088	-0.140697	0.00315484	-0.0190133	-13.5082	-2.37E-15	0.809899	0	0	0.00848065	0.1081	-1.17422	-0.765447	452.671	424.13	655.143	368.49	368.49	368.49	8.05071	-82.9201	5.324	549.677	473.556	198.552	194.098	194.098	194.098	-83.1925	-1.24942	-8.74111	30.8481	2.99531	-0.460733	0.188366	-0.0285322	1.62575	-46.5872	-24.831	0.505524	0	0	-0.0366112
1075	0	-2.1495	0	0	-2.16698	-0.178633	7.28371	-0.140997	0.00258341	-0.026664	-13.4877	-2.06E-15	0.765018	0	0	0.00844196	0.00872134	-0.784347	-0.812463	449.615	424.443	655.072	368.722	368.722	368.722	8.11642	-82.8995	5.326	544.221	473.635	198.403	194.098	194.098	194.098	-83.1774	-1.28696	-8.78783	30.3869	3.05475	-0.226135	-0.14484	-0.110862	1.60846	28.9773	-39.1292	1.09046	0	0	0.0304919
1076	0	-1.85543	0	0	-1.87003	-0.175447	7.16276	-0.141501	0.0020124	-0.0366643	-13.4987	3.57E-16	0.700727	0	0	0.0083479	-0.100019	-0.407331	-0.950357	446.5	424.673	654.996	369.013	369.013	369.013	8.19528	-82.8748	5.32677	538.716	473.699	198.259	194.098	194.098	194.098	-83.1593	-1.3331	-8.84295	29.9533	3.12831	0.0754094	-0.644975	-0.23159	1.59488	141.903	-59.8928	1.85303	0	0	0.118392
1077	0	-1.57981	0	0	-1.59139	-0.168762	6.90877	-0.14137	0.00249565	-0.0268196	-13.4647	-3.62E-15	0.70794	0	0	0.00824666	-0.201995	-0.0666185	-1.27665	443.2	424.828	654.89	369.388	369.388	369.388	8.28614	-82.8451	5.33041	533.123	473.739	198.125	194.098	194.098	194.098	-83.1372	-1.38429	-8.90818	29.6607	3.26239	0.360484	-0.207545	-0.113936	1.55456	41.2603	-37.3711	1.1275	0	0	0.0364973
1078	0	-1.31175	0	0	-1.32046	-0.160213	6.58357	-0.141085	0.00312558	-0.0161997	-13.4313	-1.04E-15	0.711529	0	0	0.00819803	-0.313375	0.254784	-1.68714	439.841	424.911	654.772	369.771	369.771	369.771	8.38648	-82.8101	5.33579	527.482	473.761	197.996	194.098	194.098	194.098	-83.1107	-1.43969	-8.98116	29.4294	3.42846	0.683207	0.206425	0.0128941	1.53888	-55.9179	-13.3309	0.338464	0	0	-0.0271551
1079	0	-1.03825	0	0	-1.04447	-0.151625	6.25646	-0.141167	0.00335904	-0.0174372	-13.4451	-3.00E-15	0.671078	0	0	0.00824131	-0.453245	0.576764	-2.06439	436.568	424.925	654.663	370.096	370.096	370.096	8.49502	-82.7703	5.34038	521.839	473.773	197.865	194.098	194.098	194.098	-83.0802	-1.50033	-9.05944	29.163	3.58333	1.09111	0.138148	-0.0173349	1.5234	-36.2113	-16.9824	0.446335	0	0	-0.0138598
1080	0	-0.759372	0	0	-0.763447	-0.142974	5.92652	-0.141324	0.00365806	-0.021687	-13.4758	6.50E-16	0.633844	0	0	0.0083376	-0.616095	0.896599	-2.40924	433.376	424.872	654.553	370.365	370.365	370.365	8.61121	-82.7259	5.34417	516.192	473.774	197.733	194.098	194.098	194.098	-83.0459	-1.56584	-9.14269	28.8789	3.73231	1.548	-0.0423528	-0.137607	1.49678	10.72	-34.1008	0.790439	0	0	0.0169008
1081	0	-0.479233	0	0	-0.481504	-0.133679	5.57159	-0.141319	0.00425775	-0.0221335	-13.498	-1.54E-15	0.625123	0	0	0.00844627	-0.781889	1.20496	-2.76055	430.212	424.759	654.415	370.606	370.606	370.606	8.73406	-82.677	5.34819	510.523	473.762	197.603	194.098	194.098	194.098	-83.0078	-1.63492	-9.23082	28.6291	3.89059	1.99599	-0.0671249	-0.185396	1.4827	19.1587	-36.7371	0.81688	0	0	0.0216695
1082	0	-0.197939	0	0	-0.198755	-0.123749	5.19196	-0.141137	0.00508978	-0.0190241	-13.5086	3.23E-15	0.632616	0	0	0.00857623	-0.940952	1.50063	-3.12096	427.07	424.591	654.238	370.831	370.831	370.831	8.86236	-82.6238	5.35221	504.832	473.737	197.475	194.098	194.098	194.098	-82.9661	-1.70702	-9.32292	28.4259	4.05954	2.40634	0.05405	-0.130253	1.49393	-7.17901	-21.5473	0.521222	0	0	0.00434641
1083	0	0.088503	0	0	0.0888295	-0.113786	4.81056	-0.140939	0.00598065	-0.0161358	-13.5214	-2.58E-15	0.63891	0	0	0.00874311	-1.09986	1.79079	-3.45568	423.991	424.37	654.03	371.03	371.03	371.03	8.99533	-82.567	5.35451	499.132	473.705	197.347	194.098	194.098	194.098	-82.9214	-1.78284	-9.41736	28.2381	4.2274	2.78143	0.164685	-0.0745361	1.50942	-29.8958	-6.6777	0.232745	0	0	-0.0100558
1084	0	0.38377	0	0	0.38492	-0.104356	4.44923	-0.140862	0.00681967	-0.0162871	-13.5449	1.16E-15	0.642131	0	0	0.00894012	-1.26466	2.08274	-3.73331	421.011	424.099	653.8	371.196	371.196	371.196	9.13233	-82.5073	5.35303	493.435	473.668	197.217	194.098	194.098	194.098	-82.8744	-1.86349	-9.51247	28.0339	4.38153	3.12737	0.143179	-0.13255	1.49481	-20.7355	-10.5752	0.232498	0	0	-0.00502413
1085	0	0.687582	0	0	0.689359	-0.0955277	4.11059	-0.140829	0.00766078	-0.0177307	-13.5669	1.42E-15	0.655849	0	0	0.00914538	-1.42452	2.37734	-3.95697	418.122	423.782	653.537	371.341	371.341	371.341	9.27255	-82.445	5.34671	487.744	473.629	197.087	194.098	194.098	194.098	-82.8256	-1.94924	-9.60705	27.8181	4.52582	3.43623	0.062939	-0.225918	1.47249	2.05381	-19.957	0.377536	0	0	0.0071063
1086	0	0.997878	0	0	1.00006	-0.0871348	3.78839	-0.140665	0.00854491	-0.0171957	-13.5662	-1.27E-16	0.688335	0	0	0.00933393	-1.5632	2.67262	-4.14586	415.298	423.424	653.223	371.482	371.482	371.482	9.41499	-82.3808	5.33524	482.052	473.59	196.956	194.098	194.098	194.098	-82.7752	-2.03971	-9.7002	27.6102	4.66677	3.69332	0.0663301	-0.236682	1.48012	4.44521	-16.2613	0.338241	0	0	0.00644024
1087	0	1.31436	0	0	1.31681	-0.0792967	3.48728	-0.140352	0.00941608	-0.0152089	-13.5374	3.41E-15	0.73717	0	0	0.00949485	-1.67642	2.97065	-4.29997	412.536	423.029	652.857	371.629	371.629	371.629	9.559	-82.3146	5.31777	476.362	473.553	196.824	194.098	194.098	194.098	-82.7236	-2.13512	-9.79098	27.4016	4.78874	3.89519	0.125207	-0.205485	1.49724	-7.27919	-7.56639	0.162942	0	0	-0.00169921
1088	0	1.6383	0	0	1.64088	-0.0723389	3.21982	-0.140055	0.0102111	-0.0141953	-13.4934	-2.86E-15	0.798015	0	0	0.00962598	-1.76681	3.27642	-4.40458	409.854	422.599	652.443	371.787	371.787	371.787	9.70461	-82.2469	5.29299	470.684	473.523	196.689	194.098	194.098	194.098	-82.671	-2.23638	-9.87862	27.1668	4.86772	4.05013	0.142367	-0.196732	1.49634	-9.59141	-5.42603	0.114677	0	0	-0.00399931
1089	0	1.96937	0	0	1.97208	-0.0664042	2.99158	-0.139862	0.0108909	-0.0151194	-13.4419	-1.50E-15	0.867156	0	0	0.00971216	-1.83514	3.59253	-4.45569	407.255	422.138	651.986	371.948	371.948	371.948	9.85192	-82.1773	5.26033	465.02	473.501	196.55	194.098	194.098	194.098	-82.6171	-2.34401	-9.96286	26.898	4.90418	4.16883	0.0807814	-0.182447	1.49451	6.35345	-4.79944	0.304449	0	0	0.00406583
1090	0	2.30489	0	0	2.30762	-0.0613046	2.79538	-0.139723	0.0114643	-0.0163154	-13.38	3.02E-15	0.943493	0	0	0.00973653	-1.88331	3.91741	-4.46915	404.72	421.651	651.491	372.101	372.101	372.101	10.0007	-82.1054	5.22041	459.369	473.491	196.405	194.098	194.098	194.098	-82.5614	-2.45732	-10.0439	26.6115	4.92325	4.25624	0.0097799	-0.165933	1.49555	23.6066	-3.93446	0.543128	0	0	0.0141796
1091	0	2.64154	0	0	2.64429	-0.0567922	2.62172	-0.139546	0.0119709	-0.0157806	-13.3039	2.11E-15	1.02623	0	0	0.00969485	-1.91441	4.24857	-4.46263	402.226	421.142	650.965	372.237	372.237	372.237	10.1505	-82.0301	5.17442	453.724	473.492	196.253	194.098	194.098	194.098	-82.5029	-2.57518	-10.1223	26.3235	4.94522	4.31411	0.00516162	-0.140859	1.50361	23.872	-0.461579	0.603555	0	0	0.0145135
1092	0	2.97795	0	0	2.98075	-0.0528657	2.47056	-0.139423	0.0123503	-0.0148335	-13.2287	1.51E-15	1.10477	0	0	0.00960171	-1.9319	4.58604	-4.43679	399.775	420.614	650.413	372.349	372.349	372.349	10.3016	-81.9505	5.12292	448.087	473.506	196.094	194.098	194.098	194.098	-82.4406	-2.69733	-10.1987	26.0306	4.96496	4.34775	0.0220101	-0.132479	1.50831	18.8348	0.782607	0.625183	0	0	0.011641
1093	0	3.31365	0	0	3.31644	-0.0495937	2.34458	-0.139491	0.012618	-0.0153284	-13.1716	-1.51E-15	1.17678	0	0	0.00948342	-1.93559	4.93015	-4.38678	397.373	420.069	649.837	372.441	372.441	372.44	10.4548	-81.8655	5.06627	442.463	473.534	195.926	194.098	194.098	194.098	-82.3735	-2.82386	-10.2738	25.7251	4.96571	4.3611	-0.0254904	-0.168318	1.4948	28.4995	-5.7292	0.827749	0	0	0.018225
1094	0	3.64673	0	0	3.64952	-0.0468472	2.23881	-0.139624	0.0128137	-0.0152684	-13.1251	-3.30E-15	1.24177	0	0	0.0093424	-1.91978	5.2781	-4.32021	395.014	419.509	649.23	372.512	372.512	372.512	10.6103	-81.7741	5.00553	436.85	473.577	195.748	194.098	194.098	194.098	-82.3005	-2.95405	-10.3484	25.417	4.94641	4.35207	-0.0409405	-0.172541	1.49335	30.5826	-8.07797	0.95945	0	0	0.0196377
1095	0	3.97626	0	0	3.97907	-0.0445775	2.15139	-0.139855	0.0130057	-0.0152299	-13.093	-3.27E-15	1.3024	0	0	0.00918386	-1.88367	5.62813	-4.23805	392.696	418.938	648.593	372.562	372.562	372.562	10.7684	-81.6753	4.94153	431.249	473.633	195.561	194.098	194.098	194.098	-82.2208	-3.08749	-10.4235	25.1095	4.90404	4.3224	-0.0437552	-0.117334	1.51015	29.7192	-1.92721	1.06499	0	0	0.0191194
1096	0	4.30177	0	0	4.30462	-0.0427578	2.0813	-0.140259	0.0132413	-0.0161855	-13.0821	-3.26E-15	1.35832	0	0	0.00902268	-1.83484	5.979	-4.138	390.425	418.356	647.935	372.583	372.583	372.583	10.9294	-81.5683	4.87502	425.66	473.704	195.365	194.098	194.098	194.098	-82.1334	-3.2238	-10.4997	24.8022	4.84282	4.27881	-0.0962335	-0.0880531	1.51686	39.7141	-0.765053	1.2788	0	0	0.0252626
1097	0	4.62199	0	0	4.62487	-0.0412301	2.02244	-0.140721	0.0135613	-0.0165191	-13.0796	-1.78E-15	1.40709	0	0	0.00885187	-1.77936	6.32768	-4.02614	388.196	417.768	647.265	372.567	372.567	372.567	11.0933	-81.4523	4.80723	420.08	473.787	195.163	194.098	194.098	194.098	-82.0377	-3.36197	-10.5778	24.505	4.77757	4.2253	-0.101471	-0.0586767	1.5305	39.5761	1.03155	1.38241	0	0	0.0245414
1098	0	4.93663	0	0	4.93957	-0.0399509	1.97316	-0.141335	0.0139426	-0.017758	-13.0893	2.27E-15	1.44096	0	0	0.00867147	-1.72075	6.67246	-3.90181	386.009	417.174	646.589	372.512	372.512	372.512	11.2601	-81.3269	4.73868	414.508	473.882	194.956	194.098	194.098	194.098	-81.9332	-3.50164	-10.6583	24.219	4.70859	4.16745	-0.155484	-0.0685602	1.53109	50.426	-2.71576	1.56515	0	0	0.0290568
1099	0	5.24456	0	0	5.24752	-0.0387641	1.92744	-0.142001	0.0143851	-0.0190555	-13.0953	-3.57E-15	1.45585	0	0	0.00847003	-1.65847	7.01011	-3.77269	383.856	416.578	645.908	372.419	372.419	372.419	11.4293	-81.1915	4.67015	408.94	473.987	194.748	194.098	194.098	194.098	-81.8191	-3.64183	-10.7413	23.9537	4.64126	4.10678	-0.192735	-0.0566487	1.54625	58.9507	-2.12266	1.71146	0	0	0.0314312
1100	0	5.54445	0	0	5.54743	-0.0375399	1.88027	-0.142649	0.0148782	-0.0200338	-13.0833	2.28E-15	1.44929	0	0	0.0082337	-1.59355	7.33803	-3.64564	381.73	415.981	645.228	372.294	372.294	372.294	11.5999	-81.0452	4.60204	403.372	474.102	194.543	194.098	194.098	194.098	-81.6947	-3.78163	-10.8264	23.7149	4.57659	4.04383	-0.227298	-0.0586242	1.56015	66.6225	-3.64513	1.78337	0	0	0.0322438
1101	0	5.83516	0	0	5.83814	-0.0362207	1.82944	-0.143174	0.0154304	-0.0200851	-13.0358	-3.55E-15	1.42396	0	0	0.00794209	-1.52643	7.65476	-3.524	379.626	415.385	644.553	372.146	372.146	372.146	11.7708	-80.8873	4.53406	397.801	474.225	194.342	194.098	194.098	194.098	-81.5588	-3.92049	-10.9129	23.503	4.51045	3.98004	-0.204416	-0.0352301	1.58984	62.3412	-1.45558	1.69482	0	0	0.0275289
1102	0	6.11635	0	0	6.11932	-0.0349137	1.77908	-0.143716	0.0160475	-0.0213614	-12.9606	-3.12E-15	1.38474	0	0	0.00758674	-1.45966	7.96135	-3.40135	377.552	414.789	643.89	371.985	371.985	371.985	11.9413	-80.7165	4.46482	392.229	474.357	194.149	194.098	194.098	194.098	-81.4102	-4.05877	-10.9995	23.3066	4.42933	3.92006	-0.240164	-0.0212302	1.60949	72.4353	-2.15769	1.73429	0	0	0.02844
1103	0	6.38557	0	0	6.38848	-0.0335488	1.72648	-0.144196	0.0167391	-0.0230532	-12.8474	-3.61E-15	1.33756	0	0	0.00715093	-1.39684	8.257	-3.28337	375.502	414.194	643.249	371.815	371.815	371.815	12.1097	-80.5309	4.39361	386.651	474.494	193.966	194.098	194.098	194.098	-81.2468	-4.19573	-11.0847	23.1299	4.34717	3.86502	-0.281899	0.00827558	1.63561	85.5239	-0.740313	1.80294	0	0	0.0297847
1104	0	6.6392	0	0	6.64201	-0.0320119	1.66725	-0.144493	0.0174946	-0.023545	-12.6841	6.82E-16	1.287	0	0	0.00661964	-1.34385	8.54078	-3.17923	373.467	413.598	642.644	371.636	371.636	371.636	12.2738	-80.328	4.3199	381.062	474.637	193.794	194.098	194.098	194.098	-81.0657	-4.3302	-11.167	22.9813	4.28915	3.81339	-0.278114	0.0368449	1.66834	87.9649	1.68321	1.7128	0	0	0.02716
1105	0	6.87447	0	0	6.8772	-0.0303736	1.60411	-0.144621	0.0183008	-0.0228454	-12.4744	1.57E-15	1.2369	0	0	0.00599245	-1.30685	8.81435	-3.0865	371.453	413	642.09	371.455	371.455	371.455	12.4321	-80.1048	4.24208	375.462	474.785	193.633	194.098	194.098	194.098	-80.8638	-4.46215	-11.2446	22.8553	4.26532	3.76495	-0.220898	0.0778906	1.7157	78.3862	7.82742	1.46999	0	0	0.0218864
1106	0	7.08964	0	0	7.09223	-0.0288827	1.54665	-0.144802	0.0190943	-0.0232092	-12.2468	4.60E-16	1.18446	0	0	0.00528111	-1.29111	9.08177	-2.99175	369.478	412.397	641.599	371.286	371.286	371.286	12.5841	-79.8579	4.15744	369.854	474.941	193.483	194.098	194.098	194.098	-80.6376	-4.59279	-11.3158	22.7324	4.26442	3.7184	-0.212134	0.0473594	1.73754	80.9476	3.58983	1.37916	0	0	0.0209778
1107	0	7.28102	0	0	7.28351	-0.0276282	1.49829	-0.14509	0.0198418	-0.0246541	-12.017	-2.37E-15	1.12977	0	0	0.00449488	-1.29228	9.34453	-2.89438	367.549	411.784	641.173	371.151	371.151	371.151	12.7285	-79.5834	4.06406	364.239	475.103	193.342	194.098	194.098	194.098	-80.383	-4.72235	-11.3788	22.6066	4.27898	3.66295	-0.24912	-0.0118344	1.74818	95.4277	-4.78323	1.45623	0	0	0.0251655
1108	0	7.44339	0	0	7.44579	-0.0265392	1.45631	-0.145334	0.0205073	-0.0244967	-11.7752	1.51E-15	1.07529	0	0	0.0036449	-1.30315	9.60201	-2.80484	365.656	411.16	640.812	371.065	371.065	371.065	12.8632	-79.2767	3.9611	358.613	475.272	193.211	194.098	194.098	194.098	-80.0951	-4.84988	-11.4323	22.4846	4.3104	3.58437	-0.21055	0.00606581	1.77873	92.2278	0.21602	1.33298	0	0	0.0265241
1109	0	7.57364	0	0	7.57601	-0.0258131	1.42833	-0.145432	0.0210424	-0.0215529	-11.5049	1.70E-15	1.02789	0	0	0.00275528	-1.32591	9.85723	-2.71401	363.819	410.52	640.526	371.033	371.033	371.033	12.9877	-78.9333	3.84637	352.98	475.449	193.087	194.098	194.098	194.098	-79.7694	-4.97614	-11.4747	22.3539	4.354	3.48785	-0.0631998	0.0425159	1.80534	59.7471	10.8524	0.851859	0	0	0.0205602
1110	0	7.67258	0	0	7.67502	-0.0260868	1.43888	-0.14559	0.0214088	-0.0179266	-11.2303	1.69E-16	0.989988	0	0	0.00183176	-1.36359	10.1183	-2.5835	362.095	409.859	640.322	371.045	371.045	371.045	13.1031	-78.5492	3.71514	347.355	475.637	192.968	194.098	194.098	194.098	-79.402	-5.10501	-11.5046	22.177	4.38827	3.40337	0.107676	0.0404221	1.81088	17.5613	18.185	0.275269	0	0	0.00706435
1111	0	7.74152	0	0	7.74425	-0.0280096	1.51299	-0.146731	0.0215468	-0.0225859	-11.0567	2.35E-15	0.951806	0	0	0.00083836	-1.41159	10.3926	-2.375	360.542	409.173	640.197	371.089	371.089	371.089	13.2109	-78.1206	3.56289	341.756	475.839	192.852	194.098	194.098	194.098	-78.9895	-5.24046	-11.5208	21.9179	4.38419	3.36406	-0.0289915	-0.0518708	1.79154	49.2821	11.12	0.90831	0	0	0.0239875
1112	0	7.77135	0	0	7.77449	-0.0309077	1.6247	-0.149098	0.0214732	-0.0365783	-11.0275	2.14E-15	0.911927	0	0	-0.000252335	-1.45646	10.6702	-2.13872	359.106	408.463	640.146	371.168	371.168	371.168	13.3066	-77.6428	3.39371	336.164	476.047	192.744	194.098	194.098	194.098	-78.5263	-5.37657	-11.523	21.6201	4.35323	3.35332	-0.576939	-0.266579	1.74408	177.722	-17.5096	3.10982	0	0	0.0825411
1113	0	7.74231	0	0	7.74573	-0.0327452	1.69551	-0.150562	0.0212603	-0.0372613	-10.9702	4.12E-15	0.870693	0	0	-0.00141947	-1.47916	10.9254	-2.01503	357.625	407.736	640.167	371.292	371.292	371.292	13.3799	-77.1103	3.22084	330.53	476.244	192.657	194.098	194.098	194.098	-78.0051	-5.49733	-11.5122	21.4106	4.36121	3.30697	-0.560867	-0.305822	1.74339	172.715	-16.0221	3.22139	0	0	0.0682271
1114	0	7.65294	0	0	7.65644	-0.0335274	1.72565	-0.150992	0.0209749	-0.0264235	-10.8699	9.73E-16	0.83329	0	0	-0.00259642	-1.47288	11.1571	-2.0073	356.11	406.991	640.258	371.452	371.452	371.452	13.43	-76.5205	3.045	324.856	476.426	192.597	194.098	194.098	194.098	-77.4229	-5.60182	-11.4882	21.2944	4.4024	3.23445	-0.0433337	-0.198979	1.77828	50.5165	9.59866	1.33656	0	0	0.0158803
1115	0	7.51766	0	0	7.52136	-0.0350845	1.78566	-0.152144	0.020635	-0.0254397	-10.8629	1.78E-15	0.808726	0	0	-0.0037171	-1.44011	11.3849	-1.997	354.726	406.226	640.412	371.626	371.626	371.626	13.4643	-75.8728	2.85586	319.192	476.602	192.562	194.098	194.098	194.098	-76.7808	-5.70214	-11.4505	21.1682	4.40312	3.19262	-0.00282117	-0.180777	1.78909	39.02	15.6594	1.1822	0	0	0.0124366
1116	0	7.33986	0	0	7.34389	-0.0378456	1.89205	-0.153131	0.020354	-0.0257822	-10.8392	-1.67E-15	0.802649	0	0	-0.00476147	-1.38122	11.6109	-1.95693	353.527	405.444	640.628	371.805	371.805	371.805	13.4836	-75.1659	2.6524	313.554	476.769	192.553	194.098	194.098	194.098	-76.0774	-5.79985	-11.3992	21.0161	4.35568	3.17872	0.0657047	-0.210825	1.78568	25.6265	12.8702	1.24721	0	0	0.0104462
1117	0	7.1206	0	0	7.12519	-0.041959	2.05052	-0.153912	0.0201896	-0.0280746	-10.7641	-4.65E-16	0.808929	0	0	-0.0057745	-1.28724	11.8325	-1.88085	352.541	404.65	640.895	371.992	371.992	371.992	13.4875	-74.3982	2.43565	307.95	476.925	192.576	194.098	194.098	194.098	-75.3113	-5.89427	-11.3348	20.8416	4.25388	3.1714	-0.000299864	-0.27007	1.77518	38.1995	5.97828	1.58892	0	0	0.0151132
1118	0	6.85776	0	0	6.86309	-0.0471973	2.25229	-0.154128	0.0202179	-0.0292851	-10.5892	3.43E-15	0.824832	0	0	-0.00672816	-1.14838	12.0425	-1.7874	351.766	403.852	641.2	372.2	372.2	372.2	13.4741	-73.5675	2.20916	302.378	477.065	192.633	194.098	194.098	194.098	-74.4797	-5.98186	-11.258	20.6705	4.10446	3.13686	0.00260092	-0.245052	1.78291	33.5045	13.7702	1.59173	0	0	0.0168088
1119	0	6.5501	0	0	6.55633	-0.0535042	2.49514	-0.153554	0.0204821	-0.0275446	-10.2899	6.77E-16	0.844987	0	0	-0.00758757	-0.964909	12.2352	-1.68105	351.221	403.059	641.54	372.432	372.432	372.432	13.4417	-72.671	1.97563	296.842	477.188	192.724	194.098	194.098	194.098	-73.5797	-6.05998	-11.1693	20.5162	3.91968	3.05541	0.11134	-0.189106	1.79332	1.47786	27.2362	0.955169	0	0	0.0122897
1120	0	6.19895	0	0	6.20635	-0.0612415	2.79295	-0.152373	0.0208946	-0.0257596	-9.86855	-1.44E-15	0.855125	0	0	-0.00832238	-0.738709	12.4094	-1.53818	350.963	402.281	641.909	372.687	372.687	372.687	13.3899	-71.7059	1.73553	291.357	477.295	192.843	194.098	194.098	194.098	-72.6085	-6.12831	-11.0687	20.3662	3.69508	2.92512	0.209634	-0.174223	1.79046	-29.4165	33.4049	0.223125	0	0	0.00699388
1121	0	5.80441	0	0	5.81326	-0.0707418	3.15841	-0.150785	0.0214015	-0.025875	-9.33208	-1.48E-15	0.84416	0	0	-0.00891581	-0.465614	12.5624	-1.33857	351.041	401.527	642.289	372.974	372.974	372.974	13.3173	-70.6683	1.48959	285.937	477.389	192.98	194.098	194.098	194.098	-71.5619	-6.18578	-10.9557	20.2083	3.41585	2.74498	0.228538	-0.167675	1.78011	-42.0183	36.2854	-0.28311	0	0	0.00721178
1122	0	5.36234	0	0	5.37291	-0.0819776	3.59029	-0.148856	0.0218488	-0.0273962	-8.67876	-3.47E-15	0.792868	0	0	-0.00933391	-0.141774	12.6877	-1.08493	351.482	400.808	642.665	373.304	373.304	373.304	13.2207	-69.5526	1.2407	280.588	477.472	193.123	194.098	194.098	194.098	-70.4341	-6.22858	-10.8295	20.0515	3.08832	2.51429	0.185422	-0.144587	1.76316	-41.2531	39.5798	-0.689151	0	0	0.0126817
1123	0	4.86501	0	0	4.87736	-0.094629	4.0761	-0.146507	0.0221654	-0.027605	-7.8986	1.65E-15	0.693947	0	0	-0.00951863	0.231238	12.7756	-0.796539	352.29	400.137	643.029	373.676	373.676	373.676	13.0954	-68.3522	0.99322	275.309	477.543	193.26	194.098	194.098	194.098	-69.2175	-6.25094	-10.689	19.9237	2.75127	2.24012	0.189112	-0.0759115	1.76541	-53.6257	48.3581	-1.47799	0	0	0.0184653
1124	0	4.30402	0	0	4.31799	-0.108502	4.60812	-0.143816	0.0222465	-0.026222	-6.99876	2.92E-15	0.542318	0	0	-0.0094054	0.644563	12.8184	-0.48115	353.487	399.523	643.378	374.096	374.096	374.096	12.9364	-67.0589	0.750812	270.103	477.602	193.374	194.098	194.098	194.098	-67.9034	-6.24751	-10.5321	19.8323	2.42052	1.93056	0.262722	0.0385383	1.81152	-83.7032	62.923	-2.67004	0	0	0.0261159
1125	0	3.67087	0	0	3.68598	-0.123594	5.18601	-0.141119	0.0219636	-0.0262641	-6.00876	1.48E-15	0.33769	0	0	-0.00894564	1.08396	12.8107	-0.130868	355.114	398.974	643.714	374.593	374.593	374.593	12.7385	-65.6635	0.516353	264.979	477.65	193.445	194.098	194.098	194.098	-66.4819	-6.21356	-10.3559	19.7498	2.05194	1.58031	0.27496	0.107649	1.82414	-100.097	68.9333	-3.68553	0	0	0.0337593
1126	0	2.95367	0	0	2.96889	-0.139662	5.80011	-0.138493	0.0212809	-0.0274973	-4.93515	3.21E-15	0.0909894	0	0	-0.00807039	1.5391	12.7452	0.247535	357.195	398.497	644.032	375.184	375.184	375.184	12.4959	-64.1554	0.294046	259.939	477.684	193.454	194.098	194.098	194.098	-64.9419	-6.14303	-10.1573	19.6728	1.63433	1.19187	0.247086	0.132694	1.79972	-107.294	67.6683	-4.54799	0	0	0.0390884
1127	0	2.13751	0	0	2.15107	-0.156282	6.43388	-0.135867	0.0202947	-0.0285169	-3.77802	3.60E-15	-0.173927	0	0	-0.00670529	2.00464	12.6129	0.636007	359.734	398.094	644.326	375.864	375.864	375.864	12.2026	-62.5223	0.0888665	254.98	477.699	193.381	194.098	194.098	194.098	-63.2703	-6.02936	-9.9329	19.623	1.19779	0.780481	0.257666	0.165609	1.77532	-123.375	68.2861	-5.50136	0	0	0.0468746
1128	0	1.20622	0	0	1.21547	-0.173111	7.07404	-0.133302	0.018955	-0.0304319	-2.57007	-4.31E-15	-0.445303	0	0	-0.00479754	2.47465	12.4072	1.02466	362.745	397.766	644.586	376.622	376.622	376.622	11.8533	-60.7501	-0.0942598	250.097	477.689	193.209	194.098	194.098	194.098	-61.4528	-5.86672	-9.67934	19.6157	0.766351	0.365596	0.275301	0.20085	1.75523	-140.323	69.6793	-6.36046	0	0	0.0596297
1129	0	0.14177	0	0	0.143058	-0.18982	7.70785	-0.13094	0.0172552	-0.0342752	-1.38687	-1.78E-15	-0.70658	0	0	-0.00240554	2.94227	12.1225	1.4071	366.242	397.513	644.807	377.448	377.448	377.448	11.4437	-58.8229	-0.250216	245.28	477.646	192.923	194.098	194.098	194.098	-59.4737	-5.64979	-9.3933	19.659	0.348089	-0.0381827	0.280644	0.219578	1.73481	-152.426	68.3161	-6.95382	0	0	0.07507
1130	0	-1.07528	0	0	-1.08672	-0.20602	8.32058	-0.129051	0.0152424	-0.0403731	-0.362544	-2.11E-15	-0.934933	0	0	0.000163278	3.402	11.7543	1.7757	370.234	397.329	644.983	378.338	378.338	378.338	10.9707	-56.7237	-0.373751	240.512	477.561	192.516	194.098	194.098	194.098	-57.3161	-5.37428	-9.07173	19.7579	-0.0625736	-0.423166	0.288115	0.225558	1.71895	-162.148	64.8815	-7.26265	0	0	0.0938108
1131	0	-2.46395	0	0	-2.49399	-0.221315	8.89731	-0.128086	0.0129756	-0.0499013	0.297646	2.11E-15	-1.10138	0	0	0.00217027	3.85047	11.2992	2.1236	374.72	397.208	645.107	379.292	379.292	379.292	10.4334	-54.4354	-0.460308	235.767	477.42	191.991	194.098	194.098	194.098	-54.9639	-5.03795	-8.71193	19.9126	-0.48572	-0.786411	0.264475	0.208583	1.69053	-161.454	57.787	-7.1486	0	0	0.111221
1132	0	-4.04079	0	0	-4.09611	-0.235208	9.41961	-0.12875	0.010598	-0.0630336	0.309414	3.05E-15	-1.16327	0	0	0.002228	4.28657	10.7547	2.43938	379.692	397.143	645.174	380.301	380.301	380.301	9.83412	-51.9438	-0.506969	231.011	477.212	191.372	194.098	194.098	194.098	-52.4043	-4.64212	-8.31198	20.1341	-0.920149	-1.11946	0.230376	0.199121	1.64816	-154.265	51.8505	-6.62857	0	0	0.129176
1133	0	-5.81576	0	0	-5.9034	-0.247149	9.86726	-0.131966	0.00844864	-0.0791273	-0.670831	1.78E-15	-1.05181	0	0	-0.00178078	4.70846	10.1193	2.71128	385.128	397.124	645.184	381.333	381.333	381.333	9.17912	-49.2403	-0.51412	226.211	476.92	190.706	194.098	194.098	194.098	-49.631	-4.19368	-7.87123	20.4475	-1.32788	-1.40059	0.200405	0.191713	1.62272	-144.803	46.1764	-5.80838	0	0	0.145849
1134	0	-7.78736	0	0	-7.91376	-0.256626	10.2217	-0.138891	0.0068739	-0.0973269	-3.01246	1.78E-15	-0.687539	0	0	-0.0124757	5.11474	9.39392	2.93226	391.007	397.142	645.141	382.368	382.368	382.368	8.47993	-46.3274	-0.486896	221.342	476.535	190.075	194.098	194.098	194.098	-46.6492	-3.70677	-7.3911	20.8658	-1.69314	-1.61681	0.189297	0.177604	1.64109	-137.13	39.4998	-4.77515	0	0	0.161776
1135	0	-9.93733	0	0	-10.1072	-0.263192	10.4668	-0.150742	0.00622315	-0.11705	-7.03876	-1.35E-15	0.0173866	0	0	-0.0322061	5.50554	8.58165	3.10106	397.305	397.187	645.05	383.421	383.421	383.421	7.75379	-43.2235	-0.436144	216.406	476.05	189.589	194.098	194.098	194.098	-43.4805	-3.20368	-6.87646	21.3764	-2.05543	-1.77696	0.151379	0.184781	1.64764	-122.631	36.8465	-3.52081	0	0	0.170362
1136	0	-12.2268	0	0	-12.4418	-0.266317	10.5833	-0.168475	0.00687902	-0.135277	-12.9323	2.03E-15	1.15229	0	0	-0.0616894	5.87828	7.68635	3.21374	403.985	397.25	644.927	384.483	384.483	384.483	7.02432	-39.9689	-0.379802	211.447	475.473	189.391	194.098	194.098	194.098	-40.1683	-2.71574	-6.33741	21.9813	-2.41585	-1.88242	0.12632	0.209105	1.66008	-113.013	38.2715	-2.28678	0	0	0.182474
1137	0	-14.593	0	0	-14.8498	-0.265505	10.553	-0.192007	0.00895839	-0.148435	-20.6048	2.79E-15	2.7633	0	0	-0.0982874	6.22901	6.71328	3.2694	411.006	397.323	644.794	385.53	385.53	385.53	6.32037	-36.6291	-0.342152	206.574	474.822	189.639	194.098	194.098	194.098	-36.781	-2.28131	-5.79049	22.6857	-2.7604	-1.93207	0.124914	0.218181	1.67039	-114.697	38.3071	-1.21576	0	0	0.207354
1138	0	-16.9502	0	0	-17.24	-0.260424	10.3635	-0.219836	0.0121554	-0.153815	-29.6389	-4.23E-16	4.81642	0	0	-0.135197	6.55766	5.66937	3.2722	418.326	397.398	644.671	386.544	386.544	386.543	5.67334	-33.2951	-0.350469	201.972	474.135	190.478	194.098	194.098	194.098	-33.4111	-1.94027	-5.25886	23.4907	-3.08247	-1.92663	0.139078	0.199692	1.67106	-127.888	33.6605	-0.22369	0	0	0.250265
1139	0	-19.196	0	0	-19.5046	-0.250916	10.0082	-0.249308	0.0160105	-0.149839	-39.3362	5.18E-15	7.20143	0	0	-0.162537	6.86853	4.56242	3.22871	425.899	397.471	644.579	387.508	387.508	387.508	5.11407	-30.0777	-0.429627	197.892	473.459	192.013	194.098	194.098	194.098	-30.1695	-1.72675	-4.77113	24.3944	-3.38458	-1.86972	0.166818	0.212531	1.66789	-151.875	32.8334	0.872117	0	0	0.321613
1140	0	-21.2228	0	0	-21.5315	-0.23693	9.48424	-0.277389	0.0201197	-0.136058	-48.8503	2.71E-15	9.74356	0	0	-0.170253	7.16179	3.40063	3.14766	433.679	397.537	644.547	388.398	388.398	388.398	4.67054	-27.0978	-0.596768	194.634	472.846	194.28	194.098	194.098	194.098	-27.1762	-1.66256	-4.35899	25.392	-3.67183	-1.76921	0.208002	0.262057	1.65346	-185.312	36.341	2.23087	0	0	0.42394
1141	0	-22.9293	0	0	-23.2178	-0.218498	8.79123	-0.301347	0.0241168	-0.113658	-57.3382	2.28E-15	12.2037	0	0	-0.151681	7.43105	2.19225	3.0399	441.62	397.592	644.612	389.171	389.171	389.171	4.36659	-24.474	-0.856517	192.511	472.348	197.237	194.098	194.098	194.098	-24.5483	-1.75256	-4.054	26.4783	-3.94411	-1.63222	0.245538	0.328269	1.61989	-222.125	41.073	3.98669	0	0	0.545906
1142	0	-24.2315	0	0	-24.4808	-0.195709	7.93081	-0.319294	0.0277783	-0.0847424	-64.0966	1.35E-15	14.3129	0	0	-0.106248	7.66738	0.945153	2.91392	449.669	397.631	644.817	389.773	389.773	389.773	4.22172	-22.3113	-1.19864	191.81	472.006	200.77	194.098	194.098	194.098	-22.3894	-1.98362	-3.88441	27.6515	-4.19326	-1.46353	0.255782	0.350138	1.56315	-255.105	37.8811	6.09191	0	0	0.667447
1143	0	-25.0698	0	0	-25.2661	-0.168772	6.90915	-0.330256	0.0307592	-0.0520259	-68.6317	-3.47E-15	15.7971	0	0	-0.0400808	7.86821	-0.333637	2.771	457.767	397.652	645.195	390.155	390.155	390.155	4.2508	-20.6916	-1.59758	192.767	471.848	204.712	194.098	194.098	194.098	-20.781	-2.32623	-3.87236	28.916	-4.40894	-1.2668	0.259177	0.32597	1.48571	-286.022	27.2802	8.36573	0	0	0.793734
1144	0	-25.4129	0	0	-25.5502	-0.13811	5.74084	-0.333639	0.0325232	-0.0191473	-70.6554	7.95E-15	16.4219	0	0	0.0355633	8.03737	-1.6372	2.61014	465.851	397.651	645.766	390.284	390.284	390.284	4.46332	-19.6689	-2.01411	195.549	471.888	208.874	194.098	194.098	194.098	-19.7773	-2.73832	-4.03202	30.2771	-4.58264	-1.04224	0.266293	0.328284	1.4135	-313.011	21.4777	10.6137	0	0	0.923252
1145	0	-25.2579	0	0	-25.3396	-0.104339	4.44856	-0.329218	0.03247	0.0108436	-70.0985	-7.95E-15	16.05	0	0	0.107282	8.17547	-2.95853	2.43083	473.861	397.626	646.551	390.13	390.13	390.13	4.86195	-19.2676	-2.40204	200.248	472.127	213.069	194.098	194.098	194.098	-19.403	-3.17353	-4.36809	31.7342	-4.71069	-0.790938	0.256155	0.336548	1.35479	-329	17.0206	12.6382	0	0	1.02774
1146	0	-24.6291	0	0	-24.6667	-0.068266	3.0632	-0.317154	0.0302297	0.0365103	-67.11	-8.12E-15	14.6903	0	0	0.163191	8.28134	-4.29086	2.22972	481.736	397.572	647.567	389.678	389.678	389.678	5.4403	-19.4836	-2.71598	206.883	472.55	217.137	194.098	194.098	194.098	-19.6547	-3.58947	-4.87492	33.2806	-4.79765	-0.519712	0.248716	0.33414	1.30596	-336.851	11.3243	14.1662	0	0	1.10679
1147	0	-23.5746	0	0	-23.5847	-0.0309683	1.62703	-0.298008	0.0258429	0.0568683	-62.0349	-7.11E-15	12.5036	0	0	0.195903	8.35514	-5.62699	2.0038	489.419	397.484	648.819	388.933	388.933	388.933	6.18087	-20.2873	-2.91655	215.404	473.129	220.949	194.098	194.098	194.098	-20.5025	-3.95231	-5.53631	34.9047	-4.85185	-0.237091	0.243338	0.32433	1.26134	-335.786	5.89291	14.9174	0	0	1.15019
1148	0	-22.1617	0	0	-22.1619	0.0062565	0.191628	-0.273079	0.0198639	0.0719998	-55.397	7.44E-15	9.77611	0	0	0.203989	8.39776	-6.95902	1.7529	496.858	397.356	650.306	387.907	387.907	387.907	7.05514	-21.6281	-2.97589	225.703	473.829	224.411	194.098	194.098	194.098	-21.8946	-4.24056	-6.32674	36.5947	-4.8668	0.0523276	0.276286	0.314235	1.22141	-333.456	3.58757	14.5961	0	0	1.17732
1149	0	-20.471	0	0	-20.4756	0.0419605	-1.18538	-0.244279	0.0132085	0.0819229	-47.8292	-4.06E-15	6.85691	0	0	0.191419	8.40943	-8.27745	1.4861	504.02	397.181	652.02	386.616	386.616	386.616	8.02577	-23.4396	-2.88061	237.631	474.61	227.454	194.098	194.098	194.098	-23.763	-4.446	-7.21373	38.3304	-4.82947	0.349622	0.313364	0.291952	1.20147	-323.983	3.18733	13.0029	0	0	1.16178
1150	0	-18.5894	0	0	-18.607	0.0747348	-2.44823	-0.214039	0.00706559	0.0874076	-39.9943	-2.71E-15	4.09934	0	0	0.165456	8.39139	-9.5721	1.21549	510.876	396.95	653.945	385.095	385.095	385.095	9.05099	-25.6466	-2.63373	251.013	475.433	230.03	194.098	194.098	194.098	-26.0304	-4.57374	-8.161	40.0818	-4.73867	0.650647	0.351046	0.248728	1.19779	-309.127	2.99546	9.94458	0	0	1.10474
1151	0	-16.6031	0	0	-16.6359	0.103338	-3.54848	-0.184962	0.00252197	0.0895833	-32.4979	2.71E-15	1.77671	0	0	0.133953	8.34876	-10.8324	0.954565	517.406	396.657	656.053	383.408	383.408	383.408	10.0898	-28.1703	-2.25258	265.661	476.267	232.103	194.098	194.098	194.098	-28.6167	-4.63902	-9.13222	41.81	-4.61112	0.945866	0.399763	0.156159	1.20533	-294.025	-2.22213	5.38715	0	0	1.02733
1152	0	-14.5911	0	0	-14.6361	0.126768	-4.44781	-0.159022	0.000311725	0.086851	-25.7851	6.77E-16	0.0481188	0	0	0.103087	8.29231	-12.0478	0.719332	523.596	396.293	658.304	381.641	381.641	381.641	11.1064	-30.9342	-1.76431	281.4	477.09	233.648	194.098	194.098	194.098	-31.4445	-4.66274	-10.0943	43.4695	-4.48229	1.22255	0.411317	0.121692	1.22723	-266.983	4.15247	-0.426217	0	0	0.892613
1153	0	-12.6214	0	0	-12.6731	0.144632	-5.13204	-0.137886	0.000661299	0.0799407	-20.1575	2.03E-15	-1.04345	0	0	0.0766947	8.22492	-13.2089	0.516186	529.425	395.851	660.661	379.864	379.865	379.865	12.0741	-33.8689	-1.20442	298.065	477.895	234.657	194.098	194.098	194.098	-34.4446	-4.67093	-11.0195	45.0341	-4.34764	1.46794	0.393136	0.152674	1.26599	-231.301	23.1203	-7.05692	0	0	0.720068
1154	0	-10.7488	0	0	-10.8012	0.157111	-5.60916	-0.122843	0.00333498	0.0722467	-15.792	-3.38E-15	-1.55683	0	0	0.0564284	8.14227	-14.3074	0.344741	534.867	395.322	663.093	378.134	378.134	378.134	12.9759	-36.9139	-0.609353	315.512	478.682	235.141	194.098	194.098	194.098	-37.5579	-4.68873	-11.8866	46.4895	-4.17924	1.6685	0.435312	0.0923919	1.30121	-210.39	29.5161	-14.0763	0	0	0.59559
1155	0	-9.01204	0	0	-9.06028	0.164465	-5.88997	-0.114328	0.00771202	0.0626354	-12.7211	-1.02E-15	-1.62091	0	0	0.0422237	8.04998	-15.3339	0.218133	539.917	394.702	665.552	376.534	376.534	376.534	13.803	-40.0193	-0.00821791	333.626	479.463	235.124	194.098	194.098	194.098	-40.7355	-4.73336	-12.6816	47.7979	-4.01017	1.81428	0.468581	0.0405551	1.33791	-188.809	38.8143	-20.8795	0	0	0.470221
1156	0	-7.43498	0	0	-7.47606	0.167146	-5.99225	-0.112324	0.0130373	0.0513765	-10.8842	-2.03E-15	-1.39357	0	0	0.0331128	7.95711	-16.2801	0.148925	544.576	393.99	667.989	375.144	375.144	375.144	14.5532	-43.1466	0.576396	352.314	480.254	234.648	194.098	194.098	194.098	-43.9397	-4.81613	-13.3962	48.9261	-3.87872	1.89872	0.47344	-0.0511671	1.34697	-163.516	41.9134	-27.1074	0	0	0.344515
1157	0	-6.02836	0	0	-6.06099	0.165701	-5.93712	-0.116195	0.0184712	0.03897	-10.1308	-3.38E-15	-1.04987	0	0	0.0277054	7.87813	-17.1391	0.143567	548.84	393.19	670.344	374.024	374.024	374.024	15.228	-46.2684	1.12845	371.504	481.069	233.776	194.098	194.098	194.098	-47.1437	-4.9429	-14.0264	49.8679	-3.77789	1.92116	0.50271	-0.092036	1.34714	-144.978	50.407	-32.3757	0	0	0.244713
1158	0	-4.79269	0	0	-4.81694	0.160695	-5.74602	-0.124887	0.0233497	0.0246996	-10.2485	1.69E-15	-0.734629	0	0	0.0246357	7.82131	-17.9042	0.210572	552.713	392.308	672.566	373.197	373.197	373.197	15.8306	-49.367	1.63753	391.139	481.92	232.587	194.098	194.098	194.098	-50.3293	-5.11494	-14.5703	50.6167	-3.69425	1.89099	0.491689	-0.0938044	1.37293	-119.191	59.0571	-36.2875	0	0	0.149325
1159	0	-3.72225	0	0	-3.73913	0.152776	-5.44351	-0.137075	0.027187	0.00868042	-10.9857	0	-0.54254	0	0	0.0227806	7.78941	-18.5715	0.344663	556.186	391.351	674.612	372.689	372.689	372.689	16.3637	-52.4319	2.09682	411.17	482.806	231.181	194.098	194.098	194.098	-53.4854	-5.3304	-15.0264	51.1703	-3.63339	1.81129	0.401312	-0.0456519	1.4324	-78.3662	68.5887	-38.5841	0	0	0.0609323
1160	0	-2.80878	0	0	-2.81975	0.142675	-5.05713	-0.15153	0.029805	-0.00636264	-12.1075	-2.37E-15	-0.50288	0	0	0.0213564	7.78048	-19.1397	0.521785	559.228	390.33	676.443	372.522	372.522	372.522	16.8283	-55.4574	2.50211	431.545	483.719	229.668	194.098	194.098	194.098	-56.6046	-5.58466	-15.3927	51.5411	-3.60586	1.67604	0.386108	0.0362569	1.4521	-55.2782	77.2202	-39.3527	0	0	0.0175938
1161	0	-2.04235	0	0	-2.04894	0.130829	-4.60348	-0.167194	0.0313492	-0.021212	-13.4175	-4.74E-15	-0.582863	0	0	0.0198559	7.78418	-19.607	0.730734	561.827	389.258	678.035	372.668	372.668	372.667	17.2231	-58.4402	2.85164	452.213	484.639	228.16	194.098	194.098	194.098	-59.6812	-5.86999	-15.6662	51.7314	-3.61379	1.49835	0.361036	0.154524	1.46846	-32.2748	86.432	-38.761	0	0	-0.00561335
1162	0	-1.41329	0	0	-1.41691	0.117515	-4.09287	-0.183139	0.0322223	-0.0352863	-14.7545	6.77E-16	-0.701094	0	0	0.0179553	7.78536	-19.9733	0.959811	563.972	388.147	679.378	373.064	373.064	373.064	17.5452	-61.3781	3.14459	473.12	485.54	226.766	194.098	194.098	194.098	-62.7099	-6.17702	-15.8441	51.7484	-3.64627	1.29613	0.323767	0.246278	1.47119	-9.88617	87.5755	-37.4333	0	0	-0.0118619
1163	0	-0.91274	0	0	-0.914476	0.102807	-3.52805	-0.198489	0.0328621	-0.0482363	-15.9842	-4.06E-15	-0.759466	0	0	0.0154238	7.774	-20.2401	1.19579	565.658	387.013	680.457	373.645	373.645	373.645	17.7911	-64.2683	3.38071	494.205	486.392	225.59	194.098	194.098	194.098	-65.6846	-6.49554	-15.924	51.6092	-3.68777	1.08569	0.314754	0.308108	1.45179	3.08117	81.6655	-35.6496	0	0	-0.0108119
1164	0	-0.532364	0	0	-0.533051	0.0865912	-2.90456	-0.212451	0.0337741	-0.0633786	-16.9981	-6.60E-15	-0.649298	0	0	0.0120606	7.74193	-20.41	1.43178	566.889	385.874	681.268	374.325	374.325	374.325	17.958	-67.1077	3.56032	515.401	487.167	224.726	194.098	194.098	194.098	-68.5986	-6.81516	-15.9052	51.3322	-3.71749	0.888724	0.262671	0.478032	1.45623	27.3173	93.6937	-32.8684	0	0	-0.0056177
1165	0	-0.26714	0	0	-0.267338	0.0690795	-2.23046	-0.22404	0.0353162	-0.0822822	-17.6809	-2.37E-15	-0.283128	0	0	0.00777741	7.66732	-20.4889	1.64613	567.657	384.746	681.823	374.995	374.995	374.995	18.0449	-69.8913	3.68474	536.62	487.836	224.259	194.098	194.098	194.098	-71.4442	-7.1258	-15.7895	50.9591	-3.67286	0.716659	0.0672633	0.693782	1.51523	86.2765	117.673	-28.6721	0	0	0.00726485
1166	0	-0.116185	0	0	-0.116217	0.0509996	-1.53384	-0.232486	0.0376599	-0.0993021	-17.9502	-1.52E-15	0.386674	0	0	0.00273051	7.52629	-20.489	1.78578	567.917	383.639	682.14	375.568	375.568	375.568	18.0526	-72.6123	3.75765	557.746	488.37	224.264	194.098	194.098	194.098	-74.212	-7.41734	-15.5828	50.578	-3.4477	0.550224	-0.0751906	0.775629	1.5413	133.054	129.224	-23.8067	0	0	-0.00198858
1167	0	-0.0765122	0	0	-0.0765123	0.0327288	-0.829406	-0.237657	0.0409051	-0.110493	-17.7936	4.48E-15	1.3682	0	0	-0.00278844	7.31767	-20.4219	1.81916	567.663	382.573	682.22	376	376	376	17.9859	-75.2623	3.78583	578.657	488.757	224.788	194.098	194.098	194.098	-76.8922	-7.68032	-15.2959	50.2555	-2.98798	0.377131	0.0144687	0.552612	1.50026	125.757	101.845	-19.1317	0	0	-0.0175999
1168	0	-0.13789	0	0	-0.137899	0.013674	-0.0944812	-0.239734	0.044838	-0.123839	-17.2339	-1.82E-15	2.60397	0	0	-0.0084358	7.07439	-20.2924	1.77689	566.976	381.568	682.045	376.314	376.314	376.314	17.8535	-77.831	3.77875	599.244	488.997	225.854	194.098	194.098	194.098	-79.4746	-7.9073	-14.9444	49.9637	-2.41107	0.218727	0.113864	0.400068	1.48162	121.236	90.5818	-14.2758	0	0	-0.0225065
1169	0	-0.289141	0	0	-0.289161	-0.00659172	0.687179	-0.238257	0.0489565	-0.142683	-16.2373	5.84E-15	3.97923	0	0	-0.0137984	6.82124	-20.1052	1.69705	565.952	380.646	681.613	376.528	376.528	376.528	17.6666	-80.3066	3.74849	619.384	489.101	227.462	194.098	194.098	194.098	-81.9487	-8.09237	-14.5477	49.6539	-1.85701	0.0972012	0.120429	0.366791	1.49791	144.881	97.3395	-8.93516	0	0	-0.00727944
1170	0	-0.521017	0	0	-0.52121	-0.0278308	1.5061	-0.232622	0.052699	-0.164925	-14.7646	9.30E-15	5.35188	0	0	-0.0183001	6.56483	-19.8685	1.59368	564.657	379.819	680.945	376.634	376.634	376.634	17.4376	-82.6763	3.71022	638.927	489.077	229.591	194.098	194.098	194.098	-84.3035	-8.2303	-14.1276	49.3168	-1.3791	0.015991	0.0822437	0.356651	1.52214	182.601	102.829	-3.04942	0	0	0.0318153
1171	0	-0.824482	0	0	-0.825176	-0.0494499	2.33904	-0.222673	0.0555749	-0.189078	-12.8308	-6.60E-15	6.57337	0	0	-0.0212659	6.30686	-19.5932	1.46861	563.144	379.095	680.071	376.618	376.618	376.618	17.1792	-84.9259	3.68087	657.71	488.937	232.192	194.098	194.098	194.098	-86.5276	-8.31661	-13.7069	48.9691	-0.976077	-0.0325298	0.0430688	0.327954	1.54117	222.892	99.3725	3.26919	0	0	0.0813902
1172	0	-1.18882	0	0	-1.19063	-0.0707789	3.15984	-0.208647	0.0572829	-0.214562	-10.4996	4.91E-15	7.51016	0	0	-0.0221676	6.05061	-19.2904	1.3244	561.472	378.479	679.022	376.476	376.476	376.476	16.9029	-87.0402	3.6775	675.563	488.691	235.185	194.098	194.098	194.098	-88.6089	-8.34808	-13.3076	48.6275	-0.641122	-0.0577325	0.0127397	0.275197	1.55329	263.579	88.4372	9.68202	0	0	0.128367
1173	0	-1.60117	0	0	-1.60499	-0.0911712	3.94338	-0.191155	0.0577901	-0.241103	-7.87303	1.18E-15	8.06569	0	0	-0.0208349	5.80122	-18.9706	1.16689	559.706	377.973	677.828	376.211	376.211	376.211	16.6183	-89.0042	3.71446	692.322	488.345	238.461	194.098	194.098	194.098	-90.5348	-8.32328	-12.9483	48.3003	-0.378679	-0.0672584	-0.0217764	0.228195	1.56176	307.493	76.6159	15.8035	0	0	0.167423
1174	0	-2.04694	0	0	-2.05376	-0.110011	4.66596	-0.171104	0.057274	-0.267622	-5.07178	3.85E-15	8.18982	0	0	-0.0175227	5.56259	-18.6441	1.00121	557.909	377.575	676.523	375.831	375.831	375.831	16.3324	-90.8031	3.80147	707.828	487.902	241.888	194.098	194.098	194.098	-92.2929	-8.24304	-12.6423	47.9935	-0.191822	-0.066944	-0.0578517	0.17917	1.56195	352.61	63.2501	21.2338	0	0	0.197832
1175	0	-2.50982	0	0	-2.52065	-0.12678	5.30789	-0.149478	0.0561706	-0.292466	-2.20286	3.13E-15	7.89828	0	0	-0.0128472	5.33858	-18.3201	0.831626	556.14	377.28	675.14	375.344	375.343	375.344	16.0494	-92.4234	3.94154	721.937	487.356	245.315	194.098	194.098	194.098	-93.8716	-8.11092	-12.3964	47.7106	-0.0824285	-0.0585236	-0.0869118	0.118504	1.55221	394.776	47.2157	25.6269	0	0	0.215716
1176	0	-2.97295	0	0	-2.98857	-0.141138	5.85645	-0.127248	0.0549829	-0.314745	0.651793	-3.47E-15	7.26195	0	0	-0.00761456	5.13401	-18.0072	0.661893	554.458	377.08	673.709	374.76	374.76	374.76	15.7713	-93.8532	4.12998	734.525	486.701	248.585	194.098	194.098	194.098	-95.2599	-7.93328	-12.2101	47.4521	-0.0547636	-0.0403247	-0.129421	0.0859406	1.54601	436.929	35.2811	28.8636	0	0	0.220746
1177	0	-3.42126	0	0	-3.44209	-0.152849	6.30311	-0.105268	0.0541785	-0.332295	3.43385	1.61E-15	6.39427	0	0	-0.00260151	4.95079	-17.7128	0.490046	552.905	376.966	672.258	374.092	374.092	374.092	15.4978	-95.0819	4.35495	745.49	485.926	251.537	194.098	194.098	194.098	-96.4476	-7.71863	-12.0761	47.2215	-0.105854	-0.0111779	-0.169515	0.0706028	1.5406	473.107	26.6967	30.8224	0	0	0.211216
1178	0	-3.8439	0	0	-3.86993	-0.161837	6.64539	-0.0843726	0.0541306	-0.343313	6.07977	-2.03E-15	5.43824	0	0	0.0016204	4.78831	-17.4433	0.310511	551.515	376.927	670.817	373.352	373.352	373.352	15.2271	-96.0991	4.59919	754.762	485.025	254.018	194.098	194.098	194.098	-97.4239	-7.47657	-11.9822	47.0244	-0.2263	0.029914	-0.195598	0.0747351	1.53503	498.36	22.5985	31.54	0	0	0.188576
1179	0	-4.23608	0	0	-4.26693	-0.168189	6.88699	-0.0655469	0.0549365	-0.345969	8.4801	2.37E-15	4.53118	0	0	0.00478865	4.6442	-17.203	0.117826	550.31	376.952	669.411	372.548	372.548	372.548	14.9561	-96.8939	4.8427	762.305	483.996	255.886	194.098	194.098	194.098	-98.1774	-7.2164	-11.9133	46.8644	-0.401389	0.0850384	-0.187721	0.0771869	1.52445	506.034	20.2009	31.1159	0	0	0.156274
1180	0	-4.6001	0	0	-4.63508	-0.172163	7.03802	-0.0499676	0.0564267	-0.339757	10.461	4.23E-16	3.78595	0	0	0.00695056	4.5162	-16.9935	-0.0892489	549.31	377.033	668.063	371.688	371.688	371.688	14.6812	-97.4551	5.06574	768.124	482.846	257.021	194.098	194.098	194.098	-98.6959	-6.94594	-11.8535	46.7389	-0.617672	0.157966	-0.155733	0.10342	1.52245	497.077	23.866	29.7819	0	0	0.123615
1181	0	-4.94498	0	0	-4.98342	-0.174081	7.11088	-0.0388942	0.0582743	-0.324594	11.795	-2.88E-15	3.28377	0	0	0.00834497	4.39956	-16.814	-0.309862	548.525	377.161	666.796	370.775	370.775	370.775	14.3981	-97.7724	5.25154	772.261	481.592	257.333	194.098	194.098	194.098	-98.9682	-6.67087	-11.7886	46.6417	-0.85791	0.251229	-0.110166	0.154526	1.53293	473.004	33.9269	27.7703	0	0	0.0964398
1182	0	-5.2855	0	0	-5.32665	-0.174219	7.11611	-0.0335318	0.0601361	-0.301016	12.2296	1.69E-15	3.0721	0	0	0.00919964	4.28662	-16.6615	-0.544414	547.955	377.332	665.63	369.813	369.813	369.813	14.1038	-97.8383	5.38821	774.794	480.259	256.768	194.098	194.098	194.098	-98.9861	-6.3947	-11.7077	46.568	-1.09626	0.363118	-0.0611313	0.220848	1.56161	435.785	48.9412	25.2876	0	0	0.0757199
1183	0	-5.63913	0	0	-5.68236	-0.172754	7.06048	-0.0349109	0.0617947	-0.269618	11.5271	0	3.17109	0	0	0.00953302	4.16914	-16.5322	-0.795326	547.584	377.546	664.583	368.81	368.81	368.81	13.7964	-97.6511	5.46972	775.837	478.883	255.315	194.098	194.098	194.098	-98.7477	-6.11954	-11.6038	46.5148	-1.3033	0.48665	0.0116441	0.26858	1.59524	381.191	63.5973	22.4252	0	0	0.0575686
1184	0	-6.02207	0	0	-6.06681	-0.16983	6.94935	-0.0436477	0.0632132	-0.232247	9.52093	-2.45E-15	3.57513	0	0	0.00908239	4.04255	-16.42	-1.06148	547.392	377.805	663.667	367.781	367.781	367.781	13.4766	-97.2172	5.49585	775.53	477.501	253.013	194.098	194.098	194.098	-98.2597	-5.84698	-11.4747	46.4761	-1.45313	0.613814	0.10268	0.299583	1.63697	312.041	77.6708	19.2978	0	0	0.0408361
1185	0	-6.44552	0	0	-6.4912	-0.165554	6.78681	-0.0596994	0.0643321	-0.191858	6.17088	-1.69E-15	4.23412	0	0	0.0074134	3.90532	-16.3184	-1.33819	547.357	378.115	662.89	366.744	366.744	366.744	13.1481	-96.5536	5.47125	774.034	476.157	249.952	194.098	194.098	194.098	-97.5401	-5.57921	-11.3222	46.4414	-1.5292	0.736461	0.185528	0.34433	1.69692	237.144	94.9676	16.0425	0	0	0.0237746
1186	0	-6.91312	0	0	-6.95907	-0.15994	6.57317	-0.0821672	0.0651759	-0.151442	1.60644	-1.78E-15	5.06834	0	0	0.00423393	3.75466	-16.221	-1.62251	547.446	378.485	662.257	365.723	365.723	365.723	12.8179	-95.6888	5.40429	771.524	474.896	246.265	194.098	194.098	194.098	-96.619	-5.31991	-11.1521	46.4009	-1.52155	0.845195	0.253105	0.397468	1.76886	162.005	114.633	12.7607	0	0	0.000498884
1187	0	-7.41882	0	0	-7.46423	-0.152897	6.30494	-0.109168	0.0656071	-0.113888	-3.85064	-1.27E-15	5.95435	0	0	-0.000259491	3.58631	-16.1226	-1.91414	547.624	378.923	661.776	364.74	364.74	364.74	12.4966	-94.6623	5.30509	768.173	473.759	242.124	194.098	194.098	194.098	-95.5379	-5.07469	-10.973	46.348	-1.42313	0.931663	0.298943	0.446777	1.84105	92.6172	135.942	9.54557	0	0	-0.0330489
1188	0	-7.94686	0	0	-7.99055	-0.144275	5.97617	-0.138019	0.0652983	-0.0813993	-9.72071	4.23E-15	6.73957	0	0	-0.00525978	3.39624	-16.0202	-2.21491	547.848	379.439	661.454	363.809	363.809	363.809	12.1967	-93.5226	5.18393	764.149	472.784	237.723	194.098	194.098	194.098	-94.3475	-4.85091	-10.795	46.2829	-1.22545	0.991466	0.331907	0.468901	1.90186	31.1484	155.691	6.43832	0	0	-0.0730148
1189	0	-8.47257	0	0	-8.51327	-0.133982	5.58318	-0.165502	0.0638535	-0.0540688	-15.4332	-2.88E-15	7.27493	0	0	-0.00955201	3.18463	-15.9117	-2.52322	548.082	380.041	661.291	362.946	362.946	362.947	11.9306	-92.3234	5.04956	759.61	471.999	233.262	194.098	194.098	194.098	-93.1034	-4.65649	-10.6278	46.206	-0.928733	1.02702	0.403332	0.397552	1.92633	-32.2838	160.76	3.32242	0	0	-0.103118
1190	0	-8.96521	0	0	-9.00164	-0.122282	5.13583	-0.1886	0.0608539	-0.0314348	-20.4464	-3.66E-15	7.44391	0	0	-0.0119614	2.96534	-15.7947	-2.81908	548.32	380.735	661.273	362.175	362.175	362.175	11.7073	-91.1178	4.90887	754.699	471.42	228.924	194.098	194.098	194.098	-91.86	-4.49742	-10.4787	46.095	-0.581658	1.0518	0.537109	0.199363	1.90354	-102.616	141.268	0.156618	0	0	-0.116386
1191	0	-9.39265	0	0	-9.42414	-0.10993	4.66287	-0.205452	0.056145	-0.016715	-24.387	-1.97E-15	7.20787	0	0	-0.0118109	2.7685	-15.6647	-3.06034	548.585	381.524	661.366	361.534	361.534	361.534	11.5291	-89.9531	4.76739	749.547	471.05	224.862	194.098	194.098	194.098	-90.6648	-4.37516	-10.351	45.8939	-0.301381	1.0873	0.593063	0.0585442	1.89657	-145.634	120.807	-2.44863	0	0	-0.128273
1192	0	-9.72993	0	0	-9.75624	-0.0975633	4.1887	-0.215796	0.0501692	-0.0124416	-27.117	-4.73E-15	6.63448	0	0	-0.00917944	2.61117	-15.521	-3.2252	548.878	382.405	661.549	361.057	361.057	361.057	11.3933	-88.8666	4.62883	744.258	470.875	221.183	194.098	194.098	194.098	-89.5546	-4.28774	-10.2444	45.5732	-0.17316	1.13839	0.415318	0.224498	1.97529	-125.754	136.637	-3.86192	0	0	-0.122482
1193	0	-9.96395	0	0	-9.9851	-0.0851151	3.71082	-0.22034	0.043849	-0.0111906	-28.6707	-5.49E-15	5.87021	0	0	-0.00472534	2.46758	-15.3705	-3.34788	549.122	383.377	661.836	360.735	360.735	360.735	11.2949	-87.8858	4.4939	738.889	470.867	217.953	194.098	194.098	194.098	-88.5562	-4.23295	-10.156	45.1862	-0.134075	1.18046	0.276343	0.386546	2.01921	-105.8	146.174	-4.88692	0	0	-0.107393
1194	0	-10.0886	0	0	-10.1048	-0.0727032	3.23383	-0.219709	0.0377855	-0.0089663	-29.1416	4.06E-15	5.04273	0	0	0.000601793	2.30783	-15.2175	-3.45609	549.25	384.437	662.246	360.533	360.533	360.533	11.2259	-87.028	4.36333	733.484	470.994	215.202	194.098	194.098	194.098	-87.6856	-4.20577	-10.081	44.7869	-0.0918702	1.19643	0.261115	0.343206	1.97915	-108.152	123.731	-5.92117	0	0	-0.109028
1195	0	-10.1022	0	0	-10.1142	-0.0610253	2.78463	-0.214653	0.0322448	-0.00756032	-28.6824	-1.31E-15	4.23884	0	0	0.00584544	2.13119	-15.06	-3.54171	549.241	385.578	662.765	360.438	360.438	360.438	11.175	-86.3004	4.24027	728.081	471.225	212.926	194.098	194.098	194.098	-86.9486	-4.19693	-10.0143	44.3831	-0.0212647	1.18803	0.274512	0.245555	1.91593	-110.573	95.0403	-6.60805	0	0	-0.113765
1196	0	-10.0096	0	0	-10.0184	-0.0508881	2.39442	-0.206623	0.0273646	-0.0087846	-27.5406	8.78E-16	3.51496	0	0	0.0102937	1.94636	-14.8925	-3.58673	549.087	386.797	663.365	360.448	360.448	360.448	11.1308	-85.7019	4.12942	722.707	471.531	211.093	194.098	194.098	194.098	-86.3424	-4.19545	-9.95178	43.9607	0.0662468	1.16187	0.238987	0.256676	1.88971	-95.4446	86.6131	-6.66989	0	0	-0.106279
1197	0	-9.82251	0	0	-9.82906	-0.0427489	2.08095	-0.197058	0.0230957	-0.0121664	-25.9689	1.88E-15	2.89039	0	0	0.0135517	1.74783	-14.709	-3.58871	548.761	388.088	664.031	360.56	360.56	360.56	11.0845	-85.2248	4.03499	717.369	471.888	209.654	194.098	194.098	194.098	-85.858	-4.19196	-9.89078	43.5081	0.163148	1.11795	0.14562	0.291952	1.87625	-63.3682	85.3279	-6.19091	0	0	-0.0819446
1198	0	-9.55719	0	0	-9.5622	-0.0366542	1.84615	-0.186897	0.0193757	-0.0154084	-24.1608	3.74E-15	2.36672	0	0	0.0155112	1.52773	-14.5049	-3.56259	548.21	389.452	664.749	360.775	360.775	360.775	11.0306	-84.858	3.95936	712.061	472.274	208.556	194.098	194.098	194.098	-85.4835	-4.18016	-9.82974	43.0266	0.270464	1.05087	0.0536979	0.24675	1.83319	-30.7868	74.75	-5.52875	0	0	-0.0501309
1199	0	-9.23186	0	0	-9.23589	-0.0325127	1.68655	-0.176842	0.0162514	-0.0173588	-22.27	6.44E-16	1.94511	0	0	0.0162795	1.29313	-14.2755	-3.52479	547.39	390.885	665.484	361.104	361.104	361.104	10.9655	-84.5875	3.90373	706.771	472.672	207.737	194.098	194.098	194.098	-85.2044	-4.15573	-9.76783	42.5198	0.380587	0.960328	0.00444254	0.109635	1.74724	-8.30782	52.5794	-4.9065	0	0	-0.0216714
1200	0	-8.8646	0	0	-8.86809	-0.0302458	1.59918	-0.167516	0.0136761	-0.0186056	-20.4255	-3.28E-15	1.61309	0	0	0.0160905	1.0655	-14.015	-3.48354	546.271	392.388	666.189	361.556	361.556	361.556	10.8872	-84.3982	3.86861	701.487	473.068	207.139	194.098	194.098	194.098	-85.0051	-4.11568	-9.70484	41.9862	0.476871	0.857672	-0.0323531	0.00774436	1.65998	10.2195	36.9578	-4.27938	0	0	0.00395042
1201	0	-8.47293	0	0	-8.47618	-0.0296835	1.57751	-0.159275	0.0115497	-0.0194024	-18.7135	2.30E-15	1.35326	0	0	0.015219	0.861066	-13.7179	-3.44645	544.83	393.957	666.825	362.116	362.116	362.116	10.7951	-84.2743	3.85366	696.202	473.452	206.707	194.098	194.098	194.098	-84.8697	-4.05849	-9.64109	41.4244	0.551549	0.7595	-0.0566802	-0.0135337	1.6012	24.6315	33.3016	-3.66487	0	0	0.024518
1202	0	-8.07318	0	0	-8.0764	-0.0305407	1.61055	-0.152246	0.00973866	-0.0199962	-17.1867	-7.82E-16	1.14634	0	0	0.0139245	0.6815	-13.3796	-3.42246	543.051	395.586	667.371	362.76	362.76	362.76	10.6897	-84.201	3.85786	690.907	473.819	206.392	194.098	194.098	194.098	-84.7833	-3.98397	-9.57721	40.8284	0.591952	0.677493	-0.0864646	0.00346982	1.55054	37.9468	34.231	-3.06246	0	0	0.0441006
1203	0	-7.68006	0	0	-7.6834	-0.032423	1.6831	-0.146589	0.00821324	-0.0198436	-15.8899	-4.28E-15	0.985112	0	0	0.0124407	0.521768	-12.9983	-3.42367	540.919	397.267	667.821	363.446	363.446	363.446	10.5724	-84.1645	3.87958	685.594	474.163	206.151	194.098	194.098	194.098	-84.7325	-3.89297	-9.51387	40.2052	0.60838	0.619851	-0.111336	-0.0244298	1.48394	46.5075	27.2738	-2.57438	0	0	0.0586983
1204	0	-7.30545	0	0	-7.30902	-0.0349664	1.78111	-0.142301	0.0070223	-0.0178532	-14.8391	4.02E-15	0.872571	0	0	0.0109316	0.383489	-12.5748	-3.45881	538.432	398.992	668.164	364.135	364.135	364.135	10.4446	-84.1527	3.9169	680.261	474.481	205.949	194.098	194.098	194.098	-84.7052	-3.78678	-9.45167	39.5751	0.625415	0.593805	-0.0769106	-0.099949	1.41847	37.7988	13.0486	-2.39504	0	0	0.0498286
1205	0	-6.95715	0	0	-6.96101	-0.0380408	1.89957	-0.1393	0.00614634	-0.0153369	-14.0344	6.34E-17	0.805468	0	0	0.00949974	0.273403	-12.1103	-3.52114	535.616	400.75	668.386	364.803	364.803	364.803	10.3077	-84.1557	3.96846	674.911	474.772	205.759	194.098	194.098	194.098	-84.6915	-3.66636	-9.39125	38.9375	0.626275	0.599403	-0.0255064	-0.122191	1.37335	22.3501	7.28789	-2.33589	0	0	0.0300193
1206	0	-6.63988	0	0	-6.64408	-0.0415929	2.03642	-0.13749	0.00551252	-0.0136789	-13.4665	-3.99E-15	0.774112	0	0	0.00820173	0.189792	-11.6074	-3.59835	532.508	402.527	668.489	365.423	365.423	365.423	10.1631	-84.1651	4.03322	669.554	475.037	205.56	194.098	194.098	194.098	-84.6834	-3.53279	-9.33344	38.2905	0.598758	0.630607	-0.00696378	-0.103013	1.35542	12.4958	7.83437	-2.17558	0	0	0.0170934
1207	0	-6.35634	0	0	-6.36097	-0.0454855	2.18637	-0.136685	0.0050821	-0.0119729	-13.1097	-3.13E-15	0.770122	0	0	0.00705731	0.12446	-11.0722	-3.6839	529.14	404.31	668.484	365.969	365.97	365.969	10.013	-84.1749	4.10985	664.195	475.277	205.339	194.098	194.098	194.098	-84.6752	-3.38775	-9.27913	37.6485	0.555751	0.673131	0.00985502	-0.105592	1.34382	1.0195	5.4435	-2.05112	0	0	0.00181392
1208	0	-6.10687	0	0	-6.11202	-0.0496482	2.34668	-0.136683	0.00479875	-0.00952501	-12.9319	-7.80E-16	0.781201	0	0	0.0060696	0.0724328	-10.5123	-3.76902	525.548	406.087	668.379	366.432	366.432	366.432	9.85938	-84.1811	4.19731	658.84	475.494	205.09	194.098	194.098	194.098	-84.6629	-3.23299	-9.22933	37.0286	0.511067	0.709204	0.0713513	-0.132715	1.33136	-21.7989	-0.0302292	-2.08908	0	0	-0.0276535
1209	0	-5.8887	0	0	-5.89444	-0.0542278	2.523	-0.137316	0.00458987	-0.00743664	-12.9007	-3.19E-15	0.794246	0	0	0.00523723	0.0325736	-9.93431	-3.83344	521.787	407.842	668.184	366.805	366.805	366.805	9.70419	-84.1808	4.29474	653.5	475.692	204.81	194.098	194.098	194.098	-84.644	-3.07004	-9.18484	36.4338	0.463006	0.72357	0.126339	-0.160945	1.32976	-43.2987	-5.46676	-2.10316	0	0	-0.0534017
1210	0	-5.69749	0	0	-5.70394	-0.0594087	2.72242	-0.138359	0.00439021	-0.00644451	-12.9766	-4.48E-16	0.798097	0	0	0.00455645	0.00566651	-9.34504	-3.85728	517.91	409.564	667.902	367.099	367.098	367.099	9.54916	-84.1729	4.40115	648.183	475.874	204.501	194.098	194.098	194.098	-84.6176	-2.9006	-9.14627	35.8641	0.405259	0.700939	0.151852	-0.197956	1.34063	-57.194	-12.6705	-2.00161	0	0	-0.0685984
1211	0	-5.52845	0	0	-5.53579	-0.065307	2.94938	-0.139643	0.00424078	-0.00595537	-13.1262	2.99E-15	0.793816	0	0	0.00401917	-0.00606149	-8.75203	-3.8282	513.961	411.241	667.538	367.331	367.331	367.331	9.39607	-84.1573	4.51524	642.896	476.042	204.168	194.098	194.098	194.098	-84.5835	-2.72663	-9.11399	35.3223	0.330854	0.625465	0.180222	-0.185574	1.36689	-70.4057	-12.5096	-1.88537	0	0	-0.0811892
1212	0	-5.37639	0	0	-5.38487	-0.0720242	3.20772	-0.140966	0.00413943	-0.00601291	-13.3144	-1.12E-15	0.780234	0	0	0.00361532	-0.00741425	-8.16131	-3.73638	509.979	412.863	667.105	367.515	367.515	367.515	9.24651	-84.1344	4.63559	637.642	476.197	203.817	194.098	194.098	194.098	-84.5427	-2.55011	-9.08812	34.8046	0.233595	0.487275	0.204957	-0.141828	1.40219	-81.3707	-7.35047	-1.75133	0	0	-0.0887337
1213	0	-5.23631	0	0	-5.24612	-0.0796186	3.49965	-0.142185	0.00402133	-0.00751994	-13.5142	-1.89E-15	0.750665	0	0	0.00333978	-0.00658653	-7.57756	-3.57691	505.994	414.422	666.619	367.659	367.66	367.659	9.10185	-84.1051	4.76058	632.421	476.342	203.457	194.098	194.098	194.098	-84.496	-2.37304	-9.06855	34.3057	0.111826	0.284308	0.182118	-0.161732	1.41966	-79.5541	-11.7895	-1.48092	0	0	-0.0833204
1214	0	-5.1042	0	0	-5.1156	-0.08796	3.82009	-0.143204	0.00395816	-0.0100964	-13.7051	3.17E-15	0.712866	0	0	0.00317982	-0.000569878	-7.00625	-3.35875	502.021	415.912	666.082	367.779	367.779	367.779	8.96357	-84.0708	4.88811	627.228	476.476	203.094	194.098	194.098	194.098	-84.4451	-2.19785	-9.0549	33.8364	-0.0230767	0.0219401	0.127473	-0.223292	1.42733	-68.0204	-22.6848	-1.13586	0	0	-0.0703564
1215	0	-4.97704	0	0	-4.99023	-0.0967743	4.15842	-0.14396	0.00391191	-0.0125895	-13.8723	-1.44E-15	0.664845	0	0	0.00313037	0.0208119	-6.45274	-3.10137	498.058	417.331	665.485	367.896	367.896	367.896	8.83309	-84.0329	5.0158	622.051	476.6	202.737	194.098	194.098	194.098	-84.3914	-2.02716	-9.0466	33.414	-0.159028	-0.289425	0.0969724	-0.23354	1.45255	-59.074	-26.4309	-0.851131	0	0	-0.0593263
1216	0	-4.85187	0	0	-4.86694	-0.105805	4.50479	-0.144414	0.00388339	-0.014768	-14.0051	-4.43E-15	0.612761	0	0	0.00318662	0.0607183	-5.9193	-2.82233	494.107	418.674	664.83	368.027	368.027	368.027	8.71159	-83.9928	5.14127	616.883	476.713	202.392	194.098	194.098	194.098	-84.3365	-1.86335	-9.04294	33.0352	-0.308852	-0.638665	0.091434	-0.221966	1.4786	-54.2375	-28.3234	-0.641913	0	0	-0.0529794
1217	0	-4.72525	0	0	-4.7423	-0.114874	4.85225	-0.144554	0.00391413	-0.0158234	-14.0963	3.56E-16	0.56979	0	0	0.00333615	0.116239	-5.40497	-2.5334	490.171	419.939	664.127	368.179	368.178	368.179	8.5998	-83.9517	5.26226	611.712	476.815	202.064	194.098	194.098	194.098	-84.2818	-1.70856	-9.04296	32.6853	-0.488102	-1.00705	0.134828	-0.159201	1.49611	-60.8243	-23.3612	-0.563335	0	0	-0.0538689
1218	0	-4.59324	0	0	-4.61224	-0.12395	5.19966	-0.144403	0.00389585	-0.0169235	-14.1416	1.22E-15	0.529719	0	0	0.00354611	0.176161	-4.90505	-2.2356	486.267	421.125	663.397	368.323	368.323	368.323	8.49809	-83.9109	5.3766	606.536	476.908	201.753	194.098	194.098	194.098	-84.2286	-1.56453	-9.04561	32.3469	-0.686228	-1.35899	0.178451	-0.0868792	1.50771	-67.1753	-17.3351	-0.484755	0	0	-0.0527219
1219	0	-4.45266	0	0	-4.47362	-0.132923	5.54273	-0.144094	0.00364269	-0.0230074	-14.1489	-2.85E-15	0.479259	0	0	0.00377554	0.228662	-4.41526	-1.93453	482.405	422.23	662.662	368.429	368.429	368.429	8.40687	-83.8712	5.4823	601.347	476.991	201.463	194.098	194.098	194.098	-84.1777	-1.43296	-9.04989	32.0148	-0.873014	-1.65884	0.00734431	-0.094284	1.54854	-21.7293	-24.3095	0.0326827	0	0	-0.0220012
1220	0	-4.30645	0	0	-4.329	-0.140887	5.84688	-0.143668	0.00328303	-0.0295504	-14.1175	2.59E-15	0.431577	0	0	0.00401752	0.276507	-3.94255	-1.68646	478.529	423.255	661.921	368.532	368.532	368.532	8.32769	-83.8334	5.57752	596.12	477.06	201.195	194.098	194.098	194.098	-84.1301	-1.31611	-9.05575	31.7268	-1.02598	-1.91973	-0.253216	-0.157521	1.60662	42.0968	-39.3664	0.569162	0	0	0.00985966
1221	0	-4.15895	0	0	-4.18249	-0.146854	6.07455	-0.142973	0.00335388	-0.0250009	-14.0323	7.40E-17	0.435745	0	0	0.00424645	0.328185	-3.49595	-1.55286	474.575	424.203	661.169	368.691	368.691	368.691	8.26203	-83.7975	5.66141	590.829	477.113	200.95	194.098	194.098	194.098	-84.086	-1.21552	-9.06369	31.5188	-1.142	-2.17533	0.0134165	-0.088185	1.60931	-13.3197	-29.8021	0.230583	0	0	-0.014146
1222	0	-4.0041	0	0	-4.02811	-0.151535	6.25303	-0.142241	0.00338257	-0.0211108	-13.9211	3.46E-15	0.453362	0	0	0.00449804	0.372114	-3.06192	-1.48541	470.613	425.071	660.43	368.875	368.875	368.875	8.20879	-83.7632	5.73393	585.491	477.153	200.723	194.098	194.098	194.098	-84.0449	-1.13045	-9.07299	31.327	-1.24548	-2.39047	0.18768	-0.0279861	1.62124	-49.8445	-21.7516	0.028738	0	0	-0.0273939
1223	0	-3.8371	0	0	-3.86126	-0.155555	6.40618	-0.141669	0.00319052	-0.0218495	-13.8108	1.12E-15	0.472304	0	0	0.00479744	0.397009	-2.62924	-1.44144	466.705	425.86	659.727	369.059	369.059	369.059	8.16721	-83.7296	5.79543	580.122	477.183	200.508	194.098	194.098	194.098	-84.0058	-1.06016	-9.08337	31.1033	-1.34427	-2.53789	0.144897	-0.0249644	1.64888	-36.3361	-23.7663	0.189446	0	0	-0.0225689
1224	0	-3.65892	0	0	-3.68285	-0.158806	6.53001	-0.141218	0.00305563	-0.0215877	-13.7063	2.48E-15	0.518663	0	0	0.00509364	0.401683	-2.19848	-1.42596	462.85	426.57	659.065	369.258	369.258	369.258	8.13758	-83.6958	5.84679	574.721	477.204	200.301	194.098	194.098	194.098	-83.9678	-1.00415	-9.09564	30.8513	-1.42653	-2.62638	0.142999	-0.02122	1.66997	-34.3875	-24.1777	0.302516	0	0	-0.0232942
1225	0	-3.47046	0	0	-3.4938	-0.161254	6.6232	-0.140925	0.0029497	-0.021411	-13.6192	-4.38E-15	0.586053	0	0	0.00535689	0.386183	-1.77058	-1.43969	459.051	427.206	658.449	369.49	369.49	369.49	8.12023	-83.6607	5.88948	569.287	477.215	200.1	194.098	194.098	194.098	-83.9298	-0.961548	-9.11092	30.5701	-1.49219	-2.66438	0.112396	-0.0291458	1.68951	-29.5414	-24.5803	0.433906	0	0	-0.0215644
1226	0	-3.27332	0	0	-3.29573	-0.162824	6.68293	-0.14079	0.00286119	-0.0220142	-13.5554	4.34E-16	0.66102	0	0	0.00559464	0.35254	-1.34826	-1.48637	455.305	427.768	657.88	369.771	369.771	369.771	8.11554	-83.6233	5.92534	563.821	477.219	199.902	194.098	194.098	194.098	-83.8908	-0.931253	-9.13069	30.2618	-1.54888	-2.66202	0.0395985	-0.0591053	1.69448	-16.4073	-28.0932	0.609111	0	0	-0.0142065
1227	0	-3.06994	0	0	-3.09109	-0.16334	6.70255	-0.140761	0.00286575	-0.021483	-13.5142	2.65E-15	0.736874	0	0	0.00581328	0.306031	-0.936478	-1.57657	451.598	428.259	657.355	370.115	370.115	370.115	8.12402	-83.5829	5.95653	558.321	477.216	199.706	194.098	194.098	194.098	-83.85	-0.912022	-9.15661	29.9426	-1.59166	-2.62664	0.0168494	-0.0801507	1.68725	-15.1514	-30.431	0.70731	0	0	-0.0136859
1228	0	-2.86154	0	0	-2.88113	-0.162814	6.68256	-0.140809	0.0029267	-0.0202733	-13.4966	3.57E-15	0.799109	0	0	0.00601656	0.250429	-0.537977	-1.70907	447.929	428.683	656.871	370.52	370.52	370.52	8.14583	-83.5388	5.98504	552.789	477.206	199.511	194.098	194.098	194.098	-83.8066	-0.902546	-9.19006	29.6184	-1.62439	-2.55656	0.023142	-0.0691838	1.68195	-20.6383	-27.8386	0.744298	0	0	-0.0168993
1229	0	-2.64835	0	0	-2.66618	-0.161378	6.62792	-0.140979	0.00294107	-0.0202741	-13.5094	-2.90E-15	0.830202	0	0	0.00620746	0.183651	-0.153776	-1.87513	444.305	429.042	656.429	370.97	370.97	370.97	8.18087	-83.4907	6.01246	547.23	477.191	199.316	194.098	194.098	194.098	-83.7604	-0.90168	-9.23193	29.2866	-1.65941	-2.44979	-0.012154	-0.0257632	1.67802	-15.0285	-19.886	0.807162	0	0	-0.0117998
1230	0	-2.43148	0	0	-2.4474	-0.159001	6.53743	-0.141218	0.00293079	-0.021281	-13.5478	-3.33E-16	0.827242	0	0	0.00638761	0.0989485	0.213401	-2.07603	440.719	429.337	656.039	371.441	371.441	371.441	8.22887	-83.4386	6.03997	541.643	477.172	199.122	194.098	194.098	194.098	-83.7113	-0.9084	-9.28279	28.9595	-1.68943	-2.31184	-0.0913425	-0.023902	1.66036	2.06484	-17.6826	0.883482	0	0	0.000118711
1231	0	-2.21264	0	0	-2.22656	-0.155524	6.40503	-0.141416	0.00303891	-0.0206954	-13.5992	-1.78E-15	0.803146	0	0	0.00656171	-0.00353184	0.559534	-2.32182	437.154	429.572	655.698	371.91	371.91	371.91	8.28929	-83.3826	6.06848	536.027	477.147	198.93	194.098	194.098	194.098	-83.6594	-0.921771	-9.34283	28.662	-1.69637	-2.15162	-0.0855038	-0.091855	1.62034	1.57015	-25.335	0.838361	0	0	0.000133019
1232	0	-1.9912	0	0	-2.00305	-0.15107	6.23531	-0.141539	0.00326877	-0.0193032	-13.6549	7.82E-16	0.764141	0	0	0.00674245	-0.112242	0.884827	-2.60557	433.613	429.75	655.388	372.369	372.369	372.37	8.36117	-83.3236	6.09788	530.385	477.117	198.742	194.098	194.098	194.098	-83.6053	-0.941321	-9.41133	28.4006	-1.68475	-1.96995	-0.0423207	-0.146788	1.58185	-6.1721	-31.1284	0.722997	0	0	-0.00314659
1233	0	-1.76503	0	0	-1.77487	-0.14592	6.03893	-0.141568	0.0036211	-0.018013	-13.706	1.19E-15	0.718707	0	0	0.0069467	-0.217354	1.19249	-2.91004	430.111	429.873	655.096	372.807	372.807	372.807	8.44342	-83.2623	6.12735	524.724	477.082	198.557	194.098	194.098	194.098	-83.55	-0.966991	-9.48705	28.1701	-1.66534	-1.76731	0.00628579	-0.118321	1.56918	-13.4312	-25.0157	0.595644	0	0	-0.00588923
1234	0	-1.53191	0	0	-1.53985	-0.140362	5.82682	-0.141487	0.00413247	-0.0169772	-13.7441	3.44E-15	0.679122	0	0	0.00717507	-0.322935	1.48711	-3.21698	426.664	429.942	654.821	373.204	373.204	373.204	8.53494	-83.1997	6.15571	519.051	477.044	198.376	194.098	194.098	194.098	-83.4943	-0.998979	-9.56847	27.9594	-1.6432	-1.55211	0.0531344	-0.0376499	1.57581	-18.8305	-11.5962	0.476266	0	0	-0.00806853
1235	0	-1.29009	0	0	-1.2963	-0.134627	5.60783	-0.141346	0.00473638	-0.0169762	-13.7684	8.62E-16	0.64772	0	0	0.00741784	-0.440447	1.77364	-3.51132	423.287	429.96	654.573	373.541	373.541	373.541	8.6346	-83.1368	6.18165	513.372	477.004	198.199	194.098	194.098	194.098	-83.4391	-1.03756	-9.65404	27.7553	-1.62019	-1.339	0.0508586	-0.0329939	1.56946	-12.3649	-10.1259	0.423594	0	0	-0.00478
1236	0	-1.03953	0	0	-1.04414	-0.128775	5.38418	-0.141145	0.00546197	-0.0170119	-13.7755	5.68E-17	0.632685	0	0	0.00767121	-0.570635	2.05481	-3.79076	419.977	429.929	654.35	373.818	373.818	373.818	8.74133	-83.074	6.20417	507.688	476.965	198.025	194.098	194.098	194.098	-83.385	-1.08283	-9.7424	27.5579	-1.58805	-1.141	0.0435869	-0.0695666	1.55323	-5.06282	-13.2552	0.385424	0	0	-0.00117327
1237	0	-0.780377	0	0	-0.78355	-0.122858	5.15786	-0.140862	0.006281	-0.0153982	-13.7622	-5.05E-16	0.634528	0	0	0.00792453	-0.706753	2.33334	-4.05444	416.728	429.853	654.139	374.047	374.047	374.047	8.85414	-83.0118	6.22228	502.001	476.927	197.853	194.098	194.098	194.098	-83.3322	-1.13488	-9.83228	27.3694	-1.53672	-0.963638	0.105476	-0.0829688	1.54684	-14.79	-10.066	0.255846	0	0	-0.00546463
1238	0	-0.511383	0	0	-0.51329	-0.117163	4.93989	-0.140633	0.00705743	-0.0142804	-13.7413	2.07E-15	0.6439	0	0	0.00816501	-0.84416	2.61505	-4.28711	413.558	429.734	653.93	374.239	374.239	374.239	8.97221	-82.9504	6.23449	496.317	476.895	197.683	194.098	194.098	194.098	-83.2811	-1.19424	-9.92222	27.1705	-1.47822	-0.806123	0.144188	-0.101083	1.54487	-19.7862	-6.35073	0.166296	0	0	-0.00846449
1239	0	-0.232176	0	0	-0.232981	-0.111884	4.73771	-0.140558	0.00767019	-0.0153385	-13.7232	-2.70E-15	0.650302	0	0	0.00838322	-0.977321	2.9042	-4.48015	410.471	429.573	653.714	374.415	374.415	374.415	9.0949	-82.89	6.23971	490.641	476.87	197.512	194.098	194.098	194.098	-83.2316	-1.2613	-10.0111	26.9436	-1.43012	-0.670622	0.0798681	-0.154483	1.54474	-1.51321	-8.98409	0.237363	0	0	-0.000130874
1240	0	0.0548987	0	0	0.055071	-0.106876	4.54581	-0.140529	0.00816564	-0.0159387	-13.6981	5.41E-16	0.658384	0	0	0.00856468	-1.09781	3.19997	-4.64744	407.446	429.376	653.477	374.607	374.607	374.607	9.22132	-82.8302	6.23779	484.97	476.855	197.34	194.098	194.098	194.098	-83.1836	-1.3356	-10.0983	26.6928	-1.39817	-0.566762	0.0459079	-0.163069	1.54826	9.4487	-5.50647	0.290772	0	0	0.00536453
1241	0	0.347931	0	0	0.348937	-0.102056	4.36102	-0.140503	0.00856761	-0.0153876	-13.662	1.84E-15	0.670843	0	0	0.0087075	-1.20193	3.50205	-4.79853	404.47	429.146	653.213	374.832	374.832	374.832	9.35064	-82.7707	6.22882	479.302	476.85	197.167	194.098	194.098	194.098	-83.1365	-1.41654	-10.1832	26.4199	-1.38493	-0.498315	0.0456854	-0.198555	1.53604	10.3617	-8.06162	0.277092	0	0	0.00615684
1242	0	0.646332	0	0	0.648064	-0.0975201	4.18704	-0.140458	0.00884328	-0.0139768	-13.6128	2.25E-17	0.683625	0	0	0.00881286	-1.28351	3.81163	-4.93134	401.542	428.885	652.911	375.098	375.098	375.098	9.48238	-82.711	6.21254	473.639	476.855	196.994	194.098	194.098	194.098	-83.0899	-1.50398	-10.2655	26.1212	-1.39641	-0.458701	0.0895976	-0.210084	1.52489	0.430062	-9.34316	0.205626	0	0	-0.000357957
1243	0	0.950587	0	0	0.952945	-0.0934913	4.03244	-0.140521	0.00902536	-0.0142633	-13.5635	2.07E-16	0.699459	0	0	0.00888568	-1.33962	4.1311	-5.03443	398.676	428.594	652.568	375.401	375.401	375.401	9.6165	-82.6506	6.18845	467.988	476.872	196.817	194.098	194.098	194.098	-83.0433	-1.59818	-10.3447	25.785	-1.44616	-0.439106	0.061148	-0.174863	1.52343	7.49508	-5.71908	0.279555	0	0	0.00474025
1244	0	1.25913	0	0	1.26205	-0.0899263	3.89558	-0.140657	0.00917599	-0.0157219	-13.5129	5.83E-16	0.723848	0	0	0.00892961	-1.37614	4.45924	-5.11192	395.867	428.275	652.19	375.725	375.725	375.725	9.7526	-82.5886	6.15693	462.347	476.899	196.638	194.098	194.098	194.098	-82.9957	-1.69859	-10.421	25.421	-1.5198	-0.4356	-0.0177348	-0.119337	1.51418	26.3191	0.929558	0.46377	0	0	0.0193784
1245	0	1.56915	0	0	1.57255	-0.0866074	3.76814	-0.140649	0.00942736	-0.0149025	-13.4426	-1.69E-16	0.768424	0	0	0.00894205	-1.40329	4.79242	-5.17743	393.098	427.932	651.789	376.031	376.031	376.031	9.89013	-82.5239	6.11918	456.712	476.936	196.456	194.098	194.098	194.098	-82.9458	-1.80392	-10.4948	25.0623	-1.5665	-0.438398	0.0043796	-0.0847301	1.49583	20.6631	6.3865	0.483502	0	0	0.015565
1246	0	1.88058	0	0	1.88442	-0.0836676	3.65522	-0.140489	0.00982217	-0.012742	-13.3549	-3.33E-15	0.835904	0	0	0.0089316	-1.4253	5.13091	-5.22123	390.382	427.566	651.37	376.283	376.283	376.283	10.0294	-82.4551	6.07533	451.086	476.983	196.271	194.098	194.098	194.098	-82.8925	-1.9142	-10.5662	24.718	-1.56551	-0.431573	0.0743813	-0.136919	1.46822	2.07977	-0.397157	0.410931	0	0	0.00147891
1247	0	2.19526	0	0	2.19954	-0.0814508	3.57006	-0.140415	0.0102847	-0.0121819	-13.2759	-1.28E-15	0.916515	0	0	0.00890914	-1.43135	5.47663	-5.22048	387.749	427.176	650.919	376.474	376.474	376.474	10.1717	-82.3813	6.02447	445.477	477.043	196.08	194.098	194.098	194.098	-82.8348	-2.0307	-10.6359	24.3754	-1.54227	-0.403906	0.0880068	-0.215846	1.43548	-2.81073	-12.243	0.476546	0	0	-0.00144865
1248	0	2.5133	0	0	2.51804	-0.0800504	3.51624	-0.140553	0.0107866	-0.0146452	-13.2213	1.35E-15	1.00331	0	0	0.00887412	-1.40799	5.82808	-5.16853	385.208	426.761	650.418	376.608	376.608	376.608	10.3179	-82.3013	5.9665	439.889	477.117	195.883	194.098	194.098	194.098	-82.7717	-2.15397	-10.7043	24.038	-1.51067	-0.350289	-0.0277039	-0.187509	1.44644	22.6997	-9.66526	0.787566	0	0	0.015762
1249	0	2.83121	0	0	2.83644	-0.0790909	3.47937	-0.140691	0.0113904	-0.0162165	-13.1765	3.88E-15	1.09552	0	0	0.00880974	-1.36006	6.17886	-5.08714	382.733	426.328	649.875	376.682	376.682	376.682	10.4676	-82.2138	5.90325	434.311	477.206	195.68	194.098	194.098	194.098	-82.7018	-2.28238	-10.7724	23.7253	-1.46858	-0.289636	-0.0928382	-0.098308	1.48194	36.3443	1.09048	1.00429	0	0	0.0228719
1250	0	3.14673	0	0	3.15243	-0.0783285	3.45007	-0.140784	0.0120398	-0.0162226	-13.1415	2.01E-16	1.1806	0	0	0.00871793	-1.30209	6.525	-4.98847	380.31	425.879	649.31	376.694	376.694	376.694	10.6206	-82.1177	5.83623	428.736	477.308	195.472	194.098	194.098	194.098	-82.624	-2.41465	-10.841	23.4371	-1.43188	-0.246821	-0.0926203	-0.0592864	1.49835	34.2613	3.50127	1.06871	0	0	0.0198813
1251	0	3.45975	0	0	3.46596	-0.0777745	3.42878	-0.141001	0.0126463	-0.0166355	-13.1326	3.81E-15	1.24469	0	0	0.00862782	-1.24045	6.86563	-4.86935	377.946	425.416	648.73	376.643	376.643	376.643	10.777	-82.0123	5.76567	423.163	477.425	195.26	194.098	194.098	194.098	-82.5376	-2.55072	-10.9106	23.1651	-1.41674	-0.229156	-0.114901	-0.0556527	1.49639	37.7966	0.397372	1.14674	0	0	0.0203098
1252	0	3.77016	0	0	3.77688	-0.077406	3.41462	-0.141313	0.013142	-0.0171633	-13.144	-4.33E-15	1.27768	0	0	0.00854496	-1.1756	7.19939	-4.73035	375.639	424.942	648.139	376.523	376.523	376.523	10.9371	-81.8973	5.69175	417.592	477.558	195.045	194.098	194.098	194.098	-82.4423	-2.69043	-10.9812	22.9167	-1.40932	-0.228223	-0.132528	-0.040597	1.50322	41.337	0.226515	1.20147	0	0	0.0201704
1253	0	4.07781	0	0	4.08505	-0.0771934	3.40645	-0.141723	0.013473	-0.0180404	-13.1702	1.94E-15	1.27439	0	0	0.00846141	-1.10913	7.5252	-4.57324	373.39	424.459	647.539	376.336	376.336	376.336	11.1004	-81.7728	5.61445	412.022	477.708	194.828	194.098	194.098	194.098	-82.3382	-2.83362	-11.0528	22.697	-1.39698	-0.235869	-0.164531	-0.0287495	1.52315	48.8039	0.39738	1.25183	0	0	0.021
1254	0	4.38209	0	0	4.38983	-0.0770532	3.40106	-0.142224	0.0136362	-0.0195254	-13.2034	1.85E-15	1.23777	0	0	0.00836896	-1.04292	7.8416	-4.40429	371.19	423.969	646.935	376.095	376.095	376.095	11.266	-81.6387	5.53375	406.449	477.871	194.613	194.098	194.098	194.098	-82.225	-2.9797	-11.1247	22.5054	-1.38017	-0.252505	-0.217927	-0.0220845	1.54784	62.3267	-0.453463	1.32433	0	0	0.0230188
1255	0	4.68155	0	0	4.68977	-0.0768242	3.39225	-0.142706	0.0136393	-0.0204928	-13.225	1.44E-15	1.17553	0	0	0.00825931	-0.979082	8.1463	-4.23577	369.026	423.473	646.333	375.819	375.819	375.819	11.4323	-81.4948	5.4499	400.869	478.046	194.402	194.098	194.098	194.098	-82.1024	-3.12753	-11.1961	22.3447	-1.35579	-0.2815	-0.249495	-0.0087169	1.57008	71.1745	-0.679634	1.33936	0	0	0.022633
1256	0	4.97545	0	0	4.98412	-0.0764467	3.37774	-0.143004	0.0135982	-0.0196551	-13.2081	4.31E-15	1.10943	0	0	0.0081197	-0.920023	8.4386	-4.07385	366.893	422.972	645.738	375.523	375.523	375.523	11.598	-81.3409	5.36262	395.281	478.228	194.197	194.098	194.098	194.098	-81.9701	-3.27641	-11.2659	22.2145	-1.31605	-0.31919	-0.197095	-0.00657928	1.59569	60.5517	-2.36865	1.20684	0	0	0.0175079
1257	0	5.26518	0	0	5.2743	-0.0761467	3.36622	-0.143255	0.0135424	-0.0189906	-13.1523	-1.28E-15	1.05306	0	0	0.00794581	-0.86602	8.72176	-3.90648	364.809	422.463	645.152	375.229	375.229	375.229	11.7626	-81.1768	5.2701	389.691	478.416	194	194.098	194.098	194.098	-81.8278	-3.42735	-11.3327	22.0937	-1.27673	-0.356537	-0.149313	0.0204524	1.62772	50.9803	0.161503	1.10701	0	0	0.0140689
1258	0	5.55146	0	0	5.56107	-0.0761129	3.36492	-0.143598	0.0135289	-0.0203641	-13.0616	6.03E-16	1.01773	0	0	0.00772228	-0.820906	8.99886	-3.72326	362.792	421.946	644.583	374.951	374.951	374.951	11.926	-81.0017	5.17077	384.103	478.606	193.811	194.098	194.098	194.098	-81.6748	-3.58119	-11.3956	21.9617	-1.2522	-0.387032	-0.183314	0.0448011	1.65671	60.9102	2.61029	1.21188	0	0	0.0165896
1259	0	5.83184	0	0	5.84197	-0.0762022	3.36835	-0.143996	0.0136263	-0.0227377	-12.9289	-2.41E-15	1.00929	0	0	0.00741829	-0.78987	9.26883	-3.53446	360.837	421.417	644.041	374.701	374.701	374.701	12.0868	-80.8138	5.06524	378.514	478.796	193.631	194.098	194.098	194.098	-81.5089	-3.73665	-11.4543	21.8214	-1.22984	-0.409476	-0.253527	0.0196513	1.66763	79.7363	-1.68806	1.44424	0	0	0.0216318
1260	0	6.10191	0	0	6.11249	-0.0760988	3.36437	-0.1443	0.0138629	-0.0241148	-12.7417	2.64E-15	1.02342	0	0	0.00701727	-0.771619	9.52808	-3.36199	358.923	420.877	643.529	374.489	374.489	374.489	12.2435	-80.6102	4.95542	372.914	478.982	193.462	194.098	194.098	194.098	-81.3272	-3.89115	-11.5089	21.6923	-1.18287	-0.422339	-0.28786	-0.0312123	1.67696	89.5594	-8.75254	1.62227	0	0	0.0242538
1261	0	6.35797	0	0	6.36889	-0.0756444	3.34691	-0.144413	0.0142902	-0.0230773	-12.4968	-1.59E-15	1.05357	0	0	0.00652334	-0.759838	9.77488	-3.21799	357.046	420.323	643.045	374.334	374.334	374.334	12.3953	-80.3877	4.84262	367.299	479.161	193.302	194.098	194.098	194.098	-81.126	-4.04295	-11.56	21.5813	-1.10699	-0.424944	-0.210722	-0.0528939	1.69739	73.5543	-9.92595	1.58297	0	0	0.0201061
1262	0	6.59899	0	0	6.61017	-0.0750585	3.32438	-0.14461	0.0148626	-0.0224249	-12.228	-1.88E-15	1.08392	0	0	0.00596103	-0.749995	10.0123	-3.0897	355.234	419.752	642.587	374.25	374.25	374.25	12.5429	-80.1423	4.72585	361.675	479.334	193.15	194.098	194.098	194.098	-80.9015	-4.19288	-11.6079	21.4671	-1.03104	-0.415127	-0.149926	-0.0447741	1.71847	61.759	-6.44747	1.56545	0	0	0.0171051
1263	0	6.82313	0	0	6.83453	-0.0745164	3.30354	-0.145099	0.015539	-0.0234322	-11.9642	4.01E-15	1.09919	0	0	0.0053471	-0.742852	10.2427	-2.96636	353.513	419.16	642.16	374.24	374.24	374.24	12.6869	-79.8694	4.60426	356.044	479.503	193.005	194.098	194.098	194.098	-80.6492	-4.34143	-11.6527	21.3348	-0.96975	-0.391612	-0.153402	-0.0271208	1.73418	65.593	-1.72239	1.67988	0	0	0.0186622
1264	0	7.02628	0	0	7.03786	-0.0739559	3.282	-0.145774	0.0163072	-0.0242007	-11.7075	3.07E-16	1.08932	0	0	0.00467929	-0.741706	10.4651	-2.85258	351.895	418.546	641.771	374.292	374.292	374.292	12.8263	-79.564	4.47816	350.405	479.667	192.866	194.098	194.098	194.098	-80.3637	-4.48734	-11.6944	21.1911	-0.911415	-0.356321	-0.145347	-0.0399693	1.74164	66.1386	-0.759582	1.72568	0	0	0.0199924
1265	0	7.20468	0	0	7.21641	-0.0733617	3.25915	-0.146652	0.01717	-0.0240965	-11.4718	-2.53E-15	1.05038	0	0	0.00396655	-0.744624	10.6782	-2.75172	350.393	417.91	641.426	374.398	374.398	374.398	12.9598	-79.2206	4.34716	344.756	479.828	192.734	194.098	194.098	194.098	-80.0395	-4.62964	-11.7324	21.0431	-0.850402	-0.310779	-0.0962196	-0.072589	1.7435	56.0773	-0.923217	1.61327	0	0	0.0176491
1266	0	7.35624	0	0	7.36809	-0.0728768	3.24051	-0.147859	0.0180748	-0.0242563	-11.2778	-3.75E-15	0.977115	0	0	0.0032289	-0.744622	10.8819	-2.65854	349.034	417.252	641.12	374.553	374.553	374.553	13.0864	-78.8341	4.20938	339.1	479.986	192.611	194.098	194.098	194.098	-79.6713	-4.76857	-11.7652	20.8894	-0.795778	-0.254419	-0.0587745	-0.0994814	1.74397	47.7848	1.61237	1.45189	0	0	0.0150539
1267	0	7.47916	0	0	7.49114	-0.0726355	3.23123	-0.149444	0.0190155	-0.0248304	-11.1339	-1.83E-15	0.872546	0	0	0.00247857	-0.735435	11.0754	-2.56928	347.843	416.574	640.849	374.746	374.745	374.745	13.2041	-78.3998	4.0625	333.441	480.142	192.499	194.098	194.098	194.098	-79.254	-4.90428	-11.7906	20.7324	-0.753089	-0.186966	-0.0320856	-0.0997993	1.75218	41.5824	9.60911	1.25258	0	0	0.0124817
1268	0	7.57179	0	0	7.58392	-0.0727226	3.23458	-0.151349	0.0199849	-0.0257853	-11.0274	-1.06E-15	0.742178	0	0	0.00171598	-0.714101	11.2565	-2.4833	346.844	415.879	640.614	374.965	374.965	374.965	13.3104	-77.9133	3.90433	327.781	480.295	192.405	194.098	194.098	194.098	-78.7829	-5.0365	-11.8059	20.5769	-0.725004	-0.111454	-0.0198107	-0.12146	1.75763	38.0266	14.7075	1.01756	0	0	0.0109025
1269	0	7.63243	0	0	7.64482	-0.0731754	3.25198	-0.153404	0.0209884	-0.0265929	-10.9249	2.33E-16	0.594477	0	0	0.000944078	-0.674165	11.4214	-2.40436	346.056	415.174	640.413	375.204	375.204	375.204	13.402	-77.3703	3.73271	322.122	480.444	192.336	194.098	194.098	194.098	-78.2533	-5.16456	-11.808	20.432	-0.714948	-0.0332535	-0.0123103	-0.1732	1.75419	33.9864	15.0388	0.691223	0	0	0.00946237
1270	0	7.65994	0	0	7.67262	-0.0740585	3.28594	-0.155243	0.0220045	-0.0259176	-10.7658	-4.23E-16	0.436297	0	0	0.000167509	-0.604857	11.5657	-2.3359	345.501	414.465	640.236	375.464	375.464	375.465	13.4753	-76.7669	3.54533	316.469	480.589	192.3	194.098	194.098	194.098	-77.6609	-5.28793	-11.7934	20.3089	-0.725669	0.0440698	0.0561749	-0.169655	1.76704	14.1536	24.0819	0.0951655	0	0	0.00509773
1271	0	7.65416	0	0	7.66732	-0.0756424	3.34683	-0.156756	0.0230323	-0.0250309	-10.5115	-2.71E-15	0.274711	0	0	-0.000609787	-0.501039	11.687	-2.26721	345.219	413.759	640.078	375.742	375.742	375.742	13.5273	-76.0986	3.33872	310.831	480.73	192.301	194.098	194.098	194.098	-77.0008	-5.4073	-11.7582	20.2039	-0.769527	0.11721	0.120711	-0.140792	1.78683	-6.52814	36.178	-0.613583	0	0	0.00369796
1272	0	7.61385	0	0	7.6277	-0.0781781	3.44429	-0.157882	0.0240108	-0.0251539	-10.1314	-2.16E-15	0.106724	0	0	-0.00138669	-0.361689	11.7816	-2.18747	345.254	413.066	639.937	376.034	376.034	376.034	13.5544	-75.3604	3.10995	305.222	480.868	192.345	194.098	194.098	194.098	-76.2676	-5.52276	-11.6987	20.1133	-0.855505	0.180591	0.129879	-0.128511	1.80071	-14.9878	43.4317	-1.2836	0	0	0.00668202
1273	0	7.53405	0	0	7.54885	-0.0816915	3.5793	-0.158511	0.0249363	-0.0254316	-9.59559	-3.81E-15	-0.0661331	0	0	-0.00214969	-0.184915	11.8426	-2.10061	345.63	412.396	639.813	376.341	376.341	376.341	13.5517	-74.5452	2.85819	299.648	481.003	192.431	194.098	194.098	194.098	-75.4534	-5.63215	-11.6113	20.0507	-0.974093	0.226897	0.10785	-0.120974	1.80991	-17.2241	47.5787	-2.02937	0	0	0.011312
1274	0	7.40683	0	0	7.4228	-0.0860995	3.74863	-0.158334	0.0257763	-0.0229668	-8.85429	-3.81E-15	-0.238977	0	0	-0.00284264	0.0313835	11.8609	-2.01692	346.367	411.758	639.702	376.665	376.665	376.665	13.5136	-73.644	2.58397	294.115	481.136	192.555	194.098	194.098	194.098	-74.5487	-5.73197	-11.493	20.0374	-1.10738	0.249169	0.1812	-0.0837954	1.83016	-44.1386	55.9762	-3.22278	0	0	0.0181639
1275	0	7.22472	0	0	7.24212	-0.0916655	3.96236	-0.157261	0.0264493	-0.0173397	-7.87844	1.86E-15	-0.404295	0	0	-0.00337545	0.286167	11.8314	-1.92207	347.515	411.163	639.6	377.011	377.011	377.011	13.4358	-72.6465	2.28633	288.642	481.268	192.708	194.098	194.098	194.098	-73.5425	-5.82065	-11.3404	20.0649	-1.26915	0.243038	0.369378	0.0259859	1.86069	-101.878	77.0564	-4.84716	0	0	0.0356121
1276	0	6.98053	0	0	6.99982	-0.0990365	4.24521	-0.155575	0.0268266	-0.0122526	-6.69124	5.08E-16	-0.570021	0	0	-0.00366937	0.570921	11.7535	-1.77293	349.16	410.618	639.51	377.372	377.372	377.372	13.3146	-71.5403	1.96293	283.255	481.406	192.869	194.098	194.098	194.098	-72.4222	-5.8984	-11.1502	20.0978	-1.48946	0.218374	0.517182	0.104443	1.87081	-153.645	93.7379	-6.39927	0	0	0.0596788
1277	0	6.66194	0	0	6.68369	-0.108611	4.61231	-0.153929	0.0266572	-0.0137272	-5.36887	-2.11E-15	-0.766856	0	0	-0.00365883	0.880394	11.6235	-1.5413	351.371	410.13	639.427	377.735	377.735	377.735	13.1447	-70.3105	1.61438	277.98	481.552	193.016	194.098	194.098	194.098	-71.1725	-5.96238	-10.9195	20.1228	-1.77669	0.194072	0.391299	0.057223	1.85979	-141.073	88.3451	-7.16528	0	0	0.0748307
1278	0	6.24465	0	0	6.26893	-0.119654	5.03527	-0.152391	0.0259051	-0.0194179	-3.94971	1.78E-15	-1.00062	0	0	-0.0031893	1.2206	11.4241	-1.27533	354.116	409.706	639.344	378.121	378.121	378.121	12.9165	-68.9393	1.24972	272.811	481.703	193.126	194.098	194.098	194.098	-69.7743	-6.00123	-10.6466	20.1914	-2.10156	0.160466	0.0381507	-0.0470878	1.84462	-77.7942	70.5558	-7.47318	0	0	0.068238
1279	0	5.69645	0	0	5.72249	-0.13075	5.45967	-0.149787	0.0248807	-0.0150912	-2.37099	-1.02E-15	-1.24074	0	0	-0.00194501	1.5989	11.1313	-1.0669	357.307	409.354	639.255	378.567	378.567	378.567	12.6195	-67.4061	0.882589	267.726	481.846	193.184	194.098	194.098	194.098	-68.2055	-5.99971	-10.3306	20.3869	-2.41357	0.080276	0.17606	0.0131795	1.8469	-128.692	78.5774	-9.18988	0	0	0.113467
1280	0	4.99563	0	0	5.02224	-0.14209	5.89278	-0.146501	0.0233409	-0.00742957	-0.726729	1.52E-15	-1.49452	0	0	0.000314615	2.01013	10.7415	-0.897035	360.993	409.073	639.157	379.079	379.079	379.079	12.2485	-65.6903	0.517488	262.74	481.981	193.158	194.098	194.098	194.098	-66.4455	-5.95335	-9.9692	20.6942	-2.72831	-0.042735	0.495557	0.137875	1.85065	-220.789	93.6818	-11.319	0	0	0.209265
1281	0	4.12398	0	0	4.14964	-0.154584	6.36922	-0.143417	0.0209482	-0.00727551	0.816584	-3.38E-16	-1.76342	0	0	0.00359158	2.44098	10.2615	-0.693854	365.282	408.861	639.05	379.638	379.638	379.638	11.7995	-63.7708	0.156831	257.877	482.104	193.009	194.098	194.098	194.098	-64.4739	-5.8607	-9.55911	21.0584	-3.08033	-0.178222	0.587823	0.218016	1.84213	-253.207	96.6533	-12.2998	0	0	0.273388
1282	0	3.05601	0	0	3.07827	-0.168286	6.89068	-0.140791	0.0178158	-0.0130412	2.10059	3.38E-15	-2.01323	0	0	0.00754255	2.87799	9.69045	-0.437462	370.21	408.712	638.942	380.226	380.226	380.226	11.2668	-61.626	-0.190348	253.132	482.204	192.711	194.098	194.098	194.098	-62.2692	-5.7149	-9.09784	21.4762	-3.44965	-0.312007	0.529202	0.228068	1.82726	-246.634	86.6311	-12.3058	0	0	0.294779
1283	0	1.76334	0	0	1.7783	-0.182658	7.43642	-0.138842	0.0142175	-0.0205085	2.90813	-1.86E-15	-2.20064	0	0	0.011243	3.31406	9.02292	-0.145659	375.756	408.622	638.84	380.85	380.85	380.85	10.6453	-59.2354	-0.511871	248.475	482.263	192.252	194.098	194.098	194.098	-59.8114	-5.50794	-8.58367	21.969	-3.80583	-0.451152	0.548231	0.217481	1.8181	-256.121	74.6008	-11.9398	0	0	0.330108
1284	0	0.22352	0	0	0.225712	-0.197352	7.99296	-0.138541	0.0102744	-0.0322988	2.88571	3.38E-16	-2.29103	0	0	0.0127401	3.74708	8.2584	0.17768	381.907	408.584	638.746	381.53	381.53	381.53	9.93363	-56.5827	-0.797143	243.87	482.26	191.637	194.098	194.098	194.098	-57.086	-5.236	-8.01502	22.5328	-4.15813	-0.603048	0.534992	0.195673	1.80684	-255.372	61.3565	-10.9349	0	0	0.356578
1285	0	-1.57767	0	0	-1.59538	-0.21192	8.54326	-0.141263	0.00633717	-0.0492106	1.59844	2.88E-15	-2.22395	0	0	0.00886439	4.17533	7.39855	0.526282	388.632	408.588	638.664	382.29	382.29	382.29	9.13496	-53.6601	-1.03732	239.275	482.171	190.903	194.098	194.098	194.098	-54.0872	-4.90009	-7.39129	23.1633	-4.51401	-0.770215	0.473263	0.189344	1.79339	-237.972	50.3725	-9.17854	0	0	0.361539
1286	0	-3.64105	0	0	-3.68712	-0.225682	9.06163	-0.148594	0.00296737	-0.0688007	-1.40085	6.77E-16	-1.91929	0	0	-0.00443967	4.59388	6.44627	0.886038	395.882	408.626	638.605	383.132	383.132	383.132	8.25912	-50.4736	-1.22754	234.651	481.975	190.123	194.098	194.098	194.098	-50.8243	-4.50885	-6.71423	23.8669	-4.86014	-0.949546	0.433769	0.189647	1.78643	-221.689	40.8159	-6.98874	0	0	0.363974
1287	0	-5.94587	0	0	-6.02926	-0.23796	9.52288	-0.162147	0.000634304	-0.0894637	-6.48475	-6.77E-16	-1.29878	0	0	-0.0309509	4.99745	5.40806	1.24926	403.602	408.687	638.586	384.057	384.057	384.057	7.32412	-47.0497	-1.37003	229.987	481.656	189.418	194.098	194.098	194.098	-47.3275	-4.08117	-5.98907	24.6413	-5.19242	-1.13339	0.398355	0.177115	1.78177	-205.292	30.3322	-4.55081	0	0	0.361038
1288	0	-8.44427	0	0	-8.57291	-0.24807	9.90172	-0.182941	-0.000311403	-0.108972	-13.8126	2.88E-15	-0.287075	0	0	-0.0720022	5.3827	4.29303	1.61089	411.73	408.76	638.624	385.057	385.057	385.057	6.3561	-43.4417	-1.47579	225.326	481.209	188.946	194.098	194.098	194.098	-43.6539	-3.64686	-5.22607	25.48	-5.51215	-1.31068	0.348106	0.178695	1.77727	-187.202	23.8699	-1.98665	0	0	0.35242
1289	0	-11.0583	0	0	-11.2371	-0.255242	10.17	-0.210603	0.000332056	-0.123319	-23.1849	-3.55E-15	1.17733	0	0	-0.123958	5.74583	3.11146	1.96255	420.194	408.833	638.738	386.111	386.111	386.111	5.38866	-39.7345	-1.56573	220.783	480.647	188.889	194.098	194.098	194.098	-39.8915	-3.24567	-4.44215	26.3829	-5.80965	-1.46849	0.301651	0.166955	1.77237	-175.575	16.9322	0.509727	0	0	0.350673
1290	0	-13.6818	0	0	-13.9105	-0.258771	10.3018	-0.242778	0.00244144	-0.129223	-33.9625	5.75E-15	3.11056	0	0	-0.17692	6.0854	1.87453	2.29421	428.91	408.896	638.95	387.196	387.196	387.196	4.45943	-36.043	-1.66906	216.569	480	189.424	194.098	194.098	194.098	-36.1568	-2.92272	-3.66104	27.3483	-6.08199	-1.59728	0.261123	0.164018	1.76321	-173.257	12.3202	2.93222	0	0	0.366142
1291	0	-16.1891	0	0	-16.4604	-0.258079	10.2759	-0.275483	0.0056722	-0.124647	-45.1402	-1.12E-15	5.45845	0	0	-0.216531	6.40036	0.593818	2.59509	437.793	408.939	639.28	388.282	388.282	388.282	3.60576	-32.5051	-1.81838	212.975	479.31	190.675	194.098	194.098	194.098	-32.5875	-2.72073	-2.91188	28.3739	-6.33096	-1.69096	0.237087	0.175744	1.73869	-182.327	9.87824	5.43419	0	0	0.406695
1292	0	-18.4499	0	0	-18.7497	-0.252797	10.0786	-0.304204	0.00973722	-0.109658	-55.5521	-4.06E-15	8.08658	0	0	-0.228846	6.68794	-0.718978	2.85605	446.757	408.953	639.751	389.329	389.329	389.329	2.86056	-29.2668	-2.04201	210.344	478.628	192.687	194.098	194.098	194.098	-29.3277	-2.67072	-2.22647	29.4581	-6.55452	-1.74277	0.224268	0.210114	1.69495	-199.361	10.1433	8.17325	0	0	0.468399
1293	0	-20.3462	0	0	-20.6549	-0.242773	9.70336	-0.325319	0.0144501	-0.0859891	-64.1316	4.06E-15	10.781	0	0	-0.206022	6.94329	-2.05263	3.06977	455.72	408.931	640.39	390.28	390.28	390.28	2.25024	-26.4654	-2.35607	209.019	478.004	195.405	194.098	194.098	194.098	-26.5122	-2.78455	-1.63571	30.6022	-6.74291	-1.74461	0.221387	0.227841	1.63104	-221.293	6.49829	11.152	0	0	0.544026
1294	0	-21.7862	0	0	-22.0819	-0.22811	9.15295	-0.336864	0.0196196	-0.0573021	-70.1033	-9.14E-15	13.2686	0	0	-0.149642	7.16486	-3.39648	3.2315	464.609	408.867	641.216	391.081	391.081	391.081	1.79458	-24.2139	-2.75808	209.296	477.477	198.693	194.098	194.098	194.098	-24.2516	-3.05078	-1.16673	31.8057	-6.89197	-1.68825	0.22242	0.223788	1.55728	-243.049	-1.6052	14.1741	0	0	0.623012
1295	0	-22.7129	0	0	-22.9755	-0.209107	8.4371	-0.338291	0.0247802	-0.0284868	-73.0452	8.46E-15	15.2424	0	0	-0.0702602	7.3538	-4.74103	3.33803	473.357	408.756	642.242	391.69	391.69	391.69	1.50824	-22.5907	-3.22608	211.389	477.078	202.364	194.098	194.098	194.098	-22.6231	-3.43694	-0.840944	33.0647	-7.00794	-1.56883	0.200772	0.267961	1.48826	-254.416	-1.57885	16.9521	0	0	0.680996
1296	0	-23.1062	0	0	-23.3211	-0.186085	7.56632	-0.330237	0.0293608	-0.00225402	-72.8971	2.03E-15	16.444	0	0	0.0161595	7.50631	-6.07893	3.38229	481.896	408.596	643.483	392.058	392.058	392.058	1.40208	-21.6361	-3.72506	215.415	476.824	206.22	194.098	194.098	194.098	-21.6676	-3.89897	-0.673169	34.3799	-7.08695	-1.38663	0.168109	0.294993	1.41366	-257.355	-2.97817	19.0573	0	0	0.717152
1297	0	-22.9808	0	0	-23.1409	-0.159531	6.55761	-0.313894	0.0326338	0.0197261	-69.8966	-3.38E-15	16.7034	0	0	0.0932507	7.62028	-7.40421	3.35714	490.168	408.384	644.949	392.141	392.141	392.141	1.48142	-21.3529	-4.21186	221.398	476.724	210.086	194.098	194.098	194.098	-21.3894	-4.38816	-0.670499	35.7569	-7.11226	-1.14171	0.173822	0.314993	1.3476	-261.577	-3.37158	20.1025	0	0	0.756803
1298	0	-22.3803	0	0	-22.4871	-0.130215	5.4392	-0.290668	0.0340134	0.0358983	-64.5096	-5.08E-15	15.9794	0	0	0.148647	7.69559	-8.7107	3.26441	498.128	408.119	646.639	391.914	391.914	391.914	1.7434	-21.7103	-4.64112	229.274	476.777	213.819	194.098	194.098	194.098	-21.759	-4.85764	-0.831583	37.1906	-7.08116	-0.833937	0.167219	0.309265	1.29676	-256.01	-5.52074	19.9741	0	0	0.766341
1299	0	-21.3712	0	0	-21.433	-0.0991199	4.24841	-0.262452	0.0332679	0.0464507	-57.3867	-2.71E-15	14.3713	0	0	0.176701	7.73621	-9.99322	3.10593	505.741	407.802	648.545	391.375	391.375	391.375	2.17532	-22.6508	-4.97399	238.915	476.973	217.319	194.098	194.098	194.098	-22.7204	-5.27069	-1.14625	38.6723	-6.99826	-0.469777	0.158709	0.281939	1.25686	-243.402	-8.56894	18.5689	0	0	0.749134
1300	0	-20.0346	0	0	-20.0638	-0.0674048	3.03007	-0.231453	0.0305981	0.0521731	-49.2699	3.72E-15	12.0935	0	0	0.178791	7.74904	-11.2471	2.88494	512.976	407.433	650.646	390.545	390.545	390.545	2.75407	-24.0991	-5.18368	250.145	477.294	220.518	194.098	194.098	194.098	-24.1981	-5.60458	-1.59582	40.1927	-6.86671	-0.0603334	0.181901	0.28006	1.22996	-231.404	-5.29595	15.8963	0	0	0.724603
1301	0	-18.4588	0	0	-18.4686	-0.0363023	1.83259	-0.200004	0.0265957	0.0540692	-40.8934	4.40E-15	9.43151	0	0	0.161388	7.73635	-12.4671	2.6124	519.818	407.015	652.925	389.445	389.445	389.445	3.44761	-25.9699	-5.25858	262.761	477.717	223.373	194.098	194.098	194.098	-26.1058	-5.8516	-2.15419	41.7339	-6.69037	0.383493	0.2116	0.29455	1.21914	-216.245	3.24707	12.1325	0	0	0.679687
1302	0	-16.7326	0	0	-16.7339	-0.0069839	0.702304	-0.170375	0.0221533	0.0537646	-32.8992	3.29E-15	6.70062	0	0	0.133168	7.69725	-13.6478	2.30193	526.256	406.547	655.362	388.105	388.105	388.105	4.2184	-28.1761	-5.20268	276.551	478.216	225.853	194.098	194.098	194.098	-28.3545	-6.01746	-2.78991	43.2732	-6.47277	0.848455	0.240311	0.282798	1.21106	-198.701	11.9115	7.59823	0	0	0.617508
1303	0	-14.9386	0	0	-14.9389	0.0194839	-0.318577	-0.144446	0.0183285	0.0523035	-25.7776	-3.38E-15	4.21207	0	0	0.102288	7.63351	-14.7836	1.96763	532.285	406.031	657.931	386.564	386.564	386.564	5.0277	-30.6348	-5.03193	291.316	478.763	227.93	194.098	194.098	194.098	-30.859	-6.11653	-3.46933	44.7891	-6.2113	1.32121	0.28767	0.258362	1.2039	-184.826	24.6679	2.4571	0	0	0.554962
1304	0	-13.1489	0	0	-13.1518	0.0421901	-1.19423	-0.123686	0.0159356	0.0510978	-19.8586	-3.38E-15	2.21264	0	0	0.0746687	7.54926	-15.8678	1.62906	537.909	405.469	660.599	384.872	384.872	384.872	5.84019	-33.2713	-4.76969	306.882	479.334	229.58	194.098	194.098	194.098	-33.5428	-6.1671	-4.16039	46.2548	-5.90876	1.79165	0.373462	0.170078	1.19634	-181.809	30.8917	-3.21457	0	0	0.518644
1305	0	-11.4206	0	0	-11.427	0.0602915	-1.89193	-0.108929	0.0154897	0.0504264	-15.3034	2.54E-15	0.853758	0	0	0.0533534	7.45818	-16.8925	1.31556	543.145	404.864	663.32	383.108	383.108	383.108	6.62722	-36.0224	-4.44094	323.109	479.918	230.778	194.098	194.098	194.098	-36.3411	-6.18661	-4.8359	47.6263	-5.60963	2.2523	0.445323	-0.0237271	1.20046	-181.045	19.2183	-9.35546	0	0	0.485458
1306	0	-9.79509	0	0	-9.80366	0.0730504	-2.38338	-0.100187	0.0170119	0.0468737	-12.1055	2.03E-15	0.165979	0	0	0.0387269	7.39127	-17.8499	1.05423	548.019	404.225	666.027	381.413	381.413	381.413	7.36909	-38.8377	-4.06968	339.894	480.509	231.508	194.098	194.098	194.098	-39.2025	-6.1904	-5.47574	48.8551	-5.41089	2.68427	0.440153	-0.189955	1.23807	-164.842	6.46867	-15.6439	0	0	0.403027
1307	0	-8.29932	0	0	-8.30835	0.0803297	-2.66361	-0.0967661	0.0202312	0.0365059	-10.115	-6.77E-16	0.098864	0	0	0.0294831	7.37329	-18.7356	0.851221	552.527	403.558	668.654	379.925	379.926	379.925	8.05645	-41.6806	-3.68026	357.164	481.116	231.777	194.098	194.098	194.098	-42.0902	-6.19475	-6.06733	49.9206	-5.37941	3.05693	0.380364	-0.0133295	1.28459	-129.87	41.2896	-21.5749	0	0	0.283862
1308	0	-6.95095	0	0	-6.95913	0.0830994	-2.7702	-0.0980631	0.0247796	0.0241906	-9.13905	-1.44E-15	0.559292	0	0	0.0238782	7.38233	-19.5465	0.690459	556.636	402.863	671.187	378.642	378.642	378.642	8.68987	-44.5267	-3.29652	374.851	481.753	231.632	194.098	194.098	194.098	-44.9807	-6.21732	-6.60497	50.8437	-5.43333	3.35527	0.344617	0.204492	1.3163	-99.0768	76.2306	-26.5499	0	0	0.196931
1309	0	-5.7584	0	0	-5.76508	0.0826432	-2.75265	-0.103466	0.030237	0.0137105	-8.96878	-2.96E-16	1.42594	0	0	0.020376	7.38525	-20.2789	0.557552	560.31	402.142	673.624	377.506	377.506	377.506	9.27624	-47.3606	-2.93282	392.9	482.438	231.14	194.098	194.098	194.098	-47.8596	-6.26896	-7.09005	51.6458	-5.45871	3.57832	0.354443	0.272236	1.33328	-82.5038	85.1456	-30.2483	0	0	0.138793
1310	0	-4.72042	0	0	-4.72547	0.0798961	-2.64692	-0.112189	0.0360865	0.00394712	-9.3861	-1.90E-15	2.54666	0	0	0.0178699	7.37058	-20.9276	0.451702	563.54	401.399	675.942	376.512	376.512	376.512	9.82614	-50.1733	-2.59193	411.268	483.196	230.375	194.098	194.098	194.098	-50.7187	-6.35187	-7.53031	52.3264	-5.41262	3.72446	0.379931	0.256552	1.3486	-71.7468	82.837	-32.6992	0	0	0.0885434
1311	0	-3.82932	0	0	-3.83291	0.0755165	-2.47833	-0.12328	0.0416791	-0.00659455	-10.1797	3.13E-15	3.72552	0	0	0.0156922	7.34143	-21.4871	0.378562	566.329	400.647	678.102	375.691	375.691	375.691	10.3522	-52.9602	-2.26905	429.918	484.048	229.418	194.098	194.098	194.098	-53.5543	-6.46357	-7.93779	52.8744	-5.30092	3.78845	0.396743	0.248784	1.36738	-59.343	85.2187	-34.0656	0	0	0.0390327
1312	0	-3.07454	0	0	-3.07694	0.0700801	-2.26899	-0.135752	0.0462871	-0.0181149	-11.1632	-2.54E-15	4.73708	0	0	0.0135491	7.30108	-21.9532	0.3417	568.68	399.894	680.066	375.073	375.073	375.073	10.8669	-55.7198	-1.95568	448.814	485.018	228.359	194.098	194.098	194.098	-56.3657	-6.59982	-8.32593	53.2816	-5.13399	3.76514	0.400294	0.27029	1.38783	-44.4116	93.2783	-34.4364	0	0	-0.00858594
1313	0	-2.44538	0	0	-2.44694	0.06409	-2.03827	-0.148736	0.0493028	-0.0301161	-12.1872	-1.69E-16	5.37659	0	0	0.0113748	7.24871	-22.3234	0.340299	570.595	399.153	681.804	374.668	374.668	374.668	11.3805	-58.4509	-1.64193	467.909	486.115	227.294	194.098	194.098	194.098	-59.1526	-6.7555	-8.70683	53.5456	-4.91273	3.65298	0.389982	0.303764	1.40619	-27.8246	101.689	-33.9027	0	0	-0.0501764
1314	0	-1.93253	0	0	-1.9335	0.0578932	-1.79952	-0.161563	0.0503517	-0.0422085	-13.1488	-3.89E-15	5.49892	0	0	0.00918205	7.18183	-22.5968	0.36957	572.077	398.435	683.293	374.47	374.47	374.47	11.8981	-61.1515	-1.31846	487.151	487.342	226.315	194.098	194.098	194.098	-61.9135	-6.92482	-9.08867	53.6702	-4.63453	3.45604	0.367268	0.332072	1.41869	-10.5154	107.258	-32.6728	0	0	-0.0816676
1315	0	-1.52849	0	0	-1.52904	0.0516161	-1.5576	-0.173881	0.0493304	-0.0542378	-14.0061	-3.55E-15	5.04073	0	0	0.0070017	7.09921	-22.7747	0.421982	573.126	397.752	684.511	374.465	374.465	374.465	12.4187	-63.8178	-0.978659	506.479	488.681	225.503	194.098	194.098	194.098	-64.6442	-7.10152	-9.47365	53.6645	-4.29905	3.18496	0.333503	0.347905	1.42302	7.22481	109.567	-31.0185	0	0	-0.100636
1316	0	-1.2272	0	0	-1.22753	0.0451564	-1.30859	-0.185453	0.0464625	-0.066321	-14.7504	3.68E-15	4.03612	0	0	0.0048709	7.002	-22.8607	0.487793	573.749	397.115	685.44	374.628	374.628	374.628	12.934	-66.4444	-0.620237	525.829	490.105	224.931	194.098	194.098	194.098	-67.3385	-7.27921	-9.85691	53.5431	-3.90953	2.85733	0.288416	0.356092	1.42252	26.015	110.049	-29.1831	0	0	-0.106614
1317	0	-1.02364	0	0	-1.02381	0.0382343	-1.04171	-0.196032	0.0423029	-0.0785815	-15.3795	8.88E-16	2.61989	0	0	0.00286498	6.89285	-22.8603	0.555315	573.951	396.534	686.064	374.928	374.928	374.928	13.4294	-69.0247	-0.246528	545.13	491.57	224.661	194.098	194.098	194.098	-69.9878	-7.4517	-10.2265	53.3251	-3.47571	2.49568	0.238945	0.36012	1.42003	45.0872	109.697	-27.3418	0	0	-0.100584
1318	0	-0.912543	0	0	-0.912633	0.030444	-0.741293	-0.205277	0.0376756	-0.0911967	-15.8738	-3.55E-15	1.01182	0	0	0.00109366	6.77497	-22.781	0.612642	573.748	396.02	686.375	375.325	375.325	375.325	13.8858	-71.5521	0.133481	564.309	493.022	224.741	194.098	194.098	194.098	-72.5826	-7.61322	-10.5647	53.0313	-3.01466	2.12473	0.191608	0.355731	1.41472	63.9823	108.136	-25.5406	0	0	-0.0840225
1319	0	-0.887912	0	0	-0.887934	0.0213259	-0.389624	-0.212699	0.0334708	-0.104593	-16.1821	5.92E-15	-0.525585	0	0	-0.000353865	6.65177	-22.6316	0.649444	573.159	395.58	686.371	375.776	375.776	375.776	14.2821	-74.0197	0.50613	583.289	494.404	225.211	194.098	194.098	194.098	-75.1126	-7.75873	-10.8507	52.6835	-2.54623	1.76824	0.145765	0.355074	1.41372	84.0017	107.663	-23.6698	0	0	-0.0607389
1320	0	-0.942505	0	0	-0.9425	0.0104645	0.0293176	-0.21774	0.0305874	-0.118932	-16.2277	-2.03E-15	-1.72434	0	0	-0.00150039	6.52559	-22.422	0.657228	572.211	395.219	686.058	376.235	376.235	376.235	14.5989	-76.4211	0.855323	601.984	495.661	226.096	194.098	194.098	194.098	-77.5674	-7.88406	-11.0644	52.3047	-2.0887	1.44468	0.11231	0.34326	1.41482	103.79	106.307	-21.5687	0	0	-0.0326331
1321	0	-1.06779	0	0	-1.06785	-0.00245219	0.527526	-0.219819	0.0296052	-0.134646	-15.92	6.77E-16	-2.37846	0	0	-0.00250867	6.39864	-22.1626	0.632054	570.941	394.94	685.451	376.66	376.66	376.66	14.8216	-78.7492	1.16521	620.299	496.75	227.412	194.098	194.098	194.098	-79.9369	-7.98604	-11.1895	51.9151	-1.65966	1.16649	0.0903274	0.327374	1.42071	124.518	105.192	-19.0014	0	0	-0.00253208
1322	0	-1.2542	0	0	-1.25444	-0.0175586	1.11009	-0.218382	0.0306642	-0.151775	-15.1712	1.44E-15	-2.38472	0	0	-0.00362304	6.27285	-21.8638	0.574811	569.396	394.744	684.57	377.014	377.014	377.014	14.943	-80.996	1.42316	638.125	497.641	229.156	194.098	194.098	194.098	-82.2105	-8.06254	-11.2174	51.5311	-1.27412	0.939222	0.0810147	0.294442	1.42955	146.257	101.737	-15.7352	0	0	0.0294906
1323	0	-1.49151	0	0	-1.49223	-0.0347821	1.77401	-0.212982	0.03348	-0.170838	-13.9178	3.81E-15	-1.75719	0	0	-0.00502778	6.15119	-21.5352	0.491282	567.632	394.629	683.441	377.272	377.272	377.272	14.9642	-83.1518	1.6222	655.341	498.323	231.307	194.098	194.098	194.098	-84.3776	-8.11238	-11.1484	51.1634	-0.948201	0.761534	0.0733143	0.257217	1.44392	172.226	96.9905	-11.5742	0	0	0.0622087
1324	0	-1.7698	0	0	-1.77151	-0.0537715	2.50544	-0.203498	0.0373829	-0.191632	-12.154	-6.32E-15	-0.624714	0	0	-0.00668229	6.03634	-21.1864	0.388993	565.71	394.591	682.094	377.421	377.421	377.421	14.8941	-85.2046	1.76226	671.81	498.799	233.818	194.098	194.098	194.098	-86.4265	-8.13508	-10.9925	50.8202	-0.693095	0.626039	0.0593382	0.236311	1.46573	203.879	93.046	-6.50872	0	0	0.0934216
1325	0	-2.08001	0	0	-2.08343	-0.0739097	3.28022	-0.190198	0.0415477	-0.213371	-9.94012	3.17E-15	0.806844	0	0	-0.00827414	5.92844	-20.8263	0.274561	563.686	394.626	680.563	377.453	377.453	377.453	14.748	-87.1399	1.85016	687.387	499.09	236.62	194.098	194.098	194.098	-88.3449	-8.13072	-10.7676	50.5079	-0.512388	0.520988	0.0455312	0.211277	1.48918	238.683	85.8696	-0.763582	0	0	0.121494
1326	0	-2.41354	0	0	-2.41964	-0.0944253	4.06828	-0.173795	0.0451311	-0.235253	-7.40096	3.78E-15	2.29398	0	0	-0.00931605	5.82722	-20.4627	0.154549	561.619	394.728	678.886	377.372	377.372	377.372	14.5446	-88.9419	1.89824	701.925	499.222	239.617	194.098	194.098	194.098	-90.1199	-8.09979	-10.4967	50.2282	-0.411003	0.434105	0.0283601	0.192778	1.5107	276.002	76.8164	5.28982	0	0	0.143637
1327	0	-2.7619	0	0	-2.77179	-0.11448	4.83715	-0.155297	0.0475113	-0.256082	-4.69605	-2.64E-15	3.60972	0	0	-0.00937929	5.73137	-20.1026	0.034169	559.561	394.889	677.1	377.183	377.183	377.183	14.304	-90.5947	1.92199	715.284	499.224	242.69	194.098	194.098	194.098	-91.7386	-8.0433	-10.2049	49.9795	-0.390449	0.356616	0.0134596	0.183277	1.52368	312.753	66.7505	11.1311	0	0	0.157983
1328	0	-3.1164	0	0	-3.13115	-0.133299	5.55709	-0.135805	0.0483204	-0.274788	-1.98177	8.88E-16	4.57671	0	0	-0.00828817	5.63823	-19.7512	-0.0824515	557.56	395.102	675.243	376.891	376.891	376.891	14.0444	-92.0831	1.93711	727.337	499.125	245.708	194.098	194.098	194.098	-93.1896	-7.96282	-9.91558	49.7587	-0.442603	0.286334	-0.00266574	0.172174	1.52765	347.65	54.9055	16.3001	0	0	0.164417
1329	0	-3.46816	0	0	-3.48862	-0.150257	6.2043	-0.116357	0.0476524	-0.290318	0.61531	1.10E-15	5.11049	0	0	-0.00621976	5.54576	-19.4123	-0.193556	555.653	395.361	673.348	376.498	376.498	376.498	13.7807	-93.3946	1.95657	737.98	498.945	248.532	194.098	194.098	194.098	-94.4627	-7.86053	-9.64726	49.5616	-0.555913	0.226933	-0.025049	0.160567	1.52913	380.017	42.7349	20.4409	0	0	0.163231
1330	0	-3.80925	0	0	-3.83594	-0.164902	6.76198	-0.0978694	0.0458739	-0.301732	3.00678	-4.23E-16	5.21269	0	0	-0.00359616	5.45293	-19.0888	-0.301557	553.869	395.659	671.446	376.013	376.013	376.013	13.5232	-94.5188	1.98893	747.136	498.697	251.024	194.098	194.098	194.098	-95.5496	-7.73913	-9.41223	49.3849	-0.718697	0.184021	-0.055454	0.156561	1.53163	408.597	32.6739	23.3642	0	0	0.156104
1331	0	-4.13397	0	0	-4.16706	-0.176953	7.21993	-0.081147	0.0435274	-0.307619	5.13078	-3.05E-15	4.96032	0	0	-0.000907834	5.35912	-18.7821	-0.413779	552.223	395.992	669.562	375.446	375.446	375.446	13.2776	-95.4475	2.03757	754.754	498.388	253.057	194.098	194.098	194.098	-96.443	-7.60156	-9.21607	49.228	-0.917332	0.163169	-0.0792195	0.150074	1.53445	428.283	24.2387	24.9859	0	0	0.143751
1332	0	-4.44031	0	0	-4.4795	-0.186332	7.57569	-0.0668875	0.041178	-0.307057	6.93434	2.54E-16	4.48148	0	0	0.00146649	5.26511	-18.4924	-0.539029	550.72	396.357	667.713	374.813	374.813	374.813	13.0452	-96.1736	2.10109	760.815	498.019	254.517	194.098	194.098	194.098	-97.1361	-7.45052	-9.05834	49.0894	-1.1397	0.169524	-0.0877775	0.140689	1.53979	435.904	17.8331	25.3902	0	0	0.12892
1333	0	-4.73098	0	0	-4.77565	-0.193135	7.83338	-0.0557039	0.0392606	-0.299544	8.35062	-1.02E-15	3.91999	0	0	0.00335543	5.17262	-18.2185	-0.685465	549.359	396.75	665.916	374.134	374.134	374.134	12.824	-96.691	2.17475	765.334	497.591	255.311	194.098	194.098	194.098	-97.6225	-7.28801	-8.93424	48.9651	-1.37797	0.206263	-0.0794573	0.152283	1.55672	430.178	17.4755	24.7576	0	0	0.117477
1334	0	-5.0141	0	0	-5.0635	-0.197566	8.00106	-0.0482242	0.0380745	-0.284779	9.2749	-2.11E-15	3.41128	0	0	0.00477515	5.08127	-17.9575	-0.859967	548.135	397.173	664.186	373.43	373.43	373.43	12.6096	-96.9938	2.25242	768.358	497.107	255.372	194.098	194.098	194.098	-97.8954	-7.11487	-8.83665	48.8482	-1.62477	0.272809	-0.0448226	0.170144	1.57959	408.564	21.1415	23.2918	0	0	0.109952
1335	0	-5.30251	0	0	-5.35594	-0.199891	8.08899	-0.0451599	0.0377428	-0.263487	9.55492	0	3.0591	0	0	0.00579935	4.98941	-17.7057	-1.06643	547.035	397.624	662.538	372.72	372.72	372.72	12.3968	-97.0772	2.32846	769.963	496.574	254.663	194.098	194.098	194.098	-97.9494	-6.93091	-8.75809	48.7301	-1.87042	0.365513	-0.000875087	0.205398	1.61349	374.96	30.3543	21.2569	0	0	0.107532
1336	0	-5.61247	0	0	-5.6693	-0.200335	8.10576	-0.0472655	0.0381955	-0.236137	9.00602	2.20E-15	2.9155	0	0	0.0063946	4.89388	-17.4587	-1.30812	546.047	398.105	660.99	372.016	372.016	372.016	12.1811	-96.9391	2.39906	770.254	496.008	253.178	194.098	194.098	194.098	-97.7813	-6.73529	-8.69245	48.6054	-2.09529	0.477079	0.0696649	0.229338	1.64808	325.721	40.2243	18.7796	0	0	0.104349
1337	0	-5.96001	0	0	-6.01967	-0.199117	8.05972	-0.0550568	0.0391824	-0.203967	7.46408	-1.61E-15	2.97663	0	0	0.00632158	4.79334	-17.2117	-1.58314	545.158	398.62	659.556	371.332	371.332	371.332	11.9598	-96.582	2.46262	769.356	495.427	250.95	194.098	194.098	194.098	-97.3934	-6.52728	-8.63562	48.4681	-2.2756	0.600951	0.169781	0.234903	1.68261	261.215	49.0907	15.9661	0	0	0.0946903
1338	0	-6.35737	0	0	-6.41946	-0.196463	7.95934	-0.0687664	0.0403465	-0.169695	4.8216	-2.37E-15	3.1935	0	0	0.00513998	4.68861	-16.9593	-1.88307	544.361	399.171	658.249	370.675	370.675	370.675	11.7325	-96.0159	2.51926	767.413	494.856	248.049	194.098	194.098	194.098	-96.7956	-6.30716	-8.58538	48.3077	-2.39328	0.733746	0.25953	0.264307	1.7357	192.689	62.7489	13.0018	0	0	0.0778196
1339	0	-6.81055	0	0	-6.87461	-0.192479	7.80853	-0.0879361	0.041325	-0.135681	1.10145	-1.31E-15	3.48899	0	0	0.00242655	4.57737	-16.6974	-2.20209	543.641	399.762	657.084	370.053	370.053	370.053	11.5018	-95.2599	2.5701	764.577	494.32	244.585	194.098	194.098	194.098	-96.0074	-6.07713	-8.54109	48.1165	-2.43151	0.870914	0.324124	0.317836	1.80371	126.166	80.7702	10.0118	0	0	0.0500914
1340	0	-7.31699	0	0	-7.38232	-0.187131	7.60599	-0.111351	0.0418827	-0.103805	-3.51318	2.54E-16	3.78527	0	0	-0.00189735	4.45427	-16.4236	-2.53964	542.977	400.397	656.079	369.473	369.473	369.473	11.273	-94.3434	2.61576	761.001	493.84	240.699	194.098	194.098	194.098	-95.0589	-5.84207	-8.50288	47.8921	-2.37753	1.00736	0.377728	0.343739	1.86948	61.4719	95.0341	7.06175	0	0	0.00918469
1341	0	-7.86371	0	0	-7.92924	-0.180347	7.34872	-0.136936	0.0417498	-0.0760342	-8.66574	-3.72E-15	4.00257	0	0	-0.00729824	4.31774	-16.1368	-2.89496	542.349	401.081	655.247	368.946	368.946	368.947	11.0533	-93.3053	2.6555	756.83	493.434	236.555	194.098	194.098	194.098	-93.9898	-5.60951	-8.47087	47.6319	-2.23413	1.14099	0.417094	0.333169	1.92177	2.67793	103.648	4.25736	0	0	-0.0390301
1342	0	-8.42791	0	0	-8.4923	-0.172068	7.03442	-0.161939	0.0407535	-0.053789	-13.8689	2.54E-16	4.08542	0	0	-0.0126334	4.17153	-15.8377	-3.26557	541.736	401.817	654.591	368.486	368.486	368.486	10.8507	-92.1915	2.68666	752.202	493.113	232.329	194.098	194.098	194.098	-92.8472	-5.38898	-8.4445	47.3346	-2.01643	1.27324	0.436046	0.308331	1.96054	-45.6457	109.004	1.71623	0	0	-0.0868222
1343	0	-8.98071	0	0	-9.04229	-0.162287	6.66251	-0.183577	0.0388401	-0.0373174	-18.6156	5.28E-15	4.01354	0	0	-0.0165395	4.02123	-15.528	-3.64779	541.124	402.609	654.111	368.101	368.101	368.101	10.6718	-91.0502	2.70503	747.237	492.881	228.187	194.098	194.098	194.098	-91.6802	-5.1905	-8.42212	47.0025	-1.74179	1.40753	0.444409	0.273851	1.98078	-83.8114	109.798	-0.48598	0	0	-0.128487
1344	0	-9.49165	0	0	-9.54871	-0.151126	6.23742	-0.199877	0.0362834	-0.0258167	-22.5083	-3.84E-15	3.82227	0	0	-0.0179777	3.87212	-15.2103	-4.03427	540.499	403.457	653.801	367.794	367.794	367.794	10.5207	-89.9269	2.70579	742.036	492.733	224.274	194.098	194.098	194.098	-90.5347	-5.02252	-8.40088	46.6381	-1.42827	1.54815	0.447342	0.246265	1.98621	-112.75	106.369	-2.2963	0	0	-0.161174
1345	0	-9.9336	0	0	-9.98471	-0.138867	5.76977	-0.21033	0.0335101	-0.0187937	-25.3569	5.27E-15	3.57747	0	0	-0.0166268	3.72635	-14.8872	-4.41385	539.855	404.36	653.657	367.56	367.56	367.56	10.3978	-88.8593	2.6853	736.685	492.661	220.697	194.098	194.098	194.098	-89.4488	-4.89005	-8.37735	46.243	-1.09242	1.69747	0.428981	0.248654	1.98959	-128.85	101.636	-3.61422	0	0	-0.18214
1346	0	-10.2857	0	0	-10.3299	-0.125865	5.27288	-0.215413	0.0308434	-0.0156645	-27.1393	7.67E-16	3.33613	0	0	-0.0128755	3.57964	-14.5613	-4.77707	539.177	405.315	653.678	367.392	367.392	367.392	10.3004	-87.8763	2.64247	731.247	492.653	217.525	194.098	194.098	194.098	-88.4512	-4.79423	-8.34868	45.8208	-0.743481	1.8512	0.373502	0.293526	1.99799	-128.251	100.781	-4.3907	0	0	-0.191121
1347	0	-10.5348	0	0	-10.5717	-0.112411	4.75791	-0.215664	0.0283188	-0.0154919	-27.9044	3.21E-15	3.11572	0	0	-0.00757354	3.41931	-14.2355	-5.12244	538.441	406.319	653.863	367.282	367.282	367.282	10.225	-86.9981	2.57912	725.767	492.696	214.796	194.098	194.098	194.098	-87.5617	-4.73293	-8.31346	45.3842	-0.370312	1.99713	0.280587	0.394044	2.01562	-110.965	110.957	-4.68004	0	0	-0.194785
1348	0	-10.676	0	0	-10.7055	-0.0987304	4.23347	-0.211818	0.0258949	-0.0152873	-27.7745	-3.09E-15	2.91208	0	0	-0.00174252	3.22486	-13.912	-5.45609	537.611	407.369	654.22	367.217	367.217	367.217	10.1668	-86.2362	2.49968	720.271	492.78	212.515	194.098	194.098	194.098	-86.791	-4.70113	-8.27165	44.9531	0.0578097	2.1198	0.234912	0.426487	2.00025	-98.9813	115.776	-4.83262	0	0	-0.197875
1349	0	-10.7107	0	0	-10.7336	-0.0853316	3.71914	-0.205121	0.0235664	-0.0111531	-26.9569	-8.75E-16	2.71748	0	0	0.00371183	2.98811	-13.5896	-5.76761	536.668	408.461	654.737	367.201	367.201	367.201	10.1195	-85.593	2.41169	714.78	492.894	210.661	194.098	194.098	194.098	-86.1411	-4.6899	-8.22414	44.5237	0.540271	2.21362	0.34968	0.226628	1.89445	-122.718	89.3824	-5.32555	0	0	-0.202356
1350	0	-10.6429	0	0	-10.6604	-0.073414	3.26116	-0.196769	0.0210234	-0.00712941	-25.673	-7.93E-18	2.49675	0	0	0.00815187	2.73621	-13.2606	-6.00341	535.655	409.591	655.361	367.26	367.26	367.26	10.0734	-85.0641	2.32643	709.323	493.031	209.193	194.098	194.098	194.098	-85.6062	-4.68542	-8.17226	44.038	0.989002	2.29341	0.479307	-0.0557436	1.75393	-148.138	49.5407	-5.68655	0	0	-0.205596
1351	0	-10.4807	0	0	-10.4943	-0.0641262	2.90395	-0.187453	0.0181724	-0.0106923	-24.0942	2.46E-15	2.24002	0	0	0.0112885	2.50733	-12.9168	-6.11218	534.61	410.754	656.025	367.43	367.43	367.43	10.0201	-84.6406	2.25488	703.923	493.182	208.059	194.098	194.098	194.098	-85.1761	-4.67418	-8.11762	43.4365	1.30316	2.37254	0.310397	-0.0340935	1.72804	-102.706	50.805	-4.92784	0	0	-0.1634
1352	0	-10.2415	0	0	-10.2525	-0.0573417	2.64287	-0.177954	0.0155186	-0.0163562	-22.3793	-2.95E-15	1.99732	0	0	0.0131351	2.30247	-12.5578	-6.11995	533.474	411.958	656.693	367.725	367.725	367.725	9.95673	-84.3114	2.20205	698.569	493.336	207.205	194.098	194.098	194.098	-84.8395	-4.65016	-8.06206	42.7486	1.50346	2.43405	0.0810764	0.0828378	1.72642	-41.9973	62.4953	-3.82605	0	0	-0.0891822
1353	0	-9.94646	0	0	-9.9557	-0.0524502	2.45457	-0.168973	0.0134302	-0.0186996	-20.662	4.74E-15	1.80537	0	0	0.0138582	2.10501	-12.1855	-6.07913	532.157	413.21	657.35	368.14	368.141	368.14	9.88288	-84.0637	2.17	693.234	493.482	206.578	194.098	194.098	194.098	-84.5832	-4.61081	-8.00728	42.0323	1.6583	2.45812	-0.0240845	0.131982	1.67922	-11.3245	62.8925	-3.14532	0	0	-0.0417439
1354	0	-9.61485	0	0	-9.62288	-0.0491677	2.32817	-0.160765	0.011861	-0.0188491	-19.0206	-4.62E-15	1.65774	0	0	0.0137032	1.90732	-11.798	-6.01638	530.606	414.52	657.976	368.654	368.654	368.654	9.79772	-83.8835	2.16092	687.904	493.613	206.125	194.098	194.098	194.098	-84.3933	-4.55313	-7.95485	41.3138	1.80154	2.44378	-0.0702	0.0843792	1.5853	4.02763	49.526	-2.73348	0	0	-0.0122402
1355	0	-9.26307	0	0	-9.27036	-0.0474231	2.26099	-0.153504	0.0108038	-0.0174191	-17.5162	-5.59E-16	1.55077	0	0	0.0129539	1.71769	-11.392	-5.94032	528.801	415.889	658.537	369.236	369.236	369.236	9.70059	-83.757	2.17664	682.575	493.725	205.797	194.098	194.098	194.098	-84.2556	-4.47453	-7.90624	40.6063	1.94797	2.40177	-0.0484985	-0.00151036	1.48367	3.81406	32.9904	-2.53826	0	0	-0.00586171
1356	0	-8.90452	0	0	-8.91149	-0.0472805	2.2555	-0.147382	0.0101857	-0.0164216	-16.2074	-3.94E-16	1.47688	0	0	0.0118736	1.54827	-10.9632	-5.84638	526.746	417.321	659.001	369.858	369.858	369.858	9.5911	-83.6708	2.21804	677.246	493.819	205.55	194.098	194.098	194.098	-84.1569	-4.37327	-7.86256	39.9033	2.0792	2.34533	-0.0414038	0.0155052	1.42278	6.15645	33.9554	-2.31694	0	0	-0.00214209
1357	0	-8.55048	0	0	-8.55748	-0.0486311	2.30751	-0.142513	0.00997563	-0.0161397	-15.1323	1.48E-15	1.43185	0	0	0.0106737	1.39633	-10.5089	-5.73571	524.445	418.811	659.357	370.479	370.479	370.479	9.47011	-83.6134	2.28442	671.918	493.897	205.347	194.098	194.098	194.098	-84.0856	-4.24968	-7.82461	39.2015	2.18909	2.28389	-0.0571379	0.0605259	1.38276	12.2811	39.5016	-2.04367	0	0	0.00541641
1358	0	-8.21008	0	0	-8.21736	-0.0511806	2.40568	-0.138925	0.0100815	-0.0157253	-14.3047	-2.86E-15	1.4059	0	0	0.00950381	1.25343	-10.0296	-5.61745	521.899	420.356	659.607	371.057	371.057	371.057	9.33957	-83.5751	2.37338	666.587	493.961	205.158	194.098	194.098	194.098	-84.0324	-4.10596	-7.79284	38.5133	2.29592	2.22309	-0.0641083	0.0581459	1.34233	13.5856	37.8545	-1.85748	0	0	0.00768343
1359	0	-7.88895	0	0	-7.89675	-0.0546365	2.53874	-0.136609	0.0103627	-0.0143869	-13.7222	2.80E-16	1.38683	0	0	0.00846069	1.11787	-9.52778	-5.49806	519.121	421.949	659.751	371.563	371.563	371.563	9.20175	-83.5483	2.48161	661.253	494.016	204.964	194.098	194.098	194.098	-83.9898	-3.94532	-7.76718	37.8537	2.41501	2.16674	-0.0303861	0.0113105	1.31052	2.65331	29.9909	-1.8444	0	0	-0.00513879
1360	0	-7.58906	0	0	-7.59754	-0.0588345	2.70033	-0.135448	0.0106687	-0.0132357	-13.3625	2.72E-15	1.36182	0	0	0.00759449	0.994425	-9.00702	-5.37444	516.143	423.578	659.784	371.984	371.984	371.984	9.05886	-83.5275	2.60551	655.918	494.068	204.749	194.098	194.098	194.098	-83.9526	-3.77126	-7.74723	37.2239	2.53311	2.11501	0.000638887	-0.0364493	1.2972	-9.75599	22.9238	-1.84755	0	0	-0.0187783
1361	0	-7.3098	0	0	-7.31912	-0.0636116	2.88415	-0.135256	0.0108271	-0.0128617	-13.1898	-1.68E-15	1.31844	0	0	0.00692406	0.886922	-8.47245	-5.24306	513.001	425.229	659.708	372.318	372.318	372.318	8.91324	-83.5087	2.74092	650.587	494.12	204.506	194.098	194.098	194.098	-83.9173	-3.58779	-7.73226	36.6243	2.63501	2.06477	0.0158687	-0.0333452	1.31346	-19.2375	24.1154	-1.77981	0	0	-0.0290645
1362	0	-7.04913	0	0	-7.05939	-0.0687384	3.08136	-0.135845	0.010781	-0.0128393	-13.166	-1.06E-16	1.25617	0	0	0.00645052	0.791767	-7.93084	-5.10479	509.727	426.888	659.54	372.564	372.564	372.564	8.7674	-83.4896	2.88351	645.261	494.176	204.233	194.098	194.098	194.098	-83.8817	-3.3993	-7.72142	36.0617	2.72165	2.01088	0.0204996	-0.0472087	1.33807	-27.1425	22.404	-1.67963	0	0	-0.0350381
1363	0	-6.80379	0	0	-6.81504	-0.0739964	3.28355	-0.137002	0.0105265	-0.0121925	-13.2503	1.59E-15	1.17985	0	0	0.00616362	0.707295	-7.39007	-4.96165	506.355	428.539	659.292	372.726	372.726	372.726	8.62377	-83.4693	3.02893	639.941	494.239	203.935	194.098	194.098	194.098	-83.8452	-3.21018	-7.71376	35.5452	2.7961	1.94638	0.0567694	-0.106824	1.35448	-42.7259	13.342	-1.66055	0	0	-0.0462594
1364	0	-6.5689	0	0	-6.58115	-0.0793348	3.48875	-0.138495	0.01007	-0.0115922	-13.4013	2.58E-15	1.09552	0	0	0.00604629	0.638187	-6.85707	-4.80795	502.927	430.165	658.973	372.815	372.815	372.815	8.48434	-83.4471	3.17337	634.631	494.31	203.616	194.098	194.098	194.098	-83.8075	-3.0242	-7.70832	35.0753	2.84877	1.86661	0.101662	-0.153681	1.37582	-59.4548	5.59435	-1.62836	0	0	-0.0564522
1365	0	-6.33903	0	0	-6.35232	-0.0847691	3.69753	-0.140113	0.00945087	-0.0118813	-13.5836	2.68E-15	1.01034	0	0	0.00607931	0.58774	-6.33756	-4.63593	499.487	431.749	658.596	372.837	372.837	372.837	8.35096	-83.4234	3.31367	629.336	494.388	203.284	194.098	194.098	194.098	-83.769	-2.84467	-7.70441	34.649	2.87236	1.76995	0.118956	-0.175211	1.40868	-68.0992	0.315378	-1.48522	0	0	-0.057494
1366	0	-6.10959	0	0	-6.1239	-0.0902497	3.908	-0.141674	0.00873038	-0.012507	-13.7681	3.67E-15	0.931782	0	0	0.00623998	0.555653	-5.83707	-4.44465	496.067	433.275	658.174	372.798	372.798	372.798	8.22543	-83.3984	3.44708	624.055	494.473	202.949	194.098	194.098	194.098	-83.7302	-2.67463	-7.70157	34.269	2.87053	1.65429	0.131043	-0.194446	1.43868	-73.7042	-6.56882	-1.29845	0	0	-0.0552662
1367	0	-5.87652	0	0	-5.89178	-0.0957241	4.11813	-0.143018	0.00794484	-0.0130221	-13.9314	-2.40E-15	0.862346	0	0	0.00650202	0.541052	-5.35972	-4.2355	492.691	434.731	657.723	372.699	372.699	372.699	8.10959	-83.3727	3.57144	618.788	494.563	202.617	194.098	194.098	194.098	-83.6918	-2.51667	-7.69971	33.9384	2.85256	1.52018	0.157609	-0.200036	1.47217	-80.7636	-13.232	-1.12628	0	0	-0.0537746
1368	0	-5.63603	0	0	-5.65221	-0.101194	4.32797	-0.144058	0.00709754	-0.0140582	-14.0597	-3.42E-15	0.799277	0	0	0.00683973	0.540402	-4.90717	-4.00783	489.385	436.104	657.258	372.544	372.544	372.544	8.0049	-83.3467	3.68533	613.533	494.656	202.296	194.098	194.098	194.098	-83.6544	-2.37272	-7.69896	33.6511	2.81925	1.37002	0.171113	-0.165128	1.5179	-82.5849	-14.9262	-0.909249	0	0	-0.0483384
1369	0	-5.38549	0	0	-5.40246	-0.106605	4.53544	-0.144743	0.00620264	-0.0158068	-14.1446	1.19E-15	0.739559	0	0	0.00722633	0.545493	-4.47963	-3.76523	486.161	437.384	656.8	372.334	372.334	372.334	7.91277	-83.3208	3.78777	608.287	494.749	201.993	194.098	194.098	194.098	-83.6185	-2.24431	-7.69971	33.3995	2.77331	1.20514	0.157355	-0.158499	1.55077	-75.9887	-21.2878	-0.638017	0	0	-0.0392383
1370	0	-5.12351	0	0	-5.14111	-0.111806	4.73474	-0.145047	0.00537398	-0.0174863	-14.1811	-3.77E-15	0.68961	0	0	0.00763142	0.551814	-4.07695	-3.51796	483.022	438.565	656.362	372.076	372.076	372.076	7.83449	-83.2952	3.87819	603.043	494.839	201.712	194.098	194.098	194.098	-83.5844	-2.1327	-7.70245	33.1841	2.72746	1.02686	0.1476	-0.146807	1.57952	-68.442	-25.8252	-0.389998	0	0	-0.0308584
1371	0	-4.84937	0	0	-4.86736	-0.116649	4.92021	-0.144985	0.00465022	-0.0186964	-14.1698	-3.42E-15	0.648894	0	0	0.00803402	0.554913	-3.6974	-3.27576	479.965	439.642	655.952	371.777	371.777	371.777	7.77112	-83.2701	3.95629	597.794	494.924	201.455	194.098	194.098	194.098	-83.5524	-2.03868	-7.70776	33.0026	2.69629	0.838602	0.15445	-0.122155	1.60892	-63.3309	-26.7786	-0.202788	0	0	-0.024575
1372	0	-4.56255	0	0	-4.58065	-0.121054	5.08882	-0.144603	0.00410976	-0.0193846	-14.1158	4.46E-15	0.622506	0	0	0.00841812	0.550034	-3.33736	-3.04351	476.99	440.611	655.581	371.445	371.445	371.445	7.72321	-83.2454	4.02229	592.536	495	201.222	194.098	194.098	194.098	-83.5222	-1.96249	-7.71618	32.8447	2.68792	0.646696	0.17254	-0.145044	1.62026	-60.0006	-34.0527	-0.0644806	0	0	-0.0210764
1373	0	-4.26264	0	0	-4.28057	-0.125008	5.24012	-0.143958	0.00375273	-0.0197303	-14.0272	1.33E-15	0.611439	0	0	0.00877543	0.539162	-2.99211	-2.82182	474.101	441.472	655.247	371.1	371.101	371.1	7.69102	-83.2207	4.07652	587.263	495.066	201.011	194.098	194.098	194.098	-83.4936	-1.90401	-7.72809	32.694	2.69692	0.460004	0.194266	-0.154005	1.63895	-57.5891	-38.3345	0.0396043	0	0	-0.0201207
1374	0	-3.9497	0	0	-3.96716	-0.12854	5.37516	-0.143172	0.0035809	-0.0196902	-13.9203	-8.15E-16	0.620026	0	0	0.00910186	0.523659	-2.65641	-2.60859	471.301	442.224	654.945	370.77	370.77	370.77	7.67442	-83.1957	4.11958	581.976	495.121	200.82	194.098	194.098	194.098	-83.4662	-1.86273	-7.74382	32.5275	2.70548	0.288521	0.219119	-0.125593	1.65342	-57.8916	-35.8021	0.114469	0	0	-0.0227551
1375	0	-3.62393	0	0	-3.64069	-0.131708	5.49628	-0.142334	0.00363816	-0.0194248	-13.8078	1.84E-15	0.655617	0	0	0.00937888	0.498191	-2.32471	-2.399	468.592	442.87	654.68	370.464	370.464	370.464	7.67305	-83.1696	4.1522	576.674	495.164	200.644	194.098	194.098	194.098	-83.4392	-1.83788	-7.7636	32.3249	2.71279	0.151216	0.239072	-0.0608434	1.67381	-59.923	-25.9005	0.17165	0	0	-0.0279042
1376	0	-3.28629	0	0	-3.30209	-0.134544	5.60466	-0.141612	0.00373387	-0.0215912	-13.7102	-4.31E-16	0.69677	0	0	0.009589	0.454091	-1.99262	-2.19007	465.974	443.414	654.459	370.191	370.191	370.192	7.6864	-83.1421	4.17535	571.356	495.195	200.479	194.098	194.098	194.098	-83.4122	-1.82849	-7.78768	32.0712	2.72369	0.0677609	0.145884	-0.0795065	1.67718	-36.954	-28.5864	0.400809	0	0	-0.0185786
1377	0	-2.94071	0	0	-2.95528	-0.136646	5.68495	-0.141115	0.00385353	-0.0271954	-13.6406	-1.96E-15	0.736928	0	0	0.00973337	0.395757	-1.66274	-2.00689	463.408	443.862	654.27	369.981	369.981	369.981	7.71433	-83.1128	4.19022	566.011	495.216	200.321	194.098	194.098	194.098	-83.3847	-1.8336	-7.81673	31.7827	2.74349	0.035068	-0.106816	-0.155553	1.68357	23.1163	-40.3047	0.875014	0	0	0.0152899
1378	0	-2.59491	0	0	-2.60782	-0.137101	5.70231	-0.140725	0.00430308	-0.0284738	-13.5883	5.23E-16	0.797147	0	0	0.00983745	0.337445	-1.34575	-1.90758	460.814	444.224	654.088	369.887	369.887	369.887	7.75679	-83.0813	4.19868	560.616	495.223	200.171	194.098	194.098	194.098	-83.3564	-1.85188	-7.85187	31.5088	2.77784	0.0169834	-0.205099	-0.176522	1.67788	45.9681	-42.2781	1.03157	0	0	0.0295687
1379	0	-2.25184	0	0	-2.26284	-0.13569	5.64844	-0.1403	0.00513107	-0.0221378	-13.5394	-1.72E-15	0.876541	0	0	0.00992267	0.282376	-1.0443	-1.90654	458.164	444.508	653.904	369.92	369.92	369.92	7.81266	-83.0476	4.20292	555.165	495.217	200.027	194.098	194.098	194.098	-83.327	-1.88117	-7.89368	31.263	2.82932	0.00437156	0.0525359	-0.0565048	1.66283	-11.7827	-20.4564	0.607125	0	0	-0.00457916
1380	0	-1.90628	0	0	-1.91531	-0.133407	5.56122	-0.14011	0.00583934	-0.019644	-13.5184	5.66E-16	0.93113	0	0	0.0100271	0.215	-0.745914	-1.94178	455.528	444.718	653.734	370.035	370.035	370.035	7.87999	-83.0116	4.20391	549.685	495.205	199.883	194.098	194.098	194.098	-83.2964	-1.91953	-7.94143	30.9916	2.88767	0.0414874	0.0946339	-0.0309605	1.64414	-21.1919	-15.1306	0.47109	0	0	-0.0110528
1381	0	-1.55678	0	0	-1.56387	-0.130674	5.45676	-0.140135	0.00643579	-0.0199312	-13.5207	-4.23E-15	0.963778	0	0	0.0101449	0.131166	-0.446142	-1.98809	452.927	444.862	653.577	370.211	370.211	370.211	7.95751	-82.9736	4.20246	544.186	495.191	199.738	194.098	194.098	194.098	-83.2648	-1.96571	-7.99475	30.6799	2.95	0.137958	0.0473159	-0.0445345	1.62205	-7.85633	-16.6501	0.527886	0	0	-0.00301709
1382	0	-1.20498	0	0	-1.21022	-0.127454	5.33367	-0.140258	0.00699189	-0.0201479	-13.5326	3.97E-15	0.984399	0	0	0.0102386	0.0355641	-0.146908	-2.04975	450.348	444.947	653.424	370.443	370.443	370.443	8.0442	-82.9336	4.19939	538.669	495.176	199.591	194.098	194.098	194.098	-83.2321	-2.01849	-8.05346	30.3421	3.01594	0.277748	-0.0102324	-0.0656672	1.5978	5.82638	-18.6063	0.564571	0	0	0.00669182
1383	0	-0.852876	0	0	-0.856397	-0.123671	5.18895	-0.140422	0.00754549	-0.0196924	-13.5469	-1.63E-15	0.999218	0	0	0.0102964	-0.0667564	0.149239	-2.13393	447.773	444.981	653.264	370.725	370.725	370.725	8.13885	-82.8919	4.19536	533.133	495.161	199.443	194.098	194.098	194.098	-83.1984	-2.07669	-8.11712	29.9953	3.08511	0.442875	-0.0290954	-0.0544105	1.57719	9.88525	-14.4312	0.530637	0	0	0.00924517
1384	0	-0.50156	0	0	-0.503492	-0.119354	5.02376	-0.140582	0.00807004	-0.0190025	-13.5592	3.38E-15	1.00505	0	0	0.0103189	-0.175881	0.441662	-2.24001	445.197	444.969	653.095	371.037	371.037	371.037	8.24023	-82.8484	4.19069	527.581	495.149	199.294	194.098	194.098	194.098	-83.1637	-2.13934	-8.18509	29.649	3.1598	0.624387	-0.0295535	-0.0308458	1.55977	10.238	-8.02766	0.462687	0	0	0.00856481
1385	0	-0.151466	0	0	-0.152025	-0.114586	4.84122	-0.140739	0.00851365	-0.0187605	-13.569	7.56E-16	1.00025	0	0	0.0103155	-0.294361	0.730892	-2.36355	442.619	444.918	652.917	371.354	371.354	371.354	8.34712	-82.8031	4.18532	522.016	495.14	199.144	194.098	194.098	194.098	-83.1277	-2.20572	-8.25652	29.3081	3.24331	0.818808	-0.0442693	-0.0293085	1.53813	14.8042	-5.07657	0.432124	0	0	0.0111289
1386	0	0.19673	0	0	0.197355	-0.109395	4.64237	-0.140871	0.00893739	-0.0181852	-13.5743	3.93E-15	0.994296	0	0	0.0102958	-0.421468	1.01716	-2.50329	440.036	444.831	652.73	371.654	371.654	371.654	8.45846	-82.7559	4.17918	516.44	495.135	198.995	194.098	194.098	194.098	-83.0904	-2.27523	-8.33065	28.9799	3.34048	1.0229	-0.0363688	-0.0581564	1.51471	15.0467	-6.25259	0.378259	0	0	0.0113075
1387	0	0.543075	0	0	0.544691	-0.10387	4.4306	-0.14094	0.00929626	-0.017584	-13.5707	1.52E-15	0.986287	0	0	0.0102597	-0.551832	1.30178	-2.65452	437.451	444.711	652.525	371.926	371.926	371.926	8.5734	-82.7069	4.17187	510.856	495.136	198.846	194.098	194.098	194.098	-83.0518	-2.34761	-8.40667	28.6645	3.44348	1.23441	-0.0199849	-0.0867849	1.49896	14.0161	-6.945	0.329979	0	0	0.0104915
1388	0	0.887852	0	0	0.89026	-0.0981135	4.2098	-0.140978	0.00955593	-0.017317	-13.5605	1.99E-15	0.974803	0	0	0.0102135	-0.680053	1.58655	-2.81159	434.87	444.559	652.296	372.163	372.163	372.164	8.69135	-82.6559	4.1629	505.269	495.142	198.696	194.098	194.098	194.098	-83.0116	-2.42281	-8.48389	28.3581	3.54011	1.44966	-0.0191524	-0.104343	1.49074	16.8619	-6.33734	0.323421	0	0	0.0118697
1389	0	1.23096	0	0	1.23395	-0.09218	3.98211	-0.140942	0.00976138	-0.0167213	-13.5401	1.90E-16	0.964357	0	0	0.0101566	-0.802943	1.87303	-2.9718	432.295	444.376	652.04	372.364	372.364	372.365	8.81182	-82.6027	4.15198	499.678	495.153	198.547	194.098	194.098	194.098	-82.9696	-2.50074	-8.56179	28.0593	3.62843	1.66487	0.00704357	-0.120465	1.48371	14.5301	-6.0757	0.297619	0	0	0.0101255
1390	0	1.57271	0	0	1.57608	-0.086184	3.75188	-0.140912	0.0098777	-0.016469	-13.5173	4.19E-15	0.95163	0	0	0.0100936	-0.917365	2.16361	-3.12916	429.733	444.163	651.754	372.526	372.526	372.526	8.93454	-82.547	4.13859	494.089	495.171	198.398	194.098	194.098	194.098	-82.9255	-2.58155	-8.63993	27.7646	3.71191	1.8802	0.00946639	-0.148883	1.4767	17.0549	-8.15293	0.315032	0	0	0.0120291
1391	0	1.913	0	0	1.91663	-0.0801969	3.52188	-0.140837	0.0099461	-0.0157065	-13.4883	-3.63E-15	0.938964	0	0	0.0100229	-1.02008	2.46003	-3.28072	427.187	443.919	651.435	372.649	372.649	372.649	9.05927	-82.4884	4.12243	488.502	495.193	198.247	194.098	194.098	194.098	-82.879	-2.66529	-8.71797	27.473	3.80019	2.09516	0.0427829	-0.124888	1.49696	12.5494	-1.85794	0.288473	0	0	0.00811195
1392	0	2.25227	0	0	2.25601	-0.0743666	3.29779	-0.140787	0.00994576	-0.0154863	-13.4609	3.66E-15	0.921925	0	0	0.00994307	-1.11381	2.76514	-3.41849	424.667	443.643	651.088	372.744	372.744	372.744	9.18603	-82.4266	4.10304	482.922	495.221	198.095	194.098	194.098	194.098	-82.8297	-2.75224	-8.79566	27.1718	3.88715	2.30772	0.0471601	-0.152191	1.51396	14.1442	-4.04945	0.322313	0	0	0.00978545
1393	0	2.59035	0	0	2.59409	-0.0687601	3.0822	-0.14077	0.00990158	-0.0158512	-13.4354	-2.51E-15	0.900224	0	0	0.00985317	-1.19412	3.08025	-3.54032	422.177	443.333	650.709	372.839	372.839	372.839	9.31479	-82.3611	4.08014	477.35	495.252	197.94	194.098	194.098	194.098	-82.7771	-2.84256	-8.87285	26.849	3.94852	2.50665	0.0236646	-0.224387	1.51017	21.8057	-14.4148	0.425146	0	0	0.0166572
1394	0	2.92644	0	0	2.93012	-0.0633661	2.87471	-0.140728	0.00988335	-0.0156883	-13.4056	-2.64E-18	0.877597	0	0	0.00974975	-1.25013	3.40486	-3.65047	419.709	442.991	650.285	372.962	372.962	372.962	9.44535	-82.2917	4.05367	471.786	495.286	197.782	194.098	194.098	194.098	-82.7211	-2.93614	-8.94941	26.5044	3.96988	2.68025	0.0221439	-0.232584	1.51046	23.6948	-16.2162	0.459211	0	0	0.0184497
1395	0	3.26028	0	0	3.26384	-0.0582503	2.67784	-0.14066	0.00989452	-0.01512	-13.37	-4.13E-15	0.852775	0	0	0.00962668	-1.28048	3.7397	-3.74688	417.266	442.617	649.816	373.115	373.115	373.115	9.57752	-82.2179	4.02338	466.231	495.321	197.622	194.098	194.098	194.098	-82.661	-3.03301	-9.02508	26.1378	3.95849	2.8295	0.0435995	-0.172365	1.52546	19.8542	-8.90644	0.430799	0	0	0.0157628
1396	0	3.59204	0	0	3.59545	-0.0535405	2.49654	-0.140665	0.00998526	-0.0155539	-13.336	-1.94E-15	0.83107	0	0	0.00948793	-1.29416	4.08648	-3.82202	414.856	442.209	649.314	373.287	373.287	373.287	9.71113	-82.1394	3.98872	460.688	495.355	197.457	194.098	194.098	194.098	-82.5967	-3.13342	-9.09943	25.7449	3.92935	2.96379	0.0173293	-0.141186	1.53284	26.4536	-7.3019	0.503363	0	0	0.0220078
1397	0	3.92065	0	0	3.92389	-0.0492157	2.33002	-0.140709	0.0102237	-0.0162945	-13.3006	1.30E-15	0.820604	0	0	0.00932961	-1.29721	4.44458	-3.87782	412.474	441.772	648.789	373.468	373.468	373.468	9.84555	-82.0557	3.94961	455.157	495.388	197.288	194.098	194.098	194.098	-82.5275	-3.23699	-9.17205	25.3295	3.8907	3.08489	-0.0210705	-0.120781	1.53667	35.3373	-6.75843	0.599511	0	0	0.0308373
1398	0	4.24464	0	0	4.2477	-0.0452093	2.17573	-0.140763	0.0105966	-0.0165951	-13.2627	3.58E-15	0.823786	0	0	0.00914276	-1.29331	4.81237	-3.91925	410.113	441.307	648.245	373.652	373.652	373.652	9.97991	-81.9662	3.90602	449.634	495.419	197.115	194.098	194.098	194.098	-82.4527	-3.34315	-9.24236	24.8974	3.84273	3.19202	-0.0414518	-0.0971324	1.53666	39.3208	-3.58009	0.640717	0	0	0.0355365
1399	0	4.56293	0	0	4.56581	-0.0415124	2.03332	-0.140909	0.0111508	-0.0173089	-13.2311	-3.79E-15	0.849414	0	0	0.00893496	-1.2849	5.18855	-3.94752	407.77	440.817	647.689	373.827	373.827	373.827	10.1135	-81.8701	3.85779	444.12	495.446	196.938	194.098	194.098	194.098	-82.3716	-3.45156	-9.30982	24.4526	3.78232	3.28886	-0.0833665	-0.12142	1.51296	47.6	-5.97052	0.731778	0	0	0.0432609
1400	0	4.87417	0	0	4.87687	-0.0380651	1.90051	-0.141122	0.0118591	-0.0179915	-13.2043	-3.52E-15	0.898013	0	0	0.00870903	-1.26744	5.57057	-3.9679	405.434	440.305	647.115	373.978	373.978	373.978	10.2456	-81.7667	3.80487	438.611	495.471	196.758	194.098	194.098	194.098	-82.2833	-3.56171	-9.37398	24.0089	3.71355	3.38019	-0.12608	-0.151467	1.49026	55.4778	-8.53938	0.826261	0	0	0.0496146
1401	0	5.17723	0	0	5.17971	-0.0348142	1.77524	-0.141418	0.0127302	-0.0183961	-13.1837	2.28E-15	0.971977	0	0	0.00846324	-1.23524	5.95565	-3.98527	403.1	439.776	646.52	374.092	374.092	374.092	10.3755	-81.6555	3.74729	433.106	495.493	196.576	194.098	194.098	194.098	-82.1872	-3.6732	-9.43449	23.5784	3.63491	3.4694	-0.145733	-0.143813	1.49006	58.4101	-5.54963	0.888469	0	0	0.0505203
1402	0	5.4714	0	0	5.47371	-0.0317413	1.65682	-0.141861	0.0136872	-0.0199942	-13.1717	-3.25E-15	1.06231	0	0	0.00819946	-1.18765	6.34165	-4.001	400.762	439.231	645.904	374.162	374.162	374.162	10.5032	-81.5357	3.68505	427.603	495.517	196.393	194.098	194.098	194.098	-82.0825	-3.78583	-9.49128	23.1657	3.53462	3.55729	-0.218104	-0.137265	1.4845	73.8808	-4.29703	1.09194	0	0	0.0599719
1403	0	5.75489	0	0	5.75696	-0.0286644	1.53823	-0.142294	0.0146678	-0.0209866	-13.1485	-2.04E-15	1.15935	0	0	0.00791315	-1.12619	6.72432	-4.02643	398.408	438.675	645.273	374.174	374.174	374.174	10.6279	-81.4068	3.61908	422.095	495.542	196.212	194.098	194.098	194.098	-81.9685	-3.89852	-9.54452	22.7881	3.42398	3.6412	-0.258342	-0.107179	1.48877	82.3092	-0.478471	1.22583	0	0	0.0617908
1404	0	6.02655	0	0	6.0284	-0.0255097	1.41663	-0.14261	0.0155949	-0.0202313	-13.0974	-2.30E-15	1.25132	0	0	0.00759556	-1.05556	7.1009	-4.06524	396.035	438.11	644.636	374.113	374.113	374.113	10.7494	-81.2676	3.54988	416.579	495.572	196.036	194.098	194.098	194.098	-81.8441	-4.01075	-9.59447	22.4562	3.31777	3.72304	-0.221201	-0.0682053	1.50987	72.6851	4.49776	1.15957	0	0	0.0499581
1405	0	6.28736	0	0	6.28898	-0.0224734	1.29958	-0.142958	0.016445	-0.0200564	-13.0259	2.42E-15	1.33192	0	0	0.00725083	-0.980632	7.47204	-4.10383	393.662	437.535	644.002	373.977	373.977	373.977	10.8687	-81.1173	3.47652	411.059	495.61	195.865	194.098	194.098	194.098	-81.7085	-4.12363	-9.6413	22.1604	3.20833	3.80871	-0.20704	-0.0544817	1.52955	68.6565	5.18213	1.15728	0	0	0.0422092
1406	0	6.53748	0	0	6.53889	-0.0196778	1.1918	-0.143411	0.0171679	-0.0210468	-12.9379	-2.74E-15	1.39334	0	0	0.00687427	-0.902963	7.8373	-4.13372	391.305	436.952	643.376	373.775	373.775	373.775	10.9865	-80.9543	3.39819	405.537	495.659	195.702	194.098	194.098	194.098	-81.5602	-4.23807	-9.68511	21.895	3.08958	3.8981	-0.232346	-0.0554292	1.54843	74.8168	3.26188	1.27852	0	0	0.0401987
1407	0	6.77538	0	0	6.77662	-0.0170692	1.09122	-0.143884	0.0177887	-0.0222369	-12.8252	3.91E-16	1.43674	0	0	0.00645398	-0.822836	8.19397	-4.15791	388.967	436.357	642.762	373.519	373.519	373.519	11.1027	-80.7764	3.31481	400.009	495.72	195.547	194.098	194.098	194.098	-81.397	-4.35394	-9.72599	21.6639	2.96689	3.98353	-0.260856	-0.047908	1.57684	82.0758	2.75145	1.40754	0	0	0.0383332
1408	0	6.99898	0	0	7.00005	-0.0145604	0.994479	-0.144267	0.0183073	-0.0223088	-12.6799	-2.38E-15	1.4616	0	0	0.00598555	-0.742266	8.53917	-4.18102	386.65	435.75	642.167	373.223	373.223	373.223	11.217	-80.5809	3.2264	394.472	495.793	195.403	194.098	194.098	194.098	-81.2162	-4.47086	-9.764	21.4707	2.84848	4.05591	-0.240002	-0.0318664	1.61122	77.5231	3.96477	1.39801	0	0	0.0319381
1409	0	7.20741	0	0	7.20833	-0.0122394	0.904979	-0.144556	0.018741	-0.0215373	-12.506	1.16E-15	1.47051	0	0	0.00547333	-0.663844	8.87246	-4.19632	384.375	435.127	641.598	372.907	372.907	372.907	11.3299	-80.3649	3.13183	388.926	495.88	195.269	194.098	194.098	194.098	-81.0149	-4.58963	-9.79896	21.3073	2.73462	4.11384	-0.176079	-0.024182	1.64991	63.0092	4.18076	1.28766	0	0	0.023344
1410	0	7.40072	0	0	7.4015	-0.0103195	0.83094	-0.144966	0.0191251	-0.0220788	-12.3293	1.59E-17	1.46711	0	0	0.0049301	-0.588507	9.19508	-4.18931	382.172	434.483	641.058	372.595	372.595	372.595	11.4422	-80.1253	3.02908	383.376	495.981	195.147	194.098	194.098	194.098	-80.79	-4.71203	-9.83057	21.1564	2.61404	4.16002	-0.166059	-0.0218228	1.68266	61.2669	3.26963	1.31391	0	0	0.0205609
1411	0	7.57721	0	0	7.57792	-0.00880702	0.772614	-0.145506	0.0194547	-0.0237495	-12.1577	-2.76E-15	1.45029	0	0	0.00435588	-0.517481	9.50589	-4.15837	380.056	433.812	640.552	372.308	372.308	372.308	11.5539	-79.8584	2.91717	377.822	496.096	195.035	194.098	194.098	194.098	-80.538	-4.83851	-9.85859	21.013	2.4901	4.1916	-0.189718	-0.0254977	1.71319	68.4268	1.57535	1.44641	0	0	0.0206273
1412	0	7.73397	0	0	7.73459	-0.00753669	0.723623	-0.14609	0.0197461	-0.0252633	-11.9876	-6.15E-16	1.42121	0	0	0.00375074	-0.451417	9.80174	-4.11312	378.032	433.11	640.085	372.064	372.064	372.064	11.6641	-79.5605	2.79609	372.258	496.223	194.937	194.098	194.098	194.098	-80.2551	-4.96826	-9.88267	20.8825	2.37635	4.20063	-0.211726	-0.0512261	1.73189	74.8834	-3.04679	1.55291	0	0	0.019894
1413	0	7.86824	0	0	7.86881	-0.00637142	0.678683	-0.146549	0.019932	-0.0247988	-11.806	-2.27E-15	1.37268	0	0	0.00311862	-0.389075	10.0799	-4.06171	376.105	432.373	639.659	371.877	371.877	371.877	11.7718	-79.228	2.66564	366.682	496.36	194.853	194.098	194.098	194.098	-79.9373	-5.10058	-9.9024	20.7708	2.28895	4.18329	-0.142515	-0.0293914	1.76805	60.1164	0.991253	1.41753	0	0	0.0160693
1414	0	7.97994	0	0	7.98043	-0.00548372	0.644447	-0.147052	0.0200406	-0.0240523	-11.629	-1.52E-15	1.30723	0	0	0.00247084	-0.332321	10.3421	-3.99204	374.308	431.595	639.28	371.763	371.763	371.763	11.8772	-78.8574	2.5238	361.098	496.506	194.783	194.098	194.098	194.098	-79.5814	-5.23685	-9.91707	20.6624	2.22045	4.14676	-0.062576	-0.0412296	1.80339	42.6162	0.298795	1.24032	0	0	0.0117666
1415	0	8.06923	0	0	8.06971	-0.00508857	0.629207	-0.147799	0.0200869	-0.025217	-11.4748	2.71E-15	1.22522	0	0	0.00181135	-0.278995	10.5905	-3.89016	372.676	430.772	638.945	371.749	371.749	371.749	11.9804	-78.4455	2.36835	355.512	496.66	194.729	194.098	194.098	194.098	-79.1842	-5.37862	-9.92591	20.5347	2.14052	4.09302	-0.0619584	-0.05567	1.82276	43.7097	-1.29337	1.26999	0	0	0.0128935
1416	0	8.13387	0	0	8.13439	-0.00511248	0.630129	-0.148726	0.0200742	-0.027263	-11.3386	3.22E-15	1.12638	0	0	0.00112987	-0.226779	10.8236	-3.76125	371.22	429.901	638.654	371.847	371.847	371.847	12.0799	-77.9886	2.19882	349.925	496.819	194.693	194.098	194.098	194.098	-78.7419	-5.52512	-9.92795	20.3862	2.04198	4.01772	-0.0918439	-0.082855	1.82463	51.9977	-5.15804	1.38617	0	0	0.0159765
1417	0	8.17049	0	0	8.17099	-0.00534274	0.63901	-0.149712	0.0200315	-0.0287004	-11.2112	1.61E-15	1.01366	0	0	0.000418699	-0.172503	11.0381	-3.62033	369.937	428.983	638.408	372.056	372.056	372.056	12.173	-77.4833	2.01584	344.334	496.977	194.677	194.098	194.098	194.098	-78.2506	-5.67423	-9.92218	20.2303	1.93942	3.91901	-0.103193	-0.0914088	1.82403	54.6979	-5.45346	1.39925	0	0	0.0176885
1418	0	8.17622	0	0	8.17676	-0.00566523	0.651447	-0.15067	0.0199835	-0.0285839	-11.0853	4.00E-15	0.891078	0	0	-0.000322124	-0.116022	11.2322	-3.47581	368.835	428.018	638.209	372.361	372.361	372.361	12.2572	-76.9261	1.81957	338.737	497.129	194.685	194.098	194.098	194.098	-77.7064	-5.82424	-9.90726	20.077	1.84921	3.80447	-0.0397181	-0.0351562	1.84431	39.6961	5.77493	1.17592	0	0	0.0147228
1419	0	8.15032	0	0	8.15088	-0.00620606	0.672305	-0.151736	0.0199909	-0.0293266	-10.9689	9.09E-16	0.767213	0	0	-0.00109051	-0.0631508	11.4071	-3.32003	367.942	427.01	638.066	372.745	372.745	372.746	12.3305	-76.3141	1.6089	333.142	497.273	194.72	194.098	194.098	194.098	-77.1062	-5.97486	-9.88161	19.9191	1.77021	3.68956	-0.0280148	-0.0397655	1.84548	35.6037	8.49002	1.04127	0	0	0.0135229
1420	0	8.09091	0	0	8.09152	-0.006967	0.701652	-0.152809	0.020077	-0.0307804	-10.8411	-3.98E-15	0.647089	0	0	-0.00188706	-0.0118957	11.5617	-3.15577	367.27	425.962	637.978	373.2	373.2	373.2	12.3902	-75.6443	1.38367	327.553	497.404	194.784	194.098	194.098	194.098	-76.4468	-6.1247	-9.84353	19.7582	1.69605	3.57973	-0.0476613	-0.0852184	1.83238	38.6194	6.03747	0.978077	0	0	0.0137638
1421	0	7.99509	0	0	7.99576	-0.00783583	0.735159	-0.15361	0.0202362	-0.0318402	-10.6577	-3.47E-15	0.5346	0	0	-0.00270874	0.0466751	11.6923	-2.99563	366.82	424.883	637.936	373.723	373.723	373.723	12.4328	-74.9137	1.14453	321.972	497.516	194.883	194.098	194.098	194.098	-75.7246	-6.27146	-9.79131	19.6057	1.61977	3.47217	-0.0612795	-0.108617	1.82294	38.9671	8.27115	0.823923	0	0	0.0135533
1422	0	7.85969	0	0	7.86041	-0.00874368	0.770171	-0.153845	0.0205104	-0.0315077	-10.3695	-2.03E-15	0.440323	0	0	-0.00353542	0.118931	11.7953	-2.84948	366.598	423.781	637.936	374.306	374.306	374.306	12.4551	-74.119	0.892208	316.403	497.607	195.018	194.098	194.098	194.098	-74.9359	-6.41286	-9.72327	19.4712	1.53355	3.36389	-0.0240801	-0.0892957	1.82509	25.8653	17.9176	0.417489	0	0	0.0110057
1423	0	7.682	0	0	7.68277	-0.00981567	0.811512	-0.153426	0.0208887	-0.0302402	-9.95022	-2.71E-15	0.371243	0	0	-0.00434304	0.206558	11.8691	-2.7139	366.625	422.669	637.974	374.94	374.94	374.94	12.4541	-73.2561	0.626588	310.856	497.675	195.186	194.098	194.098	194.098	-74.0762	-6.54772	-9.63765	19.3524	1.42265	3.25682	0.0360144	-0.0682797	1.81858	5.59277	27.1589	-0.167084	0	0	0.00817669
1424	0	7.45853	0	0	7.45938	-0.0112689	0.867553	-0.15252	0.0214299	-0.0299859	-9.40209	-1.73E-15	0.340242	0	0	-0.005117	0.312217	11.912	-2.58018	366.932	421.556	638.046	375.611	375.611	375.611	12.4276	-72.3199	0.347534	305.342	497.72	195.382	194.098	194.098	194.098	-73.1401	-6.67508	-9.53303	19.2479	1.27746	3.15567	0.0410819	-0.0737241	1.7949	-2.84527	30.8259	-0.643752	0	0	0.0083579
1425	0	7.18258	0	0	7.18354	-0.0131181	0.938862	-0.151191	0.0220769	-0.0304339	-8.72257	-1.52E-15	0.348525	0	0	-0.00582708	0.44026	11.9188	-2.45318	367.532	420.458	638.145	376.298	376.298	376.298	12.3726	-71.3036	0.0566859	299.87	497.743	195.596	194.098	194.098	194.098	-72.1206	-6.79242	-9.40854	19.176	1.11291	3.0602	0.00602351	-0.0333759	1.77841	-2.93628	41.1417	-1.06988	0	0	0.0126192
1426	0	6.84454	0	0	6.84564	-0.0152243	1.02008	-0.149281	0.0227631	-0.0284588	-7.8947	1.14E-15	0.394304	0	0	-0.00641128	0.588092	11.8822	-2.3447	368.434	419.389	638.273	376.973	376.973	376.973	12.286	-70.1988	-0.242862	294.443	497.745	195.818	194.098	194.098	194.098	-71.0088	-6.89601	-9.26401	19.1625	0.958463	2.96482	0.0641873	0.0282617	1.78245	-26.2917	55.618	-1.9356	0	0	0.0188656
1427	0	6.43542	0	0	6.43664	-0.0177718	1.11831	-0.146913	0.0233902	-0.0249507	-6.93063	-1.27E-15	0.471585	0	0	-0.00680009	0.752047	11.7981	-2.24503	369.672	418.361	638.43	377.624	377.624	377.624	12.1664	-68.9959	-0.549053	289.074	497.731	196.03	194.098	194.098	194.098	-69.7949	-6.98396	-9.09991	19.2061	0.804924	2.8632	0.172891	0.0592238	1.78278	-63.0871	65.7727	-3.07758	0	0	0.0313032
1428	0	5.94572	0	0	5.94714	-0.0211582	1.24887	-0.144343	0.0238509	-0.0222427	-5.86087	-3.30E-15	0.573207	0	0	-0.00692553	0.93482	11.6639	-2.13253	371.297	417.388	638.606	378.256	378.256	378.256	12.0132	-67.684	-0.860018	283.778	497.708	196.21	194.098	194.098	194.098	-68.4681	-7.05509	-8.9173	19.2924	0.619853	2.75029	0.237544	0.0493043	1.75764	-91.3415	69.3624	-4.06843	0	0	0.048914
1429	0	5.3631	0	0	5.36476	-0.0256709	1.42284	-0.141701	0.0240691	-0.0198861	-4.71969	-3.10E-15	0.688198	0	0	-0.00672605	1.14419	11.4749	-1.99434	373.345	416.481	638.783	378.865	378.865	378.865	11.826	-66.2504	-1.17227	278.569	497.681	196.337	194.098	194.098	194.098	-67.0158	-7.10692	-8.71794	19.4224	0.391919	2.62599	0.310918	0.0497538	1.73321	-122.781	74.5988	-5.00318	0	0	0.0758178
1430	0	4.67305	0	0	4.67498	-0.0315532	1.64957	-0.139295	0.0239409	-0.0198288	-3.57624	-3.01E-16	0.795903	0	0	-0.0061765	1.3851	11.2261	-1.81916	375.854	415.651	638.948	379.447	379.447	379.447	11.604	-64.681	-1.48101	273.456	497.656	196.386	194.098	194.098	194.098	-65.4238	-7.13586	-8.50403	19.6	0.118175	2.49531	0.328196	0.0909074	1.72129	-141.344	84.5251	-5.64712	0	0	0.110822
1431	0	3.85775	0	0	3.85993	-0.0387556	1.92711	-0.137531	0.0234604	-0.0240507	-2.52763	-3.76E-15	0.888109	0	0	-0.0053308	1.65499	10.9101	-1.61034	378.838	414.907	639.1	379.993	379.993	379.993	11.3458	-62.961	-1.77916	268.438	497.633	196.338	194.098	194.098	194.098	-63.6772	-7.13622	-8.2781	19.8389	-0.191436	2.35676	0.230564	0.0760191	1.70178	-130.657	81.7893	-5.71151	0	0	0.130686
1432	0	2.8963	0	0	2.89852	-0.0467621	2.23553	-0.136482	0.0226028	-0.0291176	-1.65932	-1.06E-15	0.959465	0	0	-0.00433231	1.95474	10.5149	-1.40106	382.273	414.257	639.234	380.51	380.51	380.51	11.05	-61.0753	-2.0581	263.496	497.609	196.186	194.098	194.098	194.098	-61.7609	-7.10101	-8.04281	20.1742	-0.513959	2.18928	0.129758	0.0500121	1.68502	-118.833	73.813	-5.74964	0	0	0.14328
1433	0	1.77013	0	0	1.77191	-0.0551795	2.55964	-0.135941	0.0215266	-0.0299911	-1.04667	1.90E-15	1.02909	0	0	-0.00346133	2.28545	10.0313	-1.21597	386.139	413.704	639.347	381.009	381.009	381.009	10.7163	-59.0106	-2.31057	258.615	497.579	195.931	194.098	194.098	194.098	-59.6614	-7.02497	-7.80024	20.6313	-0.831795	1.97551	0.350307	0.136803	1.68556	-176.678	82.4865	-6.68702	0	0	0.231217
1434	0	0.468897	0	0	0.469512	-0.0645659	2.92087	-0.136398	0.0201456	-0.036087	-0.855591	-1.69E-16	1.10419	0	0	-0.00341643	2.63811	9.46373	-1.01198	390.497	413.246	639.439	381.488	381.488	381.488	10.3453	-56.7561	-2.53142	253.793	497.539	195.572	194.098	194.098	194.098	-57.3684	-6.90517	-7.55136	21.1799	-1.15567	1.74059	0.430983	0.206894	1.69981	-198.132	86.9807	-6.85889	0	0	0.29293
1435	0	-1.01635	0	0	-1.01806	-0.0750701	3.32483	-0.138221	0.018614	-0.0471998	-1.27264	-1.27E-15	1.21968	0	0	-0.00528561	3.0012	8.81457	-0.765964	395.374	412.881	639.52	381.953	381.953	381.953	9.9376	-54.3049	-2.71372	249.017	497.479	195.127	194.098	194.098	194.098	-54.8752	-6.73725	-7.29672	21.7983	-1.49439	1.49005	0.431683	0.205742	1.70404	-194.754	80.4899	-6.29457	0	0	0.315499
1436	0	-2.69019	0	0	-2.69599	-0.0864511	3.76214	-0.14202	0.0171107	-0.0608958	-2.53197	-2.28E-15	1.41419	0	0	-0.0106097	3.37102	8.08403	-0.478734	400.759	412.601	639.592	382.426	382.426	382.426	9.49475	-51.6564	-2.85067	244.266	497.388	194.639	194.098	194.098	194.098	-52.1816	-6.51766	-7.03657	22.4808	-1.85119	1.2144	0.425856	0.17707	1.7038	-187.318	71.0183	-5.429	0	0	0.32553
1437	0	-4.54736	0	0	-4.55975	-0.0983804	4.22004	-0.148441	0.015748	-0.0766914	-4.87318	2.11E-16	1.72146	0	0	-0.0211684	3.74896	7.27432	-0.153127	406.628	412.4	639.655	382.932	382.932	382.932	9.02105	-48.8194	-2.93698	239.526	497.25	194.173	194.098	194.098	194.098	-49.2971	-6.24558	-6.77131	23.223	-2.22826	0.909475	0.413115	0.116095	1.69367	-176.94	57.143	-4.32851	0	0	0.32346
1438	0	-6.56914	0	0	-6.59123	-0.110449	4.68275	-0.158222	0.0147093	-0.094022	-8.50858	-8.25E-16	2.18058	0	0	-0.0385277	4.13995	6.38989	0.207099	412.947	412.267	639.705	383.495	383.495	383.495	8.52409	-45.8162	-2.96991	234.799	497.053	193.821	194.098	194.098	194.098	-46.245	-5.92405	-6.50205	24.0229	-2.62112	0.58113	0.389125	0.0821826	1.69189	-162.58	46.7803	-2.98839	0	0	0.312799
1439	0	-8.72024	0	0	-8.75555	-0.122063	5.12743	-0.171799	0.0140979	-0.111449	-13.5326	-5.04E-15	2.82136	0	0	-0.0630502	4.54431	5.43714	0.596215	419.669	412.191	639.75	384.125	384.125	384.125	8.01605	-42.6857	-2.95076	230.12	496.788	193.699	194.098	194.098	194.098	-43.0658	-5.56159	-6.23176	24.8772	-3.02282	0.239873	0.348358	0.097404	1.71219	-144.302	42.3938	-1.47528	0	0	0.294858
1440	0	-10.9473	0	0	-10.999	-0.132382	5.52205	-0.188921	0.013943	-0.126684	-19.8447	4.69E-15	3.66437	0	0	-0.0928476	4.95375	4.42372	1.00459	426.738	412.159	639.807	384.824	384.824	384.824	7.51446	-39.486	-2.88684	225.565	496.45	193.936	194.098	194.098	194.098	-39.8194	-5.17401	-5.96643	25.7772	-3.43391	-0.107426	0.287907	0.141541	1.73609	-123.689	41.1077	0.125064	0	0	0.269778
1441	0	-13.1794	0	0	-13.2491	-0.140377	5.82742	-0.2085	0.0140993	-0.136756	-27.1245	-4.82E-15	4.6993	0	0	-0.123287	5.35553	3.35783	1.41658	434.081	412.156	639.905	385.578	385.578	385.579	7.04183	-36.2941	-2.79327	221.263	496.044	194.663	194.098	194.098	194.098	-36.585	-4.78527	-5.71578	26.718	-3.84821	-0.454454	0.214424	0.166811	1.74472	-105.067	36.0451	1.75201	0	0	0.240399
1442	0	-15.3322	0	0	-15.4189	-0.145015	6.0044	-0.228749	0.0144374	-0.138794	-34.8581	-5.58E-15	5.88937	0	0	-0.147576	5.74009	2.24816	1.81258	441.619	412.167	640.069	386.365	386.365	386.365	6.6234	-33.202	-2.69183	217.392	495.58	195.984	194.098	194.098	194.098	-33.4568	-4.42519	-5.49332	27.7025	-4.24981	-0.791782	0.181733	0.175423	1.7363	-101.844	28.3829	3.33563	0	0	0.236901
1443	0	-17.3146	0	0	-17.4138	-0.145534	6.0242	-0.247525	0.0147847	-0.132219	-42.4168	-1.86E-15	7.15759	0	0	-0.158481	6.10256	1.10524	2.18077	449.276	412.176	640.318	387.155	387.155	387.155	6.28358	-30.3093	-2.60609	214.176	495.08	197.952	194.098	194.098	194.098	-30.5359	-4.12324	-5.31528	28.7279	-4.63175	-1.10419	0.187831	0.164674	1.70956	-112.906	17.7903	4.98644	0	0	0.261371
1444	0	-19.0383	0	0	-19.1425	-0.141471	5.86918	-0.262902	0.0149757	-0.119073	-49.1712	-3.05E-15	8.3762	0	0	-0.150702	6.44162	-0.059276	2.51665	456.989	412.171	640.669	387.918	387.918	387.918	6.04352	-27.7141	-2.55598	211.851	494.564	200.557	194.098	194.098	194.098	-27.9214	-3.90286	-5.19929	29.7862	-4.9969	-1.37239	0.168507	0.179422	1.67428	-121.52	10.9734	6.93442	0	0	0.284637
1445	0	-20.4268	0	0	-20.5265	-0.132458	5.52495	-0.27363	0.0147955	-0.100426	-54.5878	-1.35E-15	9.36432	0	0	-0.122842	6.75318	-1.23528	2.80957	464.688	412.14	641.141	388.614	388.614	388.614	5.92038	-25.5055	-2.55625	210.642	494.058	203.732	194.098	194.098	194.098	-25.7027	-3.78019	-5.16247	30.8758	-5.33945	-1.58231	0.132897	0.21208	1.63244	-128.66	5.95372	9.10647	0	0	0.30634
1446	0	-21.422	0	0	-21.5074	-0.118303	4.98355	-0.279118	0.0140017	-0.0773038	-58.2705	-5.41E-15	9.91759	0	0	-0.078117	7.03167	-2.41425	3.0448	472.302	412.07	641.753	389.2	389.2	389.2	5.92588	-23.7558	-2.61294	210.738	493.577	207.363	194.098	194.098	194.098	-23.9524	-3.76123	-5.21897	31.999	-5.65137	-1.7261	0.124794	0.226363	1.5783	-143.516	-3.20087	11.2527	0	0	0.344718
1447	0	-21.9881	0	0	-22.0519	-0.0991756	4.25055	-0.278926	0.0120872	-0.052789	-59.9508	6.09E-15	9.81643	0	0	-0.023793	7.27421	-3.58801	3.21383	479.771	411.954	642.519	389.638	389.638	389.638	6.06458	-22.5156	-2.7193	212.28	493.132	211.305	194.098	194.098	194.098	-22.721	-3.83863	-5.37733	33.1528	-5.93516	-1.79537	0.123081	0.260394	1.51776	-158.616	-9.1995	13.3381	0	0	0.387962
1448	0	-22.1138	0	0	-22.1535	-0.0755199	3.34212	-0.272854	0.00858032	-0.0294791	-59.5193	-6.09E-15	8.90328	0	0	0.0304727	7.47596	-4.74962	3.31036	487.045	411.783	643.454	389.884	389.884	389.884	6.33314	-21.8108	-2.85809	215.349	492.716	215.404	194.098	194.098	194.098	-22.0342	-3.99467	-5.6383	34.337	-6.18307	-1.78153	0.097056	0.309237	1.45862	-165.339	-11.2767	15.3409	0	0	0.414154
1449	0	-21.8133	0	0	-21.8315	-0.0480034	2.28334	-0.261062	0.00326188	-0.00775545	-57.0519	-3.38E-15	7.15138	0	0	0.0752709	7.63098	-5.89433	3.32446	494.073	411.552	644.569	389.896	389.896	389.896	6.71932	-21.6424	-3.00585	219.964	492.312	219.511	194.098	194.098	194.098	-21.8923	-4.20578	-5.99317	35.5587	-6.37368	-1.68169	0.0870523	0.318626	1.40261	-172.457	-17.4798	17.0902	0	0	0.440921
1450	0	-21.1239	0	0	-21.1281	-0.0176877	1.11507	-0.244045	-0.00360617	0.0116249	-52.8126	1.35E-15	4.69854	0	0	0.104123	7.73982	-7.01813	3.25074	500.816	411.257	645.865	389.657	389.657	389.657	7.20075	-21.987	-3.13445	226.088	491.883	223.492	194.098	194.098	194.098	-22.2707	-4.44335	-6.42342	36.8185	-6.50132	-1.49788	0.0922712	0.280312	1.35064	-179.585	-28.975	18.3754	0	0	0.467696
1451	0	-20.103	0	0	-20.103	0.0140056	-0.10727	-0.222838	-0.0113103	0.0277832	-47.2425	6.77E-16	1.82463	0	0	0.11514	7.81045	-8.11733	3.09035	507.248	410.897	647.328	389.181	389.181	389.181	7.7458	-22.8001	-3.21614	233.636	491.383	227.227	194.098	194.098	194.098	-23.1228	-4.67791	-6.90209	38.1095	-6.57698	-1.23546	0.115992	0.241858	1.30416	-186.046	-37.8585	18.9645	0	0	0.492927
1452	0	-18.8217	0	0	-18.8269	0.0454807	-1.3211	-0.199114	-0.0187429	0.0401063	-40.9167	5.41E-15	-1.09774	0	0	0.111045	7.85082	-9.18848	2.85105	513.356	410.473	648.945	388.489	388.489	388.489	8.31655	-24.0222	-3.23017	242.488	490.764	230.613	194.098	194.098	194.098	-24.3863	-4.88463	-7.39664	39.4213	-6.60942	-0.901385	0.148254	0.231514	1.27056	-189.236	-39.1219	18.5776	0	0	0.507155
1453	0	-17.3582	0	0	-17.3748	0.0752025	-2.46624	-0.174969	-0.02446	0.0488879	-34.4586	-4.06E-15	-3.66149	0	0	0.0975333	7.86355	-10.2286	2.54453	519.136	409.985	650.704	387.598	387.598	387.598	8.87311	-25.5853	-3.16769	252.502	489.978	233.563	194.098	194.098	194.098	-25.9901	-5.04756	-7.87273	40.742	-6.5981	-0.505638	0.188035	0.252286	1.25223	-189.883	-31.6093	16.8417	0	0	0.509455
1454	0	-15.7901	0	0	-15.8202	0.10184	-3.4909	-0.15263	-0.0272631	0.0550856	-28.4423	-1.35E-15	-5.52638	0	0	0.080817	7.8462	-11.2349	2.1854	524.588	409.432	652.597	386.526	386.526	386.526	9.37854	-27.4204	-3.03216	263.538	488.991	236.009	194.098	194.098	194.098	-27.8621	-5.16029	-8.29841	42.0563	-6.53944	-0.0616855	0.238457	0.247562	1.24043	-191.069	-23.883	13.5698	0	0	0.506853
1455	0	-14.1866	0	0	-14.2285	0.124272	-4.3521	-0.133903	-0.0262753	0.059268	-23.2977	0	-6.45317	0	0	0.0656006	7.80004	-12.2044	1.79148	529.719	408.813	654.61	385.306	385.306	385.306	9.80328	-29.4628	-2.83576	275.464	487.789	237.897	194.098	194.098	194.098	-29.9351	-5.22333	-8.64803	43.344	-6.44033	0.415427	0.291103	0.181014	1.2326	-192.742	-21.19	8.72875	0	0	0.499803
1456	0	-12.6038	0	0	-12.6531	0.141623	-5.01687	-0.119854	-0.0211374	0.0605194	-19.2639	-6.77E-16	-6.33082	0	0	0.054117	7.73513	-13.134	1.38231	534.541	408.129	656.713	383.998	383.998	383.998	10.1284	-31.6568	-2.59584	288.174	486.378	239.193	194.098	194.098	194.098	-32.152	-5.24221	-8.90514	44.5827	-6.32098	0.908596	0.340719	0.121873	1.22838	-192.43	-12.6943	2.51357	0	0	0.480438
1457	0	-11.0825	0	0	-11.1338	0.153433	-5.46862	-0.110866	-0.0120545	0.058542	-16.4011	0	-5.17733	0	0	0.0463872	7.6613	-14.0206	0.976068	539.066	407.378	658.878	382.66	382.66	382.66	10.3476	-33.9587	-2.33261	301.582	484.788	239.889	194.098	194.098	194.098	-34.4689	-5.22723	-9.06384	45.7553	-6.19251	1.40018	0.373685	0.0889889	1.23849	-186.999	3.11702	-4.72181	0	0	0.441706
1458	0	-9.6481	0	0	-9.69665	0.159724	-5.70897	-0.106795	0.000371763	0.0543458	-14.628	2.71E-15	-3.1117	0	0	0.0411328	7.58527	-14.8616	0.587049	543.303	406.56	661.075	381.345	381.345	381.345	10.4675	-36.3373	-2.06597	315.627	483.073	240.006	194.098	194.098	194.098	-36.8553	-5.19173	-9.12873	46.8496	-6.06033	1.87059	0.420461	0.0441861	1.24993	-183.754	18.097	-12.5122	0	0	0.404325
1459	0	-8.31266	0	0	-8.35502	0.160831	-5.75123	-0.106978	0.015208	0.0477896	-13.755	1.69E-15	-0.331872	0	0	0.0367668	7.51435	-15.6536	0.231538	547.261	405.673	663.273	380.106	380.106	380.106	10.5054	-38.7722	-1.81128	330.263	481.302	239.591	194.098	194.098	194.098	-39.2925	-5.14905	-9.1143	47.8502	-5.9372	2.30288	0.461121	0.0177189	1.26598	-177.702	35.6208	-20.2779	0	0	0.357375
1460	0	-7.07789	0	0	-7.11226	0.1574	-5.62019	-0.110505	0.0313657	0.0389954	-13.5407	2.37E-15	2.91904	0	0	0.0321578	7.45376	-16.3929	-0.0765306	550.95	404.716	665.444	378.988	378.988	378.988	10.4876	-41.2518	-1.5784	345.453	479.557	238.717	194.098	194.098	194.098	-41.7715	-5.11196	-9.04298	48.7448	-5.83076	2.68239	0.479264	0.0126478	1.28869	-165.189	55.4502	-27.4835	0	0	0.296347
1461	0	-5.93907	0	0	-5.96515	0.150337	-5.35023	-0.11646	0.0476667	0.0291751	-13.7426	-2.88E-15	6.36719	0	0	0.0269139	7.40607	-17.0761	-0.329237	554.371	403.69	667.558	378.026	378.026	378.026	10.4463	-43.7705	-1.37119	361.162	477.926	237.474	194.098	194.098	194.098	-44.2891	-5.09194	-8.94292	49.5286	-5.73694	2.99539	0.509676	0.0145435	1.30271	-154.605	74.1767	-33.7446	0	0	0.238924
1462	0	-4.888	0	0	-4.90655	0.14061	-4.97809	-0.124041	0.0629843	0.019032	-14.1468	-3.38E-15	9.72615	0	0	0.0212968	7.37249	-17.6989	-0.516525	557.527	402.596	669.591	377.24	377.24	377.239	10.4162	-46.3256	-1.18677	377.353	476.499	235.963	194.098	194.098	194.098	-46.8456	-5.09797	-8.84572	50.1944	-5.64877	3.23645	0.559723	0.0157621	1.31508	-148.833	87.6692	-38.9188	0	0	0.18903
1463	0	-3.91562	0	0	-3.92796	0.129124	-4.53812	-0.132501	0.0762497	0.00822037	-14.5663	4.74E-15	12.7061	0	0	0.0159526	7.35392	-18.256	-0.624938	560.427	401.439	671.516	376.643	376.643	376.643	10.4321	-48.9149	-1.01646	393.985	475.36	234.286	194.098	194.098	194.098	-49.4416	-5.13646	-8.78365	50.7238	-5.57957	3.40737	0.571775	0.0173758	1.33898	-136.89	92.927	-42.9583	0	0	0.133985
1464	0	-3.01496	0	0	-3.02257	0.11678	-4.06464	-0.141195	0.0864872	-0.00439777	-14.8503	2.03E-15	15.0276	0	0	0.0117447	7.3523	-18.7432	-0.651333	563.067	400.226	673.308	376.258	376.258	376.258	10.5252	-51.5348	-0.847735	411.007	474.58	232.547	194.098	194.098	194.098	-52.076	-5.21195	-8.78669	51.1046	-5.5494	3.50779	0.523626	0.0761666	1.37599	-112.163	98.139	-45.5079	0	0	0.0740221
1465	0	-2.18408	0	0	-2.1884	0.104655	-3.59908	-0.149333	0.0927571	-0.0208885	-14.8652	-2.71E-15	16.4377	0	0	0.00935918	7.36036	-19.1587	-0.612295	565.418	398.966	674.946	376.082	376.082	376.082	10.7203	-54.1791	-0.666566	428.354	474.209	230.844	194.098	194.098	194.098	-54.7452	-5.32744	-8.87933	51.3466	-5.54424	3.53539	0.384917	0.319888	1.43631	-63.8774	125.599	-45.9878	0	0	0.00667175
1466	0	-1.42933	0	0	-1.43156	0.0942571	-3.19941	-0.156271	0.0943231	-0.0375417	-14.5305	4.06E-15	16.7484	0	0	0.00871096	7.34529	-19.5042	-0.552303	567.415	397.667	676.441	376.045	376.045	376.045	11.0328	-56.8372	-0.459025	445.935	474.27	229.272	194.098	194.098	194.098	-57.4409	-5.48384	-9.07756	51.4933	-5.47153	3.48735	0.206825	0.607633	1.49562	-7.13548	158.103	-44.242	0	0	-0.0644932
1467	0	-0.763234	0	0	-0.764224	0.0869265	-2.91746	-0.16196	0.0908471	-0.0472723	-13.8741	-6.77E-16	15.8688	0	0	0.00895113	7.27119	-19.7832	-0.521804	568.984	396.337	677.804	376.058	376.058	376.058	11.4655	-59.4937	-0.211174	463.654	474.756	227.905	194.098	194.098	194.098	-60.149	-5.67739	-9.38715	51.5982	-5.22569	3.36217	0.17828	0.619465	1.49863	10.5112	150.604	-40.7702	0	0	-0.11042
1468	0	-0.197914	0	0	-0.198149	0.0827745	-2.7577	-0.166914	0.0827775	-0.0529408	-13.0295	-2.71E-15	13.851	0	0	0.00887641	7.13749	-19.9961	-0.530146	570.116	394.994	679.016	376.101	376.101	376.101	12.0076	-62.1281	0.0891046	481.428	475.628	226.78	194.098	194.098	194.098	-62.8496	-5.89909	-9.80257	51.6685	-4.81757	3.17367	0.206866	0.505534	1.46925	11.7212	129.174	-36.3897	0	0	-0.130456
1469	0	0.254695	0	0	0.254982	0.0811093	-2.69362	-0.171746	0.0709177	-0.0583415	-12.1762	3.38E-15	10.8516	0	0	0.00763913	6.96434	-20.1422	-0.565548	570.831	393.658	680.044	376.187	376.187	376.187	12.6352	-64.7173	0.447243	499.195	476.824	225.907	194.098	194.098	194.098	-65.5188	-6.13795	-10.3063	51.6909	-4.31722	2.94605	0.209956	0.41646	1.43788	18.5448	115.807	-31.9111	0	0	-0.136786
1470	0	0.582139	0	0	0.582771	0.0810599	-2.69171	-0.176863	0.0564982	-0.0635034	-11.4858	-3.72E-15	7.13699	0	0	0.00524761	6.76994	-20.2229	-0.621263	571.151	392.35	680.856	376.312	376.312	376.311	13.3139	-67.2381	0.859578	516.901	478.252	225.285	194.098	194.098	194.098	-68.1308	-6.38236	-10.8695	51.6638	-3.77575	2.70458	0.197969	0.357868	1.41009	27.8079	107.342	-27.7939	0	0	-0.131965
1471	0	0.773595	0	0	0.774475	0.0816915	-2.71602	-0.182543	0.0409525	-0.0685403	-11.1023	-4.27E-15	3.05345	0	0	0.00227502	6.56688	-20.2416	-0.696173	571.093	391.091	681.433	376.452	376.452	376.452	14.002	-69.6697	1.31355	534.504	479.804	224.907	194.098	194.098	194.098	-70.661	-6.62045	-11.4548	51.595	-3.22418	2.47271	0.176477	0.329782	1.39366	37.5726	100.818	-24.1338	0	0	-0.120123
1472	0	0.822515	0	0	0.82345	0.0820522	-2.7299	-0.188817	0.0258995	-0.0740313	-11.1083	1.69E-15	-0.995941	0	0	-0.000583661	6.36182	-20.2036	-0.79294	570.672	389.899	681.767	376.58	376.58	376.58	14.6543	-71.9965	1.78907	551.972	481.365	224.764	194.098	194.098	194.098	-73.0876	-6.84053	-12.0197	51.4964	-2.68486	2.26829	0.149621	0.340434	1.3959	48.1616	98.3534	-20.9752	0	0	-0.108356
1473	0	0.727912	0	0	0.728716	0.081257	-2.6993	-0.195379	0.0128671	-0.0796512	-11.5078	-4.74E-15	-4.61303	0	0	-0.00273311	6.15507	-20.1152	-0.916811	569.906	388.788	681.861	376.663	376.663	376.663	15.2269	-74.2085	2.26083	569.28	482.819	224.855	194.098	194.098	194.098	-75.3938	-7.03194	-12.5213	51.3833	-2.16936	2.10081	0.134545	0.343974	1.39981	55.3364	93.9517	-18.5435	0	0	-0.0926655
1474	0	0.496251	0	0	0.49676	0.0784164	-2.58996	-0.201813	0.00317376	-0.0851689	-12.2467	2.37E-15	-7.44843	0	0	-0.00386117	5.94735	-19.9834	-1.06829	568.822	387.772	681.721	376.674	376.674	376.674	15.6818	-76.3025	2.70141	586.408	484.065	225.186	194.098	194.098	194.098	-77.5689	-7.18607	-12.9205	51.2691	-1.68526	1.97473	0.173461	0.279537	1.39074	49.8898	76.4427	-17.0125	0	0	-0.0656429
1475	0	0.142632	0	0	0.142754	0.07257	-2.36488	-0.207575	-0.00236522	-0.0926325	-13.2149	-2.03E-15	-9.25524	0	0	-0.00419793	5.74827	-19.8143	-1.23444	567.473	386.863	681.353	376.6	376.6	376.6	15.9909	-78.2812	3.08452	603.334	485.024	225.77	194.098	194.098	194.098	-79.6089	-7.29738	-13.1859	51.1553	-1.25243	1.89495	0.209383	0.18612	1.37263	45.6284	51.1762	-15.8877	0	0	-0.03557
1476	0	-0.311248	0	0	-0.311448	0.0629772	-1.9954	-0.211961	-0.00349914	-0.106713	-14.2512	-1.02E-15	-9.91732	0	0	-0.00454527	5.5683	-19.6138	-1.39876	565.917	386.067	680.762	376.437	376.437	376.437	16.1377	-80.1519	3.38833	620.017	485.643	226.627	194.098	194.098	194.098	-81.5163	-7.36352	-13.2972	51.0387	-0.892738	1.86136	0.202459	0.27884	1.45427	63.942	64.3694	-13.5779	0	0	-0.0394988
1477	0	-0.841994	0	0	-0.842281	0.0497807	-1.48686	-0.213788	-0.000594606	-0.128777	-15.1182	6.26E-15	-9.47693	0	0	-0.00550836	5.38993	-19.3909	-1.57139	564.179	385.387	679.987	376.174	376.174	376.174	16.118	-81.9252	3.59815	636.38	485.89	227.785	194.098	194.098	194.098	-83.2992	-7.38478	-13.2458	50.9383	-0.583986	1.85128	-0.0285724	0.590346	1.57352	144.021	145.199	-8.95525	0	0	-0.0949889
1478	0	-1.42612	0	0	-1.4263	0.0340391	-0.879937	-0.212085	0.00551556	-0.149822	-15.5833	-4.40E-15	-8.10129	0	0	-0.0064679	5.16499	-19.1578	-1.79444	562.24	384.818	679.099	375.791	375.791	375.791	15.9396	-83.6127	3.70732	652.299	485.758	229.265	194.098	194.098	194.098	-84.9694	-7.36435	-13.0358	50.9054	-0.24367	1.82059	0.0717159	0.7119	1.74566	169.123	210.679	-4.46388	0	0	-0.109103
1479	0	-2.03229	0	0	-2.03231	0.0162042	-0.192073	-0.206366	0.0139559	-0.149541	-15.471	4.40E-15	-5.92602	0	0	-0.00677485	4.88634	-18.921	-2.06794	560.142	384.359	678.131	375.305	375.305	375.305	15.6217	-85.2249	3.71689	667.646	485.268	231.07	194.098	194.098	194.098	-86.5406	-7.30878	-12.6824	50.9491	0.14147	1.75179	0.26863	-0.434971	1.15769	81.8062	-51.9148	-6.24017	0	0	0.0279345
1480	0	-2.605	0	0	-2.60521	-0.00687328	0.698038	-0.196749	0.0239745	-0.143754	-14.6265	-2.24E-15	-3.21591	0	0	-0.00838726	4.74439	-18.6645	-2.18463	558.222	384.017	676.913	374.842	374.842	374.842	15.1914	-86.7696	3.63486	682.374	484.482	233.175	194.098	194.098	194.098	-88.0253	-7.22627	-12.21	50.8546	0.206324	1.75211	2.30236	-2.79514	0.795114	-342.445	-844.79	-12.9516	0	0	-0.847017
1481	0	-3.08015	0	0	-3.08198	-0.0400688	1.97771	-0.188563	0.031853	-0.16144	-12.8506	7.72E-16	-1.74877	0	0	-0.0101629	5.0516	-18.3551	-1.81143	556.992	383.802	675.148	374.631	374.631	374.631	14.6748	-88.2485	3.47485	696.467	483.48	235.533	194.098	194.098	194.098	-89.4304	-7.12184	-11.6452	50.2775	-0.638765	1.98921	-0.352383	-1.1987	0.380819	161.203	-1135.79	12.271	0	0	0.447436
1482	0	-3.4833	0	0	-3.48923	-0.0752582	3.33206	-0.166683	0.0355642	-0.478388	-9.52468	-4.56E-15	-4.02673	0	0	-0.0112588	5.44911	-18.0328	-1.32367	555.956	383.691	673.222	374.548	374.548	374.548	14.0994	-89.6564	3.25347	709.566	482.272	238.081	194.098	194.098	194.098	-90.7559	-7.0005	-11.0174	49.6336	-1.67768	2.22438	-2.34596	10.994	6.83032	1703.88	755.888	60.1365	0	0	-12.0768
1483	0	-4.03387	0	0	-4.04084	-0.0759657	3.35926	-0.136029	0.037534	-0.817694	-5.58403	1.50E-15	-2.34332	0	0	0.00647085	3.93006	-17.9479	-2.80143	552.204	383.547	673.222	373	373	373	13.5228	-90.9826	2.99246	720.588	480.729	240.698	194.098	194.098	194.098	-92.0006	-6.88499	-10.3773	51.0383	0.894469	1.38881	-22.1185	30.9996	11.6404	5968.23	4233.88	101.985	0	0	-177.974
1484	0	-4.95719	0	0	-4.95759	-0.00707917	0.705978	-0.112303	0.102308	1.61267	-2.77761	-2.28E-15	10.2287	0	0	-0.104576	-2.13538	-17.9662	-8.5721	542.404	384.161	677.965	377.906	377.906	377.906	12.943	-92.2022	2.74212	728.478	478.758	243.153	194.098	194.098	194.098	-93.1396	-6.74199	-9.75779	60.7046	12.9801	-4.88849	61.762	21.4942	41.8096	-16458	4924.63	-601.34	0	0	91.9921
1485	0	-4.05565	0	0	-4.11309	-0.239465	9.57932	-0.120292	0.156928	0.46692	-3.60359	4.23E-15	17.892	0	0	-0.190419	-11.2992	-16.6722	3.72793	554.523	384.937	689.954	421.136	421.136	421.136	11.707	-93.202	2.81332	742.75	478.052	245.535	194.098	194.098	194.098	-93.9701	-5.94179	-8.97609	95.8333	29.4109	-51.8253	-1.43786	-35.7422	-47.2223	-2384.68	-2759.3	-471.493	0	0	100.643
1486	0	-2.21329	0	0	-2.4133	-0.634232	23.4858	-0.115577	-0.188274	-2.29126	-1.89526	3.38E-16	-7.72334	0	0	0.0234153	-13.8067	-15.2964	23.5834	576.659	391.533	694.118	447.728	447.728	447.728	9.85421	-94.0395	2.19123	758.305	477.557	247.805	194.098	194.098	194.098	-94.5847	-5.1358	-7.39631	124.282	29.3131	-104.452	-37.6064	11.1819	-11.7286	13208.5	5546.27	1209.64	0	0	-99.7316
1487	0	-2.34605	0	0	-2.57183	-0.655732	24.1797	-0.0359416	-0.227815	-3.07361	7.69088	5.75E-15	-11.2424	0	0	-0.0129377	-13.9397	-15.0942	23.2856	575.25	391.619	692.592	445.776	445.776	445.776	9.26544	-94.7764	1.84255	764.057	475.81	249.264	194.098	194.098	194.098	-95.2593	-4.9906	-6.76984	121.686	29.4367	-100.739	-80.6556	26.1408	-33.1065	25116	9632.55	1729.39	0	0	410.621
1488	0	-5.316	0	0	-5.3512	-0.159739	6.56554	0.041422	0.307107	2.52869	17.98	2.71E-15	30.7748	0	0	0.238191	-9.50463	-16.416	-5.22383	540.604	385.25	681.372	404.565	404.565	404.565	10.4408	-95.4499	1.81396	756.758	472.677	249.286	194.098	194.098	194.098	-96.0644	-5.8243	-7.40379	83.1378	26.163	-30.9827	79.6904	-48.0527	-29.4926	-23707.5	-4157.46	-1504.44	0	0	-403.178
1489	0	-5.40774	0	0	-5.44373	-0.160146	6.58102	-0.0501694	0.0704601	0.194664	11.2927	-1.52E-15	7.29901	0	0	0.0690818	0.88906	-16.7878	-5.21912	541.691	384.547	667.022	369.608	369.608	369.608	10.3024	-95.811	1.22953	759.143	471.148	249.204	194.098	194.098	194.098	-96.4075	-6.09446	-6.91142	53.0954	4.57441	-0.581742	13.5094	48.674	48.3182	-3601.37	7599.68	-49.8685	0	0	103.179
1490	0	-5.07539	0	0	-5.15098	-0.245762	9.81531	-0.046498	0.00466416	-0.909648	12.137	7.82E-16	-1.80247	0	0	0.00579284	5.76344	-16.0201	-0.360534	547.952	384.903	660.42	372.183	372.183	372.183	9.74415	-95.853	0.91541	762.282	469.926	248.421	194.098	194.098	194.098	-96.3852	-5.90802	-6.37343	47.3365	-4.78799	2.26439	-20.7827	31.3432	6.00723	6733.93	3946.51	48.9882	0	0	130.908
1491	0	-5.3612	0	0	-5.44057	-0.244934	9.78433	-0.0389603	0.0536191	-0.240589	12.2828	-1.44E-15	2.98743	0	0	8.15E-05	5.19417	-15.8687	-0.985475	546.627	385.168	659.636	371.246	371.246	371.246	9.33133	-95.6489	0.696502	761.969	468.531	246.64	194.098	194.098	194.098	-96.1359	-5.75381	-5.99974	47.525	-4.01738	2.08603	0.352314	3.47515	4.25812	936.821	-398.641	16.261	0	0	1.08821
1492	0	-5.77731	0	0	-5.85452	-0.232028	9.30019	-0.0518059	0.0613431	-0.0414811	8.9431	1.02E-15	8.82541	0	0	0.00569989	4.04786	-15.7811	-2.23156	544.566	385.445	659.552	369.809	369.809	369.809	8.96875	-95.2009	0.519654	760.209	467.249	244.081	194.098	194.098	194.098	-95.65	-5.60109	-5.69778	48.2433	-2.18398	1.66601	6.02754	-12.4083	-2.80437	-1238.96	-2815.96	2.99748	0	0	-0.771795
1493	0	-6.10517	0	0	-6.19292	-0.241023	9.63775	-0.0719789	0.0526079	-0.150621	4.49791	5.08E-16	8.47484	0	0	0.00473353	4.56775	-15.4579	-1.8853	544.862	385.851	657.787	370.334	370.334	370.334	8.5881	-94.5219	0.377188	757.999	466.197	240.906	194.098	194.098	194.098	-94.9332	-5.4105	-5.41963	47.3537	-3.30756	2.03809	1.11742	-0.829604	1.93221	-85.185	-486.394	12.1629	0	0	-0.134189
1494	0	-6.48001	0	0	-6.5808	-0.251199	10.0188	-0.0998062	0.0452236	-0.237651	-0.954085	1.18E-15	7.69988	0	0	0.00208582	5.37885	-15.0749	-1.31034	545.565	386.319	655.814	371.447	371.447	371.447	8.23078	-93.6481	0.288325	754.986	465.333	237.218	194.098	194.098	194.098	-94.0256	-5.19971	-5.19854	46.2335	-4.87519	2.53425	-4.09145	7.9866	3.40073	1135.59	1117.75	15.4196	0	0	0.815059
1495	0	-7.02561	0	0	-7.1263	-0.240507	9.6184	-0.131326	0.0468651	-0.182499	-7.13179	2.54E-16	7.85456	0	0	0.000777924	5.0351	-14.8477	-1.92036	544.67	386.735	655.203	370.948	370.948	370.948	7.96976	-92.6343	0.243049	750.789	464.615	233.185	194.098	194.098	194.098	-92.9881	-5.02375	-5.06822	46.1146	-4.3435	2.59114	-2.72463	6.00397	3.35729	779.085	827.054	12.684	0	0	-1.36469
1496	0	-7.6885	0	0	-7.77583	-0.21261	8.56926	-0.160849	0.0509859	-0.0615506	-13.1782	-2.11E-16	7.96588	0	0	-0.00215084	3.80452	-14.728	-3.47678	542.493	387.18	655.681	369.411	369.411	369.411	7.81097	-91.5364	0.218464	745.649	464.055	229.03	194.098	194.098	194.098	-91.8762	-4.90065	-5.01542	46.8114	-2.17873	2.30673	1.16719	-0.947227	1.70825	-176.36	-161.359	4.1375	0	0	0.570622
1497	0	-8.3318	0	0	-8.40403	-0.184061	7.4896	-0.18438	0.0494368	0.00786188	-18.4531	3.02E-15	7.23571	0	0	-0.00801733	2.7395	-14.5585	-4.94289	540.455	387.756	656.122	368.446	368.446	368.446	7.70712	-90.4047	0.208654	740.119	463.677	224.957	194.098	194.098	194.098	-90.7354	-4.80348	-5.00581	47.4475	-0.245765	2.08135	2.68158	-3.87252	0.505215	-577.908	-444.44	-4.34709	0	0	1.45505
1498	0	-8.86967	0	0	-8.93154	-0.163803	6.72017	-0.201794	0.0431607	-0.000214627	-22.7551	-5.36E-15	5.99143	0	0	-0.0129503	2.3203	-14.2996	-5.77483	539.278	388.397	656.02	368.084	368.084	368.084	7.627	-89.2869	0.217559	734.548	463.476	221.115	194.098	194.098	194.098	-89.6105	-4.71017	-5.02047	47.438	0.526138	2.18037	1.56757	-1.91629	1.09428	-338.277	-40.5734	-3.88931	0	0	0.0314642
1499	0	-9.29723	0	0	-9.35143	-0.148685	6.14439	-0.213528	0.0368628	-0.0219767	-25.9904	-4.80E-15	4.86943	0	0	-0.01361	2.27391	-13.9941	-6.20682	538.599	389.074	655.671	367.9	367.9	367.9	7.57123	-88.2276	0.239204	728.958	463.416	217.618	194.098	194.098	194.098	-88.5461	-4.62579	-5.05409	47.0087	0.60441	2.48053	0.363339	0.227352	1.91804	-72.9901	264.309	-1.85431	0	0	-0.200285
1500	0	-9.62585	0	0	-9.67205	-0.133773	5.57518	-0.219627	0.0323438	-0.022559	-28.0655	1.80E-16	4.04371	0	0	-0.0105133	2.24981	-13.6821	-6.5844	537.911	389.806	655.448	367.692	367.692	367.692	7.54629	-87.2626	0.259222	723.294	463.455	214.55	194.098	194.098	194.098	-87.5785	-4.56455	-5.10057	46.5423	0.629897	2.78647	0.0745388	0.707969	2.09793	-37.0406	246.993	-2.88584	0	0	-0.104683
1501	0	-9.85009	0	0	-9.88773	-0.118104	4.97592	-0.220038	0.0289467	-0.0127781	-28.934	-5.29E-16	3.37223	0	0	-0.00541375	2.14548	-13.3758	-6.99794	537.061	390.603	655.453	367.42	367.42	367.42	7.54645	-86.4152	0.26959	717.581	463.564	211.954	194.098	194.098	194.098	-86.7307	-4.5288	-5.15073	46.1487	0.787522	3.03394	0.24932	0.405894	1.98326	-104.619	127.387	-5.06746	0	0	-0.132621
1502	0	-9.95917	0	0	-9.98892	-0.103093	4.40077	-0.21535	0.0258911	-0.00640096	-28.6935	-4.27E-15	2.76611	0	0	0.000291211	1.99653	-13.0716	-7.38704	536.105	391.458	655.635	367.127	367.127	367.127	7.55769	-85.6962	0.271459	711.887	463.721	209.832	194.098	194.098	194.098	-86.0123	-4.50956	-5.19611	45.7809	1.00618	3.22727	0.364071	0.184552	1.89192	-141.628	65.5458	-6.4204	0	0	-0.141842
1503	0	-9.95177	0	0	-9.97511	-0.0900224	3.89928	-0.207123	0.0229402	-0.00591157	-27.6046	-2.33E-15	2.24201	0	0	0.00558948	1.83516	-12.765	-7.69685	535.091	392.364	655.945	366.858	366.858	366.858	7.56729	-85.1061	0.269487	706.257	463.913	208.155	194.098	194.098	194.098	-85.4226	-4.49603	-5.23139	45.3949	1.22341	3.37006	0.317766	0.207844	1.8828	-128.879	64.3651	-6.64655	0	0	-0.136509
1504	0	-9.83785	0	0	-9.85633	-0.0793379	3.48887	-0.196934	0.0200689	-0.00825005	-25.955	-2.10E-15	1.82078	0	0	0.00978546	1.65639	-12.4547	-7.91986	534.005	393.317	656.365	366.642	366.642	366.642	7.56733	-84.6381	0.268061	700.706	464.125	206.875	194.098	194.098	194.098	-84.9543	-4.48033	-5.25435	44.9883	1.45084	3.45437	0.209246	0.298609	1.89328	-96.5425	76.4185	-6.26324	0	0	-0.124715
1505	0	-9.63413	0	0	-9.64901	-0.0710154	3.16893	-0.185883	0.0172933	-0.0105055	-23.9783	-9.52E-17	1.49797	0	0	0.012555	1.44301	-12.1401	-8.07139	532.803	394.32	656.889	366.497	366.497	366.497	7.5533	-84.2803	0.270617	695.228	464.345	205.933	194.098	194.098	194.098	-84.5951	-4.45705	-5.26465	44.575	1.72589	3.47229	0.125432	0.334908	1.87878	-68.2008	81.9155	-5.71752	0	0	-0.112865
1506	0	-9.35978	0	0	-9.37219	-0.0649767	2.93667	-0.174922	0.0147686	-0.0109209	-21.8806	9.94E-16	1.27033	0	0	0.0139463	1.18687	-11.8189	-8.16347	531.451	395.374	657.5	366.449	366.449	366.449	7.52254	-84.017	0.280665	689.81	464.563	205.263	194.098	194.098	194.098	-84.329	-4.42175	-5.26336	44.1579	2.05848	3.42287	0.117772	0.261049	1.81618	-57.2832	76.5848	-5.27945	0	0	-0.105629
1507	0	-9.03347	0	0	-9.04432	-0.0613509	2.79716	-0.164814	0.0125201	-0.00870422	-19.8344	-2.54E-16	1.12362	0	0	0.0142172	0.900124	-11.4862	-8.18889	529.945	396.479	658.157	366.523	366.523	366.523	7.47336	-83.8305	0.302133	684.446	464.773	204.801	194.098	194.098	194.098	-84.1382	-4.37013	-5.25264	43.7128	2.40372	3.31503	0.200544	0.0176135	1.67621	-69.0148	49.4553	-5.08018	0	0	-0.101549
1508	0	-8.67105	0	0	-8.68124	-0.0605247	2.76537	-0.15592	0.0105308	-0.00758925	-17.9557	-1.12E-15	1.04231	0	0	0.0136729	0.62315	-11.1353	-8.11972	528.314	397.63	658.79	366.741	366.741	366.741	7.40507	-83.7028	0.339106	679.138	464.97	204.482	194.098	194.098	194.098	-84.0045	-4.29834	-5.23538	43.1972	2.67492	3.1679	0.239626	-0.281648	1.4984	-71.5441	10.7393	-4.63246	0	0	-0.0857267
1509	0	-8.28817	0	0	-8.29846	-0.0625457	2.84314	-0.148511	0.008762	-0.0117341	-16.3311	4.49E-15	1.0076	0	0	0.0126199	0.404269	-10.7629	-7.94596	526.574	398.823	659.317	367.099	367.099	367.099	7.31952	-83.617	0.393673	673.883	465.152	204.253	194.098	194.098	194.098	-83.9112	-4.20551	-5.21498	42.6084	2.83992	3.00277	0.0841602	-0.319583	1.415	-29.3012	2.97127	-3.3848	0	0	-0.0370773
1510	0	-7.9029	0	0	-7.91378	-0.0665335	2.99656	-0.142832	0.00744178	-0.0159575	-15.0193	4.07E-15	1.02479	0	0	0.0113276	0.25184	-10.3718	-7.71104	524.674	400.06	659.703	367.56	367.56	367.56	7.22182	-83.5587	0.464863	668.655	465.315	204.07	194.098	194.098	194.098	-83.8446	-4.09491	-5.19502	42.0063	2.97018	2.83155	-0.0467448	-0.115382	1.44396	6.28518	24.4235	-2.20042	0	0	-0.00134755
1511	0	-7.53095	0	0	-7.54269	-0.0714873	3.18708	-0.138781	0.00673136	-0.0170918	-14.0271	2.03E-15	1.0912	0	0	0.00998683	0.133185	-9.96309	-7.46181	522.561	401.342	659.972	368.08	368.08	368.08	7.11693	-83.5161	0.551857	663.43	465.458	203.903	194.098	194.098	194.098	-83.7929	-3.96972	-5.17897	41.4173	3.0964	2.6573	-0.0656098	0.0187708	1.45066	12.4868	31.9043	-1.56973	0	0	0.00517446
1512	0	-7.18219	0	0	-7.19486	-0.0768359	3.3927	-0.136198	0.00653311	-0.0172192	-13.3426	2.67E-15	1.17978	0	0	0.00874577	0.0216207	-9.53571	-7.21711	520.225	402.664	660.145	368.619	368.619	368.619	7.00858	-83.4794	0.65469	658.197	465.582	203.726	194.098	194.098	194.098	-83.747	-3.83182	-5.16985	40.8335	3.20488	2.48679	-0.064535	0.0198214	1.41172	11.7089	20.5821	-1.16895	0	0	0.00763588
1513	0	-6.86182	0	0	-6.87545	-0.0821949	3.59864	-0.134901	0.00674276	-0.0174264	-12.9399	2.39E-15	1.26542	0	0	0.00769291	-0.0875669	-9.0908	-6.98569	517.674	404.016	660.224	369.139	369.14	369.139	6.90011	-83.4421	0.773003	652.952	465.69	203.524	194.098	194.098	194.098	-83.7004	-3.68327	-5.17	40.262	3.30362	2.3294	-0.0691484	-0.0188609	1.36922	11.3949	8.27419	-0.861616	0	0	0.0104096
1514	0	-6.57153	0	0	-6.58602	-0.087242	3.79251	-0.134676	0.00720254	-0.0167706	-12.7809	1.08E-15	1.32295	0	0	0.00686496	-0.190086	-8.63184	-6.77434	514.922	405.388	660.205	369.612	369.612	369.612	6.79464	-83.4002	0.905517	647.691	465.788	203.288	194.098	194.098	194.098	-83.6493	-3.52669	-5.18093	39.7221	3.41725	2.19231	-0.0370668	-0.075004	1.34555	1.57024	-1.4909	-0.794596	0	0	0.00184313
1515	0	-6.30922	0	0	-6.32444	-0.0918513	3.96949	-0.135254	0.00769538	-0.0160594	-12.8134	-7.93E-16	1.3298	0	0	0.00626497	-0.280449	-8.16241	-6.57989	512.001	406.769	660.087	370.025	370.025	370.025	6.69446	-83.3519	1.05027	642.418	465.879	203.018	194.098	194.098	194.098	-83.5923	-3.36474	-5.20301	39.2158	3.53928	2.07575	0.00692112	-0.0833008	1.35612	-11.947	-1.45139	-0.85963	0	0	-0.0121534
1516	0	-6.07015	0	0	-6.086	-0.0960125	4.12919	-0.136379	0.00804567	-0.0155886	-12.9806	1.92E-15	1.27674	0	0	0.00587995	-0.360635	-7.686	-6.39414	508.947	408.143	659.882	370.376	370.376	370.376	6.60101	-83.2975	1.20431	637.137	465.969	202.716	194.098	194.098	194.098	-83.5296	-3.20028	-5.23543	38.7345	3.65174	1.97462	0.0466264	-0.0712684	1.37878	-25.1456	1.79177	-0.974966	0	0	-0.0252463
1517	0	-5.84825	0	0	-5.86463	-0.0997662	4.2732	-0.13781	0.00824251	-0.0153975	-13.2262	1.01E-15	1.17816	0	0	0.00568766	-0.435716	-7.2068	-6.20859	505.797	409.498	659.607	370.66	370.66	370.66	6.51501	-83.2383	1.36386	631.851	466.06	202.389	194.098	194.098	194.098	-83.4625	-3.03637	-5.27628	38.2737	3.75034	1.88279	0.077672	-0.103956	1.39392	-36.7375	-2.59491	-1.09807	0	0	-0.0337908
1518	0	-5.63691	0	0	-5.65366	-0.103182	4.40419	-0.139342	0.00829303	-0.0156412	-13.5016	-1.29E-15	1.05291	0	0	0.0056662	-0.503979	-6.73004	-6.01601	502.588	410.82	659.274	370.881	370.881	370.881	6.43688	-83.1764	1.52462	626.565	466.153	202.045	194.098	194.098	194.098	-83.3933	-2.87624	-5.32316	37.8359	3.83502	1.79208	0.0924231	-0.152628	1.41204	-44.2605	-10.204	-1.17385	0	0	-0.0372554
1519	0	-5.42974	0	0	-5.44675	-0.106308	4.52404	-0.140822	0.00819529	-0.0160653	-13.7693	-2.45E-15	0.917276	0	0	0.00579676	-0.560817	-6.26149	-5.81283	499.349	412.097	658.889	371.05	371.05	371.05	6.36693	-83.1139	1.68232	621.28	466.249	201.696	194.098	194.098	194.098	-83.3241	-2.72308	-5.3736	37.4263	3.9011	1.68998	0.1051	-0.162948	1.443	-50.2914	-12.4128	-1.21585	0	0	-0.0398786
1520	0	-5.22103	0	0	-5.23821	-0.109196	4.63473	-0.142108	0.00796555	-0.0160999	-14	9.43E-16	0.783798	0	0	0.00605835	-0.607688	-5.80585	-5.59648	496.108	413.318	658.468	371.173	371.173	371.173	6.30547	-83.0529	1.83324	615.997	466.348	201.348	194.098	194.098	194.098	-83.2571	-2.57972	-5.42549	37.0479	3.94739	1.56461	0.138661	-0.14574	1.47433	-59.9587	-10.9068	-1.28924	0	0	-0.0451186
1521	0	-5.00549	0	0	-5.02272	-0.111984	4.74157	-0.143124	0.00754034	-0.0159119	-14.1781	-9.83E-16	0.652389	0	0	0.00642776	-0.65018	-5.36541	-5.36027	492.893	414.471	658.029	371.244	371.243	371.243	6.25255	-82.995	1.97431	610.718	466.449	201.011	194.098	194.098	194.098	-83.1938	-2.44835	-5.477	36.6972	3.97608	1.40997	0.182148	-0.159184	1.48691	-70.5069	-15.1924	-1.35117	0	0	-0.0493616
1522	0	-4.77848	0	0	-4.7957	-0.11485	4.85132	-0.143833	0.00693255	-0.0164497	-14.2971	6.98E-16	0.527002	0	0	0.00687465	-0.689168	-4.94088	-5.09665	489.734	415.546	657.586	371.253	371.253	371.253	6.20821	-82.9413	2.10307	605.447	466.551	200.689	194.098	194.098	194.098	-83.1354	-2.33074	-5.52662	36.3703	3.99225	1.22552	0.193988	-0.193845	1.49283	-72.0652	-23.6144	-1.28825	0	0	-0.046389
1523	0	-4.53712	0	0	-4.55425	-0.117854	4.96634	-0.144233	0.0061771	-0.0174863	-14.3571	-1.22E-16	0.410771	0	0	0.00736475	-0.721811	-4.53293	-4.80663	486.647	416.534	657.142	371.197	371.197	371.197	6.17267	-82.8925	2.21755	600.181	466.651	200.388	194.098	194.098	194.098	-83.0826	-2.22843	-5.57334	36.0704	4.00522	1.01021	0.191566	-0.191468	1.51253	-68.3031	-26.6939	-1.14316	0	0	-0.0400225
1524	0	-4.28009	0	0	-4.29703	-0.120959	5.08519	-0.144342	0.00538029	-0.0183884	-14.3626	-2.50E-15	0.312691	0	0	0.00786208	-0.750449	-4.14125	-4.49698	483.636	417.43	656.707	371.075	371.075	371.075	6.14619	-82.8487	2.31638	594.919	466.747	200.108	194.098	194.098	194.098	-83.0357	-2.14254	-5.61654	35.7992	4.02604	0.764309	0.194142	-0.172274	1.53407	-64.2584	-27.214	-0.992521	0	0	-0.0338779
1525	0	-4.00686	0	0	-4.02348	-0.12412	5.20615	-0.144203	0.00464617	-0.0189887	-14.322	2.11E-15	0.240846	0	0	0.00834013	-0.779363	-3.76388	-4.17449	480.705	418.229	656.291	370.885	370.885	370.885	6.129	-82.8099	2.39887	589.657	466.836	199.853	194.098	194.098	194.098	-82.9945	-2.07371	-5.65598	35.5531	4.06501	0.494817	0.203494	-0.193351	1.54172	-60.9513	-33.8822	-0.850268	0	0	-0.0289174
1526	0	-3.71739	0	0	-3.73357	-0.127317	5.32842	-0.143853	0.00408719	-0.0192606	-14.2442	2.99E-15	0.205476	0	0	0.00877969	-0.807499	-3.39765	-3.84413	477.856	418.927	655.895	370.635	370.635	370.635	6.12133	-82.7755	2.46482	584.393	466.913	199.62	194.098	194.098	194.098	-82.9585	-2.02221	-5.69173	35.321	4.12146	0.216871	0.224551	-0.191596	1.55848	-60.2827	-36.3416	-0.730629	0	0	-0.0279266
1527	0	-3.41204	0	0	-3.42757	-0.130551	5.45208	-0.143383	0.00371663	-0.019401	-14.1438	1.74E-15	0.209111	0	0	0.00916496	-0.836045	-3.03791	-3.50803	475.093	419.523	655.521	370.338	370.338	370.338	6.12336	-82.7445	2.51443	579.124	466.979	199.408	194.098	194.098	194.098	-82.9269	-1.98796	-5.72411	35.0806	4.18194	-0.0466424	0.243018	-0.172595	1.57996	-60.9302	-34.8858	-0.614613	0	0	-0.0309821
1528	0	-3.0916	0	0	-3.10633	-0.133804	5.57638	-0.142832	0.00359363	-0.0203211	-14.0294	3.98E-15	0.255346	0	0	0.00945878	-0.867959	-2.67989	-3.16868	472.418	420.015	655.171	370.012	370.012	370.012	6.13525	-82.7162	2.54832	573.851	467.031	199.214	194.098	194.098	194.098	-82.8988	-1.97065	-5.75363	34.8071	4.22946	-0.266851	0.22001	-0.188109	1.59197	-54.5163	-37.0932	-0.410377	0	0	-0.0311426
1529	0	-2.75847	0	0	-2.77215	-0.13686	5.6931	-0.142357	0.0035947	-0.0242026	-13.9203	-1.19E-15	0.321898	0	0	0.00962631	-0.90102	-2.32163	-2.84025	469.815	420.407	654.841	369.682	369.682	369.682	6.15744	-82.6894	2.56725	568.567	467.068	199.034	194.098	194.098	194.098	-82.8732	-1.96993	-5.78111	34.4898	4.25077	-0.418295	0.0698782	-0.201971	1.61789	-18.9839	-38.475	0.106055	0	0	-0.0107207
1530	0	-2.41876	0	0	-2.4311	-0.138965	5.77349	-0.142051	0.0036627	-0.0314267	-13.8291	-5.29E-18	0.390152	0	0	0.00967064	-0.931305	-1.9685	-2.56943	467.227	420.703	654.521	369.394	369.394	369.394	6.19066	-82.6634	2.57272	563.253	467.091	198.87	194.098	194.098	194.098	-82.8491	-1.98523	-5.80797	34.1561	4.25136	-0.501117	-0.22173	-0.245519	1.6457	51.311	-45.2341	0.98444	0	0	0.0322473
1531	0	-2.08216	0	0	-2.09276	-0.138873	5.76998	-0.141748	0.00412917	-0.0339149	-13.7423	1.37E-15	0.479424	0	0	0.00965122	-0.949966	-1.63329	-2.4331	464.554	420.911	654.195	369.199	369.199	369.199	6.23557	-82.637	2.56705	557.878	467.097	198.721	194.098	194.098	194.098	-82.8258	-2.01528	-5.83611	33.8722	4.26152	-0.546151	-0.358589	-0.303216	1.63543	84.6565	-53.9214	1.35449	0	0	0.0491172
1532	0	-1.75307	0	0	-1.76168	-0.136151	5.66603	-0.141238	0.00513888	-0.0256392	-13.6429	1.09E-15	0.598381	0	0	0.00962973	-0.949431	-1.31981	-2.45799	461.761	421.037	653.85	369.113	369.113	369.113	6.29144	-82.6094	2.55284	552.432	467.087	198.588	194.098	194.098	194.098	-82.802	-2.05785	-5.86666	33.6637	4.30613	-0.558263	-0.0156209	-0.200783	1.61568	8.57137	-36.2373	0.539436	0	0	0.00730963
1533	0	-1.42428	0	0	-1.43088	-0.1321	5.51126	-0.140825	0.00605069	-0.0201805	-13.5617	2.56E-15	0.693442	0	0	0.00965573	-0.944685	-1.0102	-2.56216	458.945	421.082	653.505	369.087	369.087	369.087	6.35623	-82.5798	2.53121	546.947	467.068	198.462	194.098	194.098	194.098	-82.7771	-2.11082	-5.89893	33.4474	4.36514	-0.479118	0.171957	-0.0869202	1.63433	-32.398	-18.446	0.05556	0	0	-0.0162049
1534	0	-1.09099	0	0	-1.09577	-0.127634	5.34053	-0.140639	0.00674396	-0.0210829	-13.5113	-2.51E-15	0.760879	0	0	0.00972578	-0.952697	-0.692286	-2.6873	456.171	421.051	653.176	369.103	369.103	369.103	6.42854	-82.5478	2.503	541.447	467.046	198.338	194.098	194.098	194.098	-82.7504	-2.17282	-5.93247	33.1639	4.40897	-0.286396	0.107363	-0.088353	1.64231	-13.8226	-20.351	0.257104	0	0	-0.00758262
1535	0	-0.755267	0	0	-0.758335	-0.122667	5.15054	-0.14057	0.00734528	-0.023111	-13.48	-1.99E-15	0.815669	0	0	0.00978514	-0.971929	-0.368261	-2.83828	453.427	420.953	652.86	369.18	369.18	369.18	6.5077	-82.513	2.4695	535.931	467.023	198.215	194.098	194.098	194.098	-82.7215	-2.24249	-5.96764	32.8233	4.42376	-0.00966973	-0.0101987	-0.136236	1.62539	14.4032	-29.0742	0.549917	0	0	0.0106915
1536	0	-0.420579	0	0	-0.422136	-0.116888	4.92936	-0.140501	0.00798817	-0.0233897	-13.4555	-3.28E-15	0.869404	0	0	0.00980389	-0.993096	-0.044403	-3.03493	450.677	420.797	652.54	369.333	369.333	369.333	6.59278	-82.4752	2.43231	530.39	466.999	198.093	194.098	194.098	194.098	-82.6901	-2.31816	-6.00478	32.4596	4.41605	0.314549	-0.0543171	-0.114038	1.60873	23.2836	-25.1296	0.616699	0	0	0.0173784
1537	0	-0.0886771	0	0	-0.0889687	-0.11026	4.6755	-0.140449	0.0085768	-0.0228037	-13.4398	3.38E-15	0.907508	0	0	0.00978341	-1.01746	0.27644	-3.27934	447.908	420.592	652.216	369.543	369.543	369.543	6.68249	-82.434	2.39276	524.821	466.977	197.972	194.098	194.098	194.098	-82.6558	-2.39813	-6.04384	32.0947	4.40817	0.667799	-0.0608579	-0.0459156	1.60301	23.261	-13.3466	0.567182	0	0	0.0174577
1538	0	0.239879	0	0	0.240586	-0.102918	4.3941	-0.140406	0.00908476	-0.0220551	-13.4327	-2.92E-15	0.925773	0	0	0.00973732	-1.05409	0.593792	-3.56209	445.122	420.346	651.899	369.779	369.779	369.779	6.77544	-82.3895	2.35176	519.229	466.958	197.85	194.098	194.098	194.098	-82.6185	-2.4809	-6.08443	31.7387	4.42289	1.04169	-0.066676	-0.0151678	1.58828	23.9489	-7.57391	0.505953	0	0	0.0176631
1539	0	0.564856	0	0	0.566304	-0.0950447	4.09205	-0.14035	0.00951823	-0.0207932	-13.4328	1.89E-15	0.928735	0	0	0.00967498	-1.10611	0.907577	-3.87165	442.321	420.067	651.59	370.017	370.017	370.017	6.87034	-82.3416	2.30995	513.616	466.942	197.728	194.098	194.098	194.098	-82.578	-2.56526	-6.12602	31.3971	4.46984	1.42841	-0.0477454	-0.0412999	1.56452	19.9865	-10.2173	0.394147	0	0	0.0151224
1540	0	0.886873	0	0	0.888815	-0.0869122	3.77985	-0.140304	0.00984472	-0.0195662	-13.441	3.59E-15	0.919896	0	0	0.00960397	-1.16793	1.21863	-4.19201	439.515	419.759	651.283	370.248	370.248	370.248	6.96608	-82.2904	2.26726	507.989	466.932	197.603	194.098	194.098	194.098	-82.5345	-2.65056	-6.16786	31.0674	4.53803	1.82013	-0.0357454	-0.046268	1.55322	17.806	-8.51248	0.292057	0	0	0.0134388
1541	0	1.20649	0	0	1.20869	-0.0787822	3.46751	-0.140275	0.0100969	-0.0182889	-13.4557	2.15E-15	0.908366	0	0	0.00953048	-1.23684	1.52813	-4.50805	436.71	419.428	650.973	370.465	370.465	370.465	7.06173	-82.2364	2.22356	502.356	466.928	197.476	194.098	194.098	194.098	-82.4881	-2.73637	-6.20921	30.7454	4.6184	2.20833	-0.014078	-0.0220251	1.55668	13.9589	-1.44766	0.186207	0	0	0.00952654
1542	0	1.52423	0	0	1.52656	-0.07091	3.16488	-0.140286	0.0103004	-0.0176191	-13.476	-2.22E-15	0.902748	0	0	0.00945381	-1.31443	1.83793	-4.80487	433.917	419.078	650.664	370.665	370.665	370.665	7.15657	-82.1797	2.17847	496.721	466.929	197.345	194.098	194.098	194.098	-82.4393	-2.82252	-6.24935	30.4237	4.70481	2.58653	-0.0187239	-0.0405108	1.55551	16.4046	-0.933405	0.16587	0	0	0.0110044
1543	0	1.83997	0	0	1.84229	-0.0634419	2.87762	-0.140358	0.0104714	-0.0173489	-13.4996	5.23E-16	0.909457	0	0	0.00937385	-1.39611	2.14864	-5.07546	431.132	418.713	650.351	370.857	370.857	370.857	7.25011	-82.1209	2.13178	491.09	466.936	197.21	194.098	194.098	194.098	-82.3882	-2.90886	-6.2878	30.1002	4.7882	2.94397	-0.0468575	-0.0923127	1.54319	23.9704	-5.47695	0.216709	0	0	0.0169974
1544	0	2.15292	0	0	2.15516	-0.0564496	2.60853	-0.140419	0.0106934	-0.0162521	-13.5149	-2.88E-15	0.93957	0	0	0.00928254	-1.47329	2.46001	-5.31876	428.35	418.335	650.024	371.051	371.051	371.051	7.34202	-82.0601	2.08352	485.465	466.948	197.072	194.098	194.098	194.098	-82.3353	-2.9952	-6.32434	29.7782	4.86543	3.27012	-0.0284976	-0.0821879	1.54997	20.9728	0.465452	0.186492	0	0	0.0140004
1545	0	2.46313	0	0	2.46523	-0.0501153	2.36466	-0.140535	0.0109378	-0.0155498	-13.523	-3.80E-15	0.991823	0	0	0.00916972	-1.54527	2.7743	-5.52568	425.574	417.947	649.685	371.251	371.251	371.251	7.43247	-81.9978	2.0336	479.851	466.967	196.931	194.098	194.098	194.098	-82.2807	-3.08173	-6.35902	29.4501	4.93389	3.56644	-0.0261745	-0.0860561	1.55296	21.4545	4.50914	0.225611	0	0	0.0139067
1546	0	2.77018	0	0	2.77213	-0.044553	2.15045	-0.140706	0.0111909	-0.0159349	-13.5184	2.00E-15	1.06307	0	0	0.00902204	-1.60969	3.09312	-5.69162	422.802	417.551	649.332	371.462	371.462	371.462	7.52191	-81.934	1.98226	474.252	466.992	196.786	194.098	194.098	194.098	-82.2247	-3.16853	-6.39231	29.1106	4.98878	3.83439	-0.0653663	-0.145202	1.54176	31.7433	-0.763245	0.421888	0	0	0.0222307
1547	0	3.07249	0	0	3.0743	-0.0397134	1.96402	-0.140841	0.0115177	-0.0164822	-13.4884	4.03E-15	1.15582	0	0	0.00882328	-1.65655	3.41558	-5.82305	420.021	417.151	648.956	371.695	371.695	371.695	7.61079	-81.8684	1.93031	468.668	467.025	196.64	194.098	194.098	194.098	-82.167	-3.25534	-6.42502	28.7646	5.0206	4.06643	-0.102257	-0.181957	1.53298	41.7327	-3.58585	0.652522	0	0	0.0298842
1548	0	3.36826	0	0	3.36992	-0.035522	1.80252	-0.14087	0.0118811	-0.0166111	-13.4236	-6.34E-17	1.25982	0	0	0.00855982	-1.67859	3.74072	-5.92709	417.219	416.751	648.549	371.956	371.956	371.956	7.69972	-81.8005	1.87888	463.095	467.065	196.491	194.098	194.098	194.098	-82.1071	-3.3417	-6.45826	28.4185	5.02402	4.2572	-0.112876	-0.182062	1.52735	45.5063	-2.26007	0.834456	0	0	0.0326913
1549	0	3.65619	0	0	3.65775	-0.0319806	1.66604	-0.140762	0.0122948	-0.0163337	-13.322	1.66E-15	1.36723	0	0	0.00823015	-1.67493	4.06899	-6.0043	414.393	416.352	648.114	372.237	372.237	372.237	7.78958	-81.7293	1.82897	457.534	467.116	196.341	194.098	194.098	194.098	-82.0439	-3.42741	-6.49332	28.0736	5.00014	4.40976	-0.101671	-0.156423	1.52874	43.8384	1.10199	0.959621	0	0	0.0317239
1550	0	3.93549	0	0	3.93693	-0.0291563	1.55719	-0.140604	0.0127094	-0.0164621	-13.1967	-2.89E-15	1.46306	0	0	0.00784072	-1.64855	4.40171	-6.04973	411.548	415.957	647.655	372.524	372.524	372.524	7.88152	-81.6532	1.78136	451.984	467.177	196.188	194.098	194.098	194.098	-81.9761	-3.51253	-6.53151	27.7259	4.94777	4.53118	-0.0976748	-0.134964	1.52464	43.7516	1.8003	1.11551	0	0	0.0318395
1551	0	4.2049	0	0	4.2063	-0.0270593	1.47636	-0.140504	0.0130615	-0.0175819	-13.0668	-1.80E-16	1.53051	0	0	0.00740521	-1.60281	4.7392	-6.06098	408.692	415.568	647.178	372.801	372.801	372.801	7.97651	-81.5704	1.73681	446.446	467.252	196.03	194.098	194.098	194.098	-81.9019	-3.59706	-6.57408	27.3765	4.87117	4.62668	-0.131583	-0.100947	1.52439	52.1779	3.39306	1.35347	0	0	0.0377714
1552	0	4.46239	0	0	4.46376	-0.0255589	1.41853	-0.140472	0.0133112	-0.0187108	-12.9441	-2.28E-15	1.55768	0	0	0.00694014	-1.54317	5.07955	-6.04415	405.821	415.188	646.693	373.048	373.048	373.048	8.07485	-81.4788	1.69626	440.913	467.341	195.866	194.098	194.098	194.098	-81.8193	-3.68039	-6.62189	27.0355	4.78501	4.69515	-0.15749	-0.06962	1.52501	58.5532	4.53965	1.53839	0	0	0.041256
1553	0	4.70631	0	0	4.70766	-0.0245346	1.37904	-0.140474	0.0134469	-0.01918	-12.8353	-4.55E-16	1.53991	0	0	0.00646673	-1.47452	5.42037	-6.00458	402.936	414.818	646.205	373.25	373.25	373.25	8.17643	-81.3763	1.66011	435.382	467.442	195.696	194.098	194.098	194.098	-81.726	-3.76204	-6.67523	26.7127	4.70244	4.73462	-0.161965	-0.0625472	1.52099	58.8713	2.46349	1.59101	0	0	0.0394685
1554	0	4.93622	0	0	4.9376	-0.0239794	1.35764	-0.140533	0.0134896	-0.0188617	-12.7504	1.97E-15	1.48065	0	0	0.00601031	-1.39821	5.75996	-5.94138	400.046	414.459	645.718	373.396	373.396	373.396	8.28101	-81.261	1.62778	429.849	467.557	195.518	194.098	194.098	194.098	-81.6202	-3.84217	-6.73373	26.4118	4.62619	4.74501	-0.12784	-0.0453765	1.5317	49.7784	2.72218	1.49256	0	0	0.0319222
1555	0	5.15329	0	0	5.15473	-0.0240149	1.35901	-0.140723	0.0134872	-0.0191517	-12.7018	1.85E-16	1.39074	0	0	0.00559146	-1.31634	6.09799	-5.84555	397.174	414.109	645.234	373.488	373.488	373.488	8.38846	-81.1315	1.59758	424.319	467.682	195.333	194.098	194.098	194.098	-81.5005	-3.92179	-6.79634	26.1247	4.54192	4.7297	-0.116523	-0.0193339	1.54805	45.8939	5.05097	1.41877	0	0	0.0283092
1556	0	5.35838	0	0	5.35995	-0.0246657	1.38409	-0.141123	0.0134993	-0.0207338	-12.6982	-4.39E-16	1.28485	0	0	0.00522472	-1.23263	6.43275	-5.71423	394.335	413.764	644.758	373.528	373.528	373.528	8.49804	-80.9867	1.5677	418.79	467.817	195.14	194.098	194.098	194.098	-81.3659	-4.00161	-6.86159	25.8486	4.44231	4.68955	-0.157768	-0.0173214	1.55273	54.2832	3.87081	1.46302	0	0	0.0311332
1557	0	5.55139	0	0	5.55312	-0.0257581	1.42621	-0.141582	0.0136644	-0.0218302	-12.7246	1.30E-16	1.18537	0	0	0.00490852	-1.14869	6.75984	-5.55763	391.531	413.424	644.293	373.516	373.516	373.516	8.60821	-80.8258	1.53688	413.259	467.957	194.943	194.098	194.098	194.098	-81.2152	-4.08152	-6.92773	25.5947	4.34082	4.6208	-0.180491	-0.0231772	1.55591	58.0152	1.81307	1.42267	0	0	0.0302123
1558	0	5.73315	0	0	5.73508	-0.027175	1.48082	-0.142055	0.0140136	-0.0220266	-12.7717	2.24E-15	1.10315	0	0	0.00463994	-1.06405	7.07564	-5.38298	388.767	413.085	643.838	373.454	373.454	373.454	8.71765	-80.6485	1.50335	407.722	468.101	194.743	194.098	194.098	194.098	-81.0482	-4.16195	-6.99284	25.3713	4.24894	4.52416	-0.1617	-0.0422232	1.56492	52.355	-2.21775	1.2596	0	0	0.0236789
1559	0	5.90583	0	0	5.90798	-0.0289175	1.54799	-0.142607	0.0145912	-0.0229873	-12.8352	6.08E-16	1.04835	0	0	0.00441996	-0.976667	7.37851	-5.18991	386.056	412.743	643.392	373.352	373.352	373.352	8.82574	-80.455	1.46466	402.182	468.249	194.544	194.098	194.098	194.098	-80.8651	-4.2442	-7.05505	25.1756	4.16311	4.40595	-0.175659	-0.0276671	1.58237	54.9464	-1.10117	1.17589	0	0	0.021875
1560	0	6.07078	0	0	6.07322	-0.0308762	1.62348	-0.143096	0.0153443	-0.0237154	-12.8889	-1.93E-15	1.01971	0	0	0.00423875	-0.890397	7.66632	-4.98416	383.408	412.392	642.959	373.216	373.216	373.216	8.93158	-80.2457	1.41891	396.637	468.399	194.35	194.098	194.098	194.098	-80.6662	-4.32912	-7.11265	25.0081	4.09004	4.27179	-0.175936	0.0128071	1.61776	55.107	4.49387	1.06537	0	0	0.0200767
1561	0	6.22938	0	0	6.23214	-0.0329659	1.70402	-0.143439	0.0162295	-0.0238895	-12.9109	-3.66E-15	1.01582	0	0	0.0040729	-0.813345	7.93819	-4.76903	380.832	412.026	642.551	373.057	373.057	373.057	9.03454	-80.0209	1.36412	391.086	468.553	194.164	194.098	194.098	194.098	-80.4517	-4.41775	-7.16403	24.8622	4.02667	4.12875	-0.148665	0.0245603	1.64691	49.5318	6.55926	0.898232	0	0	0.0162888
1562	0	6.38306	0	0	6.38618	-0.0351721	1.78904	-0.143753	0.0171555	-0.0253407	-12.8992	8.88E-16	1.03067	0	0	0.00390693	-0.748374	8.19435	-4.54465	378.341	411.638	642.172	372.894	372.894	372.894	9.13443	-79.7806	1.29799	385.532	468.713	193.989	194.098	194.098	194.098	-80.2217	-4.51161	-7.20775	24.7269	3.95863	3.98493	-0.183901	-0.0241344	1.64307	58.7664	-0.567402	0.906441	0	0	0.0161316
1563	0	6.53109	0	0	6.53459	-0.0373005	1.87105	-0.143913	0.0180737	-0.0264694	-12.8345	2.81E-15	1.06214	0	0	0.00371756	-0.690336	8.43283	-4.32448	375.932	411.222	641.817	372.736	372.736	372.736	9.23048	-79.5243	1.21934	379.972	468.88	193.827	194.098	194.098	194.098	-79.9755	-4.61112	-7.2427	24.6083	3.8905	3.84229	-0.195889	-0.0604777	1.64608	63.5938	-5.51244	0.898787	0	0	0.0148106
1564	0	6.67236	0	0	6.67624	-0.0392138	1.94477	-0.143887	0.0188758	-0.0270636	-12.7107	3.32E-15	1.10143	0	0	0.00348116	-0.635624	8.65304	-4.11855	373.601	410.772	641.483	372.591	372.591	372.591	9.32229	-79.2507	1.12709	374.401	469.057	193.681	194.098	194.098	194.098	-79.712	-4.71677	-7.26805	24.5083	3.82345	3.70593	-0.17883	-0.050105	1.66188	62.4428	-3.387	0.850789	0	0	0.0127041
1565	0	6.80557	0	0	6.80975	-0.0408652	2.00839	-0.143823	0.0194989	-0.0283492	-12.5426	1.54E-15	1.1433	0	0	0.00318884	-0.587312	8.85657	-3.92998	371.355	410.28	641.176	372.461	372.461	372.461	9.40969	-78.958	1.02029	368.821	469.245	193.549	194.098	194.098	194.098	-79.4291	-4.82917	-7.28334	24.4215	3.75981	3.58725	-0.186884	-0.0387827	1.67331	67.9863	-1.78003	0.923347	0	0	0.0119512
1566	0	6.9278	0	0	6.93229	-0.0421392	2.05747	-0.14369	0.0198719	-0.0294639	-12.3337	3.38E-16	1.17972	0	0	0.00283373	-0.550166	9.04451	-3.76621	369.193	409.741	640.902	372.343	372.343	372.343	9.49236	-78.6435	0.898925	363.227	469.445	193.432	194.098	194.098	194.098	-79.1243	-4.94806	-7.28857	24.3483	3.71309	3.49464	-0.184854	-0.033012	1.68802	71.6998	-1.16321	1.02929	0	0	0.0111338
1567	0	7.03592	0	0	7.04062	-0.0429702	2.08948	-0.143529	0.0199464	-0.0298442	-12.0984	3.06E-15	1.20208	0	0	0.00241086	-0.527204	9.21867	-3.63199	367.116	409.148	640.669	372.238	372.238	372.238	9.57021	-78.3039	0.763374	357.616	469.656	193.328	194.098	194.098	194.098	-78.7943	-5.07305	-7.28419	24.2855	3.68756	3.43313	-0.148283	-0.05383	1.7006	67.5918	-4.14227	1.09415	0	0	0.00944696
1568	0	7.12723	0	0	7.13208	-0.0434287	2.10714	-0.143531	0.0197358	-0.0309317	-11.8679	2.48E-15	1.20652	0	0	0.00192391	-0.515914	9.38217	-3.52522	365.134	408.497	640.473	372.158	372.158	372.159	9.64352	-77.9359	0.613796	351.989	469.879	193.235	194.098	194.098	194.098	-78.4355	-5.20418	-7.27082	24.2226	3.67059	3.40515	-0.141614	-0.10278	1.7017	70.7187	-11.1318	1.29576	0	0	0.00935151
1569	0	7.19823	0	0	7.20314	-0.0435143	2.11044	-0.143762	0.0192608	-0.0324935	-11.6626	2.10E-15	1.18874	0	0	0.00138031	-0.510015	9.53673	-3.44972	363.248	407.785	640.31	372.116	372.116	372.116	9.71229	-77.5355	0.451172	346.344	470.11	193.151	194.098	194.098	194.098	-78.0442	-5.34065	-7.24941	24.1576	3.65843	3.40631	-0.14844	-0.122441	1.70903	77.5444	-13.2099	1.59426	0	0	0.0108203
1570	0	7.24507	0	0	7.24996	-0.0431946	2.09812	-0.144106	0.0185973	-0.0328077	-11.4822	-1.10E-15	1.15047	0	0	0.000788192	-0.507399	9.68346	-3.41113	361.455	407.01	640.181	372.117	372.117	372.117	9.77613	-77.099	0.277074	340.678	470.344	193.076	194.098	194.098	194.098	-77.6165	-5.48108	-7.22098	24.0933	3.65913	3.42966	-0.103172	-0.113796	1.73157	71.6275	-10.2335	1.74718	0	0	0.0116149
1571	0	7.26582	0	0	7.27063	-0.0426577	2.07744	-0.144578	0.0178296	-0.031926	-11.3331	3.28E-16	1.09515	0	0	0.000160051	-0.508708	9.8256	-3.40098	359.772	406.17	640.089	372.17	372.17	372.17	9.83525	-76.6229	0.0921488	334.993	470.578	193.01	194.098	194.098	194.098	-77.1489	-5.6251	-7.18641	24.0176	3.66397	3.47147	-0.0101851	-0.120587	1.74795	53.4011	-9.10747	1.73945	0	0	0.0107195
1572	0	7.26059	0	0	7.26533	-0.0422952	2.06348	-0.145366	0.0170512	-0.0319459	-11.2318	2.98E-15	1.02701	0	0	-0.000492437	-0.51025	9.96775	-3.39943	358.232	405.268	640.029	372.285	372.285	372.285	9.89032	-76.1047	-0.103932	329.299	470.807	192.954	194.098	194.098	194.098	-76.6389	-5.77343	-7.14637	23.9103	3.65176	3.53098	0.0361887	-0.159238	1.74558	44.6149	-12.5703	1.85804	0	0	0.0110728
1573	0	7.22889	0	0	7.2336	-0.0423675	2.06626	-0.146503	0.0163463	-0.0330402	-11.1731	4.40E-15	0.949241	0	0	-0.00116483	-0.503592	10.1114	-3.39698	356.854	404.305	639.996	372.467	372.467	372.467	9.94121	-75.5416	-0.310836	323.6	471.025	192.908	194.098	194.098	194.098	-76.0839	-5.92579	-7.1013	23.7669	3.61633	3.60191	0.0366615	-0.183668	1.74247	45.2536	-12.9856	2.10013	0	0	0.0135533
1574	0	7.16921	0	0	7.17401	-0.0429576	2.08899	-0.147839	0.0158349	-0.033857	-11.1271	-1.35E-15	0.867042	0	0	-0.00185554	-0.483215	10.2548	-3.39503	355.646	403.29	639.985	372.712	372.712	372.712	9.98676	-74.9315	-0.527149	317.901	471.226	192.877	194.098	194.098	194.098	-75.4816	-6.0806	-7.05153	23.5977	3.56899	3.67434	0.0477122	-0.162623	1.75308	41.7514	-4.70213	2.22091	0	0	0.0148799
1575	0	7.08053	0	0	7.08547	-0.0441649	2.1355	-0.14916	0.0156239	-0.0337075	-11.0491	3.38E-15	0.785068	0	0	-0.00255355	-0.448328	10.3956	-3.39273	354.624	402.229	639.999	373.011	373.011	373.011	10.0254	-74.2722	-0.751612	312.205	471.405	192.866	194.098	194.098	194.098	-74.8294	-6.23612	-6.99693	23.4114	3.51895	3.74076	0.0770853	-0.178284	1.7539	31.047	-0.838248	2.10807	0	0	0.0125186
1576	0	6.96248	0	0	6.9677	-0.0462045	2.21406	-0.150261	0.0157663	-0.0325371	-10.8893	-5.92E-16	0.703537	0	0	-0.00324267	-0.392471	10.531	-3.38351	353.811	401.135	640.034	373.363	373.363	373.363	10.0554	-73.5613	-0.98378	306.522	471.557	192.879	194.098	194.098	194.098	-74.125	-6.39126	-6.93693	23.2112	3.45681	3.79366	0.136222	-0.192381	1.75623	10.9863	4.08421	1.71866	0	0	0.00546822
1577	0	6.81481	0	0	6.82051	-0.0493987	2.33707	-0.151005	0.016263	-0.0315112	-10.6043	-4.10E-15	0.616401	0	0	-0.00391146	-0.306449	10.6581	-3.35452	353.242	400.018	640.08	373.77	373.77	373.77	10.0753	-72.7956	-1.22382	300.865	471.68	192.918	194.098	194.098	194.098	-73.365	-6.54532	-6.87053	22.9934	3.35721	3.82658	0.16956	-0.203048	1.7522	-5.63851	9.75162	1.20887	0	0	-0.000432863
1578	0	6.63504	0	0	6.64145	-0.0539749	2.51327	-0.151324	0.0170626	-0.0311815	-10.165	-3.72E-15	0.512564	0	0	-0.00455325	-0.182264	10.7715	-3.2988	352.946	398.894	640.129	374.228	374.228	374.228	10.082	-71.9706	-1.4715	295.247	471.775	192.981	194.098	194.098	194.098	-72.5444	-6.69667	-6.79627	22.7647	3.20888	3.83451	0.163405	-0.175596	1.74971	-14.7977	21.3888	0.626109	0	0	-0.000406274
1579	0	6.41703	0	0	6.42443	-0.0599653	2.74384	-0.151164	0.0181407	-0.0311239	-9.55531	-9.30E-16	0.384799	0	0	-0.00515114	-0.0185077	10.8627	-3.21998	352.945	397.778	640.181	374.719	374.719	374.719	10.0714	-71.0793	-1.7256	289.676	471.841	193.064	194.098	194.098	194.098	-71.6559	-6.84207	-6.71217	22.5465	3.02597	3.81437	0.129784	-0.120431	1.75789	-19.1442	36.9012	-0.133123	0	0	0.00546614
1580	0	6.15135	0	0	6.15997	-0.0672781	3.0252	-0.150429	0.0194454	-0.0296394	-8.7662	-1.78E-15	0.227277	0	0	-0.00565179	0.181679	10.9211	-3.1283	353.254	396.688	640.243	375.226	375.226	375.226	10.0379	-70.1126	-1.98423	284.159	471.88	193.16	194.098	194.098	194.098	-70.6897	-6.97716	-6.61576	22.3644	2.82567	3.75989	0.12765	-0.0864432	1.76247	-32.9018	48.5621	-1.36315	0	0	0.00931949
1581	0	5.82729	0	0	5.83734	-0.0759687	3.35937	-0.149082	0.0209164	-0.025933	-7.7982	3.38E-15	0.0437309	0	0	-0.00596582	0.419537	10.9366	-3.0257	353.899	395.642	640.314	375.745	375.745	375.744	9.97579	-69.0594	-2.24637	278.707	471.893	193.257	194.098	194.098	194.098	-69.6341	-7.0981	-6.50387	22.2328	2.60325	3.66498	0.201102	-0.0699606	1.76076	-66.3534	57.7357	-3.17563	0	0	0.0112276
1582	0	5.4339	0	0	5.44566	-0.0863937	3.75993	-0.147243	0.0224015	-0.0212737	-6.67348	-4.23E-15	-0.166463	0	0	-0.00598006	0.700365	10.9019	-2.89603	354.929	394.654	640.383	376.272	376.272	376.272	9.87908	-67.9068	-2.51217	273.34	471.888	193.333	194.098	194.098	194.098	-68.4756	-7.20214	-6.37257	22.1493	2.33621	3.53504	0.302265	0.00148547	1.76202	-109.033	76.5876	-5.33373	0	0	0.025699
1583	0	4.95859	0	0	4.97226	-0.0990004	4.24383	-0.145055	0.023634	-0.0178444	-5.42941	1.27E-15	-0.421825	0	0	-0.0055749	1.02127	10.8113	-2.71331	356.405	393.739	640.449	376.793	376.793	376.793	9.74098	-66.6403	-2.78132	268.079	471.868	193.364	194.098	194.098	194.098	-67.1992	-7.28595	-6.21735	22.1058	2.0163	3.39211	0.384598	0.10974	1.7765	-147.099	101.283	-7.48941	0	0	0.059647
1584	0	4.38447	0	0	4.40004	-0.113978	4.81794	-0.143036	0.0242669	-0.0210273	-4.1522	-2.54E-15	-0.744923	0	0	-0.00466916	1.37399	10.6568	-2.46505	358.37	392.908	640.519	377.294	377.294	377.294	9.5529	-65.2437	-3.05127	262.937	471.838	193.324	194.098	194.098	194.098	-65.7877	-7.34375	-6.03325	22.1039	1.64526	3.25338	0.187866	0.0711082	1.76036	-119.468	99.376	-8.69276	0	0	0.0873925
1585	0	3.68597	0	0	3.70275	-0.130523	5.45098	-0.140898	0.0242593	-0.0249101	-2.8718	2.62E-15	-1.12091	0	0	-0.00314651	1.76374	10.4196	-2.20718	360.775	392.176	640.588	377.793	377.793	377.793	9.30419	-63.6989	-3.31472	257.901	471.795	193.196	194.098	194.098	194.098	-64.2222	-7.36547	-5.81572	22.2021	1.25204	3.08921	-0.0335111	-0.00798166	1.74318	-85.9999	86.995	-9.94425	0	0	0.0967751
1586	0	2.837	0	0	2.85321	-0.14783	6.11177	-0.138122	0.0237833	-0.0216345	-1.62186	-2.03E-15	-1.50219	0	0	-0.000963507	2.19947	10.0824	-1.99628	363.568	391.552	640.647	378.326	378.326	378.326	8.98519	-61.9878	-3.56454	252.952	471.734	192.966	194.098	194.098	194.098	-62.4838	-7.34215	-5.55996	22.4521	0.854935	2.85931	0.16156	0.099092	1.75092	-145.705	100.789	-12.5765	0	0	0.164799
1587	0	1.82046	0	0	1.83343	-0.166416	6.81959	-0.135189	0.0225425	-0.0206764	-0.565796	1.69E-15	-1.8598	0	0	0.00160349	2.67091	9.64635	-1.79299	366.807	391.038	640.698	378.895	378.895	378.895	8.58796	-60.0931	-3.79724	248.1	471.65	192.606	194.098	194.098	194.098	-60.555	-7.26946	-5.25969	22.8235	0.440479	2.58843	0.343764	0.256649	1.76827	-197.763	116.752	-14.7447	0	0	0.254662
1588	0	0.62042	0	0	0.6259	-0.186774	7.59244	-0.132852	0.0204875	-0.0260013	0.0538817	5.08E-16	-2.13091	0	0	0.00369878	3.15667	9.11612	-1.54879	370.558	390.628	640.759	379.485	379.485	379.485	8.10466	-57.999	-4.00676	243.341	471.536	192.095	194.098	194.098	194.098	-58.4201	-7.14193	-4.90879	23.2789	0.00721535	2.30882	0.384168	0.326339	1.76787	-209.607	113.814	-15.6231	0	0	0.302063
1589	0	-0.778928	0	0	-0.78742	-0.208764	8.42417	-0.132067	0.0179338	-0.0358343	-0.0748414	-3.38E-16	-2.22172	0	0	0.00362541	3.64265	8.49264	-1.25187	374.828	390.317	640.841	380.097	380.097	380.097	7.5295	-55.6934	-4.18357	238.653	471.379	191.432	194.098	194.098	194.098	-56.0674	-6.95314	-4.5029	23.8094	-0.431569	2.02539	0.358279	0.354918	1.76868	-201.822	103.154	-15.53	0	0	0.317472
1590	0	-2.38696	0	0	-2.41872	-0.231836	9.29297	-0.134085	0.0153325	-0.04979	-1.32069	-1.35E-15	-2.02826	0	0	-0.00114627	4.11819	7.77644	-0.909125	379.592	390.097	640.955	380.745	380.745	380.745	6.86178	-53.1721	-4.31722	234.002	471.164	190.641	194.098	194.098	194.098	-53.4938	-6.69925	-4.04038	24.4122	-0.874322	1.72383	0.306405	0.412383	1.78326	-183.857	98.5952	-14.5904	0	0	0.320209
1591	0	-4.20083	0	0	-4.26794	-0.255092	10.1644	-0.140282	0.0131793	-0.0661889	-4.05422	-2.37E-15	-1.46067	0	0	-0.0135148	4.56834	6.96971	-0.535092	384.806	389.954	641.118	381.436	381.436	381.436	6.10891	-50.4435	-4.39922	229.358	470.879	189.784	194.098	194.098	194.098	-50.7099	-6.38229	-3.52374	25.0867	-1.31404	1.38771	0.220016	0.405952	1.74972	-156.685	86.0424	-12.9073	0	0	0.295036
1592	0	-6.19875	0	0	-6.31519	-0.277457	10.9979	-0.151775	0.0122105	-0.0810338	-8.54798	-6.77E-16	-0.428445	0	0	-0.0357358	4.98691	6.07683	-0.147635	390.41	389.873	641.338	382.154	382.154	382.154	5.28863	-47.5342	-4.42662	224.717	470.519	188.956	194.098	194.098	194.098	-47.7453	-6.01339	-2.96073	25.85	-1.70493	1.01886	0.253157	0.337927	1.72313	-155.559	66.1218	-10.9527	0	0	0.29685
1593	0	-8.33352	0	0	-8.51361	-0.298098	11.7631	-0.169155	0.0125441	-0.0955701	-14.8915	1.86E-15	1.08565	0	0	-0.0677893	5.37756	5.10841	0.258752	396.365	389.84	641.609	382.902	382.902	382.902	4.42848	-44.4937	-4.40318	220.12	470.09	188.284	194.098	194.098	194.098	-44.6524	-5.6125	-2.3652	26.6871	-2.05787	0.629666	0.265303	0.332946	1.71659	-149.731	58.3053	-8.41579	0	0	0.29955
1594	0	-10.534	0	0	-10.7894	-0.315919	12.4203	-0.191917	0.0141407	-0.107754	-22.8854	-4.66E-15	3.065	0	0	-0.10582	5.73586	4.07653	0.687934	402.625	389.835	641.94	383.674	383.674	383.674	3.56627	-41.3968	-4.34166	215.67	469.613	187.914	194.098	194.098	194.098	-41.5091	-5.20894	-1.75867	27.5767	-2.39266	0.232196	0.241184	0.325258	1.70464	-137.893	51.6258	-5.32143	0	0	0.289406
1595	0	-12.7076	0	0	-13.0435	-0.329541	12.9204	-0.218264	0.0166729	-0.114424	-32.0012	-1.02E-15	5.44112	0	0	-0.141568	6.05633	2.99259	1.13106	409.125	389.842	642.342	384.443	384.443	384.443	2.74796	-38.343	-4.26584	211.531	469.121	187.996	194.098	194.098	194.098	-38.417	-4.84102	-1.17006	28.5124	-2.70578	-0.160246	0.185698	0.287021	1.67972	-125.112	40.8595	-1.84669	0	0	0.272169
1596	0	-14.7473	0	0	-15.1579	-0.337565	13.2141	-0.245291	0.0197829	-0.113473	-41.4207	-1.69E-15	8.10119	0	0	-0.163849	6.33863	1.86701	1.5684	415.784	389.844	642.819	385.185	385.185	385.185	2.02209	-35.4502	-4.20898	207.933	468.661	188.653	194.098	194.098	194.098	-35.4946	-4.55162	-0.633001	29.4991	-2.98352	-0.535203	0.142173	0.250684	1.65529	-121.579	30.6732	1.83329	0	0	0.272916
1597	0	-16.5423	0	0	-17.009	-0.338839	13.2607	-0.269446	0.0230514	-0.104693	-50.1475	-4.74E-15	10.8504	0	0	-0.162137	6.58339	0.710494	1.98024	422.524	389.824	643.38	385.877	385.877	385.877	1.43367	-32.843	-4.20679	205.146	468.279	189.951	194.098	194.098	194.098	-32.8662	-4.37994	-0.182595	30.5382	-3.22382	-0.881149	0.135642	0.23823	1.62613	-130.865	24.4367	5.52826	0	0	0.303851
1598	0	-17.992	0	0	-18.4847	-0.332632	13.0336	-0.287358	0.025981	-0.0900147	-57.191	-5.41E-15	13.3983	0	0	-0.131181	6.78931	-0.465875	2.35323	429.275	389.768	644.032	386.493	386.493	386.493	1.01904	-30.6384	-4.2877	203.444	468.021	191.891	194.098	194.098	194.098	-30.6477	-4.35225	0.148597	31.6231	-3.43322	-1.18394	0.115543	0.215648	1.58692	-139.246	15.9077	9.18105	0	0	0.333675
1599	0	-19.0187	0	0	-19.5004	-0.318621	12.5196	-0.296701	0.0283029	-0.0715498	-61.7652	-1.35E-15	15.4186	0	0	-0.0742116	6.95786	-1.65225	2.67157	435.969	389.665	644.781	387.009	387.009	387.009	0.803623	-28.9314	-4.465	203.066	467.917	194.412	194.098	194.098	194.098	-28.9333	-4.47626	0.333886	32.7521	-3.614	-1.43208	0.0978467	0.172088	1.53614	-147.469	3.1646	12.4439	0	0	0.362933
1600	0	-19.5764	0	0	-20.0109	-0.296968	11.7213	-0.296428	0.0295791	-0.0518697	-63.4113	-5.41E-15	16.5786	0	0	-0.00273085	7.09445	-2.83984	2.9205	442.545	389.504	645.627	387.41	387.41	387.41	0.80106	-27.7837	-4.73095	204.179	467.983	197.408	194.098	194.098	194.098	-27.7851	-4.73813	0.354978	33.9259	-3.76436	-1.61609	0.104676	0.163591	1.48462	-157.885	-4.36401	14.9724	0	0	0.39935
1601	0	-19.6549	0	0	-20.0145	-0.268308	10.6575	-0.286644	0.0292697	-0.0330671	-62.0467	6.77E-15	16.6261	0	0	0.0671931	7.20083	-4.02026	3.09385	448.957	389.281	646.574	387.67	387.67	387.67	1.01337	-27.2185	-5.05686	206.865	468.218	200.755	194.098	194.098	194.098	-27.2276	-5.10496	0.203575	35.1417	-3.87701	-1.72614	0.142125	0.175751	1.43633	-170.202	-8.41999	16.577	0	0	0.440685
1602	0	-19.2782	0	0	-19.549	-0.233723	9.36383	-0.26843	0.0268429	-0.0170337	-57.9623	6.77E-16	15.4556	0	0	0.120464	7.27628	-5.18557	3.19408	455.172	388.991	647.63	387.769	387.769	387.769	1.43081	-27.2206	-5.39901	211.114	468.603	204.323	194.098	194.098	194.098	-27.2477	-5.53171	-0.117815	36.3893	-3.94919	-1.75555	0.147159	0.170608	1.40267	-170.456	-14.3685	17.3466	0	0	0.449016
1603	0	-18.5001	0	0	-18.6833	-0.194594	7.8886	-0.243861	0.022034	-0.00357622	-51.7791	6.09E-15	13.1453	0	0	0.147951	7.32307	-6.32984	3.21974	461.16	388.634	648.797	387.704	387.704	387.704	2.03213	-27.7428	-5.70977	216.838	469.104	207.995	194.098	194.098	194.098	-27.7994	-5.97199	-0.595679	37.659	-3.98822	-1.71175	0.151553	0.16895	1.37234	-166.237	-18.1411	17.2821	0	0	0.442119
1604	0	-17.3961	0	0	-17.505	-0.152602	6.29368	-0.215684	0.0151345	0.00835509	-44.3358	-3.55E-15	9.95286	0	0	0.148888	7.34437	-7.44818	3.1716	466.894	388.212	650.074	387.482	387.482	387.482	2.78422	-28.7143	-5.94656	223.891	469.673	211.66	194.098	194.098	194.098	-28.8126	-6.38512	-1.20572	38.9424	-3.99729	-1.60616	0.195804	0.155369	1.3362	-168.373	-21.8907	16.3315	0	0	0.448244
1605	0	-16.0536	0	0	-16.1082	-0.109721	4.65486	-0.186859	0.00691136	0.0190283	-36.5383	1.34E-15	6.2534	0	0	0.129711	7.34473	-8.5354	3.06186	472.367	387.727	651.457	387.106	387.106	387.106	3.64345	-30.0514	-6.07836	232.099	470.256	215.211	194.098	194.098	194.098	-30.2019	-6.74029	-1.91417	40.2248	-3.98062	-1.44507	0.24919	0.130894	1.29752	-171.945	-25.1944	14.5735	0	0	0.45405
1606	0	-14.5623	0	0	-14.5834	-0.0680084	3.05329	-0.160192	-0.00137073	0.0282333	-29.2137	1.52E-15	2.48637	0	0	0.100581	7.33013	-9.5867	2.90733	477.58	387.185	652.939	386.585	386.585	386.585	4.55985	-31.6681	-6.09115	241.281	470.794	218.542	194.098	194.098	194.098	-31.8785	-7.02017	-2.68071	41.4899	-3.94049	-1.23375	0.293818	0.11103	1.2715	-173.689	-25.6757	11.9519	0	0	0.450216
1607	0	-13.0052	0	0	-13.0102	-0.0293473	1.56455	-0.137854	-0.00819798	0.0358172	-22.9828	6.77E-16	-0.909965	0	0	0.071298	7.30517	-10.5986	2.72271	482.534	386.59	654.512	385.933	385.933	385.933	5.48279	-33.4855	-5.98927	251.28	471.23	221.552	194.098	194.098	194.098	-33.7592	-7.22145	-3.4623	42.7224	-3.88285	-0.983021	0.316333	0.121668	1.2629	-171.593	-19.0659	8.30642	0	0	0.431462
1608	0	-11.4526	0	0	-11.4527	0.00473697	0.250239	-0.121259	-0.0122489	0.0424695	-18.2051	-6.77E-16	-3.57062	0	0	0.0484276	7.27127	-11.569	2.51714	487.224	385.945	656.169	385.169	385.169	385.169	6.36659	-35.4377	-5.7921	261.968	471.522	224.155	194.098	194.098	194.098	-35.7743	-7.3522	-4.21759	43.9113	-3.81244	-0.709043	0.346945	0.104298	1.25199	-173.677	-14.6898	3.51159	0	0	0.420015
1609	0	-9.95709	0	0	-9.95817	0.0330503	-0.841803	-0.110729	-0.0126763	0.047268	-14.9534	1.35E-15	-5.24692	0	0	0.0343221	7.23224	-12.496	2.30087	491.653	385.252	657.899	384.319	384.319	384.319	7.17494	-37.4748	-5.52678	273.262	471.641	226.283	194.098	194.098	194.098	-37.8703	-7.42623	-4.91139	45.0463	-3.73552	-0.425114	0.388601	0.109642	1.24821	-178.86	-3.26265	-2.35559	0	0	0.411721
1610	0	-8.55322	0	0	-8.55694	0.0548559	-1.68247	-0.105754	-0.0092454	0.0492224	-13.079	-6.77E-16	-5.82302	0	0	0.0279686	7.18919	-13.378	2.08522	495.822	384.515	659.69	383.403	383.403	383.403	7.88403	-39.5632	-5.2232	285.113	471.582	227.895	194.098	194.098	194.098	-40.0111	-7.46043	-5.51788	46.1159	-3.65787	-0.14124	0.408181	0.124391	1.25375	-178.599	13.2607	-8.88464	0	0	0.387746
1611	0	-7.2593	0	0	-7.265	0.0699595	-2.26435	-0.105377	-0.00216693	0.0489501	-12.3065	0	-5.3041	0	0	0.0265952	7.14248	-14.2139	1.87546	499.731	383.733	661.529	382.441	382.441	382.441	8.48387	-41.6834	-4.90953	297.499	471.363	228.986	194.098	194.098	194.098	-42.1764	-7.47246	-6.02267	47.1184	-3.57037	0.132174	0.420922	0.100357	1.25503	-176.531	26.5073	-15.7443	0	0	0.358451
1612	0	-6.08009	0	0	-6.08636	0.0785439	-2.59487	-0.108465	0.00789861	0.0467754	-12.3193	-3.38E-15	-3.81271	0	0	0.0271287	7.09959	-15.0027	1.67546	503.377	382.909	663.391	381.465	381.465	381.465	8.97757	-43.8271	-4.60776	310.412	471.02	229.579	194.098	194.098	194.098	-44.3576	-7.47786	-6.42346	48.0558	-3.46587	0.3853	0.45818	0.0295385	1.26006	-178.719	33.3568	-22.5289	0	0	0.336211
1613	0	-5.01064	0	0	-5.01619	0.0810493	-2.6913	-0.113856	0.0200617	0.0412845	-12.8113	-1.69E-15	-1.55459	0	0	0.0272158	7.07352	-15.7424	1.49499	506.768	382.047	665.244	380.525	380.525	380.525	9.37958	-45.9925	-4.3318	323.851	470.609	229.726	194.098	194.098	194.098	-46.5545	-7.48913	-6.72941	48.916	-3.37289	0.609212	0.492567	0.0178543	1.28057	-176.828	49.1771	-28.7898	0	0	0.30189
1614	0	-4.04103	0	0	-4.04516	0.0783236	-2.58639	-0.12073	0.0332019	0.0332744	-13.5426	1.02E-15	1.19323	0	0	0.0256932	7.06932	-16.4307	1.34406	509.915	381.15	667.065	379.658	379.658	379.658	9.71343	-48.182	-4.08844	337.806	470.196	229.501	194.098	194.098	194.098	-48.7713	-7.51679	-6.95908	49.6832	-3.31975	0.797938	0.53747	0.0390553	1.2956	-174.361	67.7361	-34.191	0	0	0.264696
1615	0	-3.15929	0	0	-3.1619	0.0714783	-2.32284	-0.128436	0.046178	0.02319	-14.3288	4.48E-15	4.12032	0	0	0.0225366	7.08471	-17.0648	1.23436	512.826	380.22	668.838	378.871	378.871	378.871	10.0084	-50.3991	-3.87724	352.258	469.853	228.997	194.098	194.098	194.098	-51.0141	-7.5688	-7.13776	50.3446	-3.3074	0.955181	0.568496	0.0827888	1.305	-166.65	86.25	-38.3421	0	0	0.220562
1616	0	-2.35371	0	0	-2.35508	0.0618044	-1.95022	-0.136383	0.0578603	0.0109764	-15.023	3.38E-16	6.90631	0	0	0.018508	7.11465	-17.6424	1.17154	515.504	379.263	670.55	378.155	378.155	378.155	10.2959	-52.6468	-3.69169	367.17	469.652	228.313	194.098	194.098	194.098	-53.2889	-7.65071	-7.29427	50.8995	-3.30925	1.08741	0.51869	0.123116	1.34949	-140.513	100.543	-40.8921	0	0	0.15852
1617	0	-1.61503	0	0	-1.61558	0.0507465	-1.52408	-0.14403	0.0671694	-0.00133538	-15.5084	-2.37E-15	9.24278	0	0	0.0146134	7.15619	-18.1628	1.14377	517.931	378.282	672.182	377.53	377.53	377.53	10.6064	-54.9262	-3.52079	382.492	469.652	227.552	194.098	194.098	194.098	-55.6	-7.76586	-7.45757	51.3598	-3.30821	1.18716	0.495083	0.17973	1.3924	-119.284	114.259	-41.9536	0	0	0.110353
1618	0	-0.936871	0	0	-0.937025	0.0395842	-1.09376	-0.150894	0.0732409	-0.012611	-15.7022	2.03E-15	10.8663	0	0	0.0116028	7.20398	-18.6251	1.1436	520.094	377.287	673.717	377.011	377.011	377.011	10.9651	-57.2357	-3.35012	398.161	469.902	226.807	194.098	194.098	194.098	-57.9483	-7.9145	-7.6535	51.7249	-3.30875	1.25267	0.490935	0.219913	1.41944	-103.432	122.072	-41.5946	0	0	0.0745102
1619	0	-0.316483	0	0	-0.316506	0.0292587	-0.695581	-0.156672	0.0755439	-0.0229466	-15.5716	2.71E-15	11.5901	0	0	0.00970102	7.25394	-19.0277	1.17033	521.989	376.287	675.139	376.607	376.607	376.607	11.3891	-59.5691	-3.16412	414.11	470.429	226.156	194.098	194.098	194.098	-60.33	-8.0941	-7.90172	51.9866	-3.32164	1.29185	0.472236	0.237449	1.43523	-85.5805	123.08	-39.9675	0	0	0.044853
1620	0	0.2442	0	0	0.244191	0.0203883	-0.353458	-0.161282	0.0738567	-0.0329153	-15.1409	-1.35E-15	11.3185	0	0	0.00863297	7.30534	-19.3696	1.22043	523.61	375.292	676.43	376.322	376.322	376.322	11.8858	-61.9161	-2.94897	430.265	471.235	225.656	194.098	194.098	194.098	-62.7363	-8.29994	-8.21309	52.146	-3.34566	1.31282	0.420063	0.283588	1.45896	-60.7583	125.16	-37.2531	0	0	0.02155
1621	0	0.7379	0	0	0.737899	0.0133766	-0.0830064	-0.164972	0.068395	-0.0413217	-14.5015	-3.38E-15	10.0699	0	0	0.00784445	7.35398	-19.6514	1.28267	524.942	374.315	677.575	376.154	376.154	376.154	12.4507	-64.262	-2.69466	446.549	472.3	225.348	194.098	194.098	194.098	-65.153	-8.52532	-8.58826	52.2142	-3.36982	1.31891	0.372264	0.354962	1.48483	-38.5111	127.981	-33.9052	0	0	0.00828991
1622	0	1.15398	0	0	1.15398	0.00827708	0.113691	-0.168302	0.0598606	-0.0469083	-13.7976	5.08E-15	7.98456	0	0	0.00682231	7.39192	-19.8745	1.34673	525.972	373.367	678.564	376.094	376.094	376.094	13.0686	-66.5895	-2.39661	462.892	473.574	225.25	194.098	194.098	194.098	-67.5619	-8.76164	-9.01732	52.1989	-3.391	1.31404	0.352772	0.380626	1.48222	-26.388	121.229	-30.4833	0	0	0.00125883
1623	0	1.48154	0	0	1.48155	0.0046514	0.253539	-0.171845	0.0492916	-0.0506376	-13.1777	-6.77E-16	5.30034	0	0	0.00532947	7.41532	-20.04	1.41029	526.699	372.461	679.391	376.12	376.12	376.12	13.7147	-68.8804	-2.05677	479.238	474.993	225.363	194.098	194.098	194.098	-69.9425	-8.99917	-9.48091	52.1047	-3.40748	1.30902	0.342387	0.417339	1.47201	-19.458	115.275	-27.3668	0	0	-0.00320802
1624	0	1.71065	0	0	1.71068	0.0017735	0.364543	-0.175978	0.0378636	-0.0537465	-12.7559	-4.48E-15	2.31431	0	0	0.00348267	7.41902	-20.1499	1.47301	527.127	371.61	680.049	376.201	376.201	376.201	14.3578	-71.1177	-1.68395	495.545	476.476	225.68	194.098	194.098	194.098	-72.274	-9.22788	-9.95247	51.9375	-3.41366	1.31643	0.306608	0.464494	1.47632	-9.5937	111.269	-24.7375	0	0	-0.00600827
1625	0	1.83336	0	0	1.83343	-0.00114122	0.476963	-0.180687	0.026828	-0.0567677	-12.5785	1.86E-15	-0.646932	0	0	0.0015934	7.39727	-20.2078	1.52716	527.254	370.824	680.539	376.309	376.309	376.309	14.9639	-73.2875	-1.29271	511.784	477.938	226.192	194.098	194.098	194.098	-74.5374	-9.43801	-10.4014	51.7127	-3.40203	1.33952	0.232308	0.485671	1.48162	6.64418	104.673	-22.5128	0	0	-0.0078551
1626	0	1.84457	0	0	1.84466	-0.0048145	0.618637	-0.185733	0.0173027	-0.0605984	-12.6338	1.86E-15	-3.27623	0	0	-7.45E-05	7.35003	-20.2202	1.55504	527.07	370.114	680.854	376.427	376.427	376.427	15.4999	-75.3795	-0.901248	527.93	479.296	226.896	194.098	194.098	194.098	-76.7163	-9.62056	-10.7966	51.4661	-3.34636	1.36937	0.131225	0.486873	1.48944	29.2074	97.6314	-20.4571	0	0	-0.0110419
1627	0	1.74236	0	0	1.74253	-0.00979592	0.81075	-0.190666	0.0101663	-0.0650479	-12.8569	-1.69E-16	-5.32143	0	0	-0.00139426	7.28085	-20.195	1.53262	526.563	369.486	680.985	376.544	376.544	376.544	15.9373	-77.3871	-0.528871	543.959	480.473	227.791	194.098	194.098	194.098	-78.7982	-9.7677	-11.1105	51.2486	-3.20157	1.38895	0.0609241	0.508689	1.50041	47.0632	98.0303	-18.5853	0	0	-0.0229189
1628	0	1.52925	0	0	1.52952	-0.0165493	1.07117	-0.194887	0.00602486	-0.0684541	-13.1443	-1.02E-15	-6.60737	0	0	-0.00238561	7.18949	-20.1397	1.4458	525.733	368.947	680.933	376.639	376.639	376.639	16.2546	-79.3067	-0.193498	559.843	481.413	228.883	194.098	194.098	194.098	-80.7742	-9.87338	-11.3215	51.0951	-2.94241	1.38791	0.115148	0.484065	1.49466	39.347	96.332	-17.1517	0	0	-0.0417178
1629	0	1.21411	0	0	1.21449	-0.0257543	1.42606	-0.197936	0.00504053	-0.0730368	-13.3956	3.38E-16	-7.06002	0	0	-0.00326242	7.07784	-20.0575	1.31135	524.626	368.503	680.708	376.697	376.697	376.697	16.4394	-81.1369	0.0900099	575.555	482.077	230.182	194.098	194.098	194.098	-82.6391	-9.93416	-11.4164	50.9889	-2.6181	1.37733	0.20571	0.396773	1.475	26.5061	88.9455	-15.7828	0	0	-0.0487237
1630	0	0.810042	0	0	0.810481	-0.0380315	1.89921	-0.199219	0.00696683	-0.0817244	-13.5015	1.52E-15	-6.70312	0	0	-0.00437494	6.9551	-19.9502	1.15854	523.304	368.156	680.318	376.711	376.712	376.711	16.4885	-82.8775	0.311743	591.053	482.45	231.695	194.098	194.098	194.098	-84.3909	-9.94888	-11.3907	50.8968	-2.30399	1.37344	0.249764	0.325585	1.46348	29.4677	86.1183	-13.9601	0	0	-0.0445327
1631	0	0.33093	0	0	0.331244	-0.0535475	2.49681	-0.198185	0.0112552	-0.0945762	-13.376	-5.92E-16	-5.6409	0	0	-0.00610345	6.8309	-19.8213	1.00688	521.824	367.909	679.766	376.677	376.677	376.677	16.4071	-84.528	0.468267	606.273	482.534	233.43	194.098	194.098	194.098	-86.0289	-9.91771	-11.2494	50.8043	-2.04028	1.38153	0.261991	0.263857	1.45839	44.9705	84.312	-11.4443	0	0	-0.0326248
1632	0	-0.20873	0	0	-0.20906	-0.0720428	3.20844	-0.194546	0.0172788	-0.110934	-12.9806	2.41E-15	-4.02654	0	0	-0.00862629	6.71273	-19.6751	0.867417	520.232	367.76	679.063	376.587	376.587	376.587	16.2073	-86.0871	0.562599	621.123	482.347	235.381	194.098	194.098	194.098	-87.554	-9.84197	-11.0051	50.7115	-1.83939	1.39718	0.259761	0.247475	1.4654	68.437	87.3025	-8.16629	0	0	-0.0195873
1633	0	-0.793443	0	0	-0.795389	-0.0929493	4.01163	-0.188337	0.024178	-0.129903	-12.3263	3.06E-15	-2.0668	0	0	-0.0117201	6.60146	-19.5161	0.747101	518.571	367.704	678.226	376.431	376.43	376.431	15.9066	-87.5531	0.603423	635.492	481.92	237.532	194.098	194.098	194.098	-88.9679	-9.72416	-10.6771	50.6214	-1.69898	1.41126	0.26015	0.245592	1.47222	95.32	89.4048	-4.21757	0	0	-0.00544298
1634	0	-1.40564	0	0	-1.41075	-0.115558	4.87843	-0.179737	0.0311731	-0.150822	-11.4418	5.02E-15	0.0223631	0	0	-0.0148421	6.4943	-19.3484	0.653451	516.884	367.737	677.275	376.196	376.196	376.196	15.5263	-88.9241	0.603279	649.255	481.294	239.853	194.098	194.098	194.098	-90.2733	-9.56821	-10.2887	50.5343	-1.60956	1.41466	0.257661	0.240519	1.47844	126.203	88.5582	0.221903	0	0	0.0090788
1635	0	-2.02565	0	0	-2.03602	-0.139094	5.77843	-0.169017	0.0375081	-0.173479	-10.3537	1.53E-15	2.02527	0	0	-0.0172885	6.38842	-19.1751	0.593217	515.213	367.849	676.231	375.88	375.88	375.88	15.0899	-90.1991	0.576546	662.28	480.512	242.297	194.098	194.098	194.098	-91.4739	-9.37946	-9.86469	50.4478	-1.56396	1.3984	0.232906	0.242023	1.48947	164.999	87.0359	4.95747	0	0	0.0238329
1636	0	-2.63257	0	0	-2.65058	-0.162719	6.67892	-0.156434	0.0426531	-0.196698	-9.06561	-6.98E-16	3.76182	0	0	-0.0184418	6.28076	-18.9993	0.567662	513.594	368.034	675.116	375.488	375.488	375.488	14.6208	-91.3775	0.537484	674.43	479.619	244.802	194.098	194.098	194.098	-92.5741	-9.16467	-9.42907	50.3613	-1.55393	1.35231	0.193888	0.237781	1.49819	208.314	83.1227	9.64237	0	0	0.0395655
1637	0	-3.20524	0	0	-3.23329	-0.185616	7.54857	-0.142271	0.0463052	-0.218912	-7.56142	-2.28E-15	5.10078	0	0	-0.0179708	6.16983	-18.8236	0.57446	512.055	368.284	673.942	375.037	375.037	375.037	14.1411	-92.4592	0.498019	685.574	478.654	247.294	194.098	194.098	194.098	-93.5781	-8.93183	-9.0029	50.2752	-1.57117	1.26892	0.164021	0.210799	1.49469	248.593	73.5056	13.8879	0	0	0.0554917
1638	0	-3.72348	0	0	-3.76356	-0.207134	8.36265	-0.126857	0.0483373	-0.23946	-5.81618	2.54E-16	5.9612	0	0	-0.0159041	6.05723	-18.6493	0.612611	510.623	368.589	672.721	374.546	374.546	374.546	13.6699	-93.444	0.466498	695.589	477.65	249.687	194.098	194.098	194.098	-94.4888	-8.68971	-8.60254	50.1832	-1.61608	1.14827	0.128374	0.191527	1.49134	287.983	62.69	17.506	0	0	0.0690814
1639	0	-4.17118	0	0	-4.22447	-0.226718	9.10059	-0.110566	0.0488109	-0.258257	-3.81227	-8.46E-17	6.31477	0	0	-0.0126019	5.94318	-18.4771	0.676949	509.316	368.943	671.463	374.038	374.038	374.038	13.2222	-94.3292	0.446864	704.37	476.633	251.883	194.098	194.098	194.098	-95.3059	-8.44706	-8.23888	50.0797	-1.68698	0.994692	0.0387306	0.232889	1.50526	337.286	61.7183	20.4812	0	0	0.0755156
1640	0	-4.54009	0	0	-4.60661	-0.24372	9.73884	-0.0939577	0.047866	-0.274195	-1.57468	6.77E-16	6.18192	0	0	-0.00870343	5.82054	-18.3087	0.744892	508.125	369.335	670.18	373.529	373.529	373.529	12.8084	-95.1091	0.439002	711.826	475.618	253.776	194.098	194.098	194.098	-96.025	-8.21192	-7.91739	49.9794	-1.74952	0.808308	-0.105512	0.319951	1.53468	396.256	71.4662	22.7502	0	0	0.0671004
1641	0	-4.83141	0	0	-4.91	-0.257426	10.2516	-0.0778965	0.0460472	-0.28268	0.800785	1.18E-15	5.66696	0	0	-0.00505284	5.67638	-18.1471	0.777106	507.011	369.755	668.889	373.029	373.029	373.029	12.434	-95.7741	0.439285	717.885	474.614	255.257	194.098	194.098	194.098	-96.6367	-7.9908	-7.63858	49.9198	-1.73468	0.584257	-0.188959	0.359191	1.54762	433.92	79.8194	23.8938	0	0	0.0524789
1642	0	-5.05311	0	0	-5.1416	-0.267616	10.6317	-0.0635095	0.0439341	-0.279274	3.14234	6.77E-16	4.9211	0	0	-0.00227377	5.50884	-17.9915	0.753199	505.957	370.195	667.596	372.557	372.557	372.557	12.0984	-96.3104	0.441515	722.517	473.624	256.219	194.098	194.098	194.098	-97.1266	-7.78733	-7.39791	49.909	-1.62263	0.331026	-0.032252	0.114188	1.47378	406.678	48.5552	23.5132	0	0	0.0579126
1643	0	-5.21531	0	0	-5.31161	-0.275117	10.9109	-0.0521483	0.0414818	-0.269047	5.2091	-4.23E-16	4.0703	0	0	-0.000483198	5.34949	-17.8327	0.710208	505.017	370.652	666.279	372.16	372.16	372.16	11.7945	-96.7008	0.437886	725.745	472.65	256.57	194.098	194.098	194.098	-97.4762	-7.60124	-7.18625	49.8706	-1.52733	0.09159	0.113328	-0.0669177	1.40812	370.571	26.7886	22.2545	0	0	0.0888143
1644	0	-5.33542	0	0	-5.43784	-0.280788	11.1217	-0.0449574	0.0387992	-0.255549	6.74927	7.61E-16	3.25822	0	0	0.000620447	5.22396	-17.6607	0.682316	504.234	371.123	664.92	371.859	371.859	371.858	11.5116	-96.9278	0.421294	727.627	471.691	256.237	194.098	194.098	194.098	-97.6661	-7.4293	-6.99307	49.7344	-1.5396	-0.0887473	0.123806	-0.027076	1.41064	355.199	33.9711	20.5994	0	0	0.135965
1645	0	-5.43977	0	0	-5.54706	-0.284806	11.2708	-0.0429239	0.0362259	-0.238433	7.51659	-3.38E-16	2.62287	0	0	0.00148096	5.12773	-17.4716	0.658469	503.584	371.603	663.532	371.631	371.631	371.631	11.239	-96.9755	0.387555	728.233	470.747	255.175	194.098	194.098	194.098	-97.6788	-7.2668	-6.80971	49.4995	-1.63594	-0.191938	0.00262817	0.119269	1.4848	358.067	52.0771	18.7084	0	0	0.183633
1646	0	-5.56004	0	0	-5.67113	-0.286706	11.3413	-0.0467217	0.0343779	-0.215245	7.30889	5.92E-16	2.28818	0	0	0.00230996	5.04215	-17.2669	0.588118	502.987	372.085	662.141	371.463	371.463	371.463	10.9686	-96.8328	0.335707	727.65	469.816	253.373	194.098	194.098	194.098	-97.5023	-7.10889	-6.6307	49.2185	-1.74019	-0.233463	-0.105124	0.24968	1.57022	346.642	66.9108	16.4713	0	0	0.198725
1647	0	-5.7261	0	0	-5.83999	-0.285978	11.3143	-0.0566699	0.0336823	-0.184841	5.99004	-1.48E-15	2.31621	0	0	0.00294306	4.95093	-17.0492	0.421246	502.362	372.566	660.771	371.345	371.345	371.345	10.695	-96.4957	0.268242	725.984	468.902	250.862	194.098	194.098	194.098	-97.1319	-6.95108	-6.45384	48.9436	-1.79279	-0.235631	-0.092903	0.312486	1.62334	298.165	76.0508	13.8184	0	0	0.170132
1648	0	-5.95949	0	0	-6.07536	-0.282554	11.1872	-0.0725394	0.0343007	-0.14866	3.52425	-8.04E-16	2.70511	0	0	0.00291697	4.84679	-16.8172	0.140859	501.665	373.049	659.445	371.253	371.253	371.253	10.4159	-95.9689	0.190175	723.373	468.017	247.714	194.098	194.098	194.098	-96.572	-6.78975	-6.27964	48.6893	-1.77523	-0.201354	0.0628812	0.262213	1.62165	209.995	73.1519	10.8292	0	0	0.115268
1649	0	-6.26991	0	0	-6.38728	-0.276925	10.9781	-0.0934521	0.0359262	-0.111957	-0.000123621	2.07E-15	3.37548	0	0	0.00171886	4.73887	-16.565	-0.229294	500.905	373.538	658.174	371.152	371.152	371.152	10.1321	-95.2668	0.10825	719.977	467.177	244.043	194.098	194.098	194.098	-95.8373	-6.62278	-6.11093	48.4282	-1.71414	-0.107205	0.243329	0.114153	1.60574	113.932	56.8846	7.91546	0	0	0.058942
1650	0	-6.65672	0	0	-6.77519	-0.269598	10.7055	-0.117995	0.0379096	-0.0820645	-4.37249	5.92E-16	4.18226	0	0	-0.000930723	4.6492	-16.2876	-0.657459	500.103	374.044	656.957	371.025	371.025	371.025	9.8492	-94.4138	0.0300938	715.956	466.405	239.991	194.098	194.098	194.098	-94.9529	-6.4507	-5.95317	48.1293	-1.65636	0.0684732	0.239279	0.136996	1.67942	62.3921	65.6261	5.69324	0	0	0.0245272
1651	0	-7.1128	0	0	-7.23131	-0.260339	10.3603	-0.144077	0.0399856	-0.0583477	-9.24502	2.62E-15	4.98976	0	0	-0.00477833	4.57746	-15.988	-1.15355	499.226	374.574	655.811	370.865	370.865	370.865	9.57825	-93.4435	-0.0373939	711.448	465.721	235.723	194.098	194.098	194.098	-93.9535	-6.27813	-5.81435	47.8167	-1.58821	0.309557	0.188031	0.361815	1.81157	27.5404	105.129	3.87557	0	0	-0.0103262
1652	0	-7.62197	0	0	-7.73845	-0.248669	9.92416	-0.169095	0.0417266	-0.0381999	-14.1676	4.23E-15	5.64412	0	0	-0.0090276	4.49365	-15.6716	-1.7402	498.221	375.136	654.791	370.639	370.639	370.639	9.33302	-92.3966	-0.0899271	706.566	465.142	231.41	194.098	194.098	194.098	-92.881	-6.11273	-5.7024	47.5269	-1.46395	0.586797	0.242188	0.452596	1.88865	-24.8317	125.029	2.00842	0	0	-0.0557108
1653	0	-8.15662	0	0	-8.26839	-0.234651	9.39868	-0.1904	0.0424649	-0.0221436	-18.6683	-3.76E-15	5.99563	0	0	-0.0126474	4.38296	-15.3412	-2.40644	497.084	375.736	653.934	370.325	370.325	370.325	9.12499	-91.3163	-0.126734	701.419	464.681	227.214	194.098	194.098	194.098	-91.7796	-5.96247	-5.62217	47.2583	-1.28358	0.890645	0.377196	0.340474	1.89472	-87.6848	114.817	0.102385	0	0	-0.0954226
1654	0	-8.68225	0	0	-8.78665	-0.218918	8.80703	-0.206062	0.041706	-0.0120432	-22.3663	1.32E-15	5.96061	0	0	-0.0147362	4.26013	-14.9967	-3.1092	495.856	376.382	653.244	369.93	369.93	369.93	8.96032	-90.2446	-0.150033	696.1	464.342	223.276	194.098	194.098	194.098	-90.6915	-5.83338	-5.57393	46.9802	-1.09438	1.22576	0.484929	0.213079	1.89275	-135.068	101.996	-1.55044	0	0	-0.122748
1655	0	-9.16519	0	0	-9.2602	-0.202248	8.17806	-0.215363	0.0396203	-0.00824956	-25.05	-1.67E-15	5.57526	0	0	-0.0147716	4.14243	-14.6398	-3.80486	494.583	377.077	652.718	369.475	369.475	369.475	8.83926	-89.2174	-0.164079	690.686	464.118	219.697	194.098	194.098	194.098	-89.6525	-5.72875	-5.55381	46.6683	-0.936712	1.58978	0.502854	0.209952	1.92464	-153.232	105.569	-2.74558	0	0	-0.139976
1656	0	-9.57833	0	0	-9.66254	-0.185238	7.53424	-0.218804	0.0367956	-0.00820719	-26.6901	-1.55E-15	4.95836	0	0	-0.0127485	4.02839	-14.2749	-4.46962	493.285	377.821	652.366	368.978	368.978	368.978	8.75744	-88.263	-0.174392	685.224	463.995	216.542	194.098	194.098	194.098	-88.6903	-5.64965	-5.55476	46.3223	-0.807939	1.96508	0.473816	0.267573	1.96615	-154.485	113.653	-3.61759	0	0	-0.149455
1657	0	-9.9016	0	0	-9.97448	-0.16842	6.89576	-0.217187	0.0338549	-0.00921163	-27.3472	-5.33E-15	4.25222	0	0	-0.00908038	3.90593	-13.9076	-5.09125	491.965	378.61	652.202	368.454	368.454	368.454	8.70676	-87.4017	-0.186458	679.746	463.954	213.84	194.098	194.098	194.098	-87.824	-5.59481	-5.56779	45.9541	-0.68068	2.32907	0.453675	0.287816	1.984	-153.766	111.778	-4.34197	0	0	-0.156513
1658	0	-10.122	0	0	-10.1839	-0.152423	6.28687	-0.211352	0.0311942	-0.0108825	-27.1337	-3.82E-15	3.57594	0	0	-0.00445306	3.76728	-13.5419	-5.65503	490.628	379.441	652.231	367.93	367.93	367.93	8.67655	-86.6454	-0.20416	674.272	463.974	211.587	194.098	194.098	194.098	-87.0648	-5.56027	-5.58352	45.5686	-0.534634	2.6643	0.429256	0.288224	1.98483	-148.438	105.1	-4.84667	0	0	-0.160576
1659	0	-10.2342	0	0	-10.2862	-0.137857	5.7312	-0.202569	0.0289883	-0.0131349	-26.2387	-5.59E-15	3.01057	0	0	0.000367305	3.60843	-13.1803	-6.14705	489.28	380.31	652.444	367.441	367.441	367.441	8.65563	-85.9983	-0.229094	668.815	464.039	209.754	194.098	194.098	194.098	-86.4156	-5.54025	-5.59382	45.1664	-0.355863	2.95846	0.378997	0.299456	1.97799	-134.076	100.514	-5.05388	0	0	-0.159327
1660	0	-10.2409	0	0	-10.2845	-0.125151	5.24558	-0.192388	0.0272528	-0.0154207	-24.8981	4.41E-15	2.59598	0	0	0.00473561	3.42545	-12.8243	-6.56084	487.911	381.219	652.827	367.024	367.024	367.024	8.63449	-85.4577	-0.260664	663.376	464.136	208.296	194.098	194.098	194.098	-85.873	-5.5284	-5.59318	44.7493	-0.129893	3.20321	0.322414	0.302733	1.95614	-115.831	96.1596	-5.02092	0	0	-0.155027
1661	0	-10.1503	0	0	-10.1871	-0.11456	4.84024	-0.18197	0.0257056	-0.0172245	-23.3152	8.39E-16	2.31597	0	0	0.00822648	3.21641	-12.4737	-6.89433	486.508	382.169	653.357	366.712	366.712	366.712	8.60606	-85.0167	-0.296593	657.953	464.258	207.157	194.098	194.098	194.098	-85.4294	-5.51865	-5.57887	44.3164	0.150342	3.39577	0.264173	0.293047	1.91755	-96.0435	90.9809	-4.81538	0	0	-0.147611
1662	0	-9.97451	0	0	-10.006	-0.106191	4.51955	-0.172032	0.0241338	-0.0184927	-21.6446	-4.25E-15	2.13922	0	0	0.010674	2.98236	-12.1268	-7.14894	485.051	383.164	654.004	366.537	366.537	366.537	8.56581	-84.6653	-0.333481	652.539	464.4	206.278	194.098	194.098	194.098	-85.0742	-5.50559	-5.55057	43.8646	0.482634	3.53782	0.206405	0.275119	1.86204	-76.2165	84.9452	-4.47818	0	0	-0.136606
1663	0	-9.72832	0	0	-9.75582	-0.100012	4.28263	-0.163217	0.022452	-0.0186677	-20.0215	3.30E-15	2.03309	0	0	0.0121193	2.72715	-11.7806	-7.32857	483.518	384.212	654.731	366.515	366.515	366.515	8.51139	-84.3914	-0.367334	647.127	464.56	205.604	194.098	194.098	194.098	-84.7953	-5.48469	-5.50982	43.3897	0.855492	3.6344	0.17125	0.228079	1.78461	-62.4876	75.0177	-4.12492	0	0	-0.124005
1664	0	-9.42732	0	0	-9.45204	-0.0959421	4.12649	-0.15587	0.020524	-0.0187012	-18.5357	3.66E-15	1.95492	0	0	0.0127217	2.4581	-11.4311	-7.43575	481.891	385.318	655.497	366.652	366.652	366.652	8.44213	-84.1824	-0.393937	641.714	464.734	205.081	194.098	194.098	194.098	-84.5798	-5.45223	-5.45954	42.8834	1.24564	3.6936	0.127012	0.210073	1.70815	-47.6009	71.6494	-3.6902	0	0	-0.111274
1665	0	-9.08765	0	0	-9.1105	-0.0937327	4.0417	-0.149996	0.0182757	-0.0195331	-17.2282	2.97E-16	1.86801	0	0	0.0126912	2.17813	-11.0742	-7.47996	480.149	386.487	656.268	366.933	366.933	366.933	8.35905	-84.0258	-0.409547	636.295	464.92	204.667	194.098	194.098	194.098	-84.4154	-5.40582	-5.40343	42.3435	1.63396	3.7225	0.040963	0.224561	1.64825	-23.2646	77.5618	-3.08609	0	0	-0.0913082
1666	0	-8.72564	0	0	-8.74722	-0.0928871	4.00925	-0.145569	0.0158286	-0.0200443	-16.1253	-3.22E-16	1.75997	0	0	0.0122514	1.88647	-10.7082	-7.48437	478.253	387.724	657.016	367.338	367.338	367.338	8.2645	-83.9097	-0.411714	630.862	465.111	204.323	194.098	194.098	194.098	-84.2906	-5.34476	-5.34529	41.7832	2.01056	3.7202	-0.0443245	0.152206	1.57286	0.595289	74.2231	-2.49122	0	0	-0.0574449
1667	0	-8.35587	0	0	-8.37653	-0.0929105	4.01014	-0.142425	0.0134868	-0.0179511	-15.2329	-4.44E-15	1.64761	0	0	0.0115923	1.5968	-10.3338	-7.47242	476.174	389.031	657.698	367.859	367.859	367.859	8.16101	-83.8239	-0.398744	625.411	465.302	204.022	194.098	194.098	194.098	-84.1952	-5.26909	-5.28844	41.2227	2.35009	3.67803	-0.0428898	-0.0732252	1.44418	1.88362	47.1728	-2.26213	0	0	-0.0278647
1668	0	-7.98809	0	0	-8.00813	-0.0937271	4.04149	-0.140347	0.0115228	-0.0120026	-14.5459	-8.19E-17	1.55399	0	0	0.0108503	1.34647	-9.95068	-7.44203	473.922	390.405	658.25	368.488	368.488	368.488	8.05012	-83.7589	-0.368956	619.95	465.487	203.74	194.098	194.098	194.098	-84.12	-5.17822	-5.23556	40.6666	2.59917	3.59289	0.112386	-0.332315	1.27979	-36.6659	8.79293	-2.66854	0	0	-0.0481804
1669	0	-7.6259	0	0	-7.64583	-0.0958661	4.12358	-0.13912	0.00994493	-0.00730437	-14.0506	-2.08E-15	1.47999	0	0	0.0101028	1.17089	-9.55391	-7.35308	471.556	391.828	658.62	369.179	369.179	369.179	7.93199	-83.7069	-0.320125	614.502	465.662	203.458	194.098	194.098	194.098	-84.0573	-5.07049	-5.18855	40.0825	2.69676	3.48557	0.255884	-0.294946	1.21681	-73.9056	7.10403	-2.99084	0	0	-0.094833
1670	0	-7.27184	0	0	-7.29216	-0.0996406	4.26839	-0.138555	0.00858502	-0.0117149	-13.7285	2.40E-15	1.41077	0	0	0.00939039	1.05872	-9.13843	-7.17729	469.123	393.286	658.819	369.856	369.856	369.856	7.8075	-83.6618	-0.251539	609.085	465.823	203.164	194.098	194.098	194.098	-84.001	-4.94569	-5.14881	39.4391	2.63303	3.38004	0.0760352	-0.0454186	1.29867	-34.2667	28.9392	-1.98111	0	0	-0.0433914
1671	0	-6.93403	0	0	-6.95499	-0.104018	4.43625	-0.138561	0.00765034	-0.0188325	-13.5572	-6.93E-16	1.36234	0	0	0.00874408	0.964171	-8.7123	-6.97002	466.564	394.773	658.896	370.474	370.474	370.474	7.68109	-83.6201	-0.165764	603.681	465.967	202.856	194.098	194.098	194.098	-83.9479	-4.80819	-5.11796	38.8012	2.50763	3.25933	-0.240711	0.193965	1.40318	34.3431	47.551	-0.638035	0	0	0.0435991
1672	0	-6.62116	0	0	-6.64241	-0.107613	4.57408	-0.138939	0.00758516	-0.0153994	-13.4965	-1.62E-15	1.37078	0	0	0.00817012	0.848641	-8.29027	-6.80997	463.797	396.286	658.895	371.012	371.012	371.012	7.55778	-83.5796	-0.0661692	598.26	466.09	202.535	194.098	194.098	194.098	-83.8963	-4.66325	-5.09746	38.273	2.45655	3.09254	-0.100381	0.0811962	1.37374	-5.05925	19.8027	-1.02148	0	0	-0.00464704
1673	0	-6.32947	0	0	-6.35085	-0.110737	4.69378	-0.139527	0.00790755	-0.0113729	-13.5141	-8.49E-16	1.38873	0	0	0.00770055	0.718983	-7.87423	-6.67176	460.875	397.806	658.819	371.464	371.464	371.464	7.43846	-83.5387	0.0462842	592.836	466.194	202.202	194.098	194.098	194.098	-83.8449	-4.51201	-5.08738	37.8315	2.44579	2.87962	0.038608	-0.0291934	1.35089	-44.6494	1.11342	-1.52051	0	0	-0.0401157
1674	0	-6.05268	0	0	-6.07421	-0.113918	4.81563	-0.140245	0.00831684	-0.0117132	-13.586	-1.80E-15	1.38916	0	0	0.00736343	0.588756	-7.4646	-6.51818	457.867	399.314	658.665	371.834	371.834	371.834	7.32379	-83.4969	0.169973	587.426	466.285	201.858	194.098	194.098	194.098	-83.7929	-4.35594	-5.08722	37.4417	2.42964	2.62529	0.0286461	-0.0575848	1.37279	-44.9578	-0.11939	-1.4028	0	0	-0.0341419
1675	0	-5.78734	0	0	-5.80898	-0.117124	4.93839	-0.141032	0.00889861	-0.0114891	-13.6925	2.06E-15	1.38571	0	0	0.00715824	0.460762	-7.06687	-6.34845	454.798	400.796	658.444	372.123	372.123	372.123	7.21562	-83.4543	0.301812	582.032	466.365	201.508	194.098	194.098	194.098	-83.7407	-4.19827	-5.09634	37.1159	2.42496	2.32461	0.0592589	-0.0997063	1.39179	-53.1117	-1.60526	-1.41493	0	0	-0.0340101
1676	0	-5.52905	0	0	-5.55079	-0.120411	5.06423	-0.14182	0.00954038	-0.010274	-13.8168	-5.82E-17	1.37407	0	0	0.00707899	0.33807	-6.68461	-6.15683	451.697	402.236	658.165	372.335	372.335	372.335	7.1155	-83.4116	0.438611	576.655	466.44	201.155	194.098	194.098	194.098	-83.689	-4.04212	-5.1138	36.8541	2.43473	1.97599	0.137677	-0.140004	1.40323	-72.1875	-3.57824	-1.61756	0	0	-0.0381114
1677	0	-5.27232	0	0	-5.29419	-0.124007	5.2018	-0.142564	0.0100531	-0.0107688	-13.9426	-2.59E-15	1.34102	0	0	0.00711865	0.224105	-6.31825	-5.92808	448.605	403.621	657.842	372.468	372.468	372.468	7.02436	-83.3693	0.577066	571.302	466.513	200.806	194.098	194.098	194.098	-83.6386	-3.89034	-5.13821	36.6384	2.44272	1.58483	0.163934	-0.170138	1.42608	-76.8933	-5.5214	-1.6091	0	0	-0.0329484
1678	0	-5.01325	0	0	-5.03524	-0.127906	5.35096	-0.143252	0.0103235	-0.0129909	-14.0585	-2.35E-15	1.28091	0	0	0.00726707	0.121329	-5.96879	-5.66192	445.542	404.941	657.484	372.524	372.524	372.524	6.94334	-83.3284	0.713535	565.972	466.589	200.465	194.098	194.098	194.098	-83.5903	-3.74612	-5.16812	36.4612	2.43796	1.15262	0.12913	-0.188516	1.45523	-65.1747	-7.42402	-1.37246	0	0	-0.0230003
1679	0	-4.74992	0	0	-4.77195	-0.131856	5.50195	-0.143787	0.0103815	-0.0141039	-14.1484	-9.78E-17	1.20167	0	0	0.00749895	0.0321206	-5.63798	-5.37428	442.509	406.186	657.101	372.511	372.511	372.512	6.87371	-83.2895	0.844446	560.657	466.668	200.138	194.098	194.098	194.098	-83.545	-3.61269	-5.20219	36.3287	2.41992	0.678389	0.148183	-0.238472	1.47169	-64.7523	-15.8389	-1.30278	0	0	-0.0204382
1680	0	-4.47991	0	0	-4.50182	-0.135768	5.6514	-0.144159	0.0102274	-0.014635	-14.2067	-3.50E-15	1.108	0	0	0.00778394	-0.0375297	-5.32411	-5.07116	439.513	407.351	656.696	372.441	372.441	372.441	6.81602	-83.2531	0.966729	555.353	466.752	199.829	194.098	194.098	194.098	-83.5032	-3.49251	-5.23892	36.2254	2.3616	0.168233	0.196539	-0.25532	1.48775	-69.4497	-20.0363	-1.30756	0	0	-0.0206619
1681	0	-4.20097	0	0	-4.22263	-0.13963	5.7989	-0.144397	0.0097955	-0.0171426	-14.2346	-2.42E-15	0.997324	0	0	0.00809768	-0.0872872	-5.02259	-4.75382	436.567	408.429	656.278	372.315	372.315	372.315	6.77035	-83.2195	1.0779	550.057	466.84	199.54	194.098	194.098	194.098	-83.4651	-3.38734	-5.27689	36.1261	2.24078	-0.361972	0.169372	-0.194044	1.52438	-53.8494	-12.7883	-1.03434	0	0	-0.0151219
1682	0	-3.9136	0	0	-3.9347	-0.143137	5.93274	-0.144438	0.00923412	-0.0192044	-14.2266	1.69E-15	0.887444	0	0	0.00841573	-0.127741	-4.7303	-4.44105	433.658	409.417	655.866	372.125	372.125	372.125	6.73689	-83.1887	1.17619	544.76	466.929	199.275	194.098	194.098	194.098	-83.4308	-3.29852	-5.31515	36.0342	2.09068	-0.893791	0.142936	-0.166567	1.55154	-38.2087	-11.0148	-0.787136	0	0	-0.0127416
1683	0	-3.61844	0	0	-3.63869	-0.146051	6.04393	-0.144205	0.00877779	-0.0178575	-14.1775	1.22E-15	0.8083	0	0	0.00871122	-0.163316	-4.44339	-4.14792	430.775	410.313	655.468	371.878	371.877	371.877	6.71551	-83.1603	1.2605	539.453	467.018	199.033	194.098	194.098	194.098	-83.3999	-3.22672	-5.35299	35.9466	1.93303	-1.40638	0.249511	-0.251914	1.54466	-55.2189	-27.5381	-0.94875	0	0	-0.028458
1684	0	-3.3134	0	0	-3.33257	-0.148663	6.14352	-0.143778	0.00832693	-0.0167958	-14.0983	-3.60E-15	0.759688	0	0	0.00896986	-0.182726	-4.153	-3.85862	427.943	411.114	655.074	371.598	371.598	371.598	6.70536	-83.1338	1.3302	534.142	467.105	198.813	194.098	194.098	194.098	-83.372	-3.17182	-5.38953	35.8098	1.71508	-1.86943	0.318559	-0.278597	1.55026	-67.4909	-36.6588	-1.03826	0	0	-0.0472205
1685	0	-2.99747	0	0	-3.01536	-0.151188	6.2398	-0.143288	0.0078349	-0.0186831	-14.0047	-4.31E-16	0.738131	0	0	0.00915372	-0.181476	-3.85108	-3.56179	425.179	411.818	654.678	371.31	371.31	371.31	6.70577	-83.1087	1.38524	528.83	467.188	198.611	194.098	194.098	194.098	-83.3463	-3.13344	-5.42424	35.5797	1.40415	-2.25066	0.280187	-0.206055	1.58639	-56.3667	-31.733	-0.75374	0	0	-0.0482643
1686	0	-2.67374	0	0	-2.6901	-0.153309	6.32062	-0.142866	0.00723465	-0.0256656	-13.9143	1.48E-15	0.725488	0	0	0.00921234	-0.17332	-3.53579	-3.27772	422.457	412.427	654.294	371.023	371.023	371.023	6.71649	-83.0842	1.42637	523.509	467.264	198.426	194.098	194.098	194.098	-83.3221	-3.11088	-5.45751	35.2682	1.04797	-2.52828	0.0118368	-0.0492138	1.66255	7.2195	-13.6002	0.157955	0	0	-0.00464293
1687	0	-2.35173	0	0	-2.36619	-0.153834	6.34065	-0.142508	0.0067126	-0.0336646	-13.8328	-4.34E-16	0.722684	0	0	0.00913652	-0.180673	-3.21685	-3.07987	419.681	412.95	653.946	370.76	370.76	370.76	6.7379	-83.0596	1.45583	518.146	467.329	198.258	194.098	194.098	194.098	-83.2987	-3.10284	-5.49097	34.9611	0.760771	-2.71358	-0.313818	-0.0920136	1.73278	85.2978	-24.3157	1.20338	0	0	0.0307468
1688	0	-2.042	0	0	-2.05422	-0.151476	6.25079	-0.142029	0.00671465	-0.0336821	-13.7485	1.10E-15	0.756591	0	0	0.00899722	-0.198173	-2.90869	-3.05084	416.742	413.393	653.618	370.615	370.615	370.615	6.77002	-83.0341	1.47677	512.707	467.379	198.109	194.098	194.098	194.098	-83.2753	-3.10713	-5.5266	34.7268	0.560948	-2.85225	-0.365113	-0.190381	1.74309	97.4771	-38.6155	1.3059	0	0	0.0292695
1689	0	-1.7462	0	0	-1.75601	-0.146305	6.05362	-0.141306	0.00730861	-0.0225315	-13.6545	-2.23E-15	0.829034	0	0	0.00887921	-0.209655	-2.61183	-3.19118	413.633	413.761	653.288	370.647	370.647	370.647	6.81142	-83.007	1.49179	507.192	467.412	197.975	194.098	194.098	194.098	-83.251	-3.12106	-5.56503	34.5451	0.395851	-2.95376	0.079831	-0.20184	1.66421	-3.63569	-35.3072	0.0890383	0	0	-0.0166657
1690	0	-1.45348	0	0	-1.46103	-0.140203	5.82075	-0.140817	0.0077642	-0.0166346	-13.5992	4.60E-16	0.880455	0	0	0.00882695	-0.213073	-2.30554	-3.38832	410.488	414.051	652.954	370.805	370.805	370.805	6.85986	-82.978	1.50143	501.647	467.436	197.847	194.098	194.098	194.098	-83.2255	-3.1429	-5.60509	34.3038	0.209577	-2.95825	0.267965	-0.140219	1.63652	-45.339	-22.5693	-0.443872	0	0	-0.0365948
1691	0	-1.15812	0	0	-1.16366	-0.134245	5.59321	-0.140694	0.00796874	-0.0183762	-13.5935	3.74E-15	0.908671	0	0	0.00883063	-0.21722	-1.97897	-3.57778	407.376	414.265	652.624	371.043	371.043	371.043	6.91438	-82.9473	1.50624	496.099	467.454	197.719	194.098	194.098	194.098	-83.1987	-3.17169	-5.64644	33.9569	0.00214948	-2.8436	0.159524	-0.0936219	1.65199	-16.7831	-15.9434	-0.0919608	0	0	-0.0192295
1692	0	-0.862561	0	0	-0.866375	-0.12828	5.36523	-0.140714	0.00825253	-0.0199639	-13.6109	-3.00E-15	0.947972	0	0	0.0088468	-0.229352	-1.63712	-3.77108	404.274	414.41	652.304	371.364	371.364	371.364	6.97473	-82.915	1.50783	490.543	467.467	197.591	194.098	194.098	194.098	-83.171	-3.20616	-5.6899	33.5395	-0.194857	-2.64015	0.0459998	-0.068	1.65355	8.632	-13.6638	0.20396	0	0	0.00158177
1693	0	-0.569586	0	0	-0.571867	-0.122107	5.12913	-0.140704	0.00871175	-0.0182924	-13.6293	-1.50E-15	1.00507	0	0	0.00884209	-0.250975	-1.28671	-3.98348	401.153	414.494	651.989	371.771	371.771	371.771	7.04035	-82.8816	1.5077	484.973	467.475	197.464	194.098	194.098	194.098	-83.1425	-3.24497	-5.73599	33.0881	-0.365363	-2.38102	0.0649522	-0.1157	1.62176	-0.715954	-21.9573	0.0988592	0	0	-0.00995508
1694	0	-0.278095	0	0	-0.279125	-0.116007	4.89563	-0.140799	0.00913091	-0.0177602	-13.6553	2.34E-15	1.05288	0	0	0.00880948	-0.273799	-0.929453	-4.20072	398.021	414.523	651.669	372.26	372.26	372.26	7.11081	-82.8475	1.50634	479.395	467.481	197.337	194.098	194.098	194.098	-83.1139	-3.28755	-5.78468	32.5995	-0.545525	-2.08563	0.0446214	-0.102083	1.60023	-0.709932	-20.6806	0.0976083	0	0	-0.00875686
1695	0	0.0118932	0	0	0.0119341	-0.110097	4.66928	-0.14101	0.00951979	-0.0197697	-13.6843	9.81E-16	1.09171	0	0	0.00876154	-0.299242	-0.568469	-4.41696	394.876	414.503	651.341	372.808	372.808	372.808	7.18561	-82.8133	1.50419	473.813	467.485	197.211	194.098	194.098	194.098	-83.0854	-3.33331	-5.83589	32.0891	-0.737714	-1.77314	-0.0764815	0.00349294	1.5921	24.641	-5.73729	0.369421	0	0	0.0223008
1696	0	0.297877	0	0	0.298764	-0.104115	4.43996	-0.141063	0.0100127	-0.0191405	-13.6855	-3.63E-15	1.13747	0	0	0.00869564	-0.341815	-0.210347	-4.64773	391.694	414.443	651.022	373.363	373.363	373.363	7.26402	-82.7791	1.5024	468.218	467.488	197.088	194.098	194.098	194.098	-83.0574	-3.38102	-5.88982	31.6093	-0.877845	-1.46204	-0.0792433	0.0168867	1.56395	23.3133	-4.04404	0.359815	0	0	0.0210501
1697	0	0.580263	0	0	0.581834	-0.0981835	4.21249	-0.140896	0.0105706	-0.0163645	-13.6498	3.53E-15	1.19025	0	0	0.00860951	-0.403434	0.143176	-4.88433	388.481	414.346	650.713	373.89	373.89	373.89	7.34567	-82.7449	1.50117	462.613	467.491	196.968	194.098	194.098	194.098	-83.0296	-3.4303	-5.94634	31.1728	-0.957682	-1.16333	0.00605795	-0.0167361	1.53757	1.67087	-7.09345	0.129738	0	0	4.69E-06
1698	0	0.861849	0	0	0.863954	-0.0927403	4.00361	-0.140695	0.0111073	-0.0154718	-13.5948	3.15E-15	1.24462	0	0	0.0085178	-0.478046	0.494668	-5.09836	385.269	414.216	650.407	374.378	374.378	374.378	7.43082	-82.7106	1.49975	457.011	467.499	196.849	194.098	194.098	194.098	-83.0021	-3.48184	-6.00516	30.7544	-1.02476	-0.888759	0.02549	0.00985894	1.53579	-2.58114	2.12288	0.116636	0	0	-0.00193171
1699	0	1.14329	0	0	1.14584	-0.0879209	3.81858	-0.140493	0.0116027	-0.0159118	-13.5259	4.06E-15	1.29884	0	0	0.00842405	-0.567216	0.844534	-5.27803	382.074	414.054	650.106	374.819	374.818	374.819	7.51975	-82.6754	1.49787	451.415	467.513	196.728	194.098	194.098	194.098	-82.9741	-3.53597	-6.06638	30.3455	-1.09989	-0.657508	-0.0079286	-0.00555228	1.53443	6.56402	7.23422	0.273312	0	0	0.00680392
1700	0	1.4237	0	0	1.4266	-0.0836286	3.65373	-0.140174	0.012099	-0.0149475	-13.4364	-3.07E-15	1.35565	0	0	0.00831881	-0.665921	1.1909	-5.4263	378.896	413.864	649.803	375.22	375.22	375.22	7.61283	-82.6384	1.49567	445.825	467.535	196.606	194.098	194.098	194.098	-82.9448	-3.59275	-6.13034	29.9513	-1.18976	-0.489598	0.0229477	-0.127652	1.50675	0.714036	-3.17843	0.279759	0	0	-0.000286644
1701	0	1.70377	0	0	1.70698	-0.0799498	3.51238	-0.139857	0.0125051	-0.0140698	-13.3421	1.11E-16	1.40368	0	0	0.00820699	-0.753506	1.534	-5.53625	375.747	413.645	649.473	375.607	375.607	375.607	7.71081	-82.5985	1.49254	440.243	467.568	196.479	194.098	194.098	194.098	-82.913	-3.65302	-6.19726	29.5655	-1.31677	-0.391626	0.0562242	-0.206812	1.48936	-5.47423	-8.07444	0.287744	0	0	-0.00701141
1702	0	1.98435	0	0	1.98783	-0.07695	3.39709	-0.139627	0.0127647	-0.0144868	-13.2565	-1.92E-15	1.43397	0	0	0.00810058	-0.815004	1.87503	-5.60144	372.644	413.398	649.099	376	376	376	7.81451	-82.5547	1.4878	434.674	467.614	196.346	194.098	194.098	194.098	-82.878	-3.71769	-6.26735	29.1811	-1.49024	-0.361573	0.0531733	-0.208537	1.49393	-1.8613	-4.10872	0.430181	0	0	-0.00307456
1703	0	2.26498	0	0	2.26875	-0.0745055	3.30312	-0.139454	0.0128959	-0.0151741	-13.1812	2.80E-15	1.44527	0	0	0.00800492	-0.849092	2.2144	-5.62584	369.589	413.123	648.681	376.4	376.4	376.4	7.92435	-82.5058	1.48129	429.114	467.673	196.205	194.098	194.098	194.098	-82.8385	-3.78708	-6.34086	28.8003	-1.69615	-0.395025	0.0459994	-0.189232	1.50382	3.07645	-0.813873	0.589249	0	0	0.00212124
1704	0	2.54518	0	0	2.54922	-0.0724539	3.22424	-0.139335	0.0128637	-0.0154005	-13.119	1.59E-17	1.43302	0	0	0.00792397	-0.858813	2.55269	-5.61596	366.586	412.819	648.224	376.806	376.806	376.806	8.04048	-82.4507	1.47299	423.563	467.744	196.055	194.098	194.098	194.098	-82.7936	-3.86122	-6.41794	28.4247	-1.91711	-0.483414	0.064881	-0.184251	1.50798	1.76041	-3.48921	0.671188	0	0	-0.000120943
1705	0	2.8253	0	0	2.8296	-0.0707159	3.15742	-0.139309	0.0127184	-0.0159572	-13.0747	2.68E-15	1.40248	0	0	0.00786673	-0.846478	2.8916	-5.57387	363.642	412.484	647.732	377.213	377.213	377.213	8.16295	-82.3887	1.46253	418.017	467.827	195.895	194.098	194.098	194.098	-82.7424	-3.94037	-6.49847	28.049	-2.14465	-0.613129	0.0705157	-0.142901	1.51796	3.04937	-2.64385	0.773929	0	0	0.00135308
1706	0	3.10558	0	0	3.11014	-0.0691821	3.09843	-0.139405	0.0124759	-0.0167303	-13.0513	-1.51E-15	1.35644	0	0	0.00783638	-0.818859	3.23252	-5.50386	360.763	412.119	647.215	377.607	377.607	377.607	8.29156	-82.319	1.44962	412.477	467.919	195.725	194.098	194.098	194.098	-82.6843	-4.02455	-6.5822	27.6704	-2.36608	-0.769475	0.0689846	-0.115758	1.52059	5.6477	-4.30794	0.885943	0	0	0.00278687
1707	0	3.38616	0	0	3.39093	-0.0677199	3.04219	-0.139629	0.0121988	-0.01793	-13.0482	4.46E-15	1.3036	0	0	0.00782827	-0.782207	3.57616	-5.4126	357.954	411.721	646.684	377.971	377.971	377.971	8.42585	-82.2413	1.4341	406.937	468.017	195.546	194.098	194.098	194.098	-82.6189	-4.11356	-6.66875	27.2909	-2.56614	-0.936129	0.0448447	-0.0804288	1.52262	12.9149	-3.49725	1.03988	0	0	0.00893964
1708	0	3.66648	0	0	3.67147	-0.066138	2.98134	-0.139958	0.0119493	-0.0192706	-13.0612	2.23E-15	1.25267	0	0	0.00783589	-0.74347	3.92197	-5.31146	355.21	411.291	646.147	378.284	378.284	378.284	8.56502	-82.1552	1.41613	401.396	468.118	195.358	194.098	194.098	194.098	-82.5457	-4.20679	-6.75773	26.9186	-2.72664	-1.09813	0.00839094	-0.0610855	1.52162	22.3613	-3.07843	1.20553	0	0	0.0161658
1709	0	3.94594	0	0	3.95105	-0.0642386	2.90827	-0.140326	0.0117936	-0.0198693	-13.0826	1.27E-15	1.21233	0	0	0.00785119	-0.706562	4.26856	-5.21314	352.525	410.826	645.611	378.529	378.529	378.529	8.70813	-82.0604	1.39601	395.847	468.218	195.164	194.098	194.098	194.098	-82.4645	-4.3034	-6.84873	26.5632	-2.83619	-1.24316	-0.00799967	-0.0927841	1.51093	26.3552	-8.09592	1.29106	0	0	0.017505
1710	0	4.22445	0	0	4.22958	-0.0619442	2.81999	-0.140739	0.0117652	-0.0202066	-13.1104	-3.11E-15	1.18757	0	0	0.00787132	-0.667361	4.61484	-5.12483	349.897	410.328	645.073	378.704	378.704	378.704	8.85453	-81.9568	1.37378	390.289	468.314	194.965	194.098	194.098	194.098	-82.375	-4.40297	-6.94134	26.2272	-2.90184	-1.35916	-0.0205311	-0.126262	1.50218	29.1298	-11.5488	1.34684	0	0	0.0184727
1711	0	4.50206	0	0	4.50715	-0.0592391	2.7159	-0.141207	0.0118597	-0.0205948	-13.1418	2.72E-16	1.17949	0	0	0.00789346	-0.620315	4.95986	-5.05049	347.326	409.794	644.525	378.81	378.81	378.81	9.00371	-81.8442	1.34933	384.722	468.405	194.764	194.098	194.098	194.098	-82.2771	-4.50522	-7.03523	25.9079	-2.94218	-1.43789	-0.0391733	-0.144351	1.50202	33.4127	-12.3433	1.4126	0	0	0.0206056
1712	0	4.77866	0	0	4.78357	-0.0561217	2.59591	-0.14166	0.0121416	-0.0207625	-13.1648	3.49E-15	1.19537	0	0	0.00790874	-0.562185	5.30257	-4.99334	344.81	409.227	643.965	378.853	378.853	378.853	9.15517	-81.7226	1.32275	379.146	468.487	194.563	194.098	194.098	194.098	-82.1706	-4.60979	-7.13011	25.6	-2.98113	-1.47698	-0.053559	-0.150906	1.50261	36.3797	-13.0165	1.45549	0	0	0.0214571
1713	0	5.0539	0	0	5.05859	-0.0526362	2.46173	-0.142091	0.0125725	-0.0206867	-13.1737	-3.91E-15	1.23033	0	0	0.00790317	-0.491493	5.64222	-4.9536	342.35	408.625	643.392	378.832	378.832	378.832	9.3086	-81.5918	1.29413	373.561	468.562	194.363	194.098	194.098	194.098	-82.0554	-4.71639	-7.22587	25.2998	-3.03637	-1.47397	-0.0602412	-0.144651	1.49855	37.1266	-14.5125	1.46278	0	0	0.0204566
1714	0	5.32751	0	0	5.33188	-0.0488726	2.31681	-0.142527	0.0132174	-0.021249	-13.1674	3.58E-16	1.288	0	0	0.00786215	-0.408637	5.97854	-4.9283	339.946	407.992	642.806	378.742	378.742	378.742	9.46382	-81.4514	1.26343	367.97	468.63	194.168	194.098	194.098	194.098	-81.931	-4.82491	-7.32244	25.0103	-3.10485	-1.4202	-0.0887981	-0.108969	1.50142	43.3537	-13.8249	1.53281	0	0	0.0225117
1715	0	5.59795	0	0	5.60195	-0.0448291	2.16108	-0.143007	0.013979	-0.022976	-13.1476	-2.26E-15	1.35477	0	0	0.00777045	-0.320405	6.31049	-4.91898	337.592	407.329	642.218	378.564	378.564	378.564	9.62037	-81.3008	1.23121	362.37	468.69	193.978	194.098	194.098	194.098	-81.7969	-4.93464	-7.41992	24.7455	-3.1591	-1.30811	-0.161061	-0.00317865	1.526	60.4734	-3.00615	1.71954	0	0	0.0294054
1716	0	5.86201	0	0	5.86556	-0.0403436	1.98829	-0.143364	0.0148276	-0.023953	-13.0991	-2.62E-16	1.42275	0	0	0.00760962	-0.243801	6.63579	-4.93508	335.271	406.64	641.65	378.278	378.278	378.278	9.77717	-81.1388	1.19892	356.756	468.745	193.798	194.098	194.098	194.098	-81.6517	-5.04383	-7.51851	24.5249	-3.15851	-1.14084	-0.202855	0.0622154	1.55867	70.5541	2.28459	1.80125	0	0	0.0294276
1717	0	6.11709	0	0	6.12013	-0.0353802	1.79706	-0.143539	0.0157433	-0.0237106	-13.0168	-3.25E-16	1.48661	0	0	0.00737071	-0.189849	6.95351	-4.97872	332.975	405.93	641.118	377.888	377.888	377.888	9.9334	-80.9644	1.16727	351.125	468.795	193.627	194.098	194.098	194.098	-81.4941	-5.15138	-7.61821	24.3474	-3.09775	-0.93092	-0.192831	0.0619442	1.592	68.9505	-0.954997	1.73357	0	0	0.0246264
1718	0	6.36194	0	0	6.3644	-0.030104	1.59372	-0.143687	0.0166684	-0.0241154	-12.9146	3.89E-15	1.53998	0	0	0.00706087	-0.15746	7.26452	-5.04148	330.707	405.2	640.622	377.432	377.432	377.432	10.089	-80.776	1.13567	345.478	468.844	193.468	194.098	194.098	194.098	-81.3227	-5.25756	-7.71872	24.1912	-3.01178	-0.695036	-0.211805	0.0371753	1.61629	74.8569	-6.72019	1.74339	0	0	0.0247528
1719	0	6.59443	0	0	6.59634	-0.0246021	1.38164	-0.143776	0.0175869	-0.0243913	-12.7883	-1.33E-15	1.58108	0	0	0.00667883	-0.142768	7.56882	-5.12018	328.464	404.452	640.159	376.947	376.947	376.947	10.2436	-80.5719	1.10366	339.815	468.893	193.319	194.098	194.098	194.098	-81.1357	-5.36237	-7.81969	24.046	-2.91739	-0.444628	-0.212981	0.0750873	1.64633	77.4915	-1.10522	1.72373	0	0	0.0235103
1720	0	6.81251	0	0	6.81392	-0.0189837	1.16503	-0.143804	0.0184327	-0.024207	-12.6372	1.62E-15	1.60459	0	0	0.00621833	-0.150556	7.86753	-5.20818	326.248	403.688	639.738	376.449	376.449	376.449	10.3968	-80.3499	1.07043	334.136	468.946	193.182	194.098	194.098	194.098	-80.931	-5.46599	-7.92057	23.904	-2.81233	-0.183915	-0.18439	0.117091	1.6786	73.2872	6.31961	1.64265	0	0	0.020709
1721	0	7.0146	0	0	7.01559	-0.0134197	0.950493	-0.143951	0.0192074	-0.0249753	-12.4779	-6.87E-17	1.61188	0	0	0.00568947	-0.186513	8.16273	-5.29446	324.072	402.907	639.367	375.951	375.951	375.951	10.5486	-80.1076	1.03461	328.444	469.004	193.055	194.098	194.098	194.098	-80.7061	-5.56914	-8.02067	23.7525	-2.69842	0.0861054	-0.198881	0.105664	1.69811	78.574	6.23275	1.69135	0	0	0.0231605
1722	0	7.19802	0	0	7.19864	-0.00793235	0.738881	-0.144259	0.0198067	-0.0259329	-12.3176	2.70E-15	1.5934	0	0	0.00509519	-0.249342	8.45422	-5.37859	321.936	402.11	639.048	375.472	375.472	375.472	10.6982	-79.8424	0.995401	322.736	469.068	192.938	194.098	194.098	194.098	-80.4581	-5.67179	-8.11931	23.5899	-2.57346	0.363119	-0.210813	0.0748657	1.71292	83.0838	4.6333	1.77418	0	0	0.0260967
1723	0	7.36009	0	0	7.3604	-0.00251112	0.529799	-0.144731	0.0202286	-0.0267223	-12.1603	1.76E-15	1.55111	0	0	0.00444313	-0.333774	8.74091	-5.46327	319.84	401.296	638.778	375.036	375.036	375.036	10.8448	-79.551	0.951934	317.012	469.138	192.833	194.098	194.098	194.098	-80.184	-5.7738	-8.2156	23.4194	-2.43406	0.646027	-0.21376	0.0279509	1.72065	84.8365	2.65024	1.85051	0	0	0.0278634
1724	0	7.49849	0	0	7.49861	0.00283889	0.32345	-0.145434	0.0204117	-0.0276066	-12.0172	1.20E-15	1.48159	0	0	0.00374481	-0.432331	9.02155	-5.55064	317.788	400.466	638.551	374.659	374.659	374.659	10.9874	-79.2304	0.903182	311.269	469.214	192.739	194.098	194.098	194.098	-79.8803	-5.8751	-8.30856	23.2462	-2.27573	0.935275	-0.210445	-0.00649855	1.73535	85.2305	4.49717	1.9496	0	0	0.0272279
1725	0	7.6113	0	0	7.61131	0.00811732	0.119853	-0.146357	0.0203844	-0.028436	-11.8918	3.07E-16	1.39128	0	0	0.00301674	-0.539319	9.2945	-5.64288	315.791	399.617	638.366	374.36	374.36	374.36	11.1249	-78.8771	0.848132	305.508	469.294	192.66	194.098	194.098	194.098	-79.5435	-5.9755	-8.39715	23.0744	-2.09676	1.22709	-0.200918	-0.0342078	1.7532	84.3272	8.45359	2.06559	0	0	0.0250328
1726	0	7.69704	0	0	7.69703	0.0133038	-0.0802007	-0.147397	0.0201558	-0.0281159	-11.776	-3.99E-15	1.28513	0	0	0.0022765	-0.649029	9.55791	-5.74082	313.862	398.751	638.218	374.153	374.153	374.153	11.2561	-78.4877	0.785825	299.729	469.373	192.598	194.098	194.098	194.098	-79.1701	-6.07484	-8.48033	22.9061	-1.90059	1.51324	-0.146157	-0.108933	1.76341	72.4527	5.40454	2.05099	0	0	0.0225125
1727	0	7.75605	0	0	7.75614	0.0181913	-0.26872	-0.148561	0.0197537	-0.026662	-11.6667	-1.91E-15	1.16825	0	0	0.00154515	-0.747339	9.81082	-5.8355	312.033	397.866	638.096	374.065	374.065	374.065	11.381	-78.0586	0.714359	293.938	469.45	192.556	194.098	194.098	194.098	-78.7565	-6.17414	-8.55722	22.7344	-1.70905	1.78329	-0.0484904	-0.189612	1.76653	49.593	1.14869	1.88251	0	0	0.0173218
1728	0	7.79041	0	0	7.79064	0.02239	-0.430666	-0.149931	0.0193073	-0.0250965	-11.5608	-3.21E-15	1.05407	0	0	0.000844125	-0.81792	10.0533	-5.90763	310.352	396.961	637.981	374.114	374.114	374.114	11.4999	-77.5865	0.631034	288.147	469.52	192.536	194.098	194.098	194.098	-78.2995	-6.27551	-8.62697	22.5467	-1.54884	2.02821	0.0537607	-0.203717	1.77871	24.5186	6.62254	1.68167	0	0	0.00756092
1729	0	7.80229	0	0	7.80263	0.0255024	-0.550711	-0.151499	0.0188914	-0.0239799	-11.4438	1.35E-15	0.945686	0	0	0.000173765	-0.853992	10.2854	-5.93569	308.871	396.035	637.869	374.298	374.298	374.298	11.6134	-77.0681	0.533545	282.371	469.581	192.542	194.098	194.098	194.098	-77.7956	-6.38071	-8.68897	22.3321	-1.43409	2.24039	0.138612	-0.179813	1.79799	2.28033	17.3642	1.5094	0	0	-0.00306324
1730	0	7.79274	0	0	7.7932	0.027236	-0.617571	-0.153249	0.0186487	-0.0243999	-11.2968	4.23E-15	0.84853	0	0	-0.000482891	-0.85438	10.5054	-5.90422	307.644	395.092	637.763	374.604	374.604	374.604	11.7211	-76.4993	0.420749	276.619	469.629	192.577	194.098	194.098	194.098	-77.2411	-6.49026	-8.74275	22.0852	-1.37246	2.40983	0.155034	-0.203631	1.80153	-4.98568	20.0413	1.52684	0	0	-0.00525221
1731	0	7.76034	0	0	7.76081	0.0275664	-0.630313	-0.15492	0.0186797	-0.0254489	-11.0737	-1.14E-15	0.763437	0	0	-0.00114149	-0.812173	10.7075	-5.81757	306.697	394.141	637.658	375.022	375.022	375.022	11.8211	-75.8758	0.293233	270.899	469.659	192.646	194.098	194.098	194.098	-76.6313	-6.60247	-8.78786	21.8245	-1.35552	2.52674	0.125343	-0.243802	1.79608	-3.38058	20.1266	1.56512	0	0	-0.00250873
1732	0	7.70149	0	0	7.70191	0.0265937	-0.5928	-0.155921	0.0189867	-0.0234427	-10.6972	1.65E-15	0.681417	0	0	-0.00180827	-0.718007	10.8833	-5.68973	306.046	393.192	637.552	375.54	375.54	375.539	11.9107	-75.1922	0.152663	265.213	469.669	192.753	194.098	194.098	194.098	-75.9601	-6.71433	-8.8238	21.5807	-1.36768	2.58371	0.208234	-0.232555	1.79879	-30.2273	28.9896	0.968569	0	0	-0.0130435
1733	0	7.61391	0	0	7.6142	0.0240141	-0.493306	-0.156245	0.0196622	-0.0205692	-10.1461	-2.54E-15	0.602315	0	0	-0.00248736	-0.565928	11.0288	-5.50945	305.743	392.26	637.439	376.138	376.138	376.138	11.9881	-74.4418	-0.00143825	259.577	469.658	192.897	194.098	194.098	194.098	-75.2211	-6.82503	-8.84977	21.3534	-1.42519	2.5768	0.301842	-0.206247	1.80218	-61.3004	39.4048	0.0643914	0	0	-0.0215094
1734	0	7.49332	0	0	7.49344	0.0194619	-0.317729	-0.1561	0.020713	-0.0200763	-9.42471	5.08E-16	0.519697	0	0	-0.00317026	-0.352252	11.1404	-5.2626	305.839	391.357	637.32	376.795	376.795	376.795	12.0511	-73.6167	-0.169618	254.009	469.628	193.072	194.098	194.098	194.098	-74.4056	-6.9334	-8.86454	21.1356	-1.55278	2.50279	0.287078	-0.158438	1.805	-66.7199	50.9584	-0.637843	0	0	-0.012732
1735	0	7.32943	0	0	7.32943	0.0129943	-0.0682621	-0.15531	0.0220976	-0.0195565	-8.50835	-1.27E-15	0.426185	0	0	-0.00381313	-0.0793798	11.2098	-4.96064	306.357	390.503	637.201	377.482	377.482	377.482	12.0945	-72.7061	-0.349898	248.517	469.581	193.267	194.098	194.098	194.098	-73.5024	-7.03472	-8.86639	20.9482	-1.74117	2.36131	0.261467	-0.0705261	1.80926	-70.3144	68.0693	-1.58153	0	0	0.00314194
1736	0	7.10844	0	0	7.1085	0.00474176	0.250054	-0.153638	0.0236515	-0.0163103	-7.37171	3.17E-15	0.308093	0	0	-0.00430791	0.243761	11.2284	-4.61739	307.314	389.72	637.098	378.158	378.158	378.158	12.112	-71.6973	-0.539574	243.106	469.522	193.469	194.098	194.098	194.098	-72.4977	-7.12307	-8.8532	20.8163	-1.96589	2.16021	0.330391	0.031912	1.81382	-98.8089	88.7737	-3.19411	0	0	0.0190947
1737	0	6.81627	0	0	6.8167	-0.00551773	0.645758	-0.151199	0.0251854	-0.0120315	-6.03449	4.91E-15	0.153025	0	0	-0.00449303	0.609441	11.1916	-4.22414	308.753	389.025	637.022	378.788	378.788	378.788	12.0981	-70.5759	-0.737593	237.792	469.457	193.657	194.098	194.098	194.098	-71.3764	-7.19409	-8.82217	20.7402	-2.22625	1.91476	0.419503	0.0797553	1.80634	-135.237	101.98	-5.1477	0	0	0.0399881
1738	0	6.43667	0	0	6.43793	-0.0181133	1.13148	-0.14833	0.0264993	-0.0103728	-4.55708	-4.23E-16	-0.054607	0	0	-0.00418277	1.01802	11.0951	-3.7673	310.72	388.434	636.97	379.351	379.351	379.351	12.0458	-69.3252	-0.942886	232.593	469.392	193.803	194.098	194.098	194.098	-70.1211	-7.24303	-8.76972	20.7141	-2.53461	1.64509	0.425826	0.114748	1.801	-151.828	112.631	-6.91846	0	0	0.0733185
1739	0	5.94747	0	0	5.9501	-0.0329506	1.70343	-0.145412	0.0273149	-0.0138118	-3.02512	9.30E-16	-0.335001	0	0	-0.00318431	1.47001	10.9309	-3.25915	313.225	387.965	636.943	379.848	379.848	379.848	11.9459	-67.9269	-1.15129	227.513	469.333	193.88	194.098	194.098	194.098	-68.7118	-7.26145	-8.69165	20.7514	-2.88808	1.3646	0.247218	0.126481	1.80859	-123.809	116.609	-8.17466	0	0	0.104557
1740	0	5.31922	0	0	5.32365	-0.0492168	2.33007	-0.142218	0.0275005	-0.0163392	-1.49328	4.06E-15	-0.684502	0	0	-0.00130648	1.96256	10.6845	-2.75489	316.218	387.635	636.946	380.299	380.299	380.299	11.7864	-66.3602	-1.35438	222.534	469.277	193.864	194.098	194.098	194.098	-67.1265	-7.23648	-8.58334	20.8929	-3.26377	1.0627	0.140753	0.164146	1.82168	-112.506	122	-9.81837	0	0	0.134066
1741	0	4.52371	0	0	4.52989	-0.0663834	2.99078	-0.138646	0.0270347	-0.0141684	-0.0550922	1.78E-15	-1.07719	0	0	0.0014898	2.48886	10.3463	-2.28873	319.673	387.452	636.989	380.731	380.731	380.731	11.5563	-64.6046	-1.54495	217.641	469.219	193.732	194.098	194.098	194.098	-65.3433	-7.15725	-8.43934	21.1554	-3.65172	0.729353	0.299126	0.257967	1.82872	-162.167	134.103	-12.2811	0	0	0.198648
1742	0	3.53982	0	0	3.54724	-0.0848786	3.70174	-0.135444	0.0258928	-0.0146248	1.08632	2.11E-15	-1.47225	0	0	0.00480054	3.03842	9.9182	-1.83041	323.636	387.416	637.075	381.148	381.148	381.147	11.247	-62.6414	-1.71906	212.836	469.156	193.453	194.098	194.098	194.098	-63.3429	-7.01754	-8.25282	21.5075	-4.06594	0.384352	0.438794	0.339272	1.82522	-203.728	141.255	-14.3788	0	0	0.268387
1743	0	2.34854	0	0	2.35574	-0.105079	4.47693	-0.133403	0.0240399	-0.0214283	1.68479	4.23E-16	-1.82105	0	0	0.00764004	3.60069	9.40341	-1.34862	328.146	387.521	637.206	381.553	381.553	381.553	10.8495	-60.4544	-1.87087	208.111	469.079	193.009	194.098	194.098	194.098	-61.1087	-6.81051	-8.01622	21.9242	-4.50465	0.0533188	0.432724	0.359941	1.82586	-205.949	136.344	-15.5255	0	0	0.299341
1744	0	0.932366	0	0	0.936367	-0.126755	5.30693	-0.133261	0.0218416	-0.0324233	1.46133	1.35E-15	-2.03433	0	0	0.00822078	4.16839	8.80121	-0.846624	333.193	387.76	637.384	381.972	381.972	381.972	10.3559	-58.0323	-1.99142	203.436	468.971	192.4	194.098	194.098	194.098	-58.6295	-6.52848	-7.72216	22.4028	-4.95669	-0.260745	0.384259	0.370757	1.82638	-194.755	129.587	-16.0409	0	0	0.310278
1745	0	-0.718737	0	0	-0.722936	-0.149393	6.17138	-0.136063	0.0197223	-0.0458848	0.0813004	-1.02E-15	-2.01317	0	0	0.00388736	4.73466	8.11083	-0.339381	338.74	388.121	637.614	382.437	382.437	382.437	9.76231	-55.3722	-2.07153	198.776	468.815	191.657	194.098	194.098	194.098	-55.9035	-6.16714	-7.36442	22.9462	-5.40862	-0.563772	0.347721	0.351818	1.81895	-184.795	118.533	-16.1316	0	0	0.312984
1746	0	-2.60056	0	0	-2.62038	-0.172445	7.04873	-0.143091	0.0182629	-0.0611022	-2.80583	1.02E-15	-1.64282	0	0	-0.00856987	5.2956	7.33433	0.163041	344.75	388.586	637.893	382.979	382.979	382.978	9.0714	-52.4842	-2.10428	194.105	468.592	190.842	194.098	194.098	194.098	-52.9428	-5.72867	-6.93901	23.5529	-5.85325	-0.858952	0.336424	0.329305	1.81261	-178.923	107.29	-15.8275	0	0	0.316225
1747	0	-4.68965	0	0	-4.73487	-0.195344	7.91699	-0.155555	0.0179786	-0.0772288	-7.48035	1.02E-15	-0.82321	0	0	-0.031886	5.84869	6.47691	0.659129	351.184	389.135	638.22	383.625	383.625	383.625	8.29448	-49.3956	-2.08654	189.421	468.292	190.052	194.098	194.098	194.098	-49.7785	-5.2236	-6.44609	24.2106	-6.29955	-1.14772	0.332326	0.290363	1.79881	-173.742	93.3755	-15.1112	0	0	0.314751
1748	0	-6.93932	0	0	-7.02144	-0.217396	8.74968	-0.174213	0.0193219	-0.0930711	-14.0491	-2.37E-15	0.526909	0	0	-0.0667043	6.39255	5.54601	1.15071	358.002	389.745	638.591	384.391	384.391	384.391	7.45316	-46.1561	-2.02074	184.763	467.915	189.419	194.098	194.098	194.098	-46.4644	-4.67209	-5.89238	24.9084	-6.75478	-1.42552	0.310352	0.281586	1.78416	-165.042	84.6551	-14.0175	0	0	0.309821
1749	0	-9.27814	0	0	-9.40861	-0.237626	9.51033	-0.198803	0.0224577	-0.106167	-22.3354	-2.62E-15	2.44203	0	0	-0.109701	6.92156	4.54977	1.6358	365.152	390.394	639.011	385.269	385.269	385.269	6.58023	-42.8406	-1.91734	180.228	467.48	189.104	194.098	194.098	194.098	-43.0802	-4.10502	-5.29351	25.6438	-7.21031	-1.68524	0.267815	0.287243	1.76621	-154.877	78.9225	-12.6162	0	0	0.302276
1750	0	-11.6114	0	0	-11.7988	-0.254804	10.1536	-0.227359	0.0270998	-0.113181	-31.7903	4.86E-15	4.87944	0	0	-0.152547	7.42746	3.49649	2.10657	372.57	391.055	639.493	386.23	386.23	386.23	5.71885	-39.5487	-1.79686	175.983	467.027	189.272	194.098	194.098	194.098	-39.7294	-3.56342	-4.67531	26.4234	-7.64433	-1.92051	0.230375	0.295454	1.7418	-151.72	74.6469	-10.9441	0	0	0.305102
1751	0	-13.828	0	0	-14.0746	-0.26768	10.6341	-0.256409	0.0324866	-0.111744	-41.5357	3.30E-15	7.70177	0	0	-0.183312	7.9033	2.3951	2.55521	380.186	391.704	640.047	387.234	387.234	387.234	4.91807	-36.3987	-1.68844	172.264	466.614	190.06	194.098	194.098	194.098	-36.5332	-3.09352	-4.07267	27.2546	-8.03667	-2.12504	0.228644	0.275006	1.70921	-163.027	66.6114	-8.89206	0	0	0.330498
1752	0	-15.8127	0	0	-16.1119	-0.275241	10.9155	-0.281847	0.0377105	-0.102599	-50.5287	-3.38E-16	10.6869	0	0	-0.190426	8.34726	1.25564	2.97978	387.939	392.321	640.683	388.249	388.249	388.249	4.22628	-33.5156	-1.62371	169.355	466.313	191.542	194.098	194.098	194.098	-33.6171	-2.7379	-3.52606	28.1348	-8.38965	-2.29328	0.224476	0.25874	1.66967	-177.781	59.5851	-6.26647	0	0	0.366607
1753	0	-17.4614	0	0	-17.7971	-0.276691	10.9694	-0.300241	0.0420723	-0.087502	-57.7973	4.06E-15	13.546	0	0	-0.167528	8.75826	0.0877048	3.37726	395.766	392.885	641.408	389.243	389.243	389.243	3.68628	-31.0167	-1.63028	167.542	466.193	193.722	194.098	194.098	194.098	-31.0972	-2.52821	-3.07696	29.0612	-8.70935	-2.42176	0.202652	0.254258	1.6191	-189.291	53.5235	-3.04435	0	0	0.401364
1754	0	-18.6943	0	0	-19.0426	-0.271459	10.7748	-0.309575	0.0452148	-0.0680084	-62.6215	-3.38E-15	15.9571	0	0	-0.116513	9.13497	-1.10034	3.73996	403.6	393.381	642.235	390.173	390.173	390.173	3.33217	-28.9981	-1.72524	167.075	466.315	196.533	194.098	194.098	194.098	-29.0681	-2.48006	-2.76328	30.0377	-8.99181	-2.50875	0.175209	0.229623	1.56251	-198.588	42.0049	0.542163	0	0	0.432769
1755	0	-19.4636	0	0	-19.7972	-0.259357	10.3237	-0.309182	0.0467085	-0.0465335	-64.6111	-6.09E-15	17.5759	0	0	-0.0473159	9.4796	-2.30092	4.05963	411.377	393.797	643.172	391.008	391.007	391.008	3.18731	-27.5246	-1.90895	168.139	466.722	199.857	194.098	194.098	194.098	-27.5933	-2.58935	-2.61523	31.0682	-9.23787	-2.55529	0.172786	0.215261	1.50022	-210.035	29.507	4.15212	0	0	0.47179
1756	0	-19.7565	0	0	-20.0504	-0.240641	9.62342	-0.299411	0.0458785	-0.0258941	-63.7182	6.09E-15	18.0876	0	0	0.0252069	9.79313	-3.50646	4.33543	419.047	394.125	644.226	391.712	391.712	391.712	3.26342	-26.6252	-2.16319	170.831	467.431	203.548	194.098	194.098	194.098	-26.7011	-2.83313	-2.65225	32.1506	-9.45309	-2.56045	0.19529	0.255973	1.43901	-220.809	23.7662	7.56492	0	0	0.514465
1757	0	-19.5934	0	0	-19.8307	-0.215928	8.69437	-0.281473	0.0421055	-0.00810347	-60.2215	6.77E-16	17.3009	0	0	0.0860284	10.0689	-4.70971	4.57245	426.571	394.356	645.417	392.231	392.231	392.231	3.56007	-26.2934	-2.45602	175.161	468.436	207.459	194.098	194.098	194.098	-26.3857	-3.17633	-2.88088	33.2795	-9.63646	-2.52168	0.180039	0.308908	1.38448	-217.167	18.9894	10.7016	0	0	0.524717
1758	0	-19.0236	0	0	-19.1973	-0.186114	7.56742	-0.257372	0.0352098	0.00719986	-54.677	-6.09E-15	15.2185	0	0	0.124626	10.2988	-5.90506	4.76869	433.906	394.487	646.76	392.511	392.511	392.511	4.06406	-26.4922	-2.74997	181.062	469.705	211.455	194.098	194.098	194.098	-26.6112	-3.58035	-3.2936	34.456	-9.77414	-2.44152	0.162294	0.330605	1.33096	-208.165	9.56141	13.4073	0	0	0.519856
1759	0	-18.1168	0	0	-18.2304	-0.152504	6.28994	-0.229587	0.0254149	0.0203717	-47.8214	-1.52E-15	12.0254	0	0	0.137619	10.4795	-7.08732	4.92065	441.009	394.514	648.265	392.516	392.516	392.516	4.74806	-27.1619	-3.00771	188.408	471.182	215.411	194.098	194.098	194.098	-27.3188	-4.00762	-3.86859	35.6824	-9.85062	-2.32315	0.157244	0.340186	1.28351	-198.505	0.158461	15.6293	0	0	0.511447
1760	0	-16.9548	0	0	-17.0195	-0.116764	4.9246	-0.200811	0.0135441	0.0318164	-40.4569	5.92E-15	8.07209	0	0	0.128702	10.6107	-8.25108	5.0283	447.847	394.437	649.93	392.226	392.226	392.226	5.57191	-28.2289	-3.19862	197.04	472.794	219.215	194.098	194.098	194.098	-28.4349	-4.42635	-4.57133	36.954	-9.86007	-2.17018	0.170821	0.327179	1.24711	-190.789	-9.98711	17.2571	0	0	0.504876
1761	0	-15.6224	0	0	-15.6531	-0.0807993	3.54502	-0.173541	0.000978195	0.0417055	-33.3234	6.77E-16	3.81757	0	0	0.106211	10.695	-9.39043	5.09578	454.396	394.256	651.75	391.645	391.645	391.645	6.48595	-29.6157	-3.30368	206.786	474.456	222.758	194.098	194.098	194.098	-29.8804	-4.81361	-5.35795	38.2544	-9.81546	-1.98753	0.189147	0.304075	1.2188	-183.311	-18.8657	18.0943	0	0	0.494439
1762	0	-14.1994	0	0	-14.2104	-0.0465504	2.22738	-0.149714	-0.010652	0.049982	-26.9954	-6.77E-16	-0.254632	0	0	0.0795307	10.737	-10.4994	5.12826	460.635	393.975	653.711	390.792	390.792	390.792	7.43645	-31.2488	-3.31801	217.491	476.083	225.937	194.098	194.098	194.098	-31.5793	-5.15679	-6.17981	39.5642	-9.73091	-1.77953	0.209424	0.268588	1.19106	-176.28	-27.1069	17.8649	0	0	0.480479
1763	0	-12.7553	0	0	-12.7574	-0.0157999	1.04228	-0.130506	-0.0197373	0.0558257	-21.8241	2.71E-15	-3.70619	0	0	0.0560354	10.7424	-11.572	5.12992	466.548	393.595	655.793	389.692	389.692	389.692	8.3717	-33.0645	-3.24984	229.022	477.6	228.661	194.098	194.098	194.098	-33.4644	-5.45272	-6.98882	40.8694	-9.60458	-1.54776	0.218196	0.257696	1.17801	-166.439	-27.4967	16.3121	0	0	0.451956
1764	0	-11.3453	0	0	-11.3453	0.0100619	0.0448476	-0.116519	-0.0250316	0.0590061	-17.9553	3.38E-15	-6.20223	0	0	0.0396382	10.7139	-12.603	5.10138	472.115	393.117	657.977	388.374	388.374	388.375	9.24783	-35.0113	-3.11785	241.277	478.949	230.86	194.098	194.098	194.098	-35.481	-5.70627	-7.74242	42.1583	-9.42373	-1.29703	0.238185	0.274279	1.1842	-158.576	-17.7495	13.2811	0	0	0.418909
1765	0	-10.0092	0	0	-10.0101	0.0301075	-0.728316	-0.10795	-0.0257834	0.0599811	-15.3763	1.35E-15	-7.53756	0	0	0.0309061	10.6498	-13.5871	5.04474	477.323	392.542	660.245	386.872	386.872	386.872	10.0328	-37.051	-2.94581	254.186	480.096	232.487	194.098	194.098	194.098	-37.5881	-5.92692	-8.40765	43.4125	-9.18317	-1.0331	0.282722	0.264307	1.19649	-156.671	-5.47838	8.77106	0	0	0.392704
1766	0	-8.77093	0	0	-8.77305	0.0437816	-1.25559	-0.104447	-0.0219582	0.0587138	-13.9439	6.77E-16	-7.66154	0	0	0.0280156	10.5534	-14.5184	4.96688	482.166	391.871	662.571	385.239	385.239	385.239	10.708	-39.1577	-2.75691	267.703	481.031	233.527	194.098	194.098	194.098	-39.7574	-6.12515	-8.96375	44.6065	-8.89215	-0.758359	0.306841	0.161643	1.21923	-152.192	-3.22245	3.03936	0	0	0.358694
1767	0	-7.63971	0	0	-7.64245	0.0508663	-1.5287	-0.105327	-0.0140448	0.054374	-13.4433	0	-6.65706	0	0	0.0281292	10.4435	-15.3914	4.87184	486.642	391.109	664.91	383.579	383.579	383.579	11.2691	-41.3158	-2.57061	281.804	481.773	233.995	194.098	194.098	194.098	-41.9724	-6.31113	-9.40297	45.7155	-8.58244	-0.47962	0.314897	0.0252208	1.26282	-144.32	-5.46868	-3.64937	0	0	0.314951
1768	0	-6.61359	0	0	-6.61604	0.0515556	-1.55527	-0.109717	-0.00292303	0.0460446	-13.6254	-2.03E-15	-4.71727	0	0	0.028541	10.3464	-16.2014	4.7598	490.751	390.264	667.201	382.028	382.028	382.028	11.7243	-43.518	-2.4016	296.468	482.362	233.942	194.098	194.098	194.098	-44.2257	-6.49493	-9.72973	46.7142	-8.31431	-0.212429	0.309636	-0.0633335	1.31279	-131.694	-3.06938	-10.8186	0	0	0.257965
1769	0	-5.6834	0	0	-5.68503	0.0465714	-1.36314	-0.116636	0.0102864	0.032941	-14.2331	2.03E-15	-2.1135	0	0	0.0275223	10.2796	-16.9449	4.62922	494.491	389.34	669.396	380.694	380.694	380.694	12.093	-45.7627	-2.25969	311.676	482.853	233.448	194.098	194.098	194.098	-46.517	-6.68673	-9.95862	47.5885	-8.12328	0.0291952	0.343328	0.0341331	1.34241	-121.317	25.0524	-17.7699	0	0	0.197923
1770	0	-4.83711	0	0	-4.83787	0.0372535	-1.00389	-0.125039	0.0242174	0.0163292	-15.0148	-1.69E-15	0.826679	0	0	0.0246862	10.2295	-17.6192	4.48337	497.865	388.338	671.486	379.573	379.573	379.573	12.402	-48.0514	-2.14955	327.39	483.308	232.626	194.098	194.098	194.098	-48.8497	-6.89655	-10.1119	48.337	-7.97116	0.246506	0.354769	0.234709	1.3894	-102.19	67.5582	-23.6641	0	0	0.126367
1771	0	-4.06262	0	0	-4.06281	0.0253307	-0.544088	-0.134102	0.0375645	0.000402501	-15.7652	-2.28E-15	3.76877	0	0	0.0207028	10.1669	-18.2233	4.32052	500.867	387.256	673.479	378.619	378.619	378.619	12.6825	-50.3861	-2.06988	343.557	483.791	231.601	194.098	194.098	194.098	-51.2286	-7.13253	-10.2165	48.9625	-7.80313	0.439301	0.361666	0.30792	1.42396	-84.2394	89.7053	-28.1967	0	0	0.0701693
1772	0	-3.3478	0	0	-3.3478	0.0122666	-0.0401939	-0.14324	0.0491293	-0.0124259	-16.3357	-4.23E-15	6.38678	0	0	0.0165867	10.0818	-18.7561	4.14134	503.501	386.099	675.361	377.827	377.827	377.827	12.9652	-52.767	-2.01234	360.118	484.364	230.496	194.098	194.098	194.098	-53.6569	-7.39845	-10.3012	49.466	-7.59818	0.605062	0.403654	0.210456	1.41555	-79.1805	85.3716	-31.5001	0	0	0.0416249
1773	0	-2.68107	0	0	-2.68115	-0.00109366	0.475129	-0.151854	0.0578284	-0.0242641	-16.6146	3.72E-15	8.37969	0	0	0.0131584	9.99273	-19.2155	3.9603	505.794	384.88	677.089	377.232	377.232	377.232	13.2768	-55.1911	-1.96342	377.008	485.077	229.418	194.098	194.098	194.098	-56.134	-7.69392	-10.3927	49.8465	-7.36231	0.748284	0.448646	0.0558643	1.38366	-76.6111	70.7592	-33.4831	0	0	0.0223989
1774	0	-2.05505	0	0	-2.05534	-0.0141809	0.979847	-0.159319	0.0626955	-0.0394579	-16.5285	-3.72E-15	9.49528	0	0	0.0108362	9.92343	-19.6003	3.79339	507.775	383.618	678.617	376.863	376.863	376.863	13.6369	-57.6511	-1.90888	394.159	485.965	228.457	194.098	194.098	194.098	-58.655	-8.01672	-10.5126	50.1095	-7.09753	0.874702	0.406443	0.154869	1.42038	-50.6439	91.8734	-33.7853	0	0	-0.0245062
1775	0	-1.47161	0	0	-1.47208	-0.0260184	1.43624	-0.16524	0.0632316	-0.0539704	-16.0658	2.71E-15	9.58587	0	0	0.00956656	9.86454	-19.9133	3.63311	509.441	382.322	679.938	376.702	376.702	376.702	14.0565	-60.1351	-1.83684	411.48	487.036	227.695	194.098	194.098	194.098	-61.2097	-8.36379	-10.674	50.2671	-6.7982	0.974597	0.349425	0.308647	1.47189	-21.8073	114.932	-32.5125	0	0	-0.0650632
1776	0	-0.939666	0	0	-0.94013	-0.0357735	1.81221	-0.169761	0.0594841	-0.064247	-15.3077	3.72E-15	8.63471	0	0	0.00892332	9.79537	-20.1589	3.46606	510.779	381.002	681.059	376.713	376.713	376.713	14.5351	-62.6263	-1.73732	428.876	488.27	227.187	194.098	194.098	194.098	-63.7819	-8.72869	-10.8808	50.3291	-6.46809	1.03727	0.321904	0.364747	1.47786	-4.77744	117.384	-29.9844	0	0	-0.0844478
1777	0	-0.471159	0	0	-0.471476	-0.0432578	2.10056	-0.173437	0.0519425	-0.0713297	-14.4062	-2.03E-15	6.75452	0	0	0.00826631	9.70796	-20.3412	3.28821	511.79	379.673	681.98	376.857	376.857	376.857	15.0598	-65.1043	-1.60398	446.266	489.626	226.957	194.098	194.098	194.098	-66.3502	-9.10133	-11.126	50.3114	-6.09935	1.0652	0.296108	0.388428	1.45144	7.90252	113.005	-26.6018	0	0	-0.0948201
1778	0	-0.0798238	0	0	-0.0798993	-0.0487576	2.31238	-0.176864	0.0416276	-0.0754561	-13.5299	8.88E-16	4.18372	0	0	0.00716395	9.60157	-20.4647	3.0987	512.481	378.354	682.697	377.081	377.081	377.081	15.6071	-67.5474	-1.43615	463.581	491.04	227.007	194.098	194.098	194.098	-68.8895	-9.46948	-11.3935	50.2412	-5.65917	1.06948	0.276782	0.383812	1.43618	15.7278	105.384	-22.9907	0	0	-0.0974005
1779	0	0.221021	0	0	0.221218	-0.0529253	2.47286	-0.180512	0.0297853	-0.0772435	-12.8272	3.05E-15	1.23656	0	0	0.00564212	9.47961	-20.5343	2.89878	512.863	377.064	683.203	377.356	377.356	377.355	16.1463	-69.9346	-1.23969	480.776	492.432	227.321	194.098	194.098	194.098	-71.3746	-9.82009	-11.6592	50.1339	-5.15709	1.05955	0.261678	0.368405	1.43853	19.5191	97.3237	-19.5602	0	0	-0.0942668
1780	0	0.420355	0	0	0.420794	-0.0566333	2.6156	-0.184579	0.017894	-0.0774549	-12.3917	-3.05E-15	-1.72077	0	0	0.00403696	9.34691	-20.5557	2.69105	512.953	375.824	683.497	377.67	377.671	377.67	16.643	-72.248	-1.0263	497.82	493.718	227.878	194.098	194.098	194.098	-73.7814	-10.1404	-11.895	49.9914	-4.64571	1.04022	0.251718	0.366046	1.43202	19.7989	91.7565	-16.5826	0	0	-0.0883845
1781	0	0.510721	0	0	0.511315	-0.0608248	2.77692	-0.189006	0.00735702	-0.0768134	-12.2537	2.71E-15	-4.33342	0	0	0.00272515	9.20605	-20.5349	2.47877	512.766	374.652	683.582	378.001	378.001	378.001	17.0639	-74.4741	-0.8117	514.7	494.813	228.657	194.098	194.098	194.098	-76.0896	-10.4189	-12.0725	49.8209	-4.15903	1.01783	0.253776	0.364951	1.41546	15.8863	87.0497	-14.1872	0	0	-0.0805009
1782	0	0.489061	0	0	0.489732	-0.0664173	2.99209	-0.193549	-0.000650475	-0.0763329	-12.3895	5.75E-15	-6.30369	0	0	0.00184134	9.05833	-20.4781	2.26728	512.326	373.562	683.47	378.305	378.305	378.305	17.3806	-76.6038	-0.612838	531.409	495.642	229.644	194.098	194.098	194.098	-78.2836	-10.6462	-12.1669	49.636	-3.70377	1.00128	0.256015	0.362157	1.40736	11.5173	83.6296	-12.3106	0	0	-0.0726993
1783	0	0.356794	0	0	0.35739	-0.0741752	3.29043	-0.197837	-0.00539081	-0.077094	-12.7354	1.35E-15	-7.43475	0	0	0.00116034	8.90493	-20.3917	2.06171	511.657	372.568	683.174	378.548	378.548	378.548	17.5727	-78.6324	-0.445058	547.937	496.151	230.832	194.098	194.098	194.098	-80.3533	-10.8151	-12.16	49.4508	-3.28161	0.995405	0.255339	0.358734	1.4136	9.04457	82.443	-10.7632	0	0	-0.0655916
1784	0	0.119635	0	0	0.119878	-0.084617	3.69169	-0.201458	-0.00654301	-0.0795527	-13.2056	1.69E-15	-7.64005	0	0	0.000170222	8.74705	-20.2826	1.86634	510.785	371.68	682.709	378.704	378.704	378.704	17.6292	-80.5588	-0.319574	564.269	496.302	232.225	194.098	194.098	194.098	-82.2945	-10.9214	-12.0427	49.2768	-2.90007	0.998825	0.260886	0.341222	1.42584	7.32186	81.7971	-9.39295	0	0	-0.0572798
1785	0	-0.212388	0	0	-0.212951	-0.0980257	4.20643	-0.203991	-0.00419468	-0.0841137	-13.7045	3.38E-16	-6.942	0	0	-0.00171438	8.58778	-20.157	1.68744	509.742	370.902	682.091	378.764	378.764	378.763	17.5493	-82.3851	-0.241983	580.373	496.085	233.834	194.098	194.098	194.098	-84.1082	-10.9635	-11.8154	49.1209	-2.57328	1.00681	0.277579	0.299258	1.43781	6.2466	79.4254	-7.99367	0	0	-0.0464975
1786	0	-0.625061	0	0	-0.627293	-0.114462	4.83647	-0.205006	0.00115299	-0.091821	-14.1312	1.27E-15	-5.46179	0	0	-0.00486851	8.43283	-20.021	1.53425	508.568	370.238	681.336	378.722	378.722	378.722	17.3412	-84.1155	-0.211673	596.201	495.51	235.671	194.098	194.098	194.098	-85.8	-10.9424	-11.4873	48.9853	-2.31715	1.01379	0.286576	0.267644	1.44938	11.6248	79.5865	-6.26661	0	0	-0.0355436
1787	0	-1.10119	0	0	-1.10642	-0.13369	5.57203	-0.204087	0.0087853	-0.102914	-14.3831	5.88E-15	-3.38549	0	0	-0.00925362	8.28653	-19.8799	1.41432	507.302	369.688	680.46	378.572	378.572	378.573	17.0205	-85.7552	-0.222137	611.683	494.605	237.746	194.098	194.098	194.098	-87.379	-10.8614	-11.0756	48.8772	-2.12733	1.01343	0.283472	0.252818	1.46628	25.1917	82.2533	-4.0399	0	0	-0.0244606
1788	0	-1.62135	0	0	-1.6315	-0.155194	6.39245	-0.20086	0.0178549	-0.117107	-14.3582	2.08E-15	-0.938519	0	0	-0.0143522	8.14978	-19.7394	1.33177	505.981	369.247	679.483	378.311	378.311	378.311	16.6089	-87.3102	-0.261884	626.73	493.415	240.065	194.098	194.098	194.098	-88.8562	-10.7257	-10.603	48.8052	-1.98927	0.997246	0.276947	0.268347	1.50382	45.1708	89.0833	-1.28594	0	0	-0.0147481
1789	0	-2.16449	0	0	-2.18207	-0.178274	7.27008	-0.194999	0.0274466	-0.133732	-13.9546	-4.23E-17	1.63962	0	0	-0.0192788	8.01858	-19.604	1.2889	504.64	368.907	678.431	377.943	377.943	377.943	16.1312	-88.786	-0.316172	641.234	491.997	242.617	194.098	194.098	194.098	-90.2431	-10.5418	-10.0959	48.7667	-1.90966	0.953894	0.271367	0.282741	1.53434	69.8488	94.8371	1.9301	0	0	-0.00548003
1790	0	-2.70897	0	0	-2.73681	-0.202164	8.17492	-0.186217	0.0366897	-0.152338	-13.0756	-4.20E-15	4.12041	0	0	-0.0230564	7.88856	-19.4776	1.28823	503.318	368.66	677.328	377.478	377.478	377.478	15.6142	-90.1868	-0.368934	655.08	490.412	245.379	194.098	194.098	194.098	-91.5499	-10.3176	-9.58172	48.7556	-1.8939	0.875815	0.265525	0.269044	1.5437	99.0051	95.384	5.46899	0	0	0.00280195
1791	0	-3.23397	0	0	-3.27503	-0.22611	9.07774	-0.174297	0.0449239	-0.172679	-11.6441	-2.03E-15	6.31839	0	0	-0.0249347	7.75923	-19.3631	1.33246	502.051	368.496	676.193	376.926	376.926	376.926	15.0837	-91.5141	-0.404549	668.141	488.723	248.303	194.098	194.098	194.098	-92.7835	-10.0617	-9.0868	48.768	-1.93447	0.762472	0.245072	0.254176	1.54773	135.404	94.9705	9.18769	0	0	0.00727404
1792	0	-3.72225	0	0	-3.77919	-0.249341	9.94932	-0.159224	0.051764	-0.19407	-9.63333	-3.64E-15	8.10325	0	0	-0.0245975	7.63074	-19.2625	1.42055	500.874	368.403	675.039	376.297	376.297	376.297	14.5634	-92.765	-0.40927	680.292	486.991	251.319	194.098	194.098	194.098	-93.9457	-9.78281	-8.63463	48.8021	-2.01832	0.616943	0.211197	0.257879	1.55047	177.876	96.6657	12.8577	0	0	0.00658843
1793	0	-4.1621	0	0	-4.23674	-0.271099	10.7614	-0.141453	0.0570315	-0.215332	-7.10679	-4.14E-15	9.39331	0	0	-0.0221995	7.50073	-19.1776	1.54701	499.81	368.372	673.88	375.603	375.603	375.603	14.0733	-93.9315	-0.371853	691.408	485.27	254.333	194.098	194.098	194.098	-95.0318	-9.48906	-8.24479	48.8564	-2.12833	0.445148	0.167845	0.26478	1.5523	223.791	97.7429	16.2152	0	0	0.000482795
1794	0	-4.54773	0	0	-4.64092	-0.29069	11.4889	-0.121951	0.0607689	-0.235288	-4.22654	-2.20E-15	10.1575	0	0	-0.0182764	7.36668	-19.1089	1.70296	498.878	368.39	672.729	374.866	374.866	374.866	13.6288	-95.0003	-0.284557	701.374	483.605	257.227	194.098	194.098	194.098	-96.0307	-9.18779	-7.93181	48.9282	-2.25093	0.25441	0.116466	0.255517	1.55284	270.857	95.1107	19.0357	0	0	-0.0106314
1795	0	-4.87916	0	0	-4.99051	-0.307526	12.1111	-0.102068	0.0630308	-0.252542	-1.23204	-2.03E-15	10.3886	0	0	-0.013531	7.22902	-19.0563	1.87693	498.088	368.446	671.59	374.116	374.116	374.116	13.2405	-95.9542	-0.143661	710.087	482.033	259.871	194.098	194.098	194.098	-96.9262	-8.88537	-7.70472	49.0128	-2.3802	0.0520546	0.0685703	0.240518	1.55004	314.417	90.814	21.0921	0	0	-0.0236358
1796	0	-5.16062	0	0	-5.28859	-0.321175	12.6135	-0.0832305	0.063812	-0.265991	1.61095	-2.03E-15	10.0971	0	0	-0.00865872	7.08847	-19.0183	2.05666	497.443	368.532	670.464	373.391	373.391	373.391	12.9139	-96.7738	0.0499663	717.47	480.578	262.128	194.098	194.098	194.098	-97.6991	-8.58716	-7.56634	49.1038	-2.50993	-0.153062	0.026797	0.268847	1.55412	351.919	93.1241	22.2451	0	0	-0.0343941
1797	0	-5.39894	0	0	-5.54112	-0.331381	12.9878	-0.066779	0.0631702	-0.274329	4.04923	-1.18E-15	9.325	0	0	-0.00426062	6.94043	-18.9921	2.22874	496.94	368.636	669.356	372.716	372.716	372.716	12.6493	-97.4405	0.290369	723.465	479.254	263.87	194.098	194.098	194.098	-98.33	-8.29762	-7.51302	49.194	-2.62582	-0.350836	-0.00863154	0.27718	1.55003	380.926	92.41	22.4487	0	0	-0.0443222
1798	0	-5.60239	0	0	-5.75571	-0.338078	13.2328	-0.0538364	0.0611032	-0.276602	5.8764	1.69E-16	8.13297	0	0	-0.000769692	6.78279	-18.9739	2.37936	496.566	368.75	668.269	372.117	372.117	372.117	12.4427	-97.9388	0.566695	728.046	478.06	264.986	194.098	194.098	194.098	-98.802	-8.02036	-7.53484	49.2796	-2.70697	-0.530525	-0.0389119	0.273227	1.54446	399.841	89.9915	21.7314	0	0	-0.0505594
1799	0	-5.77942	0	0	-5.94059	-0.341383	13.3536	-0.0452279	0.0577471	-0.271829	6.95518	1.69E-15	6.61959	0	0	0.00157239	6.61686	-18.9587	2.49439	496.303	368.869	667.196	371.618	371.618	371.618	12.2857	-98.2576	0.863524	731.218	476.987	265.392	194.098	194.098	194.098	-99.1023	-7.75826	-7.61629	49.3577	-2.73571	-0.682876	-0.048826	0.259334	1.54311	403.833	86.1795	20.1433	0	0	-0.049441
1800	0	-5.93818	0	0	-6.10402	-0.3416	13.3615	-0.0414039	0.053282	-0.259771	7.22878	-1.02E-15	4.90637	0	0	0.00274019	6.44557	-18.9407	2.56208	496.127	368.99	666.131	371.245	371.245	371.245	12.1669	-98.3921	1.16239	733.018	476.014	265.037	194.098	194.098	194.098	-99.2238	-7.51325	-7.73766	49.4195	-2.71167	-0.800972	-0.0420281	0.261986	1.5476	392.913	84.9722	17.8187	0	0	-0.0397838
1801	0	-6.08659	0	0	-6.2543	-0.339171	13.2728	-0.0424688	0.0479931	-0.240655	6.71511	-2.54E-16	3.13567	0	0	0.00288987	6.26985	-18.9131	2.57224	496.011	369.11	665.067	371.013	371.013	371.013	12.0723	-98.3436	1.44378	733.515	475.112	263.906	194.098	194.098	194.098	-99.1653	-7.28617	-7.8768	49.454	-2.64308	-0.881119	-0.0202067	0.280944	1.55389	367.527	86.2923	14.9391	0	0	-0.0239878
1802	0	-6.23274	0	0	-6.40012	-0.334603	13.1058	-0.0482034	0.0422403	-0.215037	5.49171	-3.38E-16	1.45951	0	0	0.00229427	6.08845	-18.8691	2.51589	495.921	369.233	664.005	370.92	370.92	370.92	11.9868	-98.1193	1.68897	732.808	474.253	262.022	194.098	194.098	194.098	-98.9315	-7.07663	-8.01117	49.4531	-2.53395	-0.921783	0.0185215	0.305499	1.55656	327.82	89.3718	11.6979	0	0	-0.00741244
1803	0	-6.38554	0	0	-6.55107	-0.328438	12.88	-0.0581036	0.0365587	-0.184373	3.67392	-1.03E-15	0.0413442	0	0	0.00124744	5.89954	-18.8019	2.38619	495.823	369.363	662.945	370.947	370.947	370.947	11.8946	-97.7308	1.88219	731.025	473.406	259.438	194.098	194.098	194.098	-98.5319	-6.88297	-8.11972	49.4135	-2.38143	-0.9219	0.0724504	0.328556	1.55956	276.004	94.5602	8.32383	0	0	0.00370134
1804	0	-6.55502	0	0	-6.71786	-0.321172	12.6134	-0.0715456	0.0316035	-0.15022	1.38078	-1.02E-15	-0.957509	0	0	-3.02E-05	5.70215	-18.7054	2.17888	495.684	369.508	661.889	371.066	371.066	371.066	11.7815	-97.1932	2.01222	728.311	472.548	256.237	194.098	194.098	194.098	-97.9793	-6.70243	-8.18493	49.3326	-2.18721	-0.881162	0.136799	0.333942	1.56377	214.867	100.129	5.01891	0	0	0.00669052
1805	0	-6.75223	0	0	-6.91219	-0.313219	12.3209	-0.0879037	0.0281612	-0.114448	-1.29085	-1.14E-15	-1.38977	0	0	-0.0014455	5.49906	-18.5742	1.89301	495.472	369.679	660.839	371.245	371.245	371.245	11.6357	-96.5228	2.07375	724.826	471.661	252.52	194.098	194.098	194.098	-97.2889	-6.53149	-8.19462	49.2086	-1.96264	-0.800071	0.223727	0.294694	1.55833	144.113	101.318	1.94153	0	0	0.00179332
1806	0	-6.98782	0	0	-7.14511	-0.304902	12.0144	-0.106519	0.0267752	-0.0795317	-4.26535	3.17E-15	-1.17472	0	0	-0.00305195	5.30012	-18.4042	1.53495	495.172	369.887	659.793	371.457	371.457	371.457	11.4501	-95.7371	2.06825	720.735	470.743	248.403	194.098	194.098	194.098	-96.4777	-6.36659	-8.14357	49.0358	-1.73333	-0.676378	0.318468	0.228661	1.55433	69.9788	99.4632	-0.726688	0	0	-0.0127926
1807	0	-7.2703	0	0	-7.42541	-0.296382	11.6996	-0.126634	0.0276852	-0.0486754	-7.47498	-7.61E-16	-0.318189	0	0	-0.00495972	5.11817	-18.1924	1.11525	494.774	370.146	658.749	371.675	371.675	371.675	11.2242	-94.8544	2.00368	716.196	469.803	244.013	194.098	194.098	194.098	-95.5642	-6.20507	-8.03451	48.8089	-1.529	-0.508003	0.388266	0.22383	1.57486	3.73537	106.872	-2.75482	0	0	-0.0389158
1808	0	-7.60486	0	0	-7.75804	-0.287507	11.371	-0.147299	0.0305952	-0.0238729	-10.8361	4.32E-15	1.05527	0	0	-0.00717972	4.95599	-17.9394	0.640234	494.268	370.465	657.721	371.865	371.865	371.865	10.965	-93.894	1.89372	711.35	468.865	239.479	194.098	194.098	194.098	-94.5694	-6.04615	-7.87836	48.534	-1.35832	-0.300493	0.432749	0.284863	1.62754	-51.2432	123.446	-4.05014	0	0	-0.0710681
1809	0	-7.99096	0	0	-8.14189	-0.27786	11.0129	-0.167298	0.0347885	-0.00571405	-14.2245	-3.68E-15	2.72142	0	0	-0.00947715	4.80598	-17.6482	0.112951	493.642	370.85	656.736	371.992	371.992	371.992	10.6865	-92.8769	1.7553	706.308	467.964	234.93	194.098	194.098	194.098	-93.5164	-5.89162	-7.69264	48.2243	-1.21557	-0.0673688	0.484403	0.295209	1.67253	-100.109	130.737	-4.7178	0	0	-0.10221
1810	0	-8.42002	0	0	-8.56754	-0.266999	10.6087	-0.185312	0.0391097	0.00525949	-17.4811	-7.19E-16	4.38136	0	0	-0.0114044	4.66524	-17.3228	-0.455801	492.9	371.304	655.82	372.03	372.03	372.03	10.408	-91.8261	1.60592	701.158	467.136	230.49	194.098	194.098	194.098	-92.4307	-5.74546	-7.49839	47.8888	-1.09954	0.178103	0.546552	0.265709	1.70796	-142.011	130.012	-4.87878	0	0	-0.131202
1811	0	-8.87479	0	0	-9.01696	-0.254614	10.1465	-0.200072	0.042198	0.00895328	-20.426	3.82E-15	5.72146	0	0	-0.0124888	4.53525	-16.9677	-1.04552	492.065	371.828	654.995	371.965	371.965	371.965	10.1497	-90.766	1.46091	695.958	466.419	226.268	194.098	194.098	194.098	-91.3393	-5.61301	-7.31648	47.5292	-1.0149	0.425318	0.598874	0.243317	1.74429	-171.621	127.683	-4.64439	0	0	-0.154883
1812	0	-9.33139	0	0	-9.46571	-0.240566	9.62062	-0.210603	0.0430913	0.00659997	-22.8896	-3.83E-16	6.51398	0	0	-0.0124166	4.41489	-16.5877	-1.63245	491.165	372.417	654.284	371.788	371.788	371.788	9.9293	-89.7218	1.33103	690.74	465.836	222.357	194.098	194.098	194.098	-90.269	-5.49982	-7.16383	47.1452	-0.959585	0.664534	0.625633	0.23566	1.78406	-186.473	124.029	-4.18961	0	0	-0.17014
1813	0	-9.7628	0	0	-9.88663	-0.224931	9.03338	-0.216494	0.0415707	0.000137109	-24.753	4.22E-15	6.68041	0	0	-0.0111197	4.29942	-16.1881	-2.19545	490.227	373.065	653.713	371.492	371.492	371.492	9.75847	-88.7176	1.2215	685.515	465.394	218.826	194.098	194.098	194.098	-89.2447	-5.41032	-7.05036	46.7393	-0.921212	0.884977	0.619226	0.232936	1.82717	-186.933	116.965	-3.68903	0	0	-0.175503
1814	0	-10.1426	0	0	-10.2537	-0.20801	8.39572	-0.218037	0.0382699	-0.00783922	-25.9741	-6.26E-15	6.30889	0	0	-0.00871603	4.18296	-15.7746	-2.71936	489.27	373.761	653.301	371.089	371.089	371.089	9.64075	-87.7745	1.13212	680.279	465.085	215.717	194.098	194.098	194.098	-88.2878	-5.34678	-6.97802	46.3162	-0.885132	1.07433	0.587419	0.229404	1.8682	-177.654	106.637	-3.31892	0	0	-0.173514
1815	0	-10.4476	0	0	-10.5445	-0.190336	7.7274	-0.215825	0.0341726	-0.0155597	-26.5583	7.13E-15	5.58797	0	0	-0.00540792	4.06004	-15.3523	-3.19443	488.304	374.494	653.06	370.602	370.602	370.602	9.57209	-86.91	1.05931	675.023	464.885	213.049	194.098	194.098	194.098	-87.4149	-5.3087	-6.94187	45.8804	-0.837884	1.22155	0.546891	0.227451	1.89764	-163.956	95.2457	-3.14472	0	0	-0.167947
1816	0	-10.6599	0	0	-10.7421	-0.172605	7.0548	-0.210386	0.0302248	-0.0224463	-26.5272	9.30E-16	4.73405	0	0	-0.00144749	3.92541	-14.9251	-3.61435	487.332	375.257	652.995	370.063	370.063	370.063	9.54269	-86.1372	0.998432	669.737	464.765	210.818	194.098	194.098	194.098	-86.6382	-5.29274	-6.93261	45.4332	-0.765895	1.32182	0.479872	0.240996	1.92163	-142.788	86.5676	-3.07086	0	0	-0.155931
1817	0	-10.7684	0	0	-10.8368	-0.155482	6.40343	-0.202401	0.0272005	-0.0279886	-25.9427	-2.74E-15	3.9416	0	0	0.00283454	3.77336	-14.4955	-3.9807	486.343	376.044	653.103	369.508	369.508	369.508	9.54014	-85.4642	0.945334	664.412	464.698	209.001	194.098	194.098	194.098	-85.9642	-5.29369	-6.93962	44.9773	-0.651883	1.37607	0.391125	0.25909	1.9325	-115.862	80.2039	-3.02482	0	0	-0.139067
1818	0	-10.7704	0	0	-10.8263	-0.139492	5.79363	-0.192933	0.0253202	-0.0316221	-24.927	-2.65E-15	3.31841	0	0	0.00699879	3.59953	-14.0649	-4.30222	485.314	376.854	653.375	368.977	368.977	368.977	9.55242	-84.8937	0.897654	659.036	464.663	207.56	194.098	194.098	194.098	-85.3944	-5.30546	-6.95355	44.5173	-0.476289	1.3921	0.306111	0.26756	1.92322	-89.6267	74.9907	-3.01506	0	0	-0.123132
1819	0	-10.6695	0	0	-10.7148	-0.125016	5.2404	-0.182912	0.0243241	-0.0333607	-23.609	2.47E-15	2.88328	0	0	0.0106047	3.40231	-13.6329	-4.589	484.218	377.691	653.788	368.506	368.506	368.506	9.56938	-84.4236	0.854941	653.605	464.645	206.447	194.098	194.098	194.098	-84.9257	-5.32174	-6.96767	44.053	-0.225458	1.38611	0.225042	0.281256	1.90252	-64.7517	73.5649	-3.01388	0	0	-0.109815
1820	0	-10.475	0	0	-10.5116	-0.112262	4.7522	-0.172958	0.0238567	-0.0335223	-22.0999	2.39E-15	2.60949	0	0	0.0133367	3.18093	-13.1975	-4.85242	483.023	378.563	654.317	368.132	368.132	368.132	9.58337	-84.048	0.818255	648.113	464.64	205.609	194.098	194.098	194.098	-84.5512	-5.33677	-6.97779	43.5782	0.0997302	1.37776	0.146923	0.291665	1.87283	-41.4891	74.5591	-2.99151	0	0	-0.0981216
1821	0	-10.2007	0	0	-10.2303	-0.101258	4.33042	-0.16367	0.0235984	-0.0320523	-20.5161	-2.14E-15	2.45006	0	0	0.0150656	2.93659	-12.7561	-5.10461	481.697	379.479	654.931	367.888	367.888	367.888	9.58941	-83.7576	0.789238	642.561	464.647	204.992	194.098	194.098	194.098	-84.2612	-5.3459	-6.98209	43.082	0.482019	1.38547	0.0890362	0.267775	1.82034	-24.3545	72.9225	-2.99843	0	0	-0.0873764
1822	0	-9.86279	0	0	-9.88677	-0.0919168	3.972	-0.155516	0.023179	-0.0296698	-18.963	-3.33E-16	2.34375	0	0	0.0158373	2.67527	-12.3057	-5.3548	480.215	380.452	655.593	367.803	367.803	367.803	9.58473	-83.5409	0.769768	636.952	464.669	204.541	194.098	194.098	194.098	-84.0438	-5.34553	-6.98047	42.5529	0.896075	1.42635	0.037031	0.247651	1.75684	-10.5183	73.4785	-2.99386	0	0	-0.0775641
1823	0	-9.47853	0	0	-9.49817	-0.0840198	3.66875	-0.1487	0.0223613	-0.0266477	-17.5171	3.58E-15	2.24258	0	0	0.0158281	2.40332	-11.8443	-5.61159	478.556	381.491	656.266	367.887	367.887	367.887	9.56831	-83.3852	0.761433	631.294	464.708	204.21	194.098	194.098	194.098	-83.8862	-5.33339	-6.97392	41.9863	1.32347	1.51326	-0.00233003	0.204356	1.68084	-1.62022	71.1023	-2.99589	0	0	-0.066314
1824	0	-9.06493	0	0	-9.08116	-0.0772758	3.40961	-0.14334	0.0211194	-0.0232839	-16.2413	-2.50E-15	2.12508	0	0	0.0152861	2.12962	-11.3708	-5.88134	476.707	382.603	656.91	368.142	368.142	368.142	9.54025	-83.2776	0.76505	625.594	464.767	203.953	194.098	194.098	194.098	-83.7753	-5.30826	-6.9638	41.3839	1.7483	1.65231	-0.0295176	0.143409	1.59938	2.44204	66.0978	-3.00327	0	0	-0.0549315
1825	0	-8.63737	0	0	-8.65082	-0.0713643	3.18235	-0.139459	0.0195342	-0.0199672	-15.1803	1.80E-15	1.98753	0	0	0.0144558	1.86377	-10.8863	-6.16737	474.664	383.793	657.491	368.557	368.557	368.557	9.50127	-83.2054	0.780921	619.866	464.845	203.737	194.098	194.098	194.098	-83.6987	-5.26982	-6.95151	40.7526	2.15231	1.84036	-0.0442982	0.115813	1.5337	1.92425	65.8142	-3.00594	0	0	-0.0503248
1826	0	-8.20845	0	0	-8.21959	-0.0659719	2.97495	-0.136951	0.0178203	-0.0161255	-14.3539	7.40E-16	1.84449	0	0	0.0135355	1.60927	-10.3928	-6.46898	472.43	385.059	657.985	369.112	369.112	369.112	9.45248	-83.1575	0.808918	614.12	464.94	203.532	194.098	194.098	194.098	-83.6454	-5.21824	-6.93843	40.0989	2.51222	2.06424	-0.0205104	0.0780012	1.47017	-9.41583	62.4172	-3.10458	0	0	-0.0549876
1827	0	-7.7869	0	0	-7.79613	-0.060934	2.78112	-0.135652	0.0160956	-0.0120378	-13.7638	2.80E-16	1.70467	0	0	0.0126584	1.36914	-9.89328	-6.77469	470.031	386.394	658.376	369.777	369.777	369.777	9.39502	-83.1245	0.848917	608.371	465.048	203.318	194.098	194.098	194.098	-83.6059	-5.15385	-6.92583	39.4223	2.79107	2.30489	0.0307578	-0.00329763	1.39277	-29.147	49.0425	-3.27491	0	0	-0.0656239
1828	0	-7.37749	0	0	-7.38514	-0.0562434	2.6006	-0.135365	0.0144804	-0.00880829	-13.3946	-3.60E-16	1.57773	0	0	0.0119008	1.15162	-9.39189	-7.06409	467.504	387.787	658.646	370.517	370.517	370.517	9.33009	-83.0992	0.900588	602.638	465.166	203.081	194.098	194.098	194.098	-83.5733	-5.07728	-6.91477	38.7267	2.962	2.5427	0.0713663	-0.0704267	1.32409	-47.4849	33.9979	-3.35544	0	0	-0.078189
1829	0	-6.98219	0	0	-6.98852	-0.0519001	2.43339	-0.135873	0.013043	-0.0071187	-13.2157	2.23E-15	1.46765	0	0	0.011292	0.960289	-8.89426	-7.31861	464.888	389.223	658.789	371.279	371.279	371.279	9.25937	-83.0763	0.963121	596.933	465.291	202.815	194.098	194.098	194.098	-83.5424	-4.98985	-6.9062	38.0327	3.0369	2.75938	0.0828359	-0.0109477	1.31151	-58.7857	36.8014	-3.27347	0	0	-0.0885784
1830	0	-6.60151	0	0	-6.60676	-0.0478201	2.27628	-0.136965	0.0118819	-0.00614118	-13.1894	4.52E-16	1.38141	0	0	0.0108368	0.778949	-8.40679	-7.52794	462.212	390.685	658.825	372.005	372.005	372.005	9.18479	-83.0528	1.0353	591.266	465.417	202.519	194.098	194.098	194.098	-83.5105	-4.89338	-6.90087	37.3696	3.06011	2.93624	0.0896248	0.0839172	1.32459	-68.2053	46.2606	-3.15093	0	0	-0.0947132
1831	0	-6.23445	0	0	-6.23877	-0.0439583	2.12754	-0.138398	0.0110191	-0.00483472	-13.2701	2.40E-15	1.31841	0	0	0.0105216	0.586238	-7.93578	-7.68412	459.501	392.156	658.787	372.638	372.638	372.638	9.10815	-83.0269	1.11598	585.642	465.541	202.196	194.098	194.098	194.098	-83.4759	-4.78975	-6.89941	36.7649	3.07958	3.05615	0.115844	0.0500359	1.31689	-81.4504	38.7776	-3.12936	0	0	-0.0993101
1832	0	-5.87795	0	0	-5.88153	-0.0404666	1.99303	-0.139958	0.0105114	-0.00298702	-13.4155	1.02E-15	1.2829	0	0	0.0103329	0.382005	-7.48721	-7.77359	456.79	393.618	658.684	373.152	373.152	373.152	9.03115	-82.998	1.20384	580.069	465.663	201.851	194.098	194.098	194.098	-83.4382	-4.68082	-6.90217	36.2351	3.10505	3.09969	0.169844	-0.103848	1.28542	-99.7787	16.3485	-3.22483	0	0	-0.103573
1833	0	-5.52746	0	0	-5.53048	-0.0377021	1.88652	-0.141522	0.0102962	-0.00118197	-13.595	-2.50E-15	1.26833	0	0	0.0102547	0.186209	-7.06582	-7.77631	454.124	395.052	658.502	373.547	373.547	373.547	8.9553	-82.9662	1.2975	574.557	465.78	201.492	194.098	194.098	194.098	-83.3977	-4.56847	-6.90933	35.7841	3.11217	3.04915	0.237245	-0.216884	1.26828	-119.037	2.97129	-3.36597	0	0	-0.105112
1834	0	-5.17803	0	0	-5.18065	-0.0360918	1.82447	-0.142972	0.010314	-0.000621692	-13.7805	2.76E-15	1.26872	0	0	0.0102565	0.01271	-6.67318	-7.67155	451.543	396.441	658.239	373.814	373.814	373.814	8.88201	-82.9322	1.39549	569.116	465.894	201.127	194.098	194.098	194.098	-83.3552	-4.45461	-6.92091	35.4054	3.08326	2.89988	0.293422	-0.203313	1.29198	-131.547	9.57292	-3.37988	0	0	-0.0966439
1835	0	-4.8259	0	0	-4.82834	-0.0359057	1.8173	-0.144203	0.0104514	-0.00313964	-13.9487	2.87E-15	1.27353	0	0	0.0103016	-0.141286	-6.30829	-7.45009	449.074	397.769	657.913	373.936	373.936	373.936	8.81277	-82.8965	1.49602	563.749	466.007	200.761	194.098	194.098	194.098	-83.3114	-4.34141	-6.93679	35.0882	3.0171	2.65668	0.234581	-0.248595	1.32745	-113.942	4.13808	-2.94506	0	0	-0.0671706
1836	0	-4.47066	0	0	-4.47301	-0.0369593	1.8579	-0.145163	0.0106259	-0.00618325	-14.0835	-1.07E-15	1.27435	0	0	0.010359	-0.270865	-5.97254	-7.13342	446.701	399.031	657.53	373.925	373.925	373.925	8.74953	-82.8601	1.59669	558.446	466.12	200.405	194.098	194.098	194.098	-83.2675	-4.23171	-6.95681	34.8445	2.91936	2.31751	0.17962	-0.309635	1.35562	-93.6413	-6.20723	-2.46267	0	0	-0.0435651
1837	0	-4.11266	0	0	-4.11502	-0.0389881	1.93607	-0.145802	0.0107438	-0.008246	-14.1731	3.58E-15	1.26213	0	0	0.0104046	-0.367143	-5.6654	-6.74873	444.402	400.22	657.092	373.801	373.801	373.801	8.69401	-82.8235	1.69525	553.195	466.232	200.065	194.098	194.098	194.098	-83.2242	-4.12817	-6.98072	34.6841	2.79944	1.89018	0.177883	-0.33049	1.38942	-83.3452	-11.7961	-2.16433	0	0	-0.0297951
1838	0	-3.75201	0	0	-3.75442	-0.0418688	2.04705	-0.146139	0.010711	-0.0100275	-14.2173	3.49E-15	1.22952	0	0	0.0104291	-0.427929	-5.38142	-6.31311	442.164	401.333	656.608	373.575	373.575	373.575	8.64721	-82.7871	1.78976	547.987	466.344	199.747	194.098	194.098	194.098	-83.182	-4.03274	-7.00808	34.5927	2.6596	1.39588	0.199406	-0.309495	1.4393	-76.2128	-12.3024	-1.92153	0	0	-0.0206401
1839	0	-3.38889	0	0	-3.39135	-0.0455169	2.18757	-0.146184	0.0104861	-0.0122963	-14.2181	2.24E-15	1.17485	0	0	0.0104241	-0.457265	-5.11211	-5.83949	439.977	402.363	656.095	373.262	373.262	373.262	8.60982	-82.7507	1.8787	542.814	466.456	199.453	194.098	194.098	194.098	-83.1407	-3.94689	-7.03838	34.538	2.48796	0.857518	0.202862	-0.300587	1.48613	-63.3539	-16.6489	-1.60105	0	0	-0.0166992
1840	0	-3.02441	0	0	-3.02696	-0.0497518	2.35067	-0.14597	0.0101078	-0.0152317	-14.1829	1.21E-15	1.10567	0	0	0.0103819	-0.458483	-4.84887	-5.34582	437.823	403.31	655.565	372.885	372.885	372.885	8.5822	-82.7142	1.96059	537.666	466.566	199.184	194.098	194.098	194.098	-83.1004	-3.87181	-7.07105	34.4935	2.28229	0.298177	0.179982	-0.270974	1.5369	-44.0193	-19.432	-1.18458	0	0	-0.0153537
1841	0	-2.66076	0	0	-2.66336	-0.0542712	2.52467	-0.1455	0.00968796	-0.0176617	-14.1178	-3.15E-15	1.03667	0	0	0.0102921	-0.43666	-4.58404	-4.85579	435.676	404.171	655.031	372.47	372.47	372.47	8.56448	-82.6771	2.03435	532.53	466.672	198.942	194.098	194.098	194.098	-83.0605	-3.80834	-7.1055	34.4428	2.05751	-0.260145	0.161839	-0.253567	1.58302	-27.4456	-25.1105	-0.830962	0	0	-0.0174182
1842	0	-2.30002	0	0	-2.30256	-0.0588102	2.69939	-0.144808	0.00930779	-0.0193035	-14.0317	1.95E-15	0.97729	0	0	0.0101508	-0.395905	-4.31037	-4.38945	433.514	404.945	654.501	372.051	372.051	372.051	8.55658	-82.6391	2.09922	527.394	466.771	198.725	194.098	194.098	194.098	-83.0206	-3.7569	-7.1413	34.3674	1.82267	-0.797471	0.165097	-0.228078	1.62639	-17.6092	-29.5623	-0.590662	0	0	-0.0195593
1843	0	-1.94358	0	0	-1.94602	-0.0631904	2.86794	-0.144007	0.00900526	-0.0215702	-13.9406	3.93E-15	0.932284	0	0	0.00996964	-0.341396	-4.02091	-3.95954	431.321	405.632	653.984	371.66	371.66	371.66	8.5582	-82.5996	2.15495	522.252	466.861	198.53	194.098	194.098	194.098	-82.9803	-3.71748	-7.17808	34.2429	1.57616	-1.29512	0.12873	-0.176682	1.67252	-0.489405	-29.5925	-0.262107	0	0	-0.0153259
1844	0	-1.59354	0	0	-1.59577	-0.0671262	3.01935	-0.143129	0.00888713	-0.0232712	-13.8505	-2.01E-15	0.912746	0	0	0.00976626	-0.282988	-3.71174	-3.58356	429.076	406.232	653.491	371.327	371.327	371.327	8.56895	-82.5584	2.20162	517.092	466.939	198.354	194.098	194.098	194.098	-82.9393	-3.68975	-7.21571	34.0613	1.33642	-1.73699	0.088989	-0.0992754	1.71228	13.2975	-23.667	-0.0126687	0	0	-0.00568101
1845	0	-1.25126	0	0	-1.25315	-0.0704057	3.14548	-0.142161	0.00898541	-0.0221893	-13.7606	2.28E-15	0.920761	0	0	0.00954497	-0.233171	-3.3802	-3.27234	426.764	406.747	653.036	371.067	371.067	371.067	8.58838	-82.5154	2.23973	511.908	467.005	198.194	194.098	194.098	194.098	-82.8973	-3.67311	-7.25413	33.8177	1.12746	-2.1045	0.151577	-0.0848393	1.72274	-0.955442	-24.6115	-0.131962	0	0	-0.0125406
1846	0	-0.915279	0	0	-0.916747	-0.073189	3.25251	-0.141334	0.00919329	-0.0238525	-13.6922	4.41E-16	0.943495	0	0	0.00931366	-0.195279	-3.02203	-3.01382	424.398	407.177	652.62	370.9	370.9	370.9	8.61597	-82.4709	2.26948	506.701	467.059	198.045	194.098	194.098	194.098	-82.8548	-3.6671	-7.29316	33.4807	0.923997	-2.37405	0.0795419	-0.103452	1.73434	13.325	-29.32	0.100003	0	0	-0.00387238
1847	0	-0.586927	0	0	-0.587917	-0.0751741	3.32883	-0.14083	0.00943743	-0.0298305	-13.6599	-2.70E-15	0.971323	0	0	0.00908561	-0.164834	-2.64114	-2.82448	421.958	407.526	652.233	370.866	370.866	370.866	8.65124	-82.4251	2.29146	501.465	467.101	197.905	194.098	194.098	194.098	-82.8118	-3.67105	-7.33281	33.056	0.708312	-2.54416	-0.17513	-0.135578	1.75507	70.0518	-35.913	0.866609	0	0	0.0432472
1848	0	-0.271925	0	0	-0.272376	-0.0754077	3.3378	-0.140397	0.00991093	-0.0323777	-13.6363	-3.66E-16	1.02003	0	0	0.00886725	-0.13558	-2.25167	-2.76059	419.37	407.802	651.86	371.013	371.013	371.013	8.69335	-82.3785	2.30733	496.174	467.129	197.774	194.098	194.098	194.098	-82.7688	-3.68332	-7.37348	32.6031	0.500932	-2.64265	-0.315318	-0.119294	1.75514	98.0824	-33.6576	1.1828	0	0	0.0758643
1849	0	0.0276249	0	0	0.027661	-0.0734671	3.2632	-0.139843	0.0106203	-0.0270761	-13.5987	-3.59E-15	1.0898	0	0	0.00867425	-0.110767	-1.86214	-2.84352	416.606	408.011	651.501	371.338	371.339	371.339	8.7411	-82.3314	2.31878	490.817	467.145	197.651	194.098	194.098	194.098	-82.7258	-3.70204	-7.4154	32.157	0.324648	-2.6806	-0.105929	-0.027144	1.71878	45.4808	-17.8483	0.524855	0	0	0.0369092
1850	0	0.317897	0	0	0.318375	-0.070147	3.13554	-0.139508	0.0112881	-0.0242138	-13.5747	-3.63E-15	1.1585	0	0	0.00854419	-0.103795	-1.46622	-3.01739	413.735	408.156	651.168	371.783	371.783	371.783	8.79379	-82.2843	2.32585	485.415	467.152	197.531	194.098	194.098	194.098	-82.6835	-3.72679	-7.45807	31.6786	0.160457	-2.63014	-0.0386294	-0.0149573	1.67731	25.1219	-15.7534	0.241533	0	0	0.0194722
1851	0	0.602779	0	0	0.603567	-0.0658929	2.97191	-0.139468	0.011821	-0.0250622	-13.5665	-3.61E-15	1.22117	0	0	0.00847658	-0.11716	-1.06293	-3.24912	410.795	408.241	650.863	372.306	372.306	372.306	8.85108	-82.2376	2.3286	479.982	467.157	197.412	194.098	194.098	194.098	-82.642	-3.75732	-7.50129	31.158	-0.0041877	-2.48497	-0.107347	-0.0279847	1.6403	38.9235	-18.4075	0.442418	0	0	0.034348
1852	0	0.881859	0	0	0.882863	-0.060578	2.76742	-0.139564	0.012287	-0.0256107	-13.5551	1.55E-15	1.28672	0	0	0.00843835	-0.147838	-0.659024	-3.54176	407.782	408.271	650.576	372.879	372.879	372.879	8.91245	-82.1914	2.32813	474.516	467.16	197.294	194.098	194.098	194.098	-82.6015	-3.7926	-7.54537	30.6277	-0.155375	-2.26401	-0.165469	-0.0178162	1.60826	49.6886	-16.3105	0.620039	0	0	0.0472283
1853	0	1.15458	0	0	1.15568	-0.0540966	2.51795	-0.139624	0.0127172	-0.0239472	-13.5228	3.47E-15	1.35864	0	0	0.00840729	-0.197243	-0.260594	-3.89677	404.692	408.252	650.305	373.468	373.468	373.468	8.97739	-82.1452	2.32566	469.013	467.162	197.177	194.098	194.098	194.098	-82.5616	-3.83142	-7.59072	30.1191	-0.274941	-1.98746	-0.128495	0.0226076	1.5808	37.6815	-7.52253	0.553275	0	0	0.0364692
1854	0	1.42229	0	0	1.42338	-0.0466815	2.23243	-0.139707	0.0130198	-0.022127	-13.4772	-3.03E-15	1.42473	0	0	0.0083743	-0.270283	0.131183	-4.29458	401.548	408.188	650.054	374.033	374.033	374.033	9.04586	-82.0986	2.32198	463.483	467.168	197.06	194.098	194.098	194.098	-82.5216	-3.87318	-7.63783	29.6364	-0.366657	-1.66694	-0.0862109	0.00486061	1.54313	24.833	-7.16561	0.501763	0	0	0.0223652
1855	0	1.68636	0	0	1.68733	-0.0386141	1.92166	-0.139875	0.0131745	-0.0217883	-13.4284	9.25E-16	1.47836	0	0	0.00833091	-0.363561	0.515796	-4.71459	398.375	408.08	649.817	374.542	374.542	374.542	9.11819	-82.0508	2.31775	457.932	467.178	196.942	194.098	194.098	194.098	-82.4809	-3.91761	-7.68735	29.1807	-0.439999	-1.31063	-0.106166	-0.0428384	1.51268	27.8653	-11.1735	0.649594	0	0	0.0229408
1856	0	1.94623	0	0	1.94698	-0.0299628	1.58828	-0.140076	0.0132351	-0.0216885	-13.3783	9.73E-16	1.51983	0	0	0.00826492	-0.468927	0.890455	-5.15144	395.178	407.932	649.581	374.988	374.988	374.988	9.19454	-82.0007	2.31407	452.362	467.193	196.823	194.098	194.098	194.098	-82.4382	-3.96397	-7.74012	28.7646	-0.498111	-0.934016	-0.123147	-0.060769	1.50317	32.0179	-9.24032	0.818389	0	0	0.0245331
1857	0	2.20089	0	0	2.2014	-0.020774	1.23406	-0.140245	0.0132029	-0.0209238	-13.3279	1.06E-15	1.54443	0	0	0.00816463	-0.5825	1.2532	-5.6017	391.959	407.747	649.34	375.367	375.367	375.367	9.27494	-81.9469	2.31203	446.774	467.215	196.702	194.098	194.098	194.098	-82.3923	-4.01143	-7.7969	28.395	-0.546591	-0.556601	-0.107275	-0.0684337	1.49684	30.1815	-3.63215	0.897747	0	0	0.0210063
1858	0	2.45004	0	0	2.45031	-0.0112096	0.865265	-0.140375	0.0131151	-0.0198169	-13.2829	-4.65E-16	1.55193	0	0	0.00803567	-0.701707	1.60452	-6.05576	388.729	407.526	649.091	375.677	375.677	375.677	9.35956	-81.8884	2.31237	441.173	467.241	196.581	194.098	194.098	194.098	-82.3422	-4.05952	-7.85832	28.0722	-0.584513	-0.190347	-0.0753944	-0.10994	1.48445	26.4808	-1.91366	0.920544	0	0	0.0164154
1859	0	2.69409	0	0	2.69419	-0.00153065	0.491984	-0.14037	0.01301	-0.0176989	-13.2343	5.97E-16	1.5446	0	0	0.00788643	-0.818624	1.9465	-6.49987	385.503	407.272	648.826	375.924	375.924	375.924	9.4487	-81.8241	2.31519	435.564	467.274	196.456	194.098	194.098	194.098	-82.2867	-4.10827	-7.9247	27.7912	-0.611634	0.158088	-0.00236883	-0.173901	1.48013	14.1124	-4.16895	0.813177	0	0	0.00760185
1860	0	2.93495	0	0	2.93495	0.00780629	0.13185	-0.140179	0.0128932	-0.0139456	-13.1732	3.09E-15	1.52372	0	0	0.00772246	-0.919756	2.28371	-6.90993	382.308	406.982	648.527	376.134	376.134	376.134	9.54315	-81.7533	2.31957	429.957	467.312	196.328	194.098	194.098	194.098	-82.2252	-4.15877	-7.99608	27.525	-0.6629	0.477775	0.132996	-0.266755	1.47603	-13.7806	-13.6143	0.486763	0	0	-0.0123346
1861	0	3.17642	0	0	3.17642	0.0161019	-0.188128	-0.139989	0.0128104	-0.0116292	-13.1118	-2.32E-15	1.49584	0	0	0.00754923	-0.987482	2.62363	-7.24797	379.191	406.654	648.174	376.348	376.348	376.348	9.64447	-81.6754	2.32334	424.37	467.357	196.192	194.098	194.098	194.098	-82.1576	-4.2134	-8.0723	27.2237	-0.804608	0.756065	0.229769	-0.288191	1.48461	-32.5618	-16.9717	0.299509	0	0	-0.0295284
1862	0	3.42056	0	0	3.42068	0.0229073	-0.450617	-0.140107	0.0127904	-0.0143312	-13.0757	-2.02E-15	1.46638	0	0	0.00737185	-1.01696	2.97217	-7.48981	376.181	406.284	647.762	376.585	376.585	376.585	9.75373	-81.5899	2.32478	418.813	467.411	196.048	194.098	194.098	194.098	-82.0833	-4.27398	-8.15307	26.8576	-1.06173	0.983178	0.136679	-0.181972	1.51579	-6.6599	-6.2815	0.692572	0	0	-0.00858186
1863	0	3.66398	0	0	3.66425	0.0285551	-0.668443	-0.140345	0.0128317	-0.0178901	-13.0504	4.76E-17	1.439	0	0	0.0071731	-1.025	3.32807	-7.65665	373.251	405.881	647.314	376.828	376.828	376.828	9.86957	-81.496	2.32463	413.276	467.469	195.896	194.098	194.098	194.098	-82.0013	-4.33908	-8.23801	26.4558	-1.36771	1.1518	0.0206328	-0.084256	1.53945	23.8631	0.728549	1.15267	0	0	0.0196007
1864	0	3.90234	0	0	3.90279	0.0335421	-0.860771	-0.14054	0.0129015	-0.0191456	-13.0246	-5.55E-17	1.41466	0	0	0.00694526	-1.02902	3.68831	-7.7791	370.366	405.45	646.856	377.053	377.053	377.053	9.98986	-81.3925	2.32429	407.744	467.529	195.739	194.098	194.098	194.098	-81.9104	-4.40637	-8.32656	26.0573	-1.64604	1.26103	-0.00934958	-0.0483771	1.54645	32.0962	-0.267988	1.30972	0	0	0.0260369
1865	0	4.13417	0	0	4.13484	0.0380258	-1.03367	-0.140765	0.0129788	-0.019226	-13.0071	5.95E-16	1.39494	0	0	0.00671031	-1.03608	4.0527	-7.86732	367.516	404.998	646.398	377.244	377.244	377.244	10.1135	-81.2789	2.32404	402.213	467.587	195.576	194.098	194.098	194.098	-81.8098	-4.47492	-8.41824	25.6738	-1.86734	1.31699	-0.000864527	-0.0272768	1.54717	30.0902	0.113962	1.32834	0	0	0.0241047
1866	0	4.35985	0	0	4.36077	0.0419677	-1.18566	-0.141085	0.0130802	-0.019094	-13.0032	4.60E-16	1.3838	0	0	0.00648982	-1.04784	4.42231	-7.9191	364.708	404.526	645.946	377.39	377.39	377.39	10.2403	-81.1547	2.32345	396.682	467.643	195.41	194.098	194.098	194.098	-81.6991	-4.5448	-8.5126	25.3013	-2.03114	1.3301	0.0155591	-0.0581293	1.5372	26.0677	-3.6626	1.34447	0	0	0.0192634
1867	0	4.58035	0	0	4.58155	0.0452981	-1.31406	-0.141549	0.0132362	-0.0197978	-13.0128	1.67E-15	1.38334	0	0	0.00629006	-1.05844	4.79735	-7.93024	361.952	404.036	645.493	377.49	377.49	377.49	10.3703	-81.0196	2.32188	391.155	467.696	195.242	194.098	194.098	194.098	-81.578	-4.61648	-8.60943	24.9339	-2.15287	1.31108	-0.00269397	-0.0919546	1.52753	30.0766	-5.14851	1.47944	0	0	0.0217575
1868	0	4.79587	0	0	4.79734	0.0480821	-1.42138	-0.142112	0.0134509	-0.0211522	-13.0266	2.33E-15	1.39074	0	0	0.0061081	-1.06149	5.17563	-7.90448	359.25	403.527	645.034	377.546	377.547	377.547	10.5032	-80.8731	2.31918	385.628	467.745	195.073	194.098	194.098	194.098	-81.446	-4.6899	-8.70855	24.5749	-2.24217	1.26826	-0.0457025	-0.108411	1.52387	39.4942	-3.07334	1.69836	0	0	0.0285507
1869	0	5.00591	0	0	5.00767	0.05049	-1.5142	-0.142621	0.0137605	-0.0215942	-13.027	-3.80E-15	1.40327	0	0	0.00593757	-1.05306	5.55338	-7.8507	356.598	403.004	644.563	377.56	377.56	377.561	10.6389	-80.7145	2.31565	380.099	467.789	194.908	194.098	194.098	194.098	-81.3022	-4.76456	-8.80997	24.2331	-2.30434	1.20607	-0.0547134	-0.156072	1.51685	39.9231	-6.32821	1.78698	0	0	0.0273034
1870	0	5.21115	0	0	5.21317	0.0525551	-1.5938	-0.143035	0.0141545	-0.0212956	-13.0075	3.39E-15	1.4122	0	0	0.00577526	-1.02472	5.92754	-7.76957	354.003	402.464	644.072	377.541	377.541	377.541	10.7773	-80.5429	2.31087	374.567	467.828	194.749	194.098	194.098	194.098	-81.1461	-4.84076	-8.91366	23.9089	-2.35842	1.12858	-0.0335204	-0.19752	1.50509	32.6997	-10.6474	1.75039	0	0	0.0205814
1871	0	5.413	0	0	5.41529	0.0542007	-1.65722	-0.143411	0.0147165	-0.0217912	-12.971	-1.35E-15	1.41767	0	0	0.00562183	-0.969102	6.29609	-7.65445	351.483	401.907	643.551	377.492	377.491	377.492	10.9192	-80.3576	2.30373	369.034	467.863	194.597	194.098	194.098	194.098	-80.9767	-4.91958	-9.01946	23.6038	-2.41047	1.04838	-0.0385266	-0.173115	1.50062	32.0693	-7.44059	1.76295	0	0	0.0188859
1872	0	5.61194	0	0	5.61444	0.0554634	-1.70588	-0.143708	0.0154631	-0.022929	-12.9105	7.43E-16	1.41455	0	0	0.0054672	-0.889381	6.65656	-7.50401	349.05	401.329	643.003	377.393	377.393	377.393	11.0645	-80.1574	2.29332	363.5	467.894	194.454	194.098	194.098	194.098	-80.7931	-5.0015	-9.12691	23.332	-2.43365	0.983131	-0.0634544	-0.121328	1.51797	36.5298	-2.09211	1.79159	0	0	0.0196375
1873	0	5.80735	0	0	5.81006	0.0564691	-1.74464	-0.143813	0.0164008	-0.023658	-12.8129	1.80E-15	1.4013	0	0	0.0052952	-0.794626	7.00579	-7.32209	346.71	400.732	642.44	377.239	377.239	377.239	11.2123	-79.9408	2.27871	357.963	467.922	194.322	194.098	194.098	194.098	-80.5936	-5.08657	-9.23506	23.0997	-2.41612	0.935067	-0.0747245	-0.0701048	1.5579	37.3457	2.45189	1.70162	0	0	0.0179952
1874	0	5.99866	0	0	6.00157	0.0572842	-1.77605	-0.143752	0.0175477	-0.024043	-12.6806	-2.75E-15	1.38166	0	0	0.00509385	-0.693574	7.34138	-7.11002	344.473	400.112	641.873	377.045	377.045	377.045	11.3618	-79.7061	2.25824	352.421	467.95	194.202	194.098	194.098	194.098	-80.3765	-5.17522	-9.34243	22.8912	-2.38815	0.887523	-0.0700879	-0.0417126	1.59321	34.5065	3.96018	1.50645	0	0	0.0150929
1875	0	6.18528	0	0	6.18836	0.0579199	-1.80055	-0.14365	0.0188792	-0.0254378	-12.5276	-2.54E-15	1.36006	0	0	0.00485564	-0.590621	7.6614	-6.86789	342.351	399.468	641.308	376.836	376.836	376.836	11.5119	-79.4514	2.22954	346.872	467.979	194.093	194.098	194.098	194.098	-80.1397	-5.26834	-9.44709	22.6895	-2.38186	0.826566	-0.110628	-0.0433544	1.61214	42.8067	1.40399	1.39172	0	0	0.0172235
1876	0	6.36495	0	0	6.36818	0.0585292	-1.82402	-0.143529	0.020352	-0.0272487	-12.3596	1.49E-15	1.34273	0	0	0.00457285	-0.48689	7.96215	-6.60724	340.341	398.799	640.745	376.628	376.628	376.628	11.6605	-79.1743	2.19062	341.315	468.011	193.995	194.098	194.098	194.098	-79.8807	-5.36594	-9.54671	22.5009	-2.39297	0.749357	-0.161297	-0.0242828	1.63054	54.7754	2.80829	1.29331	0	0	0.0197624
1877	0	6.53445	0	0	6.53789	0.0593127	-1.85421	-0.143341	0.0217894	-0.0280911	-12.1767	-6.40E-16	1.32383	0	0	0.00423891	-0.386094	8.24012	-6.34346	338.435	398.104	640.192	376.43	376.43	376.43	11.8053	-78.8721	2.13977	335.741	468.051	193.907	194.098	194.098	194.098	-79.5965	-5.46763	-9.63887	22.3402	-2.3967	0.659754	-0.17075	-0.00294878	1.65219	57.7755	4.93276	1.05727	0	0	0.0179135
1878	0	6.69161	0	0	6.69526	0.0603036	-1.89239	-0.143182	0.0230407	-0.0281503	-11.9906	-3.97E-15	1.30023	0	0	0.00385812	-0.293011	8.49436	-6.08231	336.637	397.382	639.657	376.245	376.245	376.245	11.9445	-78.5421	2.07469	330.15	468.1	193.83	194.098	194.098	194.098	-79.2842	-5.57379	-9.72121	22.2102	-2.37827	0.564347	-0.136869	0.0442001	1.6831	51.8132	11.431	0.730735	0	0	0.0130927
1879	0	6.83504	0	0	6.83895	0.0613816	-1.93393	-0.143236	0.0239533	-0.0285488	-11.8199	-2.80E-15	1.26687	0	0	0.00344031	-0.214121	8.72651	-5.82019	334.966	396.63	639.15	376.081	376.081	376.081	12.0769	-78.1818	1.99274	324.544	468.161	193.761	194.098	194.098	194.098	-78.941	-5.68542	-9.79166	22.1005	-2.3373	0.469602	-0.116218	0.0560452	1.71174	49.5427	12.4664	0.49923	0	0	0.0105011
1880	0	6.96323	0	0	6.96739	0.0624458	-1.97493	-0.143588	0.0244317	-0.0292375	-11.6713	1.68E-15	1.22165	0	0	0.00298708	-0.152328	8.93815	-5.55609	333.433	395.846	638.676	375.949	375.949	375.949	12.2013	-77.7883	1.89198	318.924	468.237	193.7	194.098	194.098	194.098	-78.5642	-5.8031	-9.8485	21.9988	-2.28165	0.377866	-0.0885103	0.079427	1.74383	46.7018	15.9494	0.366845	0	0	0.00844646
1881	0	7.07448	0	0	7.07887	0.0634129	-2.01218	-0.14434	0.0244385	-0.0307332	-11.5508	1.37E-16	1.16548	0	0	0.00249776	-0.11035	9.13097	-5.29039	332.051	395.03	638.244	375.863	375.863	375.863	12.3163	-77.359	1.77126	313.29	468.326	193.649	194.098	194.098	194.098	-78.1508	-5.92683	-9.89054	21.8936	-2.21902	0.290206	-0.0922193	0.0618393	1.76168	51.0177	13.4763	0.434544	0	0	0.00932418
1882	0	7.16642	0	0	7.17102	0.0642993	-2.04633	-0.145402	0.0239781	-0.0320093	-11.4446	-4.27E-15	1.10042	0	0	0.00196911	-0.0858236	9.3052	-5.03097	330.823	394.183	637.856	375.833	375.833	375.833	12.4205	-76.891	1.63084	307.642	468.425	193.61	194.098	194.098	194.098	-77.6978	-6.05552	-9.91718	21.7865	-2.14356	0.210872	-0.0804742	0.0310993	1.77546	51.2968	9.77639	0.576956	0	0	0.0101995
1883	0	7.23698	0	0	7.24176	0.0650739	-2.07617	-0.146744	0.0231612	-0.0326539	-11.3425	-3.34E-15	1.03549	0	0	0.00139813	-0.074304	9.46142	-4.78329	329.758	393.305	637.512	375.866	375.866	375.867	12.5127	-76.3813	1.47148	301.98	468.528	193.587	194.098	194.098	194.098	-77.202	-6.18791	-9.92844	21.6778	-2.05332	0.145101	-0.036263	0.0418545	1.8002	43.2245	13.3109	0.723044	0	0	0.00816426
1884	0	7.2847	0	0	7.28961	0.0656095	-2.0968	-0.148365	0.0221399	-0.0334361	-11.2348	-3.68E-15	0.979398	0	0	0.000780978	-0.0756782	9.60134	-4.54533	328.874	392.401	637.22	375.963	375.963	375.963	12.5924	-75.8269	1.29441	296.307	468.629	193.585	194.098	194.098	194.098	-76.6602	-6.32285	-9.925	21.5585	-1.95677	0.095758	-0.00409761	0.0282016	1.81714	36.7918	13.5296	0.978206	0	0	0.00706174
1885	0	7.30744	0	0	7.31239	0.0658168	-2.10479	-0.150209	0.0211446	-0.0345343	-11.1037	-5.92E-16	0.943831	0	0	0.000108701	-0.0865982	9.72535	-4.31788	328.188	391.474	636.982	376.121	376.121	376.121	12.6589	-75.2242	1.10166	290.626	468.72	193.61	194.098	194.098	194.098	-76.0686	-6.45857	-9.90809	21.4251	-1.86136	0.0639942	0.00631973	-0.0113238	1.82565	34.3376	10.8567	1.34514	0	0	0.00736981
1886	0	7.30191	0	0	7.30683	0.0656895	-2.09989	-0.152085	0.0202908	-0.0352727	-10.9147	2.50E-15	0.925421	0	0	-0.000628775	-0.100087	9.83173	-4.10772	327.714	390.53	636.8	376.338	376.338	376.338	12.7118	-74.5689	0.896159	284.941	468.793	193.666	194.098	194.098	194.098	-75.4229	-6.59254	-9.87938	21.2847	-1.76722	0.0495323	0.0180937	-0.0215036	1.83546	29.9134	14.8775	1.66205	0	0	0.00544557
1887	0	7.26394	0	0	7.26875	0.0652155	-2.08163	-0.153679	0.0196917	-0.0344341	-10.62	1.86E-15	0.918759	0	0	-0.00143468	-0.112349	9.91803	-3.91998	327.466	389.577	636.677	376.601	376.601	376.601	12.7503	-73.856	0.681098	279.257	468.844	193.76	194.098	194.098	194.098	-74.7178	-6.72202	-9.84074	21.1482	-1.6672	0.0519049	0.0730431	-0.0289861	1.84518	13.1951	21.6937	1.68212	0	0	-0.000582597
1888	0	7.18926	0	0	7.19385	0.0642134	-2.04303	-0.154744	0.0194581	-0.0326156	-10.1787	-6.34E-16	0.917477	0	0	-0.00230169	-0.117398	9.98238	-3.74973	327.475	388.624	636.614	376.898	376.898	376.898	12.7745	-73.0793	0.458815	273.585	468.867	193.894	194.098	194.098	194.098	-73.947	-6.84514	-9.79401	21.0178	-1.56731	0.0690577	0.129682	-0.0966205	1.84184	-6.37671	20.4115	1.43719	0	0	-0.00513609
1889	0	7.07204	0	0	7.07627	0.062442	-1.97478	-0.15524	0.0196387	-0.0308251	-9.57323	-2.50E-15	0.911552	0	0	-0.00320722	-0.10005	10.0215	-3.59144	327.773	387.681	636.6	377.232	377.232	377.232	12.7841	-72.231	0.231075	267.94	468.862	194.065	194.098	194.098	194.098	-73.1028	-6.96026	-9.74069	20.8948	-1.48851	0.0927506	0.1592	-0.140537	1.84123	-20.8026	23.4435	1.0103	0	0	-0.00769336
1890	0	6.90331	0	0	6.90702	0.059749	-1.87102	-0.155023	0.0202315	-0.0279734	-8.7823	2.79E-15	0.89098	0	0	-0.00409928	-0.0482481	10.0301	-3.44474	328.388	386.761	636.626	377.603	377.603	377.603	12.7778	-71.3013	-0.000289553	262.336	468.829	194.267	194.098	194.098	194.098	-72.175	-7.06494	-9.68163	20.7874	-1.44432	0.110023	0.206578	-0.11526	1.84571	-41.1106	37.9583	0.141578	0	0	-0.0099997
1891	0	6.67194	0	0	6.67497	0.0559187	-1.72343	-0.15396	0.0211527	-0.0227138	-7.79004	-6.34E-16	0.843715	0	0	-0.00488256	0.0402561	10.0031	-3.30163	329.355	385.877	636.694	377.991	377.991	377.992	12.7537	-70.2785	-0.233975	256.792	468.773	194.488	194.098	194.098	194.098	-71.1516	-7.15669	-9.61697	20.7032	-1.43624	0.113362	0.331709	-0.0742453	1.84732	-82.3096	55.9145	-1.43693	0	0	-0.0109063
1892	0	6.36623	0	0	6.36845	0.0504557	-1.51288	-0.152228	0.0223215	-0.0171321	-6.6178	-3.38E-16	0.765157	0	0	-0.00542973	0.167883	9.93773	-3.13567	330.737	385.041	636.802	378.378	378.378	378.378	12.7098	-69.1489	-0.470156	251.333	468.701	194.708	194.098	194.098	194.098	-70.0188	-7.23405	-9.54602	20.633	-1.48039	0.102389	0.439525	-0.0873744	1.8284	-123.682	65.6424	-3.29531	0	0	-0.00546389
1893	0	5.97196	0	0	5.97332	0.0428774	-1.22073	-0.149998	0.0235462	-0.012689	-5.30619	7.61E-16	0.641048	0	0	-0.00558174	0.344175	9.82992	-2.9228	332.588	384.264	636.936	378.752	378.752	378.752	12.6427	-67.8973	-0.708957	245.984	468.62	194.901	194.098	194.098	194.098	-68.7608	-7.29478	-9.46714	20.574	-1.59129	0.083981	0.506075	-0.0885392	1.80924	-157.823	77.1583	-5.24642	0	0	0.0102804
1894	0	5.47101	0	0	5.4716	0.0329527	-0.838041	-0.147749	0.0246795	-0.013585	-3.94346	-2.66E-15	0.464838	0	0	-0.00520599	0.577138	9.67271	-2.65304	334.944	383.561	637.084	379.107	379.108	379.108	12.5466	-66.5065	-0.948934	240.763	468.539	195.042	194.098	194.098	194.098	-67.3597	-7.33425	-9.37755	20.5355	-1.77302	0.0649657	0.409279	-0.102185	1.80235	-151.226	84.2389	-6.60672	0	0	0.0393634
1895	0	4.83819	0	0	4.8383	0.0212353	-0.38613	-0.145759	0.0254741	-0.019406	-2.61667	-4.76E-15	0.23659	0	0	-0.0042071	0.871368	9.45116	-2.36428	337.778	382.945	637.242	379.464	379.464	379.464	12.4126	-64.958	-1.18513	235.665	468.457	195.107	194.098	194.098	194.098	-65.7957	-7.3434	-9.27351	20.5594	-2.0106	0.0292735	0.1063	-0.126529	1.8012	-96.4282	85.025	-7.37209	0	0	0.0608746
1896	0	4.04388	0	0	4.0439	0.00885889	0.0912493	-0.143294	0.0257616	-0.0162432	-1.33667	-3.21E-15	-0.0242917	0	0	-0.00246341	1.22737	9.14542	-2.12932	341.015	382.43	637.409	379.85	379.85	379.85	12.2302	-63.2326	-1.41076	230.666	468.373	195.086	194.098	194.098	194.098	-64.0483	-7.31148	-9.1505	20.7146	-2.26078	-0.0547852	0.265042	-0.0651867	1.79186	-147.887	96.5019	-10.065	0	0	0.111426
1897	0	3.06989	0	0	3.07005	-0.00461333	0.610878	-0.140779	0.0255636	-0.0115909	-0.239586	-3.53E-15	-0.273806	0	0	-0.000201357	1.64198	8.75476	-1.91682	344.707	382.02	637.579	380.276	380.276	380.276	11.9932	-61.3132	-1.62419	225.778	468.285	194.953	194.098	194.098	194.098	-62.0997	-7.23439	-9.00333	20.9786	-2.54051	-0.181215	0.56267	0.0213277	1.78228	-229.583	107.45	-13.0907	0	0	0.196553
1898	0	1.9034	0	0	1.90382	-0.0201842	1.21132	-0.139073	0.0248064	-0.0163112	0.468902	-5.71E-16	-0.470175	0	0	0.00188923	2.1093	8.28685	-1.65316	348.948	381.717	637.743	380.748	380.748	380.748	11.695	-59.1847	-1.82283	221.013	468.195	194.682	194.098	194.098	194.098	-59.9343	-7.10808	-8.82624	21.2907	-2.89225	-0.328031	0.615818	0.0848649	1.77866	-246.44	108.98	-14.3323	0	0	0.248389
1899	0	0.529134	0	0	0.529419	-0.0378658	1.89283	-0.138629	0.0235258	-0.028378	0.584062	1.78E-15	-0.565329	0	0	0.00264758	2.61894	7.74162	-1.32095	353.757	381.52	637.903	381.278	381.278	381.278	11.328	-56.8355	-1.99876	216.355	468.092	194.271	194.098	194.098	194.098	-57.54	-6.92434	-8.61363	21.6393	-3.31115	-0.490717	0.528428	0.16274	1.78516	-224.471	109.157	-14.2081	0	0	0.266073
1900	0	-1.0658	0	0	-1.06691	-0.056948	2.62772	-0.139972	0.0218659	-0.0433285	-0.135494	0	-0.503504	0	0	0.000303297	3.15494	7.11495	-0.940653	359.096	381.428	638.072	381.881	381.881	381.881	10.8868	-54.2599	-2.14197	211.763	467.961	193.747	194.098	194.098	194.098	-54.911	-6.67541	-8.36085	22.0414	-3.76341	-0.678129	0.454685	0.206051	1.78076	-204.3	102.512	-13.5275	0	0	0.271916
1901	0	-2.88372	0	0	-2.88876	-0.0766867	3.38697	-0.143895	0.0201502	-0.0600902	-1.96982	-2.54E-16	-0.207635	0	0	-0.00750241	3.70525	6.40558	-0.529937	364.923	381.436	638.259	382.568	382.568	382.569	10.3711	-51.4617	-2.24372	207.201	467.782	193.162	194.098	194.098	194.098	-52.0521	-6.35811	-8.06495	22.5099	-4.21947	-0.893057	0.427611	0.223365	1.77111	-193.302	91.6642	-12.4161	0	0	0.276334
1902	0	-4.91174	0	0	-4.92464	-0.0964409	4.14563	-0.151409	0.018733	-0.0792086	-5.19357	2.66E-15	0.396333	0	0	-0.0232298	4.26167	5.61675	-0.093546	371.198	381.537	638.468	383.353	383.353	383.353	9.78754	-48.4579	-2.29756	202.646	467.539	192.599	194.098	194.098	194.098	-48.9821	-5.97519	-7.72582	23.0411	-4.66993	-1.1305	0.397646	0.256313	1.77126	-178.561	83.9482	-10.7081	0	0	0.274581
1903	0	-7.11894	0	0	-7.1449	-0.115429	4.87349	-0.163343	0.0180471	-0.0991414	-9.98538	8.46E-16	1.37198	0	0	-0.0483842	4.81371	4.75405	0.365421	377.881	381.717	638.709	384.24	384.24	384.239	9.15062	-45.283	-2.30085	198.102	467.221	192.172	194.098	194.098	194.098	-45.7382	-5.53681	-7.34775	23.6236	-5.11849	-1.38638	0.343777	0.276178	1.77157	-157.32	75.1704	-8.50725	0	0	0.258842
1904	0	-9.45369	0	0	-9.49834	-0.132668	5.53297	-0.179984	0.0184642	-0.116866	-16.3472	-6.77E-16	2.75345	0	0	-0.0821541	5.3522	3.82394	0.838622	384.913	381.965	638.993	385.223	385.223	385.223	8.48418	-41.9918	-2.25733	193.616	466.825	192.02	194.098	194.098	194.098	-42.3792	-5.06233	-6.94108	24.2496	-5.56898	-1.65609	0.287517	0.26758	1.76108	-137.957	63.3209	-6.14502	0	0	0.237869
1905	0	-11.8426	0	0	-11.9106	-0.147093	6.08368	-0.200562	0.020015	-0.129785	-24.0228	4.31E-15	4.51365	0	0	-0.12019	5.87247	2.83395	1.31531	392.229	382.264	639.328	386.289	386.289	386.289	7.8207	-38.6614	-2.17839	189.292	466.362	192.295	194.098	194.098	194.098	-38.9859	-4.58005	-6.5234	24.919	-6.01769	-1.92805	0.236426	0.262271	1.73803	-124.799	53.4659	-3.82058	0	0	0.223827
1906	0	-14.1941	0	0	-14.2875	-0.157624	6.48501	-0.223204	0.0223241	-0.135807	-32.4929	-4.74E-15	6.54966	0	0	-0.154656	6.36931	1.79248	1.78495	399.762	382.599	639.727	387.401	387.401	387.401	7.1987	-35.3883	-2.08309	185.301	465.862	193.133	194.098	194.098	194.098	-35.6584	-4.12472	-6.11933	25.6395	-6.44669	-2.18331	0.206549	0.301623	1.71439	-121.889	51.905	-1.57599	0	0	0.230363
1907	0	-16.4064	0	0	-16.5224	-0.163248	6.69907	-0.245441	0.0247476	-0.133592	-41.0623	-7.19E-16	8.68611	0	0	-0.176101	6.8331	0.708496	2.23864	407.443	382.95	640.209	388.504	388.504	388.504	6.65846	-32.2813	-1.99593	181.866	465.362	194.628	194.098	194.098	194.098	-32.5081	-3.73311	-5.75874	26.4165	-6.8398	-2.40438	0.154272	0.298059	1.68314	-120.967	43.4828	0.70556	0	0	0.235509
1908	0	-18.3774	0	0	-18.5082	-0.163146	6.69518	-0.264806	0.0267056	-0.122894	-48.9785	-3.34E-15	10.7028	0	0	-0.176486	7.26	-0.409991	2.66094	415.197	383.303	640.789	389.553	389.553	389.553	6.23691	-29.4523	-1.94259	179.243	464.911	196.814	194.098	194.098	194.098	-29.6482	-3.43811	-5.47317	27.2562	-7.19349	-2.5819	0.110542	0.292659	1.64	-127.236	34.3436	3.06563	0	0	0.255049
1909	0	-20.0155	0	0	-20.1488	-0.15684	6.45514	-0.279407	0.0277792	-0.104989	-55.557	1.90E-15	12.3543	0	0	-0.152149	7.64814	-1.55533	3.03656	422.952	383.639	641.48	390.507	390.507	390.507	5.96325	-27.0051	-1.94332	177.688	464.549	199.653	194.098	194.098	194.098	-27.1826	-3.26214	-5.29167	28.1642	-7.50898	-2.70858	0.0983945	0.307747	1.58796	-143.361	28.0231	5.47199	0	0	0.299463
1910	0	-21.248	0	0	-21.3698	-0.144252	5.9753	-0.288085	0.027701	-0.0824586	-60.2588	7.44E-15	13.3918	0	0	-0.105394	7.99346	-2.71966	3.35678	430.644	383.943	642.297	391.315	391.315	391.315	5.85648	-25.0262	-2.00699	177.425	464.31	203.045	194.098	194.098	194.098	-25.1973	-3.21262	-5.23717	29.1421	-7.7874	-2.77528	0.0892889	0.324162	1.52245	-160.463	21.5786	7.92552	0	0	0.352675
1911	0	-22.0268	0	0	-22.125	-0.125653	5.26477	-0.290159	0.026181	-0.0581256	-62.7145	1.52E-15	13.5883	0	0	-0.0441905	8.29245	-3.89589	3.61351	438.218	384.201	643.255	391.925	391.925	391.925	5.92515	-23.5779	-2.1288	178.628	464.212	206.851	194.098	194.098	194.098	-23.7541	-3.28178	-5.32384	30.1972	-8.01592	-2.77154	0.0614397	0.318727	1.45677	-171.265	11.0444	10.3224	0	0	0.397353
1912	0	-22.3313	0	0	-22.3992	-0.101627	4.34459	-0.285284	0.022853	-0.0339288	-62.7446	-2.71E-15	12.7845	0	0	0.0198202	8.5455	-5.07825	3.79498	445.616	384.4	644.361	392.301	392.301	392.301	6.16719	-22.6953	-2.29124	181.404	464.251	210.912	194.098	194.098	194.098	-22.8875	-3.44934	-5.55515	31.3381	-8.18119	-2.69484	0.0473391	0.310796	1.40348	-180.892	-0.415776	12.5225	0	0	0.44411
1913	0	-22.1693	0	0	-22.2069	-0.0731256	3.25007	-0.273385	0.0174335	-0.0113555	-60.3754	-4.74E-15	10.9426	0	0	0.0745547	8.75463	-6.26098	3.89373	452.791	384.53	645.618	392.431	392.431	392.431	6.56932	-22.3842	-2.46628	185.788	464.408	215.073	194.098	194.098	194.098	-22.6027	-3.68557	-5.92279	32.5616	-8.28994	-2.55136	0.0754431	0.295513	1.35053	-194.153	-12.6956	14.3494	0	0	0.503575
1914	0	-21.5757	0	0	-21.5899	-0.0414742	2.03185	-0.25481	0.00993984	0.00775576	-55.8582	-8.12E-15	8.18005	0	0	0.110928	8.92193	-7.43737	3.91352	459.713	384.584	647.026	392.307	392.307	392.307	7.10661	-22.6221	-2.62049	191.748	464.642	219.189	194.098	194.098	194.098	-22.8764	-3.95605	-6.40649	33.8554	-8.35175	-2.34382	0.119817	0.314161	1.29897	-203.823	-17.8433	15.7052	0	0	0.554767
1915	0	-20.6095	0	0	-20.6113	-0.00819919	0.749173	-0.230747	0.000933052	0.0231738	-49.6801	0	4.77803	0	0	0.125398	9.04404	-8.60042	3.8641	466.362	384.555	648.592	391.912	391.912	391.912	7.74361	-23.3625	-2.72399	199.192	464.9	223.134	194.098	194.098	194.098	-23.6601	-4.22941	-6.97523	35.2079	-8.35533	-2.07007	0.166701	0.344587	1.25739	-207.487	-18.6461	16.3648	0	0	0.585223
1916	0	-19.3479	0	0	-19.3488	0.0250672	-0.533926	-0.203292	-0.0084434	0.0358279	-42.5152	5.41E-15	1.14214	0	0	0.120509	9.11705	-9.74341	3.75552	472.724	384.436	650.318	391.235	391.236	391.235	8.43652	-24.5403	-2.75649	207.981	465.12	226.797	194.098	194.098	194.098	-24.8864	-4.48166	-7.58984	36.6043	-8.28799	-1.73131	0.174788	0.296237	1.24014	-199.832	-29.4514	16.0614	0	0	0.579615
1917	0	-17.8783	0	0	-17.8869	0.0566228	-1.75056	-0.174982	-0.0167729	0.0457622	-35.105	0	-2.28161	0	0	0.103061	9.14806	-10.8606	3.59084	478.776	384.226	652.187	390.32	390.32	390.32	9.13715	-26.0794	-2.70955	217.955	465.24	230.078	194.098	194.098	194.098	-26.4763	-4.69715	-8.20704	38.0231	-8.1666	-1.34173	0.185052	0.258211	1.22546	-189.833	-34.5365	14.435	0	0	0.55986
1918	0	-16.2894	0	0	-16.31	0.0848954	-2.83931	-0.148511	-0.0225784	0.0529353	-28.1483	1.35E-15	-5.07115	0	0	0.0811432	9.14402	-11.9463	3.37382	484.501	383.922	654.181	389.211	389.211	389.211	9.79859	-27.9008	-2.58806	228.948	465.207	232.889	194.098	194.098	194.098	-28.3471	-4.8696	-8.78428	39.445	-7.99979	-0.913595	0.219727	0.268384	1.21095	-182.504	-25.8692	11.3154	0	0	0.536137
1919	0	-14.6627	0	0	-14.6949	0.108628	-3.75167	-0.126191	-0.0245884	0.0575547	-22.195	-5.41E-15	-6.88307	0	0	0.0613267	9.1044	-12.9943	3.11313	489.888	383.523	656.286	387.934	387.934	387.934	10.3808	-29.9299	-2.40849	240.809	464.986	235.155	194.098	194.098	194.098	-30.4217	-5.00132	-9.28444	40.8517	-7.77662	-0.451233	0.244167	0.279988	1.20771	-172.075	-9.20452	6.74635	0	0	0.491616
1920	0	-13.066	0	0	-13.1063	0.126957	-4.45505	-0.109752	-0.0219702	0.0604523	-17.6018	0	-7.49015	0	0	0.0471879	9.02914	-13.9989	2.81562	494.926	383.029	658.486	386.521	386.521	386.521	10.8555	-32.1029	-2.19416	253.412	464.566	236.821	194.098	194.098	194.098	-32.6338	-5.10036	-9.68003	42.2244	-7.48966	0.0394135	0.268626	0.23159	1.21873	-162.955	4.44548	0.815301	0	0	0.443888
1921	0	-11.5481	0	0	-11.5915	0.139317	-4.92858	-0.100023	-0.0145097	0.062811	-14.5031	3.38E-15	-6.81042	0	0	0.0390992	8.92967	-14.9542	2.4892	499.609	382.443	660.747	385.048	385.048	385.048	11.2085	-34.37	-1.96837	266.669	463.963	237.856	194.098	194.098	194.098	-34.9326	-5.17631	-9.9564	43.5331	-7.17644	0.546307	0.320535	0.0691164	1.23035	-163.899	2.75645	-6.38183	0	0	0.423861
1922	0	-10.1375	0	0	-10.1792	0.145255	-5.15588	-0.0966421	-0.00273276	0.063043	-12.8016	-6.77E-16	-4.92777	0	0	0.0349849	8.83603	-15.8537	2.15196	503.948	381.773	663.012	383.644	383.644	383.644	11.4411	-36.6967	-1.74901	280.523	463.221	238.256	194.098	194.098	194.098	-37.2832	-5.23728	-10.1134	44.7341	-6.9272	1.05616	0.408335	-0.122808	1.21747	-174.267	-5.05357	-14.4627	0	0	0.419377
1923	0	-8.8448	0	0	-8.88069	0.144645	-5.13252	-0.0982212	0.0124331	0.0561426	-12.2163	-1.69E-15	-2.04378	0	0	0.0319668	8.77897	-16.6905	1.83099	507.969	381.032	665.223	382.409	382.409	382.409	11.5689	-39.0629	-1.54883	294.945	462.407	238.052	194.098	194.098	194.098	-39.6664	-5.29194	-10.1642	45.7936	-6.80569	1.56414	0.442737	-0.0598384	1.21874	-167.079	23.5178	-22.726	0	0	0.360381
1924	0	-7.66961	0	0	-7.69783	0.13836	-4.89196	-0.103422	0.0297723	0.0430546	-12.4168	-1.69E-15	1.56177	0	0	0.0280542	8.75225	-17.4604	1.53605	511.67	380.223	667.365	381.332	381.332	381.332	11.6201	-41.4604	-1.3793	309.907	461.603	237.32	194.098	194.098	194.098	-42.0764	-5.35403	-10.1325	46.7149	-6.76472	2.06616	0.397143	0.171148	1.26356	-137.972	73.4877	-30.4679	0	0	0.268138
1925	0	-6.60557	0	0	-6.62607	0.128086	-4.49832	-0.111147	0.0479225	0.0296451	-13.0819	-2.20E-15	5.56564	0	0	0.0227406	8.72592	-18.1626	1.25401	515.02	379.348	669.447	380.358	380.358	380.358	11.6319	-43.8891	-1.24643	325.374	460.9	236.173	194.098	194.098	194.098	-44.5163	-5.43797	-10.0498	47.5218	-6.71376	2.54725	0.369306	0.284009	1.29735	-115.302	100.149	-37.2232	0	0	0.199559
1926	0	-5.64084	0	0	-5.65474	0.115394	-4.01146	-0.12038	0.0655301	0.0171564	-13.9206	1.69E-15	9.62969	0	0	0.0166903	8.68591	-18.7957	0.976642	517.997	378.414	671.458	379.468	379.468	379.468	11.6457	-46.3519	-1.1448	341.307	460.394	234.736	194.098	194.098	194.098	-46.9923	-5.55225	-9.95385	48.2298	-6.60176	2.98975	0.384047	0.284917	1.31885	-104.926	107.062	-42.6177	0	0	0.151374
1927	0	-4.7609	0	0	-4.76971	0.101515	-3.47843	-0.130008	0.0813231	0.00351572	-14.6708	-2.03E-15	13.4109	0	0	0.011072	8.63594	-19.3575	0.710035	520.6	377.436	673.369	378.687	378.687	378.687	11.7032	-48.8518	-1.05946	357.662	460.18	233.131	194.098	194.098	194.098	-49.511	-5.70025	-9.88534	48.8381	-6.42956	3.37644	0.396599	0.285423	1.3486	-92.3114	115.66	-46.2004	0	0	0.097458
1928	0	-3.95337	0	0	-3.9586	0.0876367	-2.94478	-0.13908	0.0941623	-0.0137906	-15.1388	2.71E-15	16.5721	0	0	0.00706256	8.57894	-19.8464	0.459733	522.832	376.428	675.153	378.042	378.043	378.042	11.8434	-51.3897	-0.970747	374.382	460.338	231.48	194.098	194.098	194.098	-52.0765	-5.88343	-9.88348	49.343	-6.21283	3.68821	0.333668	0.415775	1.41431	-57.1072	148.445	-47.4901	0	0	0.00908675
1929	0	-3.21226	0	0	-3.21525	0.0752425	-2.46778	-0.146958	0.102958	-0.0307455	-15.2132	-4.06E-15	18.796	0	0	0.00510916	8.50064	-20.2635	0.211957	524.669	375.404	676.8	377.535	377.535	377.535	12.0986	-53.9622	-0.857499	391.385	460.931	229.901	194.098	194.098	194.098	-54.6892	-6.1026	-9.9823	49.755	-5.94099	3.90281	0.282913	0.549091	1.46554	-23.1952	183.797	-46.791	0	0	-0.0748733
1930	0	-2.53654	0	0	-2.53823	0.0654817	-2.09188	-0.153667	0.106953	-0.0398601	-14.8972	-1.35E-15	19.8315	0	0	0.00476314	8.38864	-20.6095	-0.0393611	526.098	374.38	678.304	377.149	377.149	377.149	12.4912	-56.5605	-0.696692	408.576	461.995	228.492	194.098	194.098	194.098	-57.3436	-6.35515	-10.2076	50.0824	-5.59941	4.012	0.420595	0.36971	1.40361	-39.2074	168.501	-45.0525	0	0	-0.0842661
1931	0	-1.92445	0	0	-1.92541	0.0580958	-1.80732	-0.159549	0.105848	-0.0465125	-14.279	-5.41E-15	19.5255	0	0	0.00525405	8.26939	-20.8802	-0.248023	527.185	373.379	679.624	376.897	376.897	376.897	13.0291	-59.1696	-0.464931	425.878	463.542	227.314	194.098	194.098	194.098	-60.0273	-6.63382	-10.5745	50.3037	-5.22114	4.0392	0.579074	0.0932083	1.30794	-64.733	132.679	-42.8171	0	0	-0.0734058
1932	0	-1.37707	0	0	-1.3776	0.0522649	-1.58261	-0.164713	0.0996196	-0.0607481	-13.4636	0	17.8302	0	0	0.00589846	8.18122	-21.0724	-0.361998	528.005	372.425	680.709	376.794	376.794	376.794	13.7061	-61.7701	-0.146055	443.216	465.548	226.399	194.098	194.098	194.098	-62.7228	-6.93125	-11.0833	50.3959	-4.85172	4.01645	0.494512	0.154054	1.33601	-31.0278	140.966	-39.7932	0	0	-0.109099
1933	0	-0.90575	0	0	-0.906033	0.0481665	-1.42464	-0.169025	0.0884818	-0.0785199	-12.5559	0	14.8123	0	0	0.00621814	8.12044	-21.1903	-0.397478	528.547	371.534	681.549	376.819	376.819	376.819	14.5012	-64.3399	0.264829	460.49	467.949	225.78	194.098	194.098	194.098	-65.4084	-7.24142	-11.7188	50.3793	-4.48398	3.94918	0.279404	0.42015	1.44171	33.6718	171.5	-35.7903	0	0	-0.147536
1934	0	-0.527901	0	0	-0.528049	0.046475	-1.35943	-0.172805	0.0734044	-0.0902531	-11.7127	6.77E-16	10.7104	0	0	0.00577739	8.05488	-21.2436	-0.411532	528.749	370.717	682.162	376.927	376.927	376.927	15.3785	-66.856	0.762955	477.595	470.643	225.474	194.098	194.098	194.098	-68.0596	-7.55596	-12.4504	50.2984	-4.08488	3.82569	0.169623	0.523122	1.48798	67.2987	169.936	-31.3354	0	0	-0.145956
1935	0	-0.256661	0	0	-0.256729	0.0470015	-1.37972	-0.176802	0.0559613	-0.095714	-11.1154	6.43E-15	5.90791	0	0	0.00422927	7.97036	-21.2398	-0.435031	528.588	369.985	682.554	377.095	377.095	377.095	16.2904	-69.2971	1.33435	494.454	473.506	225.469	194.098	194.098	194.098	-70.6506	-7.8635	-13.2356	50.1797	-3.65546	3.64652	0.168192	0.464811	1.47389	69.8262	143.234	-27.159	0	0	-0.11965
1936	0	-0.097561	0	0	-0.0975867	0.0486788	-1.44438	-0.181448	0.0379664	-0.0989141	-10.879	-3.72E-15	0.861808	0	0	0.00189286	7.87404	-21.1844	-0.467	528.089	369.352	682.717	377.311	377.311	377.311	17.1828	-71.6461	1.95471	511.033	476.403	225.739	194.098	194.098	194.098	-73.1572	-8.15219	-14.0231	50.0291	-3.23063	3.42685	0.186693	0.407695	1.45482	66.5675	121.74	-23.8397	0	0	-0.0936782
1937	0	-0.0505393	0	0	-0.0505662	0.0502237	-1.50393	-0.186521	0.0211597	-0.101395	-11.0072	2.20E-15	-3.9622	0	0	-0.000204575	7.77351	-21.0828	-0.500512	527.289	368.827	682.649	377.559	377.559	377.559	18.0008	-73.892	2.59084	527.319	479.197	226.258	194.098	194.098	194.098	-75.5588	-8.41149	-14.758	49.8472	-2.847	3.18483	0.193708	0.375928	1.43938	65.7171	109.121	-21.5525	0	0	-0.0726102
1938	0	-0.110855	0	0	-0.110895	0.0504386	-1.51222	-0.191428	0.00710206	-0.103132	-11.4124	-4.06E-15	-8.12885	0	0	-0.00103043	7.6729	-20.9415	-0.532481	526.225	368.413	682.354	377.808	377.808	377.808	18.6943	-76.0295	3.20406	543.314	481.763	227.004	194.098	194.098	194.098	-77.8394	-8.63297	-15.3867	49.6456	-2.51202	2.93571	0.209595	0.316971	1.40899	61.9751	94.7053	-20.1369	0	0	-0.05255
1939	0	-0.269159	0	0	-0.26925	0.0482217	-1.42676	-0.195476	-0.00308786	-0.105601	-11.9531	3.38E-16	-11.2902	0	0	-0.000131949	7.57815	-20.7677	-0.558593	524.939	368.112	681.84	378.022	378.022	378.022	19.2231	-78.0586	3.75487	559.024	483.993	227.964	194.098	194.098	194.098	-79.9878	-8.81087	-15.863	49.4431	-2.20919	2.69311	0.230316	0.287393	1.40267	58.0631	86.2543	-19.1262	0	0	-0.0393863
1940	0	-0.513125	0	0	-0.513256	0.0427212	-1.21471	-0.197914	-0.00884515	-0.109745	-12.4602	-2.03E-15	-13.2227	0	0	0.00219914	7.4909	-20.5685	-0.573881	523.475	367.921	681.122	378.173	378.173	378.173	19.5595	-79.9818	4.20727	574.448	485.81	229.132	194.098	194.098	194.098	-81.9976	-8.94242	-16.1515	49.2489	-1.94006	2.4649	0.248213	0.267909	1.41325	56.9783	80.5347	-18.0749	0	0	-0.0280838
1941	0	-0.828674	0	0	-0.828758	0.0334027	-0.855395	-0.198064	-0.0101069	-0.116026	-12.7746	-6.43E-15	-13.8384	0	0	0.00502621	7.41082	-20.351	-0.573942	521.878	367.833	680.222	378.247	378.247	378.247	19.6905	-81.8031	4.53266	589.565	487.165	230.508	194.098	194.098	194.098	-83.8662	-9.02773	-16.2312	49.0653	-1.72132	2.25219	0.259834	0.223336	1.42501	60.1278	71.2226	-16.5768	0	0	-0.0133757
1942	0	-1.20072	0	0	-1.20074	0.0200483	-0.340344	-0.195551	-0.00728688	-0.124918	-12.7872	1.02E-15	-13.1886	0	0	0.00711013	7.3413	-20.1224	-0.554399	520.193	367.838	679.158	378.243	378.243	378.243	19.6174	-83.5257	4.7126	604.33	488.037	232.088	194.098	194.098	194.098	-85.5943	-9.06955	-16.0961	48.8949	-1.56967	2.05132	0.267104	0.168485	1.43743	68.2255	59.3197	-14.3131	0	0	0.00258204
1943	0	-1.61404	0	0	-1.61406	0.00277242	0.326014	-0.190274	-0.00122475	-0.137061	-12.4421	5.50E-15	-11.4535	0	0	0.00742408	7.28673	-19.8891	-0.511394	518.468	367.925	677.948	378.167	378.167	378.167	19.3546	-85.151	4.74045	618.672	488.437	233.86	194.098	194.098	194.098	-87.1846	-9.07258	-15.7555	48.7399	-1.49874	1.85684	0.257812	0.1693	1.46677	85.3226	53.9344	-11.0673	0	0	0.0171066
1944	0	-2.05389	0	0	-2.0543	-0.0179169	1.12391	-0.182344	0.00695453	-0.151675	-11.7281	2.37E-15	-8.91531	0	0	0.00558405	7.24291	-19.6571	-0.445468	516.738	368.083	676.62	378.02	378.02	378.019	18.9273	-86.6788	4.62153	632.492	488.395	235.802	194.098	194.098	194.098	-88.6419	-9.04263	-15.2321	48.6018	-1.50952	1.66241	0.239182	0.223174	1.50568	109.228	54.8004	-6.95787	0	0	0.0302826
1945	0	-2.50572	0	0	-2.5073	-0.0412478	2.02313	-0.172031	0.0159334	-0.167264	-10.6635	1.48E-15	-5.92695	0	0	0.00197735	7.19773	-19.4313	-0.359987	515.033	368.296	675.21	377.795	377.795	377.795	18.368	-88.1076	4.37175	645.676	487.962	237.878	194.098	194.098	194.098	-89.972	-8.98602	-14.5588	48.4819	-1.58808	1.46355	0.22831	0.257369	1.52699	134.491	52.0116	-2.291	0	0	0.0390914
1946	0	-2.95467	0	0	-2.9587	-0.0663965	2.99128	-0.159724	0.0243712	-0.183421	-9.28329	4.76E-16	-2.86449	0	0	-0.00241324	7.14036	-19.2148	-0.256268	513.382	368.552	673.752	377.482	377.482	377.482	17.7128	-89.4349	4.01499	658.101	487.199	240.035	194.098	194.098	194.098	-91.181	-8.90881	-13.7749	48.3815	-1.70615	1.26121	0.213559	0.296717	1.54013	163.09	50.9718	2.62495	0	0	0.0437513
1947	0	-3.38662	0	0	-3.39487	-0.0925377	3.99584	-0.145858	0.0312008	-0.19894	-7.6272	-4.64E-15	-0.0633951	0	0	-0.0064758	7.06087	-19.0095	-0.136095	511.809	368.839	672.276	377.067	377.067	377.067	16.9975	-90.6573	3.57955	669.647	486.172	242.208	194.098	194.098	194.098	-92.2743	-8.81609	-12.9212	48.3026	-1.82676	1.06012	0.198628	0.294968	1.54477	192.39	45.5677	7.36646	0	0	0.0439881
1948	0	-3.78931	0	0	-3.80386	-0.118965	5.00887	-0.130983	0.0356844	-0.213283	-5.74624	-9.20E-16	2.21955	0	0	-0.00936127	6.95775	-18.8156	-0.00053285	510.337	369.149	670.801	376.559	376.559	376.559	16.2537	-91.7707	3.09453	680.203	484.944	244.314	194.098	194.098	194.098	-93.2552	-8.71156	-12.0364	48.241	-1.93325	0.865158	0.180848	0.207225	1.53965	221.907	28.3407	11.6344	0	0	0.0397709
1949	0	-4.15375	0	0	-4.17672	-0.145106	6.00789	-0.115781	0.0376958	-0.226734	-3.70904	-2.28E-15	3.85778	0	0	-0.0107095	6.84157	-18.6323	0.148685	508.986	369.476	669.328	375.995	375.995	375.995	15.5071	-92.7693	2.5865	689.675	483.568	246.264	194.098	194.098	194.098	-94.1235	-8.59735	-11.1527	48.1867	-2.03758	0.680144	0.134324	0.193724	1.54984	257.279	23.5208	15.2307	0	0	0.0392878
1950	0	-4.476	0	0	-4.50941	-0.170389	6.97063	-0.100955	0.0375857	-0.237921	-1.59342	2.96E-15	4.8504	0	0	-0.010616	6.71533	-18.4582	0.300537	507.755	369.817	667.865	375.406	375.406	375.406	14.7753	-93.6457	2.07716	697.984	482.085	247.959	194.098	194.098	194.098	-94.8757	-8.47431	-10.2948	48.1359	-2.13666	0.508347	0.0803603	0.213044	1.56509	291.718	24.0883	17.9475	0	0	0.0406143
1951	0	-4.75739	0	0	-4.80284	-0.194324	7.87838	-0.0872151	0.0361558	-0.245663	0.510869	5.08E-16	5.31308	0	0	-0.00948963	6.57714	-18.2915	0.439529	506.636	370.169	666.42	374.815	374.814	374.814	14.0692	-94.3907	1.58231	705.07	480.524	249.302	194.098	194.098	194.098	-95.5046	-8.34233	-9.47916	48.088	-2.21706	0.355359	0.0407215	0.203071	1.57113	318.636	20.7155	19.7377	0	0	0.040457
1952	0	-5.00368	0	0	-5.06233	-0.216571	8.71862	-0.0752578	0.0342885	-0.249824	2.50134	1.69E-15	5.42475	0	0	-0.00782117	6.42874	-18.1291	0.551849	505.615	370.53	664.999	374.242	374.242	374.242	13.3931	-94.9932	1.11219	710.897	478.906	250.2	194.098	194.098	194.098	-96.0001	-8.20075	-8.71481	48.0396	-2.27091	0.230056	-0.000954462	0.21082	1.58337	340.837	21.5892	20.7442	0	0	0.0402635
1953	0	-5.22544	0	0	-5.29802	-0.236832	9.48057	-0.0656424	0.0328488	-0.249594	4.2704	-2.20E-15	5.39014	0	0	-0.00601208	6.27112	-17.9681	0.622001	504.675	370.898	663.607	373.707	373.707	373.707	12.7473	-95.441	0.672652	715.448	477.249	250.57	194.098	194.098	194.098	-96.3498	-8.04865	-8.00555	47.99	-2.28843	0.140743	-0.0286133	0.21681	1.59405	353.464	24.8349	21.0927	0	0	0.0395699
1954	0	-5.4374	0	0	-5.52423	-0.254845	10.1551	-0.0589846	0.0324575	-0.24432	5.68142	1.02E-15	5.39135	0	0	-0.00427085	6.10577	-17.8049	0.63634	503.797	371.274	662.251	373.223	373.223	373.223	12.1299	-95.7209	0.26716	718.729	475.568	250.346	194.098	194.098	194.098	-96.5403	-7.88495	-7.3522	47.9386	-2.25931	0.0956665	-0.0289786	0.206584	1.60153	352.274	28.5017	20.9152	0	0	0.0376216
1955	0	-5.6571	0	0	-5.75822	-0.270394	10.7352	-0.0558104	0.0333893	-0.234029	6.58142	2.03E-15	5.55554	0	0	-0.00263917	5.93639	-17.6359	0.58653	502.966	371.657	660.934	372.796	372.796	372.797	11.5384	-95.8203	-0.101369	720.767	473.885	249.485	194.098	194.098	194.098	-96.5582	-7.70847	-6.7548	47.8824	-2.17929	0.103456	-0.0123187	0.204719	1.61375	338.86	35.6637	20.3592	0	0	0.0340663
1956	0	-5.9037	0	0	-6.01903	-0.283246	11.2129	-0.0567612	0.0356303	-0.219007	6.7846	-1.44E-15	5.94504	0	0	-0.00112799	5.76573	-17.4578	0.467204	502.168	372.048	659.664	372.426	372.426	372.426	10.9713	-95.7284	-0.429321	721.611	472.227	247.966	194.098	194.098	194.098	-96.3925	-7.51817	-6.21419	47.818	-2.04616	0.170041	0.01837	0.209476	1.63521	313.637	45.3643	19.504	0	0	0.0287963
1957	0	-6.19585	0	0	-6.32511	-0.293139	11.5796	-0.0623754	0.0389733	-0.199521	6.106	2.54E-16	6.56173	0	0	0.000150795	5.59568	-17.2681	0.275695	501.393	372.448	658.453	372.107	372.107	372.107	10.4295	-95.4387	-0.712004	721.329	470.623	245.8	194.098	194.098	194.098	-96.0363	-7.31365	-5.73278	47.742	-1.86348	0.296728	0.0727928	0.20718	1.66042	274.567	54.8296	18.3507	0	0	0.0213845
1958	0	-6.5485	0	0	-6.69118	-0.299838	11.8274	-0.073048	0.0430092	-0.176628	4.38704	1.02E-15	7.34688	0	0	0.000894268	5.42813	-17.0649	0.0144528	500.633	372.858	657.314	371.831	371.831	371.831	9.91654	-94.9509	-0.944023	720.007	469.11	243.032	194.098	194.098	194.098	-95.4895	-7.09566	-5.31455	47.6488	-1.64269	0.480956	0.139385	0.224194	1.69506	225.147	67.5314	16.9136	0	0	0.00970169
1959	0	-6.97003	0	0	-7.12519	-0.303137	11.9492	-0.088838	0.0472441	-0.151726	1.54289	-6.77E-16	8.19843	0	0	0.000653919	5.26211	-16.8468	-0.310809	499.884	373.28	656.265	371.582	371.582	371.582	9.43923	-94.2741	-1.12028	717.744	467.722	239.739	194.098	194.098	194.098	-94.7613	-6.86674	-4.96455	47.5335	-1.3943	0.715189	0.216689	0.241427	1.73335	167.635	79.935	15.1947	0	0	-0.00606676
1960	0	-7.45936	0	0	-7.62529	-0.302887	11.94	-0.109236	0.0511232	-0.126353	-2.38295	-1.86E-15	8.98223	0	0	-0.000929465	5.0962	-16.6136	-0.690771	499.145	373.717	655.326	371.342	371.342	371.342	9.00727	-93.4281	-1.23747	714.654	466.492	236.036	194.098	194.098	194.098	-93.8717	-6.63178	-4.68803	47.3929	-1.12858	0.987941	0.295474	0.240906	1.7696	106.282	88.6211	13.2016	0	0	-0.0245235
1961	0	-8.00397	0	0	-8.17787	-0.299031	11.7975	-0.13302	0.0539216	-0.102135	-7.18029	-3.89E-15	9.53513	0	0	-0.00381757	4.93103	-16.3657	-1.11318	498.417	374.173	654.514	371.095	371.095	371.095	8.63234	-92.4443	-1.29518	710.853	465.448	232.066	194.098	194.098	194.098	-92.8525	-6.39818	-4.48922	47.2267	-0.854103	1.28501	0.373228	0.250242	1.80897	44.5319	97.0798	10.9401	0	0	-0.0472256
1962	0	-8.57945	0	0	-8.75733	-0.291642	11.5242	-0.158051	0.0550297	-0.0805309	-12.4489	2.58E-15	9.71056	0	0	-0.00734426	4.76534	-16.1045	-1.56332	497.706	374.653	653.847	370.824	370.824	370.824	8.32611	-91.365	-1.29723	706.463	464.606	227.992	194.098	194.098	194.098	-91.746	-6.17525	-4.36979	47.0346	-0.577481	1.59129	0.445142	0.273527	1.85108	-13.7066	105.476	8.45063	0	0	-0.0733673
1963	0	-9.15149	0	0	-9.32842	-0.280971	11.1284	-0.181487	0.0539948	-0.062371	-17.6465	1.17E-15	9.40441	0	0	-0.0103194	4.59489	-15.8315	-2.0243	497.016	375.16	653.341	370.516	370.516	370.516	8.09744	-90.24	-1.25183	701.603	463.971	223.985	194.098	194.098	194.098	-90.6019	-5.97297	-4.32731	46.8143	-0.30477	1.89281	0.507454	0.293014	1.88809	-65.1995	110.821	5.79838	0	0	-0.10018
1964	0	-9.68087	0	0	-9.85147	-0.267479	10.6266	-0.200442	0.0507811	-0.0481216	-22.204	4.93E-15	8.60017	0	0	-0.0115045	4.41467	-15.5488	-2.4778	496.355	375.699	653.013	370.165	370.165	370.165	7.94956	-89.1209	-1.17106	696.385	463.533	220.203	194.098	194.098	194.098	-89.4711	-5.80019	-4.35404	46.5622	-0.0394422	2.17796	0.548167	0.315455	1.92027	-105.559	114.5	3.1025	0	0	-0.126348
1965	0	-10.1299	0	0	-10.2892	-0.251817	10.0419	-0.212995	0.0458982	-0.0373584	-25.6844	4.12E-15	7.39094	0	0	-0.0101867	4.21938	-15.2587	-2.90674	495.729	376.273	652.872	369.774	369.774	369.774	7.87823	-88.0546	-1.0693	690.914	463.266	216.773	194.098	194.098	194.098	-88.3999	-5.66279	-4.43692	46.2757	0.218835	2.43623	0.566051	0.31652	1.93888	-133.972	113.512	0.474927	0	0	-0.148645
1966	0	-10.4679	0	0	-10.6122	-0.234798	9.40422	-0.218682	0.040292	-0.0293683	-27.8772	-7.61E-16	5.96285	0	0	-0.00643741	4.00661	-14.9637	-3.29622	495.14	376.885	652.92	369.361	369.361	369.361	7.87164	-87.0785	-0.961118	685.279	463.137	213.781	194.098	194.098	194.098	-87.424	-5.5627	-4.55851	45.955	0.474212	2.65783	0.560523	0.307326	1.94357	-150.557	110.379	-1.95035	0	0	-0.166523
1967	0	-10.6748	0	0	-10.8019	-0.217319	8.74681	-0.218077	0.0350018	-0.0235227	-28.7774	-2.47E-15	4.53662	0	0	-0.000971637	3.77616	-14.6664	-3.63464	494.586	377.537	653.148	368.952	368.952	368.952	7.9127	-86.2177	-0.859274	679.553	463.108	211.266	194.098	194.098	194.098	-86.5674	-5.49777	-4.6996	45.6028	0.733588	2.83478	0.534524	0.291287	1.93576	-156.487	106.292	-4.04486	0	0	-0.178902
1968	0	-10.7415	0	0	-10.8511	-0.200262	8.10299	-0.212232	0.030834	-0.0194149	-28.5209	3.22E-16	3.30415	0	0	0.00516839	3.52929	-14.369	-3.91412	494.061	378.234	653.54	368.58	368.579	368.58	7.98217	-85.4858	-0.772844	673.795	463.144	209.228	194.098	194.098	194.098	-85.8419	-5.46263	-4.84202	45.2227	1.00361	2.96168	0.490904	0.281137	1.91658	-152.984	103.534	-5.69089	0	0	-0.185947
1969	0	-10.67	0	0	-10.7632	-0.184388	7.50201	-0.202705	0.0279894	-0.0164605	-27.3613	-9.20E-16	2.36583	0	0	0.0109147	3.26691	-14.0728	-4.13078	493.553	378.979	654.075	368.277	368.277	368.277	8.06204	-84.885	-0.706486	668.046	463.217	207.634	194.098	194.098	194.098	-85.2484	-5.4498	-4.97135	44.8176	1.28976	3.03717	0.438577	0.277874	1.8846	-143.115	102.242	-6.86544	0	0	-0.188843
1970	0	-10.4713	0	0	-10.5501	-0.170299	6.96718	-0.191234	0.0261902	-0.0143532	-25.6061	2.75E-15	1.73117	0	0	0.0154725	2.98955	-13.7782	-4.28334	493.042	379.776	654.729	368.069	368.069	368.069	8.13758	-84.4088	-0.660782	662.329	463.312	206.429	194.098	194.098	194.098	-84.779	-5.45098	-5.07795	44.3891	1.5977	3.06569	0.385326	0.265415	1.83434	-129.754	99.722	-7.59183	0	0	-0.187257
1971	0	-10.1626	0	0	-10.2294	-0.158418	6.51523	-0.17926	0.0249062	-0.0130973	-23.5404	-3.57E-15	1.34597	0	0	0.0184561	2.69947	-13.4838	-4.3719	492.509	380.633	655.471	367.974	367.974	367.974	8.19804	-84.0445	-0.633474	656.66	463.421	205.544	194.098	194.098	194.098	-84.4202	-5.45818	-5.15679	43.9377	1.93306	3.0572	0.32664	0.248125	1.77402	-112.808	96.3596	-7.89264	0	0	-0.180019
1972	0	-9.76455	0	0	-9.82174	-0.148961	6.15488	-0.167851	0.0238636	-0.0128034	-21.4001	5.10E-15	1.15539	0	0	0.0198916	2.4001	-13.1878	-4.3997	491.93	381.554	656.268	368.001	368.001	368.001	8.23671	-83.7763	-0.620938	651.042	463.542	204.909	194.098	194.098	194.098	-84.1555	-5.46471	-5.20637	43.4642	2.29639	3.02318	0.255206	0.236065	1.71608	-91.4516	93.5527	-7.78909	0	0	-0.165761
1973	0	-9.29947	0	0	-9.34919	-0.141895	5.88534	-0.157799	0.0228707	-0.0130512	-19.37	-1.69E-16	1.10062	0	0	0.0200655	2.09473	-12.8877	-4.37536	491.275	382.547	657.086	368.157	368.157	368.157	8.25062	-83.5864	-0.619208	645.469	463.673	204.455	194.098	194.098	194.098	-83.9669	-5.46577	-5.22805	42.9684	2.67581	2.9716	0.183817	0.215486	1.65569	-69.7434	89.6488	-7.40181	0	0	-0.145814
1974	0	-8.78925	0	0	-8.83326	-0.137011	5.69888	-0.149582	0.0217286	-0.0134613	-17.5764	-1.37E-16	1.11944	0	0	0.01937	1.78775	-12.5813	-4.30991	490.513	383.618	657.889	368.443	368.443	368.443	8.23969	-83.4575	-0.624231	639.935	463.817	204.123	194.098	194.098	194.098	-83.837	-5.45815	-5.22521	42.4514	3.05202	2.90742	0.125359	0.185597	1.58429	-51.2041	85.4868	-6.85001	0	0	-0.123977
1975	0	-8.2538	0	0	-8.29345	-0.133992	5.58356	-0.14331	0.020321	-0.0144348	-16.0831	-3.26E-15	1.16201	0	0	0.0181887	1.48407	-12.266	-4.21441	489.616	384.77	658.646	368.844	368.844	368.844	8.20574	-83.3734	-0.632244	634.428	463.974	203.861	194.098	194.098	194.098	-83.7499	-5.43988	-5.20229	41.9173	3.41133	2.83561	0.0574491	0.158772	1.52311	-30.9049	83.4093	-6.12067	0	0	-0.096566
1976	0	-7.71061	0	0	-7.7468	-0.132386	5.52219	-0.13895	0.0186389	-0.0155916	-14.9179	-2.18E-15	1.19686	0	0	0.0168394	1.1889	-11.9404	-4.10439	488.557	386.003	659.326	369.343	369.343	369.343	8.15175	-83.3202	-0.640107	628.938	464.144	203.63	194.098	194.098	194.098	-83.6917	-5.41025	-5.16404	41.3766	3.73939	2.75474	-0.0104921	0.0784705	1.46348	-11.1683	73.2515	-5.29639	0	0	-0.0587851
1977	0	-7.17378	0	0	-7.20709	-0.131702	5.49605	-0.136261	0.0168895	-0.0159161	-14.07	3.64E-15	1.22377	0	0	0.0155297	0.915517	-11.6048	-3.99669	487.31	387.318	659.893	369.937	369.937	369.937	8.08123	-83.2862	-0.645398	623.454	464.324	203.404	194.098	194.098	194.098	-83.6514	-5.36938	-5.11499	40.8397	3.99898	2.65253	-0.0479897	-0.0609693	1.39552	0.270972	52.0641	-4.57444	0	0	-0.0234035
1978	0	-6.65313	0	0	-6.68395	-0.131593	5.4919	-0.134957	0.0153048	-0.0148649	-13.5102	-1.22E-16	1.25446	0	0	0.0143692	0.684781	-11.2596	-3.90037	485.867	388.705	660.308	370.625	370.625	370.625	7.99736	-83.2628	-0.646077	617.97	464.509	203.161	194.098	194.098	194.098	-83.6205	-5.31752	-5.05905	40.3099	4.13626	2.51372	-0.0202942	-0.155641	1.32734	-4.5065	34.2068	-4.12414	0	0	-0.0136128
1979	0	-6.1539	0	0	-6.18252	-0.131955	5.50573	-0.134737	0.014015	-0.0137137	-13.1975	2.33E-15	1.29626	0	0	0.0133954	0.505823	-10.9033	-3.81	484.241	390.155	660.554	371.373	371.373	371.373	7.90273	-83.2434	-0.640065	612.488	464.696	202.891	194.098	194.098	194.098	-83.5927	-5.25468	-4.99962	39.783	4.13384	2.34066	0.0329326	-0.0835474	1.2965	-15.5503	38.4376	-3.77636	0	0	-0.0189402
1980	0	-5.67832	0	0	-5.70501	-0.132735	5.53552	-0.135263	0.0130088	-0.0135763	-13.0794	-6.30E-16	1.34503	0	0	0.0126004	0.361492	-10.5338	-3.71638	482.449	391.654	660.653	372.1	372.1	372.1	7.79983	-83.224	-0.625793	607.013	464.883	202.59	194.098	194.098	194.098	-83.5641	-5.18115	-4.93955	39.2616	4.0471	2.15521	0.0440139	-0.011697	1.29344	-18.0081	39.616	-3.29842	0	0	-0.015878
1981	0	-5.22721	0	0	-5.2521	-0.133753	5.57442	-0.136278	0.0123055	-0.0134984	-13.105	2.21E-15	1.39913	0	0	0.0119635	0.232784	-10.1519	-3.61963	480.502	393.186	660.63	372.747	372.746	372.746	7.69167	-83.2024	-0.602599	601.545	465.067	202.257	194.098	194.098	194.098	-83.5331	-5.09826	-4.88143	38.7613	3.94026	1.97185	0.044122	-0.00880195	1.29819	-19.6029	29.8187	-2.86399	0	0	-0.0158915
1982	0	-4.79961	0	0	-4.82282	-0.13485	5.61634	-0.137582	0.0118598	-0.012906	-13.2271	-2.37E-15	1.45048	0	0	0.0114617	0.112721	-9.76054	-3.5222	478.411	394.735	660.503	373.285	373.285	373.285	7.58134	-83.1781	-0.570571	596.084	465.248	201.899	194.098	194.098	194.098	-83.4993	-5.00797	-4.82731	38.2945	3.84021	1.7919	0.0606377	-0.0507566	1.30722	-26.5165	15.5067	-2.60499	0	0	-0.0232821
1983	0	-4.3929	0	0	-4.41447	-0.135983	5.65963	-0.139014	0.0115421	-0.0122942	-13.4034	2.59E-15	1.48543	0	0	0.011073	0.00140606	-9.36285	-3.42197	476.195	396.286	660.28	373.711	373.711	373.711	7.47163	-83.1516	-0.530459	590.635	465.425	201.521	194.098	194.098	194.098	-83.4634	-4.91251	-4.77858	37.8613	3.74049	1.61134	0.0811454	-0.0684627	1.33231	-34.782	8.65394	-2.42971	0	0	-0.0299027
1984	0	-4.00376	0	0	-4.02371	-0.13715	5.7042	-0.140468	0.0112624	-0.0120402	-13.6014	-4.18E-16	1.49606	0	0	0.0107805	-0.103287	-8.96209	-3.31596	473.877	397.821	659.978	374.024	374.024	374.024	7.36495	-83.1236	-0.483516	585.201	465.599	201.13	194.098	194.098	194.098	-83.4264	-4.81422	-4.73609	37.4576	3.63005	1.42573	0.0888053	-0.0951473	1.36009	-40.0661	2.99341	-2.25297	0	0	-0.0330031
1985	0	-3.6289	0	0	-3.64728	-0.138328	5.74917	-0.141862	0.0109889	-0.0117926	-13.7961	-2.42E-15	1.4823	0	0	0.0105664	-0.202094	-8.56188	-3.20366	471.475	399.325	659.613	374.227	374.227	374.227	7.26352	-83.0953	-0.431319	579.786	465.77	200.736	194.098	194.098	194.098	-83.3896	-4.71558	-4.70029	37.0831	3.50424	1.23133	0.102662	-0.144288	1.37915	-46.0514	-4.68284	-2.12383	0	0	-0.0367986
1986	0	-3.26507	0	0	-3.28187	-0.13952	5.79468	-0.143149	0.0106484	-0.0121144	-13.9708	-2.69E-15	1.4424	0	0	0.0104148	-0.291362	-8.16551	-3.08442	469.007	400.782	659.193	374.325	374.325	374.325	7.16911	-83.0676	-0.375934	574.391	465.938	200.346	194.098	194.098	194.098	-83.354	-4.61909	-4.67114	36.7391	3.36015	1.02721	0.096687	-0.207995	1.3973	-46.3143	-14.1485	-1.92898	0	0	-0.0366986
1987	0	-2.90973	0	0	-2.92491	-0.140669	5.83855	-0.144271	0.0102611	-0.0125772	-14.1117	-1.43E-15	1.38347	0	0	0.0103081	-0.364762	-7.77628	-2.96217	466.485	402.179	658.725	374.327	374.327	374.327	7.08332	-83.0412	-0.319408	569.018	466.103	199.966	194.098	194.098	194.098	-83.3205	-4.52715	-4.64839	36.4317	3.19981	0.812216	0.0950121	-0.245153	1.4198	-45.8757	-19.5448	-1.73713	0	0	-0.0354064
1988	0	-2.56075	0	0	-2.5743	-0.141727	5.87892	-0.145163	0.00981241	-0.0125608	-14.2078	-1.02E-15	1.31012	0	0	0.0102258	-0.419347	-7.39611	-2.8405	463.919	403.504	658.218	374.239	374.239	374.239	7.00722	-83.0166	-0.263777	563.665	466.262	199.604	194.098	194.098	194.098	-83.2897	-4.44181	-4.63158	36.1643	3.02923	0.58793	0.123095	-0.269278	1.44467	-50.7957	-24.0056	-1.64517	0	0	-0.0374519
1989	0	-2.21604	0	0	-2.22794	-0.142745	5.9178	-0.145778	0.00929702	-0.0127764	-14.2529	1.32E-15	1.22838	0	0	0.0101464	-0.454404	-7.02445	-2.71678	461.327	404.745	657.683	374.067	374.067	374.067	6.94144	-82.9941	-0.210673	558.334	466.415	199.263	194.098	194.098	194.098	-83.2618	-4.36458	-4.6201	35.9265	2.84146	0.357944	0.147259	-0.290444	1.46785	-53.2206	-30.1382	-1.51027	0	0	-0.0393155
1990	0	-1.87435	0	0	-1.88453	-0.143767	5.95678	-0.146152	0.00867583	-0.0136806	-14.2529	1.67E-15	1.14047	0	0	0.0100555	-0.469409	-6.65966	-2.58954	458.719	405.895	657.129	373.82	373.82	373.82	6.88628	-82.9731	-0.161579	553.024	466.559	198.946	194.098	194.098	194.098	-83.2363	-4.29662	-4.61333	35.7071	2.63191	0.126634	0.148952	-0.291492	1.49708	-48.8801	-35.2809	-1.25592	0	0	-0.0387691
1991	0	-1.53558	0	0	-1.54402	-0.144741	5.99394	-0.146276	0.00808357	-0.014923	-14.2114	2.09E-15	1.06468	0	0	0.00993359	-0.466598	-6.29986	-2.46287	456.098	406.947	656.565	373.512	373.512	373.512	6.84184	-82.953	-0.11737	547.733	466.692	198.656	194.098	194.098	194.098	-83.2125	-4.2386	-4.61082	35.4998	2.40588	-0.102969	0.149148	-0.252046	1.53938	-42.829	-35.1307	-0.960844	0	0	-0.0358133
1992	0	-1.20047	0	0	-1.20714	-0.14558	6.02596	-0.146185	0.00754815	-0.0162781	-14.1393	-1.65E-15	1.0075	0	0	0.00977294	-0.45429	-5.9424	-2.3421	453.462	407.897	656.005	373.156	373.156	373.156	6.80796	-82.9328	-0.0784559	542.453	466.81	198.393	194.098	194.098	194.098	-83.1896	-4.19064	-4.61229	35.2964	2.1717	-0.329186	0.143147	-0.198074	1.58147	-34.9926	-32.8005	-0.649458	0	0	-0.0311291
1993	0	-0.870263	0	0	-0.87514	-0.146184	6.04899	-0.145897	0.00720881	-0.0174463	-14.046	-3.79E-15	0.984358	0	0	0.00957243	-0.44205	-5.58423	-2.23292	450.805	408.745	655.465	372.768	372.768	372.768	6.78432	-82.9114	-0.0446481	537.179	466.912	198.155	194.098	194.098	194.098	-83.1662	-4.15239	-4.61769	35.0898	1.94512	-0.549052	0.140234	-0.187168	1.6096	-28.0049	-36.6756	-0.360571	0	0	-0.0297077
1994	0	-0.546067	0	0	-0.549119	-0.146484	6.06043	-0.145436	0.00705465	-0.0185745	-13.9413	1.95E-15	0.992677	0	0	0.0093384	-0.432508	-5.22206	-2.13909	448.123	409.49	654.948	372.372	372.372	372.372	6.77074	-82.8876	-0.0154092	531.906	466.997	197.941	194.098	194.098	194.098	-83.1412	-4.12333	-4.62726	34.8709	1.73488	-0.758118	0.133602	-0.190538	1.63445	-20.3872	-41.8387	-0.0766092	0	0	-0.0280085
1995	0	-0.228879	0	0	-0.230164	-0.146414	6.05778	-0.144901	0.00710379	-0.0200828	-13.842	-3.94E-15	1.03039	0	0	0.0090892	-0.425193	-4.8529	-2.0641	445.411	410.136	654.45	372.004	372.004	372.004	6.76704	-82.8605	0.0101319	526.627	467.062	197.749	194.098	194.098	194.098	-83.1137	-4.10276	-4.64147	34.6287	1.54129	-0.952762	0.110894	-0.16369	1.66766	-9.11793	-40.7728	0.247984	0	0	-0.0209973
1996	0	0.0800192	0	0	0.0804536	-0.14585	6.03625	-0.144311	0.00731748	-0.0213556	-13.7545	1.11E-15	1.08798	0	0	0.00884216	-0.423911	-4.47461	-2.01344	442.658	410.685	653.975	371.697	371.697	371.698	6.77316	-82.8293	0.0331859	521.335	467.11	197.577	194.098	194.098	194.098	-83.0828	-4.08971	-4.66107	34.3543	1.36735	-1.1304	0.0960493	-0.112261	1.70187	-0.520343	-33.8514	0.516349	0	0	-0.0125917
1997	0	0.379939	0	0	0.382029	-0.144707	5.99265	-0.143672	0.00765264	-0.0217322	-13.6813	3.08E-15	1.15579	0	0	0.00861305	-0.436283	-4.08512	-1.98886	439.859	411.142	653.529	371.479	371.479	371.479	6.78901	-82.7935	0.0551954	516.024	467.14	197.422	194.098	194.098	194.098	-83.048	-4.08316	-4.68689	34.0356	1.21292	-1.28642	0.108621	-0.0826641	1.72128	-0.549508	-28.261	0.640932	0	0	-0.010316
1998	0	0.671563	0	0	0.675171	-0.143043	5.92914	-0.143048	0.00805254	-0.021884	-13.6278	2.86E-15	1.22382	0	0	0.00841314	-0.465567	-3.68188	-1.98389	437.018	411.514	653.111	371.374	371.374	371.374	6.8145	-82.7529	0.077205	510.692	467.156	197.28	194.098	194.098	194.098	-83.0092	-4.08234	-4.71952	33.6523	1.06055	-1.41124	0.114066	-0.122959	1.70898	-2.14354	-31.9931	0.729798	0	0	-0.0132761
1999	0	0.956018	0	0	0.961026	-0.140931	5.84854	-0.142547	0.00839542	-0.0231745	-13.6041	3.55E-15	1.27059	0	0	0.00823803	-0.503503	-3.264	-1.99304	434.14	411.804	652.707	371.404	371.404	371.404	6.84962	-82.708	0.0998628	505.336	467.158	197.15	194.098	194.098	194.098	-82.9667	-4.08679	-4.75933	33.1932	0.892288	-1.49095	0.0555255	-0.176	1.68514	8.90617	-37.266	0.953028	0	0	-0.00494431
2000	0	1.23318	0	0	1.23941	-0.138207	5.74457	-0.142307	0.00859422	-0.0276139	-13.6213	-7.19E-16	1.2809	0	0	0.00807666	-0.539725	-2.83495	-2.0263	431.209	412.02	652.299	371.584	371.584	371.584	6.89408	-82.6591	0.123946	499.951	467.149	197.031	194.098	194.098	194.098	-82.9211	-4.09579	-4.80658	32.675	0.715553	-1.51731	-0.106299	-0.170034	1.68971	46.1957	-34.071	1.5661	0	0	0.0356072
2001	0	1.49963	0	0	1.5068	-0.134226	5.59251	-0.142194	0.00880977	-0.0318205	-13.6632	3.67E-15	1.26602	0	0	0.0079405	-0.571606	-2.40512	-2.12267	428.174	412.168	651.879	371.933	371.933	371.933	6.94679	-82.607	0.15128	494.517	467.127	196.923	194.098	194.098	194.098	-82.8728	-4.10746	-4.86162	32.1445	0.549591	-1.51156	-0.327397	-0.166995	1.70643	93.7909	-32.8039	2.1318	0	0	0.0886694
2002	0	1.75235	0	0	1.76008	-0.128408	5.37013	-0.141649	0.00938083	-0.0256431	-13.671	1.41E-15	1.25775	0	0	0.00782527	-0.60032	-1.98518	-2.31774	424.991	412.258	651.444	372.459	372.459	372.459	7.00609	-82.5523	0.183549	489.018	467.091	196.828	194.098	194.098	194.098	-82.8223	-4.11964	-4.92429	31.6432	0.400395	-1.50568	-0.0597801	-0.0972123	1.65167	29.9141	-20.5154	1.16959	0	0	0.0251772
2003	0	1.99957	0	0	2.00758	-0.121778	5.11655	-0.141223	0.00986844	-0.0222033	-13.6871	-3.22E-15	1.2274	0	0	0.00775252	-0.635037	-1.56642	-2.54873	421.738	412.291	651.007	373.092	373.092	373.092	7.07136	-82.4963	0.218122	483.481	467.045	196.742	194.098	194.098	194.098	-82.7712	-4.13377	-4.99253	31.1256	0.244668	-1.4672	0.0239489	-0.0962992	1.5987	6.34648	-20.9911	0.657579	0	0	-0.000249414
2004	0	2.24654	0	0	2.25464	-0.114942	4.85484	-0.141009	0.0102728	-0.0231191	-13.7099	-3.30E-15	1.18806	0	0	0.00773625	-0.676926	-1.14592	-2.78026	418.462	412.271	650.568	373.775	373.775	373.775	7.14199	-82.4404	0.252764	477.921	466.991	196.663	194.098	194.098	194.098	-82.7206	-4.15108	-5.06452	30.5838	0.0847944	-1.38231	-0.042178	-0.0707698	1.57925	21.1617	-18.7567	0.762753	0	0	0.0170064
2005	0	2.49337	0	0	2.50135	-0.107813	4.58173	-0.140738	0.0108108	-0.023244	-13.7048	9.21E-16	1.17132	0	0	0.0077487	-0.728839	-0.729073	-3.0192	415.156	412.202	650.128	374.477	374.477	374.477	7.21683	-82.3853	0.286979	472.337	466.93	196.589	194.098	194.098	194.098	-82.671	-4.17121	-5.13912	30.0489	-0.059212	-1.27102	-0.0793834	-0.0311578	1.56284	28.6347	-13.3909	0.758347	0	0	0.0266526
2006	0	2.74005	0	0	2.74778	-0.100353	4.29573	-0.140353	0.0115041	-0.0218816	-13.6591	3.04E-15	1.18952	0	0	0.00777069	-0.795882	-0.320081	-3.26917	411.821	412.09	649.695	375.162	375.162	375.162	7.29474	-82.3311	0.320227	466.73	466.863	196.52	194.098	194.098	194.098	-82.6227	-4.19386	-5.21524	29.5447	-0.171792	-1.1519	-0.0602898	-0.0282658	1.53989	22.0642	-11.8168	0.567524	0	0	0.0195077
2007	0	2.98782	0	0	2.99513	-0.0927363	4.00346	-0.1399	0.0122971	-0.020317	-13.5765	-4.05E-15	1.24	0	0	0.00779613	-0.878124	0.0800827	-3.52131	408.472	411.936	649.27	375.805	375.805	375.805	7.37525	-82.2778	0.351497	461.106	466.793	196.453	194.098	194.098	194.098	-82.5757	-4.21944	-5.29194	29.076	-0.258421	-1.03542	-0.0291725	-0.0246941	1.52651	13.5896	-8.31841	0.38857	0	0	0.0112163
2008	0	3.23752	0	0	3.24434	-0.0851581	3.71248	-0.139458	0.0130898	-0.0193401	-13.4666	2.63E-15	1.31422	0	0	0.00781394	-0.974873	0.471788	-3.7648	405.128	411.745	648.853	376.386	376.386	376.386	7.45837	-82.2249	0.379901	455.471	466.725	196.387	194.098	194.098	194.098	-82.5294	-4.24853	-5.36871	28.6376	-0.335382	-0.93115	-0.0176206	-0.0273256	1.51495	11.435	-3.37954	0.342969	0	0	0.00944951
2009	0	3.48881	0	0	3.49506	-0.0777078	3.42622	-0.139059	0.0138522	-0.0186316	-13.3372	-8.46E-16	1.40909	0	0	0.0078115	-1.08378	0.855116	-3.99504	401.802	411.517	648.443	376.894	376.894	376.894	7.54431	-82.1712	0.405254	449.831	466.661	196.317	194.098	194.098	194.098	-82.4825	-4.28138	-5.44566	28.2306	-0.406494	-0.84486	-0.013567	-0.0706712	1.49915	12.3297	-2.28378	0.390011	0	0	0.00966043
2010	0	3.74059	0	0	3.74623	-0.0704238	3.14618	-0.138709	0.0144972	-0.0174977	-13.1945	-2.11E-15	1.51216	0	0	0.00777435	-1.19715	1.23032	-4.21091	398.501	411.255	648.034	377.325	377.325	377.325	7.63367	-82.115	0.427754	444.187	466.607	196.24	194.098	194.098	194.098	-82.4335	-4.31813	-5.5234	27.8577	-0.471616	-0.777953	0.0119716	-0.113547	1.49022	8.72124	0.134001	0.417936	0	0	0.00665672
2011	0	3.99201	0	0	3.99706	-0.0634183	2.87671	-0.138409	0.0149499	-0.0157083	-13.0464	-2.17E-15	1.60946	0	0	0.00769068	-1.3051	1.59931	-4.40705	395.237	410.96	647.615	377.688	377.688	377.688	7.72739	-82.0544	0.447611	438.546	466.566	196.154	194.098	194.098	194.098	-82.3806	-4.35914	-5.60281	27.5105	-0.543699	-0.729334	0.0663084	-0.2055	1.47655	-1.69768	-6.18043	0.388516	0	0	-0.0027095
2012	0	4.24298	0	0	4.24745	-0.0569052	2.62607	-0.138309	0.0151418	-0.015118	-12.9153	3.79E-15	1.68614	0	0	0.00755651	-1.39091	1.96558	-4.57305	392.029	410.632	647.168	378.007	378.007	378.007	7.82694	-81.9875	0.464725	432.914	466.541	196.055	194.098	194.098	194.098	-82.322	-4.40528	-5.68496	27.1679	-0.656864	-0.697031	0.0843711	-0.285026	1.4757	-2.82022	-14.0661	0.539184	0	0	-0.00644648
2013	0	4.4921	0	0	4.49603	-0.0509284	2.39597	-0.138506	0.0150336	-0.0167913	-12.8181	1.93E-15	1.7292	0	0	0.00737319	-1.44154	2.33122	-4.70878	388.88	410.272	646.681	378.308	378.308	378.308	7.93336	-81.9124	0.479797	427.293	466.534	195.942	194.098	194.098	194.098	-82.2559	-4.45661	-5.77108	26.8158	-0.835762	-0.683678	0.0280266	-0.248999	1.49898	14.6622	-8.69404	0.993787	0	0	0.00712347
2014	0	4.73566	0	0	4.73908	-0.0452171	2.17603	-0.13883	0.0146921	-0.0181026	-12.748	-8.78E-16	1.73657	0	0	0.0071409	-1.46172	2.69598	-4.8309	385.774	409.883	646.162	378.596	378.596	378.596	8.04638	-81.8271	0.49492	421.676	466.542	195.814	194.098	194.098	194.098	-82.1802	-4.51144	-5.86241	26.4646	-1.05495	-0.690967	-0.00238624	-0.19891	1.51627	26.1773	-5.02023	1.36286	0	0	0.0164592
2015	0	4.97076	0	0	4.97368	-0.0395822	1.95896	-0.139233	0.0141674	-0.0184632	-12.7066	-2.92E-15	1.70632	0	0	0.0068676	-1.4605	3.06095	-4.95084	382.699	409.47	645.626	378.858	378.858	378.858	8.16557	-81.7297	0.511974	416.058	466.565	195.673	194.098	194.098	194.098	-82.0932	-4.56809	-5.95988	26.1247	-1.27698	-0.710739	0.0105893	-0.160742	1.53019	27.102	-5.20377	1.54839	0	0	0.0167653
2016	0	5.19642	0	0	5.19883	-0.0340276	1.74493	-0.139766	0.0135473	-0.0190583	-12.7006	2.06E-15	1.64294	0	0	0.00657327	-1.4451	3.4292	-5.06874	379.659	409.034	645.084	379.083	379.083	379.083	8.29061	-81.6191	0.531951	410.438	466.597	195.519	194.098	194.098	194.098	-81.9937	-4.62559	-6.06396	25.7913	-1.48613	-0.732835	0.013651	-0.109111	1.5463	30.1374	-3.29667	1.72829	0	0	0.0196282
2017	0	5.412	0	0	5.41395	-0.0285713	1.53464	-0.140387	0.0129343	-0.019678	-12.7231	2.78E-15	1.55537	0	0	0.00627158	-1.4233	3.8035	-5.18416	376.654	408.578	644.55	379.259	379.259	379.259	8.42082	-81.4947	0.555462	404.814	466.634	195.354	194.098	194.098	194.098	-81.8808	-4.68303	-6.17464	25.4582	-1.67433	-0.749861	0.0191508	-0.0942338	1.54983	32.141	-5.73097	1.86577	0	0	0.0202603
2018	0	5.61771	0	0	5.61924	-0.0232637	1.33005	-0.141054	0.012469	-0.0203781	-12.7624	1.67E-15	1.45768	0	0	0.00597046	-1.3975	4.18589	-5.2956	373.689	408.105	644.029	379.38	379.38	379.38	8.55545	-81.3561	0.582646	399.186	466.672	195.181	194.098	194.098	194.098	-81.7542	-4.73982	-6.29153	25.1217	-1.83618	-0.752822	0.0160595	-0.0960285	1.5479	34.949	-9.25528	1.96264	0	0	0.0214975
2019	0	5.8139	0	0	5.81503	-0.0181492	1.13286	-0.141771	0.012278	-0.0216629	-12.8113	2.84E-15	1.36325	0	0	0.00567621	-1.36678	4.57722	-5.40251	370.766	407.62	643.52	379.44	379.44	379.44	8.69352	-81.2031	0.613206	393.552	466.707	195.004	194.098	194.098	194.098	-81.6137	-4.79549	-6.4138	24.7825	-1.96748	-0.733736	-0.0114943	-0.0886534	1.55048	42.5119	-10.5645	2.07678	0	0	0.0269476
2020	0	6.0004	0	0	6.00123	-0.0131869	0.941518	-0.142464	0.01244	-0.023129	-12.8595	8.32E-16	1.27991	0	0	0.00538734	-1.33163	4.97644	-5.50887	367.881	407.124	643.027	379.436	379.436	379.436	8.83357	-81.0354	0.646796	387.909	466.734	194.825	194.098	194.098	194.098	-81.4589	-4.84932	-6.54031	24.4458	-2.06352	-0.691105	-0.0504738	-0.071529	1.55852	52.0893	-8.72717	2.14811	0	0	0.0341439
2021	0	6.1769	0	0	6.17746	-0.00829571	0.752895	-0.143099	0.0130208	-0.0243871	-12.9018	-1.66E-15	1.21409	0	0	0.00510549	-1.2943	5.38124	-5.62007	365.028	406.623	642.554	379.369	379.369	379.369	8.97389	-80.8529	0.682876	382.254	466.752	194.65	194.098	194.098	194.098	-81.2894	-4.9006	-6.66957	24.1178	-2.12291	-0.629877	-0.0826669	-0.0402119	1.57277	60.1563	-1.55054	2.11376	0	0	0.0401156
2022	0	6.34325	0	0	6.34356	-0.00342244	0.564948	-0.143572	0.0140522	-0.0247225	-12.9224	5.66E-16	1.17006	0	0	0.00484064	-1.2601	5.7891	-5.7386	362.209	406.121	642.108	379.237	379.237	379.237	9.1128	-80.6552	0.720323	376.582	466.76	194.481	194.098	194.098	194.098	-81.1046	-4.94901	-6.79978	23.8007	-2.1494	-0.559073	-0.092346	0.0137513	1.59078	62.0728	12.4495	1.8984	0	0	0.0415927
2023	0	6.50021	0	0	6.50036	0.00134212	0.381181	-0.143615	0.0154521	-0.0219588	-12.8883	1.90E-15	1.14124	0	0	0.00459116	-1.23418	6.19853	-5.85728	359.434	405.618	641.696	379.037	379.037	379.037	9.24918	-80.4417	0.756805	370.896	466.76	194.321	194.098	194.098	194.098	-80.9039	-4.99542	-6.92884	23.4902	-2.15138	-0.483915	-0.000243155	-0.059746	1.56853	37.7698	8.4009	1.22736	0	0	0.025061
2024	0	6.65175	0	0	6.6518	0.00547156	0.221905	-0.143463	0.0171728	-0.0194432	-12.8118	-1.80E-15	1.12667	0	0	0.00434813	-1.20062	6.61114	-5.94619	356.744	405.112	641.297	378.784	378.785	378.785	9.38374	-80.2121	0.787066	365.211	466.76	194.17	194.098	194.098	194.098	-80.6872	-5.04392	-7.05415	23.172	-2.15092	-0.387206	0.0758212	-0.185316	1.53031	16.3444	-4.66656	0.566912	0	0	0.010724
2025	0	6.80071	0	0	6.80072	0.00852649	0.10407	-0.143527	0.0191213	-0.0212363	-12.7273	-1.62E-15	1.12258	0	0	0.00409659	-1.13683	7.02648	-5.98227	354.172	404.601	640.879	378.5	378.5	378.5	9.51709	-79.9656	0.805576	359.539	466.766	194.027	194.098	194.098	194.098	-80.4537	-5.09868	-7.17293	22.8438	-2.15849	-0.248284	-0.0237496	-0.146465	1.55376	36.4144	4.76786	0.449603	0	0	0.0241732
2026	0	6.944	0	0	6.94399	0.0107626	0.0178201	-0.143555	0.0210954	-0.0234493	-12.6152	-4.07E-15	1.11704	0	0	0.00379574	-1.04753	7.43757	-5.98065	351.702	404.086	640.45	378.197	378.198	378.197	9.64663	-79.7003	0.810215	353.874	466.784	193.894	194.098	194.098	194.098	-80.2013	-5.15956	-7.2823	22.523	-2.16508	-0.0828139	-0.114079	-0.0355695	1.60747	55.1985	22.7025	0.321975	0	0	0.0360369
2027	0	7.07724	0	0	7.07725	0.0125366	-0.050607	-0.143435	0.0229782	-0.0244126	-12.4735	4.20E-15	1.11141	0	0	0.00342939	-0.950786	7.83757	-5.96028	349.319	403.569	640.032	377.886	377.886	377.886	9.76906	-79.4138	0.799365	348.21	466.819	193.77	194.098	194.098	194.098	-79.9274	-5.22562	-7.37918	22.2169	-2.17207	0.0789826	-0.176076	-0.00140885	1.63367	65.5189	26.6812	0.0302459	0	0	0.0411332
2028	0	7.19734	0	0	7.19736	0.0140215	-0.107884	-0.143115	0.024623	-0.0235095	-12.3062	4.23E-17	1.10612	0	0	0.00300795	-0.8546	8.22143	-5.93126	347.017	403.049	639.635	377.577	377.577	377.577	9.88192	-79.104	0.770622	342.545	466.876	193.655	194.098	194.098	194.098	-79.6294	-5.29702	-7.46064	21.9318	-2.17721	0.222828	-0.148359	0.0193396	1.65553	55.5991	28.4891	-0.481239	0	0	0.0339581
2029	0	7.30349	0	0	7.30352	0.0150774	-0.148612	-0.142829	0.0258816	-0.0231854	-12.1419	-2.22E-15	1.10187	0	0	0.00254778	-0.761234	8.58831	-5.88563	344.812	402.523	639.261	377.287	377.287	377.287	9.98428	-78.7687	0.720252	336.885	466.961	193.547	194.098	194.098	194.098	-79.3052	-5.37587	-7.52402	21.6576	-2.19238	0.347078	-0.135482	0.0151699	1.67064	50.7351	26.5201	-0.834755	0	0	0.0298981
2030	0	7.39459	0	0	7.39462	0.015617	-0.169426	-0.142761	0.0266484	-0.0246071	-11.9991	-3.79E-15	1.10143	0	0	0.0020582	-0.669967	8.93733	-5.81947	342.717	401.985	638.909	377.03	377.03	377.03	10.0754	-78.4059	0.64539	331.233	467.078	193.446	194.098	194.098	194.098	-78.9526	-5.46378	-7.56732	21.3897	-2.22232	0.452894	-0.175576	0.00485276	1.68333	60.5654	22.7287	-0.854276	0	0	0.0334126
2031	0	7.46787	0	0	7.4679	0.0157754	-0.175533	-0.142841	0.0267701	-0.026074	-11.8711	2.51E-15	1.09825	0	0	0.00154006	-0.581446	9.26584	-5.74273	340.726	401.432	638.579	376.819	376.819	376.819	10.154	-78.0132	0.545294	325.588	467.229	193.349	194.098	194.098	194.098	-78.5694	-5.5606	-7.58949	21.1388	-2.24964	0.54022	-0.193002	0.0305538	1.70299	66.7986	23.1901	-0.755803	0	0	0.033978
2032	0	7.52107	0	0	7.52112	0.0156517	-0.170764	-0.143059	0.0262032	-0.0265696	-11.7545	-2.32E-15	1.09239	0	0	0.0010009	-0.501517	9.57305	-5.66162	338.841	400.858	638.282	376.653	376.653	376.653	10.2194	-77.5884	0.420253	319.946	467.41	193.258	194.098	194.098	194.098	-78.1531	-5.66592	-7.59049	20.9115	-2.25342	0.611644	-0.154578	0.0491178	1.72314	60.459	21.6299	-0.646531	0	0	0.0282361
2033	0	7.55382	0	0	7.55384	0.0151475	-0.151315	-0.143493	0.0249343	-0.0267151	-11.6524	-1.55E-15	1.08234	0	0	0.000452873	-0.435094	9.86129	-5.56975	337.079	400.256	638.024	376.533	376.533	376.533	10.2724	-77.1298	0.270538	314.309	467.62	193.173	194.098	194.098	194.098	-77.7019	-5.78012	-7.57128	20.7004	-2.22746	0.673762	-0.0869242	0.0616331	1.7486	47.5093	18.8542	-0.422709	0	0	0.0210348
2034	0	7.56666	0	0	7.56668	0.0140687	-0.109705	-0.144314	0.0230459	-0.0279168	-11.5749	-1.61E-15	1.06999	0	0	-0.000101112	-0.38525	10.1345	-5.4544	335.469	399.62	637.809	376.465	376.465	376.465	10.3146	-76.6355	0.0971562	308.682	467.851	193.094	194.098	194.098	194.098	-77.2143	-5.90371	-7.53388	20.485	-2.18675	0.729621	-0.0424348	0.0550558	1.77324	40.5838	13.6259	0.106647	0	0	0.0180833
2035	0	7.55941	0	0	7.55942	0.0123549	-0.0435992	-0.145577	0.0207318	-0.0309695	-11.5201	2.50E-15	1.06295	0	0	-0.000666054	-0.351974	10.395	-5.31168	334.026	398.943	637.639	376.462	376.462	376.462	10.3476	-76.1034	-0.0971123	303.065	468.094	193.025	194.098	194.098	194.098	-76.6883	-6.03576	-7.48133	20.2507	-2.14797	0.776271	-0.0750598	0.00115763	1.78006	50.9201	2.08052	1.04597	0	0	0.0248289
2036	0	7.52984	0	0	7.52984	0.0102141	0.0389775	-0.147061	0.018135	-0.0333374	-11.4626	1.99E-15	1.05948	0	0	-0.00124766	-0.330376	10.641	-5.15549	332.749	398.223	637.512	376.534	376.534	376.534	10.372	-75.5311	-0.307045	297.451	468.336	192.971	194.098	194.098	194.098	-76.1214	-6.17311	-7.41751	20.0058	-2.10625	0.809883	-0.0662044	-0.0372185	1.78716	50.8665	-5.32399	2.00225	0	0	0.0264038
2037	0	7.47643	0	0	7.47646	0.00775833	0.1337	-0.148695	0.0155386	-0.0349973	-11.3886	-3.49E-15	1.06798	0	0	-0.00184943	-0.315225	10.8717	-4.99314	331.644	397.459	637.425	376.684	376.684	376.684	10.3894	-74.9158	-0.527253	291.836	468.564	192.939	194.098	194.098	194.098	-75.5109	-6.31281	-7.34688	19.7555	-2.06032	0.830823	-0.0354146	-0.0900262	1.78541	43.9971	-13.7656	2.92313	0	0	0.0240657
2038	0	7.39839	0	0	7.39845	0.00500325	0.239968	-0.15041	0.0132122	-0.0363784	-11.2795	2.31E-15	1.09384	0	0	-0.00246632	-0.298687	11.0864	-4.82605	330.731	396.65	637.372	376.911	376.911	376.911	10.4015	-74.2545	-0.752506	286.22	468.764	192.933	194.098	194.098	194.098	-74.854	-6.4522	-7.27416	19.5041	-2.01162	0.843449	-0.00620971	-0.128705	1.784	35.812	-19.2612	3.81805	0	0	0.0203347
2039	0	7.29463	0	0	7.29477	0.00194899	0.357774	-0.151988	0.0113479	-0.036963	-11.0985	2.66E-15	1.13198	0	0	-0.00309579	-0.274196	11.2835	-4.65402	330.032	395.8	637.348	377.209	377.209	377.209	10.4102	-73.5437	-0.977598	280.606	468.926	192.961	194.098	194.098	194.098	-74.1474	-6.58846	-7.20401	19.2555	-1.96535	0.848975	0.051886	-0.132057	1.79326	19.6354	-18.0709	4.52236	0	0	0.0113976
2040	0	7.1639	0	0	7.16415	-0.00146395	0.489411	-0.153276	0.0101503	-0.0379221	-10.8093	4.12E-15	1.1772	0	0	-0.00373791	-0.238541	11.4614	-4.47165	329.58	394.914	637.349	377.567	377.567	377.567	10.4172	-72.7792	-1.19781	274.999	469.04	193.025	194.098	194.098	194.098	-73.3868	-6.71892	-7.14068	19.0065	-1.93773	0.842908	0.0638501	-0.141537	1.79128	12.0078	-16.2541	5.1522	0	0	0.00680316
2041	0	7.00249	0	0	7.00291	-0.00516348	0.632096	-0.153959	0.00969129	-0.0382592	-10.3631	1.63E-15	1.21329	0	0	-0.00437856	-0.188409	11.615	-4.28215	329.4	394	637.375	377.969	377.969	377.969	10.4229	-71.9553	-1.4083	269.401	469.1	193.13	194.098	194.098	194.098	-72.5667	-6.83998	-7.08774	18.7703	-1.92593	0.821756	0.0785114	-0.138564	1.78417	2.12909	-10.0552	5.46273	0	0	0.00141572
2042	0	6.80482	0	0	6.80545	-0.00909272	0.783632	-0.1538	0.00998387	-0.0368301	-9.72242	3.98E-15	1.22322	0	0	-0.00499119	-0.119876	11.738	-4.0887	329.518	393.07	637.42	378.395	378.395	378.395	10.4269	-71.0647	-1.60507	263.819	469.102	193.272	194.098	194.098	194.098	-71.6795	-6.94798	-7.04766	18.5659	-1.91978	0.7857	0.124403	-0.155416	1.77481	-17.6928	-4.47823	5.20471	0	0	-0.00649882
2043	0	6.56407	0	0	6.56497	-0.0133774	0.948862	-0.152754	0.0109744	-0.0335978	-8.86955	8.46E-17	1.19472	0	0	-0.00552984	-0.0244001	11.8243	-3.88583	329.974	392.139	637.475	378.833	378.833	378.833	10.4284	-70.098	-1.78612	258.265	469.048	193.444	194.098	194.098	194.098	-70.7158	-7.04023	-7.02139	18.4015	-1.92936	0.734314	0.20899	-0.159541	1.76631	-49.6885	5.38128	4.31444	0	0	-0.0146743
[truncated: 4,396 more rows]
[truncated: 123 more columns]
