# Supplementary material for: The impact of wide step width on lower limb coordination and its variability in individuals with flat feet
Source: PLoS One. 2025 Apr 24;20(4):e0321901. doi: 10.1371/journal.pone.0321901 (PMC12021241; doi:10.1371/journal.pone.0321901)
Supplement: S3 file — (ZIP) [file pone.0321901.s003.zip › Gait-Wide13.csv]

Model Outputs
120
		sdk:LAbsAnkleAngle			sdk:LAnkleAngles			sdk:LAnkleForce			sdk:LAnkleMoment			sdk:LAnklePower			sdk:LFE									sdk:LFO									sdk:LFootProgressAngles			sdk:LHipAngles			sdk:LHipForce			sdk:LHipMoment			sdk:LHipPower
Frame	Sub Frame	X	Y	Z	X	Y	Z	X	Y	Z	X	Y	Z	X	Y	Z	RX	RY	RZ	TX	TY	TZ	SX	SY	SZ	RX	RY	RZ	TX	TY	TZ	SX	SY	SZ	X	Y	Z	X	Y	Z	X	Y	Z	X	Y	Z	X	Y	Z
		deg	deg	deg	deg	deg	deg	N/kg	N/kg	N/kg	N.mm/kg	N.mm/kg	N.mm/kg	W/kg	W/kg	W/kg	deg	deg	deg	mm	mm	mm	mm	mm	mm	deg	deg	deg	mm	mm	mm	mm	mm	mm	deg	deg	deg	deg	deg	deg	N/kg	N/kg	N/kg	N.mm/kg	N.mm/kg	N.mm/kg	W/kg	W/kg	W/kg
1895	0	-1.90091	0	0	-1.90392	0.0948798	-3.22335	-0.212044	-0.00782336	-0.0901253	-17.4258	8.12E-15	-11.0096	0	0	0.000584825	6.14561	-22.0336	-3.21405	555.319	376.434	686.003	377.397	377.397	377.397	16.7068	-78.1043	0.789762	604.891	490.69	230.357	194.054	194.054	194.054	-79.6278	-9.35779	-12.3494	53.3601	-0.49483	1.74313	0.375702	0.245001	1.49133	-18.4076	58.3938	-14.7393	0	0	-0.0431958
1896	0	-2.16739	0	0	-2.16993	0.0830297	-2.76752	-0.214707	-0.00884467	-0.0984044	-17.9469	0	-10.6007	0	0	0.00271637	6.00422	-21.7781	-3.3215	553.197	376.221	684.884	377.48	377.479	377.48	16.6538	-79.9495	0.878824	619.667	491.016	231.26	194.054	194.054	194.054	-81.4716	-9.42355	-12.1676	53.2131	-0.2293	1.61718	0.36924	0.221602	1.51308	-10.9384	50.0976	-10.9128	0	0	-0.0316912
1897	0	-2.45238	0	0	-2.45409	0.0667289	-2.13992	-0.213865	-0.0068531	-0.109245	-17.8986	-2.20E-15	-9.27098	0	0	0.00381159	5.85985	-21.5126	-3.40274	550.982	376.085	683.638	377.529	377.529	377.529	16.447	-81.7496	0.85785	634.189	490.926	232.501	194.054	194.054	194.054	-83.2428	-9.45999	-11.8201	53.0761	-0.00856595	1.46781	0.358773	0.199805	1.5345	2.75613	42.6919	-6.63996	0	0	-0.0191681
1898	0	-2.74306	0	0	-2.74383	0.0462634	-1.35127	-0.209273	-0.00215437	-0.122436	-17.2107	-4.40E-15	-7.1393	0	0	0.00303277	5.71383	-21.2423	-3.4575	548.704	376.021	682.287	377.534	377.534	377.534	16.104	-83.5053	0.735368	648.366	490.433	234.078	194.054	194.054	194.054	-84.9445	-9.46577	-11.3268	52.9542	0.160542	1.29168	0.342524	0.180758	1.55319	23.3077	36.4083	-1.91043	0	0	-0.00671782
1899	0	-3.02943	0	0	-3.02953	0.0221844	-0.422734	-0.201012	0.00484169	-0.137612	-15.8769	3.47E-15	-4.3805	0	0	1.13E-05	5.56692	-20.9713	-3.48521	546.393	376.025	680.853	377.485	377.485	377.485	15.6495	-85.2125	0.528317	662.087	489.572	235.971	194.054	194.054	194.054	-86.5775	-9.43991	-10.7173	52.8516	0.278052	1.08531	0.322879	0.165633	1.57002	49.9263	31.5587	3.19723	0	0	0.00445771
1900	0	-3.30456	0	0	-3.30473	-0.00473875	0.615715	-0.189357	0.0134447	-0.154242	-13.9423	-6.22E-15	-1.23327	0	0	-0.00496179	5.4192	-20.7031	-3.48487	544.077	376.092	679.357	377.377	377.377	377.377	15.1133	-86.8627	0.260969	675.225	488.397	238.139	194.054	194.054	194.054	-88.1391	-9.3817	-10.0292	52.7707	0.348541	0.845673	0.300399	0.15154	1.58328	81.8483	27.716	8.53925	0	0	0.0139394
1901	0	-3.56433	0	0	-3.56595	-0.0335899	1.72806	-0.174848	0.0228267	-0.17164	-11.5075	7.10E-16	2.02862	0	0	-0.0110025	5.27066	-20.4402	-3.45498	541.787	376.216	677.817	377.212	377.212	377.212	14.5278	-88.4433	-0.0367062	687.649	486.977	240.516	194.054	194.054	194.054	-89.6236	-9.29064	-9.30466	52.7101	0.37669	0.57126	0.277769	0.140591	1.59224	117.31	25.1223	13.9035	0	0	0.0217885
1902	0	-3.80763	0	0	-3.81244	-0.0633839	2.87539	-0.158223	0.0321052	-0.189444	-8.71708	2.75E-15	5.12342	0	0	-0.0168686	5.12104	-20.1843	-3.39371	539.549	376.392	676.252	376.998	376.998	376.998	13.9252	-89.9385	-0.33192	699.224	485.394	243.014	194.054	194.054	194.054	-91.0215	-9.16645	-8.58722	52.6642	0.365984	0.262967	0.250445	0.135327	1.59778	156.309	23.8767	19.0901	0	0	0.0290587
1903	0	-4.03566	0	0	-4.04562	-0.0931157	4.01802	-0.140421	0.0404386	-0.20697	-5.75039	3.60E-15	7.79259	0	0	-0.021305	4.96966	-19.936	-3.30059	537.388	376.613	674.676	376.745	376.745	376.745	13.3348	-91.3304	-0.592089	709.827	483.728	245.529	194.054	194.054	194.054	-92.3203	-9.00923	-7.91781	52.6257	0.321181	-0.0753719	0.215453	0.138849	1.6007	197.812	24.153	23.8629	0	0	0.0367089
1904	0	-4.25137	0	0	-4.26841	-0.121808	5.1177	-0.122479	0.047246	-0.223632	-2.79917	-4.23E-16	9.84105	0	0	-0.0234068	4.81527	-19.6957	-3.17842	535.323	376.876	673.102	376.467	376.467	376.467	12.7808	-92.5999	-0.788383	719.341	482.058	247.944	194.054	194.054	194.054	-93.5055	-8.81975	-7.33131	52.588	0.251171	-0.43749	0.169644	0.150569	1.60339	241.006	25.8266	27.9901	0	0	0.0450019
1905	0	-4.45851	0	0	-4.48428	-0.148547	6.13911	-0.105403	0.052249	-0.23857	-0.0403211	-1.18E-15	11.1558	0	0	-0.0228418	4.65626	-19.4628	-3.0346	533.365	377.176	671.542	376.181	376.181	376.181	12.2811	-93.7289	-0.898625	727.671	480.448	250.138	194.054	194.054	194.054	-94.5614	-8.59978	-6.8537	52.5476	0.168494	-0.815576	0.116291	0.168187	1.60613	283.239	28.6094	31.251	0	0	0.0530548
1906	0	-4.66092	0	0	-4.69652	-0.172525	7.05178	-0.0900339	0.055368	-0.250494	2.38698	1.69E-16	11.7017	0	0	-0.0198678	4.49109	-19.2366	-2.88101	531.515	377.51	670.003	375.906	375.906	375.906	11.8468	-94.7009	-0.909482	734.736	478.95	251.991	194.054	194.054	194.054	-95.4729	-8.35237	-6.50052	52.5042	0.0877528	-1.20097	0.0638482	0.183068	1.60706	320.487	31.4269	33.4306	0	0	0.0592913
1907	0	-4.86215	0	0	-4.90806	-0.193108	7.83235	-0.0770046	0.056824	-0.258302	4.38787	8.46E-16	11.5288	0	0	-0.0152282	4.3193	-19.0161	-2.73201	529.77	377.877	668.493	375.659	375.659	375.659	11.4825	-95.5018	-0.817407	740.481	477.596	253.397	194.054	194.054	194.054	-96.2259	-8.08178	-6.27644	52.4589	0.022108	-1.58365	0.019043	0.194413	1.60615	349.43	34.4908	34.3999	0	0	0.062779
1908	0	-5.06592	0	0	-5.12188	-0.209855	8.46535	-0.0667536	0.0568204	-0.260764	5.90548	3.38E-16	10.7338	0	0	-0.00985786	4.14152	-18.7994	-2.60305	528.122	378.274	667.014	375.456	375.456	375.456	11.1868	-96.1205	-0.6285	744.876	476.402	254.263	194.054	194.054	194.054	-96.8083	-7.79322	-6.17598	52.4122	-0.0198139	-1.95217	-0.0107446	0.204152	1.60551	366.493	38.1239	34.0964	0	0	0.0632123
1909	0	-5.27681	0	0	-5.34195	-0.222543	8.94352	-0.0596443	0.0556635	-0.257128	6.89576	1.69E-15	9.45813	0	0	-0.00466347	3.95881	-18.5846	-2.5092	526.561	378.701	665.572	375.309	375.309	375.309	10.9538	-96.5484	-0.35704	747.918	475.37	254.518	194.054	194.054	194.054	-97.2098	-7.49231	-6.18519	52.3636	-0.0339756	-2.29472	-0.0253778	0.214711	1.60654	370.48	42.7803	32.5695	0	0	0.0607392
1910	0	-5.50114	0	0	-5.5741	-0.231134	9.2666	-0.0559886	0.0534991	-0.246822	7.3125	1.69E-16	7.8483	0	0	-0.000333175	3.77228	-18.3694	-2.46484	525.073	379.157	664.171	375.22	375.22	375.22	10.7735	-96.7797	-0.0233032	749.636	474.49	254.117	194.054	194.054	194.054	-97.4223	-7.18449	-6.28371	52.3123	-0.0189216	-2.60008	-0.021381	0.225583	1.611	359.61	48.2966	29.9125	0	0	0.0551001
1911	0	-5.74727	0	0	-5.82644	-0.235765	9.4405	-0.0561266	0.05048	-0.229875	7.09045	-3.38E-16	6.06054	0	0	0.00268352	3.58302	-18.1512	-2.48303	523.643	379.643	662.817	375.19	375.19	375.19	10.6331	-96.8113	0.348795	750.088	473.743	253.038	194.054	194.054	194.054	-97.4406	-6.87445	-6.4471	52.2587	0.0266822	-2.85893	0.0003205	0.235582	1.61938	334.065	54.4629	26.3046	0	0	0.0462181
1912	0	-6.02512	0	0	-6.10879	-0.236707	9.47587	-0.0605258	0.0467626	-0.20697	6.13603	-1.35E-15	4.24947	0	0	0.00413167	3.39221	-17.9278	-2.57469	522.256	380.16	661.52	375.209	375.209	375.209	10.5185	-96.6439	0.734151	749.364	473.105	251.291	194.054	194.054	194.054	-97.2628	-6.56598	-6.64908	52.2041	0.104333	-3.06438	0.0436892	0.243736	1.63283	293.669	61.1434	21.9567	0	0	0.0345238
1913	0	-6.34444	0	0	-6.43092	-0.234349	9.38737	-0.0694617	0.0426518	-0.179107	4.37002	8.46E-17	2.57375	0	0	0.00390355	3.20108	-17.6969	-2.74683	520.897	380.711	660.29	375.264	375.264	375.264	10.4152	-96.2828	1.10849	747.576	472.548	248.915	194.054	194.054	194.054	-96.892	-6.26217	-6.86359	52.1492	0.214368	-3.21203	0.110131	0.247757	1.649	239.48	68.0848	17.1166	0	0	0.0210587
1914	0	-6.71235	0	0	-6.8001	-0.229171	9.19282	-0.0830516	0.0385762	-0.148379	1.74345	1.18E-15	1.1836	0	0	0.00200336	3.01102	-17.4563	-3.00081	519.556	381.3	659.139	375.338	375.338	375.338	10.3101	-95.7397	1.45031	744.861	472.048	245.983	194.054	194.054	194.054	-96.338	-5.96597	-7.06673	52.0913	0.353717	-3.29922	0.19398	0.25083	1.67096	175.32	75.6649	12.1107	0	0	0.00656536
1915	0	-7.13095	0	0	-7.21855	-0.221678	8.91096	-0.10084	0.0350822	-0.116912	-1.699	1.77E-15	0.207559	0	0	-0.00139258	2.8231	-17.204	-3.3323	518.227	381.932	658.082	375.409	375.409	375.409	10.1931	-95.0336	1.7422	741.365	471.583	242.595	194.054	194.054	194.054	-95.6185	-5.68089	-7.2388	52.0248	0.516418	-3.32519	0.286179	0.255381	1.69759	106.09	84.1558	7.26412	0	0	-0.0095252
1916	0	-7.5954	0	0	-7.68145	-0.212349	8.55941	-0.121752	0.0325648	-0.0872586	-5.79547	1.78E-15	-0.284768	0	0	-0.00585531	2.63772	-16.9383	-3.73238	516.907	382.613	657.135	375.456	375.456	375.456	10.0586	-94.1914	1.97218	737.238	471.138	238.877	194.054	194.054	194.054	-94.7599	-5.41153	-7.36582	51.943	0.697543	-3.29125	0.374351	0.260165	1.72816	38.124	92.9883	2.9053	0	0	-0.0283907
1917	0	-8.09284	0	0	-8.176	-0.201562	8.15216	-0.144123	0.0312662	-0.0614249	-10.263	-9.73E-16	-0.28983	0	0	-0.0106276	2.45473	-16.6583	-4.18904	515.594	383.349	656.314	375.455	375.455	375.455	9.90606	-93.2472	2.13398	732.624	470.708	234.973	194.054	194.054	194.054	-93.7965	-5.16374	-7.4405	51.8408	0.896394	-3.20052	0.449881	0.26497	1.7616	-23.5049	101.733	-0.729237	0	0	-0.0511045
1918	0	-8.60315	0	0	-8.68201	-0.189596	7.69939	-0.165668	0.0311214	-0.0410772	-14.7083	-2.43E-15	0.118557	0	0	-0.0146699	2.27356	-16.3639	-4.68857	514.288	384.148	655.634	375.389	375.389	375.389	9.73964	-92.2402	2.22692	727.652	470.297	231.033	194.054	194.054	194.054	-92.7685	-4.94404	-7.46222	51.7159	1.1174	-3.05852	0.504852	0.265558	1.79479	-73.8897	109.228	-3.47293	0	0	-0.0766763
1919	0	-9.10107	0	0	-9.17419	-0.176634	7.20782	-0.184132	0.0317527	-0.0264396	-18.7222	2.47E-15	0.803996	0	0	-0.0169594	2.09362	-16.0558	-5.21615	512.989	385.013	655.108	375.248	375.248	375.248	9.56691	-91.2116	2.25517	722.43	469.913	227.2	194.054	194.054	194.054	-91.7184	-4.75858	-7.43596	51.5681	1.36724	-2.87253	0.543526	0.258107	1.82368	-112.656	114.354	-5.34929	0	0	-0.103462
1920	0	-9.55987	0	0	-9.62592	-0.162854	6.68409	-0.19774	0.032636	-0.0167497	-21.963	3.46E-15	1.60539	0	0	-0.0168624	1.91456	-15.7352	-5.75502	511.699	385.948	654.745	375.027	375.027	375.027	9.39646	-90.1999	2.22664	717.044	469.572	223.594	194.054	194.054	194.054	-90.6861	-4.61155	-7.37046	51.3959	1.64965	-2.65101	0.567249	0.242133	1.8443	-139.976	116.491	-6.47453	0	0	-0.129181
1921	0	-9.95558	0	0	-10.0136	-0.148524	6.13823	-0.205864	0.0332853	-0.0109572	-24.2512	5.80E-15	2.37773	0	0	-0.0144022	1.73622	-15.4033	-6.28641	510.421	386.951	654.548	374.731	374.731	374.732	9.23532	-89.2376	2.15211	711.561	469.288	220.307	194.054	194.054	194.054	-89.7049	-4.50364	-7.27606	51.194	1.96154	-2.40294	0.57883	0.216939	1.85619	-157.334	115.01	-7.01829	0	0	-0.151789
1922	0	-10.2698	0	0	-10.3194	-0.134042	5.58547	-0.208885	0.0334758	-0.00787177	-25.5718	-9.86E-16	3.02906	0	0	-0.0101798	1.55875	-15.0614	-6.79045	509.159	388.021	654.516	374.373	374.373	374.373	9.0876	-88.3489	2.04406	706.029	469.072	217.394	194.054	194.054	194.054	-88.7995	-4.43148	-7.16288	50.9527	2.29217	-2.13803	0.571884	0.187414	1.86036	-164.669	110.398	-7.12641	0	0	-0.169305
1923	0	-10.4908	0	0	-10.5321	-0.119906	5.04489	-0.207555	0.0330168	-0.00683442	-26.0055	5.60E-15	3.50102	0	0	-0.00510288	1.38224	-14.7104	-7.24912	507.911	389.151	654.641	373.974	373.974	373.973	8.95437	-87.5498	1.9158	700.483	468.932	214.878	194.054	194.054	194.054	-87.9859	-4.38823	-7.04003	50.6625	2.62832	-1.86714	0.541949	0.160909	1.86017	-162.045	103.778	-6.90415	0	0	-0.179939
1924	0	-10.614	0	0	-10.6478	-0.106641	4.53681	-0.202599	0.03182	-0.00717763	-25.6751	-7.02E-15	3.77162	0	0	-7.49E-05	1.20609	-14.3509	-7.64943	506.669	390.334	654.913	373.56	373.56	373.56	8.83417	-86.8486	1.78048	694.944	468.871	212.757	194.054	194.054	194.054	-87.2723	-4.36476	-6.91503	50.3182	2.96127	-1.60219	0.489141	0.138425	1.85357	-150.571	95.8044	-6.4496	0	0	-0.181952
1925	0	-10.642	0	0	-10.6693	-0.0947292	4.07995	-0.195139	0.0299935	-0.00846583	-24.7692	-4.04E-15	3.85579	0	0	0.00421936	1.02934	-13.9834	-7.98469	505.417	391.566	655.312	373.163	373.163	373.163	8.72401	-86.2465	1.6501	689.425	468.888	211.003	194.054	194.054	194.054	-86.6592	-4.351	-6.79379	49.9202	3.28833	-1.35435	0.419247	0.116061	1.83868	-132.345	86.6453	-5.83617	0	0	-0.174364
1926	0	-10.5831	0	0	-10.6053	-0.0845515	3.68918	-0.186525	0.0275217	-0.0100899	-23.5095	-1.29E-15	3.76654	0	0	0.00740888	0.851587	-13.6075	-8.25401	504.127	392.839	655.816	372.817	372.817	372.817	8.62041	-85.7391	1.53472	683.928	468.977	209.577	194.054	194.054	194.054	-86.1419	-4.33742	-6.68074	49.4723	3.61094	-1.13228	0.341677	0.0854133	1.81039	-110.636	75.8787	-5.17522	0	0	-0.157983
1927	0	-10.4493	0	0	-10.4676	-0.0763702	3.37481	-0.17771	0.0244475	-0.0116685	-22.0756	2.33E-16	3.52928	0	0	0.00944377	0.67451	-13.2221	-8.4603	502.769	394.152	656.394	372.549	372.549	372.549	8.51995	-85.3186	1.44194	678.452	469.129	208.428	194.054	194.054	194.054	-85.7118	-4.316	-6.57884	48.9789	3.92953	-0.940273	0.266304	0.043827	1.76763	-88.525	63.5189	-4.53514	0	0	-0.135337
1928	0	-10.2545	0	0	-10.2701	-0.0703286	3.14252	-0.169275	0.0209879	-0.0130614	-20.599	-1.78E-15	3.18938	0	0	0.0104872	0.502092	-12.8256	-8.60868	501.312	395.501	657.014	372.382	372.382	372.382	8.41966	-84.975	1.37652	672.992	469.334	207.506	194.054	194.054	194.054	-85.3587	-4.28076	-6.4896	48.4429	4.24045	-0.778282	0.194265	6.14E-06	1.71534	-66.8031	51.0951	-3.93151	0	0	-0.108617
1929	0	-10.0134	0	0	-10.0272	-0.0664323	2.99266	-0.161754	0.0174343	-0.0140667	-19.1906	2.14E-15	2.79952	0	0	0.0107931	0.33933	-12.4158	-8.70626	499.725	396.886	657.638	372.332	372.332	372.332	8.31722	-84.6972	1.34081	667.543	469.576	206.762	194.054	194.054	194.054	-85.0712	-4.22786	-6.41349	47.8655	4.53622	-0.642933	0.131444	-0.0383564	1.65584	-47.5431	39.7014	-3.39518	0	0	-0.0817298
1930	0	-9.74046	0	0	-9.75326	-0.064562	2.92071	-0.155415	0.0140208	-0.0144604	-17.9187	-4.64E-15	2.40293	0	0	0.010606	0.190617	-11.9907	-8.76095	497.981	398.306	658.233	372.402	372.402	372.402	8.2113	-84.4742	1.33516	662.1	469.841	206.151	194.054	194.054	194.054	-84.8381	-4.15542	-6.35041	47.248	4.80822	-0.528693	0.0840675	-0.0690946	1.59337	-32.8102	29.5301	-2.9569	0	0	-0.0586653
1931	0	-9.449	0	0	-9.46138	-0.0645095	2.91869	-0.150295	0.0108832	-0.014341	-16.8161	1.27E-15	2.02668	0	0	0.0101216	0.0589288	-11.5482	-8.77988	496.059	399.757	658.77	372.582	372.582	372.582	8.10146	-84.2951	1.35881	656.662	470.116	205.634	194.054	194.054	194.054	-84.6486	-4.06303	-6.30014	46.5913	5.04918	-0.428545	0.0514149	-0.0891323	1.53013	-22.7957	21.064	-2.61416	0	0	-0.041408
1932	0	-9.15046	0	0	-9.16291	-0.066012	2.9765	-0.146362	0.0081573	-0.0137471	-15.8994	2.17E-15	1.69197	0	0	0.00948437	-0.0546849	-11.0868	-8.76879	493.945	401.238	659.224	372.853	372.853	372.853	7.98792	-84.1504	1.41003	651.228	470.39	205.179	194.054	194.054	194.054	-84.493	-3.9514	-6.26229	45.8982	5.25513	-0.335461	0.0342226	-0.102057	1.47112	-18.0033	13.9175	-2.36766	0	0	-0.0317303
1933	0	-8.8541	0	0	-8.86703	-0.0687877	3.08326	-0.143562	0.00589352	-0.0127052	-15.1743	-2.34E-15	1.40631	0	0	0.00879452	-0.150634	-10.6061	-8.73113	491.637	402.741	659.58	373.188	373.187	373.188	7.87145	-84.0314	1.48661	645.8	470.651	204.761	194.054	194.054	194.054	-84.3628	-3.822	-6.23645	45.1731	5.42528	-0.243703	0.0323467	-0.115413	1.41599	-18.6564	7.15534	-2.22204	0	0	-0.0306867
1934	0	-8.56673	0	0	-8.58046	-0.0725785	3.22904	-0.141719	0.00423087	-0.0115842	-14.6281	3.30E-15	1.18337	0	0	0.00810985	-0.229621	-10.1066	-8.6674	489.14	404.26	659.826	373.553	373.553	373.553	7.75302	-83.9309	1.58613	640.382	470.893	204.362	194.054	194.054	194.054	-84.2508	-3.67675	-6.22216	44.4221	5.55944	-0.149927	0.0402289	-0.128657	1.371	-23.2476	1.05601	-2.13324	0	0	-0.0367966
1935	0	-8.29267	0	0	-8.30745	-0.0771557	3.405	-0.140701	0.00317758	-0.0105716	-14.2474	3.50E-17	1.02265	0	0	0.00747038	-0.292411	-9.59063	-8.57576	486.471	405.785	659.957	373.919	373.919	373.918	7.63392	-83.8431	1.70576	634.98	471.111	203.968	194.054	194.054	194.054	-84.1515	-3.51797	-6.21888	43.6527	5.65599	-0.0545202	0.0515232	-0.137352	1.34127	-30.0638	-3.52972	-2.06829	0	0	-0.0475482
1936	0	-8.03403	0	0	-8.05007	-0.0823148	3.60325	-0.140377	0.00267953	-0.0100765	-14.0147	8.35E-16	0.916181	0	0	0.00690579	-0.340504	-9.06166	-8.4535	483.649	407.306	659.974	374.259	374.259	374.259	7.51561	-83.7637	1.84267	629.598	471.303	203.571	194.054	194.054	194.054	-84.0604	-3.34831	-6.22605	42.8745	5.71275	0.0375737	0.0601394	-0.138353	1.32787	-37.016	-5.89589	-1.98231	0	0	-0.0589781
1937	0	-7.7909	0	0	-7.80834	-0.0878677	3.81654	-0.140573	0.00267677	-0.00991426	-13.9049	-1.92E-15	0.85469	0	0	0.00643812	-0.376284	-8.52462	-8.29836	480.7	408.813	659.882	374.556	374.556	374.556	7.39974	-83.6893	1.99373	624.238	471.468	203.168	194.054	194.054	194.054	-83.9745	-3.1707	-6.24305	42.1	5.72871	0.117878	0.0690828	-0.138848	1.32777	-44.4319	-6.78204	-1.88622	0	0	-0.0705457
1938	0	-7.56155	0	0	-7.5805	-0.0936658	4.03914	-0.141124	0.00299559	-0.00993621	-13.8914	5.97E-16	0.817599	0	0	0.00609367	-0.401942	-7.98538	-8.10753	477.651	410.295	659.691	374.794	374.794	374.794	7.28798	-83.6182	2.15574	618.903	471.609	202.759	194.054	194.054	194.054	-83.8922	-2.98826	-6.26915	41.3423	5.7043	0.175995	0.0855619	-0.146196	1.33325	-53.4421	-6.96156	-1.80808	0	0	-0.0832363
1939	0	-7.34254	0	0	-7.36308	-0.0996418	4.26843	-0.141896	0.00349491	-0.00985938	-13.9483	-2.60E-15	0.788907	0	0	0.00589629	-0.418105	-7.45002	-7.87578	474.534	411.742	659.413	374.962	374.962	374.962	7.18183	-83.5491	2.32546	613.593	471.729	202.348	194.054	194.054	194.054	-83.8124	-2.80403	-6.30342	40.6127	5.6403	0.201631	0.114332	-0.166906	1.34139	-64.8599	-7.6781	-1.76774	0	0	-0.0979575
1940	0	-7.12905	0	0	-7.15126	-0.105823	4.50545	-0.14269	0.00409708	-0.00987398	-14.043	-7.86E-17	0.760603	0	0	0.00585796	-0.422746	-6.9243	-7.59468	471.387	413.143	659.058	375.056	375.056	375.056	7.08254	-83.4821	2.49962	608.31	471.832	201.938	194.054	194.054	194.054	-83.7351	-2.62099	-6.34474	39.9174	5.53466	0.185999	0.151777	-0.199817	1.35209	-77.1515	-9.61353	-1.74023	0	0	-0.112836
1941	0	-6.91538	0	0	-6.93937	-0.112302	4.75375	-0.143424	0.00473037	-0.0100698	-14.154	-1.57E-15	0.727916	0	0	0.00598444	-0.411197	-6.4132	-7.25415	468.251	414.49	658.635	375.075	375.075	375.076	6.99106	-83.4174	2.67482	603.054	471.923	201.535	194.054	194.054	194.054	-83.6606	-2.44204	-6.39169	39.2564	5.37772	0.121852	0.187983	-0.233626	1.37241	-87.7931	-12.493	-1.69588	0	0	-0.125575
1942	0	-6.69577	0	0	-6.72164	-0.119178	5.01704	-0.143992	0.00534493	-0.0108678	-14.2579	-2.02E-15	0.689948	0	0	0.00626391	-0.378231	-5.92074	-6.84647	465.163	415.773	658.151	375.031	375.031	375.031	6.90819	-83.3558	2.84758	597.828	472.006	201.143	194.054	194.054	194.054	-83.5899	-2.27008	-6.44271	38.6232	5.14958	0.00264979	0.211735	-0.243964	1.40971	-93.6767	-13.8059	-1.59183	0	0	-0.132443
1943	0	-6.46512	0	0	-6.49299	-0.126479	5.29636	-0.144341	0.00587311	-0.0121994	-14.3382	-7.30E-16	0.644579	0	0	0.00667305	-0.322006	-5.44978	-6.37003	462.149	416.988	657.618	374.944	374.944	374.944	6.83471	-83.2979	3.0144	592.627	472.085	200.766	194.054	194.054	194.054	-83.5238	-2.10805	-6.49618	38.008	4.82522	-0.177767	0.219414	-0.221099	1.46175	-94.2067	-12.6704	-1.43604	0	0	-0.131942
1944	0	-6.21972	0	0	-6.24954	-0.134139	5.58919	-0.144492	0.0062557	-0.0138803	-14.3881	3.74E-15	0.59067	0	0	0.00717817	-0.246017	-5.00189	-5.83066	459.228	418.132	657.053	374.834	374.834	374.834	6.77138	-83.2446	3.17179	587.448	472.164	200.409	194.054	194.054	194.054	-83.4631	-1.95881	-6.55054	37.4019	4.3874	-0.421803	0.214598	-0.176205	1.51282	-90.6064	-10.5396	-1.2587	0	0	-0.124815
1945	0	-5.957	0	0	-5.98873	-0.142016	5.88997	-0.144447	0.00646813	-0.0158614	-14.4022	2.85E-15	0.529534	0	0	0.00773491	-0.157391	-4.57745	-5.24063	456.403	419.201	656.476	374.714	374.714	374.714	6.71885	-83.1963	3.3166	582.283	472.243	200.074	194.054	194.054	194.054	-83.4084	-1.82497	-6.60431	36.8032	3.84356	-0.723383	0.19313	-0.136218	1.54823	-82.317	-10.7188	-1.06588	0	0	-0.112458
1946	0	-5.67613	0	0	-5.70952	-0.149886	6.19015	-0.144264	0.00644116	-0.0181585	-14.3835	2.67E-16	0.4583	0	0	0.00830278	-0.0627181	-4.17615	-4.61841	453.673	420.197	655.904	374.583	374.582	374.582	6.67768	-83.1533	3.44601	577.123	472.325	199.763	194.054	194.054	194.054	-83.36	-1.70885	-6.6562	36.2229	3.23521	-1.06505	0.153626	-0.108264	1.57007	-69.3816	-13.2795	-0.862205	0	0	-0.0958874
1947	0	-5.37764	0	0	-5.41231	-0.157457	6.47865	-0.143984	0.00625613	-0.0202487	-14.3359	-1.72E-15	0.388836	0	0	0.00883402	0.0329379	-3.79734	-3.98762	451.022	421.118	655.35	374.431	374.431	374.431	6.64832	-83.1153	3.55758	571.96	472.409	199.476	194.054	194.054	194.054	-83.3178	-1.61236	-6.70508	35.6814	2.62419	-1.42287	0.111746	-0.0825568	1.5943	-56.1315	-15.4894	-0.689929	0	0	-0.0779323
1948	0	-5.06316	0	0	-5.09854	-0.164436	6.74425	-0.143663	0.00592026	-0.022246	-14.2669	-3.07E-16	0.324753	0	0	0.00929168	0.124765	-3.43973	-3.37258	448.433	421.963	654.825	374.26	374.26	374.26	6.63091	-83.0819	3.64969	566.782	472.494	199.212	194.054	194.054	194.054	-83.2814	-1.53677	-6.75012	35.1933	2.05915	-1.77543	0.0647404	-0.0638438	1.62747	-42.1421	-17.7503	-0.533456	0	0	-0.0599972
1949	0	-4.7351	0	0	-4.7705	-0.170523	6.9757	-0.143342	0.00545801	-0.0243971	-14.1832	-1.98E-15	0.26994	0	0	0.00964658	0.208716	-3.10198	-2.79793	445.885	422.731	654.336	374.084	374.085	374.085	6.62548	-83.0525	3.72129	561.582	472.578	198.972	194.054	194.054	194.054	-83.2502	-1.48273	-6.79072	34.762	1.5572	-2.11224	-0.00291756	-0.0593945	1.66896	-23.6956	-21.6993	-0.356526	0	0	-0.0425641
1950	0	-4.39703	0	0	-4.43166	-0.175372	7.1599	-0.143037	0.00494154	-0.0266026	-14.0903	-1.30E-15	0.229536	0	0	0.00988271	0.283	-2.78374	-2.29127	443.347	423.419	653.885	373.943	373.943	373.942	6.63189	-83.0263	3.77228	556.349	472.658	198.755	194.054	194.054	194.054	-83.2233	-1.45023	-6.82679	34.3846	1.10555	-2.4368	-0.0827312	-0.0710107	1.71095	-2.16283	-28.5928	-0.16667	0	0	-0.0298667
1951	0	-4.05309	0	0	-4.08611	-0.178625	7.28341	-0.142755	0.00445831	-0.0279047	-13.9944	-3.86E-15	0.208514	0	0	0.0100083	0.348005	-2.48557	-1.88022	440.79	424.026	653.471	373.881	373.881	373.881	6.64991	-83.002	3.80337	551.073	472.73	198.558	194.054	194.054	194.054	-83.1997	-1.43857	-6.85864	34.0545	0.675883	-2.76086	-0.139312	-0.0736184	1.74189	14.6356	-35.2107	-0.0260841	0	0	-0.0238951
1952	0	-3.70689	0	0	-3.73754	-0.180073	7.33833	-0.142508	0.00409675	-0.0275336	-13.9023	-1.68E-15	0.213142	0	0	0.0100606	0.402057	-2.20714	-1.5828	438.189	424.548	653.094	373.934	373.934	373.934	6.67893	-82.9787	3.81617	545.749	472.793	198.381	194.054	194.054	194.054	-83.1781	-1.44624	-6.88689	33.7634	0.250501	-3.08956	-0.129092	-0.0306401	1.75187	16.9293	-35.6614	0.0135377	0	0	-0.0217336
1953	0	-3.36013	0	0	-3.38783	-0.179813	7.32847	-0.142248	0.00397207	-0.0251698	-13.8157	1.50E-15	0.254387	0	0	0.0100862	0.435825	-1.94497	-1.39612	435.546	424.985	652.762	374.093	374.093	374.093	6.71785	-82.9554	3.81291	540.377	472.844	198.22	194.054	194.054	194.054	-83.1575	-1.47097	-6.91216	33.5013	-0.153154	-3.40611	-0.0395907	0.0549117	1.73352	1.29895	-28.8183	-0.046605	0	0	-0.020845
1954	0	-3.01212	0	0	-3.03656	-0.178277	7.27019	-0.142005	0.00398451	-0.0225729	-13.7418	2.61E-15	0.324471	0	0	0.010124	0.433258	-1.69195	-1.29492	432.886	425.336	652.49	374.302	374.302	374.302	6.76539	-82.931	3.79606	534.968	472.883	198.072	194.054	194.054	194.054	-83.1367	-1.51025	-6.93511	33.2577	-0.482533	-3.67066	0.0612303	0.13212	1.69974	-17.0175	-20.6281	-0.0876654	0	0	-0.0193553
1955	0	-2.66145	0	0	-2.68252	-0.175946	7.18171	-0.141784	0.00411978	-0.0214968	-13.6828	7.24E-16	0.422221	0	0	0.0101845	0.380684	-1.4408	-1.24895	430.241	425.602	652.291	374.499	374.499	374.499	6.82066	-82.9048	3.76802	529.533	472.912	197.933	194.054	194.054	194.054	-83.115	-1.56183	-6.95664	33.0257	-0.684318	-3.8434	0.0942547	0.141552	1.67031	-20.6163	-18.5686	0.00100484	0	0	-0.0153113
1956	0	-2.30796	0	0	-2.32565	-0.173051	7.07177	-0.141584	0.00432432	-0.0218132	-13.6381	-1.04E-16	0.537003	0	0	0.0102563	0.276849	-1.18827	-1.24248	427.622	425.785	652.161	374.659	374.659	374.659	6.88356	-82.8765	3.73131	524.077	472.932	197.801	194.054	194.054	194.054	-83.0919	-1.62391	-6.97819	32.8028	-0.745145	-3.90772	0.0651456	0.0701784	1.64628	-11.5107	-24.1213	0.196688	0	0	-0.00751269
1957	0	-1.95273	0	0	-1.96714	-0.169574	6.93962	-0.141381	0.00468549	-0.0226649	-13.6031	-1.36E-15	0.667146	0	0	0.0103262	0.134629	-0.935077	-1.27477	425.022	425.891	652.078	374.802	374.802	374.802	6.9544	-82.8458	3.68845	518.599	472.944	197.676	194.054	194.054	194.054	-83.067	-1.69494	-7.00157	32.5849	-0.700093	-3.87101	0.0135427	-0.0290341	1.62341	1.28982	-30.1963	0.431737	0	0	0.00265506
1958	0	-1.59725	0	0	-1.6085	-0.165397	6.78084	-0.141174	0.00512823	-0.0232163	-13.5754	-3.39E-15	0.792708	0	0	0.0103893	-0.0277094	-0.683709	-1.35058	422.426	425.924	652.012	374.966	374.966	374.966	7.03362	-82.8125	3.64199	513.093	472.949	197.555	194.054	194.054	194.054	-83.0404	-1.77344	-7.0286	32.3677	-0.602809	-3.75179	-0.0263487	-0.104692	1.59796	10.5915	-31.4258	0.635703	0	0	0.00961004
1959	0	-1.24248	0	0	-1.25076	-0.160446	6.59245	-0.140969	0.00566626	-0.023253	-13.5535	2.56E-15	0.904672	0	0	0.0104512	-0.195548	-0.436354	-1.47156	419.822	425.889	651.941	375.172	375.172	375.172	7.12143	-82.7767	3.59412	507.558	472.949	197.438	194.054	194.054	194.054	-83.0119	-1.85801	-7.06078	32.1499	-0.495032	-3.5684	-0.0401771	-0.141562	1.57109	14.0031	-27.6963	0.771715	0	0	0.0110688
1960	0	-0.88858	0	0	-0.894097	-0.154744	6.37532	-0.140773	0.00621914	-0.02265	-13.536	2.66E-15	0.99011	0	0	0.0105142	-0.360924	-0.193901	-1.63248	417.209	425.794	651.85	375.42	375.42	375.42	7.21767	-82.7382	3.54662	501.992	472.945	197.325	194.054	194.054	194.054	-82.9816	-1.94736	-7.09909	31.9322	-0.397481	-3.33465	-0.0318724	-0.150747	1.5443	12.6518	-21.7919	0.83171	0	0	0.00888415
1961	0	-0.53486	0	0	-0.53796	-0.148407	6.13379	-0.140618	0.00675606	-0.0218971	-13.5231	-3.34E-15	1.04569	0	0	0.0105793	-0.520667	0.0439518	-1.82249	414.59	425.643	651.731	375.695	375.695	375.695	7.322	-82.6974	3.50064	496.398	472.941	197.213	194.054	194.054	194.054	-82.9495	-2.04046	-7.14399	31.7161	-0.316799	-3.06154	-0.0141785	-0.152764	1.52186	9.74786	-16.3554	0.835934	0	0	0.00594267
1962	0	-0.180501	0	0	-0.181454	-0.141594	5.87385	-0.14045	0.00728582	-0.020919	-13.506	2.38E-15	1.07613	0	0	0.0106393	-0.672837	0.278126	-2.02852	411.977	425.443	651.581	375.979	375.979	375.979	7.43374	-82.6542	3.4568	490.78	472.936	197.102	194.054	194.054	194.054	-82.9158	-2.1365	-7.1954	31.501	-0.257637	-2.76098	0.00514798	-0.163191	1.50421	6.64843	-12.9465	0.799683	0	0	0.00334543
1963	0	0.175393	0	0	0.176243	-0.134475	5.60202	-0.140319	0.00778427	-0.0199489	-13.4858	4.21E-15	1.08423	0	0	0.0106892	-0.814074	0.509709	-2.23798	409.376	425.198	651.393	376.266	376.266	376.266	7.55217	-82.6089	3.41525	485.143	472.933	196.99	194.054	194.054	194.054	-82.8806	-2.23495	-7.25292	31.2838	-0.230051	-2.44872	0.0215456	-0.183331	1.49244	4.43481	-11.1966	0.732644	0	0	0.00139431
1964	0	0.533387	0	0	0.535699	-0.127219	5.32465	-0.140161	0.00828606	-0.0189655	-13.4531	-1.28E-15	1.07932	0	0	0.0107174	-0.93921	0.739779	-2.44019	406.798	424.915	651.16	376.555	376.555	376.555	7.67639	-82.5614	3.37572	479.492	472.933	196.876	194.054	194.054	194.054	-82.8438	-2.3354	-7.31579	31.0597	-0.248032	-2.14391	0.0347703	-0.206459	1.48528	3.10626	-10.482	0.648114	0	0	-0.000138386
1965	0	0.893596	0	0	0.897076	-0.119977	5.0476	-0.139997	0.00876596	-0.0179452	-13.4086	1.99E-15	1.06477	0	0	0.010716	-1.04264	0.969476	-2.62661	404.247	424.597	650.876	376.853	376.853	376.853	7.80548	-82.5116	3.33773	473.832	472.937	196.759	194.054	194.054	194.054	-82.8051	-2.43763	-7.38309	30.8247	-0.322805	-1.8669	0.0462625	-0.219897	1.48447	2.43357	-9.55392	0.54369	0	0	-0.00124294
1966	0	1.25566	0	0	1.26004	-0.112891	4.77631	-0.139791	0.00929971	-0.0169701	-13.3499	-2.44E-15	1.05277	0	0	0.0106804	-1.12046	1.20015	-2.7906	401.727	424.25	650.537	377.167	377.167	377.167	7.93846	-82.4589	3.30067	468.167	472.946	196.638	194.054	194.054	194.054	-82.7642	-2.54144	-7.45381	30.5764	-0.456445	-1.63665	0.0574367	-0.213525	1.48905	2.27171	-7.56108	0.433795	0	0	-0.0014781
1967	0	1.61881	0	0	1.62385	-0.106092	4.51577	-0.139593	0.00984939	-0.0159706	-13.2858	-2.31E-15	1.04374	0	0	0.0106106	-1.17233	1.4335	-2.92677	399.243	423.877	650.144	377.499	377.499	377.499	8.07441	-82.4027	3.26382	462.504	472.961	196.509	194.054	194.054	194.054	-82.7201	-2.6467	-7.52693	30.3144	-0.639179	-1.46776	0.0714367	-0.184184	1.49831	1.79832	-4.09031	0.31097	0	0	-0.000757295
1968	0	1.98204	0	0	1.98756	-0.0997082	4.27098	-0.139394	0.0104415	-0.0149938	-13.2201	-2.70E-15	1.04292	0	0	0.0105085	-1.20179	1.67174	-3.02992	396.799	423.484	649.703	377.847	377.847	377.847	8.21251	-82.3422	3.22645	456.846	472.983	196.372	194.054	194.054	194.054	-82.6722	-2.75337	-7.60148	30.0382	-0.852427	-1.36831	0.0887766	-0.141708	1.50838	0.724114	-0.106652	0.18718	0	0	0.000347872
1969	0	2.34434	0	0	2.35021	-0.0938674	4.04687	-0.139231	0.0110681	-0.0141991	-13.1614	1.35E-16	1.05096	0	0	0.0103806	-1.21489	1.91747	-3.09486	394.4	423.073	649.224	378.199	378.199	378.199	8.35211	-82.2766	3.18779	451.2	473.014	196.224	194.054	194.054	194.054	-82.6194	-2.86151	-7.67661	29.746	-1.07512	-1.33888	0.101768	-0.0966725	1.51542	0.553596	4.09429	0.0774288	0	0	0.00217127
1970	0	2.70468	0	0	2.7108	-0.0886723	3.84744	-0.139153	0.0116887	-0.0138889	-13.1187	1.77E-15	1.06408	0	0	0.0102329	-1.21803	2.17315	-3.11787	392.047	422.649	648.718	378.541	378.541	378.541	8.49272	-82.205	3.14708	445.567	473.055	196.063	194.054	194.054	194.054	-82.5611	-2.97131	-7.75156	29.4363	-1.28648	-1.3731	0.103154	-0.0614127	1.51638	2.73045	7.78041	0.0130606	0	0	0.00493491
1971	0	3.06206	0	0	3.06836	-0.0841721	3.6746	-0.139129	0.0123355	-0.0139039	-13.0908	1.59E-15	1.08475	0	0	0.0100677	-1.21603	2.44047	-3.09826	389.742	422.214	648.192	378.857	378.857	378.857	8.63394	-82.127	3.10361	439.952	473.108	195.89	194.054	194.054	194.054	-82.4965	-3.08296	-7.82568	29.1112	-1.46601	-1.45807	0.0908312	-0.0482704	1.50856	7.24365	10.1764	-0.0172818	0	0	0.00828875
1972	0	3.41534	0	0	3.42183	-0.0803646	3.52832	-0.139212	0.012971	-0.0143987	-13.084	-2.55E-15	1.10824	0	0	0.00989071	-1.20976	2.72007	-3.03885	387.48	421.772	647.649	379.13	379.13	379.13	8.77537	-82.042	3.05675	434.353	473.175	195.704	194.054	194.054	194.054	-82.4253	-3.19662	-7.89837	28.7766	-1.59788	-1.57671	0.0625974	-0.0648191	1.49619	14.5489	10.0772	0.00202253	0	0	0.0125299
1973	0	3.76347	0	0	3.77013	-0.0771901	3.40632	-0.139397	0.0135703	-0.0151589	-13.0972	3.40E-15	1.13094	0	0	0.00970408	-1.1955	3.01124	-2.94613	385.252	421.325	647.087	379.353	379.353	379.353	8.91666	-81.9499	3.00606	428.77	473.256	195.506	194.054	194.054	194.054	-82.3473	-3.31239	-7.96914	28.4391	-1.67916	-1.71268	0.0216933	-0.0948154	1.4831	23.8294	9.41364	0.0492557	0	0	0.0180781
1974	0	4.10537	0	0	4.11222	-0.0745489	3.30479	-0.139718	0.0141262	-0.016098	-13.1324	1.47E-15	1.15194	0	0	0.00951487	-1.16715	3.3121	-2.82924	383.045	420.876	646.5	379.525	379.525	379.525	9.05734	-81.8506	2.9511	423.2	473.351	195.296	194.054	194.054	194.054	-82.2622	-3.43025	-8.03745	28.1048	-1.71911	-1.85302	-0.0234532	-0.128406	1.47272	33.4329	8.21321	0.11514	0	0	0.023803
1975	0	4.44024	0	0	4.44727	-0.0723275	3.21939	-0.140141	0.0145908	-0.0169353	-13.1832	2.79E-15	1.16785	0	0	0.00932556	-1.1184	3.62014	-2.69766	380.847	420.426	645.881	379.649	379.649	379.649	9.19695	-81.7442	2.89157	417.639	473.461	195.079	194.054	194.054	194.054	-82.1703	-3.55016	-8.10281	27.7779	-1.73565	-1.98881	-0.0653072	-0.152166	1.46613	41.7063	6.98618	0.17417	0	0	0.0284177
1976	0	4.76762	0	0	4.77484	-0.0704336	3.14656	-0.140664	0.0149478	-0.0176426	-13.2442	3.90E-15	1.18005	0	0	0.00914032	-1.045	3.93264	-2.55895	378.649	419.975	645.226	379.727	379.727	379.727	9.33505	-81.6309	2.82708	412.087	473.586	194.855	194.054	194.054	194.054	-82.0716	-3.67212	-8.16472	27.4615	-1.74833	-2.11412	-0.0961386	-0.152989	1.46371	47.2553	6.58686	0.218962	0	0	0.0307911
1977	0	5.08763	0	0	5.09501	-0.0688137	3.08426	-0.141229	0.0151669	-0.0181626	-13.3025	1.60E-15	1.1902	0	0	0.00895629	-0.946853	4.24719	-2.41698	376.444	419.524	644.536	379.755	379.755	379.755	9.47133	-81.5112	2.75723	406.54	473.724	194.63	194.054	194.054	194.054	-81.9665	-3.79625	-8.22272	27.1594	-1.76743	-2.22288	-0.117286	-0.127978	1.46776	50.5565	7.12235	0.262858	0	0	0.0311216
1978	0	5.40054	0	0	5.40814	-0.0674492	3.03178	-0.141812	0.0152394	-0.018691	-13.3471	-1.23E-15	1.20273	0	0	0.00876881	-0.828702	4.56171	-2.2723	374.234	419.069	643.818	379.722	379.722	379.722	9.60565	-81.3851	2.6816	400.998	473.875	194.405	194.054	194.054	194.054	-81.8552	-3.92278	-8.27647	26.8767	-1.79108	-2.30895	-0.133849	-0.0824329	1.48019	53.0979	8.50622	0.332954	0	0	0.0302879
1979	0	5.70672	0	0	5.71451	-0.0663277	2.98864	-0.142328	0.0151962	-0.0192691	-13.3609	-1.92E-15	1.22461	0	0	0.00856519	-0.699039	4.87427	-2.12367	372.021	418.61	643.082	379.617	379.617	379.617	9.73809	-81.2528	2.60007	395.462	474.036	194.185	194.054	194.054	194.054	-81.7377	-4.05186	-8.32598	26.6192	-1.8103	-2.36883	-0.145593	-0.0326799	1.50041	54.9959	9.52691	0.446737	0	0	0.0283421
1980	0	6.0062	0	0	6.01421	-0.0654441	2.95465	-0.142724	0.0150288	-0.01968	-13.3316	2.91E-15	1.25688	0	0	0.00833171	-0.567362	5.18315	-1.96864	369.811	418.142	642.343	379.434	379.434	379.434	9.86901	-81.1137	2.51275	389.929	474.206	193.971	194.054	194.054	194.054	-81.6137	-4.18359	-8.37164	26.3902	-1.81544	-2.4021	-0.148461	0.000221662	1.52277	55.1352	8.33966	0.589862	0	0	0.0250988
1981	0	6.29884	0	0	6.30712	-0.0648187	2.93059	-0.14298	0.0148329	-0.0201116	-13.2523	1.10E-15	1.30736	0	0	0.00805526	-0.440385	5.48705	-1.80334	367.613	417.662	641.61	379.174	379.174	379.174	9.99917	-80.967	2.42004	384.4	474.383	193.766	194.054	194.054	194.054	-81.4821	-4.31815	-8.41429	26.1895	-1.8019	-2.40987	-0.145289	0.00676338	1.54603	54.3909	4.27528	0.78007	0	0	0.021786
1982	0	6.58415	0	0	6.59273	-0.0644781	2.91749	-0.143134	0.0145786	-0.0207944	-13.1247	-2.04E-15	1.36747	0	0	0.00772621	-0.320501	5.78506	-1.62389	365.435	417.164	640.887	378.854	378.854	378.854	10.1298	-80.811	2.32259	378.873	474.563	193.57	194.054	194.054	194.054	-81.3416	-4.45569	-8.45525	26.013	-1.77254	-2.39443	-0.146013	-0.00342	1.57105	55.2148	-1.20907	1.03809	0	0	0.0198472
1983	0	6.86092	0	0	6.86985	-0.0644166	2.91512	-0.143243	0.0143647	-0.0218495	-12.9551	3.00E-15	1.43791	0	0	0.00733817	-0.207439	6.07625	-1.42911	363.285	416.644	640.176	378.496	378.496	378.496	10.262	-80.6434	2.22138	373.347	474.746	193.383	194.054	194.054	194.054	-81.1899	-4.59616	-8.49618	25.855	-1.73507	-2.35997	-0.150553	-0.0143903	1.59973	57.7956	-5.92183	1.35156	0	0	0.0190963
1984	0	7.12728	0	0	7.1366	-0.0645805	2.92143	-0.143347	0.0141992	-0.0230949	-12.7501	-3.61E-15	1.50763	0	0	0.00688823	-0.100937	6.35982	-1.2208	361.169	416.095	639.48	378.125	378.125	378.125	10.3972	-80.4615	2.11783	367.817	474.929	193.204	194.054	194.054	194.054	-81.0244	-4.7391	-8.53897	25.7102	-1.69707	-2.31218	-0.153621	-0.0154539	1.63074	60.8666	-8.58099	1.68535	0	0	0.0188111
1985	0	7.38087	0	0	7.39059	-0.0648909	2.93337	-0.143503	0.0140908	-0.024419	-12.5195	-1.06E-16	1.56429	0	0	0.0063808	-0.00236834	6.63524	-1.00244	359.092	415.515	638.806	377.761	377.761	377.761	10.5362	-80.2619	2.01356	362.278	475.108	193.032	194.054	194.054	194.054	-80.8418	-4.88379	-8.58556	25.574	-1.66204	-2.25561	-0.14686	-0.01188	1.66096	62.4876	-10.0499	2.0004	0	0	0.0184963
1986	0	7.61913	0	0	7.62928	-0.0652766	2.94821	-0.143783	0.0140726	-0.0256058	-12.2742	3.03E-15	1.59882	0	0	0.00582462	0.0861734	6.90272	-0.777079	357.064	414.897	638.16	377.42	377.42	377.42	10.6799	-80.0407	1.90992	356.726	475.283	192.868	194.054	194.054	194.054	-80.6383	-5.02945	-8.63762	25.4419	-1.63016	-2.1915	-0.127865	-0.011115	1.68939	61.7474	-11.0373	2.25719	0	0	0.0180814
1987	0	7.83971	0	0	7.85027	-0.0656979	2.96441	-0.144304	0.0141604	-0.0267868	-12.0285	2.25E-15	1.60278	0	0	0.0052313	0.163452	7.16298	-0.546924	355.099	414.239	637.55	377.112	377.112	377.112	10.8286	-79.7936	1.80786	351.155	475.45	192.71	194.054	194.054	194.054	-80.4096	-5.17539	-8.69634	25.308	-1.60149	-2.11788	-0.101058	-0.0193328	1.71483	59.4645	-12.0714	2.45373	0	0	0.0178551
1988	0	8.04032	0	0	8.05129	-0.0661326	2.98113	-0.145134	0.014378	-0.0279318	-11.7906	3.10E-15	1.57191	0	0	0.00460834	0.230056	7.41695	-0.314087	353.213	413.538	636.982	376.847	376.847	376.847	10.9822	-79.5162	1.70768	345.562	475.608	192.56	194.054	194.054	194.054	-80.1512	-5.32094	-8.76226	25.1659	-1.57851	-2.03106	-0.0704658	-0.0334316	1.73973	56.0676	-12.2155	2.57215	0	0	0.0177517
1989	0	8.21881	0	0	8.23015	-0.0665678	2.99788	-0.146342	0.0147408	-0.0290551	-11.5676	2.59E-15	1.50493	0	0	0.00396034	0.288195	7.66518	-0.0814907	351.428	412.792	636.459	376.634	376.634	376.634	11.14	-79.2035	1.60918	339.944	475.754	192.418	194.054	194.054	194.054	-79.8582	-5.46543	-8.83513	25.0098	-1.56561	-1.92743	-0.038583	-0.0516568	1.76398	51.6462	-11.1817	2.60891	0	0	0.0175378
1990	0	8.37295	0	0	8.38463	-0.0669909	3.01415	-0.147922	0.0152512	-0.0300605	-11.3581	-1.97E-15	1.40237	0	0	0.00328653	0.341238	7.90756	0.146858	349.766	412.002	635.985	376.481	376.481	376.481	11.3004	-78.8503	1.51158	334.299	475.885	192.289	194.054	194.054	194.054	-79.5252	-5.60804	-8.91396	24.8349	-1.5687	-1.8044	-0.0056725	-0.0722459	1.78802	45.7187	-8.80092	2.54137	0	0	0.0167777
1991	0	8.5005	0	0	8.51247	-0.0673926	3.0296	-0.149877	0.0159274	-0.0307954	-11.1603	3.95E-15	1.26912	0	0	0.00258484	0.393593	8.14299	0.366274	348.253	411.171	635.562	376.396	376.396	376.396	11.4611	-78.4511	1.4137	328.627	476	192.178	194.054	194.054	194.054	-79.1463	-5.74782	-8.99695	24.6389	-1.5935	-1.66034	0.0296508	-0.0938467	1.81042	37.4162	-5.25182	2.34998	0	0	0.0148654
1992	0	8.59916	0	0	8.61141	-0.0677798	3.04449	-0.152176	0.0167628	-0.0311475	-10.9661	1.76E-15	1.10926	0	0	0.00185008	0.450561	8.36928	0.572146	346.918	410.301	635.192	376.384	376.384	376.384	11.6192	-78	1.31383	322.928	476.096	192.09	194.054	194.054	194.054	-78.7152	-5.88377	-9.08165	24.4226	-1.64353	-1.4937	0.067716	-0.11613	1.83183	26.2273	-0.963945	2.01259	0	0	0.0113243
1993	0	8.66664	0	0	8.6791	-0.0681792	3.05986	-0.154726	0.0177423	-0.0311409	-10.7577	-2.11E-17	0.927127	0	0	0.00107406	0.518175	8.58296	0.76045	345.795	409.399	634.874	376.446	376.446	376.446	11.7711	-77.4907	1.20986	317.207	476.171	192.034	194.054	194.054	194.054	-78.2255	-6.01482	-9.16492	24.1897	-1.72094	-1.30365	0.103407	-0.131973	1.85441	13.1169	4.66116	1.52739	0	0	0.00675026
1994	0	8.70009	0	0	8.71275	-0.0686214	3.07686	-0.157356	0.0188755	-0.0307022	-10.5046	-3.15E-15	0.729119	0	0	0.000247787	0.60193	8.77904	0.927044	344.92	408.472	634.61	376.585	376.585	376.585	11.9129	-76.9167	1.09946	311.472	476.225	192.016	194.054	194.054	194.054	-77.6697	-6.1397	-9.24312	23.9469	-1.82704	-1.0921	0.134816	-0.135224	1.87974	-1.57491	12.3008	0.872337	0	0	0.00208814
1995	0	8.6958	0	0	8.70862	-0.0691346	3.0966	-0.15981	0.0200997	-0.029614	-10.165	-2.11E-15	0.513569	0	0	-0.000632086	0.705807	8.95083	1.06768	344.331	407.529	634.401	376.8	376.8	376.8	12.0396	-76.2705	0.980385	305.73	476.257	192.046	194.054	194.054	194.054	-77.04	-6.25683	-9.31226	23.7037	-1.96291	-0.865134	0.16705	-0.125811	1.90613	-19.0312	21.7312	0.010658	0	0	-0.00217949
1996	0	8.64879	0	0	8.66173	-0.0697733	3.12117	-0.161739	0.0214187	-0.0275271	-9.68679	-4.06E-15	0.285669	0	0	-0.00155217	0.832212	9.09041	1.17966	344.07	406.58	634.251	377.087	377.087	377.087	12.1463	-75.5438	0.850277	299.996	476.267	192.127	194.054	194.054	194.054	-76.3274	-6.36443	-9.36802	23.4704	-2.12939	-0.632135	0.209856	-0.11089	1.92957	-41.4764	31.9251	-1.12544	0	0	-0.00593292
1997	0	8.55239	0	0	8.56547	-0.070666	3.15549	-0.162919	0.022684	-0.024219	-9.03211	7.19E-16	0.0357435	0	0	-0.00247024	0.983482	9.18924	1.26442	344.18	405.637	634.16	377.442	377.442	377.442	12.2276	-74.7269	0.706743	294.287	476.258	192.261	194.054	194.054	194.054	-75.5212	-6.46076	-9.40593	23.2573	-2.32798	-0.403562	0.268193	-0.0955931	1.94673	-69.9627	41.7964	-2.55851	0	0	-0.00813122
1998	0	8.39803	0	0	8.41128	-0.0720412	3.20838	-0.163188	0.0238716	-0.0200679	-8.17426	3.38E-16	-0.231143	0	0	-0.0033079	1.16242	9.23869	1.32857	344.715	404.711	634.127	377.861	377.861	377.861	12.2779	-73.8082	0.547142	288.624	476.232	192.442	194.054	194.054	194.054	-74.6095	-6.5442	-9.4213	23.0724	-2.56209	-0.190714	0.331914	-0.0737059	1.9602	-101.544	52.1764	-4.25753	0	0	-0.00498536
1999	0	8.17429	0	0	8.18787	-0.0741863	3.29085	-0.16248	0.0248564	-0.0153973	-7.10417	-2.54E-15	-0.516764	0	0	-0.00394101	1.37136	9.22991	1.38174	345.725	403.815	634.15	378.338	378.338	378.338	12.2914	-72.7744	0.369126	283.032	476.194	192.658	194.054	194.054	194.054	-73.5779	-6.61282	-9.40926	22.9234	-2.8359	-0.00650037	0.396445	-0.0483613	1.9674	-134.644	61.8848	-6.15446	0	0	0.00532624
2000	0	7.86674	0	0	7.88081	-0.0774133	3.4149	-0.160812	0.0255269	-0.010572	-5.8316	-8.46E-16	-0.818873	0	0	-0.00419829	1.61181	9.15406	1.43508	347.261	402.96	634.227	378.869	378.869	378.869	12.2617	-71.6102	0.171146	277.535	476.148	192.889	194.054	194.054	194.054	-72.4104	-6.66409	-9.36505	22.8171	-3.15335	0.134913	0.458022	-0.0163349	1.96838	-167.754	70.9105	-8.19273	0	0	0.0244892
2001	0	7.45767	0	0	7.47243	-0.0820324	3.5924	-0.158217	0.025795	-0.00620444	-4.38138	1.02E-15	-1.1281	0	0	-0.00386391	1.88378	9.00259	1.50003	349.366	402.155	634.353	379.448	379.448	379.448	12.1816	-70.2983	-0.0471943	272.159	476.096	193.111	194.054	194.054	194.054	-71.089	-6.69456	-9.28392	22.761	-3.51574	0.220176	0.514092	0.0199099	1.96217	-199.369	78.0419	-10.2432	0	0	0.0523745
2002	0	6.9262	0	0	6.94181	-0.0883222	3.83399	-0.154772	0.0255297	-0.00261664	-2.80176	5.08E-16	-1.43473	0	0	-0.00270497	2.18566	8.76764	1.58789	352.079	401.408	634.527	380.069	380.069	380.069	12.0436	-68.8199	-0.284566	266.921	476.041	193.292	194.054	194.054	194.054	-69.594	-6.69963	-9.16137	22.7622	-3.9212	0.238952	0.567085	0.0580533	1.94743	-229.423	82.3395	-12.1987	0	0	0.0877483
2003	0	6.24881	0	0	6.26529	-0.0965306	4.14907	-0.150661	0.0246073	-0.00078451	-1.17834	-4.14E-15	-1.72235	0	0	-0.000550112	2.51423	8.44275	1.70974	355.428	400.724	634.746	380.725	380.725	380.725	11.8397	-67.1553	-0.537589	261.836	475.981	193.395	194.054	194.054	194.054	-67.905	-6.67347	-8.99316	22.8269	-4.36528	0.185723	0.608767	0.100834	1.92672	-254.794	83.6216	-13.838	0	0	0.129086
2004	0	5.39992	0	0	5.41697	-0.106813	4.54342	-0.146173	0.0230159	-0.00174644	0.35699	-1.10E-15	-1.95811	0	0	0.00257194	2.8638	8.02298	1.87464	359.432	400.105	635.012	381.407	381.407	381.407	11.5616	-65.2841	-0.800262	256.903	475.913	193.386	194.054	194.054	194.054	-66.001	-6.60879	-8.77545	22.9605	-4.83928	0.0603795	0.624996	0.151497	1.90106	-271.029	82.5499	-14.9505	0	0	0.173712
2005	0	4.35284	0	0	4.36962	-0.119166	5.01656	-0.141788	0.0208346	-0.0063861	1.60879	1.69E-15	-2.09701	0	0	0.00621613	3.22535	7.50485	2.08622	364.09	399.552	635.328	382.104	382.104	382.104	11.2013	-63.1869	-1.06357	252.112	475.828	193.232	194.054	194.054	194.054	-63.8623	-6.49695	-8.50495	23.1708	-5.32618	-0.132377	0.610797	0.208085	1.87093	-275.747	79.7556	-15.3562	0	0	0.217541
2006	0	3.0822	0	0	3.09678	-0.133376	5.56002	-0.13825	0.0183054	-0.0150704	2.30853	-5.08E-16	-2.07673	0	0	0.00924411	3.58681	6.88662	2.34168	369.384	399.059	635.705	382.799	382.799	382.799	10.7523	-60.8473	-1.31565	247.433	475.711	192.915	194.054	194.054	194.054	-61.4721	-6.32886	-8.17945	23.4688	-5.79858	-0.383761	0.569433	0.262939	1.83699	-268.799	76.0127	-14.9983	0	0	0.256039
2007	0	1.56727	0	0	1.57636	-0.149027	6.15741	-0.136533	0.0157445	-0.0276771	2.12573	3.81E-15	-1.83173	0	0	0.00962251	3.9351	6.16879	2.63265	375.275	398.62	636.152	383.476	383.476	383.476	10.2117	-58.2541	-1.54291	242.824	475.547	192.435	194.054	194.054	194.054	-58.8203	-6.09683	-7.7983	23.8676	-6.2217	-0.681518	0.511526	0.295673	1.79934	-252.303	70.0449	-13.8734	0	0	0.283501
2008	0	-0.203026	0	0	-0.204459	-0.165544	6.78643	-0.137908	0.0135193	-0.0433529	0.681579	2.20E-15	-1.30098	0	0	0.00437334	4.26007	5.35489	2.94805	381.709	398.227	636.678	384.122	384.122	384.122	9.58234	-55.4062	-1.73194	238.238	475.32	191.821	194.054	194.054	194.054	-55.9072	-5.7971	-7.36327	24.3796	-6.56073	-1.00999	0.453504	0.283258	1.75736	-230.768	59.6365	-12.1098	0	0	0.29788
2009	0	-2.22433	0	0	-2.24312	-0.182278	7.42198	-0.14386	0.0121199	-0.0611517	-2.4026	6.77E-16	-0.427488	0	0	-0.0100243	4.55896	4.45208	3.27751	388.621	397.87	637.281	384.739	384.739	384.739	8.87475	-52.3165	-1.87178	233.637	475.017	191.141	194.054	194.054	194.054	-52.7483	-5.43227	-6.8793	25.0113	-6.79233	-1.35001	0.400655	0.231957	1.71767	-206.659	45.9932	-9.83837	0	0	0.301287
2010	0	-4.47132	0	0	-4.51576	-0.198492	8.03608	-0.155766	0.011821	-0.0797787	-7.41629	2.96E-15	0.806635	0	0	-0.0364397	4.83551	3.47095	3.61217	395.936	397.537	637.953	385.34	385.34	385.34	8.10851	-49.0177	-1.95617	229.008	474.632	190.501	194.054	194.054	194.054	-49.3798	-5.01309	-6.35587	25.7601	-6.91125	-1.68106	0.346115	0.177023	1.6859	-180.466	33.9708	-7.2218	0	0	0.294476
2011	0	-6.89361	0	0	-6.9723	-0.213303	8.59542	-0.174409	0.0128153	-0.0973372	-14.4471	4.40E-15	2.39828	0	0	-0.075261	5.09442	2.42438	3.94248	403.572	397.219	638.685	385.942	385.942	385.942	7.31285	-45.5665	-1.98613	224.388	474.17	190.045	194.054	194.054	194.054	-45.8624	-4.55982	-5.80805	26.6149	-6.92671	-1.98528	0.285348	0.149916	1.66557	-153.778	27.4556	-4.46569	0	0	0.276905
2012	0	-9.41376	0	0	-9.53377	-0.225626	9.05952	-0.199198	0.0149647	-0.110709	-23.2496	-2.77E-15	4.30227	0	0	-0.122316	5.33665	1.32621	4.25617	411.441	396.904	639.476	386.545	386.545	386.545	6.52586	-42.047	-1.97253	219.88	473.652	189.943	194.054	194.054	194.054	-42.2838	-4.10278	-5.25744	27.5609	-6.85394	-2.24932	0.22709	0.142952	1.65077	-132.174	24.0763	-1.8003	0	0	0.257431
2013	0	-11.9298	0	0	-12.094	-0.234288	9.38506	-0.227879	0.0177343	-0.117232	-33.1992	5.16E-15	6.42119	0	0	-0.168175	5.56059	0.190579	4.53914	419.45	396.579	640.328	387.141	387.141	387.141	5.79132	-38.5687	-1.93719	215.667	473.111	190.362	194.054	194.054	194.054	-38.7565	-3.68066	-4.7315	28.5812	-6.71214	-2.46329	0.180545	0.139733	1.63472	-120.019	20.4663	0.69647	0	0	0.249139
2014	0	-14.3231	0	0	-14.528	-0.2382	9.53188	-0.256735	0.0204976	-0.115372	-43.3454	-5.92E-16	8.61542	0	0	-0.199984	5.76482	-0.968669	4.77736	427.506	396.233	641.245	387.713	387.713	387.713	5.15345	-35.2587	-1.91042	212.003	472.59	191.431	194.054	194.054	194.054	-35.4094	-3.33545	-4.26155	29.6585	-6.52488	-2.61895	0.148757	0.137102	1.6114	-118.188	15.9535	3.07891	0	0	0.259039
2015	0	-16.4721	0	0	-16.7062	-0.236508	9.4684	-0.281613	0.0225826	-0.105446	-52.596	6.77E-16	10.6819	0	0	-0.205907	5.94893	-2.13855	4.95845	435.526	395.857	642.23	388.239	388.239	388.239	4.65106	-32.2492	-1.92473	209.184	472.138	193.21	194.054	194.054	194.054	-32.3748	-3.10486	-3.87933	30.7768	-6.31634	-2.70777	0.13266	0.135732	1.57676	-124.986	10.6658	5.48724	0	0	0.286409
2016	0	-18.2665	0	0	-18.5117	-0.2287	9.17512	-0.29908	0.0236156	-0.0892261	-59.9439	-6.43E-15	12.3815	0	0	-0.180187	6.11322	-3.30743	5.07316	443.436	395.442	643.287	388.693	388.693	388.693	4.3132	-29.6616	-2.00673	207.508	471.795	195.684	194.054	194.054	194.054	-29.7735	-3.01454	-3.61303	31.9233	-6.10549	-2.71966	0.129795	0.132761	1.53099	-137.043	4.35995	7.96372	0	0	0.324673
2017	0	-19.6208	0	0	-19.8558	-0.214646	8.64605	-0.307148	0.0232057	-0.069579	-64.652	6.43E-15	13.4353	0	0	-0.126107	6.25889	-4.46544	5.11607	451.173	394.983	644.42	389.043	389.043	389.043	4.15713	-27.5931	-2.16947	207.226	471.587	198.764	194.054	194.054	194.054	-27.7018	-3.07262	-3.48381	33.0887	-5.90464	-2.64409	0.13236	0.12912	1.48094	-149.693	-2.50103	10.4818	0	0	0.362368
2018	0	-20.4829	0	0	-20.6875	-0.194593	7.88856	-0.305253	0.0211421	-0.049209	-66.3399	-5.92E-15	13.6053	0	0	-0.0552416	6.38776	-5.60483	5.08482	458.689	394.476	645.633	389.263	389.263	389.263	4.18825	-26.1072	-2.40844	208.512	471.523	202.317	194.054	194.054	194.054	-26.2225	-3.26829	-3.50318	34.2661	-5.72148	-2.47392	0.136264	0.126285	1.43169	-159.992	-9.27412	12.9262	0	0	0.391455
2019	0	-20.8367	0	0	-20.997	-0.169143	6.92325	-0.294062	0.017202	-0.030231	-65.0082	-5.18E-15	12.7457	0	0	0.0165176	6.50194	-6.72018	4.97971	465.948	393.921	646.928	389.329	389.329	389.329	4.4007	-25.2294	-2.70227	211.448	471.587	206.189	194.054	194.054	194.054	-25.3609	-3.57454	-3.67153	35.4504	-5.56154	-2.20833	0.14528	0.119556	1.38797	-167.652	-16.3685	15.1485	0	0	0.410852
2020	0	-20.7012	0	0	-20.8121	-0.139251	5.78442	-0.27485	0.0113479	-0.0136516	-60.975	-6.09E-15	10.8662	0	0	0.0744144	6.60424	-7.80794	4.80474	472.925	393.316	648.308	389.229	389.229	389.229	4.77791	-24.9487	-3.01696	216.027	471.746	210.231	194.054	194.054	194.054	-25.1061	-3.95345	-3.97793	36.6363	-5.43183	-1.85344	0.160261	0.109483	1.35116	-172.719	-23.5171	17.0188	0	0	0.42009
2021	0	-20.1257	0	0	-20.1912	-0.1062	4.5199	-0.249488	0.00390437	0.000118387	-54.8294	3.72E-15	8.15211	0	0	0.109334	6.69781	-8.86623	4.56781	479.609	392.666	649.776	388.961	388.961	388.961	5.29295	-25.2227	-3.31329	222.163	471.949	214.306	194.054	194.054	194.054	-25.4152	-4.36314	-4.40083	37.8171	-5.34136	-1.42209	0.182971	0.101742	1.32241	-175.75	-29.6283	18.3519	0	0	0.420161
2022	0	-19.1826	0	0	-19.2135	-0.0715123	3.18804	-0.220258	-0.0043692	0.0114599	-47.3353	2.71E-15	4.93063	0	0	0.119777	6.78511	-9.89427	4.28092	485.997	391.973	651.331	388.53	388.53	388.53	5.91004	-25.985	-3.55502	229.713	472.137	218.295	194.054	194.054	194.054	-26.2205	-4.76471	-4.91009	38.9856	-5.29761	-0.932316	0.213537	0.100324	1.29908	-177.65	-33.9756	18.9056	0	0	0.414056
2023	0	-17.9588	0	0	-17.9685	-0.0368422	1.85339	-0.189807	-0.0123376	0.0207068	-39.3338	2.71E-15	1.6048	0	0	0.110846	6.86694	-10.892	3.9595	492.097	391.239	652.976	387.948	387.948	387.948	6.58716	-27.1552	-3.71578	238.498	472.246	222.086	194.054	194.054	194.054	-27.4394	-5.1276	-5.47	40.1346	-5.30181	-0.404704	0.247382	0.110992	1.28314	-178.427	-35.3436	18.3443	0	0	0.403694
2024	0	-16.546	0	0	-16.5469	-0.00380267	0.579613	-0.1608	-0.0187525	0.0283284	-31.6165	6.77E-16	-1.4294	0	0	0.091084	6.94168	-11.8598	3.62022	497.919	390.467	654.714	387.226	387.226	387.226	7.28021	-28.648	-3.78329	248.332	472.221	225.582	194.054	194.054	194.054	-28.9834	-5.4327	-6.0429	41.2581	-5.34631	0.138964	0.278021	0.135305	1.27383	-177.812	-33.131	16.4125	0	0	0.390948
2025	0	-15.0316	0	0	-15.0324	0.0261846	-0.577019	-0.135496	-0.0224472	0.0343035	-24.8126	-2.03E-15	-3.83994	0	0	0.0689204	7.00524	-12.7982	3.27843	503.474	389.658	656.546	386.379	386.379	386.379	7.94779	-30.3817	-3.75977	259.041	472.02	228.691	194.054	194.054	194.054	-30.7677	-5.67267	-6.59301	42.3514	-5.41534	0.676254	0.302138	0.172119	1.27263	-175.653	-26.5799	12.8536	0	0	0.377434
2026	0	-13.4914	0	0	-13.4966	0.0520189	-1.57313	-0.11544	-0.0227193	0.0386694	-19.3221	-2.71E-15	-5.41092	0	0	0.0501816	7.05168	-13.7078	2.94626	508.767	388.813	658.474	385.424	385.424	385.424	8.5554	-32.2854	-3.6594	270.477	471.618	231.336	194.054	194.054	194.054	-32.7182	-5.85018	-7.08968	43.4114	-5.48784	1.18573	0.319833	0.213643	1.27855	-172.213	-16.0732	7.7354	0	0	0.363597
2027	0	-11.9853	0	0	-11.9958	0.0729792	-2.38064	-0.101296	-0.0192049	0.0412449	-15.3009	6.77E-16	-6.02861	0	0	0.0373778	7.07474	-14.5885	2.6321	513.801	387.932	660.496	384.383	384.383	384.383	9.07843	-34.302	-3.50362	282.528	471.014	233.46	194.054	194.054	194.054	-34.7757	-5.97478	-7.50982	44.4348	-5.54187	1.64843	0.332558	0.249831	1.28873	-167.499	-2.15066	1.18722	0	0	0.347194
2028	0	-10.5551	0	0	-10.5696	0.0887228	-2.98656	-0.0930208	-0.0120858	0.0421242	-12.7073	6.77E-16	-5.69268	0	0	0.0302992	7.06989	-15.4396	2.34129	518.571	387.015	662.603	383.286	383.286	383.286	9.50354	-36.3901	-3.31627	295.117	470.226	235.029	194.054	194.054	194.054	-36.8977	-6.05956	-7.83937	45.4172	-5.56032	2.04977	0.35211	0.264106	1.29966	-163.889	12.7972	-6.38082	0	0	0.329465
2029	0	-9.22546	0	0	-9.24177	0.0992155	-3.39003	-0.0900346	-0.00187782	0.041257	-11.3602	6.77E-16	-4.48648	0	0	0.0272259	7.03669	-16.2589	2.07925	523.077	386.062	664.779	382.169	382.169	382.169	9.82864	-38.5227	-3.11913	308.198	469.293	236.04	194.054	194.054	194.054	-39.0569	-6.11834	-8.07385	46.3504	-5.53732	2.38101	0.381547	0.250924	1.30728	-161.6	27.5955	-14.5522	0	0	0.308058
2030	0	-8.00599	0	0	-8.02192	0.104661	-3.59931	-0.0913557	0.0105899	0.0381635	-10.9918	-2.71E-15	-2.56205	0	0	0.0260461	6.97947	-17.0424	1.85275	527.316	385.078	666.998	381.077	381.077	381.077	10.0616	-40.6854	-2.92944	321.746	468.271	236.514	194.054	194.054	194.054	-41.2396	-6.16406	-8.21772	47.2211	-5.47954	2.63958	0.409456	0.229215	1.31542	-157.424	43.9624	-22.758	0	0	0.276263
2031	0	-6.89496	0	0	-6.90892	0.105505	-3.63172	-0.0959741	0.0244484	0.0327377	-11.3146	1.18E-15	-0.103018	0	0	0.0250812	6.90485	-17.7856	1.66714	531.287	384.066	669.233	380.056	380.056	380.056	10.2187	-42.8731	-2.75924	335.745	467.226	236.501	194.054	194.054	194.054	-43.4421	-6.20848	-8.28316	48.0158	-5.3982	2.8271	0.427813	0.20853	1.32339	-149.404	61.5573	-30.5376	0	0	0.232703
2032	0	-5.88322	0	0	-5.89433	0.102403	-3.51253	-0.102827	0.0388218	0.0253441	-12.0408	1.06E-16	2.68886	0	0	0.0233707	6.82012	-18.483	1.5244	534.984	383.031	671.449	379.143	379.143	379.143	10.3222	-45.0871	-2.61507	350.187	466.231	236.072	194.054	194.054	194.054	-45.6675	-6.26187	-8.28843	48.7238	-5.30189	2.94772	0.434063	0.194772	1.33016	-137.428	79.3155	-37.4768	0	0	0.181023
2033	0	-4.95788	0	0	-4.966	0.0961653	-3.27278	-0.110822	0.0528667	0.0160987	-12.8997	2.88E-15	5.6045	0	0	0.0206779	6.73219	-19.1292	1.42232	538.397	381.98	673.613	378.368	378.368	378.368	10.3984	-47.3317	-2.4981	365.056	465.361	235.315	194.054	194.054	194.054	-47.9225	-6.33275	-8.25611	49.3394	-5.19185	3.00725	0.426452	0.196849	1.33815	-121.001	97.077	-43.2014	0	0	0.124275
2034	0	-4.10603	0	0	-4.11149	0.0877309	-2.9484	-0.119176	0.0658204	0.00564753	-13.6827	-6.77E-16	8.43314	0	0	0.0173487	6.64608	-19.7191	1.35426	541.509	380.922	675.692	377.748	377.748	377.748	10.4759	-49.6114	-2.40457	380.327	464.689	234.327	194.054	194.054	194.054	-50.2138	-6.42777	-8.21155	49.8621	-5.0619	3.01228	0.406288	0.219	1.34714	-100.957	114.629	-47.4654	0	0	0.0663598
2035	0	-3.31729	0	0	-3.32065	0.0781001	-2.57779	-0.127192	0.0768891	-0.00542573	-14.229	-6.77E-16	10.954	0	0	0.0139769	6.56396	-20.248	1.31017	544.302	379.863	677.654	377.287	377.287	377.287	10.5826	-51.9283	-2.32639	395.962	464.282	233.207	194.054	194.054	194.054	-52.5464	-6.55149	-8.18097	50.2943	-4.90141	2.96988	0.382494	0.251054	1.35657	-79.7228	129.964	-50.077	0	0	0.0118814
2036	0	-2.58554	0	0	-2.58744	0.0682476	-2.19842	-0.134508	0.0852812	-0.0164416	-14.4537	6.77E-16	12.9438	0	0	0.0111568	6.48625	-20.7116	1.27917	546.755	378.814	679.471	376.982	376.982	376.982	10.7444	-54.2809	-2.25176	411.911	464.195	232.049	194.054	194.054	194.054	-54.9208	-6.70614	-8.18961	50.6394	-4.70059	2.88771	0.356962	0.284169	1.36376	-58.4899	141.747	-50.973	0	0	-0.0367426
2037	0	-1.90979	0	0	-1.91078	0.0590346	-1.8435	-0.140935	0.0902218	-0.0270843	-14.3316	2.03E-15	14.1915	0	0	0.00922185	6.41263	-21.1066	1.25088	548.853	377.786	681.118	376.824	376.824	376.824	10.982	-56.6627	-2.16654	428.112	464.469	230.933	194.054	194.054	194.054	-57.3331	-6.89149	-8.25926	50.9007	-4.45302	2.77402	0.328105	0.318219	1.37037	-37.2786	150.141	-50.121	0	0	-0.0782006
2038	0	-1.29438	0	0	-1.29484	0.0511532	-1.53976	-0.146522	0.0912125	-0.0369465	-13.9008	2.03E-15	14.5413	0	0	0.00812986	6.34213	-21.4306	1.21538	550.578	376.791	682.572	376.797	376.797	376.797	11.3083	-59.0624	-2.05607	444.495	465.125	229.925	194.054	194.054	194.054	-59.7737	-7.10492	-8.40569	51.0829	-4.15567	2.6372	0.29737	0.348742	1.37546	-17.0846	154.879	-47.7109	0	0	-0.110166
2039	0	-0.748226	0	0	-0.748428	0.045064	-1.30503	-0.151408	0.0880397	-0.0455926	-13.2431	-3.38E-15	13.9105	0	0	0.00749836	6.27372	-21.6825	1.16387	551.919	375.84	683.814	376.885	376.885	376.885	11.7268	-61.4642	-1.90724	460.986	466.155	229.074	194.054	194.054	194.054	-62.228	-7.3415	-8.63645	51.1915	-3.80986	2.48552	0.267742	0.369592	1.37839	0.79023	155.247	-43.9861	0	0	-0.130244
2040	0	-0.283722	0	0	-0.28379	0.0409467	-1.14629	-0.15597	0.0809699	-0.0527046	-12.4899	-3.38E-15	12.3218	0	0	0.00679861	6.20699	-21.8628	1.08947	552.87	374.946	684.826	377.068	377.068	377.068	12.2302	-63.8491	-1.71043	477.516	467.531	228.408	194.054	194.054	194.054	-64.6775	-7.59413	-8.94955	51.2332	-3.42278	2.32721	0.242022	0.377125	1.37779	15.0405	151.119	-39.3976	0	0	-0.13737
2041	0	0.0852175	0	0	0.0852317	0.0386717	-1.05857	-0.160616	0.0705072	-0.058252	-11.7899	-3.38E-15	9.88379	0	0	0.00558802	6.14271	-21.9733	0.987796	553.43	374.123	685.596	377.327	377.327	377.327	12.8005	-66.1963	-1.46126	494.019	469.195	227.941	194.054	194.054	194.054	-67.1004	-7.85396	-9.33316	51.2154	-3.00782	2.17062	0.221712	0.375116	1.37505	25.1696	143.313	-34.3405	0	0	-0.132778
2042	0	0.345278	0	0	0.345333	0.0378221	-1.02581	-0.165821	0.0575854	-0.0623223	-11.2965	-1.69E-15	6.80678	0	0	0.00369733	6.08216	-22.0174	0.857108	553.604	373.385	686.115	377.639	377.639	377.639	13.411	-68.4856	-1.16191	510.446	471.07	227.672	194.054	194.054	194.054	-69.4744	-8.11101	-9.76626	51.1464	-2.58181	2.0238	0.207797	0.367136	1.37105	30.9468	132.866	-29.2727	0	0	-0.11956
2043	0	0.485969	0	0	0.486027	0.0377403	-1.02266	-0.17183	0.04327	-0.0653616	-11.1217	-1.69E-15	3.36173	0	0	0.00128271	6.02641	-21.9996	0.698019	553.407	372.742	686.38	377.98	377.98	377.98	14.0282	-70.6997	-0.821383	526.76	473.062	227.598	194.054	194.054	194.054	-71.7782	-8.35486	-10.2204	51.0359	-2.16156	1.89418	0.201708	0.359077	1.36832	32.6123	121.284	-24.5137	0	0	-0.102133
2044	0	0.501329	0	0	0.501415	0.0376031	-1.01737	-0.178579	0.0288869	-0.0677218	-11.3154	-2.28E-15	-0.124746	0	0	-0.0012442	5.97547	-21.9257	0.513499	552.856	372.205	686.393	378.323	378.323	378.323	14.6152	-72.8256	-0.45484	542.94	475.069	227.711	194.054	194.054	194.054	-73.9938	-8.57535	-10.6625	50.8949	-1.76025	1.78769	0.207505	0.352899	1.36707	29.8776	109.798	-20.3212	0	0	-0.0844766
2045	0	0.391257	0	0	0.391321	0.0364898	-0.97444	-0.185815	0.0157309	-0.0700056	-11.8705	4.91E-15	-3.32087	0	0	-0.00338681	5.92783	-21.8022	0.30974	551.979	371.783	686.165	378.637	378.637	378.637	15.1359	-74.8557	-0.0818782	558.973	476.988	228.013	194.054	194.054	194.054	-76.1076	-8.76336	-11.0582	50.7339	-1.38639	1.70877	0.227607	0.341941	1.36865	23.156	98.543	-16.8488	0	0	-0.0683693
2046	0	0.161741	0	0	0.161755	0.0334647	-0.857784	-0.193094	0.00494611	-0.0729419	-12.7221	-4.74E-15	-5.92578	0	0	-0.00479227	5.88168	-21.636	0.0970163	550.81	371.48	685.711	378.889	378.889	378.889	15.5579	-76.7879	0.275994	574.852	478.724	228.508	194.054	194.054	194.054	-78.1112	-8.91133	-11.3754	50.5609	-1.04759	1.66015	0.258467	0.318255	1.37287	14.1912	87.0679	-14.0503	0	0	-0.0536727
2047	0	-0.175134	0	0	-0.175142	0.0276639	-0.634072	-0.199911	-0.00264821	-0.0776045	-13.7669	-2.71E-15	-7.70737	0	0	-0.00544437	5.83628	-21.4341	-0.111103	549.393	371.299	685.049	379.058	379.058	379.058	15.8562	-78.6253	0.598241	590.567	480.199	229.213	194.054	194.054	194.054	-80.0019	-9.01376	-11.588	50.3806	-0.754451	1.64149	0.28828	0.285561	1.38641	7.221	76.349	-11.7296	0	0	-0.0397423
2048	0	-0.602024	0	0	-0.602015	0.0184221	-0.277622	-0.205515	-0.00651458	-0.0848483	-14.8541	2.37E-15	-8.51302	0	0	-0.00571225	5.79232	-21.2038	-0.300559	547.773	371.239	684.199	379.129	379.129	379.129	16.0149	-80.3746	0.86785	606.094	481.352	230.149	194.054	194.054	194.054	-81.7824	-9.06742	-11.678	50.1964	-0.520048	1.6472	0.308054	0.248616	1.40936	5.64769	66.8714	-9.57638	0	0	-0.025628
2049	0	-1.09761	0	0	-1.09763	0.00537188	0.225749	-0.209207	-0.00659231	-0.0952777	-15.8239	2.88E-15	-8.29842	0	0	-0.00622143	5.75123	-20.9526	-0.459238	545.998	371.297	683.181	379.101	379.101	379.101	16.0284	-82.0456	1.07362	621.391	482.15	231.343	194.054	194.054	194.054	-83.46	-9.07137	-11.6378	50.0121	-0.358129	1.66578	0.313575	0.219363	1.44379	11.9321	59.8039	-7.23783	0	0	-0.0109582
2050	0	-1.63823	0	0	-1.63844	-0.0115001	0.876471	-0.210385	-0.00304858	-0.10896	-16.5206	5.08E-15	-7.10626	0	0	-0.0075958	5.71363	-20.6881	-0.578322	544.114	371.466	682.017	378.982	378.982	378.982	15.9014	-83.6482	1.21144	636.39	482.582	232.818	194.054	194.054	194.054	-85.045	-9.02681	-11.4705	49.8325	-0.278576	1.68133	0.308482	0.201747	1.48378	26.132	55.1024	-4.47338	0	0	0.00444354
2051	0	-2.19868	0	0	-2.19961	-0.0318725	1.66188	-0.208567	0.00351115	-0.125352	-16.7993	-1.69E-15	-5.08362	0	0	-0.0101333	5.67838	-20.4176	-0.651338	542.162	371.737	680.731	378.783	378.783	378.783	15.6487	-85.1924	1.28471	650.998	482.66	234.59	194.054	194.054	194.054	-86.5497	-8.93702	-11.1897	49.6625	-0.28439	1.67754	0.302438	0.19491	1.52258	46.2136	52.2244	-1.18589	0	0	0.0199931
2052	0	-2.75342	0	0	-2.75618	-0.0551679	2.55919	-0.203336	0.0123468	-0.144104	-16.5267	1.67E-15	-2.44604	0	0	-0.0136603	5.64242	-20.1472	-0.672097	540.186	372.099	679.348	378.514	378.514	378.514	15.293	-86.686	1.30409	665.1	482.419	236.66	194.054	194.054	194.054	-87.9863	-8.80688	-10.8186	49.5039	-0.370619	1.64209	0.296275	0.195079	1.5542	71.977	50.4332	2.63852	0	0	0.0356057
2053	0	-3.27808	0	0	-3.28435	-0.0806172	3.53802	-0.194397	0.0223985	-0.164493	-15.595	-2.50E-15	0.518109	0	0	-0.0175288	5.60145	-19.8817	-0.634443	538.228	372.538	677.896	378.182	378.182	378.182	14.8633	-88.1339	1.28623	678.565	481.915	239.01	194.054	194.054	194.054	-89.3655	-8.64252	-10.3875	49.3553	-0.525359	1.56872	0.284314	0.200513	1.5796	103.864	49.555	6.88578	0	0	0.0513534
2054	0	-3.75169	0	0	-3.76363	-0.107323	4.56294	-0.181587	0.0325467	-0.186079	-13.9371	3.43E-15	3.49148	0	0	-0.0208444	5.55067	-19.6248	-0.534276	536.327	373.042	676.401	377.794	377.794	377.794	14.3918	-89.5362	1.25191	691.25	481.212	241.595	194.054	194.054	194.054	-90.6934	-8.45059	-9.93124	49.2138	-0.730789	1.45585	0.255832	0.207429	1.59872	143.553	48.9757	11.398	0	0	0.0673247
2055	0	-4.159	0	0	-4.17895	-0.134294	5.5951	-0.165149	0.0417489	-0.207782	-11.5662	2.96E-16	6.16351	0	0	-0.0227811	5.48601	-19.3794	-0.3723	534.516	373.599	674.886	377.359	377.359	377.359	13.9108	-90.8874	1.22382	703.01	480.383	244.343	194.054	194.054	194.054	-91.9703	-8.23775	-9.48533	49.0783	-0.965341	1.30496	0.212681	0.210165	1.61064	188.846	47.8838	15.8519	0	0	0.0818231
2056	0	-4.492	0	0	-4.52199	-0.160537	6.59589	-0.145854	0.049051	-0.228631	-8.59564	-1.18E-15	8.25762	0	0	-0.0228177	5.4051	-19.1475	-0.154567	532.816	374.195	673.367	376.892	376.892	376.892	13.4492	-92.1752	1.22362	713.705	479.498	247.154	194.054	194.054	194.054	-93.1889	-8.01008	-9.08272	48.9491	-1.20657	1.11969	0.156641	0.207747	1.61718	237.713	45.8887	19.9188	0	0	0.0933061
2057	0	-4.75018	0	0	-4.79159	-0.185121	7.52979	-0.124984	0.0538647	-0.247359	-5.23261	3.98E-15	9.58144	0	0	-0.0209144	5.30735	-18.93	0.107868	531.242	374.821	671.858	376.415	376.415	376.415	13.03	-93.3817	1.26934	723.208	478.616	249.902	194.054	194.054	194.054	-94.3343	-7.77277	-8.7501	48.8276	-1.43446	0.905459	0.0952773	0.202774	1.61859	286.272	43.4736	23.2142	0	0	0.100624
2058	0	-4.93962	0	0	-4.9929	-0.207271	8.3678	-0.103967	0.0560391	-0.262656	-1.72674	-5.08E-16	10.0512	0	0	-0.0174786	5.19341	-18.727	0.39994	529.801	375.467	670.368	375.951	375.951	375.951	12.6684	-94.4843	1.37275	731.414	477.781	252.444	194.054	194.054	194.054	-95.3861	-7.52995	-8.50511	48.7146	-1.6333	0.669789	0.0364924	0.200512	1.61685	330.523	41.5055	25.4424	0	0	0.103764
2059	0	-5.07166	0	0	-5.13633	-0.226423	9.08952	-0.0843133	0.0556713	-0.273199	1.65431	-2.37E-15	9.68156	0	0	-0.013186	5.06403	-18.5373	0.70419	528.49	376.124	668.904	375.522	375.522	375.522	12.3707	-95.4582	1.5379	738.247	477.021	254.633	194.054	194.054	194.054	-96.3198	-7.28465	-8.35485	48.6093	-1.79015	0.422271	-0.0117404	0.198971	1.61106	366.27	39.9033	26.4094	0	0	0.103338
2060	0	-5.16133	0	0	-5.23617	-0.242263	9.68425	-0.0672065	0.0532376	-0.277715	4.68059	2.20E-15	8.59429	0	0	-0.0087647	4.9203	-18.3586	1.00258	527.302	376.785	667.47	375.148	375.148	375.148	12.1345	-96.2785	1.76041	743.661	476.341	256.329	194.054	194.054	194.054	-97.1095	-7.03873	-8.29567	48.5093	-1.89528	0.174236	-0.0439501	0.193437	1.60249	389.944	38.1583	26.0811	0	0	0.100652
2061	0	-5.22639	0	0	-5.30974	-0.254727	10.1507	-0.0537004	0.0492451	-0.275447	7.14833	3.38E-16	6.97083	0	0	-0.0047609	4.76414	-18.1877	1.27764	526.228	377.445	666.071	374.844	374.844	374.844	11.9502	-96.9217	2.02842	747.649	475.731	257.409	194.054	194.054	194.054	-97.7302	-6.79278	-8.31453	48.4104	-1.94332	-0.0622021	-0.0598646	0.188829	1.5947	399.851	37.3454	24.569	0	0	0.0974792
2062	0	-5.28645	0	0	-5.37665	-0.263951	10.4951	-0.0445452	0.0443045	-0.265753	8.89678	-3.38E-16	5.03985	0	0	-0.0014609	4.59786	-18.0206	1.51279	525.252	378.099	664.71	374.617	374.617	374.617	11.8029	-97.3681	2.32424	750.237	475.171	257.778	194.054	194.054	194.054	-98.1593	-6.54619	-8.39113	48.3078	-1.93161	-0.275745	-0.0555097	0.187178	1.58985	393.639	37.9986	22.0755	0	0	0.0940884
2063	0	-5.36205	0	0	-5.45774	-0.270217	10.7286	-0.0403415	0.0389397	-0.248685	9.79153	7.61E-16	3.0346	0	0	0.00107447	4.42345	-17.8531	1.69326	524.356	378.745	663.392	374.469	374.469	374.469	11.6741	-97.6025	2.62716	751.489	474.631	257.373	194.054	194.054	194.054	-98.3787	-6.29723	-8.50109	48.1974	-1.85889	-0.456887	-0.0305302	0.192283	1.58991	370.861	41.0488	18.8707	0	0	0.0898343
2064	0	-5.47376	0	0	-5.57401	-0.273901	10.8657	-0.0414989	0.0336588	-0.224888	9.72558	6.77E-16	1.17951	0	0	0.00285192	4.24221	-17.6809	1.80702	523.523	379.383	662.121	374.394	374.394	374.394	11.5446	-97.6158	2.91612	751.499	474.081	256.171	194.054	194.054	194.054	-98.3763	-6.04342	-8.61876	48.0747	-1.72605	-0.598169	0.0184511	0.197186	1.59475	331.163	45.4831	15.2463	0	0	0.0833827
2065	0	-5.6402	0	0	-5.74461	-0.275414	10.922	-0.0482494	0.0290142	-0.195461	8.62144	-9.73E-16	-0.322394	0	0	0.00378996	4.0556	-17.4997	1.84655	522.734	380.015	660.907	374.377	374.377	374.377	11.3965	-97.4059	3.17219	750.39	473.495	254.188	194.054	194.054	194.054	-98.1474	-5.78226	-8.72019	47.9335	-1.53928	-0.693398	0.0917357	0.193149	1.60213	275.508	49.9621	11.4774	0	0	0.0728435
2066	0	-5.87623	0	0	-5.98483	-0.275165	10.9127	-0.060596	0.0254741	-0.162719	6.44377	-1.27E-15	-1.31727	0	0	0.00363693	3.8664	-17.3057	1.80995	521.979	380.646	659.758	374.399	374.399	374.399	11.2155	-96.979	3.38071	748.302	472.856	251.481	194.054	194.054	194.054	-97.6962	-5.51209	-8.78555	47.7661	-1.31112	-0.737033	0.175776	0.185937	1.61433	209.555	55.1109	7.85643	0	0	0.0558355
2067	0	-6.19084	0	0	-6.30397	-0.273469	10.8496	-0.0781437	0.0233995	-0.129095	3.22789	-9.09E-16	-1.71236	0	0	0.00203527	3.678	-17.0958	1.69877	521.243	381.281	658.682	374.439	374.439	374.439	10.9931	-96.3497	3.53241	745.387	472.155	248.146	194.054	194.054	194.054	-97.0365	-5.23324	-8.80103	47.5662	-1.05542	-0.72516	0.255015	0.190388	1.6368	139.776	63.0273	4.61667	0	0	0.0297257
2068	0	-6.58549	0	0	-6.70338	-0.270467	10.7379	-0.100025	0.0231477	-0.0971163	-0.897575	9.52E-16	-1.47403	0	0	-0.0012415	3.49232	-16.8685	1.51534	520.517	381.93	657.692	374.469	374.469	374.469	10.7276	-95.5418	3.62386	741.796	471.398	244.311	194.054	194.054	194.054	-96.1924	-4.94886	-8.76011	47.3328	-0.781824	-0.657439	0.324283	0.204049	1.66903	70.9815	73.1155	1.93704	0	0	-0.00515064
2069	0	-7.0524	0	0	-7.17489	-0.26612	10.5759	-0.124715	0.0246816	-0.0689021	-5.6816	-1.42E-15	-0.668013	0	0	-0.00597007	3.30974	-16.6238	1.26271	519.786	382.601	656.801	374.462	374.462	374.462	10.4255	-94.5879	3.65698	737.671	470.601	240.129	194.054	194.054	194.054	-95.1979	-4.66545	-8.66399	47.0694	-0.496885	-0.536678	0.385357	0.214067	1.70568	6.39539	83.0149	-0.102755	0	0	-0.045051
2070	0	-7.57394	0	0	-7.70014	-0.260253	10.3571	-0.150142	0.0276895	-0.0461737	-10.7613	-2.88E-15	0.560636	0	0	-0.0112878	3.13088	-16.363	0.946853	519.042	383.302	656.024	374.396	374.396	374.396	10.1004	-93.5275	3.63797	733.138	469.795	235.768	194.054	194.054	194.054	-94.095	-4.39258	-8.52108	46.7803	-0.209206	-0.367175	0.437921	0.209273	1.74144	-50.547	90.3707	-1.49294	0	0	-0.0840407
2071	0	-8.1237	0	0	-8.25175	-0.252629	10.0723	-0.173849	0.0312629	-0.0296717	-15.697	2.87E-15	1.97529	0	0	-0.015849	2.95762	-16.0883	0.577902	518.282	384.042	655.373	374.254	374.254	374.254	9.77092	-92.4051	3.57587	728.304	469.013	231.398	194.054	194.054	194.054	-92.9308	-4.14171	-8.34531	46.468	0.068345	-0.154052	0.477376	0.200213	1.7764	-96.4637	95.6436	-2.31132	0	0	-0.117519
2072	0	-8.66978	0	0	-8.79688	-0.243035	9.71317	-0.193444	0.0344381	-0.0193229	-20.0499	3.39E-15	3.32895	0	0	-0.018312	2.79141	-15.8023	0.169259	517.507	384.827	654.857	374.027	374.028	374.028	9.45765	-91.2658	3.48057	723.255	468.295	227.178	194.054	194.054	194.054	-91.7532	-3.92417	-8.1534	46.1344	0.323454	0.0955453	0.500854	0.19466	1.80885	-129.619	98.9109	-2.69373	0	0	-0.142439
2073	0	-9.17946	0	0	-9.30219	-0.231393	9.27634	-0.207336	0.0363729	-0.0136954	-23.4901	-1.36E-15	4.41282	0	0	-0.0179378	2.63161	-15.5085	-0.263806	516.718	385.658	654.486	373.712	373.712	373.712	9.17857	-90.1513	3.36182	718.056	467.671	223.238	194.054	194.054	194.054	-90.6058	-3.74884	-7.96148	45.7819	0.549382	0.37149	0.50641	0.195468	1.83869	-150.173	99.7638	-2.81854	0	0	-0.157778
2074	0	-9.62411	0	0	-9.73896	-0.217836	8.76628	-0.215206	0.0368135	-0.011513	-25.8707	9.20E-16	5.12421	0	0	-0.0148484	2.47514	-15.21	-0.705866	515.918	386.537	654.269	373.312	373.312	373.312	8.94588	-89.0959	3.22826	712.755	467.162	219.673	194.054	194.054	194.054	-89.5238	-3.62007	-7.78257	45.4143	0.74804	0.660306	0.494606	0.199657	1.86376	-159.214	97.7484	-2.8165	0	0	-0.163997
2075	0	-9.98174	0	0	-10.0858	-0.202727	8.19618	-0.217651	0.0359266	-0.0111093	-27.2023	1.06E-15	5.45656	0	0	-0.00984472	2.31722	-14.9098	-1.14247	515.106	387.461	654.209	372.837	372.837	372.837	8.76479	-88.1254	3.08782	707.389	466.78	216.538	194.054	194.054	194.054	-88.5331	-3.5371	-7.62544	45.0365	0.928903	0.946111	0.47154	0.202524	1.88145	-159.895	93.081	-2.80922	0	0	-0.163925
2076	0	-10.2381	0	0	-10.3295	-0.186632	7.58707	-0.215397	0.0338339	-0.0118145	-27.5692	-3.38E-15	5.44408	0	0	-0.00402211	2.15261	-14.61	-1.56024	514.276	388.425	654.308	372.309	372.309	372.309	8.63401	-87.2565	2.94798	701.987	466.522	213.855	194.054	194.054	194.054	-87.6499	-3.49442	-7.49466	44.6524	1.10582	1.21287	0.438462	0.200988	1.89033	-153.334	86.2003	-2.81035	0	0	-0.15889
2077	0	-10.3872	0	0	-10.4653	-0.170235	6.96476	-0.209305	0.0310622	-0.0128715	-27.1156	1.67E-15	5.18605	0	0	0.00163111	1.9766	-14.3113	-1.94743	513.418	389.424	654.557	371.754	371.755	371.755	8.54716	-86.4977	2.8159	696.567	466.38	211.618	194.054	194.054	194.054	-86.8817	-3.48283	-7.39136	44.2635	1.2943	1.44688	0.397059	0.193703	1.88851	-141.312	78.3384	-2.82261	0	0	-0.150683
2078	0	-10.431	0	0	-10.4962	-0.154234	6.35586	-0.200814	0.0279879	-0.0142419	-26.0705	-5.50E-16	4.77237	0	0	0.00639299	1.78594	-14.0128	-2.2948	512.517	390.455	654.943	371.209	371.209	371.209	8.49498	-85.8499	2.69861	691.141	466.338	209.792	194.054	194.054	194.054	-86.2281	-3.49104	-7.31456	43.8685	1.50819	1.63875	0.34615	0.179104	1.87629	-124.33	70.1765	-2.79985	0	0	-0.139319
2079	0	-10.3777	0	0	-10.4314	-0.139222	5.78333	-0.191315	0.0247171	-0.0154512	-24.6694	-7.19E-16	4.25848	0	0	0.00990214	1.57958	-13.7124	-2.59665	511.552	391.515	655.443	370.71	370.71	370.71	8.46772	-85.3077	2.60241	685.718	466.38	208.332	194.054	194.054	194.054	-85.6827	-3.50772	-7.26237	43.4637	1.75716	1.78449	0.287646	0.153845	1.85205	-104.397	61.7917	-2.76352	0	0	-0.125241
2080	0	-10.2397	0	0	-10.2835	-0.125647	5.26455	-0.181652	0.021311	-0.0166638	-23.0889	9.52E-16	3.68363	0	0	0.0121233	1.35944	-13.407	-2.85135	510.495	392.603	656.029	370.296	370.296	370.296	8.45634	-84.8626	2.53216	680.298	466.49	207.181	194.054	194.054	194.054	-85.236	-3.52293	-7.23233	43.0438	2.04321	1.88562	0.222278	0.117822	1.81709	-82.3575	53.1552	-2.6926	0	0	-0.107616
2081	0	-10.0316	0	0	-10.0674	-0.11377	4.80998	-0.172429	0.0178622	-0.0175701	-21.4678	4.76E-15	3.0803	0	0	0.0132285	1.13038	-13.0933	-3.06161	509.317	393.723	656.664	370.005	370.005	370.005	8.4531	-84.5038	2.49046	674.88	466.648	206.284	194.054	194.054	194.054	-84.8762	-3.52907	-7.22134	42.603	2.3594	1.94801	0.153702	0.0757416	1.7715	-60.1531	44.8007	-2.61397	0	0	-0.0871573
2082	0	-9.7695	0	0	-9.79899	-0.103678	4.42324	-0.164254	0.0146463	-0.0181312	-19.9262	-3.81E-15	2.49329	0	0	0.0135017	0.899139	-12.768	-3.23408	507.986	394.875	657.311	369.867	369.867	369.867	8.45176	-84.2192	2.47776	669.463	466.838	205.587	194.054	194.054	194.054	-84.5907	-3.52105	-7.22596	42.1364	2.69109	1.98049	0.0869262	0.0335018	1.71827	-39.569	37.2452	-2.53652	0	0	-0.0653161
2083	0	-9.46931	0	0	-9.49387	-0.0953035	4.10199	-0.157311	0.0117354	-0.0183061	-18.5252	4.07E-15	1.94434	0	0	0.0132013	0.67284	-12.4286	-3.37828	506.473	396.062	657.933	369.896	369.896	369.896	8.44771	-83.9969	2.49263	664.044	467.043	205.04	194.054	194.054	194.054	-84.367	-3.49611	-7.24273	41.6422	3.02008	1.99295	0.0262448	-0.00313633	1.65894	-22.0047	30.9266	-2.48053	0	0	-0.0441158
2084	0	-9.14584	0	0	-9.1666	-0.0884665	3.83953	-0.151622	0.00918423	-0.0181457	-17.2967	2.74E-15	1.45183	0	0	0.012545	0.457651	-12.0735	-3.50512	504.751	397.285	658.496	370.095	370.095	370.095	8.43776	-83.825	2.53239	658.621	467.25	204.602	194.054	194.054	194.054	-84.1931	-3.4534	-7.26832	41.1225	3.32858	1.99445	-0.0222759	-0.0367847	1.59718	-8.92245	24.947	-2.44949	0	0	-0.0255196
2085	0	-8.81216	0	0	-8.83001	-0.082933	3.627	-0.14724	0.00710027	-0.0174157	-16.2656	-2.47E-15	1.03771	0	0	0.0117098	0.258554	-11.7025	-3.62452	502.804	398.542	658.974	370.449	370.449	370.449	8.4197	-83.693	2.59335	653.195	467.446	204.237	194.054	194.054	194.054	-84.058	-3.3934	-7.29947	40.583	3.60027	1.99157	-0.0522607	-0.0663779	1.53605	-2.11404	19.4422	-2.47892	0	0	-0.0130843
2086	0	-8.47912	0	0	-8.49468	-0.078473	3.45563	-0.144052	0.00562317	-0.0165349	-15.4334	2.09E-15	0.723752	0	0	0.0108156	0.0789768	-11.3163	-3.7433	500.625	399.831	659.348	370.932	370.932	370.932	8.3922	-83.5911	2.6718	647.768	467.623	203.918	194.054	194.054	194.054	-83.952	-3.31727	-7.33342	40.0318	3.82043	1.98671	-0.0673799	-0.0874328	1.48202	-0.176862	15.0773	-2.51822	0	0	-0.00686768
2087	0	-8.1549	0	0	-8.16868	-0.0748728	3.31724	-0.14194	0.00473391	-0.015364	-14.7954	-2.78E-15	0.512619	0	0	0.00993995	-0.0799004	-10.9172	-3.86477	498.215	401.145	659.607	371.509	371.509	371.509	8.35475	-83.5111	2.76407	642.343	467.774	203.622	194.054	194.054	194.054	-83.8667	-3.22675	-7.36795	39.479	3.97741	1.97746	-0.0652213	-0.103052	1.43633	-3.6784	11.6195	-2.58656	0	0	-0.00782234
2088	0	-7.84511	0	0	-7.85748	-0.0719728	3.20575	-0.140772	0.00446372	-0.0141463	-14.3412	1.24E-15	0.406318	0	0	0.00913608	-0.218519	-10.5081	-3.98782	495.59	402.478	659.749	372.139	372.139	372.139	8.30758	-83.4459	2.86694	636.923	467.898	203.335	194.054	194.054	194.054	-83.7954	-3.12377	-7.40159	38.9359	4.06372	1.95705	-0.0480067	-0.116997	1.40058	-11.4939	8.66574	-2.65385	0	0	-0.0142674
2089	0	-7.5527	0	0	-7.56397	-0.0696809	3.11761	-0.140361	0.00468283	-0.0129167	-14.0514	-3.18E-15	0.385321	0	0	0.00843132	-0.338152	-10.0928	-4.10682	492.772	403.82	659.778	372.782	372.782	372.782	8.25156	-83.3904	2.97776	631.515	467.994	203.049	194.054	194.054	194.054	-83.7328	-3.01038	-7.43355	38.414	4.07682	1.91568	-0.018801	-0.130383	1.37508	-22.5744	6.18008	-2.71309	0	0	-0.0241644
2090	0	-7.27828	0	0	-7.28869	-0.0679746	3.05199	-0.140553	0.00524899	-0.0118883	-13.9049	8.46E-16	0.424173	0	0	0.00784319	-0.440338	-9.67553	-4.21257	489.791	405.161	659.703	373.4	373.4	373.4	8.18811	-83.3405	3.09444	626.123	468.067	202.757	194.054	194.054	194.054	-83.675	-2.88871	-7.46368	37.9242	4.01917	1.84214	0.0179719	-0.143794	1.36048	-35.2188	4.15683	-2.74423	0	0	-0.0344894
2091	0	-7.02047	0	0	-7.0302	-0.0668932	3.01039	-0.141157	0.00590934	-0.0110903	-13.8738	1.52E-15	0.485003	0	0	0.00737889	-0.526598	-9.26034	-4.29364	486.681	406.49	659.537	373.959	373.959	373.959	8.119	-83.2936	3.21514	620.751	468.121	202.46	194.054	194.054	194.054	-83.6197	-2.7609	-7.49219	37.4763	3.89852	1.72597	0.059331	-0.156078	1.35595	-48.318	2.6355	-2.74987	0	0	-0.0429853
2092	0	-6.77616	0	0	-6.7855	-0.0665307	2.99645	-0.142029	0.00658303	-0.010643	-13.9299	-1.91E-15	0.548286	0	0	0.00704387	-0.598238	-8.85107	-4.33785	483.48	407.797	659.294	374.432	374.432	374.432	8.04604	-83.2486	3.33825	615.403	468.162	202.16	194.054	194.054	194.054	-83.5659	-2.62913	-7.51934	37.0784	3.72874	1.56	0.102262	-0.172324	1.35881	-60.601	0.589262	-2.72178	0	0	-0.0481309
2093	0	-6.54133	0	0	-6.55043	-0.0670108	3.01492	-0.142926	0.00716026	-0.0105816	-14.0328	3.08E-15	0.595021	0	0	0.00683371	-0.655508	-8.45072	-4.33379	480.223	409.072	658.99	374.798	374.798	374.798	7.97093	-83.205	3.46203	610.082	468.195	201.862	194.054	194.054	194.054	-83.5134	-2.49562	-7.54529	36.7361	3.52701	1.34132	0.141066	-0.192507	1.36923	-70.3994	-2.26601	-2.65919	0	0	-0.0490239
2094	0	-6.3114	0	0	-6.32051	-0.0684578	3.07057	-0.143739	0.00759763	-0.011171	-14.1534	1.70E-15	0.617873	0	0	0.00674429	-0.69743	-8.06142	-4.27304	476.941	410.304	658.637	375.048	375.048	375.048	7.89519	-83.1635	3.58465	604.788	468.225	201.571	194.054	194.054	194.054	-83.4629	-2.36261	-7.5699	36.4518	3.3092	1.07081	0.169695	-0.207405	1.39006	-75.7485	-4.91337	-2.53424	0	0	-0.0452502
2095	0	-6.08203	0	0	-6.09136	-0.0709435	3.16617	-0.144288	0.00790024	-0.0121787	-14.2567	2.92E-15	0.619072	0	0	0.00675969	-0.723194	-7.68423	-4.1523	473.658	411.486	658.248	375.181	375.181	375.181	7.82019	-83.1248	3.70395	599.52	468.256	201.292	194.054	194.054	194.054	-83.4154	-2.23243	-7.5928	36.2236	3.08713	0.751461	0.18925	-0.211949	1.42114	-76.9227	-6.70175	-2.36536	0	0	-0.0388106
2096	0	-5.84958	0	0	-5.85934	-0.0744811	3.30219	-0.144546	0.00801295	-0.0134583	-14.3258	1.31E-15	0.598364	0	0	0.00686461	-0.73309	-7.31902	-3.97333	470.39	412.612	657.836	375.208	375.208	375.208	7.74712	-83.09	3.81773	594.275	468.289	201.03	194.054	194.054	194.054	-83.372	-2.10742	-7.61343	36.0444	2.86606	0.388124	0.207656	-0.209892	1.45694	-75.876	-8.351	-2.17642	0	0	-0.0329256
2097	0	-5.61109	0	0	-5.62146	-0.0790438	3.47756	-0.144495	0.00798495	-0.0147373	-14.3494	-2.84E-15	0.568189	0	0	0.00703379	-0.72813	-6.96405	-3.74085	467.149	413.676	657.412	375.146	375.146	375.146	7.67695	-83.0595	3.92378	589.047	468.325	200.787	194.054	194.054	194.054	-83.3336	-1.98972	-7.63109	35.8996	2.64358	-0.0117536	0.227367	-0.204585	1.49409	-73.7898	-10.3892	-1.98111	0	0	-0.029472
2098	0	-5.36435	0	0	-5.37554	-0.0845712	3.68993	-0.144173	0.0078118	-0.0161392	-14.3263	-1.76E-15	0.536261	0	0	0.0072407	-0.709575	-6.61622	-3.46141	463.941	414.675	656.987	375.018	375.018	375.018	7.6105	-83.034	4.02012	583.83	468.366	200.565	194.054	194.054	194.054	-83.3005	-1.88127	-7.64515	35.7696	2.41321	-0.437428	0.242634	-0.197173	1.52892	-69.8721	-13.0902	-1.75779	0	0	-0.0287061
2099	0	-5.10818	0	0	-5.12028	-0.0909458	3.93473	-0.143627	0.00750876	-0.0177419	-14.2605	-1.18E-15	0.510189	0	0	0.00745595	-0.678782	-6.27155	-3.14404	460.77	415.606	656.567	374.848	374.848	374.848	7.54869	-83.0133	4.10508	578.619	468.41	200.363	194.054	194.054	194.054	-83.273	-1.78373	-7.65527	35.6339	2.17014	-0.875134	0.245689	-0.185447	1.56261	-63.1181	-16.1617	-1.49121	0	0	-0.0296989
2100	0	-4.84228	0	0	-4.85536	-0.0979648	4.2041	-0.142918	0.00715276	-0.0196225	-14.1598	-1.36E-15	0.501382	0	0	0.00765029	-0.637741	-5.9262	-2.80151	457.633	416.468	656.159	374.664	374.664	374.664	7.49252	-82.9971	4.17747	573.405	468.458	200.181	194.054	194.054	194.054	-83.2507	-1.69857	-7.66141	35.4762	1.91514	-1.31015	0.229404	-0.163551	1.59738	-52.555	-18.5828	-1.17122	0	0	-0.0302239
2101	0	-4.56738	0	0	-4.58144	-0.10533	4.48654	-0.142122	0.00674263	-0.0215685	-14.0348	4.97E-16	0.510092	0	0	0.00780735	-0.58997	-5.57721	-2.45084	454.519	417.26	655.766	374.494	374.494	374.494	7.44319	-82.9847	4.23652	568.18	468.507	200.014	194.054	194.054	194.054	-83.2331	-1.62699	-7.66398	35.2864	1.65374	-1.72975	0.201835	-0.134882	1.63138	-40.6927	-20.7206	-0.826603	0	0	-0.0297018
2102	0	-4.28485	0	0	-4.29976	-0.112688	4.76851	-0.141304	0.00637874	-0.023128	-13.8964	2.51E-15	0.542614	0	0	0.00791803	-0.540296	-5.22274	-2.11038	451.417	417.981	655.394	374.365	374.365	374.365	7.40199	-82.9754	4.28217	562.934	468.556	199.861	194.054	194.054	194.054	-83.2194	-1.56979	-7.66384	35.0583	1.39273	-2.12435	0.1718	-0.104139	1.65989	-30.0753	-22.7396	-0.502331	0	0	-0.0283087
2103	0	-3.99627	0	0	-4.0118	-0.119696	5.03685	-0.140521	0.00603329	-0.024371	-13.7545	-1.13E-15	0.591153	0	0	0.00799217	-0.494154	-4.86192	-1.79663	448.315	418.633	655.047	374.302	374.302	374.302	7.37015	-82.968	4.31486	557.659	468.605	199.718	194.054	194.054	194.054	-83.2088	-1.52733	-7.66217	34.7888	1.1378	-2.48682	0.144094	-0.07459	1.68102	-21.6517	-24.9057	-0.201254	0	0	-0.0264789
2104	0	-3.70311	0	0	-3.71892	-0.126053	5.28009	-0.139841	0.00579715	-0.025038	-13.6209	3.83E-15	0.657436	0	0	0.00804368	-0.456941	-4.49487	-1.52236	445.205	419.215	654.727	374.323	374.323	374.323	7.34875	-82.9613	4.33568	552.348	468.652	199.581	194.054	194.054	194.054	-83.2	-1.49949	-7.66039	34.477	0.894209	-2.8118	0.121662	-0.0472208	1.691	-16.1353	-26.7094	0.0552544	0	0	-0.0246153
2105	0	-3.40655	0	0	-3.42225	-0.131525	5.48929	-0.139277	0.00559518	-0.0253969	-13.5017	1.70E-15	0.726166	0	0	0.00809495	-0.43394	-4.12251	-1.29586	442.085	419.728	654.436	374.436	374.436	374.436	7.33875	-82.9544	4.34608	546.997	468.697	199.446	194.054	194.054	194.054	-83.192	-1.48577	-7.66008	34.125	0.668883	-3.09427	0.104045	-0.0177486	1.69201	-12.8561	-26.96	0.273879	0	0	-0.0221272
2106	0	-3.1073	0	0	-3.12254	-0.135943	5.65808	-0.138871	0.00548488	-0.0253438	-13.4052	-3.93E-15	0.796731	0	0	0.00816255	-0.430706	-3.74656	-1.12105	438.956	420.173	654.176	374.638	374.637	374.638	7.3408	-82.946	4.34777	541.604	468.74	199.31	194.054	194.054	194.054	-83.1837	-1.48534	-7.66274	33.7388	0.472896	-3.32897	0.0922692	0.00911264	1.68227	-11.9413	-25.7188	0.449089	0	0	-0.0197974
2107	0	-2.80575	0	0	-2.82011	-0.139213	5.78298	-0.138594	0.00544836	-0.024901	-13.3316	3.48E-15	0.861921	0	0	0.00825798	-0.452161	-3.36918	-0.997636	435.823	420.551	653.948	374.915	374.915	374.915	7.35531	-82.9354	4.3425	536.167	468.781	199.17	194.054	194.054	194.054	-83.1743	-1.49718	-7.66979	33.3269	0.319182	-3.51012	0.0887584	0.0194804	1.66223	-13.7869	-24.6409	0.571598	0	0	-0.0193751
2108	0	-2.5016	0	0	-2.51477	-0.141328	5.8637	-0.138467	0.00545308	-0.0242587	-13.285	-4.25E-15	0.914893	0	0	0.00838875	-0.500062	-2.99275	-0.92114	432.697	420.866	653.749	375.252	375.252	375.252	7.38244	-82.9218	4.33197	530.688	468.822	199.024	194.054	194.054	194.054	-83.1629	-1.52017	-7.68235	32.8981	0.216633	-3.63118	0.0876672	0.00405146	1.63183	-16.7672	-25.1549	0.653861	0	0	-0.0202097
2109	0	-2.19429	0	0	-2.206	-0.142331	5.90199	-0.138468	0.00554603	-0.0237115	-13.2645	2.01E-15	0.958668	0	0	0.00855241	-0.571652	-2.61977	-0.885088	429.589	421.118	653.573	375.629	375.629	375.63	7.42202	-82.9047	4.31761	525.17	468.862	198.871	194.054	194.054	194.054	-83.1491	-1.55323	-7.7012	32.4603	0.166018	-3.68625	0.0768964	-0.0252293	1.59982	-17.7599	-25.8214	0.7269	0	0	-0.0190355
2110	0	-1.88338	0	0	-1.89341	-0.142261	5.89932	-0.138598	0.00566666	-0.0235105	-13.2707	7.19E-16	0.985188	0	0	0.00874563	-0.661387	-2.25334	-0.884769	426.508	421.312	653.406	376.035	376.035	376.035	7.47383	-82.8838	4.3006	519.615	468.901	198.709	194.054	194.054	194.054	-83.1326	-1.59536	-7.72693	32.0231	0.16219	-3.67342	0.0523688	-0.056322	1.57052	-15.1811	-25.4821	0.799661	0	0	-0.0144693
2111	0	-1.56867	0	0	-1.57691	-0.141126	5.85599	-0.13886	0.00585075	-0.0232253	-13.3036	-2.08E-15	0.996981	0	0	0.0089637	-0.763153	-1.89692	-0.918516	423.456	421.451	653.24	376.455	376.455	376.455	7.53741	-82.8591	4.28195	514.024	468.941	198.54	194.054	194.054	194.054	-83.1133	-1.64558	-7.75984	31.5975	0.196222	-3.59647	0.0289915	-0.0852203	1.54443	-12.2897	-24.2945	0.839789	0	0	-0.00999389
2112	0	-1.25002	0	0	-1.2564	-0.138952	5.77299	-0.13922	0.00606084	-0.0227114	-13.3586	2.85E-15	0.990934	0	0	0.0092006	-0.871153	-1.5534	-0.984838	420.434	421.538	653.062	376.879	376.879	376.879	7.61201	-82.8307	4.26236	508.4	468.98	198.364	194.054	194.054	194.054	-83.0912	-1.70299	-7.79986	31.1932	0.256352	-3.46306	0.0191765	-0.110927	1.52038	-11.4886	-22.7765	0.826164	0	0	-0.00799715
2113	0	-0.926848	0	0	-0.931383	-0.135829	5.65373	-0.139697	0.00626676	-0.0218759	-13.4339	2.84E-15	0.966433	0	0	0.00945324	-0.980233	-1.22424	-1.07939	417.446	421.576	652.866	377.294	377.294	377.294	7.69669	-82.7991	4.24219	502.745	469.02	198.182	194.054	194.054	194.054	-83.0667	-1.76676	-7.84655	30.8148	0.328306	-3.28216	0.0241753	-0.130596	1.50027	-13.0009	-20.927	0.755398	0	0	-0.00851448
2114	0	-0.598245	0	0	-0.601025	-0.13191	5.50399	-0.140177	0.00647302	-0.0209959	-13.5127	1.74E-16	0.929504	0	0	0.00970973	-1.08624	-0.909392	-1.19515	414.498	421.569	652.645	377.687	377.687	377.687	7.79025	-82.7648	4.22139	497.064	469.06	197.997	194.054	194.054	194.054	-83.0405	-1.83624	-7.89906	30.4617	0.396344	-3.06393	0.0329508	-0.143665	1.4875	-14.0556	-18.861	0.66296	0	0	-0.0091369
2115	0	-0.263415	0	0	-0.264575	-0.12736	5.33006	-0.140656	0.00672364	-0.0203211	-13.5877	-1.30E-15	0.8909	0	0	0.00996361	-1.1861	-0.607686	-1.3251	411.594	421.52	652.394	378.049	378.049	378.049	7.89143	-82.7287	4.19969	491.363	469.1	197.811	194.054	194.054	194.054	-83.013	-1.91088	-7.95633	30.1308	0.445241	-2.82107	0.0382106	-0.153379	1.48113	-12.9488	-17.0831	0.579284	0	0	-0.00854974
2116	0	0.0780387	0	0	0.0783544	-0.122318	5.13719	-0.141023	0.00698543	-0.0197567	-13.6416	2.59E-15	0.85382	0	0	0.0101958	-1.27741	-0.31739	-1.46429	408.735	421.433	652.112	378.378	378.378	378.378	7.99888	-82.6913	4.17673	485.645	469.139	197.626	194.054	194.054	194.054	-82.985	-1.99018	-8.01723	29.8184	0.463665	-2.56793	0.0408234	-0.158229	1.47979	-10.0917	-15.3215	0.508254	0	0	-0.00707018
2117	0	0.426021	0	0	0.427622	-0.116897	4.9297	-0.141263	0.00739035	-0.0190713	-13.6677	-1.38E-15	0.835975	0	0	0.0104007	-1.3586	-0.036244	-1.60963	405.921	421.309	651.797	378.671	378.671	378.671	8.1114	-82.653	4.15211	479.914	469.178	197.443	194.054	194.054	194.054	-82.9568	-2.07363	-8.08068	29.5223	0.448402	-2.31794	0.048257	-0.158873	1.48013	-7.50239	-13.4618	0.433506	0	0	-0.00588436
2118	0	0.78008	0	0	0.78273	-0.111212	4.71198	-0.141339	0.00784263	-0.0182169	-13.6599	-1.69E-16	0.830667	0	0	0.010563	-1.42867	0.238777	-1.75774	403.151	421.153	651.447	378.928	378.928	378.928	8.2279	-82.6141	4.12566	474.174	469.216	197.263	194.054	194.054	194.054	-82.9284	-2.16077	-8.14579	29.2398	0.40315	-2.08105	0.066336	-0.161848	1.48297	-6.80056	-12.8499	0.347007	0	0	-0.00593003
2119	0	1.13961	0	0	1.1431	-0.105407	4.48951	-0.141272	0.00839142	-0.0171618	-13.6195	-7.20E-16	0.844273	0	0	0.0106799	-1.48648	0.511543	-1.90325	400.424	420.966	651.064	379.153	379.153	379.153	8.34753	-82.5743	4.09696	468.431	469.255	197.085	194.054	194.054	194.054	-82.8996	-2.2513	-8.2118	28.9644	0.331562	-1.86412	0.0907546	-0.157697	1.48872	-7.46004	-12.1075	0.253221	0	0	-0.00666748
2120	0	1.5038	0	0	1.50798	-0.0996376	4.26827	-0.141094	0.00897957	-0.0162235	-13.5515	-4.69E-15	0.870752	0	0	0.0107449	-1.53205	0.786332	-2.03946	397.746	420.75	650.648	379.349	379.349	379.349	8.46971	-82.533	4.06572	462.687	469.297	196.91	194.054	194.054	194.054	-82.8698	-2.34504	-8.27812	28.6869	0.237686	-1.67158	0.113668	-0.141614	1.49673	-7.99734	-10.6289	0.17875	0	0	-0.00705169
2121	0	1.87167	0	0	1.87637	-0.0940382	4.05343	-0.140812	0.00957447	-0.0155608	-13.46	2.80E-15	0.9055	0	0	0.0107506	-1.56752	1.06721	-2.16	395.12	420.508	650.203	379.517	379.517	379.517	8.59404	-82.4894	4.03161	456.949	469.343	196.734	194.054	194.054	194.054	-82.8381	-2.44194	-8.34433	28.3999	0.131069	-1.5051	0.125932	-0.114665	1.50578	-6.73952	-8.12864	0.142216	0	0	-0.00596349
2122	0	2.2417	0	0	2.24677	-0.0886864	3.84798	-0.140494	0.0101876	-0.0153364	-13.3578	-3.54E-16	0.946618	0	0	0.0106989	-1.59697	1.35731	-2.26113	392.546	420.241	649.735	379.656	379.656	379.656	8.72027	-82.4425	3.99442	451.218	469.396	196.556	194.054	194.054	194.054	-82.8034	-2.5419	-8.41018	28.1	0.0265405	-1.36466	0.120329	-0.0864	1.5167	-2.30109	-5.2145	0.158404	0	0	-0.00259915
2123	0	2.61186	0	0	2.61716	-0.0835837	3.652	-0.140167	0.0107126	-0.0154205	-13.255	-1.61E-15	0.979326	0	0	0.0105903	-1.62492	1.65829	-2.34314	390.022	419.95	649.249	379.765	379.765	379.765	8.84821	-82.391	3.95415	445.495	469.456	196.373	194.054	194.054	194.054	-82.7644	-2.64469	-8.47559	27.7867	-0.0640277	-1.25198	0.100534	-0.0691877	1.52563	4.26357	-2.87419	0.206408	0	0	0.00226318
2124	0	2.97995	0	0	2.9854	-0.0786863	3.46383	-0.139882	0.0112128	-0.0154147	-13.1656	-1.45E-16	1.00601	0	0	0.0104421	-1.6539	1.97036	-2.40912	387.54	419.637	648.75	379.848	379.848	379.848	8.97752	-82.3334	3.91082	439.781	469.526	196.183	194.054	194.054	194.054	-82.7199	-2.75004	-8.54045	27.4612	-0.135993	-1.17023	0.0807305	-0.0789759	1.52492	9.59214	-2.9261	0.240611	0	0	0.0061128
2125	0	3.34422	0	0	3.34973	-0.0739652	3.28235	-0.139693	0.0116437	-0.0151995	-13.1028	7.19E-16	1.01916	0	0	0.0102739	-1.68204	2.29292	-2.46145	385.098	419.301	648.235	379.909	379.909	379.909	9.10797	-82.2689	3.86433	434.074	469.606	195.985	194.054	194.054	194.054	-82.6687	-2.85777	-8.60458	27.126	-0.189908	-1.11972	0.0657542	-0.108169	1.51368	12.7183	-4.4307	0.242419	0	0	0.00840816
2126	0	3.70369	0	0	3.70915	-0.0694393	3.10832	-0.139668	0.0119779	-0.0148554	-13.0783	2.90E-15	1.01552	0	0	0.0101107	-1.70403	2.62491	-2.50028	382.693	418.944	647.697	379.952	379.952	379.952	9.23934	-82.1964	3.81419	428.376	469.697	195.776	194.054	194.054	194.054	-82.6099	-2.96803	-8.6676	26.7853	-0.226806	-1.09588	0.0556398	-0.139832	1.49789	13.9885	-5.68618	0.218571	0	0	0.00947045
2127	0	4.05814	0	0	4.0635	-0.0651652	2.94392	-0.139888	0.0122619	-0.0144705	-13.1001	-7.51E-16	1.00119	0	0	0.00997727	-1.71395	2.96495	-2.52342	380.327	418.566	647.129	379.975	379.975	379.975	9.37145	-82.1156	3.75963	422.69	469.799	195.556	194.054	194.054	194.054	-82.543	-3.08122	-8.72897	26.4448	-0.245383	-1.08967	0.0493925	-0.163067	1.48321	13.8867	-6.01811	0.179129	0	0	0.0095478
2128	0	4.40816	0	0	4.4134	-0.0612225	2.79222	-0.14033	0.0124366	-0.0142548	-13.1595	-2.74E-15	0.973966	0	0	0.00988064	-1.70746	3.31153	-2.52694	378.007	418.165	646.524	379.972	379.972	379.972	9.50415	-82.0266	3.69957	417.018	469.912	195.327	194.054	194.054	194.054	-82.4683	-3.19797	-8.78797	26.1095	-0.245605	-1.09147	0.0396261	-0.167322	1.47843	14.2824	-4.67225	0.152279	0	0	0.00985743
2129	0	4.75478	0	0	4.75989	-0.0576825	2.65599	-0.140976	0.0125189	-0.0142606	-13.243	-3.19E-15	0.941126	0	0	0.00982097	-1.68324	3.66274	-2.50711	375.735	417.743	645.882	379.941	379.941	379.941	9.63722	-81.9298	3.63296	411.362	470.035	195.091	194.054	194.054	194.054	-82.3861	-3.31892	-8.84382	25.7816	-0.232695	-1.09585	0.024975	-0.161609	1.47982	15.5891	-3.40756	0.155137	0	0	0.0105873
2130	0	5.09907	0	0	5.10409	-0.0545921	2.53703	-0.141683	0.0125545	-0.0145585	-13.3218	3.18E-15	0.913051	0	0	0.00977793	-1.64185	4.01635	-2.4614	373.517	417.298	645.202	379.879	379.879	379.879	9.77035	-81.8258	3.55883	405.726	470.166	194.851	194.054	194.054	194.054	-82.2972	-3.44462	-8.89573	25.462	-0.215795	-1.10105	0.00392223	-0.158147	1.48678	18.3523	-3.94406	0.201096	0	0	0.01211
2131	0	5.44179	0	0	5.44673	-0.0519613	2.43574	-0.142405	0.0125365	-0.0153135	-13.3773	3.20E-15	0.895123	0	0	0.0097275	-1.58387	4.3698	-2.38944	371.353	416.832	644.487	379.789	379.789	379.789	9.90318	-81.7153	3.47651	400.109	470.303	194.612	194.054	194.054	194.054	-82.2019	-3.57535	-8.94305	25.151	-0.20625	-1.1084	-0.0298033	-0.149157	1.49817	24.3924	-4.818	0.322666	0	0	0.0154346
2132	0	5.7828	0	0	5.78767	-0.0497387	2.35016	-0.143058	0.0125569	-0.0164117	-13.3908	4.10E-15	0.90112	0	0	0.00964021	-1.51095	4.72021	-2.29463	369.239	416.343	643.741	379.673	379.673	379.673	10.0352	-81.5982	3.38587	394.511	470.444	194.376	194.054	194.054	194.054	-82.1003	-3.71091	-8.98541	24.8517	-0.210682	-1.12041	-0.0692352	-0.135201	1.51463	32.4468	-5.74749	0.511005	0	0	0.0194187
2133	0	6.12099	0	0	6.12584	-0.0478255	2.27649	-0.143582	0.0126725	-0.017558	-13.3504	-1.22E-15	0.938632	0	0	0.00948783	-1.42586	5.06475	-2.18272	367.17	415.832	642.97	379.537	379.537	379.537	10.1661	-81.4738	3.28743	388.927	470.585	194.148	194.054	194.054	194.054	-81.9917	-3.85064	-9.0229	24.5693	-0.229195	-1.13892	-0.104144	-0.119868	1.53398	40.2822	-6.98593	0.731307	0	0	0.0224699
2134	0	6.45466	0	0	6.45947	-0.046124	2.21096	-0.143999	0.0128884	-0.0186412	-13.257	2.93E-15	1.00794	0	0	0.00925253	-1.33183	5.40132	-2.05932	365.139	415.298	642.183	379.385	379.385	379.385	10.2955	-81.3409	3.18212	383.353	470.725	193.93	194.054	194.054	194.054	-81.8746	-3.99373	-9.05602	24.3072	-0.259334	-1.16421	-0.12862	-0.103066	1.5572	46.7328	-8.35886	0.969728	0	0	0.0240288
2135	0	6.78147	0	0	6.78628	-0.0445555	2.15054	-0.144318	0.0132479	-0.0196093	-13.1125	-8.80E-16	1.10955	0	0	0.00892223	-1.23238	5.7289	-1.92857	363.142	414.739	641.387	379.222	379.222	379.222	10.4237	-81.1973	3.07111	377.787	470.863	193.722	194.054	194.054	194.054	-81.747	-4.1393	-9.08577	24.0656	-0.299314	-1.19487	-0.144313	-0.0840241	1.58397	52.2053	-9.34014	1.22016	0	0	0.0247135
2136	0	7.09866	0	0	7.10341	-0.0430596	2.09292	-0.144572	0.0137309	-0.0207226	-12.924	-1.06E-17	1.23464	0	0	0.00849027	-1.13155	6.04748	-1.79356	361.179	414.156	640.596	379.054	379.054	379.054	10.5511	-81.0403	2.95578	372.222	470.997	193.526	194.054	194.054	194.054	-81.6062	-4.28649	-9.11351	23.8413	-0.348112	-1.22809	-0.156482	-0.0632238	1.61276	58.0084	-9.62114	1.49826	0	0	0.0255433
2137	0	7.4027	0	0	7.40741	-0.0415694	2.03552	-0.14477	0.014344	-0.0218213	-12.6977	-4.28E-16	1.37401	0	0	0.00795391	-1.03367	6.3577	-1.65767	359.246	413.544	639.82	378.886	378.886	378.886	10.6784	-80.8667	2.83775	366.655	471.13	193.341	194.054	194.054	194.054	-81.4488	-4.43438	-9.1409	23.6304	-0.403078	-1.26014	-0.166686	-0.0482624	1.64075	64.1053	-9.79765	1.77874	0	0	0.0266132
2138	0	7.68962	0	0	7.69423	-0.0400146	1.97562	-0.144959	0.015014	-0.0230186	-12.4465	3.38E-15	1.50786	0	0	0.00731794	-0.942163	6.66056	-1.52524	357.342	412.903	639.072	378.723	378.723	378.723	10.8063	-80.6725	2.71874	361.081	471.262	193.167	194.054	194.054	194.054	-81.2711	-4.58197	-9.16979	23.4296	-0.460157	-1.28633	-0.174687	-0.045144	1.66515	70.3162	-10.5523	2.05283	0	0	0.0278581
2139	0	7.95498	0	0	7.95941	-0.0383253	1.91054	-0.145198	0.0157502	-0.0241044	-12.1862	1.26E-15	1.62312	0	0	0.00659352	-0.858571	6.95739	-1.40136	355.467	412.229	638.362	378.568	378.568	378.568	10.9355	-80.4536	2.60029	355.493	471.393	193.002	194.054	194.054	194.054	-81.0688	-4.72825	-9.20192	23.2363	-0.515289	-1.30159	-0.178224	-0.053883	1.68758	75.7387	-11.6126	2.27934	0	0	0.029051
2140	0	8.19421	0	0	8.19846	-0.0364535	1.83841	-0.145541	0.0164629	-0.0249843	-11.9334	-2.84E-15	1.69709	0	0	0.00579319	-0.782261	7.24966	-1.29124	353.619	411.521	637.7	378.427	378.427	378.427	11.0665	-80.2051	2.4836	349.889	471.527	192.848	194.054	194.054	194.054	-80.8372	-4.8724	-9.23873	23.0474	-0.567248	-1.30129	-0.172751	-0.0697304	1.70711	79.0341	-12.3474	2.41848	0	0	0.0299024
2141	0	8.40318	0	0	8.40716	-0.0343921	1.75898	-0.146099	0.0171551	-0.0257007	-11.7094	-1.88E-15	1.71862	0	0	0.00493221	-0.711205	7.53905	-1.19897	351.804	410.775	637.09	378.305	378.305	378.305	11.1995	-79.9226	2.36906	344.264	471.664	192.703	194.054	194.054	194.054	-80.5718	-5.01384	-9.28099	22.8589	-0.618493	-1.28164	-0.159002	-0.0848387	1.72775	80.2543	-11.8582	2.46121	0	0	0.0306969
2142	0	8.57823	0	0	8.58192	-0.0321768	1.67361	-0.146872	0.0177788	-0.0260954	-11.5225	-1.34E-15	1.67606	0	0	0.00401883	-0.643104	7.8272	-1.12701	350.028	409.991	636.539	378.207	378.207	378.207	11.3341	-79.6016	2.25627	338.617	471.803	192.568	194.054	194.054	194.054	-80.268	-5.15238	-9.32865	22.6659	-0.672628	-1.2393	-0.134657	-0.0979737	1.74678	78.3098	-10.2496	2.36978	0	0	0.031054
2143	0	8.71663	0	0	8.71998	-0.0299014	1.58591	-0.14789	0.0182706	-0.0262125	-11.3809	-5.23E-16	1.56315	0	0	0.00306318	-0.575488	8.11555	-1.07565	348.306	409.165	636.054	378.137	378.137	378.137	11.4696	-79.2378	2.14374	332.949	471.947	192.446	194.054	194.054	194.054	-79.9216	-5.28819	-9.38064	22.4633	-0.732897	-1.17084	-0.0999572	-0.110979	1.76536	72.9168	-8.34666	2.14871	0	0	0.0306029
2144	0	8.81653	0	0	8.81958	-0.0277177	1.50174	-0.149151	0.0186786	-0.026046	-11.2839	-1.71E-15	1.39168	0	0	0.00207919	-0.505374	8.40511	-1.04262	346.659	408.299	635.636	378.097	378.097	378.097	11.6043	-78.8275	2.0289	327.265	472.092	192.339	194.054	194.054	194.054	-79.5287	-5.42185	-9.43479	22.2463	-0.801881	-1.07227	-0.0573031	-0.122337	1.78306	64.0402	-6.25709	1.79998	0	0	0.0288698
2145	0	8.87717	0	0	8.87996	-0.0258199	1.42859	-0.150695	0.0189636	-0.0258867	-11.2285	2.05E-15	1.17181	0	0	0.00108412	-0.429448	8.69604	-1.0238	345.112	407.394	635.289	378.09	378.09	378.09	11.736	-78.3672	1.90835	321.57	472.237	192.251	194.054	194.054	194.054	-79.0855	-5.55418	-9.48793	22.0113	-0.881433	-0.940376	-0.01702	-0.124786	1.80321	53.7725	-3.34176	1.38126	0	0	0.0263653
2146	0	8.89847	0	0	8.90106	-0.0243942	1.37363	-0.152473	0.0192696	-0.0258815	-11.1957	2.05E-15	0.935179	0	0	9.57E-05	-0.345416	8.9871	-1.01534	343.695	406.451	635.014	378.119	378.119	378.119	11.8618	-77.854	1.77847	315.872	472.378	192.188	194.054	194.054	194.054	-78.5888	-5.68584	-9.5362	21.7571	-0.971615	-0.774379	0.0148319	-0.114009	1.82639	43.2814	1.146	0.929405	0	0	0.0234162
2147	0	8.88066	0	0	8.88312	-0.0235796	1.34223	-0.154386	0.0195102	-0.0261314	-11.1543	4.36E-15	0.691067	0	0	-0.000874662	-0.25288	9.2751	-1.01535	342.437	405.475	634.816	378.188	378.188	378.188	11.978	-77.2852	1.63586	310.179	472.512	192.157	194.054	194.054	194.054	-78.0355	-5.81696	-9.5754	21.4861	-1.07031	-0.577408	0.0336909	-0.0904075	1.85198	33.6137	7.4828	0.482395	0	0	0.0204978
2148	0	8.82378	0	0	8.82621	-0.0234446	1.33702	-0.156215	0.0198544	-0.026435	-11.0566	-6.77E-16	0.471395	0	0	-0.00181692	-0.153305	9.55474	-1.02468	341.37	404.472	634.699	378.297	378.296	378.296	12.0805	-76.6579	1.47788	304.499	472.633	192.164	194.054	194.054	194.054	-77.4223	-5.94695	-9.60137	21.205	-1.17335	-0.356548	0.0451698	-0.0612818	1.87688	23.5965	15.5949	0.027119	0	0	0.0170615
2149	0	8.72732	0	0	8.7298	-0.0240098	1.35881	-0.157634	0.0201817	-0.0262244	-10.8413	2.62E-15	0.275373	0	0	-0.00271548	-0.0484916	9.81893	-1.04547	340.525	403.451	634.666	378.447	378.447	378.447	12.1648	-75.9686	1.30277	298.839	472.739	192.216	194.054	194.054	194.054	-76.7451	-6.07457	-9.6104	20.9233	-1.27643	-0.121318	0.0676783	-0.0430376	1.89575	8.95367	23.6189	-0.493362	0	0	0.0107123
2150	0	8.59005	0	0	8.59267	-0.0253352	1.4099	-0.158424	0.0206155	-0.0250541	-10.4586	3.51E-15	0.121935	0	0	-0.00354783	0.0625602	10.0598	-1.07649	339.94	402.421	634.716	378.641	378.641	378.641	12.227	-75.2128	1.10927	293.21	472.826	192.314	194.054	194.054	194.054	-75.9987	-6.19849	-9.59932	20.6493	-1.38068	0.118441	0.114412	-0.045772	1.90521	-13.3821	30.3139	-1.14064	0	0	0.000563144
2151	0	8.40984	0	0	8.41273	-0.0275749	1.49624	-0.158481	0.0210696	-0.0230681	-9.8733	1.56E-15	0.00557058	0	0	-0.00428445	0.18567	10.2693	-1.11024	339.663	401.392	634.838	378.887	378.887	378.887	12.2638	-74.3839	0.896318	287.625	472.893	192.458	194.054	194.054	194.054	-75.1764	-6.31764	-9.56571	20.3874	-1.49721	0.35335	0.178175	-0.0626509	1.90802	-41.5827	35.8243	-1.88828	0	0	-0.0107406
2152	0	8.1828	0	0	8.18613	-0.0309515	1.62638	-0.157823	0.0215895	-0.0208791	-9.0693	-3.30E-15	-0.0711754	0	0	-0.00489443	0.329992	10.4393	-1.13464	339.746	400.375	635.015	379.198	379.198	379.198	12.2725	-73.4735	0.66351	282.098	472.941	192.64	194.054	194.054	194.054	-74.2693	-6.43088	-9.50796	20.1384	-1.64621	0.572221	0.238809	-0.0747205	1.90911	-70.5394	41.7807	-2.67381	0	0	-0.0185374
2153	0	7.90212	0	0	7.90608	-0.0356579	1.80776	-0.156509	0.0220811	-0.0189121	-8.04625	3.13E-15	-0.122988	0	0	-0.00533107	0.504106	10.5608	-1.13797	340.242	399.383	635.229	379.585	379.585	379.585	12.2502	-72.4707	0.41163	276.645	472.972	192.846	194.054	194.054	194.054	-73.2662	-6.53608	-9.42522	19.9042	-1.8497	0.76031	0.281746	-0.0649615	1.91026	-96.6042	49.3419	-3.45427	0	0	-0.0190694
2154	0	7.55715	0	0	7.56199	-0.0417884	2.04396	-0.154594	0.022497	-0.0174614	-6.81757	2.11E-15	-0.162179	0	0	-0.00551514	0.712384	10.6235	-1.11262	341.199	398.428	635.466	380.058	380.058	380.058	12.1937	-71.362	0.143137	271.276	472.989	193.058	194.054	194.054	194.054	-72.153	-6.62965	-9.31729	19.6912	-2.12257	0.900242	0.307422	-0.0314416	1.91041	-119.266	57.8802	-4.2278	0	0	-0.0108063
2155	0	7.13327	0	0	7.13922	-0.0493282	2.33435	-0.152056	0.022712	-0.0161038	-5.40846	-6.34E-16	-0.207762	0	0	-0.00531262	0.95435	10.6165	-1.05488	342.655	397.52	635.719	380.614	380.614	380.614	12.0989	-70.1313	-0.137778	266	472.994	193.257	194.054	194.054	194.054	-70.9133	-6.70637	-9.18445	19.511	-2.46877	0.97583	0.332439	0.0142677	1.90543	-142.342	65.4049	-5.07519	0	0	0.00460988
2156	0	6.6125	0	0	6.61975	-0.0582338	2.67721	-0.149008	0.0226637	-0.0150904	-3.87902	1.31E-15	-0.268366	0	0	-0.00457288	1.2267	10.5292	-0.961241	344.648	396.67	635.981	381.245	381.245	381.245	11.9616	-68.7604	-0.425836	260.821	472.988	193.414	194.054	194.054	194.054	-69.5282	-6.76002	-9.02709	19.3771	-2.88264	0.976631	0.363106	0.0626739	1.89263	-166.376	70.6295	-5.97256	0	0	0.0267368
2157	0	5.97416	0	0	5.98277	-0.0684566	3.07053	-0.145653	0.0222809	-0.0150566	-2.32504	-3.34E-15	-0.346909	0	0	-0.00318254	1.52476	10.3528	-0.826799	347.209	395.886	636.248	381.937	381.937	381.937	11.777	-67.2296	-0.714855	255.74	472.973	193.503	194.054	194.054	194.054	-67.9774	-6.78363	-8.84541	19.3036	-3.35102	0.900608	0.389368	0.115326	1.87503	-187.997	74.4051	-6.83799	0	0	0.0573933
2158	0	5.19553	0	0	5.20531	-0.0799011	3.51051	-0.142335	0.0215255	-0.016737	-0.887275	-6.34E-16	-0.435559	0	0	-0.00118103	1.84204	10.0795	-0.647503	350.364	395.174	636.52	382.671	382.671	382.671	11.5398	-65.5183	-0.997579	250.751	472.945	193.496	194.054	194.054	194.054	-66.24	-6.76943	-8.63923	19.3055	-3.85299	0.753087	0.401919	0.169209	1.85334	-204.031	76.8169	-7.55468	0	0	0.0960591
2159	0	4.25308	0	0	4.26342	-0.0923871	3.99006	-0.139459	0.0203688	-0.0205756	0.250117	-3.74E-15	-0.518189	0	0	0.00109652	2.17039	9.70319	-0.422319	354.124	394.537	636.797	383.428	383.428	383.428	11.2449	-63.607	-1.26583	245.841	472.901	193.37	194.054	194.054	194.054	-64.2958	-6.70924	-8.40789	19.3993	-4.36075	0.544329	0.401259	0.214353	1.8285	-213.762	77.0268	-8.05311	0	0	0.139264
2160	0	3.12469	0	0	3.13435	-0.105645	4.49865	-0.137588	0.0189063	-0.0267967	0.849613	-8.25E-16	-0.560665	0	0	0.00280938	2.50164	9.21994	-0.153137	358.49	393.976	637.084	384.19	384.19	384.19	10.8877	-61.4789	-1.51088	240.991	472.833	193.112	194.054	194.054	194.054	-62.1279	-6.59537	-8.15022	19.6013	-4.8434	0.288046	0.391396	0.24206	1.79997	-217.569	74.3643	-8.28152	0	0	0.18297
2161	0	1.79266	0	0	1.79958	-0.119334	5.023	-0.137599	0.0172187	-0.0356221	0.609754	-1.80E-15	-0.526732	0	0	0.0024138	2.82923	8.62827	0.156258	363.446	393.49	637.383	384.945	384.945	384.945	10.4656	-59.1227	-1.72432	236.174	472.73	192.727	194.054	194.054	194.054	-59.7252	-6.42197	-7.86476	19.926	-5.27132	-0.000341168	0.37385	0.253392	1.77199	-215.329	69.4326	-8.16503	0	0	0.223713
2162	0	0.247567	0	0	0.24873	-0.133034	5.54694	-0.140573	0.0154999	-0.0467674	-0.806476	-2.45E-15	-0.36955	0	0	-0.00236195	3.14829	7.92975	0.500932	368.964	393.075	637.699	385.689	385.689	385.689	9.97907	-56.5362	-1.89903	231.364	472.579	192.239	194.054	194.054	194.054	-57.0862	-6.18666	-7.55025	20.383	-5.62026	-0.305952	0.351849	0.248986	1.74564	-207.99	62.6663	-7.69735	0	0	0.258183
2163	0	-1.50713	0	0	-1.51558	-0.146252	6.05161	-0.147794	0.0139009	-0.0596767	-3.73422	3.85E-15	-0.0491262	0	0	-0.0141948	3.45581	7.12916	0.875318	375.003	392.725	638.035	386.425	386.425	386.425	9.43334	-53.7304	-2.03065	226.546	472.368	191.706	194.054	194.054	194.054	-54.2236	-5.89243	-7.20623	20.9758	-5.87537	-0.616193	0.324964	0.234246	1.72316	-196.266	54.7929	-6.85886	0	0	0.283539
2164	0	-3.45023	0	0	-3.47269	-0.158412	6.515	-0.160354	0.0126609	-0.0730819	-8.41783	1.52E-15	0.479469	0	0	-0.0352447	3.74989	6.2343	1.27301	381.508	392.432	638.395	387.159	387.159	387.159	8.83937	-50.7344	-2.11917	221.73	472.085	191.217	194.054	194.054	194.054	-51.1686	-5.54938	-6.83402	21.7006	-6.0313	-0.92178	0.294042	0.217285	1.70438	-182.015	47.0702	-5.72604	0	0	0.299393
2165	0	-5.53879	0	0	-5.57947	-0.168841	6.91177	-0.178782	0.0119617	-0.0849843	-14.9147	-4.23E-15	1.25199	0	0	-0.0657066	4.02883	5.2556	1.68623	388.416	392.19	638.788	387.892	387.892	387.892	8.21457	-47.5995	-2.17057	216.965	471.723	190.894	194.054	194.054	194.054	-47.9753	-5.17604	-6.43785	22.5493	-6.0897	-1.2161	0.26192	0.20278	1.68667	-168.249	40.0683	-4.39204	0	0	0.308967
2166	0	-7.70626	0	0	-7.76813	-0.176811	7.21453	-0.202536	0.0118253	-0.09308	-22.9979	1.52E-15	2.28098	0	0	-0.102305	4.29061	4.20552	2.10571	395.651	391.988	639.222	388.62	388.62	388.62	7.58231	-44.401	-2.1979	212.36	471.283	190.877	194.054	194.054	194.054	-44.7221	-4.79934	-6.02584	23.5102	-6.05706	-1.49369	0.234607	0.190043	1.66855	-158.726	33.5187	-2.95543	0	0	0.320052
2167	0	-9.86456	0	0	-9.94817	-0.1816	7.39627	-0.229681	0.0121548	-0.0951297	-32.11	5.08E-16	3.54813	0	0	-0.137765	4.53323	3.09803	2.52122	403.132	391.818	639.71	389.331	389.331	389.331	6.97004	-41.2369	-2.22065	208.088	470.773	191.305	194.054	194.054	194.054	-41.5098	-4.45243	-5.61054	24.5687	-5.94571	-1.74921	0.21648	0.180062	1.64587	-156.251	27.3866	-1.46425	0	0	0.341363
2168	0	-11.9111	0	0	-12.0135	-0.182587	7.43369	-0.256948	0.0127148	-0.0900473	-41.3964	1.69E-16	4.98426	0	0	-0.162163	4.75493	1.94789	2.92224	410.777	391.669	640.264	390.001	390.001	390.001	6.40631	-38.2207	-2.26195	204.384	470.213	192.288	194.054	194.054	194.054	-38.4543	-4.16996	-5.20845	25.7077	-5.77437	-1.97623	0.208651	0.171508	1.61503	-161.227	21.2241	0.136278	0	0	0.377167
2169	0	-13.74	0	0	-13.8548	-0.179323	7.30987	-0.280576	0.0132145	-0.0778476	-49.8641	6.77E-15	6.46204	0	0	-0.166363	4.9545	0.769974	3.29858	418.501	391.532	640.899	390.605	390.605	390.605	5.91732	-35.4713	-2.34362	201.519	469.626	193.879	194.054	194.054	194.054	-35.6754	-3.98159	-4.83871	26.909	-5.56535	-2.16521	0.206763	0.159928	1.57228	-171.637	14.2462	1.92083	0	0	0.42504
2170	0	-15.2558	0	0	-15.3737	-0.171598	7.01656	-0.297255	0.0134116	-0.0603423	-56.5789	7.44E-15	7.80813	0	0	-0.145926	5.13189	-0.421527	3.63992	426.227	391.399	641.625	391.108	391.108	391.108	5.52411	-33.0983	-2.48045	199.765	469.035	196.068	194.054	194.054	194.054	-33.2829	-3.90572	-4.52062	28.1559	-5.33979	-2.3027	0.200568	0.149802	1.52137	-182.575	7.34827	3.97744	0	0	0.472386
2171	0	-16.3853	0	0	-16.4962	-0.159432	6.55383	-0.304834	0.0131125	-0.03963	-60.8423	8.12E-15	8.82713	0	0	-0.103427	5.28767	-1.61392	3.93471	433.878	391.261	642.454	391.476	391.476	391.476	5.24138	-31.1907	-2.67583	199.357	468.459	198.779	194.054	194.054	194.054	-31.3649	-3.94566	-4.27143	29.4359	-5.113	-2.37381	0.186743	0.139353	1.46596	-191.023	0.628628	6.24276	0	0	0.510105
2172	0	-17.0861	0	0	-17.1809	-0.143096	5.9312	-0.302644	0.0121511	-0.018118	-62.3109	6.26E-15	9.3466	0	0	-0.0478504	5.42358	-2.7964	4.17047	441.385	391.11	643.393	391.678	391.678	391.678	5.07683	-29.8068	-2.9199	200.461	467.908	201.891	194.054	194.054	194.054	-29.979	-4.08887	-4.10394	30.7393	-4.89623	-2.36596	0.169463	0.116949	1.41	-196.104	-7.57484	8.59466	0	0	0.535353
2173	0	-17.3491	0	0	-17.4222	-0.123142	5.16872	-0.29122	0.0104416	0.00213076	-61.01	5.92E-15	9.26812	0	0	0.00870165	5.54394	-3.96	4.33572	448.685	390.941	644.445	391.695	391.695	391.695	5.03125	-28.971	-3.1906	203.164	467.383	205.257	194.054	194.054	194.054	-29.1483	-4.30946	-4.02517	32.057	-4.70332	-2.27129	0.15231	0.0886563	1.36026	-197.34	-15.9759	10.8076	0	0	0.544598
2174	0	-17.1974	0	0	-17.2474	-0.100371	4.2964	-0.272109	0.00799217	0.0195436	-57.3053	5.24E-15	8.59327	0	0	0.05525	5.65485	-5.09757	4.4217	455.728	390.748	645.608	391.524	391.524	391.524	5.09875	-28.6739	-3.45812	207.467	466.874	208.729	194.054	194.054	194.054	-28.8625	-4.57349	-4.03574	33.3787	-4.5515	-2.08833	0.140003	0.0659037	1.319	-195.088	-22.6886	12.6705	0	0	0.537104
2175	0	-16.68	0	0	-16.7094	-0.0757822	3.3522	-0.24766	0.00514938	0.0335032	-51.825	5.41E-15	7.44393	0	0	0.0852977	5.762	-6.20353	4.42399	462.476	390.528	646.876	391.169	391.169	391.169	5.26722	-28.8782	-3.6912	213.301	466.365	212.166	194.054	194.054	194.054	-29.083	-4.84584	-4.13009	34.6941	-4.45611	-1.82145	0.138802	0.053339	1.2868	-191.183	-26.8481	13.8234	0	0	0.518441
2176	0	-15.8639	0	0	-15.8779	-0.0504956	2.37931	-0.220567	0.00236105	0.0438365	-45.3288	6.77E-16	6.0079	0	0	0.0978811	5.86963	-7.27365	4.34395	468.906	390.276	648.244	390.642	390.642	390.642	5.51937	-29.5264	-3.86312	220.547	465.838	215.445	194.054	194.054	194.054	-29.7513	-5.0961	-4.29752	35.9938	-4.42452	-1.47924	0.151088	0.0506333	1.26267	-186.907	-28.5826	14.0137	0	0	0.494547
2177	0	-14.8241	0	0	-14.8288	-0.0256508	1.42207	-0.193544	0.000239655	0.0508122	-38.5823	-5.41E-15	4.5068	0	0	0.0964589	5.97999	-8.30471	4.18878	475.005	389.991	649.706	389.956	389.956	389.956	5.83443	-30.55	-3.95619	229.056	465.276	218.464	194.054	194.054	194.054	-30.7977	-5.30278	-4.52363	37.2698	-4.45274	-1.0738	0.174005	0.0610888	1.24785	-182.807	-27.1879	12.9789	0	0	0.469765
2178	0	-13.636	0	0	-13.6365	-0.00230492	0.521846	-0.168941	-0.000634166	0.0547865	-32.2418	2.71E-15	3.14657	0	0	0.0865554	6.09276	-9.2945	3.96998	480.773	389.669	651.254	389.129	389.129	389.129	6.19039	-31.8787	-3.96363	238.672	464.668	221.14	194.054	194.054	194.054	-32.1502	-5.45486	-4.79202	38.5162	-4.52542	-0.621103	0.203912	0.0850747	1.24345	-179.031	-22.576	10.5885	0	0	0.446639
2179	0	-12.3672	0	0	-12.3673	0.0186584	-0.286736	-0.148446	0.000210874	0.0563335	-26.7737	3.38E-16	2.09238	0	0	0.0734875	6.20503	-10.2416	3.70164	486.215	389.306	652.883	388.18	388.18	388.18	6.5662	-33.4468	-3.88906	249.251	464.009	223.41	194.054	194.054	194.054	-33.7422	-5.55127	-5.08588	39.7276	-4.62114	-0.14102	0.243221	0.109723	1.24827	-177.199	-16.8509	6.81243	0	0	0.429217
2180	0	-11.0739	0	0	-11.0755	0.0365538	-0.976905	-0.132946	0.00300021	0.0558015	-22.4249	3.38E-16	1.45017	0	0	0.0609758	6.31299	-11.145	3.40021	491.341	388.9	654.586	387.135	387.135	387.135	6.94388	-35.198	-3.74379	260.67	463.303	225.232	194.054	194.054	194.054	-35.5164	-5.59832	-5.38967	40.8957	-4.72227	0.344452	0.289752	0.138553	1.26283	-177.096	-9.13631	1.793	0	0	0.41556
2181	0	-9.79852	0	0	-9.80205	0.0509346	-1.53133	-0.122552	0.00770733	0.0527556	-19.2364	1.69E-15	1.26979	0	0	0.0508108	6.41125	-12.0039	3.08292	496.165	388.445	656.354	386.023	386.024	386.023	7.31	-37.088	-3.54388	272.829	462.565	226.587	194.054	194.054	194.054	-37.4279	-5.60728	-5.69036	42.0085	-4.81788	0.81304	0.327806	0.189503	1.29055	-174.403	4.17604	-4.10717	0	0	0.394337
2182	0	-8.56994	0	0	-8.57491	0.0616664	-1.9449	-0.116841	0.0141789	0.0478842	-17.0967	2.71E-15	1.56303	0	0	0.0432815	6.49112	-12.8178	2.76374	500.699	387.936	658.182	384.876	384.876	384.876	7.65665	-39.0842	-3.30756	285.655	461.818	227.481	194.054	194.054	194.054	-39.444	-5.59237	-5.97846	43.0548	-4.89659	1.24369	0.359858	0.239531	1.32264	-170.049	20.2411	-10.5448	0	0	0.365842
2183	0	-7.40527	0	0	-7.41088	0.0688474	-2.22152	-0.114974	0.0220418	0.0418826	-15.7942	1.35E-15	2.29858	0	0	0.037799	6.54419	-13.5865	2.45393	504.952	387.368	660.061	383.724	383.724	383.724	7.98154	-41.164	-3.05208	299.091	461.094	227.939	194.054	194.054	194.054	-41.5427	-5.56807	-6.24867	44.0244	-4.94826	1.61903	0.395448	0.256229	1.3501	-166.492	34.2638	-17.0807	0	0	0.333309
2184	0	-6.31231	0	0	-6.31772	0.0726937	-2.36964	-0.11602	0.0309358	0.0351541	-15.0884	-1.41E-15	3.42528	0	0	0.0335236	6.56746	-14.3092	2.16492	508.935	386.738	661.976	382.606	382.606	382.606	8.28763	-43.3125	-2.79127	313.093	460.431	228.006	194.054	194.054	194.054	-43.7097	-5.54726	-6.50038	44.9067	-4.9695	1.9275	0.436532	0.234834	1.36873	-164.237	45.2998	-23.3782	0	0	0.297153
2185	0	-5.2923	0	0	-5.29696	0.0734784	-2.39985	-0.119093	0.0404312	0.0275966	-14.7539	2.37E-15	4.86125	0	0	0.0297209	6.56439	-14.9845	1.90932	512.662	386.044	663.9	381.565	381.564	381.564	8.58271	-45.5195	-2.53462	327.624	459.874	227.74	194.054	194.054	194.054	-45.9358	-5.54055	-6.73771	45.6909	-4.96392	2.16278	0.474377	0.195477	1.38132	-160.895	55.3792	-29.1225	0	0	0.254283
2186	0	-4.34318	0	0	-4.34676	0.0715634	-2.32611	-0.123411	0.0499911	0.0188193	-14.6038	3.38E-16	6.48703	0	0	0.0259476	6.5419	-15.6105	1.69858	516.148	385.288	665.807	380.643	380.643	380.643	8.87872	-47.7769	-2.28724	342.646	459.468	227.205	194.054	194.054	194.054	-48.2142	-5.55655	-6.96917	46.3692	-4.9368	2.32217	0.497161	0.167163	1.3934	-153.3	67.1148	-34.0238	0	0	0.202737
2187	0	-3.46209	0	0	-3.46459	0.0674625	-2.16818	-0.128549	0.0589642	0.00882138	-14.5195	1.35E-15	8.14495	0	0	0.0221441	6.50599	-16.1858	1.53947	519.403	384.471	667.666	379.873	379.873	379.873	9.19077	-50.0769	-2.05016	358.116	459.262	226.477	194.054	194.054	194.054	-50.5387	-5.60208	-7.20686	46.9388	-4.88797	2.40491	0.497816	0.164835	1.40748	-139.835	80.7561	-37.7925	0	0	0.144573
2188	0	-2.64703	0	0	-2.64857	0.061849	-1.95194	-0.13415	0.0666599	-0.00203631	-14.418	-6.77E-16	9.65178	0	0	0.0185061	6.45942	-16.7096	1.43204	522.429	383.597	669.455	379.273	379.273	379.273	9.53537	-52.4114	-1.82049	373.981	459.301	225.632	194.054	194.054	194.054	-52.9029	-5.68205	-7.46504	47.4036	-4.80934	2.41208	0.482585	0.181003	1.42159	-122.326	93.8179	-40.2494	0	0	0.0858957
2189	0	-1.89742	0	0	-1.89827	0.0554841	-1.70668	-0.139951	0.0722567	-0.0132525	-14.2491	-6.77E-16	10.7985	0	0	0.0153458	6.40264	-17.1814	1.37113	525.223	382.673	671.152	378.848	378.848	378.848	9.92824	-54.7708	-1.5918	390.182	459.619	224.745	194.054	194.054	194.054	-55.2991	-5.79904	-7.75828	47.772	-4.68844	2.34752	0.456873	0.206515	1.43383	-102.375	104.318	-41.2074	0	0	0.0310511
2190	0	-1.21457	0	0	-1.21496	0.0491275	-1.46168	-0.145621	0.0751597	-0.0244311	-13.9773	-2.71E-15	11.3983	0	0	0.0128728	6.33489	-17.6012	1.34821	527.775	381.708	672.738	378.59	378.59	378.59	10.3819	-57.1444	-1.35496	406.65	460.24	223.888	194.054	194.054	194.054	-57.7179	-5.95299	-8.09934	48.0541	-4.51372	2.21881	0.42297	0.235819	1.44469	-80.8651	111.8	-40.7147	0	0	-0.0171743
2191	0	-0.601833	0	0	-0.601959	0.0434512	-1.24286	-0.15109	0.0747727	-0.0352431	-13.6121	3.38E-15	11.2811	0	0	0.0111131	6.25517	-17.9692	1.35242	530.078	380.711	674.195	378.487	378.487	378.487	10.903	-59.5191	-1.09986	423.311	461.17	223.121	194.054	194.054	194.054	-60.1482	-6.14121	-8.49677	48.2604	-4.27891	2.03692	0.382037	0.263838	1.45395	-58.4424	115.875	-38.8366	0	0	-0.0563079
2192	0	-0.0644585	0	0	-0.0644713	0.0389735	-1.07021	-0.156217	0.0708467	-0.0451622	-13.1765	-3.38E-15	10.3452	0	0	0.00981552	6.16286	-18.2863	1.37132	532.12	379.695	675.51	378.52	378.52	378.52	11.4908	-61.8808	-0.817174	440.091	462.393	222.492	194.054	194.054	194.054	-62.5764	-6.35847	-8.95276	48.4015	-3.98413	1.81537	0.33747	0.285498	1.45968	-36.4547	116.346	-35.8707	0	0	-0.0841379
2193	0	0.390779	0	0	0.390829	0.0359814	-0.954835	-0.161229	0.063443	-0.0537255	-12.7462	2.37E-15	8.57186	0	0	0.00859832	6.05847	-18.554	1.39196	533.891	378.674	676.667	378.668	378.668	378.668	12.1352	-64.2138	-0.500756	456.919	463.869	222.035	194.054	194.054	194.054	-64.9871	-6.59733	-9.4613	48.4888	-3.63501	1.56929	0.292921	0.294983	1.45983	-16.4044	112.636	-32.1474	0	0	-0.0993767
2194	0	0.756759	0	0	0.756854	0.0344819	-0.897012	-0.166218	0.0530438	-0.060687	-12.3929	3.55E-15	6.04626	0	0	0.00707541	5.94426	-18.7742	1.40205	535.384	377.664	677.654	378.908	378.908	378.908	12.8168	-66.5029	-0.149365	473.731	465.536	221.771	194.054	194.054	194.054	-67.3636	-6.84861	-10.0075	48.5345	-3.24161	1.31448	0.250983	0.29555	1.45491	0.816764	105.669	-28.086	0	0	-0.103442
2195	0	1.02712	0	0	1.02724	0.0341995	-0.88612	-0.171423	0.0404977	-0.0659341	-12.1992	-3.70E-15	2.95459	0	0	0.00509021	5.82352	-18.9498	1.39057	536.595	376.68	678.46	379.211	379.211	379.211	13.5079	-68.7339	0.231744	490.477	467.315	221.708	194.054	194.054	194.054	-69.6893	-7.10217	-10.5679	48.5521	-2.81579	1.06603	0.214042	0.293732	1.44668	14.5547	97.009	-24.1014	0	0	-0.0996188
2196	0	1.19718	0	0	1.19732	0.0346024	-0.901657	-0.176881	0.0268681	-0.0694582	-12.2146	-4.40E-15	-0.440199	0	0	0.0028048	5.69944	-19.0841	1.34837	537.522	375.738	679.078	379.547	379.547	379.547	14.1752	-70.8952	0.630591	507.121	469.111	221.847	194.054	194.054	194.054	-71.9483	-7.34761	-11.1122	48.556	-2.36924	0.837945	0.18928	0.291798	1.43594	23.298	87.7324	-20.515	0	0	-0.0911825
2197	0	1.26507	0	0	1.26522	0.0349516	-0.915124	-0.182492	0.0135684	-0.0716681	-12.4505	2.71E-15	-3.8052	0	0	0.000661736	5.57424	-19.1808	1.26967	538.17	374.853	679.506	379.878	379.878	379.878	14.7825	-72.9787	1.02914	523.644	470.823	222.187	194.054	194.054	194.054	-74.1268	-7.57509	-11.6057	48.5587	-1.91345	0.643136	0.176964	0.291779	1.42584	27.6128	79.3738	-17.5644	0	0	-0.081305
2198	0	1.2321	0	0	1.23225	0.034386	-0.893313	-0.188034	0.00179989	-0.0730883	-12.8795	-4.74E-15	-6.81925	0	0	-0.000808968	5.44892	-19.2438	1.15263	538.549	374.038	679.746	380.167	380.167	380.167	15.2951	-74.9798	1.40522	540.035	472.355	222.726	194.054	194.054	194.054	-76.2138	-7.77605	-12.0138	48.5704	-1.46088	0.492562	0.178644	0.286596	1.41821	27.7898	71.875	-15.3064	0	0	-0.0705312
2199	0	1.10283	0	0	1.10293	0.0320159	-0.801913	-0.193157	-0.00726328	-0.0744491	-13.4374	1.35E-15	-9.18357	0	0	-0.00126716	5.32441	-19.2768	0.99959	538.676	373.303	679.806	380.38	380.38	380.38	15.6829	-76.8972	1.7353	556.289	473.622	223.466	194.054	194.054	194.054	-78.2017	-7.94367	-12.3047	48.5965	-1.02779	0.394203	0.189276	0.267864	1.41345	25.8444	64.4298	-13.6918	0	0	-0.0582544
2200	0	0.884795	0	0	0.884838	0.02702	-0.609241	-0.197468	-0.0129965	-0.0767365	-14.0396	5.75E-15	-10.6953	0	0	-0.000780452	5.20322	-19.2836	0.816559	538.575	372.658	679.694	380.491	380.491	380.491	15.9242	-78.7324	1.99732	572.402	474.557	224.414	194.054	194.054	194.054	-80.0861	-8.07333	-12.4538	48.6387	-0.635152	0.352476	0.206125	0.232457	1.41157	23.4361	55.5608	-12.4821	0	0	-0.0439571
2201	0	0.588045	0	0	0.588064	0.0187532	-0.290392	-0.200531	-0.0150549	-0.0810125	-14.5931	-4.40E-15	-11.2358	0	0	0.000100944	5.08984	-19.268	0.612215	538.272	372.109	679.417	380.484	380.484	380.484	16.0065	-80.4883	2.17354	588.353	475.116	225.582	194.054	194.054	194.054	-81.8659	-8.16253	-12.4456	48.6957	-0.304702	0.368294	0.217485	0.200586	1.41792	24.5963	46.6188	-11.3316	0	0	-0.030913
2202	0	0.224184	0	0	0.224193	0.00686733	0.168067	-0.202021	-0.013557	-0.0883732	-15.021	4.23E-15	-10.7945	0	0	0.000505501	4.9876	-19.2335	0.394655	537.797	371.658	678.985	380.351	380.351	380.351	15.9276	-82.1684	2.25257	604.108	475.278	226.98	194.054	194.054	194.054	-83.5428	-8.2107	-12.2753	48.7673	-0.0498161	0.437912	0.210068	0.209617	1.4441	34.0054	42.4478	-9.78337	0	0	-0.0246563
2203	0	-0.194588	0	0	-0.194597	-0.00857181	0.763543	-0.201619	-0.00890538	-0.0992932	-15.2573	-6.60E-15	-9.45117	0	0	-0.000381054	4.893	-19.1844	0.16682	537.17	371.305	678.416	380.086	380.086	380.086	15.695	-83.776	2.23082	619.608	475.046	228.62	194.054	194.054	194.054	-85.1206	-8.2188	-11.9486	48.859	0.13367	0.549847	0.1739	0.283459	1.49694	55.6346	49.6328	-7.40803	0	0	-0.0299299
2204	0	-0.655577	0	0	-0.655803	-0.0270588	1.47634	-0.199153	-0.00177541	-0.113282	-15.258	2.37E-15	-7.37155	0	0	-0.00286891	4.79224	-19.1255	-0.0765166	536.403	371.048	677.74	379.686	379.686	379.686	15.325	-85.314	2.11277	634.766	474.441	230.506	194.054	194.054	194.054	-86.6051	-8.1891	-11.4817	48.9837	0.27071	0.683821	0.12207	0.395981	1.5646	87.8955	72.2696	-3.98191	0	0	-0.0483727
2205	0	-1.14482	0	0	-1.14573	-0.0477985	2.27545	-0.194455	0.00701657	-0.128041	-14.9791	-1.56E-15	-4.78343	0	0	-0.00655702	4.66602	-19.0613	-0.344295	535.501	370.882	676.99	379.151	379.151	379.151	14.8408	-86.785	1.91013	649.479	473.505	232.634	194.054	194.054	194.054	-88.0034	-8.12517	-10.8989	49.1562	0.396779	0.81587	0.108911	0.430863	1.60155	118.005	102.203	0.169097	0	0	-0.0682904
2206	0	-1.64476	0	0	-1.64723	-0.0701254	3.13471	-0.187493	0.0166201	-0.140313	-14.3834	6.71E-16	-1.93855	0	0	-0.0106814	4.50843	-18.9937	-0.630879	534.491	370.802	676.188	378.496	378.496	378.496	14.2709	-88.1912	1.64029	663.634	472.294	234.984	194.054	194.054	194.054	-89.3236	-8.03177	-10.231	49.3731	0.523213	0.931882	0.225567	0.198778	1.53799	121.747	108.779	4.20134	0	0	-0.0518849
2207	0	-2.1317	0	0	-2.13704	-0.0940651	4.05446	-0.178384	0.0262575	-0.148542	-13.44	1.37E-15	0.947093	0	0	-0.0148003	4.35569	-18.9188	-0.887467	533.463	370.806	675.308	377.759	377.759	377.759	13.6459	-89.5344	1.32413	677.132	470.876	237.526	194.054	194.054	194.054	-90.5736	-7.91452	-9.5113	49.5823	0.5838	1.04619	0.518271	-0.405547	1.33051	80.7841	47.0021	7.08691	0	0	-0.00241179
2208	0	-2.57584	0	0	-2.58596	-0.120569	5.07028	-0.167356	0.0349944	-0.156927	-12.1272	-1.06E-17	3.71476	0	0	-0.0189577	4.30025	-18.825	-1.00786	532.589	370.895	674.269	377.015	377.015	377.014	12.9953	-90.8149	0.983371	689.892	469.328	240.211	194.054	194.054	194.054	-91.759	-7.77883	-8.77257	49.6681	0.409277	1.20816	0.874093	-1.12841	1.0915	12.1222	-106.813	8.71651	0	0	-0.0954081
2209	0	-2.94877	0	0	-2.96625	-0.150672	6.22014	-0.154643	0.0419475	-0.178181	-10.418	-1.99E-15	6.2494	0	0	-0.0226543	4.447	-18.6985	-0.874425	532.054	371.07	672.972	376.364	376.364	376.364	12.3445	-92.0304	0.639086	701.836	467.722	242.976	194.054	194.054	194.054	-92.8823	-7.62891	-8.04419	49.5093	-0.186507	1.46685	0.872761	-1.12592	1.1432	14.3461	-292.327	10.699	0	0	-0.37486
2210	0	-3.24091	0	0	-3.26858	-0.183169	7.45578	-0.139976	0.0459234	-0.226738	-8.21964	-1.86E-15	8.28455	0	0	-0.022865	4.78111	-18.538	-0.499254	531.862	371.329	671.44	375.896	375.896	375.896	11.715	-93.1754	0.311748	712.832	466.113	245.739	194.054	194.054	194.054	-93.9413	-7.46775	-7.35265	49.134	-1.15462	1.78629	-0.0738006	0.737104	1.81659	257.789	-338.554	16.1025	0	0	-0.238913
2211	0	-3.48232	0	0	-3.52138	-0.211785	8.53817	-0.12303	0.0464733	-0.304414	-5.45957	1.69E-16	9.38787	0	0	-0.0148812	4.9911	-18.3838	-0.207705	531.57	371.643	669.997	375.424	375.424	375.424	11.1302	-94.2406	0.0233435	722.628	464.532	248.394	194.054	194.054	194.054	-94.9296	-7.29909	-6.72626	48.8678	-1.89746	1.98032	-2.33771	4.94939	3.01204	874.286	0.98307	27.1685	0	0	-0.919021
2212	0	-3.74781	0	0	-3.79485	-0.224682	9.02402	-0.104059	0.0453301	-0.385948	-2.29457	1.02E-15	9.51996	0	0	0.000491997	4.40191	-18.3324	-0.698483	530.203	371.938	669.34	374.287	374.287	374.287	10.6186	-95.2132	-0.200455	730.853	462.99	250.8	194.054	194.054	194.054	-95.8377	-7.1288	-6.19887	49.363	-1.16938	1.70891	-4.64483	10.1286	5.07665	1600.66	775.57	44.2922	0	0	-10.5939
2213	0	-4.12964	0	0	-4.17499	-0.20929	8.44401	-0.0858384	0.0496229	-0.400076	0.75737	-1.86E-15	9.81841	0	0	0.0101238	2.21983	-18.4452	-2.79714	526.598	372.264	670.293	372.791	372.791	372.791	10.1966	-96.0744	-0.329767	737.138	461.49	252.79	194.054	194.054	194.054	-96.648	-6.95256	-5.79968	51.705	2.57581	0.347917	-3.64564	12.3532	8.39463	1538.73	1554.6	61.9998	0	0	-30.2296
2214	0	-4.62771	0	0	-4.66177	-0.16913	6.92275	-0.0657848	0.0650252	-0.108113	3.90326	-2.03E-15	10.5591	0	0	0.0060274	-1.72112	-18.5191	-6.44223	520.81	373.059	673.073	375.607	375.607	375.607	9.82184	-96.7951	-0.342066	741.519	460.069	254.219	194.054	194.054	194.054	-97.326	-6.73142	-5.51997	57.7214	10.0481	-3.65506	7.587	3.56134	8.82237	-1235.72	1043.11	9.80597	0	0	-4.08777
2215	0	-4.89929	0	0	-4.93169	-0.159714	6.56458	-0.0488915	0.0749193	0.192331	6.62868	1.52E-15	10.5592	0	0	0.00679126	-5.99686	-18.2062	-8.22414	517.367	374.194	676.629	387.697	387.697	387.697	9.4019	-97.3411	-0.263477	745.391	458.897	255.119	194.054	194.054	194.054	-97.8276	-6.42008	-5.29052	68.1353	18.5676	-13.023	11.9315	-13.7531	-8.19636	-3005.96	-901.688	-106.905	0	0	34.3529
2216	0	-4.79282	0	0	-4.84268	-0.203356	8.21994	-0.0491362	0.0267771	-0.741655	7.62697	-5.08E-16	5.42353	0	0	4.47E-05	-8.27573	-17.8167	-6.43009	518.8	374.793	678.44	397.529	397.529	397.529	8.99235	-97.7033	-0.19214	749.336	458.046	255.504	194.054	194.054	194.054	-98.1484	-6.11393	-5.07768	75.5909	22.6314	-22.1438	-13.4142	-15.0504	-18.8836	4342.79	-999.17	335.439	0	0	-4.52138
2217	0	-4.99858	0	0	-5.04394	-0.189058	7.67901	-0.0337964	0.0594028	-0.093365	10.2298	5.08E-16	7.83557	0	0	-0.0107913	-7.31509	-17.7772	-7.61799	517.254	375.378	675.659	392.021	392.021	392.021	8.84601	-97.8954	-0.164472	750.58	457.243	255.015	194.054	194.054	194.054	-98.3261	-6.00489	-4.99948	71.3934	20.6924	-17.1627	3.17173	-14.52	-12.3281	-568.621	-924.793	18.1979	0	0	-10.824
2218	0	-5.11893	0	0	-5.16459	-0.18728	7.61161	-0.0378664	0.0679784	0.0972999	10.6678	0	8.34144	0	0	-0.00945065	-3.94211	-17.8443	-7.53493	517.786	375.549	670.172	378.75	378.75	378.75	8.79406	-97.8789	-0.172507	750.974	456.664	253.805	194.054	194.054	194.054	-98.3044	-5.97412	-4.96542	60.8442	13.6591	-6.92747	11.4578	-3.15583	4.36889	-2445.53	329.315	-56.3846	0	0	-25.2136
2219	0	-4.98602	0	0	-5.05362	-0.23388	9.36973	-0.0493628	0.0453344	-0.287769	9.68675	1.02E-15	6.30068	0	0	-0.00914053	-0.0800811	-17.5593	-4.28586	522.387	375.589	664.729	372.165	372.165	372.165	8.65851	-97.6154	-0.144602	751.505	456.373	251.954	194.054	194.054	194.054	-98.0285	-5.85964	-4.92314	52.9755	5.72238	-1.51496	-0.846327	9.63841	9.21649	810.685	1422.7	51.2426	0	0	24.1317
2220	0	-5.01765	0	0	-5.107	-0.26999	10.7201	-0.0603977	0.0353001	-0.301888	7.85474	0	5.15382	0	0	-0.00491323	2.53052	-17.0799	-1.73716	525.942	376.144	660.714	372.124	372.124	372.124	8.48361	-97.1062	-0.0225205	750.791	456.2	249.314	194.054	194.054	194.054	-97.5041	-5.6573	-4.93542	49.1676	0.710853	0.513625	-4.44436	10.7537	6.17069	1442.19	994.613	37.7094	0	0	16.5559
2221	0	-5.32946	0	0	-5.43029	-0.278639	11.0418	-0.0783272	0.0329684	-0.231845	4.34725	-1.86E-15	4.66192	0	0	0.0021271	3.47506	-16.703	-0.906395	527.094	376.863	658.489	373.028	373.028	373.028	8.33358	-96.373	0.180802	748.553	456.092	245.942	194.054	194.054	194.054	-96.7587	-5.41677	-5.02767	47.7718	-1.01634	1.11327	-3.22385	6.80359	3.79953	933.409	263.974	21.7748	0	0	3.23441
2222	0	-5.85472	0	0	-5.95765	-0.268015	10.6465	-0.10252	0.0320216	-0.142105	-0.544232	2.37E-15	3.98745	0	0	0.00257797	3.3285	-16.4494	-1.22416	526.652	377.57	657.487	373.183	373.183	373.183	8.22139	-95.4462	0.424114	745.125	456.047	242.011	194.054	194.054	194.054	-95.8232	-5.16963	-5.17711	47.5289	-0.713103	1.13114	-0.815153	2.25242	2.3874	261.024	-221.506	10.735	0	0	0.24814
2223	0	-6.50003	0	0	-6.59973	-0.249352	9.94971	-0.129551	0.0291526	-0.0817844	-6.15474	-2.24E-15	2.79563	0	0	-0.00434259	2.81487	-16.2268	-1.9697	525.625	378.306	656.971	373.028	373.028	373.028	8.13256	-94.3652	0.67315	740.905	456.064	237.725	194.054	194.054	194.054	-94.7348	-4.92594	-5.34966	47.6624	0.273723	0.993312	0.602177	-0.431921	1.54444	-69.1696	-292.483	3.5627	0	0	0.380748
2224	0	-7.18926	0	0	-7.28398	-0.230032	9.22521	-0.157009	0.0248664	-0.0478844	-12.0027	2.48E-16	1.54955	0	0	-0.0141007	2.38652	-15.974	-2.68556	524.642	379.1	656.482	372.908	372.908	372.908	8.05237	-93.1782	0.906444	736.194	456.126	233.284	194.054	194.054	194.054	-93.5406	-4.68956	-5.51926	47.7079	1.09808	0.940552	1.01167	-1.13851	1.28985	-171.693	-156.327	-0.919159	0	0	0.156528
2225	0	-7.87083	0	0	-7.96032	-0.212685	8.57209	-0.18193	0.0202958	-0.0349524	-17.5654	2.06E-15	0.567889	0	0	-0.0223975	2.16933	-15.6789	-3.22549	523.889	379.948	655.904	372.809	372.809	372.809	7.97356	-91.9399	1.11184	731.172	456.213	228.876	194.054	194.054	194.054	-92.2943	-4.46507	-5.67047	47.5067	1.50382	1.04794	0.823973	-0.692711	1.47797	-148.571	7.55515	-3.12332	0	0	-0.080353
2226	0	-8.50971	0	0	-8.59354	-0.197021	7.98042	-0.201812	0.016726	-0.0299175	-22.3513	-3.51E-15	-0.0441569	0	0	-0.0270602	2.09814	-15.3531	-3.6322	523.284	380.842	655.32	372.651	372.651	372.651	7.89486	-90.7049	1.28073	725.93	456.297	224.666	194.054	194.054	194.054	-91.0507	-4.25969	-5.79427	47.1204	1.60132	1.27061	0.524878	-0.0459411	1.76085	-108.004	102.588	-4.42665	0	0	-0.111045
2227	0	-9.07814	0	0	-9.15531	-0.182039	7.41294	-0.215193	0.0149419	-0.0259036	-26.0012	1.70E-15	-0.285891	0	0	-0.0274299	2.06733	-15.0116	-3.99282	522.686	381.786	654.854	372.384	372.384	372.384	7.81708	-89.522	1.4059	720.526	456.358	220.788	194.054	194.054	194.054	-89.8589	-4.08173	-5.88463	46.6698	1.58997	1.53251	0.337179	0.341852	1.93738	-92.4504	124.786	-5.50419	0	0	-0.0942948
2228	0	-9.55207	0	0	-9.62143	-0.167289	6.85278	-0.221975	0.0151392	-0.0206807	-28.3709	-1.19E-15	-0.189337	0	0	-0.0238174	2.00991	-14.6647	-4.3579	522.004	382.782	654.58	371.993	371.993	371.993	7.73994	-88.4296	1.48331	715.014	456.386	217.334	194.054	194.054	194.054	-88.7578	-3.9366	-5.93781	46.2327	1.60218	1.78154	0.296262	0.424993	1.98719	-104.049	108.778	-6.47418	0	0	-0.104641
2229	0	-9.91194	0	0	-9.973	-0.153076	6.31175	-0.22268	0.0169397	-0.0153672	-29.474	2.28E-15	0.181435	0	0	-0.0172696	1.90779	-14.3162	-4.7288	521.216	383.83	654.516	371.497	371.497	371.497	7.66096	-87.4547	1.51481	709.45	456.385	214.356	194.054	194.054	194.054	-87.7742	-3.82413	-5.95303	45.8273	1.67944	1.99643	0.329276	0.350523	1.96962	-123.257	88.7355	-7.15148	0	0	-0.123178
2230	0	-10.1459	0	0	-10.199	-0.140116	5.81746	-0.218145	0.0196156	-0.0115301	-29.4387	5.45E-15	0.729967	0	0	-0.00932579	1.77019	-13.9657	-5.07983	520.338	384.932	654.646	370.933	370.933	370.933	7.57646	-86.6122	1.50796	703.883	456.368	211.865	194.054	194.054	194.054	-86.9233	-3.73884	-5.93284	45.4386	1.81145	2.17293	0.357285	0.254887	1.93515	-132.898	79.0847	-7.36924	0	0	-0.134882
2231	0	-10.2518	0	0	-10.2979	-0.129125	5.39753	-0.209813	0.0223574	-0.00965944	-28.5089	3.02E-15	1.33895	0	0	-0.00158027	1.61166	-13.6112	-5.38347	519.385	386.086	654.939	370.353	370.353	370.353	7.48328	-85.9067	1.47437	698.348	456.354	209.84	194.054	194.054	194.054	-86.2089	-3.67209	-5.88285	45.0443	1.97744	2.31233	0.347729	0.19614	1.9064	-128.106	78.6885	-7.1365	0	0	-0.139051
2232	0	-10.2368	0	0	-10.2774	-0.120585	5.07088	-0.199448	0.0244581	-0.00967721	-26.9849	-4.89E-15	1.89209	0	0	0.00480299	1.44191	-13.2505	-5.62277	518.356	387.295	655.365	369.806	369.806	369.806	7.3799	-85.3334	1.42666	692.862	456.364	208.234	194.054	194.054	194.054	-85.6265	-3.61468	-5.81049	44.6275	2.16454	2.41628	0.298278	0.174907	1.88391	-110.866	81.4367	-6.56644	0	0	-0.135017
2233	0	-10.1146	0	0	-10.1512	-0.114706	4.84581	-0.188383	0.0252994	-0.0108236	-25.1241	1.91E-15	2.28585	0	0	0.00929947	1.26514	-12.8811	-5.79388	517.234	388.561	655.893	369.341	369.341	369.341	7.26627	-84.8822	1.37617	687.43	456.415	206.991	194.054	194.054	194.054	-85.1659	-3.55864	-5.72349	44.1787	2.36774	2.48665	0.223869	0.172854	1.86194	-86.4686	82.8208	-5.81596	0	0	-0.122457
2234	0	-9.90309	0	0	-9.93715	-0.111469	4.72182	-0.177512	0.0247696	-0.0123156	-23.1257	-3.38E-16	2.48086	0	0	0.01194	1.08263	-12.5007	-5.90264	515.987	389.889	656.494	369.001	369.001	369.001	7.14325	-84.5392	1.33167	682.044	456.518	206.047	194.054	194.054	194.054	-84.813	-3.49791	-5.62859	43.6935	2.5841	2.52553	0.14514	0.164804	1.83078	-60.9263	79.9811	-5.02677	0	0	-0.102741
2235	0	-9.62227	0	0	-9.65495	-0.110711	4.69277	-0.167607	0.0229545	-0.0137298	-21.1557	4.21E-15	2.4776	0	0	0.0130721	0.896404	-12.1068	-5.95949	514.583	391.283	657.133	368.824	368.824	368.825	7.0118	-84.2885	1.29901	676.695	456.678	205.34	194.054	194.054	194.054	-84.5519	-3.42828	-5.53086	43.169	2.80543	2.53596	0.0767832	0.136568	1.78396	-38.3348	71.9141	-4.27332	0	0	-0.0781781
2236	0	-9.29229	0	0	-9.3246	-0.112181	4.74909	-0.159078	0.0201598	-0.0147322	-19.3237	9.73E-16	2.31493	0	0	0.0131431	0.711008	-11.6967	-5.97541	512.993	392.746	657.776	368.834	368.834	368.834	6.87287	-84.1132	1.28159	671.371	456.89	204.809	194.054	194.054	194.054	-84.3659	-3.34715	-5.43389	42.6023	3.01639	2.5221	0.0203942	0.0972568	1.72666	-19.8111	60.9031	-3.58957	0	0	-0.051718
2237	0	-8.93224	0	0	-8.96499	-0.115563	4.87864	-0.152103	0.0166305	-0.0154338	-17.6992	2.22E-15	2.03585	0	0	0.0125676	0.531801	-11.2682	-5.96157	511.193	394.276	658.389	369.041	369.041	369.041	6.72739	-83.9969	1.28099	666.062	457.147	204.404	194.054	194.054	194.054	-84.2386	-3.25319	-5.34004	41.9927	3.19953	2.48776	-0.0275677	0.0621453	1.66519	-4.71595	49.5749	-2.96001	0	0	-0.0257222
2238	0	-8.55952	0	0	-8.59336	-0.120479	5.06685	-0.146681	0.0128384	-0.0157685	-16.3211	-2.31E-15	1.70821	0	0	0.0116569	0.362299	-10.8203	-5.92972	509.164	395.87	658.941	369.438	369.438	369.438	6.57619	-83.9245	1.2974	660.76	457.435	204.08	194.054	194.054	194.054	-84.1548	-3.14607	-5.25078	41.3445	3.34236	2.43513	-0.0626625	0.0344038	1.60393	5.71057	38.9684	-2.40184	0	0	-0.004493
2239	0	-8.189	0	0	-8.22438	-0.126535	5.29853	-0.142787	0.0091844	-0.0154059	-15.2136	2.84E-15	1.38917	0	0	0.0106186	0.20356	-10.3527	-5.89051	506.896	397.519	659.412	370.001	370.001	370.001	6.42024	-83.8821	1.33033	655.459	457.74	203.802	194.054	194.054	194.054	-84.1009	-3.02607	-5.16707	40.6663	3.43892	2.36479	-0.0755046	0.00212405	1.54178	9.04538	27.8753	-1.95447	0	0	0.00663765
2240	0	-7.83216	0	0	-7.86943	-0.133387	5.56046	-0.14023	0.00601552	-0.014432	-14.3736	-6.34E-16	1.12233	0	0	0.00956836	0.0561085	-9.86655	-5.84991	504.39	399.212	659.789	370.697	370.697	370.697	6.26062	-83.8583	1.37924	650.158	458.047	203.541	194.054	194.054	194.054	-84.0656	-2.89375	-5.08983	39.968	3.48632	2.27615	-0.0644161	-0.0425311	1.4792	5.04424	15.7863	-1.62233	0	0	0.00529917
2241	0	-7.49693	0	0	-7.53631	-0.140783	5.84292	-0.138845	0.00354832	-0.0130237	-13.7908	-1.98E-16	0.928626	0	0	0.00857512	-0.0785349	-9.36354	-5.80781	501.661	400.933	660.059	371.484	371.484	371.484	6.09872	-83.8437	1.44374	644.859	458.347	203.28	194.054	194.054	194.054	-84.0394	-2.74985	-5.02017	39.2589	3.48204	2.16752	-0.0361603	-0.0898472	1.42431	-4.51061	4.7655	-1.39231	0	0	-0.0070752
2242	0	-7.18763	0	0	-7.22929	-0.148557	6.13951	-0.138378	0.00184157	-0.011614	-13.4362	-3.63E-15	0.804098	0	0	0.00767784	-0.198739	-8.84641	-5.75923	498.735	402.665	660.221	372.318	372.318	372.319	5.93637	-83.8315	1.52343	639.567	458.63	203.004	194.054	194.054	194.054	-84.0158	-2.59549	-4.95934	38.5476	3.4242	2.03529	-0.000737119	-0.13352	1.38168	-16.8205	-4.09367	-1.23129	0	0	-0.0257751
2243	0	-6.90524	0	0	-6.94941	-0.156611	6.4464	-0.138583	0.00075556	-0.0103935	-13.2719	-6.78E-16	0.721266	0	0	0.0069094	-0.303212	-8.31883	-5.69652	495.644	404.39	660.273	373.161	373.161	373.161	5.77577	-83.8172	1.61773	634.286	458.893	202.709	194.054	194.054	194.054	-83.9903	-2.43225	-4.90858	37.8432	3.31249	1.87346	0.0371038	-0.175918	1.35159	-30.4487	-11.4448	-1.13192	0	0	-0.0473698
2244	0	-6.64818	0	0	-6.69497	-0.164907	6.76217	-0.139211	0.00021665	-0.00953711	-13.2534	-1.47E-15	0.661326	0	0	0.00628661	-0.390495	-7.78528	-5.61074	492.426	406.089	660.222	373.977	373.977	373.977	5.61909	-83.7983	1.72527	629.024	459.133	202.394	194.054	194.054	194.054	-83.9605	-2.26224	-4.86869	37.1554	3.14915	1.67448	0.0719282	-0.217099	1.33213	-43.6287	-17.619	-1.08081	0	0	-0.0677361
2245	0	-6.41265	0	0	-6.46226	-0.173458	7.08721	-0.140084	-4.37E-05	-0.00912957	-13.3391	-3.55E-15	0.593668	0	0	0.00583286	-0.458472	-7.25085	-5.49337	489.117	407.746	660.075	374.737	374.737	374.737	5.46831	-83.7739	1.84404	623.783	459.351	202.061	194.054	194.054	194.054	-83.9258	-2.08807	-4.83968	36.496	2.94216	1.43129	0.101167	-0.254726	1.32272	-55.2671	-22.9685	-1.064	0	0	-0.0838899
2246	0	-6.19373	0	0	-6.24629	-0.18231	7.42321	-0.140995	6.34E-05	-0.0092005	-13.4838	2.09E-15	0.531859	0	0	0.00553688	-0.504757	-6.72075	-5.33751	485.754	409.346	659.84	375.419	375.419	375.419	5.3249	-83.7445	1.97089	618.568	459.547	201.715	194.054	194.054	194.054	-83.8866	-1.91274	-4.82064	35.878	2.70431	1.13917	0.124278	-0.283146	1.325	-64.6358	-27.0327	-1.05542	0	0	-0.0935608
2247	0	-5.98573	0	0	-6.0414	-0.191508	7.7718	-0.141875	0.00044371	-0.00985203	-13.6581	1.47E-16	0.477678	0	0	0.00539715	-0.527612	-6.1999	-5.13881	482.37	410.876	659.528	376.005	376.006	376.005	5.19007	-83.7112	2.10211	613.379	459.723	201.362	194.054	194.054	194.054	-83.8442	-1.73955	-4.81009	35.3131	2.44924	0.795505	0.136612	-0.29631	1.33928	-70.0451	-29.3715	-1.02135	0	0	-0.0944144
2248	0	-5.78296	0	0	-5.84191	-0.201061	8.13322	-0.142602	0.00105271	-0.0109016	-13.8299	1.17E-15	0.44024	0	0	0.00539798	-0.526886	-5.69262	-4.89696	478.991	412.325	659.153	376.486	376.486	376.487	5.06496	-83.6756	2.23366	608.215	459.883	201.009	194.054	194.054	194.054	-83.8001	-1.57198	-4.80627	34.8096	2.18812	0.399864	0.145511	-0.293545	1.36314	-72.9043	-30.1114	-0.959788	0	0	-0.0894272
2249	0	-5.58009	0	0	-5.64235	-0.21094	8.50627	-0.143141	0.00176093	-0.0121651	-13.979	9.45E-17	0.419332	0	0	0.00552566	-0.504446	-5.20197	-4.61446	475.64	413.685	658.73	376.856	376.856	376.856	4.95073	-83.6394	2.36147	603.073	460.03	200.661	194.054	194.054	194.054	-83.7562	-1.41358	-4.80746	34.3704	1.92687	-0.045493	0.154168	-0.279389	1.39226	-73.8447	-29.8165	-0.874567	0	0	-0.0812144
2250	0	-5.37223	0	0	-5.43773	-0.221085	8.88863	-0.143465	0.00240594	-0.0136381	-14.0892	-4.04E-16	0.409215	0	0	0.00576201	-0.463434	-4.72952	-4.29577	472.334	414.952	658.275	377.114	377.114	377.113	4.84854	-83.6043	2.48175	597.948	460.169	200.323	194.054	194.054	194.054	-83.7142	-1.26772	-4.81208	33.9912	1.66562	-0.534663	0.160521	-0.260589	1.42302	-72.4574	-29.4576	-0.754878	0	0	-0.0716184
2251	0	-5.15546	0	0	-5.22397	-0.23139	9.27623	-0.143588	0.0028665	-0.0152504	-14.1525	1.65E-15	0.405533	0	0	0.00608115	-0.407369	-4.27539	-3.94773	469.085	416.119	657.802	377.26	377.26	377.26	4.75957	-83.5716	2.59104	592.834	460.303	200	194.054	194.054	194.054	-83.6755	-1.1375	-4.81886	33.6633	1.40124	-1.05766	0.162704	-0.24427	1.4527	-68.6076	-30.0008	-0.602972	0	0	-0.0623972
2252	0	-4.92702	0	0	-4.9981	-0.241698	9.66305	-0.143572	0.00301768	-0.0169654	-14.1693	3.48E-15	0.40157	0	0	0.00645443	-0.339012	-3.83848	-3.57969	465.902	417.185	657.323	377.301	377.301	377.301	4.68499	-83.542	2.68662	587.724	460.436	199.695	194.054	194.054	194.054	-83.6409	-1.02554	-4.82694	33.3759	1.13182	-1.60036	0.158714	-0.233323	1.47894	-62.2986	-32.1135	-0.420393	0	0	-0.0545507
2253	0	-4.68539	0	0	-4.75845	-0.251795	10.0411	-0.14344	0.00289877	-0.0187131	-14.1403	-4.78E-16	0.404038	0	0	0.00683876	-0.260274	-3.41687	-3.20353	462.784	418.148	656.847	377.248	377.248	377.248	4.62596	-83.5159	2.76656	582.611	460.569	199.408	194.054	194.054	194.054	-83.6107	-0.933865	-4.83596	33.1195	0.859603	-2.14468	0.147304	-0.220275	1.50454	-53.712	-34.7209	-0.212921	0	0	-0.047525
2254	0	-4.43045	0	0	-4.50462	-0.261416	10.4005	-0.143257	0.00247401	-0.0204067	-14.0739	6.21E-17	0.408924	0	0	0.00720483	-0.173449	-3.00812	-2.8333	459.729	419.008	656.379	377.113	377.113	377.113	4.58356	-83.4928	2.83001	577.487	460.702	199.141	194.054	194.054	194.054	-83.5846	-0.863725	-4.84616	32.8858	0.592115	-2.67104	0.12844	-0.199541	1.53274	-43.304	-37.2772	0.0111988	0	0	-0.0408357
2255	0	-4.16326	0	0	-4.23748	-0.270263	10.7303	-0.143021	0.00187567	-0.0217962	-13.9758	-8.17E-16	0.426012	0	0	0.00751856	-0.0824189	-2.6095	-2.48422	456.728	419.763	655.926	376.913	376.913	376.913	4.55874	-83.4718	2.87708	572.343	460.835	198.892	194.054	194.054	194.054	-83.5618	-0.815586	-4.85828	32.6683	0.340139	-3.16091	0.109424	-0.169819	1.56243	-33.295	-39.505	0.234106	0	0	-0.0348598
2256	0	-3.88568	0	0	-3.95878	-0.27805	11.02	-0.142781	0.00116502	-0.0227585	-13.8585	7.14E-16	0.454728	0	0	0.00776794	0.0071408	-2.21818	-2.17005	453.77	420.415	655.494	376.663	376.663	376.663	4.5523	-83.4518	2.90902	567.172	460.965	198.661	194.054	194.054	194.054	-83.541	-0.789034	-4.87369	32.4596	0.114245	-3.59861	0.0946749	-0.135637	1.59333	-25.1256	-41.9341	0.443163	0	0	-0.0300862
2257	0	-3.60006	0	0	-3.67082	-0.284538	11.2608	-0.142546	0.000422934	-0.0234005	-13.7334	2.09E-16	0.49445	0	0	0.00795003	0.0884785	-1.83124	-1.90129	450.848	420.962	655.09	376.385	376.385	376.385	4.56476	-83.431	2.92791	561.97	461.089	198.444	194.054	194.054	194.054	-83.5205	-0.782913	-4.89404	32.2497	-0.0796765	-3.97213	0.0812877	-0.10122	1.62425	-18.3524	-44.7606	0.640107	0	0	-0.0261734
2258	0	-3.30895	0	0	-3.37617	-0.289529	11.4459	-0.142362	-0.00032156	-0.0239583	-13.616	-4.02E-15	0.537077	0	0	0.0080752	0.154642	-1.4462	-1.68558	447.954	421.405	654.719	376.102	376.102	376.102	4.59645	-83.4076	2.93649	556.732	461.206	198.241	194.054	194.054	194.054	-83.4985	-0.795472	-4.92127	32.0272	-0.24286	-4.27461	0.0600954	-0.0664489	1.65547	-10.8706	-47.2321	0.830539	0	0	-0.0217086
2259	0	-3.01509	0	0	-3.07767	-0.292837	11.5684	-0.142246	-0.000994681	-0.0246725	-13.5187	2.07E-15	0.577189	0	0	0.00815544	0.198467	-1.06158	-1.52979	445.078	421.745	654.386	375.839	375.839	375.839	4.64749	-83.38	2.93784	551.456	461.311	198.049	194.054	194.054	194.054	-83.4732	-0.824582	-4.95738	31.7822	-0.380673	-4.50477	0.0262719	-0.0284469	1.68493	-1.41036	-47.8053	1.01178	0	0	-0.0152145
2260	0	-2.72122	0	0	-2.77822	-0.294275	11.6216	-0.142174	-0.00147936	-0.0252119	-13.4478	1.87E-15	0.612977	0	0	0.00820442	0.212485	-0.677298	-1.44108	442.212	421.984	654.095	375.619	375.619	375.619	4.71775	-83.3466	2.93526	546.137	461.403	197.866	194.054	194.054	194.054	-83.4433	-0.86789	-5.00432	31.5102	-0.496493	-4.66578	-0.00891027	0.000843598	1.70371	7.3708	-47.1883	1.15765	0	0	-0.0079274
2261	0	-2.42954	0	0	-2.48025	-0.293699	11.6003	-0.142128	-0.00170332	-0.0253798	-13.4074	1.49E-15	0.639826	0	0	0.00823894	0.191114	-0.294112	-1.42424	439.344	422.123	653.848	375.457	375.457	375.457	4.80685	-83.3064	2.93174	540.772	461.477	197.691	194.054	194.054	194.054	-83.4076	-0.92303	-5.06371	31.2114	-0.589295	-4.75991	-0.0292516	0.00351284	1.70268	11.9478	-47.3976	1.24321	0	0	-0.00243656
2262	0	-2.14113	0	0	-2.18506	-0.291081	11.5034	-0.142082	-0.00161722	-0.0251297	-13.3966	8.83E-16	0.654944	0	0	0.00827242	0.133677	0.0871944	-1.4782	436.471	422.165	653.642	375.361	375.361	375.361	4.91399	-83.2588	2.92966	535.362	461.533	197.522	194.054	194.054	194.054	-83.3654	-0.987881	-5.13647	30.8878	-0.655106	-4.78308	-0.0387338	-0.0185969	1.68389	13.2215	-48.0174	1.2665	0	0	0.00143585
2263	0	-1.85599	0	0	-1.89291	-0.286494	11.3334	-0.142026	-0.00130002	-0.024971	-13.412	-2.49E-15	0.648156	0	0	0.0083103	0.0443167	0.465665	-1.5974	433.596	422.116	653.467	375.332	375.332	375.332	5.03802	-83.2039	2.93052	529.906	461.571	197.36	194.054	194.054	194.054	-83.3169	-1.0607	-5.22275	30.5431	-0.689911	-4.72688	-0.0524167	-0.0484127	1.66003	15.0974	-47.0742	1.24654	0	0	0.0060647
2264	0	-1.5735	0	0	-1.60348	-0.280045	11.0941	-0.141978	-0.000695808	-0.0248483	-13.4497	6.87E-17	0.62799	0	0	0.00835739	-0.0708232	0.839673	-1.7756	430.719	421.979	653.311	375.365	375.365	375.365	5.17738	-83.1421	2.93484	524.408	461.588	197.204	194.054	194.054	194.054	-83.2624	-1.14015	-5.32185	30.1828	-0.693625	-4.58596	-0.0732652	-0.0784713	1.63581	18.2816	-44.2415	1.19159	0	0	0.0113418
2265	0	-1.29289	0	0	-1.31615	-0.271858	10.7897	-0.141897	0.000136476	-0.0246524	-13.4985	1.11E-15	0.595474	0	0	0.00841026	-0.204974	1.2068	-2.00735	427.841	421.761	653.165	375.46	375.46	375.46	5.33024	-83.0743	2.94249	518.869	461.588	197.054	194.054	194.054	194.054	-83.2028	-1.22522	-5.43244	29.8134	-0.673194	-4.3625	-0.0933168	-0.108361	1.61381	21.1636	-40.4468	1.10019	0	0	0.0154122
2266	0	-1.01305	0	0	-1.03007	-0.262098	10.426	-0.141797	0.00122514	-0.0241422	-13.5518	-2.25E-15	0.563575	0	0	0.00847724	-0.351191	1.5645	-2.28639	424.961	421.467	653.016	375.614	375.614	375.614	5.49441	-83.0015	2.95269	513.291	461.569	196.909	194.054	194.054	194.054	-83.1391	-1.31518	-5.55254	29.4405	-0.641237	-4.06621	-0.104137	-0.131535	1.59311	22.0195	-35.1805	0.974019	0	0	0.0166832
2267	0	-0.732747	0	0	-0.744063	-0.25099	10.011	-0.141696	0.00245594	-0.0232776	-13.6042	-7.10E-16	0.532746	0	0	0.00856099	-0.503274	1.91069	-2.60391	422.084	421.105	652.857	375.82	375.82	375.82	5.66764	-82.9248	2.96412	507.677	461.536	196.771	194.054	194.054	194.054	-83.0723	-1.40954	-5.6798	29.0685	-0.611666	-3.71246	-0.102717	-0.147133	1.57481	20.4678	-28.6234	0.816855	0	0	0.0150708
2268	0	-0.450346	0	0	-0.456695	-0.238833	9.55562	-0.141602	0.00376755	-0.0221557	-13.6496	-3.32E-15	0.509253	0	0	0.00866669	-0.655925	2.24414	-2.94822	419.217	420.682	652.681	376.072	376.072	376.072	5.84756	-82.8454	2.97517	502.033	461.491	196.638	194.054	194.054	194.054	-83.0036	-1.50802	-5.81165	28.6999	-0.596812	-3.32026	-0.0934471	-0.16188	1.5588	17.7275	-22.0758	0.647511	0	0	0.0121077
2269	0	-0.164432	0	0	-0.166519	-0.22596	9.07211	-0.141534	0.00505635	-0.0208465	-13.6837	-1.12E-15	0.495284	0	0	0.0087938	-0.803823	2.56444	-3.30617	416.368	420.203	652.482	376.363	376.363	376.363	6.03192	-82.7643	2.98409	496.367	461.437	196.511	194.054	194.054	194.054	-82.9337	-1.61051	-5.94547	28.3361	-0.608212	-2.91087	-0.0788676	-0.181967	1.54404	14.5525	-16.95	0.481188	0	0	0.00883853
2270	0	0.126244	0	0	0.127674	-0.212719	8.57337	-0.141476	0.00623754	-0.0194998	-13.6999	-2.74E-15	0.492668	0	0	0.00893404	-0.940657	2.87192	-3.66444	413.547	419.676	652.255	376.687	376.687	376.687	6.21878	-82.6821	2.98926	490.684	461.378	196.389	194.054	194.054	194.054	-82.8634	-1.71694	-6.07892	27.9766	-0.657228	-2.50631	-0.0625726	-0.204377	1.53111	11.8221	-13.4473	0.333372	0	0	0.0060769
2271	0	0.422443	0	0	0.426666	-0.199442	8.072	-0.141441	0.0072913	-0.0181387	-13.6953	2.35E-15	0.507754	0	0	0.00908165	-1.05981	3.16755	-4.01061	410.763	419.106	651.992	377.04	377.04	377.04	6.40645	-82.5994	2.98936	484.993	461.318	196.271	194.054	194.054	194.054	-82.7931	-1.82723	-6.21004	27.6209	-0.7529	-2.1273	-0.0441923	-0.218081	1.52154	9.48771	-10.5423	0.215697	0	0	0.00395557
2272	0	0.724335	0	0	0.73071	-0.186439	7.57975	-0.141413	0.00815082	-0.0168243	-13.6661	-1.07E-15	0.539619	0	0	0.00921854	-1.15633	3.45309	-4.33333	408.023	418.499	651.691	377.418	377.418	377.418	6.59361	-82.5162	2.98344	479.3	461.26	196.157	194.054	194.054	194.054	-82.7227	-1.94123	-6.33737	27.2683	-0.89768	-1.7905	-0.0225991	-0.211918	1.51606	7.1452	-7.02976	0.132494	0	0	0.00260696
2273	0	1.03161	0	0	1.0396	-0.173983	7.10714	-0.141387	0.00883529	-0.0156916	-13.6112	2.90E-15	0.592015	0	0	0.00932929	-1.22889	3.73109	-4.6222	405.334	417.861	651.353	377.807	377.807	377.807	6.77937	-82.4321	2.97113	473.614	461.206	196.044	194.054	194.054	194.054	-82.6518	-2.05866	-6.46011	26.9189	-1.08465	-1.50631	-0.00257627	-0.185271	1.51616	5.76052	-2.76562	0.0995619	0	0	0.00291189
2274	0	1.34342	0	0	1.35254	-0.162295	6.66281	-0.141313	0.00936555	-0.0149689	-13.5275	2.28E-15	0.665073	0	0	0.00939212	-1.27979	4.00467	-4.86889	402.702	417.197	650.983	378.194	378.194	378.194	6.96328	-82.3463	2.95261	467.938	461.159	195.933	194.054	194.054	194.054	-82.5795	-2.17908	-6.57804	26.5727	-1.30012	-1.27944	0.00955025	-0.151383	1.51991	6.61158	0.703848	0.135717	0	0	0.00495851
2275	0	1.65807	0	0	1.66799	-0.151514	6.25222	-0.141187	0.00978823	-0.0147538	-13.4186	-3.26E-16	0.756708	0	0	0.0093885	-1.31302	4.27685	-5.06866	400.129	416.511	650.59	378.563	378.563	378.563	7.14527	-82.2576	2.92868	462.278	461.119	195.822	194.054	194.054	194.054	-82.5047	-2.30183	-6.69169	26.2297	-1.52925	-1.1114	0.00937683	-0.120372	1.52562	10.4647	2.81406	0.244429	0	0	0.00862044
2276	0	1.97338	0	0	1.98379	-0.141692	5.87759	-0.14099	0.0101315	-0.0148566	-13.2893	9.77E-16	0.858416	0	0	0.00930215	-1.33232	4.55023	-5.22111	397.613	415.81	650.18	378.905	378.905	378.905	7.32559	-82.1645	2.90076	456.633	461.089	195.708	194.054	194.054	194.054	-82.4257	-2.42601	-6.80214	25.8904	-1.75888	-1.00162	0.00165135	-0.0973439	1.53037	15.8656	3.72514	0.400665	0	0	0.0126842
2277	0	2.28663	0	0	2.29737	-0.132821	5.53883	-0.140743	0.0104637	-0.0152711	-13.1501	2.04E-15	0.962965	0	0	0.00913131	-1.3403	4.82683	-5.32868	395.15	415.099	649.76	379.212	379.212	379.212	7.50468	-82.065	2.87062	451.004	461.07	195.589	194.054	194.054	194.054	-82.3406	-2.55057	-6.91086	25.5556	-1.97787	-0.947223	-0.011115	-0.0821865	1.53318	22.1491	4.20273	0.582572	0	0	0.0169413
2278	0	2.59526	0	0	2.60615	-0.124864	5.23459	-0.140519	0.0107711	-0.0158269	-13.0171	-2.64E-15	1.05458	0	0	0.00888304	-1.33817	5.10808	-5.39552	392.732	414.384	649.334	379.48	379.48	379.48	7.68309	-81.9573	2.84003	445.388	461.06	195.464	194.054	194.054	194.054	-82.2476	-2.67447	-7.01939	25.2268	-2.17701	-0.943167	-0.0271043	-0.0737751	1.53453	28.7719	4.61544	0.763877	0	0	0.0210901
2279	0	2.89687	0	0	2.90777	-0.117764	4.96291	-0.140345	0.0110967	-0.0164457	-12.9012	5.29E-17	1.12474	0	0	0.00857475	-1.32615	5.39489	-5.42635	390.354	413.67	648.903	379.707	379.707	379.707	7.86122	-81.8396	2.81057	439.782	461.062	195.33	194.054	194.054	194.054	-82.1448	-2.79678	-7.12905	24.9058	-2.34925	-0.982558	-0.0398137	-0.0675287	1.53294	34.1935	5.76432	0.912812	0	0	0.0242985
2280	0	3.18959	0	0	3.20047	-0.111482	4.72234	-0.140278	0.0114767	-0.016912	-12.8143	-3.83E-15	1.16778	0	0	0.0082307	-1.30382	5.68778	-5.42464	388.013	412.961	648.468	379.89	379.89	379.89	8.03931	-81.7101	2.78321	434.184	461.075	195.186	194.054	194.054	194.054	-82.0305	-2.91684	-7.2407	24.5951	-2.48745	-1.05562	-0.0474554	-0.0654607	1.52966	37.7541	7.05757	1.00645	0	0	0.0258865
2281	0	3.47237	0	0	3.48316	-0.106004	4.5124	-0.140392	0.0118512	-0.0173685	-12.7668	2.41E-15	1.17299	0	0	0.00787376	-1.27002	5.98697	-5.39191	385.708	412.262	648.029	380.025	380.025	380.025	8.2174	-81.5677	2.75823	428.593	461.1	195.032	194.054	194.054	194.054	-81.9035	-3.03437	-7.35464	24.2958	-2.58898	-1.15131	-0.0512882	-0.0672568	1.52529	39.6452	7.90932	1.03647	0	0	0.0259627
2282	0	3.74484	0	0	3.7556	-0.101333	4.33328	-0.140702	0.0123152	-0.0178834	-12.7599	-7.56E-16	1.14861	0	0	0.00752709	-1.22284	6.29223	-5.32815	383.444	411.576	647.585	380.113	380.113	380.113	8.39522	-81.4113	2.73513	423.008	461.135	194.867	194.054	194.054	194.054	-81.7629	-3.14949	-7.47045	24.0075	-2.6572	-1.25903	-0.0578444	-0.0700948	1.52131	41.2972	8.09984	1.01749	0	0	0.0255644
2283	0	4.00732	0	0	4.01803	-0.0974546	4.18453	-0.141217	0.0127774	-0.0186656	-12.7904	-1.01E-15	1.08775	0	0	0.00720077	-1.16045	6.60267	-5.23363	381.223	410.907	647.132	380.149	380.149	380.149	8.57219	-81.2406	2.71274	417.427	461.18	194.693	194.054	194.054	194.054	-81.608	-3.26256	-7.58711	23.7301	-2.69833	-1.36931	-0.0761062	-0.0624348	1.52045	44.7839	9.03454	0.959	0	0	0.0260441
2284	0	4.26005	0	0	4.27081	-0.0943066	4.06373	-0.141875	0.0133655	-0.0199407	-12.8464	-4.32E-15	1.00783	0	0	0.00690011	-1.08328	6.91631	-5.11156	379.046	410.255	646.671	380.132	380.132	380.132	8.74713	-81.0553	2.68945	411.85	461.236	194.514	194.054	194.054	194.054	-81.4387	-3.37397	-7.70286	23.4663	-2.71666	-1.47526	-0.111966	-0.0365097	1.52731	51.9678	12.093	0.892962	0	0	0.0280505
2285	0	4.50319	0	0	4.51402	-0.0917413	3.96527	-0.142581	0.0140082	-0.0213356	-12.911	-7.80E-16	0.908673	0	0	0.00661784	-0.995421	7.23013	-4.96925	376.911	409.623	646.209	380.058	380.058	380.058	8.91835	-80.8556	2.66347	406.274	461.299	194.333	194.054	194.054	194.054	-81.255	-3.4839	-7.81553	23.2208	-2.71488	-1.57515	-0.154316	-0.00263138	1.54115	60.3798	16.4144	0.787162	0	0	0.0296139
2286	0	4.73662	0	0	4.74755	-0.0895864	3.88254	-0.143201	0.0148572	-0.0223961	-12.9638	-2.84E-15	0.814272	0	0	0.00634748	-0.902626	7.54063	-4.81567	374.812	409.012	645.752	379.924	379.924	379.924	9.0838	-80.6415	2.63278	400.696	461.37	194.156	194.054	194.054	194.054	-81.0565	-3.59251	-7.92251	22.9979	-2.69732	-1.67124	-0.183147	0.015849	1.55287	65.6815	19.1906	0.618833	0	0	0.0287274
2287	0	4.96064	0	0	4.97167	-0.0877267	3.81113	-0.143634	0.0158116	-0.0229068	-12.9871	-1.60E-15	0.727199	0	0	0.00607922	-0.808286	7.84485	-4.65675	372.751	408.419	645.305	379.733	379.733	379.733	9.24147	-80.413	2.59482	395.115	461.448	193.985	194.054	194.054	194.054	-80.8433	-3.70041	-8.0209	22.799	-2.67	-1.76338	-0.192404	0.0140807	1.56158	66.6976	19.9412	0.383823	0	0	0.0258739
2288	0	5.17582	0	0	5.18694	-0.0861353	3.75001	-0.143881	0.0169058	-0.0232177	-12.9734	4.55E-15	0.664539	0	0	0.00580879	-0.712126	8.14084	-4.49423	370.732	407.843	644.869	379.494	379.494	379.494	9.38964	-80.17	2.54644	389.53	461.533	193.824	194.054	194.054	194.054	-80.615	-3.80875	-8.1077	22.6225	-2.64075	-1.84683	-0.190772	-0.0011959	1.56971	65.841	19.1557	0.135233	0	0	0.0228764
2289	0	5.3826	0	0	5.39385	-0.0848285	3.69982	-0.143895	0.0180809	-0.02364	-12.9132	-3.07E-15	0.635501	0	0	0.00552332	-0.611763	8.42742	-4.3278	368.763	407.279	644.439	379.221	379.221	379.221	9.52686	-79.9119	2.4844	383.945	461.629	193.674	194.054	194.054	194.054	-80.371	-3.91898	-8.18001	22.464	-2.61821	-1.91417	-0.19129	-0.00983647	1.58148	66.2388	19.0438	-0.0787271	0	0	0.02096
2290	0	5.58077	0	0	5.59222	-0.0838103	3.6607	-0.143726	0.0191941	-0.0244499	-12.8085	1.40E-15	0.639183	0	0	0.00520893	-0.506079	8.70373	-4.15852	366.85	406.724	644.014	378.93	378.93	378.93	9.65199	-79.6378	2.40591	378.359	461.736	193.537	194.054	194.054	194.054	-80.1102	-4.0324	-8.23547	22.3195	-2.60766	-1.95843	-0.198497	-0.00347516	1.59924	69.0115	19.853	-0.218257	0	0	0.0201681
2291	0	5.76937	0	0	5.781	-0.0830354	3.63093	-0.143341	0.0201913	-0.0255516	-12.6578	-3.13E-15	0.679559	0	0	0.00485113	-0.39721	8.96907	-3.98991	364.996	406.171	643.597	378.633	378.633	378.633	9.7641	-79.3463	2.30902	372.771	461.858	193.411	194.054	194.054	194.054	-79.8311	-4.14984	-8.27241	22.1863	-2.60762	-1.97481	-0.210532	0.0168228	1.61999	73.5735	21.3391	-0.276892	0	0	0.0199032
2292	0	5.94657	0	0	5.95841	-0.0824243	3.60746	-0.142849	0.0208887	-0.0268046	-12.4766	2.14E-15	0.743514	0	0	0.00444793	-0.290101	9.22297	-3.82743	363.201	405.617	643.194	378.34	378.34	378.34	9.86259	-79.0354	2.19282	367.18	461.996	193.295	194.054	194.054	194.054	-79.5317	-4.27161	-8.29005	22.0639	-2.61028	-1.96038	-0.217815	0.038732	1.64119	77.7045	21.8696	-0.252782	0	0	0.0193183
2293	0	6.11038	0	0	6.12243	-0.0819001	3.58732	-0.142321	0.021228	-0.0279744	-12.2772	1.21E-15	0.824871	0	0	0.00400465	-0.19039	9.46552	-3.67614	361.469	405.054	642.814	378.059	378.059	378.059	9.9474	-78.7029	2.05733	361.58	462.151	193.186	194.054	194.054	194.054	-79.2098	-4.39771	-8.28852	21.9516	-2.60581	-1.91386	-0.213334	0.0518336	1.66043	79.6105	20.8032	-0.154069	0	0	0.0181725
2294	0	6.25905	0	0	6.27127	-0.0814219	3.56894	-0.141923	0.0211192	-0.0290848	-12.0806	2.54E-16	0.909892	0	0	0.00353488	-0.102236	9.69751	-3.53888	359.803	404.479	642.462	377.799	377.798	377.799	10.0191	-78.3467	1.90332	355.968	462.325	193.083	194.054	194.054	194.054	-78.863	-4.52795	-8.2689	21.8465	-2.58707	-1.83498	-0.196155	0.0522101	1.6774	79.1343	18.3557	0.0270283	0	0	0.0169912
2295	0	6.39118	0	0	6.40353	-0.0809922	3.55243	-0.141751	0.0205253	-0.0301355	-11.8974	-4.16E-15	0.986459	0	0	0.00304908	-0.0275044	9.92039	-3.41611	358.215	403.885	642.141	377.568	377.568	377.568	10.0788	-77.9641	1.73226	350.343	462.514	192.983	194.054	194.054	194.054	-78.489	-4.66202	-8.23306	21.7433	-2.55159	-1.72501	-0.169858	0.0393735	1.69124	76.7611	14.9851	0.293498	0	0	0.0163483
2296	0	6.50576	0	0	6.51825	-0.0806498	3.53928	-0.141903	0.0195521	-0.0310705	-11.7357	2.92E-15	1.05313	0	0	0.00255476	0.0345718	10.1358	-3.30664	356.715	403.268	641.851	377.377	377.377	377.377	10.1281	-77.5528	1.54616	344.703	462.717	192.885	194.054	194.054	194.054	-78.0854	-4.79948	-8.18351	21.6358	-2.50079	-1.58674	-0.136594	0.0103885	1.70085	72.6162	10.5259	0.634026	0	0	0.0164126
2297	0	6.60217	0	0	6.61479	-0.0804668	3.53224	-0.14243	0.0182399	-0.0319109	-11.5961	-3.18E-15	1.10016	0	0	0.00205381	0.0877514	10.3452	-3.20829	355.319	402.622	641.588	377.239	377.239	377.239	10.1687	-77.1103	1.34746	339.046	462.927	192.788	194.054	194.054	194.054	-77.6498	-4.93969	-8.12323	21.5183	-2.43892	-1.42326	-0.0970742	-0.0277271	1.70727	66.4849	5.8506	1.0305	0	0	0.0167549
2298	0	6.67988	0	0	6.69267	-0.0805394	3.53504	-0.143386	0.016778	-0.0324541	-11.4782	-2.75E-16	1.1305	0	0	0.0015448	0.137896	10.5499	-3.11784	354.047	401.947	641.347	377.162	377.162	377.162	10.2026	-76.6338	1.13888	333.374	463.14	192.694	194.054	194.054	194.054	-77.1798	-5.08186	-8.05543	21.3863	-2.37128	-1.23734	-0.0528831	-0.069978	1.71099	58.0511	1.46539	1.43905	0	0	0.01664
2299	0	6.73845	0	0	6.75149	-0.0809925	3.55244	-0.144809	0.0153302	-0.0327996	-11.3778	2.97E-15	1.14335	0	0	0.00102248	0.192228	10.7503	-3.03137	352.92	401.239	641.121	377.153	377.153	377.153	10.2316	-76.1204	0.923241	327.689	463.346	192.607	194.054	194.054	194.054	-76.6724	-5.22506	-7.98338	21.2369	-2.3047	-1.03167	-0.00743706	-0.110998	1.71582	47.8397	-2.39532	1.82874	0	0	0.0154966
2300	0	6.77728	0	0	6.79065	-0.0819566	3.58949	-0.146692	0.0140787	-0.0329482	-11.2828	4.34E-16	1.13898	0	0	0.000478208	0.258302	10.946	-2.94487	351.964	400.5	640.903	377.217	377.217	377.217	10.2572	-75.5667	0.703269	321.996	463.54	192.529	194.054	194.054	194.054	-76.1244	-5.36817	-7.91008	21.0688	-2.24819	-0.810401	0.0341694	-0.138952	1.72365	36.6169	-4.40774	2.15351	0	0	0.0129136
2301	0	6.79518	0	0	6.80907	-0.0835495	3.65069	-0.148936	0.0131793	-0.032814	-11.1677	2.44E-15	1.11456	0	0	-9.93E-05	0.342224	11.1351	-2.85509	351.206	399.732	640.687	377.352	377.353	377.353	10.2804	-74.9687	0.481529	316.302	463.714	192.467	194.054	194.054	194.054	-75.532	-5.5098	-7.83804	20.8828	-2.21091	-0.579433	0.0728503	-0.14986	1.73532	23.8386	-4.22	2.35073	0	0	0.00856393
2302	0	6.79041	0	0	6.80498	-0.0858758	3.74004	-0.151392	0.0127283	-0.0324783	-10.9961	-4.44E-15	1.06246	0	0	-0.000722234	0.447913	11.3146	-2.75934	350.678	398.94	640.474	377.555	377.555	377.555	10.3013	-74.3221	0.260154	310.614	463.863	192.428	194.054	194.054	194.054	-74.8905	-5.6483	-7.76901	20.6825	-2.19989	-0.345371	0.105236	-0.138669	1.75161	10.2508	-0.822806	2.37252	0	0	0.00312435
2303	0	6.75998	0	0	6.77541	-0.089008	3.86033	-0.153731	0.0127594	-0.0319252	-10.7103	-6.34E-16	0.971269	0	0	-0.0013977	0.576267	11.4796	-2.656	350.411	398.131	640.264	377.813	377.813	377.813	10.3188	-73.6212	0.0408884	304.944	463.981	192.419	194.054	194.054	194.054	-74.1945	-5.78165	-7.7037	20.4748	-2.21849	-0.115061	0.127927	-0.103934	1.77384	-3.36781	6.83132	2.16515	0	0	-0.00197125
2304	0	6.69885	0	0	6.71539	-0.0929771	4.0127	-0.15561	0.0132931	-0.0309167	-10.2521	5.50E-16	0.833615	0	0	-0.00211995	0.725133	11.6236	-2.54503	350.438	397.314	640.066	378.113	378.113	378.113	10.3307	-72.8591	-0.175039	299.301	464.067	192.444	194.054	194.054	194.054	-73.4365	-5.90725	-7.64158	20.2695	-2.26605	0.104256	0.147939	-0.061744	1.79768	-18.6491	17.2811	1.65907	0	0	-0.00606284
2305	0	6.5997	0	0	6.61753	-0.0978132	4.19828	-0.156669	0.0142597	-0.0290183	-9.56777	-2.33E-15	0.640531	0	0	-0.00285397	0.892188	11.7391	-2.42626	350.794	396.5	639.885	378.441	378.441	378.441	10.3329	-72.0265	-0.387054	293.7	464.118	192.505	194.054	194.054	194.054	-72.6069	-6.0221	-7.58068	20.0773	-2.34173	0.305417	0.176465	-0.0308646	1.81963	-38.4459	28.3034	0.777474	0	0	-0.00905053
2306	0	6.4525	0	0	6.47183	-0.103602	4.42031	-0.156741	0.0156769	-0.0262985	-8.63321	-2.83E-15	0.398168	0	0	-0.00353066	1.07827	11.8174	-2.29703	351.516	395.704	639.724	378.792	378.792	378.792	10.3201	-71.1116	-0.595488	288.154	464.137	192.595	194.054	194.054	194.054	-71.6933	-6.12303	-7.51759	19.9071	-2.44954	0.481764	0.212711	-0.015706	1.8385	-62.3022	39.1412	-0.497622	0	0	-0.00904153
2307	0	6.2443	0	0	6.26531	-0.11048	4.68392	-0.155778	0.0173759	-0.0233724	-7.45048	3.00E-15	0.100346	0	0	-0.00402252	1.28778	11.8493	-2.15261	352.645	394.938	639.58	379.17	379.17	379.17	10.2858	-70.1001	-0.801297	282.68	464.126	192.703	194.054	194.054	194.054	-70.6806	-6.20658	-7.44753	19.7655	-2.59974	0.624826	0.239214	-0.00228729	1.85784	-85.5047	50.7722	-2.11232	0	0	-0.00228326
2308	0	5.95858	0	0	5.98136	-0.118559	4.99335	-0.15381	0.019269	-0.0204902	-6.04698	-2.54E-16	-0.248799	0	0	-0.00415049	1.52581	11.8249	-1.98988	354.216	394.218	639.447	379.587	379.587	379.587	10.2214	-68.9748	-1.00526	277.293	464.089	192.807	194.054	194.054	194.054	-69.5509	-6.26842	-7.36458	19.6591	-2.8049	0.72188	0.25547	0.020712	1.87697	-107.327	63.298	-4.0495	0	0	0.0128785
2309	0	5.57539	0	0	5.59986	-0.127916	5.35131	-0.150957	0.0210267	-0.0179872	-4.47757	3.05E-15	-0.665017	0	0	-0.00367678	1.79542	11.7334	-1.80763	356.26	393.556	639.322	380.059	380.059	380.059	10.1175	-67.7166	-1.20766	272.006	464.033	192.883	194.054	194.054	194.054	-68.2838	-6.3033	-7.26183	19.5954	-3.07434	0.756095	0.268611	0.0638773	1.8959	-128.412	76.7369	-6.28157	0	0	0.0370106
2310	0	5.07196	0	0	5.09777	-0.138604	5.75971	-0.147333	0.0224242	-0.015969	-2.81814	-4.23E-16	-1.14663	0	0	-0.00235968	2.09567	11.5648	-1.60408	358.805	392.966	639.206	380.598	380.598	380.598	9.9628	-66.3043	-1.40808	266.826	463.961	192.901	194.054	194.054	194.054	-66.8574	-6.3051	-7.13132	19.5824	-3.40942	0.711213	0.292091	0.130405	1.9114	-151.02	90.6729	-8.7556	0	0	0.0694871
2311	0	4.42401	0	0	4.45028	-0.150711	6.22163	-0.143208	0.0232031	-0.0148354	-1.18576	-3.98E-15	-1.68268	0	0	-4.98E-05	2.42102	11.3101	-1.3734	361.879	392.458	639.104	381.21	381.21	381.21	9.74536	-64.7163	-1.60543	261.757	463.875	192.827	194.054	194.054	194.054	-65.2487	-6.26729	-6.964	19.6261	-3.80212	0.576445	0.331916	0.208998	1.91923	-175.584	103.452	-11.3576	0	0	0.108242
2312	0	3.60698	0	0	3.63214	-0.164381	6.74218	-0.139022	0.0232031	-0.0154023	0.25229	-3.72E-15	-2.2347	0	0	0.00312953	2.76315	10.963	-1.10421	365.509	392.039	639.024	381.892	381.892	381.892	9.45231	-62.9311	-1.79778	256.796	463.775	192.627	194.054	194.054	194.054	-63.4357	-6.18325	-6.74974	19.7302	-4.23777	0.349979	0.378385	0.279955	1.91557	-199.058	112.674	-13.8608	0	0	0.149187
2313	0	2.59764	0	0	2.61904	-0.179767	7.32675	-0.135407	0.0224169	-0.0186829	1.26636	0	-2.73333	0	0	0.00653311	3.11352	10.5191	-0.782444	369.717	391.713	638.972	382.637	382.637	382.637	9.07094	-60.9293	-1.98177	251.932	463.655	192.275	194.054	194.054	194.054	-61.3981	-6.04643	-6.47788	19.8966	-4.6992	0.0394799	0.414513	0.331647	1.89933	-217.007	117.595	-15.9896	0	0	0.188563
2314	0	1.37611	0	0	1.38956	-0.196944	7.97755	-0.133282	0.0209545	-0.0255062	1.5507	-5.08E-16	-3.08819	0	0	0.00870398	3.46493	9.97634	-0.396082	374.512	391.481	638.954	383.434	383.434	383.434	8.58973	-58.6956	-2.15206	247.145	463.504	191.756	194.054	194.054	194.054	-59.1207	-5.85093	-6.13804	20.129	-5.1681	-0.339455	0.421152	0.353604	1.86902	-224.978	117.755	-17.4883	0	0	0.222597
2315	0	-0.0710166	0	0	-0.0718467	-0.215806	8.68977	-0.133915	0.0191586	-0.036463	0.724629	3.38E-15	-3.18702	0	0	0.00714366	3.81253	9.33383	0.0593471	379.884	391.341	638.975	384.271	384.271	384.271	8.0006	-56.222	-2.30132	242.408	463.308	191.077	194.054	194.054	194.054	-56.5961	-5.59257	-5.72159	20.4353	-5.62791	-0.765439	0.382697	0.347224	1.82882	-219.421	114.52	-18.1482	0	0	0.248736
2316	0	-1.74638	0	0	-1.7704	-0.235946	9.44729	-0.13887	0.0174271	-0.0512937	-1.6301	-2.03E-15	-2.92247	0	0	-0.00151974	4.15372	8.5919	0.576217	385.796	391.291	639.04	385.132	385.132	385.132	7.30173	-53.5122	-2.42128	237.69	463.054	190.278	194.054	194.054	194.054	-53.8299	-5.27113	-5.22345	20.8296	-6.0643	-1.21374	0.292031	0.319956	1.77996	-199.215	110.182	-17.8744	0	0	0.264138
2317	0	-3.6362	0	0	-3.69489	-0.256585	10.2202	-0.149753	0.0163948	-0.0684947	-5.8866	6.77E-16	-2.17807	0	0	-0.0207141	4.48726	7.75195	1.13257	392.184	391.323	639.153	385.993	385.993	385.993	6.50104	-50.5869	-2.5055	232.976	462.731	189.442	194.054	194.054	194.054	-50.8455	-4.89363	-4.64426	21.3333	-6.46426	-1.65534	0.16534	0.271168	1.7238	-169.353	105.694	-16.7461	0	0	0.267312
2318	0	-5.7039	0	0	-5.81037	-0.276605	10.9662	-0.167772	0.0166676	-0.0852766	-12.2537	-4.06E-15	-0.852562	0	0	-0.0521744	4.81483	6.81697	1.69506	398.96	391.427	639.319	386.827	386.827	386.827	5.61901	-47.4898	-2.55335	228.284	462.338	188.696	194.054	194.054	194.054	-47.6904	-4.4779	-3.99248	21.9725	-6.81962	-2.05438	0.029468	0.188031	1.66163	-138.329	99.3029	-14.9544	0	0	0.261033
2319	0	-7.88556	0	0	-8.05211	-0.294673	11.6364	-0.192961	0.0187113	-0.0986816	-20.6277	8.46E-16	1.12821	0	0	-0.0936288	5.14403	5.79234	2.22445	406.021	391.591	639.533	387.61	387.61	387.61	4.68978	-44.2922	-2.57363	223.693	461.892	188.201	194.054	194.054	194.054	-44.4398	-4.05432	-3.28632	22.7716	-7.13588	-2.3663	-0.0942961	0.0775661	1.59693	-113.04	91.1743	-12.6854	0	0	0.254684
2320	0	-10.0894	0	0	-10.3242	-0.309371	12.1792	-0.223651	0.0225224	-0.10579	-30.5005	-4.61E-15	3.76585	0	0	-0.137222	5.48841	4.68605	2.68064	413.26	391.802	639.786	388.324	388.324	388.324	3.75943	-41.0938	-2.58622	219.361	461.429	188.13	194.054	194.054	194.054	-41.1967	-3.66434	-2.55449	23.7482	-7.43534	-2.53981	-0.191399	-0.0355128	1.53473	-98.3629	82.6401	-10.0502	0	0	0.262518
2321	0	-12.2022	0	0	-12.5055	-0.319341	12.5461	-0.256284	0.0276862	-0.104576	-40.9552	-5.75E-15	6.96283	0	0	-0.170294	5.86406	3.50832	3.02682	420.569	392.046	640.063	388.964	388.964	388.964	2.88118	-38.0175	-2.61999	215.525	461.007	188.637	194.054	194.054	194.054	-38.0856	-3.3546	-1.83509	24.9121	-7.75018	-2.52242	-0.249979	-0.127461	1.47769	-96.8141	73.4405	-7.04589	0	0	0.298523
2322	0	-14.1023	0	0	-14.4634	-0.323447	12.6969	-0.286238	0.0334881	-0.094629	-50.8228	3.38E-15	10.493	0	0	-0.179453	6.28585	2.2711	3.23444	427.854	392.31	640.349	389.533	389.533	389.533	2.10894	-35.198	-2.7064	212.481	460.691	189.82	194.054	194.054	194.054	-35.2408	-3.16755	-1.1724	26.2659	-8.11203	-2.26935	-0.253505	-0.174122	1.43391	-109.674	62.8517	-3.61271	0	0	0.375196
2323	0	-15.6757	0	0	-16.0731	-0.320924	12.6043	-0.309046	0.0392818	-0.0771338	-58.9238	-6.77E-15	14.0211	0	0	-0.156398	6.76298	0.987739	3.28986	435.043	392.585	640.639	390.044	390.044	390.044	1.49082	-32.7646	-2.86986	210.54	460.552	191.703	194.054	194.054	194.054	-32.7899	-3.13091	-0.611901	27.8032	-8.54201	-1.75582	-0.185835	-0.150055	1.40991	-136.267	51.2437	0.231121	0	0	0.497989
2324	0	-16.8323	0	0	-17.237	-0.311481	12.2569	-0.321526	0.0443039	-0.0548182	-64.3179	3.38E-15	17.1181	0	0	-0.1024	7.29408	-0.326911	3.20135	442.093	392.863	640.937	390.515	390.515	390.515	1.06497	-30.8245	-3.11811	209.985	460.649	194.228	194.054	194.054	194.054	-30.8384	-3.2495	-0.195277	29.5053	-9.04181	-0.989343	-0.0303287	-0.0442751	1.4107	-175.179	38.3939	4.41214	0	0	0.66301
2325	0	-17.5171	0	0	-17.8986	-0.295312	11.66	-0.322266	0.0479929	-0.0310451	-66.4701	0	19.3719	0	0	-0.0286758	7.86356	-1.65605	3.00404	449.001	393.139	641.269	390.965	390.965	390.965	0.857858	-29.4493	-3.43689	211.022	461.023	197.28	194.054	194.054	194.054	-29.4572	-3.50318	0.0436581	31.335	-9.5879	-0.0189067	0.213903	0.148254	1.43761	-222.615	26.3983	8.6577	0	0	0.850779
2326	0	-17.7152	0	0	-18.0476	-0.273015	10.8327	-0.311426	0.0495835	-0.0091673	-65.299	-6.77E-15	20.4356	0	0	0.0476125	8.43867	-2.98066	2.75914	455.798	393.41	641.682	391.394	391.394	391.394	0.884257	-28.6686	-3.79201	213.76	461.693	200.711	194.054	194.054	194.054	-28.6768	-3.85237	0.0815497	33.2306	-10.1266	1.06066	0.521544	0.426461	1.48432	-271.75	20.5301	12.6182	0	0	1.02335
2327	0	-17.4499	0	0	-17.717	-0.245464	9.80414	-0.29066	0.0484054	0.00877378	-61.1729	-4.06E-15	20.1147	0	0	0.109616	8.96863	-4.28006	2.54515	462.541	393.665	642.249	391.767	391.767	391.767	1.14719	-28.4712	-4.13822	218.204	462.659	204.369	194.054	194.054	194.054	-28.4878	-4.2492	-0.0927877	35.1041	-10.575	2.11083	0.846406	0.752014	1.53765	-315.985	24.235	15.8515	0	0	1.13416
2328	0	-16.7764	0	0	-16.9734	-0.213706	8.61061	-0.262604	0.0440823	0.0223971	-54.8	-2.03E-15	18.3963	0	0	0.146354	9.39117	-5.53345	2.44357	469.288	393.892	643.062	392.005	392.005	392.005	1.63706	-28.8117	-4.43022	224.272	463.902	208.116	194.054	194.054	194.054	-28.8472	-4.649	-0.477139	36.8486	-10.8357	2.96475	1.11358	1.04253	1.57704	-346.782	35.1197	17.873	0	0	1.13127
2329	0	-15.7719	0	0	-15.9041	-0.178958	7.29603	-0.230621	0.0365934	0.0323505	-47.1028	4.06E-15	15.4371	0	0	0.155246	9.64826	-6.72328	2.51952	476.079	394.075	644.202	392.013	392.013	392.013	2.33041	-29.6209	-4.63169	231.812	465.382	211.829	194.054	194.054	194.054	-29.687	-5.01791	-1.05493	38.3624	-10.8258	3.46287	1.21272	1.18088	1.57766	-349.067	42.4131	18.3997	0	0	0.979954
2330	0	-14.5255	0	0	-14.605	-0.142608	5.91257	-0.198107	0.0267004	0.0401948	-39.0327	4.06E-15	11.5729	0	0	0.141314	9.7099	-7.84011	2.79583	482.904	394.206	645.716	391.714	391.714	391.714	3.18992	-30.8167	-4.72045	240.636	467.045	215.4	194.054	194.054	194.054	-30.9254	-5.33557	-1.7954	39.594	-10.5165	3.51475	1.05555	1.06537	1.52049	-309.912	32.2322	17.4102	0	0	0.726273
2331	0	-13.1276	0	0	-13.1694	-0.106229	4.52104	-0.168099	0.0156754	0.0473714	-31.4281	2.03E-15	7.25597	0	0	0.114005	9.59197	-8.88556	3.23744	489.689	394.285	647.582	391.095	391.095	391.095	4.16685	-32.3148	-4.68975	250.55	468.822	218.727	194.054	194.054	194.054	-32.4764	-5.59394	-2.65579	40.5729	-9.95644	3.15122	0.760453	0.795631	1.43296	-252.977	17.2216	15.0601	0	0	0.502506
2332	0	-11.6613	0	0	-11.6797	-0.0715613	3.18992	-0.142913	0.00541227	0.0545268	-24.9125	2.54E-15	3.02253	0	0	0.0835142	9.34274	-9.86775	3.77543	496.326	394.321	649.73	390.198	390.198	390.198	5.20582	-34.0373	-4.54681	261.381	470.639	221.711	194.054	194.054	194.054	-34.2595	-5.79413	-3.58544	41.3774	-9.24438	2.4941	0.460771	0.478436	1.33933	-201.469	6.46783	11.4032	0	0	0.353014
2333	0	-10.1959	0	0	-10.2022	-0.0403801	1.9897	-0.123781	-0.00244791	0.0609837	-19.8311	-2.03E-15	-0.639917	0	0	0.0575568	9.0223	-10.7953	4.33728	502.71	394.319	652.067	389.101	389.101	389.1	6.25165	-35.9182	-4.31023	272.99	472.427	224.26	194.054	194.054	194.054	-36.2052	-5.94391	-4.53187	42.0865	-8.49467	1.70084	0.213965	0.178053	1.24967	-161.992	0.839286	6.41847	0	0	0.257683
2334	0	-8.78395	0	0	-8.78526	-0.0142669	0.983164	-0.111211	-0.00643166	0.0656076	-16.294	6.77E-16	-3.32446	0	0	0.0400486	8.68941	-11.6745	4.86082	508.753	394.284	654.499	387.88	387.88	387.88	7.25617	-37.9066	-4.00665	285.281	474.133	226.298	194.054	194.054	194.054	-38.2598	-6.05587	-5.44679	42.7567	-7.80335	0.921636	0.0353496	-0.0570393	1.17993	-133.839	0.614208	0.0755986	0	0	0.192162
2335	0	-7.46029	0	0	-7.46034	0.00564491	0.215218	-0.10482	-0.00585242	0.0666976	-14.1886	-2.71E-15	-4.79257	0	0	0.0309833	8.39186	-12.5091	5.29821	514.388	394.215	656.939	386.608	386.608	386.608	8.18362	-39.9676	-3.6667	298.199	475.727	227.777	194.054	194.054	194.054	-40.3855	-6.14575	-6.29142	43.419	-7.23365	0.271224	-0.0800082	-0.181555	1.14424	-112.833	9.51021	-7.39922	0	0	0.139675
2336	0	-6.24439	0	0	-6.24447	0.0188904	-0.295684	-0.103921	-0.000572927	0.0634894	-13.2804	2.71E-15	-4.95904	0	0	0.0278978	8.1587	-13.3009	5.6154	519.567	394.106	659.323	385.336	385.336	385.336	9.01349	-42.0798	-3.32055	311.713	477.206	228.687	194.054	194.054	194.054	-42.5596	-6.23072	-7.03976	44.0882	-6.80493	-0.182661	-0.148732	-0.192576	1.14708	-94.5843	27.5074	-15.5094	0	0	0.0976804
2337	0	-5.1429	0	0	-5.14316	0.0257302	-0.559496	-0.107519	0.00886007	0.0570057	-13.2602	-2.03E-15	-3.90336	0	0	0.0275052	7.99966	-14.0507	5.79084	524.259	393.95	661.611	384.101	384.101	384.101	9.74115	-44.2333	-2.99357	325.805	478.594	229.06	194.054	194.054	194.054	-44.7719	-6.32715	-7.68029	44.7734	-6.49636	-0.419149	-0.142103	-0.145696	1.17697	-86.7042	46.6519	-23.7396	0	0	0.0849325
2338	0	-4.1524	0	0	-4.15264	0.0269148	-0.605184	-0.114234	0.021325	0.0484246	-13.7785	-1.02E-15	-1.85243	0	0	0.0270563	7.91237	-14.7572	5.82391	528.457	393.744	663.776	382.937	382.937	382.937	10.3761	-46.4253	-2.70217	340.462	479.936	228.963	194.054	194.054	194.054	-47.0204	-6.44795	-8.21588	45.4694	-6.28207	-0.451776	-0.0464372	-0.0917069	1.21704	-93.6429	60.7914	-31.5664	0	0	0.105517
2339	0	-3.26272	0	0	-3.26282	0.023433	-0.470895	-0.122718	0.0353635	0.0373342	-14.5182	3.72E-15	0.859254	0	0	0.0251401	7.8891	-15.4164	5.73891	532.188	393.488	665.806	381.881	381.881	381.881	10.9391	-48.6571	-2.45256	355.665	481.297	228.487	194.054	194.054	194.054	-49.3078	-6.60168	-8.6619	46.1486	-6.15528	-0.312423	0.0832132	-0.00800084	1.26547	-103.411	75.9411	-38.2514	0	0	0.130949
2340	0	-2.46154	0	0	-2.46156	0.0165263	-0.204498	-0.131995	0.0493131	0.0229405	-15.2424	1.82E-15	3.82402	0	0	0.0217528	7.91465	-16.0234	5.57042	535.49	393.186	667.697	380.954	380.954	380.954	11.4582	-50.9298	-2.24241	371.382	482.746	227.74	194.054	194.054	194.054	-51.6377	-6.79366	-9.04276	46.7792	-6.10574	-0.0453362	0.176204	0.13407	1.32623	-100.356	98.627	-43.0797	0	0	0.133132
2341	0	-1.73828	0	0	-1.73828	0.00774077	0.134377	-0.141239	0.0615869	0.00767013	-15.7782	1.69E-16	6.61823	0	0	0.0177585	7.96526	-16.5752	5.34571	538.394	392.844	669.458	380.157	380.157	380.157	11.9649	-53.2433	-2.06267	387.56	484.352	226.843	194.054	194.054	194.054	-54.0125	-7.02669	-9.38777	47.3458	-6.09339	0.296971	0.25485	0.2648	1.38086	-92.9505	118.709	-45.8641	0	0	0.121446
2342	0	-1.08523	0	0	-1.08527	-0.00142144	0.487771	-0.149838	0.0708269	-0.00664844	-16.0248	5.08E-15	8.85058	0	0	0.0141925	8.01853	-17.0697	5.08858	540.924	392.468	671.096	379.48	379.48	379.48	12.4888	-55.5936	-1.89878	404.131	486.172	225.911	194.054	194.054	194.054	-56.4314	-7.30021	-9.72666	47.8398	-6.073	0.6653	0.332056	0.33035	1.41777	-86.7823	128.173	-46.5636	0	0	0.0993859
2343	0	-0.498034	0	0	-0.498072	-0.00980306	0.811026	-0.157476	0.0758013	-0.0198191	-15.9595	1.35E-15	10.1846	0	0	0.0116678	8.06157	-17.5046	4.82373	543.112	392.068	672.61	378.921	378.921	378.921	13.0534	-57.9728	-1.73314	421.018	488.246	225.045	194.054	194.054	194.054	-58.8889	-7.61032	-10.0852	48.2514	-6.01699	1.02125	0.390928	0.360761	1.4451	-78.7654	132.133	-45.3039	0	0	0.0653865
2344	0	0.0233713	0	0	0.0233807	-0.0166326	1.07438	-0.164074	0.075946	-0.0317056	-15.6273	-1.35E-15	10.4192	0	0	0.0101176	8.08808	-17.8787	4.57249	544.984	391.657	673.992	378.484	378.484	378.484	13.672	-60.3681	-1.54854	438.139	490.586	224.323	194.054	194.054	194.054	-61.3744	-7.95032	-10.481	48.5739	-5.91002	1.33615	0.421887	0.37914	1.46719	-67.1209	133.564	-42.347	0	0	0.0241593
2345	0	0.474894	0	0	0.474996	-0.0215174	1.26272	-0.169894	0.0711626	-0.0419336	-15.1405	2.71E-15	9.48491	0	0	0.00901972	8.09444	-18.1923	4.34951	546.563	391.248	675.233	378.17	378.17	378.17	14.3454	-62.7637	-1.33114	455.41	493.175	223.803	194.054	194.054	194.054	-63.8727	-8.31132	-10.9208	48.8067	-5.74169	1.5892	0.427413	0.390818	1.48554	-53.1218	132.151	-38.1892	0	0	-0.0163988
2346	0	0.849654	0	0	0.84989	-0.0244619	1.37624	-0.175293	0.0620325	-0.0500266	-14.6372	1.02E-15	7.47338	0	0	0.00775066	8.07887	-18.4472	4.16299	547.863	390.856	676.322	377.977	377.977	377.977	15.0617	-65.1416	-1.07309	472.757	495.964	223.519	194.054	194.054	194.054	-66.3653	-8.68266	-11.3992	48.9545	-5.50796	1.76672	0.419153	0.391041	1.49825	-40.0545	126.244	-33.3557	0	0	-0.0487952
2347	0	1.14036	0	0	1.14071	-0.0258829	1.43101	-0.180585	0.049596	-0.0560928	-14.2474	-1.78E-15	4.60873	0	0	0.0059763	8.04161	-18.6461	4.01709	548.898	390.498	677.249	377.903	377.903	377.903	15.7974	-67.4843	-0.774193	490.118	498.879	223.486	194.054	194.054	194.054	-68.8321	-9.05262	-11.8989	49.0245	-5.21359	1.86192	0.403376	0.386557	1.50379	-28.966	117.256	-28.4052	0	0	-0.0705152
2348	0	1.34106	0	0	1.34148	-0.0265409	1.45638	-0.186001	0.0352166	-0.0606692	-14.0708	-3.47E-15	1.21365	0	0	0.00386028	7.9835	-18.7929	3.91329	549.679	390.188	678.007	377.941	377.941	377.941	16.5201	-69.7767	-0.442531	507.447	501.827	223.706	194.054	194.054	194.054	-71.2529	-9.40928	-12.3933	49.0259	-4.86864	1.87424	0.381479	0.39122	1.50481	-19.257	108.376	-23.7626	0	0	-0.083187
2349	0	1.44867	0	0	1.44915	-0.0274193	1.49024	-0.191468	0.0205531	-0.0641795	-14.1412	-5.08E-16	-2.31927	0	0	0.00199368	7.90431	-18.892	3.85057	550.216	389.94	678.59	378.072	378.073	378.073	17.193	-72.0072	-0.0937869	524.714	504.701	224.174	194.054	194.054	194.054	-73.6098	-9.74128	-12.8491	48.9702	-4.48232	1.8077	0.362846	0.386023	1.49795	-12.1784	98.0461	-19.8163	0	0	-0.086815
2350	0	1.46417	0	0	1.46471	-0.0296346	1.57563	-0.196849	0.00710313	-0.0675086	-14.446	2.37E-15	-5.60445	0	0	0.00110005	7.80492	-18.9481	3.82784	550.522	389.767	678.997	378.273	378.273	378.273	17.7786	-74.1685	0.250699	541.901	507.396	224.885	194.054	194.054	194.054	-75.8874	-10.0386	-13.231	48.8701	-4.06455	1.66982	0.348702	0.368041	1.48563	-6.64874	86.898	-16.6586	0	0	-0.0834009
2351	0	1.39297	0	0	1.39364	-0.0343029	1.75554	-0.201727	-0.00376205	-0.0718339	-14.9053	-1.69E-15	-8.29064	0	0	0.00162606	7.68802	-18.9659	3.84485	550.615	389.679	679.227	378.515	378.515	378.515	18.2438	-76.2576	0.566814	558.991	509.813	225.837	194.054	194.054	194.054	-78.0748	-10.293	-13.5057	48.7374	-3.62871	1.4698	0.337721	0.341175	1.47134	-0.610301	76.3402	-14.2364	0	0	-0.0752555
2352	0	1.24462	0	0	1.24543	-0.0423936	2.06727	-0.205578	-0.0110778	-0.0784127	-15.3989	-1.69E-15	-10.1132	0	0	0.00344286	7.55745	-18.95	3.9019	550.516	389.685	679.279	378.771	378.771	378.771	18.563	-78.2748	0.830865	575.964	511.872	227.031	194.054	194.054	194.054	-80.1647	-10.4987	-13.6461	48.5823	-3.19153	1.21749	0.325371	0.312113	1.45885	8.74956	67.5606	-12.2754	0	0	-0.0639896
2353	0	1.03167	0	0	1.0327	-0.0545867	2.53682	-0.207709	-0.0143743	-0.0882427	-15.7739	-1.02E-15	-10.9213	0	0	0.00579662	7.4172	-18.9047	3.99872	550.249	389.79	679.158	379.013	379.013	379.013	18.7205	-80.2223	1.02282	592.78	513.515	228.477	194.054	194.054	194.054	-82.1538	-10.6523	-13.6339	48.4134	-2.76979	0.922973	0.30289	0.288161	1.45045	24.9371	61.6118	-10.3807	0	0	-0.050592
2354	0	0.768687	0	0	0.769867	-0.0711759	3.1751	-0.207516	-0.0136378	-0.102106	-15.8839	2.03E-15	-10.6804	0	0	0.00756026	7.2704	-18.8345	4.13236	549.837	389.995	678.87	379.211	379.211	379.211	18.7114	-82.1029	1.12855	609.376	514.704	230.18	194.054	194.054	194.054	-84.0421	-10.7529	-13.4621	48.2402	-2.37559	0.596046	0.258966	0.278098	1.45138	51.963	59.8931	-8.07638	0	0	-0.0360436
2355	0	0.47044	0	0	0.471579	-0.091993	3.97493	-0.204482	-0.00927031	-0.120049	-15.6028	-5.41E-15	-9.46733	0	0	0.0077158	7.11835	-18.7438	4.2941	549.297	390.299	678.423	379.338	379.338	379.338	18.5417	-83.9179	1.14155	625.659	515.431	232.143	194.054	194.054	194.054	-85.8309	-10.8014	-13.1347	48.0757	-2.01213	0.244852	0.192302	0.279329	1.46139	90.8465	62.4281	-5.07363	0	0	-0.0213615
2356	0	0.151371	0	0	0.151933	-0.116443	4.91235	-0.198339	-0.00194883	-0.140697	-14.8465	-3.38E-15	-7.44688	0	0	0.00575968	6.96135	-18.6371	4.47035	548.643	390.695	677.829	379.375	379.375	379.375	18.2271	-85.6668	1.0633	641.507	515.708	234.356	194.054	194.054	194.054	-87.5224	-10.8011	-12.667	47.9341	-1.67846	-0.123795	0.133606	0.263071	1.46859	133.666	64.8258	-1.41457	0	0	-0.0067663
2357	0	-0.174482	0	0	-0.17543	-0.143705	5.95443	-0.189125	0.00740947	-0.162999	-13.5808	4.97E-15	-4.85222	0	0	0.00186564	6.8021	-18.5177	4.65023	547.894	391.177	677.098	379.311	379.311	379.311	17.7912	-87.3459	0.902757	656.775	515.573	236.792	194.054	194.054	194.054	-89.1186	-10.7568	-12.0831	47.8207	-1.38359	-0.499439	0.0995399	0.214676	1.46365	175.573	64.1666	2.76248	0	0	0.00884016
2358	0	-0.49358	0	0	-0.497357	-0.172871	7.06492	-0.177035	0.0177407	-0.186513	-11.807	-4.55E-15	-1.95684	0	0	-0.00320565	6.64739	-18.3867	4.83002	547.077	391.738	676.237	379.146	379.146	379.146	17.263	-88.9484	0.675081	671.309	515.08	239.403	194.054	194.054	194.054	-90.6197	-10.6746	-11.4142	47.7268	-1.15042	-0.86526	0.0701283	0.162071	1.45432	220.118	63.4893	7.36225	0	0	0.0260585
2359	0	-0.794559	0	0	-0.802777	-0.202937	8.20411	-0.162413	0.0279224	-0.211121	-9.56123	-5.50E-16	0.952227	0	0	-0.00834703	6.5045	-18.2442	5.00722	546.223	392.37	675.253	378.881	378.881	378.881	16.6742	-90.4649	0.400146	684.949	514.298	242.12	194.054	194.054	194.054	-92.0236	-10.5611	-10.6949	47.6388	-1.00023	-1.20272	0.0186388	0.144724	1.45456	272.383	67.5597	12.2585	0	0	0.0454188
2360	0	-1.07002	0	0	-1.08436	-0.232746	9.32716	-0.145744	0.0371042	-0.235179	-6.91315	2.33E-16	3.62465	0	0	-0.0124596	6.37588	-18.0904	5.17297	545.349	393.061	674.157	378.523	378.523	378.523	16.0559	-91.8824	0.100605	697.535	513.299	244.853	194.054	194.054	194.054	-93.3249	-10.4224	-9.96101	47.549	-0.936286	-1.49779	-0.0501119	0.166571	1.46589	328.706	76.4629	17.0802	0	0	0.0668885
2361	0	-1.31716	0	0	-1.33912	-0.261096	10.3886	-0.127771	0.0446873	-0.256989	-3.97482	-4.40E-15	5.8593	0	0	-0.0147227	6.25837	-17.9256	5.31234	544.464	393.8	672.967	378.078	378.078	378.078	15.4363	-93.1854	-0.20022	708.92	512.158	247.492	194.054	194.054	194.054	-94.514	-10.2638	-9.24617	47.457	-0.944621	-1.74215	-0.116653	0.192862	1.47803	382.038	84.9224	21.4217	0	0	0.0889111
2362	0	-1.53749	0	0	-1.56817	-0.286905	11.3486	-0.109382	0.050398	-0.274726	-0.886863	3.21E-15	7.52299	0	0	-0.0148053	6.14812	-17.7499	5.40998	543.573	394.575	671.699	377.558	377.558	377.558	14.8385	-94.356	-0.480596	718.977	510.946	249.914	194.054	194.054	194.054	-95.5778	-10.0893	-8.5795	47.3629	-1.00709	-1.92959	-0.163932	0.192541	1.48176	425.879	88.6083	24.8913	0	0	0.109557
2363	0	-1.73641	0	0	-1.7764	-0.30935	12.1784	-0.0916182	0.0540763	-0.287368	2.18502	0	8.54015	0	0	-0.0128597	6.04524	-17.5623	5.45494	542.68	395.376	670.366	376.981	376.981	376.981	14.279	-95.3745	-0.72269	727.609	509.722	251.989	194.054	194.054	194.054	-96.4999	-9.9019	-7.98329	47.2624	-1.11172	-2.0535	-0.189776	0.167519	1.47941	457.772	87.4687	27.2625	0	0	0.129764
2364	0	-1.92294	0	0	-1.97244	-0.327905	12.8604	-0.0754077	0.0556993	-0.294042	5.07682	-2.03E-15	8.89834	0	0	-0.00937887	5.95361	-17.361	5.44106	541.794	396.195	668.977	376.374	376.374	376.374	13.7673	-96.2207	-0.91385	734.753	508.537	253.592	194.054	194.054	194.054	-97.2612	-9.70291	-7.47192	47.147	-1.25238	-2.10713	-0.198442	0.145896	1.48108	476.859	85.1399	28.3966	0	0	0.151334
2365	0	-2.11011	0	0	-2.16907	-0.34231	13.3874	-0.0616652	0.0554266	-0.294231	7.61059	-2.03E-15	8.65126	0	0	-0.00500691	5.87604	-17.144	5.36467	540.923	397.024	667.541	375.762	375.762	375.762	13.3054	-96.8742	-1.04731	740.383	507.427	254.605	194.054	194.054	194.054	-97.8414	-9.49229	-7.05137	47.0081	-1.42138	-2.08735	-0.199103	0.168724	1.50161	483.677	87.182	28.2886	0	0	0.174873
2366	0	-2.31473	0	0	-2.38315	-0.35252	13.7596	-0.051198	0.0534688	-0.28714	9.59895	1.69E-15	7.89756	0	0	-0.000366527	5.80803	-16.9102	5.22131	540.066	397.858	666.079	375.163	375.163	375.163	12.8887	-97.3155	-1.12193	744.507	506.41	254.932	194.054	194.054	194.054	-98.2199	-9.26842	-6.7199	46.8424	-1.59978	-1.99835	-0.186542	0.22969	1.53753	475.417	92.5784	26.9958	0	0	0.195916
2367	0	-2.55642	0	0	-2.63456	-0.358704	13.9844	-0.04502	0.0501682	-0.272549	10.8117	-1.02E-15	6.77666	0	0	0.00396182	5.73912	-16.6595	5.00698	539.219	398.689	664.618	374.586	374.586	374.586	12.5076	-97.5275	-1.14194	747.171	505.494	254.501	194.054	194.054	194.054	-98.3776	-9.02858	-6.46904	46.6511	-1.75997	-1.85016	-0.147109	0.263878	1.574	448.254	91.8863	24.6921	0	0	0.204887
2368	0	-2.85502	0	0	-2.94349	-0.361246	14.0766	-0.0442012	0.0457958	-0.251177	10.9996	-1.02E-15	5.43461	0	0	0.00738448	5.66157	-16.3918	4.72233	538.381	399.514	663.186	374.039	374.039	374.039	12.1492	-97.4976	-1.11573	748.454	504.675	253.276	194.054	194.054	194.054	-98.2996	-8.76976	-6.28522	46.4335	-1.88037	-1.65304	-0.0906109	0.280779	1.61423	404.813	87.9633	21.6421	0	0	0.200149
2369	0	-3.22781	0	0	-3.32752	-0.36065	14.055	-0.0496144	0.0406772	-0.224392	9.94101	-9.30E-16	4.02165	0	0	0.0092005	5.57066	-16.1075	4.37116	537.551	400.332	661.808	373.529	373.529	373.529	11.7999	-97.2205	-1.05485	748.464	503.936	251.259	194.054	194.054	194.054	-97.9783	-8.48986	-6.15156	46.1895	-1.94583	-1.41717	-0.0247268	0.290774	1.66194	348.29	83.7855	18.1152	0	0	0.18183
2370	0	-3.68613	0	0	-3.79812	-0.357447	13.9387	-0.0619304	0.0352522	-0.193998	7.47452	1.69E-16	2.68709	0	0	0.00861728	5.46287	-15.8084	3.95847	536.73	401.14	660.507	373.059	373.059	373.059	11.4481	-96.7011	-0.972842	747.328	503.256	248.499	194.054	194.054	194.054	-97.4163	-8.18887	-6.04969	45.9212	-1.94486	-1.15266	0.0474288	0.294061	1.71523	281.701	80.5061	14.3693	0	0	0.149691
2371	0	-4.23193	0	0	-4.35696	-0.352132	13.7454	-0.0809392	0.0299688	-0.161909	3.60272	-7.61E-16	1.5612	0	0	0.00503819	5.33576	-15.497	3.49066	535.917	401.94	659.308	372.628	372.628	372.628	11.0855	-95.9571	-0.884113	745.19	502.607	245.093	194.054	194.054	194.054	-96.63	-7.87015	-5.96156	45.6331	-1.86985	-0.868865	0.124315	0.285427	1.77039	208.329	77.7248	10.6374	0	0	0.105541
2372	0	-4.85509	0	0	-4.9932	-0.345137	13.4906	-0.105734	0.025402	-0.13028	-1.49772	-4.12E-16	0.76197	0	0	-0.00151168	5.18907	-15.1766	2.97652	535.113	402.732	658.233	372.235	372.235	372.235	10.7092	-95.0196	-0.803108	742.198	501.962	241.181	194.054	194.054	194.054	-95.6498	-7.54105	-5.87101	45.3303	-1.71841	-0.57329	0.210071	0.25024	1.81945	130.765	73.0197	7.12503	0	0	0.0540177
2373	0	-5.5319	0	0	-5.68222	-0.336846	13.1878	-0.134087	0.0220982	-0.100883	-7.40894	2.62E-15	0.377031	0	0	-0.0099307	5.02693	-14.8508	2.4301	534.327	403.519	657.298	371.874	371.874	371.874	10.3212	-93.9332	-0.743105	738.502	501.297	236.941	194.054	194.054	194.054	-94.5205	-7.21282	-5.76515	45.0154	-1.49829	-0.270396	0.30716	0.183906	1.85563	52.0117	64.781	4.0037	0	0	0.000778569
2374	0	-6.22674	0	0	-6.38735	-0.327605	12.8494	-0.16285	0.0203621	-0.0758236	-13.5378	-2.82E-15	0.440393	0	0	-0.0181293	4.85748	-14.523	1.8719	533.575	404.305	656.512	371.546	371.546	371.545	9.92872	-92.7524	-0.715107	734.245	500.594	232.57	194.054	194.054	194.054	-93.2974	-6.89928	-5.63557	44.686	-1.22862	0.0376661	0.388394	0.140834	1.89294	-18.0271	60.1764	1.49068	0	0	-0.0496365
2375	0	-6.89751	0	0	-7.06538	-0.31765	12.4839	-0.18842	0.0205096	-0.0561567	-19.2173	4.43E-15	0.95242	0	0	-0.0236701	4.68539	-14.1972	1.3223	532.873	405.09	655.886	371.244	371.244	371.244	9.54195	-91.536	-0.72619	729.56	499.846	228.266	194.054	194.054	194.054	-92.0405	-6.6145	-5.47929	44.3403	-0.928207	0.345615	0.436143	0.146393	1.93561	-72.4256	62.4169	-0.273362	0	0	-0.0945873
2376	0	-7.50254	0	0	-7.67385	-0.307063	12.0941	-0.207953	0.0225352	-0.0416224	-23.8883	-5.97E-16	1.84504	0	0	-0.0248138	4.5079	-13.878	0.796434	532.227	405.875	655.433	370.961	370.961	370.961	9.17275	-90.34	-0.778448	724.562	499.058	224.204	194.054	194.054	194.054	-90.807	-6.37038	-5.29906	43.9816	-0.60665	0.641711	0.457132	0.176573	1.9727	-111.213	67.8598	-1.32674	0	0	-0.131439
2377	0	-8.00669	0	0	-8.17712	-0.295849	11.6799	-0.220165	0.0263664	-0.0309932	-27.228	5.27E-15	3.00998	0	0	-0.0211835	4.31836	-13.5698	0.305803	531.637	406.658	655.167	370.694	370.694	370.694	8.83283	-89.2113	-0.868549	719.348	498.246	220.52	194.054	194.054	194.054	-89.645	-6.17457	-5.10263	43.6152	-0.267445	0.910868	0.467657	0.20592	1.99358	-138.161	73.6198	-1.86022	0	0	-0.160126
2378	0	-8.38443	0	0	-8.54974	-0.284074	11.2437	-0.225111	0.0313187	-0.0233762	-29.1497	1.93E-15	4.2597	0	0	-0.0137881	4.11063	-13.2756	-0.138019	531.104	407.441	655.092	370.444	370.444	370.444	8.53214	-88.1852	-0.988029	713.995	497.441	217.302	194.054	194.054	194.054	-88.5903	-6.02934	-4.90133	43.2442	0.0870864	1.13871	0.47017	0.222819	1.99349	-154.239	78.684	-2.08483	0	0	-0.180293
2379	0	-8.62106	0	0	-8.7775	-0.27192	10.792	-0.223458	0.0362064	-0.0179391	-29.7259	-3.64E-15	5.36343	0	0	-0.00449784	3.88127	-12.9965	-0.523162	530.624	408.225	655.205	370.217	370.217	370.217	8.2777	-87.2839	-1.12494	708.564	496.676	214.593	194.054	194.054	194.054	-87.6658	-5.93175	-4.70773	42.8679	0.454424	1.3148	0.462206	0.22981	1.97441	-160.057	83.4419	-2.22027	0	0	-0.192999
2380	0	-8.71276	0	0	-8.85764	-0.259705	10.3366	-0.216366	0.0398067	-0.0144549	-29.1523	1.42E-15	6.12038	0	0	0.00464493	3.62949	-12.7316	-0.839286	530.189	409.012	655.493	370.026	370.026	370.026	8.07223	-86.518	-1.2662	703.102	495.985	212.392	194.054	194.054	194.054	-86.8817	-5.87447	-4.53281	42.4827	0.832123	1.43365	0.437635	0.233532	1.94126	-155.234	87.9646	-2.38189	0	0	-0.198282
2381	0	-8.66589	0	0	-8.79775	-0.247859	9.89383	-0.20564	0.0415742	-0.0123587	-27.7326	2.45E-15	6.44677	0	0	0.0120937	3.35608	-12.4782	-1.07983	529.784	409.809	655.935	369.888	369.889	369.889	7.9134	-85.8868	-1.40034	697.639	495.396	210.665	194.054	194.054	194.054	-86.2368	-5.84746	-4.38353	42.0829	1.21761	1.49572	0.399472	0.235601	1.89658	-142.418	91.8587	-2.65133	0	0	-0.197452
2382	0	-8.4946	0	0	-8.61316	-0.236857	9.48149	-0.193179	0.0416529	-0.0117499	-25.7978	4.06E-15	6.37793	0	0	0.0171404	3.0631	-12.2317	-1.24294	529.386	410.626	656.504	369.822	369.822	369.822	7.79478	-85.3817	-1.51875	692.193	494.921	209.351	194.054	194.054	194.054	-85.7217	-5.83979	-4.26231	41.6608	1.60688	1.50734	0.343011	0.2345	1.8439	-121.733	94.5458	-2.95088	0	0	-0.18852
2383	0	-8.21786	0	0	-8.3237	-0.227101	9.11499	-0.180476	0.0402664	-0.0123365	-23.6331	3.76E-15	5.99183	0	0	0.0198051	2.75396	-11.9867	-1.33276	528.961	411.474	657.168	369.843	369.843	369.843	7.70787	-84.989	-1.61623	686.77	494.566	208.38	194.054	194.054	194.054	-85.3217	-5.84159	-4.16801	41.209	1.99425	1.47988	0.269366	0.228611	1.78612	-95.2089	95.801	-3.22253	0	0	-0.17056
2384	0	-7.8571	0	0	-7.95138	-0.218824	8.8035	-0.168522	0.0375664	-0.0139556	-21.4531	1.86E-15	5.37135	0	0	0.020549	2.43364	-11.7372	-1.36026	528.468	412.367	657.888	369.969	369.969	369.969	7.64389	-84.6925	-1.69071	681.369	494.327	207.677	194.054	194.054	194.054	-85.02	-5.84503	-4.09726	40.7231	2.37296	1.42683	0.179742	0.210228	1.72441	-64.1351	94.2979	-3.37514	0	0	-0.141264
2385	0	-7.43475	0	0	-7.51877	-0.212059	8.54849	-0.158169	0.0339931	-0.0159046	-19.4316	-9.30E-16	4.624	0	0	0.0200259	2.1093	-11.4778	-1.34263	527.861	413.316	658.624	370.214	370.214	370.213	7.5945	-84.4749	-1.74282	675.98	494.191	207.172	194.054	194.054	194.054	-84.7984	-5.8446	-4.04522	40.2037	2.73566	1.36213	0.0878495	0.17706	1.65726	-33.1516	89.6832	-3.41438	0	0	-0.104045
2386	0	-6.97229	0	0	-7.04729	-0.206667	8.345	-0.149866	0.0299575	-0.0179597	-17.6756	1.44E-15	3.84077	0	0	0.0188238	1.78989	-11.2041	-1.30034	527.094	414.332	659.334	370.583	370.583	370.583	7.55248	-84.3194	-1.77491	670.591	494.142	206.801	194.054	194.054	194.054	-84.6395	-5.83682	-4.00664	39.6561	3.07456	1.29885	0.00539288	0.134621	1.58841	-5.36484	82.4651	-3.32541	0	0	-0.0636603
2387	0	-6.48867	0	0	-6.55574	-0.202386	8.18331	-0.143683	0.0257728	-0.0193842	-16.2317	-2.92E-15	3.08858	0	0	0.017364	1.48443	-10.9126	-1.25331	526.127	415.423	659.98	371.073	371.073	371.073	7.51196	-84.2106	-1.79022	665.189	494.16	206.514	194.054	194.054	194.054	-84.5274	-5.81975	-3.97654	39.0878	3.38104	1.24877	-0.0522452	0.0917994	1.521	14.7004	73.5997	-3.18695	0	0	-0.0281435
2388	0	-5.99963	0	0	-6.05959	-0.198928	8.05255	-0.139434	0.0217454	-0.0200902	-15.1034	-3.56E-15	2.42118	0	0	0.0159016	1.19978	-10.6008	-1.21691	524.932	416.588	660.53	371.667	371.667	371.667	7.4683	-84.1352	-1.79195	659.765	494.226	206.268	194.054	194.054	194.054	-84.4483	-5.79235	-3.9506	38.5052	3.64573	1.22195	-0.0812306	0.0540518	1.45933	25.8616	63.6082	-3.02011	0	0	-0.00170541
2389	0	-5.51712	0	0	-5.57073	-0.196022	7.94265	-0.136913	0.0182225	-0.020102	-14.2782	-1.17E-15	1.88268	0	0	0.0145735	0.939506	-10.2674	-1.2	523.499	417.825	660.964	372.337	372.337	372.337	7.41812	-84.0819	-1.78288	654.315	494.32	206.036	194.054	194.054	194.054	-84.3909	-5.75414	-3.92554	37.9126	3.85803	1.22512	-0.089722	0.0258746	1.41049	29.7376	53.6182	-2.83819	0	0	0.0150568
2390	0	-5.04976	0	0	-5.09758	-0.193431	7.84458	-0.135789	0.015306	-0.0195962	-13.7207	9.87E-16	1.48207	0	0	0.0134237	0.703537	-9.91237	-1.2065	521.826	419.123	661.272	373.051	373.051	373.051	7.35945	-84.0418	-1.76513	648.835	494.426	205.796	194.054	194.054	194.054	-84.346	-5.70512	-3.89928	37.3145	4.00852	1.25855	-0.0879777	0.00716008	1.37706	28.7119	44.2958	-2.63546	0	0	0.0237153
2391	0	-4.60306	0	0	-4.64562	-0.190943	7.75039	-0.135697	0.0131269	-0.0186663	-13.3857	-5.13E-16	1.22169	0	0	0.0124554	0.488815	-9.53768	-1.23729	519.923	420.472	661.452	373.773	373.773	373.773	7.29178	-84.0082	-1.74007	643.329	494.53	205.537	194.054	194.054	194.054	-84.3069	-5.64578	-3.87098	36.7176	4.08989	1.31418	-0.0761449	-0.01237	1.35745	23.1959	35.1155	-2.44517	0	0	0.0244497
2392	0	-4.18001	0	0	-4.21766	-0.188412	7.65452	-0.136331	0.0116655	-0.017079	-13.2292	2.66E-15	1.08377	0	0	0.0116568	0.29169	-9.14664	-1.28955	517.809	421.854	661.509	374.476	374.476	374.476	7.21568	-83.9763	-1.70866	637.799	494.624	205.254	194.054	194.054	194.054	-84.2688	-5.57699	-3.84078	36.1295	4.09596	1.37691	-0.0486203	-0.0468835	1.34363	11.9921	24.7408	-2.34704	0	0	0.0156032
2393	0	-3.78085	0	0	-3.81403	-0.185805	7.55574	-0.137427	0.010777	-0.0153186	-13.2083	-9.20E-16	1.03692	0	0	0.0110097	0.110477	-8.74331	-1.35582	515.51	423.254	661.452	375.134	375.134	375.134	7.13258	-83.943	-1.67147	632.254	494.702	204.946	194.054	194.054	194.054	-84.2289	-5.49997	-3.8094	35.5568	4.02059	1.42812	-0.0156997	-0.0905744	1.33609	-1.48197	14.3665	-2.28479	0	0	0.00124143
2394	0	-3.40416	0	0	-3.43323	-0.183169	7.45577	-0.138739	0.010382	-0.0136789	-13.2805	3.44E-15	1.05792	0	0	0.0104939	-0.0548427	-8.33218	-1.42611	513.058	424.655	661.289	375.728	375.728	375.728	7.04447	-83.9066	-1.62913	626.702	494.763	204.618	194.054	194.054	194.054	-84.1855	-5.41633	-3.77791	35.0062	3.86179	1.44881	0.0148272	-0.129674	1.33819	-14.6232	6.30562	-2.23487	0	0	-0.0141648
2395	0	-3.0473	0	0	-3.07262	-0.180585	7.35776	-0.140146	0.0103398	-0.0123974	-13.4159	-2.38E-15	1.12144	0	0	0.0100942	-0.204302	-7.91799	-1.49101	510.486	426.039	661.034	376.242	376.242	376.242	6.95368	-83.8667	-1.58243	621.152	494.806	204.274	194.054	194.054	194.054	-84.1385	-5.32802	-3.74741	34.4863	3.62636	1.42226	0.0389141	-0.164726	1.34653	-25.5835	0.0817896	-2.16281	0	0	-0.0269554
2396	0	-2.70706	0	0	-2.72899	-0.178138	7.2649	-0.141504	0.0105828	-0.0114786	-13.5829	-2.11E-15	1.2121	0	0	0.00979171	-0.33761	-7.50526	-1.54315	507.823	427.391	660.698	376.663	376.663	376.663	6.86275	-83.8235	-1.5322	615.611	494.833	203.922	194.054	194.054	194.054	-84.0883	-5.23718	-3.71907	34.0076	3.33108	1.337	0.058572	-0.204486	1.35622	-34.2224	-6.16033	-2.07565	0	0	-0.0366807
2397	0	-2.38003	0	0	-2.39887	-0.175907	7.18024	-0.142703	0.0110147	-0.0109359	-13.7559	-2.66E-15	1.31406	0	0	0.00956907	-0.452842	-7.09771	-1.57735	505.092	428.697	660.294	376.981	376.981	376.981	6.77422	-83.7777	-1.47947	610.084	494.847	203.569	194.054	194.054	194.054	-84.0357	-5.14609	-3.69391	33.5809	2.99922	1.18906	0.0768963	-0.244393	1.36814	-40.6551	-12.2919	-1.96986	0	0	-0.0428709
2398	0	-2.06281	0	0	-2.0788	-0.173957	7.10617	-0.143692	0.0115405	-0.0108347	-13.918	2.78E-16	1.41244	0	0	0.00941268	-0.547197	-6.69772	-1.59045	502.316	429.945	659.831	377.192	377.192	377.192	6.69055	-83.7303	-1.42539	604.576	494.853	203.221	194.054	194.054	194.054	-83.982	-5.05702	-3.67288	33.2139	2.65446	0.982071	0.0939569	-0.268853	1.38733	-44.4776	-16.2309	-1.84076	0	0	-0.0438653
2399	0	-1.75232	0	0	-1.76564	-0.172318	7.04389	-0.144402	0.0120287	-0.0112983	-14.0532	1.29E-15	1.49002	0	0	0.00930722	-0.619438	-6.30606	-1.58174	499.511	431.126	659.321	377.294	377.294	377.294	6.61386	-83.6824	-1.37103	599.087	494.854	202.885	194.054	194.054	194.054	-83.9284	-4.97206	-3.65667	32.9077	2.31434	0.72439	0.105869	-0.275753	1.41489	-44.6453	-18.064	-1.66313	0	0	-0.0400374
2400	0	-1.44598	0	0	-1.45683	-0.170957	6.9922	-0.144856	0.0123665	-0.0122908	-14.1571	2.57E-15	1.533	0	0	0.00924376	-0.670338	-5.92205	-1.55411	496.685	432.233	658.776	377.295	377.295	377.295	6.54596	-83.6351	-1.31753	593.616	494.853	202.565	194.054	194.054	194.054	-83.8761	-4.89308	-3.64577	32.656	1.98726	0.426135	0.110534	-0.274064	1.44657	-40.9286	-19.4173	-1.43695	0	0	-0.0341785
2401	0	-1.14198	0	0	-1.15044	-0.169787	6.94772	-0.145015	0.012545	-0.0135982	-14.2207	3.97E-16	1.54015	0	0	0.00920884	-0.701366	-5.54374	-1.5143	493.842	433.261	658.206	377.204	377.204	377.204	6.48804	-83.5894	-1.26601	588.161	494.854	202.267	194.054	194.054	194.054	-83.8261	-4.8216	-3.64027	32.4482	1.67482	0.0980022	0.10992	-0.272039	1.4775	-34.393	-21.4555	-1.19371	0	0	-0.0288987
2402	0	-0.839088	0	0	-0.845212	-0.168672	6.90534	-0.144945	0.012527	-0.0151411	-14.2464	-7.72E-16	1.51096	0	0	0.00919227	-0.713503	-5.16823	-1.47195	490.98	434.207	657.62	377.039	377.039	377.039	6.44071	-83.5459	-1.21762	582.714	494.857	201.992	194.054	194.054	194.054	-83.7792	-4.75878	-3.63989	32.2711	1.37637	-0.247947	0.104976	-0.264133	1.50714	-25.6638	-23.1135	-0.935495	0	0	-0.0240092
2403	0	-0.536637	0	0	-0.540522	-0.167445	6.85872	-0.144684	0.0123816	-0.0167446	-14.2345	5.95E-16	1.45797	0	0	0.00918048	-0.708345	-4.79195	-1.43852	488.093	435.069	657.024	376.82	376.82	376.82	6.40402	-83.5052	-1.17337	577.272	494.863	201.74	194.054	194.054	194.054	-83.7358	-4.70533	-3.644	32.1121	1.09438	-0.598408	0.0973138	-0.244379	1.53716	-15.8353	-22.9936	-0.688552	0	0	-0.0187319
2404	0	-0.23465	0	0	-0.236321	-0.16593	6.8011	-0.144239	0.0122114	-0.0180159	-14.1843	-8.70E-16	1.3989	0	0	0.0091598	-0.688958	-4.41103	-1.4258	485.172	435.849	656.426	376.564	376.564	376.564	6.3775	-83.4675	-1.13397	571.825	494.871	201.512	194.054	194.054	194.054	-83.6962	-4.66148	-3.65185	31.9595	0.836967	-0.939311	0.0951493	-0.220755	1.56384	-7.59655	-22.0773	-0.490753	0	0	-0.0139882
2405	0	0.0666559	0	0	0.0671297	-0.163984	6.72706	-0.143717	0.0120518	-0.0188522	-14.1064	3.74E-16	1.34579	0	0	0.00912482	-0.658959	-4.02138	-1.44294	482.212	436.547	655.831	376.291	376.292	376.291	6.36035	-83.4327	-1.1	566.37	494.879	201.307	194.054	194.054	194.054	-83.6602	-4.6271	-3.6626	31.8015	0.613969	-1.2566	0.100649	-0.202559	1.58532	-2.29239	-21.8309	-0.351763	0	0	-0.0104291
2406	0	0.367064	0	0	0.369544	-0.161522	6.6334	-0.143092	0.0119467	-0.0192976	-13.9997	-3.33E-15	1.31005	0	0	0.00906679	-0.620923	-3.61909	-1.4952	479.21	437.165	655.242	376.022	376.021	376.022	6.35167	-83.4004	-1.07164	560.901	494.886	201.12	194.054	194.054	194.054	-83.6272	-4.60177	-3.67554	31.625	0.431915	-1.53737	0.105783	-0.192479	1.60122	1.35799	-22.8937	-0.238606	0	0	-0.00746848
2407	0	0.666064	0	0	0.670374	-0.158496	6.51819	-0.142502	0.0118516	-0.0198456	-13.8808	2.55E-15	1.2918	0	0	0.00898887	-0.57607	-3.20117	-1.58541	476.168	437.706	654.66	375.776	375.776	375.776	6.35061	-83.3698	-1.04876	555.417	494.893	200.95	194.054	194.054	194.054	-83.5965	-4.58488	-3.69024	31.4183	0.293577	-1.77156	0.0971831	-0.178036	1.61741	6.38892	-23.8141	-0.0809091	0	0	-0.00299391
2408	0	0.962686	0	0	0.968673	-0.154827	6.37847	-0.141991	0.0117859	-0.0204805	-13.7583	5.86E-16	1.29385	0	0	0.008892	-0.526358	-2.76647	-1.71719	473.084	438.174	654.086	375.577	375.577	375.577	6.35646	-83.3399	-1.03078	549.915	494.898	200.792	194.054	194.054	194.054	-83.567	-4.57554	-3.7066	31.1752	0.202174	-1.9537	0.0709187	-0.148061	1.63437	13.6594	-23.0498	0.127081	0	0	0.00400512
2409	0	1.25561	0	0	1.26302	-0.150403	6.20989	-0.141537	0.0117328	-0.0209408	-13.6348	1.03E-15	1.31156	0	0	0.00877751	-0.476376	-2.31594	-1.89562	469.954	438.572	653.521	375.439	375.439	375.439	6.36859	-83.3095	-1.0166	544.392	494.902	200.644	194.054	194.054	194.054	-83.5375	-4.57263	-3.72494	30.8959	0.16215	-2.08429	0.0419325	-0.107479	1.65212	19.9133	-21.255	0.331001	0	0	0.0113541
2410	0	1.54343	0	0	1.55196	-0.145135	6.00899	-0.14113	0.0117477	-0.0207256	-13.5159	-1.51E-15	1.34494	0	0	0.0086557	-0.432827	-1.8519	-2.12353	466.776	438.903	652.971	375.376	375.376	375.376	6.38654	-83.2774	-1.00481	538.845	494.904	200.502	194.054	194.054	194.054	-83.5066	-4.57484	-3.74587	30.5821	0.173167	-2.16859	0.0296228	-0.0647777	1.66471	20.8277	-19.1457	0.459954	0	0	0.0153299
2411	0	1.82551	0	0	1.83482	-0.139046	5.77658	-0.140721	0.011856	-0.01965	-13.4028	-6.45E-16	1.39005	0	0	0.00853613	-0.403008	-1.3769	-2.39661	463.56	439.171	652.441	375.391	375.391	375.391	6.41009	-83.2423	-0.993997	533.275	494.905	200.363	194.054	194.054	194.054	-83.4732	-4.58109	-3.77013	30.2307	0.223454	-2.21356	0.0453839	-0.0283651	1.66959	13.8996	-17.1655	0.477146	0	0	0.0125116
2412	0	2.10223	0	0	2.11204	-0.132305	5.51911	-0.140373	0.0120208	-0.0181219	-13.3078	1.14E-15	1.43649	0	0	0.00842991	-0.393219	-0.89302	-2.70138	460.323	439.379	651.936	375.483	375.483	375.483	6.43934	-83.203	-0.983267	527.686	494.906	200.224	194.054	194.054	194.054	-83.436	-4.59076	-3.79847	29.8329	0.291099	-2.22482	0.0705568	-0.00346026	1.66294	3.58427	-15.357	0.445662	0	0	0.00474399
2413	0	2.37473	0	0	2.38471	-0.125157	5.24582	-0.140112	0.0122162	-0.0170258	-13.2393	-1.51E-15	1.47433	0	0	0.00833996	-0.407575	-0.402566	-3.02049	457.091	439.527	651.459	375.643	375.644	375.643	6.47473	-83.1584	-0.972059	522.085	494.909	200.082	194.054	194.054	194.054	-83.394	-4.60372	-3.83152	29.3827	0.356611	-2.205	0.0751526	0.006071	1.64633	-2.81472	-13.6829	0.457739	0	0	-0.00154949
2414	0	2.64385	0	0	2.65381	-0.117781	4.96357	-0.140022	0.012419	-0.0166591	-13.2095	3.31E-15	1.49437	0	0	0.00826911	-0.447319	0.0905746	-3.34103	453.882	439.618	651.006	375.857	375.857	375.857	6.5167	-83.1079	-0.960147	516.478	494.915	199.934	194.054	194.054	194.054	-83.3465	-4.62005	-3.8698	28.8855	0.410987	-2.15698	0.0461579	-0.00242134	1.62643	-1.88502	-12.3846	0.544993	0	0	-0.00127041
2415	0	2.91004	0	0	2.91976	-0.110244	4.6749	-0.140052	0.0125889	-0.0165375	-13.2156	-7.56E-16	1.48654	0	0	0.00821351	-0.510315	0.580615	-3.65822	450.703	439.652	650.572	376.113	376.113	376.113	6.56547	-83.0509	-0.947411	510.865	494.925	199.781	194.054	194.054	194.054	-83.2931	-4.6398	-3.91354	28.357	0.450517	-2.08823	0.00606155	-0.0358586	1.60218	1.49962	-12.9542	0.621749	0	0	0.00182229
2416	0	3.1738	0	0	3.18312	-0.102583	4.38124	-0.140153	0.0127455	-0.0160282	-13.2509	-2.17E-16	1.44967	0	0	0.00817584	-0.590153	1.06117	-3.97064	447.56	439.632	650.148	376.403	376.403	376.403	6.62095	-82.9876	-0.934157	505.25	494.94	199.621	194.054	194.054	194.054	-83.2339	-4.66311	-3.96252	27.8146	0.467	-2.0094	-0.0155692	-0.0831257	1.57482	1.05929	-14.6338	0.595055	0	0	0.00046672
2417	0	3.43657	0	0	3.44534	-0.0949177	4.08718	-0.140308	0.0128751	-0.0150243	-13.3073	-2.08E-15	1.38475	0	0	0.00816258	-0.677903	1.52722	-4.27308	444.461	439.558	649.719	376.722	376.721	376.722	6.6828	-82.9183	-0.921504	499.635	494.96	199.456	194.054	194.054	194.054	-83.1692	-4.69052	-4.0158	27.2695	0.447326	-1.92936	-0.0123885	-0.121377	1.54873	-4.2338	-15.2716	0.462166	0	0	-0.00672606
2418	0	3.7006	0	0	3.70876	-0.0874569	3.80076	-0.140484	0.0129985	-0.0140874	-13.3712	-2.88E-16	1.29962	0	0	0.00817888	-0.76605	1.97574	-4.55539	441.419	439.432	649.275	377.059	377.058	377.058	6.75055	-82.8439	-0.911212	494.026	494.984	199.287	194.054	194.054	194.054	-83.0998	-4.72299	-4.07198	26.7276	0.381119	-1.85217	-0.00276051	-0.131685	1.53065	-9.60723	-12.6899	0.30094	0	0	-0.0134026
2419	0	3.96818	0	0	3.97574	-0.0804109	3.5301	-0.14072	0.0131035	-0.0137401	-13.4342	4.22E-15	1.20148	0	0	0.00822415	-0.8516	2.40511	-4.80723	438.449	439.255	648.813	377.398	377.398	377.398	6.82349	-82.7653	-0.905381	488.429	495.012	199.114	194.054	194.054	194.054	-83.0268	-4.76151	-4.12928	26.1933	0.267779	-1.77878	-0.00585602	-0.121128	1.52357	-10.5328	-7.99541	0.191918	0	0	-0.0137737
2420	0	4.24081	0	0	4.24778	-0.0738982	3.27977	-0.141012	0.0132181	-0.0140892	-13.4849	2.36E-15	1.10211	0	0	0.00828783	-0.93505	2.81421	-5.02358	435.559	439.028	648.333	377.725	377.725	377.725	6.90052	-82.6832	-0.905891	482.849	495.043	198.94	194.054	194.054	194.054	-82.9507	-4.80673	-4.18576	25.6737	0.116172	-1.71033	-0.0295415	-0.114547	1.5214	-5.3457	-4.33837	0.169852	0	0	-0.00712078
2421	0	4.51872	0	0	4.52514	-0.067914	3.04966	-0.14137	0.0133965	-0.0149685	-13.5158	1.26E-15	1.0139	0	0	0.00835309	-1.01647	3.2018	-5.20712	432.747	438.755	647.836	378.031	378.031	378.031	6.98018	-82.5982	-0.914114	477.284	495.074	198.766	194.054	194.054	194.054	-82.8719	-4.85872	-4.23961	25.1789	-0.0614815	-1.64983	-0.0669541	-0.128265	1.5217	4.37471	-3.54831	0.220571	0	0	0.00282127
2422	0	4.80114	0	0	4.80703	-0.0623653	2.8362	-0.141765	0.0135817	-0.0158904	-13.5186	3.40E-15	0.938085	0	0	0.00839608	-1.09254	3.56669	-5.36623	430.002	438.438	647.32	378.317	378.317	378.317	7.06079	-82.5101	-0.930996	471.732	495.105	198.593	194.054	194.054	194.054	-82.7902	-4.9171	-4.28911	24.7194	-0.254907	-1.6012	-0.100041	-0.160395	1.52142	14.4536	-5.48374	0.290643	0	0	0.0106171
2423	0	5.08679	0	0	5.09218	-0.0571507	2.63552	-0.142136	0.0138897	-0.0164972	-13.4831	-1.90E-15	0.891969	0	0	0.00840209	-1.15694	3.90852	-5.51007	427.314	438.084	646.781	378.591	378.591	378.591	7.14063	-82.4185	-0.957204	466.191	495.135	198.425	194.054	194.054	194.054	-82.7051	-4.98129	-4.33273	24.3019	-0.458883	-1.56718	-0.114586	-0.187352	1.52528	21.6444	-7.23738	0.341963	0	0	0.0144263
2424	0	5.3743	0	0	5.37923	-0.0522204	2.44572	-0.142447	0.0142195	-0.0166535	-13.4029	2.21E-15	0.870507	0	0	0.00835249	-1.20407	4.22852	-5.64393	424.677	437.696	646.215	378.863	378.863	378.863	7.21832	-82.3224	-0.993178	460.659	495.161	198.262	194.054	194.054	194.054	-82.6153	-5.05073	-4.36932	23.9264	-0.671761	-1.54745	-0.103328	-0.184768	1.53533	24.0939	-6.08955	0.354003	0	0	0.015033
2425	0	5.66227	0	0	5.66673	-0.047604	2.26796	-0.14267	0.0146322	-0.0164988	-13.275	3.49E-15	0.883771	0	0	0.00823594	-1.233	4.52995	-5.76683	422.091	437.278	645.626	379.134	379.134	379.134	7.29288	-82.2201	-1.03933	455.136	495.185	198.105	194.054	194.054	194.054	-82.5193	-5.12506	-4.39809	23.5867	-0.890905	-1.53786	-0.0744749	-0.152919	1.54979	23.2589	-2.44202	0.361162	0	0	0.0145693
2426	0	5.94895	0	0	5.95299	-0.0433769	2.10514	-0.142851	0.015093	-0.0165326	-13.1068	-2.38E-15	0.929387	0	0	0.00803934	-1.24769	4.8174	-5.87329	419.565	436.832	645.022	379.394	379.394	379.394	7.36383	-82.1094	-1.09564	449.624	495.207	197.953	194.054	194.054	194.054	-82.4146	-5.204	-4.41882	23.2741	-1.10812	-1.53065	-0.0501643	-0.106898	1.5651	23.8212	2.0705	0.431367	0	0	0.0156231
2427	0	6.23176	0	0	6.23541	-0.0395803	1.95889	-0.143041	0.0155834	-0.0171143	-12.9113	1.48E-15	1.00401	0	0	0.00775398	-1.25458	5.09533	-5.95881	417.104	436.364	644.419	379.629	379.629	379.629	7.43097	-81.9872	-1.16171	444.122	495.228	197.805	194.054	194.054	194.054	-82.2983	-5.28703	-4.43186	22.9843	-1.30725	-1.51707	-0.0450962	-0.067164	1.57852	28.8093	5.46463	0.619275	0	0	0.0184045
2428	0	6.50706	0	0	6.51037	-0.0361744	1.82766	-0.143273	0.0161245	-0.0179188	-12.7042	-1.43E-16	1.1055	0	0	0.00737933	-1.2593	5.36707	-6.02329	414.709	435.876	643.827	379.821	379.821	379.821	7.49418	-81.8501	-1.23631	438.628	495.25	197.661	194.054	194.054	194.054	-82.1668	-5.37319	-4.43806	22.7184	-1.46896	-1.49098	-0.0498396	-0.0514171	1.58936	35.414	6.23931	0.866978	0	0	0.0202128
2429	0	6.77082	0	0	6.77386	-0.033083	1.70853	-0.143544	0.016722	-0.0185841	-12.4988	2.88E-15	1.22761	0	0	0.00692208	-1.26361	5.63485	-6.06884	412.378	435.373	643.257	379.963	379.963	379.963	7.55353	-81.6942	-1.31785	433.139	495.274	197.519	194.054	194.054	194.054	-82.0163	-5.46136	-4.43871	22.4787	-1.58153	-1.45054	-0.051237	-0.0589236	1.5969	40.2835	4.87132	1.10829	0	0	0.0200067
2430	0	7.01938	0	0	7.02214	-0.0302555	1.59956	-0.143915	0.0173389	-0.0191681	-12.3141	3.70E-15	1.35877	0	0	0.00639833	-1.26518	5.90039	-6.09643	410.109	434.858	642.71	380.054	380.054	380.054	7.60953	-81.5159	-1.40477	427.651	495.303	197.378	194.054	194.054	194.054	-81.8432	-5.55069	-4.43532	22.2633	-1.64644	-1.39838	-0.0492839	-0.0741411	1.60652	43.5261	3.14634	1.33703	0	0	0.0191041
2431	0	7.24946	0	0	7.25197	-0.027662	1.49959	-0.144372	0.0179931	-0.0198815	-12.1596	-1.39E-15	1.49093	0	0	0.00582297	-1.26049	6.16507	-6.10559	407.905	434.333	642.19	380.097	380.097	380.097	7.66289	-81.3117	-1.49561	422.163	495.339	197.24	194.054	194.054	194.054	-81.6439	-5.64056	-4.42957	22.0669	-1.67484	-1.34142	-0.0511941	-0.078022	1.61916	47.1696	3.28243	1.56961	0	0	0.0188619
2432	0	7.4582	0	0	7.46045	-0.0252626	1.40711	-0.144934	0.018594	-0.0207981	-12.0447	-2.26E-15	1.60527	0	0	0.0052087	-1.24798	6.42976	-6.09603	405.765	433.802	641.699	380.096	380.096	380.097	7.7144	-81.0783	-1.58898	416.672	495.385	197.105	194.054	194.054	194.054	-81.4155	-5.73042	-4.42304	21.8841	-1.67835	-1.28912	-0.0574892	-0.0668395	1.63345	51.454	5.36707	1.79313	0	0	0.0190178
2433	0	7.64309	0	0	7.64513	-0.0230017	1.31994	-0.145523	0.0191344	-0.0216639	-11.9666	1.06E-17	1.69188	0	0	0.00456423	-1.22881	6.69486	-6.06793	403.691	433.265	641.245	380.05	380.05	380.05	7.76464	-80.8132	-1.68359	411.175	495.443	196.975	194.054	194.054	194.054	-81.1553	-5.81969	-4.41715	21.7122	-1.66277	-1.25024	-0.0610761	-0.0519505	1.64557	54.6812	7.77305	1.96454	0	0	0.0187055
2434	0	7.80236	0	0	7.8042	-0.020845	1.2368	-0.146066	0.0195657	-0.0223431	-11.9191	8.67E-16	1.73938	0	0	0.00389714	-1.20504	6.96062	-6.02047	401.688	432.724	640.834	379.954	379.954	379.954	7.81402	-80.5143	-1.77866	405.672	495.514	196.852	194.054	194.054	194.054	-80.8613	-5.90806	-4.41283	21.5507	-1.62814	-1.22936	-0.0553532	-0.0450866	1.65333	55.2386	9.1406	2.04444	0	0	0.017536
2435	0	7.93522	0	0	7.93687	-0.0188155	1.15855	-0.146532	0.0198706	-0.0229024	-11.8968	3.07E-15	1.74358	0	0	0.00321586	-1.17731	7.22745	-5.9507	399.762	432.179	640.471	379.803	379.803	379.803	7.86284	-80.1801	-1.87426	400.161	495.6	196.74	194.054	194.054	194.054	-80.532	-5.99572	-4.41043	21.3984	-1.5741	-1.22656	-0.0444881	-0.0528526	1.65786	54.098	8.68638	2.04638	0	0	0.0162513
2436	0	8.04165	0	0	8.04311	-0.0169736	1.08753	-0.146864	0.0201042	-0.0236049	-11.8893	-1.07E-15	1.71157	0	0	0.00252814	-1.1439	7.49566	-5.85481	397.92	431.627	640.155	379.601	379.601	379.601	7.91114	-79.8097	-1.97119	394.645	495.699	196.639	194.054	194.054	194.054	-80.1665	-6.08326	-4.40964	21.2521	-1.50462	-1.23965	-0.037518	-0.068144	1.66291	53.4436	7.4845	2.00919	0	0	0.0157035
2437	0	8.12193	0	0	8.12325	-0.0153736	1.02584	-0.147052	0.0202984	-0.0247781	-11.8898	-2.66E-15	1.65156	0	0	0.00184188	-1.1021	7.76515	-5.73092	396.171	431.068	639.884	379.355	379.356	379.356	7.95858	-79.4026	-2.0707	389.124	495.811	196.554	194.054	194.054	194.054	-79.7644	-6.17138	-4.40957	21.1074	-1.42776	-1.26714	-0.0452295	-0.0800403	1.67017	56.055	6.91314	1.98753	0	0	0.0166034
2438	0	8.17625	0	0	8.17744	-0.0140094	0.973233	-0.147069	0.0204787	-0.0263715	-11.8915	-2.91E-15	1.57395	0	0	0.00116383	-1.05015	8.03504	-5.58155	394.516	430.499	639.654	379.08	379.08	379.08	8.00424	-78.9585	-2.17408	383.598	495.935	196.485	194.054	194.054	194.054	-79.3253	-6.26046	-4.40893	20.9606	-1.35245	-1.30916	-0.0630272	-0.0860047	1.67975	60.9495	7.0592	1.97743	0	0	0.0186105
2439	0	8.20472	0	0	8.2058	-0.0128258	0.927594	-0.146854	0.0206531	-0.0281335	-11.8849	-1.44E-15	1.48965	0	0	0.000501033	-0.987806	8.30388	-5.41282	392.954	429.917	639.466	378.79	378.79	378.79	8.04673	-78.4773	-2.28262	378.065	496.068	196.434	194.054	194.054	194.054	-78.849	-6.3507	-4.40608	20.8093	-1.28602	-1.36693	-0.0803061	-0.0889379	1.68814	65.8456	7.36386	1.95355	0	0	0.0211365
2440	0	8.20771	0	0	8.2087	-0.0117604	0.886508	-0.146383	0.0208432	-0.0296965	-11.865	-1.50E-15	1.4122	0	0	-0.000136543	-0.915564	8.57028	-5.23147	391.485	429.319	639.315	378.5	378.5	378.5	8.08466	-77.9593	-2.39768	372.523	496.209	196.402	194.054	194.054	194.054	-78.3355	-6.44228	-4.3993	20.6515	-1.23368	-1.43969	-0.0838651	-0.0920168	1.69304	67.6289	7.34603	1.87495	0	0	0.0232694
2441	0	8.18624	0	0	8.18716	-0.0108031	0.849592	-0.145681	0.0210066	-0.0310415	-11.8299	3.39E-15	1.3496	0	0	-0.000737701	-0.833763	8.83348	-5.04167	390.113	428.703	639.198	378.226	378.226	378.226	8.11681	-77.4048	-2.52093	366.971	496.355	196.39	194.054	194.054	194.054	-77.7852	-6.53585	-4.38683	20.4836	-1.19921	-1.52266	-0.0723391	-0.0970912	1.69383	66.0609	6.46458	1.76897	0	0	0.0248589
2442	0	8.14206	0	0	8.1429	-0.00999812	0.818548	-0.14484	0.0212048	-0.0324506	-11.7809	1.37E-15	1.31865	0	0	-0.00129215	-0.742255	9.09347	-4.8446	388.845	428.063	639.11	377.979	377.98	377.98	8.14248	-76.8144	-2.65414	361.408	496.507	196.395	194.054	194.054	194.054	-77.1986	-6.63241	-4.36719	20.3003	-1.18636	-1.6076	-0.054755	-0.098755	1.6935	63.2541	5.33364	1.69693	0	0	0.0263958
2443	0	8.07721	0	0	8.07799	-0.00939872	0.795433	-0.143934	0.0213503	-0.0341434	-11.7147	1.58E-15	1.3172	0	0	-0.00179503	-0.641365	9.35043	-4.64059	387.695	427.396	639.044	377.773	377.773	377.773	8.16128	-76.1887	-2.79865	355.835	496.662	196.417	194.054	194.054	194.054	-76.5761	-6.73297	-4.33939	20.096	-1.19816	-1.68559	-0.0407303	-0.0909058	1.69411	61.2126	4.49269	1.71961	0	0	0.0284979
2444	0	7.99369	0	0	7.99443	-0.00902344	0.78096	-0.143018	0.0214858	-0.0361877	-11.6228	-2.37E-15	1.35098	0	0	-0.00224635	-0.533148	9.60424	-4.43141	386.671	426.698	638.994	377.617	377.617	377.617	8.17322	-75.5283	-2.9551	350.249	496.821	196.455	194.054	194.054	194.054	-75.9185	-6.83818	-4.30313	19.8666	-1.23497	-1.74943	-0.0340485	-0.0725731	1.69759	60.5468	4.14676	1.85183	0	0	0.0313799
2445	0	7.89305	0	0	7.89379	-0.00883519	0.7737	-0.142114	0.0215182	-0.0384056	-11.4915	4.35E-15	1.40644	0	0	-0.00265066	-0.421669	9.85413	-4.22128	385.785	425.966	638.959	377.519	377.518	377.519	8.17838	-74.8335	-3.12321	344.649	496.983	196.506	194.054	194.054	194.054	-75.2261	-6.94819	-4.25874	19.6106	-1.29401	-1.79489	-0.0322	-0.046715	1.70354	60.2739	3.95293	2.08216	0	0	0.0344009
2446	0	7.77622	0	0	7.77691	-0.0087521	0.770496	-0.141209	0.0214543	-0.0405307	-11.3037	2.93E-15	1.47454	0	0	-0.00301596	-0.312401	10.0987	-4.01616	385.047	425.199	638.938	377.483	377.483	377.483	8.17713	-74.1042	-3.30178	339.03	497.146	196.57	194.054	194.054	194.054	-74.4987	-7.06257	-4.20734	19.3289	-1.36952	-1.82003	-0.0306556	-0.0185845	1.71017	59.0275	3.80835	2.35321	0	0	0.0364659
2447	0	7.64316	0	0	7.64382	-0.0086821	0.767796	-0.140317	0.0212304	-0.0423691	-11.0462	-3.98E-15	1.53739	0	0	-0.00335461	-0.211054	10.3361	-3.82269	384.467	424.395	638.93	377.515	377.515	377.515	8.16989	-73.3391	-3.48916	333.389	497.311	196.646	194.054	194.054	194.054	-73.7352	-7.18056	-4.15036	19.0247	-1.45238	-1.82337	-0.027885	0.00651756	1.71688	56.2483	3.46251	2.64826	0	0	0.0367409
2448	0	7.49263	0	0	7.49329	-0.00853141	0.761985	-0.139487	0.0208904	-0.0438147	-10.7133	7.73E-16	1.58489	0	0	-0.00368394	-0.12267	10.5635	-3.64778	384.058	423.556	638.935	377.617	377.618	377.617	8.1572	-72.5361	-3.68311	327.724	497.476	196.729	194.054	194.054	194.054	-72.9335	-7.30098	-4.08975	18.7035	-1.52984	-1.80224	-0.0241148	0.0300424	1.72328	51.9664	4.30315	2.91397	0	0	0.0350973
2449	0	7.32201	0	0	7.32263	-0.00821704	0.749861	-0.13875	0.0204381	-0.044717	-10.3025	-1.22E-15	1.60478	0	0	-0.00402343	-0.0515451	10.7779	-3.49859	383.836	422.684	638.954	377.791	377.791	377.791	8.13934	-71.6915	-3.88131	322.035	497.639	196.818	194.054	194.054	194.054	-72.09	-7.42238	-4.02738	18.3739	-1.5858	-1.75286	-0.0189181	0.0501313	1.7288	46.0714	7.03062	3.11123	0	0	0.0312247
2450	0	7.12689	0	0	7.12748	-0.00767538	0.728971	-0.138167	0.0199438	-0.0447933	-9.81893	1.71E-15	1.59244	0	0	-0.00439253	-0.000542476	10.9753	-3.38208	383.816	421.783	638.983	378.035	378.035	378.035	8.11636	-70.8004	-4.08123	316.322	497.798	196.906	194.054	194.054	194.054	-71.1996	-7.54296	-3.96515	18.0463	-1.60396	-1.67072	-0.00612461	0.0550323	1.72896	37.0946	10.7054	3.15392	0	0	0.023881
2451	0	6.90146	0	0	6.90198	-0.00690492	0.699258	-0.137776	0.0195098	-0.0436704	-9.26986	-2.46E-15	1.54892	0	0	-0.00480524	0.0310568	11.1513	-3.30368	384.018	420.86	639.02	378.346	378.346	378.346	8.08801	-69.8562	-4.28065	310.593	497.951	196.988	194.054	194.054	194.054	-70.2559	-7.6609	-3.90464	17.7316	-1.57429	-1.55106	0.0219457	0.0383352	1.72101	23.0167	14.6304	2.93499	0	0	0.0123576
2452	0	6.63856	0	0	6.639	-0.00601967	0.665116	-0.137615	0.0191242	-0.0411681	-8.66363	-3.24E-15	1.46885	0	0	-0.00526638	0.0492803	11.3016	-3.26499	384.467	419.923	639.054	378.722	378.722	378.722	8.05376	-68.851	-4.47794	304.857	498.095	197.055	194.054	194.054	194.054	-69.2509	-7.77465	-3.84698	17.4388	-1.49794	-1.38875	0.0725305	0.00022923	1.70433	1.95106	18.0443	2.38831	0	0	-0.00269524
2453	0	6.32998	0	0	6.33038	-0.00528143	0.636645	-0.137715	0.0189173	-0.0374694	-8.00824	-1.29E-15	1.36241	0	0	-0.0057657	0.0653991	11.4224	-3.26169	385.194	418.983	639.069	379.157	379.157	379.157	8.01287	-67.7756	-4.67205	299.132	498.229	197.099	194.054	194.054	194.054	-68.1753	-7.88296	-3.79286	17.1732	-1.38903	-1.17794	0.140478	-0.0387028	1.68296	-25.1058	23.0715	1.48289	0	0	-0.0185356
2454	0	5.96632	0	0	5.96669	-0.0050735	0.628626	-0.138154	0.0188552	-0.0334629	-7.31568	6.22E-16	1.22796	0	0	-0.00627991	0.0925333	11.5098	-3.28417	386.235	418.055	639.048	379.64	379.64	379.64	7.96394	-66.6198	-4.86242	293.44	498.352	197.107	194.054	194.054	194.054	-67.019	-7.98458	-3.74228	16.9379	-1.27006	-0.914203	0.204508	-0.056016	1.66376	-52.9967	31.7954	0.33438	0	0	-0.0305514
2455	0	5.53628	0	0	5.53664	-0.00578467	0.656053	-0.138914	0.0188925	-0.0299324	-6.58756	-2.90E-15	1.06628	0	0	-0.00675974	0.141194	11.5597	-3.32206	387.627	417.155	638.98	380.153	380.153	380.153	7.90459	-65.3722	-5.04824	287.806	498.462	197.067	194.054	194.054	194.054	-65.7702	-8.07756	-3.69463	16.7374	-1.1644	-0.598159	0.243834	-0.0447966	1.65078	-76.5751	44.5324	-0.935838	0	0	-0.0343225
2456	0	5.02614	0	0	5.02657	-0.00770941	0.730284	-0.139931	0.0190005	-0.0272743	-5.82304	3.44E-15	0.884055	0	0	-0.00713447	0.217405	11.5663	-3.3688	389.398	416.3	638.86	380.667	380.667	380.667	7.83121	-64.0203	-5.22787	282.251	498.558	196.968	194.054	194.054	194.054	-64.4163	-8.15874	-3.64871	16.5813	-1.09026	-0.237936	0.256387	-0.0184261	1.64258	-94.9744	59.1467	-2.27451	0	0	-0.0272358
2457	0	4.42008	0	0	4.42059	-0.0110404	0.858741	-0.140906	0.0190776	-0.0252532	-5.00381	-1.68E-15	0.688141	0	0	-0.00729002	0.324768	11.5225	-3.42212	391.57	415.512	638.691	381.156	381.156	381.156	7.73918	-62.5508	-5.39888	276.796	498.637	196.802	194.054	194.054	194.054	-62.9435	-8.22382	-3.60277	16.4845	-1.06003	0.152394	0.260473	0.0022963	1.63523	-112.176	72.6352	-3.71775	0	0	-0.00838608
2458	0	3.70056	0	0	3.70118	-0.0159533	1.04819	-0.141714	0.0189942	-0.0240687	-4.1422	1.46E-15	0.490686	0	0	-0.00712887	0.468172	11.4207	-3.47971	394.158	414.812	638.472	381.596	381.596	381.596	7.62316	-60.9494	-5.5581	271.455	498.698	196.557	194.054	194.054	194.054	-61.3368	-8.26767	-3.55463	16.4628	-1.08468	0.555865	0.269126	0.00908324	1.63048	-130.273	83.2089	-5.17021	0	0	0.0232668
2459	0	2.84904	0	0	2.84978	-0.0226476	1.3063	-0.142341	0.0187088	-0.0244186	-3.28597	1.06E-16	0.320998	0	0	-0.00663038	0.655238	11.2539	-3.5357	397.175	414.222	638.203	381.978	381.978	381.978	7.47767	-59.2007	-5.70131	266.24	498.735	196.227	194.054	194.054	194.054	-59.5806	-8.28436	-3.50211	16.5282	-1.17805	0.953087	0.280274	0.00929382	1.63308	-147.576	90.8236	-6.45239	0	0	0.0675441
2460	0	1.84667	0	0	1.84742	-0.0313164	1.64044	-0.142988	0.01811	-0.0272225	-2.53958	3.40E-15	0.210218	0	0	-0.00596881	0.894528	11.0154	-3.58071	400.636	413.762	637.88	382.309	382.309	382.309	7.29727	-57.2889	-5.8228	261.154	498.745	195.804	194.054	194.054	194.054	-57.6586	-8.26687	-3.4432	16.687	-1.35805	1.32085	0.288894	0.0201612	1.64897	-161.552	96.2507	-7.31937	0	0	0.121339
2461	0	0.675189	0	0	0.675617	-0.0420703	2.05481	-0.144013	0.0171622	-0.0334237	-2.06861	2.45E-15	0.205004	0	0	-0.00566825	1.19184	10.6994	-3.60294	404.55	413.448	637.508	382.606	382.606	382.606	7.07705	-55.1989	-5.91483	256.192	498.721	195.292	194.054	194.054	194.054	-55.5553	-8.20686	-3.37642	16.9403	-1.64121	1.63288	0.289645	0.0566233	1.67931	-169.798	100.203	-7.53487	0	0	0.178711
2462	0	-0.681241	0	0	-0.681915	-0.0548529	2.54707	-0.146043	0.0159599	-0.0434247	-2.11087	-6.74E-16	0.36899	0	0	-0.00679741	1.54667	10.3009	-3.58938	408.924	413.293	637.094	382.892	382.892	382.892	6.81356	-52.9182	-5.96737	251.338	498.654	194.705	194.054	194.054	194.054	-53.2577	-8.09487	-3.30128	17.2865	-2.03396	1.86482	0.285853	0.125594	1.72318	-172.487	103.604	-7.00304	0	0	0.234054
2463	0	-2.23315	0	0	-2.23644	-0.0693934	3.10656	-0.149856	0.0146627	-0.0569836	-2.95345	-1.50E-15	0.767082	0	0	-0.0110158	1.95088	9.8157	-3.52546	413.762	413.305	636.661	383.184	383.184	383.184	6.50636	-50.4394	-5.96859	246.569	498.536	194.078	194.054	194.054	194.054	-50.7586	-7.92111	-3.21896	17.7228	-2.5277	1.99876	0.287631	0.208583	1.77331	-172.312	104.705	-5.7112	0	0	0.282296
2464	0	-3.98146	0	0	-3.98985	-0.0852131	3.71459	-0.156408	0.0135488	-0.0732358	-4.90641	-4.23E-17	1.45675	0	0	-0.0204257	2.39152	9.24147	-3.39367	419.065	413.484	636.233	383.495	383.495	383.495	6.15972	-47.7645	-5.90585	241.866	498.357	193.473	194.054	194.054	194.054	-48.0602	-7.67693	-3.13295	18.2442	-3.10327	2.02591	0.300509	0.275793	1.82283	-171.732	101.149	-3.74818	0	0	0.319123
2465	0	-5.91282	0	0	-5.92991	-0.101632	4.34478	-0.166525	0.0129329	-0.0912663	-8.22893	-7.61E-16	2.46517	0	0	-0.0369213	2.8557	8.57749	-3.17403	424.836	413.824	635.838	383.836	383.836	383.836	5.78459	-44.9092	-5.7672	237.224	498.111	192.98	194.054	194.054	194.054	-45.1792	-7.35642	-3.05009	18.8429	-3.73879	1.94508	0.311035	0.310536	1.86718	-169.261	92.6747	-1.22177	0	0	0.34056
2466	0	-7.99573	0	0	-8.026	-0.117729	4.96157	-0.180713	0.0128318	-0.109411	-13.0614	3.55E-15	3.74788	0	0	-0.0611589	3.33335	7.82403	-2.84887	431.065	414.315	635.5	384.217	384.217	384.217	5.39998	-41.9074	-5.54373	232.668	497.796	192.716	194.054	194.054	194.054	-42.1509	-6.95848	-2.98137	19.5122	-4.4134	1.75846	0.307433	0.307919	1.90414	-164.287	79.703	1.72743	0	0	0.346179
2467	0	-10.1783	0	0	-10.2262	-0.132333	5.52017	-0.19873	0.0132189	-0.12519	-19.3378	3.89E-15	5.2165	0	0	-0.0913958	3.81799	6.98208	-2.40737	437.732	414.941	635.239	384.651	384.651	384.651	5.03326	-38.8142	-5.23264	228.268	497.415	192.818	194.054	194.054	194.054	-39.0319	-6.48896	-2.94211	20.2488	-5.10829	1.46881	0.291628	0.278721	1.93051	-159.486	64.0741	4.83265	0	0	0.343936
2468	0	-12.3884	0	0	-12.457	-0.144111	5.96993	-0.219577	0.0136213	-0.136053	-26.7616	1.35E-15	6.71074	0	0	-0.122899	4.3054	6.0534	-1.84649	444.801	415.684	635.074	385.148	385.148	385.147	4.71814	-35.706	-4.84005	224.151	496.982	193.421	194.054	194.054	194.054	-35.9004	-5.96217	-2.95117	21.0537	-5.8056	1.07956	0.269781	0.247238	1.94458	-157.758	48.4505	7.9753	0	0	0.345495
2469	0	-14.5382	0	0	-14.6273	-0.151712	6.25977	-0.241283	0.0135833	-0.139778	-34.7901	-4.91E-15	8.05381	0	0	-0.148407	4.7902	5.04128	-1.17018	452.226	416.525	635.025	385.705	385.705	385.705	4.49114	-32.6769	-4.38211	220.499	496.51	194.639	194.054	194.054	194.054	-32.8519	-5.40054	-3.02946	21.9309	-6.48481	0.597742	0.25083	0.231761	1.94124	-161.474	34.7108	11.064	0	0	0.361611
2470	0	-16.5312	0	0	-16.636	-0.153947	6.34495	-0.261456	0.0125375	-0.135233	-42.7242	2.45E-15	9.04632	0	0	-0.160112	5.26348	3.95107	-0.387282	459.951	417.442	635.118	386.304	386.304	386.304	4.3861	-29.8314	-3.88349	217.538	496.019	196.538	194.054	194.054	194.054	-29.992	-4.83234	-3.19734	22.8868	-7.12115	0.0360442	0.238186	0.232351	1.91846	-170.667	22.4714	14.0967	0	0	0.395936
2471	0	-18.2725	0	0	-18.3836	-0.149984	6.1939	-0.27775	0.0100524	-0.122616	-49.8167	7.57E-15	9.49326	0	0	-0.15242	5.71333	2.79033	0.489498	467.915	418.41	635.381	386.91	386.91	386.91	4.42891	-27.2747	-3.37271	215.513	495.524	199.12	194.054	194.054	194.054	-27.4259	-4.28702	-3.47175	23.9268	-7.68907	-0.588147	0.226155	0.238244	1.87584	-182.21	10.6508	17.0709	0	0	0.443677
2472	0	-19.6783	0	0	-19.7836	-0.139475	5.79298	-0.288379	0.00592572	-0.103113	-55.3958	-2.88E-15	9.22697	0	0	-0.124362	6.12721	1.56872	1.44302	476.048	419.405	635.839	387.479	387.48	387.48	4.6334	-25.1014	-2.87591	214.658	495.031	202.32	194.054	194.054	194.054	-25.2481	-3.78997	-3.86317	25.0536	-8.16729	-1.25512	0.21269	0.230498	1.81494	-193.719	-2.6081	19.9179	0	0	0.498394
2473	0	-20.6849	0	0	-20.7726	-0.122655	5.15009	-0.292203	8.49E-05	-0.0788946	-58.9491	6.77E-15	8.13063	0	0	-0.0803981	6.49573	0.297766	2.45192	484.277	420.402	636.514	387.973	387.973	387.973	4.99923	-23.3873	-2.41024	215.167	494.535	206.013	194.054	194.054	194.054	-23.5337	-3.35729	-4.37338	26.2652	-8.54411	-1.94499	0.194612	0.1968	1.7412	-202.235	-18.3521	22.5457	0	0	0.551116
2474	0	-21.2538	0	0	-21.3166	-0.100329	4.29479	-0.2887	-0.00733901	-0.0524643	-60.1831	8.12E-15	6.19118	0	0	-0.029183	6.81516	-1.0093	3.49082	492.521	421.376	637.414	388.365	388.365	388.365	5.51199	-22.1824	-1.98007	217.175	494.017	210.039	194.054	194.054	194.054	-22.3322	-2.99312	-4.99399	27.5542	-8.81929	-2.63765	0.168926	0.139299	1.65941	-205.142	-36.1948	24.8822	0	0	0.592249
2475	0	-21.3759	0	0	-21.4126	-0.073801	3.27604	-0.277878	-0.0159641	-0.0263628	-59.0528	-5.41E-15	3.5389	0	0	0.0193206	7.08738	-2.33782	4.53072	500.699	422.302	638.536	388.647	388.647	388.647	6.14489	-21.5086	-1.577	220.751	493.443	214.219	194.054	194.054	194.054	-21.6646	-2.6901	-5.7064	28.9085	-9.00101	-3.31255	0.135192	0.0764426	1.57692	-200.675	-53.6884	26.8028	0	0	0.612668
2476	0	-21.0708	0	0	-21.0865	-0.0447182	2.15681	-0.260332	-0.024919	-0.00242922	-55.7708	-6.77E-15	0.472811	0	0	0.0571279	7.31734	-3.67223	5.54013	508.729	423.158	639.87	388.822	388.822	388.822	6.86154	-21.36	-1.18403	225.894	492.769	218.374	194.054	194.054	194.054	-21.524	-2.4329	-6.483	30.313	-9.0996	-3.94881	0.100535	0.0277008	1.4972	-189.596	-68.3037	28.0908	0	0	0.608845
2477	0	-20.384	0	0	-20.3873	-0.0149017	1.00764	-0.237412	-0.0329332	0.0179685	-50.7874	-1.35E-15	-2.58859	0	0	0.0804194	7.50981	-4.99641	6.48825	516.535	423.919	641.398	388.893	388.893	388.893	7.61988	-21.7066	-0.781538	232.543	491.946	222.342	194.054	194.054	194.054	-21.8791	-2.20312	-7.29014	31.7497	-9.12299	-4.52535	0.075257	0.00777976	1.42509	-174.297	-77.5249	28.3644	0	0	0.582565
2478	0	-19.3806	0	0	-19.3807	0.013846	-0.101115	-0.211104	-0.0386213	0.0340867	-44.7122	-2.71E-15	-5.20178	0	0	0.0897632	7.66697	-6.29434	7.34826	524.05	424.562	643.1	388.862	388.862	388.862	8.37684	-22.4997	-0.353399	240.591	490.931	225.981	194.054	194.054	194.054	-22.68	-1.98413	-8.09229	33.1983	-9.07571	-5.02283	0.0586605	0.0170759	1.36376	-155.622	-80.29	27.2106	0	0	0.533075
2479	0	-18.137	0	0	-18.1405	0.0399309	-1.10712	-0.18383	-0.0407019	0.0456663	-38.2131	-2.71E-15	-6.98463	0	0	0.0886884	7.78825	-7.55078	8.09817	531.216	425.065	644.958	388.723	388.723	388.723	9.09333	-23.6789	0.108694	249.902	489.693	229.175	194.054	194.054	194.054	-23.865	-1.76467	-8.85652	34.6358	-8.96102	-5.42565	0.0499413	0.0430111	1.31553	-135.301	-77.178	24.2832	0	0	0.465196
2480	0	-16.7317	0	0	-16.7418	0.0621153	-1.96219	-0.15803	-0.038469	0.0527504	-31.9058	-2.71E-15	-7.70619	0	0	0.0815509	7.87224	-8.75201	8.7207	537.986	425.409	646.948	388.474	388.474	388.475	9.7388	-25.1794	0.603966	260.331	488.224	231.84	194.054	194.054	194.054	-25.3686	-1.5403	-9.55676	36.0382	-8.78487	-5.72312	0.0464445	0.0667901	1.28009	-114.831	-69.9289	19.4239	0	0	0.38653
2481	0	-15.2376	0	0	-15.2542	0.0796014	-2.63558	-0.135553	-0.0317453	0.0554478	-26.2514	1.35E-15	-7.29363	0	0	0.0718995	7.9195	-9.88612	9.20253	544.325	425.577	649.044	388.122	388.122	388.122	10.2943	-26.9377	1.12399	271.732	486.54	233.917	194.054	194.054	194.054	-27.1274	-1.31292	-10.1766	37.3811	-8.55905	-5.90801	0.0440038	0.0821613	1.25665	-94.821	-59.0052	12.7484	0	0	0.303569
2482	0	-13.7168	0	0	-13.7375	0.0920866	-3.11594	-0.117688	-0.0210027	0.0539025	-21.5463	3.38E-15	-5.83276	0	0	0.0619028	7.9335	-10.9434	9.53324	550.203	425.559	651.215	387.68	387.68	387.68	10.7537	-28.8966	1.65537	283.975	484.682	235.383	194.054	194.054	194.054	-29.0848	-1.08943	-10.7104	38.6429	-8.29929	-5.97595	0.038738	0.0915596	1.24484	-75.2762	-44.39	4.607	0	0	0.221775
2483	0	-12.2178	0	0	-12.2398	0.0997583	-3.41089	-0.105138	-0.0069572	0.0486528	-17.9319	2.03E-15	-3.50503	0	0	0.052594	7.92002	-11.9169	9.70437	555.599	425.346	653.426	387.169	387.169	387.169	11.1236	-31.0073	2.18319	296.943	482.711	236.242	194.054	194.054	194.054	-31.1933	-0.879873	-11.1633	39.8081	-8.02003	-5.92455	0.0343401	0.0978398	1.24152	-57.5359	-26.7452	-4.53388	0	0	0.150032
2484	0	-10.7748	0	0	-10.7957	0.103234	-3.54447	-0.0980572	0.00931031	0.0401849	-15.4205	2.03E-15	-0.574326	0	0	0.0443803	7.88605	-12.802	9.71029	560.5	424.934	655.643	386.613	386.613	386.613	11.421	-33.2309	2.69432	310.538	480.707	236.528	194.054	194.054	194.054	-33.4159	-0.695393	-11.5494	40.8677	-7.73094	-5.75307	0.0355142	0.107554	1.24531	-42.5582	-6.41755	-14.1156	0	0	0.0936359
2485	0	-9.40882	0	0	-9.42711	0.103474	-3.55369	-0.0960504	0.0264747	0.0293124	-13.917	1.27E-15	2.64678	0	0	0.0374963	7.83832	-13.5967	9.54971	564.899	424.326	657.831	386.031	386.031	386.031	11.6711	-35.5386	3.17966	324.674	478.756	236.304	194.054	194.054	194.054	-35.7256	-0.546679	-11.8902	41.8188	-7.43714	-5.46183	0.0489854	0.123656	1.25298	-31.7017	15.6226	-23.4989	0	0	0.0560922
2486	0	-8.1294	0	0	-8.14455	0.101636	-3.48305	-0.0983963	0.0431386	0.017101	-13.2596	-8.46E-16	5.83308	0	0	0.0322375	7.78204	-14.3011	9.22755	568.802	423.527	659.963	385.436	385.436	385.436	11.9031	-37.9106	3.63537	339.282	476.949	235.649	194.054	194.054	194.054	-38.1044	-0.442769	-12.2111	42.6611	-7.14158	-5.05177	0.0766382	0.143989	1.26187	-25.647	37.8773	-32.0607	0	0	0.0369568
2487	0	-6.93731	0	0	-6.94944	0.0989129	-3.3784	-0.104221	0.0580531	0.00416864	-13.2495	1.69E-15	8.68573	0	0	0.0288949	7.72065	-14.917	8.7554	572.222	422.547	662.016	384.831	384.831	384.831	12.1465	-40.3341	4.06278	354.298	475.371	234.659	194.054	194.054	194.054	-40.5417	-0.390476	-12.5379	43.3965	-6.84641	-4.52512	0.109719	0.166331	1.27198	-22.3439	59.2927	-39.2827	0	0	0.0296073
2488	0	-5.82711	0	0	-5.83672	0.0964226	-3.28267	-0.112439	0.0702144	-0.00859805	-13.6567	1.35E-15	10.9576	0	0	0.0275048	7.65618	-15.4483	8.1495	575.181	421.399	663.97	384.216	384.216	384.216	12.4278	-42.8022	4.4672	369.668	474.095	233.437	194.054	194.054	194.054	-43.032	-0.394466	-12.8938	44.029	-6.55383	-3.88741	0.140551	0.187223	1.28505	-20.3699	78.6974	-44.7634	0	0	0.0290675
2489	0	-4.79003	0	0	-4.79768	0.0950916	-3.2315	-0.121755	0.0789005	-0.020515	-14.2338	-2.71E-15	12.4694	0	0	0.0276818	7.58993	-15.9003	7.42856	577.702	420.101	665.81	383.588	383.588	383.588	12.7672	-45.3113	4.85635	385.341	473.174	232.086	194.054	194.054	194.054	-45.5737	-0.457374	-13.2968	44.566	-6.26608	-3.14997	0.16677	0.198362	1.29789	-19.2114	94.309	-48.3481	0	0	0.0325432
2490	0	-3.81681	0	0	-3.82297	0.0955604	-3.24952	-0.131096	0.0837025	-0.0310214	-14.7732	-2.71E-15	13.1213	0	0	0.0286893	7.52372	-16.2799	6.61308	579.814	418.67	667.524	382.948	382.948	382.948	13.177	-47.8584	5.23874	401.268	472.641	230.702	194.054	194.054	194.054	-48.1656	-0.579775	-13.7571	45.0181	-5.98642	-2.33026	0.19058	0.197819	1.31162	-19.112	105.139	-50.0101	0	0	0.0377977
2491	0	-2.90009	0	0	-2.90505	0.0981338	-3.34845	-0.139691	0.0845623	-0.0398104	-15.1261	6.77E-16	12.8984	0	0	0.0296026	7.46005	-16.5948	5.72578	581.548	417.124	669.099	382.301	382.301	382.301	13.6601	-50.4397	5.62197	417.401	472.501	229.369	194.054	194.054	194.054	-50.8054	-0.760266	-14.2765	45.3973	-5.71891	-1.45139	0.217061	0.193948	1.32587	-20.777	111.821	-49.9245	0	0	0.0425374
2492	0	-2.03571	0	0	-2.03957	0.102779	-3.52698	-0.147181	0.0818272	-0.0467934	-15.2186	3.38E-15	11.8725	0	0	0.0295988	7.40054	-16.8528	4.79207	582.936	415.484	670.526	381.655	381.655	381.655	14.2105	-53.0489	6.01121	433.691	472.74	228.154	194.054	194.054	194.054	-53.4879	-0.99566	-14.848	45.7159	-5.46686	-0.541331	0.247929	0.19381	1.34262	-24.0926	114.895	-48.4102	0	0	0.0446498
2493	0	-1.22328	0	0	-1.22594	0.109169	-3.77245	-0.153514	0.0760889	-0.0519294	-15.0389	2.71E-15	10.177	0	0	0.0281883	7.3447	-17.062	3.8397	584.016	413.768	671.8	381.02	381.02	381.02	14.8139	-55.6768	6.40807	450.094	473.317	227.105	194.054	194.054	194.054	-56.2044	-1.28128	-15.4564	45.985	-5.23095	0.368584	0.283735	0.203264	1.36224	-29.0005	115.115	-45.8645	0	0	0.042886
2494	0	-0.46609	0	0	-0.46725	0.116751	-4.06353	-0.158701	0.0680689	-0.0554	-14.6046	-6.77E-16	7.98266	0	0	0.0253026	7.28912	-17.2298	2.89767	584.825	411.993	672.921	380.403	380.403	380.403	15.4499	-58.3115	6.80998	466.568	474.179	226.252	194.054	194.054	194.054	-58.9429	-1.61118	-16.0805	46.2135	-5.00723	1.24615	0.321603	0.225711	1.3855	-34.6803	113.409	-42.6424	0	0	0.0363059
2495	0	0.229296	0	0	0.229971	0.12483	-4.3735	-0.162934	0.0586414	-0.0572809	-13.9657	-1.02E-15	5.48618	0	0	0.0212911	7.22725	-17.3629	1.99421	585.399	410.175	673.895	379.809	379.809	379.809	16.0939	-60.9385	7.21014	483.077	475.257	225.61	194.054	194.054	194.054	-61.6873	-1.97828	-16.6948	46.4081	-4.78669	2.06092	0.355504	0.259641	1.41209	-39.9594	110.777	-39.1187	0	0	0.0247914
2496	0	0.853596	0	0	0.856431	0.132648	-4.67318	-0.166437	0.0485265	-0.0578537	-13.1805	-4.27E-15	2.86821	0	0	0.0167468	7.15049	-17.4673	1.15417	585.77	408.326	674.73	379.241	379.241	379.241	16.7194	-63.5418	7.598	499.593	476.478	225.18	194.054	194.054	194.054	-64.4186	-2.37446	-17.2716	46.5737	-4.55625	2.78673	0.381517	0.294833	1.44017	-44.0823	107.12	-35.5294	0	0	0.00953131
2497	0	1.39556	0	0	1.40075	0.139438	-4.93323	-0.169462	0.0384116	-0.0571328	-12.3133	1.18E-15	0.295665	0	0	0.0123432	7.0504	-17.5479	0.397526	585.966	406.459	675.436	378.703	378.703	378.703	17.3004	-66.1034	7.96032	516.094	477.769	224.955	194.054	194.054	194.054	-67.1149	-2.79057	-17.7837	46.7146	-4.30101	3.40333	0.401229	0.319129	1.4665	-47.7714	102.156	-32.0874	0	0	-0.00710151
2498	0	1.84318	0	0	1.85057	0.144444	-5.12482	-0.172155	0.0287811	-0.0555304	-11.419	-4.57E-15	-2.09786	0	0	0.0086625	6.92113	-17.6089	-0.26052	586.009	404.587	676.021	378.201	378.201	378.201	17.8124	-68.6052	8.28213	532.565	479.058	224.919	194.054	194.054	194.054	-69.7525	-3.21662	-18.2059	46.8345	-4.00795	3.89689	0.413607	0.328162	1.48982	-50.6062	96.1675	-28.8654	0	0	-0.0232234
2499	0	2.18394	0	0	2.19303	0.146956	-5.22095	-0.174586	0.0201062	-0.053553	-10.5498	2.03E-15	-4.19494	0	0	0.0061025	6.7605	-17.6538	-0.809655	585.92	402.723	676.49	377.746	377.746	377.746	18.2343	-71.0284	8.54808	548.999	480.282	225.056	194.054	194.054	194.054	-72.3064	-3.64199	-18.5165	46.9371	-3.6695	4.25985	0.421724	0.323482	1.51098	-52.8991	89.7895	-25.8964	0	0	-0.0371026
2500	0	2.40581	0	0	2.41576	0.146349	-5.19773	-0.17701	0.0126461	-0.0519495	-9.78397	1.02E-15	-5.9124	0	0	0.00480653	6.56957	-17.6853	-1.24371	585.715	400.88	676.844	377.35	377.349	377.349	18.5489	-73.3546	8.7437	565.388	481.385	225.349	194.054	194.054	194.054	-74.7518	-4.05576	-18.6986	47.0245	-3.28651	4.4899	0.423179	0.31593	1.53116	-53.3215	84.4562	-23.132	0	0	-0.0487886
2501	0	2.49811	0	0	2.50777	0.142122	-5.03599	-0.179495	0.00672099	-0.0514078	-9.18883	-3.05E-15	-7.17144	0	0	0.00459483	6.35103	-17.7057	-1.56118	585.41	399.072	677.086	377.021	377.021	377.021	18.7434	-75.5669	8.85671	581.726	482.32	225.783	194.054	194.054	194.054	-77.065	-4.44712	-18.7407	47.0981	-2.86751	4.58935	0.417692	0.310348	1.55139	-51.168	80.4152	-20.4665	0	0	-0.0580882
2502	0	2.45239	0	0	2.46075	0.133944	-4.7228	-0.182289	0.00244492	-0.0526635	-8.85545	3.38E-16	-7.92465	0	0	0.0049857	6.10817	-17.7172	-1.76521	585.017	397.314	677.219	376.766	376.766	376.766	18.8097	-77.6503	8.87829	598	483.049	226.349	194.054	194.054	194.054	-79.2256	-4.80579	-18.6369	47.1589	-2.42577	4.56408	0.406947	0.305569	1.56969	-45.9874	76.9969	-17.7709	0	0	-0.0643452
2503	0	2.26447	0	0	2.27072	0.121659	-4.25186	-0.185435	-0.000110534	-0.0561275	-8.85153	-1.18E-15	-8.1403	0	0	0.00525192	5.84462	-17.7212	-1.86261	584.547	395.62	677.247	376.584	376.584	376.584	18.7441	-79.5934	8.80411	614.188	483.545	227.045	194.054	194.054	194.054	-81.218	-5.12254	-18.3875	47.2084	-1.97587	4.42323	0.394462	0.298917	1.58429	-38.0424	73.4987	-14.9432	0	0	-0.0668446
2504	0	1.93572	0	0	1.93958	0.105284	-3.62323	-0.188972	-0.00091685	-0.0623381	-9.22905	-8.46E-16	-7.80433	0	0	0.00455563	5.56463	-17.7191	-1.86241	584.01	394.004	677.176	376.466	376.466	376.466	18.5478	-81.3898	8.63486	630.255	483.786	227.875	194.054	194.054	194.054	-83.0337	-5.38984	-17.9985	47.2484	-1.53075	4.17936	0.38373	0.28599	1.59278	-27.4702	69.0096	-11.9001	0	0	-0.0649047
2505	0	1.47471	0	0	1.47651	0.0849948	-2.84314	-0.19271	4.67E-06	-0.0715819	-9.98973	-3.81E-15	-6.92515	0	0	0.00214704	5.27315	-17.7116	-1.77418	583.422	392.48	677.011	376.399	376.399	376.399	18.2263	-83.0388	8.37641	646.154	483.761	228.853	194.054	194.054	194.054	-84.6717	-5.60233	-17.481	47.2801	-1.10224	3.84839	0.373275	0.270008	1.59688	-13.5083	63.9726	-8.61346	0	0	-0.0594427
2506	0	0.89797	0	0	0.898474	0.0611277	-1.92415	-0.196273	0.00264571	-0.08427	-11.0763	-1.61E-15	-5.53157	0	0	-0.00240976	4.97527	-17.699	-1.6081	582.796	391.06	676.76	376.363	376.363	376.363	17.7898	-84.5462	8.03962	661.818	483.467	229.998	194.054	194.054	194.054	-86.1398	-5.75714	-16.8512	47.3031	-0.700991	3.44885	0.354559	0.25663	1.59986	6.30639	59.1845	-5.04283	0	0	-0.0518223
2507	0	0.229812	0	0	0.229836	0.0342141	-0.886682	-0.199052	0.00683386	-0.10031	-12.36	-1.35E-15	-3.69389	0	0	-0.00898096	4.67542	-17.6813	-1.37646	582.147	389.754	676.428	376.337	376.337	376.337	17.2524	-85.9238	7.63976	677.162	482.907	231.334	194.054	194.054	194.054	-87.4536	-5.85402	-16.1296	47.3175	-0.335482	2.99972	0.321393	0.245914	1.60341	33.4613	54.8129	-1.1828	0	0	-0.0426357
2508	0	-0.498865	0	0	-0.498886	0.00497547	0.241039	-0.200292	0.0123248	-0.119176	-13.6468	-2.59E-15	-1.51618	0	0	-0.0167817	4.37744	-17.6589	-1.09469	581.486	388.572	676.025	376.299	376.299	376.299	16.6328	-87.1884	7.19548	692.084	482.095	232.884	194.054	194.054	194.054	-88.6354	-5.89538	-15.3403	47.3247	-0.0109361	2.51892	0.274343	0.23481	1.60575	67.6187	50.6785	2.94868	0	0	-0.032315
2509	0	-1.25254	0	0	-1.25294	-0.0257107	1.42438	-0.199092	0.0186742	-0.140092	-14.6865	-3.15E-15	0.853848	0	0	-0.0244526	4.08497	-17.6322	-0.780731	580.821	387.519	675.556	376.235	376.235	376.235	15.9534	-88.3603	6.7273	706.464	481.055	234.664	194.054	194.054	194.054	-89.7113	-5.88623	-14.5101	47.3285	0.270336	2.02279	0.217022	0.221541	1.6052	107.667	46.9913	7.26776	0	0	-0.0220017
2510	0	-1.99406	0	0	-1.99616	-0.056883	2.62521	-0.194506	0.0255284	-0.162106	-15.2045	-8.87E-15	3.26263	0	0	-0.0304921	3.80179	-17.6018	-0.453634	580.159	386.6	675.025	376.135	376.135	376.135	15.2391	-89.46	6.25605	720.175	479.818	236.679	194.054	194.054	194.054	-90.7085	-5.8338	-13.6671	47.3332	0.507559	1.52672	0.156525	0.204328	1.59843	151.56	43.8408	11.6523	0	0	-0.0128217
2511	0	-2.68849	0	0	-2.69443	-0.0875615	3.80478	-0.185782	0.0324212	-0.184168	-14.9586	1.97E-15	5.54318	0	0	-0.0337074	3.53181	-17.5679	-0.13146	579.504	385.815	674.436	375.992	375.992	375.992	14.5163	-90.5052	5.80134	733.08	478.421	238.911	194.054	194.054	194.054	-91.6506	-5.74681	-12.8392	47.3412	0.700257	1.04605	0.0976516	0.184325	1.58465	197.294	41.5267	15.9354	0	0	-0.00556266
2512	0	-3.30721	0	0	-3.3195	-0.116826	4.92701	-0.172585	0.0390153	-0.205435	-13.7971	-1.40E-15	7.55191	0	0	-0.0336536	3.27895	-17.5305	0.169874	578.864	385.163	673.79	375.806	375.806	375.806	13.8105	-91.5076	5.38052	745.047	476.91	241.317	194.054	194.054	194.054	-92.5542	-5.63429	-12.0526	47.3524	0.847652	0.596717	0.0415603	0.16237	1.56246	243.695	40.0531	19.9487	0	0	-0.00025987
2513	0	-3.83136	0	0	-3.85222	-0.14386	5.96032	-0.15541	0.044946	-0.2251	-11.7265	-2.79E-15	9.16685	0	0	-0.0306975	3.04677	-17.489	0.436774	578.245	384.639	673.089	375.578	375.578	375.578	13.1443	-92.4697	5.00791	755.949	475.33	243.821	194.054	194.054	194.054	-93.4256	-5.50454	-11.3299	47.3644	0.949849	0.195093	-0.0158315	0.146112	1.53803	290.136	40.2501	23.5265	0	0	0.00310095
2514	0	-4.25338	0	0	-4.28426	-0.167964	6.87843	-0.135393	0.0500622	-0.242499	-8.90058	-3.13E-15	10.3193	0	0	-0.0257775	2.83778	-17.4429	0.656269	577.649	384.236	672.33	375.311	375.311	375.311	12.5354	-93.3846	4.69434	765.675	473.726	246.318	194.054	194.054	194.054	-94.2601	-5.36427	-10.689	47.3746	1.00973	-0.144027	-0.0791908	0.137194	1.51421	336.206	42.0816	26.5226	0	0	0.00466391
2515	0	-4.5767	0	0	-4.61798	-0.18856	7.66012	-0.11421	0.0541413	-0.256533	-5.59775	3.55E-15	10.9692	0	0	-0.0199445	2.65326	-17.3914	0.814697	577.073	383.946	671.517	375.014	375.014	375.014	11.9956	-94.2365	4.44657	774.128	472.139	248.682	194.054	194.054	194.054	-95.043	-5.21837	-10.1419	47.3829	1.03274	-0.408793	-0.141612	0.131467	1.4931	378.207	44.5035	28.7611	0	0	0.00426363
2516	0	-4.81378	0	0	-4.86474	-0.205219	8.29032	-0.093621	0.0571525	-0.266182	-2.15029	2.88E-15	11.131	0	0	-0.014078	2.49384	-17.3341	0.898594	576.51	383.756	670.647	374.698	374.698	374.698	11.5308	-95.0033	4.26724	781.237	470.604	250.775	194.054	194.054	194.054	-95.7522	-5.06993	-9.69428	47.3905	1.0257	-0.591146	-0.19565	0.124947	1.47531	412.524	46.5747	30.1016	0	0	0.00186225
2517	0	-4.98341	0	0	-5.04239	-0.217689	8.76072	-0.0753209	0.0589731	-0.270439	1.10065	-1.52E-15	10.8399	0	0	-0.00872097	2.36007	-17.2703	0.896433	575.95	383.656	669.722	374.377	374.377	374.377	11.1407	-95.66	4.15459	786.956	469.147	252.459	194.054	194.054	194.054	-96.3619	-4.92055	-9.34551	47.3991	0.995136	-0.686423	-0.230208	0.117408	1.46016	434.913	47.7883	30.4406	0	0	-0.00157052
2518	0	-5.10777	0	0	-5.17263	-0.225913	9.07033	-0.0606596	0.0596318	-0.268667	3.85725	3.38E-16	10.169	0	0	-0.0041348	2.25196	-17.1986	0.800858	575.382	383.633	668.744	374.061	374.061	374.061	10.8205	-96.181	4.10293	791.273	467.788	253.612	194.054	194.054	194.054	-96.8451	-4.77057	-9.0894	47.4083	0.947043	-0.692838	-0.240032	0.118976	1.45369	442.781	49.5969	29.7464	0	0	-0.00376563
2519	0	-5.21011	0	0	-5.27858	-0.230029	9.22509	-0.0506379	0.0589877	-0.260471	5.8812	6.77E-16	9.19142	0	0	-0.000389447	2.16747	-17.1172	0.609453	574.798	383.678	667.717	373.757	373.757	373.757	10.5611	-96.5438	4.10306	794.203	466.536	254.136	194.054	194.054	194.054	-97.1777	-4.61947	-8.91497	47.4156	0.888066	-0.611592	-0.224121	0.132118	1.45661	434.936	52.1642	28.0723	0	0	-0.00240006
2520	0	-5.31286	0	0	-5.38287	-0.230334	9.23656	-0.0458777	0.0571175	-0.246028	7.00405	6.77E-16	8.01037	0	0	0.00249414	2.1021	-17.0235	0.324622	574.189	383.779	666.653	373.467	373.467	373.467	10.351	-96.7305	4.14324	795.795	465.393	253.964	194.054	194.054	194.054	-97.34	-4.46631	-8.80781	47.4162	0.825724	-0.447262	-0.185552	0.149476	1.47003	411.747	54.7848	25.5546	0	0	0.00319135
2521	0	-5.43613	0	0	-5.50594	-0.227236	9.1201	-0.0466724	0.0541223	-0.225821	7.12334	1.86E-15	6.73423	0	0	0.0044743	2.05031	-16.9148	-0.0473289	573.548	383.931	665.564	373.189	373.189	373.189	10.1777	-96.7299	4.20999	796.127	464.355	253.071	194.054	194.054	194.054	-97.3188	-4.31017	-8.75148	47.4043	0.768	-0.208134	-0.130344	0.163625	1.49174	374.737	56.8414	22.3828	0	0	0.0117355
2522	0	-5.59656	0	0	-5.66488	-0.221205	8.89315	-0.0529873	0.0503505	-0.200773	6.20042	0	5.49162	0	0	0.00545815	2.00728	-16.7885	-0.497311	572.868	384.127	664.467	372.917	372.917	372.917	10.029	-96.5387	4.28955	795.3	463.413	251.467	194.054	194.054	194.054	-97.1091	-4.15058	-8.72903	47.3752	0.722543	0.0943955	-0.0599793	0.168238	1.51798	325.206	57.839	18.7801	0	0	0.0204277
2523	0	-5.80637	0	0	-5.87223	-0.212726	8.57365	-0.0645644	0.0461912	-0.172156	4.24856	-2.03E-15	4.40147	0	0	0.00531643	1.96995	-16.6421	-1.0136	572.142	384.364	663.375	372.645	372.645	372.645	9.89388	-96.1613	4.36901	793.433	462.556	249.201	194.054	194.054	194.054	-96.7142	-3.98791	-8.72459	47.3251	0.696141	0.446858	0.0218368	0.167556	1.55065	265.517	58.6499	14.9724	0	0	0.0260643
2524	0	-6.07225	0	0	-6.13492	-0.202267	8.17879	-0.0809205	0.0421578	-0.141644	1.33501	-3.38E-16	3.57079	0	0	0.00395172	1.93658	-16.4735	-1.58237	571.366	384.643	662.305	372.364	372.364	372.364	9.76442	-95.6109	4.43768	790.664	461.773	246.361	194.054	194.054	194.054	-96.1461	-3.82367	-8.72489	47.2514	0.694378	0.834558	0.10791	0.172799	1.59232	199.5	60.8613	11.1987	0	0	0.0259152
2525	0	-6.39442	0	0	-6.45322	-0.190231	7.72341	-0.10124	0.0387308	-0.111315	-2.4027	2.75E-15	3.06779	0	0	0.00140044	1.90481	-16.2814	-2.18919	570.537	384.964	661.274	372.066	372.066	372.066	9.63614	-94.9087	4.488	787.134	461.058	243.06	194.054	194.054	194.054	-95.4257	-3.66072	-8.72049	47.1525	0.721108	1.24164	0.188481	0.193276	1.64609	132.325	65.7934	7.69073	0	0	0.0184194
2526	0	-6.76583	0	0	-6.82015	-0.176907	7.2182	-0.124187	0.0361514	-0.0828682	-6.73138	-1.86E-15	2.89375	0	0	-0.002051	1.87026	-16.0655	-2.82067	569.647	385.331	660.302	371.741	371.741	371.742	9.50886	-94.0835	4.51609	782.986	460.41	239.439	194.054	194.054	194.054	-94.5821	-3.50331	-8.70665	47.0279	0.779225	1.65104	0.260676	0.225943	1.70988	67.5559	73.0583	4.598	0	0	0.00316815
2527	0	-7.17231	0	0	-7.22145	-0.16248	6.66986	-0.147925	0.034468	-0.0580755	-11.3225	-1.06E-15	2.98934	0	0	-0.0057888	1.82683	-15.8261	-3.46457	568.693	385.745	659.413	371.384	371.383	371.384	9.3863	-93.1706	4.52159	778.355	459.832	235.652	194.054	194.054	194.054	-93.651	-3.35679	-8.68323	46.8777	0.870311	2.04585	0.322266	0.258537	1.77462	8.82131	81.0609	2.01231	0	0	-0.01856
2528	0	-7.59327	0	0	-7.63651	-0.147067	6.08266	-0.170221	0.0333072	-0.0379773	-15.7749	3.28E-15	3.2261	0	0	-0.00897842	1.76857	-15.5647	-4.10896	567.669	386.21	658.632	370.99	370.99	370.99	9.27483	-92.209	4.50695	773.367	459.334	231.852	194.054	194.054	194.054	-92.6723	-3.22692	-8.6537	46.7021	0.994767	2.4114	0.375869	0.275199	1.8336	-41.9342	87.1436	-0.0638231	0	0	-0.0443336
2529	0	-8.00399	0	0	-8.04071	-0.130795	5.46137	-0.188859	0.0321932	-0.022849	-19.6838	-4.44E-15	3.46144	0	0	-0.0108099	1.69179	-15.2828	-4.74038	566.577	386.729	657.976	370.562	370.562	370.562	9.18145	-91.2382	4.47607	768.127	458.924	228.185	194.054	194.054	194.054	-91.6867	-3.11881	-8.62333	46.4995	1.15114	2.73646	0.425235	0.26803	1.87707	-84.2724	89.6766	-1.70322	0	0	-0.0718114
2530	0	-8.37897	0	0	-8.40886	-0.113895	4.81474	-0.202121	0.0306072	-0.012721	-22.7229	3.30E-15	3.57141	0	0	-0.010832	1.59613	-14.9825	-5.34255	565.424	387.301	657.46	370.109	370.109	370.109	9.1113	-90.2945	4.43354	762.726	458.608	224.771	194.054	194.054	194.054	-90.731	-3.03554	-8.59708	46.266	1.33538	3.01419	0.462481	0.244942	1.90804	-115.693	88.6469	-2.93874	0	0	-0.0981361
2531	0	-8.69607	0	0	-8.71917	-0.0967248	4.15653	-0.209381	0.0284582	-0.00660531	-24.7304	5.42E-15	3.51438	0	0	-0.00908573	1.48312	-14.6654	-5.89853	564.221	387.926	657.092	369.645	369.645	369.645	9.06584	-89.4072	4.38361	757.235	458.387	221.694	194.054	194.054	194.054	-89.8347	-2.9773	-8.57794	45.9964	1.54239	3.24107	0.479875	0.22304	1.93046	-135.496	86.006	-3.83137	0	0	-0.121735
2532	0	-8.93929	0	0	-8.9562	-0.0797489	3.50466	-0.211171	0.0259638	-0.00396573	-25.7266	4.15E-15	3.31967	0	0	-0.00603388	1.35383	-14.334	-6.39414	562.975	388.6	656.876	369.188	369.188	369.188	9.04253	-88.5966	4.3303	751.706	458.254	219.003	194.054	194.054	194.054	-89.0179	-2.94118	-8.56659	45.6863	1.76918	3.41498	0.469844	0.209331	1.94659	-142.689	82.4627	-4.37659	0	0	-0.139789
2533	0	-9.09976	0	0	-9.11135	-0.0634572	2.87821	-0.20859	0.0235599	-0.00349165	-25.8478	-4.73E-15	3.06406	0	0	-0.00231171	1.20793	-13.9906	-6.82065	561.689	389.321	656.813	368.761	368.761	368.761	9.03603	-87.8746	4.27744	746.174	458.197	216.713	194.054	194.054	194.054	-88.292	-2.92194	-8.56199	45.3344	2.01587	3.53479	0.437659	0.200801	1.95483	-140.168	78.239	-4.62734	0	0	-0.151204
2534	0	-9.1749	0	0	-9.18235	-0.0483096	2.29513	-0.202616	0.0215622	-0.00458846	-25.2587	-5.34E-15	2.81508	0	0	0.00145573	1.04464	-13.6374	-7.17482	560.357	390.087	656.896	368.393	368.393	368.393	9.04004	-87.2462	4.22914	740.66	458.205	214.811	194.054	194.054	194.054	-87.6612	-2.91301	-8.56275	44.9418	2.28441	3.60072	0.387781	0.189908	1.95039	-129.762	73.2448	-4.60483	0	0	-0.154476
2535	0	-9.16818	0	0	-9.17259	-0.0346797	1.77006	-0.194299	0.0199056	-0.0066117	-24.151	-5.33E-15	2.58944	0	0	0.00474426	0.86401	-13.2762	-7.45812	558.967	390.896	657.115	368.11	368.11	368.11	9.04859	-86.7097	4.1899	735.172	458.267	213.265	194.054	194.054	194.054	-87.1232	-2.90747	-8.56801	44.5109	2.57604	3.61566	0.326041	0.173756	1.93135	-113.809	68.0966	-4.37135	0	0	-0.149717
2536	0	-9.08761	0	0	-9.09002	-0.0228153	1.31276	-0.184961	0.0185075	-0.00910397	-22.7459	-3.32E-15	2.38452	0	0	0.00725271	0.668031	-12.9083	-7.6757	557.504	391.75	657.451	367.939	367.939	367.939	9.05697	-86.2591	4.16412	729.708	458.373	212.03	194.054	194.054	194.054	-86.6712	-2.89885	-8.57771	44.0451	2.88977	3.58548	0.259341	0.143845	1.89409	-94.761	62.1879	-4.00029	0	0	-0.137343
2537	0	-8.94403	0	0	-8.94521	-0.0128352	0.927955	-0.175615	0.0169408	-0.0115686	-21.2259	2.52E-15	2.15229	0	0	0.00888283	0.461688	-12.5342	-7.83508	555.947	392.65	657.875	367.901	367.901	367.901	9.0617	-85.8851	4.15532	724.262	458.518	211.053	194.054	194.054	194.054	-86.2957	-2.88194	-8.59211	43.5478	3.21977	3.51902	0.19346	0.101268	1.84028	-75.0013	55.5668	-3.58802	0	0	-0.119126
2538	0	-8.74936	0	0	-8.74986	-0.00475049	0.616168	-0.166828	0.0152245	-0.0138297	-19.7148	-4.86E-15	1.88831	0	0	0.00974062	0.25282	-12.1541	-7.94506	554.279	393.602	658.355	368.012	368.012	368.012	9.0601	-85.5773	4.16541	718.823	458.694	210.282	194.054	194.054	194.054	-85.9858	-2.85296	-8.61102	43.0223	3.55403	3.42706	0.132307	0.0526044	1.77305	-56.1003	48.6931	-3.18349	0	0	-0.0972498
2539	0	-8.51568	0	0	-8.51586	0.00152158	0.374259	-0.158986	0.0134107	-0.0156009	-18.3018	-1.21E-15	1.59768	0	0	0.0100094	0.0505712	-11.7679	-8.01512	552.48	394.61	658.855	368.274	368.274	368.274	9.05007	-85.325	4.19466	713.383	458.891	209.667	194.054	194.054	194.054	-85.7304	-2.80961	-8.63361	42.4717	3.87581	3.3208	0.0801908	0.00791007	1.69747	-39.7913	42.2589	-2.83205	0	0	-0.0749925
2540	0	-8.25469	0	0	-8.25474	0.00614456	0.195946	-0.152404	0.0116031	-0.0167364	-17.0535	3.16E-15	1.29677	0	0	0.00988987	-0.136732	-11.3755	-8.05461	550.538	395.678	659.339	368.679	368.679	368.679	9.03009	-85.1174	4.24201	707.931	459.103	209.165	194.054	194.054	194.054	-85.5187	-2.75089	-8.65866	41.9001	4.16704	3.21086	0.0398355	-0.021889	1.6216	-27.2395	37.2153	-2.56084	0	0	-0.0555762
2541	0	-7.97676	0	0	-7.97677	0.00932337	0.0733331	-0.147096	0.00987757	-0.0170878	-15.9951	9.09E-16	1.00431	0	0	0.00954597	-0.303803	-10.9771	-8.07178	548.441	396.807	659.78	369.206	369.206	369.206	8.99909	-84.9448	4.30547	702.464	459.32	208.736	194.054	194.054	194.054	-85.3407	-2.67675	-8.68461	41.3124	4.41252	3.10566	0.0160502	-0.0340827	1.55014	-20.0026	33.6912	-2.39354	0	0	-0.0420451
2542	0	-7.69058	0	0	-7.69059	0.0112628	-0.00147561	-0.142989	0.0083628	-0.0165841	-15.1344	8.68E-16	0.744737	0	0	0.00910377	-0.449185	-10.5731	-8.07219	546.188	397.997	660.155	369.822	369.822	369.822	8.95636	-84.7984	4.38258	696.977	459.535	208.349	194.054	194.054	194.054	-85.1877	-2.58786	-8.7098	40.7147	4.60155	3.01026	0.0122734	-0.0332125	1.4874	-19.0517	31.1927	-2.33076	0	0	-0.036161
2543	0	-7.40276	0	0	-7.40277	0.0121277	-0.0348348	-0.140014	0.00717496	-0.0154264	-14.473	2.00E-15	0.539067	0	0	0.00865197	-0.574608	-10.1645	-8.05711	543.788	399.247	660.453	370.49	370.49	370.49	8.90162	-84.6709	4.47058	691.475	459.743	207.98	194.054	194.054	194.054	-85.0523	-2.48531	-8.73267	40.1125	4.72723	2.92481	0.0257219	-0.0287982	1.43569	-23.711	28.8005	-2.34978	0	0	-0.0372573
2544	0	-7.11767	0	0	-7.11767	0.01202	-0.0306817	-0.138042	0.00637065	-0.0135319	-13.9997	2.29E-15	0.399094	0	0	0.00824538	-0.683219	-9.75258	-8.02332	541.257	400.548	660.665	371.174	371.174	371.174	8.83499	-84.5564	4.56694	685.961	459.941	207.611	194.054	194.054	194.054	-84.9287	-2.37053	-8.75196	39.5115	4.7852	2.84402	0.0538547	-0.0282654	1.39426	-33.5238	25.9048	-2.43804	0	0	-0.0449104
2545	0	-6.83758	0	0	-6.83759	0.0109703	0.00980593	-0.136905	0.00600215	-0.0114354	-13.6947	-3.11E-15	0.330973	0	0	0.00791301	-0.778128	-9.33965	-7.96363	538.619	401.893	660.791	371.843	371.843	371.843	8.75717	-84.4505	4.66933	680.445	460.126	207.228	194.054	194.054	194.054	-84.8125	-2.24522	-8.76688	38.9171	4.7727	2.75696	0.0893492	-0.0326459	1.36512	-46.2003	22.616	-2.5403	0	0	-0.0563223
2546	0	-6.56291	0	0	-6.56293	0.00895798	0.0874272	-0.136529	0.00588964	-0.00928176	-13.5422	1.91E-15	0.312883	0	0	0.00767452	-0.862016	-8.92861	-7.86833	535.906	403.27	660.832	372.47	372.47	372.47	8.66952	-84.3501	4.77572	674.936	460.302	206.823	194.054	194.054	194.054	-84.7008	-2.11137	-8.7772	38.3352	4.68831	2.64883	0.125149	-0.0368184	1.35044	-59.7818	19.6731	-2.63165	0	0	-0.0686989
2547	0	-6.29272	0	0	-6.29276	0.00593263	0.20412	-0.136753	0.00594599	-0.00741442	-13.5141	1.16E-15	0.327833	0	0	0.00753548	-0.937687	-8.52286	-7.72735	533.148	404.668	660.795	373.036	373.036	373.036	8.5738	-84.2535	4.88438	669.446	460.47	206.394	194.054	194.054	194.054	-84.5922	-1.97119	-8.78308	37.7715	4.53291	2.50213	0.15533	-0.0398991	1.34988	-72.271	17.2061	-2.68737	0	0	-0.0789569
2548	0	-6.02505	0	0	-6.02517	0.00183181	0.362294	-0.137467	0.00599986	-0.00591179	-13.5846	3.88E-15	0.348647	0	0	0.00750089	-1.00805	-8.12617	-7.53201	530.376	406.072	660.688	373.529	373.529	373.529	8.4721	-84.16	4.99364	663.983	460.635	205.941	194.054	194.054	194.054	-84.4863	-1.82703	-8.78493	37.2327	4.31098	2.29952	0.179942	-0.0470203	1.35868	-83.1017	14.3021	-2.70564	0	0	-0.0862966
2549	0	-5.75741	0	0	-5.7577	-0.00340653	0.564334	-0.138514	0.00596803	-0.004973	-13.7215	-2.60E-15	0.357404	0	0	0.00756918	-1.07532	-7.74221	-7.27563	527.615	407.472	660.522	373.942	373.942	373.942	8.36656	-84.0698	5.1019	658.556	460.801	205.466	194.054	194.054	194.054	-84.3833	-1.68136	-8.78322	36.7251	4.03112	2.02645	0.196474	-0.0613876	1.37324	-91.0099	10.4473	-2.68178	0	0	-0.0896054
2550	0	-5.48728	0	0	-5.48785	-0.00982992	0.812061	-0.139768	0.00572537	-0.00458544	-13.8971	3.63E-15	0.334651	0	0	0.00773918	-1.14016	-7.37411	-6.95438	524.885	408.854	660.307	374.271	374.271	374.271	8.25925	-83.9835	5.20749	653.172	460.969	204.977	194.054	194.054	194.054	-84.2844	-1.53665	-8.77831	36.2547	3.70647	1.67475	0.205951	-0.0854542	1.38862	-95.8191	4.92816	-2.62122	0	0	-0.0895332
2551	0	-5.21236	0	0	-5.21334	-0.0174632	1.10641	-0.141095	0.00529098	-0.00498756	-14.0839	-2.55E-15	0.279859	0	0	0.00799388	-1.20149	-7.024	-6.56802	522.2	410.209	660.052	374.515	374.515	374.515	8.15194	-83.9021	5.30859	647.832	461.142	204.479	194.054	194.054	194.054	-84.1905	-1.39532	-8.77025	35.8272	3.35461	1.24492	0.20218	-0.113677	1.40578	-95.5981	-1.69653	-2.50935	0	0	-0.0843963
2552	0	-4.93105	0	0	-4.93263	-0.0262675	1.44584	-0.142389	0.0046725	-0.00643232	-14.2605	6.50E-16	0.196845	0	0	0.00830532	-1.25711	-6.69307	-6.12195	519.566	411.526	659.763	374.674	374.673	374.673	8.04607	-83.8264	5.40319	642.539	461.32	203.981	194.054	194.054	194.054	-84.1028	-1.25969	-8.7588	35.4485	2.99773	0.746969	0.178338	-0.136861	1.42692	-88.2155	-8.50015	-2.3116	0	0	-0.07266
2553	0	-4.64296	0	0	-4.64532	-0.0360933	1.82453	-0.143564	0.00389725	-0.00873305	-14.4112	-8.19E-16	0.0954278	0	0	0.00863419	-1.30549	-6.38147	-5.62919	516.973	412.799	659.449	374.747	374.747	374.747	7.94276	-83.7573	5.48919	637.287	461.498	203.489	194.054	194.054	194.054	-84.0223	-1.132	-8.74343	35.1261	2.66341	0.199249	0.137293	-0.147721	1.45206	-74.2767	-14.0838	-2.04779	0	0	-0.0558417
2554	0	-4.34886	0	0	-4.35218	-0.0466925	2.23285	-0.144574	0.00306724	-0.0114445	-14.5277	1.93E-15	-0.00417861	0	0	0.00893238	-1.34679	-6.08831	-5.10944	514.402	414.021	659.117	374.737	374.737	374.737	7.84281	-83.6953	5.56452	632.068	461.674	203.012	194.054	194.054	194.054	-83.9495	-1.01417	-8.72346	34.8678	2.38125	-0.373859	0.0942493	-0.150194	1.48068	-57.4813	-18.5461	-1.74544	0	0	-0.0390227
2555	0	-4.05028	0	0	-4.05464	-0.0577767	2.65961	-0.145326	0.00233051	-0.013928	-14.6002	-1.05E-15	-0.0781379	0	0	0.00915029	-1.38259	-5.81114	-4.58444	511.829	415.188	658.778	374.644	374.644	374.644	7.74684	-83.6405	5.62761	626.871	461.843	202.556	194.054	194.054	194.054	-83.8848	-0.907705	-8.69837	34.674	2.17016	-0.944934	0.0677105	-0.154614	1.5103	-42.6931	-22.7769	-1.45237	0	0	-0.0267315
2556	0	-3.74888	0	0	-3.75435	-0.0690958	3.09511	-0.145833	0.00171997	-0.0159705	-14.6319	0	-0.116977	0	0	0.00926633	-1.41395	-5.54547	-4.07259	509.233	416.295	658.439	374.478	374.478	374.478	7.65538	-83.5928	5.67752	621.688	462.002	202.125	194.054	194.054	194.054	-83.8281	-0.813587	-8.66801	34.53	2.02355	-1.48772	0.0589016	-0.174862	1.53694	-31.0791	-28.8707	-1.17833	0	0	-0.0200011
2557	0	-3.44621	0	0	-3.45277	-0.0804589	3.53194	-0.146035	0.00132204	-0.0177655	-14.6203	-1.16E-16	-0.110826	0	0	0.00925903	-1.43907	-5.28525	-3.58758	506.595	417.337	658.102	374.258	374.258	374.258	7.56907	-83.552	5.71398	616.507	462.146	201.723	194.054	194.054	194.054	-83.7791	-0.732344	-8.63267	34.407	1.90952	-1.9785	0.0556641	-0.205724	1.55784	-20.4776	-36.3173	-0.895323	0	0	-0.0169105
2558	0	-3.14398	0	0	-3.15153	-0.0916811	3.96295	-0.145998	0.00107326	-0.0199756	-14.5752	2.66E-15	-0.0695827	0	0	0.00913773	-1.45442	-5.02415	-3.14152	503.899	418.31	657.767	374.007	374.007	374.007	7.48865	-83.5173	5.73736	611.323	462.276	201.351	194.054	194.054	194.054	-83.7372	-0.664169	-8.59314	34.2754	1.79247	-2.39574	0.0284422	-0.214011	1.58106	-4.43867	-40.4051	-0.550311	0	0	-0.013071
2559	0	-2.84459	0	0	-2.85292	-0.102484	4.37744	-0.145727	0.00101803	-0.0221839	-14.5006	-3.86E-15	0.00403607	0	0	0.0089137	-1.45972	-4.75725	-2.75077	501.123	419.212	657.434	373.744	373.744	373.744	7.41501	-83.4881	5.74853	606.124	462.389	201.011	194.054	194.054	194.054	-83.7018	-0.60894	-8.55059	34.1201	1.66094	-2.72202	-0.00883976	-0.191847	1.60683	13.1116	-39.9037	-0.19313	0	0	-0.0072496
2560	0	-2.55057	0	0	-2.55941	-0.112562	4.76368	-0.145241	0.00110875	-0.0232345	-14.4013	3.07E-15	0.0974143	0	0	0.00861996	-1.45924	-4.48093	-2.43149	498.244	420.042	657.11	373.484	373.484	373.484	7.34899	-83.4637	5.74888	600.9	462.485	200.7	194.054	194.054	194.054	-83.672	-0.566183	-8.5065	33.938	1.52604	-2.94539	-0.0154405	-0.174572	1.62668	21.7631	-40.1237	0.0589013	0	0	-0.00324701
2561	0	-2.26339	0	0	-2.27245	-0.121756	5.11569	-0.14462	0.00135783	-0.0231252	-14.2876	-3.06E-15	0.206106	0	0	0.00829369	-1.45692	-4.19136	-2.18957	495.254	420.797	656.8	373.241	373.241	373.241	7.29129	-83.4431	5.74004	595.645	462.566	200.418	194.054	194.054	194.054	-83.647	-0.535169	-8.46233	33.7209	1.3934	-3.05898	0.00792366	-0.169695	1.64047	21.235	-42.4634	0.205355	0	0	-0.00288806
2562	0	-1.98332	0	0	-1.99227	-0.130072	5.43374	-0.143933	0.00167552	-0.0224012	-14.1683	1.47E-16	0.318371	0	0	0.00797073	-1.45441	-3.8846	-2.0196	492.156	421.479	656.504	373.033	373.033	373.033	7.24243	-83.4255	5.72346	590.359	462.634	200.16	194.054	194.054	194.054	-83.626	-0.515105	-8.4194	33.4528	1.25504	-3.0615	0.041563	-0.162585	1.65323	15.8791	-45.2768	0.297324	0	0	-0.00570402
2563	0	-1.70993	0	0	-1.71849	-0.137586	5.72083	-0.143293	0.00204221	-0.0220331	-14.0566	-4.52E-15	0.430121	0	0	0.00766656	-1.45369	-3.55769	-1.91087	488.965	422.087	656.223	372.879	372.88	372.879	7.20281	-83.4102	5.70061	585.043	462.692	199.922	194.054	194.054	194.054	-83.6082	-0.505228	-8.37887	33.1181	1.10042	-2.95933	0.048536	-0.130175	1.6719	14.3302	-45.0962	0.414696	0	0	-0.00557945
2564	0	-1.44318	0	0	-1.45107	-0.144285	5.97653	-0.14278	0.00240021	-0.0225212	-13.9622	2.74E-15	0.532291	0	0	0.00738795	-1.4606	-3.21067	-1.85695	485.688	422.624	655.963	372.797	372.797	372.797	7.17283	-83.3963	5.67288	579.699	462.742	199.7	194.054	194.054	194.054	-83.5927	-0.504737	-8.3419	32.7157	0.933743	-2.7691	0.0109804	-0.0672326	1.69768	21.2574	-40.1237	0.592175	0	0	0.0042767
2565	0	-1.18399	0	0	-1.19095	-0.14999	6.19413	-0.142367	0.00276075	-0.0233895	-13.885	2.01E-15	0.619914	0	0	0.00713751	-1.48603	-2.8473	-1.8605	482.322	423.094	655.733	372.795	372.795	372.795	7.15279	-83.3832	5.64193	574.323	462.787	199.491	194.054	194.054	194.054	-83.5788	-0.512621	-8.30972	32.2635	0.780882	-2.5167	-0.046676	0.00229322	1.71648	31.8373	-31.6079	0.774945	0	0	0.0207337
2566	0	-0.933414	0	0	-0.939212	-0.154476	6.36509	-0.142037	0.00312229	-0.0229497	-13.8251	3.25E-15	0.686074	0	0	0.00692991	-1.5412	-2.47333	-1.9268	478.861	423.502	655.546	372.871	372.871	372.87	7.14273	-83.3703	5.60953	568.91	462.829	199.294	194.054	194.054	194.054	-83.5658	-0.527674	-8.28343	31.7891	0.679527	-2.22825	-0.0630063	0.0209019	1.7097	32.1006	-25.8927	0.8257	0	0	0.0268166
2567	0	-0.690972	0	0	-0.695438	-0.157729	6.489	-0.141709	0.0035233	-0.0209899	-13.7748	1.10E-15	0.732109	0	0	0.00677913	-1.62855	-2.09309	-2.04966	475.316	423.853	655.402	373.018	373.018	373.018	7.14244	-83.3571	5.57687	563.464	462.869	199.107	194.054	194.054	194.054	-83.5534	-0.548894	-8.26367	31.3091	0.650048	-1.91972	-0.0212832	-0.0310926	1.67499	18.8172	-25.6015	0.728216	0	0	0.0172283
2568	0	-0.454004	0	0	-0.457021	-0.160034	6.57676	-0.141428	0.00388197	-0.0181366	-13.7362	-4.60E-16	0.753526	0	0	0.00670106	-1.73784	-1.70808	-2.20704	471.715	424.15	655.285	373.236	373.236	373.236	7.15165	-83.3435	5.54427	557.991	462.911	198.925	194.054	194.054	194.054	-83.5412	-0.575915	-8.25041	30.8204	0.678081	-1.59721	0.0508564	-0.131971	1.62468	-1.57392	-29.597	0.539878	0	0	-0.00186274
2569	0	-0.218694	0	0	-0.220176	-0.161848	6.6458	-0.141208	0.00416524	-0.0158342	-13.7067	2.74E-15	0.754501	0	0	0.00669013	-1.84987	-1.31817	-2.36865	468.099	424.397	655.17	373.527	373.527	373.527	7.17014	-83.3294	5.51114	552.506	462.957	198.747	194.054	194.054	194.054	-83.5292	-0.608962	-8.24317	30.3078	0.721928	-1.26436	0.103106	-0.228736	1.57617	-17.1295	-33.449	0.384659	0	0	-0.0188983
2570	0	0.0181638	0	0	0.0182972	-0.163563	6.71105	-0.141119	0.00433618	-0.0152446	-13.6891	-3.92E-15	0.740245	0	0	0.00672671	-1.94624	-0.924006	-2.51008	464.5	424.597	655.032	373.892	373.892	373.892	7.19758	-83.3148	5.47661	547.018	463.009	198.57	194.054	194.054	194.054	-83.5174	-0.648444	-8.2412	29.7615	0.738766	-0.930296	0.0939104	-0.263697	1.54645	-17.8475	-31.4514	0.365327	0	0	-0.021737
2571	0	0.257656	0	0	0.259478	-0.165301	6.77718	-0.141123	0.00441251	-0.0160041	-13.6769	-1.35E-15	0.717687	0	0	0.0067822	-2.01892	-0.528775	-2.62378	460.926	424.754	654.859	374.321	374.32	374.32	7.23348	-83.2996	5.44043	541.53	463.069	198.394	194.054	194.054	194.054	-83.5058	-0.694254	-8.24399	29.1912	0.712233	-0.611819	0.0413358	-0.239325	1.53222	-7.7437	-25.203	0.459075	0	0	-0.0115493
2572	0	0.499109	0	0	0.502703	-0.166985	6.84121	-0.141147	0.00450102	-0.0165791	-13.663	8.46E-16	0.698443	0	0	0.00683056	-2.0705	-0.136785	-2.71502	457.373	424.873	654.654	374.788	374.788	374.788	7.27707	-83.2837	5.40281	536.041	463.135	198.219	194.054	194.054	194.054	-83.494	-0.745697	-8.25121	28.6206	0.653357	-0.326957	0.0050714	-0.19933	1.52065	-0.82822	-20.0605	0.523025	0	0	-0.00391294
2573	0	0.741858	0	0	0.747286	-0.168564	6.90124	-0.141162	0.00459334	-0.0169182	-13.6458	1.79E-15	0.681264	0	0	0.00685897	-2.10678	0.249408	-2.78818	453.834	424.958	654.422	375.264	375.264	375.264	7.32746	-83.2668	5.36414	530.547	463.205	198.044	194.054	194.054	194.054	-83.4819	-0.801987	-8.26244	28.0687	0.577168	-0.0882215	-0.0137293	-0.168323	1.50891	3.18987	-18.1704	0.564569	0	0	0.000493448
2574	0	0.985405	0	0	0.992707	-0.170039	6.95729	-0.141221	0.00469106	-0.0176554	-13.6323	-3.47E-15	0.665021	0	0	0.00686944	-2.13255	0.629139	-2.84589	450.304	425.015	654.171	375.72	375.72	375.72	7.38379	-83.2487	5.32464	525.046	463.28	197.87	194.054	194.054	194.054	-83.469	-0.862434	-8.27726	27.5474	0.495251	0.0972721	-0.0438659	-0.143638	1.50116	11.603	-17.4633	0.639106	0	0	0.00919825
2575	0	1.22876	0	0	1.23802	-0.17137	7.00787	-0.141269	0.00480846	-0.0181273	-13.6193	3.06E-15	0.650164	0	0	0.00686125	-2.15111	1.00234	-2.89419	446.778	425.046	653.903	376.134	376.134	376.134	7.4452	-83.2291	5.28465	519.537	463.357	197.697	194.054	194.054	194.054	-83.455	-0.926213	-8.29531	27.0668	0.419413	0.224092	-0.0578172	-0.135125	1.49558	17.711	-18.7358	0.692227	0	0	0.014284
2576	0	1.47124	0	0	1.48246	-0.172548	7.05265	-0.141323	0.00497977	-0.0184049	-13.6098	-1.39E-15	0.640373	0	0	0.00683726	-2.16349	1.37041	-2.93787	443.248	425.056	653.621	376.494	376.494	376.494	7.51089	-83.2077	5.2445	514.016	463.437	197.525	194.054	194.054	194.054	-83.4397	-0.992637	-8.31623	26.6296	0.354703	0.289842	-0.0606092	-0.127813	1.49366	22.2399	-19.5285	0.725102	0	0	0.0172855
2577	0	1.7124	0	0	1.72561	-0.173595	7.09243	-0.141368	0.00514878	-0.0186054	-13.6025	8.75E-16	0.630732	0	0	0.00680214	-2.17034	1.73583	-2.97987	439.713	425.047	653.328	376.794	376.794	376.794	7.58019	-83.1843	5.20421	508.483	463.517	197.354	194.054	194.054	194.054	-83.4227	-1.06124	-8.33961	26.2333	0.304474	0.295954	-0.0573962	-0.113384	1.49703	26.085	-18.6827	0.7524	0	0	0.0195183
2578	0	1.95203	0	0	1.96723	-0.174532	7.12802	-0.141434	0.00530901	-0.018828	-13.5996	-3.41E-16	0.621969	0	0	0.00676144	-2.17373	2.10171	-3.02268	436.17	425.022	653.026	377.032	377.032	377.032	7.65251	-83.1589	5.16374	502.937	463.599	197.184	194.054	194.054	194.054	-83.4039	-1.13168	-8.36502	25.8729	0.275218	0.24775	-0.0555362	-0.0922313	1.50532	30.5155	-15.8849	0.782844	0	0	0.0220348
2579	0	2.18988	0	0	2.20708	-0.175353	7.15917	-0.141481	0.00549441	-0.0191795	-13.5954	3.20E-15	0.619965	0	0	0.00671881	-2.17688	2.47093	-3.06992	432.618	424.981	652.719	377.206	377.206	377.206	7.72727	-83.1313	5.12296	497.378	463.681	197.016	194.054	194.054	194.054	-83.3832	-1.20369	-8.39199	25.5433	0.275916	0.152869	-0.0602752	-0.0835424	1.51474	36.4424	-13.9039	0.836449	0	0	0.0252959
2580	0	2.4258	0	0	2.44498	-0.17602	7.1845	-0.141451	0.00568054	-0.018851	-13.5816	-1.14E-15	0.624206	0	0	0.00667957	-2.18095	2.84577	-3.126	429.055	424.926	652.41	377.324	377.324	377.324	7.80407	-83.1015	5.08184	491.803	463.762	196.85	194.054	194.054	194.054	-83.3605	-1.27704	-8.42025	25.2375	0.308015	0.0182402	-0.0428453	-0.105844	1.52064	36.4702	-15.2538	0.841819	0	0	0.0249148
2581	0	2.66033	0	0	2.68152	-0.17657	7.20541	-0.141341	0.00592592	-0.0182555	-13.5552	3.62E-15	0.643416	0	0	0.00665188	-2.1821	3.22871	-3.1903	425.488	424.858	652.093	377.406	377.406	377.406	7.88288	-83.0693	5.03992	486.216	463.843	196.686	194.054	194.054	194.054	-83.3357	-1.352	-8.4495	24.9405	0.355289	-0.149018	-0.0165169	-0.140316	1.52132	33.7163	-17.4677	0.841982	0	0	0.0234297
2582	0	2.89466	0	0	2.91785	-0.177076	7.2246	-0.141169	0.00619719	-0.0175126	-13.5146	1.21E-15	0.67633	0	0	0.00664562	-2.17442	3.62202	-3.2587	421.929	424.773	651.761	377.473	377.473	377.473	7.96406	-83.0346	4.99659	480.619	463.925	196.522	194.054	194.054	194.054	-83.3086	-1.42922	-8.47962	24.6357	0.396824	-0.339231	0.0122273	-0.161687	1.52029	29.4363	-17.4487	0.848044	0	0	0.0210801
2583	0	3.13007	0	0	3.15528	-0.177617	7.24516	-0.140944	0.00651288	-0.0165013	-13.4584	-1.59E-15	0.725263	0	0	0.00666335	-2.15379	4.0273	-3.32494	418.393	424.67	651.406	377.538	377.538	377.538	8.04834	-82.997	4.95117	475.015	464.008	196.359	194.054	194.054	194.054	-83.279	-1.50956	-8.51073	24.3089	0.417746	-0.539438	0.0484793	-0.17933	1.51852	21.9713	-17.6767	0.847965	0	0	0.016176
2584	0	3.36804	0	0	3.3954	-0.178291	7.27072	-0.14072	0.00683678	-0.0158271	-13.3896	-9.49E-16	0.786575	0	0	0.00670231	-2.11711	4.44557	-3.38038	414.901	424.546	651.022	377.611	377.611	377.611	8.13673	-82.9557	4.90286	469.41	464.095	196.193	194.054	194.054	194.054	-83.2462	-1.59418	-8.54306	23.9458	0.401127	-0.73731	0.0689002	-0.189761	1.51854	16.536	-18.8358	0.891649	0	0	0.0116984
2585	0	3.6098	0	0	3.63936	-0.179127	7.30246	-0.140531	0.00715826	-0.0154713	-13.3116	-1.92E-15	0.854632	0	0	0.00675408	-2.06282	4.87628	-3.41894	411.469	424.397	650.605	377.703	377.703	377.703	8.23046	-82.9101	4.85125	463.805	464.186	196.024	194.054	194.054	194.054	-83.2097	-1.68405	-8.57722	23.5369	0.331944	-0.924264	0.0711674	-0.187579	1.51955	13.3576	-20.4015	0.967725	0	0	0.00783209
2586	0	3.85575	0	0	3.88764	-0.18008	7.3386	-0.140413	0.00744566	-0.0158385	-13.2308	2.84E-15	0.918403	0	0	0.00680465	-1.99165	5.3172	-3.43866	408.111	424.219	650.152	377.818	377.818	377.818	8.33059	-82.8591	4.79621	458.203	464.283	195.851	194.054	194.054	194.054	-83.1685	-1.77981	-8.61393	23.0809	0.20335	-1.0953	0.0457637	-0.176218	1.52062	15.2835	-22.4589	1.08884	0	0	0.00792757
2587	0	4.10533	0	0	4.13961	-0.180969	7.37234	-0.140463	0.00766655	-0.0174385	-13.1623	2.20E-15	0.963541	0	0	0.00684933	-1.90714	5.764	-3.44517	404.83	424.01	649.665	377.953	377.953	377.953	8.43767	-82.8014	4.73832	452.6	464.387	195.672	194.054	194.054	194.054	-83.1215	-1.88136	-8.65398	22.5887	0.0224769	-1.24861	-0.0326242	-0.136869	1.52344	29.282	-20.8085	1.28511	0	0	0.0216514
2588	0	4.35645	0	0	4.39301	-0.181432	7.38989	-0.140555	0.00790422	-0.0190357	-13.1016	1.28E-15	0.986275	0	0	0.00688396	-1.81787	6.20974	-3.45537	401.617	423.768	649.155	378.091	378.091	378.091	8.55146	-82.7359	4.67907	446.991	464.497	195.487	194.054	194.054	194.054	-83.0672	-1.98739	-8.69817	22.0899	-0.176504	-1.38378	-0.105444	-0.0966855	1.52346	42.5867	-17.6584	1.43219	0	0	0.0354593
2589	0	4.60722	0	0	4.64577	-0.181142	7.37891	-0.140578	0.00819867	-0.0192336	-13.0437	1.24E-15	0.983482	0	0	0.00691461	-1.73246	6.64782	-3.48423	398.461	423.491	648.631	378.211	378.211	378.211	8.67122	-82.6612	4.61975	441.368	464.611	195.296	194.054	194.054	194.054	-83.0044	-2.09651	-8.74686	21.6139	-0.359021	-1.49937	-0.121677	-0.0930154	1.51899	43.5468	-17.8485	1.42948	0	0	0.034787
2590	0	4.85768	0	0	4.89789	-0.18005	7.33748	-0.140501	0.00860803	-0.0179658	-12.9846	1.74E-15	0.962552	0	0	0.00695625	-1.65209	7.0749	-3.53167	395.372	423.176	648.093	378.303	378.303	378.303	8.79662	-82.5763	4.55995	435.731	464.728	195.1	194.054	194.054	194.054	-82.9322	-2.20867	-8.79965	21.1689	-0.522997	-1.59242	-0.0764206	-0.129544	1.50841	31.1056	-22.898	1.28543	0	0	0.019378
2591	0	5.10995	0	0	5.15153	-0.178398	7.2748	-0.140478	0.00905826	-0.0163138	-12.9323	1.17E-15	0.926901	0	0	0.0070211	-1.56978	7.49126	-3.58165	392.374	422.821	647.532	378.369	378.369	378.369	8.9278	-82.4806	4.49735	430.086	464.851	194.897	194.054	194.054	194.054	-82.8498	-2.32553	-8.85528	20.7421	-0.697382	-1.65579	-0.0111047	-0.157334	1.49872	14.5682	-27.5259	1.09715	0	0	0.000993581
2592	0	5.36654	0	0	5.40937	-0.176528	7.20381	-0.140671	0.0095152	-0.0157879	-12.8936	2.19E-15	0.886665	0	0	0.00709542	-1.47894	7.89903	-3.61302	389.5	422.423	646.939	378.408	378.408	378.408	9.065	-82.3736	4.42887	424.443	464.979	194.687	194.054	194.054	194.054	-82.7568	-2.4493	-8.91216	20.318	-0.907297	-1.67572	0.00793122	-0.14009	1.49555	8.68058	-27.7584	0.984362	0	0	-0.00542236
2593	0	5.62801	0	0	5.67202	-0.174593	7.13032	-0.141277	0.00989471	-0.01776	-12.8825	-2.79E-15	0.843811	0	0	0.00714346	-1.38163	8.29866	-3.61704	386.76	421.98	646.315	378.404	378.404	378.404	9.20751	-82.2544	4.35249	418.803	465.113	194.47	194.054	194.054	194.054	-82.6527	-2.5809	-8.96863	19.8998	-1.1438	-1.63779	-0.0733932	-0.0637693	1.50823	26.1943	-21.4304	1.04169	0	0	0.0111224
2594	0	5.89109	0	0	5.93605	-0.172333	7.04448	-0.142212	0.0102712	-0.0216188	-12.8934	2.44E-15	0.808574	0	0	0.00711827	-1.29177	8.68621	-3.61057	384.135	421.496	645.684	378.327	378.327	378.327	9.35283	-82.1222	4.26899	413.16	465.251	194.249	194.054	194.054	194.054	-82.5361	-2.71819	-9.02357	19.5179	-1.35749	-1.53786	-0.23411	0.0203564	1.5331	62.59	-14.26	1.22708	0	0	0.0373006
2595	0	6.14956	0	0	6.19493	-0.169194	6.92518	-0.143242	0.0107429	-0.0248262	-12.9097	-1.84E-15	0.788832	0	0	0.00699544	-1.22633	9.05429	-3.63027	381.58	420.974	645.074	378.154	378.154	378.154	9.49698	-81.9757	4.18149	407.499	465.387	194.029	194.054	194.054	194.054	-82.4052	-2.85647	-9.07625	19.2121	-1.49342	-1.38959	-0.367993	0.0426751	1.55744	93.547	-14.248	1.37696	0	0	0.0462283
2596	0	6.39801	0	0	6.44294	-0.16476	6.7566	-0.144034	0.0114365	-0.0251717	-12.902	3.94E-15	0.795765	0	0	0.00678359	-1.19217	9.39731	-3.7061	379.052	420.421	644.5	377.885	377.885	377.885	9.63636	-81.8136	4.09276	401.806	465.52	193.814	194.054	194.054	194.054	-82.2584	-2.99152	-9.12597	19.0037	-1.53036	-1.21272	-0.381358	0.0180471	1.5789	97.738	-17.3186	1.35337	0	0	0.0347489
2597	0	6.6347	0	0	6.67838	-0.159112	6.54167	-0.144586	0.0122511	-0.0237101	-12.8636	-3.02E-15	0.821797	0	0	0.00651658	-1.18488	9.71607	-3.83907	376.547	419.837	643.966	377.543	377.543	377.543	9.76942	-81.635	4.00274	396.083	465.648	193.608	194.054	194.054	194.054	-82.0947	-3.12238	-9.17172	18.8816	-1.48759	-1.01514	-0.316265	-0.0135366	1.59884	85.6756	-18.5183	1.23544	0	0	0.0206808
2598	0	6.86031	0	0	6.90213	-0.152665	6.29608	-0.145032	0.0131201	-0.0222437	-12.7957	-2.83E-15	0.863726	0	0	0.00621684	-1.19637	10.016	-4.00935	374.082	419.224	643.465	377.153	377.153	377.153	9.89631	-81.4391	3.90938	390.338	465.775	193.413	194.054	194.054	194.054	-81.9131	-3.25051	-9.21245	18.8174	-1.39874	-0.792152	-0.250809	-0.0237321	1.62218	75.329	-15.4763	1.15262	0	0	0.011645
2599	0	7.07494	0	0	7.11457	-0.145839	6.03583	-0.145416	0.0139423	-0.021766	-12.6916	-1.09E-15	0.91188	0	0	0.00586974	-1.22174	10.3027	-4.19608	371.678	418.585	642.999	376.733	376.733	376.733	10.0177	-81.2244	3.81077	384.578	465.904	193.229	194.054	194.054	194.054	-81.7124	-3.37753	-9.24759	18.7874	-1.28198	-0.535297	-0.225977	-0.0141855	1.64736	75.3109	-9.74438	1.16594	0	0	0.00581732
2600	0	7.2768	0	0	7.31406	-0.138893	5.77073	-0.145743	0.014705	-0.0217602	-12.5481	-2.39E-15	0.960537	0	0	0.0054523	-1.26036	10.5796	-4.38821	369.345	417.921	642.572	376.295	376.295	376.295	10.1337	-80.9885	3.70634	378.808	466.037	193.058	194.054	194.054	194.054	-81.4901	-3.50383	-9.27708	18.7811	-1.13448	-0.240057	-0.220349	-0.0100133	1.67508	79.4217	-5.1107	1.23131	0	0	0.00160676
2601	0	7.4629	0	0	7.49771	-0.132005	5.50765	-0.145899	0.0153996	-0.0211495	-12.359	-3.45E-15	1.00158	0	0	0.00494624	-1.31109	10.8488	-4.5798	367.087	417.235	642.191	375.854	375.854	375.854	10.2443	-80.7286	3.59593	373.03	466.177	192.9	194.054	194.054	194.054	-81.2433	-3.62927	-9.30102	18.7915	-0.953657	0.0903286	-0.18931	-0.0349695	1.70123	76.4683	-4.3768	1.24609	0	0	0.000262304
2602	0	7.63072	0	0	7.66314	-0.125448	5.25693	-0.146017	0.0160298	-0.0202731	-12.1457	-1.39E-15	1.02942	0	0	0.00435869	-1.36778	11.1128	-4.76035	364.916	416.529	641.856	375.436	375.436	375.436	10.3498	-80.4412	3.47874	367.249	466.325	192.753	194.054	194.054	194.054	-80.9685	-3.75444	-9.31938	18.8031	-0.75674	0.446023	-0.145085	-0.0631464	1.72437	69.487	-3.5839	1.22985	0	0	0.000912114
2603	0	7.77816	0	0	7.80843	-0.119543	5.03102	-0.146157	0.0165833	-0.0195196	-11.9229	-2.35E-16	1.03989	0	0	0.00370283	-1.42279	11.3738	-4.9161	362.85	415.804	641.562	375.067	375.067	375.067	10.4508	-80.1226	3.35324	361.47	466.485	192.615	194.054	194.054	194.054	-80.6622	-3.88051	-9.33197	18.798	-0.567348	0.81406	-0.10201	-0.0843012	1.74515	61.9644	-1.52654	1.20434	0	0	0.00260082
2604	0	7.90323	0	0	7.93172	-0.114606	4.84197	-0.146465	0.0169934	-0.0190962	-11.7133	-3.60E-15	1.02565	0	0	0.00299238	-1.46946	11.6337	-5.03398	360.909	415.062	641.307	374.766	374.766	374.766	10.5478	-79.7689	3.21782	355.699	466.657	192.485	194.054	194.054	194.054	-80.3205	-4.00871	-9.33843	18.7626	-0.405078	1.18021	-0.0655439	-0.0999627	1.75972	55.149	1.30587	1.17881	0	0	0.00464514
2605	0	8.00404	0	0	8.03122	-0.110898	4.69997	-0.146993	0.0173382	-0.0193735	-11.5283	-1.96E-16	0.99498	0	0	0.00224502	-1.50236	11.893	-5.10392	359.113	414.306	641.09	374.542	374.542	374.542	10.6406	-79.3762	3.07093	349.942	466.842	192.362	194.054	194.054	194.054	-79.9396	-4.13994	-9.33822	18.6906	-0.280493	1.53026	-0.0492724	-0.106366	1.76868	52.4487	5.78226	1.19246	0	0	0.00668828
2606	0	8.07847	0	0	8.10486	-0.108579	4.6111	-0.147768	0.0175753	-0.0201249	-11.3746	-1.15E-15	0.945115	0	0	0.00148042	-1.5182	12.1503	-5.12195	357.479	413.538	640.91	374.395	374.395	374.395	10.7287	-78.9407	2.91165	344.2	467.039	192.247	194.054	194.054	194.054	-79.5155	-4.27429	-9.3307	18.5874	-0.188238	1.85309	-0.0401054	-0.109368	1.77239	50.7955	11.6206	1.21927	0	0	0.00899743
2607	0	8.12484	0	0	8.15103	-0.107762	4.57978	-0.14866	0.0177562	-0.0201401	-11.2373	-1.11E-15	0.883787	0	0	0.000720257	-1.51356	12.4036	-5.08642	356.025	412.761	640.767	374.316	374.316	374.316	10.811	-78.4588	2.73935	338.476	467.246	192.141	194.054	194.054	194.054	-79.0446	-4.41151	-9.31512	18.4627	-0.119678	2.13982	0.0065736	-0.143754	1.77498	39.0057	13.5922	1.14334	0	0	0.00985865
2608	0	8.14336	0	0	8.17002	-0.108669	4.61452	-0.149699	0.0179074	-0.0201453	-11.1069	-1.18E-15	0.818303	0	0	-1.67E-05	-1.47891	12.6512	-4.98941	354.78	411.981	640.651	374.312	374.312	374.312	10.8868	-77.9272	2.55245	332.775	467.462	192.047	194.054	194.054	194.054	-78.5234	-4.55226	-9.29043	18.3127	-0.0956563	2.37793	0.062105	-0.19523	1.77826	23.6797	12.3882	1.03828	0	0	0.00898734
2609	0	8.13509	0	0	8.16301	-0.111526	4.724	-0.150946	0.0180101	-0.0211023	-10.9694	3.15E-15	0.749533	0	0	-0.00072511	-1.40111	12.8912	-4.8227	353.775	411.2	640.544	374.401	374.401	374.401	10.9553	-77.343	2.34944	327.103	467.684	191.968	194.054	194.054	194.054	-77.9491	-4.69719	-9.25554	18.1269	-0.15678	2.55067	0.0856858	-0.230279	1.78486	14.1504	11.2153	1.00136	0	0	0.00867124
2610	0	8.10009	0	0	8.13013	-0.116381	4.90996	-0.15233	0.0180703	-0.0235172	-10.7944	-4.76E-15	0.676175	0	0	-0.00141748	-1.27099	13.1191	-4.58838	353.035	410.425	640.436	374.598	374.598	374.598	11.0144	-76.703	2.13021	321.462	467.91	191.909	194.054	194.054	194.054	-77.3182	-4.84529	-9.2094	17.9034	-0.332243	2.6424	0.0571581	-0.214088	1.79686	15.1923	14.4473	1.07854	0	0	0.013667
2611	0	8.0361	0	0	8.06907	-0.123006	5.16354	-0.153669	0.0181193	-0.0267668	-10.5436	1.46E-15	0.592708	0	0	-0.00211138	-1.09006	13.3272	-4.30313	352.571	409.666	640.328	374.901	374.901	374.901	11.0606	-76.0033	1.89696	315.85	468.134	191.875	194.054	194.054	194.054	-76.6263	-4.99292	-9.15112	17.6587	-0.615148	2.64563	-0.00398944	-0.144879	1.81194	22.3213	23.2537	1.18395	0	0	0.0248438
2612	0	7.93847	0	0	7.975	-0.130964	5.46785	-0.154687	0.0181853	-0.0297958	-10.1735	1.27E-15	0.488872	0	0	-0.00280532	-0.870331	13.5059	-3.99324	352.388	408.934	640.234	375.284	375.284	375.284	11.089	-75.2388	1.65376	310.258	468.349	191.87	194.054	194.054	194.054	-75.8677	-5.1344	-9.07999	17.4252	-0.960198	2.56572	-0.066939	-0.0599182	1.82224	28.582	34.1823	1.17536	0	0	0.0357888
2613	0	7.80091	0	0	7.84137	-0.139785	5.8048	-0.15513	0.0182925	-0.0309045	-9.64459	-3.47E-15	0.355765	0	0	-0.00346595	-0.626382	13.6446	-3.68507	352.493	408.238	640.171	375.711	375.711	375.711	11.0944	-74.4032	1.40501	304.681	468.551	191.897	194.054	194.054	194.054	-75.0353	-5.26344	-8.99512	17.2401	-1.30787	2.41602	-0.0710699	-0.0138783	1.83049	19.9443	40.9934	0.855728	0	0	0.0356097
2614	0	7.61711	0	0	7.66168	-0.149228	6.16507	-0.154844	0.0185571	-0.0293542	-8.92667	-6.34E-16	0.197152	0	0	-0.00404084	-0.364197	13.7348	-3.39071	352.912	407.587	640.142	376.166	376.166	376.166	11.0721	-73.4882	1.15358	299.122	468.735	191.953	194.054	194.054	194.054	-74.1202	-5.37532	-8.89515	17.1215	-1.632	2.20758	0.00716855	-0.0178276	1.83955	-8.9532	42.9834	0.123944	0	0	0.0280663
2615	0	7.38098	0	0	7.42978	-0.159375	6.55168	-0.153967	0.018872	-0.0267409	-8.0171	2.37E-15	0.000584527	0	0	-0.0044512	-0.0786191	13.7712	-3.10324	353.693	406.989	640.13	376.662	376.661	376.662	11.0184	-72.4841	0.900029	293.593	468.9	192.027	194.054	194.054	194.054	-73.1123	-5.46741	-8.7779	17.0606	-1.95535	1.94519	0.10549	-0.0224679	1.8477	-43.0669	46.0072	-0.850867	0	0	0.0276507
2616	0	7.08426	0	0	7.13729	-0.170394	6.97079	-0.152631	0.0191832	-0.0241713	-6.9198	-4.23E-17	-0.239335	0	0	-0.0046064	0.236989	13.7491	-2.81027	354.893	406.449	640.118	377.215	377.215	377.215	10.9287	-71.3787	0.644739	288.109	469.048	192.106	194.054	194.054	194.054	-71.9989	-5.53697	-8.64052	17.0432	-2.30842	1.63419	0.183111	-0.00191611	1.85101	-72.7707	51.7097	-1.97127	0	0	0.0372144
2617	0	6.71448	0	0	6.77152	-0.182343	7.42445	-0.150866	0.0193786	-0.021675	-5.64188	-3.21E-15	-0.532657	0	0	-0.00438122	0.584213	13.6626	-2.50411	356.561	405.975	640.091	377.83	377.83	377.83	10.7969	-70.1575	0.38937	282.686	469.178	192.17	194.054	194.054	194.054	-70.7649	-5.57945	-8.47961	17.0664	-2.69919	1.28573	0.242519	0.0479379	1.85046	-99.1531	59.1559	-3.25942	0	0	0.0542499
2618	0	6.25476	0	0	6.31509	-0.195163	7.91014	-0.148669	0.019311	-0.0194261	-4.20313	-1.95E-15	-0.884313	0	0	-0.00360479	0.957716	13.5051	-2.18192	358.738	405.573	640.046	378.496	378.496	378.496	10.6153	-68.8033	0.137066	277.335	469.289	192.195	194.054	194.054	194.054	-69.3923	-5.58853	-8.29104	17.1388	-3.11103	0.916478	0.29121	0.141171	1.85177	-123.899	70.912	-4.69807	0	0	0.0800563
2619	0	5.68434	0	0	5.74654	-0.208736	8.42312	-0.146038	0.0189678	-0.0164079	-2.64526	2.88E-15	-1.27524	0	0	-0.00209872	1.34462	13.2702	-1.84084	361.462	405.245	639.988	379.184	379.184	379.184	10.3749	-67.2967	-0.107903	272.067	469.38	192.154	194.054	194.054	194.054	-67.8611	-5.55658	-8.06986	17.271	-3.51783	0.54378	0.383983	0.234832	1.86073	-160.571	82.6545	-6.34893	0	0	0.114287
2620	0	4.98059	0	0	5.04235	-0.223083	8.96387	-0.143128	0.0182018	-0.0141707	-1.0534	-1.52E-15	-1.69196	0	0	0.000265789	1.73214	12.9539	-1.46762	364.781	404.995	639.923	379.88	379.88	379.88	10.0661	-65.6167	-0.341283	266.892	469.445	192.016	194.054	194.054	194.054	-66.1495	-5.47628	-7.80996	17.4544	-3.92469	0.176598	0.476577	0.29442	1.87306	-198.139	90.6938	-8.00008	0	0	0.153304
2621	0	4.11882	0	0	4.17658	-0.238219	9.5326	-0.140346	0.0168746	-0.0154624	0.425059	3.38E-16	-2.11631	0	0	0.00340649	2.11273	12.553	-1.04962	368.732	404.823	639.849	380.589	380.589	380.59	9.67899	-63.7414	-0.557726	261.813	469.48	191.752	194.054	194.054	194.054	-64.2352	-5.33989	-7.50436	17.6673	-4.36945	-0.190474	0.472209	0.28492	1.87294	-212.693	89.2348	-9.33248	0	0	0.181989
2622	0	3.07086	0	0	3.1194	-0.253785	10.1155	-0.138161	0.0150218	-0.0214703	1.58863	1.86E-15	-2.51169	0	0	0.00684522	2.48634	12.0613	-0.599202	373.31	404.727	639.765	381.337	381.337	381.337	9.20379	-61.6487	-0.749068	256.817	469.474	191.34	194.054	194.054	194.054	-62.096	-5.1385	-7.14627	17.9044	-4.88448	-0.576213	0.351385	0.222456	1.84662	-197.842	79.5613	-10.2339	0	0	0.192489
2623	0	1.80781	0	0	1.8397	-0.269007	10.6835	-0.137016	0.0129242	-0.0293299	2.1838	2.54E-15	-2.8167	0	0	0.00949477	2.85749	11.4697	-0.154544	378.469	404.704	639.665	382.14	382.14	382.14	8.63324	-59.3185	-0.905774	251.875	469.411	190.774	194.054	194.054	194.054	-59.7124	-4.86451	-6.7298	18.1956	-5.45299	-0.993863	0.273703	0.176884	1.79808	-189.916	71.5027	-10.9831	0	0	0.210696
2624	0	0.307135	0	0	0.313121	-0.283236	11.2125	-0.137846	0.0107905	-0.0384615	1.86155	-2.54E-15	-2.97173	0	0	0.00934608	3.22883	10.774	0.258171	384.169	404.75	639.549	382.989	382.989	382.989	7.96534	-56.736	-1.0214	246.953	469.279	190.067	194.054	194.054	194.054	-57.0713	-4.51676	-6.24981	18.5857	-6.01027	-1.42258	0.294808	0.178941	1.74753	-200.248	68.6581	-11.6094	0	0	0.253961
2625	0	-1.44126	0	0	-1.47179	-0.296148	11.6909	-0.142103	0.00882117	-0.0507847	0.195565	-8.46E-16	-2.91162	0	0	0.00333573	3.59764	9.97687	0.640672	390.391	404.853	639.42	383.849	383.849	383.849	7.20426	-53.8961	-1.09425	242.027	469.065	189.257	194.054	194.054	194.054	-54.1701	-4.10246	-5.70235	19.1081	-6.48399	-1.81556	0.331679	0.203187	1.71709	-208.463	66.4377	-11.7822	0	0	0.302883
2626	0	-3.43175	0	0	-3.50993	-0.307445	12.1082	-0.151494	0.00733331	-0.0664076	-3.24874	-1.86E-15	-2.55955	0	0	-0.0122309	3.95738	9.0847	1.00401	397.118	405.004	639.292	384.694	384.694	384.694	6.36153	-50.8084	-1.12721	237.081	468.761	188.418	194.054	194.054	194.054	-51.0219	-3.63747	-5.08681	19.7744	-6.83478	-2.13898	0.341018	0.221617	1.70985	-205.936	61.714	-11.3373	0	0	0.338223
2627	0	-5.63768	0	0	-5.77384	-0.316656	12.4474	-0.167535	0.00670811	-0.0833733	-8.79971	2.20E-15	-1.83309	0	0	-0.0403363	4.30137	8.10505	1.35474	404.318	405.19	639.18	385.516	385.516	385.516	5.45753	-47.5041	-1.12944	232.13	468.366	187.666	194.054	194.054	194.054	-47.6615	-3.1477	-4.40808	20.5754	-7.06353	-2.3866	0.324251	0.221776	1.71488	-196.613	54.5941	-10.3361	0	0	0.358398
2628	0	-8.00578	0	0	-8.20751	-0.323173	12.6869	-0.190931	0.0072364	-0.098833	-16.5394	-5.24E-15	-0.655369	0	0	-0.0810457	4.62537	7.04626	1.69317	411.938	405.399	639.101	386.319	386.319	386.319	4.52161	-44.0418	-1.11851	227.241	467.893	187.157	194.054	194.054	194.054	-44.1511	-2.66988	-3.67824	21.4926	-7.19407	-2.5686	0.295343	0.205866	1.72153	-187.397	46.8009	-8.9024	0	0	0.373505
2629	0	-10.4536	0	0	-10.7232	-0.326337	12.803	-0.220824	0.00902758	-0.109314	-26.1682	0	1.02719	0	0	-0.129262	4.92773	5.91752	2.01555	419.916	405.616	639.073	387.106	387.106	387.106	3.59028	-40.5108	-1.12103	222.556	467.368	187.065	194.054	194.054	194.054	-40.5823	-2.24946	-2.9174	22.508	-7.25404	-2.69695	0.267122	0.185085	1.72179	-184.181	40.2609	-7.11531	0	0	0.397166
2630	0	-12.8726	0	0	-13.2051	-0.325554	12.7742	-0.25437	0.0118634	-0.111941	-36.9465	-3.27E-15	3.20416	0	0	-0.174128	5.2082	4.7288	2.31622	428.179	405.829	639.114	387.87	387.87	387.87	2.70346	-37.0292	-1.16981	218.301	466.837	187.553	194.054	194.054	194.054	-37.0736	-1.93472	-2.15356	23.6085	-7.2646	-2.77805	0.248128	0.162926	1.70932	-190.093	34.7775	-4.96627	0	0	0.440129
2631	0	-15.1382	0	0	-15.5202	-0.320393	12.5848	-0.28724	0.0154612	-0.105147	-47.7914	-4.91E-15	5.79165	0	0	-0.201621	5.46735	3.49065	2.5894	436.652	406.023	639.243	388.594	388.594	388.594	1.89947	-33.7344	-1.29791	214.776	466.351	188.733	194.054	194.054	194.054	-33.7607	-1.76784	-1.42013	24.7863	-7.23856	-2.81081	0.241091	0.140909	1.68004	-205.017	29.6423	-2.39939	0	0	0.506655
2632	0	-17.1257	0	0	-17.5358	-0.310649	12.2263	-0.314709	0.0194935	-0.0894212	-57.4902	-5.08E-15	8.60472	0	0	-0.199785	5.70645	2.21386	2.82999	445.262	406.186	639.478	389.25	389.25	389.25	1.21121	-30.7676	-1.53	212.316	465.966	190.638	194.054	194.054	194.054	-30.7822	-1.77511	-0.75264	26.0371	-7.18231	-2.78787	0.240084	0.117565	1.63464	-224.865	23.8709	0.636609	0	0	0.589692
2633	0	-18.7262	0	0	-19.1387	-0.296349	11.6984	-0.333045	0.0237219	-0.0669238	-64.9718	6.09E-15	11.3753	0	0	-0.164165	5.9275	0.90904	3.03335	453.934	406.308	639.838	389.806	389.806	389.806	0.664321	-28.2568	-1.87471	211.245	465.728	193.21	194.054	194.054	194.054	-28.2628	-1.96017	-0.184648	27.357	-7.10094	-2.69977	0.240482	0.0916712	1.57799	-245.019	16.9786	4.02337	0	0	0.677116
2634	0	-19.8615	0	0	-20.25	-0.277734	11.0082	-0.34032	0.0279106	-0.0409324	-69.5178	-2.71E-15	13.7958	0	0	-0.100234	6.13371	-0.413658	3.19555	462.6	406.38	640.338	390.233	390.233	390.233	0.27751	-26.3011	-2.3202	211.827	465.67	196.322	194.054	194.054	194.054	-26.2996	-2.30216	0.255381	28.7396	-7.00422	-2.5393	0.242431	0.0607218	1.5161	-262.248	8.08801	7.49794	0	0	0.757311
2635	0	-20.4909	0	0	-20.8331	-0.255261	10.1707	-0.336341	0.0317176	-0.0148112	-70.8429	-1.02E-14	15.5835	0	0	-0.0214746	6.32977	-1.74457	3.31421	471.197	406.394	640.989	390.511	390.511	390.511	0.0636146	-24.9611	-2.83486	214.233	465.811	199.8	194.054	194.054	194.054	-24.953	-2.75972	0.546086	30.1738	-6.91002	-2.30404	0.2438	0.0291041	1.45654	-273.753	-3.11494	10.7228	0	0	0.817957
2636	0	-20.6123	0	0	-20.8939	-0.229572	9.20789	-0.322211	0.0347145	0.008253	-69.0754	-6.77E-16	16.5429	0	0	0.0556065	6.52101	-3.07465	3.38864	479.669	406.346	641.798	390.631	390.631	390.63	0.0303602	-24.2567	-3.37308	218.535	466.154	203.464	194.054	194.054	194.054	-24.2444	-3.27965	0.67378	31.6449	-6.84042	-1.99833	0.236966	0.0191758	1.40673	-276.083	-13.9454	13.2803	0	0	0.844781
2637	0	-20.2579	0	0	-20.4737	-0.201439	8.14748	-0.299836	0.0364889	0.0260087	-64.6734	-6.77E-15	16.5959	0	0	0.116932	6.7096	-4.39577	3.418	487.964	406.233	642.774	390.587	390.587	390.587	0.179732	-24.1707	-3.88509	224.709	466.696	207.151	194.054	194.054	194.054	-24.1589	-3.80831	0.632785	33.1406	-6.80784	-1.63514	0.217999	0.0640543	1.37462	-266.936	-18.9548	14.7872	0	0	0.83006
2638	0	-19.4865	0	0	-19.6396	-0.171665	7.01911	-0.271647	0.0368659	0.037741	-58.3201	2.71E-15	15.7853	0	0	0.154483	6.88915	-5.70104	3.3997	496.034	406.05	643.928	390.367	390.367	390.367	0.507025	-24.6569	-4.32725	232.651	467.426	210.731	194.054	194.054	194.054	-24.6527	-4.30236	0.425344	34.6556	-6.79649	-1.23798	0.189966	0.178271	1.36099	-246.558	-13.8965	14.9027	0	0	0.775532
2639	0	-18.374	0	0	-18.4737	-0.14104	5.85271	-0.240399	0.0359445	0.0445499	-50.8096	2.03E-15	14.2552	0	0	0.167182	7.04276	-6.98443	3.33018	503.83	405.793	645.281	389.945	389.945	389.945	0.999528	-25.6493	-4.66907	242.202	468.33	214.11	194.054	194.054	194.054	-25.6614	-4.73465	0.061816	36.1908	-6.75864	-0.840604	0.188099	0.315784	1.36237	-224.491	-3.40129	13.4239	0	0	0.708526
2640	0	-17.0045	0	0	-17.0632	-0.110447	4.68269	-0.208907	0.0342333	0.0492718	-42.9331	6.77E-15	12.2371	0	0	0.159549	7.1502	-8.23914	3.21386	511.319	405.457	646.853	389.3	389.3	389.3	1.63597	-27.071	-4.89376	253.172	469.392	217.221	194.054	194.054	194.054	-27.1087	-5.09318	-0.43964	37.7375	-6.64811	-0.482389	0.262945	0.384552	1.36614	-216.144	0.16393	10.2868	0	0	0.674214
2641	0	-15.4614	0	0	-15.492	-0.0810823	3.5559	-0.179509	0.0321328	0.0527792	-35.3636	1.02E-15	9.96763	0	0	0.138956	7.20039	-9.45535	3.07535	518.495	405.042	648.647	388.446	388.446	388.446	2.38727	-28.8417	-4.9952	265.362	470.595	220.01	194.054	194.054	194.054	-28.9134	-5.37594	-1.0542	39.2568	-6.46955	-0.198368	0.402135	0.368815	1.36789	-221.881	-3.91576	5.61197	0	0	0.667891
2642	0	-13.8215	0	0	-13.8352	-0.0543339	2.52709	-0.153724	0.0302442	0.0535455	-28.5822	-1.18E-15	7.69022	0	0	0.112984	7.19313	-10.6209	2.95549	525.376	404.549	650.651	387.428	387.428	387.428	3.21977	-30.8841	-4.97798	278.584	471.918	222.429	194.054	194.054	194.054	-30.9969	-5.58946	-1.7525	40.6864	-6.27367	-0.0132051	0.51117	0.353345	1.37351	-221.645	-0.797749	-0.381894	0	0	0.619726
2643	0	-12.1511	0	0	-12.1562	-0.0313239	1.64073	-0.132589	0.0290255	0.050667	-22.894	2.20E-15	5.59878	0	0	0.0875834	7.1282	-11.725	2.88735	531.975	403.98	652.849	386.291	386.291	386.291	4.10015	-33.1299	-4.85967	292.674	473.345	224.44	194.054	194.054	194.054	-33.2891	-5.7504	-2.50324	41.9766	-6.09373	0.0563346	0.528151	0.380935	1.38645	-203.41	16.8224	-7.41706	0	0	0.504223
2644	0	-10.5055	0	0	-10.5069	-0.0126114	0.919323	-0.116817	0.0288513	0.0456677	-18.4504	-2.33E-15	3.83543	0	0	0.0663458	7.00126	-12.7615	2.87905	538.278	403.335	655.226	385.06	385.06	385.06	4.99909	-35.522	-4.66803	307.49	474.864	226.028	194.054	194.054	194.054	-35.7318	-5.88281	-3.27571	43.1127	-5.91265	0.00121252	0.468616	0.392034	1.39361	-174.138	39.804	-15.1089	0	0	0.364505
2645	0	-8.92685	0	0	-8.92704	0.00168528	0.367945	-0.106636	0.0297414	0.0399892	-15.259	1.44E-15	2.46868	0	0	0.0505607	6.81358	-13.7277	2.91681	544.246	402.615	657.75	383.762	383.761	383.761	5.89288	-38.0147	-4.4338	322.918	476.468	227.19	194.054	194.054	194.054	-38.2784	-6.01145	-4.04202	44.1066	-5.69818	-0.168232	0.362939	0.322029	1.38272	-142.797	59.3948	-23.0114	0	0	0.239321
2646	0	-7.44437	0	0	-7.44437	0.0116875	-0.0178549	-0.101934	0.0314616	0.0335902	-13.2292	1.10E-15	1.50511	0	0	0.0399463	6.58303	-14.6236	2.97282	549.83	401.824	660.367	382.439	382.439	382.439	6.76383	-40.5732	-4.1847	338.873	478.154	227.939	194.054	194.054	194.054	-40.894	-6.15678	-4.77897	44.98	-5.44795	-0.408027	0.198391	0.160402	1.34661	-106.808	75.8226	-30.5531	0	0	0.134253
2647	0	-6.07486	0	0	-6.07492	0.0177385	-0.251252	-0.101991	0.033553	0.0255778	-12.1755	-1.69E-16	0.886402	0	0	0.0333283	6.3475	-15.4519	3.00268	554.97	400.97	662.988	381.156	381.156	381.156	7.60043	-43.1728	-3.9438	355.292	479.92	228.304	194.054	194.054	194.054	-43.5539	-6.33429	-5.46878	45.7603	-5.20088	-0.631319	-0.0495757	-0.0753038	1.28617	-59.8443	92.4915	-37.1011	0	0	0.05094
2648	0	-4.82555	0	0	-4.82565	0.020496	-0.357613	-0.105978	0.0354128	0.0154512	-11.8849	2.54E-15	0.49557	0	0	0.0293764	6.16394	-16.2193	2.9384	559.582	400.062	665.499	379.982	379.982	379.982	8.39694	-45.7977	-3.72919	372.128	481.768	228.332	194.054	194.054	194.054	-46.2425	-6.55505	-6.09908	46.4869	-5.02564	-0.706056	-0.393237	-0.367194	1.20312	0.956521	110.453	-41.8346	0	0	-0.00352083
2649	0	-3.6973	0	0	-3.69738	0.0209681	-0.375825	-0.112806	0.0365105	0.00340778	-12.1132	-8.46E-16	0.190085	0	0	0.0268925	6.10649	-16.9367	2.68615	563.56	399.113	667.757	378.991	378.991	378.991	9.15183	-48.4386	-3.55383	389.34	483.695	228.089	194.054	194.054	194.054	-48.951	-6.82587	-6.66201	47.2173	-5.00729	-0.458895	-0.811003	-0.701591	1.10372	70.2189	128.045	-43.9857	0	0	-0.0245649
2650	0	-2.68765	0	0	-2.68772	0.0204182	-0.354612	-0.121642	0.0362082	-0.00912904	-12.6499	1.18E-15	-0.195274	0	0	0.0250447	6.26368	-17.6197	2.13628	566.787	398.141	669.595	378.266	378.266	378.266	9.86575	-51.0906	-3.42474	406.885	485.691	227.654	194.054	194.054	194.054	-51.6743	-7.14842	-7.1532	48.0337	-5.23995	0.311835	-1.23674	-1.06576	0.997635	132.426	141.223	-43.2309	0	0	-0.0152467
2651	0	-1.79263	0	0	-1.79266	0.020052	-0.340487	-0.131732	0.0340343	-0.0195009	-13.3217	3.38E-16	-0.798702	0	0	0.0233085	6.73349	-18.2869	1.19027	569.167	397.183	670.84	377.923	377.923	377.923	10.5383	-53.7503	-3.34222	424.72	487.735	227.111	194.054	194.054	194.054	-54.4085	-7.51766	-7.56999	49.0466	-5.82409	1.81149	-1.56034	-1.43177	0.905382	164.116	145.272	-40.1164	0	0	0.0328561
2652	0	-1.00641	0	0	-1.00643	0.0205205	-0.358559	-0.142733	0.0297264	-0.0252458	-14.0381	3.38E-16	-1.71058	0	0	0.0215327	7.6121	-18.9582	-0.198124	570.673	396.303	671.331	378.139	378.139	378.139	11.1648	-56.4146	-3.29996	442.802	489.798	226.534	194.054	194.054	194.054	-57.1487	-7.92067	-7.90956	50.4008	-6.8614	4.21193	-1.65812	-1.73976	0.867216	145.24	137.089	-35.9288	0	0	0.171294
2653	0	-0.320141	0	0	-0.320151	0.0214536	-0.394549	-0.154399	0.0232804	-0.0254862	-14.7594	3.38E-15	-2.96187	0	0	0.0199678	8.97402	-19.6519	-1.98277	571.398	395.591	670.961	379.19	379.19	379.19	11.7343	-59.0793	-3.28758	461.108	491.837	225.982	194.054	194.054	194.054	-59.8876	-8.33787	-8.16707	52.2816	-8.43783	7.61261	-1.42972	-1.90415	0.934033	69.8566	115.181	-31.8925	0	0	0.490496
2654	0	0.279109	0	0	0.279122	0.021317	-0.389279	-0.166411	0.0151257	-0.0228153	-15.4599	-2.03E-15	-4.50564	0	0	0.0192463	10.8454	-20.3794	-4.00811	571.567	395.143	669.715	381.461	381.461	381.461	12.2302	-61.7389	-3.29575	479.629	493.797	225.496	194.054	194.054	194.054	-62.6158	-8.7473	-8.33451	54.9124	-10.5902	12.0187	-0.849796	-1.81567	1.15009	-45.1885	83.1252	-28.404	0	0	1.02978
2655	0	0.806629	0	0	0.806633	0.017874	-0.256481	-0.178226	0.00585726	-0.0233615	-16.083	-1.35E-15	-6.23895	0	0	0.0199793	13.1764	-21.1371	-6.03581	571.493	395.019	667.703	385.392	385.392	385.392	12.6334	-64.3872	-3.32249	498.369	495.619	225.113	194.054	194.054	194.054	-65.3222	-9.13097	-8.40032	58.5223	-13.2596	17.3442	0.000242796	-1.33829	1.5023	-164.357	56.0111	-25.2244	0	0	1.71757
2656	0	1.27402	0	0	1.27402	0.00925766	0.0758677	-0.188963	-0.0036563	-0.0340197	-16.5098	4.06E-15	-7.9822	0	0	0.0220177	15.82	-21.8967	-7.81436	571.473	395.21	665.171	391.31	391.31	391.31	12.9261	-67.0166	-3.37717	517.317	497.233	224.875	194.054	194.054	194.054	-67.995	-9.47967	-8.35005	63.2585	-16.2478	23.4168	0.909071	-0.356181	1.84638	-243.443	58.5539	-22.5788	0	0	2.42468
2657	0	1.68214	0	0	1.68222	-0.00484482	0.619806	-0.197502	-0.0124345	-0.0570155	-16.5737	1.35E-15	-9.48965	0	0	0.0240343	18.5365	-22.6038	-9.1668	571.662	395.621	662.457	399.125	399.125	399.125	13.0949	-69.6175	-3.47918	536.414	498.564	224.839	194.054	194.054	194.054	-70.6211	-9.79294	-8.1682	69.0353	-19.2166	29.9463	1.56201	1.0354	1.91835	-244.443	98.07	-21.6952	0	0	2.90368
2658	0	2.01806	0	0	2.01859	-0.0228008	1.3122	-0.20288	-0.0192906	-0.0859586	-16.1258	2.03E-15	-10.4602	0	0	0.0240833	21.0486	-23.1947	-10.0525	572.023	396.108	659.899	408.089	408.089	408.089	13.1317	-72.1773	-3.65056	555.538	499.536	225.064	194.054	194.054	194.054	-73.1854	-10.0738	-7.8422	75.401	-21.7895	36.4828	1.70153	2.39591	1.57144	-159.88	139.144	-23.3954	0	0	2.68576
2659	0	2.26008	0	0	2.26152	-0.0419562	2.05042	-0.204576	-0.022883	-0.111727	-15.0984	-2.03E-15	-10.5881	0	0	0.0208995	23.1359	-23.6271	-10.5614	572.369	396.539	657.721	416.92	416.92	416.92	13.0338	-74.6795	-3.90654	574.528	500.089	225.597	194.054	194.054	194.054	-75.6697	-10.3226	-7.36749	81.5985	-23.7214	42.4605	1.39454	3.30162	0.990713	-35.0413	149.481	-26.5837	0	0	1.80251
2660	0	2.38622	0	0	2.38897	-0.0600715	2.74793	-0.202883	-0.0222248	-0.129658	-13.5586	1.02E-15	-9.66397	0	0	0.0148757	24.6929	-23.8952	-10.8424	572.489	396.84	655.991	424.309	424.309	424.309	12.805	-77.1032	-4.25046	593.221	500.192	226.453	194.054	194.054	194.054	-78.0532	-10.5347	-6.75114	86.8371	-24.9886	47.3447	0.930854	3.62637	0.513758	71.6984	131.611	-29.3165	0	0	0.85556
2661	0	2.38028	0	0	2.38438	-0.0760819	3.36372	-0.198544	-0.0171391	-0.140796	-11.6679	-1.69E-15	-7.65158	0	0	0.00766517	25.7182	-24.0193	-11.0275	572.244	396.993	654.667	429.397	429.397	429.397	12.4575	-79.4246	-4.6742	611.476	499.851	227.616	194.054	194.054	194.054	-80.314	-10.7043	-6.01317	90.5798	-25.7274	50.793	0.558186	3.50386	0.327336	133.144	110.511	-30.7649	0	0	0.311338
2662	0	2.23322	0	0	2.23838	-0.0899816	3.89771	-0.192493	-0.00833374	-0.148318	-9.63693	-4.74E-15	-4.6976	0	0	0.000923832	26.2703	-24.0271	-11.1964	571.585	397.021	653.665	431.936	431.936	431.936	12.0135	-81.6191	-5.16003	629.181	499.114	229.047	194.054	194.054	194.054	-82.4322	-10.8276	-5.18559	92.6539	-26.11	52.7232	0.35377	3.12566	0.409642	157.85	101.607	-31.1174	0	0	0.115487
2663	0	1.94256	0	0	1.94823	-0.10231	4.37075	-0.18557	0.0029154	-0.154873	-7.67918	3.09E-15	-1.08239	0	0	-0.00455011	26.4295	-23.9426	-11.3793	570.534	396.961	652.901	432.153	432.153	432.153	11.5038	-83.6636	-5.68151	646.239	498.057	230.698	194.054	194.054	194.054	-84.3906	-10.9039	-4.31072	93.1873	-26.2613	53.2748	0.282409	2.63094	0.65307	164.994	103.809	-30.858	0	0	0.0433147
2664	0	1.5119	0	0	1.51723	-0.113724	4.8082	-0.178423	0.0150749	-0.162545	-5.98446	2.96E-15	2.83802	0	0	-0.00877385	26.2803	-23.7838	-11.5737	569.153	396.853	652.302	430.545	430.545	430.545	10.9646	-85.5386	-6.2042	662.567	496.78	232.517	194.054	194.054	194.054	-86.1771	-10.9341	-3.43775	92.4825	-26.2463	52.721	0.27074	2.10366	0.954288	171.301	109.31	-30.3478	0	0	-0.00594417
2665	0	0.950639	0	0	0.954612	-0.124707	5.2286	-0.17153	0.0266983	-0.172433	-4.70652	-3.60E-15	6.6886	0	0	-0.0121009	25.9038	-23.5652	-11.763	567.523	396.736	651.804	427.704	427.704	427.704	10.4331	-87.2308	-6.68734	678.083	495.391	234.451	194.054	194.054	194.054	-87.785	-10.919	-2.61857	90.9074	-26.095	51.3842	0.268063	1.59631	1.24063	183.619	112.709	-29.7877	0	0	-0.0218063
2666	0	0.274604	0	0	0.275927	-0.135452	5.63933	-0.165124	0.0365674	-0.185325	-3.93483	2.98E-15	10.1129	0	0	-0.0147606	25.3755	-23.3	-11.9276	565.724	396.643	651.354	424.194	424.194	424.194	9.94308	-88.7343	-7.08743	692.707	493.994	236.452	194.054	194.054	194.054	-89.214	-10.858	-1.90285	88.8185	-25.8312	49.5746	0.244576	1.15004	1.46682	204.865	112.797	-29.3692	0	0	0.016474
2667	0	-0.493734	0	0	-0.496508	-0.145825	6.03532	-0.159198	0.0438855	-0.20113	-3.67141	-4.65E-16	12.8187	0	0	-0.0166635	24.7619	-23.001	-12.0524	563.829	396.602	650.905	420.475	420.475	420.475	9.52156	-90.0515	-7.36292	706.355	492.682	238.476	194.054	194.054	194.054	-90.4705	-10.7491	-1.33327	86.5136	-25.4854	47.5538	0.193756	0.793519	1.61338	234.362	110.146	-29.2206	0	0	0.102565
2668	0	-1.3253	0	0	-1.33363	-0.155423	6.40117	-0.153464	0.0484377	-0.219325	-3.81044	2.62E-15	14.6165	0	0	-0.0174515	24.1169	-22.68	-12.1298	561.896	396.632	650.418	416.871	416.871	416.871	9.18741	-91.1933	-7.47938	718.936	491.527	240.481	194.054	194.054	194.054	-91.5676	-10.5896	-0.941707	84.2088	-25.0922	45.5179	0.120296	0.542705	1.68422	270.252	106.251	-29.5296	0	0	0.210574
2669	0	-2.18547	0	0	-2.20058	-0.163674	6.71529	-0.1473	0.0504328	-0.238471	-4.13597	-1.95E-15	15.4222	0	0	-0.016699	23.4791	-22.3474	-12.1602	559.964	396.744	649.868	413.562	413.562	413.562	8.95117	-92.177	-7.41383	730.358	490.575	242.432	194.054	194.054	194.054	-92.5233	-10.3783	-0.746871	82.0365	-24.6828	43.5932	0.0404057	0.393197	1.69723	308.106	101.326	-30.3438	0	0	0.312898
2670	0	-3.03667	0	0	-3.05922	-0.169986	6.9553	-0.139791	0.0504088	-0.256861	-4.35252	-5.08E-16	15.2564	0	0	-0.0141855	22.8715	-22.0111	-12.1494	558.063	396.94	649.242	410.613	410.613	410.613	8.81608	-93.0239	-7.15735	740.526	489.851	244.289	194.054	194.054	194.054	-93.3581	-10.117	-0.753673	80.058	-24.2779	41.8431	-0.0325646	0.326282	1.67352	344.063	95.2132	-31.69	0	0	0.393044
2671	0	-3.84286	0	0	-3.87262	-0.173886	7.10348	-0.130061	0.0490343	-0.272645	-4.16648	2.54E-15	14.2217	0	0	-0.0101401	22.3032	-21.6759	-12.1057	556.206	397.217	648.542	408.012	408.012	408.012	8.77921	-93.7538	-6.7156	749.355	489.36	246.005	194.054	194.054	194.054	-94.0906	-9.81101	-0.954053	78.2832	-23.8865	40.2819	-0.0914074	0.32072	1.63164	375.12	88.6299	-33.4986	0	0	0.444432
2672	0	-4.5745	0	0	-4.61043	-0.175123	7.15044	-0.117786	0.0468499	-0.284227	-3.38939	-2.88E-15	12.4689	0	0	-0.00532464	21.7728	-21.3444	-12.0388	554.402	397.564	647.776	405.702	405.702	405.702	8.83237	-94.3809	-6.10751	756.773	489.087	247.52	194.054	194.054	194.054	-94.7327	-9.46928	-1.32875	76.6905	-23.5094	38.8906	-0.133648	0.352971	1.58331	399.254	82.1618	-35.6044	0	0	0.470759
2673	0	-5.21318	0	0	-5.25353	-0.173689	7.09599	-0.103565	0.0442815	-0.290017	-2.01398	1.35E-15	10.1829	0	0	-0.0008263	21.2724	-21.0168	-11.9579	552.656	397.969	646.962	403.612	403.612	403.612	8.96285	-94.9098	-5.36285	762.732	489.008	248.758	194.054	194.054	194.054	-95.2867	-9.1031	-1.84962	75.2426	-23.1427	37.6326	-0.154964	0.403741	1.53758	413.375	76.9809	-37.6834	0	0	0.475016
2674	0	-5.75353	0	0	-5.79624	-0.169823	6.9491	-0.0887787	0.0415305	-0.288907	-0.213162	1.95E-15	7.55596	0	0	0.00239757	20.7913	-20.6924	-11.8709	550.969	398.421	646.12	401.667	401.667	401.667	9.15404	-95.3352	-4.51897	767.213	489.088	249.631	194.054	194.054	194.054	-95.7446	-8.72442	-2.48208	73.8987	-22.7812	36.4672	-0.154129	0.457347	1.49789	415.361	74.0373	-39.3809	0	0	0.460402
2675	0	-6.20267	0	0	-6.24584	-0.163964	6.7263	-0.0752438	0.0386229	-0.280389	1.70905	0	4.77774	0	0	0.00390081	20.3183	-20.3691	-11.7843	549.34	398.908	645.271	399.806	399.806	399.806	9.38622	-95.6433	-3.61765	770.234	489.289	250.049	194.054	194.054	194.054	-96.09	-8.3443	-3.1874	72.622	-22.4185	35.3587	-0.131983	0.506227	1.46717	403.792	74.4771	-40.3361	0	0	0.426063
2676	0	-6.57799	0	0	-6.62004	-0.156676	6.44889	-0.0645431	0.0356129	-0.26441	3.41583	7.61E-16	2.04093	0	0	0.00387752	19.8442	-20.0448	-11.7028	547.77	399.419	644.435	397.981	397.981	397.981	9.63781	-95.816	-2.70204	771.848	489.566	249.929	194.054	194.054	194.054	-96.3019	-7.9718	-3.92531	71.3837	-22.0448	34.2815	-0.0903064	0.544809	1.447	378.184	78.8583	-40.2709	0	0	0.369661
2677	0	-6.90356	0	0	-6.94359	-0.148568	6.1399	-0.0581581	0.0324438	-0.241464	4.56027	-1.37E-15	-0.485523	0	0	0.00289818	19.3624	-19.7171	-11.6296	546.259	399.947	643.632	396.156	396.156	396.156	9.88688	-95.8349	-1.81321	772.144	489.877	249.211	194.054	194.054	194.054	-96.359	-7.6133	-4.65661	70.1647	-21.6477	33.2217	-0.0292981	0.571296	1.44098	338.168	87.293	-38.9882	0	0	0.288052
2678	0	-7.20675	0	0	-7.24431	-0.140236	5.82202	-0.0571401	0.0291698	-0.213018	4.85	7.19E-16	-2.64356	0	0	0.00156185	18.8694	-19.3836	-11.5664	544.807	400.489	642.878	394.315	394.315	394.315	10.1125	-95.6847	-0.987584	771.242	490.182	247.865	194.054	194.054	194.054	-96.2432	-7.2725	-5.3456	68.9543	-21.2178	32.1751	0.0413914	0.588671	1.4506	286.994	99.678	-36.511	0	0	0.184401
2679	0	-7.51372	0	0	-7.54886	-0.132189	5.51467	-0.0622358	0.0259994	-0.180678	4.06235	-1.44E-15	-4.28988	0	0	0.000158245	18.3646	-19.0426	-11.5141	543.413	401.042	642.19	392.452	392.452	392.451	10.2964	-95.3574	-0.254735	769.286	490.447	245.896	194.054	194.054	194.054	-95.9439	-6.95107	-5.96203	67.7481	-20.7509	31.1429	0.119307	0.599912	1.47539	226.531	115.47	-32.9193	0	0	0.0618374
2680	0	-7.8456	0	0	-7.87865	-0.12481	5.23252	-0.0736399	0.0232455	-0.146738	2.09062	-1.69E-15	-5.30917	0	0	-0.00144292	17.8493	-18.6925	-11.4731	542.074	401.608	641.581	390.574	390.574	390.574	10.4245	-94.8547	0.364269	766.435	490.647	243.349	194.054	194.054	194.054	-95.4606	-6.64956	-6.48281	66.5454	-20.2495	30.128	0.199081	0.605912	1.51428	160.794	133.091	-28.4632	0	0	-0.0707614
2681	0	-8.21497	0	0	-8.24639	-0.118324	4.98434	-0.0907976	0.0214402	-0.113401	-1.01872	2.20E-15	-5.61287	0	0	-0.00361831	17.3265	-18.3325	-11.443	540.786	402.19	641.066	388.695	388.695	388.695	10.4883	-94.1896	0.857383	762.851	490.764	240.311	194.054	194.054	194.054	-94.8054	-6.36855	-6.89321	65.3473	-19.7206	29.133	0.276185	0.612326	1.56246	93.627	151.82	-23.4299	0	0	-0.206736
2682	0	-8.62369	0	0	-8.65392	-0.11278	4.77204	-0.112305	0.0210795	-0.0830922	-5.04788	-9.30E-16	-5.17539	0	0	-0.00662662	16.7993	-17.9621	-11.4228	539.542	402.794	640.656	386.831	386.831	386.831	10.4858	-93.3864	1.22209	758.692	490.794	236.899	194.054	194.054	194.054	-94.0023	-6.10948	-7.18781	64.1553	-19.172	28.1594	0.344166	0.620864	1.61597	30.2418	169.992	-18.1947	0	0	-0.335794
2683	0	-9.06241	0	0	-9.09181	-0.108028	4.58996	-0.136083	0.022394	-0.0574908	-9.63183	3.98E-15	-4.06493	0	0	-0.0102457	16.2699	-17.5814	-11.4104	538.336	403.423	640.366	384.993	384.993	384.993	10.4225	-92.4795	1.46489	754.103	490.748	233.259	194.054	194.054	194.054	-93.087	-5.87511	-7.37096	62.9702	-18.609	27.2067	0.40288	0.629842	1.67075	-26.3548	185.795	-13.0878	0	0	-0.450693
2684	0	-9.51206	0	0	-9.54078	-0.103759	4.42634	-0.159544	0.0249829	-0.0377603	-14.3001	4.93E-15	-2.47396	0	0	-0.0136569	15.7394	-17.1909	-11.4026	537.161	404.084	640.208	383.19	383.19	383.19	10.3108	-91.5097	1.60002	749.206	490.645	229.545	194.054	194.054	194.054	-92.1025	-5.66914	-7.45613	61.7922	-18.0327	26.2727	0.451121	0.636086	1.72198	-73.319	197.09	-8.43965	0	0	-0.54359
2685	0	-9.94707	0	0	-9.97497	-0.09958	4.26606	-0.18009	0.0280553	-0.0239081	-18.5661	1.01E-15	-0.672692	0	0	-0.0157309	15.2076	-16.791	-11.3935	536.013	404.777	640.193	381.426	381.427	381.427	10.1679	-90.5204	1.64703	744.1	490.515	225.909	194.054	194.054	194.054	-91.0947	-5.49536	-7.46354	60.6198	-17.4412	25.3544	0.486949	0.639559	1.76666	-109.24	202.951	-4.4924	0	0	-0.611038
2686	0	-10.34	0	0	-10.3668	-0.0951216	4.09501	-0.195671	0.0305226	-0.0152225	-22.0248	2.02E-15	1.0354	0	0	-0.0155977	14.6726	-16.3823	-11.3759	534.888	405.504	640.33	379.704	379.704	379.704	10.0125	-89.5521	1.62812	738.864	490.392	222.485	194.054	194.054	194.054	-90.1069	-5.35615	-7.41674	59.4495	-16.8333	24.4482	0.507729	0.639821	1.80293	-133.578	202.896	-1.40798	0	0	-0.651507
2687	0	-10.667	0	0	-10.6921	-0.0901516	3.90424	-0.205419	0.0316551	-0.0103735	-24.4503	5.24E-15	2.4182	0	0	-0.013103	14.1307	-15.965	-11.3413	533.78	406.261	640.628	378.022	378.022	378.022	9.86097	-88.6384	1.56525	733.553	490.301	219.371	194.054	194.054	194.054	-89.1749	-5.25124	-7.33863	58.2758	-16.2099	23.5489	0.513922	0.634115	1.82885	-147.595	196.93	0.790924	0	0	-0.666823
2688	0	-10.9102	0	0	-10.9332	-0.0846514	3.69301	-0.209488	0.0311593	-0.00803949	-25.7955	1.43E-15	3.35068	0	0	-0.00883431	13.5773	-15.5396	-11.2812	532.685	407.045	641.09	376.383	376.383	376.383	9.72477	-87.8038	1.47831	728.209	490.262	216.632	194.054	194.054	194.054	-88.3241	-5.17716	-7.2484	57.0921	-15.5731	22.6495	0.508069	0.620606	1.84267	-153.331	185.821	2.17806	0	0	-0.661246
2689	0	-11.0597	0	0	-11.0803	-0.0788421	3.46981	-0.208509	0.0291891	-0.00736465	-26.1364	8.88E-16	3.82027	0	0	-0.0037801	13.0073	-15.1056	-11.1873	531.596	407.85	641.713	374.792	374.792	374.792	9.60934	-87.063	1.38394	722.86	490.281	214.295	194.054	194.054	194.054	-87.5699	-5.12732	-7.15998	55.8915	-14.9238	21.7419	0.48957	0.599298	1.84382	-151.777	170.842	2.87048	0	0	-0.637914
2690	0	-11.1134	0	0	-11.1316	-0.07312	3.24986	-0.203394	0.0263513	-0.00779115	-25.6329	3.70E-15	3.91392	0	0	0.00108829	12.4164	-14.6622	-11.0524	530.503	408.673	642.49	373.256	373.256	373.257	9.51477	-86.4216	1.2955	717.526	490.355	212.356	194.054	194.054	194.054	-86.9179	-5.09308	-7.082	54.6687	-14.2599	20.8193	0.457639	0.573591	1.83244	-143.876	154.113	3.02911	0	0	-0.601138
2691	0	-11.0765	0	0	-11.0924	-0.0679579	3.05135	-0.195514	0.0232636	-0.00885366	-24.5238	5.98E-15	3.7502	0	0	0.00509696	11.8004	-14.2081	-10.8711	529.393	409.508	643.408	371.785	371.785	371.785	9.43754	-85.8779	1.22309	712.216	490.474	210.787	194.054	194.054	194.054	-86.3655	-5.06499	-7.01898	53.4201	-13.5752	19.877	0.412264	0.545544	1.8113	-130.661	137.473	2.82205	0	0	-0.554535
2692	0	-10.9591	0	0	-10.9733	-0.0637986	2.89134	-0.186192	0.0202404	-0.0105596	-23.0525	-2.66E-15	3.42283	0	0	0.00795609	11.1567	-13.7413	-10.6411	528.247	410.357	644.449	370.392	370.392	370.392	9.37263	-85.4243	1.174	706.933	490.628	209.54	194.054	194.054	194.054	-85.9047	-5.03426	-6.97279	52.1444	-12.8622	18.913	0.354891	0.515175	1.78399	-113.183	122.084	2.38073	0	0	-0.500447
2693	0	-10.7742	0	0	-10.7871	-0.0609771	2.78278	-0.176434	0.0173845	-0.0124109	-21.422	3.76E-15	2.99867	0	0	0.00969373	10.4839	-13.2596	-10.3631	527.045	411.219	645.59	369.097	369.097	369.097	9.31483	-85.0505	1.15242	701.674	490.803	208.562	194.054	194.054	194.054	-85.5244	-4.99394	-6.94327	50.842	-12.1154	17.9273	0.289181	0.479822	1.75371	-93.4269	108.447	1.82153	0	0	-0.442174
2694	0	-10.5359	0	0	-10.548	-0.0597004	2.73365	-0.166975	0.0149484	-0.014135	-19.7884	-9.20E-16	2.54794	0	0	0.0105259	9.78265	-12.7612	-10.0406	525.764	412.101	646.802	367.926	367.926	367.926	9.25929	-84.7448	1.15962	696.433	490.987	207.797	194.054	194.054	194.054	-85.2122	-4.93926	-6.92872	49.5152	-11.3337	16.9209	0.224938	0.433513	1.7208	-74.364	96.2596	1.23589	0	0	-0.384209
2695	0	-10.258	0	0	-10.27	-0.0600525	2.7472	-0.158493	0.0129748	-0.0156765	-18.2799	-1.35E-15	2.10945	0	0	0.0107282	9.05707	-12.2446	-9.67838	524.383	413.009	648.054	366.913	366.913	366.913	9.20194	-84.495	1.19466	691.2	491.171	207.19	194.054	194.054	194.054	-84.9557	-4.86756	-6.92652	48.1681	-10.5196	15.8952	0.160666	0.378054	1.68607	-56.289	85.8088	0.664043	0	0	-0.327876
2696	0	-9.95335	0	0	-9.96557	-0.0619909	2.82179	-0.151326	0.0114732	-0.0168549	-16.968	-1.41E-15	1.71332	0	0	0.0105496	8.31385	-11.7094	-9.28301	522.886	413.949	649.313	366.097	366.097	366.097	9.13975	-84.29	1.25459	685.969	491.346	206.692	194.054	194.054	194.054	-84.7433	-4.77825	-6.93349	46.8084	-9.67627	14.852	0.10023	0.319405	1.65095	-40.5557	77.5976	0.145698	0	0	-0.277959
2697	0	-9.63275	0	0	-9.64569	-0.0653662	2.95165	-0.145587	0.0103875	-0.0176473	-15.886	2.70E-15	1.3766	0	0	0.0101794	7.56111	-11.1566	-8.86207	521.257	414.927	650.546	365.512	365.512	365.512	9.07082	-84.1196	1.33537	680.731	491.507	206.264	194.054	194.054	194.054	-84.5647	-4.67231	-6.94646	45.4456	-8.8075	13.7945	0.0489433	0.258895	1.61435	-28.5218	71.231	-0.300519	0	0	-0.237613
2698	0	-9.30502	0	0	-9.31902	-0.0699699	3.12873	-0.141394	0.00962932	-0.0177524	-15.0552	-1.74E-16	1.10837	0	0	0.00975259	6.80749	-10.5882	-8.42279	519.489	415.947	651.724	365.182	365.181	365.181	8.99408	-83.9754	1.43229	675.483	491.649	205.872	194.054	194.054	194.054	-84.4116	-4.55183	-6.96229	44.091	-7.91796	12.7292	0.0153194	0.198256	1.57573	-22.5121	66.4252	-0.66728	0	0	-0.212422
2699	0	-8.97639	0	0	-8.99185	-0.075586	3.34466	-0.138626	0.00928925	-0.017289	-14.4628	9.67E-16	0.929724	0	0	0.00933448	6.06154	-10.0076	-7.96962	517.582	417.01	652.822	365.118	365.118	365.118	8.90923	-83.8508	1.5406	670.222	491.772	205.492	194.054	194.054	194.054	-84.277	-4.41949	-6.97827	42.755	-7.01406	11.6668	-0.00320987	0.136159	1.53515	-22.0271	62.4441	-0.954155	0	0	-0.199951
2700	0	-8.65095	0	0	-8.66812	-0.0820127	3.59164	-0.137152	0.00921579	-0.016534	-14.0888	-4.28E-16	0.830458	0	0	0.00896705	5.33157	-9.41925	-7.50408	515.544	418.112	653.822	365.318	365.318	365.318	8.81682	-83.7406	1.65615	664.951	491.874	205.109	194.054	194.054	194.054	-84.1561	-4.27822	-6.99249	41.4473	-6.10602	10.6193	-0.0163986	0.0706957	1.49562	-24.8208	58.4404	-1.17178	0	0	-0.192963
2701	0	-8.33078	0	0	-8.34989	-0.0890508	3.86197	-0.136764	0.00941464	-0.0157649	-13.9003	-2.12E-15	0.808894	0	0	0.00866133	4.62604	-8.82888	-7.02659	513.388	419.247	654.708	365.766	365.766	365.766	8.71818	-83.6412	1.7753	659.673	491.959	204.713	194.054	194.054	194.054	-84.0454	-4.13109	-7.00389	40.1785	-5.20821	9.59568	-0.0358443	0.000945747	1.45755	-27.968	53.8966	-1.31655	0	0	-0.183367
2702	0	-8.01659	0	0	-8.03779	-0.0964855	4.14734	-0.137197	0.00970221	-0.0152857	-13.8551	3.79E-15	0.83778	0	0	0.00842657	3.95363	-8.24384	-6.53906	511.127	420.408	655.472	366.435	366.435	366.435	8.61544	-83.5504	1.89521	654.392	492.029	204.301	194.054	194.054	194.054	-83.943	-3.98127	-7.01227	38.9626	-4.33786	8.59948	-0.0655419	-0.0660497	1.42102	-29.7111	49.5205	-1.38963	0	0	-0.168858
2703	0	-7.70826	0	0	-7.7316	-0.104086	4.43887	-0.138235	0.00999869	-0.0149304	-13.9142	-8.51E-16	0.896138	0	0	0.00826696	3.32223	-7.67251	-6.0458	508.772	421.586	656.108	367.286	367.286	367.286	8.51113	-83.4669	2.01358	649.11	492.09	203.877	194.054	194.054	194.054	-83.848	-3.83187	-7.01802	37.8172	-3.51286	7.63076	-0.0971395	-0.132936	1.38242	-31.2379	44.7173	-1.40749	0	0	-0.151121
2704	0	-7.40502	0	0	-7.43047	-0.111649	4.72874	-0.139659	0.0101893	-0.0146448	-14.039	-3.76E-15	0.958739	0	0	0.0081847	2.73916	-7.12337	-5.55189	506.333	422.772	656.612	368.265	368.265	368.265	8.40791	-83.3904	2.12875	643.831	492.145	203.444	194.054	194.054	194.054	-83.76	-3.68564	-7.02199	36.7616	-2.75097	6.6899	-0.122348	-0.202281	1.33941	-33.4009	38.9515	-1.395	0	0	-0.131537
2705	0	-7.10574	0	0	-7.13314	-0.119032	5.01145	-0.141271	0.0102685	-0.0144615	-14.1951	3.85E-15	1.01296	0	0	0.00817086	2.21153	-6.60392	-5.06139	503.82	423.956	656.987	369.306	369.306	369.306	8.30818	-83.3206	2.23946	638.557	492.197	203.011	194.054	194.054	194.054	-83.6794	-3.54489	-7.02511	35.8146	-2.06823	5.7802	-0.141979	-0.269638	1.29557	-35.2377	32.8096	-1.36334	0	0	-0.11014
2706	0	-6.80905	0	0	-6.83824	-0.126143	5.28353	-0.142885	0.0101599	-0.0146223	-14.3527	2.94E-15	1.04298	0	0	0.00821524	1.74583	-6.12031	-4.57819	501.243	425.126	657.235	370.335	370.335	370.335	8.21397	-83.2578	2.34491	633.291	492.249	202.585	194.054	194.054	194.054	-83.6064	-3.41149	-7.02823	34.9944	-1.47573	4.90784	-0.159454	-0.331917	1.25534	-34.8973	26.3806	-1.3	0	0	-0.0853593
2707	0	-6.51386	0	0	-6.54459	-0.132915	5.54242	-0.144338	0.00995608	-0.0149092	-14.4885	-3.21E-15	1.05288	0	0	0.00829633	1.34767	-5.67684	-4.10698	498.61	426.272	657.361	371.279	371.279	371.279	8.12692	-83.202	2.44432	628.032	492.303	202.174	194.054	194.054	194.054	-83.5412	-3.28697	-7.03208	34.3165	-0.980176	4.0806	-0.164819	-0.390561	1.22505	-34.2944	18.9909	-1.22289	0	0	-0.0613493
2708	0	-6.21917	0	0	-6.25115	-0.139322	5.78712	-0.14549	0.00968354	-0.0153225	-14.5848	-1.96E-15	1.04386	0	0	0.008397	1.02196	-5.2755	-3.65173	495.927	427.385	657.371	372.076	372.076	372.076	8.04828	-83.1531	2.53699	622.782	492.358	201.786	194.054	194.054	194.054	-83.4837	-3.17257	-7.03713	33.7895	-0.588112	3.30597	-0.153884	-0.439629	1.21051	-33.9889	10.9012	-1.13643	0	0	-0.0406207
2709	0	-5.92394	0	0	-5.95689	-0.145373	6.01805	-0.146274	0.00937195	-0.0158013	-14.6345	-2.98E-15	1.01962	0	0	0.00850711	0.772089	-4.91547	-3.21477	493.202	428.455	657.271	372.681	372.681	372.681	7.97893	-83.1108	2.62231	617.54	492.416	201.427	194.054	194.054	194.054	-83.4339	-3.06924	-7.04366	33.4107	-0.306809	2.58998	-0.126058	-0.46347	1.21863	-34.3505	3.90697	-1.04468	0	0	-0.0254033
2710	0	-5.62712	0	0	-5.66074	-0.151104	6.23661	-0.146642	0.0089868	-0.0165234	-14.6344	1.20E-15	0.979314	0	0	0.00862226	0.597463	-4.59335	-2.7968	490.445	429.472	657.073	373.074	373.074	373.074	7.91948	-83.0745	2.69965	612.303	492.475	201.1	194.054	194.054	194.054	-83.3911	-2.97779	-7.0517	33.1671	-0.139756	1.93561	-0.0869556	-0.453809	1.25342	-34.305	-1.0154	-0.931423	0	0	-0.0147097
2711	0	-5.3277	0	0	-5.36167	-0.156549	6.44406	-0.146603	0.00861271	-0.0173246	-14.5879	-4.86E-15	0.934737	0	0	0.00873755	0.492271	-4.3035	-2.39793	487.666	430.43	656.791	373.256	373.256	373.256	7.8703	-83.0437	2.76828	607.07	492.534	200.806	194.054	194.054	194.054	-83.3549	-2.89887	-7.0612	33.0376	-0.0806285	1.34324	-0.0387078	-0.417758	1.30703	-34.3446	-4.51931	-0.808449	0	0	-0.00761421
2712	0	-5.02461	0	0	-5.05865	-0.161729	6.64127	-0.146225	0.00818921	-0.0182915	-14.5043	1.73E-15	0.88424	0	0	0.00885822	0.446628	-4.03877	-2.01786	484.873	431.32	656.445	373.247	373.247	373.247	7.83172	-83.0175	2.82758	601.837	492.592	200.547	194.054	194.054	194.054	-83.3244	-2.83311	-7.072	32.9972	-0.111375	0.81153	0.0110907	-0.368149	1.3721	-33.615	-7.9491	-0.667615	0	0	-0.00317365
2713	0	-4.71695	0	0	-4.75073	-0.166639	6.82806	-0.145548	0.00777491	-0.0194251	-14.3907	-2.87E-16	0.837885	0	0	0.00898237	0.448689	-3.79133	-1.65686	482.075	432.136	656.053	373.083	373.083	373.083	7.804	-82.9952	2.87678	596.6	492.648	200.319	194.054	194.054	194.054	-83.2988	-2.78115	-7.08388	33.0196	-0.206516	0.338462	0.0569448	-0.314348	1.44207	-31.9574	-11.7525	-0.510714	0	0	-0.00137579
2714	0	-4.40391	0	0	-4.43706	-0.171237	7.00283	-0.144687	0.00743901	-0.0206314	-14.2607	2.49E-15	0.806085	0	0	0.00911215	0.486416	-3.55356	-1.31627	479.281	432.872	655.634	372.812	372.812	372.812	7.78746	-82.9759	2.91514	591.352	492.699	200.12	194.054	194.054	194.054	-83.2774	-2.74362	-7.09668	33.078	-0.340764	-0.0789379	0.0950038	-0.265845	1.51012	-29.5569	-16.6939	-0.340282	0	0	-0.00220095
2715	0	-4.08474	0	0	-4.11692	-0.175439	7.16247	-0.143772	0.00713628	-0.0219006	-14.1288	1.87E-15	0.786614	0	0	0.00925451	0.548782	-3.31866	-0.998575	476.496	433.523	655.2	372.486	372.486	372.486	7.7826	-82.9589	2.94211	586.089	492.744	199.946	194.054	194.054	194.054	-83.2594	-2.72122	-7.11041	33.1452	-0.496827	-0.444844	0.119331	-0.215685	1.57757	-25.9464	-21.3455	-0.161905	0	0	-0.0048148
2716	0	-3.75907	0	0	-3.78986	-0.179119	7.30214	-0.142884	0.00690613	-0.0233558	-14.0043	2.58E-15	0.782454	0	0	0.00941045	0.624928	-3.08143	-0.708213	473.723	434.084	654.766	372.162	372.162	372.162	7.78998	-82.9433	2.95725	580.804	492.781	199.793	194.054	194.054	194.054	-83.2441	-2.71449	-7.12525	33.1956	-0.666942	-0.765911	0.124141	-0.162067	1.64143	-20.0795	-25.2986	0.035702	0	0	-0.00826565
2717	0	-3.4268	0	0	-3.45575	-0.18209	7.41485	-0.142113	0.00671164	-0.0248466	-13.8957	-1.46E-15	0.786807	0	0	0.00958505	0.70361	-2.83882	-0.452266	470.962	434.551	654.341	371.894	371.894	371.894	7.81021	-82.9285	2.96041	575.49	492.81	199.658	194.054	194.054	194.054	-83.231	-2.7239	-7.14156	33.2087	-0.848339	-1.05145	0.110243	-0.104584	1.69752	-12.1784	-28.0851	0.235903	0	0	-0.0110157
2718	0	-3.08818	0	0	-3.11479	-0.184128	7.49216	-0.141487	0.00660501	-0.0260231	-13.8047	1.64E-15	0.799523	0	0	0.0097802	0.77305	-2.59001	-0.239599	468.209	434.92	653.937	371.724	371.724	371.724	7.8438	-82.914	2.95185	570.138	492.828	199.537	194.054	194.054	194.054	-83.2194	-2.74959	-7.15986	33.1728	-1.03665	-1.3108	0.0925004	-0.0435437	1.73806	-5.36814	-28.7989	0.401641	0	0	-0.0115759
2719	0	-2.74329	0	0	-2.76716	-0.185046	7.52697	-0.14101	0.00661074	-0.0263853	-13.7296	1.19E-15	0.817695	0	0	0.0099989	0.821276	-2.33558	-0.0767606	465.463	435.191	653.565	371.678	371.678	371.678	7.89106	-82.8995	2.93212	564.744	492.835	199.428	194.054	194.054	194.054	-83.2091	-2.79132	-7.18071	33.0836	-1.22151	-1.549	0.0914958	0.0105428	1.75613	-4	-27.7047	0.486992	0	0	-0.0108013
2720	0	-2.39174	0	0	-2.41248	-0.184779	7.51683	-0.140645	0.00673318	-0.0258454	-13.664	2.63E-15	0.839312	0	0	0.0102401	0.83796	-2.07634	0.0368474	462.729	435.363	653.234	371.759	371.759	371.759	7.95179	-82.8844	2.90195	559.305	492.83	199.327	194.054	194.054	194.054	-83.1998	-2.84843	-7.20446	32.94	-1.38842	-1.76291	0.111237	0.0440479	1.74911	-8.75204	-25.8192	0.490908	0	0	-0.0110785
2721	0	-2.03249	0	0	-2.04988	-0.183402	7.46463	-0.140347	0.0070105	-0.0247854	-13.6017	2.85E-15	0.868195	0	0	0.0104977	0.817148	-1.81277	0.109584	460.023	435.437	652.946	371.955	371.955	371.955	8.02544	-82.8686	2.86222	553.823	492.814	199.234	194.054	194.054	194.054	-83.1909	-2.92002	-7.23125	32.7426	-1.52377	-1.94098	0.135687	0.0441222	1.72079	-15.7672	-24.6826	0.451082	0	0	-0.0134086
2722	0	-1.66456	0	0	-1.67846	-0.181067	7.37607	-0.140122	0.00737356	-0.0238285	-13.5417	3.85E-15	0.90051	0	0	0.0107601	0.759552	-1.54551	0.152788	457.361	435.417	652.696	372.246	372.246	372.246	8.11117	-82.8514	2.81369	548.303	492.787	199.144	194.054	194.054	194.054	-83.182	-3.00499	-7.26101	32.494	-1.62127	-2.0683	0.140642	0.010924	1.68218	-19.2714	-25.0565	0.426822	0	0	-0.015482
2723	0	-1.28767	0	0	-1.29808	-0.177888	7.25543	-0.139933	0.00786221	-0.023386	-13.4811	3.28E-15	0.94377	0	0	0.0110104	0.672438	-1.27637	0.173986	454.754	435.307	652.472	372.616	372.616	372.616	8.20801	-82.8325	2.75721	542.75	492.749	199.057	194.054	194.054	194.054	-83.1725	-3.10214	-7.29362	32.2007	-1.68566	-2.13406	0.113865	-0.037535	1.6424	-15.9943	-25.5182	0.453739	0	0	-0.0138512
2724	0	-0.902849	0	0	-0.90983	-0.173882	7.10331	-0.13979	0.00844502	-0.0232017	-13.4233	2.58E-15	0.997591	0	0	0.0112367	0.566307	-1.00858	0.173416	452.199	435.114	652.255	373.057	373.057	373.057	8.31488	-82.8112	2.69381	537.164	492.703	198.97	194.054	194.054	194.054	-83.1617	-3.21005	-7.32902	31.8747	-1.72985	-2.13577	0.0713584	-0.0775162	1.60672	-9.08448	-24.0846	0.509448	0	0	-0.00922244
2725	0	-0.51176	0	0	-0.515512	-0.169016	6.91842	-0.139653	0.00918298	-0.0226986	-13.3686	2.47E-15	1.06927	0	0	0.0114343	0.450534	-0.745782	0.147452	449.691	434.846	652.03	373.559	373.559	373.559	8.4306	-82.7868	2.62483	531.547	492.649	198.882	194.054	194.054	194.054	-83.1489	-3.32708	-7.36722	31.5303	-1.7684	-2.07793	0.0395474	-0.0959827	1.57438	-4.11009	-19.7556	0.536466	0	0	-0.00543458
2726	0	-0.116171	0	0	-0.116982	-0.163303	6.70118	-0.139509	0.0100187	-0.0217778	-13.3201	-1.70E-15	1.15328	0	0	0.0116044	0.330962	-0.490564	0.0948959	447.221	434.51	651.788	374.103	374.103	374.103	8.55386	-82.7587	2.55171	525.901	492.59	198.791	194.054	194.054	194.054	-83.1333	-3.4514	-7.40826	31.1795	-1.81315	-1.96798	0.0275479	-0.0955513	1.54562	-2.66599	-13.5743	0.523314	0	0	-0.00399925
2727	0	0.282549	0	0	0.284353	-0.156837	6.45504	-0.139387	0.0109208	-0.0205721	-13.2838	1.03E-15	1.24559	0	0	0.0117539	0.210157	-0.24372	0.0193828	444.789	434.116	651.524	374.665	374.665	374.665	8.68344	-82.7263	2.47593	520.229	492.528	198.696	194.054	194.054	194.054	-83.1142	-3.58122	-7.45224	30.8293	-1.8732	-1.81386	0.030386	-0.0874041	1.52138	-3.53309	-7.17431	0.47369	0	0	-0.00402771
2728	0	0.683546	0	0	0.687521	-0.149772	6.18583	-0.139271	0.011783	-0.0194149	-13.2592	3.30E-15	1.3344	0	0	0.0118779	0.0895973	-0.00452438	-0.0721026	442.394	433.672	651.234	375.223	375.223	375.223	8.81829	-82.6895	2.39887	514.538	492.467	198.594	194.054	194.054	194.054	-83.0912	-3.71488	-7.49932	30.4821	-1.95725	-1.62504	0.0349087	-0.0887896	1.50142	-3.87747	-3.51649	0.427021	0	0	-0.00379345
2729	0	1.08595	0	0	1.09171	-0.14227	5.89966	-0.139206	0.0125559	-0.0185935	-13.2493	3.31E-15	1.4125	0	0	0.0119715	-0.0278733	0.228603	-0.172707	440.037	433.187	650.913	375.762	375.762	375.762	8.95745	-82.648	2.32181	508.831	492.409	198.486	194.054	194.054	194.054	-83.0644	-3.85096	-7.54963	30.1374	-2.07476	-1.41329	0.0286819	-0.096819	1.48662	-1.21286	-2.45289	0.407068	0	0	-0.00175975
2730	0	1.48868	0	0	1.49583	-0.134444	5.60081	-0.139204	0.0131845	-0.0184197	-13.2525	-1.53E-15	1.47072	0	0	0.0120212	-0.138472	0.457268	-0.279276	437.71	432.671	650.558	376.275	376.275	376.275	9.10001	-82.6021	2.24597	503.113	492.356	198.369	194.054	194.054	194.054	-83.0336	-3.98806	-7.6033	29.7973	-2.22945	-1.19211	0.00198402	-0.0931074	1.47754	6.7842	-1.4529	0.448724	0	0	0.00386213
2731	0	1.89001	0	0	1.89811	-0.126306	5.28974	-0.139274	0.0136733	-0.0189703	-13.2678	4.14E-15	1.50521	0	0	0.012016	-0.240934	0.68249	-0.395007	435.4	432.131	650.167	376.751	376.751	376.751	9.24491	-82.552	2.17254	497.384	492.31	198.244	194.054	194.054	194.054	-82.999	-4.12472	-7.66033	29.4733	-2.40366	-0.973439	-0.0475418	-0.0603007	1.47234	20.9537	2.79077	0.557016	0	0	0.0131823
2732	0	2.28739	0	0	2.296	-0.117761	4.96279	-0.139398	0.0140759	-0.0195795	-13.2919	-1.25E-15	1.51702	0	0	0.0119514	-0.339336	0.904534	-0.529357	433.082	431.575	649.747	377.169	377.169	377.169	9.39082	-82.4981	2.10294	491.644	492.271	198.112	194.054	194.054	194.054	-82.9608	-4.25916	-7.72068	29.1899	-2.54794	-0.762744	-0.0944481	-0.00727294	1.4698	35.4571	10.1734	0.655925	0	0	0.0192373
2733	0	2.67825	0	0	2.68696	-0.108717	4.61639	-0.139487	0.0144175	-0.0192474	-13.3153	-3.20E-15	1.50665	0	0	0.011824	-0.441319	1.12409	-0.691349	430.737	431.01	649.309	377.502	377.502	377.502	9.53619	-82.4405	2.03841	485.889	492.238	197.972	194.054	194.054	194.054	-82.9191	-4.38959	-7.78404	28.9736	-2.59959	-0.558142	-0.100852	0.0230472	1.47057	41.2035	15.6338	0.611238	0	0	0.0155191
2734	0	3.06138	0	0	3.06983	-0.099258	4.25371	-0.139496	0.0147572	-0.0176704	-13.3317	2.00E-15	1.48109	0	0	0.0116435	-0.55062	1.34401	-0.879721	428.354	430.442	648.86	377.736	377.736	377.736	9.67966	-82.3797	1.97932	480.123	492.211	197.826	194.054	194.054	194.054	-82.8741	-4.51492	-7.84969	28.8296	-2.53122	-0.357678	-0.0609129	3.83E-05	1.47781	36.3929	15.2898	0.392416	0	0	0.00724317
2735	0	3.43712	0	0	3.44504	-0.0896649	3.88555	-0.139503	0.0150274	-0.0161477	-13.344	-2.31E-15	1.43831	0	0	0.0114231	-0.662569	1.56918	-1.08233	425.94	429.876	648.397	377.887	377.887	377.887	9.82036	-82.316	1.92488	474.353	492.189	197.673	194.054	194.054	194.054	-82.8261	-4.63518	-7.91653	28.7331	-2.37494	-0.167828	-0.0223072	-0.0423122	1.48754	32.4154	14.0932	0.174314	0	0	0.00257944
2736	0	3.80619	0	0	3.8134	-0.0802457	3.52375	-0.139476	0.0153762	-0.0146241	-13.3428	2.19E-16	1.39886	0	0	0.0111804	-0.768791	1.80435	-1.2858	423.505	429.313	647.912	377.986	377.986	377.986	9.95775	-82.2498	1.87369	468.588	492.174	197.512	194.054	194.054	194.054	-82.7753	-4.75102	-7.98336	28.6521	-2.1836	0.00102578	0.0157938	-0.0855182	1.49221	28.3356	13.902	-0.0441213	0	0	0.000876535
2737	0	4.16922	0	0	4.17566	-0.0712963	3.17973	-0.139449	0.0157323	-0.0132933	-13.325	-2.34E-15	1.36146	0	0	0.0109143	-0.860891	2.05375	-1.47727	421.057	428.756	647.397	378.055	378.055	378.055	10.0916	-82.181	1.82398	462.836	492.165	197.344	194.054	194.054	194.054	-82.7218	-4.86354	-8.04893	28.5597	-2.00067	0.143167	0.0502351	-0.123947	1.49036	24.4325	14.0866	-0.24805	0	0	0.0012194
2738	0	4.52673	0	0	4.53239	-0.0630823	2.86379	-0.139439	0.0162504	-0.01238	-13.2879	1.24E-15	1.34582	0	0	0.0106316	-0.931688	2.32089	-1.64495	418.606	428.204	646.845	378.107	378.107	378.107	10.2221	-82.1096	1.77366	457.103	492.163	197.166	194.054	194.054	194.054	-82.6654	-4.97416	-8.11207	28.4379	-1.85306	0.259479	0.0702893	-0.147062	1.48664	22.8954	15.5282	-0.394345	0	0	0.00282488
2739	0	4.87853	0	0	4.88352	-0.0557873	2.58304	-0.139484	0.0168651	-0.0121661	-13.2346	1.07E-15	1.34765	0	0	0.0103236	-0.976946	2.60795	-1.78096	416.16	427.657	646.255	378.144	378.143	378.143	10.3492	-82.0347	1.7208	451.395	492.17	196.979	194.054	194.054	194.054	-82.6056	-5.08432	-8.17176	28.2786	-1.74983	0.354996	0.0692129	-0.153216	1.48534	25.5408	18.4911	-0.446028	0	0	0.00634109
2740	0	5.22373	0	0	5.22811	-0.0494815	2.34026	-0.139623	0.0176334	-0.0122785	-13.1709	1.79E-15	1.37312	0	0	0.00998996	-0.995414	2.91557	-1.88283	413.721	427.113	645.629	378.159	378.159	378.159	10.4733	-81.9554	1.66376	445.713	492.187	196.783	194.054	194.054	194.054	-82.541	-5.19519	-8.22726	28.0821	-1.68952	0.435283	0.0583475	-0.158249	1.48809	29.361	20.6708	-0.451588	0	0	0.011895
2741	0	5.56105	0	0	5.56492	-0.044175	2.13589	-0.139864	0.0184527	-0.012527	-13.0988	4.30E-15	1.41236	0	0	0.00962365	-0.986146	3.24324	-1.95116	411.289	426.571	644.967	378.153	378.153	378.153	10.5946	-81.8702	1.60111	440.057	492.216	196.578	194.054	194.054	194.054	-82.4705	-5.30786	-8.27796	27.849	-1.67653	0.502531	0.0473135	-0.180088	1.49449	32.0137	18.7993	-0.437834	0	0	0.0183479
2742	0	5.88942	0	0	5.8929	-0.0398652	1.96986	-0.140253	0.0192932	-0.0127201	-13.0227	5.80E-16	1.46159	0	0	0.00922421	-0.945592	3.58993	-1.98666	408.866	426.027	644.27	378.135	378.134	378.134	10.7135	-81.7773	1.53137	434.427	492.259	196.365	194.054	194.054	194.054	-82.3924	-5.42352	-8.32344	27.5749	-1.73128	0.555275	0.0418287	-0.2059	1.50173	31.9283	14.342	-0.437441	0	0	0.0228003
2743	0	6.20806	0	0	6.21127	-0.0365433	1.84187	-0.140835	0.0200668	-0.0140209	-12.9446	1.05E-15	1.51139	0	0	0.00878662	-0.870058	3.95408	-1.99013	406.458	425.479	643.536	378.115	378.115	378.115	10.8307	-81.6752	1.45315	428.822	492.318	196.146	194.054	194.054	194.054	-82.3051	-5.54339	-8.36335	27.2558	-1.87579	0.592177	0.00310471	-0.193222	1.51381	39.1479	13.3755	-0.266694	0	0	0.0315212
2744	0	6.5151	0	0	6.51812	-0.0340401	1.74541	-0.141598	0.0207603	-0.0164937	-12.8625	-1.55E-17	1.55917	0	0	0.0083049	-0.762577	4.33231	-1.97071	404.058	424.925	642.772	378.091	378.091	378.091	10.946	-81.562	1.36593	423.236	492.394	195.924	194.054	194.054	194.054	-82.2067	-5.66768	-8.39753	26.9036	-2.09948	0.616493	-0.0718137	-0.143798	1.5297	54.7503	16.1382	0.0745501	0	0	0.0464481
2745	0	6.8072	0	0	6.8101	-0.0320096	1.66716	-0.142407	0.0213439	-0.0190322	-12.7653	-3.10E-15	1.60062	0	0	0.00776992	-0.63312	4.71916	-1.94679	401.654	424.36	641.997	378.045	378.045	378.045	11.0586	-81.4351	1.27041	417.658	492.488	195.702	194.054	194.054	194.054	-82.0945	-5.79523	-8.42602	26.5473	-2.35757	0.63586	-0.146919	-0.0907725	1.54961	70.3096	18.6933	0.430629	0	0	0.0585324
2746	0	7.08084	0	0	7.0836	-0.0301086	1.5939	-0.143153	0.0218046	-0.0205712	-12.6464	-1.14E-15	1.63403	0	0	0.00718299	-0.49269	5.10903	-1.93664	399.234	423.782	641.229	377.958	377.958	377.958	11.1675	-81.2917	1.16767	412.079	492.597	195.484	194.054	194.054	194.054	-81.9657	-5.92451	-8.44897	26.2158	-2.60182	0.658853	-0.17971	-0.0650017	1.57291	76.1065	17.8296	0.627503	0	0	0.058466
2747	0	7.33372	0	0	7.33632	-0.0281783	1.5195	-0.143826	0.0221667	-0.0209376	-12.5086	-2.60E-15	1.66302	0	0	0.00655679	-0.347413	5.49804	-1.94798	396.799	423.187	640.48	377.827	377.827	377.827	11.272	-81.129	1.05803	406.492	492.721	195.272	194.054	194.054	194.054	-81.8171	-6.05482	-8.46652	25.92	-2.81331	0.691183	-0.169139	-0.064081	1.60156	72.3025	14.4664	0.68043	0	0	0.0500377
2748	0	7.56485	0	0	7.56726	-0.0262571	1.44544	-0.144464	0.0224007	-0.0208887	-12.3563	-1.40E-15	1.6872	0	0	0.00590398	-0.198612	5.88436	-1.97746	394.367	422.57	639.758	377.667	377.667	377.667	11.3727	-80.9437	0.941001	400.896	492.859	195.069	194.054	194.054	194.054	-81.6456	-6.18659	-8.47891	25.6524	-3.00221	0.735895	-0.135196	-0.0686817	1.63376	64.0448	11.0473	0.693201	0	0	0.0409499
2749	0	7.77395	0	0	7.77621	-0.02449	1.37732	-0.145087	0.0225912	-0.0205753	-12.1901	-2.89E-15	1.71716	0	0	0.0052303	-0.0458197	6.26733	-2.01541	391.965	421.926	639.065	377.499	377.499	377.499	11.4703	-80.7325	0.815607	395.294	493.012	194.876	194.054	194.054	194.054	-81.4481	-6.32084	-8.48647	25.3961	-3.19124	0.795598	-0.0886627	-0.0684171	1.66647	53.1772	8.16154	0.699232	0	0	0.0328688
2750	0	7.96095	0	0	7.96307	-0.0230518	1.32188	-0.145765	0.02266	-0.020889	-12.0148	2.92E-15	1.74595	0	0	0.00453519	0.110637	6.64676	-2.05001	389.622	421.252	638.407	377.343	377.343	377.343	11.5659	-80.492	0.680879	389.687	493.178	194.694	194.054	194.054	194.054	-81.2211	-6.45877	-8.48978	25.135	-3.39729	0.87522	-0.0587342	-0.0474994	1.69648	46.2396	7.28423	0.817899	0	0	0.0286838
2751	0	8.12487	0	0	8.12692	-0.0220229	1.28221	-0.146548	0.0227201	-0.0219867	-11.8371	-1.25E-15	1.78098	0	0	0.00381775	0.266808	7.02156	-2.07421	387.364	420.542	637.792	377.205	377.205	377.205	11.6605	-80.2182	0.536668	384.077	493.357	194.524	194.054	194.054	194.054	-80.961	-6.60084	-8.48971	24.8647	-3.61255	0.983971	-0.0565286	-0.0107897	1.72342	45.1289	8.06285	1.05464	0	0	0.0280532
2752	0	8.26371	0	0	8.26569	-0.0213479	1.25619	-0.147443	0.0226746	-0.0235526	-11.6643	1.56E-16	1.80513	0	0	0.00307541	0.415808	7.38918	-2.08882	385.209	419.793	637.233	377.079	377.079	377.079	11.7541	-79.9073	0.383847	378.46	493.547	194.369	194.054	194.054	194.054	-80.6638	-6.74643	-8.4874	24.5947	-3.80695	1.13173	-0.0703896	0.0183957	1.7484	46.9036	7.91026	1.35421	0	0	0.0275121
2753	0	8.37469	0	0	8.37667	-0.0208851	1.23835	-0.148472	0.0226011	-0.0254169	-11.5103	3.34E-15	1.81481	0	0	0.00231148	0.551254	7.74597	-2.10022	383.168	419.002	636.743	376.957	376.956	376.957	11.8467	-79.5551	0.223912	372.834	493.744	194.231	194.054	194.054	194.054	-80.3254	-6.89417	-8.48407	24.339	-3.94877	1.32394	-0.096619	0.0378071	1.77836	51.1161	8.22331	1.66754	0	0	0.0273712
2754	0	8.45488	0	0	8.45682	-0.0204416	1.22125	-0.149651	0.0224361	-0.0271756	-11.3901	-3.60E-16	1.79122	0	0	0.00153059	0.668741	8.08741	-2.11881	381.25	418.167	636.333	376.843	376.843	376.843	11.9375	-79.1577	0.0587083	367.191	493.945	194.114	194.054	194.054	194.054	-79.9416	-7.04218	-8.48084	24.1067	-4.02515	1.55363	-0.120564	0.0333356	1.81929	55.1674	7.55319	1.93238	0	0	0.0273684
2755	0	8.50165	0	0	8.50352	-0.0198543	1.1986	-0.150919	0.0221697	-0.0279038	-11.3066	-2.30E-16	1.72345	0	0	0.00073721	0.768047	8.40887	-2.15497	379.463	417.288	636.008	376.766	376.766	376.766	12.0255	-78.7111	-0.110221	361.529	494.146	194.022	194.054	194.054	194.054	-79.5085	-7.18867	-8.47841	23.8908	-4.06418	1.79626	-0.107808	0.00380165	1.86809	51.4484	5.79225	1.99516	0	0	0.0259978
2756	0	8.51409	0	0	8.51588	-0.0191493	1.17142	-0.152144	0.0218457	-0.0266071	-11.2437	1.59E-17	1.61222	0	0	-5.91E-05	0.854665	8.70737	-2.20958	377.83	416.363	635.764	376.775	376.775	376.775	12.1102	-78.2121	-0.282843	355.851	494.341	193.959	194.054	194.054	194.054	-79.0227	-7.33308	-8.47679	23.6626	-4.13708	2.01574	-0.021047	-0.0407291	1.90382	30.5042	3.60368	1.70609	0	0	0.0173769
2757	0	8.49417	0	0	8.49591	-0.0186822	1.15341	-0.153322	0.0214894	-0.0237616	-11.1815	-3.49E-15	1.46328	0	0	-0.000838728	0.938246	8.98301	-2.26502	376.395	415.393	635.591	376.911	376.911	376.911	12.1916	-77.6582	-0.461447	350.169	494.529	193.928	194.054	194.054	194.054	-78.4816	-7.47711	-8.47518	23.3858	-4.31419	2.18956	0.124644	-0.0580677	1.89693	-5.18884	6.43475	1.1204	0	0	-0.00129569
2758	0	8.44589	0	0	8.44767	-0.0190662	1.16821	-0.154459	0.0211715	-0.0208254	-11.0897	-7.19E-16	1.29024	0	0	-0.00158466	1.02645	9.23857	-2.2877	375.224	414.379	635.478	377.159	377.159	377.159	12.2704	-77.047	-0.650126	344.503	494.706	193.933	194.054	194.054	194.054	-77.8832	-7.62399	-8.47194	23.0516	-4.58593	2.33929	0.267916	-0.0508621	1.85174	-42.7128	12.8433	0.454377	0	0	-0.0243633
2759	0	8.37251	0	0	8.37446	-0.0208629	1.23749	-0.155757	0.0210058	-0.0213591	-10.9553	1.42E-15	1.10939	0	0	-0.00230827	1.12346	9.47567	-2.24738	374.38	413.322	635.42	377.456	377.456	377.456	12.3458	-76.3763	-0.852675	338.875	494.868	193.974	194.054	194.054	194.054	-77.2254	-7.77617	-8.46491	22.6933	-4.85883	2.51968	0.263249	-0.0512765	1.83102	-47.7285	16.9732	0.247412	0	0	-0.0265345
2760	0	8.27174	0	0	8.27408	-0.024043	1.36009	-0.157066	0.0209644	-0.0251427	-10.7388	-2.88E-15	0.920157	0	0	-0.00304039	1.23177	9.68866	-2.15163	373.879	412.23	635.414	377.767	377.766	377.767	12.4141	-75.643	-1.06924	333.291	495.01	194.055	194.054	194.054	194.054	-76.5042	-7.93152	-8.45179	22.3601	-5.05129	2.75111	0.116847	-0.0657784	1.85818	-21.1104	18.0619	0.464325	0	0	-0.00821439
2761	0	8.1355	0	0	8.13835	-0.0280105	1.51303	-0.15784	0.021157	-0.0280997	-10.3711	3.55E-15	0.73535	0	0	-0.00380037	1.35291	9.86513	-2.04458	373.692	411.111	635.465	378.113	378.113	378.113	12.4685	-74.8421	-1.29639	327.743	495.125	194.181	194.054	194.054	194.054	-75.7141	-8.08363	-8.43038	22.0858	-5.15189	2.99287	-0.00769026	-0.0678858	1.89828	-0.930062	21.7578	0.414098	0	0	0.0027903
2762	0	7.95428	0	0	7.95771	-0.032239	1.676	-0.157677	0.0215632	-0.0272502	-9.79912	4.23E-16	0.558991	0	0	-0.0045571	1.48722	9.99353	-1.96587	373.796	409.977	635.577	378.53	378.53	378.53	12.5025	-73.9674	-1.5309	322.227	495.205	194.35	194.054	194.054	194.054	-74.8476	-8.22631	-8.39841	21.8789	-5.19273	3.18586	0.00841625	-0.0435873	1.91552	-14.2906	30.9781	-0.399077	0	0	-0.00349061
2763	0	7.72054	0	0	7.7246	-0.0367606	1.85024	-0.156509	0.0222516	-0.0234192	-8.99962	-3.00E-15	0.40844	0	0	-0.0052352	1.63466	10.0687	-1.91898	374.21	408.838	635.751	379.024	379.024	379.024	12.5115	-73.011	-1.77241	316.754	495.25	194.557	194.054	194.054	194.054	-73.8963	-8.35671	-8.35346	21.7325	-5.20296	3.30148	0.133689	-0.0045688	1.90632	-52.6681	43.6852	-1.81778	0	0	-0.0133407
2764	0	7.42735	0	0	7.43216	-0.0420535	2.05417	-0.154504	0.0232041	-0.0193426	-7.97271	-2.96E-15	0.29403	0	0	-0.00573795	1.79628	10.0904	-1.87831	374.992	407.705	635.981	379.572	379.572	379.572	12.4925	-71.9631	-2.02245	311.346	495.262	194.785	194.054	194.054	194.054	-72.85	-8.47432	-8.29322	21.6357	-5.19573	3.34376	0.26216	0.0271084	1.88786	-90.7321	55.923	-3.35907	0	0	-0.0155173
2765	0	7.0649	0	0	7.07065	-0.0486148	2.30688	-0.151841	0.024286	-0.016603	-6.73003	-2.16E-15	0.211807	0	0	-0.00595446	1.97508	10.0587	-1.8162	376.198	406.591	636.259	380.15	380.15	380.15	12.4423	-70.8112	-2.28161	306.023	495.248	195.012	194.054	194.054	194.054	-71.6959	-8.5778	-8.21584	21.5795	-5.18319	3.32095	0.337785	0.0405282	1.87252	-116.183	65.4861	-4.75225	0	0	-0.00966451
2766	0	6.6185	0	0	6.62545	-0.0567123	2.61864	-0.148588	0.0253778	-0.0150188	-5.29507	1.35E-15	0.155996	0	0	-0.00574647	2.17591	9.97094	-1.71853	377.869	405.507	636.576	380.748	380.748	380.748	12.3565	-69.54	-2.54798	300.798	495.213	195.213	194.054	194.054	194.054	-70.4182	-8.66342	-8.12017	21.5584	-5.18689	3.22937	0.375261	0.0424256	1.85665	-133.7	73.0453	-6.0661	0	0	0.00185392
2767	0	6.06924	0	0	6.07756	-0.0664215	2.99225	-0.144823	0.0263033	-0.0144155	-3.72252	-2.96E-16	0.115217	0	0	-0.00494846	2.40432	9.82268	-1.58213	380.026	404.467	636.919	381.368	381.368	381.368	12.2298	-68.132	-2.81738	295.677	495.164	195.36	194.054	194.054	194.054	-68.9986	-8.7253	-8.00553	21.5703	-5.23374	3.05799	0.39855	0.0504006	1.8382	-148.991	80.3883	-7.35704	0	0	0.0189169
2768	0	5.39516	0	0	5.40484	-0.0777058	3.42614	-0.140927	0.0268768	-0.0150234	-2.12865	-1.06E-16	0.0803594	0	0	-0.00345786	2.66385	9.60896	-1.40803	382.685	403.483	637.28	382.009	382.009	382.009	12.0567	-66.5674	-3.08375	290.656	495.106	195.422	194.054	194.054	194.054	-67.4166	-8.75602	-7.87162	21.6162	-5.34468	2.79881	0.41562	0.0751126	1.81517	-163.148	88.1181	-8.57916	0	0	0.0423385
2769	0	4.57263	0	0	4.58336	-0.0904525	3.91579	-0.137282	0.0269686	-0.0173236	-0.662682	3.07E-15	0.0529593	0	0	-0.00132944	2.95421	9.32502	-1.19835	385.857	402.565	637.654	382.664	382.663	382.664	11.8313	-64.8258	-3.33949	285.727	495.041	195.371	194.054	194.054	194.054	-65.6512	-8.74705	-7.71822	21.7016	-5.52716	2.45269	0.430804	0.109767	1.78857	-176.108	94.482	-9.6264	0	0	0.071739
2770	0	3.5783	0	0	3.58915	-0.104478	4.4539	-0.134496	0.0265085	-0.0216826	0.470909	-1.99E-15	0.0439637	0	0	0.00102714	3.27227	8.96673	-0.954832	389.552	401.72	638.039	383.314	383.314	383.314	11.5483	-62.8875	-3.57565	280.872	494.97	195.186	194.054	194.054	194.054	-63.6821	-8.68929	-7.54508	21.8363	-5.77357	2.03058	0.442731	0.142353	1.75891	-186.94	97.5657	-10.393	0	0	0.105054
2771	0	2.39135	0	0	2.4006	-0.119531	5.03054	-0.133211	0.0254265	-0.0288333	1.03203	4.02E-16	0.0664299	0	0	0.00270509	3.61378	8.53084	-0.679199	393.771	400.955	638.434	383.945	383.945	383.945	11.2032	-60.7358	-3.78257	276.066	494.889	194.855	194.054	194.054	194.054	-61.4922	-8.574	-7.3518	22.0326	-6.06518	1.55148	0.444221	0.168385	1.73126	-193.203	96.901	-10.7149	0	0	0.139175
2772	0	0.996237	0	0	1.00106	-0.135247	5.63149	-0.134157	0.0237746	-0.0389568	0.743514	-6.34E-17	0.143978	0	0	0.00214564	3.9741	8.01496	-0.37455	398.508	400.271	638.838	384.543	384.543	384.543	10.794	-58.3593	-3.9504	271.282	494.788	194.389	194.054	194.054	194.054	-59.0703	-8.3938	-7.13793	22.3049	-6.37685	1.03791	0.429903	0.189497	1.70942	-193.426	93.3073	-10.5068	0	0	0.170991
2773	0	-0.61414	0	0	-0.617804	-0.151125	6.23738	-0.138314	0.0215891	-0.0519631	-0.708204	-2.20E-15	0.296286	0	0	-0.00288192	4.34786	7.41771	-0.046596	403.75	399.666	639.253	385.102	385.102	385.102	10.3219	-55.7557	-4.07043	266.489	494.655	193.821	194.054	194.054	194.054	-56.4145	-8.14441	-6.90316	22.6666	-6.68149	0.51175	0.40215	0.206206	1.69653	-188.157	87.253	-9.72455	0	0	0.197756
2774	0	-2.43427	0	0	-2.45165	-0.166525	6.82374	-0.146725	0.0191129	-0.0669666	-3.62442	-3.81E-15	0.563402	0	0	-0.0149507	4.7292	6.73897	0.297039	409.467	399.139	639.682	385.623	385.624	385.623	9.79276	-52.9353	-4.13702	261.669	494.473	193.217	194.054	194.054	194.054	-53.5365	-7.82687	-6.64755	23.1281	-6.9549	-0.00872247	0.367087	0.216453	1.69217	-179.613	78.8794	-8.41857	0	0	0.218451
2775	0	-4.44146	0	0	-4.47844	-0.180699	7.36211	-0.160355	0.0165164	-0.0826101	-8.23272	-3.21E-15	0.980064	0	0	-0.0361128	5.11243	5.98032	0.647979	415.626	398.682	640.131	386.115	386.115	386.115	9.21848	-49.9252	-4.14983	256.825	494.223	192.677	194.054	194.054	194.054	-50.4656	-7.44987	-6.37232	23.6945	-7.18054	-0.510208	0.329713	0.220992	1.69596	-170.129	68.7746	-6.65741	0	0	0.234379
2776	0	-6.59197	0	0	-6.65415	-0.192815	7.82129	-0.179535	0.0141969	-0.0969164	-14.5771	-5.58E-15	1.6064	0	0	-0.0664935	5.49216	5.14522	0.997983	422.181	398.287	640.606	386.587	386.587	386.587	8.61723	-46.7741	-4.1158	252.006	493.888	192.332	194.054	194.054	194.054	-47.2531	-7.0315	-6.0806	24.3644	-7.35167	-0.984391	0.29515	0.226498	1.7036	-162.593	58.7395	-4.58152	0	0	0.249946
2777	0	-8.81952	0	0	-8.91066	-0.202005	8.16887	-0.203676	0.0123762	-0.107457	-22.4455	-2.37E-15	2.48316	0	0	-0.1029	5.86275	4.23893	1.33936	429.08	397.945	641.116	387.049	387.049	387.049	8.01305	-43.5535	-4.05037	247.313	493.455	192.331	194.054	194.054	194.054	-43.9737	-6.59956	-5.77852	25.1319	-7.46893	-1.42626	0.266113	0.233362	1.7105	-159.489	49.3164	-2.29908	0	0	0.270344
2778	0	-11.0372	0	0	-11.1577	-0.207427	8.37368	-0.230818	0.0111712	-0.111846	-31.3116	-2.03E-15	3.62118	0	0	-0.138271	6.21864	3.26833	1.66502	436.265	397.644	641.674	387.503	387.503	387.503	7.43407	-40.3568	-3.97663	242.917	492.921	192.821	194.054	194.054	194.054	-40.7243	-6.18956	-5.47619	25.9885	-7.53708	-1.83136	0.247779	0.232538	1.70812	-163.504	39.2541	0.10536	0	0	0.302534
2779	0	-13.1443	0	0	-13.2898	-0.208371	8.40933	-0.257911	0.0103451	-0.10849	-40.3916	-6.77E-16	4.95732	0	0	-0.163059	6.5558	2.24171	1.96882	443.677	397.375	642.292	387.943	387.943	387.943	6.90938	-37.2934	-3.92206	239.047	492.291	193.92	194.054	194.054	194.054	-37.6168	-5.83974	-5.18762	26.9253	-7.56381	-2.19332	0.238034	0.225948	1.69232	-174.425	28.8012	2.62354	0	0	0.349409
2780	0	-15.0372	0	0	-15.1985	-0.204359	8.25785	-0.281475	0.00972864	-0.0971595	-48.7791	-4.74E-15	6.37882	0	0	-0.168413	6.87167	1.16828	2.24519	451.249	397.124	642.982	388.357	388.357	388.357	6.46514	-34.478	-3.91287	235.973	491.576	195.685	194.054	194.054	194.054	-34.7677	-5.58395	-4.92945	27.9338	-7.55704	-2.50246	0.233803	0.219034	1.66081	-190.319	18.606	5.30266	0	0	0.40918
2781	0	-16.6222	0	0	-16.7867	-0.195193	7.91129	-0.298792	0.00926812	-0.0788177	-55.6553	1.35E-15	7.72759	0	0	-0.149854	7.16435	0.057766	2.48873	458.917	396.88	643.759	388.725	388.725	388.725	6.12185	-32.0181	-3.96751	233.968	490.793	198.106	194.054	194.054	194.054	-32.2852	-5.44465	-4.71893	29.0069	-7.52225	-2.74649	0.229971	0.213081	1.61566	-208.171	9.05288	8.04715	0	0	0.475722
2782	0	-17.8263	0	0	-17.98	-0.180978	7.37268	-0.308165	0.00892843	-0.0554066	-60.4045	-8.46E-15	8.81828	0	0	-0.109214	7.43238	-1.08003	2.69371	466.615	396.634	644.636	389.024	389.024	389.024	5.89313	-30.0032	-4.09145	233.276	489.955	201.102	194.054	194.054	194.054	-30.2587	-5.42803	-4.57172	30.138	-7.46318	-2.91241	0.22302	0.208365	1.56073	-225.128	0.387973	10.7334	0	0	0.541401
2783	0	-18.6043	0	0	-18.7353	-0.162125	6.65635	-0.309107	0.00868492	-0.0291999	-62.7006	-3.72E-15	9.48218	0	0	-0.0542191	7.67494	-2.23559	2.8539	474.279	396.373	645.627	389.229	389.229	389.229	5.78571	-28.4965	-4.27469	234.084	489.073	204.543	194.054	194.054	194.054	-28.7507	-5.52273	-4.5	31.3203	-7.38348	-2.9893	0.211839	0.199805	1.50015	-239.235	-7.75443	13.1286	0	0	0.599504
2784	0	-18.9419	0	0	-19.0427	-0.13934	5.78782	-0.301957	0.00836488	-0.00269705	-62.5012	-6.77E-16	9.59875	0	0	0.00416011	7.89268	-3.39983	2.96265	481.847	396.09	646.739	389.322	389.322	389.322	5.79989	-27.5313	-4.49336	236.507	488.154	208.265	194.054	194.054	194.054	-27.7933	-5.70246	-4.51095	32.5458	-7.29046	-2.9705	0.193472	0.185328	1.439	-248.313	-15.3665	15.0288	0	0	0.642131
2785	0	-18.8539	0	0	-18.9228	-0.113589	4.80302	-0.287612	0.00783857	0.0222087	-60.0178	3.38E-16	9.14458	0	0	0.0552386	8.08808	-4.56426	3.01278	489.258	395.775	647.979	389.296	389.296	389.296	5.92973	-27.1111	-4.71462	240.588	487.197	212.098	194.054	194.054	194.054	-27.389	-5.93186	-4.60583	33.8047	-7.19666	-2.8555	0.170785	0.170744	1.38053	-251.936	-21.4105	16.2327	0	0	0.665602
2786	0	-18.3806	0	0	-18.4214	-0.0860455	3.74656	-0.267457	0.00722502	0.0440814	-55.6736	-2.71E-15	8.21249	0	0	0.0916429	8.26458	-5.72106	2.99763	496.458	395.421	649.344	389.15	389.15	389.15	6.16338	-27.2132	-4.90347	246.302	486.201	215.881	194.054	194.054	194.054	-27.5136	-6.17356	-4.77988	35.0872	-7.1157	-2.6497	0.153108	0.161406	1.32407	-251.473	-24.9148	16.4675	0	0	0.672033
2787	0	-17.5813	0	0	-17.601	-0.0580218	2.66905	-0.243345	0.00675259	0.0620687	-50.0458	-4.06E-15	6.97313	0	0	0.110762	8.42548	-6.86271	2.91373	503.399	395.021	650.831	388.885	388.885	388.885	6.48359	-27.7939	-5.02939	253.57	485.164	219.469	194.054	194.054	194.054	-28.1218	-6.39479	-5.02301	36.3837	-7.05702	-2.36159	0.14954	0.161686	1.27116	-248.791	-25.0203	15.4758	0	0	0.666467
2788	0	-16.5267	0	0	-16.5335	-0.0308609	1.62289	-0.217428	0.00687159	0.0757669	-43.7792	4.40E-15	5.64905	0	0	0.114428	8.57282	-7.98185	2.76292	510.044	394.569	652.433	388.501	388.501	388.501	6.86921	-28.7958	-5.07157	262.279	484.084	222.741	194.054	194.054	194.054	-29.1543	-6.57213	-5.32102	37.6843	-7.02324	-2.0007	0.159588	0.17838	1.22571	-244.105	-20.3358	13.0931	0	0	0.650374
2789	0	-15.2914	0	0	-15.2924	-0.00580462	0.656823	-0.191991	0.00810255	0.0849531	-37.5006	-4.40E-15	4.46482	0	0	0.107234	8.70609	-9.07131	2.55198	516.364	394.06	654.143	387.996	387.996	387.995	7.29744	-30.1549	-5.02164	272.297	482.967	225.597	194.054	194.054	194.054	-30.5454	-6.69398	-5.65748	38.978	-7.00989	-1.57854	0.179001	0.205583	1.19102	-237.323	-11.2848	9.19865	0	0	0.624804
2790	0	-13.9464	0	0	-13.9465	0.0161157	-0.188661	-0.169039	0.0109198	0.0899791	-31.7259	-2.71E-15	3.61264	0	0	0.0944182	8.8231	-10.1244	2.2912	522.34	393.489	655.951	387.366	387.366	387.365	7.74645	-31.8077	-4.88335	283.487	481.825	227.965	194.054	194.054	194.054	-32.2301	-6.76011	-6.01554	40.2525	-7.00897	-1.10907	0.205124	0.229352	1.16796	-229.169	0.203663	3.83634	0	0	0.592567
2791	0	-12.5541	0	0	-12.5556	0.0341468	-0.884088	-0.150024	0.0157309	0.090973	-26.8034	5.08E-15	3.23775	0	0	0.0802441	8.92208	-11.1349	1.9931	527.958	392.852	657.844	386.617	386.617	386.617	8.19799	-33.6959	-4.66977	295.725	480.681	229.799	194.054	194.054	194.054	-34.1492	-6.77917	-6.37996	41.4936	-7.01301	-0.608723	0.233152	0.245537	1.15773	-219.425	13.6475	-2.85374	0	0	0.55336
2792	0	-11.1646	0	0	-11.1681	0.0478585	-1.41276	-0.135816	0.0225775	0.088106	-22.908	-3.38E-16	3.40428	0	0	0.0672682	9.00254	-12.0971	1.67108	533.206	392.148	659.805	385.764	385.764	385.764	8.63951	-35.7699	-4.39941	308.899	479.565	231.078	194.054	194.054	194.054	-36.2526	-6.76545	-6.73901	42.6867	-7.01664	-0.0958001	0.261752	0.257623	1.16054	-208.254	29.2167	-10.4968	0	0	0.50767
2793	0	-9.81486	0	0	-9.8196	0.0571673	-1.77154	-0.126624	0.0313412	0.0816135	-20.0514	4.23E-16	4.1151	0	0	0.0564491	9.06467	-13.0063	1.33884	538.08	391.376	661.813	384.832	384.832	384.832	9.06548	-37.9902	-4.0923	322.919	478.517	231.812	194.054	194.054	194.054	-38.5014	-6.73579	-7.0858	43.8171	-7.01553	0.410844	0.291958	0.270329	1.17484	-195.955	47.1321	-18.7151	0	0	0.456364
2794	0	-8.52851	0	0	-8.53359	0.0623178	-1.97	-0.122136	0.0414379	0.0718924	-18.1235	-1.21E-15	5.28511	0	0	0.0476959	9.1087	-13.8582	1.01042	542.577	390.536	663.845	383.849	383.848	383.848	9.47748	-40.3271	-3.76669	337.706	477.586	232.041	194.054	194.054	194.054	-40.8666	-6.70712	-7.41894	44.8711	-7.00524	0.893578	0.322525	0.284075	1.19837	-182.45	66.3736	-26.8938	0	0	0.399254
2795	0	-7.31855	0	0	-7.32316	0.0638201	-2.02787	-0.121717	0.0522618	0.0593567	-16.9439	-1.02E-15	6.78965	0	0	0.0405324	9.13454	-14.6491	0.699898	546.698	389.633	665.877	382.844	382.844	382.844	9.88329	-42.7589	-3.4367	353.191	476.822	231.828	194.054	194.054	194.054	-43.3284	-6.69454	-7.74227	45.8358	-6.98045	1.33696	0.352321	0.297824	1.22957	-167.579	86.0534	-34.5794	0	0	0.336441
2796	0	-6.1896	0	0	-6.19329	0.0623815	-1.97245	-0.12451	0.0630656	0.044774	-16.2979	6.77E-16	8.45979	0	0	0.0345033	9.14217	-15.3759	0.420893	550.446	388.669	667.885	381.849	381.849	381.849	10.2954	-45.2701	-3.11117	369.308	476.279	231.259	194.054	194.054	194.054	-45.8729	-6.71039	-8.06402	46.7002	-6.9357	1.72749	0.376743	0.309595	1.26489	-150.893	104.975	-41.2693	0	0	0.268232
2797	0	-5.14104	0	0	-5.1437	0.0588092	-1.83481	-0.129703	0.0731139	0.0287919	-15.984	-3.38E-16	10.1041	0	0	0.0293844	9.13189	-16.0362	0.185413	553.827	387.653	669.843	380.896	380.896	380.896	10.7287	-47.8485	-2.79341	385.989	476.006	230.433	194.054	194.054	194.054	-48.4901	-6.76378	-8.39546	47.4555	-6.86659	2.05314	0.394311	0.319575	1.30231	-132.469	122.504	-46.6435	0	0	0.197076
2798	0	-4.16973	0	0	-4.17145	0.0539319	-1.64686	-0.136478	0.0815675	0.0120681	-15.8219	-6.77E-16	11.5068	0	0	0.0251148	9.10464	-16.6284	0.00304556	556.849	386.593	671.726	380.014	380.014	380.014	11.1989	-50.4832	-2.48168	403.161	476.047	229.459	194.054	194.054	194.054	-51.1715	-6.86056	-8.74914	48.0963	-6.77023	2.30306	0.400043	0.327543	1.33845	-111.719	137.709	-50.4092	0	0	0.125433
2799	0	-3.27216	0	0	-3.27318	0.0485244	-1.43843	-0.144129	0.0876676	-0.00459526	-15.6711	2.03E-15	12.4581	0	0	0.0216782	9.06189	-17.1515	-0.12028	559.517	385.501	673.506	379.231	379.231	379.231	11.7195	-53.1631	-2.17047	420.741	476.431	228.444	194.054	194.054	194.054	-53.9078	-7.00346	-9.13682	48.6213	-6.6454	2.46851	0.395649	0.334746	1.3706	-89.6777	149.989	-52.4619	0	0	0.0585511
2800	0	-2.4464	0	0	-2.44697	0.0432282	-1.23426	-0.151991	0.0906304	-0.0207726	-15.4288	-2.03E-15	12.7602	0	0	0.0189574	9.00566	-17.6055	-0.182542	561.838	384.388	675.157	378.565	378.565	378.565	12.2995	-55.8753	-1.85198	438.642	477.176	227.488	194.054	194.054	194.054	-56.6881	-7.19228	-9.56711	49.0339	-6.49245	2.5435	0.378151	0.342332	1.3964	-65.8878	158.725	-52.7651	0	0	-0.000235893
2801	0	-1.69328	0	0	-1.69356	0.038501	-1.05199	-0.159608	0.0900936	-0.0357467	-15.0466	-3.38E-15	12.2902	0	0	0.016697	8.93815	-17.9912	-0.186096	563.815	383.268	676.653	378.026	378.026	378.026	12.9411	-58.6043	-1.51827	456.77	478.273	226.677	194.054	194.054	194.054	-59.4984	-7.42404	-10.0431	49.3411	-6.31325	2.52661	0.353326	0.352064	1.41531	-42.2057	163.85	-51.4881	0	0	-0.0463624
2802	0	-1.01684	0	0	-1.01696	0.034573	-0.900523	-0.166706	0.0859088	-0.0491584	-14.5252	-1.02E-15	10.995	0	0	0.0145732	8.86128	-18.3099	-0.136941	565.454	382.158	677.973	377.614	377.614	377.614	13.6382	-61.332	-1.16327	475.03	479.696	226.079	194.054	194.054	194.054	-62.3209	-7.69315	-10.5608	49.5531	-6.11155	2.42181	0.321103	0.365427	1.42577	-18.8643	165.667	-48.8873	0	0	-0.0782714
2803	0	-0.424003	0	0	-0.424037	0.0314338	-0.779464	-0.17322	0.0784489	-0.0605892	-13.9088	-1.02E-15	8.93203	0	0	0.0123236	8.77639	-18.5638	-0.0443007	566.758	381.071	679.097	377.314	377.314	377.314	14.3756	-64.0381	-0.784569	493.331	481.393	225.742	194.054	194.054	194.054	-65.1348	-7.99159	-11.1082	49.6819	-5.89291	2.23935	0.286338	0.378348	1.42851	2.56641	164.197	-45.3741	0	0	-0.0950971
2804	0	0.0764466	0	0	0.0764491	0.0288306	-0.679068	-0.179182	0.0682954	-0.0699268	-13.2607	4.91E-15	6.24165	0	0	0.00988454	8.68477	-18.7558	0.0803041	567.732	380.023	680.009	377.105	377.105	377.105	15.1298	-66.7017	-0.384935	511.591	483.292	225.691	194.054	194.054	194.054	-67.9166	-8.30933	-11.6656	49.7409	-5.66488	1.99555	0.250166	0.383635	1.42549	21.6507	159.098	-41.3256	0	0	-0.0977628
2805	0	0.475268	0	0	0.475279	0.026295	-0.58128	-0.184622	0.0563985	-0.0771532	-12.6396	4.36E-15	3.15592	0	0	0.00743486	8.58869	-18.8893	0.224083	568.383	379.028	680.699	376.958	376.958	376.958	15.8711	-69.3021	0.0271107	529.74	485.306	225.937	194.054	194.054	194.054	-70.6417	-8.63484	-12.2071	49.744	-5.43804	1.71122	0.2167	0.37838	1.42013	37.3448	150.813	-37.1197	0	0	-0.088844
2806	0	0.76407	0	0	0.764096	0.0231933	-0.46165	-0.189351	0.0439282	-0.0828689	-12.0664	-3.81E-15	-0.0306153	0	0	0.00532198	8.49179	-18.9687	0.373853	568.723	378.101	681.156	376.846	376.846	376.846	16.5658	-71.8203	0.437456	547.725	487.341	226.475	194.054	194.054	194.054	-73.2852	-8.95578	-12.7023	49.705	-5.22598	1.40895	0.185457	0.366667	1.41827	50.5737	140.763	-33.0205	0	0	-0.0725117
2807	0	0.936071	0	0	0.936073	0.0188245	-0.293141	-0.193129	0.0320553	-0.0876639	-11.5381	2.54E-15	-3.00526	0	0	0.00390766	8.39828	-18.9987	0.516685	568.765	377.252	681.375	376.749	376.749	376.749	17.1801	-74.24	0.828	565.504	489.299	227.292	194.054	194.054	194.054	-75.8235	-9.25965	-13.1206	49.637	-5.04177	1.10982	0.159145	0.353332	1.42473	61.5048	130.202	-29.117	0	0	-0.0530311
2808	0	0.986372	0	0	0.986369	0.0125148	-0.0497663	-0.195563	0.0219114	-0.0924154	-11.0199	-3.05E-15	-5.46985	0	0	0.00334953	8.31199	-18.9851	0.640723	568.528	376.491	681.358	376.652	376.652	376.652	17.6835	-76.5469	1.179	583.041	491.093	228.371	194.054	194.054	194.054	-78.2349	-9.53452	-13.4338	49.553	-4.89442	0.830153	0.139965	0.342519	1.44205	71.0476	120.288	-25.3957	0	0	-0.034101
2809	0	0.91232	0	0	0.91233	0.00371786	0.289547	-0.196438	0.0142931	-0.0978061	-10.4851	0	-7.19856	0	0	0.00348782	8.2354	-18.9336	0.736457	568.037	375.825	681.113	376.55	376.55	376.55	18.0524	-78.7292	1.4721	600.302	492.646	229.69	194.054	194.054	194.054	-80.5001	-9.76953	-13.6206	49.4639	-4.78675	0.580211	0.133055	0.33442	1.46847	79.0892	111.371	-21.7526	0	0	-0.0179798
2810	0	0.713834	0	0	0.713879	-0.00793858	0.739122	-0.195562	0.00961866	-0.104347	-9.908	-3.55E-15	-8.06364	0	0	0.00385547	8.16941	-18.8503	0.798683	567.321	375.257	680.654	376.445	376.445	376.445	18.2715	-80.7772	1.69322	617.247	493.904	231.227	194.054	194.054	194.054	-82.6034	-9.95555	-13.6684	49.3777	-4.71536	0.364265	0.142871	0.32238	1.49865	85.4105	102.681	-18.087	0	0	-0.00542044
2811	0	0.394007	0	0	0.394114	-0.0226309	1.30565	-0.192868	0.00787306	-0.112675	-9.27726	2.37E-15	-8.05157	0	0	0.00384481	8.11428	-18.7411	0.827911	566.421	374.789	680	376.344	376.344	376.344	18.3358	-82.6825	1.83468	633.824	494.834	232.956	194.054	194.054	194.054	-84.5334	-10.0857	-13.5752	49.2977	-4.67458	0.18285	0.16572	0.305535	1.52964	91.6538	94.0279	-14.2793	0	0	0.00396862
2812	0	-0.0404193	0	0	-0.0404546	-0.040315	1.98719	-0.188336	0.0086691	-0.123248	-8.59098	-6.85E-15	-7.25526	0	0	0.00294608	8.06976	-18.6113	0.829786	565.382	374.419	679.178	376.255	376.255	376.255	18.2493	-84.4389	1.89627	649.97	495.422	234.849	194.054	194.054	194.054	-86.2827	-10.1553	-13.3491	49.2224	-4.65801	0.0337502	0.190278	0.291753	1.56184	100.73	86.3668	-10.274	0	0	0.011379
2813	0	-0.579272	0	0	-0.579949	-0.0607115	2.77256	-0.182019	0.0113979	-0.136148	-7.85561	-3.81E-16	-5.84681	0	0	0.000943764	8.03459	-18.4662	0.812117	564.252	374.144	678.215	376.188	376.188	376.188	18.024	-86.0418	1.88504	665.606	495.674	236.873	194.054	194.054	194.054	-87.8489	-10.1623	-13.0069	49.1478	-4.65878	-0.0876222	0.210511	0.280113	1.59216	113.89	78.9966	-6.08078	0	0	0.0180231
2814	0	-1.20859	0	0	-1.21105	-0.0833357	3.64247	-0.174046	0.0153436	-0.151257	-7.08055	-1.29E-15	-4.04924	0	0	-0.00197851	8.00669	-18.3106	0.78291	563.08	373.958	677.141	376.151	376.151	376.151	17.6779	-87.4888	1.81426	680.64	495.612	238.99	194.054	194.054	194.054	-89.2336	-10.1069	-12.5718	49.0694	-4.67103	-0.187925	0.21914	0.270871	1.62032	132.544	71.5518	-1.80305	0	0	0.0249993
2815	0	-1.91109	0	0	-1.91719	-0.107534	4.57105	-0.164581	0.0197135	-0.167983	-6.26939	-2.22E-15	-2.11233	0	0	-0.0052631	7.98345	-18.1495	0.748424	561.909	373.854	675.986	376.153	376.153	376.153	17.2327	-88.7798	1.70103	694.969	495.266	241.154	194.054	194.054	194.054	-90.4422	-9.99144	-12.0704	48.9834	-4.69086	-0.274923	0.215206	0.268892	1.64384	156.162	64.49	2.39755	0	0	0.0329512
2816	0	-2.66645	0	0	-2.67891	-0.132564	5.52899	-0.15372	0.0237667	-0.185958	-5.40658	2.90E-15	-0.276488	0	0	-0.00814957	7.96109	-17.9874	0.712339	560.78	373.823	674.779	376.198	376.198	376.198	16.7118	-89.9167	1.56389	708.487	494.672	243.312	194.054	194.054	194.054	-91.4827	-9.82026	-11.53	48.8876	-4.7147	-0.356863	0.198278	0.273938	1.6589	184.592	57.9078	6.32867	0	0	0.0422371
2817	0	-3.45244	0	0	-3.47472	-0.157665	6.48655	-0.141588	0.0268605	-0.203984	-4.47038	2.75E-15	1.25438	0	0	-0.00994005	7.93475	-17.8288	0.675784	559.723	373.853	673.55	376.284	376.284	376.284	16.1381	-90.9032	1.41978	721.084	493.867	245.406	194.054	194.054	194.054	-92.3647	-9.59974	-10.9753	48.7819	-4.7375	-0.440377	0.176264	0.279246	1.66244	214.758	51.0723	9.76739	0	0	0.0521372
2818	0	-4.24633	0	0	-4.28224	-0.182163	7.41762	-0.128428	0.0287202	-0.221558	-3.44826	-3.40E-15	2.35748	0	0	-0.0102798	7.89944	-17.6771	0.638798	558.767	373.932	672.324	376.401	376.401	376.401	15.5322	-91.7437	1.28176	732.66	492.883	247.367	194.054	194.054	194.054	-93.0978	-9.33781	-10.4265	48.6682	-4.75242	-0.529155	0.150022	0.279608	1.6529	245.935	43.7086	12.5722	0	0	0.0621613
2819	0	-5.02625	0	0	-5.07962	-0.205519	8.30165	-0.114647	0.0292781	-0.237694	-2.35001	2.41E-15	2.98635	0	0	-0.00921971	7.85098	-17.5351	0.600928	557.934	374.049	671.123	376.535	376.534	376.535	14.9113	-92.4424	1.15728	743.119	491.746	249.122	194.054	194.054	194.054	-93.6901	-9.04365	-9.89748	48.5485	-4.75291	-0.622768	0.122984	0.272872	1.63282	275.988	35.8644	14.662	0	0	0.0713929
2820	0	-5.7725	0	0	-5.84673	-0.227341	9.12403	-0.100949	0.0287963	-0.251875	-1.22565	-2.20E-15	3.18059	0	0	-0.00719101	7.78644	-17.4047	0.561382	557.242	374.191	669.962	376.669	376.669	376.669	14.2885	-93.0027	1.04788	752.381	490.477	250.596	194.054	194.054	194.054	-94.1479	-8.72727	-9.39549	48.425	-4.73457	-0.717619	0.088871	0.262418	1.60746	305.385	28.4678	16.058	0	0	0.0793344
2821	0	-6.46862	0	0	-6.56632	-0.247342	9.8745	-0.0879154	0.0275545	-0.263213	-0.126127	1.06E-15	3.02517	0	0	-0.00473136	7.70401	-17.2869	0.517363	556.701	374.346	668.853	376.788	376.788	376.788	13.6734	-93.4273	0.949723	760.379	489.087	251.711	194.054	194.054	194.054	-94.4753	-8.39923	-8.92208	48.3008	-4.69578	-0.8085	0.0484998	0.253479	1.58206	332.462	22.4773	16.8251	0	0	0.0845481
2822	0	-7.10221	0	0	-7.2249	-0.265316	10.546	-0.0763169	0.0259318	-0.27095	0.86573	-3.81E-16	2.64307	0	0	-0.00239653	7.60228	-17.1822	0.463586	556.312	374.503	667.802	376.879	376.879	376.879	13.0726	-93.7178	0.854808	767.063	487.585	252.396	194.054	194.054	194.054	-94.675	-8.07015	-8.47414	48.1799	-4.63653	-0.890123	0.00596229	0.245992	1.55681	355.131	18.0658	17.0712	0	0	0.085214
2823	0	-7.66534	0	0	-7.81327	-0.281107	11.1335	-0.0667052	0.0243317	-0.274162	1.67526	-2.54E-16	2.17069	0	0	-0.000579649	7.48032	-17.0903	0.392906	556.068	374.65	666.81	376.93	376.93	376.93	12.4898	-93.8754	0.75291	772.401	485.975	252.591	194.054	194.054	194.054	-94.7485	-7.75012	-8.0457	48.0676	-4.55711	-0.956734	-0.0326876	0.240667	1.53372	370.656	15.7427	16.9041	0	0	0.0797141
2824	0	-8.15464	0	0	-8.32689	-0.294603	11.6338	-0.0597935	0.023053	-0.272334	2.19698	1.42E-15	1.73245	0	0	0.000502534	7.3376	-17.0102	0.29753	555.954	374.78	665.877	376.933	376.933	376.933	11.9275	-93.901	0.633413	776.382	484.264	252.248	194.054	194.054	194.054	-94.6965	-7.44809	-7.62956	47.9694	-4.45605	-1.0015	-0.0608718	0.235461	1.51307	376.722	15.492	16.441	0	0	0.0676265
2825	0	-8.57133	0	0	-8.76578	-0.305726	12.0447	-0.0561379	0.0223276	-0.264922	2.32683	-6.34E-16	1.43532	0	0	0.000842075	7.17428	-16.9398	0.170215	555.954	374.886	664.997	376.881	376.881	376.881	11.3864	-93.7958	0.487241	779.021	482.458	251.335	194.054	194.054	194.054	-94.5199	-7.1712	-7.21888	47.8897	-4.33073	-1.01655	-0.0771792	0.229748	1.49924	372.129	17.5321	15.7699	0	0	0.0498273
2826	0	-8.92039	0	0	-9.13403	-0.314417	12.365	-0.0563581	0.0224215	-0.252205	1.94712	5.08E-16	1.3742	0	0	0.000573685	6.99151	-16.8764	0.00437196	556.042	374.965	664.165	376.769	376.769	376.769	10.8668	-93.5621	0.308255	780.354	480.57	249.845	194.054	194.054	194.054	-94.2207	-6.9245	-6.80838	47.8314	-4.1785	-0.993916	-0.082678	0.22393	1.49416	357.186	22.1503	14.9738	0	0	0.0283637
2827	0	-9.20967	0	0	-9.43872	-0.320612	12.5928	-0.0609625	0.023543	-0.234201	0.955804	8.46E-17	1.62272	0	0	-4.91E-05	6.79167	-16.8165	-0.20609	556.194	375.014	663.372	376.601	376.601	376.601	10.3689	-93.2046	0.093799	780.44	478.615	247.791	194.054	194.054	194.054	-93.8032	-6.71101	-6.39522	47.7963	-3.99758	-0.927173	-0.073916	0.215911	1.50038	330.992	29.0387	14.0746	0	0	0.00578408
2828	0	-9.44797	0	0	-9.68818	-0.324247	12.7263	-0.0701642	0.0259781	-0.211878	-0.699841	-1.99E-15	2.2446	0	0	-0.00069928	6.57847	-16.7564	-0.466239	556.378	375.038	662.609	376.387	376.387	376.387	9.8936	-92.7314	-0.154615	779.366	476.617	245.217	194.054	194.054	194.054	-93.2755	-6.53206	-5.97963	47.7838	-3.7885	-0.81258	-0.0508456	0.212026	1.51878	294.744	39.1413	13.1039	0	0	-0.0155561
2829	0	-9.64357	0	0	-9.8903	-0.325244	12.7629	-0.0837053	0.0300322	-0.185847	-2.99506	2.16E-15	3.2824	0	0	-0.000999158	6.35601	-16.692	-0.779449	556.567	375.041	661.867	376.141	376.141	376.141	9.44357	-92.1551	-0.431806	777.232	474.605	242.191	194.054	194.054	194.054	-92.6499	-6.38778	-5.56537	47.7911	-3.55478	-0.649967	-0.00823332	0.215566	1.54817	248.242	52.8558	12.0408	0	0	-0.0336829
2830	0	-9.80298	0	0	-10.0513	-0.323524	12.6997	-0.100774	0.0359234	-0.157494	-5.81593	-5.92E-16	4.73634	0	0	-0.000543854	6.12807	-16.619	-1.14589	556.734	375.033	661.141	375.883	375.883	375.883	9.02391	-91.4928	-0.728602	774.16	472.618	238.809	194.054	194.054	194.054	-91.9437	-6.27742	-5.16022	47.8119	-3.3022	-0.442286	0.0566606	0.220993	1.58302	192.917	68.8217	10.8803	0	0	-0.0469165
2831	0	-9.93038	0	0	-10.1754	-0.319003	12.5337	-0.120189	0.0434788	-0.128229	-8.98468	2.81E-15	6.52065	0	0	0.00103776	5.89834	-16.5333	-1.56099	556.859	375.024	660.43	375.627	375.627	375.627	8.64274	-90.7649	-1.03212	770.284	470.7	235.183	194.054	194.054	194.054	-91.1778	-6.1995	-4.77634	47.837	-3.03817	-0.194578	0.14004	0.230449	1.62079	131.691	86.6846	9.58056	0	0	-0.0559995
2832	0	-10.0278	0	0	-10.2644	-0.311592	12.261	-0.140508	0.0520254	-0.0996737	-12.2836	1.46E-15	8.44599	0	0	0.00397481	5.66997	-16.431	-2.0155	556.93	375.027	659.735	375.385	375.385	375.385	8.31101	-89.9941	-1.32659	765.744	468.907	231.439	194.054	194.054	194.054	-90.3754	-6.1519	-4.42969	47.8545	-2.77005	0.0863503	0.23392	0.246943	1.66014	68.6952	105.66	8.09447	0	0	-0.063427
2833	0	-10.0953	0	0	-10.3186	-0.301205	11.8779	-0.160192	0.060319	-0.0735913	-15.4851	-4.26E-15	10.2216	0	0	0.00820369	5.44474	-16.3086	-2.49682	556.943	375.055	659.065	375.165	375.165	375.165	8.04142	-89.2036	-1.59512	760.68	467.294	227.703	194.054	194.054	194.054	-89.5604	-6.13208	-4.13828	47.8521	-2.50362	0.391886	0.329783	0.26859	1.69892	8.15415	123.879	6.36483	0	0	-0.0719325
2834	0	-10.1308	0	0	-10.3362	-0.287801	11.3819	-0.177718	0.0668383	-0.0513889	-18.3751	1.31E-15	11.5143	0	0	0.0132558	5.22292	-16.1637	-2.9904	556.898	375.12	658.433	374.964	374.964	374.964	7.84609	-88.4158	-1.82231	755.227	465.915	224.094	194.054	194.054	194.054	-88.7554	-6.13724	-3.91913	47.8186	-2.24325	0.711674	0.417095	0.292269	1.73545	-45.443	139.131	4.36397	0	0	-0.0833254
2835	0	-10.1307	0	0	-10.3145	-0.271441	10.7741	-0.191771	0.0700577	-0.0341342	-20.7777	-1.14E-15	12.0252	0	0	0.0182707	5.00349	-15.9948	-3.48152	556.801	375.231	657.854	374.779	374.779	374.779	7.7336	-87.6505	-1.99709	749.504	464.807	220.715	194.054	194.054	194.054	-87.9808	-6.16453	-3.78436	47.7446	-1.99245	1.03421	0.488168	0.314646	1.76754	-88.8735	149.449	2.10363	0	0	-0.0976749
2836	0	-10.09	0	0	-10.2493	-0.25236	10.0622	-0.201545	0.0690836	-0.0221587	-22.5837	-2.62E-15	11.6032	0	0	0.0222707	4.78437	-15.8016	-3.95678	556.66	375.397	657.347	374.598	374.598	374.598	7.70579	-86.9245	-2.11578	743.612	463.985	217.648	194.054	194.054	194.054	-87.2531	-6.21116	-3.73733	47.6235	-1.75359	1.34771	0.537781	0.334556	1.79231	-120.295	153.829	-0.324791	0	0	-0.113586
2837	0	-10.0021	0	0	-10.1356	-0.231016	9.26217	-0.206806	0.06417	-0.0151106	-23.7518	-3.98E-15	10.3248	0	0	0.0246048	4.56241	-15.5846	-4.40507	556.481	375.624	656.931	374.408	374.408	374.408	7.75568	-86.2509	-2.18299	737.629	463.438	214.945	194.054	194.054	194.054	-86.5847	-6.27435	-3.77054	47.4528	-1.52658	1.6412	0.56342	0.351229	1.80946	-139.313	152.604	-2.76683	0	0	-0.128942
2838	0	-9.86032	0	0	-9.96828	-0.208073	8.39809	-0.207859	0.056749	-0.0115364	-24.2995	1.86E-15	8.48481	0	0	0.0252817	4.33361	-15.3452	-4.81826	556.271	375.913	656.622	374.193	374.193	374.193	7.86787	-85.6394	-2.21071	731.615	463.127	212.633	194.054	194.054	194.054	-85.984	-6.35132	-3.86626	47.2335	-1.30739	1.90567	0.566096	0.365022	1.81678	-147.646	147.368	-5.05418	0	0	-0.142115
2839	0	-9.65859	0	0	-9.74275	-0.184333	7.49991	-0.205138	0.0488889	-0.0104626	-24.2625	-5.08E-15	6.49579	0	0	0.0248844	4.09343	-15.0853	-5.19157	556.031	376.268	656.436	373.937	373.937	373.937	8.0213	-85.0962	-2.2147	725.607	463.002	210.714	194.054	194.054	194.054	-85.4555	-6.43884	-4.00062	46.9702	-1.08846	2.13438	0.547505	0.373101	1.81693	-146.596	139.968	-6.99457	0	0	-0.151491
2840	0	-9.39355	0	0	-9.45676	-0.160601	6.59834	-0.199231	0.0421327	-0.010444	-23.7005	4.99E-15	4.70844	0	0	0.0240849	3.8378	-14.8067	-5.52331	555.759	376.686	656.38	373.628	373.628	373.628	8.19382	-84.6245	-2.21029	719.632	463.006	209.17	194.054	194.054	194.054	-85.0004	-6.53314	-4.14932	46.6694	-0.860272	2.32304	0.511057	0.370699	1.80737	-138.396	131.526	-8.4694	0	0	-0.156166
2841	0	-9.0659	0	0	-9.11165	-0.137595	5.72118	-0.190977	0.0368837	-0.0109643	-22.7135	5.40E-15	3.29975	0	0	0.0232507	3.56428	-14.5109	-5.81435	555.447	377.169	656.458	373.261	373.261	373.261	8.36599	-84.2238	-2.20847	713.702	463.096	207.966	194.054	194.054	194.054	-84.6164	-6.62972	-4.29242	46.3386	-0.613554	2.46965	0.461935	0.356574	1.79156	-124.923	122.855	-9.42132	0	0	-0.155893
2842	0	-8.68059	0	0	-8.71256	-0.115899	4.89151	-0.18145	0.032969	-0.011585	-21.4424	-1.64E-15	2.31117	0	0	0.0224653	3.27265	-14.1988	-6.06732	555.081	377.716	656.662	372.842	372.842	372.842	8.52277	-83.8901	-2.21534	707.823	463.238	207.054	194.054	194.054	194.054	-84.2982	-6.72357	-4.41613	45.984	-0.34125	2.57435	0.404798	0.329705	1.76987	-107.911	113.849	-9.85008	0	0	-0.150684
2843	0	-8.24624	0	0	-8.26785	-0.095951	4.12683	-0.171675	0.0299003	-0.0119954	-20.0366	3.34E-15	1.68488	0	0	0.0216438	2.96514	-13.8704	-6.28553	554.642	378.328	656.976	372.389	372.389	372.389	8.65395	-83.6171	-2.23243	701.994	463.411	206.382	194.054	194.054	194.054	-84.0384	-6.80955	-4.51283	45.6088	-0.040798	2.63959	0.346609	0.290459	1.74366	-89.772	104.09	-9.83469	0	0	-0.141339
2844	0	-7.77385	0	0	-7.78796	-0.0780573	3.43965	-0.16243	0.0272462	-0.012321	-18.6259	-2.07E-15	1.3288	0	0	0.0206941	2.64627	-13.5244	-6.47207	554.11	379.007	657.379	371.928	371.928	371.928	8.75358	-83.3968	-2.25792	696.212	463.601	205.892	194.054	194.054	194.054	-83.8282	-6.88284	-4.57986	45.2116	0.284853	2.67031	0.286168	0.247376	1.71673	-70.6583	93.986	-9.42301	0	0	-0.127713
2845	0	-7.27558	0	0	-7.28455	-0.0623736	2.83652	-0.154358	0.0246506	-0.0127968	-17.322	1.69E-16	1.14535	0	0	0.0195892	2.32126	-13.1585	-6.63066	553.458	379.756	657.842	371.492	371.492	371.492	8.81929	-83.2207	-2.28799	690.473	463.8	205.535	194.054	194.054	194.054	-83.659	-6.93936	-4.61834	44.7877	0.628169	2.67284	0.221244	0.21061	1.69232	-50.5473	84.4772	-8.69307	0	0	-0.109947
2846	0	-6.76384	0	0	-6.76942	-0.0488934	2.31761	-0.147749	0.0220673	-0.0132835	-16.191	-1.78E-15	1.07037	0	0	0.0183735	1.9946	-12.7704	-6.7667	552.66	380.579	658.337	371.117	371.117	371.117	8.85136	-83.0805	-2.31814	684.769	464	205.263	194.054	194.054	194.054	-83.5221	-6.97609	-4.63163	44.3305	0.979713	2.65402	0.155729	0.179311	1.66835	-31.0017	75.2545	-7.75294	0	0	-0.0887962
2847	0	-6.25036	0	0	-6.25373	-0.0374755	1.87779	-0.142739	0.0195228	-0.0138472	-15.2714	2.11E-15	1.05803	0	0	0.0171193	1.66962	-12.3576	-6.88693	551.686	381.479	658.833	370.838	370.838	370.838	8.8519	-82.9682	-2.34378	679.094	464.196	205.04	194.054	194.054	194.054	-83.4102	-6.99113	-4.62435	43.8338	1.33012	2.62112	0.0936997	0.151818	1.64308	-13.409	66.4573	-6.70891	0	0	-0.0657284
2848	0	-5.74516	0	0	-5.74717	-0.027875	1.5078	-0.139237	0.0172338	-0.0142918	-14.567	-1.15E-15	1.0929	0	0	0.015898	1.34874	-11.9183	-6.99856	550.51	382.458	659.304	370.681	370.681	370.681	8.82418	-82.8775	-2.36094	673.44	464.381	204.834	194.054	194.054	194.054	-83.3168	-6.98358	-4.60153	43.2932	1.67129	2.58172	0.0370464	0.122681	1.61232	1.35249	58.0485	-5.66411	0	0	-0.042231
2849	0	-5.25653	0	0	-5.25769	-0.019782	1.19582	-0.137089	0.0152963	-0.0145545	-14.0663	2.25E-15	1.15832	0	0	0.0147521	1.03426	-11.4519	-7.10843	549.109	383.517	659.724	370.662	370.662	370.662	8.77215	-82.8027	-2.36621	667.804	464.55	204.627	194.054	194.054	194.054	-83.237	-6.95345	-4.56828	42.7077	1.99632	2.54333	-0.00964214	0.0853382	1.57435	11.9101	49.6605	-4.71178	0	0	-0.0207513
2850	0	-4.79041	0	0	-4.79104	-0.0128804	0.929698	-0.136046	0.0138687	-0.0143748	-13.7407	-5.08E-16	1.25175	0	0	0.0137022	0.729504	-10.9592	-7.22187	547.47	384.653	660.07	370.786	370.787	370.786	8.70005	-82.7396	-2.35696	662.181	464.699	204.404	194.054	194.054	194.054	-83.1669	-6.90143	-4.52931	42.0804	2.29799	2.51275	-0.0434481	0.0339579	1.52706	17.3226	40.7072	-3.93266	0	0	-0.00382258
2851	0	-4.3505	0	0	-4.35084	-0.00689102	0.698722	-0.135884	0.0128931	-0.0137689	-13.5598	1.64E-15	1.35599	0	0	0.0127479	0.439516	-10.4428	-7.34145	545.589	385.86	660.321	371.045	371.045	371.045	8.61214	-82.685	-2.33147	656.571	464.825	204.158	194.054	194.054	194.054	-83.1037	-6.82885	-4.48877	41.4177	2.56549	2.49536	-0.0659343	-0.0231794	1.47514	18.0064	32.1727	-3.34996	0	0	0.00649063
2852	0	-3.93869	0	0	-3.93884	-0.00159712	0.494547	-0.13636	0.0124394	-0.0130093	-13.4896	2.34E-15	1.47092	0	0	0.0118855	0.169829	-9.90666	-7.46689	543.47	387.131	660.46	371.414	371.414	371.414	8.5124	-82.6364	-2.28884	650.976	464.927	203.886	194.054	194.054	194.054	-83.0456	-6.73749	-4.45005	40.7295	2.78605	2.49375	-0.0789486	-0.0742935	1.42486	14.9035	25.4909	-2.94989	0	0	0.00937848
2853	0	-3.55509	0	0	-3.55514	0.00315841	0.311126	-0.137275	0.0124154	-0.0119774	-13.4992	7.85E-16	1.58494	0	0	0.0111023	-0.0753723	-9.35639	-7.59543	541.126	388.454	660.48	371.86	371.86	371.86	8.40454	-82.5924	-2.22898	645.4	465.008	203.589	194.054	194.054	194.054	-82.9914	-6.62949	-4.41583	40.029	2.94778	2.50719	-0.0833462	-0.115417	1.38005	8.48655	20.8284	-2.72712	0	0	0.00520548
2854	0	-3.19865	0	0	-3.19867	0.00745471	0.145411	-0.138465	0.0127016	-0.0108371	-13.5622	-1.91E-15	1.68715	0	0	0.0103872	-0.293908	-8.79833	-7.72166	538.577	389.818	660.378	372.338	372.338	372.338	8.29177	-82.5518	-2.15259	639.847	465.069	203.272	194.054	194.054	194.054	-82.9402	-6.50725	-4.38795	39.3322	3.04167	2.53136	-0.0799741	-0.146847	1.34617	-0.42772	17.8955	-2.64813	0	0	-0.00401821
2855	0	-2.86738	0	0	-2.8674	0.0112869	-0.00240452	-0.139754	0.0132032	-0.00963552	-13.6531	1.71E-15	1.77127	0	0	0.00972784	-0.485159	-8.23948	-7.83789	535.848	391.21	660.161	372.801	372.801	372.801	8.17684	-82.5138	-2.0609	634.324	465.114	202.94	194.054	194.054	194.054	-82.8915	-6.37329	-4.36758	38.6567	3.0637	2.5578	-0.0684008	-0.178425	1.32335	-11.2428	14.9933	-2.67316	0	0	-0.0158876
2856	0	-2.55853	0	0	-2.55854	0.0145659	-0.128881	-0.141018	0.0138001	-0.00836956	-13.7527	-1.65E-15	1.83069	0	0	0.00911504	-0.64844	-7.68678	-7.934	532.968	392.615	659.837	373.208	373.208	373.208	8.06202	-82.4778	-1.95576	628.837	465.148	202.599	194.054	194.054	194.054	-82.845	-6.2302	-4.35517	38.0203	3.01446	2.57462	-0.0470188	-0.210816	1.31428	-23.7002	11.8648	-2.77882	0	0	-0.0288832
2857	0	-2.26881	0	0	-2.26881	0.0171211	-0.227439	-0.142124	0.0144532	-0.00714038	-13.844	4.28E-16	1.86714	0	0	0.00854379	-0.782466	-7.14665	-7.99782	529.971	394.02	659.417	373.528	373.528	373.528	7.94913	-82.4434	-1.83937	623.394	465.175	202.255	194.054	194.054	194.054	-82.8004	-6.08061	-4.35068	37.4381	2.89815	2.5673	-0.0178049	-0.240428	1.32073	-36.646	8.71684	-2.92004	0	0	-0.0403854
2858	0	-1.99477	0	0	-1.99478	0.0187268	-0.289374	-0.143067	0.0150522	-0.00634889	-13.924	-2.56E-15	1.87597	0	0	0.00801733	-0.885923	-6.6244	-8.0165	526.892	395.411	658.917	373.743	373.743	373.743	7.83964	-82.4103	-1.71429	618.001	465.201	201.913	194.054	194.054	194.054	-82.7574	-5.92714	-4.35358	36.9207	2.72159	2.52034	0.0133171	-0.259581	1.34316	-47.8295	6.21421	-3.01767	0	0	-0.0470304
2859	0	-1.73304	0	0	-1.73305	0.0191678	-0.306385	-0.143793	0.0156262	-0.00615492	-13.9862	-3.49E-15	1.86584	0	0	0.0075403	-0.958518	-6.12388	-7.97893	523.764	396.775	658.352	373.849	373.849	373.849	7.73477	-82.3779	-1.58325	612.663	465.23	201.578	194.054	194.054	194.054	-82.7157	-5.77238	-4.36308	36.474	2.49502	2.41947	0.0407264	-0.264942	1.37881	-55.5729	4.70221	-3.04178	0	0	-0.0474197
2860	0	-1.48053	0	0	-1.48053	0.018282	-0.272218	-0.144304	0.0160651	-0.00672931	-14.0297	1.43E-15	1.8321	0	0	0.00712181	-1.00148	-5.64751	-7.87828	520.613	398.102	657.738	373.85	373.85	373.85	7.63544	-82.3461	-1.44915	607.382	465.265	201.254	194.054	194.054	194.054	-82.6751	-5.61888	-4.37808	36.0998	2.23226	2.2543	0.0606599	-0.259244	1.42347	-58.5758	3.53201	-2.94699	0	0	-0.0423238
2861	0	-1.23465	0	0	-1.23466	0.0160005	-0.184217	-0.144616	0.0163842	-0.00788056	-14.0547	-6.40E-16	1.78268	0	0	0.00677093	-1.01721	-5.19609	-7.71311	517.46	399.382	657.094	373.761	373.761	373.761	7.54232	-82.3146	-1.3149	602.155	465.311	200.944	194.054	194.054	194.054	-82.6353	-5.46905	-4.3973	35.7958	1.94856	2.02011	0.0782309	-0.249905	1.47039	-58.3328	1.80775	-2.77487	0	0	-0.0355746
2862	0	-0.993205	0	0	-0.993192	0.0123368	-0.0429009	-0.144709	0.0165141	-0.0094921	-14.0567	3.33E-15	1.71747	0	0	0.00649237	-1.00821	-4.76872	-7.4865	514.319	400.611	656.435	373.6	373.6	373.6	7.45593	-82.283	-1.18336	596.979	465.368	200.651	194.054	194.054	194.054	-82.5961	-5.32512	-4.4194	35.5536	1.65591	1.7187	0.0960022	-0.239225	1.51782	-55.6797	-0.748793	-2.53025	0	0	-0.0295071
2863	0	-0.754236	0	0	-0.754237	0.00737679	0.148417	-0.144669	0.0164278	-0.0114761	-14.0412	4.13E-15	1.6406	0	0	0.00629095	-0.976971	-4.36278	-7.20485	511.199	401.781	655.775	373.392	373.392	373.392	7.37661	-82.2513	-1.05716	591.846	465.439	200.377	194.054	194.054	194.054	-82.5575	-5.18914	-4.44304	35.3585	1.36107	1.35798	0.111696	-0.224721	1.56087	-50.7447	-3.62223	-2.21997	0	0	-0.0248116
2864	0	-0.51627	0	0	-0.516297	0.00128733	0.383295	-0.14449	0.016074	-0.0138119	-14.0049	-2.41E-15	1.55267	0	0	0.00616145	-0.926424	-3.97428	-6.87788	508.105	402.889	655.124	373.162	373.162	373.162	7.30468	-82.2192	-0.938576	586.748	465.523	200.122	194.054	194.054	194.054	-82.519	-5.06285	-4.46708	35.1922	1.06737	0.951586	0.122624	-0.206521	1.6002	-43.6196	-6.81649	-1.84239	0	0	-0.0216898
2865	0	-0.278374	0	0	-0.278405	-0.0056873	0.652298	-0.144216	0.0155353	-0.0163739	-13.9504	-3.92E-15	1.46562	0	0	0.00608955	-0.860316	-3.59848	-6.51838	505.037	403.931	654.493	372.932	372.932	372.932	7.24038	-82.1864	-0.829428	581.674	465.62	199.888	194.054	194.054	194.054	-82.4806	-4.94764	-4.49063	35.036	0.778235	0.516726	0.123029	-0.184997	1.63352	-33.9028	-10.245	-1.40544	0	0	-0.0194089
2866	0	-0.0402483	0	0	-0.0402597	-0.0132239	0.942942	-0.14386	0.0147699	-0.0191003	-13.8788	-1.73E-15	1.37698	0	0	0.00606219	-0.783117	-3.23061	-6.14237	501.989	404.904	653.889	372.724	372.724	372.724	7.184	-82.1523	-0.730934	576.612	465.726	199.674	194.054	194.054	194.054	-82.4415	-4.84452	-4.51317	34.874	0.498673	0.0714267	0.114458	-0.165915	1.66246	-22.6485	-14.8919	-0.923892	0	0	-0.0179223
2867	0	0.197901	0	0	0.197936	-0.0209518	1.24092	-0.143441	0.0138826	-0.0215539	-13.7936	-2.07E-15	1.2965	0	0	0.00605892	-0.699405	-2.86642	-5.76743	498.955	405.804	653.316	372.558	372.558	372.558	7.13583	-82.1163	-0.64377	571.551	465.839	199.479	194.054	194.054	194.054	-82.4013	-4.75412	-4.53454	34.6935	0.232875	-0.367487	0.101712	-0.148911	1.68602	-11.8764	-20.5217	-0.457778	0	0	-0.0167599
2868	0	0.435518	0	0	0.435669	-0.0284991	1.53186	-0.142997	0.0129199	-0.0236804	-13.7005	-4.16E-15	1.22606	0	0	0.00606639	-0.613847	-2.50231	-5.4103	495.925	406.627	652.779	372.453	372.453	372.453	7.0962	-82.0777	-0.568012	566.478	465.956	199.303	194.054	194.054	194.054	-82.3592	-4.67668	-4.55497	34.4831	-0.0182027	-0.785982	0.0878091	-0.12902	1.70648	-2.57661	-26.3326	-0.0237635	0	0	-0.0151571
2869	0	0.671966	0	0	0.672296	-0.0355246	1.80262	-0.142546	0.01194	-0.0254418	-13.6042	2.87E-15	1.16793	0	0	0.00607302	-0.532099	-2.13559	-5.08533	492.893	407.368	652.28	372.428	372.428	372.428	7.06543	-82.0357	-0.503346	561.384	466.071	199.144	194.054	194.054	194.054	-82.3144	-4.61213	-4.57493	34.2336	-0.255381	-1.17279	0.0707001	-0.0990238	1.7243	5.56696	-30.9115	0.376053	0	0	-0.0119024
2870	0	0.906487	0	0	0.907047	-0.0417206	2.04134	-0.142134	0.0110096	-0.0268608	-13.5117	2.22E-15	1.12409	0	0	0.00607236	-0.461808	-1.76459	-4.80425	489.852	408.024	651.823	372.492	372.492	372.492	7.0438	-81.9894	-0.448985	556.26	466.181	198.999	194.054	194.054	194.054	-82.2661	-4.56006	-4.59514	33.9392	-0.476884	-1.51918	0.0496974	-0.0604535	1.73831	12.7341	-33.7287	0.731802	0	0	-0.00655148
2871	0	1.13816	0	0	1.13905	-0.0468256	2.23798	-0.141756	0.0101804	-0.0278659	-13.4245	7.51E-16	1.09497	0	0	0.00605975	-0.41203	-1.38888	-4.57618	486.797	408.59	651.415	372.65	372.65	372.65	7.03147	-81.938	-0.403736	551.099	466.282	198.867	194.054	194.054	194.054	-82.2136	-4.51977	-4.61647	33.5994	-0.675529	-1.81865	0.0264781	-0.0261054	1.74355	18.7331	-35.7504	1.03951	0	0	0.000195716
2872	0	1.36624	0	0	1.36742	-0.0506388	2.38482	-0.141431	0.00949866	-0.02849	-13.3462	1.94E-15	1.08109	0	0	0.00603515	-0.390953	-1.00917	-4.40731	483.727	409.064	651.06	372.898	372.898	372.898	7.02853	-81.881	-0.366224	545.898	466.372	198.745	194.054	194.054	194.054	-82.156	-4.49033	-4.63985	33.219	-0.839743	-2.06531	0.00332561	-0.00627122	1.73812	23.3572	-37.3823	1.2912	0	0	0.00763617
2873	0	1.58992	0	0	1.59141	-0.0530336	2.47703	-0.141128	0.00905159	-0.0286838	-13.2752	-9.49E-16	1.08714	0	0	0.00599822	-0.403678	-0.62703	-4.30066	480.64	409.443	650.759	373.227	373.227	373.227	7.03497	-81.8174	-0.33498	540.653	466.447	198.631	194.054	194.054	194.054	-82.0928	-4.47067	-4.66622	32.8064	-0.9576	-2.25284	-0.0165188	-0.00652174	1.72098	26.2297	-38.665	1.48296	0	0	0.0147586
2874	0	1.80873	0	0	1.81048	-0.0539705	2.5131	-0.140848	0.00884184	-0.0285229	-13.2121	1.30E-15	1.11096	0	0	0.00595308	-0.451115	-0.244554	-4.25589	477.538	409.728	650.508	373.624	373.624	373.624	7.05066	-81.7469	-0.308585	535.364	466.506	198.525	194.054	194.054	194.054	-82.0233	-4.45971	-4.6964	32.3712	-1.02075	-2.37413	-0.033717	-0.0271985	1.6943	27.86	-39.5508	1.619	0	0	0.0211075
2875	0	2.02231	0	0	2.02422	-0.0534839	2.49436	-0.140574	0.00893433	-0.0282658	-13.1558	2.11E-15	1.15622	0	0	0.00590209	-0.529765	0.135921	-4.27033	474.421	409.921	650.3	374.077	374.077	374.077	7.07545	-81.6689	-0.285615	530.031	466.548	198.422	194.054	194.054	194.054	-81.947	-4.45636	-4.73115	31.9229	-1.0285	-2.42249	-0.0536785	-0.0611855	1.66294	29.9957	-39.5821	1.72752	0	0	0.0273969
2876	0	2.2302	0	0	2.2322	-0.0516494	2.42373	-0.140329	0.00923996	-0.0279098	-13.1096	-1.06E-15	1.21174	0	0	0.00584733	-0.632909	0.511769	-4.34066	471.293	410.026	650.124	374.574	374.574	374.574	7.10905	-81.5829	-0.264815	524.656	466.575	198.322	194.054	194.054	194.054	-81.8636	-4.45956	-4.77108	31.4705	-0.989064	-2.39467	-0.0756342	-0.100695	1.63022	32.8028	-38.6868	1.80846	0	0	0.0329177
2877	0	2.43196	0	0	2.43394	-0.0485731	2.30528	-0.140106	0.00977375	-0.0275193	-13.0732	-1.75E-15	1.27575	0	0	0.00578755	-0.752296	0.88044	-4.46347	468.151	410.049	649.968	375.101	375.101	375.101	7.1511	-81.4888	-0.244965	519.241	466.587	198.223	194.054	194.054	194.054	-81.7726	-4.46822	-4.81669	31.0213	-0.919179	-2.29232	-0.0942063	-0.130739	1.59935	35.4938	-35.5318	1.85495	0	0	0.0362245
2878	0	2.62715	0	0	2.629	-0.044396	2.1444	-0.139945	0.0104212	-0.0270011	-13.0513	3.77E-15	1.3332	0	0	0.00571909	-0.880564	1.23992	-4.63426	464.997	409.998	649.823	375.642	375.642	375.642	7.20107	-81.3863	-0.225063	513.789	466.588	198.124	194.054	194.054	194.054	-81.6739	-4.48127	-4.86828	30.5809	-0.839493	-2.12214	-0.105279	-0.146749	1.57129	37.3873	-30.171	1.8521	0	0	0.0366195
2879	0	2.81552	0	0	2.81715	-0.0392998	1.94808	-0.139869	0.0111635	-0.0262541	-13.0449	-1.07E-15	1.37937	0	0	0.00563891	-1.01219	1.58919	-4.84674	461.83	409.883	649.683	376.177	376.177	376.177	7.25823	-81.2753	-0.20429	508.303	466.58	198.022	194.054	194.054	194.054	-81.5673	-4.49772	-4.92584	30.1535	-0.769467	-1.89397	-0.103999	-0.153407	1.54545	37.3563	-23.6435	1.78283	0	0	0.033956
2880	0	2.99724	0	0	2.99858	-0.0335213	1.72542	-0.139889	0.0119083	-0.0252914	-13.0526	3.33E-15	1.40267	0	0	0.00553933	-1.1427	1.92842	-5.09196	458.656	409.714	649.544	376.681	376.681	376.681	7.32174	-81.1559	-0.182225	502.788	466.566	197.919	194.054	194.054	194.054	-81.4528	-4.51672	-4.98905	29.741	-0.725775	-1.61922	-0.0906307	-0.1593	1.52312	35.3572	-17.3512	1.64382	0	0	0.0294766
2881	0	3.17288	0	0	3.17393	-0.0273456	1.4874	-0.139976	0.0126454	-0.0243527	-13.0665	1.03E-15	1.40191	0	0	0.00541476	-1.2674	2.25885	-5.3586	455.482	409.501	649.404	377.135	377.135	377.135	7.39055	-81.0284	-0.158943	497.249	466.549	197.813	194.054	194.054	194.054	-81.3307	-4.53767	-5.05714	29.3422	-0.723924	-1.31042	-0.0731759	-0.164376	1.50923	33.2089	-11.1648	1.46454	0	0	0.0256649
2882	0	3.3431	0	0	3.34389	-0.0210623	1.24518	-0.140116	0.0134135	-0.0235626	-13.0801	-6.26E-16	1.3825	0	0	0.00526459	-1.3814	2.58236	-5.6353	452.315	409.258	649.258	377.526	377.526	377.526	7.46336	-80.893	-0.134925	491.692	466.533	197.705	194.054	194.054	194.054	-81.201	-4.56012	-5.12894	28.9535	-0.777588	-0.981903	-0.0601945	-0.166777	1.50322	32.5906	-4.80211	1.27064	0	0	0.0245072
2883	0	3.50835	0	0	3.50889	-0.0149245	1.00852	-0.140259	0.0142211	-0.0230766	-13.0834	3.58E-15	1.34809	0	0	0.00508646	-1.48012	2.90082	-5.91282	449.163	408.994	649.105	377.851	377.851	377.851	7.53867	-80.7498	-0.110942	486.123	466.519	197.595	194.054	194.054	194.054	-81.0638	-4.58368	-5.20295	28.572	-0.894945	-0.649689	-0.0520977	-0.167979	1.50356	33.6337	1.33055	1.072	0	0	0.0262349
2884	0	3.66874	0	0	3.66907	-0.00914021	0.785463	-0.140383	0.0151508	-0.0224525	-13.0704	-3.03E-15	1.31152	0	0	0.0048848	-1.55915	3.21602	-6.18398	446.028	408.721	648.943	378.112	378.112	378.112	7.61477	-80.5987	-0.088044	480.546	466.509	197.483	194.054	194.054	194.054	-80.9188	-4.60806	-5.27736	28.1967	-1.07499	-0.328601	-0.0401877	-0.168339	1.50528	33.74	6.96308	0.820364	0	0	0.0284828
2885	0	3.82426	0	0	3.82446	-0.0039039	0.583517	-0.140411	0.0162462	-0.0218082	-13.032	-3.49E-15	1.28201	0	0	0.00466	-1.61432	3.52983	-6.44165	442.918	408.451	648.769	378.313	378.313	378.313	7.68995	-80.4393	-0.0676652	474.966	466.506	197.369	194.054	194.054	194.054	-80.7655	-4.63317	-5.35018	27.8287	-1.30748	-0.0301658	-0.0244427	-0.160373	1.50921	32.9424	12.9537	0.528717	0	0	0.0311104
2886	0	3.97487	0	0	3.97498	0.000598742	0.409853	-0.140354	0.0175216	-0.0211532	-12.9698	-3.63E-15	1.26662	0	0	0.00441268	-1.643	3.84426	-6.67815	439.84	408.192	648.582	378.459	378.459	378.459	7.76261	-80.2709	-0.0515918	469.388	466.515	197.254	194.054	194.054	194.054	-80.603	-4.65929	-5.41925	27.4696	-1.57517	0.237425	-0.00773282	-0.139746	1.51641	31.7278	19.8673	0.206155	0	0	0.0342052
2887	0	4.12026	0	0	4.12031	0.00420878	0.270612	-0.140161	0.0189567	-0.0205565	-12.8822	-4.68E-16	1.26867	0	0	0.00413928	-1.64479	4.16118	-6.88575	436.803	407.952	648.385	378.553	378.553	378.553	7.83126	-80.0926	-0.0417936	463.817	466.54	197.135	194.054	194.054	194.054	-80.4304	-4.68688	-5.48242	27.1216	-1.85746	0.468581	0.0071694	-0.111515	1.5238	30.5744	26.8583	-0.122762	0	0	0.0369555
2888	0	4.25982	0	0	4.25984	0.00679952	0.170683	-0.139867	0.0205052	-0.0201109	-12.7802	3.58E-15	1.28804	0	0	0.00383817	-1.62098	4.48215	-7.05723	433.816	407.739	648.18	378.595	378.595	378.595	7.89464	-79.9031	-0.0404183	458.256	466.585	197.012	194.054	194.054	194.054	-80.2462	-4.71664	-5.53763	26.7862	-2.13478	0.659827	0.0175168	-0.0808547	1.53189	30.0149	33.4605	-0.443641	0	0	0.038784
2889	0	4.39277	0	0	4.39278	0.00828335	0.113449	-0.139524	0.0220261	-0.0199363	-12.6782	-3.16E-15	1.31484	0	0	0.00351045	-1.57369	4.80815	-7.18666	430.889	407.556	647.97	378.586	378.586	378.586	7.95166	-79.7009	-0.0496038	452.71	466.658	196.883	194.054	194.054	194.054	-80.0489	-4.74943	-5.58293	26.4645	-2.39113	0.808857	0.0194758	-0.0536375	1.53944	30.9305	38.9567	-0.721562	0	0	0.0395059
2890	0	4.5182	0	0	4.51821	0.00862454	0.100289	-0.139186	0.023423	-0.0199846	-12.5919	-1.93E-16	1.34254	0	0	0.00316464	-1.50507	5.13943	-7.27002	428.027	407.407	647.757	378.531	378.531	378.531	8.00145	-79.4846	-0.0714231	447.181	466.763	196.745	194.054	194.054	194.054	-79.837	-4.78618	-5.61657	26.1573	-2.61488	0.913823	0.0166113	-0.0324632	1.54733	32.5276	43.3267	-0.962309	0	0	0.0386142
2891	0	4.63545	0	0	4.63547	0.00781747	0.131419	-0.138928	0.0245083	-0.020207	-12.5369	2.22E-15	1.35635	0	0	0.00281621	-1.4168	5.47562	-7.30466	425.237	407.293	647.542	378.435	378.435	378.435	8.04327	-79.2531	-0.10786	441.669	466.907	196.598	194.054	194.054	194.054	-79.6094	-4.82788	-5.63695	25.8648	-2.79849	0.973384	0.0104256	-0.022044	1.55396	34.515	45.6204	-1.15138	0	0	0.0360763
2892	0	4.74432	0	0	4.74434	0.00587452	0.206362	-0.138763	0.025191	-0.0205644	-12.5177	-2.90E-15	1.35187	0	0	0.00248304	-1.30948	5.81603	-7.2887	422.522	407.214	647.324	378.311	378.311	378.311	8.07657	-79.0058	-0.160702	436.178	467.093	196.441	194.054	194.054	194.054	-79.3653	-4.87552	-5.64269	25.5858	-2.93897	0.987804	0.00557441	-0.0208262	1.5599	35.8996	45.6237	-1.28939	0	0	0.032259
2893	0	4.84523	0	0	4.8453	0.00280341	0.324819	-0.138694	0.0253215	-0.021151	-12.5326	-1.12E-15	1.32158	0	0	0.00218364	-1.18281	6.15984	-7.22022	419.887	407.167	647.098	378.173	378.173	378.173	8.10096	-78.7425	-0.231576	430.707	467.323	196.273	194.054	194.054	194.054	-79.1048	-4.93014	-5.6326	25.3169	-3.03863	0.959764	0.00141924	-0.0255925	1.56439	36.951	42.773	-1.34234	0	0	0.0283101
2894	0	4.93918	0	0	4.93935	-0.00138405	0.486329	-0.138717	0.0249067	-0.0220814	-12.5743	1.27E-15	1.27499	0	0	0.00192738	-1.03636	6.50639	-7.09742	417.333	407.146	646.862	378.036	378.036	378.036	8.11623	-78.4639	-0.321739	425.257	467.597	196.095	194.054	194.054	194.054	-78.8283	-4.99265	-5.60581	25.0526	-3.10439	0.894727	-0.00724588	-0.0265271	1.56847	38.8102	37.8568	-1.28141	0	0	0.0256781
2895	0	5.02728	0	0	5.02764	-0.0066474	0.689326	-0.138815	0.023954	-0.0238228	-12.6314	-1.08E-15	1.22247	0	0	0.00171286	-0.871486	6.85492	-6.92049	414.863	407.146	646.614	377.91	377.91	377.91	8.12229	-78.1707	-0.431782	419.827	467.91	195.909	194.054	194.054	194.054	-78.5366	-5.06365	-5.56192	24.7879	-3.14374	0.800095	-0.0339591	-0.00989534	1.57501	45.0279	32.744	-1.03495	0	0	0.0264255
2896	0	5.11023	0	0	5.11089	-0.0128537	0.928668	-0.139008	0.0225601	-0.0261589	-12.6957	3.73E-15	1.18159	0	0	0.00152645	-0.693751	7.20431	-6.69465	412.47	407.159	646.356	377.799	377.799	377.799	8.11916	-77.8639	-0.561296	414.414	468.258	195.716	194.054	194.054	194.054	-78.2307	-5.14302	-5.50119	24.5217	-3.15762	0.685057	-0.0760428	0.022499	1.58384	54.8271	27.9012	-0.610169	0	0	0.0295564
2897	0	5.18801	0	0	5.18917	-0.0197878	1.19604	-0.139234	0.0208178	-0.0287888	-12.7509	-3.22E-15	1.16507	0	0	0.00134766	-0.512709	7.55307	-6.42961	410.145	407.177	646.097	377.697	377.697	377.697	8.10723	-77.5444	-0.708547	409.011	468.632	195.521	194.054	194.054	194.054	-77.9115	-5.22999	-5.4249	24.2578	-3.13812	0.559953	-0.122325	0.0523334	1.5921	65.6647	21.9823	-0.0479	0	0	0.0332912
2898	0	5.26047	0	0	5.26224	-0.0272098	1.48216	-0.139423	0.0188958	-0.0311683	-12.7797	-2.35E-15	1.18774	0	0	0.00115316	-0.338252	7.89967	-6.13683	407.873	407.191	645.848	377.595	377.595	377.595	8.0875	-77.2132	-0.87089	403.611	469.023	195.325	194.054	194.054	194.054	-77.58	-5.32345	-5.33532	24.0021	-3.07481	0.436098	-0.159347	0.0565557	1.59807	74.358	12.8942	0.600609	0	0	0.0365672
2899	0	5.32718	0	0	5.32975	-0.0349183	1.77925	-0.13961	0.0168299	-0.033266	-12.7761	1.81E-15	1.2451	0	0	0.00093379	-0.176384	8.24306	-5.82646	405.646	407.188	645.614	377.491	377.491	377.491	8.06193	-76.8708	-1.045	398.206	469.423	195.131	194.054	194.054	194.054	-77.2369	-5.42232	-5.2358	23.7573	-2.96458	0.324398	-0.186173	0.029444	1.60195	80.9068	0.483056	1.32186	0	0	0.040683
2900	0	5.38763	0	0	5.39119	-0.0427582	2.08131	-0.139765	0.0147732	-0.0352736	-12.7288	3.82E-15	1.33928	0	0	0.000677129	-0.0280278	8.58251	-5.50731	403.454	407.157	645.395	377.394	377.394	377.394	8.03325	-76.5171	-1.22714	392.79	469.822	194.942	194.054	194.054	194.054	-76.8824	-5.52561	-5.13052	23.5228	-2.81543	0.233597	-0.207838	-0.0111904	1.60636	86.8706	-12.433	2.11503	0	0	0.0464419
2901	0	5.44079	0	0	5.44551	-0.0505938	2.38309	-0.139947	0.01278	-0.0370553	-12.6386	-9.28E-16	1.4593	0	0	0.000381661	0.108396	8.91761	-5.18775	401.292	407.085	645.188	377.314	377.314	377.314	8.00479	-76.1516	-1.41309	387.357	470.212	194.759	194.054	194.054	194.054	-76.516	-5.63228	-5.02441	23.2947	-2.64275	0.169506	-0.221244	-0.0496141	1.61271	91.3602	-24.0291	2.94218	0	0	0.0523483
2902	0	5.4852	0	0	5.49121	-0.0583122	2.68022	-0.140147	0.0109369	-0.0386896	-12.5034	6.19E-16	1.59511	0	0	4.63E-05	0.234274	9.24826	-4.87497	399.157	406.962	644.993	377.263	377.263	377.263	7.98022	-75.7728	-1.59844	381.903	470.585	194.584	194.054	194.054	194.054	-76.1367	-5.74121	-4.9228	23.068	-2.4639	0.135827	-0.222827	-0.0741896	1.62061	93.5744	-32.8688	3.76073	0	0	0.0566251
2903	0	5.51892	0	0	5.52636	-0.06583	2.9695	-0.140432	0.00932977	-0.0401308	-12.3327	-2.36E-15	1.73571	0	0	-0.000325348	0.349288	9.57486	-4.57382	397.051	406.775	644.809	377.246	377.246	377.246	7.96321	-75.3785	-1.77881	376.423	470.934	194.418	194.054	194.054	194.054	-75.7425	-5.85126	-4.83107	22.8374	-2.29334	0.135604	-0.21496	-0.0876506	1.62963	93.6969	-39.4068	4.53923	0	0	0.0588347
2904	0	5.53982	0	0	5.54878	-0.0730881	3.24863	-0.140806	0.0080917	-0.0415816	-12.1334	-1.30E-15	1.87343	0	0	-0.00072898	0.451963	9.89793	-4.28736	394.983	406.515	644.642	377.258	377.258	377.258	7.95728	-74.9655	-1.94995	370.913	471.253	194.26	194.054	194.054	194.054	-75.3307	-5.9612	-4.75445	22.5986	-2.14117	0.17135	-0.202973	-0.0981357	1.63893	92.8674	-44.2501	5.25265	0	0	0.0593658
2905	0	5.54557	0	0	5.55605	-0.0800331	3.51558	-0.141366	0.00718321	-0.0429699	-11.9232	3.60E-16	1.98351	0	0	-0.00114771	0.541259	10.2176	-4.01813	392.965	406.176	644.494	377.297	377.297	377.297	7.96554	-74.5305	-2.10805	365.369	471.538	194.113	194.054	194.054	194.054	-74.8979	-6.06975	-4.6977	22.3494	-2.0143	0.243399	-0.188196	-0.112598	1.64763	91.0384	-47.8825	5.86041	0	0	0.0581671
2906	0	5.5338	0	0	5.54582	-0.086622	3.7687	-0.142116	0.00669488	-0.0441246	-11.7095	2.16E-15	2.05515	0	0	-0.00157375	0.617798	10.5332	-3.76848	391.012	405.751	644.368	377.357	377.357	377.358	7.99038	-74.0691	-2.24982	359.789	471.785	193.978	194.054	194.054	194.054	-74.4403	-6.17556	-4.66477	22.0898	-1.91809	0.349214	-0.16466	-0.129778	1.65675	86.5106	-49.4914	6.29365	0	0	0.054141
2907	0	5.50258	0	0	5.51612	-0.0928527	4.00793	-0.143064	0.00657838	-0.044868	-11.497	9.94E-16	2.06798	0	0	-0.00199631	0.684286	10.8436	-3.53903	389.146	405.241	644.263	377.437	377.437	377.437	8.03323	-73.5771	-2.37304	354.171	471.991	193.857	194.054	194.054	194.054	-73.9536	-6.27743	-4.65834	21.8206	-1.85738	0.484367	-0.126889	-0.148153	1.66577	77.6672	-48.8899	6.49769	0	0	0.0465893
2908	0	5.45057	0	0	5.46555	-0.0987897	4.23574	-0.144166	0.006875	-0.0451264	-11.2802	3.13E-15	2.01657	0	0	-0.00241455	0.74526	11.1473	-3.32707	387.396	404.647	644.179	377.533	377.534	377.534	8.09439	-73.0498	-2.47679	348.517	472.154	193.753	194.054	194.054	194.054	-73.4333	-6.3744	-4.67953	21.5426	-1.83661	0.644183	-0.0773667	-0.159897	1.67703	64.5634	-45.0998	6.43259	0	0	0.0359392
2909	0	5.3768	0	0	5.39315	-0.10456	4.45705	-0.145395	0.0076295	-0.0450748	-11.0503	2.94E-15	1.90283	0	0	-0.00283144	0.805952	11.4422	-3.12708	385.798	403.973	644.11	377.646	377.646	377.646	8.17273	-72.4825	-2.56152	342.831	472.273	193.669	194.054	194.054	194.054	-72.8744	-6.46568	-4.72767	21.2568	-1.85796	0.823599	-0.0273834	-0.160175	1.69205	49.4811	-37.7605	6.10204	0	0	0.0243994
2910	0	5.28011	0	0	5.2978	-0.110307	4.67732	-0.146671	0.00887616	-0.0448709	-10.7887	7.08E-16	1.73319	0	0	-0.00325107	0.871216	11.7248	-2.93346	384.392	403.229	644.055	377.774	377.774	377.774	8.26563	-71.8697	-2.62884	337.12	472.349	193.609	194.054	194.054	194.054	-72.2716	-6.55044	-4.80035	20.9667	-1.92056	1.0158	0.0133257	-0.150852	1.71194	34.4824	-27.3927	5.52032	0	0	0.014244
2911	0	5.15867	0	0	5.17765	-0.116143	4.90084	-0.147824	0.0106047	-0.0444406	-10.4654	-4.79E-16	1.51315	0	0	-0.00367405	0.945279	11.9902	-2.74291	383.218	402.428	644.01	377.92	377.92	377.92	8.36892	-71.2058	-2.6811	331.393	472.381	193.574	194.054	194.054	194.054	-71.6188	-6.6276	-4.8936	20.6786	-2.02071	1.21092	0.0408263	-0.129561	1.73575	20.3082	-13.4069	4.66617	0	0	0.00705198
2912	0	5.00926	0	0	5.02945	-0.122134	5.13016	-0.148735	0.0127473	-0.0436103	-10.0555	1.58E-15	1.24618	0	0	-0.00409777	1.03124	12.2315	-2.5556	382.314	401.584	643.977	378.087	378.087	378.087	8.47697	-70.4843	-2.72125	325.659	472.373	193.566	194.054	194.054	194.054	-70.9089	-6.69566	-5.00205	20.4026	-2.15132	1.39603	0.0605217	-0.101679	1.76102	5.93595	3.42737	3.51862	0	0	0.00295003
2913	0	4.82711	0	0	4.84842	-0.128334	5.36729	-0.149199	0.0152565	-0.0415625	-9.52698	-4.86E-16	0.940473	0	0	-0.00450938	1.13216	12.4408	-2.37309	381.716	400.715	643.952	378.28	378.28	378.28	8.58283	-69.6976	-2.75274	319.929	472.329	193.584	194.054	194.054	194.054	-70.1336	-6.75285	-5.11908	20.151	-2.30407	1.55779	0.096588	-0.0809656	1.7826	-14.5846	20.8664	1.96724	0	0	-0.000943889
2914	0	4.60617	0	0	4.62844	-0.134884	5.61765	-0.149202	0.0180152	-0.0382841	-8.86883	-2.45E-15	0.601147	0	0	-0.00488234	1.25357	12.6098	-2.19328	381.467	399.841	643.933	378.507	378.507	378.507	8.67855	-68.8368	-2.77974	314.22	472.253	193.622	194.054	194.054	194.054	-69.2833	-6.79747	-5.23689	19.9329	-2.47594	1.68442	0.150237	-0.0678363	1.80088	-41.2145	37.9117	0.0228345	0	0	-0.00309226
2915	0	4.33869	0	0	4.36179	-0.142025	5.89032	-0.148804	0.0209191	-0.0342746	-8.08129	4.82E-15	0.236156	0	0	-0.00517418	1.4033	12.7308	-2.00957	381.612	398.983	643.909	378.78	378.78	378.78	8.75525	-67.8916	-2.80688	308.552	472.154	193.67	194.054	194.054	194.054	-68.3469	-6.82785	-5.34675	19.7528	-2.67244	1.76537	0.206299	-0.0476684	1.81846	-69.9497	55.5987	-2.24024	0	0	0.000689466
2916	0	4.01473	0	0	4.03834	-0.150009	6.19484	-0.148054	0.0237086	-0.0301461	-7.16684	3.30E-15	-0.162818	0	0	-0.00530841	1.58831	12.7958	-1.81471	382.197	398.162	643.872	379.114	379.114	379.114	8.80331	-66.8504	-2.8383	302.948	472.039	193.712	194.054	194.054	194.054	-67.3117	-6.84173	-5.4395	19.6129	-2.90303	1.78968	0.248328	-0.00641678	1.83657	-96.4255	74.7458	-4.71913	0	0	0.0136868
2917	0	3.62115	0	0	3.64489	-0.159023	6.53827	-0.147061	0.0261451	-0.0263082	-6.13877	-4.06E-15	-0.602481	0	0	-0.00518497	1.81125	12.7966	-1.6045	383.261	397.397	643.818	379.515	379.515	379.515	8.81214	-65.7	-2.87717	297.431	471.917	193.731	194.054	194.054	194.054	-66.1636	-6.83591	-5.50565	19.5165	-3.17438	1.74593	0.275402	0.0562284	1.85284	-119.715	94.6227	-7.34631	0	0	0.0361667
2918	0	3.14191	0	0	3.16503	-0.169174	6.92442	-0.14578	0.0279779	-0.0225555	-5.00299	-2.96E-15	-1.09089	0	0	-0.00465801	2.07007	12.7248	-1.37788	384.835	396.709	643.75	379.983	379.983	379.983	8.77051	-64.4259	-2.92511	292.021	471.793	193.705	194.054	194.054	194.054	-64.8868	-6.80604	-5.53574	19.4686	-3.48829	1.62427	0.304625	0.124012	1.8628	-143.574	112.584	-10.1114	0	0	0.0657094
2919	0	2.55844	0	0	2.57968	-0.180567	7.3571	-0.144135	0.0289618	-0.0191923	-3.77497	2.88E-15	-1.63009	0	0	-0.00355272	2.36067	12.5731	-1.13294	386.945	396.111	643.669	380.513	380.513	380.513	8.66655	-63.012	-2.9825	286.734	471.671	193.612	194.054	194.054	194.054	-63.4643	-6.74703	-5.52007	19.4735	-3.84424	1.41978	0.345718	0.181689	1.86155	-169.394	126.491	-12.9115	0	0	0.100576
2920	0	1.85017	0	0	1.86765	-0.19335	7.84152	-0.142145	0.0290232	-0.0171472	-2.49987	1.86E-15	-2.19776	0	0	-0.00173639	2.67961	12.3358	-0.86472	389.618	395.619	643.581	381.094	381.094	381.094	8.48817	-61.441	-3.04821	281.586	471.553	193.426	194.054	194.054	194.054	-61.878	-6.65314	-5.44893	19.5337	-4.24208	1.13458	0.386382	0.223824	1.85047	-193.264	135.86	-15.5539	0	0	0.139633
2921	0	0.995036	0	0	1.00577	-0.207655	8.38232	-0.139956	0.0280222	-0.0176776	-1.26623	-5.08E-16	-2.76753	0	0	0.000797858	3.02442	12.0088	-0.567892	392.87	395.241	643.484	381.718	381.718	381.718	8.22333	-59.6949	-3.11911	276.582	471.432	193.121	194.054	194.054	194.054	-60.1089	-6.51795	-5.31288	19.652	-4.68003	0.777237	0.409695	0.252712	1.83104	-209.984	140.889	-17.7868	0	0	0.180296
2922	0	-0.0300188	0	0	-0.0303955	-0.223524	8.98044	-0.137872	0.0260436	-0.0216026	-0.219486	3.38E-16	-3.28022	0	0	0.00373547	3.39275	11.5892	-0.240728	396.706	394.984	643.38	382.373	382.373	382.373	7.86079	-57.7552	-3.18974	271.715	471.299	192.678	194.054	194.054	194.054	-58.1382	-6.33464	-5.10313	19.8346	-5.15013	0.361142	0.412645	0.26546	1.80579	-218.109	140.662	-19.4205	0	0	0.217851
[truncated: 3,128 more rows]
[truncated: 123 more columns]
