# Supplementary material for: The impact of wide step width on lower limb coordination and its variability in individuals with flat feet
Source: PLoS One. 2025 Apr 24;20(4):e0321901. doi: 10.1371/journal.pone.0321901 (PMC12021241; doi:10.1371/journal.pone.0321901)
Supplement: S3 file — (ZIP) [file pone.0321901.s003.zip › Gait-Wide14.csv]

Model Outputs
120
		sdk:LAbsAnkleAngle			sdk:LAnkleAngles			sdk:LAnkleForce			sdk:LAnkleMoment			sdk:LAnklePower			sdk:LFE									sdk:LFO									sdk:LFootProgressAngles			sdk:LHipAngles			sdk:LHipForce			sdk:LHipMoment			sdk:LHipPower
Frame	Sub Frame	X	Y	Z	X	Y	Z	X	Y	Z	X	Y	Z	X	Y	Z	RX	RY	RZ	TX	TY	TZ	SX	SY	SZ	RX	RY	RZ	TX	TY	TZ	SX	SY	SZ	X	Y	Z	X	Y	Z	X	Y	Z	X	Y	Z	X	Y	Z
		deg	deg	deg	deg	deg	deg	N/kg	N/kg	N/kg	N.mm/kg	N.mm/kg	N.mm/kg	W/kg	W/kg	W/kg	deg	deg	deg	mm	mm	mm	mm	mm	mm	deg	deg	deg	mm	mm	mm	mm	mm	mm	deg	deg	deg	deg	deg	deg	N/kg	N/kg	N/kg	N.mm/kg	N.mm/kg	N.mm/kg	W/kg	W/kg	W/kg
1224	0	-3.65892	0	0	-3.68285	-0.158806	6.53001	-0.141218	0.00305563	-0.0215877	-13.7063	2.48E-15	0.518663	0	0	0.00509364	0.401683	-2.19848	-1.42596	462.85	426.57	659.065	369.258	369.258	369.258	8.13758	-83.6958	5.84679	574.721	477.204	200.301	194.098	194.098	194.098	-83.9678	-1.00415	-9.09564	30.8513	-1.42653	-2.62638	0.142999	-0.02122	1.66997	-34.3875	-24.1777	0.302516	0	0	-0.0232942
1225	0	-3.47046	0	0	-3.4938	-0.161254	6.6232	-0.140925	0.0029497	-0.021411	-13.6192	-4.38E-15	0.586053	0	0	0.00535689	0.386183	-1.77058	-1.43969	459.051	427.206	658.449	369.49	369.49	369.49	8.12023	-83.6607	5.88948	569.287	477.215	200.1	194.098	194.098	194.098	-83.9298	-0.961548	-9.11092	30.5701	-1.49219	-2.66438	0.112396	-0.0291458	1.68951	-29.5414	-24.5803	0.433906	0	0	-0.0215644
1226	0	-3.27332	0	0	-3.29573	-0.162824	6.68293	-0.14079	0.00286119	-0.0220142	-13.5554	4.34E-16	0.66102	0	0	0.00559464	0.35254	-1.34826	-1.48637	455.305	427.768	657.88	369.771	369.771	369.771	8.11554	-83.6233	5.92534	563.821	477.219	199.902	194.098	194.098	194.098	-83.8908	-0.931253	-9.13069	30.2618	-1.54888	-2.66202	0.0395985	-0.0591053	1.69448	-16.4073	-28.0932	0.609111	0	0	-0.0142065
1227	0	-3.06994	0	0	-3.09109	-0.16334	6.70255	-0.140761	0.00286575	-0.021483	-13.5142	2.65E-15	0.736874	0	0	0.00581328	0.306031	-0.936478	-1.57657	451.598	428.259	657.355	370.115	370.115	370.115	8.12402	-83.5829	5.95653	558.321	477.216	199.706	194.098	194.098	194.098	-83.85	-0.912022	-9.15661	29.9426	-1.59166	-2.62664	0.0168494	-0.0801507	1.68725	-15.1514	-30.431	0.70731	0	0	-0.0136859
1228	0	-2.86154	0	0	-2.88113	-0.162814	6.68256	-0.140809	0.0029267	-0.0202733	-13.4966	3.57E-15	0.799109	0	0	0.00601656	0.250429	-0.537977	-1.70907	447.929	428.683	656.871	370.52	370.52	370.52	8.14583	-83.5388	5.98504	552.789	477.206	199.511	194.098	194.098	194.098	-83.8066	-0.902546	-9.19006	29.6184	-1.62439	-2.55656	0.023142	-0.0691838	1.68195	-20.6383	-27.8386	0.744298	0	0	-0.0168993
1229	0	-2.64835	0	0	-2.66618	-0.161378	6.62792	-0.140979	0.00294107	-0.0202741	-13.5094	-2.90E-15	0.830202	0	0	0.00620746	0.183651	-0.153776	-1.87513	444.305	429.042	656.429	370.97	370.97	370.97	8.18087	-83.4907	6.01246	547.23	477.191	199.316	194.098	194.098	194.098	-83.7604	-0.90168	-9.23193	29.2866	-1.65941	-2.44979	-0.012154	-0.0257632	1.67802	-15.0285	-19.886	0.807162	0	0	-0.0117998
1230	0	-2.43148	0	0	-2.4474	-0.159001	6.53743	-0.141218	0.00293079	-0.021281	-13.5478	-3.33E-16	0.827242	0	0	0.00638761	0.0989485	0.213401	-2.07603	440.719	429.337	656.039	371.441	371.441	371.441	8.22887	-83.4386	6.03997	541.643	477.172	199.122	194.098	194.098	194.098	-83.7113	-0.9084	-9.28279	28.9595	-1.68943	-2.31184	-0.0913425	-0.023902	1.66036	2.06484	-17.6826	0.883482	0	0	0.000118711
1231	0	-2.21264	0	0	-2.22656	-0.155524	6.40503	-0.141416	0.00303891	-0.0206954	-13.5992	-1.78E-15	0.803146	0	0	0.00656171	-0.00353184	0.559534	-2.32182	437.154	429.572	655.698	371.91	371.91	371.91	8.28929	-83.3826	6.06848	536.027	477.147	198.93	194.098	194.098	194.098	-83.6594	-0.921771	-9.34283	28.662	-1.69637	-2.15162	-0.0855038	-0.091855	1.62034	1.57015	-25.335	0.838361	0	0	0.000133019
1232	0	-1.9912	0	0	-2.00305	-0.15107	6.23531	-0.141539	0.00326877	-0.0193032	-13.6549	7.82E-16	0.764141	0	0	0.00674245	-0.112242	0.884827	-2.60557	433.613	429.75	655.388	372.369	372.369	372.37	8.36117	-83.3236	6.09788	530.385	477.117	198.742	194.098	194.098	194.098	-83.6053	-0.941321	-9.41133	28.4006	-1.68475	-1.96995	-0.0423207	-0.146788	1.58185	-6.1721	-31.1284	0.722997	0	0	-0.00314659
1233	0	-1.76503	0	0	-1.77487	-0.14592	6.03893	-0.141568	0.0036211	-0.018013	-13.706	1.19E-15	0.718707	0	0	0.0069467	-0.217354	1.19249	-2.91004	430.111	429.873	655.096	372.807	372.807	372.807	8.44342	-83.2623	6.12735	524.724	477.082	198.557	194.098	194.098	194.098	-83.55	-0.966991	-9.48705	28.1701	-1.66534	-1.76731	0.00628579	-0.118321	1.56918	-13.4312	-25.0157	0.595644	0	0	-0.00588923
1234	0	-1.53191	0	0	-1.53985	-0.140362	5.82682	-0.141487	0.00413247	-0.0169772	-13.7441	3.44E-15	0.679122	0	0	0.00717507	-0.322935	1.48711	-3.21698	426.664	429.942	654.821	373.204	373.204	373.204	8.53494	-83.1997	6.15571	519.051	477.044	198.376	194.098	194.098	194.098	-83.4943	-0.998979	-9.56847	27.9594	-1.6432	-1.55211	0.0531344	-0.0376499	1.57581	-18.8305	-11.5962	0.476266	0	0	-0.00806853
1235	0	-1.29009	0	0	-1.2963	-0.134627	5.60783	-0.141346	0.00473638	-0.0169762	-13.7684	8.62E-16	0.64772	0	0	0.00741784	-0.440447	1.77364	-3.51132	423.287	429.96	654.573	373.541	373.541	373.541	8.6346	-83.1368	6.18165	513.372	477.004	198.199	194.098	194.098	194.098	-83.4391	-1.03756	-9.65404	27.7553	-1.62019	-1.339	0.0508586	-0.0329939	1.56946	-12.3649	-10.1259	0.423594	0	0	-0.00478
1236	0	-1.03953	0	0	-1.04414	-0.128775	5.38418	-0.141145	0.00546197	-0.0170119	-13.7755	5.68E-17	0.632685	0	0	0.00767121	-0.570635	2.05481	-3.79076	419.977	429.929	654.35	373.818	373.818	373.818	8.74133	-83.074	6.20417	507.688	476.965	198.025	194.098	194.098	194.098	-83.385	-1.08283	-9.7424	27.5579	-1.58805	-1.141	0.0435869	-0.0695666	1.55323	-5.06282	-13.2552	0.385424	0	0	-0.00117327
1237	0	-0.780377	0	0	-0.78355	-0.122858	5.15786	-0.140862	0.006281	-0.0153982	-13.7622	-5.05E-16	0.634528	0	0	0.00792453	-0.706753	2.33334	-4.05444	416.728	429.853	654.139	374.047	374.047	374.047	8.85414	-83.0118	6.22228	502.001	476.927	197.853	194.098	194.098	194.098	-83.3322	-1.13488	-9.83228	27.3694	-1.53672	-0.963638	0.105476	-0.0829688	1.54684	-14.79	-10.066	0.255846	0	0	-0.00546463
1238	0	-0.511383	0	0	-0.51329	-0.117163	4.93989	-0.140633	0.00705743	-0.0142804	-13.7413	2.07E-15	0.6439	0	0	0.00816501	-0.84416	2.61505	-4.28711	413.558	429.734	653.93	374.239	374.239	374.239	8.97221	-82.9504	6.23449	496.317	476.895	197.683	194.098	194.098	194.098	-83.2811	-1.19424	-9.92222	27.1705	-1.47822	-0.806123	0.144188	-0.101083	1.54487	-19.7862	-6.35073	0.166296	0	0	-0.00846449
1239	0	-0.232176	0	0	-0.232981	-0.111884	4.73771	-0.140558	0.00767019	-0.0153385	-13.7232	-2.70E-15	0.650302	0	0	0.00838322	-0.977321	2.9042	-4.48015	410.471	429.573	653.714	374.415	374.415	374.415	9.0949	-82.89	6.23971	490.641	476.87	197.512	194.098	194.098	194.098	-83.2316	-1.2613	-10.0111	26.9436	-1.43012	-0.670622	0.0798681	-0.154483	1.54474	-1.51321	-8.98409	0.237363	0	0	-0.000130874
1240	0	0.0548987	0	0	0.055071	-0.106876	4.54581	-0.140529	0.00816564	-0.0159387	-13.6981	5.41E-16	0.658384	0	0	0.00856468	-1.09781	3.19997	-4.64744	407.446	429.376	653.477	374.607	374.607	374.607	9.22132	-82.8302	6.23779	484.97	476.855	197.34	194.098	194.098	194.098	-83.1836	-1.3356	-10.0983	26.6928	-1.39817	-0.566762	0.0459079	-0.163069	1.54826	9.4487	-5.50647	0.290772	0	0	0.00536453
1241	0	0.347931	0	0	0.348937	-0.102056	4.36102	-0.140503	0.00856761	-0.0153876	-13.662	1.84E-15	0.670843	0	0	0.0087075	-1.20193	3.50205	-4.79853	404.47	429.146	653.213	374.832	374.832	374.832	9.35064	-82.7707	6.22882	479.302	476.85	197.167	194.098	194.098	194.098	-83.1365	-1.41654	-10.1832	26.4199	-1.38493	-0.498315	0.0456854	-0.198555	1.53604	10.3617	-8.06162	0.277092	0	0	0.00615684
1242	0	0.646332	0	0	0.648064	-0.0975201	4.18704	-0.140458	0.00884328	-0.0139768	-13.6128	2.25E-17	0.683625	0	0	0.00881286	-1.28351	3.81163	-4.93134	401.542	428.885	652.911	375.098	375.098	375.098	9.48238	-82.711	6.21254	473.639	476.855	196.994	194.098	194.098	194.098	-83.0899	-1.50398	-10.2655	26.1212	-1.39641	-0.458701	0.0895976	-0.210084	1.52489	0.430062	-9.34316	0.205626	0	0	-0.000357957
1243	0	0.950587	0	0	0.952945	-0.0934913	4.03244	-0.140521	0.00902536	-0.0142633	-13.5635	2.07E-16	0.699459	0	0	0.00888568	-1.33962	4.1311	-5.03443	398.676	428.594	652.568	375.401	375.401	375.401	9.6165	-82.6506	6.18845	467.988	476.872	196.817	194.098	194.098	194.098	-83.0433	-1.59818	-10.3447	25.785	-1.44616	-0.439106	0.061148	-0.174863	1.52343	7.49508	-5.71908	0.279555	0	0	0.00474025
1244	0	1.25913	0	0	1.26205	-0.0899263	3.89558	-0.140657	0.00917599	-0.0157219	-13.5129	5.83E-16	0.723848	0	0	0.00892961	-1.37614	4.45924	-5.11192	395.867	428.275	652.19	375.725	375.725	375.725	9.7526	-82.5886	6.15693	462.347	476.899	196.638	194.098	194.098	194.098	-82.9957	-1.69859	-10.421	25.421	-1.5198	-0.4356	-0.0177348	-0.119337	1.51418	26.3191	0.929558	0.46377	0	0	0.0193784
1245	0	1.56915	0	0	1.57255	-0.0866074	3.76814	-0.140649	0.00942736	-0.0149025	-13.4426	-1.69E-16	0.768424	0	0	0.00894205	-1.40329	4.79242	-5.17743	393.098	427.932	651.789	376.031	376.031	376.031	9.89013	-82.5239	6.11918	456.712	476.936	196.456	194.098	194.098	194.098	-82.9458	-1.80392	-10.4948	25.0623	-1.5665	-0.438398	0.0043796	-0.0847301	1.49583	20.6631	6.3865	0.483502	0	0	0.015565
1246	0	1.88058	0	0	1.88442	-0.0836676	3.65522	-0.140489	0.00982217	-0.012742	-13.3549	-3.33E-15	0.835904	0	0	0.0089316	-1.4253	5.13091	-5.22123	390.382	427.566	651.37	376.283	376.283	376.283	10.0294	-82.4551	6.07533	451.086	476.983	196.271	194.098	194.098	194.098	-82.8925	-1.9142	-10.5662	24.718	-1.56551	-0.431573	0.0743813	-0.136919	1.46822	2.07977	-0.397157	0.410931	0	0	0.00147891
1247	0	2.19526	0	0	2.19954	-0.0814508	3.57006	-0.140415	0.0102847	-0.0121819	-13.2759	-1.28E-15	0.916515	0	0	0.00890914	-1.43135	5.47663	-5.22048	387.749	427.176	650.919	376.474	376.474	376.474	10.1717	-82.3813	6.02447	445.477	477.043	196.08	194.098	194.098	194.098	-82.8348	-2.0307	-10.6359	24.3754	-1.54227	-0.403906	0.0880068	-0.215846	1.43548	-2.81073	-12.243	0.476546	0	0	-0.00144865
1248	0	2.5133	0	0	2.51804	-0.0800504	3.51624	-0.140553	0.0107866	-0.0146452	-13.2213	1.35E-15	1.00331	0	0	0.00887412	-1.40799	5.82808	-5.16853	385.208	426.761	650.418	376.608	376.608	376.608	10.3179	-82.3013	5.9665	439.889	477.117	195.883	194.098	194.098	194.098	-82.7717	-2.15397	-10.7043	24.038	-1.51067	-0.350289	-0.0277039	-0.187509	1.44644	22.6997	-9.66526	0.787566	0	0	0.015762
1249	0	2.83121	0	0	2.83644	-0.0790909	3.47937	-0.140691	0.0113904	-0.0162165	-13.1765	3.88E-15	1.09552	0	0	0.00880974	-1.36006	6.17886	-5.08714	382.733	426.328	649.875	376.682	376.682	376.682	10.4676	-82.2138	5.90325	434.311	477.206	195.68	194.098	194.098	194.098	-82.7018	-2.28238	-10.7724	23.7253	-1.46858	-0.289636	-0.0928382	-0.098308	1.48194	36.3443	1.09048	1.00429	0	0	0.0228719
1250	0	3.14673	0	0	3.15243	-0.0783285	3.45007	-0.140784	0.0120398	-0.0162226	-13.1415	2.01E-16	1.1806	0	0	0.00871793	-1.30209	6.525	-4.98847	380.31	425.879	649.31	376.694	376.694	376.694	10.6206	-82.1177	5.83623	428.736	477.308	195.472	194.098	194.098	194.098	-82.624	-2.41465	-10.841	23.4371	-1.43188	-0.246821	-0.0926203	-0.0592864	1.49835	34.2613	3.50127	1.06871	0	0	0.0198813
1251	0	3.45975	0	0	3.46596	-0.0777745	3.42878	-0.141001	0.0126463	-0.0166355	-13.1326	3.81E-15	1.24469	0	0	0.00862782	-1.24045	6.86563	-4.86935	377.946	425.416	648.73	376.643	376.643	376.643	10.777	-82.0123	5.76567	423.163	477.425	195.26	194.098	194.098	194.098	-82.5376	-2.55072	-10.9106	23.1651	-1.41674	-0.229156	-0.114901	-0.0556527	1.49639	37.7966	0.397372	1.14674	0	0	0.0203098
1252	0	3.77016	0	0	3.77688	-0.077406	3.41462	-0.141313	0.013142	-0.0171633	-13.144	-4.33E-15	1.27768	0	0	0.00854496	-1.1756	7.19939	-4.73035	375.639	424.942	648.139	376.523	376.523	376.523	10.9371	-81.8973	5.69175	417.592	477.558	195.045	194.098	194.098	194.098	-82.4423	-2.69043	-10.9812	22.9167	-1.40932	-0.228223	-0.132528	-0.040597	1.50322	41.337	0.226515	1.20147	0	0	0.0201704
1253	0	4.07781	0	0	4.08505	-0.0771934	3.40645	-0.141723	0.013473	-0.0180404	-13.1702	1.94E-15	1.27439	0	0	0.00846141	-1.10913	7.5252	-4.57324	373.39	424.459	647.539	376.336	376.336	376.336	11.1004	-81.7728	5.61445	412.022	477.708	194.828	194.098	194.098	194.098	-82.3382	-2.83362	-11.0528	22.697	-1.39698	-0.235869	-0.164531	-0.0287495	1.52315	48.8039	0.39738	1.25183	0	0	0.021
1254	0	4.38209	0	0	4.38983	-0.0770532	3.40106	-0.142224	0.0136362	-0.0195254	-13.2034	1.85E-15	1.23777	0	0	0.00836896	-1.04292	7.8416	-4.40429	371.19	423.969	646.935	376.095	376.095	376.095	11.266	-81.6387	5.53375	406.449	477.871	194.613	194.098	194.098	194.098	-82.225	-2.9797	-11.1247	22.5054	-1.38017	-0.252505	-0.217927	-0.0220845	1.54784	62.3267	-0.453463	1.32433	0	0	0.0230188
1255	0	4.68155	0	0	4.68977	-0.0768242	3.39225	-0.142706	0.0136393	-0.0204928	-13.225	1.44E-15	1.17553	0	0	0.00825931	-0.979082	8.1463	-4.23577	369.026	423.473	646.333	375.819	375.819	375.819	11.4323	-81.4948	5.4499	400.869	478.046	194.402	194.098	194.098	194.098	-82.1024	-3.12753	-11.1961	22.3447	-1.35579	-0.2815	-0.249495	-0.0087169	1.57008	71.1745	-0.679634	1.33936	0	0	0.022633
1256	0	4.97545	0	0	4.98412	-0.0764467	3.37774	-0.143004	0.0135982	-0.0196551	-13.2081	4.31E-15	1.10943	0	0	0.0081197	-0.920023	8.4386	-4.07385	366.893	422.972	645.738	375.523	375.523	375.523	11.598	-81.3409	5.36262	395.281	478.228	194.197	194.098	194.098	194.098	-81.9701	-3.27641	-11.2659	22.2145	-1.31605	-0.31919	-0.197095	-0.00657928	1.59569	60.5517	-2.36865	1.20684	0	0	0.0175079
1257	0	5.26518	0	0	5.2743	-0.0761467	3.36622	-0.143255	0.0135424	-0.0189906	-13.1523	-1.28E-15	1.05306	0	0	0.00794581	-0.86602	8.72176	-3.90648	364.809	422.463	645.152	375.229	375.229	375.229	11.7626	-81.1768	5.2701	389.691	478.416	194	194.098	194.098	194.098	-81.8278	-3.42735	-11.3327	22.0937	-1.27673	-0.356537	-0.149313	0.0204524	1.62772	50.9803	0.161503	1.10701	0	0	0.0140689
1258	0	5.55146	0	0	5.56107	-0.0761129	3.36492	-0.143598	0.0135289	-0.0203641	-13.0616	6.03E-16	1.01773	0	0	0.00772228	-0.820906	8.99886	-3.72326	362.792	421.946	644.583	374.951	374.951	374.951	11.926	-81.0017	5.17077	384.103	478.606	193.811	194.098	194.098	194.098	-81.6748	-3.58119	-11.3956	21.9617	-1.2522	-0.387032	-0.183314	0.0448011	1.65671	60.9102	2.61029	1.21188	0	0	0.0165896
1259	0	5.83184	0	0	5.84197	-0.0762022	3.36835	-0.143996	0.0136263	-0.0227377	-12.9289	-2.41E-15	1.00929	0	0	0.00741829	-0.78987	9.26883	-3.53446	360.837	421.417	644.041	374.701	374.701	374.701	12.0868	-80.8138	5.06524	378.514	478.796	193.631	194.098	194.098	194.098	-81.5089	-3.73665	-11.4543	21.8214	-1.22984	-0.409476	-0.253527	0.0196513	1.66763	79.7363	-1.68806	1.44424	0	0	0.0216318
1260	0	6.10191	0	0	6.11249	-0.0760988	3.36437	-0.1443	0.0138629	-0.0241148	-12.7417	2.64E-15	1.02342	0	0	0.00701727	-0.771619	9.52808	-3.36199	358.923	420.877	643.529	374.489	374.489	374.489	12.2435	-80.6102	4.95542	372.914	478.982	193.462	194.098	194.098	194.098	-81.3272	-3.89115	-11.5089	21.6923	-1.18287	-0.422339	-0.28786	-0.0312123	1.67696	89.5594	-8.75254	1.62227	0	0	0.0242538
1261	0	6.35797	0	0	6.36889	-0.0756444	3.34691	-0.144413	0.0142902	-0.0230773	-12.4968	-1.59E-15	1.05357	0	0	0.00652334	-0.759838	9.77488	-3.21799	357.046	420.323	643.045	374.334	374.334	374.334	12.3953	-80.3877	4.84262	367.299	479.161	193.302	194.098	194.098	194.098	-81.126	-4.04295	-11.56	21.5813	-1.10699	-0.424944	-0.210722	-0.0528939	1.69739	73.5543	-9.92595	1.58297	0	0	0.0201061
1262	0	6.59899	0	0	6.61017	-0.0750585	3.32438	-0.14461	0.0148626	-0.0224249	-12.228	-1.88E-15	1.08392	0	0	0.00596103	-0.749995	10.0123	-3.0897	355.234	419.752	642.587	374.25	374.25	374.25	12.5429	-80.1423	4.72585	361.675	479.334	193.15	194.098	194.098	194.098	-80.9015	-4.19288	-11.6079	21.4671	-1.03104	-0.415127	-0.149926	-0.0447741	1.71847	61.759	-6.44747	1.56545	0	0	0.0171051
1263	0	6.82313	0	0	6.83453	-0.0745164	3.30354	-0.145099	0.015539	-0.0234322	-11.9642	4.01E-15	1.09919	0	0	0.0053471	-0.742852	10.2427	-2.96636	353.513	419.16	642.16	374.24	374.24	374.24	12.6869	-79.8694	4.60426	356.044	479.503	193.005	194.098	194.098	194.098	-80.6492	-4.34143	-11.6527	21.3348	-0.96975	-0.391612	-0.153402	-0.0271208	1.73418	65.593	-1.72239	1.67988	0	0	0.0186622
1264	0	7.02628	0	0	7.03786	-0.0739559	3.282	-0.145774	0.0163072	-0.0242007	-11.7075	3.07E-16	1.08932	0	0	0.00467929	-0.741706	10.4651	-2.85258	351.895	418.546	641.771	374.292	374.292	374.292	12.8263	-79.564	4.47816	350.405	479.667	192.866	194.098	194.098	194.098	-80.3637	-4.48734	-11.6944	21.1911	-0.911415	-0.356321	-0.145347	-0.0399693	1.74164	66.1386	-0.759582	1.72568	0	0	0.0199924
1265	0	7.20468	0	0	7.21641	-0.0733617	3.25915	-0.146652	0.01717	-0.0240965	-11.4718	-2.53E-15	1.05038	0	0	0.00396655	-0.744624	10.6782	-2.75172	350.393	417.91	641.426	374.398	374.398	374.398	12.9598	-79.2206	4.34716	344.756	479.828	192.734	194.098	194.098	194.098	-80.0395	-4.62964	-11.7324	21.0431	-0.850402	-0.310779	-0.0962196	-0.072589	1.7435	56.0773	-0.923217	1.61327	0	0	0.0176491
1266	0	7.35624	0	0	7.36809	-0.0728768	3.24051	-0.147859	0.0180748	-0.0242563	-11.2778	-3.75E-15	0.977115	0	0	0.0032289	-0.744622	10.8819	-2.65854	349.034	417.252	641.12	374.553	374.553	374.553	13.0864	-78.8341	4.20938	339.1	479.986	192.611	194.098	194.098	194.098	-79.6713	-4.76857	-11.7652	20.8894	-0.795778	-0.254419	-0.0587745	-0.0994814	1.74397	47.7848	1.61237	1.45189	0	0	0.0150539
1267	0	7.47916	0	0	7.49114	-0.0726355	3.23123	-0.149444	0.0190155	-0.0248304	-11.1339	-1.83E-15	0.872546	0	0	0.00247857	-0.735435	11.0754	-2.56928	347.843	416.574	640.849	374.746	374.745	374.745	13.2041	-78.3998	4.0625	333.441	480.142	192.499	194.098	194.098	194.098	-79.254	-4.90428	-11.7906	20.7324	-0.753089	-0.186966	-0.0320856	-0.0997993	1.75218	41.5824	9.60911	1.25258	0	0	0.0124817
1268	0	7.57179	0	0	7.58392	-0.0727226	3.23458	-0.151349	0.0199849	-0.0257853	-11.0274	-1.06E-15	0.742178	0	0	0.00171598	-0.714101	11.2565	-2.4833	346.844	415.879	640.614	374.965	374.965	374.965	13.3104	-77.9133	3.90433	327.781	480.295	192.405	194.098	194.098	194.098	-78.7829	-5.0365	-11.8059	20.5769	-0.725004	-0.111454	-0.0198107	-0.12146	1.75763	38.0266	14.7075	1.01756	0	0	0.0109025
1269	0	7.63243	0	0	7.64482	-0.0731754	3.25198	-0.153404	0.0209884	-0.0265929	-10.9249	2.33E-16	0.594477	0	0	0.000944078	-0.674165	11.4214	-2.40436	346.056	415.174	640.413	375.204	375.204	375.204	13.402	-77.3703	3.73271	322.122	480.444	192.336	194.098	194.098	194.098	-78.2533	-5.16456	-11.808	20.432	-0.714948	-0.0332535	-0.0123103	-0.1732	1.75419	33.9864	15.0388	0.691223	0	0	0.00946237
1270	0	7.65994	0	0	7.67262	-0.0740585	3.28594	-0.155243	0.0220045	-0.0259176	-10.7658	-4.23E-16	0.436297	0	0	0.000167509	-0.604857	11.5657	-2.3359	345.501	414.465	640.236	375.464	375.464	375.465	13.4753	-76.7669	3.54533	316.469	480.589	192.3	194.098	194.098	194.098	-77.6609	-5.28793	-11.7934	20.3089	-0.725669	0.0440698	0.0561749	-0.169655	1.76704	14.1536	24.0819	0.0951655	0	0	0.00509773
1271	0	7.65416	0	0	7.66732	-0.0756424	3.34683	-0.156756	0.0230323	-0.0250309	-10.5115	-2.71E-15	0.274711	0	0	-0.000609787	-0.501039	11.687	-2.26721	345.219	413.759	640.078	375.742	375.742	375.742	13.5273	-76.0986	3.33872	310.831	480.73	192.301	194.098	194.098	194.098	-77.0008	-5.4073	-11.7582	20.2039	-0.769527	0.11721	0.120711	-0.140792	1.78683	-6.52814	36.178	-0.613583	0	0	0.00369796
1272	0	7.61385	0	0	7.6277	-0.0781781	3.44429	-0.157882	0.0240108	-0.0251539	-10.1314	-2.16E-15	0.106724	0	0	-0.00138669	-0.361689	11.7816	-2.18747	345.254	413.066	639.937	376.034	376.034	376.034	13.5544	-75.3604	3.10995	305.222	480.868	192.345	194.098	194.098	194.098	-76.2676	-5.52276	-11.6987	20.1133	-0.855505	0.180591	0.129879	-0.128511	1.80071	-14.9878	43.4317	-1.2836	0	0	0.00668202
1273	0	7.53405	0	0	7.54885	-0.0816915	3.5793	-0.158511	0.0249363	-0.0254316	-9.59559	-3.81E-15	-0.0661331	0	0	-0.00214969	-0.184915	11.8426	-2.10061	345.63	412.396	639.813	376.341	376.341	376.341	13.5517	-74.5452	2.85819	299.648	481.003	192.431	194.098	194.098	194.098	-75.4534	-5.63215	-11.6113	20.0507	-0.974093	0.226897	0.10785	-0.120974	1.80991	-17.2241	47.5787	-2.02937	0	0	0.011312
1274	0	7.40683	0	0	7.4228	-0.0860995	3.74863	-0.158334	0.0257763	-0.0229668	-8.85429	-3.81E-15	-0.238977	0	0	-0.00284264	0.0313835	11.8609	-2.01692	346.367	411.758	639.702	376.665	376.665	376.665	13.5136	-73.644	2.58397	294.115	481.136	192.555	194.098	194.098	194.098	-74.5487	-5.73197	-11.493	20.0374	-1.10738	0.249169	0.1812	-0.0837954	1.83016	-44.1386	55.9762	-3.22278	0	0	0.0181639
1275	0	7.22472	0	0	7.24212	-0.0916655	3.96236	-0.157261	0.0264493	-0.0173397	-7.87844	1.86E-15	-0.404295	0	0	-0.00337545	0.286167	11.8314	-1.92207	347.515	411.163	639.6	377.011	377.011	377.011	13.4358	-72.6465	2.28633	288.642	481.268	192.708	194.098	194.098	194.098	-73.5425	-5.82065	-11.3404	20.0649	-1.26915	0.243038	0.369378	0.0259859	1.86069	-101.878	77.0564	-4.84716	0	0	0.0356121
1276	0	6.98053	0	0	6.99982	-0.0990365	4.24521	-0.155575	0.0268266	-0.0122526	-6.69124	5.08E-16	-0.570021	0	0	-0.00366937	0.570921	11.7535	-1.77293	349.16	410.618	639.51	377.372	377.372	377.372	13.3146	-71.5403	1.96293	283.255	481.406	192.869	194.098	194.098	194.098	-72.4222	-5.8984	-11.1502	20.0978	-1.48946	0.218374	0.517182	0.104443	1.87081	-153.645	93.7379	-6.39927	0	0	0.0596788
1277	0	6.66194	0	0	6.68369	-0.108611	4.61231	-0.153929	0.0266572	-0.0137272	-5.36887	-2.11E-15	-0.766856	0	0	-0.00365883	0.880394	11.6235	-1.5413	351.371	410.13	639.427	377.735	377.735	377.735	13.1447	-70.3105	1.61438	277.98	481.552	193.016	194.098	194.098	194.098	-71.1725	-5.96238	-10.9195	20.1228	-1.77669	0.194072	0.391299	0.057223	1.85979	-141.073	88.3451	-7.16528	0	0	0.0748307
1278	0	6.24465	0	0	6.26893	-0.119654	5.03527	-0.152391	0.0259051	-0.0194179	-3.94971	1.78E-15	-1.00062	0	0	-0.0031893	1.2206	11.4241	-1.27533	354.116	409.706	639.344	378.121	378.121	378.121	12.9165	-68.9393	1.24972	272.811	481.703	193.126	194.098	194.098	194.098	-69.7743	-6.00123	-10.6466	20.1914	-2.10156	0.160466	0.0381507	-0.0470878	1.84462	-77.7942	70.5558	-7.47318	0	0	0.068238
1279	0	5.69645	0	0	5.72249	-0.13075	5.45967	-0.149787	0.0248807	-0.0150912	-2.37099	-1.02E-15	-1.24074	0	0	-0.00194501	1.5989	11.1313	-1.0669	357.307	409.354	639.255	378.567	378.567	378.567	12.6195	-67.4061	0.882589	267.726	481.846	193.184	194.098	194.098	194.098	-68.2055	-5.99971	-10.3306	20.3869	-2.41357	0.080276	0.17606	0.0131795	1.8469	-128.692	78.5774	-9.18988	0	0	0.113467
1280	0	4.99563	0	0	5.02224	-0.14209	5.89278	-0.146501	0.0233409	-0.00742957	-0.726729	1.52E-15	-1.49452	0	0	0.000314615	2.01013	10.7415	-0.897035	360.993	409.073	639.157	379.079	379.079	379.079	12.2485	-65.6903	0.517488	262.74	481.981	193.158	194.098	194.098	194.098	-66.4455	-5.95335	-9.9692	20.6942	-2.72831	-0.042735	0.495557	0.137875	1.85065	-220.789	93.6818	-11.319	0	0	0.209265
1281	0	4.12398	0	0	4.14964	-0.154584	6.36922	-0.143417	0.0209482	-0.00727551	0.816584	-3.38E-16	-1.76342	0	0	0.00359158	2.44098	10.2615	-0.693854	365.282	408.861	639.05	379.638	379.638	379.638	11.7995	-63.7708	0.156831	257.877	482.104	193.009	194.098	194.098	194.098	-64.4739	-5.8607	-9.55911	21.0584	-3.08033	-0.178222	0.587823	0.218016	1.84213	-253.207	96.6533	-12.2998	0	0	0.273388
1282	0	3.05601	0	0	3.07827	-0.168286	6.89068	-0.140791	0.0178158	-0.0130412	2.10059	3.38E-15	-2.01323	0	0	0.00754255	2.87799	9.69045	-0.437462	370.21	408.712	638.942	380.226	380.226	380.226	11.2668	-61.626	-0.190348	253.132	482.204	192.711	194.098	194.098	194.098	-62.2692	-5.7149	-9.09784	21.4762	-3.44965	-0.312007	0.529202	0.228068	1.82726	-246.634	86.6311	-12.3058	0	0	0.294779
1283	0	1.76334	0	0	1.7783	-0.182658	7.43642	-0.138842	0.0142175	-0.0205085	2.90813	-1.86E-15	-2.20064	0	0	0.011243	3.31406	9.02292	-0.145659	375.756	408.622	638.84	380.85	380.85	380.85	10.6453	-59.2354	-0.511871	248.475	482.263	192.252	194.098	194.098	194.098	-59.8114	-5.50794	-8.58367	21.969	-3.80583	-0.451152	0.548231	0.217481	1.8181	-256.121	74.6008	-11.9398	0	0	0.330108
1284	0	0.22352	0	0	0.225712	-0.197352	7.99296	-0.138541	0.0102744	-0.0322988	2.88571	3.38E-16	-2.29103	0	0	0.0127401	3.74708	8.2584	0.17768	381.907	408.584	638.746	381.53	381.53	381.53	9.93363	-56.5827	-0.797143	243.87	482.26	191.637	194.098	194.098	194.098	-57.086	-5.236	-8.01502	22.5328	-4.15813	-0.603048	0.534992	0.195673	1.80684	-255.372	61.3565	-10.9349	0	0	0.356578
1285	0	-1.57767	0	0	-1.59538	-0.21192	8.54326	-0.141263	0.00633717	-0.0492106	1.59844	2.88E-15	-2.22395	0	0	0.00886439	4.17533	7.39855	0.526282	388.632	408.588	638.664	382.29	382.29	382.29	9.13496	-53.6601	-1.03732	239.275	482.171	190.903	194.098	194.098	194.098	-54.0872	-4.90009	-7.39129	23.1633	-4.51401	-0.770215	0.473263	0.189344	1.79339	-237.972	50.3725	-9.17854	0	0	0.361539
1286	0	-3.64105	0	0	-3.68712	-0.225682	9.06163	-0.148594	0.00296737	-0.0688007	-1.40085	6.77E-16	-1.91929	0	0	-0.00443967	4.59388	6.44627	0.886038	395.882	408.626	638.605	383.132	383.132	383.132	8.25912	-50.4736	-1.22754	234.651	481.975	190.123	194.098	194.098	194.098	-50.8243	-4.50885	-6.71423	23.8669	-4.86014	-0.949546	0.433769	0.189647	1.78643	-221.689	40.8159	-6.98874	0	0	0.363974
1287	0	-5.94587	0	0	-6.02926	-0.23796	9.52288	-0.162147	0.000634304	-0.0894637	-6.48475	-6.77E-16	-1.29878	0	0	-0.0309509	4.99745	5.40806	1.24926	403.602	408.687	638.586	384.057	384.057	384.057	7.32412	-47.0497	-1.37003	229.987	481.656	189.418	194.098	194.098	194.098	-47.3275	-4.08117	-5.98907	24.6413	-5.19242	-1.13339	0.398355	0.177115	1.78177	-205.292	30.3322	-4.55081	0	0	0.361038
1288	0	-8.44427	0	0	-8.57291	-0.24807	9.90172	-0.182941	-0.000311403	-0.108972	-13.8126	2.88E-15	-0.287075	0	0	-0.0720022	5.3827	4.29303	1.61089	411.73	408.76	638.624	385.057	385.057	385.057	6.3561	-43.4417	-1.47579	225.326	481.209	188.946	194.098	194.098	194.098	-43.6539	-3.64686	-5.22607	25.48	-5.51215	-1.31068	0.348106	0.178695	1.77727	-187.202	23.8699	-1.98665	0	0	0.35242
1289	0	-11.0583	0	0	-11.2371	-0.255242	10.17	-0.210603	0.000332056	-0.123319	-23.1849	-3.55E-15	1.17733	0	0	-0.123958	5.74583	3.11146	1.96255	420.194	408.833	638.738	386.111	386.111	386.111	5.38866	-39.7345	-1.56573	220.783	480.647	188.889	194.098	194.098	194.098	-39.8915	-3.24567	-4.44215	26.3829	-5.80965	-1.46849	0.301651	0.166955	1.77237	-175.575	16.9322	0.509727	0	0	0.350673
1290	0	-13.6818	0	0	-13.9105	-0.258771	10.3018	-0.242778	0.00244144	-0.129223	-33.9625	5.75E-15	3.11056	0	0	-0.17692	6.0854	1.87453	2.29421	428.91	408.896	638.95	387.196	387.196	387.196	4.45943	-36.043	-1.66906	216.569	480	189.424	194.098	194.098	194.098	-36.1568	-2.92272	-3.66104	27.3483	-6.08199	-1.59728	0.261123	0.164018	1.76321	-173.257	12.3202	2.93222	0	0	0.366142
1291	0	-16.1891	0	0	-16.4604	-0.258079	10.2759	-0.275483	0.0056722	-0.124647	-45.1402	-1.12E-15	5.45845	0	0	-0.216531	6.40036	0.593818	2.59509	437.793	408.939	639.28	388.282	388.282	388.282	3.60576	-32.5051	-1.81838	212.975	479.31	190.675	194.098	194.098	194.098	-32.5875	-2.72073	-2.91188	28.3739	-6.33096	-1.69096	0.237087	0.175744	1.73869	-182.327	9.87824	5.43419	0	0	0.406695
1292	0	-18.4499	0	0	-18.7497	-0.252797	10.0786	-0.304204	0.00973722	-0.109658	-55.5521	-4.06E-15	8.08658	0	0	-0.228846	6.68794	-0.718978	2.85605	446.757	408.953	639.751	389.329	389.329	389.329	2.86056	-29.2668	-2.04201	210.344	478.628	192.687	194.098	194.098	194.098	-29.3277	-2.67072	-2.22647	29.4581	-6.55452	-1.74277	0.224268	0.210114	1.69495	-199.361	10.1433	8.17325	0	0	0.468399
1293	0	-20.3462	0	0	-20.6549	-0.242773	9.70336	-0.325319	0.0144501	-0.0859891	-64.1316	4.06E-15	10.781	0	0	-0.206022	6.94329	-2.05263	3.06977	455.72	408.931	640.39	390.28	390.28	390.28	2.25024	-26.4654	-2.35607	209.019	478.004	195.405	194.098	194.098	194.098	-26.5122	-2.78455	-1.63571	30.6022	-6.74291	-1.74461	0.221387	0.227841	1.63104	-221.293	6.49829	11.152	0	0	0.544026
1294	0	-21.7862	0	0	-22.0819	-0.22811	9.15295	-0.336864	0.0196196	-0.0573021	-70.1033	-9.14E-15	13.2686	0	0	-0.149642	7.16486	-3.39648	3.2315	464.609	408.867	641.216	391.081	391.081	391.081	1.79458	-24.2139	-2.75808	209.296	477.477	198.693	194.098	194.098	194.098	-24.2516	-3.05078	-1.16673	31.8057	-6.89197	-1.68825	0.22242	0.223788	1.55728	-243.049	-1.6052	14.1741	0	0	0.623012
1295	0	-22.7129	0	0	-22.9755	-0.209107	8.4371	-0.338291	0.0247802	-0.0284868	-73.0452	8.46E-15	15.2424	0	0	-0.0702602	7.3538	-4.74103	3.33803	473.357	408.756	642.242	391.69	391.69	391.69	1.50824	-22.5907	-3.22608	211.389	477.078	202.364	194.098	194.098	194.098	-22.6231	-3.43694	-0.840944	33.0647	-7.00794	-1.56883	0.200772	0.267961	1.48826	-254.416	-1.57885	16.9521	0	0	0.680996
1296	0	-23.1062	0	0	-23.3211	-0.186085	7.56632	-0.330237	0.0293608	-0.00225402	-72.8971	2.03E-15	16.444	0	0	0.0161595	7.50631	-6.07893	3.38229	481.896	408.596	643.483	392.058	392.058	392.058	1.40208	-21.6361	-3.72506	215.415	476.824	206.22	194.098	194.098	194.098	-21.6676	-3.89897	-0.673169	34.3799	-7.08695	-1.38663	0.168109	0.294993	1.41366	-257.355	-2.97817	19.0573	0	0	0.717152
1297	0	-22.9808	0	0	-23.1409	-0.159531	6.55761	-0.313894	0.0326338	0.0197261	-69.8966	-3.38E-15	16.7034	0	0	0.0932507	7.62028	-7.40421	3.35714	490.168	408.384	644.949	392.141	392.141	392.141	1.48142	-21.3529	-4.21186	221.398	476.724	210.086	194.098	194.098	194.098	-21.3894	-4.38816	-0.670499	35.7569	-7.11226	-1.14171	0.173822	0.314993	1.3476	-261.577	-3.37158	20.1025	0	0	0.756803
1298	0	-22.3803	0	0	-22.4871	-0.130215	5.4392	-0.290668	0.0340134	0.0358983	-64.5096	-5.08E-15	15.9794	0	0	0.148647	7.69559	-8.7107	3.26441	498.128	408.119	646.639	391.914	391.914	391.914	1.7434	-21.7103	-4.64112	229.274	476.777	213.819	194.098	194.098	194.098	-21.759	-4.85764	-0.831583	37.1906	-7.08116	-0.833937	0.167219	0.309265	1.29676	-256.01	-5.52074	19.9741	0	0	0.766341
1299	0	-21.3712	0	0	-21.433	-0.0991199	4.24841	-0.262452	0.0332679	0.0464507	-57.3867	-2.71E-15	14.3713	0	0	0.176701	7.73621	-9.99322	3.10593	505.741	407.802	648.545	391.375	391.375	391.375	2.17532	-22.6508	-4.97399	238.915	476.973	217.319	194.098	194.098	194.098	-22.7204	-5.27069	-1.14625	38.6723	-6.99826	-0.469777	0.158709	0.281939	1.25686	-243.402	-8.56894	18.5689	0	0	0.749134
1300	0	-20.0346	0	0	-20.0638	-0.0674048	3.03007	-0.231453	0.0305981	0.0521731	-49.2699	3.72E-15	12.0935	0	0	0.178791	7.74904	-11.2471	2.88494	512.976	407.433	650.646	390.545	390.545	390.545	2.75407	-24.0991	-5.18368	250.145	477.294	220.518	194.098	194.098	194.098	-24.1981	-5.60458	-1.59582	40.1927	-6.86671	-0.0603334	0.181901	0.28006	1.22996	-231.404	-5.29595	15.8963	0	0	0.724603
1301	0	-18.4588	0	0	-18.4686	-0.0363023	1.83259	-0.200004	0.0265957	0.0540692	-40.8934	4.40E-15	9.43151	0	0	0.161388	7.73635	-12.4671	2.6124	519.818	407.015	652.925	389.445	389.445	389.445	3.44761	-25.9699	-5.25858	262.761	477.717	223.373	194.098	194.098	194.098	-26.1058	-5.8516	-2.15419	41.7339	-6.69037	0.383493	0.2116	0.29455	1.21914	-216.245	3.24707	12.1325	0	0	0.679687
1302	0	-16.7326	0	0	-16.7339	-0.0069839	0.702304	-0.170375	0.0221533	0.0537646	-32.8992	3.29E-15	6.70062	0	0	0.133168	7.69725	-13.6478	2.30193	526.256	406.547	655.362	388.105	388.105	388.105	4.2184	-28.1761	-5.20268	276.551	478.216	225.853	194.098	194.098	194.098	-28.3545	-6.01746	-2.78991	43.2732	-6.47277	0.848455	0.240311	0.282798	1.21106	-198.701	11.9115	7.59823	0	0	0.617508
1303	0	-14.9386	0	0	-14.9389	0.0194839	-0.318577	-0.144446	0.0183285	0.0523035	-25.7776	-3.38E-15	4.21207	0	0	0.102288	7.63351	-14.7836	1.96763	532.285	406.031	657.931	386.564	386.564	386.564	5.0277	-30.6348	-5.03193	291.316	478.763	227.93	194.098	194.098	194.098	-30.859	-6.11653	-3.46933	44.7891	-6.2113	1.32121	0.28767	0.258362	1.2039	-184.826	24.6679	2.4571	0	0	0.554962
1304	0	-13.1489	0	0	-13.1518	0.0421901	-1.19423	-0.123686	0.0159356	0.0510978	-19.8586	-3.38E-15	2.21264	0	0	0.0746687	7.54926	-15.8678	1.62906	537.909	405.469	660.599	384.872	384.872	384.872	5.84019	-33.2713	-4.76969	306.882	479.334	229.58	194.098	194.098	194.098	-33.5428	-6.1671	-4.16039	46.2548	-5.90876	1.79165	0.373462	0.170078	1.19634	-181.809	30.8917	-3.21457	0	0	0.518644
1305	0	-11.4206	0	0	-11.427	0.0602915	-1.89193	-0.108929	0.0154897	0.0504264	-15.3034	2.54E-15	0.853758	0	0	0.0533534	7.45818	-16.8925	1.31556	543.145	404.864	663.32	383.108	383.108	383.108	6.62722	-36.0224	-4.44094	323.109	479.918	230.778	194.098	194.098	194.098	-36.3411	-6.18661	-4.8359	47.6263	-5.60963	2.2523	0.445323	-0.0237271	1.20046	-181.045	19.2183	-9.35546	0	0	0.485458
1306	0	-9.79509	0	0	-9.80366	0.0730504	-2.38338	-0.100187	0.0170119	0.0468737	-12.1055	2.03E-15	0.165979	0	0	0.0387269	7.39127	-17.8499	1.05423	548.019	404.225	666.027	381.413	381.413	381.413	7.36909	-38.8377	-4.06968	339.894	480.509	231.508	194.098	194.098	194.098	-39.2025	-6.1904	-5.47574	48.8551	-5.41089	2.68427	0.440153	-0.189955	1.23807	-164.842	6.46867	-15.6439	0	0	0.403027
1307	0	-8.29932	0	0	-8.30835	0.0803297	-2.66361	-0.0967661	0.0202312	0.0365059	-10.115	-6.77E-16	0.098864	0	0	0.0294831	7.37329	-18.7356	0.851221	552.527	403.558	668.654	379.925	379.926	379.925	8.05645	-41.6806	-3.68026	357.164	481.116	231.777	194.098	194.098	194.098	-42.0902	-6.19475	-6.06733	49.9206	-5.37941	3.05693	0.380364	-0.0133295	1.28459	-129.87	41.2896	-21.5749	0	0	0.283862
1308	0	-6.95095	0	0	-6.95913	0.0830994	-2.7702	-0.0980631	0.0247796	0.0241906	-9.13905	-1.44E-15	0.559292	0	0	0.0238782	7.38233	-19.5465	0.690459	556.636	402.863	671.187	378.642	378.642	378.642	8.68987	-44.5267	-3.29652	374.851	481.753	231.632	194.098	194.098	194.098	-44.9807	-6.21732	-6.60497	50.8437	-5.43333	3.35527	0.344617	0.204492	1.3163	-99.0768	76.2306	-26.5499	0	0	0.196931
1309	0	-5.7584	0	0	-5.76508	0.0826432	-2.75265	-0.103466	0.030237	0.0137105	-8.96878	-2.96E-16	1.42594	0	0	0.020376	7.38525	-20.2789	0.557552	560.31	402.142	673.624	377.506	377.506	377.506	9.27624	-47.3606	-2.93282	392.9	482.438	231.14	194.098	194.098	194.098	-47.8596	-6.26896	-7.09005	51.6458	-5.45871	3.57832	0.354443	0.272236	1.33328	-82.5038	85.1456	-30.2483	0	0	0.138793
1310	0	-4.72042	0	0	-4.72547	0.0798961	-2.64692	-0.112189	0.0360865	0.00394712	-9.3861	-1.90E-15	2.54666	0	0	0.0178699	7.37058	-20.9276	0.451702	563.54	401.399	675.942	376.512	376.512	376.512	9.82614	-50.1733	-2.59193	411.268	483.196	230.375	194.098	194.098	194.098	-50.7187	-6.35187	-7.53031	52.3264	-5.41262	3.72446	0.379931	0.256552	1.3486	-71.7468	82.837	-32.6992	0	0	0.0885434
1311	0	-3.82932	0	0	-3.83291	0.0755165	-2.47833	-0.12328	0.0416791	-0.00659455	-10.1797	3.13E-15	3.72552	0	0	0.0156922	7.34143	-21.4871	0.378562	566.329	400.647	678.102	375.691	375.691	375.691	10.3522	-52.9602	-2.26905	429.918	484.048	229.418	194.098	194.098	194.098	-53.5543	-6.46357	-7.93779	52.8744	-5.30092	3.78845	0.396743	0.248784	1.36738	-59.343	85.2187	-34.0656	0	0	0.0390327
1312	0	-3.07454	0	0	-3.07694	0.0700801	-2.26899	-0.135752	0.0462871	-0.0181149	-11.1632	-2.54E-15	4.73708	0	0	0.0135491	7.30108	-21.9532	0.3417	568.68	399.894	680.066	375.073	375.073	375.073	10.8669	-55.7198	-1.95568	448.814	485.018	228.359	194.098	194.098	194.098	-56.3657	-6.59982	-8.32593	53.2816	-5.13399	3.76514	0.400294	0.27029	1.38783	-44.4116	93.2783	-34.4364	0	0	-0.00858594
1313	0	-2.44538	0	0	-2.44694	0.06409	-2.03827	-0.148736	0.0493028	-0.0301161	-12.1872	-1.69E-16	5.37659	0	0	0.0113748	7.24871	-22.3234	0.340299	570.595	399.153	681.804	374.668	374.668	374.668	11.3805	-58.4509	-1.64193	467.909	486.115	227.294	194.098	194.098	194.098	-59.1526	-6.7555	-8.70683	53.5456	-4.91273	3.65298	0.389982	0.303764	1.40619	-27.8246	101.689	-33.9027	0	0	-0.0501764
1314	0	-1.93253	0	0	-1.9335	0.0578932	-1.79952	-0.161563	0.0503517	-0.0422085	-13.1488	-3.89E-15	5.49892	0	0	0.00918205	7.18183	-22.5968	0.36957	572.077	398.435	683.293	374.47	374.47	374.47	11.8981	-61.1515	-1.31846	487.151	487.342	226.315	194.098	194.098	194.098	-61.9135	-6.92482	-9.08867	53.6702	-4.63453	3.45604	0.367268	0.332072	1.41869	-10.5154	107.258	-32.6728	0	0	-0.0816676
1315	0	-1.52849	0	0	-1.52904	0.0516161	-1.5576	-0.173881	0.0493304	-0.0542378	-14.0061	-3.55E-15	5.04073	0	0	0.0070017	7.09921	-22.7747	0.421982	573.126	397.752	684.511	374.465	374.465	374.465	12.4187	-63.8178	-0.978659	506.479	488.681	225.503	194.098	194.098	194.098	-64.6442	-7.10152	-9.47365	53.6645	-4.29905	3.18496	0.333503	0.347905	1.42302	7.22481	109.567	-31.0185	0	0	-0.100636
1316	0	-1.2272	0	0	-1.22753	0.0451564	-1.30859	-0.185453	0.0464625	-0.066321	-14.7504	3.68E-15	4.03612	0	0	0.0048709	7.002	-22.8607	0.487793	573.749	397.115	685.44	374.628	374.628	374.628	12.934	-66.4444	-0.620237	525.829	490.105	224.931	194.098	194.098	194.098	-67.3385	-7.27921	-9.85691	53.5431	-3.90953	2.85733	0.288416	0.356092	1.42252	26.015	110.049	-29.1831	0	0	-0.106614
1317	0	-1.02364	0	0	-1.02381	0.0382343	-1.04171	-0.196032	0.0423029	-0.0785815	-15.3795	8.88E-16	2.61989	0	0	0.00286498	6.89285	-22.8603	0.555315	573.951	396.534	686.064	374.928	374.928	374.928	13.4294	-69.0247	-0.246528	545.13	491.57	224.661	194.098	194.098	194.098	-69.9878	-7.4517	-10.2265	53.3251	-3.47571	2.49568	0.238945	0.36012	1.42003	45.0872	109.697	-27.3418	0	0	-0.100584
1318	0	-0.912543	0	0	-0.912633	0.030444	-0.741293	-0.205277	0.0376756	-0.0911967	-15.8738	-3.55E-15	1.01182	0	0	0.00109366	6.77497	-22.781	0.612642	573.748	396.02	686.375	375.325	375.325	375.325	13.8858	-71.5521	0.133481	564.309	493.022	224.741	194.098	194.098	194.098	-72.5826	-7.61322	-10.5647	53.0313	-3.01466	2.12473	0.191608	0.355731	1.41472	63.9823	108.136	-25.5406	0	0	-0.0840225
1319	0	-0.887912	0	0	-0.887934	0.0213259	-0.389624	-0.212699	0.0334708	-0.104593	-16.1821	5.92E-15	-0.525585	0	0	-0.000353865	6.65177	-22.6316	0.649444	573.159	395.58	686.371	375.776	375.776	375.776	14.2821	-74.0197	0.50613	583.289	494.404	225.211	194.098	194.098	194.098	-75.1126	-7.75873	-10.8507	52.6835	-2.54623	1.76824	0.145765	0.355074	1.41372	84.0017	107.663	-23.6698	0	0	-0.0607389
1320	0	-0.942505	0	0	-0.9425	0.0104645	0.0293176	-0.21774	0.0305874	-0.118932	-16.2277	-2.03E-15	-1.72434	0	0	-0.00150039	6.52559	-22.422	0.657228	572.211	395.219	686.058	376.235	376.235	376.235	14.5989	-76.4211	0.855323	601.984	495.661	226.096	194.098	194.098	194.098	-77.5674	-7.88406	-11.0644	52.3047	-2.0887	1.44468	0.11231	0.34326	1.41482	103.79	106.307	-21.5687	0	0	-0.0326331
1321	0	-1.06779	0	0	-1.06785	-0.00245219	0.527526	-0.219819	0.0296052	-0.134646	-15.92	6.77E-16	-2.37846	0	0	-0.00250867	6.39864	-22.1626	0.632054	570.941	394.94	685.451	376.66	376.66	376.66	14.8216	-78.7492	1.16521	620.299	496.75	227.412	194.098	194.098	194.098	-79.9369	-7.98604	-11.1895	51.9151	-1.65966	1.16649	0.0903274	0.327374	1.42071	124.518	105.192	-19.0014	0	0	-0.00253208
1322	0	-1.2542	0	0	-1.25444	-0.0175586	1.11009	-0.218382	0.0306642	-0.151775	-15.1712	1.44E-15	-2.38472	0	0	-0.00362304	6.27285	-21.8638	0.574811	569.396	394.744	684.57	377.014	377.014	377.014	14.943	-80.996	1.42316	638.125	497.641	229.156	194.098	194.098	194.098	-82.2105	-8.06254	-11.2174	51.5311	-1.27412	0.939222	0.0810147	0.294442	1.42955	146.257	101.737	-15.7352	0	0	0.0294906
1323	0	-1.49151	0	0	-1.49223	-0.0347821	1.77401	-0.212982	0.03348	-0.170838	-13.9178	3.81E-15	-1.75719	0	0	-0.00502778	6.15119	-21.5352	0.491282	567.632	394.629	683.441	377.272	377.272	377.272	14.9642	-83.1518	1.6222	655.341	498.323	231.307	194.098	194.098	194.098	-84.3776	-8.11238	-11.1484	51.1634	-0.948201	0.761534	0.0733143	0.257217	1.44392	172.226	96.9905	-11.5742	0	0	0.0622087
1324	0	-1.7698	0	0	-1.77151	-0.0537715	2.50544	-0.203498	0.0373829	-0.191632	-12.154	-6.32E-15	-0.624714	0	0	-0.00668229	6.03634	-21.1864	0.388993	565.71	394.591	682.094	377.421	377.421	377.421	14.8941	-85.2046	1.76226	671.81	498.799	233.818	194.098	194.098	194.098	-86.4265	-8.13508	-10.9925	50.8202	-0.693095	0.626039	0.0593382	0.236311	1.46573	203.879	93.046	-6.50872	0	0	0.0934216
1325	0	-2.08001	0	0	-2.08343	-0.0739097	3.28022	-0.190198	0.0415477	-0.213371	-9.94012	3.17E-15	0.806844	0	0	-0.00827414	5.92844	-20.8263	0.274561	563.686	394.626	680.563	377.453	377.453	377.453	14.748	-87.1399	1.85016	687.387	499.09	236.62	194.098	194.098	194.098	-88.3449	-8.13072	-10.7676	50.5079	-0.512388	0.520988	0.0455312	0.211277	1.48918	238.683	85.8696	-0.763582	0	0	0.121494
1326	0	-2.41354	0	0	-2.41964	-0.0944253	4.06828	-0.173795	0.0451311	-0.235253	-7.40096	3.78E-15	2.29398	0	0	-0.00931605	5.82722	-20.4627	0.154549	561.619	394.728	678.886	377.372	377.372	377.372	14.5446	-88.9419	1.89824	701.925	499.222	239.617	194.098	194.098	194.098	-90.1199	-8.09979	-10.4967	50.2282	-0.411003	0.434105	0.0283601	0.192778	1.5107	276.002	76.8164	5.28982	0	0	0.143637
1327	0	-2.7619	0	0	-2.77179	-0.11448	4.83715	-0.155297	0.0475113	-0.256082	-4.69605	-2.64E-15	3.60972	0	0	-0.00937929	5.73137	-20.1026	0.034169	559.561	394.889	677.1	377.183	377.183	377.183	14.304	-90.5947	1.92199	715.284	499.224	242.69	194.098	194.098	194.098	-91.7386	-8.0433	-10.2049	49.9795	-0.390449	0.356616	0.0134596	0.183277	1.52368	312.753	66.7505	11.1311	0	0	0.157983
1328	0	-3.1164	0	0	-3.13115	-0.133299	5.55709	-0.135805	0.0483204	-0.274788	-1.98177	8.88E-16	4.57671	0	0	-0.00828817	5.63823	-19.7512	-0.0824515	557.56	395.102	675.243	376.891	376.891	376.891	14.0444	-92.0831	1.93711	727.337	499.125	245.708	194.098	194.098	194.098	-93.1896	-7.96282	-9.91558	49.7587	-0.442603	0.286334	-0.00266574	0.172174	1.52765	347.65	54.9055	16.3001	0	0	0.164417
1329	0	-3.46816	0	0	-3.48862	-0.150257	6.2043	-0.116357	0.0476524	-0.290318	0.61531	1.10E-15	5.11049	0	0	-0.00621976	5.54576	-19.4123	-0.193556	555.653	395.361	673.348	376.498	376.498	376.498	13.7807	-93.3946	1.95657	737.98	498.945	248.532	194.098	194.098	194.098	-94.4627	-7.86053	-9.64726	49.5616	-0.555913	0.226933	-0.025049	0.160567	1.52913	380.017	42.7349	20.4409	0	0	0.163231
1330	0	-3.80925	0	0	-3.83594	-0.164902	6.76198	-0.0978694	0.0458739	-0.301732	3.00678	-4.23E-16	5.21269	0	0	-0.00359616	5.45293	-19.0888	-0.301557	553.869	395.659	671.446	376.013	376.013	376.013	13.5232	-94.5188	1.98893	747.136	498.697	251.024	194.098	194.098	194.098	-95.5496	-7.73913	-9.41223	49.3849	-0.718697	0.184021	-0.055454	0.156561	1.53163	408.597	32.6739	23.3642	0	0	0.156104
1331	0	-4.13397	0	0	-4.16706	-0.176953	7.21993	-0.081147	0.0435274	-0.307619	5.13078	-3.05E-15	4.96032	0	0	-0.000907834	5.35912	-18.7821	-0.413779	552.223	395.992	669.562	375.446	375.446	375.446	13.2776	-95.4475	2.03757	754.754	498.388	253.057	194.098	194.098	194.098	-96.443	-7.60156	-9.21607	49.228	-0.917332	0.163169	-0.0792195	0.150074	1.53445	428.283	24.2387	24.9859	0	0	0.143751
1332	0	-4.44031	0	0	-4.4795	-0.186332	7.57569	-0.0668875	0.041178	-0.307057	6.93434	2.54E-16	4.48148	0	0	0.00146649	5.26511	-18.4924	-0.539029	550.72	396.357	667.713	374.813	374.813	374.813	13.0452	-96.1736	2.10109	760.815	498.019	254.517	194.098	194.098	194.098	-97.1361	-7.45052	-9.05834	49.0894	-1.1397	0.169524	-0.0877775	0.140689	1.53979	435.904	17.8331	25.3902	0	0	0.12892
1333	0	-4.73098	0	0	-4.77565	-0.193135	7.83338	-0.0557039	0.0392606	-0.299544	8.35062	-1.02E-15	3.91999	0	0	0.00335543	5.17262	-18.2185	-0.685465	549.359	396.75	665.916	374.134	374.134	374.134	12.824	-96.691	2.17475	765.334	497.591	255.311	194.098	194.098	194.098	-97.6225	-7.28801	-8.93424	48.9651	-1.37797	0.206263	-0.0794573	0.152283	1.55672	430.178	17.4755	24.7576	0	0	0.117477
1334	0	-5.0141	0	0	-5.0635	-0.197566	8.00106	-0.0482242	0.0380745	-0.284779	9.2749	-2.11E-15	3.41128	0	0	0.00477515	5.08127	-17.9575	-0.859967	548.135	397.173	664.186	373.43	373.43	373.43	12.6096	-96.9938	2.25242	768.358	497.107	255.372	194.098	194.098	194.098	-97.8954	-7.11487	-8.83665	48.8482	-1.62477	0.272809	-0.0448226	0.170144	1.57959	408.564	21.1415	23.2918	0	0	0.109952
1335	0	-5.30251	0	0	-5.35594	-0.199891	8.08899	-0.0451599	0.0377428	-0.263487	9.55492	0	3.0591	0	0	0.00579935	4.98941	-17.7057	-1.06643	547.035	397.624	662.538	372.72	372.72	372.72	12.3968	-97.0772	2.32846	769.963	496.574	254.663	194.098	194.098	194.098	-97.9494	-6.93091	-8.75809	48.7301	-1.87042	0.365513	-0.000875087	0.205398	1.61349	374.96	30.3543	21.2569	0	0	0.107532
1336	0	-5.61247	0	0	-5.6693	-0.200335	8.10576	-0.0472655	0.0381955	-0.236137	9.00602	2.20E-15	2.9155	0	0	0.0063946	4.89388	-17.4587	-1.30812	546.047	398.105	660.99	372.016	372.016	372.016	12.1811	-96.9391	2.39906	770.254	496.008	253.178	194.098	194.098	194.098	-97.7813	-6.73529	-8.69245	48.6054	-2.09529	0.477079	0.0696649	0.229338	1.64808	325.721	40.2243	18.7796	0	0	0.104349
1337	0	-5.96001	0	0	-6.01967	-0.199117	8.05972	-0.0550568	0.0391824	-0.203967	7.46408	-1.61E-15	2.97663	0	0	0.00632158	4.79334	-17.2117	-1.58314	545.158	398.62	659.556	371.332	371.332	371.332	11.9598	-96.582	2.46262	769.356	495.427	250.95	194.098	194.098	194.098	-97.3934	-6.52728	-8.63562	48.4681	-2.2756	0.600951	0.169781	0.234903	1.68261	261.215	49.0907	15.9661	0	0	0.0946903
1338	0	-6.35737	0	0	-6.41946	-0.196463	7.95934	-0.0687664	0.0403465	-0.169695	4.8216	-2.37E-15	3.1935	0	0	0.00513998	4.68861	-16.9593	-1.88307	544.361	399.171	658.249	370.675	370.675	370.675	11.7325	-96.0159	2.51926	767.413	494.856	248.049	194.098	194.098	194.098	-96.7956	-6.30716	-8.58538	48.3077	-2.39328	0.733746	0.25953	0.264307	1.7357	192.689	62.7489	13.0018	0	0	0.0778196
1339	0	-6.81055	0	0	-6.87461	-0.192479	7.80853	-0.0879361	0.041325	-0.135681	1.10145	-1.31E-15	3.48899	0	0	0.00242655	4.57737	-16.6974	-2.20209	543.641	399.762	657.084	370.053	370.053	370.053	11.5018	-95.2599	2.5701	764.577	494.32	244.585	194.098	194.098	194.098	-96.0074	-6.07713	-8.54109	48.1165	-2.43151	0.870914	0.324124	0.317836	1.80371	126.166	80.7702	10.0118	0	0	0.0500914
1340	0	-7.31699	0	0	-7.38232	-0.187131	7.60599	-0.111351	0.0418827	-0.103805	-3.51318	2.54E-16	3.78527	0	0	-0.00189735	4.45427	-16.4236	-2.53964	542.977	400.397	656.079	369.473	369.473	369.473	11.273	-94.3434	2.61576	761.001	493.84	240.699	194.098	194.098	194.098	-95.0589	-5.84207	-8.50288	47.8921	-2.37753	1.00736	0.377728	0.343739	1.86948	61.4719	95.0341	7.06175	0	0	0.00918469
1341	0	-7.86371	0	0	-7.92924	-0.180347	7.34872	-0.136936	0.0417498	-0.0760342	-8.66574	-3.72E-15	4.00257	0	0	-0.00729824	4.31774	-16.1368	-2.89496	542.349	401.081	655.247	368.946	368.946	368.947	11.0533	-93.3053	2.6555	756.83	493.434	236.555	194.098	194.098	194.098	-93.9898	-5.60951	-8.47087	47.6319	-2.23413	1.14099	0.417094	0.333169	1.92177	2.67793	103.648	4.25736	0	0	-0.0390301
1342	0	-8.42791	0	0	-8.4923	-0.172068	7.03442	-0.161939	0.0407535	-0.053789	-13.8689	2.54E-16	4.08542	0	0	-0.0126334	4.17153	-15.8377	-3.26557	541.736	401.817	654.591	368.486	368.486	368.486	10.8507	-92.1915	2.68666	752.202	493.113	232.329	194.098	194.098	194.098	-92.8472	-5.38898	-8.4445	47.3346	-2.01643	1.27324	0.436046	0.308331	1.96054	-45.6457	109.004	1.71623	0	0	-0.0868222
1343	0	-8.98071	0	0	-9.04229	-0.162287	6.66251	-0.183577	0.0388401	-0.0373174	-18.6156	5.28E-15	4.01354	0	0	-0.0165395	4.02123	-15.528	-3.64779	541.124	402.609	654.111	368.101	368.101	368.101	10.6718	-91.0502	2.70503	747.237	492.881	228.187	194.098	194.098	194.098	-91.6802	-5.1905	-8.42212	47.0025	-1.74179	1.40753	0.444409	0.273851	1.98078	-83.8114	109.798	-0.48598	0	0	-0.128487
1344	0	-9.49165	0	0	-9.54871	-0.151126	6.23742	-0.199877	0.0362834	-0.0258167	-22.5083	-3.84E-15	3.82227	0	0	-0.0179777	3.87212	-15.2103	-4.03427	540.499	403.457	653.801	367.794	367.794	367.794	10.5207	-89.9269	2.70579	742.036	492.733	224.274	194.098	194.098	194.098	-90.5347	-5.02252	-8.40088	46.6381	-1.42827	1.54815	0.447342	0.246265	1.98621	-112.75	106.369	-2.2963	0	0	-0.161174
1345	0	-9.9336	0	0	-9.98471	-0.138867	5.76977	-0.21033	0.0335101	-0.0187937	-25.3569	5.27E-15	3.57747	0	0	-0.0166268	3.72635	-14.8872	-4.41385	539.855	404.36	653.657	367.56	367.56	367.56	10.3978	-88.8593	2.6853	736.685	492.661	220.697	194.098	194.098	194.098	-89.4488	-4.89005	-8.37735	46.243	-1.09242	1.69747	0.428981	0.248654	1.98959	-128.85	101.636	-3.61422	0	0	-0.18214
1346	0	-10.2857	0	0	-10.3299	-0.125865	5.27288	-0.215413	0.0308434	-0.0156645	-27.1393	7.67E-16	3.33613	0	0	-0.0128755	3.57964	-14.5613	-4.77707	539.177	405.315	653.678	367.392	367.392	367.392	10.3004	-87.8763	2.64247	731.247	492.653	217.525	194.098	194.098	194.098	-88.4512	-4.79423	-8.34868	45.8208	-0.743481	1.8512	0.373502	0.293526	1.99799	-128.251	100.781	-4.3907	0	0	-0.191121
1347	0	-10.5348	0	0	-10.5717	-0.112411	4.75791	-0.215664	0.0283188	-0.0154919	-27.9044	3.21E-15	3.11572	0	0	-0.00757354	3.41931	-14.2355	-5.12244	538.441	406.319	653.863	367.282	367.282	367.282	10.225	-86.9981	2.57912	725.767	492.696	214.796	194.098	194.098	194.098	-87.5617	-4.73293	-8.31346	45.3842	-0.370312	1.99713	0.280587	0.394044	2.01562	-110.965	110.957	-4.68004	0	0	-0.194785
1348	0	-10.676	0	0	-10.7055	-0.0987304	4.23347	-0.211818	0.0258949	-0.0152873	-27.7745	-3.09E-15	2.91208	0	0	-0.00174252	3.22486	-13.912	-5.45609	537.611	407.369	654.22	367.217	367.217	367.217	10.1668	-86.2362	2.49968	720.271	492.78	212.515	194.098	194.098	194.098	-86.791	-4.70113	-8.27165	44.9531	0.0578097	2.1198	0.234912	0.426487	2.00025	-98.9813	115.776	-4.83262	0	0	-0.197875
1349	0	-10.7107	0	0	-10.7336	-0.0853316	3.71914	-0.205121	0.0235664	-0.0111531	-26.9569	-8.75E-16	2.71748	0	0	0.00371183	2.98811	-13.5896	-5.76761	536.668	408.461	654.737	367.201	367.201	367.201	10.1195	-85.593	2.41169	714.78	492.894	210.661	194.098	194.098	194.098	-86.1411	-4.6899	-8.22414	44.5237	0.540271	2.21362	0.34968	0.226628	1.89445	-122.718	89.3824	-5.32555	0	0	-0.202356
1350	0	-10.6429	0	0	-10.6604	-0.073414	3.26116	-0.196769	0.0210234	-0.00712941	-25.673	-7.93E-18	2.49675	0	0	0.00815187	2.73621	-13.2606	-6.00341	535.655	409.591	655.361	367.26	367.26	367.26	10.0734	-85.0641	2.32643	709.323	493.031	209.193	194.098	194.098	194.098	-85.6062	-4.68542	-8.17226	44.038	0.989002	2.29341	0.479307	-0.0557436	1.75393	-148.138	49.5407	-5.68655	0	0	-0.205596
1351	0	-10.4807	0	0	-10.4943	-0.0641262	2.90395	-0.187453	0.0181724	-0.0106923	-24.0942	2.46E-15	2.24002	0	0	0.0112885	2.50733	-12.9168	-6.11218	534.61	410.754	656.025	367.43	367.43	367.43	10.0201	-84.6406	2.25488	703.923	493.182	208.059	194.098	194.098	194.098	-85.1761	-4.67418	-8.11762	43.4365	1.30316	2.37254	0.310397	-0.0340935	1.72804	-102.706	50.805	-4.92784	0	0	-0.1634
1352	0	-10.2415	0	0	-10.2525	-0.0573417	2.64287	-0.177954	0.0155186	-0.0163562	-22.3793	-2.95E-15	1.99732	0	0	0.0131351	2.30247	-12.5578	-6.11995	533.474	411.958	656.693	367.725	367.725	367.725	9.95673	-84.3114	2.20205	698.569	493.336	207.205	194.098	194.098	194.098	-84.8395	-4.65016	-8.06206	42.7486	1.50346	2.43405	0.0810764	0.0828378	1.72642	-41.9973	62.4953	-3.82605	0	0	-0.0891822
1353	0	-9.94646	0	0	-9.9557	-0.0524502	2.45457	-0.168973	0.0134302	-0.0186996	-20.662	4.74E-15	1.80537	0	0	0.0138582	2.10501	-12.1855	-6.07913	532.157	413.21	657.35	368.14	368.141	368.14	9.88288	-84.0637	2.17	693.234	493.482	206.578	194.098	194.098	194.098	-84.5832	-4.61081	-8.00728	42.0323	1.6583	2.45812	-0.0240845	0.131982	1.67922	-11.3245	62.8925	-3.14532	0	0	-0.0417439
1354	0	-9.61485	0	0	-9.62288	-0.0491677	2.32817	-0.160765	0.011861	-0.0188491	-19.0206	-4.62E-15	1.65774	0	0	0.0137032	1.90732	-11.798	-6.01638	530.606	414.52	657.976	368.654	368.654	368.654	9.79772	-83.8835	2.16092	687.904	493.613	206.125	194.098	194.098	194.098	-84.3933	-4.55313	-7.95485	41.3138	1.80154	2.44378	-0.0702	0.0843792	1.5853	4.02763	49.526	-2.73348	0	0	-0.0122402
1355	0	-9.26307	0	0	-9.27036	-0.0474231	2.26099	-0.153504	0.0108038	-0.0174191	-17.5162	-5.59E-16	1.55077	0	0	0.0129539	1.71769	-11.392	-5.94032	528.801	415.889	658.537	369.236	369.236	369.236	9.70059	-83.757	2.17664	682.575	493.725	205.797	194.098	194.098	194.098	-84.2556	-4.47453	-7.90624	40.6063	1.94797	2.40177	-0.0484985	-0.00151036	1.48367	3.81406	32.9904	-2.53826	0	0	-0.00586171
1356	0	-8.90452	0	0	-8.91149	-0.0472805	2.2555	-0.147382	0.0101857	-0.0164216	-16.2074	-3.94E-16	1.47688	0	0	0.0118736	1.54827	-10.9632	-5.84638	526.746	417.321	659.001	369.858	369.858	369.858	9.5911	-83.6708	2.21804	677.246	493.819	205.55	194.098	194.098	194.098	-84.1569	-4.37327	-7.86256	39.9033	2.0792	2.34533	-0.0414038	0.0155052	1.42278	6.15645	33.9554	-2.31694	0	0	-0.00214209
1357	0	-8.55048	0	0	-8.55748	-0.0486311	2.30751	-0.142513	0.00997563	-0.0161397	-15.1323	1.48E-15	1.43185	0	0	0.0106737	1.39633	-10.5089	-5.73571	524.445	418.811	659.357	370.479	370.479	370.479	9.47011	-83.6134	2.28442	671.918	493.897	205.347	194.098	194.098	194.098	-84.0856	-4.24968	-7.82461	39.2015	2.18909	2.28389	-0.0571379	0.0605259	1.38276	12.2811	39.5016	-2.04367	0	0	0.00541641
1358	0	-8.21008	0	0	-8.21736	-0.0511806	2.40568	-0.138925	0.0100815	-0.0157253	-14.3047	-2.86E-15	1.4059	0	0	0.00950381	1.25343	-10.0296	-5.61745	521.899	420.356	659.607	371.057	371.057	371.057	9.33957	-83.5751	2.37338	666.587	493.961	205.158	194.098	194.098	194.098	-84.0324	-4.10596	-7.79284	38.5133	2.29592	2.22309	-0.0641083	0.0581459	1.34233	13.5856	37.8545	-1.85748	0	0	0.00768343
1359	0	-7.88895	0	0	-7.89675	-0.0546365	2.53874	-0.136609	0.0103627	-0.0143869	-13.7222	2.80E-16	1.38683	0	0	0.00846069	1.11787	-9.52778	-5.49806	519.121	421.949	659.751	371.563	371.563	371.563	9.20175	-83.5483	2.48161	661.253	494.016	204.964	194.098	194.098	194.098	-83.9898	-3.94532	-7.76718	37.8537	2.41501	2.16674	-0.0303861	0.0113105	1.31052	2.65331	29.9909	-1.8444	0	0	-0.00513879
1360	0	-7.58906	0	0	-7.59754	-0.0588345	2.70033	-0.135448	0.0106687	-0.0132357	-13.3625	2.72E-15	1.36182	0	0	0.00759449	0.994425	-9.00702	-5.37444	516.143	423.578	659.784	371.984	371.984	371.984	9.05886	-83.5275	2.60551	655.918	494.068	204.749	194.098	194.098	194.098	-83.9526	-3.77126	-7.74723	37.2239	2.53311	2.11501	0.000638887	-0.0364493	1.2972	-9.75599	22.9238	-1.84755	0	0	-0.0187783
1361	0	-7.3098	0	0	-7.31912	-0.0636116	2.88415	-0.135256	0.0108271	-0.0128617	-13.1898	-1.68E-15	1.31844	0	0	0.00692406	0.886922	-8.47245	-5.24306	513.001	425.229	659.708	372.318	372.318	372.318	8.91324	-83.5087	2.74092	650.587	494.12	204.506	194.098	194.098	194.098	-83.9173	-3.58779	-7.73226	36.6243	2.63501	2.06477	0.0158687	-0.0333452	1.31346	-19.2375	24.1154	-1.77981	0	0	-0.0290645
1362	0	-7.04913	0	0	-7.05939	-0.0687384	3.08136	-0.135845	0.010781	-0.0128393	-13.166	-1.06E-16	1.25617	0	0	0.00645052	0.791767	-7.93084	-5.10479	509.727	426.888	659.54	372.564	372.564	372.564	8.7674	-83.4896	2.88351	645.261	494.176	204.233	194.098	194.098	194.098	-83.8817	-3.3993	-7.72142	36.0617	2.72165	2.01088	0.0204996	-0.0472087	1.33807	-27.1425	22.404	-1.67963	0	0	-0.0350381
1363	0	-6.80379	0	0	-6.81504	-0.0739964	3.28355	-0.137002	0.0105265	-0.0121925	-13.2503	1.59E-15	1.17985	0	0	0.00616362	0.707295	-7.39007	-4.96165	506.355	428.539	659.292	372.726	372.726	372.726	8.62377	-83.4693	3.02893	639.941	494.239	203.935	194.098	194.098	194.098	-83.8452	-3.21018	-7.71376	35.5452	2.7961	1.94638	0.0567694	-0.106824	1.35448	-42.7259	13.342	-1.66055	0	0	-0.0462594
1364	0	-6.5689	0	0	-6.58115	-0.0793348	3.48875	-0.138495	0.01007	-0.0115922	-13.4013	2.58E-15	1.09552	0	0	0.00604629	0.638187	-6.85707	-4.80795	502.927	430.165	658.973	372.815	372.815	372.815	8.48434	-83.4471	3.17337	634.631	494.31	203.616	194.098	194.098	194.098	-83.8075	-3.0242	-7.70832	35.0753	2.84877	1.86661	0.101662	-0.153681	1.37582	-59.4548	5.59435	-1.62836	0	0	-0.0564522
1365	0	-6.33903	0	0	-6.35232	-0.0847691	3.69753	-0.140113	0.00945087	-0.0118813	-13.5836	2.68E-15	1.01034	0	0	0.00607931	0.58774	-6.33756	-4.63593	499.487	431.749	658.596	372.837	372.837	372.837	8.35096	-83.4234	3.31367	629.336	494.388	203.284	194.098	194.098	194.098	-83.769	-2.84467	-7.70441	34.649	2.87236	1.76995	0.118956	-0.175211	1.40868	-68.0992	0.315378	-1.48522	0	0	-0.057494
1366	0	-6.10959	0	0	-6.1239	-0.0902497	3.908	-0.141674	0.00873038	-0.012507	-13.7681	3.67E-15	0.931782	0	0	0.00623998	0.555653	-5.83707	-4.44465	496.067	433.275	658.174	372.798	372.798	372.798	8.22543	-83.3984	3.44708	624.055	494.473	202.949	194.098	194.098	194.098	-83.7302	-2.67463	-7.70157	34.269	2.87053	1.65429	0.131043	-0.194446	1.43868	-73.7042	-6.56882	-1.29845	0	0	-0.0552662
1367	0	-5.87652	0	0	-5.89178	-0.0957241	4.11813	-0.143018	0.00794484	-0.0130221	-13.9314	-2.40E-15	0.862346	0	0	0.00650202	0.541052	-5.35972	-4.2355	492.691	434.731	657.723	372.699	372.699	372.699	8.10959	-83.3727	3.57144	618.788	494.563	202.617	194.098	194.098	194.098	-83.6918	-2.51667	-7.69971	33.9384	2.85256	1.52018	0.157609	-0.200036	1.47217	-80.7636	-13.232	-1.12628	0	0	-0.0537746
1368	0	-5.63603	0	0	-5.65221	-0.101194	4.32797	-0.144058	0.00709754	-0.0140582	-14.0597	-3.42E-15	0.799277	0	0	0.00683973	0.540402	-4.90717	-4.00783	489.385	436.104	657.258	372.544	372.544	372.544	8.0049	-83.3467	3.68533	613.533	494.656	202.296	194.098	194.098	194.098	-83.6544	-2.37272	-7.69896	33.6511	2.81925	1.37002	0.171113	-0.165128	1.5179	-82.5849	-14.9262	-0.909249	0	0	-0.0483384
1369	0	-5.38549	0	0	-5.40246	-0.106605	4.53544	-0.144743	0.00620264	-0.0158068	-14.1446	1.19E-15	0.739559	0	0	0.00722633	0.545493	-4.47963	-3.76523	486.161	437.384	656.8	372.334	372.334	372.334	7.91277	-83.3208	3.78777	608.287	494.749	201.993	194.098	194.098	194.098	-83.6185	-2.24431	-7.69971	33.3995	2.77331	1.20514	0.157355	-0.158499	1.55077	-75.9887	-21.2878	-0.638017	0	0	-0.0392383
1370	0	-5.12351	0	0	-5.14111	-0.111806	4.73474	-0.145047	0.00537398	-0.0174863	-14.1811	-3.77E-15	0.68961	0	0	0.00763142	0.551814	-4.07695	-3.51796	483.022	438.565	656.362	372.076	372.076	372.076	7.83449	-83.2952	3.87819	603.043	494.839	201.712	194.098	194.098	194.098	-83.5844	-2.1327	-7.70245	33.1841	2.72746	1.02686	0.1476	-0.146807	1.57952	-68.442	-25.8252	-0.389998	0	0	-0.0308584
1371	0	-4.84937	0	0	-4.86736	-0.116649	4.92021	-0.144985	0.00465022	-0.0186964	-14.1698	-3.42E-15	0.648894	0	0	0.00803402	0.554913	-3.6974	-3.27576	479.965	439.642	655.952	371.777	371.777	371.777	7.77112	-83.2701	3.95629	597.794	494.924	201.455	194.098	194.098	194.098	-83.5524	-2.03868	-7.70776	33.0026	2.69629	0.838602	0.15445	-0.122155	1.60892	-63.3309	-26.7786	-0.202788	0	0	-0.024575
1372	0	-4.56255	0	0	-4.58065	-0.121054	5.08882	-0.144603	0.00410976	-0.0193846	-14.1158	4.46E-15	0.622506	0	0	0.00841812	0.550034	-3.33736	-3.04351	476.99	440.611	655.581	371.445	371.445	371.445	7.72321	-83.2454	4.02229	592.536	495	201.222	194.098	194.098	194.098	-83.5222	-1.96249	-7.71618	32.8447	2.68792	0.646696	0.17254	-0.145044	1.62026	-60.0006	-34.0527	-0.0644806	0	0	-0.0210764
1373	0	-4.26264	0	0	-4.28057	-0.125008	5.24012	-0.143958	0.00375273	-0.0197303	-14.0272	1.33E-15	0.611439	0	0	0.00877543	0.539162	-2.99211	-2.82182	474.101	441.472	655.247	371.1	371.101	371.1	7.69102	-83.2207	4.07652	587.263	495.066	201.011	194.098	194.098	194.098	-83.4936	-1.90401	-7.72809	32.694	2.69692	0.460004	0.194266	-0.154005	1.63895	-57.5891	-38.3345	0.0396043	0	0	-0.0201207
1374	0	-3.9497	0	0	-3.96716	-0.12854	5.37516	-0.143172	0.0035809	-0.0196902	-13.9203	-8.15E-16	0.620026	0	0	0.00910186	0.523659	-2.65641	-2.60859	471.301	442.224	654.945	370.77	370.77	370.77	7.67442	-83.1957	4.11958	581.976	495.121	200.82	194.098	194.098	194.098	-83.4662	-1.86273	-7.74382	32.5275	2.70548	0.288521	0.219119	-0.125593	1.65342	-57.8916	-35.8021	0.114469	0	0	-0.0227551
1375	0	-3.62393	0	0	-3.64069	-0.131708	5.49628	-0.142334	0.00363816	-0.0194248	-13.8078	1.84E-15	0.655617	0	0	0.00937888	0.498191	-2.32471	-2.399	468.592	442.87	654.68	370.464	370.464	370.464	7.67305	-83.1696	4.1522	576.674	495.164	200.644	194.098	194.098	194.098	-83.4392	-1.83788	-7.7636	32.3249	2.71279	0.151216	0.239072	-0.0608434	1.67381	-59.923	-25.9005	0.17165	0	0	-0.0279042
1376	0	-3.28629	0	0	-3.30209	-0.134544	5.60466	-0.141612	0.00373387	-0.0215912	-13.7102	-4.31E-16	0.69677	0	0	0.009589	0.454091	-1.99262	-2.19007	465.974	443.414	654.459	370.191	370.191	370.192	7.6864	-83.1421	4.17535	571.356	495.195	200.479	194.098	194.098	194.098	-83.4122	-1.82849	-7.78768	32.0712	2.72369	0.0677609	0.145884	-0.0795065	1.67718	-36.954	-28.5864	0.400809	0	0	-0.0185786
1377	0	-2.94071	0	0	-2.95528	-0.136646	5.68495	-0.141115	0.00385353	-0.0271954	-13.6406	-1.96E-15	0.736928	0	0	0.00973337	0.395757	-1.66274	-2.00689	463.408	443.862	654.27	369.981	369.981	369.981	7.71433	-83.1128	4.19022	566.011	495.216	200.321	194.098	194.098	194.098	-83.3847	-1.8336	-7.81673	31.7827	2.74349	0.035068	-0.106816	-0.155553	1.68357	23.1163	-40.3047	0.875014	0	0	0.0152899
1378	0	-2.59491	0	0	-2.60782	-0.137101	5.70231	-0.140725	0.00430308	-0.0284738	-13.5883	5.23E-16	0.797147	0	0	0.00983745	0.337445	-1.34575	-1.90758	460.814	444.224	654.088	369.887	369.887	369.887	7.75679	-83.0813	4.19868	560.616	495.223	200.171	194.098	194.098	194.098	-83.3564	-1.85188	-7.85187	31.5088	2.77784	0.0169834	-0.205099	-0.176522	1.67788	45.9681	-42.2781	1.03157	0	0	0.0295687
1379	0	-2.25184	0	0	-2.26284	-0.13569	5.64844	-0.1403	0.00513107	-0.0221378	-13.5394	-1.72E-15	0.876541	0	0	0.00992267	0.282376	-1.0443	-1.90654	458.164	444.508	653.904	369.92	369.92	369.92	7.81266	-83.0476	4.20292	555.165	495.217	200.027	194.098	194.098	194.098	-83.327	-1.88117	-7.89368	31.263	2.82932	0.00437156	0.0525359	-0.0565048	1.66283	-11.7827	-20.4564	0.607125	0	0	-0.00457916
1380	0	-1.90628	0	0	-1.91531	-0.133407	5.56122	-0.14011	0.00583934	-0.019644	-13.5184	5.66E-16	0.93113	0	0	0.0100271	0.215	-0.745914	-1.94178	455.528	444.718	653.734	370.035	370.035	370.035	7.87999	-83.0116	4.20391	549.685	495.205	199.883	194.098	194.098	194.098	-83.2964	-1.91953	-7.94143	30.9916	2.88767	0.0414874	0.0946339	-0.0309605	1.64414	-21.1919	-15.1306	0.47109	0	0	-0.0110528
1381	0	-1.55678	0	0	-1.56387	-0.130674	5.45676	-0.140135	0.00643579	-0.0199312	-13.5207	-4.23E-15	0.963778	0	0	0.0101449	0.131166	-0.446142	-1.98809	452.927	444.862	653.577	370.211	370.211	370.211	7.95751	-82.9736	4.20246	544.186	495.191	199.738	194.098	194.098	194.098	-83.2648	-1.96571	-7.99475	30.6799	2.95	0.137958	0.0473159	-0.0445345	1.62205	-7.85633	-16.6501	0.527886	0	0	-0.00301709
1382	0	-1.20498	0	0	-1.21022	-0.127454	5.33367	-0.140258	0.00699189	-0.0201479	-13.5326	3.97E-15	0.984399	0	0	0.0102386	0.0355641	-0.146908	-2.04975	450.348	444.947	653.424	370.443	370.443	370.443	8.0442	-82.9336	4.19939	538.669	495.176	199.591	194.098	194.098	194.098	-83.2321	-2.01849	-8.05346	30.3421	3.01594	0.277748	-0.0102324	-0.0656672	1.5978	5.82638	-18.6063	0.564571	0	0	0.00669182
1383	0	-0.852876	0	0	-0.856397	-0.123671	5.18895	-0.140422	0.00754549	-0.0196924	-13.5469	-1.63E-15	0.999218	0	0	0.0102964	-0.0667564	0.149239	-2.13393	447.773	444.981	653.264	370.725	370.725	370.725	8.13885	-82.8919	4.19536	533.133	495.161	199.443	194.098	194.098	194.098	-83.1984	-2.07669	-8.11712	29.9953	3.08511	0.442875	-0.0290954	-0.0544105	1.57719	9.88525	-14.4312	0.530637	0	0	0.00924517
1384	0	-0.50156	0	0	-0.503492	-0.119354	5.02376	-0.140582	0.00807004	-0.0190025	-13.5592	3.38E-15	1.00505	0	0	0.0103189	-0.175881	0.441662	-2.24001	445.197	444.969	653.095	371.037	371.037	371.037	8.24023	-82.8484	4.19069	527.581	495.149	199.294	194.098	194.098	194.098	-83.1637	-2.13934	-8.18509	29.649	3.1598	0.624387	-0.0295535	-0.0308458	1.55977	10.238	-8.02766	0.462687	0	0	0.00856481
1385	0	-0.151466	0	0	-0.152025	-0.114586	4.84122	-0.140739	0.00851365	-0.0187605	-13.569	7.56E-16	1.00025	0	0	0.0103155	-0.294361	0.730892	-2.36355	442.619	444.918	652.917	371.354	371.354	371.354	8.34712	-82.8031	4.18532	522.016	495.14	199.144	194.098	194.098	194.098	-83.1277	-2.20572	-8.25652	29.3081	3.24331	0.818808	-0.0442693	-0.0293085	1.53813	14.8042	-5.07657	0.432124	0	0	0.0111289
1386	0	0.19673	0	0	0.197355	-0.109395	4.64237	-0.140871	0.00893739	-0.0181852	-13.5743	3.93E-15	0.994296	0	0	0.0102958	-0.421468	1.01716	-2.50329	440.036	444.831	652.73	371.654	371.654	371.654	8.45846	-82.7559	4.17918	516.44	495.135	198.995	194.098	194.098	194.098	-83.0904	-2.27523	-8.33065	28.9799	3.34048	1.0229	-0.0363688	-0.0581564	1.51471	15.0467	-6.25259	0.378259	0	0	0.0113075
1387	0	0.543075	0	0	0.544691	-0.10387	4.4306	-0.14094	0.00929626	-0.017584	-13.5707	1.52E-15	0.986287	0	0	0.0102597	-0.551832	1.30178	-2.65452	437.451	444.711	652.525	371.926	371.926	371.926	8.5734	-82.7069	4.17187	510.856	495.136	198.846	194.098	194.098	194.098	-83.0518	-2.34761	-8.40667	28.6645	3.44348	1.23441	-0.0199849	-0.0867849	1.49896	14.0161	-6.945	0.329979	0	0	0.0104915
1388	0	0.887852	0	0	0.89026	-0.0981135	4.2098	-0.140978	0.00955593	-0.017317	-13.5605	1.99E-15	0.974803	0	0	0.0102135	-0.680053	1.58655	-2.81159	434.87	444.559	652.296	372.163	372.163	372.164	8.69135	-82.6559	4.1629	505.269	495.142	198.696	194.098	194.098	194.098	-83.0116	-2.42281	-8.48389	28.3581	3.54011	1.44966	-0.0191524	-0.104343	1.49074	16.8619	-6.33734	0.323421	0	0	0.0118697
1389	0	1.23096	0	0	1.23395	-0.09218	3.98211	-0.140942	0.00976138	-0.0167213	-13.5401	1.90E-16	0.964357	0	0	0.0101566	-0.802943	1.87303	-2.9718	432.295	444.376	652.04	372.364	372.364	372.365	8.81182	-82.6027	4.15198	499.678	495.153	198.547	194.098	194.098	194.098	-82.9696	-2.50074	-8.56179	28.0593	3.62843	1.66487	0.00704357	-0.120465	1.48371	14.5301	-6.0757	0.297619	0	0	0.0101255
1390	0	1.57271	0	0	1.57608	-0.086184	3.75188	-0.140912	0.0098777	-0.016469	-13.5173	4.19E-15	0.95163	0	0	0.0100936	-0.917365	2.16361	-3.12916	429.733	444.163	651.754	372.526	372.526	372.526	8.93454	-82.547	4.13859	494.089	495.171	198.398	194.098	194.098	194.098	-82.9255	-2.58155	-8.63993	27.7646	3.71191	1.8802	0.00946639	-0.148883	1.4767	17.0549	-8.15293	0.315032	0	0	0.0120291
1391	0	1.913	0	0	1.91663	-0.0801969	3.52188	-0.140837	0.0099461	-0.0157065	-13.4883	-3.63E-15	0.938964	0	0	0.0100229	-1.02008	2.46003	-3.28072	427.187	443.919	651.435	372.649	372.649	372.649	9.05927	-82.4884	4.12243	488.502	495.193	198.247	194.098	194.098	194.098	-82.879	-2.66529	-8.71797	27.473	3.80019	2.09516	0.0427829	-0.124888	1.49696	12.5494	-1.85794	0.288473	0	0	0.00811195
1392	0	2.25227	0	0	2.25601	-0.0743666	3.29779	-0.140787	0.00994576	-0.0154863	-13.4609	3.66E-15	0.921925	0	0	0.00994307	-1.11381	2.76514	-3.41849	424.667	443.643	651.088	372.744	372.744	372.744	9.18603	-82.4266	4.10304	482.922	495.221	198.095	194.098	194.098	194.098	-82.8297	-2.75224	-8.79566	27.1718	3.88715	2.30772	0.0471601	-0.152191	1.51396	14.1442	-4.04945	0.322313	0	0	0.00978545
1393	0	2.59035	0	0	2.59409	-0.0687601	3.0822	-0.14077	0.00990158	-0.0158512	-13.4354	-2.51E-15	0.900224	0	0	0.00985317	-1.19412	3.08025	-3.54032	422.177	443.333	650.709	372.839	372.839	372.839	9.31479	-82.3611	4.08014	477.35	495.252	197.94	194.098	194.098	194.098	-82.7771	-2.84256	-8.87285	26.849	3.94852	2.50665	0.0236646	-0.224387	1.51017	21.8057	-14.4148	0.425146	0	0	0.0166572
1394	0	2.92644	0	0	2.93012	-0.0633661	2.87471	-0.140728	0.00988335	-0.0156883	-13.4056	-2.64E-18	0.877597	0	0	0.00974975	-1.25013	3.40486	-3.65047	419.709	442.991	650.285	372.962	372.962	372.962	9.44535	-82.2917	4.05367	471.786	495.286	197.782	194.098	194.098	194.098	-82.7211	-2.93614	-8.94941	26.5044	3.96988	2.68025	0.0221439	-0.232584	1.51046	23.6948	-16.2162	0.459211	0	0	0.0184497
1395	0	3.26028	0	0	3.26384	-0.0582503	2.67784	-0.14066	0.00989452	-0.01512	-13.37	-4.13E-15	0.852775	0	0	0.00962668	-1.28048	3.7397	-3.74688	417.266	442.617	649.816	373.115	373.115	373.115	9.57752	-82.2179	4.02338	466.231	495.321	197.622	194.098	194.098	194.098	-82.661	-3.03301	-9.02508	26.1378	3.95849	2.8295	0.0435995	-0.172365	1.52546	19.8542	-8.90644	0.430799	0	0	0.0157628
1396	0	3.59204	0	0	3.59545	-0.0535405	2.49654	-0.140665	0.00998526	-0.0155539	-13.336	-1.94E-15	0.83107	0	0	0.00948793	-1.29416	4.08648	-3.82202	414.856	442.209	649.314	373.287	373.287	373.287	9.71113	-82.1394	3.98872	460.688	495.355	197.457	194.098	194.098	194.098	-82.5967	-3.13342	-9.09943	25.7449	3.92935	2.96379	0.0173293	-0.141186	1.53284	26.4536	-7.3019	0.503363	0	0	0.0220078
1397	0	3.92065	0	0	3.92389	-0.0492157	2.33002	-0.140709	0.0102237	-0.0162945	-13.3006	1.30E-15	0.820604	0	0	0.00932961	-1.29721	4.44458	-3.87782	412.474	441.772	648.789	373.468	373.468	373.468	9.84555	-82.0557	3.94961	455.157	495.388	197.288	194.098	194.098	194.098	-82.5275	-3.23699	-9.17205	25.3295	3.8907	3.08489	-0.0210705	-0.120781	1.53667	35.3373	-6.75843	0.599511	0	0	0.0308373
1398	0	4.24464	0	0	4.2477	-0.0452093	2.17573	-0.140763	0.0105966	-0.0165951	-13.2627	3.58E-15	0.823786	0	0	0.00914276	-1.29331	4.81237	-3.91925	410.113	441.307	648.245	373.652	373.652	373.652	9.97991	-81.9662	3.90602	449.634	495.419	197.115	194.098	194.098	194.098	-82.4527	-3.34315	-9.24236	24.8974	3.84273	3.19202	-0.0414518	-0.0971324	1.53666	39.3208	-3.58009	0.640717	0	0	0.0355365
1399	0	4.56293	0	0	4.56581	-0.0415124	2.03332	-0.140909	0.0111508	-0.0173089	-13.2311	-3.79E-15	0.849414	0	0	0.00893496	-1.2849	5.18855	-3.94752	407.77	440.817	647.689	373.827	373.827	373.827	10.1135	-81.8701	3.85779	444.12	495.446	196.938	194.098	194.098	194.098	-82.3716	-3.45156	-9.30982	24.4526	3.78232	3.28886	-0.0833665	-0.12142	1.51296	47.6	-5.97052	0.731778	0	0	0.0432609
1400	0	4.87417	0	0	4.87687	-0.0380651	1.90051	-0.141122	0.0118591	-0.0179915	-13.2043	-3.52E-15	0.898013	0	0	0.00870903	-1.26744	5.57057	-3.9679	405.434	440.305	647.115	373.978	373.978	373.978	10.2456	-81.7667	3.80487	438.611	495.471	196.758	194.098	194.098	194.098	-82.2833	-3.56171	-9.37398	24.0089	3.71355	3.38019	-0.12608	-0.151467	1.49026	55.4778	-8.53938	0.826261	0	0	0.0496146
1401	0	5.17723	0	0	5.17971	-0.0348142	1.77524	-0.141418	0.0127302	-0.0183961	-13.1837	2.28E-15	0.971977	0	0	0.00846324	-1.23524	5.95565	-3.98527	403.1	439.776	646.52	374.092	374.092	374.092	10.3755	-81.6555	3.74729	433.106	495.493	196.576	194.098	194.098	194.098	-82.1872	-3.6732	-9.43449	23.5784	3.63491	3.4694	-0.145733	-0.143813	1.49006	58.4101	-5.54963	0.888469	0	0	0.0505203
1402	0	5.4714	0	0	5.47371	-0.0317413	1.65682	-0.141861	0.0136872	-0.0199942	-13.1717	-3.25E-15	1.06231	0	0	0.00819946	-1.18765	6.34165	-4.001	400.762	439.231	645.904	374.162	374.162	374.162	10.5032	-81.5357	3.68505	427.603	495.517	196.393	194.098	194.098	194.098	-82.0825	-3.78583	-9.49128	23.1657	3.53462	3.55729	-0.218104	-0.137265	1.4845	73.8808	-4.29703	1.09194	0	0	0.0599719
1403	0	5.75489	0	0	5.75696	-0.0286644	1.53823	-0.142294	0.0146678	-0.0209866	-13.1485	-2.04E-15	1.15935	0	0	0.00791315	-1.12619	6.72432	-4.02643	398.408	438.675	645.273	374.174	374.174	374.174	10.6279	-81.4068	3.61908	422.095	495.542	196.212	194.098	194.098	194.098	-81.9685	-3.89852	-9.54452	22.7881	3.42398	3.6412	-0.258342	-0.107179	1.48877	82.3092	-0.478471	1.22583	0	0	0.0617908
1404	0	6.02655	0	0	6.0284	-0.0255097	1.41663	-0.14261	0.0155949	-0.0202313	-13.0974	-2.30E-15	1.25132	0	0	0.00759556	-1.05556	7.1009	-4.06524	396.035	438.11	644.636	374.113	374.113	374.113	10.7494	-81.2676	3.54988	416.579	495.572	196.036	194.098	194.098	194.098	-81.8441	-4.01075	-9.59447	22.4562	3.31777	3.72304	-0.221201	-0.0682053	1.50987	72.6851	4.49776	1.15957	0	0	0.0499581
1405	0	6.28736	0	0	6.28898	-0.0224734	1.29958	-0.142958	0.016445	-0.0200564	-13.0259	2.42E-15	1.33192	0	0	0.00725083	-0.980632	7.47204	-4.10383	393.662	437.535	644.002	373.977	373.977	373.977	10.8687	-81.1173	3.47652	411.059	495.61	195.865	194.098	194.098	194.098	-81.7085	-4.12363	-9.6413	22.1604	3.20833	3.80871	-0.20704	-0.0544817	1.52955	68.6565	5.18213	1.15728	0	0	0.0422092
1406	0	6.53748	0	0	6.53889	-0.0196778	1.1918	-0.143411	0.0171679	-0.0210468	-12.9379	-2.74E-15	1.39334	0	0	0.00687427	-0.902963	7.8373	-4.13372	391.305	436.952	643.376	373.775	373.775	373.775	10.9865	-80.9543	3.39819	405.537	495.659	195.702	194.098	194.098	194.098	-81.5602	-4.23807	-9.68511	21.895	3.08958	3.8981	-0.232346	-0.0554292	1.54843	74.8168	3.26188	1.27852	0	0	0.0401987
1407	0	6.77538	0	0	6.77662	-0.0170692	1.09122	-0.143884	0.0177887	-0.0222369	-12.8252	3.91E-16	1.43674	0	0	0.00645398	-0.822836	8.19397	-4.15791	388.967	436.357	642.762	373.519	373.519	373.519	11.1027	-80.7764	3.31481	400.009	495.72	195.547	194.098	194.098	194.098	-81.397	-4.35394	-9.72599	21.6639	2.96689	3.98353	-0.260856	-0.047908	1.57684	82.0758	2.75145	1.40754	0	0	0.0383332
1408	0	6.99898	0	0	7.00005	-0.0145604	0.994479	-0.144267	0.0183073	-0.0223088	-12.6799	-2.38E-15	1.4616	0	0	0.00598555	-0.742266	8.53917	-4.18102	386.65	435.75	642.167	373.223	373.223	373.223	11.217	-80.5809	3.2264	394.472	495.793	195.403	194.098	194.098	194.098	-81.2162	-4.47086	-9.764	21.4707	2.84848	4.05591	-0.240002	-0.0318664	1.61122	77.5231	3.96477	1.39801	0	0	0.0319381
1409	0	7.20741	0	0	7.20833	-0.0122394	0.904979	-0.144556	0.018741	-0.0215373	-12.506	1.16E-15	1.47051	0	0	0.00547333	-0.663844	8.87246	-4.19632	384.375	435.127	641.598	372.907	372.907	372.907	11.3299	-80.3649	3.13183	388.926	495.88	195.269	194.098	194.098	194.098	-81.0149	-4.58963	-9.79896	21.3073	2.73462	4.11384	-0.176079	-0.024182	1.64991	63.0092	4.18076	1.28766	0	0	0.023344
1410	0	7.40072	0	0	7.4015	-0.0103195	0.83094	-0.144966	0.0191251	-0.0220788	-12.3293	1.59E-17	1.46711	0	0	0.0049301	-0.588507	9.19508	-4.18931	382.172	434.483	641.058	372.595	372.595	372.595	11.4422	-80.1253	3.02908	383.376	495.981	195.147	194.098	194.098	194.098	-80.79	-4.71203	-9.83057	21.1564	2.61404	4.16002	-0.166059	-0.0218228	1.68266	61.2669	3.26963	1.31391	0	0	0.0205609
1411	0	7.57721	0	0	7.57792	-0.00880702	0.772614	-0.145506	0.0194547	-0.0237495	-12.1577	-2.76E-15	1.45029	0	0	0.00435588	-0.517481	9.50589	-4.15837	380.056	433.812	640.552	372.308	372.308	372.308	11.5539	-79.8584	2.91717	377.822	496.096	195.035	194.098	194.098	194.098	-80.538	-4.83851	-9.85859	21.013	2.4901	4.1916	-0.189718	-0.0254977	1.71319	68.4268	1.57535	1.44641	0	0	0.0206273
1412	0	7.73397	0	0	7.73459	-0.00753669	0.723623	-0.14609	0.0197461	-0.0252633	-11.9876	-6.15E-16	1.42121	0	0	0.00375074	-0.451417	9.80174	-4.11312	378.032	433.11	640.085	372.064	372.064	372.064	11.6641	-79.5605	2.79609	372.258	496.223	194.937	194.098	194.098	194.098	-80.2551	-4.96826	-9.88267	20.8825	2.37635	4.20063	-0.211726	-0.0512261	1.73189	74.8834	-3.04679	1.55291	0	0	0.019894
1413	0	7.86824	0	0	7.86881	-0.00637142	0.678683	-0.146549	0.019932	-0.0247988	-11.806	-2.27E-15	1.37268	0	0	0.00311862	-0.389075	10.0799	-4.06171	376.105	432.373	639.659	371.877	371.877	371.877	11.7718	-79.228	2.66564	366.682	496.36	194.853	194.098	194.098	194.098	-79.9373	-5.10058	-9.9024	20.7708	2.28895	4.18329	-0.142515	-0.0293914	1.76805	60.1164	0.991253	1.41753	0	0	0.0160693
1414	0	7.97994	0	0	7.98043	-0.00548372	0.644447	-0.147052	0.0200406	-0.0240523	-11.629	-1.52E-15	1.30723	0	0	0.00247084	-0.332321	10.3421	-3.99204	374.308	431.595	639.28	371.763	371.763	371.763	11.8772	-78.8574	2.5238	361.098	496.506	194.783	194.098	194.098	194.098	-79.5814	-5.23685	-9.91707	20.6624	2.22045	4.14676	-0.062576	-0.0412296	1.80339	42.6162	0.298795	1.24032	0	0	0.0117666
1415	0	8.06923	0	0	8.06971	-0.00508857	0.629207	-0.147799	0.0200869	-0.025217	-11.4748	2.71E-15	1.22522	0	0	0.00181135	-0.278995	10.5905	-3.89016	372.676	430.772	638.945	371.749	371.749	371.749	11.9804	-78.4455	2.36835	355.512	496.66	194.729	194.098	194.098	194.098	-79.1842	-5.37862	-9.92591	20.5347	2.14052	4.09302	-0.0619584	-0.05567	1.82276	43.7097	-1.29337	1.26999	0	0	0.0128935
1416	0	8.13387	0	0	8.13439	-0.00511248	0.630129	-0.148726	0.0200742	-0.027263	-11.3386	3.22E-15	1.12638	0	0	0.00112987	-0.226779	10.8236	-3.76125	371.22	429.901	638.654	371.847	371.847	371.847	12.0799	-77.9886	2.19882	349.925	496.819	194.693	194.098	194.098	194.098	-78.7419	-5.52512	-9.92795	20.3862	2.04198	4.01772	-0.0918439	-0.082855	1.82463	51.9977	-5.15804	1.38617	0	0	0.0159765
1417	0	8.17049	0	0	8.17099	-0.00534274	0.63901	-0.149712	0.0200315	-0.0287004	-11.2112	1.61E-15	1.01366	0	0	0.000418699	-0.172503	11.0381	-3.62033	369.937	428.983	638.408	372.056	372.056	372.056	12.173	-77.4833	2.01584	344.334	496.977	194.677	194.098	194.098	194.098	-78.2506	-5.67423	-9.92218	20.2303	1.93942	3.91901	-0.103193	-0.0914088	1.82403	54.6979	-5.45346	1.39925	0	0	0.0176885
1418	0	8.17622	0	0	8.17676	-0.00566523	0.651447	-0.15067	0.0199835	-0.0285839	-11.0853	4.00E-15	0.891078	0	0	-0.000322124	-0.116022	11.2322	-3.47581	368.835	428.018	638.209	372.361	372.361	372.361	12.2572	-76.9261	1.81957	338.737	497.129	194.685	194.098	194.098	194.098	-77.7064	-5.82424	-9.90726	20.077	1.84921	3.80447	-0.0397181	-0.0351562	1.84431	39.6961	5.77493	1.17592	0	0	0.0147228
1419	0	8.15032	0	0	8.15088	-0.00620606	0.672305	-0.151736	0.0199909	-0.0293266	-10.9689	9.09E-16	0.767213	0	0	-0.00109051	-0.0631508	11.4071	-3.32003	367.942	427.01	638.066	372.745	372.745	372.746	12.3305	-76.3141	1.6089	333.142	497.273	194.72	194.098	194.098	194.098	-77.1062	-5.97486	-9.88161	19.9191	1.77021	3.68956	-0.0280148	-0.0397655	1.84548	35.6037	8.49002	1.04127	0	0	0.0135229
1420	0	8.09091	0	0	8.09152	-0.006967	0.701652	-0.152809	0.020077	-0.0307804	-10.8411	-3.98E-15	0.647089	0	0	-0.00188706	-0.0118957	11.5617	-3.15577	367.27	425.962	637.978	373.2	373.2	373.2	12.3902	-75.6443	1.38367	327.553	497.404	194.784	194.098	194.098	194.098	-76.4468	-6.1247	-9.84353	19.7582	1.69605	3.57973	-0.0476613	-0.0852184	1.83238	38.6194	6.03747	0.978077	0	0	0.0137638
1421	0	7.99509	0	0	7.99576	-0.00783583	0.735159	-0.15361	0.0202362	-0.0318402	-10.6577	-3.47E-15	0.5346	0	0	-0.00270874	0.0466751	11.6923	-2.99563	366.82	424.883	637.936	373.723	373.723	373.723	12.4328	-74.9137	1.14453	321.972	497.516	194.883	194.098	194.098	194.098	-75.7246	-6.27146	-9.79131	19.6057	1.61977	3.47217	-0.0612795	-0.108617	1.82294	38.9671	8.27115	0.823923	0	0	0.0135533
1422	0	7.85969	0	0	7.86041	-0.00874368	0.770171	-0.153845	0.0205104	-0.0315077	-10.3695	-2.03E-15	0.440323	0	0	-0.00353542	0.118931	11.7953	-2.84948	366.598	423.781	637.936	374.306	374.306	374.306	12.4551	-74.119	0.892208	316.403	497.607	195.018	194.098	194.098	194.098	-74.9359	-6.41286	-9.72327	19.4712	1.53355	3.36389	-0.0240801	-0.0892957	1.82509	25.8653	17.9176	0.417489	0	0	0.0110057
1423	0	7.682	0	0	7.68277	-0.00981567	0.811512	-0.153426	0.0208887	-0.0302402	-9.95022	-2.71E-15	0.371243	0	0	-0.00434304	0.206558	11.8691	-2.7139	366.625	422.669	637.974	374.94	374.94	374.94	12.4541	-73.2561	0.626588	310.856	497.675	195.186	194.098	194.098	194.098	-74.0762	-6.54772	-9.63765	19.3524	1.42265	3.25682	0.0360144	-0.0682797	1.81858	5.59277	27.1589	-0.167084	0	0	0.00817669
1424	0	7.45853	0	0	7.45938	-0.0112689	0.867553	-0.15252	0.0214299	-0.0299859	-9.40209	-1.73E-15	0.340242	0	0	-0.005117	0.312217	11.912	-2.58018	366.932	421.556	638.046	375.611	375.611	375.611	12.4276	-72.3199	0.347534	305.342	497.72	195.382	194.098	194.098	194.098	-73.1401	-6.67508	-9.53303	19.2479	1.27746	3.15567	0.0410819	-0.0737241	1.7949	-2.84527	30.8259	-0.643752	0	0	0.0083579
1425	0	7.18258	0	0	7.18354	-0.0131181	0.938862	-0.151191	0.0220769	-0.0304339	-8.72257	-1.52E-15	0.348525	0	0	-0.00582708	0.44026	11.9188	-2.45318	367.532	420.458	638.145	376.298	376.298	376.298	12.3726	-71.3036	0.0566859	299.87	497.743	195.596	194.098	194.098	194.098	-72.1206	-6.79242	-9.40854	19.176	1.11291	3.0602	0.00602351	-0.0333759	1.77841	-2.93628	41.1417	-1.06988	0	0	0.0126192
1426	0	6.84454	0	0	6.84564	-0.0152243	1.02008	-0.149281	0.0227631	-0.0284588	-7.8947	1.14E-15	0.394304	0	0	-0.00641128	0.588092	11.8822	-2.3447	368.434	419.389	638.273	376.973	376.973	376.973	12.286	-70.1988	-0.242862	294.443	497.745	195.818	194.098	194.098	194.098	-71.0088	-6.89601	-9.26401	19.1625	0.958463	2.96482	0.0641873	0.0282617	1.78245	-26.2917	55.618	-1.9356	0	0	0.0188656
1427	0	6.43542	0	0	6.43664	-0.0177718	1.11831	-0.146913	0.0233902	-0.0249507	-6.93063	-1.27E-15	0.471585	0	0	-0.00680009	0.752047	11.7981	-2.24503	369.672	418.361	638.43	377.624	377.624	377.624	12.1664	-68.9959	-0.549053	289.074	497.731	196.03	194.098	194.098	194.098	-69.7949	-6.98396	-9.09991	19.2061	0.804924	2.8632	0.172891	0.0592238	1.78278	-63.0871	65.7727	-3.07758	0	0	0.0313032
1428	0	5.94572	0	0	5.94714	-0.0211582	1.24887	-0.144343	0.0238509	-0.0222427	-5.86087	-3.30E-15	0.573207	0	0	-0.00692553	0.93482	11.6639	-2.13253	371.297	417.388	638.606	378.256	378.256	378.256	12.0132	-67.684	-0.860018	283.778	497.708	196.21	194.098	194.098	194.098	-68.4681	-7.05509	-8.9173	19.2924	0.619853	2.75029	0.237544	0.0493043	1.75764	-91.3415	69.3624	-4.06843	0	0	0.048914
1429	0	5.3631	0	0	5.36476	-0.0256709	1.42284	-0.141701	0.0240691	-0.0198861	-4.71969	-3.10E-15	0.688198	0	0	-0.00672605	1.14419	11.4749	-1.99434	373.345	416.481	638.783	378.865	378.865	378.865	11.826	-66.2504	-1.17227	278.569	497.681	196.337	194.098	194.098	194.098	-67.0158	-7.10692	-8.71794	19.4224	0.391919	2.62599	0.310918	0.0497538	1.73321	-122.781	74.5988	-5.00318	0	0	0.0758178
1430	0	4.67305	0	0	4.67498	-0.0315532	1.64957	-0.139295	0.0239409	-0.0198288	-3.57624	-3.01E-16	0.795903	0	0	-0.0061765	1.3851	11.2261	-1.81916	375.854	415.651	638.948	379.447	379.447	379.447	11.604	-64.681	-1.48101	273.456	497.656	196.386	194.098	194.098	194.098	-65.4238	-7.13586	-8.50403	19.6	0.118175	2.49531	0.328196	0.0909074	1.72129	-141.344	84.5251	-5.64712	0	0	0.110822
1431	0	3.85775	0	0	3.85993	-0.0387556	1.92711	-0.137531	0.0234604	-0.0240507	-2.52763	-3.76E-15	0.888109	0	0	-0.0053308	1.65499	10.9101	-1.61034	378.838	414.907	639.1	379.993	379.993	379.993	11.3458	-62.961	-1.77916	268.438	497.633	196.338	194.098	194.098	194.098	-63.6772	-7.13622	-8.2781	19.8389	-0.191436	2.35676	0.230564	0.0760191	1.70178	-130.657	81.7893	-5.71151	0	0	0.130686
1432	0	2.8963	0	0	2.89852	-0.0467621	2.23553	-0.136482	0.0226028	-0.0291176	-1.65932	-1.06E-15	0.959465	0	0	-0.00433231	1.95474	10.5149	-1.40106	382.273	414.257	639.234	380.51	380.51	380.51	11.05	-61.0753	-2.0581	263.496	497.609	196.186	194.098	194.098	194.098	-61.7609	-7.10101	-8.04281	20.1742	-0.513959	2.18928	0.129758	0.0500121	1.68502	-118.833	73.813	-5.74964	0	0	0.14328
1433	0	1.77013	0	0	1.77191	-0.0551795	2.55964	-0.135941	0.0215266	-0.0299911	-1.04667	1.90E-15	1.02909	0	0	-0.00346133	2.28545	10.0313	-1.21597	386.139	413.704	639.347	381.009	381.009	381.009	10.7163	-59.0106	-2.31057	258.615	497.579	195.931	194.098	194.098	194.098	-59.6614	-7.02497	-7.80024	20.6313	-0.831795	1.97551	0.350307	0.136803	1.68556	-176.678	82.4865	-6.68702	0	0	0.231217
1434	0	0.468897	0	0	0.469512	-0.0645659	2.92087	-0.136398	0.0201456	-0.036087	-0.855591	-1.69E-16	1.10419	0	0	-0.00341643	2.63811	9.46373	-1.01198	390.497	413.246	639.439	381.488	381.488	381.488	10.3453	-56.7561	-2.53142	253.793	497.539	195.572	194.098	194.098	194.098	-57.3684	-6.90517	-7.55136	21.1799	-1.15567	1.74059	0.430983	0.206894	1.69981	-198.132	86.9807	-6.85889	0	0	0.29293
1435	0	-1.01635	0	0	-1.01806	-0.0750701	3.32483	-0.138221	0.018614	-0.0471998	-1.27264	-1.27E-15	1.21968	0	0	-0.00528561	3.0012	8.81457	-0.765964	395.374	412.881	639.52	381.953	381.953	381.953	9.9376	-54.3049	-2.71372	249.017	497.479	195.127	194.098	194.098	194.098	-54.8752	-6.73725	-7.29672	21.7983	-1.49439	1.49005	0.431683	0.205742	1.70404	-194.754	80.4899	-6.29457	0	0	0.315499
1436	0	-2.69019	0	0	-2.69599	-0.0864511	3.76214	-0.14202	0.0171107	-0.0608958	-2.53197	-2.28E-15	1.41419	0	0	-0.0106097	3.37102	8.08403	-0.478734	400.759	412.601	639.592	382.426	382.426	382.426	9.49475	-51.6564	-2.85067	244.266	497.388	194.639	194.098	194.098	194.098	-52.1816	-6.51766	-7.03657	22.4808	-1.85119	1.2144	0.425856	0.17707	1.7038	-187.318	71.0183	-5.429	0	0	0.32553
1437	0	-4.54736	0	0	-4.55975	-0.0983804	4.22004	-0.148441	0.015748	-0.0766914	-4.87318	2.11E-16	1.72146	0	0	-0.0211684	3.74896	7.27432	-0.153127	406.628	412.4	639.655	382.932	382.932	382.932	9.02105	-48.8194	-2.93698	239.526	497.25	194.173	194.098	194.098	194.098	-49.2971	-6.24558	-6.77131	23.223	-2.22826	0.909475	0.413115	0.116095	1.69367	-176.94	57.143	-4.32851	0	0	0.32346
1438	0	-6.56914	0	0	-6.59123	-0.110449	4.68275	-0.158222	0.0147093	-0.094022	-8.50858	-8.25E-16	2.18058	0	0	-0.0385277	4.13995	6.38989	0.207099	412.947	412.267	639.705	383.495	383.495	383.495	8.52409	-45.8162	-2.96991	234.799	497.053	193.821	194.098	194.098	194.098	-46.245	-5.92405	-6.50205	24.0229	-2.62112	0.58113	0.389125	0.0821826	1.69189	-162.58	46.7803	-2.98839	0	0	0.312799
1439	0	-8.72024	0	0	-8.75555	-0.122063	5.12743	-0.171799	0.0140979	-0.111449	-13.5326	-5.04E-15	2.82136	0	0	-0.0630502	4.54431	5.43714	0.596215	419.669	412.191	639.75	384.125	384.125	384.125	8.01605	-42.6857	-2.95076	230.12	496.788	193.699	194.098	194.098	194.098	-43.0658	-5.56159	-6.23176	24.8772	-3.02282	0.239873	0.348358	0.097404	1.71219	-144.302	42.3938	-1.47528	0	0	0.294858
1440	0	-10.9473	0	0	-10.999	-0.132382	5.52205	-0.188921	0.013943	-0.126684	-19.8447	4.69E-15	3.66437	0	0	-0.0928476	4.95375	4.42372	1.00459	426.738	412.159	639.807	384.824	384.824	384.824	7.51446	-39.486	-2.88684	225.565	496.45	193.936	194.098	194.098	194.098	-39.8194	-5.17401	-5.96643	25.7772	-3.43391	-0.107426	0.287907	0.141541	1.73609	-123.689	41.1077	0.125064	0	0	0.269778
1441	0	-13.1794	0	0	-13.2491	-0.140377	5.82742	-0.2085	0.0140993	-0.136756	-27.1245	-4.82E-15	4.6993	0	0	-0.123287	5.35553	3.35783	1.41658	434.081	412.156	639.905	385.578	385.578	385.579	7.04183	-36.2941	-2.79327	221.263	496.044	194.663	194.098	194.098	194.098	-36.585	-4.78527	-5.71578	26.718	-3.84821	-0.454454	0.214424	0.166811	1.74472	-105.067	36.0451	1.75201	0	0	0.240399
1442	0	-15.3322	0	0	-15.4189	-0.145015	6.0044	-0.228749	0.0144374	-0.138794	-34.8581	-5.58E-15	5.88937	0	0	-0.147576	5.74009	2.24816	1.81258	441.619	412.167	640.069	386.365	386.365	386.365	6.6234	-33.202	-2.69183	217.392	495.58	195.984	194.098	194.098	194.098	-33.4568	-4.42519	-5.49332	27.7025	-4.24981	-0.791782	0.181733	0.175423	1.7363	-101.844	28.3829	3.33563	0	0	0.236901
1443	0	-17.3146	0	0	-17.4138	-0.145534	6.0242	-0.247525	0.0147847	-0.132219	-42.4168	-1.86E-15	7.15759	0	0	-0.158481	6.10256	1.10524	2.18077	449.276	412.176	640.318	387.155	387.155	387.155	6.28358	-30.3093	-2.60609	214.176	495.08	197.952	194.098	194.098	194.098	-30.5359	-4.12324	-5.31528	28.7279	-4.63175	-1.10419	0.187831	0.164674	1.70956	-112.906	17.7903	4.98644	0	0	0.261371
1444	0	-19.0383	0	0	-19.1425	-0.141471	5.86918	-0.262902	0.0149757	-0.119073	-49.1712	-3.05E-15	8.3762	0	0	-0.150702	6.44162	-0.059276	2.51665	456.989	412.171	640.669	387.918	387.918	387.918	6.04352	-27.7141	-2.55598	211.851	494.564	200.557	194.098	194.098	194.098	-27.9214	-3.90286	-5.19929	29.7862	-4.9969	-1.37239	0.168507	0.179422	1.67428	-121.52	10.9734	6.93442	0	0	0.284637
1445	0	-20.4268	0	0	-20.5265	-0.132458	5.52495	-0.27363	0.0147955	-0.100426	-54.5878	-1.35E-15	9.36432	0	0	-0.122842	6.75318	-1.23528	2.80957	464.688	412.14	641.141	388.614	388.614	388.614	5.92038	-25.5055	-2.55625	210.642	494.058	203.732	194.098	194.098	194.098	-25.7027	-3.78019	-5.16247	30.8758	-5.33945	-1.58231	0.132897	0.21208	1.63244	-128.66	5.95372	9.10647	0	0	0.30634
1446	0	-21.422	0	0	-21.5074	-0.118303	4.98355	-0.279118	0.0140017	-0.0773038	-58.2705	-5.41E-15	9.91759	0	0	-0.078117	7.03167	-2.41425	3.0448	472.302	412.07	641.753	389.2	389.2	389.2	5.92588	-23.7558	-2.61294	210.738	493.577	207.363	194.098	194.098	194.098	-23.9524	-3.76123	-5.21897	31.999	-5.65137	-1.7261	0.124794	0.226363	1.5783	-143.516	-3.20087	11.2527	0	0	0.344718
1447	0	-21.9881	0	0	-22.0519	-0.0991756	4.25055	-0.278926	0.0120872	-0.052789	-59.9508	6.09E-15	9.81643	0	0	-0.023793	7.27421	-3.58801	3.21383	479.771	411.954	642.519	389.638	389.638	389.638	6.06458	-22.5156	-2.7193	212.28	493.132	211.305	194.098	194.098	194.098	-22.721	-3.83863	-5.37733	33.1528	-5.93516	-1.79537	0.123081	0.260394	1.51776	-158.616	-9.1995	13.3381	0	0	0.387962
1448	0	-22.1138	0	0	-22.1535	-0.0755199	3.34212	-0.272854	0.00858032	-0.0294791	-59.5193	-6.09E-15	8.90328	0	0	0.0304727	7.47596	-4.74962	3.31036	487.045	411.783	643.454	389.884	389.884	389.884	6.33314	-21.8108	-2.85809	215.349	492.716	215.404	194.098	194.098	194.098	-22.0342	-3.99467	-5.6383	34.337	-6.18307	-1.78153	0.097056	0.309237	1.45862	-165.339	-11.2767	15.3409	0	0	0.414154
1449	0	-21.8133	0	0	-21.8315	-0.0480034	2.28334	-0.261062	0.00326188	-0.00775545	-57.0519	-3.38E-15	7.15138	0	0	0.0752709	7.63098	-5.89433	3.32446	494.073	411.552	644.569	389.896	389.896	389.896	6.71932	-21.6424	-3.00585	219.964	492.312	219.511	194.098	194.098	194.098	-21.8923	-4.20578	-5.99317	35.5587	-6.37368	-1.68169	0.0870523	0.318626	1.40261	-172.457	-17.4798	17.0902	0	0	0.440921
1450	0	-21.1239	0	0	-21.1281	-0.0176877	1.11507	-0.244045	-0.00360617	0.0116249	-52.8126	1.35E-15	4.69854	0	0	0.104123	7.73982	-7.01813	3.25074	500.816	411.257	645.865	389.657	389.657	389.657	7.20075	-21.987	-3.13445	226.088	491.883	223.492	194.098	194.098	194.098	-22.2707	-4.44335	-6.42342	36.8185	-6.50132	-1.49788	0.0922712	0.280312	1.35064	-179.585	-28.975	18.3754	0	0	0.467696
1451	0	-20.103	0	0	-20.103	0.0140056	-0.10727	-0.222838	-0.0113103	0.0277832	-47.2425	6.77E-16	1.82463	0	0	0.11514	7.81045	-8.11733	3.09035	507.248	410.897	647.328	389.181	389.181	389.181	7.7458	-22.8001	-3.21614	233.636	491.383	227.227	194.098	194.098	194.098	-23.1228	-4.67791	-6.90209	38.1095	-6.57698	-1.23546	0.115992	0.241858	1.30416	-186.046	-37.8585	18.9645	0	0	0.492927
1452	0	-18.8217	0	0	-18.8269	0.0454807	-1.3211	-0.199114	-0.0187429	0.0401063	-40.9167	5.41E-15	-1.09774	0	0	0.111045	7.85082	-9.18848	2.85105	513.356	410.473	648.945	388.489	388.489	388.489	8.31655	-24.0222	-3.23017	242.488	490.764	230.613	194.098	194.098	194.098	-24.3863	-4.88463	-7.39664	39.4213	-6.60942	-0.901385	0.148254	0.231514	1.27056	-189.236	-39.1219	18.5776	0	0	0.507155
1453	0	-17.3582	0	0	-17.3748	0.0752025	-2.46624	-0.174969	-0.02446	0.0488879	-34.4586	-4.06E-15	-3.66149	0	0	0.0975333	7.86355	-10.2286	2.54453	519.136	409.985	650.704	387.598	387.598	387.598	8.87311	-25.5853	-3.16769	252.502	489.978	233.563	194.098	194.098	194.098	-25.9901	-5.04756	-7.87273	40.742	-6.5981	-0.505638	0.188035	0.252286	1.25223	-189.883	-31.6093	16.8417	0	0	0.509455
1454	0	-15.7901	0	0	-15.8202	0.10184	-3.4909	-0.15263	-0.0272631	0.0550856	-28.4423	-1.35E-15	-5.52638	0	0	0.080817	7.8462	-11.2349	2.1854	524.588	409.432	652.597	386.526	386.526	386.526	9.37854	-27.4204	-3.03216	263.538	488.991	236.009	194.098	194.098	194.098	-27.8621	-5.16029	-8.29841	42.0563	-6.53944	-0.0616855	0.238457	0.247562	1.24043	-191.069	-23.883	13.5698	0	0	0.506853
1455	0	-14.1866	0	0	-14.2285	0.124272	-4.3521	-0.133903	-0.0262753	0.059268	-23.2977	0	-6.45317	0	0	0.0656006	7.80004	-12.2044	1.79148	529.719	408.813	654.61	385.306	385.306	385.306	9.80328	-29.4628	-2.83576	275.464	487.789	237.897	194.098	194.098	194.098	-29.9351	-5.22333	-8.64803	43.344	-6.44033	0.415427	0.291103	0.181014	1.2326	-192.742	-21.19	8.72875	0	0	0.499803
1456	0	-12.6038	0	0	-12.6531	0.141623	-5.01687	-0.119854	-0.0211374	0.0605194	-19.2639	-6.77E-16	-6.33082	0	0	0.054117	7.73513	-13.134	1.38231	534.541	408.129	656.713	383.998	383.998	383.998	10.1284	-31.6568	-2.59584	288.174	486.378	239.193	194.098	194.098	194.098	-32.152	-5.24221	-8.90514	44.5827	-6.32098	0.908596	0.340719	0.121873	1.22838	-192.43	-12.6943	2.51357	0	0	0.480438
1457	0	-11.0825	0	0	-11.1338	0.153433	-5.46862	-0.110866	-0.0120545	0.058542	-16.4011	0	-5.17733	0	0	0.0463872	7.6613	-14.0206	0.976068	539.066	407.378	658.878	382.66	382.66	382.66	10.3476	-33.9587	-2.33261	301.582	484.788	239.889	194.098	194.098	194.098	-34.4689	-5.22723	-9.06384	45.7553	-6.19251	1.40018	0.373685	0.0889889	1.23849	-186.999	3.11702	-4.72181	0	0	0.441706
1458	0	-9.6481	0	0	-9.69665	0.159724	-5.70897	-0.106795	0.000371763	0.0543458	-14.628	2.71E-15	-3.1117	0	0	0.0411328	7.58527	-14.8616	0.587049	543.303	406.56	661.075	381.345	381.345	381.345	10.4675	-36.3373	-2.06597	315.627	483.073	240.006	194.098	194.098	194.098	-36.8553	-5.19173	-9.12873	46.8496	-6.06033	1.87059	0.420461	0.0441861	1.24993	-183.754	18.097	-12.5122	0	0	0.404325
1459	0	-8.31266	0	0	-8.35502	0.160831	-5.75123	-0.106978	0.015208	0.0477896	-13.755	1.69E-15	-0.331872	0	0	0.0367668	7.51435	-15.6536	0.231538	547.261	405.673	663.273	380.106	380.106	380.106	10.5054	-38.7722	-1.81128	330.263	481.302	239.591	194.098	194.098	194.098	-39.2925	-5.14905	-9.1143	47.8502	-5.9372	2.30288	0.461121	0.0177189	1.26598	-177.702	35.6208	-20.2779	0	0	0.357375
1460	0	-7.07789	0	0	-7.11226	0.1574	-5.62019	-0.110505	0.0313657	0.0389954	-13.5407	2.37E-15	2.91904	0	0	0.0321578	7.45376	-16.3929	-0.0765306	550.95	404.716	665.444	378.988	378.988	378.988	10.4876	-41.2518	-1.5784	345.453	479.557	238.717	194.098	194.098	194.098	-41.7715	-5.11196	-9.04298	48.7448	-5.83076	2.68239	0.479264	0.0126478	1.28869	-165.189	55.4502	-27.4835	0	0	0.296347
1461	0	-5.93907	0	0	-5.96515	0.150337	-5.35023	-0.11646	0.0476667	0.0291751	-13.7426	-2.88E-15	6.36719	0	0	0.0269139	7.40607	-17.0761	-0.329237	554.371	403.69	667.558	378.026	378.026	378.026	10.4463	-43.7705	-1.37119	361.162	477.926	237.474	194.098	194.098	194.098	-44.2891	-5.09194	-8.94292	49.5286	-5.73694	2.99539	0.509676	0.0145435	1.30271	-154.605	74.1767	-33.7446	0	0	0.238924
1462	0	-4.888	0	0	-4.90655	0.14061	-4.97809	-0.124041	0.0629843	0.019032	-14.1468	-3.38E-15	9.72615	0	0	0.0212968	7.37249	-17.6989	-0.516525	557.527	402.596	669.591	377.24	377.24	377.239	10.4162	-46.3256	-1.18677	377.353	476.499	235.963	194.098	194.098	194.098	-46.8456	-5.09797	-8.84572	50.1944	-5.64877	3.23645	0.559723	0.0157621	1.31508	-148.833	87.6692	-38.9188	0	0	0.18903
1463	0	-3.91562	0	0	-3.92796	0.129124	-4.53812	-0.132501	0.0762497	0.00822037	-14.5663	4.74E-15	12.7061	0	0	0.0159526	7.35392	-18.256	-0.624938	560.427	401.439	671.516	376.643	376.643	376.643	10.4321	-48.9149	-1.01646	393.985	475.36	234.286	194.098	194.098	194.098	-49.4416	-5.13646	-8.78365	50.7238	-5.57957	3.40737	0.571775	0.0173758	1.33898	-136.89	92.927	-42.9583	0	0	0.133985
1464	0	-3.01496	0	0	-3.02257	0.11678	-4.06464	-0.141195	0.0864872	-0.00439777	-14.8503	2.03E-15	15.0276	0	0	0.0117447	7.3523	-18.7432	-0.651333	563.067	400.226	673.308	376.258	376.258	376.258	10.5252	-51.5348	-0.847735	411.007	474.58	232.547	194.098	194.098	194.098	-52.076	-5.21195	-8.78669	51.1046	-5.5494	3.50779	0.523626	0.0761666	1.37599	-112.163	98.139	-45.5079	0	0	0.0740221
1465	0	-2.18408	0	0	-2.1884	0.104655	-3.59908	-0.149333	0.0927571	-0.0208885	-14.8652	-2.71E-15	16.4377	0	0	0.00935918	7.36036	-19.1587	-0.612295	565.418	398.966	674.946	376.082	376.082	376.082	10.7203	-54.1791	-0.666566	428.354	474.209	230.844	194.098	194.098	194.098	-54.7452	-5.32744	-8.87933	51.3466	-5.54424	3.53539	0.384917	0.319888	1.43631	-63.8774	125.599	-45.9878	0	0	0.00667175
1466	0	-1.42933	0	0	-1.43156	0.0942571	-3.19941	-0.156271	0.0943231	-0.0375417	-14.5305	4.06E-15	16.7484	0	0	0.00871096	7.34529	-19.5042	-0.552303	567.415	397.667	676.441	376.045	376.045	376.045	11.0328	-56.8372	-0.459025	445.935	474.27	229.272	194.098	194.098	194.098	-57.4409	-5.48384	-9.07756	51.4933	-5.47153	3.48735	0.206825	0.607633	1.49562	-7.13548	158.103	-44.242	0	0	-0.0644932
1467	0	-0.763234	0	0	-0.764224	0.0869265	-2.91746	-0.16196	0.0908471	-0.0472723	-13.8741	-6.77E-16	15.8688	0	0	0.00895113	7.27119	-19.7832	-0.521804	568.984	396.337	677.804	376.058	376.058	376.058	11.4655	-59.4937	-0.211174	463.654	474.756	227.905	194.098	194.098	194.098	-60.149	-5.67739	-9.38715	51.5982	-5.22569	3.36217	0.17828	0.619465	1.49863	10.5112	150.604	-40.7702	0	0	-0.11042
1468	0	-0.197914	0	0	-0.198149	0.0827745	-2.7577	-0.166914	0.0827775	-0.0529408	-13.0295	-2.71E-15	13.851	0	0	0.00887641	7.13749	-19.9961	-0.530146	570.116	394.994	679.016	376.101	376.101	376.101	12.0076	-62.1281	0.0891046	481.428	475.628	226.78	194.098	194.098	194.098	-62.8496	-5.89909	-9.80257	51.6685	-4.81757	3.17367	0.206866	0.505534	1.46925	11.7212	129.174	-36.3897	0	0	-0.130456
1469	0	0.254695	0	0	0.254982	0.0811093	-2.69362	-0.171746	0.0709177	-0.0583415	-12.1762	3.38E-15	10.8516	0	0	0.00763913	6.96434	-20.1422	-0.565548	570.831	393.658	680.044	376.187	376.187	376.187	12.6352	-64.7173	0.447243	499.195	476.824	225.907	194.098	194.098	194.098	-65.5188	-6.13795	-10.3063	51.6909	-4.31722	2.94605	0.209956	0.41646	1.43788	18.5448	115.807	-31.9111	0	0	-0.136786
1470	0	0.582139	0	0	0.582771	0.0810599	-2.69171	-0.176863	0.0564982	-0.0635034	-11.4858	-3.72E-15	7.13699	0	0	0.00524761	6.76994	-20.2229	-0.621263	571.151	392.35	680.856	376.312	376.312	376.311	13.3139	-67.2381	0.859578	516.901	478.252	225.285	194.098	194.098	194.098	-68.1308	-6.38236	-10.8695	51.6638	-3.77575	2.70458	0.197969	0.357868	1.41009	27.8079	107.342	-27.7939	0	0	-0.131965
1471	0	0.773595	0	0	0.774475	0.0816915	-2.71602	-0.182543	0.0409525	-0.0685403	-11.1023	-4.27E-15	3.05345	0	0	0.00227502	6.56688	-20.2416	-0.696173	571.093	391.091	681.433	376.452	376.452	376.452	14.002	-69.6697	1.31355	534.504	479.804	224.907	194.098	194.098	194.098	-70.661	-6.62045	-11.4548	51.595	-3.22418	2.47271	0.176477	0.329782	1.39366	37.5726	100.818	-24.1338	0	0	-0.120123
1472	0	0.822515	0	0	0.82345	0.0820522	-2.7299	-0.188817	0.0258995	-0.0740313	-11.1083	1.69E-15	-0.995941	0	0	-0.000583661	6.36182	-20.2036	-0.79294	570.672	389.899	681.767	376.58	376.58	376.58	14.6543	-71.9965	1.78907	551.972	481.365	224.764	194.098	194.098	194.098	-73.0876	-6.84053	-12.0197	51.4964	-2.68486	2.26829	0.149621	0.340434	1.3959	48.1616	98.3534	-20.9752	0	0	-0.108356
1473	0	0.727912	0	0	0.728716	0.081257	-2.6993	-0.195379	0.0128671	-0.0796512	-11.5078	-4.74E-15	-4.61303	0	0	-0.00273311	6.15507	-20.1152	-0.916811	569.906	388.788	681.861	376.663	376.663	376.663	15.2269	-74.2085	2.26083	569.28	482.819	224.855	194.098	194.098	194.098	-75.3938	-7.03194	-12.5213	51.3833	-2.16936	2.10081	0.134545	0.343974	1.39981	55.3364	93.9517	-18.5435	0	0	-0.0926655
1474	0	0.496251	0	0	0.49676	0.0784164	-2.58996	-0.201813	0.00317376	-0.0851689	-12.2467	2.37E-15	-7.44843	0	0	-0.00386117	5.94735	-19.9834	-1.06829	568.822	387.772	681.721	376.674	376.674	376.674	15.6818	-76.3025	2.70141	586.408	484.065	225.186	194.098	194.098	194.098	-77.5689	-7.18607	-12.9205	51.2691	-1.68526	1.97473	0.173461	0.279537	1.39074	49.8898	76.4427	-17.0125	0	0	-0.0656429
1475	0	0.142632	0	0	0.142754	0.07257	-2.36488	-0.207575	-0.00236522	-0.0926325	-13.2149	-2.03E-15	-9.25524	0	0	-0.00419793	5.74827	-19.8143	-1.23444	567.473	386.863	681.353	376.6	376.6	376.6	15.9909	-78.2812	3.08452	603.334	485.024	225.77	194.098	194.098	194.098	-79.6089	-7.29738	-13.1859	51.1553	-1.25243	1.89495	0.209383	0.18612	1.37263	45.6284	51.1762	-15.8877	0	0	-0.03557
1476	0	-0.311248	0	0	-0.311448	0.0629772	-1.9954	-0.211961	-0.00349914	-0.106713	-14.2512	-1.02E-15	-9.91732	0	0	-0.00454527	5.5683	-19.6138	-1.39876	565.917	386.067	680.762	376.437	376.437	376.437	16.1377	-80.1519	3.38833	620.017	485.643	226.627	194.098	194.098	194.098	-81.5163	-7.36352	-13.2972	51.0387	-0.892738	1.86136	0.202459	0.27884	1.45427	63.942	64.3694	-13.5779	0	0	-0.0394988
1477	0	-0.841994	0	0	-0.842281	0.0497807	-1.48686	-0.213788	-0.000594606	-0.128777	-15.1182	6.26E-15	-9.47693	0	0	-0.00550836	5.38993	-19.3909	-1.57139	564.179	385.387	679.987	376.174	376.174	376.174	16.118	-81.9252	3.59815	636.38	485.89	227.785	194.098	194.098	194.098	-83.2992	-7.38478	-13.2458	50.9383	-0.583986	1.85128	-0.0285724	0.590346	1.57352	144.021	145.199	-8.95525	0	0	-0.0949889
1478	0	-1.42612	0	0	-1.4263	0.0340391	-0.879937	-0.212085	0.00551556	-0.149822	-15.5833	-4.40E-15	-8.10129	0	0	-0.0064679	5.16499	-19.1578	-1.79444	562.24	384.818	679.099	375.791	375.791	375.791	15.9396	-83.6127	3.70732	652.299	485.758	229.265	194.098	194.098	194.098	-84.9694	-7.36435	-13.0358	50.9054	-0.24367	1.82059	0.0717159	0.7119	1.74566	169.123	210.679	-4.46388	0	0	-0.109103
1479	0	-2.03229	0	0	-2.03231	0.0162042	-0.192073	-0.206366	0.0139559	-0.149541	-15.471	4.40E-15	-5.92602	0	0	-0.00677485	4.88634	-18.921	-2.06794	560.142	384.359	678.131	375.305	375.305	375.305	15.6217	-85.2249	3.71689	667.646	485.268	231.07	194.098	194.098	194.098	-86.5406	-7.30878	-12.6824	50.9491	0.14147	1.75179	0.26863	-0.434971	1.15769	81.8062	-51.9148	-6.24017	0	0	0.0279345
1480	0	-2.605	0	0	-2.60521	-0.00687328	0.698038	-0.196749	0.0239745	-0.143754	-14.6265	-2.24E-15	-3.21591	0	0	-0.00838726	4.74439	-18.6645	-2.18463	558.222	384.017	676.913	374.842	374.842	374.842	15.1914	-86.7696	3.63486	682.374	484.482	233.175	194.098	194.098	194.098	-88.0253	-7.22627	-12.21	50.8546	0.206324	1.75211	2.30236	-2.79514	0.795114	-342.445	-844.79	-12.9516	0	0	-0.847017
1481	0	-3.08015	0	0	-3.08198	-0.0400688	1.97771	-0.188563	0.031853	-0.16144	-12.8506	7.72E-16	-1.74877	0	0	-0.0101629	5.0516	-18.3551	-1.81143	556.992	383.802	675.148	374.631	374.631	374.631	14.6748	-88.2485	3.47485	696.467	483.48	235.533	194.098	194.098	194.098	-89.4304	-7.12184	-11.6452	50.2775	-0.638765	1.98921	-0.352383	-1.1987	0.380819	161.203	-1135.79	12.271	0	0	0.447436
1482	0	-3.4833	0	0	-3.48923	-0.0752582	3.33206	-0.166683	0.0355642	-0.478388	-9.52468	-4.56E-15	-4.02673	0	0	-0.0112588	5.44911	-18.0328	-1.32367	555.956	383.691	673.222	374.548	374.548	374.548	14.0994	-89.6564	3.25347	709.566	482.272	238.081	194.098	194.098	194.098	-90.7559	-7.0005	-11.0174	49.6336	-1.67768	2.22438	-2.34596	10.994	6.83032	1703.88	755.888	60.1365	0	0	-12.0768
1483	0	-4.03387	0	0	-4.04084	-0.0759657	3.35926	-0.136029	0.037534	-0.817694	-5.58403	1.50E-15	-2.34332	0	0	0.00647085	3.93006	-17.9479	-2.80143	552.204	383.547	673.222	373	373	373	13.5228	-90.9826	2.99246	720.588	480.729	240.698	194.098	194.098	194.098	-92.0006	-6.88499	-10.3773	51.0383	0.894469	1.38881	-22.1185	30.9996	11.6404	5968.23	4233.88	101.985	0	0	-177.974
1484	0	-4.95719	0	0	-4.95759	-0.00707917	0.705978	-0.112303	0.102308	1.61267	-2.77761	-2.28E-15	10.2287	0	0	-0.104576	-2.13538	-17.9662	-8.5721	542.404	384.161	677.965	377.906	377.906	377.906	12.943	-92.2022	2.74212	728.478	478.758	243.153	194.098	194.098	194.098	-93.1396	-6.74199	-9.75779	60.7046	12.9801	-4.88849	61.762	21.4942	41.8096	-16458	4924.63	-601.34	0	0	91.9921
1485	0	-4.05565	0	0	-4.11309	-0.239465	9.57932	-0.120292	0.156928	0.46692	-3.60359	4.23E-15	17.892	0	0	-0.190419	-11.2992	-16.6722	3.72793	554.523	384.937	689.954	421.136	421.136	421.136	11.707	-93.202	2.81332	742.75	478.052	245.535	194.098	194.098	194.098	-93.9701	-5.94179	-8.97609	95.8333	29.4109	-51.8253	-1.43786	-35.7422	-47.2223	-2384.68	-2759.3	-471.493	0	0	100.643
1486	0	-2.21329	0	0	-2.4133	-0.634232	23.4858	-0.115577	-0.188274	-2.29126	-1.89526	3.38E-16	-7.72334	0	0	0.0234153	-13.8067	-15.2964	23.5834	576.659	391.533	694.118	447.728	447.728	447.728	9.85421	-94.0395	2.19123	758.305	477.557	247.805	194.098	194.098	194.098	-94.5847	-5.1358	-7.39631	124.282	29.3131	-104.452	-37.6064	11.1819	-11.7286	13208.5	5546.27	1209.64	0	0	-99.7316
1487	0	-2.34605	0	0	-2.57183	-0.655732	24.1797	-0.0359416	-0.227815	-3.07361	7.69088	5.75E-15	-11.2424	0	0	-0.0129377	-13.9397	-15.0942	23.2856	575.25	391.619	692.592	445.776	445.776	445.776	9.26544	-94.7764	1.84255	764.057	475.81	249.264	194.098	194.098	194.098	-95.2593	-4.9906	-6.76984	121.686	29.4367	-100.739	-80.6556	26.1408	-33.1065	25116	9632.55	1729.39	0	0	410.621
1488	0	-5.316	0	0	-5.3512	-0.159739	6.56554	0.041422	0.307107	2.52869	17.98	2.71E-15	30.7748	0	0	0.238191	-9.50463	-16.416	-5.22383	540.604	385.25	681.372	404.565	404.565	404.565	10.4408	-95.4499	1.81396	756.758	472.677	249.286	194.098	194.098	194.098	-96.0644	-5.8243	-7.40379	83.1378	26.163	-30.9827	79.6904	-48.0527	-29.4926	-23707.5	-4157.46	-1504.44	0	0	-403.178
1489	0	-5.40774	0	0	-5.44373	-0.160146	6.58102	-0.0501694	0.0704601	0.194664	11.2927	-1.52E-15	7.29901	0	0	0.0690818	0.88906	-16.7878	-5.21912	541.691	384.547	667.022	369.608	369.608	369.608	10.3024	-95.811	1.22953	759.143	471.148	249.204	194.098	194.098	194.098	-96.4075	-6.09446	-6.91142	53.0954	4.57441	-0.581742	13.5094	48.674	48.3182	-3601.37	7599.68	-49.8685	0	0	103.179
1490	0	-5.07539	0	0	-5.15098	-0.245762	9.81531	-0.046498	0.00466416	-0.909648	12.137	7.82E-16	-1.80247	0	0	0.00579284	5.76344	-16.0201	-0.360534	547.952	384.903	660.42	372.183	372.183	372.183	9.74415	-95.853	0.91541	762.282	469.926	248.421	194.098	194.098	194.098	-96.3852	-5.90802	-6.37343	47.3365	-4.78799	2.26439	-20.7827	31.3432	6.00723	6733.93	3946.51	48.9882	0	0	130.908
1491	0	-5.3612	0	0	-5.44057	-0.244934	9.78433	-0.0389603	0.0536191	-0.240589	12.2828	-1.44E-15	2.98743	0	0	8.15E-05	5.19417	-15.8687	-0.985475	546.627	385.168	659.636	371.246	371.246	371.246	9.33133	-95.6489	0.696502	761.969	468.531	246.64	194.098	194.098	194.098	-96.1359	-5.75381	-5.99974	47.525	-4.01738	2.08603	0.352314	3.47515	4.25812	936.821	-398.641	16.261	0	0	1.08821
1492	0	-5.77731	0	0	-5.85452	-0.232028	9.30019	-0.0518059	0.0613431	-0.0414811	8.9431	1.02E-15	8.82541	0	0	0.00569989	4.04786	-15.7811	-2.23156	544.566	385.445	659.552	369.809	369.809	369.809	8.96875	-95.2009	0.519654	760.209	467.249	244.081	194.098	194.098	194.098	-95.65	-5.60109	-5.69778	48.2433	-2.18398	1.66601	6.02754	-12.4083	-2.80437	-1238.96	-2815.96	2.99748	0	0	-0.771795
1493	0	-6.10517	0	0	-6.19292	-0.241023	9.63775	-0.0719789	0.0526079	-0.150621	4.49791	5.08E-16	8.47484	0	0	0.00473353	4.56775	-15.4579	-1.8853	544.862	385.851	657.787	370.334	370.334	370.334	8.5881	-94.5219	0.377188	757.999	466.197	240.906	194.098	194.098	194.098	-94.9332	-5.4105	-5.41963	47.3537	-3.30756	2.03809	1.11742	-0.829604	1.93221	-85.185	-486.394	12.1629	0	0	-0.134189
1494	0	-6.48001	0	0	-6.5808	-0.251199	10.0188	-0.0998062	0.0452236	-0.237651	-0.954085	1.18E-15	7.69988	0	0	0.00208582	5.37885	-15.0749	-1.31034	545.565	386.319	655.814	371.447	371.447	371.447	8.23078	-93.6481	0.288325	754.986	465.333	237.218	194.098	194.098	194.098	-94.0256	-5.19971	-5.19854	46.2335	-4.87519	2.53425	-4.09145	7.9866	3.40073	1135.59	1117.75	15.4196	0	0	0.815059
1495	0	-7.02561	0	0	-7.1263	-0.240507	9.6184	-0.131326	0.0468651	-0.182499	-7.13179	2.54E-16	7.85456	0	0	0.000777924	5.0351	-14.8477	-1.92036	544.67	386.735	655.203	370.948	370.948	370.948	7.96976	-92.6343	0.243049	750.789	464.615	233.185	194.098	194.098	194.098	-92.9881	-5.02375	-5.06822	46.1146	-4.3435	2.59114	-2.72463	6.00397	3.35729	779.085	827.054	12.684	0	0	-1.36469
1496	0	-7.6885	0	0	-7.77583	-0.21261	8.56926	-0.160849	0.0509859	-0.0615506	-13.1782	-2.11E-16	7.96588	0	0	-0.00215084	3.80452	-14.728	-3.47678	542.493	387.18	655.681	369.411	369.411	369.411	7.81097	-91.5364	0.218464	745.649	464.055	229.03	194.098	194.098	194.098	-91.8762	-4.90065	-5.01542	46.8114	-2.17873	2.30673	1.16719	-0.947227	1.70825	-176.36	-161.359	4.1375	0	0	0.570622
1497	0	-8.3318	0	0	-8.40403	-0.184061	7.4896	-0.18438	0.0494368	0.00786188	-18.4531	3.02E-15	7.23571	0	0	-0.00801733	2.7395	-14.5585	-4.94289	540.455	387.756	656.122	368.446	368.446	368.446	7.70712	-90.4047	0.208654	740.119	463.677	224.957	194.098	194.098	194.098	-90.7354	-4.80348	-5.00581	47.4475	-0.245765	2.08135	2.68158	-3.87252	0.505215	-577.908	-444.44	-4.34709	0	0	1.45505
1498	0	-8.86967	0	0	-8.93154	-0.163803	6.72017	-0.201794	0.0431607	-0.000214627	-22.7551	-5.36E-15	5.99143	0	0	-0.0129503	2.3203	-14.2996	-5.77483	539.278	388.397	656.02	368.084	368.084	368.084	7.627	-89.2869	0.217559	734.548	463.476	221.115	194.098	194.098	194.098	-89.6105	-4.71017	-5.02047	47.438	0.526138	2.18037	1.56757	-1.91629	1.09428	-338.277	-40.5734	-3.88931	0	0	0.0314642
1499	0	-9.29723	0	0	-9.35143	-0.148685	6.14439	-0.213528	0.0368628	-0.0219767	-25.9904	-4.80E-15	4.86943	0	0	-0.01361	2.27391	-13.9941	-6.20682	538.599	389.074	655.671	367.9	367.9	367.9	7.57123	-88.2276	0.239204	728.958	463.416	217.618	194.098	194.098	194.098	-88.5461	-4.62579	-5.05409	47.0087	0.60441	2.48053	0.363339	0.227352	1.91804	-72.9901	264.309	-1.85431	0	0	-0.200285
1500	0	-9.62585	0	0	-9.67205	-0.133773	5.57518	-0.219627	0.0323438	-0.022559	-28.0655	1.80E-16	4.04371	0	0	-0.0105133	2.24981	-13.6821	-6.5844	537.911	389.806	655.448	367.692	367.692	367.692	7.54629	-87.2626	0.259222	723.294	463.455	214.55	194.098	194.098	194.098	-87.5785	-4.56455	-5.10057	46.5423	0.629897	2.78647	0.0745388	0.707969	2.09793	-37.0406	246.993	-2.88584	0	0	-0.104683
1501	0	-9.85009	0	0	-9.88773	-0.118104	4.97592	-0.220038	0.0289467	-0.0127781	-28.934	-5.29E-16	3.37223	0	0	-0.00541375	2.14548	-13.3758	-6.99794	537.061	390.603	655.453	367.42	367.42	367.42	7.54645	-86.4152	0.26959	717.581	463.564	211.954	194.098	194.098	194.098	-86.7307	-4.5288	-5.15073	46.1487	0.787522	3.03394	0.24932	0.405894	1.98326	-104.619	127.387	-5.06746	0	0	-0.132621
1502	0	-9.95917	0	0	-9.98892	-0.103093	4.40077	-0.21535	0.0258911	-0.00640096	-28.6935	-4.27E-15	2.76611	0	0	0.000291211	1.99653	-13.0716	-7.38704	536.105	391.458	655.635	367.127	367.127	367.127	7.55769	-85.6962	0.271459	711.887	463.721	209.832	194.098	194.098	194.098	-86.0123	-4.50956	-5.19611	45.7809	1.00618	3.22727	0.364071	0.184552	1.89192	-141.628	65.5458	-6.4204	0	0	-0.141842
1503	0	-9.95177	0	0	-9.97511	-0.0900224	3.89928	-0.207123	0.0229402	-0.00591157	-27.6046	-2.33E-15	2.24201	0	0	0.00558948	1.83516	-12.765	-7.69685	535.091	392.364	655.945	366.858	366.858	366.858	7.56729	-85.1061	0.269487	706.257	463.913	208.155	194.098	194.098	194.098	-85.4226	-4.49603	-5.23139	45.3949	1.22341	3.37006	0.317766	0.207844	1.8828	-128.879	64.3651	-6.64655	0	0	-0.136509
1504	0	-9.83785	0	0	-9.85633	-0.0793379	3.48887	-0.196934	0.0200689	-0.00825005	-25.955	-2.10E-15	1.82078	0	0	0.00978546	1.65639	-12.4547	-7.91986	534.005	393.317	656.365	366.642	366.642	366.642	7.56733	-84.6381	0.268061	700.706	464.125	206.875	194.098	194.098	194.098	-84.9543	-4.48033	-5.25435	44.9883	1.45084	3.45437	0.209246	0.298609	1.89328	-96.5425	76.4185	-6.26324	0	0	-0.124715
1505	0	-9.63413	0	0	-9.64901	-0.0710154	3.16893	-0.185883	0.0172933	-0.0105055	-23.9783	-9.52E-17	1.49797	0	0	0.012555	1.44301	-12.1401	-8.07139	532.803	394.32	656.889	366.497	366.497	366.497	7.5533	-84.2803	0.270617	695.228	464.345	205.933	194.098	194.098	194.098	-84.5951	-4.45705	-5.26465	44.575	1.72589	3.47229	0.125432	0.334908	1.87878	-68.2008	81.9155	-5.71752	0	0	-0.112865
1506	0	-9.35978	0	0	-9.37219	-0.0649767	2.93667	-0.174922	0.0147686	-0.0109209	-21.8806	9.94E-16	1.27033	0	0	0.0139463	1.18687	-11.8189	-8.16347	531.451	395.374	657.5	366.449	366.449	366.449	7.52254	-84.017	0.280665	689.81	464.563	205.263	194.098	194.098	194.098	-84.329	-4.42175	-5.26336	44.1579	2.05848	3.42287	0.117772	0.261049	1.81618	-57.2832	76.5848	-5.27945	0	0	-0.105629
1507	0	-9.03347	0	0	-9.04432	-0.0613509	2.79716	-0.164814	0.0125201	-0.00870422	-19.8344	-2.54E-16	1.12362	0	0	0.0142172	0.900124	-11.4862	-8.18889	529.945	396.479	658.157	366.523	366.523	366.523	7.47336	-83.8305	0.302133	684.446	464.773	204.801	194.098	194.098	194.098	-84.1382	-4.37013	-5.25264	43.7128	2.40372	3.31503	0.200544	0.0176135	1.67621	-69.0148	49.4553	-5.08018	0	0	-0.101549
1508	0	-8.67105	0	0	-8.68124	-0.0605247	2.76537	-0.15592	0.0105308	-0.00758925	-17.9557	-1.12E-15	1.04231	0	0	0.0136729	0.62315	-11.1353	-8.11972	528.314	397.63	658.79	366.741	366.741	366.741	7.40507	-83.7028	0.339106	679.138	464.97	204.482	194.098	194.098	194.098	-84.0045	-4.29834	-5.23538	43.1972	2.67492	3.1679	0.239626	-0.281648	1.4984	-71.5441	10.7393	-4.63246	0	0	-0.0857267
1509	0	-8.28817	0	0	-8.29846	-0.0625457	2.84314	-0.148511	0.008762	-0.0117341	-16.3311	4.49E-15	1.0076	0	0	0.0126199	0.404269	-10.7629	-7.94596	526.574	398.823	659.317	367.099	367.099	367.099	7.31952	-83.617	0.393673	673.883	465.152	204.253	194.098	194.098	194.098	-83.9112	-4.20551	-5.21498	42.6084	2.83992	3.00277	0.0841602	-0.319583	1.415	-29.3012	2.97127	-3.3848	0	0	-0.0370773
1510	0	-7.9029	0	0	-7.91378	-0.0665335	2.99656	-0.142832	0.00744178	-0.0159575	-15.0193	4.07E-15	1.02479	0	0	0.0113276	0.25184	-10.3718	-7.71104	524.674	400.06	659.703	367.56	367.56	367.56	7.22182	-83.5587	0.464863	668.655	465.315	204.07	194.098	194.098	194.098	-83.8446	-4.09491	-5.19502	42.0063	2.97018	2.83155	-0.0467448	-0.115382	1.44396	6.28518	24.4235	-2.20042	0	0	-0.00134755
1511	0	-7.53095	0	0	-7.54269	-0.0714873	3.18708	-0.138781	0.00673136	-0.0170918	-14.0271	2.03E-15	1.0912	0	0	0.00998683	0.133185	-9.96309	-7.46181	522.561	401.342	659.972	368.08	368.08	368.08	7.11693	-83.5161	0.551857	663.43	465.458	203.903	194.098	194.098	194.098	-83.7929	-3.96972	-5.17897	41.4173	3.0964	2.6573	-0.0656098	0.0187708	1.45066	12.4868	31.9043	-1.56973	0	0	0.00517446
1512	0	-7.18219	0	0	-7.19486	-0.0768359	3.3927	-0.136198	0.00653311	-0.0172192	-13.3426	2.67E-15	1.17978	0	0	0.00874577	0.0216207	-9.53571	-7.21711	520.225	402.664	660.145	368.619	368.619	368.619	7.00858	-83.4794	0.65469	658.197	465.582	203.726	194.098	194.098	194.098	-83.747	-3.83182	-5.16985	40.8335	3.20488	2.48679	-0.064535	0.0198214	1.41172	11.7089	20.5821	-1.16895	0	0	0.00763588
1513	0	-6.86182	0	0	-6.87545	-0.0821949	3.59864	-0.134901	0.00674276	-0.0174264	-12.9399	2.39E-15	1.26542	0	0	0.00769291	-0.0875669	-9.0908	-6.98569	517.674	404.016	660.224	369.139	369.14	369.139	6.90011	-83.4421	0.773003	652.952	465.69	203.524	194.098	194.098	194.098	-83.7004	-3.68327	-5.17	40.262	3.30362	2.3294	-0.0691484	-0.0188609	1.36922	11.3949	8.27419	-0.861616	0	0	0.0104096
1514	0	-6.57153	0	0	-6.58602	-0.087242	3.79251	-0.134676	0.00720254	-0.0167706	-12.7809	1.08E-15	1.32295	0	0	0.00686496	-0.190086	-8.63184	-6.77434	514.922	405.388	660.205	369.612	369.612	369.612	6.79464	-83.4002	0.905517	647.691	465.788	203.288	194.098	194.098	194.098	-83.6493	-3.52669	-5.18093	39.7221	3.41725	2.19231	-0.0370668	-0.075004	1.34555	1.57024	-1.4909	-0.794596	0	0	0.00184313
1515	0	-6.30922	0	0	-6.32444	-0.0918513	3.96949	-0.135254	0.00769538	-0.0160594	-12.8134	-7.93E-16	1.3298	0	0	0.00626497	-0.280449	-8.16241	-6.57989	512.001	406.769	660.087	370.025	370.025	370.025	6.69446	-83.3519	1.05027	642.418	465.879	203.018	194.098	194.098	194.098	-83.5923	-3.36474	-5.20301	39.2158	3.53928	2.07575	0.00692112	-0.0833008	1.35612	-11.947	-1.45139	-0.85963	0	0	-0.0121534
1516	0	-6.07015	0	0	-6.086	-0.0960125	4.12919	-0.136379	0.00804567	-0.0155886	-12.9806	1.92E-15	1.27674	0	0	0.00587995	-0.360635	-7.686	-6.39414	508.947	408.143	659.882	370.376	370.376	370.376	6.60101	-83.2975	1.20431	637.137	465.969	202.716	194.098	194.098	194.098	-83.5296	-3.20028	-5.23543	38.7345	3.65174	1.97462	0.0466264	-0.0712684	1.37878	-25.1456	1.79177	-0.974966	0	0	-0.0252463
1517	0	-5.84825	0	0	-5.86463	-0.0997662	4.2732	-0.13781	0.00824251	-0.0153975	-13.2262	1.01E-15	1.17816	0	0	0.00568766	-0.435716	-7.2068	-6.20859	505.797	409.498	659.607	370.66	370.66	370.66	6.51501	-83.2383	1.36386	631.851	466.06	202.389	194.098	194.098	194.098	-83.4625	-3.03637	-5.27628	38.2737	3.75034	1.88279	0.077672	-0.103956	1.39392	-36.7375	-2.59491	-1.09807	0	0	-0.0337908
1518	0	-5.63691	0	0	-5.65366	-0.103182	4.40419	-0.139342	0.00829303	-0.0156412	-13.5016	-1.29E-15	1.05291	0	0	0.0056662	-0.503979	-6.73004	-6.01601	502.588	410.82	659.274	370.881	370.881	370.881	6.43688	-83.1764	1.52462	626.565	466.153	202.045	194.098	194.098	194.098	-83.3933	-2.87624	-5.32316	37.8359	3.83502	1.79208	0.0924231	-0.152628	1.41204	-44.2605	-10.204	-1.17385	0	0	-0.0372554
1519	0	-5.42974	0	0	-5.44675	-0.106308	4.52404	-0.140822	0.00819529	-0.0160653	-13.7693	-2.45E-15	0.917276	0	0	0.00579676	-0.560817	-6.26149	-5.81283	499.349	412.097	658.889	371.05	371.05	371.05	6.36693	-83.1139	1.68232	621.28	466.249	201.696	194.098	194.098	194.098	-83.3241	-2.72308	-5.3736	37.4263	3.9011	1.68998	0.1051	-0.162948	1.443	-50.2914	-12.4128	-1.21585	0	0	-0.0398786
1520	0	-5.22103	0	0	-5.23821	-0.109196	4.63473	-0.142108	0.00796555	-0.0160999	-14	9.43E-16	0.783798	0	0	0.00605835	-0.607688	-5.80585	-5.59648	496.108	413.318	658.468	371.173	371.173	371.173	6.30547	-83.0529	1.83324	615.997	466.348	201.348	194.098	194.098	194.098	-83.2571	-2.57972	-5.42549	37.0479	3.94739	1.56461	0.138661	-0.14574	1.47433	-59.9587	-10.9068	-1.28924	0	0	-0.0451186
1521	0	-5.00549	0	0	-5.02272	-0.111984	4.74157	-0.143124	0.00754034	-0.0159119	-14.1781	-9.83E-16	0.652389	0	0	0.00642776	-0.65018	-5.36541	-5.36027	492.893	414.471	658.029	371.244	371.243	371.243	6.25255	-82.995	1.97431	610.718	466.449	201.011	194.098	194.098	194.098	-83.1938	-2.44835	-5.477	36.6972	3.97608	1.40997	0.182148	-0.159184	1.48691	-70.5069	-15.1924	-1.35117	0	0	-0.0493616
1522	0	-4.77848	0	0	-4.7957	-0.11485	4.85132	-0.143833	0.00693255	-0.0164497	-14.2971	6.98E-16	0.527002	0	0	0.00687465	-0.689168	-4.94088	-5.09665	489.734	415.546	657.586	371.253	371.253	371.253	6.20821	-82.9413	2.10307	605.447	466.551	200.689	194.098	194.098	194.098	-83.1354	-2.33074	-5.52662	36.3703	3.99225	1.22552	0.193988	-0.193845	1.49283	-72.0652	-23.6144	-1.28825	0	0	-0.046389
1523	0	-4.53712	0	0	-4.55425	-0.117854	4.96634	-0.144233	0.0061771	-0.0174863	-14.3571	-1.22E-16	0.410771	0	0	0.00736475	-0.721811	-4.53293	-4.80663	486.647	416.534	657.142	371.197	371.197	371.197	6.17267	-82.8925	2.21755	600.181	466.651	200.388	194.098	194.098	194.098	-83.0826	-2.22843	-5.57334	36.0704	4.00522	1.01021	0.191566	-0.191468	1.51253	-68.3031	-26.6939	-1.14316	0	0	-0.0400225
1524	0	-4.28009	0	0	-4.29703	-0.120959	5.08519	-0.144342	0.00538029	-0.0183884	-14.3626	-2.50E-15	0.312691	0	0	0.00786208	-0.750449	-4.14125	-4.49698	483.636	417.43	656.707	371.075	371.075	371.075	6.14619	-82.8487	2.31638	594.919	466.747	200.108	194.098	194.098	194.098	-83.0357	-2.14254	-5.61654	35.7992	4.02604	0.764309	0.194142	-0.172274	1.53407	-64.2584	-27.214	-0.992521	0	0	-0.0338779
1525	0	-4.00686	0	0	-4.02348	-0.12412	5.20615	-0.144203	0.00464617	-0.0189887	-14.322	2.11E-15	0.240846	0	0	0.00834013	-0.779363	-3.76388	-4.17449	480.705	418.229	656.291	370.885	370.885	370.885	6.129	-82.8099	2.39887	589.657	466.836	199.853	194.098	194.098	194.098	-82.9945	-2.07371	-5.65598	35.5531	4.06501	0.494817	0.203494	-0.193351	1.54172	-60.9513	-33.8822	-0.850268	0	0	-0.0289174
1526	0	-3.71739	0	0	-3.73357	-0.127317	5.32842	-0.143853	0.00408719	-0.0192606	-14.2442	2.99E-15	0.205476	0	0	0.00877969	-0.807499	-3.39765	-3.84413	477.856	418.927	655.895	370.635	370.635	370.635	6.12133	-82.7755	2.46482	584.393	466.913	199.62	194.098	194.098	194.098	-82.9585	-2.02221	-5.69173	35.321	4.12146	0.216871	0.224551	-0.191596	1.55848	-60.2827	-36.3416	-0.730629	0	0	-0.0279266
1527	0	-3.41204	0	0	-3.42757	-0.130551	5.45208	-0.143383	0.00371663	-0.019401	-14.1438	1.74E-15	0.209111	0	0	0.00916496	-0.836045	-3.03791	-3.50803	475.093	419.523	655.521	370.338	370.338	370.338	6.12336	-82.7445	2.51443	579.124	466.979	199.408	194.098	194.098	194.098	-82.9269	-1.98796	-5.72411	35.0806	4.18194	-0.0466424	0.243018	-0.172595	1.57996	-60.9302	-34.8858	-0.614613	0	0	-0.0309821
1528	0	-3.0916	0	0	-3.10633	-0.133804	5.57638	-0.142832	0.00359363	-0.0203211	-14.0294	3.98E-15	0.255346	0	0	0.00945878	-0.867959	-2.67989	-3.16868	472.418	420.015	655.171	370.012	370.012	370.012	6.13525	-82.7162	2.54832	573.851	467.031	199.214	194.098	194.098	194.098	-82.8988	-1.97065	-5.75363	34.8071	4.22946	-0.266851	0.22001	-0.188109	1.59197	-54.5163	-37.0932	-0.410377	0	0	-0.0311426
1529	0	-2.75847	0	0	-2.77215	-0.13686	5.6931	-0.142357	0.0035947	-0.0242026	-13.9203	-1.19E-15	0.321898	0	0	0.00962631	-0.90102	-2.32163	-2.84025	469.815	420.407	654.841	369.682	369.682	369.682	6.15744	-82.6894	2.56725	568.567	467.068	199.034	194.098	194.098	194.098	-82.8732	-1.96993	-5.78111	34.4898	4.25077	-0.418295	0.0698782	-0.201971	1.61789	-18.9839	-38.475	0.106055	0	0	-0.0107207
1530	0	-2.41876	0	0	-2.4311	-0.138965	5.77349	-0.142051	0.0036627	-0.0314267	-13.8291	-5.29E-18	0.390152	0	0	0.00967064	-0.931305	-1.9685	-2.56943	467.227	420.703	654.521	369.394	369.394	369.394	6.19066	-82.6634	2.57272	563.253	467.091	198.87	194.098	194.098	194.098	-82.8491	-1.98523	-5.80797	34.1561	4.25136	-0.501117	-0.22173	-0.245519	1.6457	51.311	-45.2341	0.98444	0	0	0.0322473
1531	0	-2.08216	0	0	-2.09276	-0.138873	5.76998	-0.141748	0.00412917	-0.0339149	-13.7423	1.37E-15	0.479424	0	0	0.00965122	-0.949966	-1.63329	-2.4331	464.554	420.911	654.195	369.199	369.199	369.199	6.23557	-82.637	2.56705	557.878	467.097	198.721	194.098	194.098	194.098	-82.8258	-2.01528	-5.83611	33.8722	4.26152	-0.546151	-0.358589	-0.303216	1.63543	84.6565	-53.9214	1.35449	0	0	0.0491172
1532	0	-1.75307	0	0	-1.76168	-0.136151	5.66603	-0.141238	0.00513888	-0.0256392	-13.6429	1.09E-15	0.598381	0	0	0.00962973	-0.949431	-1.31981	-2.45799	461.761	421.037	653.85	369.113	369.113	369.113	6.29144	-82.6094	2.55284	552.432	467.087	198.588	194.098	194.098	194.098	-82.802	-2.05785	-5.86666	33.6637	4.30613	-0.558263	-0.0156209	-0.200783	1.61568	8.57137	-36.2373	0.539436	0	0	0.00730963
1533	0	-1.42428	0	0	-1.43088	-0.1321	5.51126	-0.140825	0.00605069	-0.0201805	-13.5617	2.56E-15	0.693442	0	0	0.00965573	-0.944685	-1.0102	-2.56216	458.945	421.082	653.505	369.087	369.087	369.087	6.35623	-82.5798	2.53121	546.947	467.068	198.462	194.098	194.098	194.098	-82.7771	-2.11082	-5.89893	33.4474	4.36514	-0.479118	0.171957	-0.0869202	1.63433	-32.398	-18.446	0.05556	0	0	-0.0162049
1534	0	-1.09099	0	0	-1.09577	-0.127634	5.34053	-0.140639	0.00674396	-0.0210829	-13.5113	-2.51E-15	0.760879	0	0	0.00972578	-0.952697	-0.692286	-2.6873	456.171	421.051	653.176	369.103	369.103	369.103	6.42854	-82.5478	2.503	541.447	467.046	198.338	194.098	194.098	194.098	-82.7504	-2.17282	-5.93247	33.1639	4.40897	-0.286396	0.107363	-0.088353	1.64231	-13.8226	-20.351	0.257104	0	0	-0.00758262
1535	0	-0.755267	0	0	-0.758335	-0.122667	5.15054	-0.14057	0.00734528	-0.023111	-13.48	-1.99E-15	0.815669	0	0	0.00978514	-0.971929	-0.368261	-2.83828	453.427	420.953	652.86	369.18	369.18	369.18	6.5077	-82.513	2.4695	535.931	467.023	198.215	194.098	194.098	194.098	-82.7215	-2.24249	-5.96764	32.8233	4.42376	-0.00966973	-0.0101987	-0.136236	1.62539	14.4032	-29.0742	0.549917	0	0	0.0106915
1536	0	-0.420579	0	0	-0.422136	-0.116888	4.92936	-0.140501	0.00798817	-0.0233897	-13.4555	-3.28E-15	0.869404	0	0	0.00980389	-0.993096	-0.044403	-3.03493	450.677	420.797	652.54	369.333	369.333	369.333	6.59278	-82.4752	2.43231	530.39	466.999	198.093	194.098	194.098	194.098	-82.6901	-2.31816	-6.00478	32.4596	4.41605	0.314549	-0.0543171	-0.114038	1.60873	23.2836	-25.1296	0.616699	0	0	0.0173784
1537	0	-0.0886771	0	0	-0.0889687	-0.11026	4.6755	-0.140449	0.0085768	-0.0228037	-13.4398	3.38E-15	0.907508	0	0	0.00978341	-1.01746	0.27644	-3.27934	447.908	420.592	652.216	369.543	369.543	369.543	6.68249	-82.434	2.39276	524.821	466.977	197.972	194.098	194.098	194.098	-82.6558	-2.39813	-6.04384	32.0947	4.40817	0.667799	-0.0608579	-0.0459156	1.60301	23.261	-13.3466	0.567182	0	0	0.0174577
1538	0	0.239879	0	0	0.240586	-0.102918	4.3941	-0.140406	0.00908476	-0.0220551	-13.4327	-2.92E-15	0.925773	0	0	0.00973732	-1.05409	0.593792	-3.56209	445.122	420.346	651.899	369.779	369.779	369.779	6.77544	-82.3895	2.35176	519.229	466.958	197.85	194.098	194.098	194.098	-82.6185	-2.4809	-6.08443	31.7387	4.42289	1.04169	-0.066676	-0.0151678	1.58828	23.9489	-7.57391	0.505953	0	0	0.0176631
1539	0	0.564856	0	0	0.566304	-0.0950447	4.09205	-0.14035	0.00951823	-0.0207932	-13.4328	1.89E-15	0.928735	0	0	0.00967498	-1.10611	0.907577	-3.87165	442.321	420.067	651.59	370.017	370.017	370.017	6.87034	-82.3416	2.30995	513.616	466.942	197.728	194.098	194.098	194.098	-82.578	-2.56526	-6.12602	31.3971	4.46984	1.42841	-0.0477454	-0.0412999	1.56452	19.9865	-10.2173	0.394147	0	0	0.0151224
1540	0	0.886873	0	0	0.888815	-0.0869122	3.77985	-0.140304	0.00984472	-0.0195662	-13.441	3.59E-15	0.919896	0	0	0.00960397	-1.16793	1.21863	-4.19201	439.515	419.759	651.283	370.248	370.248	370.248	6.96608	-82.2904	2.26726	507.989	466.932	197.603	194.098	194.098	194.098	-82.5345	-2.65056	-6.16786	31.0674	4.53803	1.82013	-0.0357454	-0.046268	1.55322	17.806	-8.51248	0.292057	0	0	0.0134388
1541	0	1.20649	0	0	1.20869	-0.0787822	3.46751	-0.140275	0.0100969	-0.0182889	-13.4557	2.15E-15	0.908366	0	0	0.00953048	-1.23684	1.52813	-4.50805	436.71	419.428	650.973	370.465	370.465	370.465	7.06173	-82.2364	2.22356	502.356	466.928	197.476	194.098	194.098	194.098	-82.4881	-2.73637	-6.20921	30.7454	4.6184	2.20833	-0.014078	-0.0220251	1.55668	13.9589	-1.44766	0.186207	0	0	0.00952654
1542	0	1.52423	0	0	1.52656	-0.07091	3.16488	-0.140286	0.0103004	-0.0176191	-13.476	-2.22E-15	0.902748	0	0	0.00945381	-1.31443	1.83793	-4.80487	433.917	419.078	650.664	370.665	370.665	370.665	7.15657	-82.1797	2.17847	496.721	466.929	197.345	194.098	194.098	194.098	-82.4393	-2.82252	-6.24935	30.4237	4.70481	2.58653	-0.0187239	-0.0405108	1.55551	16.4046	-0.933405	0.16587	0	0	0.0110044
1543	0	1.83997	0	0	1.84229	-0.0634419	2.87762	-0.140358	0.0104714	-0.0173489	-13.4996	5.23E-16	0.909457	0	0	0.00937385	-1.39611	2.14864	-5.07546	431.132	418.713	650.351	370.857	370.857	370.857	7.25011	-82.1209	2.13178	491.09	466.936	197.21	194.098	194.098	194.098	-82.3882	-2.90886	-6.2878	30.1002	4.7882	2.94397	-0.0468575	-0.0923127	1.54319	23.9704	-5.47695	0.216709	0	0	0.0169974
1544	0	2.15292	0	0	2.15516	-0.0564496	2.60853	-0.140419	0.0106934	-0.0162521	-13.5149	-2.88E-15	0.93957	0	0	0.00928254	-1.47329	2.46001	-5.31876	428.35	418.335	650.024	371.051	371.051	371.051	7.34202	-82.0601	2.08352	485.465	466.948	197.072	194.098	194.098	194.098	-82.3353	-2.9952	-6.32434	29.7782	4.86543	3.27012	-0.0284976	-0.0821879	1.54997	20.9728	0.465452	0.186492	0	0	0.0140004
1545	0	2.46313	0	0	2.46523	-0.0501153	2.36466	-0.140535	0.0109378	-0.0155498	-13.523	-3.80E-15	0.991823	0	0	0.00916972	-1.54527	2.7743	-5.52568	425.574	417.947	649.685	371.251	371.251	371.251	7.43247	-81.9978	2.0336	479.851	466.967	196.931	194.098	194.098	194.098	-82.2807	-3.08173	-6.35902	29.4501	4.93389	3.56644	-0.0261745	-0.0860561	1.55296	21.4545	4.50914	0.225611	0	0	0.0139067
1546	0	2.77018	0	0	2.77213	-0.044553	2.15045	-0.140706	0.0111909	-0.0159349	-13.5184	2.00E-15	1.06307	0	0	0.00902204	-1.60969	3.09312	-5.69162	422.802	417.551	649.332	371.462	371.462	371.462	7.52191	-81.934	1.98226	474.252	466.992	196.786	194.098	194.098	194.098	-82.2247	-3.16853	-6.39231	29.1106	4.98878	3.83439	-0.0653663	-0.145202	1.54176	31.7433	-0.763245	0.421888	0	0	0.0222307
1547	0	3.07249	0	0	3.0743	-0.0397134	1.96402	-0.140841	0.0115177	-0.0164822	-13.4884	4.03E-15	1.15582	0	0	0.00882328	-1.65655	3.41558	-5.82305	420.021	417.151	648.956	371.695	371.695	371.695	7.61079	-81.8684	1.93031	468.668	467.025	196.64	194.098	194.098	194.098	-82.167	-3.25534	-6.42502	28.7646	5.0206	4.06643	-0.102257	-0.181957	1.53298	41.7327	-3.58585	0.652522	0	0	0.0298842
1548	0	3.36826	0	0	3.36992	-0.035522	1.80252	-0.14087	0.0118811	-0.0166111	-13.4236	-6.34E-17	1.25982	0	0	0.00855982	-1.67859	3.74072	-5.92709	417.219	416.751	648.549	371.956	371.956	371.956	7.69972	-81.8005	1.87888	463.095	467.065	196.491	194.098	194.098	194.098	-82.1071	-3.3417	-6.45826	28.4185	5.02402	4.2572	-0.112876	-0.182062	1.52735	45.5063	-2.26007	0.834456	0	0	0.0326913
1549	0	3.65619	0	0	3.65775	-0.0319806	1.66604	-0.140762	0.0122948	-0.0163337	-13.322	1.66E-15	1.36723	0	0	0.00823015	-1.67493	4.06899	-6.0043	414.393	416.352	648.114	372.237	372.237	372.237	7.78958	-81.7293	1.82897	457.534	467.116	196.341	194.098	194.098	194.098	-82.0439	-3.42741	-6.49332	28.0736	5.00014	4.40976	-0.101671	-0.156423	1.52874	43.8384	1.10199	0.959621	0	0	0.0317239
1550	0	3.93549	0	0	3.93693	-0.0291563	1.55719	-0.140604	0.0127094	-0.0164621	-13.1967	-2.89E-15	1.46306	0	0	0.00784072	-1.64855	4.40171	-6.04973	411.548	415.957	647.655	372.524	372.524	372.524	7.88152	-81.6532	1.78136	451.984	467.177	196.188	194.098	194.098	194.098	-81.9761	-3.51253	-6.53151	27.7259	4.94777	4.53118	-0.0976748	-0.134964	1.52464	43.7516	1.8003	1.11551	0	0	0.0318395
1551	0	4.2049	0	0	4.2063	-0.0270593	1.47636	-0.140504	0.0130615	-0.0175819	-13.0668	-1.80E-16	1.53051	0	0	0.00740521	-1.60281	4.7392	-6.06098	408.692	415.568	647.178	372.801	372.801	372.801	7.97651	-81.5704	1.73681	446.446	467.252	196.03	194.098	194.098	194.098	-81.9019	-3.59706	-6.57408	27.3765	4.87117	4.62668	-0.131583	-0.100947	1.52439	52.1779	3.39306	1.35347	0	0	0.0377714
1552	0	4.46239	0	0	4.46376	-0.0255589	1.41853	-0.140472	0.0133112	-0.0187108	-12.9441	-2.28E-15	1.55768	0	0	0.00694014	-1.54317	5.07955	-6.04415	405.821	415.188	646.693	373.048	373.048	373.048	8.07485	-81.4788	1.69626	440.913	467.341	195.866	194.098	194.098	194.098	-81.8193	-3.68039	-6.62189	27.0355	4.78501	4.69515	-0.15749	-0.06962	1.52501	58.5532	4.53965	1.53839	0	0	0.041256
1553	0	4.70631	0	0	4.70766	-0.0245346	1.37904	-0.140474	0.0134469	-0.01918	-12.8353	-4.55E-16	1.53991	0	0	0.00646673	-1.47452	5.42037	-6.00458	402.936	414.818	646.205	373.25	373.25	373.25	8.17643	-81.3763	1.66011	435.382	467.442	195.696	194.098	194.098	194.098	-81.726	-3.76204	-6.67523	26.7127	4.70244	4.73462	-0.161965	-0.0625472	1.52099	58.8713	2.46349	1.59101	0	0	0.0394685
1554	0	4.93622	0	0	4.9376	-0.0239794	1.35764	-0.140533	0.0134896	-0.0188617	-12.7504	1.97E-15	1.48065	0	0	0.00601031	-1.39821	5.75996	-5.94138	400.046	414.459	645.718	373.396	373.396	373.396	8.28101	-81.261	1.62778	429.849	467.557	195.518	194.098	194.098	194.098	-81.6202	-3.84217	-6.73373	26.4118	4.62619	4.74501	-0.12784	-0.0453765	1.5317	49.7784	2.72218	1.49256	0	0	0.0319222
1555	0	5.15329	0	0	5.15473	-0.0240149	1.35901	-0.140723	0.0134872	-0.0191517	-12.7018	1.85E-16	1.39074	0	0	0.00559146	-1.31634	6.09799	-5.84555	397.174	414.109	645.234	373.488	373.488	373.488	8.38846	-81.1315	1.59758	424.319	467.682	195.333	194.098	194.098	194.098	-81.5005	-3.92179	-6.79634	26.1247	4.54192	4.7297	-0.116523	-0.0193339	1.54805	45.8939	5.05097	1.41877	0	0	0.0283092
1556	0	5.35838	0	0	5.35995	-0.0246657	1.38409	-0.141123	0.0134993	-0.0207338	-12.6982	-4.39E-16	1.28485	0	0	0.00522472	-1.23263	6.43275	-5.71423	394.335	413.764	644.758	373.528	373.528	373.528	8.49804	-80.9867	1.5677	418.79	467.817	195.14	194.098	194.098	194.098	-81.3659	-4.00161	-6.86159	25.8486	4.44231	4.68955	-0.157768	-0.0173214	1.55273	54.2832	3.87081	1.46302	0	0	0.0311332
1557	0	5.55139	0	0	5.55312	-0.0257581	1.42621	-0.141582	0.0136644	-0.0218302	-12.7246	1.30E-16	1.18537	0	0	0.00490852	-1.14869	6.75984	-5.55763	391.531	413.424	644.293	373.516	373.516	373.516	8.60821	-80.8258	1.53688	413.259	467.957	194.943	194.098	194.098	194.098	-81.2152	-4.08152	-6.92773	25.5947	4.34082	4.6208	-0.180491	-0.0231772	1.55591	58.0152	1.81307	1.42267	0	0	0.0302123
1558	0	5.73315	0	0	5.73508	-0.027175	1.48082	-0.142055	0.0140136	-0.0220266	-12.7717	2.24E-15	1.10315	0	0	0.00463994	-1.06405	7.07564	-5.38298	388.767	413.085	643.838	373.454	373.454	373.454	8.71765	-80.6485	1.50335	407.722	468.101	194.743	194.098	194.098	194.098	-81.0482	-4.16195	-6.99284	25.3713	4.24894	4.52416	-0.1617	-0.0422232	1.56492	52.355	-2.21775	1.2596	0	0	0.0236789
1559	0	5.90583	0	0	5.90798	-0.0289175	1.54799	-0.142607	0.0145912	-0.0229873	-12.8352	6.08E-16	1.04835	0	0	0.00441996	-0.976667	7.37851	-5.18991	386.056	412.743	643.392	373.352	373.352	373.352	8.82574	-80.455	1.46466	402.182	468.249	194.544	194.098	194.098	194.098	-80.8651	-4.2442	-7.05505	25.1756	4.16311	4.40595	-0.175659	-0.0276671	1.58237	54.9464	-1.10117	1.17589	0	0	0.021875
1560	0	6.07078	0	0	6.07322	-0.0308762	1.62348	-0.143096	0.0153443	-0.0237154	-12.8889	-1.93E-15	1.01971	0	0	0.00423875	-0.890397	7.66632	-4.98416	383.408	412.392	642.959	373.216	373.216	373.216	8.93158	-80.2457	1.41891	396.637	468.399	194.35	194.098	194.098	194.098	-80.6662	-4.32912	-7.11265	25.0081	4.09004	4.27179	-0.175936	0.0128071	1.61776	55.107	4.49387	1.06537	0	0	0.0200767
1561	0	6.22938	0	0	6.23214	-0.0329659	1.70402	-0.143439	0.0162295	-0.0238895	-12.9109	-3.66E-15	1.01582	0	0	0.0040729	-0.813345	7.93819	-4.76903	380.832	412.026	642.551	373.057	373.057	373.057	9.03454	-80.0209	1.36412	391.086	468.553	194.164	194.098	194.098	194.098	-80.4517	-4.41775	-7.16403	24.8622	4.02667	4.12875	-0.148665	0.0245603	1.64691	49.5318	6.55926	0.898232	0	0	0.0162888
1562	0	6.38306	0	0	6.38618	-0.0351721	1.78904	-0.143753	0.0171555	-0.0253407	-12.8992	8.88E-16	1.03067	0	0	0.00390693	-0.748374	8.19435	-4.54465	378.341	411.638	642.172	372.894	372.894	372.894	9.13443	-79.7806	1.29799	385.532	468.713	193.989	194.098	194.098	194.098	-80.2217	-4.51161	-7.20775	24.7269	3.95863	3.98493	-0.183901	-0.0241344	1.64307	58.7664	-0.567402	0.906441	0	0	0.0161316
1563	0	6.53109	0	0	6.53459	-0.0373005	1.87105	-0.143913	0.0180737	-0.0264694	-12.8345	2.81E-15	1.06214	0	0	0.00371756	-0.690336	8.43283	-4.32448	375.932	411.222	641.817	372.736	372.736	372.736	9.23048	-79.5243	1.21934	379.972	468.88	193.827	194.098	194.098	194.098	-79.9755	-4.61112	-7.2427	24.6083	3.8905	3.84229	-0.195889	-0.0604777	1.64608	63.5938	-5.51244	0.898787	0	0	0.0148106
1564	0	6.67236	0	0	6.67624	-0.0392138	1.94477	-0.143887	0.0188758	-0.0270636	-12.7107	3.32E-15	1.10143	0	0	0.00348116	-0.635624	8.65304	-4.11855	373.601	410.772	641.483	372.591	372.591	372.591	9.32229	-79.2507	1.12709	374.401	469.057	193.681	194.098	194.098	194.098	-79.712	-4.71677	-7.26805	24.5083	3.82345	3.70593	-0.17883	-0.050105	1.66188	62.4428	-3.387	0.850789	0	0	0.0127041
1565	0	6.80557	0	0	6.80975	-0.0408652	2.00839	-0.143823	0.0194989	-0.0283492	-12.5426	1.54E-15	1.1433	0	0	0.00318884	-0.587312	8.85657	-3.92998	371.355	410.28	641.176	372.461	372.461	372.461	9.40969	-78.958	1.02029	368.821	469.245	193.549	194.098	194.098	194.098	-79.4291	-4.82917	-7.28334	24.4215	3.75981	3.58725	-0.186884	-0.0387827	1.67331	67.9863	-1.78003	0.923347	0	0	0.0119512
1566	0	6.9278	0	0	6.93229	-0.0421392	2.05747	-0.14369	0.0198719	-0.0294639	-12.3337	3.38E-16	1.17972	0	0	0.00283373	-0.550166	9.04451	-3.76621	369.193	409.741	640.902	372.343	372.343	372.343	9.49236	-78.6435	0.898925	363.227	469.445	193.432	194.098	194.098	194.098	-79.1243	-4.94806	-7.28857	24.3483	3.71309	3.49464	-0.184854	-0.033012	1.68802	71.6998	-1.16321	1.02929	0	0	0.0111338
1567	0	7.03592	0	0	7.04062	-0.0429702	2.08948	-0.143529	0.0199464	-0.0298442	-12.0984	3.06E-15	1.20208	0	0	0.00241086	-0.527204	9.21867	-3.63199	367.116	409.148	640.669	372.238	372.238	372.238	9.57021	-78.3039	0.763374	357.616	469.656	193.328	194.098	194.098	194.098	-78.7943	-5.07305	-7.28419	24.2855	3.68756	3.43313	-0.148283	-0.05383	1.7006	67.5918	-4.14227	1.09415	0	0	0.00944696
1568	0	7.12723	0	0	7.13208	-0.0434287	2.10714	-0.143531	0.0197358	-0.0309317	-11.8679	2.48E-15	1.20652	0	0	0.00192391	-0.515914	9.38217	-3.52522	365.134	408.497	640.473	372.158	372.158	372.159	9.64352	-77.9359	0.613796	351.989	469.879	193.235	194.098	194.098	194.098	-78.4355	-5.20418	-7.27082	24.2226	3.67059	3.40515	-0.141614	-0.10278	1.7017	70.7187	-11.1318	1.29576	0	0	0.00935151
1569	0	7.19823	0	0	7.20314	-0.0435143	2.11044	-0.143762	0.0192608	-0.0324935	-11.6626	2.10E-15	1.18874	0	0	0.00138031	-0.510015	9.53673	-3.44972	363.248	407.785	640.31	372.116	372.116	372.116	9.71229	-77.5355	0.451172	346.344	470.11	193.151	194.098	194.098	194.098	-78.0442	-5.34065	-7.24941	24.1576	3.65843	3.40631	-0.14844	-0.122441	1.70903	77.5444	-13.2099	1.59426	0	0	0.0108203
1570	0	7.24507	0	0	7.24996	-0.0431946	2.09812	-0.144106	0.0185973	-0.0328077	-11.4822	-1.10E-15	1.15047	0	0	0.000788192	-0.507399	9.68346	-3.41113	361.455	407.01	640.181	372.117	372.117	372.117	9.77613	-77.099	0.277074	340.678	470.344	193.076	194.098	194.098	194.098	-77.6165	-5.48108	-7.22098	24.0933	3.65913	3.42966	-0.103172	-0.113796	1.73157	71.6275	-10.2335	1.74718	0	0	0.0116149
1571	0	7.26582	0	0	7.27063	-0.0426577	2.07744	-0.144578	0.0178296	-0.031926	-11.3331	3.28E-16	1.09515	0	0	0.000160051	-0.508708	9.8256	-3.40098	359.772	406.17	640.089	372.17	372.17	372.17	9.83525	-76.6229	0.0921488	334.993	470.578	193.01	194.098	194.098	194.098	-77.1489	-5.6251	-7.18641	24.0176	3.66397	3.47147	-0.0101851	-0.120587	1.74795	53.4011	-9.10747	1.73945	0	0	0.0107195
1572	0	7.26059	0	0	7.26533	-0.0422952	2.06348	-0.145366	0.0170512	-0.0319459	-11.2318	2.98E-15	1.02701	0	0	-0.000492437	-0.51025	9.96775	-3.39943	358.232	405.268	640.029	372.285	372.285	372.285	9.89032	-76.1047	-0.103932	329.299	470.807	192.954	194.098	194.098	194.098	-76.6389	-5.77343	-7.14637	23.9103	3.65176	3.53098	0.0361887	-0.159238	1.74558	44.6149	-12.5703	1.85804	0	0	0.0110728
1573	0	7.22889	0	0	7.2336	-0.0423675	2.06626	-0.146503	0.0163463	-0.0330402	-11.1731	4.40E-15	0.949241	0	0	-0.00116483	-0.503592	10.1114	-3.39698	356.854	404.305	639.996	372.467	372.467	372.467	9.94121	-75.5416	-0.310836	323.6	471.025	192.908	194.098	194.098	194.098	-76.0839	-5.92579	-7.1013	23.7669	3.61633	3.60191	0.0366615	-0.183668	1.74247	45.2536	-12.9856	2.10013	0	0	0.0135533
1574	0	7.16921	0	0	7.17401	-0.0429576	2.08899	-0.147839	0.0158349	-0.033857	-11.1271	-1.35E-15	0.867042	0	0	-0.00185554	-0.483215	10.2548	-3.39503	355.646	403.29	639.985	372.712	372.712	372.712	9.98676	-74.9315	-0.527149	317.901	471.226	192.877	194.098	194.098	194.098	-75.4816	-6.0806	-7.05153	23.5977	3.56899	3.67434	0.0477122	-0.162623	1.75308	41.7514	-4.70213	2.22091	0	0	0.0148799
1575	0	7.08053	0	0	7.08547	-0.0441649	2.1355	-0.14916	0.0156239	-0.0337075	-11.0491	3.38E-15	0.785068	0	0	-0.00255355	-0.448328	10.3956	-3.39273	354.624	402.229	639.999	373.011	373.011	373.011	10.0254	-74.2722	-0.751612	312.205	471.405	192.866	194.098	194.098	194.098	-74.8294	-6.23612	-6.99693	23.4114	3.51895	3.74076	0.0770853	-0.178284	1.7539	31.047	-0.838248	2.10807	0	0	0.0125186
1576	0	6.96248	0	0	6.9677	-0.0462045	2.21406	-0.150261	0.0157663	-0.0325371	-10.8893	-5.92E-16	0.703537	0	0	-0.00324267	-0.392471	10.531	-3.38351	353.811	401.135	640.034	373.363	373.363	373.363	10.0554	-73.5613	-0.98378	306.522	471.557	192.879	194.098	194.098	194.098	-74.125	-6.39126	-6.93693	23.2112	3.45681	3.79366	0.136222	-0.192381	1.75623	10.9863	4.08421	1.71866	0	0	0.00546822
1577	0	6.81481	0	0	6.82051	-0.0493987	2.33707	-0.151005	0.016263	-0.0315112	-10.6043	-4.10E-15	0.616401	0	0	-0.00391146	-0.306449	10.6581	-3.35452	353.242	400.018	640.08	373.77	373.77	373.77	10.0753	-72.7956	-1.22382	300.865	471.68	192.918	194.098	194.098	194.098	-73.365	-6.54532	-6.87053	22.9934	3.35721	3.82658	0.16956	-0.203048	1.7522	-5.63851	9.75162	1.20887	0	0	-0.000432863
1578	0	6.63504	0	0	6.64145	-0.0539749	2.51327	-0.151324	0.0170626	-0.0311815	-10.165	-3.72E-15	0.512564	0	0	-0.00455325	-0.182264	10.7715	-3.2988	352.946	398.894	640.129	374.228	374.228	374.228	10.082	-71.9706	-1.4715	295.247	471.775	192.981	194.098	194.098	194.098	-72.5444	-6.69667	-6.79627	22.7647	3.20888	3.83451	0.163405	-0.175596	1.74971	-14.7977	21.3888	0.626109	0	0	-0.000406274
1579	0	6.41703	0	0	6.42443	-0.0599653	2.74384	-0.151164	0.0181407	-0.0311239	-9.55531	-9.30E-16	0.384799	0	0	-0.00515114	-0.0185077	10.8627	-3.21998	352.945	397.778	640.181	374.719	374.719	374.719	10.0714	-71.0793	-1.7256	289.676	471.841	193.064	194.098	194.098	194.098	-71.6559	-6.84207	-6.71217	22.5465	3.02597	3.81437	0.129784	-0.120431	1.75789	-19.1442	36.9012	-0.133123	0	0	0.00546614
1580	0	6.15135	0	0	6.15997	-0.0672781	3.0252	-0.150429	0.0194454	-0.0296394	-8.7662	-1.78E-15	0.227277	0	0	-0.00565179	0.181679	10.9211	-3.1283	353.254	396.688	640.243	375.226	375.226	375.226	10.0379	-70.1126	-1.98423	284.159	471.88	193.16	194.098	194.098	194.098	-70.6897	-6.97716	-6.61576	22.3644	2.82567	3.75989	0.12765	-0.0864432	1.76247	-32.9018	48.5621	-1.36315	0	0	0.00931949
1581	0	5.82729	0	0	5.83734	-0.0759687	3.35937	-0.149082	0.0209164	-0.025933	-7.7982	3.38E-15	0.0437309	0	0	-0.00596582	0.419537	10.9366	-3.0257	353.899	395.642	640.314	375.745	375.745	375.744	9.97579	-69.0594	-2.24637	278.707	471.893	193.257	194.098	194.098	194.098	-69.6341	-7.0981	-6.50387	22.2328	2.60325	3.66498	0.201102	-0.0699606	1.76076	-66.3534	57.7357	-3.17563	0	0	0.0112276
1582	0	5.4339	0	0	5.44566	-0.0863937	3.75993	-0.147243	0.0224015	-0.0212737	-6.67348	-4.23E-15	-0.166463	0	0	-0.00598006	0.700365	10.9019	-2.89603	354.929	394.654	640.383	376.272	376.272	376.272	9.87908	-67.9068	-2.51217	273.34	471.888	193.333	194.098	194.098	194.098	-68.4756	-7.20214	-6.37257	22.1493	2.33621	3.53504	0.302265	0.00148547	1.76202	-109.033	76.5876	-5.33373	0	0	0.025699
1583	0	4.95859	0	0	4.97226	-0.0990004	4.24383	-0.145055	0.023634	-0.0178444	-5.42941	1.27E-15	-0.421825	0	0	-0.0055749	1.02127	10.8113	-2.71331	356.405	393.739	640.449	376.793	376.793	376.793	9.74098	-66.6403	-2.78132	268.079	471.868	193.364	194.098	194.098	194.098	-67.1992	-7.28595	-6.21735	22.1058	2.0163	3.39211	0.384598	0.10974	1.7765	-147.099	101.283	-7.48941	0	0	0.059647
1584	0	4.38447	0	0	4.40004	-0.113978	4.81794	-0.143036	0.0242669	-0.0210273	-4.1522	-2.54E-15	-0.744923	0	0	-0.00466916	1.37399	10.6568	-2.46505	358.37	392.908	640.519	377.294	377.294	377.294	9.5529	-65.2437	-3.05127	262.937	471.838	193.324	194.098	194.098	194.098	-65.7877	-7.34375	-6.03325	22.1039	1.64526	3.25338	0.187866	0.0711082	1.76036	-119.468	99.376	-8.69276	0	0	0.0873925
1585	0	3.68597	0	0	3.70275	-0.130523	5.45098	-0.140898	0.0242593	-0.0249101	-2.8718	2.62E-15	-1.12091	0	0	-0.00314651	1.76374	10.4196	-2.20718	360.775	392.176	640.588	377.793	377.793	377.793	9.30419	-63.6989	-3.31472	257.901	471.795	193.196	194.098	194.098	194.098	-64.2222	-7.36547	-5.81572	22.2021	1.25204	3.08921	-0.0335111	-0.00798166	1.74318	-85.9999	86.995	-9.94425	0	0	0.0967751
1586	0	2.837	0	0	2.85321	-0.14783	6.11177	-0.138122	0.0237833	-0.0216345	-1.62186	-2.03E-15	-1.50219	0	0	-0.000963507	2.19947	10.0824	-1.99628	363.568	391.552	640.647	378.326	378.326	378.326	8.98519	-61.9878	-3.56454	252.952	471.734	192.966	194.098	194.098	194.098	-62.4838	-7.34215	-5.55996	22.4521	0.854935	2.85931	0.16156	0.099092	1.75092	-145.705	100.789	-12.5765	0	0	0.164799
1587	0	1.82046	0	0	1.83343	-0.166416	6.81959	-0.135189	0.0225425	-0.0206764	-0.565796	1.69E-15	-1.8598	0	0	0.00160349	2.67091	9.64635	-1.79299	366.807	391.038	640.698	378.895	378.895	378.895	8.58796	-60.0931	-3.79724	248.1	471.65	192.606	194.098	194.098	194.098	-60.555	-7.26946	-5.25969	22.8235	0.440479	2.58843	0.343764	0.256649	1.76827	-197.763	116.752	-14.7447	0	0	0.254662
1588	0	0.62042	0	0	0.6259	-0.186774	7.59244	-0.132852	0.0204875	-0.0260013	0.0538817	5.08E-16	-2.13091	0	0	0.00369878	3.15667	9.11612	-1.54879	370.558	390.628	640.759	379.485	379.485	379.485	8.10466	-57.999	-4.00676	243.341	471.536	192.095	194.098	194.098	194.098	-58.4201	-7.14193	-4.90879	23.2789	0.00721535	2.30882	0.384168	0.326339	1.76787	-209.607	113.814	-15.6231	0	0	0.302063
1589	0	-0.778928	0	0	-0.78742	-0.208764	8.42417	-0.132067	0.0179338	-0.0358343	-0.0748414	-3.38E-16	-2.22172	0	0	0.00362541	3.64265	8.49264	-1.25187	374.828	390.317	640.841	380.097	380.097	380.097	7.5295	-55.6934	-4.18357	238.653	471.379	191.432	194.098	194.098	194.098	-56.0674	-6.95314	-4.5029	23.8094	-0.431569	2.02539	0.358279	0.354918	1.76868	-201.822	103.154	-15.53	0	0	0.317472
1590	0	-2.38696	0	0	-2.41872	-0.231836	9.29297	-0.134085	0.0153325	-0.04979	-1.32069	-1.35E-15	-2.02826	0	0	-0.00114627	4.11819	7.77644	-0.909125	379.592	390.097	640.955	380.745	380.745	380.745	6.86178	-53.1721	-4.31722	234.002	471.164	190.641	194.098	194.098	194.098	-53.4938	-6.69925	-4.04038	24.4122	-0.874322	1.72383	0.306405	0.412383	1.78326	-183.857	98.5952	-14.5904	0	0	0.320209
1591	0	-4.20083	0	0	-4.26794	-0.255092	10.1644	-0.140282	0.0131793	-0.0661889	-4.05422	-2.37E-15	-1.46067	0	0	-0.0135148	4.56834	6.96971	-0.535092	384.806	389.954	641.118	381.436	381.436	381.436	6.10891	-50.4435	-4.39922	229.358	470.879	189.784	194.098	194.098	194.098	-50.7099	-6.38229	-3.52374	25.0867	-1.31404	1.38771	0.220016	0.405952	1.74972	-156.685	86.0424	-12.9073	0	0	0.295036
1592	0	-6.19875	0	0	-6.31519	-0.277457	10.9979	-0.151775	0.0122105	-0.0810338	-8.54798	-6.77E-16	-0.428445	0	0	-0.0357358	4.98691	6.07683	-0.147635	390.41	389.873	641.338	382.154	382.154	382.154	5.28863	-47.5342	-4.42662	224.717	470.519	188.956	194.098	194.098	194.098	-47.7453	-6.01339	-2.96073	25.85	-1.70493	1.01886	0.253157	0.337927	1.72313	-155.559	66.1218	-10.9527	0	0	0.29685
1593	0	-8.33352	0	0	-8.51361	-0.298098	11.7631	-0.169155	0.0125441	-0.0955701	-14.8915	1.86E-15	1.08565	0	0	-0.0677893	5.37756	5.10841	0.258752	396.365	389.84	641.609	382.902	382.902	382.902	4.42848	-44.4937	-4.40318	220.12	470.09	188.284	194.098	194.098	194.098	-44.6524	-5.6125	-2.3652	26.6871	-2.05787	0.629666	0.265303	0.332946	1.71659	-149.731	58.3053	-8.41579	0	0	0.29955
1594	0	-10.534	0	0	-10.7894	-0.315919	12.4203	-0.191917	0.0141407	-0.107754	-22.8854	-4.66E-15	3.065	0	0	-0.10582	5.73586	4.07653	0.687934	402.625	389.835	641.94	383.674	383.674	383.674	3.56627	-41.3968	-4.34166	215.67	469.613	187.914	194.098	194.098	194.098	-41.5091	-5.20894	-1.75867	27.5767	-2.39266	0.232196	0.241184	0.325258	1.70464	-137.893	51.6258	-5.32143	0	0	0.289406
1595	0	-12.7076	0	0	-13.0435	-0.329541	12.9204	-0.218264	0.0166729	-0.114424	-32.0012	-1.02E-15	5.44112	0	0	-0.141568	6.05633	2.99259	1.13106	409.125	389.842	642.342	384.443	384.443	384.443	2.74796	-38.343	-4.26584	211.531	469.121	187.996	194.098	194.098	194.098	-38.417	-4.84102	-1.17006	28.5124	-2.70578	-0.160246	0.185698	0.287021	1.67972	-125.112	40.8595	-1.84669	0	0	0.272169
1596	0	-14.7473	0	0	-15.1579	-0.337565	13.2141	-0.245291	0.0197829	-0.113473	-41.4207	-1.69E-15	8.10119	0	0	-0.163849	6.33863	1.86701	1.5684	415.784	389.844	642.819	385.185	385.185	385.185	2.02209	-35.4502	-4.20898	207.933	468.661	188.653	194.098	194.098	194.098	-35.4946	-4.55162	-0.633001	29.4991	-2.98352	-0.535203	0.142173	0.250684	1.65529	-121.579	30.6732	1.83329	0	0	0.272916
1597	0	-16.5423	0	0	-17.009	-0.338839	13.2607	-0.269446	0.0230514	-0.104693	-50.1475	-4.74E-15	10.8504	0	0	-0.162137	6.58339	0.710494	1.98024	422.524	389.824	643.38	385.877	385.877	385.877	1.43367	-32.843	-4.20679	205.146	468.279	189.951	194.098	194.098	194.098	-32.8662	-4.37994	-0.182595	30.5382	-3.22382	-0.881149	0.135642	0.23823	1.62613	-130.865	24.4367	5.52826	0	0	0.303851
1598	0	-17.992	0	0	-18.4847	-0.332632	13.0336	-0.287358	0.025981	-0.0900147	-57.191	-5.41E-15	13.3983	0	0	-0.131181	6.78931	-0.465875	2.35323	429.275	389.768	644.032	386.493	386.493	386.493	1.01904	-30.6384	-4.2877	203.444	468.021	191.891	194.098	194.098	194.098	-30.6477	-4.35225	0.148597	31.6231	-3.43322	-1.18394	0.115543	0.215648	1.58692	-139.246	15.9077	9.18105	0	0	0.333675
1599	0	-19.0187	0	0	-19.5004	-0.318621	12.5196	-0.296701	0.0283029	-0.0715498	-61.7652	-1.35E-15	15.4186	0	0	-0.0742116	6.95786	-1.65225	2.67157	435.969	389.665	644.781	387.009	387.009	387.009	0.803623	-28.9314	-4.465	203.066	467.917	194.412	194.098	194.098	194.098	-28.9333	-4.47626	0.333886	32.7521	-3.614	-1.43208	0.0978467	0.172088	1.53614	-147.469	3.1646	12.4439	0	0	0.362933
1600	0	-19.5764	0	0	-20.0109	-0.296968	11.7213	-0.296428	0.0295791	-0.0518697	-63.4113	-5.41E-15	16.5786	0	0	-0.00273085	7.09445	-2.83984	2.9205	442.545	389.504	645.627	387.41	387.41	387.41	0.80106	-27.7837	-4.73095	204.179	467.983	197.408	194.098	194.098	194.098	-27.7851	-4.73813	0.354978	33.9259	-3.76436	-1.61609	0.104676	0.163591	1.48462	-157.885	-4.36401	14.9724	0	0	0.39935
1601	0	-19.6549	0	0	-20.0145	-0.268308	10.6575	-0.286644	0.0292697	-0.0330671	-62.0467	6.77E-15	16.6261	0	0	0.0671931	7.20083	-4.02026	3.09385	448.957	389.281	646.574	387.67	387.67	387.67	1.01337	-27.2185	-5.05686	206.865	468.218	200.755	194.098	194.098	194.098	-27.2276	-5.10496	0.203575	35.1417	-3.87701	-1.72614	0.142125	0.175751	1.43633	-170.202	-8.41999	16.577	0	0	0.440685
1602	0	-19.2782	0	0	-19.549	-0.233723	9.36383	-0.26843	0.0268429	-0.0170337	-57.9623	6.77E-16	15.4556	0	0	0.120464	7.27628	-5.18557	3.19408	455.172	388.991	647.63	387.769	387.769	387.769	1.43081	-27.2206	-5.39901	211.114	468.603	204.323	194.098	194.098	194.098	-27.2477	-5.53171	-0.117815	36.3893	-3.94919	-1.75555	0.147159	0.170608	1.40267	-170.456	-14.3685	17.3466	0	0	0.449016
1603	0	-18.5001	0	0	-18.6833	-0.194594	7.8886	-0.243861	0.022034	-0.00357622	-51.7791	6.09E-15	13.1453	0	0	0.147951	7.32307	-6.32984	3.21974	461.16	388.634	648.797	387.704	387.704	387.704	2.03213	-27.7428	-5.70977	216.838	469.104	207.995	194.098	194.098	194.098	-27.7994	-5.97199	-0.595679	37.659	-3.98822	-1.71175	0.151553	0.16895	1.37234	-166.237	-18.1411	17.2821	0	0	0.442119
1604	0	-17.3961	0	0	-17.505	-0.152602	6.29368	-0.215684	0.0151345	0.00835509	-44.3358	-3.55E-15	9.95286	0	0	0.148888	7.34437	-7.44818	3.1716	466.894	388.212	650.074	387.482	387.482	387.482	2.78422	-28.7143	-5.94656	223.891	469.673	211.66	194.098	194.098	194.098	-28.8126	-6.38512	-1.20572	38.9424	-3.99729	-1.60616	0.195804	0.155369	1.3362	-168.373	-21.8907	16.3315	0	0	0.448244
1605	0	-16.0536	0	0	-16.1082	-0.109721	4.65486	-0.186859	0.00691136	0.0190283	-36.5383	1.34E-15	6.2534	0	0	0.129711	7.34473	-8.5354	3.06186	472.367	387.727	651.457	387.106	387.106	387.106	3.64345	-30.0514	-6.07836	232.099	470.256	215.211	194.098	194.098	194.098	-30.2019	-6.74029	-1.91417	40.2248	-3.98062	-1.44507	0.24919	0.130894	1.29752	-171.945	-25.1944	14.5735	0	0	0.45405
1606	0	-14.5623	0	0	-14.5834	-0.0680084	3.05329	-0.160192	-0.00137073	0.0282333	-29.2137	1.52E-15	2.48637	0	0	0.100581	7.33013	-9.5867	2.90733	477.58	387.185	652.939	386.585	386.585	386.585	4.55985	-31.6681	-6.09115	241.281	470.794	218.542	194.098	194.098	194.098	-31.8785	-7.02017	-2.68071	41.4899	-3.94049	-1.23375	0.293818	0.11103	1.2715	-173.689	-25.6757	11.9519	0	0	0.450216
1607	0	-13.0052	0	0	-13.0102	-0.0293473	1.56455	-0.137854	-0.00819798	0.0358172	-22.9828	6.77E-16	-0.909965	0	0	0.071298	7.30517	-10.5986	2.72271	482.534	386.59	654.512	385.933	385.933	385.933	5.48279	-33.4855	-5.98927	251.28	471.23	221.552	194.098	194.098	194.098	-33.7592	-7.22145	-3.4623	42.7224	-3.88285	-0.983021	0.316333	0.121668	1.2629	-171.593	-19.0659	8.30642	0	0	0.431462
1608	0	-11.4526	0	0	-11.4527	0.00473697	0.250239	-0.121259	-0.0122489	0.0424695	-18.2051	-6.77E-16	-3.57062	0	0	0.0484276	7.27127	-11.569	2.51714	487.224	385.945	656.169	385.169	385.169	385.169	6.36659	-35.4377	-5.7921	261.968	471.522	224.155	194.098	194.098	194.098	-35.7743	-7.3522	-4.21759	43.9113	-3.81244	-0.709043	0.346945	0.104298	1.25199	-173.677	-14.6898	3.51159	0	0	0.420015
1609	0	-9.95709	0	0	-9.95817	0.0330503	-0.841803	-0.110729	-0.0126763	0.047268	-14.9534	1.35E-15	-5.24692	0	0	0.0343221	7.23224	-12.496	2.30087	491.653	385.252	657.899	384.319	384.319	384.319	7.17494	-37.4748	-5.52678	273.262	471.641	226.283	194.098	194.098	194.098	-37.8703	-7.42623	-4.91139	45.0463	-3.73552	-0.425114	0.388601	0.109642	1.24821	-178.86	-3.26265	-2.35559	0	0	0.411721
1610	0	-8.55322	0	0	-8.55694	0.0548559	-1.68247	-0.105754	-0.0092454	0.0492224	-13.079	-6.77E-16	-5.82302	0	0	0.0279686	7.18919	-13.378	2.08522	495.822	384.515	659.69	383.403	383.403	383.403	7.88403	-39.5632	-5.2232	285.113	471.582	227.895	194.098	194.098	194.098	-40.0111	-7.46043	-5.51788	46.1159	-3.65787	-0.14124	0.408181	0.124391	1.25375	-178.599	13.2607	-8.88464	0	0	0.387746
1611	0	-7.2593	0	0	-7.265	0.0699595	-2.26435	-0.105377	-0.00216693	0.0489501	-12.3065	0	-5.3041	0	0	0.0265952	7.14248	-14.2139	1.87546	499.731	383.733	661.529	382.441	382.441	382.441	8.48387	-41.6834	-4.90953	297.499	471.363	228.986	194.098	194.098	194.098	-42.1764	-7.47246	-6.02267	47.1184	-3.57037	0.132174	0.420922	0.100357	1.25503	-176.531	26.5073	-15.7443	0	0	0.358451
1612	0	-6.08009	0	0	-6.08636	0.0785439	-2.59487	-0.108465	0.00789861	0.0467754	-12.3193	-3.38E-15	-3.81271	0	0	0.0271287	7.09959	-15.0027	1.67546	503.377	382.909	663.391	381.465	381.465	381.465	8.97757	-43.8271	-4.60776	310.412	471.02	229.579	194.098	194.098	194.098	-44.3576	-7.47786	-6.42346	48.0558	-3.46587	0.3853	0.45818	0.0295385	1.26006	-178.719	33.3568	-22.5289	0	0	0.336211
1613	0	-5.01064	0	0	-5.01619	0.0810493	-2.6913	-0.113856	0.0200617	0.0412845	-12.8113	-1.69E-15	-1.55459	0	0	0.0272158	7.07352	-15.7424	1.49499	506.768	382.047	665.244	380.525	380.525	380.525	9.37958	-45.9925	-4.3318	323.851	470.609	229.726	194.098	194.098	194.098	-46.5545	-7.48913	-6.72941	48.916	-3.37289	0.609212	0.492567	0.0178543	1.28057	-176.828	49.1771	-28.7898	0	0	0.30189
1614	0	-4.04103	0	0	-4.04516	0.0783236	-2.58639	-0.12073	0.0332019	0.0332744	-13.5426	1.02E-15	1.19323	0	0	0.0256932	7.06932	-16.4307	1.34406	509.915	381.15	667.065	379.658	379.658	379.658	9.71343	-48.182	-4.08844	337.806	470.196	229.501	194.098	194.098	194.098	-48.7713	-7.51679	-6.95908	49.6832	-3.31975	0.797938	0.53747	0.0390553	1.2956	-174.361	67.7361	-34.191	0	0	0.264696
1615	0	-3.15929	0	0	-3.1619	0.0714783	-2.32284	-0.128436	0.046178	0.02319	-14.3288	4.48E-15	4.12032	0	0	0.0225366	7.08471	-17.0648	1.23436	512.826	380.22	668.838	378.871	378.871	378.871	10.0084	-50.3991	-3.87724	352.258	469.853	228.997	194.098	194.098	194.098	-51.0141	-7.5688	-7.13776	50.3446	-3.3074	0.955181	0.568496	0.0827888	1.305	-166.65	86.25	-38.3421	0	0	0.220562
1616	0	-2.35371	0	0	-2.35508	0.0618044	-1.95022	-0.136383	0.0578603	0.0109764	-15.023	3.38E-16	6.90631	0	0	0.018508	7.11465	-17.6424	1.17154	515.504	379.263	670.55	378.155	378.155	378.155	10.2959	-52.6468	-3.69169	367.17	469.652	228.313	194.098	194.098	194.098	-53.2889	-7.65071	-7.29427	50.8995	-3.30925	1.08741	0.51869	0.123116	1.34949	-140.513	100.543	-40.8921	0	0	0.15852
1617	0	-1.61503	0	0	-1.61558	0.0507465	-1.52408	-0.14403	0.0671694	-0.00133538	-15.5084	-2.37E-15	9.24278	0	0	0.0146134	7.15619	-18.1628	1.14377	517.931	378.282	672.182	377.53	377.53	377.53	10.6064	-54.9262	-3.52079	382.492	469.652	227.552	194.098	194.098	194.098	-55.6	-7.76586	-7.45757	51.3598	-3.30821	1.18716	0.495083	0.17973	1.3924	-119.284	114.259	-41.9536	0	0	0.110353
1618	0	-0.936871	0	0	-0.937025	0.0395842	-1.09376	-0.150894	0.0732409	-0.012611	-15.7022	2.03E-15	10.8663	0	0	0.0116028	7.20398	-18.6251	1.1436	520.094	377.287	673.717	377.011	377.011	377.011	10.9651	-57.2357	-3.35012	398.161	469.902	226.807	194.098	194.098	194.098	-57.9483	-7.9145	-7.6535	51.7249	-3.30875	1.25267	0.490935	0.219913	1.41944	-103.432	122.072	-41.5946	0	0	0.0745102
1619	0	-0.316483	0	0	-0.316506	0.0292587	-0.695581	-0.156672	0.0755439	-0.0229466	-15.5716	2.71E-15	11.5901	0	0	0.00970102	7.25394	-19.0277	1.17033	521.989	376.287	675.139	376.607	376.607	376.607	11.3891	-59.5691	-3.16412	414.11	470.429	226.156	194.098	194.098	194.098	-60.33	-8.0941	-7.90172	51.9866	-3.32164	1.29185	0.472236	0.237449	1.43523	-85.5805	123.08	-39.9675	0	0	0.044853
1620	0	0.2442	0	0	0.244191	0.0203883	-0.353458	-0.161282	0.0738567	-0.0329153	-15.1409	-1.35E-15	11.3185	0	0	0.00863297	7.30534	-19.3696	1.22043	523.61	375.292	676.43	376.322	376.322	376.322	11.8858	-61.9161	-2.94897	430.265	471.235	225.656	194.098	194.098	194.098	-62.7363	-8.29994	-8.21309	52.146	-3.34566	1.31282	0.420063	0.283588	1.45896	-60.7583	125.16	-37.2531	0	0	0.02155
1621	0	0.7379	0	0	0.737899	0.0133766	-0.0830064	-0.164972	0.068395	-0.0413217	-14.5015	-3.38E-15	10.0699	0	0	0.00784445	7.35398	-19.6514	1.28267	524.942	374.315	677.575	376.154	376.154	376.154	12.4507	-64.262	-2.69466	446.549	472.3	225.348	194.098	194.098	194.098	-65.153	-8.52532	-8.58826	52.2142	-3.36982	1.31891	0.372264	0.354962	1.48483	-38.5111	127.981	-33.9052	0	0	0.00828991
1622	0	1.15398	0	0	1.15398	0.00827708	0.113691	-0.168302	0.0598606	-0.0469083	-13.7976	5.08E-15	7.98456	0	0	0.00682231	7.39192	-19.8745	1.34673	525.972	373.367	678.564	376.094	376.094	376.094	13.0686	-66.5895	-2.39661	462.892	473.574	225.25	194.098	194.098	194.098	-67.5619	-8.76164	-9.01732	52.1989	-3.391	1.31404	0.352772	0.380626	1.48222	-26.388	121.229	-30.4833	0	0	0.00125883
1623	0	1.48154	0	0	1.48155	0.0046514	0.253539	-0.171845	0.0492916	-0.0506376	-13.1777	-6.77E-16	5.30034	0	0	0.00532947	7.41532	-20.04	1.41029	526.699	372.461	679.391	376.12	376.12	376.12	13.7147	-68.8804	-2.05677	479.238	474.993	225.363	194.098	194.098	194.098	-69.9425	-8.99917	-9.48091	52.1047	-3.40748	1.30902	0.342387	0.417339	1.47201	-19.458	115.275	-27.3668	0	0	-0.00320802
1624	0	1.71065	0	0	1.71068	0.0017735	0.364543	-0.175978	0.0378636	-0.0537465	-12.7559	-4.48E-15	2.31431	0	0	0.00348267	7.41902	-20.1499	1.47301	527.127	371.61	680.049	376.201	376.201	376.201	14.3578	-71.1177	-1.68395	495.545	476.476	225.68	194.098	194.098	194.098	-72.274	-9.22788	-9.95247	51.9375	-3.41366	1.31643	0.306608	0.464494	1.47632	-9.5937	111.269	-24.7375	0	0	-0.00600827
1625	0	1.83336	0	0	1.83343	-0.00114122	0.476963	-0.180687	0.026828	-0.0567677	-12.5785	1.86E-15	-0.646932	0	0	0.0015934	7.39727	-20.2078	1.52716	527.254	370.824	680.539	376.309	376.309	376.309	14.9639	-73.2875	-1.29271	511.784	477.938	226.192	194.098	194.098	194.098	-74.5374	-9.43801	-10.4014	51.7127	-3.40203	1.33952	0.232308	0.485671	1.48162	6.64418	104.673	-22.5128	0	0	-0.0078551
1626	0	1.84457	0	0	1.84466	-0.0048145	0.618637	-0.185733	0.0173027	-0.0605984	-12.6338	1.86E-15	-3.27623	0	0	-7.45E-05	7.35003	-20.2202	1.55504	527.07	370.114	680.854	376.427	376.427	376.427	15.4999	-75.3795	-0.901248	527.93	479.296	226.896	194.098	194.098	194.098	-76.7163	-9.62056	-10.7966	51.4661	-3.34636	1.36937	0.131225	0.486873	1.48944	29.2074	97.6314	-20.4571	0	0	-0.0110419
1627	0	1.74236	0	0	1.74253	-0.00979592	0.81075	-0.190666	0.0101663	-0.0650479	-12.8569	-1.69E-16	-5.32143	0	0	-0.00139426	7.28085	-20.195	1.53262	526.563	369.486	680.985	376.544	376.544	376.544	15.9373	-77.3871	-0.528871	543.959	480.473	227.791	194.098	194.098	194.098	-78.7982	-9.7677	-11.1105	51.2486	-3.20157	1.38895	0.0609241	0.508689	1.50041	47.0632	98.0303	-18.5853	0	0	-0.0229189
1628	0	1.52925	0	0	1.52952	-0.0165493	1.07117	-0.194887	0.00602486	-0.0684541	-13.1443	-1.02E-15	-6.60737	0	0	-0.00238561	7.18949	-20.1397	1.4458	525.733	368.947	680.933	376.639	376.639	376.639	16.2546	-79.3067	-0.193498	559.843	481.413	228.883	194.098	194.098	194.098	-80.7742	-9.87338	-11.3215	51.0951	-2.94241	1.38791	0.115148	0.484065	1.49466	39.347	96.332	-17.1517	0	0	-0.0417178
1629	0	1.21411	0	0	1.21449	-0.0257543	1.42606	-0.197936	0.00504053	-0.0730368	-13.3956	3.38E-16	-7.06002	0	0	-0.00326242	7.07784	-20.0575	1.31135	524.626	368.503	680.708	376.697	376.697	376.697	16.4394	-81.1369	0.0900099	575.555	482.077	230.182	194.098	194.098	194.098	-82.6391	-9.93416	-11.4164	50.9889	-2.6181	1.37733	0.20571	0.396773	1.475	26.5061	88.9455	-15.7828	0	0	-0.0487237
1630	0	0.810042	0	0	0.810481	-0.0380315	1.89921	-0.199219	0.00696683	-0.0817244	-13.5015	1.52E-15	-6.70312	0	0	-0.00437494	6.9551	-19.9502	1.15854	523.304	368.156	680.318	376.711	376.712	376.711	16.4885	-82.8775	0.311743	591.053	482.45	231.695	194.098	194.098	194.098	-84.3909	-9.94888	-11.3907	50.8968	-2.30399	1.37344	0.249764	0.325585	1.46348	29.4677	86.1183	-13.9601	0	0	-0.0445327
1631	0	0.33093	0	0	0.331244	-0.0535475	2.49681	-0.198185	0.0112552	-0.0945762	-13.376	-5.92E-16	-5.6409	0	0	-0.00610345	6.8309	-19.8213	1.00688	521.824	367.909	679.766	376.677	376.677	376.677	16.4071	-84.528	0.468267	606.273	482.534	233.43	194.098	194.098	194.098	-86.0289	-9.91771	-11.2494	50.8043	-2.04028	1.38153	0.261991	0.263857	1.45839	44.9705	84.312	-11.4443	0	0	-0.0326248
1632	0	-0.20873	0	0	-0.20906	-0.0720428	3.20844	-0.194546	0.0172788	-0.110934	-12.9806	2.41E-15	-4.02654	0	0	-0.00862629	6.71273	-19.6751	0.867417	520.232	367.76	679.063	376.587	376.587	376.587	16.2073	-86.0871	0.562599	621.123	482.347	235.381	194.098	194.098	194.098	-87.554	-9.84197	-11.0051	50.7115	-1.83939	1.39718	0.259761	0.247475	1.4654	68.437	87.3025	-8.16629	0	0	-0.0195873
1633	0	-0.793443	0	0	-0.795389	-0.0929493	4.01163	-0.188337	0.024178	-0.129903	-12.3263	3.06E-15	-2.0668	0	0	-0.0117201	6.60146	-19.5161	0.747101	518.571	367.704	678.226	376.431	376.43	376.431	15.9066	-87.5531	0.603423	635.492	481.92	237.532	194.098	194.098	194.098	-88.9679	-9.72416	-10.6771	50.6214	-1.69898	1.41126	0.26015	0.245592	1.47222	95.32	89.4048	-4.21757	0	0	-0.00544298
1634	0	-1.40564	0	0	-1.41075	-0.115558	4.87843	-0.179737	0.0311731	-0.150822	-11.4418	5.02E-15	0.0223631	0	0	-0.0148421	6.4943	-19.3484	0.653451	516.884	367.737	677.275	376.196	376.196	376.196	15.5263	-88.9241	0.603279	649.255	481.294	239.853	194.098	194.098	194.098	-90.2733	-9.56821	-10.2887	50.5343	-1.60956	1.41466	0.257661	0.240519	1.47844	126.203	88.5582	0.221903	0	0	0.0090788
1635	0	-2.02565	0	0	-2.03602	-0.139094	5.77843	-0.169017	0.0375081	-0.173479	-10.3537	1.53E-15	2.02527	0	0	-0.0172885	6.38842	-19.1751	0.593217	515.213	367.849	676.231	375.88	375.88	375.88	15.0899	-90.1991	0.576546	662.28	480.512	242.297	194.098	194.098	194.098	-91.4739	-9.37946	-9.86469	50.4478	-1.56396	1.3984	0.232906	0.242023	1.48947	164.999	87.0359	4.95747	0	0	0.0238329
1636	0	-2.63257	0	0	-2.65058	-0.162719	6.67892	-0.156434	0.0426531	-0.196698	-9.06561	-6.98E-16	3.76182	0	0	-0.0184418	6.28076	-18.9993	0.567662	513.594	368.034	675.116	375.488	375.488	375.488	14.6208	-91.3775	0.537484	674.43	479.619	244.802	194.098	194.098	194.098	-92.5741	-9.16467	-9.42907	50.3613	-1.55393	1.35231	0.193888	0.237781	1.49819	208.314	83.1227	9.64237	0	0	0.0395655
1637	0	-3.20524	0	0	-3.23329	-0.185616	7.54857	-0.142271	0.0463052	-0.218912	-7.56142	-2.28E-15	5.10078	0	0	-0.0179708	6.16983	-18.8236	0.57446	512.055	368.284	673.942	375.037	375.037	375.037	14.1411	-92.4592	0.498019	685.574	478.654	247.294	194.098	194.098	194.098	-93.5781	-8.93183	-9.0029	50.2752	-1.57117	1.26892	0.164021	0.210799	1.49469	248.593	73.5056	13.8879	0	0	0.0554917
1638	0	-3.72348	0	0	-3.76356	-0.207134	8.36265	-0.126857	0.0483373	-0.23946	-5.81618	2.54E-16	5.9612	0	0	-0.0159041	6.05723	-18.6493	0.612611	510.623	368.589	672.721	374.546	374.546	374.546	13.6699	-93.444	0.466498	695.589	477.65	249.687	194.098	194.098	194.098	-94.4888	-8.68971	-8.60254	50.1832	-1.61608	1.14827	0.128374	0.191527	1.49134	287.983	62.69	17.506	0	0	0.0690814
1639	0	-4.17118	0	0	-4.22447	-0.226718	9.10059	-0.110566	0.0488109	-0.258257	-3.81227	-8.46E-17	6.31477	0	0	-0.0126019	5.94318	-18.4771	0.676949	509.316	368.943	671.463	374.038	374.038	374.038	13.2222	-94.3292	0.446864	704.37	476.633	251.883	194.098	194.098	194.098	-95.3059	-8.44706	-8.23888	50.0797	-1.68698	0.994692	0.0387306	0.232889	1.50526	337.286	61.7183	20.4812	0	0	0.0755156
1640	0	-4.54009	0	0	-4.60661	-0.24372	9.73884	-0.0939577	0.047866	-0.274195	-1.57468	6.77E-16	6.18192	0	0	-0.00870343	5.82054	-18.3087	0.744892	508.125	369.335	670.18	373.529	373.529	373.529	12.8084	-95.1091	0.439002	711.826	475.618	253.776	194.098	194.098	194.098	-96.025	-8.21192	-7.91739	49.9794	-1.74952	0.808308	-0.105512	0.319951	1.53468	396.256	71.4662	22.7502	0	0	0.0671004
1641	0	-4.83141	0	0	-4.91	-0.257426	10.2516	-0.0778965	0.0460472	-0.28268	0.800785	1.18E-15	5.66696	0	0	-0.00505284	5.67638	-18.1471	0.777106	507.011	369.755	668.889	373.029	373.029	373.029	12.434	-95.7741	0.439285	717.885	474.614	255.257	194.098	194.098	194.098	-96.6367	-7.9908	-7.63858	49.9198	-1.73468	0.584257	-0.188959	0.359191	1.54762	433.92	79.8194	23.8938	0	0	0.0524789
1642	0	-5.05311	0	0	-5.1416	-0.267616	10.6317	-0.0635095	0.0439341	-0.279274	3.14234	6.77E-16	4.9211	0	0	-0.00227377	5.50884	-17.9915	0.753199	505.957	370.195	667.596	372.557	372.557	372.557	12.0984	-96.3104	0.441515	722.517	473.624	256.219	194.098	194.098	194.098	-97.1266	-7.78733	-7.39791	49.909	-1.62263	0.331026	-0.032252	0.114188	1.47378	406.678	48.5552	23.5132	0	0	0.0579126
1643	0	-5.21531	0	0	-5.31161	-0.275117	10.9109	-0.0521483	0.0414818	-0.269047	5.2091	-4.23E-16	4.0703	0	0	-0.000483198	5.34949	-17.8327	0.710208	505.017	370.652	666.279	372.16	372.16	372.16	11.7945	-96.7008	0.437886	725.745	472.65	256.57	194.098	194.098	194.098	-97.4762	-7.60124	-7.18625	49.8706	-1.52733	0.09159	0.113328	-0.0669177	1.40812	370.571	26.7886	22.2545	0	0	0.0888143
1644	0	-5.33542	0	0	-5.43784	-0.280788	11.1217	-0.0449574	0.0387992	-0.255549	6.74927	7.61E-16	3.25822	0	0	0.000620447	5.22396	-17.6607	0.682316	504.234	371.123	664.92	371.859	371.859	371.858	11.5116	-96.9278	0.421294	727.627	471.691	256.237	194.098	194.098	194.098	-97.6661	-7.4293	-6.99307	49.7344	-1.5396	-0.0887473	0.123806	-0.027076	1.41064	355.199	33.9711	20.5994	0	0	0.135965
1645	0	-5.43977	0	0	-5.54706	-0.284806	11.2708	-0.0429239	0.0362259	-0.238433	7.51659	-3.38E-16	2.62287	0	0	0.00148096	5.12773	-17.4716	0.658469	503.584	371.603	663.532	371.631	371.631	371.631	11.239	-96.9755	0.387555	728.233	470.747	255.175	194.098	194.098	194.098	-97.6788	-7.2668	-6.80971	49.4995	-1.63594	-0.191938	0.00262817	0.119269	1.4848	358.067	52.0771	18.7084	0	0	0.183633
1646	0	-5.56004	0	0	-5.67113	-0.286706	11.3413	-0.0467217	0.0343779	-0.215245	7.30889	5.92E-16	2.28818	0	0	0.00230996	5.04215	-17.2669	0.588118	502.987	372.085	662.141	371.463	371.463	371.463	10.9686	-96.8328	0.335707	727.65	469.816	253.373	194.098	194.098	194.098	-97.5023	-7.10889	-6.6307	49.2185	-1.74019	-0.233463	-0.105124	0.24968	1.57022	346.642	66.9108	16.4713	0	0	0.198725
1647	0	-5.7261	0	0	-5.83999	-0.285978	11.3143	-0.0566699	0.0336823	-0.184841	5.99004	-1.48E-15	2.31621	0	0	0.00294306	4.95093	-17.0492	0.421246	502.362	372.566	660.771	371.345	371.345	371.345	10.695	-96.4957	0.268242	725.984	468.902	250.862	194.098	194.098	194.098	-97.1319	-6.95108	-6.45384	48.9436	-1.79279	-0.235631	-0.092903	0.312486	1.62334	298.165	76.0508	13.8184	0	0	0.170132
1648	0	-5.95949	0	0	-6.07536	-0.282554	11.1872	-0.0725394	0.0343007	-0.14866	3.52425	-8.04E-16	2.70511	0	0	0.00291697	4.84679	-16.8172	0.140859	501.665	373.049	659.445	371.253	371.253	371.253	10.4159	-95.9689	0.190175	723.373	468.017	247.714	194.098	194.098	194.098	-96.572	-6.78975	-6.27964	48.6893	-1.77523	-0.201354	0.0628812	0.262213	1.62165	209.995	73.1519	10.8292	0	0	0.115268
1649	0	-6.26991	0	0	-6.38728	-0.276925	10.9781	-0.0934521	0.0359262	-0.111957	-0.000123621	2.07E-15	3.37548	0	0	0.00171886	4.73887	-16.565	-0.229294	500.905	373.538	658.174	371.152	371.152	371.152	10.1321	-95.2668	0.10825	719.977	467.177	244.043	194.098	194.098	194.098	-95.8373	-6.62278	-6.11093	48.4282	-1.71414	-0.107205	0.243329	0.114153	1.60574	113.932	56.8846	7.91546	0	0	0.058942
1650	0	-6.65672	0	0	-6.77519	-0.269598	10.7055	-0.117995	0.0379096	-0.0820645	-4.37249	5.92E-16	4.18226	0	0	-0.000930723	4.6492	-16.2876	-0.657459	500.103	374.044	656.957	371.025	371.025	371.025	9.8492	-94.4138	0.0300938	715.956	466.405	239.991	194.098	194.098	194.098	-94.9529	-6.4507	-5.95317	48.1293	-1.65636	0.0684732	0.239279	0.136996	1.67942	62.3921	65.6261	5.69324	0	0	0.0245272
1651	0	-7.1128	0	0	-7.23131	-0.260339	10.3603	-0.144077	0.0399856	-0.0583477	-9.24502	2.62E-15	4.98976	0	0	-0.00477833	4.57746	-15.988	-1.15355	499.226	374.574	655.811	370.865	370.865	370.865	9.57825	-93.4435	-0.0373939	711.448	465.721	235.723	194.098	194.098	194.098	-93.9535	-6.27813	-5.81435	47.8167	-1.58821	0.309557	0.188031	0.361815	1.81157	27.5404	105.129	3.87557	0	0	-0.0103262
1652	0	-7.62197	0	0	-7.73845	-0.248669	9.92416	-0.169095	0.0417266	-0.0381999	-14.1676	4.23E-15	5.64412	0	0	-0.0090276	4.49365	-15.6716	-1.7402	498.221	375.136	654.791	370.639	370.639	370.639	9.33302	-92.3966	-0.0899271	706.566	465.142	231.41	194.098	194.098	194.098	-92.881	-6.11273	-5.7024	47.5269	-1.46395	0.586797	0.242188	0.452596	1.88865	-24.8317	125.029	2.00842	0	0	-0.0557108
1653	0	-8.15662	0	0	-8.26839	-0.234651	9.39868	-0.1904	0.0424649	-0.0221436	-18.6683	-3.76E-15	5.99563	0	0	-0.0126474	4.38296	-15.3412	-2.40644	497.084	375.736	653.934	370.325	370.325	370.325	9.12499	-91.3163	-0.126734	701.419	464.681	227.214	194.098	194.098	194.098	-91.7796	-5.96247	-5.62217	47.2583	-1.28358	0.890645	0.377196	0.340474	1.89472	-87.6848	114.817	0.102385	0	0	-0.0954226
1654	0	-8.68225	0	0	-8.78665	-0.218918	8.80703	-0.206062	0.041706	-0.0120432	-22.3663	1.32E-15	5.96061	0	0	-0.0147362	4.26013	-14.9967	-3.1092	495.856	376.382	653.244	369.93	369.93	369.93	8.96032	-90.2446	-0.150033	696.1	464.342	223.276	194.098	194.098	194.098	-90.6915	-5.83338	-5.57393	46.9802	-1.09438	1.22576	0.484929	0.213079	1.89275	-135.068	101.996	-1.55044	0	0	-0.122748
1655	0	-9.16519	0	0	-9.2602	-0.202248	8.17806	-0.215363	0.0396203	-0.00824956	-25.05	-1.67E-15	5.57526	0	0	-0.0147716	4.14243	-14.6398	-3.80486	494.583	377.077	652.718	369.475	369.475	369.475	8.83926	-89.2174	-0.164079	690.686	464.118	219.697	194.098	194.098	194.098	-89.6525	-5.72875	-5.55381	46.6683	-0.936712	1.58978	0.502854	0.209952	1.92464	-153.232	105.569	-2.74558	0	0	-0.139976
1656	0	-9.57833	0	0	-9.66254	-0.185238	7.53424	-0.218804	0.0367956	-0.00820719	-26.6901	-1.55E-15	4.95836	0	0	-0.0127485	4.02839	-14.2749	-4.46962	493.285	377.821	652.366	368.978	368.978	368.978	8.75744	-88.263	-0.174392	685.224	463.995	216.542	194.098	194.098	194.098	-88.6903	-5.64965	-5.55476	46.3223	-0.807939	1.96508	0.473816	0.267573	1.96615	-154.485	113.653	-3.61759	0	0	-0.149455
1657	0	-9.9016	0	0	-9.97448	-0.16842	6.89576	-0.217187	0.0338549	-0.00921163	-27.3472	-5.33E-15	4.25222	0	0	-0.00908038	3.90593	-13.9076	-5.09125	491.965	378.61	652.202	368.454	368.454	368.454	8.70676	-87.4017	-0.186458	679.746	463.954	213.84	194.098	194.098	194.098	-87.824	-5.59481	-5.56779	45.9541	-0.68068	2.32907	0.453675	0.287816	1.984	-153.766	111.778	-4.34197	0	0	-0.156513
1658	0	-10.122	0	0	-10.1839	-0.152423	6.28687	-0.211352	0.0311942	-0.0108825	-27.1337	-3.82E-15	3.57594	0	0	-0.00445306	3.76728	-13.5419	-5.65503	490.628	379.441	652.231	367.93	367.93	367.93	8.67655	-86.6454	-0.20416	674.272	463.974	211.587	194.098	194.098	194.098	-87.0648	-5.56027	-5.58352	45.5686	-0.534634	2.6643	0.429256	0.288224	1.98483	-148.438	105.1	-4.84667	0	0	-0.160576
1659	0	-10.2342	0	0	-10.2862	-0.137857	5.7312	-0.202569	0.0289883	-0.0131349	-26.2387	-5.59E-15	3.01057	0	0	0.000367305	3.60843	-13.1803	-6.14705	489.28	380.31	652.444	367.441	367.441	367.441	8.65563	-85.9983	-0.229094	668.815	464.039	209.754	194.098	194.098	194.098	-86.4156	-5.54025	-5.59382	45.1664	-0.355863	2.95846	0.378997	0.299456	1.97799	-134.076	100.514	-5.05388	0	0	-0.159327
1660	0	-10.2409	0	0	-10.2845	-0.125151	5.24558	-0.192388	0.0272528	-0.0154207	-24.8981	4.41E-15	2.59598	0	0	0.00473561	3.42545	-12.8243	-6.56084	487.911	381.219	652.827	367.024	367.024	367.024	8.63449	-85.4577	-0.260664	663.376	464.136	208.296	194.098	194.098	194.098	-85.873	-5.5284	-5.59318	44.7493	-0.129893	3.20321	0.322414	0.302733	1.95614	-115.831	96.1596	-5.02092	0	0	-0.155027
1661	0	-10.1503	0	0	-10.1871	-0.11456	4.84024	-0.18197	0.0257056	-0.0172245	-23.3152	8.39E-16	2.31597	0	0	0.00822648	3.21641	-12.4737	-6.89433	486.508	382.169	653.357	366.712	366.712	366.712	8.60606	-85.0167	-0.296593	657.953	464.258	207.157	194.098	194.098	194.098	-85.4294	-5.51865	-5.57887	44.3164	0.150342	3.39577	0.264173	0.293047	1.91755	-96.0435	90.9809	-4.81538	0	0	-0.147611
1662	0	-9.97451	0	0	-10.006	-0.106191	4.51955	-0.172032	0.0241338	-0.0184927	-21.6446	-4.25E-15	2.13922	0	0	0.010674	2.98236	-12.1268	-7.14894	485.051	383.164	654.004	366.537	366.537	366.537	8.56581	-84.6653	-0.333481	652.539	464.4	206.278	194.098	194.098	194.098	-85.0742	-5.50559	-5.55057	43.8646	0.482634	3.53782	0.206405	0.275119	1.86204	-76.2165	84.9452	-4.47818	0	0	-0.136606
1663	0	-9.72832	0	0	-9.75582	-0.100012	4.28263	-0.163217	0.022452	-0.0186677	-20.0215	3.30E-15	2.03309	0	0	0.0121193	2.72715	-11.7806	-7.32857	483.518	384.212	654.731	366.515	366.515	366.515	8.51139	-84.3914	-0.367334	647.127	464.56	205.604	194.098	194.098	194.098	-84.7953	-5.48469	-5.50982	43.3897	0.855492	3.6344	0.17125	0.228079	1.78461	-62.4876	75.0177	-4.12492	0	0	-0.124005
1664	0	-9.42732	0	0	-9.45204	-0.0959421	4.12649	-0.15587	0.020524	-0.0187012	-18.5357	3.66E-15	1.95492	0	0	0.0127217	2.4581	-11.4311	-7.43575	481.891	385.318	655.497	366.652	366.652	366.652	8.44213	-84.1824	-0.393937	641.714	464.734	205.081	194.098	194.098	194.098	-84.5798	-5.45223	-5.45954	42.8834	1.24564	3.6936	0.127012	0.210073	1.70815	-47.6009	71.6494	-3.6902	0	0	-0.111274
1665	0	-9.08765	0	0	-9.1105	-0.0937327	4.0417	-0.149996	0.0182757	-0.0195331	-17.2282	2.97E-16	1.86801	0	0	0.0126912	2.17813	-11.0742	-7.47996	480.149	386.487	656.268	366.933	366.933	366.933	8.35905	-84.0258	-0.409547	636.295	464.92	204.667	194.098	194.098	194.098	-84.4154	-5.40582	-5.40343	42.3435	1.63396	3.7225	0.040963	0.224561	1.64825	-23.2646	77.5618	-3.08609	0	0	-0.0913082
1666	0	-8.72564	0	0	-8.74722	-0.0928871	4.00925	-0.145569	0.0158286	-0.0200443	-16.1253	-3.22E-16	1.75997	0	0	0.0122514	1.88647	-10.7082	-7.48437	478.253	387.724	657.016	367.338	367.338	367.338	8.2645	-83.9097	-0.411714	630.862	465.111	204.323	194.098	194.098	194.098	-84.2906	-5.34476	-5.34529	41.7832	2.01056	3.7202	-0.0443245	0.152206	1.57286	0.595289	74.2231	-2.49122	0	0	-0.0574449
1667	0	-8.35587	0	0	-8.37653	-0.0929105	4.01014	-0.142425	0.0134868	-0.0179511	-15.2329	-4.44E-15	1.64761	0	0	0.0115923	1.5968	-10.3338	-7.47242	476.174	389.031	657.698	367.859	367.859	367.859	8.16101	-83.8239	-0.398744	625.411	465.302	204.022	194.098	194.098	194.098	-84.1952	-5.26909	-5.28844	41.2227	2.35009	3.67803	-0.0428898	-0.0732252	1.44418	1.88362	47.1728	-2.26213	0	0	-0.0278647
1668	0	-7.98809	0	0	-8.00813	-0.0937271	4.04149	-0.140347	0.0115228	-0.0120026	-14.5459	-8.19E-17	1.55399	0	0	0.0108503	1.34647	-9.95068	-7.44203	473.922	390.405	658.25	368.488	368.488	368.488	8.05012	-83.7589	-0.368956	619.95	465.487	203.74	194.098	194.098	194.098	-84.12	-5.17822	-5.23556	40.6666	2.59917	3.59289	0.112386	-0.332315	1.27979	-36.6659	8.79293	-2.66854	0	0	-0.0481804
1669	0	-7.6259	0	0	-7.64583	-0.0958661	4.12358	-0.13912	0.00994493	-0.00730437	-14.0506	-2.08E-15	1.47999	0	0	0.0101028	1.17089	-9.55391	-7.35308	471.556	391.828	658.62	369.179	369.179	369.179	7.93199	-83.7069	-0.320125	614.502	465.662	203.458	194.098	194.098	194.098	-84.0573	-5.07049	-5.18855	40.0825	2.69676	3.48557	0.255884	-0.294946	1.21681	-73.9056	7.10403	-2.99084	0	0	-0.094833
1670	0	-7.27184	0	0	-7.29216	-0.0996406	4.26839	-0.138555	0.00858502	-0.0117149	-13.7285	2.40E-15	1.41077	0	0	0.00939039	1.05872	-9.13843	-7.17729	469.123	393.286	658.819	369.856	369.856	369.856	7.8075	-83.6618	-0.251539	609.085	465.823	203.164	194.098	194.098	194.098	-84.001	-4.94569	-5.14881	39.4391	2.63303	3.38004	0.0760352	-0.0454186	1.29867	-34.2667	28.9392	-1.98111	0	0	-0.0433914
1671	0	-6.93403	0	0	-6.95499	-0.104018	4.43625	-0.138561	0.00765034	-0.0188325	-13.5572	-6.93E-16	1.36234	0	0	0.00874408	0.964171	-8.7123	-6.97002	466.564	394.773	658.896	370.474	370.474	370.474	7.68109	-83.6201	-0.165764	603.681	465.967	202.856	194.098	194.098	194.098	-83.9479	-4.80819	-5.11796	38.8012	2.50763	3.25933	-0.240711	0.193965	1.40318	34.3431	47.551	-0.638035	0	0	0.0435991
1672	0	-6.62116	0	0	-6.64241	-0.107613	4.57408	-0.138939	0.00758516	-0.0153994	-13.4965	-1.62E-15	1.37078	0	0	0.00817012	0.848641	-8.29027	-6.80997	463.797	396.286	658.895	371.012	371.012	371.012	7.55778	-83.5796	-0.0661692	598.26	466.09	202.535	194.098	194.098	194.098	-83.8963	-4.66325	-5.09746	38.273	2.45655	3.09254	-0.100381	0.0811962	1.37374	-5.05925	19.8027	-1.02148	0	0	-0.00464704
1673	0	-6.32947	0	0	-6.35085	-0.110737	4.69378	-0.139527	0.00790755	-0.0113729	-13.5141	-8.49E-16	1.38873	0	0	0.00770055	0.718983	-7.87423	-6.67176	460.875	397.806	658.819	371.464	371.464	371.464	7.43846	-83.5387	0.0462842	592.836	466.194	202.202	194.098	194.098	194.098	-83.8449	-4.51201	-5.08738	37.8315	2.44579	2.87962	0.038608	-0.0291934	1.35089	-44.6494	1.11342	-1.52051	0	0	-0.0401157
1674	0	-6.05268	0	0	-6.07421	-0.113918	4.81563	-0.140245	0.00831684	-0.0117132	-13.586	-1.80E-15	1.38916	0	0	0.00736343	0.588756	-7.4646	-6.51818	457.867	399.314	658.665	371.834	371.834	371.834	7.32379	-83.4969	0.169973	587.426	466.285	201.858	194.098	194.098	194.098	-83.7929	-4.35594	-5.08722	37.4417	2.42964	2.62529	0.0286461	-0.0575848	1.37279	-44.9578	-0.11939	-1.4028	0	0	-0.0341419
1675	0	-5.78734	0	0	-5.80898	-0.117124	4.93839	-0.141032	0.00889861	-0.0114891	-13.6925	2.06E-15	1.38571	0	0	0.00715824	0.460762	-7.06687	-6.34845	454.798	400.796	658.444	372.123	372.123	372.123	7.21562	-83.4543	0.301812	582.032	466.365	201.508	194.098	194.098	194.098	-83.7407	-4.19827	-5.09634	37.1159	2.42496	2.32461	0.0592589	-0.0997063	1.39179	-53.1117	-1.60526	-1.41493	0	0	-0.0340101
1676	0	-5.52905	0	0	-5.55079	-0.120411	5.06423	-0.14182	0.00954038	-0.010274	-13.8168	-5.82E-17	1.37407	0	0	0.00707899	0.33807	-6.68461	-6.15683	451.697	402.236	658.165	372.335	372.335	372.335	7.1155	-83.4116	0.438611	576.655	466.44	201.155	194.098	194.098	194.098	-83.689	-4.04212	-5.1138	36.8541	2.43473	1.97599	0.137677	-0.140004	1.40323	-72.1875	-3.57824	-1.61756	0	0	-0.0381114
1677	0	-5.27232	0	0	-5.29419	-0.124007	5.2018	-0.142564	0.0100531	-0.0107688	-13.9426	-2.59E-15	1.34102	0	0	0.00711865	0.224105	-6.31825	-5.92808	448.605	403.621	657.842	372.468	372.468	372.468	7.02436	-83.3693	0.577066	571.302	466.513	200.806	194.098	194.098	194.098	-83.6386	-3.89034	-5.13821	36.6384	2.44272	1.58483	0.163934	-0.170138	1.42608	-76.8933	-5.5214	-1.6091	0	0	-0.0329484
1678	0	-5.01325	0	0	-5.03524	-0.127906	5.35096	-0.143252	0.0103235	-0.0129909	-14.0585	-2.35E-15	1.28091	0	0	0.00726707	0.121329	-5.96879	-5.66192	445.542	404.941	657.484	372.524	372.524	372.524	6.94334	-83.3284	0.713535	565.972	466.589	200.465	194.098	194.098	194.098	-83.5903	-3.74612	-5.16812	36.4612	2.43796	1.15262	0.12913	-0.188516	1.45523	-65.1747	-7.42402	-1.37246	0	0	-0.0230003
1679	0	-4.74992	0	0	-4.77195	-0.131856	5.50195	-0.143787	0.0103815	-0.0141039	-14.1484	-9.78E-17	1.20167	0	0	0.00749895	0.0321206	-5.63798	-5.37428	442.509	406.186	657.101	372.511	372.511	372.512	6.87371	-83.2895	0.844446	560.657	466.668	200.138	194.098	194.098	194.098	-83.545	-3.61269	-5.20219	36.3287	2.41992	0.678389	0.148183	-0.238472	1.47169	-64.7523	-15.8389	-1.30278	0	0	-0.0204382
1680	0	-4.47991	0	0	-4.50182	-0.135768	5.6514	-0.144159	0.0102274	-0.014635	-14.2067	-3.50E-15	1.108	0	0	0.00778394	-0.0375297	-5.32411	-5.07116	439.513	407.351	656.696	372.441	372.441	372.441	6.81602	-83.2531	0.966729	555.353	466.752	199.829	194.098	194.098	194.098	-83.5032	-3.49251	-5.23892	36.2254	2.3616	0.168233	0.196539	-0.25532	1.48775	-69.4497	-20.0363	-1.30756	0	0	-0.0206619
1681	0	-4.20097	0	0	-4.22263	-0.13963	5.7989	-0.144397	0.0097955	-0.0171426	-14.2346	-2.42E-15	0.997324	0	0	0.00809768	-0.0872872	-5.02259	-4.75382	436.567	408.429	656.278	372.315	372.315	372.315	6.77035	-83.2195	1.0779	550.057	466.84	199.54	194.098	194.098	194.098	-83.4651	-3.38734	-5.27689	36.1261	2.24078	-0.361972	0.169372	-0.194044	1.52438	-53.8494	-12.7883	-1.03434	0	0	-0.0151219
1682	0	-3.9136	0	0	-3.9347	-0.143137	5.93274	-0.144438	0.00923412	-0.0192044	-14.2266	1.69E-15	0.887444	0	0	0.00841573	-0.127741	-4.7303	-4.44105	433.658	409.417	655.866	372.125	372.125	372.125	6.73689	-83.1887	1.17619	544.76	466.929	199.275	194.098	194.098	194.098	-83.4308	-3.29852	-5.31515	36.0342	2.09068	-0.893791	0.142936	-0.166567	1.55154	-38.2087	-11.0148	-0.787136	0	0	-0.0127416
1683	0	-3.61844	0	0	-3.63869	-0.146051	6.04393	-0.144205	0.00877779	-0.0178575	-14.1775	1.22E-15	0.8083	0	0	0.00871122	-0.163316	-4.44339	-4.14792	430.775	410.313	655.468	371.878	371.877	371.877	6.71551	-83.1603	1.2605	539.453	467.018	199.033	194.098	194.098	194.098	-83.3999	-3.22672	-5.35299	35.9466	1.93303	-1.40638	0.249511	-0.251914	1.54466	-55.2189	-27.5381	-0.94875	0	0	-0.028458
1684	0	-3.3134	0	0	-3.33257	-0.148663	6.14352	-0.143778	0.00832693	-0.0167958	-14.0983	-3.60E-15	0.759688	0	0	0.00896986	-0.182726	-4.153	-3.85862	427.943	411.114	655.074	371.598	371.598	371.598	6.70536	-83.1338	1.3302	534.142	467.105	198.813	194.098	194.098	194.098	-83.372	-3.17182	-5.38953	35.8098	1.71508	-1.86943	0.318559	-0.278597	1.55026	-67.4909	-36.6588	-1.03826	0	0	-0.0472205
1685	0	-2.99747	0	0	-3.01536	-0.151188	6.2398	-0.143288	0.0078349	-0.0186831	-14.0047	-4.31E-16	0.738131	0	0	0.00915372	-0.181476	-3.85108	-3.56179	425.179	411.818	654.678	371.31	371.31	371.31	6.70577	-83.1087	1.38524	528.83	467.188	198.611	194.098	194.098	194.098	-83.3463	-3.13344	-5.42424	35.5797	1.40415	-2.25066	0.280187	-0.206055	1.58639	-56.3667	-31.733	-0.75374	0	0	-0.0482643
1686	0	-2.67374	0	0	-2.6901	-0.153309	6.32062	-0.142866	0.00723465	-0.0256656	-13.9143	1.48E-15	0.725488	0	0	0.00921234	-0.17332	-3.53579	-3.27772	422.457	412.427	654.294	371.023	371.023	371.023	6.71649	-83.0842	1.42637	523.509	467.264	198.426	194.098	194.098	194.098	-83.3221	-3.11088	-5.45751	35.2682	1.04797	-2.52828	0.0118368	-0.0492138	1.66255	7.2195	-13.6002	0.157955	0	0	-0.00464293
1687	0	-2.35173	0	0	-2.36619	-0.153834	6.34065	-0.142508	0.0067126	-0.0336646	-13.8328	-4.34E-16	0.722684	0	0	0.00913652	-0.180673	-3.21685	-3.07987	419.681	412.95	653.946	370.76	370.76	370.76	6.7379	-83.0596	1.45583	518.146	467.329	198.258	194.098	194.098	194.098	-83.2987	-3.10284	-5.49097	34.9611	0.760771	-2.71358	-0.313818	-0.0920136	1.73278	85.2978	-24.3157	1.20338	0	0	0.0307468
1688	0	-2.042	0	0	-2.05422	-0.151476	6.25079	-0.142029	0.00671465	-0.0336821	-13.7485	1.10E-15	0.756591	0	0	0.00899722	-0.198173	-2.90869	-3.05084	416.742	413.393	653.618	370.615	370.615	370.615	6.77002	-83.0341	1.47677	512.707	467.379	198.109	194.098	194.098	194.098	-83.2753	-3.10713	-5.5266	34.7268	0.560948	-2.85225	-0.365113	-0.190381	1.74309	97.4771	-38.6155	1.3059	0	0	0.0292695
1689	0	-1.7462	0	0	-1.75601	-0.146305	6.05362	-0.141306	0.00730861	-0.0225315	-13.6545	-2.23E-15	0.829034	0	0	0.00887921	-0.209655	-2.61183	-3.19118	413.633	413.761	653.288	370.647	370.647	370.647	6.81142	-83.007	1.49179	507.192	467.412	197.975	194.098	194.098	194.098	-83.251	-3.12106	-5.56503	34.5451	0.395851	-2.95376	0.079831	-0.20184	1.66421	-3.63569	-35.3072	0.0890383	0	0	-0.0166657
1690	0	-1.45348	0	0	-1.46103	-0.140203	5.82075	-0.140817	0.0077642	-0.0166346	-13.5992	4.60E-16	0.880455	0	0	0.00882695	-0.213073	-2.30554	-3.38832	410.488	414.051	652.954	370.805	370.805	370.805	6.85986	-82.978	1.50143	501.647	467.436	197.847	194.098	194.098	194.098	-83.2255	-3.1429	-5.60509	34.3038	0.209577	-2.95825	0.267965	-0.140219	1.63652	-45.339	-22.5693	-0.443872	0	0	-0.0365948
1691	0	-1.15812	0	0	-1.16366	-0.134245	5.59321	-0.140694	0.00796874	-0.0183762	-13.5935	3.74E-15	0.908671	0	0	0.00883063	-0.21722	-1.97897	-3.57778	407.376	414.265	652.624	371.043	371.043	371.043	6.91438	-82.9473	1.50624	496.099	467.454	197.719	194.098	194.098	194.098	-83.1987	-3.17169	-5.64644	33.9569	0.00214948	-2.8436	0.159524	-0.0936219	1.65199	-16.7831	-15.9434	-0.0919608	0	0	-0.0192295
1692	0	-0.862561	0	0	-0.866375	-0.12828	5.36523	-0.140714	0.00825253	-0.0199639	-13.6109	-3.00E-15	0.947972	0	0	0.0088468	-0.229352	-1.63712	-3.77108	404.274	414.41	652.304	371.364	371.364	371.364	6.97473	-82.915	1.50783	490.543	467.467	197.591	194.098	194.098	194.098	-83.171	-3.20616	-5.6899	33.5395	-0.194857	-2.64015	0.0459998	-0.068	1.65355	8.632	-13.6638	0.20396	0	0	0.00158177
1693	0	-0.569586	0	0	-0.571867	-0.122107	5.12913	-0.140704	0.00871175	-0.0182924	-13.6293	-1.50E-15	1.00507	0	0	0.00884209	-0.250975	-1.28671	-3.98348	401.153	414.494	651.989	371.771	371.771	371.771	7.04035	-82.8816	1.5077	484.973	467.475	197.464	194.098	194.098	194.098	-83.1425	-3.24497	-5.73599	33.0881	-0.365363	-2.38102	0.0649522	-0.1157	1.62176	-0.715954	-21.9573	0.0988592	0	0	-0.00995508
1694	0	-0.278095	0	0	-0.279125	-0.116007	4.89563	-0.140799	0.00913091	-0.0177602	-13.6553	2.34E-15	1.05288	0	0	0.00880948	-0.273799	-0.929453	-4.20072	398.021	414.523	651.669	372.26	372.26	372.26	7.11081	-82.8475	1.50634	479.395	467.481	197.337	194.098	194.098	194.098	-83.1139	-3.28755	-5.78468	32.5995	-0.545525	-2.08563	0.0446214	-0.102083	1.60023	-0.709932	-20.6806	0.0976083	0	0	-0.00875686
1695	0	0.0118932	0	0	0.0119341	-0.110097	4.66928	-0.14101	0.00951979	-0.0197697	-13.6843	9.81E-16	1.09171	0	0	0.00876154	-0.299242	-0.568469	-4.41696	394.876	414.503	651.341	372.808	372.808	372.808	7.18561	-82.8133	1.50419	473.813	467.485	197.211	194.098	194.098	194.098	-83.0854	-3.33331	-5.83589	32.0891	-0.737714	-1.77314	-0.0764815	0.00349294	1.5921	24.641	-5.73729	0.369421	0	0	0.0223008
1696	0	0.297877	0	0	0.298764	-0.104115	4.43996	-0.141063	0.0100127	-0.0191405	-13.6855	-3.63E-15	1.13747	0	0	0.00869564	-0.341815	-0.210347	-4.64773	391.694	414.443	651.022	373.363	373.363	373.363	7.26402	-82.7791	1.5024	468.218	467.488	197.088	194.098	194.098	194.098	-83.0574	-3.38102	-5.88982	31.6093	-0.877845	-1.46204	-0.0792433	0.0168867	1.56395	23.3133	-4.04404	0.359815	0	0	0.0210501
1697	0	0.580263	0	0	0.581834	-0.0981835	4.21249	-0.140896	0.0105706	-0.0163645	-13.6498	3.53E-15	1.19025	0	0	0.00860951	-0.403434	0.143176	-4.88433	388.481	414.346	650.713	373.89	373.89	373.89	7.34567	-82.7449	1.50117	462.613	467.491	196.968	194.098	194.098	194.098	-83.0296	-3.4303	-5.94634	31.1728	-0.957682	-1.16333	0.00605795	-0.0167361	1.53757	1.67087	-7.09345	0.129738	0	0	4.69E-06
1698	0	0.861849	0	0	0.863954	-0.0927403	4.00361	-0.140695	0.0111073	-0.0154718	-13.5948	3.15E-15	1.24462	0	0	0.0085178	-0.478046	0.494668	-5.09836	385.269	414.216	650.407	374.378	374.378	374.378	7.43082	-82.7106	1.49975	457.011	467.499	196.849	194.098	194.098	194.098	-83.0021	-3.48184	-6.00516	30.7544	-1.02476	-0.888759	0.02549	0.00985894	1.53579	-2.58114	2.12288	0.116636	0	0	-0.00193171
1699	0	1.14329	0	0	1.14584	-0.0879209	3.81858	-0.140493	0.0116027	-0.0159118	-13.5259	4.06E-15	1.29884	0	0	0.00842405	-0.567216	0.844534	-5.27803	382.074	414.054	650.106	374.819	374.818	374.819	7.51975	-82.6754	1.49787	451.415	467.513	196.728	194.098	194.098	194.098	-82.9741	-3.53597	-6.06638	30.3455	-1.09989	-0.657508	-0.0079286	-0.00555228	1.53443	6.56402	7.23422	0.273312	0	0	0.00680392
1700	0	1.4237	0	0	1.4266	-0.0836286	3.65373	-0.140174	0.012099	-0.0149475	-13.4364	-3.07E-15	1.35565	0	0	0.00831881	-0.665921	1.1909	-5.4263	378.896	413.864	649.803	375.22	375.22	375.22	7.61283	-82.6384	1.49567	445.825	467.535	196.606	194.098	194.098	194.098	-82.9448	-3.59275	-6.13034	29.9513	-1.18976	-0.489598	0.0229477	-0.127652	1.50675	0.714036	-3.17843	0.279759	0	0	-0.000286644
1701	0	1.70377	0	0	1.70698	-0.0799498	3.51238	-0.139857	0.0125051	-0.0140698	-13.3421	1.11E-16	1.40368	0	0	0.00820699	-0.753506	1.534	-5.53625	375.747	413.645	649.473	375.607	375.607	375.607	7.71081	-82.5985	1.49254	440.243	467.568	196.479	194.098	194.098	194.098	-82.913	-3.65302	-6.19726	29.5655	-1.31677	-0.391626	0.0562242	-0.206812	1.48936	-5.47423	-8.07444	0.287744	0	0	-0.00701141
1702	0	1.98435	0	0	1.98783	-0.07695	3.39709	-0.139627	0.0127647	-0.0144868	-13.2565	-1.92E-15	1.43397	0	0	0.00810058	-0.815004	1.87503	-5.60144	372.644	413.398	649.099	376	376	376	7.81451	-82.5547	1.4878	434.674	467.614	196.346	194.098	194.098	194.098	-82.878	-3.71769	-6.26735	29.1811	-1.49024	-0.361573	0.0531733	-0.208537	1.49393	-1.8613	-4.10872	0.430181	0	0	-0.00307456
1703	0	2.26498	0	0	2.26875	-0.0745055	3.30312	-0.139454	0.0128959	-0.0151741	-13.1812	2.80E-15	1.44527	0	0	0.00800492	-0.849092	2.2144	-5.62584	369.589	413.123	648.681	376.4	376.4	376.4	7.92435	-82.5058	1.48129	429.114	467.673	196.205	194.098	194.098	194.098	-82.8385	-3.78708	-6.34086	28.8003	-1.69615	-0.395025	0.0459994	-0.189232	1.50382	3.07645	-0.813873	0.589249	0	0	0.00212124
1704	0	2.54518	0	0	2.54922	-0.0724539	3.22424	-0.139335	0.0128637	-0.0154005	-13.119	1.59E-17	1.43302	0	0	0.00792397	-0.858813	2.55269	-5.61596	366.586	412.819	648.224	376.806	376.806	376.806	8.04048	-82.4507	1.47299	423.563	467.744	196.055	194.098	194.098	194.098	-82.7936	-3.86122	-6.41794	28.4247	-1.91711	-0.483414	0.064881	-0.184251	1.50798	1.76041	-3.48921	0.671188	0	0	-0.000120943
1705	0	2.8253	0	0	2.8296	-0.0707159	3.15742	-0.139309	0.0127184	-0.0159572	-13.0747	2.68E-15	1.40248	0	0	0.00786673	-0.846478	2.8916	-5.57387	363.642	412.484	647.732	377.213	377.213	377.213	8.16295	-82.3887	1.46253	418.017	467.827	195.895	194.098	194.098	194.098	-82.7424	-3.94037	-6.49847	28.049	-2.14465	-0.613129	0.0705157	-0.142901	1.51796	3.04937	-2.64385	0.773929	0	0	0.00135308
1706	0	3.10558	0	0	3.11014	-0.0691821	3.09843	-0.139405	0.0124759	-0.0167303	-13.0513	-1.51E-15	1.35644	0	0	0.00783638	-0.818859	3.23252	-5.50386	360.763	412.119	647.215	377.607	377.607	377.607	8.29156	-82.319	1.44962	412.477	467.919	195.725	194.098	194.098	194.098	-82.6843	-4.02455	-6.5822	27.6704	-2.36608	-0.769475	0.0689846	-0.115758	1.52059	5.6477	-4.30794	0.885943	0	0	0.00278687
1707	0	3.38616	0	0	3.39093	-0.0677199	3.04219	-0.139629	0.0121988	-0.01793	-13.0482	4.46E-15	1.3036	0	0	0.00782827	-0.782207	3.57616	-5.4126	357.954	411.721	646.684	377.971	377.971	377.971	8.42585	-82.2413	1.4341	406.937	468.017	195.546	194.098	194.098	194.098	-82.6189	-4.11356	-6.66875	27.2909	-2.56614	-0.936129	0.0448447	-0.0804288	1.52262	12.9149	-3.49725	1.03988	0	0	0.00893964
1708	0	3.66648	0	0	3.67147	-0.066138	2.98134	-0.139958	0.0119493	-0.0192706	-13.0612	2.23E-15	1.25267	0	0	0.00783589	-0.74347	3.92197	-5.31146	355.21	411.291	646.147	378.284	378.284	378.284	8.56502	-82.1552	1.41613	401.396	468.118	195.358	194.098	194.098	194.098	-82.5457	-4.20679	-6.75773	26.9186	-2.72664	-1.09813	0.00839094	-0.0610855	1.52162	22.3613	-3.07843	1.20553	0	0	0.0161658
1709	0	3.94594	0	0	3.95105	-0.0642386	2.90827	-0.140326	0.0117936	-0.0198693	-13.0826	1.27E-15	1.21233	0	0	0.00785119	-0.706562	4.26856	-5.21314	352.525	410.826	645.611	378.529	378.529	378.529	8.70813	-82.0604	1.39601	395.847	468.218	195.164	194.098	194.098	194.098	-82.4645	-4.3034	-6.84873	26.5632	-2.83619	-1.24316	-0.00799967	-0.0927841	1.51093	26.3552	-8.09592	1.29106	0	0	0.017505
1710	0	4.22445	0	0	4.22958	-0.0619442	2.81999	-0.140739	0.0117652	-0.0202066	-13.1104	-3.11E-15	1.18757	0	0	0.00787132	-0.667361	4.61484	-5.12483	349.897	410.328	645.073	378.704	378.704	378.704	8.85453	-81.9568	1.37378	390.289	468.314	194.965	194.098	194.098	194.098	-82.375	-4.40297	-6.94134	26.2272	-2.90184	-1.35916	-0.0205311	-0.126262	1.50218	29.1298	-11.5488	1.34684	0	0	0.0184727
1711	0	4.50206	0	0	4.50715	-0.0592391	2.7159	-0.141207	0.0118597	-0.0205948	-13.1418	2.72E-16	1.17949	0	0	0.00789346	-0.620315	4.95986	-5.05049	347.326	409.794	644.525	378.81	378.81	378.81	9.00371	-81.8442	1.34933	384.722	468.405	194.764	194.098	194.098	194.098	-82.2771	-4.50522	-7.03523	25.9079	-2.94218	-1.43789	-0.0391733	-0.144351	1.50202	33.4127	-12.3433	1.4126	0	0	0.0206056
1712	0	4.77866	0	0	4.78357	-0.0561217	2.59591	-0.14166	0.0121416	-0.0207625	-13.1648	3.49E-15	1.19537	0	0	0.00790874	-0.562185	5.30257	-4.99334	344.81	409.227	643.965	378.853	378.853	378.853	9.15517	-81.7226	1.32275	379.146	468.487	194.563	194.098	194.098	194.098	-82.1706	-4.60979	-7.13011	25.6	-2.98113	-1.47698	-0.053559	-0.150906	1.50261	36.3797	-13.0165	1.45549	0	0	0.0214571
1713	0	5.0539	0	0	5.05859	-0.0526362	2.46173	-0.142091	0.0125725	-0.0206867	-13.1737	-3.91E-15	1.23033	0	0	0.00790317	-0.491493	5.64222	-4.9536	342.35	408.625	643.392	378.832	378.832	378.832	9.3086	-81.5918	1.29413	373.561	468.562	194.363	194.098	194.098	194.098	-82.0554	-4.71639	-7.22587	25.2998	-3.03637	-1.47397	-0.0602412	-0.144651	1.49855	37.1266	-14.5125	1.46278	0	0	0.0204566
1714	0	5.32751	0	0	5.33188	-0.0488726	2.31681	-0.142527	0.0132174	-0.021249	-13.1674	3.58E-16	1.288	0	0	0.00786215	-0.408637	5.97854	-4.9283	339.946	407.992	642.806	378.742	378.742	378.742	9.46382	-81.4514	1.26343	367.97	468.63	194.168	194.098	194.098	194.098	-81.931	-4.82491	-7.32244	25.0103	-3.10485	-1.4202	-0.0887981	-0.108969	1.50142	43.3537	-13.8249	1.53281	0	0	0.0225117
1715	0	5.59795	0	0	5.60195	-0.0448291	2.16108	-0.143007	0.013979	-0.022976	-13.1476	-2.26E-15	1.35477	0	0	0.00777045	-0.320405	6.31049	-4.91898	337.592	407.329	642.218	378.564	378.564	378.564	9.62037	-81.3008	1.23121	362.37	468.69	193.978	194.098	194.098	194.098	-81.7969	-4.93464	-7.41992	24.7455	-3.1591	-1.30811	-0.161061	-0.00317865	1.526	60.4734	-3.00615	1.71954	0	0	0.0294054
1716	0	5.86201	0	0	5.86556	-0.0403436	1.98829	-0.143364	0.0148276	-0.023953	-13.0991	-2.62E-16	1.42275	0	0	0.00760962	-0.243801	6.63579	-4.93508	335.271	406.64	641.65	378.278	378.278	378.278	9.77717	-81.1388	1.19892	356.756	468.745	193.798	194.098	194.098	194.098	-81.6517	-5.04383	-7.51851	24.5249	-3.15851	-1.14084	-0.202855	0.0622154	1.55867	70.5541	2.28459	1.80125	0	0	0.0294276
1717	0	6.11709	0	0	6.12013	-0.0353802	1.79706	-0.143539	0.0157433	-0.0237106	-13.0168	-3.25E-16	1.48661	0	0	0.00737071	-0.189849	6.95351	-4.97872	332.975	405.93	641.118	377.888	377.888	377.888	9.9334	-80.9644	1.16727	351.125	468.795	193.627	194.098	194.098	194.098	-81.4941	-5.15138	-7.61821	24.3474	-3.09775	-0.93092	-0.192831	0.0619442	1.592	68.9505	-0.954997	1.73357	0	0	0.0246264
1718	0	6.36194	0	0	6.3644	-0.030104	1.59372	-0.143687	0.0166684	-0.0241154	-12.9146	3.89E-15	1.53998	0	0	0.00706087	-0.15746	7.26452	-5.04148	330.707	405.2	640.622	377.432	377.432	377.432	10.089	-80.776	1.13567	345.478	468.844	193.468	194.098	194.098	194.098	-81.3227	-5.25756	-7.71872	24.1912	-3.01178	-0.695036	-0.211805	0.0371753	1.61629	74.8569	-6.72019	1.74339	0	0	0.0247528
1719	0	6.59443	0	0	6.59634	-0.0246021	1.38164	-0.143776	0.0175869	-0.0243913	-12.7883	-1.33E-15	1.58108	0	0	0.00667883	-0.142768	7.56882	-5.12018	328.464	404.452	640.159	376.947	376.947	376.947	10.2436	-80.5719	1.10366	339.815	468.893	193.319	194.098	194.098	194.098	-81.1357	-5.36237	-7.81969	24.046	-2.91739	-0.444628	-0.212981	0.0750873	1.64633	77.4915	-1.10522	1.72373	0	0	0.0235103
1720	0	6.81251	0	0	6.81392	-0.0189837	1.16503	-0.143804	0.0184327	-0.024207	-12.6372	1.62E-15	1.60459	0	0	0.00621833	-0.150556	7.86753	-5.20818	326.248	403.688	639.738	376.449	376.449	376.449	10.3968	-80.3499	1.07043	334.136	468.946	193.182	194.098	194.098	194.098	-80.931	-5.46599	-7.92057	23.904	-2.81233	-0.183915	-0.18439	0.117091	1.6786	73.2872	6.31961	1.64265	0	0	0.020709
1721	0	7.0146	0	0	7.01559	-0.0134197	0.950493	-0.143951	0.0192074	-0.0249753	-12.4779	-6.87E-17	1.61188	0	0	0.00568947	-0.186513	8.16273	-5.29446	324.072	402.907	639.367	375.951	375.951	375.951	10.5486	-80.1076	1.03461	328.444	469.004	193.055	194.098	194.098	194.098	-80.7061	-5.56914	-8.02067	23.7525	-2.69842	0.0861054	-0.198881	0.105664	1.69811	78.574	6.23275	1.69135	0	0	0.0231605
1722	0	7.19802	0	0	7.19864	-0.00793235	0.738881	-0.144259	0.0198067	-0.0259329	-12.3176	2.70E-15	1.5934	0	0	0.00509519	-0.249342	8.45422	-5.37859	321.936	402.11	639.048	375.472	375.472	375.472	10.6982	-79.8424	0.995401	322.736	469.068	192.938	194.098	194.098	194.098	-80.4581	-5.67179	-8.11931	23.5899	-2.57346	0.363119	-0.210813	0.0748657	1.71292	83.0838	4.6333	1.77418	0	0	0.0260967
1723	0	7.36009	0	0	7.3604	-0.00251112	0.529799	-0.144731	0.0202286	-0.0267223	-12.1603	1.76E-15	1.55111	0	0	0.00444313	-0.333774	8.74091	-5.46327	319.84	401.296	638.778	375.036	375.036	375.036	10.8448	-79.551	0.951934	317.012	469.138	192.833	194.098	194.098	194.098	-80.184	-5.7738	-8.2156	23.4194	-2.43406	0.646027	-0.21376	0.0279509	1.72065	84.8365	2.65024	1.85051	0	0	0.0278634
1724	0	7.49849	0	0	7.49861	0.00283889	0.32345	-0.145434	0.0204117	-0.0276066	-12.0172	1.20E-15	1.48159	0	0	0.00374481	-0.432331	9.02155	-5.55064	317.788	400.466	638.551	374.659	374.659	374.659	10.9874	-79.2304	0.903182	311.269	469.214	192.739	194.098	194.098	194.098	-79.8803	-5.8751	-8.30856	23.2462	-2.27573	0.935275	-0.210445	-0.00649855	1.73535	85.2305	4.49717	1.9496	0	0	0.0272279
1725	0	7.6113	0	0	7.61131	0.00811732	0.119853	-0.146357	0.0203844	-0.028436	-11.8918	3.07E-16	1.39128	0	0	0.00301674	-0.539319	9.2945	-5.64288	315.791	399.617	638.366	374.36	374.36	374.36	11.1249	-78.8771	0.848132	305.508	469.294	192.66	194.098	194.098	194.098	-79.5435	-5.9755	-8.39715	23.0744	-2.09676	1.22709	-0.200918	-0.0342078	1.7532	84.3272	8.45359	2.06559	0	0	0.0250328
1726	0	7.69704	0	0	7.69703	0.0133038	-0.0802007	-0.147397	0.0201558	-0.0281159	-11.776	-3.99E-15	1.28513	0	0	0.0022765	-0.649029	9.55791	-5.74082	313.862	398.751	638.218	374.153	374.153	374.153	11.2561	-78.4877	0.785825	299.729	469.373	192.598	194.098	194.098	194.098	-79.1701	-6.07484	-8.48033	22.9061	-1.90059	1.51324	-0.146157	-0.108933	1.76341	72.4527	5.40454	2.05099	0	0	0.0225125
1727	0	7.75605	0	0	7.75614	0.0181913	-0.26872	-0.148561	0.0197537	-0.026662	-11.6667	-1.91E-15	1.16825	0	0	0.00154515	-0.747339	9.81082	-5.8355	312.033	397.866	638.096	374.065	374.065	374.065	11.381	-78.0586	0.714359	293.938	469.45	192.556	194.098	194.098	194.098	-78.7565	-6.17414	-8.55722	22.7344	-1.70905	1.78329	-0.0484904	-0.189612	1.76653	49.593	1.14869	1.88251	0	0	0.0173218
1728	0	7.79041	0	0	7.79064	0.02239	-0.430666	-0.149931	0.0193073	-0.0250965	-11.5608	-3.21E-15	1.05407	0	0	0.000844125	-0.81792	10.0533	-5.90763	310.352	396.961	637.981	374.114	374.114	374.114	11.4999	-77.5865	0.631034	288.147	469.52	192.536	194.098	194.098	194.098	-78.2995	-6.27551	-8.62697	22.5467	-1.54884	2.02821	0.0537607	-0.203717	1.77871	24.5186	6.62254	1.68167	0	0	0.00756092
1729	0	7.80229	0	0	7.80263	0.0255024	-0.550711	-0.151499	0.0188914	-0.0239799	-11.4438	1.35E-15	0.945686	0	0	0.000173765	-0.853992	10.2854	-5.93569	308.871	396.035	637.869	374.298	374.298	374.298	11.6134	-77.0681	0.533545	282.371	469.581	192.542	194.098	194.098	194.098	-77.7956	-6.38071	-8.68897	22.3321	-1.43409	2.24039	0.138612	-0.179813	1.79799	2.28033	17.3642	1.5094	0	0	-0.00306324
1730	0	7.79274	0	0	7.7932	0.027236	-0.617571	-0.153249	0.0186487	-0.0243999	-11.2968	4.23E-15	0.84853	0	0	-0.000482891	-0.85438	10.5054	-5.90422	307.644	395.092	637.763	374.604	374.604	374.604	11.7211	-76.4993	0.420749	276.619	469.629	192.577	194.098	194.098	194.098	-77.2411	-6.49026	-8.74275	22.0852	-1.37246	2.40983	0.155034	-0.203631	1.80153	-4.98568	20.0413	1.52684	0	0	-0.00525221
1731	0	7.76034	0	0	7.76081	0.0275664	-0.630313	-0.15492	0.0186797	-0.0254489	-11.0737	-1.14E-15	0.763437	0	0	-0.00114149	-0.812173	10.7075	-5.81757	306.697	394.141	637.658	375.022	375.022	375.022	11.8211	-75.8758	0.293233	270.899	469.659	192.646	194.098	194.098	194.098	-76.6313	-6.60247	-8.78786	21.8245	-1.35552	2.52674	0.125343	-0.243802	1.79608	-3.38058	20.1266	1.56512	0	0	-0.00250873
1732	0	7.70149	0	0	7.70191	0.0265937	-0.5928	-0.155921	0.0189867	-0.0234427	-10.6972	1.65E-15	0.681417	0	0	-0.00180827	-0.718007	10.8833	-5.68973	306.046	393.192	637.552	375.54	375.54	375.539	11.9107	-75.1922	0.152663	265.213	469.669	192.753	194.098	194.098	194.098	-75.9601	-6.71433	-8.8238	21.5807	-1.36768	2.58371	0.208234	-0.232555	1.79879	-30.2273	28.9896	0.968569	0	0	-0.0130435
1733	0	7.61391	0	0	7.6142	0.0240141	-0.493306	-0.156245	0.0196622	-0.0205692	-10.1461	-2.54E-15	0.602315	0	0	-0.00248736	-0.565928	11.0288	-5.50945	305.743	392.26	637.439	376.138	376.138	376.138	11.9881	-74.4418	-0.00143825	259.577	469.658	192.897	194.098	194.098	194.098	-75.2211	-6.82503	-8.84977	21.3534	-1.42519	2.5768	0.301842	-0.206247	1.80218	-61.3004	39.4048	0.0643914	0	0	-0.0215094
1734	0	7.49332	0	0	7.49344	0.0194619	-0.317729	-0.1561	0.020713	-0.0200763	-9.42471	5.08E-16	0.519697	0	0	-0.00317026	-0.352252	11.1404	-5.2626	305.839	391.357	637.32	376.795	376.795	376.795	12.0511	-73.6167	-0.169618	254.009	469.628	193.072	194.098	194.098	194.098	-74.4056	-6.9334	-8.86454	21.1356	-1.55278	2.50279	0.287078	-0.158438	1.805	-66.7199	50.9584	-0.637843	0	0	-0.012732
1735	0	7.32943	0	0	7.32943	0.0129943	-0.0682621	-0.15531	0.0220976	-0.0195565	-8.50835	-1.27E-15	0.426185	0	0	-0.00381313	-0.0793798	11.2098	-4.96064	306.357	390.503	637.201	377.482	377.482	377.482	12.0945	-72.7061	-0.349898	248.517	469.581	193.267	194.098	194.098	194.098	-73.5024	-7.03472	-8.86639	20.9482	-1.74117	2.36131	0.261467	-0.0705261	1.80926	-70.3144	68.0693	-1.58153	0	0	0.00314194
1736	0	7.10844	0	0	7.1085	0.00474176	0.250054	-0.153638	0.0236515	-0.0163103	-7.37171	3.17E-15	0.308093	0	0	-0.00430791	0.243761	11.2284	-4.61739	307.314	389.72	637.098	378.158	378.158	378.158	12.112	-71.6973	-0.539574	243.106	469.522	193.469	194.098	194.098	194.098	-72.4977	-7.12307	-8.8532	20.8163	-1.96589	2.16021	0.330391	0.031912	1.81382	-98.8089	88.7737	-3.19411	0	0	0.0190947
1737	0	6.81627	0	0	6.8167	-0.00551773	0.645758	-0.151199	0.0251854	-0.0120315	-6.03449	4.91E-15	0.153025	0	0	-0.00449303	0.609441	11.1916	-4.22414	308.753	389.025	637.022	378.788	378.788	378.788	12.0981	-70.5759	-0.737593	237.792	469.457	193.657	194.098	194.098	194.098	-71.3764	-7.19409	-8.82217	20.7402	-2.22625	1.91476	0.419503	0.0797553	1.80634	-135.237	101.98	-5.1477	0	0	0.0399881
1738	0	6.43667	0	0	6.43793	-0.0181133	1.13148	-0.14833	0.0264993	-0.0103728	-4.55708	-4.23E-16	-0.054607	0	0	-0.00418277	1.01802	11.0951	-3.7673	310.72	388.434	636.97	379.351	379.351	379.351	12.0458	-69.3252	-0.942886	232.593	469.392	193.803	194.098	194.098	194.098	-70.1211	-7.24303	-8.76972	20.7141	-2.53461	1.64509	0.425826	0.114748	1.801	-151.828	112.631	-6.91846	0	0	0.0733185
1739	0	5.94747	0	0	5.9501	-0.0329506	1.70343	-0.145412	0.0273149	-0.0138118	-3.02512	9.30E-16	-0.335001	0	0	-0.00318431	1.47001	10.9309	-3.25915	313.225	387.965	636.943	379.848	379.848	379.848	11.9459	-67.9269	-1.15129	227.513	469.333	193.88	194.098	194.098	194.098	-68.7118	-7.26145	-8.69165	20.7514	-2.88808	1.3646	0.247218	0.126481	1.80859	-123.809	116.609	-8.17466	0	0	0.104557
1740	0	5.31922	0	0	5.32365	-0.0492168	2.33007	-0.142218	0.0275005	-0.0163392	-1.49328	4.06E-15	-0.684502	0	0	-0.00130648	1.96256	10.6845	-2.75489	316.218	387.635	636.946	380.299	380.299	380.299	11.7864	-66.3602	-1.35438	222.534	469.277	193.864	194.098	194.098	194.098	-67.1265	-7.23648	-8.58334	20.8929	-3.26377	1.0627	0.140753	0.164146	1.82168	-112.506	122	-9.81837	0	0	0.134066
1741	0	4.52371	0	0	4.52989	-0.0663834	2.99078	-0.138646	0.0270347	-0.0141684	-0.0550922	1.78E-15	-1.07719	0	0	0.0014898	2.48886	10.3463	-2.28873	319.673	387.452	636.989	380.731	380.731	380.731	11.5563	-64.6046	-1.54495	217.641	469.219	193.732	194.098	194.098	194.098	-65.3433	-7.15725	-8.43934	21.1554	-3.65172	0.729353	0.299126	0.257967	1.82872	-162.167	134.103	-12.2811	0	0	0.198648
1742	0	3.53982	0	0	3.54724	-0.0848786	3.70174	-0.135444	0.0258928	-0.0146248	1.08632	2.11E-15	-1.47225	0	0	0.00480054	3.03842	9.9182	-1.83041	323.636	387.416	637.075	381.148	381.148	381.147	11.247	-62.6414	-1.71906	212.836	469.156	193.453	194.098	194.098	194.098	-63.3429	-7.01754	-8.25282	21.5075	-4.06594	0.384352	0.438794	0.339272	1.82522	-203.728	141.255	-14.3788	0	0	0.268387
1743	0	2.34854	0	0	2.35574	-0.105079	4.47693	-0.133403	0.0240399	-0.0214283	1.68479	4.23E-16	-1.82105	0	0	0.00764004	3.60069	9.40341	-1.34862	328.146	387.521	637.206	381.553	381.553	381.553	10.8495	-60.4544	-1.87087	208.111	469.079	193.009	194.098	194.098	194.098	-61.1087	-6.81051	-8.01622	21.9242	-4.50465	0.0533188	0.432724	0.359941	1.82586	-205.949	136.344	-15.5255	0	0	0.299341
1744	0	0.932366	0	0	0.936367	-0.126755	5.30693	-0.133261	0.0218416	-0.0324233	1.46133	1.35E-15	-2.03433	0	0	0.00822078	4.16839	8.80121	-0.846624	333.193	387.76	637.384	381.972	381.972	381.972	10.3559	-58.0323	-1.99142	203.436	468.971	192.4	194.098	194.098	194.098	-58.6295	-6.52848	-7.72216	22.4028	-4.95669	-0.260745	0.384259	0.370757	1.82638	-194.755	129.587	-16.0409	0	0	0.310278
1745	0	-0.718737	0	0	-0.722936	-0.149393	6.17138	-0.136063	0.0197223	-0.0458848	0.0813004	-1.02E-15	-2.01317	0	0	0.00388736	4.73466	8.11083	-0.339381	338.74	388.121	637.614	382.437	382.437	382.437	9.76231	-55.3722	-2.07153	198.776	468.815	191.657	194.098	194.098	194.098	-55.9035	-6.16714	-7.36442	22.9462	-5.40862	-0.563772	0.347721	0.351818	1.81895	-184.795	118.533	-16.1316	0	0	0.312984
1746	0	-2.60056	0	0	-2.62038	-0.172445	7.04873	-0.143091	0.0182629	-0.0611022	-2.80583	1.02E-15	-1.64282	0	0	-0.00856987	5.2956	7.33433	0.163041	344.75	388.586	637.893	382.979	382.979	382.978	9.0714	-52.4842	-2.10428	194.105	468.592	190.842	194.098	194.098	194.098	-52.9428	-5.72867	-6.93901	23.5529	-5.85325	-0.858952	0.336424	0.329305	1.81261	-178.923	107.29	-15.8275	0	0	0.316225
1747	0	-4.68965	0	0	-4.73487	-0.195344	7.91699	-0.155555	0.0179786	-0.0772288	-7.48035	1.02E-15	-0.82321	0	0	-0.031886	5.84869	6.47691	0.659129	351.184	389.135	638.22	383.625	383.625	383.625	8.29448	-49.3956	-2.08654	189.421	468.292	190.052	194.098	194.098	194.098	-49.7785	-5.2236	-6.44609	24.2106	-6.29955	-1.14772	0.332326	0.290363	1.79881	-173.742	93.3755	-15.1112	0	0	0.314751
1748	0	-6.93932	0	0	-7.02144	-0.217396	8.74968	-0.174213	0.0193219	-0.0930711	-14.0491	-2.37E-15	0.526909	0	0	-0.0667043	6.39255	5.54601	1.15071	358.002	389.745	638.591	384.391	384.391	384.391	7.45316	-46.1561	-2.02074	184.763	467.915	189.419	194.098	194.098	194.098	-46.4644	-4.67209	-5.89238	24.9084	-6.75478	-1.42552	0.310352	0.281586	1.78416	-165.042	84.6551	-14.0175	0	0	0.309821
1749	0	-9.27814	0	0	-9.40861	-0.237626	9.51033	-0.198803	0.0224577	-0.106167	-22.3354	-2.62E-15	2.44203	0	0	-0.109701	6.92156	4.54977	1.6358	365.152	390.394	639.011	385.269	385.269	385.269	6.58023	-42.8406	-1.91734	180.228	467.48	189.104	194.098	194.098	194.098	-43.0802	-4.10502	-5.29351	25.6438	-7.21031	-1.68524	0.267815	0.287243	1.76621	-154.877	78.9225	-12.6162	0	0	0.302276
1750	0	-11.6114	0	0	-11.7988	-0.254804	10.1536	-0.227359	0.0270998	-0.113181	-31.7903	4.86E-15	4.87944	0	0	-0.152547	7.42746	3.49649	2.10657	372.57	391.055	639.493	386.23	386.23	386.23	5.71885	-39.5487	-1.79686	175.983	467.027	189.272	194.098	194.098	194.098	-39.7294	-3.56342	-4.67531	26.4234	-7.64433	-1.92051	0.230375	0.295454	1.7418	-151.72	74.6469	-10.9441	0	0	0.305102
1751	0	-13.828	0	0	-14.0746	-0.26768	10.6341	-0.256409	0.0324866	-0.111744	-41.5357	3.30E-15	7.70177	0	0	-0.183312	7.9033	2.3951	2.55521	380.186	391.704	640.047	387.234	387.234	387.234	4.91807	-36.3987	-1.68844	172.264	466.614	190.06	194.098	194.098	194.098	-36.5332	-3.09352	-4.07267	27.2546	-8.03667	-2.12504	0.228644	0.275006	1.70921	-163.027	66.6114	-8.89206	0	0	0.330498
1752	0	-15.8127	0	0	-16.1119	-0.275241	10.9155	-0.281847	0.0377105	-0.102599	-50.5287	-3.38E-16	10.6869	0	0	-0.190426	8.34726	1.25564	2.97978	387.939	392.321	640.683	388.249	388.249	388.249	4.22628	-33.5156	-1.62371	169.355	466.313	191.542	194.098	194.098	194.098	-33.6171	-2.7379	-3.52606	28.1348	-8.38965	-2.29328	0.224476	0.25874	1.66967	-177.781	59.5851	-6.26647	0	0	0.366607
1753	0	-17.4614	0	0	-17.7971	-0.276691	10.9694	-0.300241	0.0420723	-0.087502	-57.7973	4.06E-15	13.546	0	0	-0.167528	8.75826	0.0877048	3.37726	395.766	392.885	641.408	389.243	389.243	389.243	3.68628	-31.0167	-1.63028	167.542	466.193	193.722	194.098	194.098	194.098	-31.0972	-2.52821	-3.07696	29.0612	-8.70935	-2.42176	0.202652	0.254258	1.6191	-189.291	53.5235	-3.04435	0	0	0.401364
1754	0	-18.6943	0	0	-19.0426	-0.271459	10.7748	-0.309575	0.0452148	-0.0680084	-62.6215	-3.38E-15	15.9571	0	0	-0.116513	9.13497	-1.10034	3.73996	403.6	393.381	642.235	390.173	390.173	390.173	3.33217	-28.9981	-1.72524	167.075	466.315	196.533	194.098	194.098	194.098	-29.0681	-2.48006	-2.76328	30.0377	-8.99181	-2.50875	0.175209	0.229623	1.56251	-198.588	42.0049	0.542163	0	0	0.432769
1755	0	-19.4636	0	0	-19.7972	-0.259357	10.3237	-0.309182	0.0467085	-0.0465335	-64.6111	-6.09E-15	17.5759	0	0	-0.0473159	9.4796	-2.30092	4.05963	411.377	393.797	643.172	391.008	391.007	391.008	3.18731	-27.5246	-1.90895	168.139	466.722	199.857	194.098	194.098	194.098	-27.5933	-2.58935	-2.61523	31.0682	-9.23787	-2.55529	0.172786	0.215261	1.50022	-210.035	29.507	4.15212	0	0	0.47179
1756	0	-19.7565	0	0	-20.0504	-0.240641	9.62342	-0.299411	0.0458785	-0.0258941	-63.7182	6.09E-15	18.0876	0	0	0.0252069	9.79313	-3.50646	4.33543	419.047	394.125	644.226	391.712	391.712	391.712	3.26342	-26.6252	-2.16319	170.831	467.431	203.548	194.098	194.098	194.098	-26.7011	-2.83313	-2.65225	32.1506	-9.45309	-2.56045	0.19529	0.255973	1.43901	-220.809	23.7662	7.56492	0	0	0.514465
1757	0	-19.5934	0	0	-19.8307	-0.215928	8.69437	-0.281473	0.0421055	-0.00810347	-60.2215	6.77E-16	17.3009	0	0	0.0860284	10.0689	-4.70971	4.57245	426.571	394.356	645.417	392.231	392.231	392.231	3.56007	-26.2934	-2.45602	175.161	468.436	207.459	194.098	194.098	194.098	-26.3857	-3.17633	-2.88088	33.2795	-9.63646	-2.52168	0.180039	0.308908	1.38448	-217.167	18.9894	10.7016	0	0	0.524717
1758	0	-19.0236	0	0	-19.1973	-0.186114	7.56742	-0.257372	0.0352098	0.00719986	-54.677	-6.09E-15	15.2185	0	0	0.124626	10.2988	-5.90506	4.76869	433.906	394.487	646.76	392.511	392.511	392.511	4.06406	-26.4922	-2.74997	181.062	469.705	211.455	194.098	194.098	194.098	-26.6112	-3.58035	-3.2936	34.456	-9.77414	-2.44152	0.162294	0.330605	1.33096	-208.165	9.56141	13.4073	0	0	0.519856
1759	0	-18.1168	0	0	-18.2304	-0.152504	6.28994	-0.229587	0.0254149	0.0203717	-47.8214	-1.52E-15	12.0254	0	0	0.137619	10.4795	-7.08732	4.92065	441.009	394.514	648.265	392.516	392.516	392.516	4.74806	-27.1619	-3.00771	188.408	471.182	215.411	194.098	194.098	194.098	-27.3188	-4.00762	-3.86859	35.6824	-9.85062	-2.32315	0.157244	0.340186	1.28351	-198.505	0.158461	15.6293	0	0	0.511447
1760	0	-16.9548	0	0	-17.0195	-0.116764	4.9246	-0.200811	0.0135441	0.0318164	-40.4569	5.92E-15	8.07209	0	0	0.128702	10.6107	-8.25108	5.0283	447.847	394.437	649.93	392.226	392.226	392.226	5.57191	-28.2289	-3.19862	197.04	472.794	219.215	194.098	194.098	194.098	-28.4349	-4.42635	-4.57133	36.954	-9.86007	-2.17018	0.170821	0.327179	1.24711	-190.789	-9.98711	17.2571	0	0	0.504876
1761	0	-15.6224	0	0	-15.6531	-0.0807993	3.54502	-0.173541	0.000978195	0.0417055	-33.3234	6.77E-16	3.81757	0	0	0.106211	10.695	-9.39043	5.09578	454.396	394.256	651.75	391.645	391.645	391.645	6.48595	-29.6157	-3.30368	206.786	474.456	222.758	194.098	194.098	194.098	-29.8804	-4.81361	-5.35795	38.2544	-9.81546	-1.98753	0.189147	0.304075	1.2188	-183.311	-18.8657	18.0943	0	0	0.494439
1762	0	-14.1994	0	0	-14.2104	-0.0465504	2.22738	-0.149714	-0.010652	0.049982	-26.9954	-6.77E-16	-0.254632	0	0	0.0795307	10.737	-10.4994	5.12826	460.635	393.975	653.711	390.792	390.792	390.792	7.43645	-31.2488	-3.31801	217.491	476.083	225.937	194.098	194.098	194.098	-31.5793	-5.15679	-6.17981	39.5642	-9.73091	-1.77953	0.209424	0.268588	1.19106	-176.28	-27.1069	17.8649	0	0	0.480479
1763	0	-12.7553	0	0	-12.7574	-0.0157999	1.04228	-0.130506	-0.0197373	0.0558257	-21.8241	2.71E-15	-3.70619	0	0	0.0560354	10.7424	-11.572	5.12992	466.548	393.595	655.793	389.692	389.692	389.692	8.3717	-33.0645	-3.24984	229.022	477.6	228.661	194.098	194.098	194.098	-33.4644	-5.45272	-6.98882	40.8694	-9.60458	-1.54776	0.218196	0.257696	1.17801	-166.439	-27.4967	16.3121	0	0	0.451956
1764	0	-11.3453	0	0	-11.3453	0.0100619	0.0448476	-0.116519	-0.0250316	0.0590061	-17.9553	3.38E-15	-6.20223	0	0	0.0396382	10.7139	-12.603	5.10138	472.115	393.117	657.977	388.374	388.374	388.375	9.24783	-35.0113	-3.11785	241.277	478.949	230.86	194.098	194.098	194.098	-35.481	-5.70627	-7.74242	42.1583	-9.42373	-1.29703	0.238185	0.274279	1.1842	-158.576	-17.7495	13.2811	0	0	0.418909
1765	0	-10.0092	0	0	-10.0101	0.0301075	-0.728316	-0.10795	-0.0257834	0.0599811	-15.3763	1.35E-15	-7.53756	0	0	0.0309061	10.6498	-13.5871	5.04474	477.323	392.542	660.245	386.872	386.872	386.872	10.0328	-37.051	-2.94581	254.186	480.096	232.487	194.098	194.098	194.098	-37.5881	-5.92692	-8.40765	43.4125	-9.18317	-1.0331	0.282722	0.264307	1.19649	-156.671	-5.47838	8.77106	0	0	0.392704
1766	0	-8.77093	0	0	-8.77305	0.0437816	-1.25559	-0.104447	-0.0219582	0.0587138	-13.9439	6.77E-16	-7.66154	0	0	0.0280156	10.5534	-14.5184	4.96688	482.166	391.871	662.571	385.239	385.239	385.239	10.708	-39.1577	-2.75691	267.703	481.031	233.527	194.098	194.098	194.098	-39.7574	-6.12515	-8.96375	44.6065	-8.89215	-0.758359	0.306841	0.161643	1.21923	-152.192	-3.22245	3.03936	0	0	0.358694
1767	0	-7.63971	0	0	-7.64245	0.0508663	-1.5287	-0.105327	-0.0140448	0.054374	-13.4433	0	-6.65706	0	0	0.0281292	10.4435	-15.3914	4.87184	486.642	391.109	664.91	383.579	383.579	383.579	11.2691	-41.3158	-2.57061	281.804	481.773	233.995	194.098	194.098	194.098	-41.9724	-6.31113	-9.40297	45.7155	-8.58244	-0.47962	0.314897	0.0252208	1.26282	-144.32	-5.46868	-3.64937	0	0	0.314951
1768	0	-6.61359	0	0	-6.61604	0.0515556	-1.55527	-0.109717	-0.00292303	0.0460446	-13.6254	-2.03E-15	-4.71727	0	0	0.028541	10.3464	-16.2014	4.7598	490.751	390.264	667.201	382.028	382.028	382.028	11.7243	-43.518	-2.4016	296.468	482.362	233.942	194.098	194.098	194.098	-44.2257	-6.49493	-9.72973	46.7142	-8.31431	-0.212429	0.309636	-0.0633335	1.31279	-131.694	-3.06938	-10.8186	0	0	0.257965
1769	0	-5.6834	0	0	-5.68503	0.0465714	-1.36314	-0.116636	0.0102864	0.032941	-14.2331	2.03E-15	-2.1135	0	0	0.0275223	10.2796	-16.9449	4.62922	494.491	389.34	669.396	380.694	380.694	380.694	12.093	-45.7627	-2.25969	311.676	482.853	233.448	194.098	194.098	194.098	-46.517	-6.68673	-9.95862	47.5885	-8.12328	0.0291952	0.343328	0.0341331	1.34241	-121.317	25.0524	-17.7699	0	0	0.197923
1770	0	-4.83711	0	0	-4.83787	0.0372535	-1.00389	-0.125039	0.0242174	0.0163292	-15.0148	-1.69E-15	0.826679	0	0	0.0246862	10.2295	-17.6192	4.48337	497.865	388.338	671.486	379.573	379.573	379.573	12.402	-48.0514	-2.14955	327.39	483.308	232.626	194.098	194.098	194.098	-48.8497	-6.89655	-10.1119	48.337	-7.97116	0.246506	0.354769	0.234709	1.3894	-102.19	67.5582	-23.6641	0	0	0.126367
1771	0	-4.06262	0	0	-4.06281	0.0253307	-0.544088	-0.134102	0.0375645	0.000402501	-15.7652	-2.28E-15	3.76877	0	0	0.0207028	10.1669	-18.2233	4.32052	500.867	387.256	673.479	378.619	378.619	378.619	12.6825	-50.3861	-2.06988	343.557	483.791	231.601	194.098	194.098	194.098	-51.2286	-7.13253	-10.2165	48.9625	-7.80313	0.439301	0.361666	0.30792	1.42396	-84.2394	89.7053	-28.1967	0	0	0.0701693
1772	0	-3.3478	0	0	-3.3478	0.0122666	-0.0401939	-0.14324	0.0491293	-0.0124259	-16.3357	-4.23E-15	6.38678	0	0	0.0165867	10.0818	-18.7561	4.14134	503.501	386.099	675.361	377.827	377.827	377.827	12.9652	-52.767	-2.01234	360.118	484.364	230.496	194.098	194.098	194.098	-53.6569	-7.39845	-10.3012	49.466	-7.59818	0.605062	0.403654	0.210456	1.41555	-79.1805	85.3716	-31.5001	0	0	0.0416249
1773	0	-2.68107	0	0	-2.68115	-0.00109366	0.475129	-0.151854	0.0578284	-0.0242641	-16.6146	3.72E-15	8.37969	0	0	0.0131584	9.99273	-19.2155	3.9603	505.794	384.88	677.089	377.232	377.232	377.232	13.2768	-55.1911	-1.96342	377.008	485.077	229.418	194.098	194.098	194.098	-56.134	-7.69392	-10.3927	49.8465	-7.36231	0.748284	0.448646	0.0558643	1.38366	-76.6111	70.7592	-33.4831	0	0	0.0223989
1774	0	-2.05505	0	0	-2.05534	-0.0141809	0.979847	-0.159319	0.0626955	-0.0394579	-16.5285	-3.72E-15	9.49528	0	0	0.0108362	9.92343	-19.6003	3.79339	507.775	383.618	678.617	376.863	376.863	376.863	13.6369	-57.6511	-1.90888	394.159	485.965	228.457	194.098	194.098	194.098	-58.655	-8.01672	-10.5126	50.1095	-7.09753	0.874702	0.406443	0.154869	1.42038	-50.6439	91.8734	-33.7853	0	0	-0.0245062
1775	0	-1.47161	0	0	-1.47208	-0.0260184	1.43624	-0.16524	0.0632316	-0.0539704	-16.0658	2.71E-15	9.58587	0	0	0.00956656	9.86454	-19.9133	3.63311	509.441	382.322	679.938	376.702	376.702	376.702	14.0565	-60.1351	-1.83684	411.48	487.036	227.695	194.098	194.098	194.098	-61.2097	-8.36379	-10.674	50.2671	-6.7982	0.974597	0.349425	0.308647	1.47189	-21.8073	114.932	-32.5125	0	0	-0.0650632
1776	0	-0.939666	0	0	-0.94013	-0.0357735	1.81221	-0.169761	0.0594841	-0.064247	-15.3077	3.72E-15	8.63471	0	0	0.00892332	9.79537	-20.1589	3.46606	510.779	381.002	681.059	376.713	376.713	376.713	14.5351	-62.6263	-1.73732	428.876	488.27	227.187	194.098	194.098	194.098	-63.7819	-8.72869	-10.8808	50.3291	-6.46809	1.03727	0.321904	0.364747	1.47786	-4.77744	117.384	-29.9844	0	0	-0.0844478
1777	0	-0.471159	0	0	-0.471476	-0.0432578	2.10056	-0.173437	0.0519425	-0.0713297	-14.4062	-2.03E-15	6.75452	0	0	0.00826631	9.70796	-20.3412	3.28821	511.79	379.673	681.98	376.857	376.857	376.857	15.0598	-65.1043	-1.60398	446.266	489.626	226.957	194.098	194.098	194.098	-66.3502	-9.10133	-11.126	50.3114	-6.09935	1.0652	0.296108	0.388428	1.45144	7.90252	113.005	-26.6018	0	0	-0.0948201
1778	0	-0.0798238	0	0	-0.0798993	-0.0487576	2.31238	-0.176864	0.0416276	-0.0754561	-13.5299	8.88E-16	4.18372	0	0	0.00716395	9.60157	-20.4647	3.0987	512.481	378.354	682.697	377.081	377.081	377.081	15.6071	-67.5474	-1.43615	463.581	491.04	227.007	194.098	194.098	194.098	-68.8895	-9.46948	-11.3935	50.2412	-5.65917	1.06948	0.276782	0.383812	1.43618	15.7278	105.384	-22.9907	0	0	-0.0974005
1779	0	0.221021	0	0	0.221218	-0.0529253	2.47286	-0.180512	0.0297853	-0.0772435	-12.8272	3.05E-15	1.23656	0	0	0.00564212	9.47961	-20.5343	2.89878	512.863	377.064	683.203	377.356	377.356	377.355	16.1463	-69.9346	-1.23969	480.776	492.432	227.321	194.098	194.098	194.098	-71.3746	-9.82009	-11.6592	50.1339	-5.15709	1.05955	0.261678	0.368405	1.43853	19.5191	97.3237	-19.5602	0	0	-0.0942668
1780	0	0.420355	0	0	0.420794	-0.0566333	2.6156	-0.184579	0.017894	-0.0774549	-12.3917	-3.05E-15	-1.72077	0	0	0.00403696	9.34691	-20.5557	2.69105	512.953	375.824	683.497	377.67	377.671	377.67	16.643	-72.248	-1.0263	497.82	493.718	227.878	194.098	194.098	194.098	-73.7814	-10.1404	-11.895	49.9914	-4.64571	1.04022	0.251718	0.366046	1.43202	19.7989	91.7565	-16.5826	0	0	-0.0883845
1781	0	0.510721	0	0	0.511315	-0.0608248	2.77692	-0.189006	0.00735702	-0.0768134	-12.2537	2.71E-15	-4.33342	0	0	0.00272515	9.20605	-20.5349	2.47877	512.766	374.652	683.582	378.001	378.001	378.001	17.0639	-74.4741	-0.8117	514.7	494.813	228.657	194.098	194.098	194.098	-76.0896	-10.4189	-12.0725	49.8209	-4.15903	1.01783	0.253776	0.364951	1.41546	15.8863	87.0497	-14.1872	0	0	-0.0805009
1782	0	0.489061	0	0	0.489732	-0.0664173	2.99209	-0.193549	-0.000650475	-0.0763329	-12.3895	5.75E-15	-6.30369	0	0	0.00184134	9.05833	-20.4781	2.26728	512.326	373.562	683.47	378.305	378.305	378.305	17.3806	-76.6038	-0.612838	531.409	495.642	229.644	194.098	194.098	194.098	-78.2836	-10.6462	-12.1669	49.636	-3.70377	1.00128	0.256015	0.362157	1.40736	11.5173	83.6296	-12.3106	0	0	-0.0726993
1783	0	0.356794	0	0	0.35739	-0.0741752	3.29043	-0.197837	-0.00539081	-0.077094	-12.7354	1.35E-15	-7.43475	0	0	0.00116034	8.90493	-20.3917	2.06171	511.657	372.568	683.174	378.548	378.548	378.548	17.5727	-78.6324	-0.445058	547.937	496.151	230.832	194.098	194.098	194.098	-80.3533	-10.8151	-12.16	49.4508	-3.28161	0.995405	0.255339	0.358734	1.4136	9.04457	82.443	-10.7632	0	0	-0.0655916
1784	0	0.119635	0	0	0.119878	-0.084617	3.69169	-0.201458	-0.00654301	-0.0795527	-13.2056	1.69E-15	-7.64005	0	0	0.000170222	8.74705	-20.2826	1.86634	510.785	371.68	682.709	378.704	378.704	378.704	17.6292	-80.5588	-0.319574	564.269	496.302	232.225	194.098	194.098	194.098	-82.2945	-10.9214	-12.0427	49.2768	-2.90007	0.998825	0.260886	0.341222	1.42584	7.32186	81.7971	-9.39295	0	0	-0.0572798
1785	0	-0.212388	0	0	-0.212951	-0.0980257	4.20643	-0.203991	-0.00419468	-0.0841137	-13.7045	3.38E-16	-6.942	0	0	-0.00171438	8.58778	-20.157	1.68744	509.742	370.902	682.091	378.764	378.764	378.763	17.5493	-82.3851	-0.241983	580.373	496.085	233.834	194.098	194.098	194.098	-84.1082	-10.9635	-11.8154	49.1209	-2.57328	1.00681	0.277579	0.299258	1.43781	6.2466	79.4254	-7.99367	0	0	-0.0464975
1786	0	-0.625061	0	0	-0.627293	-0.114462	4.83647	-0.205006	0.00115299	-0.091821	-14.1312	1.27E-15	-5.46179	0	0	-0.00486851	8.43283	-20.021	1.53425	508.568	370.238	681.336	378.722	378.722	378.722	17.3412	-84.1155	-0.211673	596.201	495.51	235.671	194.098	194.098	194.098	-85.8	-10.9424	-11.4873	48.9853	-2.31715	1.01379	0.286576	0.267644	1.44938	11.6248	79.5865	-6.26661	0	0	-0.0355436
1787	0	-1.10119	0	0	-1.10642	-0.13369	5.57203	-0.204087	0.0087853	-0.102914	-14.3831	5.88E-15	-3.38549	0	0	-0.00925362	8.28653	-19.8799	1.41432	507.302	369.688	680.46	378.572	378.572	378.573	17.0205	-85.7552	-0.222137	611.683	494.605	237.746	194.098	194.098	194.098	-87.379	-10.8614	-11.0756	48.8772	-2.12733	1.01343	0.283472	0.252818	1.46628	25.1917	82.2533	-4.0399	0	0	-0.0244606
1788	0	-1.62135	0	0	-1.6315	-0.155194	6.39245	-0.20086	0.0178549	-0.117107	-14.3582	2.08E-15	-0.938519	0	0	-0.0143522	8.14978	-19.7394	1.33177	505.981	369.247	679.483	378.311	378.311	378.311	16.6089	-87.3102	-0.261884	626.73	493.415	240.065	194.098	194.098	194.098	-88.8562	-10.7257	-10.603	48.8052	-1.98927	0.997246	0.276947	0.268347	1.50382	45.1708	89.0833	-1.28594	0	0	-0.0147481
1789	0	-2.16449	0	0	-2.18207	-0.178274	7.27008	-0.194999	0.0274466	-0.133732	-13.9546	-4.23E-17	1.63962	0	0	-0.0192788	8.01858	-19.604	1.2889	504.64	368.907	678.431	377.943	377.943	377.943	16.1312	-88.786	-0.316172	641.234	491.997	242.617	194.098	194.098	194.098	-90.2431	-10.5418	-10.0959	48.7667	-1.90966	0.953894	0.271367	0.282741	1.53434	69.8488	94.8371	1.9301	0	0	-0.00548003
1790	0	-2.70897	0	0	-2.73681	-0.202164	8.17492	-0.186217	0.0366897	-0.152338	-13.0756	-4.20E-15	4.12041	0	0	-0.0230564	7.88856	-19.4776	1.28823	503.318	368.66	677.328	377.478	377.478	377.478	15.6142	-90.1868	-0.368934	655.08	490.412	245.379	194.098	194.098	194.098	-91.5499	-10.3176	-9.58172	48.7556	-1.8939	0.875815	0.265525	0.269044	1.5437	99.0051	95.384	5.46899	0	0	0.00280195
1791	0	-3.23397	0	0	-3.27503	-0.22611	9.07774	-0.174297	0.0449239	-0.172679	-11.6441	-2.03E-15	6.31839	0	0	-0.0249347	7.75923	-19.3631	1.33246	502.051	368.496	676.193	376.926	376.926	376.926	15.0837	-91.5141	-0.404549	668.141	488.723	248.303	194.098	194.098	194.098	-92.7835	-10.0617	-9.0868	48.768	-1.93447	0.762472	0.245072	0.254176	1.54773	135.404	94.9705	9.18769	0	0	0.00727404
1792	0	-3.72225	0	0	-3.77919	-0.249341	9.94932	-0.159224	0.051764	-0.19407	-9.63333	-3.64E-15	8.10325	0	0	-0.0245975	7.63074	-19.2625	1.42055	500.874	368.403	675.039	376.297	376.297	376.297	14.5634	-92.765	-0.40927	680.292	486.991	251.319	194.098	194.098	194.098	-93.9457	-9.78281	-8.63463	48.8021	-2.01832	0.616943	0.211197	0.257879	1.55047	177.876	96.6657	12.8577	0	0	0.00658843
1793	0	-4.1621	0	0	-4.23674	-0.271099	10.7614	-0.141453	0.0570315	-0.215332	-7.10679	-4.14E-15	9.39331	0	0	-0.0221995	7.50073	-19.1776	1.54701	499.81	368.372	673.88	375.603	375.603	375.603	14.0733	-93.9315	-0.371853	691.408	485.27	254.333	194.098	194.098	194.098	-95.0318	-9.48906	-8.24479	48.8564	-2.12833	0.445148	0.167845	0.26478	1.5523	223.791	97.7429	16.2152	0	0	0.000482795
1794	0	-4.54773	0	0	-4.64092	-0.29069	11.4889	-0.121951	0.0607689	-0.235288	-4.22654	-2.20E-15	10.1575	0	0	-0.0182764	7.36668	-19.1089	1.70296	498.878	368.39	672.729	374.866	374.866	374.866	13.6288	-95.0003	-0.284557	701.374	483.605	257.227	194.098	194.098	194.098	-96.0307	-9.18779	-7.93181	48.9282	-2.25093	0.25441	0.116466	0.255517	1.55284	270.857	95.1107	19.0357	0	0	-0.0106314
1795	0	-4.87916	0	0	-4.99051	-0.307526	12.1111	-0.102068	0.0630308	-0.252542	-1.23204	-2.03E-15	10.3886	0	0	-0.013531	7.22902	-19.0563	1.87693	498.088	368.446	671.59	374.116	374.116	374.116	13.2405	-95.9542	-0.143661	710.087	482.033	259.871	194.098	194.098	194.098	-96.9262	-8.88537	-7.70472	49.0128	-2.3802	0.0520546	0.0685703	0.240518	1.55004	314.417	90.814	21.0921	0	0	-0.0236358
1796	0	-5.16062	0	0	-5.28859	-0.321175	12.6135	-0.0832305	0.063812	-0.265991	1.61095	-2.03E-15	10.0971	0	0	-0.00865872	7.08847	-19.0183	2.05666	497.443	368.532	670.464	373.391	373.391	373.391	12.9139	-96.7738	0.0499663	717.47	480.578	262.128	194.098	194.098	194.098	-97.6991	-8.58716	-7.56634	49.1038	-2.50993	-0.153062	0.026797	0.268847	1.55412	351.919	93.1241	22.2451	0	0	-0.0343941
1797	0	-5.39894	0	0	-5.54112	-0.331381	12.9878	-0.066779	0.0631702	-0.274329	4.04923	-1.18E-15	9.325	0	0	-0.00426062	6.94043	-18.9921	2.22874	496.94	368.636	669.356	372.716	372.716	372.716	12.6493	-97.4405	0.290369	723.465	479.254	263.87	194.098	194.098	194.098	-98.33	-8.29762	-7.51302	49.194	-2.62582	-0.350836	-0.00863154	0.27718	1.55003	380.926	92.41	22.4487	0	0	-0.0443222
1798	0	-5.60239	0	0	-5.75571	-0.338078	13.2328	-0.0538364	0.0611032	-0.276602	5.8764	1.69E-16	8.13297	0	0	-0.000769692	6.78279	-18.9739	2.37936	496.566	368.75	668.269	372.117	372.117	372.117	12.4427	-97.9388	0.566695	728.046	478.06	264.986	194.098	194.098	194.098	-98.802	-8.02036	-7.53484	49.2796	-2.70697	-0.530525	-0.0389119	0.273227	1.54446	399.841	89.9915	21.7314	0	0	-0.0505594
1799	0	-5.77942	0	0	-5.94059	-0.341383	13.3536	-0.0452279	0.0577471	-0.271829	6.95518	1.69E-15	6.61959	0	0	0.00157239	6.61686	-18.9587	2.49439	496.303	368.869	667.196	371.618	371.618	371.618	12.2857	-98.2576	0.863524	731.218	476.987	265.392	194.098	194.098	194.098	-99.1023	-7.75826	-7.61629	49.3577	-2.73571	-0.682876	-0.048826	0.259334	1.54311	403.833	86.1795	20.1433	0	0	-0.049441
1800	0	-5.93818	0	0	-6.10402	-0.3416	13.3615	-0.0414039	0.053282	-0.259771	7.22878	-1.02E-15	4.90637	0	0	0.00274019	6.44557	-18.9407	2.56208	496.127	368.99	666.131	371.245	371.245	371.245	12.1669	-98.3921	1.16239	733.018	476.014	265.037	194.098	194.098	194.098	-99.2238	-7.51325	-7.73766	49.4195	-2.71167	-0.800972	-0.0420281	0.261986	1.5476	392.913	84.9722	17.8187	0	0	-0.0397838
1801	0	-6.08659	0	0	-6.2543	-0.339171	13.2728	-0.0424688	0.0479931	-0.240655	6.71511	-2.54E-16	3.13567	0	0	0.00288987	6.26985	-18.9131	2.57224	496.011	369.11	665.067	371.013	371.013	371.013	12.0723	-98.3436	1.44378	733.515	475.112	263.906	194.098	194.098	194.098	-99.1653	-7.28617	-7.8768	49.454	-2.64308	-0.881119	-0.0202067	0.280944	1.55389	367.527	86.2923	14.9391	0	0	-0.0239878
1802	0	-6.23274	0	0	-6.40012	-0.334603	13.1058	-0.0482034	0.0422403	-0.215037	5.49171	-3.38E-16	1.45951	0	0	0.00229427	6.08845	-18.8691	2.51589	495.921	369.233	664.005	370.92	370.92	370.92	11.9868	-98.1193	1.68897	732.808	474.253	262.022	194.098	194.098	194.098	-98.9315	-7.07663	-8.01117	49.4531	-2.53395	-0.921783	0.0185215	0.305499	1.55656	327.82	89.3718	11.6979	0	0	-0.00741244
1803	0	-6.38554	0	0	-6.55107	-0.328438	12.88	-0.0581036	0.0365587	-0.184373	3.67392	-1.03E-15	0.0413442	0	0	0.00124744	5.89954	-18.8019	2.38619	495.823	369.363	662.945	370.947	370.947	370.947	11.8946	-97.7308	1.88219	731.025	473.406	259.438	194.098	194.098	194.098	-98.5319	-6.88297	-8.11972	49.4135	-2.38143	-0.9219	0.0724504	0.328556	1.55956	276.004	94.5602	8.32383	0	0	0.00370134
1804	0	-6.55502	0	0	-6.71786	-0.321172	12.6134	-0.0715456	0.0316035	-0.15022	1.38078	-1.02E-15	-0.957509	0	0	-3.02E-05	5.70215	-18.7054	2.17888	495.684	369.508	661.889	371.066	371.066	371.066	11.7815	-97.1932	2.01222	728.311	472.548	256.237	194.098	194.098	194.098	-97.9793	-6.70243	-8.18493	49.3326	-2.18721	-0.881162	0.136799	0.333942	1.56377	214.867	100.129	5.01891	0	0	0.00669052
1805	0	-6.75223	0	0	-6.91219	-0.313219	12.3209	-0.0879037	0.0281612	-0.114448	-1.29085	-1.14E-15	-1.38977	0	0	-0.0014455	5.49906	-18.5742	1.89301	495.472	369.679	660.839	371.245	371.245	371.245	11.6357	-96.5228	2.07375	724.826	471.661	252.52	194.098	194.098	194.098	-97.2889	-6.53149	-8.19462	49.2086	-1.96264	-0.800071	0.223727	0.294694	1.55833	144.113	101.318	1.94153	0	0	0.00179332
1806	0	-6.98782	0	0	-7.14511	-0.304902	12.0144	-0.106519	0.0267752	-0.0795317	-4.26535	3.17E-15	-1.17472	0	0	-0.00305195	5.30012	-18.4042	1.53495	495.172	369.887	659.793	371.457	371.457	371.457	11.4501	-95.7371	2.06825	720.735	470.743	248.403	194.098	194.098	194.098	-96.4777	-6.36659	-8.14357	49.0358	-1.73333	-0.676378	0.318468	0.228661	1.55433	69.9788	99.4632	-0.726688	0	0	-0.0127926
1807	0	-7.2703	0	0	-7.42541	-0.296382	11.6996	-0.126634	0.0276852	-0.0486754	-7.47498	-7.61E-16	-0.318189	0	0	-0.00495972	5.11817	-18.1924	1.11525	494.774	370.146	658.749	371.675	371.675	371.675	11.2242	-94.8544	2.00368	716.196	469.803	244.013	194.098	194.098	194.098	-95.5642	-6.20507	-8.03451	48.8089	-1.529	-0.508003	0.388266	0.22383	1.57486	3.73537	106.872	-2.75482	0	0	-0.0389158
1808	0	-7.60486	0	0	-7.75804	-0.287507	11.371	-0.147299	0.0305952	-0.0238729	-10.8361	4.32E-15	1.05527	0	0	-0.00717972	4.95599	-17.9394	0.640234	494.268	370.465	657.721	371.865	371.865	371.865	10.965	-93.894	1.89372	711.35	468.865	239.479	194.098	194.098	194.098	-94.5694	-6.04615	-7.87836	48.534	-1.35832	-0.300493	0.432749	0.284863	1.62754	-51.2432	123.446	-4.05014	0	0	-0.0710681
1809	0	-7.99096	0	0	-8.14189	-0.27786	11.0129	-0.167298	0.0347885	-0.00571405	-14.2245	-3.68E-15	2.72142	0	0	-0.00947715	4.80598	-17.6482	0.112951	493.642	370.85	656.736	371.992	371.992	371.992	10.6865	-92.8769	1.7553	706.308	467.964	234.93	194.098	194.098	194.098	-93.5164	-5.89162	-7.69264	48.2243	-1.21557	-0.0673688	0.484403	0.295209	1.67253	-100.109	130.737	-4.7178	0	0	-0.10221
1810	0	-8.42002	0	0	-8.56754	-0.266999	10.6087	-0.185312	0.0391097	0.00525949	-17.4811	-7.19E-16	4.38136	0	0	-0.0114044	4.66524	-17.3228	-0.455801	492.9	371.304	655.82	372.03	372.03	372.03	10.408	-91.8261	1.60592	701.158	467.136	230.49	194.098	194.098	194.098	-92.4307	-5.74546	-7.49839	47.8888	-1.09954	0.178103	0.546552	0.265709	1.70796	-142.011	130.012	-4.87878	0	0	-0.131202
1811	0	-8.87479	0	0	-9.01696	-0.254614	10.1465	-0.200072	0.042198	0.00895328	-20.426	3.82E-15	5.72146	0	0	-0.0124888	4.53525	-16.9677	-1.04552	492.065	371.828	654.995	371.965	371.965	371.965	10.1497	-90.766	1.46091	695.958	466.419	226.268	194.098	194.098	194.098	-91.3393	-5.61301	-7.31648	47.5292	-1.0149	0.425318	0.598874	0.243317	1.74429	-171.621	127.683	-4.64439	0	0	-0.154883
1812	0	-9.33139	0	0	-9.46571	-0.240566	9.62062	-0.210603	0.0430913	0.00659997	-22.8896	-3.83E-16	6.51398	0	0	-0.0124166	4.41489	-16.5877	-1.63245	491.165	372.417	654.284	371.788	371.788	371.788	9.9293	-89.7218	1.33103	690.74	465.836	222.357	194.098	194.098	194.098	-90.269	-5.49982	-7.16383	47.1452	-0.959585	0.664534	0.625633	0.23566	1.78406	-186.473	124.029	-4.18961	0	0	-0.17014
1813	0	-9.7628	0	0	-9.88663	-0.224931	9.03338	-0.216494	0.0415707	0.000137109	-24.753	4.22E-15	6.68041	0	0	-0.0111197	4.29942	-16.1881	-2.19545	490.227	373.065	653.713	371.492	371.492	371.492	9.75847	-88.7176	1.2215	685.515	465.394	218.826	194.098	194.098	194.098	-89.2447	-5.41032	-7.05036	46.7393	-0.921212	0.884977	0.619226	0.232936	1.82717	-186.933	116.965	-3.68903	0	0	-0.175503
1814	0	-10.1426	0	0	-10.2537	-0.20801	8.39572	-0.218037	0.0382699	-0.00783922	-25.9741	-6.26E-15	6.30889	0	0	-0.00871603	4.18296	-15.7746	-2.71936	489.27	373.761	653.301	371.089	371.089	371.089	9.64075	-87.7745	1.13212	680.279	465.085	215.717	194.098	194.098	194.098	-88.2878	-5.34678	-6.97802	46.3162	-0.885132	1.07433	0.587419	0.229404	1.8682	-177.654	106.637	-3.31892	0	0	-0.173514
1815	0	-10.4476	0	0	-10.5445	-0.190336	7.7274	-0.215825	0.0341726	-0.0155597	-26.5583	7.13E-15	5.58797	0	0	-0.00540792	4.06004	-15.3523	-3.19443	488.304	374.494	653.06	370.602	370.602	370.602	9.57209	-86.91	1.05931	675.023	464.885	213.049	194.098	194.098	194.098	-87.4149	-5.3087	-6.94187	45.8804	-0.837884	1.22155	0.546891	0.227451	1.89764	-163.956	95.2457	-3.14472	0	0	-0.167947
1816	0	-10.6599	0	0	-10.7421	-0.172605	7.0548	-0.210386	0.0302248	-0.0224463	-26.5272	9.30E-16	4.73405	0	0	-0.00144749	3.92541	-14.9251	-3.61435	487.332	375.257	652.995	370.063	370.063	370.063	9.54269	-86.1372	0.998432	669.737	464.765	210.818	194.098	194.098	194.098	-86.6382	-5.29274	-6.93261	45.4332	-0.765895	1.32182	0.479872	0.240996	1.92163	-142.788	86.5676	-3.07086	0	0	-0.155931
1817	0	-10.7684	0	0	-10.8368	-0.155482	6.40343	-0.202401	0.0272005	-0.0279886	-25.9427	-2.74E-15	3.9416	0	0	0.00283454	3.77336	-14.4955	-3.9807	486.343	376.044	653.103	369.508	369.508	369.508	9.54014	-85.4642	0.945334	664.412	464.698	209.001	194.098	194.098	194.098	-85.9642	-5.29369	-6.93962	44.9773	-0.651883	1.37607	0.391125	0.25909	1.9325	-115.862	80.2039	-3.02482	0	0	-0.139067
1818	0	-10.7704	0	0	-10.8263	-0.139492	5.79363	-0.192933	0.0253202	-0.0316221	-24.927	-2.65E-15	3.31841	0	0	0.00699879	3.59953	-14.0649	-4.30222	485.314	376.854	653.375	368.977	368.977	368.977	9.55242	-84.8937	0.897654	659.036	464.663	207.56	194.098	194.098	194.098	-85.3944	-5.30546	-6.95355	44.5173	-0.476289	1.3921	0.306111	0.26756	1.92322	-89.6267	74.9907	-3.01506	0	0	-0.123132
1819	0	-10.6695	0	0	-10.7148	-0.125016	5.2404	-0.182912	0.0243241	-0.0333607	-23.609	2.47E-15	2.88328	0	0	0.0106047	3.40231	-13.6329	-4.589	484.218	377.691	653.788	368.506	368.506	368.506	9.56938	-84.4236	0.854941	653.605	464.645	206.447	194.098	194.098	194.098	-84.9257	-5.32174	-6.96767	44.053	-0.225458	1.38611	0.225042	0.281256	1.90252	-64.7517	73.5649	-3.01388	0	0	-0.109815
1820	0	-10.475	0	0	-10.5116	-0.112262	4.7522	-0.172958	0.0238567	-0.0335223	-22.0999	2.39E-15	2.60949	0	0	0.0133367	3.18093	-13.1975	-4.85242	483.023	378.563	654.317	368.132	368.132	368.132	9.58337	-84.048	0.818255	648.113	464.64	205.609	194.098	194.098	194.098	-84.5512	-5.33677	-6.97779	43.5782	0.0997302	1.37776	0.146923	0.291665	1.87283	-41.4891	74.5591	-2.99151	0	0	-0.0981216
1821	0	-10.2007	0	0	-10.2303	-0.101258	4.33042	-0.16367	0.0235984	-0.0320523	-20.5161	-2.14E-15	2.45006	0	0	0.0150656	2.93659	-12.7561	-5.10461	481.697	379.479	654.931	367.888	367.888	367.888	9.58941	-83.7576	0.789238	642.561	464.647	204.992	194.098	194.098	194.098	-84.2612	-5.3459	-6.98209	43.082	0.482019	1.38547	0.0890362	0.267775	1.82034	-24.3545	72.9225	-2.99843	0	0	-0.0873764
1822	0	-9.86279	0	0	-9.88677	-0.0919168	3.972	-0.155516	0.023179	-0.0296698	-18.963	-3.33E-16	2.34375	0	0	0.0158373	2.67527	-12.3057	-5.3548	480.215	380.452	655.593	367.803	367.803	367.803	9.58473	-83.5409	0.769768	636.952	464.669	204.541	194.098	194.098	194.098	-84.0438	-5.34553	-6.98047	42.5529	0.896075	1.42635	0.037031	0.247651	1.75684	-10.5183	73.4785	-2.99386	0	0	-0.0775641
1823	0	-9.47853	0	0	-9.49817	-0.0840198	3.66875	-0.1487	0.0223613	-0.0266477	-17.5171	3.58E-15	2.24258	0	0	0.0158281	2.40332	-11.8443	-5.61159	478.556	381.491	656.266	367.887	367.887	367.887	9.56831	-83.3852	0.761433	631.294	464.708	204.21	194.098	194.098	194.098	-83.8862	-5.33339	-6.97392	41.9863	1.32347	1.51326	-0.00233003	0.204356	1.68084	-1.62022	71.1023	-2.99589	0	0	-0.066314
1824	0	-9.06493	0	0	-9.08116	-0.0772758	3.40961	-0.14334	0.0211194	-0.0232839	-16.2413	-2.50E-15	2.12508	0	0	0.0152861	2.12962	-11.3708	-5.88134	476.707	382.603	656.91	368.142	368.142	368.142	9.54025	-83.2776	0.76505	625.594	464.767	203.953	194.098	194.098	194.098	-83.7753	-5.30826	-6.9638	41.3839	1.7483	1.65231	-0.0295176	0.143409	1.59938	2.44204	66.0978	-3.00327	0	0	-0.0549315
1825	0	-8.63737	0	0	-8.65082	-0.0713643	3.18235	-0.139459	0.0195342	-0.0199672	-15.1803	1.80E-15	1.98753	0	0	0.0144558	1.86377	-10.8863	-6.16737	474.664	383.793	657.491	368.557	368.557	368.557	9.50127	-83.2054	0.780921	619.866	464.845	203.737	194.098	194.098	194.098	-83.6987	-5.26982	-6.95151	40.7526	2.15231	1.84036	-0.0442982	0.115813	1.5337	1.92425	65.8142	-3.00594	0	0	-0.0503248
1826	0	-8.20845	0	0	-8.21959	-0.0659719	2.97495	-0.136951	0.0178203	-0.0161255	-14.3539	7.40E-16	1.84449	0	0	0.0135355	1.60927	-10.3928	-6.46898	472.43	385.059	657.985	369.112	369.112	369.112	9.45248	-83.1575	0.808918	614.12	464.94	203.532	194.098	194.098	194.098	-83.6454	-5.21824	-6.93843	40.0989	2.51222	2.06424	-0.0205104	0.0780012	1.47017	-9.41583	62.4172	-3.10458	0	0	-0.0549876
1827	0	-7.7869	0	0	-7.79613	-0.060934	2.78112	-0.135652	0.0160956	-0.0120378	-13.7638	2.80E-16	1.70467	0	0	0.0126584	1.36914	-9.89328	-6.77469	470.031	386.394	658.376	369.777	369.777	369.777	9.39502	-83.1245	0.848917	608.371	465.048	203.318	194.098	194.098	194.098	-83.6059	-5.15385	-6.92583	39.4223	2.79107	2.30489	0.0307578	-0.00329763	1.39277	-29.147	49.0425	-3.27491	0	0	-0.0656239
1828	0	-7.37749	0	0	-7.38514	-0.0562434	2.6006	-0.135365	0.0144804	-0.00880829	-13.3946	-3.60E-16	1.57773	0	0	0.0119008	1.15162	-9.39189	-7.06409	467.504	387.787	658.646	370.517	370.517	370.517	9.33009	-83.0992	0.900588	602.638	465.166	203.081	194.098	194.098	194.098	-83.5733	-5.07728	-6.91477	38.7267	2.962	2.5427	0.0713663	-0.0704267	1.32409	-47.4849	33.9979	-3.35544	0	0	-0.078189
1829	0	-6.98219	0	0	-6.98852	-0.0519001	2.43339	-0.135873	0.013043	-0.0071187	-13.2157	2.23E-15	1.46765	0	0	0.011292	0.960289	-8.89426	-7.31861	464.888	389.223	658.789	371.279	371.279	371.279	9.25937	-83.0763	0.963121	596.933	465.291	202.815	194.098	194.098	194.098	-83.5424	-4.98985	-6.9062	38.0327	3.0369	2.75938	0.0828359	-0.0109477	1.31151	-58.7857	36.8014	-3.27347	0	0	-0.0885784
1830	0	-6.60151	0	0	-6.60676	-0.0478201	2.27628	-0.136965	0.0118819	-0.00614118	-13.1894	4.52E-16	1.38141	0	0	0.0108368	0.778949	-8.40679	-7.52794	462.212	390.685	658.825	372.005	372.005	372.005	9.18479	-83.0528	1.0353	591.266	465.417	202.519	194.098	194.098	194.098	-83.5105	-4.89338	-6.90087	37.3696	3.06011	2.93624	0.0896248	0.0839172	1.32459	-68.2053	46.2606	-3.15093	0	0	-0.0947132
1831	0	-6.23445	0	0	-6.23877	-0.0439583	2.12754	-0.138398	0.0110191	-0.00483472	-13.2701	2.40E-15	1.31841	0	0	0.0105216	0.586238	-7.93578	-7.68412	459.501	392.156	658.787	372.638	372.638	372.638	9.10815	-83.0269	1.11598	585.642	465.541	202.196	194.098	194.098	194.098	-83.4759	-4.78975	-6.89941	36.7649	3.07958	3.05615	0.115844	0.0500359	1.31689	-81.4504	38.7776	-3.12936	0	0	-0.0993101
1832	0	-5.87795	0	0	-5.88153	-0.0404666	1.99303	-0.139958	0.0105114	-0.00298702	-13.4155	1.02E-15	1.2829	0	0	0.0103329	0.382005	-7.48721	-7.77359	456.79	393.618	658.684	373.152	373.152	373.152	9.03115	-82.998	1.20384	580.069	465.663	201.851	194.098	194.098	194.098	-83.4382	-4.68082	-6.90217	36.2351	3.10505	3.09969	0.169844	-0.103848	1.28542	-99.7787	16.3485	-3.22483	0	0	-0.103573
1833	0	-5.52746	0	0	-5.53048	-0.0377021	1.88652	-0.141522	0.0102962	-0.00118197	-13.595	-2.50E-15	1.26833	0	0	0.0102547	0.186209	-7.06582	-7.77631	454.124	395.052	658.502	373.547	373.547	373.547	8.9553	-82.9662	1.2975	574.557	465.78	201.492	194.098	194.098	194.098	-83.3977	-4.56847	-6.90933	35.7841	3.11217	3.04915	0.237245	-0.216884	1.26828	-119.037	2.97129	-3.36597	0	0	-0.105112
1834	0	-5.17803	0	0	-5.18065	-0.0360918	1.82447	-0.142972	0.010314	-0.000621692	-13.7805	2.76E-15	1.26872	0	0	0.0102565	0.01271	-6.67318	-7.67155	451.543	396.441	658.239	373.814	373.814	373.814	8.88201	-82.9322	1.39549	569.116	465.894	201.127	194.098	194.098	194.098	-83.3552	-4.45461	-6.92091	35.4054	3.08326	2.89988	0.293422	-0.203313	1.29198	-131.547	9.57292	-3.37988	0	0	-0.0966439
1835	0	-4.8259	0	0	-4.82834	-0.0359057	1.8173	-0.144203	0.0104514	-0.00313964	-13.9487	2.87E-15	1.27353	0	0	0.0103016	-0.141286	-6.30829	-7.45009	449.074	397.769	657.913	373.936	373.936	373.936	8.81277	-82.8965	1.49602	563.749	466.007	200.761	194.098	194.098	194.098	-83.3114	-4.34141	-6.93679	35.0882	3.0171	2.65668	0.234581	-0.248595	1.32745	-113.942	4.13808	-2.94506	0	0	-0.0671706
1836	0	-4.47066	0	0	-4.47301	-0.0369593	1.8579	-0.145163	0.0106259	-0.00618325	-14.0835	-1.07E-15	1.27435	0	0	0.010359	-0.270865	-5.97254	-7.13342	446.701	399.031	657.53	373.925	373.925	373.925	8.74953	-82.8601	1.59669	558.446	466.12	200.405	194.098	194.098	194.098	-83.2675	-4.23171	-6.95681	34.8445	2.91936	2.31751	0.17962	-0.309635	1.35562	-93.6413	-6.20723	-2.46267	0	0	-0.0435651
1837	0	-4.11266	0	0	-4.11502	-0.0389881	1.93607	-0.145802	0.0107438	-0.008246	-14.1731	3.58E-15	1.26213	0	0	0.0104046	-0.367143	-5.6654	-6.74873	444.402	400.22	657.092	373.801	373.801	373.801	8.69401	-82.8235	1.69525	553.195	466.232	200.065	194.098	194.098	194.098	-83.2242	-4.12817	-6.98072	34.6841	2.79944	1.89018	0.177883	-0.33049	1.38942	-83.3452	-11.7961	-2.16433	0	0	-0.0297951
1838	0	-3.75201	0	0	-3.75442	-0.0418688	2.04705	-0.146139	0.010711	-0.0100275	-14.2173	3.49E-15	1.22952	0	0	0.0104291	-0.427929	-5.38142	-6.31311	442.164	401.333	656.608	373.575	373.575	373.575	8.64721	-82.7871	1.78976	547.987	466.344	199.747	194.098	194.098	194.098	-83.182	-4.03274	-7.00808	34.5927	2.6596	1.39588	0.199406	-0.309495	1.4393	-76.2128	-12.3024	-1.92153	0	0	-0.0206401
1839	0	-3.38889	0	0	-3.39135	-0.0455169	2.18757	-0.146184	0.0104861	-0.0122963	-14.2181	2.24E-15	1.17485	0	0	0.0104241	-0.457265	-5.11211	-5.83949	439.977	402.363	656.095	373.262	373.262	373.262	8.60982	-82.7507	1.8787	542.814	466.456	199.453	194.098	194.098	194.098	-83.1407	-3.94689	-7.03838	34.538	2.48796	0.857518	0.202862	-0.300587	1.48613	-63.3539	-16.6489	-1.60105	0	0	-0.0166992
1840	0	-3.02441	0	0	-3.02696	-0.0497518	2.35067	-0.14597	0.0101078	-0.0152317	-14.1829	1.21E-15	1.10567	0	0	0.0103819	-0.458483	-4.84887	-5.34582	437.823	403.31	655.565	372.885	372.885	372.885	8.5822	-82.7142	1.96059	537.666	466.566	199.184	194.098	194.098	194.098	-83.1004	-3.87181	-7.07105	34.4935	2.28229	0.298177	0.179982	-0.270974	1.5369	-44.0193	-19.432	-1.18458	0	0	-0.0153537
1841	0	-2.66076	0	0	-2.66336	-0.0542712	2.52467	-0.1455	0.00968796	-0.0176617	-14.1178	-3.15E-15	1.03667	0	0	0.0102921	-0.43666	-4.58404	-4.85579	435.676	404.171	655.031	372.47	372.47	372.47	8.56448	-82.6771	2.03435	532.53	466.672	198.942	194.098	194.098	194.098	-83.0605	-3.80834	-7.1055	34.4428	2.05751	-0.260145	0.161839	-0.253567	1.58302	-27.4456	-25.1105	-0.830962	0	0	-0.0174182
1842	0	-2.30002	0	0	-2.30256	-0.0588102	2.69939	-0.144808	0.00930779	-0.0193035	-14.0317	1.95E-15	0.97729	0	0	0.0101508	-0.395905	-4.31037	-4.38945	433.514	404.945	654.501	372.051	372.051	372.051	8.55658	-82.6391	2.09922	527.394	466.771	198.725	194.098	194.098	194.098	-83.0206	-3.7569	-7.1413	34.3674	1.82267	-0.797471	0.165097	-0.228078	1.62639	-17.6092	-29.5623	-0.590662	0	0	-0.0195593
1843	0	-1.94358	0	0	-1.94602	-0.0631904	2.86794	-0.144007	0.00900526	-0.0215702	-13.9406	3.93E-15	0.932284	0	0	0.00996964	-0.341396	-4.02091	-3.95954	431.321	405.632	653.984	371.66	371.66	371.66	8.5582	-82.5996	2.15495	522.252	466.861	198.53	194.098	194.098	194.098	-82.9803	-3.71748	-7.17808	34.2429	1.57616	-1.29512	0.12873	-0.176682	1.67252	-0.489405	-29.5925	-0.262107	0	0	-0.0153259
1844	0	-1.59354	0	0	-1.59577	-0.0671262	3.01935	-0.143129	0.00888713	-0.0232712	-13.8505	-2.01E-15	0.912746	0	0	0.00976626	-0.282988	-3.71174	-3.58356	429.076	406.232	653.491	371.327	371.327	371.327	8.56895	-82.5584	2.20162	517.092	466.939	198.354	194.098	194.098	194.098	-82.9393	-3.68975	-7.21571	34.0613	1.33642	-1.73699	0.088989	-0.0992754	1.71228	13.2975	-23.667	-0.0126687	0	0	-0.00568101
1845	0	-1.25126	0	0	-1.25315	-0.0704057	3.14548	-0.142161	0.00898541	-0.0221893	-13.7606	2.28E-15	0.920761	0	0	0.00954497	-0.233171	-3.3802	-3.27234	426.764	406.747	653.036	371.067	371.067	371.067	8.58838	-82.5154	2.23973	511.908	467.005	198.194	194.098	194.098	194.098	-82.8973	-3.67311	-7.25413	33.8177	1.12746	-2.1045	0.151577	-0.0848393	1.72274	-0.955442	-24.6115	-0.131962	0	0	-0.0125406
1846	0	-0.915279	0	0	-0.916747	-0.073189	3.25251	-0.141334	0.00919329	-0.0238525	-13.6922	4.41E-16	0.943495	0	0	0.00931366	-0.195279	-3.02203	-3.01382	424.398	407.177	652.62	370.9	370.9	370.9	8.61597	-82.4709	2.26948	506.701	467.059	198.045	194.098	194.098	194.098	-82.8548	-3.6671	-7.29316	33.4807	0.923997	-2.37405	0.0795419	-0.103452	1.73434	13.325	-29.32	0.100003	0	0	-0.00387238
1847	0	-0.586927	0	0	-0.587917	-0.0751741	3.32883	-0.14083	0.00943743	-0.0298305	-13.6599	-2.70E-15	0.971323	0	0	0.00908561	-0.164834	-2.64114	-2.82448	421.958	407.526	652.233	370.866	370.866	370.866	8.65124	-82.4251	2.29146	501.465	467.101	197.905	194.098	194.098	194.098	-82.8118	-3.67105	-7.33281	33.056	0.708312	-2.54416	-0.17513	-0.135578	1.75507	70.0518	-35.913	0.866609	0	0	0.0432472
1848	0	-0.271925	0	0	-0.272376	-0.0754077	3.3378	-0.140397	0.00991093	-0.0323777	-13.6363	-3.66E-16	1.02003	0	0	0.00886725	-0.13558	-2.25167	-2.76059	419.37	407.802	651.86	371.013	371.013	371.013	8.69335	-82.3785	2.30733	496.174	467.129	197.774	194.098	194.098	194.098	-82.7688	-3.68332	-7.37348	32.6031	0.500932	-2.64265	-0.315318	-0.119294	1.75514	98.0824	-33.6576	1.1828	0	0	0.0758643
1849	0	0.0276249	0	0	0.027661	-0.0734671	3.2632	-0.139843	0.0106203	-0.0270761	-13.5987	-3.59E-15	1.0898	0	0	0.00867425	-0.110767	-1.86214	-2.84352	416.606	408.011	651.501	371.338	371.339	371.339	8.7411	-82.3314	2.31878	490.817	467.145	197.651	194.098	194.098	194.098	-82.7258	-3.70204	-7.4154	32.157	0.324648	-2.6806	-0.105929	-0.027144	1.71878	45.4808	-17.8483	0.524855	0	0	0.0369092
1850	0	0.317897	0	0	0.318375	-0.070147	3.13554	-0.139508	0.0112881	-0.0242138	-13.5747	-3.63E-15	1.1585	0	0	0.00854419	-0.103795	-1.46622	-3.01739	413.735	408.156	651.168	371.783	371.783	371.783	8.79379	-82.2843	2.32585	485.415	467.152	197.531	194.098	194.098	194.098	-82.6835	-3.72679	-7.45807	31.6786	0.160457	-2.63014	-0.0386294	-0.0149573	1.67731	25.1219	-15.7534	0.241533	0	0	0.0194722
1851	0	0.602779	0	0	0.603567	-0.0658929	2.97191	-0.139468	0.011821	-0.0250622	-13.5665	-3.61E-15	1.22117	0	0	0.00847658	-0.11716	-1.06293	-3.24912	410.795	408.241	650.863	372.306	372.306	372.306	8.85108	-82.2376	2.3286	479.982	467.157	197.412	194.098	194.098	194.098	-82.642	-3.75732	-7.50129	31.158	-0.0041877	-2.48497	-0.107347	-0.0279847	1.6403	38.9235	-18.4075	0.442418	0	0	0.034348
1852	0	0.881859	0	0	0.882863	-0.060578	2.76742	-0.139564	0.012287	-0.0256107	-13.5551	1.55E-15	1.28672	0	0	0.00843835	-0.147838	-0.659024	-3.54176	407.782	408.271	650.576	372.879	372.879	372.879	8.91245	-82.1914	2.32813	474.516	467.16	197.294	194.098	194.098	194.098	-82.6015	-3.7926	-7.54537	30.6277	-0.155375	-2.26401	-0.165469	-0.0178162	1.60826	49.6886	-16.3105	0.620039	0	0	0.0472283
1853	0	1.15458	0	0	1.15568	-0.0540966	2.51795	-0.139624	0.0127172	-0.0239472	-13.5228	3.47E-15	1.35864	0	0	0.00840729	-0.197243	-0.260594	-3.89677	404.692	408.252	650.305	373.468	373.468	373.468	8.97739	-82.1452	2.32566	469.013	467.162	197.177	194.098	194.098	194.098	-82.5616	-3.83142	-7.59072	30.1191	-0.274941	-1.98746	-0.128495	0.0226076	1.5808	37.6815	-7.52253	0.553275	0	0	0.0364692
1854	0	1.42229	0	0	1.42338	-0.0466815	2.23243	-0.139707	0.0130198	-0.022127	-13.4772	-3.03E-15	1.42473	0	0	0.0083743	-0.270283	0.131183	-4.29458	401.548	408.188	650.054	374.033	374.033	374.033	9.04586	-82.0986	2.32198	463.483	467.168	197.06	194.098	194.098	194.098	-82.5216	-3.87318	-7.63783	29.6364	-0.366657	-1.66694	-0.0862109	0.00486061	1.54313	24.833	-7.16561	0.501763	0	0	0.0223652
1855	0	1.68636	0	0	1.68733	-0.0386141	1.92166	-0.139875	0.0131745	-0.0217883	-13.4284	9.25E-16	1.47836	0	0	0.00833091	-0.363561	0.515796	-4.71459	398.375	408.08	649.817	374.542	374.542	374.542	9.11819	-82.0508	2.31775	457.932	467.178	196.942	194.098	194.098	194.098	-82.4809	-3.91761	-7.68735	29.1807	-0.439999	-1.31063	-0.106166	-0.0428384	1.51268	27.8653	-11.1735	0.649594	0	0	0.0229408
1856	0	1.94623	0	0	1.94698	-0.0299628	1.58828	-0.140076	0.0132351	-0.0216885	-13.3783	9.73E-16	1.51983	0	0	0.00826492	-0.468927	0.890455	-5.15144	395.178	407.932	649.581	374.988	374.988	374.988	9.19454	-82.0007	2.31407	452.362	467.193	196.823	194.098	194.098	194.098	-82.4382	-3.96397	-7.74012	28.7646	-0.498111	-0.934016	-0.123147	-0.060769	1.50317	32.0179	-9.24032	0.818389	0	0	0.0245331
1857	0	2.20089	0	0	2.2014	-0.020774	1.23406	-0.140245	0.0132029	-0.0209238	-13.3279	1.06E-15	1.54443	0	0	0.00816463	-0.5825	1.2532	-5.6017	391.959	407.747	649.34	375.367	375.367	375.367	9.27494	-81.9469	2.31203	446.774	467.215	196.702	194.098	194.098	194.098	-82.3923	-4.01143	-7.7969	28.395	-0.546591	-0.556601	-0.107275	-0.0684337	1.49684	30.1815	-3.63215	0.897747	0	0	0.0210063
1858	0	2.45004	0	0	2.45031	-0.0112096	0.865265	-0.140375	0.0131151	-0.0198169	-13.2829	-4.65E-16	1.55193	0	0	0.00803567	-0.701707	1.60452	-6.05576	388.729	407.526	649.091	375.677	375.677	375.677	9.35956	-81.8884	2.31237	441.173	467.241	196.581	194.098	194.098	194.098	-82.3422	-4.05952	-7.85832	28.0722	-0.584513	-0.190347	-0.0753944	-0.10994	1.48445	26.4808	-1.91366	0.920544	0	0	0.0164154
1859	0	2.69409	0	0	2.69419	-0.00153065	0.491984	-0.14037	0.01301	-0.0176989	-13.2343	5.97E-16	1.5446	0	0	0.00788643	-0.818624	1.9465	-6.49987	385.503	407.272	648.826	375.924	375.924	375.924	9.4487	-81.8241	2.31519	435.564	467.274	196.456	194.098	194.098	194.098	-82.2867	-4.10827	-7.9247	27.7912	-0.611634	0.158088	-0.00236883	-0.173901	1.48013	14.1124	-4.16895	0.813177	0	0	0.00760185
1860	0	2.93495	0	0	2.93495	0.00780629	0.13185	-0.140179	0.0128932	-0.0139456	-13.1732	3.09E-15	1.52372	0	0	0.00772246	-0.919756	2.28371	-6.90993	382.308	406.982	648.527	376.134	376.134	376.134	9.54315	-81.7533	2.31957	429.957	467.312	196.328	194.098	194.098	194.098	-82.2252	-4.15877	-7.99608	27.525	-0.6629	0.477775	0.132996	-0.266755	1.47603	-13.7806	-13.6143	0.486763	0	0	-0.0123346
1861	0	3.17642	0	0	3.17642	0.0161019	-0.188128	-0.139989	0.0128104	-0.0116292	-13.1118	-2.32E-15	1.49584	0	0	0.00754923	-0.987482	2.62363	-7.24797	379.191	406.654	648.174	376.348	376.348	376.348	9.64447	-81.6754	2.32334	424.37	467.357	196.192	194.098	194.098	194.098	-82.1576	-4.2134	-8.0723	27.2237	-0.804608	0.756065	0.229769	-0.288191	1.48461	-32.5618	-16.9717	0.299509	0	0	-0.0295284
1862	0	3.42056	0	0	3.42068	0.0229073	-0.450617	-0.140107	0.0127904	-0.0143312	-13.0757	-2.02E-15	1.46638	0	0	0.00737185	-1.01696	2.97217	-7.48981	376.181	406.284	647.762	376.585	376.585	376.585	9.75373	-81.5899	2.32478	418.813	467.411	196.048	194.098	194.098	194.098	-82.0833	-4.27398	-8.15307	26.8576	-1.06173	0.983178	0.136679	-0.181972	1.51579	-6.6599	-6.2815	0.692572	0	0	-0.00858186
1863	0	3.66398	0	0	3.66425	0.0285551	-0.668443	-0.140345	0.0128317	-0.0178901	-13.0504	4.76E-17	1.439	0	0	0.0071731	-1.025	3.32807	-7.65665	373.251	405.881	647.314	376.828	376.828	376.828	9.86957	-81.496	2.32463	413.276	467.469	195.896	194.098	194.098	194.098	-82.0013	-4.33908	-8.23801	26.4558	-1.36771	1.1518	0.0206328	-0.084256	1.53945	23.8631	0.728549	1.15267	0	0	0.0196007
1864	0	3.90234	0	0	3.90279	0.0335421	-0.860771	-0.14054	0.0129015	-0.0191456	-13.0246	-5.55E-17	1.41466	0	0	0.00694526	-1.02902	3.68831	-7.7791	370.366	405.45	646.856	377.053	377.053	377.053	9.98986	-81.3925	2.32429	407.744	467.529	195.739	194.098	194.098	194.098	-81.9104	-4.40637	-8.32656	26.0573	-1.64604	1.26103	-0.00934958	-0.0483771	1.54645	32.0962	-0.267988	1.30972	0	0	0.0260369
1865	0	4.13417	0	0	4.13484	0.0380258	-1.03367	-0.140765	0.0129788	-0.019226	-13.0071	5.95E-16	1.39494	0	0	0.00671031	-1.03608	4.0527	-7.86732	367.516	404.998	646.398	377.244	377.244	377.244	10.1135	-81.2789	2.32404	402.213	467.587	195.576	194.098	194.098	194.098	-81.8098	-4.47492	-8.41824	25.6738	-1.86734	1.31699	-0.000864527	-0.0272768	1.54717	30.0902	0.113962	1.32834	0	0	0.0241047
1866	0	4.35985	0	0	4.36077	0.0419677	-1.18566	-0.141085	0.0130802	-0.019094	-13.0032	4.60E-16	1.3838	0	0	0.00648982	-1.04784	4.42231	-7.9191	364.708	404.526	645.946	377.39	377.39	377.39	10.2403	-81.1547	2.32345	396.682	467.643	195.41	194.098	194.098	194.098	-81.6991	-4.5448	-8.5126	25.3013	-2.03114	1.3301	0.0155591	-0.0581293	1.5372	26.0677	-3.6626	1.34447	0	0	0.0192634
1867	0	4.58035	0	0	4.58155	0.0452981	-1.31406	-0.141549	0.0132362	-0.0197978	-13.0128	1.67E-15	1.38334	0	0	0.00629006	-1.05844	4.79735	-7.93024	361.952	404.036	645.493	377.49	377.49	377.49	10.3703	-81.0196	2.32188	391.155	467.696	195.242	194.098	194.098	194.098	-81.578	-4.61648	-8.60943	24.9339	-2.15287	1.31108	-0.00269397	-0.0919546	1.52753	30.0766	-5.14851	1.47944	0	0	0.0217575
1868	0	4.79587	0	0	4.79734	0.0480821	-1.42138	-0.142112	0.0134509	-0.0211522	-13.0266	2.33E-15	1.39074	0	0	0.0061081	-1.06149	5.17563	-7.90448	359.25	403.527	645.034	377.546	377.547	377.547	10.5032	-80.8731	2.31918	385.628	467.745	195.073	194.098	194.098	194.098	-81.446	-4.6899	-8.70855	24.5749	-2.24217	1.26826	-0.0457025	-0.108411	1.52387	39.4942	-3.07334	1.69836	0	0	0.0285507
1869	0	5.00591	0	0	5.00767	0.05049	-1.5142	-0.142621	0.0137605	-0.0215942	-13.027	-3.80E-15	1.40327	0	0	0.00593757	-1.05306	5.55338	-7.8507	356.598	403.004	644.563	377.56	377.56	377.561	10.6389	-80.7145	2.31565	380.099	467.789	194.908	194.098	194.098	194.098	-81.3022	-4.76456	-8.80997	24.2331	-2.30434	1.20607	-0.0547134	-0.156072	1.51685	39.9231	-6.32821	1.78698	0	0	0.0273034
1870	0	5.21115	0	0	5.21317	0.0525551	-1.5938	-0.143035	0.0141545	-0.0212956	-13.0075	3.39E-15	1.4122	0	0	0.00577526	-1.02472	5.92754	-7.76957	354.003	402.464	644.072	377.541	377.541	377.541	10.7773	-80.5429	2.31087	374.567	467.828	194.749	194.098	194.098	194.098	-81.1461	-4.84076	-8.91366	23.9089	-2.35842	1.12858	-0.0335204	-0.19752	1.50509	32.6997	-10.6474	1.75039	0	0	0.0205814
1871	0	5.413	0	0	5.41529	0.0542007	-1.65722	-0.143411	0.0147165	-0.0217912	-12.971	-1.35E-15	1.41767	0	0	0.00562183	-0.969102	6.29609	-7.65445	351.483	401.907	643.551	377.492	377.491	377.492	10.9192	-80.3576	2.30373	369.034	467.863	194.597	194.098	194.098	194.098	-80.9767	-4.91958	-9.01946	23.6038	-2.41047	1.04838	-0.0385266	-0.173115	1.50062	32.0693	-7.44059	1.76295	0	0	0.0188859
1872	0	5.61194	0	0	5.61444	0.0554634	-1.70588	-0.143708	0.0154631	-0.022929	-12.9105	7.43E-16	1.41455	0	0	0.0054672	-0.889381	6.65656	-7.50401	349.05	401.329	643.003	377.393	377.393	377.393	11.0645	-80.1574	2.29332	363.5	467.894	194.454	194.098	194.098	194.098	-80.7931	-5.0015	-9.12691	23.332	-2.43365	0.983131	-0.0634544	-0.121328	1.51797	36.5298	-2.09211	1.79159	0	0	0.0196375
1873	0	5.80735	0	0	5.81006	0.0564691	-1.74464	-0.143813	0.0164008	-0.023658	-12.8129	1.80E-15	1.4013	0	0	0.0052952	-0.794626	7.00579	-7.32209	346.71	400.732	642.44	377.239	377.239	377.239	11.2123	-79.9408	2.27871	357.963	467.922	194.322	194.098	194.098	194.098	-80.5936	-5.08657	-9.23506	23.0997	-2.41612	0.935067	-0.0747245	-0.0701048	1.5579	37.3457	2.45189	1.70162	0	0	0.0179952
1874	0	5.99866	0	0	6.00157	0.0572842	-1.77605	-0.143752	0.0175477	-0.024043	-12.6806	-2.75E-15	1.38166	0	0	0.00509385	-0.693574	7.34138	-7.11002	344.473	400.112	641.873	377.045	377.045	377.045	11.3618	-79.7061	2.25824	352.421	467.95	194.202	194.098	194.098	194.098	-80.3765	-5.17522	-9.34243	22.8912	-2.38815	0.887523	-0.0700879	-0.0417126	1.59321	34.5065	3.96018	1.50645	0	0	0.0150929
1875	0	6.18528	0	0	6.18836	0.0579199	-1.80055	-0.14365	0.0188792	-0.0254378	-12.5276	-2.54E-15	1.36006	0	0	0.00485564	-0.590621	7.6614	-6.86789	342.351	399.468	641.308	376.836	376.836	376.836	11.5119	-79.4514	2.22954	346.872	467.979	194.093	194.098	194.098	194.098	-80.1397	-5.26834	-9.44709	22.6895	-2.38186	0.826566	-0.110628	-0.0433544	1.61214	42.8067	1.40399	1.39172	0	0	0.0172235
1876	0	6.36495	0	0	6.36818	0.0585292	-1.82402	-0.143529	0.020352	-0.0272487	-12.3596	1.49E-15	1.34273	0	0	0.00457285	-0.48689	7.96215	-6.60724	340.341	398.799	640.745	376.628	376.628	376.628	11.6605	-79.1743	2.19062	341.315	468.011	193.995	194.098	194.098	194.098	-79.8807	-5.36594	-9.54671	22.5009	-2.39297	0.749357	-0.161297	-0.0242828	1.63054	54.7754	2.80829	1.29331	0	0	0.0197624
1877	0	6.53445	0	0	6.53789	0.0593127	-1.85421	-0.143341	0.0217894	-0.0280911	-12.1767	-6.40E-16	1.32383	0	0	0.00423891	-0.386094	8.24012	-6.34346	338.435	398.104	640.192	376.43	376.43	376.43	11.8053	-78.8721	2.13977	335.741	468.051	193.907	194.098	194.098	194.098	-79.5965	-5.46763	-9.63887	22.3402	-2.3967	0.659754	-0.17075	-0.00294878	1.65219	57.7755	4.93276	1.05727	0	0	0.0179135
1878	0	6.69161	0	0	6.69526	0.0603036	-1.89239	-0.143182	0.0230407	-0.0281503	-11.9906	-3.97E-15	1.30023	0	0	0.00385812	-0.293011	8.49436	-6.08231	336.637	397.382	639.657	376.245	376.245	376.245	11.9445	-78.5421	2.07469	330.15	468.1	193.83	194.098	194.098	194.098	-79.2842	-5.57379	-9.72121	22.2102	-2.37827	0.564347	-0.136869	0.0442001	1.6831	51.8132	11.431	0.730735	0	0	0.0130927
1879	0	6.83504	0	0	6.83895	0.0613816	-1.93393	-0.143236	0.0239533	-0.0285488	-11.8199	-2.80E-15	1.26687	0	0	0.00344031	-0.214121	8.72651	-5.82019	334.966	396.63	639.15	376.081	376.081	376.081	12.0769	-78.1818	1.99274	324.544	468.161	193.761	194.098	194.098	194.098	-78.941	-5.68542	-9.79166	22.1005	-2.3373	0.469602	-0.116218	0.0560452	1.71174	49.5427	12.4664	0.49923	0	0	0.0105011
1880	0	6.96323	0	0	6.96739	0.0624458	-1.97493	-0.143588	0.0244317	-0.0292375	-11.6713	1.68E-15	1.22165	0	0	0.00298708	-0.152328	8.93815	-5.55609	333.433	395.846	638.676	375.949	375.949	375.949	12.2013	-77.7883	1.89198	318.924	468.237	193.7	194.098	194.098	194.098	-78.5642	-5.8031	-9.8485	21.9988	-2.28165	0.377866	-0.0885103	0.079427	1.74383	46.7018	15.9494	0.366845	0	0	0.00844646
1881	0	7.07448	0	0	7.07887	0.0634129	-2.01218	-0.14434	0.0244385	-0.0307332	-11.5508	1.37E-16	1.16548	0	0	0.00249776	-0.11035	9.13097	-5.29039	332.051	395.03	638.244	375.863	375.863	375.863	12.3163	-77.359	1.77126	313.29	468.326	193.649	194.098	194.098	194.098	-78.1508	-5.92683	-9.89054	21.8936	-2.21902	0.290206	-0.0922193	0.0618393	1.76168	51.0177	13.4763	0.434544	0	0	0.00932418
1882	0	7.16642	0	0	7.17102	0.0642993	-2.04633	-0.145402	0.0239781	-0.0320093	-11.4446	-4.27E-15	1.10042	0	0	0.00196911	-0.0858236	9.3052	-5.03097	330.823	394.183	637.856	375.833	375.833	375.833	12.4205	-76.891	1.63084	307.642	468.425	193.61	194.098	194.098	194.098	-77.6978	-6.05552	-9.91718	21.7865	-2.14356	0.210872	-0.0804742	0.0310993	1.77546	51.2968	9.77639	0.576956	0	0	0.0101995
1883	0	7.23698	0	0	7.24176	0.0650739	-2.07617	-0.146744	0.0231612	-0.0326539	-11.3425	-3.34E-15	1.03549	0	0	0.00139813	-0.074304	9.46142	-4.78329	329.758	393.305	637.512	375.866	375.866	375.867	12.5127	-76.3813	1.47148	301.98	468.528	193.587	194.098	194.098	194.098	-77.202	-6.18791	-9.92844	21.6778	-2.05332	0.145101	-0.036263	0.0418545	1.8002	43.2245	13.3109	0.723044	0	0	0.00816426
1884	0	7.2847	0	0	7.28961	0.0656095	-2.0968	-0.148365	0.0221399	-0.0334361	-11.2348	-3.68E-15	0.979398	0	0	0.000780978	-0.0756782	9.60134	-4.54533	328.874	392.401	637.22	375.963	375.963	375.963	12.5924	-75.8269	1.29441	296.307	468.629	193.585	194.098	194.098	194.098	-76.6602	-6.32285	-9.925	21.5585	-1.95677	0.095758	-0.00409761	0.0282016	1.81714	36.7918	13.5296	0.978206	0	0	0.00706174
1885	0	7.30744	0	0	7.31239	0.0658168	-2.10479	-0.150209	0.0211446	-0.0345343	-11.1037	-5.92E-16	0.943831	0	0	0.000108701	-0.0865982	9.72535	-4.31788	328.188	391.474	636.982	376.121	376.121	376.121	12.6589	-75.2242	1.10166	290.626	468.72	193.61	194.098	194.098	194.098	-76.0686	-6.45857	-9.90809	21.4251	-1.86136	0.0639942	0.00631973	-0.0113238	1.82565	34.3376	10.8567	1.34514	0	0	0.00736981
1886	0	7.30191	0	0	7.30683	0.0656895	-2.09989	-0.152085	0.0202908	-0.0352727	-10.9147	2.50E-15	0.925421	0	0	-0.000628775	-0.100087	9.83173	-4.10772	327.714	390.53	636.8	376.338	376.338	376.338	12.7118	-74.5689	0.896159	284.941	468.793	193.666	194.098	194.098	194.098	-75.4229	-6.59254	-9.87938	21.2847	-1.76722	0.0495323	0.0180937	-0.0215036	1.83546	29.9134	14.8775	1.66205	0	0	0.00544557
1887	0	7.26394	0	0	7.26875	0.0652155	-2.08163	-0.153679	0.0196917	-0.0344341	-10.62	1.86E-15	0.918759	0	0	-0.00143468	-0.112349	9.91803	-3.91998	327.466	389.577	636.677	376.601	376.601	376.601	12.7503	-73.856	0.681098	279.257	468.844	193.76	194.098	194.098	194.098	-74.7178	-6.72202	-9.84074	21.1482	-1.6672	0.0519049	0.0730431	-0.0289861	1.84518	13.1951	21.6937	1.68212	0	0	-0.000582597
1888	0	7.18926	0	0	7.19385	0.0642134	-2.04303	-0.154744	0.0194581	-0.0326156	-10.1787	-6.34E-16	0.917477	0	0	-0.00230169	-0.117398	9.98238	-3.74973	327.475	388.624	636.614	376.898	376.898	376.898	12.7745	-73.0793	0.458815	273.585	468.867	193.894	194.098	194.098	194.098	-73.947	-6.84514	-9.79401	21.0178	-1.56731	0.0690577	0.129682	-0.0966205	1.84184	-6.37671	20.4115	1.43719	0	0	-0.00513609
1889	0	7.07204	0	0	7.07627	0.062442	-1.97478	-0.15524	0.0196387	-0.0308251	-9.57323	-2.50E-15	0.911552	0	0	-0.00320722	-0.10005	10.0215	-3.59144	327.773	387.681	636.6	377.232	377.232	377.232	12.7841	-72.231	0.231075	267.94	468.862	194.065	194.098	194.098	194.098	-73.1028	-6.96026	-9.74069	20.8948	-1.48851	0.0927506	0.1592	-0.140537	1.84123	-20.8026	23.4435	1.0103	0	0	-0.00769336
1890	0	6.90331	0	0	6.90702	0.059749	-1.87102	-0.155023	0.0202315	-0.0279734	-8.7823	2.79E-15	0.89098	0	0	-0.00409928	-0.0482481	10.0301	-3.44474	328.388	386.761	636.626	377.603	377.603	377.603	12.7778	-71.3013	-0.000289553	262.336	468.829	194.267	194.098	194.098	194.098	-72.175	-7.06494	-9.68163	20.7874	-1.44432	0.110023	0.206578	-0.11526	1.84571	-41.1106	37.9583	0.141578	0	0	-0.0099997
1891	0	6.67194	0	0	6.67497	0.0559187	-1.72343	-0.15396	0.0211527	-0.0227138	-7.79004	-6.34E-16	0.843715	0	0	-0.00488256	0.0402561	10.0031	-3.30163	329.355	385.877	636.694	377.991	377.991	377.992	12.7537	-70.2785	-0.233975	256.792	468.773	194.488	194.098	194.098	194.098	-71.1516	-7.15669	-9.61697	20.7032	-1.43624	0.113362	0.331709	-0.0742453	1.84732	-82.3096	55.9145	-1.43693	0	0	-0.0109063
1892	0	6.36623	0	0	6.36845	0.0504557	-1.51288	-0.152228	0.0223215	-0.0171321	-6.6178	-3.38E-16	0.765157	0	0	-0.00542973	0.167883	9.93773	-3.13567	330.737	385.041	636.802	378.378	378.378	378.378	12.7098	-69.1489	-0.470156	251.333	468.701	194.708	194.098	194.098	194.098	-70.0188	-7.23405	-9.54602	20.633	-1.48039	0.102389	0.439525	-0.0873744	1.8284	-123.682	65.6424	-3.29531	0	0	-0.00546389
1893	0	5.97196	0	0	5.97332	0.0428774	-1.22073	-0.149998	0.0235462	-0.012689	-5.30619	7.61E-16	0.641048	0	0	-0.00558174	0.344175	9.82992	-2.9228	332.588	384.264	636.936	378.752	378.752	378.752	12.6427	-67.8973	-0.708957	245.984	468.62	194.901	194.098	194.098	194.098	-68.7608	-7.29478	-9.46714	20.574	-1.59129	0.083981	0.506075	-0.0885392	1.80924	-157.823	77.1583	-5.24642	0	0	0.0102804
1894	0	5.47101	0	0	5.4716	0.0329527	-0.838041	-0.147749	0.0246795	-0.013585	-3.94346	-2.66E-15	0.464838	0	0	-0.00520599	0.577138	9.67271	-2.65304	334.944	383.561	637.084	379.107	379.108	379.108	12.5466	-66.5065	-0.948934	240.763	468.539	195.042	194.098	194.098	194.098	-67.3597	-7.33425	-9.37755	20.5355	-1.77302	0.0649657	0.409279	-0.102185	1.80235	-151.226	84.2389	-6.60672	0	0	0.0393634
1895	0	4.83819	0	0	4.8383	0.0212353	-0.38613	-0.145759	0.0254741	-0.019406	-2.61667	-4.76E-15	0.23659	0	0	-0.0042071	0.871368	9.45116	-2.36428	337.778	382.945	637.242	379.464	379.464	379.464	12.4126	-64.958	-1.18513	235.665	468.457	195.107	194.098	194.098	194.098	-65.7957	-7.3434	-9.27351	20.5594	-2.0106	0.0292735	0.1063	-0.126529	1.8012	-96.4282	85.025	-7.37209	0	0	0.0608746
1896	0	4.04388	0	0	4.0439	0.00885889	0.0912493	-0.143294	0.0257616	-0.0162432	-1.33667	-3.21E-15	-0.0242917	0	0	-0.00246341	1.22737	9.14542	-2.12932	341.015	382.43	637.409	379.85	379.85	379.85	12.2302	-63.2326	-1.41076	230.666	468.373	195.086	194.098	194.098	194.098	-64.0483	-7.31148	-9.1505	20.7146	-2.26078	-0.0547852	0.265042	-0.0651867	1.79186	-147.887	96.5019	-10.065	0	0	0.111426
1897	0	3.06989	0	0	3.07005	-0.00461333	0.610878	-0.140779	0.0255636	-0.0115909	-0.239586	-3.53E-15	-0.273806	0	0	-0.000201357	1.64198	8.75476	-1.91682	344.707	382.02	637.579	380.276	380.276	380.276	11.9932	-61.3132	-1.62419	225.778	468.285	194.953	194.098	194.098	194.098	-62.0997	-7.23439	-9.00333	20.9786	-2.54051	-0.181215	0.56267	0.0213277	1.78228	-229.583	107.45	-13.0907	0	0	0.196553
1898	0	1.9034	0	0	1.90382	-0.0201842	1.21132	-0.139073	0.0248064	-0.0163112	0.468902	-5.71E-16	-0.470175	0	0	0.00188923	2.1093	8.28685	-1.65316	348.948	381.717	637.743	380.748	380.748	380.748	11.695	-59.1847	-1.82283	221.013	468.195	194.682	194.098	194.098	194.098	-59.9343	-7.10808	-8.82624	21.2907	-2.89225	-0.328031	0.615818	0.0848649	1.77866	-246.44	108.98	-14.3323	0	0	0.248389
1899	0	0.529134	0	0	0.529419	-0.0378658	1.89283	-0.138629	0.0235258	-0.028378	0.584062	1.78E-15	-0.565329	0	0	0.00264758	2.61894	7.74162	-1.32095	353.757	381.52	637.903	381.278	381.278	381.278	11.328	-56.8355	-1.99876	216.355	468.092	194.271	194.098	194.098	194.098	-57.54	-6.92434	-8.61363	21.6393	-3.31115	-0.490717	0.528428	0.16274	1.78516	-224.471	109.157	-14.2081	0	0	0.266073
1900	0	-1.0658	0	0	-1.06691	-0.056948	2.62772	-0.139972	0.0218659	-0.0433285	-0.135494	0	-0.503504	0	0	0.000303297	3.15494	7.11495	-0.940653	359.096	381.428	638.072	381.881	381.881	381.881	10.8868	-54.2599	-2.14197	211.763	467.961	193.747	194.098	194.098	194.098	-54.911	-6.67541	-8.36085	22.0414	-3.76341	-0.678129	0.454685	0.206051	1.78076	-204.3	102.512	-13.5275	0	0	0.271916
1901	0	-2.88372	0	0	-2.88876	-0.0766867	3.38697	-0.143895	0.0201502	-0.0600902	-1.96982	-2.54E-16	-0.207635	0	0	-0.00750241	3.70525	6.40558	-0.529937	364.923	381.436	638.259	382.568	382.568	382.569	10.3711	-51.4617	-2.24372	207.201	467.782	193.162	194.098	194.098	194.098	-52.0521	-6.35811	-8.06495	22.5099	-4.21947	-0.893057	0.427611	0.223365	1.77111	-193.302	91.6642	-12.4161	0	0	0.276334
1902	0	-4.91174	0	0	-4.92464	-0.0964409	4.14563	-0.151409	0.018733	-0.0792086	-5.19357	2.66E-15	0.396333	0	0	-0.0232298	4.26167	5.61675	-0.093546	371.198	381.537	638.468	383.353	383.353	383.353	9.78754	-48.4579	-2.29756	202.646	467.539	192.599	194.098	194.098	194.098	-48.9821	-5.97519	-7.72582	23.0411	-4.66993	-1.1305	0.397646	0.256313	1.77126	-178.561	83.9482	-10.7081	0	0	0.274581
1903	0	-7.11894	0	0	-7.1449	-0.115429	4.87349	-0.163343	0.0180471	-0.0991414	-9.98538	8.46E-16	1.37198	0	0	-0.0483842	4.81371	4.75405	0.365421	377.881	381.717	638.709	384.24	384.24	384.239	9.15062	-45.283	-2.30085	198.102	467.221	192.172	194.098	194.098	194.098	-45.7382	-5.53681	-7.34775	23.6236	-5.11849	-1.38638	0.343777	0.276178	1.77157	-157.32	75.1704	-8.50725	0	0	0.258842
1904	0	-9.45369	0	0	-9.49834	-0.132668	5.53297	-0.179984	0.0184642	-0.116866	-16.3472	-6.77E-16	2.75345	0	0	-0.0821541	5.3522	3.82394	0.838622	384.913	381.965	638.993	385.223	385.223	385.223	8.48418	-41.9918	-2.25733	193.616	466.825	192.02	194.098	194.098	194.098	-42.3792	-5.06233	-6.94108	24.2496	-5.56898	-1.65609	0.287517	0.26758	1.76108	-137.957	63.3209	-6.14502	0	0	0.237869
1905	0	-11.8426	0	0	-11.9106	-0.147093	6.08368	-0.200562	0.020015	-0.129785	-24.0228	4.31E-15	4.51365	0	0	-0.12019	5.87247	2.83395	1.31531	392.229	382.264	639.328	386.289	386.289	386.289	7.8207	-38.6614	-2.17839	189.292	466.362	192.295	194.098	194.098	194.098	-38.9859	-4.58005	-6.5234	24.919	-6.01769	-1.92805	0.236426	0.262271	1.73803	-124.799	53.4659	-3.82058	0	0	0.223827
1906	0	-14.1941	0	0	-14.2875	-0.157624	6.48501	-0.223204	0.0223241	-0.135807	-32.4929	-4.74E-15	6.54966	0	0	-0.154656	6.36931	1.79248	1.78495	399.762	382.599	639.727	387.401	387.401	387.401	7.1987	-35.3883	-2.08309	185.301	465.862	193.133	194.098	194.098	194.098	-35.6584	-4.12472	-6.11933	25.6395	-6.44669	-2.18331	0.206549	0.301623	1.71439	-121.889	51.905	-1.57599	0	0	0.230363
1907	0	-16.4064	0	0	-16.5224	-0.163248	6.69907	-0.245441	0.0247476	-0.133592	-41.0623	-7.19E-16	8.68611	0	0	-0.176101	6.8331	0.708496	2.23864	407.443	382.95	640.209	388.504	388.504	388.504	6.65846	-32.2813	-1.99593	181.866	465.362	194.628	194.098	194.098	194.098	-32.5081	-3.73311	-5.75874	26.4165	-6.8398	-2.40438	0.154272	0.298059	1.68314	-120.967	43.4828	0.70556	0	0	0.235509
1908	0	-18.3774	0	0	-18.5082	-0.163146	6.69518	-0.264806	0.0267056	-0.122894	-48.9785	-3.34E-15	10.7028	0	0	-0.176486	7.26	-0.409991	2.66094	415.197	383.303	640.789	389.553	389.553	389.553	6.23691	-29.4523	-1.94259	179.243	464.911	196.814	194.098	194.098	194.098	-29.6482	-3.43811	-5.47317	27.2562	-7.19349	-2.5819	0.110542	0.292659	1.64	-127.236	34.3436	3.06563	0	0	0.255049
1909	0	-20.0155	0	0	-20.1488	-0.15684	6.45514	-0.279407	0.0277792	-0.104989	-55.557	1.90E-15	12.3543	0	0	-0.152149	7.64814	-1.55533	3.03656	422.952	383.639	641.48	390.507	390.507	390.507	5.96325	-27.0051	-1.94332	177.688	464.549	199.653	194.098	194.098	194.098	-27.1826	-3.26214	-5.29167	28.1642	-7.50898	-2.70858	0.0983945	0.307747	1.58796	-143.361	28.0231	5.47199	0	0	0.299463
1910	0	-21.248	0	0	-21.3698	-0.144252	5.9753	-0.288085	0.027701	-0.0824586	-60.2588	7.44E-15	13.3918	0	0	-0.105394	7.99346	-2.71966	3.35678	430.644	383.943	642.297	391.315	391.315	391.315	5.85648	-25.0262	-2.00699	177.425	464.31	203.045	194.098	194.098	194.098	-25.1973	-3.21262	-5.23717	29.1421	-7.7874	-2.77528	0.0892889	0.324162	1.52245	-160.463	21.5786	7.92552	0	0	0.352675
1911	0	-22.0268	0	0	-22.125	-0.125653	5.26477	-0.290159	0.026181	-0.0581256	-62.7145	1.52E-15	13.5883	0	0	-0.0441905	8.29245	-3.89589	3.61351	438.218	384.201	643.255	391.925	391.925	391.925	5.92515	-23.5779	-2.1288	178.628	464.212	206.851	194.098	194.098	194.098	-23.7541	-3.28178	-5.32384	30.1972	-8.01592	-2.77154	0.0614397	0.318727	1.45677	-171.265	11.0444	10.3224	0	0	0.397353
1912	0	-22.3313	0	0	-22.3992	-0.101627	4.34459	-0.285284	0.022853	-0.0339288	-62.7446	-2.71E-15	12.7845	0	0	0.0198202	8.5455	-5.07825	3.79498	445.616	384.4	644.361	392.301	392.301	392.301	6.16719	-22.6953	-2.29124	181.404	464.251	210.912	194.098	194.098	194.098	-22.8875	-3.44934	-5.55515	31.3381	-8.18119	-2.69484	0.0473391	0.310796	1.40348	-180.892	-0.415776	12.5225	0	0	0.44411
1913	0	-22.1693	0	0	-22.2069	-0.0731256	3.25007	-0.273385	0.0174335	-0.0113555	-60.3754	-4.74E-15	10.9426	0	0	0.0745547	8.75463	-6.26098	3.89373	452.791	384.53	645.618	392.431	392.431	392.431	6.56932	-22.3842	-2.46628	185.788	464.408	215.073	194.098	194.098	194.098	-22.6027	-3.68557	-5.92279	32.5616	-8.28994	-2.55136	0.0754431	0.295513	1.35053	-194.153	-12.6956	14.3494	0	0	0.503575
1914	0	-21.5757	0	0	-21.5899	-0.0414742	2.03185	-0.25481	0.00993984	0.00775576	-55.8582	-8.12E-15	8.18005	0	0	0.110928	8.92193	-7.43737	3.91352	459.713	384.584	647.026	392.307	392.307	392.307	7.10661	-22.6221	-2.62049	191.748	464.642	219.189	194.098	194.098	194.098	-22.8764	-3.95605	-6.40649	33.8554	-8.35175	-2.34382	0.119817	0.314161	1.29897	-203.823	-17.8433	15.7052	0	0	0.554767
1915	0	-20.6095	0	0	-20.6113	-0.00819919	0.749173	-0.230747	0.000933052	0.0231738	-49.6801	0	4.77803	0	0	0.125398	9.04404	-8.60042	3.8641	466.362	384.555	648.592	391.912	391.912	391.912	7.74361	-23.3625	-2.72399	199.192	464.9	223.134	194.098	194.098	194.098	-23.6601	-4.22941	-6.97523	35.2079	-8.35533	-2.07007	0.166701	0.344587	1.25739	-207.487	-18.6461	16.3648	0	0	0.585223
1916	0	-19.3479	0	0	-19.3488	0.0250672	-0.533926	-0.203292	-0.0084434	0.0358279	-42.5152	5.41E-15	1.14214	0	0	0.120509	9.11705	-9.74341	3.75552	472.724	384.436	650.318	391.235	391.236	391.235	8.43652	-24.5403	-2.75649	207.981	465.12	226.797	194.098	194.098	194.098	-24.8864	-4.48166	-7.58984	36.6043	-8.28799	-1.73131	0.174788	0.296237	1.24014	-199.832	-29.4514	16.0614	0	0	0.579615
1917	0	-17.8783	0	0	-17.8869	0.0566228	-1.75056	-0.174982	-0.0167729	0.0457622	-35.105	0	-2.28161	0	0	0.103061	9.14806	-10.8606	3.59084	478.776	384.226	652.187	390.32	390.32	390.32	9.13715	-26.0794	-2.70955	217.955	465.24	230.078	194.098	194.098	194.098	-26.4763	-4.69715	-8.20704	38.0231	-8.1666	-1.34173	0.185052	0.258211	1.22546	-189.833	-34.5365	14.435	0	0	0.55986
1918	0	-16.2894	0	0	-16.31	0.0848954	-2.83931	-0.148511	-0.0225784	0.0529353	-28.1483	1.35E-15	-5.07115	0	0	0.0811432	9.14402	-11.9463	3.37382	484.501	383.922	654.181	389.211	389.211	389.211	9.79859	-27.9008	-2.58806	228.948	465.207	232.889	194.098	194.098	194.098	-28.3471	-4.8696	-8.78428	39.445	-7.99979	-0.913595	0.219727	0.268384	1.21095	-182.504	-25.8692	11.3154	0	0	0.536137
1919	0	-14.6627	0	0	-14.6949	0.108628	-3.75167	-0.126191	-0.0245884	0.0575547	-22.195	-5.41E-15	-6.88307	0	0	0.0613267	9.1044	-12.9943	3.11313	489.888	383.523	656.286	387.934	387.934	387.934	10.3808	-29.9299	-2.40849	240.809	464.986	235.155	194.098	194.098	194.098	-30.4217	-5.00132	-9.28444	40.8517	-7.77662	-0.451233	0.244167	0.279988	1.20771	-172.075	-9.20452	6.74635	0	0	0.491616
1920	0	-13.066	0	0	-13.1063	0.126957	-4.45505	-0.109752	-0.0219702	0.0604523	-17.6018	0	-7.49015	0	0	0.0471879	9.02914	-13.9989	2.81562	494.926	383.029	658.486	386.521	386.521	386.521	10.8555	-32.1029	-2.19416	253.412	464.566	236.821	194.098	194.098	194.098	-32.6338	-5.10036	-9.68003	42.2244	-7.48966	0.0394135	0.268626	0.23159	1.21873	-162.955	4.44548	0.815301	0	0	0.443888
1921	0	-11.5481	0	0	-11.5915	0.139317	-4.92858	-0.100023	-0.0145097	0.062811	-14.5031	3.38E-15	-6.81042	0	0	0.0390992	8.92967	-14.9542	2.4892	499.609	382.443	660.747	385.048	385.048	385.048	11.2085	-34.37	-1.96837	266.669	463.963	237.856	194.098	194.098	194.098	-34.9326	-5.17631	-9.9564	43.5331	-7.17644	0.546307	0.320535	0.0691164	1.23035	-163.899	2.75645	-6.38183	0	0	0.423861
1922	0	-10.1375	0	0	-10.1792	0.145255	-5.15588	-0.0966421	-0.00273276	0.063043	-12.8016	-6.77E-16	-4.92777	0	0	0.0349849	8.83603	-15.8537	2.15196	503.948	381.773	663.012	383.644	383.644	383.644	11.4411	-36.6967	-1.74901	280.523	463.221	238.256	194.098	194.098	194.098	-37.2832	-5.23728	-10.1134	44.7341	-6.9272	1.05616	0.408335	-0.122808	1.21747	-174.267	-5.05357	-14.4627	0	0	0.419377
1923	0	-8.8448	0	0	-8.88069	0.144645	-5.13252	-0.0982212	0.0124331	0.0561426	-12.2163	-1.69E-15	-2.04378	0	0	0.0319668	8.77897	-16.6905	1.83099	507.969	381.032	665.223	382.409	382.409	382.409	11.5689	-39.0629	-1.54883	294.945	462.407	238.052	194.098	194.098	194.098	-39.6664	-5.29194	-10.1642	45.7936	-6.80569	1.56414	0.442737	-0.0598384	1.21874	-167.079	23.5178	-22.726	0	0	0.360381
1924	0	-7.66961	0	0	-7.69783	0.13836	-4.89196	-0.103422	0.0297723	0.0430546	-12.4168	-1.69E-15	1.56177	0	0	0.0280542	8.75225	-17.4604	1.53605	511.67	380.223	667.365	381.332	381.332	381.332	11.6201	-41.4604	-1.3793	309.907	461.603	237.32	194.098	194.098	194.098	-42.0764	-5.35403	-10.1325	46.7149	-6.76472	2.06616	0.397143	0.171148	1.26356	-137.972	73.4877	-30.4679	0	0	0.268138
1925	0	-6.60557	0	0	-6.62607	0.128086	-4.49832	-0.111147	0.0479225	0.0296451	-13.0819	-2.20E-15	5.56564	0	0	0.0227406	8.72592	-18.1626	1.25401	515.02	379.348	669.447	380.358	380.358	380.358	11.6319	-43.8891	-1.24643	325.374	460.9	236.173	194.098	194.098	194.098	-44.5163	-5.43797	-10.0498	47.5218	-6.71376	2.54725	0.369306	0.284009	1.29735	-115.302	100.149	-37.2232	0	0	0.199559
1926	0	-5.64084	0	0	-5.65474	0.115394	-4.01146	-0.12038	0.0655301	0.0171564	-13.9206	1.69E-15	9.62969	0	0	0.0166903	8.68591	-18.7957	0.976642	517.997	378.414	671.458	379.468	379.468	379.468	11.6457	-46.3519	-1.1448	341.307	460.394	234.736	194.098	194.098	194.098	-46.9923	-5.55225	-9.95385	48.2298	-6.60176	2.98975	0.384047	0.284917	1.31885	-104.926	107.062	-42.6177	0	0	0.151374
1927	0	-4.7609	0	0	-4.76971	0.101515	-3.47843	-0.130008	0.0813231	0.00351572	-14.6708	-2.03E-15	13.4109	0	0	0.011072	8.63594	-19.3575	0.710035	520.6	377.436	673.369	378.687	378.687	378.687	11.7032	-48.8518	-1.05946	357.662	460.18	233.131	194.098	194.098	194.098	-49.511	-5.70025	-9.88534	48.8381	-6.42956	3.37644	0.396599	0.285423	1.3486	-92.3114	115.66	-46.2004	0	0	0.097458
1928	0	-3.95337	0	0	-3.9586	0.0876367	-2.94478	-0.13908	0.0941623	-0.0137906	-15.1388	2.71E-15	16.5721	0	0	0.00706256	8.57894	-19.8464	0.459733	522.832	376.428	675.153	378.042	378.043	378.042	11.8434	-51.3897	-0.970747	374.382	460.338	231.48	194.098	194.098	194.098	-52.0765	-5.88343	-9.88348	49.343	-6.21283	3.68821	0.333668	0.415775	1.41431	-57.1072	148.445	-47.4901	0	0	0.00908675
1929	0	-3.21226	0	0	-3.21525	0.0752425	-2.46778	-0.146958	0.102958	-0.0307455	-15.2132	-4.06E-15	18.796	0	0	0.00510916	8.50064	-20.2635	0.211957	524.669	375.404	676.8	377.535	377.535	377.535	12.0986	-53.9622	-0.857499	391.385	460.931	229.901	194.098	194.098	194.098	-54.6892	-6.1026	-9.9823	49.755	-5.94099	3.90281	0.282913	0.549091	1.46554	-23.1952	183.797	-46.791	0	0	-0.0748733
1930	0	-2.53654	0	0	-2.53823	0.0654817	-2.09188	-0.153667	0.106953	-0.0398601	-14.8972	-1.35E-15	19.8315	0	0	0.00476314	8.38864	-20.6095	-0.0393611	526.098	374.38	678.304	377.149	377.149	377.149	12.4912	-56.5605	-0.696692	408.576	461.995	228.492	194.098	194.098	194.098	-57.3436	-6.35515	-10.2076	50.0824	-5.59941	4.012	0.420595	0.36971	1.40361	-39.2074	168.501	-45.0525	0	0	-0.0842661
1931	0	-1.92445	0	0	-1.92541	0.0580958	-1.80732	-0.159549	0.105848	-0.0465125	-14.279	-5.41E-15	19.5255	0	0	0.00525405	8.26939	-20.8802	-0.248023	527.185	373.379	679.624	376.897	376.897	376.897	13.0291	-59.1696	-0.464931	425.878	463.542	227.314	194.098	194.098	194.098	-60.0273	-6.63382	-10.5745	50.3037	-5.22114	4.0392	0.579074	0.0932083	1.30794	-64.733	132.679	-42.8171	0	0	-0.0734058
1932	0	-1.37707	0	0	-1.3776	0.0522649	-1.58261	-0.164713	0.0996196	-0.0607481	-13.4636	0	17.8302	0	0	0.00589846	8.18122	-21.0724	-0.361998	528.005	372.425	680.709	376.794	376.794	376.794	13.7061	-61.7701	-0.146055	443.216	465.548	226.399	194.098	194.098	194.098	-62.7228	-6.93125	-11.0833	50.3959	-4.85172	4.01645	0.494512	0.154054	1.33601	-31.0278	140.966	-39.7932	0	0	-0.109099
1933	0	-0.90575	0	0	-0.906033	0.0481665	-1.42464	-0.169025	0.0884818	-0.0785199	-12.5559	0	14.8123	0	0	0.00621814	8.12044	-21.1903	-0.397478	528.547	371.534	681.549	376.819	376.819	376.819	14.5012	-64.3399	0.264829	460.49	467.949	225.78	194.098	194.098	194.098	-65.4084	-7.24142	-11.7188	50.3793	-4.48398	3.94918	0.279404	0.42015	1.44171	33.6718	171.5	-35.7903	0	0	-0.147536
1934	0	-0.527901	0	0	-0.528049	0.046475	-1.35943	-0.172805	0.0734044	-0.0902531	-11.7127	6.77E-16	10.7104	0	0	0.00577739	8.05488	-21.2436	-0.411532	528.749	370.717	682.162	376.927	376.927	376.927	15.3785	-66.856	0.762955	477.595	470.643	225.474	194.098	194.098	194.098	-68.0596	-7.55596	-12.4504	50.2984	-4.08488	3.82569	0.169623	0.523122	1.48798	67.2987	169.936	-31.3354	0	0	-0.145956
1935	0	-0.256661	0	0	-0.256729	0.0470015	-1.37972	-0.176802	0.0559613	-0.095714	-11.1154	6.43E-15	5.90791	0	0	0.00422927	7.97036	-21.2398	-0.435031	528.588	369.985	682.554	377.095	377.095	377.095	16.2904	-69.2971	1.33435	494.454	473.506	225.469	194.098	194.098	194.098	-70.6506	-7.8635	-13.2356	50.1797	-3.65546	3.64652	0.168192	0.464811	1.47389	69.8262	143.234	-27.159	0	0	-0.11965
1936	0	-0.097561	0	0	-0.0975867	0.0486788	-1.44438	-0.181448	0.0379664	-0.0989141	-10.879	-3.72E-15	0.861808	0	0	0.00189286	7.87404	-21.1844	-0.467	528.089	369.352	682.717	377.311	377.311	377.311	17.1828	-71.6461	1.95471	511.033	476.403	225.739	194.098	194.098	194.098	-73.1572	-8.15219	-14.0231	50.0291	-3.23063	3.42685	0.186693	0.407695	1.45482	66.5675	121.74	-23.8397	0	0	-0.0936782
1937	0	-0.0505393	0	0	-0.0505662	0.0502237	-1.50393	-0.186521	0.0211597	-0.101395	-11.0072	2.20E-15	-3.9622	0	0	-0.000204575	7.77351	-21.0828	-0.500512	527.289	368.827	682.649	377.559	377.559	377.559	18.0008	-73.892	2.59084	527.319	479.197	226.258	194.098	194.098	194.098	-75.5588	-8.41149	-14.758	49.8472	-2.847	3.18483	0.193708	0.375928	1.43938	65.7171	109.121	-21.5525	0	0	-0.0726102
1938	0	-0.110855	0	0	-0.110895	0.0504386	-1.51222	-0.191428	0.00710206	-0.103132	-11.4124	-4.06E-15	-8.12885	0	0	-0.00103043	7.6729	-20.9415	-0.532481	526.225	368.413	682.354	377.808	377.808	377.808	18.6943	-76.0295	3.20406	543.314	481.763	227.004	194.098	194.098	194.098	-77.8394	-8.63297	-15.3867	49.6456	-2.51202	2.93571	0.209595	0.316971	1.40899	61.9751	94.7053	-20.1369	0	0	-0.05255
1939	0	-0.269159	0	0	-0.26925	0.0482217	-1.42676	-0.195476	-0.00308786	-0.105601	-11.9531	3.38E-16	-11.2902	0	0	-0.000131949	7.57815	-20.7677	-0.558593	524.939	368.112	681.84	378.022	378.022	378.022	19.2231	-78.0586	3.75487	559.024	483.993	227.964	194.098	194.098	194.098	-79.9878	-8.81087	-15.863	49.4431	-2.20919	2.69311	0.230316	0.287393	1.40267	58.0631	86.2543	-19.1262	0	0	-0.0393863
1940	0	-0.513125	0	0	-0.513256	0.0427212	-1.21471	-0.197914	-0.00884515	-0.109745	-12.4602	-2.03E-15	-13.2227	0	0	0.00219914	7.4909	-20.5685	-0.573881	523.475	367.921	681.122	378.173	378.173	378.173	19.5595	-79.9818	4.20727	574.448	485.81	229.132	194.098	194.098	194.098	-81.9976	-8.94242	-16.1515	49.2489	-1.94006	2.4649	0.248213	0.267909	1.41325	56.9783	80.5347	-18.0749	0	0	-0.0280838
1941	0	-0.828674	0	0	-0.828758	0.0334027	-0.855395	-0.198064	-0.0101069	-0.116026	-12.7746	-6.43E-15	-13.8384	0	0	0.00502621	7.41082	-20.351	-0.573942	521.878	367.833	680.222	378.247	378.247	378.247	19.6905	-81.8031	4.53266	589.565	487.165	230.508	194.098	194.098	194.098	-83.8662	-9.02773	-16.2312	49.0653	-1.72132	2.25219	0.259834	0.223336	1.42501	60.1278	71.2226	-16.5768	0	0	-0.0133757
1942	0	-1.20072	0	0	-1.20074	0.0200483	-0.340344	-0.195551	-0.00728688	-0.124918	-12.7872	1.02E-15	-13.1886	0	0	0.00711013	7.3413	-20.1224	-0.554399	520.193	367.838	679.158	378.243	378.243	378.243	19.6174	-83.5257	4.7126	604.33	488.037	232.088	194.098	194.098	194.098	-85.5943	-9.06955	-16.0961	48.8949	-1.56967	2.05132	0.267104	0.168485	1.43743	68.2255	59.3197	-14.3131	0	0	0.00258204
1943	0	-1.61404	0	0	-1.61406	0.00277242	0.326014	-0.190274	-0.00122475	-0.137061	-12.4421	5.50E-15	-11.4535	0	0	0.00742408	7.28673	-19.8891	-0.511394	518.468	367.925	677.948	378.167	378.167	378.167	19.3546	-85.151	4.74045	618.672	488.437	233.86	194.098	194.098	194.098	-87.1846	-9.07258	-15.7555	48.7399	-1.49874	1.85684	0.257812	0.1693	1.46677	85.3226	53.9344	-11.0673	0	0	0.0171066
1944	0	-2.05389	0	0	-2.0543	-0.0179169	1.12391	-0.182344	0.00695453	-0.151675	-11.7281	2.37E-15	-8.91531	0	0	0.00558405	7.24291	-19.6571	-0.445468	516.738	368.083	676.62	378.02	378.02	378.019	18.9273	-86.6788	4.62153	632.492	488.395	235.802	194.098	194.098	194.098	-88.6419	-9.04263	-15.2321	48.6018	-1.50952	1.66241	0.239182	0.223174	1.50568	109.228	54.8004	-6.95787	0	0	0.0302826
1945	0	-2.50572	0	0	-2.5073	-0.0412478	2.02313	-0.172031	0.0159334	-0.167264	-10.6635	1.48E-15	-5.92695	0	0	0.00197735	7.19773	-19.4313	-0.359987	515.033	368.296	675.21	377.795	377.795	377.795	18.368	-88.1076	4.37175	645.676	487.962	237.878	194.098	194.098	194.098	-89.972	-8.98602	-14.5588	48.4819	-1.58808	1.46355	0.22831	0.257369	1.52699	134.491	52.0116	-2.291	0	0	0.0390914
1946	0	-2.95467	0	0	-2.9587	-0.0663965	2.99128	-0.159724	0.0243712	-0.183421	-9.28329	4.76E-16	-2.86449	0	0	-0.00241324	7.14036	-19.2148	-0.256268	513.382	368.552	673.752	377.482	377.482	377.482	17.7128	-89.4349	4.01499	658.101	487.199	240.035	194.098	194.098	194.098	-91.181	-8.90881	-13.7749	48.3815	-1.70615	1.26121	0.213559	0.296717	1.54013	163.09	50.9718	2.62495	0	0	0.0437513
1947	0	-3.38662	0	0	-3.39487	-0.0925377	3.99584	-0.145858	0.0312008	-0.19894	-7.6272	-4.64E-15	-0.0633951	0	0	-0.0064758	7.06087	-19.0095	-0.136095	511.809	368.839	672.276	377.067	377.067	377.067	16.9975	-90.6573	3.57955	669.647	486.172	242.208	194.098	194.098	194.098	-92.2743	-8.81609	-12.9212	48.3026	-1.82676	1.06012	0.198628	0.294968	1.54477	192.39	45.5677	7.36646	0	0	0.0439881
1948	0	-3.78931	0	0	-3.80386	-0.118965	5.00887	-0.130983	0.0356844	-0.213283	-5.74624	-9.20E-16	2.21955	0	0	-0.00936127	6.95775	-18.8156	-0.00053285	510.337	369.149	670.801	376.559	376.559	376.559	16.2537	-91.7707	3.09453	680.203	484.944	244.314	194.098	194.098	194.098	-93.2552	-8.71156	-12.0364	48.241	-1.93325	0.865158	0.180848	0.207225	1.53965	221.907	28.3407	11.6344	0	0	0.0397709
1949	0	-4.15375	0	0	-4.17672	-0.145106	6.00789	-0.115781	0.0376958	-0.226734	-3.70904	-2.28E-15	3.85778	0	0	-0.0107095	6.84157	-18.6323	0.148685	508.986	369.476	669.328	375.995	375.995	375.995	15.5071	-92.7693	2.5865	689.675	483.568	246.264	194.098	194.098	194.098	-94.1235	-8.59735	-11.1527	48.1867	-2.03758	0.680144	0.134324	0.193724	1.54984	257.279	23.5208	15.2307	0	0	0.0392878
1950	0	-4.476	0	0	-4.50941	-0.170389	6.97063	-0.100955	0.0375857	-0.237921	-1.59342	2.96E-15	4.8504	0	0	-0.010616	6.71533	-18.4582	0.300537	507.755	369.817	667.865	375.406	375.406	375.406	14.7753	-93.6457	2.07716	697.984	482.085	247.959	194.098	194.098	194.098	-94.8757	-8.47431	-10.2948	48.1359	-2.13666	0.508347	0.0803603	0.213044	1.56509	291.718	24.0883	17.9475	0	0	0.0406143
1951	0	-4.75739	0	0	-4.80284	-0.194324	7.87838	-0.0872151	0.0361558	-0.245663	0.510869	5.08E-16	5.31308	0	0	-0.00948963	6.57714	-18.2915	0.439529	506.636	370.169	666.42	374.815	374.814	374.814	14.0692	-94.3907	1.58231	705.07	480.524	249.302	194.098	194.098	194.098	-95.5046	-8.34233	-9.47916	48.088	-2.21706	0.355359	0.0407215	0.203071	1.57113	318.636	20.7155	19.7377	0	0	0.040457
1952	0	-5.00368	0	0	-5.06233	-0.216571	8.71862	-0.0752578	0.0342885	-0.249824	2.50134	1.69E-15	5.42475	0	0	-0.00782117	6.42874	-18.1291	0.551849	505.615	370.53	664.999	374.242	374.242	374.242	13.3931	-94.9932	1.11219	710.897	478.906	250.2	194.098	194.098	194.098	-96.0001	-8.20075	-8.71481	48.0396	-2.27091	0.230056	-0.000954462	0.21082	1.58337	340.837	21.5892	20.7442	0	0	0.0402635
1953	0	-5.22544	0	0	-5.29802	-0.236832	9.48057	-0.0656424	0.0328488	-0.249594	4.2704	-2.20E-15	5.39014	0	0	-0.00601208	6.27112	-17.9681	0.622001	504.675	370.898	663.607	373.707	373.707	373.707	12.7473	-95.441	0.672652	715.448	477.249	250.57	194.098	194.098	194.098	-96.3498	-8.04865	-8.00555	47.99	-2.28843	0.140743	-0.0286133	0.21681	1.59405	353.464	24.8349	21.0927	0	0	0.0395699
1954	0	-5.4374	0	0	-5.52423	-0.254845	10.1551	-0.0589846	0.0324575	-0.24432	5.68142	1.02E-15	5.39135	0	0	-0.00427085	6.10577	-17.8049	0.63634	503.797	371.274	662.251	373.223	373.223	373.223	12.1299	-95.7209	0.26716	718.729	475.568	250.346	194.098	194.098	194.098	-96.5403	-7.88495	-7.3522	47.9386	-2.25931	0.0956665	-0.0289786	0.206584	1.60153	352.274	28.5017	20.9152	0	0	0.0376216
1955	0	-5.6571	0	0	-5.75822	-0.270394	10.7352	-0.0558104	0.0333893	-0.234029	6.58142	2.03E-15	5.55554	0	0	-0.00263917	5.93639	-17.6359	0.58653	502.966	371.657	660.934	372.796	372.796	372.797	11.5384	-95.8203	-0.101369	720.767	473.885	249.485	194.098	194.098	194.098	-96.5582	-7.70847	-6.7548	47.8824	-2.17929	0.103456	-0.0123187	0.204719	1.61375	338.86	35.6637	20.3592	0	0	0.0340663
1956	0	-5.9037	0	0	-6.01903	-0.283246	11.2129	-0.0567612	0.0356303	-0.219007	6.7846	-1.44E-15	5.94504	0	0	-0.00112799	5.76573	-17.4578	0.467204	502.168	372.048	659.664	372.426	372.426	372.426	10.9713	-95.7284	-0.429321	721.611	472.227	247.966	194.098	194.098	194.098	-96.3925	-7.51817	-6.21419	47.818	-2.04616	0.170041	0.01837	0.209476	1.63521	313.637	45.3643	19.504	0	0	0.0287963
1957	0	-6.19585	0	0	-6.32511	-0.293139	11.5796	-0.0623754	0.0389733	-0.199521	6.106	2.54E-16	6.56173	0	0	0.000150795	5.59568	-17.2681	0.275695	501.393	372.448	658.453	372.107	372.107	372.107	10.4295	-95.4387	-0.712004	721.329	470.623	245.8	194.098	194.098	194.098	-96.0363	-7.31365	-5.73278	47.742	-1.86348	0.296728	0.0727928	0.20718	1.66042	274.567	54.8296	18.3507	0	0	0.0213845
1958	0	-6.5485	0	0	-6.69118	-0.299838	11.8274	-0.073048	0.0430092	-0.176628	4.38704	1.02E-15	7.34688	0	0	0.000894268	5.42813	-17.0649	0.0144528	500.633	372.858	657.314	371.831	371.831	371.831	9.91654	-94.9509	-0.944023	720.007	469.11	243.032	194.098	194.098	194.098	-95.4895	-7.09566	-5.31455	47.6488	-1.64269	0.480956	0.139385	0.224194	1.69506	225.147	67.5314	16.9136	0	0	0.00970169
1959	0	-6.97003	0	0	-7.12519	-0.303137	11.9492	-0.088838	0.0472441	-0.151726	1.54289	-6.77E-16	8.19843	0	0	0.000653919	5.26211	-16.8468	-0.310809	499.884	373.28	656.265	371.582	371.582	371.582	9.43923	-94.2741	-1.12028	717.744	467.722	239.739	194.098	194.098	194.098	-94.7613	-6.86674	-4.96455	47.5335	-1.3943	0.715189	0.216689	0.241427	1.73335	167.635	79.935	15.1947	0	0	-0.00606676
1960	0	-7.45936	0	0	-7.62529	-0.302887	11.94	-0.109236	0.0511232	-0.126353	-2.38295	-1.86E-15	8.98223	0	0	-0.000929465	5.0962	-16.6136	-0.690771	499.145	373.717	655.326	371.342	371.342	371.342	9.00727	-93.4281	-1.23747	714.654	466.492	236.036	194.098	194.098	194.098	-93.8717	-6.63178	-4.68803	47.3929	-1.12858	0.987941	0.295474	0.240906	1.7696	106.282	88.6211	13.2016	0	0	-0.0245235
1961	0	-8.00397	0	0	-8.17787	-0.299031	11.7975	-0.13302	0.0539216	-0.102135	-7.18029	-3.89E-15	9.53513	0	0	-0.00381757	4.93103	-16.3657	-1.11318	498.417	374.173	654.514	371.095	371.095	371.095	8.63234	-92.4443	-1.29518	710.853	465.448	232.066	194.098	194.098	194.098	-92.8525	-6.39818	-4.48922	47.2267	-0.854103	1.28501	0.373228	0.250242	1.80897	44.5319	97.0798	10.9401	0	0	-0.0472256
1962	0	-8.57945	0	0	-8.75733	-0.291642	11.5242	-0.158051	0.0550297	-0.0805309	-12.4489	2.58E-15	9.71056	0	0	-0.00734426	4.76534	-16.1045	-1.56332	497.706	374.653	653.847	370.824	370.824	370.824	8.32611	-91.365	-1.29723	706.463	464.606	227.992	194.098	194.098	194.098	-91.746	-6.17525	-4.36979	47.0346	-0.577481	1.59129	0.445142	0.273527	1.85108	-13.7066	105.476	8.45063	0	0	-0.0733673
1963	0	-9.15149	0	0	-9.32842	-0.280971	11.1284	-0.181487	0.0539948	-0.062371	-17.6465	1.17E-15	9.40441	0	0	-0.0103194	4.59489	-15.8315	-2.0243	497.016	375.16	653.341	370.516	370.516	370.516	8.09744	-90.24	-1.25183	701.603	463.971	223.985	194.098	194.098	194.098	-90.6019	-5.97297	-4.32731	46.8143	-0.30477	1.89281	0.507454	0.293014	1.88809	-65.1995	110.821	5.79838	0	0	-0.10018
1964	0	-9.68087	0	0	-9.85147	-0.267479	10.6266	-0.200442	0.0507811	-0.0481216	-22.204	4.93E-15	8.60017	0	0	-0.0115045	4.41467	-15.5488	-2.4778	496.355	375.699	653.013	370.165	370.165	370.165	7.94956	-89.1209	-1.17106	696.385	463.533	220.203	194.098	194.098	194.098	-89.4711	-5.80019	-4.35404	46.5622	-0.0394422	2.17796	0.548167	0.315455	1.92027	-105.559	114.5	3.1025	0	0	-0.126348
1965	0	-10.1299	0	0	-10.2892	-0.251817	10.0419	-0.212995	0.0458982	-0.0373584	-25.6844	4.12E-15	7.39094	0	0	-0.0101867	4.21938	-15.2587	-2.90674	495.729	376.273	652.872	369.774	369.774	369.774	7.87823	-88.0546	-1.0693	690.914	463.266	216.773	194.098	194.098	194.098	-88.3999	-5.66279	-4.43692	46.2757	0.218835	2.43623	0.566051	0.31652	1.93888	-133.972	113.512	0.474927	0	0	-0.148645
1966	0	-10.4679	0	0	-10.6122	-0.234798	9.40422	-0.218682	0.040292	-0.0293683	-27.8772	-7.61E-16	5.96285	0	0	-0.00643741	4.00661	-14.9637	-3.29622	495.14	376.885	652.92	369.361	369.361	369.361	7.87164	-87.0785	-0.961118	685.279	463.137	213.781	194.098	194.098	194.098	-87.424	-5.5627	-4.55851	45.955	0.474212	2.65783	0.560523	0.307326	1.94357	-150.557	110.379	-1.95035	0	0	-0.166523
1967	0	-10.6748	0	0	-10.8019	-0.217319	8.74681	-0.218077	0.0350018	-0.0235227	-28.7774	-2.47E-15	4.53662	0	0	-0.000971637	3.77616	-14.6664	-3.63464	494.586	377.537	653.148	368.952	368.952	368.952	7.9127	-86.2177	-0.859274	679.553	463.108	211.266	194.098	194.098	194.098	-86.5674	-5.49777	-4.6996	45.6028	0.733588	2.83478	0.534524	0.291287	1.93576	-156.487	106.292	-4.04486	0	0	-0.178902
1968	0	-10.7415	0	0	-10.8511	-0.200262	8.10299	-0.212232	0.030834	-0.0194149	-28.5209	3.22E-16	3.30415	0	0	0.00516839	3.52929	-14.369	-3.91412	494.061	378.234	653.54	368.58	368.579	368.58	7.98217	-85.4858	-0.772844	673.795	463.144	209.228	194.098	194.098	194.098	-85.8419	-5.46263	-4.84202	45.2227	1.00361	2.96168	0.490904	0.281137	1.91658	-152.984	103.534	-5.69089	0	0	-0.185947
1969	0	-10.67	0	0	-10.7632	-0.184388	7.50201	-0.202705	0.0279894	-0.0164605	-27.3613	-9.20E-16	2.36583	0	0	0.0109147	3.26691	-14.0728	-4.13078	493.553	378.979	654.075	368.277	368.277	368.277	8.06204	-84.885	-0.706486	668.046	463.217	207.634	194.098	194.098	194.098	-85.2484	-5.4498	-4.97135	44.8176	1.28976	3.03717	0.438577	0.277874	1.8846	-143.115	102.242	-6.86544	0	0	-0.188843
1970	0	-10.4713	0	0	-10.5501	-0.170299	6.96718	-0.191234	0.0261902	-0.0143532	-25.6061	2.75E-15	1.73117	0	0	0.0154725	2.98955	-13.7782	-4.28334	493.042	379.776	654.729	368.069	368.069	368.069	8.13758	-84.4088	-0.660782	662.329	463.312	206.429	194.098	194.098	194.098	-84.779	-5.45098	-5.07795	44.3891	1.5977	3.06569	0.385326	0.265415	1.83434	-129.754	99.722	-7.59183	0	0	-0.187257
1971	0	-10.1626	0	0	-10.2294	-0.158418	6.51523	-0.17926	0.0249062	-0.0130973	-23.5404	-3.57E-15	1.34597	0	0	0.0184561	2.69947	-13.4838	-4.3719	492.509	380.633	655.471	367.974	367.974	367.974	8.19804	-84.0445	-0.633474	656.66	463.421	205.544	194.098	194.098	194.098	-84.4202	-5.45818	-5.15679	43.9377	1.93306	3.0572	0.32664	0.248125	1.77402	-112.808	96.3596	-7.89264	0	0	-0.180019
1972	0	-9.76455	0	0	-9.82174	-0.148961	6.15488	-0.167851	0.0238636	-0.0128034	-21.4001	5.10E-15	1.15539	0	0	0.0198916	2.4001	-13.1878	-4.3997	491.93	381.554	656.268	368.001	368.001	368.001	8.23671	-83.7763	-0.620938	651.042	463.542	204.909	194.098	194.098	194.098	-84.1555	-5.46471	-5.20637	43.4642	2.29639	3.02318	0.255206	0.236065	1.71608	-91.4516	93.5527	-7.78909	0	0	-0.165761
1973	0	-9.29947	0	0	-9.34919	-0.141895	5.88534	-0.157799	0.0228707	-0.0130512	-19.37	-1.69E-16	1.10062	0	0	0.0200655	2.09473	-12.8877	-4.37536	491.275	382.547	657.086	368.157	368.157	368.157	8.25062	-83.5864	-0.619208	645.469	463.673	204.455	194.098	194.098	194.098	-83.9669	-5.46577	-5.22805	42.9684	2.67581	2.9716	0.183817	0.215486	1.65569	-69.7434	89.6488	-7.40181	0	0	-0.145814
1974	0	-8.78925	0	0	-8.83326	-0.137011	5.69888	-0.149582	0.0217286	-0.0134613	-17.5764	-1.37E-16	1.11944	0	0	0.01937	1.78775	-12.5813	-4.30991	490.513	383.618	657.889	368.443	368.443	368.443	8.23969	-83.4575	-0.624231	639.935	463.817	204.123	194.098	194.098	194.098	-83.837	-5.45815	-5.22521	42.4514	3.05202	2.90742	0.125359	0.185597	1.58429	-51.2041	85.4868	-6.85001	0	0	-0.123977
1975	0	-8.2538	0	0	-8.29345	-0.133992	5.58356	-0.14331	0.020321	-0.0144348	-16.0831	-3.26E-15	1.16201	0	0	0.0181887	1.48407	-12.266	-4.21441	489.616	384.77	658.646	368.844	368.844	368.844	8.20574	-83.3734	-0.632244	634.428	463.974	203.861	194.098	194.098	194.098	-83.7499	-5.43988	-5.20229	41.9173	3.41133	2.83561	0.0574491	0.158772	1.52311	-30.9049	83.4093	-6.12067	0	0	-0.096566
1976	0	-7.71061	0	0	-7.7468	-0.132386	5.52219	-0.13895	0.0186389	-0.0155916	-14.9179	-2.18E-15	1.19686	0	0	0.0168394	1.1889	-11.9404	-4.10439	488.557	386.003	659.326	369.343	369.343	369.343	8.15175	-83.3202	-0.640107	628.938	464.144	203.63	194.098	194.098	194.098	-83.6917	-5.41025	-5.16404	41.3766	3.73939	2.75474	-0.0104921	0.0784705	1.46348	-11.1683	73.2515	-5.29639	0	0	-0.0587851
1977	0	-7.17378	0	0	-7.20709	-0.131702	5.49605	-0.136261	0.0168895	-0.0159161	-14.07	3.64E-15	1.22377	0	0	0.0155297	0.915517	-11.6048	-3.99669	487.31	387.318	659.893	369.937	369.937	369.937	8.08123	-83.2862	-0.645398	623.454	464.324	203.404	194.098	194.098	194.098	-83.6514	-5.36938	-5.11499	40.8397	3.99898	2.65253	-0.0479897	-0.0609693	1.39552	0.270972	52.0641	-4.57444	0	0	-0.0234035
1978	0	-6.65313	0	0	-6.68395	-0.131593	5.4919	-0.134957	0.0153048	-0.0148649	-13.5102	-1.22E-16	1.25446	0	0	0.0143692	0.684781	-11.2596	-3.90037	485.867	388.705	660.308	370.625	370.625	370.625	7.99736	-83.2628	-0.646077	617.97	464.509	203.161	194.098	194.098	194.098	-83.6205	-5.31752	-5.05905	40.3099	4.13626	2.51372	-0.0202942	-0.155641	1.32734	-4.5065	34.2068	-4.12414	0	0	-0.0136128
1979	0	-6.1539	0	0	-6.18252	-0.131955	5.50573	-0.134737	0.014015	-0.0137137	-13.1975	2.33E-15	1.29626	0	0	0.0133954	0.505823	-10.9033	-3.81	484.241	390.155	660.554	371.373	371.373	371.373	7.90273	-83.2434	-0.640065	612.488	464.696	202.891	194.098	194.098	194.098	-83.5927	-5.25468	-4.99962	39.783	4.13384	2.34066	0.0329326	-0.0835474	1.2965	-15.5503	38.4376	-3.77636	0	0	-0.0189402
1980	0	-5.67832	0	0	-5.70501	-0.132735	5.53552	-0.135263	0.0130088	-0.0135763	-13.0794	-6.30E-16	1.34503	0	0	0.0126004	0.361492	-10.5338	-3.71638	482.449	391.654	660.653	372.1	372.1	372.1	7.79983	-83.224	-0.625793	607.013	464.883	202.59	194.098	194.098	194.098	-83.5641	-5.18115	-4.93955	39.2616	4.0471	2.15521	0.0440139	-0.011697	1.29344	-18.0081	39.616	-3.29842	0	0	-0.015878
1981	0	-5.22721	0	0	-5.2521	-0.133753	5.57442	-0.136278	0.0123055	-0.0134984	-13.105	2.21E-15	1.39913	0	0	0.0119635	0.232784	-10.1519	-3.61963	480.502	393.186	660.63	372.747	372.746	372.746	7.69167	-83.2024	-0.602599	601.545	465.067	202.257	194.098	194.098	194.098	-83.5331	-5.09826	-4.88143	38.7613	3.94026	1.97185	0.044122	-0.00880195	1.29819	-19.6029	29.8187	-2.86399	0	0	-0.0158915
1982	0	-4.79961	0	0	-4.82282	-0.13485	5.61634	-0.137582	0.0118598	-0.012906	-13.2271	-2.37E-15	1.45048	0	0	0.0114617	0.112721	-9.76054	-3.5222	478.411	394.735	660.503	373.285	373.285	373.285	7.58134	-83.1781	-0.570571	596.084	465.248	201.899	194.098	194.098	194.098	-83.4993	-5.00797	-4.82731	38.2945	3.84021	1.7919	0.0606377	-0.0507566	1.30722	-26.5165	15.5067	-2.60499	0	0	-0.0232821
1983	0	-4.3929	0	0	-4.41447	-0.135983	5.65963	-0.139014	0.0115421	-0.0122942	-13.4034	2.59E-15	1.48543	0	0	0.011073	0.00140606	-9.36285	-3.42197	476.195	396.286	660.28	373.711	373.711	373.711	7.47163	-83.1516	-0.530459	590.635	465.425	201.521	194.098	194.098	194.098	-83.4634	-4.91251	-4.77858	37.8613	3.74049	1.61134	0.0811454	-0.0684627	1.33231	-34.782	8.65394	-2.42971	0	0	-0.0299027
1984	0	-4.00376	0	0	-4.02371	-0.13715	5.7042	-0.140468	0.0112624	-0.0120402	-13.6014	-4.18E-16	1.49606	0	0	0.0107805	-0.103287	-8.96209	-3.31596	473.877	397.821	659.978	374.024	374.024	374.024	7.36495	-83.1236	-0.483516	585.201	465.599	201.13	194.098	194.098	194.098	-83.4264	-4.81422	-4.73609	37.4576	3.63005	1.42573	0.0888053	-0.0951473	1.36009	-40.0661	2.99341	-2.25297	0	0	-0.0330031
1985	0	-3.6289	0	0	-3.64728	-0.138328	5.74917	-0.141862	0.0109889	-0.0117926	-13.7961	-2.42E-15	1.4823	0	0	0.0105664	-0.202094	-8.56188	-3.20366	471.475	399.325	659.613	374.227	374.227	374.227	7.26352	-83.0953	-0.431319	579.786	465.77	200.736	194.098	194.098	194.098	-83.3896	-4.71558	-4.70029	37.0831	3.50424	1.23133	0.102662	-0.144288	1.37915	-46.0514	-4.68284	-2.12383	0	0	-0.0367986
1986	0	-3.26507	0	0	-3.28187	-0.13952	5.79468	-0.143149	0.0106484	-0.0121144	-13.9708	-2.69E-15	1.4424	0	0	0.0104148	-0.291362	-8.16551	-3.08442	469.007	400.782	659.193	374.325	374.325	374.325	7.16911	-83.0676	-0.375934	574.391	465.938	200.346	194.098	194.098	194.098	-83.354	-4.61909	-4.67114	36.7391	3.36015	1.02721	0.096687	-0.207995	1.3973	-46.3143	-14.1485	-1.92898	0	0	-0.0366986
1987	0	-2.90973	0	0	-2.92491	-0.140669	5.83855	-0.144271	0.0102611	-0.0125772	-14.1117	-1.43E-15	1.38347	0	0	0.0103081	-0.364762	-7.77628	-2.96217	466.485	402.179	658.725	374.327	374.327	374.327	7.08332	-83.0412	-0.319408	569.018	466.103	199.966	194.098	194.098	194.098	-83.3205	-4.52715	-4.64839	36.4317	3.19981	0.812216	0.0950121	-0.245153	1.4198	-45.8757	-19.5448	-1.73713	0	0	-0.0354064
1988	0	-2.56075	0	0	-2.5743	-0.141727	5.87892	-0.145163	0.00981241	-0.0125608	-14.2078	-1.02E-15	1.31012	0	0	0.0102258	-0.419347	-7.39611	-2.8405	463.919	403.504	658.218	374.239	374.239	374.239	7.00722	-83.0166	-0.263777	563.665	466.262	199.604	194.098	194.098	194.098	-83.2897	-4.44181	-4.63158	36.1643	3.02923	0.58793	0.123095	-0.269278	1.44467	-50.7957	-24.0056	-1.64517	0	0	-0.0374519
Trajectories
120
		sdk:LASI			sdk:RASI			sdk:LPSI			sdk:RPSI			sdk:LTHI			sdk:LKNE			sdk:LTIB			sdk:LANK			sdk:LHEE			sdk:LTOE			sdk:RTHI			sdk:RKNE			sdk:RTIB			sdk:RANK			sdk:RHEE			sdk:RTOE
Frame	Sub Frame	X	Y	Z	X	Y	Z	X	Y	Z	X	Y	Z	X	Y	Z	X	Y	Z	X	Y	Z	X	Y	Z	X	Y	Z	X	Y	Z	X	Y	Z	X	Y	Z	X	Y	Z	X	Y	Z	X	Y	Z	X	Y	Z
		mm	mm	mm	mm	mm	mm	mm	mm	mm	mm	mm	mm	mm	mm	mm	mm	mm	mm	mm	mm	mm	mm	mm	mm	mm	mm	mm	mm	mm	mm	mm	mm	mm	mm	mm	mm	mm	mm	mm	mm	mm	mm	mm	mm	mm	mm	mm	mm
1203	0	541.847	453.028	1084.71	529.611	183.051	1078.3	329.35	351.737	1187.1	332.613	270.288	1185.27	482.629	527.136	955.18	545.108	469.136	668.957	528.858	499.342	516.533	546.069	477.252	233.559	501.62	432.052	229.667	704.171	464.971	212.314	477.601	126.958	920.064	415.134	164.649	642.316	309.025	138.845	506.143	163.77	145.765	288.813	106.534	195.285	298.609	270.419	160.284	200.491
1204	0	541.715	455.597	1086.49	529.106	185.601	1080.64	329.441	354.547	1188.08	332.445	273.062	1186.29	482.343	529.325	955.854	542.688	470.86	669.117	525.234	500.739	516.612	540.676	477.737	233.383	496.145	432.548	229.694	698.569	465.237	212.157	478.595	128.837	921.659	419.999	164.856	643.134	312.158	139.104	508.078	162.961	146.463	293.439	106.547	196.368	304.96	265.553	160.76	200.369
1205	0	541.556	458.052	1088.13	528.589	187.996	1082.8	329.484	357.376	1189.08	332.212	275.859	1187.34	482	531.478	956.468	539.969	472.614	669.193	521.36	502.112	516.636	535.247	478.191	233.181	490.641	433.006	229.673	692.937	465.477	212.022	479.537	130.609	923.337	425.154	164.899	643.989	315.657	139.284	510.071	162.612	147.176	298.177	107.095	197.479	311.412	260.975	161.226	200.44
1206	0	541.389	460.383	1089.58	528.1	190.259	1084.8	329.476	360.216	1190.07	331.915	278.671	1188.4	481.596	533.587	957.014	536.972	474.385	669.182	517.266	503.455	516.603	529.792	478.612	232.951	485.12	433.429	229.608	687.301	465.696	211.882	480.409	132.268	925.073	430.543	164.788	644.881	319.487	139.399	512.105	162.72	147.915	302.977	108.158	198.619	317.877	256.803	161.684	200.768
1207	0	541.23	462.582	1090.81	527.631	192.431	1086.58	329.416	363.055	1191.05	331.555	281.487	1189.45	481.118	535.647	957.48	533.722	476.162	669.085	512.984	504.765	516.512	524.326	479.001	232.696	479.594	433.815	229.504	681.682	465.896	211.72	481.194	133.812	926.848	436.111	164.537	645.812	323.612	139.464	514.163	163.285	148.689	307.782	109.708	199.789	324.265	253.172	162.142	201.418
1208	0	541.086	464.647	1091.8	527.16	194.501	1088.07	329.302	365.879	1192.01	331.134	284.296	1190.47	480.547	537.654	957.858	530.246	477.931	668.903	508.544	506.037	516.366	518.859	479.358	232.419	474.074	434.166	229.366	676.094	466.081	211.527	481.878	135.24	928.64	441.8	164.166	646.783	327.994	139.494	516.223	164.305	149.51	312.53	111.713	200.994	330.479	250.223	162.609	202.438
1209	0	540.959	466.574	1092.55	526.713	196.45	1089.27	329.133	368.676	1192.94	330.655	287.086	1191.47	479.857	539.604	958.138	526.573	479.681	668.641	503.973	507.27	516.168	513.398	479.681	232.124	468.567	434.481	229.2	670.547	466.254	211.3	482.447	136.552	930.435	447.555	163.696	647.801	332.597	139.508	518.266	165.779	150.389	317.154	114.142	202.238	336.421	248.1	163.099	203.857
1210	0	540.846	468.362	1093.07	526.301	198.249	1090.21	328.91	371.431	1193.82	330.121	289.844	1192.42	479.023	541.495	958.316	522.732	481.401	668.303	499.297	508.459	515.926	507.947	479.971	231.818	463.079	434.76	229.013	665.043	466.417	211.042	482.89	137.748	932.217	453.324	163.152	648.87	337.386	139.52	520.273	167.712	151.335	321.585	116.966	203.525	341.994	246.931	163.626	205.675
1211	0	540.738	470.01	1093.37	525.892	199.843	1090.92	328.63	374.133	1194.66	329.533	292.559	1193.32	478.023	543.328	958.387	518.75	483.081	667.897	494.537	509.603	515.645	502.511	480.228	231.506	457.614	435.002	228.81	659.581	466.57	210.756	483.2	138.83	933.978	459.061	162.559	649.998	342.328	139.548	522.222	170.107	152.353	325.753	120.163	204.857	347.109	246.821	164.203	207.858
1212	0	540.621	471.517	1093.47	525.472	201.299	1091.48	328.295	376.77	1195.44	328.897	295.217	1194.18	476.842	545.102	958.355	514.656	484.71	667.43	489.711	510.702	515.336	497.088	480.451	231.195	452.172	435.208	228.598	654.154	466.714	210.452	483.37	139.803	935.711	464.723	161.943	651.19	347.395	139.605	524.096	172.974	153.445	329.59	123.718	206.232	351.683	247.839	164.842	210.34
1213	0	540.479	472.88	1093.39	525.043	202.748	1091.96	327.906	379.331	1196.16	328.215	297.809	1194.98	475.474	546.816	958.225	510.473	486.282	666.908	484.836	511.753	515.005	491.679	480.643	230.891	446.75	435.38	228.383	648.756	466.848	210.137	483.403	140.671	937.413	470.276	161.329	652.451	352.563	139.702	525.876	176.323	154.606	333.03	127.624	207.642	355.643	250.018	165.553	213.023
1214	0	540.295	474.101	1093.16	524.58	204.128	1092.32	327.463	381.808	1196.83	327.49	300.325	1195.73	473.922	548.472	958.006	506.229	487.789	666.339	479.925	512.756	514.662	486.279	480.803	230.599	441.345	435.519	228.171	643.378	466.971	209.82	483.305	141.439	939.083	475.692	160.743	653.787	357.814	139.85	527.547	180.166	155.823	336.015	131.881	209.076	358.933	253.355	166.34	215.792
1215	0	540.054	475.181	1092.8	524.022	205.259	1092.47	326.969	384.193	1197.44	326.727	302.757	1196.42	472.203	550.067	957.711	501.944	489.225	665.73	474.992	513.71	514.315	480.887	480.934	230.323	435.952	435.629	227.966	638.012	467.084	209.507	483.088	142.116	940.72	480.949	160.208	655.2	363.133	140.054	529.092	184.512	157.081	338.492	136.494	210.514	361.51	257.816	167.204	218.527
1216	0	539.743	476.127	1092.31	523.316	206.106	1092.48	326.425	386.483	1198	325.927	305.098	1197.07	470.344	551.599	957.356	497.642	490.586	665.089	470.05	514.614	513.973	475.498	481.039	230.066	430.565	435.713	227.774	632.649	467.186	209.206	482.772	142.711	942.326	486.03	159.746	656.69	368.509	140.317	530.501	189.371	158.358	340.422	141.471	211.934	363.344	263.343	168.144	221.109
1217	0	539.353	476.954	1091.72	522.483	206.755	1092.45	325.834	388.674	1198.51	325.095	307.344	1197.68	468.38	553.063	956.957	493.342	491.868	664.423	465.11	515.469	513.64	470.107	481.12	229.83	425.18	435.774	227.598	627.282	467.276	208.92	482.383	143.234	943.904	490.924	159.376	658.257	373.936	140.64	531.762	194.749	159.627	341.774	146.821	213.306	364.421	269.868	169.153	223.438
1218	0	538.879	477.679	1091.04	521.697	207.431	1092.44	325.199	390.764	1198.96	324.232	309.491	1198.25	466.351	554.455	956.531	489.063	493.07	663.739	460.185	516.274	513.323	464.711	481.18	229.614	419.791	435.814	227.44	621.906	467.356	208.651	481.954	143.696	945.454	495.624	159.115	659.896	379.408	141.02	532.871	200.648	160.862	342.532	152.553	214.602	364.743	277.313	170.221	225.437
1219	0	538.321	478.324	1090.28	521.122	208.314	1092.36	324.524	392.754	1199.38	323.342	311.538	1198.79	464.299	555.767	956.093	484.822	494.188	663.042	455.287	517.028	513.027	459.305	481.223	229.418	414.395	435.836	227.303	616.517	467.424	208.401	481.523	144.112	946.979	500.128	158.976	661.603	384.919	141.452	533.823	207.066	162.031	342.692	158.677	215.79	364.321	285.603	171.332	227.055
1220	0	537.681	478.912	1089.47	520.419	209.127	1092.1	323.811	394.646	1199.75	322.426	313.485	1199.3	462.266	556.993	955.657	480.634	495.223	662.341	450.427	517.73	512.752	453.888	481.25	229.24	408.99	435.842	227.186	611.113	467.481	208.168	481.131	144.494	948.483	504.434	158.969	663.37	390.465	141.928	534.621	213.995	163.105	342.264	165.197	216.84	363.179	294.663	172.466	228.271
1221	0	536.969	479.469	1088.64	519.118	209.459	1091.63	323.064	396.441	1200.09	321.486	315.333	1199.79	460.287	558.125	955.233	476.512	496.175	661.641	445.617	518.38	512.501	448.457	481.265	229.078	403.572	435.834	227.091	605.694	467.528	207.949	480.823	144.856	949.968	508.542	159.102	665.188	396.041	142.441	535.269	221.423	164.056	341.272	172.118	217.725	361.349	304.426	173.594	229.094
1222	0	536.202	480.024	1087.81	517.64	209.7	1091.15	322.286	398.144	1200.4	320.524	317.085	1200.26	458.39	559.158	954.827	472.466	497.046	660.948	440.866	518.976	512.273	443.012	481.268	228.929	398.141	435.813	227.015	600.259	467.565	207.742	480.643	145.213	951.439	512.453	159.377	667.047	401.641	142.982	535.777	229.335	164.857	339.747	179.442	218.423	358.873	314.83	174.679	229.552
1223	0	535.396	480.603	1087.03	516.352	210.179	1090.8	321.482	399.758	1200.67	319.542	318.742	1200.71	456.595	560.086	954.44	468.504	497.835	660.267	436.181	519.516	512.067	437.553	481.26	228.791	392.699	435.778	226.959	594.81	467.593	207.542	480.63	145.577	952.9	516.169	159.795	668.938	407.259	143.54	536.155	237.711	165.485	337.734	187.17	218.914	355.798	325.819	175.679	229.695
1224	0	534.565	481.225	1086.32	515.2	210.835	1090.56	320.655	401.288	1200.92	318.543	320.31	1201.15	454.912	560.906	954.07	464.632	498.546	659.603	431.569	520	511.879	432.082	481.239	228.664	387.246	435.728	226.918	589.35	467.614	207.346	480.821	145.959	954.355	519.691	160.355	670.849	412.885	144.107	536.416	246.528	165.923	335.284	195.301	219.187	352.173	337.341	176.546	229.584
1225	0	533.715	481.901	1085.71	514.142	211.631	1090.45	319.808	402.737	1201.15	317.528	321.793	1201.58	453.34	561.618	953.714	460.853	499.181	658.962	427.031	520.426	511.708	426.601	481.204	228.546	381.785	435.662	226.891	583.881	467.628	207.149	481.242	146.371	955.807	523.019	161.049	672.766	418.512	144.674	536.575	255.764	166.157	332.451	203.833	219.237	348.055	349.347	177.229	229.285
1226	0	532.841	482.631	1085.21	513.103	212.514	1090.49	318.947	404.111	1201.35	316.499	323.196	1202	451.872	562.223	953.364	457.168	499.742	658.345	422.568	520.793	511.55	421.111	481.153	228.437	376.319	435.578	226.874	578.404	467.638	206.949	481.906	146.82	957.26	526.154	161.872	674.679	424.127	145.232	536.647	265.392	166.179	329.295	212.764	219.066	343.5	361.792	177.678	228.865
1227	0	531.932	483.407	1084.83	511.978	213.354	1090.65	318.073	405.413	1201.53	315.46	324.524	1202.4	450.493	562.725	953.013	453.576	500.231	657.756	418.181	521.1	511.401	415.615	481.085	228.335	370.85	435.475	226.864	572.922	467.645	206.745	482.815	147.31	958.714	529.096	162.813	676.573	429.722	145.776	536.644	275.388	165.99	325.875	222.091	218.68	338.564	374.63	177.849	228.389
1228	0	530.971	484.216	1084.56	510.762	214.122	1090.91	317.192	406.648	1201.68	314.413	325.782	1202.79	449.184	563.127	952.652	450.075	500.651	657.195	413.866	521.347	511.258	410.114	480.996	228.242	365.383	435.35	226.857	567.436	467.651	206.536	483.954	147.844	960.167	531.844	163.86	678.436	435.286	146.3	536.581	285.727	165.593	322.25	231.811	218.093	333.306	387.819	177.708	227.917
1229	0	529.945	485.045	1084.38	509.497	214.918	1091.32	316.308	407.821	1201.82	313.362	326.975	1203.16	447.926	563.436	952.273	446.66	501.003	656.663	409.619	521.534	511.117	404.612	480.886	228.158	359.919	435.202	226.85	561.947	467.656	206.321	485.296	148.423	961.616	534.397	165.002	680.253	440.807	146.8	536.467	296.389	164.999	318.474	241.918	217.321	327.783	401.321	177.236	227.499
1230	0	528.842	485.88	1084.26	508.15	215.825	1091.84	315.423	408.934	1201.93	312.31	328.108	1203.52	446.699	563.658	951.869	443.328	501.289	656.158	405.438	521.663	510.976	399.108	480.754	228.081	354.46	435.032	226.842	556.454	467.662	206.101	486.8	149.044	963.052	536.753	166.224	682.013	446.276	147.274	536.312	307.352	164.225	314.601	252.405	216.385	322.054	415.097	176.43	227.178
1231	0	527.663	486.708	1084.17	506.622	216.76	1092.36	314.543	409.992	1202.01	311.262	329.186	1203.85	445.486	563.798	951.436	440.071	501.513	655.679	401.319	521.734	510.833	393.604	480.6	228.013	349.007	434.84	226.831	550.957	467.668	205.878	488.42	149.702	964.465	538.911	167.513	683.7	451.685	147.719	536.122	318.601	163.29	310.676	263.265	215.307	316.174	429.112	175.307	226.985
1232	0	526.415	487.522	1084.08	504.941	217.585	1092.82	313.672	410.996	1202.08	310.222	330.212	1204.16	444.274	563.864	950.969	436.885	501.676	655.222	397.257	521.75	510.686	388.099	480.424	227.953	343.559	434.629	226.816	545.455	467.673	205.653	490.102	150.392	965.841	540.869	168.852	685.302	457.025	148.136	535.902	330.122	162.219	306.741	274.486	214.11	310.199	443.332	173.906	226.943
1233	0	525.119	488.317	1083.97	503.197	218.224	1093.19	312.814	411.949	1202.12	309.195	331.19	1204.44	443.053	563.863	950.467	433.763	501.78	654.785	393.25	521.713	510.534	382.595	480.229	227.9	338.116	434.403	226.799	539.947	467.677	205.429	491.794	151.105	967.164	542.624	170.228	686.806	462.289	148.524	535.655	341.901	161.037	302.835	286.053	212.817	304.187	457.724	172.285	227.062
1234	0	523.8	489.093	1083.82	501.472	218.783	1093.51	311.972	412.851	1202.14	308.185	332.12	1204.68	441.822	563.799	949.929	430.699	501.828	654.363	389.294	521.628	510.375	377.091	480.018	227.853	332.673	434.164	226.782	534.431	467.679	205.206	493.444	151.833	968.416	544.176	171.626	688.199	467.471	148.884	535.382	353.927	159.77	298.992	297.948	211.446	298.191	472.259	170.515	227.344
1235	0	522.487	489.848	1083.62	499.815	219.451	1093.83	311.15	413.704	1202.13	307.198	333.005	1204.89	440.581	563.678	949.356	427.687	501.823	653.952	385.386	521.497	510.212	371.586	479.795	227.81	327.23	433.92	226.767	528.907	467.68	204.985	495.003	152.565	969.579	545.522	173.029	689.471	472.567	149.217	535.084	366.191	158.446	295.243	310.15	210.017	292.267	486.904	168.681	227.784
1236	0	521.21	490.578	1083.36	498.201	220.205	1094.1	310.353	414.506	1202.09	306.237	333.842	1205.07	439.335	563.505	948.75	424.723	501.768	653.548	381.523	521.325	510.043	366.08	479.564	227.77	321.781	433.673	226.758	523.373	467.679	204.767	496.43	153.292	970.637	546.664	174.426	690.609	477.569	149.522	534.763	378.678	157.089	291.621	322.632	208.544	286.469	501.63	166.869	228.369
1237	0	519.993	491.272	1083.07	496.624	220.925	1094.27	309.582	415.255	1202.02	305.31	334.63	1205.2	438.095	563.284	948.116	421.8	501.667	653.148	377.701	521.117	509.871	360.572	479.329	227.732	316.325	433.431	226.758	517.829	467.68	204.551	497.69	154.001	971.572	547.602	175.8	691.606	482.473	149.801	534.421	391.374	155.723	288.153	335.366	207.043	280.85	516.405	165.163	229.083
1238	0	518.856	491.912	1082.75	495.182	221.639	1094.38	308.842	415.949	1201.93	304.419	335.366	1205.28	436.869	563.018	947.457	418.914	501.525	652.748	373.917	520.877	509.696	355.062	479.097	227.695	310.858	433.197	226.771	512.275	467.682	204.336	498.757	154.683	972.37	548.338	177.142	692.455	487.272	150.054	534.06	404.259	154.369	284.87	348.315	205.525	275.462	531.197	163.636	229.91
1239	0	517.81	492.476	1082.42	493.927	222.353	1094.5	308.134	416.583	1201.8	303.57	336.045	1205.32	435.67	562.714	946.778	416.061	501.343	652.345	370.167	520.608	509.521	349.551	478.87	227.658	305.381	432.976	226.8	506.711	467.689	204.123	499.614	155.326	973.019	548.877	178.437	693.148	491.959	150.28	533.684	417.307	153.046	281.8	361.439	204.001	270.353	545.972	162.346	230.833
1240	0	516.86	492.94	1082.09	492.741	222.925	1094.65	307.461	417.154	1201.65	302.767	336.662	1205.31	434.506	562.373	946.083	413.238	501.126	651.937	366.446	520.314	509.347	344.037	478.654	227.621	299.892	432.77	226.846	501.136	467.701	203.91	500.249	155.921	973.511	549.225	179.676	693.684	496.525	150.479	533.298	430.485	151.77	278.973	374.695	202.485	265.566	560.692	161.333	231.839
1241	0	516.007	493.283	1081.76	491.559	223.298	1094.82	306.824	417.656	1201.46	302.015	337.21	1205.24	433.384	562.002	945.376	410.443	500.878	651.521	362.751	519.998	509.176	338.523	478.45	227.584	294.392	432.58	226.912	495.552	467.719	203.696	500.662	156.457	973.84	549.389	180.849	694.06	500.96	150.651	532.905	443.748	150.554	276.413	388.032	200.989	261.142	575.316	160.614	232.918
1242	0	515.245	493.486	1081.45	490.419	223.441	1095.04	306.223	418.083	1201.24	301.316	337.682	1205.12	432.31	561.604	944.66	407.673	500.6	651.096	359.08	519.663	509.009	333.008	478.259	227.548	288.885	432.405	226.997	489.958	467.743	203.482	500.856	156.925	974.004	549.379	181.947	694.278	505.253	150.794	532.511	457.045	149.409	274.145	401.395	199.528	257.111	589.801	160.189	234.067
1243	0	514.571	493.541	1081.14	489.423	223.411	1095.32	305.661	418.429	1200.98	300.674	338.071	1204.94	431.285	561.186	943.94	404.928	500.296	650.661	355.431	519.31	508.846	327.492	478.083	227.514	283.371	432.244	227.1	484.357	467.773	203.266	500.843	157.317	974.005	549.208	182.962	694.338	509.392	150.908	532.12	470.314	148.346	272.185	414.724	198.117	253.497	604.095	160.037	235.289
1244	0	513.975	493.447	1080.82	488.566	223.271	1095.62	305.137	418.688	1200.68	300.091	338.369	1204.71	430.306	560.751	943.216	402.208	499.968	650.215	351.802	518.94	508.689	321.977	477.921	227.485	277.854	432.093	227.22	478.748	467.81	203.049	500.639	157.624	973.847	548.888	183.888	694.246	513.365	150.992	531.733	483.482	147.374	270.547	427.953	196.776	250.31	618.145	160.123	236.594
1245	0	513.451	493.211	1080.48	487.806	223.034	1095.72	304.651	418.854	1200.34	299.57	338.569	1204.42	429.368	560.304	942.49	399.513	499.617	649.758	348.193	518.555	508.537	316.464	477.771	227.461	272.337	431.952	227.357	473.132	467.852	202.83	500.263	157.839	973.536	548.435	184.718	694.007	517.156	151.046	531.353	496.47	146.502	269.234	441.012	195.524	247.554	631.892	160.405	238.001
1246	0	512.991	492.843	1080.08	487.252	222.768	1095.5	304.203	418.921	1199.97	299.114	338.665	1204.07	428.463	559.848	941.764	396.845	499.245	649.291	344.606	518.156	508.39	310.952	477.634	227.446	266.822	431.815	227.509	467.509	467.9	202.607	499.737	157.956	973.081	547.866	185.45	693.628	520.753	151.069	530.976	509.191	145.737	268.239	453.826	194.382	245.215	645.273	160.832	239.534
1247	0	512.589	492.358	1079.62	487.062	222.452	1095.01	303.794	418.884	1199.55	298.722	338.651	1203.66	427.582	559.387	941.038	394.204	498.855	648.813	341.041	517.745	508.247	305.444	477.507	227.441	261.311	431.682	227.677	461.881	467.955	202.38	499.086	157.969	972.492	547.199	186.08	693.116	524.142	151.061	530.6	521.553	145.088	267.548	466.316	193.374	243.272	658.219	161.355	241.223
1248	0	512.237	491.774	1079.06	487.268	221.932	1094.23	303.423	418.738	1199.09	298.396	338.521	1203.19	426.713	558.921	940.312	391.593	498.447	648.325	337.501	517.323	508.107	299.938	477.392	227.449	255.806	431.551	227.863	456.247	468.017	202.147	498.336	157.877	971.778	546.453	186.607	692.479	527.307	151.024	530.216	533.463	144.563	267.132	478.401	192.52	241.689	670.659	161.93	243.096
1249	0	511.927	491.109	1078.39	487.659	221.155	1093.16	303.09	418.479	1198.59	298.136	338.273	1202.66	425.847	558.45	939.586	389.012	498.024	647.828	333.987	516.892	507.97	294.437	477.286	227.472	250.307	431.421	228.068	450.609	468.09	201.909	497.512	157.676	970.953	545.648	187.032	691.727	530.236	150.96	529.815	544.828	144.167	266.956	489.997	191.842	240.423	682.517	162.519	245.171
1250	0	511.651	490.381	1077.6	488.073	220.279	1091.96	302.796	418.103	1198.05	297.943	337.902	1202.08	424.973	557.974	938.863	386.464	497.588	647.323	330.501	516.454	507.834	288.938	477.191	227.512	244.815	431.294	228.294	444.965	468.174	201.663	496.637	157.368	970.025	544.801	187.356	690.867	532.917	150.872	529.386	555.557	143.907	266.972	501.019	191.355	239.421	693.718	163.093	247.451
1251	0	511.4	489.61	1076.69	488.502	219.425	1090.72	302.541	417.61	1197.47	297.816	337.409	1201.45	424.084	557.491	938.141	383.949	497.14	646.811	327.042	516.012	507.699	283.443	477.106	227.57	239.331	431.172	228.546	439.318	468.271	201.412	495.736	156.955	969.005	543.933	187.584	689.908	535.339	150.766	528.913	565.566	143.785	267.127	511.385	191.074	238.628	704.188	163.63	249.916
1252	0	511.162	488.813	1075.67	488.962	218.575	1089.38	302.326	416.996	1196.86	297.755	336.792	1200.77	423.172	556.997	937.422	381.468	496.682	646.295	323.613	515.566	507.566	277.951	477.032	227.649	233.853	431.056	228.825	433.667	468.383	201.155	494.828	156.442	967.902	543.059	187.723	688.858	537.493	150.649	528.383	574.778	143.804	267.363	521.014	191.006	237.984	713.854	164.118	252.514
1253	0	510.929	488.008	1074.54	489.466	217.724	1087.9	302.152	416.262	1196.2	297.76	336.052	1200.04	422.234	556.488	936.707	379.022	496.217	645.774	320.213	515.118	507.436	272.461	476.971	227.75	228.382	430.949	229.137	428.011	468.509	200.895	493.933	155.837	966.723	542.198	187.78	687.724	539.372	150.527	527.78	583.126	143.962	267.616	529.829	191.151	237.431	722.648	164.552	255.167
1254	0	510.691	487.212	1073.33	489.97	216.871	1086.31	302.019	415.407	1195.51	297.829	335.191	1199.27	421.269	555.961	935.996	376.612	495.745	645.252	316.843	514.67	507.31	266.974	476.921	227.876	222.917	430.854	229.486	422.351	468.648	200.634	493.066	155.151	965.474	541.362	187.764	686.514	540.971	150.41	527.091	590.553	144.255	267.826	537.761	191.503	236.914	730.509	164.933	257.776
1255	0	510.441	486.441	1072.06	490.388	215.981	1084.65	301.93	414.435	1194.79	297.963	334.213	1198.47	420.278	555.409	935.29	374.239	495.266	644.73	313.504	514.221	507.191	261.49	476.884	228.029	217.46	430.771	229.876	416.686	468.798	200.374	492.242	154.397	964.16	540.565	187.688	685.234	542.289	150.309	526.303	597.013	144.676	267.935	544.747	192.049	236.385	737.382	165.27	260.227
1256	0	510.174	485.709	1070.77	490.698	215.045	1082.92	301.885	413.346	1194.05	298.158	333.121	1197.64	419.267	554.828	934.59	371.904	494.781	644.211	310.195	513.772	507.082	256.008	476.859	228.212	212.01	430.702	230.313	411.015	468.955	200.118	491.473	153.59	962.785	539.817	187.564	683.892	543.329	150.233	525.408	602.476	145.216	267.893	550.734	192.769	235.798	743.224	165.579	262.4
1257	0	509.889	485.027	1069.48	491.015	214.16	1081.21	301.886	412.144	1193.28	298.415	331.92	1196.79	418.243	554.213	933.898	369.612	494.288	643.696	306.921	513.321	506.986	250.529	476.845	228.427	206.568	430.645	230.801	405.334	469.114	199.868	490.768	152.747	961.355	539.125	187.404	682.496	544.096	150.193	524.4	606.923	145.863	267.655	555.681	193.636	235.12	748.001	165.883	264.18
1258	0	509.587	484.404	1068.22	491.442	213.462	1079.63	301.935	410.834	1192.5	298.732	330.615	1195.94	417.214	553.557	933.215	367.367	493.786	643.19	303.683	512.866	506.908	245.055	476.842	228.679	201.136	430.598	231.347	399.644	469.272	199.626	490.134	151.886	959.872	538.495	187.224	681.053	544.6	150.197	523.279	610.354	146.601	267.192	559.563	194.617	234.327	751.693	166.21	265.464
1259	0	509.27	483.839	1067.03	491.931	212.965	1078.17	302.032	409.421	1191.71	299.107	329.211	1195.08	416.193	552.858	932.543	365.176	493.274	642.695	300.485	512.404	506.852	239.584	476.847	228.971	195.715	430.56	231.956	393.942	469.426	199.391	489.579	151.024	958.344	537.932	187.036	679.573	544.855	150.255	522.049	612.782	147.413	266.485	562.37	195.678	233.406	754.3	166.594	266.162
1260	0	508.942	483.331	1065.92	492.358	212.502	1076.73	302.179	407.91	1190.93	299.539	327.715	1194.24	415.192	552.11	931.885	363.046	492.747	642.214	297.333	511.934	506.824	234.12	476.859	229.31	190.308	430.526	232.635	388.226	469.574	199.164	489.108	150.178	956.777	537.435	186.851	678.067	544.877	150.371	520.719	614.24	148.283	265.531	564.112	196.779	232.357	755.841	167.073	266.21
1261	0	508.612	482.869	1064.91	492.66	211.924	1075.3	302.378	406.307	1190.15	300.024	326.133	1193.41	414.227	551.312	931.245	360.987	492.204	641.752	294.234	511.452	506.831	228.664	476.876	229.703	184.917	430.495	233.391	382.496	469.713	198.943	488.726	149.361	955.182	537.005	186.68	676.548	544.687	150.548	519.305	614.774	149.191	264.341	564.818	197.883	231.193	756.356	167.683	265.567
1262	0	508.291	482.444	1064.02	492.946	211.29	1073.99	302.627	404.619	1189.39	300.561	324.471	1192.62	413.312	550.462	930.627	359.013	491.641	641.312	291.195	510.956	506.879	223.219	476.896	230.158	179.544	430.465	234.233	376.75	469.845	198.726	488.437	148.584	953.571	536.638	186.53	675.031	544.309	150.788	517.826	614.449	150.118	262.941	564.539	198.951	229.937	755.911	168.455	264.221
1263	0	507.994	482.04	1063.25	493.308	210.7	1072.87	302.928	402.855	1188.66	301.146	322.735	1191.87	412.462	549.559	930.035	357.136	491.058	640.899	288.229	510.443	506.975	217.787	476.92	230.685	174.193	430.436	235.171	370.991	469.97	198.512	488.246	147.853	951.963	536.332	186.407	673.532	543.768	151.087	516.308	613.342	151.048	261.368	563.343	199.95	228.626	754.597	169.413	262.19
1264	0	507.737	481.639	1062.61	493.725	210.167	1071.9	303.28	401.021	1187.96	301.776	320.931	1191.18	411.695	548.603	929.477	355.373	490.451	640.519	285.345	509.913	507.128	212.372	476.948	231.296	168.867	430.41	236.215	365.218	470.089	198.299	488.158	147.171	950.377	536.081	186.311	672.071	543.089	151.438	514.78	611.541	151.962	259.672	561.32	200.85	227.303	752.525	170.563	259.521
1265	0	507.536	481.219	1062.09	494.183	209.649	1071.06	303.682	399.126	1187.32	302.448	319.065	1190.56	411.025	547.595	928.96	353.743	489.821	640.175	282.558	509.366	507.345	206.978	476.983	232.005	163.569	430.392	237.38	359.436	470.202	198.086	488.178	146.535	948.838	535.879	186.242	670.667	542.299	151.833	513.27	609.142	152.846	257.906	558.569	201.63	226.015	749.822	171.895	256.287
1266	0	507.408	480.752	1061.69	494.73	209.112	1070.33	304.133	397.177	1186.73	303.158	317.144	1190.01	410.468	546.535	928.49	352.265	489.169	639.874	279.884	508.803	507.636	201.61	477.027	232.824	158.303	430.385	238.679	353.649	470.312	197.873	488.309	145.936	947.373	535.722	186.193	669.344	541.422	152.257	511.812	606.241	153.688	256.13	555.202	202.277	224.813	746.624	173.373	252.593
1267	0	507.367	480.206	1061.39	495.402	208.524	1069.71	304.63	395.182	1186.21	303.902	315.173	1189.56	410.037	545.426	928.078	350.961	488.496	639.62	277.339	508.227	508.009	196.273	477.087	233.771	153.074	430.399	240.128	347.863	470.418	197.661	488.558	145.364	946.011	535.602	186.159	668.123	540.479	152.695	510.435	602.933	154.477	254.401	551.332	202.788	223.74	743.063	174.945	248.563
1268	0	507.425	479.546	1061.18	496.202	207.882	1069.17	305.17	393.149	1185.77	304.675	313.157	1189.2	409.745	544.269	927.732	349.855	487.806	639.418	274.943	507.641	508.474	190.975	477.167	234.861	147.888	430.44	241.746	342.085	470.521	197.456	488.927	144.802	944.784	535.516	186.129	667.026	539.488	153.13	509.166	599.302	155.206	252.772	547.067	203.168	222.835	739.26	176.54	244.338
1269	0	507.591	478.74	1061.05	497.095	207.112	1068.71	305.751	391.084	1185.42	305.473	311.1	1188.95	409.602	543.064	927.461	348.972	487.106	639.272	272.717	507.052	509.038	185.721	477.275	236.113	142.753	430.518	243.552	336.323	470.62	197.261	489.418	144.234	943.721	535.457	186.093	666.074	538.461	153.542	508.031	595.423	155.872	251.286	542.506	203.43	222.121	735.311	178.08	240.07
1270	0	507.874	477.761	1060.99	498.05	206.073	1068.29	306.368	388.994	1185.16	306.292	309.008	1188.8	409.616	541.812	927.276	348.339	486.401	639.186	270.684	506.467	509.709	180.523	477.418	237.543	137.679	430.641	245.566	330.585	470.716	197.084	490.03	143.64	942.85	535.419	186.039	665.284	537.404	153.913	507.045	591.35	156.472	249.975	537.732	203.592	221.611	731.279	179.49	235.907
1271	0	508.28	476.589	1061.01	499.12	204.787	1067.93	307.018	386.882	1185.01	307.128	306.885	1188.77	409.793	540.516	927.185	347.984	485.7	639.163	268.868	505.893	510.495	175.393	477.605	239.17	132.68	430.819	247.809	324.878	470.808	196.928	490.756	143.002	942.193	535.397	185.954	664.668	536.317	154.224	506.22	587.122	157.005	248.858	532.806	203.675	221.299	727.193	180.71	231.984
1272	0	508.813	475.215	1061.11	500.346	203.319	1067.68	307.694	384.754	1184.96	307.978	304.732	1188.85	410.133	539.177	927.198	347.936	485.012	639.205	267.298	505.341	511.402	170.347	477.843	241.01	127.775	431.06	250.302	319.207	470.894	196.798	491.587	142.302	941.765	535.383	185.829	664.234	535.193	154.457	505.558	582.763	157.471	247.939	527.775	203.696	221.17	723.052	181.702	228.414
1273	0	509.476	473.64	1061.29	501.665	201.6	1067.5	308.391	382.611	1185.03	308.837	302.552	1189.04	410.636	537.795	927.322	348.227	484.347	639.31	266.002	504.822	512.433	165.404	478.142	243.08	122.986	431.371	253.066	313.576	470.973	196.694	492.509	141.525	941.575	535.37	185.651	663.982	534.02	154.599	505.056	578.285	157.869	247.213	522.665	203.673	221.197	718.834	182.453	225.279
1274	0	510.263	471.873	1061.57	502.968	199.505	1067.32	309.105	380.455	1185.2	309.703	300.348	1189.34	411.298	536.373	927.563	348.887	483.714	639.479	265.014	504.346	513.589	160.59	478.512	245.394	118.345	431.763	256.121	307.986	471.044	196.612	493.501	140.658	941.62	535.346	185.413	663.908	532.779	154.637	504.702	573.692	158.196	246.665	517.493	203.617	221.348	714.511	182.975	222.625
1275	0	511.167	469.929	1061.95	504.311	197.135	1067.22	309.827	378.285	1185.48	310.572	298.118	1189.73	412.109	534.913	927.924	349.95	483.122	639.709	264.369	503.924	514.87	155.937	478.962	247.965	113.889	432.242	259.488	302.433	471.106	196.548	494.544	139.691	941.89	535.298	185.104	663.998	531.451	154.563	504.48	568.983	158.452	246.273	512.265	203.536	221.591	710.051	183.296	220.464
1276	0	512.168	467.824	1062.45	505.967	194.89	1067.35	310.553	376.1	1185.87	311.443	295.864	1190.21	413.061	533.419	928.407	351.445	482.58	639.994	264.107	503.569	516.271	151.484	479.501	250.806	109.665	432.816	263.183	296.907	471.154	196.494	495.614	138.621	942.366	535.211	184.718	664.233	530.015	154.372	504.369	564.158	158.636	246.008	506.984	203.433	221.891	705.43	183.452	218.775
1277	0	513.242	465.572	1063.08	508.144	193.026	1067.75	311.274	373.898	1186.35	312.312	293.585	1190.77	414.139	531.894	929.01	353.406	482.095	640.33	264.268	503.29	517.786	147.278	480.138	253.924	105.727	433.492	267.224	291.399	471.187	196.44	496.687	137.445	943.022	535.065	184.248	664.588	528.451	154.064	504.347	559.216	158.746	245.842	501.649	203.312	222.219	700.633	183.482	217.514
1278	0	514.356	463.185	1063.83	510.489	191.153	1068.31	311.985	371.676	1186.92	313.177	291.279	1191.4	415.331	530.341	929.727	355.86	481.672	640.708	264.896	503.097	519.404	143.372	480.882	257.327	102.137	434.276	271.622	285.893	471.198	196.377	497.743	136.167	943.824	534.839	183.689	665.032	526.742	153.641	504.389	554.162	158.785	245.745	496.259	203.171	222.549	695.658	183.42	216.615
1279	0	515.479	460.68	1064.72	512.296	188.551	1068.84	312.679	369.432	1187.56	314.035	288.945	1192.08	416.621	528.765	930.549	358.834	481.314	641.122	266.037	502.998	521.112	139.827	481.738	261.015	98.9673	435.174	276.386	280.374	471.183	196.297	498.762	134.794	944.736	534.51	183.035	665.533	524.877	153.107	504.468	549.002	158.756	245.688	490.816	203.011	222.861	690.514	183.296	216.006
1280	0	516.585	458.079	1065.75	513.669	185.391	1069.43	313.348	367.161	1188.27	314.884	286.583	1192.79	417.996	527.17	931.465	362.35	481.02	641.563	267.733	502.998	522.893	136.711	482.71	264.986	96.2917	436.189	281.517	274.828	471.136	196.193	499.725	133.335	945.716	534.056	182.284	666.054	522.846	152.473	504.562	543.748	158.663	245.646	485.323	202.832	223.139	685.218	183.134	215.611
1281	0	517.66	455.416	1066.91	515.113	182.273	1070.23	313.988	364.862	1189.03	315.72	284.192	1193.53	419.44	525.562	932.461	366.423	480.79	642.022	270.028	503.101	524.728	134.094	483.8	269.234	94.188	437.322	287.009	269.243	471.049	196.064	500.616	131.802	946.724	533.454	181.435	666.561	520.644	151.748	504.647	538.412	158.515	245.597	479.787	202.635	223.372	679.796	182.953	215.36
1282	0	518.691	452.726	1068.2	516.763	179.408	1071.18	314.591	362.534	1189.82	316.541	281.771	1194.28	420.942	523.945	933.518	371.062	480.619	642.494	272.956	503.307	526.595	132.046	485.003	273.745	92.7318	438.572	292.849	263.615	470.917	195.914	501.422	130.208	947.718	532.682	180.49	667.022	518.273	150.947	504.705	533.01	158.32	245.524	474.213	202.421	223.553	674.276	182.765	215.192
1283	0	519.668	450.04	1069.62	518.461	176.681	1072.2	315.152	360.174	1190.63	317.342	279.324	1195.03	422.488	522.326	934.617	376.266	480.502	642.971	276.549	503.611	528.471	130.633	486.313	278.501	91.9917	439.935	299.01	257.949	470.732	195.752	502.127	128.566	948.66	531.723	179.452	667.405	515.733	150.082	504.72	527.557	158.089	245.412	468.61	202.193	223.679	668.686	182.58	215.057
1284	0	520.579	447.383	1071.17	520.146	174.049	1073.34	315.666	357.786	1191.44	318.119	276.851	1195.76	424.069	520.711	935.74	382.023	480.43	643.451	280.825	504.009	530.334	129.917	487.716	283.477	92.0247	441.402	305.46	252.264	470.489	195.596	502.719	126.888	949.512	530.562	178.326	667.687	513.029	149.17	504.679	522.068	157.835	245.255	462.988	201.955	223.75	663.053	182.405	214.919
1285	0	521.407	444.772	1072.84	521.763	171.47	1074.64	316.128	355.37	1192.23	318.868	274.358	1196.47	425.677	519.108	936.866	388.311	480.394	643.934	285.792	504.488	532.16	129.943	489.195	288.644	92.8704	442.961	312.15	246.595	470.182	195.472	503.186	125.182	950.245	529.19	177.121	667.85	510.168	148.224	504.576	516.557	157.567	245.047	457.356	201.711	223.767	657.401	182.242	214.754
1286	0	522.134	442.217	1074.61	523.232	168.893	1076.05	316.535	352.932	1193	319.584	271.849	1197.14	427.303	517.526	937.979	395.096	480.387	644.422	291.443	505.035	533.929	130.744	490.726	293.965	94.5473	444.594	319.026	241.005	469.81	195.417	503.516	123.458	950.834	527.602	175.846	667.882	507.157	147.257	504.405	511.033	157.298	244.789	451.723	201.468	223.735	651.746	182.094	214.55
1287	0	522.741	439.722	1076.46	524.533	166.342	1077.54	316.885	350.476	1193.73	320.262	269.333	1197.76	428.943	515.973	939.062	402.332	480.397	644.923	297.756	505.632	535.625	132.334	492.28	299.401	97.0491	446.278	326.022	235.585	469.37	195.471	503.696	121.718	951.259	525.796	174.511	667.778	504.004	146.281	504.168	505.507	157.036	244.484	446.097	201.231	223.656	646.105	181.959	214.303
1288	0	523.212	437.291	1078.36	525.679	163.848	1079.11	317.174	348.011	1194.41	320.897	266.817	1198.34	430.589	514.46	940.106	409.964	480.414	645.447	304.692	506.26	537.238	134.703	493.823	304.907	100.344	447.985	333.066	230.46	468.869	195.685	503.719	119.966	951.511	523.778	173.127	667.54	500.715	145.306	503.867	499.984	156.788	244.137	440.486	201.006	223.538	640.484	181.835	214.014
1289	0	523.533	434.931	1080.28	526.677	161.431	1080.68	317.402	345.545	1195.04	321.486	264.312	1198.86	432.239	512.997	941.104	417.93	480.429	646.009	312.196	506.895	538.761	137.827	495.317	310.435	104.375	449.681	340.079	225.79	468.314	196.11	503.576	118.202	951.585	521.557	171.705	667.175	497.299	144.34	503.509	494.468	156.56	243.754	434.896	200.798	223.387	634.891	181.721	213.692
1290	0	523.694	432.653	1082.16	527.521	159.082	1082.21	317.569	343.088	1195.6	322.023	261.827	1199.32	433.886	511.594	942.053	426.159	480.433	646.626	320.201	507.514	540.2	141.659	496.722	315.933	109.067	451.327	346.977	221.771	467.719	196.799	503.265	116.426	951.488	519.146	170.259	666.697	493.766	143.391	503.1	488.963	156.354	243.343	429.332	200.61	223.208	629.327	181.613	213.346
1291	0	523.691	430.472	1083.98	528.189	156.792	1083.67	317.676	340.649	1196.1	322.505	259.372	1199.73	435.526	510.261	942.958	434.581	480.417	647.32	328.623	508.091	541.563	146.141	497.998	321.346	114.328	452.881	353.676	218.621	467.103	197.795	502.788	114.64	951.231	516.563	168.801	666.122	490.125	142.462	502.651	483.469	156.172	242.915	423.797	200.445	223.009	623.792	181.508	212.986
1292	0	523.524	428.412	1085.67	528.678	154.588	1085.02	317.724	338.239	1196.53	322.929	256.96	1200.08	437.155	509.006	943.826	443.125	480.374	648.11	337.373	508.604	542.869	151.207	499.105	326.613	120.063	454.297	360.085	216.575	466.491	199.129	502.151	112.846	950.833	513.83	167.344	665.469	486.388	141.559	502.172	477.987	156.013	242.477	418.293	200.304	222.797	618.285	181.403	212.623
1293	0	523.198	426.5	1087.19	529.003	152.533	1086.19	317.716	335.869	1196.9	323.292	254.599	1200.37	438.764	507.834	944.669	451.719	480.3	649.019	346.355	509.028	544.139	156.787	500.007	331.669	126.176	455.528	366.114	215.866	465.911	200.812	501.368	111.052	950.315	510.969	165.902	664.759	482.57	140.684	501.675	472.518	155.874	242.04	412.823	200.187	222.581	612.806	181.294	212.266
1294	0	522.722	424.769	1088.49	529.197	150.668	1087.13	317.655	333.549	1197.21	323.594	252.299	1200.62	440.349	506.749	945.499	460.297	480.191	650.066	355.471	509.344	545.401	162.815	500.674	336.444	132.584	456.53	371.673	216.704	465.393	202.833	500.455	109.269	949.703	508.008	164.49	664.012	478.686	139.844	501.169	467.064	155.754	241.613	407.386	200.093	222.368	607.353	181.181	211.924
1295	0	522.11	423.25	1089.53	529.29	149.013	1087.84	317.543	331.287	1197.47	323.833	250.069	1200.82	441.899	505.753	946.33	468.799	480.043	651.268	364.627	509.536	546.679	169.238	501.085	340.865	139.224	457.262	376.668	219.263	464.971	205.156	499.435	107.512	949.025	504.973	163.121	663.248	474.753	139.041	500.664	461.624	155.65	241.203	401.98	200.02	222.166	601.924	181.06	211.604
1296	0	521.375	421.972	1090.27	529.265	147.624	1088.3	317.385	329.091	1197.69	324.011	247.914	1200.97	443.408	504.842	947.178	477.169	479.855	652.641	373.737	509.592	547.997	176.015	501.229	344.853	146.051	457.694	381.012	223.656	464.675	207.723	498.336	105.8	948.306	501.891	161.809	662.484	470.79	138.282	500.168	456.203	155.558	240.818	396.604	199.966	221.98	596.518	180.932	211.311
1297	0	520.537	420.959	1090.69	529.123	146.522	1088.41	317.185	326.969	1197.88	324.127	245.842	1201.09	444.864	504.012	948.053	485.359	479.626	654.193	382.725	509.504	549.372	183.123	501.106	348.333	153.048	457.809	384.619	229.93	464.53	210.457	497.187	104.152	947.57	498.79	160.57	661.735	466.814	137.572	499.688	450.801	155.476	240.463	391.255	199.93	221.818	591.132	180.798	211.048
1298	0	519.615	420.226	1090.78	528.904	145.748	1088.17	316.947	324.927	1198.03	324.185	243.855	1201.17	446.259	503.254	948.966	493.324	479.356	655.928	391.527	509.274	550.81	190.556	500.73	351.232	160.22	457.603	387.414	238.059	464.548	213.269	496.02	102.59	946.838	495.693	159.414	661.013	462.844	136.917	499.23	445.421	155.403	240.142	385.93	199.91	221.683	585.763	180.659	210.817
1299	0	518.631	419.78	1090.55	528.617	145.272	1087.59	316.676	322.968	1198.18	324.188	241.956	1201.23	447.582	502.557	949.921	501.027	479.043	657.844	400.097	508.907	552.31	198.326	500.126	353.484	167.591	457.09	389.332	247.946	464.731	216.065	494.863	101.133	946.125	492.623	158.353	660.325	458.894	136.322	498.795	440.063	155.34	239.857	380.624	199.905	221.577	580.41	180.52	210.615
1300	0	517.611	419.616	1090.01	528.263	145	1086.69	316.374	321.097	1198.31	324.14	240.146	1201.26	448.824	501.91	950.922	508.436	478.687	659.934	408.402	508.416	553.858	206.457	499.328	355.034	175.202	456.303	390.325	259.443	465.07	218.754	493.744	99.7979	945.44	489.598	157.396	659.676	454.979	135.793	498.384	434.728	155.287	239.608	375.333	199.917	221.502	575.068	180.383	210.442
1301	0	516.579	419.717	1089.22	527.872	144.929	1085.5	316.047	319.314	1198.43	324.044	238.426	1201.27	449.975	501.3	951.966	515.52	478.288	662.183	416.422	507.817	555.43	214.979	498.383	355.837	183.102	455.288	390.361	272.363	465.541	221.252	492.683	98.5989	944.788	486.634	156.551	659.068	451.111	135.334	497.999	429.415	155.248	239.396	370.053	199.946	221.457	569.733	180.253	210.292
1302	0	515.559	420.054	1088.23	527.473	145.092	1084.1	315.697	317.62	1198.56	323.907	236.793	1201.27	451.03	500.715	953.049	522.256	477.844	664.57	424.152	507.134	556.996	223.928	497.341	355.867	191.344	454.105	389.428	286.508	466.119	223.489	491.698	97.5449	944.17	483.743	155.822	658.498	447.297	134.949	497.635	424.125	155.224	239.217	364.781	199.993	221.443	564.402	180.134	210.163
1303	0	514.575	420.585	1087.1	527.102	145.474	1082.52	315.33	316.017	1198.7	323.734	235.248	1201.25	451.981	500.142	954.166	528.619	477.354	667.071	431.593	506.389	558.518	233.339	496.254	355.108	199.982	452.819	387.531	301.68	466.771	225.413	490.794	96.6395	943.58	480.933	155.212	657.962	443.544	134.641	497.29	418.856	155.219	239.069	359.512	200.06	221.456	559.071	180.029	210.05
1304	0	513.643	421.254	1085.91	526.829	146.054	1080.84	314.948	314.501	1198.83	323.53	233.787	1201.21	452.825	499.573	955.307	534.59	476.82	669.655	438.756	505.606	559.956	243.246	495.173	353.566	209.066	451.497	384.695	317.696	467.47	226.989	489.972	95.8815	943.012	478.207	154.721	657.454	439.856	134.41	496.96	413.606	155.236	238.949	354.243	200.149	221.494	553.737	179.94	209.947
1305	0	512.777	421.992	1084.73	526.724	146.728	1079.28	314.555	313.073	1198.98	323.302	232.408	1201.17	453.563	499.001	956.464	540.151	476.241	672.288	445.655	504.811	561.269	253.674	494.147	351.257	218.639	450.204	380.958	334.396	468.194	228.201	489.226	95.2644	942.455	475.567	154.345	656.966	436.234	134.256	496.64	408.374	155.276	238.851	348.972	200.259	221.555	548.396	179.868	209.85
1306	0	511.985	422.719	1083.64	526.728	147.126	1078.19	314.154	311.73	1199.13	323.056	231.11	1201.11	454.196	498.422	957.628	545.286	475.62	674.935	452.307	504.025	562.419	264.647	493.214	348.216	228.737	448.993	376.374	351.646	468.93	229.05	488.541	94.7772	941.899	473.012	154.081	656.492	432.678	134.177	496.325	403.157	155.34	238.773	343.696	200.391	221.635	543.046	179.814	209.754
1307	0	511.272	423.351	1082.7	526.645	146.866	1077.76	313.751	310.471	1199.28	322.797	229.891	1201.04	454.729	497.837	958.789	549.98	474.96	677.556	458.731	503.266	563.37	276.178	492.407	344.49	239.391	447.908	371.007	369.336	469.675	229.555	487.897	94.4055	941.331	470.535	153.922	656.022	429.185	134.17	496.011	397.951	155.429	238.708	338.414	200.543	221.731	537.686	179.778	209.656
1308	0	510.64	423.805	1081.98	526.409	146.174	1077.73	313.348	309.295	1199.43	322.53	228.749	1200.95	455.17	497.249	959.94	554.223	474.267	680.113	464.943	502.552	564.091	288.272	491.749	340.142	250.621	446.98	364.935	387.379	470.435	229.752	487.273	94.1328	940.741	468.132	153.861	655.55	425.751	134.232	495.692	392.754	155.541	238.655	333.124	200.715	221.84	532.314	179.76	209.554
1309	0	510.092	424.012	1081.52	526.079	145.488	1077.78	312.949	308.2	1199.56	322.262	227.686	1200.85	455.528	496.665	961.071	558.003	473.547	682.564	470.958	501.894	564.559	300.93	491.251	335.242	262.441	446.225	358.241	405.709	471.226	229.686	486.643	93.9412	940.118	465.793	153.887	655.066	422.37	134.355	495.366	387.561	155.674	238.608	327.825	200.904	221.958	526.929	179.759	209.443
1310	0	509.633	423.919	1081.35	525.711	144.988	1077.78	312.558	307.188	1199.69	321.997	226.701	1200.74	455.813	496.095	962.175	561.316	472.809	684.872	476.787	501.302	564.756	314.14	490.918	329.875	274.855	445.647	351.019	424.277	472.07	229.417	485.984	93.8138	939.455	463.51	153.99	654.566	419.036	134.534	495.028	382.37	155.826	238.564	322.517	201.107	222.083	521.531	179.775	209.324
1311	0	509.267	423.502	1081.51	525.32	144.651	1077.74	312.179	306.259	1199.79	321.737	225.797	1200.6	456.037	495.551	963.242	564.158	472.062	687	482.437	500.781	564.672	327.887	490.747	324.132	287.861	445.242	343.367	443.042	472.991	229.011	485.274	93.735	938.746	461.27	154.16	654.044	415.742	134.762	494.677	377.176	155.992	238.522	317.2	201.321	222.212	516.12	179.805	209.195
1312	0	508.996	422.767	1082.01	524.901	144.423	1077.71	311.817	305.414	1199.87	321.488	224.975	1200.45	456.21	495.044	964.263	566.528	471.316	688.912	487.911	500.335	564.307	342.144	490.726	318.111	301.447	444.996	335.392	461.971	474.013	228.542	484.498	93.6924	937.987	459.064	154.384	653.495	412.481	135.031	494.31	371.979	156.169	238.479	311.876	201.542	222.342	510.696	179.847	209.057
1313	0	508.823	421.752	1082.84	524.45	144.288	1077.68	311.476	304.656	1199.91	321.251	224.239	1200.27	456.343	494.588	965.227	568.43	470.584	690.578	493.207	499.965	563.667	356.878	490.842	311.914	315.588	444.889	327.203	481.032	475.152	228.085	483.643	93.6773	937.177	456.882	154.653	652.917	409.245	135.335	493.926	366.775	156.351	238.434	306.544	201.766	222.474	505.261	179.898	208.909
1314	0	508.74	420.518	1083.97	523.969	144.245	1077.63	311.158	303.989	1199.9	321.029	223.594	1200.06	456.443	494.195	966.12	569.871	469.876	691.972	498.32	499.669	562.768	372.047	491.076	305.647	330.249	444.904	318.913	500.188	476.412	227.715	482.708	93.6847	936.319	454.712	154.955	652.308	406.026	135.664	493.524	361.562	156.533	238.386	301.207	201.989	222.605	499.817	179.954	208.753
1315	0	508.738	419.151	1085.36	523.461	144.286	1077.54	310.869	303.418	1199.86	320.823	223.045	1199.83	456.519	493.877	966.929	570.864	469.205	693.073	503.244	499.446	561.631	387.598	491.411	299.414	345.384	445.022	310.637	519.392	477.784	227.503	481.692	93.7132	935.415	452.546	155.28	651.668	402.816	136.013	493.106	356.339	156.713	238.335	295.864	202.21	222.736	494.364	180.011	208.589
1316	0	508.801	417.743	1086.94	522.94	144.387	1077.36	310.611	302.946	1199.76	320.633	222.597	1199.56	456.574	493.642	967.636	571.423	468.582	693.865	507.97	499.293	560.283	403.473	491.83	293.32	360.932	445.23	302.49	538.591	479.239	227.515	480.605	93.7644	934.471	450.376	155.62	650.999	399.608	136.375	492.671	351.104	156.886	238.283	290.517	202.426	222.869	488.906	180.065	208.419
1317	0	508.91	416.388	1088.61	522.415	144.526	1077.08	310.389	302.581	1199.6	320.461	222.255	1199.25	456.612	493.499	968.225	571.57	468.018	694.34	512.488	499.208	558.756	419.599	492.319	287.46	376.817	445.519	294.582	557.719	480.731	227.809	479.458	93.8419	933.495	448.194	155.967	650.3	396.395	136.744	492.222	345.856	157.051	238.228	285.167	202.636	223.006	483.443	180.113	208.245
1318	0	509.051	415.175	1090.28	521.888	144.69	1076.7	310.204	302.329	1199.38	320.306	222.028	1198.91	456.635	493.453	968.679	571.332	467.52	694.495	516.79	499.187	557.084	435.896	492.867	281.927	392.95	445.888	287.016	576.698	482.206	228.435	478.266	93.9509	932.493	445.995	156.316	649.577	393.169	137.116	491.76	340.595	157.208	238.174	279.814	202.841	223.15	477.978	180.153	208.067
1319	0	509.211	414.174	1091.83	521.362	144.875	1076.19	310.062	302.195	1199.09	320.168	221.919	1198.52	456.641	493.504	968.979	570.738	467.097	694.336	520.867	499.226	555.305	452.272	493.467	276.801	409.227	446.337	279.889	595.444	483.601	229.434	477.048	94.0975	931.473	443.775	156.662	648.83	389.926	137.486	491.288	335.32	157.357	238.121	274.458	203.042	223.305	472.513	180.182	207.886
1320	0	509.386	413.439	1093.17	520.838	145.089	1075.57	309.963	302.186	1198.74	320.046	221.935	1198.09	456.633	493.654	969.109	569.825	466.754	693.874	524.709	499.321	553.453	468.622	494.112	272.149	425.532	446.87	273.281	613.862	484.857	230.83	475.823	94.2876	930.442	441.53	157.004	648.066	386.658	137.853	490.81	330.033	157.501	238.072	269.1	203.243	223.475	467.048	180.2	207.703
1321	0	509.577	412.997	1094.21	520.316	145.339	1074.82	309.91	302.308	1198.32	319.942	222.082	1197.61	456.611	493.897	969.053	568.633	466.493	693.125	528.31	499.465	551.564	484.83	494.796	268.022	441.734	447.489	267.259	631.852	485.927	232.635	474.609	94.5272	929.406	439.26	157.339	647.287	383.363	138.214	490.327	324.734	157.643	238.027	263.74	203.447	223.666	461.583	180.206	207.518
1322	0	509.793	412.858	1094.9	519.807	145.629	1073.95	309.906	302.566	1197.84	319.855	222.363	1197.09	456.577	494.23	968.799	567.208	466.314	692.111	531.661	499.654	549.67	500.769	495.511	264.456	457.693	448.19	261.871	649.304	486.779	234.842	473.423	94.8211	928.372	436.965	157.668	646.498	380.035	138.568	489.844	319.424	157.786	237.991	258.378	203.659	223.881	456.119	180.199	207.331
1323	0	510.045	413.011	1095.19	519.318	145.937	1072.97	309.953	302.964	1197.29	319.785	222.782	1196.51	456.534	494.643	968.337	565.596	466.216	690.861	534.754	499.881	547.797	516.302	496.245	261.464	473.262	448.963	257.144	666.107	487.405	237.423	472.28	95.1733	927.344	434.644	157.993	645.703	376.674	138.917	489.364	314.104	157.936	237.964	253.017	203.883	224.125	450.654	180.179	207.14
1324	0	510.348	413.435	1095.07	518.851	146.232	1071.89	310.052	303.505	1196.67	319.732	223.342	1195.88	456.487	495.13	967.662	563.848	466.195	689.404	537.583	500.141	545.967	531.283	496.983	259.037	488.286	449.787	253.08	682.143	487.814	240.328	471.193	95.5862	926.326	432.3	158.314	644.907	373.278	139.261	488.89	308.776	158.096	237.951	247.657	204.123	224.403	445.185	180.146	206.947
1325	0	510.714	414.1	1094.54	518.397	146.5	1070.73	310.204	304.191	1196	319.699	224.042	1195.2	456.444	495.68	966.775	562.012	466.244	687.775	540.144	500.427	544.194	545.564	497.702	257.144	502.612	450.636	249.66	697.29	488.034	243.483	470.17	96.0609	925.321	429.936	158.636	644.112	369.848	139.601	488.427	303.44	158.27	237.956	242.299	204.383	224.72	439.71	180.099	206.749
1326	0	511.152	414.972	1093.64	517.937	146.731	1069.51	310.41	305.022	1195.27	319.687	224.884	1194.47	456.414	496.287	965.682	560.137	466.359	686.007	542.43	500.735	542.484	558.994	498.379	255.732	516.087	451.473	246.844	711.425	488.098	246.793	469.216	96.5968	924.332	427.555	158.961	643.323	366.384	139.94	487.976	298.097	158.46	237.982	236.945	204.667	225.08	434.225	180.041	206.546
1327	0	511.668	416.021	1092.4	517.462	146.937	1068.29	310.671	305.996	1194.49	319.697	225.864	1193.7	456.407	496.941	964.397	558.27	466.532	684.136	544.438	501.059	540.838	571.431	498.988	254.729	528.568	452.262	244.567	724.43	488.042	250.142	468.331	97.1918	923.362	425.162	159.292	642.542	362.89	140.281	487.543	292.746	158.667	238.033	231.595	204.973	225.487	428.724	179.97	206.339
1328	0	512.26	417.216	1090.85	516.997	147.162	1067.09	310.985	307.11	1193.67	319.732	226.98	1192.88	456.436	497.638	962.939	556.453	466.757	682.195	546.164	501.395	539.248	582.739	499.503	254.044	539.919	452.964	242.752	736.187	487.897	253.402	467.512	97.8428	922.412	422.762	159.635	641.773	359.369	140.624	487.13	287.388	158.89	238.116	226.25	205.302	225.943	423.203	179.887	206.128
1329	0	512.925	418.53	1089.05	516.58	147.456	1065.94	311.353	308.36	1192.82	319.794	228.227	1192.04	456.514	498.372	961.335	554.723	467.026	680.215	547.605	501.738	537.703	592.801	499.904	253.579	550.022	453.546	241.306	746.595	487.685	256.439	466.753	98.546	921.484	420.36	159.994	641.019	355.827	140.974	486.74	282.021	159.124	238.236	220.91	205.648	226.452	417.659	179.79	205.912
1330	0	513.653	419.937	1087.04	516.239	147.856	1064.85	311.774	309.74	1191.94	319.886	229.599	1191.16	456.658	499.141	959.618	553.11	467.335	678.225	548.757	502.084	536.189	601.519	500.175	253.232	558.779	453.984	240.133	755.566	487.418	259.117	466.045	99.2975	920.579	417.963	160.372	640.28	352.271	141.333	486.378	276.646	159.365	238.397	215.573	206.004	227.016	412.088	179.679	205.692
1331	0	514.437	421.411	1084.87	515.982	148.387	1063.81	312.245	311.241	1191.05	320.011	231.088	1190.26	456.883	499.944	957.827	551.64	467.678	676.251	549.618	502.428	534.69	608.821	500.309	252.903	566.115	454.264	239.138	763.035	487.099	261.307	465.379	100.095	919.698	415.579	160.775	639.56	348.709	141.704	486.045	271.262	159.604	238.606	210.239	206.358	227.638	406.49	179.553	205.468
1332	0	515.269	422.926	1082.58	515.805	149.052	1062.82	312.764	312.855	1190.15	320.171	232.688	1189.35	457.203	500.783	956.004	550.327	468.052	674.314	550.189	502.767	533.193	614.666	500.311	252.504	571.985	454.389	238.235	768.964	486.724	262.896	464.745	100.935	918.84	413.217	161.207	638.86	345.152	142.089	485.746	265.868	159.832	238.869	204.904	206.697	228.321	400.863	179.412	205.241
1333	0	516.146	424.456	1080.23	515.699	149.84	1061.89	313.329	314.574	1189.26	320.368	234.388	1188.44	457.635	501.66	954.194	549.181	468.454	672.434	550.475	503.098	531.688	619.044	500.19	251.965	576.375	454.37	237.352	773.347	486.292	263.787	464.137	101.82	918.005	410.89	161.673	638.183	341.611	142.49	485.484	260.467	160.038	239.19	199.566	207.009	229.07	395.21	179.257	205.011
1334	0	517.072	425.978	1077.87	515.641	150.756	1061.03	313.935	316.386	1188.38	320.604	236.181	1187.54	458.19	502.582	952.443	548.204	468.884	670.626	550.487	503.419	530.17	621.982	499.968	251.239	579.305	454.233	236.439	776.217	485.799	263.911	463.549	102.751	917.193	408.611	162.179	637.531	338.101	142.912	485.261	255.06	160.216	239.578	194.224	207.28	229.891	389.534	179.09	204.781
1335	0	518.053	427.47	1075.57	515.619	151.813	1060.25	314.58	318.281	1187.54	320.88	238.056	1186.65	458.879	503.556	950.796	547.392	469.341	668.906	550.24	503.731	528.64	623.541	499.668	250.304	580.831	454.008	235.467	777.647	485.254	263.23	462.979	103.732	916.405	406.396	162.729	636.907	334.639	143.357	485.083	249.649	160.357	240.04	188.875	207.498	230.792	383.84	178.914	204.551
1336	0	519.101	428.92	1073.38	515.622	153.021	1059.52	315.259	320.25	1186.73	321.196	240.005	1185.79	459.711	504.588	949.295	546.735	469.826	667.286	549.758	504.036	527.106	623.815	499.318	249.161	581.046	453.729	234.43	777.75	484.672	261.742	462.43	104.77	915.643	404.265	163.328	636.315	331.241	143.827	484.954	244.239	160.459	240.583	183.521	207.658	231.784	378.132	178.734	204.324
1337	0	520.227	430.319	1071.36	515.674	154.365	1058.8	315.967	322.283	1185.98	321.551	242.019	1184.97	460.688	505.687	947.977	546.218	470.343	665.778	549.07	504.341	525.585	622.93	498.948	247.836	580.074	453.43	233.343	776.68	484.076	259.484	461.907	105.873	914.907	402.239	163.98	635.76	327.927	144.325	484.88	238.837	160.521	241.217	178.163	207.755	232.88	372.415	178.555	204.101
1338	0	521.44	431.67	1069.59	515.834	155.813	1058.06	316.699	324.369	1185.3	321.945	244.088	1184.2	461.811	506.858	946.874	545.824	470.893	664.395	548.21	504.653	524.097	621.035	498.585	246.373	578.067	453.14	232.241	774.624	483.496	256.535	461.423	107.048	914.204	400.343	164.688	635.247	324.718	144.853	484.869	233.45	160.546	241.955	172.807	207.795	234.096	366.697	178.383	203.885
1339	0	522.743	432.981	1068.12	516.131	157.366	1057.27	317.451	326.502	1184.69	322.375	246.206	1183.5	463.074	508.108	946.01	545.534	471.481	663.147	547.214	504.984	522.666	618.295	498.253	244.83	575.193	452.885	231.168	771.787	482.968	253.011	460.99	108.306	913.538	398.604	165.454	634.782	321.636	145.412	484.928	228.088	160.543	242.808	167.46	207.784	235.453	360.985	178.224	203.678
1340	0	524.131	434.267	1066.97	516.548	159.058	1056.45	318.217	328.672	1184.16	322.839	248.365	1182.88	464.469	509.441	945.402	545.325	472.111	662.047	546.117	505.346	521.321	614.881	497.973	243.271	571.628	452.685	230.172	768.383	482.522	249.057	460.625	109.654	912.919	397.055	166.28	634.371	318.705	146.003	485.067	222.766	160.521	243.791	162.135	207.735	236.972	355.285	178.087	203.485
1341	0	525.588	435.548	1066.18	517.056	160.888	1055.61	318.992	330.875	1183.74	323.332	250.559	1182.34	465.979	510.86	945.057	545.175	472.787	661.102	544.954	505.755	520.088	610.956	497.759	241.758	567.541	452.555	229.302	764.608	482.183	244.835	460.349	111.101	912.357	395.727	167.163	634.021	315.95	146.623	485.298	217.498	160.492	244.919	156.849	207.665	238.678	349.607	177.98	203.308
1342	0	527.09	436.847	1065.75	517.625	162.802	1054.84	319.771	333.106	1183.42	323.852	252.783	1181.89	467.582	512.366	944.976	545.063	473.512	660.323	543.753	506.225	518.992	606.671	497.623	240.348	563.085	452.504	228.593	760.627	481.966	240.511	460.18	112.653	911.864	394.656	168.1	633.741	313.398	147.27	485.632	212.304	160.466	246.21	151.624	207.592	240.598	343.96	177.908	203.151
1343	0	528.609	438.192	1065.66	518.23	164.729	1054.16	320.548	335.362	1183.21	324.392	255.034	1181.55	469.251	513.958	945.148	544.965	474.288	659.712	542.533	506.769	518.053	602.146	497.568	239.083	558.385	452.535	228.068	756.557	481.874	236.241	460.137	114.314	911.456	393.881	169.086	633.537	311.081	147.939	486.081	207.207	160.455	247.684	146.488	207.532	242.763	338.351	177.876	203.016
1344	0	530.113	439.611	1065.9	518.868	166.609	1053.62	321.319	337.643	1183.11	324.948	257.31	1181.32	470.953	515.636	945.557	544.86	475.116	659.271	541.306	507.398	517.281	597.474	497.595	237.99	553.536	452.651	227.733	752.463	481.896	232.161	460.238	116.085	911.147	393.44	170.113	633.415	309.027	148.622	486.658	202.232	160.467	249.36	141.472	207.501	245.203	332.788	177.889	202.901
1345	0	531.575	441.132	1066.43	519.548	168.418	1053.26	322.079	339.947	1183.13	325.513	259.609	1181.2	472.65	517.394	946.175	544.725	475.996	658.996	540.071	508.119	516.681	592.721	497.698	237.082	548.604	452.848	227.577	748.363	482.012	228.374	460.499	117.965	910.953	393.373	171.17	633.382	307.272	149.311	487.373	197.408	160.507	251.258	136.618	207.512	247.951	327.277	177.945	202.8
1346	0	532.97	442.78	1067.23	520.255	170.198	1053.13	322.824	342.277	1183.27	326.08	261.932	1181.21	474.303	519.23	946.971	544.537	476.927	658.878	538.816	508.934	516.247	587.925	497.871	236.356	543.626	453.12	227.58	744.241	482.198	224.956	460.929	119.948	910.889	393.717	172.245	633.441	305.85	149.995	488.236	192.767	160.576	253.401	131.971	207.573	251.037	321.823	178.044	202.703
1347	0	534.28	444.575	1068.28	520.929	172.056	1053.19	323.549	344.636	1183.52	326.642	264.28	1181.33	475.872	521.139	947.904	544.27	477.906	658.903	537.516	509.84	515.968	583.103	498.102	235.8	538.622	453.46	227.712	740.062	482.429	221.956	461.537	122.027	910.97	394.509	173.325	633.596	304.796	150.663	489.255	188.348	160.673	255.806	127.581	207.69	254.491	316.424	178.181	202.597
1348	0	535.491	446.523	1069.55	521.486	174.183	1053.36	324.252	347.026	1183.88	327.193	266.656	1181.57	477.322	523.114	948.934	543.897	478.931	659.052	536.141	510.829	515.825	578.261	498.38	235.394	533.594	453.855	227.937	735.785	482.683	219.397	462.323	124.189	911.207	395.781	174.393	633.847	304.148	151.306	490.435	184.189	160.792	258.493	123.504	207.861	258.338	311.078	178.354	202.466
1349	0	536.59	448.622	1071.03	521.937	176.689	1053.69	324.928	349.451	1184.34	327.725	269.063	1181.92	478.62	525.149	950.019	543.39	480.001	659.303	534.651	511.892	515.794	573.392	498.692	235.113	528.539	454.292	228.223	731.371	482.942	217.275	463.285	126.419	911.609	397.561	175.436	634.195	303.938	151.913	491.777	180.333	160.927	261.475	119.799	208.085	262.599	305.777	178.557	202.294
1350	0	537.568	450.854	1072.71	522.498	179.412	1054.47	325.574	351.915	1184.89	328.231	271.503	1182.38	479.743	527.237	951.117	542.719	481.116	659.629	533.007	513.016	515.849	568.486	499.025	234.931	523.447	454.754	228.536	726.788	483.192	215.57	464.415	128.701	912.181	399.87	176.437	634.636	304.2	152.476	493.28	176.825	161.07	264.763	116.526	208.356	267.287	300.508	178.786	202.066
1351	0	538.416	453.193	1074.55	523.366	182.055	1055.98	326.186	354.42	1185.53	328.704	273.978	1182.94	480.674	529.37	952.19	541.856	482.278	660.003	531.169	514.187	515.963	563.532	499.363	234.822	518.307	455.224	228.851	722.022	483.419	214.242	465.7	131.012	912.924	402.72	177.384	635.166	304.961	152.988	494.939	173.71	161.216	268.362	113.745	208.668	272.405	295.257	179.039	201.771
1352	0	539.132	455.607	1076.52	524.365	184.555	1058.07	326.763	356.968	1186.23	329.138	276.491	1183.59	481.406	531.538	953.207	540.771	483.491	660.395	529.103	515.392	516.109	558.519	499.696	234.761	513.113	455.686	229.144	717.07	483.617	213.244	467.125	133.334	913.836	406.114	178.263	635.781	306.244	153.448	496.744	171.032	161.358	272.271	111.511	209.014	277.947	290.011	179.318	201.406
1353	0	539.719	458.063	1078.59	525.234	187.005	1060.4	327.301	359.559	1186.99	329.527	279.044	1184.31	481.94	533.731	954.143	539.443	484.759	660.778	526.782	516.618	516.264	553.44	500.012	234.726	507.861	456.122	229.399	711.945	483.78	212.52	468.67	135.644	914.908	410.045	179.066	636.475	308.065	153.854	498.682	168.832	161.495	276.481	109.873	209.387	283.893	284.761	179.625	200.974
1354	0	540.187	460.532	1080.7	525.893	189.483	1062.79	327.796	362.192	1187.8	329.865	281.634	1185.1	482.283	535.936	954.978	537.852	486.085	661.126	524.187	517.854	516.405	548.292	500.303	234.699	502.549	456.52	229.607	706.67	483.909	212.012	470.314	137.921	916.129	414.494	179.786	637.241	310.432	154.21	500.737	167.148	161.626	280.973	108.871	209.785	290.208	279.506	179.965	200.493
1355	0	540.554	462.991	1082.78	526.383	191.91	1065.09	328.247	364.864	1188.64	330.148	284.262	1185.93	482.449	538.141	955.699	535.988	487.472	661.416	521.31	519.088	516.516	543.077	500.565	234.665	497.182	456.87	229.762	701.274	484.005	211.666	472.035	140.147	917.485	419.432	180.418	638.075	313.344	154.522	502.89	166.01	161.756	285.722	108.532	210.204	296.844	274.263	180.343	199.993
1356	0	540.842	465.425	1084.78	526.79	194.196	1067.26	328.649	367.569	1189.5	330.372	286.922	1186.8	482.451	540.334	956.301	533.849	488.921	661.631	518.155	520.314	516.582	537.799	500.793	234.612	491.769	457.167	229.862	695.79	484.076	211.43	473.807	142.304	918.957	424.82	180.96	638.971	316.789	154.799	505.121	165.442	161.894	290.69	108.868	210.644	303.741	269.07	180.765	199.517
1357	0	541.072	467.824	1086.63	527.174	196.421	1069.3	329	370.3	1190.36	330.534	289.609	1187.69	482.305	542.502	956.782	531.439	490.43	661.757	514.733	521.526	516.593	532.466	500.989	234.53	486.317	457.408	229.909	690.249	484.126	211.258	475.608	144.377	920.527	430.606	181.414	639.927	320.748	155.051	507.405	165.46	162.049	295.833	109.875	211.111	310.822	263.991	181.232	199.122
1358	0	541.266	470.185	1088.28	527.556	198.686	1071.13	329.298	373.049	1191.22	330.632	292.316	1188.58	482.026	544.635	957.144	528.773	491.994	661.787	511.066	522.719	516.546	527.088	501.156	234.414	480.839	457.597	229.904	684.678	484.164	211.115	477.411	146.354	922.174	436.735	181.785	640.942	325.19	155.292	509.72	166.067	162.239	301.099	111.534	211.611	318.002	259.123	181.741	198.875
1359	0	541.437	472.502	1089.7	527.95	200.986	1072.64	329.54	375.804	1192.06	330.665	295.035	1189.47	481.622	546.725	957.394	525.871	493.605	661.719	507.185	523.89	516.439	521.674	501.299	234.261	475.345	457.74	229.852	679.101	484.198	210.973	479.192	148.228	923.877	443.143	182.077	642.014	330.075	155.532	512.044	167.26	162.478	306.427	113.809	212.155	325.184	254.592	182.284	198.852
1360	0	541.593	474.768	1090.85	528.366	203.263	1073.83	329.723	378.555	1192.87	330.632	297.755	1190.33	481.102	548.765	957.541	522.761	495.251	661.556	503.122	525.038	516.273	516.237	501.423	234.071	469.847	457.848	229.759	673.533	484.232	210.814	480.926	149.993	925.618	449.764	182.3	643.148	335.355	155.786	514.359	169.023	162.786	311.757	116.654	212.755	332.265	250.557	182.847	199.127
1361	0	541.734	476.971	1091.73	528.796	205.468	1074.76	329.846	381.288	1193.65	330.534	300.465	1191.18	480.467	550.752	957.592	519.474	496.92	661.303	498.916	526.161	516.054	510.785	501.534	233.847	464.352	457.932	229.629	667.986	484.273	210.628	482.59	151.644	927.379	456.533	182.464	644.345	340.978	156.064	516.646	171.336	163.182	317.019	120.012	213.428	339.138	247.202	183.408	199.772
1362	0	541.852	479.096	1092.33	529.208	207.627	1075.42	329.907	383.991	1194.38	330.37	303.154	1191.98	479.717	552.687	957.558	516.044	498.596	660.973	494.604	527.256	515.789	505.329	501.638	233.593	458.868	458.004	229.468	662.469	484.324	210.411	484.159	153.182	929.147	463.384	182.579	645.611	346.885	156.378	518.891	174.171	163.68	322.145	123.823	214.189	345.695	244.722	183.942	200.842
1363	0	541.938	481.125	1092.67	529.554	209.729	1075.83	329.905	386.651	1195.07	330.144	305.81	1192.75	478.851	554.572	957.451	512.507	500.264	660.578	490.224	528.323	515.488	499.876	501.74	233.315	453.4	458.077	229.282	656.981	484.386	210.164	485.614	154.605	930.911	470.257	182.658	646.951	353.016	156.735	521.084	177.499	164.294	327.066	128.03	215.053	351.831	243.316	184.423	202.371
1364	0	541.976	483.038	1092.76	529.822	211.708	1076.01	329.84	389.257	1195.71	329.856	308.423	1193.47	477.865	556.408	957.282	508.899	501.908	660.133	485.809	529.356	515.159	494.431	501.842	233.022	447.951	458.157	229.079	651.524	484.459	209.893	486.934	155.916	932.663	477.094	182.713	648.37	359.31	157.142	523.218	181.294	165.033	331.712	132.58	216.029	357.445	243.161	184.823	204.363
1365	0	541.957	484.821	1092.63	530.027	213.526	1076.02	329.712	391.798	1196.29	329.509	310.98	1194.14	476.759	558.201	957.06	505.254	503.51	659.654	481.387	530.354	514.815	489	501.945	232.721	442.521	458.251	228.865	646.093	484.541	209.607	488.105	157.118	934.399	483.847	182.757	649.873	365.714	157.604	525.286	185.532	165.899	336.012	137.432	217.122	362.446	244.403	185.126	206.788
1366	0	541.869	486.462	1092.31	530.161	215.164	1075.86	329.522	394.265	1196.83	329.105	313.473	1194.77	475.534	559.952	956.799	501.601	505.055	659.154	476.983	531.311	514.462	483.582	502.048	232.421	437.109	458.36	228.649	640.684	484.63	209.313	489.116	158.215	936.117	490.471	182.8	651.465	372.175	158.123	527.283	190.199	166.886	339.9	142.558	218.33	366.752	247.134	185.327	209.577
1367	0	541.709	487.958	1091.83	530.221	216.601	1075.52	329.271	396.651	1197.31	328.648	315.894	1195.36	474.198	561.661	956.507	497.97	506.531	658.65	472.617	532.223	514.112	478.179	502.151	232.13	431.713	458.482	228.437	635.29	484.722	209.021	489.963	159.212	937.816	496.931	182.855	653.15	378.652	158.696	529.203	195.287	167.984	343.312	147.944	219.642	370.296	251.385	185.439	212.63
1368	0	541.476	489.316	1091.2	530.223	217.869	1075.05	328.962	398.95	1197.74	328.141	318.235	1195.9	472.764	563.327	956.195	494.382	507.924	658.151	468.301	533.083	513.771	472.79	502.25	231.855	426.33	458.615	228.237	629.905	484.816	208.738	490.647	160.116	939.497	503.197	182.934	654.931	385.112	159.322	531.039	200.797	169.173	346.189	153.591	221.038	373.026	257.125	185.493	215.818
1369	0	541.175	490.546	1090.47	530.166	219.05	1074.5	328.597	401.161	1198.12	327.586	320.491	1196.41	471.251	564.943	955.869	490.858	509.225	657.669	464.047	533.885	513.444	467.411	502.341	231.6	420.955	458.751	228.055	624.523	484.907	208.471	491.177	160.935	941.161	509.246	183.047	656.806	391.529	159.993	532.782	206.736	170.431	348.482	159.51	222.49	374.909	264.267	185.53	219.001
1370	0	540.818	491.667	1089.66	530.02	220.137	1073.88	328.18	403.28	1198.47	326.987	322.66	1196.89	469.682	566.503	955.537	487.411	510.426	657.211	459.861	534.626	513.137	462.041	502.422	231.369	415.585	458.884	227.895	619.14	484.993	208.223	491.569	161.677	942.813	515.06	183.202	658.775	397.887	160.702	534.419	213.112	171.728	350.151	165.72	223.967	375.927	272.683	185.596	222.035
1371	0	540.417	492.7	1088.81	529.77	221.126	1073.15	327.716	405.308	1198.77	326.348	324.738	1197.34	468.085	567.995	955.203	484.053	511.521	656.782	455.748	535.298	512.853	456.675	502.487	231.165	410.217	459.004	227.763	613.751	485.072	207.996	491.848	162.354	944.455	520.626	183.41	660.831	404.179	161.438	535.937	219.936	173.033	351.168	172.248	225.433	376.081	282.222	185.729	224.793
1372	0	539.987	493.665	1087.94	529.438	222.046	1072.35	327.208	407.247	1199.04	325.672	326.725	1197.76	466.49	569.409	954.869	480.791	512.506	656.383	451.71	535.897	512.591	451.31	502.534	230.987	404.846	459.103	227.66	608.355	485.14	207.79	492.045	162.976	946.091	525.934	183.677	662.967	410.4	162.19	537.323	227.219	174.314	351.519	179.12	226.853	375.387	292.727	185.956	227.172
1373	0	539.54	494.581	1087.11	529.071	222.871	1071.52	326.661	409.098	1199.28	324.962	328.622	1198.16	464.924	570.733	954.535	477.627	513.381	656.016	447.748	536.421	512.353	445.944	502.56	230.834	399.471	459.173	227.586	602.951	485.198	207.603	492.197	163.556	947.725	530.979	184.009	665.173	416.552	162.947	538.562	234.966	175.539	351.205	186.364	228.194	373.873	304.048	186.285	229.104
1374	0	539.084	495.462	1086.33	528.725	223.627	1070.78	326.081	410.865	1199.48	324.223	330.431	1198.54	463.412	571.956	954.201	474.561	514.146	655.679	443.86	536.867	512.136	440.575	502.563	230.705	394.09	459.209	227.543	597.538	485.243	207.431	492.346	164.105	949.359	535.754	184.411	667.436	422.639	163.696	539.644	243.18	176.676	350.24	194.005	229.424	371.579	316.05	186.703	230.555
1375	0	538.617	496.318	1085.65	528.518	224.45	1070.19	325.473	412.552	1199.66	323.458	332.155	1198.9	461.975	573.069	953.863	471.592	514.804	655.367	440.046	537.236	511.939	435.2	502.543	230.595	388.704	459.205	227.527	592.119	485.277	207.27	492.533	164.636	950.999	540.258	184.884	669.74	428.663	164.427	540.561	251.861	177.699	348.652	202.062	230.519	368.555	328.62	187.181	231.53
1376	0	538.133	497.151	1085.08	528.554	225.522	1069.82	324.843	414.162	1199.82	322.671	333.796	1199.25	460.626	574.065	953.517	468.715	515.359	655.077	436.301	537.527	511.758	429.819	502.499	230.502	383.313	459.162	227.536	586.695	485.299	207.115	492.802	165.158	952.645	544.487	185.43	672.069	434.628	165.13	541.306	261.003	178.583	346.481	210.554	231.457	364.855	341.67	187.676	232.061
1377	0	537.617	497.96	1084.63	528.683	226.712	1069.62	324.195	415.698	1199.95	321.866	335.36	1199.58	459.372	574.94	953.157	465.922	515.816	654.804	432.62	537.745	511.588	424.432	502.433	230.423	377.919	459.079	227.565	581.266	485.313	206.961	493.19	165.68	954.299	548.44	186.047	674.404	440.537	165.795	541.878	270.594	179.309	343.775	219.489	232.225	360.539	355.133	188.134	232.206
1378	0	537.058	498.744	1084.32	528.434	227.561	1069.45	323.536	417.165	1200.06	321.047	336.849	1199.89	458.212	575.694	952.78	463.205	516.183	654.54	428.997	537.891	511.427	419.038	502.344	230.354	372.523	458.961	227.608	575.832	485.319	206.806	493.73	166.207	955.96	552.114	186.734	676.724	446.387	166.415	542.28	280.623	179.859	340.592	228.875	232.81	355.67	368.959	188.498	232.038
1379	0	536.447	499.506	1084.13	527.684	227.956	1069.28	322.871	418.565	1200.14	320.218	338.268	1200.19	457.141	576.33	952.379	460.556	516.467	654.281	425.426	537.972	511.27	413.636	502.235	230.291	367.129	458.811	227.66	570.394	485.32	206.647	494.444	166.741	957.625	555.508	187.485	679.009	452.179	166.985	542.516	291.071	180.225	336.992	238.712	233.208	350.311	383.116	188.713	231.64
1380	0	535.786	500.257	1084.06	526.951	228.425	1069.26	322.206	419.9	1200.2	319.384	339.62	1200.46	456.146	576.853	951.953	457.966	516.677	654.019	421.898	537.992	511.113	408.228	502.108	230.233	361.737	458.633	227.716	564.95	485.318	206.483	495.345	167.283	959.289	558.617	188.294	681.235	457.906	167.501	542.593	301.919	180.4	333.043	248.997	233.416	344.531	397.576	188.731	231.092
1381	0	535.082	501.006	1084.09	526.411	229.127	1069.42	321.544	421.173	1200.23	318.55	340.908	1200.71	455.216	577.272	951.498	455.424	516.819	653.751	418.406	537.958	510.952	402.814	501.966	230.178	356.351	458.434	227.772	559.499	485.316	206.313	496.433	167.829	960.943	561.441	189.156	683.382	463.565	167.961	542.521	313.146	180.383	328.808	259.725	233.436	338.395	412.317	188.513	230.47
1382	0	534.344	501.764	1084.2	525.971	229.945	1069.7	320.892	422.384	1200.24	317.72	342.135	1200.93	454.336	577.596	951.014	452.923	516.901	653.472	414.944	537.875	510.785	397.394	501.811	230.125	350.969	458.218	227.825	554.038	485.314	206.139	497.695	168.375	962.573	563.975	190.06	685.426	469.146	168.364	542.309	324.731	180.179	324.355	270.885	233.277	331.971	427.317	188.034	229.839
1383	0	533.58	502.534	1084.36	525.519	230.742	1070.03	320.254	423.536	1200.21	316.901	343.304	1201.13	453.492	577.834	950.501	450.454	516.931	653.177	411.506	537.75	510.61	391.972	501.646	230.073	345.594	457.992	227.873	548.567	485.315	205.962	499.108	168.914	964.163	566.217	190.998	687.344	474.644	168.711	541.968	336.651	179.799	319.749	282.465	232.948	325.328	442.55	187.285	229.255
1384	0	532.799	503.317	1084.53	525.021	231.507	1070.38	319.634	424.627	1200.16	316.095	344.414	1201.28	452.674	577.996	949.959	448.01	516.914	652.863	408.087	537.589	510.425	386.547	501.475	230.024	340.222	457.761	227.916	543.084	485.32	205.781	500.632	169.439	965.693	568.165	191.96	689.114	480.051	169.003	541.509	348.884	179.257	315.051	294.446	232.462	318.532	457.988	186.277	228.759
1385	0	532.009	504.105	1084.69	524.491	232.287	1070.7	319.036	425.659	1200.07	315.31	345.468	1201.4	451.873	578.089	949.39	445.585	516.856	652.529	404.684	537.395	510.229	381.123	501.301	229.976	334.854	457.53	227.957	537.59	485.328	205.598	502.223	169.942	967.138	569.818	192.935	690.717	485.36	169.242	540.942	361.409	178.571	310.319	306.81	231.833	311.652	473.598	185.036	228.38
1386	0	531.217	504.885	1084.8	523.929	233.078	1070.95	318.463	426.629	1199.95	314.55	346.463	1201.47	451.085	578.118	948.795	443.176	516.76	652.172	401.295	537.175	510.022	375.7	501.125	229.932	329.485	457.301	227.998	532.085	485.341	205.415	503.83	170.416	968.473	571.175	193.91	692.134	490.566	169.433	540.278	374.204	177.761	305.609	319.531	231.078	304.755	489.344	183.605	228.139
1387	0	530.433	505.64	1084.83	523.353	233.844	1071.11	317.919	427.536	1199.79	313.819	347.399	1201.5	450.308	578.087	948.176	440.778	516.63	651.794	397.918	536.931	509.803	370.278	500.951	229.891	324.113	457.079	228.042	526.569	485.358	205.231	505.399	170.853	969.672	572.237	194.875	693.348	495.664	169.577	539.526	387.25	176.849	300.973	332.581	230.21	297.908	505.187	182.042	228.047
1388	0	529.67	506.348	1084.78	522.786	234.555	1071.2	317.406	428.379	1199.59	313.122	348.273	1201.47	449.545	577.997	947.533	438.39	516.467	651.393	394.553	536.666	509.574	364.86	500.78	229.854	318.736	456.865	228.096	521.044	485.381	205.047	506.879	171.243	970.71	573.009	195.818	694.346	500.651	169.679	538.698	400.523	175.858	296.46	345.927	229.243	291.178	521.089	180.416	228.112
1389	0	528.939	506.987	1084.65	522.235	235.189	1071.21	316.925	429.155	1199.35	312.463	349.081	1201.4	448.8	577.849	946.867	436.011	516.273	650.971	391.2	536.382	509.334	359.446	500.614	229.822	313.352	456.661	228.161	515.513	485.408	204.862	508.222	171.579	971.563	573.496	196.727	695.118	505.523	169.742	537.805	414.002	174.807	292.117	359.534	228.188	284.628	537.01	178.801	228.339
1390	0	528.254	507.535	1084.42	521.741	235.729	1071.1	316.479	429.86	1199.08	311.846	349.82	1201.27	448.078	577.643	946.178	433.64	516.047	650.528	387.859	536.081	509.085	354.036	500.452	229.795	307.96	456.466	228.243	509.978	485.441	204.676	509.391	171.854	972.213	573.708	197.592	695.657	510.276	169.769	536.861	427.659	173.717	287.989	373.358	227.055	278.323	552.911	177.269	228.731
1391	0	527.628	507.972	1084.11	521.325	236.134	1070.83	316.069	430.49	1198.76	311.275	350.484	1201.09	447.387	577.379	945.468	431.278	515.79	650.066	384.528	535.763	508.828	348.631	500.294	229.774	302.561	456.279	228.343	504.444	485.478	204.488	510.355	172.061	972.646	573.658	198.403	695.962	514.905	169.763	535.879	441.462	172.604	284.117	387.353	225.853	272.321	568.752	175.889	229.293
1392	0	527.071	508.281	1083.75	521.029	236.487	1070.46	315.694	431.04	1198.41	310.753	351.067	1200.84	446.733	577.056	944.735	428.925	515.501	649.586	381.207	535.43	508.563	343.231	500.141	229.76	297.157	456.099	228.462	498.91	485.518	204.298	511.095	172.194	972.854	573.361	199.15	696.034	519.404	169.725	534.874	455.374	171.485	280.541	401.468	224.59	266.678	584.495	174.722	230.033
1393	0	526.593	508.453	1083.34	520.822	236.756	1070.11	315.355	431.507	1198.01	310.281	351.562	1200.54	446.12	576.678	943.98	426.58	515.18	649.091	377.895	535.08	508.292	337.836	499.99	229.754	291.749	455.926	228.6	493.381	485.561	204.104	511.603	172.248	972.835	572.837	199.828	695.88	523.766	169.659	533.862	469.349	170.374	277.295	415.646	223.276	261.444	600.096	173.811	230.961
1394	0	526.197	508.483	1082.91	520.635	236.769	1069.79	315.052	431.884	1197.57	309.861	351.964	1200.19	445.552	576.245	943.203	424.244	514.828	648.58	374.59	534.716	508.016	332.446	499.841	229.755	286.341	455.756	228.757	487.856	485.606	203.907	511.882	172.22	972.594	572.109	200.431	695.511	527.983	169.564	532.856	483.333	169.285	274.41	429.824	221.924	256.658	615.513	173.184	232.091
1395	0	525.889	508.374	1082.47	520.485	236.5	1069.49	314.783	432.166	1197.09	309.496	352.266	1199.77	445.031	575.764	942.404	421.915	514.445	648.056	371.291	534.337	507.734	327.061	499.692	229.765	280.936	455.588	228.93	482.337	485.65	203.705	511.943	172.107	972.143	571.204	200.955	694.942	532.045	169.443	531.871	497.262	168.232	271.909	443.935	220.552	252.353	630.696	172.852	233.434
1396	0	525.666	508.132	1082.02	520.453	236.098	1069.18	314.549	432.349	1196.57	309.185	352.462	1199.3	444.554	575.237	941.584	419.593	514.031	647.519	367.996	533.944	507.45	321.682	499.544	229.784	275.534	455.421	229.121	476.821	485.692	203.498	511.808	171.911	971.5	570.147	201.398	694.19	535.94	169.297	530.917	511.064	167.23	269.806	457.907	219.181	248.551	645.592	172.807	235.004
1397	0	525.526	507.77	1081.55	520.532	235.628	1068.85	314.348	432.428	1196.01	308.93	352.545	1198.78	444.119	574.67	940.746	417.275	513.589	646.973	364.702	533.538	507.162	316.307	499.395	229.813	270.138	455.255	229.327	471.309	485.73	203.286	511.506	171.632	970.685	568.971	201.762	693.278	539.655	169.129	530.003	524.656	166.294	268.105	471.661	217.836	245.259	660.14	173.026	236.807
1398	0	525.459	507.298	1081.06	520.69	235.126	1068.5	314.179	432.397	1195.41	308.729	352.511	1198.21	443.72	574.068	939.891	414.96	513.12	646.417	361.41	533.119	506.873	310.937	499.247	229.854	264.749	455.09	229.55	465.797	485.763	203.07	511.07	171.274	969.725	567.706	202.048	692.228	543.178	168.939	529.132	537.948	165.44	266.799	485.114	216.548	242.472	674.273	173.474	238.85
1399	0	525.453	506.724	1080.52	520.929	234.642	1068.14	314.042	432.254	1194.78	308.583	352.355	1197.59	443.349	573.435	939.022	412.646	512.628	645.853	358.118	532.691	506.585	305.572	499.1	229.908	259.366	454.927	229.791	460.284	485.79	202.849	510.538	170.841	968.647	566.382	202.259	691.062	546.491	168.731	528.305	550.842	164.685	265.869	498.18	215.349	240.17	687.916	174.109	241.126
1400	0	525.491	506.054	1079.91	521.228	234.097	1067.72	313.935	431.994	1194.12	308.491	352.074	1196.93	442.999	572.776	938.145	410.331	512.115	645.284	354.825	532.252	506.299	300.212	498.958	229.977	253.99	454.768	230.053	454.766	485.811	202.623	509.948	170.337	967.478	565.032	202.4	689.805	549.581	168.508	527.517	563.236	164.046	265.281	510.767	214.276	238.321	700.989	174.883	243.625
1401	0	525.558	505.292	1079.21	521.561	233.409	1067.16	313.857	431.615	1193.43	308.451	351.665	1196.23	442.658	572.093	937.263	408.014	511.585	644.712	351.531	531.806	506.018	294.855	498.821	230.064	248.618	454.615	230.339	449.241	485.828	202.395	509.34	169.769	966.245	563.683	202.476	688.478	552.43	168.274	526.761	575.024	163.537	264.991	522.783	213.363	236.878	713.405	175.747	246.322
1402	0	525.636	504.442	1078.4	521.916	232.594	1066.53	313.809	431.116	1192.72	308.464	351.128	1195.5	442.318	571.388	936.382	405.693	511.04	644.138	348.235	531.352	505.746	289.501	498.692	230.172	243.251	454.472	230.653	443.707	485.842	202.166	508.749	169.142	964.973	562.363	202.494	687.104	555.022	168.035	526.024	586.1	163.174	264.943	534.13	212.642	235.784	725.072	176.656	249.177
1403	0	525.709	503.512	1077.46	522.208	231.608	1065.74	313.79	430.495	1191.98	308.527	350.462	1194.75	441.967	570.66	935.508	403.369	510.483	643.566	344.938	530.893	505.486	284.15	498.574	230.304	237.886	454.339	231.002	438.162	485.856	201.938	508.209	168.465	963.684	561.094	202.461	685.7	557.342	167.795	525.291	596.364	162.965	265.072	544.714	212.14	234.973	735.9	177.57	252.133
1404	0	525.766	502.514	1076.4	522.41	230.476	1064.76	313.799	429.752	1191.23	308.64	349.67	1193.97	441.597	569.91	934.646	401.044	509.917	642.998	341.642	530.427	505.243	278.801	498.469	230.464	232.524	454.22	231.392	432.605	485.872	201.712	507.748	167.745	962.396	559.897	202.384	684.282	559.376	167.563	524.546	605.72	162.919	265.31	554.442	211.877	234.375	745.797	178.454	255.115
1405	0	525.8	501.462	1075.21	522.614	229.336	1063.65	313.839	428.888	1190.48	308.801	348.752	1193.18	441.199	569.136	933.803	398.719	509.341	642.439	338.348	529.955	505.021	273.452	498.379	230.657	227.163	454.117	231.829	427.033	485.894	201.491	507.387	166.99	961.12	558.786	202.271	682.863	561.112	167.344	523.77	614.084	163.036	265.584	563.226	211.862	233.916	754.677	179.283	258.033
1406	0	525.806	500.372	1073.91	522.86	228.238	1062.45	313.908	427.903	1189.71	309.01	347.712	1192.38	440.768	568.336	932.983	396.401	508.756	641.892	335.061	529.477	504.826	268.103	498.305	230.888	221.804	454.031	232.321	421.446	485.923	201.275	507.142	166.208	959.867	557.771	202.129	681.453	562.544	167.147	522.948	621.383	163.311	265.824	570.986	212.097	233.528	762.461	180.039	260.779
1407	0	525.784	499.26	1072.52	523.095	227.132	1061.17	314.008	426.801	1188.95	309.267	346.555	1191.59	440.299	567.506	932.191	394.095	508.161	641.36	331.785	528.99	504.662	262.755	498.25	231.165	216.447	453.964	232.876	415.841	485.961	201.067	507.023	165.407	958.64	556.86	201.965	680.058	563.668	166.98	522.065	627.566	163.737	265.966	577.654	212.569	233.148	769.084	180.714	263.24
1408	0	525.736	498.141	1071.08	523.249	225.974	1059.82	314.141	425.583	1188.2	309.569	345.284	1190.8	439.79	566.646	931.434	391.811	507.553	640.848	328.527	528.494	504.534	257.408	498.213	231.495	211.095	453.917	233.502	410.217	486.009	200.867	507.03	164.597	957.442	556.052	201.787	678.685	564.483	166.85	521.11	632.596	164.297	265.953	583.176	213.255	232.719	774.496	181.31	265.3
1409	0	525.667	497.024	1069.61	523.356	224.806	1058.44	314.307	424.253	1187.47	309.918	343.906	1190.03	439.243	565.751	930.713	389.558	506.93	640.361	325.296	527.984	504.449	252.062	498.195	231.885	205.749	453.891	234.207	404.573	486.066	200.674	507.16	163.784	956.272	555.343	201.6	677.335	564.995	166.762	520.074	636.46	164.974	265.742	587.518	214.125	232.2	778.665	181.839	266.849
1410	0	525.583	495.917	1068.17	523.511	223.711	1057.12	314.508	422.815	1186.76	310.313	342.425	1189.29	438.662	564.819	930.033	387.35	506.287	639.901	322.101	527.46	504.412	246.72	498.197	232.344	200.412	453.886	235	398.909	486.132	200.489	507.402	162.974	955.125	554.727	201.408	676.012	565.213	166.721	518.957	639.169	165.744	265.301	590.665	215.138	231.561	781.586	182.32	267.797
1411	0	525.495	494.823	1066.78	523.717	222.687	1055.9	314.746	421.273	1186.08	310.754	340.847	1188.59	438.053	563.849	929.397	385.199	505.62	639.473	318.954	526.918	504.426	241.384	498.218	232.882	195.087	453.902	235.889	393.225	486.208	200.312	507.74	162.17	954	554.192	201.213	674.717	565.149	166.727	517.761	640.755	166.582	264.615	592.628	216.25	230.789	783.282	182.779	268.071
1412	0	525.411	493.743	1065.48	523.89	221.653	1054.75	315.022	419.633	1185.44	311.241	339.179	1187.93	437.425	562.839	928.807	383.122	504.922	639.08	315.866	526.353	504.498	236.057	498.259	233.508	189.779	453.94	236.883	387.52	486.292	200.143	508.152	161.374	952.893	553.722	201.017	673.451	564.821	166.779	516.495	641.277	167.461	263.687	593.442	217.412	229.884	783.806	183.247	267.631
1413	0	525.344	492.672	1064.31	523.971	220.508	1053.65	315.338	417.899	1184.84	311.773	337.426	1187.32	436.79	561.788	928.267	381.136	504.191	638.726	312.852	525.765	504.631	230.743	498.32	234.231	184.492	453.999	237.992	381.797	486.383	199.981	508.615	160.583	951.803	553.302	200.817	672.22	564.246	166.872	515.173	640.813	168.354	262.532	593.167	218.575	228.864	783.241	183.755	266.469
1414	0	525.306	491.607	1063.29	524.07	219.353	1052.65	315.694	416.078	1184.3	312.351	335.594	1186.78	436.161	560.694	927.779	379.256	503.42	638.414	309.925	525.149	504.83	225.445	498.399	235.061	179.231	454.077	239.226	376.059	486.48	199.827	509.101	159.79	950.73	552.912	200.608	671.026	563.448	166.997	513.815	639.462	169.234	261.182	591.888	219.69	227.759	781.703	184.326	264.61
1415	0	525.31	490.541	1062.46	524.299	218.281	1051.9	316.094	414.175	1183.81	312.974	333.688	1186.31	435.553	559.558	927.345	377.501	502.606	638.146	307.1	524.504	505.099	220.171	498.496	236.006	174.002	454.176	240.596	370.311	486.581	199.681	509.583	158.986	949.679	552.535	200.383	669.875	562.449	167.143	512.443	637.336	170.076	259.681	589.711	220.718	226.608	779.329	184.977	262.114
1416	0	525.366	489.464	1061.82	524.63	217.248	1051.46	316.536	412.197	1183.4	313.64	331.715	1185.92	434.981	558.378	926.97	375.888	501.746	637.926	304.393	523.828	505.442	214.926	498.612	237.077	168.811	454.293	242.113	364.559	486.682	199.544	510.036	158.157	948.655	552.153	200.134	668.777	561.274	167.297	511.083	634.558	170.858	258.079	586.758	221.623	225.46	776.277	185.708	259.068
1417	0	525.484	488.367	1061.38	524.979	216.125	1051.24	317.023	410.151	1183.05	314.35	329.678	1185.61	434.464	557.153	926.656	374.435	500.839	637.756	301.819	523.12	505.863	209.717	498.744	238.284	163.665	454.429	243.789	358.81	486.782	199.416	510.436	157.289	947.671	551.75	199.849	667.74	559.948	167.441	509.762	631.253	171.56	256.435	583.16	222.379	224.365	772.711	186.503	255.585
1418	0	525.669	487.237	1061.15	525.333	214.871	1051.16	317.553	408.043	1182.79	315.102	327.582	1185.41	434.016	555.883	926.407	373.158	499.886	637.637	299.393	522.38	506.365	204.554	498.892	239.635	158.572	454.585	245.634	353.069	486.877	199.299	510.764	156.365	946.74	551.312	199.519	666.777	558.497	167.56	508.507	627.542	172.169	254.803	579.05	222.975	223.372	768.789	187.334	251.791
1419	0	525.925	486.06	1061.11	525.805	213.663	1051.25	318.127	405.879	1182.62	315.893	325.433	1185.3	433.654	554.567	926.229	372.076	498.889	637.573	297.132	521.61	506.953	199.446	499.056	241.141	153.539	454.761	247.662	347.344	486.964	199.195	511.009	155.372	945.879	550.83	199.131	665.9	556.942	167.636	507.344	623.534	172.677	253.238	574.556	223.405	222.521	764.652	188.158	247.823
1420	0	526.253	484.821	1061.25	526.415	212.512	1051.51	318.742	403.667	1182.54	316.722	323.233	1185.3	433.392	553.204	926.125	371.205	497.853	637.564	295.052	520.811	507.629	194.404	499.236	242.811	148.578	454.959	249.883	341.642	487.037	199.107	511.165	154.295	945.11	550.297	198.676	665.124	555.304	167.652	506.295	619.32	173.08	251.783	569.788	223.678	221.842	760.41	188.93	243.814
1421	0	526.651	483.505	1061.57	527.09	211.275	1051.91	319.398	401.412	1182.55	317.587	320.986	1185.41	433.242	551.793	926.102	370.563	496.784	637.612	293.168	519.988	508.397	189.441	499.434	244.652	143.7	455.181	252.307	335.968	487.094	199.036	511.232	153.125	944.452	549.711	198.145	664.461	553.597	167.594	505.376	614.97	173.382	250.472	564.84	223.808	221.349	756.137	189.607	239.891
1422	0	527.116	482.097	1062.03	527.771	209.859	1052.46	320.091	399.119	1182.67	318.484	318.694	1185.62	433.215	550.332	926.164	370.167	495.692	637.717	291.499	519.146	509.259	184.572	499.649	246.672	138.918	455.432	254.946	330.329	487.131	198.982	511.218	151.856	943.924	549.07	197.534	663.921	551.833	167.45	504.598	610.532	173.588	249.325	559.782	223.815	221.044	751.864	190.156	236.161
1423	0	527.645	480.588	1062.63	528.496	208.321	1053.19	320.818	396.792	1182.88	319.411	316.361	1185.95	433.316	548.822	926.316	370.036	494.588	637.88	290.063	518.295	510.216	179.813	499.886	248.877	134.251	455.713	257.807	324.729	487.146	198.945	511.136	150.489	943.543	548.378	196.839	663.515	550.016	167.209	503.966	606.033	173.708	248.351	554.661	223.723	220.914	747.594	190.563	232.711
1424	0	528.235	478.972	1063.35	529.33	206.719	1054.11	321.575	394.435	1183.2	320.365	313.988	1186.38	433.548	547.261	926.563	370.19	493.483	638.1	288.88	517.442	511.27	175.184	500.146	251.27	129.72	456.029	260.9	319.172	487.137	198.918	511	149.028	943.321	547.636	196.06	663.245	548.145	166.867	503.477	601.482	173.752	247.549	549.506	223.553	220.934	743.306	190.826	229.603
1425	0	528.883	477.247	1064.16	530.231	204.959	1055.11	322.356	392.051	1183.62	321.343	311.577	1186.9	433.909	545.65	926.907	370.649	492.39	638.375	287.971	516.599	512.421	170.708	500.434	253.855	125.352	456.382	264.231	313.658	487.105	198.895	510.831	147.482	943.266	546.846	195.198	663.112	546.213	166.42	503.123	596.878	173.734	246.907	544.33	223.328	221.077	738.971	190.958	226.874
1426	0	529.586	475.416	1065.06	531.087	202.976	1056.07	323.156	389.64	1184.13	322.341	309.128	1187.53	434.395	543.989	927.35	371.435	491.325	638.703	287.359	515.779	513.666	166.41	500.753	256.631	121.181	456.773	267.807	308.187	487.049	198.863	510.644	145.862	943.376	546.01	194.257	663.11	544.209	165.869	502.892	592.212	173.663	246.407	539.135	223.064	221.31	734.557	190.981	224.54
1427	0	530.336	473.485	1066.02	531.918	200.889	1057.03	323.97	387.204	1184.74	323.356	306.643	1188.23	434.997	542.281	927.891	372.569	490.3	639.079	287.069	514.994	515.004	162.32	501.106	259.599	117.243	457.203	271.632	302.752	486.973	198.812	510.457	144.182	943.646	545.125	193.242	663.23	542.122	165.218	502.767	587.47	173.552	246.029	533.915	222.777	221.599	730.034	190.921	222.591
1428	0	531.129	471.459	1067.04	532.823	198.826	1058.12	324.789	384.743	1185.42	324.382	304.121	1189.01	435.703	540.528	928.529	374.076	489.328	639.5	287.128	514.258	516.432	158.473	501.496	262.757	113.586	457.669	275.71	297.346	486.878	198.729	510.284	142.455	944.063	544.186	192.157	663.454	539.937	164.472	502.729	582.638	173.408	245.746	528.661	222.478	221.916	725.379	190.806	221.002
1429	0	531.949	469.342	1068.1	533.857	196.763	1059.33	325.608	382.257	1186.19	325.417	301.564	1189.84	436.5	538.734	929.258	375.978	488.423	639.961	287.56	513.584	517.945	154.906	501.924	266.102	110.26	458.166	280.045	291.959	486.769	198.606	510.136	140.693	944.606	543.187	191.006	663.763	537.644	163.637	502.759	577.704	173.239	245.535	523.363	222.174	222.232	720.577	190.658	219.734
1430	0	532.782	467.139	1069.19	535.076	194.703	1060.63	326.42	379.743	1187.01	326.455	298.971	1190.73	437.372	536.902	930.072	378.295	487.594	640.454	288.395	512.986	519.538	151.661	502.39	269.631	107.32	458.685	284.636	286.579	486.646	198.432	510.025	138.907	945.252	542.116	189.793	664.133	535.232	162.724	502.834	572.659	173.05	245.372	518.015	221.87	222.527	715.623	190.496	218.739
1431	0	533.606	464.85	1070.3	536.424	192.651	1061.98	327.216	377.203	1187.88	327.492	296.344	1191.65	438.306	535.038	930.962	381.046	486.849	640.974	289.656	512.474	521.203	148.78	502.889	273.342	104.826	459.218	289.484	281.191	486.511	198.206	509.955	137.108	945.97	540.965	188.521	664.538	532.694	161.741	502.935	567.502	172.846	245.234	512.61	221.57	222.786	710.52	190.332	217.967
1432	0	534.4	462.481	1071.41	537.605	190.357	1063.29	327.99	374.635	1188.8	328.521	293.684	1192.58	439.284	533.148	931.917	384.248	486.193	641.515	291.37	512.057	522.934	146.307	503.417	277.229	102.835	459.753	294.584	275.785	486.364	197.931	509.933	135.303	946.73	539.719	187.195	664.951	530.027	160.7	503.044	562.235	172.63	245.104	507.148	221.273	222.996	705.282	190.174	217.367
1433	0	535.15	460.039	1072.54	538.389	187.612	1064.49	328.735	372.039	1189.73	329.538	290.992	1193.53	440.294	531.24	932.925	387.91	485.63	642.07	293.555	511.742	524.722	144.286	503.967	281.288	101.403	460.278	299.929	270.354	486.202	197.618	509.96	133.501	947.499	538.367	185.818	665.346	527.231	159.612	503.143	556.869	172.407	244.966	501.633	220.982	223.153	699.928	190.026	216.895
1434	0	535.846	457.539	1073.68	539.094	184.781	1065.64	329.443	369.417	1190.68	330.537	288.271	1194.47	441.324	529.32	933.972	392.036	485.159	642.633	296.228	511.533	526.557	142.757	504.529	285.514	100.579	460.784	305.506	264.898	486.022	197.285	510.036	131.709	948.247	536.898	184.396	665.697	524.308	158.488	503.217	551.418	172.178	244.809	496.069	220.697	223.255	694.481	189.888	216.509
1435	0	536.484	454.995	1074.82	539.857	182.125	1066.81	330.109	366.769	1191.62	331.511	285.526	1195.39	442.363	527.396	935.044	396.622	484.776	643.201	299.399	511.427	528.428	141.753	505.095	289.902	100.401	461.26	311.299	259.427	485.82	196.963	510.157	129.932	948.946	535.303	182.934	665.985	521.265	157.341	503.257	545.901	171.948	244.624	490.467	220.417	223.304	688.966	189.761	216.177
1436	0	537.065	452.42	1075.99	540.625	179.633	1068.07	330.727	364.101	1192.54	332.454	282.762	1196.28	443.404	525.48	936.125	401.657	484.474	643.769	303.07	511.422	530.324	141.304	505.652	294.443	100.894	461.697	317.285	253.966	485.589	196.684	510.315	128.176	949.569	533.575	181.44	666.191	518.108	156.182	503.252	540.336	171.719	244.408	484.837	220.146	223.303	683.408	189.641	215.872
1437	0	537.586	449.821	1077.18	541.362	177.217	1069.41	331.291	361.415	1193.43	333.361	279.985	1197.13	444.442	523.579	937.203	407.118	484.246	644.337	307.238	511.506	532.232	141.426	506.188	299.128	102.067	462.088	323.434	248.557	485.327	196.493	510.498	126.441	950.096	531.709	179.922	666.304	514.845	155.022	503.197	534.744	171.494	244.159	479.192	219.884	223.257	677.828	189.528	215.576
1438	0	538.044	447.204	1078.39	542.062	174.74	1070.77	331.799	358.718	1194.28	334.225	277.203	1197.94	445.474	521.705	938.265	412.977	484.079	644.907	311.887	511.668	534.141	142.126	506.687	303.947	103.908	462.425	329.711	243.264	485.028	196.436	510.688	124.729	950.509	529.705	178.386	666.315	511.485	153.87	503.09	529.142	171.276	243.877	473.542	219.634	223.173	672.246	189.418	215.277
1439	0	538.433	444.575	1079.62	542.736	172.133	1072.11	332.246	356.016	1195.08	335.041	274.424	1198.69	446.499	519.867	939.301	419.192	483.961	645.481	316.995	511.891	536.037	143.399	507.132	308.882	106.387	462.7	336.071	238.175	484.692	196.566	510.864	123.036	950.797	527.563	176.844	666.224	508.036	152.735	502.929	523.544	171.069	243.565	467.9	219.399	223.059	666.676	189.311	214.967
1440	0	538.743	441.941	1080.86	543.358	169.456	1073.46	332.631	353.317	1195.82	335.804	271.659	1199.37	447.517	518.077	940.303	425.718	483.879	646.066	322.53	512.154	537.91	145.227	507.506	313.914	109.455	462.904	342.466	233.405	484.319	196.935	511.001	121.357	950.953	525.288	175.302	666.033	504.507	151.626	502.718	517.963	170.874	243.226	462.275	219.183	222.919	661.129	189.206	214.642
1441	0	538.964	439.32	1082.08	543.869	166.796	1074.83	332.953	350.63	1196.5	336.508	268.917	1200	448.531	516.345	941.267	432.502	483.82	646.673	328.453	512.434	539.75	147.582	507.787	319.016	113.049	463.021	348.839	229.092	483.917	197.595	511.076	119.685	950.976	522.887	173.769	665.747	500.905	150.547	502.459	512.406	170.694	242.866	456.675	218.989	222.762	655.61	189.102	214.305
1442	0	539.085	436.732	1083.28	544.206	164.178	1076.15	333.211	347.965	1197.11	337.15	266.208	1200.56	449.543	514.683	942.194	439.487	483.77	647.311	334.714	512.706	541.548	150.427	507.95	324.153	117.095	463.036	355.128	225.395	483.493	198.588	511.065	118.014	950.868	520.368	172.255	665.376	497.237	149.503	502.158	506.878	170.53	242.489	451.106	218.818	222.592	650.123	188.999	213.956
1443	0	539.098	434.208	1084.41	544.376	161.623	1077.41	333.406	345.331	1197.65	337.727	263.545	1201.06	450.556	513.099	943.087	446.616	483.716	647.996	341.262	512.946	543.299	153.72	507.97	329.281	121.514	462.925	361.266	222.485	483.059	199.943	510.948	116.336	950.638	517.745	170.765	664.932	493.513	148.499	501.823	501.385	170.383	242.103	445.573	218.672	222.416	644.666	188.898	213.601
1444	0	538.997	431.782	1085.44	544.448	159.162	1078.57	333.539	342.74	1198.12	338.234	260.935	1201.49	451.572	511.603	943.951	453.83	483.647	648.742	348.039	513.126	545.001	157.417	507.824	334.346	126.228	462.664	367.179	220.539	482.631	201.674	510.711	114.648	950.298	515.029	169.309	664.43	489.739	147.536	501.46	495.926	170.253	241.713	440.077	218.552	222.239	639.237	188.8	213.243
1445	0	538.781	429.495	1086.36	544.44	156.826	1079.61	333.613	340.2	1198.53	338.672	258.39	1201.87	452.596	510.2	944.795	461.076	483.554	649.565	354.987	513.223	546.651	161.478	507.486	339.284	131.168	462.227	372.789	219.728	482.223	203.773	510.346	112.95	949.863	512.238	167.893	663.883	485.927	146.616	501.079	490.501	170.139	241.326	434.619	218.456	222.066	633.834	188.706	212.89
1446	0	538.448	427.386	1087.11	544.324	154.65	1080.49	333.63	337.722	1198.89	339.038	255.918	1202.19	453.629	508.894	945.629	468.302	483.427	650.48	362.047	513.215	548.252	165.868	506.938	344.02	136.278	461.59	378.013	220.205	481.848	206.211	509.85	111.247	949.35	509.389	166.525	663.306	482.088	145.742	500.686	485.111	170.041	240.949	429.198	218.385	221.902	628.45	188.616	212.547
1447	0	538.003	425.496	1087.68	544.106	152.679	1081.22	333.594	335.313	1199.2	339.332	253.525	1202.46	454.673	507.687	946.463	475.462	483.261	651.499	369.164	513.084	549.804	170.562	506.167	348.472	141.518	460.733	382.767	222.096	481.513	208.94	509.229	109.546	948.778	506.498	165.212	662.713	478.232	144.915	500.291	479.752	169.957	240.587	423.811	218.334	221.751	623.084	188.529	212.218
1448	0	537.45	423.857	1088.04	543.806	150.99	1081.77	333.507	332.983	1199.47	339.556	251.219	1202.69	455.728	506.575	947.308	482.515	483.052	652.634	376.288	512.816	551.309	175.546	505.167	352.553	146.871	459.644	386.967	225.49	481.215	211.888	508.494	107.859	948.166	503.585	163.962	662.118	474.373	144.137	499.899	474.422	169.886	240.246	418.454	218.303	221.616	617.731	188.446	211.908
1449	0	536.795	422.495	1088.17	543.409	149.645	1082.08	333.373	330.736	1199.7	339.71	249.004	1202.88	456.792	505.554	948.172	489.425	482.794	653.894	383.375	512.403	552.764	180.822	503.943	356.174	152.336	458.323	390.531	230.422	480.936	214.972	507.657	106.202	947.53	500.665	162.78	661.529	470.523	143.412	499.518	469.119	169.828	239.929	413.124	218.29	221.501	612.39	188.366	211.619
1450	0	536.048	421.424	1088.07	542.902	148.638	1082.11	333.195	328.578	1199.92	339.798	246.883	1203.04	457.859	504.616	949.061	496.161	482.486	655.282	390.389	511.844	554.169	186.405	502.509	359.252	157.932	456.78	393.386	236.878	480.643	218.093	506.737	104.592	946.884	497.757	161.675	660.957	466.691	142.742	499.15	463.84	169.78	239.64	407.818	218.292	221.407	607.057	188.289	211.354
1451	0	535.222	420.647	1087.75	542.287	147.891	1081.9	332.976	326.513	1200.12	339.821	244.859	1203.17	458.924	503.749	949.98	502.698	482.126	656.801	397.302	511.143	555.516	192.32	500.885	361.708	163.696	455.039	395.469	244.789	480.292	221.146	505.753	103.046	946.241	494.874	160.653	660.407	462.89	142.13	498.8	458.58	169.745	239.379	402.531	218.309	221.335	601.731	188.216	211.113
1452	0	534.333	420.152	1087.23	541.588	147.334	1081.48	332.719	324.543	1200.31	339.783	242.933	1203.28	459.977	502.942	950.929	509.014	481.711	658.448	404.096	510.311	556.799	198.6	499.105	363.477	169.671	453.135	396.728	254.044	479.828	224.028	504.721	101.58	945.609	492.028	159.718	659.884	459.125	141.581	498.47	453.337	169.722	239.149	397.259	218.342	221.285	596.411	188.148	210.896
1453	0	533.399	419.917	1086.54	540.839	146.966	1080.86	332.428	322.669	1200.51	339.689	241.103	1203.36	461.008	502.181	951.909	515.088	481.239	660.215	410.758	509.363	558.004	205.282	497.206	364.508	175.909	451.111	397.13	264.504	479.201	226.645	503.659	100.206	944.992	489.229	158.877	659.389	455.404	141.096	498.159	448.106	169.713	238.949	391.998	218.392	221.258	591.096	188.088	210.703
1454	0	532.44	419.907	1085.73	540.072	146.854	1080.11	332.104	320.891	1200.71	339.543	239.369	1203.44	462.004	501.452	952.917	520.907	480.708	662.093	417.283	508.321	559.117	212.403	495.23	364.766	182.462	449.018	396.655	276.016	478.369	228.92	502.581	98.935	944.394	486.484	158.131	658.921	451.731	140.68	497.868	442.886	169.719	238.776	386.746	218.458	221.252	585.785	188.039	210.534
1455	0	531.475	420.071	1084.85	539.318	147.018	1079.28	331.751	319.208	1200.92	339.35	237.729	1203.51	462.954	500.742	953.949	526.454	480.115	664.067	423.668	507.205	560.124	219.996	493.222	364.234	189.381	446.908	395.301	288.432	477.307	230.795	501.497	97.7738	943.812	483.797	157.485	658.478	448.108	140.334	497.594	437.674	169.743	238.631	381.5	218.544	221.264	580.477	188.001	210.386
1456	0	530.522	420.349	1083.96	538.597	147.356	1078.49	331.371	317.617	1201.15	339.115	236.18	1203.56	463.848	500.038	954.998	531.717	479.456	666.12	429.917	506.038	561.008	228.088	491.225	362.913	196.712	444.833	393.078	301.616	476.011	232.239	500.414	96.7252	943.244	481.17	156.938	658.056	444.534	140.06	497.335	432.467	169.784	238.509	376.256	218.65	221.294	575.171	187.976	210.258
1457	0	529.598	420.669	1083.11	537.927	147.752	1077.78	330.968	316.116	1201.39	338.844	234.719	1203.61	464.675	499.331	956.06	536.685	478.728	668.231	436.033	504.841	561.752	236.7	489.283	360.82	204.492	442.84	390.013	315.456	474.505	233.242	499.336	95.7892	942.684	478.6	156.49	657.651	441.009	139.858	497.088	427.263	169.845	238.408	371.014	218.777	221.34	569.868	187.964	210.148
1458	0	528.716	420.958	1082.35	537.297	148.113	1077.18	330.543	314.701	1201.65	338.542	233.342	1203.66	465.429	498.614	957.127	541.348	477.929	670.377	442.018	503.634	562.343	245.845	487.434	357.989	212.755	440.969	386.14	329.861	472.834	233.821	498.263	94.9629	942.126	476.086	156.139	657.257	437.53	139.728	496.849	422.06	169.926	238.324	365.77	218.925	221.398	564.564	187.966	210.054
1459	0	527.89	421.142	1081.74	536.709	148.351	1076.74	330.1	313.369	1201.92	338.215	232.047	1203.7	466.104	497.883	958.191	545.694	477.057	672.533	447.875	502.434	562.767	255.529	485.709	354.465	221.525	439.25	381.506	344.765	471.069	234.01	497.19	94.2416	941.564	473.621	155.88	656.869	434.092	139.669	496.615	416.858	170.027	238.255	360.523	219.094	221.467	559.259	187.979	209.971
1460	0	527.128	421.158	1081.31	536.164	148.4	1076.49	329.642	312.117	1202.2	337.869	230.83	1203.73	466.7	497.14	959.248	549.716	476.111	674.671	453.606	501.252	563.014	265.752	484.138	350.307	230.819	437.706	376.166	360.115	469.294	233.86	496.114	93.619	940.988	471.197	155.71	656.479	430.691	139.677	496.382	411.655	170.149	238.195	355.271	219.281	221.545	553.95	188.003	209.896
1461	0	526.44	420.954	1081.1	535.654	148.205	1076.43	329.174	310.943	1202.48	337.509	229.689	1203.76	467.217	496.389	960.29	553.403	475.092	676.763	459.21	500.099	563.077	276.508	482.738	345.583	240.652	436.345	370.18	375.873	467.609	233.434	495.026	93.0886	940.395	468.808	155.621	656.083	427.321	139.75	496.145	406.451	170.289	238.144	350.012	219.485	221.631	548.633	188.034	209.824
1462	0	525.83	420.5	1081.13	535.219	147.749	1076.53	328.699	309.843	1202.76	337.14	228.623	1203.78	467.658	495.636	961.311	556.747	474.003	678.783	464.682	498.981	562.952	287.787	481.524	340.368	251.03	435.168	363.618	392.006	466.11	232.801	493.919	92.6436	939.776	466.444	155.608	655.677	423.976	139.883	495.903	401.246	170.448	238.097	344.745	219.704	221.723	543.304	188.069	209.75
1463	0	525.301	419.786	1081.43	534.917	147.045	1076.86	328.221	308.817	1203.04	336.767	227.63	1203.8	468.03	494.893	962.306	559.739	472.848	680.701	470.018	497.903	562.638	299.573	480.501	334.743	261.955	434.167	356.555	408.485	464.893	232.033	492.785	92.2777	939.128	464.095	155.661	655.255	420.648	140.069	495.652	396.039	170.622	238.051	339.467	219.934	221.819	537.959	188.105	209.667
1464	0	524.853	418.826	1082	534.731	146.061	1077.52	327.744	307.863	1203.31	336.395	226.71	1203.8	468.338	494.171	963.268	562.373	471.635	682.49	475.21	496.866	562.138	311.847	479.667	328.794	273.427	433.327	349.071	425.279	464.037	231.202	491.617	91.9851	938.448	461.752	155.772	654.814	417.331	140.302	495.391	390.83	170.81	238.006	334.179	220.171	221.916	532.594	188.139	209.569
[truncated: 983 more rows]
[truncated: 123 more columns]
